# Supplementary material for: Disruption of Transcriptional Coactivator Sub1 Leads to Genome-Wide Re-distribution of Clustered Mutations Induced by APOBEC in Active Yeast Genes
Source: PLoS Genet. 2015 May 5;11(5):e1005217. doi: 10.1371/journal.pgen.1005217 (PMC4420506; doi:10.1371/journal.pgen.1005217)
Supplement: S1 Dataset — (ZIP) [file pgen.1005217.s001.zip]

Archive with 41 entries (34 files):
- A1/
- A1/N034-LAN210-Can-A1-Oct12-RUN4-D3.vcf
- A1/N035-LAN210-Can-A1-Oct12-RUN4-D3.vcf
- A1/N036-LAN210-FOA-A1-Oct12-RUN4-D3.vcf
- A1/N037-LAN210-FOA-A1-Oct12-RUN4-D3.vcf
- A3G/
- A3G/N038-LAN210-Can-A3G-Oct12-RUN4-D3.vcf
- A3G/N039-LAN210-Can-A3G-Oct12-RUN4-D3.vcf
- AID/
- AID/N040-LAN210-Can-AID-Oct12-RUN4-D3.vcf
- AID/N041-LAN210-Can-AID-Oct12-RUN4-D3.vcf
- HAP/
- HAP/N006-LAN211-Can-HAP-NA-RUN1.vcf
- HAP/N007-LAN211-Can-HAP-NA-RUN1.vcf
- HAP/N014-LAN211-Can-HAP-NA-RUN2.vcf
- HAP/N015-LAN211-Can-HAP-NA-RUN2.vcf
- HAP/N016-LAN211-Can-HAP-NA-RUN2.vcf
- HAP/N017-LAN211-Can-HAP-NA-RUN2.vcf
- HAP/N018-LAN211-Can-HAP-NA-RUN2.vcf
- HAP/N019-LAN211-Can-HAP-NA-RUN2.vcf
- HAP/N050-LAN211-Can-HAP-NA-RUN4.vcf
- HAP/N051-LAN211-Can-HAP-NA-RUN4.vcf
- HAP_sub1/
- HAP_sub1/N081-LAN210_sub1KanMX-Can-HAP-NA-RUN6.vcf
- HAP_sub1/N082-LAN210_sub1KanMX-Can-HAP-NA-RUN6.vcf
- PmCDA1/
- PmCDA1/N010-LAN210-Can-PmCDA1-NA-RUN2-D3.vcf
- PmCDA1/N011-LAN210-Can-PmCDA1-NA-RUN2-D3.vcf
- PmCDA1/N012-LAN210-Can-PmCDA1-NA-RUN2-D3.vcf
- PmCDA1/N013-LAN210-Can-PmCDA1-NA-RUN2-D3.vcf
- PmCDA1/N058-LAN210-Can-PmCDA1-Feb13-RUN5-D3.vcf
- PmCDA1/N059-LAN210-FOA-PmCDA1-Feb13-RUN5-D3.vcf
- PmCDA1/N060-LAN210-FOA-PmCDA1-Feb13-RUN5-D3.vcf
- PmCDA1/N061-LAN210-Can-PmCDA1-NA-RUN5-D3.vcf
- PmCDA1/N062-LAN210-Can-PmCDA1-NA-RUN5-D3.vcf
- PmCDA1/N065-LAN210-Can-PmCDA1-NA-RUN6-D3.vcf
- PmCDA1/N066-LAN210-Can-PmCDA1-NA-RUN6-D3.vcf
- PmCDA1_sub1/
- PmCDA1_sub1/N067-LAN210_sub1KanMX-Can-PmCDA1-NA-RUN6-D3.vcf
- PmCDA1_sub1/N068-LAN210_sub1KanMX-Can-PmCDA1-NA-RUN6-D3.vcf
- PmCDA1_sub1/N069-LAN210_sub1KanMX-Can-PmCDA1-NA-RUN6-D3.vcf
