# Supplementary material for: Disruption of Transcriptional Coactivator Sub1 Leads to Genome-Wide Re-distribution of Clustered Mutations Induced by APOBEC in Active Yeast Genes
Source: PLoS Genet. 2015 May 5;11(5):e1005217. doi: 10.1371/journal.pgen.1005217 (PMC4420506; doi:10.1371/journal.pgen.1005217)
Supplement: S1 Dataset — (ZIP) [file pgen.1005217.s001.zip › A1/N034-LAN210-Can-A1-Oct12-RUN4-D3.vcf]

##fileformat=VCFv4.1
##FILTER=<ID=LowQual,Description="Low quality">
##FILTER=<ID=ambigious_snp,Description="QD < 2.000000 || FS > 60.000000 || MQ < 40.000000 || HaplotypeScore > 13.000000 || MappingQualityRankSum < -12.500000 || ReadPosRankSum < -8.000000">
##FORMAT=<ID=AD,Number=.,Type=Integer,Description="Allelic depths for the ref and alt alleles in the order listed">
##FORMAT=<ID=DP,Number=1,Type=Integer,Description="Approximate read depth (reads with MQ=255 or with bad mates are filtered)">
##FORMAT=<ID=GQ,Number=1,Type=Integer,Description="Genotype Quality">
##FORMAT=<ID=GT,Number=1,Type=String,Description="Genotype">
##FORMAT=<ID=PL,Number=G,Type=Integer,Description="Normalized, Phred-scaled likelihoods for genotypes as defined in the VCF specification">
##GATKCommandLine=<ID=SelectVariants,Version=3.2-0-g289df4b,Date="Thu Aug 14 14:49:51 MSK 2014",Epoch=1408013391457,CommandLineOptions="analysis_type=SelectVariants input_file=[] showFullBamList=false read_buffer_size=null phone_home=AWS gatk_key=null tag=NA read_filter=[] intervals=null excludeIntervals=null interval_set_rule=UNION interval_merging=ALL interval_padding=0 reference_sequence=/home/mahajrod/genetics/desaminases/data/LAN210_v0.10m/LAN210_v0.10m.fasta nonDeterministicRandomSeed=false disableDithering=false maxRuntime=-1 maxRuntimeUnits=MINUTES downsampling_type=BY_SAMPLE downsample_to_fraction=null downsample_to_coverage=1000 baq=OFF baqGapOpenPenalty=40.0 refactor_NDN_cigar_string=false fix_misencoded_quality_scores=false allow_potentially_misencoded_quality_scores=false useOriginalQualities=false defaultBaseQualities=-1 performanceLog=null BQSR=null quantize_quals=0 disable_indel_quals=false emit_original_quals=false preserve_qscores_less_than=6 globalQScorePrior=-1.0 validation_strictness=SILENT remove_program_records=false keep_program_records=false sample_rename_mapping_file=null unsafe=null disable_auto_index_creation_and_locking_when_reading_rods=false num_threads=1 num_cpu_threads_per_data_thread=1 num_io_threads=0 monitorThreadEfficiency=false num_bam_file_handles=null read_group_black_list=null pedigree=[] pedigreeString=[] pedigreeValidationType=STRICT allow_intervals_with_unindexed_bam=false generateShadowBCF=false variant_index_type=DYNAMIC_SEEK variant_index_parameter=-1 logging_level=INFO log_to_file=null help=false version=false variant=(RodBinding name=variant source=N034-LAN210-Can-A1-Oct12-RUN4-D3_GATK_filtered_SNP.vcf) discordance=(RodBinding name= source=UNBOUND) concordance=(RodBinding name= source=UNBOUND) out=org.broadinstitute.gatk.engine.io.stubs.VariantContextWriterStub no_cmdline_in_header=org.broadinstitute.gatk.engine.io.stubs.VariantContextWriterStub sites_only=org.broadinstitute.gatk.engine.io.stubs.VariantContextWriterStub bcf=org.broadinstitute.gatk.engine.io.stubs.VariantContextWriterStub sample_name=[] sample_expressions=null sample_file=null exclude_sample_name=[] exclude_sample_file=[] select_expressions=[] excludeNonVariants=false excludeFiltered=true restrictAllelesTo=ALL keepOriginalAC=false mendelianViolation=false mendelianViolationQualThreshold=0.0 select_random_fraction=0.0 remove_fraction_genotypes=0.0 selectTypeToInclude=[] keepIDs=null fullyDecode=false forceGenotypesDecode=false justRead=false maxIndelSize=2147483647 ALLOW_NONOVERLAPPING_COMMAND_LINE_SAMPLES=false filter_reads_with_N_cigar=false filter_mismatching_base_and_quals=false filter_bases_not_stored=false">
##INFO=<ID=AC,Number=A,Type=Integer,Description="Allele count in genotypes, for each ALT allele, in the same order as listed">
##INFO=<ID=AF,Number=A,Type=Float,Description="Allele Frequency, for each ALT allele, in the same order as listed">
##INFO=<ID=AN,Number=1,Type=Integer,Description="Total number of alleles in called genotypes">
##INFO=<ID=BaseQRankSum,Number=1,Type=Float,Description="Z-score from Wilcoxon rank sum test of Alt Vs. Ref base qualities">
##INFO=<ID=DP,Number=1,Type=Integer,Description="Approximate read depth; some reads may have been filtered">
##INFO=<ID=DS,Number=0,Type=Flag,Description="Were any of the samples downsampled?">
##INFO=<ID=Dels,Number=1,Type=Float,Description="Fraction of Reads Containing Spanning Deletions">
##INFO=<ID=FS,Number=1,Type=Float,Description="Phred-scaled p-value using Fisher's exact test to detect strand bias">
##INFO=<ID=HaplotypeScore,Number=1,Type=Float,Description="Consistency of the site with at most two segregating haplotypes">
##INFO=<ID=InbreedingCoeff,Number=1,Type=Float,Description="Inbreeding coefficient as estimated from the genotype likelihoods per-sample when compared against the Hardy-Weinberg expectation">
##INFO=<ID=MLEAC,Number=A,Type=Integer,Description="Maximum likelihood expectation (MLE) for the allele counts (not necessarily the same as the AC), for each ALT allele, in the same order as listed">
##INFO=<ID=MLEAF,Number=A,Type=Float,Description="Maximum likelihood expectation (MLE) for the allele frequency (not necessarily the same as the AF), for each ALT allele, in the same order as listed">
##INFO=<ID=MQ,Number=1,Type=Float,Description="RMS Mapping Quality">
##INFO=<ID=MQ0,Number=1,Type=Integer,Description="Total Mapping Quality Zero Reads">
##INFO=<ID=MQRankSum,Number=1,Type=Float,Description="Z-score From Wilcoxon rank sum test of Alt vs. Ref read mapping qualities">
##INFO=<ID=QD,Number=1,Type=Float,Description="Variant Confidence/Quality by Depth">
##INFO=<ID=RPA,Number=.,Type=Integer,Description="Number of times tandem repeat unit is repeated, for each allele (including reference)">
##INFO=<ID=RU,Number=1,Type=String,Description="Tandem repeat unit (bases)">
##INFO=<ID=ReadPosRankSum,Number=1,Type=Float,Description="Z-score from Wilcoxon rank sum test of Alt vs. Ref read position bias">
##INFO=<ID=STR,Number=0,Type=Flag,Description="Variant is a short tandem repeat">
##contig=<ID=chrI,length=198855>
##contig=<ID=chrII,length=810456>
##contig=<ID=chrIII,length=316501>
##contig=<ID=chrIV,length=1516959>
##contig=<ID=chrV,length=570663>
##contig=<ID=chrVI,length=270116>
##contig=<ID=chrVII,length=1084724>
##contig=<ID=chrVIII,length=557320>
##contig=<ID=chrIX,length=433988>
##contig=<ID=chrX,length=745688>
##contig=<ID=chrXI,length=666767>
##contig=<ID=chrXII,length=1065113>
##contig=<ID=chrXIII,length=917121>
##contig=<ID=chrXIV,length=784078>
##contig=<ID=chrXV,length=1078147>
##contig=<ID=chrXVI,length=943466>
##contig=<ID=mt,length=85611>
##reference=file:///home/mahajrod/genetics/desaminases/data/LAN210_v0.10m/LAN210_v0.10m.fasta
##source=SelectVariants
#CHROM	POS	ID	REF	ALT	QUAL	FILTER	INFO	FORMAT	N034-LAN210-Can-A1-Oct12-RUN4-D3
chrI	34992	.	G	A	815.77	PASS	AC=1;AF=0.5;AN=2;BaseQRankSum=-0.081;DP=45;Dels=0.0;FS=0.0;HaplotypeScore=11.517;MLEAC=1;MLEAF=0.5;MQ=40.58;MQ0=0;MQRankSum=-1.749;QD=18.13;ReadPosRankSum=-3.162	GT:AD:DP:GQ:PL	0/1:18,27:45:99:844,0,522
chrI	118690	.	G	A	426.77	PASS	AC=1;AF=0.5;AN=2;BaseQRankSum=-2.039;DP=40;Dels=0.0;FS=9.223;HaplotypeScore=0.0;MLEAC=1;MLEAF=0.5;MQ=42.0;MQ0=0;MQRankSum=1.564;QD=10.67;ReadPosRankSum=-1.397	GT:AD:DP:GQ:PL	0/1:25,15:40:99:455,0,875
chrII	136498	.	C	T	495.77	PASS	AC=1;AF=0.5;AN=2;BaseQRankSum=0.865;DP=46;Dels=0.0;FS=0.0;HaplotypeScore=0.0;MLEAC=1;MLEAF=0.5;MQ=42.0;MQ0=0;MQRankSum=0.114;QD=10.78;ReadPosRankSum=0.137	GT:AD:DP:GQ:PL	0/1:29,17:46:99:524,0,952
chrII	162817	.	C	T	360.77	PASS	AC=1;AF=0.5;AN=2;BaseQRankSum=-2.949;DP=48;Dels=0.0;FS=44.691;HaplotypeScore=2.9717;MLEAC=1;MLEAF=0.5;MQ=40.34;MQ0=0;MQRankSum=-0.522;QD=7.52;ReadPosRankSum=2.119	GT:AD:DP:GQ:PL	0/1:30,18:48:99:389,0,957
chrII	162820	.	C	T	342.77	PASS	AC=1;AF=0.5;AN=2;BaseQRankSum=-2.617;DP=47;Dels=0.0;FS=47.36;HaplotypeScore=2.9717;MLEAC=1;MLEAF=0.5;MQ=40.94;MQ0=0;MQRankSum=-1.024;QD=7.29;ReadPosRankSum=2.321	GT:AD:DP:GQ:PL	0/1:29,18:47:99:371,0,932
chrII	218289	.	G	A	897.77	PASS	AC=1;AF=0.5;AN=2;BaseQRankSum=0.35;DP=58;Dels=0.0;FS=0.982;HaplotypeScore=0.0;MLEAC=1;MLEAF=0.5;MQ=42.0;MQ0=0;MQRankSum=-2.124;QD=15.48;ReadPosRankSum=-0.755	GT:AD:DP:GQ:PL	0/1:30,28:58:99:926,0,967
chrII	477589	.	C	T	1531.77	PASS	AC=1;AF=0.5;AN=2;BaseQRankSum=1.214;DP=78;Dels=0.0;FS=0.879;HaplotypeScore=1.5449;MLEAC=1;MLEAF=0.5;MQ=41.77;MQ0=0;MQRankSum=1.834;QD=19.64;ReadPosRankSum=0.29	GT:AD:DP:GQ:PL	0/1:32,46:78:99:1560,0,975
chrII	526842	.	G	A	362.77	PASS	AC=1;AF=0.5;AN=2;BaseQRankSum=-1.651;DP=48;Dels=0.0;FS=44.002;HaplotypeScore=11.5229;MLEAC=1;MLEAF=0.5;MQ=40.75;MQ0=0;MQRankSum=-1.236;QD=7.56;ReadPosRankSum=-0.011	GT:AD:DP:GQ:PL	0/1:32,16:48:99:391,0,1048
chrII	579874	.	C	T	584.77	PASS	AC=1;AF=0.5;AN=2;BaseQRankSum=-1.259;DP=43;Dels=0.0;FS=1.192;HaplotypeScore=0.0;MLEAC=1;MLEAF=0.5;MQ=41.66;MQ0=0;MQRankSum=0.037;QD=13.6;ReadPosRankSum=-2.067	GT:AD:DP:GQ:PL	0/1:24,19:43:99:613,0,779
chrII	694692	.	G	A	310.77	PASS	AC=1;AF=0.5;AN=2;BaseQRankSum=-0.317;DP=21;Dels=0.0;FS=21.239;HaplotypeScore=0.0;MLEAC=1;MLEAF=0.5;MQ=40.6;MQ0=0;MQRankSum=2.289;QD=14.8;ReadPosRankSum=1.584	GT:AD:DP:GQ:PL	0/1:10,11:21:99:339,0,251
chrII	704118	.	G	A	785.77	PASS	AC=1;AF=0.5;AN=2;BaseQRankSum=-0.845;DP=50;Dels=0.0;FS=0.0;HaplotypeScore=0.0;MLEAC=1;MLEAF=0.5;MQ=42.0;MQ0=0;MQRankSum=1.427;QD=15.72;ReadPosRankSum=-0.417	GT:AD:DP:GQ:PL	0/1:26,24:50:99:814,0,905
chrII	718148	.	G	A	772.77	PASS	AC=1;AF=0.5;AN=2;BaseQRankSum=2.214;DP=45;Dels=0.0;FS=6.267;HaplotypeScore=0.0;MLEAC=1;MLEAF=0.5;MQ=41.7;MQ0=0;MQRankSum=-0.42;QD=17.17;ReadPosRankSum=-0.079	GT:AD:DP:GQ:PL	0/1:22,23:45:99:801,0,716
chrII	718181	.	G	A	787.77	PASS	AC=1;AF=0.5;AN=2;BaseQRankSum=1.563;DP=50;Dels=0.0;FS=2.637;HaplotypeScore=0.0;MLEAC=1;MLEAF=0.5;MQ=41.73;MQ0=0;MQRankSum=-1.893;QD=15.76;ReadPosRankSum=0.612	GT:AD:DP:GQ:PL	0/1:26,24:50:99:816,0,872
chrII	727159	.	C	T	808.77	PASS	AC=1;AF=0.5;AN=2;BaseQRankSum=1.581;DP=35;Dels=0.0;FS=3.303;HaplotypeScore=0.0;MLEAC=1;MLEAF=0.5;MQ=42.0;MQ0=0;MQRankSum=-0.764;QD=23.11;ReadPosRankSum=0.089	GT:AD:DP:GQ:PL	0/1:11,24:35:99:837,0,308
chrIII	27509	.	G	A	814.77	PASS	AC=1;AF=0.5;AN=2;BaseQRankSum=2.384;DP=43;Dels=0.0;FS=0.0;HaplotypeScore=0.0;MLEAC=1;MLEAF=0.5;MQ=41.95;MQ0=0;MQRankSum=0.404;QD=18.95;ReadPosRankSum=-0.77	GT:AD:DP:GQ:PL	0/1:19,24:43:99:843,0,575
chrIII	43614	.	C	T	1901.77	PASS	AC=2;AF=1.0;AN=2;DP=47;Dels=0.0;FS=0.0;HaplotypeScore=0.0;MLEAC=2;MLEAF=1.0;MQ=42.0;MQ0=0;QD=23.96	GT:AD:DP:GQ:PL	1/1:0,47:47:99:1930,141,0
chrIII	48569	.	C	T	539.77	PASS	AC=1;AF=0.5;AN=2;BaseQRankSum=-2.421;DP=51;Dels=0.0;FS=59.358;HaplotypeScore=0.7887;MLEAC=1;MLEAF=0.5;MQ=42.0;MQ0=0;MQRankSum=-0.106;QD=10.58;ReadPosRankSum=3.077	GT:AD:DP:GQ:PL	0/1:31,20:51:99:568,0,1049
chrIII	70611	.	G	A	651.77	PASS	AC=1;AF=0.5;AN=2;BaseQRankSum=-0.126;DP=42;Dels=0.0;FS=48.694;HaplotypeScore=0.8321;MLEAC=1;MLEAF=0.5;MQ=42.0;MQ0=0;MQRankSum=0.177;QD=15.52;ReadPosRankSum=-1.996	GT:AD:DP:GQ:PL	0/1:19,23:42:99:680,0,581
chrIII	143522	.	G	A	821.77	PASS	AC=1;AF=0.5;AN=2;BaseQRankSum=-1.385;DP=51;Dels=0.0;FS=3.978;HaplotypeScore=0.0;MLEAC=1;MLEAF=0.5;MQ=42.0;MQ0=0;MQRankSum=-0.141;QD=16.11;ReadPosRankSum=-2.497	GT:AD:DP:GQ:PL	0/1:26,25:51:99:850,0,904
chrIII	165165	.	G	A	715.77	PASS	AC=1;AF=0.5;AN=2;BaseQRankSum=-0.666;DP=40;Dels=0.0;FS=2.817;HaplotypeScore=0.0;MLEAC=1;MLEAF=0.5;MQ=42.0;MQ0=0;MQRankSum=0.884;QD=17.89;ReadPosRankSum=-0.421	GT:AD:DP:GQ:PL	0/1:18,22:40:99:744,0,593
chrIII	279972	.	C	T	136.77	PASS	AC=1;AF=0.5;AN=2;BaseQRankSum=-2.445;DP=18;Dels=0.0;FS=26.454;HaplotypeScore=0.0;MLEAC=1;MLEAF=0.5;MQ=42.0;MQ0=0;MQRankSum=0.634;QD=7.6;ReadPosRankSum=1.087	GT:AD:DP:GQ:PL	0/1:11,7:18:99:165,0,358
chrIV	77718	.	C	T	363.77	PASS	AC=1;AF=0.5;AN=2;BaseQRankSum=-2.096;DP=45;Dels=0.0;FS=0.0;HaplotypeScore=0.6651;MLEAC=1;MLEAF=0.5;MQ=41.96;MQ0=0;MQRankSum=-0.601;QD=8.08;ReadPosRankSum=-0.454	GT:AD:DP:GQ:PL	0/1:31,14:45:99:392,0,1112
chrIV	157062	.	C	T	534.77	PASS	AC=1;AF=0.5;AN=2;BaseQRankSum=0.431;DP=43;Dels=0.0;FS=2.649;HaplotypeScore=0.734;MLEAC=1;MLEAF=0.5;MQ=42.0;MQ0=0;MQRankSum=-0.209;QD=12.44;ReadPosRankSum=1.022	GT:AD:DP:GQ:PL	0/1:25,18:43:99:563,0,826
chrIV	201594	.	C	T	265.77	PASS	AC=1;AF=0.5;AN=2;BaseQRankSum=0.138;DP=47;Dels=0.0;FS=57.382;HaplotypeScore=2.7337;MLEAC=1;MLEAF=0.5;MQ=41.96;MQ0=0;MQRankSum=0.214;QD=5.65;ReadPosRankSum=1.847	GT:AD:DP:GQ:PL	0/1:36,11:47:99:294,0,1262
chrIV	221861	.	G	A	663.77	PASS	AC=1;AF=0.5;AN=2;BaseQRankSum=1.537;DP=58;Dels=0.0;FS=0.0;HaplotypeScore=0.0;MLEAC=1;MLEAF=0.5;MQ=42.0;MQ0=0;MQRankSum=0.0;QD=11.44;ReadPosRankSum=-0.065	GT:AD:DP:GQ:PL	0/1:37,21:58:99:692,0,1317
chrIV	285349	.	C	T	356.77	PASS	AC=1;AF=0.5;AN=2;BaseQRankSum=0.637;DP=54;Dels=0.0;FS=55.986;HaplotypeScore=8.6974;MLEAC=1;MLEAF=0.5;MQ=40.49;MQ0=0;MQRankSum=-0.502;QD=6.61;ReadPosRankSum=2.626	GT:AD:DP:GQ:PL	0/1:39,15:54:99:385,0,1341
chrIV	351409	.	G	A	308.77	PASS	AC=1;AF=0.5;AN=2;BaseQRankSum=-3.236;DP=41;Dels=0.0;FS=56.469;HaplotypeScore=0.9789;MLEAC=1;MLEAF=0.5;MQ=42.0;MQ0=0;MQRankSum=-0.154;QD=7.53;ReadPosRankSum=0.042	GT:AD:DP:GQ:PL	0/1:28,13:41:99:337,0,962
chrIV	383002	.	G	A	772.77	PASS	AC=1;AF=0.5;AN=2;BaseQRankSum=-0.387;DP=51;Dels=0.0;FS=2.418;HaplotypeScore=0.9958;MLEAC=1;MLEAF=0.5;MQ=41.96;MQ0=0;MQRankSum=0.198;QD=15.15;ReadPosRankSum=-0.311	GT:AD:DP:GQ:PL	0/1:27,24:51:99:801,0,924
chrIV	492097	.	G	A	1206.77	PASS	AC=1;AF=0.5;AN=2;BaseQRankSum=-0.851;DP=88;Dels=0.0;FS=1.747;HaplotypeScore=0.0;MLEAC=1;MLEAF=0.5;MQ=40.28;MQ0=0;MQRankSum=-3.614;QD=13.71;ReadPosRankSum=-0.075	GT:AD:DP:GQ:PL	0/1:45,43:88:99:1235,0,1476
chrIV	493891	.	C	T	631.77	PASS	AC=1;AF=0.5;AN=2;BaseQRankSum=0.782;DP=50;Dels=0.0;FS=0.0;HaplotypeScore=0.0;MLEAC=1;MLEAF=0.5;MQ=42.0;MQ0=0;MQRankSum=0.248;QD=12.64;ReadPosRankSum=-0.901	GT:AD:DP:GQ:PL	0/1:30,20:50:99:660,0,1041
chrIV	579355	.	C	T	384.77	PASS	AC=1;AF=0.5;AN=2;BaseQRankSum=0.14;DP=31;Dels=0.0;FS=3.256;HaplotypeScore=0.0;MLEAC=1;MLEAF=0.5;MQ=40.88;MQ0=0;MQRankSum=-1.821;QD=12.41;ReadPosRankSum=-1.221	GT:AD:DP:GQ:PL	0/1:18,13:31:99:413,0,624
chrIV	579379	.	C	T	170.77	PASS	AC=1;AF=0.5;AN=2;BaseQRankSum=1.347;DP=20;Dels=0.0;FS=0.0;HaplotypeScore=0.0;MLEAC=1;MLEAF=0.5;MQ=40.26;MQ0=0;MQRankSum=-2.694;QD=8.54;ReadPosRankSum=-0.079	GT:AD:DP:GQ:PL	0/1:13,7:20:99:199,0,400
chrIV	579381	.	C	T	204.77	PASS	AC=1;AF=0.5;AN=2;BaseQRankSum=1.34;DP=21;Dels=0.0;FS=1.808;HaplotypeScore=0.0;MLEAC=1;MLEAF=0.5;MQ=40.34;MQ0=0;MQRankSum=-1.702;QD=9.75;ReadPosRankSum=-0.398	GT:AD:DP:GQ:PL	0/1:13,8:21:99:233,0,415
chrIV	608404	.	C	T	388.77	PASS	AC=1;AF=0.5;AN=2;BaseQRankSum=0.772;DP=45;Dels=0.0;FS=34.487;HaplotypeScore=6.7461;MLEAC=1;MLEAF=0.5;MQ=41.31;MQ0=0;MQRankSum=-0.527;QD=8.64;ReadPosRankSum=1.777	GT:AD:DP:GQ:PL	0/1:31,14:45:99:417,0,1048
chrIV	636055	.	C	T	684.77	PASS	AC=1;AF=0.5;AN=2;BaseQRankSum=1.169;DP=39;Dels=0.0;FS=13.081;HaplotypeScore=0.0;MLEAC=1;MLEAF=0.5;MQ=42.0;MQ0=0;MQRankSum=-0.465;QD=17.56;ReadPosRankSum=0.239	GT:AD:DP:GQ:PL	0/1:18,21:39:99:713,0,570
chrIV	812137	.	C	T	661.77	PASS	AC=1;AF=0.5;AN=2;BaseQRankSum=-1.01;DP=44;Dels=0.0;FS=1.174;HaplotypeScore=0.0;MLEAC=1;MLEAF=0.5;MQ=42.0;MQ0=0;MQRankSum=-0.705;QD=15.04;ReadPosRankSum=-0.399	GT:AD:DP:GQ:PL	0/1:23,21:44:99:690,0,768
chrIV	826164	.	C	T	296.77	PASS	AC=1;AF=0.5;AN=2;BaseQRankSum=0.029;DP=24;Dels=0.0;FS=0.0;HaplotypeScore=0.0;MLEAC=1;MLEAF=0.5;MQ=42.0;MQ0=0;MQRankSum=-0.029;QD=12.37;ReadPosRankSum=0.966	GT:AD:DP:GQ:PL	0/1:14,10:24:99:325,0,491
chrIV	1029116	.	C	T	436.77	PASS	AC=1;AF=0.5;AN=2;BaseQRankSum=-0.502;DP=29;Dels=0.0;FS=1.55;HaplotypeScore=0.0;MLEAC=1;MLEAF=0.5;MQ=41.51;MQ0=0;MQRankSum=1.157;QD=15.06;ReadPosRankSum=-2.16	GT:AD:DP:GQ:PL	0/1:15,14:29:99:465,0,510
chrIV	1123554	.	C	T	307.77	PASS	AC=1;AF=0.5;AN=2;BaseQRankSum=-1.279;DP=42;Dels=0.0;FS=56.289;HaplotypeScore=0.8321;MLEAC=1;MLEAF=0.5;MQ=42.0;MQ0=0;MQRankSum=-0.735;QD=7.33;ReadPosRankSum=1.224	GT:AD:DP:GQ:PL	0/1:29,13:42:99:336,0,1044
chrIV	1134006	.	G	A	444.77	PASS	AC=1;AF=0.5;AN=2;BaseQRankSum=0.027;DP=25;Dels=0.0;FS=0.0;HaplotypeScore=0.0;MLEAC=1;MLEAF=0.5;MQ=42.0;MQ0=0;MQRankSum=0.137;QD=17.79;ReadPosRankSum=0.137	GT:AD:DP:GQ:PL	0/1:11,14:25:99:473,0,332
chrIV	1159422	.	C	T	618.77	PASS	AC=1;AF=0.5;AN=2;BaseQRankSum=1.322;DP=37;Dels=0.0;FS=0.0;HaplotypeScore=0.0;MLEAC=1;MLEAF=0.5;MQ=42.0;MQ0=0;MQRankSum=0.805;QD=16.72;ReadPosRankSum=0.562	GT:AD:DP:GQ:PL	0/1:18,19:37:99:647,0,605
chrIV	1267985	.	G	A	719.77	PASS	AC=1;AF=0.5;AN=2;BaseQRankSum=1.482;DP=57;Dels=0.0;FS=4.097;HaplotypeScore=3.9733;MLEAC=1;MLEAF=0.5;MQ=41.74;MQ0=0;MQRankSum=0.4;QD=12.63;ReadPosRankSum=-1.116	GT:AD:DP:GQ:PL	0/1:33,23:57:99:748,0,1068
chrIV	1269270	.	G	A	546.77	PASS	AC=1;AF=0.5;AN=2;BaseQRankSum=1.332;DP=45;Dels=0.0;FS=59.599;HaplotypeScore=4.3948;MLEAC=1;MLEAF=0.5;MQ=41.91;MQ0=0;MQRankSum=0.151;QD=12.15;ReadPosRankSum=0.498	GT:AD:DP:GQ:PL	0/1:27,18:45:99:575,0,905
chrIV	1305809	.	C	T	617.77	PASS	AC=1;AF=0.5;AN=2;BaseQRankSum=-0.407;DP=39;Dels=0.0;FS=9.548;HaplotypeScore=0.0;MLEAC=1;MLEAF=0.5;MQ=42.0;MQ0=0;MQRankSum=0.576;QD=15.84;ReadPosRankSum=0.407	GT:AD:DP:GQ:PL	0/1:19,20:39:99:646,0,628
chrIV	1381999	.	C	T	707.77	PASS	AC=1;AF=0.5;AN=2;BaseQRankSum=0.612;DP=40;Dels=0.0;FS=9.829;HaplotypeScore=0.0;MLEAC=1;MLEAF=0.5;MQ=42.0;MQ0=0;MQRankSum=-0.938;QD=17.69;ReadPosRankSum=0.666	GT:AD:DP:GQ:PL	0/1:18,22:40:99:736,0,596
chrIV	1489884	.	G	A	887.77	PASS	AC=1;AF=0.5;AN=2;BaseQRankSum=0.131;DP=56;Dels=0.0;FS=0.0;HaplotypeScore=0.0;MLEAC=1;MLEAF=0.5;MQ=42.0;MQ0=0;MQRankSum=0.639;QD=15.85;ReadPosRankSum=1.361	GT:AD:DP:GQ:PL	0/1:29,27:56:99:916,0,1005
chrIV	1502691	.	C	T	1189.77	PASS	AC=1;AF=0.5;AN=2;BaseQRankSum=1.438;DP=63;Dels=0.0;FS=2.093;HaplotypeScore=0.0;MLEAC=1;MLEAF=0.5;MQ=42.0;MQ0=0;MQRankSum=1.035;QD=18.89;ReadPosRankSum=-0.563	GT:AD:DP:GQ:PL	0/1:27,36:63:99:1218,0,861
chrV	31930	.	G	A	591.77	PASS	AC=1;AF=0.5;AN=2;BaseQRankSum=0.43;DP=42;Dels=0.0;FS=1.218;HaplotypeScore=0.0;MLEAC=1;MLEAF=0.5;MQ=42.0;MQ0=0;MQRankSum=-0.253;QD=14.09;ReadPosRankSum=0.152	GT:AD:DP:GQ:PL	0/1:23,19:42:99:620,0,761
chrV	32304	.	G	A	754.77	PASS	AC=1;AF=0.5;AN=2;BaseQRankSum=-0.375;DP=45;Dels=0.0;FS=8.562;HaplotypeScore=0.9933;MLEAC=1;MLEAF=0.5;MQ=42.0;MQ0=0;MQRankSum=0.034;QD=16.77;ReadPosRankSum=-0.193	GT:AD:DP:GQ:PL	0/1:22,23:45:99:783,0,731
chrV	44371	.	G	A	1000.77	PASS	AC=1;AF=0.5;AN=2;BaseQRankSum=1.516;DP=53;Dels=0.0;FS=5.752;HaplotypeScore=0.9734;MLEAC=1;MLEAF=0.5;MQ=41.93;MQ0=0;MQRankSum=-1.606;QD=18.88;ReadPosRankSum=-0.027	GT:AD:DP:GQ:PL	0/1:23,30:53:99:1029,0,680
chrV	44442	.	G	A	1387.77	PASS	AC=1;AF=0.5;AN=2;BaseQRankSum=-0.281;DP=61;Dels=0.0;FS=1.018;HaplotypeScore=0.9332;MLEAC=1;MLEAF=0.5;MQ=41.94;MQ0=0;MQRankSum=0.767;QD=22.75;ReadPosRankSum=-0.645	GT:AD:DP:GQ:PL	0/1:21,40:61:99:1416,0,588
chrV	365321	.	G	A	249.77	PASS	AC=1;AF=0.5;AN=2;BaseQRankSum=-1.963;DP=44;Dels=0.0;FS=50.855;HaplotypeScore=0.0;MLEAC=1;MLEAF=0.5;MQ=42.0;MQ0=0;MQRankSum=0.804;QD=5.68;ReadPosRankSum=1.383	GT:AD:DP:GQ:PL	0/1:32,12:44:99:278,0,1063
chrV	365322	.	G	A	270.77	PASS	AC=1;AF=0.5;AN=2;BaseQRankSum=-2.64;DP=43;Dels=0.0;FS=49.434;HaplotypeScore=0.0;MLEAC=1;MLEAF=0.5;MQ=42.0;MQ0=0;MQRankSum=-0.068;QD=6.3;ReadPosRankSum=0.853	GT:AD:DP:GQ:PL	0/1:31,12:43:99:299,0,1034
chrV	366246	.	G	A	612.77	PASS	AC=1;AF=0.5;AN=2;BaseQRankSum=0.476;DP=46;Dels=0.0;FS=0.0;HaplotypeScore=0.0;MLEAC=1;MLEAF=0.5;MQ=42.0;MQ0=0;MQRankSum=0.853;QD=13.32;ReadPosRankSum=0.476	GT:AD:DP:GQ:PL	0/1:26,20:46:99:641,0,866
chrV	438650	.	G	A	578.77	PASS	AC=1;AF=0.5;AN=2;BaseQRankSum=0.07;DP=39;Dels=0.0;FS=0.0;HaplotypeScore=0.0;MLEAC=1;MLEAF=0.5;MQ=42.0;MQ0=0;MQRankSum=0.662;QD=14.84;ReadPosRankSum=0.155	GT:AD:DP:GQ:PL	0/1:21,18:39:99:607,0,728
chrVI	72662	.	C	T	526.77	PASS	AC=1;AF=0.5;AN=2;BaseQRankSum=0.356;DP=40;Dels=0.0;FS=1.252;HaplotypeScore=0.0;MLEAC=1;MLEAF=0.5;MQ=41.95;MQ0=0;MQRankSum=-1.724;QD=13.17;ReadPosRankSum=0.246	GT:AD:DP:GQ:PL	0/1:23,17:40:99:555,0,762
chrVI	256956	.	G	A	824.77	PASS	AC=1;AF=0.5;AN=2;BaseQRankSum=1.24;DP=45;Dels=0.0;FS=0.0;HaplotypeScore=0.0;MLEAC=1;MLEAF=0.5;MQ=42.0;MQ0=0;MQRankSum=0.262;QD=18.33;ReadPosRankSum=0.944	GT:AD:DP:GQ:PL	0/1:21,24:45:99:853,0,675
chrVII	12403	.	C	T	582.77	PASS	AC=1;AF=0.5;AN=2;BaseQRankSum=-0.424;DP=38;Dels=0.0;FS=9.513;HaplotypeScore=0.0;MLEAC=1;MLEAF=0.5;MQ=42.0;MQ0=0;MQRankSum=-0.365;QD=15.34;ReadPosRankSum=-0.102	GT:AD:DP:GQ:PL	0/1:20,18:38:99:611,0,686
chrVII	73781	.	C	T	917.77	PASS	AC=1;AF=0.5;AN=2;BaseQRankSum=1.263;DP=45;Dels=0.0;FS=0.0;HaplotypeScore=0.0;MLEAC=1;MLEAF=0.5;MQ=42.0;MQ0=0;MQRankSum=0.637;QD=20.39;ReadPosRankSum=2.027	GT:AD:DP:GQ:PL	0/1:18,27:45:99:946,0,559
chrVII	105891	.	G	A	556.77	PASS	AC=1;AF=0.5;AN=2;BaseQRankSum=1.092;DP=31;Dels=0.0;FS=0.0;HaplotypeScore=0.0;MLEAC=1;MLEAF=0.5;MQ=42.0;MQ0=0;MQRankSum=-0.576;QD=17.96;ReadPosRankSum=1.211	GT:AD:DP:GQ:PL	0/1:14,17:31:99:585,0,436
chrVII	123910	.	C	T	531.77	PASS	AC=1;AF=0.5;AN=2;BaseQRankSum=2.204;DP=34;Dels=0.0;FS=0.0;HaplotypeScore=0.0;MLEAC=1;MLEAF=0.5;MQ=42.0;MQ0=0;MQRankSum=0.448;QD=15.64;ReadPosRankSum=0.482	GT:AD:DP:GQ:PL	0/1:17,17:34:99:560,0,500
chrVII	128452	.	C	T	895.77	PASS	AC=1;AF=0.5;AN=2;BaseQRankSum=-1.245;DP=52;Dels=0.0;FS=1.07;HaplotypeScore=0.0;MLEAC=1;MLEAF=0.5;MQ=42.0;MQ0=0;MQRankSum=0.092;QD=17.23;ReadPosRankSum=-0.147	GT:AD:DP:GQ:PL	0/1:25,27:52:99:924,0,867
chrVII	206489	.	G	A	372.77	PASS	AC=1;AF=0.5;AN=2;BaseQRankSum=-0.901;DP=31;Dels=0.0;FS=54.916;HaplotypeScore=0.0;MLEAC=1;MLEAF=0.5;MQ=41.48;MQ0=0;MQRankSum=-1.061;QD=12.02;ReadPosRankSum=1.781	GT:AD:DP:GQ:PL	0/1:18,13:31:99:401,0,588
chrVII	206656	.	C	T	224.77	PASS	AC=1;AF=0.5;AN=2;BaseQRankSum=-0.468;DP=34;Dels=0.0;FS=0.0;HaplotypeScore=0.0;MLEAC=1;MLEAF=0.5;MQ=42.0;MQ0=0;MQRankSum=-0.742;QD=6.61;ReadPosRankSum=-1.015	GT:AD:DP:GQ:PL	0/1:25,9:34:99:253,0,882
chrVII	442289	.	C	T	500.77	PASS	AC=1;AF=0.5;AN=2;BaseQRankSum=0.919;DP=33;Dels=0.0;FS=0.0;HaplotypeScore=0.0;MLEAC=1;MLEAF=0.5;MQ=41.55;MQ0=0;MQRankSum=-2.071;QD=15.17;ReadPosRankSum=0.883	GT:AD:DP:GQ:PL	0/1:16,17:33:99:529,0,528
chrVII	490156	.	C	T	865.77	PASS	AC=1;AF=0.5;AN=2;BaseQRankSum=1.252;DP=49;Dels=0.0;FS=2.434;HaplotypeScore=0.0;MLEAC=1;MLEAF=0.5;MQ=42.0;MQ0=0;MQRankSum=0.491;QD=17.67;ReadPosRankSum=0.431	GT:AD:DP:GQ:PL	0/1:23,26:49:99:894,0,762
chrVII	502771	.	C	T	244.77	PASS	AC=1;AF=0.5;AN=2;BaseQRankSum=-2.988;DP=32;Dels=0.0;FS=59.901;HaplotypeScore=0.9665;MLEAC=1;MLEAF=0.5;MQ=41.94;MQ0=0;MQRankSum=-0.711;QD=7.65;ReadPosRankSum=1.321	GT:AD:DP:GQ:PL	0/1:22,10:32:99:273,0,783
chrVII	527469	.	C	T	336.77	PASS	AC=1;AF=0.5;AN=2;BaseQRankSum=-3.102;DP=57;Dels=0.0;FS=42.19;HaplotypeScore=2.9996;MLEAC=1;MLEAF=0.5;MQ=41.79;MQ0=0;MQRankSum=-0.471;QD=5.91;ReadPosRankSum=-0.819	GT:AD:DP:GQ:PL	0/1:36,21:57:99:365,0,1192
chrVII	661171	.	C	T	972.77	PASS	AC=1;AF=0.5;AN=2;BaseQRankSum=-1.176;DP=52;Dels=0.0;FS=7.933;HaplotypeScore=0.0;MLEAC=1;MLEAF=0.5;MQ=42.0;MQ0=0;MQRankSum=0.658;QD=18.71;ReadPosRankSum=-0.065	GT:AD:DP:GQ:PL	0/1:22,30:52:99:1001,0,715
chrVII	662727	.	C	T	997.77	PASS	AC=1;AF=0.5;AN=2;BaseQRankSum=1.124;DP=60;Dels=0.0;FS=0.0;HaplotypeScore=0.0;MLEAC=1;MLEAF=0.5;MQ=42.0;MQ0=0;MQRankSum=1.612;QD=16.63;ReadPosRankSum=-0.429	GT:AD:DP:GQ:PL	0/1:29,31:60:99:1026,0,977
chrVII	829014	.	G	A	515.77	PASS	AC=1;AF=0.5;AN=2;BaseQRankSum=-0.921;DP=38;Dels=0.0;FS=29.594;HaplotypeScore=3.7613;MLEAC=1;MLEAF=0.5;MQ=41.63;MQ0=0;MQRankSum=0.248;QD=13.57;ReadPosRankSum=2.763	GT:AD:DP:GQ:PL	0/1:20,18:38:99:544,0,605
chrVII	894263	.	C	T	679.77	PASS	AC=1;AF=0.5;AN=2;BaseQRankSum=0.343;DP=54;Dels=0.0;FS=1.051;HaplotypeScore=0.0;MLEAC=1;MLEAF=0.5;MQ=42.0;MQ0=0;MQRankSum=0.836;QD=12.59;ReadPosRankSum=-1.347	GT:AD:DP:GQ:PL	0/1:32,22:54:99:708,0,1069
chrVII	1000826	.	C	T	796.77	PASS	AC=1;AF=0.5;AN=2;BaseQRankSum=-0.27;DP=49;Dels=0.0;FS=2.509;HaplotypeScore=0.0;MLEAC=1;MLEAF=0.5;MQ=42.0;MQ0=0;MQRankSum=-0.05;QD=16.26;ReadPosRankSum=0.67	GT:AD:DP:GQ:PL	0/1:24,25:49:99:825,0,829
chrVII	1071396	.	G	A	539.77	PASS	AC=1;AF=0.5;AN=2;BaseQRankSum=0.781;DP=41;Dels=0.0;FS=0.0;HaplotypeScore=0.734;MLEAC=1;MLEAF=0.5;MQ=42.0;MQ0=0;MQRankSum=0.701;QD=13.17;ReadPosRankSum=-2.104	GT:AD:DP:GQ:PL	0/1:24,17:41:99:568,0,826
chrVIII	259082	.	G	A	335.77	PASS	AC=1;AF=0.5;AN=2;BaseQRankSum=-1.232;DP=25;Dels=0.0;FS=1.58;HaplotypeScore=0.0;MLEAC=1;MLEAF=0.5;MQ=42.0;MQ0=0;MQRankSum=0.246;QD=13.43;ReadPosRankSum=0.849	GT:AD:DP:GQ:PL	0/1:14,11:25:99:364,0,497
chrVIII	314745	.	C	T	301.77	PASS	AC=1;AF=0.5;AN=2;BaseQRankSum=-1.835;DP=28;Dels=0.0;FS=35.966;HaplotypeScore=3.866;MLEAC=1;MLEAF=0.5;MQ=41.79;MQ0=0;MQRankSum=-0.753;QD=10.78;ReadPosRankSum=1.882	GT:AD:DP:GQ:PL	0/1:17,11:28:99:330,0,600
chrVIII	411594	.	G	A	554.77	PASS	AC=1;AF=0.5;AN=2;BaseQRankSum=-0.151;DP=32;Dels=0.0;FS=1.428;HaplotypeScore=4.9666;MLEAC=1;MLEAF=0.5;MQ=41.54;MQ0=0;MQRankSum=0.302;QD=17.34;ReadPosRankSum=-1.435	GT:AD:DP:GQ:PL	0/1:15,17:32:99:583,0,485
chrVIII	443656	.	C	T	361.77	PASS	AC=1;AF=0.5;AN=2;BaseQRankSum=-1.832;DP=37;Dels=0.0;FS=38.644;HaplotypeScore=9.7509;MLEAC=1;MLEAF=0.5;MQ=40.84;MQ0=0;MQRankSum=-0.579;QD=9.78;ReadPosRankSum=1.488	GT:AD:DP:GQ:PL	0/1:23,14:37:99:390,0,749
chrVIII	475145	.	C	T	116.77	PASS	AC=1;AF=0.5;AN=2;BaseQRankSum=-1.579;DP=30;Dels=0.0;FS=17.91;HaplotypeScore=4.8587;MLEAC=1;MLEAF=0.5;MQ=41.93;MQ0=0;MQRankSum=-0.778;QD=3.89;ReadPosRankSum=0.448	GT:AD:DP:GQ:PL	0/1:20,10:30:99:145,0,623
chrVIII	495872	.	G	A	890.77	PASS	AC=1;AF=0.5;AN=2;BaseQRankSum=0.023;DP=59;Dels=0.0;FS=0.0;HaplotypeScore=0.0;MLEAC=1;MLEAF=0.5;MQ=42.0;MQ0=0;MQRankSum=1.374;QD=15.1;ReadPosRankSum=-1.009	GT:AD:DP:GQ:PL	0/1:31,28:59:99:919,0,976
chrIX	47586	.	G	A	864.77	PASS	AC=1;AF=0.5;AN=2;BaseQRankSum=-0.442;DP=44;Dels=0.0;FS=9.842;HaplotypeScore=0.0;MLEAC=1;MLEAF=0.5;MQ=42.0;MQ0=0;MQRankSum=1.587;QD=19.65;ReadPosRankSum=0.346	GT:AD:DP:GQ:PL	0/1:18,26:44:99:893,0,580
chrIX	141478	.	G	A	2603.77	PASS	AC=2;AF=1.0;AN=2;DP=69;Dels=0.0;FS=0.0;HaplotypeScore=0.0;MLEAC=2;MLEAF=1.0;MQ=42.0;MQ0=0;QD=26.56	GT:AD:DP:GQ:PL	1/1:0,69:69:99:2632,202,0
chrIX	228368	.	C	T	476.77	PASS	AC=1;AF=0.5;AN=2;BaseQRankSum=2.404;DP=33;Dels=0.0;FS=5.281;HaplotypeScore=0.0;MLEAC=1;MLEAF=0.5;MQ=42.0;MQ0=0;MQRankSum=-1.573;QD=14.45;ReadPosRankSum=0.813	GT:AD:DP:GQ:PL	0/1:18,15:33:99:505,0,576
chrIX	265140	.	G	A	613.77	PASS	AC=1;AF=0.5;AN=2;BaseQRankSum=1.537;DP=33;Dels=0.0;FS=3.387;HaplotypeScore=0.0;MLEAC=1;MLEAF=0.5;MQ=42.0;MQ0=0;MQRankSum=0.416;QD=18.6;ReadPosRankSum=0.343	GT:AD:DP:GQ:PL	0/1:15,18:33:99:642,0,505
chrIX	389241	.	G	A	143.77	PASS	AC=1;AF=0.5;AN=2;BaseQRankSum=-2.869;DP=32;Dels=0.0;FS=29.004;HaplotypeScore=12.0551;MLEAC=1;MLEAF=0.5;MQ=40.79;MQ0=0;MQRankSum=-1.135;QD=4.49;ReadPosRankSum=-1.507	GT:AD:DP:GQ:PL	0/1:20,12:32:99:172,0,625
chrIX	389243	.	G	A	198.77	PASS	AC=1;AF=0.5;AN=2;BaseQRankSum=-3.142;DP=32;Dels=0.03;FS=40.437;HaplotypeScore=11.0604;MLEAC=1;MLEAF=0.5;MQ=40.79;MQ0=0;MQRankSum=-0.947;QD=6.21;ReadPosRankSum=-1.248	GT:AD:DP:GQ:PL	0/1:19,12:31:99:227,0,621
chrIX	396009	.	G	A	730.77	PASS	AC=1;AF=0.5;AN=2;BaseQRankSum=-0.105;DP=54;Dels=0.0;FS=1.057;HaplotypeScore=0.0;MLEAC=1;MLEAF=0.5;MQ=42.0;MQ0=0;MQRankSum=-2.694;QD=13.53;ReadPosRankSum=-0.437	GT:AD:DP:GQ:PL	0/1:31,23:54:99:759,0,1078
chrIX	406209	.	C	T	839.77	PASS	AC=1;AF=0.5;AN=2;BaseQRankSum=-0.413;DP=48;Dels=0.0;FS=10.484;HaplotypeScore=0.0;MLEAC=1;MLEAF=0.5;MQ=42.0;MQ0=0;MQRankSum=1.238;QD=17.5;ReadPosRankSum=-1.011	GT:AD:DP:GQ:PL	0/1:23,25:48:99:868,0,805
chrIX	433117	.	C	T	1708.77	PASS	AC=1;AF=0.5;AN=2;BaseQRankSum=-1.521;DP=108;Dels=0.0;FS=11.11;HaplotypeScore=0.0;MLEAC=1;MLEAF=0.5;MQ=40.38;MQ0=0;MQRankSum=-3.567;QD=15.82;ReadPosRankSum=-0.028	GT:AD:DP:GQ:PL	0/1:54,54:108:99:1737,0,1834
chrX	55009	.	G	A	327.77	PASS	AC=1;AF=0.5;AN=2;BaseQRankSum=1.082;DP=28;Dels=0.0;FS=0.0;HaplotypeScore=0.0;MLEAC=1;MLEAF=0.5;MQ=42.0;MQ0=0;MQRankSum=0.564;QD=11.71;ReadPosRankSum=0.847	GT:AD:DP:GQ:PL	0/1:17,11:28:99:356,0,556
chrX	66287	.	G	A	618.77	PASS	AC=1;AF=0.5;AN=2;BaseQRankSum=-0.7;DP=53;Dels=0.0;FS=5.893;HaplotypeScore=0.0;MLEAC=1;MLEAF=0.5;MQ=42.0;MQ0=0;MQRankSum=-0.409;QD=11.67;ReadPosRankSum=-2.319	GT:AD:DP:GQ:PL	0/1:32,21:53:99:647,0,1037
chrX	113487	.	G	A	378.77	PASS	AC=1;AF=0.5;AN=2;BaseQRankSum=0.688;DP=22;Dels=0.0;FS=0.0;HaplotypeScore=5.0131;MLEAC=1;MLEAF=0.5;MQ=40.9;MQ0=0;MQRankSum=0.036;QD=17.22;ReadPosRankSum=-1.557	GT:AD:DP:GQ:PL	0/1:9,13:22:99:407,0,147
chrX	135996	.	G	A	1216.77	PASS	AC=1;AF=0.5;AN=2;BaseQRankSum=2.064;DP=69;Dels=0.0;FS=4.736;HaplotypeScore=0.5784;MLEAC=1;MLEAF=0.5;MQ=42.0;MQ0=0;MQRankSum=0.716;QD=17.63;ReadPosRankSum=1.161	GT:AD:DP:GQ:PL	0/1:32,37:69:99:1245,0,985
chrX	162279	.	C	T	625.77	PASS	AC=1;AF=0.5;AN=2;BaseQRankSum=-0.537;DP=32;Dels=0.0;FS=7.806;HaplotypeScore=0.0;MLEAC=1;MLEAF=0.5;MQ=42.0;MQ0=0;MQRankSum=1.995;QD=19.56;ReadPosRankSum=0.115	GT:AD:DP:GQ:PL	0/1:13,19:32:99:654,0,429
chrX	173075	.	G	A	709.77	PASS	AC=1;AF=0.5;AN=2;BaseQRankSum=2.66;DP=51;Dels=0.0;FS=2.369;HaplotypeScore=0.0;MLEAC=1;MLEAF=0.5;MQ=42.0;MQ0=0;MQRankSum=0.558;QD=13.92;ReadPosRankSum=-0.407	GT:AD:DP:GQ:PL	0/1:28,23:51:99:738,0,877
chrX	173080	.	G	A	813.77	PASS	AC=1;AF=0.5;AN=2;BaseQRankSum=-1.626;DP=49;Dels=0.0;FS=1.121;HaplotypeScore=0.0;MLEAC=1;MLEAF=0.5;MQ=42.0;MQ0=0;MQRankSum=-1.424;QD=16.61;ReadPosRankSum=0.091	GT:AD:DP:GQ:PL	0/1:21,28:49:99:842,0,685
chrX	181005	.	G	A	557.77	PASS	AC=1;AF=0.5;AN=2;BaseQRankSum=-0.352;DP=39;Dels=0.0;FS=2.812;HaplotypeScore=0.0;MLEAC=1;MLEAF=0.5;MQ=42.0;MQ0=0;MQRankSum=0.099;QD=14.3;ReadPosRankSum=1.366	GT:AD:DP:GQ:PL	0/1:21,18:39:99:586,0,717
chrX	254320	.	G	A	627.77	PASS	AC=1;AF=0.5;AN=2;BaseQRankSum=-0.441;DP=37;Dels=0.0;FS=1.273;HaplotypeScore=0.0;MLEAC=1;MLEAF=0.5;MQ=42.0;MQ0=0;MQRankSum=0.289;QD=16.97;ReadPosRankSum=1.747	GT:AD:DP:GQ:PL	0/1:18,19:37:99:656,0,618
chrX	290740	.	G	A	705.77	PASS	AC=1;AF=0.5;AN=2;BaseQRankSum=-0.488;DP=45;Dels=0.0;FS=6.369;HaplotypeScore=0.8321;MLEAC=1;MLEAF=0.5;MQ=42.0;MQ0=0;MQRankSum=0.17;QD=15.68;ReadPosRankSum=-0.102	GT:AD:DP:GQ:PL	0/1:23,22:45:99:734,0,769
chrX	391673	.	G	A	535.77	PASS	AC=1;AF=0.5;AN=2;BaseQRankSum=0.482;DP=38;Dels=0.0;FS=4.887;HaplotypeScore=0.0;MLEAC=1;MLEAF=0.5;MQ=42.0;MQ0=0;MQRankSum=-0.512;QD=14.1;ReadPosRankSum=0.073	GT:AD:DP:GQ:PL	0/1:20,18:38:99:564,0,591
chrX	592155	.	G	A	230.77	PASS	AC=1;AF=0.5;AN=2;BaseQRankSum=1.001;DP=23;Dels=0.0;FS=7.144;HaplotypeScore=0.0;MLEAC=1;MLEAF=0.5;MQ=42.0;MQ0=0;MQRankSum=-0.871;QD=10.03;ReadPosRankSum=-1.001	GT:AD:DP:GQ:PL	0/1:15,8:23:99:259,0,539
chrX	618073	.	G	A	396.77	PASS	AC=1;AF=0.5;AN=2;BaseQRankSum=-0.592;DP=29;Dels=0.0;FS=0.0;HaplotypeScore=0.0;MLEAC=1;MLEAF=0.5;MQ=42.0;MQ0=0;MQRankSum=0.417;QD=13.68;ReadPosRankSum=0.987	GT:AD:DP:GQ:PL	0/1:16,13:29:99:425,0,559
chrX	661359	.	G	A	923.77	PASS	AC=1;AF=0.5;AN=2;BaseQRankSum=-0.615;DP=52;Dels=0.0;FS=3.85;HaplotypeScore=0.734;MLEAC=1;MLEAF=0.5;MQ=42.0;MQ0=0;MQRankSum=0.028;QD=17.76;ReadPosRankSum=-0.909	GT:AD:DP:GQ:PL	0/1:24,28:52:99:952,0,814
chrXI	22021	.	C	T	169.77	PASS	AC=1;AF=0.5;AN=2;BaseQRankSum=2.416;DP=15;Dels=0.0;FS=2.059;HaplotypeScore=0.0;MLEAC=1;MLEAF=0.5;MQ=41.87;MQ0=0;MQRankSum=-0.648;QD=11.32;ReadPosRankSum=1.237	GT:AD:DP:GQ:PL	0/1:9,6:15:99:198,0,292
chrXI	167756	.	C	T	848.77	PASS	AC=1;AF=0.5;AN=2;BaseQRankSum=0.863;DP=59;Dels=0.0;FS=11.88;HaplotypeScore=0.0;MLEAC=1;MLEAF=0.5;MQ=42.0;MQ0=0;MQRankSum=-0.435;QD=14.39;ReadPosRankSum=1.214	GT:AD:DP:GQ:PL	0/1:33,26:59:99:877,0,1149
chrXI	170782	.	C	T	688.77	PASS	AC=1;AF=0.5;AN=2;BaseQRankSum=0.266;DP=55;Dels=0.0;FS=3.983;HaplotypeScore=0.0;MLEAC=1;MLEAF=0.5;MQ=42.0;MQ0=0;MQRankSum=-0.868;QD=12.52;ReadPosRankSum=0.438	GT:AD:DP:GQ:PL	0/1:33,22:55:99:717,0,1142
chrXI	219277	.	C	T	869.77	PASS	AC=1;AF=0.5;AN=2;BaseQRankSum=-0.995;DP=61;Dels=0.0;FS=3.694;HaplotypeScore=0.0;MLEAC=1;MLEAF=0.5;MQ=42.0;MQ0=0;MQRankSum=-0.08;QD=14.26;ReadPosRankSum=0.022	GT:AD:DP:GQ:PL	0/1:34,27:61:99:898,0,1183
chrXI	245082	.	G	A	217.77	PASS	AC=1;AF=0.5;AN=2;BaseQRankSum=1.048;DP=32;Dels=0.0;FS=6.198;HaplotypeScore=0.0;MLEAC=1;MLEAF=0.5;MQ=42.0;MQ0=0;MQRankSum=0.419;QD=6.81;ReadPosRankSum=1.425	GT:AD:DP:GQ:PL	0/1:23,9:32:99:246,0,769
chrXI	453818	.	G	A	656.77	PASS	AC=1;AF=0.5;AN=2;BaseQRankSum=-0.986;DP=51;Dels=0.0;FS=2.455;HaplotypeScore=0.0;MLEAC=1;MLEAF=0.5;MQ=42.0;MQ0=0;MQRankSum=-0.354;QD=12.88;ReadPosRankSum=-0.603	GT:AD:DP:GQ:PL	0/1:30,21:51:99:685,0,1051
chrXI	525211	.	G	A	810.77	PASS	AC=1;AF=0.5;AN=2;BaseQRankSum=-0.292;DP=51;Dels=0.0;FS=10.821;HaplotypeScore=0.0;MLEAC=1;MLEAF=0.5;MQ=41.5;MQ0=0;MQRankSum=-2.157;QD=15.9;ReadPosRankSum=1.837	GT:AD:DP:GQ:PL	0/1:25,26:51:99:839,0,811
chrXI	525213	.	G	A	856.77	PASS	AC=1;AF=0.5;AN=2;BaseQRankSum=2.647;DP=51;Dels=0.0;FS=10.821;HaplotypeScore=0.0;MLEAC=1;MLEAF=0.5;MQ=41.5;MQ0=0;MQRankSum=-2.685;QD=16.8;ReadPosRankSum=2.101	GT:AD:DP:GQ:PL	0/1:25,26:51:99:885,0,730
chrXI	532972	.	C	T	802.77	PASS	AC=1;AF=0.5;AN=2;BaseQRankSum=1.513;DP=45;Dels=0.0;FS=4.286;HaplotypeScore=0.0;MLEAC=1;MLEAF=0.5;MQ=42.0;MQ0=0;MQRankSum=-1.149;QD=17.84;ReadPosRankSum=-0.216	GT:AD:DP:GQ:PL	0/1:21,24:45:99:831,0,677
chrXI	533330	.	C	T	635.77	PASS	AC=1;AF=0.5;AN=2;BaseQRankSum=1.422;DP=46;Dels=0.02;FS=6.232;HaplotypeScore=0.9665;MLEAC=1;MLEAF=0.5;MQ=42.0;MQ0=0;MQRankSum=0.876;QD=13.82;ReadPosRankSum=-0.08	GT:AD:DP:GQ:PL	0/1:24,21:45:99:664,0,769
chrXII	160330	.	G	A	664.77	PASS	AC=1;AF=0.5;AN=2;BaseQRankSum=-0.81;DP=44;Dels=0.0;FS=4.124;HaplotypeScore=0.734;MLEAC=1;MLEAF=0.5;MQ=41.96;MQ0=0;MQRankSum=0.27;QD=15.11;ReadPosRankSum=0.833	GT:AD:DP:GQ:PL	0/1:22,22:44:99:693,0,680
chrXII	208896	.	G	A	1222.77	PASS	AC=1;AF=0.5;AN=2;BaseQRankSum=0.671;DP=63;Dels=0.0;FS=6.789;HaplotypeScore=0.7887;MLEAC=1;MLEAF=0.5;MQ=42.0;MQ0=0;MQRankSum=-0.574;QD=19.41;ReadPosRankSum=1.362	GT:AD:DP:GQ:PL	0/1:28,35:63:99:1251,0,937
chrXII	251247	.	G	A	231.77	PASS	AC=1;AF=0.5;AN=2;BaseQRankSum=1.054;DP=34;Dels=0.0;FS=47.319;HaplotypeScore=5.9978;MLEAC=1;MLEAF=0.5;MQ=41.6;MQ0=0;MQRankSum=-0.273;QD=6.82;ReadPosRankSum=-0.625	GT:AD:DP:GQ:PL	0/1:25,9:34:99:260,0,865
chrXII	270023	.	C	T	413.77	PASS	AC=1;AF=0.5;AN=2;BaseQRankSum=-0.478;DP=38;Dels=0.0;FS=1.297;HaplotypeScore=0.0;MLEAC=1;MLEAF=0.5;MQ=42.0;MQ0=0;MQRankSum=1.015;QD=10.89;ReadPosRankSum=0.717	GT:AD:DP:GQ:PL	0/1:23,15:38:99:442,0,773
chrXII	415800	.	C	T	1128.77	PASS	AC=1;AF=0.5;AN=2;BaseQRankSum=1.596;DP=52;Dels=0.0;FS=1.111;HaplotypeScore=0.8667;MLEAC=1;MLEAF=0.5;MQ=42.0;MQ0=0;MQRankSum=-0.437;QD=21.71;ReadPosRankSum=-0.304	GT:AD:DP:GQ:PL	0/1:19,33:52:99:1157,0,558
chrXII	434832	.	C	T	569.77	PASS	AC=1;AF=0.5;AN=2;BaseQRankSum=1.392;DP=33;Dels=0.0;FS=0.0;HaplotypeScore=0.0;MLEAC=1;MLEAF=0.5;MQ=42.0;MQ0=0;MQRankSum=-0.56;QD=17.27;ReadPosRankSum=0.958	GT:AD:DP:GQ:PL	0/1:15,18:33:99:598,0,463
chrXII	522589	.	C	T	956.77	PASS	AC=1;AF=0.5;AN=2;BaseQRankSum=1.55;DP=67;Dels=0.0;FS=0.929;HaplotypeScore=0.0;MLEAC=1;MLEAF=0.5;MQ=41.97;MQ0=0;MQRankSum=0.31;QD=14.28;ReadPosRankSum=-0.196	GT:AD:DP:GQ:PL	0/1:38,29:67:99:985,0,1281
chrXII	541964	.	C	T	462.77	PASS	AC=1;AF=0.5;AN=2;BaseQRankSum=-0.328;DP=39;Dels=0.0;FS=9.774;HaplotypeScore=0.9987;MLEAC=1;MLEAF=0.5;MQ=42.0;MQ0=0;MQRankSum=-1.071;QD=11.87;ReadPosRankSum=0.385	GT:AD:DP:GQ:PL	0/1:23,16:39:99:491,0,764
chrXII	568019	.	C	T	103.77	PASS	AC=1;AF=0.5;AN=2;BaseQRankSum=-3.359;DP=36;Dels=0.0;FS=33.961;HaplotypeScore=5.3302;MLEAC=1;MLEAF=0.5;MQ=41.19;MQ0=1;MQRankSum=-1.08;QD=2.88;ReadPosRankSum=2.023	GT:AD:DP:GQ:PL	0/1:27,9:36:99:132,0,914
chrXII	662501	.	G	A	584.77	PASS	AC=1;AF=0.5;AN=2;BaseQRankSum=-0.306;DP=43;Dels=0.0;FS=0.0;HaplotypeScore=0.7887;MLEAC=1;MLEAF=0.5;MQ=41.95;MQ0=0;MQRankSum=-0.379;QD=13.6;ReadPosRankSum=-1.871	GT:AD:DP:GQ:PL	0/1:24,19:43:99:613,0,840
chrXII	674965	.	C	T	313.77	PASS	AC=1;AF=0.5;AN=2;BaseQRankSum=-1.011;DP=29;Dels=0.0;FS=27.698;HaplotypeScore=1.9894;MLEAC=1;MLEAF=0.5;MQ=41.51;MQ0=0;MQRankSum=-0.067;QD=10.82;ReadPosRankSum=-0.067	GT:AD:DP:GQ:PL	0/1:18,11:29:99:342,0,652
chrXII	709519	.	C	T	623.77	PASS	AC=1;AF=0.5;AN=2;BaseQRankSum=2.223;DP=30;Dels=0.0;FS=0.0;HaplotypeScore=0.0;MLEAC=1;MLEAF=0.5;MQ=42.0;MQ0=0;MQRankSum=-0.91;QD=20.79;ReadPosRankSum=0.529	GT:AD:DP:GQ:PL	0/1:12,18:30:99:652,0,367
chrXII	718045	.	C	T	502.77	PASS	AC=1;AF=0.5;AN=2;BaseQRankSum=-1.604;DP=27;Dels=0.0;FS=9.625;HaplotypeScore=0.0;MLEAC=1;MLEAF=0.5;MQ=42.0;MQ0=0;MQRankSum=0.666;QD=18.62;ReadPosRankSum=-0.814	GT:AD:DP:GQ:PL	0/1:11,16:27:99:531,0,365
chrXII	736785	.	G	A	823.77	PASS	AC=1;AF=0.5;AN=2;BaseQRankSum=0.837;DP=60;Dels=0.0;FS=6.817;HaplotypeScore=0.0;MLEAC=1;MLEAF=0.5;MQ=42.0;MQ0=0;MQRankSum=-0.185;QD=13.73;ReadPosRankSum=0.304	GT:AD:DP:GQ:PL	0/1:32,28:60:99:852,0,1021
chrXII	737643	.	C	T	534.77	PASS	AC=1;AF=0.5;AN=2;BaseQRankSum=0.363;DP=49;Dels=0.0;FS=2.512;HaplotypeScore=0.0;MLEAC=1;MLEAF=0.5;MQ=42.0;MQ0=0;MQRankSum=0.944;QD=10.91;ReadPosRankSum=2.146	GT:AD:DP:GQ:PL	0/1:31,18:49:99:563,0,1062
chrXII	771870	.	G	A	530.77	PASS	AC=1;AF=0.5;AN=2;BaseQRankSum=2.307;DP=30;Dels=0.0;FS=1.367;HaplotypeScore=0.0;MLEAC=1;MLEAF=0.5;MQ=42.0;MQ0=0;MQRankSum=-0.312;QD=17.69;ReadPosRankSum=0.187	GT:AD:DP:GQ:PL	0/1:14,16:30:99:559,0,385
chrXII	816462	.	C	T	376.77	PASS	AC=1;AF=0.5;AN=2;BaseQRankSum=0.465;DP=29;Dels=0.0;FS=0.0;HaplotypeScore=0.0;MLEAC=1;MLEAF=0.5;MQ=42.0;MQ0=0;MQRankSum=-0.642;QD=12.99;ReadPosRankSum=0.376	GT:AD:DP:GQ:PL	0/1:17,12:29:99:405,0,602
chrXII	823530	.	G	A	127.77	PASS	AC=1;AF=0.5;AN=2;BaseQRankSum=-3.035;DP=42;Dels=0.0;FS=43.144;HaplotypeScore=9.9817;MLEAC=1;MLEAF=0.5;MQ=40.67;MQ0=0;MQRankSum=-0.644;QD=3.04;ReadPosRankSum=-0.46	GT:AD:DP:GQ:PL	0/1:33,9:42:99:156,0,1150
chrXII	829405	.	G	A	405.77	PASS	AC=1;AF=0.5;AN=2;BaseQRankSum=1.14;DP=39;Dels=0.0;FS=45.367;HaplotypeScore=9.732;MLEAC=1;MLEAF=0.5;MQ=40.46;MQ0=0;MQRankSum=-1.14;QD=10.4;ReadPosRankSum=2.757	GT:AD:DP:GQ:PL	0/1:24,15:39:99:434,0,799
chrXII	841227	.	C	T	1009.77	PASS	AC=1;AF=0.5;AN=2;BaseQRankSum=0.476;DP=53;Dels=0.0;FS=0.0;HaplotypeScore=0.0;MLEAC=1;MLEAF=0.5;MQ=42.0;MQ0=0;MQRankSum=-1.391;QD=19.05;ReadPosRankSum=1.247	GT:AD:DP:GQ:PL	0/1:23,30:53:99:1038,0,746
chrXII	845917	.	G	A	536.77	PASS	AC=1;AF=0.5;AN=2;BaseQRankSum=-0.383;DP=47;Dels=0.0;FS=11.54;HaplotypeScore=0.0;MLEAC=1;MLEAF=0.5;MQ=41.79;MQ0=0;MQRankSum=-0.142;QD=11.42;ReadPosRankSum=-0.361	GT:AD:DP:GQ:PL	0/1:29,18:47:99:565,0,1010
chrXII	845950	.	G	A	757.77	PASS	AC=1;AF=0.5;AN=2;BaseQRankSum=0.285;DP=52;Dels=0.0;FS=2.415;HaplotypeScore=0.0;MLEAC=1;MLEAF=0.5;MQ=41.81;MQ0=0;MQRankSum=-1.276;QD=14.57;ReadPosRankSum=-0.743	GT:AD:DP:GQ:PL	0/1:28,24:52:99:786,0,922
chrXII	888740	.	G	A	633.77	PASS	AC=1;AF=0.5;AN=2;BaseQRankSum=-0.527;DP=40;Dels=0.0;FS=2.78;HaplotypeScore=0.0;MLEAC=1;MLEAF=0.5;MQ=42.0;MQ0=0;MQRankSum=-0.257;QD=15.84;ReadPosRankSum=-1.285	GT:AD:DP:GQ:PL	0/1:20,20:40:99:662,0,676
chrXII	967496	.	C	T	441.77	PASS	AC=1;AF=0.5;AN=2;BaseQRankSum=-0.239;DP=38;Dels=0.0;FS=0.0;HaplotypeScore=0.0;MLEAC=1;MLEAF=0.5;MQ=42.0;MQ0=0;MQRankSum=-0.538;QD=11.63;ReadPosRankSum=1.015	GT:AD:DP:GQ:PL	0/1:23,15:38:99:470,0,775
chrXII	1011896	.	C	T	2427.77	PASS	AC=2;AF=1.0;AN=2;DP=64;Dels=0.0;FS=0.0;HaplotypeScore=0.0;MLEAC=2;MLEAF=1.0;MQ=40.83;MQ0=0;QD=29.65	GT:AD:DP:GQ:PL	1/1:0,64:64:99:2456,193,0
chrXII	1011902	.	C	T	2385.77	PASS	AC=2;AF=1.0;AN=2;DP=65;Dels=0.0;FS=0.0;HaplotypeScore=0.9947;MLEAC=2;MLEAF=1.0;MQ=40.85;MQ0=0;QD=30.03	GT:AD:DP:GQ:PL	1/1:0,65:65:99:2414,193,0
chrXIII	44388	.	G	A	1481.77	PASS	AC=2;AF=1.0;AN=2;DP=40;Dels=0.03;FS=0.0;HaplotypeScore=2.8995;MLEAC=2;MLEAF=1.0;MQ=41.95;MQ0=0;QD=29.37	GT:AD:DP:GQ:PL	1/1:0,39:39:99:1510,117,0
chrXIII	46012	.	C	T	867.77	PASS	AC=2;AF=1.0;AN=2;DP=23;Dels=0.04;FS=0.0;HaplotypeScore=1.933;MLEAC=2;MLEAF=1.0;MQ=41.92;MQ0=0;QD=27.55	GT:AD:DP:GQ:PL	1/1:0,22:22:66:896,66,0
chrXIII	51509	.	C	T	722.77	PASS	AC=1;AF=0.5;AN=2;BaseQRankSum=-1.143;DP=37;Dels=0.0;FS=2.944;HaplotypeScore=0.0;MLEAC=1;MLEAF=0.5;MQ=41.95;MQ0=0;MQRankSum=1.707;QD=19.53;ReadPosRankSum=-0.736	GT:AD:DP:GQ:PL	0/1:14,23:37:99:751,0,394
chrXIII	108633	.	G	A	228.77	PASS	AC=1;AF=0.5;AN=2;BaseQRankSum=-3.287;DP=35;Dels=0.0;FS=54.852;HaplotypeScore=8.3154;MLEAC=1;MLEAF=0.5;MQ=41.48;MQ0=0;MQRankSum=0.942;QD=6.54;ReadPosRankSum=0.871	GT:AD:DP:GQ:PL	0/1:24,11:35:99:257,0,835
chrXIII	163224	.	C	T	750.77	PASS	AC=1;AF=0.5;AN=2;BaseQRankSum=1.448;DP=42;Dels=0.0;FS=4.504;HaplotypeScore=0.0;MLEAC=1;MLEAF=0.5;MQ=42.0;MQ0=0;MQRankSum=0.793;QD=17.88;ReadPosRankSum=-0.768	GT:AD:DP:GQ:PL	0/1:20,22:42:99:779,0,675
chrXIII	164324	.	G	A	695.77	PASS	AC=1;AF=0.5;AN=2;BaseQRankSum=0.649;DP=46;Dels=0.0;FS=0.0;HaplotypeScore=0.0;MLEAC=1;MLEAF=0.5;MQ=41.69;MQ0=0;MQRankSum=0.495;QD=15.13;ReadPosRankSum=-1.55	GT:AD:DP:GQ:PL	0/1:24,22:46:99:724,0,813
chrXIII	227643	.	G	A	686.77	PASS	AC=1;AF=0.5;AN=2;BaseQRankSum=1.057;DP=42;Dels=0.0;FS=4.327;HaplotypeScore=0.0;MLEAC=1;MLEAF=0.5;MQ=42.0;MQ0=0;MQRankSum=-0.629;QD=16.35;ReadPosRankSum=1.434	GT:AD:DP:GQ:PL	0/1:21,21:42:99:715,0,678
chrXIII	392623	.	G	A	890.77	PASS	AC=1;AF=0.5;AN=2;BaseQRankSum=0.042;DP=55;Dels=0.0;FS=0.0;HaplotypeScore=0.0;MLEAC=1;MLEAF=0.5;MQ=42.0;MQ0=0;MQRankSum=0.396;QD=16.2;ReadPosRankSum=0.396	GT:AD:DP:GQ:PL	0/1:26,29:55:99:919,0,880
chrXIII	433790	.	G	A	1248.77	PASS	AC=1;AF=0.5;AN=2;BaseQRankSum=-0.992;DP=66;Dels=0.0;FS=0.97;HaplotypeScore=0.0;MLEAC=1;MLEAF=0.5;MQ=41.68;MQ0=1;MQRankSum=0.366;QD=18.92;ReadPosRankSum=1.125	GT:AD:DP:GQ:PL	0/1:27,39:66:99:1277,0,858
chrXIII	542042	.	G	A	976.77	PASS	AC=1;AF=0.5;AN=2;BaseQRankSum=1.067;DP=63;Dels=0.0;FS=11.003;HaplotypeScore=0.0;MLEAC=1;MLEAF=0.5;MQ=42.0;MQ0=0;MQRankSum=-0.929;QD=15.5;ReadPosRankSum=0.778	GT:AD:DP:GQ:PL	0/1:33,30:63:99:1005,0,1052
chrXIII	552419	.	G	A	834.77	PASS	AC=1;AF=0.5;AN=2;BaseQRankSum=1.392;DP=52;Dels=0.0;FS=1.073;HaplotypeScore=0.0;MLEAC=1;MLEAF=0.5;MQ=42.0;MQ0=0;MQRankSum=1.172;QD=16.05;ReadPosRankSum=-0.861	GT:AD:DP:GQ:PL	0/1:27,25:52:99:863,0,915
chrXIII	589572	.	G	A	1070.77	PASS	AC=1;AF=0.5;AN=2;BaseQRankSum=1.057;DP=59;Dels=0.0;FS=0.0;HaplotypeScore=0.0;MLEAC=1;MLEAF=0.5;MQ=42.0;MQ0=0;MQRankSum=1.803;QD=18.15;ReadPosRankSum=1.133	GT:AD:DP:GQ:PL	0/1:27,32:59:99:1099,0,854
chrXIII	610922	.	C	T	580.77	PASS	AC=1;AF=0.5;AN=2;BaseQRankSum=-0.629;DP=38;Dels=0.0;FS=0.0;HaplotypeScore=0.0;MLEAC=1;MLEAF=0.5;MQ=42.0;MQ0=0;MQRankSum=0.044;QD=15.28;ReadPosRankSum=-0.512	GT:AD:DP:GQ:PL	0/1:20,18:38:99:609,0,702
chrXIII	779138	.	C	T	653.77	PASS	AC=1;AF=0.5;AN=2;BaseQRankSum=-0.338;DP=40;Dels=0.0;FS=1.183;HaplotypeScore=0.0;MLEAC=1;MLEAF=0.5;MQ=42.0;MQ0=0;MQRankSum=-0.69;QD=16.34;ReadPosRankSum=-1.014	GT:AD:DP:GQ:PL	0/1:20,20:40:99:682,0,703
chrXIII	834366	.	C	T	429.77	PASS	AC=1;AF=0.5;AN=2;BaseQRankSum=-1.728;DP=32;Dels=0.0;FS=3.254;HaplotypeScore=0.0;MLEAC=1;MLEAF=0.5;MQ=42.0;MQ0=0;MQRankSum=0.741;QD=13.43;ReadPosRankSum=-1.766	GT:AD:DP:GQ:PL	0/1:18,14:32:99:458,0,636
chrXIII	880408	.	G	A	911.77	PASS	AC=1;AF=0.5;AN=2;BaseQRankSum=-0.764;DP=51;Dels=0.0;FS=2.418;HaplotypeScore=0.0;MLEAC=1;MLEAF=0.5;MQ=41.5;MQ0=0;MQRankSum=-1.746;QD=17.88;ReadPosRankSum=-0.293	GT:AD:DP:GQ:PL	0/1:24,27:51:99:940,0,825
chrXIII	880423	.	G	A	982.77	PASS	AC=1;AF=0.5;AN=2;BaseQRankSum=0.548;DP=55;Dels=0.0;FS=1.022;HaplotypeScore=0.0;MLEAC=1;MLEAF=0.5;MQ=41.54;MQ0=0;MQRankSum=-2.723;QD=17.87;ReadPosRankSum=-0.716	GT:AD:DP:GQ:PL	0/1:26,29:55:99:1011,0,826
chrXIII	906808	.	C	T	755.77	PASS	AC=1;AF=0.5;AN=2;BaseQRankSum=0.358;DP=52;Dels=0.0;FS=3.959;HaplotypeScore=0.0;MLEAC=1;MLEAF=0.5;MQ=42.0;MQ0=0;MQRankSum=0.285;QD=14.53;ReadPosRankSum=-0.376	GT:AD:DP:GQ:PL	0/1:28,24:52:99:784,0,888
chrXIV	194060	.	G	A	903.77	PASS	AC=1;AF=0.5;AN=2;BaseQRankSum=-1.19;DP=59;Dels=0.0;FS=0.99;HaplotypeScore=0.0;MLEAC=1;MLEAF=0.5;MQ=42.0;MQ0=0;MQRankSum=1.842;QD=15.32;ReadPosRankSum=-0.341	GT:AD:DP:GQ:PL	0/1:30,29:59:99:932,0,1022
chrXIV	202203	.	C	T	1422.77	PASS	AC=1;AF=0.5;AN=2;BaseQRankSum=-0.506;DP=78;Dels=0.0;FS=0.876;HaplotypeScore=0.0;MLEAC=1;MLEAF=0.5;MQ=42.0;MQ0=0;MQRankSum=0.416;QD=18.24;ReadPosRankSum=-0.366	GT:AD:DP:GQ:PL	0/1:36,42:78:99:1451,0,1215
chrXIV	359985	.	C	T	1058.77	PASS	AC=1;AF=0.5;AN=2;BaseQRankSum=0.373;DP=52;Dels=0.0;FS=0.0;HaplotypeScore=0.0;MLEAC=1;MLEAF=0.5;MQ=42.0;MQ0=0;MQRankSum=-0.634;QD=20.36;ReadPosRankSum=-0.392	GT:AD:DP:GQ:PL	0/1:21,31:52:99:1087,0,674
chrXIV	480280	.	G	A	885.77	PASS	AC=1;AF=0.5;AN=2;BaseQRankSum=1.225;DP=65;Dels=0.0;FS=0.0;HaplotypeScore=0.0;MLEAC=1;MLEAF=0.5;MQ=42.0;MQ0=0;MQRankSum=-0.205;QD=13.63;ReadPosRankSum=0.205	GT:AD:DP:GQ:PL	0/1:37,28:65:99:914,0,1275
chrXIV	547923	.	G	A	624.77	PASS	AC=1;AF=0.5;AN=2;BaseQRankSum=0.817;DP=38;Dels=0.0;FS=0.0;HaplotypeScore=2.3113;MLEAC=1;MLEAF=0.5;MQ=41.9;MQ0=0;MQRankSum=-0.701;QD=16.44;ReadPosRankSum=-0.029	GT:AD:DP:GQ:PL	0/1:19,19:38:99:653,0,561
chrXIV	583739	.	C	T	412.77	PASS	AC=1;AF=0.5;AN=2;BaseQRankSum=0.927;DP=34;Dels=0.0;FS=0.0;HaplotypeScore=0.0;MLEAC=1;MLEAF=0.5;MQ=42.0;MQ0=0;MQRankSum=-1.032;QD=12.14;ReadPosRankSum=-0.192	GT:AD:DP:GQ:PL	0/1:20,14:34:99:441,0,659
chrXIV	598681	.	G	A	1461.77	PASS	AC=1;AF=0.5;AN=2;BaseQRankSum=0.452;DP=83;Dels=0.0;FS=11.159;HaplotypeScore=0.0;MLEAC=1;MLEAF=0.5;MQ=42.0;MQ0=0;MQRankSum=-1.101;QD=17.61;ReadPosRankSum=-0.599	GT:AD:DP:GQ:PL	0/1:38,45:83:99:1490,0,1205
chrXIV	661867	.	G	A	969.77	PASS	AC=1;AF=0.5;AN=2;BaseQRankSum=1.397;DP=60;Dels=0.0;FS=3.576;HaplotypeScore=0.0;MLEAC=1;MLEAF=0.5;MQ=42.0;MQ0=0;MQRankSum=-0.747;QD=16.16;ReadPosRankSum=-1.308	GT:AD:DP:GQ:PL	0/1:30,30:60:99:998,0,944
chrXIV	683308	.	G	A	909.77	PASS	AC=1;AF=0.5;AN=2;BaseQRankSum=3.495;DP=54;Dels=0.0;FS=0.0;HaplotypeScore=0.0;MLEAC=1;MLEAF=0.5;MQ=42.0;MQ0=0;MQRankSum=-0.138;QD=16.85;ReadPosRankSum=-0.052	GT:AD:DP:GQ:PL	0/1:27,27:54:99:938,0,835
chrXIV	706475	.	G	A	885.77	PASS	AC=1;AF=0.5;AN=2;BaseQRankSum=-0.134;DP=53;Dels=0.0;FS=2.432;HaplotypeScore=0.0;MLEAC=1;MLEAF=0.5;MQ=42.0;MQ0=0;MQRankSum=-0.864;QD=16.71;ReadPosRankSum=0.134	GT:AD:DP:GQ:PL	0/1:25,28:53:99:914,0,810
chrXV	252827	.	G	A	932.77	PASS	AC=1;AF=0.5;AN=2;BaseQRankSum=1.309;DP=45;Dels=0.0;FS=6.611;HaplotypeScore=0.0;MLEAC=1;MLEAF=0.5;MQ=42.0;MQ0=0;MQRankSum=-1.124;QD=20.73;ReadPosRankSum=1.031	GT:AD:DP:GQ:PL	0/1:18,27:45:99:961,0,570
chrXV	404278	.	G	A	474.77	PASS	AC=1;AF=0.5;AN=2;BaseQRankSum=-0.944;DP=35;Dels=0.0;FS=7.547;HaplotypeScore=0.0;MLEAC=1;MLEAF=0.5;MQ=42.0;MQ0=0;MQRankSum=1.176;QD=13.56;ReadPosRankSum=0.613	GT:AD:DP:GQ:PL	0/1:19,16:35:99:503,0,646
chrXV	441107	.	C	T	531.77	PASS	AC=1;AF=0.5;AN=2;BaseQRankSum=0.578;DP=35;Dels=0.0;FS=1.32;HaplotypeScore=0.0;MLEAC=1;MLEAF=0.5;MQ=42.0;MQ0=0;MQRankSum=0.545;QD=15.19;ReadPosRankSum=-1.337	GT:AD:DP:GQ:PL	0/1:18,17:35:99:560,0,590
chrXV	442943	.	C	T	877.77	PASS	AC=1;AF=0.5;AN=2;BaseQRankSum=1.111;DP=52;Dels=0.0;FS=0.0;HaplotypeScore=0.0;MLEAC=1;MLEAF=0.5;MQ=42.0;MQ0=0;MQRankSum=-1.367;QD=16.88;ReadPosRankSum=-1.019	GT:AD:DP:GQ:PL	0/1:24,28:52:99:906,0,776
chrXV	656736	.	G	A	1127.77	PASS	AC=1;AF=0.5;AN=2;BaseQRankSum=1.223;DP=62;Dels=0.0;FS=0.0;HaplotypeScore=0.0;MLEAC=1;MLEAF=0.5;MQ=42.0;MQ0=0;MQRankSum=1.556;QD=18.19;ReadPosRankSum=-1.397	GT:AD:DP:GQ:PL	0/1:28,33:61:99:1156,0,886
chrXV	657066	.	G	A	442.77	PASS	AC=1;AF=0.5;AN=2;BaseQRankSum=1.045;DP=51;Dels=0.0;FS=2.568;HaplotypeScore=0.6651;MLEAC=1;MLEAF=0.5;MQ=42.0;MQ0=0;MQRankSum=0.619;QD=8.68;ReadPosRankSum=-0.964	GT:AD:DP:GQ:PL	0/1:35,16:51:99:471,0,1197
chrXV	729766	.	C	T	792.77	PASS	AC=1;AF=0.5;AN=2;BaseQRankSum=2.012;DP=46;Dels=0.0;FS=4.04;HaplotypeScore=0.0;MLEAC=1;MLEAF=0.5;MQ=41.68;MQ0=0;MQRankSum=1.198;QD=17.23;ReadPosRankSum=0.891	GT:AD:DP:GQ:PL	0/1:22,24:46:99:821,0,737
chrXV	740629	.	G	A	197.77	PASS	AC=1;AF=0.5;AN=2;BaseQRankSum=0.036;DP=21;Dels=0.0;FS=1.808;HaplotypeScore=0.0;MLEAC=1;MLEAF=0.5;MQ=42.0;MQ0=0;MQRankSum=1.412;QD=9.42;ReadPosRankSum=0.471	GT:AD:DP:GQ:PL	0/1:13,8:21:99:226,0,388
chrXV	825956	.	C	T	396.77	PASS	AC=1;AF=0.5;AN=2;BaseQRankSum=-1.397;DP=50;Dels=0.0;FS=59.322;HaplotypeScore=6.8778;MLEAC=1;MLEAF=0.5;MQ=41.68;MQ0=0;MQRankSum=1.964;QD=7.94;ReadPosRankSum=3.287	GT:AD:DP:GQ:PL	0/1:33,17:50:99:425,0,917
chrXV	830973	.	G	A	363.77	PASS	AC=1;AF=0.5;AN=2;BaseQRankSum=1.841;DP=45;Dels=0.0;FS=59.739;HaplotypeScore=2.5771;MLEAC=1;MLEAF=0.5;MQ=41.91;MQ0=0;MQRankSum=0.438;QD=8.08;ReadPosRankSum=2.366	GT:AD:DP:GQ:PL	0/1:32,13:45:99:392,0,1074
chrXV	868040	.	C	T	269.77	PASS	AC=1;AF=0.5;AN=2;BaseQRankSum=-1.584;DP=43;Dels=0.0;FS=51.287;HaplotypeScore=7.9162;MLEAC=1;MLEAF=0.5;MQ=41.62;MQ0=0;MQRankSum=0.122;QD=6.27;ReadPosRankSum=2.017	GT:AD:DP:GQ:PL	0/1:31,12:43:99:298,0,1092
chrXV	881508	.	C	T	824.77	PASS	AC=1;AF=0.5;AN=2;BaseQRankSum=-1.93;DP=53;Dels=0.0;FS=3.828;HaplotypeScore=0.0;MLEAC=1;MLEAF=0.5;MQ=42.0;MQ0=0;MQRankSum=-0.987;QD=15.56;ReadPosRankSum=-0.365	GT:AD:DP:GQ:PL	0/1:26,27:53:99:853,0,863
chrXV	918175	.	C	T	977.77	PASS	AC=1;AF=0.5;AN=2;BaseQRankSum=0.546;DP=52;Dels=0.0;FS=3.967;HaplotypeScore=0.0;MLEAC=1;MLEAF=0.5;MQ=42.0;MQ0=0;MQRankSum=-1.269;QD=18.8;ReadPosRankSum=1.472	GT:AD:DP:GQ:PL	0/1:22,30:52:99:1006,0,690
chrXV	925048	.	C	T	108.77	PASS	AC=1;AF=0.5;AN=2;BaseQRankSum=-3.912;DP=37;Dels=0.0;FS=45.644;HaplotypeScore=6.7989;MLEAC=1;MLEAF=0.5;MQ=41.06;MQ0=0;MQRankSum=-0.018;QD=2.94;ReadPosRankSum=0.195	GT:AD:DP:GQ:PL	0/1:28,9:37:99:137,0,945
chrXV	1001104	.	C	T	475.77	PASS	AC=1;AF=0.5;AN=2;BaseQRankSum=1.374;DP=38;Dels=0.0;FS=1.227;HaplotypeScore=0.0;MLEAC=1;MLEAF=0.5;MQ=42.0;MQ0=0;MQRankSum=-0.119;QD=12.52;ReadPosRankSum=0.149	GT:AD:DP:GQ:PL	0/1:23,15:38:99:504,0,808
chrXV	1039742	.	C	T	616.77	PASS	AC=1;AF=0.5;AN=2;BaseQRankSum=-1.059;DP=47;Dels=0.0;FS=4.269;HaplotypeScore=0.0;MLEAC=1;MLEAF=0.5;MQ=41.96;MQ0=0;MQRankSum=-0.909;QD=13.12;ReadPosRankSum=0.738	GT:AD:DP:GQ:PL	0/1:26,21:47:99:645,0,847
chrXVI	46272	.	G	A	582.77	PASS	AC=1;AF=0.5;AN=2;BaseQRankSum=-0.476;DP=46;Dels=0.0;FS=2.583;HaplotypeScore=0.0;MLEAC=1;MLEAF=0.5;MQ=42.0;MQ0=0;MQRankSum=0.1;QD=12.67;ReadPosRankSum=-1.318	GT:AD:DP:GQ:PL	0/1:26,20:46:99:611,0,853
chrXVI	70561	.	G	A	423.77	PASS	AC=1;AF=0.5;AN=2;BaseQRankSum=-1.639;DP=54;Dels=0.0;FS=48.245;HaplotypeScore=0.7887;MLEAC=1;MLEAF=0.5;MQ=42.0;MQ0=0;MQRankSum=-0.066;QD=7.85;ReadPosRankSum=1.658	GT:AD:DP:GQ:PL	0/1:38,16:54:99:452,0,1375
chrXVI	176145	.	G	A	271.77	PASS	AC=1;AF=0.5;AN=2;BaseQRankSum=-2.308;DP=23;Dels=0.0;FS=28.709;HaplotypeScore=2.7818;MLEAC=1;MLEAF=0.5;MQ=41.92;MQ0=0;MQRankSum=-0.708;QD=11.82;ReadPosRankSum=1.077	GT:AD:DP:GQ:PL	0/1:12,11:23:99:300,0,399
chrXVI	181196	.	C	T	106.77	PASS	AC=1;AF=0.5;AN=2;BaseQRankSum=-1.57;DP=23;Dels=0.0;FS=28.86;HaplotypeScore=2.7336;MLEAC=1;MLEAF=0.5;MQ=41.92;MQ0=0;MQRankSum=0.301;QD=4.64;ReadPosRankSum=-1.704	GT:AD:DP:GQ:PL	0/1:16,7:23:99:135,0,558
chrXVI	195909	.	G	A	219.77	PASS	AC=1;AF=0.5;AN=2;BaseQRankSum=0.907;DP=41;Dels=0.0;FS=34.713;HaplotypeScore=0.9999;MLEAC=1;MLEAF=0.5;MQ=41.07;MQ0=1;MQRankSum=-1.911;QD=5.36;ReadPosRankSum=1.717	GT:AD:DP:GQ:PL	0/1:32,9:41:99:248,0,1073
chrXVI	214308	.	G	A	967.77	PASS	AC=1;AF=0.5;AN=2;BaseQRankSum=1.539;DP=67;Dels=0.0;FS=4.946;HaplotypeScore=1.7998;MLEAC=1;MLEAF=0.5;MQ=41.46;MQ0=1;MQRankSum=0.135;QD=14.44;ReadPosRankSum=0.65	GT:AD:DP:GQ:PL	0/1:36,31:67:99:996,0,1202
chrXVI	266770	.	C	T	334.77	PASS	AC=1;AF=0.5;AN=2;BaseQRankSum=-0.957;DP=37;Dels=0.0;FS=8.345;HaplotypeScore=0.0;MLEAC=1;MLEAF=0.5;MQ=42.0;MQ0=0;MQRankSum=0.146;QD=9.05;ReadPosRankSum=-1.995	GT:AD:DP:GQ:PL	0/1:25,12:37:99:363,0,876
chrXVI	275289	.	C	T	188.77	PASS	AC=1;AF=0.5;AN=2;BaseQRankSum=-1.019;DP=25;Dels=0.0;FS=43.808;HaplotypeScore=4.3382;MLEAC=1;MLEAF=0.5;MQ=41.41;MQ0=0;MQRankSum=-0.204;QD=7.55;ReadPosRankSum=1.078	GT:AD:DP:GQ:PL	0/1:17,8:25:99:217,0,589
chrXVI	279847	.	C	T	306.77	PASS	AC=1;AF=0.5;AN=2;BaseQRankSum=-0.172;DP=30;Dels=0.0;FS=40.624;HaplotypeScore=2.8937;MLEAC=1;MLEAF=0.5;MQ=41.87;MQ0=0;MQRankSum=0.43;QD=10.23;ReadPosRankSum=0.947	GT:AD:DP:GQ:PL	0/1:19,11:30:99:335,0,653
chrXVI	302869	.	C	T	168.77	PASS	AC=1;AF=0.5;AN=2;BaseQRankSum=-3.987;DP=41;Dels=0.0;FS=33.606;HaplotypeScore=2.6276;MLEAC=1;MLEAF=0.5;MQ=41.78;MQ0=0;MQRankSum=0.809;QD=4.12;ReadPosRankSum=2.545	GT:AD:DP:GQ:PL	0/1:30,11:41:99:197,0,1039
chrXVI	316541	.	C	T	531.77	PASS	AC=1;AF=0.5;AN=2;BaseQRankSum=-1.818;DP=26;Dels=0.0;FS=0.0;HaplotypeScore=0.0;MLEAC=1;MLEAF=0.5;MQ=42.0;MQ0=0;MQRankSum=-0.712;QD=20.45;ReadPosRankSum=-0.501	GT:AD:DP:GQ:PL	0/1:10,16:26:99:560,0,332
chrXVI	354404	.	G	A	676.77	PASS	AC=1;AF=0.5;AN=2;BaseQRankSum=-1.308;DP=52;Dels=0.0;FS=5.785;HaplotypeScore=0.7887;MLEAC=1;MLEAF=0.5;MQ=42.0;MQ0=0;MQRankSum=1.124;QD=13.01;ReadPosRankSum=-0.074	GT:AD:DP:GQ:PL	0/1:29,23:52:99:705,0,972
chrXVI	394123	.	C	T	876.77	PASS	AC=1;AF=0.5;AN=2;BaseQRankSum=-0.603;DP=50;Dels=0.0;FS=0.0;HaplotypeScore=0.8321;MLEAC=1;MLEAF=0.5;MQ=42.0;MQ0=0;MQRankSum=-1.869;QD=17.54;ReadPosRankSum=0.409	GT:AD:DP:GQ:PL	0/1:23,27:50:99:905,0,756
chrXVI	464265	.	C	T	639.77	PASS	AC=1;AF=0.5;AN=2;BaseQRankSum=-0.653;DP=52;Dels=0.0;FS=5.881;HaplotypeScore=0.0;MLEAC=1;MLEAF=0.5;MQ=41.96;MQ0=0;MQRankSum=-0.28;QD=12.3;ReadPosRankSum=-0.69	GT:AD:DP:GQ:PL	0/1:31,21:52:99:668,0,1076
chrXVI	465854	.	C	T	840.77	PASS	AC=1;AF=0.5;AN=2;BaseQRankSum=1.03;DP=49;Dels=0.0;FS=1.101;HaplotypeScore=0.0;MLEAC=1;MLEAF=0.5;MQ=42.0;MQ0=0;MQRankSum=-0.17;QD=17.16;ReadPosRankSum=-0.85	GT:AD:DP:GQ:PL	0/1:24,25:49:99:869,0,810
chrXVI	470152	.	G	A	453.77	PASS	AC=1;AF=0.5;AN=2;BaseQRankSum=0.944;DP=32;Dels=0.0;FS=1.406;HaplotypeScore=0.0;MLEAC=1;MLEAF=0.5;MQ=42.0;MQ0=0;MQRankSum=0.717;QD=14.18;ReadPosRankSum=1.473	GT:AD:DP:GQ:PL	0/1:17,15:32:99:482,0,559
chrXVI	479033	.	C	T	1058.77	PASS	AC=1;AF=0.5;AN=2;BaseQRankSum=1.203;DP=43;Dels=0.0;FS=12.705;HaplotypeScore=0.0;MLEAC=1;MLEAF=0.5;MQ=41.91;MQ0=0;MQRankSum=1.388;QD=24.62;ReadPosRankSum=-0.172	GT:AD:DP:GQ:PL	0/1:13,30:43:99:1087,0,385
chrXVI	479106	.	C	T	1044.77	PASS	AC=1;AF=0.5;AN=2;BaseQRankSum=2.195;DP=57;Dels=0.0;FS=2.207;HaplotypeScore=0.0;MLEAC=1;MLEAF=0.5;MQ=41.93;MQ0=0;MQRankSum=0.539;QD=18.33;ReadPosRankSum=-1.021	GT:AD:DP:GQ:PL	0/1:25,32:57:99:1073,0,799
chrXVI	633993	.	C	T	323.77	PASS	AC=1;AF=0.5;AN=2;BaseQRankSum=-1.144;DP=35;Dels=0.0;FS=46.465;HaplotypeScore=0.8321;MLEAC=1;MLEAF=0.5;MQ=42.0;MQ0=0;MQRankSum=1.11;QD=9.25;ReadPosRankSum=1.178	GT:AD:DP:GQ:PL	0/1:22,13:35:99:352,0,748
chrXVI	665547	.	C	T	540.77	PASS	AC=1;AF=0.5;AN=2;BaseQRankSum=0.627;DP=28;Dels=0.0;FS=16.166;HaplotypeScore=0.8321;MLEAC=1;MLEAF=0.5;MQ=42.0;MQ0=0;MQRankSum=-0.162;QD=19.31;ReadPosRankSum=3.366	GT:AD:DP:GQ:PL	0/1:12,16:28:99:569,0,406
chrXVI	677042	.	C	T	257.77	PASS	AC=1;AF=0.5;AN=2;BaseQRankSum=-1.771;DP=34;Dels=0.0;FS=47.926;HaplotypeScore=3.9788;MLEAC=1;MLEAF=0.5;MQ=41.16;MQ0=0;MQRankSum=0.487;QD=7.58;ReadPosRankSum=2.316	GT:AD:DP:GQ:PL	0/1:22,12:34:99:286,0,606
chrXVI	753206	.	G	A	235.77	PASS	AC=1;AF=0.5;AN=2;BaseQRankSum=1.002;DP=22;Dels=0.0;FS=33.35;HaplotypeScore=4.9737;MLEAC=1;MLEAF=0.5;MQ=40.89;MQ0=0;MQRankSum=0.467;QD=10.72;ReadPosRankSum=0.467	GT:AD:DP:GQ:PL	0/1:13,9:22:99:264,0,362
chrXVI	756876	.	G	A	705.77	PASS	AC=1;AF=0.5;AN=2;BaseQRankSum=-1.816;DP=48;Dels=0.0;FS=57.175;HaplotypeScore=1.787;MLEAC=1;MLEAF=0.5;MQ=41.09;MQ0=0;MQRankSum=-0.557;QD=14.7;ReadPosRankSum=2.394	GT:AD:DP:GQ:PL	0/1:23,25:48:99:734,0,747
chrXVI	818653	.	G	A	424.77	PASS	AC=1;AF=0.5;AN=2;BaseQRankSum=0.643;DP=41;Dels=0.0;FS=12.98;HaplotypeScore=4.5588;MLEAC=1;MLEAF=0.5;MQ=40.92;MQ0=1;MQRankSum=-1.229;QD=10.36;ReadPosRankSum=0.503	GT:AD:DP:GQ:PL	0/1:26,15:41:99:453,0,846
chrXVI	826055	.	G	A	742.77	PASS	AC=1;AF=0.5;AN=2;BaseQRankSum=0.193;DP=52;Dels=0.0;FS=0.0;HaplotypeScore=0.0;MLEAC=1;MLEAF=0.5;MQ=42.0;MQ0=0;MQRankSum=0.89;QD=14.28;ReadPosRankSum=0.909	GT:AD:DP:GQ:PL	0/1:28,24:52:99:771,0,922
