# Supplementary material for: Disruption of Transcriptional Coactivator Sub1 Leads to Genome-Wide Re-distribution of Clustered Mutations Induced by APOBEC in Active Yeast Genes
Source: PLoS Genet. 2015 May 5;11(5):e1005217. doi: 10.1371/journal.pgen.1005217 (PMC4420506; doi:10.1371/journal.pgen.1005217)
Supplement: S1 Dataset — (ZIP) [file pgen.1005217.s001.zip › A1/N035-LAN210-Can-A1-Oct12-RUN4-D3.vcf]

##fileformat=VCFv4.1
##FILTER=<ID=LowQual,Description="Low quality">
##FILTER=<ID=ambigious_snp,Description="QD < 2.000000 || FS > 60.000000 || MQ < 40.000000 || HaplotypeScore > 13.000000 || MappingQualityRankSum < -12.500000 || ReadPosRankSum < -8.000000">
##FORMAT=<ID=AD,Number=.,Type=Integer,Description="Allelic depths for the ref and alt alleles in the order listed">
##FORMAT=<ID=DP,Number=1,Type=Integer,Description="Approximate read depth (reads with MQ=255 or with bad mates are filtered)">
##FORMAT=<ID=GQ,Number=1,Type=Integer,Description="Genotype Quality">
##FORMAT=<ID=GT,Number=1,Type=String,Description="Genotype">
##FORMAT=<ID=PL,Number=G,Type=Integer,Description="Normalized, Phred-scaled likelihoods for genotypes as defined in the VCF specification">
##GATKCommandLine=<ID=SelectVariants,Version=3.2-0-g289df4b,Date="Thu Aug 14 15:04:06 MSK 2014",Epoch=1408014246667,CommandLineOptions="analysis_type=SelectVariants input_file=[] showFullBamList=false read_buffer_size=null phone_home=AWS gatk_key=null tag=NA read_filter=[] intervals=null excludeIntervals=null interval_set_rule=UNION interval_merging=ALL interval_padding=0 reference_sequence=/home/mahajrod/genetics/desaminases/data/LAN210_v0.10m/LAN210_v0.10m.fasta nonDeterministicRandomSeed=false disableDithering=false maxRuntime=-1 maxRuntimeUnits=MINUTES downsampling_type=BY_SAMPLE downsample_to_fraction=null downsample_to_coverage=1000 baq=OFF baqGapOpenPenalty=40.0 refactor_NDN_cigar_string=false fix_misencoded_quality_scores=false allow_potentially_misencoded_quality_scores=false useOriginalQualities=false defaultBaseQualities=-1 performanceLog=null BQSR=null quantize_quals=0 disable_indel_quals=false emit_original_quals=false preserve_qscores_less_than=6 globalQScorePrior=-1.0 validation_strictness=SILENT remove_program_records=false keep_program_records=false sample_rename_mapping_file=null unsafe=null disable_auto_index_creation_and_locking_when_reading_rods=false num_threads=1 num_cpu_threads_per_data_thread=1 num_io_threads=0 monitorThreadEfficiency=false num_bam_file_handles=null read_group_black_list=null pedigree=[] pedigreeString=[] pedigreeValidationType=STRICT allow_intervals_with_unindexed_bam=false generateShadowBCF=false variant_index_type=DYNAMIC_SEEK variant_index_parameter=-1 logging_level=INFO log_to_file=null help=false version=false variant=(RodBinding name=variant source=N035-LAN210-Can-A1-Oct12-RUN4-D3_GATK_filtered_SNP.vcf) discordance=(RodBinding name= source=UNBOUND) concordance=(RodBinding name= source=UNBOUND) out=org.broadinstitute.gatk.engine.io.stubs.VariantContextWriterStub no_cmdline_in_header=org.broadinstitute.gatk.engine.io.stubs.VariantContextWriterStub sites_only=org.broadinstitute.gatk.engine.io.stubs.VariantContextWriterStub bcf=org.broadinstitute.gatk.engine.io.stubs.VariantContextWriterStub sample_name=[] sample_expressions=null sample_file=null exclude_sample_name=[] exclude_sample_file=[] select_expressions=[] excludeNonVariants=false excludeFiltered=true restrictAllelesTo=ALL keepOriginalAC=false mendelianViolation=false mendelianViolationQualThreshold=0.0 select_random_fraction=0.0 remove_fraction_genotypes=0.0 selectTypeToInclude=[] keepIDs=null fullyDecode=false forceGenotypesDecode=false justRead=false maxIndelSize=2147483647 ALLOW_NONOVERLAPPING_COMMAND_LINE_SAMPLES=false filter_reads_with_N_cigar=false filter_mismatching_base_and_quals=false filter_bases_not_stored=false">
##INFO=<ID=AC,Number=A,Type=Integer,Description="Allele count in genotypes, for each ALT allele, in the same order as listed">
##INFO=<ID=AF,Number=A,Type=Float,Description="Allele Frequency, for each ALT allele, in the same order as listed">
##INFO=<ID=AN,Number=1,Type=Integer,Description="Total number of alleles in called genotypes">
##INFO=<ID=BaseQRankSum,Number=1,Type=Float,Description="Z-score from Wilcoxon rank sum test of Alt Vs. Ref base qualities">
##INFO=<ID=DP,Number=1,Type=Integer,Description="Approximate read depth; some reads may have been filtered">
##INFO=<ID=DS,Number=0,Type=Flag,Description="Were any of the samples downsampled?">
##INFO=<ID=Dels,Number=1,Type=Float,Description="Fraction of Reads Containing Spanning Deletions">
##INFO=<ID=FS,Number=1,Type=Float,Description="Phred-scaled p-value using Fisher's exact test to detect strand bias">
##INFO=<ID=HaplotypeScore,Number=1,Type=Float,Description="Consistency of the site with at most two segregating haplotypes">
##INFO=<ID=InbreedingCoeff,Number=1,Type=Float,Description="Inbreeding coefficient as estimated from the genotype likelihoods per-sample when compared against the Hardy-Weinberg expectation">
##INFO=<ID=MLEAC,Number=A,Type=Integer,Description="Maximum likelihood expectation (MLE) for the allele counts (not necessarily the same as the AC), for each ALT allele, in the same order as listed">
##INFO=<ID=MLEAF,Number=A,Type=Float,Description="Maximum likelihood expectation (MLE) for the allele frequency (not necessarily the same as the AF), for each ALT allele, in the same order as listed">
##INFO=<ID=MQ,Number=1,Type=Float,Description="RMS Mapping Quality">
##INFO=<ID=MQ0,Number=1,Type=Integer,Description="Total Mapping Quality Zero Reads">
##INFO=<ID=MQRankSum,Number=1,Type=Float,Description="Z-score From Wilcoxon rank sum test of Alt vs. Ref read mapping qualities">
##INFO=<ID=QD,Number=1,Type=Float,Description="Variant Confidence/Quality by Depth">
##INFO=<ID=RPA,Number=.,Type=Integer,Description="Number of times tandem repeat unit is repeated, for each allele (including reference)">
##INFO=<ID=RU,Number=1,Type=String,Description="Tandem repeat unit (bases)">
##INFO=<ID=ReadPosRankSum,Number=1,Type=Float,Description="Z-score from Wilcoxon rank sum test of Alt vs. Ref read position bias">
##INFO=<ID=STR,Number=0,Type=Flag,Description="Variant is a short tandem repeat">
##contig=<ID=chrI,length=198855>
##contig=<ID=chrII,length=810456>
##contig=<ID=chrIII,length=316501>
##contig=<ID=chrIV,length=1516959>
##contig=<ID=chrV,length=570663>
##contig=<ID=chrVI,length=270116>
##contig=<ID=chrVII,length=1084724>
##contig=<ID=chrVIII,length=557320>
##contig=<ID=chrIX,length=433988>
##contig=<ID=chrX,length=745688>
##contig=<ID=chrXI,length=666767>
##contig=<ID=chrXII,length=1065113>
##contig=<ID=chrXIII,length=917121>
##contig=<ID=chrXIV,length=784078>
##contig=<ID=chrXV,length=1078147>
##contig=<ID=chrXVI,length=943466>
##contig=<ID=mt,length=85611>
##reference=file:///home/mahajrod/genetics/desaminases/data/LAN210_v0.10m/LAN210_v0.10m.fasta
##source=SelectVariants
#CHROM	POS	ID	REF	ALT	QUAL	FILTER	INFO	FORMAT	N035-LAN210-Can-A1-Oct12-RUN4-D3
chrII	477378	.	G	A	120.77	PASS	AC=1;AF=0.5;AN=2;BaseQRankSum=-2.019;DP=35;Dels=0.0;FS=45.515;HaplotypeScore=5.0482;MLEAC=1;MLEAF=0.5;MQ=41.59;MQ0=0;MQRankSum=-1.0;QD=3.45;ReadPosRankSum=0.547	GT:AD:DP:GQ:PL	0/1:26,9:35:99:149,0,895
chrII	477545	.	C	T	1073.77	PASS	AC=1;AF=0.5;AN=2;BaseQRankSum=2.129;DP=54;Dels=0.0;FS=1.075;HaplotypeScore=0.734;MLEAC=1;MLEAF=0.5;MQ=41.6;MQ0=0;MQRankSum=-1.189;QD=19.88;ReadPosRankSum=0.887	GT:AD:DP:GQ:PL	0/1:21,33:54:99:1102,0,521
chrII	477547	.	C	T	1086.77	PASS	AC=1;AF=0.5;AN=2;BaseQRankSum=3.684;DP=56;Dels=0.0;FS=1.038;HaplotypeScore=0.734;MLEAC=1;MLEAF=0.5;MQ=41.61;MQ0=0;MQRankSum=-0.654;QD=19.41;ReadPosRankSum=1.416	GT:AD:DP:GQ:PL	0/1:24,32:56:99:1115,0,684
chrII	625221	.	G	A	331.77	PASS	AC=1;AF=0.5;AN=2;BaseQRankSum=2.081;DP=40;Dels=0.0;FS=59.556;HaplotypeScore=0.0;MLEAC=1;MLEAF=0.5;MQ=42.0;MQ0=0;MQRankSum=-0.428;QD=8.29;ReadPosRankSum=2.435	GT:AD:DP:GQ:PL	0/1:28,12:40:99:360,0,940
chrII	628883	.	C	T	296.77	PASS	AC=1;AF=0.5;AN=2;BaseQRankSum=-1.555;DP=18;Dels=0.0;FS=0.0;HaplotypeScore=0.7887;MLEAC=1;MLEAF=0.5;MQ=42.0;MQ0=0;MQRankSum=-0.311;QD=16.49;ReadPosRankSum=0.933	GT:AD:DP:GQ:PL	0/1:8,10:18:99:325,0,269
chrII	784843	.	G	A	248.77	PASS	AC=1;AF=0.5;AN=2;BaseQRankSum=-3.62;DP=30;Dels=0.0;FS=59.779;HaplotypeScore=5.9835;MLEAC=1;MLEAF=0.5;MQ=41.24;MQ0=0;MQRankSum=-1.037;QD=8.29;ReadPosRankSum=2.392	GT:AD:DP:GQ:PL	0/1:18,12:30:99:277,0,600
chrII	784844	.	G	A	264.77	PASS	AC=1;AF=0.5;AN=2;BaseQRankSum=-2.773;DP=30;Dels=0.0;FS=56.469;HaplotypeScore=5.9835;MLEAC=1;MLEAF=0.5;MQ=41.24;MQ0=0;MQRankSum=-0.233;QD=8.83;ReadPosRankSum=2.35	GT:AD:DP:GQ:PL	0/1:18,12:30:99:293,0,605
chrIII	15049	.	C	T	636.77	PASS	AC=1;AF=0.5;AN=2;BaseQRankSum=1.11;DP=39;Dels=0.0;FS=1.236;HaplotypeScore=0.0;MLEAC=1;MLEAF=0.5;MQ=42.0;MQ0=0;MQRankSum=-0.351;QD=16.33;ReadPosRankSum=0.211	GT:AD:DP:GQ:PL	0/1:19,20:39:99:665,0,631
chrIII	43614	.	C	T	1499.77	PASS	AC=2;AF=1.0;AN=2;DP=39;Dels=0.03;FS=0.0;HaplotypeScore=2.9263;MLEAC=2;MLEAF=1.0;MQ=41.52;MQ0=0;QD=24.64	GT:AD:DP:GQ:PL	1/1:0,38:38:99:1528,114,0
chrIII	44537	.	G	A	111.77	PASS	AC=1;AF=0.5;AN=2;BaseQRankSum=-1.154;DP=53;Dels=0.0;FS=57.669;HaplotypeScore=8.5698;MLEAC=1;MLEAF=0.5;MQ=40.13;MQ0=1;MQRankSum=0.824;QD=2.11;ReadPosRankSum=-4.121	GT:AD:DP:GQ:PL	0/1:45,8:53:99:140,0,1346
chrIII	137645	.	C	T	1146.77	PASS	AC=1;AF=0.5;AN=2;BaseQRankSum=1.194;DP=61;Dels=0.0;FS=0.983;HaplotypeScore=0.0;MLEAC=1;MLEAF=0.5;MQ=42.0;MQ0=0;MQRankSum=-0.123;QD=18.8;ReadPosRankSum=1.541	GT:AD:DP:GQ:PL	0/1:28,33:61:99:1175,0,946
chrIII	186906	.	G	A	1057.77	PASS	AC=1;AF=0.5;AN=2;BaseQRankSum=0.64;DP=55;Dels=0.0;FS=10.175;HaplotypeScore=0.6651;MLEAC=1;MLEAF=0.5;MQ=41.96;MQ0=0;MQRankSum=0.759;QD=19.23;ReadPosRankSum=-0.435	GT:AD:DP:GQ:PL	0/1:23,32:55:99:1086,0,729
chrIII	231590	.	G	A	911.77	PASS	AC=1;AF=0.5;AN=2;BaseQRankSum=-1.654;DP=42;Dels=0.0;FS=1.283;HaplotypeScore=0.0;MLEAC=1;MLEAF=0.5;MQ=42.0;MQ0=0;MQRankSum=0.0;QD=21.71;ReadPosRankSum=-1.864	GT:AD:DP:GQ:PL	0/1:15,27:42:99:940,0,452
chrIII	308896	.	C	T	1057.77	PASS	AC=1;AF=0.5;AN=2;BaseQRankSum=-0.573;DP=53;Dels=0.0;FS=8.08;HaplotypeScore=0.0;MLEAC=1;MLEAF=0.5;MQ=42.0;MQ0=0;MQRankSum=0.664;QD=19.96;ReadPosRankSum=-0.064	GT:AD:DP:GQ:PL	0/1:21,32:53:99:1086,0,624
chrIV	75990	.	C	T	491.77	PASS	AC=1;AF=0.5;AN=2;BaseQRankSum=-0.011;DP=46;Dels=0.0;FS=52.361;HaplotypeScore=11.7282;MLEAC=1;MLEAF=0.5;MQ=40.99;MQ0=0;MQRankSum=-0.214;QD=10.69;ReadPosRankSum=-1.249	GT:AD:DP:GQ:PL	0/1:28,18:46:99:520,0,938
chrIV	116223	.	C	T	694.77	PASS	AC=1;AF=0.5;AN=2;BaseQRankSum=1.354;DP=40;Dels=0.0;FS=0.0;HaplotypeScore=0.0;MLEAC=1;MLEAF=0.5;MQ=42.0;MQ0=0;MQRankSum=-0.379;QD=17.37;ReadPosRankSum=0.433	GT:AD:DP:GQ:PL	0/1:19,21:40:99:723,0,602
chrIV	194465	.	C	T	339.77	PASS	AC=1;AF=0.5;AN=2;BaseQRankSum=-2.677;DP=33;Dels=0.0;FS=46.557;HaplotypeScore=3.1547;MLEAC=1;MLEAF=0.5;MQ=41.38;MQ0=0;MQRankSum=0.018;QD=10.3;ReadPosRankSum=2.422	GT:AD:DP:GQ:PL	0/1:19,14:33:99:368,0,643
chrIV	316079	.	G	A	640.77	PASS	AC=1;AF=0.5;AN=2;BaseQRankSum=0.567;DP=42;Dels=0.0;FS=2.729;HaplotypeScore=0.0;MLEAC=1;MLEAF=0.5;MQ=42.0;MQ0=0;MQRankSum=0.34;QD=15.26;ReadPosRankSum=0.038	GT:AD:DP:GQ:PL	0/1:22,20:42:99:669,0,739
chrIV	356916	.	G	A	841.77	PASS	AC=1;AF=0.5;AN=2;BaseQRankSum=2.132;DP=53;Dels=0.02;FS=0.0;HaplotypeScore=5.9355;MLEAC=1;MLEAF=0.5;MQ=41.43;MQ0=0;MQRankSum=-0.137;QD=15.88;ReadPosRankSum=-3.157	GT:AD:DP:GQ:PL	0/1:26,26:52:99:870,0,772
chrIV	357277	.	C	T	247.77	PASS	AC=1;AF=0.5;AN=2;BaseQRankSum=-3.08;DP=51;Dels=0.0;FS=44.396;HaplotypeScore=0.734;MLEAC=1;MLEAF=0.5;MQ=42.0;MQ0=0;MQRankSum=-0.335;QD=4.86;ReadPosRankSum=-0.097	GT:AD:DP:GQ:PL	0/1:38,13:51:99:276,0,1233
chrIV	404457	.	G	A	244.77	PASS	AC=1;AF=0.5;AN=2;BaseQRankSum=1.399;DP=29;Dels=0.0;FS=27.698;HaplotypeScore=3.9733;MLEAC=1;MLEAF=0.5;MQ=40.45;MQ0=0;MQRankSum=0.344;QD=8.44;ReadPosRankSum=1.399	GT:AD:DP:GQ:PL	0/1:19,10:29:99:273,0,615
chrIV	483164	.	C	T	741.77	PASS	AC=1;AF=0.5;AN=2;BaseQRankSum=0.308;DP=46;Dels=0.0;FS=2.424;HaplotypeScore=0.0;MLEAC=1;MLEAF=0.5;MQ=42.0;MQ0=0;MQRankSum=-1.23;QD=16.13;ReadPosRankSum=0.967	GT:AD:DP:GQ:PL	0/1:23,23:46:99:770,0,733
chrIV	492097	.	G	A	1150.77	PASS	AC=1;AF=0.5;AN=2;BaseQRankSum=0.149;DP=82;Dels=0.0;FS=1.799;HaplotypeScore=0.734;MLEAC=1;MLEAF=0.5;MQ=40.19;MQ0=0;MQRankSum=-2.748;QD=14.03;ReadPosRankSum=1.356	GT:AD:DP:GQ:PL	0/1:43,39:82:99:1179,0,1421
chrIV	548546	.	C	T	140.77	PASS	AC=1;AF=0.5;AN=2;BaseQRankSum=-2.029;DP=45;Dels=0.0;FS=59.439;HaplotypeScore=2.7894;MLEAC=1;MLEAF=0.5;MQ=40.4;MQ0=0;MQRankSum=-0.468;QD=3.13;ReadPosRankSum=-4.526	GT:AD:DP:GQ:PL	0/1:36,9:45:99:169,0,1193
chrIV	553146	.	G	A	843.77	PASS	AC=1;AF=0.5;AN=2;BaseQRankSum=-0.172;DP=41;Dels=0.0;FS=4.561;HaplotypeScore=0.0;MLEAC=1;MLEAF=0.5;MQ=42.0;MQ0=0;MQRankSum=0.648;QD=20.58;ReadPosRankSum=-0.093	GT:AD:DP:GQ:PL	0/1:17,24:41:99:872,0,563
chrIV	598236	.	C	T	170.77	PASS	AC=1;AF=0.5;AN=2;BaseQRankSum=-0.508;DP=24;Dels=0.0;FS=46.361;HaplotypeScore=0.9987;MLEAC=1;MLEAF=0.5;MQ=41.92;MQ0=0;MQRankSum=0.0;QD=7.12;ReadPosRankSum=-0.191	GT:AD:DP:GQ:PL	0/1:17,7:24:99:199,0,594
chrIV	628674	.	G	A	308.77	PASS	AC=1;AF=0.5;AN=2;BaseQRankSum=-0.031;DP=23;Dels=0.0;FS=44.682;HaplotypeScore=2.0641;MLEAC=1;MLEAF=0.5;MQ=41.18;MQ0=0;MQRankSum=2.0;QD=13.42;ReadPosRankSum=1.016	GT:AD:DP:GQ:PL	0/1:12,11:23:99:337,0,300
chrIV	645096	.	G	A	258.77	PASS	AC=1;AF=0.5;AN=2;BaseQRankSum=-1.385;DP=23;Dels=0.0;FS=20.258;HaplotypeScore=0.0;MLEAC=1;MLEAF=0.5;MQ=41.21;MQ0=0;MQRankSum=-1.016;QD=11.25;ReadPosRankSum=1.816	GT:AD:DP:GQ:PL	0/1:11,12:23:99:287,0,297
chrIV	735010	.	G	A	317.77	PASS	AC=1;AF=0.5;AN=2;BaseQRankSum=-1.371;DP=15;Dels=0.0;FS=2.363;HaplotypeScore=0.0;MLEAC=1;MLEAF=0.5;MQ=42.0;MQ0=0;MQRankSum=0.457;QD=21.18;ReadPosRankSum=0.849	GT:AD:DP:GQ:PL	0/1:4,11:15:99:346,0,123
chrIV	746319	.	C	T	145.77	PASS	AC=1;AF=0.5;AN=2;BaseQRankSum=-3.079;DP=49;Dels=0.0;FS=45.382;HaplotypeScore=4.8844;MLEAC=1;MLEAF=0.5;MQ=41.66;MQ0=0;MQRankSum=-1.713;QD=2.97;ReadPosRankSum=1.665	GT:AD:DP:GQ:PL	0/1:38,11:49:99:174,0,1208
chrIV	781236	.	C	T	378.77	PASS	AC=1;AF=0.5;AN=2;BaseQRankSum=0.738;DP=38;Dels=0.0;FS=13.771;HaplotypeScore=0.0;MLEAC=1;MLEAF=0.5;MQ=41.95;MQ0=0;MQRankSum=0.123;QD=9.97;ReadPosRankSum=-0.492	GT:AD:DP:GQ:PL	0/1:25,13:38:99:407,0,885
chrIV	915382	.	C	T	716.77	PASS	AC=1;AF=0.5;AN=2;BaseQRankSum=1.533;DP=45;Dels=0.0;FS=0.0;HaplotypeScore=0.0;MLEAC=1;MLEAF=0.5;MQ=42.0;MQ0=0;MQRankSum=0.465;QD=15.93;ReadPosRankSum=0.897	GT:AD:DP:GQ:PL	0/1:23,22:45:99:745,0,734
chrIV	944019	.	C	T	438.77	PASS	AC=1;AF=0.5;AN=2;BaseQRankSum=0.187;DP=30;Dels=0.0;FS=0.0;HaplotypeScore=0.6651;MLEAC=1;MLEAF=0.5;MQ=42.0;MQ0=0;MQRankSum=0.769;QD=14.63;ReadPosRankSum=0.436	GT:AD:DP:GQ:PL	0/1:16,14:30:99:467,0,544
chrIV	954176	.	G	A	318.77	PASS	AC=1;AF=0.5;AN=2;BaseQRankSum=2.272;DP=33;Dels=0.0;FS=51.516;HaplotypeScore=2.5243;MLEAC=1;MLEAF=0.5;MQ=41.38;MQ0=0;MQRankSum=-0.363;QD=9.66;ReadPosRankSum=0.936	GT:AD:DP:GQ:PL	0/1:22,11:33:99:347,0,678
chrIV	977351	.	C	T	862.77	PASS	AC=1;AF=0.5;AN=2;BaseQRankSum=1.402;DP=47;Dels=0.0;FS=2.622;HaplotypeScore=0.9789;MLEAC=1;MLEAF=0.5;MQ=41.96;MQ0=0;MQRankSum=-1.509;QD=18.36;ReadPosRankSum=-0.139	GT:AD:DP:GQ:PL	0/1:21,26:47:99:891,0,564
chrIV	1040739	.	C	T	499.77	PASS	AC=1;AF=0.5;AN=2;BaseQRankSum=0.433;DP=32;Dels=0.0;FS=3.192;HaplotypeScore=0.734;MLEAC=1;MLEAF=0.5;MQ=42.0;MQ0=0;MQRankSum=-1.526;QD=15.62;ReadPosRankSum=-0.735	GT:AD:DP:GQ:PL	0/1:16,16:32:99:528,0,511
chrIV	1266257	.	C	T	129.77	PASS	AC=1;AF=0.5;AN=2;BaseQRankSum=-4.333;DP=46;Dels=0.0;FS=59.278;HaplotypeScore=1.4679;MLEAC=1;MLEAF=0.5;MQ=41.59;MQ0=0;MQRankSum=-0.895;QD=2.82;ReadPosRankSum=2.351	GT:AD:DP:GQ:PL	0/1:32,14:46:99:158,0,1025
chrIV	1279606	.	C	T	534.77	PASS	AC=1;AF=0.5;AN=2;BaseQRankSum=0.38;DP=37;Dels=0.0;FS=1.315;HaplotypeScore=0.0;MLEAC=1;MLEAF=0.5;MQ=42.0;MQ0=0;MQRankSum=0.501;QD=14.45;ReadPosRankSum=-0.501	GT:AD:DP:GQ:PL	0/1:19,18:37:99:563,0,620
chrIV	1381640	.	C	T	336.77	PASS	AC=1;AF=0.5;AN=2;BaseQRankSum=-0.285;DP=36;Dels=0.0;FS=53.059;HaplotypeScore=0.7887;MLEAC=1;MLEAF=0.5;MQ=42.0;MQ0=0;MQRankSum=0.688;QD=9.35;ReadPosRankSum=-0.151	GT:AD:DP:GQ:PL	0/1:24,12:36:99:365,0,837
chrIV	1453071	.	G	A	953.77	PASS	AC=1;AF=0.5;AN=2;BaseQRankSum=1.812;DP=46;Dels=0.0;FS=1.177;HaplotypeScore=0.0;MLEAC=1;MLEAF=0.5;MQ=42.0;MQ0=0;MQRankSum=0.799;QD=20.73;ReadPosRankSum=0.641	GT:AD:DP:GQ:PL	0/1:18,28:46:99:982,0,572
chrIV	1496891	.	C	T	534.77	PASS	AC=1;AF=0.5;AN=2;BaseQRankSum=1.173;DP=37;Dels=0.0;FS=7.143;HaplotypeScore=0.0;MLEAC=1;MLEAF=0.5;MQ=42.0;MQ0=0;MQRankSum=1.021;QD=14.45;ReadPosRankSum=-0.107	GT:AD:DP:GQ:PL	0/1:20,17:37:99:563,0,650
chrV	26602	.	G	A	969.77	PASS	AC=1;AF=0.5;AN=2;BaseQRankSum=0.725;DP=64;Dels=0.0;FS=0.0;HaplotypeScore=0.0;MLEAC=1;MLEAF=0.5;MQ=42.0;MQ0=0;MQRankSum=0.228;QD=15.15;ReadPosRankSum=-0.269	GT:AD:DP:GQ:PL	0/1:33,31:64:99:998,0,1116
chrV	31834	.	G	A	844.77	PASS	AC=1;AF=0.5;AN=2;BaseQRankSum=-0.133;DP=58;Dels=0.0;FS=2.182;HaplotypeScore=0.0;MLEAC=1;MLEAF=0.5;MQ=42.0;MQ0=0;MQRankSum=0.086;QD=14.56;ReadPosRankSum=0.321	GT:AD:DP:GQ:PL	0/1:32,26:58:99:873,0,1119
chrV	31930	.	G	A	875.77	PASS	AC=1;AF=0.5;AN=2;BaseQRankSum=0.591;DP=45;Dels=0.0;FS=0.0;HaplotypeScore=0.0;MLEAC=1;MLEAF=0.5;MQ=42.0;MQ0=0;MQRankSum=-1.749;QD=19.46;ReadPosRankSum=0.544	GT:AD:DP:GQ:PL	0/1:18,27:45:99:904,0,577
chrV	41209	.	G	A	686.77	PASS	AC=1;AF=0.5;AN=2;BaseQRankSum=-0.138;DP=47;Dels=0.0;FS=6.121;HaplotypeScore=0.0;MLEAC=1;MLEAF=0.5;MQ=42.0;MQ0=0;MQRankSum=0.755;QD=14.61;ReadPosRankSum=-0.245	GT:AD:DP:GQ:PL	0/1:24,23:47:99:715,0,774
chrV	47180	.	G	A	1142.77	PASS	AC=1;AF=0.5;AN=2;BaseQRankSum=1.161;DP=67;Dels=0.0;FS=3.415;HaplotypeScore=0.6651;MLEAC=1;MLEAF=0.5;MQ=42.0;MQ0=0;MQRankSum=0.157;QD=17.06;ReadPosRankSum=0.973	GT:AD:DP:GQ:PL	0/1:32,35:67:99:1171,0,1026
chrV	194696	.	C	T	220.77	PASS	AC=1;AF=0.5;AN=2;BaseQRankSum=-1.962;DP=45;Dels=0.0;FS=56.672;HaplotypeScore=7.6922;MLEAC=1;MLEAF=0.5;MQ=41.3;MQ0=0;MQRankSum=-0.738;QD=4.91;ReadPosRankSum=-0.96	GT:AD:DP:GQ:PL	0/1:32,11:45:99:249,0,1074
chrV	237165	.	G	A	682.77	PASS	AC=1;AF=0.5;AN=2;BaseQRankSum=2.325;DP=51;Dels=0.0;FS=3.978;HaplotypeScore=0.0;MLEAC=1;MLEAF=0.5;MQ=42.0;MQ0=0;MQRankSum=-1.847;QD=13.39;ReadPosRankSum=0.852	GT:AD:DP:GQ:PL	0/1:30,21:51:99:711,0,1046
chrV	238463	.	C	T	851.77	PASS	AC=1;AF=0.5;AN=2;BaseQRankSum=-1.024;DP=43;Dels=0.0;FS=0.0;HaplotypeScore=0.0;MLEAC=1;MLEAF=0.5;MQ=42.0;MQ0=0;MQRankSum=-1.153;QD=19.81;ReadPosRankSum=0.609	GT:AD:DP:GQ:PL	0/1:14,29:43:99:880,0,417
chrV	251248	.	C	T	320.77	PASS	AC=1;AF=0.5;AN=2;BaseQRankSum=-0.043;DP=30;Dels=0.0;FS=43.012;HaplotypeScore=0.8321;MLEAC=1;MLEAF=0.5;MQ=42.0;MQ0=0;MQRankSum=-0.732;QD=10.69;ReadPosRankSum=1.592	GT:AD:DP:GQ:PL	0/1:19,11:30:99:349,0,659
chrV	307585	.	G	A	547.77	PASS	AC=1;AF=0.5;AN=2;BaseQRankSum=0.536;DP=31;Dels=0.0;FS=0.0;HaplotypeScore=0.0;MLEAC=1;MLEAF=0.5;MQ=42.0;MQ0=0;MQRankSum=-1.727;QD=17.67;ReadPosRankSum=1.766	GT:AD:DP:GQ:PL	0/1:14,17:31:99:576,0,435
chrV	328236	.	G	A	321.77	PASS	AC=1;AF=0.5;AN=2;BaseQRankSum=-2.472;DP=54;Dels=0.0;FS=51.58;HaplotypeScore=0.6651;MLEAC=1;MLEAF=0.5;MQ=41.57;MQ0=0;MQRankSum=-0.251;QD=5.96;ReadPosRankSum=-0.135	GT:AD:DP:GQ:PL	0/1:39,15:54:99:350,0,1332
chrV	343642	.	G	A	1112.77	PASS	AC=1;AF=0.5;AN=2;BaseQRankSum=-0.094;DP=58;Dels=0.0;FS=1.04;HaplotypeScore=0.0;MLEAC=1;MLEAF=0.5;MQ=42.0;MQ0=0;MQRankSum=0.816;QD=19.19;ReadPosRankSum=-1.366	GT:AD:DP:GQ:PL	0/1:25,33:58:99:1141,0,821
chrV	426555	.	G	A	834.77	PASS	AC=1;AF=0.5;AN=2;BaseQRankSum=0.3;DP=48;Dels=0.0;FS=3.965;HaplotypeScore=0.0;MLEAC=1;MLEAF=0.5;MQ=42.0;MQ0=0;MQRankSum=-0.693;QD=17.39;ReadPosRankSum=0.052	GT:AD:DP:GQ:PL	0/1:22,26:48:99:863,0,702
chrV	563064	.	G	A	549.77	PASS	AC=1;AF=0.5;AN=2;BaseQRankSum=0.222;DP=36;Dels=0.0;FS=1.235;HaplotypeScore=0.0;MLEAC=1;MLEAF=0.5;MQ=42.0;MQ0=0;MQRankSum=1.172;QD=15.27;ReadPosRankSum=-1.775	GT:AD:DP:GQ:PL	0/1:19,17:36:99:578,0,629
chrVI	162392	.	G	A	778.77	PASS	AC=1;AF=0.5;AN=2;BaseQRankSum=1.842;DP=39;Dels=0.0;FS=0.0;HaplotypeScore=0.0;MLEAC=1;MLEAF=0.5;MQ=42.0;MQ0=0;MQRankSum=-1.071;QD=19.97;ReadPosRankSum=1.385	GT:AD:DP:GQ:PL	0/1:16,23:39:99:807,0,500
chrVI	174050	.	C	T	102.77	PASS	AC=1;AF=0.5;AN=2;BaseQRankSum=-4.405;DP=42;Dels=0.05;FS=47.362;HaplotypeScore=6.0469;MLEAC=1;MLEAF=0.5;MQ=41.27;MQ0=0;MQRankSum=-1.041;QD=2.45;ReadPosRankSum=-1.214	GT:AD:DP:GQ:PL	0/1:15,25:40:99:131,0,435
chrVI	186279	.	G	A	238.77	PASS	AC=1;AF=0.5;AN=2;BaseQRankSum=-0.304;DP=20;Dels=0.0;FS=18.512;HaplotypeScore=0.734;MLEAC=1;MLEAF=0.5;MQ=41.29;MQ0=0;MQRankSum=-0.152;QD=11.94;ReadPosRankSum=1.975	GT:AD:DP:GQ:PL	0/1:11,9:20:99:267,0,354
chrVII	33978	.	G	A	510.77	PASS	AC=1;AF=0.5;AN=2;BaseQRankSum=1.437;DP=23;Dels=0.0;FS=16.435;HaplotypeScore=0.0;MLEAC=1;MLEAF=0.5;MQ=42.0;MQ0=0;MQRankSum=-0.1;QD=22.21;ReadPosRankSum=2.305	GT:AD:DP:GQ:PL	0/1:7,16:23:99:539,0,199
chrVII	89900	.	C	T	267.77	PASS	AC=1;AF=0.5;AN=2;BaseQRankSum=-1.841;DP=34;Dels=0.0;FS=57.257;HaplotypeScore=10.4435;MLEAC=1;MLEAF=0.5;MQ=40.84;MQ0=0;MQRankSum=-0.994;QD=7.88;ReadPosRankSum=-0.11	GT:AD:DP:GQ:PL	0/1:23,11:34:99:296,0,732
chrVII	110066	.	G	A	809.77	PASS	AC=1;AF=0.5;AN=2;BaseQRankSum=1.675;DP=43;Dels=0.0;FS=8.887;HaplotypeScore=0.0;MLEAC=1;MLEAF=0.5;MQ=42.0;MQ0=0;MQRankSum=0.673;QD=18.83;ReadPosRankSum=1.235	GT:AD:DP:GQ:PL	0/1:19,24:43:99:838,0,623
chrVII	257425	.	G	A	185.77	PASS	AC=1;AF=0.5;AN=2;BaseQRankSum=-2.285;DP=31;Dels=0.0;FS=26.578;HaplotypeScore=0.7887;MLEAC=1;MLEAF=0.5;MQ=41.94;MQ0=0;MQRankSum=0.152;QD=5.99;ReadPosRankSum=3.416	GT:AD:DP:GQ:PL	0/1:22,9:31:99:214,0,777
chrVII	338309	.	G	A	194.77	PASS	AC=1;AF=0.5;AN=2;BaseQRankSum=1.327;DP=31;Dels=0.0;FS=26.578;HaplotypeScore=2.98;MLEAC=1;MLEAF=0.5;MQ=41.52;MQ0=0;MQRankSum=0.544;QD=6.28;ReadPosRankSum=2.589	GT:AD:DP:GQ:PL	0/1:22,9:31:99:223,0,781
chrVII	392880	.	C	T	622.77	PASS	AC=1;AF=0.5;AN=2;BaseQRankSum=0.2;DP=33;Dels=0.0;FS=5.17;HaplotypeScore=0.0;MLEAC=1;MLEAF=0.5;MQ=42.0;MQ0=0;MQRankSum=0.419;QD=18.87;ReadPosRankSum=-0.856	GT:AD:DP:GQ:PL	0/1:14,19:33:99:651,0,452
chrVII	460964	.	G	A	931.77	PASS	AC=1;AF=0.5;AN=2;BaseQRankSum=0.635;DP=50;Dels=0.0;FS=2.465;HaplotypeScore=0.0;MLEAC=1;MLEAF=0.5;MQ=42.0;MQ0=0;MQRankSum=-0.127;QD=18.64;ReadPosRankSum=-0.557	GT:AD:DP:GQ:PL	0/1:22,28:50:99:960,0,709
chrVII	467718	.	C	T	104.77	PASS	AC=1;AF=0.5;AN=2;BaseQRankSum=-3.34;DP=25;Dels=0.0;FS=29.26;HaplotypeScore=0.0;MLEAC=1;MLEAF=0.5;MQ=42.0;MQ0=0;MQRankSum=0.032;QD=4.19;ReadPosRankSum=-0.223	GT:AD:DP:GQ:PL	0/1:19,6:25:99:133,0,703
chrVII	676477	.	G	A	217.77	PASS	AC=1;AF=0.5;AN=2;BaseQRankSum=-0.926;DP=34;Dels=0.0;FS=58.459;HaplotypeScore=0.734;MLEAC=1;MLEAF=0.5;MQ=42.0;MQ0=0;MQRankSum=-0.132;QD=6.4;ReadPosRankSum=-0.094	GT:AD:DP:GQ:PL	0/1:24,10:34:99:246,0,835
chrVII	772948	.	G	A	848.77	PASS	AC=1;AF=0.5;AN=2;BaseQRankSum=0.736;DP=54;Dels=0.0;FS=2.273;HaplotypeScore=0.0;MLEAC=1;MLEAF=0.5;MQ=42.0;MQ0=0;MQRankSum=0.909;QD=15.72;ReadPosRankSum=0.597	GT:AD:DP:GQ:PL	0/1:28,26:54:99:877,0,952
chrVII	803939	.	C	T	589.77	PASS	AC=1;AF=0.5;AN=2;BaseQRankSum=1.011;DP=29;Dels=0.0;FS=0.0;HaplotypeScore=0.9789;MLEAC=1;MLEAF=0.5;MQ=42.0;MQ0=0;MQRankSum=0.337;QD=20.34;ReadPosRankSum=1.146	GT:AD:DP:GQ:PL	0/1:11,18:29:99:618,0,328
chrVII	875389	.	G	A	613.77	PASS	AC=1;AF=0.5;AN=2;BaseQRankSum=-0.919;DP=36;Dels=0.0;FS=1.356;HaplotypeScore=0.0;MLEAC=1;MLEAF=0.5;MQ=42.0;MQ0=0;MQRankSum=-0.761;QD=17.05;ReadPosRankSum=-0.729	GT:AD:DP:GQ:PL	0/1:17,19:36:99:642,0,572
chrVII	968777	.	G	A	311.77	PASS	AC=1;AF=0.5;AN=2;BaseQRankSum=-0.296;DP=36;Dels=0.0;FS=48.938;HaplotypeScore=2.7781;MLEAC=1;MLEAF=0.5;MQ=40.77;MQ0=0;MQRankSum=0.132;QD=8.66;ReadPosRankSum=3.755	GT:AD:DP:GQ:PL	0/1:23,13:36:99:340,0,710
chrVII	968895	.	C	T	167.77	PASS	AC=1;AF=0.5;AN=2;BaseQRankSum=-3.3;DP=38;Dels=0.0;FS=30.355;HaplotypeScore=9.1966;MLEAC=1;MLEAF=0.5;MQ=40.85;MQ0=0;MQRankSum=0.633;QD=4.41;ReadPosRankSum=1.248	GT:AD:DP:GQ:PL	0/1:27,10:38:99:196,0,911
chrVII	968915	.	G	A	411.77	PASS	AC=1;AF=0.5;AN=2;BaseQRankSum=1.837;DP=42;Dels=0.0;FS=7.438;HaplotypeScore=0.0;MLEAC=1;MLEAF=0.5;MQ=40.96;MQ0=0;MQRankSum=-0.42;QD=9.8;ReadPosRankSum=-0.079	GT:AD:DP:GQ:PL	0/1:27,15:42:99:440,0,791
chrVII	1048543	.	G	A	650.77	PASS	AC=1;AF=0.5;AN=2;BaseQRankSum=-2.109;DP=54;Dels=0.0;FS=58.583;HaplotypeScore=11.4168;MLEAC=1;MLEAF=0.5;MQ=40.99;MQ0=1;MQRankSum=-1.175;QD=12.05;ReadPosRankSum=4.28	GT:AD:DP:GQ:PL	0/1:30,23:54:99:679,0,1027
chrVIII	45744	.	G	A	390.77	PASS	AC=1;AF=0.5;AN=2;BaseQRankSum=1.564;DP=39;Dels=0.0;FS=2.996;HaplotypeScore=0.0;MLEAC=1;MLEAF=0.5;MQ=42.0;MQ0=0;MQRankSum=-0.492;QD=10.02;ReadPosRankSum=1.087	GT:AD:DP:GQ:PL	0/1:26,13:39:99:419,0,888
chrVIII	84725	.	C	T	183.77	PASS	AC=1;AF=0.5;AN=2;BaseQRankSum=0.0;DP=22;Dels=0.0;FS=41.624;HaplotypeScore=0.8321;MLEAC=1;MLEAF=0.5;MQ=42.0;MQ0=0;MQRankSum=0.282;QD=8.35;ReadPosRankSum=0.352	GT:AD:DP:GQ:PL	0/1:15,7:22:99:212,0,509
chrVIII	94530	.	G	A	387.77	PASS	AC=1;AF=0.5;AN=2;BaseQRankSum=0.1;DP=31;Dels=0.0;FS=1.385;HaplotypeScore=0.0;MLEAC=1;MLEAF=0.5;MQ=42.0;MQ0=0;MQRankSum=0.5;QD=12.51;ReadPosRankSum=-2.022	GT:AD:DP:GQ:PL	0/1:18,13:31:99:416,0,616
chrVIII	170444	.	G	A	163.77	PASS	AC=1;AF=0.5;AN=2;BaseQRankSum=-0.659;DP=29;Dels=0.0;FS=35.549;HaplotypeScore=0.8321;MLEAC=1;MLEAF=0.5;MQ=42.0;MQ0=0;MQRankSum=-1.635;QD=5.65;ReadPosRankSum=0.024	GT:AD:DP:GQ:PL	0/1:21,8:29:99:192,0,767
chrVIII	323783	.	C	T	526.77	PASS	AC=1;AF=0.5;AN=2;BaseQRankSum=0.995;DP=45;Dels=0.0;FS=0.0;HaplotypeScore=1.4972;MLEAC=1;MLEAF=0.5;MQ=42.0;MQ0=0;MQRankSum=-0.199;QD=11.71;ReadPosRankSum=-0.597	GT:AD:DP:GQ:PL	0/1:28,17:45:99:555,0,958
chrVIII	379954	.	G	A	294.77	PASS	AC=1;AF=0.5;AN=2;BaseQRankSum=-2.194;DP=46;Dels=0.02;FS=45.858;HaplotypeScore=1.7552;MLEAC=1;MLEAF=0.5;MQ=41.56;MQ0=0;MQRankSum=0.037;QD=6.41;ReadPosRankSum=3.396	GT:AD:DP:GQ:PL	0/1:31,14:45:99:323,0,1048
chrVIII	443656	.	C	T	267.77	PASS	AC=1;AF=0.5;AN=2;BaseQRankSum=-1.652;DP=36;Dels=0.0;FS=32.598;HaplotypeScore=0.734;MLEAC=1;MLEAF=0.5;MQ=42.0;MQ0=0;MQRankSum=1.048;QD=7.44;ReadPosRankSum=0.942	GT:AD:DP:GQ:PL	0/1:24,12:36:99:296,0,725
chrVIII	511893	.	C	T	111.77	PASS	AC=1;AF=0.5;AN=2;BaseQRankSum=0.439;DP=47;Dels=0.0;FS=3.359;HaplotypeScore=12.7593;MLEAC=1;MLEAF=0.5;MQ=40.79;MQ0=0;MQRankSum=-3.411;QD=2.38;ReadPosRankSum=-1.939	GT:AD:DP:GQ:PL	0/1:39,8:47:99:140,0,1358
chrIX	117405	.	C	T	195.77	PASS	AC=1;AF=0.5;AN=2;BaseQRankSum=-5.254;DP=51;Dels=0.0;FS=49.969;HaplotypeScore=5.6441;MLEAC=1;MLEAF=0.5;MQ=41.64;MQ0=0;MQRankSum=0.967;QD=3.84;ReadPosRankSum=0.66	GT:AD:DP:GQ:PL	0/1:30,21:51:99:224,0,1035
chrIX	141478	.	G	A	2157.77	PASS	AC=2;AF=1.0;AN=2;DP=57;Dels=0.0;FS=0.0;HaplotypeScore=0.0;MLEAC=2;MLEAF=1.0;MQ=41.9;MQ0=0;QD=31.04	GT:AD:DP:GQ:PL	1/1:0,57:57:99:2186,169,0
chrIX	202149	.	C	T	158.77	PASS	AC=1;AF=0.5;AN=2;BaseQRankSum=-1.128;DP=30;Dels=0.0;FS=29.588;HaplotypeScore=0.8321;MLEAC=1;MLEAF=0.5;MQ=42.0;MQ0=0;MQRankSum=0.049;QD=5.29;ReadPosRankSum=1.912	GT:AD:DP:GQ:PL	0/1:23,7:30:99:187,0,799
chrIX	245034	.	G	A	517.77	PASS	AC=1;AF=0.5;AN=2;BaseQRankSum=0.42;DP=50;Dels=0.0;FS=1.126;HaplotypeScore=0.0;MLEAC=1;MLEAF=0.5;MQ=42.0;MQ0=0;MQRankSum=0.4;QD=10.36;ReadPosRankSum=0.7	GT:AD:DP:GQ:PL	0/1:31,19:50:99:546,0,1025
chrIX	249808	.	C	T	1198.77	PASS	AC=1;AF=0.5;AN=2;BaseQRankSum=1.222;DP=79;Dels=0.0;FS=16.719;HaplotypeScore=5.3093;MLEAC=1;MLEAF=0.5;MQ=41.98;MQ0=0;MQRankSum=0.868;QD=15.17;ReadPosRankSum=-0.937	GT:AD:DP:GQ:PL	0/1:41,38:79:99:1227,0,1317
chrIX	254807	.	C	T	1619.77	PASS	AC=1;AF=0.5;AN=2;BaseQRankSum=0.582;DP=104;Dels=0.0;FS=0.739;HaplotypeScore=0.0;MLEAC=1;MLEAF=0.5;MQ=42.0;MQ0=0;MQRankSum=0.641;QD=15.57;ReadPosRankSum=0.569	GT:AD:DP:GQ:PL	0/1:54,50:104:99:1648,0,1782
chrIX	433117	.	C	T	1711.77	PASS	AC=1;AF=0.5;AN=2;BaseQRankSum=0.975;DP=104;Dels=0.0;FS=0.0;HaplotypeScore=0.0;MLEAC=1;MLEAF=0.5;MQ=40.99;MQ0=0;MQRankSum=-3.264;QD=16.46;ReadPosRankSum=0.891	GT:AD:DP:GQ:PL	0/1:51,53:104:99:1740,0,1716
chrX	56339	.	G	A	204.77	PASS	AC=1;AF=0.5;AN=2;BaseQRankSum=1.754;DP=28;Dels=0.0;FS=48.393;HaplotypeScore=0.0;MLEAC=1;MLEAF=0.5;MQ=40.99;MQ0=0;MQRankSum=-4.094;QD=7.31;ReadPosRankSum=2.11	GT:AD:DP:GQ:PL	0/1:20,8:28:99:233,0,702
chrX	56340	.	G	A	198.77	PASS	AC=1;AF=0.5;AN=2;BaseQRankSum=1.246;DP=28;Dels=0.0;FS=41.289;HaplotypeScore=0.0;MLEAC=1;MLEAF=0.5;MQ=40.99;MQ0=0;MQRankSum=-4.094;QD=7.1;ReadPosRankSum=2.365	GT:AD:DP:GQ:PL	0/1:20,8:28:99:227,0,676
chrX	58307	.	G	A	800.77	PASS	AC=1;AF=0.5;AN=2;BaseQRankSum=1.285;DP=45;Dels=0.0;FS=14.215;HaplotypeScore=0.0;MLEAC=1;MLEAF=0.5;MQ=42.0;MQ0=0;MQRankSum=-0.717;QD=17.79;ReadPosRankSum=1.149	GT:AD:DP:GQ:PL	0/1:21,24:45:99:829,0,687
chrX	173071	.	G	A	638.77	PASS	AC=1;AF=0.5;AN=2;BaseQRankSum=1.277;DP=31;Dels=0.0;FS=5.401;HaplotypeScore=0.0;MLEAC=1;MLEAF=0.5;MQ=42.0;MQ0=0;MQRankSum=-1.075;QD=20.61;ReadPosRankSum=0.71	GT:AD:DP:GQ:PL	0/1:12,19:31:99:667,0,383
chrX	347597	.	G	A	288.77	PASS	AC=1;AF=0.5;AN=2;BaseQRankSum=-0.884;DP=34;Dels=0.0;FS=48.162;HaplotypeScore=0.0;MLEAC=1;MLEAF=0.5;MQ=42.0;MQ0=0;MQRankSum=0.295;QD=8.49;ReadPosRankSum=1.104	GT:AD:DP:GQ:PL	0/1:23,11:34:99:317,0,789
chrX	402723	.	C	T	1087.77	PASS	AC=1;AF=0.5;AN=2;BaseQRankSum=-0.127;DP=62;Dels=0.0;FS=2.205;HaplotypeScore=0.7887;MLEAC=1;MLEAF=0.5;MQ=42.0;MQ0=0;MQRankSum=-0.663;QD=17.54;ReadPosRankSum=0.381	GT:AD:DP:GQ:PL	0/1:29,33:62:99:1116,0,934
chrX	578642	.	G	A	412.77	PASS	AC=1;AF=0.5;AN=2;BaseQRankSum=-0.118;DP=35;Dels=0.0;FS=7.555;HaplotypeScore=0.0;MLEAC=1;MLEAF=0.5;MQ=42.0;MQ0=0;MQRankSum=0.556;QD=11.79;ReadPosRankSum=1.229	GT:AD:DP:GQ:PL	0/1:21,14:35:99:441,0,692
chrX	626476	.	C	T	518.77	PASS	AC=1;AF=0.5;AN=2;BaseQRankSum=-0.701;DP=41;Dels=0.0;FS=0.0;HaplotypeScore=0.0;MLEAC=1;MLEAF=0.5;MQ=42.0;MQ0=0;MQRankSum=-0.198;QD=12.65;ReadPosRankSum=0.595	GT:AD:DP:GQ:PL	0/1:24,17:41:99:547,0,831
chrXI	14360	.	G	A	423.77	PASS	AC=1;AF=0.5;AN=2;BaseQRankSum=2.04;DP=25;Dels=0.0;FS=0.0;HaplotypeScore=0.0;MLEAC=1;MLEAF=0.5;MQ=42.0;MQ0=0;MQRankSum=0.517;QD=16.95;ReadPosRankSum=-1.115	GT:AD:DP:GQ:PL	0/1:12,13:25:99:452,0,385
chrXI	96629	.	G	A	536.77	PASS	AC=1;AF=0.5;AN=2;BaseQRankSum=0.851;DP=38;Dels=0.0;FS=0.0;HaplotypeScore=0.0;MLEAC=1;MLEAF=0.5;MQ=42.0;MQ0=0;MQRankSum=1.174;QD=14.13;ReadPosRankSum=0.294	GT:AD:DP:GQ:PL	0/1:21,17:38:99:565,0,676
chrXI	213085	.	G	A	435.77	PASS	AC=2;AF=1.0;AN=2;DP=13;Dels=0.0;FS=0.0;HaplotypeScore=0.0;MLEAC=2;MLEAF=1.0;MQ=42.0;MQ0=0;QD=33.52	GT:AD:DP:GQ:PL	1/1:0,13:13:36:464,36,0
chrXI	251493	.	G	A	261.77	PASS	AC=1;AF=0.5;AN=2;BaseQRankSum=-3.565;DP=44;Dels=0.0;FS=54.785;HaplotypeScore=3.0252;MLEAC=1;MLEAF=0.5;MQ=42.0;MQ0=0;MQRankSum=0.966;QD=5.95;ReadPosRankSum=2.154	GT:AD:DP:GQ:PL	0/1:29,15:44:99:290,0,961
chrXI	404398	.	G	A	679.77	PASS	AC=1;AF=0.5;AN=2;BaseQRankSum=-0.011;DP=45;Dels=0.0;FS=8.562;HaplotypeScore=0.0;MLEAC=1;MLEAF=0.5;MQ=42.0;MQ0=0;MQRankSum=0.193;QD=15.11;ReadPosRankSum=-0.512	GT:AD:DP:GQ:PL	0/1:24,21:45:99:708,0,740
chrXI	466298	.	C	T	557.77	PASS	AC=1;AF=0.5;AN=2;BaseQRankSum=2.192;DP=29;Dels=0.0;FS=0.0;HaplotypeScore=0.0;MLEAC=1;MLEAF=0.5;MQ=42.0;MQ0=0;MQRankSum=0.332;QD=19.23;ReadPosRankSum=-1.395	GT:AD:DP:GQ:PL	0/1:12,17:29:99:586,0,287
chrXI	476108	.	C	T	517.77	PASS	AC=1;AF=0.5;AN=2;BaseQRankSum=-0.527;DP=45;Dels=0.0;FS=6.601;HaplotypeScore=1.5774;MLEAC=1;MLEAF=0.5;MQ=42.0;MQ0=0;MQRankSum=0.152;QD=11.51;ReadPosRankSum=-2.657	GT:AD:DP:GQ:PL	0/1:28,17:45:99:546,0,969
chrXI	604008	.	G	A	794.77	PASS	AC=1;AF=0.5;AN=2;BaseQRankSum=-0.955;DP=44;Dels=0.0;FS=0.0;HaplotypeScore=0.0;MLEAC=1;MLEAF=0.5;MQ=42.0;MQ0=0;MQRankSum=1.19;QD=18.06;ReadPosRankSum=-2.275	GT:AD:DP:GQ:PL	0/1:20,24:44:99:823,0,672
chrXI	612368	.	G	A	437.77	PASS	AC=1;AF=0.5;AN=2;BaseQRankSum=-2.665;DP=49;Dels=0.0;FS=57.409;HaplotypeScore=1.9158;MLEAC=1;MLEAF=0.5;MQ=41.92;MQ0=0;MQRankSum=0.612;QD=8.93;ReadPosRankSum=1.213	GT:AD:DP:GQ:PL	0/1:31,18:49:99:466,0,1046
chrXII	74237	.	G	A	294.77	PASS	AC=1;AF=0.5;AN=2;BaseQRankSum=-0.044;DP=40;Dels=0.0;FS=0.0;HaplotypeScore=0.0;MLEAC=1;MLEAF=0.5;MQ=42.0;MQ0=0;MQRankSum=-0.103;QD=7.37;ReadPosRankSum=-1.048	GT:AD:DP:GQ:PL	0/1:28,12:40:99:323,0,928
chrXII	83790	.	G	A	341.77	PASS	AC=1;AF=0.5;AN=2;BaseQRankSum=0.326;DP=40;Dels=0.0;FS=50.833;HaplotypeScore=3.8162;MLEAC=1;MLEAF=0.5;MQ=41.29;MQ0=0;MQRankSum=1.035;QD=8.54;ReadPosRankSum=2.084	GT:AD:DP:GQ:PL	0/1:26,14:40:99:370,0,905
chrXII	246224	.	C	T	166.77	PASS	AC=1;AF=0.5;AN=2;BaseQRankSum=-3.143;DP=32;Dels=0.0;FS=58.131;HaplotypeScore=0.0;MLEAC=1;MLEAF=0.5;MQ=42.0;MQ0=0;MQRankSum=-0.587;QD=5.21;ReadPosRankSum=1.886	GT:AD:DP:GQ:PL	0/1:23,9:32:99:195,0,794
chrXII	253013	.	C	T	547.77	PASS	AC=1;AF=0.5;AN=2;BaseQRankSum=0.405;DP=41;Dels=0.0;FS=47.546;HaplotypeScore=0.8321;MLEAC=1;MLEAF=0.5;MQ=42.0;MQ0=0;MQRankSum=-1.373;QD=13.36;ReadPosRankSum=3.699	GT:AD:DP:GQ:PL	0/1:22,19:41:99:576,0,734
chrXII	588586	.	C	T	163.77	PASS	AC=1;AF=0.5;AN=2;BaseQRankSum=-1.619;DP=26;Dels=0.0;FS=32.996;HaplotypeScore=0.9995;MLEAC=1;MLEAF=0.5;MQ=41.92;MQ0=0;MQRankSum=-0.058;QD=6.3;ReadPosRankSum=0.462	GT:AD:DP:GQ:PL	0/1:19,7:26:99:192,0,680
chrXII	658612	.	C	T	1788.77	PASS	AC=2;AF=1.0;AN=2;DP=46;Dels=0.0;FS=0.0;HaplotypeScore=0.0;MLEAC=2;MLEAF=1.0;MQ=41.56;MQ0=0;QD=34.59	GT:AD:DP:GQ:PL	1/1:0,46:46:99:1817,135,0
chrXII	823914	.	C	T	1228.77	PASS	AC=2;AF=1.0;AN=2;DP=32;Dels=0.0;FS=0.0;HaplotypeScore=0.0;MLEAC=2;MLEAF=1.0;MQ=42.0;MQ0=0;QD=33.87	GT:AD:DP:GQ:PL	1/1:0,32:32:96:1257,96,0
chrXII	855737	.	C	T	734.77	PASS	AC=2;AF=1.0;AN=2;DP=19;Dels=0.0;FS=0.0;HaplotypeScore=0.0;MLEAC=2;MLEAF=1.0;MQ=41.38;MQ0=0;QD=35.32	GT:AD:DP:GQ:PL	1/1:0,19:19:57:763,57,0
chrXII	855758	.	C	T	646.77	PASS	AC=2;AF=1.0;AN=2;DP=17;Dels=0.0;FS=0.0;HaplotypeScore=0.0;MLEAC=2;MLEAF=1.0;MQ=41.42;MQ0=0;QD=37.27	GT:AD:DP:GQ:PL	1/1:0,17:17:51:675,51,0
chrXII	934371	.	C	T	849.77	PASS	AC=2;AF=1.0;AN=2;DP=23;Dels=0.0;FS=0.0;HaplotypeScore=0.0;MLEAC=2;MLEAF=1.0;MQ=42.0;MQ0=0;QD=31.5	GT:AD:DP:GQ:PL	1/1:0,23:23:69:878,69,0
chrXII	1011896	.	C	T	2487.77	PASS	AC=2;AF=1.0;AN=2;DP=68;Dels=0.0;FS=0.0;HaplotypeScore=0.0;MLEAC=2;MLEAF=1.0;MQ=41.17;MQ0=0;QD=28.8	GT:AD:DP:GQ:PL	1/1:0,68:68:99:2516,199,0
chrXII	1011902	.	C	T	2588.77	PASS	AC=2;AF=1.0;AN=2;DP=68;Dels=0.0;FS=0.0;HaplotypeScore=0.0;MLEAC=2;MLEAF=1.0;MQ=41.39;MQ0=0;QD=32.86	GT:AD:DP:GQ:PL	1/1:0,68:68:99:2617,205,0
chrXIII	44388	.	G	A	2037.77	PASS	AC=2;AF=1.0;AN=2;DP=57;Dels=0.0;FS=0.0;HaplotypeScore=0.9987;MLEAC=2;MLEAF=1.0;MQ=41.79;MQ0=0;QD=33.75	GT:AD:DP:GQ:PL	1/1:0,57:57:99:2066,165,0
chrXIII	57569	.	G	A	322.77	PASS	AC=1;AF=0.5;AN=2;BaseQRankSum=0.621;DP=36;Dels=0.0;FS=43.639;HaplotypeScore=0.0;MLEAC=1;MLEAF=0.5;MQ=42.0;MQ0=0;MQRankSum=-0.084;QD=8.97;ReadPosRankSum=1.762	GT:AD:DP:GQ:PL	0/1:24,12:36:99:351,0,813
chrXIII	251652	.	G	A	116.77	PASS	AC=1;AF=0.5;AN=2;BaseQRankSum=-2.459;DP=31;Dels=0.0;FS=30.497;HaplotypeScore=0.0;MLEAC=1;MLEAF=0.5;MQ=42.0;MQ0=0;MQRankSum=0.065;QD=3.77;ReadPosRankSum=2.72	GT:AD:DP:GQ:PL	0/1:22,9:31:99:145,0,675
chrXIII	287690	.	C	T	541.77	PASS	AC=1;AF=0.5;AN=2;BaseQRankSum=0.744;DP=37;Dels=0.0;FS=10.146;HaplotypeScore=0.0;MLEAC=1;MLEAF=0.5;MQ=42.0;MQ0=0;MQRankSum=-2.264;QD=14.64;ReadPosRankSum=0.623	GT:AD:DP:GQ:PL	0/1:19,18:37:99:570,0,621
chrXIII	353676	.	C	T	209.77	PASS	AC=1;AF=0.5;AN=2;BaseQRankSum=-3.222;DP=34;Dels=0.0;FS=32.349;HaplotypeScore=8.4436;MLEAC=1;MLEAF=0.5;MQ=41.47;MQ0=0;MQRankSum=0.546;QD=6.17;ReadPosRankSum=1.187	GT:AD:DP:GQ:PL	0/1:16,16:34:99:238,0,451
chrXIII	752932	.	C	T	135.77	PASS	AC=1;AF=0.5;AN=2;BaseQRankSum=-2.075;DP=36;Dels=0.0;FS=9.454;HaplotypeScore=0.9933;MLEAC=1;MLEAF=0.5;MQ=40.31;MQ0=0;MQRankSum=-0.988;QD=3.77;ReadPosRankSum=-0.066	GT:AD:DP:GQ:PL	0/1:23,13:36:99:164,0,758
chrXIII	888703	.	C	T	339.77	PASS	AC=1;AF=0.5;AN=2;BaseQRankSum=-1.89;DP=33;Dels=0.0;FS=1.533;HaplotypeScore=0.0;MLEAC=1;MLEAF=0.5;MQ=42.0;MQ0=0;MQRankSum=-2.227;QD=10.3;ReadPosRankSum=-0.879	GT:AD:DP:GQ:PL	0/1:21,12:33:99:368,0,736
chrXIV	61686	.	C	T	503.77	PASS	AC=1;AF=0.5;AN=2;BaseQRankSum=-0.015;DP=37;Dels=0.0;FS=1.348;HaplotypeScore=0.0;MLEAC=1;MLEAF=0.5;MQ=42.0;MQ0=0;MQRankSum=0.199;QD=13.62;ReadPosRankSum=0.107	GT:AD:DP:GQ:PL	0/1:21,16:37:99:532,0,719
chrXIV	89027	.	G	A	442.77	PASS	AC=1;AF=0.5;AN=2;BaseQRankSum=-0.866;DP=38;Dels=0.0;FS=0.0;HaplotypeScore=0.0;MLEAC=1;MLEAF=0.5;MQ=42.0;MQ0=0;MQRankSum=-1.165;QD=11.65;ReadPosRankSum=1.792	GT:AD:DP:GQ:PL	0/1:23,15:38:99:471,0,816
chrXIV	89037	.	C	T	753.77	PASS	AC=1;AF=0.5;AN=2;BaseQRankSum=1.553;DP=38;Dels=0.0;FS=1.257;HaplotypeScore=0.0;MLEAC=1;MLEAF=0.5;MQ=42.0;MQ0=0;MQRankSum=0.448;QD=19.84;ReadPosRankSum=-0.956	GT:AD:DP:GQ:PL	0/1:15,23:38:99:782,0,472
chrXIV	125224	.	G	A	501.77	PASS	AC=1;AF=0.5;AN=2;BaseQRankSum=0.46;DP=30;Dels=0.0;FS=0.0;HaplotypeScore=0.734;MLEAC=1;MLEAF=0.5;MQ=40.81;MQ0=1;MQRankSum=-0.285;QD=16.73;ReadPosRankSum=0.636	GT:AD:DP:GQ:PL	0/1:14,16:30:99:530,0,391
chrXIV	141366	.	C	T	690.77	PASS	AC=1;AF=0.5;AN=2;BaseQRankSum=-0.461;DP=52;Dels=0.0;FS=1.076;HaplotypeScore=0.9995;MLEAC=1;MLEAF=0.5;MQ=42.0;MQ0=0;MQRankSum=1.161;QD=13.28;ReadPosRankSum=0.129	GT:AD:DP:GQ:PL	0/1:29,23:52:99:719,0,973
chrXIV	285946	.	C	T	727.77	PASS	AC=1;AF=0.5;AN=2;BaseQRankSum=0.053;DP=47;Dels=0.0;FS=10.93;HaplotypeScore=0.0;MLEAC=1;MLEAF=0.5;MQ=42.0;MQ0=0;MQRankSum=-0.714;QD=15.48;ReadPosRankSum=-0.139	GT:AD:DP:GQ:PL	0/1:25,22:47:99:756,0,871
chrXIV	330277	.	C	T	1023.77	PASS	AC=1;AF=0.5;AN=2;BaseQRankSum=0.873;DP=59;Dels=0.0;FS=0.989;HaplotypeScore=0.0;MLEAC=1;MLEAF=0.5;MQ=42.0;MQ0=0;MQRankSum=-1.025;QD=17.35;ReadPosRankSum=0.099	GT:AD:DP:GQ:PL	0/1:28,31:59:99:1052,0,935
chrXIV	363135	.	C	T	756.77	PASS	AC=1;AF=0.5;AN=2;BaseQRankSum=0.659;DP=46;Dels=0.0;FS=0.0;HaplotypeScore=0.0;MLEAC=1;MLEAF=0.5;MQ=42.0;MQ0=0;MQRankSum=0.527;QD=16.45;ReadPosRankSum=-0.22	GT:AD:DP:GQ:PL	0/1:23,23:46:99:785,0,761
chrXIV	375128	.	G	A	207.77	PASS	AC=1;AF=0.5;AN=2;BaseQRankSum=-1.509;DP=26;Dels=0.0;FS=47.544;HaplotypeScore=0.0;MLEAC=1;MLEAF=0.5;MQ=42.0;MQ0=0;MQRankSum=-1.725;QD=7.99;ReadPosRankSum=-1.509	GT:AD:DP:GQ:PL	0/1:17,9:26:99:236,0,562
chrXIV	429798	.	G	A	412.77	PASS	AC=1;AF=0.5;AN=2;BaseQRankSum=-1.98;DP=26;Dels=0.0;FS=58.088;HaplotypeScore=1.7885;MLEAC=1;MLEAF=0.5;MQ=41.77;MQ0=0;MQRankSum=-1.312;QD=15.88;ReadPosRankSum=-0.849	GT:AD:DP:GQ:PL	0/1:12,14:26:99:441,0,390
chrXIV	429799	.	C	T	269.77	PASS	AC=1;AF=0.5;AN=2;BaseQRankSum=-2.305;DP=27;Dels=0.0;FS=41.72;HaplotypeScore=1.7885;MLEAC=1;MLEAF=0.5;MQ=41.78;MQ0=0;MQRankSum=-1.383;QD=9.99;ReadPosRankSum=-0.315	GT:AD:DP:GQ:PL	0/1:13,14:27:99:298,0,394
chrXIV	553489	.	G	A	571.77	PASS	AC=1;AF=0.5;AN=2;BaseQRankSum=1.471;DP=36;Dels=0.0;FS=5.153;HaplotypeScore=0.0;MLEAC=1;MLEAF=0.5;MQ=42.0;MQ0=0;MQRankSum=-0.522;QD=15.88;ReadPosRankSum=-0.902	GT:AD:DP:GQ:PL	0/1:18,18:36:99:600,0,569
chrXIV	598681	.	G	A	1857.77	PASS	AC=1;AF=0.5;AN=2;BaseQRankSum=1.051;DP=99;Dels=0.0;FS=8.454;HaplotypeScore=0.734;MLEAC=1;MLEAF=0.5;MQ=41.98;MQ0=0;MQRankSum=0.308;QD=18.77;ReadPosRankSum=1.327	GT:AD:DP:GQ:PL	0/1:42,57:99:99:1886,0,1286
chrXIV	629168	.	G	A	854.77	PASS	AC=1;AF=0.5;AN=2;BaseQRankSum=0.609;DP=45;Dels=0.0;FS=6.174;HaplotypeScore=0.0;MLEAC=1;MLEAF=0.5;MQ=42.0;MQ0=0;MQRankSum=-0.103;QD=18.99;ReadPosRankSum=0.563	GT:AD:DP:GQ:PL	0/1:19,26:45:99:883,0,600
chrXIV	646921	.	C	T	740.77	PASS	AC=1;AF=0.5;AN=2;BaseQRankSum=-1.805;DP=45;Dels=0.0;FS=2.597;HaplotypeScore=0.0;MLEAC=1;MLEAF=0.5;MQ=42.0;MQ0=0;MQRankSum=-1.919;QD=16.46;ReadPosRankSum=-0.488	GT:AD:DP:GQ:PL	0/1:22,23:45:99:769,0,748
chrXIV	668250	.	G	A	331.77	PASS	AC=1;AF=0.5;AN=2;BaseQRankSum=-0.757;DP=36;Dels=0.0;FS=56.613;HaplotypeScore=0.9967;MLEAC=1;MLEAF=0.5;MQ=42.0;MQ0=0;MQRankSum=-1.186;QD=9.22;ReadPosRankSum=0.955	GT:AD:DP:GQ:PL	0/1:23,13:36:99:360,0,787
chrXIV	699372	.	G	A	711.77	PASS	AC=1;AF=0.5;AN=2;BaseQRankSum=0.836;DP=59;Dels=0.0;FS=1.044;HaplotypeScore=0.0;MLEAC=1;MLEAF=0.5;MQ=42.0;MQ0=0;MQRankSum=-0.483;QD=12.06;ReadPosRankSum=0.422	GT:AD:DP:GQ:PL	0/1:34,25:59:99:740,0,1106
chrXV	128934	.	C	T	685.77	PASS	AC=1;AF=0.5;AN=2;BaseQRankSum=0.558;DP=38;Dels=0.0;FS=4.847;HaplotypeScore=0.0;MLEAC=1;MLEAF=0.5;MQ=41.95;MQ0=0;MQRankSum=-1.761;QD=18.05;ReadPosRankSum=-0.294	GT:AD:DP:GQ:PL	0/1:17,21:38:99:714,0,540
chrXV	364360	.	C	T	295.77	PASS	AC=1;AF=0.5;AN=2;BaseQRankSum=1.414;DP=28;Dels=0.0;FS=6.786;HaplotypeScore=0.0;MLEAC=1;MLEAF=0.5;MQ=42.0;MQ0=0;MQRankSum=-0.12;QD=10.56;ReadPosRankSum=0.455	GT:AD:DP:GQ:PL	0/1:18,10:28:99:324,0,631
chrXV	422508	.	G	A	149.77	PASS	AC=1;AF=0.5;AN=2;BaseQRankSum=-1.027;DP=47;Dels=0.0;FS=52.24;HaplotypeScore=0.0;MLEAC=1;MLEAF=0.5;MQ=42.0;MQ0=0;MQRankSum=0.299;QD=3.19;ReadPosRankSum=0.351	GT:AD:DP:GQ:PL	0/1:37,10:47:99:178,0,1291
chrXV	466722	.	C	T	716.77	PASS	AC=1;AF=0.5;AN=2;BaseQRankSum=0.42;DP=45;Dels=0.0;FS=6.267;HaplotypeScore=0.0;MLEAC=1;MLEAF=0.5;MQ=42.0;MQ0=0;MQRankSum=0.329;QD=15.93;ReadPosRankSum=0.148	GT:AD:DP:GQ:PL	0/1:23,22:45:99:745,0,786
chrXV	486880	.	G	A	186.77	PASS	AC=1;AF=0.5;AN=2;BaseQRankSum=1.493;DP=30;Dels=0.0;FS=36.518;HaplotypeScore=4.9367;MLEAC=1;MLEAF=0.5;MQ=41.25;MQ0=0;MQRankSum=-0.091;QD=6.23;ReadPosRankSum=3.439	GT:AD:DP:GQ:PL	0/1:21,9:30:99:215,0,598
chrXV	633746	.	G	A	662.77	PASS	AC=1;AF=0.5;AN=2;BaseQRankSum=-0.333;DP=49;Dels=0.0;FS=13.226;HaplotypeScore=0.0;MLEAC=1;MLEAF=0.5;MQ=42.0;MQ0=0;MQRankSum=0.818;QD=13.53;ReadPosRankSum=0.01	GT:AD:DP:GQ:PL	0/1:28,21:49:99:691,0,938
chrXV	798441	.	C	T	355.77	PASS	AC=1;AF=0.5;AN=2;BaseQRankSum=0.836;DP=52;Dels=0.0;FS=0.0;HaplotypeScore=0.0;MLEAC=1;MLEAF=0.5;MQ=42.0;MQ0=0;MQRankSum=0.01;QD=6.84;ReadPosRankSum=0.279	GT:AD:DP:GQ:PL	0/1:38,14:52:99:384,0,1297
chrXV	846285	.	G	A	499.77	PASS	AC=1;AF=0.5;AN=2;BaseQRankSum=-0.852;DP=30;Dels=0.0;FS=51.763;HaplotypeScore=4.9731;MLEAC=1;MLEAF=0.5;MQ=41.51;MQ0=0;MQRankSum=-0.062;QD=16.66;ReadPosRankSum=-2.141	GT:AD:DP:GQ:PL	0/1:14,16:30:99:528,0,477
chrXV	868873	.	G	A	865.77	PASS	AC=1;AF=0.5;AN=2;BaseQRankSum=0.396;DP=47;Dels=0.0;FS=6.219;HaplotypeScore=0.0;MLEAC=1;MLEAF=0.5;MQ=42.0;MQ0=0;MQRankSum=-0.781;QD=18.42;ReadPosRankSum=0.246	GT:AD:DP:GQ:PL	0/1:21,26:47:99:894,0,685
chrXV	878329	.	C	T	461.77	PASS	AC=1;AF=0.5;AN=2;BaseQRankSum=0.548;DP=41;Dels=0.0;FS=1.263;HaplotypeScore=0.0;MLEAC=1;MLEAF=0.5;MQ=42.0;MQ0=0;MQRankSum=-0.094;QD=11.26;ReadPosRankSum=-0.094	GT:AD:DP:GQ:PL	0/1:25,16:41:99:490,0,830
chrXV	895703	.	C	T	425.77	PASS	AC=1;AF=0.5;AN=2;BaseQRankSum=2.091;DP=29;Dels=0.03;FS=44.698;HaplotypeScore=4.6334;MLEAC=1;MLEAF=0.5;MQ=40.59;MQ0=0;MQRankSum=0.253;QD=14.68;ReadPosRankSum=0.528	GT:AD:DP:GQ:PL	0/1:14,14:28:99:454,0,375
chrXVI	384448	.	G	A	517.77	PASS	AC=1;AF=0.5;AN=2;BaseQRankSum=0.871;DP=42;Dels=0.0;FS=56.463;HaplotypeScore=2.9841;MLEAC=1;MLEAF=0.5;MQ=41.66;MQ0=0;MQRankSum=0.769;QD=12.33;ReadPosRankSum=2.05	GT:AD:DP:GQ:PL	0/1:25,17:42:99:546,0,835
chrXVI	417203	.	G	A	653.77	PASS	AC=1;AF=0.5;AN=2;BaseQRankSum=0.861;DP=30;Dels=0.0;FS=3.431;HaplotypeScore=0.0;MLEAC=1;MLEAF=0.5;MQ=42.0;MQ0=0;MQRankSum=1.377;QD=21.79;ReadPosRankSum=1.119	GT:AD:DP:GQ:PL	0/1:11,19:30:99:682,0,291
chrXVI	459381	.	C	T	236.77	PASS	AC=1;AF=0.5;AN=2;BaseQRankSum=-0.588;DP=31;Dels=0.0;FS=1.525;HaplotypeScore=0.0;MLEAC=1;MLEAF=0.5;MQ=42.0;MQ0=0;MQRankSum=-0.805;QD=7.64;ReadPosRankSum=-0.283	GT:AD:DP:GQ:PL	0/1:22,9:31:99:265,0,771
chrXVI	743992	.	G	A	334.77	PASS	AC=1;AF=0.5;AN=2;BaseQRankSum=2.085;DP=31;Dels=0.0;FS=0.0;HaplotypeScore=0.0;MLEAC=1;MLEAF=0.5;MQ=42.0;MQ0=0;MQRankSum=0.062;QD=10.8;ReadPosRankSum=1.383	GT:AD:DP:GQ:PL	0/1:20,11:31:99:363,0,717
chrXVI	802198	.	G	A	243.77	PASS	AC=1;AF=0.5;AN=2;BaseQRankSum=-2.033;DP=36;Dels=0.0;FS=33.46;HaplotypeScore=8.502;MLEAC=1;MLEAF=0.5;MQ=40.25;MQ0=0;MQRankSum=-0.052;QD=6.77;ReadPosRankSum=2.311	GT:AD:DP:GQ:PL	0/1:23,13:36:99:272,0,696
chrXVI	843129	.	C	T	214.77	PASS	AC=1;AF=0.5;AN=2;BaseQRankSum=-1.839;DP=33;Dels=0.0;FS=37.485;HaplotypeScore=0.7887;MLEAC=1;MLEAF=0.5;MQ=41.51;MQ0=0;MQRankSum=0.586;QD=6.51;ReadPosRankSum=2.769	GT:AD:DP:GQ:PL	0/1:24,9:33:99:243,0,807
chrXVI	883311	.	C	T	697.77	PASS	AC=1;AF=0.5;AN=2;BaseQRankSum=1.728;DP=48;Dels=0.0;FS=2.541;HaplotypeScore=0.0;MLEAC=1;MLEAF=0.5;MQ=41.96;MQ0=0;MQRankSum=-0.528;QD=14.54;ReadPosRankSum=-1.728	GT:AD:DP:GQ:PL	0/1:26,22:48:99:726,0,845
