# Supplementary material for: Disruption of Transcriptional Coactivator Sub1 Leads to Genome-Wide Re-distribution of Clustered Mutations Induced by APOBEC in Active Yeast Genes
Source: PLoS Genet. 2015 May 5;11(5):e1005217. doi: 10.1371/journal.pgen.1005217 (PMC4420506; doi:10.1371/journal.pgen.1005217)
Supplement: S1 Dataset — (ZIP) [file pgen.1005217.s001.zip › A1/N036-LAN210-FOA-A1-Oct12-RUN4-D3.vcf]

##fileformat=VCFv4.1
##FILTER=<ID=LowQual,Description="Low quality">
##FILTER=<ID=ambigious_snp,Description="QD < 2.000000 || FS > 60.000000 || MQ < 40.000000 || HaplotypeScore > 13.000000 || MappingQualityRankSum < -12.500000 || ReadPosRankSum < -8.000000">
##FORMAT=<ID=AD,Number=.,Type=Integer,Description="Allelic depths for the ref and alt alleles in the order listed">
##FORMAT=<ID=DP,Number=1,Type=Integer,Description="Approximate read depth (reads with MQ=255 or with bad mates are filtered)">
##FORMAT=<ID=GQ,Number=1,Type=Integer,Description="Genotype Quality">
##FORMAT=<ID=GT,Number=1,Type=String,Description="Genotype">
##FORMAT=<ID=PL,Number=G,Type=Integer,Description="Normalized, Phred-scaled likelihoods for genotypes as defined in the VCF specification">
##GATKCommandLine=<ID=SelectVariants,Version=3.2-0-g289df4b,Date="Thu Aug 14 15:19:11 MSK 2014",Epoch=1408015151193,CommandLineOptions="analysis_type=SelectVariants input_file=[] showFullBamList=false read_buffer_size=null phone_home=AWS gatk_key=null tag=NA read_filter=[] intervals=null excludeIntervals=null interval_set_rule=UNION interval_merging=ALL interval_padding=0 reference_sequence=/home/mahajrod/genetics/desaminases/data/LAN210_v0.10m/LAN210_v0.10m.fasta nonDeterministicRandomSeed=false disableDithering=false maxRuntime=-1 maxRuntimeUnits=MINUTES downsampling_type=BY_SAMPLE downsample_to_fraction=null downsample_to_coverage=1000 baq=OFF baqGapOpenPenalty=40.0 refactor_NDN_cigar_string=false fix_misencoded_quality_scores=false allow_potentially_misencoded_quality_scores=false useOriginalQualities=false defaultBaseQualities=-1 performanceLog=null BQSR=null quantize_quals=0 disable_indel_quals=false emit_original_quals=false preserve_qscores_less_than=6 globalQScorePrior=-1.0 validation_strictness=SILENT remove_program_records=false keep_program_records=false sample_rename_mapping_file=null unsafe=null disable_auto_index_creation_and_locking_when_reading_rods=false num_threads=1 num_cpu_threads_per_data_thread=1 num_io_threads=0 monitorThreadEfficiency=false num_bam_file_handles=null read_group_black_list=null pedigree=[] pedigreeString=[] pedigreeValidationType=STRICT allow_intervals_with_unindexed_bam=false generateShadowBCF=false variant_index_type=DYNAMIC_SEEK variant_index_parameter=-1 logging_level=INFO log_to_file=null help=false version=false variant=(RodBinding name=variant source=N036-LAN210-FOA-A1-Oct12-RUN4-D3_GATK_filtered_SNP.vcf) discordance=(RodBinding name= source=UNBOUND) concordance=(RodBinding name= source=UNBOUND) out=org.broadinstitute.gatk.engine.io.stubs.VariantContextWriterStub no_cmdline_in_header=org.broadinstitute.gatk.engine.io.stubs.VariantContextWriterStub sites_only=org.broadinstitute.gatk.engine.io.stubs.VariantContextWriterStub bcf=org.broadinstitute.gatk.engine.io.stubs.VariantContextWriterStub sample_name=[] sample_expressions=null sample_file=null exclude_sample_name=[] exclude_sample_file=[] select_expressions=[] excludeNonVariants=false excludeFiltered=true restrictAllelesTo=ALL keepOriginalAC=false mendelianViolation=false mendelianViolationQualThreshold=0.0 select_random_fraction=0.0 remove_fraction_genotypes=0.0 selectTypeToInclude=[] keepIDs=null fullyDecode=false forceGenotypesDecode=false justRead=false maxIndelSize=2147483647 ALLOW_NONOVERLAPPING_COMMAND_LINE_SAMPLES=false filter_reads_with_N_cigar=false filter_mismatching_base_and_quals=false filter_bases_not_stored=false">
##INFO=<ID=AC,Number=A,Type=Integer,Description="Allele count in genotypes, for each ALT allele, in the same order as listed">
##INFO=<ID=AF,Number=A,Type=Float,Description="Allele Frequency, for each ALT allele, in the same order as listed">
##INFO=<ID=AN,Number=1,Type=Integer,Description="Total number of alleles in called genotypes">
##INFO=<ID=BaseQRankSum,Number=1,Type=Float,Description="Z-score from Wilcoxon rank sum test of Alt Vs. Ref base qualities">
##INFO=<ID=DP,Number=1,Type=Integer,Description="Approximate read depth; some reads may have been filtered">
##INFO=<ID=DS,Number=0,Type=Flag,Description="Were any of the samples downsampled?">
##INFO=<ID=Dels,Number=1,Type=Float,Description="Fraction of Reads Containing Spanning Deletions">
##INFO=<ID=FS,Number=1,Type=Float,Description="Phred-scaled p-value using Fisher's exact test to detect strand bias">
##INFO=<ID=HaplotypeScore,Number=1,Type=Float,Description="Consistency of the site with at most two segregating haplotypes">
##INFO=<ID=InbreedingCoeff,Number=1,Type=Float,Description="Inbreeding coefficient as estimated from the genotype likelihoods per-sample when compared against the Hardy-Weinberg expectation">
##INFO=<ID=MLEAC,Number=A,Type=Integer,Description="Maximum likelihood expectation (MLE) for the allele counts (not necessarily the same as the AC), for each ALT allele, in the same order as listed">
##INFO=<ID=MLEAF,Number=A,Type=Float,Description="Maximum likelihood expectation (MLE) for the allele frequency (not necessarily the same as the AF), for each ALT allele, in the same order as listed">
##INFO=<ID=MQ,Number=1,Type=Float,Description="RMS Mapping Quality">
##INFO=<ID=MQ0,Number=1,Type=Integer,Description="Total Mapping Quality Zero Reads">
##INFO=<ID=MQRankSum,Number=1,Type=Float,Description="Z-score From Wilcoxon rank sum test of Alt vs. Ref read mapping qualities">
##INFO=<ID=QD,Number=1,Type=Float,Description="Variant Confidence/Quality by Depth">
##INFO=<ID=RPA,Number=.,Type=Integer,Description="Number of times tandem repeat unit is repeated, for each allele (including reference)">
##INFO=<ID=RU,Number=1,Type=String,Description="Tandem repeat unit (bases)">
##INFO=<ID=ReadPosRankSum,Number=1,Type=Float,Description="Z-score from Wilcoxon rank sum test of Alt vs. Ref read position bias">
##INFO=<ID=STR,Number=0,Type=Flag,Description="Variant is a short tandem repeat">
##contig=<ID=chrI,length=198855>
##contig=<ID=chrII,length=810456>
##contig=<ID=chrIII,length=316501>
##contig=<ID=chrIV,length=1516959>
##contig=<ID=chrV,length=570663>
##contig=<ID=chrVI,length=270116>
##contig=<ID=chrVII,length=1084724>
##contig=<ID=chrVIII,length=557320>
##contig=<ID=chrIX,length=433988>
##contig=<ID=chrX,length=745688>
##contig=<ID=chrXI,length=666767>
##contig=<ID=chrXII,length=1065113>
##contig=<ID=chrXIII,length=917121>
##contig=<ID=chrXIV,length=784078>
##contig=<ID=chrXV,length=1078147>
##contig=<ID=chrXVI,length=943466>
##contig=<ID=mt,length=85611>
##reference=file:///home/mahajrod/genetics/desaminases/data/LAN210_v0.10m/LAN210_v0.10m.fasta
##source=SelectVariants
#CHROM	POS	ID	REF	ALT	QUAL	FILTER	INFO	FORMAT	N036-LAN210-FOA-A1-Oct12-RUN4-D3
chrII	36506	.	C	T	389.77	PASS	AC=1;AF=0.5;AN=2;BaseQRankSum=-5.008;DP=50;Dels=0.02;FS=58.371;HaplotypeScore=11.4901;MLEAC=1;MLEAF=0.5;MQ=41.09;MQ0=0;MQRankSum=-0.324;QD=7.8;ReadPosRankSum=1.014	GT:AD:DP:GQ:PL	0/1:28,21:49:99:418,0,954
chrII	57001	.	G	A	410.77	PASS	AC=1;AF=0.5;AN=2;BaseQRankSum=1.564;DP=24;Dels=0.0;FS=6.761;HaplotypeScore=0.0;MLEAC=1;MLEAF=0.5;MQ=42.0;MQ0=0;MQRankSum=0.116;QD=17.12;ReadPosRankSum=-0.579	GT:AD:DP:GQ:PL	0/1:11,13:24:99:439,0,329
chrII	143698	.	G	A	694.77	PASS	AC=1;AF=0.5;AN=2;BaseQRankSum=0.293;DP=44;Dels=0.0;FS=0.0;HaplotypeScore=0.0;MLEAC=1;MLEAF=0.5;MQ=42.0;MQ0=0;MQRankSum=-0.012;QD=15.79;ReadPosRankSum=1.491	GT:AD:DP:GQ:PL	0/1:22,22:44:99:723,0,764
chrII	171127	.	G	A	540.77	PASS	AC=1;AF=0.5;AN=2;BaseQRankSum=1.9;DP=43;Dels=0.0;FS=55.005;HaplotypeScore=1.9997;MLEAC=1;MLEAF=0.5;MQ=41.91;MQ0=0;MQRankSum=0.41;QD=12.58;ReadPosRankSum=1.677	GT:AD:DP:GQ:PL	0/1:26,17:43:99:569,0,885
chrII	296211	.	C	T	657.77	PASS	AC=1;AF=0.5;AN=2;BaseQRankSum=-0.256;DP=50;Dels=0.0;FS=4.059;HaplotypeScore=0.0;MLEAC=1;MLEAF=0.5;MQ=41.68;MQ0=0;MQRankSum=1.376;QD=13.16;ReadPosRankSum=0.236	GT:AD:DP:GQ:PL	0/1:29,21:50:99:686,0,1009
chrII	399526	.	G	A	618.77	PASS	AC=1;AF=0.5;AN=2;BaseQRankSum=0.73;DP=38;Dels=0.0;FS=0.0;HaplotypeScore=0.0;MLEAC=1;MLEAF=0.5;MQ=42.0;MQ0=0;MQRankSum=-0.671;QD=16.28;ReadPosRankSum=0.0	GT:AD:DP:GQ:PL	0/1:19,19:38:99:647,0,653
chrII	473898	.	G	A	852.77	PASS	AC=1;AF=0.5;AN=2;BaseQRankSum=-0.75;DP=55;Dels=0.0;FS=16.993;HaplotypeScore=0.0;MLEAC=1;MLEAF=0.5;MQ=42.0;MQ0=0;MQRankSum=-0.244;QD=15.5;ReadPosRankSum=-0.261	GT:AD:DP:GQ:PL	0/1:29,26:55:99:881,0,1011
chrII	526842	.	G	A	467.77	PASS	AC=1;AF=0.5;AN=2;BaseQRankSum=-3.022;DP=33;Dels=0.0;FS=57.32;HaplotypeScore=6.4384;MLEAC=1;MLEAF=0.5;MQ=40.06;MQ0=1;MQRankSum=-0.981;QD=14.17;ReadPosRankSum=2.182	GT:AD:DP:GQ:PL	0/1:13,19:33:99:496,0,416
chrII	626064	.	C	T	813.77	PASS	AC=1;AF=0.5;AN=2;BaseQRankSum=-0.103;DP=64;Dels=0.0;FS=6.909;HaplotypeScore=0.0;MLEAC=1;MLEAF=0.5;MQ=42.0;MQ0=0;MQRankSum=1.1;QD=12.72;ReadPosRankSum=-0.444	GT:AD:DP:GQ:PL	0/1:38,26:64:99:842,0,1258
chrII	732830	.	G	A	725.77	PASS	AC=1;AF=0.5;AN=2;BaseQRankSum=-0.524;DP=39;Dels=0.0;FS=10.043;HaplotypeScore=0.0;MLEAC=1;MLEAF=0.5;MQ=42.0;MQ0=0;MQRankSum=0.524;QD=18.61;ReadPosRankSum=0.722	GT:AD:DP:GQ:PL	0/1:17,22:39:99:754,0,527
chrII	734757	.	C	T	1056.77	PASS	AC=1;AF=0.5;AN=2;BaseQRankSum=1.419;DP=59;Dels=0.0;FS=0.0;HaplotypeScore=0.0;MLEAC=1;MLEAF=0.5;MQ=42.0;MQ0=0;MQRankSum=0.053;QD=17.91;ReadPosRankSum=0.342	GT:AD:DP:GQ:PL	0/1:28,31:59:99:1085,0,924
chrII	791945	.	G	A	256.77	PASS	AC=1;AF=0.5;AN=2;BaseQRankSum=-1.57;DP=48;Dels=0.0;FS=55.037;HaplotypeScore=1.6643;MLEAC=1;MLEAF=0.5;MQ=42.0;MQ0=0;MQRankSum=-0.123;QD=5.35;ReadPosRankSum=0.809	GT:AD:DP:GQ:PL	0/1:37,11:48:99:285,0,1217
chrIII	68764	.	C	T	166.77	PASS	AC=1;AF=0.5;AN=2;BaseQRankSum=-2.015;DP=43;Dels=0.0;FS=37.857;HaplotypeScore=0.0;MLEAC=1;MLEAF=0.5;MQ=42.0;MQ0=0;MQRankSum=0.194;QD=3.88;ReadPosRankSum=1.955	GT:AD:DP:GQ:PL	0/1:34,9:43:99:195,0,1192
chrIII	128008	.	G	A	627.77	PASS	AC=1;AF=0.5;AN=2;BaseQRankSum=0.113;DP=42;Dels=0.0;FS=1.227;HaplotypeScore=0.0;MLEAC=1;MLEAF=0.5;MQ=42.0;MQ0=0;MQRankSum=-0.491;QD=14.95;ReadPosRankSum=-1.675	GT:AD:DP:GQ:PL	0/1:22,20:42:99:656,0,713
chrIII	137645	.	C	T	1092.77	PASS	AC=1;AF=0.5;AN=2;BaseQRankSum=-0.443;DP=64;Dels=0.0;FS=2.043;HaplotypeScore=0.0;MLEAC=1;MLEAF=0.5;MQ=42.0;MQ0=0;MQRankSum=-0.336;QD=17.07;ReadPosRankSum=0.228	GT:AD:DP:GQ:PL	0/1:31,33:64:99:1121,0,1041
chrIII	247940	.	C	T	369.77	PASS	AC=1;AF=0.5;AN=2;BaseQRankSum=0.255;DP=29;Dels=0.0;FS=8.852;HaplotypeScore=1.5774;MLEAC=1;MLEAF=0.5;MQ=40.34;MQ0=1;MQRankSum=-0.812;QD=12.75;ReadPosRankSum=-2.809	GT:AD:DP:GQ:PL	0/1:17,12:29:99:398,0,490
chrIV	58058	.	C	T	503.77	PASS	AC=1;AF=0.5;AN=2;BaseQRankSum=1.317;DP=47;Dels=0.0;FS=59.62;HaplotypeScore=0.7887;MLEAC=1;MLEAF=0.5;MQ=41.11;MQ0=1;MQRankSum=-1.834;QD=10.72;ReadPosRankSum=1.429	GT:AD:DP:GQ:PL	0/1:28,19:47:99:532,0,924
chrIV	101704	.	G	A	741.77	PASS	AC=1;AF=0.5;AN=2;BaseQRankSum=-0.293;DP=51;Dels=0.0;FS=1.064;HaplotypeScore=0.0;MLEAC=1;MLEAF=0.5;MQ=42.0;MQ0=0;MQRankSum=-0.899;QD=14.54;ReadPosRankSum=-0.445	GT:AD:DP:GQ:PL	0/1:28,23:51:99:770,0,984
chrIV	265394	.	C	T	656.77	PASS	AC=1;AF=0.5;AN=2;BaseQRankSum=0.988;DP=52;Dels=0.0;FS=1.098;HaplotypeScore=0.0;MLEAC=1;MLEAF=0.5;MQ=42.0;MQ0=0;MQRankSum=-2.033;QD=12.63;ReadPosRankSum=-0.056	GT:AD:DP:GQ:PL	0/1:31,21:52:99:685,0,1008
chrIV	299468	.	G	A	763.77	PASS	AC=1;AF=0.5;AN=2;BaseQRankSum=2.01;DP=51;Dels=0.0;FS=16.398;HaplotypeScore=0.0;MLEAC=1;MLEAF=0.5;MQ=42.0;MQ0=0;MQRankSum=-0.217;QD=14.98;ReadPosRankSum=0.594	GT:AD:DP:GQ:PL	0/1:27,24:51:99:792,0,828
chrIV	356960	.	G	A	1044.77	PASS	AC=1;AF=0.5;AN=2;BaseQRankSum=0.289;DP=58;Dels=0.0;FS=0.0;HaplotypeScore=0.734;MLEAC=1;MLEAF=0.5;MQ=40.95;MQ0=0;MQRankSum=-0.133;QD=18.01;ReadPosRankSum=1.18	GT:AD:DP:GQ:PL	0/1:26,32:58:99:1073,0,738
chrIV	429526	.	G	A	958.77	PASS	AC=1;AF=0.5;AN=2;BaseQRankSum=1.697;DP=62;Dels=0.0;FS=0.0;HaplotypeScore=0.7887;MLEAC=1;MLEAF=0.5;MQ=41.73;MQ0=0;MQRankSum=1.12;QD=15.46;ReadPosRankSum=-0.965	GT:AD:DP:GQ:PL	0/1:32,30:62:99:987,0,1013
chrIV	444559	.	G	A	150.77	PASS	AC=1;AF=0.5;AN=2;BaseQRankSum=-0.039;DP=21;Dels=0.0;FS=0.0;HaplotypeScore=0.0;MLEAC=1;MLEAF=0.5;MQ=42.0;MQ0=0;MQRankSum=1.362;QD=7.18;ReadPosRankSum=-0.817	GT:AD:DP:GQ:PL	0/1:15,6:21:99:179,0,490
chrIV	471535	.	G	A	842.77	PASS	AC=1;AF=0.5;AN=2;BaseQRankSum=-0.145;DP=59;Dels=0.0;FS=5.378;HaplotypeScore=0.0;MLEAC=1;MLEAF=0.5;MQ=42.0;MQ0=0;MQRankSum=-1.397;QD=14.28;ReadPosRankSum=-0.16	GT:AD:DP:GQ:PL	0/1:33,26:59:99:871,0,1122
chrIV	482452	.	G	A	136.77	PASS	AC=1;AF=0.5;AN=2;BaseQRankSum=-2.082;DP=30;Dels=0.0;FS=48.393;HaplotypeScore=2.6653;MLEAC=1;MLEAF=0.5;MQ=40.06;MQ0=0;MQRankSum=-2.942;QD=4.56;ReadPosRankSum=-0.679	GT:AD:DP:GQ:PL	0/1:21,9:30:99:165,0,652
chrIV	492097	.	G	A	1364.77	PASS	AC=1;AF=0.5;AN=2;BaseQRankSum=-0.124;DP=79;Dels=0.0;FS=11.366;HaplotypeScore=0.0;MLEAC=1;MLEAF=0.5;MQ=41.04;MQ0=0;MQRankSum=-1.173;QD=17.28;ReadPosRankSum=-0.639	GT:AD:DP:GQ:PL	0/1:34,45:79:99:1393,0,1085
chrIV	509580	.	G	A	139.77	PASS	AC=1;AF=0.5;AN=2;BaseQRankSum=-0.1;DP=24;Dels=0.0;FS=0.0;HaplotypeScore=0.9987;MLEAC=1;MLEAF=0.5;MQ=41.92;MQ0=0;MQRankSum=0.233;QD=5.82;ReadPosRankSum=-0.167	GT:AD:DP:GQ:PL	0/1:18,6:24:99:168,0,631
chrIV	548423	.	G	A	1029.77	PASS	AC=1;AF=0.5;AN=2;BaseQRankSum=1.676;DP=67;Dels=0.0;FS=0.0;HaplotypeScore=0.0;MLEAC=1;MLEAF=0.5;MQ=42.0;MQ0=0;MQRankSum=0.282;QD=15.37;ReadPosRankSum=-0.697	GT:AD:DP:GQ:PL	0/1:35,32:67:99:1058,0,1162
chrIV	558297	.	G	A	409.77	PASS	AC=1;AF=0.5;AN=2;BaseQRankSum=2.449;DP=43;Dels=0.0;FS=59.437;HaplotypeScore=1.9946;MLEAC=1;MLEAF=0.5;MQ=41.28;MQ0=0;MQRankSum=-0.661;QD=9.53;ReadPosRankSum=2.371	GT:AD:DP:GQ:PL	0/1:29,14:43:99:438,0,978
chrIV	562239	.	C	T	642.77	PASS	AC=1;AF=0.5;AN=2;BaseQRankSum=0.826;DP=48;Dels=0.0;FS=2.553;HaplotypeScore=0.0;MLEAC=1;MLEAF=0.5;MQ=42.0;MQ0=0;MQRankSum=-1.872;QD=13.39;ReadPosRankSum=1.182	GT:AD:DP:GQ:PL	0/1:28,20:48:99:671,0,987
chrIV	598093	.	C	T	230.77	PASS	AC=1;AF=0.5;AN=2;BaseQRankSum=-1.517;DP=44;Dels=0.0;FS=30.796;HaplotypeScore=4.7674;MLEAC=1;MLEAF=0.5;MQ=40.65;MQ0=0;MQRankSum=-0.292;QD=5.24;ReadPosRankSum=1.266	GT:AD:DP:GQ:PL	0/1:32,11:44:99:259,0,1154
chrIV	602153	.	G	A	849.77	PASS	AC=1;AF=0.5;AN=2;BaseQRankSum=2.204;DP=48;Dels=0.0;FS=2.497;HaplotypeScore=0.0;MLEAC=1;MLEAF=0.5;MQ=42.0;MQ0=0;MQRankSum=-0.941;QD=17.7;ReadPosRankSum=-0.197	GT:AD:DP:GQ:PL	0/1:22,26:48:99:878,0,703
chrIV	628597	.	G	A	321.77	PASS	AC=1;AF=0.5;AN=2;BaseQRankSum=0.092;DP=33;Dels=0.0;FS=0.0;HaplotypeScore=3.1547;MLEAC=1;MLEAF=0.5;MQ=41.32;MQ0=0;MQRankSum=0.755;QD=9.75;ReadPosRankSum=0.497	GT:AD:DP:GQ:PL	0/1:20,13:33:99:350,0,687
chrIV	721560	.	G	A	983.77	PASS	AC=1;AF=0.5;AN=2;BaseQRankSum=-0.308;DP=67;Dels=0.0;FS=10.844;HaplotypeScore=0.9916;MLEAC=1;MLEAF=0.5;MQ=42.0;MQ0=0;MQRankSum=0.044;QD=14.68;ReadPosRankSum=-1.993	GT:AD:DP:GQ:PL	0/1:36,31:67:99:1012,0,1190
chrIV	846328	.	G	A	622.77	PASS	AC=1;AF=0.5;AN=2;BaseQRankSum=-0.182;DP=35;Dels=0.0;FS=4.977;HaplotypeScore=0.0;MLEAC=1;MLEAF=0.5;MQ=42.0;MQ0=0;MQRankSum=0.248;QD=17.79;ReadPosRankSum=-1.275	GT:AD:DP:GQ:PL	0/1:16,19:35:99:651,0,531
chrIV	1105143	.	G	A	499.77	PASS	AC=1;AF=0.5;AN=2;BaseQRankSum=0.83;DP=26;Dels=0.0;FS=6.609;HaplotypeScore=0.0;MLEAC=1;MLEAF=0.5;MQ=41.47;MQ0=0;MQRankSum=-1.609;QD=19.22;ReadPosRankSum=0.208	GT:AD:DP:GQ:PL	0/1:11,15:26:99:528,0,354
chrIV	1105144	.	G	A	497.77	PASS	AC=1;AF=0.5;AN=2;BaseQRankSum=-0.104;DP=26;Dels=0.0;FS=6.609;HaplotypeScore=0.0;MLEAC=1;MLEAF=0.5;MQ=41.47;MQ0=0;MQRankSum=-1.868;QD=19.14;ReadPosRankSum=0.208	GT:AD:DP:GQ:PL	0/1:11,15:26:99:526,0,366
chrIV	1149187	.	G	A	618.77	PASS	AC=1;AF=0.5;AN=2;BaseQRankSum=1.531;DP=39;Dels=0.0;FS=6.884;HaplotypeScore=0.0;MLEAC=1;MLEAF=0.5;MQ=42.0;MQ0=0;MQRankSum=-0.351;QD=15.87;ReadPosRankSum=0.773	GT:AD:DP:GQ:PL	0/1:20,19:39:99:647,0,650
chrIV	1164998	.	G	A	437.77	PASS	AC=1;AF=0.5;AN=2;BaseQRankSum=2.481;DP=31;Dels=0.0;FS=8.042;HaplotypeScore=0.0;MLEAC=1;MLEAF=0.5;MQ=42.0;MQ0=0;MQRankSum=-0.337;QD=14.12;ReadPosRankSum=-0.576	GT:AD:DP:GQ:PL	0/1:17,14:31:99:466,0,529
chrIV	1179697	.	C	T	332.77	PASS	AC=1;AF=0.5;AN=2;BaseQRankSum=0.292;DP=32;Dels=0.0;FS=0.0;HaplotypeScore=0.734;MLEAC=1;MLEAF=0.5;MQ=41.94;MQ0=0;MQRankSum=0.525;QD=10.4;ReadPosRankSum=-0.214	GT:AD:DP:GQ:PL	0/1:20,12:32:99:361,0,622
chrIV	1259366	.	G	A	807.77	PASS	AC=1;AF=0.5;AN=2;BaseQRankSum=0.093;DP=55;Dels=0.0;FS=0.0;HaplotypeScore=0.0;MLEAC=1;MLEAF=0.5;MQ=42.0;MQ0=0;MQRankSum=-0.042;QD=14.69;ReadPosRankSum=-0.632	GT:AD:DP:GQ:PL	0/1:29,26:55:99:836,0,985
chrIV	1353489	.	G	A	581.77	PASS	AC=1;AF=0.5;AN=2;BaseQRankSum=1.311;DP=52;Dels=0.0;FS=10.897;HaplotypeScore=0.0;MLEAC=1;MLEAF=0.5;MQ=41.96;MQ0=0;MQRankSum=-1.406;QD=11.19;ReadPosRankSum=2.489	GT:AD:DP:GQ:PL	0/1:33,19:52:99:610,0,1143
chrV	86796	.	G	A	232.77	PASS	AC=1;AF=0.5;AN=2;BaseQRankSum=-0.778;DP=26;Dels=0.0;FS=43.761;HaplotypeScore=4.7321;MLEAC=1;MLEAF=0.5;MQ=40.41;MQ0=0;MQRankSum=0.727;QD=8.95;ReadPosRankSum=-1.349	GT:AD:DP:GQ:PL	0/1:15,11:26:99:261,0,525
chrV	98370	.	C	T	383.77	PASS	AC=1;AF=0.5;AN=2;BaseQRankSum=-0.875;DP=28;Dels=0.0;FS=21.622;HaplotypeScore=2.7233;MLEAC=1;MLEAF=0.5;MQ=41.49;MQ0=0;MQRankSum=-0.046;QD=13.71;ReadPosRankSum=2.994	GT:AD:DP:GQ:PL	0/1:15,13:28:99:412,0,501
chrV	114539	.	G	A	527.77	PASS	AC=2;AF=1.0;AN=2;DP=14;Dels=0.0;FS=0.0;HaplotypeScore=0.0;MLEAC=2;MLEAF=1.0;MQ=42.0;MQ0=0;QD=31.71	GT:AD:DP:GQ:PL	1/1:0,14:14:42:556,42,0
chrV	114667	.	G	A	859.77	PASS	AC=2;AF=1.0;AN=2;DP=22;Dels=0.0;FS=0.0;HaplotypeScore=0.0;MLEAC=2;MLEAF=1.0;MQ=42.0;MQ0=0;QD=30.89	GT:AD:DP:GQ:PL	1/1:0,22:22:66:888,66,0
chrV	114992	.	G	A	773.77	PASS	AC=2;AF=1.0;AN=2;DP=20;Dels=0.0;FS=0.0;HaplotypeScore=0.0;MLEAC=2;MLEAF=1.0;MQ=41.71;MQ0=0;QD=29.92	GT:AD:DP:GQ:PL	1/1:0,20:20:60:802,60,0
chrV	115061	.	G	A	685.77	PASS	AC=2;AF=1.0;AN=2;DP=18;Dels=0.0;FS=0.0;HaplotypeScore=0.0;MLEAC=2;MLEAF=1.0;MQ=41.67;MQ0=0;QD=33.45	GT:AD:DP:GQ:PL	1/1:0,18:18:54:714,54,0
chrV	115144	.	G	A	791.77	PASS	AC=2;AF=1.0;AN=2;DP=20;Dels=0.0;FS=0.0;HaplotypeScore=0.0;MLEAC=2;MLEAF=1.0;MQ=40.61;MQ0=0;QD=27.77	GT:AD:DP:GQ:PL	1/1:0,20:20:60:820,60,0
chrV	115150	.	G	A	823.77	PASS	AC=2;AF=1.0;AN=2;DP=21;Dels=0.0;FS=0.0;HaplotypeScore=0.0;MLEAC=2;MLEAF=1.0;MQ=40.68;MQ0=0;QD=30.79	GT:AD:DP:GQ:PL	1/1:0,21:21:63:852,63,0
chrV	115247	.	G	A	1034.77	PASS	AC=2;AF=1.0;AN=2;DP=28;Dels=0.0;FS=0.0;HaplotypeScore=0.0;MLEAC=2;MLEAF=1.0;MQ=41.24;MQ0=1;QD=27.97	GT:AD:DP:GQ:PL	1/1:0,28:28:78:1063,78,0
chrV	115550	.	G	A	969.77	PASS	AC=2;AF=1.0;AN=2;DP=25;Dels=0.0;FS=0.0;HaplotypeScore=0.0;MLEAC=2;MLEAF=1.0;MQ=42.0;MQ0=0;QD=31.28	GT:AD:DP:GQ:PL	1/1:0,25:25:75:998,75,0
chrV	116021	.	G	A	757.77	PASS	AC=2;AF=1.0;AN=2;DP=22;Dels=0.0;FS=0.0;HaplotypeScore=0.0;MLEAC=2;MLEAF=1.0;MQ=42.0;MQ0=0;QD=34.44	GT:AD:DP:GQ:PL	1/1:0,22:22:60:786,60,0
chrV	116183	.	G	A	815.77	PASS	AC=2;AF=1.0;AN=2;DP=22;Dels=0.0;FS=0.0;HaplotypeScore=0.0;MLEAC=2;MLEAF=1.0;MQ=42.0;MQ0=0;QD=35.48	GT:AD:DP:GQ:PL	1/1:0,22:22:63:844,63,0
chrV	116432	.	G	A	1745.77	PASS	AC=2;AF=1.0;AN=2;DP=46;Dels=0.0;FS=0.0;HaplotypeScore=0.0;MLEAC=2;MLEAF=1.0;MQ=42.0;MQ0=0;QD=33.55	GT:AD:DP:GQ:PL	1/1:0,46:46:99:1774,135,0
chrV	116615	.	G	A	925.77	PASS	AC=2;AF=1.0;AN=2;DP=24;Dels=0.0;FS=0.0;HaplotypeScore=0.0;MLEAC=2;MLEAF=1.0;MQ=42.0;MQ0=0;QD=30.01	GT:AD:DP:GQ:PL	1/1:0,24:24:72:954,72,0
chrV	116841	.	G	A	872.77	PASS	AC=2;AF=1.0;AN=2;DP=23;Dels=0.0;FS=0.0;HaplotypeScore=0.0;MLEAC=2;MLEAF=1.0;MQ=42.0;MQ0=0;QD=30.56	GT:AD:DP:GQ:PL	1/1:0,23:23:69:901,69,0
chrV	117093	.	G	A	837.77	PASS	AC=2;AF=1.0;AN=2;DP=23;Dels=0.0;FS=0.0;HaplotypeScore=0.0;MLEAC=2;MLEAF=1.0;MQ=40.16;MQ0=0;QD=30.08	GT:AD:DP:GQ:PL	1/1:0,23:23:69:866,69,0
chrV	117097	.	G	A	793.77	PASS	AC=2;AF=1.0;AN=2;DP=22;Dels=0.05;FS=0.0;HaplotypeScore=0.0;MLEAC=2;MLEAF=1.0;MQ=40.07;MQ0=0;QD=27.4	GT:AD:DP:GQ:PL	1/1:0,21:21:63:822,63,0
chrV	118152	.	G	A	878.77	PASS	AC=2;AF=1.0;AN=2;DP=23;Dels=0.0;FS=0.0;HaplotypeScore=0.0;MLEAC=2;MLEAF=1.0;MQ=42.0;MQ0=0;QD=25.0	GT:AD:DP:GQ:PL	1/1:0,23:23:69:907,69,0
chrV	118273	.	G	A	1387.77	PASS	AC=2;AF=1.0;AN=2;DP=35;Dels=0.0;FS=0.0;HaplotypeScore=0.0;MLEAC=2;MLEAF=1.0;MQ=42.0;MQ0=0;QD=31.66	GT:AD:DP:GQ:PL	1/1:0,35:35:99:1416,105,0
chrV	118486	.	G	A	1103.77	PASS	AC=2;AF=1.0;AN=2;DP=29;Dels=0.0;FS=0.0;HaplotypeScore=0.0;MLEAC=2;MLEAF=1.0;MQ=42.0;MQ0=0;QD=32.38	GT:AD:DP:GQ:PL	1/1:0,29:29:87:1132,87,0
chrV	119070	.	G	A	923.77	PASS	AC=2;AF=1.0;AN=2;DP=25;Dels=0.0;FS=0.0;HaplotypeScore=0.0;MLEAC=2;MLEAF=1.0;MQ=41.92;MQ0=0;QD=30.87	GT:AD:DP:GQ:PL	1/1:0,25:25:75:952,75,0
chrV	119557	.	G	A	914.77	PASS	AC=2;AF=1.0;AN=2;DP=24;Dels=0.0;FS=0.0;HaplotypeScore=0.0;MLEAC=2;MLEAF=1.0;MQ=42.0;MQ0=0;QD=25.31	GT:AD:DP:GQ:PL	1/1:0,24:24:72:943,72,0
chrV	122309	.	G	A	645.77	PASS	AC=2;AF=1.0;AN=2;DP=17;Dels=0.0;FS=0.0;HaplotypeScore=0.0;MLEAC=2;MLEAF=1.0;MQ=42.0;MQ0=0;QD=24.51	GT:AD:DP:GQ:PL	1/1:0,17:17:51:674,51,0
chrV	122982	.	G	A	1010.77	PASS	AC=2;AF=1.0;AN=2;DP=26;Dels=0.0;FS=0.0;HaplotypeScore=0.0;MLEAC=2;MLEAF=1.0;MQ=41.85;MQ0=0;QD=27.48	GT:AD:DP:GQ:PL	1/1:0,26:26:78:1039,78,0
chrV	213517	.	G	A	350.77	PASS	AC=1;AF=0.5;AN=2;BaseQRankSum=-1.447;DP=28;Dels=0.0;FS=50.211;HaplotypeScore=1.5774;MLEAC=1;MLEAF=0.5;MQ=40.43;MQ0=0;MQRankSum=-0.804;QD=12.53;ReadPosRankSum=2.137	GT:AD:DP:GQ:PL	0/1:14,14:28:99:379,0,478
chrV	263844	.	G	A	233.77	PASS	AC=1;AF=0.5;AN=2;BaseQRankSum=-1.216;DP=30;Dels=0.03;FS=29.768;HaplotypeScore=0.9665;MLEAC=1;MLEAF=0.5;MQ=41.24;MQ0=0;MQRankSum=1.216;QD=7.79;ReadPosRankSum=1.124	GT:AD:DP:GQ:PL	0/1:19,10:29:99:262,0,576
chrV	263890	.	C	T	200.77	PASS	AC=1;AF=0.5;AN=2;BaseQRankSum=1.035;DP=27;Dels=0.0;FS=46.932;HaplotypeScore=1.7273;MLEAC=1;MLEAF=0.5;MQ=40.52;MQ0=0;MQRankSum=-2.522;QD=7.44;ReadPosRankSum=0.558	GT:AD:DP:GQ:PL	0/1:19,8:27:99:229,0,633
chrV	263891	.	C	T	202.77	PASS	AC=1;AF=0.5;AN=2;BaseQRankSum=1.62;DP=27;Dels=0.0;FS=46.932;HaplotypeScore=0.9933;MLEAC=1;MLEAF=0.5;MQ=40.52;MQ0=0;MQRankSum=-2.894;QD=7.51;ReadPosRankSum=0.558	GT:AD:DP:GQ:PL	0/1:19,8:27:99:231,0,643
chrV	284439	.	C	T	136.77	PASS	AC=1;AF=0.5;AN=2;BaseQRankSum=-1.307;DP=9;Dels=0.0;FS=7.782;HaplotypeScore=0.0;MLEAC=1;MLEAF=0.5;MQ=41.78;MQ0=0;MQRankSum=0.361;QD=15.2;ReadPosRankSum=2.219	GT:AD:DP:GQ:PL	0/1:4,5:9:99:165,0,136
chrV	384941	.	C	T	125.77	PASS	AC=1;AF=0.5;AN=2;BaseQRankSum=-1.467;DP=14;Dels=0.0;FS=16.782;HaplotypeScore=2.9929;MLEAC=1;MLEAF=0.5;MQ=41.86;MQ0=0;MQRankSum=0.267;QD=8.98;ReadPosRankSum=-1.333	GT:AD:DP:GQ:PL	0/1:9,5:14:99:154,0,332
chrV	395085	.	C	T	371.77	PASS	AC=1;AF=0.5;AN=2;BaseQRankSum=-1.802;DP=34;Dels=0.0;FS=42.978;HaplotypeScore=0.0;MLEAC=1;MLEAF=0.5;MQ=42.0;MQ0=0;MQRankSum=-0.892;QD=10.93;ReadPosRankSum=0.857	GT:AD:DP:GQ:PL	0/1:20,14:34:99:400,0,691
chrVI	69153	.	C	T	432.77	PASS	AC=1;AF=0.5;AN=2;BaseQRankSum=-0.903;DP=27;Dels=0.0;FS=3.653;HaplotypeScore=0.8667;MLEAC=1;MLEAF=0.5;MQ=42.0;MQ0=0;MQRankSum=1.537;QD=16.03;ReadPosRankSum=-0.122	GT:AD:DP:GQ:PL	0/1:12,15:27:99:461,0,394
chrVII	33874	.	C	T	254.77	PASS	AC=1;AF=0.5;AN=2;BaseQRankSum=0.643;DP=27;Dels=0.0;FS=6.362;HaplotypeScore=0.0;MLEAC=1;MLEAF=0.5;MQ=42.0;MQ0=0;MQRankSum=-0.694;QD=9.44;ReadPosRankSum=0.386	GT:AD:DP:GQ:PL	0/1:18,9:27:99:283,0,627
chrVII	36728	.	G	A	201.77	PASS	AC=1;AF=0.5;AN=2;BaseQRankSum=0.543;DP=18;Dels=0.0;FS=0.0;HaplotypeScore=0.0;MLEAC=1;MLEAF=0.5;MQ=42.0;MQ0=0;MQRankSum=-2.626;QD=11.21;ReadPosRankSum=2.083	GT:AD:DP:GQ:PL	0/1:11,7:18:99:230,0,395
chrVII	181082	.	C	T	155.77	PASS	AC=1;AF=0.5;AN=2;BaseQRankSum=0.117;DP=30;Dels=0.0;FS=26.578;HaplotypeScore=1.988;MLEAC=1;MLEAF=0.5;MQ=41.03;MQ0=0;MQRankSum=-0.821;QD=5.19;ReadPosRankSum=1.946	GT:AD:DP:GQ:PL	0/1:22,8:30:99:184,0,711
chrVII	228726	.	C	T	767.77	PASS	AC=1;AF=0.5;AN=2;BaseQRankSum=0.732;DP=48;Dels=0.0;FS=0.0;HaplotypeScore=0.0;MLEAC=1;MLEAF=0.5;MQ=42.0;MQ0=0;MQRankSum=0.505;QD=16.0;ReadPosRankSum=-0.175	GT:AD:DP:GQ:PL	0/1:24,24:48:99:796,0,787
chrVII	274846	.	G	A	441.77	PASS	AC=1;AF=0.5;AN=2;BaseQRankSum=-0.094;DP=23;Dels=0.0;FS=0.0;HaplotypeScore=0.5784;MLEAC=1;MLEAF=0.5;MQ=42.0;MQ0=0;MQRankSum=-1.039;QD=19.21;ReadPosRankSum=-0.85	GT:AD:DP:GQ:PL	0/1:9,14:23:99:470,0,288
chrVII	287150	.	G	A	698.77	PASS	AC=1;AF=0.5;AN=2;BaseQRankSum=1.015;DP=54;Dels=0.0;FS=0.0;HaplotypeScore=0.0;MLEAC=1;MLEAF=0.5;MQ=41.73;MQ0=0;MQRankSum=0.227;QD=12.94;ReadPosRankSum=1.277	GT:AD:DP:GQ:PL	0/1:31,23:54:99:727,0,1015
chrVII	366663	.	G	A	616.77	PASS	AC=1;AF=0.5;AN=2;BaseQRankSum=-1.778;DP=37;Dels=0.0;FS=2.864;HaplotypeScore=0.0;MLEAC=1;MLEAF=0.5;MQ=42.0;MQ0=0;MQRankSum=-1.018;QD=16.67;ReadPosRankSum=-1.747	GT:AD:DP:GQ:PL	0/1:18,19:37:99:645,0,617
chrVII	389875	.	C	T	713.77	PASS	AC=1;AF=0.5;AN=2;BaseQRankSum=-0.484;DP=41;Dels=0.0;FS=0.0;HaplotypeScore=0.0;MLEAC=1;MLEAF=0.5;MQ=42.0;MQ0=0;MQRankSum=0.248;QD=17.41;ReadPosRankSum=0.275	GT:AD:DP:GQ:PL	0/1:19,22:41:99:742,0,638
chrVII	461449	.	G	A	480.77	PASS	AC=1;AF=0.5;AN=2;BaseQRankSum=1.03;DP=33;Dels=0.0;FS=3.093;HaplotypeScore=0.0;MLEAC=1;MLEAF=0.5;MQ=42.0;MQ0=0;MQRankSum=0.488;QD=14.57;ReadPosRankSum=0.669	GT:AD:DP:GQ:PL	0/1:18,15:33:99:509,0,604
chrVII	481456	.	G	A	1006.77	PASS	AC=1;AF=0.5;AN=2;BaseQRankSum=1.135;DP=54;Dels=0.0;FS=1.064;HaplotypeScore=0.8321;MLEAC=1;MLEAF=0.5;MQ=40.04;MQ0=0;MQRankSum=0.607;QD=18.64;ReadPosRankSum=-0.695	GT:AD:DP:GQ:PL	0/1:22,32:54:99:1035,0,687
chrVII	560079	.	G	A	424.77	PASS	AC=1;AF=0.5;AN=2;BaseQRankSum=-1.469;DP=37;Dels=0.0;FS=1.289;HaplotypeScore=0.0;MLEAC=1;MLEAF=0.5;MQ=42.0;MQ0=0;MQRankSum=-0.449;QD=11.48;ReadPosRankSum=-0.789	GT:AD:DP:GQ:PL	0/1:22,15:37:99:453,0,763
chrVII	731107	.	C	T	660.77	PASS	AC=1;AF=0.5;AN=2;BaseQRankSum=-0.211;DP=39;Dels=0.0;FS=2.795;HaplotypeScore=0.0;MLEAC=1;MLEAF=0.5;MQ=41.01;MQ0=0;MQRankSum=-0.578;QD=16.94;ReadPosRankSum=0.493	GT:AD:DP:GQ:PL	0/1:18,21:39:99:689,0,604
chrVII	869519	.	G	A	887.77	PASS	AC=1;AF=0.5;AN=2;BaseQRankSum=0.311;DP=61;Dels=0.0;FS=2.128;HaplotypeScore=0.0;MLEAC=1;MLEAF=0.5;MQ=42.0;MQ0=0;MQRankSum=-0.601;QD=14.55;ReadPosRankSum=0.63	GT:AD:DP:GQ:PL	0/1:33,28:61:99:916,0,1115
chrVII	953750	.	G	A	838.77	PASS	AC=1;AF=0.5;AN=2;BaseQRankSum=2.967;DP=52;Dels=0.0;FS=1.05;HaplotypeScore=0.0;MLEAC=1;MLEAF=0.5;MQ=42.0;MQ0=0;MQRankSum=-0.293;QD=16.13;ReadPosRankSum=1.465	GT:AD:DP:GQ:PL	0/1:27,25:52:99:867,0,865
chrVII	968727	.	C	T	132.77	PASS	AC=1;AF=0.5;AN=2;BaseQRankSum=-1.98;DP=32;Dels=0.0;FS=35.444;HaplotypeScore=2.6517;MLEAC=1;MLEAF=0.5;MQ=41.41;MQ0=0;MQRankSum=-1.371;QD=4.15;ReadPosRankSum=0.544	GT:AD:DP:GQ:PL	0/1:24,8:32:99:161,0,760
chrVII	971277	.	C	T	1572.77	PASS	AC=1;AF=0.5;AN=2;BaseQRankSum=0.654;DP=79;Dels=0.0;FS=1.842;HaplotypeScore=0.0;MLEAC=1;MLEAF=0.5;MQ=42.0;MQ0=0;MQRankSum=-1.962;QD=19.91;ReadPosRankSum=0.045	GT:AD:DP:GQ:PL	0/1:32,47:79:99:1601,0,994
chrVII	1021930	.	G	A	668.77	PASS	AC=1;AF=0.5;AN=2;BaseQRankSum=1.229;DP=36;Dels=0.0;FS=7.279;HaplotypeScore=0.0;MLEAC=1;MLEAF=0.5;MQ=40.52;MQ0=1;MQRankSum=-1.195;QD=18.58;ReadPosRankSum=-0.354	GT:AD:DP:GQ:PL	0/1:14,22:36:99:697,0,412
chrVIII	23533	.	C	T	186.77	PASS	AC=1;AF=0.5;AN=2;BaseQRankSum=-0.751;DP=34;Dels=0.0;FS=44.479;HaplotypeScore=0.9996;MLEAC=1;MLEAF=0.5;MQ=40.43;MQ0=0;MQRankSum=1.157;QD=5.49;ReadPosRankSum=1.116	GT:AD:DP:GQ:PL	0/1:26,8:34:99:215,0,885
chrVIII	65548	.	G	A	614.77	PASS	AC=1;AF=0.5;AN=2;BaseQRankSum=2.314;DP=41;Dels=0.0;FS=9.276;HaplotypeScore=0.0;MLEAC=1;MLEAF=0.5;MQ=42.0;MQ0=0;MQRankSum=-0.327;QD=14.99;ReadPosRankSum=-0.353	GT:AD:DP:GQ:PL	0/1:22,19:41:99:643,0,751
chrVIII	66167	.	G	A	380.77	PASS	AC=1;AF=0.5;AN=2;BaseQRankSum=0.334;DP=37;Dels=0.0;FS=41.675;HaplotypeScore=0.0;MLEAC=1;MLEAF=0.5;MQ=42.0;MQ0=0;MQRankSum=-0.016;QD=10.29;ReadPosRankSum=0.907	GT:AD:DP:GQ:PL	0/1:24,13:37:99:409,0,839
chrVIII	115388	.	C	T	136.77	PASS	AC=1;AF=0.5;AN=2;BaseQRankSum=-3.317;DP=39;Dels=0.0;FS=43.713;HaplotypeScore=0.0;MLEAC=1;MLEAF=0.5;MQ=41.85;MQ0=0;MQRankSum=0.617;QD=3.51;ReadPosRankSum=3.35	GT:AD:DP:GQ:PL	0/1:30,9:39:99:165,0,990
chrVIII	194669	.	G	A	885.77	PASS	AC=1;AF=0.5;AN=2;BaseQRankSum=0.935;DP=56;Dels=0.0;FS=9.013;HaplotypeScore=0.7887;MLEAC=1;MLEAF=0.5;MQ=42.0;MQ0=0;MQRankSum=1.673;QD=15.82;ReadPosRankSum=-0.59	GT:AD:DP:GQ:PL	0/1:29,27:56:99:914,0,956
chrVIII	237753	.	C	T	111.77	PASS	AC=1;AF=0.5;AN=2;BaseQRankSum=-3.591;DP=34;Dels=0.0;FS=27.785;HaplotypeScore=6.432;MLEAC=1;MLEAF=0.5;MQ=40.12;MQ0=0;MQRankSum=-0.273;QD=3.29;ReadPosRankSum=-0.117	GT:AD:DP:GQ:PL	0/1:25,9:34:99:140,0,858
chrVIII	428148	.	C	T	344.77	PASS	AC=1;AF=0.5;AN=2;BaseQRankSum=-2.269;DP=40;Dels=0.0;FS=58.007;HaplotypeScore=5.6923;MLEAC=1;MLEAF=0.5;MQ=41.6;MQ0=0;MQRankSum=0.512;QD=8.62;ReadPosRankSum=0.834	GT:AD:DP:GQ:PL	0/1:25,14:40:99:373,0,898
chrVIII	441970	.	C	T	870.77	PASS	AC=1;AF=0.5;AN=2;BaseQRankSum=0.071;DP=49;Dels=0.0;FS=1.166;HaplotypeScore=0.734;MLEAC=1;MLEAF=0.5;MQ=42.0;MQ0=0;MQRankSum=-0.919;QD=17.77;ReadPosRankSum=-1.606	GT:AD:DP:GQ:PL	0/1:21,28:49:99:899,0,624
chrVIII	485116	.	G	A	1093.77	PASS	AC=1;AF=0.5;AN=2;BaseQRankSum=0.617;DP=71;Dels=0.0;FS=4.635;HaplotypeScore=0.0;MLEAC=1;MLEAF=0.5;MQ=42.0;MQ0=0;MQRankSum=0.571;QD=15.41;ReadPosRankSum=-0.548	GT:AD:DP:GQ:PL	0/1:38,33:71:99:1122,0,1250
chrVIII	514792	.	C	T	274.77	PASS	AC=1;AF=0.5;AN=2;BaseQRankSum=-0.174;DP=24;Dels=0.0;FS=22.583;HaplotypeScore=0.8321;MLEAC=1;MLEAF=0.5;MQ=40.95;MQ0=0;MQRankSum=0.348;QD=11.45;ReadPosRankSum=2.839	GT:AD:DP:GQ:PL	0/1:13,11:24:99:303,0,469
chrIX	27967	.	G	A	703.77	PASS	AC=1;AF=0.5;AN=2;BaseQRankSum=-0.022;DP=46;Dels=0.0;FS=2.793;HaplotypeScore=0.0;MLEAC=1;MLEAF=0.5;MQ=42.0;MQ0=0;MQRankSum=0.088;QD=15.3;ReadPosRankSum=0.813	GT:AD:DP:GQ:PL	0/1:23,23:46:99:732,0,733
chrIX	47588	.	G	A	825.77	PASS	AC=1;AF=0.5;AN=2;BaseQRankSum=0.393;DP=57;Dels=0.0;FS=1.006;HaplotypeScore=0.0;MLEAC=1;MLEAF=0.5;MQ=42.0;MQ0=0;MQRankSum=-0.312;QD=14.49;ReadPosRankSum=0.377	GT:AD:DP:GQ:PL	0/1:31,26:57:99:854,0,975
chrIX	138962	.	G	A	687.77	PASS	AC=1;AF=0.5;AN=2;BaseQRankSum=-1.202;DP=50;Dels=0.0;FS=0.0;HaplotypeScore=0.0;MLEAC=1;MLEAF=0.5;MQ=42.0;MQ0=0;MQRankSum=-0.303;QD=13.76;ReadPosRankSum=-0.655	GT:AD:DP:GQ:PL	0/1:28,22:50:99:716,0,962
chrIX	141478	.	G	A	1900.77	PASS	AC=2;AF=1.0;AN=2;DP=50;Dels=0.0;FS=0.0;HaplotypeScore=0.0;MLEAC=2;MLEAF=1.0;MQ=42.0;MQ0=0;QD=28.07	GT:AD:DP:GQ:PL	1/1:0,50:50:99:1929,147,0
chrIX	279695	.	G	A	909.77	PASS	AC=1;AF=0.5;AN=2;BaseQRankSum=-0.633;DP=52;Dels=0.0;FS=1.075;HaplotypeScore=0.0;MLEAC=1;MLEAF=0.5;MQ=42.0;MQ0=0;MQRankSum=-0.156;QD=17.5;ReadPosRankSum=-0.817	GT:AD:DP:GQ:PL	0/1:24,28:52:99:938,0,784
chrIX	295402	.	C	T	828.77	PASS	AC=1;AF=0.5;AN=2;BaseQRankSum=1.462;DP=58;Dels=0.0;FS=3.625;HaplotypeScore=0.7887;MLEAC=1;MLEAF=0.5;MQ=42.0;MQ0=0;MQRankSum=0.805;QD=14.29;ReadPosRankSum=0.258	GT:AD:DP:GQ:PL	0/1:32,26:58:99:857,0,1027
chrIX	312461	.	C	T	299.77	PASS	AC=1;AF=0.5;AN=2;BaseQRankSum=-0.959;DP=58;Dels=0.0;FS=59.013;HaplotypeScore=4.7358;MLEAC=1;MLEAF=0.5;MQ=41.72;MQ0=0;MQRankSum=-0.746;QD=5.17;ReadPosRankSum=2.078	GT:AD:DP:GQ:PL	0/1:43,15:58:99:328,0,1490
chrIX	433117	.	C	T	1621.77	PASS	AC=1;AF=0.5;AN=2;BaseQRankSum=-0.614;DP=99;Dels=0.0;FS=9.645;HaplotypeScore=2.366;MLEAC=1;MLEAF=0.5;MQ=40.22;MQ0=0;MQRankSum=-3.041;QD=16.38;ReadPosRankSum=0.635	GT:AD:DP:GQ:PL	0/1:46,53:99:99:1650,0,1549
chrX	52741	.	G	A	389.77	PASS	AC=1;AF=0.5;AN=2;BaseQRankSum=0.952;DP=27;Dels=0.0;FS=12.46;HaplotypeScore=0.0;MLEAC=1;MLEAF=0.5;MQ=42.0;MQ0=0;MQRankSum=-0.415;QD=14.44;ReadPosRankSum=1.927	GT:AD:DP:GQ:PL	0/1:15,12:27:99:418,0,522
chrX	122359	.	G	A	488.77	PASS	AC=1;AF=0.5;AN=2;BaseQRankSum=-1.035;DP=48;Dels=0.0;FS=2.587;HaplotypeScore=0.0;MLEAC=1;MLEAF=0.5;MQ=42.0;MQ0=0;MQRankSum=-0.496;QD=10.18;ReadPosRankSum=0.517	GT:AD:DP:GQ:PL	0/1:31,17:48:99:517,0,1093
chrX	173080	.	G	A	566.77	PASS	AC=1;AF=0.5;AN=2;BaseQRankSum=1.319;DP=28;Dels=0.0;FS=0.0;HaplotypeScore=0.0;MLEAC=1;MLEAF=0.5;MQ=42.0;MQ0=0;MQRankSum=-0.983;QD=20.24;ReadPosRankSum=0.264	GT:AD:DP:GQ:PL	0/1:10,18:28:99:595,0,257
chrX	193349	.	C	T	498.77	PASS	AC=1;AF=0.5;AN=2;BaseQRankSum=-1.487;DP=45;Dels=0.0;FS=1.211;HaplotypeScore=0.0;MLEAC=1;MLEAF=0.5;MQ=42.0;MQ0=0;MQRankSum=-0.714;QD=11.08;ReadPosRankSum=-0.48	GT:AD:DP:GQ:PL	0/1:28,17:45:99:527,0,989
chrX	400264	.	G	A	394.77	PASS	AC=1;AF=0.5;AN=2;BaseQRankSum=1.036;DP=32;Dels=0.0;FS=45.313;HaplotypeScore=4.6639;MLEAC=1;MLEAF=0.5;MQ=42.0;MQ0=0;MQRankSum=-1.573;QD=12.34;ReadPosRankSum=2.072	GT:AD:DP:GQ:PL	0/1:19,13:32:99:423,0,640
chrX	403927	.	G	A	946.77	PASS	AC=1;AF=0.5;AN=2;BaseQRankSum=1.026;DP=58;Dels=0.0;FS=0.0;HaplotypeScore=0.0;MLEAC=1;MLEAF=0.5;MQ=42.0;MQ0=0;MQRankSum=-0.42;QD=16.32;ReadPosRankSum=0.855	GT:AD:DP:GQ:PL	0/1:29,29:58:99:975,0,924
chrX	470981	.	C	T	686.77	PASS	AC=1;AF=0.5;AN=2;BaseQRankSum=1.276;DP=43;Dels=0.0;FS=1.177;HaplotypeScore=0.0;MLEAC=1;MLEAF=0.5;MQ=41.42;MQ0=0;MQRankSum=0.304;QD=15.97;ReadPosRankSum=-0.62	GT:AD:DP:GQ:PL	0/1:22,21:43:99:715,0,649
chrX	683544	.	G	A	578.77	PASS	AC=1;AF=0.5;AN=2;BaseQRankSum=2.469;DP=30;Dels=0.0;FS=8.613;HaplotypeScore=0.734;MLEAC=1;MLEAF=0.5;MQ=42.0;MQ0=0;MQRankSum=-0.795;QD=19.29;ReadPosRankSum=-0.293	GT:AD:DP:GQ:PL	0/1:13,17:30:99:607,0,404
chrXI	104545	.	C	T	1381.77	PASS	AC=1;AF=0.5;AN=2;BaseQRankSum=-0.873;DP=66;Dels=0.0;FS=3.383;HaplotypeScore=0.0;MLEAC=1;MLEAF=0.5;MQ=41.97;MQ0=0;MQRankSum=0.427;QD=20.94;ReadPosRankSum=-0.138	GT:AD:DP:GQ:PL	0/1:26,40:66:99:1410,0,854
chrXI	153010	.	G	A	519.77	PASS	AC=1;AF=0.5;AN=2;BaseQRankSum=-0.561;DP=30;Dels=0.0;FS=3.155;HaplotypeScore=0.0;MLEAC=1;MLEAF=0.5;MQ=42.0;MQ0=0;MQRankSum=0.021;QD=17.33;ReadPosRankSum=-2.016	GT:AD:DP:GQ:PL	0/1:14,16:30:99:548,0,481
chrXI	179088	.	G	A	515.77	PASS	AC=1;AF=0.5;AN=2;BaseQRankSum=1.286;DP=40;Dels=0.0;FS=6.99;HaplotypeScore=0.0;MLEAC=1;MLEAF=0.5;MQ=42.0;MQ0=0;MQRankSum=-0.301;QD=12.89;ReadPosRankSum=-1.067	GT:AD:DP:GQ:PL	0/1:23,17:40:99:544,0,768
chrXI	231001	.	G	A	711.77	PASS	AC=1;AF=0.5;AN=2;BaseQRankSum=-0.899;DP=51;Dels=0.0;FS=0.0;HaplotypeScore=0.9983;MLEAC=1;MLEAF=0.5;MQ=42.0;MQ0=0;MQRankSum=0.142;QD=13.96;ReadPosRankSum=-0.842	GT:AD:DP:GQ:PL	0/1:28,23:51:99:740,0,964
chrXI	258101	.	G	A	1312.77	PASS	AC=1;AF=0.5;AN=2;BaseQRankSum=1.88;DP=70;Dels=0.0;FS=9.962;HaplotypeScore=0.8667;MLEAC=1;MLEAF=0.5;MQ=42.0;MQ0=0;MQRankSum=-0.461;QD=18.75;ReadPosRankSum=-0.083	GT:AD:DP:GQ:PL	0/1:31,39:70:99:1341,0,959
chrXI	327595	.	G	A	1129.77	PASS	AC=1;AF=0.5;AN=2;BaseQRankSum=0.114;DP=69;Dels=0.0;FS=6.44;HaplotypeScore=0.0;MLEAC=1;MLEAF=0.5;MQ=42.0;MQ0=0;MQRankSum=-0.258;QD=16.37;ReadPosRankSum=0.39	GT:AD:DP:GQ:PL	0/1:34,35:69:99:1158,0,1069
chrXI	356528	.	C	T	247.77	PASS	AC=1;AF=0.5;AN=2;BaseQRankSum=-1.582;DP=47;Dels=0.0;FS=52.571;HaplotypeScore=2.9734;MLEAC=1;MLEAF=0.5;MQ=41.92;MQ0=0;MQRankSum=0.083;QD=5.27;ReadPosRankSum=1.367	GT:AD:DP:GQ:PL	0/1:34,13:47:99:276,0,1082
chrXI	358486	.	G	A	867.77	PASS	AC=1;AF=0.5;AN=2;BaseQRankSum=2.335;DP=56;Dels=0.0;FS=0.0;HaplotypeScore=0.0;MLEAC=1;MLEAF=0.5;MQ=41.31;MQ0=0;MQRankSum=-1.057;QD=15.5;ReadPosRankSum=0.582	GT:AD:DP:GQ:PL	0/1:28,28:56:99:896,0,637
chrXI	547075	.	C	T	480.77	PASS	AC=1;AF=0.5;AN=2;BaseQRankSum=0.444;DP=22;Dels=0.0;FS=0.0;HaplotypeScore=0.0;MLEAC=1;MLEAF=0.5;MQ=42.0;MQ0=0;MQRankSum=-0.853;QD=21.85;ReadPosRankSum=-0.171	GT:AD:DP:GQ:PL	0/1:8,14:22:99:509,0,248
chrXI	556381	.	C	T	128.77	PASS	AC=1;AF=0.5;AN=2;BaseQRankSum=-0.717;DP=11;Dels=0.0;FS=0.0;HaplotypeScore=0.0;MLEAC=1;MLEAF=0.5;MQ=40.69;MQ0=0;MQRankSum=-0.387;QD=11.71;ReadPosRankSum=-1.532	GT:AD:DP:GQ:PL	0/1:6,5:11:99:157,0,200
chrXI	590072	.	G	A	248.77	PASS	AC=1;AF=0.5;AN=2;BaseQRankSum=0.382;DP=11;Dels=0.0;FS=0.0;HaplotypeScore=0.0;MLEAC=1;MLEAF=0.5;MQ=42.0;MQ0=0;MQRankSum=-0.715;QD=22.62;ReadPosRankSum=-0.566	GT:AD:DP:GQ:PL	0/1:3,8:11:87:277,0,87
chrXI	627489	.	C	T	435.77	PASS	AC=1;AF=0.5;AN=2;BaseQRankSum=-0.46;DP=47;Dels=0.0;FS=58.512;HaplotypeScore=9.962;MLEAC=1;MLEAF=0.5;MQ=41.03;MQ0=0;MQRankSum=-0.505;QD=9.27;ReadPosRankSum=2.548	GT:AD:DP:GQ:PL	0/1:31,16:47:99:464,0,1003
chrXII	33788	.	C	T	993.77	PASS	AC=1;AF=0.5;AN=2;BaseQRankSum=0.838;DP=67;Dels=0.0;FS=2.067;HaplotypeScore=0.0;MLEAC=1;MLEAF=0.5;MQ=42.0;MQ0=0;MQRankSum=-0.385;QD=14.83;ReadPosRankSum=0.221	GT:AD:DP:GQ:PL	0/1:37,30:67:99:1022,0,1261
chrXII	46519	.	G	A	687.77	PASS	AC=1;AF=0.5;AN=2;BaseQRankSum=-0.117;DP=41;Dels=0.0;FS=9.155;HaplotypeScore=0.0;MLEAC=1;MLEAF=0.5;MQ=42.0;MQ0=0;MQRankSum=0.665;QD=16.77;ReadPosRankSum=-0.091	GT:AD:DP:GQ:PL	0/1:20,21:41:99:716,0,657
chrXII	210458	.	G	A	1316.77	PASS	AC=1;AF=0.5;AN=2;BaseQRankSum=3.08;DP=71;Dels=0.0;FS=3.261;HaplotypeScore=0.0;MLEAC=1;MLEAF=0.5;MQ=42.0;MQ0=0;MQRankSum=1.138;QD=18.55;ReadPosRankSum=0.168	GT:AD:DP:GQ:PL	0/1:32,39:71:99:1345,0,1043
chrXII	246257	.	C	T	758.77	PASS	AC=1;AF=0.5;AN=2;BaseQRankSum=1.875;DP=53;Dels=0.0;FS=0.0;HaplotypeScore=0.0;MLEAC=1;MLEAF=0.5;MQ=42.0;MQ0=0;MQRankSum=-1.606;QD=14.32;ReadPosRankSum=0.727	GT:AD:DP:GQ:PL	0/1:30,23:53:99:787,0,934
chrXII	252425	.	C	T	707.77	PASS	AC=1;AF=0.5;AN=2;BaseQRankSum=0.018;DP=52;Dels=0.0;FS=2.399;HaplotypeScore=0.0;MLEAC=1;MLEAF=0.5;MQ=42.0;MQ0=0;MQRankSum=1.4;QD=13.61;ReadPosRankSum=-1.013	GT:AD:DP:GQ:PL	0/1:29,23:52:99:736,0,981
chrXII	310104	.	G	A	526.77	PASS	AC=1;AF=0.5;AN=2;BaseQRankSum=1.715;DP=32;Dels=0.0;FS=11.215;HaplotypeScore=0.0;MLEAC=1;MLEAF=0.5;MQ=42.0;MQ0=0;MQRankSum=0.81;QD=16.46;ReadPosRankSum=-1.753	GT:AD:DP:GQ:PL	0/1:16,16:32:99:555,0,524
chrXII	320321	.	G	A	169.77	PASS	AC=1;AF=0.5;AN=2;BaseQRankSum=-3.457;DP=54;Dels=0.0;FS=55.264;HaplotypeScore=7.7574;MLEAC=1;MLEAF=0.5;MQ=41.16;MQ0=0;MQRankSum=-1.062;QD=3.14;ReadPosRankSum=1.931	GT:AD:DP:GQ:PL	0/1:39,15:54:99:198,0,1200
chrXII	353149	.	G	A	255.77	PASS	AC=1;AF=0.5;AN=2;BaseQRankSum=1.033;DP=28;Dels=0.0;FS=0.0;HaplotypeScore=0.0;MLEAC=1;MLEAF=0.5;MQ=42.0;MQ0=0;MQRankSum=0.344;QD=9.13;ReadPosRankSum=-0.295	GT:AD:DP:GQ:PL	0/1:19,9:28:99:284,0,678
chrXII	387893	.	G	A	909.77	PASS	AC=1;AF=0.5;AN=2;BaseQRankSum=0.124;DP=46;Dels=0.0;FS=9.356;HaplotypeScore=0.0;MLEAC=1;MLEAF=0.5;MQ=41.92;MQ0=0;MQRankSum=-0.236;QD=19.78;ReadPosRankSum=-0.686	GT:AD:DP:GQ:PL	0/1:18,28:46:99:938,0,556
chrXII	423556	.	C	T	100.77	PASS	AC=1;AF=0.5;AN=2;BaseQRankSum=-2.212;DP=29;Dels=0.03;FS=23.965;HaplotypeScore=6.4726;MLEAC=1;MLEAF=0.5;MQ=40.86;MQ0=0;MQRankSum=-0.025;QD=3.47;ReadPosRankSum=2.06	GT:AD:DP:GQ:PL	0/1:20,8:28:99:129,0,664
chrXII	538083	.	C	T	966.77	PASS	AC=1;AF=0.5;AN=2;BaseQRankSum=0.098;DP=56;Dels=0.0;FS=1.027;HaplotypeScore=1.5774;MLEAC=1;MLEAF=0.5;MQ=41.97;MQ0=0;MQRankSum=0.148;QD=17.26;ReadPosRankSum=-0.328	GT:AD:DP:GQ:PL	0/1:27,29:56:99:995,0,900
chrXII	568018	.	C	T	200.77	PASS	AC=1;AF=0.5;AN=2;BaseQRankSum=-2.398;DP=30;Dels=0.0;FS=44.541;HaplotypeScore=2.98;MLEAC=1;MLEAF=0.5;MQ=41.51;MQ0=0;MQRankSum=-0.022;QD=6.69;ReadPosRankSum=0.726	GT:AD:DP:GQ:PL	0/1:20,10:30:99:229,0,658
chrXII	584807	.	C	T	461.77	PASS	AC=1;AF=0.5;AN=2;BaseQRankSum=1.587;DP=40;Dels=0.0;FS=59.812;HaplotypeScore=10.0684;MLEAC=1;MLEAF=0.5;MQ=40.26;MQ0=0;MQRankSum=0.41;QD=11.54;ReadPosRankSum=0.274	GT:AD:DP:GQ:PL	0/1:23,17:40:99:490,0,700
chrXII	586078	.	G	A	571.77	PASS	AC=1;AF=0.5;AN=2;BaseQRankSum=0.838;DP=36;Dels=0.0;FS=13.594;HaplotypeScore=0.0;MLEAC=1;MLEAF=0.5;MQ=42.0;MQ0=0;MQRankSum=0.87;QD=15.88;ReadPosRankSum=0.332	GT:AD:DP:GQ:PL	0/1:18,18:36:99:600,0,591
chrXII	636695	.	C	T	938.77	PASS	AC=1;AF=0.5;AN=2;BaseQRankSum=1.689;DP=47;Dels=0.0;FS=4.134;HaplotypeScore=0.0;MLEAC=1;MLEAF=0.5;MQ=42.0;MQ0=0;MQRankSum=-2.076;QD=19.97;ReadPosRankSum=-0.398	GT:AD:DP:GQ:PL	0/1:20,27:47:99:967,0,659
chrXII	732445	.	C	T	575.77	PASS	AC=1;AF=0.5;AN=2;BaseQRankSum=3.005;DP=88;Dels=0.0;FS=0.0;HaplotypeScore=0.0;MLEAC=1;MLEAF=0.5;MQ=42.0;MQ0=0;MQRankSum=0.519;QD=6.54;ReadPosRankSum=1.126	GT:AD:DP:GQ:PL	0/1:67,21:88:99:604,0,2362
chrXII	795212	.	C	T	1346.77	PASS	AC=1;AF=0.5;AN=2;BaseQRankSum=0.312;DP=59;Dels=0.0;FS=2.327;HaplotypeScore=0.0;MLEAC=1;MLEAF=0.5;MQ=42.0;MQ0=0;MQRankSum=-1.161;QD=22.83;ReadPosRankSum=-0.008	GT:AD:DP:GQ:PL	0/1:20,39:59:99:1375,0,614
chrXII	857521	.	G	A	478.77	PASS	AC=1;AF=0.5;AN=2;BaseQRankSum=1.74;DP=22;Dels=0.0;FS=0.0;HaplotypeScore=0.0;MLEAC=1;MLEAF=0.5;MQ=42.0;MQ0=0;MQRankSum=0.034;QD=21.76;ReadPosRankSum=-0.307	GT:AD:DP:GQ:PL	0/1:8,14:22:99:507,0,251
chrXII	940883	.	G	A	194.77	PASS	AC=1;AF=0.5;AN=2;BaseQRankSum=0.068;DP=14;Dels=0.0;FS=4.593;HaplotypeScore=0.0;MLEAC=1;MLEAF=0.5;MQ=42.0;MQ0=0;MQRankSum=-1.67;QD=13.91;ReadPosRankSum=-0.299	GT:AD:DP:GQ:PL	0/1:7,7:14:99:223,0,224
chrXII	993915	.	G	A	595.77	PASS	AC=1;AF=0.5;AN=2;BaseQRankSum=0.478;DP=50;Dels=0.0;FS=0.0;HaplotypeScore=1.5774;MLEAC=1;MLEAF=0.5;MQ=41.96;MQ0=0;MQRankSum=-0.458;QD=11.92;ReadPosRankSum=-0.132	GT:AD:DP:GQ:PL	0/1:29,20:50:99:624,0,960
chrXII	994183	.	G	A	545.77	PASS	AC=1;AF=0.5;AN=2;BaseQRankSum=-0.704;DP=44;Dels=0.0;FS=11.642;HaplotypeScore=0.0;MLEAC=1;MLEAF=0.5;MQ=42.0;MQ0=0;MQRankSum=-0.37;QD=12.4;ReadPosRankSum=-2.781	GT:AD:DP:GQ:PL	0/1:26,18:44:99:574,0,896
chrXII	1011896	.	C	T	2031.77	PASS	AC=2;AF=1.0;AN=2;DP=54;Dels=0.0;FS=0.0;HaplotypeScore=0.0;MLEAC=2;MLEAF=1.0;MQ=41.23;MQ0=0;QD=23.71	GT:AD:DP:GQ:PL	1/1:0,54:54:99:2060,162,0
chrXII	1011902	.	C	T	2115.77	PASS	AC=2;AF=1.0;AN=2;DP=55;Dels=0.0;FS=0.0;HaplotypeScore=0.0;MLEAC=2;MLEAF=1.0;MQ=41.25;MQ0=0;QD=28.63	GT:AD:DP:GQ:PL	1/1:0,55:55:99:2144,166,0
chrXII	1056272	.	C	T	975.77	PASS	AC=1;AF=0.5;AN=2;BaseQRankSum=-0.029;DP=51;Dels=0.0;FS=2.388;HaplotypeScore=0.0;MLEAC=1;MLEAF=0.5;MQ=41.96;MQ0=0;MQRankSum=-0.599;QD=19.13;ReadPosRankSum=-0.789	GT:AD:DP:GQ:PL	0/1:22,29:51:99:1004,0,727
chrXIII	44388	.	G	A	1837.77	PASS	AC=2;AF=1.0;AN=2;DP=52;Dels=0.0;FS=0.0;HaplotypeScore=0.0;MLEAC=2;MLEAF=1.0;MQ=41.59;MQ0=1;QD=27.65	GT:AD:DP:GQ:PL	1/1:0,52:52:99:1866,147,0
chrXIII	46012	.	C	T	772.77	PASS	AC=2;AF=1.0;AN=2;DP=21;Dels=0.0;FS=0.0;HaplotypeScore=0.0;MLEAC=2;MLEAF=1.0;MQ=41.91;MQ0=0;QD=30.58	GT:AD:DP:GQ:PL	1/1:0,21:21:60:801,60,0
chrXIII	164324	.	G	A	724.77	PASS	AC=1;AF=0.5;AN=2;BaseQRankSum=-0.535;DP=61;Dels=0.0;FS=5.285;HaplotypeScore=0.0;MLEAC=1;MLEAF=0.5;MQ=41.97;MQ0=0;MQRankSum=1.356;QD=11.88;ReadPosRankSum=1.107	GT:AD:DP:GQ:PL	0/1:36,25:61:99:753,0,1234
chrXIII	168774	.	G	A	640.77	PASS	AC=1;AF=0.5;AN=2;BaseQRankSum=-0.113;DP=42;Dels=0.0;FS=2.652;HaplotypeScore=0.0;MLEAC=1;MLEAF=0.5;MQ=41.91;MQ0=0;MQRankSum=-1.196;QD=15.26;ReadPosRankSum=-1.801	GT:AD:DP:GQ:PL	0/1:22,20:42:99:669,0,739
chrXIII	314331	.	G	A	749.77	PASS	AC=1;AF=0.5;AN=2;BaseQRankSum=1.087;DP=52;Dels=0.0;FS=1.077;HaplotypeScore=0.0;MLEAC=1;MLEAF=0.5;MQ=41.96;MQ0=0;MQRankSum=1.216;QD=14.42;ReadPosRankSum=0.645	GT:AD:DP:GQ:PL	0/1:29,23:52:99:778,0,982
chrXIII	380024	.	G	A	552.77	PASS	AC=1;AF=0.5;AN=2;BaseQRankSum=-2.69;DP=40;Dels=0.0;FS=49.991;HaplotypeScore=11.4278;MLEAC=1;MLEAF=0.5;MQ=41.5;MQ0=0;MQRankSum=1.028;QD=13.82;ReadPosRankSum=-0.634	GT:AD:DP:GQ:PL	0/1:18,21:40:99:581,0,607
chrXIII	380655	.	C	T	600.77	PASS	AC=1;AF=0.5;AN=2;BaseQRankSum=-0.453;DP=51;Dels=0.0;FS=4.19;HaplotypeScore=0.0;MLEAC=1;MLEAF=0.5;MQ=42.0;MQ0=0;MQRankSum=-0.01;QD=11.78;ReadPosRankSum=-0.531	GT:AD:DP:GQ:PL	0/1:31,20:51:99:629,0,1072
chrXIII	500709	.	G	A	870.77	PASS	AC=1;AF=0.5;AN=2;BaseQRankSum=0.452;DP=46;Dels=0.0;FS=1.158;HaplotypeScore=1.933;MLEAC=1;MLEAF=0.5;MQ=40.98;MQ0=1;MQRankSum=-0.22;QD=18.93;ReadPosRankSum=-0.799	GT:AD:DP:GQ:PL	0/1:18,28:46:99:899,0,571
chrXIII	500726	.	G	A	1043.77	PASS	AC=1;AF=0.5;AN=2;BaseQRankSum=-0.861;DP=49;Dels=0.0;FS=6.054;HaplotypeScore=0.0;MLEAC=1;MLEAF=0.5;MQ=41.48;MQ0=0;MQRankSum=-1.96;QD=21.3;ReadPosRankSum=-0.508	GT:AD:DP:GQ:PL	0/1:18,31:49:99:1072,0,573
chrXIII	632122	.	G	A	238.77	PASS	AC=1;AF=0.5;AN=2;BaseQRankSum=0.209;DP=15;Dels=0.0;FS=8.796;HaplotypeScore=0.0;MLEAC=1;MLEAF=0.5;MQ=42.0;MQ0=0;MQRankSum=0.652;QD=15.92;ReadPosRankSum=-0.428	GT:AD:DP:GQ:PL	0/1:7,8:15:99:267,0,228
chrXIII	675308	.	G	A	134.77	PASS	AC=1;AF=0.5;AN=2;BaseQRankSum=-1.128;DP=30;Dels=0.0;FS=16.163;HaplotypeScore=0.0;MLEAC=1;MLEAF=0.5;MQ=42.0;MQ0=0;MQRankSum=-0.588;QD=4.49;ReadPosRankSum=1.422	GT:AD:DP:GQ:PL	0/1:23,7:30:99:163,0,791
chrXIII	712234	.	G	A	200.77	PASS	AC=1;AF=0.5;AN=2;BaseQRankSum=1.583;DP=29;Dels=0.0;FS=36.518;HaplotypeScore=7.1761;MLEAC=1;MLEAF=0.5;MQ=40.58;MQ0=0;MQRankSum=-1.032;QD=6.92;ReadPosRankSum=1.078	GT:AD:DP:GQ:PL	0/1:19,10:29:99:229,0,645
chrXIII	770520	.	C	T	211.77	PASS	AC=1;AF=0.5;AN=2;BaseQRankSum=-3.562;DP=46;Dels=0.0;FS=46.481;HaplotypeScore=12.5622;MLEAC=1;MLEAF=0.5;MQ=41.16;MQ0=0;MQRankSum=-1.537;QD=4.6;ReadPosRankSum=-0.098	GT:AD:DP:GQ:PL	0/1:33,13:46:99:240,0,1057
chrXIII	906082	.	C	T	376.77	PASS	AC=1;AF=0.5;AN=2;BaseQRankSum=0.3;DP=51;Dels=0.0;FS=0.0;HaplotypeScore=1.6208;MLEAC=1;MLEAF=0.5;MQ=42.0;MQ0=0;MQRankSum=1.767;QD=7.39;ReadPosRankSum=1.54	GT:AD:DP:GQ:PL	0/1:36,15:51:99:405,0,1222
chrXIV	89037	.	C	T	940.77	PASS	AC=1;AF=0.5;AN=2;BaseQRankSum=0.798;DP=52;Dels=0.0;FS=0.0;HaplotypeScore=0.0;MLEAC=1;MLEAF=0.5;MQ=42.0;MQ0=0;MQRankSum=0.45;QD=18.09;ReadPosRankSum=0.505	GT:AD:DP:GQ:PL	0/1:24,28:52:99:969,0,785
chrXIV	131657	.	G	A	251.77	PASS	AC=1;AF=0.5;AN=2;BaseQRankSum=-3.506;DP=43;Dels=0.0;FS=50.855;HaplotypeScore=8.0072;MLEAC=1;MLEAF=0.5;MQ=41.58;MQ0=0;MQRankSum=-0.257;QD=5.86;ReadPosRankSum=0.718	GT:AD:DP:GQ:PL	0/1:31,12:43:99:280,0,1048
chrXIV	198367	.	C	T	1067.77	PASS	AC=1;AF=0.5;AN=2;BaseQRankSum=-0.039;DP=72;Dels=0.0;FS=15.049;HaplotypeScore=0.0;MLEAC=1;MLEAF=0.5;MQ=42.0;MQ0=0;MQRankSum=-0.389;QD=14.83;ReadPosRankSum=-0.186	GT:AD:DP:GQ:PL	0/1:38,34:72:99:1096,0,1269
chrXIV	244541	.	G	A	940.77	PASS	AC=1;AF=0.5;AN=2;BaseQRankSum=0.259;DP=54;Dels=0.0;FS=1.054;HaplotypeScore=0.734;MLEAC=1;MLEAF=0.5;MQ=42.0;MQ0=0;MQRankSum=-0.491;QD=17.42;ReadPosRankSum=1.135	GT:AD:DP:GQ:PL	0/1:24,29:54:99:969,0,774
chrXIV	412116	.	G	A	1074.77	PASS	AC=1;AF=0.5;AN=2;BaseQRankSum=-0.871;DP=54;Dels=0.0;FS=1.038;HaplotypeScore=0.0;MLEAC=1;MLEAF=0.5;MQ=42.0;MQ0=0;MQRankSum=-0.502;QD=19.9;ReadPosRankSum=-0.607	GT:AD:DP:GQ:PL	0/1:22,32:54:99:1103,0,718
chrXIV	488190	.	G	A	757.77	PASS	AC=1;AF=0.5;AN=2;BaseQRankSum=1.677;DP=52;Dels=0.0;FS=0.0;HaplotypeScore=0.0;MLEAC=1;MLEAF=0.5;MQ=42.0;MQ0=0;MQRankSum=-1.363;QD=14.57;ReadPosRankSum=-0.626	GT:AD:DP:GQ:PL	0/1:29,23:52:99:786,0,997
chrXIV	493954	.	G	A	1320.77	PASS	AC=1;AF=0.5;AN=2;BaseQRankSum=0.461;DP=70;Dels=0.0;FS=3.273;HaplotypeScore=0.0;MLEAC=1;MLEAF=0.5;MQ=42.0;MQ0=0;MQRankSum=-0.071;QD=18.87;ReadPosRankSum=-0.709	GT:AD:DP:GQ:PL	0/1:31,39:70:99:1349,0,993
chrXIV	536294	.	G	A	522.77	PASS	AC=1;AF=0.5;AN=2;BaseQRankSum=0.095;DP=36;Dels=0.0;FS=1.512;HaplotypeScore=0.734;MLEAC=1;MLEAF=0.5;MQ=42.0;MQ0=0;MQRankSum=-0.412;QD=14.52;ReadPosRankSum=-0.127	GT:AD:DP:GQ:PL	0/1:19,17:36:99:551,0,628
chrXIV	576651	.	C	T	565.77	PASS	AC=1;AF=0.5;AN=2;BaseQRankSum=2.318;DP=55;Dels=0.0;FS=4.09;HaplotypeScore=0.5784;MLEAC=1;MLEAF=0.5;MQ=42.0;MQ0=0;MQRankSum=-0.464;QD=10.29;ReadPosRankSum=0.044	GT:AD:DP:GQ:PL	0/1:35,20:55:99:594,0,1053
chrXIV	598681	.	G	A	1417.77	PASS	AC=1;AF=0.5;AN=2;BaseQRankSum=1.206;DP=101;Dels=0.0;FS=0.0;HaplotypeScore=1.5661;MLEAC=1;MLEAF=0.5;MQ=42.0;MQ0=0;MQRankSum=0.318;QD=14.04;ReadPosRankSum=-0.195	GT:AD:DP:GQ:PL	0/1:56,45:101:99:1446,0,1785
chrXIV	609284	.	G	A	198.77	PASS	AC=1;AF=0.5;AN=2;BaseQRankSum=-2.026;DP=38;Dels=0.0;FS=58.698;HaplotypeScore=0.734;MLEAC=1;MLEAF=0.5;MQ=42.0;MQ0=0;MQRankSum=-0.412;QD=5.23;ReadPosRankSum=1.476	GT:AD:DP:GQ:PL	0/1:29,9:38:99:227,0,1057
chrXIV	609401	.	G	A	380.77	PASS	AC=1;AF=0.5;AN=2;BaseQRankSum=-0.241;DP=29;Dels=0.0;FS=21.622;HaplotypeScore=2.7753;MLEAC=1;MLEAF=0.5;MQ=41.49;MQ0=0;MQRankSum=0.636;QD=13.13;ReadPosRankSum=1.688	GT:AD:DP:GQ:PL	0/1:16,13:29:99:409,0,498
chrXIV	640401	.	G	A	871.77	PASS	AC=1;AF=0.5;AN=2;BaseQRankSum=1.625;DP=55;Dels=0.0;FS=18.45;HaplotypeScore=0.0;MLEAC=1;MLEAF=0.5;MQ=42.0;MQ0=0;MQRankSum=0.025;QD=15.85;ReadPosRankSum=1.12	GT:AD:DP:GQ:PL	0/1:28,27:55:99:900,0,886
chrXIV	647535	.	G	A	242.77	PASS	AC=1;AF=0.5;AN=2;BaseQRankSum=-1.159;DP=47;Dels=0.0;FS=59.139;HaplotypeScore=3.7686;MLEAC=1;MLEAF=0.5;MQ=41.69;MQ0=0;MQRankSum=-0.329;QD=5.17;ReadPosRankSum=1.11	GT:AD:DP:GQ:PL	0/1:35,12:47:99:271,0,1183
chrXIV	659687	.	G	A	717.77	PASS	AC=1;AF=0.5;AN=2;BaseQRankSum=-2.807;DP=48;Dels=0.0;FS=0.0;HaplotypeScore=3.9733;MLEAC=1;MLEAF=0.5;MQ=41.69;MQ0=0;MQRankSum=-0.165;QD=14.95;ReadPosRankSum=-0.598	GT:AD:DP:GQ:PL	0/1:25,23:48:99:746,0,868
chrXIV	705689	.	C	T	706.77	PASS	AC=1;AF=0.5;AN=2;BaseQRankSum=1.303;DP=58;Dels=0.0;FS=1.019;HaplotypeScore=0.0;MLEAC=1;MLEAF=0.5;MQ=42.0;MQ0=0;MQRankSum=0.668;QD=12.19;ReadPosRankSum=-0.699	GT:AD:DP:GQ:PL	0/1:35,23:58:99:735,0,1188
chrXV	33942	.	G	A	940.77	PASS	AC=1;AF=0.5;AN=2;BaseQRankSum=0.719;DP=65;Dels=0.0;FS=2.059;HaplotypeScore=0.0;MLEAC=1;MLEAF=0.5;MQ=41.97;MQ0=0;MQRankSum=-1.854;QD=14.47;ReadPosRankSum=-1.181	GT:AD:DP:GQ:PL	0/1:36,29:65:99:969,0,1217
chrXV	147289	.	G	A	436.77	PASS	AC=1;AF=0.5;AN=2;BaseQRankSum=-4.097;DP=37;Dels=0.0;FS=51.299;HaplotypeScore=0.9947;MLEAC=1;MLEAF=0.5;MQ=41.62;MQ0=0;MQRankSum=-0.585;QD=11.8;ReadPosRankSum=0.744	GT:AD:DP:GQ:PL	0/1:18,19:37:99:465,0,622
chrXV	155026	.	G	A	183.77	PASS	AC=1;AF=0.5;AN=2;BaseQRankSum=-0.064;DP=24;Dels=0.0;FS=16.333;HaplotypeScore=0.9997;MLEAC=1;MLEAF=0.5;MQ=41.92;MQ0=0;MQRankSum=0.0;QD=7.66;ReadPosRankSum=1.651	GT:AD:DP:GQ:PL	0/1:17,7:24:99:212,0,612
chrXV	220689	.	G	A	698.77	PASS	AC=1;AF=0.5;AN=2;BaseQRankSum=0.769;DP=59;Dels=0.0;FS=15.378;HaplotypeScore=0.0;MLEAC=1;MLEAF=0.5;MQ=41.75;MQ0=0;MQRankSum=-0.552;QD=11.84;ReadPosRankSum=-0.598	GT:AD:DP:GQ:PL	0/1:36,23:59:99:727,0,1223
chrXV	282264	.	C	T	924.77	PASS	AC=1;AF=0.5;AN=2;BaseQRankSum=0.53;DP=55;Dels=0.0;FS=0.0;HaplotypeScore=0.0;MLEAC=1;MLEAF=0.5;MQ=42.0;MQ0=0;MQRankSum=0.244;QD=16.81;ReadPosRankSum=0.379	GT:AD:DP:GQ:PL	0/1:27,28:55:99:953,0,903
chrXV	315561	.	G	A	666.77	PASS	AC=1;AF=0.5;AN=2;BaseQRankSum=1.162;DP=49;Dels=0.0;FS=8.418;HaplotypeScore=0.0;MLEAC=1;MLEAF=0.5;MQ=41.96;MQ0=0;MQRankSum=0.354;QD=13.61;ReadPosRankSum=-1.121	GT:AD:DP:GQ:PL	0/1:28,21:49:99:695,0,928
chrXV	332197	.	C	T	877.77	PASS	AC=1;AF=0.5;AN=2;BaseQRankSum=-0.06;DP=44;Dels=0.0;FS=2.638;HaplotypeScore=0.0;MLEAC=1;MLEAF=0.5;MQ=42.0;MQ0=0;MQRankSum=-0.251;QD=19.95;ReadPosRankSum=-1.205	GT:AD:DP:GQ:PL	0/1:18,26:44:99:906,0,593
chrXV	377807	.	G	A	751.77	PASS	AC=1;AF=0.5;AN=2;BaseQRankSum=-0.413;DP=52;Dels=0.0;FS=0.0;HaplotypeScore=0.0;MLEAC=1;MLEAF=0.5;MQ=42.0;MQ0=0;MQRankSum=0.303;QD=14.46;ReadPosRankSum=0.211	GT:AD:DP:GQ:PL	0/1:28,24:52:99:780,0,905
chrXV	464272	.	C	T	612.77	PASS	AC=1;AF=0.5;AN=2;BaseQRankSum=0.257;DP=43;Dels=0.0;FS=0.0;HaplotypeScore=0.0;MLEAC=1;MLEAF=0.5;MQ=42.0;MQ0=0;MQRankSum=0.575;QD=14.25;ReadPosRankSum=-1.235	GT:AD:DP:GQ:PL	0/1:24,19:43:99:641,0,825
chrXV	512604	.	C	T	983.77	PASS	AC=1;AF=0.5;AN=2;BaseQRankSum=0.538;DP=59;Dels=0.0;FS=0.0;HaplotypeScore=0.0;MLEAC=1;MLEAF=0.5;MQ=42.0;MQ0=0;MQRankSum=-1.221;QD=16.67;ReadPosRankSum=0.22	GT:AD:DP:GQ:PL	0/1:29,30:59:99:1012,0,961
chrXV	610724	.	G	A	302.77	PASS	AC=1;AF=0.5;AN=2;BaseQRankSum=0.772;DP=38;Dels=0.0;FS=39.009;HaplotypeScore=0.7887;MLEAC=1;MLEAF=0.5;MQ=42.0;MQ0=0;MQRankSum=0.451;QD=7.97;ReadPosRankSum=1.609	GT:AD:DP:GQ:PL	0/1:27,11:38:99:331,0,964
chrXV	714250	.	G	A	624.77	PASS	AC=1;AF=0.5;AN=2;BaseQRankSum=1.166;DP=39;Dels=0.0;FS=0.0;HaplotypeScore=0.0;MLEAC=1;MLEAF=0.5;MQ=42.0;MQ0=0;MQRankSum=0.773;QD=16.02;ReadPosRankSum=0.829	GT:AD:DP:GQ:PL	0/1:20,19:39:99:653,0,689
chrXV	738207	.	G	A	187.77	PASS	AC=1;AF=0.5;AN=2;BaseQRankSum=-4.343;DP=27;Dels=0.0;FS=34.73;HaplotypeScore=4.7518;MLEAC=1;MLEAF=0.5;MQ=40.2;MQ0=0;MQRankSum=-0.024;QD=6.95;ReadPosRankSum=1.14	GT:AD:DP:GQ:PL	0/1:14,13:27:99:216,0,487
chrXV	797373	.	C	T	813.77	PASS	AC=1;AF=0.5;AN=2;BaseQRankSum=1.522;DP=47;Dels=0.0;FS=4.125;HaplotypeScore=0.0;MLEAC=1;MLEAF=0.5;MQ=41.69;MQ0=0;MQRankSum=-1.436;QD=17.31;ReadPosRankSum=0.947	GT:AD:DP:GQ:PL	0/1:23,24:47:99:842,0,763
chrXV	889334	.	G	A	487.77	PASS	AC=1;AF=0.5;AN=2;BaseQRankSum=-1.089;DP=45;Dels=0.0;FS=2.667;HaplotypeScore=0.0;MLEAC=1;MLEAF=0.5;MQ=42.0;MQ0=0;MQRankSum=0.808;QD=10.84;ReadPosRankSum=-0.105	GT:AD:DP:GQ:PL	0/1:28,17:45:99:516,0,964
chrXV	949758	.	G	A	734.77	PASS	AC=1;AF=0.5;AN=2;BaseQRankSum=2.025;DP=40;Dels=0.0;FS=1.247;HaplotypeScore=0.0;MLEAC=1;MLEAF=0.5;MQ=42.0;MQ0=0;MQRankSum=-0.34;QD=18.37;ReadPosRankSum=-0.041	GT:AD:DP:GQ:PL	0/1:18,22:40:99:763,0,574
chrXV	954039	.	G	A	669.77	PASS	AC=1;AF=0.5;AN=2;BaseQRankSum=-0.042;DP=39;Dels=0.0;FS=9.75;HaplotypeScore=0.0;MLEAC=1;MLEAF=0.5;MQ=42.0;MQ0=0;MQRankSum=0.549;QD=17.17;ReadPosRankSum=0.521	GT:AD:DP:GQ:PL	0/1:18,21:39:99:698,0,588
chrXV	967798	.	G	A	939.77	PASS	AC=1;AF=0.5;AN=2;BaseQRankSum=-0.498;DP=61;Dels=0.0;FS=0.0;HaplotypeScore=0.0;MLEAC=1;MLEAF=0.5;MQ=42.0;MQ0=0;MQRankSum=0.152;QD=15.41;ReadPosRankSum=-1.321	GT:AD:DP:GQ:PL	0/1:32,29:61:99:968,0,1102
chrXV	977910	.	G	A	835.77	PASS	AC=1;AF=0.5;AN=2;BaseQRankSum=-0.097;DP=60;Dels=0.0;FS=0.0;HaplotypeScore=0.0;MLEAC=1;MLEAF=0.5;MQ=41.97;MQ0=0;MQRankSum=0.022;QD=13.93;ReadPosRankSum=0.201	GT:AD:DP:GQ:PL	0/1:34,26:60:99:864,0,1178
chrXV	978351	.	G	A	1199.77	PASS	AC=1;AF=0.5;AN=2;BaseQRankSum=-1.348;DP=72;Dels=0.0;FS=0.925;HaplotypeScore=0.0;MLEAC=1;MLEAF=0.5;MQ=41.43;MQ0=0;MQRankSum=1.032;QD=16.66;ReadPosRankSum=1.032	GT:AD:DP:GQ:PL	0/1:34,38:72:99:1228,0,1172
chrXVI	113644	.	G	A	1195.77	PASS	AC=1;AF=0.5;AN=2;BaseQRankSum=1.241;DP=73;Dels=0.0;FS=1.892;HaplotypeScore=0.0;MLEAC=1;MLEAF=0.5;MQ=42.0;MQ0=0;MQRankSum=-0.679;QD=16.38;ReadPosRankSum=-1.451	GT:AD:DP:GQ:PL	0/1:37,36:73:99:1224,0,1187
chrXVI	176120	.	C	T	161.77	PASS	AC=1;AF=0.5;AN=2;BaseQRankSum=0.884;DP=15;Dels=0.0;FS=5.426;HaplotypeScore=0.0;MLEAC=1;MLEAF=0.5;MQ=42.0;MQ0=0;MQRankSum=0.412;QD=10.78;ReadPosRankSum=1.709	GT:AD:DP:GQ:PL	0/1:9,6:15:99:190,0,298
chrXVI	257030	.	C	T	739.77	PASS	AC=1;AF=0.5;AN=2;BaseQRankSum=0.184;DP=39;Dels=0.0;FS=2.869;HaplotypeScore=0.0;MLEAC=1;MLEAF=0.5;MQ=42.0;MQ0=0;MQRankSum=-0.439;QD=18.97;ReadPosRankSum=0.071	GT:AD:DP:GQ:PL	0/1:17,22:39:99:768,0,563
chrXVI	273675	.	G	A	112.77	PASS	AC=1;AF=0.5;AN=2;BaseQRankSum=-2.103;DP=20;Dels=0.0;FS=8.038;HaplotypeScore=1.6584;MLEAC=1;MLEAF=0.5;MQ=41.26;MQ0=0;MQRankSum=-1.361;QD=5.64;ReadPosRankSum=0.289	GT:AD:DP:GQ:PL	0/1:14,6:20:99:141,0,485
chrXVI	273694	.	G	A	213.77	PASS	AC=1;AF=0.5;AN=2;BaseQRankSum=-3.51;DP=18;Dels=0.0;FS=23.955;HaplotypeScore=1.9866;MLEAC=1;MLEAF=0.5;MQ=41.18;MQ0=0;MQRankSum=0.489;QD=11.88;ReadPosRankSum=0.578	GT:AD:DP:GQ:PL	0/1:10,8:18:99:242,0,360
chrXVI	303014	.	G	A	900.77	PASS	AC=1;AF=0.5;AN=2;BaseQRankSum=0.714;DP=45;Dels=0.0;FS=14.801;HaplotypeScore=2.366;MLEAC=1;MLEAF=0.5;MQ=41.18;MQ0=0;MQRankSum=2.048;QD=20.02;ReadPosRankSum=-0.948	GT:AD:DP:GQ:PL	0/1:17,28:45:99:929,0,491
chrXVI	307462	.	C	T	837.77	PASS	AC=1;AF=0.5;AN=2;BaseQRankSum=-0.467;DP=60;Dels=0.0;FS=0.0;HaplotypeScore=0.6651;MLEAC=1;MLEAF=0.5;MQ=42.0;MQ0=0;MQRankSum=1.148;QD=13.96;ReadPosRankSum=0.6	GT:AD:DP:GQ:PL	0/1:32,28:60:99:866,0,1062
chrXVI	393959	.	G	A	749.77	PASS	AC=1;AF=0.5;AN=2;BaseQRankSum=0.223;DP=47;Dels=0.0;FS=1.134;HaplotypeScore=0.0;MLEAC=1;MLEAF=0.5;MQ=42.0;MQ0=0;MQRankSum=-1.649;QD=15.95;ReadPosRankSum=-0.692	GT:AD:DP:GQ:PL	0/1:24,23:47:99:778,0,804
chrXVI	582827	.	G	A	965.77	PASS	AC=1;AF=0.5;AN=2;BaseQRankSum=-1.454;DP=56;Dels=0.0;FS=1.029;HaplotypeScore=0.0;MLEAC=1;MLEAF=0.5;MQ=42.0;MQ0=0;MQRankSum=1.29;QD=17.25;ReadPosRankSum=-1.503	GT:AD:DP:GQ:PL	0/1:26,30:56:99:994,0,861
chrXVI	607827	.	C	T	111.77	PASS	AC=1;AF=0.5;AN=2;BaseQRankSum=-2.85;DP=33;Dels=0.0;FS=34.181;HaplotypeScore=4.0343;MLEAC=1;MLEAF=0.5;MQ=41.0;MQ0=0;MQRankSum=-0.465;QD=3.39;ReadPosRankSum=2.89	GT:AD:DP:GQ:PL	0/1:24,9:33:99:140,0,775
chrXVI	752226	.	G	A	699.77	PASS	AC=1;AF=0.5;AN=2;BaseQRankSum=-1.13;DP=43;Dels=0.0;FS=0.0;HaplotypeScore=0.0;MLEAC=1;MLEAF=0.5;MQ=42.0;MQ0=0;MQRankSum=-0.304;QD=16.27;ReadPosRankSum=-0.717	GT:AD:DP:GQ:PL	0/1:21,22:43:99:728,0,705
chrXVI	819266	.	G	A	727.77	PASS	AC=1;AF=0.5;AN=2;BaseQRankSum=1.081;DP=43;Dels=0.0;FS=1.194;HaplotypeScore=0.0;MLEAC=1;MLEAF=0.5;MQ=42.0;MQ0=0;MQRankSum=1.737;QD=16.92;ReadPosRankSum=-0.498	GT:AD:DP:GQ:PL	0/1:21,22:43:99:756,0,693
chrXVI	822435	.	C	T	1008.77	PASS	AC=1;AF=0.5;AN=2;BaseQRankSum=0.859;DP=63;Dels=0.0;FS=6.775;HaplotypeScore=0.0;MLEAC=1;MLEAF=0.5;MQ=42.0;MQ0=0;MQRankSum=-1.34;QD=16.01;ReadPosRankSum=-0.392	GT:AD:DP:GQ:PL	0/1:32,31:63:99:1037,0,1032
