# Supplementary material for: Disruption of Transcriptional Coactivator Sub1 Leads to Genome-Wide Re-distribution of Clustered Mutations Induced by APOBEC in Active Yeast Genes
Source: PLoS Genet. 2015 May 5;11(5):e1005217. doi: 10.1371/journal.pgen.1005217 (PMC4420506; doi:10.1371/journal.pgen.1005217)
Supplement: S1 Dataset — (ZIP) [file pgen.1005217.s001.zip › A1/N037-LAN210-FOA-A1-Oct12-RUN4-D3.vcf]

##fileformat=VCFv4.1
##FILTER=<ID=LowQual,Description="Low quality">
##FILTER=<ID=ambigious_snp,Description="QD < 2.000000 || FS > 60.000000 || MQ < 40.000000 || HaplotypeScore > 13.000000 || MappingQualityRankSum < -12.500000 || ReadPosRankSum < -8.000000">
##FORMAT=<ID=AD,Number=.,Type=Integer,Description="Allelic depths for the ref and alt alleles in the order listed">
##FORMAT=<ID=DP,Number=1,Type=Integer,Description="Approximate read depth (reads with MQ=255 or with bad mates are filtered)">
##FORMAT=<ID=GQ,Number=1,Type=Integer,Description="Genotype Quality">
##FORMAT=<ID=GT,Number=1,Type=String,Description="Genotype">
##FORMAT=<ID=PL,Number=G,Type=Integer,Description="Normalized, Phred-scaled likelihoods for genotypes as defined in the VCF specification">
##GATKCommandLine=<ID=SelectVariants,Version=3.2-0-g289df4b,Date="Thu Aug 14 15:34:32 MSK 2014",Epoch=1408016072394,CommandLineOptions="analysis_type=SelectVariants input_file=[] showFullBamList=false read_buffer_size=null phone_home=AWS gatk_key=null tag=NA read_filter=[] intervals=null excludeIntervals=null interval_set_rule=UNION interval_merging=ALL interval_padding=0 reference_sequence=/home/mahajrod/genetics/desaminases/data/LAN210_v0.10m/LAN210_v0.10m.fasta nonDeterministicRandomSeed=false disableDithering=false maxRuntime=-1 maxRuntimeUnits=MINUTES downsampling_type=BY_SAMPLE downsample_to_fraction=null downsample_to_coverage=1000 baq=OFF baqGapOpenPenalty=40.0 refactor_NDN_cigar_string=false fix_misencoded_quality_scores=false allow_potentially_misencoded_quality_scores=false useOriginalQualities=false defaultBaseQualities=-1 performanceLog=null BQSR=null quantize_quals=0 disable_indel_quals=false emit_original_quals=false preserve_qscores_less_than=6 globalQScorePrior=-1.0 validation_strictness=SILENT remove_program_records=false keep_program_records=false sample_rename_mapping_file=null unsafe=null disable_auto_index_creation_and_locking_when_reading_rods=false num_threads=1 num_cpu_threads_per_data_thread=1 num_io_threads=0 monitorThreadEfficiency=false num_bam_file_handles=null read_group_black_list=null pedigree=[] pedigreeString=[] pedigreeValidationType=STRICT allow_intervals_with_unindexed_bam=false generateShadowBCF=false variant_index_type=DYNAMIC_SEEK variant_index_parameter=-1 logging_level=INFO log_to_file=null help=false version=false variant=(RodBinding name=variant source=N037-LAN210-FOA-A1-Oct12-RUN4-D3_GATK_filtered_SNP.vcf) discordance=(RodBinding name= source=UNBOUND) concordance=(RodBinding name= source=UNBOUND) out=org.broadinstitute.gatk.engine.io.stubs.VariantContextWriterStub no_cmdline_in_header=org.broadinstitute.gatk.engine.io.stubs.VariantContextWriterStub sites_only=org.broadinstitute.gatk.engine.io.stubs.VariantContextWriterStub bcf=org.broadinstitute.gatk.engine.io.stubs.VariantContextWriterStub sample_name=[] sample_expressions=null sample_file=null exclude_sample_name=[] exclude_sample_file=[] select_expressions=[] excludeNonVariants=false excludeFiltered=true restrictAllelesTo=ALL keepOriginalAC=false mendelianViolation=false mendelianViolationQualThreshold=0.0 select_random_fraction=0.0 remove_fraction_genotypes=0.0 selectTypeToInclude=[] keepIDs=null fullyDecode=false forceGenotypesDecode=false justRead=false maxIndelSize=2147483647 ALLOW_NONOVERLAPPING_COMMAND_LINE_SAMPLES=false filter_reads_with_N_cigar=false filter_mismatching_base_and_quals=false filter_bases_not_stored=false">
##INFO=<ID=AC,Number=A,Type=Integer,Description="Allele count in genotypes, for each ALT allele, in the same order as listed">
##INFO=<ID=AF,Number=A,Type=Float,Description="Allele Frequency, for each ALT allele, in the same order as listed">
##INFO=<ID=AN,Number=1,Type=Integer,Description="Total number of alleles in called genotypes">
##INFO=<ID=BaseQRankSum,Number=1,Type=Float,Description="Z-score from Wilcoxon rank sum test of Alt Vs. Ref base qualities">
##INFO=<ID=DP,Number=1,Type=Integer,Description="Approximate read depth; some reads may have been filtered">
##INFO=<ID=DS,Number=0,Type=Flag,Description="Were any of the samples downsampled?">
##INFO=<ID=Dels,Number=1,Type=Float,Description="Fraction of Reads Containing Spanning Deletions">
##INFO=<ID=FS,Number=1,Type=Float,Description="Phred-scaled p-value using Fisher's exact test to detect strand bias">
##INFO=<ID=HaplotypeScore,Number=1,Type=Float,Description="Consistency of the site with at most two segregating haplotypes">
##INFO=<ID=InbreedingCoeff,Number=1,Type=Float,Description="Inbreeding coefficient as estimated from the genotype likelihoods per-sample when compared against the Hardy-Weinberg expectation">
##INFO=<ID=MLEAC,Number=A,Type=Integer,Description="Maximum likelihood expectation (MLE) for the allele counts (not necessarily the same as the AC), for each ALT allele, in the same order as listed">
##INFO=<ID=MLEAF,Number=A,Type=Float,Description="Maximum likelihood expectation (MLE) for the allele frequency (not necessarily the same as the AF), for each ALT allele, in the same order as listed">
##INFO=<ID=MQ,Number=1,Type=Float,Description="RMS Mapping Quality">
##INFO=<ID=MQ0,Number=1,Type=Integer,Description="Total Mapping Quality Zero Reads">
##INFO=<ID=MQRankSum,Number=1,Type=Float,Description="Z-score From Wilcoxon rank sum test of Alt vs. Ref read mapping qualities">
##INFO=<ID=QD,Number=1,Type=Float,Description="Variant Confidence/Quality by Depth">
##INFO=<ID=RPA,Number=.,Type=Integer,Description="Number of times tandem repeat unit is repeated, for each allele (including reference)">
##INFO=<ID=RU,Number=1,Type=String,Description="Tandem repeat unit (bases)">
##INFO=<ID=ReadPosRankSum,Number=1,Type=Float,Description="Z-score from Wilcoxon rank sum test of Alt vs. Ref read position bias">
##INFO=<ID=STR,Number=0,Type=Flag,Description="Variant is a short tandem repeat">
##contig=<ID=chrI,length=198855>
##contig=<ID=chrII,length=810456>
##contig=<ID=chrIII,length=316501>
##contig=<ID=chrIV,length=1516959>
##contig=<ID=chrV,length=570663>
##contig=<ID=chrVI,length=270116>
##contig=<ID=chrVII,length=1084724>
##contig=<ID=chrVIII,length=557320>
##contig=<ID=chrIX,length=433988>
##contig=<ID=chrX,length=745688>
##contig=<ID=chrXI,length=666767>
##contig=<ID=chrXII,length=1065113>
##contig=<ID=chrXIII,length=917121>
##contig=<ID=chrXIV,length=784078>
##contig=<ID=chrXV,length=1078147>
##contig=<ID=chrXVI,length=943466>
##contig=<ID=mt,length=85611>
##reference=file:///home/mahajrod/genetics/desaminases/data/LAN210_v0.10m/LAN210_v0.10m.fasta
##source=SelectVariants
#CHROM	POS	ID	REF	ALT	QUAL	FILTER	INFO	FORMAT	N037-LAN210-FOA-A1-Oct12-RUN4-D3
chrII	115107	.	G	A	587.77	PASS	AC=1;AF=0.5;AN=2;BaseQRankSum=1.858;DP=30;Dels=0.0;FS=5.684;HaplotypeScore=0.0;MLEAC=1;MLEAF=0.5;MQ=40.58;MQ0=1;MQRankSum=-0.39;QD=19.59;ReadPosRankSum=-1.124	GT:AD:DP:GQ:PL	0/1:10,20:30:99:616,0,272
chrII	116280	.	G	A	403.77	PASS	AC=1;AF=0.5;AN=2;BaseQRankSum=1.092;DP=31;Dels=0.0;FS=1.468;HaplotypeScore=0.0;MLEAC=1;MLEAF=0.5;MQ=42.0;MQ0=0;MQRankSum=0.774;QD=13.02;ReadPosRankSum=0.139	GT:AD:DP:GQ:PL	0/1:17,14:31:99:432,0,560
chrII	139086	.	G	A	494.77	PASS	AC=1;AF=0.5;AN=2;BaseQRankSum=1.062;DP=39;Dels=0.0;FS=3.041;HaplotypeScore=0.0;MLEAC=1;MLEAF=0.5;MQ=42.0;MQ0=0;MQRankSum=-0.297;QD=12.69;ReadPosRankSum=-0.524	GT:AD:DP:GQ:PL	0/1:22,17:39:99:523,0,765
chrII	159090	.	C	T	1037.77	PASS	AC=1;AF=0.5;AN=2;BaseQRankSum=-0.154;DP=67;Dels=0.0;FS=2.074;HaplotypeScore=0.9789;MLEAC=1;MLEAF=0.5;MQ=42.0;MQ0=0;MQRankSum=-0.846;QD=15.49;ReadPosRankSum=0.154	GT:AD:DP:GQ:PL	0/1:33,33:67:99:1066,0,1105
chrII	169582	.	G	A	559.77	PASS	AC=1;AF=0.5;AN=2;BaseQRankSum=-1.625;DP=40;Dels=0.0;FS=0.0;HaplotypeScore=0.0;MLEAC=1;MLEAF=0.5;MQ=41.38;MQ0=0;MQRankSum=-0.054;QD=13.99;ReadPosRankSum=0.108	GT:AD:DP:GQ:PL	0/1:21,19:40:99:588,0,687
chrII	205324	.	C	T	1123.77	PASS	AC=1;AF=0.5;AN=2;BaseQRankSum=0.975;DP=70;Dels=0.0;FS=0.0;HaplotypeScore=3.5067;MLEAC=1;MLEAF=0.5;MQ=41.8;MQ0=0;MQRankSum=-1.269;QD=16.05;ReadPosRankSum=-0.012	GT:AD:DP:GQ:PL	0/1:35,35:70:99:1152,0,1063
chrII	273231	.	C	T	955.77	PASS	AC=1;AF=0.5;AN=2;BaseQRankSum=-0.414;DP=60;Dels=0.0;FS=0.0;HaplotypeScore=0.0;MLEAC=1;MLEAF=0.5;MQ=42.0;MQ0=0;MQRankSum=-0.148;QD=15.93;ReadPosRankSum=0.843	GT:AD:DP:GQ:PL	0/1:31,29:60:99:984,0,1066
chrII	418701	.	C	T	278.77	PASS	AC=1;AF=0.5;AN=2;BaseQRankSum=0.544;DP=41;Dels=0.0;FS=49.969;HaplotypeScore=0.0;MLEAC=1;MLEAF=0.5;MQ=42.0;MQ0=0;MQRankSum=0.839;QD=6.8;ReadPosRankSum=2.516	GT:AD:DP:GQ:PL	0/1:30,11:41:99:307,0,1055
chrII	430919	.	G	A	257.77	PASS	AC=1;AF=0.5;AN=2;BaseQRankSum=-1.493;DP=24;Dels=0.0;FS=21.919;HaplotypeScore=0.7887;MLEAC=1;MLEAF=0.5;MQ=42.0;MQ0=0;MQRankSum=-0.498;QD=10.74;ReadPosRankSum=0.79	GT:AD:DP:GQ:PL	0/1:14,10:24:99:286,0,432
chrII	477589	.	C	T	1192.77	PASS	AC=1;AF=0.5;AN=2;BaseQRankSum=2.812;DP=61;Dels=0.0;FS=5.106;HaplotypeScore=0.0;MLEAC=1;MLEAF=0.5;MQ=41.73;MQ0=0;MQRankSum=0.627;QD=19.55;ReadPosRankSum=0.657	GT:AD:DP:GQ:PL	0/1:24,37:61:99:1221,0,698
chrII	544411	.	G	A	328.77	PASS	AC=1;AF=0.5;AN=2;BaseQRankSum=-0.076;DP=20;Dels=0.0;FS=0.0;HaplotypeScore=0.0;MLEAC=1;MLEAF=0.5;MQ=41.9;MQ0=0;MQRankSum=0.38;QD=16.44;ReadPosRankSum=-0.76	GT:AD:DP:GQ:PL	0/1:9,11:20:99:357,0,285
chrII	726339	.	G	A	521.77	PASS	AC=1;AF=0.5;AN=2;BaseQRankSum=0.546;DP=32;Dels=0.0;FS=5.391;HaplotypeScore=0.0;MLEAC=1;MLEAF=0.5;MQ=42.0;MQ0=0;MQRankSum=0.471;QD=16.31;ReadPosRankSum=-0.283	GT:AD:DP:GQ:PL	0/1:16,16:32:99:550,0,543
chrII	737044	.	G	A	636.77	PASS	AC=1;AF=0.5;AN=2;BaseQRankSum=-1.439;DP=38;Dels=0.0;FS=2.895;HaplotypeScore=0.0;MLEAC=1;MLEAF=0.5;MQ=42.0;MQ0=0;MQRankSum=0.793;QD=16.76;ReadPosRankSum=-0.47	GT:AD:DP:GQ:PL	0/1:17,21:38:99:665,0,580
chrII	767670	.	C	T	515.77	PASS	AC=1;AF=0.5;AN=2;BaseQRankSum=2.554;DP=38;Dels=0.0;FS=1.314;HaplotypeScore=0.0;MLEAC=1;MLEAF=0.5;MQ=42.0;MQ0=0;MQRankSum=1.527;QD=13.57;ReadPosRankSum=-0.44	GT:AD:DP:GQ:PL	0/1:21,17:38:99:544,0,668
chrII	781982	.	C	T	275.77	PASS	AC=1;AF=0.5;AN=2;BaseQRankSum=1.799;DP=16;Dels=0.0;FS=8.383;HaplotypeScore=0.0;MLEAC=1;MLEAF=0.5;MQ=42.0;MQ0=0;MQRankSum=0.106;QD=17.24;ReadPosRankSum=0.106	GT:AD:DP:GQ:PL	0/1:7,9:16:99:304,0,206
chrIII	22344	.	C	T	613.77	PASS	AC=1;AF=0.5;AN=2;BaseQRankSum=0.627;DP=32;Dels=0.0;FS=25.586;HaplotypeScore=0.0;MLEAC=1;MLEAF=0.5;MQ=41.94;MQ0=0;MQRankSum=0.551;QD=19.18;ReadPosRankSum=0.171	GT:AD:DP:GQ:PL	0/1:14,18:32:99:642,0,470
chrIII	43614	.	C	T	2153.77	PASS	AC=2;AF=1.0;AN=2;DP=55;Dels=0.0;FS=0.0;HaplotypeScore=0.0;MLEAC=2;MLEAF=1.0;MQ=42.0;MQ0=0;QD=25.6	GT:AD:DP:GQ:PL	1/1:0,55:55:99:2182,165,0
chrIII	62736	.	G	A	274.77	PASS	AC=1;AF=0.5;AN=2;BaseQRankSum=-2.124;DP=31;Dels=0.0;FS=27.092;HaplotypeScore=8.9838;MLEAC=1;MLEAF=0.5;MQ=41.32;MQ0=0;MQRankSum=0.179;QD=8.86;ReadPosRankSum=0.337	GT:AD:DP:GQ:PL	0/1:17,14:31:99:303,0,541
chrIII	63351	.	G	A	975.77	PASS	AC=1;AF=0.5;AN=2;BaseQRankSum=0.417;DP=59;Dels=0.0;FS=3.809;HaplotypeScore=0.8321;MLEAC=1;MLEAF=0.5;MQ=42.0;MQ0=0;MQRankSum=-0.857;QD=16.54;ReadPosRankSum=1.008	GT:AD:DP:GQ:PL	0/1:29,30:59:99:1004,0,919
chrIII	75364	.	C	T	1060.77	PASS	AC=1;AF=0.5;AN=2;BaseQRankSum=-0.943;DP=81;Dels=0.0;FS=7.343;HaplotypeScore=0.0;MLEAC=1;MLEAF=0.5;MQ=41.98;MQ0=0;MQRankSum=0.723;QD=13.1;ReadPosRankSum=-1.526	GT:AD:DP:GQ:PL	0/1:47,34:81:99:1089,0,1569
chrIII	123331	.	C	T	1179.77	PASS	AC=1;AF=0.5;AN=2;BaseQRankSum=-0.454;DP=65;Dels=0.0;FS=8.753;HaplotypeScore=0.0;MLEAC=1;MLEAF=0.5;MQ=42.0;MQ0=0;MQRankSum=0.559;QD=18.15;ReadPosRankSum=0.546	GT:AD:DP:GQ:PL	0/1:30,35:65:99:1208,0,1001
chrIII	163307	.	G	A	1089.77	PASS	AC=1;AF=0.5;AN=2;BaseQRankSum=0.974;DP=87;Dels=0.0;FS=2.889;HaplotypeScore=0.734;MLEAC=1;MLEAF=0.5;MQ=42.0;MQ0=0;MQRankSum=-0.688;QD=12.53;ReadPosRankSum=-0.861	GT:AD:DP:GQ:PL	0/1:52,35:87:99:1118,0,1759
chrIII	176533	.	C	T	342.77	PASS	AC=1;AF=0.5;AN=2;BaseQRankSum=0.131;DP=22;Dels=0.0;FS=4.123;HaplotypeScore=0.0;MLEAC=1;MLEAF=0.5;MQ=42.0;MQ0=0;MQRankSum=-1.051;QD=15.58;ReadPosRankSum=1.116	GT:AD:DP:GQ:PL	0/1:11,11:22:99:371,0,371
chrIV	76737	.	C	T	150.77	PASS	AC=1;AF=0.5;AN=2;BaseQRankSum=-0.884;DP=15;Dels=0.0;FS=28.543;HaplotypeScore=0.0;MLEAC=1;MLEAF=0.5;MQ=41.87;MQ0=0;MQRankSum=0.177;QD=10.05;ReadPosRankSum=0.059	GT:AD:DP:GQ:PL	0/1:9,6:15:99:179,0,288
chrIV	80844	.	G	A	238.77	PASS	AC=1;AF=0.5;AN=2;BaseQRankSum=-0.311;DP=18;Dels=0.0;FS=1.778;HaplotypeScore=0.0;MLEAC=1;MLEAF=0.5;MQ=42.0;MQ0=0;MQRankSum=0.755;QD=13.26;ReadPosRankSum=0.489	GT:AD:DP:GQ:PL	0/1:10,8:18:99:267,0,354
chrIV	93770	.	C	T	209.77	PASS	AC=1;AF=0.5;AN=2;BaseQRankSum=-0.894;DP=24;Dels=0.0;FS=40.373;HaplotypeScore=3.9786;MLEAC=1;MLEAF=0.5;MQ=40.76;MQ0=0;MQRankSum=-0.596;QD=8.74;ReadPosRankSum=2.504	GT:AD:DP:GQ:PL	0/1:15,9:24:99:238,0,535
chrIV	123419	.	G	A	1039.77	PASS	AC=1;AF=0.5;AN=2;BaseQRankSum=-0.262;DP=53;Dels=0.0;FS=1.045;HaplotypeScore=0.0;MLEAC=1;MLEAF=0.5;MQ=42.0;MQ0=0;MQRankSum=0.406;QD=19.62;ReadPosRankSum=-0.767	GT:AD:DP:GQ:PL	0/1:22,31:53:99:1068,0,714
chrIV	130914	.	C	T	1106.77	PASS	AC=1;AF=0.5;AN=2;BaseQRankSum=1.449;DP=68;Dels=0.0;FS=3.308;HaplotypeScore=0.0;MLEAC=1;MLEAF=0.5;MQ=41.69;MQ0=1;MQRankSum=-1.336;QD=16.28;ReadPosRankSum=0.232	GT:AD:DP:GQ:PL	0/1:35,33:68:99:1135,0,1107
chrIV	145222	.	C	T	826.77	PASS	AC=1;AF=0.5;AN=2;BaseQRankSum=0.765;DP=64;Dels=0.0;FS=13.676;HaplotypeScore=0.0;MLEAC=1;MLEAF=0.5;MQ=42.0;MQ0=0;MQRankSum=-1.225;QD=12.92;ReadPosRankSum=-1.198	GT:AD:DP:GQ:PL	0/1:36,28:64:99:855,0,1156
chrIV	235947	.	C	T	388.77	PASS	AC=1;AF=0.5;AN=2;BaseQRankSum=-0.192;DP=32;Dels=0.0;FS=3.256;HaplotypeScore=0.0;MLEAC=1;MLEAF=0.5;MQ=42.0;MQ0=0;MQRankSum=-1.266;QD=12.15;ReadPosRankSum=-2.072	GT:AD:DP:GQ:PL	0/1:19,13:32:99:417,0,656
chrIV	260073	.	C	T	373.77	PASS	AC=1;AF=0.5;AN=2;BaseQRankSum=1.449;DP=18;Dels=0.0;FS=0.0;HaplotypeScore=0.0;MLEAC=1;MLEAF=0.5;MQ=42.0;MQ0=0;MQRankSum=0.453;QD=20.76;ReadPosRankSum=0.362	GT:AD:DP:GQ:PL	0/1:7,11:18:99:402,0,231
chrIV	356937	.	G	A	643.77	PASS	AC=1;AF=0.5;AN=2;BaseQRankSum=2.093;DP=39;Dels=0.0;FS=0.0;HaplotypeScore=2.9764;MLEAC=1;MLEAF=0.5;MQ=40.74;MQ0=0;MQRankSum=-2.908;QD=16.51;ReadPosRankSum=1.7	GT:AD:DP:GQ:PL	0/1:19,20:39:99:672,0,578
chrIV	356939	.	G	A	654.77	PASS	AC=1;AF=0.5;AN=2;BaseQRankSum=2.818;DP=38;Dels=0.0;FS=1.32;HaplotypeScore=2.3113;MLEAC=1;MLEAF=0.5;MQ=40.71;MQ0=0;MQRankSum=-2.73;QD=17.23;ReadPosRankSum=1.908	GT:AD:DP:GQ:PL	0/1:17,21:38:99:683,0,487
chrIV	416462	.	G	A	338.77	PASS	AC=1;AF=0.5;AN=2;BaseQRankSum=-0.131;DP=33;Dels=0.0;FS=47.926;HaplotypeScore=7.6025;MLEAC=1;MLEAF=0.5;MQ=41.45;MQ0=0;MQRankSum=-0.58;QD=10.27;ReadPosRankSum=-1.104	GT:AD:DP:GQ:PL	0/1:21,12:33:99:367,0,700
chrIV	449590	.	C	T	362.77	PASS	AC=1;AF=0.5;AN=2;BaseQRankSum=1.28;DP=19;Dels=0.0;FS=5.815;HaplotypeScore=0.9973;MLEAC=1;MLEAF=0.5;MQ=42.0;MQ0=0;MQRankSum=0.95;QD=19.09;ReadPosRankSum=-0.619	GT:AD:DP:GQ:PL	0/1:8,11:19:99:391,0,251
chrIV	480239	.	G	A	412.77	PASS	AC=1;AF=0.5;AN=2;BaseQRankSum=-1.382;DP=34;Dels=0.0;FS=12.159;HaplotypeScore=0.0;MLEAC=1;MLEAF=0.5;MQ=42.0;MQ0=0;MQRankSum=-0.087;QD=12.14;ReadPosRankSum=0.892	GT:AD:DP:GQ:PL	0/1:20,14:34:99:441,0,707
chrIV	491998	.	C	T	493.77	PASS	AC=1;AF=0.5;AN=2;BaseQRankSum=-0.293;DP=47;Dels=0.0;FS=0.0;HaplotypeScore=0.0;MLEAC=1;MLEAF=0.5;MQ=40.2;MQ0=0;MQRankSum=-4.065;QD=10.51;ReadPosRankSum=-0.358	GT:AD:DP:GQ:PL	0/1:28,19:47:99:522,0,901
chrIV	569030	.	G	A	441.77	PASS	AC=1;AF=0.5;AN=2;BaseQRankSum=-0.054;DP=33;Dels=0.0;FS=3.29;HaplotypeScore=0.0;MLEAC=1;MLEAF=0.5;MQ=40.13;MQ0=0;MQRankSum=0.38;QD=13.39;ReadPosRankSum=0.994	GT:AD:DP:GQ:PL	0/1:18,15:33:99:470,0,601
chrIV	582926	.	C	T	316.77	PASS	AC=1;AF=0.5;AN=2;BaseQRankSum=0.038;DP=20;Dels=0.0;FS=4.32;HaplotypeScore=0.0;MLEAC=1;MLEAF=0.5;MQ=42.0;MQ0=0;MQRankSum=-0.567;QD=15.84;ReadPosRankSum=0.491	GT:AD:DP:GQ:PL	0/1:10,10:20:99:345,0,344
chrIV	599693	.	C	T	107.77	PASS	AC=1;AF=0.5;AN=2;BaseQRankSum=-1.079;DP=27;Dels=0.0;FS=31.491;HaplotypeScore=7.6126;MLEAC=1;MLEAF=0.5;MQ=42.0;MQ0=0;MQRankSum=0.904;QD=3.99;ReadPosRankSum=0.204	GT:AD:DP:GQ:PL	0/1:21,6:27:99:136,0,701
chrIV	599694	.	G	A	454.77	PASS	AC=1;AF=0.5;AN=2;BaseQRankSum=-0.519;DP=27;Dels=0.0;FS=47.544;HaplotypeScore=6.613;MLEAC=1;MLEAF=0.5;MQ=41.21;MQ0=1;MQRankSum=0.259;QD=16.84;ReadPosRankSum=1.505	GT:AD:DP:GQ:PL	0/1:11,16:27:99:483,0,337
chrIV	626246	.	G	A	334.77	PASS	AC=1;AF=0.5;AN=2;BaseQRankSum=-0.619;DP=19;Dels=0.0;FS=0.0;HaplotypeScore=0.0;MLEAC=1;MLEAF=0.5;MQ=42.0;MQ0=0;MQRankSum=0.206;QD=17.62;ReadPosRankSum=-2.436	GT:AD:DP:GQ:PL	0/1:8,11:19:99:363,0,264
chrIV	643253	.	C	T	825.77	PASS	AC=1;AF=0.5;AN=2;BaseQRankSum=1.227;DP=59;Dels=0.0;FS=12.031;HaplotypeScore=0.0;MLEAC=1;MLEAF=0.5;MQ=41.64;MQ0=1;MQRankSum=-0.461;QD=14.0;ReadPosRankSum=0.07	GT:AD:DP:GQ:PL	0/1:32,27:59:99:854,0,1074
chrIV	645096	.	G	A	142.77	PASS	AC=1;AF=0.5;AN=2;BaseQRankSum=-2.952;DP=29;Dels=0.03;FS=43.808;HaplotypeScore=6.6435;MLEAC=1;MLEAF=0.5;MQ=40.66;MQ0=0;MQRankSum=2.41;QD=4.92;ReadPosRankSum=2.312	GT:AD:DP:GQ:PL	0/1:19,9:28:99:171,0,557
chrIV	659114	.	C	T	609.77	PASS	AC=1;AF=0.5;AN=2;BaseQRankSum=0.787;DP=29;Dels=0.0;FS=0.0;HaplotypeScore=0.0;MLEAC=1;MLEAF=0.5;MQ=42.0;MQ0=0;MQRankSum=0.787;QD=21.03;ReadPosRankSum=-0.787	GT:AD:DP:GQ:PL	0/1:11,18:29:99:638,0,335
chrIV	746229	.	G	A	933.77	PASS	AC=1;AF=0.5;AN=2;BaseQRankSum=-0.056;DP=57;Dels=0.0;FS=2.268;HaplotypeScore=0.9995;MLEAC=1;MLEAF=0.5;MQ=42.0;MQ0=0;MQRankSum=0.231;QD=16.38;ReadPosRankSum=-0.024	GT:AD:DP:GQ:PL	0/1:29,28:57:99:962,0,976
chrIV	785058	.	G	A	326.77	PASS	AC=1;AF=0.5;AN=2;BaseQRankSum=-1.115;DP=26;Dels=0.0;FS=24.428;HaplotypeScore=2.366;MLEAC=1;MLEAF=0.5;MQ=40.38;MQ0=1;MQRankSum=0.843;QD=12.57;ReadPosRankSum=1.224	GT:AD:DP:GQ:PL	0/1:13,13:26:99:355,0,384
chrIV	787672	.	C	T	176.77	PASS	AC=1;AF=0.5;AN=2;BaseQRankSum=0.377;DP=13;Dels=0.0;FS=21.206;HaplotypeScore=0.7887;MLEAC=1;MLEAF=0.5;MQ=40.41;MQ0=0;MQRankSum=-0.555;QD=13.6;ReadPosRankSum=0.312	GT:AD:DP:GQ:PL	0/1:6,7:13:99:205,0,206
chrIV	911630	.	G	A	764.77	PASS	AC=1;AF=0.5;AN=2;BaseQRankSum=0.819;DP=47;Dels=0.0;FS=8.333;HaplotypeScore=0.0;MLEAC=1;MLEAF=0.5;MQ=41.69;MQ0=0;MQRankSum=1.607;QD=16.27;ReadPosRankSum=0.798	GT:AD:DP:GQ:PL	0/1:23,24:47:99:793,0,743
chrIV	912326	.	G	A	159.77	PASS	AC=1;AF=0.5;AN=2;BaseQRankSum=-2.85;DP=35;Dels=0.0;FS=40.204;HaplotypeScore=0.9996;MLEAC=1;MLEAF=0.5;MQ=40.97;MQ0=1;MQRankSum=0.312;QD=4.56;ReadPosRankSum=0.625	GT:AD:DP:GQ:PL	0/1:26,9:35:99:188,0,879
chrIV	945334	.	C	T	115.77	PASS	AC=1;AF=0.5;AN=2;BaseQRankSum=1.636;DP=44;Dels=0.0;FS=14.004;HaplotypeScore=9.5648;MLEAC=1;MLEAF=0.5;MQ=41.24;MQ0=0;MQRankSum=-0.385;QD=2.63;ReadPosRankSum=-0.898	GT:AD:DP:GQ:PL	0/1:37,7:44:99:144,0,1279
chrIV	947083	.	C	T	504.77	PASS	AC=1;AF=0.5;AN=2;BaseQRankSum=1.391;DP=27;Dels=0.0;FS=1.574;HaplotypeScore=0.0;MLEAC=1;MLEAF=0.5;MQ=42.0;MQ0=0;MQRankSum=0.268;QD=18.7;ReadPosRankSum=1.195	GT:AD:DP:GQ:PL	0/1:12,15:27:99:533,0,361
chrIV	976008	.	G	A	155.77	PASS	AC=1;AF=0.5;AN=2;BaseQRankSum=-0.659;DP=30;Dels=0.0;FS=27.139;HaplotypeScore=0.0;MLEAC=1;MLEAF=0.5;MQ=41.29;MQ0=1;MQRankSum=0.708;QD=5.19;ReadPosRankSum=1.293	GT:AD:DP:GQ:PL	0/1:22,8:30:99:184,0,699
chrIV	1034269	.	G	A	444.77	PASS	AC=1;AF=0.5;AN=2;BaseQRankSum=0.263;DP=24;Dels=0.0;FS=6.204;HaplotypeScore=0.0;MLEAC=1;MLEAF=0.5;MQ=42.0;MQ0=0;MQRankSum=0.556;QD=18.53;ReadPosRankSum=-0.439	GT:AD:DP:GQ:PL	0/1:10,14:24:99:473,0,327
chrIV	1039637	.	C	T	547.77	PASS	AC=1;AF=0.5;AN=2;BaseQRankSum=1.783;DP=25;Dels=0.0;FS=1.721;HaplotypeScore=0.0;MLEAC=1;MLEAF=0.5;MQ=42.0;MQ0=0;MQRankSum=-1.557;QD=21.91;ReadPosRankSum=0.198	GT:AD:DP:GQ:PL	0/1:9,16:25:99:576,0,241
chrIV	1114131	.	C	T	218.77	PASS	AC=1;AF=0.5;AN=2;BaseQRankSum=-0.299;DP=14;Dels=0.0;FS=0.0;HaplotypeScore=0.0;MLEAC=1;MLEAF=0.5;MQ=42.0;MQ0=0;MQRankSum=-0.421;QD=15.63;ReadPosRankSum=0.663	GT:AD:DP:GQ:PL	0/1:7,7:14:99:247,0,194
chrIV	1135617	.	C	T	297.77	PASS	AC=1;AF=0.5;AN=2;BaseQRankSum=-0.73;DP=35;Dels=0.0;FS=47.045;HaplotypeScore=9.3193;MLEAC=1;MLEAF=0.5;MQ=40.5;MQ0=0;MQRankSum=-0.692;QD=8.51;ReadPosRankSum=-0.168	GT:AD:DP:GQ:PL	0/1:21,12:35:99:326,0,609
chrIV	1191893	.	G	A	106.77	PASS	AC=1;AF=0.5;AN=2;BaseQRankSum=-3.604;DP=36;Dels=0.03;FS=41.494;HaplotypeScore=0.9665;MLEAC=1;MLEAF=0.5;MQ=41.59;MQ0=0;MQRankSum=-0.17;QD=2.97;ReadPosRankSum=0.434	GT:AD:DP:GQ:PL	0/1:26,9:35:99:135,0,886
chrIV	1265961	.	C	T	456.77	PASS	AC=1;AF=0.5;AN=2;BaseQRankSum=-1.263;DP=22;Dels=0.0;FS=0.0;HaplotypeScore=0.0;MLEAC=1;MLEAF=0.5;MQ=42.0;MQ0=0;MQRankSum=-0.921;QD=20.76;ReadPosRankSum=-0.512	GT:AD:DP:GQ:PL	0/1:8,14:22:99:485,0,258
chrIV	1404314	.	C	T	368.77	PASS	AC=1;AF=0.5;AN=2;BaseQRankSum=-0.843;DP=25;Dels=0.0;FS=50.171;HaplotypeScore=0.7887;MLEAC=1;MLEAF=0.5;MQ=42.0;MQ0=0;MQRankSum=-0.789;QD=14.75;ReadPosRankSum=1.061	GT:AD:DP:GQ:PL	0/1:13,12:25:99:397,0,404
chrIV	1454531	.	G	A	377.77	PASS	AC=1;AF=0.5;AN=2;BaseQRankSum=-0.055;DP=33;Dels=0.0;FS=51.455;HaplotypeScore=0.9983;MLEAC=1;MLEAF=0.5;MQ=41.82;MQ0=0;MQRankSum=-2.155;QD=11.45;ReadPosRankSum=2.708	GT:AD:DP:GQ:PL	0/1:20,13:33:99:406,0,644
chrIV	1454532	.	G	A	372.77	PASS	AC=1;AF=0.5;AN=2;BaseQRankSum=-0.055;DP=33;Dels=0.0;FS=52.899;HaplotypeScore=0.9983;MLEAC=1;MLEAF=0.5;MQ=41.82;MQ0=0;MQRankSum=-1.824;QD=11.3;ReadPosRankSum=2.561	GT:AD:DP:GQ:PL	0/1:20,13:33:99:401,0,663
chrIV	1489892	.	G	A	1581.77	PASS	AC=1;AF=0.5;AN=2;BaseQRankSum=-0.836;DP=92;Dels=0.0;FS=0.0;HaplotypeScore=0.0;MLEAC=1;MLEAF=0.5;MQ=42.0;MQ0=0;MQRankSum=-0.039;QD=17.19;ReadPosRankSum=0.445	GT:AD:DP:GQ:PL	0/1:45,47:92:99:1610,0,1547
chrV	14647	.	C	T	177.77	PASS	AC=1;AF=0.5;AN=2;BaseQRankSum=-1.837;DP=23;Dels=0.0;FS=33.103;HaplotypeScore=0.7887;MLEAC=1;MLEAF=0.5;MQ=42.0;MQ0=0;MQRankSum=-1.102;QD=7.73;ReadPosRankSum=0.234	GT:AD:DP:GQ:PL	0/1:16,7:23:99:206,0,594
chrV	23685	.	G	A	137.77	PASS	AC=1;AF=0.5;AN=2;BaseQRankSum=1.021;DP=28;Dels=0.0;FS=0.0;HaplotypeScore=0.0;MLEAC=1;MLEAF=0.5;MQ=41.24;MQ0=1;MQRankSum=-0.437;QD=4.92;ReadPosRankSum=-0.262	GT:AD:DP:GQ:PL	0/1:21,7:28:99:166,0,705
chrV	100445	.	G	A	586.77	PASS	AC=1;AF=0.5;AN=2;BaseQRankSum=1.848;DP=44;Dels=0.0;FS=9.088;HaplotypeScore=1.8268;MLEAC=1;MLEAF=0.5;MQ=41.96;MQ0=0;MQRankSum=-0.806;QD=13.34;ReadPosRankSum=-0.426	GT:AD:DP:GQ:PL	0/1:25,19:44:99:615,0,845
chrV	105016	.	C	T	650.77	PASS	AC=1;AF=0.5;AN=2;BaseQRankSum=-0.762;DP=45;Dels=0.0;FS=0.0;HaplotypeScore=0.0;MLEAC=1;MLEAF=0.5;MQ=42.0;MQ0=0;MQRankSum=0.899;QD=14.46;ReadPosRankSum=0.535	GT:AD:DP:GQ:PL	0/1:24,21:45:99:679,0,827
chrV	116403	.	C	T	1448.77	PASS	AC=1;AF=0.5;AN=2;BaseQRankSum=-0.662;DP=69;Dels=0.0;FS=6.658;HaplotypeScore=0.0;MLEAC=1;MLEAF=0.5;MQ=42.0;MQ0=0;MQRankSum=0.601;QD=21.0;ReadPosRankSum=-1.319	GT:AD:DP:GQ:PL	0/1:26,43:69:99:1477,0,843
chrV	116868	.	G	A	1164.77	PASS	AC=1;AF=0.5;AN=2;BaseQRankSum=0.109;DP=71;Dels=0.0;FS=0.0;HaplotypeScore=0.0;MLEAC=1;MLEAF=0.5;MQ=41.97;MQ0=0;MQRankSum=-1.639;QD=16.41;ReadPosRankSum=0.397	GT:AD:DP:GQ:PL	0/1:35,36:71:99:1193,0,1111
chrV	198747	.	C	T	420.77	PASS	AC=1;AF=0.5;AN=2;BaseQRankSum=1.101;DP=24;Dels=0.0;FS=6.204;HaplotypeScore=0.0;MLEAC=1;MLEAF=0.5;MQ=42.0;MQ0=0;MQRankSum=0.521;QD=17.53;ReadPosRankSum=1.448	GT:AD:DP:GQ:PL	0/1:11,13:24:99:449,0,343
chrV	213310	.	C	T	202.77	PASS	AC=1;AF=0.5;AN=2;BaseQRankSum=2.083;DP=19;Dels=0.0;FS=18.921;HaplotypeScore=0.7887;MLEAC=1;MLEAF=0.5;MQ=42.0;MQ0=0;MQRankSum=0.543;QD=10.67;ReadPosRankSum=2.083	GT:AD:DP:GQ:PL	0/1:11,7:19:99:231,0,389
chrV	322166	.	C	T	712.77	PASS	AC=1;AF=0.5;AN=2;BaseQRankSum=1.598;DP=40;Dels=0.0;FS=4.661;HaplotypeScore=0.0;MLEAC=1;MLEAF=0.5;MQ=42.0;MQ0=0;MQRankSum=0.027;QD=17.82;ReadPosRankSum=-0.19	GT:AD:DP:GQ:PL	0/1:19,21:40:99:741,0,631
chrV	355251	.	C	T	619.77	PASS	AC=1;AF=0.5;AN=2;BaseQRankSum=-0.35;DP=35;Dels=0.0;FS=0.0;HaplotypeScore=0.0;MLEAC=1;MLEAF=0.5;MQ=42.0;MQ0=0;MQRankSum=-0.617;QD=17.71;ReadPosRankSum=0.117	GT:AD:DP:GQ:PL	0/1:15,20:35:99:648,0,490
chrV	358236	.	C	T	721.77	PASS	AC=1;AF=0.5;AN=2;BaseQRankSum=1.033;DP=57;Dels=0.0;FS=1.023;HaplotypeScore=0.0;MLEAC=1;MLEAF=0.5;MQ=42.0;MQ0=0;MQRankSum=-0.366;QD=12.66;ReadPosRankSum=-1.505	GT:AD:DP:GQ:PL	0/1:34,23:57:99:750,0,1175
chrV	397867	.	G	A	451.77	PASS	AC=1;AF=0.5;AN=2;BaseQRankSum=1.72;DP=44;Dels=0.0;FS=4.666;HaplotypeScore=0.0;MLEAC=1;MLEAF=0.5;MQ=41.52;MQ0=1;MQRankSum=0.42;QD=10.27;ReadPosRankSum=0.803	GT:AD:DP:GQ:PL	0/1:29,15:44:99:480,0,979
chrV	450953	.	G	A	282.77	PASS	AC=1;AF=0.5;AN=2;BaseQRankSum=-0.882;DP=26;Dels=0.0;FS=30.155;HaplotypeScore=0.0;MLEAC=1;MLEAF=0.5;MQ=42.0;MQ0=0;MQRankSum=-0.104;QD=10.88;ReadPosRankSum=2.335	GT:AD:DP:GQ:PL	0/1:15,11:26:99:311,0,515
chrV	502780	.	C	T	120.77	PASS	AC=1;AF=0.5;AN=2;BaseQRankSum=-0.037;DP=22;Dels=0.0;FS=32.874;HaplotypeScore=2.7767;MLEAC=1;MLEAF=0.5;MQ=41.35;MQ0=0;MQRankSum=-0.184;QD=5.49;ReadPosRankSum=1.732	GT:AD:DP:GQ:PL	0/1:16,6:22:99:149,0,481
chrV	542085	.	G	A	986.77	PASS	AC=1;AF=0.5;AN=2;BaseQRankSum=1.151;DP=51;Dels=0.0;FS=0.0;HaplotypeScore=0.0;MLEAC=1;MLEAF=0.5;MQ=42.0;MQ0=0;MQRankSum=1.512;QD=19.35;ReadPosRankSum=0.257	GT:AD:DP:GQ:PL	0/1:22,29:51:99:1015,0,724
chrV	560755	.	C	T	552.77	PASS	AC=1;AF=0.5;AN=2;BaseQRankSum=2.439;DP=23;Dels=0.0;FS=7.144;HaplotypeScore=0.0;MLEAC=1;MLEAF=0.5;MQ=42.0;MQ0=0;MQRankSum=0.568;QD=24.03;ReadPosRankSum=0.301	GT:AD:DP:GQ:PL	0/1:7,16:23:99:581,0,198
chrVI	132411	.	G	A	457.77	PASS	AC=1;AF=0.5;AN=2;BaseQRankSum=0.437;DP=26;Dels=0.0;FS=1.471;HaplotypeScore=0.0;MLEAC=1;MLEAF=0.5;MQ=42.0;MQ0=0;MQRankSum=0.797;QD=17.61;ReadPosRankSum=0.129	GT:AD:DP:GQ:PL	0/1:12,14:26:99:486,0,388
chrVI	198241	.	G	A	264.77	PASS	AC=1;AF=0.5;AN=2;BaseQRankSum=0.237;DP=35;Dels=0.0;FS=1.48;HaplotypeScore=0.0;MLEAC=1;MLEAF=0.5;MQ=42.0;MQ0=0;MQRankSum=1.187;QD=7.56;ReadPosRankSum=1.187	GT:AD:DP:GQ:PL	0/1:25,10:35:99:293,0,843
chrVI	211325	.	C	T	775.77	PASS	AC=1;AF=0.5;AN=2;BaseQRankSum=-2.031;DP=43;Dels=0.0;FS=38.837;HaplotypeScore=4.8201;MLEAC=1;MLEAF=0.5;MQ=41.2;MQ0=0;MQRankSum=0.332;QD=18.04;ReadPosRankSum=0.332	GT:AD:DP:GQ:PL	0/1:18,25:43:99:804,0,584
chrVI	229754	.	C	T	966.77	PASS	AC=1;AF=0.5;AN=2;BaseQRankSum=1.701;DP=60;Dels=0.0;FS=2.12;HaplotypeScore=0.0;MLEAC=1;MLEAF=0.5;MQ=42.0;MQ0=0;MQRankSum=0.296;QD=16.11;ReadPosRankSum=1.997	GT:AD:DP:GQ:PL	0/1:31,29:60:99:995,0,1011
chrVI	265088	.	G	A	672.77	PASS	AC=1;AF=0.5;AN=2;BaseQRankSum=1.343;DP=32;Dels=0.0;FS=8.426;HaplotypeScore=0.0;MLEAC=1;MLEAF=0.5;MQ=41.94;MQ0=0;MQRankSum=-0.136;QD=21.02;ReadPosRankSum=1.499	GT:AD:DP:GQ:PL	0/1:12,20:32:99:701,0,352
chrVII	154865	.	G	A	581.77	PASS	AC=1;AF=0.5;AN=2;BaseQRankSum=1.385;DP=42;Dels=0.0;FS=9.438;HaplotypeScore=0.0;MLEAC=1;MLEAF=0.5;MQ=42.0;MQ0=0;MQRankSum=2.224;QD=13.85;ReadPosRankSum=0.928	GT:AD:DP:GQ:PL	0/1:24,18:42:99:610,0,785
chrVII	181343	.	C	T	271.77	PASS	AC=1;AF=0.5;AN=2;BaseQRankSum=0.0;DP=35;Dels=0.0;FS=48.162;HaplotypeScore=12.9472;MLEAC=1;MLEAF=0.5;MQ=40.28;MQ0=1;MQRankSum=0.074;QD=7.76;ReadPosRankSum=0.626	GT:AD:DP:GQ:PL	0/1:23,12:35:99:300,0,765
chrVII	201934	.	G	A	664.77	PASS	AC=1;AF=0.5;AN=2;BaseQRankSum=0.451;DP=47;Dels=0.0;FS=4.246;HaplotypeScore=0.734;MLEAC=1;MLEAF=0.5;MQ=41.55;MQ0=1;MQRankSum=0.627;QD=14.14;ReadPosRankSum=-0.495	GT:AD:DP:GQ:PL	0/1:25,22:47:99:693,0,795
chrVII	234427	.	C	T	635.77	PASS	AC=1;AF=0.5;AN=2;BaseQRankSum=1.426;DP=36;Dels=0.0;FS=0.0;HaplotypeScore=0.9979;MLEAC=1;MLEAF=0.5;MQ=42.0;MQ0=0;MQRankSum=1.394;QD=17.66;ReadPosRankSum=-1.268	GT:AD:DP:GQ:PL	0/1:17,19:36:99:664,0,543
chrVII	245154	.	C	T	371.77	PASS	AC=1;AF=0.5;AN=2;BaseQRankSum=2.601;DP=19;Dels=0.0;FS=7.425;HaplotypeScore=0.0;MLEAC=1;MLEAF=0.5;MQ=42.0;MQ0=0;MQRankSum=0.537;QD=19.57;ReadPosRankSum=1.115	GT:AD:DP:GQ:PL	0/1:8,11:19:99:400,0,245
chrVII	401908	.	G	A	203.77	PASS	AC=1;AF=0.5;AN=2;BaseQRankSum=1.054;DP=86;Dels=0.0;FS=7.632;HaplotypeScore=0.0;MLEAC=1;MLEAF=0.5;MQ=41.54;MQ0=1;MQRankSum=-0.069;QD=2.37;ReadPosRankSum=-2.96	GT:AD:DP:GQ:PL	0/1:74,12:86:99:232,0,2524
chrVII	409786	.	C	T	423.77	PASS	AC=1;AF=0.5;AN=2;BaseQRankSum=-1.718;DP=39;Dels=0.0;FS=51.317;HaplotypeScore=0.734;MLEAC=1;MLEAF=0.5;MQ=42.0;MQ0=0;MQRankSum=0.245;QD=10.87;ReadPosRankSum=1.718	GT:AD:DP:GQ:PL	0/1:24,15:39:99:452,0,823
chrVII	496397	.	C	T	400.77	PASS	AC=1;AF=0.5;AN=2;BaseQRankSum=-0.943;DP=29;Dels=0.0;FS=0.0;HaplotypeScore=0.0;MLEAC=1;MLEAF=0.5;MQ=42.0;MQ0=0;MQRankSum=-1.732;QD=13.82;ReadPosRankSum=-0.987	GT:AD:DP:GQ:PL	0/1:16,13:29:99:429,0,548
chrVII	920501	.	C	T	612.77	PASS	AC=1;AF=0.5;AN=2;BaseQRankSum=1.115;DP=45;Dels=0.0;FS=2.683;HaplotypeScore=0.0;MLEAC=1;MLEAF=0.5;MQ=42.0;MQ0=0;MQRankSum=-0.126;QD=13.62;ReadPosRankSum=-1.298	GT:AD:DP:GQ:PL	0/1:26,19:45:99:641,0,901
chrVII	939689	.	G	A	122.77	PASS	AC=1;AF=0.5;AN=2;BaseQRankSum=-1.586;DP=16;Dels=0.0;FS=21.553;HaplotypeScore=0.0;MLEAC=1;MLEAF=0.5;MQ=41.88;MQ0=0;MQRankSum=-0.793;QD=7.67;ReadPosRankSum=-0.68	GT:AD:DP:GQ:PL	0/1:11,5:16:99:151,0,366
chrVII	974437	.	G	A	551.77	PASS	AC=1;AF=0.5;AN=2;BaseQRankSum=-1.593;DP=38;Dels=0.0;FS=0.0;HaplotypeScore=0.0;MLEAC=1;MLEAF=0.5;MQ=42.0;MQ0=0;MQRankSum=-0.979;QD=14.52;ReadPosRankSum=0.102	GT:AD:DP:GQ:PL	0/1:20,18:38:99:580,0,707
chrVII	996343	.	G	A	984.77	PASS	AC=1;AF=0.5;AN=2;BaseQRankSum=0.685;DP=61;Dels=0.0;FS=3.505;HaplotypeScore=0.0;MLEAC=1;MLEAF=0.5;MQ=42.0;MQ0=0;MQRankSum=0.426;QD=16.14;ReadPosRankSum=1.45	GT:AD:DP:GQ:PL	0/1:31,30:61:99:1013,0,1057
chrVIII	7762	.	C	T	101.77	PASS	AC=1;AF=0.5;AN=2;BaseQRankSum=-1.254;DP=46;Dels=0.0;FS=3.83;HaplotypeScore=3.9888;MLEAC=1;MLEAF=0.5;MQ=41.2;MQ0=0;MQRankSum=-1.376;QD=2.21;ReadPosRankSum=-3.976	GT:AD:DP:GQ:PL	0/1:39,7:46:99:130,0,1454
chrVIII	14674	.	C	T	640.77	PASS	AC=1;AF=0.5;AN=2;BaseQRankSum=-0.869;DP=42;Dels=0.0;FS=6.661;HaplotypeScore=0.0;MLEAC=1;MLEAF=0.5;MQ=41.95;MQ0=0;MQRankSum=0.541;QD=15.26;ReadPosRankSum=-1.7	GT:AD:DP:GQ:PL	0/1:22,20:42:99:669,0,739
chrVIII	56520	.	G	A	307.77	PASS	AC=1;AF=0.5;AN=2;BaseQRankSum=2.245;DP=76;Dels=0.0;FS=36.542;HaplotypeScore=0.0;MLEAC=1;MLEAF=0.5;MQ=41.72;MQ0=0;MQRankSum=0.117;QD=4.05;ReadPosRankSum=3.98	GT:AD:DP:GQ:PL	0/1:61,15:76:99:336,0,2154
chrVIII	107737	.	G	A	380.77	PASS	AC=1;AF=0.5;AN=2;BaseQRankSum=1.83;DP=27;Dels=0.0;FS=3.452;HaplotypeScore=0.0;MLEAC=1;MLEAF=0.5;MQ=42.0;MQ0=0;MQRankSum=0.415;QD=14.1;ReadPosRankSum=1.293	GT:AD:DP:GQ:PL	0/1:15,12:27:99:409,0,510
chrVIII	289167	.	G	A	409.77	PASS	AC=1;AF=0.5;AN=2;BaseQRankSum=-0.264;DP=18;Dels=0.0;FS=2.077;HaplotypeScore=0.0;MLEAC=1;MLEAF=0.5;MQ=40.7;MQ0=1;MQRankSum=-0.158;QD=22.76;ReadPosRankSum=-0.264	GT:AD:DP:GQ:PL	0/1:6,12:18:99:438,0,137
chrVIII	297238	.	C	T	275.77	PASS	AC=1;AF=0.5;AN=2;BaseQRankSum=0.887;DP=28;Dels=0.0;FS=7.129;HaplotypeScore=0.7887;MLEAC=1;MLEAF=0.5;MQ=42.0;MQ0=0;MQRankSum=0.072;QD=9.85;ReadPosRankSum=1.031	GT:AD:DP:GQ:PL	0/1:18,10:28:99:304,0,601
chrVIII	311541	.	C	T	218.77	PASS	AC=1;AF=0.5;AN=2;BaseQRankSum=-1.05;DP=21;Dels=0.0;FS=23.373;HaplotypeScore=2.8215;MLEAC=1;MLEAF=0.5;MQ=41.32;MQ0=0;MQRankSum=0.036;QD=10.42;ReadPosRankSum=1.847	GT:AD:DP:GQ:PL	0/1:13,8:21:99:247,0,465
chrVIII	318297	.	C	T	412.77	PASS	AC=1;AF=0.5;AN=2;BaseQRankSum=-1.426;DP=20;Dels=0.0;FS=0.0;HaplotypeScore=0.0;MLEAC=1;MLEAF=0.5;MQ=42.0;MQ0=0;MQRankSum=0.238;QD=20.64;ReadPosRankSum=0.158	GT:AD:DP:GQ:PL	0/1:7,13:20:99:441,0,227
chrVIII	342313	.	C	T	445.77	PASS	AC=1;AF=0.5;AN=2;BaseQRankSum=1.806;DP=31;Dels=0.0;FS=5.608;HaplotypeScore=0.0;MLEAC=1;MLEAF=0.5;MQ=42.0;MQ0=0;MQRankSum=0.536;QD=14.38;ReadPosRankSum=1.131	GT:AD:DP:GQ:PL	0/1:17,14:31:99:474,0,568
chrVIII	368039	.	C	T	259.77	PASS	AC=1;AF=0.5;AN=2;BaseQRankSum=-3.307;DP=24;Dels=0.0;FS=41.46;HaplotypeScore=11.9226;MLEAC=1;MLEAF=0.5;MQ=40.14;MQ0=0;MQRankSum=0.661;QD=10.82;ReadPosRankSum=0.535	GT:AD:DP:GQ:PL	0/1:9,15:24:99:288,0,291
chrVIII	392884	.	C	T	467.77	PASS	AC=1;AF=0.5;AN=2;BaseQRankSum=0.263;DP=24;Dels=0.0;FS=0.0;HaplotypeScore=0.0;MLEAC=1;MLEAF=0.5;MQ=42.0;MQ0=0;MQRankSum=1.259;QD=19.49;ReadPosRankSum=-0.79	GT:AD:DP:GQ:PL	0/1:10,14:24:99:496,0,325
chrVIII	434610	.	C	T	396.77	PASS	AC=1;AF=0.5;AN=2;BaseQRankSum=0.89;DP=22;Dels=0.0;FS=7.168;HaplotypeScore=0.0;MLEAC=1;MLEAF=0.5;MQ=42.0;MQ0=0;MQRankSum=-0.099;QD=18.03;ReadPosRankSum=1.484	GT:AD:DP:GQ:PL	0/1:10,12:22:99:425,0,329
chrVIII	517815	.	G	A	401.77	PASS	AC=1;AF=0.5;AN=2;BaseQRankSum=2.155;DP=19;Dels=0.0;FS=7.701;HaplotypeScore=0.0;MLEAC=1;MLEAF=0.5;MQ=42.0;MQ0=0;MQRankSum=0.211;QD=21.15;ReadPosRankSum=1.902	GT:AD:DP:GQ:PL	0/1:7,12:19:99:430,0,205
chrVIII	525359	.	C	T	314.77	PASS	AC=1;AF=0.5;AN=2;BaseQRankSum=-0.439;DP=17;Dels=0.0;FS=4.56;HaplotypeScore=0.0;MLEAC=1;MLEAF=0.5;MQ=42.0;MQ0=0;MQRankSum=0.439;QD=18.52;ReadPosRankSum=1.317	GT:AD:DP:GQ:PL	0/1:7,10:17:99:343,0,232
chrIX	37334	.	C	T	1598.77	PASS	AC=1;AF=0.5;AN=2;BaseQRankSum=0.715;DP=83;Dels=0.0;FS=0.0;HaplotypeScore=1.7335;MLEAC=1;MLEAF=0.5;MQ=41.76;MQ0=0;MQRankSum=0.309;QD=19.26;ReadPosRankSum=-0.41	GT:AD:DP:GQ:PL	0/1:35,48:83:99:1627,0,1071
chrIX	94212	.	G	A	498.77	PASS	AC=1;AF=0.5;AN=2;BaseQRankSum=-0.245;DP=32;Dels=0.0;FS=3.634;HaplotypeScore=1.5226;MLEAC=1;MLEAF=0.5;MQ=42.0;MQ0=0;MQRankSum=0.471;QD=15.59;ReadPosRankSum=0.132	GT:AD:DP:GQ:PL	0/1:16,16:32:99:527,0,528
chrIX	122496	.	C	T	508.77	PASS	AC=1;AF=0.5;AN=2;BaseQRankSum=1.087;DP=31;Dels=0.0;FS=1.523;HaplotypeScore=0.0;MLEAC=1;MLEAF=0.5;MQ=42.0;MQ0=0;MQRankSum=-0.257;QD=16.41;ReadPosRankSum=-0.257	GT:AD:DP:GQ:PL	0/1:15,16:31:99:537,0,473
chrIX	141478	.	G	A	3500.77	PASS	AC=2;AF=1.0;AN=2;DP=89;Dels=0.0;FS=0.0;HaplotypeScore=0.0;MLEAC=2;MLEAF=1.0;MQ=42.0;MQ0=0;QD=30.23	GT:AD:DP:GQ:PL	1/1:0,89:89:99:3529,268,0
chrIX	279735	.	C	T	918.77	PASS	AC=1;AF=0.5;AN=2;BaseQRankSum=2.434;DP=57;Dels=0.0;FS=0.0;HaplotypeScore=0.0;MLEAC=1;MLEAF=0.5;MQ=42.0;MQ0=0;MQRankSum=1.253;QD=16.12;ReadPosRankSum=0.231	GT:AD:DP:GQ:PL	0/1:29,28:57:99:947,0,990
chrIX	296561	.	G	A	383.77	PASS	AC=1;AF=0.5;AN=2;BaseQRankSum=-0.495;DP=22;Dels=0.0;FS=0.0;HaplotypeScore=0.0;MLEAC=1;MLEAF=0.5;MQ=42.0;MQ0=0;MQRankSum=-0.231;QD=17.44;ReadPosRankSum=0.297	GT:AD:DP:GQ:PL	0/1:10,12:22:99:412,0,326
chrX	91810	.	G	A	393.77	PASS	AC=1;AF=0.5;AN=2;BaseQRankSum=0.502;DP=30;Dels=0.0;FS=5.649;HaplotypeScore=0.9947;MLEAC=1;MLEAF=0.5;MQ=40.09;MQ0=1;MQRankSum=-0.458;QD=13.13;ReadPosRankSum=-2.073	GT:AD:DP:GQ:PL	0/1:15,15:30:99:422,0,492
chrX	178366	.	G	A	264.77	PASS	AC=1;AF=0.5;AN=2;BaseQRankSum=1.148;DP=19;Dels=0.0;FS=0.0;HaplotypeScore=0.0;MLEAC=1;MLEAF=0.5;MQ=40.88;MQ0=1;MQRankSum=-0.442;QD=13.94;ReadPosRankSum=0.265	GT:AD:DP:GQ:PL	0/1:9,10:19:99:293,0,276
chrX	255384	.	C	T	280.77	PASS	AC=1;AF=0.5;AN=2;BaseQRankSum=-0.53;DP=15;Dels=0.0;FS=0.0;HaplotypeScore=0.0;MLEAC=1;MLEAF=0.5;MQ=42.0;MQ0=0;MQRankSum=0.648;QD=18.72;ReadPosRankSum=-0.648	GT:AD:DP:GQ:PL	0/1:6,9:15:99:309,0,197
chrX	441810	.	C	T	304.77	PASS	AC=1;AF=0.5;AN=2;BaseQRankSum=2.302;DP=25;Dels=0.0;FS=1.569;HaplotypeScore=0.0;MLEAC=1;MLEAF=0.5;MQ=42.0;MQ0=0;MQRankSum=-0.361;QD=12.19;ReadPosRankSum=1.636	GT:AD:DP:GQ:PL	0/1:15,10:25:99:333,0,485
chrX	587793	.	G	A	334.77	PASS	AC=1;AF=0.5;AN=2;BaseQRankSum=-2.55;DP=35;Dels=0.0;FS=52.899;HaplotypeScore=3.9434;MLEAC=1;MLEAF=0.5;MQ=40.81;MQ0=0;MQRankSum=-1.05;QD=9.56;ReadPosRankSum=1.917	GT:AD:DP:GQ:PL	0/1:20,15:35:99:363,0,691
chrX	628065	.	C	T	831.77	PASS	AC=1;AF=0.5;AN=2;BaseQRankSum=-0.413;DP=55;Dels=0.0;FS=7.527;HaplotypeScore=0.0;MLEAC=1;MLEAF=0.5;MQ=42.0;MQ0=0;MQRankSum=-1.054;QD=15.12;ReadPosRankSum=-0.598	GT:AD:DP:GQ:PL	0/1:29,26:55:99:860,0,976
chrX	697704	.	C	T	631.77	PASS	AC=1;AF=0.5;AN=2;BaseQRankSum=0.122;DP=40;Dels=0.0;FS=0.0;HaplotypeScore=0.0;MLEAC=1;MLEAF=0.5;MQ=42.0;MQ0=0;MQRankSum=-1.177;QD=15.79;ReadPosRankSum=-0.203	GT:AD:DP:GQ:PL	0/1:20,20:40:99:660,0,659
chrXI	64392	.	C	T	1745.77	PASS	AC=1;AF=0.5;AN=2;BaseQRankSum=0.656;DP=104;Dels=0.0;FS=1.172;HaplotypeScore=0.0;MLEAC=1;MLEAF=0.5;MQ=41.17;MQ0=3;MQRankSum=1.397;QD=16.79;ReadPosRankSum=-2.724	GT:AD:DP:GQ:PL	0/1:51,53:104:99:1774,0,1574
chrXI	67097	.	C	T	1279.77	PASS	AC=1;AF=0.5;AN=2;BaseQRankSum=-0.119;DP=74;Dels=0.0;FS=9.737;HaplotypeScore=0.0;MLEAC=1;MLEAF=0.5;MQ=42.0;MQ0=0;MQRankSum=1.05;QD=17.29;ReadPosRankSum=-0.942	GT:AD:DP:GQ:PL	0/1:35,39:74:99:1308,0,1163
chrXI	212537	.	C	T	558.77	PASS	AC=1;AF=0.5;AN=2;BaseQRankSum=-2.763;DP=33;Dels=0.0;FS=42.024;HaplotypeScore=0.0;MLEAC=1;MLEAF=0.5;MQ=40.71;MQ0=1;MQRankSum=-0.614;QD=16.93;ReadPosRankSum=1.918	GT:AD:DP:GQ:PL	0/1:14,19:33:99:587,0,373
chrXI	289800	.	G	A	117.77	PASS	AC=1;AF=0.5;AN=2;BaseQRankSum=-0.078;DP=31;Dels=0.0;FS=1.826;HaplotypeScore=0.0;MLEAC=1;MLEAF=0.5;MQ=41.32;MQ0=1;MQRankSum=-0.078;QD=3.8;ReadPosRankSum=1.167	GT:AD:DP:GQ:PL	0/1:25,6:31:99:146,0,854
chrXI	304889	.	G	A	266.77	PASS	AC=1;AF=0.5;AN=2;BaseQRankSum=0.604;DP=21;Dels=0.0;FS=1.808;HaplotypeScore=0.0;MLEAC=1;MLEAF=0.5;MQ=42.0;MQ0=0;MQRankSum=-0.107;QD=12.7;ReadPosRankSum=0.462	GT:AD:DP:GQ:PL	0/1:12,9:21:99:295,0,424
chrXI	375869	.	G	A	691.77	PASS	AC=1;AF=0.5;AN=2;BaseQRankSum=0.733;DP=56;Dels=0.0;FS=0.0;HaplotypeScore=0.0;MLEAC=1;MLEAF=0.5;MQ=42.0;MQ0=0;MQRankSum=0.466;QD=12.35;ReadPosRankSum=2.065	GT:AD:DP:GQ:PL	0/1:33,23:56:99:720,0,1156
chrXI	390858	.	C	T	595.77	PASS	AC=1;AF=0.5;AN=2;BaseQRankSum=0.716;DP=39;Dels=0.0;FS=1.243;HaplotypeScore=0.0;MLEAC=1;MLEAF=0.5;MQ=41.64;MQ0=0;MQRankSum=0.632;QD=15.28;ReadPosRankSum=-2.065	GT:AD:DP:GQ:PL	0/1:20,19:39:99:624,0,672
chrXI	391899	.	C	T	390.77	PASS	AC=1;AF=0.5;AN=2;BaseQRankSum=0.16;DP=36;Dels=0.0;FS=50.776;HaplotypeScore=3.9928;MLEAC=1;MLEAF=0.5;MQ=41.55;MQ0=0;MQRankSum=-0.353;QD=10.85;ReadPosRankSum=0.61	GT:AD:DP:GQ:PL	0/1:21,15:36:99:419,0,701
chrXI	440290	.	G	A	182.77	PASS	AC=1;AF=0.5;AN=2;BaseQRankSum=1.093;DP=13;Dels=0.0;FS=0.0;HaplotypeScore=0.0;MLEAC=1;MLEAF=0.5;MQ=41.85;MQ0=0;MQRankSum=0.66;QD=14.06;ReadPosRankSum=1.2	GT:AD:DP:GQ:PL	0/1:7,6:13:99:211,0,224
chrXI	443823	.	G	A	446.77	PASS	AC=1;AF=0.5;AN=2;BaseQRankSum=-0.946;DP=27;Dels=0.0;FS=5.988;HaplotypeScore=0.0;MLEAC=1;MLEAF=0.5;MQ=42.0;MQ0=0;MQRankSum=-2.354;QD=16.55;ReadPosRankSum=-1.334	GT:AD:DP:GQ:PL	0/1:13,14:27:99:475,0,441
chrXI	458503	.	G	A	898.77	PASS	AC=1;AF=0.5;AN=2;BaseQRankSum=0.323;DP=66;Dels=0.0;FS=2.075;HaplotypeScore=0.9916;MLEAC=1;MLEAF=0.5;MQ=40.96;MQ0=0;MQRankSum=0.116;QD=13.62;ReadPosRankSum=-0.09	GT:AD:DP:GQ:PL	0/1:37,29:66:99:927,0,1243
chrXI	534706	.	C	T	499.77	PASS	AC=1;AF=0.5;AN=2;BaseQRankSum=0.987;DP=29;Dels=0.0;FS=0.0;HaplotypeScore=0.0;MLEAC=1;MLEAF=0.5;MQ=42.0;MQ0=0;MQRankSum=-0.197;QD=17.23;ReadPosRankSum=0.811	GT:AD:DP:GQ:PL	0/1:13,16:29:99:528,0,403
chrXII	29147	.	G	A	467.77	PASS	AC=1;AF=0.5;AN=2;BaseQRankSum=-0.322;DP=28;Dels=0.0;FS=0.0;HaplotypeScore=0.0;MLEAC=1;MLEAF=0.5;MQ=42.0;MQ0=0;MQRankSum=-0.138;QD=16.71;ReadPosRankSum=-1.612	GT:AD:DP:GQ:PL	0/1:13,15:28:99:496,0,414
chrXII	56503	.	G	A	542.77	PASS	AC=1;AF=0.5;AN=2;BaseQRankSum=0.594;DP=33;Dels=0.0;FS=3.093;HaplotypeScore=0.0;MLEAC=1;MLEAF=0.5;MQ=42.0;MQ0=0;MQRankSum=-1.387;QD=16.45;ReadPosRankSum=1.063	GT:AD:DP:GQ:PL	0/1:16,17:33:99:571,0,510
chrXII	56819	.	G	A	783.77	PASS	AC=1;AF=0.5;AN=2;BaseQRankSum=-0.788;DP=45;Dels=0.0;FS=0.0;HaplotypeScore=0.0;MLEAC=1;MLEAF=0.5;MQ=42.0;MQ0=0;MQRankSum=-0.377;QD=17.42;ReadPosRankSum=-0.24	GT:AD:DP:GQ:PL	0/1:20,25:45:99:812,0,666
chrXII	169659	.	C	T	666.77	PASS	AC=1;AF=0.5;AN=2;BaseQRankSum=0.838;DP=37;Dels=0.0;FS=1.273;HaplotypeScore=0.0;MLEAC=1;MLEAF=0.5;MQ=42.0;MQ0=0;MQRankSum=1.143;QD=18.02;ReadPosRankSum=1.204	GT:AD:DP:GQ:PL	0/1:17,20:37:99:695,0,553
chrXII	173824	.	C	T	493.77	PASS	AC=1;AF=0.5;AN=2;BaseQRankSum=0.805;DP=27;Dels=0.0;FS=1.574;HaplotypeScore=0.0;MLEAC=1;MLEAF=0.5;MQ=42.0;MQ0=0;MQRankSum=-0.268;QD=18.29;ReadPosRankSum=0.317	GT:AD:DP:GQ:PL	0/1:12,15:27:99:522,0,385
chrXII	208385	.	G	A	403.77	PASS	AC=1;AF=0.5;AN=2;BaseQRankSum=0.507;DP=28;Dels=0.0;FS=6.262;HaplotypeScore=0.0;MLEAC=1;MLEAF=0.5;MQ=42.0;MQ0=0;MQRankSum=0.046;QD=14.42;ReadPosRankSum=-0.138	GT:AD:DP:GQ:PL	0/1:15,13:28:99:432,0,449
chrXII	209749	.	G	A	223.77	PASS	AC=1;AF=0.5;AN=2;BaseQRankSum=-0.703;DP=34;Dels=0.0;FS=29.412;HaplotypeScore=0.0;MLEAC=1;MLEAF=0.5;MQ=42.0;MQ0=0;MQRankSum=0.195;QD=6.58;ReadPosRankSum=0.429	GT:AD:DP:GQ:PL	0/1:25,9:34:99:252,0,900
chrXII	329180	.	G	A	645.77	PASS	AC=1;AF=0.5;AN=2;BaseQRankSum=-0.907;DP=54;Dels=0.0;FS=0.0;HaplotypeScore=0.0;MLEAC=1;MLEAF=0.5;MQ=42.0;MQ0=0;MQRankSum=-0.537;QD=11.96;ReadPosRankSum=0.097	GT:AD:DP:GQ:PL	0/1:32,22:54:99:674,0,1094
chrXII	365089	.	G	A	869.77	PASS	AC=1;AF=0.5;AN=2;BaseQRankSum=0.95;DP=40;Dels=0.0;FS=4.743;HaplotypeScore=0.0;MLEAC=1;MLEAF=0.5;MQ=42.0;MQ0=0;MQRankSum=-0.335;QD=21.74;ReadPosRankSum=-0.782	GT:AD:DP:GQ:PL	0/1:15,25:40:99:898,0,467
chrXII	370249	.	C	T	1322.77	PASS	AC=1;AF=0.5;AN=2;BaseQRankSum=0.462;DP=86;Dels=0.0;FS=2.858;HaplotypeScore=0.0;MLEAC=1;MLEAF=0.5;MQ=42.0;MQ0=0;MQRankSum=-0.134;QD=15.38;ReadPosRankSum=1.171	GT:AD:DP:GQ:PL	0/1:44,42:86:99:1351,0,1468
chrXII	602687	.	G	A	147.77	PASS	AC=1;AF=0.5;AN=2;BaseQRankSum=-0.955;DP=28;Dels=0.0;FS=43.921;HaplotypeScore=0.9998;MLEAC=1;MLEAF=0.5;MQ=41.93;MQ0=0;MQRankSum=0.371;QD=5.28;ReadPosRankSum=1.008	GT:AD:DP:GQ:PL	0/1:21,7:28:99:176,0,724
chrXII	705285	.	G	A	829.77	PASS	AC=1;AF=0.5;AN=2;BaseQRankSum=2.858;DP=68;Dels=0.0;FS=2.253;HaplotypeScore=0.0;MLEAC=1;MLEAF=0.5;MQ=42.0;MQ0=0;MQRankSum=0.511;QD=12.2;ReadPosRankSum=1.243	GT:AD:DP:GQ:PL	0/1:42,26:68:99:858,0,1359
chrXII	728980	.	G	A	977.77	PASS	AC=1;AF=0.5;AN=2;BaseQRankSum=0.2;DP=66;Dels=0.0;FS=0.0;HaplotypeScore=0.0;MLEAC=1;MLEAF=0.5;MQ=42.0;MQ0=0;MQRankSum=-0.792;QD=14.81;ReadPosRankSum=-0.805	GT:AD:DP:GQ:PL	0/1:36,30:66:99:1006,0,1236
chrXII	737622	.	G	A	982.77	PASS	AC=1;AF=0.5;AN=2;BaseQRankSum=1.218;DP=64;Dels=0.0;FS=0.0;HaplotypeScore=0.0;MLEAC=1;MLEAF=0.5;MQ=41.66;MQ0=0;MQRankSum=-0.41;QD=15.36;ReadPosRankSum=-1.836	GT:AD:DP:GQ:PL	0/1:34,30:64:99:1011,0,1118
chrXII	737623	.	G	A	897.77	PASS	AC=1;AF=0.5;AN=2;BaseQRankSum=1.03;DP=63;Dels=0.0;FS=0.962;HaplotypeScore=0.0;MLEAC=1;MLEAF=0.5;MQ=41.66;MQ0=0;MQRankSum=-2.566;QD=14.25;ReadPosRankSum=-1.321	GT:AD:DP:GQ:PL	0/1:35,28:63:99:926,0,1178
chrXII	826539	.	G	A	1036.77	PASS	AC=1;AF=0.5;AN=2;BaseQRankSum=-0.838;DP=62;Dels=0.0;FS=9.305;HaplotypeScore=0.0;MLEAC=1;MLEAF=0.5;MQ=42.0;MQ0=0;MQRankSum=-1.162;QD=16.72;ReadPosRankSum=-0.641	GT:AD:DP:GQ:PL	0/1:30,32:62:99:1065,0,978
chrXII	830353	.	C	T	1332.77	PASS	AC=1;AF=0.5;AN=2;BaseQRankSum=-0.714;DP=64;Dels=0.0;FS=0.968;HaplotypeScore=0.0;MLEAC=1;MLEAF=0.5;MQ=42.0;MQ0=0;MQRankSum=1.2;QD=20.82;ReadPosRankSum=-0.534	GT:AD:DP:GQ:PL	0/1:24,40:64:99:1361,0,772
chrXII	916062	.	G	A	641.77	PASS	AC=1;AF=0.5;AN=2;BaseQRankSum=-0.334;DP=36;Dels=0.0;FS=7.18;HaplotypeScore=0.0;MLEAC=1;MLEAF=0.5;MQ=42.0;MQ0=0;MQRankSum=0.334;QD=17.83;ReadPosRankSum=1.576	GT:AD:DP:GQ:PL	0/1:16,20:36:99:670,0,522
chrXII	921489	.	G	A	938.77	PASS	AC=1;AF=0.5;AN=2;BaseQRankSum=0.864;DP=53;Dels=0.0;FS=0.0;HaplotypeScore=0.734;MLEAC=1;MLEAF=0.5;MQ=42.0;MQ0=0;MQRankSum=0.971;QD=17.71;ReadPosRankSum=-1.612	GT:AD:DP:GQ:PL	0/1:25,28:53:99:967,0,802
chrXII	948973	.	G	A	279.77	PASS	AC=1;AF=0.5;AN=2;BaseQRankSum=0.412;DP=36;Dels=0.0;FS=46.862;HaplotypeScore=1.8268;MLEAC=1;MLEAF=0.5;MQ=41.19;MQ0=0;MQRankSum=-0.343;QD=7.77;ReadPosRankSum=2.061	GT:AD:DP:GQ:PL	0/1:25,11:36:99:308,0,833
chrXII	957035	.	G	A	1321.77	PASS	AC=1;AF=0.5;AN=2;BaseQRankSum=-0.149;DP=68;Dels=0.0;FS=2.101;HaplotypeScore=0.0;MLEAC=1;MLEAF=0.5;MQ=42.0;MQ0=0;MQRankSum=0.719;QD=19.44;ReadPosRankSum=0.533	GT:AD:DP:GQ:PL	0/1:29,39:68:99:1350,0,914
chrXII	999249	.	G	A	786.77	PASS	AC=1;AF=0.5;AN=2;BaseQRankSum=-1.119;DP=50;Dels=0.0;FS=0.0;HaplotypeScore=0.0;MLEAC=1;MLEAF=0.5;MQ=40.38;MQ0=3;MQRankSum=0.757;QD=15.74;ReadPosRankSum=-1.226	GT:AD:DP:GQ:PL	0/1:23,27:50:99:815,0,699
chrXII	1011896	.	C	T	3271.77	PASS	AC=2;AF=1.0;AN=2;DP=87;Dels=0.0;FS=0.0;HaplotypeScore=0.734;MLEAC=2;MLEAF=1.0;MQ=41.19;MQ0=1;QD=34.7	GT:AD:DP:GQ:PL	1/1:0,87:87:99:3300,256,0
chrXII	1011902	.	C	T	3447.77	PASS	AC=2;AF=1.0;AN=2;BaseQRankSum=1.655;DP=91;Dels=0.0;FS=0.0;HaplotypeScore=0.734;MLEAC=2;MLEAF=1.0;MQ=41.23;MQ0=1;MQRankSum=0.077;QD=36.37;ReadPosRankSum=1.155	GT:AD:DP:GQ:PL	1/1:1,90:91:99:3476,265,0
chrXIII	23388	.	G	A	247.77	PASS	AC=1;AF=0.5;AN=2;BaseQRankSum=0.936;DP=31;Dels=0.0;FS=48.131;HaplotypeScore=0.734;MLEAC=1;MLEAF=0.5;MQ=42.0;MQ0=0;MQRankSum=0.631;QD=7.99;ReadPosRankSum=2.198	GT:AD:DP:GQ:PL	0/1:22,9:31:99:276,0,750
chrXIII	44388	.	G	A	2038.77	PASS	AC=2;AF=1.0;AN=2;DP=63;Dels=0.0;FS=0.0;HaplotypeScore=0.0;MLEAC=2;MLEAF=1.0;MQ=40.02;MQ0=4;QD=32.36	GT:AD:DP:GQ:PL	1/1:1,62:63:99:2067,168,0
chrXIII	44979	.	G	A	1167.77	PASS	AC=1;AF=0.5;AN=2;BaseQRankSum=0.443;DP=66;Dels=0.0;FS=5.0;HaplotypeScore=0.0;MLEAC=1;MLEAF=0.5;MQ=41.69;MQ0=0;MQRankSum=0.455;QD=17.69;ReadPosRankSum=-1.212	GT:AD:DP:GQ:PL	0/1:32,34:66:99:1196,0,1011
chrXIII	46012	.	C	T	1117.77	PASS	AC=2;AF=1.0;AN=2;DP=29;Dels=0.0;FS=0.0;HaplotypeScore=0.0;MLEAC=2;MLEAF=1.0;MQ=42.0;MQ0=0;QD=31.13	GT:AD:DP:GQ:PL	1/1:0,29:29:87:1146,87,0
chrXIII	50004	.	G	A	120.77	PASS	AC=1;AF=0.5;AN=2;BaseQRankSum=-2.89;DP=22;Dels=0.0;FS=31.527;HaplotypeScore=2.98;MLEAC=1;MLEAF=0.5;MQ=41.33;MQ0=0;MQRankSum=0.564;QD=5.49;ReadPosRankSum=0.141	GT:AD:DP:GQ:PL	0/1:15,7:22:99:149,0,512
chrXIII	157387	.	C	T	930.77	PASS	AC=1;AF=0.5;AN=2;BaseQRankSum=0.179;DP=69;Dels=0.0;FS=0.0;HaplotypeScore=0.734;MLEAC=1;MLEAF=0.5;MQ=41.69;MQ0=1;MQRankSum=0.031;QD=13.49;ReadPosRankSum=0.476	GT:AD:DP:GQ:PL	0/1:39,30:69:99:959,0,1266
chrXIII	177564	.	G	A	369.77	PASS	AC=1;AF=0.5;AN=2;BaseQRankSum=-1.754;DP=23;Dels=0.0;FS=0.0;HaplotypeScore=0.0;MLEAC=1;MLEAF=0.5;MQ=42.0;MQ0=0;MQRankSum=0.585;QD=16.08;ReadPosRankSum=0.523	GT:AD:DP:GQ:PL	0/1:11,12:23:99:398,0,371
chrXIII	221223	.	G	A	469.77	PASS	AC=1;AF=0.5;AN=2;BaseQRankSum=1.483;DP=42;Dels=0.02;FS=44.859;HaplotypeScore=6.9031;MLEAC=1;MLEAF=0.5;MQ=41.11;MQ0=0;MQRankSum=0.494;QD=11.18;ReadPosRankSum=1.857	GT:AD:DP:GQ:PL	0/1:25,16:41:99:498,0,846
chrXIII	382772	.	C	T	719.77	PASS	AC=1;AF=0.5;AN=2;BaseQRankSum=1.16;DP=47;Dels=0.0;FS=0.0;HaplotypeScore=0.0;MLEAC=1;MLEAF=0.5;MQ=42.0;MQ0=0;MQRankSum=-2.458;QD=15.31;ReadPosRankSum=-0.181	GT:AD:DP:GQ:PL	0/1:24,23:47:99:748,0,797
chrXIII	398768	.	C	T	560.77	PASS	AC=1;AF=0.5;AN=2;BaseQRankSum=-0.116;DP=35;Dels=0.0;FS=21.733;HaplotypeScore=0.0;MLEAC=1;MLEAF=0.5;MQ=42.0;MQ0=0;MQRankSum=0.182;QD=16.02;ReadPosRankSum=1.865	GT:AD:DP:GQ:PL	0/1:17,18:35:99:589,0,560
chrXIII	500777	.	C	T	269.77	PASS	AC=1;AF=0.5;AN=2;BaseQRankSum=0.959;DP=21;Dels=0.0;FS=1.74;HaplotypeScore=0.0;MLEAC=1;MLEAF=0.5;MQ=41.63;MQ0=0;MQRankSum=-0.817;QD=12.85;ReadPosRankSum=-1.03	GT:AD:DP:GQ:PL	0/1:12,9:21:99:298,0,412
chrXIII	500786	.	G	A	299.77	PASS	AC=1;AF=0.5;AN=2;BaseQRankSum=-0.029;DP=24;Dels=0.0;FS=0.0;HaplotypeScore=0.0;MLEAC=1;MLEAF=0.5;MQ=41.67;MQ0=0;MQRankSum=-0.79;QD=12.49;ReadPosRankSum=0.322	GT:AD:DP:GQ:PL	0/1:14,10:24:99:328,0,451
chrXIII	525150	.	G	A	167.77	PASS	AC=1;AF=0.5;AN=2;BaseQRankSum=0.754;DP=17;Dels=0.0;FS=2.336;HaplotypeScore=0.0;MLEAC=1;MLEAF=0.5;MQ=42.0;MQ0=0;MQRankSum=-0.352;QD=9.87;ReadPosRankSum=-0.854	GT:AD:DP:GQ:PL	0/1:11,6:17:99:196,0,391
chrXIII	562605	.	C	T	317.77	PASS	AC=1;AF=0.5;AN=2;BaseQRankSum=-0.311;DP=18;Dels=0.0;FS=8.141;HaplotypeScore=0.0;MLEAC=1;MLEAF=0.5;MQ=42.0;MQ0=0;MQRankSum=0.933;QD=17.65;ReadPosRankSum=0.044	GT:AD:DP:GQ:PL	0/1:8,10:18:99:346,0,266
chrXIII	578004	.	G	A	271.77	PASS	AC=1;AF=0.5;AN=2;BaseQRankSum=1.184;DP=19;Dels=0.0;FS=0.0;HaplotypeScore=0.0;MLEAC=1;MLEAF=0.5;MQ=42.0;MQ0=0;MQRankSum=-0.286;QD=14.3;ReadPosRankSum=2.49	GT:AD:DP:GQ:PL	0/1:10,9:19:99:300,0,327
chrXIII	578629	.	C	T	162.77	PASS	AC=1;AF=0.5;AN=2;BaseQRankSum=-0.71;DP=14;Dels=0.0;FS=0.0;HaplotypeScore=0.0;MLEAC=1;MLEAF=0.5;MQ=42.0;MQ0=0;MQRankSum=-0.194;QD=11.63;ReadPosRankSum=0.323	GT:AD:DP:GQ:PL	0/1:8,6:14:99:191,0,284
chrXIII	616070	.	C	T	523.77	PASS	AC=1;AF=0.5;AN=2;BaseQRankSum=-0.81;DP=31;Dels=0.0;FS=3.192;HaplotypeScore=0.0;MLEAC=1;MLEAF=0.5;MQ=42.0;MQ0=0;MQRankSum=0.257;QD=16.9;ReadPosRankSum=-1.008	GT:AD:DP:GQ:PL	0/1:15,16:31:99:552,0,520
chrXIII	631355	.	C	T	427.77	PASS	AC=1;AF=0.5;AN=2;BaseQRankSum=1.432;DP=27;Dels=0.0;FS=1.51;HaplotypeScore=0.0;MLEAC=1;MLEAF=0.5;MQ=42.0;MQ0=0;MQRankSum=-1.092;QD=15.84;ReadPosRankSum=0.412	GT:AD:DP:GQ:PL	0/1:14,13:27:99:456,0,494
chrXIII	675360	.	C	T	107.77	PASS	AC=1;AF=0.5;AN=2;BaseQRankSum=-2.556;DP=23;Dels=0.0;FS=26.819;HaplotypeScore=2.2243;MLEAC=1;MLEAF=0.5;MQ=40.73;MQ0=0;MQRankSum=0.455;QD=4.69;ReadPosRankSum=1.365	GT:AD:DP:GQ:PL	0/1:17,6:23:99:136,0,588
chrXIII	752536	.	G	A	416.77	PASS	AC=1;AF=0.5;AN=2;BaseQRankSum=-0.014;DP=42;Dels=0.0;FS=1.242;HaplotypeScore=0.0;MLEAC=1;MLEAF=0.5;MQ=41.5;MQ0=1;MQRankSum=0.501;QD=9.92;ReadPosRankSum=0.717	GT:AD:DP:GQ:PL	0/1:26,16:42:99:445,0,865
chrXIII	781909	.	G	A	519.77	PASS	AC=1;AF=0.5;AN=2;BaseQRankSum=-0.274;DP=40;Dels=0.0;FS=0.0;HaplotypeScore=0.0;MLEAC=1;MLEAF=0.5;MQ=42.0;MQ0=0;MQRankSum=-0.246;QD=12.99;ReadPosRankSum=0.711	GT:AD:DP:GQ:PL	0/1:23,17:40:99:548,0,781
chrXIII	789549	.	G	A	306.77	PASS	AC=1;AF=0.5;AN=2;BaseQRankSum=-0.618;DP=37;Dels=0.0;FS=0.0;HaplotypeScore=0.0;MLEAC=1;MLEAF=0.5;MQ=41.43;MQ0=1;MQRankSum=1.133;QD=8.29;ReadPosRankSum=-1.889	GT:AD:DP:GQ:PL	0/1:25,12:37:99:335,0,911
chrXIII	822448	.	C	T	1510.77	PASS	AC=1;AF=0.5;AN=2;BaseQRankSum=2.883;DP=104;Dels=0.0;FS=0.0;HaplotypeScore=0.7887;MLEAC=1;MLEAF=0.5;MQ=41.45;MQ0=0;MQRankSum=-2.379;QD=14.53;ReadPosRankSum=-0.298	GT:AD:DP:GQ:PL	0/1:58,46:104:99:1539,0,1860
chrXIII	822449	.	C	T	1402.77	PASS	AC=1;AF=0.5;AN=2;BaseQRankSum=1.85;DP=104;Dels=0.0;FS=0.767;HaplotypeScore=0.7887;MLEAC=1;MLEAF=0.5;MQ=41.45;MQ0=0;MQRankSum=-3.431;QD=13.49;ReadPosRankSum=-0.026	GT:AD:DP:GQ:PL	0/1:59,45:104:99:1431,0,1952
chrXIII	863725	.	G	A	156.77	PASS	AC=1;AF=0.5;AN=2;BaseQRankSum=-0.424;DP=28;Dels=0.0;FS=38.692;HaplotypeScore=0.7887;MLEAC=1;MLEAF=0.5;MQ=42.0;MQ0=0;MQRankSum=0.159;QD=5.6;ReadPosRankSum=0.955	GT:AD:DP:GQ:PL	0/1:21,7:28:99:185,0,691
chrXIII	887910	.	G	A	182.77	PASS	AC=1;AF=0.5;AN=2;BaseQRankSum=1.08;DP=24;Dels=0.0;FS=7.196;HaplotypeScore=0.0;MLEAC=1;MLEAF=0.5;MQ=42.0;MQ0=0;MQRankSum=0.064;QD=7.62;ReadPosRankSum=-1.397	GT:AD:DP:GQ:PL	0/1:17,7:24:99:211,0,595
chrXIV	34341	.	G	A	516.77	PASS	AC=1;AF=0.5;AN=2;BaseQRankSum=1.564;DP=32;Dels=0.0;FS=0.0;HaplotypeScore=0.0;MLEAC=1;MLEAF=0.5;MQ=42.0;MQ0=0;MQRankSum=0.245;QD=16.15;ReadPosRankSum=1.413	GT:AD:DP:GQ:PL	0/1:16,16:32:99:545,0,504
chrXIV	82498	.	G	A	876.77	PASS	AC=1;AF=0.5;AN=2;BaseQRankSum=0.632;DP=46;Dels=0.0;FS=14.461;HaplotypeScore=0.0;MLEAC=1;MLEAF=0.5;MQ=41.54;MQ0=1;MQRankSum=0.057;QD=19.06;ReadPosRankSum=-0.011	GT:AD:DP:GQ:PL	0/1:20,26:46:99:905,0,581
chrXIV	131660	.	G	A	178.77	PASS	AC=1;AF=0.5;AN=2;BaseQRankSum=-2.82;DP=42;Dels=0.0;FS=42.022;HaplotypeScore=7.212;MLEAC=1;MLEAF=0.5;MQ=41.95;MQ0=0;MQRankSum=-0.753;QD=4.26;ReadPosRankSum=1.491	GT:AD:DP:GQ:PL	0/1:32,10:42:99:207,0,1086
chrXIV	245243	.	G	A	809.77	PASS	AC=1;AF=0.5;AN=2;BaseQRankSum=1.809;DP=54;Dels=0.0;FS=2.319;HaplotypeScore=0.0;MLEAC=1;MLEAF=0.5;MQ=41.61;MQ0=0;MQRankSum=1.376;QD=15.0;ReadPosRankSum=-0.667	GT:AD:DP:GQ:PL	0/1:28,26:54:99:838,0,922
chrXIV	283681	.	G	A	392.77	PASS	AC=1;AF=0.5;AN=2;BaseQRankSum=-0.533;DP=21;Dels=0.0;FS=4.01;HaplotypeScore=0.0;MLEAC=1;MLEAF=0.5;MQ=42.0;MQ0=0;MQRankSum=1.173;QD=18.7;ReadPosRankSum=0.959	GT:AD:DP:GQ:PL	0/1:9,12:21:99:421,0,265
chrXIV	360355	.	C	T	668.77	PASS	AC=1;AF=0.5;AN=2;BaseQRankSum=0.935;DP=46;Dels=0.0;FS=1.162;HaplotypeScore=2.366;MLEAC=1;MLEAF=0.5;MQ=41.05;MQ0=0;MQRankSum=1.55;QD=14.54;ReadPosRankSum=-0.583	GT:AD:DP:GQ:PL	0/1:24,22:46:99:697,0,772
chrXIV	432159	.	C	T	814.77	PASS	AC=1;AF=0.5;AN=2;BaseQRankSum=0.399;DP=54;Dels=0.0;FS=1.055;HaplotypeScore=0.0;MLEAC=1;MLEAF=0.5;MQ=42.0;MQ0=0;MQRankSum=0.278;QD=15.09;ReadPosRankSum=-1.197	GT:AD:DP:GQ:PL	0/1:29,25:54:99:843,0,1009
chrXIV	493564	.	G	A	883.77	PASS	AC=1;AF=0.5;AN=2;BaseQRankSum=0.658;DP=43;Dels=0.0;FS=2.774;HaplotypeScore=0.0;MLEAC=1;MLEAF=0.5;MQ=42.0;MQ0=0;MQRankSum=-1.205;QD=20.55;ReadPosRankSum=1.006	GT:AD:DP:GQ:PL	0/1:17,26:43:99:912,0,530
chrXIV	499582	.	C	T	733.77	PASS	AC=1;AF=0.5;AN=2;BaseQRankSum=-1.282;DP=36;Dels=0.0;FS=5.028;HaplotypeScore=0.0;MLEAC=1;MLEAF=0.5;MQ=42.0;MQ0=0;MQRankSum=-0.406;QD=20.38;ReadPosRankSum=0.178	GT:AD:DP:GQ:PL	0/1:14,22:36:99:762,0,455
chrXIV	547957	.	C	T	848.77	PASS	AC=1;AF=0.5;AN=2;BaseQRankSum=1.007;DP=41;Dels=0.0;FS=1.283;HaplotypeScore=0.0;MLEAC=1;MLEAF=0.5;MQ=40.92;MQ0=1;MQRankSum=1.63;QD=20.7;ReadPosRankSum=-0.014	GT:AD:DP:GQ:PL	0/1:15,26:41:99:877,0,387
chrXIV	598681	.	G	A	924.77	PASS	AC=1;AF=0.5;AN=2;BaseQRankSum=1.922;DP=91;Dels=0.0;FS=0.825;HaplotypeScore=0.0;MLEAC=1;MLEAF=0.5;MQ=42.0;MQ0=0;MQRankSum=-0.147;QD=10.16;ReadPosRankSum=0.791	GT:AD:DP:GQ:PL	0/1:60,31:91:99:953,0,1915
chrXIV	608552	.	G	A	804.77	PASS	AC=1;AF=0.5;AN=2;BaseQRankSum=1.741;DP=42;Dels=0.0;FS=8.832;HaplotypeScore=0.0;MLEAC=1;MLEAF=0.5;MQ=42.0;MQ0=0;MQRankSum=-0.038;QD=19.16;ReadPosRankSum=-0.191	GT:AD:DP:GQ:PL	0/1:18,24:42:99:833,0,578
chrXIV	635854	.	G	A	827.77	PASS	AC=1;AF=0.5;AN=2;BaseQRankSum=0.344;DP=57;Dels=0.0;FS=1.05;HaplotypeScore=0.0;MLEAC=1;MLEAF=0.5;MQ=41.97;MQ0=0;MQRankSum=-1.738;QD=14.52;ReadPosRankSum=-0.008	GT:AD:DP:GQ:PL	0/1:31,26:57:99:856,0,1047
chrXIV	661900	.	G	A	1065.77	PASS	AC=1;AF=0.5;AN=2;BaseQRankSum=-0.82;DP=76;Dels=0.0;FS=3.069;HaplotypeScore=0.0;MLEAC=1;MLEAF=0.5;MQ=42.0;MQ0=0;MQRankSum=0.611;QD=14.02;ReadPosRankSum=-2.481	GT:AD:DP:GQ:PL	0/1:42,34:76:99:1094,0,1412
chrXIV	765039	.	C	T	195.77	PASS	AC=1;AF=0.5;AN=2;BaseQRankSum=0.0;DP=18;Dels=0.0;FS=18.921;HaplotypeScore=0.0;MLEAC=1;MLEAF=0.5;MQ=42.0;MQ0=0;MQRankSum=0.453;QD=10.88;ReadPosRankSum=-0.181	GT:AD:DP:GQ:PL	0/1:11,7:18:99:224,0,381
chrXV	145192	.	C	T	120.77	PASS	AC=1;AF=0.5;AN=2;BaseQRankSum=-3.422;DP=25;Dels=0.0;FS=24.95;HaplotypeScore=6.1484;MLEAC=1;MLEAF=0.5;MQ=40.22;MQ0=0;MQRankSum=-0.082;QD=4.83;ReadPosRankSum=1.834	GT:AD:DP:GQ:PL	0/1:14,11:25:99:149,0,471
chrXV	155212	.	G	A	537.77	PASS	AC=1;AF=0.5;AN=2;BaseQRankSum=1.02;DP=32;Dels=0.0;FS=49.755;HaplotypeScore=1.9894;MLEAC=1;MLEAF=0.5;MQ=41.11;MQ0=0;MQRankSum=-0.151;QD=16.81;ReadPosRankSum=1.813	GT:AD:DP:GQ:PL	0/1:15,17:32:99:566,0,498
chrXV	224675	.	G	A	629.77	PASS	AC=1;AF=0.5;AN=2;BaseQRankSum=0.638;DP=48;Dels=0.0;FS=6.04;HaplotypeScore=0.0;MLEAC=1;MLEAF=0.5;MQ=42.0;MQ0=0;MQRankSum=-0.512;QD=13.12;ReadPosRankSum=0.617	GT:AD:DP:GQ:PL	0/1:28,20:48:99:658,0,966
chrXV	232296	.	C	T	880.77	PASS	AC=1;AF=0.5;AN=2;BaseQRankSum=0.859;DP=51;Dels=0.0;FS=7.859;HaplotypeScore=0.9665;MLEAC=1;MLEAF=0.5;MQ=42.0;MQ0=0;MQRankSum=-2.784;QD=17.27;ReadPosRankSum=-0.594	GT:AD:DP:GQ:PL	0/1:24,27:51:99:909,0,772
chrXV	251178	.	G	A	756.77	PASS	AC=1;AF=0.5;AN=2;BaseQRankSum=0.791;DP=43;Dels=0.0;FS=2.696;HaplotypeScore=0.0;MLEAC=1;MLEAF=0.5;MQ=42.0;MQ0=0;MQRankSum=-0.402;QD=17.6;ReadPosRankSum=0.645	GT:AD:DP:GQ:PL	0/1:20,23:43:99:785,0,660
chrXV	282754	.	C	T	999.77	PASS	AC=1;AF=0.5;AN=2;BaseQRankSum=1.986;DP=42;Dels=0.0;FS=3.141;HaplotypeScore=0.0;MLEAC=1;MLEAF=0.5;MQ=42.0;MQ0=0;MQRankSum=-0.354;QD=23.8;ReadPosRankSum=0.816	GT:AD:DP:GQ:PL	0/1:13,29:42:99:1028,0,353
chrXV	287983	.	C	T	551.77	PASS	AC=1;AF=0.5;AN=2;BaseQRankSum=0.506;DP=46;Dels=0.0;FS=0.0;HaplotypeScore=0.0;MLEAC=1;MLEAF=0.5;MQ=42.0;MQ0=0;MQRankSum=0.056;QD=11.99;ReadPosRankSum=-1.474	GT:AD:DP:GQ:PL	0/1:28,18:46:99:580,0,956
chrXV	309203	.	G	A	441.77	PASS	AC=1;AF=0.5;AN=2;BaseQRankSum=1.092;DP=31;Dels=0.0;FS=0.0;HaplotypeScore=0.0;MLEAC=1;MLEAF=0.5;MQ=42.0;MQ0=0;MQRankSum=0.893;QD=14.25;ReadPosRankSum=-0.258	GT:AD:DP:GQ:PL	0/1:17,14:31:99:470,0,581
chrXV	353900	.	C	T	213.77	PASS	AC=1;AF=0.5;AN=2;BaseQRankSum=0.583;DP=26;Dels=0.0;FS=6.648;HaplotypeScore=0.0;MLEAC=1;MLEAF=0.5;MQ=42.0;MQ0=0;MQRankSum=-1.25;QD=8.22;ReadPosRankSum=0.194	GT:AD:DP:GQ:PL	0/1:18,8:26:99:242,0,637
chrXV	497012	.	C	T	581.77	PASS	AC=1;AF=0.5;AN=2;BaseQRankSum=0.422;DP=48;Dels=0.0;FS=1.174;HaplotypeScore=0.8321;MLEAC=1;MLEAF=0.5;MQ=41.7;MQ0=0;MQRankSum=0.422;QD=12.12;ReadPosRankSum=0.021	GT:AD:DP:GQ:PL	0/1:29,19:48:99:610,0,955
chrXV	529591	.	C	T	476.77	PASS	AC=1;AF=0.5;AN=2;BaseQRankSum=-0.036;DP=45;Dels=0.0;FS=0.0;HaplotypeScore=0.0;MLEAC=1;MLEAF=0.5;MQ=42.0;MQ0=0;MQRankSum=-0.818;QD=10.59;ReadPosRankSum=1.079	GT:AD:DP:GQ:PL	0/1:29,16:45:99:505,0,1001
chrXV	561844	.	G	A	319.77	PASS	AC=1;AF=0.5;AN=2;BaseQRankSum=1.852;DP=20;Dels=0.0;FS=0.0;HaplotypeScore=0.0;MLEAC=1;MLEAF=0.5;MQ=42.0;MQ0=0;MQRankSum=-1.021;QD=15.99;ReadPosRankSum=1.172	GT:AD:DP:GQ:PL	0/1:10,10:20:99:348,0,331
chrXV	587935	.	C	T	1278.77	PASS	AC=1;AF=0.5;AN=2;BaseQRankSum=0.086;DP=71;Dels=0.0;FS=12.323;HaplotypeScore=0.8667;MLEAC=1;MLEAF=0.5;MQ=41.97;MQ0=0;MQRankSum=0.87;QD=18.01;ReadPosRankSum=0.179	GT:AD:DP:GQ:PL	0/1:33,38:71:99:1307,0,1075
chrXV	619539	.	G	A	608.77	PASS	AC=1;AF=0.5;AN=2;BaseQRankSum=-0.271;DP=44;Dels=0.0;FS=2.493;HaplotypeScore=0.0;MLEAC=1;MLEAF=0.5;MQ=42.0;MQ0=0;MQRankSum=0.695;QD=13.84;ReadPosRankSum=-0.884	GT:AD:DP:GQ:PL	0/1:24,20:44:99:637,0,812
chrXV	632777	.	C	T	715.77	PASS	AC=1;AF=0.5;AN=2;BaseQRankSum=1.176;DP=46;Dels=0.0;FS=1.149;HaplotypeScore=0.0;MLEAC=1;MLEAF=0.5;MQ=42.0;MQ0=0;MQRankSum=-0.495;QD=15.56;ReadPosRankSum=-0.539	GT:AD:DP:GQ:PL	0/1:24,22:46:99:744,0,800
chrXV	715493	.	G	A	528.77	PASS	AC=1;AF=0.5;AN=2;BaseQRankSum=1.355;DP=47;Dels=0.0;FS=55.684;HaplotypeScore=6.66;MLEAC=1;MLEAF=0.5;MQ=41.26;MQ0=0;MQRankSum=1.832;QD=11.25;ReadPosRankSum=2.092	GT:AD:DP:GQ:PL	0/1:28,19:47:99:557,0,972
chrXV	780056	.	C	T	539.77	PASS	AC=1;AF=0.5;AN=2;BaseQRankSum=0.275;DP=30;Dels=0.0;FS=6.284;HaplotypeScore=0.0;MLEAC=1;MLEAF=0.5;MQ=40.84;MQ0=0;MQRankSum=-0.233;QD=17.99;ReadPosRankSum=0.614	GT:AD:DP:GQ:PL	0/1:12,18:30:99:568,0,382
chrXV	787434	.	C	T	449.77	PASS	AC=1;AF=0.5;AN=2;BaseQRankSum=-0.502;DP=29;Dels=0.0;FS=0.0;HaplotypeScore=0.0;MLEAC=1;MLEAF=0.5;MQ=42.0;MQ0=0;MQRankSum=0.327;QD=15.51;ReadPosRankSum=-0.546	GT:AD:DP:GQ:PL	0/1:15,14:29:99:478,0,525
chrXV	797373	.	C	T	712.77	PASS	AC=1;AF=0.5;AN=2;BaseQRankSum=-0.16;DP=47;Dels=0.0;FS=0.0;HaplotypeScore=0.0;MLEAC=1;MLEAF=0.5;MQ=42.0;MQ0=0;MQRankSum=0.48;QD=15.17;ReadPosRankSum=-0.288	GT:AD:DP:GQ:PL	0/1:25,22:47:99:741,0,861
chrXV	832662	.	C	T	744.77	PASS	AC=1;AF=0.5;AN=2;BaseQRankSum=0.444;DP=54;Dels=0.0;FS=0.0;HaplotypeScore=0.0;MLEAC=1;MLEAF=0.5;MQ=42.0;MQ0=0;MQRankSum=1.558;QD=13.79;ReadPosRankSum=1.105	GT:AD:DP:GQ:PL	0/1:30,24:54:99:773,0,971
chrXV	871608	.	C	T	832.77	PASS	AC=1;AF=0.5;AN=2;BaseQRankSum=-1.507;DP=48;Dels=0.0;FS=0.0;HaplotypeScore=0.0;MLEAC=1;MLEAF=0.5;MQ=42.0;MQ0=0;MQRankSum=-0.371;QD=17.35;ReadPosRankSum=-1.176	GT:AD:DP:GQ:PL	0/1:23,25:48:99:861,0,802
chrXV	880654	.	C	T	1132.77	PASS	AC=1;AF=0.5;AN=2;BaseQRankSum=0.144;DP=71;Dels=0.0;FS=1.962;HaplotypeScore=0.0;MLEAC=1;MLEAF=0.5;MQ=42.0;MQ0=0;MQRankSum=-1.708;QD=15.95;ReadPosRankSum=0.546	GT:AD:DP:GQ:PL	0/1:36,35:71:99:1161,0,1222
chrXV	1005598	.	C	T	445.77	PASS	AC=1;AF=0.5;AN=2;BaseQRankSum=0.894;DP=30;Dels=0.0;FS=12.187;HaplotypeScore=0.0;MLEAC=1;MLEAF=0.5;MQ=42.0;MQ0=0;MQRankSum=-0.561;QD=14.86;ReadPosRankSum=-0.021	GT:AD:DP:GQ:PL	0/1:16,14:30:99:474,0,502
chrXV	1013164	.	G	A	220.77	PASS	AC=1;AF=0.5;AN=2;BaseQRankSum=1.869;DP=28;Dels=0.0;FS=39.85;HaplotypeScore=4.7072;MLEAC=1;MLEAF=0.5;MQ=40.94;MQ0=0;MQRankSum=-0.541;QD=7.88;ReadPosRankSum=1.082	GT:AD:DP:GQ:PL	0/1:19,9:28:99:249,0,668
chrXV	1064063	.	C	T	776.77	PASS	AC=1;AF=0.5;AN=2;BaseQRankSum=-0.201;DP=52;Dels=0.0;FS=8.034;HaplotypeScore=0.0;MLEAC=1;MLEAF=0.5;MQ=41.96;MQ0=0;MQRankSum=1.026;QD=14.94;ReadPosRankSum=-0.293	GT:AD:DP:GQ:PL	0/1:27,25:52:99:805,0,877
chrXVI	38891	.	G	A	154.77	PASS	AC=1;AF=0.5;AN=2;BaseQRankSum=1.992;DP=59;Dels=0.0;FS=26.667;HaplotypeScore=2.7753;MLEAC=1;MLEAF=0.5;MQ=41.43;MQ0=0;MQRankSum=0.053;QD=2.62;ReadPosRankSum=0.411	GT:AD:DP:GQ:PL	0/1:50,9:59:99:183,0,1792
chrXVI	243216	.	G	A	507.77	PASS	AC=1;AF=0.5;AN=2;BaseQRankSum=-0.396;DP=32;Dels=0.0;FS=1.4;HaplotypeScore=0.734;MLEAC=1;MLEAF=0.5;MQ=41.94;MQ0=0;MQRankSum=0.245;QD=15.87;ReadPosRankSum=-0.886	GT:AD:DP:GQ:PL	0/1:16,16:32:99:536,0,533
chrXVI	281563	.	G	A	411.77	PASS	AC=1;AF=0.5;AN=2;BaseQRankSum=0.437;DP=29;Dels=0.0;FS=0.0;HaplotypeScore=0.0;MLEAC=1;MLEAF=0.5;MQ=41.27;MQ0=1;MQRankSum=1.034;QD=14.2;ReadPosRankSum=0.574	GT:AD:DP:GQ:PL	0/1:15,14:29:99:440,0,422
chrXVI	332393	.	C	T	762.77	PASS	AC=1;AF=0.5;AN=2;BaseQRankSum=0.433;DP=41;Dels=0.0;FS=6.967;HaplotypeScore=0.0;MLEAC=1;MLEAF=0.5;MQ=42.0;MQ0=0;MQRankSum=-0.696;QD=18.6;ReadPosRankSum=-1.747	GT:AD:DP:GQ:PL	0/1:18,23:41:99:791,0,581
chrXVI	352838	.	G	A	304.77	PASS	AC=1;AF=0.5;AN=2;BaseQRankSum=-0.961;DP=23;Dels=0.0;FS=1.643;HaplotypeScore=0.0;MLEAC=1;MLEAF=0.5;MQ=42.0;MQ0=0;MQRankSum=0.527;QD=13.25;ReadPosRankSum=0.589	GT:AD:DP:GQ:PL	0/1:13,10:23:99:333,0,463
chrXVI	491447	.	G	A	134.77	PASS	AC=1;AF=0.5;AN=2;BaseQRankSum=-3.636;DP=44;Dels=0.0;FS=46.268;HaplotypeScore=8.2897;MLEAC=1;MLEAF=0.5;MQ=40.84;MQ0=0;MQRankSum=0.013;QD=3.06;ReadPosRankSum=1.917	GT:AD:DP:GQ:PL	0/1:30,13:44:99:163,0,1012
chrXVI	500109	.	G	A	724.77	PASS	AC=1;AF=0.5;AN=2;BaseQRankSum=0.458;DP=41;Dels=0.0;FS=6.803;HaplotypeScore=0.0;MLEAC=1;MLEAF=0.5;MQ=42.0;MQ0=0;MQRankSum=0.065;QD=17.68;ReadPosRankSum=0.85	GT:AD:DP:GQ:PL	0/1:19,22:41:99:753,0,629
chrXVI	603393	.	C	T	430.77	PASS	AC=1;AF=0.5;AN=2;BaseQRankSum=-0.269;DP=16;Dels=0.0;FS=6.726;HaplotypeScore=0.0;MLEAC=1;MLEAF=0.5;MQ=42.0;MQ0=0;MQRankSum=0.807;QD=26.92;ReadPosRankSum=-0.269	GT:AD:DP:GQ:PL	0/1:3,13:16:71:459,0,71
chrXVI	643559	.	C	T	207.77	PASS	AC=1;AF=0.5;AN=2;BaseQRankSum=-3.01;DP=44;Dels=0.0;FS=58.028;HaplotypeScore=11.8317;MLEAC=1;MLEAF=0.5;MQ=41.62;MQ0=0;MQRankSum=1.235;QD=4.72;ReadPosRankSum=0.232	GT:AD:DP:GQ:PL	0/1:31,13:44:99:236,0,1003
chrXVI	813161	.	C	T	177.77	PASS	AC=1;AF=0.5;AN=2;BaseQRankSum=0.45;DP=39;Dels=0.0;FS=24.596;HaplotypeScore=0.0;MLEAC=1;MLEAF=0.5;MQ=41.41;MQ0=0;MQRankSum=-0.15;QD=4.56;ReadPosRankSum=2.517	GT:AD:DP:GQ:PL	0/1:30,9:39:99:206,0,1107
chrXVI	819101	.	G	A	363.77	PASS	AC=1;AF=0.5;AN=2;BaseQRankSum=-0.782;DP=40;Dels=0.0;FS=51.017;HaplotypeScore=4.5601;MLEAC=1;MLEAF=0.5;MQ=40.39;MQ0=0;MQRankSum=-0.726;QD=9.09;ReadPosRankSum=1.173	GT:AD:DP:GQ:PL	0/1:25,15:40:99:392,0,881
chrXVI	833750	.	G	A	1287.77	PASS	AC=1;AF=0.5;AN=2;BaseQRankSum=1.439;DP=80;Dels=0.0;FS=0.846;HaplotypeScore=0.0;MLEAC=1;MLEAF=0.5;MQ=41.71;MQ0=0;MQRankSum=-1.833;QD=16.1;ReadPosRankSum=0.929	GT:AD:DP:GQ:PL	0/1:40,40:80:99:1316,0,1286
