# Supplementary material for: Disruption of Transcriptional Coactivator Sub1 Leads to Genome-Wide Re-distribution of Clustered Mutations Induced by APOBEC in Active Yeast Genes
Source: PLoS Genet. 2015 May 5;11(5):e1005217. doi: 10.1371/journal.pgen.1005217 (PMC4420506; doi:10.1371/journal.pgen.1005217)
Supplement: S1 Dataset — (ZIP) [file pgen.1005217.s001.zip › A3G/N038-LAN210-Can-A3G-Oct12-RUN4-D3.vcf]

##fileformat=VCFv4.1
##FILTER=<ID=LowQual,Description="Low quality">
##FILTER=<ID=ambigious_snp,Description="QD < 2.000000 || FS > 60.000000 || MQ < 40.000000 || HaplotypeScore > 13.000000 || MappingQualityRankSum < -12.500000 || ReadPosRankSum < -8.000000">
##FORMAT=<ID=AD,Number=.,Type=Integer,Description="Allelic depths for the ref and alt alleles in the order listed">
##FORMAT=<ID=DP,Number=1,Type=Integer,Description="Approximate read depth (reads with MQ=255 or with bad mates are filtered)">
##FORMAT=<ID=GQ,Number=1,Type=Integer,Description="Genotype Quality">
##FORMAT=<ID=GT,Number=1,Type=String,Description="Genotype">
##FORMAT=<ID=PL,Number=G,Type=Integer,Description="Normalized, Phred-scaled likelihoods for genotypes as defined in the VCF specification">
##GATKCommandLine=<ID=SelectVariants,Version=3.2-0-g289df4b,Date="Thu Aug 14 15:49:20 MSK 2014",Epoch=1408016960828,CommandLineOptions="analysis_type=SelectVariants input_file=[] showFullBamList=false read_buffer_size=null phone_home=AWS gatk_key=null tag=NA read_filter=[] intervals=null excludeIntervals=null interval_set_rule=UNION interval_merging=ALL interval_padding=0 reference_sequence=/home/mahajrod/genetics/desaminases/data/LAN210_v0.10m/LAN210_v0.10m.fasta nonDeterministicRandomSeed=false disableDithering=false maxRuntime=-1 maxRuntimeUnits=MINUTES downsampling_type=BY_SAMPLE downsample_to_fraction=null downsample_to_coverage=1000 baq=OFF baqGapOpenPenalty=40.0 refactor_NDN_cigar_string=false fix_misencoded_quality_scores=false allow_potentially_misencoded_quality_scores=false useOriginalQualities=false defaultBaseQualities=-1 performanceLog=null BQSR=null quantize_quals=0 disable_indel_quals=false emit_original_quals=false preserve_qscores_less_than=6 globalQScorePrior=-1.0 validation_strictness=SILENT remove_program_records=false keep_program_records=false sample_rename_mapping_file=null unsafe=null disable_auto_index_creation_and_locking_when_reading_rods=false num_threads=1 num_cpu_threads_per_data_thread=1 num_io_threads=0 monitorThreadEfficiency=false num_bam_file_handles=null read_group_black_list=null pedigree=[] pedigreeString=[] pedigreeValidationType=STRICT allow_intervals_with_unindexed_bam=false generateShadowBCF=false variant_index_type=DYNAMIC_SEEK variant_index_parameter=-1 logging_level=INFO log_to_file=null help=false version=false variant=(RodBinding name=variant source=N038-LAN210-Can-A3G-Oct12-RUN4-D3_GATK_filtered_SNP.vcf) discordance=(RodBinding name= source=UNBOUND) concordance=(RodBinding name= source=UNBOUND) out=org.broadinstitute.gatk.engine.io.stubs.VariantContextWriterStub no_cmdline_in_header=org.broadinstitute.gatk.engine.io.stubs.VariantContextWriterStub sites_only=org.broadinstitute.gatk.engine.io.stubs.VariantContextWriterStub bcf=org.broadinstitute.gatk.engine.io.stubs.VariantContextWriterStub sample_name=[] sample_expressions=null sample_file=null exclude_sample_name=[] exclude_sample_file=[] select_expressions=[] excludeNonVariants=false excludeFiltered=true restrictAllelesTo=ALL keepOriginalAC=false mendelianViolation=false mendelianViolationQualThreshold=0.0 select_random_fraction=0.0 remove_fraction_genotypes=0.0 selectTypeToInclude=[] keepIDs=null fullyDecode=false forceGenotypesDecode=false justRead=false maxIndelSize=2147483647 ALLOW_NONOVERLAPPING_COMMAND_LINE_SAMPLES=false filter_reads_with_N_cigar=false filter_mismatching_base_and_quals=false filter_bases_not_stored=false">
##INFO=<ID=AC,Number=A,Type=Integer,Description="Allele count in genotypes, for each ALT allele, in the same order as listed">
##INFO=<ID=AF,Number=A,Type=Float,Description="Allele Frequency, for each ALT allele, in the same order as listed">
##INFO=<ID=AN,Number=1,Type=Integer,Description="Total number of alleles in called genotypes">
##INFO=<ID=BaseQRankSum,Number=1,Type=Float,Description="Z-score from Wilcoxon rank sum test of Alt Vs. Ref base qualities">
##INFO=<ID=DP,Number=1,Type=Integer,Description="Approximate read depth; some reads may have been filtered">
##INFO=<ID=DS,Number=0,Type=Flag,Description="Were any of the samples downsampled?">
##INFO=<ID=Dels,Number=1,Type=Float,Description="Fraction of Reads Containing Spanning Deletions">
##INFO=<ID=FS,Number=1,Type=Float,Description="Phred-scaled p-value using Fisher's exact test to detect strand bias">
##INFO=<ID=HaplotypeScore,Number=1,Type=Float,Description="Consistency of the site with at most two segregating haplotypes">
##INFO=<ID=InbreedingCoeff,Number=1,Type=Float,Description="Inbreeding coefficient as estimated from the genotype likelihoods per-sample when compared against the Hardy-Weinberg expectation">
##INFO=<ID=MLEAC,Number=A,Type=Integer,Description="Maximum likelihood expectation (MLE) for the allele counts (not necessarily the same as the AC), for each ALT allele, in the same order as listed">
##INFO=<ID=MLEAF,Number=A,Type=Float,Description="Maximum likelihood expectation (MLE) for the allele frequency (not necessarily the same as the AF), for each ALT allele, in the same order as listed">
##INFO=<ID=MQ,Number=1,Type=Float,Description="RMS Mapping Quality">
##INFO=<ID=MQ0,Number=1,Type=Integer,Description="Total Mapping Quality Zero Reads">
##INFO=<ID=MQRankSum,Number=1,Type=Float,Description="Z-score From Wilcoxon rank sum test of Alt vs. Ref read mapping qualities">
##INFO=<ID=QD,Number=1,Type=Float,Description="Variant Confidence/Quality by Depth">
##INFO=<ID=RPA,Number=.,Type=Integer,Description="Number of times tandem repeat unit is repeated, for each allele (including reference)">
##INFO=<ID=RU,Number=1,Type=String,Description="Tandem repeat unit (bases)">
##INFO=<ID=ReadPosRankSum,Number=1,Type=Float,Description="Z-score from Wilcoxon rank sum test of Alt vs. Ref read position bias">
##INFO=<ID=STR,Number=0,Type=Flag,Description="Variant is a short tandem repeat">
##contig=<ID=chrI,length=198855>
##contig=<ID=chrII,length=810456>
##contig=<ID=chrIII,length=316501>
##contig=<ID=chrIV,length=1516959>
##contig=<ID=chrV,length=570663>
##contig=<ID=chrVI,length=270116>
##contig=<ID=chrVII,length=1084724>
##contig=<ID=chrVIII,length=557320>
##contig=<ID=chrIX,length=433988>
##contig=<ID=chrX,length=745688>
##contig=<ID=chrXI,length=666767>
##contig=<ID=chrXII,length=1065113>
##contig=<ID=chrXIII,length=917121>
##contig=<ID=chrXIV,length=784078>
##contig=<ID=chrXV,length=1078147>
##contig=<ID=chrXVI,length=943466>
##contig=<ID=mt,length=85611>
##reference=file:///home/mahajrod/genetics/desaminases/data/LAN210_v0.10m/LAN210_v0.10m.fasta
##source=SelectVariants
#CHROM	POS	ID	REF	ALT	QUAL	FILTER	INFO	FORMAT	N038-LAN210-Can-A3G-Oct12-RUN4-D3
chrII	137500	.	C	T	247.77	PASS	AC=1;AF=0.5;AN=2;BaseQRankSum=-3.123;DP=47;Dels=0.0;FS=57.922;HaplotypeScore=5.4376;MLEAC=1;MLEAF=0.5;MQ=41.25;MQ0=1;MQRankSum=0.683;QD=5.27;ReadPosRankSum=2.659	GT:AD:DP:GQ:PL	0/1:33,14:47:99:276,0,1168
chrII	162820	.	C	T	358.77	PASS	AC=1;AF=0.5;AN=2;BaseQRankSum=-3.59;DP=46;Dels=0.0;FS=55.607;HaplotypeScore=2.9783;MLEAC=1;MLEAF=0.5;MQ=41.55;MQ0=0;MQRankSum=-0.101;QD=7.8;ReadPosRankSum=0.439	GT:AD:DP:GQ:PL	0/1:28,18:46:99:387,0,902
chrII	195745	.	G	A	271.77	PASS	AC=1;AF=0.5;AN=2;BaseQRankSum=-2.337;DP=49;Dels=0.0;FS=58.008;HaplotypeScore=4.9565;MLEAC=1;MLEAF=0.5;MQ=41.58;MQ0=0;MQRankSum=-1.035;QD=5.55;ReadPosRankSum=0.314	GT:AD:DP:GQ:PL	0/1:37,12:49:99:300,0,1326
chrII	530625	.	G	A	205.77	PASS	AC=1;AF=0.5;AN=2;BaseQRankSum=0.362;DP=30;Dels=0.0;FS=26.578;HaplotypeScore=1.9944;MLEAC=1;MLEAF=0.5;MQ=41.46;MQ0=0;MQRankSum=0.091;QD=6.86;ReadPosRankSum=2.444	GT:AD:DP:GQ:PL	0/1:21,9:30:99:234,0,719
chrIII	29503	.	C	T	258.77	PASS	AC=1;AF=0.5;AN=2;BaseQRankSum=0.439;DP=24;Dels=0.0;FS=38.198;HaplotypeScore=0.9933;MLEAC=1;MLEAF=0.5;MQ=41.38;MQ0=0;MQRankSum=-0.966;QD=10.78;ReadPosRankSum=1.317	GT:AD:DP:GQ:PL	0/1:14,10:24:99:287,0,443
chrIII	43614	.	C	T	1816.77	PASS	AC=2;AF=1.0;AN=2;DP=47;Dels=0.02;FS=0.0;HaplotypeScore=6.8551;MLEAC=2;MLEAF=1.0;MQ=40.87;MQ0=0;QD=29.09	GT:AD:DP:GQ:PL	1/1:0,46:46:99:1845,138,0
chrIV	57060	.	G	A	170.77	PASS	AC=1;AF=0.5;AN=2;BaseQRankSum=-3.091;DP=49;Dels=0.0;FS=47.286;HaplotypeScore=7.8981;MLEAC=1;MLEAF=0.5;MQ=41.5;MQ0=0;MQRankSum=-0.192;QD=3.49;ReadPosRankSum=-0.691	GT:AD:DP:GQ:PL	0/1:36,13:49:99:199,0,1282
chrIV	95786	.	C	T	197.77	PASS	AC=1;AF=0.5;AN=2;BaseQRankSum=-3.948;DP=33;Dels=0.0;FS=58.92;HaplotypeScore=0.734;MLEAC=1;MLEAF=0.5;MQ=42.0;MQ0=0;MQRankSum=-0.356;QD=5.99;ReadPosRankSum=0.73	GT:AD:DP:GQ:PL	0/1:21,12:33:99:226,0,691
chrIV	141262	.	C	T	690.77	PASS	AC=1;AF=0.5;AN=2;BaseQRankSum=0.44;DP=38;Dels=0.0;FS=2.961;HaplotypeScore=0.0;MLEAC=1;MLEAF=0.5;MQ=42.0;MQ0=0;MQRankSum=0.617;QD=18.18;ReadPosRankSum=1.38	GT:AD:DP:GQ:PL	0/1:17,21:38:99:719,0,555
chrIV	366250	.	G	A	321.77	PASS	AC=1;AF=0.5;AN=2;BaseQRankSum=-4.744;DP=51;Dels=0.0;FS=50.479;HaplotypeScore=1.399;MLEAC=1;MLEAF=0.5;MQ=42.0;MQ0=0;MQRankSum=-0.847;QD=6.31;ReadPosRankSum=1.393	GT:AD:DP:GQ:PL	0/1:32,19:51:99:350,0,1051
chrIV	382595	.	G	A	889.77	PASS	AC=1;AF=0.5;AN=2;BaseQRankSum=0.086;DP=65;Dels=0.0;FS=47.167;HaplotypeScore=0.9992;MLEAC=1;MLEAF=0.5;MQ=41.97;MQ0=0;MQRankSum=0.851;QD=13.69;ReadPosRankSum=1.801	GT:AD:DP:GQ:PL	0/1:36,29:65:99:918,0,1156
chrIV	478970	.	C	T	454.77	PASS	AC=1;AF=0.5;AN=2;BaseQRankSum=-0.281;DP=41;Dels=0.0;FS=55.914;HaplotypeScore=4.8109;MLEAC=1;MLEAF=0.5;MQ=41.3;MQ0=0;MQRankSum=0.2;QD=11.09;ReadPosRankSum=0.682	GT:AD:DP:GQ:PL	0/1:25,16:41:99:483,0,868
chrIV	492097	.	G	A	1612.77	PASS	AC=1;AF=0.5;AN=2;BaseQRankSum=0.011;DP=95;Dels=0.0;FS=8.159;HaplotypeScore=0.0;MLEAC=1;MLEAF=0.5;MQ=40.41;MQ0=0;MQRankSum=-1.297;QD=16.98;ReadPosRankSum=1.469	GT:AD:DP:GQ:PL	0/1:43,52:95:99:1641,0,1387
chrIV	562891	.	G	A	190.77	PASS	AC=1;AF=0.5;AN=2;BaseQRankSum=-3.927;DP=38;Dels=0.0;FS=38.238;HaplotypeScore=2.5763;MLEAC=1;MLEAF=0.5;MQ=41.03;MQ0=0;MQRankSum=-0.547;QD=5.02;ReadPosRankSum=1.094	GT:AD:DP:GQ:PL	0/1:27,11:38:99:219,0,989
chrIV	917512	.	G	A	240.77	PASS	AC=1;AF=0.5;AN=2;BaseQRankSum=-2.666;DP=32;Dels=0.0;FS=40.437;HaplotypeScore=3.6464;MLEAC=1;MLEAF=0.5;MQ=40.31;MQ0=0;MQRankSum=0.487;QD=7.52;ReadPosRankSum=1.109	GT:AD:DP:GQ:PL	0/1:20,12:32:99:269,0,638
chrIV	917513	.	G	A	206.77	PASS	AC=1;AF=0.5;AN=2;BaseQRankSum=-3.174;DP=32;Dels=0.0;FS=48.453;HaplotypeScore=3.6464;MLEAC=1;MLEAF=0.5;MQ=40.31;MQ0=0;MQRankSum=-1.19;QD=6.46;ReadPosRankSum=1.706	GT:AD:DP:GQ:PL	0/1:21,11:32:99:235,0,631
chrIV	929760	.	C	T	269.77	PASS	AC=1;AF=0.5;AN=2;BaseQRankSum=1.439;DP=47;Dels=0.0;FS=57.237;HaplotypeScore=0.7887;MLEAC=1;MLEAF=0.5;MQ=41.1;MQ0=2;MQRankSum=0.858;QD=5.74;ReadPosRankSum=0.119	GT:AD:DP:GQ:PL	0/1:34,13:47:99:298,0,944
chrIV	931005	.	C	T	149.77	PASS	AC=1;AF=0.5;AN=2;BaseQRankSum=0.609;DP=18;Dels=0.0;FS=26.454;HaplotypeScore=0.7887;MLEAC=1;MLEAF=0.5;MQ=41.18;MQ0=0;MQRankSum=-1.264;QD=8.32;ReadPosRankSum=1.171	GT:AD:DP:GQ:PL	0/1:12,6:18:99:178,0,385
chrIV	1090197	.	C	T	170.77	PASS	AC=1;AF=0.5;AN=2;BaseQRankSum=-1.491;DP=33;Dels=0.0;FS=43.273;HaplotypeScore=0.9159;MLEAC=1;MLEAF=0.5;MQ=42.0;MQ0=0;MQRankSum=-0.105;QD=5.17;ReadPosRankSum=-0.315	GT:AD:DP:GQ:PL	0/1:25,8:33:99:199,0,858
chrIV	1443537	.	G	A	109.77	PASS	AC=1;AF=0.5;AN=2;BaseQRankSum=-1.944;DP=40;Dels=0.0;FS=42.883;HaplotypeScore=0.734;MLEAC=1;MLEAF=0.5;MQ=41.95;MQ0=0;MQRankSum=0.558;QD=2.74;ReadPosRankSum=2.215	GT:AD:DP:GQ:PL	0/1:32,8:40:99:138,0,1136
chrIV	1447517	.	G	A	106.77	PASS	AC=1;AF=0.5;AN=2;BaseQRankSum=-3.214;DP=33;Dels=0.0;FS=31.854;HaplotypeScore=0.734;MLEAC=1;MLEAF=0.5;MQ=41.94;MQ0=0;MQRankSum=-0.945;QD=3.24;ReadPosRankSum=-1.029	GT:AD:DP:GQ:PL	0/1:25,8:33:99:135,0,850
chrV	95385	.	C	T	700.77	PASS	AC=1;AF=0.5;AN=2;BaseQRankSum=-0.258;DP=44;Dels=0.0;FS=40.626;HaplotypeScore=0.0;MLEAC=1;MLEAF=0.5;MQ=42.0;MQ0=0;MQRankSum=-0.446;QD=15.93;ReadPosRankSum=-0.141	GT:AD:DP:GQ:PL	0/1:21,23:44:99:729,0,691
chrVI	106432	.	G	A	285.77	PASS	AC=1;AF=0.5;AN=2;BaseQRankSum=-0.761;DP=50;Dels=0.0;FS=49.532;HaplotypeScore=0.9665;MLEAC=1;MLEAF=0.5;MQ=42.0;MQ0=0;MQRankSum=-0.375;QD=5.72;ReadPosRankSum=3.078	GT:AD:DP:GQ:PL	0/1:38,12:50:99:314,0,1366
chrVI	186279	.	G	A	306.77	PASS	AC=1;AF=0.5;AN=2;BaseQRankSum=-2.302;DP=30;Dels=0.0;FS=9.17;HaplotypeScore=8.944;MLEAC=1;MLEAF=0.5;MQ=40.52;MQ0=0;MQRankSum=-0.46;QD=10.23;ReadPosRankSum=3.474	GT:AD:DP:GQ:PL	0/1:17,13:30:99:335,0,578
chrVII	34425	.	G	A	268.77	PASS	AC=1;AF=0.5;AN=2;BaseQRankSum=-2.529;DP=25;Dels=0.0;FS=39.846;HaplotypeScore=3.7728;MLEAC=1;MLEAF=0.5;MQ=40.85;MQ0=0;MQRankSum=0.408;QD=10.75;ReadPosRankSum=1.713	GT:AD:DP:GQ:PL	0/1:13,12:25:99:297,0,421
chrVII	392092	.	C	T	448.77	PASS	AC=1;AF=0.5;AN=2;BaseQRankSum=1.031;DP=29;Dels=0.0;FS=54.73;HaplotypeScore=0.9469;MLEAC=1;MLEAF=0.5;MQ=41.27;MQ0=0;MQRankSum=-0.11;QD=15.47;ReadPosRankSum=2.39	GT:AD:DP:GQ:PL	0/1:13,16:29:99:477,0,333
chrVII	400719	.	G	A	226.77	PASS	AC=1;AF=0.5;AN=2;BaseQRankSum=-2.145;DP=29;Dels=0.0;FS=46.582;HaplotypeScore=1.8268;MLEAC=1;MLEAF=0.5;MQ=42.0;MQ0=0;MQRankSum=0.872;QD=7.82;ReadPosRankSum=1.673	GT:AD:DP:GQ:PL	0/1:20,9:29:99:255,0,690
chrVII	467735	.	G	A	642.77	PASS	AC=1;AF=0.5;AN=2;BaseQRankSum=0.792;DP=33;Dels=0.0;FS=28.099;HaplotypeScore=8.7232;MLEAC=1;MLEAF=0.5;MQ=40.13;MQ0=0;MQRankSum=-1.05;QD=19.48;ReadPosRankSum=1.566	GT:AD:DP:GQ:PL	0/1:13,20:33:99:671,0,415
chrVIII	198488	.	C	T	115.77	PASS	AC=1;AF=0.5;AN=2;BaseQRankSum=-2.416;DP=32;Dels=0.0;FS=32.926;HaplotypeScore=0.0;MLEAC=1;MLEAF=0.5;MQ=41.56;MQ0=0;MQRankSum=0.319;QD=3.62;ReadPosRankSum=-2.462	GT:AD:DP:GQ:PL	0/1:25,7:32:99:144,0,860
chrVIII	443656	.	C	T	499.77	PASS	AC=1;AF=0.5;AN=2;BaseQRankSum=-3.143;DP=44;Dels=0.0;FS=33.623;HaplotypeScore=8.5402;MLEAC=1;MLEAF=0.5;MQ=41.02;MQ0=0;MQRankSum=-0.917;QD=11.36;ReadPosRankSum=-1.357	GT:AD:DP:GQ:PL	0/1:24,20:44:99:528,0,794
chrVIII	453819	.	G	A	541.77	PASS	AC=1;AF=0.5;AN=2;BaseQRankSum=-0.419;DP=30;Dels=0.0;FS=1.468;HaplotypeScore=0.9933;MLEAC=1;MLEAF=0.5;MQ=41.93;MQ0=0;MQRankSum=-0.837;QD=18.06;ReadPosRankSum=-1.172	GT:AD:DP:GQ:PL	0/1:13,17:30:99:570,0,412
chrIX	97946	.	G	A	486.77	PASS	AC=1;AF=0.5;AN=2;BaseQRankSum=1.262;DP=38;Dels=0.0;FS=0.0;HaplotypeScore=0.7887;MLEAC=1;MLEAF=0.5;MQ=42.0;MQ0=0;MQRankSum=-0.998;QD=12.81;ReadPosRankSum=2.143	GT:AD:DP:GQ:PL	0/1:21,17:38:99:515,0,659
chrIX	105387	.	G	A	318.77	PASS	AC=1;AF=0.5;AN=2;BaseQRankSum=0.567;DP=27;Dels=0.0;FS=52.231;HaplotypeScore=9.833;MLEAC=1;MLEAF=0.5;MQ=40.77;MQ0=0;MQRankSum=0.271;QD=11.81;ReadPosRankSum=0.567	GT:AD:DP:GQ:PL	0/1:16,11:27:99:347,0,545
chrIX	105396	.	G	A	375.77	PASS	AC=1;AF=0.5;AN=2;BaseQRankSum=1.129;DP=29;Dels=0.0;FS=49.779;HaplotypeScore=11.8241;MLEAC=1;MLEAF=0.5;MQ=40.86;MQ0=0;MQRankSum=1.528;QD=12.96;ReadPosRankSum=0.598	GT:AD:DP:GQ:PL	0/1:17,12:29:99:404,0,559
chrIX	141478	.	G	A	2564.77	PASS	AC=2;AF=1.0;AN=2;DP=66;Dels=0.0;FS=0.0;HaplotypeScore=0.0;MLEAC=2;MLEAF=1.0;MQ=41.52;MQ0=0;QD=32.1	GT:AD:DP:GQ:PL	1/1:0,66:66:99:2593,199,0
chrIX	433117	.	C	T	1371.77	PASS	AC=1;AF=0.5;AN=2;BaseQRankSum=1.086;DP=85;Dels=0.0;FS=4.106;HaplotypeScore=0.0;MLEAC=1;MLEAF=0.5;MQ=40.8;MQ0=0;MQRankSum=-3.749;QD=16.14;ReadPosRankSum=0.022	GT:AD:DP:GQ:PL	0/1:42,43:85:99:1400,0,1400
chrX	161837	.	G	A	124.77	PASS	AC=1;AF=0.5;AN=2;BaseQRankSum=-2.772;DP=35;Dels=0.03;FS=59.794;HaplotypeScore=8.985;MLEAC=1;MLEAF=0.5;MQ=41.54;MQ0=0;MQRankSum=0.0;QD=3.56;ReadPosRankSum=1.679	GT:AD:DP:GQ:PL	0/1:25,9:34:99:153,0,753
chrX	180572	.	G	A	932.77	PASS	AC=1;AF=0.5;AN=2;BaseQRankSum=-0.684;DP=58;Dels=0.0;FS=3.679;HaplotypeScore=0.0;MLEAC=1;MLEAF=0.5;MQ=42.0;MQ0=0;MQRankSum=0.373;QD=16.08;ReadPosRankSum=-0.498	GT:AD:DP:GQ:PL	0/1:29,29:58:99:961,0,965
chrXI	6274	.	G	A	543.77	PASS	AC=1;AF=0.5;AN=2;BaseQRankSum=-1.408;DP=36;Dels=0.0;FS=0.0;HaplotypeScore=0.0;MLEAC=1;MLEAF=0.5;MQ=42.0;MQ0=0;MQRankSum=-0.142;QD=15.1;ReadPosRankSum=-0.933	GT:AD:DP:GQ:PL	0/1:18,18:36:99:572,0,632
chrXI	481475	.	G	A	565.77	PASS	AC=1;AF=0.5;AN=2;BaseQRankSum=-1.356;DP=33;Dels=0.0;FS=44.889;HaplotypeScore=0.0;MLEAC=1;MLEAF=0.5;MQ=42.0;MQ0=0;MQRankSum=-0.018;QD=17.14;ReadPosRankSum=2.079	GT:AD:DP:GQ:PL	0/1:15,18:33:99:594,0,508
chrXI	519374	.	G	A	371.77	PASS	AC=1;AF=0.5;AN=2;BaseQRankSum=-2.345;DP=36;Dels=0.0;FS=41.962;HaplotypeScore=5.9678;MLEAC=1;MLEAF=0.5;MQ=41.59;MQ0=0;MQRankSum=-0.665;QD=10.33;ReadPosRankSum=2.123	GT:AD:DP:GQ:PL	0/1:17,19:36:99:400,0,433
chrXII	52015	.	G	A	292.77	PASS	AC=1;AF=0.5;AN=2;BaseQRankSum=0.206;DP=36;Dels=0.0;FS=27.031;HaplotypeScore=3.598;MLEAC=1;MLEAF=0.5;MQ=41.95;MQ0=0;MQRankSum=-0.515;QD=8.13;ReadPosRankSum=2.37	GT:AD:DP:GQ:PL	0/1:25,11:36:99:321,0,885
chrXII	229853	.	G	A	264.77	PASS	AC=1;AF=0.5;AN=2;BaseQRankSum=-1.5;DP=31;Dels=0.0;FS=41.694;HaplotypeScore=0.7887;MLEAC=1;MLEAF=0.5;MQ=42.0;MQ0=0;MQRankSum=-1.331;QD=8.54;ReadPosRankSum=-0.824	GT:AD:DP:GQ:PL	0/1:21,10:31:99:293,0,733
chrXII	245280	.	C	T	213.77	PASS	AC=1;AF=0.5;AN=2;BaseQRankSum=-1.592;DP=19;Dels=0.0;FS=29.783;HaplotypeScore=0.9999;MLEAC=1;MLEAF=0.5;MQ=41.59;MQ0=0;MQRankSum=0.939;QD=11.25;ReadPosRankSum=0.367	GT:AD:DP:GQ:PL	0/1:10,9:19:99:242,0,335
chrXII	251247	.	G	A	104.77	PASS	AC=1;AF=0.5;AN=2;BaseQRankSum=-0.418;DP=34;Dels=0.0;FS=15.616;HaplotypeScore=0.0;MLEAC=1;MLEAF=0.5;MQ=40.69;MQ0=1;MQRankSum=0.418;QD=3.08;ReadPosRankSum=-0.462	GT:AD:DP:GQ:PL	0/1:26,8:34:99:133,0,855
chrXII	260596	.	C	T	1874.77	PASS	AC=2;AF=1.0;AN=2;DP=49;Dels=0.0;FS=0.0;HaplotypeScore=1.9747;MLEAC=2;MLEAF=1.0;MQ=41.92;MQ0=0;QD=24.58	GT:AD:DP:GQ:PL	1/1:0,49:49:99:1903,144,0
chrXII	433474	.	G	A	382.77	PASS	AC=1;AF=0.5;AN=2;BaseQRankSum=-1.043;DP=27;Dels=0.0;FS=0.0;HaplotypeScore=0.0;MLEAC=1;MLEAF=0.5;MQ=42.0;MQ0=0;MQRankSum=-0.995;QD=14.18;ReadPosRankSum=0.17	GT:AD:DP:GQ:PL	0/1:14,13:27:99:411,0,475
chrXII	508937	.	G	A	738.77	PASS	AC=1;AF=0.5;AN=2;BaseQRankSum=0.397;DP=62;Dels=0.0;FS=0.0;HaplotypeScore=0.0;MLEAC=1;MLEAF=0.5;MQ=42.0;MQ0=0;MQRankSum=0.412;QD=11.92;ReadPosRankSum=0.455	GT:AD:DP:GQ:PL	0/1:38,24:62:99:767,0,1285
chrXII	548904	.	G	A	420.77	PASS	AC=1;AF=0.5;AN=2;BaseQRankSum=-3.122;DP=43;Dels=0.0;FS=54.765;HaplotypeScore=1.999;MLEAC=1;MLEAF=0.5;MQ=41.95;MQ0=0;MQRankSum=-0.242;QD=9.79;ReadPosRankSum=2.688	GT:AD:DP:GQ:PL	0/1:28,15:43:99:449,0,1018
chrXII	636020	.	G	A	285.77	PASS	AC=1;AF=0.5;AN=2;BaseQRankSum=-0.962;DP=44;Dels=0.0;FS=47.175;HaplotypeScore=0.0;MLEAC=1;MLEAF=0.5;MQ=42.0;MQ0=0;MQRankSum=-0.988;QD=6.49;ReadPosRankSum=2.833	GT:AD:DP:GQ:PL	0/1:32,12:44:99:314,0,1086
chrXII	787811	.	G	A	396.77	PASS	AC=1;AF=0.5;AN=2;BaseQRankSum=-0.071;DP=39;Dels=0.0;FS=52.171;HaplotypeScore=0.0;MLEAC=1;MLEAF=0.5;MQ=41.46;MQ0=0;MQRankSum=-0.357;QD=10.17;ReadPosRankSum=3.012	GT:AD:DP:GQ:PL	0/1:23,16:39:99:425,0,700
chrXII	868389	.	G	A	494.77	PASS	AC=1;AF=0.5;AN=2;BaseQRankSum=1.109;DP=35;Dels=0.0;FS=50.155;HaplotypeScore=0.0;MLEAC=1;MLEAF=0.5;MQ=42.0;MQ0=0;MQRankSum=-1.308;QD=14.14;ReadPosRankSum=2.036	GT:AD:DP:GQ:PL	0/1:19,16:35:99:523,0,639
chrXII	1025678	.	C	T	432.77	PASS	AC=1;AF=0.5;AN=2;BaseQRankSum=-0.65;DP=39;Dels=0.0;FS=1.283;HaplotypeScore=0.0;MLEAC=1;MLEAF=0.5;MQ=42.0;MQ0=0;MQRankSum=0.794;QD=11.1;ReadPosRankSum=-1.025	GT:AD:DP:GQ:PL	0/1:24,15:39:99:461,0,788
chrXII	1031518	.	G	A	741.77	PASS	AC=1;AF=0.5;AN=2;BaseQRankSum=-1.587;DP=40;Dels=0.0;FS=35.002;HaplotypeScore=0.7887;MLEAC=1;MLEAF=0.5;MQ=41.95;MQ0=0;MQRankSum=-0.465;QD=18.54;ReadPosRankSum=0.301	GT:AD:DP:GQ:PL	0/1:17,23:40:99:770,0,560
chrXIII	104553	.	C	T	528.77	PASS	AC=1;AF=0.5;AN=2;BaseQRankSum=1.902;DP=40;Dels=0.0;FS=28.921;HaplotypeScore=4.3928;MLEAC=1;MLEAF=0.5;MQ=40.91;MQ0=0;MQRankSum=-0.268;QD=13.22;ReadPosRankSum=2.775	GT:AD:DP:GQ:PL	0/1:18,21:40:99:557,0,246
chrXIII	251652	.	G	A	162.77	PASS	AC=1;AF=0.5;AN=2;BaseQRankSum=-2.669;DP=38;Dels=0.0;FS=43.857;HaplotypeScore=0.9332;MLEAC=1;MLEAF=0.5;MQ=40.69;MQ0=0;MQRankSum=0.215;QD=4.28;ReadPosRankSum=1.575	GT:AD:DP:GQ:PL	0/1:28,10:38:99:191,0,857
chrXIII	283721	.	C	T	838.77	PASS	AC=1;AF=0.5;AN=2;BaseQRankSum=-2.605;DP=43;Dels=0.0;FS=53.478;HaplotypeScore=0.0;MLEAC=1;MLEAF=0.5;MQ=42.0;MQ0=0;MQRankSum=0.687;QD=19.51;ReadPosRankSum=3.149	GT:AD:DP:GQ:PL	0/1:14,29:43:99:867,0,428
chrXIII	852351	.	G	A	552.77	PASS	AC=1;AF=0.5;AN=2;BaseQRankSum=-0.653;DP=52;Dels=0.0;FS=59.358;HaplotypeScore=4.443;MLEAC=1;MLEAF=0.5;MQ=41.4;MQ0=0;MQRankSum=-0.988;QD=10.63;ReadPosRankSum=3.208	GT:AD:DP:GQ:PL	0/1:31,21:52:99:581,0,981
chrXIV	362024	.	G	A	341.77	PASS	AC=1;AF=0.5;AN=2;BaseQRankSum=-0.905;DP=35;Dels=0.0;FS=3.12;HaplotypeScore=0.0;MLEAC=1;MLEAF=0.5;MQ=42.0;MQ0=0;MQRankSum=-0.563;QD=9.76;ReadPosRankSum=-0.7	GT:AD:DP:GQ:PL	0/1:22,13:35:99:370,0,778
chrXIV	414511	.	G	A	711.77	PASS	AC=1;AF=0.5;AN=2;BaseQRankSum=0.887;DP=48;Dels=0.0;FS=59.936;HaplotypeScore=1.787;MLEAC=1;MLEAF=0.5;MQ=41.92;MQ0=0;MQRankSum=-0.392;QD=14.83;ReadPosRankSum=2.848	GT:AD:DP:GQ:PL	0/1:25,23:48:99:740,0,791
chrXIV	470105	.	C	T	736.77	PASS	AC=1;AF=0.5;AN=2;BaseQRankSum=-1.168;DP=38;Dels=0.0;FS=0.0;HaplotypeScore=0.0;MLEAC=1;MLEAF=0.5;MQ=42.0;MQ0=0;MQRankSum=1.907;QD=19.39;ReadPosRankSum=-0.724	GT:AD:DP:GQ:PL	0/1:16,22:38:99:765,0,539
chrXIV	547925	.	G	A	410.77	PASS	AC=1;AF=0.5;AN=2;BaseQRankSum=-1.677;DP=47;Dels=0.0;FS=53.395;HaplotypeScore=2.7206;MLEAC=1;MLEAF=0.5;MQ=41.69;MQ0=0;MQRankSum=-0.08;QD=8.74;ReadPosRankSum=0.65	GT:AD:DP:GQ:PL	0/1:32,15:47:99:439,0,1129
chrXIV	598681	.	G	A	1864.77	PASS	AC=1;AF=0.5;AN=2;BaseQRankSum=-0.485;DP=102;Dels=0.0;FS=7.676;HaplotypeScore=0.0;MLEAC=1;MLEAF=0.5;MQ=42.0;MQ0=0;MQRankSum=1.429;QD=18.28;ReadPosRankSum=0.654	GT:AD:DP:GQ:PL	0/1:45,57:102:99:1893,0,1420
chrXIV	639032	.	G	A	509.77	PASS	AC=1;AF=0.5;AN=2;BaseQRankSum=-3.338;DP=52;Dels=0.0;FS=50.556;HaplotypeScore=3.9434;MLEAC=1;MLEAF=0.5;MQ=41.2;MQ0=0;MQRankSum=-2.238;QD=9.8;ReadPosRankSum=3.114	GT:AD:DP:GQ:PL	0/1:31,21:52:99:538,0,1088
chrXV	213866	.	G	A	111.77	PASS	AC=1;AF=0.5;AN=2;BaseQRankSum=-3.009;DP=27;Dels=0.0;FS=39.829;HaplotypeScore=3.9453;MLEAC=1;MLEAF=0.5;MQ=40.77;MQ0=0;MQRankSum=-0.952;QD=4.14;ReadPosRankSum=0.849	GT:AD:DP:GQ:PL	0/1:18,9:27:99:140,0,582
chrXV	843973	.	C	T	470.77	PASS	AC=1;AF=0.5;AN=2;BaseQRankSum=-1.698;DP=40;Dels=0.0;FS=57.867;HaplotypeScore=2.7233;MLEAC=1;MLEAF=0.5;MQ=41.64;MQ0=0;MQRankSum=0.207;QD=11.77;ReadPosRankSum=-0.483	GT:AD:DP:GQ:PL	0/1:24,16:40:99:499,0,845
chrXV	949334	.	G	A	206.77	PASS	AC=1;AF=0.5;AN=2;BaseQRankSum=-1.771;DP=28;Dels=0.0;FS=44.969;HaplotypeScore=2.9655;MLEAC=1;MLEAF=0.5;MQ=41.47;MQ0=0;MQRankSum=1.476;QD=7.38;ReadPosRankSum=0.935	GT:AD:DP:GQ:PL	0/1:19,9:28:99:235,0,673
chrXVI	600549	.	G	A	218.77	PASS	AC=1;AF=0.5;AN=2;BaseQRankSum=-2.458;DP=29;Dels=0.0;FS=3.78;HaplotypeScore=6.8613;MLEAC=1;MLEAF=0.5;MQ=41.15;MQ0=0;MQRankSum=-1.306;QD=7.54;ReadPosRankSum=1.173	GT:AD:DP:GQ:PL	0/1:17,12:29:99:247,0,517
chrXVI	602878	.	C	T	435.77	PASS	AC=1;AF=0.5;AN=2;BaseQRankSum=1.003;DP=26;Dels=0.0;FS=49.057;HaplotypeScore=1.782;MLEAC=1;MLEAF=0.5;MQ=41.43;MQ0=0;MQRankSum=-0.18;QD=16.76;ReadPosRankSum=0.849	GT:AD:DP:GQ:PL	0/1:12,14:26:99:464,0,383
chrXVI	723999	.	C	T	343.77	PASS	AC=1;AF=0.5;AN=2;BaseQRankSum=1.629;DP=47;Dels=0.0;FS=58.397;HaplotypeScore=1.9989;MLEAC=1;MLEAF=0.5;MQ=42.0;MQ0=0;MQRankSum=0.654;QD=7.31;ReadPosRankSum=2.057	GT:AD:DP:GQ:PL	0/1:34,13:47:99:372,0,1181
chrXVI	785538	.	G	A	467.77	PASS	AC=1;AF=0.5;AN=2;BaseQRankSum=0.549;DP=51;Dels=0.0;FS=1.212;HaplotypeScore=0.0;MLEAC=1;MLEAF=0.5;MQ=42.0;MQ0=0;MQRankSum=0.29;QD=9.17;ReadPosRankSum=0.969	GT:AD:DP:GQ:PL	0/1:34,17:51:99:496,0,1152
chrXVI	801656	.	G	A	346.77	PASS	AC=1;AF=0.5;AN=2;BaseQRankSum=-1.297;DP=30;Dels=0.0;FS=57.561;HaplotypeScore=0.9998;MLEAC=1;MLEAF=0.5;MQ=42.0;MQ0=0;MQRankSum=0.544;QD=11.56;ReadPosRankSum=0.377	GT:AD:DP:GQ:PL	0/1:17,13:30:99:375,0,562
chrXVI	857193	.	C	T	309.77	PASS	AC=1;AF=0.5;AN=2;BaseQRankSum=-3.772;DP=41;Dels=0.02;FS=58.007;HaplotypeScore=7.5898;MLEAC=1;MLEAF=0.5;MQ=41.86;MQ0=0;MQRankSum=1.257;QD=7.56;ReadPosRankSum=2.403	GT:AD:DP:GQ:PL	0/1:25,15:40:99:338,0,865
