# Supplementary material for: Disruption of Transcriptional Coactivator Sub1 Leads to Genome-Wide Re-distribution of Clustered Mutations Induced by APOBEC in Active Yeast Genes
Source: PLoS Genet. 2015 May 5;11(5):e1005217. doi: 10.1371/journal.pgen.1005217 (PMC4420506; doi:10.1371/journal.pgen.1005217)
Supplement: S1 Dataset — (ZIP) [file pgen.1005217.s001.zip › A3G/N039-LAN210-Can-A3G-Oct12-RUN4-D3.vcf]

##fileformat=VCFv4.1
##FILTER=<ID=LowQual,Description="Low quality">
##FILTER=<ID=ambigious_snp,Description="QD < 2.000000 || FS > 60.000000 || MQ < 40.000000 || HaplotypeScore > 13.000000 || MappingQualityRankSum < -12.500000 || ReadPosRankSum < -8.000000">
##FORMAT=<ID=AD,Number=.,Type=Integer,Description="Allelic depths for the ref and alt alleles in the order listed">
##FORMAT=<ID=DP,Number=1,Type=Integer,Description="Approximate read depth (reads with MQ=255 or with bad mates are filtered)">
##FORMAT=<ID=GQ,Number=1,Type=Integer,Description="Genotype Quality">
##FORMAT=<ID=GT,Number=1,Type=String,Description="Genotype">
##FORMAT=<ID=PL,Number=G,Type=Integer,Description="Normalized, Phred-scaled likelihoods for genotypes as defined in the VCF specification">
##GATKCommandLine=<ID=SelectVariants,Version=3.2-0-g289df4b,Date="Thu Aug 14 16:07:07 MSK 2014",Epoch=1408018027437,CommandLineOptions="analysis_type=SelectVariants input_file=[] showFullBamList=false read_buffer_size=null phone_home=AWS gatk_key=null tag=NA read_filter=[] intervals=null excludeIntervals=null interval_set_rule=UNION interval_merging=ALL interval_padding=0 reference_sequence=/home/mahajrod/genetics/desaminases/data/LAN210_v0.10m/LAN210_v0.10m.fasta nonDeterministicRandomSeed=false disableDithering=false maxRuntime=-1 maxRuntimeUnits=MINUTES downsampling_type=BY_SAMPLE downsample_to_fraction=null downsample_to_coverage=1000 baq=OFF baqGapOpenPenalty=40.0 refactor_NDN_cigar_string=false fix_misencoded_quality_scores=false allow_potentially_misencoded_quality_scores=false useOriginalQualities=false defaultBaseQualities=-1 performanceLog=null BQSR=null quantize_quals=0 disable_indel_quals=false emit_original_quals=false preserve_qscores_less_than=6 globalQScorePrior=-1.0 validation_strictness=SILENT remove_program_records=false keep_program_records=false sample_rename_mapping_file=null unsafe=null disable_auto_index_creation_and_locking_when_reading_rods=false num_threads=1 num_cpu_threads_per_data_thread=1 num_io_threads=0 monitorThreadEfficiency=false num_bam_file_handles=null read_group_black_list=null pedigree=[] pedigreeString=[] pedigreeValidationType=STRICT allow_intervals_with_unindexed_bam=false generateShadowBCF=false variant_index_type=DYNAMIC_SEEK variant_index_parameter=-1 logging_level=INFO log_to_file=null help=false version=false variant=(RodBinding name=variant source=N039-LAN210-Can-A3G-Oct12-RUN4-D3_GATK_filtered_SNP.vcf) discordance=(RodBinding name= source=UNBOUND) concordance=(RodBinding name= source=UNBOUND) out=org.broadinstitute.gatk.engine.io.stubs.VariantContextWriterStub no_cmdline_in_header=org.broadinstitute.gatk.engine.io.stubs.VariantContextWriterStub sites_only=org.broadinstitute.gatk.engine.io.stubs.VariantContextWriterStub bcf=org.broadinstitute.gatk.engine.io.stubs.VariantContextWriterStub sample_name=[] sample_expressions=null sample_file=null exclude_sample_name=[] exclude_sample_file=[] select_expressions=[] excludeNonVariants=false excludeFiltered=true restrictAllelesTo=ALL keepOriginalAC=false mendelianViolation=false mendelianViolationQualThreshold=0.0 select_random_fraction=0.0 remove_fraction_genotypes=0.0 selectTypeToInclude=[] keepIDs=null fullyDecode=false forceGenotypesDecode=false justRead=false maxIndelSize=2147483647 ALLOW_NONOVERLAPPING_COMMAND_LINE_SAMPLES=false filter_reads_with_N_cigar=false filter_mismatching_base_and_quals=false filter_bases_not_stored=false">
##INFO=<ID=AC,Number=A,Type=Integer,Description="Allele count in genotypes, for each ALT allele, in the same order as listed">
##INFO=<ID=AF,Number=A,Type=Float,Description="Allele Frequency, for each ALT allele, in the same order as listed">
##INFO=<ID=AN,Number=1,Type=Integer,Description="Total number of alleles in called genotypes">
##INFO=<ID=BaseQRankSum,Number=1,Type=Float,Description="Z-score from Wilcoxon rank sum test of Alt Vs. Ref base qualities">
##INFO=<ID=DP,Number=1,Type=Integer,Description="Approximate read depth; some reads may have been filtered">
##INFO=<ID=DS,Number=0,Type=Flag,Description="Were any of the samples downsampled?">
##INFO=<ID=Dels,Number=1,Type=Float,Description="Fraction of Reads Containing Spanning Deletions">
##INFO=<ID=FS,Number=1,Type=Float,Description="Phred-scaled p-value using Fisher's exact test to detect strand bias">
##INFO=<ID=HaplotypeScore,Number=1,Type=Float,Description="Consistency of the site with at most two segregating haplotypes">
##INFO=<ID=InbreedingCoeff,Number=1,Type=Float,Description="Inbreeding coefficient as estimated from the genotype likelihoods per-sample when compared against the Hardy-Weinberg expectation">
##INFO=<ID=MLEAC,Number=A,Type=Integer,Description="Maximum likelihood expectation (MLE) for the allele counts (not necessarily the same as the AC), for each ALT allele, in the same order as listed">
##INFO=<ID=MLEAF,Number=A,Type=Float,Description="Maximum likelihood expectation (MLE) for the allele frequency (not necessarily the same as the AF), for each ALT allele, in the same order as listed">
##INFO=<ID=MQ,Number=1,Type=Float,Description="RMS Mapping Quality">
##INFO=<ID=MQ0,Number=1,Type=Integer,Description="Total Mapping Quality Zero Reads">
##INFO=<ID=MQRankSum,Number=1,Type=Float,Description="Z-score From Wilcoxon rank sum test of Alt vs. Ref read mapping qualities">
##INFO=<ID=QD,Number=1,Type=Float,Description="Variant Confidence/Quality by Depth">
##INFO=<ID=RPA,Number=.,Type=Integer,Description="Number of times tandem repeat unit is repeated, for each allele (including reference)">
##INFO=<ID=RU,Number=1,Type=String,Description="Tandem repeat unit (bases)">
##INFO=<ID=ReadPosRankSum,Number=1,Type=Float,Description="Z-score from Wilcoxon rank sum test of Alt vs. Ref read position bias">
##INFO=<ID=STR,Number=0,Type=Flag,Description="Variant is a short tandem repeat">
##contig=<ID=chrI,length=198855>
##contig=<ID=chrII,length=810456>
##contig=<ID=chrIII,length=316501>
##contig=<ID=chrIV,length=1516959>
##contig=<ID=chrV,length=570663>
##contig=<ID=chrVI,length=270116>
##contig=<ID=chrVII,length=1084724>
##contig=<ID=chrVIII,length=557320>
##contig=<ID=chrIX,length=433988>
##contig=<ID=chrX,length=745688>
##contig=<ID=chrXI,length=666767>
##contig=<ID=chrXII,length=1065113>
##contig=<ID=chrXIII,length=917121>
##contig=<ID=chrXIV,length=784078>
##contig=<ID=chrXV,length=1078147>
##contig=<ID=chrXVI,length=943466>
##contig=<ID=mt,length=85611>
##reference=file:///home/mahajrod/genetics/desaminases/data/LAN210_v0.10m/LAN210_v0.10m.fasta
##source=SelectVariants
#CHROM	POS	ID	REF	ALT	QUAL	FILTER	INFO	FORMAT	N039-LAN210-Can-A3G-Oct12-RUN4-D3
chrII	121278	.	C	T	683.77	PASS	AC=1;AF=0.5;AN=2;BaseQRankSum=-0.897;DP=48;Dels=0.0;FS=46.481;HaplotypeScore=0.0;MLEAC=1;MLEAF=0.5;MQ=41.56;MQ0=0;MQRankSum=0.381;QD=14.25;ReadPosRankSum=0.753	GT:AD:DP:GQ:PL	0/1:24,24:48:99:712,0,769
chrII	166370	.	G	A	255.77	PASS	AC=1;AF=0.5;AN=2;BaseQRankSum=-1.011;DP=49;Dels=0.0;FS=39.233;HaplotypeScore=2.9889;MLEAC=1;MLEAF=0.5;MQ=41.34;MQ0=0;MQRankSum=-0.57;QD=5.22;ReadPosRankSum=-1.314	GT:AD:DP:GQ:PL	0/1:37,12:49:99:284,0,1355
chrII	586356	.	G	A	169.77	PASS	AC=1;AF=0.5;AN=2;BaseQRankSum=-1.975;DP=20;Dels=0.0;FS=17.433;HaplotypeScore=0.9989;MLEAC=1;MLEAF=0.5;MQ=42.0;MQ0=0;MQRankSum=0.152;QD=8.49;ReadPosRankSum=2.203	GT:AD:DP:GQ:PL	0/1:11,9:20:99:198,0,339
chrII	799022	.	G	A	504.77	PASS	AC=1;AF=0.5;AN=2;BaseQRankSum=-0.49;DP=41;Dels=0.0;FS=56.865;HaplotypeScore=3.1952;MLEAC=1;MLEAF=0.5;MQ=41.65;MQ0=0;MQRankSum=0.807;QD=12.31;ReadPosRankSum=1.548	GT:AD:DP:GQ:PL	0/1:24,17:41:99:533,0,738
chrIII	43614	.	C	T	2116.77	PASS	AC=2;AF=1.0;AN=2;DP=55;Dels=0.02;FS=0.0;HaplotypeScore=7.8393;MLEAC=2;MLEAF=1.0;MQ=40.9;MQ0=0;QD=25.95	GT:AD:DP:GQ:PL	1/1:0,54:54:99:2145,163,0
chrIII	290047	.	C	T	1028.77	PASS	AC=1;AF=0.5;AN=2;BaseQRankSum=2.179;DP=46;Dels=0.0;FS=54.667;HaplotypeScore=0.734;MLEAC=1;MLEAF=0.5;MQ=42.0;MQ0=0;MQRankSum=0.427;QD=22.36;ReadPosRankSum=2.318	GT:AD:DP:GQ:PL	0/1:16,30:46:99:1057,0,450
chrIV	100387	.	G	A	617.77	PASS	AC=1;AF=0.5;AN=2;BaseQRankSum=2.673;DP=41;Dels=0.0;FS=17.413;HaplotypeScore=3.9982;MLEAC=1;MLEAF=0.5;MQ=42.0;MQ0=0;MQRankSum=-0.326;QD=15.07;ReadPosRankSum=0.822	GT:AD:DP:GQ:PL	0/1:21,20:41:99:646,0,448
chrIV	492097	.	G	A	2020.77	PASS	AC=1;AF=0.5;AN=2;BaseQRankSum=0.457;DP=122;Dels=0.0;FS=15.603;HaplotypeScore=0.9989;MLEAC=1;MLEAF=0.5;MQ=40.37;MQ0=0;MQRankSum=-1.267;QD=16.56;ReadPosRankSum=1.021	GT:AD:DP:GQ:PL	0/1:57,65:122:99:2049,0,1857
chrIV	507938	.	G	A	197.77	PASS	AC=1;AF=0.5;AN=2;BaseQRankSum=1.164;DP=44;Dels=0.0;FS=44.861;HaplotypeScore=5.4345;MLEAC=1;MLEAF=0.5;MQ=41.62;MQ0=0;MQRankSum=1.571;QD=4.49;ReadPosRankSum=0.698	GT:AD:DP:GQ:PL	0/1:35,9:44:99:226,0,1075
chrIV	628647	.	C	T	270.77	PASS	AC=1;AF=0.5;AN=2;BaseQRankSum=0.116;DP=28;Dels=0.0;FS=46.679;HaplotypeScore=1.9664;MLEAC=1;MLEAF=0.5;MQ=40.85;MQ0=0;MQRankSum=-2.391;QD=9.67;ReadPosRankSum=1.137	GT:AD:DP:GQ:PL	0/1:16,12:28:99:299,0,447
chrIV	628649	.	C	T	281.77	PASS	AC=1;AF=0.5;AN=2;BaseQRankSum=-1.342;DP=27;Dels=0.0;FS=44.587;HaplotypeScore=1.9664;MLEAC=1;MLEAF=0.5;MQ=41.34;MQ0=0;MQRankSum=-2.611;QD=10.44;ReadPosRankSum=0.854	GT:AD:DP:GQ:PL	0/1:15,12:27:99:310,0,461
chrIV	690904	.	C	T	527.77	PASS	AC=1;AF=0.5;AN=2;BaseQRankSum=0.684;DP=40;Dels=0.0;FS=56.865;HaplotypeScore=0.0;MLEAC=1;MLEAF=0.5;MQ=42.0;MQ0=0;MQRankSum=0.739;QD=13.19;ReadPosRankSum=2.025	GT:AD:DP:GQ:PL	0/1:23,17:40:99:556,0,710
chrIV	960555	.	C	T	614.77	PASS	AC=1;AF=0.5;AN=2;BaseQRankSum=1.568;DP=55;Dels=0.0;FS=59.988;HaplotypeScore=1.9323;MLEAC=1;MLEAF=0.5;MQ=41.96;MQ0=0;MQRankSum=-2.036;QD=11.18;ReadPosRankSum=3.196	GT:AD:DP:GQ:PL	0/1:34,21:55:99:643,0,1158
chrIV	1135674	.	G	A	101.77	PASS	AC=1;AF=0.5;AN=2;BaseQRankSum=-0.466;DP=11;Dels=0.0;FS=18.195;HaplotypeScore=2.9862;MLEAC=1;MLEAF=0.5;MQ=40.64;MQ0=0;MQRankSum=-0.387;QD=9.25;ReadPosRankSum=-1.031	GT:AD:DP:GQ:PL	0/1:6,5:11:99:130,0,176
chrIV	1516337	.	G	A	420.77	PASS	AC=1;AF=0.5;AN=2;BaseQRankSum=-1.577;DP=45;Dels=0.0;FS=49.044;HaplotypeScore=0.0;MLEAC=1;MLEAF=0.5;MQ=42.0;MQ0=0;MQRankSum=-1.031;QD=9.35;ReadPosRankSum=0.225	GT:AD:DP:GQ:PL	0/1:29,16:45:99:449,0,1002
chrV	125452	.	G	A	589.77	PASS	AC=1;AF=0.5;AN=2;BaseQRankSum=0.898;DP=56;Dels=0.0;FS=8.123;HaplotypeScore=0.0;MLEAC=1;MLEAF=0.5;MQ=41.75;MQ0=0;MQRankSum=-0.539;QD=10.53;ReadPosRankSum=-1.103	GT:AD:DP:GQ:PL	0/1:36,20:56:99:618,0,1194
chrV	258201	.	C	T	262.77	PASS	AC=1;AF=0.5;AN=2;BaseQRankSum=1.585;DP=31;Dels=0.0;FS=23.886;HaplotypeScore=0.0;MLEAC=1;MLEAF=0.5;MQ=41.75;MQ0=0;MQRankSum=1.669;QD=8.48;ReadPosRankSum=2.979	GT:AD:DP:GQ:PL	0/1:21,10:31:99:291,0,647
chrV	258221	.	G	A	135.77	PASS	AC=1;AF=0.5;AN=2;BaseQRankSum=-0.087;DP=27;Dels=0.0;FS=17.975;HaplotypeScore=1.3123;MLEAC=1;MLEAF=0.5;MQ=41.71;MQ0=0;MQRankSum=-0.554;QD=5.03;ReadPosRankSum=2.362	GT:AD:DP:GQ:PL	0/1:21,6:27:99:164,0,752
chrV	258222	.	G	A	119.77	PASS	AC=1;AF=0.5;AN=2;BaseQRankSum=-0.644;DP=28;Dels=0.0;FS=17.975;HaplotypeScore=1.3123;MLEAC=1;MLEAF=0.5;MQ=41.72;MQ0=0;MQRankSum=-0.924;QD=4.28;ReadPosRankSum=2.492	GT:AD:DP:GQ:PL	0/1:22,6:28:99:148,0,793
chrV	263829	.	G	A	656.77	PASS	AC=1;AF=0.5;AN=2;BaseQRankSum=-2.685;DP=51;Dels=0.0;FS=43.506;HaplotypeScore=9.6793;MLEAC=1;MLEAF=0.5;MQ=40.81;MQ0=0;MQRankSum=-1.234;QD=12.88;ReadPosRankSum=3.024	GT:AD:DP:GQ:PL	0/1:26,25:51:99:685,0,821
chrV	337661	.	C	T	1306.77	PASS	AC=1;AF=0.5;AN=2;BaseQRankSum=-0.689;DP=83;Dels=0.0;FS=1.854;HaplotypeScore=0.0;MLEAC=1;MLEAF=0.5;MQ=42.0;MQ0=0;MQRankSum=-1.227;QD=15.74;ReadPosRankSum=0.397	GT:AD:DP:GQ:PL	0/1:39,44:83:99:1335,0,1233
chrV	537157	.	G	A	155.77	PASS	AC=1;AF=0.5;AN=2;BaseQRankSum=1.359;DP=19;Dels=0.0;FS=29.863;HaplotypeScore=4.9666;MLEAC=1;MLEAF=0.5;MQ=41.22;MQ0=0;MQRankSum=2.412;QD=8.2;ReadPosRankSum=0.921	GT:AD:DP:GQ:PL	0/1:13,6:19:99:184,0,426
chrVI	64091	.	C	T	185.77	PASS	AC=1;AF=0.5;AN=2;BaseQRankSum=2.139;DP=26;Dels=0.0;FS=31.634;HaplotypeScore=3.7728;MLEAC=1;MLEAF=0.5;MQ=40.9;MQ0=0;MQRankSum=-0.52;QD=7.14;ReadPosRankSum=2.601	GT:AD:DP:GQ:PL	0/1:19,7:26:99:214,0,590
chrVI	73353	.	C	T	333.77	PASS	AC=1;AF=0.5;AN=2;BaseQRankSum=0.302;DP=37;Dels=0.0;FS=14.892;HaplotypeScore=1.9894;MLEAC=1;MLEAF=0.5;MQ=40.67;MQ0=0;MQRankSum=-1.288;QD=9.02;ReadPosRankSum=2.307	GT:AD:DP:GQ:PL	0/1:24,13:37:99:362,0,803
chrVI	73397	.	C	T	106.77	PASS	AC=1;AF=0.5;AN=2;BaseQRankSum=0.822;DP=26;Dels=0.0;FS=4.53;HaplotypeScore=6.8673;MLEAC=1;MLEAF=0.5;MQ=40.9;MQ0=0;MQRankSum=-0.152;QD=4.11;ReadPosRankSum=0.639	GT:AD:DP:GQ:PL	0/1:20,6:26:99:135,0,688
chrVII	263977	.	C	T	579.77	PASS	AC=1;AF=0.5;AN=2;BaseQRankSum=-1.904;DP=29;Dels=0.0;FS=41.142;HaplotypeScore=2.9942;MLEAC=1;MLEAF=0.5;MQ=41.37;MQ0=0;MQRankSum=0.115;QD=19.99;ReadPosRankSum=0.895	GT:AD:DP:GQ:PL	0/1:10,19:29:99:608,0,313
chrVII	358141	.	G	A	375.77	PASS	AC=1;AF=0.5;AN=2;BaseQRankSum=1.496;DP=33;Dels=0.0;FS=54.916;HaplotypeScore=6.9598;MLEAC=1;MLEAF=0.5;MQ=40.38;MQ0=1;MQRankSum=-0.537;QD=11.39;ReadPosRankSum=-0.499	GT:AD:DP:GQ:PL	0/1:20,13:33:99:404,0,594
chrVII	459060	.	C	T	323.77	PASS	AC=1;AF=0.5;AN=2;BaseQRankSum=-0.989;DP=39;Dels=0.0;FS=36.007;HaplotypeScore=4.8608;MLEAC=1;MLEAF=0.5;MQ=41.59;MQ0=0;MQRankSum=-0.502;QD=8.3;ReadPosRankSum=1.537	GT:AD:DP:GQ:PL	0/1:27,12:39:99:352,0,953
chrVII	459257	.	C	T	326.77	PASS	AC=1;AF=0.5;AN=2;BaseQRankSum=-1.918;DP=32;Dels=0.0;FS=39.31;HaplotypeScore=8.1476;MLEAC=1;MLEAF=0.5;MQ=41.07;MQ0=0;MQRankSum=0.269;QD=10.21;ReadPosRankSum=0.921	GT:AD:DP:GQ:PL	0/1:19,13:32:99:355,0,669
chrVII	919758	.	C	T	257.77	PASS	AC=1;AF=0.5;AN=2;BaseQRankSum=-2.081;DP=47;Dels=0.0;FS=57.565;HaplotypeScore=4.7647;MLEAC=1;MLEAF=0.5;MQ=41.34;MQ0=0;MQRankSum=1.296;QD=5.48;ReadPosRankSum=-0.012	GT:AD:DP:GQ:PL	0/1:34,13:47:99:286,0,1112
chrVIII	259652	.	C	T	362.77	PASS	AC=1;AF=0.5;AN=2;BaseQRankSum=1.115;DP=25;Dels=0.0;FS=33.395;HaplotypeScore=0.8321;MLEAC=1;MLEAF=0.5;MQ=42.0;MQ0=0;MQRankSum=-0.19;QD=14.51;ReadPosRankSum=2.964	GT:AD:DP:GQ:PL	0/1:13,12:25:99:391,0,417
chrVIII	486463	.	C	T	751.77	PASS	AC=1;AF=0.5;AN=2;BaseQRankSum=0.539;DP=70;Dels=0.0;FS=3.45;HaplotypeScore=0.0;MLEAC=1;MLEAF=0.5;MQ=42.0;MQ0=0;MQRankSum=0.65;QD=10.74;ReadPosRankSum=1.961	GT:AD:DP:GQ:PL	0/1:45,25:70:99:780,0,1526
chrIX	141478	.	G	A	3300.77	PASS	AC=2;AF=1.0;AN=2;DP=86;Dels=0.0;FS=0.0;HaplotypeScore=0.0;MLEAC=2;MLEAF=1.0;MQ=42.0;MQ0=0;QD=24.78	GT:AD:DP:GQ:PL	1/1:0,86:86:99:3329,259,0
chrIX	433117	.	C	T	1850.77	PASS	AC=1;AF=0.5;AN=2;BaseQRankSum=-1.028;DP=131;Dels=0.0;FS=5.448;HaplotypeScore=0.0;MLEAC=1;MLEAF=0.5;MQ=40.7;MQ0=0;MQRankSum=-3.943;QD=14.13;ReadPosRankSum=-0.963	GT:AD:DP:GQ:PL	0/1:71,60:131:99:1879,0,2412
chrX	265700	.	G	A	336.77	PASS	AC=1;AF=0.5;AN=2;BaseQRankSum=-3.336;DP=58;Dels=0.0;FS=56.091;HaplotypeScore=7.897;MLEAC=1;MLEAF=0.5;MQ=41.35;MQ0=0;MQRankSum=-0.479;QD=5.81;ReadPosRankSum=3.79	GT:AD:DP:GQ:PL	0/1:40,18:58:99:365,0,1305
chrX	265701	.	G	A	413.77	PASS	AC=1;AF=0.5;AN=2;BaseQRankSum=-2.331;DP=60;Dels=0.0;FS=56.022;HaplotypeScore=6.9037;MLEAC=1;MLEAF=0.5;MQ=41.38;MQ0=0;MQRankSum=-1.976;QD=6.9;ReadPosRankSum=3.863	GT:AD:DP:GQ:PL	0/1:42,18:60:99:442,0,1301
chrX	367012	.	C	T	249.78	PASS	AC=2;AF=1.0;AN=2;DP=8;Dels=0.0;FS=0.0;HaplotypeScore=0.0;MLEAC=2;MLEAF=1.0;MQ=41.26;MQ0=0;QD=31.22	GT:AD:DP:GQ:PL	1/1:0,8:8:24:278,24,0
chrX	608515	.	C	T	542.77	PASS	AC=1;AF=0.5;AN=2;BaseQRankSum=-3.711;DP=40;Dels=0.0;FS=56.469;HaplotypeScore=2.9991;MLEAC=1;MLEAF=0.5;MQ=41.95;MQ0=0;MQRankSum=0.298;QD=13.57;ReadPosRankSum=3.088	GT:AD:DP:GQ:PL	0/1:19,21:40:99:571,0,630
chrXI	139297	.	G	A	631.77	PASS	AC=1;AF=0.5;AN=2;BaseQRankSum=0.481;DP=36;Dels=0.0;FS=46.401;HaplotypeScore=0.0;MLEAC=1;MLEAF=0.5;MQ=42.0;MQ0=0;MQRankSum=0.449;QD=17.55;ReadPosRankSum=1.219	GT:AD:DP:GQ:PL	0/1:15,21:36:99:660,0,489
chrXI	162835	.	C	T	172.77	PASS	AC=1;AF=0.5;AN=2;BaseQRankSum=1.718;DP=57;Dels=0.0;FS=36.438;HaplotypeScore=0.0;MLEAC=1;MLEAF=0.5;MQ=41.97;MQ0=0;MQRankSum=1.324;QD=3.03;ReadPosRankSum=3.731	GT:AD:DP:GQ:PL	0/1:48,9:57:99:201,0,1652
chrXI	169034	.	G	A	109.77	PASS	AC=1;AF=0.5;AN=2;BaseQRankSum=-0.246;DP=52;Dels=0.0;FS=9.237;HaplotypeScore=5.7544;MLEAC=1;MLEAF=0.5;MQ=41.41;MQ0=0;MQRankSum=-0.091;QD=2.11;ReadPosRankSum=0.117	GT:AD:DP:GQ:PL	0/1:43,8:52:99:138,0,1577
chrXI	478929	.	G	A	573.77	PASS	AC=1;AF=0.5;AN=2;BaseQRankSum=0.958;DP=33;Dels=0.0;FS=0.0;HaplotypeScore=0.0;MLEAC=1;MLEAF=0.5;MQ=42.0;MQ0=0;MQRankSum=0.018;QD=17.39;ReadPosRankSum=0.199	GT:AD:DP:GQ:PL	0/1:15,18:33:99:602,0,475
chrXII	188367	.	C	T	606.77	PASS	AC=1;AF=0.5;AN=2;BaseQRankSum=-0.409;DP=38;Dels=0.0;FS=49.972;HaplotypeScore=0.0;MLEAC=1;MLEAF=0.5;MQ=41.63;MQ0=0;MQRankSum=1.343;QD=15.97;ReadPosRankSum=0.263	GT:AD:DP:GQ:PL	0/1:19,19:38:99:635,0,637
chrXII	189710	.	C	T	452.77	PASS	AC=1;AF=0.5;AN=2;BaseQRankSum=-2.972;DP=33;Dels=0.0;FS=35.278;HaplotypeScore=1.7878;MLEAC=1;MLEAF=0.5;MQ=42.0;MQ0=0;MQRankSum=1.387;QD=13.72;ReadPosRankSum=0.666	GT:AD:DP:GQ:PL	0/1:17,16:33:99:481,0,574
chrXII	251247	.	G	A	612.77	PASS	AC=1;AF=0.5;AN=2;BaseQRankSum=0.417;DP=49;Dels=0.0;FS=42.165;HaplotypeScore=3.778;MLEAC=1;MLEAF=0.5;MQ=41.63;MQ0=0;MQRankSum=0.417;QD=12.51;ReadPosRankSum=-1.882	GT:AD:DP:GQ:PL	0/1:29,20:49:99:641,0,899
chrXII	260596	.	C	T	2465.77	PASS	AC=2;AF=1.0;AN=2;DP=65;Dels=0.0;FS=0.0;HaplotypeScore=6.2765;MLEAC=2;MLEAF=1.0;MQ=41.57;MQ0=0;QD=28.84	GT:AD:DP:GQ:PL	1/1:0,65:65:99:2494,196,0
chrXII	263302	.	G	A	532.77	PASS	AC=1;AF=0.5;AN=2;BaseQRankSum=-3.778;DP=54;Dels=0.0;FS=55.741;HaplotypeScore=11.6276;MLEAC=1;MLEAF=0.5;MQ=41.44;MQ0=0;MQRankSum=0.455;QD=9.87;ReadPosRankSum=2.082	GT:AD:DP:GQ:PL	0/1:31,23:54:99:561,0,1029
chrXII	752034	.	C	T	349.77	PASS	AC=1;AF=0.5;AN=2;BaseQRankSum=-1.736;DP=20;Dels=0.0;FS=18.402;HaplotypeScore=5.7618;MLEAC=1;MLEAF=0.5;MQ=41.16;MQ0=0;MQRankSum=-0.193;QD=17.49;ReadPosRankSum=1.89	GT:AD:DP:GQ:PL	0/1:8,12:20:99:378,0,262
chrXII	819034	.	C	T	114.77	PASS	AC=1;AF=0.5;AN=2;BaseQRankSum=-4.721;DP=41;Dels=0.0;FS=58.277;HaplotypeScore=7.5664;MLEAC=1;MLEAF=0.5;MQ=40.84;MQ0=0;MQRankSum=-1.219;QD=2.8;ReadPosRankSum=-0.126	GT:AD:DP:GQ:PL	0/1:28,13:41:99:143,0,1013
chrXII	1011896	.	C	T	3271.77	PASS	AC=2;AF=1.0;AN=2;DP=86;Dels=0.0;FS=0.0;HaplotypeScore=0.0;MLEAC=2;MLEAF=1.0;MQ=41.37;MQ0=0;QD=28.15	GT:AD:DP:GQ:PL	1/1:0,86:86:99:3300,259,0
chrXII	1011902	.	C	T	3209.76	PASS	AC=2;AF=1.0;AN=2;DP=84;Dels=0.0;FS=0.0;HaplotypeScore=0.0;MLEAC=2;MLEAF=1.0;MQ=41.2;MQ0=0;QD=26.91	GT:AD:DP:GQ:PL	1/1:0,84:84:99:3238,250,0
chrXIII	46012	.	C	T	1513.77	PASS	AC=2;AF=1.0;AN=2;DP=40;Dels=0.03;FS=0.0;HaplotypeScore=3.5973;MLEAC=2;MLEAF=1.0;MQ=41.38;MQ0=0;QD=33.45	GT:AD:DP:GQ:PL	1/1:0,39:39:99:1542,114,0
chrXIII	266047	.	C	T	429.77	PASS	AC=1;AF=0.5;AN=2;BaseQRankSum=-1.767;DP=30;Dels=0.0;FS=1.367;HaplotypeScore=0.0;MLEAC=1;MLEAF=0.5;MQ=42.0;MQ0=0;MQRankSum=-0.062;QD=14.33;ReadPosRankSum=-0.021	GT:AD:DP:GQ:PL	0/1:16,14:30:99:458,0,565
chrXIV	161516	.	C	T	273.77	PASS	AC=1;AF=0.5;AN=2;BaseQRankSum=-2.078;DP=23;Dels=0.0;FS=25.66;HaplotypeScore=0.9469;MLEAC=1;MLEAF=0.5;MQ=42.0;MQ0=0;MQRankSum=-1.023;QD=11.9;ReadPosRankSum=0.527	GT:AD:DP:GQ:PL	0/1:13,10:23:99:302,0,467
chrXIV	460976	.	G	A	260.77	PASS	AC=1;AF=0.5;AN=2;BaseQRankSum=-1.025;DP=24;Dels=0.0;FS=33.35;HaplotypeScore=1.6208;MLEAC=1;MLEAF=0.5;MQ=42.0;MQ0=0;MQRankSum=-2.371;QD=10.87;ReadPosRankSum=0.615	GT:AD:DP:GQ:PL	0/1:14,10:24:99:289,0,455
chrXIV	598681	.	G	A	2254.77	PASS	AC=1;AF=0.5;AN=2;BaseQRankSum=1.604;DP=133;Dels=0.0;FS=1.379;HaplotypeScore=0.734;MLEAC=1;MLEAF=0.5;MQ=42.0;MQ0=0;MQRankSum=0.029;QD=16.95;ReadPosRankSum=0.493	GT:AD:DP:GQ:PL	0/1:66,67:133:99:2283,0,2101
chrXIV	670364	.	G	A	199.77	PASS	AC=1;AF=0.5;AN=2;BaseQRankSum=1.527;DP=58;Dels=0.0;FS=28.042;HaplotypeScore=1.6598;MLEAC=1;MLEAF=0.5;MQ=42.0;MQ0=0;MQRankSum=-0.714;QD=3.44;ReadPosRankSum=3.59	GT:AD:DP:GQ:PL	0/1:47,11:58:99:228,0,1633
chrXV	840659	.	G	A	582.77	PASS	AC=1;AF=0.5;AN=2;BaseQRankSum=0.437;DP=32;Dels=0.0;FS=3.506;HaplotypeScore=0.0;MLEAC=1;MLEAF=0.5;MQ=42.0;MQ0=0;MQRankSum=0.627;QD=18.21;ReadPosRankSum=1.121	GT:AD:DP:GQ:PL	0/1:14,18:32:99:611,0,448
chrXV	846285	.	G	A	331.77	PASS	AC=1;AF=0.5;AN=2;BaseQRankSum=1.22;DP=22;Dels=0.0;FS=29.863;HaplotypeScore=1.9894;MLEAC=1;MLEAF=0.5;MQ=40.38;MQ0=0;MQRankSum=0.956;QD=15.08;ReadPosRankSum=1.154	GT:AD:DP:GQ:PL	0/1:10,12:22:99:360,0,322
chrXVI	324361	.	G	A	393.77	PASS	AC=1;AF=0.5;AN=2;BaseQRankSum=-1.106;DP=55;Dels=0.0;FS=53.365;HaplotypeScore=1.9983;MLEAC=1;MLEAF=0.5;MQ=41.96;MQ0=0;MQRankSum=-0.35;QD=7.16;ReadPosRankSum=3.241	GT:AD:DP:GQ:PL	0/1:40,15:55:99:422,0,1430
chrXVI	424340	.	C	T	130.77	PASS	AC=1;AF=0.5;AN=2;BaseQRankSum=-1.754;DP=28;Dels=0.0;FS=59.484;HaplotypeScore=3.6059;MLEAC=1;MLEAF=0.5;MQ=40.12;MQ0=0;MQRankSum=-3.28;QD=4.67;ReadPosRankSum=-3.636	GT:AD:DP:GQ:PL	0/1:20,8:28:99:159,0,678
chrXVI	677042	.	C	T	127.77	PASS	AC=1;AF=0.5;AN=2;BaseQRankSum=-4.148;DP=49;Dels=0.0;FS=43.273;HaplotypeScore=5.9089;MLEAC=1;MLEAF=0.5;MQ=40.63;MQ0=1;MQRankSum=-1.317;QD=2.61;ReadPosRankSum=2.006	GT:AD:DP:GQ:PL	0/1:26,23:49:99:156,0,790
chrXVI	802198	.	G	A	113.77	PASS	AC=1;AF=0.5;AN=2;BaseQRankSum=-2.614;DP=24;Dels=0.0;FS=24.123;HaplotypeScore=4.3063;MLEAC=1;MLEAF=0.5;MQ=41.92;MQ0=0;MQRankSum=-0.936;QD=4.74;ReadPosRankSum=1.259	GT:AD:DP:GQ:PL	0/1:15,9:24:99:142,0,473
chrXVI	870175	.	G	A	123.77	PASS	AC=1;AF=0.5;AN=2;BaseQRankSum=0.774;DP=22;Dels=0.0;FS=24.123;HaplotypeScore=0.9933;MLEAC=1;MLEAF=0.5;MQ=41.33;MQ0=0;MQRankSum=-0.111;QD=5.63;ReadPosRankSum=0.111	GT:AD:DP:GQ:PL	0/1:16,6:22:99:152,0,500
chrXVI	909714	.	G	A	292.77	PASS	AC=1;AF=0.5;AN=2;BaseQRankSum=-2.984;DP=50;Dels=0.0;FS=54.103;HaplotypeScore=3.989;MLEAC=1;MLEAF=0.5;MQ=41.6;MQ0=0;MQRankSum=0.135;QD=5.86;ReadPosRankSum=0.364	GT:AD:DP:GQ:PL	0/1:34,16:50:99:321,0,1206
