# Supplementary material for: Disruption of Transcriptional Coactivator Sub1 Leads to Genome-Wide Re-distribution of Clustered Mutations Induced by APOBEC in Active Yeast Genes
Source: PLoS Genet. 2015 May 5;11(5):e1005217. doi: 10.1371/journal.pgen.1005217 (PMC4420506; doi:10.1371/journal.pgen.1005217)
Supplement: S1 Dataset — (ZIP) [file pgen.1005217.s001.zip › AID/N040-LAN210-Can-AID-Oct12-RUN4-D3.vcf]

##fileformat=VCFv4.1
##FILTER=<ID=LowQual,Description="Low quality">
##FILTER=<ID=ambigious_snp,Description="QD < 2.000000 || FS > 60.000000 || MQ < 40.000000 || HaplotypeScore > 13.000000 || MappingQualityRankSum < -12.500000 || ReadPosRankSum < -8.000000">
##FORMAT=<ID=AD,Number=.,Type=Integer,Description="Allelic depths for the ref and alt alleles in the order listed">
##FORMAT=<ID=DP,Number=1,Type=Integer,Description="Approximate read depth (reads with MQ=255 or with bad mates are filtered)">
##FORMAT=<ID=GQ,Number=1,Type=Integer,Description="Genotype Quality">
##FORMAT=<ID=GT,Number=1,Type=String,Description="Genotype">
##FORMAT=<ID=PL,Number=G,Type=Integer,Description="Normalized, Phred-scaled likelihoods for genotypes as defined in the VCF specification">
##GATKCommandLine=<ID=SelectVariants,Version=3.2-0-g289df4b,Date="Thu Aug 14 16:22:13 MSK 2014",Epoch=1408018933800,CommandLineOptions="analysis_type=SelectVariants input_file=[] showFullBamList=false read_buffer_size=null phone_home=AWS gatk_key=null tag=NA read_filter=[] intervals=null excludeIntervals=null interval_set_rule=UNION interval_merging=ALL interval_padding=0 reference_sequence=/home/mahajrod/genetics/desaminases/data/LAN210_v0.10m/LAN210_v0.10m.fasta nonDeterministicRandomSeed=false disableDithering=false maxRuntime=-1 maxRuntimeUnits=MINUTES downsampling_type=BY_SAMPLE downsample_to_fraction=null downsample_to_coverage=1000 baq=OFF baqGapOpenPenalty=40.0 refactor_NDN_cigar_string=false fix_misencoded_quality_scores=false allow_potentially_misencoded_quality_scores=false useOriginalQualities=false defaultBaseQualities=-1 performanceLog=null BQSR=null quantize_quals=0 disable_indel_quals=false emit_original_quals=false preserve_qscores_less_than=6 globalQScorePrior=-1.0 validation_strictness=SILENT remove_program_records=false keep_program_records=false sample_rename_mapping_file=null unsafe=null disable_auto_index_creation_and_locking_when_reading_rods=false num_threads=1 num_cpu_threads_per_data_thread=1 num_io_threads=0 monitorThreadEfficiency=false num_bam_file_handles=null read_group_black_list=null pedigree=[] pedigreeString=[] pedigreeValidationType=STRICT allow_intervals_with_unindexed_bam=false generateShadowBCF=false variant_index_type=DYNAMIC_SEEK variant_index_parameter=-1 logging_level=INFO log_to_file=null help=false version=false variant=(RodBinding name=variant source=N040-LAN210-Can-AID-Oct12-RUN4-D3_GATK_filtered_SNP.vcf) discordance=(RodBinding name= source=UNBOUND) concordance=(RodBinding name= source=UNBOUND) out=org.broadinstitute.gatk.engine.io.stubs.VariantContextWriterStub no_cmdline_in_header=org.broadinstitute.gatk.engine.io.stubs.VariantContextWriterStub sites_only=org.broadinstitute.gatk.engine.io.stubs.VariantContextWriterStub bcf=org.broadinstitute.gatk.engine.io.stubs.VariantContextWriterStub sample_name=[] sample_expressions=null sample_file=null exclude_sample_name=[] exclude_sample_file=[] select_expressions=[] excludeNonVariants=false excludeFiltered=true restrictAllelesTo=ALL keepOriginalAC=false mendelianViolation=false mendelianViolationQualThreshold=0.0 select_random_fraction=0.0 remove_fraction_genotypes=0.0 selectTypeToInclude=[] keepIDs=null fullyDecode=false forceGenotypesDecode=false justRead=false maxIndelSize=2147483647 ALLOW_NONOVERLAPPING_COMMAND_LINE_SAMPLES=false filter_reads_with_N_cigar=false filter_mismatching_base_and_quals=false filter_bases_not_stored=false">
##INFO=<ID=AC,Number=A,Type=Integer,Description="Allele count in genotypes, for each ALT allele, in the same order as listed">
##INFO=<ID=AF,Number=A,Type=Float,Description="Allele Frequency, for each ALT allele, in the same order as listed">
##INFO=<ID=AN,Number=1,Type=Integer,Description="Total number of alleles in called genotypes">
##INFO=<ID=BaseQRankSum,Number=1,Type=Float,Description="Z-score from Wilcoxon rank sum test of Alt Vs. Ref base qualities">
##INFO=<ID=DP,Number=1,Type=Integer,Description="Approximate read depth; some reads may have been filtered">
##INFO=<ID=DS,Number=0,Type=Flag,Description="Were any of the samples downsampled?">
##INFO=<ID=Dels,Number=1,Type=Float,Description="Fraction of Reads Containing Spanning Deletions">
##INFO=<ID=FS,Number=1,Type=Float,Description="Phred-scaled p-value using Fisher's exact test to detect strand bias">
##INFO=<ID=HaplotypeScore,Number=1,Type=Float,Description="Consistency of the site with at most two segregating haplotypes">
##INFO=<ID=InbreedingCoeff,Number=1,Type=Float,Description="Inbreeding coefficient as estimated from the genotype likelihoods per-sample when compared against the Hardy-Weinberg expectation">
##INFO=<ID=MLEAC,Number=A,Type=Integer,Description="Maximum likelihood expectation (MLE) for the allele counts (not necessarily the same as the AC), for each ALT allele, in the same order as listed">
##INFO=<ID=MLEAF,Number=A,Type=Float,Description="Maximum likelihood expectation (MLE) for the allele frequency (not necessarily the same as the AF), for each ALT allele, in the same order as listed">
##INFO=<ID=MQ,Number=1,Type=Float,Description="RMS Mapping Quality">
##INFO=<ID=MQ0,Number=1,Type=Integer,Description="Total Mapping Quality Zero Reads">
##INFO=<ID=MQRankSum,Number=1,Type=Float,Description="Z-score From Wilcoxon rank sum test of Alt vs. Ref read mapping qualities">
##INFO=<ID=QD,Number=1,Type=Float,Description="Variant Confidence/Quality by Depth">
##INFO=<ID=RPA,Number=.,Type=Integer,Description="Number of times tandem repeat unit is repeated, for each allele (including reference)">
##INFO=<ID=RU,Number=1,Type=String,Description="Tandem repeat unit (bases)">
##INFO=<ID=ReadPosRankSum,Number=1,Type=Float,Description="Z-score from Wilcoxon rank sum test of Alt vs. Ref read position bias">
##INFO=<ID=STR,Number=0,Type=Flag,Description="Variant is a short tandem repeat">
##contig=<ID=chrI,length=198855>
##contig=<ID=chrII,length=810456>
##contig=<ID=chrIII,length=316501>
##contig=<ID=chrIV,length=1516959>
##contig=<ID=chrV,length=570663>
##contig=<ID=chrVI,length=270116>
##contig=<ID=chrVII,length=1084724>
##contig=<ID=chrVIII,length=557320>
##contig=<ID=chrIX,length=433988>
##contig=<ID=chrX,length=745688>
##contig=<ID=chrXI,length=666767>
##contig=<ID=chrXII,length=1065113>
##contig=<ID=chrXIII,length=917121>
##contig=<ID=chrXIV,length=784078>
##contig=<ID=chrXV,length=1078147>
##contig=<ID=chrXVI,length=943466>
##contig=<ID=mt,length=85611>
##reference=file:///home/mahajrod/genetics/desaminases/data/LAN210_v0.10m/LAN210_v0.10m.fasta
##source=SelectVariants
#CHROM	POS	ID	REF	ALT	QUAL	FILTER	INFO	FORMAT	N040-LAN210-Can-AID-Oct12-RUN4-D3
chrI	37106	.	C	T	814.77	PASS	AC=1;AF=0.5;AN=2;BaseQRankSum=1.096;DP=53;Dels=0.0;FS=3.828;HaplotypeScore=1.9987;MLEAC=1;MLEAF=0.5;MQ=42.0;MQ0=0;MQRankSum=0.062;QD=15.37;ReadPosRankSum=-1.363	GT:AD:DP:GQ:PL	0/1:28,25:53:99:843,0,947
chrI	37290	.	C	T	839.77	PASS	AC=1;AF=0.5;AN=2;BaseQRankSum=1.433;DP=46;Dels=0.0;FS=1.17;HaplotypeScore=0.7887;MLEAC=1;MLEAF=0.5;MQ=42.0;MQ0=0;MQRankSum=-0.287;QD=18.26;ReadPosRankSum=-0.463	GT:AD:DP:GQ:PL	0/1:21,25:46:99:868,0,642
chrI	37464	.	C	T	714.77	PASS	AC=1;AF=0.5;AN=2;BaseQRankSum=0.45;DP=56;Dels=0.0;FS=3.751;HaplotypeScore=0.0;MLEAC=1;MLEAF=0.5;MQ=42.0;MQ0=0;MQRankSum=0.35;QD=12.76;ReadPosRankSum=0.117	GT:AD:DP:GQ:PL	0/1:33,23:56:99:743,0,1139
chrI	45968	.	G	A	1194.77	PASS	AC=1;AF=0.5;AN=2;BaseQRankSum=1.055;DP=78;Dels=0.0;FS=2.948;HaplotypeScore=0.734;MLEAC=1;MLEAF=0.5;MQ=42.0;MQ0=0;MQRankSum=-1.065;QD=15.32;ReadPosRankSum=-0.515	GT:AD:DP:GQ:PL	0/1:40,38:78:99:1223,0,1276
chrI	67892	.	G	A	1257.77	PASS	AC=1;AF=0.5;AN=2;BaseQRankSum=-0.296;DP=76;Dels=0.0;FS=11.877;HaplotypeScore=0.0;MLEAC=1;MLEAF=0.5;MQ=42.0;MQ0=0;MQRankSum=1.044;QD=16.55;ReadPosRankSum=0.047	GT:AD:DP:GQ:PL	0/1:38,38:76:99:1286,0,1291
chrI	71705	.	G	A	1250.77	PASS	AC=1;AF=0.5;AN=2;BaseQRankSum=0.321;DP=77;Dels=0.0;FS=4.38;HaplotypeScore=0.0;MLEAC=1;MLEAF=0.5;MQ=42.0;MQ0=0;MQRankSum=-1.218;QD=16.24;ReadPosRankSum=-0.535	GT:AD:DP:GQ:PL	0/1:40,37:77:99:1279,0,1406
chrI	99156	.	G	A	509.77	PASS	AC=1;AF=0.5;AN=2;BaseQRankSum=-1.577;DP=38;Dels=0.0;FS=0.0;HaplotypeScore=0.0;MLEAC=1;MLEAF=0.5;MQ=42.0;MQ0=0;MQRankSum=0.905;QD=13.41;ReadPosRankSum=1.139	GT:AD:DP:GQ:PL	0/1:19,19:38:99:538,0,610
chrI	101244	.	C	T	124.77	PASS	AC=1;AF=0.5;AN=2;BaseQRankSum=0.671;DP=27;Dels=0.0;FS=31.491;HaplotypeScore=0.734;MLEAC=1;MLEAF=0.5;MQ=41.86;MQ0=0;MQRankSum=-1.312;QD=4.62;ReadPosRankSum=0.904	GT:AD:DP:GQ:PL	0/1:21,6:27:99:153,0,719
chrI	141536	.	G	A	1012.77	PASS	AC=1;AF=0.5;AN=2;BaseQRankSum=0.092;DP=62;Dels=0.0;FS=0.0;HaplotypeScore=0.7887;MLEAC=1;MLEAF=0.5;MQ=42.0;MQ0=0;MQRankSum=-0.401;QD=16.33;ReadPosRankSum=-0.345	GT:AD:DP:GQ:PL	0/1:30,32:62:99:1041,0,991
chrI	141552	.	C	T	1035.77	PASS	AC=1;AF=0.5;AN=2;BaseQRankSum=0.023;DP=58;Dels=0.0;FS=3.625;HaplotypeScore=0.0;MLEAC=1;MLEAF=0.5;MQ=42.0;MQ0=0;MQRankSum=0.055;QD=17.86;ReadPosRankSum=-0.79	GT:AD:DP:GQ:PL	0/1:26,32:58:99:1064,0,845
chrI	143562	.	C	T	318.77	PASS	AC=1;AF=0.5;AN=2;BaseQRankSum=-0.227;DP=34;Dels=0.0;FS=1.377;HaplotypeScore=0.734;MLEAC=1;MLEAF=0.5;MQ=41.94;MQ0=0;MQRankSum=-0.857;QD=9.38;ReadPosRankSum=0.472	GT:AD:DP:GQ:PL	0/1:20,14:34:99:347,0,587
chrI	174833	.	C	T	1085.77	PASS	AC=1;AF=0.5;AN=2;BaseQRankSum=-2.865;DP=56;Dels=0.0;FS=0.0;HaplotypeScore=0.0;MLEAC=1;MLEAF=0.5;MQ=42.0;MQ0=0;MQRankSum=-0.083;QD=19.39;ReadPosRankSum=-0.233	GT:AD:DP:GQ:PL	0/1:23,33:56:99:1114,0,772
chrII	39073	.	G	A	761.77	PASS	AC=1;AF=0.5;AN=2;BaseQRankSum=-0.013;DP=41;Dels=0.0;FS=6.618;HaplotypeScore=0.0;MLEAC=1;MLEAF=0.5;MQ=42.0;MQ0=0;MQRankSum=2.062;QD=18.58;ReadPosRankSum=0.696	GT:AD:DP:GQ:PL	0/1:18,23:41:99:790,0,604
chrII	77773	.	G	A	993.77	PASS	AC=1;AF=0.5;AN=2;BaseQRankSum=0.0;DP=50;Dels=0.0;FS=2.449;HaplotypeScore=0.0;MLEAC=1;MLEAF=0.5;MQ=42.0;MQ0=0;MQRankSum=0.118;QD=19.88;ReadPosRankSum=1.179	GT:AD:DP:GQ:PL	0/1:21,29:50:99:1022,0,705
chrII	141162	.	G	A	1045.77	PASS	AC=1;AF=0.5;AN=2;BaseQRankSum=-0.144;DP=71;Dels=0.0;FS=1.96;HaplotypeScore=0.0;MLEAC=1;MLEAF=0.5;MQ=42.0;MQ0=0;MQRankSum=-0.109;QD=14.73;ReadPosRankSum=-0.57	GT:AD:DP:GQ:PL	0/1:37,34:71:99:1074,0,1213
chrII	153479	.	G	A	530.77	PASS	AC=1;AF=0.5;AN=2;BaseQRankSum=-1.606;DP=52;Dels=0.0;FS=8.946;HaplotypeScore=0.0;MLEAC=1;MLEAF=0.5;MQ=42.0;MQ0=0;MQRankSum=0.144;QD=10.21;ReadPosRankSum=-0.183	GT:AD:DP:GQ:PL	0/1:34,18:52:99:559,0,1213
chrII	153591	.	C	T	277.77	PASS	AC=1;AF=0.5;AN=2;BaseQRankSum=-4.231;DP=39;Dels=0.0;FS=51.017;HaplotypeScore=3.6458;MLEAC=1;MLEAF=0.5;MQ=41.64;MQ0=0;MQRankSum=-0.132;QD=7.12;ReadPosRankSum=2.181	GT:AD:DP:GQ:PL	0/1:25,14:39:99:306,0,814
chrII	165963	.	G	A	412.77	PASS	AC=1;AF=0.5;AN=2;BaseQRankSum=1.312;DP=34;Dels=0.0;FS=0.0;HaplotypeScore=0.0;MLEAC=1;MLEAF=0.5;MQ=40.98;MQ0=0;MQRankSum=-0.822;QD=12.14;ReadPosRankSum=-0.227	GT:AD:DP:GQ:PL	0/1:20,14:34:99:441,0,630
chrII	193962	.	G	A	1441.77	PASS	AC=1;AF=0.5;AN=2;BaseQRankSum=0.6;DP=74;Dels=0.0;FS=12.303;HaplotypeScore=0.0;MLEAC=1;MLEAF=0.5;MQ=42.0;MQ0=0;MQRankSum=0.006;QD=19.48;ReadPosRankSum=0.16	GT:AD:DP:GQ:PL	0/1:30,44:74:99:1470,0,882
chrII	236439	.	G	A	228.77	PASS	AC=1;AF=0.5;AN=2;BaseQRankSum=-0.762;DP=9;Dels=0.0;FS=3.522;HaplotypeScore=0.0;MLEAC=1;MLEAF=0.5;MQ=42.0;MQ0=0;MQRankSum=0.067;QD=25.42;ReadPosRankSum=-0.762	GT:AD:DP:GQ:PL	0/1:2,7:9:57:257,0,57
chrII	250964	.	G	A	1234.77	PASS	AC=1;AF=0.5;AN=2;BaseQRankSum=1.181;DP=58;Dels=0.0;FS=2.303;HaplotypeScore=0.7887;MLEAC=1;MLEAF=0.5;MQ=41.97;MQ0=0;MQRankSum=0.793;QD=21.29;ReadPosRankSum=-0.146	GT:AD:DP:GQ:PL	0/1:21,37:58:99:1263,0,628
chrII	256891	.	G	A	300.77	PASS	AC=1;AF=0.5;AN=2;BaseQRankSum=1.609;DP=38;Dels=0.0;FS=0.0;HaplotypeScore=0.0;MLEAC=1;MLEAF=0.5;MQ=41.95;MQ0=0;MQRankSum=1.352;QD=7.91;ReadPosRankSum=0.708	GT:AD:DP:GQ:PL	0/1:27,11:38:99:329,0,927
chrII	275576	.	G	A	958.77	PASS	AC=1;AF=0.5;AN=2;BaseQRankSum=0.238;DP=61;Dels=0.0;FS=3.523;HaplotypeScore=0.0;MLEAC=1;MLEAF=0.5;MQ=42.0;MQ0=0;MQRankSum=0.628;QD=15.72;ReadPosRankSum=-0.744	GT:AD:DP:GQ:PL	0/1:29,32:61:99:987,0,944
chrII	278407	.	G	A	1085.77	PASS	AC=1;AF=0.5;AN=2;BaseQRankSum=-0.365;DP=60;Dels=0.0;FS=0.998;HaplotypeScore=0.0;MLEAC=1;MLEAF=0.5;MQ=41.97;MQ0=0;MQRankSum=-1.126;QD=18.1;ReadPosRankSum=-2.215	GT:AD:DP:GQ:PL	0/1:26,34:60:99:1114,0,834
chrII	321592	.	G	A	1078.77	PASS	AC=1;AF=0.5;AN=2;BaseQRankSum=-0.978;DP=57;Dels=0.0;FS=3.77;HaplotypeScore=0.0;MLEAC=1;MLEAF=0.5;MQ=42.0;MQ0=0;MQRankSum=-0.17;QD=18.93;ReadPosRankSum=0.849	GT:AD:DP:GQ:PL	0/1:24,33:57:99:1107,0,774
chrII	360661	.	G	A	358.77	PASS	AC=1;AF=0.5;AN=2;BaseQRankSum=-0.441;DP=28;Dels=0.0;FS=5.969;HaplotypeScore=0.0;MLEAC=1;MLEAF=0.5;MQ=42.0;MQ0=0;MQRankSum=0.627;QD=12.81;ReadPosRankSum=0.952	GT:AD:DP:GQ:PL	0/1:16,12:28:99:387,0,546
chrII	377816	.	G	A	1111.77	PASS	AC=1;AF=0.5;AN=2;BaseQRankSum=-0.168;DP=74;Dels=0.0;FS=0.872;HaplotypeScore=0.0;MLEAC=1;MLEAF=0.5;MQ=42.0;MQ0=0;MQRankSum=-0.754;QD=15.02;ReadPosRankSum=0.689	GT:AD:DP:GQ:PL	0/1:40,34:74:99:1140,0,1328
chrII	404584	.	G	A	807.77	PASS	AC=1;AF=0.5;AN=2;BaseQRankSum=-0.525;DP=59;Dels=0.0;FS=0.0;HaplotypeScore=0.0;MLEAC=1;MLEAF=0.5;MQ=41.97;MQ0=0;MQRankSum=0.844;QD=13.69;ReadPosRankSum=-0.099	GT:AD:DP:GQ:PL	0/1:32,27:59:99:836,0,1046
chrII	441343	.	C	T	101.77	PASS	AC=1;AF=0.5;AN=2;BaseQRankSum=0.278;DP=11;Dels=0.0;FS=18.195;HaplotypeScore=0.6651;MLEAC=1;MLEAF=0.5;MQ=41.46;MQ0=0;MQRankSum=-2.037;QD=9.25;ReadPosRankSum=1.398	GT:AD:DP:GQ:PL	0/1:7,4:11:99:130,0,240
chrII	466248	.	G	A	373.77	PASS	AC=1;AF=0.5;AN=2;BaseQRankSum=0.5;DP=47;Dels=0.0;FS=37.947;HaplotypeScore=0.734;MLEAC=1;MLEAF=0.5;MQ=41.96;MQ0=0;MQRankSum=0.663;QD=7.95;ReadPosRankSum=2.687	GT:AD:DP:GQ:PL	0/1:33,14:47:99:402,0,1051
chrII	477570	.	G	A	975.77	PASS	AC=1;AF=0.5;AN=2;BaseQRankSum=-2.888;DP=66;Dels=0.0;FS=9.538;HaplotypeScore=0.7887;MLEAC=1;MLEAF=0.5;MQ=41.85;MQ0=0;MQRankSum=-1.678;QD=14.78;ReadPosRankSum=1.665	GT:AD:DP:GQ:PL	0/1:30,35:66:99:1004,0,966
chrII	483634	.	G	A	762.77	PASS	AC=1;AF=0.5;AN=2;BaseQRankSum=-0.775;DP=41;Dels=0.0;FS=1.202;HaplotypeScore=0.0;MLEAC=1;MLEAF=0.5;MQ=42.0;MQ0=0;MQRankSum=0.302;QD=18.6;ReadPosRankSum=-1.09	GT:AD:DP:GQ:PL	0/1:18,23:41:99:791,0,600
chrII	483882	.	G	A	693.77	PASS	AC=1;AF=0.5;AN=2;BaseQRankSum=-0.701;DP=50;Dels=0.0;FS=2.461;HaplotypeScore=0.0;MLEAC=1;MLEAF=0.5;MQ=42.0;MQ0=0;MQRankSum=0.798;QD=13.88;ReadPosRankSum=1.363	GT:AD:DP:GQ:PL	0/1:27,23:50:99:722,0,881
chrII	517566	.	G	A	172.77	PASS	AC=1;AF=0.5;AN=2;BaseQRankSum=0.766;DP=15;Dels=0.0;FS=0.0;HaplotypeScore=0.0;MLEAC=1;MLEAF=0.5;MQ=42.0;MQ0=0;MQRankSum=1.591;QD=11.52;ReadPosRankSum=-0.059	GT:AD:DP:GQ:PL	0/1:9,6:15:99:201,0,319
chrII	524356	.	G	A	331.78	PASS	AC=2;AF=1.0;AN=2;DP=9;Dels=0.0;FS=0.0;HaplotypeScore=0.0;MLEAC=2;MLEAF=1.0;MQ=42.0;MQ0=0;QD=31.06	GT:AD:DP:GQ:PL	1/1:0,9:9:27:360,27,0
chrII	530596	.	G	A	239.77	PASS	AC=1;AF=0.5;AN=2;BaseQRankSum=0.225;DP=14;Dels=0.0;FS=2.363;HaplotypeScore=0.0;MLEAC=1;MLEAF=0.5;MQ=42.0;MQ0=0;MQRankSum=-0.865;QD=17.13;ReadPosRankSum=-0.865	GT:AD:DP:GQ:PL	0/1:6,8:14:99:268,0,188
chrII	555611	.	G	A	513.77	PASS	AC=1;AF=0.5;AN=2;BaseQRankSum=-0.589;DP=42;Dels=0.0;FS=4.525;HaplotypeScore=0.0;MLEAC=1;MLEAF=0.5;MQ=42.0;MQ0=0;MQRankSum=0.41;QD=12.23;ReadPosRankSum=0.436	GT:AD:DP:GQ:PL	0/1:25,17:42:99:542,0,862
chrII	564873	.	G	A	311.77	PASS	AC=1;AF=0.5;AN=2;BaseQRankSum=0.204;DP=19;Dels=0.0;FS=1.829;HaplotypeScore=0.0;MLEAC=1;MLEAF=0.5;MQ=42.0;MQ0=0;MQRankSum=0.776;QD=16.41;ReadPosRankSum=-1.021	GT:AD:DP:GQ:PL	0/1:9,10:19:99:340,0,299
chrII	583308	.	G	A	216.77	PASS	AC=1;AF=0.5;AN=2;BaseQRankSum=-2.266;DP=18;Dels=0.0;FS=4.359;HaplotypeScore=0.0;MLEAC=1;MLEAF=0.5;MQ=42.0;MQ0=0;MQRankSum=0.933;QD=12.04;ReadPosRankSum=-1.91	GT:AD:DP:GQ:PL	0/1:10,8:18:99:245,0,360
chrII	595957	.	G	A	896.77	PASS	AC=1;AF=0.5;AN=2;BaseQRankSum=-1.581;DP=47;Dels=0.0;FS=0.0;HaplotypeScore=0.0;MLEAC=1;MLEAF=0.5;MQ=42.0;MQ0=0;MQRankSum=0.14;QD=19.08;ReadPosRankSum=0.678	GT:AD:DP:GQ:PL	0/1:20,27:47:99:925,0,659
chrII	609874	.	G	A	364.77	PASS	AC=1;AF=0.5;AN=2;BaseQRankSum=-1.151;DP=47;Dels=0.0;FS=0.0;HaplotypeScore=0.0;MLEAC=1;MLEAF=0.5;MQ=42.0;MQ0=0;MQRankSum=-0.663;QD=7.76;ReadPosRankSum=-0.709	GT:AD:DP:GQ:PL	0/1:33,14:47:99:393,0,1192
chrII	614098	.	G	A	1040.77	PASS	AC=1;AF=0.5;AN=2;BaseQRankSum=0.732;DP=64;Dels=0.0;FS=3.305;HaplotypeScore=0.0;MLEAC=1;MLEAF=0.5;MQ=41.76;MQ0=0;MQRankSum=-0.06;QD=16.26;ReadPosRankSum=0.074	GT:AD:DP:GQ:PL	0/1:32,32:64:99:1069,0,1056
chrII	614125	.	G	A	756.77	PASS	AC=1;AF=0.5;AN=2;BaseQRankSum=-1.256;DP=55;Dels=0.0;FS=0.0;HaplotypeScore=0.0;MLEAC=1;MLEAF=0.5;MQ=41.72;MQ0=0;MQRankSum=-0.801;QD=13.76;ReadPosRankSum=0.582	GT:AD:DP:GQ:PL	0/1:29,26:55:99:785,0,933
chrII	665212	.	G	A	965.77	PASS	AC=1;AF=0.5;AN=2;BaseQRankSum=-0.37;DP=64;Dels=0.0;FS=0.957;HaplotypeScore=0.0;MLEAC=1;MLEAF=0.5;MQ=42.0;MQ0=0;MQRankSum=-0.558;QD=15.09;ReadPosRankSum=-1.675	GT:AD:DP:GQ:PL	0/1:34,30:64:99:994,0,1160
chrII	668531	.	G	A	985.77	PASS	AC=1;AF=0.5;AN=2;BaseQRankSum=0.144;DP=63;Dels=0.0;FS=2.329;HaplotypeScore=0.0;MLEAC=1;MLEAF=0.5;MQ=41.97;MQ0=0;MQRankSum=-1.959;QD=15.65;ReadPosRankSum=-1.23	GT:AD:DP:GQ:PL	0/1:32,31:63:99:1014,0,1033
chrII	685443	.	G	A	112.77	PASS	AC=1;AF=0.5;AN=2;BaseQRankSum=1.001;DP=47;Dels=0.0;FS=19.098;HaplotypeScore=3.8311;MLEAC=1;MLEAF=0.5;MQ=41.92;MQ0=0;MQRankSum=0.075;QD=2.4;ReadPosRankSum=-0.732	GT:AD:DP:GQ:PL	0/1:40,7:47:99:141,0,1452
chrII	762365	.	C	T	613.77	PASS	AC=1;AF=0.5;AN=2;BaseQRankSum=1.132;DP=45;Dels=0.0;FS=59.569;HaplotypeScore=7.9679;MLEAC=1;MLEAF=0.5;MQ=41.28;MQ0=0;MQRankSum=0.767;QD=13.64;ReadPosRankSum=-1.059	GT:AD:DP:GQ:PL	0/1:23,20:45:99:642,0,701
chrII	772167	.	G	A	790.77	PASS	AC=1;AF=0.5;AN=2;BaseQRankSum=-0.616;DP=44;Dels=0.0;FS=0.0;HaplotypeScore=0.0;MLEAC=1;MLEAF=0.5;MQ=41.96;MQ0=0;MQRankSum=-0.118;QD=17.97;ReadPosRankSum=0.829	GT:AD:DP:GQ:PL	0/1:19,25:44:99:819,0,610
chrII	772289	.	G	A	615.77	PASS	AC=1;AF=0.5;AN=2;BaseQRankSum=0.86;DP=44;Dels=0.0;FS=1.13;HaplotypeScore=0.0;MLEAC=1;MLEAF=0.5;MQ=42.0;MQ0=0;MQRankSum=-0.106;QD=13.99;ReadPosRankSum=1.497	GT:AD:DP:GQ:PL	0/1:24,20:44:99:644,0,774
chrII	796598	.	G	A	615.77	PASS	AC=1;AF=0.5;AN=2;BaseQRankSum=0.864;DP=43;Dels=0.0;FS=6.343;HaplotypeScore=5.2233;MLEAC=1;MLEAF=0.5;MQ=41.95;MQ0=0;MQRankSum=0.548;QD=14.32;ReadPosRankSum=-1.692	GT:AD:DP:GQ:PL	0/1:23,20:43:99:644,0,692
chrII	803073	.	G	A	693.77	PASS	AC=1;AF=0.5;AN=2;BaseQRankSum=2.359;DP=44;Dels=0.0;FS=2.549;HaplotypeScore=0.0;MLEAC=1;MLEAF=0.5;MQ=42.0;MQ0=0;MQRankSum=1.936;QD=15.77;ReadPosRankSum=1.537	GT:AD:DP:GQ:PL	0/1:22,22:44:99:722,0,586
chrIII	30775	.	C	T	220.77	PASS	AC=1;AF=0.5;AN=2;BaseQRankSum=-1.588;DP=24;Dels=0.0;FS=19.651;HaplotypeScore=5.7267;MLEAC=1;MLEAF=0.5;MQ=41.16;MQ0=0;MQRankSum=1.241;QD=9.2;ReadPosRankSum=0.779	GT:AD:DP:GQ:PL	0/1:12,12:24:99:249,0,320
chrIII	31804	.	C	T	135.77	PASS	AC=1;AF=0.5;AN=2;BaseQRankSum=1.031;DP=11;Dels=0.0;FS=0.0;HaplotypeScore=0.0;MLEAC=1;MLEAF=0.5;MQ=42.0;MQ0=0;MQRankSum=-0.825;QD=12.34;ReadPosRankSum=0.466	GT:AD:DP:GQ:PL	0/1:6,5:11:99:164,0,182
chrIII	35590	.	G	A	368.77	PASS	AC=1;AF=0.5;AN=2;BaseQRankSum=-0.129;DP=26;Dels=0.0;FS=1.471;HaplotypeScore=0.0;MLEAC=1;MLEAF=0.5;MQ=42.0;MQ0=0;MQRankSum=-0.849;QD=14.18;ReadPosRankSum=-0.18	GT:AD:DP:GQ:PL	0/1:14,12:26:99:397,0,483
chrIII	48563	.	G	A	1257.77	PASS	AC=1;AF=0.5;AN=2;BaseQRankSum=1.724;DP=63;Dels=0.0;FS=2.299;HaplotypeScore=0.0;MLEAC=1;MLEAF=0.5;MQ=42.0;MQ0=0;MQRankSum=-0.244;QD=19.96;ReadPosRankSum=1.012	GT:AD:DP:GQ:PL	0/1:26,37:63:99:1286,0,811
chrIII	76155	.	C	T	898.77	PASS	AC=1;AF=0.5;AN=2;BaseQRankSum=-0.078;DP=50;Dels=0.0;FS=0.0;HaplotypeScore=0.0;MLEAC=1;MLEAF=0.5;MQ=42.0;MQ0=0;MQRankSum=-2.102;QD=17.98;ReadPosRankSum=-0.117	GT:AD:DP:GQ:PL	0/1:23,27:50:99:927,0,762
chrIII	79422	.	G	A	516.77	PASS	AC=1;AF=0.5;AN=2;BaseQRankSum=-0.404;DP=55;Dels=0.0;FS=0.0;HaplotypeScore=0.0;MLEAC=1;MLEAF=0.5;MQ=42.0;MQ0=0;MQRankSum=-0.099;QD=9.4;ReadPosRankSum=1.031	GT:AD:DP:GQ:PL	0/1:37,18:55:99:545,0,1280
chrIII	98034	.	G	A	896.77	PASS	AC=1;AF=0.5;AN=2;BaseQRankSum=0.259;DP=54;Dels=0.0;FS=3.761;HaplotypeScore=0.0;MLEAC=1;MLEAF=0.5;MQ=42.0;MQ0=0;MQRankSum=-0.035;QD=16.61;ReadPosRankSum=0.035	GT:AD:DP:GQ:PL	0/1:27,27:54:99:925,0,915
chrIII	105589	.	G	A	1073.77	PASS	AC=1;AF=0.5;AN=2;BaseQRankSum=0.331;DP=62;Dels=0.0;FS=10.927;HaplotypeScore=0.8321;MLEAC=1;MLEAF=0.5;MQ=42.0;MQ0=0;MQRankSum=0.57;QD=17.32;ReadPosRankSum=-0.57	GT:AD:DP:GQ:PL	0/1:30,32:62:99:1102,0,989
chrIII	106057	.	G	A	981.77	PASS	AC=1;AF=0.5;AN=2;BaseQRankSum=-0.175;DP=59;Dels=0.0;FS=8.194;HaplotypeScore=0.0;MLEAC=1;MLEAF=0.5;MQ=42.0;MQ0=0;MQRankSum=-2.381;QD=16.64;ReadPosRankSum=-0.768	GT:AD:DP:GQ:PL	0/1:27,32:59:99:1010,0,822
chrIII	125020	.	G	A	812.77	PASS	AC=1;AF=0.5;AN=2;BaseQRankSum=1.862;DP=56;Dels=0.0;FS=0.0;HaplotypeScore=0.0;MLEAC=1;MLEAF=0.5;MQ=42.0;MQ0=0;MQRankSum=-0.115;QD=14.51;ReadPosRankSum=-1.038	GT:AD:DP:GQ:PL	0/1:31,25:56:99:841,0,1058
chrIII	137655	.	G	A	1271.77	PASS	AC=1;AF=0.5;AN=2;BaseQRankSum=-2.211;DP=70;Dels=0.0;FS=0.0;HaplotypeScore=0.0;MLEAC=1;MLEAF=0.5;MQ=42.0;MQ0=0;MQRankSum=-0.024;QD=18.17;ReadPosRankSum=-1.23	GT:AD:DP:GQ:PL	0/1:31,39:70:99:1300,0,1062
chrIII	153594	.	G	A	226.77	PASS	AC=1;AF=0.5;AN=2;BaseQRankSum=-1.413;DP=18;Dels=0.0;FS=1.957;HaplotypeScore=0.0;MLEAC=1;MLEAF=0.5;MQ=42.0;MQ0=0;MQRankSum=-0.353;QD=12.6;ReadPosRankSum=1.413	GT:AD:DP:GQ:PL	0/1:9,9:18:99:255,0,302
chrIII	160208	.	G	A	462.77	PASS	AC=1;AF=0.5;AN=2;BaseQRankSum=-0.183;DP=35;Dels=0.0;FS=1.32;HaplotypeScore=0.0;MLEAC=1;MLEAF=0.5;MQ=42.0;MQ0=0;MQRankSum=-0.317;QD=13.22;ReadPosRankSum=-0.217	GT:AD:DP:GQ:PL	0/1:20,15:35:99:491,0,668
chrIII	178990	.	G	A	323.77	PASS	AC=1;AF=0.5;AN=2;BaseQRankSum=-0.321;DP=27;Dels=0.0;FS=1.596;HaplotypeScore=0.0;MLEAC=1;MLEAF=0.5;MQ=42.0;MQ0=0;MQRankSum=0.37;QD=11.99;ReadPosRankSum=-0.074	GT:AD:DP:GQ:PL	0/1:16,11:27:99:352,0,557
chrIII	186067	.	G	A	338.77	PASS	AC=1;AF=0.5;AN=2;BaseQRankSum=1.775;DP=29;Dels=0.0;FS=1.485;HaplotypeScore=0.0;MLEAC=1;MLEAF=0.5;MQ=42.0;MQ0=0;MQRankSum=0.832;QD=11.68;ReadPosRankSum=0.202	GT:AD:DP:GQ:PL	0/1:18,11:29:99:367,0,634
chrIII	212836	.	G	A	965.77	PASS	AC=1;AF=0.5;AN=2;BaseQRankSum=-0.253;DP=70;Dels=0.0;FS=6.301;HaplotypeScore=0.0;MLEAC=1;MLEAF=0.5;MQ=41.97;MQ0=0;MQRankSum=0.619;QD=13.8;ReadPosRankSum=0.595	GT:AD:DP:GQ:PL	0/1:38,32:70:99:994,0,1276
chrIII	214072	.	G	A	858.77	PASS	AC=1;AF=0.5;AN=2;BaseQRankSum=-0.312;DP=59;Dels=0.0;FS=1.007;HaplotypeScore=0.0;MLEAC=1;MLEAF=0.5;MQ=42.0;MQ0=0;MQRankSum=1.803;QD=14.56;ReadPosRankSum=-1.62	GT:AD:DP:GQ:PL	0/1:32,27:59:99:887,0,1079
chrIII	222041	.	G	A	859.77	PASS	AC=1;AF=0.5;AN=2;BaseQRankSum=-2.174;DP=79;Dels=0.0;FS=6.395;HaplotypeScore=0.7887;MLEAC=1;MLEAF=0.5;MQ=42.0;MQ0=0;MQRankSum=1.29;QD=10.88;ReadPosRankSum=-1.822	GT:AD:DP:GQ:PL	0/1:48,31:79:99:888,0,1611
chrIII	232544	.	G	A	1192.77	PASS	AC=1;AF=0.5;AN=2;BaseQRankSum=0.707;DP=61;Dels=0.0;FS=0.0;HaplotypeScore=0.0;MLEAC=1;MLEAF=0.5;MQ=42.0;MQ0=0;MQRankSum=0.036;QD=19.55;ReadPosRankSum=-0.328	GT:AD:DP:GQ:PL	0/1:26,35:61:99:1221,0,826
chrIII	236647	.	G	A	1376.77	PASS	AC=1;AF=0.5;AN=2;BaseQRankSum=0.014;DP=81;Dels=0.0;FS=2.944;HaplotypeScore=0.0;MLEAC=1;MLEAF=0.5;MQ=42.0;MQ0=0;MQRankSum=0.468;QD=17.0;ReadPosRankSum=1.242	GT:AD:DP:GQ:PL	0/1:40,41:81:99:1405,0,1363
chrIII	239791	.	G	A	1196.77	PASS	AC=1;AF=0.5;AN=2;BaseQRankSum=-0.117;DP=59;Dels=0.0;FS=0.0;HaplotypeScore=1.5774;MLEAC=1;MLEAF=0.5;MQ=41.97;MQ0=0;MQRankSum=-0.676;QD=20.28;ReadPosRankSum=-1.873	GT:AD:DP:GQ:PL	0/1:23,36:59:99:1225,0,666
chrIII	241452	.	G	A	816.77	PASS	AC=1;AF=0.5;AN=2;BaseQRankSum=-0.964;DP=59;Dels=0.0;FS=11.679;HaplotypeScore=0.734;MLEAC=1;MLEAF=0.5;MQ=42.0;MQ0=0;MQRankSum=0.463;QD=13.84;ReadPosRankSum=1.951	GT:AD:DP:GQ:PL	0/1:31,28:59:99:845,0,1043
chrIII	244176	.	G	A	902.77	PASS	AC=1;AF=0.5;AN=2;BaseQRankSum=-0.366;DP=58;Dels=0.0;FS=3.749;HaplotypeScore=0.0;MLEAC=1;MLEAF=0.5;MQ=42.0;MQ0=0;MQRankSum=0.739;QD=15.56;ReadPosRankSum=-0.475	GT:AD:DP:GQ:PL	0/1:30,28:58:99:931,0,899
chrIII	244274	.	G	A	920.77	PASS	AC=1;AF=0.5;AN=2;BaseQRankSum=1.245;DP=52;Dels=0.0;FS=1.09;HaplotypeScore=0.0;MLEAC=1;MLEAF=0.5;MQ=42.0;MQ0=0;MQRankSum=0.788;QD=17.71;ReadPosRankSum=-1.538	GT:AD:DP:GQ:PL	0/1:25,27:52:99:949,0,815
chrIII	254215	.	G	A	794.77	PASS	AC=1;AF=0.5;AN=2;BaseQRankSum=-1.387;DP=67;Dels=0.0;FS=13.125;HaplotypeScore=0.0;MLEAC=1;MLEAF=0.5;MQ=41.97;MQ0=0;MQRankSum=-0.799;QD=11.86;ReadPosRankSum=-1.387	GT:AD:DP:GQ:PL	0/1:40,27:67:99:823,0,1416
chrIII	254848	.	G	A	775.77	PASS	AC=1;AF=0.5;AN=2;BaseQRankSum=-0.545;DP=50;Dels=0.0;FS=5.885;HaplotypeScore=0.0;MLEAC=1;MLEAF=0.5;MQ=42.0;MQ0=0;MQRankSum=0.915;QD=15.52;ReadPosRankSum=-1.985	GT:AD:DP:GQ:PL	0/1:23,27:50:99:804,0,691
chrIII	268242	.	G	A	714.77	PASS	AC=1;AF=0.5;AN=2;BaseQRankSum=-0.27;DP=49;Dels=0.0;FS=0.0;HaplotypeScore=0.0;MLEAC=1;MLEAF=0.5;MQ=42.0;MQ0=0;MQRankSum=-1.072;QD=14.59;ReadPosRankSum=0.21	GT:AD:DP:GQ:PL	0/1:26,23:49:99:743,0,901
chrIII	274265	.	G	A	205.77	PASS	AC=1;AF=0.5;AN=2;BaseQRankSum=0.927;DP=17;Dels=0.0;FS=0.0;HaplotypeScore=0.0;MLEAC=1;MLEAF=0.5;MQ=41.65;MQ0=0;MQRankSum=-0.83;QD=12.1;ReadPosRankSum=1.317	GT:AD:DP:GQ:PL	0/1:10,7:17:99:234,0,348
chrIII	274306	.	G	A	126.77	PASS	AC=1;AF=0.5;AN=2;BaseQRankSum=0.533;DP=14;Dels=0.0;FS=2.363;HaplotypeScore=0.0;MLEAC=1;MLEAF=0.5;MQ=41.58;MQ0=0;MQRankSum=-1.867;QD=9.05;ReadPosRankSum=-0.8	GT:AD:DP:GQ:PL	0/1:9,5:14:99:155,0,299
chrIII	299434	.	G	A	494.77	PASS	AC=1;AF=0.5;AN=2;BaseQRankSum=0.312;DP=30;Dels=0.0;FS=0.0;HaplotypeScore=0.0;MLEAC=1;MLEAF=0.5;MQ=41.53;MQ0=0;MQRankSum=-0.436;QD=16.49;ReadPosRankSum=0.811	GT:AD:DP:GQ:PL	0/1:14,16:30:99:523,0,449
chrIII	302469	.	G	A	859.77	PASS	AC=1;AF=0.5;AN=2;BaseQRankSum=-0.294;DP=53;Dels=0.0;FS=0.0;HaplotypeScore=0.0;MLEAC=1;MLEAF=0.5;MQ=42.0;MQ0=0;MQRankSum=-0.098;QD=16.22;ReadPosRankSum=1.361	GT:AD:DP:GQ:PL	0/1:27,26:53:99:888,0,934
chrIV	38673	.	G	A	1023.77	PASS	AC=1;AF=0.5;AN=2;BaseQRankSum=-0.592;DP=60;Dels=0.0;FS=1.003;HaplotypeScore=0.0;MLEAC=1;MLEAF=0.5;MQ=42.0;MQ0=0;MQRankSum=0.192;QD=17.06;ReadPosRankSum=0.0	GT:AD:DP:GQ:PL	0/1:29,31:60:99:1052,0,977
chrIV	38786	.	G	A	1040.77	PASS	AC=1;AF=0.5;AN=2;BaseQRankSum=-0.35;DP=55;Dels=0.0;FS=18.653;HaplotypeScore=0.0;MLEAC=1;MLEAF=0.5;MQ=42.0;MQ0=0;MQRankSum=0.23;QD=18.92;ReadPosRankSum=0.009	GT:AD:DP:GQ:PL	0/1:23,32:55:99:1069,0,746
chrIV	41989	.	C	T	1093.77	PASS	AC=1;AF=0.5;AN=2;BaseQRankSum=1.051;DP=59;Dels=0.0;FS=5.599;HaplotypeScore=0.0;MLEAC=1;MLEAF=0.5;MQ=42.0;MQ0=0;MQRankSum=0.637;QD=18.54;ReadPosRankSum=0.238	GT:AD:DP:GQ:PL	0/1:25,34:59:99:1122,0,766
chrIV	46325	.	G	A	685.77	PASS	AC=1;AF=0.5;AN=2;BaseQRankSum=-1.761;DP=43;Dels=0.0;FS=1.194;HaplotypeScore=0.734;MLEAC=1;MLEAF=0.5;MQ=42.0;MQ0=0;MQRankSum=-0.498;QD=15.95;ReadPosRankSum=-0.79	GT:AD:DP:GQ:PL	0/1:21,22:43:99:714,0,692
chrIV	50982	.	G	A	1059.77	PASS	AC=1;AF=0.5;AN=2;BaseQRankSum=-0.893;DP=64;Dels=0.0;FS=14.044;HaplotypeScore=0.0;MLEAC=1;MLEAF=0.5;MQ=42.0;MQ0=0;MQRankSum=0.235;QD=16.56;ReadPosRankSum=-0.947	GT:AD:DP:GQ:PL	0/1:32,32:64:99:1088,0,1118
chrIV	56217	.	G	A	1085.77	PASS	AC=1;AF=0.5;AN=2;BaseQRankSum=1.417;DP=54;Dels=0.0;FS=0.0;HaplotypeScore=0.0;MLEAC=1;MLEAF=0.5;MQ=41.61;MQ0=0;MQRankSum=3.054;QD=20.11;ReadPosRankSum=-0.572	GT:AD:DP:GQ:PL	0/1:22,32:54:99:1114,0,653
chrIV	78651	.	G	A	609.77	PASS	AC=1;AF=0.5;AN=2;BaseQRankSum=1.109;DP=49;Dels=0.0;FS=10.964;HaplotypeScore=2.4344;MLEAC=1;MLEAF=0.5;MQ=41.96;MQ0=0;MQRankSum=1.048;QD=12.44;ReadPosRankSum=0.112	GT:AD:DP:GQ:PL	0/1:29,20:49:99:638,0,964
chrIV	94063	.	G	A	433.77	PASS	AC=1;AF=0.5;AN=2;BaseQRankSum=-0.921;DP=19;Dels=0.0;FS=2.098;HaplotypeScore=0.0;MLEAC=1;MLEAF=0.5;MQ=42.0;MQ0=0;MQRankSum=1.096;QD=22.83;ReadPosRankSum=-0.132	GT:AD:DP:GQ:PL	0/1:6,13:19:99:462,0,185
chrIV	100387	.	G	A	181.77	PASS	AC=1;AF=0.5;AN=2;BaseQRankSum=0.868;DP=15;Dels=0.0;FS=28.543;HaplotypeScore=0.9989;MLEAC=1;MLEAF=0.5;MQ=42.0;MQ0=0;MQRankSum=-1.099;QD=12.12;ReadPosRankSum=1.447	GT:AD:DP:GQ:PL	0/1:8,7:15:99:210,0,225
chrIV	157959	.	C	T	103.77	PASS	AC=1;AF=0.5;AN=2;BaseQRankSum=-4.23;DP=37;Dels=0.0;FS=57.524;HaplotypeScore=0.9998;MLEAC=1;MLEAF=0.5;MQ=41.8;MQ0=0;MQRankSum=-0.407;QD=2.8;ReadPosRankSum=3.416	GT:AD:DP:GQ:PL	0/1:28,9:37:99:132,0,959
chrIV	167078	.	G	A	881.77	PASS	AC=1;AF=0.5;AN=2;BaseQRankSum=-1.129;DP=50;Dels=0.0;FS=5.987;HaplotypeScore=0.0;MLEAC=1;MLEAF=0.5;MQ=42.0;MQ0=0;MQRankSum=-1.012;QD=17.64;ReadPosRankSum=-0.039	GT:AD:DP:GQ:PL	0/1:23,27:50:99:910,0,762
chrIV	221840	.	G	A	689.77	PASS	AC=1;AF=0.5;AN=2;BaseQRankSum=0.221;DP=46;Dels=0.0;FS=4.119;HaplotypeScore=0.0;MLEAC=1;MLEAF=0.5;MQ=42.0;MQ0=0;MQRankSum=0.573;QD=14.99;ReadPosRankSum=-0.529	GT:AD:DP:GQ:PL	0/1:25,21:46:99:718,0,858
chrIV	264204	.	G	A	113.77	PASS	AC=1;AF=0.5;AN=2;BaseQRankSum=0.694;DP=19;Dels=0.0;FS=2.017;HaplotypeScore=0.0;MLEAC=1;MLEAF=0.5;MQ=42.0;MQ0=0;MQRankSum=0.046;QD=5.99;ReadPosRankSum=-0.509	GT:AD:DP:GQ:PL	0/1:14,5:19:99:142,0,494
chrIV	265116	.	G	A	433.77	PASS	AC=1;AF=0.5;AN=2;BaseQRankSum=1.172;DP=28;Dels=0.0;FS=1.527;HaplotypeScore=0.734;MLEAC=1;MLEAF=0.5;MQ=42.0;MQ0=0;MQRankSum=0.161;QD=15.49;ReadPosRankSum=-0.482	GT:AD:DP:GQ:PL	0/1:14,14:28:99:462,0,394
chrIV	321683	.	G	A	550.77	PASS	AC=1;AF=0.5;AN=2;BaseQRankSum=-0.736;DP=46;Dels=0.0;FS=6.115;HaplotypeScore=0.0;MLEAC=1;MLEAF=0.5;MQ=42.0;MQ0=0;MQRankSum=0.357;QD=11.97;ReadPosRankSum=-0.848	GT:AD:DP:GQ:PL	0/1:27,19:46:99:579,0,925
chrIV	330414	.	G	A	632.77	PASS	AC=1;AF=0.5;AN=2;BaseQRankSum=0.661;DP=55;Dels=0.0;FS=1.064;HaplotypeScore=0.0;MLEAC=1;MLEAF=0.5;MQ=42.0;MQ0=0;MQRankSum=-2.053;QD=11.5;ReadPosRankSum=0.146	GT:AD:DP:GQ:PL	0/1:33,22:55:99:661,0,1110
chrIV	405182	.	G	A	476.77	PASS	AC=1;AF=0.5;AN=2;BaseQRankSum=1.843;DP=29;Dels=0.03;FS=0.0;HaplotypeScore=1.9661;MLEAC=1;MLEAF=0.5;MQ=41.93;MQ0=0;MQRankSum=-0.046;QD=16.44;ReadPosRankSum=2.948	GT:AD:DP:GQ:PL	0/1:13,15:28:99:505,0,390
chrIV	430751	.	G	A	199.77	PASS	AC=1;AF=0.5;AN=2;BaseQRankSum=-2.45;DP=47;Dels=0.0;FS=54.911;HaplotypeScore=0.7887;MLEAC=1;MLEAF=0.5;MQ=42.0;MQ0=0;MQRankSum=0.339;QD=4.25;ReadPosRankSum=1.068	GT:AD:DP:GQ:PL	0/1:36,11:47:99:228,0,1191
chrIV	462206	.	C	T	808.77	PASS	AC=1;AF=0.5;AN=2;BaseQRankSum=-0.73;DP=49;Dels=0.0;FS=2.434;HaplotypeScore=0.0;MLEAC=1;MLEAF=0.5;MQ=42.0;MQ0=0;MQRankSum=-0.29;QD=16.51;ReadPosRankSum=-1.13	GT:AD:DP:GQ:PL	0/1:24,25:49:99:837,0,818
chrIV	464230	.	G	A	1011.77	PASS	AC=1;AF=0.5;AN=2;BaseQRankSum=2.39;DP=66;Dels=0.0;FS=5.257;HaplotypeScore=0.0;MLEAC=1;MLEAF=0.5;MQ=42.0;MQ0=0;MQRankSum=0.051;QD=15.33;ReadPosRankSum=0.103	GT:AD:DP:GQ:PL	0/1:35,31:66:99:1040,0,1142
chrIV	473989	.	C	T	798.77	PASS	AC=1;AF=0.5;AN=2;BaseQRankSum=0.347;DP=55;Dels=0.0;FS=0.0;HaplotypeScore=0.0;MLEAC=1;MLEAF=0.5;MQ=41.96;MQ0=0;MQRankSum=1.58;QD=14.52;ReadPosRankSum=-1.09	GT:AD:DP:GQ:PL	0/1:30,25:55:99:827,0,1008
chrIV	489186	.	G	A	780.77	PASS	AC=1;AF=0.5;AN=2;BaseQRankSum=0.445;DP=42;Dels=0.0;FS=12.41;HaplotypeScore=0.0;MLEAC=1;MLEAF=0.5;MQ=42.0;MQ0=0;MQRankSum=-1.563;QD=18.59;ReadPosRankSum=1.411	GT:AD:DP:GQ:PL	0/1:18,24:42:99:809,0,599
chrIV	492097	.	G	A	1455.77	PASS	AC=1;AF=0.5;AN=2;BaseQRankSum=-1.966;DP=94;Dels=0.0;FS=1.681;HaplotypeScore=0.734;MLEAC=1;MLEAF=0.5;MQ=40.21;MQ0=0;MQRankSum=-0.721;QD=15.49;ReadPosRankSum=-0.387	GT:AD:DP:GQ:PL	0/1:43,51:94:99:1484,0,1373
chrIV	539751	.	C	T	511.77	PASS	AC=1;AF=0.5;AN=2;BaseQRankSum=1.573;DP=35;Dels=0.0;FS=5.072;HaplotypeScore=0.0;MLEAC=1;MLEAF=0.5;MQ=41.83;MQ0=0;MQRankSum=-0.646;QD=14.62;ReadPosRankSum=-1.44	GT:AD:DP:GQ:PL	0/1:19,16:35:99:540,0,629
chrIV	539786	.	C	T	425.77	PASS	AC=1;AF=0.5;AN=2;BaseQRankSum=-1.315;DP=37;Dels=0.0;FS=0.0;HaplotypeScore=0.0;MLEAC=1;MLEAF=0.5;MQ=41.84;MQ0=0;MQRankSum=-0.077;QD=11.51;ReadPosRankSum=2.305	GT:AD:DP:GQ:PL	0/1:22,15:37:99:454,0,765
chrIV	545172	.	C	T	968.77	PASS	AC=1;AF=0.5;AN=2;BaseQRankSum=-1.34;DP=63;Dels=0.0;FS=2.198;HaplotypeScore=0.0;MLEAC=1;MLEAF=0.5;MQ=42.0;MQ0=0;MQRankSum=-0.447;QD=15.38;ReadPosRankSum=0.213	GT:AD:DP:GQ:PL	0/1:31,32:63:99:997,0,999
chrIV	558307	.	G	A	326.77	PASS	AC=1;AF=0.5;AN=2;BaseQRankSum=1.627;DP=32;Dels=0.0;FS=49.755;HaplotypeScore=2.7884;MLEAC=1;MLEAF=0.5;MQ=41.94;MQ0=0;MQRankSum=0.159;QD=10.21;ReadPosRankSum=0.674	GT:AD:DP:GQ:PL	0/1:21,11:32:99:355,0,740
chrIV	587740	.	C	T	1270.77	PASS	AC=1;AF=0.5;AN=2;BaseQRankSum=0.279;DP=60;Dels=0.0;FS=0.0;HaplotypeScore=0.734;MLEAC=1;MLEAF=0.5;MQ=42.0;MQ0=0;MQRankSum=1.457;QD=21.18;ReadPosRankSum=0.418	GT:AD:DP:GQ:PL	0/1:21,39:60:99:1299,0,599
chrIV	600692	.	C	T	1030.77	PASS	AC=1;AF=0.5;AN=2;BaseQRankSum=-0.881;DP=49;Dels=0.0;FS=1.109;HaplotypeScore=0.0;MLEAC=1;MLEAF=0.5;MQ=42.0;MQ0=0;MQRankSum=1.545;QD=21.04;ReadPosRankSum=-1.172	GT:AD:DP:GQ:PL	0/1:18,31:49:99:1059,0,567
chrIV	621932	.	G	A	480.77	PASS	AC=1;AF=0.5;AN=2;BaseQRankSum=-0.935;DP=30;Dels=0.0;FS=1.664;HaplotypeScore=0.0;MLEAC=1;MLEAF=0.5;MQ=42.0;MQ0=0;MQRankSum=-0.104;QD=16.03;ReadPosRankSum=-0.104	GT:AD:DP:GQ:PL	0/1:14,16:30:99:509,0,454
chrIV	669831	.	G	A	207.77	PASS	AC=1;AF=0.5;AN=2;BaseQRankSum=-2.21;DP=26;Dels=0.0;FS=3.992;HaplotypeScore=0.0;MLEAC=1;MLEAF=0.5;MQ=42.0;MQ0=0;MQRankSum=0.269;QD=7.99;ReadPosRankSum=-2.318	GT:AD:DP:GQ:PL	0/1:17,9:26:99:236,0,587
chrIV	671109	.	C	T	410.77	PASS	AC=1;AF=0.5;AN=2;BaseQRankSum=-1.538;DP=26;Dels=0.0;FS=1.721;HaplotypeScore=0.0;MLEAC=1;MLEAF=0.5;MQ=42.0;MQ0=0;MQRankSum=0.974;QD=15.8;ReadPosRankSum=0.0	GT:AD:DP:GQ:PL	0/1:13,13:26:99:439,0,459
chrIV	673054	.	C	T	660.77	PASS	AC=1;AF=0.5;AN=2;BaseQRankSum=0.231;DP=46;Dels=0.0;FS=0.0;HaplotypeScore=0.0;MLEAC=1;MLEAF=0.5;MQ=42.0;MQ0=0;MQRankSum=0.891;QD=14.36;ReadPosRankSum=0.693	GT:AD:DP:GQ:PL	0/1:24,22:46:99:689,0,775
chrIV	673985	.	C	T	365.77	PASS	AC=1;AF=0.5;AN=2;BaseQRankSum=0.912;DP=43;Dels=0.0;FS=6.935;HaplotypeScore=0.0;MLEAC=1;MLEAF=0.5;MQ=42.0;MQ0=0;MQRankSum=0.278;QD=8.51;ReadPosRankSum=-1.785	GT:AD:DP:GQ:PL	0/1:30,13:43:99:394,0,1059
chrIV	727905	.	C	T	330.77	PASS	AC=1;AF=0.5;AN=2;BaseQRankSum=1.56;DP=25;Dels=0.0;FS=0.0;HaplotypeScore=0.0;MLEAC=1;MLEAF=0.5;MQ=41.92;MQ0=0;MQRankSum=0.684;QD=13.23;ReadPosRankSum=0.958	GT:AD:DP:GQ:PL	0/1:14,11:25:99:359,0,456
chrIV	728167	.	C	T	394.77	PASS	AC=1;AF=0.5;AN=2;BaseQRankSum=0.036;DP=21;Dels=0.0;FS=11.57;HaplotypeScore=0.0;MLEAC=1;MLEAF=0.5;MQ=42.0;MQ0=0;MQRankSum=-0.326;QD=18.8;ReadPosRankSum=0.398	GT:AD:DP:GQ:PL	0/1:8,13:21:99:423,0,252
chrIV	740058	.	G	A	293.77	PASS	AC=1;AF=0.5;AN=2;BaseQRankSum=1.248;DP=25;Dels=0.0;FS=7.562;HaplotypeScore=0.0;MLEAC=1;MLEAF=0.5;MQ=42.0;MQ0=0;MQRankSum=1.414;QD=11.75;ReadPosRankSum=0.25	GT:AD:DP:GQ:PL	0/1:15,10:25:99:322,0,510
chrIV	763824	.	G	A	607.77	PASS	AC=1;AF=0.5;AN=2;BaseQRankSum=0.437;DP=32;Dels=0.0;FS=1.527;HaplotypeScore=0.0;MLEAC=1;MLEAF=0.5;MQ=42.0;MQ0=0;MQRankSum=-0.779;QD=18.99;ReadPosRankSum=1.994	GT:AD:DP:GQ:PL	0/1:14,18:32:99:636,0,469
chrIV	770366	.	C	T	319.77	PASS	AC=1;AF=0.5;AN=2;BaseQRankSum=0.317;DP=32;Dels=0.0;FS=0.0;HaplotypeScore=2.5243;MLEAC=1;MLEAF=0.5;MQ=41.36;MQ0=0;MQRankSum=-0.436;QD=9.99;ReadPosRankSum=0.119	GT:AD:DP:GQ:PL	0/1:21,11:32:99:348,0,631
chrIV	773428	.	C	T	403.77	PASS	AC=1;AF=0.5;AN=2;BaseQRankSum=-0.267;DP=27;Dels=0.0;FS=0.0;HaplotypeScore=0.9998;MLEAC=1;MLEAF=0.5;MQ=41.93;MQ0=0;MQRankSum=-0.121;QD=14.95;ReadPosRankSum=-2.354	GT:AD:DP:GQ:PL	0/1:14,13:27:99:432,0,449
chrIV	823335	.	G	A	110.77	PASS	AC=1;AF=0.5;AN=2;BaseQRankSum=-2.488;DP=15;Dels=0.0;FS=0.0;HaplotypeScore=0.0;MLEAC=1;MLEAF=0.5;MQ=42.0;MQ0=0;MQRankSum=-1.678;QD=7.38;ReadPosRankSum=-0.752	GT:AD:DP:GQ:PL	0/1:8,7:15:99:139,0,279
chrIV	842262	.	C	T	389.77	PASS	AC=1;AF=0.5;AN=2;BaseQRankSum=-1.716;DP=30;Dels=0.0;FS=0.0;HaplotypeScore=0.0;MLEAC=1;MLEAF=0.5;MQ=42.0;MQ0=0;MQRankSum=-0.628;QD=12.99;ReadPosRankSum=0.0	GT:AD:DP:GQ:PL	0/1:17,13:30:99:418,0,600
chrIV	867986	.	G	A	558.77	PASS	AC=1;AF=0.5;AN=2;BaseQRankSum=-3.198;DP=67;Dels=0.0;FS=56.777;HaplotypeScore=11.8953;MLEAC=1;MLEAF=0.5;MQ=41.3;MQ0=0;MQRankSum=-1.008;QD=8.34;ReadPosRankSum=2.637	GT:AD:DP:GQ:PL	0/1:45,22:67:99:587,0,1541
chrIV	891137	.	G	A	661.77	PASS	AC=1;AF=0.5;AN=2;BaseQRankSum=0.83;DP=45;Dels=0.0;FS=4.246;HaplotypeScore=0.0;MLEAC=1;MLEAF=0.5;MQ=42.0;MQ0=0;MQRankSum=-1.012;QD=14.71;ReadPosRankSum=-1.058	GT:AD:DP:GQ:PL	0/1:24,21:45:99:690,0,783
chrIV	923925	.	G	A	671.77	PASS	AC=1;AF=0.5;AN=2;BaseQRankSum=1.71;DP=38;Dels=0.0;FS=0.0;HaplotypeScore=0.0;MLEAC=1;MLEAF=0.5;MQ=42.0;MQ0=0;MQRankSum=-0.102;QD=17.68;ReadPosRankSum=-0.658	GT:AD:DP:GQ:PL	0/1:18,20:38:99:700,0,604
chrIV	930506	.	C	T	585.77	PASS	AC=1;AF=0.5;AN=2;BaseQRankSum=0.549;DP=47;Dels=0.0;FS=1.119;HaplotypeScore=0.0;MLEAC=1;MLEAF=0.5;MQ=42.0;MQ0=0;MQRankSum=0.828;QD=12.46;ReadPosRankSum=0.161	GT:AD:DP:GQ:PL	0/1:27,20:47:99:614,0,899
chrIV	940991	.	C	T	268.77	PASS	AC=1;AF=0.5;AN=2;BaseQRankSum=-0.718;DP=20;Dels=0.0;FS=7.474;HaplotypeScore=0.0;MLEAC=1;MLEAF=0.5;MQ=40.99;MQ0=0;MQRankSum=-1.247;QD=13.44;ReadPosRankSum=-0.794	GT:AD:DP:GQ:PL	0/1:10,10:20:99:297,0,296
chrIV	941003	.	C	T	200.77	PASS	AC=1;AF=0.5;AN=2;BaseQRankSum=-1.103;DP=16;Dels=0.0;FS=5.021;HaplotypeScore=0.0;MLEAC=1;MLEAF=0.5;MQ=40.73;MQ0=0;MQRankSum=-0.473;QD=12.55;ReadPosRankSum=-0.893	GT:AD:DP:GQ:PL	0/1:8,8:16:99:229,0,253
chrIV	951258	.	C	T	495.77	PASS	AC=1;AF=0.5;AN=2;BaseQRankSum=1.697;DP=42;Dels=0.0;FS=12.992;HaplotypeScore=0.9789;MLEAC=1;MLEAF=0.5;MQ=41.5;MQ0=0;MQRankSum=0.12;QD=11.8;ReadPosRankSum=0.414	GT:AD:DP:GQ:PL	0/1:25,16:42:99:524,0,774
chrIV	955666	.	C	T	702.77	PASS	AC=1;AF=0.5;AN=2;BaseQRankSum=-0.69;DP=37;Dels=0.0;FS=2.844;HaplotypeScore=0.0;MLEAC=1;MLEAF=0.5;MQ=42.0;MQ0=0;MQRankSum=-0.567;QD=18.99;ReadPosRankSum=0.414	GT:AD:DP:GQ:PL	0/1:16,21:37:99:731,0,535
chrIV	976008	.	G	A	242.77	PASS	AC=1;AF=0.5;AN=2;BaseQRankSum=-0.065;DP=31;Dels=0.0;FS=30.885;HaplotypeScore=0.7887;MLEAC=1;MLEAF=0.5;MQ=42.0;MQ0=0;MQRankSum=1.545;QD=7.83;ReadPosRankSum=2.067	GT:AD:DP:GQ:PL	0/1:22,9:31:99:271,0,770
chrIV	1014024	.	G	A	324.77	PASS	AC=1;AF=0.5;AN=2;BaseQRankSum=1.505;DP=25;Dels=0.0;FS=3.682;HaplotypeScore=0.0;MLEAC=1;MLEAF=0.5;MQ=42.0;MQ0=0;MQRankSum=0.958;QD=12.99;ReadPosRankSum=-0.684	GT:AD:DP:GQ:PL	0/1:14,11:25:99:353,0,379
chrIV	1015974	.	G	A	126.77	PASS	AC=1;AF=0.5;AN=2;BaseQRankSum=-4.061;DP=29;Dels=0.0;FS=46.932;HaplotypeScore=6.7671;MLEAC=1;MLEAF=0.5;MQ=41.23;MQ0=0;MQRankSum=-0.941;QD=4.37;ReadPosRankSum=0.574	GT:AD:DP:GQ:PL	0/1:19,10:29:99:155,0,660
chrIV	1032328	.	G	A	239.77	PASS	AC=1;AF=0.5;AN=2;BaseQRankSum=-0.311;DP=18;Dels=0.0;FS=0.0;HaplotypeScore=0.0;MLEAC=1;MLEAF=0.5;MQ=42.0;MQ0=0;MQRankSum=0.311;QD=13.32;ReadPosRankSum=-0.933	GT:AD:DP:GQ:PL	0/1:10,8:18:99:268,0,336
chrIV	1036574	.	C	T	491.77	PASS	AC=1;AF=0.5;AN=2;BaseQRankSum=-0.716;DP=37;Dels=0.0;FS=4.846;HaplotypeScore=0.7887;MLEAC=1;MLEAF=0.5;MQ=42.0;MQ0=0;MQRankSum=-0.29;QD=13.29;ReadPosRankSum=0.472	GT:AD:DP:GQ:PL	0/1:20,17:37:99:520,0,679
chrIV	1075438	.	G	A	220.77	PASS	AC=1;AF=0.5;AN=2;BaseQRankSum=-0.872;DP=29;Dels=0.0;FS=31.551;HaplotypeScore=0.7887;MLEAC=1;MLEAF=0.5;MQ=41.57;MQ0=0;MQRankSum=0.731;QD=7.61;ReadPosRankSum=1.344	GT:AD:DP:GQ:PL	0/1:20,9:29:99:249,0,713
chrIV	1075659	.	G	A	628.77	PASS	AC=1;AF=0.5;AN=2;BaseQRankSum=-0.395;DP=38;Dels=0.0;FS=0.0;HaplotypeScore=0.0;MLEAC=1;MLEAF=0.5;MQ=41.46;MQ0=0;MQRankSum=1.652;QD=16.55;ReadPosRankSum=-1.301	GT:AD:DP:GQ:PL	0/1:18,20:38:99:657,0,560
chrIV	1080588	.	G	A	468.77	PASS	AC=1;AF=0.5;AN=2;BaseQRankSum=-1.648;DP=39;Dels=0.0;FS=0.0;HaplotypeScore=0.0;MLEAC=1;MLEAF=0.5;MQ=41.46;MQ0=0;MQRankSum=2.155;QD=12.02;ReadPosRankSum=-0.465	GT:AD:DP:GQ:PL	0/1:21,18:39:99:497,0,665
chrIV	1135690	.	G	A	124.77	PASS	AC=1;AF=0.5;AN=2;BaseQRankSum=-1.813;DP=12;Dels=0.0;FS=18.195;HaplotypeScore=0.0;MLEAC=1;MLEAF=0.5;MQ=42.0;MQ0=0;MQRankSum=0.869;QD=10.4;ReadPosRankSum=1.073	GT:AD:DP:GQ:PL	0/1:6,6:12:99:153,0,170
chrIV	1152477	.	G	A	122.77	PASS	AC=1;AF=0.5;AN=2;BaseQRankSum=-0.533;DP=13;Dels=0.0;FS=23.314;HaplotypeScore=0.0;MLEAC=1;MLEAF=0.5;MQ=42.0;MQ0=0;MQRankSum=-0.978;QD=9.44;ReadPosRankSum=-1.256	GT:AD:DP:GQ:PL	0/1:8,5:13:99:151,0,267
chrIV	1162416	.	G	A	329.77	PASS	AC=1;AF=0.5;AN=2;BaseQRankSum=-0.282;DP=45;Dels=0.0;FS=58.259;HaplotypeScore=5.1848;MLEAC=1;MLEAF=0.5;MQ=41.22;MQ0=0;MQRankSum=-0.159;QD=7.33;ReadPosRankSum=1.827	GT:AD:DP:GQ:PL	0/1:31,14:45:99:358,0,1034
chrIV	1184751	.	C	T	985.77	PASS	AC=1;AF=0.5;AN=2;BaseQRankSum=-1.282;DP=60;Dels=0.0;FS=2.156;HaplotypeScore=1.4679;MLEAC=1;MLEAF=0.5;MQ=42.0;MQ0=0;MQRankSum=0.822;QD=16.43;ReadPosRankSum=0.274	GT:AD:DP:GQ:PL	0/1:28,32:60:99:1014,0,910
chrIV	1189589	.	G	A	431.77	PASS	AC=1;AF=0.5;AN=2;BaseQRankSum=-2.274;DP=37;Dels=0.0;FS=0.0;HaplotypeScore=0.0;MLEAC=1;MLEAF=0.5;MQ=42.0;MQ0=0;MQRankSum=0.17;QD=11.67;ReadPosRankSum=-0.789	GT:AD:DP:GQ:PL	0/1:22,15:37:99:460,0,773
chrIV	1269966	.	C	T	653.77	PASS	AC=1;AF=0.5;AN=2;BaseQRankSum=0.142;DP=34;Dels=0.0;FS=3.326;HaplotypeScore=0.0;MLEAC=1;MLEAF=0.5;MQ=41.4;MQ0=0;MQRankSum=0.815;QD=19.23;ReadPosRankSum=0.602	GT:AD:DP:GQ:PL	0/1:13,21:34:99:682,0,387
chrIV	1298307	.	C	T	495.77	PASS	AC=1;AF=0.5;AN=2;BaseQRankSum=1.256;DP=40;Dels=0.0;FS=1.349;HaplotypeScore=0.0;MLEAC=1;MLEAF=0.5;MQ=42.0;MQ0=0;MQRankSum=0.235;QD=12.39;ReadPosRankSum=-0.179	GT:AD:DP:GQ:PL	0/1:24,16:40:99:524,0,810
chrIV	1366914	.	C	T	111.77	PASS	AC=1;AF=0.5;AN=2;BaseQRankSum=1.365;DP=23;Dels=0.0;FS=8.28;HaplotypeScore=5.0226;MLEAC=1;MLEAF=0.5;MQ=40.44;MQ0=0;MQRankSum=-3.256;QD=4.86;ReadPosRankSum=-1.995	GT:AD:DP:GQ:PL	0/1:17,6:23:99:140,0,503
chrIV	1367091	.	C	T	317.77	PASS	AC=1;AF=0.5;AN=2;BaseQRankSum=0.643;DP=20;Dels=0.0;FS=0.0;HaplotypeScore=0.0;MLEAC=1;MLEAF=0.5;MQ=42.0;MQ0=0;MQRankSum=-0.567;QD=15.89;ReadPosRankSum=0.491	GT:AD:DP:GQ:PL	0/1:10,10:20:99:346,0,291
chrIV	1388307	.	G	A	800.77	PASS	AC=1;AF=0.5;AN=2;BaseQRankSum=0.997;DP=43;Dels=0.0;FS=2.649;HaplotypeScore=0.0;MLEAC=1;MLEAF=0.5;MQ=42.0;MQ0=0;MQRankSum=-0.579;QD=18.62;ReadPosRankSum=-0.529	GT:AD:DP:GQ:PL	0/1:18,25:43:99:829,0,590
chrIV	1402864	.	C	T	519.77	PASS	AC=1;AF=0.5;AN=2;BaseQRankSum=0.811;DP=30;Dels=0.0;FS=7.987;HaplotypeScore=0.0;MLEAC=1;MLEAF=0.5;MQ=42.0;MQ0=0;MQRankSum=0.104;QD=17.33;ReadPosRankSum=-0.478	GT:AD:DP:GQ:PL	0/1:14,16:30:99:548,0,458
chrIV	1459430	.	C	T	398.77	PASS	AC=1;AF=0.5;AN=2;BaseQRankSum=-0.344;DP=41;Dels=0.0;FS=50.267;HaplotypeScore=1.6498;MLEAC=1;MLEAF=0.5;MQ=42.0;MQ0=0;MQRankSum=0.124;QD=9.73;ReadPosRankSum=2.736	GT:AD:DP:GQ:PL	0/1:27,14:41:99:427,0,949
chrIV	1469412	.	G	A	596.77	PASS	AC=1;AF=0.5;AN=2;BaseQRankSum=0.341;DP=55;Dels=0.0;FS=0.0;HaplotypeScore=0.0;MLEAC=1;MLEAF=0.5;MQ=42.0;MQ0=0;MQRankSum=-0.131;QD=10.85;ReadPosRankSum=0.341	GT:AD:DP:GQ:PL	0/1:35,20:55:99:625,0,1196
chrIV	1489790	.	G	A	668.77	PASS	AC=1;AF=0.5;AN=2;BaseQRankSum=0.059;DP=44;Dels=0.0;FS=14.73;HaplotypeScore=0.0;MLEAC=1;MLEAF=0.5;MQ=42.0;MQ0=0;MQRankSum=0.411;QD=15.2;ReadPosRankSum=0.786	GT:AD:DP:GQ:PL	0/1:22,22:44:99:697,0,706
chrIV	1489892	.	G	A	1212.77	PASS	AC=1;AF=0.5;AN=2;BaseQRankSum=-0.061;DP=64;Dels=0.0;FS=3.5;HaplotypeScore=0.0;MLEAC=1;MLEAF=0.5;MQ=42.0;MQ0=0;MQRankSum=0.156;QD=18.95;ReadPosRankSum=0.332	GT:AD:DP:GQ:PL	0/1:28,36:64:99:1241,0,892
chrIV	1502447	.	C	T	693.77	PASS	AC=1;AF=0.5;AN=2;BaseQRankSum=-0.368;DP=53;Dels=0.0;FS=5.672;HaplotypeScore=0.9916;MLEAC=1;MLEAF=0.5;MQ=42.0;MQ0=0;MQRankSum=-0.386;QD=13.09;ReadPosRankSum=-1.427	GT:AD:DP:GQ:PL	0/1:30,23:53:99:722,0,1007
chrIV	1506221	.	G	A	862.77	PASS	AC=1;AF=0.5;AN=2;BaseQRankSum=0.243;DP=63;Dels=0.0;FS=7.341;HaplotypeScore=0.0;MLEAC=1;MLEAF=0.5;MQ=42.0;MQ0=0;MQRankSum=0.882;QD=13.69;ReadPosRankSum=1.618	GT:AD:DP:GQ:PL	0/1:36,27:63:99:891,0,1192
chrV	7603	.	C	T	1368.77	PASS	AC=2;AF=1.0;AN=2;DP=37;Dels=0.0;FS=0.0;HaplotypeScore=0.0;MLEAC=2;MLEAF=1.0;MQ=41.89;MQ0=0;QD=27.84	GT:AD:DP:GQ:PL	1/1:0,37:37:99:1397,111,0
chrV	7862	.	C	T	884.77	PASS	AC=2;AF=1.0;AN=2;DP=24;Dels=0.0;FS=0.0;HaplotypeScore=0.0;MLEAC=2;MLEAF=1.0;MQ=42.0;MQ0=0;QD=25.83	GT:AD:DP:GQ:PL	1/1:0,24:24:72:913,72,0
chrV	9319	.	C	T	1802.77	PASS	AC=2;AF=1.0;AN=2;DP=46;Dels=0.0;FS=0.0;HaplotypeScore=0.0;MLEAC=2;MLEAF=1.0;MQ=42.0;MQ0=0;QD=31.9	GT:AD:DP:GQ:PL	1/1:0,46:46:99:1831,138,0
chrV	18410	.	C	T	1111.77	PASS	AC=2;AF=1.0;AN=2;DP=30;Dels=0.0;FS=0.0;HaplotypeScore=0.0;MLEAC=2;MLEAF=1.0;MQ=42.0;MQ0=0;QD=31.73	GT:AD:DP:GQ:PL	1/1:0,30:30:90:1140,90,0
chrV	27132	.	C	T	2202.77	PASS	AC=2;AF=1.0;AN=2;DP=58;Dels=0.0;FS=0.0;HaplotypeScore=0.0;MLEAC=2;MLEAF=1.0;MQ=42.0;MQ0=0;QD=30.14	GT:AD:DP:GQ:PL	1/1:0,58:58:99:2231,175,0
chrV	28541	.	C	T	2519.77	PASS	AC=2;AF=1.0;AN=2;DP=65;Dels=0.0;FS=0.0;HaplotypeScore=0.0;MLEAC=2;MLEAF=1.0;MQ=41.97;MQ0=0;QD=28.98	GT:AD:DP:GQ:PL	1/1:0,65:65:99:2548,193,0
chrV	28993	.	C	T	1241.77	PASS	AC=2;AF=1.0;AN=2;DP=35;Dels=0.0;FS=0.0;HaplotypeScore=0.0;MLEAC=2;MLEAF=1.0;MQ=42.0;MQ0=0;QD=30.4	GT:AD:DP:GQ:PL	1/1:0,35:35:99:1270,102,0
chrV	30780	.	C	T	2217.77	PASS	AC=2;AF=1.0;AN=2;DP=58;Dels=0.0;FS=0.0;HaplotypeScore=0.0;MLEAC=2;MLEAF=1.0;MQ=42.0;MQ0=0;QD=31.43	GT:AD:DP:GQ:PL	1/1:0,58:58:99:2246,172,0
chrV	31050	.	C	T	1852.77	PASS	AC=2;AF=1.0;AN=2;DP=46;Dels=0.0;FS=0.0;HaplotypeScore=0.0;MLEAC=2;MLEAF=1.0;MQ=42.0;MQ0=0;QD=26.59	GT:AD:DP:GQ:PL	1/1:0,46:46:99:1881,138,0
chrV	32253	.	G	A	1710.77	PASS	AC=2;AF=1.0;AN=2;DP=46;Dels=0.0;FS=0.0;HaplotypeScore=0.0;MLEAC=2;MLEAF=1.0;MQ=42.0;MQ0=0;QD=27.35	GT:AD:DP:GQ:PL	1/1:0,46:46:99:1739,135,0
chrV	35295	.	C	T	1572.77	PASS	AC=2;AF=1.0;AN=2;DP=42;Dels=0.0;FS=0.0;HaplotypeScore=0.0;MLEAC=2;MLEAF=1.0;MQ=40.37;MQ0=1;QD=26.13	GT:AD:DP:GQ:PL	1/1:1,41:42:99:1601,120,0
chrV	35342	.	C	T	1481.77	PASS	AC=2;AF=1.0;AN=2;DP=40;Dels=0.0;FS=0.0;HaplotypeScore=0.0;MLEAC=2;MLEAF=1.0;MQ=40.33;MQ0=1;QD=30.52	GT:AD:DP:GQ:PL	1/1:0,40:40:99:1510,114,0
chrV	36857	.	G	A	2486.77	PASS	AC=2;AF=1.0;AN=2;DP=65;Dels=0.0;FS=0.0;HaplotypeScore=0.0;MLEAC=2;MLEAF=1.0;MQ=42.0;MQ0=0;QD=28.92	GT:AD:DP:GQ:PL	1/1:0,65:65:99:2515,193,0
chrV	37098	.	C	T	2515.77	PASS	AC=2;AF=1.0;AN=2;DP=66;Dels=0.0;FS=0.0;HaplotypeScore=0.0;MLEAC=2;MLEAF=1.0;MQ=42.0;MQ0=0;QD=30.3	GT:AD:DP:GQ:PL	1/1:0,66:66:99:2544,199,0
chrV	37686	.	G	A	2036.77	PASS	AC=2;AF=1.0;AN=2;DP=53;Dels=0.0;FS=0.0;HaplotypeScore=0.0;MLEAC=2;MLEAF=1.0;MQ=41.96;MQ0=0;QD=34.73	GT:AD:DP:GQ:PL	1/1:0,53:53:99:2065,156,0
chrV	37816	.	G	A	2039.77	PASS	AC=2;AF=1.0;AN=2;DP=51;Dels=0.0;FS=0.0;HaplotypeScore=0.0;MLEAC=2;MLEAF=1.0;MQ=42.0;MQ0=0;QD=27.64	GT:AD:DP:GQ:PL	1/1:0,51:51:99:2068,154,0
chrV	38200	.	G	A	1729.77	PASS	AC=2;AF=1.0;AN=2;DP=46;Dels=0.0;FS=0.0;HaplotypeScore=0.0;MLEAC=2;MLEAF=1.0;MQ=41.96;MQ0=0;QD=31.27	GT:AD:DP:GQ:PL	1/1:0,46:46:99:1758,138,0
chrV	38634	.	G	A	2109.77	PASS	AC=2;AF=1.0;AN=2;DP=55;Dels=0.0;FS=0.0;HaplotypeScore=0.0;MLEAC=2;MLEAF=1.0;MQ=41.36;MQ0=0;QD=34.79	GT:AD:DP:GQ:PL	1/1:0,55:55:99:2138,163,0
chrV	38649	.	G	A	1863.77	PASS	AC=2;AF=1.0;AN=2;BaseQRankSum=1.466;DP=52;Dels=0.0;FS=0.0;HaplotypeScore=0.0;MLEAC=2;MLEAF=1.0;MQ=41.32;MQ0=0;MQRankSum=-0.2;QD=30.44;ReadPosRankSum=-1.466	GT:AD:DP:GQ:PL	1/1:1,51:52:99:1892,111,0
chrV	38788	.	G	A	2429.77	PASS	AC=2;AF=1.0;AN=2;DP=67;Dels=0.0;FS=0.0;HaplotypeScore=0.0;MLEAC=2;MLEAF=1.0;MQ=42.0;MQ0=0;QD=27.48	GT:AD:DP:GQ:PL	1/1:0,67:67:99:2458,190,0
chrV	39021	.	G	A	1442.81	PASS	AC=2;AF=1.0;AN=2;BaseQRankSum=1.117;DP=44;Dels=0.0;FS=0.0;HaplotypeScore=0.0;MLEAC=2;MLEAF=1.0;MQ=42.0;MQ0=0;MQRankSum=-1.397;QD=32.79;ReadPosRankSum=0.698	GT:AD:DP:GQ:PL	1/1:3,41:44:20:1471,20,0
chrV	39164	.	G	A	1472.77	PASS	AC=2;AF=1.0;AN=2;DP=38;Dels=0.0;FS=0.0;HaplotypeScore=0.0;MLEAC=2;MLEAF=1.0;MQ=42.0;MQ0=0;QD=28.15	GT:AD:DP:GQ:PL	1/1:0,38:38:99:1501,114,0
chrV	39609	.	G	A	1975.77	PASS	AC=2;AF=1.0;AN=2;DP=61;Dels=0.0;FS=0.0;HaplotypeScore=0.0;MLEAC=2;MLEAF=1.0;MQ=42.0;MQ0=0;QD=32.39	GT:AD:DP:GQ:PL	1/1:0,61:61:99:2004,159,0
chrV	40080	.	G	A	1605.77	PASS	AC=2;AF=1.0;AN=2;DP=41;Dels=0.0;FS=0.0;HaplotypeScore=0.0;MLEAC=2;MLEAF=1.0;MQ=41.65;MQ0=0;QD=25.39	GT:AD:DP:GQ:PL	1/1:0,41:41:99:1634,123,0
chrV	40498	.	G	A	2112.77	PASS	AC=2;AF=1.0;AN=2;DP=55;Dels=0.0;FS=0.0;HaplotypeScore=0.0;MLEAC=2;MLEAF=1.0;MQ=42.0;MQ0=0;QD=28.4	GT:AD:DP:GQ:PL	1/1:0,55:55:99:2141,166,0
chrV	40652	.	G	A	1990.77	PASS	AC=2;AF=1.0;AN=2;BaseQRankSum=-0.661;DP=55;Dels=0.0;FS=0.0;HaplotypeScore=0.734;MLEAC=2;MLEAF=1.0;MQ=41.64;MQ0=0;MQRankSum=-1.102;QD=32.92;ReadPosRankSum=-1.606	GT:AD:DP:GQ:PL	1/1:1,54:55:99:2019,124,0
chrV	40699	.	G	A	2146.77	PASS	AC=2;AF=1.0;AN=2;DP=58;Dels=0.0;FS=0.0;HaplotypeScore=0.0;MLEAC=2;MLEAF=1.0;MQ=41.63;MQ0=0;QD=31.91	GT:AD:DP:GQ:PL	1/1:0,58:58:99:2175,172,0
chrV	40789	.	G	A	1748.77	PASS	AC=2;AF=1.0;AN=2;DP=47;Dels=0.0;FS=0.0;HaplotypeScore=1.6281;MLEAC=2;MLEAF=1.0;MQ=42.0;MQ0=0;QD=30.21	GT:AD:DP:GQ:PL	1/1:0,47:47:99:1777,138,0
chrV	41044	.	G	A	2316.77	PASS	AC=2;AF=1.0;AN=2;DP=64;Dels=0.0;FS=0.0;HaplotypeScore=0.0;MLEAC=2;MLEAF=1.0;MQ=42.0;MQ0=0;QD=28.37	GT:AD:DP:GQ:PL	1/1:0,64:64:99:2345,190,0
chrV	41328	.	G	A	3071.77	PASS	AC=2;AF=1.0;AN=2;DP=79;Dels=0.0;FS=0.0;HaplotypeScore=0.0;MLEAC=2;MLEAF=1.0;MQ=41.98;MQ0=0;QD=33.07	GT:AD:DP:GQ:PL	1/1:0,79:79:99:3100,238,0
chrV	42400	.	C	T	1950.77	PASS	AC=2;AF=1.0;AN=2;DP=50;Dels=0.0;FS=0.0;HaplotypeScore=0.0;MLEAC=2;MLEAF=1.0;MQ=42.0;MQ0=0;QD=26.68	GT:AD:DP:GQ:PL	1/1:0,50:50:99:1979,150,0
chrV	45219	.	C	T	2778.77	PASS	AC=2;AF=1.0;AN=2;DP=72;Dels=0.0;FS=0.0;HaplotypeScore=0.0;MLEAC=2;MLEAF=1.0;MQ=42.0;MQ0=0;QD=32.99	GT:AD:DP:GQ:PL	1/1:0,72:72:99:2807,217,0
chrV	53146	.	G	A	1667.77	PASS	AC=2;AF=1.0;AN=2;DP=46;Dels=0.0;FS=0.0;HaplotypeScore=0.0;MLEAC=2;MLEAF=1.0;MQ=41.73;MQ0=0;QD=27.19	GT:AD:DP:GQ:PL	1/1:0,46:46:99:1696,135,0
chrV	53286	.	G	A	2190.77	PASS	AC=2;AF=1.0;AN=2;DP=57;Dels=0.0;FS=0.0;HaplotypeScore=0.0;MLEAC=2;MLEAF=1.0;MQ=42.0;MQ0=0;QD=30.92	GT:AD:DP:GQ:PL	1/1:0,57:57:99:2219,172,0
chrV	57154	.	G	A	2598.77	PASS	AC=2;AF=1.0;AN=2;DP=70;Dels=0.0;FS=0.0;HaplotypeScore=0.0;MLEAC=2;MLEAF=1.0;MQ=42.0;MQ0=0;QD=32.12	GT:AD:DP:GQ:PL	1/1:0,70:70:99:2627,205,0
chrV	60824	.	G	A	2183.77	PASS	AC=2;AF=1.0;AN=2;DP=56;Dels=0.0;FS=0.0;HaplotypeScore=0.0;MLEAC=2;MLEAF=1.0;MQ=42.0;MQ0=0;QD=29.2	GT:AD:DP:GQ:PL	1/1:0,56:56:99:2212,169,0
chrV	64381	.	G	A	919.77	PASS	AC=1;AF=0.5;AN=2;BaseQRankSum=-0.758;DP=61;Dels=0.0;FS=6.909;HaplotypeScore=0.0;MLEAC=1;MLEAF=0.5;MQ=42.0;MQ0=0;MQRankSum=-0.845;QD=15.08;ReadPosRankSum=1.408	GT:AD:DP:GQ:PL	0/1:32,29:61:99:948,0,1091
chrV	65101	.	G	A	872.77	PASS	AC=1;AF=0.5;AN=2;BaseQRankSum=1.223;DP=64;Dels=0.0;FS=8.669;HaplotypeScore=0.0;MLEAC=1;MLEAF=0.5;MQ=41.77;MQ0=0;MQRankSum=-0.421;QD=13.64;ReadPosRankSum=0.639	GT:AD:DP:GQ:PL	0/1:37,27:64:99:901,0,1217
chrV	82650	.	G	A	1126.77	PASS	AC=1;AF=0.5;AN=2;BaseQRankSum=-0.383;DP=62;Dels=0.0;FS=11.152;HaplotypeScore=0.0;MLEAC=1;MLEAF=0.5;MQ=41.94;MQ0=0;MQRankSum=0.071;QD=18.17;ReadPosRankSum=-0.312	GT:AD:DP:GQ:PL	0/1:27,35:62:99:1155,0,869
chrV	83191	.	G	A	984.77	PASS	AC=1;AF=0.5;AN=2;BaseQRankSum=-0.117;DP=72;Dels=0.0;FS=24.053;HaplotypeScore=4.428;MLEAC=1;MLEAF=0.5;MQ=40.38;MQ0=4;MQRankSum=0.571;QD=13.68;ReadPosRankSum=-1.161	GT:AD:DP:GQ:PL	0/1:39,33:72:99:1013,0,1153
chrV	84533	.	G	A	1163.77	PASS	AC=1;AF=0.5;AN=2;BaseQRankSum=1.202;DP=79;Dels=0.0;FS=11.225;HaplotypeScore=0.0;MLEAC=1;MLEAF=0.5;MQ=42.0;MQ0=0;MQRankSum=0.103;QD=14.73;ReadPosRankSum=0.898	GT:AD:DP:GQ:PL	0/1:41,38:79:99:1192,0,1304
chrV	90041	.	G	A	975.77	PASS	AC=1;AF=0.5;AN=2;BaseQRankSum=0.419;DP=56;Dels=0.0;FS=2.25;HaplotypeScore=0.0;MLEAC=1;MLEAF=0.5;MQ=42.0;MQ0=0;MQRankSum=0.452;QD=17.42;ReadPosRankSum=1.503	GT:AD:DP:GQ:PL	0/1:26,30:56:99:1004,0,854
chrV	90794	.	G	A	832.77	PASS	AC=1;AF=0.5;AN=2;BaseQRankSum=0.538;DP=42;Dels=0.0;FS=4.805;HaplotypeScore=0.0;MLEAC=1;MLEAF=0.5;MQ=42.0;MQ0=0;MQRankSum=0.128;QD=19.83;ReadPosRankSum=-2.742	GT:AD:DP:GQ:PL	0/1:17,25:42:99:861,0,524
chrV	92079	.	G	A	723.77	PASS	AC=1;AF=0.5;AN=2;BaseQRankSum=0.039;DP=41;Dels=0.0;FS=0.0;HaplotypeScore=0.0;MLEAC=1;MLEAF=0.5;MQ=42.0;MQ0=0;MQRankSum=-0.222;QD=17.65;ReadPosRankSum=-0.902	GT:AD:DP:GQ:PL	0/1:19,22:41:99:752,0,627
chrV	93172	.	G	A	690.77	PASS	AC=1;AF=0.5;AN=2;BaseQRankSum=-0.127;DP=39;Dels=0.0;FS=0.0;HaplotypeScore=0.0;MLEAC=1;MLEAF=0.5;MQ=42.0;MQ0=0;MQRankSum=0.694;QD=17.71;ReadPosRankSum=-2.195	GT:AD:DP:GQ:PL	0/1:17,22:39:99:719,0,550
chrV	95465	.	G	A	364.77	PASS	AC=1;AF=0.5;AN=2;BaseQRankSum=1.591;DP=33;Dels=0.0;FS=10.824;HaplotypeScore=0.0;MLEAC=1;MLEAF=0.5;MQ=42.0;MQ0=0;MQRankSum=-1.516;QD=11.05;ReadPosRankSum=-1.029	GT:AD:DP:GQ:PL	0/1:21,12:33:99:393,0,730
chrV	95581	.	C	T	158.77	PASS	AC=1;AF=0.5;AN=2;BaseQRankSum=-0.638;DP=31;Dels=0.0;FS=54.056;HaplotypeScore=2.366;MLEAC=1;MLEAF=0.5;MQ=41.09;MQ0=0;MQRankSum=-2.197;QD=5.12;ReadPosRankSum=3.142	GT:AD:DP:GQ:PL	0/1:24,7:31:99:187,0,836
chrV	95634	.	G	A	533.77	PASS	AC=1;AF=0.5;AN=2;BaseQRankSum=-0.215;DP=35;Dels=0.0;FS=0.0;HaplotypeScore=0.9665;MLEAC=1;MLEAF=0.5;MQ=41.3;MQ0=0;MQRankSum=-0.281;QD=15.25;ReadPosRankSum=-0.776	GT:AD:DP:GQ:PL	0/1:18,17:35:99:562,0,567
chrV	97909	.	G	A	836.77	PASS	AC=1;AF=0.5;AN=2;BaseQRankSum=-0.164;DP=54;Dels=0.0;FS=2.408;HaplotypeScore=0.9894;MLEAC=1;MLEAF=0.5;MQ=42.0;MQ0=0;MQRankSum=-0.009;QD=15.5;ReadPosRankSum=0.528	GT:AD:DP:GQ:PL	0/1:28,26:54:99:865,0,962
chrV	98190	.	G	A	1142.77	PASS	AC=1;AF=0.5;AN=2;BaseQRankSum=1.159;DP=52;Dels=0.0;FS=1.158;HaplotypeScore=0.0;MLEAC=1;MLEAF=0.5;MQ=42.0;MQ0=0;MQRankSum=-0.779;QD=21.98;ReadPosRankSum=0.437	GT:AD:DP:GQ:PL	0/1:19,33:52:99:1171,0,600
chrV	101754	.	G	A	1001.77	PASS	AC=1;AF=0.5;AN=2;BaseQRankSum=-0.406;DP=68;Dels=0.0;FS=0.0;HaplotypeScore=0.0;MLEAC=1;MLEAF=0.5;MQ=42.0;MQ0=0;MQRankSum=-0.924;QD=14.73;ReadPosRankSum=-0.197	GT:AD:DP:GQ:PL	0/1:37,31:68:99:1030,0,1279
chrV	103258	.	G	A	510.77	PASS	AC=1;AF=0.5;AN=2;BaseQRankSum=-0.552;DP=39;Dels=0.0;FS=6.983;HaplotypeScore=0.0;MLEAC=1;MLEAF=0.5;MQ=41.95;MQ0=0;MQRankSum=0.496;QD=13.1;ReadPosRankSum=2.28	GT:AD:DP:GQ:PL	0/1:22,17:39:99:539,0,756
chrV	106096	.	G	A	465.77	PASS	AC=1;AF=0.5;AN=2;BaseQRankSum=0.357;DP=46;Dels=0.0;FS=0.0;HaplotypeScore=0.0;MLEAC=1;MLEAF=0.5;MQ=42.0;MQ0=0;MQRankSum=1.234;QD=10.13;ReadPosRankSum=-1.372	GT:AD:DP:GQ:PL	0/1:30,16:46:99:494,0,1018
chrV	106224	.	G	A	762.77	PASS	AC=1;AF=0.5;AN=2;BaseQRankSum=-1.863;DP=55;Dels=0.0;FS=7.527;HaplotypeScore=0.9789;MLEAC=1;MLEAF=0.5;MQ=42.0;MQ0=0;MQRankSum=-1.222;QD=13.87;ReadPosRankSum=-1.02	GT:AD:DP:GQ:PL	0/1:29,26:55:99:791,0,982
chrV	106334	.	G	A	1070.77	PASS	AC=1;AF=0.5;AN=2;BaseQRankSum=-2.94;DP=64;Dels=0.0;FS=0.0;HaplotypeScore=0.0;MLEAC=1;MLEAF=0.5;MQ=42.0;MQ0=0;MQRankSum=-0.216;QD=16.73;ReadPosRankSum=0.094	GT:AD:DP:GQ:PL	0/1:29,35:64:99:1099,0,959
chrV	106800	.	G	A	963.77	PASS	AC=1;AF=0.5;AN=2;BaseQRankSum=-0.615;DP=58;Dels=0.0;FS=0.0;HaplotypeScore=0.0;MLEAC=1;MLEAF=0.5;MQ=41.9;MQ0=0;MQRankSum=0.692;QD=16.62;ReadPosRankSum=-0.864	GT:AD:DP:GQ:PL	0/1:28,30:58:99:992,0,929
chrV	106857	.	G	A	426.77	PASS	AC=1;AF=0.5;AN=2;BaseQRankSum=-1.246;DP=47;Dels=0.0;FS=0.0;HaplotypeScore=0.0;MLEAC=1;MLEAF=0.5;MQ=41.88;MQ0=0;MQRankSum=-0.076;QD=9.08;ReadPosRankSum=1.615	GT:AD:DP:GQ:PL	0/1:28,19:47:99:455,0,921
chrV	107540	.	G	A	776.77	PASS	AC=1;AF=0.5;AN=2;BaseQRankSum=0.241;DP=42;Dels=0.0;FS=6.783;HaplotypeScore=0.7887;MLEAC=1;MLEAF=0.5;MQ=42.0;MQ0=0;MQRankSum=-0.038;QD=18.49;ReadPosRankSum=0.801	GT:AD:DP:GQ:PL	0/1:18,24:42:99:805,0,582
chrV	112634	.	G	A	889.77	PASS	AC=1;AF=0.5;AN=2;BaseQRankSum=-0.707;DP=52;Dels=0.0;FS=0.0;HaplotypeScore=0.0;MLEAC=1;MLEAF=0.5;MQ=42.0;MQ0=0;MQRankSum=-1.037;QD=17.11;ReadPosRankSum=1.221	GT:AD:DP:GQ:PL	0/1:24,28:52:99:918,0,802
chrV	115334	.	G	A	868.77	PASS	AC=1;AF=0.5;AN=2;BaseQRankSum=0.133;DP=53;Dels=0.0;FS=12.659;HaplotypeScore=0.0;MLEAC=1;MLEAF=0.5;MQ=42.0;MQ0=0;MQRankSum=1.984;QD=16.39;ReadPosRankSum=-0.578	GT:AD:DP:GQ:PL	0/1:26,27:53:99:897,0,862
chrV	117960	.	G	A	784.77	PASS	AC=1;AF=0.5;AN=2;BaseQRankSum=1.238;DP=48;Dels=0.0;FS=0.0;HaplotypeScore=0.0;MLEAC=1;MLEAF=0.5;MQ=41.5;MQ0=0;MQRankSum=-1.073;QD=16.35;ReadPosRankSum=-0.165	GT:AD:DP:GQ:PL	0/1:23,25:48:99:813,0,667
chrV	117997	.	G	A	626.77	PASS	AC=1;AF=0.5;AN=2;BaseQRankSum=0.969;DP=39;Dels=0.0;FS=9.774;HaplotypeScore=0.0;MLEAC=1;MLEAF=0.5;MQ=40.33;MQ0=0;MQRankSum=-3.47;QD=16.07;ReadPosRankSum=-0.941	GT:AD:DP:GQ:PL	0/1:19,20:39:99:655,0,644
chrV	118024	.	G	A	590.77	PASS	AC=1;AF=0.5;AN=2;BaseQRankSum=1.294;DP=41;Dels=0.0;FS=1.227;HaplotypeScore=0.0;MLEAC=1;MLEAF=0.5;MQ=40.05;MQ0=0;MQRankSum=3.856;QD=14.41;ReadPosRankSum=-1.268	GT:AD:DP:GQ:PL	0/1:22,19:41:99:619,0,672
chrV	118049	.	G	A	818.77	PASS	AC=1;AF=0.5;AN=2;BaseQRankSum=0.934;DP=53;Dels=0.0;FS=0.0;HaplotypeScore=0.0;MLEAC=1;MLEAF=0.5;MQ=40.18;MQ0=0;MQRankSum=-3.621;QD=15.45;ReadPosRankSum=-0.365	GT:AD:DP:GQ:PL	0/1:26,27:53:99:847,0,845
chrV	122313	.	G	A	892.77	PASS	AC=1;AF=0.5;AN=2;BaseQRankSum=1.447;DP=52;Dels=0.0;FS=4.23;HaplotypeScore=0.0;MLEAC=1;MLEAF=0.5;MQ=42.0;MQ0=0;MQRankSum=1.099;QD=17.17;ReadPosRankSum=0.733	GT:AD:DP:GQ:PL	0/1:25,27:52:99:921,0,825
chrV	133029	.	C	T	195.77	PASS	AC=1;AF=0.5;AN=2;BaseQRankSum=1.293;DP=29;Dels=0.0;FS=43.808;HaplotypeScore=0.0;MLEAC=1;MLEAF=0.5;MQ=42.0;MQ0=0;MQRankSum=1.732;QD=6.75;ReadPosRankSum=2.074	GT:AD:DP:GQ:PL	0/1:21,8:29:99:224,0,550
chrV	140915	.	G	A	387.77	PASS	AC=1;AF=0.5;AN=2;BaseQRankSum=-0.634;DP=19;Dels=0.0;FS=0.0;HaplotypeScore=0.0;MLEAC=1;MLEAF=0.5;MQ=41.69;MQ0=0;MQRankSum=-2.24;QD=20.41;ReadPosRankSum=-1.225	GT:AD:DP:GQ:PL	0/1:7,12:19:99:416,0,222
chrV	140922	.	G	A	351.77	PASS	AC=1;AF=0.5;AN=2;BaseQRankSum=0.05;DP=17;Dels=0.0;FS=1.913;HaplotypeScore=0.0;MLEAC=1;MLEAF=0.5;MQ=41.65;MQ0=0;MQRankSum=-1.055;QD=20.69;ReadPosRankSum=-1.96	GT:AD:DP:GQ:PL	0/1:6,11:17:99:380,0,178
chrV	187970	.	G	A	548.77	PASS	AC=1;AF=0.5;AN=2;BaseQRankSum=-0.566;DP=32;Dels=0.0;FS=1.393;HaplotypeScore=0.0;MLEAC=1;MLEAF=0.5;MQ=42.0;MQ0=0;MQRankSum=0.68;QD=17.15;ReadPosRankSum=-0.34	GT:AD:DP:GQ:PL	0/1:15,17:32:99:577,0,511
chrV	198439	.	G	A	521.77	PASS	AC=1;AF=0.5;AN=2;BaseQRankSum=-0.908;DP=35;Dels=0.0;FS=0.0;HaplotypeScore=0.0;MLEAC=1;MLEAF=0.5;MQ=42.0;MQ0=0;MQRankSum=1.238;QD=14.91;ReadPosRankSum=-0.809	GT:AD:DP:GQ:PL	0/1:18,17:35:99:550,0,616
chrV	209393	.	G	A	369.77	PASS	AC=1;AF=0.5;AN=2;BaseQRankSum=-2.666;DP=35;Dels=0.0;FS=1.344;HaplotypeScore=0.9867;MLEAC=1;MLEAF=0.5;MQ=42.0;MQ0=0;MQRankSum=0.48;QD=10.56;ReadPosRankSum=-1.275	GT:AD:DP:GQ:PL	0/1:19,16:35:99:398,0,630
chrV	217466	.	G	A	950.77	PASS	AC=1;AF=0.5;AN=2;BaseQRankSum=1.292;DP=66;Dels=0.0;FS=2.018;HaplotypeScore=1.8268;MLEAC=1;MLEAF=0.5;MQ=41.97;MQ0=0;MQRankSum=0.413;QD=14.41;ReadPosRankSum=-0.375	GT:AD:DP:GQ:PL	0/1:37,29:66:99:979,0,1238
chrV	249872	.	G	A	405.77	PASS	AC=1;AF=0.5;AN=2;BaseQRankSum=0.103;DP=26;Dels=0.0;FS=1.58;HaplotypeScore=0.0;MLEAC=1;MLEAF=0.5;MQ=42.0;MQ0=0;MQRankSum=-0.154;QD=15.61;ReadPosRankSum=-0.718	GT:AD:DP:GQ:PL	0/1:13,13:26:99:434,0,432
chrV	274707	.	G	A	1021.77	PASS	AC=1;AF=0.5;AN=2;BaseQRankSum=-0.841;DP=57;Dels=0.0;FS=5.313;HaplotypeScore=0.0;MLEAC=1;MLEAF=0.5;MQ=42.0;MQ0=0;MQRankSum=-0.12;QD=17.93;ReadPosRankSum=0.36	GT:AD:DP:GQ:PL	0/1:26,31:57:99:1050,0,851
chrV	284340	.	G	A	249.77	PASS	AC=1;AF=0.5;AN=2;BaseQRankSum=-1.97;DP=22;Dels=0.0;FS=0.0;HaplotypeScore=0.7887;MLEAC=1;MLEAF=0.5;MQ=41.24;MQ0=0;MQRankSum=-0.657;QD=11.35;ReadPosRankSum=0.328	GT:AD:DP:GQ:PL	0/1:11,11:22:99:278,0,386
chrV	289213	.	G	A	321.77	PASS	AC=1;AF=0.5;AN=2;BaseQRankSum=2.097;DP=27;Dels=0.0;FS=1.792;HaplotypeScore=0.7887;MLEAC=1;MLEAF=0.5;MQ=41.16;MQ0=0;MQRankSum=0.419;QD=11.92;ReadPosRankSum=-0.222	GT:AD:DP:GQ:PL	0/1:16,11:27:99:350,0,484
chrV	289767	.	G	A	707.77	PASS	AC=1;AF=0.5;AN=2;BaseQRankSum=0.134;DP=43;Dels=0.0;FS=0.0;HaplotypeScore=0.0;MLEAC=1;MLEAF=0.5;MQ=41.37;MQ0=0;MQRankSum=-0.694;QD=16.46;ReadPosRankSum=-0.743	GT:AD:DP:GQ:PL	0/1:20,23:43:99:736,0,681
chrV	291636	.	C	T	127.77	PASS	AC=1;AF=0.5;AN=2;BaseQRankSum=-1.541;DP=36;Dels=0.0;FS=32.921;HaplotypeScore=4.9099;MLEAC=1;MLEAF=0.5;MQ=41.43;MQ0=0;MQRankSum=-1.008;QD=3.55;ReadPosRankSum=-1.998	GT:AD:DP:GQ:PL	0/1:28,8:36:99:156,0,991
chrV	322160	.	G	A	679.77	PASS	AC=1;AF=0.5;AN=2;BaseQRankSum=1.046;DP=50;Dels=0.0;FS=0.0;HaplotypeScore=0.0;MLEAC=1;MLEAF=0.5;MQ=42.0;MQ0=0;MQRankSum=2.414;QD=13.6;ReadPosRankSum=2.081	GT:AD:DP:GQ:PL	0/1:28,22:50:99:708,0,980
chrV	336505	.	G	A	1195.77	PASS	AC=1;AF=0.5;AN=2;BaseQRankSum=1.434;DP=62;Dels=0.0;FS=0.0;HaplotypeScore=0.6651;MLEAC=1;MLEAF=0.5;MQ=42.0;MQ0=0;MQRankSum=-0.036;QD=19.29;ReadPosRankSum=-0.692	GT:AD:DP:GQ:PL	0/1:26,36:62:99:1224,0,821
chrV	337452	.	G	A	163.77	PASS	AC=1;AF=0.5;AN=2;BaseQRankSum=-5.021;DP=50;Dels=0.0;FS=58.513;HaplotypeScore=8.4573;MLEAC=1;MLEAF=0.5;MQ=41.43;MQ0=0;MQRankSum=0.995;QD=3.28;ReadPosRankSum=0.575	GT:AD:DP:GQ:PL	0/1:37,13:50:99:192,0,1309
chrV	400913	.	G	A	947.77	PASS	AC=1;AF=0.5;AN=2;BaseQRankSum=-1.354;DP=68;Dels=0.0;FS=0.935;HaplotypeScore=0.8941;MLEAC=1;MLEAF=0.5;MQ=42.0;MQ0=0;MQRankSum=-0.394;QD=13.94;ReadPosRankSum=1.305	GT:AD:DP:GQ:PL	0/1:37,31:68:99:976,0,1221
chrV	424618	.	G	A	601.77	PASS	AC=1;AF=0.5;AN=2;BaseQRankSum=1.167;DP=44;Dels=0.0;FS=0.0;HaplotypeScore=0.0;MLEAC=1;MLEAF=0.5;MQ=42.0;MQ0=0;MQRankSum=0.601;QD=13.68;ReadPosRankSum=-0.342	GT:AD:DP:GQ:PL	0/1:24,20:44:99:630,0,773
chrV	455115	.	G	A	367.77	PASS	AC=1;AF=0.5;AN=2;BaseQRankSum=-1.382;DP=33;Dels=0.0;FS=3.142;HaplotypeScore=0.0;MLEAC=1;MLEAF=0.5;MQ=42.0;MQ0=0;MQRankSum=-1.087;QD=11.14;ReadPosRankSum=0.424	GT:AD:DP:GQ:PL	0/1:20,13:33:99:396,0,696
chrV	457475	.	G	A	850.77	PASS	AC=1;AF=0.5;AN=2;BaseQRankSum=1.638;DP=52;Dels=0.0;FS=10.512;HaplotypeScore=0.0;MLEAC=1;MLEAF=0.5;MQ=42.0;MQ0=0;MQRankSum=-1.144;QD=16.36;ReadPosRankSum=2.15	GT:AD:DP:GQ:PL	0/1:26,26:52:99:879,0,849
chrV	477681	.	G	A	665.77	PASS	AC=1;AF=0.5;AN=2;BaseQRankSum=-2.873;DP=53;Dels=0.0;FS=1.154;HaplotypeScore=0.0;MLEAC=1;MLEAF=0.5;MQ=42.0;MQ0=0;MQRankSum=0.507;QD=12.56;ReadPosRankSum=-0.916	GT:AD:DP:GQ:PL	0/1:27,26:53:99:694,0,931
chrV	480981	.	G	A	1286.77	PASS	AC=1;AF=0.5;AN=2;BaseQRankSum=-1.39;DP=57;Dels=0.0;FS=0.0;HaplotypeScore=0.9867;MLEAC=1;MLEAF=0.5;MQ=42.0;MQ0=0;MQRankSum=-0.748;QD=22.57;ReadPosRankSum=-1.461	GT:AD:DP:GQ:PL	0/1:17,39:57:99:1315,0,511
chrV	483182	.	G	A	1190.77	PASS	AC=1;AF=0.5;AN=2;BaseQRankSum=0.335;DP=78;Dels=0.0;FS=4.79;HaplotypeScore=0.0;MLEAC=1;MLEAF=0.5;MQ=41.97;MQ0=0;MQRankSum=0.865;QD=15.27;ReadPosRankSum=-0.245	GT:AD:DP:GQ:PL	0/1:40,38:78:99:1219,0,1230
chrV	485072	.	G	A	935.77	PASS	AC=1;AF=0.5;AN=2;BaseQRankSum=0.71;DP=57;Dels=0.0;FS=0.0;HaplotypeScore=0.0;MLEAC=1;MLEAF=0.5;MQ=42.0;MQ0=0;MQRankSum=-0.934;QD=16.42;ReadPosRankSum=0.806	GT:AD:DP:GQ:PL	0/1:28,29:57:99:964,0,917
chrV	498684	.	G	A	680.77	PASS	AC=1;AF=0.5;AN=2;BaseQRankSum=0.817;DP=35;Dels=0.0;FS=0.0;HaplotypeScore=0.0;MLEAC=1;MLEAF=0.5;MQ=42.0;MQ0=0;MQRankSum=1.183;QD=19.45;ReadPosRankSum=-0.25	GT:AD:DP:GQ:PL	0/1:15,20:35:99:709,0,496
chrV	526905	.	G	A	214.77	PASS	AC=1;AF=0.5;AN=2;BaseQRankSum=0.91;DP=14;Dels=0.0;FS=0.0;HaplotypeScore=0.0;MLEAC=1;MLEAF=0.5;MQ=42.0;MQ0=0;MQRankSum=-0.421;QD=15.34;ReadPosRankSum=-1.524	GT:AD:DP:GQ:PL	0/1:7,7:14:99:243,0,241
chrV	540488	.	G	A	156.77	PASS	AC=1;AF=0.5;AN=2;BaseQRankSum=-0.037;DP=21;Dels=0.0;FS=29.863;HaplotypeScore=1.9894;MLEAC=1;MLEAF=0.5;MQ=41.32;MQ0=0;MQRankSum=0.037;QD=7.47;ReadPosRankSum=-0.336	GT:AD:DP:GQ:PL	0/1:14,7:21:99:185,0,465
chrV	545790	.	G	A	470.77	PASS	AC=1;AF=0.5;AN=2;BaseQRankSum=-1.364;DP=31;Dels=0.0;FS=1.451;HaplotypeScore=0.0;MLEAC=1;MLEAF=0.5;MQ=42.0;MQ0=0;MQRankSum=-1.601;QD=15.19;ReadPosRankSum=-0.652	GT:AD:DP:GQ:PL	0/1:16,15:31:99:499,0,549
chrV	546443	.	G	A	275.77	PASS	AC=1;AF=0.5;AN=2;BaseQRankSum=-2.683;DP=50;Dels=0.0;FS=29.591;HaplotypeScore=0.0;MLEAC=1;MLEAF=0.5;MQ=41.54;MQ0=0;MQRankSum=0.129;QD=5.52;ReadPosRankSum=-2.129	GT:AD:DP:GQ:PL	0/1:30,20:50:99:304,0,819
chrV	549594	.	G	A	490.77	PASS	AC=1;AF=0.5;AN=2;BaseQRankSum=-0.443;DP=39;Dels=0.0;FS=0.0;HaplotypeScore=0.0;MLEAC=1;MLEAF=0.5;MQ=42.0;MQ0=0;MQRankSum=1.642;QD=12.58;ReadPosRankSum=-0.7	GT:AD:DP:GQ:PL	0/1:23,16:39:99:519,0,812
chrV	552808	.	G	A	408.77	PASS	AC=1;AF=0.5;AN=2;BaseQRankSum=1.106;DP=28;Dels=0.0;FS=1.549;HaplotypeScore=0.0;MLEAC=1;MLEAF=0.5;MQ=42.0;MQ0=0;MQRankSum=0.737;QD=14.6;ReadPosRankSum=0.23	GT:AD:DP:GQ:PL	0/1:15,13:28:99:437,0,465
chrVI	19524	.	G	A	669.77	PASS	AC=1;AF=0.5;AN=2;BaseQRankSum=-0.727;DP=48;Dels=0.0;FS=2.415;HaplotypeScore=0.0;MLEAC=1;MLEAF=0.5;MQ=42.0;MQ0=0;MQRankSum=0.977;QD=13.95;ReadPosRankSum=-0.083	GT:AD:DP:GQ:PL	0/1:27,21:48:99:698,0,945
chrVI	22086	.	C	T	853.77	PASS	AC=1;AF=0.5;AN=2;BaseQRankSum=0.83;DP=54;Dels=0.0;FS=3.828;HaplotypeScore=0.9916;MLEAC=1;MLEAF=0.5;MQ=42.0;MQ0=0;MQRankSum=-0.138;QD=15.81;ReadPosRankSum=-0.605	GT:AD:DP:GQ:PL	0/1:27,27:54:99:882,0,884
chrVI	40636	.	G	A	235.77	PASS	AC=1;AF=0.5;AN=2;BaseQRankSum=-0.979;DP=31;Dels=0.0;FS=40.03;HaplotypeScore=0.9979;MLEAC=1;MLEAF=0.5;MQ=42.0;MQ0=0;MQRankSum=-0.022;QD=7.61;ReadPosRankSum=1.24	GT:AD:DP:GQ:PL	0/1:22,9:31:99:264,0,780
chrVI	54881	.	C	T	539.77	PASS	AC=1;AF=0.5;AN=2;BaseQRankSum=-1.035;DP=36;Dels=0.0;FS=19.724;HaplotypeScore=0.0;MLEAC=1;MLEAF=0.5;MQ=41.61;MQ0=0;MQRankSum=0.812;QD=14.99;ReadPosRankSum=-0.557	GT:AD:DP:GQ:PL	0/1:16,20:36:99:568,0,481
chrVI	56067	.	G	A	568.77	PASS	AC=1;AF=0.5;AN=2;BaseQRankSum=0.549;DP=39;Dels=0.0;FS=4.677;HaplotypeScore=0.0;MLEAC=1;MLEAF=0.5;MQ=42.0;MQ0=0;MQRankSum=-0.38;QD=14.58;ReadPosRankSum=0.239	GT:AD:DP:GQ:PL	0/1:21,18:39:99:597,0,695
chrVI	89579	.	C	T	954.77	PASS	AC=1;AF=0.5;AN=2;BaseQRankSum=0.261;DP=48;Dels=0.0;FS=4.201;HaplotypeScore=0.0;MLEAC=1;MLEAF=0.5;MQ=41.96;MQ0=0;MQRankSum=-0.931;QD=19.89;ReadPosRankSum=0.931	GT:AD:DP:GQ:PL	0/1:20,28:48:99:983,0,632
chrVI	104812	.	G	A	1107.77	PASS	AC=1;AF=0.5;AN=2;BaseQRankSum=-1.368;DP=74;Dels=0.0;FS=7.719;HaplotypeScore=0.0;MLEAC=1;MLEAF=0.5;MQ=42.0;MQ0=0;MQRankSum=1.054;QD=14.97;ReadPosRankSum=-2.817	GT:AD:DP:GQ:PL	0/1:38,36:74:99:1136,0,1247
chrVI	175579	.	C	T	958.77	PASS	AC=1;AF=0.5;AN=2;BaseQRankSum=0.295;DP=54;Dels=0.0;FS=0.0;HaplotypeScore=0.0;MLEAC=1;MLEAF=0.5;MQ=42.0;MQ0=0;MQRankSum=1.318;QD=17.75;ReadPosRankSum=1.058	GT:AD:DP:GQ:PL	0/1:25,29:54:99:987,0,779
chrVI	200643	.	G	A	1022.77	PASS	AC=1;AF=0.5;AN=2;BaseQRankSum=1.176;DP=67;Dels=0.0;FS=0.929;HaplotypeScore=0.0;MLEAC=1;MLEAF=0.5;MQ=42.0;MQ0=0;MQRankSum=0.245;QD=15.27;ReadPosRankSum=-0.057	GT:AD:DP:GQ:PL	0/1:36,31:67:99:1051,0,1220
chrVI	219638	.	G	A	655.77	PASS	AC=1;AF=0.5;AN=2;BaseQRankSum=0.763;DP=54;Dels=0.0;FS=10.441;HaplotypeScore=0.9578;MLEAC=1;MLEAF=0.5;MQ=42.0;MQ0=0;MQRankSum=-0.373;QD=12.14;ReadPosRankSum=0.976	GT:AD:DP:GQ:PL	0/1:33,21:54:99:684,0,1073
chrVI	221503	.	G	A	664.77	PASS	AC=1;AF=0.5;AN=2;BaseQRankSum=1.001;DP=46;Dels=0.0;FS=52.547;HaplotypeScore=4.4991;MLEAC=1;MLEAF=0.5;MQ=41.11;MQ0=0;MQRankSum=-0.561;QD=14.45;ReadPosRankSum=4.365	GT:AD:DP:GQ:PL	0/1:24,22:46:99:693,0,708
chrVI	255219	.	C	T	873.77	PASS	AC=1;AF=0.5;AN=2;BaseQRankSum=0.194;DP=55;Dels=0.0;FS=0.0;HaplotypeScore=0.0;MLEAC=1;MLEAF=0.5;MQ=42.0;MQ0=0;MQRankSum=-1.271;QD=15.89;ReadPosRankSum=0.581	GT:AD:DP:GQ:PL	0/1:28,27:55:99:902,0,932
chrVI	261766	.	G	A	399.77	PASS	AC=1;AF=0.5;AN=2;BaseQRankSum=1.995;DP=32;Dels=0.0;FS=14.446;HaplotypeScore=0.0;MLEAC=1;MLEAF=0.5;MQ=41.94;MQ0=0;MQRankSum=0.422;QD=12.49;ReadPosRankSum=-1.688	GT:AD:DP:GQ:PL	0/1:19,13:32:99:428,0,621
chrVII	91480	.	C	T	1034.77	PASS	AC=1;AF=0.5;AN=2;BaseQRankSum=-0.159;DP=59;Dels=0.0;FS=5.553;HaplotypeScore=0.0;MLEAC=1;MLEAF=0.5;MQ=42.0;MQ0=0;MQRankSum=0.463;QD=17.54;ReadPosRankSum=-0.797	GT:AD:DP:GQ:PL	0/1:28,31:59:99:1063,0,905
chrVII	112156	.	G	A	629.77	PASS	AC=1;AF=0.5;AN=2;BaseQRankSum=-0.423;DP=44;Dels=0.0;FS=0.0;HaplotypeScore=0.0;MLEAC=1;MLEAF=0.5;MQ=42.0;MQ0=0;MQRankSum=0.564;QD=14.31;ReadPosRankSum=0.893	GT:AD:DP:GQ:PL	0/1:23,21:44:99:658,0,789
chrVII	115876	.	G	A	589.77	PASS	AC=1;AF=0.5;AN=2;BaseQRankSum=-1.318;DP=34;Dels=0.0;FS=7.319;HaplotypeScore=0.0;MLEAC=1;MLEAF=0.5;MQ=41.58;MQ0=0;MQRankSum=-0.208;QD=17.35;ReadPosRankSum=-1.387	GT:AD:DP:GQ:PL	0/1:15,19:34:99:618,0,511
chrVII	205446	.	G	A	225.77	PASS	AC=1;AF=0.5;AN=2;BaseQRankSum=-1.504;DP=20;Dels=0.0;FS=4.887;HaplotypeScore=0.0;MLEAC=1;MLEAF=0.5;MQ=42.0;MQ0=0;MQRankSum=0.656;QD=11.29;ReadPosRankSum=-1.119	GT:AD:DP:GQ:PL	0/1:12,8:20:99:254,0,411
chrVII	236222	.	G	A	120.77	PASS	AC=1;AF=0.5;AN=2;BaseQRankSum=0.099;DP=18;Dels=0.0;FS=5.715;HaplotypeScore=0.0;MLEAC=1;MLEAF=0.5;MQ=42.0;MQ0=0;MQRankSum=0.0;QD=6.71;ReadPosRankSum=-0.394	GT:AD:DP:GQ:PL	0/1:13,5:18:99:149,0,468
chrVII	263977	.	C	T	255.77	PASS	AC=1;AF=0.5;AN=2;BaseQRankSum=-2.473;DP=22;Dels=0.0;FS=39.846;HaplotypeScore=0.0;MLEAC=1;MLEAF=0.5;MQ=42.0;MQ0=0;MQRankSum=0.363;QD=11.63;ReadPosRankSum=0.824	GT:AD:DP:GQ:PL	0/1:12,10:22:99:284,0,412
chrVII	405559	.	G	A	582.77	PASS	AC=1;AF=0.5;AN=2;BaseQRankSum=0.91;DP=30;Dels=0.0;FS=0.0;HaplotypeScore=0.0;MLEAC=1;MLEAF=0.5;MQ=42.0;MQ0=0;MQRankSum=-0.064;QD=19.43;ReadPosRankSum=-0.275	GT:AD:DP:GQ:PL	0/1:12,18:30:99:611,0,356
chrVII	428030	.	G	A	644.77	PASS	AC=1;AF=0.5;AN=2;BaseQRankSum=-1.954;DP=48;Dels=0.0;FS=12.337;HaplotypeScore=0.0;MLEAC=1;MLEAF=0.5;MQ=42.0;MQ0=0;MQRankSum=-0.062;QD=13.43;ReadPosRankSum=0.644	GT:AD:DP:GQ:PL	0/1:27,21:48:99:673,0,953
chrVII	453317	.	G	A	896.77	PASS	AC=1;AF=0.5;AN=2;BaseQRankSum=1.041;DP=53;Dels=0.0;FS=2.347;HaplotypeScore=0.0;MLEAC=1;MLEAF=0.5;MQ=42.0;MQ0=0;MQRankSum=-0.898;QD=16.92;ReadPosRankSum=0.578	GT:AD:DP:GQ:PL	0/1:26,27:53:99:925,0,861
chrVII	483951	.	G	A	1202.77	PASS	AC=1;AF=0.5;AN=2;BaseQRankSum=-0.942;DP=54;Dels=0.0;FS=2.391;HaplotypeScore=0.0;MLEAC=1;MLEAF=0.5;MQ=42.0;MQ0=0;MQRankSum=-0.199;QD=22.27;ReadPosRankSum=-0.326	GT:AD:DP:GQ:PL	0/1:19,35:54:99:1231,0,608
chrVII	490303	.	G	A	541.77	PASS	AC=1;AF=0.5;AN=2;BaseQRankSum=-0.651;DP=26;Dels=0.0;FS=1.697;HaplotypeScore=0.0;MLEAC=1;MLEAF=0.5;MQ=41.18;MQ0=1;MQRankSum=-1.387;QD=20.84;ReadPosRankSum=-0.368	GT:AD:DP:GQ:PL	0/1:9,17:26:99:570,0,291
chrVII	534833	.	C	T	994.77	PASS	AC=1;AF=0.5;AN=2;BaseQRankSum=-0.732;DP=66;Dels=0.0;FS=4.895;HaplotypeScore=0.0;MLEAC=1;MLEAF=0.5;MQ=42.0;MQ0=0;MQRankSum=-0.463;QD=15.07;ReadPosRankSum=-0.334	GT:AD:DP:GQ:PL	0/1:35,31:66:99:1023,0,1202
chrVII	576893	.	G	A	494.77	PASS	AC=1;AF=0.5;AN=2;BaseQRankSum=-0.102;DP=42;Dels=0.0;FS=4.581;HaplotypeScore=0.0;MLEAC=1;MLEAF=0.5;MQ=42.0;MQ0=0;MQRankSum=-0.256;QD=11.78;ReadPosRankSum=1.281	GT:AD:DP:GQ:PL	0/1:25,17:42:99:523,0,830
chrVII	640770	.	G	A	1623.77	PASS	AC=1;AF=0.5;AN=2;BaseQRankSum=0.821;DP=74;Dels=0.0;FS=2.042;HaplotypeScore=0.0;MLEAC=1;MLEAF=0.5;MQ=42.0;MQ0=0;MQRankSum=1.104;QD=21.94;ReadPosRankSum=0.164	GT:AD:DP:GQ:PL	0/1:26,48:74:99:1652,0,790
chrVII	795859	.	G	A	671.77	PASS	AC=1;AF=0.5;AN=2;BaseQRankSum=1.402;DP=54;Dels=0.0;FS=1.102;HaplotypeScore=0.0;MLEAC=1;MLEAF=0.5;MQ=42.0;MQ0=0;MQRankSum=-0.692;QD=12.44;ReadPosRankSum=-0.71	GT:AD:DP:GQ:PL	0/1:33,21:54:99:700,0,1136
chrVII	876377	.	G	A	166.77	PASS	AC=1;AF=0.5;AN=2;BaseQRankSum=-2.052;DP=21;Dels=0.0;FS=7.991;HaplotypeScore=0.0;MLEAC=1;MLEAF=0.5;MQ=40.26;MQ0=0;MQRankSum=-1.231;QD=7.94;ReadPosRankSum=0.634	GT:AD:DP:GQ:PL	0/1:14,7:21:99:195,0,491
chrVII	878295	.	G	A	504.77	PASS	AC=1;AF=0.5;AN=2;BaseQRankSum=0.851;DP=29;Dels=0.0;FS=1.485;HaplotypeScore=0.0;MLEAC=1;MLEAF=0.5;MQ=42.0;MQ0=0;MQRankSum=0.24;QD=17.41;ReadPosRankSum=-1.637	GT:AD:DP:GQ:PL	0/1:14,15:29:99:533,0,444
chrVII	883900	.	G	A	903.77	PASS	AC=1;AF=0.5;AN=2;BaseQRankSum=1.625;DP=55;Dels=0.0;FS=1.105;HaplotypeScore=0.0;MLEAC=1;MLEAF=0.5;MQ=42.0;MQ0=0;MQRankSum=0.648;QD=16.43;ReadPosRankSum=-0.968	GT:AD:DP:GQ:PL	0/1:28,27:55:99:932,0,875
chrVII	968614	.	G	A	528.77	PASS	AC=1;AF=0.5;AN=2;BaseQRankSum=0.47;DP=42;Dels=0.0;FS=1.216;HaplotypeScore=0.0;MLEAC=1;MLEAF=0.5;MQ=42.0;MQ0=0;MQRankSum=0.267;QD=12.59;ReadPosRankSum=2.122	GT:AD:DP:GQ:PL	0/1:24,18:42:99:557,0,792
chrVII	968709	.	C	T	268.77	PASS	AC=1;AF=0.5;AN=2;BaseQRankSum=-3.118;DP=46;Dels=0.0;FS=45.262;HaplotypeScore=10.5471;MLEAC=1;MLEAF=0.5;MQ=41.31;MQ0=0;MQRankSum=-0.159;QD=5.84;ReadPosRankSum=2.458	GT:AD:DP:GQ:PL	0/1:29,17:46:99:297,0,930
chrVII	979923	.	G	A	1183.77	PASS	AC=1;AF=0.5;AN=2;BaseQRankSum=-0.802;DP=69;Dels=0.0;FS=0.967;HaplotypeScore=0.6651;MLEAC=1;MLEAF=0.5;MQ=42.0;MQ0=0;MQRankSum=-0.67;QD=17.16;ReadPosRankSum=-0.078	GT:AD:DP:GQ:PL	0/1:31,38:69:99:1212,0,968
chrVII	980089	.	G	A	969.77	PASS	AC=1;AF=0.5;AN=2;BaseQRankSum=-1.224;DP=67;Dels=0.0;FS=0.0;HaplotypeScore=1.5661;MLEAC=1;MLEAF=0.5;MQ=41.97;MQ0=0;MQRankSum=0.596;QD=14.47;ReadPosRankSum=0.245	GT:AD:DP:GQ:PL	0/1:35,32:67:99:998,0,1160
chrVII	1019274	.	G	A	183.77	PASS	AC=1;AF=0.5;AN=2;BaseQRankSum=1.27;DP=24;Dels=0.0;FS=4.481;HaplotypeScore=0.0;MLEAC=1;MLEAF=0.5;MQ=42.0;MQ0=0;MQRankSum=-0.064;QD=7.66;ReadPosRankSum=1.207	GT:AD:DP:GQ:PL	0/1:17,7:24:99:212,0,564
chrVIII	26117	.	C	T	136.77	PASS	AC=1;AF=0.5;AN=2;BaseQRankSum=0.271;DP=13;Dels=0.0;FS=2.276;HaplotypeScore=0.7887;MLEAC=1;MLEAF=0.5;MQ=42.0;MQ0=0;MQRankSum=0.533;QD=10.52;ReadPosRankSum=1.092	GT:AD:DP:GQ:PL	0/1:8,5:13:99:165,0,253
chrVIII	26622	.	G	A	336.77	PASS	AC=1;AF=0.5;AN=2;BaseQRankSum=1.303;DP=21;Dels=0.0;FS=0.0;HaplotypeScore=0.0;MLEAC=1;MLEAF=0.5;MQ=42.0;MQ0=0;MQRankSum=0.246;QD=16.04;ReadPosRankSum=0.106	GT:AD:DP:GQ:PL	0/1:10,11:21:99:365,0,316
chrVIII	48035	.	G	A	850.77	PASS	AC=1;AF=0.5;AN=2;BaseQRankSum=-0.438;DP=70;Dels=0.0;FS=10.417;HaplotypeScore=0.0;MLEAC=1;MLEAF=0.5;MQ=42.0;MQ0=0;MQRankSum=0.713;QD=12.15;ReadPosRankSum=0.498	GT:AD:DP:GQ:PL	0/1:42,28:70:99:879,0,1447
chrVIII	48762	.	G	A	987.77	PASS	AC=1;AF=0.5;AN=2;BaseQRankSum=-1.178;DP=73;Dels=0.0;FS=0.0;HaplotypeScore=0.0;MLEAC=1;MLEAF=0.5;MQ=42.0;MQ0=0;MQRankSum=0.182;QD=13.53;ReadPosRankSum=0.968	GT:AD:DP:GQ:PL	0/1:39,34:73:99:1016,0,1294
chrVIII	59016	.	G	A	1774.77	PASS	AC=1;AF=0.5;AN=2;BaseQRankSum=-0.127;DP=98;Dels=0.0;FS=13.513;HaplotypeScore=0.0;MLEAC=1;MLEAF=0.5;MQ=42.0;MQ0=0;MQRankSum=0.359;QD=18.11;ReadPosRankSum=1.25	GT:AD:DP:GQ:PL	0/1:45,53:98:99:1803,0,1433
chrVIII	153979	.	G	A	442.77	PASS	AC=1;AF=0.5;AN=2;BaseQRankSum=1.102;DP=34;Dels=0.0;FS=0.0;HaplotypeScore=0.0;MLEAC=1;MLEAF=0.5;MQ=42.0;MQ0=0;MQRankSum=0.647;QD=13.02;ReadPosRankSum=0.787	GT:AD:DP:GQ:PL	0/1:20,14:34:99:471,0,652
chrVIII	164770	.	G	A	705.77	PASS	AC=1;AF=0.5;AN=2;BaseQRankSum=1.761;DP=55;Dels=0.0;FS=10.099;HaplotypeScore=0.0;MLEAC=1;MLEAF=0.5;MQ=42.0;MQ0=0;MQRankSum=-0.387;QD=12.83;ReadPosRankSum=1.469	GT:AD:DP:GQ:PL	0/1:33,22:55:99:734,0,1111
chrVIII	198488	.	C	T	203.77	PASS	AC=1;AF=0.5;AN=2;BaseQRankSum=-2.802;DP=25;Dels=0.0;FS=39.678;HaplotypeScore=11.4135;MLEAC=1;MLEAF=0.5;MQ=40.16;MQ0=0;MQRankSum=1.33;QD=8.15;ReadPosRankSum=-0.594	GT:AD:DP:GQ:PL	0/1:16,9:25:99:232,0,481
chrVIII	225444	.	G	A	285.77	PASS	AC=1;AF=0.5;AN=2;BaseQRankSum=0.858;DP=30;Dels=0.0;FS=1.585;HaplotypeScore=0.0;MLEAC=1;MLEAF=0.5;MQ=42.0;MQ0=0;MQRankSum=0.594;QD=9.53;ReadPosRankSum=1.298	GT:AD:DP:GQ:PL	0/1:20,10:30:99:314,0,700
chrVIII	236595	.	G	A	689.77	PASS	AC=1;AF=0.5;AN=2;BaseQRankSum=0.066;DP=46;Dels=0.0;FS=0.0;HaplotypeScore=0.0;MLEAC=1;MLEAF=0.5;MQ=42.0;MQ0=0;MQRankSum=-0.791;QD=14.99;ReadPosRankSum=-2.065	GT:AD:DP:GQ:PL	0/1:23,23:46:99:718,0,740
chrVIII	261952	.	G	A	502.77	PASS	AC=1;AF=0.5;AN=2;BaseQRankSum=-0.888;DP=24;Dels=0.0;FS=0.0;HaplotypeScore=0.0;MLEAC=1;MLEAF=0.5;MQ=42.0;MQ0=0;MQRankSum=0.276;QD=20.95;ReadPosRankSum=-0.521	GT:AD:DP:GQ:PL	0/1:8,16:24:99:531,0,244
chrVIII	302637	.	G	A	573.77	PASS	AC=1;AF=0.5;AN=2;BaseQRankSum=1.145;DP=43;Dels=0.0;FS=1.194;HaplotypeScore=0.6651;MLEAC=1;MLEAF=0.5;MQ=42.0;MQ0=0;MQRankSum=0.283;QD=13.34;ReadPosRankSum=0.406	GT:AD:DP:GQ:PL	0/1:25,18:43:99:602,0,860
chrVIII	341012	.	G	A	916.77	PASS	AC=1;AF=0.5;AN=2;BaseQRankSum=-0.342;DP=58;Dels=0.0;FS=3.51;HaplotypeScore=0.0;MLEAC=1;MLEAF=0.5;MQ=42.0;MQ0=0;MQRankSum=0.684;QD=15.81;ReadPosRankSum=1.322	GT:AD:DP:GQ:PL	0/1:29,29:58:99:945,0,961
chrVIII	362005	.	G	A	846.77	PASS	AC=1;AF=0.5;AN=2;BaseQRankSum=1.31;DP=49;Dels=0.0;FS=0.0;HaplotypeScore=0.0;MLEAC=1;MLEAF=0.5;MQ=42.0;MQ0=0;MQRankSum=1.81;QD=17.28;ReadPosRankSum=0.63	GT:AD:DP:GQ:PL	0/1:24,25:49:99:875,0,804
chrVIII	398253	.	G	A	834.77	PASS	AC=1;AF=0.5;AN=2;BaseQRankSum=1.422;DP=40;Dels=0.0;FS=4.702;HaplotypeScore=0.0;MLEAC=1;MLEAF=0.5;MQ=42.0;MQ0=0;MQRankSum=0.428;QD=20.87;ReadPosRankSum=-0.179	GT:AD:DP:GQ:PL	0/1:16,24:40:99:863,0,527
chrVIII	422421	.	G	A	743.77	PASS	AC=1;AF=0.5;AN=2;BaseQRankSum=-1.507;DP=58;Dels=0.0;FS=7.327;HaplotypeScore=0.0;MLEAC=1;MLEAF=0.5;MQ=42.0;MQ0=0;MQRankSum=0.283;QD=12.82;ReadPosRankSum=0.267	GT:AD:DP:GQ:PL	0/1:33,25:58:99:772,0,1099
chrVIII	446396	.	G	A	861.77	PASS	AC=1;AF=0.5;AN=2;BaseQRankSum=1.275;DP=45;Dels=0.0;FS=6.529;HaplotypeScore=0.0;MLEAC=1;MLEAF=0.5;MQ=42.0;MQ0=0;MQRankSum=1.505;QD=19.15;ReadPosRankSum=-0.77	GT:AD:DP:GQ:PL	0/1:19,26:45:99:890,0,607
chrVIII	451186	.	G	A	696.77	PASS	AC=1;AF=0.5;AN=2;BaseQRankSum=0.45;DP=49;Dels=0.0;FS=6.062;HaplotypeScore=0.0;MLEAC=1;MLEAF=0.5;MQ=40.95;MQ0=0;MQRankSum=-0.57;QD=14.22;ReadPosRankSum=1.47	GT:AD:DP:GQ:PL	0/1:25,24:49:99:725,0,824
chrVIII	459287	.	G	A	621.77	PASS	AC=1;AF=0.5;AN=2;BaseQRankSum=0.994;DP=45;Dels=0.0;FS=2.64;HaplotypeScore=0.0;MLEAC=1;MLEAF=0.5;MQ=42.0;MQ0=0;MQRankSum=-1.839;QD=13.82;ReadPosRankSum=-0.034	GT:AD:DP:GQ:PL	0/1:25,20:45:99:650,0,817
chrVIII	461665	.	G	A	573.77	PASS	AC=1;AF=0.5;AN=2;BaseQRankSum=1.639;DP=33;Dels=0.0;FS=3.093;HaplotypeScore=0.0;MLEAC=1;MLEAF=0.5;MQ=42.0;MQ0=0;MQRankSum=1.495;QD=17.39;ReadPosRankSum=0.486	GT:AD:DP:GQ:PL	0/1:16,17:33:99:602,0,538
chrVIII	464953	.	G	A	248.77	PASS	AC=1;AF=0.5;AN=2;BaseQRankSum=-0.146;DP=24;Dels=0.0;FS=1.768;HaplotypeScore=0.0;MLEAC=1;MLEAF=0.5;MQ=42.0;MQ0=0;MQRankSum=-0.439;QD=10.37;ReadPosRankSum=-1.962	GT:AD:DP:GQ:PL	0/1:14,10:24:99:277,0,435
chrVIII	468226	.	G	A	748.77	PASS	AC=1;AF=0.5;AN=2;BaseQRankSum=1.373;DP=42;Dels=0.0;FS=9.136;HaplotypeScore=0.0;MLEAC=1;MLEAF=0.5;MQ=42.0;MQ0=0;MQRankSum=1.096;QD=17.83;ReadPosRankSum=-0.264	GT:AD:DP:GQ:PL	0/1:20,22:42:99:777,0,637
chrVIII	470822	.	G	A	714.77	PASS	AC=1;AF=0.5;AN=2;BaseQRankSum=0.954;DP=50;Dels=0.0;FS=1.088;HaplotypeScore=0.734;MLEAC=1;MLEAF=0.5;MQ=42.0;MQ0=0;MQRankSum=0.234;QD=14.3;ReadPosRankSum=0.915	GT:AD:DP:GQ:PL	0/1:27,23:50:99:743,0,883
chrVIII	516542	.	G	A	438.77	PASS	AC=1;AF=0.5;AN=2;BaseQRankSum=-0.044;DP=19;Dels=0.0;FS=4.964;HaplotypeScore=0.0;MLEAC=1;MLEAF=0.5;MQ=42.0;MQ0=0;MQRankSum=-1.009;QD=23.09;ReadPosRankSum=0.044	GT:AD:DP:GQ:PL	0/1:6,13:19:99:467,0,187
chrIX	55240	.	G	A	718.77	PASS	AC=1;AF=0.5;AN=2;BaseQRankSum=-0.508;DP=56;Dels=0.0;FS=2.327;HaplotypeScore=0.0;MLEAC=1;MLEAF=0.5;MQ=42.0;MQ0=0;MQRankSum=-1.787;QD=12.84;ReadPosRankSum=-1.213	GT:AD:DP:GQ:PL	0/1:29,27:56:99:747,0,881
chrIX	110458	.	C	T	107.77	PASS	AC=1;AF=0.5;AN=2;BaseQRankSum=0.922;DP=8;Dels=0.0;FS=0.0;HaplotypeScore=0.0;MLEAC=1;MLEAF=0.5;MQ=42.0;MQ0=0;MQRankSum=-0.421;QD=13.47;ReadPosRankSum=-0.922	GT:AD:DP:GQ:PL	0/1:4,4:8:99:136,0,131
chrIX	141478	.	G	A	2006.77	PASS	AC=2;AF=1.0;AN=2;DP=51;Dels=0.0;FS=0.0;HaplotypeScore=0.0;MLEAC=2;MLEAF=1.0;MQ=42.0;MQ0=0;QD=28.54	GT:AD:DP:GQ:PL	1/1:0,51:51:99:2035,153,0
chrIX	237664	.	G	A	548.77	PASS	AC=1;AF=0.5;AN=2;BaseQRankSum=-1.17;DP=37;Dels=0.0;FS=4.815;HaplotypeScore=0.0;MLEAC=1;MLEAF=0.5;MQ=42.0;MQ0=0;MQRankSum=-0.441;QD=14.83;ReadPosRankSum=-0.349	GT:AD:DP:GQ:PL	0/1:18,19:37:99:577,0,569
chrIX	251766	.	C	T	1393.77	PASS	AC=1;AF=0.5;AN=2;BaseQRankSum=0.133;DP=79;Dels=0.0;FS=0.854;HaplotypeScore=0.0;MLEAC=1;MLEAF=0.5;MQ=42.0;MQ0=0;MQRankSum=0.625;QD=17.64;ReadPosRankSum=-0.674	GT:AD:DP:GQ:PL	0/1:36,43:79:99:1422,0,1139
chrIX	264761	.	C	T	1130.77	PASS	AC=1;AF=0.5;AN=2;BaseQRankSum=-0.186;DP=60;Dels=0.0;FS=7.16;HaplotypeScore=0.0;MLEAC=1;MLEAF=0.5;MQ=42.0;MQ0=0;MQRankSum=-1.231;QD=18.85;ReadPosRankSum=1.171	GT:AD:DP:GQ:PL	0/1:26,34:60:99:1159,0,857
chrIX	268539	.	G	A	1430.77	PASS	AC=1;AF=0.5;AN=2;BaseQRankSum=-0.3;DP=84;Dels=0.0;FS=1.793;HaplotypeScore=0.0;MLEAC=1;MLEAF=0.5;MQ=42.0;MQ0=0;MQRankSum=-2.064;QD=17.03;ReadPosRankSum=-1.885	GT:AD:DP:GQ:PL	0/1:40,44:84:99:1459,0,1317
chrIX	269730	.	G	A	896.77	PASS	AC=1;AF=0.5;AN=2;BaseQRankSum=1.164;DP=64;Dels=0.0;FS=2.045;HaplotypeScore=0.0;MLEAC=1;MLEAF=0.5;MQ=42.0;MQ0=0;MQRankSum=-1.5;QD=14.01;ReadPosRankSum=-0.262	GT:AD:DP:GQ:PL	0/1:34,30:64:99:925,0,1066
chrIX	275011	.	G	A	574.77	PASS	AC=1;AF=0.5;AN=2;BaseQRankSum=0.747;DP=39;Dels=0.0;FS=5.129;HaplotypeScore=0.0;MLEAC=1;MLEAF=0.5;MQ=42.0;MQ0=0;MQRankSum=0.07;QD=14.74;ReadPosRankSum=-0.099	GT:AD:DP:GQ:PL	0/1:21,18:39:99:603,0,704
chrIX	278856	.	G	A	784.77	PASS	AC=1;AF=0.5;AN=2;BaseQRankSum=0.365;DP=55;Dels=0.0;FS=27.327;HaplotypeScore=0.0;MLEAC=1;MLEAF=0.5;MQ=42.0;MQ0=0;MQRankSum=-0.212;QD=14.27;ReadPosRankSum=0.942	GT:AD:DP:GQ:PL	0/1:31,24:55:99:813,0,1076
chrIX	292462	.	G	A	1301.77	PASS	AC=1;AF=0.5;AN=2;BaseQRankSum=1.198;DP=72;Dels=0.0;FS=0.0;HaplotypeScore=0.0;MLEAC=1;MLEAF=0.5;MQ=42.0;MQ0=0;MQRankSum=-0.136;QD=18.08;ReadPosRankSum=1.006	GT:AD:DP:GQ:PL	0/1:33,39:72:99:1330,0,1036
chrIX	295495	.	G	A	912.77	PASS	AC=1;AF=0.5;AN=2;BaseQRankSum=-0.312;DP=49;Dels=0.0;FS=2.481;HaplotypeScore=0.0;MLEAC=1;MLEAF=0.5;MQ=42.0;MQ0=0;MQRankSum=-0.07;QD=18.63;ReadPosRankSum=0.613	GT:AD:DP:GQ:PL	0/1:22,27:49:99:941,0,738
chrIX	306909	.	G	A	485.77	PASS	AC=1;AF=0.5;AN=2;BaseQRankSum=1.216;DP=41;Dels=0.0;FS=9.551;HaplotypeScore=0.0;MLEAC=1;MLEAF=0.5;MQ=42.0;MQ0=0;MQRankSum=-1.056;QD=11.85;ReadPosRankSum=-2.659	GT:AD:DP:GQ:PL	0/1:25,16:41:99:514,0,830
chrIX	387913	.	G	A	545.77	PASS	AC=1;AF=0.5;AN=2;BaseQRankSum=0.537;DP=44;Dels=0.0;FS=0.0;HaplotypeScore=0.0;MLEAC=1;MLEAF=0.5;MQ=42.0;MQ0=0;MQRankSum=0.084;QD=12.4;ReadPosRankSum=-0.991	GT:AD:DP:GQ:PL	0/1:26,18:44:99:574,0,880
chrIX	390432	.	G	A	767.77	PASS	AC=1;AF=0.5;AN=2;BaseQRankSum=-0.619;DP=48;Dels=0.0;FS=1.127;HaplotypeScore=0.0;MLEAC=1;MLEAF=0.5;MQ=42.0;MQ0=0;MQRankSum=0.702;QD=16.0;ReadPosRankSum=0.227	GT:AD:DP:GQ:PL	0/1:23,25:48:99:796,0,761
chrIX	403225	.	G	A	681.77	PASS	AC=1;AF=0.5;AN=2;BaseQRankSum=-3.018;DP=54;Dels=0.0;FS=2.374;HaplotypeScore=0.9578;MLEAC=1;MLEAF=0.5;MQ=42.0;MQ0=0;MQRankSum=0.711;QD=12.63;ReadPosRankSum=-1.041	GT:AD:DP:GQ:PL	0/1:29,25:54:99:710,0,1020
chrIX	420682	.	G	A	1135.77	PASS	AC=1;AF=0.5;AN=2;BaseQRankSum=-1.928;DP=64;Dels=0.0;FS=0.0;HaplotypeScore=0.0;MLEAC=1;MLEAF=0.5;MQ=42.0;MQ0=0;MQRankSum=-1.076;QD=17.75;ReadPosRankSum=-1.36	GT:AD:DP:GQ:PL	0/1:28,36:64:99:1164,0,888
chrIX	428717	.	C	T	548.77	PASS	AC=1;AF=0.5;AN=2;BaseQRankSum=-0.45;DP=44;Dels=0.0;FS=2.652;HaplotypeScore=1.5226;MLEAC=1;MLEAF=0.5;MQ=42.0;MQ0=0;MQRankSum=-0.592;QD=12.47;ReadPosRankSum=-1.493	GT:AD:DP:GQ:PL	0/1:25,19:44:99:577,0,771
chrIX	433117	.	C	T	1123.77	PASS	AC=1;AF=0.5;AN=2;BaseQRankSum=-0.456;DP=98;Dels=0.0;FS=0.81;HaplotypeScore=0.0;MLEAC=1;MLEAF=0.5;MQ=40.87;MQ0=0;MQRankSum=-4.568;QD=11.47;ReadPosRankSum=1.316	GT:AD:DP:GQ:PL	0/1:60,38:98:99:1152,0,2086
chrX	22924	.	G	A	515.77	PASS	AC=1;AF=0.5;AN=2;BaseQRankSum=1.018;DP=30;Dels=0.0;FS=1.367;HaplotypeScore=0.0;MLEAC=1;MLEAF=0.5;MQ=42.0;MQ0=0;MQRankSum=-2.016;QD=17.19;ReadPosRankSum=0.603	GT:AD:DP:GQ:PL	0/1:14,16:30:99:544,0,459
chrX	24321	.	G	A	563.77	PASS	AC=1;AF=0.5;AN=2;BaseQRankSum=-0.845;DP=34;Dels=0.0;FS=2.928;HaplotypeScore=0.0;MLEAC=1;MLEAF=0.5;MQ=42.0;MQ0=0;MQRankSum=0.086;QD=16.58;ReadPosRankSum=-1.432	GT:AD:DP:GQ:PL	0/1:16,18:34:99:592,0,543
chrX	41282	.	G	A	549.77	PASS	AC=1;AF=0.5;AN=2;BaseQRankSum=0.448;DP=34;Dels=0.0;FS=0.0;HaplotypeScore=0.734;MLEAC=1;MLEAF=0.5;MQ=42.0;MQ0=0;MQRankSum=1.274;QD=16.17;ReadPosRankSum=3.031	GT:AD:DP:GQ:PL	0/1:17,17:34:99:578,0,575
chrX	50368	.	G	A	155.77	PASS	AC=1;AF=0.5;AN=2;BaseQRankSum=-1.288;DP=18;Dels=0.0;FS=26.454;HaplotypeScore=4.687;MLEAC=1;MLEAF=0.5;MQ=41.1;MQ0=0;MQRankSum=0.4;QD=8.65;ReadPosRankSum=2.266	GT:AD:DP:GQ:PL	0/1:10,8:18:99:184,0,309
chrX	51373	.	G	A	159.77	PASS	AC=1;AF=0.5;AN=2;BaseQRankSum=-0.766;DP=15;Dels=0.0;FS=0.0;HaplotypeScore=0.0;MLEAC=1;MLEAF=0.5;MQ=42.0;MQ0=0;MQRankSum=1.945;QD=10.65;ReadPosRankSum=-0.177	GT:AD:DP:GQ:PL	0/1:9,6:15:99:188,0,313
chrX	79900	.	G	A	680.77	PASS	AC=1;AF=0.5;AN=2;BaseQRankSum=-2.266;DP=52;Dels=0.0;FS=5.703;HaplotypeScore=0.0;MLEAC=1;MLEAF=0.5;MQ=42.0;MQ0=0;MQRankSum=-1.75;QD=13.09;ReadPosRankSum=0.663	GT:AD:DP:GQ:PL	0/1:29,23:52:99:709,0,1017
chrX	90646	.	G	A	835.77	PASS	AC=1;AF=0.5;AN=2;BaseQRankSum=-1.213;DP=46;Dels=0.0;FS=0.0;HaplotypeScore=0.9989;MLEAC=1;MLEAF=0.5;MQ=42.0;MQ0=0;MQRankSum=0.816;QD=18.17;ReadPosRankSum=0.265	GT:AD:DP:GQ:PL	0/1:21,25:46:99:864,0,689
chrX	90655	.	G	A	509.77	PASS	AC=1;AF=0.5;AN=2;BaseQRankSum=1.614;DP=42;Dels=0.0;FS=0.0;HaplotypeScore=0.9989;MLEAC=1;MLEAF=0.5;MQ=42.0;MQ0=0;MQRankSum=-2.178;QD=12.14;ReadPosRankSum=-0.769	GT:AD:DP:GQ:PL	0/1:25,17:42:99:538,0,855
chrX	150487	.	G	A	369.77	PASS	AC=1;AF=0.5;AN=2;BaseQRankSum=-0.173;DP=40;Dels=0.0;FS=9.873;HaplotypeScore=0.0;MLEAC=1;MLEAF=0.5;MQ=42.0;MQ0=0;MQRankSum=1.53;QD=9.24;ReadPosRankSum=-0.722	GT:AD:DP:GQ:PL	0/1:27,13:40:99:398,0,946
chrX	183521	.	G	A	672.77	PASS	AC=1;AF=0.5;AN=2;BaseQRankSum=0.448;DP=32;Dels=0.0;FS=3.307;HaplotypeScore=0.0;MLEAC=1;MLEAF=0.5;MQ=42.0;MQ0=0;MQRankSum=0.37;QD=21.02;ReadPosRankSum=-0.603	GT:AD:DP:GQ:PL	0/1:12,20:32:99:701,0,372
chrX	189617	.	G	A	483.77	PASS	AC=1;AF=0.5;AN=2;BaseQRankSum=1.5;DP=44;Dels=0.0;FS=1.322;HaplotypeScore=0.0;MLEAC=1;MLEAF=0.5;MQ=42.0;MQ0=0;MQRankSum=1.427;QD=10.99;ReadPosRankSum=0.915	GT:AD:DP:GQ:PL	0/1:28,16:44:99:512,0,973
chrX	197223	.	G	A	940.77	PASS	AC=1;AF=0.5;AN=2;BaseQRankSum=-0.034;DP=63;Dels=0.0;FS=0.0;HaplotypeScore=0.7887;MLEAC=1;MLEAF=0.5;MQ=41.97;MQ0=0;MQRankSum=0.393;QD=14.93;ReadPosRankSum=0.876	GT:AD:DP:GQ:PL	0/1:34,29:63:99:969,0,1174
chrX	205083	.	G	A	754.77	PASS	AC=1;AF=0.5;AN=2;BaseQRankSum=1.035;DP=43;Dels=0.0;FS=1.177;HaplotypeScore=0.0;MLEAC=1;MLEAF=0.5;MQ=42.0;MQ0=0;MQRankSum=-2.082;QD=17.55;ReadPosRankSum=-0.256	GT:AD:DP:GQ:PL	0/1:20,23:43:99:783,0,618
chrX	236744	.	G	A	1128.77	PASS	AC=1;AF=0.5;AN=2;BaseQRankSum=0.437;DP=59;Dels=0.0;FS=0.0;HaplotypeScore=0.0;MLEAC=1;MLEAF=0.5;MQ=41.97;MQ0=0;MQRankSum=0.867;QD=19.13;ReadPosRankSum=-0.437	GT:AD:DP:GQ:PL	0/1:25,34:59:99:1157,0,765
chrX	246978	.	G	A	173.77	PASS	AC=1;AF=0.5;AN=2;BaseQRankSum=-0.323;DP=14;Dels=0.0;FS=0.0;HaplotypeScore=0.0;MLEAC=1;MLEAF=0.5;MQ=42.0;MQ0=0;MQRankSum=1.356;QD=12.41;ReadPosRankSum=0.581	GT:AD:DP:GQ:PL	0/1:8,6:14:99:202,0,278
chrX	266802	.	G	A	620.77	PASS	AC=1;AF=0.5;AN=2;BaseQRankSum=-0.259;DP=37;Dels=0.0;FS=5.225;HaplotypeScore=0.0;MLEAC=1;MLEAF=0.5;MQ=42.0;MQ0=0;MQRankSum=0.686;QD=16.78;ReadPosRankSum=-0.686	GT:AD:DP:GQ:PL	0/1:17,20:37:99:649,0,556
chrX	267428	.	G	A	586.77	PASS	AC=1;AF=0.5;AN=2;BaseQRankSum=1.672;DP=40;Dels=0.0;FS=6.934;HaplotypeScore=0.0;MLEAC=1;MLEAF=0.5;MQ=42.0;MQ0=0;MQRankSum=-0.965;QD=14.67;ReadPosRankSum=-0.503	GT:AD:DP:GQ:PL	0/1:22,18:40:99:615,0,725
chrX	290991	.	G	A	979.77	PASS	AC=1;AF=0.5;AN=2;BaseQRankSum=-2.33;DP=70;Dels=0.0;FS=12.623;HaplotypeScore=0.0;MLEAC=1;MLEAF=0.5;MQ=41.97;MQ0=0;MQRankSum=-1.518;QD=14.0;ReadPosRankSum=1.165	GT:AD:DP:GQ:PL	0/1:37,33:70:99:1008,0,1201
chrX	325857	.	G	A	576.77	PASS	AC=1;AF=0.5;AN=2;BaseQRankSum=-0.087;DP=25;Dels=0.0;FS=4.043;HaplotypeScore=0.0;MLEAC=1;MLEAF=0.5;MQ=42.0;MQ0=0;MQRankSum=1.369;QD=23.07;ReadPosRankSum=-0.903	GT:AD:DP:GQ:PL	0/1:8,17:25:99:605,0,228
chrX	328079	.	G	A	384.77	PASS	AC=1;AF=0.5;AN=2;BaseQRankSum=-0.664;DP=24;Dels=0.0;FS=1.648;HaplotypeScore=0.0;MLEAC=1;MLEAF=0.5;MQ=42.0;MQ0=0;MQRankSum=0.491;QD=16.03;ReadPosRankSum=1.703	GT:AD:DP:GQ:PL	0/1:12,12:24:99:413,0,415
chrX	331452	.	G	A	567.77	PASS	AC=1;AF=0.5;AN=2;BaseQRankSum=-1.373;DP=41;Dels=0.0;FS=0.0;HaplotypeScore=0.0;MLEAC=1;MLEAF=0.5;MQ=42.0;MQ0=0;MQRankSum=1.503;QD=13.85;ReadPosRankSum=-0.719	GT:AD:DP:GQ:PL	0/1:22,19:41:99:596,0,757
chrX	332606	.	G	A	862.77	PASS	AC=1;AF=0.5;AN=2;BaseQRankSum=-1.778;DP=56;Dels=0.0;FS=4.077;HaplotypeScore=0.0;MLEAC=1;MLEAF=0.5;MQ=42.0;MQ0=0;MQRankSum=1.942;QD=15.41;ReadPosRankSum=-0.09	GT:AD:DP:GQ:PL	0/1:28,28:56:99:891,0,940
chrX	340357	.	G	A	378.77	PASS	AC=1;AF=0.5;AN=2;BaseQRankSum=-1.866;DP=36;Dels=0.0;FS=1.409;HaplotypeScore=0.0;MLEAC=1;MLEAF=0.5;MQ=41.67;MQ0=0;MQRankSum=-1.574;QD=10.52;ReadPosRankSum=-0.763	GT:AD:DP:GQ:PL	0/1:22,14:36:99:407,0,751
chrX	340360	.	G	A	403.77	PASS	AC=1;AF=0.5;AN=2;BaseQRankSum=0.308;DP=36;Dels=0.0;FS=1.321;HaplotypeScore=0.0;MLEAC=1;MLEAF=0.5;MQ=41.67;MQ0=0;MQRankSum=-0.99;QD=11.22;ReadPosRankSum=-0.73	GT:AD:DP:GQ:PL	0/1:22,14:36:99:432,0,756
chrX	346171	.	G	A	544.77	PASS	AC=1;AF=0.5;AN=2;BaseQRankSum=-1.727;DP=31;Dels=0.0;FS=5.384;HaplotypeScore=0.0;MLEAC=1;MLEAF=0.5;MQ=42.0;MQ0=0;MQRankSum=-0.06;QD=17.57;ReadPosRankSum=0.337	GT:AD:DP:GQ:PL	0/1:14,17:31:99:573,0,478
chrX	347125	.	G	A	409.77	PASS	AC=1;AF=0.5;AN=2;BaseQRankSum=2.553;DP=30;Dels=0.0;FS=33.395;HaplotypeScore=0.734;MLEAC=1;MLEAF=0.5;MQ=42.0;MQ0=0;MQRankSum=-0.126;QD=13.66;ReadPosRankSum=0.502	GT:AD:DP:GQ:PL	0/1:17,13:30:99:438,0,384
chrX	381206	.	G	A	603.77	PASS	AC=1;AF=0.5;AN=2;BaseQRankSum=1.001;DP=47;Dels=0.0;FS=2.56;HaplotypeScore=0.0;MLEAC=1;MLEAF=0.5;MQ=42.0;MQ0=0;MQRankSum=-0.979;QD=12.85;ReadPosRankSum=-0.721	GT:AD:DP:GQ:PL	0/1:27,20:47:99:632,0,927
chrX	413405	.	G	A	420.77	PASS	AC=1;AF=0.5;AN=2;BaseQRankSum=-0.579;DP=24;Dels=0.0;FS=1.81;HaplotypeScore=0.0;MLEAC=1;MLEAF=0.5;MQ=42.0;MQ0=0;MQRankSum=0.695;QD=17.53;ReadPosRankSum=-1.333	GT:AD:DP:GQ:PL	0/1:11,13:24:99:449,0,377
chrX	461572	.	G	A	863.77	PASS	AC=1;AF=0.5;AN=2;BaseQRankSum=0.795;DP=67;Dels=0.0;FS=0.954;HaplotypeScore=0.0;MLEAC=1;MLEAF=0.5;MQ=41.97;MQ0=0;MQRankSum=-1.519;QD=12.89;ReadPosRankSum=1.812	GT:AD:DP:GQ:PL	0/1:39,28:67:99:892,0,1281
chrX	503023	.	G	A	234.77	PASS	AC=1;AF=0.5;AN=2;BaseQRankSum=-2.641;DP=21;Dels=0.0;FS=1.848;HaplotypeScore=0.0;MLEAC=1;MLEAF=0.5;MQ=42.0;MQ0=0;MQRankSum=-1.796;QD=11.18;ReadPosRankSum=-1.936	GT:AD:DP:GQ:PL	0/1:11,10:21:99:263,0,369
chrX	514023	.	G	A	802.77	PASS	AC=1;AF=0.5;AN=2;BaseQRankSum=-0.288;DP=47;Dels=0.0;FS=1.121;HaplotypeScore=0.0;MLEAC=1;MLEAF=0.5;MQ=42.0;MQ0=0;MQRankSum=-0.011;QD=17.08;ReadPosRankSum=0.693	GT:AD:DP:GQ:PL	0/1:22,25:47:99:831,0,701
chrX	515263	.	G	A	542.77	PASS	AC=1;AF=0.5;AN=2;BaseQRankSum=-0.453;DP=32;Dels=0.0;FS=1.406;HaplotypeScore=0.0;MLEAC=1;MLEAF=0.5;MQ=42.0;MQ0=0;MQRankSum=-0.453;QD=16.96;ReadPosRankSum=-1.511	GT:AD:DP:GQ:PL	0/1:15,17:32:99:571,0,484
chrX	517537	.	G	A	1160.77	PASS	AC=1;AF=0.5;AN=2;BaseQRankSum=0.21;DP=69;Dels=0.0;FS=0.0;HaplotypeScore=0.6651;MLEAC=1;MLEAF=0.5;MQ=42.0;MQ0=0;MQRankSum=-2.01;QD=16.82;ReadPosRankSum=-0.21	GT:AD:DP:GQ:PL	0/1:34,35:69:99:1189,0,1149
chrX	522166	.	G	A	924.77	PASS	AC=1;AF=0.5;AN=2;BaseQRankSum=-1.005;DP=65;Dels=0.0;FS=2.056;HaplotypeScore=0.0;MLEAC=1;MLEAF=0.5;MQ=42.0;MQ0=0;MQRankSum=0.755;QD=14.23;ReadPosRankSum=-0.204	GT:AD:DP:GQ:PL	0/1:34,31:65:99:953,0,1104
chrX	530502	.	G	A	761.77	PASS	AC=1;AF=0.5;AN=2;BaseQRankSum=-0.53;DP=49;Dels=0.0;FS=0.0;HaplotypeScore=0.0;MLEAC=1;MLEAF=0.5;MQ=42.0;MQ0=0;MQRankSum=0.21;QD=15.55;ReadPosRankSum=0.67	GT:AD:DP:GQ:PL	0/1:24,25:49:99:790,0,793
chrX	576676	.	C	T	230.77	PASS	AC=1;AF=0.5;AN=2;BaseQRankSum=-0.417;DP=43;Dels=0.0;FS=42.022;HaplotypeScore=0.0;MLEAC=1;MLEAF=0.5;MQ=42.0;MQ0=0;MQRankSum=0.273;QD=5.37;ReadPosRankSum=0.302	GT:AD:DP:GQ:PL	0/1:33,10:43:99:259,0,1132
chrX	605830	.	G	A	756.77	PASS	AC=1;AF=0.5;AN=2;BaseQRankSum=-0.43;DP=42;Dels=0.0;FS=1.259;HaplotypeScore=0.734;MLEAC=1;MLEAF=0.5;MQ=42.0;MQ0=0;MQRankSum=1.061;QD=18.02;ReadPosRankSum=-2.148	GT:AD:DP:GQ:PL	0/1:19,23:42:99:785,0,626
chrX	713798	.	G	A	935.77	PASS	AC=1;AF=0.5;AN=2;BaseQRankSum=1.349;DP=51;Dels=0.0;FS=0.0;HaplotypeScore=1.6208;MLEAC=1;MLEAF=0.5;MQ=42.0;MQ0=0;MQRankSum=-1.349;QD=18.35;ReadPosRankSum=1.292	GT:AD:DP:GQ:PL	0/1:21,30:51:99:964,0,653
chrXI	146946	.	G	A	438.77	PASS	AC=1;AF=0.5;AN=2;BaseQRankSum=0.995;DP=27;Dels=0.0;FS=1.527;HaplotypeScore=0.0;MLEAC=1;MLEAF=0.5;MQ=42.0;MQ0=0;MQRankSum=1.189;QD=16.25;ReadPosRankSum=0.898	GT:AD:DP:GQ:PL	0/1:13,14:27:99:467,0,356
chrXI	164470	.	G	A	989.77	PASS	AC=1;AF=0.5;AN=2;BaseQRankSum=0.962;DP=64;Dels=0.0;FS=0.0;HaplotypeScore=0.0;MLEAC=1;MLEAF=0.5;MQ=42.0;MQ0=0;MQRankSum=0.666;QD=15.47;ReadPosRankSum=1.688	GT:AD:DP:GQ:PL	0/1:34,30:64:99:1018,0,1120
chrXI	188437	.	G	A	157.77	PASS	AC=1;AF=0.5;AN=2;BaseQRankSum=0.955;DP=17;Dels=0.0;FS=1.913;HaplotypeScore=0.0;MLEAC=1;MLEAF=0.5;MQ=42.0;MQ0=0;MQRankSum=-0.05;QD=9.28;ReadPosRankSum=1.156	GT:AD:DP:GQ:PL	0/1:11,6:17:99:186,0,367
chrXI	208071	.	G	A	111.77	PASS	AC=1;AF=0.5;AN=2;BaseQRankSum=0.55;DP=7;Dels=0.0;FS=0.0;HaplotypeScore=0.0;MLEAC=1;MLEAF=0.5;MQ=42.0;MQ0=0;MQRankSum=-0.55;QD=15.97;ReadPosRankSum=0.55	GT:AD:DP:GQ:PL	0/1:3,4:7:86:140,0,86
chrXI	231896	.	G	A	547.77	PASS	AC=1;AF=0.5;AN=2;BaseQRankSum=0.22;DP=50;Dels=0.0;FS=2.441;HaplotypeScore=0.7887;MLEAC=1;MLEAF=0.5;MQ=41.65;MQ0=0;MQRankSum=-1.979;QD=10.96;ReadPosRankSum=-0.58	GT:AD:DP:GQ:PL	0/1:31,19:50:99:576,0,1036
chrXI	231900	.	G	A	502.77	PASS	AC=1;AF=0.5;AN=2;BaseQRankSum=0.742;DP=48;Dels=0.0;FS=4.412;HaplotypeScore=0.7887;MLEAC=1;MLEAF=0.5;MQ=41.63;MQ0=0;MQRankSum=-1.494;QD=10.47;ReadPosRankSum=0.077	GT:AD:DP:GQ:PL	0/1:30,17:48:99:531,0,1038
chrXI	237488	.	G	A	349.77	PASS	AC=1;AF=0.5;AN=2;BaseQRankSum=-0.534;DP=23;Dels=0.04;FS=7.282;HaplotypeScore=1.7005;MLEAC=1;MLEAF=0.5;MQ=41.38;MQ0=0;MQRankSum=0.334;QD=15.21;ReadPosRankSum=-0.668	GT:AD:DP:GQ:PL	0/1:9,13:22:99:378,0,282
chrXI	259681	.	G	A	1039.77	PASS	AC=1;AF=0.5;AN=2;BaseQRankSum=1.58;DP=61;Dels=0.0;FS=0.99;HaplotypeScore=0.0;MLEAC=1;MLEAF=0.5;MQ=42.0;MQ0=0;MQRankSum=0.656;QD=17.05;ReadPosRankSum=-0.137	GT:AD:DP:GQ:PL	0/1:30,31:61:99:1068,0,909
chrXI	278853	.	G	A	457.77	PASS	AC=1;AF=0.5;AN=2;BaseQRankSum=0.536;DP=37;Dels=0.0;FS=1.316;HaplotypeScore=0.0;MLEAC=1;MLEAF=0.5;MQ=42.0;MQ0=0;MQRankSum=-0.843;QD=12.37;ReadPosRankSum=0.628	GT:AD:DP:GQ:PL	0/1:21,16:37:99:486,0,627
chrXI	308938	.	G	A	160.77	PASS	AC=1;AF=0.5;AN=2;BaseQRankSum=-1.964;DP=31;Dels=0.0;FS=42.024;HaplotypeScore=2.98;MLEAC=1;MLEAF=0.5;MQ=41.46;MQ0=0;MQRankSum=-1.512;QD=5.19;ReadPosRankSum=0.925	GT:AD:DP:GQ:PL	0/1:23,8:31:99:189,0,793
chrXI	314756	.	G	A	187.77	PASS	AC=1;AF=0.5;AN=2;BaseQRankSum=-2.174;DP=18;Dels=0.0;FS=5.008;HaplotypeScore=0.0;MLEAC=1;MLEAF=0.5;MQ=42.0;MQ0=0;MQRankSum=-1.359;QD=10.43;ReadPosRankSum=-1.902	GT:AD:DP:GQ:PL	0/1:11,7:18:99:216,0,401
chrXI	325785	.	G	A	1075.77	PASS	AC=1;AF=0.5;AN=2;BaseQRankSum=0.273;DP=50;Dels=0.0;FS=2.739;HaplotypeScore=0.0;MLEAC=1;MLEAF=0.5;MQ=42.0;MQ0=0;MQRankSum=0.293;QD=21.52;ReadPosRankSum=-1.486	GT:AD:DP:GQ:PL	0/1:18,32:50:99:1104,0,555
chrXI	335016	.	G	A	573.77	PASS	AC=1;AF=0.5;AN=2;BaseQRankSum=0.206;DP=47;Dels=0.0;FS=8.221;HaplotypeScore=0.0;MLEAC=1;MLEAF=0.5;MQ=42.0;MQ0=0;MQRankSum=1.051;QD=12.21;ReadPosRankSum=0.119	GT:AD:DP:GQ:PL	0/1:28,19:47:99:602,0,953
chrXI	367532	.	C	T	935.77	PASS	AC=1;AF=0.5;AN=2;BaseQRankSum=-2.867;DP=60;Dels=0.0;FS=9.058;HaplotypeScore=0.0;MLEAC=1;MLEAF=0.5;MQ=42.0;MQ0=0;MQRankSum=0.052;QD=15.6;ReadPosRankSum=0.645	GT:AD:DP:GQ:PL	0/1:28,32:60:99:964,0,883
chrXI	369117	.	G	A	511.77	PASS	AC=1;AF=0.5;AN=2;BaseQRankSum=0.609;DP=39;Dels=0.0;FS=1.366;HaplotypeScore=0.0;MLEAC=1;MLEAF=0.5;MQ=42.0;MQ0=0;MQRankSum=-0.269;QD=13.12;ReadPosRankSum=0.836	GT:AD:DP:GQ:PL	0/1:22,17:39:99:540,0,701
chrXI	384827	.	G	A	769.77	PASS	AC=1;AF=0.5;AN=2;BaseQRankSum=0.356;DP=56;Dels=0.0;FS=2.381;HaplotypeScore=0.0;MLEAC=1;MLEAF=0.5;MQ=41.97;MQ0=0;MQRankSum=0.19;QD=13.75;ReadPosRankSum=1.134	GT:AD:DP:GQ:PL	0/1:32,24:56:99:798,0,1067
chrXI	390819	.	G	A	569.77	PASS	AC=1;AF=0.5;AN=2;BaseQRankSum=0.921;DP=30;Dels=0.0;FS=0.0;HaplotypeScore=0.0;MLEAC=1;MLEAF=0.5;MQ=42.0;MQ0=0;MQRankSum=-0.126;QD=18.99;ReadPosRankSum=0.837	GT:AD:DP:GQ:PL	0/1:13,17:30:99:598,0,378
chrXI	397052	.	G	A	400.77	PASS	AC=1;AF=0.5;AN=2;BaseQRankSum=-0.851;DP=37;Dels=0.0;FS=5.198;HaplotypeScore=0.734;MLEAC=1;MLEAF=0.5;MQ=42.0;MQ0=0;MQRankSum=-0.356;QD=10.83;ReadPosRankSum=0.263	GT:AD:DP:GQ:PL	0/1:22,15:37:99:429,0,758
chrXI	486993	.	G	A	394.77	PASS	AC=1;AF=0.5;AN=2;BaseQRankSum=-0.811;DP=24;Dels=0.0;FS=0.0;HaplotypeScore=0.0;MLEAC=1;MLEAF=0.5;MQ=42.0;MQ0=0;MQRankSum=1.39;QD=16.45;ReadPosRankSum=0.521	GT:AD:DP:GQ:PL	0/1:11,13:24:99:423,0,361
chrXI	573347	.	G	A	946.77	PASS	AC=1;AF=0.5;AN=2;BaseQRankSum=-0.284;DP=69;Dels=0.0;FS=0.0;HaplotypeScore=0.0;MLEAC=1;MLEAF=0.5;MQ=42.0;MQ0=0;MQRankSum=-0.284;QD=13.72;ReadPosRankSum=-0.902	GT:AD:DP:GQ:PL	0/1:39,30:69:99:975,0,1324
chrXI	613811	.	G	A	1701.77	PASS	AC=2;AF=1.0;AN=2;DP=49;Dels=0.0;FS=0.0;HaplotypeScore=0.0;MLEAC=2;MLEAF=1.0;MQ=41.57;MQ0=0;QD=34.73	GT:AD:DP:GQ:PL	1/1:0,49:49:99:1730,141,0
chrXI	628827	.	G	A	950.77	PASS	AC=2;AF=1.0;AN=2;DP=27;Dels=0.0;FS=0.0;HaplotypeScore=0.0;MLEAC=2;MLEAF=1.0;MQ=42.0;MQ0=0;QD=27.27	GT:AD:DP:GQ:PL	1/1:0,27:27:78:979,78,0
chrXI	647128	.	G	A	1002.77	PASS	AC=2;AF=1.0;AN=2;DP=27;Dels=0.0;FS=0.0;HaplotypeScore=0.0;MLEAC=2;MLEAF=1.0;MQ=41.93;MQ0=0;QD=26.55	GT:AD:DP:GQ:PL	1/1:0,27:27:81:1031,81,0
chrXI	656829	.	G	A	582.77	PASS	AC=2;AF=1.0;AN=2;DP=15;Dels=0.0;FS=0.0;HaplotypeScore=0.0;MLEAC=2;MLEAF=1.0;MQ=42.0;MQ0=0;QD=32.57	GT:AD:DP:GQ:PL	1/1:0,15:15:45:611,45,0
chrXII	21617	.	G	A	1100.77	PASS	AC=1;AF=0.5;AN=2;BaseQRankSum=0.092;DP=68;Dels=0.0;FS=0.93;HaplotypeScore=0.0;MLEAC=1;MLEAF=0.5;MQ=42.0;MQ0=0;MQRankSum=-0.08;QD=16.19;ReadPosRankSum=-1.184	GT:AD:DP:GQ:PL	0/1:34,34:68:99:1129,0,1112
chrXII	28477	.	G	A	666.77	PASS	AC=1;AF=0.5;AN=2;BaseQRankSum=0.874;DP=37;Dels=0.0;FS=5.002;HaplotypeScore=0.0;MLEAC=1;MLEAF=0.5;MQ=42.0;MQ0=0;MQRankSum=-0.567;QD=18.02;ReadPosRankSum=0.996	GT:AD:DP:GQ:PL	0/1:16,21:37:99:695,0,492
chrXII	29976	.	G	A	743.77	PASS	AC=1;AF=0.5;AN=2;BaseQRankSum=-1.12;DP=46;Dels=0.0;FS=0.0;HaplotypeScore=0.0;MLEAC=1;MLEAF=0.5;MQ=42.0;MQ0=0;MQRankSum=-0.242;QD=16.17;ReadPosRankSum=-0.527	GT:AD:DP:GQ:PL	0/1:23,23:46:99:772,0,786
chrXII	121901	.	G	A	1191.77	PASS	AC=1;AF=0.5;AN=2;BaseQRankSum=0.701;DP=72;Dels=0.0;FS=2.07;HaplotypeScore=0.0;MLEAC=1;MLEAF=0.5;MQ=41.72;MQ0=0;MQRankSum=2.046;QD=16.55;ReadPosRankSum=1.096	GT:AD:DP:GQ:PL	0/1:33,39:72:99:1220,0,1083
chrXII	135836	.	G	A	248.77	PASS	AC=1;AF=0.5;AN=2;BaseQRankSum=0.529;DP=17;Dels=0.0;FS=0.0;HaplotypeScore=0.0;MLEAC=1;MLEAF=0.5;MQ=42.0;MQ0=0;MQRankSum=0.625;QD=14.63;ReadPosRankSum=0.722	GT:AD:DP:GQ:PL	0/1:9,8:17:99:277,0,291
chrXII	138255	.	G	A	121.77	PASS	AC=1;AF=0.5;AN=2;BaseQRankSum=-0.227;DP=17;Dels=0.0;FS=5.119;HaplotypeScore=1.9894;MLEAC=1;MLEAF=0.5;MQ=41.16;MQ0=0;MQRankSum=-0.227;QD=7.16;ReadPosRankSum=1.02	GT:AD:DP:GQ:PL	0/1:11,5:17:99:150,0,392
chrXII	170427	.	G	A	399.77	PASS	AC=1;AF=0.5;AN=2;BaseQRankSum=-0.713;DP=23;Dels=0.0;FS=1.674;HaplotypeScore=0.0;MLEAC=1;MLEAF=0.5;MQ=42.0;MQ0=0;MQRankSum=0.527;QD=17.38;ReadPosRankSum=-0.217	GT:AD:DP:GQ:PL	0/1:10,13:23:99:428,0,314
chrXII	198729	.	G	A	1009.77	PASS	AC=1;AF=0.5;AN=2;BaseQRankSum=-0.241;DP=63;Dels=0.0;FS=0.956;HaplotypeScore=0.0;MLEAC=1;MLEAF=0.5;MQ=42.0;MQ0=0;MQRankSum=-0.612;QD=16.03;ReadPosRankSum=0.681	GT:AD:DP:GQ:PL	0/1:31,32:63:99:1038,0,966
chrXII	214796	.	G	A	698.77	PASS	AC=1;AF=0.5;AN=2;BaseQRankSum=-1.47;DP=43;Dels=0.0;FS=2.623;HaplotypeScore=0.0;MLEAC=1;MLEAF=0.5;MQ=42.0;MQ0=0;MQRankSum=-0.765;QD=16.25;ReadPosRankSum=0.328	GT:AD:DP:GQ:PL	0/1:21,22:43:99:727,0,712
chrXII	225407	.	C	T	603.77	PASS	AC=1;AF=0.5;AN=2;BaseQRankSum=-0.183;DP=39;Dels=0.0;FS=1.264;HaplotypeScore=0.0;MLEAC=1;MLEAF=0.5;MQ=42.0;MQ0=0;MQRankSum=-0.492;QD=15.48;ReadPosRankSum=0.014	GT:AD:DP:GQ:PL	0/1:20,19:39:99:632,0,687
chrXII	244907	.	G	A	143.77	PASS	AC=1;AF=0.5;AN=2;BaseQRankSum=-1.519;DP=33;Dels=0.0;FS=44.479;HaplotypeScore=1.9997;MLEAC=1;MLEAF=0.5;MQ=41.88;MQ0=0;MQRankSum=-0.683;QD=4.36;ReadPosRankSum=1.211	GT:AD:DP:GQ:PL	0/1:26,7:33:99:172,0,897
chrXII	260596	.	C	T	1722.77	PASS	AC=2;AF=1.0;AN=2;DP=44;Dels=0.0;FS=0.0;HaplotypeScore=9.7283;MLEAC=2;MLEAF=1.0;MQ=40.83;MQ0=0;QD=32.45	GT:AD:DP:GQ:PL	1/1:0,44:44:99:1751,132,0
chrXII	290104	.	G	A	836.77	PASS	AC=1;AF=0.5;AN=2;BaseQRankSum=1.01;DP=56;Dels=0.0;FS=0.0;HaplotypeScore=0.0;MLEAC=1;MLEAF=0.5;MQ=42.0;MQ0=0;MQRankSum=0.09;QD=14.94;ReadPosRankSum=0.846	GT:AD:DP:GQ:PL	0/1:30,26:56:99:865,0,1008
chrXII	296249	.	C	T	192.77	PASS	AC=1;AF=0.5;AN=2;BaseQRankSum=-0.66;DP=13;Dels=0.0;FS=5.756;HaplotypeScore=0.0;MLEAC=1;MLEAF=0.5;MQ=42.0;MQ0=0;MQRankSum=0.101;QD=14.83;ReadPosRankSum=-0.935	GT:AD:DP:GQ:PL	0/1:6,7:13:99:221,0,199
chrXII	327508	.	G	A	729.77	PASS	AC=1;AF=0.5;AN=2;BaseQRankSum=-0.387;DP=37;Dels=0.0;FS=1.342;HaplotypeScore=0.0;MLEAC=1;MLEAF=0.5;MQ=42.0;MQ0=0;MQRankSum=2.336;QD=19.72;ReadPosRankSum=0.015	GT:AD:DP:GQ:PL	0/1:15,22:37:99:758,0,480
chrXII	351029	.	C	T	243.77	PASS	AC=1;AF=0.5;AN=2;BaseQRankSum=-0.626;DP=22;Dels=0.0;FS=36.553;HaplotypeScore=4.7653;MLEAC=1;MLEAF=0.5;MQ=40.2;MQ0=0;MQRankSum=-1.088;QD=11.08;ReadPosRankSum=0.099	GT:AD:DP:GQ:PL	0/1:12,10:22:99:272,0,402
chrXII	491410	.	G	A	942.77	PASS	AC=1;AF=0.5;AN=2;BaseQRankSum=-0.375;DP=65;Dels=0.0;FS=0.0;HaplotypeScore=0.8667;MLEAC=1;MLEAF=0.5;MQ=42.0;MQ0=0;MQRankSum=0.086;QD=14.5;ReadPosRankSum=1.375	GT:AD:DP:GQ:PL	0/1:35,30:65:99:971,0,1162
chrXII	588990	.	C	T	187.77	PASS	AC=1;AF=0.5;AN=2;BaseQRankSum=1.932;DP=11;Dels=0.0;FS=0.0;HaplotypeScore=0.7887;MLEAC=1;MLEAF=0.5;MQ=42.0;MQ0=0;MQRankSum=-0.825;QD=17.07;ReadPosRankSum=0.387	GT:AD:DP:GQ:PL	0/1:5,6:11:99:216,0,164
chrXII	610555	.	G	A	884.77	PASS	AC=1;AF=0.5;AN=2;BaseQRankSum=-0.817;DP=85;Dels=0.0;FS=1.885;HaplotypeScore=0.0;MLEAC=1;MLEAF=0.5;MQ=42.0;MQ0=0;MQRankSum=0.616;QD=10.41;ReadPosRankSum=1.009	GT:AD:DP:GQ:PL	0/1:54,31:85:99:913,0,1867
chrXII	624545	.	G	A	194.77	PASS	AC=1;AF=0.5;AN=2;BaseQRankSum=2.023;DP=35;Dels=0.0;FS=0.0;HaplotypeScore=0.0;MLEAC=1;MLEAF=0.5;MQ=42.0;MQ0=0;MQRankSum=0.491;QD=5.56;ReadPosRankSum=-0.177	GT:AD:DP:GQ:PL	0/1:27,8:35:99:223,0,937
chrXII	636671	.	G	A	324.77	PASS	AC=1;AF=0.5;AN=2;BaseQRankSum=0.599;DP=31;Dels=0.0;FS=0.0;HaplotypeScore=0.0;MLEAC=1;MLEAF=0.5;MQ=42.0;MQ0=0;MQRankSum=-0.805;QD=10.48;ReadPosRankSum=-0.062	GT:AD:DP:GQ:PL	0/1:20,11:31:99:353,0,716
chrXII	694968	.	C	T	376.77	PASS	AC=1;AF=0.5;AN=2;BaseQRankSum=1.045;DP=28;Dels=0.0;FS=0.0;HaplotypeScore=0.0;MLEAC=1;MLEAF=0.5;MQ=42.0;MQ0=0;MQRankSum=0.627;QD=13.46;ReadPosRankSum=-0.209	GT:AD:DP:GQ:PL	0/1:16,12:28:99:405,0,565
chrXII	718094	.	C	T	121.77	PASS	AC=1;AF=0.5;AN=2;BaseQRankSum=-3.059;DP=22;Dels=0.0;FS=40.277;HaplotypeScore=0.734;MLEAC=1;MLEAF=0.5;MQ=41.35;MQ0=0;MQRankSum=0.258;QD=5.53;ReadPosRankSum=-0.184	GT:AD:DP:GQ:PL	0/1:16,6:22:99:150,0,571
chrXII	721707	.	C	T	454.77	PASS	AC=1;AF=0.5;AN=2;BaseQRankSum=-1.177;DP=59;Dels=0.0;FS=1.052;HaplotypeScore=0.7887;MLEAC=1;MLEAF=0.5;MQ=42.0;MQ0=0;MQRankSum=-0.14;QD=7.71;ReadPosRankSum=-1.654	GT:AD:DP:GQ:PL	0/1:41,18:59:99:483,0,1437
chrXII	728435	.	G	A	472.77	PASS	AC=1;AF=0.5;AN=2;BaseQRankSum=0.524;DP=60;Dels=0.0;FS=2.52;HaplotypeScore=0.734;MLEAC=1;MLEAF=0.5;MQ=42.0;MQ0=0;MQRankSum=0.315;QD=7.88;ReadPosRankSum=0.153	GT:AD:DP:GQ:PL	0/1:42,18:60:99:501,0,1380
chrXII	728778	.	G	A	1841.77	PASS	AC=1;AF=0.5;AN=2;BaseQRankSum=-0.777;DP=82;Dels=0.0;FS=0.874;HaplotypeScore=0.0;MLEAC=1;MLEAF=0.5;MQ=42.0;MQ0=0;MQRankSum=0.279;QD=22.46;ReadPosRankSum=-1.1	GT:AD:DP:GQ:PL	0/1:28,54:82:99:1870,0,852
chrXII	728788	.	C	T	819.77	PASS	AC=1;AF=0.5;AN=2;BaseQRankSum=0.795;DP=83;Dels=0.0;FS=0.0;HaplotypeScore=0.0;MLEAC=1;MLEAF=0.5;MQ=42.0;MQ0=0;MQRankSum=1.17;QD=9.88;ReadPosRankSum=0.958	GT:AD:DP:GQ:PL	0/1:55,28:83:99:848,0,1909
chrXII	742461	.	C	T	791.77	PASS	AC=1;AF=0.5;AN=2;BaseQRankSum=-0.051;DP=72;Dels=0.0;FS=0.904;HaplotypeScore=0.0;MLEAC=1;MLEAF=0.5;MQ=42.0;MQ0=0;MQRankSum=-1.228;QD=11.0;ReadPosRankSum=0.531	GT:AD:DP:GQ:PL	0/1:42,30:72:99:820,0,1283
chrXII	809495	.	C	T	351.77	PASS	AC=1;AF=0.5;AN=2;BaseQRankSum=-2.747;DP=40;Dels=0.0;FS=50.155;HaplotypeScore=3.7149;MLEAC=1;MLEAF=0.5;MQ=41.55;MQ0=0;MQRankSum=0.211;QD=8.79;ReadPosRankSum=2.944	GT:AD:DP:GQ:PL	0/1:21,19:40:99:380,0,665
chrXII	809508	.	C	T	172.77	PASS	AC=1;AF=0.5;AN=2;BaseQRankSum=-3.832;DP=36;Dels=0.0;FS=59.488;HaplotypeScore=3.9673;MLEAC=1;MLEAF=0.5;MQ=41.5;MQ0=0;MQRankSum=1.36;QD=4.8;ReadPosRankSum=-0.441	GT:AD:DP:GQ:PL	0/1:26,10:36:99:201,0,890
chrXII	859475	.	C	T	138.77	PASS	AC=1;AF=0.5;AN=2;BaseQRankSum=0.135;DP=12;Dels=0.0;FS=0.0;HaplotypeScore=0.0;MLEAC=1;MLEAF=0.5;MQ=42.0;MQ0=0;MQRankSum=1.0;QD=11.56;ReadPosRankSum=0.529	GT:AD:DP:GQ:PL	0/1:7,5:12:99:167,0,249
chrXII	950273	.	C	T	141.77	PASS	AC=1;AF=0.5;AN=2;BaseQRankSum=-2.345;DP=28;Dels=0.0;FS=37.56;HaplotypeScore=3.9811;MLEAC=1;MLEAF=0.5;MQ=40.29;MQ0=0;MQRankSum=0.184;QD=5.06;ReadPosRankSum=0.817	GT:AD:DP:GQ:PL	0/1:16,12:28:99:170,0,477
chrXII	1011896	.	C	T	2220.77	PASS	AC=2;AF=1.0;AN=2;DP=59;Dels=0.0;FS=0.0;HaplotypeScore=0.0;MLEAC=2;MLEAF=1.0;MQ=41.43;MQ0=0;QD=28.15	GT:AD:DP:GQ:PL	1/1:0,59:59:99:2249,178,0
chrXII	1011902	.	C	T	2214.77	PASS	AC=2;AF=1.0;AN=2;DP=61;Dels=0.0;FS=0.0;HaplotypeScore=0.0;MLEAC=2;MLEAF=1.0;MQ=41.42;MQ0=0;QD=24.6	GT:AD:DP:GQ:PL	1/1:0,61:61:99:2243,175,0
chrXII	1028280	.	C	T	857.77	PASS	AC=1;AF=0.5;AN=2;BaseQRankSum=2.171;DP=58;Dels=0.0;FS=14.005;HaplotypeScore=0.0;MLEAC=1;MLEAF=0.5;MQ=42.0;MQ0=0;MQRankSum=1.159;QD=14.79;ReadPosRankSum=2.497	GT:AD:DP:GQ:PL	0/1:30,28:58:99:886,0,911
chrXIII	23973	.	G	A	458.77	PASS	AC=1;AF=0.5;AN=2;BaseQRankSum=0.664;DP=52;Dels=0.0;FS=1.145;HaplotypeScore=0.0;MLEAC=1;MLEAF=0.5;MQ=42.0;MQ0=0;MQRankSum=-0.466;QD=8.82;ReadPosRankSum=0.069	GT:AD:DP:GQ:PL	0/1:36,16:52:99:487,0,1278
chrXIII	44388	.	G	A	2367.77	PASS	AC=2;AF=1.0;AN=2;DP=67;Dels=0.0;FS=0.0;HaplotypeScore=0.0;MLEAC=2;MLEAF=1.0;MQ=41.31;MQ0=2;QD=32.5	GT:AD:DP:GQ:PL	1/1:0,67:67:99:2396,190,0
chrXIII	46012	.	C	T	885.77	PASS	AC=2;AF=1.0;AN=2;DP=25;Dels=0.04;FS=0.0;HaplotypeScore=1.933;MLEAC=2;MLEAF=1.0;MQ=40.52;MQ0=0;QD=32.15	GT:AD:DP:GQ:PL	1/1:0,24:24:69:914,69,0
chrXIII	46613	.	C	T	339.77	PASS	AC=1;AF=0.5;AN=2;BaseQRankSum=-0.259;DP=49;Dels=0.0;FS=12.667;HaplotypeScore=0.5784;MLEAC=1;MLEAF=0.5;MQ=42.0;MQ0=0;MQRankSum=-1.315;QD=6.93;ReadPosRankSum=-1.617	GT:AD:DP:GQ:PL	0/1:32,17:49:99:368,0,849
chrXIII	90520	.	G	A	685.77	PASS	AC=1;AF=0.5;AN=2;BaseQRankSum=1.733;DP=59;Dels=0.0;FS=0.0;HaplotypeScore=0.9665;MLEAC=1;MLEAF=0.5;MQ=42.0;MQ0=0;MQRankSum=-0.723;QD=11.62;ReadPosRankSum=0.661	GT:AD:DP:GQ:PL	0/1:36,23:59:99:714,0,1194
chrXIII	202908	.	G	A	777.77	PASS	AC=1;AF=0.5;AN=2;BaseQRankSum=0.33;DP=50;Dels=0.0;FS=1.142;HaplotypeScore=0.0;MLEAC=1;MLEAF=0.5;MQ=42.0;MQ0=0;MQRankSum=-0.058;QD=15.56;ReadPosRankSum=-0.582	GT:AD:DP:GQ:PL	0/1:25,25:50:99:806,0,834
chrXIII	220047	.	G	A	1256.77	PASS	AC=1;AF=0.5;AN=2;BaseQRankSum=1.596;DP=77;Dels=0.0;FS=3.169;HaplotypeScore=0.0;MLEAC=1;MLEAF=0.5;MQ=41.97;MQ0=0;MQRankSum=-0.464;QD=16.32;ReadPosRankSum=-0.719	GT:AD:DP:GQ:PL	0/1:37,40:77:99:1285,0,1142
chrXIII	335485	.	G	A	564.77	PASS	AC=1;AF=0.5;AN=2;BaseQRankSum=1.218;DP=29;Dels=0.0;FS=8.3;HaplotypeScore=0.0;MLEAC=1;MLEAF=0.5;MQ=42.0;MQ0=0;MQRankSum=1.395;QD=19.47;ReadPosRankSum=0.554	GT:AD:DP:GQ:PL	0/1:12,17:29:99:593,0,338
chrXIII	338331	.	G	A	1017.77	PASS	AC=1;AF=0.5;AN=2;BaseQRankSum=1.469;DP=42;Dels=0.0;FS=5.23;HaplotypeScore=0.0;MLEAC=1;MLEAF=0.5;MQ=42.0;MQ0=0;MQRankSum=0.571;QD=24.23;ReadPosRankSum=-1.578	GT:AD:DP:GQ:PL	0/1:13,29:42:99:1046,0,350
chrXIII	411494	.	G	A	793.77	PASS	AC=1;AF=0.5;AN=2;BaseQRankSum=1.991;DP=45;Dels=0.0;FS=0.0;HaplotypeScore=0.7887;MLEAC=1;MLEAF=0.5;MQ=41.32;MQ0=0;MQRankSum=0.535;QD=17.64;ReadPosRankSum=-0.967	GT:AD:DP:GQ:PL	0/1:21,24:45:99:822,0,681
chrXIII	431311	.	G	A	870.77	PASS	AC=1;AF=0.5;AN=2;BaseQRankSum=-1.172;DP=56;Dels=0.0;FS=3.736;HaplotypeScore=0.0;MLEAC=1;MLEAF=0.5;MQ=42.0;MQ0=0;MQRankSum=0.188;QD=15.55;ReadPosRankSum=-0.533	GT:AD:DP:GQ:PL	0/1:28,28:56:99:899,0,912
chrXIII	433596	.	G	A	595.77	PASS	AC=1;AF=0.5;AN=2;BaseQRankSum=-0.361;DP=26;Dels=0.0;FS=0.0;HaplotypeScore=1.4972;MLEAC=1;MLEAF=0.5;MQ=41.92;MQ0=0;MQRankSum=0.694;QD=22.91;ReadPosRankSum=-0.861	GT:AD:DP:GQ:PL	0/1:8,18:26:99:624,0,232
chrXIII	439685	.	G	A	395.77	PASS	AC=1;AF=0.5;AN=2;BaseQRankSum=-0.396;DP=51;Dels=0.0;FS=2.584;HaplotypeScore=0.0;MLEAC=1;MLEAF=0.5;MQ=42.0;MQ0=0;MQRankSum=1.045;QD=7.76;ReadPosRankSum=-1.269	GT:AD:DP:GQ:PL	0/1:35,16:51:99:424,0,1186
chrXIII	443363	.	G	A	435.77	PASS	AC=1;AF=0.5;AN=2;BaseQRankSum=-2.039;DP=40;Dels=0.0;FS=2.784;HaplotypeScore=0.0;MLEAC=1;MLEAF=0.5;MQ=42.0;MQ0=0;MQRankSum=-0.028;QD=10.89;ReadPosRankSum=-2.067	GT:AD:DP:GQ:PL	0/1:25,15:40:99:464,0,883
chrXIII	449113	.	G	A	279.77	PASS	AC=1;AF=0.5;AN=2;BaseQRankSum=0.979;DP=27;Dels=0.0;FS=12.46;HaplotypeScore=0.0;MLEAC=1;MLEAF=0.5;MQ=42.0;MQ0=0;MQRankSum=-0.427;QD=10.36;ReadPosRankSum=-1.833	GT:AD:DP:GQ:PL	0/1:17,10:27:99:308,0,566
chrXIII	466248	.	G	A	877.77	PASS	AC=1;AF=0.5;AN=2;BaseQRankSum=1.192;DP=49;Dels=0.0;FS=0.0;HaplotypeScore=1.5226;MLEAC=1;MLEAF=0.5;MQ=42.0;MQ0=0;MQRankSum=-0.25;QD=17.91;ReadPosRankSum=-0.13	GT:AD:DP:GQ:PL	0/1:23,26:49:99:906,0,743
chrXIII	483306	.	G	A	975.77	PASS	AC=1;AF=0.5;AN=2;BaseQRankSum=0.03;DP=60;Dels=0.0;FS=8.904;HaplotypeScore=0.0;MLEAC=1;MLEAF=0.5;MQ=42.0;MQ0=0;MQRankSum=-0.71;QD=16.26;ReadPosRankSum=0.414	GT:AD:DP:GQ:PL	0/1:29,31:60:99:1004,0,940
chrXIII	493434	.	G	A	840.77	PASS	AC=1;AF=0.5;AN=2;BaseQRankSum=-0.258;DP=53;Dels=0.0;FS=1.087;HaplotypeScore=0.7887;MLEAC=1;MLEAF=0.5;MQ=42.0;MQ0=0;MQRankSum=0.952;QD=15.86;ReadPosRankSum=-2.055	GT:AD:DP:GQ:PL	0/1:26,27:53:99:869,0,883
chrXIII	536990	.	G	A	298.77	PASS	AC=1;AF=0.5;AN=2;BaseQRankSum=-0.847;DP=37;Dels=0.0;FS=44.292;HaplotypeScore=0.0;MLEAC=1;MLEAF=0.5;MQ=42.0;MQ0=0;MQRankSum=-1.612;QD=8.07;ReadPosRankSum=1.445	GT:AD:DP:GQ:PL	0/1:26,11:37:99:327,0,913
chrXIII	577410	.	G	A	901.77	PASS	AC=1;AF=0.5;AN=2;BaseQRankSum=-0.261;DP=55;Dels=0.0;FS=1.037;HaplotypeScore=0.734;MLEAC=1;MLEAF=0.5;MQ=42.0;MQ0=0;MQRankSum=-0.008;QD=16.4;ReadPosRankSum=0.329	GT:AD:DP:GQ:PL	0/1:26,29:55:99:930,0,844
chrXIII	605997	.	G	A	559.77	PASS	AC=1;AF=0.5;AN=2;BaseQRankSum=-0.844;DP=35;Dels=0.0;FS=9.979;HaplotypeScore=0.0;MLEAC=1;MLEAF=0.5;MQ=42.0;MQ0=0;MQRankSum=1.672;QD=15.99;ReadPosRankSum=-0.48	GT:AD:DP:GQ:PL	0/1:16,19:35:99:588,0,516
chrXIII	623077	.	G	A	894.77	PASS	AC=1;AF=0.5;AN=2;BaseQRankSum=-1.467;DP=51;Dels=0.0;FS=2.388;HaplotypeScore=0.0;MLEAC=1;MLEAF=0.5;MQ=42.0;MQ0=0;MQRankSum=-1.505;QD=17.54;ReadPosRankSum=0.615	GT:AD:DP:GQ:PL	0/1:23,28:51:99:923,0,770
chrXIII	634471	.	G	A	235.77	PASS	AC=1;AF=0.5;AN=2;BaseQRankSum=-0.225;DP=14;Dels=0.0;FS=4.593;HaplotypeScore=0.0;MLEAC=1;MLEAF=0.5;MQ=42.0;MQ0=0;MQRankSum=-0.715;QD=16.84;ReadPosRankSum=-0.471	GT:AD:DP:GQ:PL	0/1:6,8:14:99:264,0,189
chrXIII	652203	.	G	A	881.77	PASS	AC=1;AF=0.5;AN=2;BaseQRankSum=-0.333;DP=48;Dels=0.0;FS=0.0;HaplotypeScore=0.0;MLEAC=1;MLEAF=0.5;MQ=42.0;MQ0=0;MQRankSum=-0.582;QD=18.37;ReadPosRankSum=-0.665	GT:AD:DP:GQ:PL	0/1:21,27:48:99:910,0,679
chrXIII	660343	.	G	A	876.77	PASS	AC=1;AF=0.5;AN=2;BaseQRankSum=-0.584;DP=44;Dels=0.0;FS=1.217;HaplotypeScore=0.6651;MLEAC=1;MLEAF=0.5;MQ=42.0;MQ0=0;MQRankSum=-1.18;QD=19.93;ReadPosRankSum=1.056	GT:AD:DP:GQ:PL	0/1:17,26:44:99:905,0,562
chrXIII	674883	.	G	A	775.77	PASS	AC=1;AF=0.5;AN=2;BaseQRankSum=-1.465;DP=49;Dels=0.0;FS=0.0;HaplotypeScore=1.3123;MLEAC=1;MLEAF=0.5;MQ=40.75;MQ0=0;MQRankSum=-0.495;QD=15.83;ReadPosRankSum=1.156	GT:AD:DP:GQ:PL	0/1:24,25:49:99:804,0,751
chrXIII	674891	.	G	A	682.77	PASS	AC=1;AF=0.5;AN=2;BaseQRankSum=0.578;DP=48;Dels=0.0;FS=0.0;HaplotypeScore=1.3123;MLEAC=1;MLEAF=0.5;MQ=41.08;MQ0=0;MQRankSum=2.642;QD=14.22;ReadPosRankSum=-0.495	GT:AD:DP:GQ:PL	0/1:25,23:48:99:711,0,728
chrXIII	685108	.	C	T	236.77	PASS	AC=1;AF=0.5;AN=2;BaseQRankSum=-2.277;DP=38;Dels=0.0;FS=26.465;HaplotypeScore=2.7878;MLEAC=1;MLEAF=0.5;MQ=42.0;MQ0=0;MQRankSum=-0.393;QD=6.23;ReadPosRankSum=-0.079	GT:AD:DP:GQ:PL	0/1:26,12:38:99:265,0,920
chrXIII	698487	.	G	A	913.77	PASS	AC=1;AF=0.5;AN=2;BaseQRankSum=0.174;DP=45;Dels=0.0;FS=1.192;HaplotypeScore=0.0;MLEAC=1;MLEAF=0.5;MQ=42.0;MQ0=0;MQRankSum=-0.707;QD=20.31;ReadPosRankSum=0.915	GT:AD:DP:GQ:PL	0/1:18,27:45:99:942,0,585
chrXIII	700233	.	G	A	241.77	PASS	AC=1;AF=0.5;AN=2;BaseQRankSum=-0.098;DP=28;Dels=0.0;FS=0.0;HaplotypeScore=0.0;MLEAC=1;MLEAF=0.5;MQ=42.0;MQ0=0;MQRankSum=-0.246;QD=8.63;ReadPosRankSum=0.59	GT:AD:DP:GQ:PL	0/1:19,9:28:99:270,0,673
chrXIII	721518	.	G	A	889.77	PASS	AC=1;AF=0.5;AN=2;BaseQRankSum=-0.766;DP=55;Dels=0.0;FS=1.029;HaplotypeScore=0.0;MLEAC=1;MLEAF=0.5;MQ=42.0;MQ0=0;MQRankSum=1.81;QD=16.18;ReadPosRankSum=0.429	GT:AD:DP:GQ:PL	0/1:28,27:55:99:918,0,959
chrXIII	731547	.	G	A	267.77	PASS	AC=1;AF=0.5;AN=2;BaseQRankSum=-0.178;DP=21;Dels=0.0;FS=3.916;HaplotypeScore=0.0;MLEAC=1;MLEAF=0.5;MQ=42.0;MQ0=0;MQRankSum=-0.604;QD=12.75;ReadPosRankSum=0.32	GT:AD:DP:GQ:PL	0/1:12,9:21:99:296,0,383
chrXIII	845466	.	G	A	201.77	PASS	AC=1;AF=0.5;AN=2;BaseQRankSum=-1.2;DP=13;Dels=0.0;FS=0.0;HaplotypeScore=0.0;MLEAC=1;MLEAF=0.5;MQ=42.0;MQ0=0;MQRankSum=-1.369;QD=15.52;ReadPosRankSum=0.312	GT:AD:DP:GQ:PL	0/1:6,7:13:99:230,0,207
chrXIII	880388	.	G	A	1201.77	PASS	AC=2;AF=1.0;AN=2;DP=33;Dels=0.0;FS=0.0;HaplotypeScore=0.0;MLEAC=2;MLEAF=1.0;MQ=42.0;MQ0=0;QD=23.7	GT:AD:DP:GQ:PL	1/1:0,33:33:99:1230,99,0
chrXIV	21443	.	C	T	667.77	PASS	AC=1;AF=0.5;AN=2;BaseQRankSum=0.921;DP=45;Dels=0.0;FS=4.364;HaplotypeScore=0.0;MLEAC=1;MLEAF=0.5;MQ=42.0;MQ0=0;MQRankSum=-0.102;QD=14.84;ReadPosRankSum=-0.626	GT:AD:DP:GQ:PL	0/1:24,21:45:99:696,0,765
chrXIV	82116	.	C	T	882.77	PASS	AC=1;AF=0.5;AN=2;BaseQRankSum=0.31;DP=45;Dels=0.0;FS=0.0;HaplotypeScore=0.0;MLEAC=1;MLEAF=0.5;MQ=42.0;MQ0=0;MQRankSum=-1.459;QD=19.62;ReadPosRankSum=0.264	GT:AD:DP:GQ:PL	0/1:19,26:45:99:911,0,612
chrXIV	91771	.	C	T	374.77	PASS	AC=1;AF=0.5;AN=2;BaseQRankSum=-1.409;DP=31;Dels=0.0;FS=1.497;HaplotypeScore=0.0;MLEAC=1;MLEAF=0.5;MQ=42.0;MQ0=0;MQRankSum=1.568;QD=12.09;ReadPosRankSum=0.298	GT:AD:DP:GQ:PL	0/1:17,14:31:99:403,0,572
chrXIV	118672	.	C	T	1123.77	PASS	AC=1;AF=0.5;AN=2;BaseQRankSum=0.971;DP=58;Dels=0.0;FS=7.398;HaplotypeScore=0.0;MLEAC=1;MLEAF=0.5;MQ=42.0;MQ0=0;MQRankSum=1.887;QD=19.38;ReadPosRankSum=0.371	GT:AD:DP:GQ:PL	0/1:24,34:58:99:1152,0,748
chrXIV	135909	.	G	A	200.77	PASS	AC=1;AF=0.5;AN=2;BaseQRankSum=-1.31;DP=54;Dels=0.0;FS=24.192;HaplotypeScore=7.9072;MLEAC=1;MLEAF=0.5;MQ=41.43;MQ0=0;MQRankSum=1.396;QD=3.72;ReadPosRankSum=1.439	GT:AD:DP:GQ:PL	0/1:43,11:54:99:229,0,1557
chrXIV	145491	.	C	T	732.77	PASS	AC=1;AF=0.5;AN=2;BaseQRankSum=-1.186;DP=46;Dels=0.0;FS=6.064;HaplotypeScore=0.0;MLEAC=1;MLEAF=0.5;MQ=42.0;MQ0=0;MQRankSum=-0.461;QD=15.93;ReadPosRankSum=-1.142	GT:AD:DP:GQ:PL	0/1:23,23:46:99:761,0,774
chrXIV	174635	.	G	A	688.77	PASS	AC=1;AF=0.5;AN=2;BaseQRankSum=0.172;DP=33;Dels=0.0;FS=1.431;HaplotypeScore=0.0;MLEAC=1;MLEAF=0.5;MQ=41.4;MQ0=0;MQRankSum=-2.234;QD=20.87;ReadPosRankSum=-1.432	GT:AD:DP:GQ:PL	0/1:11,22:33:99:717,0,318
chrXIV	174652	.	C	T	721.77	PASS	AC=1;AF=0.5;AN=2;BaseQRankSum=-0.328;DP=40;Dels=0.0;FS=0.0;HaplotypeScore=0.0;MLEAC=1;MLEAF=0.5;MQ=41.51;MQ0=0;MQRankSum=-1.997;QD=18.04;ReadPosRankSum=0.985	GT:AD:DP:GQ:PL	0/1:17,23:40:99:750,0,514
chrXIV	175122	.	C	T	535.77	PASS	AC=1;AF=0.5;AN=2;BaseQRankSum=-1.412;DP=51;Dels=0.0;FS=1.101;HaplotypeScore=0.0;MLEAC=1;MLEAF=0.5;MQ=42.0;MQ0=0;MQRankSum=-1.296;QD=10.51;ReadPosRankSum=0.731	GT:AD:DP:GQ:PL	0/1:32,19:51:99:564,0,1110
chrXIV	258258	.	G	A	231.77	PASS	AC=1;AF=0.5;AN=2;BaseQRankSum=-2.191;DP=25;Dels=0.0;FS=54.73;HaplotypeScore=4.1526;MLEAC=1;MLEAF=0.5;MQ=41.43;MQ0=0;MQRankSum=0.582;QD=9.27;ReadPosRankSum=3.411	GT:AD:DP:GQ:PL	0/1:15,10:25:99:260,0,501
chrXIV	274009	.	C	T	695.77	PASS	AC=1;AF=0.5;AN=2;BaseQRankSum=-0.641;DP=41;Dels=0.0;FS=4.59;HaplotypeScore=0.0;MLEAC=1;MLEAF=0.5;MQ=42.0;MQ0=0;MQRankSum=-0.065;QD=16.97;ReadPosRankSum=0.614	GT:AD:DP:GQ:PL	0/1:19,22:41:99:724,0,572
chrXIV	310140	.	C	T	818.77	PASS	AC=1;AF=0.5;AN=2;BaseQRankSum=-0.243;DP=54;Dels=0.0;FS=6.52;HaplotypeScore=0.0;MLEAC=1;MLEAF=0.5;MQ=42.0;MQ0=0;MQRankSum=-0.069;QD=15.16;ReadPosRankSum=-0.642	GT:AD:DP:GQ:PL	0/1:29,25:54:99:847,0,1019
chrXIV	375025	.	C	T	609.77	PASS	AC=1;AF=0.5;AN=2;BaseQRankSum=1.65;DP=42;Dels=0.0;FS=2.785;HaplotypeScore=0.734;MLEAC=1;MLEAF=0.5;MQ=42.0;MQ0=0;MQRankSum=-1.272;QD=14.52;ReadPosRankSum=-0.139	GT:AD:DP:GQ:PL	0/1:22,20:42:99:638,0,691
chrXIV	392251	.	C	T	761.77	PASS	AC=1;AF=0.5;AN=2;BaseQRankSum=-1.23;DP=55;Dels=0.0;FS=2.258;HaplotypeScore=0.0;MLEAC=1;MLEAF=0.5;MQ=42.0;MQ0=0;MQRankSum=0.84;QD=13.85;ReadPosRankSum=0.229	GT:AD:DP:GQ:PL	0/1:31,24:55:99:790,0,1088
chrXIV	428239	.	C	T	1113.77	PASS	AC=1;AF=0.5;AN=2;BaseQRankSum=0.177;DP=65;Dels=0.0;FS=0.96;HaplotypeScore=0.0;MLEAC=1;MLEAF=0.5;MQ=41.97;MQ0=0;MQRankSum=0.322;QD=17.13;ReadPosRankSum=0.414	GT:AD:DP:GQ:PL	0/1:31,34:65:99:1142,0,1006
chrXIV	453114	.	C	T	617.77	PASS	AC=1;AF=0.5;AN=2;BaseQRankSum=-0.016;DP=36;Dels=0.0;FS=0.0;HaplotypeScore=0.0;MLEAC=1;MLEAF=0.5;MQ=42.0;MQ0=0;MQRankSum=0.048;QD=17.16;ReadPosRankSum=-1.035	GT:AD:DP:GQ:PL	0/1:16,20:36:99:646,0,508
chrXIV	481053	.	C	T	949.77	PASS	AC=1;AF=0.5;AN=2;BaseQRankSum=-1.214;DP=54;Dels=0.0;FS=3.798;HaplotypeScore=0.0;MLEAC=1;MLEAF=0.5;MQ=42.0;MQ0=0;MQRankSum=0.607;QD=17.59;ReadPosRankSum=0.226	GT:AD:DP:GQ:PL	0/1:25,29:54:99:978,0,838
chrXIV	499563	.	C	T	626.77	PASS	AC=1;AF=0.5;AN=2;BaseQRankSum=-0.96;DP=40;Dels=0.0;FS=8.091;HaplotypeScore=0.9933;MLEAC=1;MLEAF=0.5;MQ=41.85;MQ0=0;MQRankSum=-0.852;QD=15.67;ReadPosRankSum=0.717	GT:AD:DP:GQ:PL	0/1:20,20:40:99:655,0,636
chrXIV	507321	.	C	T	1464.77	PASS	AC=2;AF=1.0;AN=2;DP=38;Dels=0.0;FS=0.0;HaplotypeScore=0.0;MLEAC=2;MLEAF=1.0;MQ=41.54;MQ0=0;QD=31.73	GT:AD:DP:GQ:PL	1/1:0,38:38:99:1493,111,0
chrXIV	507328	.	C	T	414.77	PASS	AC=1;AF=0.5;AN=2;BaseQRankSum=-1.444;DP=36;Dels=0.0;FS=4.943;HaplotypeScore=0.0;MLEAC=1;MLEAF=0.5;MQ=41.51;MQ0=0;MQRankSum=-1.733;QD=11.52;ReadPosRankSum=0.77	GT:AD:DP:GQ:PL	0/1:21,15:36:99:443,0,755
chrXIV	512397	.	C	T	388.77	PASS	AC=1;AF=0.5;AN=2;BaseQRankSum=0.609;DP=18;Dels=0.0;FS=2.112;HaplotypeScore=3.7728;MLEAC=1;MLEAF=0.5;MQ=41.21;MQ0=0;MQRankSum=-0.702;QD=21.6;ReadPosRankSum=-0.796	GT:AD:DP:GQ:PL	0/1:6,12:18:99:417,0,188
chrXIV	518649	.	C	T	738.77	PASS	AC=1;AF=0.5;AN=2;BaseQRankSum=0.844;DP=42;Dels=0.0;FS=6.527;HaplotypeScore=0.0;MLEAC=1;MLEAF=0.5;MQ=42.0;MQ0=0;MQRankSum=0.088;QD=17.59;ReadPosRankSum=0.34	GT:AD:DP:GQ:PL	0/1:20,22:42:99:767,0,663
chrXIV	559163	.	C	T	1145.77	PASS	AC=1;AF=0.5;AN=2;BaseQRankSum=-0.436;DP=53;Dels=0.0;FS=10.578;HaplotypeScore=0.0;MLEAC=1;MLEAF=0.5;MQ=42.0;MQ0=0;MQRankSum=-0.158;QD=21.62;ReadPosRankSum=-0.862	GT:AD:DP:GQ:PL	0/1:19,34:53:99:1174,0,596
chrXIV	576113	.	C	T	872.77	PASS	AC=1;AF=0.5;AN=2;BaseQRankSum=1.208;DP=61;Dels=0.0;FS=3.503;HaplotypeScore=0.8321;MLEAC=1;MLEAF=0.5;MQ=42.0;MQ0=0;MQRankSum=-0.123;QD=14.31;ReadPosRankSum=1.527	GT:AD:DP:GQ:PL	0/1:33,28:61:99:901,0,1109
chrXIV	585776	.	C	T	369.77	PASS	AC=1;AF=0.5;AN=2;BaseQRankSum=-1.106;DP=26;Dels=0.0;FS=1.657;HaplotypeScore=0.0;MLEAC=1;MLEAF=0.5;MQ=42.0;MQ0=0;MQRankSum=0.746;QD=14.22;ReadPosRankSum=0.386	GT:AD:DP:GQ:PL	0/1:14,12:26:99:398,0,491
chrXIV	598681	.	G	A	1538.77	PASS	AC=1;AF=0.5;AN=2;BaseQRankSum=0.365;DP=80;Dels=0.0;FS=0.0;HaplotypeScore=0.0;MLEAC=1;MLEAF=0.5;MQ=42.0;MQ0=0;MQRankSum=-1.095;QD=19.23;ReadPosRankSum=0.453	GT:AD:DP:GQ:PL	0/1:34,46:80:99:1567,0,1095
chrXIV	609549	.	C	T	453.77	PASS	AC=1;AF=0.5;AN=2;BaseQRankSum=1.418;DP=29;Dels=0.0;FS=0.0;HaplotypeScore=0.0;MLEAC=1;MLEAF=0.5;MQ=42.0;MQ0=0;MQRankSum=-0.502;QD=15.65;ReadPosRankSum=0.807	GT:AD:DP:GQ:PL	0/1:15,14:29:99:482,0,517
chrXIV	609896	.	G	A	216.77	PASS	AC=1;AF=0.5;AN=2;BaseQRankSum=-1.59;DP=38;Dels=0.03;FS=49.945;HaplotypeScore=1.5774;MLEAC=1;MLEAF=0.5;MQ=40.8;MQ0=0;MQRankSum=0.804;QD=5.7;ReadPosRankSum=2.308	GT:AD:DP:GQ:PL	0/1:27,10:37:99:245,0,924
chrXIV	609899	.	G	A	189.77	PASS	AC=1;AF=0.5;AN=2;BaseQRankSum=-2.685;DP=38;Dels=0.0;FS=49.945;HaplotypeScore=1.5774;MLEAC=1;MLEAF=0.5;MQ=40.8;MQ0=0;MQRankSum=-2.936;QD=4.99;ReadPosRankSum=2.183	GT:AD:DP:GQ:PL	0/1:26,12:38:99:218,0,923
chrXIV	613390	.	C	T	562.77	PASS	AC=1;AF=0.5;AN=2;BaseQRankSum=0.496;DP=31;Dels=0.0;FS=19.234;HaplotypeScore=0.0;MLEAC=1;MLEAF=0.5;MQ=42.0;MQ0=0;MQRankSum=1.012;QD=18.15;ReadPosRankSum=0.377	GT:AD:DP:GQ:PL	0/1:14,17:31:99:591,0,461
chrXIV	619737	.	C	T	936.77	PASS	AC=1;AF=0.5;AN=2;BaseQRankSum=-0.514;DP=66;Dels=0.0;FS=3.413;HaplotypeScore=0.0;MLEAC=1;MLEAF=0.5;MQ=42.0;MQ0=0;MQRankSum=0.051;QD=14.19;ReadPosRankSum=1.85	GT:AD:DP:GQ:PL	0/1:35,31:66:99:965,0,1134
chrXIV	621282	.	C	T	902.77	PASS	AC=1;AF=0.5;AN=2;BaseQRankSum=0.331;DP=53;Dels=0.0;FS=3.943;HaplotypeScore=0.9789;MLEAC=1;MLEAF=0.5;MQ=42.0;MQ0=0;MQRankSum=0.795;QD=17.03;ReadPosRankSum=0.331	GT:AD:DP:GQ:PL	0/1:24,29:53:99:931,0,775
chrXIV	623810	.	C	T	474.77	PASS	AC=1;AF=0.5;AN=2;BaseQRankSum=1.537;DP=33;Dels=0.0;FS=5.188;HaplotypeScore=0.0;MLEAC=1;MLEAF=0.5;MQ=42.0;MQ0=0;MQRankSum=0.958;QD=14.39;ReadPosRankSum=0.452	GT:AD:DP:GQ:PL	0/1:18,15:33:99:503,0,594
chrXIV	658625	.	C	T	873.77	PASS	AC=1;AF=0.5;AN=2;BaseQRankSum=0.499;DP=46;Dels=0.0;FS=0.0;HaplotypeScore=0.0;MLEAC=1;MLEAF=0.5;MQ=42.0;MQ0=0;MQRankSum=0.144;QD=18.99;ReadPosRankSum=-0.033	GT:AD:DP:GQ:PL	0/1:20,26:46:99:902,0,577
chrXIV	660306	.	C	T	704.77	PASS	AC=1;AF=0.5;AN=2;BaseQRankSum=-2.012;DP=57;Dels=0.0;FS=2.273;HaplotypeScore=0.0;MLEAC=1;MLEAF=0.5;MQ=42.0;MQ0=0;MQRankSum=0.832;QD=12.36;ReadPosRankSum=-0.364	GT:AD:DP:GQ:PL	0/1:33,24:57:99:733,0,1141
chrXIV	680635	.	C	T	763.77	PASS	AC=1;AF=0.5;AN=2;BaseQRankSum=0.007;DP=62;Dels=0.0;FS=5.125;HaplotypeScore=1.7046;MLEAC=1;MLEAF=0.5;MQ=41.4;MQ0=0;MQRankSum=-0.749;QD=12.32;ReadPosRankSum=-0.078	GT:AD:DP:GQ:PL	0/1:36,26:62:99:792,0,1248
chrXIV	694702	.	C	T	627.77	PASS	AC=1;AF=0.5;AN=2;BaseQRankSum=-1.206;DP=46;Dels=0.0;FS=0.0;HaplotypeScore=0.5784;MLEAC=1;MLEAF=0.5;MQ=42.0;MQ0=0;MQRankSum=-0.448;QD=13.65;ReadPosRankSum=-1.482	GT:AD:DP:GQ:PL	0/1:19,26:46:99:656,0,571
chrXIV	700473	.	C	T	1102.77	PASS	AC=1;AF=0.5;AN=2;BaseQRankSum=-0.545;DP=63;Dels=0.0;FS=0.956;HaplotypeScore=0.0;MLEAC=1;MLEAF=0.5;MQ=42.0;MQ0=0;MQRankSum=0.062;QD=17.5;ReadPosRankSum=1.11	GT:AD:DP:GQ:PL	0/1:29,34:63:99:1131,0,944
chrXIV	707698	.	C	T	1355.77	PASS	AC=1;AF=0.5;AN=2;BaseQRankSum=0.644;DP=70;Dels=0.0;FS=2.017;HaplotypeScore=0.0;MLEAC=1;MLEAF=0.5;MQ=41.79;MQ0=0;MQRankSum=-0.537;QD=19.37;ReadPosRankSum=-0.513	GT:AD:DP:GQ:PL	0/1:29,41:70:99:1384,0,935
chrXIV	713792	.	C	T	765.77	PASS	AC=1;AF=0.5;AN=2;BaseQRankSum=-1.292;DP=53;Dels=0.0;FS=4.237;HaplotypeScore=0.0;MLEAC=1;MLEAF=0.5;MQ=41.6;MQ0=0;MQRankSum=-0.454;QD=14.45;ReadPosRankSum=0.33	GT:AD:DP:GQ:PL	0/1:28,25:53:99:794,0,961
chrXIV	733313	.	C	T	704.77	PASS	AC=1;AF=0.5;AN=2;BaseQRankSum=-0.253;DP=50;Dels=0.0;FS=4.224;HaplotypeScore=0.0;MLEAC=1;MLEAF=0.5;MQ=42.0;MQ0=0;MQRankSum=0.292;QD=14.1;ReadPosRankSum=1.265	GT:AD:DP:GQ:PL	0/1:27,23:50:99:733,0,926
chrXIV	733353	.	C	T	1122.77	PASS	AC=1;AF=0.5;AN=2;BaseQRankSum=0.558;DP=65;Dels=0.0;FS=0.949;HaplotypeScore=0.0;MLEAC=1;MLEAF=0.5;MQ=42.0;MQ0=0;MQRankSum=-0.571;QD=17.27;ReadPosRankSum=-0.374	GT:AD:DP:GQ:PL	0/1:31,34:65:99:1151,0,1030
chrXIV	743799	.	C	T	195.77	PASS	AC=1;AF=0.5;AN=2;BaseQRankSum=1.225;DP=19;Dels=0.0;FS=1.958;HaplotypeScore=0.8321;MLEAC=1;MLEAF=0.5;MQ=42.0;MQ0=0;MQRankSum=-0.465;QD=10.3;ReadPosRankSum=0.803	GT:AD:DP:GQ:PL	0/1:12,7:19:99:224,0,351
chrXIV	744440	.	C	T	457.77	PASS	AC=1;AF=0.5;AN=2;BaseQRankSum=-0.282;DP=22;Dels=0.0;FS=12.155;HaplotypeScore=0.0;MLEAC=1;MLEAF=0.5;MQ=42.0;MQ0=0;MQRankSum=-0.775;QD=20.81;ReadPosRankSum=-1.339	GT:AD:DP:GQ:PL	0/1:7,15:22:99:486,0,219
chrXV	126463	.	G	A	361.77	PASS	AC=1;AF=0.5;AN=2;BaseQRankSum=-0.041;DP=19;Dels=0.0;FS=1.871;HaplotypeScore=0.0;MLEAC=1;MLEAF=0.5;MQ=42.0;MQ0=0;MQRankSum=0.95;QD=19.04;ReadPosRankSum=0.619	GT:AD:DP:GQ:PL	0/1:8,11:19:99:390,0,265
chrXV	137621	.	G	A	204.77	PASS	AC=1;AF=0.5;AN=2;BaseQRankSum=0.296;DP=10;Dels=0.0;FS=3.01;HaplotypeScore=0.0;MLEAC=1;MLEAF=0.5;MQ=42.0;MQ0=0;MQRankSum=-1.214;QD=20.48;ReadPosRankSum=-1.386	GT:AD:DP:GQ:PL	0/1:3,7:10:83:233,0,83
chrXV	147233	.	C	T	322.77	PASS	AC=1;AF=0.5;AN=2;BaseQRankSum=-1.246;DP=16;Dels=0.0;FS=0.0;HaplotypeScore=0.0;MLEAC=1;MLEAF=0.5;MQ=42.0;MQ0=0;MQRankSum=-0.906;QD=20.17;ReadPosRankSum=0.227	GT:AD:DP:GQ:PL	0/1:5,11:16:99:351,0,151
chrXV	150267	.	G	A	186.77	PASS	AC=1;AF=0.5;AN=2;BaseQRankSum=-0.783;DP=21;Dels=0.0;FS=0.0;HaplotypeScore=0.0;MLEAC=1;MLEAF=0.5;MQ=42.0;MQ0=0;MQRankSum=-1.231;QD=8.89;ReadPosRankSum=-0.037	GT:AD:DP:GQ:PL	0/1:14,7:21:99:215,0,506
chrXV	153100	.	G	A	274.77	PASS	AC=1;AF=0.5;AN=2;BaseQRankSum=-0.951;DP=21;Dels=0.0;FS=1.74;HaplotypeScore=0.0;MLEAC=1;MLEAF=0.5;MQ=42.0;MQ0=0;MQRankSum=-1.091;QD=13.08;ReadPosRankSum=0.106	GT:AD:DP:GQ:PL	0/1:11,10:21:99:303,0,375
chrXV	157063	.	G	A	432.77	PASS	AC=1;AF=0.5;AN=2;BaseQRankSum=-0.747;DP=33;Dels=0.0;FS=1.41;HaplotypeScore=0.0;MLEAC=1;MLEAF=0.5;MQ=42.0;MQ0=0;MQRankSum=0.2;QD=13.11;ReadPosRankSum=1.075	GT:AD:DP:GQ:PL	0/1:19,14:33:99:461,0,672
chrXV	157568	.	G	A	743.77	PASS	AC=1;AF=0.5;AN=2;BaseQRankSum=0.165;DP=56;Dels=0.0;FS=17.305;HaplotypeScore=0.0;MLEAC=1;MLEAF=0.5;MQ=42.0;MQ0=0;MQRankSum=0.165;QD=13.28;ReadPosRankSum=1.632	GT:AD:DP:GQ:PL	0/1:31,25:56:99:772,0,1059
chrXV	206779	.	C	T	457.77	PASS	AC=1;AF=0.5;AN=2;BaseQRankSum=-0.613;DP=35;Dels=0.0;FS=0.0;HaplotypeScore=0.0;MLEAC=1;MLEAF=0.5;MQ=41.59;MQ0=0;MQRankSum=-1.97;QD=13.08;ReadPosRankSum=-0.579	GT:AD:DP:GQ:PL	0/1:19,16:35:99:486,0,612
chrXV	213388	.	C	T	505.77	PASS	AC=1;AF=0.5;AN=2;BaseQRankSum=0.0;DP=44;Dels=0.0;FS=1.192;HaplotypeScore=0.0;MLEAC=1;MLEAF=0.5;MQ=42.0;MQ0=0;MQRankSum=-0.193;QD=11.49;ReadPosRankSum=1.036	GT:AD:DP:GQ:PL	0/1:27,17:44:99:534,0,942
chrXV	216260	.	C	T	1146.77	PASS	AC=1;AF=0.5;AN=2;BaseQRankSum=-0.322;DP=67;Dels=0.0;FS=10.434;HaplotypeScore=0.0;MLEAC=1;MLEAF=0.5;MQ=42.0;MQ0=0;MQRankSum=0.977;QD=17.12;ReadPosRankSum=1.305	GT:AD:DP:GQ:PL	0/1:30,37:67:99:1175,0,960
chrXV	218741	.	C	T	1510.77	PASS	AC=1;AF=0.5;AN=2;BaseQRankSum=0.659;DP=85;Dels=0.0;FS=5.627;HaplotypeScore=0.0;MLEAC=1;MLEAF=0.5;MQ=42.0;MQ0=0;MQRankSum=-0.252;QD=17.77;ReadPosRankSum=-1.065	GT:AD:DP:GQ:PL	0/1:38,47:85:99:1539,0,1169
chrXV	230201	.	G	A	953.77	PASS	AC=1;AF=0.5;AN=2;BaseQRankSum=-0.52;DP=65;Dels=0.0;FS=2.054;HaplotypeScore=0.0;MLEAC=1;MLEAF=0.5;MQ=42.0;MQ0=0;MQRankSum=-0.678;QD=14.67;ReadPosRankSum=1.783	GT:AD:DP:GQ:PL	0/1:35,30:65:99:982,0,1187
chrXV	256311	.	G	A	781.77	PASS	AC=1;AF=0.5;AN=2;BaseQRankSum=-1.144;DP=52;Dels=0.0;FS=1.069;HaplotypeScore=0.0;MLEAC=1;MLEAF=0.5;MQ=42.0;MQ0=0;MQRankSum=-0.467;QD=15.03;ReadPosRankSum=-0.082	GT:AD:DP:GQ:PL	0/1:26,26:52:99:810,0,811
chrXV	301294	.	G	A	374.77	PASS	AC=1;AF=0.5;AN=2;BaseQRankSum=-0.527;DP=45;Dels=0.0;FS=59.95;HaplotypeScore=1.9866;MLEAC=1;MLEAF=0.5;MQ=41.63;MQ0=0;MQRankSum=-0.625;QD=8.33;ReadPosRankSum=2.17	GT:AD:DP:GQ:PL	0/1:31,14:45:99:403,0,1036
chrXV	315779	.	G	A	368.77	PASS	AC=1;AF=0.5;AN=2;BaseQRankSum=1.075;DP=31;Dels=0.0;FS=0.0;HaplotypeScore=0.0;MLEAC=1;MLEAF=0.5;MQ=42.0;MQ0=0;MQRankSum=0.223;QD=11.9;ReadPosRankSum=0.264	GT:AD:DP:GQ:PL	0/1:19,12:31:99:397,0,664
chrXV	316463	.	G	A	254.77	PASS	AC=1;AF=0.5;AN=2;BaseQRankSum=-0.57;DP=31;Dels=0.0;FS=9.423;HaplotypeScore=0.0;MLEAC=1;MLEAF=0.5;MQ=42.0;MQ0=0;MQRankSum=1.204;QD=8.22;ReadPosRankSum=-1.373	GT:AD:DP:GQ:PL	0/1:21,10:31:99:283,0,642
chrXV	327593	.	G	A	684.77	PASS	AC=1;AF=0.5;AN=2;BaseQRankSum=-0.176;DP=38;Dels=0.0;FS=1.314;HaplotypeScore=0.0;MLEAC=1;MLEAF=0.5;MQ=42.0;MQ0=0;MQRankSum=-1.116;QD=18.02;ReadPosRankSum=-0.528	GT:AD:DP:GQ:PL	0/1:17,21:38:99:713,0,520
chrXV	331335	.	G	A	501.77	PASS	AC=1;AF=0.5;AN=2;BaseQRankSum=0.944;DP=35;Dels=0.0;FS=3.041;HaplotypeScore=0.0;MLEAC=1;MLEAF=0.5;MQ=42.0;MQ0=0;MQRankSum=-0.381;QD=14.34;ReadPosRankSum=0.116	GT:AD:DP:GQ:PL	0/1:19,16:35:99:530,0,601
chrXV	335009	.	G	A	280.77	PASS	AC=1;AF=0.5;AN=2;BaseQRankSum=1.321;DP=32;Dels=0.0;FS=5.979;HaplotypeScore=0.0;MLEAC=1;MLEAF=0.5;MQ=42.0;MQ0=0;MQRankSum=-1.443;QD=8.77;ReadPosRankSum=1.443	GT:AD:DP:GQ:PL	0/1:22,10:32:99:309,0,746
chrXV	361055	.	G	A	268.77	PASS	AC=1;AF=0.5;AN=2;BaseQRankSum=-0.975;DP=26;Dels=0.0;FS=0.0;HaplotypeScore=0.0;MLEAC=1;MLEAF=0.5;MQ=42.0;MQ0=0;MQRankSum=0.501;QD=10.34;ReadPosRankSum=-0.29	GT:AD:DP:GQ:PL	0/1:16,10:26:99:297,0,552
chrXV	387420	.	C	T	907.77	PASS	AC=1;AF=0.5;AN=2;BaseQRankSum=1.165;DP=61;Dels=0.0;FS=0.968;HaplotypeScore=0.0;MLEAC=1;MLEAF=0.5;MQ=42.0;MQ0=0;MQRankSum=-2.091;QD=14.88;ReadPosRankSum=1.426	GT:AD:DP:GQ:PL	0/1:33,28:61:99:936,0,1098
chrXV	408171	.	C	T	317.77	PASS	AC=1;AF=0.5;AN=2;BaseQRankSum=0.215;DP=23;Dels=0.0;FS=1.648;HaplotypeScore=0.8321;MLEAC=1;MLEAF=0.5;MQ=41.83;MQ0=0;MQRankSum=-0.092;QD=13.82;ReadPosRankSum=-0.4	GT:AD:DP:GQ:PL	0/1:12,11:23:99:346,0,392
chrXV	433877	.	C	T	352.77	PASS	AC=1;AF=0.5;AN=2;BaseQRankSum=0.295;DP=35;Dels=0.0;FS=8.547;HaplotypeScore=0.0;MLEAC=1;MLEAF=0.5;MQ=42.0;MQ0=0;MQRankSum=0.4;QD=10.08;ReadPosRankSum=0.434	GT:AD:DP:GQ:PL	0/1:23,12:35:99:381,0,760
chrXV	502508	.	G	A	733.77	PASS	AC=1;AF=0.5;AN=2;BaseQRankSum=0.538;DP=38;Dels=0.0;FS=5.128;HaplotypeScore=0.0;MLEAC=1;MLEAF=0.5;MQ=42.0;MQ0=0;MQRankSum=0.388;QD=19.31;ReadPosRankSum=1.523	GT:AD:DP:GQ:PL	0/1:15,23:38:99:762,0,477
chrXV	504458	.	C	T	608.77	PASS	AC=1;AF=0.5;AN=2;BaseQRankSum=-0.778;DP=35;Dels=0.0;FS=5.138;HaplotypeScore=0.0;MLEAC=1;MLEAF=0.5;MQ=41.55;MQ0=0;MQRankSum=-2.301;QD=17.39;ReadPosRankSum=-0.513	GT:AD:DP:GQ:PL	0/1:16,19:35:99:637,0,510
chrXV	504500	.	C	T	621.77	PASS	AC=1;AF=0.5;AN=2;BaseQRankSum=2.121;DP=39;Dels=0.0;FS=2.78;HaplotypeScore=0.0;MLEAC=1;MLEAF=0.5;MQ=41.6;MQ0=0;MQRankSum=-1.588;QD=15.94;ReadPosRankSum=0.773	GT:AD:DP:GQ:PL	0/1:20,19:39:99:650,0,663
chrXV	570735	.	G	A	914.77	PASS	AC=1;AF=0.5;AN=2;BaseQRankSum=-0.361;DP=56;Dels=0.0;FS=2.182;HaplotypeScore=0.0;MLEAC=1;MLEAF=0.5;MQ=42.0;MQ0=0;MQRankSum=0.016;QD=16.34;ReadPosRankSum=-1.918	GT:AD:DP:GQ:PL	0/1:27,29:56:99:943,0,862
chrXV	574958	.	C	T	789.77	PASS	AC=1;AF=0.5;AN=2;BaseQRankSum=0.311;DP=52;Dels=0.0;FS=7.843;HaplotypeScore=2.2312;MLEAC=1;MLEAF=0.5;MQ=42.0;MQ0=0;MQRankSum=-0.802;QD=15.19;ReadPosRankSum=1.84	GT:AD:DP:GQ:PL	0/1:24,27:52:99:818,0,704
chrXV	580057	.	C	T	564.77	PASS	AC=1;AF=0.5;AN=2;BaseQRankSum=-1.273;DP=40;Dels=0.0;FS=0.0;HaplotypeScore=0.0;MLEAC=1;MLEAF=0.5;MQ=42.0;MQ0=0;MQRankSum=0.731;QD=14.12;ReadPosRankSum=0.894	GT:AD:DP:GQ:PL	0/1:21,19:40:99:593,0,724
chrXV	581199	.	C	T	518.77	PASS	AC=1;AF=0.5;AN=2;BaseQRankSum=-0.976;DP=51;Dels=0.0;FS=0.0;HaplotypeScore=0.0;MLEAC=1;MLEAF=0.5;MQ=42.0;MQ0=0;MQRankSum=1.055;QD=10.17;ReadPosRankSum=-2.257	GT:AD:DP:GQ:PL	0/1:33,18:51:99:547,0,1099
chrXV	605196	.	C	T	192.77	PASS	AC=1;AF=0.5;AN=2;BaseQRankSum=0.549;DP=19;Dels=0.0;FS=4.561;HaplotypeScore=0.0;MLEAC=1;MLEAF=0.5;MQ=42.0;MQ0=0;MQRankSum=-0.211;QD=10.15;ReadPosRankSum=0.549	GT:AD:DP:GQ:PL	0/1:12,7:19:99:221,0,395
chrXV	643793	.	C	T	536.77	PASS	AC=1;AF=0.5;AN=2;BaseQRankSum=-0.021;DP=30;Dels=0.0;FS=1.468;HaplotypeScore=0.0;MLEAC=1;MLEAF=0.5;MQ=42.0;MQ0=0;MQRankSum=0.769;QD=17.89;ReadPosRankSum=0.145	GT:AD:DP:GQ:PL	0/1:14,16:30:99:565,0,479
chrXV	647299	.	C	T	188.77	PASS	AC=1;AF=0.5;AN=2;BaseQRankSum=-0.555;DP=20;Dels=0.0;FS=8.022;HaplotypeScore=0.0;MLEAC=1;MLEAF=0.5;MQ=42.0;MQ0=0;MQRankSum=1.743;QD=9.44;ReadPosRankSum=-0.951	GT:AD:DP:GQ:PL	0/1:13,7:20:99:217,0,467
chrXV	649052	.	C	T	195.77	PASS	AC=1;AF=0.5;AN=2;BaseQRankSum=0.042;DP=19;Dels=0.0;FS=0.0;HaplotypeScore=0.0;MLEAC=1;MLEAF=0.5;MQ=41.9;MQ0=0;MQRankSum=1.056;QD=10.3;ReadPosRankSum=-0.042	GT:AD:DP:GQ:PL	0/1:12,7:19:99:224,0,419
chrXV	649129	.	C	T	251.77	PASS	AC=1;AF=0.5;AN=2;BaseQRankSum=0.746;DP=21;Dels=0.0;FS=4.018;HaplotypeScore=0.0;MLEAC=1;MLEAF=0.5;MQ=41.91;MQ0=0;MQRankSum=1.386;QD=11.99;ReadPosRankSum=-0.249	GT:AD:DP:GQ:PL	0/1:12,9:21:99:280,0,338
chrXV	649139	.	C	T	169.77	PASS	AC=1;AF=0.5;AN=2;BaseQRankSum=-0.634;DP=18;Dels=0.0;FS=1.957;HaplotypeScore=0.0;MLEAC=1;MLEAF=0.5;MQ=42.0;MQ0=0;MQRankSum=-1.087;QD=9.43;ReadPosRankSum=1.449	GT:AD:DP:GQ:PL	0/1:11,7:18:99:198,0,309
chrXV	659264	.	C	T	707.77	PASS	AC=1;AF=0.5;AN=2;BaseQRankSum=1.699;DP=40;Dels=0.0;FS=2.629;HaplotypeScore=0.9789;MLEAC=1;MLEAF=0.5;MQ=41.27;MQ0=0;MQRankSum=1.346;QD=17.69;ReadPosRankSum=1.726	GT:AD:DP:GQ:PL	0/1:18,22:40:99:736,0,560
chrXV	662053	.	C	T	274.77	PASS	AC=1;AF=0.5;AN=2;BaseQRankSum=-1.564;DP=24;Dels=0.0;FS=0.0;HaplotypeScore=0.0;MLEAC=1;MLEAF=0.5;MQ=42.0;MQ0=0;MQRankSum=-1.68;QD=11.45;ReadPosRankSum=-0.463	GT:AD:DP:GQ:PL	0/1:13,11:24:99:303,0,451
chrXV	662166	.	C	T	379.77	PASS	AC=1;AF=0.5;AN=2;BaseQRankSum=-0.269;DP=32;Dels=0.0;FS=1.428;HaplotypeScore=0.0;MLEAC=1;MLEAF=0.5;MQ=42.0;MQ0=0;MQRankSum=0.307;QD=11.87;ReadPosRankSum=-1.228	GT:AD:DP:GQ:PL	0/1:19,13:32:99:408,0,634
chrXV	678799	.	G	A	1052.77	PASS	AC=1;AF=0.5;AN=2;BaseQRankSum=1.085;DP=54;Dels=0.0;FS=2.347;HaplotypeScore=0.8667;MLEAC=1;MLEAF=0.5;MQ=41.96;MQ0=0;MQRankSum=-1.19;QD=19.5;ReadPosRankSum=-1.417	GT:AD:DP:GQ:PL	0/1:23,31:54:99:1081,0,715
chrXV	701582	.	C	T	644.77	PASS	AC=1;AF=0.5;AN=2;BaseQRankSum=-0.231;DP=43;Dels=0.0;FS=14.373;HaplotypeScore=0.0;MLEAC=1;MLEAF=0.5;MQ=42.0;MQ0=0;MQRankSum=0.158;QD=14.99;ReadPosRankSum=-1.008	GT:AD:DP:GQ:PL	0/1:22,21:43:99:673,0,749
chrXV	716157	.	G	A	337.77	PASS	AC=1;AF=0.5;AN=2;BaseQRankSum=-0.394;DP=22;Dels=0.0;FS=4.123;HaplotypeScore=0.0;MLEAC=1;MLEAF=0.5;MQ=42.0;MQ0=0;MQRankSum=-0.131;QD=15.35;ReadPosRankSum=2.233	GT:AD:DP:GQ:PL	0/1:11,11:22:99:366,0,349
chrXV	725491	.	C	T	828.77	PASS	AC=1;AF=0.5;AN=2;BaseQRankSum=0.33;DP=47;Dels=0.0;FS=2.499;HaplotypeScore=0.0;MLEAC=1;MLEAF=0.5;MQ=42.0;MQ0=0;MQRankSum=0.16;QD=17.63;ReadPosRankSum=-0.522	GT:AD:DP:GQ:PL	0/1:22,25:47:99:857,0,739
chrXV	745974	.	G	A	174.77	PASS	AC=1;AF=0.5;AN=2;BaseQRankSum=-0.259;DP=12;Dels=0.0;FS=0.0;HaplotypeScore=0.0;MLEAC=1;MLEAF=0.5;MQ=42.0;MQ0=0;MQRankSum=1.813;QD=14.56;ReadPosRankSum=1.191	GT:AD:DP:GQ:PL	0/1:6,6:12:99:203,0,203
chrXV	761257	.	G	A	1046.77	PASS	AC=1;AF=0.5;AN=2;BaseQRankSum=-0.378;DP=55;Dels=0.0;FS=3.822;HaplotypeScore=0.0;MLEAC=1;MLEAF=0.5;MQ=41.62;MQ0=0;MQRankSum=-2.632;QD=19.03;ReadPosRankSum=0.22	GT:AD:DP:GQ:PL	0/1:22,33:55:99:1075,0,720
chrXV	789328	.	G	A	258.77	PASS	AC=1;AF=0.5;AN=2;BaseQRankSum=0.0;DP=18;Dels=0.0;FS=0.0;HaplotypeScore=0.0;MLEAC=1;MLEAF=0.5;MQ=42.0;MQ0=0;MQRankSum=-0.353;QD=14.38;ReadPosRankSum=-1.413	GT:AD:DP:GQ:PL	0/1:9,9:18:99:287,0,264
chrXV	797365	.	G	A	1320.77	PASS	AC=1;AF=0.5;AN=2;BaseQRankSum=-1.243;DP=61;Dels=0.0;FS=7.059;HaplotypeScore=0.0;MLEAC=1;MLEAF=0.5;MQ=42.0;MQ0=0;MQRankSum=0.439;QD=21.65;ReadPosRankSum=-0.171	GT:AD:DP:GQ:PL	0/1:23,38:61:99:1349,0,764
chrXV	832672	.	C	T	1020.77	PASS	AC=1;AF=0.5;AN=2;BaseQRankSum=2.121;DP=52;Dels=0.0;FS=0.0;HaplotypeScore=0.0;MLEAC=1;MLEAF=0.5;MQ=42.0;MQ0=0;MQRankSum=0.343;QD=19.63;ReadPosRankSum=0.565	GT:AD:DP:GQ:PL	0/1:22,30:52:99:1049,0,659
chrXV	846285	.	G	A	243.77	PASS	AC=1;AF=0.5;AN=2;BaseQRankSum=1.299;DP=17;Dels=0.0;FS=26.454;HaplotypeScore=1.9953;MLEAC=1;MLEAF=0.5;MQ=41.88;MQ0=0;MQRankSum=-0.529;QD=14.34;ReadPosRankSum=1.588	GT:AD:DP:GQ:PL	0/1:9,8:17:99:272,0,283
chrXV	854103	.	C	T	515.77	PASS	AC=1;AF=0.5;AN=2;BaseQRankSum=0.364;DP=46;Dels=0.0;FS=1.184;HaplotypeScore=0.0;MLEAC=1;MLEAF=0.5;MQ=42.0;MQ0=0;MQRankSum=-1.092;QD=11.21;ReadPosRankSum=0.068	GT:AD:DP:GQ:PL	0/1:29,17:46:99:544,0,996
chrXV	871069	.	C	T	632.77	PASS	AC=1;AF=0.5;AN=2;BaseQRankSum=0.284;DP=45;Dels=0.0;FS=0.0;HaplotypeScore=0.0;MLEAC=1;MLEAF=0.5;MQ=42.0;MQ0=0;MQRankSum=0.648;QD=14.06;ReadPosRankSum=1.604	GT:AD:DP:GQ:PL	0/1:24,21:45:99:661,0,806
chrXV	877461	.	C	T	766.77	PASS	AC=1;AF=0.5;AN=2;BaseQRankSum=0.33;DP=48;Dels=0.0;FS=6.243;HaplotypeScore=0.0;MLEAC=1;MLEAF=0.5;MQ=41.56;MQ0=1;MQRankSum=-0.458;QD=15.97;ReadPosRankSum=-0.649	GT:AD:DP:GQ:PL	0/1:24,24:48:99:795,0,728
chrXV	882542	.	C	T	1465.77	PASS	AC=1;AF=0.5;AN=2;BaseQRankSum=0.294;DP=67;Dels=0.0;FS=0.988;HaplotypeScore=0.0;MLEAC=1;MLEAF=0.5;MQ=42.0;MQ0=0;MQRankSum=1.38;QD=21.88;ReadPosRankSum=0.477	GT:AD:DP:GQ:PL	0/1:24,43:67:99:1494,0,742
chrXV	967773	.	G	A	698.77	PASS	AC=1;AF=0.5;AN=2;BaseQRankSum=0.412;DP=49;Dels=0.0;FS=8.45;HaplotypeScore=0.734;MLEAC=1;MLEAF=0.5;MQ=42.0;MQ0=0;MQRankSum=0.171;QD=14.26;ReadPosRankSum=-0.693	GT:AD:DP:GQ:PL	0/1:27,22:49:99:727,0,873
chrXV	986145	.	G	A	661.77	PASS	AC=1;AF=0.5;AN=2;BaseQRankSum=0.643;DP=54;Dels=0.0;FS=0.0;HaplotypeScore=0.734;MLEAC=1;MLEAF=0.5;MQ=41.96;MQ0=0;MQRankSum=0.801;QD=12.25;ReadPosRankSum=-2.104	GT:AD:DP:GQ:PL	0/1:32,22:54:99:690,0,1056
chrXV	1051185	.	G	A	742.77	PASS	AC=1;AF=0.5;AN=2;BaseQRankSum=0.959;DP=55;Dels=0.0;FS=2.282;HaplotypeScore=0.0;MLEAC=1;MLEAF=0.5;MQ=42.0;MQ0=0;MQRankSum=0.45;QD=13.5;ReadPosRankSum=0.569	GT:AD:DP:GQ:PL	0/1:31,24:55:99:771,0,1001
chrXV	1064408	.	G	A	743.77	PASS	AC=1;AF=0.5;AN=2;BaseQRankSum=0.372;DP=47;Dels=0.0;FS=2.488;HaplotypeScore=0.0;MLEAC=1;MLEAF=0.5;MQ=42.0;MQ0=0;MQRankSum=1.479;QD=15.82;ReadPosRankSum=-0.543	GT:AD:DP:GQ:PL	0/1:24,23:47:99:772,0,797
chrXVI	75548	.	C	T	1212.77	PASS	AC=1;AF=0.5;AN=2;BaseQRankSum=-0.295;DP=69;Dels=0.0;FS=0.0;HaplotypeScore=0.9665;MLEAC=1;MLEAF=0.5;MQ=41.97;MQ0=0;MQRankSum=0.319;QD=17.58;ReadPosRankSum=0.86	GT:AD:DP:GQ:PL	0/1:32,37:69:99:1241,0,1050
chrXVI	164231	.	G	A	193.77	PASS	AC=1;AF=0.5;AN=2;BaseQRankSum=-2.308;DP=32;Dels=0.0;FS=30.271;HaplotypeScore=3.9788;MLEAC=1;MLEAF=0.5;MQ=41.11;MQ0=0;MQRankSum=0.679;QD=6.06;ReadPosRankSum=2.715	GT:AD:DP:GQ:PL	0/1:21,9:32:99:222,0,701
chrXVI	173069	.	C	T	216.77	PASS	AC=1;AF=0.5;AN=2;BaseQRankSum=2.141;DP=15;Dels=0.0;FS=2.158;HaplotypeScore=0.0;MLEAC=1;MLEAF=0.5;MQ=42.0;MQ0=0;MQRankSum=0.058;QD=14.45;ReadPosRankSum=-0.405	GT:AD:DP:GQ:PL	0/1:8,7:15:99:245,0,261
chrXVI	228614	.	G	A	512.77	PASS	AC=1;AF=0.5;AN=2;BaseQRankSum=-0.652;DP=43;Dels=0.0;FS=1.174;HaplotypeScore=0.0;MLEAC=1;MLEAF=0.5;MQ=42.0;MQ0=0;MQRankSum=1.071;QD=11.92;ReadPosRankSum=1.662	GT:AD:DP:GQ:PL	0/1:25,18:43:99:541,0,827
chrXVI	260961	.	C	T	597.77	PASS	AC=1;AF=0.5;AN=2;BaseQRankSum=-0.4;DP=46;Dels=0.0;FS=4.24;HaplotypeScore=3.2445;MLEAC=1;MLEAF=0.5;MQ=41.09;MQ0=1;MQRankSum=-0.582;QD=12.99;ReadPosRankSum=0.034	GT:AD:DP:GQ:PL	0/1:25,21:46:99:626,0,833
chrXVI	299581	.	C	T	1998.77	PASS	AC=2;AF=1.0;AN=2;DP=53;Dels=0.0;FS=0.0;HaplotypeScore=0.0;MLEAC=2;MLEAF=1.0;MQ=42.0;MQ0=0;QD=28.01	GT:AD:DP:GQ:PL	1/1:0,53:53:99:2027,156,0
chrXVI	318644	.	C	T	365.77	PASS	AC=1;AF=0.5;AN=2;BaseQRankSum=-1.068;DP=22;Dels=0.0;FS=1.885;HaplotypeScore=0.0;MLEAC=1;MLEAF=0.5;MQ=42.0;MQ0=0;MQRankSum=-0.134;QD=16.63;ReadPosRankSum=-0.668	GT:AD:DP:GQ:PL	0/1:9,13:22:99:394,0,287
chrXVI	342729	.	C	T	621.77	PASS	AC=1;AF=0.5;AN=2;BaseQRankSum=0.11;DP=46;Dels=0.0;FS=4.211;HaplotypeScore=1.6208;MLEAC=1;MLEAF=0.5;MQ=42.0;MQ0=0;MQRankSum=-0.375;QD=13.52;ReadPosRankSum=1.103	GT:AD:DP:GQ:PL	0/1:25,21:46:99:650,0,835
chrXVI	352360	.	C	T	500.77	PASS	AC=1;AF=0.5;AN=2;BaseQRankSum=1.713;DP=26;Dels=0.0;FS=5.694;HaplotypeScore=0.0;MLEAC=1;MLEAF=0.5;MQ=42.0;MQ0=0;MQRankSum=-0.311;QD=19.26;ReadPosRankSum=-1.09	GT:AD:DP:GQ:PL	0/1:11,15:26:99:529,0,310
chrXVI	373086	.	C	T	436.77	PASS	AC=1;AF=0.5;AN=2;BaseQRankSum=-2.082;DP=39;Dels=0.0;FS=27.173;HaplotypeScore=0.7887;MLEAC=1;MLEAF=0.5;MQ=42.0;MQ0=0;MQRankSum=0.212;QD=11.2;ReadPosRankSum=2.138	GT:AD:DP:GQ:PL	0/1:22,17:39:99:465,0,765
chrXVI	380799	.	C	T	1018.77	PASS	AC=1;AF=0.5;AN=2;BaseQRankSum=-1.341;DP=60;Dels=0.0;FS=0.988;HaplotypeScore=0.0;MLEAC=1;MLEAF=0.5;MQ=41.97;MQ0=0;MQRankSum=-0.081;QD=16.98;ReadPosRankSum=-1.03	GT:AD:DP:GQ:PL	0/1:28,32:60:99:1047,0,836
chrXVI	453447	.	G	A	196.77	PASS	AC=1;AF=0.5;AN=2;BaseQRankSum=3.431;DP=58;Dels=0.0;FS=13.234;HaplotypeScore=11.9477;MLEAC=1;MLEAF=0.5;MQ=40.37;MQ0=0;MQRankSum=-2.658;QD=3.39;ReadPosRankSum=-2.063	GT:AD:DP:GQ:PL	0/1:47,11:58:99:225,0,1603
chrXVI	454076	.	C	T	956.77	PASS	AC=1;AF=0.5;AN=2;BaseQRankSum=-0.244;DP=55;Dels=0.0;FS=5.672;HaplotypeScore=0.0;MLEAC=1;MLEAF=0.5;MQ=42.0;MQ0=0;MQRankSum=-0.278;QD=17.4;ReadPosRankSum=-0.936	GT:AD:DP:GQ:PL	0/1:26,29:55:99:985,0,858
chrXVI	478660	.	C	T	697.77	PASS	AC=1;AF=0.5;AN=2;BaseQRankSum=3.091;DP=41;Dels=0.0;FS=15.562;HaplotypeScore=0.734;MLEAC=1;MLEAF=0.5;MQ=42.0;MQ0=0;MQRankSum=0.587;QD=17.02;ReadPosRankSum=1.082	GT:AD:DP:GQ:PL	0/1:20,21:41:99:726,0,651
chrXVI	484544	.	C	T	568.77	PASS	AC=1;AF=0.5;AN=2;BaseQRankSum=-0.112;DP=46;Dels=0.0;FS=6.369;HaplotypeScore=0.0;MLEAC=1;MLEAF=0.5;MQ=41.83;MQ0=0;MQRankSum=1.428;QD=12.36;ReadPosRankSum=0.625	GT:AD:DP:GQ:PL	0/1:27,19:46:99:597,0,875
chrXVI	484656	.	C	T	999.77	PASS	AC=1;AF=0.5;AN=2;BaseQRankSum=-1.672;DP=60;Dels=0.0;FS=3.46;HaplotypeScore=0.0;MLEAC=1;MLEAF=0.5;MQ=41.75;MQ0=0;MQRankSum=0.325;QD=16.66;ReadPosRankSum=-1.657	GT:AD:DP:GQ:PL	0/1:29,31:60:99:1028,0,978
chrXVI	491502	.	C	T	907.77	PASS	AC=1;AF=0.5;AN=2;BaseQRankSum=0.428;DP=65;Dels=0.0;FS=0.0;HaplotypeScore=0.0;MLEAC=1;MLEAF=0.5;MQ=40.92;MQ0=0;MQRankSum=-0.415;QD=13.97;ReadPosRankSum=-0.559	GT:AD:DP:GQ:PL	0/1:35,30:65:99:936,0,1106
chrXVI	495314	.	C	T	803.77	PASS	AC=1;AF=0.5;AN=2;BaseQRankSum=0.42;DP=60;Dels=0.0;FS=0.0;HaplotypeScore=0.0;MLEAC=1;MLEAF=0.5;MQ=42.0;MQ0=0;MQRankSum=0.375;QD=13.4;ReadPosRankSum=0.18	GT:AD:DP:GQ:PL	0/1:35,25:60:99:832,0,1204
chrXVI	639039	.	C	T	768.77	PASS	AC=1;AF=0.5;AN=2;BaseQRankSum=1.516;DP=48;Dels=0.0;FS=1.134;HaplotypeScore=0.0;MLEAC=1;MLEAF=0.5;MQ=42.0;MQ0=0;MQRankSum=-0.546;QD=16.02;ReadPosRankSum=0.485	GT:AD:DP:GQ:PL	0/1:24,24:48:99:797,0,725
chrXVI	675837	.	C	T	707.77	PASS	AC=1;AF=0.5;AN=2;BaseQRankSum=-1.973;DP=70;Dels=0.0;FS=2.453;HaplotypeScore=6.825;MLEAC=1;MLEAF=0.5;MQ=41.53;MQ0=0;MQRankSum=-1.887;QD=10.11;ReadPosRankSum=-0.4	GT:AD:DP:GQ:PL	0/1:43,27:70:99:736,0,1320
chrXVI	694996	.	C	T	2566.77	PASS	AC=2;AF=1.0;AN=2;DP=67;Dels=0.0;FS=0.0;HaplotypeScore=0.0;MLEAC=2;MLEAF=1.0;MQ=41.97;MQ0=0;QD=31.5	GT:AD:DP:GQ:PL	1/1:0,67:67:99:2595,199,0
chrXVI	729727	.	C	T	635.77	PASS	AC=1;AF=0.5;AN=2;BaseQRankSum=-0.353;DP=43;Dels=0.0;FS=0.0;HaplotypeScore=0.0;MLEAC=1;MLEAF=0.5;MQ=42.0;MQ0=0;MQRankSum=1.497;QD=14.79;ReadPosRankSum=0.913	GT:AD:DP:GQ:PL	0/1:23,20:43:99:664,0,791
chrXVI	888679	.	C	T	881.77	PASS	AC=1;AF=0.5;AN=2;BaseQRankSum=-1.071;DP=47;Dels=0.0;FS=6.349;HaplotypeScore=0.734;MLEAC=1;MLEAF=0.5;MQ=41.96;MQ0=0;MQRankSum=-0.982;QD=18.76;ReadPosRankSum=-0.357	GT:AD:DP:GQ:PL	0/1:19,27:47:99:910,0,619
chrXVI	888943	.	C	T	637.77	PASS	AC=1;AF=0.5;AN=2;BaseQRankSum=-0.928;DP=51;Dels=0.0;FS=3.896;HaplotypeScore=0.0;MLEAC=1;MLEAF=0.5;MQ=42.0;MQ0=0;MQRankSum=0.105;QD=12.51;ReadPosRankSum=1.445	GT:AD:DP:GQ:PL	0/1:30,21:51:99:666,0,1014
chrXVI	941345	.	C	T	635.77	PASS	AC=1;AF=0.5;AN=2;BaseQRankSum=0.281;DP=35;Dels=0.0;FS=1.32;HaplotypeScore=0.0;MLEAC=1;MLEAF=0.5;MQ=42.0;MQ0=0;MQRankSum=-0.679;QD=18.16;ReadPosRankSum=-0.646	GT:AD:DP:GQ:PL	0/1:16,19:35:99:664,0,540
