# Supplementary material for: Disruption of Transcriptional Coactivator Sub1 Leads to Genome-Wide Re-distribution of Clustered Mutations Induced by APOBEC in Active Yeast Genes
Source: PLoS Genet. 2015 May 5;11(5):e1005217. doi: 10.1371/journal.pgen.1005217 (PMC4420506; doi:10.1371/journal.pgen.1005217)
Supplement: S1 Dataset — (ZIP) [file pgen.1005217.s001.zip › AID/N041-LAN210-Can-AID-Oct12-RUN4-D3.vcf]

##fileformat=VCFv4.1
##FILTER=<ID=LowQual,Description="Low quality">
##FILTER=<ID=ambigious_snp,Description="QD < 2.000000 || FS > 60.000000 || MQ < 40.000000 || HaplotypeScore > 13.000000 || MappingQualityRankSum < -12.500000 || ReadPosRankSum < -8.000000">
##FORMAT=<ID=AD,Number=.,Type=Integer,Description="Allelic depths for the ref and alt alleles in the order listed">
##FORMAT=<ID=DP,Number=1,Type=Integer,Description="Approximate read depth (reads with MQ=255 or with bad mates are filtered)">
##FORMAT=<ID=GQ,Number=1,Type=Integer,Description="Genotype Quality">
##FORMAT=<ID=GT,Number=1,Type=String,Description="Genotype">
##FORMAT=<ID=PL,Number=G,Type=Integer,Description="Normalized, Phred-scaled likelihoods for genotypes as defined in the VCF specification">
##GATKCommandLine=<ID=SelectVariants,Version=3.2-0-g289df4b,Date="Thu Aug 14 16:43:26 MSK 2014",Epoch=1408020206470,CommandLineOptions="analysis_type=SelectVariants input_file=[] showFullBamList=false read_buffer_size=null phone_home=AWS gatk_key=null tag=NA read_filter=[] intervals=null excludeIntervals=null interval_set_rule=UNION interval_merging=ALL interval_padding=0 reference_sequence=/home/mahajrod/genetics/desaminases/data/LAN210_v0.10m/LAN210_v0.10m.fasta nonDeterministicRandomSeed=false disableDithering=false maxRuntime=-1 maxRuntimeUnits=MINUTES downsampling_type=BY_SAMPLE downsample_to_fraction=null downsample_to_coverage=1000 baq=OFF baqGapOpenPenalty=40.0 refactor_NDN_cigar_string=false fix_misencoded_quality_scores=false allow_potentially_misencoded_quality_scores=false useOriginalQualities=false defaultBaseQualities=-1 performanceLog=null BQSR=null quantize_quals=0 disable_indel_quals=false emit_original_quals=false preserve_qscores_less_than=6 globalQScorePrior=-1.0 validation_strictness=SILENT remove_program_records=false keep_program_records=false sample_rename_mapping_file=null unsafe=null disable_auto_index_creation_and_locking_when_reading_rods=false num_threads=1 num_cpu_threads_per_data_thread=1 num_io_threads=0 monitorThreadEfficiency=false num_bam_file_handles=null read_group_black_list=null pedigree=[] pedigreeString=[] pedigreeValidationType=STRICT allow_intervals_with_unindexed_bam=false generateShadowBCF=false variant_index_type=DYNAMIC_SEEK variant_index_parameter=-1 logging_level=INFO log_to_file=null help=false version=false variant=(RodBinding name=variant source=N041-LAN210-Can-AID-Oct12-RUN4-D3_GATK_filtered_SNP.vcf) discordance=(RodBinding name= source=UNBOUND) concordance=(RodBinding name= source=UNBOUND) out=org.broadinstitute.gatk.engine.io.stubs.VariantContextWriterStub no_cmdline_in_header=org.broadinstitute.gatk.engine.io.stubs.VariantContextWriterStub sites_only=org.broadinstitute.gatk.engine.io.stubs.VariantContextWriterStub bcf=org.broadinstitute.gatk.engine.io.stubs.VariantContextWriterStub sample_name=[] sample_expressions=null sample_file=null exclude_sample_name=[] exclude_sample_file=[] select_expressions=[] excludeNonVariants=false excludeFiltered=true restrictAllelesTo=ALL keepOriginalAC=false mendelianViolation=false mendelianViolationQualThreshold=0.0 select_random_fraction=0.0 remove_fraction_genotypes=0.0 selectTypeToInclude=[] keepIDs=null fullyDecode=false forceGenotypesDecode=false justRead=false maxIndelSize=2147483647 ALLOW_NONOVERLAPPING_COMMAND_LINE_SAMPLES=false filter_reads_with_N_cigar=false filter_mismatching_base_and_quals=false filter_bases_not_stored=false">
##INFO=<ID=AC,Number=A,Type=Integer,Description="Allele count in genotypes, for each ALT allele, in the same order as listed">
##INFO=<ID=AF,Number=A,Type=Float,Description="Allele Frequency, for each ALT allele, in the same order as listed">
##INFO=<ID=AN,Number=1,Type=Integer,Description="Total number of alleles in called genotypes">
##INFO=<ID=BaseQRankSum,Number=1,Type=Float,Description="Z-score from Wilcoxon rank sum test of Alt Vs. Ref base qualities">
##INFO=<ID=DP,Number=1,Type=Integer,Description="Approximate read depth; some reads may have been filtered">
##INFO=<ID=DS,Number=0,Type=Flag,Description="Were any of the samples downsampled?">
##INFO=<ID=Dels,Number=1,Type=Float,Description="Fraction of Reads Containing Spanning Deletions">
##INFO=<ID=FS,Number=1,Type=Float,Description="Phred-scaled p-value using Fisher's exact test to detect strand bias">
##INFO=<ID=HaplotypeScore,Number=1,Type=Float,Description="Consistency of the site with at most two segregating haplotypes">
##INFO=<ID=InbreedingCoeff,Number=1,Type=Float,Description="Inbreeding coefficient as estimated from the genotype likelihoods per-sample when compared against the Hardy-Weinberg expectation">
##INFO=<ID=MLEAC,Number=A,Type=Integer,Description="Maximum likelihood expectation (MLE) for the allele counts (not necessarily the same as the AC), for each ALT allele, in the same order as listed">
##INFO=<ID=MLEAF,Number=A,Type=Float,Description="Maximum likelihood expectation (MLE) for the allele frequency (not necessarily the same as the AF), for each ALT allele, in the same order as listed">
##INFO=<ID=MQ,Number=1,Type=Float,Description="RMS Mapping Quality">
##INFO=<ID=MQ0,Number=1,Type=Integer,Description="Total Mapping Quality Zero Reads">
##INFO=<ID=MQRankSum,Number=1,Type=Float,Description="Z-score From Wilcoxon rank sum test of Alt vs. Ref read mapping qualities">
##INFO=<ID=QD,Number=1,Type=Float,Description="Variant Confidence/Quality by Depth">
##INFO=<ID=RPA,Number=.,Type=Integer,Description="Number of times tandem repeat unit is repeated, for each allele (including reference)">
##INFO=<ID=RU,Number=1,Type=String,Description="Tandem repeat unit (bases)">
##INFO=<ID=ReadPosRankSum,Number=1,Type=Float,Description="Z-score from Wilcoxon rank sum test of Alt vs. Ref read position bias">
##INFO=<ID=STR,Number=0,Type=Flag,Description="Variant is a short tandem repeat">
##contig=<ID=chrI,length=198855>
##contig=<ID=chrII,length=810456>
##contig=<ID=chrIII,length=316501>
##contig=<ID=chrIV,length=1516959>
##contig=<ID=chrV,length=570663>
##contig=<ID=chrVI,length=270116>
##contig=<ID=chrVII,length=1084724>
##contig=<ID=chrVIII,length=557320>
##contig=<ID=chrIX,length=433988>
##contig=<ID=chrX,length=745688>
##contig=<ID=chrXI,length=666767>
##contig=<ID=chrXII,length=1065113>
##contig=<ID=chrXIII,length=917121>
##contig=<ID=chrXIV,length=784078>
##contig=<ID=chrXV,length=1078147>
##contig=<ID=chrXVI,length=943466>
##contig=<ID=mt,length=85611>
##reference=file:///home/mahajrod/genetics/desaminases/data/LAN210_v0.10m/LAN210_v0.10m.fasta
##source=SelectVariants
#CHROM	POS	ID	REF	ALT	QUAL	FILTER	INFO	FORMAT	N041-LAN210-Can-AID-Oct12-RUN4-D3
chrI	30065	.	C	T	875.77	PASS	AC=1;AF=0.5;AN=2;BaseQRankSum=0.604;DP=67;Dels=0.0;FS=0.0;HaplotypeScore=0.9332;MLEAC=1;MLEAF=0.5;MQ=42.0;MQ0=0;MQRankSum=0.35;QD=13.07;ReadPosRankSum=1.367	GT:AD:DP:GQ:PL	0/1:39,28:67:99:904,0,1298
chrI	40632	.	G	A	1031.77	PASS	AC=1;AF=0.5;AN=2;BaseQRankSum=0.403;DP=64;Dels=0.0;FS=6.528;HaplotypeScore=0.9469;MLEAC=1;MLEAF=0.5;MQ=42.0;MQ0=0;MQRankSum=0.121;QD=16.12;ReadPosRankSum=0.51	GT:AD:DP:GQ:PL	0/1:33,31:64:99:1060,0,1095
chrI	69847	.	C	T	102.77	PASS	AC=1;AF=0.5;AN=2;BaseQRankSum=-2.083;DP=39;Dels=0.0;FS=36.393;HaplotypeScore=7.158;MLEAC=1;MLEAF=0.5;MQ=40.49;MQ0=0;MQRankSum=0.017;QD=2.64;ReadPosRankSum=-0.05	GT:AD:DP:GQ:PL	0/1:30,9:39:99:131,0,820
chrI	70512	.	G	A	933.77	PASS	AC=1;AF=0.5;AN=2;BaseQRankSum=-1.327;DP=59;Dels=0.0;FS=7.069;HaplotypeScore=0.0;MLEAC=1;MLEAF=0.5;MQ=42.0;MQ0=0;MQRankSum=-0.447;QD=15.83;ReadPosRankSum=1.736	GT:AD:DP:GQ:PL	0/1:29,30:59:99:962,0,983
chrI	71662	.	G	A	1444.77	PASS	AC=1;AF=0.5;AN=2;BaseQRankSum=0.187;DP=96;Dels=0.0;FS=0.0;HaplotypeScore=1.6643;MLEAC=1;MLEAF=0.5;MQ=41.98;MQ0=0;MQRankSum=-1.608;QD=15.05;ReadPosRankSum=1.66	GT:AD:DP:GQ:PL	0/1:48,48:96:99:1473,0,1465
chrII	235949	.	G	A	705.77	PASS	AC=1;AF=0.5;AN=2;BaseQRankSum=0.093;DP=48;Dels=0.0;FS=4.341;HaplotypeScore=0.8321;MLEAC=1;MLEAF=0.5;MQ=42.0;MQ0=0;MQRankSum=0.466;QD=14.7;ReadPosRankSum=-1.148	GT:AD:DP:GQ:PL	0/1:26,22:48:99:734,0,879
chrII	477604	.	G	A	1175.77	PASS	AC=1;AF=0.5;AN=2;BaseQRankSum=-0.648;DP=67;Dels=0.0;FS=0.0;HaplotypeScore=1.4679;MLEAC=1;MLEAF=0.5;MQ=41.73;MQ0=0;MQRankSum=-0.119;QD=17.55;ReadPosRankSum=-1.075	GT:AD:DP:GQ:PL	0/1:31,36:67:99:1204,0,1018
chrII	522668	.	C	T	659.77	PASS	AC=1;AF=0.5;AN=2;BaseQRankSum=-0.062;DP=31;Dels=0.0;FS=1.451;HaplotypeScore=0.7887;MLEAC=1;MLEAF=0.5;MQ=42.0;MQ0=0;MQRankSum=0.392;QD=21.28;ReadPosRankSum=-1.094	GT:AD:DP:GQ:PL	0/1:11,20:31:99:688,0,331
chrII	532272	.	G	A	867.77	PASS	AC=1;AF=0.5;AN=2;BaseQRankSum=-0.506;DP=58;Dels=0.0;FS=0.0;HaplotypeScore=0.0;MLEAC=1;MLEAF=0.5;MQ=42.0;MQ0=0;MQRankSum=-1.144;QD=14.96;ReadPosRankSum=-1.502	GT:AD:DP:GQ:PL	0/1:30,28:58:99:896,0,1015
chrII	555611	.	G	A	1538.77	PASS	AC=1;AF=0.5;AN=2;BaseQRankSum=-1.015;DP=89;Dels=0.0;FS=6.864;HaplotypeScore=0.0;MLEAC=1;MLEAF=0.5;MQ=42.0;MQ0=0;MQRankSum=-0.251;QD=17.29;ReadPosRankSum=-0.497	GT:AD:DP:GQ:PL	0/1:42,47:89:99:1567,0,1363
chrII	792130	.	G	A	1226.77	PASS	AC=1;AF=0.5;AN=2;BaseQRankSum=1.116;DP=64;Dels=0.0;FS=0.937;HaplotypeScore=0.0;MLEAC=1;MLEAF=0.5;MQ=42.0;MQ0=0;MQRankSum=0.399;QD=19.17;ReadPosRankSum=1.915	GT:AD:DP:GQ:PL	0/1:28,36:64:99:1255,0,933
chrII	800182	.	C	T	853.77	PASS	AC=1;AF=0.5;AN=2;BaseQRankSum=-0.986;DP=55;Dels=0.0;FS=1.026;HaplotypeScore=0.0;MLEAC=1;MLEAF=0.5;MQ=42.0;MQ0=0;MQRankSum=2.183;QD=15.52;ReadPosRankSum=0.413	GT:AD:DP:GQ:PL	0/1:26,29:55:99:882,0,848
chrIII	43614	.	C	T	2089.77	PASS	AC=2;AF=1.0;AN=2;DP=57;Dels=0.04;FS=0.0;HaplotypeScore=10.7918;MLEAC=2;MLEAF=1.0;MQ=40.98;MQ0=1;QD=31.88	GT:AD:DP:GQ:PL	1/1:0,55:55:99:2118,160,0
chrIII	225927	.	G	A	1401.77	PASS	AC=1;AF=0.5;AN=2;BaseQRankSum=0.498;DP=85;Dels=0.0;FS=0.0;HaplotypeScore=0.0;MLEAC=1;MLEAF=0.5;MQ=42.0;MQ0=0;MQRankSum=0.437;QD=16.49;ReadPosRankSum=-1.812	GT:AD:DP:GQ:PL	0/1:39,46:85:99:1430,0,1189
chrIV	106873	.	G	A	904.77	PASS	AC=1;AF=0.5;AN=2;BaseQRankSum=-0.021;DP=78;Dels=0.0;FS=0.909;HaplotypeScore=2.9906;MLEAC=1;MLEAF=0.5;MQ=41.28;MQ0=0;MQRankSum=-0.22;QD=11.6;ReadPosRankSum=-0.618	GT:AD:DP:GQ:PL	0/1:43,33:78:99:933,0,1297
chrIV	190095	.	C	T	376.77	PASS	AC=1;AF=0.5;AN=2;BaseQRankSum=-0.485;DP=52;Dels=0.0;FS=59.543;HaplotypeScore=3.9882;MLEAC=1;MLEAF=0.5;MQ=41.73;MQ0=0;MQRankSum=0.202;QD=7.25;ReadPosRankSum=1.454	GT:AD:DP:GQ:PL	0/1:37,15:52:99:405,0,1256
chrIV	192533	.	G	A	750.77	PASS	AC=1;AF=0.5;AN=2;BaseQRankSum=0.433;DP=41;Dels=0.0;FS=0.0;HaplotypeScore=0.0;MLEAC=1;MLEAF=0.5;MQ=42.0;MQ0=0;MQRankSum=1.432;QD=18.31;ReadPosRankSum=-0.118	GT:AD:DP:GQ:PL	0/1:18,23:41:99:779,0,596
chrIV	329743	.	G	A	411.77	PASS	AC=1;AF=0.5;AN=2;BaseQRankSum=-0.268;DP=27;Dels=0.0;FS=3.862;HaplotypeScore=0.0;MLEAC=1;MLEAF=0.5;MQ=42.0;MQ0=0;MQRankSum=1.049;QD=15.25;ReadPosRankSum=0.122	GT:AD:DP:GQ:PL	0/1:12,15:27:99:440,0,390
chrIV	371233	.	G	A	980.77	PASS	AC=1;AF=0.5;AN=2;BaseQRankSum=0.956;DP=63;Dels=0.0;FS=3.495;HaplotypeScore=0.0;MLEAC=1;MLEAF=0.5;MQ=42.0;MQ0=0;MQRankSum=0.709;QD=15.57;ReadPosRankSum=1.067	GT:AD:DP:GQ:PL	0/1:33,30:63:99:1009,0,1102
chrIV	492097	.	G	A	2116.77	PASS	AC=1;AF=0.5;AN=2;BaseQRankSum=0.319;DP=146;Dels=0.0;FS=3.968;HaplotypeScore=0.0;MLEAC=1;MLEAF=0.5;MQ=40.04;MQ0=0;MQRankSum=-1.337;QD=14.5;ReadPosRankSum=0.757	GT:AD:DP:GQ:PL	0/1:74,72:146:99:2145,0,2328
chrIV	507757	.	G	A	1056.77	PASS	AC=1;AF=0.5;AN=2;BaseQRankSum=-1.075;DP=69;Dels=0.0;FS=4.784;HaplotypeScore=0.0;MLEAC=1;MLEAF=0.5;MQ=42.0;MQ0=0;MQRankSum=-0.763;QD=15.32;ReadPosRankSum=-0.366	GT:AD:DP:GQ:PL	0/1:36,33:69:99:1085,0,1239
chrIV	690888	.	G	A	869.77	PASS	AC=1;AF=0.5;AN=2;BaseQRankSum=-0.205;DP=59;Dels=0.0;FS=17.191;HaplotypeScore=0.0;MLEAC=1;MLEAF=0.5;MQ=41.97;MQ0=0;MQRankSum=0.297;QD=14.74;ReadPosRankSum=-1.925	GT:AD:DP:GQ:PL	0/1:32,27:59:99:898,0,1088
chrIV	739210	.	C	T	300.77	PASS	AC=1;AF=0.5;AN=2;BaseQRankSum=0.221;DP=34;Dels=0.0;FS=40.629;HaplotypeScore=1.6208;MLEAC=1;MLEAF=0.5;MQ=42.0;MQ0=0;MQRankSum=0.92;QD=8.85;ReadPosRankSum=0.331	GT:AD:DP:GQ:PL	0/1:23,11:34:99:329,0,744
chrIV	801871	.	G	A	181.77	PASS	AC=1;AF=0.5;AN=2;BaseQRankSum=3.458;DP=59;Dels=0.0;FS=20.142;HaplotypeScore=9.4192;MLEAC=1;MLEAF=0.5;MQ=41.21;MQ0=0;MQRankSum=-0.915;QD=3.08;ReadPosRankSum=1.941	GT:AD:DP:GQ:PL	0/1:47,9:59:99:210,0,1451
chrIV	887114	.	C	T	780.77	PASS	AC=1;AF=0.5;AN=2;BaseQRankSum=1.362;DP=48;Dels=0.0;FS=1.143;HaplotypeScore=0.0;MLEAC=1;MLEAF=0.5;MQ=41.96;MQ0=0;MQRankSum=-0.764;QD=16.27;ReadPosRankSum=-0.433	GT:AD:DP:GQ:PL	0/1:23,25:48:99:809,0,757
chrIV	914772	.	G	A	1511.77	PASS	AC=1;AF=0.5;AN=2;BaseQRankSum=-2.02;DP=83;Dels=0.0;FS=1.78;HaplotypeScore=0.0;MLEAC=1;MLEAF=0.5;MQ=42.0;MQ0=0;MQRankSum=1.168;QD=18.21;ReadPosRankSum=0.344	GT:AD:DP:GQ:PL	0/1:37,46:83:99:1540,0,1202
chrIV	915388	.	G	A	1169.77	PASS	AC=1;AF=0.5;AN=2;BaseQRankSum=1.843;DP=51;Dels=0.0;FS=1.172;HaplotypeScore=0.8321;MLEAC=1;MLEAF=0.5;MQ=42.0;MQ0=0;MQRankSum=0.838;QD=22.94;ReadPosRankSum=0.936	GT:AD:DP:GQ:PL	0/1:18,33:51:99:1198,0,515
chrIV	1003534	.	C	T	731.77	PASS	AC=1;AF=0.5;AN=2;BaseQRankSum=0.413;DP=64;Dels=0.0;FS=0.0;HaplotypeScore=0.0;MLEAC=1;MLEAF=0.5;MQ=42.0;MQ0=0;MQRankSum=-1.06;QD=11.43;ReadPosRankSum=-0.784	GT:AD:DP:GQ:PL	0/1:39,25:64:99:760,0,1340
chrIV	1135692	.	G	A	141.77	PASS	AC=1;AF=0.5;AN=2;BaseQRankSum=-3.754;DP=35;Dels=0.0;FS=33.829;HaplotypeScore=5.5665;MLEAC=1;MLEAF=0.5;MQ=41.94;MQ0=0;MQRankSum=-0.488;QD=4.05;ReadPosRankSum=3.384	GT:AD:DP:GQ:PL	0/1:21,14:35:99:170,0,643
chrIV	1291009	.	G	A	237.77	PASS	AC=1;AF=0.5;AN=2;BaseQRankSum=1.115;DP=19;Dels=0.0;FS=7.521;HaplotypeScore=0.0;MLEAC=1;MLEAF=0.5;MQ=41.9;MQ0=0;MQRankSum=0.289;QD=12.51;ReadPosRankSum=-1.115	GT:AD:DP:GQ:PL	0/1:11,8:19:99:266,0,375
chrIV	1492065	.	G	A	1083.77	PASS	AC=1;AF=0.5;AN=2;BaseQRankSum=-0.389;DP=83;Dels=0.0;FS=0.0;HaplotypeScore=0.0;MLEAC=1;MLEAF=0.5;MQ=41.98;MQ0=0;MQRankSum=0.124;QD=13.06;ReadPosRankSum=0.169	GT:AD:DP:GQ:PL	0/1:46,37:83:99:1112,0,1548
chrIV	1507055	.	G	A	1201.77	PASS	AC=1;AF=0.5;AN=2;BaseQRankSum=0.419;DP=66;Dels=0.0;FS=3.448;HaplotypeScore=0.0;MLEAC=1;MLEAF=0.5;MQ=42.0;MQ0=0;MQRankSum=-0.406;QD=18.21;ReadPosRankSum=-0.663	GT:AD:DP:GQ:PL	0/1:30,36:66:99:1230,0,935
chrV	32487	.	C	T	1488.77	PASS	AC=1;AF=0.5;AN=2;BaseQRankSum=0.314;DP=80;Dels=0.0;FS=3.015;HaplotypeScore=0.0;MLEAC=1;MLEAF=0.5;MQ=42.0;MQ0=0;MQRankSum=0.875;QD=18.61;ReadPosRankSum=-0.082	GT:AD:DP:GQ:PL	0/1:36,44:80:99:1517,0,1190
chrV	32609	.	C	T	920.77	PASS	AC=1;AF=0.5;AN=2;BaseQRankSum=0.059;DP=50;Dels=0.0;FS=0.0;HaplotypeScore=0.0;MLEAC=1;MLEAF=0.5;MQ=42.0;MQ0=0;MQRankSum=-0.491;QD=18.42;ReadPosRankSum=-0.432	GT:AD:DP:GQ:PL	0/1:21,29:50:99:949,0,656
chrV	123048	.	C	T	1099.77	PASS	AC=1;AF=0.5;AN=2;BaseQRankSum=0.966;DP=56;Dels=0.0;FS=7.561;HaplotypeScore=0.0;MLEAC=1;MLEAF=0.5;MQ=42.0;MQ0=0;MQRankSum=1.299;QD=19.64;ReadPosRankSum=-0.167	GT:AD:DP:GQ:PL	0/1:23,33:56:99:1128,0,671
chrV	238204	.	C	T	450.77	PASS	AC=1;AF=0.5;AN=2;BaseQRankSum=-4.362;DP=52;Dels=0.0;FS=51.723;HaplotypeScore=9.5472;MLEAC=1;MLEAF=0.5;MQ=41.43;MQ0=0;MQRankSum=0.732;QD=8.67;ReadPosRankSum=3.714	GT:AD:DP:GQ:PL	0/1:30,22:52:99:479,0,997
chrV	322160	.	G	A	1155.77	PASS	AC=1;AF=0.5;AN=2;BaseQRankSum=-1.0;DP=63;Dels=0.0;FS=4.972;HaplotypeScore=0.0;MLEAC=1;MLEAF=0.5;MQ=42.0;MQ0=0;MQRankSum=0.048;QD=18.35;ReadPosRankSum=-1.62	GT:AD:DP:GQ:PL	0/1:29,34:63:99:1184,0,999
chrV	322169	.	C	T	918.77	PASS	AC=1;AF=0.5;AN=2;BaseQRankSum=0.991;DP=61;Dels=0.0;FS=0.0;HaplotypeScore=0.0;MLEAC=1;MLEAF=0.5;MQ=42.0;MQ0=0;MQRankSum=-1.151;QD=15.06;ReadPosRankSum=2.265	GT:AD:DP:GQ:PL	0/1:33,28:61:99:947,0,1126
chrV	449624	.	G	A	197.77	PASS	AC=1;AF=0.5;AN=2;BaseQRankSum=-0.149;DP=47;Dels=0.0;FS=47.486;HaplotypeScore=0.0;MLEAC=1;MLEAF=0.5;MQ=40.37;MQ0=0;MQRankSum=2.231;QD=4.21;ReadPosRankSum=2.285	GT:AD:DP:GQ:PL	0/1:38,9:47:99:226,0,1321
chrV	549377	.	C	T	971.77	PASS	AC=1;AF=0.5;AN=2;BaseQRankSum=-0.96;DP=64;Dels=0.0;FS=11.005;HaplotypeScore=0.0;MLEAC=1;MLEAF=0.5;MQ=42.0;MQ0=0;MQRankSum=0.53;QD=15.18;ReadPosRankSum=-1.108	GT:AD:DP:GQ:PL	0/1:32,32:64:99:1000,0,1080
chrVI	54881	.	C	T	663.77	PASS	AC=1;AF=0.5;AN=2;BaseQRankSum=-1.902;DP=60;Dels=0.0;FS=5.776;HaplotypeScore=0.0;MLEAC=1;MLEAF=0.5;MQ=41.76;MQ0=0;MQRankSum=0.788;QD=11.06;ReadPosRankSum=0.505	GT:AD:DP:GQ:PL	0/1:33,27:60:99:692,0,1078
chrVII	274993	.	C	T	284.77	PASS	AC=1;AF=0.5;AN=2;BaseQRankSum=0.52;DP=55;Dels=0.0;FS=1.274;HaplotypeScore=0.0;MLEAC=1;MLEAF=0.5;MQ=42.0;MQ0=0;MQRankSum=-0.622;QD=5.18;ReadPosRankSum=0.255	GT:AD:DP:GQ:PL	0/1:43,12:55:99:313,0,1521
chrVII	371216	.	C	T	1148.77	PASS	AC=1;AF=0.5;AN=2;BaseQRankSum=-0.918;DP=57;Dels=0.0;FS=1.061;HaplotypeScore=0.0;MLEAC=1;MLEAF=0.5;MQ=42.0;MQ0=0;MQRankSum=-0.157;QD=20.15;ReadPosRankSum=-0.356	GT:AD:DP:GQ:PL	0/1:21,36:57:99:1177,0,653
chrVII	413857	.	C	T	1148.77	PASS	AC=1;AF=0.5;AN=2;BaseQRankSum=1.547;DP=77;Dels=0.0;FS=3.521;HaplotypeScore=0.0;MLEAC=1;MLEAF=0.5;MQ=42.0;MQ0=0;MQRankSum=-0.26;QD=14.92;ReadPosRankSum=-0.72	GT:AD:DP:GQ:PL	0/1:41,36:77:99:1177,0,1369
chrVII	576555	.	C	T	1356.77	PASS	AC=1;AF=0.5;AN=2;BaseQRankSum=0.223;DP=83;Dels=0.0;FS=5.683;HaplotypeScore=0.0;MLEAC=1;MLEAF=0.5;MQ=42.0;MQ0=0;MQRankSum=-1.79;QD=16.35;ReadPosRankSum=-0.023	GT:AD:DP:GQ:PL	0/1:42,41:83:99:1385,0,1431
chrVII	780886	.	C	T	1146.77	PASS	AC=1;AF=0.5;AN=2;BaseQRankSum=-0.098;DP=71;Dels=0.0;FS=0.953;HaplotypeScore=0.0;MLEAC=1;MLEAF=0.5;MQ=42.0;MQ0=0;MQRankSum=-0.397;QD=16.15;ReadPosRankSum=0.431	GT:AD:DP:GQ:PL	0/1:35,36:71:99:1175,0,1154
chrVII	879952	.	C	T	1199.77	PASS	AC=1;AF=0.5;AN=2;BaseQRankSum=0.801;DP=79;Dels=0.0;FS=4.304;HaplotypeScore=0.0;MLEAC=1;MLEAF=0.5;MQ=42.0;MQ0=0;MQRankSum=0.486;QD=15.19;ReadPosRankSum=0.555	GT:AD:DP:GQ:PL	0/1:42,37:79:99:1228,0,1415
chrVII	962371	.	C	T	738.77	PASS	AC=1;AF=0.5;AN=2;BaseQRankSum=-0.516;DP=52;Dels=0.0;FS=2.304;HaplotypeScore=0.0;MLEAC=1;MLEAF=0.5;MQ=42.0;MQ0=0;MQRankSum=-0.645;QD=14.21;ReadPosRankSum=0.129	GT:AD:DP:GQ:PL	0/1:29,23:52:99:767,0,1006
chrVII	1050104	.	C	T	975.77	PASS	AC=1;AF=0.5;AN=2;BaseQRankSum=1.366;DP=64;Dels=0.0;FS=2.177;HaplotypeScore=0.0;MLEAC=1;MLEAF=0.5;MQ=42.0;MQ0=0;MQRankSum=1.742;QD=15.25;ReadPosRankSum=-0.451	GT:AD:DP:GQ:PL	0/1:34,30:64:99:1004,0,1137
chrVIII	54258	.	G	A	1327.77	PASS	AC=1;AF=0.5;AN=2;BaseQRankSum=3.309;DP=79;Dels=0.0;FS=0.846;HaplotypeScore=0.0;MLEAC=1;MLEAF=0.5;MQ=42.0;MQ0=0;MQRankSum=-0.623;QD=16.81;ReadPosRankSum=0.77	GT:AD:DP:GQ:PL	0/1:40,39:79:99:1356,0,1331
chrVIII	352256	.	G	A	1368.77	PASS	AC=1;AF=0.5;AN=2;BaseQRankSum=0.946;DP=72;Dels=0.0;FS=6.295;HaplotypeScore=0.0;MLEAC=1;MLEAF=0.5;MQ=42.0;MQ0=0;MQRankSum=0.289;QD=19.01;ReadPosRankSum=0.119	GT:AD:DP:GQ:PL	0/1:32,40:72:99:1397,0,1056
chrVIII	381339	.	G	A	873.77	PASS	AC=1;AF=0.5;AN=2;BaseQRankSum=0.169;DP=53;Dels=0.0;FS=1.054;HaplotypeScore=0.0;MLEAC=1;MLEAF=0.5;MQ=42.0;MQ0=0;MQRankSum=-0.151;QD=16.49;ReadPosRankSum=-0.294	GT:AD:DP:GQ:PL	0/1:26,27:53:99:902,0,817
chrVIII	461867	.	C	T	1122.77	PASS	AC=1;AF=0.5;AN=2;BaseQRankSum=-1.628;DP=67;Dels=0.0;FS=3.389;HaplotypeScore=0.0;MLEAC=1;MLEAF=0.5;MQ=42.0;MQ0=0;MQRankSum=-0.975;QD=16.76;ReadPosRankSum=-0.145	GT:AD:DP:GQ:PL	0/1:31,36:67:99:1151,0,1021
chrVIII	475985	.	G	A	339.77	PASS	AC=1;AF=0.5;AN=2;BaseQRankSum=-0.166;DP=33;Dels=0.0;FS=32.115;HaplotypeScore=0.0;MLEAC=1;MLEAF=0.5;MQ=41.12;MQ0=0;MQRankSum=0.092;QD=10.3;ReadPosRankSum=0.829	GT:AD:DP:GQ:PL	0/1:20,13:33:99:368,0,656
chrIX	141478	.	G	A	2550.77	PASS	AC=2;AF=1.0;AN=2;DP=65;Dels=0.0;FS=0.0;HaplotypeScore=0.0;MLEAC=2;MLEAF=1.0;MQ=42.0;MQ0=0;QD=24.61	GT:AD:DP:GQ:PL	1/1:0,65:65:99:2579,196,0
chrIX	144553	.	C	T	1184.77	PASS	AC=1;AF=0.5;AN=2;BaseQRankSum=0.233;DP=68;Dels=0.0;FS=2.026;HaplotypeScore=0.0;MLEAC=1;MLEAF=0.5;MQ=42.0;MQ0=0;MQRankSum=-1.804;QD=17.42;ReadPosRankSum=-0.074	GT:AD:DP:GQ:PL	0/1:33,35:68:99:1213,0,1116
chrIX	189761	.	G	A	1200.77	PASS	AC=1;AF=0.5;AN=2;BaseQRankSum=1.389;DP=64;Dels=0.0;FS=5.151;HaplotypeScore=0.0;MLEAC=1;MLEAF=0.5;MQ=42.0;MQ0=0;MQRankSum=-0.432;QD=18.76;ReadPosRankSum=-0.58	GT:AD:DP:GQ:PL	0/1:29,35:64:99:1229,0,969
chrIX	235050	.	G	A	957.77	PASS	AC=1;AF=0.5;AN=2;BaseQRankSum=-1.175;DP=64;Dels=0.0;FS=0.956;HaplotypeScore=0.0;MLEAC=1;MLEAF=0.5;MQ=42.0;MQ0=0;MQRankSum=0.866;QD=14.97;ReadPosRankSum=-1.161	GT:AD:DP:GQ:PL	0/1:32,32:64:99:986,0,1040
chrIX	433117	.	C	T	1907.77	PASS	AC=1;AF=0.5;AN=2;BaseQRankSum=-0.271;DP=126;Dels=0.0;FS=0.665;HaplotypeScore=0.0;MLEAC=1;MLEAF=0.5;MQ=40.85;MQ0=0;MQRankSum=-2.106;QD=15.14;ReadPosRankSum=-0.212	GT:AD:DP:GQ:PL	0/1:64,62:126:99:1936,0,2126
chrX	146316	.	C	T	1599.77	PASS	AC=1;AF=0.5;AN=2;BaseQRankSum=0.258;DP=93;Dels=0.0;FS=10.302;HaplotypeScore=0.0;MLEAC=1;MLEAF=0.5;MQ=42.0;MQ0=0;MQRankSum=-1.029;QD=17.2;ReadPosRankSum=0.982	GT:AD:DP:GQ:PL	0/1:43,50:93:99:1628,0,1304
chrX	172562	.	C	T	170.77	PASS	AC=1;AF=0.5;AN=2;BaseQRankSum=1.197;DP=61;Dels=0.0;FS=0.0;HaplotypeScore=5.9194;MLEAC=1;MLEAF=0.5;MQ=40.88;MQ0=1;MQRankSum=-1.216;QD=2.8;ReadPosRankSum=-1.995	GT:AD:DP:GQ:PL	0/1:48,13:61:99:199,0,1583
chrX	281052	.	G	A	1263.77	PASS	AC=1;AF=0.5;AN=2;BaseQRankSum=0.89;DP=54;Dels=0.0;FS=1.099;HaplotypeScore=0.0;MLEAC=1;MLEAF=0.5;MQ=42.0;MQ0=0;MQRankSum=0.174;QD=23.4;ReadPosRankSum=0.706	GT:AD:DP:GQ:PL	0/1:18,36:54:99:1292,0,564
chrX	488007	.	C	T	1029.77	PASS	AC=1;AF=0.5;AN=2;BaseQRankSum=-0.749;DP=63;Dels=0.0;FS=0.0;HaplotypeScore=0.0;MLEAC=1;MLEAF=0.5;MQ=42.0;MQ0=0;MQRankSum=0.392;QD=16.35;ReadPosRankSum=-1.354	GT:AD:DP:GQ:PL	0/1:31,32:63:99:1058,0,1009
chrXI	212687	.	C	T	398.77	PASS	AC=1;AF=0.5;AN=2;BaseQRankSum=0.439;DP=38;Dels=0.0;FS=59.199;HaplotypeScore=3.5139;MLEAC=1;MLEAF=0.5;MQ=41.9;MQ0=0;MQRankSum=-0.197;QD=10.49;ReadPosRankSum=1.135	GT:AD:DP:GQ:PL	0/1:24,14:38:99:427,0,795
chrXI	212706	.	C	T	407.77	PASS	AC=1;AF=0.5;AN=2;BaseQRankSum=-2.179;DP=41;Dels=0.0;FS=45.055;HaplotypeScore=0.0;MLEAC=1;MLEAF=0.5;MQ=41.9;MQ0=0;MQRankSum=-0.826;QD=9.95;ReadPosRankSum=2.477	GT:AD:DP:GQ:PL	0/1:26,15:41:99:436,0,902
chrXI	336239	.	G	A	957.77	PASS	AC=1;AF=0.5;AN=2;BaseQRankSum=0.387;DP=52;Dels=0.0;FS=5.792;HaplotypeScore=0.0;MLEAC=1;MLEAF=0.5;MQ=42.0;MQ0=0;MQRankSum=-2.211;QD=18.42;ReadPosRankSum=0.055	GT:AD:DP:GQ:PL	0/1:23,29:52:99:986,0,758
chrXI	390269	.	G	A	562.77	PASS	AC=1;AF=0.5;AN=2;BaseQRankSum=-0.921;DP=38;Dels=0.0;FS=0.0;HaplotypeScore=0.0;MLEAC=1;MLEAF=0.5;MQ=42.0;MQ0=0;MQRankSum=-2.032;QD=14.81;ReadPosRankSum=-1.506	GT:AD:DP:GQ:PL	0/1:20,18:38:99:591,0,684
chrXI	613811	.	G	A	2214.77	PASS	AC=2;AF=1.0;AN=2;BaseQRankSum=-0.461;DP=68;Dels=0.0;FS=2.952;HaplotypeScore=12.4966;MLEAC=2;MLEAF=1.0;MQ=40.03;MQ0=1;MQRankSum=-0.792;QD=32.57;ReadPosRankSum=2.34	GT:AD:DP:GQ:PL	1/1:3,65:68:99:2243,116,0
chrXI	627565	.	G	A	644.77	PASS	AC=1;AF=0.5;AN=2;BaseQRankSum=0.813;DP=51;Dels=0.0;FS=59.707;HaplotypeScore=3.7882;MLEAC=1;MLEAF=0.5;MQ=41.88;MQ0=0;MQRankSum=-1.904;QD=12.64;ReadPosRankSum=0.029	GT:AD:DP:GQ:PL	0/1:30,21:51:99:673,0,930
chrXII	143038	.	C	T	376.77	PASS	AC=1;AF=0.5;AN=2;BaseQRankSum=1.773;DP=39;Dels=0.0;FS=49.991;HaplotypeScore=0.0;MLEAC=1;MLEAF=0.5;MQ=41.64;MQ0=0;MQRankSum=-0.819;QD=9.66;ReadPosRankSum=2.309	GT:AD:DP:GQ:PL	0/1:26,13:39:99:405,0,869
chrXII	260596	.	C	T	4008.77	PASS	AC=2;AF=1.0;AN=2;DP=101;Dels=0.0;FS=0.0;HaplotypeScore=0.0;MLEAC=2;MLEAF=1.0;MQ=41.98;MQ0=0;QD=33.96	GT:AD:DP:GQ:PL	1/1:0,101:101:99:4037,304,0
chrXII	377272	.	G	A	2469.77	PASS	AC=1;AF=0.5;AN=2;BaseQRankSum=2.19;DP=111;Dels=0.0;FS=11.755;HaplotypeScore=0.7887;MLEAC=1;MLEAF=0.5;MQ=42.0;MQ0=0;MQRankSum=0.998;QD=22.25;ReadPosRankSum=1.643	GT:AD:DP:GQ:PL	0/1:40,71:111:99:2498,0,1193
chrXII	687570	.	C	T	232.77	PASS	AC=1;AF=0.5;AN=2;BaseQRankSum=0.586;DP=35;Dels=0.0;FS=40.204;HaplotypeScore=10.8695;MLEAC=1;MLEAF=0.5;MQ=41.52;MQ0=0;MQRankSum=-1.561;QD=6.65;ReadPosRankSum=0.625	GT:AD:DP:GQ:PL	0/1:25,9:35:99:261,0,857
chrXII	884588	.	C	T	2366.77	PASS	AC=1;AF=0.5;AN=2;BaseQRankSum=0.046;DP=111;Dels=0.0;FS=9.455;HaplotypeScore=0.0;MLEAC=1;MLEAF=0.5;MQ=42.0;MQ0=0;MQRankSum=1.225;QD=21.32;ReadPosRankSum=0.058	GT:AD:DP:GQ:PL	0/1:41,70:111:99:2395,0,1272
chrXII	1011896	.	C	T	5119.77	PASS	AC=2;AF=1.0;AN=2;DP=134;Dels=0.0;FS=0.0;HaplotypeScore=0.734;MLEAC=2;MLEAF=1.0;MQ=41.46;MQ0=0;QD=29.09	GT:AD:DP:GQ:PL	1/1:0,134:134:99:5148,400,0
chrXII	1011902	.	C	T	4875.77	PASS	AC=2;AF=1.0;AN=2;BaseQRankSum=1.68;DP=133;Dels=0.0;FS=0.0;HaplotypeScore=0.0;MLEAC=2;MLEAF=1.0;MQ=41.46;MQ0=0;MQRankSum=0.247;QD=37.54;ReadPosRankSum=1.263	GT:AD:DP:GQ:PL	1/1:1,132:133:99:4904,382,0
chrXIII	43899	.	C	T	190.77	PASS	AC=1;AF=0.5;AN=2;BaseQRankSum=-2.387;DP=58;Dels=0.0;FS=51.837;HaplotypeScore=8.9261;MLEAC=1;MLEAF=0.5;MQ=40.18;MQ0=0;MQRankSum=-2.331;QD=3.29;ReadPosRankSum=3.953	GT:AD:DP:GQ:PL	0/1:45,13:58:99:219,0,1292
chrXIII	44388	.	G	A	2821.77	PASS	AC=2;AF=1.0;AN=2;DP=76;Dels=0.0;FS=0.0;HaplotypeScore=0.0;MLEAC=2;MLEAF=1.0;MQ=41.52;MQ0=0;QD=30.97	GT:AD:DP:GQ:PL	1/1:0,76:76:99:2850,229,0
chrXIII	46012	.	C	T	1374.77	PASS	AC=2;AF=1.0;AN=2;DP=37;Dels=0.0;FS=0.0;HaplotypeScore=0.0;MLEAC=2;MLEAF=1.0;MQ=41.59;MQ0=0;QD=30.55	GT:AD:DP:GQ:PL	1/1:0,37:37:99:1403,108,0
chrXIII	115408	.	G	A	981.77	PASS	AC=1;AF=0.5;AN=2;BaseQRankSum=-1.17;DP=55;Dels=0.0;FS=5.855;HaplotypeScore=0.0;MLEAC=1;MLEAF=0.5;MQ=40.84;MQ0=2;MQRankSum=0.17;QD=17.85;ReadPosRankSum=-0.831	GT:AD:DP:GQ:PL	0/1:25,30:55:99:1010,0,777
chrXIII	119155	.	G	A	734.77	PASS	AC=1;AF=0.5;AN=2;BaseQRankSum=-0.008;DP=58;Dels=0.0;FS=2.475;HaplotypeScore=0.0;MLEAC=1;MLEAF=0.5;MQ=42.0;MQ0=0;MQRankSum=0.418;QD=12.67;ReadPosRankSum=0.703	GT:AD:DP:GQ:PL	0/1:34,24:58:99:763,0,1156
chrXIII	151806	.	C	T	848.77	PASS	AC=1;AF=0.5;AN=2;BaseQRankSum=-0.372;DP=54;Dels=0.0;FS=0.0;HaplotypeScore=0.0;MLEAC=1;MLEAF=0.5;MQ=42.0;MQ0=0;MQRankSum=1.376;QD=15.72;ReadPosRankSum=-0.632	GT:AD:DP:GQ:PL	0/1:28,26:54:99:877,0,901
chrXIII	258951	.	C	T	1205.77	PASS	AC=1;AF=0.5;AN=2;BaseQRankSum=-0.485;DP=78;Dels=0.0;FS=0.867;HaplotypeScore=0.0;MLEAC=1;MLEAF=0.5;MQ=42.0;MQ0=0;MQRankSum=-0.895;QD=15.46;ReadPosRankSum=-1.674	GT:AD:DP:GQ:PL	0/1:40,38:78:99:1234,0,1343
chrXIII	413971	.	G	A	978.77	PASS	AC=1;AF=0.5;AN=2;BaseQRankSum=1.114;DP=66;Dels=0.0;FS=5.048;HaplotypeScore=0.0;MLEAC=1;MLEAF=0.5;MQ=41.97;MQ0=0;MQRankSum=-0.625;QD=14.83;ReadPosRankSum=-0.109	GT:AD:DP:GQ:PL	0/1:36,30:66:99:1007,0,1196
chrXIII	420074	.	C	T	798.77	PASS	AC=1;AF=0.5;AN=2;BaseQRankSum=0.424;DP=51;Dels=0.0;FS=2.422;HaplotypeScore=0.0;MLEAC=1;MLEAF=0.5;MQ=42.0;MQ0=0;MQRankSum=-1.404;QD=15.66;ReadPosRankSum=0.499	GT:AD:DP:GQ:PL	0/1:26,25:51:99:827,0,879
chrXIII	472790	.	C	T	215.77	PASS	AC=1;AF=0.5;AN=2;BaseQRankSum=2.517;DP=28;Dels=0.0;FS=26.048;HaplotypeScore=1.9998;MLEAC=1;MLEAF=0.5;MQ=42.0;MQ0=0;MQRankSum=-0.178;QD=7.71;ReadPosRankSum=3.077	GT:AD:DP:GQ:PL	0/1:20,8:28:99:244,0,700
chrXIII	616211	.	C	T	1048.77	PASS	AC=1;AF=0.5;AN=2;BaseQRankSum=0.59;DP=54;Dels=0.0;FS=4.568;HaplotypeScore=0.0;MLEAC=1;MLEAF=0.5;MQ=42.0;MQ0=0;MQRankSum=0.678;QD=19.42;ReadPosRankSum=0.255	GT:AD:DP:GQ:PL	0/1:22,32:54:99:1077,0,593
chrXIII	632004	.	C	T	127.77	PASS	AC=1;AF=0.5;AN=2;BaseQRankSum=-0.47;DP=27;Dels=0.0;FS=34.379;HaplotypeScore=2.9841;MLEAC=1;MLEAF=0.5;MQ=41.47;MQ0=0;MQRankSum=-0.36;QD=4.73;ReadPosRankSum=1.853	GT:AD:DP:GQ:PL	0/1:20,7:27:99:156,0,723
chrXIII	675647	.	G	A	1053.77	PASS	AC=1;AF=0.5;AN=2;BaseQRankSum=-1.768;DP=78;Dels=0.0;FS=7.664;HaplotypeScore=0.0;MLEAC=1;MLEAF=0.5;MQ=42.0;MQ0=0;MQRankSum=1.557;QD=13.51;ReadPosRankSum=-1.486	GT:AD:DP:GQ:PL	0/1:44,34:78:99:1082,0,1531
chrXIV	134684	.	G	A	857.77	PASS	AC=1;AF=0.5;AN=2;BaseQRankSum=-0.627;DP=62;Dels=0.0;FS=3.514;HaplotypeScore=0.734;MLEAC=1;MLEAF=0.5;MQ=42.0;MQ0=0;MQRankSum=-0.359;QD=13.83;ReadPosRankSum=-1.486	GT:AD:DP:GQ:PL	0/1:32,30:62:99:886,0,1035
chrXIV	392163	.	C	T	1198.77	PASS	AC=1;AF=0.5;AN=2;BaseQRankSum=-0.438;DP=69;Dels=0.0;FS=6.518;HaplotypeScore=0.0;MLEAC=1;MLEAF=0.5;MQ=42.0;MQ0=0;MQRankSum=1.315;QD=17.37;ReadPosRankSum=-0.102	GT:AD:DP:GQ:PL	0/1:33,36:69:99:1227,0,1108
chrXIV	598681	.	G	A	2085.77	PASS	AC=1;AF=0.5;AN=2;BaseQRankSum=0.777;DP=118;Dels=0.0;FS=4.452;HaplotypeScore=0.8321;MLEAC=1;MLEAF=0.5;MQ=42.0;MQ0=0;MQRankSum=-3.07;QD=17.68;ReadPosRankSum=-1.802	GT:AD:DP:GQ:PL	0/1:55,63:118:99:2114,0,1745
chrXIV	604275	.	G	A	412.77	PASS	AC=1;AF=0.5;AN=2;BaseQRankSum=2.931;DP=71;Dels=0.0;FS=45.043;HaplotypeScore=4.3189;MLEAC=1;MLEAF=0.5;MQ=41.53;MQ0=0;MQRankSum=-1.26;QD=5.81;ReadPosRankSum=4.534	GT:AD:DP:GQ:PL	0/1:54,17:71:99:441,0,1713
chrXIV	604276	.	G	A	379.77	PASS	AC=1;AF=0.5;AN=2;BaseQRankSum=1.624;DP=71;Dels=0.0;FS=45.606;HaplotypeScore=4.3189;MLEAC=1;MLEAF=0.5;MQ=41.53;MQ0=0;MQRankSum=-0.64;QD=5.35;ReadPosRankSum=4.467	GT:AD:DP:GQ:PL	0/1:54,17:71:99:408,0,1773
chrXIV	606245	.	G	A	475.77	PASS	AC=1;AF=0.5;AN=2;BaseQRankSum=-2.467;DP=34;Dels=0.0;FS=15.289;HaplotypeScore=0.0;MLEAC=1;MLEAF=0.5;MQ=42.0;MQ0=0;MQRankSum=-0.776;QD=13.99;ReadPosRankSum=0.466	GT:AD:DP:GQ:PL	0/1:18,16:34:99:504,0,621
chrXIV	619737	.	C	T	852.77	PASS	AC=1;AF=0.5;AN=2;BaseQRankSum=-0.711;DP=49;Dels=0.0;FS=0.0;HaplotypeScore=0.0;MLEAC=1;MLEAF=0.5;MQ=42.0;MQ0=0;MQRankSum=1.913;QD=17.4;ReadPosRankSum=-0.631	GT:AD:DP:GQ:PL	0/1:23,26:49:99:881,0,778
chrXIV	733331	.	C	T	1237.77	PASS	AC=1;AF=0.5;AN=2;BaseQRankSum=-0.097;DP=66;Dels=0.0;FS=16.135;HaplotypeScore=0.0;MLEAC=1;MLEAF=0.5;MQ=42.0;MQ0=0;MQRankSum=-0.967;QD=18.75;ReadPosRankSum=-2.251	GT:AD:DP:GQ:PL	0/1:28,38:66:99:1266,0,841
chrXV	292433	.	C	T	924.77	PASS	AC=1;AF=0.5;AN=2;BaseQRankSum=-0.497;DP=55;Dels=0.0;FS=9.673;HaplotypeScore=0.0;MLEAC=1;MLEAF=0.5;MQ=42.0;MQ0=0;MQRankSum=-1.322;QD=16.81;ReadPosRankSum=-0.716	GT:AD:DP:GQ:PL	0/1:27,28:55:99:953,0,912
chrXV	296617	.	C	T	958.77	PASS	AC=1;AF=0.5;AN=2;BaseQRankSum=1.397;DP=62;Dels=0.0;FS=3.528;HaplotypeScore=1.6006;MLEAC=1;MLEAF=0.5;MQ=42.0;MQ0=0;MQRankSum=-0.028;QD=15.46;ReadPosRankSum=0.409	GT:AD:DP:GQ:PL	0/1:33,29:62:99:987,0,1117
chrXV	515102	.	C	T	939.77	PASS	AC=1;AF=0.5;AN=2;BaseQRankSum=0.503;DP=57;Dels=0.0;FS=0.0;HaplotypeScore=1.5774;MLEAC=1;MLEAF=0.5;MQ=41.97;MQ0=0;MQRankSum=-1.333;QD=16.49;ReadPosRankSum=-0.822	GT:AD:DP:GQ:PL	0/1:28,29:57:99:968,0,928
chrXV	548978	.	C	T	915.77	PASS	AC=1;AF=0.5;AN=2;BaseQRankSum=1.221;DP=55;Dels=0.0;FS=3.945;HaplotypeScore=0.0;MLEAC=1;MLEAF=0.5;MQ=42.0;MQ0=0;MQRankSum=0.008;QD=16.65;ReadPosRankSum=0.918	GT:AD:DP:GQ:PL	0/1:27,28:55:99:944,0,864
chrXV	573075	.	C	T	1243.77	PASS	AC=1;AF=0.5;AN=2;BaseQRankSum=-1.138;DP=61;Dels=0.0;FS=3.648;HaplotypeScore=0.7887;MLEAC=1;MLEAF=0.5;MQ=42.0;MQ0=0;MQRankSum=-2.24;QD=20.39;ReadPosRankSum=-0.037	GT:AD:DP:GQ:PL	0/1:23,38:61:99:1272,0,698
chrXV	715660	.	C	T	1334.77	PASS	AC=1;AF=0.5;AN=2;BaseQRankSum=-1.071;DP=66;Dels=0.0;FS=0.976;HaplotypeScore=0.0;MLEAC=1;MLEAF=0.5;MQ=42.0;MQ0=0;MQRankSum=-0.119;QD=20.22;ReadPosRankSum=1.864	GT:AD:DP:GQ:PL	0/1:25,41:66:99:1363,0,799
chrXV	797802	.	C	T	1217.77	PASS	AC=1;AF=0.5;AN=2;BaseQRankSum=-2.078;DP=78;Dels=0.0;FS=1.051;HaplotypeScore=10.1182;MLEAC=1;MLEAF=0.5;MQ=41.54;MQ0=1;MQRankSum=0.638;QD=15.61;ReadPosRankSum=0.168	GT:AD:DP:GQ:PL	0/1:37,41:78:99:1246,0,1154
chrXV	813897	.	C	T	864.77	PASS	AC=1;AF=0.5;AN=2;BaseQRankSum=0.598;DP=55;Dels=0.0;FS=0.0;HaplotypeScore=0.0;MLEAC=1;MLEAF=0.5;MQ=42.0;MQ0=0;MQRankSum=0.109;QD=15.72;ReadPosRankSum=0.295	GT:AD:DP:GQ:PL	0/1:27,28:55:99:893,0,856
chrXV	1023255	.	C	T	806.77	PASS	AC=1;AF=0.5;AN=2;BaseQRankSum=2.364;DP=37;Dels=0.0;FS=5.403;HaplotypeScore=0.0;MLEAC=1;MLEAF=0.5;MQ=42.0;MQ0=0;MQRankSum=-1.738;QD=21.8;ReadPosRankSum=1.488	GT:AD:DP:GQ:PL	0/1:14,23:37:99:835,0,439
chrXV	1053612	.	G	A	265.77	PASS	AC=1;AF=0.5;AN=2;BaseQRankSum=-4.216;DP=42;Dels=0.02;FS=58.007;HaplotypeScore=2.4344;MLEAC=1;MLEAF=0.5;MQ=41.45;MQ0=1;MQRankSum=-0.693;QD=6.33;ReadPosRankSum=1.444	GT:AD:DP:GQ:PL	0/1:28,13:41:99:294,0,972
chrXVI	298514	.	C	T	452.77	PASS	AC=1;AF=0.5;AN=2;BaseQRankSum=-1.919;DP=41;Dels=0.0;FS=39.717;HaplotypeScore=1.933;MLEAC=1;MLEAF=0.5;MQ=42.0;MQ0=0;MQRankSum=2.157;QD=11.04;ReadPosRankSum=3.427	GT:AD:DP:GQ:PL	0/1:24,17:41:99:481,0,838
chrXVI	381669	.	G	A	762.77	PASS	AC=1;AF=0.5;AN=2;BaseQRankSum=-0.33;DP=53;Dels=0.0;FS=13.782;HaplotypeScore=2.4875;MLEAC=1;MLEAF=0.5;MQ=42.0;MQ0=0;MQRankSum=0.116;QD=14.39;ReadPosRankSum=2.486	GT:AD:DP:GQ:PL	0/1:25,28:53:99:791,0,720
chrXVI	386322	.	G	A	979.77	PASS	AC=1;AF=0.5;AN=2;BaseQRankSum=0.543;DP=49;Dels=0.0;FS=2.536;HaplotypeScore=0.8321;MLEAC=1;MLEAF=0.5;MQ=42.0;MQ0=0;MQRankSum=-1.033;QD=20.0;ReadPosRankSum=1.48	GT:AD:DP:GQ:PL	0/1:18,30:49:99:1008,0,561
chrXVI	445307	.	G	A	536.77	PASS	AC=1;AF=0.5;AN=2;BaseQRankSum=1.593;DP=38;Dels=0.0;FS=7.027;HaplotypeScore=1.8308;MLEAC=1;MLEAF=0.5;MQ=41.95;MQ0=0;MQRankSum=0.95;QD=14.13;ReadPosRankSum=1.038	GT:AD:DP:GQ:PL	0/1:20,18:38:99:565,0,610
chrXVI	493690	.	G	A	1229.77	PASS	AC=1;AF=0.5;AN=2;BaseQRankSum=-1.845;DP=70;Dels=0.0;FS=4.721;HaplotypeScore=0.0;MLEAC=1;MLEAF=0.5;MQ=42.0;MQ0=0;MQRankSum=-0.077;QD=17.57;ReadPosRankSum=1.138	GT:AD:DP:GQ:PL	0/1:32,38:70:99:1258,0,1063
chrXVI	695340	.	G	A	1443.77	PASS	AC=1;AF=0.5;AN=2;BaseQRankSum=0.058;DP=88;Dels=0.0;FS=1.757;HaplotypeScore=0.0;MLEAC=1;MLEAF=0.5;MQ=42.0;MQ0=0;MQRankSum=1.202;QD=16.41;ReadPosRankSum=-0.384	GT:AD:DP:GQ:PL	0/1:43,45:88:99:1472,0,1417
chrXVI	860459	.	C	T	865.77	PASS	AC=1;AF=0.5;AN=2;BaseQRankSum=2.854;DP=55;Dels=0.0;FS=7.45;HaplotypeScore=0.9734;MLEAC=1;MLEAF=0.5;MQ=41.46;MQ0=0;MQRankSum=-0.615;QD=15.74;ReadPosRankSum=-0.513	GT:AD:DP:GQ:PL	0/1:28,27:55:99:894,0,844
