# Supplementary material for: Disruption of Transcriptional Coactivator Sub1 Leads to Genome-Wide Re-distribution of Clustered Mutations Induced by APOBEC in Active Yeast Genes
Source: PLoS Genet. 2015 May 5;11(5):e1005217. doi: 10.1371/journal.pgen.1005217 (PMC4420506; doi:10.1371/journal.pgen.1005217)
Supplement: S1 Dataset — (ZIP) [file pgen.1005217.s001.zip › HAP/N006-LAN211-Can-HAP-NA-RUN1.vcf]

##fileformat=VCFv4.1
##FILTER=<ID=LowQual,Description="Low quality">
##FILTER=<ID=ambigious_snp,Description="QD < 2.000000 || FS > 60.000000 || MQ < 40.000000 || HaplotypeScore > 13.000000 || MappingQualityRankSum < -12.500000 || ReadPosRankSum < -8.000000">
##FORMAT=<ID=AD,Number=.,Type=Integer,Description="Allelic depths for the ref and alt alleles in the order listed">
##FORMAT=<ID=DP,Number=1,Type=Integer,Description="Approximate read depth (reads with MQ=255 or with bad mates are filtered)">
##FORMAT=<ID=GQ,Number=1,Type=Integer,Description="Genotype Quality">
##FORMAT=<ID=GT,Number=1,Type=String,Description="Genotype">
##FORMAT=<ID=PL,Number=G,Type=Integer,Description="Normalized, Phred-scaled likelihoods for genotypes as defined in the VCF specification">
##GATKCommandLine=<ID=SelectVariants,Version=3.2-0-g289df4b,Date="Wed Sep 03 14:39:20 MSK 2014",Epoch=1409740760925,CommandLineOptions="analysis_type=SelectVariants input_file=[] showFullBamList=false read_buffer_size=null phone_home=AWS gatk_key=null tag=NA read_filter=[] intervals=null excludeIntervals=null interval_set_rule=UNION interval_merging=ALL interval_padding=0 reference_sequence=/home/mahajrod/genetics/desaminases/data/LAN210_v0.10m/LAN210_v0.10m.fasta nonDeterministicRandomSeed=false disableDithering=false maxRuntime=-1 maxRuntimeUnits=MINUTES downsampling_type=BY_SAMPLE downsample_to_fraction=null downsample_to_coverage=1000 baq=OFF baqGapOpenPenalty=40.0 refactor_NDN_cigar_string=false fix_misencoded_quality_scores=false allow_potentially_misencoded_quality_scores=false useOriginalQualities=false defaultBaseQualities=-1 performanceLog=null BQSR=null quantize_quals=0 disable_indel_quals=false emit_original_quals=false preserve_qscores_less_than=6 globalQScorePrior=-1.0 validation_strictness=SILENT remove_program_records=false keep_program_records=false sample_rename_mapping_file=null unsafe=null disable_auto_index_creation_and_locking_when_reading_rods=false num_threads=1 num_cpu_threads_per_data_thread=1 num_io_threads=0 monitorThreadEfficiency=false num_bam_file_handles=null read_group_black_list=null pedigree=[] pedigreeString=[] pedigreeValidationType=STRICT allow_intervals_with_unindexed_bam=false generateShadowBCF=false variant_index_type=DYNAMIC_SEEK variant_index_parameter=-1 logging_level=INFO log_to_file=null help=false version=false variant=(RodBinding name=variant source=N006-LAN211-Can-HAP-NA-RUN1_GATK_filtered_SNP.vcf) discordance=(RodBinding name= source=UNBOUND) concordance=(RodBinding name= source=UNBOUND) out=org.broadinstitute.gatk.engine.io.stubs.VariantContextWriterStub no_cmdline_in_header=org.broadinstitute.gatk.engine.io.stubs.VariantContextWriterStub sites_only=org.broadinstitute.gatk.engine.io.stubs.VariantContextWriterStub bcf=org.broadinstitute.gatk.engine.io.stubs.VariantContextWriterStub sample_name=[] sample_expressions=null sample_file=null exclude_sample_name=[] exclude_sample_file=[] select_expressions=[] excludeNonVariants=false excludeFiltered=true restrictAllelesTo=ALL keepOriginalAC=false mendelianViolation=false mendelianViolationQualThreshold=0.0 select_random_fraction=0.0 remove_fraction_genotypes=0.0 selectTypeToInclude=[] keepIDs=null fullyDecode=false forceGenotypesDecode=false justRead=false maxIndelSize=2147483647 ALLOW_NONOVERLAPPING_COMMAND_LINE_SAMPLES=false filter_reads_with_N_cigar=false filter_mismatching_base_and_quals=false filter_bases_not_stored=false">
##INFO=<ID=AC,Number=A,Type=Integer,Description="Allele count in genotypes, for each ALT allele, in the same order as listed">
##INFO=<ID=AF,Number=A,Type=Float,Description="Allele Frequency, for each ALT allele, in the same order as listed">
##INFO=<ID=AN,Number=1,Type=Integer,Description="Total number of alleles in called genotypes">
##INFO=<ID=BaseQRankSum,Number=1,Type=Float,Description="Z-score from Wilcoxon rank sum test of Alt Vs. Ref base qualities">
##INFO=<ID=DP,Number=1,Type=Integer,Description="Approximate read depth; some reads may have been filtered">
##INFO=<ID=DS,Number=0,Type=Flag,Description="Were any of the samples downsampled?">
##INFO=<ID=Dels,Number=1,Type=Float,Description="Fraction of Reads Containing Spanning Deletions">
##INFO=<ID=FS,Number=1,Type=Float,Description="Phred-scaled p-value using Fisher's exact test to detect strand bias">
##INFO=<ID=HaplotypeScore,Number=1,Type=Float,Description="Consistency of the site with at most two segregating haplotypes">
##INFO=<ID=InbreedingCoeff,Number=1,Type=Float,Description="Inbreeding coefficient as estimated from the genotype likelihoods per-sample when compared against the Hardy-Weinberg expectation">
##INFO=<ID=MLEAC,Number=A,Type=Integer,Description="Maximum likelihood expectation (MLE) for the allele counts (not necessarily the same as the AC), for each ALT allele, in the same order as listed">
##INFO=<ID=MLEAF,Number=A,Type=Float,Description="Maximum likelihood expectation (MLE) for the allele frequency (not necessarily the same as the AF), for each ALT allele, in the same order as listed">
##INFO=<ID=MQ,Number=1,Type=Float,Description="RMS Mapping Quality">
##INFO=<ID=MQ0,Number=1,Type=Integer,Description="Total Mapping Quality Zero Reads">
##INFO=<ID=MQRankSum,Number=1,Type=Float,Description="Z-score From Wilcoxon rank sum test of Alt vs. Ref read mapping qualities">
##INFO=<ID=QD,Number=1,Type=Float,Description="Variant Confidence/Quality by Depth">
##INFO=<ID=RPA,Number=.,Type=Integer,Description="Number of times tandem repeat unit is repeated, for each allele (including reference)">
##INFO=<ID=RU,Number=1,Type=String,Description="Tandem repeat unit (bases)">
##INFO=<ID=ReadPosRankSum,Number=1,Type=Float,Description="Z-score from Wilcoxon rank sum test of Alt vs. Ref read position bias">
##INFO=<ID=STR,Number=0,Type=Flag,Description="Variant is a short tandem repeat">
##contig=<ID=chrI,length=198855>
##contig=<ID=chrII,length=810456>
##contig=<ID=chrIII,length=316501>
##contig=<ID=chrIV,length=1516959>
##contig=<ID=chrV,length=570663>
##contig=<ID=chrVI,length=270116>
##contig=<ID=chrVII,length=1084724>
##contig=<ID=chrVIII,length=557320>
##contig=<ID=chrIX,length=433988>
##contig=<ID=chrX,length=745688>
##contig=<ID=chrXI,length=666767>
##contig=<ID=chrXII,length=1065113>
##contig=<ID=chrXIII,length=917121>
##contig=<ID=chrXIV,length=784078>
##contig=<ID=chrXV,length=1078147>
##contig=<ID=chrXVI,length=943466>
##contig=<ID=mt,length=85611>
##reference=file:///home/mahajrod/genetics/desaminases/data/LAN210_v0.10m/LAN210_v0.10m.fasta
##source=SelectVariants
#CHROM	POS	ID	REF	ALT	QUAL	FILTER	INFO	FORMAT	N006-LAN211-Can-HAP-NA-RUN1
chrI	28534	.	C	T	1325.77	PASS	AC=1;AF=0.5;AN=2;BaseQRankSum=1.829;DP=67;Dels=0.0;FS=5.065;HaplotypeScore=0.0;MLEAC=1;MLEAF=0.5;MQ=42.0;MQ0=0;MQRankSum=-0.513;QD=19.79;ReadPosRankSum=1.829	GT:AD:DP:GQ:PL	0/1:29,38:67:99:1354,0,949
chrI	39400	.	T	C	1261.77	PASS	AC=1;AF=0.5;AN=2;BaseQRankSum=-1.554;DP=79;Dels=0.0;FS=0.0;HaplotypeScore=0.0;MLEAC=1;MLEAF=0.5;MQ=42.0;MQ0=0;MQRankSum=0.956;QD=15.97;ReadPosRankSum=-0.074	GT:AD:DP:GQ:PL	0/1:40,39:79:99:1290,0,1388
chrI	89700	.	A	G	1102.77	PASS	AC=1;AF=0.5;AN=2;BaseQRankSum=-0.592;DP=73;Dels=0.0;FS=3.148;HaplotypeScore=0.9947;MLEAC=1;MLEAF=0.5;MQ=42.0;MQ0=0;MQRankSum=1.421;QD=15.11;ReadPosRankSum=0.138	GT:AD:DP:GQ:PL	0/1:39,34:73:99:1131,0,1341
chrI	125911	.	T	C	947.77	PASS	AC=1;AF=0.5;AN=2;BaseQRankSum=0.158;DP=67;Dels=0.0;FS=0.937;HaplotypeScore=0.0;MLEAC=1;MLEAF=0.5;MQ=42.0;MQ0=0;MQRankSum=0.775;QD=14.15;ReadPosRankSum=-0.838	GT:AD:DP:GQ:PL	0/1:37,30:67:99:976,0,1225
chrI	126658	.	C	T	1726.77	PASS	AC=1;AF=0.5;AN=2;BaseQRankSum=0.645;DP=81;Dels=0.0;FS=3.207;HaplotypeScore=0.0;MLEAC=1;MLEAF=0.5;MQ=41.95;MQ0=0;MQRankSum=1.965;QD=21.32;ReadPosRankSum=-1.443	GT:AD:DP:GQ:PL	0/1:29,52:81:99:1755,0,885
chrI	126898	.	A	T	218.77	PASS	AC=1;AF=0.5;AN=2;BaseQRankSum=0.693;DP=75;Dels=0.0;FS=40.84;HaplotypeScore=7.3873;MLEAC=1;MLEAF=0.5;MQ=41.92;MQ0=0;MQRankSum=-1.043;QD=2.92;ReadPosRankSum=-4.682	GT:AD:DP:GQ:PL	0/1:62,13:75:99:247,0,1685
chrI	167567	.	A	G	1531.77	PASS	AC=1;AF=0.5;AN=2;BaseQRankSum=0.464;DP=91;Dels=0.0;FS=0.796;HaplotypeScore=0.0;MLEAC=1;MLEAF=0.5;MQ=42.0;MQ0=0;MQRankSum=-0.187;QD=16.83;ReadPosRankSum=-0.02	GT:AD:DP:GQ:PL	0/1:46,45:91:99:1560,0,1552
chrI	192292	.	A	T	1813.77	PASS	AC=2;AF=1.0;AN=2;DP=47;Dels=0.0;FS=0.0;HaplotypeScore=0.9983;MLEAC=2;MLEAF=1.0;MQ=41.66;MQ0=0;QD=32.93	GT:AD:DP:GQ:PL	1/1:0,47:47:99:1842,138,0
chrI	197688	.	A	G	1355.77	PASS	AC=1;AF=0.5;AN=2;BaseQRankSum=-0.154;DP=85;Dels=0.0;FS=6.991;HaplotypeScore=2.2931;MLEAC=1;MLEAF=0.5;MQ=42.0;MQ0=0;MQRankSum=0.998;QD=15.95;ReadPosRankSum=0.101	GT:AD:DP:GQ:PL	0/1:43,42:85:99:1384,0,1463
chrII	22945	.	T	C	1139.77	PASS	AC=1;AF=0.5;AN=2;BaseQRankSum=0.175;DP=81;Dels=0.0;FS=3.075;HaplotypeScore=0.0;MLEAC=1;MLEAF=0.5;MQ=42.0;MQ0=0;MQRankSum=-0.526;QD=14.07;ReadPosRankSum=1.579	GT:AD:DP:GQ:PL	0/1:44,37:81:99:1168,0,1411
chrII	37658	.	T	C	1081.77	PASS	AC=1;AF=0.5;AN=2;BaseQRankSum=-0.308;DP=66;Dels=0.0;FS=0.0;HaplotypeScore=0.9995;MLEAC=1;MLEAF=0.5;MQ=42.0;MQ0=0;MQRankSum=0.282;QD=16.39;ReadPosRankSum=-0.564	GT:AD:DP:GQ:PL	0/1:33,33:66:99:1110,0,1092
chrII	43489	.	C	T	1349.77	PASS	AC=1;AF=0.5;AN=2;BaseQRankSum=-0.294;DP=72;Dels=0.0;FS=3.177;HaplotypeScore=0.0;MLEAC=1;MLEAF=0.5;MQ=41.71;MQ0=0;MQRankSum=1.944;QD=18.75;ReadPosRankSum=-0.814	GT:AD:DP:GQ:PL	0/1:33,39:72:99:1378,0,1063
chrII	51114	.	T	C	1060.77	PASS	AC=1;AF=0.5;AN=2;BaseQRankSum=1.881;DP=74;Dels=0.0;FS=1.985;HaplotypeScore=0.0;MLEAC=1;MLEAF=0.5;MQ=42.0;MQ0=0;MQRankSum=-0.761;QD=14.33;ReadPosRankSum=-0.598	GT:AD:DP:GQ:PL	0/1:41,33:74:99:1089,0,1305
chrII	55254	.	T	C	940.77	PASS	AC=1;AF=0.5;AN=2;BaseQRankSum=-0.248;DP=70;Dels=0.0;FS=0.0;HaplotypeScore=0.0;MLEAC=1;MLEAF=0.5;MQ=42.0;MQ0=0;MQRankSum=-0.355;QD=13.44;ReadPosRankSum=1.277	GT:AD:DP:GQ:PL	0/1:39,31:70:99:969,0,1337
chrII	84019	.	T	C	1324.77	PASS	AC=1;AF=0.5;AN=2;BaseQRankSum=1.384;DP=75;Dels=0.0;FS=14.204;HaplotypeScore=0.9999;MLEAC=1;MLEAF=0.5;MQ=41.97;MQ0=0;MQRankSum=0.801;QD=17.66;ReadPosRankSum=1.023	GT:AD:DP:GQ:PL	0/1:36,39:75:99:1353,0,1169
chrII	84541	.	C	T	924.77	PASS	AC=1;AF=0.5;AN=2;BaseQRankSum=-2.839;DP=63;Dels=0.0;FS=6.929;HaplotypeScore=0.0;MLEAC=1;MLEAF=0.5;MQ=42.0;MQ0=0;MQRankSum=0.337;QD=14.68;ReadPosRankSum=-0.997	GT:AD:DP:GQ:PL	0/1:32,31:63:99:953,0,1124
chrII	89434	.	T	C	978.77	PASS	AC=1;AF=0.5;AN=2;BaseQRankSum=2.549;DP=74;Dels=0.0;FS=3.243;HaplotypeScore=0.0;MLEAC=1;MLEAF=0.5;MQ=42.0;MQ0=0;MQRankSum=-1.062;QD=13.23;ReadPosRankSum=0.457	GT:AD:DP:GQ:PL	0/1:44,30:74:99:1007,0,1517
chrII	89451	.	T	C	1211.77	PASS	AC=1;AF=0.5;AN=2;BaseQRankSum=0.621;DP=82;Dels=0.0;FS=0.0;HaplotypeScore=0.7887;MLEAC=1;MLEAF=0.5;MQ=42.0;MQ0=0;MQRankSum=-1.023;QD=14.78;ReadPosRankSum=-0.677	GT:AD:DP:GQ:PL	0/1:46,36:82:99:1240,0,1586
chrII	101221	.	T	C	663.77	PASS	AC=1;AF=0.5;AN=2;BaseQRankSum=1.727;DP=49;Dels=0.0;FS=1.129;HaplotypeScore=0.0;MLEAC=1;MLEAF=0.5;MQ=42.0;MQ0=0;MQRankSum=-0.131;QD=13.55;ReadPosRankSum=-0.556	GT:AD:DP:GQ:PL	0/1:28,21:49:99:692,0,868
chrII	105439	.	T	C	1039.77	PASS	AC=1;AF=0.5;AN=2;BaseQRankSum=3.025;DP=85;Dels=0.0;FS=1.865;HaplotypeScore=0.0;MLEAC=1;MLEAF=0.5;MQ=42.0;MQ0=0;MQRankSum=-0.195;QD=12.23;ReadPosRankSum=1.283	GT:AD:DP:GQ:PL	0/1:53,32:85:99:1068,0,1847
chrII	111363	.	T	C	908.77	PASS	AC=1;AF=0.5;AN=2;BaseQRankSum=-0.086;DP=58;Dels=0.0;FS=7.247;HaplotypeScore=0.0;MLEAC=1;MLEAF=0.5;MQ=42.0;MQ0=0;MQRankSum=1.533;QD=15.67;ReadPosRankSum=-0.179	GT:AD:DP:GQ:PL	0/1:30,28:58:99:937,0,996
chrII	123448	.	C	T	1360.77	PASS	AC=1;AF=0.5;AN=2;BaseQRankSum=1.236;DP=80;Dels=0.0;FS=0.0;HaplotypeScore=0.9983;MLEAC=1;MLEAF=0.5;MQ=41.82;MQ0=0;MQRankSum=0.14;QD=17.01;ReadPosRankSum=0.111	GT:AD:DP:GQ:PL	0/1:40,40:80:99:1389,0,1330
chrII	129817	.	T	C	1377.77	PASS	AC=1;AF=0.5;AN=2;BaseQRankSum=-0.962;DP=84;Dels=0.0;FS=4.183;HaplotypeScore=0.0;MLEAC=1;MLEAF=0.5;MQ=42.0;MQ0=0;MQRankSum=0.881;QD=16.4;ReadPosRankSum=0.792	GT:AD:DP:GQ:PL	0/1:42,42:84:99:1406,0,1470
chrII	151689	.	T	C	1020.77	PASS	AC=1;AF=0.5;AN=2;BaseQRankSum=0.959;DP=75;Dels=0.0;FS=0.863;HaplotypeScore=0.8941;MLEAC=1;MLEAF=0.5;MQ=42.0;MQ0=0;MQRankSum=-0.23;QD=13.61;ReadPosRankSum=-0.948	GT:AD:DP:GQ:PL	0/1:43,32:75:99:1049,0,1450
chrII	163302	.	G	A	1674.77	PASS	AC=1;AF=0.5;AN=2;BaseQRankSum=-1.228;DP=115;Dels=0.0;FS=3.452;HaplotypeScore=2.8814;MLEAC=1;MLEAF=0.5;MQ=41.98;MQ0=0;MQRankSum=-1.441;QD=14.56;ReadPosRankSum=1.486	GT:AD:DP:GQ:PL	0/1:63,52:115:99:1703,0,2212
chrII	164392	.	C	T	764.77	PASS	AC=1;AF=0.5;AN=2;BaseQRankSum=1.22;DP=53;Dels=0.0;FS=3.854;HaplotypeScore=0.734;MLEAC=1;MLEAF=0.5;MQ=42.0;MQ0=0;MQRankSum=1.399;QD=14.43;ReadPosRankSum=-1.131	GT:AD:DP:GQ:PL	0/1:28,25:53:99:793,0,953
chrII	164487	.	T	C	909.77	PASS	AC=1;AF=0.5;AN=2;BaseQRankSum=2.053;DP=71;Dels=0.0;FS=8.768;HaplotypeScore=0.0;MLEAC=1;MLEAF=0.5;MQ=42.0;MQ0=0;MQRankSum=1.453;QD=12.81;ReadPosRankSum=-0.018	GT:AD:DP:GQ:PL	0/1:43,28:71:99:938,0,1531
chrII	167522	.	T	C	1327.77	PASS	AC=1;AF=0.5;AN=2;BaseQRankSum=1.514;DP=78;Dels=0.0;FS=2.966;HaplotypeScore=0.0;MLEAC=1;MLEAF=0.5;MQ=42.0;MQ0=0;MQRankSum=0.095;QD=17.02;ReadPosRankSum=-0.335	GT:AD:DP:GQ:PL	0/1:38,40:78:99:1356,0,1324
chrII	173159	.	T	C	1677.77	PASS	AC=1;AF=0.5;AN=2;BaseQRankSum=1.396;DP=101;Dels=0.0;FS=2.58;HaplotypeScore=0.0;MLEAC=1;MLEAF=0.5;MQ=42.0;MQ0=0;MQRankSum=0.33;QD=16.61;ReadPosRankSum=-0.336	GT:AD:DP:GQ:PL	0/1:52,49:101:99:1706,0,1756
chrII	211807	.	T	C	1272.77	PASS	AC=1;AF=0.5;AN=2;BaseQRankSum=1.831;DP=88;Dels=0.0;FS=1.748;HaplotypeScore=0.9983;MLEAC=1;MLEAF=0.5;MQ=42.0;MQ0=0;MQRankSum=1.856;QD=14.46;ReadPosRankSum=2.058	GT:AD:DP:GQ:PL	0/1:49,39:88:99:1301,0,1691
chrII	275708	.	T	C	934.77	PASS	AC=1;AF=0.5;AN=2;BaseQRankSum=-0.241;DP=53;Dels=0.0;FS=0.0;HaplotypeScore=0.0;MLEAC=1;MLEAF=0.5;MQ=42.0;MQ0=0;MQRankSum=0.795;QD=17.64;ReadPosRankSum=0.027	GT:AD:DP:GQ:PL	0/1:24,29:53:99:963,0,798
chrII	295224	.	T	C	1368.77	PASS	AC=1;AF=0.5;AN=2;BaseQRankSum=-0.378;DP=83;Dels=0.0;FS=0.834;HaplotypeScore=0.0;MLEAC=1;MLEAF=0.5;MQ=42.0;MQ0=0;MQRankSum=-0.56;QD=16.49;ReadPosRankSum=-0.669	GT:AD:DP:GQ:PL	0/1:41,42:83:99:1397,0,1404
chrII	372998	.	T	C	1112.77	PASS	AC=1;AF=0.5;AN=2;BaseQRankSum=1.074;DP=69;Dels=0.0;FS=4.806;HaplotypeScore=0.0;MLEAC=1;MLEAF=0.5;MQ=42.0;MQ0=0;MQRankSum=-0.39;QD=16.13;ReadPosRankSum=-0.726	GT:AD:DP:GQ:PL	0/1:34,35:69:99:1141,0,1089
chrII	427126	.	T	C	649.77	PASS	AC=1;AF=0.5;AN=2;BaseQRankSum=0.463;DP=46;Dels=0.0;FS=0.0;HaplotypeScore=0.0;MLEAC=1;MLEAF=0.5;MQ=42.0;MQ0=0;MQRankSum=-0.243;QD=14.13;ReadPosRankSum=-1.103	GT:AD:DP:GQ:PL	0/1:25,21:46:99:678,0,851
chrII	455938	.	C	T	629.77	PASS	AC=1;AF=0.5;AN=2;BaseQRankSum=0.0;DP=40;Dels=0.0;FS=3.114;HaplotypeScore=0.0;MLEAC=1;MLEAF=0.5;MQ=42.0;MQ0=0;MQRankSum=1.381;QD=15.74;ReadPosRankSum=0.704	GT:AD:DP:GQ:PL	0/1:19,21:40:99:658,0,599
chrII	493865	.	T	C	1598.77	PASS	AC=1;AF=0.5;AN=2;BaseQRankSum=1.507;DP=89;Dels=0.0;FS=1.732;HaplotypeScore=0.0;MLEAC=1;MLEAF=0.5;MQ=42.0;MQ0=0;MQRankSum=0.989;QD=17.96;ReadPosRankSum=0.554	GT:AD:DP:GQ:PL	0/1:43,46:89:99:1627,0,1480
chrII	498281	.	T	C	1410.77	PASS	AC=1;AF=0.5;AN=2;BaseQRankSum=-0.791;DP=67;Dels=0.0;FS=0.0;HaplotypeScore=0.0;MLEAC=1;MLEAF=0.5;MQ=42.0;MQ0=0;MQRankSum=-0.268;QD=21.06;ReadPosRankSum=-2.099	GT:AD:DP:GQ:PL	0/1:24,43:67:99:1439,0,754
chrII	499244	.	T	C	595.77	PASS	AC=1;AF=0.5;AN=2;BaseQRankSum=-0.1;DP=61;Dels=0.0;FS=5.613;HaplotypeScore=0.0;MLEAC=1;MLEAF=0.5;MQ=42.0;MQ0=0;MQRankSum=0.038;QD=9.77;ReadPosRankSum=0.223	GT:AD:DP:GQ:PL	0/1:41,20:61:99:624,0,1472
chrII	503347	.	T	C	1047.77	PASS	AC=1;AF=0.5;AN=2;BaseQRankSum=-0.678;DP=64;Dels=0.0;FS=0.0;HaplotypeScore=0.8667;MLEAC=1;MLEAF=0.5;MQ=42.0;MQ0=0;MQRankSum=-0.53;QD=16.37;ReadPosRankSum=0.275	GT:AD:DP:GQ:PL	0/1:32,32:64:99:1076,0,1106
chrII	510610	.	T	C	1208.77	PASS	AC=1;AF=0.5;AN=2;BaseQRankSum=-0.421;DP=91;Dels=0.0;FS=0.786;HaplotypeScore=0.9159;MLEAC=1;MLEAF=0.5;MQ=42.0;MQ0=0;MQRankSum=-1.327;QD=13.28;ReadPosRankSum=-1.359	GT:AD:DP:GQ:PL	0/1:52,39:91:99:1237,0,1817
chrII	514290	.	C	T	1272.77	PASS	AC=1;AF=0.5;AN=2;BaseQRankSum=1.408;DP=87;Dels=0.0;FS=0.0;HaplotypeScore=0.0;MLEAC=1;MLEAF=0.5;MQ=42.0;MQ0=0;MQRankSum=0.552;QD=14.63;ReadPosRankSum=0.586	GT:AD:DP:GQ:PL	0/1:49,38:87:99:1301,0,1651
chrII	521669	.	G	A	1063.77	PASS	AC=1;AF=0.5;AN=2;BaseQRankSum=-2.958;DP=74;Dels=0.0;FS=0.0;HaplotypeScore=0.0;MLEAC=1;MLEAF=0.5;MQ=41.97;MQ0=0;MQRankSum=0.227;QD=14.38;ReadPosRankSum=-1.852	GT:AD:DP:GQ:PL	0/1:39,34:73:99:1092,0,1345
chrII	567586	.	C	T	1337.77	PASS	AC=1;AF=0.5;AN=2;BaseQRankSum=0.27;DP=76;Dels=0.0;FS=1.911;HaplotypeScore=0.8321;MLEAC=1;MLEAF=0.5;MQ=42.0;MQ0=0;MQRankSum=-0.686;QD=17.6;ReadPosRankSum=-0.863	GT:AD:DP:GQ:PL	0/1:37,39:76:99:1366,0,1249
chrII	578658	.	C	T	1113.77	PASS	AC=1;AF=0.5;AN=2;BaseQRankSum=0.689;DP=74;Dels=0.0;FS=0.0;HaplotypeScore=0.0;MLEAC=1;MLEAF=0.5;MQ=42.0;MQ0=0;MQRankSum=-0.201;QD=15.05;ReadPosRankSum=-1.491	GT:AD:DP:GQ:PL	0/1:40,34:74:99:1142,0,1314
chrII	581227	.	C	T	1073.77	PASS	AC=1;AF=0.5;AN=2;BaseQRankSum=-0.357;DP=67;Dels=0.0;FS=0.924;HaplotypeScore=1.4105;MLEAC=1;MLEAF=0.5;MQ=41.97;MQ0=0;MQRankSum=0.069;QD=16.03;ReadPosRankSum=-0.056	GT:AD:DP:GQ:PL	0/1:33,34:67:99:1102,0,1066
chrII	596049	.	T	C	1228.77	PASS	AC=1;AF=0.5;AN=2;BaseQRankSum=-0.519;DP=74;Dels=0.0;FS=12.122;HaplotypeScore=0.0;MLEAC=1;MLEAF=0.5;MQ=42.0;MQ0=0;MQRankSum=-1.578;QD=16.6;ReadPosRankSum=0.411	GT:AD:DP:GQ:PL	0/1:37,37:74:99:1257,0,1297
chrII	604360	.	T	C	831.77	PASS	AC=1;AF=0.5;AN=2;BaseQRankSum=1.596;DP=50;Dels=0.0;FS=0.0;HaplotypeScore=0.0;MLEAC=1;MLEAF=0.5;MQ=42.0;MQ0=0;MQRankSum=0.409;QD=16.64;ReadPosRankSum=0.895	GT:AD:DP:GQ:PL	0/1:23,27:50:99:860,0,753
chrII	664399	.	T	C	1528.77	PASS	AC=1;AF=0.5;AN=2;BaseQRankSum=0.108;DP=85;Dels=0.0;FS=0.0;HaplotypeScore=3.6753;MLEAC=1;MLEAF=0.5;MQ=42.0;MQ0=0;MQRankSum=0.233;QD=17.99;ReadPosRankSum=0.305	GT:AD:DP:GQ:PL	0/1:39,45:84:99:1557,0,1238
chrII	683757	.	T	C	1344.77	PASS	AC=1;AF=0.5;AN=2;BaseQRankSum=2.641;DP=71;Dels=0.0;FS=3.214;HaplotypeScore=0.0;MLEAC=1;MLEAF=0.5;MQ=42.0;MQ0=0;MQRankSum=0.006;QD=18.94;ReadPosRankSum=0.768	GT:AD:DP:GQ:PL	0/1:32,39:71:99:1373,0,1070
chrII	689692	.	C	T	914.77	PASS	AC=1;AF=0.5;AN=2;BaseQRankSum=0.988;DP=62;Dels=0.0;FS=0.973;HaplotypeScore=0.0;MLEAC=1;MLEAF=0.5;MQ=42.0;MQ0=0;MQRankSum=-1.594;QD=14.75;ReadPosRankSum=-0.748	GT:AD:DP:GQ:PL	0/1:33,29:62:99:943,0,1136
chrII	697401	.	C	T	1262.77	PASS	AC=1;AF=0.5;AN=2;BaseQRankSum=0.851;DP=70;Dels=0.0;FS=3.209;HaplotypeScore=0.0;MLEAC=1;MLEAF=0.5;MQ=42.0;MQ0=0;MQRankSum=1.833;QD=18.04;ReadPosRankSum=0.437	GT:AD:DP:GQ:PL	0/1:31,39:70:99:1291,0,1075
chrII	705963	.	T	C	840.77	PASS	AC=1;AF=0.5;AN=2;BaseQRankSum=1.234;DP=52;Dels=0.0;FS=10.225;HaplotypeScore=1.581;MLEAC=1;MLEAF=0.5;MQ=42.0;MQ0=0;MQRankSum=0.217;QD=16.17;ReadPosRankSum=-0.141	GT:AD:DP:GQ:PL	0/1:25,26:51:99:869,0,830
chrII	707558	.	T	C	876.77	PASS	AC=1;AF=0.5;AN=2;BaseQRankSum=0.174;DP=63;Dels=0.0;FS=5.067;HaplotypeScore=0.0;MLEAC=1;MLEAF=0.5;MQ=42.0;MQ0=0;MQRankSum=-0.993;QD=13.92;ReadPosRankSum=-0.049	GT:AD:DP:GQ:PL	0/1:36,27:63:99:905,0,1199
chrII	708271	.	T	C	1146.77	PASS	AC=1;AF=0.5;AN=2;BaseQRankSum=1.675;DP=72;Dels=0.0;FS=4.622;HaplotypeScore=0.0;MLEAC=1;MLEAF=0.5;MQ=42.0;MQ0=0;MQRankSum=-0.4;QD=15.93;ReadPosRankSum=0.773	GT:AD:DP:GQ:PL	0/1:38,34:72:99:1175,0,1297
chrII	713353	.	T	C	945.77	PASS	AC=1;AF=0.5;AN=2;BaseQRankSum=-2.176;DP=59;Dels=0.0;FS=11.599;HaplotypeScore=0.0;MLEAC=1;MLEAF=0.5;MQ=42.0;MQ0=0;MQRankSum=-0.872;QD=16.03;ReadPosRankSum=0.948	GT:AD:DP:GQ:PL	0/1:29,30:59:99:974,0,985
chrII	730937	.	T	C	1507.77	PASS	AC=1;AF=0.5;AN=2;BaseQRankSum=2.428;DP=87;Dels=0.0;FS=0.0;HaplotypeScore=0.0;MLEAC=1;MLEAF=0.5;MQ=42.0;MQ0=0;MQRankSum=0.574;QD=17.33;ReadPosRankSum=-0.234	GT:AD:DP:GQ:PL	0/1:41,46:87:99:1536,0,1345
chrII	731579	.	T	C	793.77	PASS	AC=1;AF=0.5;AN=2;BaseQRankSum=0.696;DP=58;Dels=0.0;FS=1.069;HaplotypeScore=0.0;MLEAC=1;MLEAF=0.5;MQ=42.0;MQ0=0;MQRankSum=-0.883;QD=13.69;ReadPosRankSum=-0.602	GT:AD:DP:GQ:PL	0/1:32,26:58:99:822,0,1062
chrII	736513	.	T	C	1421.77	PASS	AC=1;AF=0.5;AN=2;BaseQRankSum=2.201;DP=83;Dels=0.0;FS=1.8;HaplotypeScore=0.0;MLEAC=1;MLEAF=0.5;MQ=42.0;MQ0=0;MQRankSum=0.788;QD=17.13;ReadPosRankSum=0.652	GT:AD:DP:GQ:PL	0/1:40,43:83:99:1450,0,1296
chrII	757403	.	T	C	1245.77	PASS	AC=1;AF=0.5;AN=2;BaseQRankSum=3.09;DP=68;Dels=0.0;FS=12.713;HaplotypeScore=0.0;MLEAC=1;MLEAF=0.5;MQ=42.0;MQ0=0;MQRankSum=-1.186;QD=18.32;ReadPosRankSum=-0.412	GT:AD:DP:GQ:PL	0/1:32,36:68:99:1274,0,1021
chrII	769476	.	T	C	1852.77	PASS	AC=1;AF=0.5;AN=2;BaseQRankSum=0.465;DP=106;Dels=0.0;FS=0.0;HaplotypeScore=0.0;MLEAC=1;MLEAF=0.5;MQ=42.0;MQ0=0;MQRankSum=1.349;QD=17.48;ReadPosRankSum=-0.269	GT:AD:DP:GQ:PL	0/1:52,54:106:99:1881,0,1675
chrII	771347	.	T	C	1193.77	PASS	AC=1;AF=0.5;AN=2;BaseQRankSum=-0.285;DP=78;Dels=0.0;FS=0.846;HaplotypeScore=2.2312;MLEAC=1;MLEAF=0.5;MQ=42.0;MQ0=0;MQRankSum=1.285;QD=15.3;ReadPosRankSum=-2.074	GT:AD:DP:GQ:PL	0/1:40,38:78:99:1222,0,1305
chrII	782391	.	A	T	344.77	PASS	AC=1;AF=0.5;AN=2;BaseQRankSum=-1.41;DP=54;Dels=0.0;FS=41.243;HaplotypeScore=2.9995;MLEAC=1;MLEAF=0.5;MQ=42.0;MQ0=0;MQRankSum=2.066;QD=6.38;ReadPosRankSum=2.086	GT:AD:DP:GQ:PL	0/1:39,15:54:99:373,0,1424
chrII	801604	.	T	C	1475.77	PASS	AC=1;AF=0.5;AN=2;BaseQRankSum=2.335;DP=89;Dels=0.0;FS=8.81;HaplotypeScore=0.9958;MLEAC=1;MLEAF=0.5;MQ=42.0;MQ0=0;MQRankSum=-0.406;QD=16.58;ReadPosRankSum=2.105	GT:AD:DP:GQ:PL	0/1:45,44:89:99:1504,0,1528
chrIII	52388	.	T	C	405.77	PASS	AC=1;AF=0.5;AN=2;BaseQRankSum=0.354;DP=25;Dels=0.0;FS=1.623;HaplotypeScore=0.0;MLEAC=1;MLEAF=0.5;MQ=42.0;MQ0=0;MQRankSum=0.462;QD=16.23;ReadPosRankSum=0.245	GT:AD:DP:GQ:PL	0/1:12,13:25:99:434,0,406
chrIII	59273	.	C	T	976.77	PASS	AC=1;AF=0.5;AN=2;BaseQRankSum=-0.561;DP=58;Dels=0.0;FS=7.032;HaplotypeScore=0.0;MLEAC=1;MLEAF=0.5;MQ=42.0;MQ0=0;MQRankSum=0.795;QD=16.84;ReadPosRankSum=-0.857	GT:AD:DP:GQ:PL	0/1:27,31:58:99:1005,0,874
chrIII	64630	.	G	A	683.77	PASS	AC=1;AF=0.5;AN=2;BaseQRankSum=0.015;DP=61;Dels=0.0;FS=51.232;HaplotypeScore=6.9989;MLEAC=1;MLEAF=0.5;MQ=42.0;MQ0=0;MQRankSum=-0.198;QD=11.21;ReadPosRankSum=2.569	GT:AD:DP:GQ:PL	0/1:37,23:61:99:712,0,1334
chrIII	174408	.	T	C	998.77	PASS	AC=1;AF=0.5;AN=2;BaseQRankSum=0.851;DP=84;Dels=0.0;FS=0.872;HaplotypeScore=0.0;MLEAC=1;MLEAF=0.5;MQ=42.0;MQ0=0;MQRankSum=0.047;QD=11.89;ReadPosRankSum=-0.426	GT:AD:DP:GQ:PL	0/1:49,33:82:99:1027,0,1657
chrIII	181014	.	T	C	1387.77	PASS	AC=1;AF=0.5;AN=2;BaseQRankSum=-0.515;DP=77;Dels=0.0;FS=0.0;HaplotypeScore=0.0;MLEAC=1;MLEAF=0.5;MQ=42.0;MQ0=0;MQRankSum=-0.923;QD=18.02;ReadPosRankSum=-1.188	GT:AD:DP:GQ:PL	0/1:37,40:77:99:1416,0,1285
chrIII	182681	.	T	C	1363.77	PASS	AC=1;AF=0.5;AN=2;BaseQRankSum=0.565;DP=71;Dels=0.0;FS=10.479;HaplotypeScore=0.0;MLEAC=1;MLEAF=0.5;MQ=42.0;MQ0=0;MQRankSum=-0.599;QD=19.21;ReadPosRankSum=0.227	GT:AD:DP:GQ:PL	0/1:30,41:71:99:1392,0,994
chrIII	186069	.	T	C	1119.77	PASS	AC=1;AF=0.5;AN=2;BaseQRankSum=-1.208;DP=75;Dels=0.0;FS=9.758;HaplotypeScore=0.0;MLEAC=1;MLEAF=0.5;MQ=42.0;MQ0=0;MQRankSum=2.517;QD=14.93;ReadPosRankSum=-0.548	GT:AD:DP:GQ:PL	0/1:41,34:75:99:1148,0,1421
chrIII	190303	.	G	T	213.77	PASS	AC=1;AF=0.5;AN=2;BaseQRankSum=-1.832;DP=28;Dels=0.0;FS=25.056;HaplotypeScore=0.0;MLEAC=1;MLEAF=0.5;MQ=42.0;MQ0=0;MQRankSum=-0.027;QD=7.63;ReadPosRankSum=1.832	GT:AD:DP:GQ:PL	0/1:19,8:27:99:242,0,702
chrIII	193089	.	C	T	1392.77	PASS	AC=1;AF=0.5;AN=2;BaseQRankSum=0.938;DP=66;Dels=0.0;FS=0.961;HaplotypeScore=0.9734;MLEAC=1;MLEAF=0.5;MQ=42.0;MQ0=0;MQRankSum=-0.558;QD=21.1;ReadPosRankSum=2.461	GT:AD:DP:GQ:PL	0/1:26,40:66:99:1421,0,843
chrIII	202073	.	T	C	1605.77	PASS	AC=1;AF=0.5;AN=2;BaseQRankSum=0.644;DP=91;Dels=0.0;FS=0.0;HaplotypeScore=0.0;MLEAC=1;MLEAF=0.5;MQ=42.0;MQ0=0;MQRankSum=-0.86;QD=17.65;ReadPosRankSum=-0.212	GT:AD:DP:GQ:PL	0/1:40,51:91:99:1634,0,1368
chrIII	203650	.	T	C	1431.77	PASS	AC=1;AF=0.5;AN=2;BaseQRankSum=-0.038;DP=87;Dels=0.0;FS=0.814;HaplotypeScore=0.0;MLEAC=1;MLEAF=0.5;MQ=42.0;MQ0=0;MQRankSum=-2.373;QD=16.46;ReadPosRankSum=1.142	GT:AD:DP:GQ:PL	0/1:44,43:87:99:1460,0,1496
chrIII	239361	.	T	C	1175.77	PASS	AC=1;AF=0.5;AN=2;BaseQRankSum=-1.105;DP=66;Dels=0.0;FS=9.003;HaplotypeScore=0.0;MLEAC=1;MLEAF=0.5;MQ=42.0;MQ0=0;MQRankSum=-1.028;QD=17.81;ReadPosRankSum=-0.296	GT:AD:DP:GQ:PL	0/1:31,35:66:99:1204,0,1021
chrIII	245457	.	T	C	1349.77	PASS	AC=1;AF=0.5;AN=2;BaseQRankSum=1.035;DP=85;Dels=0.0;FS=1.764;HaplotypeScore=0.0;MLEAC=1;MLEAF=0.5;MQ=42.0;MQ0=0;MQRankSum=-0.594;QD=15.88;ReadPosRankSum=-1.616	GT:AD:DP:GQ:PL	0/1:45,40:85:99:1378,0,1453
chrIII	246585	.	T	C	1093.77	PASS	AC=1;AF=0.5;AN=2;BaseQRankSum=0.037;DP=69;Dels=0.0;FS=6.339;HaplotypeScore=0.9578;MLEAC=1;MLEAF=0.5;MQ=42.0;MQ0=0;MQRankSum=-0.528;QD=15.85;ReadPosRankSum=0.123	GT:AD:DP:GQ:PL	0/1:33,35:68:99:1122,0,1083
chrIII	247223	.	T	C	1056.77	PASS	AC=1;AF=0.5;AN=2;BaseQRankSum=0.678;DP=69;Dels=0.0;FS=0.912;HaplotypeScore=0.9995;MLEAC=1;MLEAF=0.5;MQ=42.0;MQ0=0;MQRankSum=-0.15;QD=15.32;ReadPosRankSum=-0.918	GT:AD:DP:GQ:PL	0/1:35,34:69:99:1085,0,1032
chrIII	262061	.	T	C	607.77	PASS	AC=1;AF=0.5;AN=2;BaseQRankSum=1.474;DP=38;Dels=0.0;FS=0.0;HaplotypeScore=1.9066;MLEAC=1;MLEAF=0.5;MQ=42.0;MQ0=0;MQRankSum=-0.957;QD=15.99;ReadPosRankSum=0.41	GT:AD:DP:GQ:PL	0/1:18,19:37:99:636,0,552
chrIII	270608	.	C	T	549.77	PASS	AC=1;AF=0.5;AN=2;BaseQRankSum=0.019;DP=52;Dels=0.0;FS=6.203;HaplotypeScore=0.0;MLEAC=1;MLEAF=0.5;MQ=42.0;MQ0=0;MQRankSum=-1.102;QD=10.57;ReadPosRankSum=2.394	GT:AD:DP:GQ:PL	0/1:33,19:52:99:578,0,1188
chrIII	272859	.	C	T	1351.77	PASS	AC=1;AF=0.5;AN=2;BaseQRankSum=0.119;DP=85;Dels=0.0;FS=4.171;HaplotypeScore=0.0;MLEAC=1;MLEAF=0.5;MQ=42.0;MQ0=0;MQRankSum=-0.04;QD=15.9;ReadPosRankSum=1.235	GT:AD:DP:GQ:PL	0/1:43,42:85:99:1380,0,1454
chrIII	274100	.	T	C	701.77	PASS	AC=1;AF=0.5;AN=2;BaseQRankSum=-0.352;DP=45;Dels=0.0;FS=6.369;HaplotypeScore=0.0;MLEAC=1;MLEAF=0.5;MQ=42.0;MQ0=0;MQRankSum=0.352;QD=15.59;ReadPosRankSum=2.032	GT:AD:DP:GQ:PL	0/1:23,22:45:99:730,0,787
chrIII	276457	.	T	C	1145.77	PASS	AC=1;AF=0.5;AN=2;BaseQRankSum=1.323;DP=62;Dels=0.0;FS=0.979;HaplotypeScore=0.0;MLEAC=1;MLEAF=0.5;MQ=42.0;MQ0=0;MQRankSum=-0.092;QD=18.48;ReadPosRankSum=0.757	GT:AD:DP:GQ:PL	0/1:28,34:62:99:1174,0,947
chrIV	23162	.	A	G	1094.77	PASS	AC=1;AF=0.5;AN=2;BaseQRankSum=-0.759;DP=82;Dels=0.0;FS=0.0;HaplotypeScore=0.9992;MLEAC=1;MLEAF=0.5;MQ=42.0;MQ0=0;MQRankSum=1.116;QD=13.35;ReadPosRankSum=0.15	GT:AD:DP:GQ:PL	0/1:47,35:82:99:1123,0,1652
chrIV	31754	.	T	C	1410.77	PASS	AC=1;AF=0.5;AN=2;BaseQRankSum=-0.162;DP=76;Dels=0.0;FS=0.0;HaplotypeScore=0.0;MLEAC=1;MLEAF=0.5;MQ=42.0;MQ0=0;MQRankSum=-1.666;QD=18.56;ReadPosRankSum=-0.078	GT:AD:DP:GQ:PL	0/1:34,42:76:99:1439,0,1081
chrIV	41006	.	C	T	776.77	PASS	AC=1;AF=0.5;AN=2;BaseQRankSum=0.734;DP=58;Dels=0.0;FS=1.134;HaplotypeScore=0.0;MLEAC=1;MLEAF=0.5;MQ=42.0;MQ0=0;MQRankSum=-0.118;QD=13.39;ReadPosRankSum=-2.045	GT:AD:DP:GQ:PL	0/1:34,24:58:99:805,0,1186
chrIV	41021	.	T	C	938.77	PASS	AC=1;AF=0.5;AN=2;BaseQRankSum=2.303;DP=66;Dels=0.0;FS=1.049;HaplotypeScore=0.0;MLEAC=1;MLEAF=0.5;MQ=42.0;MQ0=0;MQRankSum=-0.032;QD=14.22;ReadPosRankSum=-1.382	GT:AD:DP:GQ:PL	0/1:38,28:66:99:967,0,1310
chrIV	42214	.	T	C	1430.77	PASS	AC=1;AF=0.5;AN=2;BaseQRankSum=1.263;DP=95;Dels=0.0;FS=1.654;HaplotypeScore=0.0;MLEAC=1;MLEAF=0.5;MQ=42.0;MQ0=0;MQRankSum=0.265;QD=15.06;ReadPosRankSum=-0.525	GT:AD:DP:GQ:PL	0/1:50,45:95:99:1459,0,1679
chrIV	42380	.	A	G	1255.77	PASS	AC=1;AF=0.5;AN=2;BaseQRankSum=-1.357;DP=66;Dels=0.0;FS=22.291;HaplotypeScore=0.0;MLEAC=1;MLEAF=0.5;MQ=42.0;MQ0=0;MQRankSum=1.938;QD=19.03;ReadPosRankSum=-0.013	GT:AD:DP:GQ:PL	0/1:29,37:66:99:1284,0,980
chrIV	46615	.	C	T	1039.77	PASS	AC=1;AF=0.5;AN=2;BaseQRankSum=-0.579;DP=68;Dels=0.0;FS=0.0;HaplotypeScore=0.0;MLEAC=1;MLEAF=0.5;MQ=42.0;MQ0=0;MQRankSum=0.332;QD=15.29;ReadPosRankSum=0.911	GT:AD:DP:GQ:PL	0/1:37,31:68:99:1068,0,1251
chrIV	59118	.	T	C	913.77	PASS	AC=1;AF=0.5;AN=2;BaseQRankSum=-0.271;DP=65;Dels=0.0;FS=0.95;HaplotypeScore=0.8667;MLEAC=1;MLEAF=0.5;MQ=42.0;MQ0=0;MQRankSum=-1.023;QD=14.06;ReadPosRankSum=0.442	GT:AD:DP:GQ:PL	0/1:36,29:65:99:942,0,1170
chrIV	86945	.	C	T	702.77	PASS	AC=1;AF=0.5;AN=2;BaseQRankSum=0.529;DP=58;Dels=0.0;FS=0.0;HaplotypeScore=2.2312;MLEAC=1;MLEAF=0.5;MQ=42.0;MQ0=0;MQRankSum=-1.309;QD=12.12;ReadPosRankSum=-0.415	GT:AD:DP:GQ:PL	0/1:34,23:57:99:731,0,1097
chrIV	94574	.	A	G	1453.77	PASS	AC=1;AF=0.5;AN=2;BaseQRankSum=2.236;DP=89;Dels=0.0;FS=1.734;HaplotypeScore=0.0;MLEAC=1;MLEAF=0.5;MQ=42.0;MQ0=0;MQRankSum=-0.291;QD=16.33;ReadPosRankSum=0.053	GT:AD:DP:GQ:PL	0/1:44,45:89:99:1482,0,1478
chrIV	96151	.	T	C	1202.77	PASS	AC=1;AF=0.5;AN=2;BaseQRankSum=2.466;DP=73;Dels=0.0;FS=7.888;HaplotypeScore=0.0;MLEAC=1;MLEAF=0.5;MQ=42.0;MQ0=0;MQRankSum=-1.164;QD=16.48;ReadPosRankSum=2.896	GT:AD:DP:GQ:PL	0/1:37,36:73:99:1231,0,1189
chrIV	117215	.	A	G	1004.77	PASS	AC=1;AF=0.5;AN=2;BaseQRankSum=0.209;DP=64;Dels=0.0;FS=16.249;HaplotypeScore=0.0;MLEAC=1;MLEAF=0.5;MQ=42.0;MQ0=0;MQRankSum=-1.15;QD=15.7;ReadPosRankSum=-0.478	GT:AD:DP:GQ:PL	0/1:34,30:64:99:1033,0,1161
chrIV	123554	.	A	G	770.77	PASS	AC=1;AF=0.5;AN=2;BaseQRankSum=1.145;DP=73;Dels=0.0;FS=0.948;HaplotypeScore=0.0;MLEAC=1;MLEAF=0.5;MQ=41.97;MQ0=0;MQRankSum=-0.343;QD=10.56;ReadPosRankSum=-0.25	GT:AD:DP:GQ:PL	0/1:48,25:73:99:799,0,1593
chrIV	125661	.	G	A	923.77	PASS	AC=1;AF=0.5;AN=2;BaseQRankSum=0.407;DP=60;Dels=0.0;FS=5.238;HaplotypeScore=0.8321;MLEAC=1;MLEAF=0.5;MQ=42.0;MQ0=0;MQRankSum=0.363;QD=15.4;ReadPosRankSum=0.585	GT:AD:DP:GQ:PL	0/1:32,28:60:99:952,0,1076
chrIV	146194	.	A	G	1284.77	PASS	AC=1;AF=0.5;AN=2;BaseQRankSum=1.393;DP=76;Dels=0.0;FS=0.0;HaplotypeScore=1.6643;MLEAC=1;MLEAF=0.5;MQ=42.0;MQ0=0;MQRankSum=1.154;QD=16.9;ReadPosRankSum=0.104	GT:AD:DP:GQ:PL	0/1:37,39:76:99:1313,0,1186
chrIV	162056	.	A	G	1102.77	PASS	AC=1;AF=0.5;AN=2;BaseQRankSum=2.613;DP=76;Dels=0.0;FS=0.893;HaplotypeScore=0.8667;MLEAC=1;MLEAF=0.5;MQ=42.0;MQ0=0;MQRankSum=0.261;QD=14.51;ReadPosRankSum=-0.367	GT:AD:DP:GQ:PL	0/1:41,34:75:99:1131,0,1413
chrIV	171126	.	G	A	1487.77	PASS	AC=1;AF=0.5;AN=2;BaseQRankSum=-0.927;DP=104;Dels=0.0;FS=0.0;HaplotypeScore=3.824;MLEAC=1;MLEAF=0.5;MQ=41.98;MQ0=0;MQRankSum=0.405;QD=14.31;ReadPosRankSum=-1.894	GT:AD:DP:GQ:PL	0/1:57,47:104:99:1516,0,1912
chrIV	190206	.	T	C	1410.77	PASS	AC=1;AF=0.5;AN=2;BaseQRankSum=1.502;DP=90;Dels=0.0;FS=0.0;HaplotypeScore=0.0;MLEAC=1;MLEAF=0.5;MQ=42.0;MQ0=0;MQRankSum=-0.792;QD=15.68;ReadPosRankSum=-1.171	GT:AD:DP:GQ:PL	0/1:47,43:90:99:1439,0,1576
chrIV	196818	.	A	G	1303.77	PASS	AC=1;AF=0.5;AN=2;BaseQRankSum=1.167;DP=81;Dels=0.0;FS=4.241;HaplotypeScore=0.0;MLEAC=1;MLEAF=0.5;MQ=42.0;MQ0=0;MQRankSum=-1.818;QD=16.1;ReadPosRankSum=-0.241	GT:AD:DP:GQ:PL	0/1:41,40:81:99:1332,0,1343
chrIV	198187	.	A	G	1176.77	PASS	AC=1;AF=0.5;AN=2;BaseQRankSum=-1.052;DP=71;Dels=0.0;FS=4.601;HaplotypeScore=1.9722;MLEAC=1;MLEAF=0.5;MQ=42.0;MQ0=0;MQRankSum=-0.288;QD=16.57;ReadPosRankSum=-0.053	GT:AD:DP:GQ:PL	0/1:34,36:70:99:1205,0,1132
chrIV	198989	.	T	C	768.77	PASS	AC=1;AF=0.5;AN=2;BaseQRankSum=1.123;DP=54;Dels=0.0;FS=15.752;HaplotypeScore=0.0;MLEAC=1;MLEAF=0.5;MQ=42.0;MQ0=0;MQRankSum=1.314;QD=14.24;ReadPosRankSum=0.618	GT:AD:DP:GQ:PL	0/1:30,24:54:99:797,0,994
chrIV	199973	.	A	G	1177.77	PASS	AC=1;AF=0.5;AN=2;BaseQRankSum=0.2;DP=70;Dels=0.0;FS=0.909;HaplotypeScore=0.9159;MLEAC=1;MLEAF=0.5;MQ=42.0;MQ0=0;MQRankSum=-1.891;QD=16.83;ReadPosRankSum=1.092	GT:AD:DP:GQ:PL	0/1:35,35:70:99:1206,0,1219
chrIV	205058	.	T	C	1087.77	PASS	AC=1;AF=0.5;AN=2;BaseQRankSum=1.062;DP=78;Dels=0.0;FS=0.867;HaplotypeScore=0.0;MLEAC=1;MLEAF=0.5;MQ=42.0;MQ0=0;MQRankSum=-0.799;QD=13.95;ReadPosRankSum=0.324	GT:AD:DP:GQ:PL	0/1:45,33:78:99:1116,0,1568
chrIV	215520	.	A	G	1185.77	PASS	AC=1;AF=0.5;AN=2;BaseQRankSum=-1.174;DP=63;Dels=0.0;FS=5.005;HaplotypeScore=0.0;MLEAC=1;MLEAF=0.5;MQ=42.0;MQ0=0;MQRankSum=0.715;QD=18.82;ReadPosRankSum=1.479	GT:AD:DP:GQ:PL	0/1:27,36:63:99:1214,0,915
chrIV	216085	.	A	G	1391.77	PASS	AC=1;AF=0.5;AN=2;BaseQRankSum=0.426;DP=77;Dels=0.0;FS=0.854;HaplotypeScore=0.0;MLEAC=1;MLEAF=0.5;MQ=42.0;MQ0=0;MQRankSum=-1.062;QD=18.07;ReadPosRankSum=-0.313	GT:AD:DP:GQ:PL	0/1:34,43:77:99:1420,0,1147
chrIV	219419	.	G	A	946.77	PASS	AC=1;AF=0.5;AN=2;BaseQRankSum=3.094;DP=78;Dels=0.0;FS=1.964;HaplotypeScore=0.0;MLEAC=1;MLEAF=0.5;MQ=42.0;MQ0=0;MQRankSum=-0.306;QD=12.14;ReadPosRankSum=0.082	GT:AD:DP:GQ:PL	0/1:47,31:78:99:975,0,1674
chrIV	219832	.	G	A	1183.77	PASS	AC=1;AF=0.5;AN=2;BaseQRankSum=-0.933;DP=73;Dels=0.0;FS=0.897;HaplotypeScore=0.0;MLEAC=1;MLEAF=0.5;MQ=40.52;MQ0=0;MQRankSum=-0.226;QD=16.22;ReadPosRankSum=-0.48	GT:AD:DP:GQ:PL	0/1:35,38:73:99:1212,0,1130
chrIV	221091	.	T	C	1281.77	PASS	AC=1;AF=0.5;AN=2;BaseQRankSum=0.951;DP=76;Dels=0.0;FS=0.0;HaplotypeScore=0.8667;MLEAC=1;MLEAF=0.5;MQ=42.0;MQ0=0;MQRankSum=-0.068;QD=16.87;ReadPosRankSum=0.961	GT:AD:DP:GQ:PL	0/1:38,38:76:99:1310,0,1315
chrIV	221564	.	A	G	1217.77	PASS	AC=1;AF=0.5;AN=2;BaseQRankSum=1.181;DP=70;Dels=0.0;FS=8.448;HaplotypeScore=1.399;MLEAC=1;MLEAF=0.5;MQ=42.0;MQ0=0;MQRankSum=-1.545;QD=17.4;ReadPosRankSum=1.063	GT:AD:DP:GQ:PL	0/1:34,36:70:99:1246,0,1162
chrIV	233875	.	A	G	934.77	PASS	AC=1;AF=0.5;AN=2;BaseQRankSum=1.446;DP=79;Dels=0.0;FS=4.48;HaplotypeScore=0.9734;MLEAC=1;MLEAF=0.5;MQ=42.0;MQ0=0;MQRankSum=0.657;QD=11.83;ReadPosRankSum=0.089	GT:AD:DP:GQ:PL	0/1:48,29:77:99:963,0,1702
chrIV	241953	.	T	C	1581.77	PASS	AC=1;AF=0.5;AN=2;BaseQRankSum=2.715;DP=86;Dels=0.0;FS=7.24;HaplotypeScore=0.0;MLEAC=1;MLEAF=0.5;MQ=42.0;MQ0=0;MQRankSum=-1.726;QD=18.39;ReadPosRankSum=1.891	GT:AD:DP:GQ:PL	0/1:39,47:86:99:1610,0,1284
chrIV	244481	.	T	C	1582.77	PASS	AC=1;AF=0.5;AN=2;BaseQRankSum=-0.501;DP=104;Dels=0.0;FS=1.619;HaplotypeScore=0.0;MLEAC=1;MLEAF=0.5;MQ=42.0;MQ0=0;MQRankSum=-0.124;QD=15.22;ReadPosRankSum=-0.742	GT:AD:DP:GQ:PL	0/1:55,49:104:99:1611,0,1910
chrIV	253481	.	T	C	1550.77	PASS	AC=1;AF=0.5;AN=2;BaseQRankSum=1.294;DP=86;Dels=0.0;FS=1.734;HaplotypeScore=0.0;MLEAC=1;MLEAF=0.5;MQ=42.0;MQ0=0;MQRankSum=-0.195;QD=18.03;ReadPosRankSum=0.29	GT:AD:DP:GQ:PL	0/1:40,46:86:99:1579,0,1348
chrIV	258837	.	C	G	3115.77	PASS	AC=2;AF=1.0;AN=2;DP=80;Dels=0.0;FS=0.0;HaplotypeScore=0.0;MLEAC=2;MLEAF=1.0;MQ=42.0;MQ0=0;QD=29.04	GT:AD:DP:GQ:PL	1/1:0,79:79:99:3144,235,0
chrIV	259304	.	G	A	1946.77	PASS	AC=1;AF=0.5;AN=2;BaseQRankSum=1.433;DP=98;Dels=0.0;FS=0.0;HaplotypeScore=0.0;MLEAC=1;MLEAF=0.5;MQ=42.0;MQ0=0;MQRankSum=-0.043;QD=19.86;ReadPosRankSum=0.31	GT:AD:DP:GQ:PL	0/1:41,57:98:99:1975,0,1338
chrIV	259394	.	T	C	1204.77	PASS	AC=1;AF=0.5;AN=2;BaseQRankSum=-1.287;DP=90;Dels=0.0;FS=8.607;HaplotypeScore=0.0;MLEAC=1;MLEAF=0.5;MQ=42.0;MQ0=0;MQRankSum=-1.755;QD=13.39;ReadPosRankSum=-1.017	GT:AD:DP:GQ:PL	0/1:53,37:90:99:1233,0,1870
chrIV	262646	.	A	G	1270.77	PASS	AC=1;AF=0.5;AN=2;BaseQRankSum=0.848;DP=101;Dels=0.0;FS=0.759;HaplotypeScore=0.9332;MLEAC=1;MLEAF=0.5;MQ=41.98;MQ0=0;MQRankSum=0.519;QD=12.58;ReadPosRankSum=0.855	GT:AD:DP:GQ:PL	0/1:60,41:101:99:1299,0,1971
chrIV	272207	.	T	C	987.77	PASS	AC=1;AF=0.5;AN=2;BaseQRankSum=1.803;DP=84;Dels=0.0;FS=3.003;HaplotypeScore=0.0;MLEAC=1;MLEAF=0.5;MQ=42.0;MQ0=0;MQRankSum=-0.118;QD=11.76;ReadPosRankSum=-0.711	GT:AD:DP:GQ:PL	0/1:52,31:83:99:1016,0,1787
chrIV	283489	.	T	C	1098.77	PASS	AC=1;AF=0.5;AN=2;BaseQRankSum=1.8;DP=60;Dels=0.0;FS=11.118;HaplotypeScore=0.0;MLEAC=1;MLEAF=0.5;MQ=42.0;MQ0=0;MQRankSum=0.689;QD=18.31;ReadPosRankSum=0.496	GT:AD:DP:GQ:PL	0/1:28,32:60:99:1127,0,877
chrIV	289459	.	T	C	1568.77	PASS	AC=1;AF=0.5;AN=2;BaseQRankSum=0.537;DP=81;Dels=0.0;FS=7.809;HaplotypeScore=0.0;MLEAC=1;MLEAF=0.5;MQ=41.82;MQ0=0;MQRankSum=-0.119;QD=19.37;ReadPosRankSum=-0.527	GT:AD:DP:GQ:PL	0/1:36,45:81:99:1597,0,1143
chrIV	291429	.	A	G	1079.77	PASS	AC=1;AF=0.5;AN=2;BaseQRankSum=1.601;DP=72;Dels=0.0;FS=4.58;HaplotypeScore=0.0;MLEAC=1;MLEAF=0.5;MQ=42.0;MQ0=0;MQRankSum=-0.676;QD=15.0;ReadPosRankSum=2.421	GT:AD:DP:GQ:PL	0/1:39,32:71:99:1108,0,1329
chrIV	291565	.	C	T	1463.77	PASS	AC=1;AF=0.5;AN=2;BaseQRankSum=0.194;DP=83;Dels=0.0;FS=4.232;HaplotypeScore=3.6548;MLEAC=1;MLEAF=0.5;MQ=41.98;MQ0=0;MQRankSum=-1.301;QD=17.64;ReadPosRankSum=0.535	GT:AD:DP:GQ:PL	0/1:38,43:83:99:1492,0,1243
chrIV	293991	.	C	T	1522.77	PASS	AC=1;AF=0.5;AN=2;BaseQRankSum=0.744;DP=87;Dels=0.0;FS=0.0;HaplotypeScore=0.0;MLEAC=1;MLEAF=0.5;MQ=42.0;MQ0=0;MQRankSum=0.455;QD=17.5;ReadPosRankSum=0.642	GT:AD:DP:GQ:PL	0/1:41,46:87:99:1551,0,1377
chrIV	296055	.	A	G	1069.77	PASS	AC=1;AF=0.5;AN=2;BaseQRankSum=1.521;DP=81;Dels=0.0;FS=0.0;HaplotypeScore=2.3823;MLEAC=1;MLEAF=0.5;MQ=41.98;MQ0=0;MQRankSum=0.224;QD=13.21;ReadPosRankSum=0.224	GT:AD:DP:GQ:PL	0/1:46,35:81:99:1098,0,1588
chrIV	298032	.	A	G	1129.77	PASS	AC=1;AF=0.5;AN=2;BaseQRankSum=2.107;DP=73;Dels=0.0;FS=2.016;HaplotypeScore=0.9665;MLEAC=1;MLEAF=0.5;MQ=42.0;MQ0=0;MQRankSum=0.094;QD=15.48;ReadPosRankSum=-2.505	GT:AD:DP:GQ:PL	0/1:39,34:73:99:1158,0,1297
chrIV	304870	.	A	G	1349.77	PASS	AC=1;AF=0.5;AN=2;BaseQRankSum=0.136;DP=69;Dels=0.0;FS=3.344;HaplotypeScore=0.0;MLEAC=1;MLEAF=0.5;MQ=41.69;MQ0=1;MQRankSum=0.93;QD=19.56;ReadPosRankSum=1.376	GT:AD:DP:GQ:PL	0/1:29,40:69:99:1378,0,978
chrIV	306892	.	A	G	1644.77	PASS	AC=1;AF=0.5;AN=2;BaseQRankSum=1.229;DP=93;Dels=0.0;FS=2.724;HaplotypeScore=0.9734;MLEAC=1;MLEAF=0.5;MQ=41.32;MQ0=0;MQRankSum=0.713;QD=17.69;ReadPosRankSum=0.143	GT:AD:DP:GQ:PL	0/1:43,50:93:99:1673,0,1420
chrIV	315589	.	A	G	1248.77	PASS	AC=1;AF=0.5;AN=2;BaseQRankSum=-0.337;DP=73;Dels=0.0;FS=0.0;HaplotypeScore=0.0;MLEAC=1;MLEAF=0.5;MQ=42.0;MQ0=0;MQRankSum=0.469;QD=17.11;ReadPosRankSum=-0.756	GT:AD:DP:GQ:PL	0/1:35,38:73:99:1277,0,1194
chrIV	339764	.	T	C	1215.77	PASS	AC=1;AF=0.5;AN=2;BaseQRankSum=1.785;DP=80;Dels=0.0;FS=3.004;HaplotypeScore=0.0;MLEAC=1;MLEAF=0.5;MQ=42.0;MQ0=0;MQRankSum=-1.245;QD=15.2;ReadPosRankSum=0.675	GT:AD:DP:GQ:PL	0/1:43,37:80:99:1244,0,1472
chrIV	344338	.	G	A	1468.77	PASS	AC=1;AF=0.5;AN=2;BaseQRankSum=-2.857;DP=75;Dels=0.0;FS=4.591;HaplotypeScore=0.0;MLEAC=1;MLEAF=0.5;MQ=42.0;MQ0=0;MQRankSum=0.124;QD=19.58;ReadPosRankSum=0.274	GT:AD:DP:GQ:PL	0/1:31,44:75:99:1497,0,1038
chrIV	345483	.	T	C	1217.77	PASS	AC=1;AF=0.5;AN=2;BaseQRankSum=0.556;DP=75;Dels=0.0;FS=6.104;HaplotypeScore=0.0;MLEAC=1;MLEAF=0.5;MQ=42.0;MQ0=0;MQRankSum=-0.556;QD=16.24;ReadPosRankSum=2.082	GT:AD:DP:GQ:PL	0/1:38,37:75:99:1246,0,1295
chrIV	352226	.	A	G	1336.77	PASS	AC=1;AF=0.5;AN=2;BaseQRankSum=0.665;DP=78;Dels=0.0;FS=0.861;HaplotypeScore=0.0;MLEAC=1;MLEAF=0.5;MQ=42.0;MQ0=0;MQRankSum=2.534;QD=17.14;ReadPosRankSum=0.595	GT:AD:DP:GQ:PL	0/1:38,40:78:99:1365,0,1293
chrIV	352684	.	A	G	1446.77	PASS	AC=1;AF=0.5;AN=2;BaseQRankSum=2.48;DP=68;Dels=0.0;FS=0.933;HaplotypeScore=0.0;MLEAC=1;MLEAF=0.5;MQ=42.0;MQ0=0;MQRankSum=0.107;QD=21.28;ReadPosRankSum=0.915	GT:AD:DP:GQ:PL	0/1:26,42:68:99:1475,0,800
chrIV	354971	.	G	A	1646.77	PASS	AC=1;AF=0.5;AN=2;BaseQRankSum=-0.457;DP=90;Dels=0.0;FS=0.0;HaplotypeScore=0.0;MLEAC=1;MLEAF=0.5;MQ=42.0;MQ0=0;MQRankSum=1.088;QD=18.3;ReadPosRankSum=-1.994	GT:AD:DP:GQ:PL	0/1:42,48:90:99:1675,0,1392
chrIV	360410	.	C	A	194.77	PASS	AC=1;AF=0.5;AN=2;BaseQRankSum=-4.064;DP=72;Dels=0.0;FS=58.962;HaplotypeScore=0.7887;MLEAC=1;MLEAF=0.5;MQ=42.0;MQ0=0;MQRankSum=1.499;QD=2.71;ReadPosRankSum=0.657	GT:AD:DP:GQ:PL	0/1:51,21:72:99:223,0,1504
chrIV	372072	.	T	C	1045.77	PASS	AC=1;AF=0.5;AN=2;BaseQRankSum=1.67;DP=63;Dels=0.0;FS=2.095;HaplotypeScore=0.0;MLEAC=1;MLEAF=0.5;MQ=42.0;MQ0=0;MQRankSum=0.571;QD=16.6;ReadPosRankSum=-0.488	GT:AD:DP:GQ:PL	0/1:31,32:63:99:1074,0,1055
chrIV	372870	.	A	G	1226.77	PASS	AC=1;AF=0.5;AN=2;BaseQRankSum=0.114;DP=88;Dels=0.0;FS=0.0;HaplotypeScore=0.0;MLEAC=1;MLEAF=0.5;MQ=42.0;MQ0=0;MQRankSum=-0.476;QD=13.94;ReadPosRankSum=-0.737	GT:AD:DP:GQ:PL	0/1:50,38:88:99:1255,0,1687
chrIV	376644	.	A	G	1042.77	PASS	AC=1;AF=0.5;AN=2;BaseQRankSum=0.331;DP=76;Dels=0.0;FS=1.862;HaplotypeScore=0.0;MLEAC=1;MLEAF=0.5;MQ=42.0;MQ0=0;MQRankSum=0.205;QD=13.72;ReadPosRankSum=0.531	GT:AD:DP:GQ:PL	0/1:44,32:76:99:1071,0,1517
chrIV	392609	.	A	G	1002.77	PASS	AC=1;AF=0.5;AN=2;BaseQRankSum=-0.759;DP=57;Dels=0.0;FS=9.705;HaplotypeScore=0.0;MLEAC=1;MLEAF=0.5;MQ=42.0;MQ0=0;MQRankSum=-1.83;QD=17.59;ReadPosRankSum=0.184	GT:AD:DP:GQ:PL	0/1:27,30:57:99:1031,0,892
chrIV	395944	.	A	G	1366.77	PASS	AC=1;AF=0.5;AN=2;BaseQRankSum=1.979;DP=62;Dels=0.0;FS=3.622;HaplotypeScore=0.0;MLEAC=1;MLEAF=0.5;MQ=42.0;MQ0=0;MQRankSum=0.066;QD=22.04;ReadPosRankSum=-0.758	GT:AD:DP:GQ:PL	0/1:22,40:62:99:1395,0,683
chrIV	395948	.	C	T	679.77	PASS	AC=1;AF=0.5;AN=2;BaseQRankSum=0.263;DP=61;Dels=0.0;FS=3.703;HaplotypeScore=0.0;MLEAC=1;MLEAF=0.5;MQ=42.0;MQ0=0;MQRankSum=1.044;QD=11.14;ReadPosRankSum=1.104	GT:AD:DP:GQ:PL	0/1:39,22:61:99:708,0,1364
chrIV	396756	.	A	G	1235.77	PASS	AC=1;AF=0.5;AN=2;BaseQRankSum=-0.49;DP=59;Dels=0.0;FS=1.04;HaplotypeScore=0.734;MLEAC=1;MLEAF=0.5;MQ=42.0;MQ0=0;MQRankSum=0.194;QD=20.95;ReadPosRankSum=-1.717	GT:AD:DP:GQ:PL	0/1:23,36:59:99:1264,0,764
chrIV	397838	.	A	G	755.77	PASS	AC=1;AF=0.5;AN=2;BaseQRankSum=0.02;DP=66;Dels=0.0;FS=0.0;HaplotypeScore=0.0;MLEAC=1;MLEAF=0.5;MQ=42.0;MQ0=0;MQRankSum=0.393;QD=11.45;ReadPosRankSum=1.313	GT:AD:DP:GQ:PL	0/1:42,24:66:99:784,0,1421
chrIV	400398	.	A	G	1492.77	PASS	AC=1;AF=0.5;AN=2;BaseQRankSum=0.95;DP=83;Dels=0.0;FS=6.214;HaplotypeScore=0.7887;MLEAC=1;MLEAF=0.5;MQ=41.75;MQ0=1;MQRankSum=0.932;QD=17.99;ReadPosRankSum=1.966	GT:AD:DP:GQ:PL	0/1:37,46:83:99:1521,0,1243
chrIV	432629	.	C	T	1471.77	PASS	AC=1;AF=0.5;AN=2;BaseQRankSum=-1.358;DP=89;Dels=0.0;FS=0.794;HaplotypeScore=0.9933;MLEAC=1;MLEAF=0.5;MQ=42.0;MQ0=0;MQRankSum=0.529;QD=16.54;ReadPosRankSum=0.382	GT:AD:DP:GQ:PL	0/1:44,45:89:99:1500,0,1476
chrIV	445614	.	T	C	1494.77	PASS	AC=1;AF=0.5;AN=2;BaseQRankSum=0.019;DP=93;Dels=0.0;FS=1.681;HaplotypeScore=0.0;MLEAC=1;MLEAF=0.5;MQ=42.0;MQ0=0;MQRankSum=0.365;QD=16.07;ReadPosRankSum=-1.295	GT:AD:DP:GQ:PL	0/1:45,48:93:99:1523,0,1553
chrIV	496249	.	T	C	1537.77	PASS	AC=1;AF=0.5;AN=2;BaseQRankSum=1.113;DP=113;Dels=0.0;FS=0.0;HaplotypeScore=0.0;MLEAC=1;MLEAF=0.5;MQ=42.0;MQ0=0;MQRankSum=0.523;QD=13.61;ReadPosRankSum=-1.411	GT:AD:DP:GQ:PL	0/1:67,46:113:99:1566,0,2229
chrIV	522668	.	A	G	1573.77	PASS	AC=1;AF=0.5;AN=2;BaseQRankSum=1.993;DP=83;Dels=0.0;FS=0.0;HaplotypeScore=0.0;MLEAC=1;MLEAF=0.5;MQ=42.0;MQ0=0;MQRankSum=-0.866;QD=18.96;ReadPosRankSum=-0.747	GT:AD:DP:GQ:PL	0/1:37,46:83:99:1602,0,1223
chrIV	527085	.	A	G	907.77	PASS	AC=1;AF=0.5;AN=2;BaseQRankSum=0.33;DP=75;Dels=0.0;FS=4.631;HaplotypeScore=0.0;MLEAC=1;MLEAF=0.5;MQ=41.81;MQ0=0;MQRankSum=1.325;QD=12.1;ReadPosRankSum=1.303	GT:AD:DP:GQ:PL	0/1:45,30:75:99:936,0,1482
chrIV	578992	.	T	C	1323.77	PASS	AC=1;AF=0.5;AN=2;BaseQRankSum=-1.212;DP=77;Dels=0.0;FS=10.011;HaplotypeScore=0.0;MLEAC=1;MLEAF=0.5;MQ=42.0;MQ0=0;MQRankSum=-0.775;QD=17.19;ReadPosRankSum=0.026	GT:AD:DP:GQ:PL	0/1:36,40:76:99:1352,0,1230
chrIV	586570	.	A	T	1590.77	PASS	AC=1;AF=0.5;AN=2;BaseQRankSum=0.716;DP=81;Dels=0.0;FS=0.858;HaplotypeScore=1.8154;MLEAC=1;MLEAF=0.5;MQ=42.0;MQ0=0;MQRankSum=-0.601;QD=19.64;ReadPosRankSum=-1.447	GT:AD:DP:GQ:PL	0/1:33,48:81:99:1619,0,1095
chrIV	587904	.	G	A	865.77	PASS	AC=1;AF=0.5;AN=2;BaseQRankSum=0.271;DP=72;Dels=0.0;FS=6.297;HaplotypeScore=0.7887;MLEAC=1;MLEAF=0.5;MQ=42.0;MQ0=0;MQRankSum=0.064;QD=12.02;ReadPosRankSum=1.161	GT:AD:DP:GQ:PL	0/1:44,28:72:99:894,0,1549
chrIV	592830	.	A	G	785.77	PASS	AC=1;AF=0.5;AN=2;BaseQRankSum=-0.046;DP=66;Dels=0.0;FS=6.819;HaplotypeScore=0.0;MLEAC=1;MLEAF=0.5;MQ=42.0;MQ0=0;MQRankSum=0.19;QD=11.91;ReadPosRankSum=-0.479	GT:AD:DP:GQ:PL	0/1:40,26:66:99:814,0,1317
chrIV	593891	.	G	A	1082.77	PASS	AC=1;AF=0.5;AN=2;BaseQRankSum=1.382;DP=52;Dels=0.0;FS=0.0;HaplotypeScore=0.0;MLEAC=1;MLEAF=0.5;MQ=42.0;MQ0=0;MQRankSum=-0.028;QD=20.82;ReadPosRankSum=-0.122	GT:AD:DP:GQ:PL	0/1:20,32:52:99:1111,0,649
chrIV	595048	.	T	C	917.77	PASS	AC=1;AF=0.5;AN=2;BaseQRankSum=0.941;DP=80;Dels=0.0;FS=4.574;HaplotypeScore=0.0;MLEAC=1;MLEAF=0.5;MQ=41.45;MQ0=2;MQRankSum=-0.941;QD=11.47;ReadPosRankSum=1.179	GT:AD:DP:GQ:PL	0/1:51,29:80:99:946,0,1625
chrIV	605778	.	A	G	1251.77	PASS	AC=1;AF=0.5;AN=2;BaseQRankSum=1.048;DP=81;Dels=0.0;FS=7.424;HaplotypeScore=0.0;MLEAC=1;MLEAF=0.5;MQ=42.0;MQ0=0;MQRankSum=-0.498;QD=15.45;ReadPosRankSum=-0.28	GT:AD:DP:GQ:PL	0/1:44,37:81:99:1280,0,1553
chrIV	610665	.	T	C	1468.77	PASS	AC=1;AF=0.5;AN=2;BaseQRankSum=2.771;DP=84;Dels=0.0;FS=0.0;HaplotypeScore=0.8941;MLEAC=1;MLEAF=0.5;MQ=42.0;MQ0=0;MQRankSum=1.166;QD=17.49;ReadPosRankSum=0.969	GT:AD:DP:GQ:PL	0/1:39,45:84:99:1497,0,1211
chrIV	616591	.	T	C	1250.77	PASS	AC=1;AF=0.5;AN=2;BaseQRankSum=2.099;DP=76;Dels=0.0;FS=3.164;HaplotypeScore=0.9665;MLEAC=1;MLEAF=0.5;MQ=42.0;MQ0=0;MQRankSum=0.748;QD=16.46;ReadPosRankSum=2.692	GT:AD:DP:GQ:PL	0/1:37,39:76:99:1279,0,1274
chrIV	619373	.	A	G	982.77	PASS	AC=1;AF=0.5;AN=2;BaseQRankSum=-0.354;DP=66;Dels=0.0;FS=4.79;HaplotypeScore=0.6651;MLEAC=1;MLEAF=0.5;MQ=42.0;MQ0=0;MQRankSum=0.238;QD=14.89;ReadPosRankSum=-0.895	GT:AD:DP:GQ:PL	0/1:36,30:66:99:1011,0,1252
chrIV	628632	.	A	T	268.77	PASS	AC=1;AF=0.5;AN=2;BaseQRankSum=-2.966;DP=53;Dels=0.0;FS=38.978;HaplotypeScore=6.863;MLEAC=1;MLEAF=0.5;MQ=41.96;MQ0=0;MQRankSum=0.258;QD=5.07;ReadPosRankSum=3.979	GT:AD:DP:GQ:PL	0/1:40,13:53:99:297,0,1396
chrIV	628633	.	C	T	196.77	PASS	AC=1;AF=0.5;AN=2;BaseQRankSum=-1.716;DP=53;Dels=0.0;FS=29.478;HaplotypeScore=6.863;MLEAC=1;MLEAF=0.5;MQ=41.96;MQ0=0;MQRankSum=-0.739;QD=3.71;ReadPosRankSum=3.239	GT:AD:DP:GQ:PL	0/1:43,10:53:99:225,0,1523
chrIV	628634	.	A	T	190.77	PASS	AC=1;AF=0.5;AN=2;BaseQRankSum=-1.957;DP=52;Dels=0.0;FS=29.521;HaplotypeScore=6.863;MLEAC=1;MLEAF=0.5;MQ=41.96;MQ0=0;MQRankSum=0.344;QD=3.67;ReadPosRankSum=2.883	GT:AD:DP:GQ:PL	0/1:41,10:51:99:219,0,1491
chrIV	628654	.	A	T	317.77	PASS	AC=1;AF=0.5;AN=2;BaseQRankSum=-0.352;DP=48;Dels=0.0;FS=45.871;HaplotypeScore=7.7983;MLEAC=1;MLEAF=0.5;MQ=41.96;MQ0=0;MQRankSum=1.327;QD=6.62;ReadPosRankSum=3.232	GT:AD:DP:GQ:PL	0/1:34,14:48:99:346,0,1169
chrIV	630609	.	A	T	502.77	PASS	AC=1;AF=0.5;AN=2;BaseQRankSum=-1.513;DP=55;Dels=0.0;FS=58.476;HaplotypeScore=3.5315;MLEAC=1;MLEAF=0.5;MQ=42.0;MQ0=0;MQRankSum=2.575;QD=9.14;ReadPosRankSum=1.531	GT:AD:DP:GQ:PL	0/1:36,19:55:99:531,0,1218
chrIV	632845	.	T	C	1094.77	PASS	AC=1;AF=0.5;AN=2;BaseQRankSum=2.739;DP=90;Dels=0.0;FS=4.109;HaplotypeScore=0.0;MLEAC=1;MLEAF=0.5;MQ=42.0;MQ0=0;MQRankSum=-1.116;QD=12.16;ReadPosRankSum=-0.334	GT:AD:DP:GQ:PL	0/1:54,36:90:99:1123,0,1796
chrIV	633513	.	T	C	1014.77	PASS	AC=1;AF=0.5;AN=2;BaseQRankSum=0.419;DP=63;Dels=0.0;FS=5.014;HaplotypeScore=0.0;MLEAC=1;MLEAF=0.5;MQ=42.0;MQ0=0;MQRankSum=-1.079;QD=16.11;ReadPosRankSum=1.134	GT:AD:DP:GQ:PL	0/1:31,32:63:99:1043,0,992
chrIV	641962	.	A	G	1637.77	PASS	AC=1;AF=0.5;AN=2;BaseQRankSum=-0.335;DP=89;Dels=0.0;FS=0.0;HaplotypeScore=0.0;MLEAC=1;MLEAF=0.5;MQ=42.0;MQ0=0;MQRankSum=-0.17;QD=18.4;ReadPosRankSum=0.69	GT:AD:DP:GQ:PL	0/1:39,50:89:99:1666,0,1314
chrIV	644114	.	T	C	1011.77	PASS	AC=1;AF=0.5;AN=2;BaseQRankSum=0.523;DP=59;Dels=0.0;FS=3.576;HaplotypeScore=0.0;MLEAC=1;MLEAF=0.5;MQ=42.0;MQ0=0;MQRankSum=1.251;QD=17.15;ReadPosRankSum=-0.508	GT:AD:DP:GQ:PL	0/1:29,30:59:99:1040,0,1008
chrIV	644678	.	A	G	1327.77	PASS	AC=1;AF=0.5;AN=2;BaseQRankSum=0.589;DP=75;Dels=0.0;FS=0.878;HaplotypeScore=1.5317;MLEAC=1;MLEAF=0.5;MQ=42.0;MQ0=0;MQRankSum=-0.758;QD=17.7;ReadPosRankSum=0.175	GT:AD:DP:GQ:PL	0/1:36,39:75:99:1356,0,1170
chrIV	656267	.	T	C	1643.77	PASS	AC=1;AF=0.5;AN=2;BaseQRankSum=2.086;DP=115;Dels=0.0;FS=2.402;HaplotypeScore=0.0;MLEAC=1;MLEAF=0.5;MQ=42.0;MQ0=0;MQRankSum=0.29;QD=14.29;ReadPosRankSum=0.031	GT:AD:DP:GQ:PL	0/1:64,51:115:99:1672,0,2208
chrIV	673540	.	C	T	1305.77	PASS	AC=1;AF=0.5;AN=2;BaseQRankSum=0.291;DP=84;Dels=0.0;FS=0.805;HaplotypeScore=0.0;MLEAC=1;MLEAF=0.5;MQ=42.0;MQ0=0;MQRankSum=-0.855;QD=15.54;ReadPosRankSum=0.21	GT:AD:DP:GQ:PL	0/1:44,40:84:99:1334,0,1478
chrIV	688058	.	A	T	358.77	PASS	AC=1;AF=0.5;AN=2;BaseQRankSum=-0.443;DP=50;Dels=0.0;FS=48.184;HaplotypeScore=0.0;MLEAC=1;MLEAF=0.5;MQ=41.68;MQ0=0;MQRankSum=-0.421;QD=7.18;ReadPosRankSum=-5.024	GT:AD:DP:GQ:PL	0/1:36,14:50:99:387,0,1114
chrIV	692824	.	C	T	1017.77	PASS	AC=1;AF=0.5;AN=2;BaseQRankSum=-0.993;DP=69;Dels=0.0;FS=0.936;HaplotypeScore=0.0;MLEAC=1;MLEAF=0.5;MQ=42.0;MQ0=0;MQRankSum=-1.306;QD=14.75;ReadPosRankSum=-3.159	GT:AD:DP:GQ:PL	0/1:37,32:69:99:1046,0,1238
chrIV	694358	.	A	G	1054.77	PASS	AC=1;AF=0.5;AN=2;BaseQRankSum=1.762;DP=75;Dels=0.0;FS=0.896;HaplotypeScore=0.9159;MLEAC=1;MLEAF=0.5;MQ=41.81;MQ0=0;MQRankSum=0.391;QD=14.06;ReadPosRankSum=1.248	GT:AD:DP:GQ:PL	0/1:43,32:75:99:1083,0,1483
chrIV	694415	.	A	G	611.77	PASS	AC=1;AF=0.5;AN=2;BaseQRankSum=1.179;DP=70;Dels=0.0;FS=2.2;HaplotypeScore=0.0;MLEAC=1;MLEAF=0.5;MQ=42.0;MQ0=0;MQRankSum=-0.308;QD=8.74;ReadPosRankSum=0.551	GT:AD:DP:GQ:PL	0/1:49,21:70:99:640,0,1694
chrIV	706678	.	T	C	1228.77	PASS	AC=1;AF=0.5;AN=2;BaseQRankSum=0.806;DP=89;Dels=0.0;FS=5.467;HaplotypeScore=0.0;MLEAC=1;MLEAF=0.5;MQ=42.0;MQ0=0;MQRankSum=1.021;QD=13.81;ReadPosRankSum=-0.203	GT:AD:DP:GQ:PL	0/1:50,39:89:99:1257,0,1691
chrIV	711768	.	A	G	1163.77	PASS	AC=1;AF=0.5;AN=2;BaseQRankSum=0.857;DP=71;Dels=0.0;FS=3.246;HaplotypeScore=0.0;MLEAC=1;MLEAF=0.5;MQ=42.0;MQ0=0;MQRankSum=0.776;QD=16.39;ReadPosRankSum=-0.903	GT:AD:DP:GQ:PL	0/1:36,35:71:99:1192,0,1251
chrIV	712955	.	G	A	1408.77	PASS	AC=1;AF=0.5;AN=2;BaseQRankSum=-0.24;DP=71;Dels=0.0;FS=2.089;HaplotypeScore=0.9789;MLEAC=1;MLEAF=0.5;MQ=42.0;MQ0=0;MQRankSum=0.977;QD=19.84;ReadPosRankSum=1.129	GT:AD:DP:GQ:PL	0/1:29,42:71:99:1437,0,870
chrIV	713065	.	T	C	1258.77	PASS	AC=1;AF=0.5;AN=2;BaseQRankSum=-1.966;DP=83;Dels=0.0;FS=1.877;HaplotypeScore=0.8941;MLEAC=1;MLEAF=0.5;MQ=42.0;MQ0=0;MQRankSum=-1.614;QD=15.17;ReadPosRankSum=0.705	GT:AD:DP:GQ:PL	0/1:41,41:82:99:1287,0,1375
chrIV	715857	.	A	G	1314.77	PASS	AC=1;AF=0.5;AN=2;BaseQRankSum=2.54;DP=73;Dels=0.0;FS=3.171;HaplotypeScore=0.0;MLEAC=1;MLEAF=0.5;MQ=42.0;MQ0=0;MQRankSum=0.372;QD=18.01;ReadPosRankSum=0.973	GT:AD:DP:GQ:PL	0/1:32,41:73:99:1343,0,1086
chrIV	719896	.	C	T	1421.77	PASS	AC=1;AF=0.5;AN=2;BaseQRankSum=0.472;DP=91;Dels=0.0;FS=3.962;HaplotypeScore=0.0;MLEAC=1;MLEAF=0.5;MQ=41.98;MQ0=0;MQRankSum=1.068;QD=15.62;ReadPosRankSum=0.83	GT:AD:DP:GQ:PL	0/1:46,45:91:99:1450,0,1545
chrIV	720422	.	A	G	1599.77	PASS	AC=1;AF=0.5;AN=2;BaseQRankSum=0.517;DP=74;Dels=0.0;FS=0.916;HaplotypeScore=0.0;MLEAC=1;MLEAF=0.5;MQ=42.0;MQ0=0;MQRankSum=-0.225;QD=21.62;ReadPosRankSum=-1.235	GT:AD:DP:GQ:PL	0/1:27,47:74:99:1628,0,850
chrIV	734276	.	T	C	782.77	PASS	AC=1;AF=0.5;AN=2;BaseQRankSum=0.13;DP=49;Dels=0.0;FS=0.0;HaplotypeScore=0.0;MLEAC=1;MLEAF=0.5;MQ=42.0;MQ0=0;MQRankSum=0.05;QD=15.97;ReadPosRankSum=-0.99	GT:AD:DP:GQ:PL	0/1:25,24:49:99:811,0,788
chrIV	750553	.	T	C	1413.77	PASS	AC=1;AF=0.5;AN=2;BaseQRankSum=-0.936;DP=77;Dels=0.0;FS=3.087;HaplotypeScore=0.0;MLEAC=1;MLEAF=0.5;MQ=42.0;MQ0=0;MQRankSum=-0.138;QD=18.36;ReadPosRankSum=0.691	GT:AD:DP:GQ:PL	0/1:35,42:77:99:1442,0,1144
chrIV	751634	.	A	G	1110.77	PASS	AC=1;AF=0.5;AN=2;BaseQRankSum=0.759;DP=68;Dels=0.0;FS=3.371;HaplotypeScore=0.0;MLEAC=1;MLEAF=0.5;MQ=42.0;MQ0=0;MQRankSum=0.27;QD=16.33;ReadPosRankSum=-1.122	GT:AD:DP:GQ:PL	0/1:33,34:67:99:1139,0,1097
chrIV	753097	.	A	G	1248.77	PASS	AC=1;AF=0.5;AN=2;BaseQRankSum=0.663;DP=66;Dels=0.0;FS=6.54;HaplotypeScore=0.0;MLEAC=1;MLEAF=0.5;MQ=42.0;MQ0=0;MQRankSum=-2.106;QD=18.92;ReadPosRankSum=-0.715	GT:AD:DP:GQ:PL	0/1:30,36:66:99:1277,0,1003
chrIV	764684	.	C	T	1326.77	PASS	AC=1;AF=0.5;AN=2;BaseQRankSum=-0.324;DP=76;Dels=0.0;FS=3.123;HaplotypeScore=2.6119;MLEAC=1;MLEAF=0.5;MQ=41.81;MQ0=0;MQRankSum=0.855;QD=17.46;ReadPosRankSum=-2.225	GT:AD:DP:GQ:PL	0/1:35,40:75:99:1355,0,1199
chrIV	766331	.	G	A	1367.77	PASS	AC=1;AF=0.5;AN=2;BaseQRankSum=0.206;DP=68;Dels=0.0;FS=3.371;HaplotypeScore=0.0;MLEAC=1;MLEAF=0.5;MQ=42.0;MQ0=0;MQRankSum=1.003;QD=20.11;ReadPosRankSum=0.916	GT:AD:DP:GQ:PL	0/1:28,40:68:99:1396,0,891
chrIV	769143	.	T	C	444.77	PASS	AC=1;AF=0.5;AN=2;BaseQRankSum=-0.237;DP=48;Dels=0.0;FS=0.0;HaplotypeScore=0.0;MLEAC=1;MLEAF=0.5;MQ=42.0;MQ0=0;MQRankSum=0.496;QD=9.27;ReadPosRankSum=0.323	GT:AD:DP:GQ:PL	0/1:31,17:48:99:473,0,1031
chrIV	778825	.	A	G	348.77	PASS	AC=1;AF=0.5;AN=2;BaseQRankSum=-0.354;DP=25;Dels=0.0;FS=0.0;HaplotypeScore=0.0;MLEAC=1;MLEAF=0.5;MQ=41.37;MQ0=0;MQRankSum=-1.496;QD=13.95;ReadPosRankSum=0.734	GT:AD:DP:GQ:PL	0/1:13,12:25:99:377,0,452
chrIV	779327	.	A	G	1513.77	PASS	AC=1;AF=0.5;AN=2;BaseQRankSum=0.516;DP=92;Dels=0.0;FS=6.577;HaplotypeScore=0.8321;MLEAC=1;MLEAF=0.5;MQ=42.0;MQ0=0;MQRankSum=-0.516;QD=16.45;ReadPosRankSum=0.406	GT:AD:DP:GQ:PL	0/1:45,47:92:99:1542,0,1546
chrIV	779811	.	T	C	1134.77	PASS	AC=1;AF=0.5;AN=2;BaseQRankSum=1.059;DP=57;Dels=0.0;FS=5.47;HaplotypeScore=0.0;MLEAC=1;MLEAF=0.5;MQ=42.0;MQ0=0;MQRankSum=0.574;QD=19.91;ReadPosRankSum=2.336	GT:AD:DP:GQ:PL	0/1:24,33:57:99:1163,0,801
chrIV	786515	.	C	T	1148.77	PASS	AC=1;AF=0.5;AN=2;BaseQRankSum=-3.518;DP=73;Dels=0.0;FS=6.382;HaplotypeScore=1.8455;MLEAC=1;MLEAF=0.5;MQ=42.0;MQ0=0;MQRankSum=0.341;QD=15.74;ReadPosRankSum=1.235	GT:AD:DP:GQ:PL	0/1:33,37:71:99:1177,0,1147
chrIV	792663	.	T	C	1565.77	PASS	AC=1;AF=0.5;AN=2;BaseQRankSum=1.777;DP=93;Dels=0.0;FS=2.755;HaplotypeScore=0.7887;MLEAC=1;MLEAF=0.5;MQ=42.0;MQ0=0;MQRankSum=-0.597;QD=16.84;ReadPosRankSum=1.855	GT:AD:DP:GQ:PL	0/1:46,46:92:99:1594,0,1532
chrIV	793158	.	C	T	959.77	PASS	AC=1;AF=0.5;AN=2;BaseQRankSum=-0.222;DP=60;Dels=0.0;FS=0.953;HaplotypeScore=0.0;MLEAC=1;MLEAF=0.5;MQ=42.0;MQ0=0;MQRankSum=-0.015;QD=16.0;ReadPosRankSum=-2.485	GT:AD:DP:GQ:PL	0/1:31,29:60:99:988,0,1056
chrIV	794260	.	A	G	1357.77	PASS	AC=1;AF=0.5;AN=2;BaseQRankSum=0.103;DP=74;Dels=0.0;FS=6.144;HaplotypeScore=0.0;MLEAC=1;MLEAF=0.5;MQ=42.0;MQ0=0;MQRankSum=-2.142;QD=18.35;ReadPosRankSum=-0.602	GT:AD:DP:GQ:PL	0/1:34,40:74:99:1386,0,1074
chrIV	801732	.	C	T	866.77	PASS	AC=1;AF=0.5;AN=2;BaseQRankSum=-0.615;DP=77;Dels=0.0;FS=0.0;HaplotypeScore=0.0;MLEAC=1;MLEAF=0.5;MQ=42.0;MQ0=0;MQRankSum=0.363;QD=11.26;ReadPosRankSum=-0.51	GT:AD:DP:GQ:PL	0/1:48,29:77:99:895,0,1744
chrIV	806662	.	A	G	1120.77	PASS	AC=1;AF=0.5;AN=2;BaseQRankSum=0.389;DP=57;Dels=0.0;FS=3.822;HaplotypeScore=0.9832;MLEAC=1;MLEAF=0.5;MQ=42.0;MQ0=0;MQRankSum=1.216;QD=19.66;ReadPosRankSum=-0.538	GT:AD:DP:GQ:PL	0/1:21,36:57:99:1149,0,661
chrIV	815232	.	A	G	1629.77	PASS	AC=1;AF=0.5;AN=2;BaseQRankSum=2.213;DP=86;Dels=0.0;FS=1.793;HaplotypeScore=0.0;MLEAC=1;MLEAF=0.5;MQ=42.0;MQ0=0;MQRankSum=-0.63;QD=18.95;ReadPosRankSum=1.022	GT:AD:DP:GQ:PL	0/1:38,48:86:99:1658,0,1206
chrIV	818313	.	A	G	820.77	PASS	AC=1;AF=0.5;AN=2;BaseQRankSum=-0.35;DP=49;Dels=0.0;FS=1.178;HaplotypeScore=0.0;MLEAC=1;MLEAF=0.5;MQ=41.96;MQ0=0;MQRankSum=-0.05;QD=16.75;ReadPosRankSum=0.11	GT:AD:DP:GQ:PL	0/1:24,25:49:99:849,0,846
chrIV	819535	.	G	A	1549.77	PASS	AC=1;AF=0.5;AN=2;BaseQRankSum=0.616;DP=96;Dels=0.0;FS=1.714;HaplotypeScore=0.0;MLEAC=1;MLEAF=0.5;MQ=42.0;MQ0=0;MQRankSum=0.66;QD=16.14;ReadPosRankSum=-0.183	GT:AD:DP:GQ:PL	0/1:49,47:96:99:1578,0,1615
chrIV	820642	.	T	C	1217.77	PASS	AC=1;AF=0.5;AN=2;BaseQRankSum=-0.556;DP=78;Dels=0.0;FS=1.863;HaplotypeScore=0.0;MLEAC=1;MLEAF=0.5;MQ=42.0;MQ0=0;MQRankSum=-2.496;QD=15.61;ReadPosRankSum=0.424	GT:AD:DP:GQ:PL	0/1:41,36:77:99:1246,0,1361
chrIV	825231	.	A	G	1640.77	PASS	AC=1;AF=0.5;AN=2;BaseQRankSum=0.401;DP=89;Dels=0.0;FS=0.0;HaplotypeScore=1.9399;MLEAC=1;MLEAF=0.5;MQ=42.0;MQ0=0;MQRankSum=0.798;QD=18.44;ReadPosRankSum=0.426	GT:AD:DP:GQ:PL	0/1:39,50:89:99:1669,0,1330
chrIV	827225	.	T	C	1121.77	PASS	AC=1;AF=0.5;AN=2;BaseQRankSum=0.399;DP=84;Dels=0.0;FS=13.394;HaplotypeScore=0.0;MLEAC=1;MLEAF=0.5;MQ=42.0;MQ0=0;MQRankSum=0.644;QD=13.35;ReadPosRankSum=0.989	GT:AD:DP:GQ:PL	0/1:49,35:84:99:1150,0,1668
chrIV	827314	.	T	C	1607.77	PASS	AC=1;AF=0.5;AN=2;BaseQRankSum=0.663;DP=75;Dels=0.0;FS=6.415;HaplotypeScore=1.4679;MLEAC=1;MLEAF=0.5;MQ=42.0;MQ0=0;MQRankSum=1.076;QD=21.44;ReadPosRankSum=0.195	GT:AD:DP:GQ:PL	0/1:28,46:74:99:1636,0,915
chrIV	838078	.	G	C	527.77	PASS	AC=1;AF=0.5;AN=2;BaseQRankSum=0.672;DP=46;Dels=0.0;FS=46.454;HaplotypeScore=4.5773;MLEAC=1;MLEAF=0.5;MQ=42.0;MQ0=0;MQRankSum=-0.177;QD=11.47;ReadPosRankSum=3.335	GT:AD:DP:GQ:PL	0/1:24,20:46:99:556,0,726
chrIV	843814	.	T	C	810.77	PASS	AC=1;AF=0.5;AN=2;BaseQRankSum=-0.201;DP=68;Dels=0.0;FS=3.421;HaplotypeScore=0.7887;MLEAC=1;MLEAF=0.5;MQ=42.0;MQ0=0;MQRankSum=0.551;QD=11.92;ReadPosRankSum=1.542	GT:AD:DP:GQ:PL	0/1:41,27:68:99:839,0,1418
chrIV	845891	.	A	G	1189.77	PASS	AC=1;AF=0.5;AN=2;BaseQRankSum=0.681;DP=75;Dels=0.0;FS=0.0;HaplotypeScore=0.0;MLEAC=1;MLEAF=0.5;MQ=42.0;MQ0=0;MQRankSum=0.368;QD=15.86;ReadPosRankSum=0.108	GT:AD:DP:GQ:PL	0/1:37,37:74:99:1218,0,1255
chrIV	854166	.	T	C	981.77	PASS	AC=1;AF=0.5;AN=2;BaseQRankSum=-0.441;DP=65;Dels=0.0;FS=4.877;HaplotypeScore=0.6651;MLEAC=1;MLEAF=0.5;MQ=41.77;MQ0=0;MQRankSum=1.046;QD=15.1;ReadPosRankSum=-2.546	GT:AD:DP:GQ:PL	0/1:35,30:65:99:1010,0,1187
chrIV	861785	.	A	G	1071.77	PASS	AC=1;AF=0.5;AN=2;BaseQRankSum=0.82;DP=61;Dels=0.0;FS=17.273;HaplotypeScore=0.0;MLEAC=1;MLEAF=0.5;MQ=41.33;MQ0=0;MQRankSum=-0.327;QD=17.57;ReadPosRankSum=0.849	GT:AD:DP:GQ:PL	0/1:27,34:61:99:1100,0,908
chrIV	871121	.	T	C	854.77	PASS	AC=1;AF=0.5;AN=2;BaseQRankSum=0.703;DP=53;Dels=0.0;FS=1.054;HaplotypeScore=0.0;MLEAC=1;MLEAF=0.5;MQ=42.0;MQ0=0;MQRankSum=-0.614;QD=16.13;ReadPosRankSum=-1.521	GT:AD:DP:GQ:PL	0/1:26,27:53:99:883,0,843
chrIV	888079	.	T	C	1606.77	PASS	AC=1;AF=0.5;AN=2;BaseQRankSum=0.087;DP=86;Dels=0.0;FS=5.669;HaplotypeScore=3.3423;MLEAC=1;MLEAF=0.5;MQ=41.98;MQ0=0;MQRankSum=0.278;QD=18.68;ReadPosRankSum=-1.431	GT:AD:DP:GQ:PL	0/1:39,47:86:99:1635,0,1269
chrIV	900322	.	A	G	1070.77	PASS	AC=1;AF=0.5;AN=2;BaseQRankSum=-0.42;DP=68;Dels=0.0;FS=0.0;HaplotypeScore=0.9933;MLEAC=1;MLEAF=0.5;MQ=42.0;MQ0=0;MQRankSum=0.295;QD=15.75;ReadPosRankSum=0.445	GT:AD:DP:GQ:PL	0/1:34,34:68:99:1099,0,1176
chrIV	938876	.	T	C	1273.77	PASS	AC=1;AF=0.5;AN=2;BaseQRankSum=0.391;DP=90;Dels=0.0;FS=8.617;HaplotypeScore=0.734;MLEAC=1;MLEAF=0.5;MQ=42.0;MQ0=0;MQRankSum=-0.684;QD=14.15;ReadPosRankSum=0.277	GT:AD:DP:GQ:PL	0/1:51,39:90:99:1302,0,1817
chrIV	947823	.	C	T	834.77	PASS	AC=1;AF=0.5;AN=2;BaseQRankSum=1.006;DP=54;Dels=0.0;FS=9.971;HaplotypeScore=0.9894;MLEAC=1;MLEAF=0.5;MQ=42.0;MQ0=0;MQRankSum=-0.347;QD=15.46;ReadPosRankSum=-1.266	GT:AD:DP:GQ:PL	0/1:29,25:54:99:863,0,1006
chrIV	962577	.	T	C	1411.77	PASS	AC=1;AF=0.5;AN=2;BaseQRankSum=1.031;DP=82;Dels=0.0;FS=1.814;HaplotypeScore=0.8667;MLEAC=1;MLEAF=0.5;MQ=42.0;MQ0=0;MQRankSum=-2.163;QD=17.22;ReadPosRankSum=-0.845	GT:AD:DP:GQ:PL	0/1:39,43:82:99:1440,0,1286
chrIV	972614	.	A	G	1538.77	PASS	AC=1;AF=0.5;AN=2;BaseQRankSum=1.024;DP=86;Dels=0.0;FS=0.0;HaplotypeScore=0.0;MLEAC=1;MLEAF=0.5;MQ=42.0;MQ0=0;MQRankSum=-0.46;QD=17.89;ReadPosRankSum=-2.108	GT:AD:DP:GQ:PL	0/1:39,47:86:99:1567,0,1309
chrIV	977052	.	C	T	1144.77	PASS	AC=1;AF=0.5;AN=2;BaseQRankSum=-1.692;DP=56;Dels=0.0;FS=0.0;HaplotypeScore=0.0;MLEAC=1;MLEAF=0.5;MQ=42.0;MQ0=0;MQRankSum=0.592;QD=20.44;ReadPosRankSum=-1.134	GT:AD:DP:GQ:PL	0/1:21,35:56:99:1173,0,678
chrIV	980282	.	A	G	1299.77	PASS	AC=1;AF=0.5;AN=2;BaseQRankSum=-0.377;DP=76;Dels=0.0;FS=1.9;HaplotypeScore=0.0;MLEAC=1;MLEAF=0.5;MQ=41.72;MQ0=1;MQRankSum=0.356;QD=17.1;ReadPosRankSum=-1.269	GT:AD:DP:GQ:PL	0/1:35,41:76:99:1328,0,1219
chrIV	993696	.	A	G	1377.77	PASS	AC=1;AF=0.5;AN=2;BaseQRankSum=-0.069;DP=75;Dels=0.0;FS=0.0;HaplotypeScore=0.0;MLEAC=1;MLEAF=0.5;MQ=42.0;MQ0=0;MQRankSum=0.133;QD=18.37;ReadPosRankSum=0.26	GT:AD:DP:GQ:PL	0/1:35,40:75:99:1406,0,1162
chrIV	994325	.	A	G	854.77	PASS	AC=1;AF=0.5;AN=2;BaseQRankSum=-0.545;DP=64;Dels=0.0;FS=2.07;HaplotypeScore=0.0;MLEAC=1;MLEAF=0.5;MQ=42.0;MQ0=0;MQRankSum=-0.599;QD=13.36;ReadPosRankSum=-0.437	GT:AD:DP:GQ:PL	0/1:34,30:64:99:883,0,945
chrIV	999709	.	C	T	1141.77	PASS	AC=1;AF=0.5;AN=2;BaseQRankSum=1.49;DP=66;Dels=0.0;FS=2.052;HaplotypeScore=0.9983;MLEAC=1;MLEAF=0.5;MQ=42.0;MQ0=0;MQRankSum=-0.206;QD=17.3;ReadPosRankSum=-0.334	GT:AD:DP:GQ:PL	0/1:31,35:66:99:1170,0,1020
chrIV	1002850	.	C	T	1255.77	PASS	AC=1;AF=0.5;AN=2;BaseQRankSum=0.156;DP=81;Dels=0.0;FS=2.942;HaplotypeScore=0.0;MLEAC=1;MLEAF=0.5;MQ=42.0;MQ0=0;MQRankSum=-0.932;QD=15.5;ReadPosRankSum=-0.979	GT:AD:DP:GQ:PL	0/1:43,38:81:99:1284,0,1475
chrIV	1005927	.	A	G	1628.77	PASS	AC=1;AF=0.5;AN=2;BaseQRankSum=-0.749;DP=96;Dels=0.0;FS=3.813;HaplotypeScore=0.0;MLEAC=1;MLEAF=0.5;MQ=42.0;MQ0=0;MQRankSum=0.91;QD=16.97;ReadPosRankSum=0.22	GT:AD:DP:GQ:PL	0/1:45,51:96:99:1657,0,1500
chrIV	1012258	.	A	G	942.77	PASS	AC=1;AF=0.5;AN=2;BaseQRankSum=-0.323;DP=63;Dels=0.0;FS=0.961;HaplotypeScore=0.0;MLEAC=1;MLEAF=0.5;MQ=42.0;MQ0=0;MQRankSum=2.415;QD=14.96;ReadPosRankSum=-0.888	GT:AD:DP:GQ:PL	0/1:33,30:63:99:971,0,1111
chrIV	1014354	.	A	G	884.77	PASS	AC=1;AF=0.5;AN=2;BaseQRankSum=-1.522;DP=64;Dels=0.0;FS=0.0;HaplotypeScore=0.0;MLEAC=1;MLEAF=0.5;MQ=42.0;MQ0=0;MQRankSum=0.602;QD=13.82;ReadPosRankSum=-0.142	GT:AD:DP:GQ:PL	0/1:36,28:64:99:913,0,1246
chrIV	1015678	.	A	G	1299.77	PASS	AC=1;AF=0.5;AN=2;BaseQRankSum=0.982;DP=74;Dels=0.0;FS=4.891;HaplotypeScore=0.0;MLEAC=1;MLEAF=0.5;MQ=41.8;MQ0=0;MQRankSum=0.439;QD=17.56;ReadPosRankSum=0.418	GT:AD:DP:GQ:PL	0/1:34,40:74:99:1328,0,1053
chrIV	1023338	.	C	T	1521.77	PASS	AC=1;AF=0.5;AN=2;BaseQRankSum=1.52;DP=61;Dels=0.0;FS=13.526;HaplotypeScore=0.9983;MLEAC=1;MLEAF=0.5;MQ=40.89;MQ0=0;MQRankSum=0.088;QD=24.95;ReadPosRankSum=3.193	GT:AD:DP:GQ:PL	0/1:17,44:61:99:1550,0,472
chrIV	1031497	.	A	G	1337.77	PASS	AC=1;AF=0.5;AN=2;BaseQRankSum=-1.383;DP=86;Dels=0.0;FS=2.9;HaplotypeScore=0.9999;MLEAC=1;MLEAF=0.5;MQ=42.0;MQ0=0;MQRankSum=0.182;QD=15.56;ReadPosRankSum=-0.865	GT:AD:DP:GQ:PL	0/1:45,41:86:99:1366,0,1521
chrIV	1043358	.	T	C	1571.77	PASS	AC=1;AF=0.5;AN=2;BaseQRankSum=0.506;DP=101;Dels=0.0;FS=0.0;HaplotypeScore=0.0;MLEAC=1;MLEAF=0.5;MQ=42.0;MQ0=0;MQRankSum=0.683;QD=15.56;ReadPosRankSum=0.676	GT:AD:DP:GQ:PL	0/1:51,50:101:99:1600,0,1677
chrIV	1043540	.	T	C	1328.77	PASS	AC=1;AF=0.5;AN=2;BaseQRankSum=2.243;DP=75;Dels=0.0;FS=0.0;HaplotypeScore=0.0;MLEAC=1;MLEAF=0.5;MQ=42.0;MQ0=0;MQRankSum=1.564;QD=17.72;ReadPosRankSum=-1.373	GT:AD:DP:GQ:PL	0/1:36,39:75:99:1357,0,1158
chrIV	1060780	.	A	G	1995.77	PASS	AC=1;AF=0.5;AN=2;BaseQRankSum=2.341;DP=121;Dels=0.0;FS=1.456;HaplotypeScore=0.0;MLEAC=1;MLEAF=0.5;MQ=42.0;MQ0=0;MQRankSum=1.06;QD=16.49;ReadPosRankSum=-1.185	GT:AD:DP:GQ:PL	0/1:62,59:121:99:2024,0,2002
chrIV	1061803	.	A	G	1092.77	PASS	AC=1;AF=0.5;AN=2;BaseQRankSum=0.652;DP=71;Dels=0.0;FS=0.909;HaplotypeScore=0.0;MLEAC=1;MLEAF=0.5;MQ=42.0;MQ0=0;MQRankSum=0.417;QD=15.39;ReadPosRankSum=-1.122	GT:AD:DP:GQ:PL	0/1:36,34:70:99:1121,0,1222
chrIV	1069585	.	T	C	1111.77	PASS	AC=1;AF=0.5;AN=2;BaseQRankSum=-0.13;DP=59;Dels=0.0;FS=2.304;HaplotypeScore=0.9987;MLEAC=1;MLEAF=0.5;MQ=42.0;MQ0=0;MQRankSum=1.351;QD=18.84;ReadPosRankSum=0.786	GT:AD:DP:GQ:PL	0/1:26,33:59:99:1140,0,861
chrIV	1071596	.	A	G	771.77	PASS	AC=1;AF=0.5;AN=2;BaseQRankSum=-0.149;DP=71;Dels=0.0;FS=2.175;HaplotypeScore=0.0;MLEAC=1;MLEAF=0.5;MQ=42.0;MQ0=0;MQRankSum=-0.185;QD=10.87;ReadPosRankSum=2.202	GT:AD:DP:GQ:PL	0/1:45,26:71:99:800,0,1616
chrIV	1077290	.	A	G	912.77	PASS	AC=1;AF=0.5;AN=2;BaseQRankSum=-1.787;DP=48;Dels=0.0;FS=5.864;HaplotypeScore=0.0;MLEAC=1;MLEAF=0.5;MQ=42.0;MQ0=0;MQRankSum=0.686;QD=19.02;ReadPosRankSum=1.039	GT:AD:DP:GQ:PL	0/1:21,27:48:99:941,0,715
chrIV	1077441	.	A	G	1168.77	PASS	AC=1;AF=0.5;AN=2;BaseQRankSum=1.06;DP=92;Dels=0.0;FS=1.782;HaplotypeScore=0.0;MLEAC=1;MLEAF=0.5;MQ=42.0;MQ0=0;MQRankSum=-0.212;QD=12.7;ReadPosRankSum=-1.516	GT:AD:DP:GQ:PL	0/1:56,36:92:99:1197,0,1952
chrIV	1088434	.	A	G	1092.77	PASS	AC=1;AF=0.5;AN=2;BaseQRankSum=-0.456;DP=82;Dels=0.0;FS=4.295;HaplotypeScore=0.8667;MLEAC=1;MLEAF=0.5;MQ=42.0;MQ0=0;MQRankSum=0.184;QD=13.33;ReadPosRankSum=1.473	GT:AD:DP:GQ:PL	0/1:48,34:82:99:1121,0,1651
chrIV	1090098	.	G	A	148.77	PASS	AC=1;AF=0.5;AN=2;BaseQRankSum=-2.534;DP=55;Dels=0.02;FS=51.326;HaplotypeScore=2.7985;MLEAC=1;MLEAF=0.5;MQ=42.0;MQ0=0;MQRankSum=0.408;QD=2.7;ReadPosRankSum=-3.63	GT:AD:DP:GQ:PL	0/1:43,11:54:99:177,0,1287
chrIV	1108547	.	A	G	1190.77	PASS	AC=1;AF=0.5;AN=2;BaseQRankSum=-0.107;DP=62;Dels=0.0;FS=2.132;HaplotypeScore=0.8667;MLEAC=1;MLEAF=0.5;MQ=41.76;MQ0=0;MQRankSum=0.863;QD=19.21;ReadPosRankSum=-1.049	GT:AD:DP:GQ:PL	0/1:26,36:62:99:1219,0,792
chrIV	1129834	.	A	G	1108.77	PASS	AC=1;AF=0.5;AN=2;BaseQRankSum=0.005;DP=77;Dels=0.0;FS=3.046;HaplotypeScore=0.0;MLEAC=1;MLEAF=0.5;MQ=42.0;MQ0=0;MQRankSum=-0.097;QD=14.4;ReadPosRankSum=-0.905	GT:AD:DP:GQ:PL	0/1:42,35:77:99:1137,0,1434
chrIV	1130481	.	A	G	1674.77	PASS	AC=1;AF=0.5;AN=2;BaseQRankSum=1.159;DP=103;Dels=0.0;FS=0.736;HaplotypeScore=0.9973;MLEAC=1;MLEAF=0.5;MQ=42.0;MQ0=0;MQRankSum=1.925;QD=16.26;ReadPosRankSum=0.485	GT:AD:DP:GQ:PL	0/1:54,49:103:99:1703,0,1881
chrIV	1131095	.	A	G	618.77	PASS	AC=1;AF=0.5;AN=2;BaseQRankSum=0.248;DP=66;Dels=0.0;FS=1.046;HaplotypeScore=2.7982;MLEAC=1;MLEAF=0.5;MQ=42.0;MQ0=0;MQRankSum=-1.335;QD=9.38;ReadPosRankSum=0.675	GT:AD:DP:GQ:PL	0/1:45,21:66:99:647,0,1556
chrIV	1132634	.	A	G	1240.77	PASS	AC=1;AF=0.5;AN=2;BaseQRankSum=-0.769;DP=94;Dels=0.0;FS=5.165;HaplotypeScore=0.0;MLEAC=1;MLEAF=0.5;MQ=42.0;MQ0=0;MQRankSum=0.394;QD=13.2;ReadPosRankSum=0.088	GT:AD:DP:GQ:PL	0/1:54,40:94:99:1269,0,1895
chrIV	1132637	.	T	C	1841.77	PASS	AC=1;AF=0.5;AN=2;BaseQRankSum=1.087;DP=91;Dels=0.0;FS=4.032;HaplotypeScore=0.0;MLEAC=1;MLEAF=0.5;MQ=42.0;MQ0=0;MQRankSum=0.02;QD=20.24;ReadPosRankSum=-0.642	GT:AD:DP:GQ:PL	0/1:37,54:91:99:1870,0,1191
chrIV	1134831	.	A	G	1158.77	PASS	AC=1;AF=0.5;AN=2;BaseQRankSum=0.897;DP=67;Dels=0.0;FS=6.493;HaplotypeScore=0.0;MLEAC=1;MLEAF=0.5;MQ=42.0;MQ0=0;MQRankSum=0.194;QD=17.3;ReadPosRankSum=-0.006	GT:AD:DP:GQ:PL	0/1:33,34:67:99:1187,0,1129
chrIV	1136056	.	A	G	1048.77	PASS	AC=1;AF=0.5;AN=2;BaseQRankSum=1.226;DP=76;Dels=0.0;FS=0.0;HaplotypeScore=0.0;MLEAC=1;MLEAF=0.5;MQ=42.0;MQ0=0;MQRankSum=0.052;QD=13.8;ReadPosRankSum=0.0	GT:AD:DP:GQ:PL	0/1:43,33:76:99:1077,0,1485
chrIV	1137651	.	T	C	1660.77	PASS	AC=1;AF=0.5;AN=2;BaseQRankSum=-0.134;DP=83;Dels=0.0;FS=2.934;HaplotypeScore=0.9993;MLEAC=1;MLEAF=0.5;MQ=42.0;MQ0=0;MQRankSum=-0.255;QD=20.01;ReadPosRankSum=0.088	GT:AD:DP:GQ:PL	0/1:34,49:83:99:1689,0,1132
chrIV	1139899	.	T	C	1146.77	PASS	AC=1;AF=0.5;AN=2;BaseQRankSum=1.908;DP=73;Dels=0.0;FS=4.537;HaplotypeScore=0.0;MLEAC=1;MLEAF=0.5;MQ=42.0;MQ0=0;MQRankSum=0.006;QD=15.71;ReadPosRankSum=-0.957	GT:AD:DP:GQ:PL	0/1:39,34:73:99:1175,0,1274
chrIV	1151040	.	T	C	467.77	PASS	AC=1;AF=0.5;AN=2;BaseQRankSum=0.301;DP=65;Dels=0.0;FS=5.579;HaplotypeScore=0.0;MLEAC=1;MLEAF=0.5;MQ=41.05;MQ0=0;MQRankSum=1.151;QD=7.2;ReadPosRankSum=-2.382	GT:AD:DP:GQ:PL	0/1:47,18:65:99:496,0,1646
chrIV	1151052	.	G	A	305.77	PASS	AC=1;AF=0.5;AN=2;BaseQRankSum=0.247;DP=66;Dels=0.0;FS=4.106;HaplotypeScore=0.0;MLEAC=1;MLEAF=0.5;MQ=40.79;MQ0=0;MQRankSum=-1.19;QD=4.63;ReadPosRankSum=-3.479	GT:AD:DP:GQ:PL	0/1:50,16:66:99:334,0,1787
chrIV	1185265	.	T	C	1291.77	PASS	AC=1;AF=0.5;AN=2;BaseQRankSum=0.251;DP=83;Dels=0.0;FS=0.823;HaplotypeScore=0.8941;MLEAC=1;MLEAF=0.5;MQ=42.0;MQ0=0;MQRankSum=1.244;QD=15.56;ReadPosRankSum=-1.071	GT:AD:DP:GQ:PL	0/1:43,40:83:99:1320,0,1493
chrIV	1191031	.	T	C	1198.77	PASS	AC=1;AF=0.5;AN=2;BaseQRankSum=2.362;DP=65;Dels=0.0;FS=0.0;HaplotypeScore=0.0;MLEAC=1;MLEAF=0.5;MQ=42.0;MQ0=0;MQRankSum=0.507;QD=18.44;ReadPosRankSum=-0.572	GT:AD:DP:GQ:PL	0/1:30,35:65:99:1227,0,1022
chrIV	1191164	.	T	C	1475.77	PASS	AC=1;AF=0.5;AN=2;BaseQRankSum=-0.558;DP=86;Dels=0.0;FS=5.533;HaplotypeScore=0.0;MLEAC=1;MLEAF=0.5;MQ=42.0;MQ0=0;MQRankSum=0.989;QD=17.16;ReadPosRankSum=-0.101	GT:AD:DP:GQ:PL	0/1:41,44:85:99:1504,0,1428
chrIV	1191488	.	A	G	1019.77	PASS	AC=1;AF=0.5;AN=2;BaseQRankSum=-0.121;DP=71;Dels=0.0;FS=0.9;HaplotypeScore=0.0;MLEAC=1;MLEAF=0.5;MQ=42.0;MQ0=0;MQRankSum=-0.445;QD=14.36;ReadPosRankSum=0.087	GT:AD:DP:GQ:PL	0/1:39,32:71:99:1048,0,1369
chrIV	1194770	.	T	C	814.77	PASS	AC=1;AF=0.5;AN=2;BaseQRankSum=-0.97;DP=61;Dels=0.0;FS=3.517;HaplotypeScore=0.0;MLEAC=1;MLEAF=0.5;MQ=42.0;MQ0=0;MQRankSum=-0.007;QD=13.36;ReadPosRankSum=-0.109	GT:AD:DP:GQ:PL	0/1:35,26:61:99:843,0,1225
chrIV	1199913	.	G	A	1348.77	PASS	AC=1;AF=0.5;AN=2;BaseQRankSum=1.621;DP=96;Dels=0.0;FS=3.827;HaplotypeScore=0.6651;MLEAC=1;MLEAF=0.5;MQ=42.0;MQ0=0;MQRankSum=0.307;QD=14.05;ReadPosRankSum=-0.654	GT:AD:DP:GQ:PL	0/1:54,42:96:99:1377,0,1842
chrIV	1201444	.	G	A	1282.77	PASS	AC=1;AF=0.5;AN=2;BaseQRankSum=0.926;DP=91;Dels=0.0;FS=0.807;HaplotypeScore=0.6651;MLEAC=1;MLEAF=0.5;MQ=42.0;MQ0=0;MQRankSum=-2.169;QD=14.1;ReadPosRankSum=-0.277	GT:AD:DP:GQ:PL	0/1:52,39:91:99:1311,0,1760
chrIV	1248218	.	T	C	896.77	PASS	AC=1;AF=0.5;AN=2;BaseQRankSum=-0.682;DP=55;Dels=0.0;FS=3.85;HaplotypeScore=0.0;MLEAC=1;MLEAF=0.5;MQ=42.0;MQ0=0;MQRankSum=0.8;QD=16.3;ReadPosRankSum=-0.951	GT:AD:DP:GQ:PL	0/1:28,27:55:99:925,0,944
chrIV	1248315	.	G	A	1025.77	PASS	AC=1;AF=0.5;AN=2;BaseQRankSum=-0.135;DP=83;Dels=0.0;FS=0.0;HaplotypeScore=0.9832;MLEAC=1;MLEAF=0.5;MQ=42.0;MQ0=0;MQRankSum=-0.349;QD=12.36;ReadPosRankSum=0.051	GT:AD:DP:GQ:PL	0/1:50,33:83:99:1054,0,1632
chrIV	1248739	.	A	G	1368.77	PASS	AC=1;AF=0.5;AN=2;BaseQRankSum=0.645;DP=92;Dels=0.0;FS=0.0;HaplotypeScore=1.7074;MLEAC=1;MLEAF=0.5;MQ=42.0;MQ0=0;MQRankSum=-0.332;QD=14.88;ReadPosRankSum=-0.629	GT:AD:DP:GQ:PL	0/1:48,44:92:99:1397,0,1556
chrIV	1254577	.	C	T	116.77	PASS	AC=1;AF=0.5;AN=2;BaseQRankSum=-4.101;DP=58;Dels=0.0;FS=57.186;HaplotypeScore=11.5838;MLEAC=1;MLEAF=0.5;MQ=41.97;MQ0=0;MQRankSum=-1.223;QD=2.01;ReadPosRankSum=-3.239	GT:AD:DP:GQ:PL	0/1:45,12:57:99:145,0,1507
chrIV	1257375	.	T	C	1413.77	PASS	AC=1;AF=0.5;AN=2;BaseQRankSum=0.953;DP=72;Dels=0.0;FS=4.866;HaplotypeScore=0.0;MLEAC=1;MLEAF=0.5;MQ=41.97;MQ0=0;MQRankSum=-0.422;QD=19.64;ReadPosRankSum=-0.653	GT:AD:DP:GQ:PL	0/1:28,44:72:99:1442,0,903
chrIV	1261941	.	T	C	1441.77	PASS	AC=1;AF=0.5;AN=2;BaseQRankSum=3.329;DP=89;Dels=0.0;FS=2.78;HaplotypeScore=0.0;MLEAC=1;MLEAF=0.5;MQ=42.0;MQ0=0;MQRankSum=1.909;QD=16.2;ReadPosRankSum=-1.925	GT:AD:DP:GQ:PL	0/1:46,43:89:99:1470,0,1532
chrIV	1282755	.	C	T	1451.77	PASS	AC=1;AF=0.5;AN=2;BaseQRankSum=2.207;DP=86;Dels=0.0;FS=1.776;HaplotypeScore=0.0;MLEAC=1;MLEAF=0.5;MQ=42.0;MQ0=0;MQRankSum=0.583;QD=16.88;ReadPosRankSum=-0.117	GT:AD:DP:GQ:PL	0/1:42,44:86:99:1480,0,1401
chrIV	1283795	.	T	C	1040.77	PASS	AC=1;AF=0.5;AN=2;BaseQRankSum=0.351;DP=63;Dels=0.0;FS=0.0;HaplotypeScore=0.6651;MLEAC=1;MLEAF=0.5;MQ=42.0;MQ0=0;MQRankSum=0.612;QD=16.52;ReadPosRankSum=0.488	GT:AD:DP:GQ:PL	0/1:32,31:63:99:1069,0,1091
chrIV	1284790	.	T	C	1205.77	PASS	AC=1;AF=0.5;AN=2;BaseQRankSum=0.901;DP=65;Dels=0.0;FS=0.0;HaplotypeScore=0.7887;MLEAC=1;MLEAF=0.5;MQ=42.0;MQ0=0;MQRankSum=-0.572;QD=18.55;ReadPosRankSum=-0.849	GT:AD:DP:GQ:PL	0/1:30,35:65:99:1234,0,887
chrIV	1291535	.	A	G	1177.77	PASS	AC=1;AF=0.5;AN=2;BaseQRankSum=-1.098;DP=75;Dels=0.0;FS=0.0;HaplotypeScore=0.0;MLEAC=1;MLEAF=0.5;MQ=42.0;MQ0=0;MQRankSum=-1.395;QD=15.7;ReadPosRankSum=0.758	GT:AD:DP:GQ:PL	0/1:39,36:75:99:1206,0,1304
chrIV	1298189	.	A	G	1613.77	PASS	AC=1;AF=0.5;AN=2;BaseQRankSum=0.208;DP=82;Dels=0.0;FS=0.848;HaplotypeScore=1.8808;MLEAC=1;MLEAF=0.5;MQ=42.0;MQ0=0;MQRankSum=-1.002;QD=19.68;ReadPosRankSum=0.142	GT:AD:DP:GQ:PL	0/1:33,49:82:99:1642,0,1010
chrIV	1305211	.	G	A	1376.77	PASS	AC=1;AF=0.5;AN=2;BaseQRankSum=1.307;DP=84;Dels=0.0;FS=0.0;HaplotypeScore=0.0;MLEAC=1;MLEAF=0.5;MQ=42.0;MQ0=0;MQRankSum=-0.323;QD=16.39;ReadPosRankSum=0.788	GT:AD:DP:GQ:PL	0/1:42,41:83:99:1405,0,1467
chrIV	1357873	.	A	G	1138.77	PASS	AC=1;AF=0.5;AN=2;BaseQRankSum=-1.214;DP=71;Dels=0.0;FS=10.072;HaplotypeScore=0.0;MLEAC=1;MLEAF=0.5;MQ=42.0;MQ0=0;MQRankSum=-1.606;QD=16.04;ReadPosRankSum=0.524	GT:AD:DP:GQ:PL	0/1:37,34:71:99:1167,0,1313
chrIV	1370423	.	A	G	1475.77	PASS	AC=1;AF=0.5;AN=2;BaseQRankSum=0.153;DP=82;Dels=0.0;FS=11.712;HaplotypeScore=0.0;MLEAC=1;MLEAF=0.5;MQ=42.0;MQ0=0;MQRankSum=0.098;QD=18.0;ReadPosRankSum=1.176	GT:AD:DP:GQ:PL	0/1:38,44:82:99:1504,0,1289
chrIV	1370853	.	T	C	1353.77	PASS	AC=1;AF=0.5;AN=2;BaseQRankSum=-0.903;DP=81;Dels=0.0;FS=0.836;HaplotypeScore=1.9612;MLEAC=1;MLEAF=0.5;MQ=42.0;MQ0=0;MQRankSum=-0.052;QD=16.71;ReadPosRankSum=-0.279	GT:AD:DP:GQ:PL	0/1:39,42:81:99:1382,0,1250
chrIV	1383403	.	A	G	997.77	PASS	AC=1;AF=0.5;AN=2;BaseQRankSum=1.046;DP=71;Dels=0.0;FS=1.991;HaplotypeScore=0.0;MLEAC=1;MLEAF=0.5;MQ=42.0;MQ0=0;MQRankSum=-0.364;QD=14.05;ReadPosRankSum=1.265	GT:AD:DP:GQ:PL	0/1:39,32:71:99:1026,0,1265
chrIV	1383893	.	A	G	1276.77	PASS	AC=1;AF=0.5;AN=2;BaseQRankSum=0.445;DP=78;Dels=0.0;FS=2.966;HaplotypeScore=0.0;MLEAC=1;MLEAF=0.5;MQ=42.0;MQ0=0;MQRankSum=0.975;QD=16.37;ReadPosRankSum=0.285	GT:AD:DP:GQ:PL	0/1:38,40:78:99:1305,0,1291
chrIV	1393359	.	A	G	963.77	PASS	AC=1;AF=0.5;AN=2;BaseQRankSum=1.221;DP=56;Dels=0.0;FS=0.0;HaplotypeScore=0.0;MLEAC=1;MLEAF=0.5;MQ=42.0;MQ0=0;MQRankSum=-0.074;QD=17.21;ReadPosRankSum=1.303	GT:AD:DP:GQ:PL	0/1:28,28:56:99:992,0,927
chrIV	1406101	.	A	G	1183.77	PASS	AC=1;AF=0.5;AN=2;BaseQRankSum=0.212;DP=80;Dels=0.0;FS=4.335;HaplotypeScore=0.0;MLEAC=1;MLEAF=0.5;MQ=42.0;MQ0=0;MQRankSum=0.174;QD=14.8;ReadPosRankSum=-0.917	GT:AD:DP:GQ:PL	0/1:43,37:80:99:1212,0,1460
chrIV	1408428	.	G	A	1790.77	PASS	AC=1;AF=0.5;AN=2;BaseQRankSum=-1.265;DP=93;Dels=0.0;FS=5.319;HaplotypeScore=1.8899;MLEAC=1;MLEAF=0.5;MQ=42.0;MQ0=0;MQRankSum=-0.448;QD=19.26;ReadPosRankSum=-0.635	GT:AD:DP:GQ:PL	0/1:39,54:93:99:1819,0,1220
chrIV	1409508	.	G	A	1048.77	PASS	AC=1;AF=0.5;AN=2;BaseQRankSum=1.237;DP=76;Dels=0.0;FS=3.108;HaplotypeScore=3.4362;MLEAC=1;MLEAF=0.5;MQ=41.97;MQ0=0;MQRankSum=-0.199;QD=13.8;ReadPosRankSum=0.241	GT:AD:DP:GQ:PL	0/1:43,33:76:99:1077,0,1403
chrIV	1413858	.	T	C	1024.77	PASS	AC=1;AF=0.5;AN=2;BaseQRankSum=1.851;DP=78;Dels=0.0;FS=0.878;HaplotypeScore=0.0;MLEAC=1;MLEAF=0.5;MQ=42.0;MQ0=0;MQRankSum=0.93;QD=13.14;ReadPosRankSum=-1.8	GT:AD:DP:GQ:PL	0/1:45,33:78:99:1053,0,1501
chrIV	1430304	.	C	T	1018.77	PASS	AC=1;AF=0.5;AN=2;BaseQRankSum=0.162;DP=55;Dels=0.0;FS=1.11;HaplotypeScore=4.5894;MLEAC=1;MLEAF=0.5;MQ=42.0;MQ0=0;MQRankSum=0.657;QD=18.52;ReadPosRankSum=0.606	GT:AD:DP:GQ:PL	0/1:23,32:55:99:1047,0,748
chrIV	1448419	.	A	G	1251.77	PASS	AC=1;AF=0.5;AN=2;BaseQRankSum=2.915;DP=85;Dels=0.0;FS=2.88;HaplotypeScore=0.0;MLEAC=1;MLEAF=0.5;MQ=42.0;MQ0=0;MQRankSum=-0.366;QD=14.73;ReadPosRankSum=1.971	GT:AD:DP:GQ:PL	0/1:46,39:85:99:1280,0,1573
chrIV	1465354	.	T	C	1557.77	PASS	AC=1;AF=0.5;AN=2;BaseQRankSum=-0.07;DP=75;Dels=0.0;FS=11.868;HaplotypeScore=0.0;MLEAC=1;MLEAF=0.5;MQ=42.0;MQ0=0;MQRankSum=-0.222;QD=20.77;ReadPosRankSum=0.514	GT:AD:DP:GQ:PL	0/1:30,45:75:99:1586,0,979
chrIV	1472941	.	A	G	1183.77	PASS	AC=1;AF=0.5;AN=2;BaseQRankSum=-1.133;DP=76;Dels=0.0;FS=1.97;HaplotypeScore=0.0;MLEAC=1;MLEAF=0.5;MQ=42.0;MQ0=0;MQRankSum=1.382;QD=15.58;ReadPosRankSum=0.364	GT:AD:DP:GQ:PL	0/1:37,39:76:99:1212,0,1268
chrIV	1473583	.	T	C	1106.77	PASS	AC=1;AF=0.5;AN=2;BaseQRankSum=1.617;DP=71;Dels=0.0;FS=4.794;HaplotypeScore=0.0;MLEAC=1;MLEAF=0.5;MQ=42.0;MQ0=0;MQRankSum=1.145;QD=15.59;ReadPosRankSum=-1.652	GT:AD:DP:GQ:PL	0/1:37,34:71:99:1135,0,1234
chrIV	1474823	.	G	A	655.77	PASS	AC=1;AF=0.5;AN=2;BaseQRankSum=0.693;DP=42;Dels=0.0;FS=4.607;HaplotypeScore=1.7882;MLEAC=1;MLEAF=0.5;MQ=42.0;MQ0=0;MQRankSum=0.793;QD=15.61;ReadPosRankSum=0.919	GT:AD:DP:GQ:PL	0/1:22,20:42:99:684,0,732
chrIV	1482885	.	A	G	1389.77	PASS	AC=1;AF=0.5;AN=2;BaseQRankSum=-0.73;DP=77;Dels=0.0;FS=0.0;HaplotypeScore=0.0;MLEAC=1;MLEAF=0.5;MQ=42.0;MQ0=0;MQRankSum=1.71;QD=18.05;ReadPosRankSum=-0.362	GT:AD:DP:GQ:PL	0/1:36,41:77:99:1418,0,1198
chrIV	1485510	.	A	G	1061.77	PASS	AC=1;AF=0.5;AN=2;BaseQRankSum=0.647;DP=59;Dels=0.0;FS=3.623;HaplotypeScore=0.0;MLEAC=1;MLEAF=0.5;MQ=42.0;MQ0=0;MQRankSum=0.023;QD=18.0;ReadPosRankSum=-0.251	GT:AD:DP:GQ:PL	0/1:27,32:59:99:1090,0,891
chrIV	1487517	.	A	G	803.77	PASS	AC=1;AF=0.5;AN=2;BaseQRankSum=0.058;DP=67;Dels=0.0;FS=0.0;HaplotypeScore=0.0;MLEAC=1;MLEAF=0.5;MQ=42.0;MQ0=0;MQRankSum=-0.315;QD=12.0;ReadPosRankSum=-0.212	GT:AD:DP:GQ:PL	0/1:41,26:67:99:832,0,1435
chrIV	1491677	.	T	C	1907.77	PASS	AC=1;AF=0.5;AN=2;BaseQRankSum=0.618;DP=104;Dels=0.0;FS=11.817;HaplotypeScore=0.0;MLEAC=1;MLEAF=0.5;MQ=42.0;MQ0=0;MQRankSum=-0.422;QD=18.34;ReadPosRankSum=1.535	GT:AD:DP:GQ:PL	0/1:46,58:104:99:1936,0,1519
chrIV	1492535	.	A	G	1222.77	PASS	AC=1;AF=0.5;AN=2;BaseQRankSum=0.538;DP=72;Dels=0.0;FS=0.0;HaplotypeScore=0.9832;MLEAC=1;MLEAF=0.5;MQ=42.0;MQ0=0;MQRankSum=0.47;QD=16.98;ReadPosRankSum=-1.604	GT:AD:DP:GQ:PL	0/1:32,40:72:99:1251,0,978
chrIV	1493459	.	G	A	1171.77	PASS	AC=1;AF=0.5;AN=2;BaseQRankSum=0.16;DP=73;Dels=0.0;FS=3.214;HaplotypeScore=0.0;MLEAC=1;MLEAF=0.5;MQ=42.0;MQ0=0;MQRankSum=-1.109;QD=16.05;ReadPosRankSum=-0.303	GT:AD:DP:GQ:PL	0/1:37,36:73:99:1200,0,1225
chrIV	1493551	.	A	G	1463.77	PASS	AC=1;AF=0.5;AN=2;BaseQRankSum=-0.04;DP=85;Dels=0.0;FS=0.0;HaplotypeScore=0.0;MLEAC=1;MLEAF=0.5;MQ=42.0;MQ0=0;MQRankSum=0.136;QD=17.22;ReadPosRankSum=-0.655	GT:AD:DP:GQ:PL	0/1:42,43:85:99:1492,0,1441
chrIV	1497311	.	A	G	1395.77	PASS	AC=1;AF=0.5;AN=2;BaseQRankSum=0.572;DP=72;Dels=0.0;FS=3.177;HaplotypeScore=0.0;MLEAC=1;MLEAF=0.5;MQ=42.0;MQ0=0;MQRankSum=1.014;QD=19.39;ReadPosRankSum=-0.436	GT:AD:DP:GQ:PL	0/1:32,40:72:99:1424,0,1045
chrIV	1506405	.	A	G	1063.77	PASS	AC=1;AF=0.5;AN=2;BaseQRankSum=1.687;DP=77;Dels=0.0;FS=4.371;HaplotypeScore=0.0;MLEAC=1;MLEAF=0.5;MQ=42.0;MQ0=0;MQRankSum=-1.493;QD=13.82;ReadPosRankSum=-0.087	GT:AD:DP:GQ:PL	0/1:43,34:77:99:1092,0,1377
chrV	6397	.	C	T	168.77	PASS	AC=1;AF=0.5;AN=2;BaseQRankSum=1.38;DP=45;Dels=0.0;FS=22.517;HaplotypeScore=7.9988;MLEAC=1;MLEAF=0.5;MQ=42.0;MQ0=0;MQRankSum=-0.074;QD=3.75;ReadPosRankSum=-1.351	GT:AD:DP:GQ:PL	0/1:37,8:45:99:197,0,1353
chrV	8143	.	T	C	1363.77	PASS	AC=1;AF=0.5;AN=2;BaseQRankSum=-0.409;DP=85;Dels=0.0;FS=1.764;HaplotypeScore=0.9993;MLEAC=1;MLEAF=0.5;MQ=41.83;MQ0=0;MQRankSum=1.631;QD=16.04;ReadPosRankSum=-0.154	GT:AD:DP:GQ:PL	0/1:43,42:85:99:1392,0,1421
chrV	16186	.	C	T	1073.77	PASS	AC=1;AF=0.5;AN=2;BaseQRankSum=-0.894;DP=62;Dels=0.0;FS=3.597;HaplotypeScore=1.7866;MLEAC=1;MLEAF=0.5;MQ=42.0;MQ0=0;MQRankSum=0.568;QD=17.32;ReadPosRankSum=-0.809	GT:AD:DP:GQ:PL	0/1:27,35:62:99:1102,0,866
chrV	32945	.	C	T	1428.77	PASS	AC=1;AF=0.5;AN=2;BaseQRankSum=-0.055;DP=70;Dels=0.0;FS=2.045;HaplotypeScore=0.0;MLEAC=1;MLEAF=0.5;MQ=42.0;MQ0=0;MQRankSum=-0.275;QD=20.41;ReadPosRankSum=0.629	GT:AD:DP:GQ:PL	0/1:28,41:69:99:1457,0,901
chrV	32970	.	C	T	893.77	PASS	AC=1;AF=0.5;AN=2;BaseQRankSum=0.297;DP=67;Dels=0.0;FS=2.051;HaplotypeScore=0.0;MLEAC=1;MLEAF=0.5;MQ=42.0;MQ0=0;MQRankSum=-1.487;QD=13.34;ReadPosRankSum=0.108	GT:AD:DP:GQ:PL	0/1:38,29:67:99:922,0,1342
chrV	34096	.	G	T	141.77	PASS	AC=1;AF=0.5;AN=2;BaseQRankSum=0.142;DP=65;Dels=0.0;FS=32.002;HaplotypeScore=11.9207;MLEAC=1;MLEAF=0.5;MQ=42.0;MQ0=0;MQRankSum=0.484;QD=2.18;ReadPosRankSum=-0.807	GT:AD:DP:GQ:PL	0/1:56,9:65:99:170,0,2028
chrV	34341	.	T	C	1414.77	PASS	AC=1;AF=0.5;AN=2;BaseQRankSum=-0.184;DP=73;Dels=0.0;FS=0.0;HaplotypeScore=0.9979;MLEAC=1;MLEAF=0.5;MQ=42.0;MQ0=0;MQRankSum=0.419;QD=19.38;ReadPosRankSum=-1.702	GT:AD:DP:GQ:PL	0/1:31,42:73:99:1443,0,1031
chrV	47236	.	T	C	1158.77	PASS	AC=1;AF=0.5;AN=2;BaseQRankSum=-0.832;DP=87;Dels=0.0;FS=0.806;HaplotypeScore=0.6651;MLEAC=1;MLEAF=0.5;MQ=42.0;MQ0=0;MQRankSum=-0.194;QD=13.32;ReadPosRankSum=2.176	GT:AD:DP:GQ:PL	0/1:51,36:87:99:1187,0,1747
chrV	55222	.	C	T	1586.77	PASS	AC=1;AF=0.5;AN=2;BaseQRankSum=-2.012;DP=72;Dels=0.0;FS=0.914;HaplotypeScore=0.0;MLEAC=1;MLEAF=0.5;MQ=42.0;MQ0=0;MQRankSum=1.919;QD=22.04;ReadPosRankSum=0.872	GT:AD:DP:GQ:PL	0/1:27,45:72:99:1615,0,903
chrV	71721	.	T	C	1511.77	PASS	AC=1;AF=0.5;AN=2;BaseQRankSum=1.474;DP=81;Dels=0.0;FS=0.0;HaplotypeScore=0.0;MLEAC=1;MLEAF=0.5;MQ=42.0;MQ0=0;MQRankSum=0.232;QD=18.66;ReadPosRankSum=0.83	GT:AD:DP:GQ:PL	0/1:37,44:81:99:1540,0,1205
chrV	74494	.	T	C	1159.77	PASS	AC=1;AF=0.5;AN=2;BaseQRankSum=-1.274;DP=80;Dels=0.0;FS=1.893;HaplotypeScore=0.0;MLEAC=1;MLEAF=0.5;MQ=42.0;MQ0=0;MQRankSum=-0.241;QD=14.5;ReadPosRankSum=-1.969	GT:AD:DP:GQ:PL	0/1:43,37:80:99:1188,0,1492
chrV	116503	.	G	A	2289.77	PASS	AC=2;AF=1.0;AN=2;DP=59;Dels=0.0;FS=0.0;HaplotypeScore=0.0;MLEAC=2;MLEAF=1.0;MQ=41.75;MQ0=0;QD=27.15	GT:AD:DP:GQ:PL	1/1:0,59:59:99:2318,175,0
chrV	187704	.	T	C	853.77	PASS	AC=1;AF=0.5;AN=2;BaseQRankSum=-0.776;DP=69;Dels=0.0;FS=0.0;HaplotypeScore=0.9332;MLEAC=1;MLEAF=0.5;MQ=42.0;MQ0=0;MQRankSum=-0.067;QD=12.37;ReadPosRankSum=0.862	GT:AD:DP:GQ:PL	0/1:41,28:69:99:882,0,1425
chrV	192379	.	T	C	723.77	PASS	AC=1;AF=0.5;AN=2;BaseQRankSum=0.16;DP=47;Dels=0.0;FS=6.439;HaplotypeScore=0.0;MLEAC=1;MLEAF=0.5;MQ=42.0;MQ0=0;MQRankSum=-2.415;QD=15.4;ReadPosRankSum=-1.309	GT:AD:DP:GQ:PL	0/1:23,24:47:99:752,0,764
chrV	211558	.	C	T	624.77	PASS	AC=1;AF=0.5;AN=2;BaseQRankSum=-0.334;DP=50;Dels=0.0;FS=4.084;HaplotypeScore=0.0;MLEAC=1;MLEAF=0.5;MQ=42.0;MQ0=0;MQRankSum=0.531;QD=12.5;ReadPosRankSum=1.317	GT:AD:DP:GQ:PL	0/1:29,21:50:99:653,0,895
chrV	216954	.	C	T	3268.77	PASS	AC=2;AF=1.0;AN=2;DP=85;Dels=0.0;FS=0.0;HaplotypeScore=0.0;MLEAC=2;MLEAF=1.0;MQ=42.0;MQ0=0;QD=29.41	GT:AD:DP:GQ:PL	1/1:0,85:85:99:3297,244,0
chrV	218172	.	T	C	1078.77	PASS	AC=1;AF=0.5;AN=2;BaseQRankSum=1.665;DP=86;Dels=0.0;FS=5.8;HaplotypeScore=0.0;MLEAC=1;MLEAF=0.5;MQ=42.0;MQ0=0;MQRankSum=1.126;QD=12.54;ReadPosRankSum=1.135	GT:AD:DP:GQ:PL	0/1:52,34:86:99:1107,0,1804
chrV	238716	.	T	C	1733.77	PASS	AC=1;AF=0.5;AN=2;BaseQRankSum=1.53;DP=83;Dels=0.0;FS=4.427;HaplotypeScore=0.9469;MLEAC=1;MLEAF=0.5;MQ=42.0;MQ0=0;MQRankSum=1.436;QD=20.89;ReadPosRankSum=1.698	GT:AD:DP:GQ:PL	0/1:32,51:83:99:1762,0,968
chrV	265194	.	C	T	912.77	PASS	AC=1;AF=0.5;AN=2;BaseQRankSum=-1.126;DP=72;Dels=0.0;FS=3.373;HaplotypeScore=0.0;MLEAC=1;MLEAF=0.5;MQ=42.0;MQ0=0;MQRankSum=-0.432;QD=12.68;ReadPosRankSum=-0.728	GT:AD:DP:GQ:PL	0/1:41,31:72:99:941,0,1344
chrV	265851	.	C	T	774.77	PASS	AC=1;AF=0.5;AN=2;BaseQRankSum=-0.67;DP=56;Dels=0.0;FS=10.201;HaplotypeScore=0.0;MLEAC=1;MLEAF=0.5;MQ=42.0;MQ0=0;MQRankSum=1.926;QD=13.84;ReadPosRankSum=-2.384	GT:AD:DP:GQ:PL	0/1:31,24:55:99:803,0,1063
chrV	282357	.	C	T	1087.77	PASS	AC=1;AF=0.5;AN=2;BaseQRankSum=-2.297;DP=80;Dels=0.0;FS=3.113;HaplotypeScore=0.0;MLEAC=1;MLEAF=0.5;MQ=42.0;MQ0=0;MQRankSum=-1.563;QD=13.6;ReadPosRankSum=-0.309	GT:AD:DP:GQ:PL	0/1:43,37:80:99:1116,0,1432
chrV	294236	.	T	C	1579.77	PASS	AC=1;AF=0.5;AN=2;BaseQRankSum=2.615;DP=87;Dels=0.0;FS=1.871;HaplotypeScore=0.9734;MLEAC=1;MLEAF=0.5;MQ=42.0;MQ0=0;MQRankSum=-0.013;QD=18.16;ReadPosRankSum=-0.846	GT:AD:DP:GQ:PL	0/1:41,46:87:99:1608,0,1259
chrV	297285	.	T	C	1154.77	PASS	AC=1;AF=0.5;AN=2;BaseQRankSum=0.376;DP=79;Dels=0.0;FS=0.857;HaplotypeScore=0.0;MLEAC=1;MLEAF=0.5;MQ=41.73;MQ0=1;MQRankSum=1.017;QD=14.62;ReadPosRankSum=0.957	GT:AD:DP:GQ:PL	0/1:42,37:79:99:1183,0,1449
chrV	298404	.	T	C	1183.77	PASS	AC=1;AF=0.5;AN=2;BaseQRankSum=0.489;DP=71;Dels=0.0;FS=0.908;HaplotypeScore=0.9159;MLEAC=1;MLEAF=0.5;MQ=42.0;MQ0=0;MQRankSum=0.673;QD=16.67;ReadPosRankSum=0.443	GT:AD:DP:GQ:PL	0/1:36,35:71:99:1212,0,1195
chrV	300010	.	T	C	1046.77	PASS	AC=1;AF=0.5;AN=2;BaseQRankSum=1.356;DP=90;Dels=0.0;FS=5.829;HaplotypeScore=0.8667;MLEAC=1;MLEAF=0.5;MQ=42.0;MQ0=0;MQRankSum=-0.109;QD=11.63;ReadPosRankSum=-0.243	GT:AD:DP:GQ:PL	0/1:57,33:90:99:1075,0,1938
chrV	306795	.	T	C	1061.77	PASS	AC=1;AF=0.5;AN=2;BaseQRankSum=1.264;DP=73;Dels=0.0;FS=0.0;HaplotypeScore=1.6553;MLEAC=1;MLEAF=0.5;MQ=40.54;MQ0=0;MQRankSum=2.313;QD=14.54;ReadPosRankSum=-0.304	GT:AD:DP:GQ:PL	0/1:38,35:73:99:1090,0,1188
chrV	312105	.	C	T	866.77	PASS	AC=1;AF=0.5;AN=2;BaseQRankSum=1.693;DP=54;Dels=0.0;FS=0.0;HaplotypeScore=2.6766;MLEAC=1;MLEAF=0.5;MQ=42.0;MQ0=0;MQRankSum=0.32;QD=16.05;ReadPosRankSum=-1.51	GT:AD:DP:GQ:PL	0/1:26,26:54:99:895,0,868
chrV	319045	.	T	C	1270.77	PASS	AC=1;AF=0.5;AN=2;BaseQRankSum=0.788;DP=70;Dels=0.0;FS=0.899;HaplotypeScore=0.734;MLEAC=1;MLEAF=0.5;MQ=42.0;MQ0=0;MQRankSum=-0.235;QD=18.15;ReadPosRankSum=1.671	GT:AD:DP:GQ:PL	0/1:33,37:70:99:1299,0,986
chrV	320190	.	T	C	1391.77	PASS	AC=1;AF=0.5;AN=2;BaseQRankSum=0.457;DP=79;Dels=0.0;FS=1.867;HaplotypeScore=0.0;MLEAC=1;MLEAF=0.5;MQ=42.0;MQ0=0;MQRankSum=0.329;QD=17.62;ReadPosRankSum=-0.82	GT:AD:DP:GQ:PL	0/1:37,42:79:99:1420,0,1248
chrV	326060	.	T	C	831.77	PASS	AC=1;AF=0.5;AN=2;BaseQRankSum=0.585;DP=67;Dels=0.0;FS=5.132;HaplotypeScore=2.9905;MLEAC=1;MLEAF=0.5;MQ=42.0;MQ0=0;MQRankSum=0.585;QD=12.41;ReadPosRankSum=-0.868	GT:AD:DP:GQ:PL	0/1:41,26:67:99:860,0,1390
chrV	329389	.	T	C	1137.77	PASS	AC=1;AF=0.5;AN=2;BaseQRankSum=-0.515;DP=77;Dels=0.0;FS=4.665;HaplotypeScore=0.0;MLEAC=1;MLEAF=0.5;MQ=42.0;MQ0=0;MQRankSum=-0.28;QD=14.78;ReadPosRankSum=-1.473	GT:AD:DP:GQ:PL	0/1:40,37:77:99:1166,0,1345
chrV	342849	.	T	C	1096.77	PASS	AC=1;AF=0.5;AN=2;BaseQRankSum=-0.62;DP=93;Dels=0.0;FS=4.109;HaplotypeScore=2.9224;MLEAC=1;MLEAF=0.5;MQ=42.0;MQ0=0;MQRankSum=1.42;QD=11.79;ReadPosRankSum=-2.324	GT:AD:DP:GQ:PL	0/1:56,36:92:99:1125,0,1930
chrV	376391	.	T	C	944.77	PASS	AC=1;AF=0.5;AN=2;BaseQRankSum=-1.724;DP=68;Dels=0.0;FS=2.03;HaplotypeScore=0.0;MLEAC=1;MLEAF=0.5;MQ=42.0;MQ0=0;MQRankSum=1.465;QD=13.89;ReadPosRankSum=1.047	GT:AD:DP:GQ:PL	0/1:37,31:68:99:973,0,1263
chrV	384829	.	T	C	1612.77	PASS	AC=1;AF=0.5;AN=2;BaseQRankSum=-1.529;DP=88;Dels=0.0;FS=1.756;HaplotypeScore=2.8995;MLEAC=1;MLEAF=0.5;MQ=42.0;MQ0=0;MQRankSum=-0.806;QD=18.33;ReadPosRankSum=-1.378	GT:AD:DP:GQ:PL	0/1:39,49:88:99:1641,0,1308
chrV	401929	.	T	C	1147.77	PASS	AC=1;AF=0.5;AN=2;BaseQRankSum=-0.194;DP=70;Dels=0.0;FS=0.0;HaplotypeScore=0.8941;MLEAC=1;MLEAF=0.5;MQ=42.0;MQ0=0;MQRankSum=-0.441;QD=16.4;ReadPosRankSum=-1.381	GT:AD:DP:GQ:PL	0/1:36,34:70:99:1176,0,1257
chrV	404521	.	C	T	1437.77	PASS	AC=1;AF=0.5;AN=2;BaseQRankSum=2.354;DP=72;Dels=0.0;FS=18.532;HaplotypeScore=0.9947;MLEAC=1;MLEAF=0.5;MQ=41.97;MQ0=0;MQRankSum=-1.378;QD=19.97;ReadPosRankSum=0.735	GT:AD:DP:GQ:PL	0/1:29,43:72:99:1466,0,875
chrV	407115	.	A	G	103.77	PASS	AC=1;AF=0.5;AN=2;BaseQRankSum=-3.795;DP=44;Dels=0.0;FS=53.774;HaplotypeScore=7.552;MLEAC=1;MLEAF=0.5;MQ=41.31;MQ0=0;MQRankSum=-0.434;QD=2.36;ReadPosRankSum=-0.098	GT:AD:DP:GQ:PL	0/1:34,10:44:99:132,0,1218
chrV	407117	.	A	G	183.77	PASS	AC=1;AF=0.5;AN=2;BaseQRankSum=-0.914;DP=47;Dels=0.02;FS=53.427;HaplotypeScore=6.6853;MLEAC=1;MLEAF=0.5;MQ=41.35;MQ0=0;MQRankSum=-0.222;QD=3.91;ReadPosRankSum=0.526	GT:AD:DP:GQ:PL	0/1:37,9:46:99:212,0,1351
chrV	454185	.	T	C	328.77	PASS	AC=1;AF=0.5;AN=2;BaseQRankSum=1.608;DP=74;Dels=0.0;FS=4.291;HaplotypeScore=0.0;MLEAC=1;MLEAF=0.5;MQ=42.0;MQ0=0;MQRankSum=0.462;QD=4.44;ReadPosRankSum=0.531	GT:AD:DP:GQ:PL	0/1:60,14:74:99:357,0,2150
chrV	485767	.	C	T	2638.77	PASS	AC=1;AF=0.5;AN=2;BaseQRankSum=-0.344;DP=89;Dels=0.0;FS=6.152;HaplotypeScore=0.0;MLEAC=1;MLEAF=0.5;MQ=42.0;MQ0=0;MQRankSum=0.175;QD=29.65;ReadPosRankSum=-0.704	GT:AD:DP:GQ:PL	0/1:14,75:89:99:2667,0,304
chrV	491759	.	T	C	1642.77	PASS	AC=1;AF=0.5;AN=2;BaseQRankSum=0.806;DP=54;Dels=0.0;FS=0.0;HaplotypeScore=0.8941;MLEAC=1;MLEAF=0.5;MQ=41.96;MQ0=0;MQRankSum=0.179;QD=30.42;ReadPosRankSum=-2.507	GT:AD:DP:GQ:PL	0/1:5,49:54:37:1671,0,37
chrV	508449	.	T	C	224.77	PASS	AC=1;AF=0.5;AN=2;BaseQRankSum=-1.557;DP=71;Dels=0.0;FS=6.801;HaplotypeScore=0.0;MLEAC=1;MLEAF=0.5;MQ=42.0;MQ0=0;MQRankSum=-0.222;QD=3.17;ReadPosRankSum=-1.25	GT:AD:DP:GQ:PL	0/1:59,12:71:99:253,0,2114
chrV	526963	.	C	A	521.77	PASS	AC=1;AF=0.5;AN=2;BaseQRankSum=1.149;DP=51;Dels=0.0;FS=57.124;HaplotypeScore=8.6638;MLEAC=1;MLEAF=0.5;MQ=42.0;MQ0=0;MQRankSum=-1.409;QD=10.23;ReadPosRankSum=0.689	GT:AD:DP:GQ:PL	0/1:34,17:51:99:550,0,1168
chrV	530602	.	T	C	432.77	PASS	AC=1;AF=0.5;AN=2;BaseQRankSum=0.596;DP=112;Dels=0.0;FS=0.0;HaplotypeScore=0.0;MLEAC=1;MLEAF=0.5;MQ=42.0;MQ0=0;MQRankSum=1.774;QD=3.86;ReadPosRankSum=0.627	GT:AD:DP:GQ:PL	0/1:92,20:112:99:461,0,3347
chrV	536797	.	T	C	230.77	PASS	AC=1;AF=0.5;AN=2;BaseQRankSum=1.478;DP=65;Dels=0.0;FS=5.195;HaplotypeScore=0.0;MLEAC=1;MLEAF=0.5;MQ=42.0;MQ0=0;MQRankSum=0.814;QD=3.55;ReadPosRankSum=-0.149	GT:AD:DP:GQ:PL	0/1:54,11:65:99:259,0,1956
chrV	553712	.	T	C	159.77	PASS	AC=1;AF=0.5;AN=2;BaseQRankSum=-0.708;DP=72;Dels=0.0;FS=7.666;HaplotypeScore=0.0;MLEAC=1;MLEAF=0.5;MQ=42.0;MQ0=0;MQRankSum=-0.187;QD=2.22;ReadPosRankSum=-1.913	GT:AD:DP:GQ:PL	0/1:62,10:72:99:188,0,2331
chrV	555893	.	T	C	2626.77	PASS	AC=1;AF=0.5;AN=2;BaseQRankSum=1.281;DP=86;Dels=0.0;FS=2.462;HaplotypeScore=0.0;MLEAC=1;MLEAF=0.5;MQ=42.0;MQ0=0;MQRankSum=-1.515;QD=30.54;ReadPosRankSum=1.562	GT:AD:DP:GQ:PL	0/1:14,72:86:99:2655,0,278
chrVI	28918	.	A	G	367.77	PASS	AC=1;AF=0.5;AN=2;BaseQRankSum=0.729;DP=61;Dels=0.0;FS=4.319;HaplotypeScore=0.0;MLEAC=1;MLEAF=0.5;MQ=42.0;MQ0=0;MQRankSum=-0.009;QD=6.03;ReadPosRankSum=-2.958	GT:AD:DP:GQ:PL	0/1:47,14:61:99:396,0,1728
chrVI	35738	.	G	A	1254.77	PASS	AC=1;AF=0.5;AN=2;BaseQRankSum=-0.852;DP=71;Dels=0.0;FS=3.209;HaplotypeScore=1.6643;MLEAC=1;MLEAF=0.5;MQ=42.0;MQ0=0;MQRankSum=0.62;QD=17.67;ReadPosRankSum=-1.965	GT:AD:DP:GQ:PL	0/1:31,40:71:99:1283,0,971
chrVI	42088	.	C	T	894.77	PASS	AC=1;AF=0.5;AN=2;BaseQRankSum=0.998;DP=58;Dels=0.0;FS=2.226;HaplotypeScore=0.0;MLEAC=1;MLEAF=0.5;MQ=42.0;MQ0=0;MQRankSum=0.795;QD=15.43;ReadPosRankSum=0.125	GT:AD:DP:GQ:PL	0/1:31,27:58:99:923,0,1029
chrVI	43640	.	T	C	1454.77	PASS	AC=1;AF=0.5;AN=2;BaseQRankSum=-0.924;DP=81;Dels=0.0;FS=3.014;HaplotypeScore=0.9832;MLEAC=1;MLEAF=0.5;MQ=41.98;MQ0=0;MQRankSum=0.602;QD=17.96;ReadPosRankSum=1.683	GT:AD:DP:GQ:PL	0/1:37,44:81:99:1483,0,1252
chrVI	43648	.	T	C	1612.77	PASS	AC=1;AF=0.5;AN=2;BaseQRankSum=-1.199;DP=89;Dels=0.0;FS=0.0;HaplotypeScore=0.9832;MLEAC=1;MLEAF=0.5;MQ=41.98;MQ0=0;MQRankSum=0.485;QD=18.12;ReadPosRankSum=0.22	GT:AD:DP:GQ:PL	0/1:38,51:89:99:1641,0,1254
chrVI	53832	.	T	C	1418.77	PASS	AC=1;AF=0.5;AN=2;BaseQRankSum=1.295;DP=87;Dels=0.0;FS=0.0;HaplotypeScore=0.9665;MLEAC=1;MLEAF=0.5;MQ=42.0;MQ0=0;MQRankSum=1.244;QD=16.31;ReadPosRankSum=-0.259	GT:AD:DP:GQ:PL	0/1:42,45:87:99:1447,0,1319
chrVI	58201	.	A	G	1128.77	PASS	AC=1;AF=0.5;AN=2;BaseQRankSum=1.669;DP=56;Dels=0.0;FS=1.221;HaplotypeScore=0.0;MLEAC=1;MLEAF=0.5;MQ=41.63;MQ0=0;MQRankSum=0.025;QD=20.16;ReadPosRankSum=1.283	GT:AD:DP:GQ:PL	0/1:22,34:56:99:1157,0,697
chrVI	65611	.	A	G	744.77	PASS	AC=1;AF=0.5;AN=2;BaseQRankSum=-1.386;DP=52;Dels=0.0;FS=1.075;HaplotypeScore=0.0;MLEAC=1;MLEAF=0.5;MQ=42.0;MQ0=0;MQRankSum=0.193;QD=14.32;ReadPosRankSum=0.028	GT:AD:DP:GQ:PL	0/1:28,24:52:99:773,0,974
chrVI	84742	.	C	T	1583.77	PASS	AC=1;AF=0.5;AN=2;BaseQRankSum=0.329;DP=100;Dels=0.0;FS=9.692;HaplotypeScore=0.0;MLEAC=1;MLEAF=0.5;MQ=42.0;MQ0=0;MQRankSum=0.909;QD=15.84;ReadPosRankSum=-0.674	GT:AD:DP:GQ:PL	0/1:54,46:100:99:1612,0,1851
chrVI	89085	.	A	T	2664.77	PASS	AC=2;AF=1.0;AN=2;DP=70;Dels=0.0;FS=0.0;HaplotypeScore=0.8941;MLEAC=2;MLEAF=1.0;MQ=41.94;MQ0=0;QD=27.26	GT:AD:DP:GQ:PL	1/1:0,70:70:99:2693,208,0
chrVI	89088	.	T	A	2743.77	PASS	AC=2;AF=1.0;AN=2;BaseQRankSum=1.592;DP=75;Dels=0.0;FS=0.0;HaplotypeScore=1.8947;MLEAC=2;MLEAF=1.0;MQ=41.95;MQ0=0;MQRankSum=0.562;QD=28.05;ReadPosRankSum=1.217	GT:AD:DP:GQ:PL	1/1:1,73:75:99:2772,194,0
chrVI	89109	.	C	T	2612.77	PASS	AC=2;AF=1.0;AN=2;DP=67;Dels=0.0;FS=0.0;HaplotypeScore=0.0;MLEAC=2;MLEAF=1.0;MQ=41.91;MQ0=0;QD=31.3	GT:AD:DP:GQ:PL	1/1:0,67:67:99:2641,196,0
chrVI	89778	.	A	G	1466.77	PASS	AC=1;AF=0.5;AN=2;BaseQRankSum=0.884;DP=72;Dels=0.0;FS=0.0;HaplotypeScore=0.0;MLEAC=1;MLEAF=0.5;MQ=42.0;MQ0=0;MQRankSum=-0.583;QD=20.37;ReadPosRankSum=1.819	GT:AD:DP:GQ:PL	0/1:28,44:72:99:1495,0,882
chrVI	94253	.	A	G	1308.77	PASS	AC=1;AF=0.5;AN=2;BaseQRankSum=0.87;DP=86;Dels=0.0;FS=17.633;HaplotypeScore=0.9996;MLEAC=1;MLEAF=0.5;MQ=42.0;MQ0=0;MQRankSum=1.537;QD=15.22;ReadPosRankSum=-0.489	GT:AD:DP:GQ:PL	0/1:46,40:86:99:1337,0,1520
chrVI	106493	.	A	G	968.77	PASS	AC=1;AF=0.5;AN=2;BaseQRankSum=-0.697;DP=62;Dels=0.0;FS=5.148;HaplotypeScore=0.734;MLEAC=1;MLEAF=0.5;MQ=42.0;MQ0=0;MQRankSum=1.74;QD=15.63;ReadPosRankSum=-1.218	GT:AD:DP:GQ:PL	0/1:30,32:62:99:997,0,962
chrVI	107050	.	A	G	908.77	PASS	AC=1;AF=0.5;AN=2;BaseQRankSum=1.022;DP=50;Dels=0.0;FS=1.059;HaplotypeScore=0.0;MLEAC=1;MLEAF=0.5;MQ=41.59;MQ0=0;MQRankSum=0.039;QD=18.18;ReadPosRankSum=0.688	GT:AD:DP:GQ:PL	0/1:21,29:50:99:937,0,691
chrVI	111584	.	A	G	1035.77	PASS	AC=1;AF=0.5;AN=2;BaseQRankSum=0.96;DP=61;Dels=0.0;FS=0.974;HaplotypeScore=0.0;MLEAC=1;MLEAF=0.5;MQ=42.0;MQ0=0;MQRankSum=-0.108;QD=16.98;ReadPosRankSum=-2.26	GT:AD:DP:GQ:PL	0/1:29,32:61:99:1064,0,905
chrVI	126092	.	G	A	1220.77	PASS	AC=1;AF=0.5;AN=2;BaseQRankSum=1.622;DP=88;Dels=0.0;FS=8.979;HaplotypeScore=0.0;MLEAC=1;MLEAF=0.5;MQ=42.0;MQ0=0;MQRankSum=0.611;QD=13.87;ReadPosRankSum=0.249	GT:AD:DP:GQ:PL	0/1:50,38:88:99:1249,0,1780
chrVI	127272	.	G	A	1130.77	PASS	AC=1;AF=0.5;AN=2;BaseQRankSum=0.498;DP=77;Dels=0.0;FS=5.912;HaplotypeScore=0.0;MLEAC=1;MLEAF=0.5;MQ=41.63;MQ0=0;MQRankSum=0.026;QD=14.69;ReadPosRankSum=1.267	GT:AD:DP:GQ:PL	0/1:43,34:77:99:1159,0,1433
chrVI	149196	.	A	G	1327.77	PASS	AC=1;AF=0.5;AN=2;BaseQRankSum=0.992;DP=74;Dels=0.0;FS=3.062;HaplotypeScore=0.0;MLEAC=1;MLEAF=0.5;MQ=42.0;MQ0=0;MQRankSum=-0.125;QD=17.94;ReadPosRankSum=1.047	GT:AD:DP:GQ:PL	0/1:34,40:74:99:1356,0,1127
chrVI	156473	.	A	G	1376.77	PASS	AC=1;AF=0.5;AN=2;BaseQRankSum=0.173;DP=80;Dels=0.0;FS=4.312;HaplotypeScore=0.9665;MLEAC=1;MLEAF=0.5;MQ=41.98;MQ0=0;MQRankSum=-1.848;QD=17.21;ReadPosRankSum=0.039	GT:AD:DP:GQ:PL	0/1:39,41:80:99:1405,0,1303
chrVI	186462	.	A	G	780.77	PASS	AC=1;AF=0.5;AN=2;BaseQRankSum=2.107;DP=50;Dels=0.0;FS=8.059;HaplotypeScore=0.0;MLEAC=1;MLEAF=0.5;MQ=41.58;MQ0=0;MQRankSum=2.243;QD=15.62;ReadPosRankSum=-0.67	GT:AD:DP:GQ:PL	0/1:26,24:50:99:809,0,825
chrVI	190385	.	A	G	516.77	PASS	AC=1;AF=0.5;AN=2;BaseQRankSum=2.046;DP=47;Dels=0.0;FS=0.0;HaplotypeScore=0.0;MLEAC=1;MLEAF=0.5;MQ=42.0;MQ0=0;MQRankSum=-0.142;QD=11.0;ReadPosRankSum=-0.164	GT:AD:DP:GQ:PL	0/1:29,18:47:99:545,0,972
chrVI	233722	.	G	A	1081.77	PASS	AC=1;AF=0.5;AN=2;BaseQRankSum=0.282;DP=71;Dels=0.0;FS=10.083;HaplotypeScore=0.0;MLEAC=1;MLEAF=0.5;MQ=42.0;MQ0=0;MQRankSum=0.582;QD=15.24;ReadPosRankSum=-0.133	GT:AD:DP:GQ:PL	0/1:38,33:71:99:1110,0,1306
chrVI	241346	.	G	A	1392.77	PASS	AC=1;AF=0.5;AN=2;BaseQRankSum=-1.202;DP=97;Dels=0.0;FS=2.684;HaplotypeScore=2.6548;MLEAC=1;MLEAF=0.5;MQ=42.0;MQ0=0;MQRankSum=0.091;QD=14.36;ReadPosRankSum=-0.163	GT:AD:DP:GQ:PL	0/1:54,43:97:99:1421,0,1930
chrVI	244957	.	A	G	1208.77	PASS	AC=1;AF=0.5;AN=2;BaseQRankSum=1.888;DP=69;Dels=0.0;FS=0.903;HaplotypeScore=0.0;MLEAC=1;MLEAF=0.5;MQ=42.0;MQ0=0;MQRankSum=0.995;QD=17.52;ReadPosRankSum=-1.695	GT:AD:DP:GQ:PL	0/1:31,38:69:99:1237,0,965
chrVI	246861	.	G	A	1767.77	PASS	AC=1;AF=0.5;AN=2;BaseQRankSum=1.042;DP=82;Dels=0.0;FS=0.0;HaplotypeScore=0.9973;MLEAC=1;MLEAF=0.5;MQ=42.0;MQ0=0;MQRankSum=-0.861;QD=21.56;ReadPosRankSum=0.268	GT:AD:DP:GQ:PL	0/1:31,51:82:99:1796,0,1018
chrVII	14525	.	T	C	1568.77	PASS	AC=1;AF=0.5;AN=2;BaseQRankSum=0.872;DP=81;Dels=0.0;FS=1.802;HaplotypeScore=0.0;MLEAC=1;MLEAF=0.5;MQ=41.98;MQ0=0;MQRankSum=0.052;QD=19.37;ReadPosRankSum=-1.969	GT:AD:DP:GQ:PL	0/1:35,46:81:99:1597,0,1155
chrVII	25406	.	A	G	1400.77	PASS	AC=1;AF=0.5;AN=2;BaseQRankSum=0.561;DP=83;Dels=0.0;FS=0.0;HaplotypeScore=0.9734;MLEAC=1;MLEAF=0.5;MQ=42.0;MQ0=0;MQRankSum=0.497;QD=16.88;ReadPosRankSum=0.634	GT:AD:DP:GQ:PL	0/1:39,44:83:99:1429,0,1352
chrVII	29896	.	T	C	968.77	PASS	AC=1;AF=0.5;AN=2;BaseQRankSum=1.748;DP=76;Dels=0.0;FS=0.0;HaplotypeScore=0.0;MLEAC=1;MLEAF=0.5;MQ=42.0;MQ0=0;MQRankSum=0.069;QD=12.75;ReadPosRankSum=-0.664	GT:AD:DP:GQ:PL	0/1:46,30:76:99:997,0,1645
chrVII	30053	.	C	T	554.77	PASS	AC=1;AF=0.5;AN=2;BaseQRankSum=-1.073;DP=57;Dels=0.0;FS=2.515;HaplotypeScore=0.6651;MLEAC=1;MLEAF=0.5;MQ=42.0;MQ0=0;MQRankSum=0.415;QD=9.73;ReadPosRankSum=-0.138	GT:AD:DP:GQ:PL	0/1:37,19:56:99:583,0,1321
chrVII	33232	.	G	A	1197.77	PASS	AC=1;AF=0.5;AN=2;BaseQRankSum=2.255;DP=68;Dels=0.0;FS=2.045;HaplotypeScore=0.0;MLEAC=1;MLEAF=0.5;MQ=42.0;MQ0=0;MQRankSum=2.967;QD=17.61;ReadPosRankSum=0.326	GT:AD:DP:GQ:PL	0/1:32,36:68:99:1226,0,1079
chrVII	34797	.	G	A	1055.77	PASS	AC=1;AF=0.5;AN=2;BaseQRankSum=-0.312;DP=90;Dels=0.0;FS=4.257;HaplotypeScore=0.9734;MLEAC=1;MLEAF=0.5;MQ=42.0;MQ0=0;MQRankSum=0.071;QD=11.73;ReadPosRankSum=-0.354	GT:AD:DP:GQ:PL	0/1:56,34:90:99:1084,0,1947
chrVII	34890	.	T	C	1450.77	PASS	AC=1;AF=0.5;AN=2;BaseQRankSum=-0.736;DP=99;Dels=0.0;FS=5.329;HaplotypeScore=0.0;MLEAC=1;MLEAF=0.5;MQ=42.0;MQ0=0;MQRankSum=1.032;QD=14.65;ReadPosRankSum=-2.046	GT:AD:DP:GQ:PL	0/1:55,44:99:99:1479,0,1906
chrVII	37970	.	G	A	1675.77	PASS	AC=1;AF=0.5;AN=2;BaseQRankSum=-0.728;DP=89;Dels=0.0;FS=5.438;HaplotypeScore=0.0;MLEAC=1;MLEAF=0.5;MQ=42.0;MQ0=0;MQRankSum=0.595;QD=18.83;ReadPosRankSum=-0.537	GT:AD:DP:GQ:PL	0/1:37,52:89:99:1704,0,1254
chrVII	50868	.	A	G	1504.77	PASS	AC=1;AF=0.5;AN=2;BaseQRankSum=0.291;DP=80;Dels=0.0;FS=6.021;HaplotypeScore=1.5661;MLEAC=1;MLEAF=0.5;MQ=42.0;MQ0=0;MQRankSum=-0.029;QD=18.81;ReadPosRankSum=0.931	GT:AD:DP:GQ:PL	0/1:35,45:80:99:1533,0,1131
chrVII	64156	.	G	A	886.77	PASS	AC=1;AF=0.5;AN=2;BaseQRankSum=0.783;DP=75;Dels=0.0;FS=0.0;HaplotypeScore=0.0;MLEAC=1;MLEAF=0.5;MQ=42.0;MQ0=0;MQRankSum=-0.192;QD=11.82;ReadPosRankSum=0.115	GT:AD:DP:GQ:PL	0/1:47,28:75:99:915,0,1662
chrVII	65423	.	T	C	1192.77	PASS	AC=1;AF=0.5;AN=2;BaseQRankSum=0.82;DP=62;Dels=0.0;FS=0.96;HaplotypeScore=0.9332;MLEAC=1;MLEAF=0.5;MQ=42.0;MQ0=0;MQRankSum=1.12;QD=19.24;ReadPosRankSum=1.248	GT:AD:DP:GQ:PL	0/1:26,36:62:99:1221,0,860
chrVII	82380	.	G	A	765.77	PASS	AC=1;AF=0.5;AN=2;BaseQRankSum=-0.826;DP=48;Dels=0.0;FS=0.0;HaplotypeScore=1.9997;MLEAC=1;MLEAF=0.5;MQ=42.0;MQ0=0;MQRankSum=0.454;QD=15.95;ReadPosRankSum=1.238	GT:AD:DP:GQ:PL	0/1:25,23:48:99:794,0,809
chrVII	84780	.	A	T	231.77	PASS	AC=1;AF=0.5;AN=2;BaseQRankSum=1.294;DP=48;Dels=0.02;FS=30.042;HaplotypeScore=6.6497;MLEAC=1;MLEAF=0.5;MQ=41.02;MQ0=0;MQRankSum=0.415;QD=4.83;ReadPosRankSum=-3.907	GT:AD:DP:GQ:PL	0/1:36,11:47:99:260,0,1054
chrVII	84782	.	A	T	248.77	PASS	AC=1;AF=0.5;AN=2;BaseQRankSum=-0.125;DP=49;Dels=0.0;FS=29.635;HaplotypeScore=6.6497;MLEAC=1;MLEAF=0.5;MQ=41.04;MQ0=0;MQRankSum=0.102;QD=5.08;ReadPosRankSum=-3.589	GT:AD:DP:GQ:PL	0/1:36,13:49:99:277,0,1051
chrVII	85209	.	T	C	1172.77	PASS	AC=1;AF=0.5;AN=2;BaseQRankSum=1.11;DP=70;Dels=0.0;FS=0.942;HaplotypeScore=0.8321;MLEAC=1;MLEAF=0.5;MQ=42.0;MQ0=0;MQRankSum=2.274;QD=16.75;ReadPosRankSum=1.075	GT:AD:DP:GQ:PL	0/1:34,36:70:99:1201,0,1154
chrVII	89022	.	G	A	1111.77	PASS	AC=1;AF=0.5;AN=2;BaseQRankSum=1.52;DP=76;Dels=0.0;FS=4.534;HaplotypeScore=0.0;MLEAC=1;MLEAF=0.5;MQ=42.0;MQ0=0;MQRankSum=1.813;QD=14.63;ReadPosRankSum=-0.475	GT:AD:DP:GQ:PL	0/1:42,34:76:99:1140,0,1352
chrVII	91910	.	G	A	1000.77	PASS	AC=1;AF=0.5;AN=2;BaseQRankSum=1.89;DP=64;Dels=0.0;FS=9.028;HaplotypeScore=0.0;MLEAC=1;MLEAF=0.5;MQ=42.0;MQ0=0;MQRankSum=1.15;QD=15.64;ReadPosRankSum=-1.056	GT:AD:DP:GQ:PL	0/1:34,30:64:99:1029,0,1122
chrVII	95016	.	T	C	1536.77	PASS	AC=1;AF=0.5;AN=2;BaseQRankSum=-0.277;DP=80;Dels=0.0;FS=3.123;HaplotypeScore=0.0;MLEAC=1;MLEAF=0.5;MQ=42.0;MQ0=0;MQRankSum=-0.161;QD=19.21;ReadPosRankSum=-1.854	GT:AD:DP:GQ:PL	0/1:34,46:80:99:1565,0,1151
chrVII	98007	.	G	A	1317.77	PASS	AC=1;AF=0.5;AN=2;BaseQRankSum=-0.646;DP=71;Dels=0.0;FS=0.0;HaplotypeScore=0.5784;MLEAC=1;MLEAF=0.5;MQ=42.0;MQ0=0;MQRankSum=-0.541;QD=18.56;ReadPosRankSum=-1.065	GT:AD:DP:GQ:PL	0/1:30,41:71:99:1346,0,1020
chrVII	103486	.	G	A	1367.77	PASS	AC=1;AF=0.5;AN=2;BaseQRankSum=-0.417;DP=82;Dels=0.0;FS=0.838;HaplotypeScore=1.9726;MLEAC=1;MLEAF=0.5;MQ=42.0;MQ0=0;MQRankSum=-1.966;QD=16.68;ReadPosRankSum=0.51	GT:AD:DP:GQ:PL	0/1:41,41:82:99:1396,0,1371
chrVII	110365	.	G	A	1241.77	PASS	AC=1;AF=0.5;AN=2;BaseQRankSum=0.249;DP=75;Dels=0.0;FS=0.919;HaplotypeScore=2.7614;MLEAC=1;MLEAF=0.5;MQ=42.0;MQ0=0;MQRankSum=0.344;QD=16.56;ReadPosRankSum=1.489	GT:AD:DP:GQ:PL	0/1:38,37:75:99:1270,0,1310
chrVII	113183	.	G	A	1120.77	PASS	AC=1;AF=0.5;AN=2;BaseQRankSum=0.956;DP=76;Dels=0.0;FS=11.809;HaplotypeScore=0.9894;MLEAC=1;MLEAF=0.5;MQ=40.35;MQ0=0;MQRankSum=-0.353;QD=14.75;ReadPosRankSum=0.457	GT:AD:DP:GQ:PL	0/1:39,37:76:99:1149,0,1335
chrVII	125332	.	A	G	1535.77	PASS	AC=1;AF=0.5;AN=2;BaseQRankSum=0.073;DP=90;Dels=0.0;FS=2.787;HaplotypeScore=0.0;MLEAC=1;MLEAF=0.5;MQ=42.0;MQ0=0;MQRankSum=1.146;QD=17.06;ReadPosRankSum=0.387	GT:AD:DP:GQ:PL	0/1:45,45:90:99:1564,0,1469
chrVII	128941	.	T	C	1463.77	PASS	AC=1;AF=0.5;AN=2;BaseQRankSum=0.187;DP=75;Dels=0.0;FS=0.883;HaplotypeScore=0.0;MLEAC=1;MLEAF=0.5;MQ=42.0;MQ0=0;MQRankSum=-0.337;QD=19.52;ReadPosRankSum=1.409	GT:AD:DP:GQ:PL	0/1:32,43:75:99:1492,0,1047
chrVII	149594	.	A	G	945.77	PASS	AC=1;AF=0.5;AN=2;BaseQRankSum=2.983;DP=55;Dels=0.0;FS=0.0;HaplotypeScore=0.0;MLEAC=1;MLEAF=0.5;MQ=42.0;MQ0=0;MQRankSum=-0.735;QD=17.2;ReadPosRankSum=1.597	GT:AD:DP:GQ:PL	0/1:25,30:55:99:974,0,796
chrVII	163762	.	G	A	1764.77	PASS	AC=1;AF=0.5;AN=2;BaseQRankSum=1.396;DP=103;Dels=0.0;FS=0.0;HaplotypeScore=0.0;MLEAC=1;MLEAF=0.5;MQ=42.0;MQ0=0;MQRankSum=0.234;QD=17.13;ReadPosRankSum=0.888	GT:AD:DP:GQ:PL	0/1:50,53:103:99:1793,0,1677
chrVII	164358	.	G	A	1295.77	PASS	AC=1;AF=0.5;AN=2;BaseQRankSum=1.502;DP=72;Dels=0.0;FS=0.904;HaplotypeScore=0.0;MLEAC=1;MLEAF=0.5;MQ=41.71;MQ0=0;MQRankSum=-1.49;QD=18.0;ReadPosRankSum=-0.731	GT:AD:DP:GQ:PL	0/1:32,40:72:99:1324,0,1067
chrVII	164586	.	A	G	962.77	PASS	AC=1;AF=0.5;AN=2;BaseQRankSum=0.487;DP=69;Dels=0.0;FS=0.0;HaplotypeScore=0.6651;MLEAC=1;MLEAF=0.5;MQ=41.79;MQ0=0;MQRankSum=-0.03;QD=13.95;ReadPosRankSum=0.042	GT:AD:DP:GQ:PL	0/1:36,33:69:99:991,0,1200
chrVII	171443	.	T	C	1729.77	PASS	AC=1;AF=0.5;AN=2;BaseQRankSum=0.496;DP=85;Dels=0.0;FS=1.838;HaplotypeScore=0.0;MLEAC=1;MLEAF=0.5;MQ=42.0;MQ0=0;MQRankSum=-0.147;QD=20.35;ReadPosRankSum=1.281	GT:AD:DP:GQ:PL	0/1:35,50:85:99:1758,0,1178
chrVII	179815	.	G	A	1288.77	PASS	AC=1;AF=0.5;AN=2;BaseQRankSum=1.045;DP=67;Dels=0.0;FS=6.721;HaplotypeScore=2.8253;MLEAC=1;MLEAF=0.5;MQ=42.0;MQ0=0;MQRankSum=-0.526;QD=19.24;ReadPosRankSum=-0.113	GT:AD:DP:GQ:PL	0/1:27,38:67:99:1317,0,876
chrVII	181887	.	G	A	1818.77	PASS	AC=1;AF=0.5;AN=2;BaseQRankSum=0.664;DP=91;Dels=0.0;FS=1.742;HaplotypeScore=0.0;MLEAC=1;MLEAF=0.5;MQ=41.98;MQ0=0;MQRankSum=-0.495;QD=19.99;ReadPosRankSum=-0.905	GT:AD:DP:GQ:PL	0/1:38,53:91:99:1847,0,1172
chrVII	191531	.	A	G	1027.77	PASS	AC=1;AF=0.5;AN=2;BaseQRankSum=0.256;DP=66;Dels=0.0;FS=3.244;HaplotypeScore=0.0;MLEAC=1;MLEAF=0.5;MQ=42.0;MQ0=0;MQRankSum=1.013;QD=15.57;ReadPosRankSum=-1.18	GT:AD:DP:GQ:PL	0/1:33,33:66:99:1056,0,1118
chrVII	192139	.	G	A	1006.77	PASS	AC=1;AF=0.5;AN=2;BaseQRankSum=0.394;DP=74;Dels=0.0;FS=6.22;HaplotypeScore=0.0;MLEAC=1;MLEAF=0.5;MQ=41.97;MQ0=0;MQRankSum=-0.351;QD=13.6;ReadPosRankSum=1.008	GT:AD:DP:GQ:PL	0/1:43,31:74:99:1035,0,1448
chrVII	192231	.	C	T	1212.77	PASS	AC=1;AF=0.5;AN=2;BaseQRankSum=0.163;DP=82;Dels=0.0;FS=4.297;HaplotypeScore=3.9989;MLEAC=1;MLEAF=0.5;MQ=41.98;MQ0=0;MQRankSum=0.693;QD=14.79;ReadPosRankSum=-0.293	GT:AD:DP:GQ:PL	0/1:44,38:82:99:1241,0,1551
chrVII	195665	.	G	A	1457.77	PASS	AC=1;AF=0.5;AN=2;BaseQRankSum=0.109;DP=88;Dels=0.0;FS=0.0;HaplotypeScore=0.0;MLEAC=1;MLEAF=0.5;MQ=42.0;MQ0=0;MQRankSum=0.125;QD=16.57;ReadPosRankSum=0.209	GT:AD:DP:GQ:PL	0/1:45,43:88:99:1486,0,1573
chrVII	212866	.	G	A	1269.77	PASS	AC=1;AF=0.5;AN=2;BaseQRankSum=-0.348;DP=80;Dels=0.0;FS=1.843;HaplotypeScore=0.9973;MLEAC=1;MLEAF=0.5;MQ=42.0;MQ0=0;MQRankSum=0.064;QD=15.87;ReadPosRankSum=-0.191	GT:AD:DP:GQ:PL	0/1:40,40:80:99:1298,0,1340
chrVII	216267	.	G	A	1460.77	PASS	AC=1;AF=0.5;AN=2;BaseQRankSum=0.718;DP=83;Dels=0.0;FS=0.0;HaplotypeScore=0.0;MLEAC=1;MLEAF=0.5;MQ=42.0;MQ0=0;MQRankSum=0.553;QD=17.6;ReadPosRankSum=0.069	GT:AD:DP:GQ:PL	0/1:38,45:83:99:1489,0,1299
chrVII	221683	.	A	G	1572.77	PASS	AC=1;AF=0.5;AN=2;BaseQRankSum=0.575;DP=82;Dels=0.0;FS=3.02;HaplotypeScore=0.0;MLEAC=1;MLEAF=0.5;MQ=42.0;MQ0=0;MQRankSum=0.313;QD=19.18;ReadPosRankSum=0.472	GT:AD:DP:GQ:PL	0/1:36,46:82:99:1601,0,1179
chrVII	226863	.	G	A	1365.77	PASS	AC=1;AF=0.5;AN=2;BaseQRankSum=-1.15;DP=88;Dels=0.0;FS=1.752;HaplotypeScore=0.9867;MLEAC=1;MLEAF=0.5;MQ=42.0;MQ0=0;MQRankSum=0.089;QD=15.52;ReadPosRankSum=-0.7	GT:AD:DP:GQ:PL	0/1:45,43:88:99:1394,0,1463
chrVII	245613	.	G	A	960.77	PASS	AC=1;AF=0.5;AN=2;BaseQRankSum=1.333;DP=66;Dels=0.0;FS=2.08;HaplotypeScore=0.9958;MLEAC=1;MLEAF=0.5;MQ=42.0;MQ0=0;MQRankSum=-0.998;QD=14.56;ReadPosRankSum=-1.371	GT:AD:DP:GQ:PL	0/1:36,30:66:99:989,0,1160
chrVII	245651	.	A	G	1356.77	PASS	AC=1;AF=0.5;AN=2;BaseQRankSum=-1.715;DP=81;Dels=0.0;FS=0.846;HaplotypeScore=3.4822;MLEAC=1;MLEAF=0.5;MQ=41.74;MQ0=0;MQRankSum=-1.157;QD=16.75;ReadPosRankSum=-0.515	GT:AD:DP:GQ:PL	0/1:40,41:81:99:1385,0,1354
chrVII	257139	.	C	T	789.77	PASS	AC=1;AF=0.5;AN=2;BaseQRankSum=0.148;DP=57;Dels=0.0;FS=1.112;HaplotypeScore=0.0;MLEAC=1;MLEAF=0.5;MQ=42.0;MQ0=0;MQRankSum=0.082;QD=13.86;ReadPosRankSum=-0.676	GT:AD:DP:GQ:PL	0/1:31,25:56:99:818,0,1048
chrVII	258426	.	G	A	1156.77	PASS	AC=1;AF=0.5;AN=2;BaseQRankSum=1.341;DP=66;Dels=0.0;FS=2.018;HaplotypeScore=0.0;MLEAC=1;MLEAF=0.5;MQ=42.0;MQ0=0;MQRankSum=0.378;QD=17.53;ReadPosRankSum=-0.173	GT:AD:DP:GQ:PL	0/1:32,34:66:99:1185,0,1100
chrVII	261920	.	A	G	1330.77	PASS	AC=1;AF=0.5;AN=2;BaseQRankSum=-0.251;DP=87;Dels=0.0;FS=1.751;HaplotypeScore=0.8667;MLEAC=1;MLEAF=0.5;MQ=41.77;MQ0=0;MQRankSum=-0.132;QD=15.3;ReadPosRankSum=-0.395	GT:AD:DP:GQ:PL	0/1:46,41:87:99:1359,0,1574
chrVII	267793	.	A	G	1392.77	PASS	AC=1;AF=0.5;AN=2;BaseQRankSum=0.469;DP=76;Dels=0.0;FS=3.114;HaplotypeScore=0.0;MLEAC=1;MLEAF=0.5;MQ=42.0;MQ0=0;MQRankSum=0.354;QD=18.33;ReadPosRankSum=0.25	GT:AD:DP:GQ:PL	0/1:35,41:76:99:1421,0,1189
chrVII	274298	.	C	T	1305.77	PASS	AC=1;AF=0.5;AN=2;BaseQRankSum=-2.263;DP=94;Dels=0.0;FS=6.697;HaplotypeScore=0.0;MLEAC=1;MLEAF=0.5;MQ=41.83;MQ0=0;MQRankSum=0.308;QD=13.89;ReadPosRankSum=1.312	GT:AD:DP:GQ:PL	0/1:52,42:94:99:1334,0,1781
chrVII	274782	.	T	C	2218.77	PASS	AC=2;AF=1.0;AN=2;DP=59;Dels=0.0;FS=0.0;HaplotypeScore=0.0;MLEAC=2;MLEAF=1.0;MQ=41.76;MQ0=0;QD=28.83	GT:AD:DP:GQ:PL	1/1:0,58:58:99:2247,169,0
chrVII	275597	.	A	G	1350.77	PASS	AC=1;AF=0.5;AN=2;BaseQRankSum=-1.169;DP=77;Dels=0.0;FS=3.043;HaplotypeScore=0.0;MLEAC=1;MLEAF=0.5;MQ=42.0;MQ0=0;MQRankSum=-0.005;QD=17.54;ReadPosRankSum=-1.057	GT:AD:DP:GQ:PL	0/1:36,41:77:99:1379,0,1192
chrVII	325456	.	T	C	1077.77	PASS	AC=1;AF=0.5;AN=2;BaseQRankSum=1.767;DP=54;Dels=0.0;FS=4.003;HaplotypeScore=0.0;MLEAC=1;MLEAF=0.5;MQ=42.0;MQ0=0;MQRankSum=0.752;QD=19.96;ReadPosRankSum=-0.227	GT:AD:DP:GQ:PL	0/1:23,31:54:99:1106,0,745
chrVII	337791	.	G	A	966.77	PASS	AC=1;AF=0.5;AN=2;BaseQRankSum=0.809;DP=64;Dels=0.0;FS=0.987;HaplotypeScore=0.6651;MLEAC=1;MLEAF=0.5;MQ=42.0;MQ0=0;MQRankSum=-0.526;QD=15.11;ReadPosRankSum=-1.605	GT:AD:DP:GQ:PL	0/1:35,29:64:99:995,0,1225
chrVII	340481	.	A	G	1183.77	PASS	AC=1;AF=0.5;AN=2;BaseQRankSum=-0.164;DP=75;Dels=0.0;FS=3.084;HaplotypeScore=0.0;MLEAC=1;MLEAF=0.5;MQ=42.0;MQ0=0;MQRankSum=-0.175;QD=15.78;ReadPosRankSum=-0.217	GT:AD:DP:GQ:PL	0/1:39,36:75:99:1212,0,1317
chrVII	344770	.	G	A	906.77	PASS	AC=1;AF=0.5;AN=2;BaseQRankSum=1.75;DP=58;Dels=0.0;FS=1.085;HaplotypeScore=1.7128;MLEAC=1;MLEAF=0.5;MQ=42.0;MQ0=0;MQRankSum=0.791;QD=15.63;ReadPosRankSum=0.12	GT:AD:DP:GQ:PL	0/1:30,27:58:99:935,0,1016
chrVII	346208	.	G	A	1054.77	PASS	AC=1;AF=0.5;AN=2;BaseQRankSum=0.141;DP=62;Dels=0.0;FS=2.348;HaplotypeScore=0.0;MLEAC=1;MLEAF=0.5;MQ=42.0;MQ0=0;MQRankSum=0.929;QD=17.01;ReadPosRankSum=0.084	GT:AD:DP:GQ:PL	0/1:31,31:62:99:1083,0,1077
chrVII	355591	.	T	C	1173.77	PASS	AC=1;AF=0.5;AN=2;BaseQRankSum=-0.165;DP=60;Dels=0.0;FS=3.6;HaplotypeScore=0.0;MLEAC=1;MLEAF=0.5;MQ=42.0;MQ0=0;MQRankSum=-0.825;QD=19.56;ReadPosRankSum=-1.275	GT:AD:DP:GQ:PL	0/1:25,35:60:99:1202,0,846
chrVII	373163	.	C	T	1232.77	PASS	AC=1;AF=0.5;AN=2;BaseQRankSum=0.247;DP=71;Dels=0.0;FS=0.934;HaplotypeScore=0.0;MLEAC=1;MLEAF=0.5;MQ=42.0;MQ0=0;MQRankSum=-1.19;QD=17.36;ReadPosRankSum=0.351	GT:AD:DP:GQ:PL	0/1:35,36:71:99:1261,0,1170
chrVII	373262	.	C	T	1181.77	PASS	AC=1;AF=0.5;AN=2;BaseQRankSum=1.144;DP=71;Dels=0.0;FS=3.195;HaplotypeScore=0.0;MLEAC=1;MLEAF=0.5;MQ=42.0;MQ0=0;MQRankSum=1.259;QD=16.64;ReadPosRankSum=0.155	GT:AD:DP:GQ:PL	0/1:36,35:71:99:1210,0,1183
chrVII	418046	.	A	G	1575.77	PASS	AC=1;AF=0.5;AN=2;BaseQRankSum=-0.299;DP=94;Dels=0.0;FS=0.0;HaplotypeScore=1.912;MLEAC=1;MLEAF=0.5;MQ=42.0;MQ0=0;MQRankSum=-0.178;QD=16.76;ReadPosRankSum=-1.123	GT:AD:DP:GQ:PL	0/1:46,48:94:99:1604,0,1556
chrVII	435328	.	T	C	1459.77	PASS	AC=1;AF=0.5;AN=2;BaseQRankSum=2.158;DP=91;Dels=0.0;FS=4.059;HaplotypeScore=0.9933;MLEAC=1;MLEAF=0.5;MQ=42.0;MQ0=0;MQRankSum=-1.856;QD=16.04;ReadPosRankSum=0.95	GT:AD:DP:GQ:PL	0/1:48,43:91:99:1488,0,1544
chrVII	440396	.	G	A	808.77	PASS	AC=1;AF=0.5;AN=2;BaseQRankSum=-0.716;DP=55;Dels=0.0;FS=2.346;HaplotypeScore=3.4641;MLEAC=1;MLEAF=0.5;MQ=42.0;MQ0=0;MQRankSum=-0.733;QD=14.7;ReadPosRankSum=-0.902	GT:AD:DP:GQ:PL	0/1:29,26:55:99:837,0,966
chrVII	445039	.	G	A	1303.77	PASS	AC=1;AF=0.5;AN=2;BaseQRankSum=0.31;DP=67;Dels=0.0;FS=15.624;HaplotypeScore=0.0;MLEAC=1;MLEAF=0.5;MQ=42.0;MQ0=0;MQRankSum=-1.335;QD=19.46;ReadPosRankSum=-1.272	GT:AD:DP:GQ:PL	0/1:29,38:67:99:1332,0,903
chrVII	451740	.	G	A	1389.77	PASS	AC=1;AF=0.5;AN=2;BaseQRankSum=0.433;DP=66;Dels=0.0;FS=0.998;HaplotypeScore=1.6006;MLEAC=1;MLEAF=0.5;MQ=42.0;MQ0=0;MQRankSum=-0.753;QD=21.06;ReadPosRankSum=1.233	GT:AD:DP:GQ:PL	0/1:24,42:66:99:1418,0,753
chrVII	457182	.	T	C	1384.77	PASS	AC=1;AF=0.5;AN=2;BaseQRankSum=0.238;DP=71;Dels=0.0;FS=2.019;HaplotypeScore=0.0;MLEAC=1;MLEAF=0.5;MQ=42.0;MQ0=0;MQRankSum=0.296;QD=19.5;ReadPosRankSum=-0.991	GT:AD:DP:GQ:PL	0/1:31,40:71:99:1413,0,1024
chrVII	465726	.	A	G	1584.77	PASS	AC=1;AF=0.5;AN=2;BaseQRankSum=2.105;DP=87;Dels=0.0;FS=0.0;HaplotypeScore=0.0;MLEAC=1;MLEAF=0.5;MQ=42.0;MQ0=0;MQRankSum=1.067;QD=18.22;ReadPosRankSum=0.319	GT:AD:DP:GQ:PL	0/1:41,46:87:99:1613,0,1373
chrVII	466582	.	A	G	1316.77	PASS	AC=1;AF=0.5;AN=2;BaseQRankSum=0.298;DP=80;Dels=0.0;FS=5.631;HaplotypeScore=0.0;MLEAC=1;MLEAF=0.5;MQ=42.0;MQ0=0;MQRankSum=0.375;QD=16.46;ReadPosRankSum=-0.212	GT:AD:DP:GQ:PL	0/1:41,39:80:99:1345,0,1390
chrVII	469595	.	C	T	1363.77	PASS	AC=1;AF=0.5;AN=2;BaseQRankSum=0.221;DP=80;Dels=0.0;FS=2.911;HaplotypeScore=0.7887;MLEAC=1;MLEAF=0.5;MQ=42.0;MQ0=0;MQRankSum=0.789;QD=17.05;ReadPosRankSum=0.693	GT:AD:DP:GQ:PL	0/1:39,41:80:99:1392,0,1358
chrVII	496111	.	A	G	1104.77	PASS	AC=1;AF=0.5;AN=2;BaseQRankSum=-1.325;DP=75;Dels=0.0;FS=1.925;HaplotypeScore=0.0;MLEAC=1;MLEAF=0.5;MQ=42.0;MQ0=0;MQRankSum=0.282;QD=14.73;ReadPosRankSum=-0.591	GT:AD:DP:GQ:PL	0/1:41,34:75:99:1133,0,1443
chrVII	529471	.	T	C	946.77	PASS	AC=1;AF=0.5;AN=2;BaseQRankSum=1.034;DP=67;Dels=0.0;FS=0.946;HaplotypeScore=1.5317;MLEAC=1;MLEAF=0.5;MQ=42.0;MQ0=0;MQRankSum=-0.62;QD=14.13;ReadPosRankSum=-1.266	GT:AD:DP:GQ:PL	0/1:37,29:66:99:975,0,1273
chrVII	559970	.	A	G	1240.77	PASS	AC=1;AF=0.5;AN=2;BaseQRankSum=-0.119;DP=72;Dels=0.0;FS=4.651;HaplotypeScore=0.0;MLEAC=1;MLEAF=0.5;MQ=42.0;MQ0=0;MQRankSum=0.176;QD=17.23;ReadPosRankSum=2.725	GT:AD:DP:GQ:PL	0/1:32,40:72:99:1269,0,1090
chrVII	577544	.	G	A	1512.77	PASS	AC=1;AF=0.5;AN=2;BaseQRankSum=-0.645;DP=87;Dels=0.0;FS=9.799;HaplotypeScore=0.0;MLEAC=1;MLEAF=0.5;MQ=42.0;MQ0=0;MQRankSum=-0.437;QD=17.39;ReadPosRankSum=0.697	GT:AD:DP:GQ:PL	0/1:40,46:86:99:1541,0,1353
chrVII	578202	.	T	C	715.77	PASS	AC=1;AF=0.5;AN=2;BaseQRankSum=0.451;DP=46;Dels=0.0;FS=0.0;HaplotypeScore=0.6651;MLEAC=1;MLEAF=0.5;MQ=42.0;MQ0=0;MQRankSum=0.913;QD=15.56;ReadPosRankSum=-1.858	GT:AD:DP:GQ:PL	0/1:24,22:46:99:744,0,816
chrVII	584742	.	G	A	1546.77	PASS	AC=1;AF=0.5;AN=2;BaseQRankSum=0.372;DP=82;Dels=0.0;FS=0.848;HaplotypeScore=0.0;MLEAC=1;MLEAF=0.5;MQ=42.0;MQ0=0;MQRankSum=-0.787;QD=18.86;ReadPosRankSum=-1.512	GT:AD:DP:GQ:PL	0/1:32,49:81:99:1575,0,1048
chrVII	585144	.	T	C	1296.77	PASS	AC=1;AF=0.5;AN=2;BaseQRankSum=1.119;DP=75;Dels=0.0;FS=4.545;HaplotypeScore=0.0;MLEAC=1;MLEAF=0.5;MQ=42.0;MQ0=0;MQRankSum=-1.744;QD=17.29;ReadPosRankSum=0.239	GT:AD:DP:GQ:PL	0/1:36,39:75:99:1325,0,1162
chrVII	618628	.	G	A	2059.77	PASS	AC=1;AF=0.5;AN=2;BaseQRankSum=1.757;DP=110;Dels=0.0;FS=1.57;HaplotypeScore=0.0;MLEAC=1;MLEAF=0.5;MQ=42.0;MQ0=0;MQRankSum=0.618;QD=18.73;ReadPosRankSum=1.069	GT:AD:DP:GQ:PL	0/1:49,60:109:99:2088,0,1571
chrVII	623113	.	G	A	1941.77	PASS	AC=1;AF=0.5;AN=2;BaseQRankSum=0.432;DP=100;Dels=0.0;FS=5.019;HaplotypeScore=0.0;MLEAC=1;MLEAF=0.5;MQ=42.0;MQ0=0;MQRankSum=0.348;QD=19.42;ReadPosRankSum=0.118	GT:AD:DP:GQ:PL	0/1:43,57:100:99:1970,0,1387
chrVII	623286	.	G	A	1690.77	PASS	AC=1;AF=0.5;AN=2;BaseQRankSum=0.713;DP=90;Dels=0.0;FS=5.338;HaplotypeScore=0.8667;MLEAC=1;MLEAF=0.5;MQ=42.0;MQ0=0;MQRankSum=0.721;QD=18.79;ReadPosRankSum=-0.786	GT:AD:DP:GQ:PL	0/1:41,49:90:99:1719,0,1404
chrVII	644952	.	C	T	954.77	PASS	AC=1;AF=0.5;AN=2;BaseQRankSum=-0.799;DP=47;Dels=0.0;FS=1.234;HaplotypeScore=0.0;MLEAC=1;MLEAF=0.5;MQ=42.0;MQ0=0;MQRankSum=0.208;QD=20.31;ReadPosRankSum=0.864	GT:AD:DP:GQ:PL	0/1:18,29:47:99:983,0,574
chrVII	668398	.	T	C	1543.77	PASS	AC=1;AF=0.5;AN=2;BaseQRankSum=1.426;DP=72;Dels=0.0;FS=3.421;HaplotypeScore=0.0;MLEAC=1;MLEAF=0.5;MQ=42.0;MQ0=0;MQRankSum=-0.412;QD=21.44;ReadPosRankSum=-1.104	GT:AD:DP:GQ:PL	0/1:26,45:71:99:1572,0,841
chrVII	679846	.	G	A	1193.77	PASS	AC=1;AF=0.5;AN=2;BaseQRankSum=0.433;DP=61;Dels=0.0;FS=0.996;HaplotypeScore=0.9578;MLEAC=1;MLEAF=0.5;MQ=42.0;MQ0=0;MQRankSum=0.154;QD=19.57;ReadPosRankSum=0.022	GT:AD:DP:GQ:PL	0/1:25,36:61:99:1222,0,838
chrVII	688134	.	G	A	1580.77	PASS	AC=1;AF=0.5;AN=2;BaseQRankSum=-0.504;DP=77;Dels=0.0;FS=4.5;HaplotypeScore=0.0;MLEAC=1;MLEAF=0.5;MQ=42.0;MQ0=0;MQRankSum=0.753;QD=20.53;ReadPosRankSum=-0.068	GT:AD:DP:GQ:PL	0/1:31,46:77:99:1609,0,1031
chrVII	694337	.	A	G	806.77	PASS	AC=1;AF=0.5;AN=2;BaseQRankSum=-0.547;DP=55;Dels=0.0;FS=0.0;HaplotypeScore=0.0;MLEAC=1;MLEAF=0.5;MQ=42.0;MQ0=0;MQRankSum=1.355;QD=14.67;ReadPosRankSum=-0.311	GT:AD:DP:GQ:PL	0/1:28,27:55:99:835,0,979
chrVII	731108	.	A	G	3032.77	PASS	AC=2;AF=1.0;AN=2;DP=76;Dels=0.0;FS=0.0;HaplotypeScore=0.0;MLEAC=2;MLEAF=1.0;MQ=42.0;MQ0=0;QD=29.48	GT:AD:DP:GQ:PL	1/1:0,76:76:99:3061,226,0
chrVII	785974	.	G	A	811.77	PASS	AC=1;AF=0.5;AN=2;BaseQRankSum=-1.401;DP=62;Dels=0.0;FS=11.61;HaplotypeScore=0.0;MLEAC=1;MLEAF=0.5;MQ=42.0;MQ0=0;MQRankSum=0.225;QD=13.09;ReadPosRankSum=0.065	GT:AD:DP:GQ:PL	0/1:34,27:61:99:840,0,1179
chrVII	788967	.	T	C	1344.77	PASS	AC=1;AF=0.5;AN=2;BaseQRankSum=1.612;DP=90;Dels=0.0;FS=0.0;HaplotypeScore=0.9947;MLEAC=1;MLEAF=0.5;MQ=41.84;MQ0=0;MQRankSum=1.556;QD=14.94;ReadPosRankSum=0.681	GT:AD:DP:GQ:PL	0/1:49,41:90:99:1373,0,1655
chrVII	800451	.	G	A	933.77	PASS	AC=1;AF=0.5;AN=2;BaseQRankSum=0.076;DP=55;Dels=0.0;FS=9.749;HaplotypeScore=3.674;MLEAC=1;MLEAF=0.5;MQ=42.0;MQ0=0;MQRankSum=0.918;QD=16.98;ReadPosRankSum=-2.079	GT:AD:DP:GQ:PL	0/1:27,28:55:99:962,0,858
chrVII	800558	.	G	A	736.77	PASS	AC=1;AF=0.5;AN=2;BaseQRankSum=-0.738;DP=58;Dels=0.0;FS=5.649;HaplotypeScore=0.9665;MLEAC=1;MLEAF=0.5;MQ=42.0;MQ0=0;MQRankSum=0.424;QD=12.7;ReadPosRankSum=-0.44	GT:AD:DP:GQ:PL	0/1:33,25:58:99:765,0,1093
chrVII	835257	.	T	C	1425.77	PASS	AC=1;AF=0.5;AN=2;BaseQRankSum=0.139;DP=84;Dels=0.0;FS=10.795;HaplotypeScore=0.0;MLEAC=1;MLEAF=0.5;MQ=42.0;MQ0=0;MQRankSum=1.142;QD=16.97;ReadPosRankSum=-0.309	GT:AD:DP:GQ:PL	0/1:40,44:84:99:1454,0,1345
chrVII	856443	.	A	G	824.77	PASS	AC=1;AF=0.5;AN=2;BaseQRankSum=0.891;DP=50;Dels=0.0;FS=2.504;HaplotypeScore=6.7681;MLEAC=1;MLEAF=0.5;MQ=41.96;MQ0=0;MQRankSum=-0.932;QD=16.5;ReadPosRankSum=-0.451	GT:AD:DP:GQ:PL	0/1:23,26:49:99:853,0,727
chrVII	859394	.	T	C	1108.77	PASS	AC=1;AF=0.5;AN=2;BaseQRankSum=1.222;DP=70;Dels=0.0;FS=0.0;HaplotypeScore=1.7234;MLEAC=1;MLEAF=0.5;MQ=42.0;MQ0=0;MQRankSum=-0.611;QD=15.84;ReadPosRankSum=-0.94	GT:AD:DP:GQ:PL	0/1:35,35:70:99:1137,0,1118
chrVII	866528	.	A	G	1155.77	PASS	AC=1;AF=0.5;AN=2;BaseQRankSum=-1.15;DP=81;Dels=0.0;FS=0.845;HaplotypeScore=0.9578;MLEAC=1;MLEAF=0.5;MQ=42.0;MQ0=0;MQRankSum=0.128;QD=14.27;ReadPosRankSum=0.185	GT:AD:DP:GQ:PL	0/1:43,38:81:99:1184,0,1492
chrVII	933698	.	G	A	1207.77	PASS	AC=1;AF=0.5;AN=2;BaseQRankSum=0.099;DP=76;Dels=0.0;FS=5.814;HaplotypeScore=0.0;MLEAC=1;MLEAF=0.5;MQ=41.97;MQ0=0;MQRankSum=0.099;QD=15.89;ReadPosRankSum=-2.145	GT:AD:DP:GQ:PL	0/1:38,38:76:99:1236,0,1289
chrVII	934980	.	G	A	1393.77	PASS	AC=1;AF=0.5;AN=2;BaseQRankSum=1.065;DP=100;Dels=0.0;FS=5.039;HaplotypeScore=0.0;MLEAC=1;MLEAF=0.5;MQ=42.0;MQ0=0;MQRankSum=-1.211;QD=13.94;ReadPosRankSum=-0.272	GT:AD:DP:GQ:PL	0/1:57,43:100:99:1422,0,2028
chrVII	935246	.	G	A	1734.77	PASS	AC=1;AF=0.5;AN=2;BaseQRankSum=1.192;DP=88;Dels=0.0;FS=0.822;HaplotypeScore=0.8321;MLEAC=1;MLEAF=0.5;MQ=42.0;MQ0=0;MQRankSum=0.055;QD=19.71;ReadPosRankSum=-1.184	GT:AD:DP:GQ:PL	0/1:38,50:88:99:1763,0,1282
chrVII	943076	.	G	A	1163.77	PASS	AC=1;AF=0.5;AN=2;BaseQRankSum=2.278;DP=73;Dels=0.0;FS=0.0;HaplotypeScore=0.0;MLEAC=1;MLEAF=0.5;MQ=42.0;MQ0=0;MQRankSum=-1.153;QD=15.94;ReadPosRankSum=1.385	GT:AD:DP:GQ:PL	0/1:36,37:73:99:1192,0,1160
chrVII	944847	.	G	A	1608.77	PASS	AC=1;AF=0.5;AN=2;BaseQRankSum=0.845;DP=76;Dels=0.0;FS=1.968;HaplotypeScore=0.0;MLEAC=1;MLEAF=0.5;MQ=42.0;MQ0=0;MQRankSum=0.93;QD=21.17;ReadPosRankSum=0.409	GT:AD:DP:GQ:PL	0/1:30,46:76:99:1637,0,957
chrVII	946665	.	G	A	1204.77	PASS	AC=1;AF=0.5;AN=2;BaseQRankSum=0.557;DP=76;Dels=0.0;FS=0.864;HaplotypeScore=0.0;MLEAC=1;MLEAF=0.5;MQ=42.0;MQ0=0;MQRankSum=1.254;QD=15.85;ReadPosRankSum=0.088	GT:AD:DP:GQ:PL	0/1:40,36:76:99:1233,0,1319
chrVII	948052	.	G	A	1106.77	PASS	AC=1;AF=0.5;AN=2;BaseQRankSum=0.3;DP=70;Dels=0.0;FS=6.381;HaplotypeScore=0.0;MLEAC=1;MLEAF=0.5;MQ=42.0;MQ0=0;MQRankSum=0.194;QD=15.81;ReadPosRankSum=0.476	GT:AD:DP:GQ:PL	0/1:36,34:70:99:1135,0,1208
chrVII	961190	.	A	G	1009.77	PASS	AC=1;AF=0.5;AN=2;BaseQRankSum=0.428;DP=73;Dels=0.0;FS=3.159;HaplotypeScore=0.0;MLEAC=1;MLEAF=0.5;MQ=42.0;MQ0=0;MQRankSum=-0.862;QD=13.83;ReadPosRankSum=-1.14	GT:AD:DP:GQ:PL	0/1:41,32:73:99:1038,0,1370
chrVII	965042	.	A	G	1293.77	PASS	AC=1;AF=0.5;AN=2;BaseQRankSum=-0.243;DP=74;Dels=0.0;FS=0.0;HaplotypeScore=0.5784;MLEAC=1;MLEAF=0.5;MQ=42.0;MQ0=0;MQRankSum=1.346;QD=17.48;ReadPosRankSum=0.016	GT:AD:DP:GQ:PL	0/1:36,38:74:99:1322,0,1207
chrVII	965748	.	T	C	1020.77	PASS	AC=1;AF=0.5;AN=2;BaseQRankSum=-0.677;DP=68;Dels=0.0;FS=2.07;HaplotypeScore=0.0;MLEAC=1;MLEAF=0.5;MQ=42.0;MQ0=0;MQRankSum=-0.086;QD=15.01;ReadPosRankSum=-1.896	GT:AD:DP:GQ:PL	0/1:37,31:68:99:1049,0,1328
chrVII	985740	.	A	T	155.77	PASS	AC=1;AF=0.5;AN=2;BaseQRankSum=-2.987;DP=41;Dels=0.0;FS=50.247;HaplotypeScore=0.9947;MLEAC=1;MLEAF=0.5;MQ=40.42;MQ0=0;MQRankSum=-0.103;QD=3.8;ReadPosRankSum=-4.546	GT:AD:DP:GQ:PL	0/1:30,11:41:99:184,0,1008
chrVII	991777	.	T	C	1775.77	PASS	AC=1;AF=0.5;AN=2;BaseQRankSum=-2.093;DP=93;Dels=0.0;FS=1.68;HaplotypeScore=0.8321;MLEAC=1;MLEAF=0.5;MQ=42.0;MQ0=0;MQRankSum=-0.344;QD=19.09;ReadPosRankSum=-1.435	GT:AD:DP:GQ:PL	0/1:41,52:93:99:1804,0,1373
chrVII	993022	.	C	T	1815.77	PASS	AC=1;AF=0.5;AN=2;BaseQRankSum=1.705;DP=86;Dels=0.0;FS=2.958;HaplotypeScore=0.6651;MLEAC=1;MLEAF=0.5;MQ=42.0;MQ0=0;MQRankSum=-1.226;QD=21.11;ReadPosRankSum=0.4	GT:AD:DP:GQ:PL	0/1:33,53:86:99:1844,0,1069
chrVII	1000737	.	G	A	1292.77	PASS	AC=1;AF=0.5;AN=2;BaseQRankSum=-3.605;DP=77;Dels=0.0;FS=4.998;HaplotypeScore=1.6006;MLEAC=1;MLEAF=0.5;MQ=42.0;MQ0=0;MQRankSum=-0.848;QD=16.79;ReadPosRankSum=-0.692	GT:AD:DP:GQ:PL	0/1:36,40:77:99:1321,0,1206
chrVII	1005370	.	G	A	1250.77	PASS	AC=1;AF=0.5;AN=2;BaseQRankSum=2.253;DP=72;Dels=0.0;FS=1.968;HaplotypeScore=0.0;MLEAC=1;MLEAF=0.5;MQ=42.0;MQ0=0;MQRankSum=-0.777;QD=17.37;ReadPosRankSum=-0.023	GT:AD:DP:GQ:PL	0/1:35,37:72:99:1279,0,1120
chrVII	1005784	.	A	G	1360.77	PASS	AC=1;AF=0.5;AN=2;BaseQRankSum=0.106;DP=73;Dels=0.0;FS=0.917;HaplotypeScore=6.4992;MLEAC=1;MLEAF=0.5;MQ=41.8;MQ0=0;MQRankSum=1.039;QD=18.64;ReadPosRankSum=0.773	GT:AD:DP:GQ:PL	0/1:32,41:73:99:1389,0,1041
chrVII	1020191	.	G	A	1503.77	PASS	AC=1;AF=0.5;AN=2;BaseQRankSum=-0.537;DP=89;Dels=0.0;FS=0.0;HaplotypeScore=0.0;MLEAC=1;MLEAF=0.5;MQ=41.76;MQ0=0;MQRankSum=0.472;QD=16.9;ReadPosRankSum=-0.291	GT:AD:DP:GQ:PL	0/1:45,44:89:99:1532,0,1500
chrVII	1053947	.	A	G	1372.77	PASS	AC=1;AF=0.5;AN=2;BaseQRankSum=-0.02;DP=78;Dels=0.0;FS=7.623;HaplotypeScore=0.0;MLEAC=1;MLEAF=0.5;MQ=42.0;MQ0=0;MQRankSum=0.891;QD=17.6;ReadPosRankSum=0.68	GT:AD:DP:GQ:PL	0/1:37,41:78:99:1401,0,1254
chrVII	1055185	.	G	A	1092.77	PASS	AC=1;AF=0.5;AN=2;BaseQRankSum=0.858;DP=69;Dels=0.0;FS=0.928;HaplotypeScore=0.0;MLEAC=1;MLEAF=0.5;MQ=42.0;MQ0=0;MQRankSum=-1.134;QD=15.84;ReadPosRankSum=-1.734	GT:AD:DP:GQ:PL	0/1:35,34:69:99:1121,0,1176
chrVII	1075608	.	A	G	1242.77	PASS	AC=1;AF=0.5;AN=2;BaseQRankSum=0.227;DP=73;Dels=0.0;FS=0.0;HaplotypeScore=0.8667;MLEAC=1;MLEAF=0.5;MQ=42.0;MQ0=0;MQRankSum=0.404;QD=17.02;ReadPosRankSum=1.366	GT:AD:DP:GQ:PL	0/1:34,39:73:99:1271,0,1121
chrVIII	7354	.	T	C	1866.18	PASS	AC=1;AF=0.5;AN=2;BaseQRankSum=1.926;DP=60;Dels=0.0;FS=4.358;HaplotypeScore=0.7887;MLEAC=1;MLEAF=0.5;MQ=40.96;MQ0=0;MQRankSum=-0.802;QD=31.1;ReadPosRankSum=0.321	GT:AD:DP:GQ:PL	0/1:5,55:60:10:1894,0,10
chrVIII	8836	.	T	C	1356.77	PASS	AC=1;AF=0.5;AN=2;BaseQRankSum=2.418;DP=83;Dels=0.0;FS=7.661;HaplotypeScore=0.0;MLEAC=1;MLEAF=0.5;MQ=42.0;MQ0=0;MQRankSum=-0.679;QD=16.35;ReadPosRankSum=-0.469	GT:AD:DP:GQ:PL	0/1:42,41:83:99:1385,0,1374
chrVIII	31922	.	G	A	1709.77	PASS	AC=1;AF=0.5;AN=2;BaseQRankSum=-0.02;DP=92;Dels=0.0;FS=1.706;HaplotypeScore=0.0;MLEAC=1;MLEAF=0.5;MQ=42.0;MQ0=0;MQRankSum=0.792;QD=18.58;ReadPosRankSum=-0.577	GT:AD:DP:GQ:PL	0/1:42,49:91:99:1738,0,1393
chrVIII	55606	.	T	C	895.77	PASS	AC=1;AF=0.5;AN=2;BaseQRankSum=1.415;DP=60;Dels=0.0;FS=7.261;HaplotypeScore=0.0;MLEAC=1;MLEAF=0.5;MQ=42.0;MQ0=0;MQRankSum=0.274;QD=14.93;ReadPosRankSum=-0.526	GT:AD:DP:GQ:PL	0/1:32,28:60:99:924,0,1033
chrVIII	58797	.	A	G	1354.77	PASS	AC=1;AF=0.5;AN=2;BaseQRankSum=0.606;DP=90;Dels=0.0;FS=8.52;HaplotypeScore=0.0;MLEAC=1;MLEAF=0.5;MQ=42.0;MQ0=0;MQRankSum=-0.54;QD=15.05;ReadPosRankSum=0.845	GT:AD:DP:GQ:PL	0/1:49,40:89:99:1383,0,1661
chrVIII	61849	.	G	A	1313.77	PASS	AC=1;AF=0.5;AN=2;BaseQRankSum=0.392;DP=90;Dels=0.0;FS=0.0;HaplotypeScore=0.0;MLEAC=1;MLEAF=0.5;MQ=42.0;MQ0=0;MQRankSum=-0.672;QD=14.6;ReadPosRankSum=1.274	GT:AD:DP:GQ:PL	0/1:49,40:89:99:1342,0,1677
chrVIII	65391	.	T	C	1350.77	PASS	AC=1;AF=0.5;AN=2;BaseQRankSum=0.537;DP=91;Dels=0.0;FS=3.915;HaplotypeScore=0.9995;MLEAC=1;MLEAF=0.5;MQ=42.0;MQ0=0;MQRankSum=0.72;QD=14.84;ReadPosRankSum=-1.142	GT:AD:DP:GQ:PL	0/1:49,42:91:99:1379,0,1706
chrVIII	74902	.	T	C	734.77	PASS	AC=1;AF=0.5;AN=2;BaseQRankSum=0.419;DP=78;Dels=0.0;FS=3.204;HaplotypeScore=0.9665;MLEAC=1;MLEAF=0.5;MQ=42.0;MQ0=0;MQRankSum=0.864;QD=9.42;ReadPosRankSum=0.8	GT:AD:DP:GQ:PL	0/1:52,26:78:99:763,0,1813
chrVIII	75522	.	T	C	2075.77	PASS	AC=1;AF=0.5;AN=2;BaseQRankSum=2.233;DP=100;Dels=0.0;FS=0.77;HaplotypeScore=0.0;MLEAC=1;MLEAF=0.5;MQ=42.0;MQ0=0;MQRankSum=0.276;QD=20.76;ReadPosRankSum=-0.141	GT:AD:DP:GQ:PL	0/1:39,61:100:99:2104,0,1162
chrVIII	78871	.	T	C	1267.77	PASS	AC=1;AF=0.5;AN=2;BaseQRankSum=1.708;DP=75;Dels=0.0;FS=3.062;HaplotypeScore=0.0;MLEAC=1;MLEAF=0.5;MQ=41.72;MQ0=1;MQRankSum=0.917;QD=16.9;ReadPosRankSum=0.222	GT:AD:DP:GQ:PL	0/1:34,41:75:99:1296,0,1067
chrVIII	97692	.	T	C	1241.77	PASS	AC=1;AF=0.5;AN=2;BaseQRankSum=1.857;DP=86;Dels=0.0;FS=8.89;HaplotypeScore=2.7122;MLEAC=1;MLEAF=0.5;MQ=42.0;MQ0=0;MQRankSum=0.596;QD=14.44;ReadPosRankSum=-0.752	GT:AD:DP:GQ:PL	0/1:48,38:86:99:1270,0,1620
chrVIII	119522	.	T	A	109.77	PASS	AC=1;AF=0.5;AN=2;BaseQRankSum=2.245;DP=52;Dels=0.0;FS=31.861;HaplotypeScore=8.3351;MLEAC=1;MLEAF=0.5;MQ=41.14;MQ0=0;MQRankSum=-0.444;QD=2.11;ReadPosRankSum=1.053	GT:AD:DP:GQ:PL	0/1:44,8:52:99:138,0,1635
chrVIII	131965	.	G	A	1188.77	PASS	AC=1;AF=0.5;AN=2;BaseQRankSum=-0.895;DP=73;Dels=0.0;FS=0.0;HaplotypeScore=0.0;MLEAC=1;MLEAF=0.5;MQ=42.0;MQ0=0;MQRankSum=-0.096;QD=16.28;ReadPosRankSum=-0.197	GT:AD:DP:GQ:PL	0/1:36,36:72:99:1217,0,1240
chrVIII	150625	.	T	C	1270.77	PASS	AC=1;AF=0.5;AN=2;BaseQRankSum=1.336;DP=86;Dels=0.0;FS=0.0;HaplotypeScore=0.9995;MLEAC=1;MLEAF=0.5;MQ=41.79;MQ0=0;MQRankSum=0.833;QD=14.78;ReadPosRankSum=0.451	GT:AD:DP:GQ:PL	0/1:47,39:86:99:1299,0,1638
chrVIII	154043	.	G	A	1573.77	PASS	AC=1;AF=0.5;AN=2;BaseQRankSum=0.878;DP=85;Dels=0.0;FS=7.098;HaplotypeScore=0.0;MLEAC=1;MLEAF=0.5;MQ=42.0;MQ0=0;MQRankSum=0.86;QD=18.51;ReadPosRankSum=0.631	GT:AD:DP:GQ:PL	0/1:39,46:85:99:1602,0,1328
chrVIII	156787	.	C	T	1206.77	PASS	AC=1;AF=0.5;AN=2;BaseQRankSum=0.14;DP=78;Dels=0.0;FS=0.0;HaplotypeScore=0.8321;MLEAC=1;MLEAF=0.5;MQ=42.0;MQ0=0;MQRankSum=-0.47;QD=15.47;ReadPosRankSum=0.59	GT:AD:DP:GQ:PL	0/1:41,37:78:99:1235,0,1385
chrVIII	160873	.	T	C	1327.77	PASS	AC=1;AF=0.5;AN=2;BaseQRankSum=0.021;DP=87;Dels=0.0;FS=0.0;HaplotypeScore=1.79;MLEAC=1;MLEAF=0.5;MQ=42.0;MQ0=0;MQRankSum=0.446;QD=15.26;ReadPosRankSum=0.259	GT:AD:DP:GQ:PL	0/1:45,42:87:99:1356,0,1501
chrVIII	162492	.	A	G	1913.77	PASS	AC=1;AF=0.5;AN=2;BaseQRankSum=0.775;DP=95;Dels=0.0;FS=0.79;HaplotypeScore=0.0;MLEAC=1;MLEAF=0.5;MQ=42.0;MQ0=0;MQRankSum=-0.049;QD=20.14;ReadPosRankSum=-0.662	GT:AD:DP:GQ:PL	0/1:39,56:95:99:1942,0,1237
chrVIII	177352	.	T	C	870.77	PASS	AC=1;AF=0.5;AN=2;BaseQRankSum=0.817;DP=57;Dels=0.0;FS=3.749;HaplotypeScore=2.1877;MLEAC=1;MLEAF=0.5;MQ=41.97;MQ0=0;MQRankSum=-0.396;QD=15.28;ReadPosRankSum=1.759	GT:AD:DP:GQ:PL	0/1:29,27:56:99:899,0,889
chrVIII	181305	.	T	C	1175.77	PASS	AC=1;AF=0.5;AN=2;BaseQRankSum=1.33;DP=74;Dels=0.0;FS=3.137;HaplotypeScore=0.0;MLEAC=1;MLEAF=0.5;MQ=42.0;MQ0=0;MQRankSum=-0.314;QD=15.89;ReadPosRankSum=0.105	GT:AD:DP:GQ:PL	0/1:36,37:73:99:1204,0,1158
chrVIII	184954	.	T	C	1568.77	PASS	AC=1;AF=0.5;AN=2;BaseQRankSum=0.57;DP=86;Dels=0.0;FS=1.814;HaplotypeScore=1.7882;MLEAC=1;MLEAF=0.5;MQ=42.0;MQ0=0;MQRankSum=-1.94;QD=18.24;ReadPosRankSum=-0.623	GT:AD:DP:GQ:PL	0/1:38,47:85:99:1597,0,1269
chrVIII	185476	.	C	T	1473.77	PASS	AC=1;AF=0.5;AN=2;BaseQRankSum=2.089;DP=85;Dels=0.0;FS=2.932;HaplotypeScore=0.0;MLEAC=1;MLEAF=0.5;MQ=42.0;MQ0=0;MQRankSum=-0.514;QD=17.34;ReadPosRankSum=-0.075	GT:AD:DP:GQ:PL	0/1:41,44:85:99:1502,0,1375
chrVIII	216122	.	T	C	9719.77	PASS	AC=2;AF=1.0;AN=2;BaseQRankSum=-2.076;DP=250;Dels=0.0;FS=0.0;HaplotypeScore=1.7074;MLEAC=2;MLEAF=1.0;MQ=41.84;MQ0=0;MQRankSum=0.643;QD=27.54;ReadPosRankSum=-0.859	GT:AD:DP:GQ:PL	1/1:2,248:250:99:9748,696,0
chrVIII	216258	.	G	T	277.77	PASS	AC=1;AF=0.5;AN=2;BaseQRankSum=-0.596;DP=90;Dels=0.0;FS=33.704;HaplotypeScore=10.9402;MLEAC=1;MLEAF=0.5;MQ=40.74;MQ0=0;MQRankSum=-6.147;QD=3.09;ReadPosRankSum=-6.084	GT:AD:DP:GQ:PL	0/1:74,16:90:99:306,0,2648
chrVIII	233069	.	A	G	1323.77	PASS	AC=1;AF=0.5;AN=2;BaseQRankSum=0.699;DP=85;Dels=0.0;FS=7.175;HaplotypeScore=0.734;MLEAC=1;MLEAF=0.5;MQ=42.0;MQ0=0;MQRankSum=1.79;QD=15.57;ReadPosRankSum=0.945	GT:AD:DP:GQ:PL	0/1:44,41:85:99:1352,0,1511
chrVIII	244254	.	T	C	647.77	PASS	AC=1;AF=0.5;AN=2;BaseQRankSum=0.149;DP=52;Dels=0.0;FS=1.076;HaplotypeScore=1.8824;MLEAC=1;MLEAF=0.5;MQ=42.0;MQ0=0;MQRankSum=-0.839;QD=12.46;ReadPosRankSum=0.858	GT:AD:DP:GQ:PL	0/1:31,21:52:99:676,0,1077
chrVIII	264289	.	A	G	1610.77	PASS	AC=1;AF=0.5;AN=2;BaseQRankSum=-0.823;DP=102;Dels=0.0;FS=0.762;HaplotypeScore=0.0;MLEAC=1;MLEAF=0.5;MQ=42.0;MQ0=0;MQRankSum=-1.506;QD=15.79;ReadPosRankSum=0.422	GT:AD:DP:GQ:PL	0/1:51,51:102:99:1639,0,1682
chrVIII	279927	.	T	C	1389.77	PASS	AC=1;AF=0.5;AN=2;BaseQRankSum=-0.319;DP=91;Dels=0.0;FS=0.832;HaplotypeScore=0.0;MLEAC=1;MLEAF=0.5;MQ=41.8;MQ0=0;MQRankSum=0.239;QD=15.27;ReadPosRankSum=-0.198	GT:AD:DP:GQ:PL	0/1:48,42:90:99:1418,0,1645
chrVIII	293202	.	T	C	1166.77	PASS	AC=1;AF=0.5;AN=2;BaseQRankSum=-1.254;DP=74;Dels=0.0;FS=0.856;HaplotypeScore=0.6651;MLEAC=1;MLEAF=0.5;MQ=42.0;MQ0=0;MQRankSum=-0.984;QD=15.77;ReadPosRankSum=1.395	GT:AD:DP:GQ:PL	0/1:37,37:74:99:1195,0,1283
chrVIII	320001	.	G	A	794.77	PASS	AC=1;AF=0.5;AN=2;BaseQRankSum=1.56;DP=65;Dels=0.0;FS=3.501;HaplotypeScore=3.9733;MLEAC=1;MLEAF=0.5;MQ=41.71;MQ0=0;MQRankSum=-0.408;QD=12.23;ReadPosRankSum=1.078	GT:AD:DP:GQ:PL	0/1:39,26:65:99:823,0,1262
chrVIII	365460	.	C	A	114.77	PASS	AC=1;AF=0.5;AN=2;BaseQRankSum=1.174;DP=51;Dels=0.0;FS=0.0;HaplotypeScore=3.9306;MLEAC=1;MLEAF=0.5;MQ=41.32;MQ0=0;MQRankSum=0.334;QD=2.25;ReadPosRankSum=-2.903	GT:AD:DP:GQ:PL	0/1:42,9:51:99:143,0,1443
chrVIII	372810	.	G	A	1391.77	PASS	AC=1;AF=0.5;AN=2;BaseQRankSum=-0.638;DP=77;Dels=0.0;FS=7.607;HaplotypeScore=0.0;MLEAC=1;MLEAF=0.5;MQ=42.0;MQ0=0;MQRankSum=-1.343;QD=18.07;ReadPosRankSum=2.067	GT:AD:DP:GQ:PL	0/1:36,41:77:99:1420,0,1191
chrVIII	375556	.	G	A	929.77	PASS	AC=1;AF=0.5;AN=2;BaseQRankSum=-0.329;DP=55;Dels=0.0;FS=0.0;HaplotypeScore=0.9159;MLEAC=1;MLEAF=0.5;MQ=42.0;MQ0=0;MQRankSum=0.683;QD=16.9;ReadPosRankSum=0.362	GT:AD:DP:GQ:PL	0/1:26,29:55:99:958,0,816
chrVIII	386785	.	T	C	1092.77	PASS	AC=1;AF=0.5;AN=2;BaseQRankSum=-0.491;DP=69;Dels=0.0;FS=3.287;HaplotypeScore=0.0;MLEAC=1;MLEAF=0.5;MQ=42.0;MQ0=0;MQRankSum=-0.491;QD=15.84;ReadPosRankSum=-1.288	GT:AD:DP:GQ:PL	0/1:35,33:68:99:1121,0,1216
chrVIII	397905	.	A	G	1317.77	PASS	AC=1;AF=0.5;AN=2;BaseQRankSum=-0.497;DP=83;Dels=0.0;FS=0.824;HaplotypeScore=0.0;MLEAC=1;MLEAF=0.5;MQ=42.0;MQ0=0;MQRankSum=-0.087;QD=15.88;ReadPosRankSum=-0.706	GT:AD:DP:GQ:PL	0/1:43,40:83:99:1346,0,1403
chrVIII	401224	.	T	C	1289.77	PASS	AC=1;AF=0.5;AN=2;BaseQRankSum=0.775;DP=76;Dels=0.0;FS=0.0;HaplotypeScore=0.0;MLEAC=1;MLEAF=0.5;MQ=42.0;MQ0=0;MQRankSum=0.702;QD=16.97;ReadPosRankSum=0.952	GT:AD:DP:GQ:PL	0/1:36,40:76:99:1318,0,1248
chrVIII	427138	.	A	G	1348.77	PASS	AC=1;AF=0.5;AN=2;BaseQRankSum=1.858;DP=79;Dels=0.0;FS=3.006;HaplotypeScore=0.0;MLEAC=1;MLEAF=0.5;MQ=42.0;MQ0=0;MQRankSum=-1.358;QD=17.07;ReadPosRankSum=0.819	GT:AD:DP:GQ:PL	0/1:40,39:79:99:1377,0,1391
chrVIII	450582	.	G	A	1196.77	PASS	AC=1;AF=0.5;AN=2;BaseQRankSum=1.529;DP=66;Dels=0.0;FS=3.413;HaplotypeScore=1.9399;MLEAC=1;MLEAF=0.5;MQ=42.0;MQ0=0;MQRankSum=1.118;QD=18.13;ReadPosRankSum=-0.039	GT:AD:DP:GQ:PL	0/1:31,35:66:99:1225,0,992
chrVIII	460460	.	T	C	1369.77	PASS	AC=1;AF=0.5;AN=2;BaseQRankSum=-0.244;DP=75;Dels=0.0;FS=7.946;HaplotypeScore=0.9867;MLEAC=1;MLEAF=0.5;MQ=42.0;MQ0=0;MQRankSum=-0.884;QD=18.26;ReadPosRankSum=-0.667	GT:AD:DP:GQ:PL	0/1:34,40:74:99:1398,0,1164
chrVIII	473864	.	T	C	1432.77	PASS	AC=1;AF=0.5;AN=2;BaseQRankSum=0.326;DP=81;Dels=0.0;FS=0.852;HaplotypeScore=0.0;MLEAC=1;MLEAF=0.5;MQ=42.0;MQ0=0;MQRankSum=0.364;QD=17.69;ReadPosRankSum=0.222	GT:AD:DP:GQ:PL	0/1:38,43:81:99:1461,0,1281
chrVIII	474659	.	T	C	1049.77	PASS	AC=1;AF=0.5;AN=2;BaseQRankSum=2.703;DP=62;Dels=0.0;FS=3.524;HaplotypeScore=0.0;MLEAC=1;MLEAF=0.5;MQ=42.0;MQ0=0;MQRankSum=1.028;QD=16.93;ReadPosRankSum=1.633	GT:AD:DP:GQ:PL	0/1:31,31:62:99:1078,0,1046
chrVIII	476976	.	G	A	1657.77	PASS	AC=1;AF=0.5;AN=2;BaseQRankSum=-0.796;DP=88;Dels=0.0;FS=0.0;HaplotypeScore=0.0;MLEAC=1;MLEAF=0.5;MQ=42.0;MQ0=0;MQRankSum=-1.032;QD=18.84;ReadPosRankSum=-1.066	GT:AD:DP:GQ:PL	0/1:38,50:88:99:1686,0,1269
chrVIII	477210	.	T	C	1070.77	PASS	AC=1;AF=0.5;AN=2;BaseQRankSum=-0.181;DP=72;Dels=0.0;FS=1.978;HaplotypeScore=0.0;MLEAC=1;MLEAF=0.5;MQ=42.0;MQ0=0;MQRankSum=-0.961;QD=14.87;ReadPosRankSum=-1.311	GT:AD:DP:GQ:PL	0/1:39,33:72:99:1099,0,1333
chrVIII	481059	.	T	C	1231.77	PASS	AC=1;AF=0.5;AN=2;BaseQRankSum=0.904;DP=81;Dels=0.0;FS=0.863;HaplotypeScore=0.9332;MLEAC=1;MLEAF=0.5;MQ=42.0;MQ0=0;MQRankSum=-0.052;QD=15.21;ReadPosRankSum=2.248	GT:AD:DP:GQ:PL	0/1:43,38:81:99:1260,0,1490
chrVIII	485835	.	T	C	1664.77	PASS	AC=1;AF=0.5;AN=2;BaseQRankSum=-0.72;DP=77;Dels=0.0;FS=0.0;HaplotypeScore=0.9997;MLEAC=1;MLEAF=0.5;MQ=41.97;MQ0=0;MQRankSum=-1.162;QD=21.62;ReadPosRankSum=-1.803	GT:AD:DP:GQ:PL	0/1:29,48:77:99:1693,0,908
chrVIII	485855	.	T	C	1639.77	PASS	AC=1;AF=0.5;AN=2;BaseQRankSum=-0.724;DP=79;Dels=0.0;FS=0.869;HaplotypeScore=0.0;MLEAC=1;MLEAF=0.5;MQ=41.98;MQ0=0;MQRankSum=-0.734;QD=20.76;ReadPosRankSum=0.055	GT:AD:DP:GQ:PL	0/1:32,47:79:99:1668,0,1068
chrVIII	496765	.	T	C	1121.77	PASS	AC=1;AF=0.5;AN=2;BaseQRankSum=-0.239;DP=75;Dels=0.0;FS=0.0;HaplotypeScore=0.0;MLEAC=1;MLEAF=0.5;MQ=42.0;MQ0=0;MQRankSum=-1.078;QD=14.96;ReadPosRankSum=-0.77	GT:AD:DP:GQ:PL	0/1:40,35:75:99:1150,0,1402
chrVIII	523900	.	A	G	1171.77	PASS	AC=1;AF=0.5;AN=2;BaseQRankSum=-0.425;DP=73;Dels=0.0;FS=8.041;HaplotypeScore=0.0;MLEAC=1;MLEAF=0.5;MQ=42.0;MQ0=0;MQRankSum=-0.855;QD=16.05;ReadPosRankSum=0.833	GT:AD:DP:GQ:PL	0/1:37,36:73:99:1200,0,1282
chrIX	51666	.	G	A	262.77	PASS	AC=1;AF=0.5;AN=2;BaseQRankSum=1.675;DP=70;Dels=0.0;FS=30.987;HaplotypeScore=12.9948;MLEAC=1;MLEAF=0.5;MQ=42.0;MQ0=0;MQRankSum=-1.052;QD=3.75;ReadPosRankSum=-2.08	GT:AD:DP:GQ:PL	0/1:58,12:70:99:291,0,2134
chrIX	68309	.	A	G	1387.77	PASS	AC=1;AF=0.5;AN=2;BaseQRankSum=0.956;DP=88;Dels=0.0;FS=1.763;HaplotypeScore=0.0;MLEAC=1;MLEAF=0.5;MQ=42.0;MQ0=0;MQRankSum=0.939;QD=15.77;ReadPosRankSum=-0.862	GT:AD:DP:GQ:PL	0/1:45,42:87:99:1416,0,1463
chrIX	70617	.	A	G	1802.77	PASS	AC=1;AF=0.5;AN=2;BaseQRankSum=-0.727;DP=102;Dels=0.0;FS=1.598;HaplotypeScore=0.0;MLEAC=1;MLEAF=0.5;MQ=42.0;MQ0=0;MQRankSum=-0.593;QD=17.67;ReadPosRankSum=2.43	GT:AD:DP:GQ:PL	0/1:48,54:102:99:1831,0,1653
chrIX	126350	.	G	A	1637.77	PASS	AC=1;AF=0.5;AN=2;BaseQRankSum=0.903;DP=92;Dels=0.0;FS=2.782;HaplotypeScore=0.0;MLEAC=1;MLEAF=0.5;MQ=42.0;MQ0=0;MQRankSum=-0.489;QD=17.8;ReadPosRankSum=-0.496	GT:AD:DP:GQ:PL	0/1:44,48:92:99:1666,0,1478
chrIX	141478	.	G	A	3446.77	PASS	AC=2;AF=1.0;AN=2;DP=88;Dels=0.0;FS=0.0;HaplotypeScore=1.7552;MLEAC=2;MLEAF=1.0;MQ=42.0;MQ0=0;QD=31.74	GT:AD:DP:GQ:PL	1/1:0,88:88:99:3475,259,0
chrIX	171958	.	A	G	2104.77	PASS	AC=1;AF=0.5;AN=2;BaseQRankSum=0.896;DP=97;Dels=0.0;FS=0.0;HaplotypeScore=0.9989;MLEAC=1;MLEAF=0.5;MQ=42.0;MQ0=0;MQRankSum=-1.001;QD=21.7;ReadPosRankSum=-0.075	GT:AD:DP:GQ:PL	0/1:37,59:96:99:2133,0,1218
chrIX	241482	.	G	A	2157.77	PASS	AC=2;AF=1.0;AN=2;DP=58;Dels=0.0;FS=0.0;HaplotypeScore=0.0;MLEAC=2;MLEAF=1.0;MQ=41.97;MQ0=0;QD=29.4	GT:AD:DP:GQ:PL	1/1:0,58:58:99:2186,163,0
chrIX	243874	.	A	G	1534.77	PASS	AC=1;AF=0.5;AN=2;BaseQRankSum=-0.004;DP=93;Dels=0.0;FS=0.0;HaplotypeScore=0.0;MLEAC=1;MLEAF=0.5;MQ=41.98;MQ0=0;MQRankSum=-0.557;QD=16.5;ReadPosRankSum=-2.086	GT:AD:DP:GQ:PL	0/1:46,47:93:99:1563,0,1502
chrIX	272274	.	G	A	1331.77	PASS	AC=1;AF=0.5;AN=2;BaseQRankSum=1.736;DP=82;Dels=0.0;FS=0.0;HaplotypeScore=0.0;MLEAC=1;MLEAF=0.5;MQ=42.0;MQ0=0;MQRankSum=0.724;QD=16.24;ReadPosRankSum=0.288	GT:AD:DP:GQ:PL	0/1:43,39:82:99:1360,0,1498
chrIX	287097	.	A	G	1258.77	PASS	AC=1;AF=0.5;AN=2;BaseQRankSum=0.649;DP=96;Dels=0.0;FS=1.698;HaplotypeScore=0.0;MLEAC=1;MLEAF=0.5;MQ=41.98;MQ0=0;MQRankSum=0.947;QD=13.11;ReadPosRankSum=-0.261	GT:AD:DP:GQ:PL	0/1:57,39:96:99:1287,0,2003
chrIX	310388	.	G	A	1377.77	PASS	AC=1;AF=0.5;AN=2;BaseQRankSum=1.046;DP=77;Dels=0.0;FS=0.873;HaplotypeScore=0.5784;MLEAC=1;MLEAF=0.5;MQ=42.0;MQ0=0;MQRankSum=-0.117;QD=17.89;ReadPosRankSum=-1.414	GT:AD:DP:GQ:PL	0/1:36,41:77:99:1406,0,1193
chrIX	315216	.	G	A	1288.77	PASS	AC=1;AF=0.5;AN=2;BaseQRankSum=1.325;DP=77;Dels=0.0;FS=9.322;HaplotypeScore=0.0;MLEAC=1;MLEAF=0.5;MQ=42.0;MQ0=0;MQRankSum=-1.387;QD=16.74;ReadPosRankSum=0.774	GT:AD:DP:GQ:PL	0/1:38,38:76:99:1317,0,1267
chrIX	322935	.	A	G	1062.77	PASS	AC=1;AF=0.5;AN=2;BaseQRankSum=-1.953;DP=61;Dels=0.0;FS=0.983;HaplotypeScore=8.9988;MLEAC=1;MLEAF=0.5;MQ=41.9;MQ0=0;MQRankSum=0.777;QD=17.42;ReadPosRankSum=1.459	GT:AD:DP:GQ:PL	0/1:27,34:61:99:1091,0,906
chrIX	417488	.	A	G	1284.77	PASS	AC=1;AF=0.5;AN=2;BaseQRankSum=1.728;DP=91;Dels=0.0;FS=2.791;HaplotypeScore=0.0;MLEAC=1;MLEAF=0.5;MQ=42.0;MQ0=0;MQRankSum=0.076;QD=14.12;ReadPosRankSum=-0.638	GT:AD:DP:GQ:PL	0/1:52,39:91:99:1313,0,1793
chrX	37581	.	T	C	1048.77	PASS	AC=1;AF=0.5;AN=2;BaseQRankSum=0.468;DP=53;Dels=0.0;FS=4.231;HaplotypeScore=0.0;MLEAC=1;MLEAF=0.5;MQ=42.0;MQ0=0;MQRankSum=-2.303;QD=19.79;ReadPosRankSum=-2.34	GT:AD:DP:GQ:PL	0/1:20,33:53:99:1077,0,639
chrX	57852	.	T	C	1468.77	PASS	AC=1;AF=0.5;AN=2;BaseQRankSum=2.03;DP=86;Dels=0.0;FS=0.0;HaplotypeScore=0.0;MLEAC=1;MLEAF=0.5;MQ=42.0;MQ0=0;MQRankSum=0.285;QD=17.08;ReadPosRankSum=-0.199	GT:AD:DP:GQ:PL	0/1:43,43:86:99:1497,0,1380
chrX	73575	.	T	C	1691.77	PASS	AC=1;AF=0.5;AN=2;BaseQRankSum=0.04;DP=85;Dels=0.0;FS=0.0;HaplotypeScore=0.0;MLEAC=1;MLEAF=0.5;MQ=42.0;MQ0=0;MQRankSum=-1.485;QD=19.9;ReadPosRankSum=-1.332	GT:AD:DP:GQ:PL	0/1:34,51:85:99:1720,0,1112
chrX	82888	.	C	T	1216.77	PASS	AC=1;AF=0.5;AN=2;BaseQRankSum=-0.534;DP=66;Dels=0.0;FS=8.555;HaplotypeScore=0.8667;MLEAC=1;MLEAF=0.5;MQ=42.0;MQ0=0;MQRankSum=0.483;QD=18.44;ReadPosRankSum=-0.934	GT:AD:DP:GQ:PL	0/1:30,36:66:99:1245,0,994
chrX	107996	.	T	C	1223.77	PASS	AC=1;AF=0.5;AN=2;BaseQRankSum=0.073;DP=76;Dels=0.0;FS=0.0;HaplotypeScore=0.0;MLEAC=1;MLEAF=0.5;MQ=42.0;MQ0=0;MQRankSum=-1.185;QD=16.1;ReadPosRankSum=-0.863	GT:AD:DP:GQ:PL	0/1:39,37:76:99:1252,0,1247
chrX	116868	.	T	C	1177.77	PASS	AC=1;AF=0.5;AN=2;BaseQRankSum=0.791;DP=61;Dels=0.0;FS=0.983;HaplotypeScore=0.0;MLEAC=1;MLEAF=0.5;MQ=42.0;MQ0=0;MQRankSum=1.3;QD=19.31;ReadPosRankSum=-1.692	GT:AD:DP:GQ:PL	0/1:27,34:61:99:1206,0,935
chrX	141441	.	C	T	1436.77	PASS	AC=1;AF=0.5;AN=2;BaseQRankSum=0.569;DP=72;Dels=0.0;FS=0.0;HaplotypeScore=0.0;MLEAC=1;MLEAF=0.5;MQ=42.0;MQ0=0;MQRankSum=-0.716;QD=19.96;ReadPosRankSum=-0.751	GT:AD:DP:GQ:PL	0/1:31,41:72:99:1465,0,1061
chrX	165932	.	C	T	1461.77	PASS	AC=1;AF=0.5;AN=2;BaseQRankSum=-1.825;DP=92;Dels=0.0;FS=1.697;HaplotypeScore=0.9993;MLEAC=1;MLEAF=0.5;MQ=42.0;MQ0=0;MQRankSum=-0.559;QD=15.89;ReadPosRankSum=-1.129	GT:AD:DP:GQ:PL	0/1:48,44:92:99:1490,0,1671
chrX	172759	.	C	T	1151.77	PASS	AC=1;AF=0.5;AN=2;BaseQRankSum=0.747;DP=67;Dels=0.0;FS=4.812;HaplotypeScore=0.0;MLEAC=1;MLEAF=0.5;MQ=42.0;MQ0=0;MQRankSum=-1.525;QD=17.19;ReadPosRankSum=0.282	GT:AD:DP:GQ:PL	0/1:32,35:67:99:1180,0,1111
chrX	250700	.	T	C	1488.77	PASS	AC=1;AF=0.5;AN=2;BaseQRankSum=3.048;DP=83;Dels=0.0;FS=0.0;HaplotypeScore=0.0;MLEAC=1;MLEAF=0.5;MQ=42.0;MQ0=0;MQRankSum=0.542;QD=17.94;ReadPosRankSum=-0.269	GT:AD:DP:GQ:PL	0/1:40,43:83:99:1517,0,1240
chrX	255763	.	T	C	1252.77	PASS	AC=1;AF=0.5;AN=2;BaseQRankSum=-0.112;DP=71;Dels=0.0;FS=6.274;HaplotypeScore=0.0;MLEAC=1;MLEAF=0.5;MQ=42.0;MQ0=0;MQRankSum=0.383;QD=17.64;ReadPosRankSum=0.819	GT:AD:DP:GQ:PL	0/1:32,38:70:99:1281,0,1083
chrX	265923	.	T	G	133.77	PASS	AC=1;AF=0.5;AN=2;BaseQRankSum=-3.755;DP=35;Dels=0.0;FS=56.058;HaplotypeScore=0.0;MLEAC=1;MLEAF=0.5;MQ=42.0;MQ0=0;MQRankSum=0.283;QD=3.82;ReadPosRankSum=-3.906	GT:AD:DP:GQ:PL	0/1:26,9:35:99:162,0,922
chrX	267439	.	T	C	1037.77	PASS	AC=1;AF=0.5;AN=2;BaseQRankSum=0.071;DP=66;Dels=0.0;FS=4.958;HaplotypeScore=0.0;MLEAC=1;MLEAF=0.5;MQ=42.0;MQ0=0;MQRankSum=0.622;QD=15.72;ReadPosRankSum=-0.828	GT:AD:DP:GQ:PL	0/1:34,32:66:99:1066,0,1212
chrX	268693	.	T	C	802.77	PASS	AC=1;AF=0.5;AN=2;BaseQRankSum=0.028;DP=51;Dels=0.0;FS=0.0;HaplotypeScore=0.0;MLEAC=1;MLEAF=0.5;MQ=42.0;MQ0=0;MQRankSum=0.122;QD=15.74;ReadPosRankSum=1.46	GT:AD:DP:GQ:PL	0/1:25,26:51:99:831,0,819
chrX	288280	.	T	G	3201.82	PASS	AC=2;AF=1.0;AN=2;DP=82;Dels=0.0;FS=0.0;HaplotypeScore=0.0;MLEAC=2;MLEAF=1.0;MQ=40.92;MQ0=0;QD=32.3	GT:AD:DP:GQ:PL	1/1:0,82:82:99:3231,247,0
chrX	292308	.	T	C	1905.77	PASS	AC=2;AF=1.0;AN=2;DP=49;Dels=0.0;FS=0.0;HaplotypeScore=0.0;MLEAC=2;MLEAF=1.0;MQ=41.31;MQ0=0;QD=26.25	GT:AD:DP:GQ:PL	1/1:0,49:49:99:1934,147,0
chrX	292495	.	A	T	1932.77	PASS	AC=2;AF=1.0;AN=2;DP=54;Dels=0.0;FS=0.0;HaplotypeScore=0.7887;MLEAC=2;MLEAF=1.0;MQ=40.84;MQ0=0;QD=29.79	GT:AD:DP:GQ:PL	1/1:0,54:54:99:1961,156,0
chrX	309060	.	T	C	1715.77	PASS	AC=1;AF=0.5;AN=2;BaseQRankSum=-1.744;DP=92;Dels=0.0;FS=0.786;HaplotypeScore=0.0;MLEAC=1;MLEAF=0.5;MQ=42.0;MQ0=0;MQRankSum=-1.086;QD=18.65;ReadPosRankSum=-0.662	GT:AD:DP:GQ:PL	0/1:42,50:92:99:1744,0,1434
chrX	312754	.	A	T	641.77	PASS	AC=1;AF=0.5;AN=2;BaseQRankSum=2.243;DP=77;Dels=0.0;FS=59.339;HaplotypeScore=3.9989;MLEAC=1;MLEAF=0.5;MQ=41.97;MQ0=0;MQRankSum=-0.15;QD=8.33;ReadPosRankSum=3.178	GT:AD:DP:GQ:PL	0/1:54,23:77:99:670,0,1821
chrX	313941	.	T	C	927.77	PASS	AC=1;AF=0.5;AN=2;BaseQRankSum=0.616;DP=56;Dels=0.0;FS=7.47;HaplotypeScore=0.0;MLEAC=1;MLEAF=0.5;MQ=42.0;MQ0=0;MQRankSum=-0.386;QD=16.57;ReadPosRankSum=1.339	GT:AD:DP:GQ:PL	0/1:26,30:56:99:956,0,827
chrX	317498	.	C	T	1401.77	PASS	AC=1;AF=0.5;AN=2;BaseQRankSum=-0.337;DP=75;Dels=0.0;FS=0.895;HaplotypeScore=0.6651;MLEAC=1;MLEAF=0.5;MQ=42.0;MQ0=0;MQRankSum=0.241;QD=18.69;ReadPosRankSum=-1.291	GT:AD:DP:GQ:PL	0/1:32,43:75:99:1430,0,1005
chrX	385334	.	T	C	1019.77	PASS	AC=1;AF=0.5;AN=2;BaseQRankSum=1.533;DP=75;Dels=0.0;FS=1.913;HaplotypeScore=0.0;MLEAC=1;MLEAF=0.5;MQ=42.0;MQ0=0;MQRankSum=-0.966;QD=13.6;ReadPosRankSum=1.151	GT:AD:DP:GQ:PL	0/1:43,32:75:99:1048,0,1412
chrX	396490	.	T	C	890.77	PASS	AC=1;AF=0.5;AN=2;BaseQRankSum=-0.604;DP=53;Dels=0.0;FS=2.371;HaplotypeScore=0.0;MLEAC=1;MLEAF=0.5;MQ=42.0;MQ0=0;MQRankSum=1.044;QD=16.81;ReadPosRankSum=0.256	GT:AD:DP:GQ:PL	0/1:25,27:52:99:919,0,863
chrX	457859	.	G	A	144.77	PASS	AC=1;AF=0.5;AN=2;BaseQRankSum=-3.665;DP=26;Dels=0.0;FS=23.395;HaplotypeScore=11.7488;MLEAC=1;MLEAF=0.5;MQ=41.77;MQ0=0;MQRankSum=-1.563;QD=5.57;ReadPosRankSum=-3.342	GT:AD:DP:GQ:PL	0/1:17,9:26:99:173,0,595
chrX	503336	.	T	C	1228.77	PASS	AC=1;AF=0.5;AN=2;BaseQRankSum=0.921;DP=65;Dels=0.0;FS=3.34;HaplotypeScore=0.0;MLEAC=1;MLEAF=0.5;MQ=41.97;MQ0=0;MQRankSum=-0.311;QD=18.9;ReadPosRankSum=0.51	GT:AD:DP:GQ:PL	0/1:28,37:65:99:1257,0,853
chrX	510540	.	T	C	1110.77	PASS	AC=1;AF=0.5;AN=2;BaseQRankSum=1.849;DP=78;Dels=0.0;FS=4.371;HaplotypeScore=0.9947;MLEAC=1;MLEAF=0.5;MQ=41.81;MQ0=0;MQRankSum=0.241;QD=14.24;ReadPosRankSum=-0.954	GT:AD:DP:GQ:PL	0/1:43,35:78:99:1139,0,1486
chrX	573610	.	T	C	915.77	PASS	AC=1;AF=0.5;AN=2;BaseQRankSum=-0.181;DP=61;Dels=0.0;FS=0.0;HaplotypeScore=0.0;MLEAC=1;MLEAF=0.5;MQ=42.0;MQ0=0;MQRankSum=-0.729;QD=15.01;ReadPosRankSum=0.397	GT:AD:DP:GQ:PL	0/1:32,29:61:99:944,0,1099
chrX	581640	.	G	C	100.77	PASS	AC=1;AF=0.5;AN=2;BaseQRankSum=-3.313;DP=32;Dels=0.0;FS=48.092;HaplotypeScore=0.9159;MLEAC=1;MLEAF=0.5;MQ=42.0;MQ0=0;MQRankSum=-0.508;QD=3.15;ReadPosRankSum=-3.476	GT:AD:DP:GQ:PL	0/1:22,10:32:99:129,0,685
chrX	590556	.	T	C	1864.77	PASS	AC=1;AF=0.5;AN=2;BaseQRankSum=1.441;DP=104;Dels=0.0;FS=4.878;HaplotypeScore=0.0;MLEAC=1;MLEAF=0.5;MQ=42.0;MQ0=0;MQRankSum=-0.14;QD=17.93;ReadPosRankSum=-1.181	GT:AD:DP:GQ:PL	0/1:50,54:104:99:1893,0,1688
chrX	594169	.	T	C	2774.77	PASS	AC=2;AF=1.0;AN=2;DP=74;Dels=0.0;FS=0.0;HaplotypeScore=0.0;MLEAC=2;MLEAF=1.0;MQ=42.0;MQ0=0;QD=33.13	GT:AD:DP:GQ:PL	1/1:0,74:74:99:2803,214,0
chrX	596119	.	T	C	1016.77	PASS	AC=1;AF=0.5;AN=2;BaseQRankSum=-0.428;DP=73;Dels=0.0;FS=7.877;HaplotypeScore=0.0;MLEAC=1;MLEAF=0.5;MQ=42.0;MQ0=0;MQRankSum=-0.484;QD=13.93;ReadPosRankSum=0.517	GT:AD:DP:GQ:PL	0/1:41,32:73:99:1045,0,1421
chrX	623199	.	T	C	372.77	PASS	AC=1;AF=0.5;AN=2;BaseQRankSum=0.11;DP=37;Dels=0.0;FS=1.323;HaplotypeScore=0.0;MLEAC=1;MLEAF=0.5;MQ=42.0;MQ0=0;MQRankSum=0.767;QD=10.07;ReadPosRankSum=2.364	GT:AD:DP:GQ:PL	0/1:23,14:37:99:401,0,776
chrX	642083	.	T	C	1493.77	PASS	AC=1;AF=0.5;AN=2;BaseQRankSum=2.423;DP=82;Dels=0.0;FS=0.0;HaplotypeScore=0.0;MLEAC=1;MLEAF=0.5;MQ=42.0;MQ0=0;MQRankSum=-0.715;QD=18.22;ReadPosRankSum=-0.214	GT:AD:DP:GQ:PL	0/1:39,43:82:99:1522,0,1295
chrX	655290	.	T	C	821.77	PASS	AC=1;AF=0.5;AN=2;BaseQRankSum=1.29;DP=59;Dels=0.0;FS=14.766;HaplotypeScore=1.6316;MLEAC=1;MLEAF=0.5;MQ=41.64;MQ0=1;MQRankSum=1.587;QD=13.93;ReadPosRankSum=0.93	GT:AD:DP:GQ:PL	0/1:32,27:59:99:850,0,1097
chrX	658622	.	T	C	2772.77	PASS	AC=2;AF=1.0;AN=2;DP=74;Dels=0.0;FS=0.0;HaplotypeScore=0.0;MLEAC=2;MLEAF=1.0;MQ=41.72;MQ0=0;QD=28.28	GT:AD:DP:GQ:PL	1/1:0,74:74:99:2801,208,0
chrX	661235	.	C	T	1020.77	PASS	AC=1;AF=0.5;AN=2;BaseQRankSum=2.329;DP=74;Dels=0.0;FS=1.93;HaplotypeScore=0.9665;MLEAC=1;MLEAF=0.5;MQ=42.0;MQ0=0;MQRankSum=0.486;QD=13.79;ReadPosRankSum=0.693	GT:AD:DP:GQ:PL	0/1:42,32:74:99:1049,0,1466
chrX	698201	.	T	C	1286.77	PASS	AC=1;AF=0.5;AN=2;BaseQRankSum=1.648;DP=76;Dels=0.0;FS=4.501;HaplotypeScore=0.0;MLEAC=1;MLEAF=0.5;MQ=42.0;MQ0=0;MQRankSum=-1.192;QD=16.93;ReadPosRankSum=0.429	GT:AD:DP:GQ:PL	0/1:37,38:75:99:1315,0,1273
chrX	738027	.	G	T	3151.77	PASS	AC=1;AF=0.5;AN=2;BaseQRankSum=0.547;DP=188;Dels=0.0;FS=3.644;HaplotypeScore=0.0;MLEAC=1;MLEAF=0.5;MQ=42.0;MQ0=0;MQRankSum=-0.574;QD=16.76;ReadPosRankSum=2.257	GT:AD:DP:GQ:PL	0/1:93,95:188:99:3180,0,3085
chrX	741623	.	T	A	2243.77	PASS	AC=1;AF=0.5;AN=2;BaseQRankSum=0.317;DP=150;Dels=0.0;FS=9.792;HaplotypeScore=0.0;MLEAC=1;MLEAF=0.5;MQ=42.0;MQ0=0;MQRankSum=-2.115;QD=14.96;ReadPosRankSum=-0.554	GT:AD:DP:GQ:PL	0/1:81,69:150:99:2272,0,2693
chrXI	68357	.	G	A	166.77	PASS	AC=1;AF=0.5;AN=2;BaseQRankSum=-2.365;DP=33;Dels=0.0;FS=0.0;HaplotypeScore=0.0;MLEAC=1;MLEAF=0.5;MQ=42.0;MQ0=0;MQRankSum=-0.667;QD=5.05;ReadPosRankSum=0.02	GT:AD:DP:GQ:PL	0/1:24,9:33:99:195,0,855
chrXI	71707	.	A	G	1464.77	PASS	AC=1;AF=0.5;AN=2;BaseQRankSum=-0.642;DP=74;Dels=0.0;FS=4.651;HaplotypeScore=0.0;MLEAC=1;MLEAF=0.5;MQ=41.8;MQ0=0;MQRankSum=0.587;QD=19.79;ReadPosRankSum=-1.284	GT:AD:DP:GQ:PL	0/1:29,45:74:99:1493,0,910
chrXI	81665	.	A	G	913.77	PASS	AC=1;AF=0.5;AN=2;BaseQRankSum=-1.05;DP=52;Dels=0.0;FS=1.052;HaplotypeScore=0.8667;MLEAC=1;MLEAF=0.5;MQ=42.0;MQ0=0;MQRankSum=-0.184;QD=17.57;ReadPosRankSum=0.129	GT:AD:DP:GQ:PL	0/1:23,29:52:99:942,0,784
chrXI	85258	.	C	T	1350.77	PASS	AC=1;AF=0.5;AN=2;BaseQRankSum=1.054;DP=79;Dels=0.0;FS=0.863;HaplotypeScore=0.0;MLEAC=1;MLEAF=0.5;MQ=42.0;MQ0=0;MQRankSum=0.054;QD=17.1;ReadPosRankSum=1.064	GT:AD:DP:GQ:PL	0/1:40,39:79:99:1379,0,1348
chrXI	88439	.	A	G	1036.77	PASS	AC=1;AF=0.5;AN=2;BaseQRankSum=1.985;DP=81;Dels=0.0;FS=0.865;HaplotypeScore=0.0;MLEAC=1;MLEAF=0.5;MQ=42.0;MQ0=0;MQRankSum=-0.014;QD=12.8;ReadPosRankSum=0.14	GT:AD:DP:GQ:PL	0/1:49,32:81:99:1065,0,1689
chrXI	88553	.	G	A	1594.77	PASS	AC=1;AF=0.5;AN=2;BaseQRankSum=-0.575;DP=109;Dels=0.0;FS=1.53;HaplotypeScore=0.0;MLEAC=1;MLEAF=0.5;MQ=42.0;MQ0=0;MQRankSum=0.806;QD=14.63;ReadPosRankSum=-0.082	GT:AD:DP:GQ:PL	0/1:59,50:109:99:1623,0,2022
chrXI	88964	.	A	G	899.77	PASS	AC=1;AF=0.5;AN=2;BaseQRankSum=0.167;DP=70;Dels=0.0;FS=2.044;HaplotypeScore=0.0;MLEAC=1;MLEAF=0.5;MQ=42.0;MQ0=0;MQRankSum=0.93;QD=12.85;ReadPosRankSum=0.966	GT:AD:DP:GQ:PL	0/1:41,29:70:99:928,0,1467
chrXI	91288	.	C	T	1270.77	PASS	AC=1;AF=0.5;AN=2;BaseQRankSum=0.897;DP=61;Dels=0.0;FS=0.0;HaplotypeScore=1.7074;MLEAC=1;MLEAF=0.5;MQ=42.0;MQ0=0;MQRankSum=2.296;QD=20.83;ReadPosRankSum=0.684	GT:AD:DP:GQ:PL	0/1:23,37:60:99:1299,0,686
chrXI	94881	.	C	T	1012.77	PASS	AC=1;AF=0.5;AN=2;BaseQRankSum=-0.32;DP=68;Dels=0.0;FS=0.0;HaplotypeScore=0.0;MLEAC=1;MLEAF=0.5;MQ=42.0;MQ0=0;MQRankSum=2.29;QD=14.89;ReadPosRankSum=-0.616	GT:AD:DP:GQ:PL	0/1:37,31:68:99:1041,0,1280
chrXI	103579	.	A	G	1532.77	PASS	AC=1;AF=0.5;AN=2;BaseQRankSum=1.086;DP=84;Dels=0.0;FS=1.835;HaplotypeScore=0.0;MLEAC=1;MLEAF=0.5;MQ=42.0;MQ0=0;MQRankSum=0.115;QD=18.25;ReadPosRankSum=0.884	GT:AD:DP:GQ:PL	0/1:37,46:83:99:1561,0,1193
chrXI	125585	.	C	T	1363.77	PASS	AC=1;AF=0.5;AN=2;BaseQRankSum=0.886;DP=95;Dels=0.0;FS=8.366;HaplotypeScore=0.8667;MLEAC=1;MLEAF=0.5;MQ=42.0;MQ0=0;MQRankSum=1.175;QD=14.36;ReadPosRankSum=-1.867	GT:AD:DP:GQ:PL	0/1:52,42:94:99:1392,0,1823
chrXI	154255	.	G	A	1632.77	PASS	AC=1;AF=0.5;AN=2;BaseQRankSum=0.327;DP=93;Dels=0.0;FS=5.209;HaplotypeScore=0.0;MLEAC=1;MLEAF=0.5;MQ=42.0;MQ0=0;MQRankSum=-0.05;QD=17.56;ReadPosRankSum=-1.572	GT:AD:DP:GQ:PL	0/1:45,48:93:99:1661,0,1556
chrXI	158890	.	T	C	1338.77	PASS	AC=1;AF=0.5;AN=2;BaseQRankSum=0.896;DP=71;Dels=0.0;FS=4.603;HaplotypeScore=0.0;MLEAC=1;MLEAF=0.5;MQ=42.0;MQ0=0;MQRankSum=-0.387;QD=18.86;ReadPosRankSum=0.41	GT:AD:DP:GQ:PL	0/1:32,39:71:99:1367,0,1008
chrXI	172697	.	G	A	1023.77	PASS	AC=1;AF=0.5;AN=2;BaseQRankSum=0.364;DP=63;Dels=0.0;FS=0.0;HaplotypeScore=0.0;MLEAC=1;MLEAF=0.5;MQ=42.0;MQ0=0;MQRankSum=0.791;QD=16.25;ReadPosRankSum=-0.571	GT:AD:DP:GQ:PL	0/1:31,32:63:99:1052,0,953
chrXI	188266	.	T	C	1139.77	PASS	AC=1;AF=0.5;AN=2;BaseQRankSum=2.642;DP=80;Dels=0.0;FS=0.861;HaplotypeScore=1.6988;MLEAC=1;MLEAF=0.5;MQ=42.0;MQ0=0;MQRankSum=-0.735;QD=14.25;ReadPosRankSum=0.384	GT:AD:DP:GQ:PL	0/1:46,34:80:99:1168,0,1473
chrXI	189879	.	G	A	1248.77	PASS	AC=1;AF=0.5;AN=2;BaseQRankSum=0.309;DP=80;Dels=0.0;FS=3.041;HaplotypeScore=0.8321;MLEAC=1;MLEAF=0.5;MQ=42.0;MQ0=0;MQRankSum=-0.618;QD=15.61;ReadPosRankSum=-0.482	GT:AD:DP:GQ:PL	0/1:43,37:80:99:1277,0,1435
chrXI	208880	.	A	G	1229.77	PASS	AC=1;AF=0.5;AN=2;BaseQRankSum=0.344;DP=75;Dels=0.0;FS=1.9;HaplotypeScore=0.0;MLEAC=1;MLEAF=0.5;MQ=42.0;MQ0=0;MQRankSum=0.079;QD=16.4;ReadPosRankSum=0.323	GT:AD:DP:GQ:PL	0/1:38,37:75:99:1258,0,1298
chrXI	210489	.	A	G	1084.77	PASS	AC=1;AF=0.5;AN=2;BaseQRankSum=-0.113;DP=62;Dels=0.0;FS=5.145;HaplotypeScore=0.0;MLEAC=1;MLEAF=0.5;MQ=42.0;MQ0=0;MQRankSum=0.113;QD=17.5;ReadPosRankSum=0.113	GT:AD:DP:GQ:PL	0/1:29,33:62:99:1113,0,970
chrXI	245223	.	A	G	1233.77	PASS	AC=1;AF=0.5;AN=2;BaseQRankSum=1.923;DP=73;Dels=0.0;FS=1.932;HaplotypeScore=0.0;MLEAC=1;MLEAF=0.5;MQ=42.0;MQ0=0;MQRankSum=-1.01;QD=16.9;ReadPosRankSum=0.942	GT:AD:DP:GQ:PL	0/1:34,38:72:99:1262,0,1157
chrXI	248172	.	G	A	945.77	PASS	AC=1;AF=0.5;AN=2;BaseQRankSum=-0.225;DP=77;Dels=0.0;FS=2.009;HaplotypeScore=2.522;MLEAC=1;MLEAF=0.5;MQ=41.97;MQ0=0;MQRankSum=-1.645;QD=12.28;ReadPosRankSum=0.433	GT:AD:DP:GQ:PL	0/1:47,30:77:99:974,0,1614
chrXI	255269	.	T	C	1436.77	PASS	AC=1;AF=0.5;AN=2;BaseQRankSum=0.103;DP=89;Dels=0.0;FS=1.718;HaplotypeScore=0.8941;MLEAC=1;MLEAF=0.5;MQ=42.0;MQ0=0;MQRankSum=-1.285;QD=16.14;ReadPosRankSum=-2.237	GT:AD:DP:GQ:PL	0/1:46,43:89:99:1465,0,1559
chrXI	273269	.	C	T	1216.77	PASS	AC=1;AF=0.5;AN=2;BaseQRankSum=1.937;DP=76;Dels=0.0;FS=0.845;HaplotypeScore=0.0;MLEAC=1;MLEAF=0.5;MQ=42.0;MQ0=0;MQRankSum=-0.171;QD=16.01;ReadPosRankSum=1.75	GT:AD:DP:GQ:PL	0/1:38,38:76:99:1245,0,1279
chrXI	282761	.	T	C	1086.77	PASS	AC=1;AF=0.5;AN=2;BaseQRankSum=0.098;DP=65;Dels=0.0;FS=8.781;HaplotypeScore=0.8667;MLEAC=1;MLEAF=0.5;MQ=42.0;MQ0=0;MQRankSum=-0.44;QD=16.72;ReadPosRankSum=1.017	GT:AD:DP:GQ:PL	0/1:32,33:65:99:1115,0,1082
chrXI	318348	.	A	G	1868.77	PASS	AC=1;AF=0.5;AN=2;BaseQRankSum=0.272;DP=101;Dels=0.0;FS=0.0;HaplotypeScore=0.0;MLEAC=1;MLEAF=0.5;MQ=42.0;MQ0=0;MQRankSum=-0.376;QD=18.5;ReadPosRankSum=-0.94	GT:AD:DP:GQ:PL	0/1:43,57:100:99:1897,0,1373
chrXI	326783	.	A	G	1720.77	PASS	AC=1;AF=0.5;AN=2;BaseQRankSum=0.023;DP=102;Dels=0.0;FS=2.635;HaplotypeScore=0.0;MLEAC=1;MLEAF=0.5;MQ=42.0;MQ0=0;MQRankSum=0.05;QD=16.87;ReadPosRankSum=0.766	GT:AD:DP:GQ:PL	0/1:50,52:102:99:1749,0,1702
chrXI	345816	.	A	G	1318.77	PASS	AC=1;AF=0.5;AN=2;BaseQRankSum=-0.399;DP=80;Dels=0.0;FS=3.006;HaplotypeScore=0.0;MLEAC=1;MLEAF=0.5;MQ=42.0;MQ0=0;MQRankSum=0.524;QD=16.48;ReadPosRankSum=-2.016	GT:AD:DP:GQ:PL	0/1:40,40:80:99:1347,0,1396
chrXI	390836	.	G	A	1179.77	PASS	AC=1;AF=0.5;AN=2;BaseQRankSum=1.746;DP=72;Dels=0.0;FS=10.13;HaplotypeScore=1.7046;MLEAC=1;MLEAF=0.5;MQ=42.0;MQ0=0;MQRankSum=0.811;QD=16.39;ReadPosRankSum=0.755	GT:AD:DP:GQ:PL	0/1:37,35:72:99:1208,0,1178
chrXI	393698	.	A	G	937.77	PASS	AC=1;AF=0.5;AN=2;BaseQRankSum=0.499;DP=61;Dels=0.0;FS=0.0;HaplotypeScore=0.0;MLEAC=1;MLEAF=0.5;MQ=42.0;MQ0=0;MQRankSum=-0.34;QD=15.37;ReadPosRankSum=0.123	GT:AD:DP:GQ:PL	0/1:33,28:61:99:966,0,1173
chrXI	401687	.	C	T	989.77	PASS	AC=1;AF=0.5;AN=2;BaseQRankSum=-0.168;DP=76;Dels=0.0;FS=9.798;HaplotypeScore=0.0;MLEAC=1;MLEAF=0.5;MQ=42.0;MQ0=0;MQRankSum=0.189;QD=13.02;ReadPosRankSum=-0.723	GT:AD:DP:GQ:PL	0/1:43,33:76:99:1018,0,1512
chrXI	402459	.	C	T	1507.77	PASS	AC=1;AF=0.5;AN=2;BaseQRankSum=0.954;DP=68;Dels=0.0;FS=0.959;HaplotypeScore=0.0;MLEAC=1;MLEAF=0.5;MQ=42.0;MQ0=0;MQRankSum=-0.293;QD=22.17;ReadPosRankSum=0.534	GT:AD:DP:GQ:PL	0/1:25,43:68:99:1536,0,779
chrXI	411607	.	C	T	1361.77	PASS	AC=1;AF=0.5;AN=2;BaseQRankSum=2.268;DP=89;Dels=0.0;FS=19.609;HaplotypeScore=0.9983;MLEAC=1;MLEAF=0.5;MQ=42.0;MQ0=0;MQRankSum=-0.687;QD=15.3;ReadPosRankSum=-0.062	GT:AD:DP:GQ:PL	0/1:48,41:89:99:1390,0,1658
chrXI	417113	.	T	C	1346.77	PASS	AC=1;AF=0.5;AN=2;BaseQRankSum=2.41;DP=80;Dels=0.0;FS=0.864;HaplotypeScore=1.7046;MLEAC=1;MLEAF=0.5;MQ=42.0;MQ0=0;MQRankSum=-1.246;QD=16.83;ReadPosRankSum=0.13	GT:AD:DP:GQ:PL	0/1:40,40:80:99:1375,0,1278
chrXI	487737	.	C	T	1050.77	PASS	AC=1;AF=0.5;AN=2;BaseQRankSum=0.5;DP=88;Dels=0.0;FS=2.945;HaplotypeScore=0.0;MLEAC=1;MLEAF=0.5;MQ=42.0;MQ0=0;MQRankSum=-1.491;QD=11.94;ReadPosRankSum=-1.12	GT:AD:DP:GQ:PL	0/1:55,33:88:99:1079,0,1903
chrXI	497121	.	C	T	1745.77	PASS	AC=1;AF=0.5;AN=2;BaseQRankSum=-0.061;DP=97;Dels=0.0;FS=1.656;HaplotypeScore=0.0;MLEAC=1;MLEAF=0.5;MQ=42.0;MQ0=0;MQRankSum=1.183;QD=18.0;ReadPosRankSum=0.922	GT:AD:DP:GQ:PL	0/1:45,52:97:99:1774,0,1502
chrXI	501053	.	C	T	771.77	PASS	AC=1;AF=0.5;AN=2;BaseQRankSum=3.284;DP=51;Dels=0.0;FS=3.997;HaplotypeScore=0.0;MLEAC=1;MLEAF=0.5;MQ=42.0;MQ0=0;MQRankSum=-0.293;QD=15.13;ReadPosRankSum=0.596	GT:AD:DP:GQ:PL	0/1:28,23:51:99:800,0,914
chrXI	507833	.	G	A	1208.77	PASS	AC=1;AF=0.5;AN=2;BaseQRankSum=0.707;DP=61;Dels=0.0;FS=0.974;HaplotypeScore=0.0;MLEAC=1;MLEAF=0.5;MQ=42.0;MQ0=0;MQRankSum=-0.255;QD=19.82;ReadPosRankSum=-0.211	GT:AD:DP:GQ:PL	0/1:26,35:61:99:1237,0,829
chrXI	525323	.	C	A	408.77	PASS	AC=1;AF=0.5;AN=2;BaseQRankSum=0.307;DP=46;Dels=0.0;FS=1.268;HaplotypeScore=9.9983;MLEAC=1;MLEAF=0.5;MQ=41.96;MQ0=0;MQRankSum=-0.814;QD=8.89;ReadPosRankSum=-2.655	GT:AD:DP:GQ:PL	0/1:28,14:46:99:437,0,1023
chrXI	543840	.	T	C	989.77	PASS	AC=1;AF=0.5;AN=2;BaseQRankSum=-0.73;DP=70;Dels=0.0;FS=4.76;HaplotypeScore=0.9578;MLEAC=1;MLEAF=0.5;MQ=42.0;MQ0=0;MQRankSum=0.279;QD=14.14;ReadPosRankSum=-0.564	GT:AD:DP:GQ:PL	0/1:40,30:70:99:1018,0,1327
chrXI	545089	.	T	C	1546.77	PASS	AC=1;AF=0.5;AN=2;BaseQRankSum=1.123;DP=90;Dels=0.0;FS=0.0;HaplotypeScore=1.6517;MLEAC=1;MLEAF=0.5;MQ=42.0;MQ0=0;MQRankSum=-0.929;QD=17.19;ReadPosRankSum=-0.372	GT:AD:DP:GQ:PL	0/1:43,47:90:99:1575,0,1377
chrXI	566892	.	T	C	1192.77	PASS	AC=1;AF=0.5;AN=2;BaseQRankSum=-0.8;DP=68;Dels=0.0;FS=2.032;HaplotypeScore=0.0;MLEAC=1;MLEAF=0.5;MQ=42.0;MQ0=0;MQRankSum=-0.48;QD=17.54;ReadPosRankSum=1.354	GT:AD:DP:GQ:PL	0/1:31,37:68:99:1221,0,1015
chrXI	586192	.	T	C	1324.77	PASS	AC=1;AF=0.5;AN=2;BaseQRankSum=1.135;DP=88;Dels=0.0;FS=0.0;HaplotypeScore=0.8941;MLEAC=1;MLEAF=0.5;MQ=42.0;MQ0=0;MQRankSum=0.658;QD=15.05;ReadPosRankSum=0.876	GT:AD:DP:GQ:PL	0/1:48,40:88:99:1353,0,1667
chrXI	595342	.	A	G	1406.77	PASS	AC=1;AF=0.5;AN=2;BaseQRankSum=2.693;DP=79;Dels=0.0;FS=5.869;HaplotypeScore=0.0;MLEAC=1;MLEAF=0.5;MQ=42.0;MQ0=0;MQRankSum=0.486;QD=17.81;ReadPosRankSum=1.447	GT:AD:DP:GQ:PL	0/1:38,41:79:99:1435,0,1296
chrXI	603362	.	T	C	1220.77	PASS	AC=1;AF=0.5;AN=2;BaseQRankSum=-1.33;DP=75;Dels=0.0;FS=3.089;HaplotypeScore=0.0;MLEAC=1;MLEAF=0.5;MQ=41.97;MQ0=0;MQRankSum=-0.906;QD=16.28;ReadPosRankSum=-0.514	GT:AD:DP:GQ:PL	0/1:38,37:75:99:1249,0,1301
chrXI	613670	.	T	A	2432.77	PASS	AC=2;AF=1.0;AN=2;DP=64;Dels=0.0;FS=0.0;HaplotypeScore=0.0;MLEAC=2;MLEAF=1.0;MQ=40.27;MQ0=0;QD=30.12	GT:AD:DP:GQ:PL	1/1:0,64:64:99:2461,193,0
chrXI	613673	.	T	A	2207.77	PASS	AC=2;AF=1.0;AN=2;DP=58;Dels=0.0;FS=0.0;HaplotypeScore=0.0;MLEAC=2;MLEAF=1.0;MQ=40.12;MQ0=0;QD=28.51	GT:AD:DP:GQ:PL	1/1:0,58:58:99:2236,175,0
chrXI	613811	.	G	A	2497.77	PASS	AC=2;AF=1.0;AN=2;DP=67;Dels=0.0;FS=0.0;HaplotypeScore=1.7876;MLEAC=2;MLEAF=1.0;MQ=41.67;MQ0=0;QD=26.91	GT:AD:DP:GQ:PL	1/1:0,66:66:99:2526,196,0
chrXI	616816	.	C	T	1104.77	PASS	AC=1;AF=0.5;AN=2;BaseQRankSum=1.576;DP=63;Dels=0.0;FS=16.285;HaplotypeScore=0.0;MLEAC=1;MLEAF=0.5;MQ=42.0;MQ0=0;MQRankSum=-0.654;QD=17.54;ReadPosRankSum=-0.117	GT:AD:DP:GQ:PL	0/1:30,33:63:99:1133,0,927
chrXI	626098	.	T	C	835.77	PASS	AC=1;AF=0.5;AN=2;BaseQRankSum=1.447;DP=52;Dels=0.0;FS=3.775;HaplotypeScore=0.0;MLEAC=1;MLEAF=0.5;MQ=42.0;MQ0=0;MQRankSum=0.073;QD=16.07;ReadPosRankSum=0.714	GT:AD:DP:GQ:PL	0/1:27,25:52:99:864,0,888
chrXI	626974	.	T	C	1213.77	PASS	AC=1;AF=0.5;AN=2;BaseQRankSum=-0.19;DP=71;Dels=0.0;FS=10.089;HaplotypeScore=0.9996;MLEAC=1;MLEAF=0.5;MQ=42.0;MQ0=0;MQRankSum=-0.938;QD=17.1;ReadPosRankSum=0.501	GT:AD:DP:GQ:PL	0/1:34,37:71:99:1242,0,1145
chrXI	627569	.	G	A	1045.77	PASS	AC=1;AF=0.5;AN=2;BaseQRankSum=1.733;DP=71;Dels=0.0;FS=4.67;HaplotypeScore=0.9159;MLEAC=1;MLEAF=0.5;MQ=42.0;MQ0=0;MQRankSum=0.446;QD=14.73;ReadPosRankSum=0.493	GT:AD:DP:GQ:PL	0/1:40,31:71:99:1074,0,1303
chrXI	635664	.	T	C	1080.77	PASS	AC=1;AF=0.5;AN=2;BaseQRankSum=-1.207;DP=48;Dels=0.0;FS=1.179;HaplotypeScore=0.0;MLEAC=1;MLEAF=0.5;MQ=42.0;MQ0=0;MQRankSum=-0.043;QD=22.52;ReadPosRankSum=0.086	GT:AD:DP:GQ:PL	0/1:17,31:48:99:1109,0,559
chrXI	655417	.	T	C	1392.77	PASS	AC=1;AF=0.5;AN=2;BaseQRankSum=1.653;DP=79;Dels=0.0;FS=0.849;HaplotypeScore=0.9789;MLEAC=1;MLEAF=0.5;MQ=42.0;MQ0=0;MQRankSum=-0.515;QD=17.63;ReadPosRankSum=-1.28	GT:AD:DP:GQ:PL	0/1:38,41:79:99:1421,0,1290
chrXI	658690	.	A	G	1552.77	PASS	AC=1;AF=0.5;AN=2;BaseQRankSum=-0.489;DP=83;Dels=0.0;FS=0.829;HaplotypeScore=0.9665;MLEAC=1;MLEAF=0.5;MQ=42.0;MQ0=0;MQRankSum=1.138;QD=18.71;ReadPosRankSum=-0.635	GT:AD:DP:GQ:PL	0/1:38,45:83:99:1581,0,1256
chrXI	658763	.	A	C	1806.77	PASS	AC=1;AF=0.5;AN=2;BaseQRankSum=1.82;DP=141;Dels=0.0;FS=7.845;HaplotypeScore=0.0;MLEAC=1;MLEAF=0.5;MQ=40.64;MQ0=1;MQRankSum=0.029;QD=12.81;ReadPosRankSum=0.798	GT:AD:DP:GQ:PL	0/1:79,62:141:99:1835,0,2666
chrXI	658985	.	A	G	2367.77	PASS	AC=1;AF=0.5;AN=2;BaseQRankSum=1.566;DP=156;Dels=0.0;FS=2.844;HaplotypeScore=0.9933;MLEAC=1;MLEAF=0.5;MQ=41.26;MQ0=0;MQRankSum=0.028;QD=15.18;ReadPosRankSum=0.511	GT:AD:DP:GQ:PL	0/1:83,73:156:99:2396,0,2851
chrXII	16273	.	T	C	1495.77	PASS	AC=1;AF=0.5;AN=2;BaseQRankSum=-0.523;DP=104;Dels=0.0;FS=3.657;HaplotypeScore=0.0;MLEAC=1;MLEAF=0.5;MQ=42.0;MQ0=0;MQRankSum=0.705;QD=14.38;ReadPosRankSum=-1.803	GT:AD:DP:GQ:PL	0/1:57,47:104:99:1524,0,1890
chrXII	18406	.	T	C	679.77	PASS	AC=1;AF=0.5;AN=2;BaseQRankSum=1.759;DP=47;Dels=0.0;FS=2.508;HaplotypeScore=0.8321;MLEAC=1;MLEAF=0.5;MQ=42.0;MQ0=0;MQRankSum=0.139;QD=14.46;ReadPosRankSum=2.718	GT:AD:DP:GQ:PL	0/1:25,22:47:99:708,0,848
chrXII	18496	.	C	T	1368.77	PASS	AC=1;AF=0.5;AN=2;BaseQRankSum=1.404;DP=69;Dels=0.0;FS=0.0;HaplotypeScore=0.0;MLEAC=1;MLEAF=0.5;MQ=42.0;MQ0=0;MQRankSum=-1.191;QD=19.84;ReadPosRankSum=-0.439	GT:AD:DP:GQ:PL	0/1:27,41:68:99:1397,0,803
chrXII	19228	.	C	T	1063.77	PASS	AC=1;AF=0.5;AN=2;BaseQRankSum=1.485;DP=68;Dels=0.0;FS=2.025;HaplotypeScore=0.0;MLEAC=1;MLEAF=0.5;MQ=41.79;MQ0=0;MQRankSum=-0.368;QD=15.64;ReadPosRankSum=1.068	GT:AD:DP:GQ:PL	0/1:35,33:68:99:1092,0,1140
chrXII	25023	.	C	T	1864.77	PASS	AC=1;AF=0.5;AN=2;BaseQRankSum=1.505;DP=98;Dels=0.0;FS=3.823;HaplotypeScore=0.8667;MLEAC=1;MLEAF=0.5;MQ=42.0;MQ0=0;MQRankSum=0.187;QD=19.03;ReadPosRankSum=-0.483	GT:AD:DP:GQ:PL	0/1:41,57:98:99:1893,0,1295
chrXII	33759	.	T	C	1598.77	PASS	AC=1;AF=0.5;AN=2;BaseQRankSum=0.565;DP=84;Dels=0.0;FS=0.836;HaplotypeScore=0.0;MLEAC=1;MLEAF=0.5;MQ=42.0;MQ0=0;MQRankSum=0.682;QD=19.03;ReadPosRankSum=-1.722	GT:AD:DP:GQ:PL	0/1:36,48:84:99:1627,0,1177
chrXII	34297	.	C	T	1635.77	PASS	AC=1;AF=0.5;AN=2;BaseQRankSum=-0.452;DP=101;Dels=0.0;FS=0.757;HaplotypeScore=0.0;MLEAC=1;MLEAF=0.5;MQ=42.0;MQ0=0;MQRankSum=-1.369;QD=16.2;ReadPosRankSum=-0.323	GT:AD:DP:GQ:PL	0/1:50,51:101:99:1664,0,1673
chrXII	43574	.	T	C	1871.77	PASS	AC=1;AF=0.5;AN=2;BaseQRankSum=0.791;DP=96;Dels=0.0;FS=0.0;HaplotypeScore=0.0;MLEAC=1;MLEAF=0.5;MQ=41.78;MQ0=1;MQRankSum=-0.987;QD=19.5;ReadPosRankSum=0.942	GT:AD:DP:GQ:PL	0/1:40,56:96:99:1900,0,1210
chrXII	52015	.	G	A	289.77	PASS	AC=1;AF=0.5;AN=2;BaseQRankSum=-1.838;DP=53;Dels=0.0;FS=59.579;HaplotypeScore=8.5987;MLEAC=1;MLEAF=0.5;MQ=42.0;MQ0=0;MQRankSum=-0.181;QD=5.47;ReadPosRankSum=2.412	GT:AD:DP:GQ:PL	0/1:41,12:53:99:318,0,1472
chrXII	66659	.	T	C	793.77	PASS	AC=1;AF=0.5;AN=2;BaseQRankSum=0.958;DP=58;Dels=0.0;FS=0.0;HaplotypeScore=0.8941;MLEAC=1;MLEAF=0.5;MQ=42.0;MQ0=0;MQRankSum=-1.507;QD=13.69;ReadPosRankSum=0.408	GT:AD:DP:GQ:PL	0/1:33,25:58:99:822,0,1052
chrXII	81967	.	C	T	906.77	PASS	AC=1;AF=0.5;AN=2;BaseQRankSum=0.268;DP=54;Dels=0.0;FS=3.828;HaplotypeScore=0.0;MLEAC=1;MLEAF=0.5;MQ=42.0;MQ0=0;MQRankSum=-0.338;QD=16.79;ReadPosRankSum=0.216	GT:AD:DP:GQ:PL	0/1:26,28:54:99:935,0,865
chrXII	82509	.	T	C	1463.77	PASS	AC=1;AF=0.5;AN=2;BaseQRankSum=0.592;DP=92;Dels=0.0;FS=6.766;HaplotypeScore=1.9936;MLEAC=1;MLEAF=0.5;MQ=41.67;MQ0=0;MQRankSum=1.171;QD=15.91;ReadPosRankSum=0.25	GT:AD:DP:GQ:PL	0/1:47,44:91:99:1492,0,1589
chrXII	96514	.	A	G	3164.77	PASS	AC=1;AF=0.5;AN=2;BaseQRankSum=-0.529;DP=205;Dels=0.0;FS=3.133;HaplotypeScore=0.9159;MLEAC=1;MLEAF=0.5;MQ=40.69;MQ0=0;MQRankSum=0.677;QD=15.44;ReadPosRankSum=0.467	GT:AD:DP:GQ:PL	0/1:104,101:205:99:3193,0,3540
chrXII	96700	.	A	G	3384.77	PASS	AC=1;AF=0.5;AN=2;BaseQRankSum=0.576;DP=198;Dels=0.0;FS=0.53;HaplotypeScore=0.0;MLEAC=1;MLEAF=0.5;MQ=42.0;MQ0=0;MQRankSum=-0.084;QD=17.09;ReadPosRankSum=0.958	GT:AD:DP:GQ:PL	0/1:97,101:198:99:3413,0,3273
chrXII	104652	.	T	C	1005.77	PASS	AC=1;AF=0.5;AN=2;BaseQRankSum=1.464;DP=63;Dels=0.0;FS=2.095;HaplotypeScore=0.0;MLEAC=1;MLEAF=0.5;MQ=42.0;MQ0=0;MQRankSum=-0.213;QD=15.96;ReadPosRankSum=-0.777	GT:AD:DP:GQ:PL	0/1:32,31:63:99:1034,0,1066
chrXII	108040	.	T	C	2865.77	PASS	AC=2;AF=1.0;AN=2;BaseQRankSum=0.788;DP=81;Dels=0.0;FS=0.0;HaplotypeScore=10.4508;MLEAC=2;MLEAF=1.0;MQ=41.71;MQ0=0;MQRankSum=2.913;QD=30.96;ReadPosRankSum=1.713	GT:AD:DP:GQ:PL	1/1:3,78:81:99:2894,162,0
chrXII	109442	.	C	T	955.77	PASS	AC=1;AF=0.5;AN=2;BaseQRankSum=-0.814;DP=69;Dels=0.0;FS=1.978;HaplotypeScore=2.7227;MLEAC=1;MLEAF=0.5;MQ=41.38;MQ0=0;MQRankSum=0.139;QD=13.85;ReadPosRankSum=-0.199	GT:AD:DP:GQ:PL	0/1:38,31:69:99:984,0,1344
chrXII	116710	.	A	G	1087.77	PASS	AC=1;AF=0.5;AN=2;BaseQRankSum=1.203;DP=73;Dels=0.0;FS=7.899;HaplotypeScore=0.0;MLEAC=1;MLEAF=0.5;MQ=42.0;MQ0=0;MQRankSum=-0.116;QD=14.9;ReadPosRankSum=0.183	GT:AD:DP:GQ:PL	0/1:40,33:73:99:1116,0,1361
chrXII	118375	.	G	A	1769.77	PASS	AC=1;AF=0.5;AN=2;BaseQRankSum=1.118;DP=97;Dels=0.0;FS=0.0;HaplotypeScore=0.0;MLEAC=1;MLEAF=0.5;MQ=42.0;MQ0=0;MQRankSum=-1.096;QD=18.25;ReadPosRankSum=-1.518	GT:AD:DP:GQ:PL	0/1:42,55:97:99:1798,0,1373
chrXII	118387	.	T	C	1580.77	PASS	AC=1;AF=0.5;AN=2;BaseQRankSum=-0.755;DP=97;Dels=0.0;FS=0.0;HaplotypeScore=0.0;MLEAC=1;MLEAF=0.5;MQ=42.0;MQ0=0;MQRankSum=-1.73;QD=16.3;ReadPosRankSum=-0.176	GT:AD:DP:GQ:PL	0/1:49,47:96:99:1609,0,1571
chrXII	122890	.	T	C	1121.77	PASS	AC=1;AF=0.5;AN=2;BaseQRankSum=1.397;DP=83;Dels=0.0;FS=0.833;HaplotypeScore=0.0;MLEAC=1;MLEAF=0.5;MQ=42.0;MQ0=0;MQRankSum=-0.15;QD=13.52;ReadPosRankSum=-0.394	GT:AD:DP:GQ:PL	0/1:47,35:82:99:1150,0,1622
chrXII	130923	.	C	G	1833.77	PASS	AC=2;AF=1.0;AN=2;BaseQRankSum=2.352;DP=51;Dels=0.0;FS=0.0;HaplotypeScore=7.3324;MLEAC=2;MLEAF=1.0;MQ=41.68;MQ0=0;MQRankSum=0.025;QD=33.78;ReadPosRankSum=-0.866	GT:AD:DP:GQ:PL	1/1:2,48:51:99:1862,141,0
chrXII	135956	.	T	C	1541.77	PASS	AC=1;AF=0.5;AN=2;BaseQRankSum=1.957;DP=82;Dels=0.0;FS=1.78;HaplotypeScore=0.9159;MLEAC=1;MLEAF=0.5;MQ=42.0;MQ0=0;MQRankSum=1.053;QD=18.8;ReadPosRankSum=0.978	GT:AD:DP:GQ:PL	0/1:37,45:82:99:1570,0,1232
chrXII	138883	.	T	C	872.77	PASS	AC=1;AF=0.5;AN=2;BaseQRankSum=2.433;DP=55;Dels=0.0;FS=2.282;HaplotypeScore=0.0;MLEAC=1;MLEAF=0.5;MQ=42.0;MQ0=0;MQRankSum=0.109;QD=15.87;ReadPosRankSum=-0.008	GT:AD:DP:GQ:PL	0/1:28,27:55:99:901,0,965
chrXII	139013	.	T	C	1097.77	PASS	AC=1;AF=0.5;AN=2;BaseQRankSum=1.605;DP=79;Dels=0.0;FS=14.263;HaplotypeScore=0.7887;MLEAC=1;MLEAF=0.5;MQ=42.0;MQ0=0;MQRankSum=1.327;QD=13.9;ReadPosRankSum=0.005	GT:AD:DP:GQ:PL	0/1:46,33:79:99:1126,0,1596
chrXII	174330	.	T	C	1124.77	PASS	AC=1;AF=0.5;AN=2;BaseQRankSum=1.22;DP=63;Dels=0.0;FS=13.314;HaplotypeScore=0.0;MLEAC=1;MLEAF=0.5;MQ=42.0;MQ0=0;MQRankSum=-1.083;QD=17.85;ReadPosRankSum=-0.421	GT:AD:DP:GQ:PL	0/1:29,34:63:99:1153,0,992
chrXII	184054	.	T	C	1114.77	PASS	AC=1;AF=0.5;AN=2;BaseQRankSum=0.277;DP=75;Dels=0.0;FS=0.887;HaplotypeScore=0.0;MLEAC=1;MLEAF=0.5;MQ=41.72;MQ0=1;MQRankSum=-0.949;QD=14.86;ReadPosRankSum=2.001	GT:AD:DP:GQ:PL	0/1:40,35:75:99:1143,0,1375
chrXII	187456	.	T	C	987.77	PASS	AC=1;AF=0.5;AN=2;BaseQRankSum=-0.17;DP=67;Dels=0.0;FS=9.144;HaplotypeScore=0.0;MLEAC=1;MLEAF=0.5;MQ=42.0;MQ0=0;MQRankSum=0.271;QD=14.74;ReadPosRankSum=-0.485	GT:AD:DP:GQ:PL	0/1:37,30:67:99:1016,0,1279
chrXII	189367	.	T	C	1261.77	PASS	AC=1;AF=0.5;AN=2;BaseQRankSum=2.562;DP=78;Dels=0.0;FS=0.858;HaplotypeScore=0.9973;MLEAC=1;MLEAF=0.5;MQ=42.0;MQ0=0;MQRankSum=-0.41;QD=16.18;ReadPosRankSum=0.2	GT:AD:DP:GQ:PL	0/1:41,37:78:99:1290,0,1258
chrXII	192081	.	T	C	1553.77	PASS	AC=1;AF=0.5;AN=2;BaseQRankSum=0.346;DP=80;Dels=0.0;FS=7.464;HaplotypeScore=0.0;MLEAC=1;MLEAF=0.5;MQ=41.95;MQ0=0;MQRankSum=0.005;QD=19.42;ReadPosRankSum=0.277	GT:AD:DP:GQ:PL	0/1:34,46:80:99:1582,0,1106
chrXII	197100	.	G	A	1203.77	PASS	AC=1;AF=0.5;AN=2;BaseQRankSum=0.599;DP=86;Dels=0.0;FS=0.0;HaplotypeScore=0.0;MLEAC=1;MLEAF=0.5;MQ=42.0;MQ0=0;MQRankSum=0.503;QD=14.0;ReadPosRankSum=0.451	GT:AD:DP:GQ:PL	0/1:47,39:86:99:1232,0,1572
chrXII	197454	.	T	C	1050.77	PASS	AC=1;AF=0.5;AN=2;BaseQRankSum=2.208;DP=74;Dels=0.0;FS=3.164;HaplotypeScore=0.0;MLEAC=1;MLEAF=0.5;MQ=42.0;MQ0=0;MQRankSum=-0.457;QD=14.2;ReadPosRankSum=0.272	GT:AD:DP:GQ:PL	0/1:41,33:74:99:1079,0,1366
chrXII	197495	.	T	C	1141.77	PASS	AC=1;AF=0.5;AN=2;BaseQRankSum=-1.8;DP=77;Dels=0.0;FS=0.863;HaplotypeScore=0.5784;MLEAC=1;MLEAF=0.5;MQ=42.0;MQ0=0;MQRankSum=-0.474;QD=14.83;ReadPosRankSum=-2.044	GT:AD:DP:GQ:PL	0/1:40,37:77:99:1170,0,1357
chrXII	204207	.	T	C	1012.77	PASS	AC=1;AF=0.5;AN=2;BaseQRankSum=-0.956;DP=71;Dels=0.0;FS=0.914;HaplotypeScore=0.9665;MLEAC=1;MLEAF=0.5;MQ=42.0;MQ0=0;MQRankSum=1.478;QD=14.26;ReadPosRankSum=-0.226	GT:AD:DP:GQ:PL	0/1:40,31:71:99:1041,0,1409
chrXII	207975	.	T	C	1047.77	PASS	AC=1;AF=0.5;AN=2;BaseQRankSum=1.386;DP=65;Dels=0.0;FS=0.0;HaplotypeScore=0.9997;MLEAC=1;MLEAF=0.5;MQ=42.0;MQ0=0;MQRankSum=-0.558;QD=16.12;ReadPosRankSum=0.611	GT:AD:DP:GQ:PL	0/1:34,31:65:99:1076,0,1150
chrXII	259443	.	G	A	1316.77	PASS	AC=1;AF=0.5;AN=2;BaseQRankSum=0.25;DP=79;Dels=0.0;FS=5.793;HaplotypeScore=0.9578;MLEAC=1;MLEAF=0.5;MQ=41.8;MQ0=0;MQRankSum=0.809;QD=16.67;ReadPosRankSum=-0.132	GT:AD:DP:GQ:PL	0/1:40,39:79:99:1345,0,1294
chrXII	260596	.	C	T	2460.77	PASS	AC=2;AF=1.0;AN=2;DP=65;Dels=0.02;FS=0.0;HaplotypeScore=1.9581;MLEAC=2;MLEAF=1.0;MQ=41.97;MQ0=0;QD=29.55	GT:AD:DP:GQ:PL	1/1:0,64:64:99:2489,187,0
chrXII	267271	.	T	C	1393.77	PASS	AC=1;AF=0.5;AN=2;BaseQRankSum=0.268;DP=85;Dels=0.0;FS=0.0;HaplotypeScore=0.0;MLEAC=1;MLEAF=0.5;MQ=42.0;MQ0=0;MQRankSum=-0.26;QD=16.4;ReadPosRankSum=0.215	GT:AD:DP:GQ:PL	0/1:41,43:84:99:1422,0,1427
chrXII	273069	.	T	C	1227.77	PASS	AC=1;AF=0.5;AN=2;BaseQRankSum=-0.864;DP=93;Dels=0.0;FS=14.474;HaplotypeScore=0.0;MLEAC=1;MLEAF=0.5;MQ=42.0;MQ0=0;MQRankSum=0.598;QD=13.2;ReadPosRankSum=0.543	GT:AD:DP:GQ:PL	0/1:55,38:93:99:1256,0,1855
chrXII	274935	.	T	C	1355.77	PASS	AC=1;AF=0.5;AN=2;BaseQRankSum=-0.433;DP=80;Dels=0.0;FS=1.848;HaplotypeScore=0.0;MLEAC=1;MLEAF=0.5;MQ=42.0;MQ0=0;MQRankSum=-0.231;QD=16.95;ReadPosRankSum=-1.887	GT:AD:DP:GQ:PL	0/1:39,41:80:99:1384,0,1303
chrXII	299260	.	C	T	1515.77	PASS	AC=1;AF=0.5;AN=2;BaseQRankSum=0.98;DP=92;Dels=0.0;FS=6.784;HaplotypeScore=0.0;MLEAC=1;MLEAF=0.5;MQ=41.77;MQ0=1;MQRankSum=-0.028;QD=16.48;ReadPosRankSum=1.099	GT:AD:DP:GQ:PL	0/1:46,46:92:99:1544,0,1529
chrXII	305667	.	T	C	1604.77	PASS	AC=1;AF=0.5;AN=2;BaseQRankSum=1.513;DP=88;Dels=0.0;FS=7.65;HaplotypeScore=0.0;MLEAC=1;MLEAF=0.5;MQ=41.96;MQ0=0;MQRankSum=-0.339;QD=18.24;ReadPosRankSum=-1.839	GT:AD:DP:GQ:PL	0/1:40,48:88:99:1633,0,1313
chrXII	315701	.	T	C	1498.77	PASS	AC=1;AF=0.5;AN=2;BaseQRankSum=0.551;DP=92;Dels=0.0;FS=7.049;HaplotypeScore=0.0;MLEAC=1;MLEAF=0.5;MQ=42.0;MQ0=0;MQRankSum=-0.387;QD=16.29;ReadPosRankSum=0.004	GT:AD:DP:GQ:PL	0/1:46,46:92:99:1527,0,1543
chrXII	317178	.	C	T	1864.77	PASS	AC=1;AF=0.5;AN=2;BaseQRankSum=-0.658;DP=112;Dels=0.0;FS=0.0;HaplotypeScore=0.0;MLEAC=1;MLEAF=0.5;MQ=42.0;MQ0=0;MQRankSum=0.291;QD=16.65;ReadPosRankSum=0.0	GT:AD:DP:GQ:PL	0/1:57,55:112:99:1893,0,1913
chrXII	323809	.	A	G	1576.77	PASS	AC=1;AF=0.5;AN=2;BaseQRankSum=1.865;DP=86;Dels=0.0;FS=5.51;HaplotypeScore=0.0;MLEAC=1;MLEAF=0.5;MQ=41.84;MQ0=0;MQRankSum=0.052;QD=18.33;ReadPosRankSum=-0.035	GT:AD:DP:GQ:PL	0/1:39,47:86:99:1605,0,1282
chrXII	345577	.	C	T	1419.77	PASS	AC=1;AF=0.5;AN=2;BaseQRankSum=1.633;DP=80;Dels=0.0;FS=5.803;HaplotypeScore=0.9987;MLEAC=1;MLEAF=0.5;MQ=42.0;MQ0=0;MQRankSum=-0.862;QD=17.75;ReadPosRankSum=-1.036	GT:AD:DP:GQ:PL	0/1:38,42:80:99:1448,0,1276
chrXII	346728	.	G	A	1321.77	PASS	AC=1;AF=0.5;AN=2;BaseQRankSum=0.295;DP=84;Dels=0.0;FS=4.177;HaplotypeScore=0.9933;MLEAC=1;MLEAF=0.5;MQ=42.0;MQ0=0;MQRankSum=-0.644;QD=15.74;ReadPosRankSum=0.251	GT:AD:DP:GQ:PL	0/1:43,41:84:99:1350,0,1452
chrXII	351628	.	T	C	1701.77	PASS	AC=1;AF=0.5;AN=2;BaseQRankSum=0.277;DP=91;Dels=0.0;FS=9.185;HaplotypeScore=2.3336;MLEAC=1;MLEAF=0.5;MQ=42.0;MQ0=0;MQRankSum=0.926;QD=18.7;ReadPosRankSum=0.63	GT:AD:DP:GQ:PL	0/1:39,52:91:99:1730,0,1253
chrXII	353830	.	C	T	964.77	PASS	AC=1;AF=0.5;AN=2;BaseQRankSum=0.902;DP=67;Dels=0.0;FS=3.334;HaplotypeScore=0.8667;MLEAC=1;MLEAF=0.5;MQ=42.0;MQ0=0;MQRankSum=0.057;QD=14.4;ReadPosRankSum=-0.183	GT:AD:DP:GQ:PL	0/1:37,30:67:99:993,0,1240
chrXII	383231	.	T	C	1164.77	PASS	AC=1;AF=0.5;AN=2;BaseQRankSum=-0.185;DP=87;Dels=0.0;FS=5.604;HaplotypeScore=0.0;MLEAC=1;MLEAF=0.5;MQ=42.0;MQ0=0;MQRankSum=0.866;QD=13.39;ReadPosRankSum=0.409	GT:AD:DP:GQ:PL	0/1:51,36:87:99:1193,0,1825
chrXII	387750	.	T	C	945.77	PASS	AC=1;AF=0.5;AN=2;BaseQRankSum=-0.653;DP=49;Dels=0.0;FS=2.5;HaplotypeScore=0.0;MLEAC=1;MLEAF=0.5;MQ=42.0;MQ0=0;MQRankSum=-1.296;QD=19.3;ReadPosRankSum=-0.778	GT:AD:DP:GQ:PL	0/1:18,31:49:99:974,0,530
chrXII	405698	.	T	C	1189.77	PASS	AC=1;AF=0.5;AN=2;BaseQRankSum=0.502;DP=74;Dels=0.0;FS=0.0;HaplotypeScore=0.0;MLEAC=1;MLEAF=0.5;MQ=41.62;MQ0=0;MQRankSum=-1.529;QD=16.08;ReadPosRankSum=-0.403	GT:AD:DP:GQ:PL	0/1:35,38:73:99:1218,0,1180
chrXII	438155	.	C	T	808.77	PASS	AC=1;AF=0.5;AN=2;BaseQRankSum=0.775;DP=53;Dels=0.0;FS=3.904;HaplotypeScore=0.0;MLEAC=1;MLEAF=0.5;MQ=42.0;MQ0=0;MQRankSum=0.472;QD=15.26;ReadPosRankSum=-0.294	GT:AD:DP:GQ:PL	0/1:28,25:53:99:837,0,925
chrXII	451191	.	C	T	660.77	PASS	AC=1;AF=0.5;AN=2;BaseQRankSum=0.561;DP=41;Dels=0.0;FS=0.0;HaplotypeScore=0.0;MLEAC=1;MLEAF=0.5;MQ=42.0;MQ0=0;MQRankSum=-1.448;QD=16.12;ReadPosRankSum=0.091	GT:AD:DP:GQ:PL	0/1:21,20:41:99:689,0,700
chrXII	492240	.	C	T	1242.77	PASS	AC=1;AF=0.5;AN=2;BaseQRankSum=-1.657;DP=76;Dels=0.0;FS=5.814;HaplotypeScore=3.1471;MLEAC=1;MLEAF=0.5;MQ=41.97;MQ0=0;MQRankSum=-0.732;QD=16.35;ReadPosRankSum=0.566	GT:AD:DP:GQ:PL	0/1:38,38:76:99:1271,0,1308
chrXII	525365	.	T	C	863.77	PASS	AC=1;AF=0.5;AN=2;BaseQRankSum=2.897;DP=68;Dels=0.0;FS=0.939;HaplotypeScore=0.0;MLEAC=1;MLEAF=0.5;MQ=42.0;MQ0=0;MQRankSum=-1.639;QD=12.7;ReadPosRankSum=-1.452	GT:AD:DP:GQ:PL	0/1:40,28:68:99:892,0,1307
chrXII	529204	.	G	A	1236.77	PASS	AC=1;AF=0.5;AN=2;BaseQRankSum=1.673;DP=73;Dels=0.0;FS=2.01;HaplotypeScore=1.4972;MLEAC=1;MLEAF=0.5;MQ=41.97;MQ0=0;MQRankSum=-0.293;QD=16.94;ReadPosRankSum=0.193	GT:AD:DP:GQ:PL	0/1:35,38:73:99:1265,0,1140
chrXII	549394	.	T	C	959.77	PASS	AC=1;AF=0.5;AN=2;BaseQRankSum=-0.006;DP=73;Dels=0.0;FS=0.888;HaplotypeScore=0.9789;MLEAC=1;MLEAF=0.5;MQ=42.0;MQ0=0;MQRankSum=0.017;QD=13.15;ReadPosRankSum=-2.304	GT:AD:DP:GQ:PL	0/1:43,30:73:99:988,0,1524
chrXII	553623	.	T	C	917.77	PASS	AC=1;AF=0.5;AN=2;BaseQRankSum=0.081;DP=64;Dels=0.0;FS=2.105;HaplotypeScore=0.0;MLEAC=1;MLEAF=0.5;MQ=41.78;MQ0=0;MQRankSum=-1.537;QD=14.34;ReadPosRankSum=0.189	GT:AD:DP:GQ:PL	0/1:35,29:64:99:946,0,1169
chrXII	554052	.	T	C	712.77	PASS	AC=1;AF=0.5;AN=2;BaseQRankSum=-2.912;DP=52;Dels=0.0;FS=1.145;HaplotypeScore=0.9867;MLEAC=1;MLEAF=0.5;MQ=42.0;MQ0=0;MQRankSum=-0.256;QD=13.71;ReadPosRankSum=-1.758	GT:AD:DP:GQ:PL	0/1:27,25:52:99:741,0,930
chrXII	560347	.	C	T	1299.77	PASS	AC=1;AF=0.5;AN=2;BaseQRankSum=-0.048;DP=85;Dels=0.0;FS=0.812;HaplotypeScore=0.0;MLEAC=1;MLEAF=0.5;MQ=42.0;MQ0=0;MQRankSum=1.712;QD=15.29;ReadPosRankSum=-0.313	GT:AD:DP:GQ:PL	0/1:45,40:85:99:1328,0,1561
chrXII	563950	.	A	G	1171.77	PASS	AC=1;AF=0.5;AN=2;BaseQRankSum=2.624;DP=66;Dels=0.0;FS=0.938;HaplotypeScore=0.0;MLEAC=1;MLEAF=0.5;MQ=42.0;MQ0=0;MQRankSum=0.353;QD=17.75;ReadPosRankSum=0.892	GT:AD:DP:GQ:PL	0/1:32,34:66:99:1200,0,1073
chrXII	566634	.	C	T	995.77	PASS	AC=1;AF=0.5;AN=2;BaseQRankSum=0.336;DP=77;Dels=0.0;FS=4.444;HaplotypeScore=0.0;MLEAC=1;MLEAF=0.5;MQ=42.0;MQ0=0;MQRankSum=-0.977;QD=12.93;ReadPosRankSum=-0.687	GT:AD:DP:GQ:PL	0/1:45,32:77:99:1024,0,1554
chrXII	568605	.	T	C	693.77	PASS	AC=1;AF=0.5;AN=2;BaseQRankSum=-0.266;DP=55;Dels=0.0;FS=0.0;HaplotypeScore=0.0;MLEAC=1;MLEAF=0.5;MQ=42.0;MQ0=0;MQRankSum=-0.782;QD=12.61;ReadPosRankSum=-0.094	GT:AD:DP:GQ:PL	0/1:33,22:55:99:722,0,1130
chrXII	576204	.	A	G	1146.77	PASS	AC=1;AF=0.5;AN=2;BaseQRankSum=-0.189;DP=64;Dels=0.0;FS=0.0;HaplotypeScore=1.7608;MLEAC=1;MLEAF=0.5;MQ=41.77;MQ0=0;MQRankSum=-0.593;QD=17.92;ReadPosRankSum=-1.092	GT:AD:DP:GQ:PL	0/1:29,35:64:99:1175,0,971
chrXII	580110	.	T	C	1470.77	PASS	AC=1;AF=0.5;AN=2;BaseQRankSum=1.949;DP=80;Dels=0.0;FS=1.799;HaplotypeScore=0.9999;MLEAC=1;MLEAF=0.5;MQ=42.0;MQ0=0;MQRankSum=-0.048;QD=18.38;ReadPosRankSum=-2.432	GT:AD:DP:GQ:PL	0/1:37,43:80:99:1499,0,1214
chrXII	580719	.	C	T	1391.77	PASS	AC=1;AF=0.5;AN=2;BaseQRankSum=-1.429;DP=79;Dels=0.0;FS=0.86;HaplotypeScore=0.9159;MLEAC=1;MLEAF=0.5;MQ=42.0;MQ0=0;MQRankSum=-0.221;QD=17.62;ReadPosRankSum=-0.349	GT:AD:DP:GQ:PL	0/1:37,42:79:99:1420,0,1200
chrXII	592232	.	T	C	494.77	PASS	AC=1;AF=0.5;AN=2;BaseQRankSum=0.644;DP=52;Dels=0.0;FS=1.1;HaplotypeScore=0.0;MLEAC=1;MLEAF=0.5;MQ=42.0;MQ0=0;MQRankSum=1.17;QD=9.51;ReadPosRankSum=1.034	GT:AD:DP:GQ:PL	0/1:35,17:52:99:523,0,1196
chrXII	626603	.	T	C	806.77	PASS	AC=1;AF=0.5;AN=2;BaseQRankSum=0.457;DP=57;Dels=0.0;FS=1.05;HaplotypeScore=0.9867;MLEAC=1;MLEAF=0.5;MQ=42.0;MQ0=0;MQRankSum=-0.697;QD=14.15;ReadPosRankSum=0.793	GT:AD:DP:GQ:PL	0/1:31,26:57:99:835,0,1030
chrXII	635081	.	T	A	1140.77	PASS	AC=1;AF=0.5;AN=2;BaseQRankSum=-0.127;DP=73;Dels=0.0;FS=0.881;HaplotypeScore=0.9665;MLEAC=1;MLEAF=0.5;MQ=42.0;MQ0=0;MQRankSum=0.723;QD=15.63;ReadPosRankSum=-0.546	GT:AD:DP:GQ:PL	0/1:36,37:73:99:1169,0,1183
chrXII	680922	.	T	C	821.77	PASS	AC=1;AF=0.5;AN=2;BaseQRankSum=-1.398;DP=57;Dels=0.0;FS=7.142;HaplotypeScore=0.0;MLEAC=1;MLEAF=0.5;MQ=42.0;MQ0=0;MQRankSum=-0.056;QD=14.42;ReadPosRankSum=-1.99	GT:AD:DP:GQ:PL	0/1:30,27:57:99:850,0,1039
chrXII	692952	.	T	C	1232.77	PASS	AC=1;AF=0.5;AN=2;BaseQRankSum=0.389;DP=74;Dels=0.0;FS=3.054;HaplotypeScore=0.9983;MLEAC=1;MLEAF=0.5;MQ=42.0;MQ0=0;MQRankSum=0.67;QD=16.66;ReadPosRankSum=0.141	GT:AD:DP:GQ:PL	0/1:37,37:74:99:1261,0,1262
chrXII	696180	.	C	T	1717.77	PASS	AC=1;AF=0.5;AN=2;BaseQRankSum=-0.549;DP=99;Dels=0.0;FS=13.578;HaplotypeScore=0.0;MLEAC=1;MLEAF=0.5;MQ=42.0;MQ0=0;MQRankSum=-0.969;QD=17.35;ReadPosRankSum=0.829	GT:AD:DP:GQ:PL	0/1:49,50:99:99:1746,0,1695
chrXII	703595	.	C	T	1282.77	PASS	AC=1;AF=0.5;AN=2;BaseQRankSum=1.351;DP=65;Dels=0.0;FS=0.0;HaplotypeScore=0.0;MLEAC=1;MLEAF=0.5;MQ=42.0;MQ0=0;MQRankSum=-0.552;QD=19.73;ReadPosRankSum=0.672	GT:AD:DP:GQ:PL	0/1:27,38:65:99:1311,0,832
chrXII	714024	.	A	G	1182.77	PASS	AC=1;AF=0.5;AN=2;BaseQRankSum=1.059;DP=65;Dels=0.0;FS=0.985;HaplotypeScore=0.0;MLEAC=1;MLEAF=0.5;MQ=42.0;MQ0=0;MQRankSum=-1.23;QD=18.2;ReadPosRankSum=0.572	GT:AD:DP:GQ:PL	0/1:30,35:65:99:1211,0,988
chrXII	718057	.	T	C	683.77	PASS	AC=1;AF=0.5;AN=2;BaseQRankSum=0.684;DP=47;Dels=0.0;FS=17.12;HaplotypeScore=0.0;MLEAC=1;MLEAF=0.5;MQ=42.0;MQ0=0;MQRankSum=0.97;QD=14.55;ReadPosRankSum=1.235	GT:AD:DP:GQ:PL	0/1:25,21:46:99:712,0,691
chrXII	757974	.	T	C	1143.77	PASS	AC=1;AF=0.5;AN=2;BaseQRankSum=-1.117;DP=68;Dels=0.0;FS=0.0;HaplotypeScore=0.8321;MLEAC=1;MLEAF=0.5;MQ=42.0;MQ0=0;MQRankSum=-0.098;QD=16.82;ReadPosRankSum=0.098	GT:AD:DP:GQ:PL	0/1:33,35:68:99:1172,0,1129
chrXII	771637	.	C	T	1369.77	PASS	AC=1;AF=0.5;AN=2;BaseQRankSum=0.815;DP=73;Dels=0.0;FS=0.0;HaplotypeScore=0.8667;MLEAC=1;MLEAF=0.5;MQ=42.0;MQ0=0;MQRankSum=-0.792;QD=18.76;ReadPosRankSum=0.305	GT:AD:DP:GQ:PL	0/1:33,40:73:99:1398,0,1040
chrXII	772982	.	C	T	1060.77	PASS	AC=1;AF=0.5;AN=2;BaseQRankSum=0.84;DP=55;Dels=0.0;FS=3.874;HaplotypeScore=0.0;MLEAC=1;MLEAF=0.5;MQ=42.0;MQ0=0;MQRankSum=-0.735;QD=19.29;ReadPosRankSum=0.875	GT:AD:DP:GQ:PL	0/1:24,31:55:99:1089,0,751
chrXII	776623	.	T	C	1064.77	PASS	AC=1;AF=0.5;AN=2;BaseQRankSum=-1.074;DP=60;Dels=0.0;FS=3.46;HaplotypeScore=0.9867;MLEAC=1;MLEAF=0.5;MQ=42.0;MQ0=0;MQRankSum=1.178;QD=17.75;ReadPosRankSum=2.334	GT:AD:DP:GQ:PL	0/1:28,32:60:99:1093,0,938
chrXII	782050	.	G	A	1174.77	PASS	AC=1;AF=0.5;AN=2;BaseQRankSum=2.278;DP=67;Dels=0.0;FS=2.027;HaplotypeScore=0.8667;MLEAC=1;MLEAF=0.5;MQ=42.0;MQ0=0;MQRankSum=0.019;QD=17.53;ReadPosRankSum=1.688	GT:AD:DP:GQ:PL	0/1:32,35:67:99:1203,0,1022
chrXII	821050	.	A	G	1330.77	PASS	AC=1;AF=0.5;AN=2;BaseQRankSum=-1.306;DP=86;Dels=0.0;FS=0.0;HaplotypeScore=2.4558;MLEAC=1;MLEAF=0.5;MQ=42.0;MQ0=0;MQRankSum=1.513;QD=15.47;ReadPosRankSum=-0.164	GT:AD:DP:GQ:PL	0/1:45,41:86:99:1359,0,1517
chrXII	824467	.	T	C	1188.77	PASS	AC=1;AF=0.5;AN=2;BaseQRankSum=2.317;DP=77;Dels=0.0;FS=3.06;HaplotypeScore=0.9665;MLEAC=1;MLEAF=0.5;MQ=42.0;MQ0=0;MQRankSum=1.964;QD=15.44;ReadPosRankSum=-0.197	GT:AD:DP:GQ:PL	0/1:39,37:76:99:1217,0,1272
chrXII	824956	.	T	C	1124.77	PASS	AC=1;AF=0.5;AN=2;BaseQRankSum=0.771;DP=64;Dels=0.0;FS=22.891;HaplotypeScore=1.9311;MLEAC=1;MLEAF=0.5;MQ=42.0;MQ0=0;MQRankSum=-0.146;QD=17.57;ReadPosRankSum=-0.049	GT:AD:DP:GQ:PL	0/1:27,36:64:99:1153,0,825
chrXII	829834	.	C	T	1058.77	PASS	AC=1;AF=0.5;AN=2;BaseQRankSum=-1.515;DP=57;Dels=0.0;FS=9.315;HaplotypeScore=0.9332;MLEAC=1;MLEAF=0.5;MQ=42.0;MQ0=0;MQRankSum=-0.803;QD=18.57;ReadPosRankSum=1.465	GT:AD:DP:GQ:PL	0/1:24,32:57:99:1087,0,806
chrXII	845507	.	T	C	1978.77	PASS	AC=1;AF=0.5;AN=2;BaseQRankSum=-0.528;DP=105;Dels=0.0;FS=8.079;HaplotypeScore=0.9995;MLEAC=1;MLEAF=0.5;MQ=42.0;MQ0=0;MQRankSum=0.01;QD=18.85;ReadPosRankSum=0.897	GT:AD:DP:GQ:PL	0/1:45,60:105:99:2007,0,1468
chrXII	847504	.	C	T	1432.77	PASS	AC=1;AF=0.5;AN=2;BaseQRankSum=-3.303;DP=81;Dels=0.0;FS=0.871;HaplotypeScore=3.1365;MLEAC=1;MLEAF=0.5;MQ=42.0;MQ0=0;MQRankSum=1.797;QD=17.69;ReadPosRankSum=-1.73	GT:AD:DP:GQ:PL	0/1:35,46:81:99:1461,0,1180
chrXII	854834	.	T	C	1043.77	PASS	AC=1;AF=0.5;AN=2;BaseQRankSum=-0.103;DP=63;Dels=0.0;FS=5.014;HaplotypeScore=0.0;MLEAC=1;MLEAF=0.5;MQ=42.0;MQ0=0;MQRankSum=0.846;QD=16.57;ReadPosRankSum=1.684	GT:AD:DP:GQ:PL	0/1:32,31:63:99:1072,0,1112
chrXII	860412	.	C	T	1927.77	PASS	AC=1;AF=0.5;AN=2;BaseQRankSum=2.231;DP=106;Dels=0.0;FS=3.617;HaplotypeScore=0.0;MLEAC=1;MLEAF=0.5;MQ=42.0;MQ0=0;MQRankSum=0.397;QD=18.19;ReadPosRankSum=0.365	GT:AD:DP:GQ:PL	0/1:48,58:106:99:1956,0,1561
chrXII	863385	.	G	A	1063.77	PASS	AC=1;AF=0.5;AN=2;BaseQRankSum=0.2;DP=60;Dels=0.0;FS=1.067;HaplotypeScore=0.0;MLEAC=1;MLEAF=0.5;MQ=42.0;MQ0=0;MQRankSum=-1.0;QD=17.73;ReadPosRankSum=-0.007	GT:AD:DP:GQ:PL	0/1:28,32:60:99:1092,0,949
chrXII	865323	.	T	C	1700.77	PASS	AC=1;AF=0.5;AN=2;BaseQRankSum=1.692;DP=100;Dels=0.0;FS=3.667;HaplotypeScore=0.5784;MLEAC=1;MLEAF=0.5;MQ=42.0;MQ0=0;MQRankSum=0.679;QD=17.01;ReadPosRankSum=1.196	GT:AD:DP:GQ:PL	0/1:50,50:100:99:1729,0,1632
chrXII	880558	.	C	T	1273.77	PASS	AC=1;AF=0.5;AN=2;BaseQRankSum=-0.138;DP=90;Dels=0.0;FS=5.404;HaplotypeScore=0.0;MLEAC=1;MLEAF=0.5;MQ=42.0;MQ0=0;MQRankSum=-0.041;QD=14.15;ReadPosRankSum=-0.554	GT:AD:DP:GQ:PL	0/1:51,39:90:99:1302,0,1804
chrXII	881847	.	T	C	690.77	PASS	AC=1;AF=0.5;AN=2;BaseQRankSum=1.19;DP=48;Dels=0.0;FS=1.201;HaplotypeScore=0.0;MLEAC=1;MLEAF=0.5;MQ=42.0;MQ0=0;MQRankSum=-0.859;QD=14.39;ReadPosRankSum=-0.155	GT:AD:DP:GQ:PL	0/1:26,22:48:99:719,0,914
chrXII	903502	.	C	T	1298.77	PASS	AC=1;AF=0.5;AN=2;BaseQRankSum=-0.433;DP=77;Dels=0.0;FS=0.859;HaplotypeScore=0.0;MLEAC=1;MLEAF=0.5;MQ=42.0;MQ0=0;MQRankSum=-0.352;QD=16.87;ReadPosRankSum=1.657	GT:AD:DP:GQ:PL	0/1:37,40:77:99:1327,0,1273
chrXII	905752	.	C	T	945.77	PASS	AC=1;AF=0.5;AN=2;BaseQRankSum=-0.625;DP=66;Dels=0.0;FS=0.0;HaplotypeScore=0.0;MLEAC=1;MLEAF=0.5;MQ=42.0;MQ0=0;MQRankSum=0.882;QD=14.33;ReadPosRankSum=0.753	GT:AD:DP:GQ:PL	0/1:36,30:66:99:974,0,1202
chrXII	907618	.	T	C	1058.77	PASS	AC=1;AF=0.5;AN=2;BaseQRankSum=1.616;DP=70;Dels=0.0;FS=2.033;HaplotypeScore=0.9159;MLEAC=1;MLEAF=0.5;MQ=42.0;MQ0=0;MQRankSum=0.311;QD=15.13;ReadPosRankSum=-0.969	GT:AD:DP:GQ:PL	0/1:36,34:70:99:1087,0,1214
chrXII	914676	.	T	C	1375.77	PASS	AC=1;AF=0.5;AN=2;BaseQRankSum=0.524;DP=83;Dels=0.0;FS=0.0;HaplotypeScore=0.0;MLEAC=1;MLEAF=0.5;MQ=42.0;MQ0=0;MQRankSum=0.196;QD=16.58;ReadPosRankSum=-0.569	GT:AD:DP:GQ:PL	0/1:42,41:83:99:1404,0,1457
chrXII	926385	.	A	G	1486.77	PASS	AC=1;AF=0.5;AN=2;BaseQRankSum=0.266;DP=91;Dels=0.0;FS=0.0;HaplotypeScore=0.0;MLEAC=1;MLEAF=0.5;MQ=42.0;MQ0=0;MQRankSum=0.909;QD=16.34;ReadPosRankSum=-0.218	GT:AD:DP:GQ:PL	0/1:47,44:91:99:1515,0,1559
chrXII	929457	.	T	C	1235.77	PASS	AC=1;AF=0.5;AN=2;BaseQRankSum=1.055;DP=77;Dels=0.0;FS=3.036;HaplotypeScore=0.0;MLEAC=1;MLEAF=0.5;MQ=42.0;MQ0=0;MQRankSum=-1.473;QD=16.05;ReadPosRankSum=-0.331	GT:AD:DP:GQ:PL	0/1:40,37:77:99:1264,0,1365
chrXII	931004	.	G	A	1018.77	PASS	AC=1;AF=0.5;AN=2;BaseQRankSum=1.454;DP=54;Dels=0.0;FS=2.32;HaplotypeScore=2.8495;MLEAC=1;MLEAF=0.5;MQ=42.0;MQ0=0;MQRankSum=0.705;QD=18.87;ReadPosRankSum=0.235	GT:AD:DP:GQ:PL	0/1:24,30:54:99:1047,0,725
chrXII	935221	.	T	C	1639.77	PASS	AC=1;AF=0.5;AN=2;BaseQRankSum=-2.166;DP=81;Dels=0.0;FS=0.0;HaplotypeScore=0.0;MLEAC=1;MLEAF=0.5;MQ=42.0;MQ0=0;MQRankSum=0.85;QD=20.24;ReadPosRankSum=-0.368	GT:AD:DP:GQ:PL	0/1:32,48:80:99:1668,0,1048
chrXII	948395	.	T	C	1031.77	PASS	AC=1;AF=0.5;AN=2;BaseQRankSum=1.993;DP=54;Dels=0.0;FS=1.078;HaplotypeScore=0.0;MLEAC=1;MLEAF=0.5;MQ=42.0;MQ0=0;MQRankSum=-1.314;QD=19.11;ReadPosRankSum=0.426	GT:AD:DP:GQ:PL	0/1:24,30:54:99:1060,0,720
chrXII	956503	.	C	T	1127.77	PASS	AC=1;AF=0.5;AN=2;BaseQRankSum=-0.563;DP=90;Dels=0.0;FS=1.766;HaplotypeScore=0.0;MLEAC=1;MLEAF=0.5;MQ=42.0;MQ0=0;MQRankSum=-0.05;QD=12.53;ReadPosRankSum=-0.927	GT:AD:DP:GQ:PL	0/1:55,35:90:99:1156,0,1977
chrXII	969744	.	C	T	1038.77	PASS	AC=1;AF=0.5;AN=2;BaseQRankSum=-1.758;DP=74;Dels=0.0;FS=6.306;HaplotypeScore=0.0;MLEAC=1;MLEAF=0.5;MQ=42.0;MQ0=0;MQRankSum=1.122;QD=14.04;ReadPosRankSum=-0.809	GT:AD:DP:GQ:PL	0/1:42,31:73:99:1067,0,1437
chrXII	974211	.	T	C	1392.77	PASS	AC=1;AF=0.5;AN=2;BaseQRankSum=0.194;DP=74;Dels=0.0;FS=3.131;HaplotypeScore=1.9142;MLEAC=1;MLEAF=0.5;MQ=42.0;MQ0=0;MQRankSum=-0.127;QD=18.82;ReadPosRankSum=2.355	GT:AD:DP:GQ:PL	0/1:33,40:73:99:1421,0,1041
chrXII	991716	.	C	T	1306.77	PASS	AC=1;AF=0.5;AN=2;BaseQRankSum=0.28;DP=77;Dels=0.0;FS=0.0;HaplotypeScore=2.9465;MLEAC=1;MLEAF=0.5;MQ=41.97;MQ0=0;MQRankSum=-1.248;QD=16.97;ReadPosRankSum=-1.747	GT:AD:DP:GQ:PL	0/1:38,39:77:99:1335,0,1295
chrXII	999826	.	C	T	1114.77	PASS	AC=1;AF=0.5;AN=2;BaseQRankSum=1.998;DP=65;Dels=0.0;FS=0.952;HaplotypeScore=0.8667;MLEAC=1;MLEAF=0.5;MQ=41.97;MQ0=0;MQRankSum=1.419;QD=17.15;ReadPosRankSum=-0.693	GT:AD:DP:GQ:PL	0/1:30,34:65:99:1143,0,953
chrXII	1006048	.	A	G	2277.77	PASS	AC=2;AF=1.0;AN=2;DP=66;Dels=0.0;FS=0.0;HaplotypeScore=1.7465;MLEAC=2;MLEAF=1.0;MQ=40.39;MQ0=0;QD=34.51	GT:AD:DP:GQ:PL	1/1:0,65:65:99:2306,175,0
chrXII	1006245	.	A	T	3621.77	PASS	AC=2;AF=1.0;AN=2;DP=94;Dels=0.0;FS=0.0;HaplotypeScore=0.0;MLEAC=2;MLEAF=1.0;MQ=40.35;MQ0=0;QD=31.77	GT:AD:DP:GQ:PL	1/1:0,94:94:99:3650,277,0
chrXII	1006255	.	C	T	3204.83	PASS	AC=2;AF=1.0;AN=2;DP=84;Dels=0.0;FS=0.0;HaplotypeScore=0.0;MLEAC=2;MLEAF=1.0;MQ=40.17;MQ0=0;QD=27.98	GT:AD:DP:GQ:PL	1/1:0,84:84:99:3236,247,0
chrXII	1006270	.	G	A	3087.77	PASS	AC=2;AF=1.0;AN=2;DP=80;Dels=0.0;FS=0.0;HaplotypeScore=0.0;MLEAC=2;MLEAF=1.0;MQ=40.05;MQ0=0;QD=36.1	GT:AD:DP:GQ:PL	1/1:0,80:80:99:3116,238,0
chrXII	1011896	.	C	T	2421.77	PASS	AC=2;AF=1.0;AN=2;DP=67;Dels=0.0;FS=0.0;HaplotypeScore=1.8665;MLEAC=2;MLEAF=1.0;MQ=41.69;MQ0=0;QD=28.82	GT:AD:DP:GQ:PL	1/1:0,67:67:99:2450,190,0
chrXII	1011902	.	C	T	2147.77	PASS	AC=2;AF=1.0;AN=2;DP=61;Dels=0.0;FS=0.0;HaplotypeScore=2.9146;MLEAC=2;MLEAF=1.0;MQ=41.66;MQ0=0;QD=24.58	GT:AD:DP:GQ:PL	1/1:0,60:60:99:2176,171,0
chrXII	1030316	.	T	C	1558.77	PASS	AC=1;AF=0.5;AN=2;BaseQRankSum=2.947;DP=93;Dels=0.0;FS=3.882;HaplotypeScore=0.0;MLEAC=1;MLEAF=0.5;MQ=42.0;MQ0=0;MQRankSum=0.987;QD=16.76;ReadPosRankSum=-0.403	GT:AD:DP:GQ:PL	0/1:47,46:93:99:1587,0,1592
chrXII	1038745	.	T	C	1256.77	PASS	AC=1;AF=0.5;AN=2;BaseQRankSum=-0.379;DP=84;Dels=0.0;FS=15.872;HaplotypeScore=2.4673;MLEAC=1;MLEAF=0.5;MQ=42.0;MQ0=0;MQRankSum=1.686;QD=14.96;ReadPosRankSum=0.187	GT:AD:DP:GQ:PL	0/1:45,38:83:99:1285,0,1545
chrXIII	9215	.	T	C	1416.77	PASS	AC=1;AF=0.5;AN=2;BaseQRankSum=-0.3;DP=80;Dels=0.0;FS=0.0;HaplotypeScore=0.0;MLEAC=1;MLEAF=0.5;MQ=42.0;MQ0=0;MQRankSum=-0.448;QD=17.71;ReadPosRankSum=3.194	GT:AD:DP:GQ:PL	0/1:36,43:79:99:1445,0,1141
chrXIII	25221	.	A	G	1416.77	PASS	AC=1;AF=0.5;AN=2;BaseQRankSum=0.264;DP=82;Dels=0.0;FS=4.413;HaplotypeScore=0.9789;MLEAC=1;MLEAF=0.5;MQ=42.0;MQ0=0;MQRankSum=-0.413;QD=17.28;ReadPosRankSum=1.47	GT:AD:DP:GQ:PL	0/1:40,42:82:99:1445,0,1286
chrXIII	44388	.	G	A	2585.77	PASS	AC=2;AF=1.0;AN=2;DP=70;Dels=0.0;FS=0.0;HaplotypeScore=0.0;MLEAC=2;MLEAF=1.0;MQ=42.0;MQ0=0;QD=29.0	GT:AD:DP:GQ:PL	1/1:0,70:70:99:2614,199,0
chrXIII	46012	.	C	T	2407.77	PASS	AC=2;AF=1.0;AN=2;DP=62;Dels=0.02;FS=0.0;HaplotypeScore=2.9197;MLEAC=2;MLEAF=1.0;MQ=42.0;MQ0=0;QD=24.34	GT:AD:DP:GQ:PL	1/1:0,60:60:99:2436,181,0
chrXIII	85886	.	A	G	1298.77	PASS	AC=1;AF=0.5;AN=2;BaseQRankSum=-0.643;DP=90;Dels=0.0;FS=1.73;HaplotypeScore=1.8319;MLEAC=1;MLEAF=0.5;MQ=42.0;MQ0=0;MQRankSum=0.497;QD=14.43;ReadPosRankSum=0.155	GT:AD:DP:GQ:PL	0/1:51,39:90:99:1327,0,1823
chrXIII	101160	.	A	G	1180.77	PASS	AC=1;AF=0.5;AN=2;BaseQRankSum=-1.251;DP=69;Dels=0.0;FS=0.0;HaplotypeScore=0.0;MLEAC=1;MLEAF=0.5;MQ=41.67;MQ0=1;MQRankSum=0.384;QD=17.11;ReadPosRankSum=1.025	GT:AD:DP:GQ:PL	0/1:31,37:68:99:1209,0,1051
chrXIII	117182	.	T	C	1444.77	PASS	AC=1;AF=0.5;AN=2;BaseQRankSum=1.35;DP=82;Dels=0.0;FS=0.0;HaplotypeScore=0.0;MLEAC=1;MLEAF=0.5;MQ=42.0;MQ0=0;MQRankSum=0.858;QD=17.62;ReadPosRankSum=-1.758	GT:AD:DP:GQ:PL	0/1:40,42:82:99:1473,0,1263
chrXIII	177623	.	A	G	949.77	PASS	AC=1;AF=0.5;AN=2;BaseQRankSum=-0.502;DP=69;Dels=0.0;FS=6.301;HaplotypeScore=0.0;MLEAC=1;MLEAF=0.5;MQ=42.0;MQ0=0;MQRankSum=0.72;QD=13.76;ReadPosRankSum=0.067	GT:AD:DP:GQ:PL	0/1:39,30:69:99:978,0,1417
chrXIII	183466	.	T	C	339.77	PASS	AC=1;AF=0.5;AN=2;BaseQRankSum=1.516;DP=33;Dels=0.0;FS=3.133;HaplotypeScore=4.9993;MLEAC=1;MLEAF=0.5;MQ=42.0;MQ0=0;MQRankSum=-0.879;QD=10.3;ReadPosRankSum=-1.815	GT:AD:DP:GQ:PL	0/1:21,12:33:99:368,0,698
chrXIII	183558	.	T	A	571.77	PASS	AC=1;AF=0.5;AN=2;BaseQRankSum=0.644;DP=35;Dels=0.0;FS=4.715;HaplotypeScore=0.9993;MLEAC=1;MLEAF=0.5;MQ=41.94;MQ0=0;MQRankSum=0.743;QD=16.34;ReadPosRankSum=0.611	GT:AD:DP:GQ:PL	0/1:18,17:35:99:600,0,631
chrXIII	213280	.	G	A	1018.77	PASS	AC=1;AF=0.5;AN=2;BaseQRankSum=0.162;DP=79;Dels=0.0;FS=1.85;HaplotypeScore=0.0;MLEAC=1;MLEAF=0.5;MQ=42.0;MQ0=0;MQRankSum=-0.536;QD=12.9;ReadPosRankSum=-1.072	GT:AD:DP:GQ:PL	0/1:46,33:79:99:1047,0,1546
chrXIII	218375	.	G	A	1492.77	PASS	AC=1;AF=0.5;AN=2;BaseQRankSum=1.575;DP=87;Dels=0.0;FS=1.833;HaplotypeScore=0.0;MLEAC=1;MLEAF=0.5;MQ=41.98;MQ0=0;MQRankSum=-0.327;QD=17.16;ReadPosRankSum=-1.133	GT:AD:DP:GQ:PL	0/1:43,44:87:99:1521,0,1504
chrXIII	228160	.	A	G	1382.77	PASS	AC=1;AF=0.5;AN=2;BaseQRankSum=1.673;DP=75;Dels=0.0;FS=1.976;HaplotypeScore=1.8824;MLEAC=1;MLEAF=0.5;MQ=41.78;MQ0=0;MQRankSum=0.504;QD=18.44;ReadPosRankSum=0.313	GT:AD:DP:GQ:PL	0/1:35,40:75:99:1411,0,1081
chrXIII	229738	.	A	G	1089.77	PASS	AC=1;AF=0.5;AN=2;BaseQRankSum=1.957;DP=72;Dels=0.0;FS=4.554;HaplotypeScore=0.0;MLEAC=1;MLEAF=0.5;MQ=41.95;MQ0=0;MQRankSum=0.197;QD=15.14;ReadPosRankSum=-0.062	GT:AD:DP:GQ:PL	0/1:38,34:72:99:1118,0,1295
chrXIII	240587	.	A	G	1498.77	PASS	AC=1;AF=0.5;AN=2;BaseQRankSum=1.949;DP=89;Dels=0.0;FS=0.831;HaplotypeScore=0.0;MLEAC=1;MLEAF=0.5;MQ=42.0;MQ0=0;MQRankSum=-1.974;QD=16.84;ReadPosRankSum=-0.505	GT:AD:DP:GQ:PL	0/1:45,44:89:99:1527,0,1477
chrXIII	246300	.	A	G	632.77	PASS	AC=1;AF=0.5;AN=2;BaseQRankSum=0.604;DP=57;Dels=0.0;FS=0.0;HaplotypeScore=0.9734;MLEAC=1;MLEAF=0.5;MQ=42.0;MQ0=0;MQRankSum=-1.58;QD=11.1;ReadPosRankSum=0.571	GT:AD:DP:GQ:PL	0/1:36,21:57:99:661,0,1241
chrXIII	279825	.	A	G	1648.77	PASS	AC=1;AF=0.5;AN=2;BaseQRankSum=-0.921;DP=91;Dels=0.0;FS=0.808;HaplotypeScore=0.0;MLEAC=1;MLEAF=0.5;MQ=41.98;MQ0=0;MQRankSum=1.647;QD=18.12;ReadPosRankSum=-1.727	GT:AD:DP:GQ:PL	0/1:41,50:91:99:1677,0,1356
chrXIII	297905	.	A	G	1403.77	PASS	AC=1;AF=0.5;AN=2;BaseQRankSum=-1.301;DP=81;Dels=0.0;FS=1.854;HaplotypeScore=0.0;MLEAC=1;MLEAF=0.5;MQ=42.0;MQ0=0;MQRankSum=1.197;QD=17.33;ReadPosRankSum=0.014	GT:AD:DP:GQ:PL	0/1:38,43:81:99:1432,0,1282
chrXIII	320575	.	A	G	603.77	PASS	AC=1;AF=0.5;AN=2;BaseQRankSum=2.294;DP=37;Dels=0.0;FS=10.037;HaplotypeScore=0.0;MLEAC=1;MLEAF=0.5;MQ=42.0;MQ0=0;MQRankSum=-2.021;QD=16.32;ReadPosRankSum=0.015	GT:AD:DP:GQ:PL	0/1:18,19:37:99:632,0,553
chrXIII	350866	.	A	G	1136.77	PASS	AC=1;AF=0.5;AN=2;BaseQRankSum=-1.029;DP=71;Dels=0.0;FS=3.195;HaplotypeScore=0.0;MLEAC=1;MLEAF=0.5;MQ=42.0;MQ0=0;MQRankSum=-0.627;QD=16.01;ReadPosRankSum=2.271	GT:AD:DP:GQ:PL	0/1:36,35:71:99:1165,0,1262
chrXIII	365406	.	A	G	1356.77	PASS	AC=1;AF=0.5;AN=2;BaseQRankSum=2.1;DP=78;Dels=0.0;FS=4.418;HaplotypeScore=0.0;MLEAC=1;MLEAF=0.5;MQ=42.0;MQ0=0;MQRankSum=0.386;QD=17.39;ReadPosRankSum=2.23	GT:AD:DP:GQ:PL	0/1:36,42:78:99:1385,0,1012
chrXIII	366857	.	G	A	1071.77	PASS	AC=1;AF=0.5;AN=2;BaseQRankSum=0.773;DP=62;Dels=0.0;FS=5.283;HaplotypeScore=0.8667;MLEAC=1;MLEAF=0.5;MQ=42.0;MQ0=0;MQRankSum=-0.224;QD=17.29;ReadPosRankSum=-0.036	GT:AD:DP:GQ:PL	0/1:29,32:61:99:1100,0,947
chrXIII	385472	.	C	T	857.77	PASS	AC=1;AF=0.5;AN=2;BaseQRankSum=-0.593;DP=62;Dels=0.0;FS=0.973;HaplotypeScore=0.7887;MLEAC=1;MLEAF=0.5;MQ=42.0;MQ0=0;MQRankSum=-0.988;QD=13.83;ReadPosRankSum=-0.635	GT:AD:DP:GQ:PL	0/1:33,29:62:99:886,0,1130
chrXIII	385986	.	A	G	1076.77	PASS	AC=1;AF=0.5;AN=2;BaseQRankSum=1.812;DP=70;Dels=0.0;FS=1.993;HaplotypeScore=0.8667;MLEAC=1;MLEAF=0.5;MQ=42.0;MQ0=0;MQRankSum=-1.6;QD=15.38;ReadPosRankSum=1.106	GT:AD:DP:GQ:PL	0/1:37,33:70:99:1105,0,1215
chrXIII	404089	.	A	G	1032.77	PASS	AC=1;AF=0.5;AN=2;BaseQRankSum=2.941;DP=73;Dels=0.0;FS=0.0;HaplotypeScore=0.8321;MLEAC=1;MLEAF=0.5;MQ=41.97;MQ0=0;MQRankSum=0.261;QD=14.15;ReadPosRankSum=0.15	GT:AD:DP:GQ:PL	0/1:41,32:73:99:1061,0,1395
chrXIII	450100	.	A	G	1081.77	PASS	AC=1;AF=0.5;AN=2;BaseQRankSum=1.652;DP=72;Dels=0.0;FS=4.456;HaplotypeScore=0.0;MLEAC=1;MLEAF=0.5;MQ=42.0;MQ0=0;MQRankSum=0.209;QD=15.02;ReadPosRankSum=-1.607	GT:AD:DP:GQ:PL	0/1:38,34:72:99:1110,0,1292
chrXIII	456315	.	A	G	1525.77	PASS	AC=1;AF=0.5;AN=2;BaseQRankSum=2.859;DP=72;Dels=0.0;FS=0.0;HaplotypeScore=0.0;MLEAC=1;MLEAF=0.5;MQ=42.0;MQ0=0;MQRankSum=-0.895;QD=21.19;ReadPosRankSum=-2.316	GT:AD:DP:GQ:PL	0/1:28,44:72:99:1554,0,937
chrXIII	458887	.	A	G	723.77	PASS	AC=1;AF=0.5;AN=2;BaseQRankSum=1.678;DP=49;Dels=0.0;FS=1.092;HaplotypeScore=0.0;MLEAC=1;MLEAF=0.5;MQ=42.0;MQ0=0;MQRankSum=-0.814;QD=14.77;ReadPosRankSum=-0.191	GT:AD:DP:GQ:PL	0/1:27,22:49:99:752,0,905
chrXIII	460213	.	C	T	738.77	PASS	AC=1;AF=0.5;AN=2;BaseQRankSum=-2.465;DP=57;Dels=0.0;FS=2.273;HaplotypeScore=0.0;MLEAC=1;MLEAF=0.5;MQ=42.0;MQ0=0;MQRankSum=0.897;QD=12.96;ReadPosRankSum=0.283	GT:AD:DP:GQ:PL	0/1:33,24:57:99:767,0,1141
chrXIII	460472	.	A	G	1362.77	PASS	AC=1;AF=0.5;AN=2;BaseQRankSum=1.501;DP=72;Dels=0.0;FS=0.915;HaplotypeScore=0.0;MLEAC=1;MLEAF=0.5;MQ=42.0;MQ0=0;MQRankSum=-1.177;QD=18.93;ReadPosRankSum=0.296	GT:AD:DP:GQ:PL	0/1:31,40:71:99:1391,0,1060
chrXIII	470106	.	G	A	985.77	PASS	AC=1;AF=0.5;AN=2;BaseQRankSum=0.006;DP=74;Dels=0.0;FS=0.88;HaplotypeScore=0.9979;MLEAC=1;MLEAF=0.5;MQ=42.0;MQ0=0;MQRankSum=-0.427;QD=13.32;ReadPosRankSum=-1.269	GT:AD:DP:GQ:PL	0/1:40,33:73:99:1014,0,1309
chrXIII	472810	.	G	T	296.77	PASS	AC=1;AF=0.5;AN=2;BaseQRankSum=-2.221;DP=41;Dels=0.0;FS=56.289;HaplotypeScore=0.0;MLEAC=1;MLEAF=0.5;MQ=42.0;MQ0=0;MQRankSum=-0.415;QD=7.24;ReadPosRankSum=0.989	GT:AD:DP:GQ:PL	0/1:29,12:41:99:325,0,1046
chrXIII	472811	.	C	T	262.77	PASS	AC=1;AF=0.5;AN=2;BaseQRankSum=-3.51;DP=41;Dels=0.0;FS=54.785;HaplotypeScore=0.0;MLEAC=1;MLEAF=0.5;MQ=42.0;MQ0=0;MQRankSum=0.702;QD=6.41;ReadPosRankSum=1.075	GT:AD:DP:GQ:PL	0/1:29,12:41:99:291,0,1005
chrXIII	491459	.	A	G	1299.77	PASS	AC=1;AF=0.5;AN=2;BaseQRankSum=0.671;DP=89;Dels=0.0;FS=2.83;HaplotypeScore=0.0;MLEAC=1;MLEAF=0.5;MQ=42.0;MQ0=0;MQRankSum=-0.062;QD=14.6;ReadPosRankSum=1.033	GT:AD:DP:GQ:PL	0/1:48,41:89:99:1328,0,1675
chrXIII	498400	.	A	G	1206.77	PASS	AC=1;AF=0.5;AN=2;BaseQRankSum=-0.275;DP=78;Dels=0.0;FS=0.0;HaplotypeScore=0.0;MLEAC=1;MLEAF=0.5;MQ=42.0;MQ0=0;MQRankSum=-1.504;QD=15.47;ReadPosRankSum=1.574	GT:AD:DP:GQ:PL	0/1:40,38:78:99:1235,0,1400
chrXIII	525605	.	C	T	1211.77	PASS	AC=1;AF=0.5;AN=2;BaseQRankSum=0.478;DP=81;Dels=0.0;FS=3.049;HaplotypeScore=0.9332;MLEAC=1;MLEAF=0.5;MQ=42.0;MQ0=0;MQRankSum=-0.525;QD=14.96;ReadPosRankSum=-0.26	GT:AD:DP:GQ:PL	0/1:43,38:81:99:1240,0,1412
chrXIII	573169	.	G	C	537.77	PASS	AC=1;AF=0.5;AN=2;BaseQRankSum=0.919;DP=95;Dels=0.0;FS=13.079;HaplotypeScore=1.9865;MLEAC=1;MLEAF=0.5;MQ=41.26;MQ0=0;MQRankSum=0.48;QD=5.66;ReadPosRankSum=0.13	GT:AD:DP:GQ:PL	0/1:74,21:95:99:566,0,2697
chrXIII	577455	.	A	G	1205.77	PASS	AC=1;AF=0.5;AN=2;BaseQRankSum=-0.513;DP=73;Dels=0.0;FS=14.472;HaplotypeScore=0.0;MLEAC=1;MLEAF=0.5;MQ=42.0;MQ0=0;MQRankSum=2.004;QD=16.52;ReadPosRankSum=-1.275	GT:AD:DP:GQ:PL	0/1:35,38:73:99:1234,0,1142
chrXIII	581381	.	A	G	982.77	PASS	AC=1;AF=0.5;AN=2;BaseQRankSum=0.198;DP=75;Dels=0.0;FS=4.545;HaplotypeScore=0.9159;MLEAC=1;MLEAF=0.5;MQ=42.0;MQ0=0;MQRankSum=-0.552;QD=13.1;ReadPosRankSum=0.712	GT:AD:DP:GQ:PL	0/1:43,32:75:99:1011,0,1484
chrXIII	583832	.	C	T	1309.77	PASS	AC=1;AF=0.5;AN=2;BaseQRankSum=1.061;DP=74;Dels=0.0;FS=1.891;HaplotypeScore=0.0;MLEAC=1;MLEAF=0.5;MQ=42.0;MQ0=0;MQRankSum=0.52;QD=17.7;ReadPosRankSum=1.213	GT:AD:DP:GQ:PL	0/1:35,39:74:99:1338,0,1185
chrXIII	584142	.	A	G	1220.77	PASS	AC=1;AF=0.5;AN=2;BaseQRankSum=0.891;DP=68;Dels=0.0;FS=0.899;HaplotypeScore=0.0;MLEAC=1;MLEAF=0.5;MQ=42.0;MQ0=0;MQRankSum=1.124;QD=17.95;ReadPosRankSum=-1.173	GT:AD:DP:GQ:PL	0/1:32,36:68:99:1249,0,1034
chrXIII	660867	.	G	A	2239.77	PASS	AC=1;AF=0.5;AN=2;BaseQRankSum=0.643;DP=103;Dels=0.0;FS=0.763;HaplotypeScore=0.0;MLEAC=1;MLEAF=0.5;MQ=42.0;MQ0=0;MQRankSum=1.069;QD=21.75;ReadPosRankSum=1.206	GT:AD:DP:GQ:PL	0/1:37,66:103:99:2268,0,1161
chrXIII	671882	.	C	T	1446.77	PASS	AC=1;AF=0.5;AN=2;BaseQRankSum=0.486;DP=79;Dels=0.0;FS=5.874;HaplotypeScore=0.0;MLEAC=1;MLEAF=0.5;MQ=42.0;MQ0=0;MQRankSum=-0.368;QD=18.31;ReadPosRankSum=-1.361	GT:AD:DP:GQ:PL	0/1:37,42:79:99:1475,0,1264
chrXIII	676791	.	T	C	1645.77	PASS	AC=1;AF=0.5;AN=2;BaseQRankSum=-0.201;DP=87;Dels=0.0;FS=0.814;HaplotypeScore=0.0;MLEAC=1;MLEAF=0.5;MQ=41.98;MQ0=0;MQRankSum=-0.875;QD=18.92;ReadPosRankSum=0.61	GT:AD:DP:GQ:PL	0/1:39,48:87:99:1674,0,1256
chrXIII	677112	.	T	C	1345.77	PASS	AC=1;AF=0.5;AN=2;BaseQRankSum=-2.65;DP=81;Dels=0.0;FS=11.696;HaplotypeScore=0.0;MLEAC=1;MLEAF=0.5;MQ=42.0;MQ0=0;MQRankSum=0.052;QD=16.61;ReadPosRankSum=-1.252	GT:AD:DP:GQ:PL	0/1:40,41:81:99:1374,0,1417
chrXIII	683934	.	A	G	823.77	PASS	AC=1;AF=0.5;AN=2;BaseQRankSum=-0.076;DP=55;Dels=0.0;FS=0.0;HaplotypeScore=0.9734;MLEAC=1;MLEAF=0.5;MQ=41.96;MQ0=0;MQRankSum=-0.093;QD=14.98;ReadPosRankSum=0.701	GT:AD:DP:GQ:PL	0/1:30,25:55:99:852,0,993
chrXIII	685001	.	G	A	1371.77	PASS	AC=1;AF=0.5;AN=2;BaseQRankSum=1.435;DP=86;Dels=0.0;FS=0.813;HaplotypeScore=0.0;MLEAC=1;MLEAF=0.5;MQ=42.0;MQ0=0;MQRankSum=0.744;QD=15.95;ReadPosRankSum=-0.069	GT:AD:DP:GQ:PL	0/1:45,41:86:99:1400,0,1420
chrXIII	698264	.	G	A	1019.77	PASS	AC=1;AF=0.5;AN=2;BaseQRankSum=1.16;DP=59;Dels=0.0;FS=2.226;HaplotypeScore=0.0;MLEAC=1;MLEAF=0.5;MQ=42.0;MQ0=0;MQRankSum=0.705;QD=17.28;ReadPosRankSum=-0.341	GT:AD:DP:GQ:PL	0/1:29,30:59:99:1048,0,906
chrXIII	709007	.	A	G	1730.77	PASS	AC=1;AF=0.5;AN=2;BaseQRankSum=1.169;DP=81;Dels=0.0;FS=7.872;HaplotypeScore=0.0;MLEAC=1;MLEAF=0.5;MQ=42.0;MQ0=0;MQRankSum=-0.68;QD=21.37;ReadPosRankSum=1.188	GT:AD:DP:GQ:PL	0/1:30,51:81:99:1759,0,955
chrXIII	709946	.	G	A	1384.77	PASS	AC=1;AF=0.5;AN=2;BaseQRankSum=1.447;DP=87;Dels=0.0;FS=5.358;HaplotypeScore=0.7887;MLEAC=1;MLEAF=0.5;MQ=42.0;MQ0=0;MQRankSum=0.726;QD=15.92;ReadPosRankSum=1.753	GT:AD:DP:GQ:PL	0/1:44,43:87:99:1413,0,1472
chrXIII	730869	.	A	G	861.77	PASS	AC=1;AF=0.5;AN=2;BaseQRankSum=0.314;DP=71;Dels=0.0;FS=0.927;HaplotypeScore=0.9332;MLEAC=1;MLEAF=0.5;MQ=42.0;MQ0=0;MQRankSum=-0.398;QD=12.14;ReadPosRankSum=0.495	GT:AD:DP:GQ:PL	0/1:43,27:70:99:890,0,1521
chrXIII	756459	.	A	G	871.77	PASS	AC=1;AF=0.5;AN=2;BaseQRankSum=-0.176;DP=69;Dels=0.0;FS=0.935;HaplotypeScore=0.0;MLEAC=1;MLEAF=0.5;MQ=42.0;MQ0=0;MQRankSum=-0.274;QD=12.63;ReadPosRankSum=1.027	GT:AD:DP:GQ:PL	0/1:40,29:69:99:900,0,1370
chrXIII	765416	.	A	G	913.77	PASS	AC=1;AF=0.5;AN=2;BaseQRankSum=-0.333;DP=75;Dels=0.0;FS=0.935;HaplotypeScore=0.8321;MLEAC=1;MLEAF=0.5;MQ=41.44;MQ0=2;MQRankSum=-0.581;QD=12.18;ReadPosRankSum=0.062	GT:AD:DP:GQ:PL	0/1:46,29:75:99:942,0,1526
chrXIII	781281	.	G	A	1576.77	PASS	AC=1;AF=0.5;AN=2;BaseQRankSum=0.743;DP=91;Dels=0.0;FS=7.21;HaplotypeScore=0.0;MLEAC=1;MLEAF=0.5;MQ=42.0;MQ0=0;MQRankSum=1.022;QD=17.33;ReadPosRankSum=0.004	GT:AD:DP:GQ:PL	0/1:43,48:91:99:1605,0,1370
chrXIII	781522	.	A	G	1677.77	PASS	AC=1;AF=0.5;AN=2;BaseQRankSum=0.927;DP=101;Dels=0.0;FS=1.646;HaplotypeScore=0.0;MLEAC=1;MLEAF=0.5;MQ=42.0;MQ0=0;MQRankSum=1.117;QD=16.61;ReadPosRankSum=0.914	GT:AD:DP:GQ:PL	0/1:51,50:101:99:1706,0,1702
chrXIII	783213	.	C	T	1364.77	PASS	AC=1;AF=0.5;AN=2;BaseQRankSum=2.05;DP=90;Dels=0.0;FS=12.482;HaplotypeScore=0.0;MLEAC=1;MLEAF=0.5;MQ=42.0;MQ0=0;MQRankSum=-0.659;QD=15.16;ReadPosRankSum=-0.441	GT:AD:DP:GQ:PL	0/1:48,42:90:99:1393,0,1640
chrXIII	790944	.	A	G	1147.77	PASS	AC=1;AF=0.5;AN=2;BaseQRankSum=2.104;DP=73;Dels=0.0;FS=0.0;HaplotypeScore=1.3123;MLEAC=1;MLEAF=0.5;MQ=42.0;MQ0=0;MQRankSum=-0.006;QD=15.72;ReadPosRankSum=0.491	GT:AD:DP:GQ:PL	0/1:38,34:72:99:1176,0,1200
chrXIII	792060	.	A	G	1806.77	PASS	AC=1;AF=0.5;AN=2;BaseQRankSum=0.784;DP=108;Dels=0.0;FS=1.569;HaplotypeScore=0.0;MLEAC=1;MLEAF=0.5;MQ=42.0;MQ0=0;MQRankSum=0.04;QD=16.73;ReadPosRankSum=-0.108	GT:AD:DP:GQ:PL	0/1:52,56:108:99:1835,0,1747
chrXIII	797402	.	A	G	1111.77	PASS	AC=1;AF=0.5;AN=2;BaseQRankSum=0.844;DP=80;Dels=0.0;FS=5.85;HaplotypeScore=0.0;MLEAC=1;MLEAF=0.5;MQ=42.0;MQ0=0;MQRankSum=-0.504;QD=13.9;ReadPosRankSum=0.31	GT:AD:DP:GQ:PL	0/1:45,35:80:99:1140,0,1524
chrXIII	799721	.	A	G	1225.77	PASS	AC=1;AF=0.5;AN=2;BaseQRankSum=1.234;DP=84;Dels=0.0;FS=0.0;HaplotypeScore=0.0;MLEAC=1;MLEAF=0.5;MQ=42.0;MQ0=0;MQRankSum=-0.207;QD=14.59;ReadPosRankSum=0.081	GT:AD:DP:GQ:PL	0/1:47,37:84:99:1254,0,1477
chrXIII	827667	.	A	G	1348.77	PASS	AC=1;AF=0.5;AN=2;BaseQRankSum=-0.631;DP=64;Dels=0.0;FS=0.996;HaplotypeScore=0.734;MLEAC=1;MLEAF=0.5;MQ=42.0;MQ0=0;MQRankSum=0.714;QD=21.07;ReadPosRankSum=1.158	GT:AD:DP:GQ:PL	0/1:24,40:64:99:1377,0,746
chrXIII	871147	.	A	G	1366.77	PASS	AC=1;AF=0.5;AN=2;BaseQRankSum=0.99;DP=84;Dels=0.0;FS=1.751;HaplotypeScore=0.0;MLEAC=1;MLEAF=0.5;MQ=42.0;MQ0=0;MQRankSum=-1.402;QD=16.27;ReadPosRankSum=1.581	GT:AD:DP:GQ:PL	0/1:44,40:84:99:1395,0,1429
chrXIII	872542	.	C	T	1638.77	PASS	AC=1;AF=0.5;AN=2;BaseQRankSum=-2.228;DP=90;Dels=0.0;FS=2.744;HaplotypeScore=0.0;MLEAC=1;MLEAF=0.5;MQ=42.0;MQ0=0;MQRankSum=-0.972;QD=18.21;ReadPosRankSum=-0.932	GT:AD:DP:GQ:PL	0/1:41,49:90:99:1667,0,1352
chrXIII	874802	.	G	A	1069.77	PASS	AC=1;AF=0.5;AN=2;BaseQRankSum=-1.502;DP=66;Dels=0.0;FS=0.0;HaplotypeScore=0.0;MLEAC=1;MLEAF=0.5;MQ=41.79;MQ0=0;MQRankSum=0.663;QD=16.21;ReadPosRankSum=0.059	GT:AD:DP:GQ:PL	0/1:33,32:65:99:1098,0,1117
chrXIII	888002	.	A	G	1366.77	PASS	AC=1;AF=0.5;AN=2;BaseQRankSum=1.963;DP=84;Dels=0.0;FS=0.0;HaplotypeScore=1.7319;MLEAC=1;MLEAF=0.5;MQ=42.0;MQ0=0;MQRankSum=-0.342;QD=16.27;ReadPosRankSum=0.159	GT:AD:DP:GQ:PL	0/1:41,42:84:99:1395,0,1387
chrXIII	888105	.	A	G	1046.77	PASS	AC=1;AF=0.5;AN=2;BaseQRankSum=2.144;DP=74;Dels=0.0;FS=0.0;HaplotypeScore=0.0;MLEAC=1;MLEAF=0.5;MQ=42.0;MQ0=0;MQRankSum=-0.66;QD=14.15;ReadPosRankSum=0.256	GT:AD:DP:GQ:PL	0/1:42,32:74:99:1075,0,1316
chrXIII	899681	.	A	G	1323.77	PASS	AC=1;AF=0.5;AN=2;BaseQRankSum=1.079;DP=76;Dels=0.0;FS=0.876;HaplotypeScore=0.0;MLEAC=1;MLEAF=0.5;MQ=42.0;MQ0=0;MQRankSum=0.367;QD=17.42;ReadPosRankSum=-0.367	GT:AD:DP:GQ:PL	0/1:33,43:76:99:1352,0,1120
chrXIII	912616	.	C	T	1179.77	PASS	AC=1;AF=0.5;AN=2;BaseQRankSum=1.173;DP=75;Dels=0.0;FS=0.874;HaplotypeScore=0.0;MLEAC=1;MLEAF=0.5;MQ=42.0;MQ0=0;MQRankSum=-0.398;QD=15.73;ReadPosRankSum=1.046	GT:AD:DP:GQ:PL	0/1:40,35:75:99:1208,0,1323
chrXIII	913753	.	G	A	1254.77	PASS	AC=1;AF=0.5;AN=2;BaseQRankSum=0.492;DP=87;Dels=0.0;FS=12.712;HaplotypeScore=1.7987;MLEAC=1;MLEAF=0.5;MQ=42.0;MQ0=0;MQRankSum=0.321;QD=14.42;ReadPosRankSum=0.441	GT:AD:DP:GQ:PL	0/1:49,38:87:99:1283,0,1611
chrXIII	916372	.	A	G	1213.77	PASS	AC=1;AF=0.5;AN=2;BaseQRankSum=-2.035;DP=63;Dels=0.0;FS=16.204;HaplotypeScore=0.0;MLEAC=1;MLEAF=0.5;MQ=42.0;MQ0=0;MQRankSum=-1.104;QD=19.27;ReadPosRankSum=0.618	GT:AD:DP:GQ:PL	0/1:27,36:63:99:1242,0,918
chrXIII	916629	.	A	G	1616.77	PASS	AC=1;AF=0.5;AN=2;BaseQRankSum=0.159;DP=82;Dels=0.0;FS=0.0;HaplotypeScore=0.0;MLEAC=1;MLEAF=0.5;MQ=42.0;MQ0=0;MQRankSum=0.956;QD=19.72;ReadPosRankSum=-0.047	GT:AD:DP:GQ:PL	0/1:35,47:82:99:1645,0,1116
chrXIV	21730	.	C	T	1428.77	PASS	AC=1;AF=0.5;AN=2;BaseQRankSum=0.643;DP=83;Dels=0.0;FS=0.0;HaplotypeScore=0.8321;MLEAC=1;MLEAF=0.5;MQ=41.98;MQ0=0;MQRankSum=-1.373;QD=17.21;ReadPosRankSum=-0.579	GT:AD:DP:GQ:PL	0/1:39,44:83:99:1457,0,1306
chrXIV	27524	.	C	T	1195.77	PASS	AC=1;AF=0.5;AN=2;BaseQRankSum=2.67;DP=64;Dels=0.0;FS=13.614;HaplotypeScore=0.0;MLEAC=1;MLEAF=0.5;MQ=42.0;MQ0=0;MQRankSum=0.297;QD=18.68;ReadPosRankSum=1.2	GT:AD:DP:GQ:PL	0/1:29,35:64:99:1224,0,898
chrXIV	39342	.	T	C	1401.77	PASS	AC=1;AF=0.5;AN=2;BaseQRankSum=-0.961;DP=83;Dels=0.0;FS=0.824;HaplotypeScore=0.9159;MLEAC=1;MLEAF=0.5;MQ=42.0;MQ0=0;MQRankSum=0.779;QD=16.89;ReadPosRankSum=0.15	GT:AD:DP:GQ:PL	0/1:40,43:83:99:1430,0,1332
chrXIV	58789	.	C	T	886.77	PASS	AC=1;AF=0.5;AN=2;BaseQRankSum=-0.832;DP=61;Dels=0.0;FS=1.008;HaplotypeScore=0.0;MLEAC=1;MLEAF=0.5;MQ=42.0;MQ0=0;MQRankSum=-1.165;QD=14.54;ReadPosRankSum=0.34	GT:AD:DP:GQ:PL	0/1:33,28:61:99:915,0,1116
chrXIV	80242	.	C	T	1845.77	PASS	AC=1;AF=0.5;AN=2;BaseQRankSum=0.456;DP=116;Dels=0.0;FS=2.398;HaplotypeScore=0.9665;MLEAC=1;MLEAF=0.5;MQ=42.0;MQ0=0;MQRankSum=-0.003;QD=15.91;ReadPosRankSum=-0.815	GT:AD:DP:GQ:PL	0/1:60,56:116:99:1874,0,1981
chrXIV	106480	.	C	T	1054.77	PASS	AC=1;AF=0.5;AN=2;BaseQRankSum=-0.884;DP=67;Dels=0.0;FS=8.431;HaplotypeScore=0.0;MLEAC=1;MLEAF=0.5;MQ=42.0;MQ0=0;MQRankSum=-0.307;QD=15.74;ReadPosRankSum=-0.809	GT:AD:DP:GQ:PL	0/1:33,34:67:99:1083,0,1135
chrXIV	117549	.	T	C	823.77	PASS	AC=1;AF=0.5;AN=2;BaseQRankSum=-0.417;DP=63;Dels=0.0;FS=0.0;HaplotypeScore=0.0;MLEAC=1;MLEAF=0.5;MQ=42.0;MQ0=0;MQRankSum=0.842;QD=13.08;ReadPosRankSum=0.46	GT:AD:DP:GQ:PL	0/1:34,28:62:99:852,0,1178
chrXIV	130132	.	T	C	1285.77	PASS	AC=1;AF=0.5;AN=2;BaseQRankSum=0.894;DP=64;Dels=0.0;FS=2.105;HaplotypeScore=0.0;MLEAC=1;MLEAF=0.5;MQ=42.0;MQ0=0;MQRankSum=-0.261;QD=20.09;ReadPosRankSum=0.757	GT:AD:DP:GQ:PL	0/1:25,39:64:99:1314,0,830
chrXIV	130838	.	T	C	1506.77	PASS	AC=1;AF=0.5;AN=2;BaseQRankSum=0.677;DP=78;Dels=0.0;FS=5.949;HaplotypeScore=0.0;MLEAC=1;MLEAF=0.5;MQ=42.0;MQ0=0;MQRankSum=-0.274;QD=19.32;ReadPosRankSum=-0.264	GT:AD:DP:GQ:PL	0/1:32,45:77:99:1535,0,1029
chrXIV	149390	.	T	C	1160.77	PASS	AC=1;AF=0.5;AN=2;BaseQRankSum=3.346;DP=80;Dels=0.0;FS=8.269;HaplotypeScore=0.9996;MLEAC=1;MLEAF=0.5;MQ=42.0;MQ0=0;MQRankSum=2.696;QD=14.51;ReadPosRankSum=0.291	GT:AD:DP:GQ:PL	0/1:45,35:80:99:1189,0,1516
chrXIV	167047	.	T	C	874.77	PASS	AC=1;AF=0.5;AN=2;BaseQRankSum=1.082;DP=56;Dels=0.0;FS=0.0;HaplotypeScore=0.0;MLEAC=1;MLEAF=0.5;MQ=41.97;MQ0=0;MQRankSum=0.0;QD=15.62;ReadPosRankSum=-0.918	GT:AD:DP:GQ:PL	0/1:27,29:56:99:903,0,889
chrXIV	185708	.	T	C	1362.77	PASS	AC=1;AF=0.5;AN=2;BaseQRankSum=0.385;DP=80;Dels=0.0;FS=1.834;HaplotypeScore=0.0;MLEAC=1;MLEAF=0.5;MQ=41.98;MQ0=0;MQRankSum=0.587;QD=17.03;ReadPosRankSum=-1.559	GT:AD:DP:GQ:PL	0/1:39,41:80:99:1391,0,1363
chrXIV	185801	.	T	C	1414.77	PASS	AC=1;AF=0.5;AN=2;BaseQRankSum=1.984;DP=70;Dels=0.0;FS=0.926;HaplotypeScore=0.0;MLEAC=1;MLEAF=0.5;MQ=41.97;MQ0=0;MQRankSum=-0.354;QD=20.21;ReadPosRankSum=-0.557	GT:AD:DP:GQ:PL	0/1:28,42:70:99:1443,0,922
chrXIV	191754	.	C	T	1311.77	PASS	AC=1;AF=0.5;AN=2;BaseQRankSum=2.656;DP=61;Dels=0.0;FS=0.0;HaplotypeScore=0.0;MLEAC=1;MLEAF=0.5;MQ=42.0;MQ0=0;MQRankSum=-0.305;QD=21.5;ReadPosRankSum=-0.424	GT:AD:DP:GQ:PL	0/1:23,38:61:99:1340,0,666
chrXIV	193078	.	T	C	1070.77	PASS	AC=1;AF=0.5;AN=2;BaseQRankSum=-1.559;DP=66;Dels=0.0;FS=0.927;HaplotypeScore=0.0;MLEAC=1;MLEAF=0.5;MQ=42.0;MQ0=0;MQRankSum=0.943;QD=16.22;ReadPosRankSum=-0.071	GT:AD:DP:GQ:PL	0/1:34,32:66:99:1099,0,1135
chrXIV	194285	.	C	T	1802.77	PASS	AC=1;AF=0.5;AN=2;BaseQRankSum=1.381;DP=88;Dels=0.0;FS=0.0;HaplotypeScore=0.0;MLEAC=1;MLEAF=0.5;MQ=42.0;MQ0=0;MQRankSum=-1.449;QD=20.49;ReadPosRankSum=-0.452	GT:AD:DP:GQ:PL	0/1:35,53:88:99:1831,0,1104
chrXIV	198003	.	T	C	821.77	PASS	AC=1;AF=0.5;AN=2;BaseQRankSum=-0.437;DP=53;Dels=0.0;FS=1.05;HaplotypeScore=0.0;MLEAC=1;MLEAF=0.5;MQ=41.96;MQ0=0;MQRankSum=0.597;QD=15.51;ReadPosRankSum=0.169	GT:AD:DP:GQ:PL	0/1:25,28:53:99:850,0,839
chrXIV	203700	.	C	T	804.77	PASS	AC=1;AF=0.5;AN=2;BaseQRankSum=-0.313;DP=66;Dels=0.0;FS=0.0;HaplotypeScore=0.7887;MLEAC=1;MLEAF=0.5;MQ=42.0;MQ0=0;MQRankSum=0.561;QD=12.19;ReadPosRankSum=-0.743	GT:AD:DP:GQ:PL	0/1:39,27:66:99:833,0,1343
chrXIV	224449	.	T	C	1530.77	PASS	AC=1;AF=0.5;AN=2;BaseQRankSum=-0.019;DP=96;Dels=0.0;FS=0.0;HaplotypeScore=0.0;MLEAC=1;MLEAF=0.5;MQ=42.0;MQ0=0;MQRankSum=-1.225;QD=15.95;ReadPosRankSum=-0.711	GT:AD:DP:GQ:PL	0/1:49,46:95:99:1559,0,1663
chrXIV	235910	.	T	C	876.77	PASS	AC=1;AF=0.5;AN=2;BaseQRankSum=1.136;DP=56;Dels=0.0;FS=8.603;HaplotypeScore=1.9996;MLEAC=1;MLEAF=0.5;MQ=41.75;MQ0=0;MQRankSum=-0.53;QD=15.66;ReadPosRankSum=-1.692	GT:AD:DP:GQ:PL	0/1:27,28:55:99:905,0,922
chrXIV	236281	.	C	T	656.77	PASS	AC=1;AF=0.5;AN=2;BaseQRankSum=-0.69;DP=52;Dels=0.0;FS=1.102;HaplotypeScore=0.0;MLEAC=1;MLEAF=0.5;MQ=42.0;MQ0=0;MQRankSum=0.205;QD=12.63;ReadPosRankSum=-0.578	GT:AD:DP:GQ:PL	0/1:31,21:52:99:685,0,1095
chrXIV	238273	.	T	C	598.77	PASS	AC=1;AF=0.5;AN=2;BaseQRankSum=0.744;DP=56;Dels=0.0;FS=0.0;HaplotypeScore=0.0;MLEAC=1;MLEAF=0.5;MQ=42.0;MQ0=0;MQRankSum=0.436;QD=10.69;ReadPosRankSum=0.573	GT:AD:DP:GQ:PL	0/1:36,20:56:99:627,0,1308
chrXIV	242081	.	T	C	1006.77	PASS	AC=1;AF=0.5;AN=2;BaseQRankSum=-1.084;DP=71;Dels=0.0;FS=6.28;HaplotypeScore=0.0;MLEAC=1;MLEAF=0.5;MQ=42.0;MQ0=0;MQRankSum=-0.574;QD=14.18;ReadPosRankSum=0.133	GT:AD:DP:GQ:PL	0/1:40,31:71:99:1035,0,1412
chrXIV	262142	.	C	T	1909.77	PASS	AC=1;AF=0.5;AN=2;BaseQRankSum=-1.037;DP=99;Dels=0.0;FS=0.0;HaplotypeScore=0.0;MLEAC=1;MLEAF=0.5;MQ=42.0;MQ0=0;MQRankSum=1.016;QD=19.29;ReadPosRankSum=-1.109	GT:AD:DP:GQ:PL	0/1:42,56:98:99:1938,0,1322
chrXIV	262192	.	T	C	1288.77	PASS	AC=1;AF=0.5;AN=2;BaseQRankSum=3.146;DP=91;Dels=0.0;FS=1.733;HaplotypeScore=0.9665;MLEAC=1;MLEAF=0.5;MQ=42.0;MQ0=0;MQRankSum=0.428;QD=14.16;ReadPosRankSum=-2.123	GT:AD:DP:GQ:PL	0/1:51,40:91:99:1317,0,1713
chrXIV	263913	.	T	C	1016.77	PASS	AC=1;AF=0.5;AN=2;BaseQRankSum=1.855;DP=67;Dels=0.0;FS=0.0;HaplotypeScore=0.0;MLEAC=1;MLEAF=0.5;MQ=42.0;MQ0=0;MQRankSum=0.987;QD=15.18;ReadPosRankSum=-0.006	GT:AD:DP:GQ:PL	0/1:36,31:67:99:1045,0,1141
chrXIV	272987	.	C	T	1364.77	PASS	AC=1;AF=0.5;AN=2;BaseQRankSum=-0.676;DP=75;Dels=0.0;FS=12.089;HaplotypeScore=0.9159;MLEAC=1;MLEAF=0.5;MQ=42.0;MQ0=0;MQRankSum=0.42;QD=18.2;ReadPosRankSum=-0.74	GT:AD:DP:GQ:PL	0/1:34,41:75:99:1393,0,1131
chrXIV	344499	.	T	C	1260.77	PASS	AC=1;AF=0.5;AN=2;BaseQRankSum=-0.859;DP=70;Dels=0.0;FS=1.953;HaplotypeScore=0.9989;MLEAC=1;MLEAF=0.5;MQ=42.0;MQ0=0;MQRankSum=0.906;QD=18.01;ReadPosRankSum=-0.8	GT:AD:DP:GQ:PL	0/1:33,37:70:99:1289,0,1123
chrXIV	346396	.	T	C	1117.77	PASS	AC=1;AF=0.5;AN=2;BaseQRankSum=1.46;DP=69;Dels=0.0;FS=1.989;HaplotypeScore=0.0;MLEAC=1;MLEAF=0.5;MQ=42.0;MQ0=0;MQRankSum=-1.327;QD=16.2;ReadPosRankSum=0.462	GT:AD:DP:GQ:PL	0/1:36,33:69:99:1146,0,1176
chrXIV	348890	.	T	C	1192.77	PASS	AC=1;AF=0.5;AN=2;BaseQRankSum=-0.698;DP=74;Dels=0.0;FS=0.883;HaplotypeScore=0.7887;MLEAC=1;MLEAF=0.5;MQ=41.95;MQ0=0;MQRankSum=-0.481;QD=16.12;ReadPosRankSum=0.362	GT:AD:DP:GQ:PL	0/1:36,38:74:99:1221,0,1190
chrXIV	351316	.	A	G	1235.77	PASS	AC=1;AF=0.5;AN=2;BaseQRankSum=1.272;DP=82;Dels=0.0;FS=0.0;HaplotypeScore=0.0;MLEAC=1;MLEAF=0.5;MQ=42.0;MQ0=0;MQRankSum=0.028;QD=15.07;ReadPosRankSum=0.409	GT:AD:DP:GQ:PL	0/1:43,39:82:99:1264,0,1501
chrXIV	362690	.	T	C	1179.77	PASS	AC=1;AF=0.5;AN=2;BaseQRankSum=2.097;DP=91;Dels=0.0;FS=5.298;HaplotypeScore=0.0;MLEAC=1;MLEAF=0.5;MQ=42.0;MQ0=0;MQRankSum=-0.723;QD=12.96;ReadPosRankSum=0.731	GT:AD:DP:GQ:PL	0/1:54,37:91:99:1208,0,1846
chrXIV	369118	.	T	C	1176.77	PASS	AC=1;AF=0.5;AN=2;BaseQRankSum=-1.275;DP=70;Dels=0.0;FS=6.352;HaplotypeScore=0.0;MLEAC=1;MLEAF=0.5;MQ=42.0;MQ0=0;MQRankSum=0.37;QD=16.81;ReadPosRankSum=1.028	GT:AD:DP:GQ:PL	0/1:34,36:70:99:1205,0,1129
chrXIV	369131	.	T	C	1175.77	PASS	AC=1;AF=0.5;AN=2;BaseQRankSum=0.466;DP=71;Dels=0.0;FS=4.697;HaplotypeScore=0.0;MLEAC=1;MLEAF=0.5;MQ=42.0;MQ0=0;MQRankSum=1.213;QD=16.56;ReadPosRankSum=1.972	GT:AD:DP:GQ:PL	0/1:35,36:71:99:1204,0,1129
chrXIV	370724	.	T	C	1306.77	PASS	AC=1;AF=0.5;AN=2;BaseQRankSum=0.562;DP=86;Dels=0.0;FS=4.155;HaplotypeScore=0.0;MLEAC=1;MLEAF=0.5;MQ=42.0;MQ0=0;MQRankSum=0.164;QD=15.19;ReadPosRankSum=0.121	GT:AD:DP:GQ:PL	0/1:45,41:86:99:1335,0,1576
chrXIV	392099	.	C	T	1121.77	PASS	AC=1;AF=0.5;AN=2;BaseQRankSum=-1.441;DP=64;Dels=0.0;FS=0.953;HaplotypeScore=0.0;MLEAC=1;MLEAF=0.5;MQ=42.0;MQ0=0;MQRankSum=-0.169;QD=17.53;ReadPosRankSum=-0.02	GT:AD:DP:GQ:PL	0/1:28,36:64:99:1150,0,807
chrXIV	396683	.	T	C	1266.77	PASS	AC=1;AF=0.5;AN=2;BaseQRankSum=0.433;DP=80;Dels=0.0;FS=16.105;HaplotypeScore=0.734;MLEAC=1;MLEAF=0.5;MQ=42.0;MQ0=0;MQRankSum=0.241;QD=15.83;ReadPosRankSum=-0.905	GT:AD:DP:GQ:PL	0/1:41,39:80:99:1295,0,1401
chrXIV	396759	.	T	C	1138.77	PASS	AC=1;AF=0.5;AN=2;BaseQRankSum=0.431;DP=71;Dels=0.0;FS=0.912;HaplotypeScore=0.9999;MLEAC=1;MLEAF=0.5;MQ=42.0;MQ0=0;MQRankSum=0.121;QD=16.04;ReadPosRankSum=0.673	GT:AD:DP:GQ:PL	0/1:35,36:71:99:1167,0,1146
chrXIV	399363	.	T	C	1102.77	PASS	AC=1;AF=0.5;AN=2;BaseQRankSum=2.684;DP=81;Dels=0.0;FS=9.23;HaplotypeScore=0.0;MLEAC=1;MLEAF=0.5;MQ=42.0;MQ0=0;MQRankSum=-1.316;QD=13.61;ReadPosRankSum=-0.292	GT:AD:DP:GQ:PL	0/1:47,34:81:99:1131,0,1645
chrXIV	414558	.	C	T	2032.77	PASS	AC=1;AF=0.5;AN=2;BaseQRankSum=2.807;DP=105;Dels=0.0;FS=3.719;HaplotypeScore=1.4679;MLEAC=1;MLEAF=0.5;MQ=42.0;MQ0=0;MQRankSum=-1.033;QD=19.36;ReadPosRankSum=0.942	GT:AD:DP:GQ:PL	0/1:45,60:105:99:2061,0,1371
chrXIV	414993	.	T	C	782.77	PASS	AC=1;AF=0.5;AN=2;BaseQRankSum=0.751;DP=50;Dels=0.0;FS=1.093;HaplotypeScore=0.0;MLEAC=1;MLEAF=0.5;MQ=41.23;MQ0=0;MQRankSum=-1.232;QD=15.66;ReadPosRankSum=-0.09	GT:AD:DP:GQ:PL	0/1:23,26:49:99:811,0,731
chrXIV	416293	.	C	T	1192.77	PASS	AC=1;AF=0.5;AN=2;BaseQRankSum=1.813;DP=59;Dels=0.0;FS=0.0;HaplotypeScore=1.6208;MLEAC=1;MLEAF=0.5;MQ=41.97;MQ0=0;MQRankSum=0.702;QD=20.22;ReadPosRankSum=-0.023	GT:AD:DP:GQ:PL	0/1:24,35:59:99:1221,0,762
chrXIV	418038	.	T	C	1295.77	PASS	AC=1;AF=0.5;AN=2;BaseQRankSum=1.555;DP=89;Dels=0.0;FS=0.0;HaplotypeScore=0.0;MLEAC=1;MLEAF=0.5;MQ=42.0;MQ0=0;MQRankSum=0.804;QD=14.56;ReadPosRankSum=1.711	GT:AD:DP:GQ:PL	0/1:49,40:89:99:1324,0,1579
chrXIV	434095	.	C	T	1434.77	PASS	AC=1;AF=0.5;AN=2;BaseQRankSum=0.807;DP=78;Dels=0.0;FS=9.628;HaplotypeScore=0.0;MLEAC=1;MLEAF=0.5;MQ=42.0;MQ0=0;MQRankSum=-0.626;QD=18.39;ReadPosRankSum=-0.556	GT:AD:DP:GQ:PL	0/1:36,42:78:99:1463,0,1183
chrXIV	441870	.	C	T	670.77	PASS	AC=1;AF=0.5;AN=2;BaseQRankSum=1.857;DP=54;Dels=0.0;FS=3.844;HaplotypeScore=0.0;MLEAC=1;MLEAF=0.5;MQ=42.0;MQ0=0;MQRankSum=-1.118;QD=12.42;ReadPosRankSum=0.29	GT:AD:DP:GQ:PL	0/1:32,22:54:99:699,0,1000
chrXIV	445740	.	T	C	1274.77	PASS	AC=1;AF=0.5;AN=2;BaseQRankSum=0.761;DP=75;Dels=0.0;FS=1.991;HaplotypeScore=0.6651;MLEAC=1;MLEAF=0.5;MQ=42.0;MQ0=0;MQRankSum=-1.4;QD=17.0;ReadPosRankSum=-0.548	GT:AD:DP:GQ:PL	0/1:34,41:75:99:1303,0,1122
chrXIV	457216	.	T	C	1072.77	PASS	AC=1;AF=0.5;AN=2;BaseQRankSum=0.953;DP=71;Dels=0.0;FS=6.235;HaplotypeScore=0.9159;MLEAC=1;MLEAF=0.5;MQ=41.77;MQ0=0;MQRankSum=-0.965;QD=15.11;ReadPosRankSum=0.549	GT:AD:DP:GQ:PL	0/1:39,32:71:99:1101,0,1306
chrXIV	457481	.	T	C	1082.77	PASS	AC=1;AF=0.5;AN=2;BaseQRankSum=0.408;DP=63;Dels=0.0;FS=0.0;HaplotypeScore=0.9867;MLEAC=1;MLEAF=0.5;MQ=41.97;MQ0=0;MQRankSum=-1.017;QD=17.19;ReadPosRankSum=1.57	GT:AD:DP:GQ:PL	0/1:28,35:63:99:1111,0,885
chrXIV	458577	.	T	C	1304.77	PASS	AC=1;AF=0.5;AN=2;BaseQRankSum=-0.854;DP=64;Dels=0.0;FS=6.905;HaplotypeScore=0.0;MLEAC=1;MLEAF=0.5;MQ=42.0;MQ0=0;MQRankSum=-0.581;QD=20.39;ReadPosRankSum=1.292	GT:AD:DP:GQ:PL	0/1:26,38:64:99:1333,0,864
chrXIV	459257	.	T	C	1758.77	PASS	AC=1;AF=0.5;AN=2;BaseQRankSum=0.659;DP=87;Dels=0.0;FS=2.939;HaplotypeScore=0.0;MLEAC=1;MLEAF=0.5;MQ=42.0;MQ0=0;MQRankSum=-1.133;QD=20.22;ReadPosRankSum=0.065	GT:AD:DP:GQ:PL	0/1:36,51:87:99:1787,0,1204
chrXIV	460416	.	T	C	1461.77	PASS	AC=1;AF=0.5;AN=2;BaseQRankSum=1.915;DP=74;Dels=0.0;FS=1.941;HaplotypeScore=0.0;MLEAC=1;MLEAF=0.5;MQ=42.0;MQ0=0;MQRankSum=-0.671;QD=19.75;ReadPosRankSum=0.049	GT:AD:DP:GQ:PL	0/1:32,42:74:99:1490,0,997
chrXIV	484134	.	C	T	1791.77	PASS	AC=1;AF=0.5;AN=2;BaseQRankSum=-0.029;DP=96;Dels=0.0;FS=1.666;HaplotypeScore=0.8321;MLEAC=1;MLEAF=0.5;MQ=42.0;MQ0=0;MQRankSum=-1.437;QD=18.66;ReadPosRankSum=-0.287	GT:AD:DP:GQ:PL	0/1:43,53:96:99:1820,0,1448
chrXIV	485242	.	C	T	779.77	PASS	AC=1;AF=0.5;AN=2;BaseQRankSum=-1.167;DP=56;Dels=0.0;FS=5.551;HaplotypeScore=0.0;MLEAC=1;MLEAF=0.5;MQ=42.0;MQ0=0;MQRankSum=1.316;QD=13.92;ReadPosRankSum=-0.207	GT:AD:DP:GQ:PL	0/1:32,24:56:99:808,0,1145
chrXIV	491510	.	C	T	1106.77	PASS	AC=1;AF=0.5;AN=2;BaseQRankSum=0.037;DP=75;Dels=0.0;FS=3.198;HaplotypeScore=0.0;MLEAC=1;MLEAF=0.5;MQ=42.0;MQ0=0;MQRankSum=-0.366;QD=14.76;ReadPosRankSum=-0.483	GT:AD:DP:GQ:PL	0/1:40,35:75:99:1135,0,1402
chrXIV	507175	.	T	C	1212.77	PASS	AC=1;AF=0.5;AN=2;BaseQRankSum=-0.565;DP=77;Dels=0.0;FS=7.729;HaplotypeScore=0.0;MLEAC=1;MLEAF=0.5;MQ=41.81;MQ0=0;MQRankSum=-0.515;QD=15.75;ReadPosRankSum=-0.229	GT:AD:DP:GQ:PL	0/1:38,39:77:99:1241,0,1285
chrXIV	508360	.	T	C	1403.77	PASS	AC=1;AF=0.5;AN=2;BaseQRankSum=0.193;DP=71;Dels=0.0;FS=0.0;HaplotypeScore=0.0;MLEAC=1;MLEAF=0.5;MQ=42.0;MQ0=0;MQRankSum=1.316;QD=19.77;ReadPosRankSum=0.24	GT:AD:DP:GQ:PL	0/1:29,42:71:99:1432,0,935
chrXIV	511916	.	T	C	1695.77	PASS	AC=1;AF=0.5;AN=2;BaseQRankSum=-0.26;DP=88;Dels=0.0;FS=0.805;HaplotypeScore=0.0;MLEAC=1;MLEAF=0.5;MQ=42.0;MQ0=0;MQRankSum=-0.176;QD=19.27;ReadPosRankSum=1.109	GT:AD:DP:GQ:PL	0/1:39,49:88:99:1724,0,1316
chrXIV	513485	.	T	C	1304.77	PASS	AC=1;AF=0.5;AN=2;BaseQRankSum=0.442;DP=76;Dels=0.0;FS=0.0;HaplotypeScore=0.0;MLEAC=1;MLEAF=0.5;MQ=42.0;MQ0=0;MQRankSum=0.411;QD=17.17;ReadPosRankSum=-0.213	GT:AD:DP:GQ:PL	0/1:36,40:76:99:1333,0,1236
chrXIV	528294	.	T	C	1982.77	PASS	AC=1;AF=0.5;AN=2;BaseQRankSum=-0.603;DP=92;Dels=0.0;FS=0.807;HaplotypeScore=0.0;MLEAC=1;MLEAF=0.5;MQ=42.0;MQ0=0;MQRankSum=-1.568;QD=21.55;ReadPosRankSum=-0.949	GT:AD:DP:GQ:PL	0/1:35,57:92:99:2011,0,1154
chrXIV	547475	.	T	C	1134.77	PASS	AC=1;AF=0.5;AN=2;BaseQRankSum=-1.856;DP=69;Dels=0.0;FS=2.025;HaplotypeScore=0.0;MLEAC=1;MLEAF=0.5;MQ=42.0;MQ0=0;MQRankSum=0.499;QD=16.45;ReadPosRankSum=-0.895	GT:AD:DP:GQ:PL	0/1:33,36:69:99:1163,0,1121
chrXIV	549288	.	T	C	983.77	PASS	AC=1;AF=0.5;AN=2;BaseQRankSum=0.495;DP=60;Dels=0.0;FS=2.188;HaplotypeScore=0.0;MLEAC=1;MLEAF=0.5;MQ=42.0;MQ0=0;MQRankSum=0.318;QD=16.4;ReadPosRankSum=-0.096	GT:AD:DP:GQ:PL	0/1:30,30:60:99:1012,0,1029
chrXIV	586034	.	T	C	1039.77	PASS	AC=1;AF=0.5;AN=2;BaseQRankSum=-0.303;DP=78;Dels=0.0;FS=3.034;HaplotypeScore=0.9789;MLEAC=1;MLEAF=0.5;MQ=42.0;MQ0=0;MQRankSum=-1.466;QD=13.33;ReadPosRankSum=-0.587	GT:AD:DP:GQ:PL	0/1:45,33:78:99:1068,0,1579
chrXIV	586307	.	C	T	1614.77	PASS	AC=1;AF=0.5;AN=2;BaseQRankSum=0.091;DP=91;Dels=0.0;FS=12.919;HaplotypeScore=0.9993;MLEAC=1;MLEAF=0.5;MQ=42.0;MQ0=0;MQRankSum=0.926;QD=17.74;ReadPosRankSum=-0.004	GT:AD:DP:GQ:PL	0/1:43,48:91:99:1643,0,1450
chrXIV	590150	.	C	T	1716.77	PASS	AC=1;AF=0.5;AN=2;BaseQRankSum=-0.494;DP=81;Dels=0.0;FS=4.514;HaplotypeScore=0.7887;MLEAC=1;MLEAF=0.5;MQ=42.0;MQ0=0;MQRankSum=0.709;QD=21.19;ReadPosRankSum=-1.178	GT:AD:DP:GQ:PL	0/1:30,51:81:99:1745,0,870
chrXIV	598168	.	A	C	138.77	PASS	AC=1;AF=0.5;AN=2;BaseQRankSum=1.986;DP=57;Dels=0.0;FS=16.73;HaplotypeScore=0.0;MLEAC=1;MLEAF=0.5;MQ=40.83;MQ0=0;MQRankSum=-1.205;QD=2.43;ReadPosRankSum=-1.093	GT:AD:DP:GQ:PL	0/1:47,9:56:99:167,0,1646
chrXIV	598280	.	G	T	397.77	PASS	AC=1;AF=0.5;AN=2;BaseQRankSum=0.945;DP=90;Dels=0.0;FS=42.716;HaplotypeScore=1.6553;MLEAC=1;MLEAF=0.5;MQ=41.44;MQ0=0;MQRankSum=-1.226;QD=4.42;ReadPosRankSum=0.715	GT:AD:DP:GQ:PL	0/1:73,17:90:99:426,0,2549
chrXIV	598681	.	G	A	1908.77	PASS	AC=1;AF=0.5;AN=2;BaseQRankSum=-0.595;DP=132;Dels=0.0;FS=4.178;HaplotypeScore=1.9577;MLEAC=1;MLEAF=0.5;MQ=42.0;MQ0=0;MQRankSum=-1.25;QD=14.46;ReadPosRankSum=0.192	GT:AD:DP:GQ:PL	0/1:73,59:132:99:1937,0,2435
chrXIV	616688	.	C	T	1477.77	PASS	AC=1;AF=0.5;AN=2;BaseQRankSum=-0.857;DP=93;Dels=0.0;FS=6.671;HaplotypeScore=0.0;MLEAC=1;MLEAF=0.5;MQ=42.0;MQ0=0;MQRankSum=-1.241;QD=15.89;ReadPosRankSum=0.711	GT:AD:DP:GQ:PL	0/1:47,46:93:99:1506,0,1594
chrXIV	641659	.	T	C	1518.77	PASS	AC=1;AF=0.5;AN=2;BaseQRankSum=-0.272;DP=82;Dels=0.0;FS=3.013;HaplotypeScore=2.6141;MLEAC=1;MLEAF=0.5;MQ=41.83;MQ0=0;MQRankSum=0.215;QD=18.52;ReadPosRankSum=1.034	GT:AD:DP:GQ:PL	0/1:35,46:82:99:1547,0,1172
chrXIV	643942	.	T	C	1369.77	PASS	AC=1;AF=0.5;AN=2;BaseQRankSum=0.041;DP=71;Dels=0.0;FS=0.92;HaplotypeScore=0.0;MLEAC=1;MLEAF=0.5;MQ=42.0;MQ0=0;MQRankSum=-1.269;QD=19.29;ReadPosRankSum=1.269	GT:AD:DP:GQ:PL	0/1:31,40:71:99:1398,0,1048
chrXIV	651391	.	T	C	1339.77	PASS	AC=1;AF=0.5;AN=2;BaseQRankSum=-0.148;DP=70;Dels=0.0;FS=4.87;HaplotypeScore=0.0;MLEAC=1;MLEAF=0.5;MQ=42.0;MQ0=0;MQRankSum=-0.409;QD=19.14;ReadPosRankSum=-1.027	GT:AD:DP:GQ:PL	0/1:30,40:70:99:1368,0,998
chrXIV	666168	.	T	C	986.77	PASS	AC=1;AF=0.5;AN=2;BaseQRankSum=1.655;DP=62;Dels=0.0;FS=3.378;HaplotypeScore=0.0;MLEAC=1;MLEAF=0.5;MQ=42.0;MQ0=0;MQRankSum=-0.782;QD=15.92;ReadPosRankSum=0.19	GT:AD:DP:GQ:PL	0/1:32,30:62:99:1015,0,1058
chrXIV	666749	.	T	C	1082.77	PASS	AC=1;AF=0.5;AN=2;BaseQRankSum=2.015;DP=67;Dels=0.0;FS=3.415;HaplotypeScore=0.734;MLEAC=1;MLEAF=0.5;MQ=42.0;MQ0=0;MQRankSum=1.036;QD=16.16;ReadPosRankSum=0.747	GT:AD:DP:GQ:PL	0/1:35,32:67:99:1111,0,1182
chrXIV	680456	.	T	C	1114.77	PASS	AC=1;AF=0.5;AN=2;BaseQRankSum=0.318;DP=64;Dels=0.0;FS=0.975;HaplotypeScore=0.0;MLEAC=1;MLEAF=0.5;MQ=42.0;MQ0=0;MQRankSum=0.264;QD=17.42;ReadPosRankSum=-0.602	GT:AD:DP:GQ:PL	0/1:28,36:64:99:1143,0,931
chrXIV	705615	.	C	T	1406.77	PASS	AC=1;AF=0.5;AN=2;BaseQRankSum=0.497;DP=89;Dels=0.0;FS=0.804;HaplotypeScore=0.0;MLEAC=1;MLEAF=0.5;MQ=42.0;MQ0=0;MQRankSum=-1.174;QD=15.81;ReadPosRankSum=1.5	GT:AD:DP:GQ:PL	0/1:46,42:88:99:1435,0,1596
chrXIV	731338	.	T	C	1146.77	PASS	AC=1;AF=0.5;AN=2;BaseQRankSum=-2.623;DP=69;Dels=0.0;FS=0.0;HaplotypeScore=0.9993;MLEAC=1;MLEAF=0.5;MQ=41.97;MQ0=0;MQRankSum=-1.326;QD=16.62;ReadPosRankSum=-0.138	GT:AD:DP:GQ:PL	0/1:34,35:69:99:1175,0,1182
chrXIV	732518	.	C	T	1118.77	PASS	AC=1;AF=0.5;AN=2;BaseQRankSum=0.302;DP=79;Dels=0.0;FS=4.613;HaplotypeScore=0.0;MLEAC=1;MLEAF=0.5;MQ=42.0;MQ0=0;MQRankSum=-0.965;QD=14.16;ReadPosRankSum=0.134	GT:AD:DP:GQ:PL	0/1:45,34:79:99:1147,0,1455
chrXIV	734809	.	T	C	1339.77	PASS	AC=1;AF=0.5;AN=2;BaseQRankSum=2.25;DP=79;Dels=0.0;FS=5.896;HaplotypeScore=0.9832;MLEAC=1;MLEAF=0.5;MQ=41.98;MQ0=0;MQRankSum=1.25;QD=16.96;ReadPosRankSum=1.613	GT:AD:DP:GQ:PL	0/1:39,40:79:99:1368,0,1230
chrXIV	745084	.	T	C	1003.77	PASS	AC=1;AF=0.5;AN=2;BaseQRankSum=-0.191;DP=74;Dels=0.0;FS=1.943;HaplotypeScore=0.0;MLEAC=1;MLEAF=0.5;MQ=42.0;MQ0=0;MQRankSum=1.118;QD=13.56;ReadPosRankSum=-0.049	GT:AD:DP:GQ:PL	0/1:42,32:74:99:1032,0,1462
chrXIV	761069	.	C	T	956.77	PASS	AC=1;AF=0.5;AN=2;BaseQRankSum=0.778;DP=75;Dels=0.0;FS=0.0;HaplotypeScore=0.0;MLEAC=1;MLEAF=0.5;MQ=41.72;MQ0=1;MQRankSum=-0.274;QD=12.76;ReadPosRankSum=1.074	GT:AD:DP:GQ:PL	0/1:43,32:75:99:985,0,1481
chrXIV	768795	.	T	C	1205.77	PASS	AC=1;AF=0.5;AN=2;BaseQRankSum=-2.269;DP=80;Dels=0.0;FS=0.826;HaplotypeScore=0.0;MLEAC=1;MLEAF=0.5;MQ=42.0;MQ0=0;MQRankSum=0.65;QD=15.07;ReadPosRankSum=-3.088	GT:AD:DP:GQ:PL	0/1:42,38:80:99:1234,0,1391
chrXIV	779293	.	C	A	140.77	PASS	AC=1;AF=0.5;AN=2;BaseQRankSum=-1.2;DP=40;Dels=0.0;FS=56.685;HaplotypeScore=4.999;MLEAC=1;MLEAF=0.5;MQ=40.46;MQ0=0;MQRankSum=-2.857;QD=3.52;ReadPosRankSum=-4.108	GT:AD:DP:GQ:PL	0/1:32,8:40:99:169,0,1149
chrXIV	779327	.	G	A	151.77	PASS	AC=1;AF=0.5;AN=2;BaseQRankSum=-0.122;DP=49;Dels=0.0;FS=42.684;HaplotypeScore=6.7852;MLEAC=1;MLEAF=0.5;MQ=40.71;MQ0=0;MQRankSum=-0.122;QD=3.1;ReadPosRankSum=-4.287	GT:AD:DP:GQ:PL	0/1:41,8:49:99:180,0,1289
chrXIV	781075	.	C	T	1202.77	PASS	AC=1;AF=0.5;AN=2;BaseQRankSum=1.134;DP=73;Dels=0.0;FS=3.248;HaplotypeScore=0.9734;MLEAC=1;MLEAF=0.5;MQ=40.82;MQ0=3;MQRankSum=0.053;QD=16.48;ReadPosRankSum=0.429	GT:AD:DP:GQ:PL	0/1:37,36:73:99:1231,0,1136
chrXV	127695	.	G	A	1490.77	PASS	AC=1;AF=0.5;AN=2;BaseQRankSum=-0.989;DP=90;Dels=0.0;FS=3.892;HaplotypeScore=0.0;MLEAC=1;MLEAF=0.5;MQ=42.0;MQ0=0;MQRankSum=-1.142;QD=16.56;ReadPosRankSum=0.997	GT:AD:DP:GQ:PL	0/1:44,46:90:99:1519,0,1448
chrXV	128847	.	A	G	774.77	PASS	AC=1;AF=0.5;AN=2;BaseQRankSum=0.219;DP=60;Dels=0.0;FS=0.0;HaplotypeScore=0.0;MLEAC=1;MLEAF=0.5;MQ=42.0;MQ0=0;MQRankSum=-0.445;QD=12.91;ReadPosRankSum=-0.43	GT:AD:DP:GQ:PL	0/1:36,24:60:99:803,0,1263
chrXV	211625	.	A	G	1580.77	PASS	AC=1;AF=0.5;AN=2;BaseQRankSum=-1.442;DP=85;Dels=0.0;FS=0.0;HaplotypeScore=0.5784;MLEAC=1;MLEAF=0.5;MQ=42.0;MQ0=0;MQRankSum=-0.172;QD=18.6;ReadPosRankSum=2.227	GT:AD:DP:GQ:PL	0/1:39,46:85:99:1609,0,1281
chrXV	214948	.	A	G	1425.77	PASS	AC=1;AF=0.5;AN=2;BaseQRankSum=-0.141;DP=84;Dels=0.0;FS=1.812;HaplotypeScore=0.0;MLEAC=1;MLEAF=0.5;MQ=42.0;MQ0=0;MQRankSum=1.556;QD=16.97;ReadPosRankSum=-0.817	GT:AD:DP:GQ:PL	0/1:39,44:83:99:1454,0,1351
chrXV	230722	.	G	A	1462.77	PASS	AC=1;AF=0.5;AN=2;BaseQRankSum=-0.359;DP=86;Dels=0.0;FS=1.767;HaplotypeScore=0.8321;MLEAC=1;MLEAF=0.5;MQ=42.0;MQ0=0;MQRankSum=-1.309;QD=17.01;ReadPosRankSum=-1.395	GT:AD:DP:GQ:PL	0/1:42,44:86:99:1491,0,1432
chrXV	236360	.	C	A	171.77	PASS	AC=1;AF=0.5;AN=2;BaseQRankSum=3.262;DP=46;Dels=0.0;FS=0.0;HaplotypeScore=2.9995;MLEAC=1;MLEAF=0.5;MQ=40.58;MQ0=0;MQRankSum=-1.079;QD=3.73;ReadPosRankSum=-2.17	GT:AD:DP:GQ:PL	0/1:36,10:46:99:200,0,1160
chrXV	238798	.	A	G	175.77	PASS	AC=1;AF=0.5;AN=2;BaseQRankSum=1.284;DP=71;Dels=0.0;FS=2.955;HaplotypeScore=0.8941;MLEAC=1;MLEAF=0.5;MQ=42.0;MQ0=0;MQRankSum=0.193;QD=2.48;ReadPosRankSum=0.227	GT:AD:DP:GQ:PL	0/1:60,10:71:99:204,0,2144
chrXV	239004	.	A	G	1192.77	PASS	AC=1;AF=0.5;AN=2;BaseQRankSum=0.059;DP=74;Dels=0.0;FS=9.896;HaplotypeScore=0.0;MLEAC=1;MLEAF=0.5;MQ=41.81;MQ0=0;MQRankSum=0.665;QD=16.12;ReadPosRankSum=0.124	GT:AD:DP:GQ:PL	0/1:38,36:74:99:1221,0,1334
chrXV	257148	.	A	G	1045.77	PASS	AC=1;AF=0.5;AN=2;BaseQRankSum=0.498;DP=61;Dels=0.0;FS=3.503;HaplotypeScore=0.0;MLEAC=1;MLEAF=0.5;MQ=41.94;MQ0=0;MQRankSum=-0.339;QD=17.14;ReadPosRankSum=-0.773	GT:AD:DP:GQ:PL	0/1:29,32:61:99:1074,0,959
chrXV	260296	.	A	G	1444.77	PASS	AC=1;AF=0.5;AN=2;BaseQRankSum=-0.734;DP=87;Dels=0.0;FS=0.0;HaplotypeScore=0.0;MLEAC=1;MLEAF=0.5;MQ=42.0;MQ0=0;MQRankSum=-0.149;QD=16.61;ReadPosRankSum=0.828	GT:AD:DP:GQ:PL	0/1:44,43:87:99:1473,0,1527
chrXV	261292	.	A	G	966.77	PASS	AC=1;AF=0.5;AN=2;BaseQRankSum=2.112;DP=67;Dels=0.0;FS=7.824;HaplotypeScore=0.0;MLEAC=1;MLEAF=0.5;MQ=42.0;MQ0=0;MQRankSum=-1.444;QD=14.43;ReadPosRankSum=-0.322	GT:AD:DP:GQ:PL	0/1:37,30:67:99:995,0,1312
chrXV	287824	.	A	G	737.77	PASS	AC=1;AF=0.5;AN=2;BaseQRankSum=1.998;DP=59;Dels=0.0;FS=0.0;HaplotypeScore=0.0;MLEAC=1;MLEAF=0.5;MQ=42.0;MQ0=0;MQRankSum=0.748;QD=12.5;ReadPosRankSum=0.008	GT:AD:DP:GQ:PL	0/1:35,24:59:99:766,0,1211
chrXV	298435	.	G	A	928.77	PASS	AC=1;AF=0.5;AN=2;BaseQRankSum=0.907;DP=72;Dels=0.0;FS=6.312;HaplotypeScore=0.0;MLEAC=1;MLEAF=0.5;MQ=42.0;MQ0=0;MQRankSum=-0.126;QD=12.9;ReadPosRankSum=-0.517	GT:AD:DP:GQ:PL	0/1:43,29:72:99:957,0,1510
chrXV	314246	.	A	G	267.77	PASS	AC=1;AF=0.5;AN=2;BaseQRankSum=0.981;DP=81;Dels=0.0;FS=13.766;HaplotypeScore=0.0;MLEAC=1;MLEAF=0.5;MQ=42.0;MQ0=0;MQRankSum=-0.543;QD=3.31;ReadPosRankSum=1.018	GT:AD:DP:GQ:PL	0/1:67,14:81:99:296,0,2173
chrXV	317212	.	A	G	1081.77	PASS	AC=1;AF=0.5;AN=2;BaseQRankSum=1.0;DP=64;Dels=0.0;FS=0.0;HaplotypeScore=0.0;MLEAC=1;MLEAF=0.5;MQ=42.0;MQ0=0;MQRankSum=1.202;QD=16.9;ReadPosRankSum=0.557	GT:AD:DP:GQ:PL	0/1:32,32:64:99:1110,0,1093
chrXV	318896	.	A	G	1430.77	PASS	AC=1;AF=0.5;AN=2;BaseQRankSum=-0.91;DP=88;Dels=0.0;FS=0.0;HaplotypeScore=0.9332;MLEAC=1;MLEAF=0.5;MQ=42.0;MQ0=0;MQRankSum=-0.576;QD=16.26;ReadPosRankSum=1.077	GT:AD:DP:GQ:PL	0/1:45,43:88:99:1459,0,1575
chrXV	319003	.	A	G	1954.77	PASS	AC=1;AF=0.5;AN=2;BaseQRankSum=0.732;DP=92;Dels=0.0;FS=0.0;HaplotypeScore=0.0;MLEAC=1;MLEAF=0.5;MQ=42.0;MQ0=0;MQRankSum=-0.66;QD=21.25;ReadPosRankSum=0.412	GT:AD:DP:GQ:PL	0/1:36,56:92:99:1983,0,1163
chrXV	320032	.	G	A	1415.77	PASS	AC=1;AF=0.5;AN=2;BaseQRankSum=0.241;DP=83;Dels=0.0;FS=15.458;HaplotypeScore=0.9894;MLEAC=1;MLEAF=0.5;MQ=42.0;MQ0=0;MQRankSum=0.66;QD=17.06;ReadPosRankSum=0.387	GT:AD:DP:GQ:PL	0/1:41,42:83:99:1444,0,1375
chrXV	322154	.	A	G	1433.77	PASS	AC=1;AF=0.5;AN=2;BaseQRankSum=0.854;DP=78;Dels=0.01;FS=0.859;HaplotypeScore=2.8995;MLEAC=1;MLEAF=0.5;MQ=42.0;MQ0=0;MQRankSum=-1.386;QD=18.38;ReadPosRankSum=-0.588	GT:AD:DP:GQ:PL	0/1:35,42:77:99:1462,0,1118
chrXV	360999	.	A	G	1398.77	PASS	AC=1;AF=0.5;AN=2;BaseQRankSum=0.422;DP=82;Dels=0.0;FS=1.78;HaplotypeScore=0.0;MLEAC=1;MLEAF=0.5;MQ=42.0;MQ0=0;MQRankSum=0.199;QD=17.06;ReadPosRankSum=1.572	GT:AD:DP:GQ:PL	0/1:40,42:82:99:1427,0,1290
chrXV	363099	.	A	G	872.77	PASS	AC=1;AF=0.5;AN=2;BaseQRankSum=0.672;DP=66;Dels=0.0;FS=2.113;HaplotypeScore=0.0;MLEAC=1;MLEAF=0.5;MQ=42.0;MQ0=0;MQRankSum=0.969;QD=13.22;ReadPosRankSum=0.181	GT:AD:DP:GQ:PL	0/1:37,29:66:99:901,0,1155
chrXV	366614	.	A	G	1416.77	PASS	AC=1;AF=0.5;AN=2;BaseQRankSum=1.301;DP=90;Dels=0.0;FS=3.993;HaplotypeScore=0.0;MLEAC=1;MLEAF=0.5;MQ=42.0;MQ0=0;MQRankSum=0.792;QD=15.74;ReadPosRankSum=-0.373	GT:AD:DP:GQ:PL	0/1:44,45:89:99:1445,0,1407
chrXV	391765	.	A	G	223.77	PASS	AC=1;AF=0.5;AN=2;BaseQRankSum=0.267;DP=52;Dels=0.0;FS=3.161;HaplotypeScore=0.0;MLEAC=1;MLEAF=0.5;MQ=42.0;MQ0=0;MQRankSum=0.43;QD=4.3;ReadPosRankSum=1.985	GT:AD:DP:GQ:PL	0/1:42,10:52:99:252,0,1531
chrXV	402757	.	A	G	1028.77	PASS	AC=1;AF=0.5;AN=2;BaseQRankSum=0.623;DP=77;Dels=0.0;FS=0.909;HaplotypeScore=0.9933;MLEAC=1;MLEAF=0.5;MQ=42.0;MQ0=0;MQRankSum=-1.652;QD=13.36;ReadPosRankSum=-0.86	GT:AD:DP:GQ:PL	0/1:44,33:77:99:1057,0,1568
chrXV	403851	.	A	G	920.77	PASS	AC=1;AF=0.5;AN=2;BaseQRankSum=0.018;DP=69;Dels=0.0;FS=3.224;HaplotypeScore=0.0;MLEAC=1;MLEAF=0.5;MQ=41.97;MQ0=0;MQRankSum=0.72;QD=13.34;ReadPosRankSum=-0.817	GT:AD:DP:GQ:PL	0/1:39,30:69:99:949,0,1352
chrXV	405488	.	A	G	1439.77	PASS	AC=1;AF=0.5;AN=2;BaseQRankSum=0.309;DP=79;Dels=0.0;FS=16.065;HaplotypeScore=1.7172;MLEAC=1;MLEAF=0.5;MQ=42.0;MQ0=0;MQRankSum=-0.693;QD=18.22;ReadPosRankSum=-0.752	GT:AD:DP:GQ:PL	0/1:37,42:79:99:1468,0,1248
chrXV	427018	.	G	A	1045.77	PASS	AC=1;AF=0.5;AN=2;BaseQRankSum=0.859;DP=76;Dels=0.0;FS=11.973;HaplotypeScore=0.6651;MLEAC=1;MLEAF=0.5;MQ=42.0;MQ0=0;MQRankSum=-0.262;QD=13.76;ReadPosRankSum=2.578	GT:AD:DP:GQ:PL	0/1:43,33:76:99:1074,0,1471
chrXV	433033	.	A	G	947.77	PASS	AC=1;AF=0.5;AN=2;BaseQRankSum=0.869;DP=56;Dels=0.0;FS=0.995;HaplotypeScore=0.0;MLEAC=1;MLEAF=0.5;MQ=41.97;MQ0=0;MQRankSum=0.574;QD=16.92;ReadPosRankSum=0.213	GT:AD:DP:GQ:PL	0/1:27,29:56:99:976,0,929
chrXV	434107	.	A	G	1079.77	PASS	AC=1;AF=0.5;AN=2;BaseQRankSum=0.241;DP=77;Dels=0.0;FS=4.371;HaplotypeScore=0.0;MLEAC=1;MLEAF=0.5;MQ=42.0;MQ0=0;MQRankSum=-0.108;QD=14.02;ReadPosRankSum=-2.036	GT:AD:DP:GQ:PL	0/1:43,34:77:99:1108,0,1398
chrXV	446307	.	A	G	1365.77	PASS	AC=1;AF=0.5;AN=2;BaseQRankSum=1.903;DP=89;Dels=0.0;FS=0.0;HaplotypeScore=0.0;MLEAC=1;MLEAF=0.5;MQ=42.0;MQ0=0;MQRankSum=2.034;QD=15.35;ReadPosRankSum=-0.547	GT:AD:DP:GQ:PL	0/1:47,42:89:99:1394,0,1553
chrXV	476573	.	G	A	1032.77	PASS	AC=1;AF=0.5;AN=2;BaseQRankSum=0.224;DP=61;Dels=0.0;FS=0.0;HaplotypeScore=0.0;MLEAC=1;MLEAF=0.5;MQ=41.97;MQ0=0;MQRankSum=-0.988;QD=16.93;ReadPosRankSum=1.435	GT:AD:DP:GQ:PL	0/1:30,31:61:99:1061,0,1046
chrXV	479598	.	G	A	825.77	PASS	AC=1;AF=0.5;AN=2;BaseQRankSum=-1.186;DP=72;Dels=0.0;FS=3.269;HaplotypeScore=0.0;MLEAC=1;MLEAF=0.5;MQ=42.0;MQ0=0;MQRankSum=-1.058;QD=11.47;ReadPosRankSum=-0.07	GT:AD:DP:GQ:PL	0/1:45,27:72:99:854,0,1577
chrXV	485953	.	A	G	1751.77	PASS	AC=1;AF=0.5;AN=2;BaseQRankSum=0.389;DP=99;Dels=0.0;FS=7.935;HaplotypeScore=0.0;MLEAC=1;MLEAF=0.5;MQ=42.0;MQ0=0;MQRankSum=1.236;QD=17.69;ReadPosRankSum=-0.858	GT:AD:DP:GQ:PL	0/1:48,51:99:99:1780,0,1611
chrXV	501180	.	A	G	901.77	PASS	AC=1;AF=0.5;AN=2;BaseQRankSum=0.447;DP=83;Dels=0.0;FS=6.002;HaplotypeScore=0.9332;MLEAC=1;MLEAF=0.5;MQ=42.0;MQ0=0;MQRankSum=-0.231;QD=10.86;ReadPosRankSum=0.306	GT:AD:DP:GQ:PL	0/1:52,31:83:99:930,0,1836
chrXV	508779	.	G	A	970.77	PASS	AC=1;AF=0.5;AN=2;BaseQRankSum=-0.669;DP=62;Dels=0.0;FS=4.921;HaplotypeScore=0.0;MLEAC=1;MLEAF=0.5;MQ=42.0;MQ0=0;MQRankSum=-0.063;QD=15.66;ReadPosRankSum=0.993	GT:AD:DP:GQ:PL	0/1:32,30:62:99:999,0,1049
chrXV	528093	.	A	G	554.77	PASS	AC=1;AF=0.5;AN=2;BaseQRankSum=0.714;DP=37;Dels=0.0;FS=0.0;HaplotypeScore=0.5784;MLEAC=1;MLEAF=0.5;MQ=42.0;MQ0=0;MQRankSum=-0.684;QD=14.99;ReadPosRankSum=1.231	GT:AD:DP:GQ:PL	0/1:18,19:37:99:583,0,455
chrXV	536982	.	C	T	629.77	PASS	AC=1;AF=0.5;AN=2;BaseQRankSum=-1.009;DP=38;Dels=0.0;FS=21.97;HaplotypeScore=12.83;MLEAC=1;MLEAF=0.5;MQ=41.25;MQ0=0;MQRankSum=-0.044;QD=16.57;ReadPosRankSum=2.295	GT:AD:DP:GQ:PL	0/1:18,20:38:99:658,0,594
chrXV	569760	.	A	G	1257.77	PASS	AC=1;AF=0.5;AN=2;BaseQRankSum=0.684;DP=90;Dels=0.0;FS=1.783;HaplotypeScore=0.734;MLEAC=1;MLEAF=0.5;MQ=42.0;MQ0=0;MQRankSum=-1.331;QD=13.98;ReadPosRankSum=1.033	GT:AD:DP:GQ:PL	0/1:51,39:90:99:1286,0,1682
chrXV	572264	.	G	A	1478.77	PASS	AC=1;AF=0.5;AN=2;BaseQRankSum=-1.237;DP=75;Dels=0.0;FS=4.478;HaplotypeScore=0.0;MLEAC=1;MLEAF=0.5;MQ=42.0;MQ0=0;MQRankSum=-0.348;QD=19.72;ReadPosRankSum=-0.659	GT:AD:DP:GQ:PL	0/1:32,43:75:99:1507,0,1048
chrXV	580568	.	G	A	1490.77	PASS	AC=1;AF=0.5;AN=2;BaseQRankSum=1.057;DP=93;Dels=0.0;FS=2.707;HaplotypeScore=0.0;MLEAC=1;MLEAF=0.5;MQ=42.0;MQ0=0;MQRankSum=-2.51;QD=16.03;ReadPosRankSum=-1.511	GT:AD:DP:GQ:PL	0/1:48,45:93:99:1519,0,1590
chrXV	580894	.	G	A	1486.77	PASS	AC=1;AF=0.5;AN=2;BaseQRankSum=1.858;DP=91;Dels=0.0;FS=0.808;HaplotypeScore=0.0;MLEAC=1;MLEAF=0.5;MQ=41.96;MQ0=0;MQRankSum=1.26;QD=16.34;ReadPosRankSum=-0.679	GT:AD:DP:GQ:PL	0/1:43,47:90:99:1515,0,1441
chrXV	585097	.	G	A	1224.77	PASS	AC=1;AF=0.5;AN=2;BaseQRankSum=-0.609;DP=82;Dels=0.0;FS=2.93;HaplotypeScore=0.0;MLEAC=1;MLEAF=0.5;MQ=42.0;MQ0=0;MQRankSum=0.767;QD=14.94;ReadPosRankSum=-0.349	GT:AD:DP:GQ:PL	0/1:44,38:82:99:1253,0,1514
chrXV	602988	.	G	A	1071.77	PASS	AC=1;AF=0.5;AN=2;BaseQRankSum=-1.096;DP=66;Dels=0.0;FS=6.83;HaplotypeScore=0.6651;MLEAC=1;MLEAF=0.5;MQ=42.0;MQ0=0;MQRankSum=0.374;QD=16.24;ReadPosRankSum=-0.217	GT:AD:DP:GQ:PL	0/1:32,33:65:99:1100,0,1123
chrXV	603340	.	G	A	1239.77	PASS	AC=1;AF=0.5;AN=2;BaseQRankSum=0.464;DP=85;Dels=0.0;FS=2.899;HaplotypeScore=0.0;MLEAC=1;MLEAF=0.5;MQ=42.0;MQ0=0;MQRankSum=0.217;QD=14.59;ReadPosRankSum=0.756	GT:AD:DP:GQ:PL	0/1:47,38:85:99:1268,0,1628
chrXV	609469	.	G	A	1533.77	PASS	AC=1;AF=0.5;AN=2;BaseQRankSum=1.031;DP=81;Dels=0.0;FS=0.865;HaplotypeScore=0.0;MLEAC=1;MLEAF=0.5;MQ=42.0;MQ0=0;MQRankSum=0.413;QD=18.94;ReadPosRankSum=-0.451	GT:AD:DP:GQ:PL	0/1:36,45:81:99:1562,0,1199
chrXV	614496	.	A	G	1549.77	PASS	AC=1;AF=0.5;AN=2;BaseQRankSum=2.337;DP=90;Dels=0.0;FS=2.839;HaplotypeScore=0.0;MLEAC=1;MLEAF=0.5;MQ=42.0;MQ0=0;MQRankSum=-1.005;QD=17.22;ReadPosRankSum=0.626	GT:AD:DP:GQ:PL	0/1:44,46:90:99:1578,0,1506
chrXV	632324	.	A	G	928.77	PASS	AC=1;AF=0.5;AN=2;BaseQRankSum=0.16;DP=74;Dels=0.0;FS=3.207;HaplotypeScore=0.0;MLEAC=1;MLEAF=0.5;MQ=42.0;MQ0=0;MQRankSum=-1.239;QD=12.55;ReadPosRankSum=-0.083	GT:AD:DP:GQ:PL	0/1:44,30:74:99:957,0,1536
chrXV	640043	.	A	G	1668.77	PASS	AC=1;AF=0.5;AN=2;BaseQRankSum=2.632;DP=95;Dels=0.0;FS=5.128;HaplotypeScore=0.0;MLEAC=1;MLEAF=0.5;MQ=42.0;MQ0=0;MQRankSum=0.369;QD=17.57;ReadPosRankSum=-0.51	GT:AD:DP:GQ:PL	0/1:46,49:95:99:1697,0,1496
chrXV	643719	.	A	G	1242.77	PASS	AC=1;AF=0.5;AN=2;BaseQRankSum=-1.492;DP=82;Dels=0.0;FS=1.862;HaplotypeScore=0.0;MLEAC=1;MLEAF=0.5;MQ=42.0;MQ0=0;MQRankSum=2.553;QD=15.16;ReadPosRankSum=0.033	GT:AD:DP:GQ:PL	0/1:44,38:82:99:1271,0,1494
chrXV	675005	.	A	C	3237.77	PASS	AC=2;AF=1.0;AN=2;BaseQRankSum=-0.023;DP=96;Dels=0.0;FS=1.595;HaplotypeScore=3.9994;MLEAC=2;MLEAF=1.0;MQ=41.3;MQ0=0;MQRankSum=-0.916;QD=33.73;ReadPosRankSum=3.988	GT:AD:DP:GQ:PL	1/1:6,90:96:29:3266,29,0
chrXV	675006	.	C	A	3330.77	PASS	AC=2;AF=1.0;AN=2;BaseQRankSum=1.612;DP=96;Dels=0.0;FS=1.631;HaplotypeScore=3.9994;MLEAC=2;MLEAF=1.0;MQ=41.3;MQ0=0;MQRankSum=-1.551;QD=34.7;ReadPosRankSum=3.988	GT:AD:DP:GQ:PL	1/1:6,90:96:33:3359,33,0
chrXV	683786	.	A	G	1135.77	PASS	AC=1;AF=0.5;AN=2;BaseQRankSum=1.826;DP=46;Dels=0.0;FS=0.0;HaplotypeScore=0.9992;MLEAC=1;MLEAF=0.5;MQ=42.0;MQ0=0;MQRankSum=1.731;QD=24.69;ReadPosRankSum=2.184	GT:AD:DP:GQ:PL	0/1:14,32:46:99:1164,0,413
chrXV	684182	.	G	A	870.77	PASS	AC=1;AF=0.5;AN=2;BaseQRankSum=-0.03;DP=49;Dels=0.0;FS=1.101;HaplotypeScore=0.0;MLEAC=1;MLEAF=0.5;MQ=42.0;MQ0=0;MQRankSum=0.392;QD=17.77;ReadPosRankSum=0.312	GT:AD:DP:GQ:PL	0/1:22,27:49:99:899,0,740
chrXV	686070	.	A	G	261.77	PASS	AC=1;AF=0.5;AN=2;BaseQRankSum=0.39;DP=84;Dels=0.0;FS=4.438;HaplotypeScore=0.0;MLEAC=1;MLEAF=0.5;MQ=42.0;MQ0=0;MQRankSum=1.818;QD=3.12;ReadPosRankSum=0.258	GT:AD:DP:GQ:PL	0/1:70,14:84:99:290,0,2549
chrXV	696039	.	G	A	1131.77	PASS	AC=1;AF=0.5;AN=2;BaseQRankSum=2.23;DP=64;Dels=0.0;FS=2.095;HaplotypeScore=0.0;MLEAC=1;MLEAF=0.5;MQ=42.0;MQ0=0;MQRankSum=0.618;QD=17.68;ReadPosRankSum=1.478	GT:AD:DP:GQ:PL	0/1:31,33:64:99:1160,0,1082
chrXV	700661	.	A	G	1294.77	PASS	AC=1;AF=0.5;AN=2;BaseQRankSum=1.875;DP=88;Dels=0.0;FS=0.81;HaplotypeScore=0.9993;MLEAC=1;MLEAF=0.5;MQ=42.0;MQ0=0;MQRankSum=2.703;QD=14.71;ReadPosRankSum=2.594	GT:AD:DP:GQ:PL	0/1:46,42:88:99:1323,0,1569
chrXV	711745	.	A	G	2365.77	PASS	AC=1;AF=0.5;AN=2;BaseQRankSum=-0.972;DP=81;Dels=0.0;FS=9.368;HaplotypeScore=0.8667;MLEAC=1;MLEAF=0.5;MQ=42.0;MQ0=0;MQRankSum=0.283;QD=29.21;ReadPosRankSum=0.489	GT:AD:DP:GQ:PL	0/1:11,70:81:99:2394,0,224
chrXV	712974	.	G	A	268.77	PASS	AC=1;AF=0.5;AN=2;BaseQRankSum=0.0;DP=62;Dels=0.0;FS=0.0;HaplotypeScore=2.7295;MLEAC=1;MLEAF=0.5;MQ=42.0;MQ0=0;MQRankSum=0.035;QD=4.33;ReadPosRankSum=0.38	GT:AD:DP:GQ:PL	0/1:49,13:62:99:297,0,1762
chrXV	716442	.	G	A	1704.77	PASS	AC=1;AF=0.5;AN=2;BaseQRankSum=2.1;DP=74;Dels=0.0;FS=0.0;HaplotypeScore=0.0;MLEAC=1;MLEAF=0.5;MQ=42.0;MQ0=0;MQRankSum=-0.81;QD=23.04;ReadPosRankSum=0.47	GT:AD:DP:GQ:PL	0/1:26,48:74:99:1733,0,751
chrXV	716935	.	G	A	1224.77	PASS	AC=1;AF=0.5;AN=2;BaseQRankSum=-1.39;DP=69;Dels=0.0;FS=0.907;HaplotypeScore=0.0;MLEAC=1;MLEAF=0.5;MQ=42.0;MQ0=0;MQRankSum=-0.259;QD=17.75;ReadPosRankSum=-0.391	GT:AD:DP:GQ:PL	0/1:32,37:69:99:1253,0,1104
chrXV	717044	.	A	G	942.77	PASS	AC=1;AF=0.5;AN=2;BaseQRankSum=1.477;DP=69;Dels=0.0;FS=0.0;HaplotypeScore=0.0;MLEAC=1;MLEAF=0.5;MQ=42.0;MQ0=0;MQRankSum=-0.31;QD=13.66;ReadPosRankSum=1.1	GT:AD:DP:GQ:PL	0/1:40,29:69:99:971,0,1409
chrXV	722750	.	C	T	469.77	PASS	AC=1;AF=0.5;AN=2;BaseQRankSum=0.246;DP=50;Dels=0.0;FS=52.764;HaplotypeScore=0.0;MLEAC=1;MLEAF=0.5;MQ=42.0;MQ0=0;MQRankSum=0.901;QD=9.4;ReadPosRankSum=2.273	GT:AD:DP:GQ:PL	0/1:33,17:50:99:498,0,1178
chrXV	722751	.	C	T	492.77	PASS	AC=1;AF=0.5;AN=2;BaseQRankSum=-0.266;DP=50;Dels=0.0;FS=56.206;HaplotypeScore=0.0;MLEAC=1;MLEAF=0.5;MQ=42.0;MQ0=0;MQRankSum=-1.044;QD=9.86;ReadPosRankSum=2.232	GT:AD:DP:GQ:PL	0/1:33,17:50:99:521,0,1140
chrXV	742973	.	A	G	1422.77	PASS	AC=1;AF=0.5;AN=2;BaseQRankSum=1.36;DP=85;Dels=0.0;FS=0.836;HaplotypeScore=0.0;MLEAC=1;MLEAF=0.5;MQ=42.0;MQ0=0;MQRankSum=-0.85;QD=16.74;ReadPosRankSum=1.799	GT:AD:DP:GQ:PL	0/1:43,41:84:99:1451,0,1330
chrXV	748303	.	A	G	1473.77	PASS	AC=1;AF=0.5;AN=2;BaseQRankSum=-0.631;DP=86;Dels=0.0;FS=8.821;HaplotypeScore=0.0;MLEAC=1;MLEAF=0.5;MQ=42.0;MQ0=0;MQRankSum=-0.363;QD=17.14;ReadPosRankSum=1.141	GT:AD:DP:GQ:PL	0/1:41,45:86:99:1502,0,1385
chrXV	762836	.	A	G	1049.77	PASS	AC=1;AF=0.5;AN=2;BaseQRankSum=0.323;DP=64;Dels=0.0;FS=13.595;HaplotypeScore=0.0;MLEAC=1;MLEAF=0.5;MQ=42.0;MQ0=0;MQRankSum=0.406;QD=16.4;ReadPosRankSum=-1.258	GT:AD:DP:GQ:PL	0/1:31,32:63:99:1078,0,1023
chrXV	782703	.	G	A	1273.77	PASS	AC=1;AF=0.5;AN=2;BaseQRankSum=2.278;DP=84;Dels=0.0;FS=0.0;HaplotypeScore=0.6651;MLEAC=1;MLEAF=0.5;MQ=42.0;MQ0=0;MQRankSum=1.811;QD=15.16;ReadPosRankSum=0.202	GT:AD:DP:GQ:PL	0/1:46,38:84:99:1302,0,1577
chrXV	784927	.	G	A	838.77	PASS	AC=1;AF=0.5;AN=2;BaseQRankSum=-0.593;DP=69;Dels=0.0;FS=0.0;HaplotypeScore=0.0;MLEAC=1;MLEAF=0.5;MQ=42.0;MQ0=0;MQRankSum=-0.177;QD=12.16;ReadPosRankSum=1.521	GT:AD:DP:GQ:PL	0/1:41,28:69:99:867,0,1397
chrXV	789810	.	A	G	1009.77	PASS	AC=1;AF=0.5;AN=2;BaseQRankSum=0.372;DP=74;Dels=0.0;FS=4.556;HaplotypeScore=0.0;MLEAC=1;MLEAF=0.5;MQ=42.0;MQ0=0;MQRankSum=1.205;QD=13.65;ReadPosRankSum=-1.435	GT:AD:DP:GQ:PL	0/1:43,31:74:99:1038,0,1412
chrXV	792723	.	A	G	1437.77	PASS	AC=1;AF=0.5;AN=2;BaseQRankSum=3.002;DP=78;Dels=0.0;FS=1.902;HaplotypeScore=0.0;MLEAC=1;MLEAF=0.5;MQ=42.0;MQ0=0;MQRankSum=-0.781;QD=18.43;ReadPosRankSum=-0.5	GT:AD:DP:GQ:PL	0/1:37,41:78:99:1466,0,1108
chrXV	798850	.	A	G	1217.77	PASS	AC=1;AF=0.5;AN=2;BaseQRankSum=2.944;DP=90;Dels=0.0;FS=0.803;HaplotypeScore=0.0;MLEAC=1;MLEAF=0.5;MQ=42.0;MQ0=0;MQRankSum=-0.098;QD=13.53;ReadPosRankSum=0.312	GT:AD:DP:GQ:PL	0/1:53,37:90:99:1246,0,1784
chrXV	807856	.	G	A	1535.77	PASS	AC=1;AF=0.5;AN=2;BaseQRankSum=0.574;DP=84;Dels=0.0;FS=2.909;HaplotypeScore=0.6651;MLEAC=1;MLEAF=0.5;MQ=42.0;MQ0=0;MQRankSum=0.036;QD=18.28;ReadPosRankSum=-0.314	GT:AD:DP:GQ:PL	0/1:39,45:84:99:1564,0,1317
chrXV	811206	.	G	A	1173.77	PASS	AC=1;AF=0.5;AN=2;BaseQRankSum=-0.781;DP=84;Dels=0.0;FS=4.183;HaplotypeScore=0.0;MLEAC=1;MLEAF=0.5;MQ=42.0;MQ0=0;MQRankSum=0.526;QD=13.97;ReadPosRankSum=0.398	GT:AD:DP:GQ:PL	0/1:45,38:83:99:1202,0,1550
chrXV	812700	.	A	G	1420.77	PASS	AC=1;AF=0.5;AN=2;BaseQRankSum=-1.021;DP=77;Dels=0.0;FS=3.02;HaplotypeScore=0.0;MLEAC=1;MLEAF=0.5;MQ=42.0;MQ0=0;MQRankSum=-0.415;QD=18.45;ReadPosRankSum=-0.59	GT:AD:DP:GQ:PL	0/1:34,43:77:99:1449,0,1136
chrXV	816870	.	G	A	1554.77	PASS	AC=1;AF=0.5;AN=2;BaseQRankSum=-0.675;DP=88;Dels=0.0;FS=2.915;HaplotypeScore=0.0;MLEAC=1;MLEAF=0.5;MQ=42.0;MQ0=0;MQRankSum=0.189;QD=17.67;ReadPosRankSum=1.999	GT:AD:DP:GQ:PL	0/1:40,48:88:99:1583,0,1358
chrXV	832852	.	A	G	1373.77	PASS	AC=1;AF=0.5;AN=2;BaseQRankSum=0.128;DP=73;Dels=0.0;FS=3.171;HaplotypeScore=0.0;MLEAC=1;MLEAF=0.5;MQ=42.0;MQ0=0;MQRankSum=-2.374;QD=18.82;ReadPosRankSum=-0.139	GT:AD:DP:GQ:PL	0/1:32,41:73:99:1402,0,1009
chrXV	854069	.	A	G	1232.77	PASS	AC=1;AF=0.5;AN=2;BaseQRankSum=0.519;DP=74;Dels=0.0;FS=3.081;HaplotypeScore=0.0;MLEAC=1;MLEAF=0.5;MQ=42.0;MQ0=0;MQRankSum=-0.476;QD=16.66;ReadPosRankSum=0.951	GT:AD:DP:GQ:PL	0/1:37,37:74:99:1261,0,1268
chrXV	862077	.	A	G	1197.77	PASS	AC=1;AF=0.5;AN=2;BaseQRankSum=1.567;DP=68;Dels=0.0;FS=1.999;HaplotypeScore=0.9916;MLEAC=1;MLEAF=0.5;MQ=42.0;MQ0=0;MQRankSum=0.387;QD=17.61;ReadPosRankSum=-0.203	GT:AD:DP:GQ:PL	0/1:32,36:68:99:1226,0,1061
chrXV	868343	.	G	A	943.77	PASS	AC=1;AF=0.5;AN=2;BaseQRankSum=0.042;DP=49;Dels=0.0;FS=1.143;HaplotypeScore=0.0;MLEAC=1;MLEAF=0.5;MQ=42.0;MQ0=0;MQRankSum=-1.033;QD=19.26;ReadPosRankSum=0.717	GT:AD:DP:GQ:PL	0/1:19,29:48:99:972,0,619
chrXV	879822	.	A	G	1077.77	PASS	AC=1;AF=0.5;AN=2;BaseQRankSum=0.72;DP=86;Dels=0.0;FS=2.966;HaplotypeScore=0.734;MLEAC=1;MLEAF=0.5;MQ=42.0;MQ0=0;MQRankSum=-1.312;QD=12.53;ReadPosRankSum=0.331	GT:AD:DP:GQ:PL	0/1:52,34:86:99:1106,0,1704
chrXV	904046	.	A	G	1443.77	PASS	AC=1;AF=0.5;AN=2;BaseQRankSum=0.723;DP=77;Dels=0.0;FS=0.0;HaplotypeScore=0.0;MLEAC=1;MLEAF=0.5;MQ=42.0;MQ0=0;MQRankSum=0.901;QD=18.75;ReadPosRankSum=-0.136	GT:AD:DP:GQ:PL	0/1:33,43:76:99:1472,0,981
chrXV	913636	.	G	A	1144.77	PASS	AC=1;AF=0.5;AN=2;BaseQRankSum=-0.365;DP=63;Dels=0.0;FS=2.094;HaplotypeScore=0.8941;MLEAC=1;MLEAF=0.5;MQ=42.0;MQ0=0;MQRankSum=1.855;QD=18.17;ReadPosRankSum=0.779	GT:AD:DP:GQ:PL	0/1:29,34:63:99:1173,0,967
chrXV	931105	.	G	A	901.77	PASS	AC=1;AF=0.5;AN=2;BaseQRankSum=0.879;DP=58;Dels=0.0;FS=0.997;HaplotypeScore=0.9665;MLEAC=1;MLEAF=0.5;MQ=42.0;MQ0=0;MQRankSum=1.377;QD=15.55;ReadPosRankSum=-0.039	GT:AD:DP:GQ:PL	0/1:30,28:58:99:930,0,1017
chrXV	934450	.	A	G	1725.77	PASS	AC=1;AF=0.5;AN=2;BaseQRankSum=0.375;DP=90;Dels=0.0;FS=1.774;HaplotypeScore=0.0;MLEAC=1;MLEAF=0.5;MQ=42.0;MQ0=0;MQRankSum=0.252;QD=19.18;ReadPosRankSum=0.586	GT:AD:DP:GQ:PL	0/1:39,51:90:99:1754,0,1274
chrXV	935417	.	A	G	963.77	PASS	AC=1;AF=0.5;AN=2;BaseQRankSum=0.825;DP=89;Dels=0.0;FS=0.0;HaplotypeScore=0.0;MLEAC=1;MLEAF=0.5;MQ=42.0;MQ0=0;MQRankSum=1.107;QD=10.83;ReadPosRankSum=1.415	GT:AD:DP:GQ:PL	0/1:57,32:89:99:992,0,1869
chrXV	983313	.	G	A	1356.77	PASS	AC=1;AF=0.5;AN=2;BaseQRankSum=-2.792;DP=84;Dels=0.0;FS=1.791;HaplotypeScore=0.0;MLEAC=1;MLEAF=0.5;MQ=41.57;MQ0=1;MQRankSum=-1.107;QD=16.15;ReadPosRankSum=-0.169	GT:AD:DP:GQ:PL	0/1:42,42:84:99:1385,0,1442
chrXV	987560	.	A	G	459.77	PASS	AC=1;AF=0.5;AN=2;BaseQRankSum=0.943;DP=37;Dels=0.0;FS=3.01;HaplotypeScore=0.0;MLEAC=1;MLEAF=0.5;MQ=42.0;MQ0=0;MQRankSum=0.634;QD=12.43;ReadPosRankSum=0.572	GT:AD:DP:GQ:PL	0/1:22,15:37:99:488,0,731
chrXV	993599	.	A	G	1149.77	PASS	AC=1;AF=0.5;AN=2;BaseQRankSum=1.696;DP=71;Dels=0.0;FS=0.896;HaplotypeScore=0.9789;MLEAC=1;MLEAF=0.5;MQ=42.0;MQ0=0;MQRankSum=1.34;QD=16.19;ReadPosRankSum=-0.799	GT:AD:DP:GQ:PL	0/1:36,35:71:99:1178,0,1204
chrXV	1001247	.	A	G	1413.77	PASS	AC=1;AF=0.5;AN=2;BaseQRankSum=-1.528;DP=83;Dels=0.0;FS=0.824;HaplotypeScore=0.0;MLEAC=1;MLEAF=0.5;MQ=41.53;MQ0=0;MQRankSum=-2.231;QD=17.03;ReadPosRankSum=0.096	GT:AD:DP:GQ:PL	0/1:39,44:83:99:1442,0,1326
chrXV	1006993	.	A	G	994.77	PASS	AC=1;AF=0.5;AN=2;BaseQRankSum=0.04;DP=57;Dels=0.0;FS=5.341;HaplotypeScore=0.0;MLEAC=1;MLEAF=0.5;MQ=42.0;MQ0=0;MQRankSum=-0.825;QD=17.45;ReadPosRankSum=-0.681	GT:AD:DP:GQ:PL	0/1:26,31:57:99:1023,0,870
chrXV	1008773	.	G	A	1425.77	PASS	AC=1;AF=0.5;AN=2;BaseQRankSum=1.276;DP=91;Dels=0.0;FS=0.801;HaplotypeScore=0.0;MLEAC=1;MLEAF=0.5;MQ=41.98;MQ0=0;MQRankSum=1.912;QD=15.67;ReadPosRankSum=-0.258	GT:AD:DP:GQ:PL	0/1:48,43:91:99:1454,0,1594
chrXV	1014082	.	G	A	1270.77	PASS	AC=1;AF=0.5;AN=2;BaseQRankSum=1.549;DP=79;Dels=0.0;FS=1.976;HaplotypeScore=0.0;MLEAC=1;MLEAF=0.5;MQ=42.0;MQ0=0;MQRankSum=0.899;QD=16.09;ReadPosRankSum=1.629	GT:AD:DP:GQ:PL	0/1:39,39:78:99:1299,0,1297
chrXV	1014619	.	A	G	1281.77	PASS	AC=1;AF=0.5;AN=2;BaseQRankSum=0.029;DP=80;Dels=0.0;FS=1.853;HaplotypeScore=0.0;MLEAC=1;MLEAF=0.5;MQ=41.98;MQ0=0;MQRankSum=1.511;QD=16.02;ReadPosRankSum=0.491	GT:AD:DP:GQ:PL	0/1:41,39:80:99:1310,0,1430
chrXV	1024041	.	G	A	1528.77	PASS	AC=1;AF=0.5;AN=2;BaseQRankSum=1.594;DP=79;Dels=0.0;FS=0.0;HaplotypeScore=1.4105;MLEAC=1;MLEAF=0.5;MQ=41.82;MQ0=0;MQRankSum=-0.429;QD=19.35;ReadPosRankSum=-0.064	GT:AD:DP:GQ:PL	0/1:35,44:79:99:1557,0,1055
chrXV	1028082	.	A	G	1462.77	PASS	AC=1;AF=0.5;AN=2;BaseQRankSum=2.532;DP=81;Dels=0.0;FS=0.861;HaplotypeScore=0.0;MLEAC=1;MLEAF=0.5;MQ=42.0;MQ0=0;MQRankSum=0.374;QD=18.06;ReadPosRankSum=-0.345	GT:AD:DP:GQ:PL	0/1:38,43:81:99:1491,0,1251
chrXV	1035326	.	A	G	1338.77	PASS	AC=1;AF=0.5;AN=2;BaseQRankSum=-0.187;DP=91;Dels=0.0;FS=0.0;HaplotypeScore=0.0;MLEAC=1;MLEAF=0.5;MQ=42.0;MQ0=0;MQRankSum=-0.889;QD=14.71;ReadPosRankSum=1.081	GT:AD:DP:GQ:PL	0/1:50,41:91:99:1367,0,1709
chrXV	1037497	.	A	T	125.77	PASS	AC=1;AF=0.5;AN=2;BaseQRankSum=1.576;DP=43;Dels=0.0;FS=15.115;HaplotypeScore=3.9995;MLEAC=1;MLEAF=0.5;MQ=42.0;MQ0=0;MQRankSum=0.295;QD=2.92;ReadPosRankSum=0.295	GT:AD:DP:GQ:PL	0/1:34,7:43:99:154,0,1213
chrXV	1071913	.	C	G	2444.77	PASS	AC=1;AF=0.5;AN=2;BaseQRankSum=-0.595;DP=152;Dels=0.0;FS=2.049;HaplotypeScore=0.0;MLEAC=1;MLEAF=0.5;MQ=42.0;MQ0=0;MQRankSum=-2.188;QD=16.08;ReadPosRankSum=1.336	GT:AD:DP:GQ:PL	0/1:78,74:152:99:2473,0,2621
chrXVI	21321	.	C	T	1569.77	PASS	AC=1;AF=0.5;AN=2;BaseQRankSum=0.188;DP=102;Dels=0.0;FS=7.773;HaplotypeScore=0.9989;MLEAC=1;MLEAF=0.5;MQ=42.0;MQ0=0;MQRankSum=-0.388;QD=15.39;ReadPosRankSum=0.301	GT:AD:DP:GQ:PL	0/1:53,49:102:99:1598,0,1849
chrXVI	35635	.	A	G	1314.77	PASS	AC=1;AF=0.5;AN=2;BaseQRankSum=-1.995;DP=64;Dels=0.0;FS=2.209;HaplotypeScore=0.0;MLEAC=1;MLEAF=0.5;MQ=42.0;MQ0=0;MQRankSum=1.06;QD=20.54;ReadPosRankSum=-0.261	GT:AD:DP:GQ:PL	0/1:25,39:64:99:1343,0,801
chrXVI	39288	.	C	T	1371.77	PASS	AC=1;AF=0.5;AN=2;BaseQRankSum=-1.303;DP=76;Dels=0.0;FS=0.876;HaplotypeScore=0.8667;MLEAC=1;MLEAF=0.5;MQ=42.0;MQ0=0;MQRankSum=-0.584;QD=18.05;ReadPosRankSum=1.125	GT:AD:DP:GQ:PL	0/1:35,41:76:99:1400,0,1214
chrXVI	46462	.	A	G	1288.77	PASS	AC=1;AF=0.5;AN=2;BaseQRankSum=0.705;DP=75;Dels=0.0;FS=1.894;HaplotypeScore=0.0;MLEAC=1;MLEAF=0.5;MQ=42.0;MQ0=0;MQRankSum=-0.642;QD=17.18;ReadPosRankSum=-0.207	GT:AD:DP:GQ:PL	0/1:36,39:75:99:1317,0,1209
chrXVI	54416	.	A	G	866.77	PASS	AC=1;AF=0.5;AN=2;BaseQRankSum=1.521;DP=53;Dels=0.0;FS=3.978;HaplotypeScore=0.0;MLEAC=1;MLEAF=0.5;MQ=42.0;MQ0=0;MQRankSum=0.062;QD=16.35;ReadPosRankSum=1.272	GT:AD:DP:GQ:PL	0/1:27,26:53:99:895,0,890
chrXVI	67473	.	A	G	1132.77	PASS	AC=1;AF=0.5;AN=2;BaseQRankSum=-0.696;DP=75;Dels=0.0;FS=5.992;HaplotypeScore=3.9993;MLEAC=1;MLEAF=0.5;MQ=41.97;MQ0=0;MQRankSum=-2.108;QD=15.1;ReadPosRankSum=-0.834	GT:AD:DP:GQ:PL	0/1:40,35:75:99:1161,0,1350
chrXVI	92216	.	G	A	1811.77	PASS	AC=1;AF=0.5;AN=2;BaseQRankSum=-0.413;DP=105;Dels=0.0;FS=3.676;HaplotypeScore=0.0;MLEAC=1;MLEAF=0.5;MQ=42.0;MQ0=0;MQRankSum=0.445;QD=17.25;ReadPosRankSum=1.426	GT:AD:DP:GQ:PL	0/1:52,53:105:99:1840,0,1769
chrXVI	101259	.	T	C	1260.77	PASS	AC=1;AF=0.5;AN=2;BaseQRankSum=0.743;DP=76;Dels=0.0;FS=1.958;HaplotypeScore=0.0;MLEAC=1;MLEAF=0.5;MQ=42.0;MQ0=0;MQRankSum=1.169;QD=16.59;ReadPosRankSum=1.408	GT:AD:DP:GQ:PL	0/1:38,38:76:99:1289,0,1273
chrXVI	103644	.	T	C	928.77	PASS	AC=1;AF=0.5;AN=2;BaseQRankSum=0.455;DP=66;Dels=0.0;FS=0.0;HaplotypeScore=0.0;MLEAC=1;MLEAF=0.5;MQ=42.0;MQ0=0;MQRankSum=-0.798;QD=14.07;ReadPosRankSum=-0.007	GT:AD:DP:GQ:PL	0/1:36,29:65:99:957,0,1167
chrXVI	107826	.	G	A	1446.77	PASS	AC=1;AF=0.5;AN=2;BaseQRankSum=1.405;DP=76;Dels=0.0;FS=3.164;HaplotypeScore=0.0;MLEAC=1;MLEAF=0.5;MQ=42.0;MQ0=0;MQRankSum=1.374;QD=19.04;ReadPosRankSum=2.366	GT:AD:DP:GQ:PL	0/1:34,42:76:99:1475,0,1112
chrXVI	110597	.	A	G	1511.77	PASS	AC=1;AF=0.5;AN=2;BaseQRankSum=1.541;DP=88;Dels=0.0;FS=0.0;HaplotypeScore=0.0;MLEAC=1;MLEAF=0.5;MQ=41.66;MQ0=0;MQRankSum=0.84;QD=17.18;ReadPosRankSum=0.564	GT:AD:DP:GQ:PL	0/1:42,46:88:99:1540,0,1212
chrXVI	120055	.	T	C	1360.77	PASS	AC=1;AF=0.5;AN=2;BaseQRankSum=3.091;DP=73;Dels=0.0;FS=0.0;HaplotypeScore=0.6651;MLEAC=1;MLEAF=0.5;MQ=42.0;MQ0=0;MQRankSum=-1.222;QD=18.64;ReadPosRankSum=1.554	GT:AD:DP:GQ:PL	0/1:34,39:73:99:1389,0,1131
chrXVI	122758	.	T	C	739.77	PASS	AC=1;AF=0.5;AN=2;BaseQRankSum=0.702;DP=60;Dels=0.0;FS=2.263;HaplotypeScore=0.0;MLEAC=1;MLEAF=0.5;MQ=42.0;MQ0=0;MQRankSum=-2.633;QD=12.33;ReadPosRankSum=0.068	GT:AD:DP:GQ:PL	0/1:36,24:60:99:768,0,1288
chrXVI	128629	.	G	A	1026.77	PASS	AC=1;AF=0.5;AN=2;BaseQRankSum=0.267;DP=61;Dels=0.0;FS=2.133;HaplotypeScore=2.7067;MLEAC=1;MLEAF=0.5;MQ=42.0;MQ0=0;MQRankSum=0.628;QD=16.83;ReadPosRankSum=-0.7	GT:AD:DP:GQ:PL	0/1:30,31:61:99:1055,0,1014
chrXVI	144207	.	T	C	1456.77	PASS	AC=1;AF=0.5;AN=2;BaseQRankSum=0.597;DP=72;Dels=0.0;FS=0.927;HaplotypeScore=0.9997;MLEAC=1;MLEAF=0.5;MQ=42.0;MQ0=0;MQRankSum=0.459;QD=20.23;ReadPosRankSum=-0.551	GT:AD:DP:GQ:PL	0/1:29,43:72:99:1485,0,910
chrXVI	145555	.	A	G	1565.77	PASS	AC=1;AF=0.5;AN=2;BaseQRankSum=-0.621;DP=79;Dels=0.0;FS=4.427;HaplotypeScore=0.8941;MLEAC=1;MLEAF=0.5;MQ=42.0;MQ0=0;MQRankSum=-2.053;QD=19.82;ReadPosRankSum=2.013	GT:AD:DP:GQ:PL	0/1:33,46:79:99:1594,0,1110
chrXVI	146311	.	G	A	1172.77	PASS	AC=1;AF=0.5;AN=2;BaseQRankSum=-1.619;DP=66;Dels=0.0;FS=8.607;HaplotypeScore=0.0;MLEAC=1;MLEAF=0.5;MQ=42.0;MQ0=0;MQRankSum=-0.694;QD=17.77;ReadPosRankSum=0.206	GT:AD:DP:GQ:PL	0/1:31,35:66:99:1201,0,1067
chrXVI	146810	.	G	A	1304.77	PASS	AC=1;AF=0.5;AN=2;BaseQRankSum=0.273;DP=113;Dels=0.0;FS=0.0;HaplotypeScore=0.8321;MLEAC=1;MLEAF=0.5;MQ=42.0;MQ0=0;MQRankSum=-0.592;QD=11.55;ReadPosRankSum=-1.277	GT:AD:DP:GQ:PL	0/1:70,42:112:99:1333,0,2478
chrXVI	153860	.	C	T	1045.77	PASS	AC=1;AF=0.5;AN=2;BaseQRankSum=0.398;DP=78;Dels=0.0;FS=11.805;HaplotypeScore=0.734;MLEAC=1;MLEAF=0.5;MQ=42.0;MQ0=0;MQRankSum=1.132;QD=13.41;ReadPosRankSum=-0.78	GT:AD:DP:GQ:PL	0/1:45,32:77:99:1074,0,1596
chrXVI	156074	.	C	T	1026.77	PASS	AC=1;AF=0.5;AN=2;BaseQRankSum=-0.22;DP=67;Dels=0.0;FS=3.312;HaplotypeScore=0.0;MLEAC=1;MLEAF=0.5;MQ=42.0;MQ0=0;MQRankSum=-0.824;QD=15.32;ReadPosRankSum=-1.578	GT:AD:DP:GQ:PL	0/1:36,31:67:99:1055,0,1224
chrXVI	160239	.	A	G	1063.77	PASS	AC=1;AF=0.5;AN=2;BaseQRankSum=0.251;DP=59;Dels=0.0;FS=5.239;HaplotypeScore=0.0;MLEAC=1;MLEAF=0.5;MQ=42.0;MQ0=0;MQRankSum=0.175;QD=18.03;ReadPosRankSum=2.609	GT:AD:DP:GQ:PL	0/1:27,32:59:99:1092,0,834
chrXVI	170313	.	A	G	1680.77	PASS	AC=1;AF=0.5;AN=2;BaseQRankSum=0.034;DP=82;Dels=0.0;FS=0.858;HaplotypeScore=0.0;MLEAC=1;MLEAF=0.5;MQ=42.0;MQ0=0;MQRankSum=1.081;QD=20.5;ReadPosRankSum=0.937	GT:AD:DP:GQ:PL	0/1:33,49:82:99:1709,0,1100
chrXVI	208378	.	A	G	1345.77	PASS	AC=1;AF=0.5;AN=2;BaseQRankSum=-2.391;DP=88;Dels=0.0;FS=2.832;HaplotypeScore=0.9734;MLEAC=1;MLEAF=0.5;MQ=42.0;MQ0=0;MQRankSum=0.697;QD=15.29;ReadPosRankSum=-1.139	GT:AD:DP:GQ:PL	0/1:44,44:88:99:1374,0,1555
chrXVI	213387	.	G	A	1159.77	PASS	AC=1;AF=0.5;AN=2;BaseQRankSum=-1.76;DP=62;Dels=0.0;FS=0.0;HaplotypeScore=0.734;MLEAC=1;MLEAF=0.5;MQ=42.0;MQ0=0;MQRankSum=1.036;QD=18.71;ReadPosRankSum=0.085	GT:AD:DP:GQ:PL	0/1:27,35:62:99:1188,0,900
chrXVI	217835	.	G	A	1350.77	PASS	AC=1;AF=0.5;AN=2;BaseQRankSum=-0.006;DP=72;Dels=0.0;FS=0.918;HaplotypeScore=0.0;MLEAC=1;MLEAF=0.5;MQ=42.0;MQ0=0;MQRankSum=-0.017;QD=18.76;ReadPosRankSum=0.119	GT:AD:DP:GQ:PL	0/1:32,40:72:99:1379,0,1084
chrXVI	219267	.	G	A	865.77	PASS	AC=1;AF=0.5;AN=2;BaseQRankSum=2.348;DP=73;Dels=0.0;FS=10.226;HaplotypeScore=0.9999;MLEAC=1;MLEAF=0.5;MQ=42.0;MQ0=0;MQRankSum=1.137;QD=11.86;ReadPosRankSum=0.006	GT:AD:DP:GQ:PL	0/1:46,27:73:99:894,0,1607
chrXVI	244708	.	C	T	1082.77	PASS	AC=1;AF=0.5;AN=2;BaseQRankSum=1.321;DP=68;Dels=0.0;FS=0.908;HaplotypeScore=0.0;MLEAC=1;MLEAF=0.5;MQ=42.0;MQ0=0;MQRankSum=-0.67;QD=15.92;ReadPosRankSum=0.903	GT:AD:DP:GQ:PL	0/1:36,32:68:99:1111,0,1252
chrXVI	257114	.	T	C	996.77	PASS	AC=1;AF=0.5;AN=2;BaseQRankSum=-0.161;DP=55;Dels=0.0;FS=8.029;HaplotypeScore=0.0;MLEAC=1;MLEAF=0.5;MQ=42.0;MQ0=0;MQRankSum=0.314;QD=18.12;ReadPosRankSum=-0.093	GT:AD:DP:GQ:PL	0/1:24,31:55:99:1025,0,802
chrXVI	261934	.	C	T	1524.77	PASS	AC=1;AF=0.5;AN=2;BaseQRankSum=-0.269;DP=73;Dels=0.0;FS=0.911;HaplotypeScore=0.0;MLEAC=1;MLEAF=0.5;MQ=42.0;MQ0=0;MQRankSum=1.811;QD=20.89;ReadPosRankSum=1.537	GT:AD:DP:GQ:PL	0/1:27,46:73:99:1553,0,821
chrXVI	275627	.	A	G	1268.77	PASS	AC=1;AF=0.5;AN=2;BaseQRankSum=-0.076;DP=84;Dels=0.0;FS=0.827;HaplotypeScore=0.734;MLEAC=1;MLEAF=0.5;MQ=42.0;MQ0=0;MQRankSum=1.802;QD=15.1;ReadPosRankSum=-0.768	GT:AD:DP:GQ:PL	0/1:46,38:84:99:1297,0,1603
chrXVI	276285	.	A	G	1704.77	PASS	AC=1;AF=0.5;AN=2;BaseQRankSum=1.369;DP=99;Dels=0.0;FS=0.0;HaplotypeScore=1.9581;MLEAC=1;MLEAF=0.5;MQ=41.86;MQ0=0;MQRankSum=-0.466;QD=17.22;ReadPosRankSum=0.613	GT:AD:DP:GQ:PL	0/1:48,51:99:99:1733,0,1626
chrXVI	304773	.	T	C	1089.77	PASS	AC=1;AF=0.5;AN=2;BaseQRankSum=2.456;DP=83;Dels=0.0;FS=0.861;HaplotypeScore=0.0;MLEAC=1;MLEAF=0.5;MQ=42.0;MQ0=0;MQRankSum=-0.787;QD=13.13;ReadPosRankSum=-0.816	GT:AD:DP:GQ:PL	0/1:47,35:82:99:1118,0,1649
chrXVI	306798	.	C	T	1234.77	PASS	AC=1;AF=0.5;AN=2;BaseQRankSum=0.655;DP=76;Dels=0.0;FS=3.026;HaplotypeScore=0.9665;MLEAC=1;MLEAF=0.5;MQ=42.0;MQ0=0;MQRankSum=-1.268;QD=16.25;ReadPosRankSum=-0.624	GT:AD:DP:GQ:PL	0/1:39,37:76:99:1263,0,1333
chrXVI	312928	.	A	T	127.77	PASS	AC=1;AF=0.5;AN=2;BaseQRankSum=-2.141;DP=21;Dels=0.0;FS=13.778;HaplotypeScore=6.3044;MLEAC=1;MLEAF=0.5;MQ=41.91;MQ0=0;MQRankSum=-0.117;QD=6.08;ReadPosRankSum=2.53	GT:AD:DP:GQ:PL	0/1:15,6:21:99:156,0,506
chrXVI	316153	.	T	C	1984.77	PASS	AC=1;AF=0.5;AN=2;BaseQRankSum=-0.426;DP=94;Dels=0.0;FS=4.024;HaplotypeScore=1.9926;MLEAC=1;MLEAF=0.5;MQ=42.0;MQ0=0;MQRankSum=-1.223;QD=21.11;ReadPosRankSum=-0.186	GT:AD:DP:GQ:PL	0/1:37,57:94:99:2013,0,1213
chrXVI	319416	.	T	C	1057.77	PASS	AC=1;AF=0.5;AN=2;BaseQRankSum=2.112;DP=62;Dels=0.0;FS=2.056;HaplotypeScore=0.9997;MLEAC=1;MLEAF=0.5;MQ=42.0;MQ0=0;MQRankSum=-0.535;QD=17.06;ReadPosRankSum=-0.296	GT:AD:DP:GQ:PL	0/1:31,31:62:99:1086,0,1033
chrXVI	324256	.	T	C	1553.77	PASS	AC=1;AF=0.5;AN=2;BaseQRankSum=0.203;DP=105;Dels=0.0;FS=11.013;HaplotypeScore=0.0;MLEAC=1;MLEAF=0.5;MQ=42.0;MQ0=0;MQRankSum=-0.145;QD=14.8;ReadPosRankSum=0.164	GT:AD:DP:GQ:PL	0/1:57,48:105:99:1582,0,1963
chrXVI	333800	.	A	G	800.77	PASS	AC=1;AF=0.5;AN=2;BaseQRankSum=0.434;DP=67;Dels=0.0;FS=2.163;HaplotypeScore=1.6809;MLEAC=1;MLEAF=0.5;MQ=42.0;MQ0=0;MQRankSum=-0.058;QD=11.95;ReadPosRankSum=0.707	GT:AD:DP:GQ:PL	0/1:42,25:67:99:829,0,1473
chrXVI	336462	.	C	T	1373.77	PASS	AC=1;AF=0.5;AN=2;BaseQRankSum=-1.281;DP=71;Dels=0.0;FS=3.242;HaplotypeScore=0.0;MLEAC=1;MLEAF=0.5;MQ=42.0;MQ0=0;MQRankSum=-1.2;QD=19.35;ReadPosRankSum=0.562	GT:AD:DP:GQ:PL	0/1:31,40:71:99:1402,0,1017
chrXVI	343460	.	T	C	1167.77	PASS	AC=1;AF=0.5;AN=2;BaseQRankSum=-1.308;DP=63;Dels=0.0;FS=4.994;HaplotypeScore=0.0;MLEAC=1;MLEAF=0.5;MQ=42.0;MQ0=0;MQRankSum=0.926;QD=18.54;ReadPosRankSum=-0.644	GT:AD:DP:GQ:PL	0/1:28,34:62:99:1196,0,947
chrXVI	344938	.	T	C	1433.77	PASS	AC=1;AF=0.5;AN=2;BaseQRankSum=-0.042;DP=94;Dels=0.0;FS=3.847;HaplotypeScore=0.9993;MLEAC=1;MLEAF=0.5;MQ=42.0;MQ0=0;MQRankSum=0.86;QD=15.25;ReadPosRankSum=-1.633	GT:AD:DP:GQ:PL	0/1:50,44:94:99:1462,0,1746
chrXVI	356719	.	C	T	1476.77	PASS	AC=1;AF=0.5;AN=2;BaseQRankSum=-0.055;DP=87;Dels=0.0;FS=2.797;HaplotypeScore=0.0;MLEAC=1;MLEAF=0.5;MQ=42.0;MQ0=0;MQRankSum=0.055;QD=16.97;ReadPosRankSum=-1.218	GT:AD:DP:GQ:PL	0/1:43,44:87:99:1505,0,1472
chrXVI	362041	.	A	G	945.77	PASS	AC=1;AF=0.5;AN=2;BaseQRankSum=0.947;DP=66;Dels=0.0;FS=3.385;HaplotypeScore=0.9159;MLEAC=1;MLEAF=0.5;MQ=42.0;MQ0=0;MQRankSum=-0.187;QD=14.33;ReadPosRankSum=0.187	GT:AD:DP:GQ:PL	0/1:36,30:66:99:974,0,1243
chrXVI	364747	.	G	A	1133.77	PASS	AC=1;AF=0.5;AN=2;BaseQRankSum=-0.851;DP=63;Dels=0.0;FS=3.696;HaplotypeScore=0.0;MLEAC=1;MLEAF=0.5;MQ=42.0;MQ0=0;MQRankSum=0.616;QD=18.0;ReadPosRankSum=0.339	GT:AD:DP:GQ:PL	0/1:28,35:63:99:1162,0,930
chrXVI	374259	.	G	A	1338.77	PASS	AC=1;AF=0.5;AN=2;BaseQRankSum=-0.332;DP=83;Dels=0.0;FS=4.246;HaplotypeScore=0.0;MLEAC=1;MLEAF=0.5;MQ=42.0;MQ0=0;MQRankSum=0.515;QD=16.13;ReadPosRankSum=-0.487	GT:AD:DP:GQ:PL	0/1:42,41:83:99:1367,0,1461
chrXVI	382021	.	T	C	1068.77	PASS	AC=1;AF=0.5;AN=2;BaseQRankSum=0.076;DP=63;Dels=0.0;FS=0.0;HaplotypeScore=0.0;MLEAC=1;MLEAF=0.5;MQ=42.0;MQ0=0;MQRankSum=1.177;QD=16.96;ReadPosRankSum=0.296	GT:AD:DP:GQ:PL	0/1:30,33:63:99:1097,0,1003
chrXVI	391840	.	G	A	1250.77	PASS	AC=1;AF=0.5;AN=2;BaseQRankSum=-0.14;DP=81;Dels=0.0;FS=1.837;HaplotypeScore=1.8519;MLEAC=1;MLEAF=0.5;MQ=41.95;MQ0=0;MQRankSum=-1.334;QD=15.44;ReadPosRankSum=-1.662	GT:AD:DP:GQ:PL	0/1:42,38:80:99:1279,0,1439
chrXVI	420480	.	A	G	1073.77	PASS	AC=1;AF=0.5;AN=2;BaseQRankSum=1.377;DP=70;Dels=0.0;FS=0.0;HaplotypeScore=0.0;MLEAC=1;MLEAF=0.5;MQ=42.0;MQ0=0;MQRankSum=-0.212;QD=15.34;ReadPosRankSum=0.8	GT:AD:DP:GQ:PL	0/1:37,33:70:99:1102,0,1294
chrXVI	432629	.	T	C	1485.77	PASS	AC=1;AF=0.5;AN=2;BaseQRankSum=0.468;DP=75;Dels=0.0;FS=6.191;HaplotypeScore=0.0;MLEAC=1;MLEAF=0.5;MQ=42.0;MQ0=0;MQRankSum=1.157;QD=19.81;ReadPosRankSum=-0.963	GT:AD:DP:GQ:PL	0/1:31,44:75:99:1514,0,978
chrXVI	444597	.	T	C	1385.77	PASS	AC=1;AF=0.5;AN=2;BaseQRankSum=2.175;DP=86;Dels=0.0;FS=7.19;HaplotypeScore=0.0;MLEAC=1;MLEAF=0.5;MQ=42.0;MQ0=0;MQRankSum=-1.217;QD=16.11;ReadPosRankSum=-0.488	GT:AD:DP:GQ:PL	0/1:43,42:85:99:1414,0,1420
chrXVI	445960	.	T	C	1088.77	PASS	AC=1;AF=0.5;AN=2;BaseQRankSum=1.719;DP=78;Dels=0.0;FS=6.089;HaplotypeScore=0.0;MLEAC=1;MLEAF=0.5;MQ=42.0;MQ0=0;MQRankSum=-0.566;QD=13.96;ReadPosRankSum=0.445	GT:AD:DP:GQ:PL	0/1:45,33:78:99:1117,0,1607
chrXVI	446154	.	G	A	1560.77	PASS	AC=1;AF=0.5;AN=2;BaseQRankSum=-2.292;DP=82;Dels=0.0;FS=0.0;HaplotypeScore=0.9789;MLEAC=1;MLEAF=0.5;MQ=42.0;MQ0=0;MQRankSum=0.37;QD=19.03;ReadPosRankSum=-1.101	GT:AD:DP:GQ:PL	0/1:33,48:81:99:1589,0,1054
chrXVI	451586	.	A	G	1075.77	PASS	AC=1;AF=0.5;AN=2;BaseQRankSum=1.163;DP=61;Dels=0.0;FS=0.0;HaplotypeScore=0.0;MLEAC=1;MLEAF=0.5;MQ=42.0;MQ0=0;MQRankSum=-0.859;QD=17.64;ReadPosRankSum=0.022	GT:AD:DP:GQ:PL	0/1:29,32:61:99:1104,0,929
chrXVI	453090	.	T	C	1066.77	PASS	AC=1;AF=0.5;AN=2;BaseQRankSum=1.612;DP=70;Dels=0.0;FS=1.979;HaplotypeScore=0.0;MLEAC=1;MLEAF=0.5;MQ=42.0;MQ0=0;MQRankSum=-0.341;QD=15.24;ReadPosRankSum=0.212	GT:AD:DP:GQ:PL	0/1:37,33:70:99:1095,0,1222
chrXVI	462980	.	G	A	865.77	PASS	AC=1;AF=0.5;AN=2;BaseQRankSum=-2.343;DP=59;Dels=0.0;FS=0.0;HaplotypeScore=0.0;MLEAC=1;MLEAF=0.5;MQ=42.0;MQ0=0;MQRankSum=0.644;QD=14.67;ReadPosRankSum=0.478	GT:AD:DP:GQ:PL	0/1:30,29:59:99:894,0,985
chrXVI	468886	.	A	G	1633.77	PASS	AC=1;AF=0.5;AN=2;BaseQRankSum=0.719;DP=94;Dels=0.0;FS=0.0;HaplotypeScore=0.8941;MLEAC=1;MLEAF=0.5;MQ=42.0;MQ0=0;MQRankSum=0.363;QD=17.38;ReadPosRankSum=0.363	GT:AD:DP:GQ:PL	0/1:45,49:94:99:1662,0,1529
chrXVI	474651	.	C	T	1290.77	PASS	AC=1;AF=0.5;AN=2;BaseQRankSum=1.031;DP=69;Dels=0.0;FS=3.24;HaplotypeScore=0.0;MLEAC=1;MLEAF=0.5;MQ=42.0;MQ0=0;MQRankSum=0.006;QD=18.71;ReadPosRankSum=-1.321	GT:AD:DP:GQ:PL	0/1:31,38:69:99:1319,0,977
chrXVI	484298	.	T	C	1283.77	PASS	AC=1;AF=0.5;AN=2;BaseQRankSum=1.39;DP=83;Dels=0.0;FS=1.786;HaplotypeScore=0.9734;MLEAC=1;MLEAF=0.5;MQ=41.83;MQ0=0;MQRankSum=0.861;QD=15.47;ReadPosRankSum=-0.633	GT:AD:DP:GQ:PL	0/1:43,40:83:99:1312,0,1390
chrXVI	489443	.	T	C	1181.77	PASS	AC=1;AF=0.5;AN=2;BaseQRankSum=-0.8;DP=68;Dels=0.0;FS=2.038;HaplotypeScore=0.0;MLEAC=1;MLEAF=0.5;MQ=42.0;MQ0=0;MQRankSum=1.391;QD=17.38;ReadPosRankSum=-0.517	GT:AD:DP:GQ:PL	0/1:31,37:68:99:1210,0,1058
chrXVI	492801	.	A	G	1274.77	PASS	AC=1;AF=0.5;AN=2;BaseQRankSum=-1.299;DP=73;Dels=0.0;FS=1.935;HaplotypeScore=0.0;MLEAC=1;MLEAF=0.5;MQ=42.0;MQ0=0;MQRankSum=-0.525;QD=17.46;ReadPosRankSum=-1.145	GT:AD:DP:GQ:PL	0/1:34,39:73:99:1303,0,1172
chrXVI	503041	.	C	T	781.77	PASS	AC=1;AF=0.5;AN=2;BaseQRankSum=-0.037;DP=52;Dels=0.0;FS=7.842;HaplotypeScore=0.0;MLEAC=1;MLEAF=0.5;MQ=42.0;MQ0=0;MQRankSum=0.11;QD=15.03;ReadPosRankSum=-0.641	GT:AD:DP:GQ:PL	0/1:27,25:52:99:810,0,907
chrXVI	503172	.	A	G	951.77	PASS	AC=1;AF=0.5;AN=2;BaseQRankSum=1.198;DP=52;Dels=0.0;FS=2.388;HaplotypeScore=2.9994;MLEAC=1;MLEAF=0.5;MQ=42.0;MQ0=0;MQRankSum=-0.59;QD=18.3;ReadPosRankSum=-2.598	GT:AD:DP:GQ:PL	0/1:23,29:52:99:980,0,697
chrXVI	568252	.	A	G	1141.77	PASS	AC=1;AF=0.5;AN=2;BaseQRankSum=-0.046;DP=77;Dels=0.0;FS=0.876;HaplotypeScore=0.0;MLEAC=1;MLEAF=0.5;MQ=42.0;MQ0=0;MQRankSum=1.724;QD=14.83;ReadPosRankSum=0.138	GT:AD:DP:GQ:PL	0/1:42,35:77:99:1170,0,1383
chrXVI	578019	.	G	A	1519.77	PASS	AC=1;AF=0.5;AN=2;BaseQRankSum=0.537;DP=90;Dels=0.0;FS=6.733;HaplotypeScore=1.7882;MLEAC=1;MLEAF=0.5;MQ=42.0;MQ0=0;MQRankSum=-0.311;QD=16.89;ReadPosRankSum=0.222	GT:AD:DP:GQ:PL	0/1:44,46:90:99:1548,0,1463
chrXVI	578874	.	G	A	1147.77	PASS	AC=1;AF=0.5;AN=2;BaseQRankSum=1.932;DP=83;Dels=0.0;FS=0.0;HaplotypeScore=0.0;MLEAC=1;MLEAF=0.5;MQ=42.0;MQ0=0;MQRankSum=-0.945;QD=13.83;ReadPosRankSum=0.927	GT:AD:DP:GQ:PL	0/1:48,35:83:99:1176,0,1528
chrXVI	583976	.	T	C	1275.77	PASS	AC=1;AF=0.5;AN=2;BaseQRankSum=1.136;DP=84;Dels=0.0;FS=2.897;HaplotypeScore=0.0;MLEAC=1;MLEAF=0.5;MQ=42.0;MQ0=0;MQRankSum=-0.278;QD=15.19;ReadPosRankSum=-0.205	GT:AD:DP:GQ:PL	0/1:44,39:83:99:1304,0,1478
chrXVI	586423	.	C	T	1220.77	PASS	AC=1;AF=0.5;AN=2;BaseQRankSum=0.904;DP=81;Dels=0.0;FS=1.847;HaplotypeScore=1.9321;MLEAC=1;MLEAF=0.5;MQ=42.0;MQ0=0;MQRankSum=0.431;QD=15.07;ReadPosRankSum=0.062	GT:AD:DP:GQ:PL	0/1:43,38:81:99:1249,0,1455
chrXVI	589452	.	T	C	1784.77	PASS	AC=1;AF=0.5;AN=2;BaseQRankSum=-0.384;DP=112;Dels=0.0;FS=2.49;HaplotypeScore=0.0;MLEAC=1;MLEAF=0.5;MQ=42.0;MQ0=0;MQRankSum=0.157;QD=15.94;ReadPosRankSum=-1.065	GT:AD:DP:GQ:PL	0/1:55,57:112:99:1813,0,1815
chrXVI	612489	.	G	A	1696.77	PASS	AC=1;AF=0.5;AN=2;BaseQRankSum=0.142;DP=77;Dels=0.0;FS=3.181;HaplotypeScore=1.5592;MLEAC=1;MLEAF=0.5;MQ=42.0;MQ0=0;MQRankSum=-0.783;QD=22.04;ReadPosRankSum=0.436	GT:AD:DP:GQ:PL	0/1:29,48:77:99:1725,0,916
chrXVI	619045	.	A	G	1485.77	PASS	AC=1;AF=0.5;AN=2;BaseQRankSum=1.473;DP=85;Dels=0.0;FS=5.5;HaplotypeScore=2.2431;MLEAC=1;MLEAF=0.5;MQ=42.0;MQ0=0;MQRankSum=-0.523;QD=17.48;ReadPosRankSum=0.602	GT:AD:DP:GQ:PL	0/1:41,44:85:99:1514,0,1367
chrXVI	627548	.	A	T	631.77	PASS	AC=1;AF=0.5;AN=2;BaseQRankSum=1.514;DP=50;Dels=0.0;FS=47.253;HaplotypeScore=5.5706;MLEAC=1;MLEAF=0.5;MQ=42.0;MQ0=0;MQRankSum=1.002;QD=12.64;ReadPosRankSum=1.985	GT:AD:DP:GQ:PL	0/1:29,21:50:99:660,0,804
chrXVI	627570	.	G	T	259.77	PASS	AC=1;AF=0.5;AN=2;BaseQRankSum=-0.681;DP=51;Dels=0.0;FS=56.194;HaplotypeScore=4.7878;MLEAC=1;MLEAF=0.5;MQ=41.96;MQ0=0;MQRankSum=0.335;QD=5.09;ReadPosRankSum=0.767	GT:AD:DP:GQ:PL	0/1:38,13:51:99:288,0,1260
chrXVI	643697	.	G	A	1017.77	PASS	AC=1;AF=0.5;AN=2;BaseQRankSum=0.298;DP=53;Dels=0.0;FS=0.0;HaplotypeScore=1.7866;MLEAC=1;MLEAF=0.5;MQ=42.0;MQ0=0;MQRankSum=0.262;QD=19.2;ReadPosRankSum=-0.334	GT:AD:DP:GQ:PL	0/1:22,31:53:99:1046,0,671
chrXVI	660341	.	G	A	1432.77	PASS	AC=1;AF=0.5;AN=2;BaseQRankSum=-1.047;DP=78;Dels=0.0;FS=9.576;HaplotypeScore=0.8321;MLEAC=1;MLEAF=0.5;MQ=42.0;MQ0=0;MQRankSum=0.025;QD=18.37;ReadPosRankSum=0.366	GT:AD:DP:GQ:PL	0/1:36,42:78:99:1461,0,1235
chrXVI	662303	.	A	G	1758.77	PASS	AC=1;AF=0.5;AN=2;BaseQRankSum=-1.039;DP=91;Dels=0.0;FS=0.0;HaplotypeScore=0.0;MLEAC=1;MLEAF=0.5;MQ=42.0;MQ0=0;MQRankSum=-0.413;QD=19.33;ReadPosRankSum=0.325	GT:AD:DP:GQ:PL	0/1:39,52:91:99:1787,0,1270
chrXVI	663647	.	C	T	1523.77	PASS	AC=1;AF=0.5;AN=2;BaseQRankSum=0.452;DP=99;Dels=0.0;FS=0.761;HaplotypeScore=0.0;MLEAC=1;MLEAF=0.5;MQ=42.0;MQ0=0;MQRankSum=-0.459;QD=15.39;ReadPosRankSum=0.55	GT:AD:DP:GQ:PL	0/1:52,47:99:99:1552,0,1761
chrXVI	664680	.	A	G	1042.77	PASS	AC=1;AF=0.5;AN=2;BaseQRankSum=2.985;DP=54;Dels=0.0;FS=0.0;HaplotypeScore=0.9789;MLEAC=1;MLEAF=0.5;MQ=42.0;MQ0=0;MQRankSum=0.479;QD=19.31;ReadPosRankSum=-1.192	GT:AD:DP:GQ:PL	0/1:24,30:54:99:1071,0,734
chrXVI	674297	.	A	G	1156.77	PASS	AC=1;AF=0.5;AN=2;BaseQRankSum=3.075;DP=75;Dels=0.0;FS=4.718;HaplotypeScore=0.9894;MLEAC=1;MLEAF=0.5;MQ=42.0;MQ0=0;MQRankSum=-1.137;QD=15.42;ReadPosRankSum=-0.184	GT:AD:DP:GQ:PL	0/1:39,35:74:99:1185,0,1317
chrXVI	685487	.	G	A	1503.77	PASS	AC=1;AF=0.5;AN=2;BaseQRankSum=0.751;DP=89;Dels=0.0;FS=5.394;HaplotypeScore=0.9997;MLEAC=1;MLEAF=0.5;MQ=42.0;MQ0=0;MQRankSum=-0.726;QD=16.9;ReadPosRankSum=0.217	GT:AD:DP:GQ:PL	0/1:45,44:89:99:1532,0,1479
chrXVI	693877	.	A	G	2985.77	PASS	AC=2;AF=1.0;AN=2;DP=76;Dels=0.0;FS=0.0;HaplotypeScore=0.0;MLEAC=2;MLEAF=1.0;MQ=42.0;MQ0=0;QD=32.59	GT:AD:DP:GQ:PL	1/1:0,76:76:99:3014,226,0
chrXVI	695936	.	G	A	1492.77	PASS	AC=1;AF=0.5;AN=2;BaseQRankSum=1.023;DP=96;Dels=0.0;FS=1.656;HaplotypeScore=0.9894;MLEAC=1;MLEAF=0.5;MQ=42.0;MQ0=0;MQRankSum=-0.378;QD=15.55;ReadPosRankSum=-0.092	GT:AD:DP:GQ:PL	0/1:50,46:96:99:1521,0,1631
chrXVI	703651	.	G	A	1241.77	PASS	AC=1;AF=0.5;AN=2;BaseQRankSum=2.568;DP=78;Dels=0.0;FS=0.859;HaplotypeScore=0.0;MLEAC=1;MLEAF=0.5;MQ=42.0;MQ0=0;MQRankSum=0.13;QD=15.92;ReadPosRankSum=1.629	GT:AD:DP:GQ:PL	0/1:39,39:78:99:1270,0,1225
chrXVI	719240	.	G	A	1552.77	PASS	AC=1;AF=0.5;AN=2;BaseQRankSum=0.114;DP=69;Dels=0.0;FS=0.0;HaplotypeScore=0.9995;MLEAC=1;MLEAF=0.5;MQ=42.0;MQ0=0;MQRankSum=-1.323;QD=22.5;ReadPosRankSum=-1.018	GT:AD:DP:GQ:PL	0/1:25,43:68:99:1581,0,773
chrXVI	722230	.	A	G	1302.77	PASS	AC=1;AF=0.5;AN=2;BaseQRankSum=0.289;DP=79;Dels=0.0;FS=0.0;HaplotypeScore=0.0;MLEAC=1;MLEAF=0.5;MQ=42.0;MQ0=0;MQRankSum=-0.407;QD=16.49;ReadPosRankSum=-1.211	GT:AD:DP:GQ:PL	0/1:39,40:79:99:1331,0,1365
chrXVI	725259	.	C	T	1110.77	PASS	AC=1;AF=0.5;AN=2;BaseQRankSum=1.335;DP=78;Dels=0.0;FS=0.0;HaplotypeScore=0.0;MLEAC=1;MLEAF=0.5;MQ=42.0;MQ0=0;MQRankSum=-0.67;QD=14.24;ReadPosRankSum=-0.882	GT:AD:DP:GQ:PL	0/1:44,34:78:99:1139,0,1527
chrXVI	733299	.	T	C	1177.77	PASS	AC=1;AF=0.5;AN=2;BaseQRankSum=-2.431;DP=60;Dels=0.0;FS=24.138;HaplotypeScore=0.734;MLEAC=1;MLEAF=0.5;MQ=42.0;MQ0=0;MQRankSum=-0.13;QD=19.63;ReadPosRankSum=0.744	GT:AD:DP:GQ:PL	0/1:22,38:60:99:1206,0,713
chrXVI	750979	.	A	G	1453.77	PASS	AC=1;AF=0.5;AN=2;BaseQRankSum=-0.013;DP=88;Dels=0.0;FS=0.0;HaplotypeScore=0.0;MLEAC=1;MLEAF=0.5;MQ=42.0;MQ0=0;MQRankSum=0.655;QD=16.52;ReadPosRankSum=0.505	GT:AD:DP:GQ:PL	0/1:44,44:88:99:1482,0,1453
chrXVI	762429	.	C	T	1230.77	PASS	AC=1;AF=0.5;AN=2;BaseQRankSum=-0.493;DP=76;Dels=0.0;FS=6.011;HaplotypeScore=0.0;MLEAC=1;MLEAF=0.5;MQ=42.0;MQ0=0;MQRankSum=1.937;QD=16.19;ReadPosRankSum=0.161	GT:AD:DP:GQ:PL	0/1:38,38:76:99:1259,0,1339
chrXVI	787046	.	T	C	1294.77	PASS	AC=1;AF=0.5;AN=2;BaseQRankSum=0.643;DP=76;Dels=0.0;FS=0.869;HaplotypeScore=0.8667;MLEAC=1;MLEAF=0.5;MQ=42.0;MQ0=0;MQRankSum=-0.005;QD=17.04;ReadPosRankSum=-1.471	GT:AD:DP:GQ:PL	0/1:35,40:76:99:1323,0,1146
chrXVI	798773	.	A	G	1253.77	PASS	AC=1;AF=0.5;AN=2;BaseQRankSum=2.194;DP=67;Dels=0.0;FS=8.385;HaplotypeScore=0.0;MLEAC=1;MLEAF=0.5;MQ=42.0;MQ0=0;MQRankSum=-1.566;QD=18.71;ReadPosRankSum=-0.497	GT:AD:DP:GQ:PL	0/1:31,36:67:99:1282,0,967
chrXVI	802325	.	A	G	926.77	PASS	AC=1;AF=0.5;AN=2;BaseQRankSum=0.799;DP=62;Dels=0.0;FS=3.624;HaplotypeScore=0.0;MLEAC=1;MLEAF=0.5;MQ=42.0;MQ0=0;MQRankSum=-1.153;QD=14.95;ReadPosRankSum=-0.29	GT:AD:DP:GQ:PL	0/1:34,28:62:99:955,0,1202
chrXVI	815638	.	A	G	1532.77	PASS	AC=1;AF=0.5;AN=2;BaseQRankSum=0.46;DP=82;Dels=0.0;FS=0.0;HaplotypeScore=0.0;MLEAC=1;MLEAF=0.5;MQ=42.0;MQ0=0;MQRankSum=-0.209;QD=18.69;ReadPosRankSum=-1.102	GT:AD:DP:GQ:PL	0/1:38,44:82:99:1561,0,1313
chrXVI	824534	.	A	G	678.77	PASS	AC=1;AF=0.5;AN=2;BaseQRankSum=-0.776;DP=55;Dels=0.0;FS=2.377;HaplotypeScore=0.0;MLEAC=1;MLEAF=0.5;MQ=42.0;MQ0=0;MQRankSum=0.009;QD=12.34;ReadPosRankSum=-0.537	GT:AD:DP:GQ:PL	0/1:32,23:55:99:707,0,1100
chrXVI	831807	.	A	G	761.77	PASS	AC=1;AF=0.5;AN=2;BaseQRankSum=-1.376;DP=74;Dels=0.0;FS=0.0;HaplotypeScore=0.8321;MLEAC=1;MLEAF=0.5;MQ=42.0;MQ0=0;MQRankSum=0.402;QD=10.29;ReadPosRankSum=1.127	GT:AD:DP:GQ:PL	0/1:48,26:74:99:790,0,1713
chrXVI	832560	.	A	G	1458.77	PASS	AC=1;AF=0.5;AN=2;BaseQRankSum=0.441;DP=71;Dels=0.0;FS=0.0;HaplotypeScore=0.0;MLEAC=1;MLEAF=0.5;MQ=42.0;MQ0=0;MQRankSum=-0.276;QD=20.55;ReadPosRankSum=-1.312	GT:AD:DP:GQ:PL	0/1:28,43:71:99:1487,0,853
chrXVI	861790	.	A	G	1391.77	PASS	AC=1;AF=0.5;AN=2;BaseQRankSum=-0.824;DP=74;Dels=0.0;FS=0.0;HaplotypeScore=0.0;MLEAC=1;MLEAF=0.5;MQ=42.0;MQ0=0;MQRankSum=-1.162;QD=18.81;ReadPosRankSum=2.002	GT:AD:DP:GQ:PL	0/1:32,42:74:99:1420,0,993
chrXVI	865104	.	C	T	1102.77	PASS	AC=1;AF=0.5;AN=2;BaseQRankSum=-0.261;DP=78;Dels=0.0;FS=6.29;HaplotypeScore=0.7887;MLEAC=1;MLEAF=0.5;MQ=42.0;MQ0=0;MQRankSum=0.623;QD=14.14;ReadPosRankSum=1.497	GT:AD:DP:GQ:PL	0/1:43,35:78:99:1131,0,1387
chrXVI	868215	.	C	T	919.77	PASS	AC=1;AF=0.5;AN=2;BaseQRankSum=-0.256;DP=52;Dels=0.0;FS=1.139;HaplotypeScore=0.7887;MLEAC=1;MLEAF=0.5;MQ=42.0;MQ0=0;MQRankSum=1.562;QD=17.69;ReadPosRankSum=-0.218	GT:AD:DP:GQ:PL	0/1:23,28:52:99:948,0,765
chrXVI	877586	.	T	C	1190.77	PASS	AC=1;AF=0.5;AN=2;BaseQRankSum=1.041;DP=71;Dels=0.0;FS=10.168;HaplotypeScore=0.0;MLEAC=1;MLEAF=0.5;MQ=42.0;MQ0=0;MQRankSum=0.408;QD=16.77;ReadPosRankSum=-1.765	GT:AD:DP:GQ:PL	0/1:36,35:71:99:1219,0,1250
chrXVI	883717	.	A	T	124.77	PASS	AC=1;AF=0.5;AN=2;BaseQRankSum=-0.293;DP=56;Dels=0.0;FS=6.28;HaplotypeScore=5.9569;MLEAC=1;MLEAF=0.5;MQ=41.97;MQ0=0;MQRankSum=0.386;QD=2.23;ReadPosRankSum=1.136	GT:AD:DP:GQ:PL	0/1:48,8:56:99:153,0,1739
chrXVI	886454	.	A	T	173.77	PASS	AC=1;AF=0.5;AN=2;BaseQRankSum=-2.855;DP=63;Dels=0.0;FS=50.324;HaplotypeScore=3.5316;MLEAC=1;MLEAF=0.5;MQ=42.0;MQ0=0;MQRankSum=0.55;QD=2.76;ReadPosRankSum=-0.825	GT:AD:DP:GQ:PL	0/1:43,19:63:99:202,0,1160
chrXVI	893794	.	G	A	1571.77	PASS	AC=1;AF=0.5;AN=2;BaseQRankSum=-1.231;DP=94;Dels=0.0;FS=0.808;HaplotypeScore=0.0;MLEAC=1;MLEAF=0.5;MQ=42.0;MQ0=0;MQRankSum=0.33;QD=16.72;ReadPosRankSum=-1.375	GT:AD:DP:GQ:PL	0/1:44,50:94:99:1600,0,1451
chrXVI	900913	.	A	G	703.77	PASS	AC=1;AF=0.5;AN=2;BaseQRankSum=0.344;DP=65;Dels=0.0;FS=9.056;HaplotypeScore=0.0;MLEAC=1;MLEAF=0.5;MQ=42.0;MQ0=0;MQRankSum=-0.128;QD=10.83;ReadPosRankSum=-0.02	GT:AD:DP:GQ:PL	0/1:40,25:65:99:732,0,1299
chrXVI	914122	.	C	T	1286.77	PASS	AC=1;AF=0.5;AN=2;BaseQRankSum=-0.938;DP=76;Dels=0.0;FS=0.0;HaplotypeScore=0.0;MLEAC=1;MLEAF=0.5;MQ=42.0;MQ0=0;MQRankSum=0.135;QD=16.93;ReadPosRankSum=-0.417	GT:AD:DP:GQ:PL	0/1:35,41:76:99:1315,0,1108
chrXVI	919808	.	C	T	1254.77	PASS	AC=1;AF=0.5;AN=2;BaseQRankSum=-1.204;DP=67;Dels=0.0;FS=3.437;HaplotypeScore=0.0;MLEAC=1;MLEAF=0.5;MQ=42.0;MQ0=0;MQRankSum=-0.422;QD=18.73;ReadPosRankSum=0.385	GT:AD:DP:GQ:PL	0/1:30,37:67:99:1283,0,1025
chrXVI	920331	.	T	C	893.77	PASS	AC=1;AF=0.5;AN=2;BaseQRankSum=0.332;DP=62;Dels=0.0;FS=3.541;HaplotypeScore=0.9992;MLEAC=1;MLEAF=0.5;MQ=42.0;MQ0=0;MQRankSum=-1.026;QD=14.42;ReadPosRankSum=-0.134	GT:AD:DP:GQ:PL	0/1:34,28:62:99:922,0,1118
chrXVI	926089	.	A	G	1259.77	PASS	AC=1;AF=0.5;AN=2;BaseQRankSum=1.176;DP=95;Dels=0.0;FS=2.684;HaplotypeScore=2.93;MLEAC=1;MLEAF=0.5;MQ=41.84;MQ0=0;MQRankSum=0.465;QD=13.26;ReadPosRankSum=1.434	GT:AD:DP:GQ:PL	0/1:56,39:95:99:1288,0,1939
chrXVI	926896	.	C	T	1253.77	PASS	AC=1;AF=0.5;AN=2;BaseQRankSum=-1.156;DP=86;Dels=0.0;FS=0.817;HaplotypeScore=0.0;MLEAC=1;MLEAF=0.5;MQ=42.0;MQ0=0;MQRankSum=-0.281;QD=14.58;ReadPosRankSum=-0.662	GT:AD:DP:GQ:PL	0/1:46,40:86:99:1282,0,1555
chrXVI	927137	.	A	G	1519.77	PASS	AC=1;AF=0.5;AN=2;BaseQRankSum=-1.273;DP=81;Dels=0.0;FS=19.489;HaplotypeScore=0.0;MLEAC=1;MLEAF=0.5;MQ=42.0;MQ0=0;MQRankSum=1.359;QD=18.76;ReadPosRankSum=-0.758	GT:AD:DP:GQ:PL	0/1:35,46:81:99:1548,0,1154
chrXVI	928712	.	G	A	1615.77	PASS	AC=1;AF=0.5;AN=2;BaseQRankSum=1.312;DP=92;Dels=0.0;FS=1.697;HaplotypeScore=0.0;MLEAC=1;MLEAF=0.5;MQ=41.84;MQ0=0;MQRankSum=0.851;QD=17.56;ReadPosRankSum=1.054	GT:AD:DP:GQ:PL	0/1:45,47:92:99:1644,0,1567
chrXVI	931234	.	C	T	1136.77	PASS	AC=1;AF=0.5;AN=2;BaseQRankSum=0.958;DP=58;Dels=0.0;FS=0.999;HaplotypeScore=0.0;MLEAC=1;MLEAF=0.5;MQ=42.0;MQ0=0;MQRankSum=0.33;QD=19.6;ReadPosRankSum=-0.958	GT:AD:DP:GQ:PL	0/1:25,33:58:99:1165,0,844
chrXVI	934542	.	T	C	1311.77	PASS	AC=1;AF=0.5;AN=2;BaseQRankSum=1.3;DP=63;Dels=0.0;FS=0.0;HaplotypeScore=0.0;MLEAC=1;MLEAF=0.5;MQ=42.0;MQ0=0;MQRankSum=1.3;QD=20.82;ReadPosRankSum=-2.156	GT:AD:DP:GQ:PL	0/1:25,38:63:99:1340,0,813
chrXVI	941156	.	A	G	1014.77	PASS	AC=1;AF=0.5;AN=2;BaseQRankSum=1.825;DP=74;Dels=0.0;FS=6.306;HaplotypeScore=0.9998;MLEAC=1;MLEAF=0.5;MQ=42.0;MQ0=0;MQRankSum=0.586;QD=13.71;ReadPosRankSum=0.452	GT:AD:DP:GQ:PL	0/1:42,31:73:99:1043,0,1426
chrXVI	941538	.	A	G	1499.77	PASS	AC=1;AF=0.5;AN=2;BaseQRankSum=1.873;DP=83;Dels=0.0;FS=0.833;HaplotypeScore=0.9159;MLEAC=1;MLEAF=0.5;MQ=42.0;MQ0=0;MQRankSum=1.249;QD=18.07;ReadPosRankSum=-0.55	GT:AD:DP:GQ:PL	0/1:37,45:83:99:1528,0,1253
