# Supplementary material for: Disruption of Transcriptional Coactivator Sub1 Leads to Genome-Wide Re-distribution of Clustered Mutations Induced by APOBEC in Active Yeast Genes
Source: PLoS Genet. 2015 May 5;11(5):e1005217. doi: 10.1371/journal.pgen.1005217 (PMC4420506; doi:10.1371/journal.pgen.1005217)
Supplement: S1 Dataset — (ZIP) [file pgen.1005217.s001.zip › HAP/N007-LAN211-Can-HAP-NA-RUN1.vcf]

##fileformat=VCFv4.1
##FILTER=<ID=LowQual,Description="Low quality">
##FILTER=<ID=ambigious_snp,Description="QD < 2.000000 || FS > 60.000000 || MQ < 40.000000 || HaplotypeScore > 13.000000 || MappingQualityRankSum < -12.500000 || ReadPosRankSum < -8.000000">
##FORMAT=<ID=AD,Number=.,Type=Integer,Description="Allelic depths for the ref and alt alleles in the order listed">
##FORMAT=<ID=DP,Number=1,Type=Integer,Description="Approximate read depth (reads with MQ=255 or with bad mates are filtered)">
##FORMAT=<ID=GQ,Number=1,Type=Integer,Description="Genotype Quality">
##FORMAT=<ID=GT,Number=1,Type=String,Description="Genotype">
##FORMAT=<ID=PL,Number=G,Type=Integer,Description="Normalized, Phred-scaled likelihoods for genotypes as defined in the VCF specification">
##GATKCommandLine=<ID=SelectVariants,Version=3.2-0-g289df4b,Date="Wed Sep 03 15:00:29 MSK 2014",Epoch=1409742029883,CommandLineOptions="analysis_type=SelectVariants input_file=[] showFullBamList=false read_buffer_size=null phone_home=AWS gatk_key=null tag=NA read_filter=[] intervals=null excludeIntervals=null interval_set_rule=UNION interval_merging=ALL interval_padding=0 reference_sequence=/home/mahajrod/genetics/desaminases/data/LAN210_v0.10m/LAN210_v0.10m.fasta nonDeterministicRandomSeed=false disableDithering=false maxRuntime=-1 maxRuntimeUnits=MINUTES downsampling_type=BY_SAMPLE downsample_to_fraction=null downsample_to_coverage=1000 baq=OFF baqGapOpenPenalty=40.0 refactor_NDN_cigar_string=false fix_misencoded_quality_scores=false allow_potentially_misencoded_quality_scores=false useOriginalQualities=false defaultBaseQualities=-1 performanceLog=null BQSR=null quantize_quals=0 disable_indel_quals=false emit_original_quals=false preserve_qscores_less_than=6 globalQScorePrior=-1.0 validation_strictness=SILENT remove_program_records=false keep_program_records=false sample_rename_mapping_file=null unsafe=null disable_auto_index_creation_and_locking_when_reading_rods=false num_threads=1 num_cpu_threads_per_data_thread=1 num_io_threads=0 monitorThreadEfficiency=false num_bam_file_handles=null read_group_black_list=null pedigree=[] pedigreeString=[] pedigreeValidationType=STRICT allow_intervals_with_unindexed_bam=false generateShadowBCF=false variant_index_type=DYNAMIC_SEEK variant_index_parameter=-1 logging_level=INFO log_to_file=null help=false version=false variant=(RodBinding name=variant source=N007-LAN211-Can-HAP-NA-RUN1_GATK_filtered_SNP.vcf) discordance=(RodBinding name= source=UNBOUND) concordance=(RodBinding name= source=UNBOUND) out=org.broadinstitute.gatk.engine.io.stubs.VariantContextWriterStub no_cmdline_in_header=org.broadinstitute.gatk.engine.io.stubs.VariantContextWriterStub sites_only=org.broadinstitute.gatk.engine.io.stubs.VariantContextWriterStub bcf=org.broadinstitute.gatk.engine.io.stubs.VariantContextWriterStub sample_name=[] sample_expressions=null sample_file=null exclude_sample_name=[] exclude_sample_file=[] select_expressions=[] excludeNonVariants=false excludeFiltered=true restrictAllelesTo=ALL keepOriginalAC=false mendelianViolation=false mendelianViolationQualThreshold=0.0 select_random_fraction=0.0 remove_fraction_genotypes=0.0 selectTypeToInclude=[] keepIDs=null fullyDecode=false forceGenotypesDecode=false justRead=false maxIndelSize=2147483647 ALLOW_NONOVERLAPPING_COMMAND_LINE_SAMPLES=false filter_reads_with_N_cigar=false filter_mismatching_base_and_quals=false filter_bases_not_stored=false">
##INFO=<ID=AC,Number=A,Type=Integer,Description="Allele count in genotypes, for each ALT allele, in the same order as listed">
##INFO=<ID=AF,Number=A,Type=Float,Description="Allele Frequency, for each ALT allele, in the same order as listed">
##INFO=<ID=AN,Number=1,Type=Integer,Description="Total number of alleles in called genotypes">
##INFO=<ID=BaseQRankSum,Number=1,Type=Float,Description="Z-score from Wilcoxon rank sum test of Alt Vs. Ref base qualities">
##INFO=<ID=DP,Number=1,Type=Integer,Description="Approximate read depth; some reads may have been filtered">
##INFO=<ID=DS,Number=0,Type=Flag,Description="Were any of the samples downsampled?">
##INFO=<ID=Dels,Number=1,Type=Float,Description="Fraction of Reads Containing Spanning Deletions">
##INFO=<ID=FS,Number=1,Type=Float,Description="Phred-scaled p-value using Fisher's exact test to detect strand bias">
##INFO=<ID=HaplotypeScore,Number=1,Type=Float,Description="Consistency of the site with at most two segregating haplotypes">
##INFO=<ID=InbreedingCoeff,Number=1,Type=Float,Description="Inbreeding coefficient as estimated from the genotype likelihoods per-sample when compared against the Hardy-Weinberg expectation">
##INFO=<ID=MLEAC,Number=A,Type=Integer,Description="Maximum likelihood expectation (MLE) for the allele counts (not necessarily the same as the AC), for each ALT allele, in the same order as listed">
##INFO=<ID=MLEAF,Number=A,Type=Float,Description="Maximum likelihood expectation (MLE) for the allele frequency (not necessarily the same as the AF), for each ALT allele, in the same order as listed">
##INFO=<ID=MQ,Number=1,Type=Float,Description="RMS Mapping Quality">
##INFO=<ID=MQ0,Number=1,Type=Integer,Description="Total Mapping Quality Zero Reads">
##INFO=<ID=MQRankSum,Number=1,Type=Float,Description="Z-score From Wilcoxon rank sum test of Alt vs. Ref read mapping qualities">
##INFO=<ID=QD,Number=1,Type=Float,Description="Variant Confidence/Quality by Depth">
##INFO=<ID=RPA,Number=.,Type=Integer,Description="Number of times tandem repeat unit is repeated, for each allele (including reference)">
##INFO=<ID=RU,Number=1,Type=String,Description="Tandem repeat unit (bases)">
##INFO=<ID=ReadPosRankSum,Number=1,Type=Float,Description="Z-score from Wilcoxon rank sum test of Alt vs. Ref read position bias">
##INFO=<ID=STR,Number=0,Type=Flag,Description="Variant is a short tandem repeat">
##contig=<ID=chrI,length=198855>
##contig=<ID=chrII,length=810456>
##contig=<ID=chrIII,length=316501>
##contig=<ID=chrIV,length=1516959>
##contig=<ID=chrV,length=570663>
##contig=<ID=chrVI,length=270116>
##contig=<ID=chrVII,length=1084724>
##contig=<ID=chrVIII,length=557320>
##contig=<ID=chrIX,length=433988>
##contig=<ID=chrX,length=745688>
##contig=<ID=chrXI,length=666767>
##contig=<ID=chrXII,length=1065113>
##contig=<ID=chrXIII,length=917121>
##contig=<ID=chrXIV,length=784078>
##contig=<ID=chrXV,length=1078147>
##contig=<ID=chrXVI,length=943466>
##contig=<ID=mt,length=85611>
##reference=file:///home/mahajrod/genetics/desaminases/data/LAN210_v0.10m/LAN210_v0.10m.fasta
##source=SelectVariants
#CHROM	POS	ID	REF	ALT	QUAL	FILTER	INFO	FORMAT	N007-LAN211-Can-HAP-NA-RUN1
chrI	39353	.	A	G	1166.77	PASS	AC=1;AF=0.5;AN=2;BaseQRankSum=0.352;DP=70;Dels=0.0;FS=10.081;HaplotypeScore=0.7887;MLEAC=1;MLEAF=0.5;MQ=42.0;MQ0=0;MQRankSum=-0.951;QD=16.67;ReadPosRankSum=-2.079	GT:AD:DP:GQ:PL	0/1:35,35:70:99:1195,0,1205
chrI	46250	.	G	A	877.77	PASS	AC=1;AF=0.5;AN=2;BaseQRankSum=-0.918;DP=59;Dels=0.0;FS=0.995;HaplotypeScore=0.0;MLEAC=1;MLEAF=0.5;MQ=42.0;MQ0=0;MQRankSum=-0.721;QD=14.88;ReadPosRankSum=1.207	GT:AD:DP:GQ:PL	0/1:31,28:59:99:906,0,1082
chrI	61013	.	T	C	961.77	PASS	AC=1;AF=0.5;AN=2;BaseQRankSum=0.235;DP=59;Dels=0.0;FS=9.253;HaplotypeScore=0.0;MLEAC=1;MLEAF=0.5;MQ=41.75;MQ0=0;MQRankSum=0.083;QD=16.3;ReadPosRankSum=0.902	GT:AD:DP:GQ:PL	0/1:29,30:59:99:990,0,950
chrI	64118	.	C	T	960.77	PASS	AC=1;AF=0.5;AN=2;BaseQRankSum=-0.142;DP=66;Dels=0.0;FS=2.075;HaplotypeScore=0.0;MLEAC=1;MLEAF=0.5;MQ=42.0;MQ0=0;MQRankSum=0.116;QD=14.56;ReadPosRankSum=-0.31	GT:AD:DP:GQ:PL	0/1:37,29:66:99:989,0,1293
chrI	64236	.	G	A	1054.77	PASS	AC=1;AF=0.5;AN=2;BaseQRankSum=-0.796;DP=70;Dels=0.0;FS=3.166;HaplotypeScore=0.0;MLEAC=1;MLEAF=0.5;MQ=42.0;MQ0=0;MQRankSum=1.656;QD=15.07;ReadPosRankSum=-0.808	GT:AD:DP:GQ:PL	0/1:38,32:70:99:1083,0,1269
chrI	68490	.	C	T	289.77	PASS	AC=1;AF=0.5;AN=2;BaseQRankSum=-0.527;DP=25;Dels=0.0;FS=0.0;HaplotypeScore=0.0;MLEAC=1;MLEAF=0.5;MQ=42.0;MQ0=0;MQRankSum=0.305;QD=11.59;ReadPosRankSum=0.416	GT:AD:DP:GQ:PL	0/1:15,10:25:99:318,0,519
chrI	77135	.	T	C	1036.77	PASS	AC=1;AF=0.5;AN=2;BaseQRankSum=-0.336;DP=64;Dels=0.0;FS=2.069;HaplotypeScore=0.0;MLEAC=1;MLEAF=0.5;MQ=42.0;MQ0=0;MQRankSum=0.806;QD=16.2;ReadPosRankSum=0.215	GT:AD:DP:GQ:PL	0/1:31,33:64:99:1065,0,1039
chrI	81042	.	G	A	673.77	PASS	AC=1;AF=0.5;AN=2;BaseQRankSum=-0.378;DP=54;Dels=0.0;FS=3.899;HaplotypeScore=0.0;MLEAC=1;MLEAF=0.5;MQ=42.0;MQ0=0;MQRankSum=0.079;QD=12.48;ReadPosRankSum=-0.361	GT:AD:DP:GQ:PL	0/1:32,22:54:99:702,0,1133
chrI	91006	.	C	T	1396.77	PASS	AC=1;AF=0.5;AN=2;BaseQRankSum=1.03;DP=80;Dels=0.0;FS=0.868;HaplotypeScore=0.0;MLEAC=1;MLEAF=0.5;MQ=42.0;MQ0=0;MQRankSum=-0.452;QD=17.46;ReadPosRankSum=1.482	GT:AD:DP:GQ:PL	0/1:39,41:80:99:1425,0,1199
chrI	92567	.	C	T	1415.77	PASS	AC=1;AF=0.5;AN=2;BaseQRankSum=2.855;DP=89;Dels=0.0;FS=4.003;HaplotypeScore=1.6208;MLEAC=1;MLEAF=0.5;MQ=41.84;MQ0=0;MQRankSum=-0.229;QD=15.91;ReadPosRankSum=-0.125	GT:AD:DP:GQ:PL	0/1:45,42:88:99:1444,0,1493
chrI	95604	.	T	A	138.77	PASS	AC=1;AF=0.5;AN=2;BaseQRankSum=1.765;DP=54;Dels=0.0;FS=18.052;HaplotypeScore=7.6639;MLEAC=1;MLEAF=0.5;MQ=42.0;MQ0=0;MQRankSum=-1.814;QD=2.57;ReadPosRankSum=-0.256	GT:AD:DP:GQ:PL	0/1:46,8:54:99:167,0,1660
chrI	101158	.	T	C	1211.77	PASS	AC=1;AF=0.5;AN=2;BaseQRankSum=-0.535;DP=61;Dels=0.0;FS=2.149;HaplotypeScore=0.9894;MLEAC=1;MLEAF=0.5;MQ=42.0;MQ0=0;MQRankSum=-1.254;QD=19.87;ReadPosRankSum=0.301	GT:AD:DP:GQ:PL	0/1:25,36:61:99:1240,0,800
chrI	106138	.	C	T	1298.77	PASS	AC=1;AF=0.5;AN=2;BaseQRankSum=-1.71;DP=58;Dels=0.0;FS=7.639;HaplotypeScore=0.0;MLEAC=1;MLEAF=0.5;MQ=42.0;MQ0=0;MQRankSum=0.695;QD=22.39;ReadPosRankSum=1.202	GT:AD:DP:GQ:PL	0/1:20,38:58:99:1327,0,628
chrI	110372	.	C	T	865.77	PASS	AC=1;AF=0.5;AN=2;BaseQRankSum=-0.037;DP=52;Dels=0.0;FS=2.34;HaplotypeScore=0.0;MLEAC=1;MLEAF=0.5;MQ=42.0;MQ0=0;MQRankSum=-0.733;QD=16.65;ReadPosRankSum=-0.256	GT:AD:DP:GQ:PL	0/1:25,27:52:99:894,0,769
chrI	146305	.	C	T	946.77	PASS	AC=1;AF=0.5;AN=2;BaseQRankSum=-1.069;DP=63;Dels=0.0;FS=3.549;HaplotypeScore=0.0;MLEAC=1;MLEAF=0.5;MQ=42.0;MQ0=0;MQRankSum=1.234;QD=15.03;ReadPosRankSum=-0.724	GT:AD:DP:GQ:PL	0/1:34,29:63:99:975,0,1190
chrI	153435	.	C	T	1007.77	PASS	AC=1;AF=0.5;AN=2;BaseQRankSum=-0.414;DP=56;Dels=0.0;FS=0.0;HaplotypeScore=0.734;MLEAC=1;MLEAF=0.5;MQ=42.0;MQ0=0;MQRankSum=-0.414;QD=18.0;ReadPosRankSum=0.093	GT:AD:DP:GQ:PL	0/1:25,30:55:99:1036,0,776
chrI	155786	.	C	T	914.77	PASS	AC=1;AF=0.5;AN=2;BaseQRankSum=-0.496;DP=68;Dels=0.0;FS=2.039;HaplotypeScore=0.0;MLEAC=1;MLEAF=0.5;MQ=42.0;MQ0=0;MQRankSum=-0.372;QD=13.45;ReadPosRankSum=1.141	GT:AD:DP:GQ:PL	0/1:39,29:68:99:943,0,1367
chrI	192292	.	A	T	1583.77	PASS	AC=2;AF=1.0;AN=2;BaseQRankSum=2.065;DP=46;Dels=0.02;FS=0.0;HaplotypeScore=4.3967;MLEAC=2;MLEAF=1.0;MQ=41.55;MQ0=0;MQRankSum=2.341;QD=34.43;ReadPosRankSum=1.735	GT:AD:DP:GQ:PL	1/1:2,43:45:99:1612,99,0
chrII	12084	.	T	C	1039.77	PASS	AC=1;AF=0.5;AN=2;BaseQRankSum=1.652;DP=61;Dels=0.0;FS=6.954;HaplotypeScore=1.8519;MLEAC=1;MLEAF=0.5;MQ=41.52;MQ0=0;MQRankSum=-0.599;QD=17.05;ReadPosRankSum=1.291	GT:AD:DP:GQ:PL	0/1:30,31:61:99:1068,0,984
chrII	13338	.	T	C	1202.77	PASS	AC=1;AF=0.5;AN=2;BaseQRankSum=1.526;DP=86;Dels=0.0;FS=1.749;HaplotypeScore=0.0;MLEAC=1;MLEAF=0.5;MQ=42.0;MQ0=0;MQRankSum=0.97;QD=13.99;ReadPosRankSum=-0.03	GT:AD:DP:GQ:PL	0/1:48,38:86:99:1231,0,1651
chrII	15630	.	T	C	981.77	PASS	AC=1;AF=0.5;AN=2;BaseQRankSum=0.371;DP=59;Dels=0.0;FS=0.99;HaplotypeScore=0.0;MLEAC=1;MLEAF=0.5;MQ=42.0;MQ0=0;MQRankSum=-0.751;QD=16.64;ReadPosRankSum=-0.265	GT:AD:DP:GQ:PL	0/1:30,29:59:99:1010,0,1014
chrII	46631	.	C	T	968.77	PASS	AC=1;AF=0.5;AN=2;BaseQRankSum=1.344;DP=49;Dels=0.0;FS=2.479;HaplotypeScore=0.0;MLEAC=1;MLEAF=0.5;MQ=42.0;MQ0=0;MQRankSum=-0.475;QD=19.77;ReadPosRankSum=-0.394	GT:AD:DP:GQ:PL	0/1:21,28:49:99:997,0,666
chrII	63514	.	G	A	684.77	PASS	AC=1;AF=0.5;AN=2;BaseQRankSum=-1.475;DP=65;Dels=0.0;FS=0.976;HaplotypeScore=0.0;MLEAC=1;MLEAF=0.5;MQ=42.0;MQ0=0;MQRankSum=0.17;QD=10.53;ReadPosRankSum=-0.931	GT:AD:DP:GQ:PL	0/1:41,24:65:99:713,0,1417
chrII	77115	.	G	A	694.77	PASS	AC=1;AF=0.5;AN=2;BaseQRankSum=-0.287;DP=57;Dels=0.0;FS=0.0;HaplotypeScore=0.0;MLEAC=1;MLEAF=0.5;MQ=42.0;MQ0=0;MQRankSum=0.057;QD=12.19;ReadPosRankSum=0.877	GT:AD:DP:GQ:PL	0/1:35,22:57:99:723,0,1265
chrII	85282	.	G	A	725.77	PASS	AC=1;AF=0.5;AN=2;BaseQRankSum=0.753;DP=56;Dels=0.0;FS=1.022;HaplotypeScore=0.8321;MLEAC=1;MLEAF=0.5;MQ=41.64;MQ0=0;MQRankSum=0.174;QD=12.96;ReadPosRankSum=2.21	GT:AD:DP:GQ:PL	0/1:32,24:56:99:754,0,1075
chrII	85384	.	C	T	1070.77	PASS	AC=1;AF=0.5;AN=2;BaseQRankSum=1.035;DP=70;Dels=0.0;FS=0.926;HaplotypeScore=0.9967;MLEAC=1;MLEAF=0.5;MQ=42.0;MQ0=0;MQRankSum=0.471;QD=15.3;ReadPosRankSum=-0.447	GT:AD:DP:GQ:PL	0/1:37,33:70:99:1099,0,1243
chrII	88147	.	A	G	1006.77	PASS	AC=1;AF=0.5;AN=2;BaseQRankSum=-1.979;DP=62;Dels=0.0;FS=0.0;HaplotypeScore=0.7887;MLEAC=1;MLEAF=0.5;MQ=41.77;MQ0=0;MQRankSum=-0.669;QD=16.24;ReadPosRankSum=1.049	GT:AD:DP:GQ:PL	0/1:30,32:62:99:1035,0,1023
chrII	92092	.	A	G	1197.77	PASS	AC=1;AF=0.5;AN=2;BaseQRankSum=0.983;DP=66;Dels=0.0;FS=2.092;HaplotypeScore=0.0;MLEAC=1;MLEAF=0.5;MQ=42.0;MQ0=0;MQRankSum=-1.656;QD=18.15;ReadPosRankSum=1.128	GT:AD:DP:GQ:PL	0/1:29,36:65:99:1226,0,958
chrII	102656	.	A	G	947.77	PASS	AC=1;AF=0.5;AN=2;BaseQRankSum=-0.803;DP=56;Dels=0.0;FS=14.291;HaplotypeScore=0.0;MLEAC=1;MLEAF=0.5;MQ=42.0;MQ0=0;MQRankSum=-1.115;QD=16.92;ReadPosRankSum=2.345	GT:AD:DP:GQ:PL	0/1:27,29:56:99:976,0,925
chrII	109141	.	G	A	1189.77	PASS	AC=1;AF=0.5;AN=2;BaseQRankSum=3.755;DP=71;Dels=0.0;FS=0.896;HaplotypeScore=0.0;MLEAC=1;MLEAF=0.5;MQ=42.0;MQ0=0;MQRankSum=-1.075;QD=16.76;ReadPosRankSum=1.282	GT:AD:DP:GQ:PL	0/1:36,35:71:99:1218,0,1152
chrII	113232	.	C	T	770.77	PASS	AC=1;AF=0.5;AN=2;BaseQRankSum=2.818;DP=40;Dels=0.0;FS=2.835;HaplotypeScore=0.9665;MLEAC=1;MLEAF=0.5;MQ=42.0;MQ0=0;MQRankSum=0.246;QD=19.27;ReadPosRankSum=-0.328	GT:AD:DP:GQ:PL	0/1:17,23:40:99:799,0,545
chrII	129859	.	C	T	1161.77	PASS	AC=1;AF=0.5;AN=2;BaseQRankSum=-1.35;DP=78;Dels=0.0;FS=4.405;HaplotypeScore=0.0;MLEAC=1;MLEAF=0.5;MQ=42.0;MQ0=0;MQRankSum=0.892;QD=14.89;ReadPosRankSum=0.148	GT:AD:DP:GQ:PL	0/1:39,39:78:99:1190,0,1334
chrII	131410	.	T	C	1065.77	PASS	AC=1;AF=0.5;AN=2;BaseQRankSum=-1.036;DP=58;Dels=0.0;FS=9.684;HaplotypeScore=1.7552;MLEAC=1;MLEAF=0.5;MQ=42.0;MQ0=0;MQRankSum=1.099;QD=18.38;ReadPosRankSum=-0.644	GT:AD:DP:GQ:PL	0/1:25,33:58:99:1094,0,851
chrII	137314	.	T	C	941.77	PASS	AC=1;AF=0.5;AN=2;BaseQRankSum=0.061;DP=44;Dels=0.0;FS=1.189;HaplotypeScore=0.0;MLEAC=1;MLEAF=0.5;MQ=41.96;MQ0=0;MQRankSum=-0.817;QD=21.4;ReadPosRankSum=0.622	GT:AD:DP:GQ:PL	0/1:16,28:44:99:970,0,487
chrII	142482	.	T	C	1840.77	PASS	AC=1;AF=0.5;AN=2;BaseQRankSum=1.162;DP=107;Dels=0.0;FS=0.0;HaplotypeScore=0.0;MLEAC=1;MLEAF=0.5;MQ=42.0;MQ0=0;MQRankSum=-0.34;QD=17.2;ReadPosRankSum=1.3	GT:AD:DP:GQ:PL	0/1:52,55:107:99:1869,0,1769
chrII	144972	.	T	C	1523.77	PASS	AC=1;AF=0.5;AN=2;BaseQRankSum=2.175;DP=98;Dels=0.0;FS=1.652;HaplotypeScore=0.0;MLEAC=1;MLEAF=0.5;MQ=42.0;MQ0=0;MQRankSum=-2.958;QD=15.55;ReadPosRankSum=0.829	GT:AD:DP:GQ:PL	0/1:52,46:98:99:1552,0,1756
chrII	147911	.	G	A	1332.77	PASS	AC=1;AF=0.5;AN=2;BaseQRankSum=0.427;DP=82;Dels=0.0;FS=2.952;HaplotypeScore=3.7594;MLEAC=1;MLEAF=0.5;MQ=42.0;MQ0=0;MQRankSum=0.325;QD=16.25;ReadPosRankSum=-0.742	GT:AD:DP:GQ:PL	0/1:41,41:82:99:1361,0,1348
chrII	148944	.	C	T	1271.77	PASS	AC=1;AF=0.5;AN=2;BaseQRankSum=1.85;DP=76;Dels=0.0;FS=6.104;HaplotypeScore=0.0;MLEAC=1;MLEAF=0.5;MQ=42.0;MQ0=0;MQRankSum=-0.447;QD=16.73;ReadPosRankSum=-1.351	GT:AD:DP:GQ:PL	0/1:37,39:76:99:1300,0,1228
chrII	154692	.	G	A	1884.77	PASS	AC=1;AF=0.5;AN=2;BaseQRankSum=-0.919;DP=107;Dels=0.0;FS=1.574;HaplotypeScore=0.0;MLEAC=1;MLEAF=0.5;MQ=42.0;MQ0=0;MQRankSum=0.608;QD=17.61;ReadPosRankSum=-1.399	GT:AD:DP:GQ:PL	0/1:52,55:107:99:1913,0,1788
chrII	158396	.	C	T	1054.77	PASS	AC=1;AF=0.5;AN=2;BaseQRankSum=-0.584;DP=75;Dels=0.0;FS=1.892;HaplotypeScore=0.0;MLEAC=1;MLEAF=0.5;MQ=42.0;MQ0=0;MQRankSum=1.034;QD=14.06;ReadPosRankSum=-0.68	GT:AD:DP:GQ:PL	0/1:43,32:75:99:1083,0,1487
chrII	163411	.	C	T	976.77	PASS	AC=1;AF=0.5;AN=2;BaseQRankSum=-0.347;DP=78;Dels=0.0;FS=9.702;HaplotypeScore=0.0;MLEAC=1;MLEAF=0.5;MQ=42.0;MQ0=0;MQRankSum=-0.408;QD=12.52;ReadPosRankSum=0.817	GT:AD:DP:GQ:PL	0/1:47,31:78:99:1005,0,1607
chrII	166235	.	A	G	977.77	PASS	AC=1;AF=0.5;AN=2;BaseQRankSum=-0.797;DP=56;Dels=0.0;FS=0.0;HaplotypeScore=0.0;MLEAC=1;MLEAF=0.5;MQ=42.0;MQ0=0;MQRankSum=0.797;QD=17.46;ReadPosRankSum=-2.275	GT:AD:DP:GQ:PL	0/1:26,30:56:99:1006,0,903
chrII	166414	.	C	T	921.77	PASS	AC=1;AF=0.5;AN=2;BaseQRankSum=-0.69;DP=67;Dels=0.0;FS=2.137;HaplotypeScore=0.734;MLEAC=1;MLEAF=0.5;MQ=42.0;MQ0=0;MQRankSum=0.07;QD=13.76;ReadPosRankSum=-0.12	GT:AD:DP:GQ:PL	0/1:38,29:67:99:950,0,1320
chrII	168368	.	C	T	904.77	PASS	AC=1;AF=0.5;AN=2;BaseQRankSum=-1.769;DP=66;Dels=0.0;FS=0.95;HaplotypeScore=0.0;MLEAC=1;MLEAF=0.5;MQ=42.0;MQ0=0;MQRankSum=0.775;QD=13.71;ReadPosRankSum=1.676	GT:AD:DP:GQ:PL	0/1:37,28:65:99:933,0,1334
chrII	174414	.	T	C	1013.77	PASS	AC=1;AF=0.5;AN=2;BaseQRankSum=1.298;DP=64;Dels=0.0;FS=1.019;HaplotypeScore=0.0;MLEAC=1;MLEAF=0.5;MQ=42.0;MQ0=0;MQRankSum=-0.034;QD=15.84;ReadPosRankSum=0.209	GT:AD:DP:GQ:PL	0/1:34,30:64:99:1042,0,1189
chrII	177038	.	C	T	1266.77	PASS	AC=1;AF=0.5;AN=2;BaseQRankSum=-2.194;DP=79;Dels=0.0;FS=0.839;HaplotypeScore=0.0;MLEAC=1;MLEAF=0.5;MQ=42.0;MQ0=0;MQRankSum=-0.255;QD=16.04;ReadPosRankSum=0.605	GT:AD:DP:GQ:PL	0/1:40,38:78:99:1295,0,1388
chrII	179905	.	A	G	971.77	PASS	AC=1;AF=0.5;AN=2;BaseQRankSum=0.019;DP=67;Dels=0.0;FS=3.331;HaplotypeScore=0.8321;MLEAC=1;MLEAF=0.5;MQ=42.0;MQ0=0;MQRankSum=-0.37;QD=14.5;ReadPosRankSum=1.651	GT:AD:DP:GQ:PL	0/1:35,32:67:99:1000,0,1161
chrII	181808	.	C	T	816.77	PASS	AC=1;AF=0.5;AN=2;BaseQRankSum=2.024;DP=60;Dels=0.0;FS=2.212;HaplotypeScore=0.0;MLEAC=1;MLEAF=0.5;MQ=42.0;MQ0=0;MQRankSum=-1.829;QD=13.61;ReadPosRankSum=-0.315	GT:AD:DP:GQ:PL	0/1:35,25:60:99:845,0,1183
chrII	183581	.	T	C	873.77	PASS	AC=1;AF=0.5;AN=2;BaseQRankSum=-1.191;DP=75;Dels=0.0;FS=4.9;HaplotypeScore=0.0;MLEAC=1;MLEAF=0.5;MQ=42.0;MQ0=0;MQRankSum=-0.702;QD=11.65;ReadPosRankSum=0.256	GT:AD:DP:GQ:PL	0/1:46,29:75:99:902,0,1674
chrII	185223	.	C	T	1323.77	PASS	AC=1;AF=0.5;AN=2;BaseQRankSum=-0.178;DP=83;Dels=0.0;FS=1.79;HaplotypeScore=0.6651;MLEAC=1;MLEAF=0.5;MQ=42.0;MQ0=0;MQRankSum=-0.861;QD=15.95;ReadPosRankSum=0.387	GT:AD:DP:GQ:PL	0/1:43,40:83:99:1352,0,1516
chrII	198732	.	G	A	1416.77	PASS	AC=1;AF=0.5;AN=2;BaseQRankSum=-0.985;DP=88;Dels=0.0;FS=1.743;HaplotypeScore=0.0;MLEAC=1;MLEAF=0.5;MQ=42.0;MQ0=0;MQRankSum=-0.902;QD=16.1;ReadPosRankSum=-0.993	GT:AD:DP:GQ:PL	0/1:45,43:88:99:1445,0,1525
chrII	199722	.	T	C	1462.77	PASS	AC=1;AF=0.5;AN=2;BaseQRankSum=0.445;DP=85;Dels=0.0;FS=1.761;HaplotypeScore=3.1547;MLEAC=1;MLEAF=0.5;MQ=41.52;MQ0=0;MQRankSum=-1.316;QD=17.21;ReadPosRankSum=-0.207	GT:AD:DP:GQ:PL	0/1:40,45:85:99:1491,0,1382
chrII	199873	.	G	A	1229.77	PASS	AC=1;AF=0.5;AN=2;BaseQRankSum=-0.601;DP=81;Dels=0.0;FS=5.631;HaplotypeScore=0.7887;MLEAC=1;MLEAF=0.5;MQ=42.0;MQ0=0;MQRankSum=-0.61;QD=15.18;ReadPosRankSum=-0.497	GT:AD:DP:GQ:PL	0/1:43,38:81:99:1258,0,1471
chrII	214352	.	C	T	1341.77	PASS	AC=1;AF=0.5;AN=2;BaseQRankSum=1.019;DP=62;Dels=0.0;FS=2.249;HaplotypeScore=0.9665;MLEAC=1;MLEAF=0.5;MQ=42.0;MQ0=0;MQRankSum=0.802;QD=21.64;ReadPosRankSum=-1.351	GT:AD:DP:GQ:PL	0/1:24,38:62:99:1370,0,796
chrII	220189	.	C	T	1096.77	PASS	AC=1;AF=0.5;AN=2;BaseQRankSum=-0.083;DP=80;Dels=0.0;FS=4.431;HaplotypeScore=0.0;MLEAC=1;MLEAF=0.5;MQ=42.0;MQ0=0;MQRankSum=-1.611;QD=13.71;ReadPosRankSum=-1.007	GT:AD:DP:GQ:PL	0/1:46,34:80:99:1125,0,1616
chrII	227808	.	T	C	870.77	PASS	AC=1;AF=0.5;AN=2;BaseQRankSum=-0.845;DP=53;Dels=0.0;FS=0.0;HaplotypeScore=0.0;MLEAC=1;MLEAF=0.5;MQ=42.0;MQ0=0;MQRankSum=-0.667;QD=16.43;ReadPosRankSum=-1.61	GT:AD:DP:GQ:PL	0/1:27,26:53:99:899,0,895
chrII	237046	.	A	T	541.77	PASS	AC=1;AF=0.5;AN=2;BaseQRankSum=-0.064;DP=67;Dels=0.0;FS=36.214;HaplotypeScore=10.7324;MLEAC=1;MLEAF=0.5;MQ=41.85;MQ0=0;MQRankSum=-1.102;QD=8.09;ReadPosRankSum=-0.021	GT:AD:DP:GQ:PL	0/1:45,20:67:99:570,0,1605
chrII	267328	.	A	G	1046.77	PASS	AC=1;AF=0.5;AN=2;BaseQRankSum=1.377;DP=67;Dels=0.0;FS=0.0;HaplotypeScore=0.0;MLEAC=1;MLEAF=0.5;MQ=42.0;MQ0=0;MQRankSum=-1.138;QD=15.62;ReadPosRankSum=-0.572	GT:AD:DP:GQ:PL	0/1:36,31:67:99:1075,0,1271
chrII	279050	.	A	G	816.77	PASS	AC=1;AF=0.5;AN=2;BaseQRankSum=-0.667;DP=54;Dels=0.0;FS=7.625;HaplotypeScore=0.0;MLEAC=1;MLEAF=0.5;MQ=42.0;MQ0=0;MQRankSum=0.062;QD=15.13;ReadPosRankSum=-1.397	GT:AD:DP:GQ:PL	0/1:27,26:53:99:845,0,940
chrII	283290	.	C	T	1235.77	PASS	AC=1;AF=0.5;AN=2;BaseQRankSum=0.079;DP=72;Dels=0.0;FS=1.897;HaplotypeScore=0.9979;MLEAC=1;MLEAF=0.5;MQ=42.0;MQ0=0;MQRankSum=-0.349;QD=17.16;ReadPosRankSum=0.372	GT:AD:DP:GQ:PL	0/1:35,37:72:99:1264,0,1175
chrII	285449	.	A	G	1420.77	PASS	AC=1;AF=0.5;AN=2;BaseQRankSum=2.043;DP=88;Dels=0.0;FS=0.0;HaplotypeScore=1.7005;MLEAC=1;MLEAF=0.5;MQ=42.0;MQ0=0;MQRankSum=0.079;QD=16.15;ReadPosRankSum=-0.079	GT:AD:DP:GQ:PL	0/1:46,42:88:99:1449,0,1582
chrII	319047	.	C	T	1385.77	PASS	AC=1;AF=0.5;AN=2;BaseQRankSum=-0.864;DP=71;Dels=0.0;FS=1.992;HaplotypeScore=0.0;MLEAC=1;MLEAF=0.5;MQ=42.0;MQ0=0;MQRankSum=0.052;QD=19.52;ReadPosRankSum=-1.014	GT:AD:DP:GQ:PL	0/1:31,40:71:99:1414,0,1040
chrII	319098	.	T	A	1212.77	PASS	AC=1;AF=0.5;AN=2;BaseQRankSum=0.051;DP=61;Dels=0.0;FS=2.145;HaplotypeScore=0.0;MLEAC=1;MLEAF=0.5;MQ=42.0;MQ0=0;MQRankSum=0.169;QD=19.88;ReadPosRankSum=1.503	GT:AD:DP:GQ:PL	0/1:25,36:61:99:1241,0,809
chrII	320728	.	C	T	1322.77	PASS	AC=1;AF=0.5;AN=2;BaseQRankSum=-0.118;DP=81;Dels=0.0;FS=0.0;HaplotypeScore=0.0;MLEAC=1;MLEAF=0.5;MQ=42.0;MQ0=0;MQRankSum=-0.884;QD=16.33;ReadPosRankSum=-0.591	GT:AD:DP:GQ:PL	0/1:39,42:81:99:1351,0,1332
chrII	321487	.	C	T	1261.77	PASS	AC=1;AF=0.5;AN=2;BaseQRankSum=0.204;DP=64;Dels=0.0;FS=5.039;HaplotypeScore=0.0;MLEAC=1;MLEAF=0.5;MQ=42.0;MQ0=0;MQRankSum=-0.272;QD=19.72;ReadPosRankSum=0.489	GT:AD:DP:GQ:PL	0/1:27,37:64:99:1290,0,912
chrII	322986	.	C	T	1026.77	PASS	AC=1;AF=0.5;AN=2;BaseQRankSum=-0.178;DP=69;Dels=0.0;FS=1.999;HaplotypeScore=0.0;MLEAC=1;MLEAF=0.5;MQ=42.0;MQ0=0;MQRankSum=0.829;QD=14.88;ReadPosRankSum=0.006	GT:AD:DP:GQ:PL	0/1:36,32:68:99:1055,0,1237
chrII	353778	.	C	T	724.77	PASS	AC=1;AF=0.5;AN=2;BaseQRankSum=-0.397;DP=45;Dels=0.0;FS=5.029;HaplotypeScore=0.0;MLEAC=1;MLEAF=0.5;MQ=42.0;MQ0=0;MQRankSum=-1.101;QD=16.11;ReadPosRankSum=-0.488	GT:AD:DP:GQ:PL	0/1:22,23:45:99:753,0,748
chrII	354219	.	G	A	804.77	PASS	AC=1;AF=0.5;AN=2;BaseQRankSum=0.722;DP=48;Dels=0.0;FS=2.497;HaplotypeScore=0.0;MLEAC=1;MLEAF=0.5;MQ=41.69;MQ0=0;MQRankSum=-0.991;QD=16.77;ReadPosRankSum=0.516	GT:AD:DP:GQ:PL	0/1:23,25:48:99:833,0,795
chrII	358530	.	T	C	1414.77	PASS	AC=1;AF=0.5;AN=2;BaseQRankSum=1.069;DP=84;Dels=0.0;FS=1.791;HaplotypeScore=0.0;MLEAC=1;MLEAF=0.5;MQ=42.0;MQ0=0;MQRankSum=2.313;QD=16.84;ReadPosRankSum=-0.935	GT:AD:DP:GQ:PL	0/1:42,42:84:99:1443,0,1409
chrII	360696	.	C	T	1256.77	PASS	AC=1;AF=0.5;AN=2;BaseQRankSum=-0.013;DP=87;Dels=0.0;FS=1.739;HaplotypeScore=0.0;MLEAC=1;MLEAF=0.5;MQ=42.0;MQ0=0;MQRankSum=-0.406;QD=14.45;ReadPosRankSum=-0.201	GT:AD:DP:GQ:PL	0/1:49,38:87:99:1285,0,1737
chrII	379150	.	C	T	736.77	PASS	AC=1;AF=0.5;AN=2;BaseQRankSum=0.935;DP=43;Dels=0.0;FS=6.514;HaplotypeScore=0.6651;MLEAC=1;MLEAF=0.5;MQ=42.0;MQ0=0;MQRankSum=0.158;QD=17.13;ReadPosRankSum=1.057	GT:AD:DP:GQ:PL	0/1:21,22:43:99:765,0,672
chrII	386989	.	C	T	1318.77	PASS	AC=1;AF=0.5;AN=2;BaseQRankSum=-1.51;DP=73;Dels=0.0;FS=0.0;HaplotypeScore=0.6651;MLEAC=1;MLEAF=0.5;MQ=42.0;MQ0=0;MQRankSum=-1.83;QD=18.07;ReadPosRankSum=-1.355	GT:AD:DP:GQ:PL	0/1:34,39:73:99:1347,0,1076
chrII	390801	.	A	G	1147.77	PASS	AC=1;AF=0.5;AN=2;BaseQRankSum=1.569;DP=70;Dels=0.0;FS=3.254;HaplotypeScore=0.0;MLEAC=1;MLEAF=0.5;MQ=42.0;MQ0=0;MQRankSum=0.452;QD=16.4;ReadPosRankSum=1.475	GT:AD:DP:GQ:PL	0/1:36,34:70:99:1176,0,1223
chrII	396545	.	C	T	1429.77	PASS	AC=1;AF=0.5;AN=2;BaseQRankSum=2.155;DP=75;Dels=0.0;FS=3.134;HaplotypeScore=0.8941;MLEAC=1;MLEAF=0.5;MQ=42.0;MQ0=0;MQRankSum=0.016;QD=19.06;ReadPosRankSum=-1.027	GT:AD:DP:GQ:PL	0/1:34,41:75:99:1458,0,1169
chrII	416159	.	C	T	768.77	PASS	AC=1;AF=0.5;AN=2;BaseQRankSum=0.541;DP=57;Dels=0.0;FS=9.378;HaplotypeScore=0.9987;MLEAC=1;MLEAF=0.5;MQ=42.0;MQ0=0;MQRankSum=-1.317;QD=13.49;ReadPosRankSum=1.317	GT:AD:DP:GQ:PL	0/1:33,24:57:99:797,0,1094
chrII	437800	.	T	C	1590.77	PASS	AC=1;AF=0.5;AN=2;BaseQRankSum=1.386;DP=105;Dels=0.0;FS=2.565;HaplotypeScore=0.9867;MLEAC=1;MLEAF=0.5;MQ=42.0;MQ0=0;MQRankSum=0.434;QD=15.15;ReadPosRankSum=0.151	GT:AD:DP:GQ:PL	0/1:57,48:105:99:1619,0,1961
chrII	439467	.	G	A	1016.77	PASS	AC=1;AF=0.5;AN=2;BaseQRankSum=0.229;DP=60;Dels=0.0;FS=2.212;HaplotypeScore=0.0;MLEAC=1;MLEAF=0.5;MQ=42.0;MQ0=0;MQRankSum=-0.85;QD=16.95;ReadPosRankSum=0.052	GT:AD:DP:GQ:PL	0/1:30,30:60:99:1045,0,1049
chrII	443237	.	T	C	1156.77	PASS	AC=1;AF=0.5;AN=2;BaseQRankSum=0.125;DP=65;Dels=0.0;FS=0.0;HaplotypeScore=0.0;MLEAC=1;MLEAF=0.5;MQ=42.0;MQ0=0;MQRankSum=-0.466;QD=17.8;ReadPosRankSum=0.847	GT:AD:DP:GQ:PL	0/1:31,34:65:99:1185,0,1047
chrII	444221	.	T	C	1176.77	PASS	AC=1;AF=0.5;AN=2;BaseQRankSum=0.88;DP=71;Dels=0.0;FS=8.085;HaplotypeScore=4.8946;MLEAC=1;MLEAF=0.5;MQ=41.8;MQ0=0;MQRankSum=-0.88;QD=16.57;ReadPosRankSum=-1.052	GT:AD:DP:GQ:PL	0/1:35,36:71:99:1205,0,1179
chrII	444364	.	G	A	957.77	PASS	AC=1;AF=0.5;AN=2;BaseQRankSum=0.621;DP=62;Dels=0.0;FS=0.0;HaplotypeScore=1.8606;MLEAC=1;MLEAF=0.5;MQ=42.0;MQ0=0;MQRankSum=0.861;QD=15.45;ReadPosRankSum=1.072	GT:AD:DP:GQ:PL	0/1:33,29:62:99:986,0,1135
chrII	462062	.	T	A	621.77	PASS	AC=1;AF=0.5;AN=2;BaseQRankSum=-0.526;DP=38;Dels=0.0;FS=34.08;HaplotypeScore=1.9977;MLEAC=1;MLEAF=0.5;MQ=42.0;MQ0=0;MQRankSum=-1.051;QD=16.36;ReadPosRankSum=2.803	GT:AD:DP:GQ:PL	0/1:19,19:38:99:650,0,654
chrII	467752	.	A	G	909.77	PASS	AC=1;AF=0.5;AN=2;BaseQRankSum=0.945;DP=62;Dels=0.0;FS=5.09;HaplotypeScore=0.0;MLEAC=1;MLEAF=0.5;MQ=42.0;MQ0=0;MQRankSum=0.494;QD=14.67;ReadPosRankSum=1.439	GT:AD:DP:GQ:PL	0/1:33,29:62:99:938,0,1103
chrII	468389	.	T	C	1200.77	PASS	AC=1;AF=0.5;AN=2;BaseQRankSum=1.066;DP=55;Dels=0.0;FS=2.367;HaplotypeScore=0.0;MLEAC=1;MLEAF=0.5;MQ=42.0;MQ0=0;MQRankSum=-0.636;QD=21.83;ReadPosRankSum=1.764	GT:AD:DP:GQ:PL	0/1:20,34:54:99:1229,0,654
chrII	470635	.	T	C	1021.77	PASS	AC=1;AF=0.5;AN=2;BaseQRankSum=0.535;DP=69;Dels=0.0;FS=8.229;HaplotypeScore=0.0;MLEAC=1;MLEAF=0.5;MQ=41.38;MQ0=0;MQRankSum=0.391;QD=14.81;ReadPosRankSum=-1.691	GT:AD:DP:GQ:PL	0/1:37,32:69:99:1050,0,1257
chrII	477362	.	C	A	618.77	PASS	AC=1;AF=0.5;AN=2;BaseQRankSum=3.143;DP=43;Dels=0.0;FS=55.047;HaplotypeScore=0.734;MLEAC=1;MLEAF=0.5;MQ=41.95;MQ0=0;MQRankSum=0.33;QD=14.39;ReadPosRankSum=2.458	GT:AD:DP:GQ:PL	0/1:24,19:43:99:647,0,761
chrII	477363	.	G	A	605.77	PASS	AC=1;AF=0.5;AN=2;BaseQRankSum=2.022;DP=42;Dels=0.0;FS=51.124;HaplotypeScore=0.734;MLEAC=1;MLEAF=0.5;MQ=41.95;MQ0=0;MQRankSum=-1.466;QD=14.42;ReadPosRankSum=2.224	GT:AD:DP:GQ:PL	0/1:23,19:42:99:634,0,752
chrII	480484	.	A	G	1096.77	PASS	AC=1;AF=0.5;AN=2;BaseQRankSum=2.686;DP=75;Dels=0.0;FS=0.889;HaplotypeScore=0.0;MLEAC=1;MLEAF=0.5;MQ=42.0;MQ0=0;MQRankSum=0.62;QD=14.62;ReadPosRankSum=-0.391	GT:AD:DP:GQ:PL	0/1:41,33:74:99:1125,0,1368
chrII	484398	.	C	T	1279.77	PASS	AC=1;AF=0.5;AN=2;BaseQRankSum=2.242;DP=71;Dels=0.0;FS=1.954;HaplotypeScore=0.0;MLEAC=1;MLEAF=0.5;MQ=42.0;MQ0=0;MQRankSum=0.086;QD=18.02;ReadPosRankSum=1.481	GT:AD:DP:GQ:PL	0/1:33,38:71:99:1308,0,1102
chrII	496553	.	T	C	1392.77	PASS	AC=1;AF=0.5;AN=2;BaseQRankSum=-0.413;DP=77;Dels=0.0;FS=0.856;HaplotypeScore=0.9979;MLEAC=1;MLEAF=0.5;MQ=42.0;MQ0=0;MQRankSum=1.098;QD=18.09;ReadPosRankSum=1.761	GT:AD:DP:GQ:PL	0/1:36,41:77:99:1421,0,1224
chrII	497805	.	T	C	1183.77	PASS	AC=1;AF=0.5;AN=2;BaseQRankSum=-0.423;DP=53;Dels=0.0;FS=18.533;HaplotypeScore=0.0;MLEAC=1;MLEAF=0.5;MQ=42.0;MQ0=0;MQRankSum=1.268;QD=22.34;ReadPosRankSum=-0.592	GT:AD:DP:GQ:PL	0/1:18,35:53:99:1212,0,580
chrII	504050	.	G	A	1229.77	PASS	AC=1;AF=0.5;AN=2;BaseQRankSum=-0.034;DP=79;Dels=0.0;FS=7.463;HaplotypeScore=0.9578;MLEAC=1;MLEAF=0.5;MQ=42.0;MQ0=0;MQRankSum=0.408;QD=15.57;ReadPosRankSum=0.103	GT:AD:DP:GQ:PL	0/1:42,37:79:99:1258,0,1455
chrII	519447	.	G	A	646.77	PASS	AC=1;AF=0.5;AN=2;BaseQRankSum=1.096;DP=42;Dels=0.0;FS=1.149;HaplotypeScore=0.6651;MLEAC=1;MLEAF=0.5;MQ=42.0;MQ0=0;MQRankSum=-1.775;QD=15.4;ReadPosRankSum=-1.901	GT:AD:DP:GQ:PL	0/1:22,20:42:99:675,0,779
chrII	537029	.	C	T	933.77	PASS	AC=1;AF=0.5;AN=2;BaseQRankSum=0.973;DP=62;Dels=0.0;FS=8.783;HaplotypeScore=0.0;MLEAC=1;MLEAF=0.5;MQ=42.0;MQ0=0;MQRankSum=0.169;QD=15.06;ReadPosRankSum=-0.31	GT:AD:DP:GQ:PL	0/1:33,29:62:99:962,0,1140
chrII	537277	.	T	C	1165.77	PASS	AC=1;AF=0.5;AN=2;BaseQRankSum=1.228;DP=65;Dels=0.0;FS=3.414;HaplotypeScore=0.0;MLEAC=1;MLEAF=0.5;MQ=42.0;MQ0=0;MQRankSum=0.965;QD=17.93;ReadPosRankSum=-0.978	GT:AD:DP:GQ:PL	0/1:31,34:65:99:1194,0,1068
chrII	550381	.	T	C	1182.77	PASS	AC=1;AF=0.5;AN=2;BaseQRankSum=-0.138;DP=77;Dels=0.0;FS=1.863;HaplotypeScore=0.0;MLEAC=1;MLEAF=0.5;MQ=42.0;MQ0=0;MQRankSum=-0.271;QD=15.36;ReadPosRankSum=-0.403	GT:AD:DP:GQ:PL	0/1:41,36:77:99:1211,0,1415
chrII	555457	.	T	C	872.77	PASS	AC=1;AF=0.5;AN=2;BaseQRankSum=-0.951;DP=55;Dels=0.0;FS=2.282;HaplotypeScore=0.0;MLEAC=1;MLEAF=0.5;MQ=42.0;MQ0=0;MQRankSum=-0.884;QD=15.87;ReadPosRankSum=-0.732	GT:AD:DP:GQ:PL	0/1:28,27:55:99:901,0,952
chrII	565644	.	C	T	1115.77	PASS	AC=1;AF=0.5;AN=2;BaseQRankSum=2.185;DP=71;Dels=0.0;FS=1.979;HaplotypeScore=0.0;MLEAC=1;MLEAF=0.5;MQ=41.97;MQ0=0;MQRankSum=-1.85;QD=15.72;ReadPosRankSum=-1.92	GT:AD:DP:GQ:PL	0/1:38,33:71:99:1144,0,1284
chrII	580808	.	C	T	1102.77	PASS	AC=1;AF=0.5;AN=2;BaseQRankSum=1.0;DP=70;Dels=0.0;FS=3.42;HaplotypeScore=0.0;MLEAC=1;MLEAF=0.5;MQ=42.0;MQ0=0;MQRankSum=-0.365;QD=15.75;ReadPosRankSum=-0.518	GT:AD:DP:GQ:PL	0/1:37,33:70:99:1131,0,1284
chrII	584535	.	G	A	1338.77	PASS	AC=1;AF=0.5;AN=2;BaseQRankSum=2.35;DP=73;Dels=0.0;FS=0.88;HaplotypeScore=0.0;MLEAC=1;MLEAF=0.5;MQ=42.0;MQ0=0;MQRankSum=-0.116;QD=18.34;ReadPosRankSum=-0.89	GT:AD:DP:GQ:PL	0/1:34,39:73:99:1367,0,1137
chrII	589094	.	C	T	1391.77	PASS	AC=1;AF=0.5;AN=2;BaseQRankSum=0.511;DP=74;Dels=0.0;FS=0.887;HaplotypeScore=0.0;MLEAC=1;MLEAF=0.5;MQ=42.0;MQ0=0;MQRankSum=0.12;QD=18.81;ReadPosRankSum=-0.37	GT:AD:DP:GQ:PL	0/1:33,41:74:99:1420,0,1058
chrII	591271	.	G	A	1159.77	PASS	AC=1;AF=0.5;AN=2;BaseQRankSum=0.757;DP=62;Dels=0.0;FS=0.975;HaplotypeScore=0.0;MLEAC=1;MLEAF=0.5;MQ=42.0;MQ0=0;MQRankSum=0.12;QD=18.71;ReadPosRankSum=2.355	GT:AD:DP:GQ:PL	0/1:28,34:62:99:1188,0,957
chrII	601673	.	A	G	1129.77	PASS	AC=1;AF=0.5;AN=2;BaseQRankSum=-1.059;DP=75;Dels=0.0;FS=4.444;HaplotypeScore=0.0;MLEAC=1;MLEAF=0.5;MQ=42.0;MQ0=0;MQRankSum=-0.676;QD=15.06;ReadPosRankSum=-0.09	GT:AD:DP:GQ:PL	0/1:41,34:75:99:1158,0,1447
chrII	637170	.	T	C	850.77	PASS	AC=1;AF=0.5;AN=2;BaseQRankSum=-1.058;DP=65;Dels=0.0;FS=3.363;HaplotypeScore=0.8667;MLEAC=1;MLEAF=0.5;MQ=41.97;MQ0=0;MQRankSum=-0.273;QD=13.09;ReadPosRankSum=0.126	GT:AD:DP:GQ:PL	0/1:38,27:65:99:879,0,1340
chrII	640114	.	A	G	988.77	PASS	AC=1;AF=0.5;AN=2;BaseQRankSum=-0.022;DP=61;Dels=0.0;FS=2.139;HaplotypeScore=0.0;MLEAC=1;MLEAF=0.5;MQ=42.0;MQ0=0;MQRankSum=-0.079;QD=16.21;ReadPosRankSum=-2.272	GT:AD:DP:GQ:PL	0/1:30,31:61:99:1017,0,1036
chrII	655273	.	T	C	1229.77	PASS	AC=1;AF=0.5;AN=2;BaseQRankSum=-0.031;DP=76;Dels=0.0;FS=3.06;HaplotypeScore=0.8667;MLEAC=1;MLEAF=0.5;MQ=42.0;MQ0=0;MQRankSum=-0.187;QD=16.18;ReadPosRankSum=0.353	GT:AD:DP:GQ:PL	0/1:39,37:76:99:1258,0,1357
chrII	659446	.	T	C	1399.77	PASS	AC=1;AF=0.5;AN=2;BaseQRankSum=-1.112;DP=93;Dels=0.0;FS=0.776;HaplotypeScore=0.0;MLEAC=1;MLEAF=0.5;MQ=41.96;MQ0=0;MQRankSum=-1.166;QD=15.05;ReadPosRankSum=-2.274	GT:AD:DP:GQ:PL	0/1:49,44:93:99:1428,0,1707
chrII	687820	.	C	T	1269.77	PASS	AC=1;AF=0.5;AN=2;BaseQRankSum=0.036;DP=76;Dels=0.0;FS=1.839;HaplotypeScore=0.0;MLEAC=1;MLEAF=0.5;MQ=41.97;MQ0=0;MQRankSum=0.836;QD=16.71;ReadPosRankSum=1.065	GT:AD:DP:GQ:PL	0/1:38,38:76:99:1298,0,1293
chrII	693602	.	T	C	820.77	PASS	AC=1;AF=0.5;AN=2;BaseQRankSum=0.236;DP=67;Dels=0.0;FS=0.949;HaplotypeScore=0.9665;MLEAC=1;MLEAF=0.5;MQ=42.0;MQ0=0;MQRankSum=1.131;QD=12.25;ReadPosRankSum=1.144	GT:AD:DP:GQ:PL	0/1:40,27:67:99:849,0,1377
chrII	700942	.	C	T	1184.77	PASS	AC=1;AF=0.5;AN=2;BaseQRankSum=1.11;DP=60;Dels=0.0;FS=7.179;HaplotypeScore=0.0;MLEAC=1;MLEAF=0.5;MQ=41.75;MQ0=0;MQRankSum=-1.005;QD=19.75;ReadPosRankSum=-0.705	GT:AD:DP:GQ:PL	0/1:25,35:60:99:1213,0,817
chrII	708175	.	G	A	883.77	PASS	AC=1;AF=0.5;AN=2;BaseQRankSum=0.727;DP=76;Dels=0.0;FS=0.0;HaplotypeScore=0.0;MLEAC=1;MLEAF=0.5;MQ=42.0;MQ0=0;MQRankSum=2.181;QD=11.63;ReadPosRankSum=0.662	GT:AD:DP:GQ:PL	0/1:48,28:76:99:912,0,1669
chrII	733589	.	A	G	1264.77	PASS	AC=1;AF=0.5;AN=2;BaseQRankSum=-1.377;DP=76;Dels=0.0;FS=3.132;HaplotypeScore=0.9998;MLEAC=1;MLEAF=0.5;MQ=42.0;MQ0=0;MQRankSum=0.442;QD=16.64;ReadPosRankSum=-1.106	GT:AD:DP:GQ:PL	0/1:38,38:76:99:1293,0,1300
chrII	737313	.	T	C	558.77	PASS	AC=1;AF=0.5;AN=2;BaseQRankSum=1.02;DP=61;Dels=0.0;FS=3.939;HaplotypeScore=0.0;MLEAC=1;MLEAF=0.5;MQ=41.76;MQ0=0;MQRankSum=-0.475;QD=9.16;ReadPosRankSum=-0.927	GT:AD:DP:GQ:PL	0/1:42,19:61:99:587,0,1463
chrII	743869	.	G	A	771.77	PASS	AC=1;AF=0.5;AN=2;BaseQRankSum=-2.502;DP=42;Dels=0.0;FS=0.0;HaplotypeScore=0.9159;MLEAC=1;MLEAF=0.5;MQ=42.0;MQ0=0;MQRankSum=-0.758;QD=18.38;ReadPosRankSum=-0.43	GT:AD:DP:GQ:PL	0/1:19,23:42:99:800,0,665
chrII	749409	.	C	T	822.77	PASS	AC=1;AF=0.5;AN=2;BaseQRankSum=1.654;DP=63;Dels=0.0;FS=0.0;HaplotypeScore=0.0;MLEAC=1;MLEAF=0.5;MQ=42.0;MQ0=0;MQRankSum=-0.831;QD=13.06;ReadPosRankSum=1.948	GT:AD:DP:GQ:PL	0/1:37,26:63:99:851,0,1171
chrII	749642	.	T	C	990.77	PASS	AC=1;AF=0.5;AN=2;BaseQRankSum=0.613;DP=61;Dels=0.0;FS=3.505;HaplotypeScore=0.8667;MLEAC=1;MLEAF=0.5;MQ=42.0;MQ0=0;MQRankSum=0.368;QD=16.24;ReadPosRankSum=0.151	GT:AD:DP:GQ:PL	0/1:31,30:61:99:1019,0,1048
chrII	754233	.	G	A	1738.77	PASS	AC=1;AF=0.5;AN=2;BaseQRankSum=-1.218;DP=100;Dels=0.0;FS=0.754;HaplotypeScore=0.0;MLEAC=1;MLEAF=0.5;MQ=42.0;MQ0=0;MQRankSum=-1.611;QD=17.39;ReadPosRankSum=-1.128	GT:AD:DP:GQ:PL	0/1:48,52:100:99:1767,0,1614
chrII	759350	.	G	A	1584.77	PASS	AC=1;AF=0.5;AN=2;BaseQRankSum=-0.107;DP=65;Dels=0.0;FS=0.0;HaplotypeScore=0.0;MLEAC=1;MLEAF=0.5;MQ=42.0;MQ0=0;MQRankSum=-0.647;QD=24.38;ReadPosRankSum=0.547	GT:AD:DP:GQ:PL	0/1:20,45:65:99:1613,0,599
chrII	760308	.	T	C	927.77	PASS	AC=1;AF=0.5;AN=2;BaseQRankSum=-0.056;DP=57;Dels=0.0;FS=2.277;HaplotypeScore=0.0;MLEAC=1;MLEAF=0.5;MQ=42.0;MQ0=0;MQRankSum=1.381;QD=16.28;ReadPosRankSum=2.291	GT:AD:DP:GQ:PL	0/1:29,28:57:99:956,0,1012
chrII	760758	.	G	A	568.77	PASS	AC=1;AF=0.5;AN=2;BaseQRankSum=-0.033;DP=58;Dels=0.0;FS=5.979;HaplotypeScore=0.9989;MLEAC=1;MLEAF=0.5;MQ=41.51;MQ0=0;MQRankSum=0.48;QD=9.81;ReadPosRankSum=-0.099	GT:AD:DP:GQ:PL	0/1:39,19:58:99:597,0,1355
chrII	762470	.	A	T	206.77	PASS	AC=1;AF=0.5;AN=2;BaseQRankSum=-1.513;DP=66;Dels=0.0;FS=16.556;HaplotypeScore=2.8771;MLEAC=1;MLEAF=0.5;MQ=40.38;MQ0=0;MQRankSum=-3.525;QD=3.13;ReadPosRankSum=-4.489	GT:AD:DP:GQ:PL	0/1:53,12:65:99:235,0,1869
chrII	762471	.	A	G	274.77	PASS	AC=1;AF=0.5;AN=2;BaseQRankSum=-2.136;DP=68;Dels=0.0;FS=11.457;HaplotypeScore=2.8771;MLEAC=1;MLEAF=0.5;MQ=40.43;MQ0=0;MQRankSum=-3.323;QD=4.04;ReadPosRankSum=-4.48	GT:AD:DP:GQ:PL	0/1:53,14:67:99:303,0,1887
chrII	762476	.	G	A	483.77	PASS	AC=1;AF=0.5;AN=2;BaseQRankSum=0.289;DP=69;Dels=0.0;FS=7.516;HaplotypeScore=0.9159;MLEAC=1;MLEAF=0.5;MQ=40.45;MQ0=0;MQRankSum=-2.492;QD=7.01;ReadPosRankSum=-3.486	GT:AD:DP:GQ:PL	0/1:50,19:69:99:512,0,1786
chrII	762480	.	G	A	610.77	PASS	AC=1;AF=0.5;AN=2;BaseQRankSum=-1.486;DP=67;Dels=0.0;FS=2.198;HaplotypeScore=0.0;MLEAC=1;MLEAF=0.5;MQ=40.4;MQ0=0;MQRankSum=-0.297;QD=9.12;ReadPosRankSum=-2.793	GT:AD:DP:GQ:PL	0/1:44,23:67:99:639,0,1539
chrII	763053	.	G	A	836.77	PASS	AC=1;AF=0.5;AN=2;BaseQRankSum=-1.271;DP=55;Dels=0.0;FS=2.282;HaplotypeScore=0.0;MLEAC=1;MLEAF=0.5;MQ=42.0;MQ0=0;MQRankSum=0.951;QD=15.21;ReadPosRankSum=0.631	GT:AD:DP:GQ:PL	0/1:28,27:55:99:865,0,962
chrII	773186	.	T	C	691.77	PASS	AC=1;AF=0.5;AN=2;BaseQRankSum=-0.27;DP=49;Dels=0.0;FS=0.0;HaplotypeScore=0.0;MLEAC=1;MLEAF=0.5;MQ=42.0;MQ0=0;MQRankSum=-1.052;QD=14.12;ReadPosRankSum=0.932	GT:AD:DP:GQ:PL	0/1:26,23:49:99:720,0,882
chrII	785246	.	T	C	1313.77	PASS	AC=1;AF=0.5;AN=2;BaseQRankSum=-0.458;DP=81;Dels=0.0;FS=0.0;HaplotypeScore=0.0;MLEAC=1;MLEAF=0.5;MQ=42.0;MQ0=0;MQRankSum=0.213;QD=16.22;ReadPosRankSum=-0.59	GT:AD:DP:GQ:PL	0/1:41,40:81:99:1342,0,1441
chrII	786033	.	G	A	873.77	PASS	AC=1;AF=0.5;AN=2;BaseQRankSum=1.345;DP=52;Dels=0.0;FS=2.422;HaplotypeScore=0.0;MLEAC=1;MLEAF=0.5;MQ=42.0;MQ0=0;MQRankSum=2.26;QD=16.8;ReadPosRankSum=0.723	GT:AD:DP:GQ:PL	0/1:26,26:52:99:902,0,862
chrII	786056	.	C	T	878.77	PASS	AC=1;AF=0.5;AN=2;BaseQRankSum=2.286;DP=53;Dels=0.0;FS=5.783;HaplotypeScore=0.0;MLEAC=1;MLEAF=0.5;MQ=42.0;MQ0=0;MQRankSum=-1.414;QD=16.58;ReadPosRankSum=-1.13	GT:AD:DP:GQ:PL	0/1:27,26:53:99:907,0,896
chrII	789851	.	G	A	1037.77	PASS	AC=1;AF=0.5;AN=2;BaseQRankSum=-0.934;DP=61;Dels=0.0;FS=5.246;HaplotypeScore=0.9159;MLEAC=1;MLEAF=0.5;MQ=42.0;MQ0=0;MQRankSum=1.57;QD=17.01;ReadPosRankSum=-0.311	GT:AD:DP:GQ:PL	0/1:28,33:61:99:1066,0,922
chrII	793833	.	G	A	1210.77	PASS	AC=1;AF=0.5;AN=2;BaseQRankSum=0.746;DP=74;Dels=0.0;FS=1.936;HaplotypeScore=1.2434;MLEAC=1;MLEAF=0.5;MQ=42.0;MQ0=0;MQRankSum=-0.184;QD=16.36;ReadPosRankSum=1.07	GT:AD:DP:GQ:PL	0/1:37,37:74:99:1239,0,1202
chrIII	20604	.	C	T	1191.77	PASS	AC=1;AF=0.5;AN=2;BaseQRankSum=-0.933;DP=83;Dels=0.0;FS=0.0;HaplotypeScore=0.0;MLEAC=1;MLEAF=0.5;MQ=42.0;MQ0=0;MQRankSum=-0.005;QD=14.36;ReadPosRankSum=0.786	GT:AD:DP:GQ:PL	0/1:47,36:83:99:1220,0,1689
chrIII	43614	.	C	T	2537.77	PASS	AC=2;AF=1.0;AN=2;DP=63;Dels=0.0;FS=0.0;HaplotypeScore=1.9638;MLEAC=2;MLEAF=1.0;MQ=41.97;MQ0=0;QD=30.87	GT:AD:DP:GQ:PL	1/1:0,63:63:99:2566,190,0
chrIII	57104	.	C	T	779.77	PASS	AC=1;AF=0.5;AN=2;BaseQRankSum=0.717;DP=45;Dels=0.0;FS=0.0;HaplotypeScore=0.9159;MLEAC=1;MLEAF=0.5;MQ=42.0;MQ0=0;MQRankSum=1.149;QD=17.33;ReadPosRankSum=0.921	GT:AD:DP:GQ:PL	0/1:21,24:45:99:808,0,671
chrIII	66362	.	C	T	1491.77	PASS	AC=1;AF=0.5;AN=2;BaseQRankSum=0.033;DP=89;Dels=0.0;FS=0.81;HaplotypeScore=0.734;MLEAC=1;MLEAF=0.5;MQ=41.76;MQ0=1;MQRankSum=-1.695;QD=16.76;ReadPosRankSum=-0.109	GT:AD:DP:GQ:PL	0/1:44,45:89:99:1520,0,1453
chrIII	71976	.	T	C	787.77	PASS	AC=1;AF=0.5;AN=2;BaseQRankSum=1.424;DP=60;Dels=0.0;FS=2.178;HaplotypeScore=0.0;MLEAC=1;MLEAF=0.5;MQ=42.0;MQ0=0;MQRankSum=-1.125;QD=13.13;ReadPosRankSum=0.42	GT:AD:DP:GQ:PL	0/1:35,25:60:99:816,0,1248
chrIII	160920	.	C	T	1187.77	PASS	AC=1;AF=0.5;AN=2;BaseQRankSum=0.117;DP=77;Dels=0.0;FS=9.495;HaplotypeScore=2.3984;MLEAC=1;MLEAF=0.5;MQ=42.0;MQ0=0;MQRankSum=-0.271;QD=15.43;ReadPosRankSum=0.659	GT:AD:DP:GQ:PL	0/1:41,36:77:99:1216,0,1404
chrIII	197329	.	T	C	734.77	PASS	AC=1;AF=0.5;AN=2;BaseQRankSum=-1.101;DP=55;Dels=0.0;FS=0.0;HaplotypeScore=0.0;MLEAC=1;MLEAF=0.5;MQ=42.0;MQ0=0;MQRankSum=-0.333;QD=13.36;ReadPosRankSum=-0.435	GT:AD:DP:GQ:PL	0/1:32,23:55:99:763,0,1143
chrIII	203823	.	C	T	1080.77	PASS	AC=1;AF=0.5;AN=2;BaseQRankSum=0.754;DP=65;Dels=0.0;FS=2.056;HaplotypeScore=0.9665;MLEAC=1;MLEAF=0.5;MQ=42.0;MQ0=0;MQRankSum=0.007;QD=16.63;ReadPosRankSum=-2.46	GT:AD:DP:GQ:PL	0/1:33,32:65:99:1109,0,1146
chrIII	209295	.	A	G	864.77	PASS	AC=1;AF=0.5;AN=2;BaseQRankSum=2.195;DP=51;Dels=0.0;FS=3.933;HaplotypeScore=0.0;MLEAC=1;MLEAF=0.5;MQ=42.0;MQ0=0;MQRankSum=0.876;QD=16.96;ReadPosRankSum=0.424	GT:AD:DP:GQ:PL	0/1:25,26:51:99:893,0,828
chrIII	218174	.	C	T	1127.77	PASS	AC=1;AF=0.5;AN=2;BaseQRankSum=2.072;DP=69;Dels=0.0;FS=4.729;HaplotypeScore=0.0;MLEAC=1;MLEAF=0.5;MQ=41.97;MQ0=0;MQRankSum=-0.583;QD=16.34;ReadPosRankSum=1.099	GT:AD:DP:GQ:PL	0/1:36,33:69:99:1156,0,1226
chrIII	272259	.	T	C	1555.77	PASS	AC=1;AF=0.5;AN=2;BaseQRankSum=1.565;DP=75;Dels=0.0;FS=4.491;HaplotypeScore=0.0;MLEAC=1;MLEAF=0.5;MQ=42.0;MQ0=0;MQRankSum=-0.877;QD=20.74;ReadPosRankSum=-1.533	GT:AD:DP:GQ:PL	0/1:31,44:75:99:1584,0,1020
chrIII	289410	.	C	T	2851.77	PASS	AC=2;AF=1.0;AN=2;DP=71;Dels=0.0;FS=0.0;HaplotypeScore=0.0;MLEAC=2;MLEAF=1.0;MQ=42.0;MQ0=0;QD=31.3	GT:AD:DP:GQ:PL	1/1:0,71:71:99:2880,214,0
chrIII	290021	.	G	A	2304.77	PASS	AC=2;AF=1.0;AN=2;DP=59;Dels=0.0;FS=0.0;HaplotypeScore=0.0;MLEAC=2;MLEAF=1.0;MQ=42.0;MQ0=0;QD=28.25	GT:AD:DP:GQ:PL	1/1:0,59:59:99:2333,172,0
chrIV	21233	.	A	G	724.77	PASS	AC=1;AF=0.5;AN=2;BaseQRankSum=0.09;DP=49;Dels=0.0;FS=2.504;HaplotypeScore=0.0;MLEAC=1;MLEAF=0.5;MQ=42.0;MQ0=0;MQRankSum=0.451;QD=14.79;ReadPosRankSum=-1.232	GT:AD:DP:GQ:PL	0/1:26,23:49:99:753,0,890
chrIV	28200	.	C	T	815.77	PASS	AC=1;AF=0.5;AN=2;BaseQRankSum=1.166;DP=63;Dels=0.0;FS=0.0;HaplotypeScore=0.0;MLEAC=1;MLEAF=0.5;MQ=42.0;MQ0=0;MQRankSum=0.091;QD=12.95;ReadPosRankSum=2.464	GT:AD:DP:GQ:PL	0/1:37,26:63:99:844,0,1290
chrIV	43402	.	C	T	980.77	PASS	AC=1;AF=0.5;AN=2;BaseQRankSum=0.735;DP=59;Dels=0.0;FS=0.0;HaplotypeScore=0.0;MLEAC=1;MLEAF=0.5;MQ=42.0;MQ0=0;MQRankSum=-0.69;QD=16.62;ReadPosRankSum=0.356	GT:AD:DP:GQ:PL	0/1:29,30:59:99:1009,0,972
chrIV	50599	.	G	A	464.77	PASS	AC=1;AF=0.5;AN=2;BaseQRankSum=-1.105;DP=57;Dels=0.0;FS=4.13;HaplotypeScore=0.8667;MLEAC=1;MLEAF=0.5;MQ=42.0;MQ0=0;MQRankSum=0.57;QD=8.15;ReadPosRankSum=0.053	GT:AD:DP:GQ:PL	0/1:39,17:56:99:493,0,1391
chrIV	59746	.	G	A	1180.77	PASS	AC=1;AF=0.5;AN=2;BaseQRankSum=-1.006;DP=64;Dels=0.0;FS=2.114;HaplotypeScore=0.0;MLEAC=1;MLEAF=0.5;MQ=42.0;MQ0=0;MQRankSum=0.557;QD=18.45;ReadPosRankSum=-0.449	GT:AD:DP:GQ:PL	0/1:27,37:64:99:1209,0,881
chrIV	61633	.	G	A	992.77	PASS	AC=1;AF=0.5;AN=2;BaseQRankSum=-0.49;DP=54;Dels=0.0;FS=0.0;HaplotypeScore=0.0;MLEAC=1;MLEAF=0.5;MQ=42.0;MQ0=0;MQRankSum=-0.612;QD=18.38;ReadPosRankSum=0.507	GT:AD:DP:GQ:PL	0/1:23,31:54:99:1021,0,749
chrIV	62395	.	C	T	604.77	PASS	AC=1;AF=0.5;AN=2;BaseQRankSum=0.425;DP=45;Dels=0.0;FS=1.192;HaplotypeScore=1.5774;MLEAC=1;MLEAF=0.5;MQ=42.0;MQ0=0;MQRankSum=-1.413;QD=13.44;ReadPosRankSum=1.16	GT:AD:DP:GQ:PL	0/1:26,19:45:99:633,0,784
chrIV	63670	.	G	A	760.77	PASS	AC=1;AF=0.5;AN=2;BaseQRankSum=1.034;DP=47;Dels=0.0;FS=2.505;HaplotypeScore=1.8606;MLEAC=1;MLEAF=0.5;MQ=42.0;MQ0=0;MQRankSum=-1.055;QD=16.19;ReadPosRankSum=-0.586	GT:AD:DP:GQ:PL	0/1:22,25:47:99:789,0,739
chrIV	64095	.	G	A	1169.77	PASS	AC=1;AF=0.5;AN=2;BaseQRankSum=-0.418;DP=83;Dels=0.0;FS=0.848;HaplotypeScore=1.8914;MLEAC=1;MLEAF=0.5;MQ=42.0;MQ0=0;MQRankSum=1.089;QD=14.09;ReadPosRankSum=0.859	GT:AD:DP:GQ:PL	0/1:47,36:83:99:1198,0,1637
chrIV	65414	.	C	T	985.77	PASS	AC=1;AF=0.5;AN=2;BaseQRankSum=1.406;DP=70;Dels=0.0;FS=3.373;HaplotypeScore=0.0;MLEAC=1;MLEAF=0.5;MQ=42.0;MQ0=0;MQRankSum=0.682;QD=14.08;ReadPosRankSum=-0.208	GT:AD:DP:GQ:PL	0/1:40,30:70:99:1014,0,1370
chrIV	65768	.	G	A	1100.77	PASS	AC=1;AF=0.5;AN=2;BaseQRankSum=0.133;DP=58;Dels=0.0;FS=7.365;HaplotypeScore=0.0;MLEAC=1;MLEAF=0.5;MQ=42.0;MQ0=0;MQRankSum=0.727;QD=18.98;ReadPosRankSum=-1.212	GT:AD:DP:GQ:PL	0/1:26,32:58:99:1129,0,851
chrIV	74052	.	C	T	1372.77	PASS	AC=1;AF=0.5;AN=2;BaseQRankSum=-0.578;DP=63;Dels=0.0;FS=3.638;HaplotypeScore=0.0;MLEAC=1;MLEAF=0.5;MQ=42.0;MQ0=0;MQRankSum=0.849;QD=21.79;ReadPosRankSum=0.578	GT:AD:DP:GQ:PL	0/1:23,40:63:99:1401,0,712
chrIV	74735	.	C	T	766.77	PASS	AC=1;AF=0.5;AN=2;BaseQRankSum=0.596;DP=60;Dels=0.0;FS=1.007;HaplotypeScore=0.0;MLEAC=1;MLEAF=0.5;MQ=42.0;MQ0=0;MQRankSum=-0.098;QD=12.78;ReadPosRankSum=-2.98	GT:AD:DP:GQ:PL	0/1:36,24:60:99:795,0,1290
chrIV	92076	.	G	A	1141.77	PASS	AC=1;AF=0.5;AN=2;BaseQRankSum=0.282;DP=70;Dels=0.0;FS=7.89;HaplotypeScore=0.0;MLEAC=1;MLEAF=0.5;MQ=42.0;MQ0=0;MQRankSum=-0.012;QD=16.31;ReadPosRankSum=-0.023	GT:AD:DP:GQ:PL	0/1:35,35:70:99:1170,0,1181
chrIV	96170	.	C	T	604.77	PASS	AC=1;AF=0.5;AN=2;BaseQRankSum=-0.271;DP=56;Dels=0.0;FS=0.0;HaplotypeScore=0.5784;MLEAC=1;MLEAF=0.5;MQ=42.0;MQ0=0;MQRankSum=1.354;QD=10.8;ReadPosRankSum=-1.743	GT:AD:DP:GQ:PL	0/1:35,21:56:99:633,0,1199
chrIV	98594	.	G	A	1092.77	PASS	AC=1;AF=0.5;AN=2;BaseQRankSum=-1.994;DP=58;Dels=0.0;FS=5.62;HaplotypeScore=0.0;MLEAC=1;MLEAF=0.5;MQ=42.0;MQ0=0;MQRankSum=0.047;QD=18.84;ReadPosRankSum=0.816	GT:AD:DP:GQ:PL	0/1:25,33:58:99:1121,0,859
chrIV	100471	.	C	T	987.77	PASS	AC=1;AF=0.5;AN=2;BaseQRankSum=0.729;DP=61;Dels=0.0;FS=8.966;HaplotypeScore=0.0;MLEAC=1;MLEAF=0.5;MQ=42.0;MQ0=0;MQRankSum=0.628;QD=16.19;ReadPosRankSum=0.7	GT:AD:DP:GQ:PL	0/1:31,30:61:99:1016,0,1067
chrIV	107393	.	G	A	1061.77	PASS	AC=1;AF=0.5;AN=2;BaseQRankSum=2.085;DP=66;Dels=0.0;FS=0.0;HaplotypeScore=0.0;MLEAC=1;MLEAF=0.5;MQ=42.0;MQ0=0;MQRankSum=-0.455;QD=16.09;ReadPosRankSum=0.289	GT:AD:DP:GQ:PL	0/1:34,32:66:99:1090,0,1154
chrIV	108077	.	C	T	1355.77	PASS	AC=1;AF=0.5;AN=2;BaseQRankSum=0.25;DP=83;Dels=0.0;FS=0.823;HaplotypeScore=0.0;MLEAC=1;MLEAF=0.5;MQ=41.98;MQ0=0;MQRankSum=1.052;QD=16.33;ReadPosRankSum=0.469	GT:AD:DP:GQ:PL	0/1:42,41:83:99:1384,0,1386
chrIV	109755	.	A	G	839.77	PASS	AC=1;AF=0.5;AN=2;BaseQRankSum=-0.844;DP=56;Dels=0.0;FS=0.0;HaplotypeScore=0.0;MLEAC=1;MLEAF=0.5;MQ=42.0;MQ0=0;MQRankSum=0.598;QD=15.0;ReadPosRankSum=-0.287	GT:AD:DP:GQ:PL	0/1:28,28:56:99:868,0,954
chrIV	117641	.	C	T	1061.77	PASS	AC=1;AF=0.5;AN=2;BaseQRankSum=1.299;DP=76;Dels=0.0;FS=4.599;HaplotypeScore=0.9159;MLEAC=1;MLEAF=0.5;MQ=42.0;MQ0=0;MQRankSum=0.163;QD=13.97;ReadPosRankSum=1.268	GT:AD:DP:GQ:PL	0/1:44,32:76:99:1090,0,1537
chrIV	120519	.	G	A	1190.77	PASS	AC=1;AF=0.5;AN=2;BaseQRankSum=1.667;DP=57;Dels=0.0;FS=1.004;HaplotypeScore=0.0;MLEAC=1;MLEAF=0.5;MQ=42.0;MQ0=0;MQRankSum=-0.024;QD=20.89;ReadPosRankSum=-0.756	GT:AD:DP:GQ:PL	0/1:23,34:57:99:1219,0,698
chrIV	128685	.	T	C	1199.77	PASS	AC=1;AF=0.5;AN=2;BaseQRankSum=0.707;DP=78;Dels=0.0;FS=6.013;HaplotypeScore=0.0;MLEAC=1;MLEAF=0.5;MQ=42.0;MQ0=0;MQRankSum=0.927;QD=15.38;ReadPosRankSum=-1.218	GT:AD:DP:GQ:PL	0/1:42,36:78:99:1228,0,1432
chrIV	129124	.	C	T	990.77	PASS	AC=1;AF=0.5;AN=2;BaseQRankSum=-1.212;DP=66;Dels=0.0;FS=2.105;HaplotypeScore=0.0;MLEAC=1;MLEAF=0.5;MQ=42.0;MQ0=0;MQRankSum=-1.289;QD=15.01;ReadPosRankSum=-0.815	GT:AD:DP:GQ:PL	0/1:34,32:66:99:1019,0,1098
chrIV	156835	.	G	A	777.77	PASS	AC=1;AF=0.5;AN=2;BaseQRankSum=2.245;DP=59;Dels=0.0;FS=0.0;HaplotypeScore=0.9159;MLEAC=1;MLEAF=0.5;MQ=42.0;MQ0=0;MQRankSum=-1.227;QD=13.18;ReadPosRankSum=1.875	GT:AD:DP:GQ:PL	0/1:35,24:59:99:806,0,1233
chrIV	158954	.	T	C	1263.77	PASS	AC=1;AF=0.5;AN=2;BaseQRankSum=-0.496;DP=72;Dels=0.0;FS=10.813;HaplotypeScore=0.0;MLEAC=1;MLEAF=0.5;MQ=42.0;MQ0=0;MQRankSum=0.946;QD=17.55;ReadPosRankSum=0.394	GT:AD:DP:GQ:PL	0/1:35,37:72:99:1292,0,1224
chrIV	166331	.	A	G	1363.77	PASS	AC=1;AF=0.5;AN=2;BaseQRankSum=1.34;DP=68;Dels=0.0;FS=0.925;HaplotypeScore=0.0;MLEAC=1;MLEAF=0.5;MQ=41.94;MQ0=0;MQRankSum=-1.178;QD=20.06;ReadPosRankSum=0.181	GT:AD:DP:GQ:PL	0/1:28,40:68:99:1392,0,915
chrIV	169368	.	C	T	777.77	PASS	AC=1;AF=0.5;AN=2;BaseQRankSum=0.374;DP=61;Dels=0.0;FS=1.017;HaplotypeScore=1.6988;MLEAC=1;MLEAF=0.5;MQ=41.77;MQ0=0;MQRankSum=-0.873;QD=12.75;ReadPosRankSum=0.565	GT:AD:DP:GQ:PL	0/1:36,25:61:99:806,0,1232
chrIV	172181	.	A	G	1482.77	PASS	AC=1;AF=0.5;AN=2;BaseQRankSum=2.161;DP=75;Dels=0.0;FS=3.066;HaplotypeScore=0.0;MLEAC=1;MLEAF=0.5;MQ=42.0;MQ0=0;MQRankSum=1.852;QD=19.77;ReadPosRankSum=0.859	GT:AD:DP:GQ:PL	0/1:33,42:75:99:1511,0,1114
chrIV	173348	.	C	T	1116.77	PASS	AC=1;AF=0.5;AN=2;BaseQRankSum=1.055;DP=68;Dels=0.0;FS=4.79;HaplotypeScore=0.0;MLEAC=1;MLEAF=0.5;MQ=42.0;MQ0=0;MQRankSum=-0.908;QD=16.42;ReadPosRankSum=0.663	GT:AD:DP:GQ:PL	0/1:35,33:68:99:1145,0,1227
chrIV	178050	.	C	T	1145.77	PASS	AC=1;AF=0.5;AN=2;BaseQRankSum=-1.555;DP=66;Dels=0.0;FS=2.021;HaplotypeScore=0.0;MLEAC=1;MLEAF=0.5;MQ=42.0;MQ0=0;MQRankSum=-0.874;QD=17.36;ReadPosRankSum=0.154	GT:AD:DP:GQ:PL	0/1:31,35:66:99:1174,0,1037
chrIV	178320	.	C	T	772.77	PASS	AC=1;AF=0.5;AN=2;BaseQRankSum=0.113;DP=54;Dels=0.0;FS=8.374;HaplotypeScore=0.0;MLEAC=1;MLEAF=0.5;MQ=42.0;MQ0=0;MQRankSum=0.252;QD=14.31;ReadPosRankSum=0.183	GT:AD:DP:GQ:PL	0/1:30,24:54:99:801,0,1025
chrIV	180239	.	C	T	1438.77	PASS	AC=1;AF=0.5;AN=2;BaseQRankSum=-1.969;DP=80;Dels=0.0;FS=0.0;HaplotypeScore=0.0;MLEAC=1;MLEAF=0.5;MQ=42.0;MQ0=0;MQRankSum=0.145;QD=17.98;ReadPosRankSum=-0.482	GT:AD:DP:GQ:PL	0/1:37,43:80:99:1467,0,1221
chrIV	180924	.	G	A	900.77	PASS	AC=1;AF=0.5;AN=2;BaseQRankSum=0.109;DP=58;Dels=0.0;FS=9.451;HaplotypeScore=0.0;MLEAC=1;MLEAF=0.5;MQ=42.0;MQ0=0;MQRankSum=-1.59;QD=15.53;ReadPosRankSum=-1.122	GT:AD:DP:GQ:PL	0/1:31,27:58:99:929,0,1104
chrIV	199744	.	C	T	1326.77	PASS	AC=1;AF=0.5;AN=2;BaseQRankSum=0.549;DP=71;Dels=0.0;FS=0.0;HaplotypeScore=0.9734;MLEAC=1;MLEAF=0.5;MQ=42.0;MQ0=0;MQRankSum=1.358;QD=18.69;ReadPosRankSum=-0.272	GT:AD:DP:GQ:PL	0/1:32,39:71:99:1355,0,1085
chrIV	203249	.	T	C	1082.77	PASS	AC=1;AF=0.5;AN=2;BaseQRankSum=2.126;DP=49;Dels=0.0;FS=4.291;HaplotypeScore=0.0;MLEAC=1;MLEAF=0.5;MQ=42.0;MQ0=0;MQRankSum=1.711;QD=22.1;ReadPosRankSum=-0.384	GT:AD:DP:GQ:PL	0/1:18,31:49:99:1111,0,560
chrIV	203756	.	G	A	1249.77	PASS	AC=1;AF=0.5;AN=2;BaseQRankSum=-2.467;DP=73;Dels=0.0;FS=11.966;HaplotypeScore=0.0;MLEAC=1;MLEAF=0.5;MQ=42.0;MQ0=0;MQRankSum=0.203;QD=17.12;ReadPosRankSum=-0.575	GT:AD:DP:GQ:PL	0/1:35,37:72:99:1278,0,1233
chrIV	205321	.	C	T	1138.77	PASS	AC=1;AF=0.5;AN=2;BaseQRankSum=1.585;DP=66;Dels=0.0;FS=0.941;HaplotypeScore=0.0;MLEAC=1;MLEAF=0.5;MQ=42.0;MQ0=0;MQRankSum=0.173;QD=17.25;ReadPosRankSum=0.237	GT:AD:DP:GQ:PL	0/1:32,34:66:99:1167,0,1104
chrIV	210212	.	C	T	1512.77	PASS	AC=1;AF=0.5;AN=2;BaseQRankSum=-0.318;DP=81;Dels=0.0;FS=0.0;HaplotypeScore=0.0;MLEAC=1;MLEAF=0.5;MQ=42.0;MQ0=0;MQRankSum=-0.507;QD=18.68;ReadPosRankSum=-0.811	GT:AD:DP:GQ:PL	0/1:37,44:81:99:1541,0,1270
chrIV	213624	.	T	C	1325.77	PASS	AC=1;AF=0.5;AN=2;BaseQRankSum=-1.369;DP=74;Dels=0.0;FS=2.024;HaplotypeScore=0.0;MLEAC=1;MLEAF=0.5;MQ=42.0;MQ0=0;MQRankSum=-0.3;QD=17.92;ReadPosRankSum=0.595	GT:AD:DP:GQ:PL	0/1:32,42:74:99:1354,0,1009
chrIV	226015	.	G	A	1246.77	PASS	AC=1;AF=0.5;AN=2;BaseQRankSum=0.431;DP=65;Dels=0.0;FS=0.941;HaplotypeScore=0.0;MLEAC=1;MLEAF=0.5;MQ=42.0;MQ0=0;MQRankSum=0.682;QD=19.18;ReadPosRankSum=0.033	GT:AD:DP:GQ:PL	0/1:28,37:65:99:1275,0,920
chrIV	228969	.	C	T	1010.77	PASS	AC=1;AF=0.5;AN=2;BaseQRankSum=0.209;DP=61;Dels=0.0;FS=6.913;HaplotypeScore=0.0;MLEAC=1;MLEAF=0.5;MQ=42.0;MQ0=0;MQRankSum=0.858;QD=16.57;ReadPosRankSum=-0.224	GT:AD:DP:GQ:PL	0/1:30,31:61:99:1039,0,1036
chrIV	232712	.	C	T	974.77	PASS	AC=1;AF=0.5;AN=2;BaseQRankSum=-0.679;DP=51;Dels=0.0;FS=6.078;HaplotypeScore=0.0;MLEAC=1;MLEAF=0.5;MQ=42.0;MQ0=0;MQRankSum=0.258;QD=19.11;ReadPosRankSum=0.067	GT:AD:DP:GQ:PL	0/1:21,30:51:99:1003,0,682
chrIV	233093	.	T	C	859.77	PASS	AC=1;AF=0.5;AN=2;BaseQRankSum=1.596;DP=50;Dels=0.0;FS=0.0;HaplotypeScore=0.0;MLEAC=1;MLEAF=0.5;MQ=42.0;MQ0=0;MQRankSum=1.44;QD=17.2;ReadPosRankSum=0.331	GT:AD:DP:GQ:PL	0/1:23,27:50:99:888,0,738
chrIV	236751	.	G	A	1123.77	PASS	AC=1;AF=0.5;AN=2;BaseQRankSum=-0.811;DP=72;Dels=0.0;FS=0.0;HaplotypeScore=0.0;MLEAC=1;MLEAF=0.5;MQ=42.0;MQ0=0;MQRankSum=1.78;QD=15.61;ReadPosRankSum=0.744	GT:AD:DP:GQ:PL	0/1:37,35:72:99:1152,0,1248
chrIV	238898	.	T	C	1272.77	PASS	AC=1;AF=0.5;AN=2;BaseQRankSum=-1.713;DP=62;Dels=0.0;FS=3.53;HaplotypeScore=0.0;MLEAC=1;MLEAF=0.5;MQ=42.0;MQ0=0;MQRankSum=0.094;QD=20.53;ReadPosRankSum=-1.293	GT:AD:DP:GQ:PL	0/1:24,38:62:99:1301,0,784
chrIV	246074	.	T	C	1125.77	PASS	AC=1;AF=0.5;AN=2;BaseQRankSum=2.622;DP=63;Dels=0.0;FS=0.0;HaplotypeScore=0.0;MLEAC=1;MLEAF=0.5;MQ=42.0;MQ0=0;MQRankSum=-0.021;QD=17.87;ReadPosRankSum=-1.177	GT:AD:DP:GQ:PL	0/1:30,33:63:99:1154,0,913
chrIV	248602	.	T	C	1088.77	PASS	AC=1;AF=0.5;AN=2;BaseQRankSum=-0.139;DP=61;Dels=0.0;FS=0.0;HaplotypeScore=0.8321;MLEAC=1;MLEAF=0.5;MQ=42.0;MQ0=0;MQRankSum=1.918;QD=17.85;ReadPosRankSum=0.124	GT:AD:DP:GQ:PL	0/1:26,35:61:99:1117,0,846
chrIV	258837	.	C	G	2538.77	PASS	AC=2;AF=1.0;AN=2;DP=64;Dels=0.0;FS=0.0;HaplotypeScore=0.0;MLEAC=2;MLEAF=1.0;MQ=42.0;MQ0=0;QD=32.33	GT:AD:DP:GQ:PL	1/1:0,64:64:99:2567,190,0
chrIV	260437	.	A	G	842.77	PASS	AC=1;AF=0.5;AN=2;BaseQRankSum=2.001;DP=67;Dels=0.0;FS=0.0;HaplotypeScore=0.0;MLEAC=1;MLEAF=0.5;MQ=42.0;MQ0=0;MQRankSum=0.85;QD=12.58;ReadPosRankSum=-0.479	GT:AD:DP:GQ:PL	0/1:40,27:67:99:871,0,1429
chrIV	267133	.	G	A	992.77	PASS	AC=1;AF=0.5;AN=2;BaseQRankSum=2.148;DP=71;Dels=0.0;FS=0.0;HaplotypeScore=0.0;MLEAC=1;MLEAF=0.5;MQ=42.0;MQ0=0;MQRankSum=-0.716;QD=13.98;ReadPosRankSum=0.343	GT:AD:DP:GQ:PL	0/1:41,30:71:99:1021,0,1450
chrIV	271280	.	T	C	829.77	PASS	AC=1;AF=0.5;AN=2;BaseQRankSum=-1.15;DP=57;Dels=0.0;FS=0.0;HaplotypeScore=0.0;MLEAC=1;MLEAF=0.5;MQ=41.97;MQ0=0;MQRankSum=0.876;QD=14.56;ReadPosRankSum=-0.265	GT:AD:DP:GQ:PL	0/1:32,25:57:99:858,0,1149
chrIV	275154	.	C	T	1444.77	PASS	AC=1;AF=0.5;AN=2;BaseQRankSum=-1.076;DP=69;Dels=0.0;FS=0.0;HaplotypeScore=0.0;MLEAC=1;MLEAF=0.5;MQ=42.0;MQ0=0;MQRankSum=0.645;QD=20.94;ReadPosRankSum=1.887	GT:AD:DP:GQ:PL	0/1:27,42:69:99:1473,0,900
chrIV	275650	.	C	T	1096.77	PASS	AC=1;AF=0.5;AN=2;BaseQRankSum=1.551;DP=71;Dels=0.0;FS=4.632;HaplotypeScore=0.0;MLEAC=1;MLEAF=0.5;MQ=42.0;MQ0=0;MQRankSum=-0.536;QD=15.45;ReadPosRankSum=0.651	GT:AD:DP:GQ:PL	0/1:38,33:71:99:1125,0,1312
chrIV	275975	.	G	A	1033.77	PASS	AC=1;AF=0.5;AN=2;BaseQRankSum=0.174;DP=69;Dels=0.0;FS=11.092;HaplotypeScore=0.9734;MLEAC=1;MLEAF=0.5;MQ=42.0;MQ0=0;MQRankSum=0.09;QD=14.98;ReadPosRankSum=1.508	GT:AD:DP:GQ:PL	0/1:36,33:69:99:1062,0,1167
chrIV	277880	.	C	T	1301.77	PASS	AC=1;AF=0.5;AN=2;BaseQRankSum=0.406;DP=83;Dels=0.0;FS=0.0;HaplotypeScore=0.0;MLEAC=1;MLEAF=0.5;MQ=42.0;MQ0=0;MQRankSum=1.464;QD=15.68;ReadPosRankSum=-0.506	GT:AD:DP:GQ:PL	0/1:44,39:83:99:1330,0,1505
chrIV	294076	.	C	T	1488.77	PASS	AC=1;AF=0.5;AN=2;BaseQRankSum=0.452;DP=83;Dels=0.0;FS=1.812;HaplotypeScore=0.9916;MLEAC=1;MLEAF=0.5;MQ=42.0;MQ0=0;MQRankSum=0.297;QD=17.94;ReadPosRankSum=1.638	GT:AD:DP:GQ:PL	0/1:39,44:83:99:1517,0,1313
chrIV	303652	.	C	T	949.77	PASS	AC=1;AF=0.5;AN=2;BaseQRankSum=0.691;DP=62;Dels=0.0;FS=4.921;HaplotypeScore=0.9734;MLEAC=1;MLEAF=0.5;MQ=42.0;MQ0=0;MQRankSum=-0.832;QD=15.32;ReadPosRankSum=-0.48	GT:AD:DP:GQ:PL	0/1:33,29:62:99:978,0,1130
chrIV	305965	.	C	T	1547.77	PASS	AC=1;AF=0.5;AN=2;BaseQRankSum=0.543;DP=92;Dels=0.0;FS=6.82;HaplotypeScore=0.0;MLEAC=1;MLEAF=0.5;MQ=42.0;MQ0=0;MQRankSum=0.168;QD=16.82;ReadPosRankSum=-0.113	GT:AD:DP:GQ:PL	0/1:46,46:92:99:1576,0,1597
chrIV	307810	.	C	T	1063.77	PASS	AC=1;AF=0.5;AN=2;BaseQRankSum=1.0;DP=64;Dels=0.0;FS=0.956;HaplotypeScore=0.0;MLEAC=1;MLEAF=0.5;MQ=42.0;MQ0=0;MQRankSum=-1.578;QD=16.62;ReadPosRankSum=-0.034	GT:AD:DP:GQ:PL	0/1:32,32:64:99:1092,0,1091
chrIV	325960	.	C	T	1338.77	PASS	AC=1;AF=0.5;AN=2;BaseQRankSum=1.484;DP=85;Dels=0.0;FS=0.0;HaplotypeScore=0.0;MLEAC=1;MLEAF=0.5;MQ=42.0;MQ0=0;MQRankSum=0.964;QD=15.75;ReadPosRankSum=-0.718	GT:AD:DP:GQ:PL	0/1:45,40:85:99:1367,0,1439
chrIV	327152	.	T	C	1340.77	PASS	AC=1;AF=0.5;AN=2;BaseQRankSum=0.835;DP=90;Dels=0.0;FS=0.0;HaplotypeScore=1.9663;MLEAC=1;MLEAF=0.5;MQ=42.0;MQ0=0;MQRankSum=1.074;QD=14.9;ReadPosRankSum=0.679	GT:AD:DP:GQ:PL	0/1:48,41:90:99:1369,0,1636
chrIV	331403	.	A	G	655.77	PASS	AC=1;AF=0.5;AN=2;BaseQRankSum=0.411;DP=37;Dels=0.0;FS=1.271;HaplotypeScore=0.0;MLEAC=1;MLEAF=0.5;MQ=42.0;MQ0=0;MQRankSum=-0.35;QD=17.72;ReadPosRankSum=-1.021	GT:AD:DP:GQ:PL	0/1:17,20:37:99:684,0,554
chrIV	332654	.	T	C	1077.77	PASS	AC=1;AF=0.5;AN=2;BaseQRankSum=-0.837;DP=73;Dels=0.0;FS=2.004;HaplotypeScore=0.6651;MLEAC=1;MLEAF=0.5;MQ=42.0;MQ0=0;MQRankSum=1.812;QD=14.76;ReadPosRankSum=-0.205	GT:AD:DP:GQ:PL	0/1:40,33:73:99:1106,0,1426
chrIV	340143	.	T	C	1058.77	PASS	AC=1;AF=0.5;AN=2;BaseQRankSum=1.63;DP=81;Dels=0.0;FS=0.0;HaplotypeScore=1.445;MLEAC=1;MLEAF=0.5;MQ=41.65;MQ0=0;MQRankSum=0.978;QD=13.07;ReadPosRankSum=-0.491	GT:AD:DP:GQ:PL	0/1:46,34:80:99:1087,0,1571
chrIV	353126	.	T	C	1361.77	PASS	AC=1;AF=0.5;AN=2;BaseQRankSum=-0.214;DP=90;Dels=0.0;FS=0.791;HaplotypeScore=0.0;MLEAC=1;MLEAF=0.5;MQ=41.84;MQ0=0;MQRankSum=0.433;QD=15.13;ReadPosRankSum=-0.174	GT:AD:DP:GQ:PL	0/1:48,42:90:99:1390,0,1624
chrIV	360410	.	C	A	265.77	PASS	AC=1;AF=0.5;AN=2;BaseQRankSum=-2.148;DP=62;Dels=0.0;FS=49.865;HaplotypeScore=0.8941;MLEAC=1;MLEAF=0.5;MQ=42.0;MQ0=0;MQRankSum=0.737;QD=4.29;ReadPosRankSum=-1.186	GT:AD:DP:GQ:PL	0/1:44,18:62:99:294,0,1189
chrIV	361746	.	C	T	582.77	PASS	AC=1;AF=0.5;AN=2;BaseQRankSum=1.09;DP=41;Dels=0.0;FS=3.109;HaplotypeScore=0.8941;MLEAC=1;MLEAF=0.5;MQ=42.0;MQ0=0;MQRankSum=0.433;QD=14.21;ReadPosRankSum=-1.379	GT:AD:DP:GQ:PL	0/1:23,18:41:99:611,0,790
chrIV	363472	.	G	A	876.77	PASS	AC=1;AF=0.5;AN=2;BaseQRankSum=1.532;DP=61;Dels=0.0;FS=9.188;HaplotypeScore=0.9933;MLEAC=1;MLEAF=0.5;MQ=42.0;MQ0=0;MQRankSum=-0.995;QD=14.37;ReadPosRankSum=-0.022	GT:AD:DP:GQ:PL	0/1:34,27:61:99:905,0,1150
chrIV	368988	.	C	T	765.77	PASS	AC=1;AF=0.5;AN=2;BaseQRankSum=0.352;DP=36;Dels=0.0;FS=0.0;HaplotypeScore=0.8321;MLEAC=1;MLEAF=0.5;MQ=42.0;MQ0=0;MQRankSum=1.493;QD=21.27;ReadPosRankSum=-0.822	GT:AD:DP:GQ:PL	0/1:12,24:36:99:794,0,345
chrIV	369382	.	G	A	721.77	PASS	AC=1;AF=0.5;AN=2;BaseQRankSum=-2.123;DP=45;Dels=0.0;FS=6.095;HaplotypeScore=0.0;MLEAC=1;MLEAF=0.5;MQ=41.96;MQ0=0;MQRankSum=0.011;QD=16.04;ReadPosRankSum=1.419	GT:AD:DP:GQ:PL	0/1:22,23:45:99:750,0,705
chrIV	371680	.	C	T	880.77	PASS	AC=1;AF=0.5;AN=2;BaseQRankSum=1.039;DP=69;Dels=0.0;FS=3.368;HaplotypeScore=0.0;MLEAC=1;MLEAF=0.5;MQ=42.0;MQ0=0;MQRankSum=0.387;QD=12.76;ReadPosRankSum=0.264	GT:AD:DP:GQ:PL	0/1:42,27:69:99:909,0,1442
chrIV	372577	.	A	G	646.77	PASS	AC=1;AF=0.5;AN=2;BaseQRankSum=1.1;DP=57;Dels=0.0;FS=1.066;HaplotypeScore=0.0;MLEAC=1;MLEAF=0.5;MQ=42.0;MQ0=0;MQRankSum=0.025;QD=11.35;ReadPosRankSum=-0.306	GT:AD:DP:GQ:PL	0/1:36,21:57:99:675,0,1271
chrIV	374446	.	C	T	1263.77	PASS	AC=1;AF=0.5;AN=2;BaseQRankSum=1.182;DP=71;Dels=0.0;FS=4.766;HaplotypeScore=0.0;MLEAC=1;MLEAF=0.5;MQ=41.94;MQ0=0;MQRankSum=0.029;QD=17.8;ReadPosRankSum=0.352	GT:AD:DP:GQ:PL	0/1:33,38:71:99:1292,0,1099
chrIV	374803	.	C	T	1180.77	PASS	AC=1;AF=0.5;AN=2;BaseQRankSum=1.176;DP=74;Dels=0.0;FS=2.002;HaplotypeScore=0.0;MLEAC=1;MLEAF=0.5;MQ=42.0;MQ0=0;MQRankSum=0.403;QD=15.96;ReadPosRankSum=1.949	GT:AD:DP:GQ:PL	0/1:38,35:73:99:1209,0,1334
chrIV	376238	.	C	T	1110.77	PASS	AC=1;AF=0.5;AN=2;BaseQRankSum=-1.085;DP=60;Dels=0.0;FS=5.346;HaplotypeScore=0.0;MLEAC=1;MLEAF=0.5;MQ=42.0;MQ0=0;MQRankSum=0.52;QD=18.51;ReadPosRankSum=0.045	GT:AD:DP:GQ:PL	0/1:27,33:60:99:1139,0,930
chrIV	380087	.	C	T	943.77	PASS	AC=1;AF=0.5;AN=2;BaseQRankSum=-0.5;DP=62;Dels=0.0;FS=0.0;HaplotypeScore=0.0;MLEAC=1;MLEAF=0.5;MQ=42.0;MQ0=0;MQRankSum=0.796;QD=15.22;ReadPosRankSum=2.134	GT:AD:DP:GQ:PL	0/1:32,30:62:99:972,0,1079
chrIV	392205	.	G	A	947.77	PASS	AC=1;AF=0.5;AN=2;BaseQRankSum=0.028;DP=51;Dels=0.0;FS=0.0;HaplotypeScore=0.9997;MLEAC=1;MLEAF=0.5;MQ=42.0;MQ0=0;MQRankSum=0.483;QD=18.58;ReadPosRankSum=0.483	GT:AD:DP:GQ:PL	0/1:23,28:51:99:976,0,768
chrIV	398261	.	C	T	750.77	PASS	AC=1;AF=0.5;AN=2;BaseQRankSum=-1.165;DP=59;Dels=0.0;FS=3.606;HaplotypeScore=0.0;MLEAC=1;MLEAF=0.5;MQ=42.0;MQ0=0;MQRankSum=-2.585;QD=12.72;ReadPosRankSum=-0.177	GT:AD:DP:GQ:PL	0/1:35,24:59:99:779,0,1218
chrIV	399065	.	G	A	1319.77	PASS	AC=1;AF=0.5;AN=2;BaseQRankSum=1.85;DP=73;Dels=0.0;FS=8.152;HaplotypeScore=0.0;MLEAC=1;MLEAF=0.5;MQ=42.0;MQ0=0;MQRankSum=0.337;QD=18.08;ReadPosRankSum=-0.193	GT:AD:DP:GQ:PL	0/1:35,38:73:99:1348,0,1124
chrIV	407012	.	C	T	1253.77	PASS	AC=1;AF=0.5;AN=2;BaseQRankSum=0.834;DP=72;Dels=0.0;FS=0.0;HaplotypeScore=0.8667;MLEAC=1;MLEAF=0.5;MQ=42.0;MQ0=0;MQRankSum=0.338;QD=17.41;ReadPosRankSum=-1.149	GT:AD:DP:GQ:PL	0/1:35,37:72:99:1282,0,1190
chrIV	408633	.	G	A	1225.77	PASS	AC=1;AF=0.5;AN=2;BaseQRankSum=0.006;DP=73;Dels=0.0;FS=0.884;HaplotypeScore=1.7333;MLEAC=1;MLEAF=0.5;MQ=42.0;MQ0=0;MQRankSum=-0.932;QD=16.79;ReadPosRankSum=-0.215	GT:AD:DP:GQ:PL	0/1:36,37:73:99:1254,0,1201
chrIV	410944	.	G	A	389.77	PASS	AC=1;AF=0.5;AN=2;BaseQRankSum=-2.782;DP=43;Dels=0.0;FS=53.913;HaplotypeScore=2.5781;MLEAC=1;MLEAF=0.5;MQ=41.91;MQ0=0;MQRankSum=-0.474;QD=9.06;ReadPosRankSum=2.345	GT:AD:DP:GQ:PL	0/1:22,21:43:99:418,0,685
chrIV	421342	.	A	G	833.77	PASS	AC=1;AF=0.5;AN=2;BaseQRankSum=-0.093;DP=62;Dels=0.0;FS=14.242;HaplotypeScore=0.0;MLEAC=1;MLEAF=0.5;MQ=42.0;MQ0=0;MQRankSum=-0.036;QD=13.45;ReadPosRankSum=1.377	GT:AD:DP:GQ:PL	0/1:36,26:62:99:862,0,1241
chrIV	422278	.	A	G	1255.77	PASS	AC=1;AF=0.5;AN=2;BaseQRankSum=-1.075;DP=76;Dels=0.0;FS=8.47;HaplotypeScore=0.9958;MLEAC=1;MLEAF=0.5;MQ=41.97;MQ0=0;MQRankSum=-1.47;QD=16.52;ReadPosRankSum=1.366	GT:AD:DP:GQ:PL	0/1:38,38:76:99:1284,0,1313
chrIV	422585	.	G	A	1387.77	PASS	AC=1;AF=0.5;AN=2;BaseQRankSum=-0.805;DP=84;Dels=0.0;FS=0.823;HaplotypeScore=0.0;MLEAC=1;MLEAF=0.5;MQ=42.0;MQ0=0;MQRankSum=0.009;QD=16.52;ReadPosRankSum=-0.761	GT:AD:DP:GQ:PL	0/1:43,41:84:99:1416,0,1494
chrIV	433720	.	C	T	1244.77	PASS	AC=1;AF=0.5;AN=2;BaseQRankSum=1.023;DP=77;Dels=0.0;FS=1.912;HaplotypeScore=1.6553;MLEAC=1;MLEAF=0.5;MQ=42.0;MQ0=0;MQRankSum=0.588;QD=16.17;ReadPosRankSum=-0.8	GT:AD:DP:GQ:PL	0/1:38,37:76:99:1273,0,1287
chrIV	478402	.	C	T	1133.77	PASS	AC=1;AF=0.5;AN=2;BaseQRankSum=1.813;DP=60;Dels=0.0;FS=3.626;HaplotypeScore=0.0;MLEAC=1;MLEAF=0.5;MQ=42.0;MQ0=0;MQRankSum=-0.045;QD=18.9;ReadPosRankSum=1.322	GT:AD:DP:GQ:PL	0/1:27,33:60:99:1162,0,900
chrIV	488701	.	T	C	1422.77	PASS	AC=1;AF=0.5;AN=2;BaseQRankSum=0.565;DP=74;Dels=0.0;FS=12.007;HaplotypeScore=0.0;MLEAC=1;MLEAF=0.5;MQ=42.0;MQ0=0;MQRankSum=2.643;QD=19.23;ReadPosRankSum=-0.217	GT:AD:DP:GQ:PL	0/1:33,41:74:99:1451,0,1077
chrIV	489381	.	T	C	552.77	PASS	AC=1;AF=0.5;AN=2;BaseQRankSum=0.799;DP=45;Dels=0.0;FS=1.202;HaplotypeScore=0.0;MLEAC=1;MLEAF=0.5;MQ=42.0;MQ0=0;MQRankSum=0.058;QD=12.28;ReadPosRankSum=2.282	GT:AD:DP:GQ:PL	0/1:27,18:45:99:581,0,915
chrIV	492082	.	C	T	1455.77	PASS	AC=1;AF=0.5;AN=2;BaseQRankSum=0.036;DP=162;Dels=0.0;FS=3.019;HaplotypeScore=1.8561;MLEAC=1;MLEAF=0.5;MQ=40.64;MQ0=0;MQRankSum=3.362;QD=8.99;ReadPosRankSum=-1.827	GT:AD:DP:GQ:PL	0/1:113,49:162:99:1484,0,3858
chrIV	492097	.	G	A	2314.77	PASS	AC=1;AF=0.5;AN=2;BaseQRankSum=-0.63;DP=157;Dels=0.0;FS=2.811;HaplotypeScore=0.8667;MLEAC=1;MLEAF=0.5;MQ=40.32;MQ0=0;MQRankSum=-3.412;QD=14.74;ReadPosRankSum=1.73	GT:AD:DP:GQ:PL	0/1:81,76:157:99:2343,0,2769
chrIV	495765	.	C	T	875.77	PASS	AC=1;AF=0.5;AN=2;BaseQRankSum=1.299;DP=63;Dels=0.0;FS=0.957;HaplotypeScore=0.0;MLEAC=1;MLEAF=0.5;MQ=42.0;MQ0=0;MQRankSum=-0.757;QD=13.9;ReadPosRankSum=-0.618	GT:AD:DP:GQ:PL	0/1:36,27:63:99:904,0,1286
chrIV	500813	.	T	C	1090.77	PASS	AC=1;AF=0.5;AN=2;BaseQRankSum=-4.146;DP=79;Dels=0.0;FS=7.604;HaplotypeScore=0.0;MLEAC=1;MLEAF=0.5;MQ=42.0;MQ0=0;MQRankSum=-1.016;QD=13.81;ReadPosRankSum=0.76	GT:AD:DP:GQ:PL	0/1:41,38:79:99:1119,0,1437
chrIV	504589	.	A	G	665.77	PASS	AC=1;AF=0.5;AN=2;BaseQRankSum=-2.415;DP=42;Dels=0.0;FS=4.506;HaplotypeScore=0.0;MLEAC=1;MLEAF=0.5;MQ=42.0;MQ0=0;MQRankSum=0.126;QD=15.85;ReadPosRankSum=0.176	GT:AD:DP:GQ:PL	0/1:21,21:42:99:694,0,698
chrIV	510535	.	T	C	1203.77	PASS	AC=1;AF=0.5;AN=2;BaseQRankSum=0.923;DP=68;Dels=0.0;FS=8.385;HaplotypeScore=0.0;MLEAC=1;MLEAF=0.5;MQ=42.0;MQ0=0;MQRankSum=0.182;QD=17.7;ReadPosRankSum=1.262	GT:AD:DP:GQ:PL	0/1:32,35:67:99:1232,0,1079
chrIV	511749	.	T	C	1295.77	PASS	AC=1;AF=0.5;AN=2;BaseQRankSum=0.147;DP=86;Dels=0.0;FS=1.781;HaplotypeScore=0.0;MLEAC=1;MLEAF=0.5;MQ=42.0;MQ0=0;MQRankSum=-2.229;QD=15.07;ReadPosRankSum=-0.33	GT:AD:DP:GQ:PL	0/1:47,39:86:99:1324,0,1647
chrIV	512276	.	C	T	1098.77	PASS	AC=1;AF=0.5;AN=2;BaseQRankSum=0.436;DP=66;Dels=0.0;FS=0.942;HaplotypeScore=0.9734;MLEAC=1;MLEAF=0.5;MQ=42.0;MQ0=0;MQRankSum=-0.256;QD=16.65;ReadPosRankSum=-1.936	GT:AD:DP:GQ:PL	0/1:33,33:66:99:1127,0,1146
chrIV	523217	.	C	T	911.77	PASS	AC=1;AF=0.5;AN=2;BaseQRankSum=1.72;DP=70;Dels=0.0;FS=3.305;HaplotypeScore=0.0;MLEAC=1;MLEAF=0.5;MQ=42.0;MQ0=0;MQRankSum=-0.929;QD=13.03;ReadPosRankSum=-0.006	GT:AD:DP:GQ:PL	0/1:42,28:70:99:940,0,1457
chrIV	544730	.	T	A	2400.77	PASS	AC=2;AF=1.0;AN=2;DP=64;Dels=0.0;FS=0.0;HaplotypeScore=0.0;MLEAC=2;MLEAF=1.0;MQ=40.79;MQ0=1;QD=23.69	GT:AD:DP:GQ:PL	1/1:0,64:64:99:2429,181,0
chrIV	548546	.	C	T	194.77	PASS	AC=1;AF=0.5;AN=2;BaseQRankSum=-0.953;DP=40;Dels=0.0;FS=25.507;HaplotypeScore=3.813;MLEAC=1;MLEAF=0.5;MQ=41.37;MQ0=0;MQRankSum=0.734;QD=4.87;ReadPosRankSum=-3.545	GT:AD:DP:GQ:PL	0/1:30,10:40:99:223,0,817
chrIV	551269	.	A	G	879.77	PASS	AC=1;AF=0.5;AN=2;BaseQRankSum=0.144;DP=59;Dels=0.0;FS=0.0;HaplotypeScore=0.8667;MLEAC=1;MLEAF=0.5;MQ=42.0;MQ0=0;MQRankSum=-1.085;QD=14.91;ReadPosRankSum=-0.417	GT:AD:DP:GQ:PL	0/1:31,28:59:99:908,0,1059
chrIV	552044	.	T	C	994.77	PASS	AC=1;AF=0.5;AN=2;BaseQRankSum=-0.941;DP=60;Dels=0.0;FS=11.318;HaplotypeScore=0.0;MLEAC=1;MLEAF=0.5;MQ=42.0;MQ0=0;MQRankSum=1.089;QD=16.58;ReadPosRankSum=-2.171	GT:AD:DP:GQ:PL	0/1:28,32:60:99:1023,0,943
chrIV	563970	.	T	C	1346.77	PASS	AC=1;AF=0.5;AN=2;BaseQRankSum=1.774;DP=76;Dels=0.0;FS=1.853;HaplotypeScore=0.0;MLEAC=1;MLEAF=0.5;MQ=42.0;MQ0=0;MQRankSum=-0.453;QD=17.72;ReadPosRankSum=-0.744	GT:AD:DP:GQ:PL	0/1:36,40:76:99:1375,0,1231
chrIV	577509	.	T	C	876.77	PASS	AC=1;AF=0.5;AN=2;BaseQRankSum=0.142;DP=62;Dels=0.0;FS=0.979;HaplotypeScore=0.0;MLEAC=1;MLEAF=0.5;MQ=41.77;MQ0=0;MQRankSum=1.107;QD=14.14;ReadPosRankSum=-0.312	GT:AD:DP:GQ:PL	0/1:35,27:62:99:905,0,1162
chrIV	593521	.	C	T	935.77	PASS	AC=1;AF=0.5;AN=2;BaseQRankSum=0.455;DP=49;Dels=0.0;FS=1.145;HaplotypeScore=0.0;MLEAC=1;MLEAF=0.5;MQ=42.0;MQ0=0;MQRankSum=-0.374;QD=19.1;ReadPosRankSum=0.071	GT:AD:DP:GQ:PL	0/1:21,28:49:99:964,0,682
chrIV	596409	.	T	C	1492.77	PASS	AC=1;AF=0.5;AN=2;BaseQRankSum=0.005;DP=78;Dels=0.0;FS=0.0;HaplotypeScore=0.0;MLEAC=1;MLEAF=0.5;MQ=42.0;MQ0=0;MQRankSum=1.658;QD=19.14;ReadPosRankSum=0.418	GT:AD:DP:GQ:PL	0/1:34,44:78:99:1521,0,1148
chrIV	597687	.	A	G	1340.77	PASS	AC=1;AF=0.5;AN=2;BaseQRankSum=1.868;DP=79;Dels=0.0;FS=1.838;HaplotypeScore=0.0;MLEAC=1;MLEAF=0.5;MQ=42.0;MQ0=0;MQRankSum=-0.976;QD=16.97;ReadPosRankSum=1.064	GT:AD:DP:GQ:PL	0/1:39,40:79:99:1369,0,1311
chrIV	607528	.	G	A	1384.77	PASS	AC=1;AF=0.5;AN=2;BaseQRankSum=-2.727;DP=81;Dels=0.0;FS=4.24;HaplotypeScore=0.0;MLEAC=1;MLEAF=0.5;MQ=41.98;MQ0=0;MQRankSum=0.156;QD=17.1;ReadPosRankSum=-0.411	GT:AD:DP:GQ:PL	0/1:39,42:81:99:1413,0,1271
chrIV	626494	.	A	G	1383.77	PASS	AC=1;AF=0.5;AN=2;BaseQRankSum=0.824;DP=84;Dels=0.0;FS=15.458;HaplotypeScore=0.8667;MLEAC=1;MLEAF=0.5;MQ=42.0;MQ0=0;MQRankSum=0.843;QD=16.47;ReadPosRankSum=0.852	GT:AD:DP:GQ:PL	0/1:42,41:83:99:1412,0,1455
chrIV	627774	.	T	C	1622.77	PASS	AC=1;AF=0.5;AN=2;BaseQRankSum=1.609;DP=89;Dels=0.0;FS=1.756;HaplotypeScore=0.0;MLEAC=1;MLEAF=0.5;MQ=42.0;MQ0=0;MQRankSum=1.617;QD=18.23;ReadPosRankSum=1.996	GT:AD:DP:GQ:PL	0/1:41,48:89:99:1651,0,1358
chrIV	636098	.	T	C	435.77	PASS	AC=1;AF=0.5;AN=2;BaseQRankSum=-1.417;DP=36;Dels=0.0;FS=1.324;HaplotypeScore=0.0;MLEAC=1;MLEAF=0.5;MQ=41.95;MQ0=0;MQRankSum=0.048;QD=12.1;ReadPosRankSum=-1.703	GT:AD:DP:GQ:PL	0/1:20,16:36:99:464,0,695
chrIV	636547	.	T	C	780.77	PASS	AC=1;AF=0.5;AN=2;BaseQRankSum=2.296;DP=53;Dels=0.0;FS=1.124;HaplotypeScore=0.0;MLEAC=1;MLEAF=0.5;MQ=42.0;MQ0=0;MQRankSum=-0.063;QD=14.73;ReadPosRankSum=1.653	GT:AD:DP:GQ:PL	0/1:29,24:53:99:809,0,996
chrIV	636652	.	C	T	1011.77	PASS	AC=1;AF=0.5;AN=2;BaseQRankSum=2.407;DP=73;Dels=0.0;FS=0.0;HaplotypeScore=0.0;MLEAC=1;MLEAF=0.5;MQ=42.0;MQ0=0;MQRankSum=0.384;QD=13.86;ReadPosRankSum=-0.984	GT:AD:DP:GQ:PL	0/1:41,32:73:99:1040,0,1397
chrIV	658081	.	T	C	1169.77	PASS	AC=1;AF=0.5;AN=2;BaseQRankSum=0.732;DP=65;Dels=0.0;FS=0.949;HaplotypeScore=2.9564;MLEAC=1;MLEAF=0.5;MQ=42.0;MQ0=0;MQRankSum=-1.775;QD=18.0;ReadPosRankSum=0.666	GT:AD:DP:GQ:PL	0/1:29,36:65:99:1198,0,935
chrIV	659430	.	G	A	979.77	PASS	AC=1;AF=0.5;AN=2;BaseQRankSum=-0.766;DP=69;Dels=0.0;FS=2.031;HaplotypeScore=0.0;MLEAC=1;MLEAF=0.5;MQ=42.0;MQ0=0;MQRankSum=-0.911;QD=14.2;ReadPosRankSum=1.695	GT:AD:DP:GQ:PL	0/1:38,31:69:99:1008,0,1346
chrIV	660444	.	T	C	1162.77	PASS	AC=1;AF=0.5;AN=2;BaseQRankSum=-0.112;DP=70;Dels=0.0;FS=0.0;HaplotypeScore=0.0;MLEAC=1;MLEAF=0.5;MQ=42.0;MQ0=0;MQRankSum=0.488;QD=16.61;ReadPosRankSum=0.029	GT:AD:DP:GQ:PL	0/1:34,36:70:99:1191,0,1172
chrIV	661490	.	G	A	788.77	PASS	AC=1;AF=0.5;AN=2;BaseQRankSum=-0.99;DP=62;Dels=0.0;FS=0.984;HaplotypeScore=0.0;MLEAC=1;MLEAF=0.5;MQ=42.0;MQ0=0;MQRankSum=0.531;QD=12.72;ReadPosRankSum=-1.048	GT:AD:DP:GQ:PL	0/1:37,25:62:99:817,0,1304
chrIV	661885	.	C	T	919.77	PASS	AC=1;AF=0.5;AN=2;BaseQRankSum=1.79;DP=75;Dels=0.0;FS=10.394;HaplotypeScore=0.0;MLEAC=1;MLEAF=0.5;MQ=42.0;MQ0=0;MQRankSum=-0.373;QD=12.26;ReadPosRankSum=-0.914	GT:AD:DP:GQ:PL	0/1:45,30:75:99:948,0,1612
chrIV	677300	.	A	G	1419.77	PASS	AC=1;AF=0.5;AN=2;BaseQRankSum=2.136;DP=93;Dels=0.0;FS=1.715;HaplotypeScore=2.9456;MLEAC=1;MLEAF=0.5;MQ=41.98;MQ0=0;MQRankSum=-1.493;QD=15.27;ReadPosRankSum=-0.843	GT:AD:DP:GQ:PL	0/1:50,42:93:99:1448,0,1652
chrIV	677359	.	C	T	1441.77	PASS	AC=1;AF=0.5;AN=2;BaseQRankSum=0.29;DP=79;Dels=0.0;FS=3.191;HaplotypeScore=0.9159;MLEAC=1;MLEAF=0.5;MQ=41.98;MQ0=0;MQRankSum=-0.714;QD=18.25;ReadPosRankSum=-0.064	GT:AD:DP:GQ:PL	0/1:36,43:79:99:1470,0,1201
chrIV	677693	.	C	T	867.77	PASS	AC=1;AF=0.5;AN=2;BaseQRankSum=-0.006;DP=73;Dels=0.0;FS=6.413;HaplotypeScore=0.0;MLEAC=1;MLEAF=0.5;MQ=41.71;MQ0=1;MQRankSum=-0.399;QD=11.89;ReadPosRankSum=-1.45	GT:AD:DP:GQ:PL	0/1:45,28:73:99:896,0,1588
chrIV	681108	.	C	T	955.77	PASS	AC=1;AF=0.5;AN=2;BaseQRankSum=-0.381;DP=62;Dels=0.0;FS=2.097;HaplotypeScore=0.9973;MLEAC=1;MLEAF=0.5;MQ=42.0;MQ0=0;MQRankSum=0.268;QD=15.42;ReadPosRankSum=1.453	GT:AD:DP:GQ:PL	0/1:33,29:62:99:984,0,1147
chrIV	687533	.	C	T	1210.77	PASS	AC=1;AF=0.5;AN=2;BaseQRankSum=-0.857;DP=71;Dels=0.0;FS=0.0;HaplotypeScore=0.0;MLEAC=1;MLEAF=0.5;MQ=42.0;MQ0=0;MQRankSum=1.018;QD=17.05;ReadPosRankSum=1.478	GT:AD:DP:GQ:PL	0/1:35,36:71:99:1239,0,1196
chrIV	688057	.	C	T	282.77	PASS	AC=1;AF=0.5;AN=2;BaseQRankSum=-0.467;DP=60;Dels=0.0;FS=54.109;HaplotypeScore=3.641;MLEAC=1;MLEAF=0.5;MQ=41.97;MQ0=0;MQRankSum=-0.323;QD=4.71;ReadPosRankSum=-5.024	GT:AD:DP:GQ:PL	0/1:47,13:60:99:311,0,1447
chrIV	688058	.	A	T	122.77	PASS	AC=1;AF=0.5;AN=2;BaseQRankSum=-1.683;DP=55;Dels=0.0;FS=35.807;HaplotypeScore=3.641;MLEAC=1;MLEAF=0.5;MQ=41.96;MQ0=0;MQRankSum=0.203;QD=2.23;ReadPosRankSum=-4.5	GT:AD:DP:GQ:PL	0/1:47,8:55:99:151,0,1500
chrIV	697036	.	A	G	1031.77	PASS	AC=1;AF=0.5;AN=2;BaseQRankSum=-0.492;DP=51;Dels=0.0;FS=0.0;HaplotypeScore=0.734;MLEAC=1;MLEAF=0.5;MQ=42.0;MQ0=0;MQRankSum=1.013;QD=20.23;ReadPosRankSum=-0.627	GT:AD:DP:GQ:PL	0/1:20,31:51:99:1060,0,652
chrIV	709397	.	T	C	934.77	PASS	AC=1;AF=0.5;AN=2;BaseQRankSum=-0.582;DP=56;Dels=0.0;FS=3.736;HaplotypeScore=0.0;MLEAC=1;MLEAF=0.5;MQ=42.0;MQ0=0;MQRankSum=-0.401;QD=16.69;ReadPosRankSum=0.369	GT:AD:DP:GQ:PL	0/1:28,28:56:99:963,0,968
chrIV	723716	.	C	T	1281.77	PASS	AC=1;AF=0.5;AN=2;BaseQRankSum=-0.643;DP=70;Dels=0.0;FS=6.337;HaplotypeScore=0.0;MLEAC=1;MLEAF=0.5;MQ=42.0;MQ0=0;MQRankSum=1.904;QD=18.31;ReadPosRankSum=0.336	GT:AD:DP:GQ:PL	0/1:32,38:70:99:1310,0,1058
chrIV	725840	.	C	T	1109.77	PASS	AC=1;AF=0.5;AN=2;BaseQRankSum=-0.693;DP=68;Dels=0.0;FS=3.189;HaplotypeScore=0.0;MLEAC=1;MLEAF=0.5;MQ=42.0;MQ0=0;MQRankSum=0.509;QD=16.32;ReadPosRankSum=-0.276	GT:AD:DP:GQ:PL	0/1:34,34:68:99:1138,0,1160
chrIV	727914	.	C	T	999.77	PASS	AC=1;AF=0.5;AN=2;BaseQRankSum=-1.097;DP=65;Dels=0.0;FS=8.923;HaplotypeScore=0.0;MLEAC=1;MLEAF=0.5;MQ=42.0;MQ0=0;MQRankSum=0.151;QD=15.38;ReadPosRankSum=0.243	GT:AD:DP:GQ:PL	0/1:34,31:65:99:1028,0,1183
chrIV	733090	.	C	T	1083.77	PASS	AC=1;AF=0.5;AN=2;BaseQRankSum=1.638;DP=75;Dels=0.0;FS=1.94;HaplotypeScore=0.0;MLEAC=1;MLEAF=0.5;MQ=42.0;MQ0=0;MQRankSum=1.297;QD=14.45;ReadPosRankSum=-0.326	GT:AD:DP:GQ:PL	0/1:42,33:75:99:1112,0,1467
chrIV	745873	.	A	G	1497.77	PASS	AC=1;AF=0.5;AN=2;BaseQRankSum=0.274;DP=76;Dels=0.0;FS=3.154;HaplotypeScore=0.0;MLEAC=1;MLEAF=0.5;MQ=42.0;MQ0=0;MQRankSum=-1.041;QD=19.71;ReadPosRankSum=0.274	GT:AD:DP:GQ:PL	0/1:31,43:74:99:1526,0,1000
chrIV	749689	.	G	A	1151.77	PASS	AC=1;AF=0.5;AN=2;BaseQRankSum=0.923;DP=73;Dels=0.0;FS=7.905;HaplotypeScore=0.0;MLEAC=1;MLEAF=0.5;MQ=42.0;MQ0=0;MQRankSum=-0.735;QD=15.78;ReadPosRankSum=1.322	GT:AD:DP:GQ:PL	0/1:39,34:73:99:1180,0,1354
chrIV	761045	.	A	G	1184.77	PASS	AC=1;AF=0.5;AN=2;BaseQRankSum=1.42;DP=71;Dels=0.0;FS=0.928;HaplotypeScore=1.9443;MLEAC=1;MLEAF=0.5;MQ=42.0;MQ0=0;MQRankSum=0.063;QD=16.69;ReadPosRankSum=-0.063	GT:AD:DP:GQ:PL	0/1:35,36:71:99:1213,0,1163
chrIV	761820	.	T	C	574.77	PASS	AC=1;AF=0.5;AN=2;BaseQRankSum=1.339;DP=47;Dels=0.0;FS=2.652;HaplotypeScore=0.0;MLEAC=1;MLEAF=0.5;MQ=42.0;MQ0=0;MQRankSum=1.744;QD=12.23;ReadPosRankSum=-2.217	GT:AD:DP:GQ:PL	0/1:28,18:46:99:603,0,955
chrIV	770083	.	G	A	720.77	PASS	AC=1;AF=0.5;AN=2;BaseQRankSum=0.266;DP=48;Dels=0.0;FS=8.333;HaplotypeScore=0.9832;MLEAC=1;MLEAF=0.5;MQ=42.0;MQ0=0;MQRankSum=-1.032;QD=15.02;ReadPosRankSum=-0.138	GT:AD:DP:GQ:PL	0/1:24,23:47:99:749,0,759
chrIV	771810	.	T	C	915.77	PASS	AC=1;AF=0.5;AN=2;BaseQRankSum=-0.178;DP=65;Dels=0.0;FS=0.0;HaplotypeScore=0.0;MLEAC=1;MLEAF=0.5;MQ=42.0;MQ0=0;MQRankSum=-0.376;QD=14.09;ReadPosRankSum=-1.683	GT:AD:DP:GQ:PL	0/1:36,29:65:99:944,0,1270
chrIV	771923	.	C	T	1265.77	PASS	AC=1;AF=0.5;AN=2;BaseQRankSum=1.498;DP=79;Dels=0.0;FS=16.133;HaplotypeScore=0.0;MLEAC=1;MLEAF=0.5;MQ=41.98;MQ0=0;MQRankSum=0.889;QD=16.02;ReadPosRankSum=-0.398	GT:AD:DP:GQ:PL	0/1:42,37:79:99:1294,0,1470
chrIV	772086	.	G	T	434.77	PASS	AC=1;AF=0.5;AN=2;BaseQRankSum=-1.031;DP=47;Dels=0.02;FS=42.741;HaplotypeScore=12.649;MLEAC=1;MLEAF=0.5;MQ=41.61;MQ0=0;MQRankSum=-1.125;QD=9.25;ReadPosRankSum=2.882	GT:AD:DP:GQ:PL	0/1:31,15:46:99:463,0,1128
chrIV	772724	.	G	A	1569.77	PASS	AC=1;AF=0.5;AN=2;BaseQRankSum=0.772;DP=71;Dels=0.0;FS=4.855;HaplotypeScore=0.0;MLEAC=1;MLEAF=0.5;MQ=42.0;MQ0=0;MQRankSum=0.429;QD=22.11;ReadPosRankSum=2.01	GT:AD:DP:GQ:PL	0/1:25,45:70:99:1598,0,795
chrIV	774159	.	G	A	1261.77	PASS	AC=1;AF=0.5;AN=2;BaseQRankSum=0.208;DP=67;Dels=0.0;FS=0.0;HaplotypeScore=0.0;MLEAC=1;MLEAF=0.5;MQ=42.0;MQ0=0;MQRankSum=0.385;QD=18.83;ReadPosRankSum=0.523	GT:AD:DP:GQ:PL	0/1:30,37:67:99:1290,0,967
chrIV	775736	.	G	A	1009.77	PASS	AC=1;AF=0.5;AN=2;BaseQRankSum=1.474;DP=50;Dels=0.0;FS=4.084;HaplotypeScore=1.9997;MLEAC=1;MLEAF=0.5;MQ=41.96;MQ0=0;MQRankSum=-0.314;QD=20.2;ReadPosRankSum=1.69	GT:AD:DP:GQ:PL	0/1:21,29:50:99:1038,0,677
chrIV	776330	.	G	A	1428.77	PASS	AC=1;AF=0.5;AN=2;BaseQRankSum=0.839;DP=81;Dels=0.0;FS=4.223;HaplotypeScore=0.0;MLEAC=1;MLEAF=0.5;MQ=42.0;MQ0=0;MQRankSum=0.877;QD=17.64;ReadPosRankSum=-0.934	GT:AD:DP:GQ:PL	0/1:37,44:81:99:1457,0,1287
chrIV	777361	.	C	T	1209.77	PASS	AC=1;AF=0.5;AN=2;BaseQRankSum=-2.35;DP=66;Dels=0.0;FS=4.912;HaplotypeScore=0.0;MLEAC=1;MLEAF=0.5;MQ=42.0;MQ0=0;MQRankSum=0.341;QD=18.33;ReadPosRankSum=0.328	GT:AD:DP:GQ:PL	0/1:30,36:66:99:1238,0,998
chrIV	778637	.	C	T	873.77	PASS	AC=1;AF=0.5;AN=2;BaseQRankSum=1.459;DP=61;Dels=0.0;FS=1.059;HaplotypeScore=0.8321;MLEAC=1;MLEAF=0.5;MQ=41.66;MQ0=0;MQRankSum=0.545;QD=14.32;ReadPosRankSum=0.152	GT:AD:DP:GQ:PL	0/1:34,27:61:99:902,0,1139
chrIV	780181	.	G	A	1198.77	PASS	AC=1;AF=0.5;AN=2;BaseQRankSum=1.335;DP=64;Dels=0.0;FS=0.0;HaplotypeScore=0.0;MLEAC=1;MLEAF=0.5;MQ=42.0;MQ0=0;MQRankSum=-1.254;QD=18.73;ReadPosRankSum=-0.216	GT:AD:DP:GQ:PL	0/1:29,35:64:99:1227,0,989
chrIV	781221	.	C	T	1159.77	PASS	AC=1;AF=0.5;AN=2;BaseQRankSum=0.588;DP=77;Dels=0.0;FS=0.0;HaplotypeScore=0.0;MLEAC=1;MLEAF=0.5;MQ=42.0;MQ0=0;MQRankSum=-0.742;QD=15.06;ReadPosRankSum=-0.742	GT:AD:DP:GQ:PL	0/1:42,35:77:99:1188,0,1429
chrIV	790340	.	C	T	1117.77	PASS	AC=1;AF=0.5;AN=2;BaseQRankSum=-0.241;DP=77;Dels=0.0;FS=1.863;HaplotypeScore=0.0;MLEAC=1;MLEAF=0.5;MQ=42.0;MQ0=0;MQRankSum=0.262;QD=14.52;ReadPosRankSum=0.303	GT:AD:DP:GQ:PL	0/1:43,34:77:99:1146,0,1423
chrIV	796763	.	C	T	1376.77	PASS	AC=1;AF=0.5;AN=2;BaseQRankSum=1.798;DP=88;Dels=0.0;FS=8.704;HaplotypeScore=0.0;MLEAC=1;MLEAF=0.5;MQ=42.0;MQ0=0;MQRankSum=-1.288;QD=15.65;ReadPosRankSum=-0.251	GT:AD:DP:GQ:PL	0/1:46,41:87:99:1405,0,1528
chrIV	807936	.	T	C	1309.77	PASS	AC=1;AF=0.5;AN=2;BaseQRankSum=1.152;DP=69;Dels=0.0;FS=0.935;HaplotypeScore=0.0;MLEAC=1;MLEAF=0.5;MQ=42.0;MQ0=0;MQRankSum=0.621;QD=18.98;ReadPosRankSum=1.285	GT:AD:DP:GQ:PL	0/1:31,38:69:99:1338,0,1027
chrIV	814639	.	C	T	1097.77	PASS	AC=1;AF=0.5;AN=2;BaseQRankSum=1.95;DP=68;Dels=0.0;FS=10.982;HaplotypeScore=0.6651;MLEAC=1;MLEAF=0.5;MQ=42.0;MQ0=0;MQRankSum=1.411;QD=16.14;ReadPosRankSum=0.583	GT:AD:DP:GQ:PL	0/1:33,35:68:99:1126,0,1116
chrIV	818084	.	C	T	1030.77	PASS	AC=1;AF=0.5;AN=2;BaseQRankSum=0.984;DP=53;Dels=0.0;FS=13.11;HaplotypeScore=0.0;MLEAC=1;MLEAF=0.5;MQ=42.0;MQ0=0;MQRankSum=-1.02;QD=19.45;ReadPosRankSum=1.616	GT:AD:DP:GQ:PL	0/1:22,31:53:99:1059,0,670
chrIV	820212	.	C	T	971.77	PASS	AC=1;AF=0.5;AN=2;BaseQRankSum=-2.126;DP=63;Dels=0.0;FS=0.961;HaplotypeScore=0.0;MLEAC=1;MLEAF=0.5;MQ=42.0;MQ0=0;MQRankSum=-0.31;QD=15.42;ReadPosRankSum=0.612	GT:AD:DP:GQ:PL	0/1:33,30:63:99:1000,0,1151
chrIV	820992	.	A	G	719.77	PASS	AC=1;AF=0.5;AN=2;BaseQRankSum=1.017;DP=57;Dels=0.0;FS=3.825;HaplotypeScore=2.4637;MLEAC=1;MLEAF=0.5;MQ=42.0;MQ0=0;MQRankSum=-1.147;QD=12.63;ReadPosRankSum=0.675	GT:AD:DP:GQ:PL	0/1:34,23:57:99:748,0,1159
chrIV	825005	.	C	T	1542.77	PASS	AC=1;AF=0.5;AN=2;BaseQRankSum=1.441;DP=80;Dels=0.0;FS=0.855;HaplotypeScore=0.0;MLEAC=1;MLEAF=0.5;MQ=42.0;MQ0=0;MQRankSum=-0.985;QD=19.28;ReadPosRankSum=0.193	GT:AD:DP:GQ:PL	0/1:34,45:79:99:1571,0,1069
chrIV	825702	.	A	G	917.77	PASS	AC=1;AF=0.5;AN=2;BaseQRankSum=-0.503;DP=60;Dels=0.0;FS=0.0;HaplotypeScore=0.0;MLEAC=1;MLEAF=0.5;MQ=42.0;MQ0=0;MQRankSum=1.494;QD=15.3;ReadPosRankSum=-0.222	GT:AD:DP:GQ:PL	0/1:31,29:60:99:946,0,1057
chrIV	828134	.	G	A	1557.77	PASS	AC=1;AF=0.5;AN=2;BaseQRankSum=-0.015;DP=79;Dels=0.0;FS=7.619;HaplotypeScore=0.9998;MLEAC=1;MLEAF=0.5;MQ=42.0;MQ0=0;MQRankSum=-1.138;QD=19.72;ReadPosRankSum=-1.277	GT:AD:DP:GQ:PL	0/1:33,46:79:99:1586,0,1122
chrIV	829090	.	T	C	940.77	PASS	AC=1;AF=0.5;AN=2;BaseQRankSum=0.215;DP=60;Dels=0.0;FS=5.246;HaplotypeScore=0.0;MLEAC=1;MLEAF=0.5;MQ=42.0;MQ0=0;MQRankSum=0.111;QD=15.68;ReadPosRankSum=-1.756	GT:AD:DP:GQ:PL	0/1:32,28:60:99:969,0,1130
chrIV	829725	.	T	C	815.77	PASS	AC=1;AF=0.5;AN=2;BaseQRankSum=2.536;DP=64;Dels=0.0;FS=0.972;HaplotypeScore=0.0;MLEAC=1;MLEAF=0.5;MQ=42.0;MQ0=0;MQRankSum=-0.854;QD=12.75;ReadPosRankSum=1.634	GT:AD:DP:GQ:PL	0/1:38,26:64:99:844,0,1346
chrIV	829974	.	C	T	1410.77	PASS	AC=1;AF=0.5;AN=2;BaseQRankSum=-0.287;DP=71;Dels=0.0;FS=0.91;HaplotypeScore=1.8899;MLEAC=1;MLEAF=0.5;MQ=42.0;MQ0=0;MQRankSum=1.41;QD=19.87;ReadPosRankSum=-1.222	GT:AD:DP:GQ:PL	0/1:29,42:71:99:1439,0,924
chrIV	832253	.	C	T	1132.77	PASS	AC=1;AF=0.5;AN=2;BaseQRankSum=-0.186;DP=63;Dels=0.0;FS=0.0;HaplotypeScore=0.0;MLEAC=1;MLEAF=0.5;MQ=42.0;MQ0=0;MQRankSum=0.724;QD=17.98;ReadPosRankSum=-0.462	GT:AD:DP:GQ:PL	0/1:29,34:63:99:1161,0,952
chrIV	832307	.	C	T	865.77	PASS	AC=1;AF=0.5;AN=2;BaseQRankSum=2.002;DP=53;Dels=0.0;FS=5.608;HaplotypeScore=0.0;MLEAC=1;MLEAF=0.5;MQ=42.0;MQ0=0;MQRankSum=-0.365;QD=16.34;ReadPosRankSum=-1.77	GT:AD:DP:GQ:PL	0/1:27,26:53:99:894,0,935
chrIV	833811	.	A	G	1467.77	PASS	AC=1;AF=0.5;AN=2;BaseQRankSum=2.153;DP=92;Dels=0.0;FS=1.7;HaplotypeScore=0.0;MLEAC=1;MLEAF=0.5;MQ=42.0;MQ0=0;MQRankSum=-1.004;QD=15.95;ReadPosRankSum=0.559	GT:AD:DP:GQ:PL	0/1:48,44:92:99:1496,0,1632
chrIV	835043	.	C	T	1160.77	PASS	AC=1;AF=0.5;AN=2;BaseQRankSum=-0.592;DP=58;Dels=0.0;FS=1.039;HaplotypeScore=0.0;MLEAC=1;MLEAF=0.5;MQ=42.0;MQ0=0;MQRankSum=-1.034;QD=20.01;ReadPosRankSum=1.208	GT:AD:DP:GQ:PL	0/1:24,34:58:99:1189,0,785
chrIV	835252	.	T	C	911.77	PASS	AC=1;AF=0.5;AN=2;BaseQRankSum=-0.379;DP=55;Dels=0.0;FS=4.029;HaplotypeScore=0.0;MLEAC=1;MLEAF=0.5;MQ=42.0;MQ0=0;MQRankSum=0.497;QD=16.58;ReadPosRankSum=0.936	GT:AD:DP:GQ:PL	0/1:26,29:55:99:940,0,818
chrIV	837138	.	T	C	761.77	PASS	AC=1;AF=0.5;AN=2;BaseQRankSum=0.458;DP=47;Dels=0.0;FS=4.386;HaplotypeScore=0.0;MLEAC=1;MLEAF=0.5;MQ=42.0;MQ0=0;MQRankSum=-0.372;QD=16.21;ReadPosRankSum=-0.564	GT:AD:DP:GQ:PL	0/1:23,24:47:99:790,0,747
chrIV	838368	.	C	T	813.77	PASS	AC=1;AF=0.5;AN=2;BaseQRankSum=1.019;DP=61;Dels=0.0;FS=0.984;HaplotypeScore=0.6651;MLEAC=1;MLEAF=0.5;MQ=42.0;MQ0=0;MQRankSum=0.77;QD=13.34;ReadPosRankSum=1.093	GT:AD:DP:GQ:PL	0/1:36,25:61:99:842,0,1289
chrIV	838755	.	A	G	1049.77	PASS	AC=1;AF=0.5;AN=2;BaseQRankSum=1.893;DP=74;Dels=0.0;FS=7.955;HaplotypeScore=0.9989;MLEAC=1;MLEAF=0.5;MQ=42.0;MQ0=0;MQRankSum=-1.162;QD=14.19;ReadPosRankSum=1.369	GT:AD:DP:GQ:PL	0/1:42,32:74:99:1078,0,1439
chrIV	840089	.	C	T	1111.77	PASS	AC=1;AF=0.5;AN=2;BaseQRankSum=0.176;DP=78;Dels=0.0;FS=3.066;HaplotypeScore=2.6548;MLEAC=1;MLEAF=0.5;MQ=42.0;MQ0=0;MQRankSum=1.124;QD=14.25;ReadPosRankSum=0.539	GT:AD:DP:GQ:PL	0/1:44,34:78:99:1140,0,1546
chrIV	840927	.	C	T	1258.77	PASS	AC=1;AF=0.5;AN=2;BaseQRankSum=-1.122;DP=77;Dels=0.0;FS=0.0;HaplotypeScore=0.0;MLEAC=1;MLEAF=0.5;MQ=41.97;MQ0=0;MQRankSum=-0.499;QD=16.35;ReadPosRankSum=1.382	GT:AD:DP:GQ:PL	0/1:37,39:76:99:1287,0,1259
chrIV	842340	.	C	T	794.77	PASS	AC=1;AF=0.5;AN=2;BaseQRankSum=0.458;DP=57;Dels=0.0;FS=7.604;HaplotypeScore=0.0;MLEAC=1;MLEAF=0.5;MQ=42.0;MQ0=0;MQRankSum=-0.683;QD=13.94;ReadPosRankSum=0.314	GT:AD:DP:GQ:PL	0/1:32,25:57:99:823,0,1076
chrIV	844135	.	C	T	551.77	PASS	AC=1;AF=0.5;AN=2;BaseQRankSum=2.896;DP=42;Dels=0.0;FS=1.206;HaplotypeScore=0.0;MLEAC=1;MLEAF=0.5;MQ=42.0;MQ0=0;MQRankSum=1.537;QD=13.14;ReadPosRankSum=0.256	GT:AD:DP:GQ:PL	0/1:25,17:42:99:580,0,882
chrIV	852512	.	A	G	1762.77	PASS	AC=1;AF=0.5;AN=2;BaseQRankSum=0.056;DP=87;Dels=0.0;FS=5.597;HaplotypeScore=4.8109;MLEAC=1;MLEAF=0.5;MQ=41.67;MQ0=0;MQRankSum=1.349;QD=20.26;ReadPosRankSum=1.314	GT:AD:DP:GQ:PL	0/1:36,51:87:99:1791,0,1170
chrIV	852832	.	C	T	1616.77	PASS	AC=1;AF=0.5;AN=2;BaseQRankSum=-0.314;DP=97;Dels=0.0;FS=5.054;HaplotypeScore=0.0;MLEAC=1;MLEAF=0.5;MQ=42.0;MQ0=0;MQRankSum=-0.48;QD=16.67;ReadPosRankSum=1.072	GT:AD:DP:GQ:PL	0/1:47,50:97:99:1645,0,1576
chrIV	857559	.	A	G	712.77	PASS	AC=1;AF=0.5;AN=2;BaseQRankSum=0.947;DP=55;Dels=0.0;FS=1.075;HaplotypeScore=0.6651;MLEAC=1;MLEAF=0.5;MQ=42.0;MQ0=0;MQRankSum=-0.537;QD=12.96;ReadPosRankSum=-0.077	GT:AD:DP:GQ:PL	0/1:32,23:55:99:741,0,1138
chrIV	862237	.	G	A	1288.77	PASS	AC=1;AF=0.5;AN=2;BaseQRankSum=1.866;DP=71;Dels=0.0;FS=0.0;HaplotypeScore=0.0;MLEAC=1;MLEAF=0.5;MQ=42.0;MQ0=0;MQRankSum=-2.826;QD=18.15;ReadPosRankSum=0.942	GT:AD:DP:GQ:PL	0/1:32,39:71:99:1317,0,1070
chrIV	864233	.	A	G	1162.77	PASS	AC=1;AF=0.5;AN=2;BaseQRankSum=0.207;DP=83;Dels=0.0;FS=2.973;HaplotypeScore=2.8897;MLEAC=1;MLEAF=0.5;MQ=42.0;MQ0=0;MQRankSum=-0.28;QD=14.01;ReadPosRankSum=0.308	GT:AD:DP:GQ:PL	0/1:47,36:83:99:1191,0,1561
chrIV	867986	.	G	A	493.77	PASS	AC=1;AF=0.5;AN=2;BaseQRankSum=-1.066;DP=36;Dels=0.0;FS=43.05;HaplotypeScore=4.7325;MLEAC=1;MLEAF=0.5;MQ=42.0;MQ0=0;MQRankSum=1.64;QD=13.72;ReadPosRankSum=2.945	GT:AD:DP:GQ:PL	0/1:20,16:36:99:522,0,687
chrIV	894394	.	C	T	857.77	PASS	AC=1;AF=0.5;AN=2;BaseQRankSum=-0.738;DP=56;Dels=0.0;FS=3.608;HaplotypeScore=0.0;MLEAC=1;MLEAF=0.5;MQ=42.0;MQ0=0;MQRankSum=1.787;QD=15.32;ReadPosRankSum=-1.459	GT:AD:DP:GQ:PL	0/1:29,27:56:99:886,0,984
chrIV	894820	.	C	T	1049.77	PASS	AC=1;AF=0.5;AN=2;BaseQRankSum=0.445;DP=75;Dels=0.0;FS=0.882;HaplotypeScore=0.0;MLEAC=1;MLEAF=0.5;MQ=41.97;MQ0=0;MQRankSum=0.284;QD=14.0;ReadPosRankSum=1.398	GT:AD:DP:GQ:PL	0/1:43,32:75:99:1078,0,1505
chrIV	895204	.	G	A	918.77	PASS	AC=1;AF=0.5;AN=2;BaseQRankSum=1.608;DP=55;Dels=0.0;FS=0.0;HaplotypeScore=0.9983;MLEAC=1;MLEAF=0.5;MQ=41.73;MQ0=0;MQRankSum=-1.221;QD=16.7;ReadPosRankSum=0.581	GT:AD:DP:GQ:PL	0/1:27,28:55:99:947,0,907
chrIV	897832	.	C	T	985.77	PASS	AC=1;AF=0.5;AN=2;BaseQRankSum=1.204;DP=69;Dels=0.0;FS=0.93;HaplotypeScore=0.0;MLEAC=1;MLEAF=0.5;MQ=42.0;MQ0=0;MQRankSum=0.599;QD=14.29;ReadPosRankSum=0.514	GT:AD:DP:GQ:PL	0/1:39,30:69:99:1014,0,1334
chrIV	897967	.	A	G	1419.77	PASS	AC=1;AF=0.5;AN=2;BaseQRankSum=1.216;DP=68;Dels=0.0;FS=4.837;HaplotypeScore=0.0;MLEAC=1;MLEAF=0.5;MQ=42.0;MQ0=0;MQRankSum=-1.228;QD=20.88;ReadPosRankSum=2.068	GT:AD:DP:GQ:PL	0/1:27,41:68:99:1448,0,815
chrIV	900628	.	C	T	1207.77	PASS	AC=1;AF=0.5;AN=2;BaseQRankSum=0.288;DP=56;Dels=0.0;FS=12.695;HaplotypeScore=0.7887;MLEAC=1;MLEAF=0.5;MQ=42.0;MQ0=0;MQRankSum=-0.118;QD=21.57;ReadPosRankSum=-1.489	GT:AD:DP:GQ:PL	0/1:21,35:56:99:1236,0,657
chrIV	919780	.	C	T	1293.77	PASS	AC=1;AF=0.5;AN=2;BaseQRankSum=-0.416;DP=77;Dels=0.0;FS=1.893;HaplotypeScore=1.9134;MLEAC=1;MLEAF=0.5;MQ=42.0;MQ0=0;MQRankSum=0.218;QD=16.8;ReadPosRankSum=-1.891	GT:AD:DP:GQ:PL	0/1:37,39:76:99:1322,0,1235
chrIV	928017	.	G	A	1054.77	PASS	AC=1;AF=0.5;AN=2;BaseQRankSum=1.148;DP=64;Dels=0.0;FS=0.0;HaplotypeScore=0.8941;MLEAC=1;MLEAF=0.5;MQ=42.0;MQ0=0;MQRankSum=-0.584;QD=16.48;ReadPosRankSum=0.329	GT:AD:DP:GQ:PL	0/1:32,32:64:99:1083,0,1056
chrIV	929565	.	G	A	1056.77	PASS	AC=1;AF=0.5;AN=2;BaseQRankSum=0.235;DP=70;Dels=0.0;FS=6.27;HaplotypeScore=0.0;MLEAC=1;MLEAF=0.5;MQ=42.0;MQ0=0;MQRankSum=-0.577;QD=15.1;ReadPosRankSum=-0.624	GT:AD:DP:GQ:PL	0/1:37,33:70:99:1085,0,1266
chrIV	930974	.	C	A	233.77	PASS	AC=1;AF=0.5;AN=2;BaseQRankSum=-1.199;DP=45;Dels=0.0;FS=44.063;HaplotypeScore=9.7312;MLEAC=1;MLEAF=0.5;MQ=41.49;MQ0=0;MQRankSum=0.593;QD=5.19;ReadPosRankSum=2.148	GT:AD:DP:GQ:PL	0/1:32,13:45:99:262,0,1085
chrIV	930975	.	C	T	167.77	PASS	AC=1;AF=0.5;AN=2;BaseQRankSum=-1.601;DP=44;Dels=0.0;FS=35.789;HaplotypeScore=9.7312;MLEAC=1;MLEAF=0.5;MQ=41.48;MQ0=0;MQRankSum=0.237;QD=3.81;ReadPosRankSum=1.907	GT:AD:DP:GQ:PL	0/1:32,11:44:99:196,0,1110
chrIV	931005	.	C	T	456.77	PASS	AC=1;AF=0.5;AN=2;BaseQRankSum=0.403;DP=44;Dels=0.0;FS=51.124;HaplotypeScore=3.2834;MLEAC=1;MLEAF=0.5;MQ=41.49;MQ0=0;MQRankSum=0.403;QD=10.38;ReadPosRankSum=0.281	GT:AD:DP:GQ:PL	0/1:28,16:44:99:485,0,924
chrIV	960018	.	G	A	1295.77	PASS	AC=1;AF=0.5;AN=2;BaseQRankSum=0.876;DP=66;Dels=0.0;FS=0.0;HaplotypeScore=0.0;MLEAC=1;MLEAF=0.5;MQ=42.0;MQ0=0;MQRankSum=1.174;QD=19.63;ReadPosRankSum=0.344	GT:AD:DP:GQ:PL	0/1:28,38:66:99:1324,0,950
chrIV	969487	.	T	C	949.77	PASS	AC=1;AF=0.5;AN=2;BaseQRankSum=-0.073;DP=66;Dels=0.0;FS=2.074;HaplotypeScore=0.0;MLEAC=1;MLEAF=0.5;MQ=42.0;MQ0=0;MQRankSum=-0.719;QD=14.39;ReadPosRankSum=-1.617	GT:AD:DP:GQ:PL	0/1:36,29:65:99:978,0,1272
chrIV	977949	.	T	C	865.77	PASS	AC=1;AF=0.5;AN=2;BaseQRankSum=0.674;DP=75;Dels=0.0;FS=3.247;HaplotypeScore=0.0;MLEAC=1;MLEAF=0.5;MQ=42.0;MQ0=0;MQRankSum=-0.115;QD=11.54;ReadPosRankSum=-0.509	GT:AD:DP:GQ:PL	0/1:47,28:75:99:894,0,1645
chrIV	1014243	.	T	C	807.77	PASS	AC=1;AF=0.5;AN=2;BaseQRankSum=0.012;DP=44;Dels=0.0;FS=0.0;HaplotypeScore=0.0;MLEAC=1;MLEAF=0.5;MQ=42.0;MQ0=0;MQRankSum=1.143;QD=18.36;ReadPosRankSum=-0.577	GT:AD:DP:GQ:PL	0/1:20,24:44:99:836,0,688
chrIV	1023416	.	C	T	1924.18	PASS	AC=2;AF=1.0;AN=2;BaseQRankSum=0.276;DP=61;Dels=0.0;FS=19.423;HaplotypeScore=0.0;MLEAC=2;MLEAF=1.0;MQ=40.3;MQ0=0;MQRankSum=-0.039;QD=31.54;ReadPosRankSum=2.774	GT:AD:DP:GQ:PL	1/1:5,56:61:10:1952,10,0
chrIV	1029172	.	T	C	1753.77	PASS	AC=1;AF=0.5;AN=2;BaseQRankSum=1.156;DP=107;Dels=0.0;FS=1.544;HaplotypeScore=1.8255;MLEAC=1;MLEAF=0.5;MQ=42.0;MQ0=0;MQRankSum=0.619;QD=16.39;ReadPosRankSum=0.411	GT:AD:DP:GQ:PL	0/1:53,53:106:99:1782,0,1817
chrIV	1030117	.	C	T	1363.77	PASS	AC=1;AF=0.5;AN=2;BaseQRankSum=-1.328;DP=78;Dels=0.0;FS=9.546;HaplotypeScore=0.0;MLEAC=1;MLEAF=0.5;MQ=42.0;MQ0=0;MQRankSum=0.616;QD=17.48;ReadPosRankSum=0.256	GT:AD:DP:GQ:PL	0/1:36,42:78:99:1392,0,1181
chrIV	1030843	.	G	A	987.77	PASS	AC=1;AF=0.5;AN=2;BaseQRankSum=-0.252;DP=54;Dels=0.0;FS=0.0;HaplotypeScore=0.0;MLEAC=1;MLEAF=0.5;MQ=42.0;MQ0=0;MQRankSum=0.218;QD=18.29;ReadPosRankSum=-0.705	GT:AD:DP:GQ:PL	0/1:24,30:54:99:1016,0,776
chrIV	1031899	.	A	G	857.77	PASS	AC=1;AF=0.5;AN=2;BaseQRankSum=1.733;DP=62;Dels=0.0;FS=2.132;HaplotypeScore=0.0;MLEAC=1;MLEAF=0.5;MQ=42.0;MQ0=0;MQRankSum=-0.792;QD=13.83;ReadPosRankSum=0.05	GT:AD:DP:GQ:PL	0/1:36,26:62:99:886,0,1230
chrIV	1040795	.	G	A	1370.77	PASS	AC=1;AF=0.5;AN=2;BaseQRankSum=0.523;DP=85;Dels=0.0;FS=1.781;HaplotypeScore=0.0;MLEAC=1;MLEAF=0.5;MQ=42.0;MQ0=0;MQRankSum=0.11;QD=16.13;ReadPosRankSum=1.403	GT:AD:DP:GQ:PL	0/1:44,41:85:99:1399,0,1488
chrIV	1048707	.	C	T	949.77	PASS	AC=1;AF=0.5;AN=2;BaseQRankSum=0.934;DP=57;Dels=0.0;FS=14.821;HaplotypeScore=0.0;MLEAC=1;MLEAF=0.5;MQ=42.0;MQ0=0;MQRankSum=-0.2;QD=16.66;ReadPosRankSum=-0.966	GT:AD:DP:GQ:PL	0/1:28,29:57:99:978,0,940
chrIV	1063711	.	G	A	1242.77	PASS	AC=1;AF=0.5;AN=2;BaseQRankSum=0.821;DP=90;Dels=0.0;FS=1.725;HaplotypeScore=0.9996;MLEAC=1;MLEAF=0.5;MQ=42.0;MQ0=0;MQRankSum=-1.777;QD=13.81;ReadPosRankSum=-1.001	GT:AD:DP:GQ:PL	0/1:52,38:90:99:1271,0,1845
chrIV	1065443	.	G	A	866.77	PASS	AC=1;AF=0.5;AN=2;BaseQRankSum=1.798;DP=73;Dels=0.0;FS=2.002;HaplotypeScore=0.0;MLEAC=1;MLEAF=0.5;MQ=42.0;MQ0=0;MQRankSum=-0.391;QD=11.87;ReadPosRankSum=0.437	GT:AD:DP:GQ:PL	0/1:45,28:73:99:895,0,1615
chrIV	1076000	.	T	C	1415.77	PASS	AC=1;AF=0.5;AN=2;BaseQRankSum=0.715;DP=74;Dels=0.0;FS=0.0;HaplotypeScore=0.0;MLEAC=1;MLEAF=0.5;MQ=42.0;MQ0=0;MQRankSum=0.093;QD=19.13;ReadPosRankSum=0.027	GT:AD:DP:GQ:PL	0/1:32,42:74:99:1444,0,1048
chrIV	1077198	.	G	A	1344.77	PASS	AC=1;AF=0.5;AN=2;BaseQRankSum=-0.748;DP=65;Dels=0.0;FS=2.105;HaplotypeScore=0.0;MLEAC=1;MLEAF=0.5;MQ=42.0;MQ0=0;MQRankSum=-0.303;QD=20.69;ReadPosRankSum=-0.897	GT:AD:DP:GQ:PL	0/1:25,40:65:99:1373,0,809
chrIV	1085491	.	C	T	1479.77	PASS	AC=1;AF=0.5;AN=2;BaseQRankSum=-1.203;DP=80;Dels=0.0;FS=0.881;HaplotypeScore=0.0;MLEAC=1;MLEAF=0.5;MQ=42.0;MQ0=0;MQRankSum=-0.592;QD=18.5;ReadPosRankSum=-0.601	GT:AD:DP:GQ:PL	0/1:35,45:80:99:1508,0,1150
chrIV	1090778	.	A	G	1412.77	PASS	AC=1;AF=0.5;AN=2;BaseQRankSum=1.431;DP=78;Dels=0.0;FS=0.84;HaplotypeScore=0.0;MLEAC=1;MLEAF=0.5;MQ=42.0;MQ0=0;MQRankSum=1.401;QD=18.11;ReadPosRankSum=1.051	GT:AD:DP:GQ:PL	0/1:37,41:78:99:1441,0,1247
chrIV	1102883	.	G	A	1032.77	PASS	AC=1;AF=0.5;AN=2;BaseQRankSum=0.777;DP=63;Dels=0.0;FS=9.084;HaplotypeScore=0.0;MLEAC=1;MLEAF=0.5;MQ=42.0;MQ0=0;MQRankSum=-0.048;QD=16.39;ReadPosRankSum=1.175	GT:AD:DP:GQ:PL	0/1:32,31:63:99:1061,0,1088
chrIV	1104546	.	C	T	1360.77	PASS	AC=1;AF=0.5;AN=2;BaseQRankSum=0.322;DP=80;Dels=0.0;FS=0.0;HaplotypeScore=0.0;MLEAC=1;MLEAF=0.5;MQ=42.0;MQ0=0;MQRankSum=0.428;QD=17.01;ReadPosRankSum=2.131	GT:AD:DP:GQ:PL	0/1:40,40:80:99:1389,0,1374
chrIV	1108695	.	C	T	1099.77	PASS	AC=1;AF=0.5;AN=2;BaseQRankSum=-0.753;DP=78;Dels=0.0;FS=0.0;HaplotypeScore=1.9866;MLEAC=1;MLEAF=0.5;MQ=42.0;MQ0=0;MQRankSum=0.332;QD=14.1;ReadPosRankSum=0.181	GT:AD:DP:GQ:PL	0/1:43,35:78:99:1128,0,1438
chrIV	1110870	.	G	A	1174.77	PASS	AC=1;AF=0.5;AN=2;BaseQRankSum=0.666;DP=69;Dels=0.0;FS=8.537;HaplotypeScore=0.0;MLEAC=1;MLEAF=0.5;MQ=42.0;MQ0=0;MQRankSum=0.39;QD=17.03;ReadPosRankSum=0.066	GT:AD:DP:GQ:PL	0/1:35,34:69:99:1203,0,1221
chrIV	1120387	.	C	T	1263.77	PASS	AC=1;AF=0.5;AN=2;BaseQRankSum=1.994;DP=65;Dels=0.0;FS=0.0;HaplotypeScore=0.0;MLEAC=1;MLEAF=0.5;MQ=42.0;MQ0=0;MQRankSum=-0.073;QD=19.44;ReadPosRankSum=0.166	GT:AD:DP:GQ:PL	0/1:28,37:65:99:1292,0,917
chrIV	1121493	.	C	T	1196.77	PASS	AC=1;AF=0.5;AN=2;BaseQRankSum=0.819;DP=64;Dels=0.0;FS=0.0;HaplotypeScore=1.811;MLEAC=1;MLEAF=0.5;MQ=42.0;MQ0=0;MQRankSum=-0.656;QD=18.7;ReadPosRankSum=0.237	GT:AD:DP:GQ:PL	0/1:28,36:64:99:1225,0,942
chrIV	1128311	.	C	T	999.77	PASS	AC=1;AF=0.5;AN=2;BaseQRankSum=0.764;DP=63;Dels=0.0;FS=5.062;HaplotypeScore=0.0;MLEAC=1;MLEAF=0.5;MQ=42.0;MQ0=0;MQRankSum=1.108;QD=15.87;ReadPosRankSum=1.741	GT:AD:DP:GQ:PL	0/1:33,30:63:99:1028,0,1100
chrIV	1130144	.	A	G	1237.77	PASS	AC=1;AF=0.5;AN=2;BaseQRankSum=1.977;DP=66;Dels=0.0;FS=0.917;HaplotypeScore=0.0;MLEAC=1;MLEAF=0.5;MQ=42.0;MQ0=0;MQRankSum=0.534;QD=18.75;ReadPosRankSum=0.097	GT:AD:DP:GQ:PL	0/1:30,36:66:99:1266,0,971
chrIV	1130216	.	C	T	1715.77	PASS	AC=1;AF=0.5;AN=2;BaseQRankSum=0.344;DP=85;Dels=0.0;FS=0.85;HaplotypeScore=0.0;MLEAC=1;MLEAF=0.5;MQ=42.0;MQ0=0;MQRankSum=-0.79;QD=20.19;ReadPosRankSum=2.362	GT:AD:DP:GQ:PL	0/1:35,50:85:99:1744,0,1168
chrIV	1133957	.	T	C	1022.77	PASS	AC=1;AF=0.5;AN=2;BaseQRankSum=1.773;DP=73;Dels=0.0;FS=0.915;HaplotypeScore=0.0;MLEAC=1;MLEAF=0.5;MQ=42.0;MQ0=0;MQRankSum=0.217;QD=14.01;ReadPosRankSum=2.274	GT:AD:DP:GQ:PL	0/1:41,32:73:99:1051,0,1399
chrIV	1137518	.	A	G	1241.77	PASS	AC=1;AF=0.5;AN=2;BaseQRankSum=-0.111;DP=75;Dels=0.0;FS=7.774;HaplotypeScore=0.7887;MLEAC=1;MLEAF=0.5;MQ=42.0;MQ0=0;MQRankSum=0.111;QD=16.56;ReadPosRankSum=1.213	GT:AD:DP:GQ:PL	0/1:37,38:75:99:1270,0,1259
chrIV	1144640	.	C	T	1464.77	PASS	AC=1;AF=0.5;AN=2;BaseQRankSum=-2.312;DP=79;Dels=0.0;FS=7.664;HaplotypeScore=0.0;MLEAC=1;MLEAF=0.5;MQ=42.0;MQ0=0;MQRankSum=-1.381;QD=18.54;ReadPosRankSum=1.451	GT:AD:DP:GQ:PL	0/1:34,45:79:99:1493,0,1133
chrIV	1151040	.	T	C	232.77	PASS	AC=1;AF=0.5;AN=2;BaseQRankSum=0.81;DP=67;Dels=0.0;FS=2.721;HaplotypeScore=0.5784;MLEAC=1;MLEAF=0.5;MQ=40.58;MQ0=0;MQRankSum=-2.521;QD=3.47;ReadPosRankSum=-2.768	GT:AD:DP:GQ:PL	0/1:53,14:67:99:261,0,1937
chrIV	1151052	.	G	A	262.77	PASS	AC=1;AF=0.5;AN=2;BaseQRankSum=0.581;DP=64;Dels=0.0;FS=1.206;HaplotypeScore=0.8667;MLEAC=1;MLEAF=0.5;MQ=40.17;MQ0=1;MQRankSum=-0.059;QD=4.11;ReadPosRankSum=-2.837	GT:AD:DP:GQ:PL	0/1:49,15:64:99:291,0,1714
chrIV	1151138	.	G	A	1183.77	PASS	AC=1;AF=0.5;AN=2;BaseQRankSum=2.06;DP=75;Dels=0.0;FS=49.887;HaplotypeScore=0.0;MLEAC=1;MLEAF=0.5;MQ=40.0;MQ0=1;MQRankSum=0.925;QD=15.78;ReadPosRankSum=-2.698	GT:AD:DP:GQ:PL	0/1:38,37:75:99:1212,0,1236
chrIV	1151222	.	A	G	266.77	PASS	AC=1;AF=0.5;AN=2;BaseQRankSum=2.478;DP=71;Dels=0.0;FS=4.728;HaplotypeScore=12.9648;MLEAC=1;MLEAF=0.5;MQ=41.19;MQ0=0;MQRankSum=0.913;QD=3.76;ReadPosRankSum=-3.03	GT:AD:DP:GQ:PL	0/1:59,12:71:99:295,0,2063
chrIV	1157596	.	T	C	1618.77	PASS	AC=1;AF=0.5;AN=2;BaseQRankSum=0.372;DP=82;Dels=0.0;FS=1.842;HaplotypeScore=0.9958;MLEAC=1;MLEAF=0.5;MQ=42.0;MQ0=0;MQRankSum=-0.72;QD=19.74;ReadPosRankSum=0.974	GT:AD:DP:GQ:PL	0/1:34,48:82:99:1647,0,1147
chrIV	1169562	.	T	C	931.77	PASS	AC=1;AF=0.5;AN=2;BaseQRankSum=2.124;DP=58;Dels=0.0;FS=0.0;HaplotypeScore=0.0;MLEAC=1;MLEAF=0.5;MQ=42.0;MQ0=0;MQRankSum=-0.226;QD=16.06;ReadPosRankSum=-1.019	GT:AD:DP:GQ:PL	0/1:30,28:58:99:960,0,1030
chrIV	1183338	.	C	T	699.77	PASS	AC=1;AF=0.5;AN=2;BaseQRankSum=-2.65;DP=46;Dels=0.0;FS=4.427;HaplotypeScore=0.0;MLEAC=1;MLEAF=0.5;MQ=41.96;MQ0=0;MQRankSum=-0.605;QD=15.21;ReadPosRankSum=-0.627	GT:AD:DP:GQ:PL	0/1:24,22:46:99:728,0,835
chrIV	1192413	.	C	T	1169.77	PASS	AC=1;AF=0.5;AN=2;BaseQRankSum=-1.559;DP=65;Dels=0.0;FS=0.0;HaplotypeScore=0.5784;MLEAC=1;MLEAF=0.5;MQ=42.0;MQ0=0;MQRankSum=0.994;QD=18.0;ReadPosRankSum=0.757	GT:AD:DP:GQ:PL	0/1:30,35:65:99:1198,0,1053
chrIV	1195293	.	G	A	929.77	PASS	AC=1;AF=0.5;AN=2;BaseQRankSum=-1.656;DP=51;Dels=0.0;FS=2.507;HaplotypeScore=0.0;MLEAC=1;MLEAF=0.5;MQ=42.0;MQ0=0;MQRankSum=1.524;QD=18.23;ReadPosRankSum=0.028	GT:AD:DP:GQ:PL	0/1:23,28:51:99:958,0,769
chrIV	1197628	.	A	G	739.77	PASS	AC=1;AF=0.5;AN=2;BaseQRankSum=0.837;DP=50;Dels=0.0;FS=1.202;HaplotypeScore=0.0;MLEAC=1;MLEAF=0.5;MQ=42.0;MQ0=0;MQRankSum=0.039;QD=14.8;ReadPosRankSum=0.72	GT:AD:DP:GQ:PL	0/1:27,23:50:99:768,0,918
chrIV	1197941	.	T	C	1139.77	PASS	AC=1;AF=0.5;AN=2;BaseQRankSum=0.948;DP=76;Dels=0.0;FS=4.342;HaplotypeScore=0.8667;MLEAC=1;MLEAF=0.5;MQ=42.0;MQ0=0;MQRankSum=-1.428;QD=15.0;ReadPosRankSum=1.23	GT:AD:DP:GQ:PL	0/1:41,35:76:99:1168,0,1440
chrIV	1251988	.	T	C	611.77	PASS	AC=1;AF=0.5;AN=2;BaseQRankSum=0.857;DP=45;Dels=0.0;FS=2.594;HaplotypeScore=0.8321;MLEAC=1;MLEAF=0.5;MQ=42.0;MQ0=0;MQRankSum=-1.907;QD=13.59;ReadPosRankSum=-0.354	GT:AD:DP:GQ:PL	0/1:25,20:45:99:640,0,861
chrIV	1255760	.	G	A	869.77	PASS	AC=1;AF=0.5;AN=2;BaseQRankSum=1.321;DP=59;Dels=0.0;FS=0.0;HaplotypeScore=1.7987;MLEAC=1;MLEAF=0.5;MQ=42.0;MQ0=0;MQRankSum=-0.79;QD=14.74;ReadPosRankSum=-0.07	GT:AD:DP:GQ:PL	0/1:32,26:59:99:898,0,1104
chrIV	1258567	.	C	T	965.77	PASS	AC=1;AF=0.5;AN=2;BaseQRankSum=-0.614;DP=59;Dels=0.0;FS=9.379;HaplotypeScore=0.0;MLEAC=1;MLEAF=0.5;MQ=42.0;MQ0=0;MQRankSum=0.462;QD=16.37;ReadPosRankSum=0.205	GT:AD:DP:GQ:PL	0/1:29,30:59:99:994,0,967
chrIV	1278120	.	G	A	638.77	PASS	AC=1;AF=0.5;AN=2;BaseQRankSum=-0.639;DP=41;Dels=0.0;FS=6.816;HaplotypeScore=0.9933;MLEAC=1;MLEAF=0.5;MQ=42.0;MQ0=0;MQRankSum=-0.639;QD=15.58;ReadPosRankSum=0.3	GT:AD:DP:GQ:PL	0/1:20,21:41:99:667,0,667
chrIV	1279123	.	G	A	776.77	PASS	AC=1;AF=0.5;AN=2;BaseQRankSum=0.579;DP=59;Dels=0.0;FS=11.933;HaplotypeScore=0.0;MLEAC=1;MLEAF=0.5;MQ=42.0;MQ0=0;MQRankSum=-0.316;QD=13.17;ReadPosRankSum=-0.347	GT:AD:DP:GQ:PL	0/1:35,24:59:99:805,0,1205
chrIV	1279220	.	G	A	848.77	PASS	AC=1;AF=0.5;AN=2;BaseQRankSum=1.482;DP=45;Dels=0.0;FS=1.171;HaplotypeScore=1.8268;MLEAC=1;MLEAF=0.5;MQ=42.0;MQ0=0;MQRankSum=-0.609;QD=18.86;ReadPosRankSum=-0.011	GT:AD:DP:GQ:PL	0/1:19,26:45:99:877,0,571
chrIV	1281101	.	G	A	1336.77	PASS	AC=1;AF=0.5;AN=2;BaseQRankSum=-1.422;DP=66;Dels=0.0;FS=11.141;HaplotypeScore=0.0;MLEAC=1;MLEAF=0.5;MQ=42.0;MQ0=0;MQRankSum=-1.63;QD=20.25;ReadPosRankSum=-1.448	GT:AD:DP:GQ:PL	0/1:27,39:66:99:1365,0,915
chrIV	1283405	.	G	A	1070.77	PASS	AC=1;AF=0.5;AN=2;BaseQRankSum=0.868;DP=55;Dels=0.0;FS=2.31;HaplotypeScore=1.7653;MLEAC=1;MLEAF=0.5;MQ=42.0;MQ0=0;MQRankSum=-0.644;QD=19.47;ReadPosRankSum=-0.06	GT:AD:DP:GQ:PL	0/1:22,33:55:99:1099,0,724
chrIV	1289060	.	T	C	962.77	PASS	AC=1;AF=0.5;AN=2;BaseQRankSum=-0.51;DP=73;Dels=0.0;FS=1.924;HaplotypeScore=0.0;MLEAC=1;MLEAF=0.5;MQ=42.0;MQ0=0;MQRankSum=-1.945;QD=13.19;ReadPosRankSum=-0.589	GT:AD:DP:GQ:PL	0/1:43,30:73:99:991,0,1539
chrIV	1301648	.	G	A	457.77	PASS	AC=1;AF=0.5;AN=2;BaseQRankSum=1.421;DP=41;Dels=0.0;FS=1.242;HaplotypeScore=0.0;MLEAC=1;MLEAF=0.5;MQ=41.37;MQ0=0;MQRankSum=0.663;QD=11.17;ReadPosRankSum=-1.502	GT:AD:DP:GQ:PL	0/1:26,15:41:99:486,0,897
chrIV	1354076	.	G	A	1248.77	PASS	AC=1;AF=0.5;AN=2;BaseQRankSum=-0.294;DP=65;Dels=0.0;FS=0.95;HaplotypeScore=0.0;MLEAC=1;MLEAF=0.5;MQ=42.0;MQ0=0;MQRankSum=-2.098;QD=19.21;ReadPosRankSum=0.308	GT:AD:DP:GQ:PL	0/1:26,38:64:99:1277,0,821
chrIV	1362376	.	T	C	550.77	PASS	AC=1;AF=0.5;AN=2;BaseQRankSum=0.7;DP=50;Dels=0.0;FS=2.676;HaplotypeScore=0.5784;MLEAC=1;MLEAF=0.5;MQ=42.0;MQ0=0;MQRankSum=-0.52;QD=11.02;ReadPosRankSum=-0.819	GT:AD:DP:GQ:PL	0/1:31,19:50:99:579,0,1104
chrIV	1363999	.	G	A	1227.77	PASS	AC=1;AF=0.5;AN=2;BaseQRankSum=1.225;DP=71;Dels=0.0;FS=1.962;HaplotypeScore=0.0;MLEAC=1;MLEAF=0.5;MQ=42.0;MQ0=0;MQRankSum=0.339;QD=17.29;ReadPosRankSum=0.5	GT:AD:DP:GQ:PL	0/1:35,36:71:99:1256,0,1189
chrIV	1366317	.	C	T	1108.77	PASS	AC=1;AF=0.5;AN=2;BaseQRankSum=-1.823;DP=58;Dels=0.0;FS=5.827;HaplotypeScore=0.8667;MLEAC=1;MLEAF=0.5;MQ=42.0;MQ0=0;MQRankSum=-0.26;QD=19.12;ReadPosRankSum=0.308	GT:AD:DP:GQ:PL	0/1:24,34:58:99:1137,0,807
chrIV	1370961	.	T	C	924.77	PASS	AC=1;AF=0.5;AN=2;BaseQRankSum=0.678;DP=57;Dels=0.0;FS=4.034;HaplotypeScore=0.0;MLEAC=1;MLEAF=0.5;MQ=42.0;MQ0=0;MQRankSum=0.694;QD=16.22;ReadPosRankSum=-0.599	GT:AD:DP:GQ:PL	0/1:29,28:57:99:953,0,994
chrIV	1375188	.	C	T	744.77	PASS	AC=1;AF=0.5;AN=2;BaseQRankSum=-0.309;DP=47;Dels=0.0;FS=0.0;HaplotypeScore=0.9933;MLEAC=1;MLEAF=0.5;MQ=42.0;MQ0=0;MQRankSum=0.202;QD=15.85;ReadPosRankSum=-0.649	GT:AD:DP:GQ:PL	0/1:24,23:47:99:773,0,788
chrIV	1376016	.	G	A	1122.77	PASS	AC=1;AF=0.5;AN=2;BaseQRankSum=1.64;DP=69;Dels=0.0;FS=5.402;HaplotypeScore=0.9832;MLEAC=1;MLEAF=0.5;MQ=41.97;MQ0=0;MQRankSum=1.099;QD=16.27;ReadPosRankSum=1.435	GT:AD:DP:GQ:PL	0/1:36,33:69:99:1151,0,1267
chrIV	1380462	.	A	G	1106.77	PASS	AC=1;AF=0.5;AN=2;BaseQRankSum=1.134;DP=77;Dels=0.0;FS=3.135;HaplotypeScore=0.0;MLEAC=1;MLEAF=0.5;MQ=42.0;MQ0=0;MQRankSum=-1.79;QD=14.37;ReadPosRankSum=0.867	GT:AD:DP:GQ:PL	0/1:43,34:77:99:1135,0,1501
chrIV	1382838	.	T	C	1220.77	PASS	AC=1;AF=0.5;AN=2;BaseQRankSum=2.223;DP=73;Dels=0.0;FS=0.0;HaplotypeScore=0.0;MLEAC=1;MLEAF=0.5;MQ=42.0;MQ0=0;MQRankSum=-1.892;QD=16.72;ReadPosRankSum=1.462	GT:AD:DP:GQ:PL	0/1:37,36:73:99:1249,0,1271
chrIV	1394287	.	C	T	941.77	PASS	AC=1;AF=0.5;AN=2;BaseQRankSum=-1.133;DP=70;Dels=0.0;FS=3.372;HaplotypeScore=0.0;MLEAC=1;MLEAF=0.5;MQ=41.8;MQ0=0;MQRankSum=-0.54;QD=13.45;ReadPosRankSum=-0.374	GT:AD:DP:GQ:PL	0/1:40,30:70:99:970,0,1345
chrIV	1394667	.	C	T	952.77	PASS	AC=1;AF=0.5;AN=2;BaseQRankSum=0.83;DP=61;Dels=0.0;FS=11.282;HaplotypeScore=0.8321;MLEAC=1;MLEAF=0.5;MQ=42.0;MQ0=0;MQRankSum=0.714;QD=15.62;ReadPosRankSum=0.801	GT:AD:DP:GQ:PL	0/1:31,30:61:99:981,0,1054
chrIV	1396227	.	T	C	851.77	PASS	AC=1;AF=0.5;AN=2;BaseQRankSum=2.16;DP=63;Dels=0.0;FS=5.005;HaplotypeScore=0.0;MLEAC=1;MLEAF=0.5;MQ=42.0;MQ0=0;MQRankSum=-0.257;QD=13.52;ReadPosRankSum=-1.201	GT:AD:DP:GQ:PL	0/1:36,27:63:99:880,0,1174
chrIV	1397644	.	G	A	1153.77	PASS	AC=1;AF=0.5;AN=2;BaseQRankSum=1.825;DP=68;Dels=0.0;FS=0.923;HaplotypeScore=0.0;MLEAC=1;MLEAF=0.5;MQ=41.69;MQ0=1;MQRankSum=-0.47;QD=16.97;ReadPosRankSum=0.082	GT:AD:DP:GQ:PL	0/1:34,34:68:99:1182,0,1129
chrIV	1401002	.	C	T	1482.77	PASS	AC=1;AF=0.5;AN=2;BaseQRankSum=0.91;DP=88;Dels=0.0;FS=1.732;HaplotypeScore=0.0;MLEAC=1;MLEAF=0.5;MQ=42.0;MQ0=0;MQRankSum=0.684;QD=16.85;ReadPosRankSum=-0.067	GT:AD:DP:GQ:PL	0/1:43,45:88:99:1511,0,1441
chrIV	1406106	.	T	C	1210.77	PASS	AC=1;AF=0.5;AN=2;BaseQRankSum=0.796;DP=65;Dels=0.0;FS=3.361;HaplotypeScore=0.8667;MLEAC=1;MLEAF=0.5;MQ=42.0;MQ0=0;MQRankSum=-0.52;QD=18.63;ReadPosRankSum=1.823	GT:AD:DP:GQ:PL	0/1:30,35:65:99:1239,0,998
chrIV	1411910	.	G	A	822.77	PASS	AC=1;AF=0.5;AN=2;BaseQRankSum=1.822;DP=55;Dels=0.0;FS=3.798;HaplotypeScore=0.9958;MLEAC=1;MLEAF=0.5;MQ=42.0;MQ0=0;MQRankSum=2.307;QD=14.96;ReadPosRankSum=2.966	GT:AD:DP:GQ:PL	0/1:29,25:55:99:851,0,1021
chrIV	1418245	.	G	A	896.77	PASS	AC=1;AF=0.5;AN=2;BaseQRankSum=1.584;DP=46;Dels=0.0;FS=6.328;HaplotypeScore=0.6651;MLEAC=1;MLEAF=0.5;MQ=42.0;MQ0=0;MQRankSum=0.742;QD=19.49;ReadPosRankSum=-1.208	GT:AD:DP:GQ:PL	0/1:20,26:46:99:925,0,650
chrIV	1419979	.	C	T	961.77	PASS	AC=1;AF=0.5;AN=2;BaseQRankSum=-0.909;DP=61;Dels=0.0;FS=2.177;HaplotypeScore=0.8667;MLEAC=1;MLEAF=0.5;MQ=41.97;MQ0=0;MQRankSum=1.264;QD=15.77;ReadPosRankSum=-2.284	GT:AD:DP:GQ:PL	0/1:30,30:60:99:990,0,1048
chrIV	1431271	.	C	T	919.77	PASS	AC=1;AF=0.5;AN=2;BaseQRankSum=-1.025;DP=70;Dels=0.0;FS=3.26;HaplotypeScore=0.9979;MLEAC=1;MLEAF=0.5;MQ=41.97;MQ0=0;MQRankSum=-1.311;QD=13.14;ReadPosRankSum=0.501	GT:AD:DP:GQ:PL	0/1:41,29:70:99:948,0,1467
chrIV	1432669	.	G	A	1210.77	PASS	AC=1;AF=0.5;AN=2;BaseQRankSum=0.788;DP=71;Dels=0.0;FS=0.919;HaplotypeScore=0.0;MLEAC=1;MLEAF=0.5;MQ=42.0;MQ0=0;MQRankSum=0.017;QD=17.05;ReadPosRankSum=1.604	GT:AD:DP:GQ:PL	0/1:35,36:71:99:1239,0,1191
chrIV	1439097	.	A	G	952.77	PASS	AC=1;AF=0.5;AN=2;BaseQRankSum=0.942;DP=69;Dels=0.0;FS=0.0;HaplotypeScore=0.0;MLEAC=1;MLEAF=0.5;MQ=42.0;MQ0=0;MQRankSum=0.36;QD=13.81;ReadPosRankSum=-0.595	GT:AD:DP:GQ:PL	0/1:39,29:68:99:981,0,1390
chrIV	1440075	.	C	T	975.77	PASS	AC=1;AF=0.5;AN=2;BaseQRankSum=0.945;DP=52;Dels=0.0;FS=5.876;HaplotypeScore=0.0;MLEAC=1;MLEAF=0.5;MQ=42.0;MQ0=0;MQRankSum=1.0;QD=18.76;ReadPosRankSum=-2.212	GT:AD:DP:GQ:PL	0/1:24,28:52:99:1004,0,823
chrIV	1452412	.	G	A	1288.77	PASS	AC=1;AF=0.5;AN=2;BaseQRankSum=0.541;DP=64;Dels=0.0;FS=2.176;HaplotypeScore=0.0;MLEAC=1;MLEAF=0.5;MQ=41.67;MQ0=1;MQRankSum=-1.693;QD=20.14;ReadPosRankSum=-0.639	GT:AD:DP:GQ:PL	0/1:25,39:64:99:1317,0,828
chrIV	1455912	.	G	A	1534.77	PASS	AC=1;AF=0.5;AN=2;BaseQRankSum=-2.567;DP=86;Dels=0.0;FS=0.0;HaplotypeScore=0.0;MLEAC=1;MLEAF=0.5;MQ=41.98;MQ0=0;MQRankSum=2.022;QD=17.85;ReadPosRankSum=-1.494	GT:AD:DP:GQ:PL	0/1:40,46:86:99:1563,0,1397
chrIV	1461376	.	C	T	1255.77	PASS	AC=1;AF=0.5;AN=2;BaseQRankSum=1.816;DP=85;Dels=0.0;FS=10.889;HaplotypeScore=0.0;MLEAC=1;MLEAF=0.5;MQ=42.0;MQ0=0;MQRankSum=-1.003;QD=14.77;ReadPosRankSum=0.464	GT:AD:DP:GQ:PL	0/1:47,38:85:99:1284,0,1608
chrIV	1466223	.	T	C	1445.77	PASS	AC=1;AF=0.5;AN=2;BaseQRankSum=-0.746;DP=73;Dels=0.0;FS=0.0;HaplotypeScore=0.0;MLEAC=1;MLEAF=0.5;MQ=42.0;MQ0=0;MQRankSum=1.71;QD=19.81;ReadPosRankSum=-0.51	GT:AD:DP:GQ:PL	0/1:30,43:73:99:1474,0,1016
chrIV	1469650	.	T	C	1138.77	PASS	AC=1;AF=0.5;AN=2;BaseQRankSum=-0.283;DP=63;Dels=0.0;FS=2.145;HaplotypeScore=0.9973;MLEAC=1;MLEAF=0.5;MQ=42.0;MQ0=0;MQRankSum=0.131;QD=18.08;ReadPosRankSum=-0.324	GT:AD:DP:GQ:PL	0/1:29,34:63:99:1167,0,995
chrIV	1470196	.	A	G	1484.77	PASS	AC=1;AF=0.5;AN=2;BaseQRankSum=-0.139;DP=100;Dels=0.0;FS=5.044;HaplotypeScore=0.0;MLEAC=1;MLEAF=0.5;MQ=42.0;MQ0=0;MQRankSum=-0.249;QD=14.85;ReadPosRankSum=-0.256	GT:AD:DP:GQ:PL	0/1:55,45:100:99:1513,0,1914
chrIV	1488026	.	C	T	1632.77	PASS	AC=1;AF=0.5;AN=2;BaseQRankSum=-1.055;DP=74;Dels=0.0;FS=0.916;HaplotypeScore=0.0;MLEAC=1;MLEAF=0.5;MQ=42.0;MQ0=0;MQRankSum=1.067;QD=22.06;ReadPosRankSum=-1.976	GT:AD:DP:GQ:PL	0/1:27,47:74:99:1661,0,873
chrIV	1495478	.	A	G	1158.77	PASS	AC=1;AF=0.5;AN=2;BaseQRankSum=-1.928;DP=79;Dels=0.0;FS=4.319;HaplotypeScore=0.0;MLEAC=1;MLEAF=0.5;MQ=42.0;MQ0=0;MQRankSum=0.24;QD=14.67;ReadPosRankSum=-1.163	GT:AD:DP:GQ:PL	0/1:41,38:79:99:1187,0,1399
chrIV	1496815	.	T	C	895.77	PASS	AC=1;AF=0.5;AN=2;BaseQRankSum=-0.305;DP=66;Dels=0.0;FS=0.0;HaplotypeScore=0.9578;MLEAC=1;MLEAF=0.5;MQ=42.0;MQ0=0;MQRankSum=1.421;QD=13.57;ReadPosRankSum=-0.876	GT:AD:DP:GQ:PL	0/1:38,28:66:99:924,0,1307
chrIV	1499218	.	G	A	1286.77	PASS	AC=1;AF=0.5;AN=2;BaseQRankSum=-0.549;DP=80;Dels=0.0;FS=4.177;HaplotypeScore=0.0;MLEAC=1;MLEAF=0.5;MQ=41.82;MQ0=0;MQRankSum=0.221;QD=16.08;ReadPosRankSum=-0.886	GT:AD:DP:GQ:PL	0/1:41,39:80:99:1315,0,1424
chrIV	1499221	.	T	C	1300.77	PASS	AC=1;AF=0.5;AN=2;BaseQRankSum=0.221;DP=80;Dels=0.0;FS=4.177;HaplotypeScore=0.0;MLEAC=1;MLEAF=0.5;MQ=41.82;MQ0=0;MQRankSum=0.751;QD=16.26;ReadPosRankSum=-0.655	GT:AD:DP:GQ:PL	0/1:41,39:80:99:1329,0,1391
chrIV	1505795	.	C	G	2849.77	PASS	AC=2;AF=1.0;AN=2;DP=74;Dels=0.0;FS=0.0;HaplotypeScore=0.0;MLEAC=2;MLEAF=1.0;MQ=40.74;MQ0=0;QD=36.2	GT:AD:DP:GQ:PL	1/1:0,74:74:99:2878,217,0
chrV	6303	.	G	A	752.77	PASS	AC=1;AF=0.5;AN=2;BaseQRankSum=0.81;DP=34;Dels=0.0;FS=50.118;HaplotypeScore=0.0;MLEAC=1;MLEAF=0.5;MQ=40.46;MQ0=0;MQRankSum=1.399;QD=22.14;ReadPosRankSum=-1.693	GT:AD:DP:GQ:PL	0/1:11,23:34:99:781,0,318
chrV	6397	.	C	T	163.77	PASS	AC=1;AF=0.5;AN=2;BaseQRankSum=1.967;DP=47;Dels=0.0;FS=21.514;HaplotypeScore=1.9952;MLEAC=1;MLEAF=0.5;MQ=42.0;MQ0=0;MQRankSum=-0.722;QD=3.48;ReadPosRankSum=-2.364	GT:AD:DP:GQ:PL	0/1:39,8:47:99:192,0,1443
chrV	10979	.	A	G	893.77	PASS	AC=1;AF=0.5;AN=2;BaseQRankSum=1.211;DP=55;Dels=0.0;FS=2.347;HaplotypeScore=0.8321;MLEAC=1;MLEAF=0.5;MQ=41.74;MQ0=0;MQRankSum=-2.214;QD=16.25;ReadPosRankSum=2.024	GT:AD:DP:GQ:PL	0/1:27,27:54:99:922,0,949
chrV	13028	.	G	A	685.77	PASS	AC=1;AF=0.5;AN=2;BaseQRankSum=1.676;DP=52;Dels=0.0;FS=0.0;HaplotypeScore=0.0;MLEAC=1;MLEAF=0.5;MQ=42.0;MQ0=0;MQRankSum=0.12;QD=13.19;ReadPosRankSum=0.954	GT:AD:DP:GQ:PL	0/1:30,22:52:99:714,0,1048
chrV	13783	.	G	A	1003.77	PASS	AC=1;AF=0.5;AN=2;BaseQRankSum=2.558;DP=70;Dels=0.0;FS=0.0;HaplotypeScore=0.0;MLEAC=1;MLEAF=0.5;MQ=42.0;MQ0=0;MQRankSum=0.243;QD=14.34;ReadPosRankSum=-0.647	GT:AD:DP:GQ:PL	0/1:40,30:70:99:1032,0,1415
chrV	27635	.	C	T	1106.77	PASS	AC=1;AF=0.5;AN=2;BaseQRankSum=0.663;DP=68;Dels=0.0;FS=2.057;HaplotypeScore=0.9973;MLEAC=1;MLEAF=0.5;MQ=42.0;MQ0=0;MQRankSum=-0.025;QD=16.28;ReadPosRankSum=1.264	GT:AD:DP:GQ:PL	0/1:35,33:68:99:1135,0,1198
chrV	31583	.	A	G	1082.77	PASS	AC=1;AF=0.5;AN=2;BaseQRankSum=-0.329;DP=64;Dels=0.0;FS=0.0;HaplotypeScore=0.0;MLEAC=1;MLEAF=0.5;MQ=42.0;MQ0=0;MQRankSum=-0.02;QD=16.92;ReadPosRankSum=-0.329	GT:AD:DP:GQ:PL	0/1:32,32:64:99:1111,0,1098
chrV	32958	.	C	T	992.77	PASS	AC=1;AF=0.5;AN=2;BaseQRankSum=-0.371;DP=59;Dels=0.0;FS=5.239;HaplotypeScore=0.0;MLEAC=1;MLEAF=0.5;MQ=42.0;MQ0=0;MQRankSum=-0.751;QD=16.83;ReadPosRankSum=-2.873	GT:AD:DP:GQ:PL	0/1:29,30:59:99:1021,0,969
chrV	33153	.	C	T	895.77	PASS	AC=1;AF=0.5;AN=2;BaseQRankSum=-0.491;DP=63;Dels=0.0;FS=11.426;HaplotypeScore=0.8941;MLEAC=1;MLEAF=0.5;MQ=41.97;MQ0=0;MQRankSum=0.477;QD=14.22;ReadPosRankSum=1.224	GT:AD:DP:GQ:PL	0/1:35,28:63:99:924,0,1193
chrV	34287	.	C	T	849.77	PASS	AC=1;AF=0.5;AN=2;BaseQRankSum=1.199;DP=59;Dels=0.0;FS=0.0;HaplotypeScore=0.0;MLEAC=1;MLEAF=0.5;MQ=42.0;MQ0=0;MQRankSum=0.206;QD=14.4;ReadPosRankSum=0.13	GT:AD:DP:GQ:PL	0/1:33,26:59:99:878,0,1161
chrV	37952	.	C	T	958.77	PASS	AC=1;AF=0.5;AN=2;BaseQRankSum=2.073;DP=72;Dels=0.0;FS=0.0;HaplotypeScore=0.0;MLEAC=1;MLEAF=0.5;MQ=42.0;MQ0=0;MQRankSum=0.782;QD=13.32;ReadPosRankSum=-1.605	GT:AD:DP:GQ:PL	0/1:42,30:72:99:987,0,1495
chrV	47811	.	T	A	359.77	PASS	AC=1;AF=0.5;AN=2;BaseQRankSum=-2.864;DP=47;Dels=0.0;FS=50.219;HaplotypeScore=0.0;MLEAC=1;MLEAF=0.5;MQ=42.0;MQ0=0;MQRankSum=0.719;QD=7.65;ReadPosRankSum=1.723	GT:AD:DP:GQ:PL	0/1:32,15:47:99:388,0,1173
chrV	48926	.	C	T	933.77	PASS	AC=1;AF=0.5;AN=2;BaseQRankSum=1.993;DP=63;Dels=0.0;FS=6.746;HaplotypeScore=0.9734;MLEAC=1;MLEAF=0.5;MQ=42.0;MQ0=0;MQRankSum=0.131;QD=14.82;ReadPosRankSum=0.49	GT:AD:DP:GQ:PL	0/1:34,29:63:99:962,0,1172
chrV	49769	.	G	A	1275.77	PASS	AC=1;AF=0.5;AN=2;BaseQRankSum=-0.893;DP=92;Dels=0.0;FS=4.015;HaplotypeScore=0.9332;MLEAC=1;MLEAF=0.5;MQ=42.0;MQ0=0;MQRankSum=-0.316;QD=13.87;ReadPosRankSum=0.363	GT:AD:DP:GQ:PL	0/1:53,39:92:99:1304,0,1830
chrV	55300	.	T	C	1226.77	PASS	AC=1;AF=0.5;AN=2;BaseQRankSum=1.427;DP=81;Dels=0.0;FS=2.94;HaplotypeScore=0.0;MLEAC=1;MLEAF=0.5;MQ=42.0;MQ0=0;MQRankSum=0.526;QD=15.15;ReadPosRankSum=1.019	GT:AD:DP:GQ:PL	0/1:44,37:81:99:1255,0,1528
chrV	66677	.	G	A	983.77	PASS	AC=1;AF=0.5;AN=2;BaseQRankSum=-0.519;DP=57;Dels=0.0;FS=7.247;HaplotypeScore=0.0;MLEAC=1;MLEAF=0.5;MQ=42.0;MQ0=0;MQRankSum=-0.344;QD=17.26;ReadPosRankSum=-1.175	GT:AD:DP:GQ:PL	0/1:27,30:57:99:1012,0,903
chrV	75798	.	T	C	909.77	PASS	AC=1;AF=0.5;AN=2;BaseQRankSum=2.452;DP=60;Dels=0.0;FS=7.159;HaplotypeScore=0.9469;MLEAC=1;MLEAF=0.5;MQ=42.0;MQ0=0;MQRankSum=-0.244;QD=15.16;ReadPosRankSum=-0.348	GT:AD:DP:GQ:PL	0/1:32,28:60:99:938,0,1092
chrV	92955	.	C	T	1366.77	PASS	AC=1;AF=0.5;AN=2;BaseQRankSum=1.941;DP=81;Dels=0.0;FS=4.305;HaplotypeScore=0.0;MLEAC=1;MLEAF=0.5;MQ=42.0;MQ0=0;MQRankSum=0.118;QD=16.87;ReadPosRankSum=2.772	GT:AD:DP:GQ:PL	0/1:40,41:81:99:1395,0,1361
chrV	112958	.	G	A	1252.77	PASS	AC=1;AF=0.5;AN=2;BaseQRankSum=2.266;DP=76;Dels=0.0;FS=6.027;HaplotypeScore=0.0;MLEAC=1;MLEAF=0.5;MQ=42.0;MQ0=0;MQRankSum=-1.476;QD=16.48;ReadPosRankSum=0.779	GT:AD:DP:GQ:PL	0/1:39,37:76:99:1281,0,1344
chrV	116503	.	G	A	2285.77	PASS	AC=2;AF=1.0;AN=2;DP=60;Dels=0.0;FS=0.0;HaplotypeScore=0.0;MLEAC=2;MLEAF=1.0;MQ=42.0;MQ0=0;QD=31.05	GT:AD:DP:GQ:PL	1/1:0,60:60:99:2314,175,0
chrV	119896	.	G	A	822.77	PASS	AC=1;AF=0.5;AN=2;BaseQRankSum=-0.598;DP=48;Dels=0.0;FS=0.0;HaplotypeScore=0.0;MLEAC=1;MLEAF=0.5;MQ=42.0;MQ0=0;MQRankSum=-0.062;QD=17.14;ReadPosRankSum=1.795	GT:AD:DP:GQ:PL	0/1:23,25:48:99:851,0,792
chrV	122114	.	A	G	998.77	PASS	AC=1;AF=0.5;AN=2;BaseQRankSum=-0.561;DP=51;Dels=0.0;FS=5.704;HaplotypeScore=0.0;MLEAC=1;MLEAF=0.5;MQ=42.0;MQ0=0;MQRankSum=1.284;QD=19.58;ReadPosRankSum=-0.979	GT:AD:DP:GQ:PL	0/1:22,29:51:99:1027,0,738
chrV	122188	.	G	A	684.77	PASS	AC=1;AF=0.5;AN=2;BaseQRankSum=0.521;DP=39;Dels=0.0;FS=1.243;HaplotypeScore=0.0;MLEAC=1;MLEAF=0.5;MQ=42.0;MQ0=0;MQRankSum=-0.493;QD=17.56;ReadPosRankSum=0.662	GT:AD:DP:GQ:PL	0/1:18,21:39:99:713,0,611
chrV	122276	.	G	A	694.77	PASS	AC=1;AF=0.5;AN=2;BaseQRankSum=-0.564;DP=47;Dels=0.0;FS=4.67;HaplotypeScore=0.6651;MLEAC=1;MLEAF=0.5;MQ=41.39;MQ0=0;MQRankSum=0.032;QD=14.78;ReadPosRankSum=-0.734	GT:AD:DP:GQ:PL	0/1:24,23:47:99:723,0,851
chrV	124584	.	C	T	905.77	PASS	AC=1;AF=0.5;AN=2;BaseQRankSum=-0.86;DP=56;Dels=0.0;FS=0.0;HaplotypeScore=0.0;MLEAC=1;MLEAF=0.5;MQ=42.0;MQ0=0;MQRankSum=0.549;QD=16.17;ReadPosRankSum=-0.172	GT:AD:DP:GQ:PL	0/1:28,28:56:99:934,0,988
chrV	130956	.	C	T	922.77	PASS	AC=1;AF=0.5;AN=2;BaseQRankSum=-0.517;DP=67;Dels=0.0;FS=2.018;HaplotypeScore=0.0;MLEAC=1;MLEAF=0.5;MQ=42.0;MQ0=0;MQRankSum=1.938;QD=13.77;ReadPosRankSum=-1.214	GT:AD:DP:GQ:PL	0/1:37,29:66:99:951,0,1281
chrV	136984	.	T	C	1005.77	PASS	AC=1;AF=0.5;AN=2;BaseQRankSum=0.609;DP=69;Dels=0.0;FS=2.002;HaplotypeScore=0.0;MLEAC=1;MLEAF=0.5;MQ=42.0;MQ0=0;MQRankSum=-1.236;QD=14.58;ReadPosRankSum=-1.019	GT:AD:DP:GQ:PL	0/1:38,31:69:99:1034,0,1285
chrV	140622	.	A	G	722.77	PASS	AC=1;AF=0.5;AN=2;BaseQRankSum=-0.128;DP=55;Dels=0.0;FS=2.276;HaplotypeScore=0.0;MLEAC=1;MLEAF=0.5;MQ=42.0;MQ0=0;MQRankSum=0.35;QD=13.14;ReadPosRankSum=-1.664	GT:AD:DP:GQ:PL	0/1:32,23:55:99:751,0,1073
chrV	155383	.	G	A	971.77	PASS	AC=1;AF=0.5;AN=2;BaseQRankSum=-0.989;DP=56;Dels=0.0;FS=9.749;HaplotypeScore=0.0;MLEAC=1;MLEAF=0.5;MQ=42.0;MQ0=0;MQRankSum=1.716;QD=17.35;ReadPosRankSum=0.82	GT:AD:DP:GQ:PL	0/1:25,30:55:99:1000,0,858
chrV	156964	.	G	A	1018.77	PASS	AC=1;AF=0.5;AN=2;BaseQRankSum=-0.938;DP=72;Dels=0.0;FS=0.891;HaplotypeScore=0.0;MLEAC=1;MLEAF=0.5;MQ=42.0;MQ0=0;MQRankSum=-1.763;QD=14.15;ReadPosRankSum=-1.006	GT:AD:DP:GQ:PL	0/1:39,33:72:99:1047,0,1374
chrV	166033	.	C	T	974.77	PASS	AC=1;AF=0.5;AN=2;BaseQRankSum=-0.573;DP=66;Dels=0.0;FS=0.943;HaplotypeScore=0.0;MLEAC=1;MLEAF=0.5;MQ=42.0;MQ0=0;MQRankSum=-0.612;QD=14.77;ReadPosRankSum=-0.56	GT:AD:DP:GQ:PL	0/1:36,30:66:99:1003,0,1246
chrV	197736	.	T	C	973.77	PASS	AC=1;AF=0.5;AN=2;BaseQRankSum=2.5;DP=79;Dels=0.0;FS=6.054;HaplotypeScore=0.0;MLEAC=1;MLEAF=0.5;MQ=42.0;MQ0=0;MQRankSum=-0.308;QD=12.33;ReadPosRankSum=0.955	GT:AD:DP:GQ:PL	0/1:49,30:79:99:1002,0,1753
chrV	199426	.	G	A	1347.77	PASS	AC=1;AF=0.5;AN=2;BaseQRankSum=0.027;DP=75;Dels=0.0;FS=0.888;HaplotypeScore=0.0;MLEAC=1;MLEAF=0.5;MQ=42.0;MQ0=0;MQRankSum=-0.037;QD=17.97;ReadPosRankSum=-0.557	GT:AD:DP:GQ:PL	0/1:36,39:75:99:1376,0,1259
chrV	199757	.	G	A	1251.77	PASS	AC=1;AF=0.5;AN=2;BaseQRankSum=-1.641;DP=83;Dels=0.0;FS=18.277;HaplotypeScore=0.8321;MLEAC=1;MLEAF=0.5;MQ=42.0;MQ0=0;MQRankSum=-1.284;QD=15.08;ReadPosRankSum=-0.836	GT:AD:DP:GQ:PL	0/1:45,38:83:99:1280,0,1588
chrV	211180	.	T	C	863.77	PASS	AC=1;AF=0.5;AN=2;BaseQRankSum=-0.168;DP=57;Dels=0.0;FS=2.243;HaplotypeScore=0.0;MLEAC=1;MLEAF=0.5;MQ=42.0;MQ0=0;MQRankSum=0.024;QD=15.15;ReadPosRankSum=-0.2	GT:AD:DP:GQ:PL	0/1:30,27:57:99:892,0,1016
chrV	219979	.	G	C	199.77	PASS	AC=1;AF=0.5;AN=2;BaseQRankSum=2.713;DP=78;Dels=0.0;FS=33.45;HaplotypeScore=4.9984;MLEAC=1;MLEAF=0.5;MQ=42.0;MQ0=0;MQRankSum=-0.66;QD=2.56;ReadPosRankSum=-3.216	GT:AD:DP:GQ:PL	0/1:67,11:78:99:228,0,2394
chrV	221052	.	G	A	1189.77	PASS	AC=1;AF=0.5;AN=2;BaseQRankSum=-0.907;DP=75;Dels=0.0;FS=4.464;HaplotypeScore=3.9344;MLEAC=1;MLEAF=0.5;MQ=42.0;MQ0=0;MQRankSum=0.408;QD=15.86;ReadPosRankSum=1.002	GT:AD:DP:GQ:PL	0/1:39,36:75:99:1218,0,1345
chrV	235048	.	G	A	974.77	PASS	AC=1;AF=0.5;AN=2;BaseQRankSum=2.287;DP=66;Dels=0.0;FS=0.0;HaplotypeScore=0.0;MLEAC=1;MLEAF=0.5;MQ=42.0;MQ0=0;MQRankSum=-0.775;QD=14.77;ReadPosRankSum=1.008	GT:AD:DP:GQ:PL	0/1:37,29:66:99:1003,0,1266
chrV	239435	.	C	T	1075.77	PASS	AC=1;AF=0.5;AN=2;BaseQRankSum=0.623;DP=65;Dels=0.0;FS=0.938;HaplotypeScore=0.6651;MLEAC=1;MLEAF=0.5;MQ=42.0;MQ0=0;MQRankSum=-0.65;QD=16.55;ReadPosRankSum=-0.991	GT:AD:DP:GQ:PL	0/1:33,32:65:99:1104,0,1167
chrV	239639	.	A	G	1184.77	PASS	AC=1;AF=0.5;AN=2;BaseQRankSum=0.18;DP=66;Dels=0.0;FS=3.377;HaplotypeScore=0.5784;MLEAC=1;MLEAF=0.5;MQ=42.0;MQ0=0;MQRankSum=-1.066;QD=17.95;ReadPosRankSum=-1.028	GT:AD:DP:GQ:PL	0/1:31,35:66:99:1213,0,1029
chrV	241460	.	A	G	1254.77	PASS	AC=1;AF=0.5;AN=2;BaseQRankSum=3.117;DP=73;Dels=0.0;FS=0.0;HaplotypeScore=0.0;MLEAC=1;MLEAF=0.5;MQ=42.0;MQ0=0;MQRankSum=-0.392;QD=17.19;ReadPosRankSum=1.153	GT:AD:DP:GQ:PL	0/1:36,37:73:99:1283,0,1168
chrV	251255	.	C	T	1042.77	PASS	AC=1;AF=0.5;AN=2;BaseQRankSum=0.261;DP=73;Dels=0.0;FS=0.0;HaplotypeScore=0.0;MLEAC=1;MLEAF=0.5;MQ=42.0;MQ0=0;MQRankSum=-1.117;QD=14.28;ReadPosRankSum=-0.951	GT:AD:DP:GQ:PL	0/1:41,32:73:99:1071,0,1400
chrV	252816	.	T	C	1254.77	PASS	AC=1;AF=0.5;AN=2;BaseQRankSum=-1.121;DP=68;Dels=0.0;FS=13.024;HaplotypeScore=0.9469;MLEAC=1;MLEAF=0.5;MQ=42.0;MQ0=0;MQRankSum=-0.148;QD=18.45;ReadPosRankSum=-0.394	GT:AD:DP:GQ:PL	0/1:31,37:68:99:1283,0,1061
chrV	253898	.	A	G	1890.77	PASS	AC=1;AF=0.5;AN=2;BaseQRankSum=0.557;DP=93;Dels=0.0;FS=0.0;HaplotypeScore=0.0;MLEAC=1;MLEAF=0.5;MQ=42.0;MQ0=0;MQRankSum=0.362;QD=20.33;ReadPosRankSum=0.417	GT:AD:DP:GQ:PL	0/1:39,54:93:99:1919,0,1328
chrV	261452	.	C	A	143.77	PASS	AC=1;AF=0.5;AN=2;BaseQRankSum=-2.332;DP=39;Dels=0.0;FS=45.644;HaplotypeScore=4.3794;MLEAC=1;MLEAF=0.5;MQ=40.41;MQ0=0;MQRankSum=0.756;QD=3.69;ReadPosRankSum=-4.101	GT:AD:DP:GQ:PL	0/1:29,10:39:99:172,0,904
chrV	262009	.	C	T	1222.77	PASS	AC=1;AF=0.5;AN=2;BaseQRankSum=0.521;DP=60;Dels=0.0;FS=11.872;HaplotypeScore=0.7887;MLEAC=1;MLEAF=0.5;MQ=42.0;MQ0=0;MQRankSum=0.068;QD=20.38;ReadPosRankSum=-0.521	GT:AD:DP:GQ:PL	0/1:24,36:60:99:1251,0,769
chrV	264097	.	C	T	1091.77	PASS	AC=1;AF=0.5;AN=2;BaseQRankSum=2.506;DP=62;Dels=0.0;FS=0.0;HaplotypeScore=0.7887;MLEAC=1;MLEAF=0.5;MQ=42.0;MQ0=0;MQRankSum=-0.123;QD=17.61;ReadPosRankSum=1.148	GT:AD:DP:GQ:PL	0/1:29,32:61:99:1120,0,980
chrV	264236	.	G	A	917.77	PASS	AC=1;AF=0.5;AN=2;BaseQRankSum=2.661;DP=57;Dels=0.0;FS=0.0;HaplotypeScore=2.0641;MLEAC=1;MLEAF=0.5;MQ=42.0;MQ0=0;MQRankSum=-0.04;QD=16.1;ReadPosRankSum=0.36	GT:AD:DP:GQ:PL	0/1:30,27:57:99:946,0,1023
chrV	268818	.	C	T	1419.77	PASS	AC=1;AF=0.5;AN=2;BaseQRankSum=-0.083;DP=70;Dels=0.0;FS=8.568;HaplotypeScore=0.0;MLEAC=1;MLEAF=0.5;MQ=42.0;MQ0=0;MQRankSum=1.24;QD=20.28;ReadPosRankSum=-0.501	GT:AD:DP:GQ:PL	0/1:29,41:70:99:1448,0,944
chrV	272804	.	T	C	873.77	PASS	AC=1;AF=0.5;AN=2;BaseQRankSum=0.005;DP=76;Dels=0.0;FS=0.888;HaplotypeScore=0.0;MLEAC=1;MLEAF=0.5;MQ=42.0;MQ0=0;MQRankSum=0.565;QD=11.5;ReadPosRankSum=0.544	GT:AD:DP:GQ:PL	0/1:48,28:76:99:902,0,1736
chrV	280049	.	C	T	905.77	PASS	AC=1;AF=0.5;AN=2;BaseQRankSum=-0.085;DP=51;Dels=0.0;FS=7.954;HaplotypeScore=0.0;MLEAC=1;MLEAF=0.5;MQ=42.0;MQ0=0;MQRankSum=0.368;QD=17.76;ReadPosRankSum=1.519	GT:AD:DP:GQ:PL	0/1:24,27:51:99:934,0,831
chrV	280534	.	C	T	581.77	PASS	AC=1;AF=0.5;AN=2;BaseQRankSum=-1.271;DP=49;Dels=0.0;FS=0.0;HaplotypeScore=0.0;MLEAC=1;MLEAF=0.5;MQ=42.0;MQ0=0;MQRankSum=-2.146;QD=11.87;ReadPosRankSum=-0.193	GT:AD:DP:GQ:PL	0/1:29,20:49:99:610,0,1002
chrV	280576	.	C	T	938.77	PASS	AC=1;AF=0.5;AN=2;BaseQRankSum=-1.127;DP=66;Dels=0.0;FS=2.32;HaplotypeScore=0.734;MLEAC=1;MLEAF=0.5;MQ=42.0;MQ0=0;MQRankSum=-0.599;QD=14.22;ReadPosRankSum=-0.225	GT:AD:DP:GQ:PL	0/1:36,30:66:99:967,0,1212
chrV	282593	.	C	T	757.77	PASS	AC=1;AF=0.5;AN=2;BaseQRankSum=1.899;DP=56;Dels=0.0;FS=0.0;HaplotypeScore=1.933;MLEAC=1;MLEAF=0.5;MQ=42.0;MQ0=0;MQRankSum=-1.316;QD=13.53;ReadPosRankSum=1.765	GT:AD:DP:GQ:PL	0/1:33,23:56:99:786,0,1095
chrV	291419	.	C	T	764.77	PASS	AC=1;AF=0.5;AN=2;BaseQRankSum=-1.554;DP=69;Dels=0.0;FS=3.404;HaplotypeScore=0.0;MLEAC=1;MLEAF=0.5;MQ=42.0;MQ0=0;MQRankSum=0.341;QD=11.08;ReadPosRankSum=-0.898	GT:AD:DP:GQ:PL	0/1:43,26:69:99:793,0,1509
chrV	293734	.	A	G	643.77	PASS	AC=1;AF=0.5;AN=2;BaseQRankSum=-0.352;DP=49;Dels=0.0;FS=2.418;HaplotypeScore=0.0;MLEAC=1;MLEAF=0.5;MQ=42.0;MQ0=0;MQRankSum=-0.171;QD=13.14;ReadPosRankSum=-0.271	GT:AD:DP:GQ:PL	0/1:27,22:49:99:672,0,929
chrV	296296	.	T	C	1059.77	PASS	AC=1;AF=0.5;AN=2;BaseQRankSum=-0.044;DP=68;Dels=0.0;FS=2.041;HaplotypeScore=0.0;MLEAC=1;MLEAF=0.5;MQ=42.0;MQ0=0;MQRankSum=0.935;QD=15.58;ReadPosRankSum=1.149	GT:AD:DP:GQ:PL	0/1:35,32:67:99:1088,0,1195
chrV	296979	.	G	A	603.77	PASS	AC=1;AF=0.5;AN=2;BaseQRankSum=-0.608;DP=51;Dels=0.0;FS=4.19;HaplotypeScore=0.0;MLEAC=1;MLEAF=0.5;MQ=42.0;MQ0=0;MQRankSum=0.723;QD=11.84;ReadPosRankSum=-1.148	GT:AD:DP:GQ:PL	0/1:31,20:51:99:632,0,1091
chrV	299142	.	C	T	1105.77	PASS	AC=1;AF=0.5;AN=2;BaseQRankSum=1.764;DP=66;Dels=0.0;FS=0.927;HaplotypeScore=0.0;MLEAC=1;MLEAF=0.5;MQ=42.0;MQ0=0;MQRankSum=1.443;QD=16.75;ReadPosRankSum=-0.571	GT:AD:DP:GQ:PL	0/1:32,34:66:99:1134,0,1060
chrV	303721	.	C	T	801.77	PASS	AC=1;AF=0.5;AN=2;BaseQRankSum=2.096;DP=60;Dels=0.0;FS=1.017;HaplotypeScore=0.9973;MLEAC=1;MLEAF=0.5;MQ=42.0;MQ0=0;MQRankSum=0.052;QD=13.36;ReadPosRankSum=0.485	GT:AD:DP:GQ:PL	0/1:34,26:60:99:830,0,1010
chrV	303921	.	T	C	1155.77	PASS	AC=1;AF=0.5;AN=2;BaseQRankSum=1.198;DP=61;Dels=0.0;FS=2.137;HaplotypeScore=0.0;MLEAC=1;MLEAF=0.5;MQ=42.0;MQ0=0;MQRankSum=-0.661;QD=18.95;ReadPosRankSum=-0.298	GT:AD:DP:GQ:PL	0/1:27,34:61:99:1184,0,927
chrV	314512	.	A	G	1243.77	PASS	AC=1;AF=0.5;AN=2;BaseQRankSum=-0.343;DP=69;Dels=0.0;FS=3.261;HaplotypeScore=0.0;MLEAC=1;MLEAF=0.5;MQ=41.94;MQ0=0;MQRankSum=-1.811;QD=18.03;ReadPosRankSum=-0.668	GT:AD:DP:GQ:PL	0/1:32,37:69:99:1272,0,1090
chrV	315047	.	T	C	1297.77	PASS	AC=1;AF=0.5;AN=2;BaseQRankSum=-1.179;DP=78;Dels=0.0;FS=0.0;HaplotypeScore=0.0;MLEAC=1;MLEAF=0.5;MQ=42.0;MQ0=0;MQRankSum=-0.859;QD=16.64;ReadPosRankSum=2.019	GT:AD:DP:GQ:PL	0/1:39,39:78:99:1326,0,1366
chrV	318602	.	T	C	1098.77	PASS	AC=1;AF=0.5;AN=2;BaseQRankSum=2.448;DP=61;Dels=0.0;FS=0.983;HaplotypeScore=0.0;MLEAC=1;MLEAF=0.5;MQ=42.0;MQ0=0;MQRankSum=-0.585;QD=18.01;ReadPosRankSum=-1.177	GT:AD:DP:GQ:PL	0/1:29,32:61:99:1127,0,955
chrV	332666	.	C	T	756.77	PASS	AC=1;AF=0.5;AN=2;BaseQRankSum=0.546;DP=66;Dels=0.0;FS=13.71;HaplotypeScore=3.7754;MLEAC=1;MLEAF=0.5;MQ=42.0;MQ0=0;MQRankSum=-2.056;QD=11.47;ReadPosRankSum=0.964	GT:AD:DP:GQ:PL	0/1:40,25:65:99:785,0,1405
chrV	335368	.	C	T	953.77	PASS	AC=1;AF=0.5;AN=2;BaseQRankSum=0.763;DP=67;Dels=0.0;FS=8.621;HaplotypeScore=6.2991;MLEAC=1;MLEAF=0.5;MQ=41.78;MQ0=0;MQRankSum=0.082;QD=14.24;ReadPosRankSum=0.511	GT:AD:DP:GQ:PL	0/1:37,30:67:99:982,0,1221
chrV	335964	.	C	T	490.77	PASS	AC=1;AF=0.5;AN=2;BaseQRankSum=-0.509;DP=43;Dels=0.0;FS=2.67;HaplotypeScore=0.9992;MLEAC=1;MLEAF=0.5;MQ=42.0;MQ0=0;MQRankSum=0.633;QD=11.41;ReadPosRankSum=-0.012	GT:AD:DP:GQ:PL	0/1:26,17:43:99:519,0,879
chrV	339510	.	A	G	865.77	PASS	AC=1;AF=0.5;AN=2;BaseQRankSum=-0.61;DP=48;Dels=0.0;FS=6.04;HaplotypeScore=0.0;MLEAC=1;MLEAF=0.5;MQ=42.0;MQ0=0;MQRankSum=-0.072;QD=18.04;ReadPosRankSum=-1.314	GT:AD:DP:GQ:PL	0/1:22,26:48:99:894,0,712
chrV	351898	.	C	T	682.77	PASS	AC=1;AF=0.5;AN=2;BaseQRankSum=1.09;DP=57;Dels=0.0;FS=13.051;HaplotypeScore=0.0;MLEAC=1;MLEAF=0.5;MQ=42.0;MQ0=0;MQRankSum=-0.352;QD=11.98;ReadPosRankSum=0.713	GT:AD:DP:GQ:PL	0/1:35,22:57:99:711,0,1216
chrV	365325	.	C	A	424.77	PASS	AC=1;AF=0.5;AN=2;BaseQRankSum=1.83;DP=51;Dels=0.0;FS=35.314;HaplotypeScore=0.8667;MLEAC=1;MLEAF=0.5;MQ=42.0;MQ0=0;MQRankSum=-0.506;QD=8.33;ReadPosRankSum=4.186	GT:AD:DP:GQ:PL	0/1:36,15:51:99:453,0,1207
chrV	365612	.	A	G	1393.77	PASS	AC=1;AF=0.5;AN=2;BaseQRankSum=2.2;DP=62;Dels=0.0;FS=1.006;HaplotypeScore=0.0;MLEAC=1;MLEAF=0.5;MQ=41.52;MQ0=0;MQRankSum=1.399;QD=22.48;ReadPosRankSum=0.903	GT:AD:DP:GQ:PL	0/1:23,39:62:99:1422,0,712
chrV	369994	.	G	A	1161.77	PASS	AC=1;AF=0.5;AN=2;BaseQRankSum=0.312;DP=61;Dels=0.0;FS=2.227;HaplotypeScore=0.0;MLEAC=1;MLEAF=0.5;MQ=42.0;MQ0=0;MQRankSum=0.922;QD=19.05;ReadPosRankSum=-1.183	GT:AD:DP:GQ:PL	0/1:27,34:61:99:1190,0,864
chrV	370495	.	A	G	1018.77	PASS	AC=1;AF=0.5;AN=2;BaseQRankSum=-1.123;DP=67;Dels=0.0;FS=0.0;HaplotypeScore=0.9469;MLEAC=1;MLEAF=0.5;MQ=42.0;MQ0=0;MQRankSum=-0.533;QD=15.21;ReadPosRankSum=-0.659	GT:AD:DP:GQ:PL	0/1:35,32:67:99:1047,0,1231
chrV	371426	.	G	A	1524.77	PASS	AC=1;AF=0.5;AN=2;BaseQRankSum=-1.038;DP=82;Dels=0.0;FS=0.0;HaplotypeScore=0.0;MLEAC=1;MLEAF=0.5;MQ=42.0;MQ0=0;MQRankSum=0.574;QD=18.59;ReadPosRankSum=0.668	GT:AD:DP:GQ:PL	0/1:37,44:81:99:1553,0,1282
chrV	371857	.	G	A	1019.77	PASS	AC=1;AF=0.5;AN=2;BaseQRankSum=2.345;DP=62;Dels=0.0;FS=11.421;HaplotypeScore=0.0;MLEAC=1;MLEAF=0.5;MQ=42.0;MQ0=0;MQRankSum=0.81;QD=16.45;ReadPosRankSum=-0.049	GT:AD:DP:GQ:PL	0/1:32,30:62:99:1048,0,1116
chrV	372279	.	G	A	1166.77	PASS	AC=1;AF=0.5;AN=2;BaseQRankSum=0.186;DP=64;Dels=0.0;FS=2.216;HaplotypeScore=0.0;MLEAC=1;MLEAF=0.5;MQ=42.0;MQ0=0;MQRankSum=0.614;QD=18.23;ReadPosRankSum=-1.345	GT:AD:DP:GQ:PL	0/1:29,34:63:99:1195,0,950
chrV	377372	.	G	A	776.77	PASS	AC=1;AF=0.5;AN=2;BaseQRankSum=1.753;DP=49;Dels=0.0;FS=5.9;HaplotypeScore=1.445;MLEAC=1;MLEAF=0.5;MQ=42.0;MQ0=0;MQRankSum=-0.811;QD=15.85;ReadPosRankSum=0.671	GT:AD:DP:GQ:PL	0/1:26,23:49:99:805,0,858
chrV	381748	.	C	T	1376.77	PASS	AC=1;AF=0.5;AN=2;BaseQRankSum=0.223;DP=83;Dels=0.0;FS=0.856;HaplotypeScore=0.9665;MLEAC=1;MLEAF=0.5;MQ=42.0;MQ0=0;MQRankSum=1.393;QD=16.59;ReadPosRankSum=-0.399	GT:AD:DP:GQ:PL	0/1:39,43:83:99:1405,0,1333
chrV	398882	.	G	A	1260.77	PASS	AC=1;AF=0.5;AN=2;BaseQRankSum=0.715;DP=60;Dels=0.0;FS=3.699;HaplotypeScore=0.0;MLEAC=1;MLEAF=0.5;MQ=42.0;MQ0=0;MQRankSum=-0.699;QD=21.01;ReadPosRankSum=-0.061	GT:AD:DP:GQ:PL	0/1:23,37:60:99:1289,0,753
chrV	412714	.	T	C	1346.77	PASS	AC=1;AF=0.5;AN=2;BaseQRankSum=-0.184;DP=95;Dels=0.0;FS=2.697;HaplotypeScore=0.0;MLEAC=1;MLEAF=0.5;MQ=42.0;MQ0=0;MQRankSum=0.244;QD=14.18;ReadPosRankSum=0.372	GT:AD:DP:GQ:PL	0/1:54,41:95:99:1375,0,1866
chrV	415234	.	A	G	1263.77	PASS	AC=1;AF=0.5;AN=2;BaseQRankSum=-0.378;DP=72;Dels=0.0;FS=4.637;HaplotypeScore=0.0;MLEAC=1;MLEAF=0.5;MQ=42.0;MQ0=0;MQRankSum=-0.4;QD=17.55;ReadPosRankSum=-0.784	GT:AD:DP:GQ:PL	0/1:34,38:72:99:1292,0,1148
chrV	415720	.	A	G	964.77	PASS	AC=1;AF=0.5;AN=2;BaseQRankSum=-0.939;DP=79;Dels=0.0;FS=4.391;HaplotypeScore=0.8667;MLEAC=1;MLEAF=0.5;MQ=42.0;MQ0=0;MQRankSum=-0.929;QD=12.21;ReadPosRankSum=1.466	GT:AD:DP:GQ:PL	0/1:46,33:79:99:993,0,1555
chrV	416413	.	G	A	1389.77	PASS	AC=1;AF=0.5;AN=2;BaseQRankSum=1.078;DP=80;Dels=0.0;FS=4.241;HaplotypeScore=0.0;MLEAC=1;MLEAF=0.5;MQ=42.0;MQ0=0;MQRankSum=-0.183;QD=17.37;ReadPosRankSum=0.501	GT:AD:DP:GQ:PL	0/1:39,41:80:99:1418,0,1328
chrV	418095	.	T	C	1097.77	PASS	AC=1;AF=0.5;AN=2;BaseQRankSum=-1.043;DP=68;Dels=0.0;FS=1.995;HaplotypeScore=0.0;MLEAC=1;MLEAF=0.5;MQ=42.0;MQ0=0;MQRankSum=-0.65;QD=16.14;ReadPosRankSum=0.086	GT:AD:DP:GQ:PL	0/1:33,35:68:99:1126,0,1139
chrV	428155	.	G	A	846.77	PASS	AC=1;AF=0.5;AN=2;BaseQRankSum=-0.238;DP=56;Dels=0.0;FS=1.029;HaplotypeScore=0.9997;MLEAC=1;MLEAF=0.5;MQ=42.0;MQ0=0;MQRankSum=-0.485;QD=15.12;ReadPosRankSum=0.435	GT:AD:DP:GQ:PL	0/1:30,26:56:99:875,0,1031
chrV	428393	.	G	A	927.77	PASS	AC=1;AF=0.5;AN=2;BaseQRankSum=0.194;DP=66;Dels=0.0;FS=0.0;HaplotypeScore=0.0;MLEAC=1;MLEAF=0.5;MQ=42.0;MQ0=0;MQRankSum=0.879;QD=14.06;ReadPosRankSum=0.517	GT:AD:DP:GQ:PL	0/1:37,29:66:99:956,0,1289
chrV	430141	.	A	G	1287.77	PASS	AC=1;AF=0.5;AN=2;BaseQRankSum=-0.476;DP=68;Dels=0.0;FS=2.032;HaplotypeScore=0.0;MLEAC=1;MLEAF=0.5;MQ=42.0;MQ0=0;MQRankSum=-0.438;QD=18.94;ReadPosRankSum=1.044	GT:AD:DP:GQ:PL	0/1:30,38:68:99:1316,0,1009
chrV	430375	.	G	A	1154.77	PASS	AC=1;AF=0.5;AN=2;BaseQRankSum=-1.053;DP=61;Dels=0.0;FS=5.056;HaplotypeScore=0.0;MLEAC=1;MLEAF=0.5;MQ=42.0;MQ0=0;MQRankSum=-0.908;QD=18.93;ReadPosRankSum=1.14	GT:AD:DP:GQ:PL	0/1:27,34:61:99:1183,0,922
chrV	462994	.	C	T	821.77	PASS	AC=1;AF=0.5;AN=2;BaseQRankSum=-1.127;DP=39;Dels=0.0;FS=14.22;HaplotypeScore=0.0;MLEAC=1;MLEAF=0.5;MQ=41.95;MQ0=0;MQRankSum=-1.274;QD=21.07;ReadPosRankSum=0.015	GT:AD:DP:GQ:PL	0/1:14,25:39:99:850,0,449
chrV	478366	.	T	C	1136.77	PASS	AC=1;AF=0.5;AN=2;BaseQRankSum=1.182;DP=69;Dels=0.0;FS=2.002;HaplotypeScore=0.0;MLEAC=1;MLEAF=0.5;MQ=42.0;MQ0=0;MQRankSum=-0.99;QD=16.47;ReadPosRankSum=0.138	GT:AD:DP:GQ:PL	0/1:35,34:69:99:1165,0,1175
chrV	479870	.	T	C	1014.77	PASS	AC=1;AF=0.5;AN=2;BaseQRankSum=1.39;DP=67;Dels=0.0;FS=0.921;HaplotypeScore=0.0;MLEAC=1;MLEAF=0.5;MQ=42.0;MQ0=0;MQRankSum=-1.729;QD=15.15;ReadPosRankSum=-1.817	GT:AD:DP:GQ:PL	0/1:36,31:67:99:1043,0,1239
chrV	482037	.	A	G	1216.77	PASS	AC=1;AF=0.5;AN=2;BaseQRankSum=1.351;DP=69;Dels=0.0;FS=4.772;HaplotypeScore=0.0;MLEAC=1;MLEAF=0.5;MQ=42.0;MQ0=0;MQRankSum=0.955;QD=17.63;ReadPosRankSum=-0.222	GT:AD:DP:GQ:PL	0/1:33,36:69:99:1245,0,1018
chrV	488494	.	A	G	1232.77	PASS	AC=1;AF=0.5;AN=2;BaseQRankSum=0.049;DP=63;Dels=0.0;FS=8.922;HaplotypeScore=0.9159;MLEAC=1;MLEAF=0.5;MQ=42.0;MQ0=0;MQRankSum=0.09;QD=19.57;ReadPosRankSum=-0.271	GT:AD:DP:GQ:PL	0/1:27,36:63:99:1261,0,855
chrV	491879	.	C	T	977.77	PASS	AC=1;AF=0.5;AN=2;BaseQRankSum=-0.599;DP=60;Dels=0.0;FS=11.873;HaplotypeScore=0.0;MLEAC=1;MLEAF=0.5;MQ=41.97;MQ0=0;MQRankSum=-0.25;QD=16.3;ReadPosRankSum=0.614	GT:AD:DP:GQ:PL	0/1:29,30:59:99:1006,0,1010
chrV	526040	.	G	A	988.77	PASS	AC=1;AF=0.5;AN=2;BaseQRankSum=-1.132;DP=51;Dels=0.0;FS=2.418;HaplotypeScore=0.0;MLEAC=1;MLEAF=0.5;MQ=42.0;MQ0=0;MQRankSum=-0.029;QD=19.39;ReadPosRankSum=-0.067	GT:AD:DP:GQ:PL	0/1:22,29:51:99:1017,0,733
chrV	528673	.	T	C	1464.77	PASS	AC=1;AF=0.5;AN=2;BaseQRankSum=0.462;DP=70;Dels=0.0;FS=3.373;HaplotypeScore=0.0;MLEAC=1;MLEAF=0.5;MQ=42.0;MQ0=0;MQRankSum=0.797;QD=20.93;ReadPosRankSum=0.833	GT:AD:DP:GQ:PL	0/1:28,42:70:99:1493,0,926
chrV	539052	.	G	A	866.77	PASS	AC=1;AF=0.5;AN=2;BaseQRankSum=-1.761;DP=58;Dels=0.0;FS=15.346;HaplotypeScore=0.0;MLEAC=1;MLEAF=0.5;MQ=42.0;MQ0=0;MQRankSum=-0.468;QD=14.94;ReadPosRankSum=1.044	GT:AD:DP:GQ:PL	0/1:31,27:58:99:895,0,1100
chrV	541443	.	A	G	1089.77	PASS	AC=1;AF=0.5;AN=2;BaseQRankSum=2.209;DP=68;Dels=0.0;FS=0.958;HaplotypeScore=0.8667;MLEAC=1;MLEAF=0.5;MQ=42.0;MQ0=0;MQRankSum=-1.276;QD=16.03;ReadPosRankSum=-0.209	GT:AD:DP:GQ:PL	0/1:35,33:68:99:1118,0,1124
chrV	542329	.	G	A	1092.77	PASS	AC=1;AF=0.5;AN=2;BaseQRankSum=2.407;DP=75;Dels=0.0;FS=1.954;HaplotypeScore=0.8941;MLEAC=1;MLEAF=0.5;MQ=42.0;MQ0=0;MQRankSum=0.005;QD=14.57;ReadPosRankSum=0.475	GT:AD:DP:GQ:PL	0/1:42,33:75:99:1121,0,1398
chrV	542864	.	A	G	986.77	PASS	AC=1;AF=0.5;AN=2;BaseQRankSum=-0.526;DP=74;Dels=0.0;FS=0.0;HaplotypeScore=0.0;MLEAC=1;MLEAF=0.5;MQ=42.0;MQ0=0;MQRankSum=-0.898;QD=13.33;ReadPosRankSum=-0.898	GT:AD:DP:GQ:PL	0/1:43,31:74:99:1015,0,1500
chrV	548635	.	A	G	975.77	PASS	AC=1;AF=0.5;AN=2;BaseQRankSum=-0.467;DP=79;Dels=0.0;FS=6.024;HaplotypeScore=0.0;MLEAC=1;MLEAF=0.5;MQ=42.0;MQ0=0;MQRankSum=1.391;QD=12.35;ReadPosRankSum=0.527	GT:AD:DP:GQ:PL	0/1:48,31:79:99:1004,0,1685
chrV	556276	.	T	C	926.77	PASS	AC=1;AF=0.5;AN=2;BaseQRankSum=0.647;DP=77;Dels=0.0;FS=3.189;HaplotypeScore=0.0;MLEAC=1;MLEAF=0.5;MQ=42.0;MQ0=0;MQRankSum=-1.582;QD=12.04;ReadPosRankSum=-0.52	GT:AD:DP:GQ:PL	0/1:48,29:77:99:955,0,1699
chrV	557639	.	G	A	1119.77	PASS	AC=1;AF=0.5;AN=2;BaseQRankSum=1.553;DP=70;Dels=0.0;FS=10.318;HaplotypeScore=0.0;MLEAC=1;MLEAF=0.5;MQ=42.0;MQ0=0;MQRankSum=0.941;QD=16.0;ReadPosRankSum=1.059	GT:AD:DP:GQ:PL	0/1:37,33:70:99:1148,0,1272
chrV	559008	.	A	C	108.77	PASS	AC=1;AF=0.5;AN=2;BaseQRankSum=-5.948;DP=53;Dels=0.0;FS=29.364;HaplotypeScore=0.9734;MLEAC=1;MLEAF=0.5;MQ=42.0;MQ0=0;MQRankSum=-0.244;QD=2.05;ReadPosRankSum=-1.796	GT:AD:DP:GQ:PL	0/1:31,22:53:99:137,0,976
chrVI	26469	.	C	T	1054.77	PASS	AC=1;AF=0.5;AN=2;BaseQRankSum=-1.048;DP=67;Dels=0.0;FS=8.632;HaplotypeScore=0.0;MLEAC=1;MLEAF=0.5;MQ=42.0;MQ0=0;MQRankSum=-0.609;QD=15.74;ReadPosRankSum=0.32	GT:AD:DP:GQ:PL	0/1:35,32:67:99:1083,0,1221
chrVI	28080	.	G	A	1009.77	PASS	AC=1;AF=0.5;AN=2;BaseQRankSum=-0.579;DP=60;Dels=0.0;FS=7.306;HaplotypeScore=0.0;MLEAC=1;MLEAF=0.5;MQ=42.0;MQ0=0;MQRankSum=-1.471;QD=16.83;ReadPosRankSum=-0.371	GT:AD:DP:GQ:PL	0/1:27,33:60:99:1038,0,875
chrVI	31652	.	G	A	392.77	PASS	AC=1;AF=0.5;AN=2;BaseQRankSum=0.338;DP=55;Dels=0.0;FS=40.884;HaplotypeScore=0.0;MLEAC=1;MLEAF=0.5;MQ=40.05;MQ0=0;MQRankSum=2.463;QD=7.14;ReadPosRankSum=0.145	GT:AD:DP:GQ:PL	0/1:41,14:55:99:421,0,1308
chrVI	31669	.	G	T	1168.77	PASS	AC=1;AF=0.5;AN=2;BaseQRankSum=0.414;DP=66;Dels=0.0;FS=29.302;HaplotypeScore=1.8656;MLEAC=1;MLEAF=0.5;MQ=40.05;MQ0=1;MQRankSum=-0.453;QD=17.71;ReadPosRankSum=-0.676	GT:AD:DP:GQ:PL	0/1:32,34:66:99:1197,0,832
chrVI	31713	.	T	G	392.77	PASS	AC=1;AF=0.5;AN=2;BaseQRankSum=1.052;DP=62;Dels=0.0;FS=14.925;HaplotypeScore=0.8321;MLEAC=1;MLEAF=0.5;MQ=42.0;MQ0=0;MQRankSum=-0.493;QD=6.33;ReadPosRankSum=-1.43	GT:AD:DP:GQ:PL	0/1:47,15:62:99:421,0,1730
chrVI	44403	.	T	C	1739.77	PASS	AC=1;AF=0.5;AN=2;BaseQRankSum=0.803;DP=79;Dels=0.0;FS=6.069;HaplotypeScore=0.9933;MLEAC=1;MLEAF=0.5;MQ=42.0;MQ0=0;MQRankSum=0.975;QD=22.02;ReadPosRankSum=-0.025	GT:AD:DP:GQ:PL	0/1:30,49:79:99:1768,0,971
chrVI	48314	.	C	T	1128.77	PASS	AC=1;AF=0.5;AN=2;BaseQRankSum=-0.693;DP=68;Dels=0.0;FS=2.021;HaplotypeScore=0.0;MLEAC=1;MLEAF=0.5;MQ=41.97;MQ0=0;MQRankSum=-2.459;QD=16.6;ReadPosRankSum=-3.097	GT:AD:DP:GQ:PL	0/1:34,34:68:99:1157,0,1181
chrVI	55639	.	C	T	1295.77	PASS	AC=1;AF=0.5;AN=2;BaseQRankSum=1.417;DP=69;Dels=0.0;FS=3.371;HaplotypeScore=0.9332;MLEAC=1;MLEAF=0.5;MQ=42.0;MQ0=0;MQRankSum=0.561;QD=18.78;ReadPosRankSum=1.61	GT:AD:DP:GQ:PL	0/1:31,38:69:99:1324,0,1015
chrVI	56627	.	G	A	554.77	PASS	AC=1;AF=0.5;AN=2;BaseQRankSum=0.186;DP=47;Dels=0.0;FS=6.464;HaplotypeScore=0.0;MLEAC=1;MLEAF=0.5;MQ=42.0;MQ0=0;MQRankSum=1.565;QD=11.8;ReadPosRankSum=0.471	GT:AD:DP:GQ:PL	0/1:29,18:47:99:583,0,991
chrVI	60128	.	T	C	876.77	PASS	AC=1;AF=0.5;AN=2;BaseQRankSum=2.933;DP=57;Dels=0.0;FS=7.387;HaplotypeScore=0.0;MLEAC=1;MLEAF=0.5;MQ=42.0;MQ0=0;MQRankSum=0.344;QD=15.38;ReadPosRankSum=1.239	GT:AD:DP:GQ:PL	0/1:30,27:57:99:905,0,976
chrVI	61365	.	C	T	1020.77	PASS	AC=1;AF=0.5;AN=2;BaseQRankSum=0.262;DP=53;Dels=0.0;FS=1.05;HaplotypeScore=0.8667;MLEAC=1;MLEAF=0.5;MQ=42.0;MQ0=0;MQRankSum=0.117;QD=19.26;ReadPosRankSum=0.027	GT:AD:DP:GQ:PL	0/1:22,31:53:99:1049,0,719
chrVI	63269	.	C	T	1259.77	PASS	AC=1;AF=0.5;AN=2;BaseQRankSum=-1.547;DP=72;Dels=0.0;FS=6.418;HaplotypeScore=1.7882;MLEAC=1;MLEAF=0.5;MQ=42.0;MQ0=0;MQRankSum=0.856;QD=17.5;ReadPosRankSum=0.901	GT:AD:DP:GQ:PL	0/1:32,40:72:99:1288,0,1060
chrVI	63604	.	C	T	1214.77	PASS	AC=1;AF=0.5;AN=2;BaseQRankSum=1.923;DP=68;Dels=0.0;FS=0.0;HaplotypeScore=0.0;MLEAC=1;MLEAF=0.5;MQ=42.0;MQ0=0;MQRankSum=1.8;QD=17.86;ReadPosRankSum=-1.247	GT:AD:DP:GQ:PL	0/1:32,36:68:99:1243,0,1101
chrVI	66273	.	A	G	879.77	PASS	AC=1;AF=0.5;AN=2;BaseQRankSum=-0.968;DP=55;Dels=0.0;FS=0.0;HaplotypeScore=0.0;MLEAC=1;MLEAF=0.5;MQ=42.0;MQ0=0;MQRankSum=0.093;QD=16.0;ReadPosRankSum=0.48	GT:AD:DP:GQ:PL	0/1:28,27:55:99:908,0,976
chrVI	71087	.	G	A	991.77	PASS	AC=1;AF=0.5;AN=2;BaseQRankSum=1.161;DP=60;Dels=0.0;FS=0.0;HaplotypeScore=0.0;MLEAC=1;MLEAF=0.5;MQ=42.0;MQ0=0;MQRankSum=-0.761;QD=16.53;ReadPosRankSum=-0.052	GT:AD:DP:GQ:PL	0/1:30,30:60:99:1020,0,1027
chrVI	73136	.	G	A	1058.77	PASS	AC=1;AF=0.5;AN=2;BaseQRankSum=-1.387;DP=67;Dels=0.0;FS=0.0;HaplotypeScore=0.0;MLEAC=1;MLEAF=0.5;MQ=41.97;MQ0=0;MQRankSum=-0.144;QD=15.8;ReadPosRankSum=-1.274	GT:AD:DP:GQ:PL	0/1:32,35:67:99:1087,0,1068
chrVI	88167	.	C	T	1149.77	PASS	AC=1;AF=0.5;AN=2;BaseQRankSum=1.458;DP=69;Dels=0.0;FS=8.229;HaplotypeScore=0.0;MLEAC=1;MLEAF=0.5;MQ=40.46;MQ0=0;MQRankSum=0.27;QD=16.66;ReadPosRankSum=1.338	GT:AD:DP:GQ:PL	0/1:34,35:69:99:1178,0,1136
chrVI	89085	.	A	T	1984.77	PASS	AC=2;AF=1.0;AN=2;DP=52;Dels=0.0;FS=0.0;HaplotypeScore=0.0;MLEAC=2;MLEAF=1.0;MQ=41.89;MQ0=0;QD=29.47	GT:AD:DP:GQ:PL	1/1:0,52:52:99:2013,153,0
chrVI	89088	.	T	A	2109.77	PASS	AC=2;AF=1.0;AN=2;DP=55;Dels=0.0;FS=0.0;HaplotypeScore=0.0;MLEAC=2;MLEAF=1.0;MQ=41.89;MQ0=0;QD=27.6	GT:AD:DP:GQ:PL	1/1:0,55:55:99:2138,163,0
chrVI	89109	.	C	T	2026.77	PASS	AC=2;AF=1.0;AN=2;DP=51;Dels=0.0;FS=0.0;HaplotypeScore=0.0;MLEAC=2;MLEAF=1.0;MQ=41.92;MQ0=0;QD=31.24	GT:AD:DP:GQ:PL	1/1:0,51:51:99:2055,153,0
chrVI	90754	.	T	C	964.77	PASS	AC=1;AF=0.5;AN=2;BaseQRankSum=0.383;DP=47;Dels=0.0;FS=2.588;HaplotypeScore=0.0;MLEAC=1;MLEAF=0.5;MQ=42.0;MQ0=0;MQRankSum=0.733;QD=20.53;ReadPosRankSum=1.04	GT:AD:DP:GQ:PL	0/1:18,29:47:99:993,0,576
chrVI	101530	.	G	A	1160.77	PASS	AC=1;AF=0.5;AN=2;BaseQRankSum=0.458;DP=70;Dels=0.0;FS=4.969;HaplotypeScore=0.0;MLEAC=1;MLEAF=0.5;MQ=42.0;MQ0=0;MQRankSum=0.388;QD=16.58;ReadPosRankSum=1.762	GT:AD:DP:GQ:PL	0/1:35,35:70:99:1189,0,1198
chrVI	103854	.	C	T	956.77	PASS	AC=1;AF=0.5;AN=2;BaseQRankSum=-2.117;DP=69;Dels=0.0;FS=0.0;HaplotypeScore=0.0;MLEAC=1;MLEAF=0.5;MQ=42.0;MQ0=0;MQRankSum=1.152;QD=13.87;ReadPosRankSum=-0.911	GT:AD:DP:GQ:PL	0/1:38,31:69:99:985,0,1348
chrVI	109687	.	A	G	1400.77	PASS	AC=1;AF=0.5;AN=2;BaseQRankSum=0.125;DP=78;Dels=0.0;FS=0.0;HaplotypeScore=0.0;MLEAC=1;MLEAF=0.5;MQ=42.0;MQ0=0;MQRankSum=0.075;QD=17.96;ReadPosRankSum=0.226	GT:AD:DP:GQ:PL	0/1:36,42:78:99:1429,0,1194
chrVI	133806	.	C	T	942.77	PASS	AC=1;AF=0.5;AN=2;BaseQRankSum=-0.391;DP=74;Dels=0.0;FS=1.93;HaplotypeScore=0.734;MLEAC=1;MLEAF=0.5;MQ=42.0;MQ0=0;MQRankSum=-0.094;QD=12.74;ReadPosRankSum=-0.743	GT:AD:DP:GQ:PL	0/1:44,30:74:99:971,0,1549
chrVI	147281	.	T	C	994.77	PASS	AC=1;AF=0.5;AN=2;BaseQRankSum=-1.777;DP=70;Dels=0.0;FS=15.364;HaplotypeScore=0.8667;MLEAC=1;MLEAF=0.5;MQ=42.0;MQ0=0;MQRankSum=1.577;QD=14.21;ReadPosRankSum=-0.435	GT:AD:DP:GQ:PL	0/1:33,37:70:99:1023,0,1129
chrVI	148049	.	T	C	902.77	PASS	AC=1;AF=0.5;AN=2;BaseQRankSum=-0.761;DP=54;Dels=0.0;FS=2.323;HaplotypeScore=0.0;MLEAC=1;MLEAF=0.5;MQ=42.0;MQ0=0;MQRankSum=-0.432;QD=16.72;ReadPosRankSum=-1.021	GT:AD:DP:GQ:PL	0/1:27,27:54:99:931,0,930
chrVI	160816	.	G	A	883.77	PASS	AC=1;AF=0.5;AN=2;BaseQRankSum=0.775;DP=64;Dels=0.0;FS=2.122;HaplotypeScore=0.0;MLEAC=1;MLEAF=0.5;MQ=42.0;MQ0=0;MQRankSum=0.87;QD=13.81;ReadPosRankSum=-0.72	GT:AD:DP:GQ:PL	0/1:37,27:64:99:912,0,1313
chrVI	180220	.	C	T	1821.77	PASS	AC=1;AF=0.5;AN=2;BaseQRankSum=0.797;DP=118;Dels=0.0;FS=3.377;HaplotypeScore=0.9159;MLEAC=1;MLEAF=0.5;MQ=41.97;MQ0=0;MQRankSum=0.899;QD=15.44;ReadPosRankSum=-1.024	GT:AD:DP:GQ:PL	0/1:64,54:118:99:1850,0,2240
chrVI	209556	.	C	T	952.77	PASS	AC=1;AF=0.5;AN=2;BaseQRankSum=0.023;DP=59;Dels=0.0;FS=0.0;HaplotypeScore=0.9832;MLEAC=1;MLEAF=0.5;MQ=42.0;MQ0=0;MQRankSum=-0.235;QD=16.15;ReadPosRankSum=-0.083	GT:AD:DP:GQ:PL	0/1:30,29:59:99:981,0,1004
chrVI	210346	.	G	A	322.77	PASS	AC=1;AF=0.5;AN=2;BaseQRankSum=2.079;DP=35;Dels=0.0;FS=1.96;HaplotypeScore=3.3281;MLEAC=1;MLEAF=0.5;MQ=41.41;MQ0=0;MQRankSum=0.373;QD=9.22;ReadPosRankSum=-0.977	GT:AD:DP:GQ:PL	0/1:24,11:35:99:351,0,710
chrVI	216123	.	G	A	1180.77	PASS	AC=1;AF=0.5;AN=2;BaseQRankSum=-0.59;DP=73;Dels=0.0;FS=0.0;HaplotypeScore=0.0;MLEAC=1;MLEAF=0.5;MQ=42.0;MQ0=0;MQRankSum=0.557;QD=16.17;ReadPosRankSum=0.392	GT:AD:DP:GQ:PL	0/1:37,36:73:99:1209,0,1290
chrVI	217374	.	G	A	1176.77	PASS	AC=1;AF=0.5;AN=2;BaseQRankSum=-0.044;DP=79;Dels=0.0;FS=4.409;HaplotypeScore=0.0;MLEAC=1;MLEAF=0.5;MQ=42.0;MQ0=0;MQRankSum=1.048;QD=14.9;ReadPosRankSum=-1.147	GT:AD:DP:GQ:PL	0/1:43,36:79:99:1205,0,1522
chrVI	219697	.	G	A	1133.77	PASS	AC=1;AF=0.5;AN=2;BaseQRankSum=-0.6;DP=56;Dels=0.0;FS=0.0;HaplotypeScore=0.0;MLEAC=1;MLEAF=0.5;MQ=42.0;MQ0=0;MQRankSum=-0.4;QD=20.25;ReadPosRankSum=-0.333	GT:AD:DP:GQ:PL	0/1:23,33:56:99:1162,0,776
chrVI	221462	.	G	A	1046.77	PASS	AC=1;AF=0.5;AN=2;BaseQRankSum=-1.196;DP=58;Dels=0.0;FS=2.225;HaplotypeScore=1.7046;MLEAC=1;MLEAF=0.5;MQ=41.97;MQ0=0;MQRankSum=-1.306;QD=18.05;ReadPosRankSum=-0.18	GT:AD:DP:GQ:PL	0/1:26,32:58:99:1075,0,824
chrVI	249362	.	G	A	1084.77	PASS	AC=1;AF=0.5;AN=2;BaseQRankSum=0.694;DP=68;Dels=0.0;FS=1.999;HaplotypeScore=0.0;MLEAC=1;MLEAF=0.5;MQ=42.0;MQ0=0;MQRankSum=-1.554;QD=15.95;ReadPosRankSum=0.547	GT:AD:DP:GQ:PL	0/1:36,32:68:99:1113,0,1272
chrVI	257302	.	G	A	1248.77	PASS	AC=1;AF=0.5;AN=2;BaseQRankSum=0.057;DP=67;Dels=0.0;FS=0.0;HaplotypeScore=0.0;MLEAC=1;MLEAF=0.5;MQ=42.0;MQ0=0;MQRankSum=-0.424;QD=18.64;ReadPosRankSum=0.07	GT:AD:DP:GQ:PL	0/1:29,38:67:99:1277,0,954
chrVI	260715	.	A	G	928.77	PASS	AC=1;AF=0.5;AN=2;BaseQRankSum=1.086;DP=70;Dels=0.0;FS=0.0;HaplotypeScore=2.7545;MLEAC=1;MLEAF=0.5;MQ=42.0;MQ0=0;MQRankSum=0.445;QD=13.27;ReadPosRankSum=-1.691	GT:AD:DP:GQ:PL	0/1:40,30:70:99:957,0,1413
chrVI	261859	.	T	C	1440.77	PASS	AC=1;AF=0.5;AN=2;BaseQRankSum=0.995;DP=75;Dels=0.0;FS=0.0;HaplotypeScore=0.0;MLEAC=1;MLEAF=0.5;MQ=42.0;MQ0=0;MQRankSum=-0.314;QD=19.21;ReadPosRankSum=-1.9	GT:AD:DP:GQ:PL	0/1:34,41:75:99:1469,0,1124
chrVI	263739	.	G	A	1157.77	PASS	AC=1;AF=0.5;AN=2;BaseQRankSum=0.679;DP=55;Dels=0.0;FS=0.0;HaplotypeScore=0.0;MLEAC=1;MLEAF=0.5;MQ=42.0;MQ0=0;MQRankSum=-0.094;QD=21.05;ReadPosRankSum=1.349	GT:AD:DP:GQ:PL	0/1:22,33:55:99:1186,0,742
chrVII	13618	.	A	G	1024.77	PASS	AC=1;AF=0.5;AN=2;BaseQRankSum=-0.049;DP=74;Dels=0.0;FS=14.878;HaplotypeScore=0.0;MLEAC=1;MLEAF=0.5;MQ=42.0;MQ0=0;MQRankSum=0.027;QD=13.85;ReadPosRankSum=-0.453	GT:AD:DP:GQ:PL	0/1:42,32:74:99:1053,0,1469
chrVII	13846	.	G	A	1394.77	PASS	AC=1;AF=0.5;AN=2;BaseQRankSum=0.787;DP=86;Dels=0.0;FS=4.187;HaplotypeScore=0.9958;MLEAC=1;MLEAF=0.5;MQ=42.0;MQ0=0;MQRankSum=0.683;QD=16.22;ReadPosRankSum=0.821	GT:AD:DP:GQ:PL	0/1:45,41:86:99:1423,0,1550
chrVII	16585	.	T	C	897.77	PASS	AC=1;AF=0.5;AN=2;BaseQRankSum=-1.068;DP=62;Dels=0.0;FS=2.146;HaplotypeScore=0.9734;MLEAC=1;MLEAF=0.5;MQ=41.97;MQ0=0;MQRankSum=-1.478;QD=14.48;ReadPosRankSum=-0.219	GT:AD:DP:GQ:PL	0/1:34,28:62:99:926,0,1204
chrVII	16680	.	C	T	774.77	PASS	AC=1;AF=0.5;AN=2;BaseQRankSum=2.709;DP=61;Dels=0.0;FS=3.665;HaplotypeScore=0.8321;MLEAC=1;MLEAF=0.5;MQ=42.0;MQ0=0;MQRankSum=0.76;QD=12.7;ReadPosRankSum=-0.495	GT:AD:DP:GQ:PL	0/1:37,24:61:99:803,0,1227
chrVII	27895	.	T	C	1090.77	PASS	AC=1;AF=0.5;AN=2;BaseQRankSum=0.14;DP=50;Dels=0.0;FS=6.255;HaplotypeScore=0.0;MLEAC=1;MLEAF=0.5;MQ=42.0;MQ0=0;MQRankSum=-0.48;QD=21.82;ReadPosRankSum=-0.919	GT:AD:DP:GQ:PL	0/1:19,31:50:99:1119,0,604
chrVII	34891	.	G	A	1531.77	PASS	AC=1;AF=0.5;AN=2;BaseQRankSum=-1.073;DP=78;Dels=0.0;FS=5.805;HaplotypeScore=0.0;MLEAC=1;MLEAF=0.5;MQ=42.0;MQ0=0;MQRankSum=1.698;QD=19.64;ReadPosRankSum=-1.688	GT:AD:DP:GQ:PL	0/1:34,44:78:99:1560,0,1163
chrVII	35787	.	G	A	1096.77	PASS	AC=1;AF=0.5;AN=2;BaseQRankSum=-0.774;DP=69;Dels=0.0;FS=0.0;HaplotypeScore=0.0;MLEAC=1;MLEAF=0.5;MQ=42.0;MQ0=0;MQRankSum=0.018;QD=15.9;ReadPosRankSum=1.866	GT:AD:DP:GQ:PL	0/1:35,34:69:99:1125,0,1170
chrVII	42157	.	G	A	909.77	PASS	AC=1;AF=0.5;AN=2;BaseQRankSum=2.684;DP=81;Dels=0.0;FS=9.903;HaplotypeScore=0.0;MLEAC=1;MLEAF=0.5;MQ=42.0;MQ0=0;MQRankSum=0.773;QD=11.23;ReadPosRankSum=-0.222	GT:AD:DP:GQ:PL	0/1:52,29:81:99:938,0,1795
chrVII	48756	.	C	T	1105.77	PASS	AC=1;AF=0.5;AN=2;BaseQRankSum=1.01;DP=73;Dels=0.0;FS=3.175;HaplotypeScore=0.0;MLEAC=1;MLEAF=0.5;MQ=42.0;MQ0=0;MQRankSum=-0.502;QD=15.15;ReadPosRankSum=1.269	GT:AD:DP:GQ:PL	0/1:38,34:72:99:1134,0,1298
chrVII	54967	.	C	T	925.77	PASS	AC=1;AF=0.5;AN=2;BaseQRankSum=-0.743;DP=52;Dels=0.0;FS=3.943;HaplotypeScore=0.0;MLEAC=1;MLEAF=0.5;MQ=42.0;MQ0=0;MQRankSum=1.111;QD=17.8;ReadPosRankSum=-0.193	GT:AD:DP:GQ:PL	0/1:24,28:52:99:954,0,793
chrVII	57909	.	C	T	1335.77	PASS	AC=1;AF=0.5;AN=2;BaseQRankSum=-1.915;DP=80;Dels=0.0;FS=0.0;HaplotypeScore=2.9545;MLEAC=1;MLEAF=0.5;MQ=41.82;MQ0=0;MQRankSum=-0.664;QD=16.7;ReadPosRankSum=-1.011	GT:AD:DP:GQ:PL	0/1:39,41:80:99:1364,0,1311
chrVII	59931	.	A	G	739.77	PASS	AC=1;AF=0.5;AN=2;BaseQRankSum=1.193;DP=66;Dels=0.0;FS=0.0;HaplotypeScore=0.0;MLEAC=1;MLEAF=0.5;MQ=42.0;MQ0=0;MQRankSum=0.7;QD=11.21;ReadPosRankSum=0.513	GT:AD:DP:GQ:PL	0/1:42,24:66:99:768,0,1449
chrVII	69787	.	G	A	1037.77	PASS	AC=1;AF=0.5;AN=2;BaseQRankSum=0.921;DP=57;Dels=0.0;FS=2.226;HaplotypeScore=0.0;MLEAC=1;MLEAF=0.5;MQ=42.0;MQ0=0;MQRankSum=-2.411;QD=18.21;ReadPosRankSum=0.008	GT:AD:DP:GQ:PL	0/1:26,31:57:99:1066,0,894
chrVII	77306	.	G	A	1213.77	PASS	AC=1;AF=0.5;AN=2;BaseQRankSum=1.241;DP=73;Dels=0.0;FS=1.953;HaplotypeScore=0.0;MLEAC=1;MLEAF=0.5;MQ=42.0;MQ0=0;MQRankSum=-0.844;QD=16.63;ReadPosRankSum=-1.065	GT:AD:DP:GQ:PL	0/1:36,37:73:99:1242,0,1216
chrVII	84780	.	A	T	360.77	PASS	AC=1;AF=0.5;AN=2;BaseQRankSum=1.69;DP=60;Dels=0.0;FS=22.264;HaplotypeScore=5.7613;MLEAC=1;MLEAF=0.5;MQ=41.9;MQ0=0;MQRankSum=0.239;QD=6.01;ReadPosRankSum=-4.473	GT:AD:DP:GQ:PL	0/1:45,15:60:99:389,0,1271
chrVII	84782	.	A	T	208.77	PASS	AC=1;AF=0.5;AN=2;BaseQRankSum=0.46;DP=57;Dels=0.0;FS=31.55;HaplotypeScore=5.7613;MLEAC=1;MLEAF=0.5;MQ=41.9;MQ0=0;MQRankSum=1.086;QD=3.66;ReadPosRankSum=-4.473	GT:AD:DP:GQ:PL	0/1:45,12:57:99:237,0,1232
chrVII	85206	.	C	T	969.77	PASS	AC=1;AF=0.5;AN=2;BaseQRankSum=0.062;DP=63;Dels=0.0;FS=0.96;HaplotypeScore=0.0;MLEAC=1;MLEAF=0.5;MQ=42.0;MQ0=0;MQRankSum=-0.337;QD=15.39;ReadPosRankSum=-1.617	GT:AD:DP:GQ:PL	0/1:33,30:63:99:998,0,1125
chrVII	86971	.	C	T	603.77	PASS	AC=1;AF=0.5;AN=2;BaseQRankSum=-1.874;DP=45;Dels=0.0;FS=50.088;HaplotypeScore=3.9994;MLEAC=1;MLEAF=0.5;MQ=42.0;MQ0=0;MQRankSum=0.625;QD=13.42;ReadPosRankSum=2.746	GT:AD:DP:GQ:PL	0/1:24,21:45:99:632,0,810
chrVII	90591	.	A	G	1414.77	PASS	AC=1;AF=0.5;AN=2;BaseQRankSum=-1.027;DP=79;Dels=0.0;FS=7.54;HaplotypeScore=0.0;MLEAC=1;MLEAF=0.5;MQ=42.0;MQ0=0;MQRankSum=-1.253;QD=17.91;ReadPosRankSum=0.447	GT:AD:DP:GQ:PL	0/1:37,42:79:99:1443,0,1296
chrVII	91013	.	T	C	1364.77	PASS	AC=1;AF=0.5;AN=2;BaseQRankSum=-0.068;DP=91;Dels=0.0;FS=5.24;HaplotypeScore=0.0;MLEAC=1;MLEAF=0.5;MQ=42.0;MQ0=0;MQRankSum=-1.169;QD=15.0;ReadPosRankSum=-0.195	GT:AD:DP:GQ:PL	0/1:50,41:91:99:1393,0,1751
chrVII	93639	.	T	C	688.77	PASS	AC=1;AF=0.5;AN=2;BaseQRankSum=-0.412;DP=49;Dels=0.0;FS=0.0;HaplotypeScore=0.0;MLEAC=1;MLEAF=0.5;MQ=42.0;MQ0=0;MQRankSum=-0.894;QD=14.06;ReadPosRankSum=-1.558	GT:AD:DP:GQ:PL	0/1:27,22:49:99:717,0,954
chrVII	95997	.	C	T	892.77	PASS	AC=1;AF=0.5;AN=2;BaseQRankSum=-0.027;DP=53;Dels=0.0;FS=1.067;HaplotypeScore=0.0;MLEAC=1;MLEAF=0.5;MQ=42.0;MQ0=0;MQRankSum=-0.222;QD=16.84;ReadPosRankSum=-0.614	GT:AD:DP:GQ:PL	0/1:26,27:53:99:921,0,891
chrVII	103005	.	C	T	1190.77	PASS	AC=1;AF=0.5;AN=2;BaseQRankSum=-1.967;DP=82;Dels=0.0;FS=5.56;HaplotypeScore=0.0;MLEAC=1;MLEAF=0.5;MQ=41.98;MQ0=0;MQRankSum=-0.981;QD=14.52;ReadPosRankSum=-1.502	GT:AD:DP:GQ:PL	0/1:44,38:82:99:1219,0,1520
chrVII	106879	.	C	T	1144.77	PASS	AC=1;AF=0.5;AN=2;BaseQRankSum=-0.13;DP=59;Dels=0.0;FS=5.163;HaplotypeScore=0.8667;MLEAC=1;MLEAF=0.5;MQ=42.0;MQ0=0;MQRankSum=0.376;QD=19.4;ReadPosRankSum=3.198	GT:AD:DP:GQ:PL	0/1:25,34:59:99:1173,0,818
chrVII	109593	.	C	T	1052.77	PASS	AC=1;AF=0.5;AN=2;BaseQRankSum=0.019;DP=67;Dels=0.0;FS=0.0;HaplotypeScore=0.9159;MLEAC=1;MLEAF=0.5;MQ=42.0;MQ0=0;MQRankSum=-0.458;QD=15.71;ReadPosRankSum=0.132	GT:AD:DP:GQ:PL	0/1:33,34:67:99:1081,0,1078
chrVII	114100	.	T	C	1328.77	PASS	AC=1;AF=0.5;AN=2;BaseQRankSum=-0.366;DP=75;Dels=0.0;FS=0.87;HaplotypeScore=0.0;MLEAC=1;MLEAF=0.5;MQ=42.0;MQ0=0;MQRankSum=1.131;QD=17.72;ReadPosRankSum=-0.441	GT:AD:DP:GQ:PL	0/1:35,40:75:99:1357,0,1170
chrVII	136188	.	C	T	1448.77	PASS	AC=1;AF=0.5;AN=2;BaseQRankSum=1.199;DP=67;Dels=0.0;FS=0.969;HaplotypeScore=0.0;MLEAC=1;MLEAF=0.5;MQ=42.0;MQ0=0;MQRankSum=0.72;QD=21.62;ReadPosRankSum=-0.136	GT:AD:DP:GQ:PL	0/1:25,42:67:99:1477,0,802
chrVII	146453	.	C	T	1231.77	PASS	AC=1;AF=0.5;AN=2;BaseQRankSum=0.934;DP=81;Dels=0.0;FS=0.0;HaplotypeScore=0.0;MLEAC=1;MLEAF=0.5;MQ=42.0;MQ0=0;MQRankSum=1.626;QD=15.21;ReadPosRankSum=-0.062	GT:AD:DP:GQ:PL	0/1:44,37:81:99:1260,0,1549
chrVII	146629	.	G	A	1198.77	PASS	AC=1;AF=0.5;AN=2;BaseQRankSum=-0.324;DP=80;Dels=0.0;FS=0.0;HaplotypeScore=0.0;MLEAC=1;MLEAF=0.5;MQ=42.0;MQ0=0;MQRankSum=-0.701;QD=14.98;ReadPosRankSum=0.517	GT:AD:DP:GQ:PL	0/1:44,36:80:99:1227,0,1537
chrVII	147532	.	C	T	1455.77	PASS	AC=1;AF=0.5;AN=2;BaseQRankSum=-0.242;DP=81;Dels=0.0;FS=2.988;HaplotypeScore=0.734;MLEAC=1;MLEAF=0.5;MQ=42.0;MQ0=0;MQRankSum=-2.603;QD=17.97;ReadPosRankSum=0.962	GT:AD:DP:GQ:PL	0/1:37,44:81:99:1484,0,1174
chrVII	149130	.	C	T	1313.77	PASS	AC=1;AF=0.5;AN=2;BaseQRankSum=-0.262;DP=63;Dels=0.0;FS=0.0;HaplotypeScore=0.0;MLEAC=1;MLEAF=0.5;MQ=42.0;MQ0=0;MQRankSum=-1.776;QD=20.85;ReadPosRankSum=-0.672	GT:AD:DP:GQ:PL	0/1:24,39:63:99:1342,0,795
chrVII	150116	.	T	C	1215.77	PASS	AC=1;AF=0.5;AN=2;BaseQRankSum=0.16;DP=78;Dels=0.0;FS=1.868;HaplotypeScore=0.0;MLEAC=1;MLEAF=0.5;MQ=42.0;MQ0=0;MQRankSum=0.26;QD=15.59;ReadPosRankSum=0.46	GT:AD:DP:GQ:PL	0/1:41,37:78:99:1244,0,1429
chrVII	150875	.	C	T	1205.77	PASS	AC=1;AF=0.5;AN=2;BaseQRankSum=1.865;DP=79;Dels=0.0;FS=3.049;HaplotypeScore=0.0;MLEAC=1;MLEAF=0.5;MQ=42.0;MQ0=0;MQRankSum=-0.704;QD=15.26;ReadPosRankSum=-0.891	GT:AD:DP:GQ:PL	0/1:43,36:79:99:1234,0,1461
chrVII	155044	.	C	T	1430.77	PASS	AC=1;AF=0.5;AN=2;BaseQRankSum=1.647;DP=71;Dels=0.0;FS=1.995;HaplotypeScore=0.0;MLEAC=1;MLEAF=0.5;MQ=42.0;MQ0=0;MQRankSum=-0.599;QD=20.15;ReadPosRankSum=-0.46	GT:AD:DP:GQ:PL	0/1:30,41:71:99:1459,0,935
chrVII	156087	.	C	T	762.77	PASS	AC=1;AF=0.5;AN=2;BaseQRankSum=1.643;DP=40;Dels=0.0;FS=0.0;HaplotypeScore=0.7887;MLEAC=1;MLEAF=0.5;MQ=42.0;MQ0=0;MQRankSum=0.373;QD=19.07;ReadPosRankSum=-0.124	GT:AD:DP:GQ:PL	0/1:16,24:40:99:791,0,370
chrVII	157714	.	A	G	1106.77	PASS	AC=1;AF=0.5;AN=2;BaseQRankSum=1.231;DP=66;Dels=0.0;FS=2.074;HaplotypeScore=0.0;MLEAC=1;MLEAF=0.5;MQ=42.0;MQ0=0;MQRankSum=0.603;QD=16.77;ReadPosRankSum=0.821	GT:AD:DP:GQ:PL	0/1:33,33:66:99:1135,0,1131
chrVII	158108	.	C	T	950.77	PASS	AC=1;AF=0.5;AN=2;BaseQRankSum=-0.161;DP=68;Dels=0.0;FS=0.0;HaplotypeScore=0.0;MLEAC=1;MLEAF=0.5;MQ=41.69;MQ0=1;MQRankSum=0.251;QD=13.98;ReadPosRankSum=-1.037	GT:AD:DP:GQ:PL	0/1:36,31:67:99:979,0,1274
chrVII	162500	.	A	G	1027.77	PASS	AC=1;AF=0.5;AN=2;BaseQRankSum=0.068;DP=72;Dels=0.0;FS=0.88;HaplotypeScore=0.9999;MLEAC=1;MLEAF=0.5;MQ=42.0;MQ0=0;MQRankSum=-0.339;QD=14.27;ReadPosRankSum=0.893	GT:AD:DP:GQ:PL	0/1:39,33:72:99:1056,0,1372
chrVII	164001	.	T	C	1264.77	PASS	AC=1;AF=0.5;AN=2;BaseQRankSum=1.595;DP=77;Dels=0.0;FS=1.912;HaplotypeScore=0.0;MLEAC=1;MLEAF=0.5;MQ=42.0;MQ0=0;MQRankSum=0.138;QD=16.43;ReadPosRankSum=-0.902	GT:AD:DP:GQ:PL	0/1:39,38:77:99:1293,0,1271
chrVII	164112	.	G	A	1016.77	PASS	AC=1;AF=0.5;AN=2;BaseQRankSum=0.136;DP=72;Dels=0.0;FS=0.0;HaplotypeScore=0.0;MLEAC=1;MLEAF=0.5;MQ=42.0;MQ0=0;MQRankSum=-0.113;QD=14.12;ReadPosRankSum=1.04	GT:AD:DP:GQ:PL	0/1:39,33:72:99:1045,0,1349
chrVII	171161	.	C	T	1129.77	PASS	AC=1;AF=0.5;AN=2;BaseQRankSum=1.24;DP=65;Dels=0.0;FS=6.721;HaplotypeScore=2.9308;MLEAC=1;MLEAF=0.5;MQ=42.0;MQ0=0;MQRankSum=-0.374;QD=17.38;ReadPosRankSum=-0.335	GT:AD:DP:GQ:PL	0/1:32,33:65:99:1158,0,1094
chrVII	174843	.	C	T	991.77	PASS	AC=1;AF=0.5;AN=2;BaseQRankSum=-0.719;DP=66;Dels=0.0;FS=0.0;HaplotypeScore=0.0;MLEAC=1;MLEAF=0.5;MQ=42.0;MQ0=0;MQRankSum=-0.154;QD=15.03;ReadPosRankSum=0.591	GT:AD:DP:GQ:PL	0/1:35,31:66:99:1020,0,1198
chrVII	201611	.	C	T	1165.77	PASS	AC=1;AF=0.5;AN=2;BaseQRankSum=-0.45;DP=80;Dels=0.0;FS=5.841;HaplotypeScore=0.0;MLEAC=1;MLEAF=0.5;MQ=42.0;MQ0=0;MQRankSum=1.484;QD=14.57;ReadPosRankSum=-0.624	GT:AD:DP:GQ:PL	0/1:44,36:80:99:1194,0,1546
chrVII	239423	.	G	A	1068.77	PASS	AC=1;AF=0.5;AN=2;BaseQRankSum=0.582;DP=77;Dels=0.0;FS=5.961;HaplotypeScore=0.7887;MLEAC=1;MLEAF=0.5;MQ=42.0;MQ0=0;MQRankSum=0.973;QD=13.88;ReadPosRankSum=-0.129	GT:AD:DP:GQ:PL	0/1:44,33:77:99:1097,0,1534
chrVII	247229	.	T	C	1669.77	PASS	AC=1;AF=0.5;AN=2;BaseQRankSum=1.219;DP=88;Dels=0.0;FS=5.6;HaplotypeScore=1.5774;MLEAC=1;MLEAF=0.5;MQ=42.0;MQ0=0;MQRankSum=-1.219;QD=18.97;ReadPosRankSum=1.374	GT:AD:DP:GQ:PL	0/1:38,49:88:99:1698,0,1263
chrVII	261813	.	A	G	1045.77	PASS	AC=1;AF=0.5;AN=2;BaseQRankSum=1.953;DP=66;Dels=0.0;FS=2.092;HaplotypeScore=0.0;MLEAC=1;MLEAF=0.5;MQ=42.0;MQ0=0;MQRankSum=-0.244;QD=15.84;ReadPosRankSum=-0.167	GT:AD:DP:GQ:PL	0/1:35,31:66:99:1074,0,1226
chrVII	262781	.	A	G	1618.77	PASS	AC=1;AF=0.5;AN=2;BaseQRankSum=-0.744;DP=88;Dels=0.0;FS=5.542;HaplotypeScore=0.0;MLEAC=1;MLEAF=0.5;MQ=42.0;MQ0=0;MQRankSum=0.109;QD=18.4;ReadPosRankSum=-2.443	GT:AD:DP:GQ:PL	0/1:41,47:88:99:1647,0,1405
chrVII	267337	.	T	C	878.77	PASS	AC=1;AF=0.5;AN=2;BaseQRankSum=-0.359;DP=58;Dels=0.0;FS=2.23;HaplotypeScore=0.0;MLEAC=1;MLEAF=0.5;MQ=42.0;MQ0=0;MQRankSum=0.016;QD=15.15;ReadPosRankSum=0.686	GT:AD:DP:GQ:PL	0/1:31,27:58:99:907,0,1096
chrVII	274101	.	C	T	1779.77	PASS	AC=1;AF=0.5;AN=2;BaseQRankSum=-1.173;DP=87;Dels=0.0;FS=1.797;HaplotypeScore=0.8941;MLEAC=1;MLEAF=0.5;MQ=42.0;MQ0=0;MQRankSum=1.528;QD=20.46;ReadPosRankSum=1.476	GT:AD:DP:GQ:PL	0/1:35,52:87:99:1808,0,1146
chrVII	274375	.	T	C	982.77	PASS	AC=1;AF=0.5;AN=2;BaseQRankSum=1.487;DP=66;Dels=0.0;FS=3.48;HaplotypeScore=0.9734;MLEAC=1;MLEAF=0.5;MQ=41.79;MQ0=0;MQRankSum=-0.058;QD=14.89;ReadPosRankSum=1.024	GT:AD:DP:GQ:PL	0/1:36,30:66:99:1011,0,1235
chrVII	274782	.	T	C	2133.77	PASS	AC=2;AF=1.0;AN=2;DP=54;Dels=0.0;FS=0.0;HaplotypeScore=0.0;MLEAC=2;MLEAF=1.0;MQ=41.7;MQ0=0;QD=29.03	GT:AD:DP:GQ:PL	1/1:0,54:54:99:2162,160,0
chrVII	321322	.	G	A	844.77	PASS	AC=1;AF=0.5;AN=2;BaseQRankSum=1.2;DP=66;Dels=0.0;FS=13.294;HaplotypeScore=0.0;MLEAC=1;MLEAF=0.5;MQ=42.0;MQ0=0;MQRankSum=0.305;QD=12.8;ReadPosRankSum=1.265	GT:AD:DP:GQ:PL	0/1:38,28:66:99:873,0,1250
chrVII	332078	.	C	T	1420.77	PASS	AC=1;AF=0.5;AN=2;BaseQRankSum=-0.648;DP=66;Dels=0.0;FS=3.492;HaplotypeScore=0.0;MLEAC=1;MLEAF=0.5;MQ=42.0;MQ0=0;MQRankSum=-2.485;QD=21.53;ReadPosRankSum=0.159	GT:AD:DP:GQ:PL	0/1:25,41:66:99:1449,0,813
chrVII	334103	.	T	C	1253.77	PASS	AC=1;AF=0.5;AN=2;BaseQRankSum=1.901;DP=80;Dels=0.0;FS=1.817;HaplotypeScore=0.0;MLEAC=1;MLEAF=0.5;MQ=42.0;MQ0=0;MQRankSum=-1.727;QD=15.67;ReadPosRankSum=0.27	GT:AD:DP:GQ:PL	0/1:43,37:80:99:1282,0,1497
chrVII	344019	.	T	C	956.77	PASS	AC=1;AF=0.5;AN=2;BaseQRankSum=0.542;DP=61;Dels=0.0;FS=20.067;HaplotypeScore=0.8321;MLEAC=1;MLEAF=0.5;MQ=42.0;MQ0=0;MQRankSum=0.585;QD=15.68;ReadPosRankSum=1.076	GT:AD:DP:GQ:PL	0/1:32,29:61:99:985,0,1080
chrVII	356018	.	C	T	654.77	PASS	AC=1;AF=0.5;AN=2;BaseQRankSum=3.104;DP=61;Dels=0.0;FS=14.483;HaplotypeScore=0.0;MLEAC=1;MLEAF=0.5;MQ=42.0;MQ0=0;MQRankSum=1.51;QD=10.73;ReadPosRankSum=0.509	GT:AD:DP:GQ:PL	0/1:40,21:61:99:683,0,1416
chrVII	359482	.	C	T	1183.77	PASS	AC=1;AF=0.5;AN=2;BaseQRankSum=-0.191;DP=85;Dels=0.0;FS=0.812;HaplotypeScore=0.0;MLEAC=1;MLEAF=0.5;MQ=42.0;MQ0=0;MQRankSum=-0.004;QD=13.93;ReadPosRankSum=-0.483	GT:AD:DP:GQ:PL	0/1:48,37:85:99:1212,0,1633
chrVII	361142	.	A	G	1059.77	PASS	AC=1;AF=0.5;AN=2;BaseQRankSum=1.007;DP=80;Dels=0.0;FS=0.87;HaplotypeScore=0.734;MLEAC=1;MLEAF=0.5;MQ=42.0;MQ0=0;MQRankSum=-0.567;QD=13.25;ReadPosRankSum=-0.596	GT:AD:DP:GQ:PL	0/1:47,33:80:99:1088,0,1617
chrVII	362572	.	G	A	1408.77	PASS	AC=1;AF=0.5;AN=2;BaseQRankSum=1.182;DP=67;Dels=0.0;FS=8.653;HaplotypeScore=0.8667;MLEAC=1;MLEAF=0.5;MQ=42.0;MQ0=0;MQRankSum=-0.415;QD=21.03;ReadPosRankSum=-0.62	GT:AD:DP:GQ:PL	0/1:27,40:67:99:1437,0,868
chrVII	366292	.	T	C	1229.77	PASS	AC=1;AF=0.5;AN=2;BaseQRankSum=0.834;DP=73;Dels=0.0;FS=0.0;HaplotypeScore=0.9832;MLEAC=1;MLEAF=0.5;MQ=41.61;MQ0=0;MQRankSum=0.315;QD=16.85;ReadPosRankSum=-0.834	GT:AD:DP:GQ:PL	0/1:35,38:73:99:1258,0,1198
chrVII	374678	.	C	T	1086.77	PASS	AC=1;AF=0.5;AN=2;BaseQRankSum=1.577;DP=78;Dels=0.0;FS=0.0;HaplotypeScore=0.0;MLEAC=1;MLEAF=0.5;MQ=42.0;MQ0=0;MQRankSum=1.849;QD=13.93;ReadPosRankSum=1.124	GT:AD:DP:GQ:PL	0/1:44,34:78:99:1115,0,1535
chrVII	375391	.	A	G	724.77	PASS	AC=1;AF=0.5;AN=2;BaseQRankSum=-1.422;DP=45;Dels=0.0;FS=6.249;HaplotypeScore=4.1119;MLEAC=1;MLEAF=0.5;MQ=42.0;MQ0=0;MQRankSum=-0.694;QD=16.11;ReadPosRankSum=-0.899	GT:AD:DP:GQ:PL	0/1:21,24:45:99:753,0,702
chrVII	377004	.	A	G	875.77	PASS	AC=1;AF=0.5;AN=2;BaseQRankSum=1.118;DP=63;Dels=0.0;FS=0.0;HaplotypeScore=0.9993;MLEAC=1;MLEAF=0.5;MQ=42.0;MQ0=0;MQRankSum=-0.493;QD=13.9;ReadPosRankSum=0.285	GT:AD:DP:GQ:PL	0/1:36,27:63:99:904,0,1242
chrVII	385140	.	A	G	1213.77	PASS	AC=1;AF=0.5;AN=2;BaseQRankSum=-0.426;DP=62;Dels=0.0;FS=0.0;HaplotypeScore=0.0;MLEAC=1;MLEAF=0.5;MQ=42.0;MQ0=0;MQRankSum=1.799;QD=19.58;ReadPosRankSum=1.178	GT:AD:DP:GQ:PL	0/1:24,38:62:99:1242,0,786
chrVII	386198	.	T	G	117.77	PASS	AC=1;AF=0.5;AN=2;BaseQRankSum=-3.064;DP=31;Dels=0.0;FS=49.15;HaplotypeScore=0.8667;MLEAC=1;MLEAF=0.5;MQ=42.0;MQ0=0;MQRankSum=-0.359;QD=3.8;ReadPosRankSum=-3.74	GT:AD:DP:GQ:PL	0/1:21,10:31:99:146,0,662
chrVII	387274	.	C	T	1261.77	PASS	AC=1;AF=0.5;AN=2;BaseQRankSum=0.359;DP=61;Dels=0.0;FS=9.224;HaplotypeScore=0.9916;MLEAC=1;MLEAF=0.5;MQ=41.89;MQ0=0;MQRankSum=1.371;QD=20.68;ReadPosRankSum=0.55	GT:AD:DP:GQ:PL	0/1:25,36:61:99:1290,0,825
chrVII	397809	.	C	G	150.77	PASS	AC=1;AF=0.5;AN=2;BaseQRankSum=-3.264;DP=40;Dels=0.0;FS=38.585;HaplotypeScore=3.9842;MLEAC=1;MLEAF=0.5;MQ=41.48;MQ0=0;MQRankSum=0.249;QD=3.77;ReadPosRankSum=-1.947	GT:AD:DP:GQ:PL	0/1:25,14:40:99:179,0,681
chrVII	399488	.	T	C	1413.77	PASS	AC=1;AF=0.5;AN=2;BaseQRankSum=-0.127;DP=105;Dels=0.0;FS=3.685;HaplotypeScore=0.9993;MLEAC=1;MLEAF=0.5;MQ=42.0;MQ0=0;MQRankSum=0.958;QD=13.46;ReadPosRankSum=-0.438	GT:AD:DP:GQ:PL	0/1:61,44:105:99:1442,0,2124
chrVII	400533	.	C	T	239.77	PASS	AC=1;AF=0.5;AN=2;BaseQRankSum=0.433;DP=17;Dels=0.0;FS=0.0;HaplotypeScore=1.832;MLEAC=1;MLEAF=0.5;MQ=41.42;MQ0=0;MQRankSum=0.818;QD=14.1;ReadPosRankSum=-0.818	GT:AD:DP:GQ:PL	0/1:9,8:17:99:268,0,304
chrVII	429362	.	A	G	1467.77	PASS	AC=1;AF=0.5;AN=2;BaseQRankSum=-1.169;DP=88;Dels=0.0;FS=7.139;HaplotypeScore=0.0;MLEAC=1;MLEAF=0.5;MQ=42.0;MQ0=0;MQRankSum=0.117;QD=16.68;ReadPosRankSum=0.493	GT:AD:DP:GQ:PL	0/1:45,43:88:99:1496,0,1600
chrVII	434775	.	G	A	1224.77	PASS	AC=1;AF=0.5;AN=2;BaseQRankSum=0.277;DP=64;Dels=0.0;FS=3.47;HaplotypeScore=0.0;MLEAC=1;MLEAF=0.5;MQ=42.0;MQ0=0;MQRankSum=-0.886;QD=19.14;ReadPosRankSum=1.022	GT:AD:DP:GQ:PL	0/1:28,36:64:99:1253,0,926
chrVII	435995	.	G	A	1708.77	PASS	AC=1;AF=0.5;AN=2;BaseQRankSum=2.555;DP=75;Dels=0.0;FS=4.738;HaplotypeScore=0.0;MLEAC=1;MLEAF=0.5;MQ=42.0;MQ0=0;MQRankSum=-0.039;QD=22.78;ReadPosRankSum=-1.142	GT:AD:DP:GQ:PL	0/1:27,48:75:99:1737,0,864
chrVII	439352	.	C	T	1386.77	PASS	AC=1;AF=0.5;AN=2;BaseQRankSum=-2.089;DP=82;Dels=0.0;FS=0.0;HaplotypeScore=0.0;MLEAC=1;MLEAF=0.5;MQ=42.0;MQ0=0;MQRankSum=-1.244;QD=16.91;ReadPosRankSum=-0.019	GT:AD:DP:GQ:PL	0/1:39,43:82:99:1415,0,1329
chrVII	443843	.	G	A	1038.77	PASS	AC=1;AF=0.5;AN=2;BaseQRankSum=-1.225;DP=73;Dels=0.0;FS=1.956;HaplotypeScore=0.7887;MLEAC=1;MLEAF=0.5;MQ=42.0;MQ0=0;MQRankSum=1.69;QD=14.23;ReadPosRankSum=-0.194	GT:AD:DP:GQ:PL	0/1:40,33:73:99:1067,0,1359
chrVII	448436	.	T	C	1156.77	PASS	AC=1;AF=0.5;AN=2;BaseQRankSum=0.467;DP=65;Dels=0.0;FS=0.953;HaplotypeScore=0.0;MLEAC=1;MLEAF=0.5;MQ=42.0;MQ0=0;MQRankSum=-0.48;QD=17.8;ReadPosRankSum=0.415	GT:AD:DP:GQ:PL	0/1:30,35:65:99:1185,0,984
chrVII	448706	.	G	A	666.77	PASS	AC=1;AF=0.5;AN=2;BaseQRankSum=-0.041;DP=57;Dels=0.0;FS=1.04;HaplotypeScore=0.0;MLEAC=1;MLEAF=0.5;MQ=42.0;MQ0=0;MQRankSum=-0.323;QD=11.7;ReadPosRankSum=0.058	GT:AD:DP:GQ:PL	0/1:36,21:57:99:695,0,1273
chrVII	458202	.	G	A	1301.77	PASS	AC=1;AF=0.5;AN=2;BaseQRankSum=1.999;DP=88;Dels=0.0;FS=2.839;HaplotypeScore=0.0;MLEAC=1;MLEAF=0.5;MQ=42.0;MQ0=0;MQRankSum=0.806;QD=14.79;ReadPosRankSum=0.58	GT:AD:DP:GQ:PL	0/1:49,39:88:99:1330,0,1660
chrVII	462271	.	G	A	1183.77	PASS	AC=1;AF=0.5;AN=2;BaseQRankSum=-0.176;DP=81;Dels=0.0;FS=7.685;HaplotypeScore=0.0;MLEAC=1;MLEAF=0.5;MQ=42.0;MQ0=0;MQRankSum=0.138;QD=14.61;ReadPosRankSum=0.68	GT:AD:DP:GQ:PL	0/1:45,36:81:99:1212,0,1590
chrVII	525388	.	A	G	732.77	PASS	AC=1;AF=0.5;AN=2;BaseQRankSum=0.319;DP=65;Dels=0.0;FS=5.211;HaplotypeScore=0.9734;MLEAC=1;MLEAF=0.5;MQ=42.0;MQ0=0;MQRankSum=0.306;QD=11.27;ReadPosRankSum=-0.36	GT:AD:DP:GQ:PL	0/1:41,24:65:99:761,0,1418
chrVII	533414	.	T	C	1535.77	PASS	AC=1;AF=0.5;AN=2;BaseQRankSum=-0.99;DP=75;Dels=0.0;FS=0.0;HaplotypeScore=0.8321;MLEAC=1;MLEAF=0.5;MQ=42.0;MQ0=0;MQRankSum=0.287;QD=20.48;ReadPosRankSum=0.265	GT:AD:DP:GQ:PL	0/1:30,45:75:99:1564,0,1013
chrVII	579489	.	A	G	1084.77	PASS	AC=1;AF=0.5;AN=2;BaseQRankSum=0.529;DP=78;Dels=0.0;FS=0.0;HaplotypeScore=0.0;MLEAC=1;MLEAF=0.5;MQ=42.0;MQ0=0;MQRankSum=-0.549;QD=13.91;ReadPosRankSum=-0.065	GT:AD:DP:GQ:PL	0/1:44,34:78:99:1113,0,1519
chrVII	585239	.	C	T	843.77	PASS	AC=1;AF=0.5;AN=2;BaseQRankSum=0.082;DP=60;Dels=0.0;FS=7.16;HaplotypeScore=0.0;MLEAC=1;MLEAF=0.5;MQ=42.0;MQ0=0;MQRankSum=-1.529;QD=14.06;ReadPosRankSum=0.873	GT:AD:DP:GQ:PL	0/1:34,26:60:99:872,0,1159
chrVII	586813	.	G	A	1402.77	PASS	AC=1;AF=0.5;AN=2;BaseQRankSum=1.293;DP=66;Dels=0.0;FS=0.947;HaplotypeScore=0.0;MLEAC=1;MLEAF=0.5;MQ=42.0;MQ0=0;MQRankSum=0.387;QD=21.25;ReadPosRankSum=0.597	GT:AD:DP:GQ:PL	0/1:26,40:66:99:1431,0,849
chrVII	594419	.	A	G	1101.77	PASS	AC=1;AF=0.5;AN=2;BaseQRankSum=1.559;DP=59;Dels=0.0;FS=3.57;HaplotypeScore=0.0;MLEAC=1;MLEAF=0.5;MQ=42.0;MQ0=0;MQRankSum=0.997;QD=18.67;ReadPosRankSum=-1.179	GT:AD:DP:GQ:PL	0/1:27,32:59:99:1130,0,908
chrVII	617431	.	A	G	933.77	PASS	AC=1;AF=0.5;AN=2;BaseQRankSum=0.615;DP=58;Dels=0.0;FS=1.01;HaplotypeScore=6.7094;MLEAC=1;MLEAF=0.5;MQ=42.0;MQ0=0;MQRankSum=-1.144;QD=16.1;ReadPosRankSum=-0.599	GT:AD:DP:GQ:PL	0/1:28,30:58:99:962,0,894
chrVII	627122	.	C	T	578.77	PASS	AC=1;AF=0.5;AN=2;BaseQRankSum=2.285;DP=46;Dels=0.0;FS=4.389;HaplotypeScore=0.0;MLEAC=1;MLEAF=0.5;MQ=42.0;MQ0=0;MQRankSum=-1.497;QD=12.58;ReadPosRankSum=0.079	GT:AD:DP:GQ:PL	0/1:28,18:46:99:607,0,975
chrVII	643456	.	G	A	1319.77	PASS	AC=1;AF=0.5;AN=2;BaseQRankSum=0.281;DP=75;Dels=0.0;FS=1.926;HaplotypeScore=0.9665;MLEAC=1;MLEAF=0.5;MQ=42.0;MQ0=0;MQRankSum=1.532;QD=17.6;ReadPosRankSum=-1.819	GT:AD:DP:GQ:PL	0/1:36,39:75:99:1348,0,1197
chrVII	656094	.	G	A	1232.77	PASS	AC=1;AF=0.5;AN=2;BaseQRankSum=1.449;DP=83;Dels=0.0;FS=0.0;HaplotypeScore=2.8135;MLEAC=1;MLEAF=0.5;MQ=42.0;MQ0=0;MQRankSum=1.906;QD=14.85;ReadPosRankSum=-0.215	GT:AD:DP:GQ:PL	0/1:45,38:83:99:1261,0,1559
chrVII	682444	.	C	T	1077.77	PASS	AC=1;AF=0.5;AN=2;BaseQRankSum=0.996;DP=70;Dels=0.0;FS=3.211;HaplotypeScore=0.0;MLEAC=1;MLEAF=0.5;MQ=42.0;MQ0=0;MQRankSum=-0.407;QD=15.4;ReadPosRankSum=-0.477	GT:AD:DP:GQ:PL	0/1:38,32:70:99:1106,0,1346
chrVII	687522	.	A	G	1051.77	PASS	AC=1;AF=0.5;AN=2;BaseQRankSum=1.168;DP=81;Dels=0.0;FS=4.383;HaplotypeScore=1.6567;MLEAC=1;MLEAF=0.5;MQ=42.0;MQ0=0;MQRankSum=-0.649;QD=12.98;ReadPosRankSum=0.716	GT:AD:DP:GQ:PL	0/1:48,33:81:99:1080,0,1697
chrVII	689525	.	A	G	1266.77	PASS	AC=1;AF=0.5;AN=2;BaseQRankSum=-1.043;DP=72;Dels=0.0;FS=0.896;HaplotypeScore=1.7608;MLEAC=1;MLEAF=0.5;MQ=42.0;MQ0=0;MQRankSum=-0.536;QD=17.59;ReadPosRankSum=-0.773	GT:AD:DP:GQ:PL	0/1:34,38:72:99:1295,0,1154
chrVII	691117	.	A	G	1162.77	PASS	AC=1;AF=0.5;AN=2;BaseQRankSum=0.891;DP=71;Dels=0.0;FS=6.28;HaplotypeScore=2.6899;MLEAC=1;MLEAF=0.5;MQ=42.0;MQ0=0;MQRankSum=-0.937;QD=16.38;ReadPosRankSum=0.443	GT:AD:DP:GQ:PL	0/1:35,36:71:99:1191,0,1182
chrVII	695938	.	A	G	808.77	PASS	AC=1;AF=0.5;AN=2;BaseQRankSum=0.704;DP=64;Dels=0.0;FS=9.072;HaplotypeScore=3.5663;MLEAC=1;MLEAF=0.5;MQ=42.0;MQ0=0;MQRankSum=-0.239;QD=12.64;ReadPosRankSum=1.647	GT:AD:DP:GQ:PL	0/1:38,26:64:99:837,0,1283
chrVII	699231	.	A	G	1113.77	PASS	AC=1;AF=0.5;AN=2;BaseQRankSum=0.258;DP=80;Dels=0.0;FS=1.849;HaplotypeScore=0.0;MLEAC=1;MLEAF=0.5;MQ=42.0;MQ0=0;MQRankSum=1.114;QD=13.92;ReadPosRankSum=1.085	GT:AD:DP:GQ:PL	0/1:46,34:80:99:1142,0,1636
chrVII	720170	.	G	A	932.77	PASS	AC=1;AF=0.5;AN=2;BaseQRankSum=0.935;DP=53;Dels=0.0;FS=7.859;HaplotypeScore=0.0;MLEAC=1;MLEAF=0.5;MQ=42.0;MQ0=0;MQRankSum=0.543;QD=17.6;ReadPosRankSum=0.401	GT:AD:DP:GQ:PL	0/1:25,28:53:99:961,0,798
chrVII	730878	.	T	A	386.77	PASS	AC=1;AF=0.5;AN=2;BaseQRankSum=0.126;DP=55;Dels=0.0;FS=53.365;HaplotypeScore=1.9997;MLEAC=1;MLEAF=0.5;MQ=42.0;MQ0=0;MQRankSum=-0.087;QD=7.03;ReadPosRankSum=0.725	GT:AD:DP:GQ:PL	0/1:41,14:55:99:415,0,1502
chrVII	731108	.	A	G	2484.77	PASS	AC=2;AF=1.0;AN=2;DP=64;Dels=0.0;FS=0.0;HaplotypeScore=0.0;MLEAC=2;MLEAF=1.0;MQ=42.0;MQ0=0;QD=24.78	GT:AD:DP:GQ:PL	1/1:0,64:64:99:2513,187,0
chrVII	732645	.	A	G	859.77	PASS	AC=1;AF=0.5;AN=2;BaseQRankSum=-0.623;DP=52;Dels=0.0;FS=2.371;HaplotypeScore=0.0;MLEAC=1;MLEAF=0.5;MQ=41.96;MQ0=0;MQRankSum=0.165;QD=16.53;ReadPosRankSum=-1.081	GT:AD:DP:GQ:PL	0/1:25,27:52:99:888,0,851
chrVII	744886	.	G	A	1081.77	PASS	AC=1;AF=0.5;AN=2;BaseQRankSum=1.456;DP=60;Dels=0.0;FS=3.607;HaplotypeScore=0.0;MLEAC=1;MLEAF=0.5;MQ=42.0;MQ0=0;MQRankSum=-0.371;QD=18.03;ReadPosRankSum=0.208	GT:AD:DP:GQ:PL	0/1:27,33:60:99:1110,0,864
chrVII	747733	.	A	G	1317.77	PASS	AC=1;AF=0.5;AN=2;BaseQRankSum=0.496;DP=81;Dels=0.0;FS=5.717;HaplotypeScore=0.0;MLEAC=1;MLEAF=0.5;MQ=42.0;MQ0=0;MQRankSum=0.572;QD=16.27;ReadPosRankSum=0.241	GT:AD:DP:GQ:PL	0/1:41,40:81:99:1346,0,1417
chrVII	755805	.	A	G	1476.77	PASS	AC=1;AF=0.5;AN=2;BaseQRankSum=0.586;DP=79;Dels=0.0;FS=2.991;HaplotypeScore=0.0;MLEAC=1;MLEAF=0.5;MQ=42.0;MQ0=0;MQRankSum=0.182;QD=18.69;ReadPosRankSum=-0.025	GT:AD:DP:GQ:PL	0/1:36,43:79:99:1505,0,1197
chrVII	769556	.	G	A	1449.77	PASS	AC=1;AF=0.5;AN=2;BaseQRankSum=-0.472;DP=79;Dels=0.0;FS=3.055;HaplotypeScore=0.0;MLEAC=1;MLEAF=0.5;MQ=41.98;MQ0=0;MQRankSum=-0.392;QD=18.35;ReadPosRankSum=-0.321	GT:AD:DP:GQ:PL	0/1:35,43:78:99:1478,0,1176
chrVII	777572	.	G	A	1651.77	PASS	AC=1;AF=0.5;AN=2;BaseQRankSum=0.622;DP=86;Dels=0.0;FS=8.829;HaplotypeScore=0.0;MLEAC=1;MLEAF=0.5;MQ=41.98;MQ0=0;MQRankSum=-0.004;QD=19.21;ReadPosRankSum=-1.1	GT:AD:DP:GQ:PL	0/1:38,48:86:99:1680,0,1226
chrVII	846157	.	A	G	902.77	PASS	AC=1;AF=0.5;AN=2;BaseQRankSum=-0.736;DP=54;Dels=0.0;FS=3.944;HaplotypeScore=0.0;MLEAC=1;MLEAF=0.5;MQ=42.0;MQ0=0;MQRankSum=0.459;QD=16.72;ReadPosRankSum=-0.701	GT:AD:DP:GQ:PL	0/1:26,28:54:99:931,0,885
chrVII	855215	.	A	G	842.77	PASS	AC=1;AF=0.5;AN=2;BaseQRankSum=-0.32;DP=53;Dels=0.0;FS=0.0;HaplotypeScore=1.6498;MLEAC=1;MLEAF=0.5;MQ=42.0;MQ0=0;MQRankSum=-0.613;QD=15.9;ReadPosRankSum=-0.247	GT:AD:DP:GQ:PL	0/1:26,26:53:99:871,0,883
chrVII	863560	.	A	G	1617.77	PASS	AC=1;AF=0.5;AN=2;BaseQRankSum=-0.234;DP=85;Dels=0.0;FS=1.797;HaplotypeScore=0.0;MLEAC=1;MLEAF=0.5;MQ=42.0;MQ0=0;MQRankSum=-0.349;QD=19.03;ReadPosRankSum=-0.004	GT:AD:DP:GQ:PL	0/1:38,47:85:99:1646,0,1260
chrVII	864128	.	A	G	1341.77	PASS	AC=1;AF=0.5;AN=2;BaseQRankSum=2.84;DP=81;Dels=0.0;FS=0.839;HaplotypeScore=0.0;MLEAC=1;MLEAF=0.5;MQ=42.0;MQ0=0;MQRankSum=0.033;QD=16.57;ReadPosRankSum=0.997	GT:AD:DP:GQ:PL	0/1:42,39:81:99:1370,0,1423
chrVII	870439	.	G	A	1032.77	PASS	AC=1;AF=0.5;AN=2;BaseQRankSum=-0.199;DP=63;Dels=0.0;FS=0.0;HaplotypeScore=0.8941;MLEAC=1;MLEAF=0.5;MQ=42.0;MQ0=0;MQRankSum=1.038;QD=16.39;ReadPosRankSum=0.144	GT:AD:DP:GQ:PL	0/1:32,31:63:99:1061,0,1067
chrVII	909672	.	T	C	984.77	PASS	AC=1;AF=0.5;AN=2;BaseQRankSum=0.402;DP=53;Dels=0.0;FS=0.0;HaplotypeScore=0.6651;MLEAC=1;MLEAF=0.5;MQ=42.0;MQ0=0;MQRankSum=0.098;QD=18.58;ReadPosRankSum=0.688	GT:AD:DP:GQ:PL	0/1:24,29:53:99:1013,0,821
chrVII	913290	.	A	G	1123.77	PASS	AC=1;AF=0.5;AN=2;BaseQRankSum=0.32;DP=74;Dels=0.0;FS=6.138;HaplotypeScore=0.0;MLEAC=1;MLEAF=0.5;MQ=42.0;MQ0=0;MQRankSum=-0.092;QD=15.19;ReadPosRankSum=-0.472	GT:AD:DP:GQ:PL	0/1:40,34:74:99:1152,0,1349
chrVII	919737	.	A	G	478.77	PASS	AC=1;AF=0.5;AN=2;BaseQRankSum=-0.5;DP=48;Dels=0.0;FS=2.536;HaplotypeScore=0.0;MLEAC=1;MLEAF=0.5;MQ=42.0;MQ0=0;MQRankSum=0.16;QD=9.97;ReadPosRankSum=0.266	GT:AD:DP:GQ:PL	0/1:30,18:48:99:507,0,936
chrVII	926735	.	G	A	1243.77	PASS	AC=1;AF=0.5;AN=2;BaseQRankSum=-0.326;DP=74;Dels=0.0;FS=1.992;HaplotypeScore=0.0;MLEAC=1;MLEAF=0.5;MQ=42.0;MQ0=0;MQRankSum=1.62;QD=16.81;ReadPosRankSum=0.558	GT:AD:DP:GQ:PL	0/1:34,39:73:99:1272,0,1174
chrVII	937693	.	G	A	1015.77	PASS	AC=1;AF=0.5;AN=2;BaseQRankSum=0.424;DP=68;Dels=0.0;FS=4.801;HaplotypeScore=0.0;MLEAC=1;MLEAF=0.5;MQ=42.0;MQ0=0;MQRankSum=-0.104;QD=14.94;ReadPosRankSum=0.891	GT:AD:DP:GQ:PL	0/1:36,32:68:99:1044,0,1250
chrVII	943067	.	G	A	972.77	PASS	AC=1;AF=0.5;AN=2;BaseQRankSum=0.147;DP=52;Dels=0.0;FS=2.388;HaplotypeScore=0.0;MLEAC=1;MLEAF=0.5;MQ=42.0;MQ0=0;MQRankSum=-0.737;QD=18.71;ReadPosRankSum=-1.087	GT:AD:DP:GQ:PL	0/1:23,29:52:99:1001,0,767
chrVII	947124	.	A	G	775.77	PASS	AC=1;AF=0.5;AN=2;BaseQRankSum=0.328;DP=41;Dels=0.0;FS=4.649;HaplotypeScore=0.9999;MLEAC=1;MLEAF=0.5;MQ=42.0;MQ0=0;MQRankSum=0.644;QD=18.92;ReadPosRankSum=0.801	GT:AD:DP:GQ:PL	0/1:18,23:41:99:804,0,613
chrVII	948994	.	G	A	840.77	PASS	AC=1;AF=0.5;AN=2;BaseQRankSum=0.476;DP=53;Dels=0.0;FS=4.101;HaplotypeScore=0.0;MLEAC=1;MLEAF=0.5;MQ=42.0;MQ0=0;MQRankSum=1.813;QD=15.86;ReadPosRankSum=1.081	GT:AD:DP:GQ:PL	0/1:27,25:52:99:869,0,961
chrVII	949136	.	G	A	848.77	PASS	AC=1;AF=0.5;AN=2;BaseQRankSum=-0.806;DP=50;Dels=0.0;FS=1.051;HaplotypeScore=0.0;MLEAC=1;MLEAF=0.5;MQ=42.0;MQ0=0;MQRankSum=1.175;QD=16.98;ReadPosRankSum=-0.282	GT:AD:DP:GQ:PL	0/1:24,26:50:99:877,0,849
chrVII	952447	.	G	A	1369.77	PASS	AC=1;AF=0.5;AN=2;BaseQRankSum=-1.286;DP=80;Dels=0.0;FS=7.819;HaplotypeScore=0.0;MLEAC=1;MLEAF=0.5;MQ=42.0;MQ0=0;MQRankSum=0.169;QD=17.12;ReadPosRankSum=-1.248	GT:AD:DP:GQ:PL	0/1:38,42:80:99:1398,0,1300
chrVII	952893	.	G	A	1342.77	PASS	AC=1;AF=0.5;AN=2;BaseQRankSum=-0.012;DP=70;Dels=0.0;FS=0.0;HaplotypeScore=0.0;MLEAC=1;MLEAF=0.5;MQ=42.0;MQ0=0;MQRankSum=-2.211;QD=19.18;ReadPosRankSum=-0.497	GT:AD:DP:GQ:PL	0/1:31,39:70:99:1371,0,1031
chrVII	976730	.	A	G	874.77	PASS	AC=1;AF=0.5;AN=2;BaseQRankSum=0.303;DP=50;Dels=0.0;FS=1.106;HaplotypeScore=0.0;MLEAC=1;MLEAF=0.5;MQ=42.0;MQ0=0;MQRankSum=-1.085;QD=17.5;ReadPosRankSum=-1.456	GT:AD:DP:GQ:PL	0/1:22,28:50:99:903,0,737
chrVII	978915	.	G	A	1096.77	PASS	AC=1;AF=0.5;AN=2;BaseQRankSum=0.383;DP=62;Dels=0.0;FS=0.0;HaplotypeScore=0.9867;MLEAC=1;MLEAF=0.5;MQ=42.0;MQ0=0;MQRankSum=0.156;QD=17.69;ReadPosRankSum=0.539	GT:AD:DP:GQ:PL	0/1:27,35:62:99:1125,0,883
chrVII	982021	.	G	A	1130.77	PASS	AC=1;AF=0.5;AN=2;BaseQRankSum=-0.007;DP=65;Dels=0.0;FS=0.938;HaplotypeScore=0.9867;MLEAC=1;MLEAF=0.5;MQ=40.47;MQ0=0;MQRankSum=1.533;QD=17.4;ReadPosRankSum=0.849	GT:AD:DP:GQ:PL	0/1:30,35:65:99:1159,0,980
chrVII	985740	.	A	T	227.77	PASS	AC=1;AF=0.5;AN=2;BaseQRankSum=-0.867;DP=50;Dels=0.0;FS=47.567;HaplotypeScore=1.7987;MLEAC=1;MLEAF=0.5;MQ=41.92;MQ0=0;MQRankSum=0.141;QD=4.56;ReadPosRankSum=-4.942	GT:AD:DP:GQ:PL	0/1:39,11:50:99:256,0,1332
chrVII	988638	.	A	G	1061.77	PASS	AC=1;AF=0.5;AN=2;BaseQRankSum=-0.664;DP=58;Dels=0.0;FS=12.031;HaplotypeScore=0.0;MLEAC=1;MLEAF=0.5;MQ=42.0;MQ0=0;MQRankSum=-0.164;QD=18.31;ReadPosRankSum=0.008	GT:AD:DP:GQ:PL	0/1:26,32:58:99:1090,0,867
chrVII	995198	.	A	G	715.77	PASS	AC=1;AF=0.5;AN=2;BaseQRankSum=0.402;DP=54;Dels=0.0;FS=2.346;HaplotypeScore=0.9973;MLEAC=1;MLEAF=0.5;MQ=42.0;MQ0=0;MQRankSum=0.315;QD=13.25;ReadPosRankSum=0.822	GT:AD:DP:GQ:PL	0/1:31,23:54:99:744,0,1075
chrVII	1003256	.	G	A	986.77	PASS	AC=1;AF=0.5;AN=2;BaseQRankSum=0.444;DP=62;Dels=0.0;FS=0.0;HaplotypeScore=0.0;MLEAC=1;MLEAF=0.5;MQ=41.97;MQ0=0;MQRankSum=0.669;QD=15.92;ReadPosRankSum=0.796	GT:AD:DP:GQ:PL	0/1:32,30:62:99:1015,0,1112
chrVII	1006393	.	G	A	898.77	PASS	AC=1;AF=0.5;AN=2;BaseQRankSum=-0.905;DP=61;Dels=0.0;FS=7.125;HaplotypeScore=0.0;MLEAC=1;MLEAF=0.5;MQ=42.0;MQ0=0;MQRankSum=0.962;QD=14.73;ReadPosRankSum=-0.789	GT:AD:DP:GQ:PL	0/1:33,28:61:99:927,0,1138
chrVII	1032207	.	G	A	1266.77	PASS	AC=1;AF=0.5;AN=2;BaseQRankSum=-0.061;DP=74;Dels=0.0;FS=5.42;HaplotypeScore=0.0;MLEAC=1;MLEAF=0.5;MQ=41.72;MQ0=1;MQRankSum=0.193;QD=17.12;ReadPosRankSum=0.094	GT:AD:DP:GQ:PL	0/1:36,38:74:99:1295,0,1262
chrVII	1043555	.	T	C	580.77	PASS	AC=1;AF=0.5;AN=2;BaseQRankSum=-0.639;DP=47;Dels=0.0;FS=0.0;HaplotypeScore=0.0;MLEAC=1;MLEAF=0.5;MQ=41.06;MQ0=0;MQRankSum=0.141;QD=12.36;ReadPosRankSum=1.485	GT:AD:DP:GQ:PL	0/1:28,19:47:99:609,0,904
chrVII	1055561	.	C	T	1083.77	PASS	AC=1;AF=0.5;AN=2;BaseQRankSum=-0.046;DP=90;Dels=0.0;FS=0.825;HaplotypeScore=0.0;MLEAC=1;MLEAF=0.5;MQ=42.0;MQ0=0;MQRankSum=-0.458;QD=12.04;ReadPosRankSum=-0.911	GT:AD:DP:GQ:PL	0/1:54,35:89:99:1112,0,1924
chrVII	1070200	.	G	A	1133.77	PASS	AC=1;AF=0.5;AN=2;BaseQRankSum=0.98;DP=61;Dels=0.0;FS=11.646;HaplotypeScore=0.0;MLEAC=1;MLEAF=0.5;MQ=42.0;MQ0=0;MQRankSum=0.762;QD=18.59;ReadPosRankSum=0.545	GT:AD:DP:GQ:PL	0/1:27,34:61:99:1162,0,876
chrVII	1073612	.	A	G	1120.77	PASS	AC=1;AF=0.5;AN=2;BaseQRankSum=0.679;DP=69;Dels=0.0;FS=0.909;HaplotypeScore=0.0;MLEAC=1;MLEAF=0.5;MQ=42.0;MQ0=0;MQRankSum=-0.294;QD=16.24;ReadPosRankSum=-1.892	GT:AD:DP:GQ:PL	0/1:36,33:69:99:1149,0,1268
chrVIII	11392	.	C	T	1028.77	PASS	AC=1;AF=0.5;AN=2;BaseQRankSum=-1.366;DP=63;Dels=0.0;FS=0.937;HaplotypeScore=0.0;MLEAC=1;MLEAF=0.5;MQ=42.0;MQ0=0;MQRankSum=-1.098;QD=16.33;ReadPosRankSum=0.577	GT:AD:DP:GQ:PL	0/1:31,31:62:99:1057,0,1094
chrVIII	11451	.	G	A	1107.77	PASS	AC=1;AF=0.5;AN=2;BaseQRankSum=-0.16;DP=68;Dels=0.0;FS=0.0;HaplotypeScore=0.8667;MLEAC=1;MLEAF=0.5;MQ=42.0;MQ0=0;MQRankSum=-0.884;QD=16.29;ReadPosRankSum=-0.331	GT:AD:DP:GQ:PL	0/1:35,33:68:99:1136,0,1205
chrVIII	13872	.	G	A	993.77	PASS	AC=1;AF=0.5;AN=2;BaseQRankSum=0.558;DP=56;Dels=0.0;FS=1.008;HaplotypeScore=0.0;MLEAC=1;MLEAF=0.5;MQ=42.0;MQ0=0;MQRankSum=0.541;QD=17.75;ReadPosRankSum=-1.64	GT:AD:DP:GQ:PL	0/1:27,29:56:99:1022,0,928
chrVIII	14246	.	T	C	1570.77	PASS	AC=1;AF=0.5;AN=2;BaseQRankSum=1.064;DP=79;Dels=0.0;FS=0.0;HaplotypeScore=0.0;MLEAC=1;MLEAF=0.5;MQ=42.0;MQ0=0;MQRankSum=0.49;QD=19.88;ReadPosRankSum=0.777	GT:AD:DP:GQ:PL	0/1:34,45:79:99:1599,0,1111
chrVIII	22086	.	C	T	950.77	PASS	AC=1;AF=0.5;AN=2;BaseQRankSum=1.5;DP=64;Dels=0.0;FS=3.433;HaplotypeScore=0.0;MLEAC=1;MLEAF=0.5;MQ=42.0;MQ0=0;MQRankSum=-1.218;QD=14.86;ReadPosRankSum=1.218	GT:AD:DP:GQ:PL	0/1:34,30:64:99:979,0,1174
chrVIII	23934	.	C	T	1067.77	PASS	AC=1;AF=0.5;AN=2;BaseQRankSum=-0.289;DP=66;Dels=0.0;FS=0.0;HaplotypeScore=0.0;MLEAC=1;MLEAF=0.5;MQ=42.0;MQ0=0;MQRankSum=0.289;QD=16.18;ReadPosRankSum=-2.393	GT:AD:DP:GQ:PL	0/1:34,32:66:99:1096,0,1190
chrVIII	30803	.	T	C	1217.77	PASS	AC=1;AF=0.5;AN=2;BaseQRankSum=1.628;DP=69;Dels=0.0;FS=1.999;HaplotypeScore=0.0;MLEAC=1;MLEAF=0.5;MQ=42.0;MQ0=0;MQRankSum=-0.066;QD=17.65;ReadPosRankSum=-1.544	GT:AD:DP:GQ:PL	0/1:33,36:69:99:1246,0,1081
chrVIII	32713	.	C	T	763.77	PASS	AC=1;AF=0.5;AN=2;BaseQRankSum=-0.643;DP=56;Dels=0.0;FS=5.523;HaplotypeScore=0.8667;MLEAC=1;MLEAF=0.5;MQ=42.0;MQ0=0;MQRankSum=1.302;QD=13.64;ReadPosRankSum=1.022	GT:AD:DP:GQ:PL	0/1:31,25:56:99:792,0,1059
chrVIII	32755	.	C	T	941.77	PASS	AC=1;AF=0.5;AN=2;BaseQRankSum=0.136;DP=57;Dels=0.0;FS=1.012;HaplotypeScore=0.0;MLEAC=1;MLEAF=0.5;MQ=42.0;MQ0=0;MQRankSum=-0.136;QD=16.52;ReadPosRankSum=0.168	GT:AD:DP:GQ:PL	0/1:29,28:57:99:970,0,1001
chrVIII	33277	.	T	C	1631.77	PASS	AC=1;AF=0.5;AN=2;BaseQRankSum=1.06;DP=77;Dels=0.0;FS=9.89;HaplotypeScore=0.0;MLEAC=1;MLEAF=0.5;MQ=42.0;MQ0=0;MQRankSum=1.165;QD=21.19;ReadPosRankSum=-1.196	GT:AD:DP:GQ:PL	0/1:30,47:77:99:1660,0,995
chrVIII	44325	.	A	G	798.77	PASS	AC=1;AF=0.5;AN=2;BaseQRankSum=-1.203;DP=54;Dels=0.0;FS=3.828;HaplotypeScore=0.9332;MLEAC=1;MLEAF=0.5;MQ=42.0;MQ0=0;MQRankSum=-0.892;QD=14.79;ReadPosRankSum=-0.822	GT:AD:DP:GQ:PL	0/1:28,26:54:99:827,0,971
chrVIII	45168	.	C	T	1401.77	PASS	AC=1;AF=0.5;AN=2;BaseQRankSum=-0.015;DP=79;Dels=0.0;FS=3.023;HaplotypeScore=0.0;MLEAC=1;MLEAF=0.5;MQ=42.0;MQ0=0;MQRankSum=-0.594;QD=17.74;ReadPosRankSum=-2.026	GT:AD:DP:GQ:PL	0/1:38,41:79:99:1430,0,1311
chrVIII	46633	.	A	G	646.77	PASS	AC=1;AF=0.5;AN=2;BaseQRankSum=-0.635;DP=50;Dels=0.0;FS=1.101;HaplotypeScore=0.0;MLEAC=1;MLEAF=0.5;MQ=42.0;MQ0=0;MQRankSum=-1.788;QD=12.94;ReadPosRankSum=-1.104	GT:AD:DP:GQ:PL	0/1:28,22:50:99:675,0,968
chrVIII	53901	.	T	C	821.77	PASS	AC=1;AF=0.5;AN=2;BaseQRankSum=1.541;DP=53;Dels=0.0;FS=0.0;HaplotypeScore=2.5802;MLEAC=1;MLEAF=0.5;MQ=41.96;MQ0=0;MQRankSum=2.022;QD=15.51;ReadPosRankSum=0.365	GT:AD:DP:GQ:PL	0/1:28,25:53:99:850,0,945
chrVIII	65489	.	G	A	1481.77	PASS	AC=1;AF=0.5;AN=2;BaseQRankSum=-0.527;DP=81;Dels=0.0;FS=2.99;HaplotypeScore=0.8667;MLEAC=1;MLEAF=0.5;MQ=42.0;MQ0=0;MQRankSum=-0.927;QD=18.29;ReadPosRankSum=-2.286	GT:AD:DP:GQ:PL	0/1:36,45:81:99:1510,0,1205
chrVIII	70574	.	T	C	1242.77	PASS	AC=1;AF=0.5;AN=2;BaseQRankSum=-1.19;DP=73;Dels=0.0;FS=12.154;HaplotypeScore=1.6671;MLEAC=1;MLEAF=0.5;MQ=42.0;MQ0=0;MQRankSum=2.307;QD=17.02;ReadPosRankSum=-0.525	GT:AD:DP:GQ:PL	0/1:34,38:72:99:1271,0,1160
chrVIII	78238	.	A	G	1315.77	PASS	AC=1;AF=0.5;AN=2;BaseQRankSum=0.698;DP=80;Dels=0.0;FS=3.064;HaplotypeScore=0.9665;MLEAC=1;MLEAF=0.5;MQ=42.0;MQ0=0;MQRankSum=0.832;QD=16.45;ReadPosRankSum=-0.014	GT:AD:DP:GQ:PL	0/1:40,40:80:99:1344,0,1372
chrVIII	79171	.	G	A	1865.77	PASS	AC=1;AF=0.5;AN=2;BaseQRankSum=1.027;DP=92;Dels=0.0;FS=0.0;HaplotypeScore=0.9832;MLEAC=1;MLEAF=0.5;MQ=42.0;MQ0=0;MQRankSum=0.047;QD=20.28;ReadPosRankSum=-0.506	GT:AD:DP:GQ:PL	0/1:39,53:92:99:1894,0,1277
chrVIII	113491	.	A	G	1286.77	PASS	AC=1;AF=0.5;AN=2;BaseQRankSum=1.031;DP=66;Dels=0.0;FS=0.0;HaplotypeScore=0.8321;MLEAC=1;MLEAF=0.5;MQ=42.0;MQ0=0;MQRankSum=-0.915;QD=19.5;ReadPosRankSum=-0.097	GT:AD:DP:GQ:PL	0/1:28,38:66:99:1315,0,888
chrVIII	121618	.	A	G	1073.77	PASS	AC=1;AF=0.5;AN=2;BaseQRankSum=2.088;DP=69;Dels=0.0;FS=4.801;HaplotypeScore=0.0;MLEAC=1;MLEAF=0.5;MQ=42.0;MQ0=0;MQRankSum=-0.066;QD=15.56;ReadPosRankSum=0.259	GT:AD:DP:GQ:PL	0/1:37,32:69:99:1102,0,1296
chrVIII	138654	.	G	A	1069.77	PASS	AC=1;AF=0.5;AN=2;BaseQRankSum=2.717;DP=53;Dels=0.0;FS=5.672;HaplotypeScore=0.9993;MLEAC=1;MLEAF=0.5;MQ=42.0;MQ0=0;MQRankSum=1.128;QD=20.18;ReadPosRankSum=-1.76	GT:AD:DP:GQ:PL	0/1:22,31:53:99:1098,0,693
chrVIII	150702	.	G	A	1294.77	PASS	AC=1;AF=0.5;AN=2;BaseQRankSum=0.293;DP=73;Dels=0.0;FS=0.0;HaplotypeScore=0.0;MLEAC=1;MLEAF=0.5;MQ=42.0;MQ0=0;MQRankSum=0.382;QD=17.74;ReadPosRankSum=-0.216	GT:AD:DP:GQ:PL	0/1:34,39:73:99:1323,0,1143
chrVIII	160555	.	C	T	1127.77	PASS	AC=1;AF=0.5;AN=2;BaseQRankSum=0.447;DP=74;Dels=0.0;FS=0.0;HaplotypeScore=0.8667;MLEAC=1;MLEAF=0.5;MQ=41.97;MQ0=0;MQRankSum=0.867;QD=15.24;ReadPosRankSum=0.414	GT:AD:DP:GQ:PL	0/1:38,35:73:99:1156,0,1318
chrVIII	161937	.	A	G	977.77	PASS	AC=1;AF=0.5;AN=2;BaseQRankSum=0.895;DP=59;Dels=0.0;FS=0.995;HaplotypeScore=0.0;MLEAC=1;MLEAF=0.5;MQ=42.0;MQ0=0;MQRankSum=-1.175;QD=16.57;ReadPosRankSum=0.132	GT:AD:DP:GQ:PL	0/1:28,30:58:99:1006,0,827
chrVIII	163928	.	G	A	1173.77	PASS	AC=1;AF=0.5;AN=2;BaseQRankSum=1.234;DP=74;Dels=0.0;FS=6.125;HaplotypeScore=0.0;MLEAC=1;MLEAF=0.5;MQ=42.0;MQ0=0;MQRankSum=-1.267;QD=15.86;ReadPosRankSum=0.336	GT:AD:DP:GQ:PL	0/1:39,35:74:99:1202,0,1321
chrVIII	177737	.	T	C	1185.77	PASS	AC=1;AF=0.5;AN=2;BaseQRankSum=0.113;DP=72;Dels=0.0;FS=4.46;HaplotypeScore=0.0;MLEAC=1;MLEAF=0.5;MQ=42.0;MQ0=0;MQRankSum=1.746;QD=16.47;ReadPosRankSum=0.789	GT:AD:DP:GQ:PL	0/1:37,35:72:99:1214,0,1273
chrVIII	177928	.	G	A	761.77	PASS	AC=1;AF=0.5;AN=2;BaseQRankSum=-2.308;DP=59;Dels=0.0;FS=0.0;HaplotypeScore=0.0;MLEAC=1;MLEAF=0.5;MQ=42.0;MQ0=0;MQRankSum=0.298;QD=12.91;ReadPosRankSum=-0.973	GT:AD:DP:GQ:PL	0/1:33,25:58:99:790,0,1159
chrVIII	180234	.	T	C	1158.77	PASS	AC=1;AF=0.5;AN=2;BaseQRankSum=1.842;DP=60;Dels=0.0;FS=3.613;HaplotypeScore=0.0;MLEAC=1;MLEAF=0.5;MQ=42.0;MQ0=0;MQRankSum=-0.351;QD=19.31;ReadPosRankSum=0.097	GT:AD:DP:GQ:PL	0/1:26,34:60:99:1187,0,845
chrVIII	185886	.	G	A	1360.77	PASS	AC=1;AF=0.5;AN=2;BaseQRankSum=0.783;DP=65;Dels=0.0;FS=0.97;HaplotypeScore=1.8455;MLEAC=1;MLEAF=0.5;MQ=42.0;MQ0=0;MQRankSum=-1.6;QD=20.93;ReadPosRankSum=0.194	GT:AD:DP:GQ:PL	0/1:26,39:65:99:1389,0,848
chrVIII	202134	.	G	A	1480.77	PASS	AC=1;AF=0.5;AN=2;BaseQRankSum=-0.738;DP=79;Dels=0.0;FS=0.0;HaplotypeScore=0.0;MLEAC=1;MLEAF=0.5;MQ=42.0;MQ0=0;MQRankSum=0.787;QD=18.74;ReadPosRankSum=-1.114	GT:AD:DP:GQ:PL	0/1:34,45:79:99:1509,0,1125
chrVIII	206508	.	A	G	1005.77	PASS	AC=1;AF=0.5;AN=2;BaseQRankSum=1.928;DP=65;Dels=0.0;FS=10.754;HaplotypeScore=0.0;MLEAC=1;MLEAF=0.5;MQ=42.0;MQ0=0;MQRankSum=-0.665;QD=15.47;ReadPosRankSum=-0.533	GT:AD:DP:GQ:PL	0/1:35,30:65:99:1034,0,1214
chrVIII	210176	.	C	T	1243.77	PASS	AC=1;AF=0.5;AN=2;BaseQRankSum=0.704;DP=81;Dels=0.0;FS=0.0;HaplotypeScore=0.0;MLEAC=1;MLEAF=0.5;MQ=42.0;MQ0=0;MQRankSum=0.534;QD=15.36;ReadPosRankSum=0.213	GT:AD:DP:GQ:PL	0/1:42,39:81:99:1272,0,1479
chrVIII	216122	.	T	C	9542.77	PASS	AC=2;AF=1.0;AN=2;BaseQRankSum=1.177;DP=249;Dels=0.0;FS=0.0;HaplotypeScore=1.7608;MLEAC=2;MLEAF=1.0;MQ=41.92;MQ0=0;MQRankSum=0.102;QD=29.26;ReadPosRankSum=1.613	GT:AD:DP:GQ:PL	1/1:4,245:249:99:9571,583,0
chrVIII	216655	.	G	A	1600.77	PASS	AC=1;AF=0.5;AN=2;BaseQRankSum=0.764;DP=94;Dels=0.0;FS=0.776;HaplotypeScore=0.0;MLEAC=1;MLEAF=0.5;MQ=42.0;MQ0=0;MQRankSum=0.552;QD=17.03;ReadPosRankSum=-0.386	GT:AD:DP:GQ:PL	0/1:47,47:94:99:1629,0,1628
chrVIII	217563	.	G	A	846.77	PASS	AC=1;AF=0.5;AN=2;BaseQRankSum=1.103;DP=59;Dels=0.0;FS=0.0;HaplotypeScore=0.0;MLEAC=1;MLEAF=0.5;MQ=42.0;MQ0=0;MQRankSum=-0.236;QD=14.35;ReadPosRankSum=-0.114	GT:AD:DP:GQ:PL	0/1:32,27:59:99:875,0,1092
chrVIII	222252	.	G	A	933.77	PASS	AC=1;AF=0.5;AN=2;BaseQRankSum=-0.915;DP=65;Dels=0.0;FS=2.108;HaplotypeScore=0.734;MLEAC=1;MLEAF=0.5;MQ=42.0;MQ0=0;MQRankSum=0.77;QD=14.37;ReadPosRankSum=-0.362	GT:AD:DP:GQ:PL	0/1:35,30:65:99:962,0,1199
chrVIII	223719	.	A	G	1260.77	PASS	AC=1;AF=0.5;AN=2;BaseQRankSum=2.442;DP=77;Dels=0.0;FS=0.0;HaplotypeScore=0.0;MLEAC=1;MLEAF=0.5;MQ=42.0;MQ0=0;MQRankSum=0.005;QD=16.37;ReadPosRankSum=-0.902	GT:AD:DP:GQ:PL	0/1:40,37:77:99:1289,0,1309
chrVIII	225693	.	T	C	1051.77	PASS	AC=1;AF=0.5;AN=2;BaseQRankSum=-0.612;DP=70;Dels=0.0;FS=0.0;HaplotypeScore=0.0;MLEAC=1;MLEAF=0.5;MQ=42.0;MQ0=0;MQRankSum=-0.729;QD=15.03;ReadPosRankSum=2.388	GT:AD:DP:GQ:PL	0/1:37,33:70:99:1080,0,1247
chrVIII	226874	.	C	T	903.77	PASS	AC=1;AF=0.5;AN=2;BaseQRankSum=-3.059;DP=63;Dels=0.0;FS=2.154;HaplotypeScore=0.734;MLEAC=1;MLEAF=0.5;MQ=42.0;MQ0=0;MQRankSum=-0.144;QD=14.35;ReadPosRankSum=-2.317	GT:AD:DP:GQ:PL	0/1:32,31:63:99:932,0,1079
chrVIII	235456	.	G	A	1100.77	PASS	AC=1;AF=0.5;AN=2;BaseQRankSum=-1.546;DP=66;Dels=0.0;FS=1.998;HaplotypeScore=0.0;MLEAC=1;MLEAF=0.5;MQ=42.0;MQ0=0;MQRankSum=-1.328;QD=16.68;ReadPosRankSum=1.315	GT:AD:DP:GQ:PL	0/1:32,34:66:99:1129,0,1076
chrVIII	244181	.	G	A	1181.77	PASS	AC=1;AF=0.5;AN=2;BaseQRankSum=1.73;DP=68;Dels=0.0;FS=0.0;HaplotypeScore=0.0;MLEAC=1;MLEAF=0.5;MQ=42.0;MQ0=0;MQRankSum=-1.08;QD=17.38;ReadPosRankSum=-0.564	GT:AD:DP:GQ:PL	0/1:33,35:68:99:1210,0,1107
chrVIII	256789	.	A	G	1019.77	PASS	AC=1;AF=0.5;AN=2;BaseQRankSum=0.998;DP=67;Dels=0.0;FS=4.79;HaplotypeScore=0.0;MLEAC=1;MLEAF=0.5;MQ=42.0;MQ0=0;MQRankSum=2.165;QD=15.22;ReadPosRankSum=1.425	GT:AD:DP:GQ:PL	0/1:35,32:67:99:1048,0,1214
chrVIII	265525	.	C	T	803.77	PASS	AC=1;AF=0.5;AN=2;BaseQRankSum=-1.087;DP=65;Dels=0.0;FS=0.962;HaplotypeScore=0.0;MLEAC=1;MLEAF=0.5;MQ=42.0;MQ0=0;MQRankSum=0.403;QD=12.37;ReadPosRankSum=1.059	GT:AD:DP:GQ:PL	0/1:38,26:64:99:832,0,1305
chrVIII	268729	.	A	G	1305.77	PASS	AC=1;AF=0.5;AN=2;BaseQRankSum=1.138;DP=65;Dels=0.0;FS=10.967;HaplotypeScore=0.0;MLEAC=1;MLEAF=0.5;MQ=42.0;MQ0=0;MQRankSum=-0.113;QD=20.09;ReadPosRankSum=1.391	GT:AD:DP:GQ:PL	0/1:27,38:65:99:1334,0,852
chrVIII	277741	.	A	G	1384.77	PASS	AC=1;AF=0.5;AN=2;BaseQRankSum=1.026;DP=71;Dels=0.0;FS=3.261;HaplotypeScore=0.0;MLEAC=1;MLEAF=0.5;MQ=42.0;MQ0=0;MQRankSum=1.235;QD=19.5;ReadPosRankSum=0.748	GT:AD:DP:GQ:PL	0/1:31,40:71:99:1413,0,974
chrVIII	280615	.	A	G	1157.77	PASS	AC=1;AF=0.5;AN=2;BaseQRankSum=-0.624;DP=58;Dels=0.0;FS=1.048;HaplotypeScore=0.9993;MLEAC=1;MLEAF=0.5;MQ=42.0;MQ0=0;MQRankSum=0.245;QD=19.96;ReadPosRankSum=-0.829	GT:AD:DP:GQ:PL	0/1:24,34:58:99:1186,0,784
chrVIII	302444	.	G	A	810.77	PASS	AC=1;AF=0.5;AN=2;BaseQRankSum=-2.119;DP=58;Dels=0.0;FS=3.683;HaplotypeScore=0.8667;MLEAC=1;MLEAF=0.5;MQ=42.0;MQ0=0;MQRankSum=-0.133;QD=13.98;ReadPosRankSum=1.008	GT:AD:DP:GQ:PL	0/1:32,26:58:99:839,0,1094
chrVIII	318442	.	G	A	808.77	PASS	AC=1;AF=0.5;AN=2;BaseQRankSum=-1.428;DP=55;Dels=0.0;FS=2.259;HaplotypeScore=0.0;MLEAC=1;MLEAF=0.5;MQ=42.0;MQ0=0;MQRankSum=-0.685;QD=14.7;ReadPosRankSum=0.33	GT:AD:DP:GQ:PL	0/1:30,25:55:99:837,0,1035
chrVIII	322745	.	G	A	1449.77	PASS	AC=1;AF=0.5;AN=2;BaseQRankSum=0.123;DP=75;Dels=0.0;FS=5.965;HaplotypeScore=1.5592;MLEAC=1;MLEAF=0.5;MQ=42.0;MQ0=0;MQRankSum=-0.422;QD=19.33;ReadPosRankSum=-1.019	GT:AD:DP:GQ:PL	0/1:33,42:75:99:1478,0,1110
chrVIII	331684	.	C	T	1152.77	PASS	AC=1;AF=0.5;AN=2;BaseQRankSum=0.217;DP=65;Dels=0.0;FS=8.581;HaplotypeScore=0.0;MLEAC=1;MLEAF=0.5;MQ=42.0;MQ0=0;MQRankSum=0.125;QD=17.73;ReadPosRankSum=0.913	GT:AD:DP:GQ:PL	0/1:31,34:65:99:1181,0,1064
chrVIII	332915	.	G	A	1017.77	PASS	AC=1;AF=0.5;AN=2;BaseQRankSum=-0.465;DP=55;Dels=0.0;FS=3.721;HaplotypeScore=0.8941;MLEAC=1;MLEAF=0.5;MQ=42.0;MQ0=0;MQRankSum=0.516;QD=18.5;ReadPosRankSum=1.564	GT:AD:DP:GQ:PL	0/1:25,30:55:99:1046,0,810
chrVIII	334747	.	G	A	970.77	PASS	AC=1;AF=0.5;AN=2;BaseQRankSum=-1.532;DP=77;Dels=0.0;FS=1.912;HaplotypeScore=0.0;MLEAC=1;MLEAF=0.5;MQ=42.0;MQ0=0;MQRankSum=0.763;QD=12.61;ReadPosRankSum=0.369	GT:AD:DP:GQ:PL	0/1:46,31:77:99:999,0,1661
chrVIII	349368	.	G	A	694.77	PASS	AC=1;AF=0.5;AN=2;BaseQRankSum=-1.075;DP=49;Dels=0.0;FS=0.0;HaplotypeScore=0.0;MLEAC=1;MLEAF=0.5;MQ=42.0;MQ0=0;MQRankSum=0.231;QD=14.18;ReadPosRankSum=0.271	GT:AD:DP:GQ:PL	0/1:27,22:49:99:723,0,960
chrVIII	355697	.	A	G	1457.77	PASS	AC=1;AF=0.5;AN=2;BaseQRankSum=2.551;DP=69;Dels=0.0;FS=0.0;HaplotypeScore=0.0;MLEAC=1;MLEAF=0.5;MQ=42.0;MQ0=0;MQRankSum=0.793;QD=21.13;ReadPosRankSum=-0.092	GT:AD:DP:GQ:PL	0/1:27,42:69:99:1486,0,858
chrVIII	364432	.	T	C	1066.77	PASS	AC=1;AF=0.5;AN=2;BaseQRankSum=0.616;DP=75;Dels=0.0;FS=1.943;HaplotypeScore=0.0;MLEAC=1;MLEAF=0.5;MQ=42.0;MQ0=0;MQRankSum=-0.431;QD=14.22;ReadPosRankSum=-0.802	GT:AD:DP:GQ:PL	0/1:42,32:74:99:1095,0,1491
chrVIII	367754	.	C	T	1144.77	PASS	AC=1;AF=0.5;AN=2;BaseQRankSum=1.019;DP=71;Dels=0.0;FS=0.0;HaplotypeScore=0.6651;MLEAC=1;MLEAF=0.5;MQ=42.0;MQ0=0;MQRankSum=-1.226;QD=16.12;ReadPosRankSum=-0.305	GT:AD:DP:GQ:PL	0/1:37,34:71:99:1173,0,1211
chrVIII	369166	.	G	A	1314.77	PASS	AC=1;AF=0.5;AN=2;BaseQRankSum=0.036;DP=77;Dels=0.0;FS=0.0;HaplotypeScore=2.4905;MLEAC=1;MLEAF=0.5;MQ=42.0;MQ0=0;MQRankSum=0.138;QD=17.07;ReadPosRankSum=-0.424	GT:AD:DP:GQ:PL	0/1:36,41:77:99:1343,0,1198
chrVIII	371369	.	G	A	1167.77	PASS	AC=1;AF=0.5;AN=2;BaseQRankSum=1.179;DP=57;Dels=0.0;FS=5.587;HaplotypeScore=0.0;MLEAC=1;MLEAF=0.5;MQ=42.0;MQ0=0;MQRankSum=-0.642;QD=20.49;ReadPosRankSum=-0.984	GT:AD:DP:GQ:PL	0/1:23,34:57:99:1196,0,736
chrVIII	371744	.	G	A	890.77	PASS	AC=1;AF=0.5;AN=2;BaseQRankSum=0.651;DP=50;Dels=0.0;FS=1.096;HaplotypeScore=0.9987;MLEAC=1;MLEAF=0.5;MQ=42.0;MQ0=0;MQRankSum=1.602;QD=17.82;ReadPosRankSum=-1.272	GT:AD:DP:GQ:PL	0/1:24,26:50:99:919,0,829
chrVIII	375957	.	G	A	1083.77	PASS	AC=1;AF=0.5;AN=2;BaseQRankSum=1.33;DP=65;Dels=0.0;FS=5.014;HaplotypeScore=0.8321;MLEAC=1;MLEAF=0.5;MQ=41.97;MQ0=0;MQRankSum=-0.188;QD=16.67;ReadPosRankSum=-0.591	GT:AD:DP:GQ:PL	0/1:31,33:65:99:1112,0,1042
chrVIII	403887	.	A	G	1264.77	PASS	AC=1;AF=0.5;AN=2;BaseQRankSum=-1.025;DP=80;Dels=0.0;FS=0.0;HaplotypeScore=0.0;MLEAC=1;MLEAF=0.5;MQ=42.0;MQ0=0;MQRankSum=0.149;QD=15.81;ReadPosRankSum=-2.603	GT:AD:DP:GQ:PL	0/1:40,40:80:99:1293,0,1368
chrVIII	406344	.	C	T	1165.77	PASS	AC=1;AF=0.5;AN=2;BaseQRankSum=1.661;DP=72;Dels=0.0;FS=1.962;HaplotypeScore=0.9832;MLEAC=1;MLEAF=0.5;MQ=42.0;MQ0=0;MQRankSum=0.884;QD=16.19;ReadPosRankSum=-1.537	GT:AD:DP:GQ:PL	0/1:36,36:72:99:1194,0,1228
chrVIII	408076	.	C	T	1212.77	PASS	AC=1;AF=0.5;AN=2;BaseQRankSum=0.616;DP=78;Dels=0.0;FS=7.448;HaplotypeScore=0.0;MLEAC=1;MLEAF=0.5;MQ=42.0;MQ0=0;MQRankSum=-1.158;QD=15.55;ReadPosRankSum=-0.536	GT:AD:DP:GQ:PL	0/1:42,36:78:99:1241,0,1452
chrVIII	411907	.	G	A	1484.77	PASS	AC=1;AF=0.5;AN=2;BaseQRankSum=-0.357;DP=80;Dels=0.0;FS=3.03;HaplotypeScore=0.0;MLEAC=1;MLEAF=0.5;MQ=42.0;MQ0=0;MQRankSum=-0.54;QD=18.56;ReadPosRankSum=0.473	GT:AD:DP:GQ:PL	0/1:37,43:80:99:1513,0,1247
chrVIII	421293	.	C	T	1298.77	PASS	AC=1;AF=0.5;AN=2;BaseQRankSum=-2.342;DP=75;Dels=0.0;FS=1.926;HaplotypeScore=0.0;MLEAC=1;MLEAF=0.5;MQ=42.0;MQ0=0;MQRankSum=0.165;QD=17.32;ReadPosRankSum=-0.526	GT:AD:DP:GQ:PL	0/1:35,40:75:99:1327,0,1179
chrVIII	421608	.	A	G	1349.77	PASS	AC=1;AF=0.5;AN=2;BaseQRankSum=0.009;DP=86;Dels=0.0;FS=0.0;HaplotypeScore=0.6651;MLEAC=1;MLEAF=0.5;MQ=42.0;MQ0=0;MQRankSum=-0.597;QD=15.69;ReadPosRankSum=1.176	GT:AD:DP:GQ:PL	0/1:45,41:86:99:1378,0,1438
chrVIII	432189	.	A	G	1139.77	PASS	AC=1;AF=0.5;AN=2;BaseQRankSum=0.211;DP=75;Dels=0.0;FS=0.0;HaplotypeScore=0.9332;MLEAC=1;MLEAF=0.5;MQ=41.97;MQ0=0;MQRankSum=-0.07;QD=15.2;ReadPosRankSum=-1.401	GT:AD:DP:GQ:PL	0/1:38,36:74:99:1168,0,1350
chrVIII	446930	.	G	A	1197.77	PASS	AC=1;AF=0.5;AN=2;BaseQRankSum=2.309;DP=70;Dels=0.0;FS=12.988;HaplotypeScore=1.8255;MLEAC=1;MLEAF=0.5;MQ=42.0;MQ0=0;MQRankSum=-0.875;QD=17.11;ReadPosRankSum=-0.112	GT:AD:DP:GQ:PL	0/1:34,36:70:99:1226,0,1157
chrVIII	457540	.	G	A	1412.77	PASS	AC=1;AF=0.5;AN=2;BaseQRankSum=-1.868;DP=78;Dels=0.0;FS=0.856;HaplotypeScore=0.0;MLEAC=1;MLEAF=0.5;MQ=42.0;MQ0=0;MQRankSum=0.345;QD=18.11;ReadPosRankSum=-0.89	GT:AD:DP:GQ:PL	0/1:33,44:77:99:1441,0,1105
chrVIII	463017	.	A	G	1462.77	PASS	AC=1;AF=0.5;AN=2;BaseQRankSum=1.129;DP=89;Dels=0.0;FS=7.015;HaplotypeScore=0.0;MLEAC=1;MLEAF=0.5;MQ=42.0;MQ0=0;MQRankSum=-0.144;QD=16.44;ReadPosRankSum=1.4	GT:AD:DP:GQ:PL	0/1:46,43:89:99:1491,0,1540
chrVIII	465414	.	T	C	975.77	PASS	AC=1;AF=0.5;AN=2;BaseQRankSum=3.066;DP=77;Dels=0.0;FS=14.653;HaplotypeScore=0.0;MLEAC=1;MLEAF=0.5;MQ=41.97;MQ0=0;MQRankSum=-1.06;QD=12.67;ReadPosRankSum=0.057	GT:AD:DP:GQ:PL	0/1:47,30:77:99:1004,0,1673
chrVIII	465662	.	C	T	247.77	PASS	AC=1;AF=0.5;AN=2;BaseQRankSum=2.446;DP=33;Dels=0.0;FS=0.0;HaplotypeScore=0.0;MLEAC=1;MLEAF=0.5;MQ=42.0;MQ0=0;MQRankSum=0.424;QD=7.51;ReadPosRankSum=-1.96	GT:AD:DP:GQ:PL	0/1:24,9:33:99:276,0,855
chrVIII	468126	.	G	A	1341.77	PASS	AC=1;AF=0.5;AN=2;BaseQRankSum=1.798;DP=76;Dels=0.0;FS=3.192;HaplotypeScore=0.0;MLEAC=1;MLEAF=0.5;MQ=42.0;MQ0=0;MQRankSum=0.499;QD=17.65;ReadPosRankSum=-0.094	GT:AD:DP:GQ:PL	0/1:37,39:76:99:1370,0,1266
chrVIII	473713	.	G	A	1058.77	PASS	AC=1;AF=0.5;AN=2;BaseQRankSum=-0.035;DP=78;Dels=0.0;FS=0.0;HaplotypeScore=0.9958;MLEAC=1;MLEAF=0.5;MQ=42.0;MQ0=0;MQRankSum=0.68;QD=13.57;ReadPosRankSum=0.922	GT:AD:DP:GQ:PL	0/1:44,34:78:99:1087,0,1543
chrVIII	479449	.	G	A	1598.77	PASS	AC=1;AF=0.5;AN=2;BaseQRankSum=-0.336;DP=88;Dels=0.0;FS=4.104;HaplotypeScore=0.0;MLEAC=1;MLEAF=0.5;MQ=41.74;MQ0=1;MQRankSum=0.524;QD=18.17;ReadPosRankSum=1.478	GT:AD:DP:GQ:PL	0/1:40,48:88:99:1627,0,1361
chrVIII	484779	.	G	A	1269.77	PASS	AC=1;AF=0.5;AN=2;BaseQRankSum=1.903;DP=73;Dels=0.0;FS=0.904;HaplotypeScore=0.0;MLEAC=1;MLEAF=0.5;MQ=42.0;MQ0=0;MQRankSum=1.859;QD=17.39;ReadPosRankSum=-1.131	GT:AD:DP:GQ:PL	0/1:36,37:73:99:1298,0,1202
chrVIII	486512	.	T	C	1450.77	PASS	AC=1;AF=0.5;AN=2;BaseQRankSum=1.251;DP=77;Dels=0.0;FS=0.88;HaplotypeScore=0.0;MLEAC=1;MLEAF=0.5;MQ=42.0;MQ0=0;MQRankSum=0.232;QD=18.84;ReadPosRankSum=-1.333	GT:AD:DP:GQ:PL	0/1:33,44:77:99:1479,0,1066
chrVIII	486562	.	C	T	1428.77	PASS	AC=1;AF=0.5;AN=2;BaseQRankSum=0.952;DP=74;Dels=0.0;FS=1.963;HaplotypeScore=0.0;MLEAC=1;MLEAF=0.5;MQ=42.0;MQ0=0;MQRankSum=0.864;QD=19.31;ReadPosRankSum=0.193	GT:AD:DP:GQ:PL	0/1:30,44:74:99:1457,0,981
chrVIII	489293	.	A	G	1307.77	PASS	AC=1;AF=0.5;AN=2;BaseQRankSum=1.684;DP=63;Dels=0.0;FS=2.237;HaplotypeScore=0.0;MLEAC=1;MLEAF=0.5;MQ=42.0;MQ0=0;MQRankSum=0.802;QD=20.76;ReadPosRankSum=-0.629	GT:AD:DP:GQ:PL	0/1:24,38:62:99:1336,0,760
chrVIII	489400	.	G	A	1258.77	PASS	AC=1;AF=0.5;AN=2;BaseQRankSum=-0.812;DP=73;Dels=0.0;FS=1.947;HaplotypeScore=0.0;MLEAC=1;MLEAF=0.5;MQ=42.0;MQ0=0;MQRankSum=1.176;QD=17.24;ReadPosRankSum=-0.447	GT:AD:DP:GQ:PL	0/1:35,38:73:99:1287,0,1211
chrVIII	491346	.	G	A	1200.77	PASS	AC=1;AF=0.5;AN=2;BaseQRankSum=0.907;DP=72;Dels=0.0;FS=3.246;HaplotypeScore=0.0;MLEAC=1;MLEAF=0.5;MQ=42.0;MQ0=0;MQRankSum=-0.501;QD=16.68;ReadPosRankSum=-0.434	GT:AD:DP:GQ:PL	0/1:36,36:72:99:1229,0,1235
chrVIII	493291	.	G	A	1215.77	PASS	AC=1;AF=0.5;AN=2;BaseQRankSum=-0.628;DP=77;Dels=0.0;FS=7.591;HaplotypeScore=0.8941;MLEAC=1;MLEAF=0.5;MQ=42.0;MQ0=0;MQRankSum=-0.342;QD=15.79;ReadPosRankSum=0.444	GT:AD:DP:GQ:PL	0/1:41,36:77:99:1244,0,1458
chrVIII	503058	.	G	A	879.77	PASS	AC=1;AF=0.5;AN=2;BaseQRankSum=0.299;DP=67;Dels=0.0;FS=4.983;HaplotypeScore=1.6643;MLEAC=1;MLEAF=0.5;MQ=42.0;MQ0=0;MQRankSum=0.528;QD=13.13;ReadPosRankSum=0.032	GT:AD:DP:GQ:PL	0/1:39,28:67:99:908,0,1310
chrVIII	508793	.	A	G	461.77	PASS	AC=1;AF=0.5;AN=2;BaseQRankSum=-1.585;DP=39;Dels=0.0;FS=0.0;HaplotypeScore=1.7319;MLEAC=1;MLEAF=0.5;MQ=42.0;MQ0=0;MQRankSum=-0.471;QD=11.84;ReadPosRankSum=0.585	GT:AD:DP:GQ:PL	0/1:23,16:39:99:490,0,739
chrVIII	512690	.	T	C	1266.77	PASS	AC=1;AF=0.5;AN=2;BaseQRankSum=1.905;DP=86;Dels=0.0;FS=1.771;HaplotypeScore=0.0;MLEAC=1;MLEAF=0.5;MQ=42.0;MQ0=0;MQRankSum=-1.419;QD=14.73;ReadPosRankSum=0.164	GT:AD:DP:GQ:PL	0/1:47,38:85:99:1295,0,1587
chrVIII	518196	.	C	T	1224.77	PASS	AC=1;AF=0.5;AN=2;BaseQRankSum=-0.724;DP=74;Dels=0.0;FS=0.0;HaplotypeScore=0.0;MLEAC=1;MLEAF=0.5;MQ=42.0;MQ0=0;MQRankSum=0.259;QD=16.55;ReadPosRankSum=-1.286	GT:AD:DP:GQ:PL	0/1:37,37:74:99:1253,0,1239
chrIX	26484	.	C	T	888.77	PASS	AC=1;AF=0.5;AN=2;BaseQRankSum=-1.317;DP=46;Dels=0.0;FS=8.629;HaplotypeScore=0.0;MLEAC=1;MLEAF=0.5;MQ=42.0;MQ0=0;MQRankSum=0.394;QD=19.32;ReadPosRankSum=1.407	GT:AD:DP:GQ:PL	0/1:18,28:46:99:917,0,561
chrIX	26928	.	C	T	756.77	PASS	AC=1;AF=0.5;AN=2;BaseQRankSum=-1.213;DP=55;Dels=0.0;FS=1.049;HaplotypeScore=0.0;MLEAC=1;MLEAF=0.5;MQ=42.0;MQ0=0;MQRankSum=1.977;QD=13.76;ReadPosRankSum=-0.314	GT:AD:DP:GQ:PL	0/1:31,24:55:99:785,0,1049
chrIX	36765	.	T	C	1148.77	PASS	AC=1;AF=0.5;AN=2;BaseQRankSum=0.096;DP=66;Dels=0.0;FS=0.954;HaplotypeScore=0.0;MLEAC=1;MLEAF=0.5;MQ=42.0;MQ0=0;MQRankSum=0.045;QD=17.41;ReadPosRankSum=-0.135	GT:AD:DP:GQ:PL	0/1:32,34:66:99:1177,0,1072
chrIX	42790	.	C	T	579.77	PASS	AC=1;AF=0.5;AN=2;BaseQRankSum=-0.677;DP=57;Dels=0.0;FS=9.964;HaplotypeScore=0.8667;MLEAC=1;MLEAF=0.5;MQ=42.0;MQ0=0;MQRankSum=1.396;QD=10.17;ReadPosRankSum=-0.242	GT:AD:DP:GQ:PL	0/1:37,20:57:99:608,0,1259
chrIX	43797	.	T	C	953.77	PASS	AC=1;AF=0.5;AN=2;BaseQRankSum=1.331;DP=63;Dels=0.0;FS=0.0;HaplotypeScore=0.0;MLEAC=1;MLEAF=0.5;MQ=42.0;MQ0=0;MQRankSum=0.696;QD=15.14;ReadPosRankSum=-0.021	GT:AD:DP:GQ:PL	0/1:34,29:63:99:982,0,1124
chrIX	46968	.	T	C	1118.77	PASS	AC=1;AF=0.5;AN=2;BaseQRankSum=0.507;DP=55;Dels=0.0;FS=1.067;HaplotypeScore=0.8667;MLEAC=1;MLEAF=0.5;MQ=42.0;MQ0=0;MQRankSum=-0.283;QD=20.34;ReadPosRankSum=0.318	GT:AD:DP:GQ:PL	0/1:22,33:55:99:1147,0,718
chrIX	47616	.	G	A	1376.77	PASS	AC=1;AF=0.5;AN=2;BaseQRankSum=0.682;DP=70;Dels=0.0;FS=16.46;HaplotypeScore=1.6828;MLEAC=1;MLEAF=0.5;MQ=42.0;MQ0=0;MQRankSum=1.252;QD=19.67;ReadPosRankSum=-0.718	GT:AD:DP:GQ:PL	0/1:30,40:70:99:1405,0,963
chrIX	47787	.	A	G	970.77	PASS	AC=1;AF=0.5;AN=2;BaseQRankSum=0.918;DP=56;Dels=0.0;FS=1.027;HaplotypeScore=0.9789;MLEAC=1;MLEAF=0.5;MQ=42.0;MQ0=0;MQRankSum=1.049;QD=17.34;ReadPosRankSum=1.722	GT:AD:DP:GQ:PL	0/1:27,29:56:99:999,0,913
chrIX	47871	.	C	T	725.77	PASS	AC=1;AF=0.5;AN=2;BaseQRankSum=0.529;DP=58;Dels=0.0;FS=3.997;HaplotypeScore=1.4725;MLEAC=1;MLEAF=0.5;MQ=42.0;MQ0=0;MQRankSum=0.545;QD=12.51;ReadPosRankSum=-0.838	GT:AD:DP:GQ:PL	0/1:34,23:57:99:754,0,1131
chrIX	50304	.	C	T	1147.77	PASS	AC=1;AF=0.5;AN=2;BaseQRankSum=0.666;DP=70;Dels=0.0;FS=0.0;HaplotypeScore=0.9979;MLEAC=1;MLEAF=0.5;MQ=42.0;MQ0=0;MQRankSum=-0.954;QD=16.4;ReadPosRankSum=-0.066	GT:AD:DP:GQ:PL	0/1:34,35:69:99:1176,0,1142
chrIX	55274	.	C	T	806.77	PASS	AC=1;AF=0.5;AN=2;BaseQRankSum=1.447;DP=52;Dels=0.0;FS=1.05;HaplotypeScore=0.0;MLEAC=1;MLEAF=0.5;MQ=42.0;MQ0=0;MQRankSum=0.714;QD=15.51;ReadPosRankSum=0.989	GT:AD:DP:GQ:PL	0/1:27,25:52:99:835,0,841
chrIX	59302	.	C	T	997.77	PASS	AC=1;AF=0.5;AN=2;BaseQRankSum=1.276;DP=68;Dels=0.0;FS=2.021;HaplotypeScore=0.0;MLEAC=1;MLEAF=0.5;MQ=42.0;MQ0=0;MQRankSum=0.698;QD=14.67;ReadPosRankSum=0.685	GT:AD:DP:GQ:PL	0/1:36,31:67:99:1026,0,1273
chrIX	64628	.	C	T	1059.77	PASS	AC=1;AF=0.5;AN=2;BaseQRankSum=0.42;DP=63;Dels=0.0;FS=0.0;HaplotypeScore=0.0;MLEAC=1;MLEAF=0.5;MQ=42.0;MQ0=0;MQRankSum=0.145;QD=16.82;ReadPosRankSum=-0.736	GT:AD:DP:GQ:PL	0/1:30,33:63:99:1088,0,1042
chrIX	70213	.	C	T	1167.77	PASS	AC=1;AF=0.5;AN=2;BaseQRankSum=0.823;DP=74;Dels=0.0;FS=10.001;HaplotypeScore=0.0;MLEAC=1;MLEAF=0.5;MQ=42.0;MQ0=0;MQRankSum=1.673;QD=15.78;ReadPosRankSum=-1.375	GT:AD:DP:GQ:PL	0/1:38,35:73:99:1196,0,1274
chrIX	71296	.	C	T	1454.77	PASS	AC=1;AF=0.5;AN=2;BaseQRankSum=-0.105;DP=83;Dels=0.0;FS=0.845;HaplotypeScore=0.0;MLEAC=1;MLEAF=0.5;MQ=42.0;MQ0=0;MQRankSum=1.227;QD=17.53;ReadPosRankSum=-1.711	GT:AD:DP:GQ:PL	0/1:39,44:83:99:1483,0,1312
chrIX	72492	.	G	A	1204.77	PASS	AC=1;AF=0.5;AN=2;BaseQRankSum=0.39;DP=60;Dels=0.0;FS=2.317;HaplotypeScore=0.0;MLEAC=1;MLEAF=0.5;MQ=42.0;MQ0=0;MQRankSum=-0.36;QD=20.08;ReadPosRankSum=0.27	GT:AD:DP:GQ:PL	0/1:25,35:60:99:1233,0,829
chrIX	80069	.	T	C	1063.77	PASS	AC=1;AF=0.5;AN=2;BaseQRankSum=1.294;DP=69;Dels=0.0;FS=0.0;HaplotypeScore=0.0;MLEAC=1;MLEAF=0.5;MQ=41.79;MQ0=0;MQRankSum=0.319;QD=15.42;ReadPosRankSum=-1.522	GT:AD:DP:GQ:PL	0/1:37,32:69:99:1092,0,1259
chrIX	80958	.	T	C	1596.77	PASS	AC=1;AF=0.5;AN=2;BaseQRankSum=0.389;DP=81;Dels=0.0;FS=1.871;HaplotypeScore=0.0;MLEAC=1;MLEAF=0.5;MQ=42.0;MQ0=0;MQRankSum=-0.216;QD=19.71;ReadPosRankSum=-0.187	GT:AD:DP:GQ:PL	0/1:33,48:81:99:1625,0,1070
chrIX	81164	.	T	C	915.77	PASS	AC=1;AF=0.5;AN=2;BaseQRankSum=1.27;DP=69;Dels=0.0;FS=8.543;HaplotypeScore=0.0;MLEAC=1;MLEAF=0.5;MQ=42.0;MQ0=0;MQRankSum=-0.906;QD=13.27;ReadPosRankSum=0.371	GT:AD:DP:GQ:PL	0/1:40,29:69:99:944,0,1415
chrIX	86007	.	T	C	755.77	PASS	AC=1;AF=0.5;AN=2;BaseQRankSum=-1.748;DP=64;Dels=0.0;FS=0.987;HaplotypeScore=0.7887;MLEAC=1;MLEAF=0.5;MQ=42.0;MQ0=0;MQRankSum=-0.702;QD=11.81;ReadPosRankSum=-0.372	GT:AD:DP:GQ:PL	0/1:39,25:64:99:784,0,1355
chrIX	88956	.	C	T	1328.77	PASS	AC=1;AF=0.5;AN=2;BaseQRankSum=1.686;DP=72;Dels=0.0;FS=0.901;HaplotypeScore=0.9867;MLEAC=1;MLEAF=0.5;MQ=42.0;MQ0=0;MQRankSum=-0.525;QD=18.46;ReadPosRankSum=-0.976	GT:AD:DP:GQ:PL	0/1:34,38:72:99:1357,0,1153
chrIX	89697	.	C	T	1196.77	PASS	AC=1;AF=0.5;AN=2;BaseQRankSum=1.997;DP=70;Dels=0.0;FS=15.136;HaplotypeScore=0.5784;MLEAC=1;MLEAF=0.5;MQ=42.0;MQ0=0;MQRankSum=1.222;QD=17.1;ReadPosRankSum=-0.2	GT:AD:DP:GQ:PL	0/1:35,35:70:99:1225,0,1217
chrIX	90677	.	C	T	1046.77	PASS	AC=1;AF=0.5;AN=2;BaseQRankSum=-0.685;DP=64;Dels=0.0;FS=0.962;HaplotypeScore=0.0;MLEAC=1;MLEAF=0.5;MQ=42.0;MQ0=0;MQRankSum=-0.873;QD=16.36;ReadPosRankSum=1.196	GT:AD:DP:GQ:PL	0/1:31,33:64:99:1075,0,1057
chrIX	92227	.	C	T	1039.77	PASS	AC=1;AF=0.5;AN=2;BaseQRankSum=0.047;DP=58;Dels=0.0;FS=0.0;HaplotypeScore=0.0;MLEAC=1;MLEAF=0.5;MQ=42.0;MQ0=0;MQRankSum=1.2;QD=17.93;ReadPosRankSum=0.218	GT:AD:DP:GQ:PL	0/1:27,31:58:99:1068,0,916
chrIX	95147	.	C	T	1025.77	PASS	AC=1;AF=0.5;AN=2;BaseQRankSum=-1.726;DP=61;Dels=0.0;FS=2.149;HaplotypeScore=0.0;MLEAC=1;MLEAF=0.5;MQ=42.0;MQ0=0;MQRankSum=-1.191;QD=16.82;ReadPosRankSum=-0.455	GT:AD:DP:GQ:PL	0/1:29,32:61:99:1054,0,926
chrIX	99776	.	C	T	620.77	PASS	AC=1;AF=0.5;AN=2;BaseQRankSum=-0.55;DP=62;Dels=0.0;FS=1.027;HaplotypeScore=0.0;MLEAC=1;MLEAF=0.5;MQ=42.0;MQ0=0;MQRankSum=-0.773;QD=10.01;ReadPosRankSum=0.595	GT:AD:DP:GQ:PL	0/1:41,21:62:99:649,0,1448
chrIX	101503	.	C	T	1326.77	PASS	AC=1;AF=0.5;AN=2;BaseQRankSum=3.064;DP=82;Dels=0.0;FS=11.193;HaplotypeScore=0.0;MLEAC=1;MLEAF=0.5;MQ=42.0;MQ0=0;MQRankSum=1.356;QD=16.18;ReadPosRankSum=-1.188	GT:AD:DP:GQ:PL	0/1:43,39:82:99:1355,0,1385
chrIX	106677	.	G	A	1263.77	PASS	AC=1;AF=0.5;AN=2;BaseQRankSum=-1.174;DP=66;Dels=0.0;FS=0.0;HaplotypeScore=0.6651;MLEAC=1;MLEAF=0.5;MQ=42.0;MQ0=0;MQRankSum=1.291;QD=19.15;ReadPosRankSum=-1.641	GT:AD:DP:GQ:PL	0/1:28,38:66:99:1292,0,932
chrIX	111881	.	G	A	1546.77	PASS	AC=1;AF=0.5;AN=2;BaseQRankSum=2.417;DP=86;Dels=0.0;FS=0.873;HaplotypeScore=0.0;MLEAC=1;MLEAF=0.5;MQ=42.0;MQ0=0;MQRankSum=0.762;QD=17.99;ReadPosRankSum=0.409	GT:AD:DP:GQ:PL	0/1:40,45:85:99:1575,0,1352
chrIX	121083	.	T	C	1351.77	PASS	AC=1;AF=0.5;AN=2;BaseQRankSum=2.45;DP=69;Dels=0.0;FS=0.939;HaplotypeScore=0.0;MLEAC=1;MLEAF=0.5;MQ=42.0;MQ0=0;MQRankSum=0.626;QD=19.59;ReadPosRankSum=0.249	GT:AD:DP:GQ:PL	0/1:29,40:69:99:1380,0,878
chrIX	126361	.	T	C	1090.77	PASS	AC=1;AF=0.5;AN=2;BaseQRankSum=-0.252;DP=86;Dels=0.0;FS=0.864;HaplotypeScore=0.0;MLEAC=1;MLEAF=0.5;MQ=42.0;MQ0=0;MQRankSum=1.02;QD=12.68;ReadPosRankSum=0.49	GT:AD:DP:GQ:PL	0/1:52,34:86:99:1119,0,1824
chrIX	127954	.	C	T	955.77	PASS	AC=1;AF=0.5;AN=2;BaseQRankSum=1.095;DP=47;Dels=0.0;FS=1.134;HaplotypeScore=0.0;MLEAC=1;MLEAF=0.5;MQ=42.0;MQ0=0;MQRankSum=0.661;QD=20.34;ReadPosRankSum=1.03	GT:AD:DP:GQ:PL	0/1:19,28:47:99:984,0,574
chrIX	131020	.	T	C	990.77	PASS	AC=1;AF=0.5;AN=2;BaseQRankSum=0.103;DP=63;Dels=0.0;FS=0.0;HaplotypeScore=0.0;MLEAC=1;MLEAF=0.5;MQ=42.0;MQ0=0;MQRankSum=0.819;QD=15.73;ReadPosRankSum=-0.805	GT:AD:DP:GQ:PL	0/1:33,30:63:99:1019,0,1139
chrIX	131052	.	T	C	1130.77	PASS	AC=1;AF=0.5;AN=2;BaseQRankSum=0.929;DP=57;Dels=0.0;FS=3.633;HaplotypeScore=0.0;MLEAC=1;MLEAF=0.5;MQ=42.0;MQ0=0;MQRankSum=0.493;QD=19.84;ReadPosRankSum=0.299	GT:AD:DP:GQ:PL	0/1:24,33:57:99:1159,0,795
chrIX	132776	.	T	C	964.77	PASS	AC=1;AF=0.5;AN=2;BaseQRankSum=0.373;DP=62;Dels=0.0;FS=6.637;HaplotypeScore=0.0;MLEAC=1;MLEAF=0.5;MQ=42.0;MQ0=0;MQRankSum=0.754;QD=15.56;ReadPosRankSum=-0.486	GT:AD:DP:GQ:PL	0/1:32,30:62:99:993,0,1072
chrIX	136886	.	G	A	916.77	PASS	AC=1;AF=0.5;AN=2;BaseQRankSum=0.848;DP=63;Dels=0.0;FS=0.0;HaplotypeScore=0.0;MLEAC=1;MLEAF=0.5;MQ=42.0;MQ0=0;MQRankSum=-0.834;QD=14.55;ReadPosRankSum=0.903	GT:AD:DP:GQ:PL	0/1:34,29:63:99:945,0,1121
chrIX	141478	.	G	A	2419.77	PASS	AC=2;AF=1.0;AN=2;DP=61;Dels=0.0;FS=0.0;HaplotypeScore=0.0;MLEAC=2;MLEAF=1.0;MQ=42.0;MQ0=0;QD=29.95	GT:AD:DP:GQ:PL	1/1:0,61:61:99:2448,184,0
chrIX	173094	.	C	T	1272.77	PASS	AC=1;AF=0.5;AN=2;BaseQRankSum=0.302;DP=75;Dels=0.0;FS=0.0;HaplotypeScore=0.0;MLEAC=1;MLEAF=0.5;MQ=42.0;MQ0=0;MQRankSum=0.313;QD=16.97;ReadPosRankSum=0.609	GT:AD:DP:GQ:PL	0/1:38,37:75:99:1301,0,1278
chrIX	174422	.	C	T	992.77	PASS	AC=1;AF=0.5;AN=2;BaseQRankSum=2.359;DP=72;Dels=0.0;FS=24.211;HaplotypeScore=0.9159;MLEAC=1;MLEAF=0.5;MQ=42.0;MQ0=0;MQRankSum=-0.12;QD=13.79;ReadPosRankSum=1.513	GT:AD:DP:GQ:PL	0/1:42,30:72:99:1021,0,1382
chrIX	174525	.	A	G	1552.77	PASS	AC=1;AF=0.5;AN=2;BaseQRankSum=-1.723;DP=83;Dels=0.0;FS=1.786;HaplotypeScore=0.0;MLEAC=1;MLEAF=0.5;MQ=42.0;MQ0=0;MQRankSum=-1.76;QD=18.71;ReadPosRankSum=1.401	GT:AD:DP:GQ:PL	0/1:36,47:83:99:1581,0,1222
chrIX	176757	.	C	T	1363.77	PASS	AC=1;AF=0.5;AN=2;BaseQRankSum=0.259;DP=59;Dels=0.0;FS=17.004;HaplotypeScore=0.0;MLEAC=1;MLEAF=0.5;MQ=42.0;MQ0=0;MQRankSum=0.209;QD=23.11;ReadPosRankSum=0.494	GT:AD:DP:GQ:PL	0/1:17,42:59:99:1392,0,512
chrIX	178332	.	T	C	1040.77	PASS	AC=1;AF=0.5;AN=2;BaseQRankSum=0.334;DP=53;Dels=0.0;FS=0.0;HaplotypeScore=0.0;MLEAC=1;MLEAF=0.5;MQ=42.0;MQ0=0;MQRankSum=-1.11;QD=19.64;ReadPosRankSum=0.352	GT:AD:DP:GQ:PL	0/1:22,31:53:99:1069,0,653
chrIX	186952	.	C	T	1125.77	PASS	AC=1;AF=0.5;AN=2;BaseQRankSum=-0.946;DP=70;Dels=0.0;FS=0.0;HaplotypeScore=0.734;MLEAC=1;MLEAF=0.5;MQ=42.0;MQ0=0;MQRankSum=0.958;QD=16.08;ReadPosRankSum=-1.005	GT:AD:DP:GQ:PL	0/1:36,34:70:99:1154,0,1234
chrIX	194988	.	G	A	1370.77	PASS	AC=1;AF=0.5;AN=2;BaseQRankSum=0.945;DP=71;Dels=0.0;FS=14.784;HaplotypeScore=0.0;MLEAC=1;MLEAF=0.5;MQ=42.0;MQ0=0;MQRankSum=1.188;QD=19.31;ReadPosRankSum=-1.583	GT:AD:DP:GQ:PL	0/1:31,40:71:99:1399,0,1050
chrIX	201575	.	C	T	1367.77	PASS	AC=1;AF=0.5;AN=2;BaseQRankSum=0.339;DP=82;Dels=0.0;FS=5.56;HaplotypeScore=1.79;MLEAC=1;MLEAF=0.5;MQ=42.0;MQ0=0;MQRankSum=0.246;QD=16.68;ReadPosRankSum=-0.849	GT:AD:DP:GQ:PL	0/1:42,40:82:99:1396,0,1470
chrIX	227727	.	G	A	906.77	PASS	AC=1;AF=0.5;AN=2;BaseQRankSum=-0.298;DP=68;Dels=0.0;FS=3.35;HaplotypeScore=0.0;MLEAC=1;MLEAF=0.5;MQ=42.0;MQ0=0;MQRankSum=-1.463;QD=13.33;ReadPosRankSum=-0.57	GT:AD:DP:GQ:PL	0/1:39,29:68:99:935,0,1369
chrIX	229736	.	C	T	1022.77	PASS	AC=1;AF=0.5;AN=2;BaseQRankSum=0.68;DP=82;Dels=0.0;FS=0.853;HaplotypeScore=0.0;MLEAC=1;MLEAF=0.5;MQ=42.0;MQ0=0;MQRankSum=0.832;QD=12.47;ReadPosRankSum=0.09	GT:AD:DP:GQ:PL	0/1:50,32:82:99:1051,0,1771
chrIX	241482	.	G	A	1653.77	PASS	AC=2;AF=1.0;AN=2;DP=45;Dels=0.0;FS=0.0;HaplotypeScore=0.0;MLEAC=2;MLEAF=1.0;MQ=41.06;MQ0=2;QD=25.69	GT:AD:DP:GQ:PL	1/1:0,44:44:99:1682,126,0
chrIX	245063	.	C	T	1249.77	PASS	AC=1;AF=0.5;AN=2;BaseQRankSum=1.427;DP=72;Dels=0.0;FS=1.055;HaplotypeScore=0.8941;MLEAC=1;MLEAF=0.5;MQ=42.0;MQ0=0;MQRankSum=0.795;QD=17.36;ReadPosRankSum=-0.852	GT:AD:DP:GQ:PL	0/1:34,38:72:99:1278,0,1153
chrIX	251204	.	C	T	1156.77	PASS	AC=1;AF=0.5;AN=2;BaseQRankSum=1.662;DP=63;Dels=0.0;FS=2.122;HaplotypeScore=0.0;MLEAC=1;MLEAF=0.5;MQ=41.97;MQ0=0;MQRankSum=-0.034;QD=18.36;ReadPosRankSum=0.379	GT:AD:DP:GQ:PL	0/1:29,34:63:99:1185,0,958
chrIX	253157	.	T	C	503.77	PASS	AC=1;AF=0.5;AN=2;BaseQRankSum=0.613;DP=35;Dels=0.0;FS=22.839;HaplotypeScore=0.0;MLEAC=1;MLEAF=0.5;MQ=42.0;MQ0=0;MQRankSum=0.646;QD=14.39;ReadPosRankSum=1.374	GT:AD:DP:GQ:PL	0/1:19,16:35:99:532,0,598
chrIX	254198	.	C	T	947.77	PASS	AC=1;AF=0.5;AN=2;BaseQRankSum=-3.604;DP=51;Dels=0.0;FS=4.122;HaplotypeScore=0.0;MLEAC=1;MLEAF=0.5;MQ=42.0;MQ0=0;MQRankSum=0.029;QD=18.58;ReadPosRankSum=0.105	GT:AD:DP:GQ:PL	0/1:22,29:51:99:976,0,711
chrIX	256723	.	G	A	1113.77	PASS	AC=1;AF=0.5;AN=2;BaseQRankSum=1.671;DP=70;Dels=0.0;FS=6.382;HaplotypeScore=0.0;MLEAC=1;MLEAF=0.5;MQ=42.0;MQ0=0;MQRankSum=0.6;QD=15.91;ReadPosRankSum=0.577	GT:AD:DP:GQ:PL	0/1:37,33:70:99:1142,0,1305
chrIX	258730	.	G	A	1008.77	PASS	AC=1;AF=0.5;AN=2;BaseQRankSum=-1.753;DP=59;Dels=0.0;FS=17.164;HaplotypeScore=0.0;MLEAC=1;MLEAF=0.5;MQ=42.0;MQ0=0;MQRankSum=-0.797;QD=17.1;ReadPosRankSum=0.66	GT:AD:DP:GQ:PL	0/1:28,31:59:99:1037,0,957
chrIX	263537	.	T	A	248.77	PASS	AC=1;AF=0.5;AN=2;BaseQRankSum=1.778;DP=55;Dels=0.0;FS=34.513;HaplotypeScore=4.9729;MLEAC=1;MLEAF=0.5;MQ=42.0;MQ0=0;MQRankSum=-0.494;QD=4.52;ReadPosRankSum=4.029	GT:AD:DP:GQ:PL	0/1:44,11:55:99:277,0,1537
chrIX	264624	.	G	A	1592.77	PASS	AC=1;AF=0.5;AN=2;BaseQRankSum=-1.088;DP=105;Dels=0.0;FS=4.813;HaplotypeScore=0.0;MLEAC=1;MLEAF=0.5;MQ=42.0;MQ0=0;MQRankSum=-0.427;QD=15.17;ReadPosRankSum=-0.465	GT:AD:DP:GQ:PL	0/1:55,50:105:99:1621,0,1932
chrIX	266392	.	C	T	910.77	PASS	AC=1;AF=0.5;AN=2;BaseQRankSum=0.517;DP=63;Dels=0.0;FS=0.0;HaplotypeScore=0.0;MLEAC=1;MLEAF=0.5;MQ=42.0;MQ0=0;MQRankSum=0.945;QD=14.46;ReadPosRankSum=0.986	GT:AD:DP:GQ:PL	0/1:34,29:63:99:939,0,1200
chrIX	269081	.	C	T	1112.77	PASS	AC=1;AF=0.5;AN=2;BaseQRankSum=-0.599;DP=65;Dels=0.0;FS=0.938;HaplotypeScore=0.0;MLEAC=1;MLEAF=0.5;MQ=42.0;MQ0=0;MQRankSum=-0.362;QD=17.12;ReadPosRankSum=2.033	GT:AD:DP:GQ:PL	0/1:30,35:65:99:1141,0,1000
chrIX	276838	.	T	C	977.77	PASS	AC=1;AF=0.5;AN=2;BaseQRankSum=1.264;DP=85;Dels=0.0;FS=9.435;HaplotypeScore=0.9832;MLEAC=1;MLEAF=0.5;MQ=41.98;MQ0=0;MQRankSum=-0.269;QD=11.5;ReadPosRankSum=0.269	GT:AD:DP:GQ:PL	0/1:54,31:85:99:1006,0,1826
chrIX	281530	.	T	C	1344.77	PASS	AC=1;AF=0.5;AN=2;BaseQRankSum=0.627;DP=77;Dels=0.0;FS=1.865;HaplotypeScore=1.7046;MLEAC=1;MLEAF=0.5;MQ=42.0;MQ0=0;MQRankSum=-0.097;QD=17.46;ReadPosRankSum=-1.218	GT:AD:DP:GQ:PL	0/1:38,39:77:99:1373,0,1303
chrIX	292532	.	T	C	1660.77	PASS	AC=1;AF=0.5;AN=2;BaseQRankSum=-0.488;DP=81;Dels=0.0;FS=5.829;HaplotypeScore=0.0;MLEAC=1;MLEAF=0.5;MQ=42.0;MQ0=0;MQRankSum=0.469;QD=20.5;ReadPosRankSum=-0.633	GT:AD:DP:GQ:PL	0/1:32,49:81:99:1689,0,1046
chrIX	298442	.	G	A	699.77	PASS	AC=1;AF=0.5;AN=2;BaseQRankSum=-0.612;DP=62;Dels=0.0;FS=12.674;HaplotypeScore=0.0;MLEAC=1;MLEAF=0.5;MQ=42.0;MQ0=0;MQRankSum=-0.102;QD=11.29;ReadPosRankSum=-0.641	GT:AD:DP:GQ:PL	0/1:39,23:62:99:728,0,1382
chrIX	300575	.	C	A	1065.77	PASS	AC=1;AF=0.5;AN=2;BaseQRankSum=2.816;DP=52;Dels=0.0;FS=43.044;HaplotypeScore=0.9983;MLEAC=1;MLEAF=0.5;MQ=40.51;MQ0=0;MQRankSum=1.231;QD=20.5;ReadPosRankSum=-0.149	GT:AD:DP:GQ:PL	0/1:21,31:52:99:1094,0,636
chrIX	304148	.	C	T	1525.77	PASS	AC=1;AF=0.5;AN=2;BaseQRankSum=1.103;DP=84;Dels=0.0;FS=0.825;HaplotypeScore=0.0;MLEAC=1;MLEAF=0.5;MQ=42.0;MQ0=0;MQRankSum=2.278;QD=18.16;ReadPosRankSum=-0.045	GT:AD:DP:GQ:PL	0/1:39,45:84:99:1554,0,1332
chrIX	306471	.	G	A	891.77	PASS	AC=1;AF=0.5;AN=2;BaseQRankSum=1.277;DP=69;Dels=0.0;FS=0.0;HaplotypeScore=0.0;MLEAC=1;MLEAF=0.5;MQ=42.0;MQ0=0;MQRankSum=0.226;QD=12.92;ReadPosRankSum=-0.642	GT:AD:DP:GQ:PL	0/1:41,28:69:99:920,0,1427
chrIX	310083	.	T	C	1086.77	PASS	AC=1;AF=0.5;AN=2;BaseQRankSum=1.022;DP=68;Dels=0.0;FS=0.0;HaplotypeScore=0.8321;MLEAC=1;MLEAF=0.5;MQ=41.78;MQ0=0;MQRankSum=0.132;QD=15.98;ReadPosRankSum=2.214	GT:AD:DP:GQ:PL	0/1:33,34:67:99:1115,0,1000
chrIX	311734	.	G	A	872.77	PASS	AC=1;AF=0.5;AN=2;BaseQRankSum=-0.978;DP=68;Dels=0.0;FS=0.0;HaplotypeScore=0.9332;MLEAC=1;MLEAF=0.5;MQ=42.0;MQ0=0;MQRankSum=-0.567;QD=12.83;ReadPosRankSum=2.386	GT:AD:DP:GQ:PL	0/1:40,28:68:99:901,0,1377
chrIX	313417	.	G	A	1250.77	PASS	AC=1;AF=0.5;AN=2;BaseQRankSum=1.352;DP=74;Dels=0.0;FS=6.297;HaplotypeScore=0.734;MLEAC=1;MLEAF=0.5;MQ=42.0;MQ0=0;MQRankSum=-0.653;QD=16.9;ReadPosRankSum=-1.352	GT:AD:DP:GQ:PL	0/1:35,37:73:99:1279,0,1184
chrIX	315113	.	G	A	1435.77	PASS	AC=1;AF=0.5;AN=2;BaseQRankSum=-0.677;DP=78;Dels=0.0;FS=0.839;HaplotypeScore=0.0;MLEAC=1;MLEAF=0.5;MQ=42.0;MQ0=0;MQRankSum=0.005;QD=18.41;ReadPosRankSum=-0.406	GT:AD:DP:GQ:PL	0/1:36,42:78:99:1464,0,1222
chrIX	315813	.	A	G	871.77	PASS	AC=1;AF=0.5;AN=2;BaseQRankSum=0.586;DP=59;Dels=0.0;FS=0.0;HaplotypeScore=0.5784;MLEAC=1;MLEAF=0.5;MQ=42.0;MQ0=0;MQRankSum=1.818;QD=14.78;ReadPosRankSum=0.023	GT:AD:DP:GQ:PL	0/1:32,27:59:99:900,0,1110
chrIX	319106	.	C	T	1063.77	PASS	AC=1;AF=0.5;AN=2;BaseQRankSum=-1.931;DP=71;Dels=0.0;FS=0.0;HaplotypeScore=0.0;MLEAC=1;MLEAF=0.5;MQ=42.0;MQ0=0;MQRankSum=-0.513;QD=14.98;ReadPosRankSum=-0.19	GT:AD:DP:GQ:PL	0/1:38,33:71:99:1092,0,1337
chrIX	387441	.	C	T	1229.77	PASS	AC=1;AF=0.5;AN=2;BaseQRankSum=1.886;DP=70;Dels=0.0;FS=1.99;HaplotypeScore=0.0;MLEAC=1;MLEAF=0.5;MQ=42.0;MQ0=0;MQRankSum=-0.347;QD=17.57;ReadPosRankSum=0.347	GT:AD:DP:GQ:PL	0/1:34,36:70:99:1258,0,1095
chrIX	400011	.	G	A	1719.77	PASS	AC=1;AF=0.5;AN=2;BaseQRankSum=1.042;DP=90;Dels=0.0;FS=1.722;HaplotypeScore=2.7579;MLEAC=1;MLEAF=0.5;MQ=42.0;MQ0=0;MQRankSum=0.814;QD=19.11;ReadPosRankSum=-0.782	GT:AD:DP:GQ:PL	0/1:39,51:90:99:1748,0,1109
chrIX	400162	.	A	G	1237.77	PASS	AC=1;AF=0.5;AN=2;BaseQRankSum=1.555;DP=77;Dels=0.0;FS=4.375;HaplotypeScore=1.4725;MLEAC=1;MLEAF=0.5;MQ=42.0;MQ0=0;MQRankSum=-1.575;QD=16.07;ReadPosRankSum=0.709	GT:AD:DP:GQ:PL	0/1:40,37:77:99:1266,0,1367
chrIX	416254	.	G	A	957.77	PASS	AC=1;AF=0.5;AN=2;BaseQRankSum=-0.75;DP=63;Dels=0.0;FS=2.104;HaplotypeScore=2.7878;MLEAC=1;MLEAF=0.5;MQ=42.0;MQ0=0;MQRankSum=-2.071;QD=15.2;ReadPosRankSum=0.846	GT:AD:DP:GQ:PL	0/1:33,30:63:99:986,0,1141
chrIX	428350	.	A	G	2493.77	PASS	AC=2;AF=1.0;AN=2;DP=73;Dels=0.0;FS=0.0;HaplotypeScore=0.0;MLEAC=2;MLEAF=1.0;MQ=40.07;MQ0=0;QD=34.16	GT:AD:DP:GQ:PL	1/1:0,73:73:99:2522,208,0
chrIX	430347	.	T	C	984.77	PASS	AC=1;AF=0.5;AN=2;BaseQRankSum=0.183;DP=54;Dels=0.0;FS=7.729;HaplotypeScore=0.0;MLEAC=1;MLEAF=0.5;MQ=42.0;MQ0=0;MQRankSum=0.74;QD=18.24;ReadPosRankSum=0.357	GT:AD:DP:GQ:PL	0/1:24,30:54:99:1013,0,819
chrX	21196	.	G	A	702.77	PASS	AC=1;AF=0.5;AN=2;BaseQRankSum=0.155;DP=48;Dels=0.0;FS=1.121;HaplotypeScore=0.0;MLEAC=1;MLEAF=0.5;MQ=40.85;MQ0=0;MQRankSum=0.735;QD=14.64;ReadPosRankSum=-2.99	GT:AD:DP:GQ:PL	0/1:26,22:48:99:731,0,868
chrX	33746	.	T	C	770.77	PASS	AC=1;AF=0.5;AN=2;BaseQRankSum=1.458;DP=59;Dels=0.0;FS=2.261;HaplotypeScore=0.0;MLEAC=1;MLEAF=0.5;MQ=42.0;MQ0=0;MQRankSum=1.628;QD=13.06;ReadPosRankSum=1.088	GT:AD:DP:GQ:PL	0/1:35,24:59:99:799,0,1173
chrX	34338	.	C	T	1556.77	PASS	AC=1;AF=0.5;AN=2;BaseQRankSum=-1.735;DP=81;Dels=0.0;FS=3.055;HaplotypeScore=0.0;MLEAC=1;MLEAF=0.5;MQ=42.0;MQ0=0;MQRankSum=2.033;QD=19.22;ReadPosRankSum=-0.053	GT:AD:DP:GQ:PL	0/1:33,48:81:99:1585,0,1091
chrX	36551	.	C	T	643.77	PASS	AC=1;AF=0.5;AN=2;BaseQRankSum=1.448;DP=41;Dels=0.0;FS=19.637;HaplotypeScore=0.0;MLEAC=1;MLEAF=0.5;MQ=42.0;MQ0=0;MQRankSum=-1.108;QD=15.7;ReadPosRankSum=-0.952	GT:AD:DP:GQ:PL	0/1:21,20:41:99:672,0,707
chrX	39668	.	A	G	1121.77	PASS	AC=1;AF=0.5;AN=2;BaseQRankSum=-0.298;DP=61;Dels=0.0;FS=0.0;HaplotypeScore=0.0;MLEAC=1;MLEAF=0.5;MQ=42.0;MQ0=0;MQRankSum=1.474;QD=18.39;ReadPosRankSum=0.138	GT:AD:DP:GQ:PL	0/1:27,34:61:99:1150,0,934
chrX	39887	.	G	A	735.77	PASS	AC=1;AF=0.5;AN=2;BaseQRankSum=0.61;DP=57;Dels=0.0;FS=7.504;HaplotypeScore=0.0;MLEAC=1;MLEAF=0.5;MQ=42.0;MQ0=0;MQRankSum=0.236;QD=12.91;ReadPosRankSum=-0.968	GT:AD:DP:GQ:PL	0/1:34,23:57:99:764,0,1199
chrX	39946	.	T	C	1231.77	PASS	AC=1;AF=0.5;AN=2;BaseQRankSum=0.816;DP=77;Dels=0.0;FS=1.9;HaplotypeScore=0.0;MLEAC=1;MLEAF=0.5;MQ=42.0;MQ0=0;MQRankSum=-0.66;QD=16.0;ReadPosRankSum=0.961	GT:AD:DP:GQ:PL	0/1:38,38:76:99:1260,0,1291
chrX	42364	.	G	A	946.77	PASS	AC=1;AF=0.5;AN=2;BaseQRankSum=1.179;DP=82;Dels=0.0;FS=3.065;HaplotypeScore=0.0;MLEAC=1;MLEAF=0.5;MQ=42.0;MQ0=0;MQRankSum=0.65;QD=11.55;ReadPosRankSum=-0.294	GT:AD:DP:GQ:PL	0/1:52,30:82:99:975,0,1876
chrX	43083	.	C	T	1285.77	PASS	AC=1;AF=0.5;AN=2;BaseQRankSum=1.714;DP=83;Dels=0.0;FS=0.823;HaplotypeScore=1.6828;MLEAC=1;MLEAF=0.5;MQ=42.0;MQ0=0;MQRankSum=0.352;QD=15.49;ReadPosRankSum=0.315	GT:AD:DP:GQ:PL	0/1:45,38:83:99:1314,0,1594
chrX	48657	.	A	G	1205.77	PASS	AC=1;AF=0.5;AN=2;BaseQRankSum=1.506;DP=82;Dels=0.0;FS=0.849;HaplotypeScore=1.9226;MLEAC=1;MLEAF=0.5;MQ=42.0;MQ0=0;MQRankSum=-0.87;QD=14.7;ReadPosRankSum=0.1	GT:AD:DP:GQ:PL	0/1:45,36:82:99:1234,0,1562
chrX	49369	.	A	G	1317.77	PASS	AC=1;AF=0.5;AN=2;BaseQRankSum=2.28;DP=76;Dels=0.0;FS=3.105;HaplotypeScore=0.0;MLEAC=1;MLEAF=0.5;MQ=42.0;MQ0=0;MQRankSum=0.577;QD=17.34;ReadPosRankSum=-0.109	GT:AD:DP:GQ:PL	0/1:38,38:76:99:1346,0,1296
chrX	50391	.	G	A	969.77	PASS	AC=1;AF=0.5;AN=2;BaseQRankSum=2.064;DP=54;Dels=0.0;FS=10.488;HaplotypeScore=0.0;MLEAC=1;MLEAF=0.5;MQ=42.0;MQ0=0;MQRankSum=0.157;QD=17.96;ReadPosRankSum=-0.752	GT:AD:DP:GQ:PL	0/1:23,31:54:99:998,0,679
chrX	50481	.	G	A	885.77	PASS	AC=1;AF=0.5;AN=2;BaseQRankSum=2.315;DP=52;Dels=0.0;FS=3.978;HaplotypeScore=0.0;MLEAC=1;MLEAF=0.5;MQ=42.0;MQ0=0;MQRankSum=0.156;QD=17.03;ReadPosRankSum=-1.528	GT:AD:DP:GQ:PL	0/1:26,26:52:99:914,0,891
chrX	50756	.	A	G	1630.77	PASS	AC=1;AF=0.5;AN=2;BaseQRankSum=0.054;DP=84;Dels=0.0;FS=9.337;HaplotypeScore=1.849;MLEAC=1;MLEAF=0.5;MQ=41.98;MQ0=0;MQRankSum=1.676;QD=19.41;ReadPosRankSum=-2.397	GT:AD:DP:GQ:PL	0/1:37,47:84:99:1659,0,1206
chrX	50944	.	G	A	1263.77	PASS	AC=1;AF=0.5;AN=2;BaseQRankSum=1.714;DP=79;Dels=0.0;FS=2.992;HaplotypeScore=0.0;MLEAC=1;MLEAF=0.5;MQ=42.0;MQ0=0;MQRankSum=1.086;QD=16.0;ReadPosRankSum=-0.516	GT:AD:DP:GQ:PL	0/1:42,37:79:99:1292,0,1465
chrX	51087	.	A	G	612.77	PASS	AC=1;AF=0.5;AN=2;BaseQRankSum=1.515;DP=50;Dels=0.0;FS=0.0;HaplotypeScore=0.0;MLEAC=1;MLEAF=0.5;MQ=42.0;MQ0=0;MQRankSum=-0.426;QD=12.26;ReadPosRankSum=-1.614	GT:AD:DP:GQ:PL	0/1:30,20:50:99:641,0,1038
chrX	54260	.	C	T	998.77	PASS	AC=1;AF=0.5;AN=2;BaseQRankSum=-0.596;DP=68;Dels=0.0;FS=4.79;HaplotypeScore=0.0;MLEAC=1;MLEAF=0.5;MQ=42.0;MQ0=0;MQRankSum=0.461;QD=14.69;ReadPosRankSum=0.387	GT:AD:DP:GQ:PL	0/1:36,32:68:99:1027,0,1233
chrX	59293	.	C	T	1688.77	PASS	AC=1;AF=0.5;AN=2;BaseQRankSum=-0.446;DP=93;Dels=0.0;FS=7.061;HaplotypeScore=1.8136;MLEAC=1;MLEAF=0.5;MQ=41.98;MQ0=0;MQRankSum=1.688;QD=18.16;ReadPosRankSum=-0.741	GT:AD:DP:GQ:PL	0/1:40,53:93:99:1717,0,1374
chrX	61525	.	C	T	1149.77	PASS	AC=1;AF=0.5;AN=2;BaseQRankSum=1.496;DP=73;Dels=0.0;FS=0.0;HaplotypeScore=0.0;MLEAC=1;MLEAF=0.5;MQ=42.0;MQ0=0;MQRankSum=-0.436;QD=15.75;ReadPosRankSum=0.524	GT:AD:DP:GQ:PL	0/1:38,35:73:99:1178,0,1354
chrX	70262	.	T	C	945.77	PASS	AC=1;AF=0.5;AN=2;BaseQRankSum=-0.641;DP=63;Dels=0.0;FS=2.089;HaplotypeScore=0.9469;MLEAC=1;MLEAF=0.5;MQ=42.0;MQ0=0;MQRankSum=-0.145;QD=15.01;ReadPosRankSum=-0.255	GT:AD:DP:GQ:PL	0/1:34,29:63:99:974,0,1178
chrX	73207	.	C	T	1233.77	PASS	AC=1;AF=0.5;AN=2;BaseQRankSum=-0.121;DP=71;Dels=0.0;FS=0.896;HaplotypeScore=1.8606;MLEAC=1;MLEAF=0.5;MQ=41.97;MQ0=0;MQRankSum=0.937;QD=17.38;ReadPosRankSum=-2.225	GT:AD:DP:GQ:PL	0/1:35,36:71:99:1262,0,1204
chrX	75569	.	G	A	1056.77	PASS	AC=1;AF=0.5;AN=2;BaseQRankSum=-0.444;DP=62;Dels=0.0;FS=5.179;HaplotypeScore=0.0;MLEAC=1;MLEAF=0.5;MQ=41.97;MQ0=0;MQRankSum=-0.669;QD=17.04;ReadPosRankSum=-0.317	GT:AD:DP:GQ:PL	0/1:30,32:62:99:1085,0,997
chrX	79694	.	C	T	1264.77	PASS	AC=1;AF=0.5;AN=2;BaseQRankSum=-1.521;DP=59;Dels=0.0;FS=1.085;HaplotypeScore=1.8824;MLEAC=1;MLEAF=0.5;MQ=42.0;MQ0=0;MQRankSum=0.146;QD=21.44;ReadPosRankSum=-0.243	GT:AD:DP:GQ:PL	0/1:21,37:59:99:1293,0,697
chrX	81521	.	G	A	880.77	PASS	AC=1;AF=0.5;AN=2;BaseQRankSum=0.951;DP=55;Dels=0.0;FS=1.047;HaplotypeScore=0.0;MLEAC=1;MLEAF=0.5;MQ=42.0;MQ0=0;MQRankSum=-0.519;QD=16.01;ReadPosRankSum=0.83	GT:AD:DP:GQ:PL	0/1:27,27:54:99:909,0,931
chrX	95208	.	C	T	1323.77	PASS	AC=1;AF=0.5;AN=2;BaseQRankSum=0.837;DP=89;Dels=0.0;FS=3.01;HaplotypeScore=0.9916;MLEAC=1;MLEAF=0.5;MQ=41.98;MQ0=0;MQRankSum=0.392;QD=14.87;ReadPosRankSum=-0.895	GT:AD:DP:GQ:PL	0/1:49,40:89:99:1352,0,1726
chrX	96940	.	T	C	1046.77	PASS	AC=1;AF=0.5;AN=2;BaseQRankSum=-0.017;DP=73;Dels=0.0;FS=1.977;HaplotypeScore=0.0;MLEAC=1;MLEAF=0.5;MQ=41.72;MQ0=0;MQRankSum=0.759;QD=14.34;ReadPosRankSum=1.823	GT:AD:DP:GQ:PL	0/1:40,33:73:99:1075,0,1423
chrX	108302	.	G	A	1211.77	PASS	AC=1;AF=0.5;AN=2;BaseQRankSum=1.683;DP=73;Dels=0.0;FS=0.0;HaplotypeScore=0.9469;MLEAC=1;MLEAF=0.5;MQ=42.0;MQ0=0;MQRankSum=-0.447;QD=16.6;ReadPosRankSum=1.627	GT:AD:DP:GQ:PL	0/1:37,36:73:99:1240,0,1256
chrX	113481	.	G	T	262.77	PASS	AC=1;AF=0.5;AN=2;BaseQRankSum=-3.199;DP=49;Dels=0.02;FS=33.936;HaplotypeScore=8.6908;MLEAC=1;MLEAF=0.5;MQ=41.96;MQ0=0;MQRankSum=0.999;QD=5.36;ReadPosRankSum=0.999	GT:AD:DP:GQ:PL	0/1:31,16:48:99:291,0,1027
chrX	113785	.	T	C	827.77	PASS	AC=1;AF=0.5;AN=2;BaseQRankSum=-1.034;DP=47;Dels=0.0;FS=4.196;HaplotypeScore=0.0;MLEAC=1;MLEAF=0.5;MQ=42.0;MQ0=0;MQRankSum=0.458;QD=17.61;ReadPosRankSum=0.757	GT:AD:DP:GQ:PL	0/1:22,25:47:99:856,0,765
chrX	113844	.	A	G	749.77	PASS	AC=1;AF=0.5;AN=2;BaseQRankSum=-0.615;DP=52;Dels=0.0;FS=2.391;HaplotypeScore=0.0;MLEAC=1;MLEAF=0.5;MQ=42.0;MQ0=0;MQRankSum=-1.019;QD=14.42;ReadPosRankSum=1.074	GT:AD:DP:GQ:PL	0/1:28,24:52:99:778,0,994
chrX	125469	.	A	G	967.77	PASS	AC=1;AF=0.5;AN=2;BaseQRankSum=-0.329;DP=55;Dels=0.0;FS=3.743;HaplotypeScore=0.0;MLEAC=1;MLEAF=0.5;MQ=42.0;MQ0=0;MQRankSum=1.425;QD=17.6;ReadPosRankSum=-1.61	GT:AD:DP:GQ:PL	0/1:26,29:55:99:996,0,888
chrX	131820	.	T	C	845.77	PASS	AC=1;AF=0.5;AN=2;BaseQRankSum=1.126;DP=67;Dels=0.0;FS=0.0;HaplotypeScore=0.8941;MLEAC=1;MLEAF=0.5;MQ=42.0;MQ0=0;MQRankSum=1.061;QD=12.62;ReadPosRankSum=1.731	GT:AD:DP:GQ:PL	0/1:41,26:67:99:874,0,1455
chrX	133418	.	C	T	1061.77	PASS	AC=1;AF=0.5;AN=2;BaseQRankSum=1.546;DP=57;Dels=0.0;FS=1.006;HaplotypeScore=0.0;MLEAC=1;MLEAF=0.5;MQ=42.0;MQ0=0;MQRankSum=0.168;QD=18.63;ReadPosRankSum=0.601	GT:AD:DP:GQ:PL	0/1:26,31:57:99:1090,0,837
chrX	134797	.	G	A	1134.77	PASS	AC=1;AF=0.5;AN=2;BaseQRankSum=1.679;DP=64;Dels=0.0;FS=8.987;HaplotypeScore=0.0;MLEAC=1;MLEAF=0.5;MQ=42.0;MQ0=0;MQRankSum=2.176;QD=17.73;ReadPosRankSum=0.416	GT:AD:DP:GQ:PL	0/1:31,33:64:99:1163,0,1069
chrX	144179	.	C	T	1079.77	PASS	AC=1;AF=0.5;AN=2;BaseQRankSum=-0.846;DP=77;Dels=0.0;FS=7.987;HaplotypeScore=0.0;MLEAC=1;MLEAF=0.5;MQ=42.0;MQ0=0;MQRankSum=-0.19;QD=14.02;ReadPosRankSum=-1.349	GT:AD:DP:GQ:PL	0/1:43,34:77:99:1108,0,1480
chrX	147829	.	G	A	1347.77	PASS	AC=1;AF=0.5;AN=2;BaseQRankSum=0.158;DP=72;Dels=0.0;FS=3.243;HaplotypeScore=0.0;MLEAC=1;MLEAF=0.5;MQ=42.0;MQ0=0;MQRankSum=1.808;QD=18.72;ReadPosRankSum=-0.057	GT:AD:DP:GQ:PL	0/1:33,39:72:99:1376,0,1123
chrX	150878	.	T	C	667.77	PASS	AC=1;AF=0.5;AN=2;BaseQRankSum=0.51;DP=63;Dels=0.0;FS=7.19;HaplotypeScore=0.8667;MLEAC=1;MLEAF=0.5;MQ=42.0;MQ0=0;MQRankSum=-1.137;QD=10.6;ReadPosRankSum=0.117	GT:AD:DP:GQ:PL	0/1:39,23:63:99:696,0,1359
chrX	150936	.	A	G	682.77	PASS	AC=1;AF=0.5;AN=2;BaseQRankSum=0.818;DP=50;Dels=0.0;FS=0.0;HaplotypeScore=0.0;MLEAC=1;MLEAF=0.5;MQ=42.0;MQ0=0;MQRankSum=0.214;QD=13.66;ReadPosRankSum=0.214	GT:AD:DP:GQ:PL	0/1:27,23:50:99:711,0,952
chrX	175315	.	C	T	1366.77	PASS	AC=1;AF=0.5;AN=2;BaseQRankSum=1.31;DP=67;Dels=0.0;FS=0.0;HaplotypeScore=0.0;MLEAC=1;MLEAF=0.5;MQ=42.0;MQ0=0;MQRankSum=0.249;QD=20.4;ReadPosRankSum=0.045	GT:AD:DP:GQ:PL	0/1:27,40:67:99:1395,0,903
chrX	178071	.	G	A	1200.77	PASS	AC=1;AF=0.5;AN=2;BaseQRankSum=0.886;DP=57;Dels=0.0;FS=0.0;HaplotypeScore=0.0;MLEAC=1;MLEAF=0.5;MQ=42.0;MQ0=0;MQRankSum=0.886;QD=21.07;ReadPosRankSum=0.724	GT:AD:DP:GQ:PL	0/1:23,34:57:99:1229,0,714
chrX	178093	.	C	T	1032.77	PASS	AC=1;AF=0.5;AN=2;BaseQRankSum=-0.2;DP=58;Dels=0.0;FS=3.717;HaplotypeScore=0.0;MLEAC=1;MLEAF=0.5;MQ=41.97;MQ0=0;MQRankSum=-1.226;QD=17.81;ReadPosRankSum=-1.274	GT:AD:DP:GQ:PL	0/1:26,31:57:99:1061,0,858
chrX	190751	.	C	T	1396.77	PASS	AC=1;AF=0.5;AN=2;BaseQRankSum=3.383;DP=72;Dels=0.0;FS=4.554;HaplotypeScore=0.0;MLEAC=1;MLEAF=0.5;MQ=42.0;MQ0=0;MQRankSum=0.516;QD=19.4;ReadPosRankSum=0.38	GT:AD:DP:GQ:PL	0/1:32,40:72:99:1425,0,1006
chrX	220742	.	G	A	878.77	PASS	AC=1;AF=0.5;AN=2;BaseQRankSum=-0.539;DP=73;Dels=0.0;FS=0.896;HaplotypeScore=1.9681;MLEAC=1;MLEAF=0.5;MQ=41.81;MQ0=0;MQRankSum=0.482;QD=12.04;ReadPosRankSum=1.367	GT:AD:DP:GQ:PL	0/1:45,28:73:99:907,0,1546
chrX	221310	.	G	A	1216.77	PASS	AC=1;AF=0.5;AN=2;BaseQRankSum=1.815;DP=73;Dels=0.0;FS=4.608;HaplotypeScore=0.0;MLEAC=1;MLEAF=0.5;MQ=42.0;MQ0=0;MQRankSum=0.679;QD=16.67;ReadPosRankSum=0.557	GT:AD:DP:GQ:PL	0/1:37,36:73:99:1245,0,1273
chrX	222097	.	G	A	1317.77	PASS	AC=1;AF=0.5;AN=2;BaseQRankSum=1.874;DP=73;Dels=0.0;FS=0.897;HaplotypeScore=0.0;MLEAC=1;MLEAF=0.5;MQ=42.0;MQ0=0;MQRankSum=0.592;QD=18.05;ReadPosRankSum=-0.359	GT:AD:DP:GQ:PL	0/1:34,39:73:99:1346,0,1151
chrX	222477	.	G	A	848.77	PASS	AC=1;AF=0.5;AN=2;BaseQRankSum=0.928;DP=56;Dels=0.0;FS=5.479;HaplotypeScore=0.0;MLEAC=1;MLEAF=0.5;MQ=42.0;MQ0=0;MQRankSum=0.304;QD=15.16;ReadPosRankSum=-0.583	GT:AD:DP:GQ:PL	0/1:30,26:56:99:877,0,996
chrX	222906	.	G	A	1186.77	PASS	AC=1;AF=0.5;AN=2;BaseQRankSum=-1.42;DP=76;Dels=0.0;FS=0.0;HaplotypeScore=0.0;MLEAC=1;MLEAF=0.5;MQ=42.0;MQ0=0;MQRankSum=1.701;QD=15.62;ReadPosRankSum=-0.952	GT:AD:DP:GQ:PL	0/1:40,36:76:99:1215,0,1391
chrX	230979	.	A	G	1068.77	PASS	AC=1;AF=0.5;AN=2;BaseQRankSum=-0.027;DP=53;Dels=0.0;FS=0.0;HaplotypeScore=0.0;MLEAC=1;MLEAF=0.5;MQ=42.0;MQ0=0;MQRankSum=-0.803;QD=20.17;ReadPosRankSum=-0.334	GT:AD:DP:GQ:PL	0/1:22,31:53:99:1097,0,688
chrX	232827	.	A	G	1014.77	PASS	AC=1;AF=0.5;AN=2;BaseQRankSum=0.331;DP=70;Dels=0.0;FS=3.273;HaplotypeScore=0.5784;MLEAC=1;MLEAF=0.5;MQ=42.0;MQ0=0;MQRankSum=0.556;QD=14.5;ReadPosRankSum=1.123	GT:AD:DP:GQ:PL	0/1:39,31:70:99:1043,0,1337
chrX	233430	.	G	A	1242.77	PASS	AC=1;AF=0.5;AN=2;BaseQRankSum=-0.081;DP=81;Dels=0.0;FS=0.84;HaplotypeScore=0.0;MLEAC=1;MLEAF=0.5;MQ=42.0;MQ0=0;MQRankSum=-0.403;QD=15.34;ReadPosRankSum=0.194	GT:AD:DP:GQ:PL	0/1:44,37:81:99:1271,0,1533
chrX	234983	.	A	G	1163.77	PASS	AC=1;AF=0.5;AN=2;BaseQRankSum=0.069;DP=59;Dels=0.0;FS=1.008;HaplotypeScore=0.0;MLEAC=1;MLEAF=0.5;MQ=41.75;MQ0=0;MQRankSum=0.268;QD=19.72;ReadPosRankSum=0.759	GT:AD:DP:GQ:PL	0/1:25,34:59:99:1192,0,827
chrX	237028	.	A	G	1010.77	PASS	AC=1;AF=0.5;AN=2;BaseQRankSum=-0.555;DP=61;Dels=0.0;FS=0.984;HaplotypeScore=0.8667;MLEAC=1;MLEAF=0.5;MQ=42.0;MQ0=0;MQRankSum=-0.325;QD=16.57;ReadPosRankSum=-1.32	GT:AD:DP:GQ:PL	0/1:30,31:61:99:1039,0,1021
chrX	243989	.	G	A	1292.77	PASS	AC=1;AF=0.5;AN=2;BaseQRankSum=-0.937;DP=94;Dels=0.0;FS=10.146;HaplotypeScore=0.0;MLEAC=1;MLEAF=0.5;MQ=42.0;MQ0=0;MQRankSum=0.616;QD=13.75;ReadPosRankSum=0.539	GT:AD:DP:GQ:PL	0/1:54,40:94:99:1321,0,1919
chrX	245277	.	C	T	173.77	PASS	AC=1;AF=0.5;AN=2;BaseQRankSum=-0.098;DP=63;Dels=0.0;FS=5.642;HaplotypeScore=11.7871;MLEAC=1;MLEAF=0.5;MQ=42.0;MQ0=0;MQRankSum=0.996;QD=2.76;ReadPosRankSum=-1.805	GT:AD:DP:GQ:PL	0/1:48,9:63:99:202,0,1759
chrX	245289	.	G	T	159.77	PASS	AC=1;AF=0.5;AN=2;BaseQRankSum=0.104;DP=61;Dels=0.0;FS=1.385;HaplotypeScore=5.5774;MLEAC=1;MLEAF=0.5;MQ=42.0;MQ0=0;MQRankSum=1.118;QD=2.62;ReadPosRankSum=-1.78	GT:AD:DP:GQ:PL	0/1:51,9:61:99:188,0,1823
chrX	251427	.	A	G	1053.77	PASS	AC=1;AF=0.5;AN=2;BaseQRankSum=1.392;DP=61;Dels=0.0;FS=0.0;HaplotypeScore=0.0;MLEAC=1;MLEAF=0.5;MQ=42.0;MQ0=0;MQRankSum=0.426;QD=17.27;ReadPosRankSum=0.815	GT:AD:DP:GQ:PL	0/1:30,31:61:99:1082,0,1002
chrX	255819	.	T	C	987.77	PASS	AC=1;AF=0.5;AN=2;BaseQRankSum=0.998;DP=57;Dels=0.0;FS=1.063;HaplotypeScore=0.0;MLEAC=1;MLEAF=0.5;MQ=42.0;MQ0=0;MQRankSum=-1.093;QD=17.33;ReadPosRankSum=-1.173	GT:AD:DP:GQ:PL	0/1:28,29:57:99:1016,0,979
chrX	256437	.	G	A	1036.77	PASS	AC=1;AF=0.5;AN=2;BaseQRankSum=0.274;DP=80;Dels=0.0;FS=0.878;HaplotypeScore=0.7887;MLEAC=1;MLEAF=0.5;MQ=42.0;MQ0=0;MQRankSum=-0.254;QD=12.96;ReadPosRankSum=-2.287	GT:AD:DP:GQ:PL	0/1:47,33:80:99:1065,0,1574
chrX	258137	.	C	T	1439.77	PASS	AC=1;AF=0.5;AN=2;BaseQRankSum=1.14;DP=73;Dels=0.0;FS=7.955;HaplotypeScore=0.0;MLEAC=1;MLEAF=0.5;MQ=42.0;MQ0=0;MQRankSum=-1.551;QD=19.72;ReadPosRankSum=2.107	GT:AD:DP:GQ:PL	0/1:32,41:73:99:1468,0,992
chrX	259433	.	G	A	1342.77	PASS	AC=1;AF=0.5;AN=2;BaseQRankSum=1.472;DP=85;Dels=0.0;FS=0.0;HaplotypeScore=0.9159;MLEAC=1;MLEAF=0.5;MQ=42.0;MQ0=0;MQRankSum=0.778;QD=15.8;ReadPosRankSum=0.409	GT:AD:DP:GQ:PL	0/1:43,42:85:99:1371,0,1438
chrX	259529	.	G	A	1177.77	PASS	AC=1;AF=0.5;AN=2;BaseQRankSum=-1.095;DP=87;Dels=0.0;FS=0.824;HaplotypeScore=0.0;MLEAC=1;MLEAF=0.5;MQ=42.0;MQ0=0;MQRankSum=0.992;QD=13.54;ReadPosRankSum=0.871	GT:AD:DP:GQ:PL	0/1:50,37:87:99:1206,0,1775
chrX	265923	.	T	G	113.77	PASS	AC=1;AF=0.5;AN=2;BaseQRankSum=-2.721;DP=36;Dels=0.0;FS=59.246;HaplotypeScore=0.0;MLEAC=1;MLEAF=0.5;MQ=42.0;MQ0=0;MQRankSum=-1.541;QD=3.16;ReadPosRankSum=-3.786	GT:AD:DP:GQ:PL	0/1:28,8:36:99:142,0,980
chrX	266214	.	T	C	775.77	PASS	AC=1;AF=0.5;AN=2;BaseQRankSum=0.738;DP=63;Dels=0.0;FS=9.212;HaplotypeScore=0.0;MLEAC=1;MLEAF=0.5;MQ=42.0;MQ0=0;MQRankSum=1.131;QD=12.31;ReadPosRankSum=-0.471	GT:AD:DP:GQ:PL	0/1:38,25:63:99:804,0,1295
chrX	267944	.	C	T	1549.77	PASS	AC=1;AF=0.5;AN=2;BaseQRankSum=0.303;DP=91;Dels=0.0;FS=0.8;HaplotypeScore=0.0;MLEAC=1;MLEAF=0.5;MQ=42.0;MQ0=0;MQRankSum=-1.069;QD=17.03;ReadPosRankSum=-0.125	GT:AD:DP:GQ:PL	0/1:44,46:90:99:1578,0,1504
chrX	267983	.	T	C	1573.77	PASS	AC=1;AF=0.5;AN=2;BaseQRankSum=-0.252;DP=82;Dels=0.0;FS=9.239;HaplotypeScore=0.0;MLEAC=1;MLEAF=0.5;MQ=42.0;MQ0=0;MQRankSum=0.0;QD=19.19;ReadPosRankSum=-0.503	GT:AD:DP:GQ:PL	0/1:37,45:82:99:1602,0,1258
chrX	273263	.	G	A	1092.77	PASS	AC=1;AF=0.5;AN=2;BaseQRankSum=2.139;DP=53;Dels=0.0;FS=2.305;HaplotypeScore=0.8321;MLEAC=1;MLEAF=0.5;MQ=42.0;MQ0=0;MQRankSum=1.128;QD=20.62;ReadPosRankSum=1.543	GT:AD:DP:GQ:PL	0/1:22,31:53:99:1121,0,714
chrX	275273	.	C	T	939.77	PASS	AC=1;AF=0.5;AN=2;BaseQRankSum=1.371;DP=71;Dels=0.0;FS=0.0;HaplotypeScore=0.8667;MLEAC=1;MLEAF=0.5;MQ=42.0;MQ0=0;MQRankSum=-0.238;QD=13.24;ReadPosRankSum=0.584	GT:AD:DP:GQ:PL	0/1:41,29:70:99:968,0,1425
chrX	277247	.	C	T	857.77	PASS	AC=1;AF=0.5;AN=2;BaseQRankSum=-0.326;DP=61;Dels=0.0;FS=0.0;HaplotypeScore=0.0;MLEAC=1;MLEAF=0.5;MQ=42.0;MQ0=0;MQRankSum=-0.716;QD=14.06;ReadPosRankSum=-0.905	GT:AD:DP:GQ:PL	0/1:33,28:61:99:886,0,1123
chrX	278199	.	A	G	1130.77	PASS	AC=1;AF=0.5;AN=2;BaseQRankSum=1.792;DP=70;Dels=0.0;FS=0.0;HaplotypeScore=0.0;MLEAC=1;MLEAF=0.5;MQ=42.0;MQ0=0;MQRankSum=-0.206;QD=16.15;ReadPosRankSum=0.664	GT:AD:DP:GQ:PL	0/1:36,34:70:99:1159,0,1202
chrX	281122	.	G	A	800.77	PASS	AC=1;AF=0.5;AN=2;BaseQRankSum=1.071;DP=54;Dels=0.0;FS=1.021;HaplotypeScore=0.0;MLEAC=1;MLEAF=0.5;MQ=42.0;MQ0=0;MQRankSum=0.061;QD=14.83;ReadPosRankSum=0.479	GT:AD:DP:GQ:PL	0/1:30,24:54:99:829,0,1057
chrX	283875	.	C	T	992.77	PASS	AC=1;AF=0.5;AN=2;BaseQRankSum=2.011;DP=59;Dels=0.0;FS=3.717;HaplotypeScore=0.0;MLEAC=1;MLEAF=0.5;MQ=42.0;MQ0=0;MQRankSum=0.751;QD=16.83;ReadPosRankSum=0.159	GT:AD:DP:GQ:PL	0/1:28,31:59:99:1021,0,838
chrX	285728	.	C	T	1143.77	PASS	AC=1;AF=0.5;AN=2;BaseQRankSum=1.069;DP=63;Dels=0.0;FS=8.931;HaplotypeScore=0.0;MLEAC=1;MLEAF=0.5;MQ=42.0;MQ0=0;MQRankSum=-1.014;QD=18.16;ReadPosRankSum=1.22	GT:AD:DP:GQ:PL	0/1:29,34:63:99:1172,0,957
chrX	288280	.	T	G	2550.77	PASS	AC=2;AF=1.0;AN=2;DP=65;Dels=0.0;FS=0.0;HaplotypeScore=0.0;MLEAC=2;MLEAF=1.0;MQ=40.7;MQ0=0;QD=30.41	GT:AD:DP:GQ:PL	1/1:0,65:65:99:2579,193,0
chrX	290282	.	T	C	798.77	PASS	AC=1;AF=0.5;AN=2;BaseQRankSum=0.648;DP=45;Dels=0.0;FS=2.594;HaplotypeScore=0.9734;MLEAC=1;MLEAF=0.5;MQ=42.0;MQ0=0;MQRankSum=0.648;QD=17.75;ReadPosRankSum=-0.876	GT:AD:DP:GQ:PL	0/1:21,24:45:99:827,0,706
chrX	290308	.	G	A	792.77	PASS	AC=1;AF=0.5;AN=2;BaseQRankSum=1.722;DP=52;Dels=0.0;FS=2.443;HaplotypeScore=0.0;MLEAC=1;MLEAF=0.5;MQ=42.0;MQ0=0;MQRankSum=0.971;QD=15.25;ReadPosRankSum=-1.117	GT:AD:DP:GQ:PL	0/1:27,25:52:99:821,0,900
chrX	291197	.	A	G	788.77	PASS	AC=1;AF=0.5;AN=2;BaseQRankSum=1.418;DP=47;Dels=0.0;FS=2.691;HaplotypeScore=0.0;MLEAC=1;MLEAF=0.5;MQ=42.0;MQ0=0;MQRankSum=0.693;QD=16.78;ReadPosRankSum=-1.716	GT:AD:DP:GQ:PL	0/1:22,25:47:99:817,0,710
chrX	292308	.	T	C	1835.77	PASS	AC=2;AF=1.0;AN=2;DP=48;Dels=0.0;FS=0.0;HaplotypeScore=0.0;MLEAC=2;MLEAF=1.0;MQ=40.65;MQ0=0;QD=28.29	GT:AD:DP:GQ:PL	1/1:0,48:48:99:1864,144,0
chrX	292495	.	A	T	1827.77	PASS	AC=2;AF=1.0;AN=2;DP=48;Dels=0.0;FS=0.0;HaplotypeScore=0.0;MLEAC=2;MLEAF=1.0;MQ=40.38;MQ0=0;QD=30.94	GT:AD:DP:GQ:PL	1/1:0,48:48:99:1856,144,0
chrX	294310	.	C	T	1043.77	PASS	AC=1;AF=0.5;AN=2;BaseQRankSum=0.397;DP=61;Dels=0.0;FS=0.0;HaplotypeScore=0.0;MLEAC=1;MLEAF=0.5;MQ=41.69;MQ0=0;MQRankSum=0.209;QD=17.11;ReadPosRankSum=0.729	GT:AD:DP:GQ:PL	0/1:29,32:61:99:1072,0,974
chrX	305908	.	T	C	1133.77	PASS	AC=1;AF=0.5;AN=2;BaseQRankSum=0.642;DP=69;Dels=0.0;FS=2.021;HaplotypeScore=0.0;MLEAC=1;MLEAF=0.5;MQ=42.0;MQ0=0;MQRankSum=1.218;QD=16.43;ReadPosRankSum=0.186	GT:AD:DP:GQ:PL	0/1:35,34:69:99:1162,0,1228
chrX	307336	.	C	T	947.77	PASS	AC=1;AF=0.5;AN=2;BaseQRankSum=1.524;DP=65;Dels=0.0;FS=1.037;HaplotypeScore=0.9999;MLEAC=1;MLEAF=0.5;MQ=42.0;MQ0=0;MQRankSum=-2.686;QD=14.58;ReadPosRankSum=1.458	GT:AD:DP:GQ:PL	0/1:36,29:65:99:976,0,1242
chrX	309138	.	C	T	1327.77	PASS	AC=1;AF=0.5;AN=2;BaseQRankSum=-1.721;DP=79;Dels=0.0;FS=0.863;HaplotypeScore=0.0;MLEAC=1;MLEAF=0.5;MQ=42.0;MQ0=0;MQRankSum=0.387;QD=16.81;ReadPosRankSum=-0.78	GT:AD:DP:GQ:PL	0/1:39,40:79:99:1356,0,1341
chrX	313970	.	T	C	1057.77	PASS	AC=1;AF=0.5;AN=2;BaseQRankSum=1.309;DP=68;Dels=0.0;FS=0.928;HaplotypeScore=0.8667;MLEAC=1;MLEAF=0.5;MQ=42.0;MQ0=0;MQRankSum=-1.1;QD=15.56;ReadPosRankSum=-1.149	GT:AD:DP:GQ:PL	0/1:36,32:68:99:1086,0,1201
chrX	314319	.	G	A	923.77	PASS	AC=1;AF=0.5;AN=2;BaseQRankSum=0.417;DP=62;Dels=0.0;FS=5.124;HaplotypeScore=0.0;MLEAC=1;MLEAF=0.5;MQ=42.0;MQ0=0;MQRankSum=-1.195;QD=14.9;ReadPosRankSum=2.086	GT:AD:DP:GQ:PL	0/1:34,28:62:99:952,0,1173
chrX	314407	.	C	T	811.77	PASS	AC=1;AF=0.5;AN=2;BaseQRankSum=-0.871;DP=55;Dels=0.0;FS=1.024;HaplotypeScore=0.0;MLEAC=1;MLEAF=0.5;MQ=41.96;MQ0=0;MQRankSum=-0.144;QD=14.76;ReadPosRankSum=-0.651	GT:AD:DP:GQ:PL	0/1:30,25:55:99:840,0,1021
chrX	314611	.	T	C	720.77	PASS	AC=1;AF=0.5;AN=2;BaseQRankSum=0.055;DP=65;Dels=0.0;FS=0.0;HaplotypeScore=0.0;MLEAC=1;MLEAF=0.5;MQ=41.94;MQ0=0;MQRankSum=0.303;QD=11.09;ReadPosRankSum=0.399	GT:AD:DP:GQ:PL	0/1:39,25:64:99:749,0,1258
chrX	316980	.	G	A	583.77	PASS	AC=1;AF=0.5;AN=2;BaseQRankSum=-0.257;DP=44;Dels=0.0;FS=0.0;HaplotypeScore=0.0;MLEAC=1;MLEAF=0.5;MQ=42.0;MQ0=0;MQRankSum=0.942;QD=13.27;ReadPosRankSum=-0.966	GT:AD:DP:GQ:PL	0/1:24,19:43:99:612,0,815
chrX	319299	.	A	G	1095.77	PASS	AC=1;AF=0.5;AN=2;BaseQRankSum=0.702;DP=65;Dels=0.0;FS=8.566;HaplotypeScore=0.0;MLEAC=1;MLEAF=0.5;MQ=42.0;MQ0=0;MQRankSum=-1.516;QD=16.86;ReadPosRankSum=0.098	GT:AD:DP:GQ:PL	0/1:33,32:65:99:1124,0,1121
chrX	320863	.	G	A	1422.77	PASS	AC=1;AF=0.5;AN=2;BaseQRankSum=-1.614;DP=76;Dels=0.0;FS=3.105;HaplotypeScore=0.0;MLEAC=1;MLEAF=0.5;MQ=42.0;MQ0=0;MQRankSum=-0.235;QD=18.72;ReadPosRankSum=-0.444	GT:AD:DP:GQ:PL	0/1:34,42:76:99:1451,0,1152
chrX	327840	.	T	C	1173.77	PASS	AC=1;AF=0.5;AN=2;BaseQRankSum=-0.728;DP=64;Dels=0.0;FS=3.32;HaplotypeScore=0.5784;MLEAC=1;MLEAF=0.5;MQ=41.97;MQ0=0;MQRankSum=0.04;QD=18.34;ReadPosRankSum=-0.216	GT:AD:DP:GQ:PL	0/1:29,35:64:99:1202,0,977
chrX	335674	.	G	A	1231.77	PASS	AC=1;AF=0.5;AN=2;BaseQRankSum=2.142;DP=63;Dels=0.0;FS=0.0;HaplotypeScore=0.0;MLEAC=1;MLEAF=0.5;MQ=42.0;MQ0=0;MQRankSum=0.035;QD=19.55;ReadPosRankSum=-0.892	GT:AD:DP:GQ:PL	0/1:25,38:63:99:1260,0,825
chrX	337670	.	A	G	889.77	PASS	AC=1;AF=0.5;AN=2;BaseQRankSum=-1.342;DP=54;Dels=0.0;FS=0.0;HaplotypeScore=0.9958;MLEAC=1;MLEAF=0.5;MQ=42.0;MQ0=0;MQRankSum=-0.545;QD=16.48;ReadPosRankSum=-0.286	GT:AD:DP:GQ:PL	0/1:26,28:54:99:918,0,883
chrX	368195	.	A	G	805.77	PASS	AC=1;AF=0.5;AN=2;BaseQRankSum=-1.62;DP=61;Dels=0.0;FS=0.984;HaplotypeScore=0.0;MLEAC=1;MLEAF=0.5;MQ=42.0;MQ0=0;MQRankSum=-0.785;QD=13.21;ReadPosRankSum=-1.239	GT:AD:DP:GQ:PL	0/1:36,25:61:99:834,0,1281
chrX	369574	.	G	A	1433.77	PASS	AC=1;AF=0.5;AN=2;BaseQRankSum=-0.907;DP=62;Dels=0.0;FS=5.481;HaplotypeScore=0.0;MLEAC=1;MLEAF=0.5;MQ=42.0;MQ0=0;MQRankSum=-0.089;QD=23.13;ReadPosRankSum=-0.357	GT:AD:DP:GQ:PL	0/1:21,41:62:99:1462,0,668
chrX	385969	.	G	A	1018.77	PASS	AC=1;AF=0.5;AN=2;BaseQRankSum=-1.898;DP=68;Dels=0.0;FS=3.295;HaplotypeScore=0.0;MLEAC=1;MLEAF=0.5;MQ=42.0;MQ0=0;MQRankSum=0.498;QD=14.98;ReadPosRankSum=-1.579	GT:AD:DP:GQ:PL	0/1:36,32:68:99:1047,0,1247
chrX	388179	.	T	C	637.77	PASS	AC=1;AF=0.5;AN=2;BaseQRankSum=1.039;DP=64;Dels=0.0;FS=3.683;HaplotypeScore=0.734;MLEAC=1;MLEAF=0.5;MQ=42.0;MQ0=0;MQRankSum=1.166;QD=9.97;ReadPosRankSum=-0.558	GT:AD:DP:GQ:PL	0/1:42,22:64:99:666,0,1432
chrX	396045	.	C	T	966.77	PASS	AC=1;AF=0.5;AN=2;BaseQRankSum=0.677;DP=49;Dels=0.0;FS=0.0;HaplotypeScore=0.9332;MLEAC=1;MLEAF=0.5;MQ=42.0;MQ0=0;MQRankSum=-0.293;QD=19.73;ReadPosRankSum=0.212	GT:AD:DP:GQ:PL	0/1:21,28:49:99:995,0,715
chrX	414503	.	T	C	1289.77	PASS	AC=1;AF=0.5;AN=2;BaseQRankSum=1.206;DP=76;Dels=0.0;FS=4.452;HaplotypeScore=0.0;MLEAC=1;MLEAF=0.5;MQ=41.97;MQ0=0;MQRankSum=1.621;QD=16.97;ReadPosRankSum=-0.727	GT:AD:DP:GQ:PL	0/1:37,39:76:99:1318,0,1253
chrX	420800	.	A	G	770.77	PASS	AC=1;AF=0.5;AN=2;BaseQRankSum=0.455;DP=59;Dels=0.0;FS=3.735;HaplotypeScore=0.0;MLEAC=1;MLEAF=0.5;MQ=42.0;MQ0=0;MQRankSum=-0.116;QD=13.06;ReadPosRankSum=0.455	GT:AD:DP:GQ:PL	0/1:35,24:59:99:799,0,1240
chrX	423971	.	T	C	818.77	PASS	AC=1;AF=0.5;AN=2;BaseQRankSum=2.339;DP=59;Dels=0.0;FS=2.263;HaplotypeScore=0.0;MLEAC=1;MLEAF=0.5;MQ=41.97;MQ0=0;MQRankSum=0.729;QD=13.88;ReadPosRankSum=-0.084	GT:AD:DP:GQ:PL	0/1:34,25:59:99:847,0,1154
chrX	449614	.	G	A	1236.77	PASS	AC=1;AF=0.5;AN=2;BaseQRankSum=0.911;DP=70;Dels=0.0;FS=1.922;HaplotypeScore=0.0;MLEAC=1;MLEAF=0.5;MQ=42.0;MQ0=0;MQRankSum=0.993;QD=17.67;ReadPosRankSum=0.828	GT:AD:DP:GQ:PL	0/1:34,36:70:99:1265,0,1124
chrX	464799	.	C	T	158.77	PASS	AC=1;AF=0.5;AN=2;BaseQRankSum=1.088;DP=61;Dels=0.0;FS=1.522;HaplotypeScore=2.9994;MLEAC=1;MLEAF=0.5;MQ=41.97;MQ0=0;MQRankSum=0.661;QD=2.6;ReadPosRankSum=-1.495	GT:AD:DP:GQ:PL	0/1:52,9:61:99:187,0,1929
chrX	470527	.	T	C	1075.77	PASS	AC=1;AF=0.5;AN=2;BaseQRankSum=1.797;DP=72;Dels=0.0;FS=7.945;HaplotypeScore=0.0;MLEAC=1;MLEAF=0.5;MQ=42.0;MQ0=0;MQRankSum=1.119;QD=14.94;ReadPosRankSum=-0.769	GT:AD:DP:GQ:PL	0/1:39,33:72:99:1104,0,1368
chrX	491362	.	G	A	1192.77	PASS	AC=1;AF=0.5;AN=2;BaseQRankSum=-0.16;DP=78;Dels=0.0;FS=0.0;HaplotypeScore=0.0;MLEAC=1;MLEAF=0.5;MQ=42.0;MQ0=0;MQRankSum=-0.06;QD=15.29;ReadPosRankSum=0.27	GT:AD:DP:GQ:PL	0/1:41,37:78:99:1221,0,1409
chrX	492568	.	A	G	1601.77	PASS	AC=1;AF=0.5;AN=2;BaseQRankSum=0.13;DP=77;Dels=0.0;FS=0.872;HaplotypeScore=0.0;MLEAC=1;MLEAF=0.5;MQ=41.97;MQ0=0;MQRankSum=-0.597;QD=20.8;ReadPosRankSum=-0.483	GT:AD:DP:GQ:PL	0/1:31,46:77:99:1630,0,1014
chrX	494736	.	C	T	1373.77	PASS	AC=1;AF=0.5;AN=2;BaseQRankSum=0.831;DP=85;Dels=0.0;FS=12.876;HaplotypeScore=7.2552;MLEAC=1;MLEAF=0.5;MQ=41.98;MQ0=0;MQRankSum=0.532;QD=16.16;ReadPosRankSum=1.359	GT:AD:DP:GQ:PL	0/1:44,41:85:99:1402,0,1488
chrX	498105	.	C	T	853.77	PASS	AC=1;AF=0.5;AN=2;BaseQRankSum=-0.251;DP=49;Dels=0.0;FS=10.717;HaplotypeScore=2.8963;MLEAC=1;MLEAF=0.5;MQ=42.0;MQ0=0;MQRankSum=0.995;QD=17.42;ReadPosRankSum=0.332	GT:AD:DP:GQ:PL	0/1:22,27:49:99:882,0,709
chrX	501001	.	C	T	1079.77	PASS	AC=1;AF=0.5;AN=2;BaseQRankSum=-0.392;DP=63;Dels=0.0;FS=3.439;HaplotypeScore=0.0;MLEAC=1;MLEAF=0.5;MQ=42.0;MQ0=0;MQRankSum=0.901;QD=17.14;ReadPosRankSum=0.062	GT:AD:DP:GQ:PL	0/1:30,33:63:99:1108,0,1001
chrX	502543	.	C	T	558.77	PASS	AC=1;AF=0.5;AN=2;BaseQRankSum=-1.463;DP=47;Dels=0.0;FS=5.058;HaplotypeScore=0.6651;MLEAC=1;MLEAF=0.5;MQ=42.0;MQ0=0;MQRankSum=0.748;QD=11.89;ReadPosRankSum=-0.553	GT:AD:DP:GQ:PL	0/1:28,19:47:99:587,0,1010
chrX	509301	.	C	T	1111.77	PASS	AC=1;AF=0.5;AN=2;BaseQRankSum=-0.908;DP=72;Dels=0.0;FS=0.901;HaplotypeScore=0.0;MLEAC=1;MLEAF=0.5;MQ=42.0;MQ0=0;MQRankSum=-1.28;QD=15.44;ReadPosRankSum=-0.806	GT:AD:DP:GQ:PL	0/1:38,34:72:99:1140,0,1307
chrX	516776	.	C	T	740.77	PASS	AC=1;AF=0.5;AN=2;BaseQRankSum=0.347;DP=67;Dels=0.0;FS=4.99;HaplotypeScore=0.0;MLEAC=1;MLEAF=0.5;MQ=42.0;MQ0=0;MQRankSum=0.02;QD=11.06;ReadPosRankSum=-0.673	GT:AD:DP:GQ:PL	0/1:43,24:67:99:769,0,1531
chrX	519861	.	T	C	1226.77	PASS	AC=1;AF=0.5;AN=2;BaseQRankSum=1.481;DP=68;Dels=0.0;FS=0.92;HaplotypeScore=0.0;MLEAC=1;MLEAF=0.5;MQ=42.0;MQ0=0;MQRankSum=-1.96;QD=18.04;ReadPosRankSum=0.092	GT:AD:DP:GQ:PL	0/1:32,36:68:99:1255,0,1061
chrX	522637	.	C	T	1093.77	PASS	AC=1;AF=0.5;AN=2;BaseQRankSum=-2.215;DP=63;Dels=0.0;FS=2.199;HaplotypeScore=0.0;MLEAC=1;MLEAF=0.5;MQ=42.0;MQ0=0;MQRankSum=-0.994;QD=17.36;ReadPosRankSum=0.724	GT:AD:DP:GQ:PL	0/1:27,35:62:99:1122,0,860
chrX	524508	.	A	G	1165.77	PASS	AC=1;AF=0.5;AN=2;BaseQRankSum=-0.926;DP=62;Dels=0.0;FS=5.162;HaplotypeScore=0.8667;MLEAC=1;MLEAF=0.5;MQ=42.0;MQ0=0;MQRankSum=2.044;QD=18.8;ReadPosRankSum=-2.03	GT:AD:DP:GQ:PL	0/1:28,34:62:99:1194,0,961
chrX	536172	.	C	T	2066.77	PASS	AC=1;AF=0.5;AN=2;BaseQRankSum=1.169;DP=118;Dels=0.0;FS=7.157;HaplotypeScore=0.0;MLEAC=1;MLEAF=0.5;MQ=42.0;MQ0=0;MQRankSum=1.368;QD=17.51;ReadPosRankSum=-0.592	GT:AD:DP:GQ:PL	0/1:57,61:118:99:2095,0,1925
chrX	580336	.	C	T	804.77	PASS	AC=1;AF=0.5;AN=2;BaseQRankSum=0.443;DP=51;Dels=0.0;FS=7.954;HaplotypeScore=0.0;MLEAC=1;MLEAF=0.5;MQ=42.0;MQ0=0;MQRankSum=-2.482;QD=15.78;ReadPosRankSum=-0.274	GT:AD:DP:GQ:PL	0/1:27,24:51:99:833,0,923
chrX	580876	.	A	G	1016.77	PASS	AC=1;AF=0.5;AN=2;BaseQRankSum=-1.951;DP=59;Dels=0.0;FS=0.997;HaplotypeScore=0.0;MLEAC=1;MLEAF=0.5;MQ=42.0;MQ0=0;MQRankSum=1.328;QD=17.23;ReadPosRankSum=0.266	GT:AD:DP:GQ:PL	0/1:28,31:59:99:1045,0,969
chrX	582111	.	C	T	1235.77	PASS	AC=1;AF=0.5;AN=2;BaseQRankSum=1.702;DP=65;Dels=0.0;FS=0.0;HaplotypeScore=0.0;MLEAC=1;MLEAF=0.5;MQ=42.0;MQ0=0;MQRankSum=0.219;QD=19.01;ReadPosRankSum=0.51	GT:AD:DP:GQ:PL	0/1:28,37:65:99:1264,0,893
chrX	584950	.	C	T	943.77	PASS	AC=1;AF=0.5;AN=2;BaseQRankSum=0.615;DP=54;Dels=0.0;FS=8.844;HaplotypeScore=0.0;MLEAC=1;MLEAF=0.5;MQ=42.0;MQ0=0;MQRankSum=1.082;QD=17.48;ReadPosRankSum=-0.286	GT:AD:DP:GQ:PL	0/1:26,28:54:99:972,0,852
chrX	585567	.	G	A	961.77	PASS	AC=1;AF=0.5;AN=2;BaseQRankSum=0.621;DP=60;Dels=0.0;FS=0.0;HaplotypeScore=0.0;MLEAC=1;MLEAF=0.5;MQ=42.0;MQ0=0;MQRankSum=-2.796;QD=16.03;ReadPosRankSum=-0.976	GT:AD:DP:GQ:PL	0/1:31,29:60:99:990,0,1055
chrX	592062	.	A	G	669.77	PASS	AC=1;AF=0.5;AN=2;BaseQRankSum=0.567;DP=48;Dels=0.0;FS=8.333;HaplotypeScore=0.0;MLEAC=1;MLEAF=0.5;MQ=42.0;MQ0=0;MQRankSum=0.76;QD=13.95;ReadPosRankSum=0.182	GT:AD:DP:GQ:PL	0/1:26,21:47:99:698,0,921
chrX	593789	.	C	T	1080.77	PASS	AC=1;AF=0.5;AN=2;BaseQRankSum=-0.282;DP=61;Dels=0.0;FS=0.0;HaplotypeScore=0.0;MLEAC=1;MLEAF=0.5;MQ=42.0;MQ0=0;MQRankSum=2.462;QD=17.72;ReadPosRankSum=-2.231	GT:AD:DP:GQ:PL	0/1:29,32:61:99:1109,0,964
chrX	594169	.	T	C	2467.77	PASS	AC=2;AF=1.0;AN=2;DP=65;Dels=0.0;FS=0.0;HaplotypeScore=0.0;MLEAC=2;MLEAF=1.0;MQ=42.0;MQ0=0;QD=29.25	GT:AD:DP:GQ:PL	1/1:0,65:65:99:2496,193,0
chrX	607923	.	C	T	998.77	PASS	AC=1;AF=0.5;AN=2;BaseQRankSum=1.854;DP=54;Dels=0.0;FS=3.86;HaplotypeScore=0.0;MLEAC=1;MLEAF=0.5;MQ=42.0;MQ0=0;MQRankSum=1.384;QD=18.5;ReadPosRankSum=0.479	GT:AD:DP:GQ:PL	0/1:24,30:54:99:1027,0,808
chrX	624138	.	G	A	993.77	PASS	AC=1;AF=0.5;AN=2;BaseQRankSum=2.894;DP=67;Dels=0.0;FS=0.945;HaplotypeScore=0.0;MLEAC=1;MLEAF=0.5;MQ=42.0;MQ0=0;MQRankSum=1.431;QD=14.83;ReadPosRankSum=0.763	GT:AD:DP:GQ:PL	0/1:37,30:67:99:1022,0,1195
chrX	640885	.	A	T	649.77	PASS	AC=1;AF=0.5;AN=2;BaseQRankSum=-0.113;DP=42;Dels=0.0;FS=36.903;HaplotypeScore=1.5774;MLEAC=1;MLEAF=0.5;MQ=41.52;MQ0=0;MQRankSum=0.416;QD=15.47;ReadPosRankSum=2.279	GT:AD:DP:GQ:PL	0/1:22,20:42:99:678,0,728
chrX	644211	.	C	T	1311.77	PASS	AC=1;AF=0.5;AN=2;BaseQRankSum=-1.405;DP=67;Dels=0.0;FS=0.0;HaplotypeScore=2.4131;MLEAC=1;MLEAF=0.5;MQ=42.0;MQ0=0;MQRankSum=-0.07;QD=19.58;ReadPosRankSum=1.862	GT:AD:DP:GQ:PL	0/1:28,39:67:99:1340,0,907
chrX	646189	.	C	T	808.77	PASS	AC=1;AF=0.5;AN=2;BaseQRankSum=0.169;DP=61;Dels=0.0;FS=3.495;HaplotypeScore=0.9665;MLEAC=1;MLEAF=0.5;MQ=42.0;MQ0=0;MQRankSum=-0.961;QD=13.26;ReadPosRankSum=-0.242	GT:AD:DP:GQ:PL	0/1:36,25:61:99:837,0,1169
chrX	647008	.	C	T	810.77	PASS	AC=1;AF=0.5;AN=2;BaseQRankSum=-2.588;DP=60;Dels=0.0;FS=0.997;HaplotypeScore=0.9159;MLEAC=1;MLEAF=0.5;MQ=42.0;MQ0=0;MQRankSum=-1.111;QD=13.51;ReadPosRankSum=1.067	GT:AD:DP:GQ:PL	0/1:34,26:60:99:839,0,1215
chrX	648067	.	C	T	844.77	PASS	AC=1;AF=0.5;AN=2;BaseQRankSum=0.908;DP=74;Dels=0.0;FS=13.196;HaplotypeScore=0.0;MLEAC=1;MLEAF=0.5;MQ=41.97;MQ0=0;MQRankSum=0.554;QD=11.42;ReadPosRankSum=-0.44	GT:AD:DP:GQ:PL	0/1:46,27:73:99:873,0,1634
chrX	656292	.	C	T	848.77	PASS	AC=1;AF=0.5;AN=2;BaseQRankSum=0.084;DP=59;Dels=0.0;FS=9.154;HaplotypeScore=0.0;MLEAC=1;MLEAF=0.5;MQ=42.0;MQ0=0;MQRankSum=-1.286;QD=14.39;ReadPosRankSum=-0.266	GT:AD:DP:GQ:PL	0/1:32,27:59:99:877,0,1111
chrX	656997	.	C	T	1009.77	PASS	AC=1;AF=0.5;AN=2;BaseQRankSum=-0.066;DP=70;Dels=0.0;FS=6.301;HaplotypeScore=0.0;MLEAC=1;MLEAF=0.5;MQ=42.0;MQ0=0;MQRankSum=0.018;QD=14.43;ReadPosRankSum=1.224	GT:AD:DP:GQ:PL	0/1:38,31:69:99:1038,0,1338
chrX	658622	.	T	C	2679.77	PASS	AC=2;AF=1.0;AN=2;DP=73;Dels=0.04;FS=0.0;HaplotypeScore=5.799;MLEAC=2;MLEAF=1.0;MQ=42.0;MQ0=0;QD=30.57	GT:AD:DP:GQ:PL	1/1:0,69:69:99:2708,208,0
chrX	661446	.	C	T	750.77	PASS	AC=1;AF=0.5;AN=2;BaseQRankSum=1.443;DP=59;Dels=0.0;FS=0.0;HaplotypeScore=0.0;MLEAC=1;MLEAF=0.5;MQ=42.0;MQ0=0;MQRankSum=-0.671;QD=12.72;ReadPosRankSum=0.27	GT:AD:DP:GQ:PL	0/1:35,24:59:99:779,0,1191
chrX	664601	.	A	G	824.77	PASS	AC=1;AF=0.5;AN=2;BaseQRankSum=0.262;DP=40;Dels=0.0;FS=1.26;HaplotypeScore=0.0;MLEAC=1;MLEAF=0.5;MQ=42.0;MQ0=0;MQRankSum=-0.732;QD=20.62;ReadPosRankSum=0.317	GT:AD:DP:GQ:PL	0/1:16,24:40:99:853,0,486
chrX	670559	.	C	T	1547.77	PASS	AC=1;AF=0.5;AN=2;BaseQRankSum=1.386;DP=88;Dels=0.0;FS=4.052;HaplotypeScore=0.9469;MLEAC=1;MLEAF=0.5;MQ=42.0;MQ0=0;MQRankSum=-0.309;QD=17.59;ReadPosRankSum=0.309	GT:AD:DP:GQ:PL	0/1:43,45:88:99:1576,0,1493
chrX	671352	.	T	C	1085.77	PASS	AC=1;AF=0.5;AN=2;BaseQRankSum=1.751;DP=67;Dels=0.0;FS=4.912;HaplotypeScore=0.0;MLEAC=1;MLEAF=0.5;MQ=42.0;MQ0=0;MQRankSum=-0.276;QD=16.21;ReadPosRankSum=0.648	GT:AD:DP:GQ:PL	0/1:34,32:66:99:1114,0,1171
chrX	696552	.	C	T	1656.77	PASS	AC=1;AF=0.5;AN=2;BaseQRankSum=0.955;DP=84;Dels=0.0;FS=11.06;HaplotypeScore=0.0;MLEAC=1;MLEAF=0.5;MQ=42.0;MQ0=0;MQRankSum=1.054;QD=19.72;ReadPosRankSum=0.099	GT:AD:DP:GQ:PL	0/1:37,47:84:99:1685,0,1234
chrX	701559	.	G	A	606.77	PASS	AC=1;AF=0.5;AN=2;BaseQRankSum=-0.763;DP=54;Dels=0.0;FS=3.901;HaplotypeScore=0.0;MLEAC=1;MLEAF=0.5;MQ=42.0;MQ0=0;MQRankSum=0.515;QD=11.24;ReadPosRankSum=0.39	GT:AD:DP:GQ:PL	0/1:33,21:54:99:635,0,1179
chrX	703731	.	G	A	710.77	PASS	AC=1;AF=0.5;AN=2;BaseQRankSum=0.981;DP=57;Dels=0.0;FS=1.022;HaplotypeScore=0.7887;MLEAC=1;MLEAF=0.5;MQ=42.0;MQ0=0;MQRankSum=-1.339;QD=12.47;ReadPosRankSum=0.623	GT:AD:DP:GQ:PL	0/1:32,23:55:99:739,0,1094
chrX	708218	.	G	A	1309.77	PASS	AC=1;AF=0.5;AN=2;BaseQRankSum=-0.911;DP=69;Dels=0.0;FS=2.057;HaplotypeScore=0.0;MLEAC=1;MLEAF=0.5;MQ=42.0;MQ0=0;MQRankSum=-1.224;QD=18.98;ReadPosRankSum=1.417	GT:AD:DP:GQ:PL	0/1:31,38:69:99:1338,0,1076
chrX	713619	.	T	C	1570.77	PASS	AC=1;AF=0.5;AN=2;BaseQRankSum=0.431;DP=89;Dels=0.0;FS=3.986;HaplotypeScore=0.9933;MLEAC=1;MLEAF=0.5;MQ=42.0;MQ0=0;MQRankSum=1.007;QD=17.65;ReadPosRankSum=0.686	GT:AD:DP:GQ:PL	0/1:42,47:89:99:1599,0,1377
chrX	738027	.	G	T	2373.77	PASS	AC=1;AF=0.5;AN=2;BaseQRankSum=-0.663;DP=148;Dels=0.0;FS=0.0;HaplotypeScore=0.9332;MLEAC=1;MLEAF=0.5;MQ=42.0;MQ0=0;MQRankSum=-0.573;QD=16.04;ReadPosRankSum=-0.386	GT:AD:DP:GQ:PL	0/1:72,74:146:99:2402,0,2475
chrX	741623	.	T	A	2032.77	PASS	AC=1;AF=0.5;AN=2;BaseQRankSum=1.604;DP=132;Dels=0.0;FS=0.653;HaplotypeScore=4.9735;MLEAC=1;MLEAF=0.5;MQ=41.79;MQ0=0;MQRankSum=1.152;QD=15.4;ReadPosRankSum=-0.002	GT:AD:DP:GQ:PL	0/1:66,63:130:99:2061,0,2208
chrXI	13089	.	C	T	904.77	PASS	AC=1;AF=0.5;AN=2;BaseQRankSum=2.379;DP=64;Dels=0.0;FS=3.433;HaplotypeScore=0.0;MLEAC=1;MLEAF=0.5;MQ=42.0;MQ0=0;MQRankSum=-2.186;QD=14.14;ReadPosRankSum=1.772	GT:AD:DP:GQ:PL	0/1:34,29:63:99:933,0,1167
chrXI	15511	.	C	T	3224.61	PASS	AC=2;AF=1.0;AN=2;BaseQRankSum=1.052;DP=89;Dels=0.0;FS=0.0;HaplotypeScore=1.5226;MLEAC=2;MLEAF=1.0;MQ=41.61;MQ0=1;MQRankSum=-1.512;QD=27.47;ReadPosRankSum=1.012	GT:AD:DP:GQ:PL	1/1:4,85:89:99:3253,113,0
chrXI	26853	.	C	T	1155.77	PASS	AC=1;AF=0.5;AN=2;BaseQRankSum=-0.64;DP=65;Dels=0.0;FS=0.0;HaplotypeScore=0.8667;MLEAC=1;MLEAF=0.5;MQ=41.68;MQ0=0;MQRankSum=-0.033;QD=17.78;ReadPosRankSum=2.276	GT:AD:DP:GQ:PL	0/1:29,36:65:99:1184,0,908
chrXI	40274	.	G	A	958.77	PASS	AC=1;AF=0.5;AN=2;BaseQRankSum=-0.706;DP=64;Dels=0.0;FS=4.853;HaplotypeScore=0.0;MLEAC=1;MLEAF=0.5;MQ=42.0;MQ0=0;MQRankSum=1.715;QD=14.98;ReadPosRankSum=-0.209	GT:AD:DP:GQ:PL	0/1:34,30:64:99:987,0,1169
chrXI	55592	.	A	G	1262.77	PASS	AC=1;AF=0.5;AN=2;BaseQRankSum=-0.629;DP=76;Dels=0.0;FS=3.089;HaplotypeScore=0.0;MLEAC=1;MLEAF=0.5;MQ=42.0;MQ0=0;MQRankSum=1.054;QD=16.62;ReadPosRankSum=0.151	GT:AD:DP:GQ:PL	0/1:38,38:76:99:1291,0,1326
chrXI	64725	.	T	C	1033.77	PASS	AC=1;AF=0.5;AN=2;BaseQRankSum=-1.7;DP=78;Dels=0.0;FS=3.2;HaplotypeScore=0.0;MLEAC=1;MLEAF=0.5;MQ=41.73;MQ0=1;MQRankSum=-2.031;QD=13.25;ReadPosRankSum=1.514	GT:AD:DP:GQ:PL	0/1:45,33:78:99:1062,0,1602
chrXI	68114	.	T	A	361.77	PASS	AC=1;AF=0.5;AN=2;BaseQRankSum=-1.646;DP=40;Dels=0.0;FS=49.991;HaplotypeScore=2.9597;MLEAC=1;MLEAF=0.5;MQ=40.02;MQ0=0;MQRankSum=0.347;QD=9.04;ReadPosRankSum=2.195	GT:AD:DP:GQ:PL	0/1:27,13:40:99:390,0,838
chrXI	71354	.	G	A	778.77	PASS	AC=1;AF=0.5;AN=2;BaseQRankSum=1.516;DP=56;Dels=0.0;FS=5.786;HaplotypeScore=0.0;MLEAC=1;MLEAF=0.5;MQ=42.0;MQ0=0;MQRankSum=-1.549;QD=13.91;ReadPosRankSum=0.445	GT:AD:DP:GQ:PL	0/1:31,25:56:99:807,0,1019
chrXI	84990	.	G	A	999.77	PASS	AC=1;AF=0.5;AN=2;BaseQRankSum=-0.479;DP=65;Dels=0.0;FS=0.0;HaplotypeScore=0.0;MLEAC=1;MLEAF=0.5;MQ=42.0;MQ0=0;MQRankSum=0.427;QD=15.38;ReadPosRankSum=-1.189	GT:AD:DP:GQ:PL	0/1:34,31:65:99:1028,0,1091
chrXI	88464	.	C	T	1162.77	PASS	AC=1;AF=0.5;AN=2;BaseQRankSum=-0.772;DP=80;Dels=0.0;FS=1.939;HaplotypeScore=0.9469;MLEAC=1;MLEAF=0.5;MQ=42.0;MQ0=0;MQRankSum=-0.405;QD=14.53;ReadPosRankSum=-0.463	GT:AD:DP:GQ:PL	0/1:43,37:80:99:1191,0,1436
chrXI	89416	.	C	T	1182.77	PASS	AC=1;AF=0.5;AN=2;BaseQRankSum=1.888;DP=62;Dels=0.0;FS=0.975;HaplotypeScore=0.0;MLEAC=1;MLEAF=0.5;MQ=42.0;MQ0=0;MQRankSum=1.818;QD=19.08;ReadPosRankSum=0.757	GT:AD:DP:GQ:PL	0/1:28,34:62:99:1211,0,898
chrXI	91923	.	C	T	1383.77	PASS	AC=1;AF=0.5;AN=2;BaseQRankSum=0.773;DP=62;Dels=0.0;FS=1.047;HaplotypeScore=0.0;MLEAC=1;MLEAF=0.5;MQ=42.0;MQ0=0;MQRankSum=0.443;QD=22.32;ReadPosRankSum=0.203	GT:AD:DP:GQ:PL	0/1:22,39:61:99:1412,0,723
chrXI	113901	.	G	A	1217.77	PASS	AC=1;AF=0.5;AN=2;BaseQRankSum=-2.763;DP=74;Dels=0.0;FS=1.943;HaplotypeScore=0.0;MLEAC=1;MLEAF=0.5;MQ=42.0;MQ0=0;MQRankSum=-0.222;QD=16.46;ReadPosRankSum=-0.503	GT:AD:DP:GQ:PL	0/1:36,38:74:99:1246,0,1270
chrXI	115282	.	G	A	945.77	PASS	AC=1;AF=0.5;AN=2;BaseQRankSum=1.749;DP=50;Dels=0.0;FS=2.386;HaplotypeScore=0.734;MLEAC=1;MLEAF=0.5;MQ=42.0;MQ0=0;MQRankSum=-1.104;QD=18.92;ReadPosRankSum=-0.948	GT:AD:DP:GQ:PL	0/1:22,28:50:99:974,0,725
chrXI	121432	.	A	G	1452.77	PASS	AC=1;AF=0.5;AN=2;BaseQRankSum=1.091;DP=72;Dels=0.0;FS=0.0;HaplotypeScore=0.0;MLEAC=1;MLEAF=0.5;MQ=42.0;MQ0=0;MQRankSum=-0.417;QD=20.18;ReadPosRankSum=0.714	GT:AD:DP:GQ:PL	0/1:30,42:72:99:1481,0,1014
chrXI	122325	.	T	C	1208.77	PASS	AC=1;AF=0.5;AN=2;BaseQRankSum=0.035;DP=86;Dels=0.0;FS=7.521;HaplotypeScore=0.0;MLEAC=1;MLEAF=0.5;MQ=42.0;MQ0=0;MQRankSum=0.942;QD=14.06;ReadPosRankSum=3.07	GT:AD:DP:GQ:PL	0/1:49,37:86:99:1237,0,1715
chrXI	124685	.	G	A	1188.77	PASS	AC=1;AF=0.5;AN=2;BaseQRankSum=-0.075;DP=78;Dels=0.0;FS=7.589;HaplotypeScore=0.9159;MLEAC=1;MLEAF=0.5;MQ=42.0;MQ0=0;MQRankSum=1.318;QD=15.24;ReadPosRankSum=2.25	GT:AD:DP:GQ:PL	0/1:42,36:78:99:1217,0,1407
chrXI	127970	.	G	A	1099.77	PASS	AC=1;AF=0.5;AN=2;BaseQRankSum=-0.72;DP=60;Dels=0.0;FS=0.0;HaplotypeScore=0.0;MLEAC=1;MLEAF=0.5;MQ=41.73;MQ0=0;MQRankSum=-0.18;QD=18.33;ReadPosRankSum=0.645	GT:AD:DP:GQ:PL	0/1:25,35:60:99:1128,0,821
chrXI	132079	.	C	T	1381.77	PASS	AC=1;AF=0.5;AN=2;BaseQRankSum=0.148;DP=72;Dels=0.0;FS=3.2;HaplotypeScore=0.0;MLEAC=1;MLEAF=0.5;MQ=42.0;MQ0=0;MQRankSum=-0.933;QD=19.19;ReadPosRankSum=1.558	GT:AD:DP:GQ:PL	0/1:31,41:72:99:1410,0,1020
chrXI	165574	.	G	A	706.77	PASS	AC=1;AF=0.5;AN=2;BaseQRankSum=-0.814;DP=61;Dels=0.0;FS=0.0;HaplotypeScore=0.8321;MLEAC=1;MLEAF=0.5;MQ=42.0;MQ0=0;MQRankSum=-0.638;QD=11.59;ReadPosRankSum=-0.902	GT:AD:DP:GQ:PL	0/1:36,25:61:99:735,0,1260
chrXI	168264	.	G	A	1055.77	PASS	AC=1;AF=0.5;AN=2;BaseQRankSum=-0.093;DP=52;Dels=0.0;FS=4.154;HaplotypeScore=0.8941;MLEAC=1;MLEAF=0.5;MQ=42.0;MQ0=0;MQRankSum=0.205;QD=20.3;ReadPosRankSum=-0.839	GT:AD:DP:GQ:PL	0/1:21,31:52:99:1084,0,687
chrXI	170608	.	C	T	786.77	PASS	AC=1;AF=0.5;AN=2;BaseQRankSum=-1.5;DP=56;Dels=0.0;FS=0.0;HaplotypeScore=0.0;MLEAC=1;MLEAF=0.5;MQ=42.0;MQ0=0;MQRankSum=0.0;QD=14.05;ReadPosRankSum=0.016	GT:AD:DP:GQ:PL	0/1:31,25:56:99:815,0,1030
chrXI	176409	.	T	C	992.77	PASS	AC=1;AF=0.5;AN=2;BaseQRankSum=1.001;DP=57;Dels=0.0;FS=1.012;HaplotypeScore=0.0;MLEAC=1;MLEAF=0.5;MQ=42.0;MQ0=0;MQRankSum=-0.601;QD=17.42;ReadPosRankSum=-1.29	GT:AD:DP:GQ:PL	0/1:26,31:57:99:1021,0,857
chrXI	176686	.	G	A	990.77	PASS	AC=1;AF=0.5;AN=2;BaseQRankSum=-0.521;DP=57;Dels=0.0;FS=0.0;HaplotypeScore=0.0;MLEAC=1;MLEAF=0.5;MQ=42.0;MQ0=0;MQRankSum=-0.168;QD=17.38;ReadPosRankSum=-1.065	GT:AD:DP:GQ:PL	0/1:26,31:57:99:1019,0,854
chrXI	177921	.	G	A	1332.77	PASS	AC=1;AF=0.5;AN=2;BaseQRankSum=0.108;DP=86;Dels=0.0;FS=5.51;HaplotypeScore=0.0;MLEAC=1;MLEAF=0.5;MQ=42.0;MQ0=0;MQRankSum=0.68;QD=15.5;ReadPosRankSum=0.117	GT:AD:DP:GQ:PL	0/1:46,40:86:99:1361,0,1559
chrXI	189831	.	C	T	963.77	PASS	AC=1;AF=0.5;AN=2;BaseQRankSum=0.29;DP=67;Dels=0.0;FS=0.0;HaplotypeScore=0.0;MLEAC=1;MLEAF=0.5;MQ=42.0;MQ0=0;MQRankSum=0.856;QD=14.38;ReadPosRankSum=1.526	GT:AD:DP:GQ:PL	0/1:36,30:66:99:992,0,1206
chrXI	192218	.	A	G	1305.77	PASS	AC=1;AF=0.5;AN=2;BaseQRankSum=1.657;DP=77;Dels=0.0;FS=1.894;HaplotypeScore=0.734;MLEAC=1;MLEAF=0.5;MQ=42.0;MQ0=0;MQRankSum=-0.158;QD=16.96;ReadPosRankSum=-0.831	GT:AD:DP:GQ:PL	0/1:37,40:77:99:1334,0,1247
chrXI	202207	.	G	A	1215.77	PASS	AC=1;AF=0.5;AN=2;BaseQRankSum=-0.309;DP=65;Dels=0.0;FS=7.588;HaplotypeScore=0.0;MLEAC=1;MLEAF=0.5;MQ=42.0;MQ0=0;MQRankSum=-1.007;QD=18.7;ReadPosRankSum=-2.533	GT:AD:DP:GQ:PL	0/1:30,35:65:99:1244,0,1022
chrXI	205992	.	T	C	802.77	PASS	AC=1;AF=0.5;AN=2;BaseQRankSum=-0.485;DP=60;Dels=0.0;FS=0.0;HaplotypeScore=0.7887;MLEAC=1;MLEAF=0.5;MQ=42.0;MQ0=0;MQRankSum=-0.007;QD=13.38;ReadPosRankSum=0.753	GT:AD:DP:GQ:PL	0/1:34,26:60:99:831,0,1137
chrXI	217155	.	A	G	964.77	PASS	AC=1;AF=0.5;AN=2;BaseQRankSum=-0.358;DP=67;Dels=0.0;FS=2.147;HaplotypeScore=0.8667;MLEAC=1;MLEAF=0.5;MQ=41.97;MQ0=0;MQRankSum=-0.144;QD=14.4;ReadPosRankSum=0.533	GT:AD:DP:GQ:PL	0/1:35,32:67:99:993,0,1199
chrXI	217727	.	G	A	1440.77	PASS	AC=1;AF=0.5;AN=2;BaseQRankSum=-2.203;DP=73;Dels=0.0;FS=7.896;HaplotypeScore=1.6208;MLEAC=1;MLEAF=0.5;MQ=42.0;MQ0=0;MQRankSum=0.432;QD=19.74;ReadPosRankSum=0.073	GT:AD:DP:GQ:PL	0/1:30,43:73:99:1469,0,1009
chrXI	222154	.	A	G	1112.77	PASS	AC=1;AF=0.5;AN=2;BaseQRankSum=-0.499;DP=64;Dels=0.0;FS=0.956;HaplotypeScore=0.0;MLEAC=1;MLEAF=0.5;MQ=42.0;MQ0=0;MQRankSum=-0.985;QD=17.39;ReadPosRankSum=1.281	GT:AD:DP:GQ:PL	0/1:29,35:64:99:1141,0,995
chrXI	227260	.	C	T	730.77	PASS	AC=1;AF=0.5;AN=2;BaseQRankSum=1.293;DP=57;Dels=0.0;FS=0.0;HaplotypeScore=0.0;MLEAC=1;MLEAF=0.5;MQ=42.0;MQ0=0;MQRankSum=0.74;QD=12.82;ReadPosRankSum=0.122	GT:AD:DP:GQ:PL	0/1:34,23:57:99:759,0,1161
chrXI	234783	.	G	A	1057.77	PASS	AC=1;AF=0.5;AN=2;BaseQRankSum=0.751;DP=59;Dels=0.0;FS=0.0;HaplotypeScore=0.8941;MLEAC=1;MLEAF=0.5;MQ=41.97;MQ0=0;MQRankSum=1.283;QD=17.93;ReadPosRankSum=-1.708	GT:AD:DP:GQ:PL	0/1:28,31:59:99:1086,0,960
chrXI	237008	.	G	A	1209.77	PASS	AC=1;AF=0.5;AN=2;BaseQRankSum=0.213;DP=62;Dels=0.0;FS=0.962;HaplotypeScore=0.0;MLEAC=1;MLEAF=0.5;MQ=42.0;MQ0=0;MQRankSum=-1.079;QD=19.51;ReadPosRankSum=0.185	GT:AD:DP:GQ:PL	0/1:27,35:62:99:1238,0,892
chrXI	237094	.	G	A	1023.77	PASS	AC=1;AF=0.5;AN=2;BaseQRankSum=0.925;DP=66;Dels=0.0;FS=4.932;HaplotypeScore=0.0;MLEAC=1;MLEAF=0.5;MQ=42.0;MQ0=0;MQRankSum=1.028;QD=15.51;ReadPosRankSum=0.077	GT:AD:DP:GQ:PL	0/1:35,31:66:99:1052,0,1200
chrXI	239655	.	G	A	1017.77	PASS	AC=1;AF=0.5;AN=2;BaseQRankSum=-1.22;DP=70;Dels=0.0;FS=3.261;HaplotypeScore=0.5784;MLEAC=1;MLEAF=0.5;MQ=42.0;MQ0=0;MQRankSum=-1.173;QD=14.54;ReadPosRankSum=0.678	GT:AD:DP:GQ:PL	0/1:38,32:70:99:1046,0,1280
chrXI	241420	.	C	T	1357.77	PASS	AC=1;AF=0.5;AN=2;BaseQRankSum=0.404;DP=82;Dels=0.0;FS=0.846;HaplotypeScore=1.6988;MLEAC=1;MLEAF=0.5;MQ=42.0;MQ0=0;MQRankSum=-0.023;QD=16.56;ReadPosRankSum=-0.032	GT:AD:DP:GQ:PL	0/1:42,40:82:99:1386,0,1374
chrXI	244130	.	G	A	700.77	PASS	AC=1;AF=0.5;AN=2;BaseQRankSum=-0.352;DP=55;Dels=0.0;FS=1.051;HaplotypeScore=0.0;MLEAC=1;MLEAF=0.5;MQ=42.0;MQ0=0;MQRankSum=-1.074;QD=12.74;ReadPosRankSum=1.211	GT:AD:DP:GQ:PL	0/1:33,22:55:99:729,0,1108
chrXI	254684	.	A	G	831.77	PASS	AC=1;AF=0.5;AN=2;BaseQRankSum=-0.616;DP=65;Dels=0.0;FS=2.074;HaplotypeScore=0.9665;MLEAC=1;MLEAF=0.5;MQ=42.0;MQ0=0;MQRankSum=-0.987;QD=12.8;ReadPosRankSum=0.987	GT:AD:DP:GQ:PL	0/1:37,28:65:99:860,0,1285
chrXI	255212	.	G	A	1248.77	PASS	AC=1;AF=0.5;AN=2;BaseQRankSum=0.308;DP=81;Dels=0.0;FS=4.212;HaplotypeScore=0.0;MLEAC=1;MLEAF=0.5;MQ=42.0;MQ0=0;MQRankSum=-0.574;QD=15.42;ReadPosRankSum=0.128	GT:AD:DP:GQ:PL	0/1:44,37:81:99:1277,0,1501
chrXI	265747	.	G	A	1085.77	PASS	AC=1;AF=0.5;AN=2;BaseQRankSum=0.056;DP=77;Dels=0.0;FS=11.948;HaplotypeScore=0.0;MLEAC=1;MLEAF=0.5;MQ=41.97;MQ0=0;MQRankSum=0.241;QD=14.1;ReadPosRankSum=-1.134	GT:AD:DP:GQ:PL	0/1:43,34:77:99:1114,0,1467
chrXI	280999	.	C	T	105.77	PASS	AC=1;AF=0.5;AN=2;BaseQRankSum=1.501;DP=52;Dels=0.0;FS=14.716;HaplotypeScore=10.6538;MLEAC=1;MLEAF=0.5;MQ=42.0;MQ0=0;MQRankSum=2.145;QD=2.03;ReadPosRankSum=-1.984	GT:AD:DP:GQ:PL	0/1:45,7:52:99:134,0,1491
chrXI	281360	.	T	C	1528.77	PASS	AC=1;AF=0.5;AN=2;BaseQRankSum=0.275;DP=88;Dels=0.0;FS=8.599;HaplotypeScore=0.0;MLEAC=1;MLEAF=0.5;MQ=42.0;MQ0=0;MQRankSum=1.252;QD=17.37;ReadPosRankSum=-1.119	GT:AD:DP:GQ:PL	0/1:43,45:88:99:1557,0,1491
chrXI	284474	.	C	T	951.77	PASS	AC=1;AF=0.5;AN=2;BaseQRankSum=-0.32;DP=56;Dels=0.0;FS=5.456;HaplotypeScore=0.7887;MLEAC=1;MLEAF=0.5;MQ=42.0;MQ0=0;MQRankSum=2.253;QD=17.0;ReadPosRankSum=-0.27	GT:AD:DP:GQ:PL	0/1:28,28:56:99:980,0,974
chrXI	317569	.	G	A	1058.77	PASS	AC=1;AF=0.5;AN=2;BaseQRankSum=-0.833;DP=65;Dels=0.0;FS=0.0;HaplotypeScore=0.0;MLEAC=1;MLEAF=0.5;MQ=42.0;MQ0=0;MQRankSum=-0.138;QD=16.29;ReadPosRankSum=-0.584	GT:AD:DP:GQ:PL	0/1:32,33:65:99:1087,0,1086
chrXI	332256	.	A	G	1370.77	PASS	AC=1;AF=0.5;AN=2;BaseQRankSum=0.435;DP=89;Dels=0.0;FS=0.0;HaplotypeScore=0.0;MLEAC=1;MLEAF=0.5;MQ=42.0;MQ0=0;MQRankSum=-0.217;QD=15.4;ReadPosRankSum=-0.611	GT:AD:DP:GQ:PL	0/1:47,41:88:99:1399,0,1665
chrXI	332858	.	C	T	1306.77	PASS	AC=1;AF=0.5;AN=2;BaseQRankSum=-1.274;DP=84;Dels=0.0;FS=0.832;HaplotypeScore=0.8941;MLEAC=1;MLEAF=0.5;MQ=42.0;MQ0=0;MQRankSum=-0.35;QD=15.56;ReadPosRankSum=0.215	GT:AD:DP:GQ:PL	0/1:45,39:84:99:1335,0,1591
chrXI	333975	.	G	A	1310.77	PASS	AC=1;AF=0.5;AN=2;BaseQRankSum=0.01;DP=76;Dels=0.0;FS=1.92;HaplotypeScore=0.9996;MLEAC=1;MLEAF=0.5;MQ=42.0;MQ0=0;MQRankSum=0.738;QD=17.25;ReadPosRankSum=-2.234	GT:AD:DP:GQ:PL	0/1:37,39:76:99:1339,0,1264
chrXI	335932	.	A	G	759.77	PASS	AC=1;AF=0.5;AN=2;BaseQRankSum=1.484;DP=46;Dels=0.0;FS=0.0;HaplotypeScore=0.0;MLEAC=1;MLEAF=0.5;MQ=42.0;MQ0=0;MQRankSum=1.352;QD=16.52;ReadPosRankSum=-1.154	GT:AD:DP:GQ:PL	0/1:22,24:46:99:788,0,702
chrXI	338343	.	A	G	611.77	PASS	AC=1;AF=0.5;AN=2;BaseQRankSum=-1.464;DP=53;Dels=0.0;FS=2.417;HaplotypeScore=0.0;MLEAC=1;MLEAF=0.5;MQ=42.0;MQ0=0;MQRankSum=-0.373;QD=11.54;ReadPosRankSum=-1.446	GT:AD:DP:GQ:PL	0/1:32,21:53:99:640,0,1105
chrXI	341453	.	G	A	519.77	PASS	AC=1;AF=0.5;AN=2;BaseQRankSum=1.034;DP=58;Dels=0.0;FS=1.073;HaplotypeScore=0.0;MLEAC=1;MLEAF=0.5;MQ=42.0;MQ0=0;MQRankSum=-0.277;QD=8.96;ReadPosRankSum=-0.176	GT:AD:DP:GQ:PL	0/1:40,18:58:99:548,0,1435
chrXI	356174	.	T	C	471.77	PASS	AC=1;AF=0.5;AN=2;BaseQRankSum=0.551;DP=51;Dels=0.0;FS=44.808;HaplotypeScore=6.9651;MLEAC=1;MLEAF=0.5;MQ=41.92;MQ0=0;MQRankSum=-0.863;QD=9.25;ReadPosRankSum=2.693	GT:AD:DP:GQ:PL	0/1:34,16:50:99:500,0,1191
chrXI	356175	.	A	T	454.77	PASS	AC=1;AF=0.5;AN=2;BaseQRankSum=0.098;DP=50;Dels=0.02;FS=51.91;HaplotypeScore=12.9631;MLEAC=1;MLEAF=0.5;MQ=41.92;MQ0=0;MQRankSum=0.842;QD=9.1;ReadPosRankSum=2.329	GT:AD:DP:GQ:PL	0/1:32,16:48:99:483,0,1090
chrXI	359298	.	G	A	1183.77	PASS	AC=1;AF=0.5;AN=2;BaseQRankSum=1.186;DP=73;Dels=0.0;FS=0.0;HaplotypeScore=0.0;MLEAC=1;MLEAF=0.5;MQ=42.0;MQ0=0;MQRankSum=0.822;QD=16.22;ReadPosRankSum=0.645	GT:AD:DP:GQ:PL	0/1:37,36:73:99:1212,0,1278
chrXI	364547	.	C	T	1103.77	PASS	AC=1;AF=0.5;AN=2;BaseQRankSum=0.853;DP=55;Dels=0.0;FS=0.0;HaplotypeScore=1.8665;MLEAC=1;MLEAF=0.5;MQ=42.0;MQ0=0;MQRankSum=-1.0;QD=20.07;ReadPosRankSum=-1.514	GT:AD:DP:GQ:PL	0/1:20,33:54:99:1132,0,612
chrXI	371658	.	C	T	945.77	PASS	AC=1;AF=0.5;AN=2;BaseQRankSum=-0.395;DP=52;Dels=0.0;FS=18.421;HaplotypeScore=0.0;MLEAC=1;MLEAF=0.5;MQ=42.0;MQ0=0;MQRankSum=0.376;QD=18.19;ReadPosRankSum=-0.743	GT:AD:DP:GQ:PL	0/1:24,28:52:99:974,0,796
chrXI	374659	.	G	A	674.77	PASS	AC=1;AF=0.5;AN=2;BaseQRankSum=0.484;DP=57;Dels=0.0;FS=0.0;HaplotypeScore=0.0;MLEAC=1;MLEAF=0.5;MQ=42.0;MQ0=0;MQRankSum=0.484;QD=11.84;ReadPosRankSum=1.139	GT:AD:DP:GQ:PL	0/1:35,22:57:99:703,0,1201
chrXI	376782	.	A	G	1612.77	PASS	AC=1;AF=0.5;AN=2;BaseQRankSum=0.866;DP=100;Dels=0.0;FS=18.979;HaplotypeScore=0.0;MLEAC=1;MLEAF=0.5;MQ=42.0;MQ0=0;MQRankSum=-1.301;QD=16.13;ReadPosRankSum=2.736	GT:AD:DP:GQ:PL	0/1:52,48:100:99:1641,0,1798
chrXI	376799	.	A	G	1732.77	PASS	AC=1;AF=0.5;AN=2;BaseQRankSum=3.701;DP=102;Dels=0.0;FS=8.111;HaplotypeScore=0.0;MLEAC=1;MLEAF=0.5;MQ=42.0;MQ0=0;MQRankSum=-0.368;QD=16.99;ReadPosRankSum=0.241	GT:AD:DP:GQ:PL	0/1:51,51:102:99:1761,0,1675
chrXI	380818	.	C	T	1246.77	PASS	AC=1;AF=0.5;AN=2;BaseQRankSum=-0.924;DP=86;Dels=0.01;FS=9.085;HaplotypeScore=3.6958;MLEAC=1;MLEAF=0.5;MQ=42.0;MQ0=0;MQRankSum=0.225;QD=14.5;ReadPosRankSum=-0.703	GT:AD:DP:GQ:PL	0/1:47,38:85:99:1275,0,1611
chrXI	386119	.	A	G	2003.77	PASS	AC=1;AF=0.5;AN=2;BaseQRankSum=2.744;DP=98;Dels=0.0;FS=5.196;HaplotypeScore=0.8321;MLEAC=1;MLEAF=0.5;MQ=42.0;MQ0=0;MQRankSum=0.713;QD=20.45;ReadPosRankSum=0.612	GT:AD:DP:GQ:PL	0/1:41,57:98:99:2032,0,1366
chrXI	397811	.	G	A	1371.77	PASS	AC=1;AF=0.5;AN=2;BaseQRankSum=0.805;DP=72;Dels=0.0;FS=0.0;HaplotypeScore=0.734;MLEAC=1;MLEAF=0.5;MQ=41.95;MQ0=0;MQRankSum=-0.588;QD=19.05;ReadPosRankSum=-1.799	GT:AD:DP:GQ:PL	0/1:30,42:72:99:1400,0,1027
chrXI	492668	.	G	A	1430.77	PASS	AC=1;AF=0.5;AN=2;BaseQRankSum=2.194;DP=72;Dels=0.0;FS=0.0;HaplotypeScore=0.0;MLEAC=1;MLEAF=0.5;MQ=42.0;MQ0=0;MQRankSum=-0.076;QD=19.87;ReadPosRankSum=1.961	GT:AD:DP:GQ:PL	0/1:30,42:72:99:1459,0,975
chrXI	497286	.	C	T	1498.77	PASS	AC=1;AF=0.5;AN=2;BaseQRankSum=-0.873;DP=79;Dels=0.0;FS=4.347;HaplotypeScore=0.0;MLEAC=1;MLEAF=0.5;MQ=42.0;MQ0=0;MQRankSum=-1.051;QD=18.97;ReadPosRankSum=-0.992	GT:AD:DP:GQ:PL	0/1:35,44:79:99:1527,0,1141
chrXI	503680	.	G	A	872.77	PASS	AC=1;AF=0.5;AN=2;BaseQRankSum=1.073;DP=54;Dels=0.0;FS=0.0;HaplotypeScore=0.0;MLEAC=1;MLEAF=0.5;MQ=42.0;MQ0=0;MQRankSum=0.882;QD=16.16;ReadPosRankSum=-0.675	GT:AD:DP:GQ:PL	0/1:27,27:54:99:901,0,875
chrXI	505330	.	C	T	1483.77	PASS	AC=1;AF=0.5;AN=2;BaseQRankSum=2.572;DP=82;Dels=0.0;FS=0.0;HaplotypeScore=0.0;MLEAC=1;MLEAF=0.5;MQ=42.0;MQ0=0;MQRankSum=1.3;QD=18.09;ReadPosRankSum=0.121	GT:AD:DP:GQ:PL	0/1:39,43:82:99:1512,0,1327
chrXI	508252	.	G	A	732.77	PASS	AC=1;AF=0.5;AN=2;BaseQRankSum=-0.726;DP=67;Dels=0.0;FS=0.975;HaplotypeScore=0.0;MLEAC=1;MLEAF=0.5;MQ=42.0;MQ0=0;MQRankSum=-0.503;QD=10.94;ReadPosRankSum=0.477	GT:AD:DP:GQ:PL	0/1:43,24:67:99:761,0,1531
chrXI	527049	.	G	A	883.77	PASS	AC=1;AF=0.5;AN=2;BaseQRankSum=1.504;DP=60;Dels=0.0;FS=2.242;HaplotypeScore=0.0;MLEAC=1;MLEAF=0.5;MQ=42.0;MQ0=0;MQRankSum=-1.8;QD=14.73;ReadPosRankSum=-1.741	GT:AD:DP:GQ:PL	0/1:32,28:60:99:912,0,1033
chrXI	528483	.	C	T	722.77	PASS	AC=1;AF=0.5;AN=2;BaseQRankSum=-1.955;DP=52;Dels=0.0;FS=3.943;HaplotypeScore=0.9734;MLEAC=1;MLEAF=0.5;MQ=42.0;MQ0=0;MQRankSum=0.982;QD=13.9;ReadPosRankSum=-2.102	GT:AD:DP:GQ:PL	0/1:28,24:52:99:751,0,984
chrXI	530750	.	G	A	920.77	PASS	AC=1;AF=0.5;AN=2;BaseQRankSum=0.81;DP=54;Dels=0.0;FS=1.067;HaplotypeScore=0.0;MLEAC=1;MLEAF=0.5;MQ=42.0;MQ0=0;MQRankSum=-0.863;QD=17.05;ReadPosRankSum=-0.08	GT:AD:DP:GQ:PL	0/1:26,27:53:99:949,0,896
chrXI	535318	.	G	A	881.77	PASS	AC=1;AF=0.5;AN=2;BaseQRankSum=0.852;DP=60;Dels=0.0;FS=3.586;HaplotypeScore=0.0;MLEAC=1;MLEAF=0.5;MQ=42.0;MQ0=0;MQRankSum=0.748;QD=14.7;ReadPosRankSum=-0.437	GT:AD:DP:GQ:PL	0/1:32,28:60:99:910,0,1053
chrXI	538100	.	T	C	1236.77	PASS	AC=1;AF=0.5;AN=2;BaseQRankSum=-0.128;DP=60;Dels=0.0;FS=0.0;HaplotypeScore=0.0;MLEAC=1;MLEAF=0.5;MQ=42.0;MQ0=0;MQRankSum=-2.709;QD=20.61;ReadPosRankSum=1.396	GT:AD:DP:GQ:PL	0/1:24,36:60:99:1265,0,796
chrXI	538152	.	A	G	1036.77	PASS	AC=1;AF=0.5;AN=2;BaseQRankSum=1.55;DP=67;Dels=0.0;FS=2.062;HaplotypeScore=0.0;MLEAC=1;MLEAF=0.5;MQ=42.0;MQ0=0;MQRankSum=0.182;QD=15.47;ReadPosRankSum=0.546	GT:AD:DP:GQ:PL	0/1:35,32:67:99:1065,0,1125
chrXI	558849	.	G	A	792.77	PASS	AC=1;AF=0.5;AN=2;BaseQRankSum=-0.565;DP=58;Dels=0.0;FS=2.243;HaplotypeScore=0.0;MLEAC=1;MLEAF=0.5;MQ=42.0;MQ0=0;MQRankSum=0.236;QD=13.67;ReadPosRankSum=1.664	GT:AD:DP:GQ:PL	0/1:33,25:58:99:821,0,1138
chrXI	565447	.	G	A	1186.77	PASS	AC=1;AF=0.5;AN=2;BaseQRankSum=0.45;DP=69;Dels=0.0;FS=0.0;HaplotypeScore=0.9789;MLEAC=1;MLEAF=0.5;MQ=42.0;MQ0=0;MQRankSum=-0.186;QD=17.2;ReadPosRankSum=-0.222	GT:AD:DP:GQ:PL	0/1:34,35:69:99:1215,0,1115
chrXI	576884	.	C	T	1669.77	PASS	AC=1;AF=0.5;AN=2;BaseQRankSum=-0.886;DP=94;Dels=0.0;FS=0.0;HaplotypeScore=0.8941;MLEAC=1;MLEAF=0.5;MQ=42.0;MQ0=0;MQRankSum=-0.25;QD=17.76;ReadPosRankSum=-0.303	GT:AD:DP:GQ:PL	0/1:45,49:94:99:1698,0,1553
chrXI	582567	.	T	C	1065.77	PASS	AC=1;AF=0.5;AN=2;BaseQRankSum=-0.499;DP=69;Dels=0.0;FS=0.908;HaplotypeScore=0.0;MLEAC=1;MLEAF=0.5;MQ=42.0;MQ0=0;MQRankSum=1.171;QD=15.45;ReadPosRankSum=0.438	GT:AD:DP:GQ:PL	0/1:36,33:69:99:1094,0,1224
chrXI	582667	.	G	A	962.77	PASS	AC=1;AF=0.5;AN=2;BaseQRankSum=-0.282;DP=62;Dels=0.0;FS=8.643;HaplotypeScore=0.0;MLEAC=1;MLEAF=0.5;MQ=42.0;MQ0=0;MQRankSum=-0.395;QD=15.53;ReadPosRankSum=-1.651	GT:AD:DP:GQ:PL	0/1:33,29:62:99:991,0,1161
chrXI	588573	.	A	G	1344.77	PASS	AC=1;AF=0.5;AN=2;BaseQRankSum=0.284;DP=91;Dels=0.0;FS=0.0;HaplotypeScore=0.0;MLEAC=1;MLEAF=0.5;MQ=42.0;MQ0=0;MQRankSum=-0.219;QD=14.78;ReadPosRankSum=0.065	GT:AD:DP:GQ:PL	0/1:49,41:90:99:1373,0,1717
chrXI	593119	.	G	A	1085.77	PASS	AC=1;AF=0.5;AN=2;BaseQRankSum=0.043;DP=74;Dels=0.0;FS=0.887;HaplotypeScore=0.6651;MLEAC=1;MLEAF=0.5;MQ=42.0;MQ0=0;MQRankSum=1.914;QD=14.67;ReadPosRankSum=-0.707	GT:AD:DP:GQ:PL	0/1:41,33:74:99:1114,0,1366
chrXI	593434	.	C	T	1064.77	PASS	AC=1;AF=0.5;AN=2;BaseQRankSum=-0.282;DP=64;Dels=0.0;FS=8.64;HaplotypeScore=0.0;MLEAC=1;MLEAF=0.5;MQ=42.0;MQ0=0;MQRankSum=-0.51;QD=16.64;ReadPosRankSum=-1.437	GT:AD:DP:GQ:PL	0/1:31,33:64:99:1093,0,1046
chrXI	595112	.	C	T	1425.77	PASS	AC=1;AF=0.5;AN=2;BaseQRankSum=-0.833;DP=83;Dels=0.0;FS=2.936;HaplotypeScore=0.8941;MLEAC=1;MLEAF=0.5;MQ=42.0;MQ0=0;MQRankSum=0.077;QD=17.18;ReadPosRankSum=-0.715	GT:AD:DP:GQ:PL	0/1:41,42:83:99:1454,0,1442
chrXI	601720	.	C	T	715.77	PASS	AC=1;AF=0.5;AN=2;BaseQRankSum=-0.159;DP=56;Dels=0.0;FS=0.0;HaplotypeScore=0.0;MLEAC=1;MLEAF=0.5;MQ=42.0;MQ0=0;MQRankSum=-0.21;QD=12.78;ReadPosRankSum=0.83	GT:AD:DP:GQ:PL	0/1:34,22:56:99:744,0,1192
chrXI	603785	.	A	G	911.77	PASS	AC=1;AF=0.5;AN=2;BaseQRankSum=0.546;DP=64;Dels=0.0;FS=8.818;HaplotypeScore=0.0;MLEAC=1;MLEAF=0.5;MQ=42.0;MQ0=0;MQRankSum=-0.865;QD=14.25;ReadPosRankSum=0.588	GT:AD:DP:GQ:PL	0/1:35,28:63:99:940,0,1180
chrXI	613811	.	G	A	2375.77	PASS	AC=2;AF=1.0;AN=2;DP=63;Dels=0.0;FS=0.0;HaplotypeScore=0.0;MLEAC=2;MLEAF=1.0;MQ=41.97;MQ0=0;QD=25.32	GT:AD:DP:GQ:PL	1/1:0,62:62:99:2404,184,0
chrXI	616498	.	C	T	925.77	PASS	AC=1;AF=0.5;AN=2;BaseQRankSum=1.759;DP=49;Dels=0.0;FS=1.101;HaplotypeScore=0.0;MLEAC=1;MLEAF=0.5;MQ=42.0;MQ0=0;MQRankSum=-1.156;QD=18.89;ReadPosRankSum=2.0	GT:AD:DP:GQ:PL	0/1:22,27:49:99:954,0,739
chrXI	616577	.	T	C	449.77	PASS	AC=1;AF=0.5;AN=2;BaseQRankSum=1.169;DP=40;Dels=0.0;FS=0.0;HaplotypeScore=0.5784;MLEAC=1;MLEAF=0.5;MQ=42.0;MQ0=0;MQRankSum=0.419;QD=11.24;ReadPosRankSum=0.217	GT:AD:DP:GQ:PL	0/1:24,15:39:99:478,0,785
chrXI	624289	.	C	T	1280.77	PASS	AC=1;AF=0.5;AN=2;BaseQRankSum=-2.045;DP=74;Dels=0.0;FS=2.059;HaplotypeScore=0.0;MLEAC=1;MLEAF=0.5;MQ=42.0;MQ0=0;MQRankSum=0.494;QD=17.31;ReadPosRankSum=-1.6	GT:AD:DP:GQ:PL	0/1:34,40:74:99:1309,0,1131
chrXI	628511	.	A	G	1396.77	PASS	AC=1;AF=0.5;AN=2;BaseQRankSum=0.728;DP=66;Dels=0.0;FS=0.974;HaplotypeScore=0.0;MLEAC=1;MLEAF=0.5;MQ=42.0;MQ0=0;MQRankSum=0.715;QD=21.16;ReadPosRankSum=1.148	GT:AD:DP:GQ:PL	0/1:26,40:66:99:1425,0,849
chrXI	631659	.	A	G	559.77	PASS	AC=1;AF=0.5;AN=2;BaseQRankSum=1.57;DP=50;Dels=0.0;FS=0.0;HaplotypeScore=0.9159;MLEAC=1;MLEAF=0.5;MQ=42.0;MQ0=0;MQRankSum=-0.174;QD=11.2;ReadPosRankSum=0.646	GT:AD:DP:GQ:PL	0/1:30,19:50:99:588,0,1029
chrXI	636622	.	T	C	1012.77	PASS	AC=1;AF=0.5;AN=2;BaseQRankSum=0.017;DP=71;Dels=0.0;FS=0.0;HaplotypeScore=0.0;MLEAC=1;MLEAF=0.5;MQ=42.0;MQ0=0;MQRankSum=0.017;QD=14.26;ReadPosRankSum=-0.388	GT:AD:DP:GQ:PL	0/1:40,31:71:99:1041,0,1410
chrXI	636722	.	A	G	1155.77	PASS	AC=1;AF=0.5;AN=2;BaseQRankSum=0.203;DP=76;Dels=0.0;FS=8.624;HaplotypeScore=3.2569;MLEAC=1;MLEAF=0.5;MQ=42.0;MQ0=0;MQRankSum=0.244;QD=15.21;ReadPosRankSum=0.078	GT:AD:DP:GQ:PL	0/1:40,36:76:99:1184,0,1364
chrXI	636744	.	G	A	1187.77	PASS	AC=1;AF=0.5;AN=2;BaseQRankSum=1.144;DP=71;Dels=0.0;FS=4.919;HaplotypeScore=0.8321;MLEAC=1;MLEAF=0.5;MQ=42.0;MQ0=0;MQRankSum=0.926;QD=16.73;ReadPosRankSum=0.27	GT:AD:DP:GQ:PL	0/1:36,35:71:99:1216,0,1206
chrXI	636886	.	A	G	1328.77	PASS	AC=1;AF=0.5;AN=2;BaseQRankSum=0.365;DP=71;Dels=0.0;FS=3.18;HaplotypeScore=0.0;MLEAC=1;MLEAF=0.5;MQ=42.0;MQ0=0;MQRankSum=-0.18;QD=18.72;ReadPosRankSum=-0.319	GT:AD:DP:GQ:PL	0/1:31,40:71:99:1357,0,1027
chrXI	646584	.	G	A	987.77	PASS	AC=1;AF=0.5;AN=2;BaseQRankSum=0.93;DP=77;Dels=0.0;FS=4.447;HaplotypeScore=0.8321;MLEAC=1;MLEAF=0.5;MQ=41.97;MQ0=0;MQRankSum=0.465;QD=12.83;ReadPosRankSum=0.454	GT:AD:DP:GQ:PL	0/1:46,31:77:99:1016,0,1513
chrXI	646775	.	G	A	981.77	PASS	AC=1;AF=0.5;AN=2;BaseQRankSum=-0.924;DP=68;Dels=0.0;FS=8.524;HaplotypeScore=3.2231;MLEAC=1;MLEAF=0.5;MQ=42.0;MQ0=0;MQRankSum=0.997;QD=14.44;ReadPosRankSum=-2.069	GT:AD:DP:GQ:PL	0/1:37,31:68:99:1010,0,1286
chrXI	651575	.	T	C	851.77	PASS	AC=1;AF=0.5;AN=2;BaseQRankSum=0.113;DP=65;Dels=0.0;FS=0.0;HaplotypeScore=0.0;MLEAC=1;MLEAF=0.5;MQ=42.0;MQ0=0;MQRankSum=-0.699;QD=13.1;ReadPosRankSum=-1.95	GT:AD:DP:GQ:PL	0/1:38,27:65:99:880,0,1351
chrXI	658208	.	C	T	1020.77	PASS	AC=1;AF=0.5;AN=2;BaseQRankSum=1.699;DP=58;Dels=0.0;FS=0.0;HaplotypeScore=0.0;MLEAC=1;MLEAF=0.5;MQ=42.0;MQ0=0;MQRankSum=-0.701;QD=17.6;ReadPosRankSum=-0.047	GT:AD:DP:GQ:PL	0/1:27,31:58:99:1049,0,869
chrXI	658985	.	A	G	2015.77	PASS	AC=1;AF=0.5;AN=2;BaseQRankSum=-0.113;DP=149;Dels=0.0;FS=2.098;HaplotypeScore=0.0;MLEAC=1;MLEAF=0.5;MQ=41.48;MQ0=0;MQRankSum=-0.886;QD=13.53;ReadPosRankSum=1.155	GT:AD:DP:GQ:PL	0/1:86,63:149:99:2044,0,2985
chrXII	21975	.	G	A	1220.77	PASS	AC=1;AF=0.5;AN=2;BaseQRankSum=-1.714;DP=57;Dels=0.0;FS=9.995;HaplotypeScore=0.0;MLEAC=1;MLEAF=0.5;MQ=42.0;MQ0=0;MQRankSum=1.012;QD=21.42;ReadPosRankSum=-0.309	GT:AD:DP:GQ:PL	0/1:20,37:57:99:1249,0,649
chrXII	46086	.	G	A	1322.77	PASS	AC=1;AF=0.5;AN=2;BaseQRankSum=0.862;DP=90;Dels=0.0;FS=10.465;HaplotypeScore=0.8321;MLEAC=1;MLEAF=0.5;MQ=42.0;MQ0=0;MQRankSum=0.829;QD=14.7;ReadPosRankSum=0.144	GT:AD:DP:GQ:PL	0/1:49,40:89:99:1351,0,1712
chrXII	51374	.	G	A	1127.77	PASS	AC=1;AF=0.5;AN=2;BaseQRankSum=-0.593;DP=70;Dels=0.0;FS=1.95;HaplotypeScore=0.734;MLEAC=1;MLEAF=0.5;MQ=42.0;MQ0=0;MQRankSum=-0.088;QD=16.11;ReadPosRankSum=-0.958	GT:AD:DP:GQ:PL	0/1:36,34:70:99:1156,0,1257
chrXII	59782	.	A	G	1006.77	PASS	AC=1;AF=0.5;AN=2;BaseQRankSum=-0.18;DP=61;Dels=0.0;FS=6.954;HaplotypeScore=2.4511;MLEAC=1;MLEAF=0.5;MQ=41.97;MQ0=0;MQRankSum=-1.118;QD=16.5;ReadPosRankSum=-0.036	GT:AD:DP:GQ:PL	0/1:31,30:61:99:1035,0,1079
chrXII	61345	.	C	T	1874.77	PASS	AC=1;AF=0.5;AN=2;BaseQRankSum=0.608;DP=91;Dels=0.0;FS=0.0;HaplotypeScore=0.0;MLEAC=1;MLEAF=0.5;MQ=42.0;MQ0=0;MQRankSum=0.157;QD=20.6;ReadPosRankSum=-0.905	GT:AD:DP:GQ:PL	0/1:38,53:91:99:1903,0,1282
chrXII	63435	.	A	G	1017.77	PASS	AC=1;AF=0.5;AN=2;BaseQRankSum=2.432;DP=74;Dels=0.0;FS=3.159;HaplotypeScore=0.0;MLEAC=1;MLEAF=0.5;MQ=42.0;MQ0=0;MQRankSum=-0.635;QD=13.75;ReadPosRankSum=-2.06	GT:AD:DP:GQ:PL	0/1:43,31:74:99:1046,0,1477
chrXII	63872	.	G	A	1056.77	PASS	AC=1;AF=0.5;AN=2;BaseQRankSum=4.421;DP=69;Dels=0.0;FS=10.554;HaplotypeScore=0.0;MLEAC=1;MLEAF=0.5;MQ=42.0;MQ0=0;MQRankSum=0.042;QD=15.32;ReadPosRankSum=1.261	GT:AD:DP:GQ:PL	0/1:38,31:69:99:1085,0,1313
chrXII	65607	.	A	G	1060.77	PASS	AC=1;AF=0.5;AN=2;BaseQRankSum=-1.923;DP=68;Dels=0.0;FS=3.466;HaplotypeScore=0.0;MLEAC=1;MLEAF=0.5;MQ=42.0;MQ0=0;MQRankSum=-0.203;QD=15.6;ReadPosRankSum=-1.038	GT:AD:DP:GQ:PL	0/1:32,36:68:99:1089,0,1102
chrXII	68382	.	A	G	1231.77	PASS	AC=1;AF=0.5;AN=2;BaseQRankSum=2.696;DP=60;Dels=0.0;FS=7.47;HaplotypeScore=0.0;MLEAC=1;MLEAF=0.5;MQ=42.0;MQ0=0;MQRankSum=1.609;QD=20.53;ReadPosRankSum=-0.723	GT:AD:DP:GQ:PL	0/1:23,36:59:99:1260,0,742
chrXII	72799	.	A	G	1285.77	PASS	AC=1;AF=0.5;AN=2;BaseQRankSum=0.585;DP=74;Dels=0.0;FS=7.941;HaplotypeScore=0.0;MLEAC=1;MLEAF=0.5;MQ=42.0;MQ0=0;MQRankSum=0.336;QD=17.38;ReadPosRankSum=1.256	GT:AD:DP:GQ:PL	0/1:35,39:74:99:1314,0,1174
chrXII	81732	.	A	G	805.77	PASS	AC=1;AF=0.5;AN=2;BaseQRankSum=-0.945;DP=42;Dels=0.0;FS=2.749;HaplotypeScore=0.0;MLEAC=1;MLEAF=0.5;MQ=42.0;MQ0=0;MQRankSum=-0.682;QD=19.18;ReadPosRankSum=0.971	GT:AD:DP:GQ:PL	0/1:15,27:42:99:834,0,457
chrXII	94313	.	G	A	1242.77	PASS	AC=1;AF=0.5;AN=2;BaseQRankSum=-0.573;DP=61;Dels=0.0;FS=11.852;HaplotypeScore=0.0;MLEAC=1;MLEAF=0.5;MQ=42.0;MQ0=0;MQRankSum=-1.243;QD=20.37;ReadPosRankSum=0.26	GT:AD:DP:GQ:PL	0/1:23,38:61:99:1271,0,725
chrXII	96514	.	A	G	2596.77	PASS	AC=1;AF=0.5;AN=2;BaseQRankSum=0.473;DP=160;Dels=0.0;FS=1.972;HaplotypeScore=0.8941;MLEAC=1;MLEAF=0.5;MQ=41.07;MQ0=0;MQRankSum=-0.691;QD=16.23;ReadPosRankSum=-1.568	GT:AD:DP:GQ:PL	0/1:80,80:160:99:2625,0,2742
chrXII	96700	.	A	G	2370.77	PASS	AC=1;AF=0.5;AN=2;BaseQRankSum=0.603;DP=147;Dels=0.0;FS=0.0;HaplotypeScore=0.9734;MLEAC=1;MLEAF=0.5;MQ=42.0;MQ0=0;MQRankSum=1.102;QD=16.13;ReadPosRankSum=-0.548	GT:AD:DP:GQ:PL	0/1:75,72:147:99:2399,0,2588
chrXII	103260	.	A	G	1473.77	PASS	AC=1;AF=0.5;AN=2;BaseQRankSum=-0.825;DP=83;Dels=0.0;FS=0.847;HaplotypeScore=0.0;MLEAC=1;MLEAF=0.5;MQ=42.0;MQ0=0;MQRankSum=-0.014;QD=17.76;ReadPosRankSum=-0.132	GT:AD:DP:GQ:PL	0/1:40,43:83:99:1502,0,1384
chrXII	105461	.	T	C	1000.77	PASS	AC=1;AF=0.5;AN=2;BaseQRankSum=1.682;DP=55;Dels=0.0;FS=0.0;HaplotypeScore=0.0;MLEAC=1;MLEAF=0.5;MQ=41.96;MQ0=0;MQRankSum=0.245;QD=18.2;ReadPosRankSum=2.324	GT:AD:DP:GQ:PL	0/1:25,30:55:99:1029,0,780
chrXII	107386	.	A	G	1233.77	PASS	AC=1;AF=0.5;AN=2;BaseQRankSum=0.634;DP=73;Dels=0.0;FS=0.89;HaplotypeScore=1.7621;MLEAC=1;MLEAF=0.5;MQ=42.0;MQ0=0;MQRankSum=0.281;QD=16.9;ReadPosRankSum=-2.08	GT:AD:DP:GQ:PL	0/1:36,37:73:99:1262,0,1181
chrXII	108040	.	T	C	2211.77	PASS	AC=2;AF=1.0;AN=2;DP=62;Dels=0.0;FS=0.0;HaplotypeScore=4.7614;MLEAC=2;MLEAF=1.0;MQ=42.0;MQ0=0;QD=28.81	GT:AD:DP:GQ:PL	1/1:0,61:61:99:2240,175,0
chrXII	130923	.	C	G	2071.77	PASS	AC=2;AF=1.0;AN=2;BaseQRankSum=-0.433;DP=56;Dels=0.0;FS=0.0;HaplotypeScore=4.7518;MLEAC=2;MLEAF=1.0;MQ=41.32;MQ0=0;MQRankSum=1.609;QD=29.05;ReadPosRankSum=1.176	GT:AD:DP:GQ:PL	1/1:1,55:56:99:2100,138,0
chrXII	154313	.	G	A	1337.77	PASS	AC=1;AF=0.5;AN=2;BaseQRankSum=-0.28;DP=78;Dels=0.0;FS=1.876;HaplotypeScore=0.0;MLEAC=1;MLEAF=0.5;MQ=42.0;MQ0=0;MQRankSum=0.06;QD=17.15;ReadPosRankSum=0.17	GT:AD:DP:GQ:PL	0/1:39,39:78:99:1366,0,1345
chrXII	161073	.	G	A	1254.77	PASS	AC=1;AF=0.5;AN=2;BaseQRankSum=1.206;DP=75;Dels=0.0;FS=3.136;HaplotypeScore=0.0;MLEAC=1;MLEAF=0.5;MQ=42.0;MQ0=0;MQRankSum=0.665;QD=16.73;ReadPosRankSum=0.73	GT:AD:DP:GQ:PL	0/1:36,38:75:99:1283,0,1233
chrXII	181380	.	C	T	1292.77	PASS	AC=1;AF=0.5;AN=2;BaseQRankSum=2.485;DP=66;Dels=0.0;FS=0.958;HaplotypeScore=0.0;MLEAC=1;MLEAF=0.5;MQ=42.0;MQ0=0;MQRankSum=0.668;QD=19.59;ReadPosRankSum=-0.448	GT:AD:DP:GQ:PL	0/1:28,38:66:99:1321,0,939
chrXII	193457	.	G	A	590.77	PASS	AC=1;AF=0.5;AN=2;BaseQRankSum=-1.226;DP=58;Dels=0.0;FS=0.0;HaplotypeScore=0.8667;MLEAC=1;MLEAF=0.5;MQ=42.0;MQ0=0;MQRankSum=0.649;QD=10.19;ReadPosRankSum=-1.338	GT:AD:DP:GQ:PL	0/1:36,22:58:99:619,0,1206
chrXII	232814	.	G	A	1499.77	PASS	AC=1;AF=0.5;AN=2;BaseQRankSum=0.767;DP=82;Dels=0.0;FS=0.0;HaplotypeScore=0.5784;MLEAC=1;MLEAF=0.5;MQ=42.0;MQ0=0;MQRankSum=0.851;QD=18.29;ReadPosRankSum=0.702	GT:AD:DP:GQ:PL	0/1:38,44:82:99:1528,0,1206
chrXII	251247	.	G	A	609.77	PASS	AC=1;AF=0.5;AN=2;BaseQRankSum=-0.906;DP=40;Dels=0.0;FS=12.712;HaplotypeScore=0.0;MLEAC=1;MLEAF=0.5;MQ=42.0;MQ0=0;MQRankSum=-0.338;QD=15.24;ReadPosRankSum=-0.473	GT:AD:DP:GQ:PL	0/1:20,20:40:99:638,0,660
chrXII	260193	.	G	A	1010.77	PASS	AC=1;AF=0.5;AN=2;BaseQRankSum=-1.8;DP=68;Dels=0.0;FS=44.174;HaplotypeScore=1.8801;MLEAC=1;MLEAF=0.5;MQ=42.0;MQ0=0;MQRankSum=-1.309;QD=14.86;ReadPosRankSum=-0.276	GT:AD:DP:GQ:PL	0/1:36,32:68:99:1039,0,1216
chrXII	260596	.	C	T	2307.77	PASS	AC=2;AF=1.0;AN=2;DP=60;Dels=0.0;FS=0.0;HaplotypeScore=2.8553;MLEAC=2;MLEAF=1.0;MQ=41.76;MQ0=0;QD=23.16	GT:AD:DP:GQ:PL	1/1:0,60:60:99:2336,178,0
chrXII	261015	.	T	C	1136.77	PASS	AC=1;AF=0.5;AN=2;BaseQRankSum=1.545;DP=64;Dels=0.0;FS=6.892;HaplotypeScore=0.0;MLEAC=1;MLEAF=0.5;MQ=42.0;MQ0=0;MQRankSum=1.505;QD=17.76;ReadPosRankSum=1.437	GT:AD:DP:GQ:PL	0/1:31,33:64:99:1165,0,1051
chrXII	279320	.	G	A	651.77	PASS	AC=1;AF=0.5;AN=2;BaseQRankSum=-0.773;DP=40;Dels=0.0;FS=1.243;HaplotypeScore=0.0;MLEAC=1;MLEAF=0.5;MQ=42.0;MQ0=0;MQRankSum=-0.183;QD=16.29;ReadPosRankSum=-1.138	GT:AD:DP:GQ:PL	0/1:19,20:39:99:680,0,634
chrXII	283676	.	G	A	962.77	PASS	AC=1;AF=0.5;AN=2;BaseQRankSum=1.295;DP=64;Dels=0.0;FS=8.503;HaplotypeScore=1.7608;MLEAC=1;MLEAF=0.5;MQ=41.94;MQ0=0;MQRankSum=0.985;QD=15.04;ReadPosRankSum=-0.985	GT:AD:DP:GQ:PL	0/1:35,29:64:99:991,0,1179
chrXII	283968	.	G	A	1403.77	PASS	AC=1;AF=0.5;AN=2;BaseQRankSum=0.58;DP=73;Dels=0.0;FS=15.452;HaplotypeScore=0.0;MLEAC=1;MLEAF=0.5;MQ=42.0;MQ0=0;MQRankSum=1.228;QD=19.23;ReadPosRankSum=0.136	GT:AD:DP:GQ:PL	0/1:31,41:72:99:1432,0,1040
chrXII	284597	.	G	A	1072.77	PASS	AC=1;AF=0.5;AN=2;BaseQRankSum=2.353;DP=68;Dels=0.0;FS=3.648;HaplotypeScore=0.0;MLEAC=1;MLEAF=0.5;MQ=42.0;MQ0=0;MQRankSum=1.051;QD=15.78;ReadPosRankSum=-0.706	GT:AD:DP:GQ:PL	0/1:36,32:68:99:1101,0,1201
chrXII	290175	.	G	A	739.77	PASS	AC=1;AF=0.5;AN=2;BaseQRankSum=0.272;DP=60;Dels=0.0;FS=11.671;HaplotypeScore=0.9734;MLEAC=1;MLEAF=0.5;MQ=42.0;MQ0=0;MQRankSum=-0.754;QD=12.33;ReadPosRankSum=1.111	GT:AD:DP:GQ:PL	0/1:36,23:59:99:768,0,1297
chrXII	300643	.	G	A	858.77	PASS	AC=1;AF=0.5;AN=2;BaseQRankSum=-0.419;DP=56;Dels=0.0;FS=5.297;HaplotypeScore=0.0;MLEAC=1;MLEAF=0.5;MQ=42.0;MQ0=0;MQRankSum=-0.731;QD=15.34;ReadPosRankSum=-0.764	GT:AD:DP:GQ:PL	0/1:30,26:56:99:887,0,1053
chrXII	345142	.	G	A	1335.77	PASS	AC=1;AF=0.5;AN=2;BaseQRankSum=2.264;DP=89;Dels=0.0;FS=1.747;HaplotypeScore=0.7887;MLEAC=1;MLEAF=0.5;MQ=42.0;MQ0=0;MQRankSum=-0.012;QD=15.01;ReadPosRankSum=0.136	GT:AD:DP:GQ:PL	0/1:49,40:89:99:1364,0,1676
chrXII	368585	.	G	A	1543.77	PASS	AC=1;AF=0.5;AN=2;BaseQRankSum=-1.187;DP=95;Dels=0.0;FS=0.768;HaplotypeScore=1.8675;MLEAC=1;MLEAF=0.5;MQ=42.0;MQ0=0;MQRankSum=-0.8;QD=16.25;ReadPosRankSum=-0.48	GT:AD:DP:GQ:PL	0/1:48,47:95:99:1572,0,1623
chrXII	387730	.	A	G	1179.77	PASS	AC=1;AF=0.5;AN=2;BaseQRankSum=1.015;DP=56;Dels=0.0;FS=7.941;HaplotypeScore=1.8924;MLEAC=1;MLEAF=0.5;MQ=42.0;MQ0=0;MQRankSum=0.0;QD=21.07;ReadPosRankSum=0.914	GT:AD:DP:GQ:PL	0/1:21,35:56:99:1208,0,637
chrXII	430223	.	A	G	1463.77	PASS	AC=1;AF=0.5;AN=2;BaseQRankSum=1.045;DP=77;Dels=0.0;FS=0.874;HaplotypeScore=0.8941;MLEAC=1;MLEAF=0.5;MQ=42.0;MQ0=0;MQRankSum=-0.787;QD=19.01;ReadPosRankSum=0.479	GT:AD:DP:GQ:PL	0/1:33,44:77:99:1492,0,1115
chrXII	441099	.	C	T	1452.77	PASS	AC=1;AF=0.5;AN=2;BaseQRankSum=-1.153;DP=83;Dels=0.0;FS=4.289;HaplotypeScore=0.0;MLEAC=1;MLEAF=0.5;MQ=41.83;MQ0=0;MQRankSum=1.089;QD=17.5;ReadPosRankSum=-0.834	GT:AD:DP:GQ:PL	0/1:40,43:83:99:1481,0,1326
chrXII	519489	.	G	A	1284.77	PASS	AC=1;AF=0.5;AN=2;BaseQRankSum=0.932;DP=77;Dels=0.0;FS=4.375;HaplotypeScore=0.0;MLEAC=1;MLEAF=0.5;MQ=42.0;MQ0=0;MQRankSum=-0.168;QD=16.69;ReadPosRankSum=-1.095	GT:AD:DP:GQ:PL	0/1:39,38:77:99:1313,0,1330
chrXII	543444	.	A	G	753.77	PASS	AC=1;AF=0.5;AN=2;BaseQRankSum=-0.517;DP=59;Dels=0.0;FS=7.146;HaplotypeScore=0.0;MLEAC=1;MLEAF=0.5;MQ=42.0;MQ0=0;MQRankSum=1.921;QD=12.78;ReadPosRankSum=-1.134	GT:AD:DP:GQ:PL	0/1:35,24:59:99:782,0,1205
chrXII	569740	.	C	T	942.77	PASS	AC=1;AF=0.5;AN=2;BaseQRankSum=0.781;DP=59;Dels=0.0;FS=2.248;HaplotypeScore=2.522;MLEAC=1;MLEAF=0.5;MQ=42.0;MQ0=0;MQRankSum=-1.008;QD=15.98;ReadPosRankSum=-0.932	GT:AD:DP:GQ:PL	0/1:30,29:59:99:971,0,984
chrXII	573100	.	G	A	1164.77	PASS	AC=1;AF=0.5;AN=2;BaseQRankSum=0.101;DP=72;Dels=0.0;FS=0.0;HaplotypeScore=0.0;MLEAC=1;MLEAF=0.5;MQ=42.0;MQ0=0;MQRankSum=0.394;QD=16.18;ReadPosRankSum=-0.192	GT:AD:DP:GQ:PL	0/1:35,37:72:99:1193,0,1163
chrXII	580462	.	A	G	1052.77	PASS	AC=1;AF=0.5;AN=2;BaseQRankSum=-1.277;DP=61;Dels=0.0;FS=5.852;HaplotypeScore=0.0;MLEAC=1;MLEAF=0.5;MQ=42.0;MQ0=0;MQRankSum=-0.775;QD=17.26;ReadPosRankSum=1.838	GT:AD:DP:GQ:PL	0/1:24,37:61:99:1081,0,748
chrXII	639424	.	G	A	1448.77	PASS	AC=1;AF=0.5;AN=2;BaseQRankSum=0.231;DP=80;Dels=0.0;FS=1.853;HaplotypeScore=0.8321;MLEAC=1;MLEAF=0.5;MQ=42.0;MQ0=0;MQRankSum=0.034;QD=18.11;ReadPosRankSum=0.438	GT:AD:DP:GQ:PL	0/1:36,43:79:99:1477,0,1231
chrXII	667008	.	G	A	1338.77	PASS	AC=1;AF=0.5;AN=2;BaseQRankSum=0.235;DP=67;Dels=0.0;FS=4.857;HaplotypeScore=0.0;MLEAC=1;MLEAF=0.5;MQ=42.0;MQ0=0;MQRankSum=-1.697;QD=19.98;ReadPosRankSum=-0.019	GT:AD:DP:GQ:PL	0/1:28,39:67:99:1367,0,949
chrXII	690288	.	A	G	1255.77	PASS	AC=1;AF=0.5;AN=2;BaseQRankSum=1.103;DP=82;Dels=0.0;FS=0.0;HaplotypeScore=0.0;MLEAC=1;MLEAF=0.5;MQ=42.0;MQ0=0;MQRankSum=-0.8;QD=15.31;ReadPosRankSum=2.049	GT:AD:DP:GQ:PL	0/1:43,38:81:99:1284,0,1502
chrXII	695501	.	G	A	1442.77	PASS	AC=1;AF=0.5;AN=2;BaseQRankSum=2.818;DP=74;Dels=0.0;FS=1.966;HaplotypeScore=1.8332;MLEAC=1;MLEAF=0.5;MQ=42.0;MQ0=0;MQRankSum=-0.962;QD=19.5;ReadPosRankSum=-0.784	GT:AD:DP:GQ:PL	0/1:32,41:73:99:1471,0,1081
chrXII	706479	.	G	A	1422.77	PASS	AC=1;AF=0.5;AN=2;BaseQRankSum=0.44;DP=76;Dels=0.0;FS=7.837;HaplotypeScore=0.0;MLEAC=1;MLEAF=0.5;MQ=42.0;MQ0=0;MQRankSum=-0.629;QD=18.72;ReadPosRankSum=0.681	GT:AD:DP:GQ:PL	0/1:33,43:76:99:1451,0,1045
chrXII	741531	.	G	A	982.77	PASS	AC=1;AF=0.5;AN=2;BaseQRankSum=0.936;DP=56;Dels=0.0;FS=1.07;HaplotypeScore=1.6208;MLEAC=1;MLEAF=0.5;MQ=42.0;MQ0=0;MQRankSum=-1.357;QD=17.55;ReadPosRankSum=-0.295	GT:AD:DP:GQ:PL	0/1:26,29:56:99:1011,0,847
chrXII	755161	.	C	T	1620.77	PASS	AC=1;AF=0.5;AN=2;BaseQRankSum=0.807;DP=86;Dels=0.0;FS=0.0;HaplotypeScore=0.0;MLEAC=1;MLEAF=0.5;MQ=42.0;MQ0=0;MQRankSum=0.182;QD=18.85;ReadPosRankSum=0.486	GT:AD:DP:GQ:PL	0/1:39,47:86:99:1649,0,1265
chrXII	760475	.	T	C	960.77	PASS	AC=1;AF=0.5;AN=2;BaseQRankSum=2.158;DP=64;Dels=0.0;FS=5.111;HaplotypeScore=0.0;MLEAC=1;MLEAF=0.5;MQ=42.0;MQ0=0;MQRankSum=0.121;QD=15.01;ReadPosRankSum=0.432	GT:AD:DP:GQ:PL	0/1:35,29:64:99:989,0,1245
chrXII	767213	.	A	G	1152.77	PASS	AC=1;AF=0.5;AN=2;BaseQRankSum=-1.053;DP=76;Dels=0.0;FS=5.884;HaplotypeScore=0.0;MLEAC=1;MLEAF=0.5;MQ=42.0;MQ0=0;MQRankSum=0.5;QD=15.17;ReadPosRankSum=0.354	GT:AD:DP:GQ:PL	0/1:41,35:76:99:1181,0,1391
chrXII	776701	.	G	A	1161.77	PASS	AC=1;AF=0.5;AN=2;BaseQRankSum=1.301;DP=68;Dels=0.0;FS=3.63;HaplotypeScore=0.7887;MLEAC=1;MLEAF=0.5;MQ=42.0;MQ0=0;MQRankSum=-0.098;QD=17.08;ReadPosRankSum=0.147	GT:AD:DP:GQ:PL	0/1:33,35:68:99:1190,0,1018
chrXII	780591	.	A	G	1535.77	PASS	AC=1;AF=0.5;AN=2;BaseQRankSum=-0.888;DP=76;Dels=0.0;FS=3.047;HaplotypeScore=1.811;MLEAC=1;MLEAF=0.5;MQ=42.0;MQ0=0;MQRankSum=-0.063;QD=20.21;ReadPosRankSum=-0.201	GT:AD:DP:GQ:PL	0/1:31,45:76:99:1564,0,1035
chrXII	814475	.	G	A	898.77	PASS	AC=1;AF=0.5;AN=2;BaseQRankSum=-0.653;DP=50;Dels=0.0;FS=4.055;HaplotypeScore=0.0;MLEAC=1;MLEAF=0.5;MQ=42.0;MQ0=0;MQRankSum=-0.653;QD=17.98;ReadPosRankSum=0.593	GT:AD:DP:GQ:PL	0/1:22,27:49:99:927,0,733
chrXII	831871	.	G	A	1484.77	PASS	AC=1;AF=0.5;AN=2;BaseQRankSum=0.099;DP=74;Dels=0.0;FS=1.91;HaplotypeScore=0.0;MLEAC=1;MLEAF=0.5;MQ=42.0;MQ0=0;MQRankSum=-0.362;QD=20.06;ReadPosRankSum=-0.241	GT:AD:DP:GQ:PL	0/1:31,43:74:99:1513,0,1032
chrXII	835859	.	G	A	1128.77	PASS	AC=1;AF=0.5;AN=2;BaseQRankSum=0.82;DP=61;Dels=0.0;FS=0.0;HaplotypeScore=0.9734;MLEAC=1;MLEAF=0.5;MQ=42.0;MQ0=0;MQRankSum=0.443;QD=18.5;ReadPosRankSum=-0.138	GT:AD:DP:GQ:PL	0/1:27,34:61:99:1157,0,794
chrXII	847363	.	G	A	1217.77	PASS	AC=1;AF=0.5;AN=2;BaseQRankSum=0.159;DP=70;Dels=0.0;FS=1.975;HaplotypeScore=0.0;MLEAC=1;MLEAF=0.5;MQ=42.0;MQ0=0;MQRankSum=0.781;QD=17.4;ReadPosRankSum=-1.381	GT:AD:DP:GQ:PL	0/1:34,36:70:99:1246,0,1174
chrXII	848601	.	G	A	1169.77	PASS	AC=1;AF=0.5;AN=2;BaseQRankSum=3.065;DP=72;Dels=0.0;FS=0.0;HaplotypeScore=1.7172;MLEAC=1;MLEAF=0.5;MQ=42.0;MQ0=0;MQRankSum=1.183;QD=16.25;ReadPosRankSum=0.563	GT:AD:DP:GQ:PL	0/1:37,35:72:99:1198,0,1224
chrXII	850045	.	G	A	1227.77	PASS	AC=1;AF=0.5;AN=2;BaseQRankSum=0.37;DP=84;Dels=0.0;FS=0.859;HaplotypeScore=1.445;MLEAC=1;MLEAF=0.5;MQ=41.98;MQ0=0;MQRankSum=-1.723;QD=14.62;ReadPosRankSum=-0.471	GT:AD:DP:GQ:PL	0/1:45,38:83:99:1256,0,1520
chrXII	852253	.	A	G	1034.77	PASS	AC=1;AF=0.5;AN=2;BaseQRankSum=0.714;DP=61;Dels=0.0;FS=0.984;HaplotypeScore=0.0;MLEAC=1;MLEAF=0.5;MQ=42.0;MQ0=0;MQRankSum=-0.916;QD=16.96;ReadPosRankSum=-0.858	GT:AD:DP:GQ:PL	0/1:30,31:61:99:1063,0,1010
chrXII	857182	.	G	A	986.77	PASS	AC=1;AF=0.5;AN=2;BaseQRankSum=1.015;DP=58;Dels=0.0;FS=2.268;HaplotypeScore=0.0;MLEAC=1;MLEAF=0.5;MQ=42.0;MQ0=0;MQRankSum=0.551;QD=17.01;ReadPosRankSum=0.088	GT:AD:DP:GQ:PL	0/1:27,30:57:99:1015,0,911
chrXII	879594	.	A	G	1288.77	PASS	AC=1;AF=0.5;AN=2;BaseQRankSum=1.059;DP=68;Dels=0.0;FS=3.329;HaplotypeScore=0.0;MLEAC=1;MLEAF=0.5;MQ=42.0;MQ0=0;MQRankSum=-1.687;QD=18.95;ReadPosRankSum=0.493	GT:AD:DP:GQ:PL	0/1:31,37:68:99:1317,0,1072
chrXII	881042	.	G	A	1029.77	PASS	AC=1;AF=0.5;AN=2;BaseQRankSum=0.894;DP=75;Dels=0.0;FS=0.0;HaplotypeScore=0.0;MLEAC=1;MLEAF=0.5;MQ=42.0;MQ0=0;MQRankSum=-0.07;QD=13.73;ReadPosRankSum=1.119	GT:AD:DP:GQ:PL	0/1:43,32:75:99:1058,0,1533
chrXII	895405	.	G	A	1242.77	PASS	AC=1;AF=0.5;AN=2;BaseQRankSum=0.101;DP=72;Dels=0.0;FS=4.622;HaplotypeScore=0.0;MLEAC=1;MLEAF=0.5;MQ=42.0;MQ0=0;MQRankSum=0.597;QD=17.26;ReadPosRankSum=0.237	GT:AD:DP:GQ:PL	0/1:35,37:72:99:1271,0,1223
chrXII	900541	.	G	A	1170.77	PASS	AC=1;AF=0.5;AN=2;BaseQRankSum=0.895;DP=77;Dels=0.0;FS=7.974;HaplotypeScore=0.9665;MLEAC=1;MLEAF=0.5;MQ=42.0;MQ0=0;MQRankSum=0.588;QD=15.2;ReadPosRankSum=-0.005	GT:AD:DP:GQ:PL	0/1:42,35:77:99:1199,0,1468
chrXII	930942	.	G	A	937.77	PASS	AC=1;AF=0.5;AN=2;BaseQRankSum=0.314;DP=70;Dels=0.0;FS=0.918;HaplotypeScore=0.0;MLEAC=1;MLEAF=0.5;MQ=42.0;MQ0=0;MQRankSum=-1.454;QD=13.4;ReadPosRankSum=1.584	GT:AD:DP:GQ:PL	0/1:40,30:70:99:966,0,1330
chrXII	936975	.	G	A	1376.77	PASS	AC=1;AF=0.5;AN=2;BaseQRankSum=1.329;DP=79;Dels=0.0;FS=1.894;HaplotypeScore=0.0;MLEAC=1;MLEAF=0.5;MQ=42.0;MQ0=0;MQRankSum=0.711;QD=17.43;ReadPosRankSum=-0.917	GT:AD:DP:GQ:PL	0/1:39,40:79:99:1405,0,1350
chrXII	939960	.	G	A	1179.77	PASS	AC=1;AF=0.5;AN=2;BaseQRankSum=-0.962;DP=61;Dels=0.0;FS=0.998;HaplotypeScore=0.9867;MLEAC=1;MLEAF=0.5;MQ=42.0;MQ0=0;MQRankSum=-1.022;QD=19.34;ReadPosRankSum=1.29	GT:AD:DP:GQ:PL	0/1:26,34:60:99:1208,0,899
chrXII	948794	.	G	A	1240.77	PASS	AC=1;AF=0.5;AN=2;BaseQRankSum=0.462;DP=67;Dels=0.0;FS=3.497;HaplotypeScore=2.6147;MLEAC=1;MLEAF=0.5;MQ=42.0;MQ0=0;MQRankSum=-1.209;QD=18.52;ReadPosRankSum=-1.221	GT:AD:DP:GQ:PL	0/1:29,38:67:99:1269,0,940
chrXII	952558	.	G	A	1650.77	PASS	AC=1;AF=0.5;AN=2;BaseQRankSum=0.532;DP=95;Dels=0.0;FS=0.0;HaplotypeScore=0.0;MLEAC=1;MLEAF=0.5;MQ=42.0;MQ0=0;MQRankSum=-0.793;QD=17.38;ReadPosRankSum=0.577	GT:AD:DP:GQ:PL	0/1:46,49:95:99:1679,0,1484
chrXII	960647	.	G	A	1287.77	PASS	AC=1;AF=0.5;AN=2;BaseQRankSum=0.361;DP=88;Dels=0.0;FS=0.806;HaplotypeScore=0.8941;MLEAC=1;MLEAF=0.5;MQ=42.0;MQ0=0;MQRankSum=0.076;QD=14.63;ReadPosRankSum=-0.37	GT:AD:DP:GQ:PL	0/1:49,39:88:99:1316,0,1743
chrXII	970282	.	A	G	1337.77	PASS	AC=1;AF=0.5;AN=2;BaseQRankSum=1.684;DP=72;Dels=0.0;FS=0.0;HaplotypeScore=0.0;MLEAC=1;MLEAF=0.5;MQ=42.0;MQ0=0;MQRankSum=-1.062;QD=18.58;ReadPosRankSum=-0.305	GT:AD:DP:GQ:PL	0/1:33,39:72:99:1366,0,1074
chrXII	987024	.	C	T	854.77	PASS	AC=1;AF=0.5;AN=2;BaseQRankSum=1.553;DP=56;Dels=0.0;FS=0.0;HaplotypeScore=0.0;MLEAC=1;MLEAF=0.5;MQ=42.0;MQ0=0;MQRankSum=-0.715;QD=15.26;ReadPosRankSum=0.633	GT:AD:DP:GQ:PL	0/1:30,26:56:99:883,0,984
chrXII	1006048	.	A	G	2203.77	PASS	AC=2;AF=1.0;AN=2;DP=60;Dels=0.0;FS=0.0;HaplotypeScore=0.0;MLEAC=2;MLEAF=1.0;MQ=40.89;MQ0=0;QD=30.79	GT:AD:DP:GQ:PL	1/1:0,60:60:99:2232,174,0
chrXII	1006245	.	A	T	2659.77	PASS	AC=2;AF=1.0;AN=2;DP=67;Dels=0.0;FS=0.0;HaplotypeScore=0.0;MLEAC=2;MLEAF=1.0;MQ=41.12;MQ0=0;QD=31.32	GT:AD:DP:GQ:PL	1/1:0,67:67:99:2688,202,0
chrXII	1006255	.	C	T	2720.77	PASS	AC=2;AF=1.0;AN=2;DP=69;Dels=0.0;FS=0.0;HaplotypeScore=0.0;MLEAC=2;MLEAF=1.0;MQ=41.15;MQ0=0;QD=31.04	GT:AD:DP:GQ:PL	1/1:0,69:69:99:2749,208,0
chrXII	1006270	.	G	A	2606.77	PASS	AC=2;AF=1.0;AN=2;DP=67;Dels=0.0;FS=0.0;HaplotypeScore=0.0;MLEAC=2;MLEAF=1.0;MQ=41.12;MQ0=0;QD=31.93	GT:AD:DP:GQ:PL	1/1:0,67:67:99:2635,202,0
chrXII	1010005	.	C	T	705.77	PASS	AC=1;AF=0.5;AN=2;BaseQRankSum=0.38;DP=55;Dels=0.0;FS=0.0;HaplotypeScore=0.0;MLEAC=1;MLEAF=0.5;MQ=42.0;MQ0=0;MQRankSum=3.22;QD=12.83;ReadPosRankSum=0.769	GT:AD:DP:GQ:PL	0/1:30,25:55:99:734,0,987
chrXII	1010891	.	G	A	849.77	PASS	AC=1;AF=0.5;AN=2;BaseQRankSum=-0.27;DP=49;Dels=0.0;FS=0.0;HaplotypeScore=0.0;MLEAC=1;MLEAF=0.5;MQ=42.0;MQ0=0;MQRankSum=-1.553;QD=17.34;ReadPosRankSum=1.392	GT:AD:DP:GQ:PL	0/1:23,26:49:99:878,0,797
chrXII	1011896	.	C	T	2109.77	PASS	AC=2;AF=1.0;AN=2;DP=54;Dels=0.0;FS=0.0;HaplotypeScore=0.0;MLEAC=2;MLEAF=1.0;MQ=42.0;MQ0=0;QD=28.55	GT:AD:DP:GQ:PL	1/1:0,54:54:99:2138,160,0
chrXII	1011902	.	C	T	2034.77	PASS	AC=2;AF=1.0;AN=2;DP=54;Dels=0.0;FS=0.0;HaplotypeScore=0.0;MLEAC=2;MLEAF=1.0;MQ=42.0;MQ0=0;QD=30.48	GT:AD:DP:GQ:PL	1/1:0,54:54:99:2063,157,0
chrXII	1013594	.	G	A	952.77	PASS	AC=1;AF=0.5;AN=2;BaseQRankSum=-0.847;DP=48;Dels=0.0;FS=1.129;HaplotypeScore=0.0;MLEAC=1;MLEAF=0.5;MQ=42.0;MQ0=0;MQRankSum=1.223;QD=19.85;ReadPosRankSum=1.516	GT:AD:DP:GQ:PL	0/1:20,28:48:99:981,0,661
chrXII	1015213	.	G	A	931.77	PASS	AC=1;AF=0.5;AN=2;BaseQRankSum=2.537;DP=65;Dels=0.0;FS=4.931;HaplotypeScore=0.6651;MLEAC=1;MLEAF=0.5;MQ=41.65;MQ0=0;MQRankSum=0.523;QD=14.33;ReadPosRankSum=-1.106	GT:AD:DP:GQ:PL	0/1:37,28:65:99:960,0,1253
chrXII	1055745	.	G	A	1184.77	PASS	AC=1;AF=0.5;AN=2;BaseQRankSum=-0.322;DP=76;Dels=0.0;FS=9.742;HaplotypeScore=0.0;MLEAC=1;MLEAF=0.5;MQ=42.0;MQ0=0;MQRankSum=-0.582;QD=15.59;ReadPosRankSum=-0.811	GT:AD:DP:GQ:PL	0/1:39,37:76:99:1213,0,1365
chrXIII	38772	.	A	G	889.77	PASS	AC=1;AF=0.5;AN=2;BaseQRankSum=1.167;DP=73;Dels=0.0;FS=3.275;HaplotypeScore=0.8667;MLEAC=1;MLEAF=0.5;MQ=42.0;MQ0=0;MQRankSum=0.457;QD=12.19;ReadPosRankSum=1.077	GT:AD:DP:GQ:PL	0/1:44,29:73:99:918,0,1528
chrXIII	44388	.	G	A	2208.77	PASS	AC=2;AF=1.0;AN=2;DP=58;Dels=0.0;FS=0.0;HaplotypeScore=0.0;MLEAC=2;MLEAF=1.0;MQ=42.0;MQ0=0;QD=29.63	GT:AD:DP:GQ:PL	1/1:0,58:58:99:2237,175,0
chrXIII	47273	.	A	G	596.77	PASS	AC=1;AF=0.5;AN=2;BaseQRankSum=1.342;DP=56;Dels=0.0;FS=1.05;HaplotypeScore=0.8667;MLEAC=1;MLEAF=0.5;MQ=42.0;MQ0=0;MQRankSum=0.675;QD=10.66;ReadPosRankSum=0.368	GT:AD:DP:GQ:PL	0/1:36,20:56:99:625,0,1256
chrXIII	49857	.	C	T	109.77	PASS	AC=1;AF=0.5;AN=2;BaseQRankSum=-2.27;DP=54;Dels=0.02;FS=35.798;HaplotypeScore=7.8034;MLEAC=1;MLEAF=0.5;MQ=41.62;MQ0=0;MQRankSum=1.483;QD=2.03;ReadPosRankSum=-2.592	GT:AD:DP:GQ:PL	0/1:39,14:53:99:138,0,1073
chrXIII	54539	.	A	G	681.77	PASS	AC=1;AF=0.5;AN=2;BaseQRankSum=0.201;DP=65;Dels=0.0;FS=0.0;HaplotypeScore=0.0;MLEAC=1;MLEAF=0.5;MQ=42.0;MQ0=0;MQRankSum=-0.367;QD=10.49;ReadPosRankSum=0.88	GT:AD:DP:GQ:PL	0/1:43,22:65:99:710,0,1565
chrXIII	57061	.	T	C	1365.77	PASS	AC=1;AF=0.5;AN=2;BaseQRankSum=2.374;DP=76;Dels=0.0;FS=0.0;HaplotypeScore=1.8245;MLEAC=1;MLEAF=0.5;MQ=42.0;MQ0=0;MQRankSum=-0.568;QD=17.97;ReadPosRankSum=-0.441	GT:AD:DP:GQ:PL	0/1:35,40:76:99:1394,0,1095
chrXIII	63232	.	G	A	1336.77	PASS	AC=1;AF=0.5;AN=2;BaseQRankSum=0.303;DP=85;Dels=0.0;FS=0.0;HaplotypeScore=0.0;MLEAC=1;MLEAF=0.5;MQ=42.0;MQ0=0;MQRankSum=0.927;QD=15.73;ReadPosRankSum=-0.971	GT:AD:DP:GQ:PL	0/1:43,42:85:99:1365,0,1463
chrXIII	63619	.	G	A	994.77	PASS	AC=1;AF=0.5;AN=2;BaseQRankSum=-0.72;DP=64;Dels=0.0;FS=4.853;HaplotypeScore=0.0;MLEAC=1;MLEAF=0.5;MQ=42.0;MQ0=0;MQRankSum=-1.029;QD=15.54;ReadPosRankSum=-0.047	GT:AD:DP:GQ:PL	0/1:34,30:64:99:1023,0,1171
chrXIII	66211	.	A	G	895.77	PASS	AC=1;AF=0.5;AN=2;BaseQRankSum=-0.372;DP=64;Dels=0.0;FS=0.937;HaplotypeScore=1.6316;MLEAC=1;MLEAF=0.5;MQ=42.0;MQ0=0;MQRankSum=-1.374;QD=14.0;ReadPosRankSum=-0.521	GT:AD:DP:GQ:PL	0/1:36,28:64:99:924,0,1245
chrXIII	68637	.	G	A	1017.77	PASS	AC=1;AF=0.5;AN=2;BaseQRankSum=-0.896;DP=54;Dels=0.0;FS=2.339;HaplotypeScore=0.0;MLEAC=1;MLEAF=0.5;MQ=41.96;MQ0=0;MQRankSum=0.392;QD=18.85;ReadPosRankSum=0.096	GT:AD:DP:GQ:PL	0/1:24,30:54:99:1046,0,819
chrXIII	71343	.	C	T	854.77	PASS	AC=1;AF=0.5;AN=2;BaseQRankSum=0.708;DP=51;Dels=0.0;FS=0.0;HaplotypeScore=0.8667;MLEAC=1;MLEAF=0.5;MQ=42.0;MQ0=0;MQRankSum=0.066;QD=16.76;ReadPosRankSum=0.009	GT:AD:DP:GQ:PL	0/1:24,27:51:99:883,0,783
chrXIII	87579	.	C	T	976.77	PASS	AC=1;AF=0.5;AN=2;BaseQRankSum=-2.101;DP=60;Dels=0.0;FS=0.0;HaplotypeScore=0.0;MLEAC=1;MLEAF=0.5;MQ=42.0;MQ0=0;MQRankSum=-0.237;QD=16.28;ReadPosRankSum=-1.109	GT:AD:DP:GQ:PL	0/1:31,29:60:99:1005,0,1096
chrXIII	98777	.	A	G	1720.77	PASS	AC=1;AF=0.5;AN=2;BaseQRankSum=0.364;DP=92;Dels=0.0;FS=10.347;HaplotypeScore=0.0;MLEAC=1;MLEAF=0.5;MQ=42.0;MQ0=0;MQRankSum=-0.278;QD=18.7;ReadPosRankSum=-0.898	GT:AD:DP:GQ:PL	0/1:42,50:92:99:1749,0,1418
chrXIII	108014	.	T	C	1465.77	PASS	AC=1;AF=0.5;AN=2;BaseQRankSum=0.885;DP=81;Dels=0.0;FS=4.26;HaplotypeScore=0.9998;MLEAC=1;MLEAF=0.5;MQ=42.0;MQ0=0;MQRankSum=-0.128;QD=18.1;ReadPosRankSum=-1.528	GT:AD:DP:GQ:PL	0/1:38,43:81:99:1494,0,1282
chrXIII	113774	.	G	A	780.77	PASS	AC=1;AF=0.5;AN=2;BaseQRankSum=-0.626;DP=56;Dels=0.0;FS=0.993;HaplotypeScore=0.9332;MLEAC=1;MLEAF=0.5;MQ=42.0;MQ0=0;MQRankSum=0.33;QD=13.94;ReadPosRankSum=-0.412	GT:AD:DP:GQ:PL	0/1:31,25:56:99:809,0,1099
chrXIII	120115	.	A	G	1022.77	PASS	AC=1;AF=0.5;AN=2;BaseQRankSum=-2.436;DP=74;Dels=0.0;FS=2.052;HaplotypeScore=1.7608;MLEAC=1;MLEAF=0.5;MQ=42.0;MQ0=0;MQRankSum=-0.772;QD=13.82;ReadPosRankSum=0.587	GT:AD:DP:GQ:PL	0/1:41,33:74:99:1051,0,1452
chrXIII	128116	.	A	G	1813.77	PASS	AC=1;AF=0.5;AN=2;BaseQRankSum=-0.328;DP=80;Dels=0.0;FS=0.0;HaplotypeScore=0.0;MLEAC=1;MLEAF=0.5;MQ=42.0;MQ0=0;MQRankSum=-0.126;QD=22.67;ReadPosRankSum=-0.227	GT:AD:DP:GQ:PL	0/1:28,52:80:99:1842,0,905
chrXIII	129904	.	C	T	848.77	PASS	AC=1;AF=0.5;AN=2;BaseQRankSum=1.015;DP=59;Dels=0.0;FS=2.169;HaplotypeScore=0.0;MLEAC=1;MLEAF=0.5;MQ=41.88;MQ0=0;MQRankSum=0.389;QD=14.39;ReadPosRankSum=0.74	GT:AD:DP:GQ:PL	0/1:33,26:59:99:877,0,1136
chrXIII	130081	.	C	T	1269.77	PASS	AC=1;AF=0.5;AN=2;BaseQRankSum=1.473;DP=73;Dels=0.0;FS=0.902;HaplotypeScore=0.0;MLEAC=1;MLEAF=0.5;MQ=41.61;MQ0=0;MQRankSum=1.219;QD=17.39;ReadPosRankSum=0.061	GT:AD:DP:GQ:PL	0/1:36,37:73:99:1298,0,1199
chrXIII	134627	.	A	G	1400.77	PASS	AC=1;AF=0.5;AN=2;BaseQRankSum=0.208;DP=69;Dels=0.0;FS=0.958;HaplotypeScore=0.0;MLEAC=1;MLEAF=0.5;MQ=42.0;MQ0=0;MQRankSum=-0.069;QD=20.3;ReadPosRankSum=0.284	GT:AD:DP:GQ:PL	0/1:26,42:68:99:1429,0,800
chrXIII	150205	.	A	G	1469.77	PASS	AC=1;AF=0.5;AN=2;BaseQRankSum=1.197;DP=96;Dels=0.0;FS=13.962;HaplotypeScore=0.9867;MLEAC=1;MLEAF=0.5;MQ=42.0;MQ0=0;MQRankSum=-0.22;QD=15.31;ReadPosRankSum=0.059	GT:AD:DP:GQ:PL	0/1:51,45:96:99:1498,0,1697
chrXIII	153510	.	G	A	1253.77	PASS	AC=1;AF=0.5;AN=2;BaseQRankSum=1.652;DP=80;Dels=0.0;FS=0.0;HaplotypeScore=0.0;MLEAC=1;MLEAF=0.5;MQ=42.0;MQ0=0;MQRankSum=-0.718;QD=15.67;ReadPosRankSum=0.063	GT:AD:DP:GQ:PL	0/1:42,38:80:99:1282,0,1439
chrXIII	154887	.	A	G	2017.77	PASS	AC=1;AF=0.5;AN=2;BaseQRankSum=1.83;DP=101;Dels=0.0;FS=2.639;HaplotypeScore=0.0;MLEAC=1;MLEAF=0.5;MQ=42.0;MQ0=0;MQRankSum=0.862;QD=19.98;ReadPosRankSum=1.72	GT:AD:DP:GQ:PL	0/1:43,58:101:99:2046,0,1467
chrXIII	155758	.	C	T	1331.77	PASS	AC=1;AF=0.5;AN=2;BaseQRankSum=-1.073;DP=64;Dels=0.0;FS=0.987;HaplotypeScore=0.0;MLEAC=1;MLEAF=0.5;MQ=42.0;MQ0=0;MQRankSum=0.193;QD=20.81;ReadPosRankSum=0.867	GT:AD:DP:GQ:PL	0/1:25,39:64:99:1360,0,818
chrXIII	175512	.	T	C	1437.77	PASS	AC=1;AF=0.5;AN=2;BaseQRankSum=1.077;DP=74;Dels=0.0;FS=0.896;HaplotypeScore=0.0;MLEAC=1;MLEAF=0.5;MQ=41.97;MQ0=0;MQRankSum=-1.338;QD=19.43;ReadPosRankSum=-2.055	GT:AD:DP:GQ:PL	0/1:33,41:74:99:1466,0,1079
chrXIII	183522	.	G	A	198.77	PASS	AC=1;AF=0.5;AN=2;BaseQRankSum=0.158;DP=48;Dels=0.0;FS=28.071;HaplotypeScore=4.9982;MLEAC=1;MLEAF=0.5;MQ=42.0;MQ0=0;MQRankSum=0.581;QD=4.14;ReadPosRankSum=-1.4	GT:AD:DP:GQ:PL	0/1:39,9:48:99:227,0,1384
chrXIII	183560	.	G	A	196.77	PASS	AC=1;AF=0.5;AN=2;BaseQRankSum=-0.079;DP=48;Dels=0.0;FS=21.347;HaplotypeScore=3.9975;MLEAC=1;MLEAF=0.5;MQ=42.0;MQ0=0;MQRankSum=-0.449;QD=4.1;ReadPosRankSum=1.532	GT:AD:DP:GQ:PL	0/1:39,9:48:99:225,0,1422
chrXIII	226689	.	A	G	892.77	PASS	AC=1;AF=0.5;AN=2;BaseQRankSum=1.465;DP=59;Dels=0.0;FS=3.707;HaplotypeScore=0.0;MLEAC=1;MLEAF=0.5;MQ=42.0;MQ0=0;MQRankSum=-1.2;QD=15.13;ReadPosRankSum=1.154	GT:AD:DP:GQ:PL	0/1:31,27:58:99:921,0,1095
chrXIII	242464	.	C	T	1233.77	PASS	AC=1;AF=0.5;AN=2;BaseQRankSum=0.657;DP=73;Dels=0.0;FS=0.89;HaplotypeScore=0.8667;MLEAC=1;MLEAF=0.5;MQ=42.0;MQ0=0;MQRankSum=0.491;QD=16.9;ReadPosRankSum=0.745	GT:AD:DP:GQ:PL	0/1:36,37:73:99:1262,0,1140
chrXIII	245352	.	C	T	1396.77	PASS	AC=1;AF=0.5;AN=2;BaseQRankSum=-0.799;DP=80;Dels=0.0;FS=0.0;HaplotypeScore=0.0;MLEAC=1;MLEAF=0.5;MQ=42.0;MQ0=0;MQRankSum=0.655;QD=17.46;ReadPosRankSum=-0.818	GT:AD:DP:GQ:PL	0/1:39,41:80:99:1425,0,1272
chrXIII	247129	.	T	C	1153.77	PASS	AC=1;AF=0.5;AN=2;BaseQRankSum=-1.115;DP=78;Dels=0.0;FS=0.0;HaplotypeScore=0.0;MLEAC=1;MLEAF=0.5;MQ=41.81;MQ0=0;MQRankSum=1.095;QD=14.79;ReadPosRankSum=-1.376	GT:AD:DP:GQ:PL	0/1:43,35:78:99:1182,0,1495
chrXIII	249317	.	A	G	1072.77	PASS	AC=1;AF=0.5;AN=2;BaseQRankSum=0.881;DP=71;Dels=0.0;FS=0.917;HaplotypeScore=0.0;MLEAC=1;MLEAF=0.5;MQ=41.97;MQ0=0;MQRankSum=0.42;QD=15.11;ReadPosRankSum=-0.696	GT:AD:DP:GQ:PL	0/1:37,34:71:99:1101,0,1284
chrXIII	250396	.	C	T	458.77	PASS	AC=1;AF=0.5;AN=2;BaseQRankSum=-1.563;DP=40;Dels=0.0;FS=0.0;HaplotypeScore=0.0;MLEAC=1;MLEAF=0.5;MQ=41.63;MQ0=0;MQRankSum=0.557;QD=11.47;ReadPosRankSum=1.645	GT:AD:DP:GQ:PL	0/1:22,18:40:99:487,0,689
chrXIII	250425	.	G	A	554.77	PASS	AC=1;AF=0.5;AN=2;BaseQRankSum=-1.285;DP=45;Dels=0.0;FS=1.292;HaplotypeScore=0.9789;MLEAC=1;MLEAF=0.5;MQ=41.67;MQ0=0;MQRankSum=0.808;QD=12.33;ReadPosRankSum=1.058	GT:AD:DP:GQ:PL	0/1:24,21:45:99:583,0,796
chrXIII	251474	.	C	T	1359.77	PASS	AC=1;AF=0.5;AN=2;BaseQRankSum=1.152;DP=79;Dels=0.0;FS=14.066;HaplotypeScore=0.0;MLEAC=1;MLEAF=0.5;MQ=41.98;MQ0=0;MQRankSum=-0.495;QD=17.21;ReadPosRankSum=-1.329	GT:AD:DP:GQ:PL	0/1:39,40:79:99:1388,0,1342
chrXIII	263936	.	C	T	1165.77	PASS	AC=1;AF=0.5;AN=2;BaseQRankSum=-0.401;DP=87;Dels=0.0;FS=0.0;HaplotypeScore=0.8667;MLEAC=1;MLEAF=0.5;MQ=42.0;MQ0=0;MQRankSum=0.855;QD=13.4;ReadPosRankSum=0.759	GT:AD:DP:GQ:PL	0/1:49,37:86:99:1194,0,1721
chrXIII	265426	.	T	C	1557.77	PASS	AC=1;AF=0.5;AN=2;BaseQRankSum=0.818;DP=88;Dels=0.0;FS=15.041;HaplotypeScore=0.0;MLEAC=1;MLEAF=0.5;MQ=42.0;MQ0=0;MQRankSum=0.042;QD=17.7;ReadPosRankSum=-1.068	GT:AD:DP:GQ:PL	0/1:43,45:88:99:1586,0,1415
chrXIII	291611	.	G	A	1102.77	PASS	AC=1;AF=0.5;AN=2;BaseQRankSum=-0.129;DP=70;Dels=0.0;FS=0.968;HaplotypeScore=0.0;MLEAC=1;MLEAF=0.5;MQ=42.0;MQ0=0;MQRankSum=2.647;QD=15.75;ReadPosRankSum=-0.906	GT:AD:DP:GQ:PL	0/1:37,33:70:99:1131,0,1293
chrXIII	303747	.	G	A	1265.77	PASS	AC=1;AF=0.5;AN=2;BaseQRankSum=0.303;DP=80;Dels=0.0;FS=0.0;HaplotypeScore=0.8941;MLEAC=1;MLEAF=0.5;MQ=41.98;MQ0=0;MQRankSum=1.691;QD=15.82;ReadPosRankSum=0.246	GT:AD:DP:GQ:PL	0/1:42,38:80:99:1294,0,1424
chrXIII	316396	.	G	A	1252.77	PASS	AC=1;AF=0.5;AN=2;BaseQRankSum=0.036;DP=77;Dels=0.0;FS=0.848;HaplotypeScore=0.0;MLEAC=1;MLEAF=0.5;MQ=42.0;MQ0=0;MQRankSum=-1.412;QD=16.27;ReadPosRankSum=-1.025	GT:AD:DP:GQ:PL	0/1:40,37:77:99:1281,0,1346
chrXIII	316733	.	G	A	703.77	PASS	AC=1;AF=0.5;AN=2;BaseQRankSum=-0.593;DP=49;Dels=0.0;FS=4.422;HaplotypeScore=0.0;MLEAC=1;MLEAF=0.5;MQ=42.0;MQ0=0;MQRankSum=0.151;QD=14.36;ReadPosRankSum=-0.794	GT:AD:DP:GQ:PL	0/1:27,22:49:99:732,0,939
chrXIII	327778	.	A	G	897.77	PASS	AC=1;AF=0.5;AN=2;BaseQRankSum=0.599;DP=68;Dels=0.0;FS=3.489;HaplotypeScore=0.9159;MLEAC=1;MLEAF=0.5;MQ=42.0;MQ0=0;MQRankSum=0.154;QD=13.2;ReadPosRankSum=0.698	GT:AD:DP:GQ:PL	0/1:38,30:68:99:926,0,1357
chrXIII	328075	.	G	A	1502.77	PASS	AC=1;AF=0.5;AN=2;BaseQRankSum=1.497;DP=78;Dels=0.0;FS=4.387;HaplotypeScore=0.0;MLEAC=1;MLEAF=0.5;MQ=42.0;MQ0=0;MQRankSum=-0.152;QD=19.27;ReadPosRankSum=0.283	GT:AD:DP:GQ:PL	0/1:33,45:78:99:1531,0,1107
chrXIII	328816	.	C	T	1204.77	PASS	AC=1;AF=0.5;AN=2;BaseQRankSum=-0.976;DP=79;Dels=0.0;FS=1.838;HaplotypeScore=0.9734;MLEAC=1;MLEAF=0.5;MQ=41.63;MQ0=0;MQRankSum=0.172;QD=15.25;ReadPosRankSum=-0.407	GT:AD:DP:GQ:PL	0/1:41,38:79:99:1233,0,1378
chrXIII	329783	.	C	T	893.77	PASS	AC=1;AF=0.5;AN=2;BaseQRankSum=1.905;DP=52;Dels=0.0;FS=3.775;HaplotypeScore=0.0;MLEAC=1;MLEAF=0.5;MQ=41.92;MQ0=0;MQRankSum=-0.293;QD=17.19;ReadPosRankSum=-0.659	GT:AD:DP:GQ:PL	0/1:25,27:52:99:922,0,871
chrXIII	329901	.	G	A	1078.77	PASS	AC=1;AF=0.5;AN=2;BaseQRankSum=-2.108;DP=65;Dels=0.0;FS=4.883;HaplotypeScore=0.0;MLEAC=1;MLEAF=0.5;MQ=42.0;MQ0=0;MQRankSum=0.125;QD=16.6;ReadPosRankSum=0.19	GT:AD:DP:GQ:PL	0/1:31,34:65:99:1107,0,1052
chrXIII	346939	.	G	A	801.77	PASS	AC=1;AF=0.5;AN=2;BaseQRankSum=-1.082;DP=64;Dels=0.0;FS=2.176;HaplotypeScore=1.8401;MLEAC=1;MLEAF=0.5;MQ=41.97;MQ0=0;MQRankSum=-0.691;QD=12.53;ReadPosRankSum=0.412	GT:AD:DP:GQ:PL	0/1:38,26:64:99:830,0,1331
chrXIII	349836	.	A	G	919.77	PASS	AC=1;AF=0.5;AN=2;BaseQRankSum=-1.337;DP=58;Dels=0.0;FS=2.133;HaplotypeScore=0.0;MLEAC=1;MLEAF=0.5;MQ=42.0;MQ0=0;MQRankSum=0.778;QD=15.86;ReadPosRankSum=2.022	GT:AD:DP:GQ:PL	0/1:29,29:58:99:948,0,989
chrXIII	355396	.	G	A	980.77	PASS	AC=1;AF=0.5;AN=2;BaseQRankSum=0.772;DP=68;Dels=0.0;FS=4.834;HaplotypeScore=0.0;MLEAC=1;MLEAF=0.5;MQ=42.0;MQ0=0;MQRankSum=-0.846;QD=14.42;ReadPosRankSum=0.019	GT:AD:DP:GQ:PL	0/1:38,30:68:99:1009,0,1261
chrXIII	385765	.	G	A	1302.77	PASS	AC=1;AF=0.5;AN=2;BaseQRankSum=-1.229;DP=63;Dels=0.0;FS=6.764;HaplotypeScore=0.0;MLEAC=1;MLEAF=0.5;MQ=42.0;MQ0=0;MQRankSum=-0.049;QD=20.68;ReadPosRankSum=-0.976	GT:AD:DP:GQ:PL	0/1:25,38:63:99:1331,0,845
chrXIII	387398	.	A	G	858.77	PASS	AC=1;AF=0.5;AN=2;BaseQRankSum=-1.229;DP=44;Dels=0.0;FS=1.154;HaplotypeScore=0.0;MLEAC=1;MLEAF=0.5;MQ=42.0;MQ0=0;MQRankSum=0.513;QD=19.52;ReadPosRankSum=-0.131	GT:AD:DP:GQ:PL	0/1:18,26:44:99:887,0,594
chrXIII	390726	.	G	A	1285.77	PASS	AC=1;AF=0.5;AN=2;BaseQRankSum=1.369;DP=67;Dels=0.0;FS=0.0;HaplotypeScore=0.0;MLEAC=1;MLEAF=0.5;MQ=42.0;MQ0=0;MQRankSum=-0.717;QD=19.19;ReadPosRankSum=-0.013	GT:AD:DP:GQ:PL	0/1:27,39:66:99:1314,0,792
chrXIII	396959	.	G	A	852.77	PASS	AC=1;AF=0.5;AN=2;BaseQRankSum=0.13;DP=60;Dels=0.0;FS=2.227;HaplotypeScore=2.8329;MLEAC=1;MLEAF=0.5;MQ=42.0;MQ0=0;MQRankSum=-0.618;QD=14.21;ReadPosRankSum=0.099	GT:AD:DP:GQ:PL	0/1:33,26:60:99:881,0,1163
chrXIII	398582	.	T	C	747.77	PASS	AC=1;AF=0.5;AN=2;BaseQRankSum=2.082;DP=54;Dels=0.0;FS=1.059;HaplotypeScore=0.0;MLEAC=1;MLEAF=0.5;MQ=41.96;MQ0=0;MQRankSum=-0.822;QD=13.85;ReadPosRankSum=0.122	GT:AD:DP:GQ:PL	0/1:31,23:54:99:776,0,1064
chrXIII	406423	.	C	T	1052.77	PASS	AC=1;AF=0.5;AN=2;BaseQRankSum=-2.457;DP=66;Dels=0.0;FS=0.0;HaplotypeScore=0.9933;MLEAC=1;MLEAF=0.5;MQ=42.0;MQ0=0;MQRankSum=0.545;QD=15.95;ReadPosRankSum=-0.738	GT:AD:DP:GQ:PL	0/1:34,32:66:99:1081,0,1198
chrXIII	409557	.	G	A	583.77	PASS	AC=1;AF=0.5;AN=2;BaseQRankSum=-0.454;DP=53;Dels=0.0;FS=58.893;HaplotypeScore=2.7884;MLEAC=1;MLEAF=0.5;MQ=41.19;MQ0=0;MQRankSum=0.343;QD=11.01;ReadPosRankSum=2.828	GT:AD:DP:GQ:PL	0/1:34,19:53:99:612,0,1124
chrXIII	410319	.	A	G	1011.77	PASS	AC=1;AF=0.5;AN=2;BaseQRankSum=-0.659;DP=56;Dels=0.0;FS=2.284;HaplotypeScore=0.0;MLEAC=1;MLEAF=0.5;MQ=42.0;MQ0=0;MQRankSum=0.297;QD=18.07;ReadPosRankSum=-0.247	GT:AD:DP:GQ:PL	0/1:25,31:56:99:1040,0,761
chrXIII	410626	.	A	G	1099.77	PASS	AC=1;AF=0.5;AN=2;BaseQRankSum=0.472;DP=62;Dels=0.0;FS=0.971;HaplotypeScore=0.0;MLEAC=1;MLEAF=0.5;MQ=42.0;MQ0=0;MQRankSum=1.007;QD=17.74;ReadPosRankSum=-2.486	GT:AD:DP:GQ:PL	0/1:30,32:62:99:1128,0,1047
chrXIII	423466	.	A	G	1277.77	PASS	AC=1;AF=0.5;AN=2;BaseQRankSum=-0.58;DP=73;Dels=0.0;FS=0.0;HaplotypeScore=0.0;MLEAC=1;MLEAF=0.5;MQ=42.0;MQ0=0;MQRankSum=-1.651;QD=17.5;ReadPosRankSum=-0.922	GT:AD:DP:GQ:PL	0/1:35,38:73:99:1306,0,1190
chrXIII	423686	.	G	A	1274.77	PASS	AC=1;AF=0.5;AN=2;BaseQRankSum=0.403;DP=73;Dels=0.0;FS=4.537;HaplotypeScore=0.0;MLEAC=1;MLEAF=0.5;MQ=42.0;MQ0=0;MQRankSum=0.601;QD=17.46;ReadPosRankSum=0.899	GT:AD:DP:GQ:PL	0/1:36,37:73:99:1303,0,1240
chrXIII	424206	.	G	A	993.77	PASS	AC=1;AF=0.5;AN=2;BaseQRankSum=1.571;DP=63;Dels=0.0;FS=0.0;HaplotypeScore=0.0;MLEAC=1;MLEAF=0.5;MQ=41.67;MQ0=1;MQRankSum=0.556;QD=15.77;ReadPosRankSum=1.373	GT:AD:DP:GQ:PL	0/1:32,31:63:99:1022,0,1100
chrXIII	428288	.	G	A	1219.77	PASS	AC=1;AF=0.5;AN=2;BaseQRankSum=-0.409;DP=58;Dels=0.0;FS=0.0;HaplotypeScore=0.0;MLEAC=1;MLEAF=0.5;MQ=42.0;MQ0=0;MQRankSum=-0.649;QD=21.03;ReadPosRankSum=-0.441	GT:AD:DP:GQ:PL	0/1:22,36:58:99:1248,0,727
chrXIII	436142	.	G	A	959.77	PASS	AC=1;AF=0.5;AN=2;BaseQRankSum=1.336;DP=61;Dels=0.0;FS=5.194;HaplotypeScore=0.8941;MLEAC=1;MLEAF=0.5;MQ=42.0;MQ0=0;MQRankSum=-0.137;QD=15.73;ReadPosRankSum=0.989	GT:AD:DP:GQ:PL	0/1:32,29:61:99:988,0,1082
chrXIII	437089	.	C	T	1093.77	PASS	AC=1;AF=0.5;AN=2;BaseQRankSum=0.176;DP=78;Dels=0.0;FS=0.863;HaplotypeScore=0.0;MLEAC=1;MLEAF=0.5;MQ=42.0;MQ0=0;MQRankSum=-1.013;QD=14.02;ReadPosRankSum=-1.124	GT:AD:DP:GQ:PL	0/1:44,34:78:99:1122,0,1538
chrXIII	438628	.	G	A	686.77	PASS	AC=1;AF=0.5;AN=2;BaseQRankSum=2.078;DP=48;Dels=0.0;FS=17.016;HaplotypeScore=0.0;MLEAC=1;MLEAF=0.5;MQ=42.0;MQ0=0;MQRankSum=0.249;QD=14.31;ReadPosRankSum=1.476	GT:AD:DP:GQ:PL	0/1:27,21:48:99:715,0,928
chrXIII	441994	.	G	A	941.77	PASS	AC=1;AF=0.5;AN=2;BaseQRankSum=-1.271;DP=53;Dels=0.0;FS=1.077;HaplotypeScore=0.0;MLEAC=1;MLEAF=0.5;MQ=42.0;MQ0=0;MQRankSum=-0.111;QD=17.77;ReadPosRankSum=-0.829	GT:AD:DP:GQ:PL	0/1:23,29:52:99:970,0,785
chrXIII	442217	.	G	T	253.77	PASS	AC=1;AF=0.5;AN=2;BaseQRankSum=-2.632;DP=50;Dels=0.0;FS=41.1;HaplotypeScore=6.5635;MLEAC=1;MLEAF=0.5;MQ=42.0;MQ0=0;MQRankSum=-0.243;QD=5.08;ReadPosRankSum=1.526	GT:AD:DP:GQ:PL	0/1:37,13:50:99:282,0,1254
chrXIII	442218	.	C	T	215.77	PASS	AC=1;AF=0.5;AN=2;BaseQRankSum=-3.76;DP=50;Dels=0.0;FS=42.767;HaplotypeScore=6.5635;MLEAC=1;MLEAF=0.5;MQ=42.0;MQ0=0;MQRankSum=1.615;QD=4.32;ReadPosRankSum=1.637	GT:AD:DP:GQ:PL	0/1:37,13:50:99:244,0,1262
chrXIII	442714	.	G	A	1323.77	PASS	AC=1;AF=0.5;AN=2;BaseQRankSum=0.979;DP=83;Dels=0.0;FS=0.817;HaplotypeScore=0.734;MLEAC=1;MLEAF=0.5;MQ=42.0;MQ0=0;MQRankSum=-1.47;QD=15.95;ReadPosRankSum=-0.199	GT:AD:DP:GQ:PL	0/1:42,40:82:99:1352,0,1327
chrXIII	449940	.	G	A	1246.77	PASS	AC=1;AF=0.5;AN=2;BaseQRankSum=1.976;DP=69;Dels=0.0;FS=0.0;HaplotypeScore=0.0;MLEAC=1;MLEAF=0.5;MQ=42.0;MQ0=0;MQRankSum=-0.114;QD=18.07;ReadPosRankSum=-0.667	GT:AD:DP:GQ:PL	0/1:33,36:69:99:1275,0,1104
chrXIII	451672	.	G	A	1394.77	PASS	AC=1;AF=0.5;AN=2;BaseQRankSum=-0.064;DP=63;Dels=0.0;FS=0.0;HaplotypeScore=0.0;MLEAC=1;MLEAF=0.5;MQ=41.94;MQ0=0;MQRankSum=0.136;QD=22.14;ReadPosRankSum=-1.321	GT:AD:DP:GQ:PL	0/1:23,40:63:99:1423,0,744
chrXIII	455368	.	G	A	986.77	PASS	AC=1;AF=0.5;AN=2;BaseQRankSum=-0.44;DP=61;Dels=0.0;FS=0.971;HaplotypeScore=0.0;MLEAC=1;MLEAF=0.5;MQ=41.77;MQ0=0;MQRankSum=-1.392;QD=16.18;ReadPosRankSum=0.353	GT:AD:DP:GQ:PL	0/1:31,30:61:99:1015,0,1083
chrXIII	455550	.	A	G	1324.77	PASS	AC=1;AF=0.5;AN=2;BaseQRankSum=0.062;DP=64;Dels=0.0;FS=0.0;HaplotypeScore=0.0;MLEAC=1;MLEAF=0.5;MQ=42.0;MQ0=0;MQRankSum=-0.444;QD=20.7;ReadPosRankSum=0.103	GT:AD:DP:GQ:PL	0/1:26,38:64:99:1353,0,833
chrXIII	459473	.	T	C	1098.77	PASS	AC=1;AF=0.5;AN=2;BaseQRankSum=1.331;DP=59;Dels=0.0;FS=0.0;HaplotypeScore=0.0;MLEAC=1;MLEAF=0.5;MQ=42.0;MQ0=0;MQRankSum=0.251;QD=18.62;ReadPosRankSum=-1.331	GT:AD:DP:GQ:PL	0/1:27,32:59:99:1127,0,910
chrXIII	459477	.	A	G	890.77	PASS	AC=1;AF=0.5;AN=2;BaseQRankSum=1.803;DP=60;Dels=0.0;FS=0.0;HaplotypeScore=0.0;MLEAC=1;MLEAF=0.5;MQ=42.0;MQ0=0;MQRankSum=0.038;QD=14.85;ReadPosRankSum=1.849	GT:AD:DP:GQ:PL	0/1:32,27:59:99:919,0,1105
chrXIII	470122	.	G	A	679.77	PASS	AC=1;AF=0.5;AN=2;BaseQRankSum=-0.297;DP=56;Dels=0.0;FS=1.04;HaplotypeScore=1.6567;MLEAC=1;MLEAF=0.5;MQ=42.0;MQ0=0;MQRankSum=0.231;QD=12.14;ReadPosRankSum=0.429	GT:AD:DP:GQ:PL	0/1:31,25:56:99:708,0,1065
chrXIII	471748	.	C	T	654.77	PASS	AC=1;AF=0.5;AN=2;BaseQRankSum=1.044;DP=52;Dels=0.0;FS=3.949;HaplotypeScore=0.0;MLEAC=1;MLEAF=0.5;MQ=42.0;MQ0=0;MQRankSum=-0.242;QD=12.59;ReadPosRankSum=1.548	GT:AD:DP:GQ:PL	0/1:31,21:52:99:683,0,1073
chrXIII	475420	.	G	A	971.77	PASS	AC=1;AF=0.5;AN=2;BaseQRankSum=-0.289;DP=64;Dels=0.0;FS=0.0;HaplotypeScore=0.0;MLEAC=1;MLEAF=0.5;MQ=42.0;MQ0=0;MQRankSum=0.451;QD=15.18;ReadPosRankSum=1.527	GT:AD:DP:GQ:PL	0/1:34,30:64:99:1000,0,1185
chrXIII	476168	.	G	A	1228.77	PASS	AC=1;AF=0.5;AN=2;BaseQRankSum=2.147;DP=75;Dels=0.0;FS=1.9;HaplotypeScore=0.8667;MLEAC=1;MLEAF=0.5;MQ=42.0;MQ0=0;MQRankSum=0.44;QD=16.38;ReadPosRankSum=0.599	GT:AD:DP:GQ:PL	0/1:39,36:75:99:1257,0,1291
chrXIII	477591	.	G	A	792.77	PASS	AC=1;AF=0.5;AN=2;BaseQRankSum=1.257;DP=52;Dels=0.0;FS=55.219;HaplotypeScore=5.999;MLEAC=1;MLEAF=0.5;MQ=41.92;MQ0=0;MQRankSum=0.101;QD=15.25;ReadPosRankSum=3.313	GT:AD:DP:GQ:PL	0/1:28,24:52:99:821,0,968
chrXIII	485708	.	G	A	1175.77	PASS	AC=1;AF=0.5;AN=2;BaseQRankSum=1.224;DP=58;Dels=0.0;FS=0.0;HaplotypeScore=0.0;MLEAC=1;MLEAF=0.5;MQ=42.0;MQ0=0;MQRankSum=-1.081;QD=20.27;ReadPosRankSum=-0.529	GT:AD:DP:GQ:PL	0/1:24,34:58:99:1204,0,751
chrXIII	487279	.	C	T	1123.77	PASS	AC=1;AF=0.5;AN=2;BaseQRankSum=1.322;DP=79;Dels=0.0;FS=0.84;HaplotypeScore=0.0;MLEAC=1;MLEAF=0.5;MQ=42.0;MQ0=0;MQRankSum=0.777;QD=14.22;ReadPosRankSum=-1.064	GT:AD:DP:GQ:PL	0/1:45,34:79:99:1152,0,1562
chrXIII	492367	.	C	T	1936.77	PASS	AC=1;AF=0.5;AN=2;BaseQRankSum=-0.83;DP=102;Dels=0.0;FS=8.024;HaplotypeScore=0.0;MLEAC=1;MLEAF=0.5;MQ=42.0;MQ0=0;MQRankSum=1.589;QD=18.99;ReadPosRankSum=-0.489	GT:AD:DP:GQ:PL	0/1:45,56:101:99:1965,0,1557
chrXIII	493913	.	C	T	934.77	PASS	AC=1;AF=0.5;AN=2;BaseQRankSum=0.621;DP=62;Dels=0.0;FS=3.468;HaplotypeScore=0.9967;MLEAC=1;MLEAF=0.5;MQ=42.0;MQ0=0;MQRankSum=-0.522;QD=15.08;ReadPosRankSum=2.06	GT:AD:DP:GQ:PL	0/1:33,29:62:99:963,0,1116
chrXIII	494518	.	C	T	769.77	PASS	AC=1;AF=0.5;AN=2;BaseQRankSum=-0.615;DP=52;Dels=0.0;FS=1.035;HaplotypeScore=0.0;MLEAC=1;MLEAF=0.5;MQ=42.0;MQ0=0;MQRankSum=0.229;QD=14.8;ReadPosRankSum=0.211	GT:AD:DP:GQ:PL	0/1:28,24:52:99:798,0,973
chrXIII	497977	.	T	C	1189.77	PASS	AC=1;AF=0.5;AN=2;BaseQRankSum=0.749;DP=66;Dels=0.0;FS=0.0;HaplotypeScore=1.7987;MLEAC=1;MLEAF=0.5;MQ=42.0;MQ0=0;MQRankSum=0.181;QD=18.03;ReadPosRankSum=1.757	GT:AD:DP:GQ:PL	0/1:29,37:66:99:1218,0,935
chrXIII	505157	.	G	A	1362.77	PASS	AC=1;AF=0.5;AN=2;BaseQRankSum=0.632;DP=79;Dels=0.0;FS=0.0;HaplotypeScore=0.8941;MLEAC=1;MLEAF=0.5;MQ=42.0;MQ0=0;MQRankSum=1.162;QD=17.25;ReadPosRankSum=0.417	GT:AD:DP:GQ:PL	0/1:39,40:79:99:1391,0,1337
chrXIII	512339	.	T	C	1421.77	PASS	AC=1;AF=0.5;AN=2;BaseQRankSum=0.281;DP=76;Dels=0.0;FS=0.873;HaplotypeScore=0.0;MLEAC=1;MLEAF=0.5;MQ=42.0;MQ0=0;MQRankSum=-1.365;QD=18.71;ReadPosRankSum=0.302	GT:AD:DP:GQ:PL	0/1:35,41:76:99:1450,0,1191
chrXIII	538782	.	G	A	1138.77	PASS	AC=1;AF=0.5;AN=2;BaseQRankSum=-0.481;DP=66;Dels=0.0;FS=13.459;HaplotypeScore=0.0;MLEAC=1;MLEAF=0.5;MQ=41.97;MQ0=0;MQRankSum=-0.148;QD=17.25;ReadPosRankSum=-0.725	GT:AD:DP:GQ:PL	0/1:32,34:66:99:1167,0,1076
chrXIII	539791	.	G	A	919.77	PASS	AC=1;AF=0.5;AN=2;BaseQRankSum=2.028;DP=56;Dels=0.0;FS=7.38;HaplotypeScore=0.9665;MLEAC=1;MLEAF=0.5;MQ=42.0;MQ0=0;MQRankSum=-1.858;QD=16.42;ReadPosRankSum=-1.638	GT:AD:DP:GQ:PL	0/1:24,31:56:99:948,0,707
chrXIII	540199	.	G	A	534.77	PASS	AC=1;AF=0.5;AN=2;BaseQRankSum=1.559;DP=31;Dels=0.0;FS=3.399;HaplotypeScore=0.8667;MLEAC=1;MLEAF=0.5;MQ=42.0;MQ0=0;MQRankSum=2.141;QD=17.25;ReadPosRankSum=-1.143	GT:AD:DP:GQ:PL	0/1:14,16:31:99:563,0,461
chrXIII	542711	.	A	G	670.77	PASS	AC=1;AF=0.5;AN=2;BaseQRankSum=0.762;DP=57;Dels=0.0;FS=3.765;HaplotypeScore=0.0;MLEAC=1;MLEAF=0.5;MQ=41.74;MQ0=0;MQRankSum=0.861;QD=11.77;ReadPosRankSum=1.024	GT:AD:DP:GQ:PL	0/1:35,22:57:99:699,0,1234
chrXIII	550969	.	T	C	1346.77	PASS	AC=1;AF=0.5;AN=2;BaseQRankSum=0.05;DP=78;Dels=0.0;FS=0.847;HaplotypeScore=0.0;MLEAC=1;MLEAF=0.5;MQ=42.0;MQ0=0;MQRankSum=-1.911;QD=17.27;ReadPosRankSum=0.7	GT:AD:DP:GQ:PL	0/1:37,41:78:99:1375,0,1281
chrXIII	553017	.	A	G	413.77	PASS	AC=1;AF=0.5;AN=2;BaseQRankSum=2.014;DP=42;Dels=0.0;FS=0.0;HaplotypeScore=0.0;MLEAC=1;MLEAF=0.5;MQ=41.65;MQ0=0;MQRankSum=0.947;QD=9.85;ReadPosRankSum=0.414	GT:AD:DP:GQ:PL	0/1:28,14:42:99:442,0,913
chrXIII	554730	.	T	C	1060.77	PASS	AC=1;AF=0.5;AN=2;BaseQRankSum=0.884;DP=72;Dels=0.0;FS=0.0;HaplotypeScore=0.0;MLEAC=1;MLEAF=0.5;MQ=42.0;MQ0=0;MQRankSum=0.306;QD=14.73;ReadPosRankSum=0.295	GT:AD:DP:GQ:PL	0/1:39,32:71:99:1089,0,1330
chrXIII	557673	.	G	A	1001.77	PASS	AC=1;AF=0.5;AN=2;BaseQRankSum=-0.05;DP=61;Dels=0.0;FS=0.975;HaplotypeScore=0.0;MLEAC=1;MLEAF=0.5;MQ=42.0;MQ0=0;MQRankSum=0.166;QD=16.42;ReadPosRankSum=-0.353	GT:AD:DP:GQ:PL	0/1:31,30:61:99:1030,0,1054
chrXIII	567694	.	G	A	845.77	PASS	AC=1;AF=0.5;AN=2;BaseQRankSum=-0.226;DP=61;Dels=0.0;FS=5.319;HaplotypeScore=0.9996;MLEAC=1;MLEAF=0.5;MQ=41.97;MQ0=0;MQRankSum=-0.489;QD=13.87;ReadPosRankSum=-0.036	GT:AD:DP:GQ:PL	0/1:35,26:61:99:874,0,1257
chrXIII	573203	.	G	C	365.77	PASS	AC=1;AF=0.5;AN=2;BaseQRankSum=2.362;DP=76;Dels=0.0;FS=11.038;HaplotypeScore=2.9888;MLEAC=1;MLEAF=0.5;MQ=41.93;MQ0=0;MQRankSum=-0.77;QD=4.81;ReadPosRankSum=-2.584	GT:AD:DP:GQ:PL	0/1:61,15:76:99:394,0,2163
chrXIII	573221	.	T	C	173.77	PASS	AC=1;AF=0.5;AN=2;BaseQRankSum=2.653;DP=71;Dels=0.0;FS=4.82;HaplotypeScore=1.9972;MLEAC=1;MLEAF=0.5;MQ=41.92;MQ0=0;MQRankSum=0.653;QD=2.45;ReadPosRankSum=-3.678	GT:AD:DP:GQ:PL	0/1:61,10:71:99:202,0,2279
chrXIII	574449	.	G	A	1450.77	PASS	AC=1;AF=0.5;AN=2;BaseQRankSum=-0.878;DP=75;Dels=0.0;FS=0.0;HaplotypeScore=0.0;MLEAC=1;MLEAF=0.5;MQ=42.0;MQ0=0;MQRankSum=-0.857;QD=19.34;ReadPosRankSum=-0.649	GT:AD:DP:GQ:PL	0/1:32,42:74:99:1479,0,1076
chrXIII	575112	.	G	A	899.77	PASS	AC=1;AF=0.5;AN=2;BaseQRankSum=-0.378;DP=65;Dels=0.0;FS=26.562;HaplotypeScore=0.8321;MLEAC=1;MLEAF=0.5;MQ=42.0;MQ0=0;MQRankSum=1.411;QD=13.84;ReadPosRankSum=0.96	GT:AD:DP:GQ:PL	0/1:37,28:65:99:928,0,1307
chrXIII	576185	.	A	G	1059.77	PASS	AC=1;AF=0.5;AN=2;BaseQRankSum=-0.537;DP=57;Dels=0.0;FS=11.864;HaplotypeScore=0.0;MLEAC=1;MLEAF=0.5;MQ=42.0;MQ0=0;MQRankSum=-0.601;QD=18.59;ReadPosRankSum=-0.36	GT:AD:DP:GQ:PL	0/1:26,31:57:99:1088,0,895
chrXIII	577602	.	G	A	1016.77	PASS	AC=1;AF=0.5;AN=2;BaseQRankSum=1.669;DP=62;Dels=0.0;FS=2.139;HaplotypeScore=0.0;MLEAC=1;MLEAF=0.5;MQ=42.0;MQ0=0;MQRankSum=-0.852;QD=16.4;ReadPosRankSum=-0.683	GT:AD:DP:GQ:PL	0/1:30,32:62:99:1045,0,929
chrXIII	583574	.	A	G	1184.77	PASS	AC=1;AF=0.5;AN=2;BaseQRankSum=0.023;DP=59;Dels=0.0;FS=3.565;HaplotypeScore=0.0;MLEAC=1;MLEAF=0.5;MQ=42.0;MQ0=0;MQRankSum=-0.391;QD=20.08;ReadPosRankSum=0.974	GT:AD:DP:GQ:PL	0/1:25,34:59:99:1213,0,822
chrXIII	590047	.	T	C	896.77	PASS	AC=1;AF=0.5;AN=2;BaseQRankSum=1.385;DP=56;Dels=0.0;FS=0.0;HaplotypeScore=0.0;MLEAC=1;MLEAF=0.5;MQ=42.0;MQ0=0;MQRankSum=-0.68;QD=16.01;ReadPosRankSum=-1.499	GT:AD:DP:GQ:PL	0/1:28,28:56:99:925,0,950
chrXIII	595692	.	G	A	1017.77	PASS	AC=1;AF=0.5;AN=2;BaseQRankSum=0.54;DP=60;Dels=0.0;FS=0.0;HaplotypeScore=0.0;MLEAC=1;MLEAF=0.5;MQ=42.0;MQ0=0;MQRankSum=0.776;QD=16.96;ReadPosRankSum=0.673	GT:AD:DP:GQ:PL	0/1:30,30:60:99:1046,0,1042
chrXIII	599020	.	A	G	1415.77	PASS	AC=1;AF=0.5;AN=2;BaseQRankSum=2.354;DP=86;Dels=0.0;FS=1.807;HaplotypeScore=0.7887;MLEAC=1;MLEAF=0.5;MQ=42.0;MQ0=0;MQRankSum=0.099;QD=16.46;ReadPosRankSum=0.428	GT:AD:DP:GQ:PL	0/1:44,42:86:99:1444,0,1466
chrXIII	606013	.	G	A	1060.77	PASS	AC=1;AF=0.5;AN=2;BaseQRankSum=-1.319;DP=74;Dels=0.0;FS=0.0;HaplotypeScore=1.8401;MLEAC=1;MLEAF=0.5;MQ=41.81;MQ0=0;MQRankSum=-0.249;QD=14.33;ReadPosRankSum=0.951	GT:AD:DP:GQ:PL	0/1:37,37:74:99:1089,0,1206
chrXIII	626875	.	G	A	1075.77	PASS	AC=1;AF=0.5;AN=2;BaseQRankSum=0.446;DP=58;Dels=0.0;FS=1.022;HaplotypeScore=0.0;MLEAC=1;MLEAF=0.5;MQ=42.0;MQ0=0;MQRankSum=0.305;QD=18.55;ReadPosRankSum=0.571	GT:AD:DP:GQ:PL	0/1:26,32:58:99:1104,0,854
chrXIII	632035	.	A	G	674.77	PASS	AC=1;AF=0.5;AN=2;BaseQRankSum=-0.998;DP=55;Dels=0.0;FS=1.685;HaplotypeScore=0.8321;MLEAC=1;MLEAF=0.5;MQ=42.0;MQ0=0;MQRankSum=0.435;QD=12.27;ReadPosRankSum=-0.913	GT:AD:DP:GQ:PL	0/1:32,23:55:99:703,0,1130
chrXIII	656401	.	T	C	1037.77	PASS	AC=1;AF=0.5;AN=2;BaseQRankSum=2.497;DP=69;Dels=0.0;FS=4.801;HaplotypeScore=0.0;MLEAC=1;MLEAF=0.5;MQ=42.0;MQ0=0;MQRankSum=0.668;QD=15.04;ReadPosRankSum=0.957	GT:AD:DP:GQ:PL	0/1:37,32:69:99:1066,0,1230
chrXIII	670196	.	G	A	1002.77	PASS	AC=1;AF=0.5;AN=2;BaseQRankSum=-0.067;DP=87;Dels=0.0;FS=11.311;HaplotypeScore=0.0;MLEAC=1;MLEAF=0.5;MQ=42.0;MQ0=0;MQRankSum=0.022;QD=11.53;ReadPosRankSum=-0.934	GT:AD:DP:GQ:PL	0/1:54,32:86:99:1031,0,1843
chrXIII	677360	.	T	C	2341.77	PASS	AC=1;AF=0.5;AN=2;BaseQRankSum=0.239;DP=101;Dels=0.0;FS=1.663;HaplotypeScore=0.0;MLEAC=1;MLEAF=0.5;MQ=42.0;MQ0=0;MQRankSum=0.703;QD=23.19;ReadPosRankSum=-0.275	GT:AD:DP:GQ:PL	0/1:35,66:101:99:2370,0,1111
chrXIII	680442	.	G	A	916.77	PASS	AC=1;AF=0.5;AN=2;BaseQRankSum=0.601;DP=62;Dels=0.0;FS=0.0;HaplotypeScore=0.0;MLEAC=1;MLEAF=0.5;MQ=42.0;MQ0=0;MQRankSum=0.311;QD=14.79;ReadPosRankSum=0.789	GT:AD:DP:GQ:PL	0/1:33,28:61:99:945,0,1141
chrXIII	684406	.	A	G	882.77	PASS	AC=1;AF=0.5;AN=2;BaseQRankSum=0.051;DP=61;Dels=0.0;FS=0.0;HaplotypeScore=0.0;MLEAC=1;MLEAF=0.5;MQ=42.0;MQ0=0;MQRankSum=-0.545;QD=14.47;ReadPosRankSum=0.588	GT:AD:DP:GQ:PL	0/1:34,27:61:99:911,0,1175
chrXIII	686068	.	G	A	1026.77	PASS	AC=1;AF=0.5;AN=2;BaseQRankSum=-0.485;DP=68;Dels=0.0;FS=4.782;HaplotypeScore=0.0;MLEAC=1;MLEAF=0.5;MQ=42.0;MQ0=0;MQRankSum=0.154;QD=15.1;ReadPosRankSum=0.756	GT:AD:DP:GQ:PL	0/1:36,32:68:99:1055,0,1273
chrXIII	686183	.	A	G	1465.77	PASS	AC=1;AF=0.5;AN=2;BaseQRankSum=1.356;DP=73;Dels=0.0;FS=1.933;HaplotypeScore=0.0;MLEAC=1;MLEAF=0.5;MQ=42.0;MQ0=0;MQRankSum=-0.363;QD=20.08;ReadPosRankSum=-0.374	GT:AD:DP:GQ:PL	0/1:31,42:73:99:1494,0,1034
chrXIII	691885	.	G	A	1290.77	PASS	AC=1;AF=0.5;AN=2;BaseQRankSum=0.613;DP=77;Dels=0.0;FS=3.137;HaplotypeScore=0.0;MLEAC=1;MLEAF=0.5;MQ=41.73;MQ0=1;MQRankSum=0.291;QD=16.76;ReadPosRankSum=0.946	GT:AD:DP:GQ:PL	0/1:38,39:77:99:1319,0,1230
chrXIII	698063	.	G	A	842.77	PASS	AC=1;AF=0.5;AN=2;BaseQRankSum=0.302;DP=52;Dels=0.0;FS=5.785;HaplotypeScore=1.5317;MLEAC=1;MLEAF=0.5;MQ=42.0;MQ0=0;MQRankSum=-0.65;QD=16.21;ReadPosRankSum=-0.046	GT:AD:DP:GQ:PL	0/1:26,26:52:99:871,0,867
chrXIII	708099	.	T	C	1414.77	PASS	AC=1;AF=0.5;AN=2;BaseQRankSum=-1.306;DP=78;Dels=0.0;FS=0.0;HaplotypeScore=0.9983;MLEAC=1;MLEAF=0.5;MQ=42.0;MQ0=0;MQRankSum=0.462;QD=18.14;ReadPosRankSum=-2.06	GT:AD:DP:GQ:PL	0/1:35,43:78:99:1443,0,1204
chrXIII	718094	.	T	C	1420.77	PASS	AC=1;AF=0.5;AN=2;BaseQRankSum=0.496;DP=78;Dels=0.0;FS=4.492;HaplotypeScore=0.0;MLEAC=1;MLEAF=0.5;MQ=42.0;MQ0=0;MQRankSum=1.649;QD=18.21;ReadPosRankSum=0.185	GT:AD:DP:GQ:PL	0/1:36,42:78:99:1449,0,1219
chrXIII	722859	.	G	A	1080.77	PASS	AC=1;AF=0.5;AN=2;BaseQRankSum=-1.288;DP=53;Dels=0.0;FS=0.0;HaplotypeScore=0.0;MLEAC=1;MLEAF=0.5;MQ=42.0;MQ0=0;MQRankSum=0.461;QD=20.39;ReadPosRankSum=-0.818	GT:AD:DP:GQ:PL	0/1:20,32:52:99:1109,0,630
chrXIII	734682	.	C	T	1422.77	PASS	AC=1;AF=0.5;AN=2;BaseQRankSum=1.032;DP=73;Dels=0.0;FS=1.975;HaplotypeScore=0.9332;MLEAC=1;MLEAF=0.5;MQ=42.0;MQ0=0;MQRankSum=-0.329;QD=19.49;ReadPosRankSum=1.535	GT:AD:DP:GQ:PL	0/1:31,42:73:99:1451,0,1042
chrXIII	739536	.	C	T	1186.77	PASS	AC=1;AF=0.5;AN=2;BaseQRankSum=-0.451;DP=72;Dels=0.0;FS=0.902;HaplotypeScore=0.8321;MLEAC=1;MLEAF=0.5;MQ=42.0;MQ0=0;MQRankSum=1.037;QD=16.48;ReadPosRankSum=-1.78	GT:AD:DP:GQ:PL	0/1:35,37:72:99:1215,0,1213
chrXIII	764901	.	A	G	1146.77	PASS	AC=1;AF=0.5;AN=2;BaseQRankSum=1.392;DP=69;Dels=0.0;FS=2.021;HaplotypeScore=0.0;MLEAC=1;MLEAF=0.5;MQ=42.0;MQ0=0;MQRankSum=0.767;QD=16.62;ReadPosRankSum=-1.637	GT:AD:DP:GQ:PL	0/1:34,34:68:99:1175,0,1165
chrXIII	772103	.	A	G	1476.77	PASS	AC=1;AF=0.5;AN=2;BaseQRankSum=0.585;DP=80;Dels=0.0;FS=0.0;HaplotypeScore=0.0;MLEAC=1;MLEAF=0.5;MQ=42.0;MQ0=0;MQRankSum=-0.111;QD=18.46;ReadPosRankSum=-0.401	GT:AD:DP:GQ:PL	0/1:36,44:80:99:1505,0,1197
chrXIII	773158	.	T	C	1219.77	PASS	AC=1;AF=0.5;AN=2;BaseQRankSum=0.041;DP=64;Dels=0.0;FS=0.0;HaplotypeScore=0.0;MLEAC=1;MLEAF=0.5;MQ=42.0;MQ0=0;MQRankSum=1.835;QD=19.06;ReadPosRankSum=0.163	GT:AD:DP:GQ:PL	0/1:27,37:64:99:1248,0,895
chrXIII	776042	.	G	A	866.77	PASS	AC=1;AF=0.5;AN=2;BaseQRankSum=3.934;DP=47;Dels=0.0;FS=11.272;HaplotypeScore=0.0;MLEAC=1;MLEAF=0.5;MQ=41.96;MQ0=0;MQRankSum=-0.501;QD=18.44;ReadPosRankSum=0.565	GT:AD:DP:GQ:PL	0/1:22,25:47:99:895,0,653
chrXIII	782299	.	C	T	862.77	PASS	AC=1;AF=0.5;AN=2;BaseQRankSum=-0.744;DP=51;Dels=0.0;FS=5.738;HaplotypeScore=0.0;MLEAC=1;MLEAF=0.5;MQ=42.0;MQ0=0;MQRankSum=-0.82;QD=16.92;ReadPosRankSum=-0.725	GT:AD:DP:GQ:PL	0/1:25,26:51:99:891,0,873
chrXIII	785663	.	C	T	1819.77	PASS	AC=1;AF=0.5;AN=2;BaseQRankSum=-0.277;DP=107;Dels=0.0;FS=15.107;HaplotypeScore=0.0;MLEAC=1;MLEAF=0.5;MQ=42.0;MQ0=0;MQRankSum=-1.381;QD=17.01;ReadPosRankSum=0.228	GT:AD:DP:GQ:PL	0/1:52,55:107:99:1848,0,1733
chrXIII	793563	.	G	A	568.77	PASS	AC=1;AF=0.5;AN=2;BaseQRankSum=0.775;DP=39;Dels=0.0;FS=4.643;HaplotypeScore=0.0;MLEAC=1;MLEAF=0.5;MQ=42.0;MQ0=0;MQRankSum=1.169;QD=14.58;ReadPosRankSum=1.141	GT:AD:DP:GQ:PL	0/1:21,18:39:99:597,0,689
chrXIII	796171	.	G	A	784.77	PASS	AC=1;AF=0.5;AN=2;BaseQRankSum=-0.714;DP=47;Dels=0.0;FS=1.128;HaplotypeScore=3.428;MLEAC=1;MLEAF=0.5;MQ=41.96;MQ0=0;MQRankSum=-1.866;QD=16.7;ReadPosRankSum=-0.181	GT:AD:DP:GQ:PL	0/1:22,25:47:99:813,0,687
chrXIII	809465	.	T	A	278.77	PASS	AC=1;AF=0.5;AN=2;BaseQRankSum=-0.2;DP=57;Dels=0.0;FS=56.728;HaplotypeScore=9.9755;MLEAC=1;MLEAF=0.5;MQ=41.5;MQ0=0;MQRankSum=0.333;QD=4.89;ReadPosRankSum=2.881	GT:AD:DP:GQ:PL	0/1:44,13:57:99:307,0,1596
chrXIII	820045	.	G	A	154.77	PASS	AC=1;AF=0.5;AN=2;BaseQRankSum=0.132;DP=49;Dels=0.0;FS=28.071;HaplotypeScore=12.995;MLEAC=1;MLEAF=0.5;MQ=41.8;MQ0=0;MQRankSum=-2.034;QD=3.16;ReadPosRankSum=-1.691	GT:AD:DP:GQ:PL	0/1:39,9:48:99:183,0,1356
chrXIII	838892	.	G	A	1394.77	PASS	AC=1;AF=0.5;AN=2;BaseQRankSum=1.762;DP=82;Dels=0.0;FS=0.0;HaplotypeScore=0.0;MLEAC=1;MLEAF=0.5;MQ=42.0;MQ0=0;MQRankSum=-0.203;QD=17.01;ReadPosRankSum=0.864	GT:AD:DP:GQ:PL	0/1:40,41:81:99:1423,0,1341
chrXIII	859097	.	A	G	1067.77	PASS	AC=1;AF=0.5;AN=2;BaseQRankSum=1.612;DP=68;Dels=0.0;FS=3.425;HaplotypeScore=0.0;MLEAC=1;MLEAF=0.5;MQ=42.0;MQ0=0;MQRankSum=1.8;QD=15.7;ReadPosRankSum=-0.345	GT:AD:DP:GQ:PL	0/1:34,33:67:99:1096,0,1138
chrXIII	860441	.	T	C	529.77	PASS	AC=1;AF=0.5;AN=2;BaseQRankSum=0.628;DP=43;Dels=0.0;FS=0.0;HaplotypeScore=1.6671;MLEAC=1;MLEAF=0.5;MQ=42.0;MQ0=0;MQRankSum=0.332;QD=12.32;ReadPosRankSum=0.677	GT:AD:DP:GQ:PL	0/1:25,18:43:99:558,0,805
chrXIII	867060	.	C	T	1240.77	PASS	AC=1;AF=0.5;AN=2;BaseQRankSum=1.304;DP=60;Dels=0.0;FS=3.626;HaplotypeScore=0.0;MLEAC=1;MLEAF=0.5;MQ=42.0;MQ0=0;MQRankSum=1.409;QD=20.68;ReadPosRankSum=0.165	GT:AD:DP:GQ:PL	0/1:25,35:60:99:1269,0,842
chrXIII	870414	.	T	C	828.77	PASS	AC=1;AF=0.5;AN=2;BaseQRankSum=0.248;DP=62;Dels=0.0;FS=14.591;HaplotypeScore=0.8667;MLEAC=1;MLEAF=0.5;MQ=42.0;MQ0=0;MQRankSum=0.163;QD=13.37;ReadPosRankSum=0.827	GT:AD:DP:GQ:PL	0/1:34,28:62:99:857,0,1108
chrXIII	878795	.	C	A	202.77	PASS	AC=1;AF=0.5;AN=2;BaseQRankSum=-0.689;DP=58;Dels=0.0;FS=8.035;HaplotypeScore=4.2791;MLEAC=1;MLEAF=0.5;MQ=42.0;MQ0=0;MQRankSum=-0.21;QD=3.5;ReadPosRankSum=-4.762	GT:AD:DP:GQ:PL	0/1:44,12:57:99:231,0,1423
chrXIII	879778	.	G	A	960.77	PASS	AC=1;AF=0.5;AN=2;BaseQRankSum=-1.331;DP=60;Dels=0.0;FS=8.904;HaplotypeScore=0.0;MLEAC=1;MLEAF=0.5;MQ=42.0;MQ0=0;MQRankSum=0.251;QD=16.01;ReadPosRankSum=-1.938	GT:AD:DP:GQ:PL	0/1:31,29:60:99:989,0,1077
chrXIII	888597	.	T	C	1322.77	PASS	AC=1;AF=0.5;AN=2;BaseQRankSum=0.658;DP=62;Dels=0.0;FS=2.161;HaplotypeScore=0.0;MLEAC=1;MLEAF=0.5;MQ=42.0;MQ0=0;MQRankSum=-0.6;QD=21.33;ReadPosRankSum=1.25	GT:AD:DP:GQ:PL	0/1:24,38:62:99:1351,0,764
chrXIII	888784	.	T	C	1304.77	PASS	AC=1;AF=0.5;AN=2;BaseQRankSum=-0.177;DP=76;Dels=0.0;FS=4.342;HaplotypeScore=1.5449;MLEAC=1;MLEAF=0.5;MQ=42.0;MQ0=0;MQRankSum=0.26;QD=17.17;ReadPosRankSum=-0.8	GT:AD:DP:GQ:PL	0/1:37,39:76:99:1333,0,1278
chrXIII	898713	.	T	C	1078.77	PASS	AC=1;AF=0.5;AN=2;BaseQRankSum=-0.548;DP=71;Dels=0.0;FS=1.974;HaplotypeScore=2.8212;MLEAC=1;MLEAF=0.5;MQ=42.0;MQ0=0;MQRankSum=0.617;QD=15.19;ReadPosRankSum=1.597	GT:AD:DP:GQ:PL	0/1:38,33:71:99:1107,0,1339
chrXIII	899681	.	A	G	907.77	PASS	AC=1;AF=0.5;AN=2;BaseQRankSum=-1.024;DP=56;Dels=0.0;FS=2.31;HaplotypeScore=0.6651;MLEAC=1;MLEAF=0.5;MQ=42.0;MQ0=0;MQRankSum=1.122;QD=16.21;ReadPosRankSum=1.221	GT:AD:DP:GQ:PL	0/1:28,28:56:99:936,0,975
chrXIII	906022	.	A	G	1042.77	PASS	AC=1;AF=0.5;AN=2;BaseQRankSum=-1.22;DP=57;Dels=0.0;FS=1.039;HaplotypeScore=0.0;MLEAC=1;MLEAF=0.5;MQ=42.0;MQ0=0;MQRankSum=-0.577;QD=18.29;ReadPosRankSum=-1.319	GT:AD:DP:GQ:PL	0/1:25,31:56:99:1071,0,827
chrXIII	910189	.	G	A	1194.77	PASS	AC=1;AF=0.5;AN=2;BaseQRankSum=2.08;DP=73;Dels=0.0;FS=12.063;HaplotypeScore=1.4538;MLEAC=1;MLEAF=0.5;MQ=42.0;MQ0=0;MQRankSum=0.866;QD=16.37;ReadPosRankSum=-1.043	GT:AD:DP:GQ:PL	0/1:37,36:73:99:1223,0,1286
chrXIII	912415	.	T	C	765.77	PASS	AC=1;AF=0.5;AN=2;BaseQRankSum=0.073;DP=57;Dels=0.0;FS=5.393;HaplotypeScore=0.0;MLEAC=1;MLEAF=0.5;MQ=42.0;MQ0=0;MQRankSum=2.206;QD=13.43;ReadPosRankSum=0.267	GT:AD:DP:GQ:PL	0/1:33,24:57:99:794,0,1159
chrXIII	915128	.	A	G	852.77	PASS	AC=1;AF=0.5;AN=2;BaseQRankSum=0.028;DP=51;Dels=0.0;FS=13.083;HaplotypeScore=0.9983;MLEAC=1;MLEAF=0.5;MQ=41.14;MQ0=0;MQRankSum=-0.576;QD=16.72;ReadPosRankSum=-0.896	GT:AD:DP:GQ:PL	0/1:24,27:51:99:881,0,744
chrXIII	916881	.	A	G	1011.77	PASS	AC=1;AF=0.5;AN=2;BaseQRankSum=1.37;DP=54;Dels=0.0;FS=5.866;HaplotypeScore=0.0;MLEAC=1;MLEAF=0.5;MQ=41.62;MQ0=0;MQRankSum=1.006;QD=18.74;ReadPosRankSum=0.555	GT:AD:DP:GQ:PL	0/1:25,29:54:99:1040,0,833
chrXIII	917019	.	G	A	386.77	PASS	AC=1;AF=0.5;AN=2;BaseQRankSum=-0.962;DP=34;Dels=0.0;FS=0.0;HaplotypeScore=0.0;MLEAC=1;MLEAF=0.5;MQ=42.0;MQ0=0;MQRankSum=-1.102;QD=11.38;ReadPosRankSum=0.402	GT:AD:DP:GQ:PL	0/1:20,14:34:99:415,0,719
chrXIV	29917	.	C	T	1002.77	PASS	AC=1;AF=0.5;AN=2;BaseQRankSum=0.945;DP=61;Dels=0.0;FS=3.561;HaplotypeScore=0.7887;MLEAC=1;MLEAF=0.5;MQ=42.0;MQ0=0;MQRankSum=-0.166;QD=16.44;ReadPosRankSum=-0.527	GT:AD:DP:GQ:PL	0/1:31,30:61:99:1031,0,1050
chrXIV	35361	.	C	T	845.77	PASS	AC=1;AF=0.5;AN=2;BaseQRankSum=-1.591;DP=55;Dels=0.0;FS=1.026;HaplotypeScore=0.0;MLEAC=1;MLEAF=0.5;MQ=42.0;MQ0=0;MQRankSum=0.261;QD=15.38;ReadPosRankSum=-0.109	GT:AD:DP:GQ:PL	0/1:27,28:55:99:874,0,930
chrXIV	37869	.	C	T	1020.77	PASS	AC=1;AF=0.5;AN=2;BaseQRankSum=-0.373;DP=59;Dels=0.0;FS=0.997;HaplotypeScore=0.0;MLEAC=1;MLEAF=0.5;MQ=41.97;MQ0=0;MQRankSum=1.453;QD=17.3;ReadPosRankSum=-0.875	GT:AD:DP:GQ:PL	0/1:27,32:59:99:1049,0,924
chrXIV	39983	.	C	T	1100.77	PASS	AC=1;AF=0.5;AN=2;BaseQRankSum=-0.133;DP=79;Dels=0.0;FS=0.854;HaplotypeScore=0.0;MLEAC=1;MLEAF=0.5;MQ=42.0;MQ0=0;MQRankSum=-0.439;QD=13.93;ReadPosRankSum=2.058	GT:AD:DP:GQ:PL	0/1:44,35:79:99:1129,0,1503
chrXIV	47796	.	C	T	1379.77	PASS	AC=1;AF=0.5;AN=2;BaseQRankSum=-0.913;DP=87;Dels=0.0;FS=1.763;HaplotypeScore=0.0;MLEAC=1;MLEAF=0.5;MQ=42.0;MQ0=0;MQRankSum=1.075;QD=15.86;ReadPosRankSum=-0.871	GT:AD:DP:GQ:PL	0/1:45,42:87:99:1408,0,1552
chrXIV	53575	.	C	T	853.77	PASS	AC=1;AF=0.5;AN=2;BaseQRankSum=1.45;DP=59;Dels=0.0;FS=9.678;HaplotypeScore=0.0;MLEAC=1;MLEAF=0.5;MQ=42.0;MQ0=0;MQRankSum=0.468;QD=14.47;ReadPosRankSum=-0.842	GT:AD:DP:GQ:PL	0/1:31,27:58:99:882,0,1031
chrXIV	59077	.	A	G	833.77	PASS	AC=1;AF=0.5;AN=2;BaseQRankSum=0.55;DP=50;Dels=0.0;FS=0.0;HaplotypeScore=0.0;MLEAC=1;MLEAF=0.5;MQ=42.0;MQ0=0;MQRankSum=-0.35;QD=16.68;ReadPosRankSum=0.37	GT:AD:DP:GQ:PL	0/1:24,25:49:99:862,0,790
chrXIV	63059	.	G	A	855.77	PASS	AC=1;AF=0.5;AN=2;BaseQRankSum=-1.015;DP=49;Dels=0.0;FS=2.434;HaplotypeScore=0.0;MLEAC=1;MLEAF=0.5;MQ=42.0;MQ0=0;MQRankSum=-0.191;QD=17.46;ReadPosRankSum=1.337	GT:AD:DP:GQ:PL	0/1:22,27:49:99:884,0,724
chrXIV	63685	.	C	A	2239.77	PASS	AC=1;AF=0.5;AN=2;BaseQRankSum=-1.176;DP=121;Dels=0.0;FS=5.697;HaplotypeScore=0.0;MLEAC=1;MLEAF=0.5;MQ=40.29;MQ0=0;MQRankSum=-2.334;QD=18.51;ReadPosRankSum=0.403	GT:AD:DP:GQ:PL	0/1:50,71:121:99:2268,0,1625
chrXIV	66217	.	C	T	752.77	PASS	AC=1;AF=0.5;AN=2;BaseQRankSum=-1.533;DP=52;Dels=0.0;FS=1.035;HaplotypeScore=0.0;MLEAC=1;MLEAF=0.5;MQ=42.0;MQ0=0;MQRankSum=-0.688;QD=14.48;ReadPosRankSum=-2.102	GT:AD:DP:GQ:PL	0/1:28,24:52:99:781,0,983
chrXIV	67653	.	T	C	1017.77	PASS	AC=1;AF=0.5;AN=2;BaseQRankSum=-0.386;DP=56;Dels=0.0;FS=2.209;HaplotypeScore=0.0;MLEAC=1;MLEAF=0.5;MQ=42.0;MQ0=0;MQRankSum=2.243;QD=18.17;ReadPosRankSum=0.468	GT:AD:DP:GQ:PL	0/1:26,30:56:99:1046,0,833
chrXIV	68029	.	C	T	1017.77	PASS	AC=1;AF=0.5;AN=2;BaseQRankSum=-0.104;DP=57;Dels=0.0;FS=0.0;HaplotypeScore=0.0;MLEAC=1;MLEAF=0.5;MQ=42.0;MQ0=0;MQRankSum=-1.095;QD=17.86;ReadPosRankSum=-0.056	GT:AD:DP:GQ:PL	0/1:27,30:57:99:1046,0,928
chrXIV	87559	.	C	T	573.77	PASS	AC=1;AF=0.5;AN=2;BaseQRankSum=-1.455;DP=49;Dels=0.0;FS=1.198;HaplotypeScore=0.0;MLEAC=1;MLEAF=0.5;MQ=42.0;MQ0=0;MQRankSum=-0.864;QD=11.71;ReadPosRankSum=-0.401	GT:AD:DP:GQ:PL	0/1:29,19:48:99:602,0,1021
chrXIV	105695	.	T	C	894.77	PASS	AC=1;AF=0.5;AN=2;BaseQRankSum=-2.103;DP=54;Dels=0.0;FS=7.543;HaplotypeScore=0.0;MLEAC=1;MLEAF=0.5;MQ=42.0;MQ0=0;MQRankSum=-0.909;QD=16.57;ReadPosRankSum=-0.528	GT:AD:DP:GQ:PL	0/1:26,28:54:99:923,0,892
chrXIV	110202	.	C	T	1191.77	PASS	AC=1;AF=0.5;AN=2;BaseQRankSum=0.308;DP=75;Dels=0.0;FS=0.903;HaplotypeScore=0.0;MLEAC=1;MLEAF=0.5;MQ=42.0;MQ0=0;MQRankSum=-0.081;QD=15.89;ReadPosRankSum=1.303	GT:AD:DP:GQ:PL	0/1:38,36:74:99:1220,0,1332
chrXIV	112535	.	A	G	799.77	PASS	AC=1;AF=0.5;AN=2;BaseQRankSum=-1.79;DP=49;Dels=0.0;FS=6.133;HaplotypeScore=0.0;MLEAC=1;MLEAF=0.5;MQ=42.0;MQ0=0;MQRankSum=0.03;QD=16.32;ReadPosRankSum=-0.55	GT:AD:DP:GQ:PL	0/1:24,25:49:99:828,0,816
chrXIV	120603	.	C	T	1056.77	PASS	AC=1;AF=0.5;AN=2;BaseQRankSum=0.548;DP=72;Dels=0.0;FS=0.0;HaplotypeScore=0.0;MLEAC=1;MLEAF=0.5;MQ=41.71;MQ0=0;MQRankSum=0.628;QD=14.68;ReadPosRankSum=-1.378	GT:AD:DP:GQ:PL	0/1:38,33:71:99:1085,0,1203
chrXIV	128639	.	T	C	1717.77	PASS	AC=1;AF=0.5;AN=2;BaseQRankSum=-1.243;DP=94;Dels=0.0;FS=8.422;HaplotypeScore=0.0;MLEAC=1;MLEAF=0.5;MQ=42.0;MQ0=0;MQRankSum=-0.315;QD=18.27;ReadPosRankSum=-0.054	GT:AD:DP:GQ:PL	0/1:39,55:94:99:1746,0,1264
chrXIV	132569	.	T	C	1031.77	PASS	AC=1;AF=0.5;AN=2;BaseQRankSum=-0.471;DP=67;Dels=0.0;FS=21.48;HaplotypeScore=0.0;MLEAC=1;MLEAF=0.5;MQ=42.0;MQ0=0;MQRankSum=0.32;QD=15.4;ReadPosRankSum=0.22	GT:AD:DP:GQ:PL	0/1:35,32:67:99:1060,0,1207
chrXIV	146325	.	A	G	977.77	PASS	AC=1;AF=0.5;AN=2;BaseQRankSum=-0.541;DP=78;Dels=0.0;FS=1.905;HaplotypeScore=2.4344;MLEAC=1;MLEAF=0.5;MQ=42.0;MQ0=0;MQRankSum=1.287;QD=12.54;ReadPosRankSum=-0.194	GT:AD:DP:GQ:PL	0/1:47,31:78:99:1006,0,1670
chrXIV	147285	.	T	C	926.77	PASS	AC=1;AF=0.5;AN=2;BaseQRankSum=-1.352;DP=57;Dels=0.0;FS=7.892;HaplotypeScore=0.9867;MLEAC=1;MLEAF=0.5;MQ=42.0;MQ0=0;MQRankSum=-1.467;QD=16.26;ReadPosRankSum=1.303	GT:AD:DP:GQ:PL	0/1:28,28:56:99:955,0,980
chrXIV	147488	.	T	C	1576.77	PASS	AC=1;AF=0.5;AN=2;BaseQRankSum=-0.894;DP=68;Dels=0.0;FS=2.206;HaplotypeScore=0.8667;MLEAC=1;MLEAF=0.5;MQ=42.0;MQ0=0;MQRankSum=0.246;QD=23.19;ReadPosRankSum=-1.97	GT:AD:DP:GQ:PL	0/1:23,45:68:99:1605,0,740
chrXIV	148910	.	T	C	951.77	PASS	AC=1;AF=0.5;AN=2;BaseQRankSum=1.411;DP=55;Dels=0.0;FS=1.11;HaplotypeScore=0.0;MLEAC=1;MLEAF=0.5;MQ=42.0;MQ0=0;MQRankSum=-0.634;QD=17.3;ReadPosRankSum=2.02	GT:AD:DP:GQ:PL	0/1:25,30:55:99:980,0,770
chrXIV	179846	.	G	A	921.77	PASS	AC=1;AF=0.5;AN=2;BaseQRankSum=0.403;DP=54;Dels=0.0;FS=3.925;HaplotypeScore=1.4679;MLEAC=1;MLEAF=0.5;MQ=42.0;MQ0=0;MQRankSum=-0.348;QD=17.07;ReadPosRankSum=-1.154	GT:AD:DP:GQ:PL	0/1:25,27:52:99:950,0,872
chrXIV	180352	.	G	A	1408.77	PASS	AC=1;AF=0.5;AN=2;BaseQRankSum=0.367;DP=86;Dels=0.0;FS=2.847;HaplotypeScore=0.0;MLEAC=1;MLEAF=0.5;MQ=42.0;MQ0=0;MQRankSum=0.592;QD=16.38;ReadPosRankSum=0.652	GT:AD:DP:GQ:PL	0/1:44,42:86:99:1437,0,1475
chrXIV	181243	.	T	C	955.77	PASS	AC=1;AF=0.5;AN=2;BaseQRankSum=0.352;DP=68;Dels=0.0;FS=4.878;HaplotypeScore=0.0;MLEAC=1;MLEAF=0.5;MQ=42.0;MQ0=0;MQRankSum=0.76;QD=14.06;ReadPosRankSum=-1.217	GT:AD:DP:GQ:PL	0/1:38,30:68:99:984,0,1323
chrXIV	187193	.	T	C	1062.77	PASS	AC=1;AF=0.5;AN=2;BaseQRankSum=0.53;DP=64;Dels=0.0;FS=0.0;HaplotypeScore=0.0;MLEAC=1;MLEAF=0.5;MQ=42.0;MQ0=0;MQRankSum=-1.094;QD=16.61;ReadPosRankSum=0.396	GT:AD:DP:GQ:PL	0/1:32,32:64:99:1091,0,1084
chrXIV	189062	.	C	T	762.77	PASS	AC=1;AF=0.5;AN=2;BaseQRankSum=-0.165;DP=42;Dels=0.0;FS=4.751;HaplotypeScore=0.0;MLEAC=1;MLEAF=0.5;MQ=42.0;MQ0=0;MQRankSum=-0.826;QD=18.16;ReadPosRankSum=-0.47	GT:AD:DP:GQ:PL	0/1:18,24:42:99:791,0,551
chrXIV	190003	.	C	T	1005.77	PASS	AC=1;AF=0.5;AN=2;BaseQRankSum=-0.541;DP=61;Dels=0.0;FS=9.438;HaplotypeScore=0.0;MLEAC=1;MLEAF=0.5;MQ=42.0;MQ0=0;MQRankSum=0.555;QD=16.49;ReadPosRankSum=0.022	GT:AD:DP:GQ:PL	0/1:31,30:61:99:1034,0,1093
chrXIV	192769	.	C	T	1721.77	PASS	AC=1;AF=0.5;AN=2;BaseQRankSum=-1.35;DP=93;Dels=0.0;FS=0.0;HaplotypeScore=0.8667;MLEAC=1;MLEAF=0.5;MQ=42.0;MQ0=0;MQRankSum=0.576;QD=18.51;ReadPosRankSum=0.677	GT:AD:DP:GQ:PL	0/1:41,52:93:99:1750,0,1369
chrXIV	199316	.	C	T	938.77	PASS	AC=1;AF=0.5;AN=2;BaseQRankSum=0.879;DP=45;Dels=0.0;FS=6.714;HaplotypeScore=0.8667;MLEAC=1;MLEAF=0.5;MQ=41.91;MQ0=0;MQRankSum=-1.36;QD=20.86;ReadPosRankSum=0.036	GT:AD:DP:GQ:PL	0/1:15,30:45:99:967,0,436
chrXIV	199358	.	C	T	826.77	PASS	AC=1;AF=0.5;AN=2;BaseQRankSum=1.178;DP=42;Dels=0.0;FS=2.786;HaplotypeScore=1.8273;MLEAC=1;MLEAF=0.5;MQ=41.91;MQ0=0;MQRankSum=-0.894;QD=19.68;ReadPosRankSum=0.505	GT:AD:DP:GQ:PL	0/1:16,26:42:99:855,0,505
chrXIV	202050	.	G	A	184.77	PASS	AC=1;AF=0.5;AN=2;BaseQRankSum=-0.957;DP=66;Dels=0.0;FS=24.068;HaplotypeScore=0.9789;MLEAC=1;MLEAF=0.5;MQ=42.0;MQ0=0;MQRankSum=-0.545;QD=2.8;ReadPosRankSum=2.37	GT:AD:DP:GQ:PL	0/1:56,10:66:99:213,0,2051
chrXIV	208547	.	C	T	1001.77	PASS	AC=1;AF=0.5;AN=2;BaseQRankSum=0.096;DP=54;Dels=0.0;FS=1.064;HaplotypeScore=0.0;MLEAC=1;MLEAF=0.5;MQ=42.0;MQ0=0;MQRankSum=0.531;QD=18.55;ReadPosRankSum=-1.245	GT:AD:DP:GQ:PL	0/1:24,30:54:99:1030,0,814
chrXIV	210832	.	C	T	1337.77	PASS	AC=1;AF=0.5;AN=2;BaseQRankSum=-0.685;DP=81;Dels=0.0;FS=0.0;HaplotypeScore=0.0;MLEAC=1;MLEAF=0.5;MQ=42.0;MQ0=0;MQRankSum=-0.77;QD=16.52;ReadPosRankSum=1.592	GT:AD:DP:GQ:PL	0/1:41,40:81:99:1366,0,1342
chrXIV	211387	.	C	T	1295.77	PASS	AC=1;AF=0.5;AN=2;BaseQRankSum=0.482;DP=75;Dels=0.0;FS=6.011;HaplotypeScore=1.7128;MLEAC=1;MLEAF=0.5;MQ=42.0;MQ0=0;MQRankSum=0.005;QD=17.28;ReadPosRankSum=-1.256	GT:AD:DP:GQ:PL	0/1:37,38:75:99:1324,0,1252
chrXIV	229999	.	C	T	1351.77	PASS	AC=1;AF=0.5;AN=2;BaseQRankSum=0.069;DP=75;Dels=0.0;FS=3.081;HaplotypeScore=0.0;MLEAC=1;MLEAF=0.5;MQ=42.0;MQ0=0;MQRankSum=0.621;QD=18.02;ReadPosRankSum=-1.577	GT:AD:DP:GQ:PL	0/1:35,40:75:99:1380,0,1208
chrXIV	239680	.	C	T	1346.77	PASS	AC=1;AF=0.5;AN=2;BaseQRankSum=-0.007;DP=66;Dels=0.0;FS=8.749;HaplotypeScore=0.0;MLEAC=1;MLEAF=0.5;MQ=42.0;MQ0=0;MQRankSum=-1.227;QD=20.41;ReadPosRankSum=-1.214	GT:AD:DP:GQ:PL	0/1:26,40:66:99:1375,0,865
chrXIV	240410	.	C	T	969.77	PASS	AC=1;AF=0.5;AN=2;BaseQRankSum=3.35;DP=52;Dels=0.0;FS=1.035;HaplotypeScore=0.0;MLEAC=1;MLEAF=0.5;MQ=42.0;MQ0=0;MQRankSum=1.606;QD=18.65;ReadPosRankSum=0.633	GT:AD:DP:GQ:PL	0/1:24,28:52:99:998,0,820
chrXIV	242082	.	C	T	968.77	PASS	AC=1;AF=0.5;AN=2;BaseQRankSum=1.464;DP=60;Dels=0.0;FS=0.0;HaplotypeScore=0.0;MLEAC=1;MLEAF=0.5;MQ=42.0;MQ0=0;MQRankSum=-0.828;QD=16.15;ReadPosRankSum=-1.302	GT:AD:DP:GQ:PL	0/1:31,29:60:99:997,0,1077
chrXIV	247820	.	T	C	1274.77	PASS	AC=1;AF=0.5;AN=2;BaseQRankSum=3.464;DP=82;Dels=0.0;FS=0.0;HaplotypeScore=0.0;MLEAC=1;MLEAF=0.5;MQ=42.0;MQ0=0;MQRankSum=0.944;QD=15.55;ReadPosRankSum=-0.581	GT:AD:DP:GQ:PL	0/1:44,38:82:99:1303,0,1474
chrXIV	249770	.	T	C	1213.77	PASS	AC=1;AF=0.5;AN=2;BaseQRankSum=1.351;DP=78;Dels=0.0;FS=0.871;HaplotypeScore=0.0;MLEAC=1;MLEAF=0.5;MQ=42.0;MQ0=0;MQRankSum=0.015;QD=15.56;ReadPosRankSum=-0.913	GT:AD:DP:GQ:PL	0/1:40,37:77:99:1242,0,1353
chrXIV	250227	.	T	C	983.77	PASS	AC=1;AF=0.5;AN=2;BaseQRankSum=-1.704;DP=67;Dels=0.0;FS=3.704;HaplotypeScore=1.6281;MLEAC=1;MLEAF=0.5;MQ=42.0;MQ0=0;MQRankSum=-1.729;QD=14.68;ReadPosRankSum=0.773	GT:AD:DP:GQ:PL	0/1:36,31:67:99:1012,0,1217
chrXIV	254551	.	T	C	830.77	PASS	AC=1;AF=0.5;AN=2;BaseQRankSum=-0.536;DP=54;Dels=0.0;FS=1.047;HaplotypeScore=0.8941;MLEAC=1;MLEAF=0.5;MQ=42.0;MQ0=0;MQRankSum=1.851;QD=15.38;ReadPosRankSum=0.519	GT:AD:DP:GQ:PL	0/1:27,27:54:99:859,0,937
chrXIV	256156	.	A	G	1493.77	PASS	AC=1;AF=0.5;AN=2;BaseQRankSum=1.801;DP=64;Dels=0.0;FS=1.027;HaplotypeScore=0.0;MLEAC=1;MLEAF=0.5;MQ=42.0;MQ0=0;MQRankSum=0.357;QD=23.34;ReadPosRankSum=-0.532	GT:AD:DP:GQ:PL	0/1:21,42:63:99:1522,0,647
chrXIV	258652	.	C	T	962.77	PASS	AC=1;AF=0.5;AN=2;BaseQRankSum=1.369;DP=63;Dels=0.0;FS=3.459;HaplotypeScore=0.0;MLEAC=1;MLEAF=0.5;MQ=42.0;MQ0=0;MQRankSum=1.273;QD=15.28;ReadPosRankSum=-0.089	GT:AD:DP:GQ:PL	0/1:33,30:63:99:991,0,1114
chrXIV	258943	.	C	T	1071.77	PASS	AC=1;AF=0.5;AN=2;BaseQRankSum=-0.577;DP=66;Dels=0.0;FS=4.883;HaplotypeScore=0.0;MLEAC=1;MLEAF=0.5;MQ=42.0;MQ0=0;MQRankSum=-0.218;QD=16.24;ReadPosRankSum=0.59	GT:AD:DP:GQ:PL	0/1:33,33:66:99:1100,0,1118
chrXIV	268825	.	G	T	1502.77	PASS	AC=1;AF=0.5;AN=2;BaseQRankSum=1.064;DP=53;Dels=0.0;FS=13.989;HaplotypeScore=1.7621;MLEAC=1;MLEAF=0.5;MQ=42.0;MQ0=0;MQRankSum=0.713;QD=28.35;ReadPosRankSum=3.981	GT:AD:DP:GQ:PL	0/1:11,42:53:99:1531,0,261
chrXIV	271455	.	A	G	1260.77	PASS	AC=1;AF=0.5;AN=2;BaseQRankSum=0.349;DP=66;Dels=0.0;FS=0.0;HaplotypeScore=0.9998;MLEAC=1;MLEAF=0.5;MQ=42.0;MQ0=0;MQRankSum=1.434;QD=19.1;ReadPosRankSum=-0.452	GT:AD:DP:GQ:PL	0/1:29,37:66:99:1289,0,982
chrXIV	272640	.	C	T	883.77	PASS	AC=1;AF=0.5;AN=2;BaseQRankSum=0.773;DP=60;Dels=0.0;FS=1.009;HaplotypeScore=0.0;MLEAC=1;MLEAF=0.5;MQ=42.0;MQ0=0;MQRankSum=0.059;QD=14.73;ReadPosRankSum=0.059	GT:AD:DP:GQ:PL	0/1:33,27:60:99:912,0,1138
chrXIV	285200	.	T	C	1709.77	PASS	AC=1;AF=0.5;AN=2;BaseQRankSum=1.425;DP=90;Dels=0.0;FS=6.99;HaplotypeScore=0.0;MLEAC=1;MLEAF=0.5;MQ=42.0;MQ0=0;MQRankSum=-0.106;QD=19.0;ReadPosRankSum=-0.456	GT:AD:DP:GQ:PL	0/1:39,51:90:99:1738,0,1293
chrXIV	291759	.	C	T	835.77	PASS	AC=1;AF=0.5;AN=2;BaseQRankSum=-0.537;DP=51;Dels=0.0;FS=1.072;HaplotypeScore=0.0;MLEAC=1;MLEAF=0.5;MQ=42.0;MQ0=0;MQRankSum=-0.631;QD=16.39;ReadPosRankSum=-1.931	GT:AD:DP:GQ:PL	0/1:26,25:51:99:864,0,860
chrXIV	295183	.	C	T	1381.77	PASS	AC=1;AF=0.5;AN=2;BaseQRankSum=-0.92;DP=80;Dels=0.0;FS=0.877;HaplotypeScore=0.0;MLEAC=1;MLEAF=0.5;MQ=41.82;MQ0=0;MQRankSum=-0.564;QD=17.27;ReadPosRankSum=-0.313	GT:AD:DP:GQ:PL	0/1:38,42:80:99:1410,0,1309
chrXIV	300060	.	T	C	1099.77	PASS	AC=1;AF=0.5;AN=2;BaseQRankSum=0.767;DP=69;Dels=0.0;FS=0.0;HaplotypeScore=0.0;MLEAC=1;MLEAF=0.5;MQ=42.0;MQ0=0;MQRankSum=0.018;QD=15.94;ReadPosRankSum=-0.055	GT:AD:DP:GQ:PL	0/1:34,34:68:99:1128,0,1154
chrXIV	356073	.	C	T	1037.77	PASS	AC=1;AF=0.5;AN=2;BaseQRankSum=0.071;DP=66;Dels=0.0;FS=8.377;HaplotypeScore=0.0;MLEAC=1;MLEAF=0.5;MQ=42.0;MQ0=0;MQRankSum=-0.686;QD=15.72;ReadPosRankSum=-0.122	GT:AD:DP:GQ:PL	0/1:34,32:66:99:1066,0,1147
chrXIV	357146	.	G	A	810.77	PASS	AC=1;AF=0.5;AN=2;BaseQRankSum=1.925;DP=59;Dels=0.0;FS=1.026;HaplotypeScore=0.0;MLEAC=1;MLEAF=0.5;MQ=42.0;MQ0=0;MQRankSum=0.56;QD=13.74;ReadPosRankSum=0.084	GT:AD:DP:GQ:PL	0/1:34,25:59:99:839,0,1170
chrXIV	358797	.	T	C	1133.77	PASS	AC=1;AF=0.5;AN=2;BaseQRankSum=-1.596;DP=65;Dels=0.0;FS=4.971;HaplotypeScore=0.0;MLEAC=1;MLEAF=0.5;MQ=42.0;MQ0=0;MQRankSum=-0.348;QD=17.44;ReadPosRankSum=-0.453	GT:AD:DP:GQ:PL	0/1:31,34:65:99:1162,0,1079
chrXIV	376526	.	C	T	1141.77	PASS	AC=1;AF=0.5;AN=2;BaseQRankSum=-0.972;DP=71;Dels=0.0;FS=0.0;HaplotypeScore=0.0;MLEAC=1;MLEAF=0.5;MQ=42.0;MQ0=0;MQRankSum=0.098;QD=16.08;ReadPosRankSum=1.512	GT:AD:DP:GQ:PL	0/1:35,36:71:99:1170,0,1183
chrXIV	383691	.	C	T	1273.77	PASS	AC=1;AF=0.5;AN=2;BaseQRankSum=-0.258;DP=66;Dels=0.0;FS=8.377;HaplotypeScore=0.0;MLEAC=1;MLEAF=0.5;MQ=42.0;MQ0=0;MQRankSum=1.499;QD=19.3;ReadPosRankSum=-0.724	GT:AD:DP:GQ:PL	0/1:29,37:66:99:1302,0,981
chrXIV	392076	.	C	T	925.77	PASS	AC=1;AF=0.5;AN=2;BaseQRankSum=-0.459;DP=58;Dels=0.0;FS=2.245;HaplotypeScore=1.7297;MLEAC=1;MLEAF=0.5;MQ=41.97;MQ0=0;MQRankSum=-0.848;QD=15.96;ReadPosRankSum=-0.303	GT:AD:DP:GQ:PL	0/1:28,30:58:99:954,0,956
chrXIV	401836	.	C	T	1067.77	PASS	AC=1;AF=0.5;AN=2;BaseQRankSum=-1.7;DP=66;Dels=0.0;FS=5.098;HaplotypeScore=0.9894;MLEAC=1;MLEAF=0.5;MQ=42.0;MQ0=0;MQRankSum=0.789;QD=16.18;ReadPosRankSum=-0.212	GT:AD:DP:GQ:PL	0/1:34,32:66:99:1096,0,1196
chrXIV	410359	.	T	C	1649.77	PASS	AC=1;AF=0.5;AN=2;BaseQRankSum=-0.855;DP=94;Dels=0.0;FS=0.0;HaplotypeScore=0.8941;MLEAC=1;MLEAF=0.5;MQ=42.0;MQ0=0;MQRankSum=-0.893;QD=17.55;ReadPosRankSum=-0.106	GT:AD:DP:GQ:PL	0/1:45,49:94:99:1678,0,1488
chrXIV	411403	.	C	T	957.77	PASS	AC=1;AF=0.5;AN=2;BaseQRankSum=0.742;DP=57;Dels=0.0;FS=3.85;HaplotypeScore=0.0;MLEAC=1;MLEAF=0.5;MQ=42.0;MQ0=0;MQRankSum=-1.381;QD=16.8;ReadPosRankSum=2.243	GT:AD:DP:GQ:PL	0/1:29,28:57:99:986,0,978
chrXIV	437951	.	T	C	1397.77	PASS	AC=1;AF=0.5;AN=2;BaseQRankSum=1.78;DP=87;Dels=0.0;FS=1.742;HaplotypeScore=0.0;MLEAC=1;MLEAF=0.5;MQ=42.0;MQ0=0;MQRankSum=0.319;QD=16.07;ReadPosRankSum=0.378	GT:AD:DP:GQ:PL	0/1:45,42:87:99:1426,0,1571
chrXIV	448983	.	C	T	881.77	PASS	AC=1;AF=0.5;AN=2;BaseQRankSum=-0.871;DP=47;Dels=0.0;FS=0.0;HaplotypeScore=0.9159;MLEAC=1;MLEAF=0.5;MQ=41.96;MQ0=0;MQRankSum=-0.635;QD=18.76;ReadPosRankSum=-0.656	GT:AD:DP:GQ:PL	0/1:20,27:47:99:910,0,666
chrXIV	462357	.	T	C	1268.77	PASS	AC=1;AF=0.5;AN=2;BaseQRankSum=0.074;DP=79;Dels=0.0;FS=4.319;HaplotypeScore=0.0;MLEAC=1;MLEAF=0.5;MQ=42.0;MQ0=0;MQRankSum=-0.221;QD=16.06;ReadPosRankSum=0.034	GT:AD:DP:GQ:PL	0/1:41,38:79:99:1297,0,1416
chrXIV	467063	.	A	G	957.77	PASS	AC=1;AF=0.5;AN=2;BaseQRankSum=0.914;DP=79;Dels=0.0;FS=4.61;HaplotypeScore=0.0;MLEAC=1;MLEAF=0.5;MQ=42.0;MQ0=0;MQRankSum=0.783;QD=12.12;ReadPosRankSum=-0.338	GT:AD:DP:GQ:PL	0/1:49,30:79:99:986,0,1755
chrXIV	478989	.	T	C	1344.77	PASS	AC=1;AF=0.5;AN=2;BaseQRankSum=1.118;DP=78;Dels=0.0;FS=4.371;HaplotypeScore=0.9789;MLEAC=1;MLEAF=0.5;MQ=41.64;MQ0=0;MQRankSum=0.607;QD=17.24;ReadPosRankSum=-0.852	GT:AD:DP:GQ:PL	0/1:36,41:78:99:1373,0,1161
chrXIV	483118	.	C	T	1034.77	PASS	AC=1;AF=0.5;AN=2;BaseQRankSum=-0.846;DP=64;Dels=0.0;FS=2.069;HaplotypeScore=0.0;MLEAC=1;MLEAF=0.5;MQ=42.0;MQ0=0;MQRankSum=0.228;QD=16.17;ReadPosRankSum=0.107	GT:AD:DP:GQ:PL	0/1:33,31:64:99:1063,0,1160
chrXIV	485444	.	T	C	978.77	PASS	AC=1;AF=0.5;AN=2;BaseQRankSum=1.241;DP=69;Dels=0.0;FS=15.564;HaplotypeScore=0.7887;MLEAC=1;MLEAF=0.5;MQ=42.0;MQ0=0;MQRankSum=1.87;QD=14.19;ReadPosRankSum=0.151	GT:AD:DP:GQ:PL	0/1:39,30:69:99:1007,0,1315
chrXIV	492323	.	C	T	1290.77	PASS	AC=1;AF=0.5;AN=2;BaseQRankSum=2.252;DP=75;Dels=0.0;FS=6.189;HaplotypeScore=0.9989;MLEAC=1;MLEAF=0.5;MQ=42.0;MQ0=0;MQRankSum=-0.811;QD=17.21;ReadPosRankSum=1.001	GT:AD:DP:GQ:PL	0/1:37,38:75:99:1319,0,1266
chrXIV	501059	.	C	T	1043.77	PASS	AC=1;AF=0.5;AN=2;BaseQRankSum=0.93;DP=66;Dels=0.0;FS=0.0;HaplotypeScore=0.0;MLEAC=1;MLEAF=0.5;MQ=42.0;MQ0=0;MQRankSum=-0.661;QD=15.81;ReadPosRankSum=-1.251	GT:AD:DP:GQ:PL	0/1:34,32:66:99:1072,0,1140
chrXIV	504232	.	C	T	677.77	PASS	AC=1;AF=0.5;AN=2;BaseQRankSum=0.081;DP=53;Dels=0.0;FS=1.121;HaplotypeScore=0.5784;MLEAC=1;MLEAF=0.5;MQ=42.0;MQ0=0;MQRankSum=-0.027;QD=12.79;ReadPosRankSum=1.76	GT:AD:DP:GQ:PL	0/1:31,22:53:99:706,0,1056
chrXIV	507051	.	A	G	921.77	PASS	AC=1;AF=0.5;AN=2;BaseQRankSum=1.636;DP=57;Dels=0.0;FS=1.012;HaplotypeScore=0.0;MLEAC=1;MLEAF=0.5;MQ=42.0;MQ0=0;MQRankSum=0.375;QD=16.17;ReadPosRankSum=1.54	GT:AD:DP:GQ:PL	0/1:29,28:57:99:950,0,925
chrXIV	517191	.	C	T	999.77	PASS	AC=1;AF=0.5;AN=2;BaseQRankSum=2.064;DP=70;Dels=0.0;FS=2.002;HaplotypeScore=0.0;MLEAC=1;MLEAF=0.5;MQ=42.0;MQ0=0;MQRankSum=1.059;QD=14.28;ReadPosRankSum=0.006	GT:AD:DP:GQ:PL	0/1:39,30:69:99:1028,0,1389
chrXIV	591122	.	C	T	1009.77	PASS	AC=1;AF=0.5;AN=2;BaseQRankSum=0.584;DP=59;Dels=0.0;FS=9.192;HaplotypeScore=0.9332;MLEAC=1;MLEAF=0.5;MQ=42.0;MQ0=0;MQRankSum=0.569;QD=17.11;ReadPosRankSum=-0.705	GT:AD:DP:GQ:PL	0/1:29,30:59:99:1038,0,917
chrXIV	591758	.	C	T	1695.77	PASS	AC=1;AF=0.5;AN=2;BaseQRankSum=-0.641;DP=79;Dels=0.0;FS=0.0;HaplotypeScore=1.9399;MLEAC=1;MLEAF=0.5;MQ=42.0;MQ0=0;MQRankSum=0.035;QD=21.47;ReadPosRankSum=0.066	GT:AD:DP:GQ:PL	0/1:30,49:79:99:1724,0,976
chrXIV	597495	.	C	T	654.77	PASS	AC=1;AF=0.5;AN=2;BaseQRankSum=1.647;DP=49;Dels=0.0;FS=4.055;HaplotypeScore=0.0;MLEAC=1;MLEAF=0.5;MQ=42.0;MQ0=0;MQRankSum=-0.636;QD=13.36;ReadPosRankSum=-0.313	GT:AD:DP:GQ:PL	0/1:28,21:49:99:683,0,990
chrXIV	598280	.	G	T	561.77	PASS	AC=1;AF=0.5;AN=2;BaseQRankSum=1.06;DP=92;Dels=0.0;FS=36.234;HaplotypeScore=1.7653;MLEAC=1;MLEAF=0.5;MQ=42.0;MQ0=0;MQRankSum=1.644;QD=6.11;ReadPosRankSum=-0.391	GT:AD:DP:GQ:PL	0/1:70,21:92:99:590,0,2524
chrXIV	598681	.	G	A	1762.77	PASS	AC=1;AF=0.5;AN=2;BaseQRankSum=1.07;DP=130;Dels=0.0;FS=9.675;HaplotypeScore=0.0;MLEAC=1;MLEAF=0.5;MQ=42.0;MQ0=0;MQRankSum=-0.707;QD=13.56;ReadPosRankSum=0.052	GT:AD:DP:GQ:PL	0/1:75,55:130:99:1791,0,2606
chrXIV	610874	.	T	C	1025.77	PASS	AC=1;AF=0.5;AN=2;BaseQRankSum=0.107;DP=56;Dels=0.0;FS=7.405;HaplotypeScore=0.9159;MLEAC=1;MLEAF=0.5;MQ=42.0;MQ0=0;MQRankSum=-0.288;QD=18.32;ReadPosRankSum=-0.074	GT:AD:DP:GQ:PL	0/1:26,30:56:99:1054,0,845
chrXIV	622774	.	A	G	1413.77	PASS	AC=1;AF=0.5;AN=2;BaseQRankSum=1.557;DP=79;Dels=0.0;FS=0.0;HaplotypeScore=0.0;MLEAC=1;MLEAF=0.5;MQ=41.95;MQ0=0;MQRankSum=-0.702;QD=17.9;ReadPosRankSum=2.019	GT:AD:DP:GQ:PL	0/1:37,42:79:99:1442,0,1220
chrXIV	635909	.	C	T	1430.77	PASS	AC=1;AF=0.5;AN=2;BaseQRankSum=-0.579;DP=71;Dels=0.0;FS=2.019;HaplotypeScore=0.7887;MLEAC=1;MLEAF=0.5;MQ=42.0;MQ0=0;MQRankSum=1.105;QD=20.15;ReadPosRankSum=1.304	GT:AD:DP:GQ:PL	0/1:29,42:71:99:1459,0,977
chrXIV	641200	.	T	C	1320.77	PASS	AC=1;AF=0.5;AN=2;BaseQRankSum=0.111;DP=80;Dels=0.0;FS=0.0;HaplotypeScore=0.0;MLEAC=1;MLEAF=0.5;MQ=41.98;MQ0=0;MQRankSum=2.41;QD=16.51;ReadPosRankSum=-0.823	GT:AD:DP:GQ:PL	0/1:40,40:80:99:1349,0,1395
chrXIV	644769	.	C	T	1119.77	PASS	AC=1;AF=0.5;AN=2;BaseQRankSum=0.007;DP=63;Dels=0.0;FS=5.013;HaplotypeScore=0.0;MLEAC=1;MLEAF=0.5;MQ=42.0;MQ0=0;MQRankSum=-0.282;QD=17.77;ReadPosRankSum=-0.034	GT:AD:DP:GQ:PL	0/1:30,33:63:99:1148,0,1000
chrXIV	673003	.	G	A	1378.77	PASS	AC=1;AF=0.5;AN=2;BaseQRankSum=0.626;DP=66;Dels=0.0;FS=3.391;HaplotypeScore=0.0;MLEAC=1;MLEAF=0.5;MQ=42.0;MQ0=0;MQRankSum=-0.248;QD=20.89;ReadPosRankSum=-0.248	GT:AD:DP:GQ:PL	0/1:27,39:66:99:1407,0,913
chrXIV	675458	.	C	T	1110.77	PASS	AC=1;AF=0.5;AN=2;BaseQRankSum=0.921;DP=60;Dels=0.0;FS=5.415;HaplotypeScore=0.0;MLEAC=1;MLEAF=0.5;MQ=42.0;MQ0=0;MQRankSum=-1.233;QD=18.51;ReadPosRankSum=0.401	GT:AD:DP:GQ:PL	0/1:27,33:60:99:1139,0,879
chrXIV	689622	.	T	C	964.77	PASS	AC=1;AF=0.5;AN=2;BaseQRankSum=-0.722;DP=54;Dels=0.0;FS=3.9;HaplotypeScore=1.7882;MLEAC=1;MLEAF=0.5;MQ=42.0;MQ0=0;MQRankSum=1.61;QD=17.87;ReadPosRankSum=-0.287	GT:AD:DP:GQ:PL	0/1:24,30:54:99:993,0,751
chrXIV	694091	.	C	T	1198.77	PASS	AC=1;AF=0.5;AN=2;BaseQRankSum=1.772;DP=63;Dels=0.0;FS=0.0;HaplotypeScore=0.0;MLEAC=1;MLEAF=0.5;MQ=41.67;MQ0=1;MQRankSum=0.314;QD=19.03;ReadPosRankSum=-0.299	GT:AD:DP:GQ:PL	0/1:26,36:62:99:1227,0,818
chrXIV	698676	.	G	A	1055.77	PASS	AC=1;AF=0.5;AN=2;BaseQRankSum=-0.595;DP=71;Dels=0.0;FS=1.975;HaplotypeScore=0.0;MLEAC=1;MLEAF=0.5;MQ=42.0;MQ0=0;MQRankSum=0.387;QD=14.87;ReadPosRankSum=0.699	GT:AD:DP:GQ:PL	0/1:39,32:71:99:1084,0,1380
chrXIV	701808	.	G	A	737.77	PASS	AC=1;AF=0.5;AN=2;BaseQRankSum=-0.928;DP=42;Dels=0.0;FS=11.85;HaplotypeScore=0.0;MLEAC=1;MLEAF=0.5;MQ=42.0;MQ0=0;MQRankSum=1.385;QD=17.57;ReadPosRankSum=0.369	GT:AD:DP:GQ:PL	0/1:18,24:42:99:766,0,560
chrXIV	702260	.	C	T	1105.77	PASS	AC=1;AF=0.5;AN=2;BaseQRankSum=-1.216;DP=56;Dels=0.0;FS=5.393;HaplotypeScore=0.0;MLEAC=1;MLEAF=0.5;MQ=42.0;MQ0=0;MQRankSum=-0.65;QD=19.75;ReadPosRankSum=-0.416	GT:AD:DP:GQ:PL	0/1:23,33:56:99:1134,0,759
chrXIV	703385	.	C	T	922.77	PASS	AC=1;AF=0.5;AN=2;BaseQRankSum=3.307;DP=61;Dels=0.0;FS=14.215;HaplotypeScore=0.0;MLEAC=1;MLEAF=0.5;MQ=42.0;MQ0=0;MQRankSum=-1.136;QD=15.13;ReadPosRankSum=-1.715	GT:AD:DP:GQ:PL	0/1:33,28:61:99:951,0,1145
chrXIV	713090	.	C	T	736.77	PASS	AC=1;AF=0.5;AN=2;BaseQRankSum=-2.956;DP=67;Dels=0.0;FS=0.962;HaplotypeScore=0.0;MLEAC=1;MLEAF=0.5;MQ=42.0;MQ0=0;MQRankSum=-0.634;QD=11.0;ReadPosRankSum=-0.923	GT:AD:DP:GQ:PL	0/1:35,32:67:99:765,0,1189
chrXIV	714488	.	G	A	1481.77	PASS	AC=1;AF=0.5;AN=2;BaseQRankSum=-0.111;DP=94;Dels=0.0;FS=1.68;HaplotypeScore=1.9925;MLEAC=1;MLEAF=0.5;MQ=41.98;MQ0=0;MQRankSum=-0.949;QD=15.76;ReadPosRankSum=0.873	GT:AD:DP:GQ:PL	0/1:48,45:93:99:1510,0,1656
chrXIV	719494	.	C	T	1000.77	PASS	AC=1;AF=0.5;AN=2;BaseQRankSum=-0.735;DP=55;Dels=0.0;FS=7.405;HaplotypeScore=0.0;MLEAC=1;MLEAF=0.5;MQ=42.0;MQ0=0;MQRankSum=0.921;QD=18.2;ReadPosRankSum=0.38	GT:AD:DP:GQ:PL	0/1:25,30:55:99:1029,0,854
chrXIV	720362	.	G	T	233.77	PASS	AC=1;AF=0.5;AN=2;BaseQRankSum=1.327;DP=37;Dels=0.0;FS=52.405;HaplotypeScore=0.6651;MLEAC=1;MLEAF=0.5;MQ=42.0;MQ0=0;MQRankSum=-0.938;QD=6.32;ReadPosRankSum=2.814	GT:AD:DP:GQ:PL	0/1:28,9:37:99:262,0,1014
chrXIV	724523	.	C	T	853.77	PASS	AC=1;AF=0.5;AN=2;BaseQRankSum=-0.464;DP=68;Dels=0.0;FS=8.645;HaplotypeScore=0.7887;MLEAC=1;MLEAF=0.5;MQ=42.0;MQ0=0;MQRankSum=1.141;QD=12.56;ReadPosRankSum=2.482	GT:AD:DP:GQ:PL	0/1:41,27:68:99:882,0,1445
chrXIV	724820	.	T	C	1063.77	PASS	AC=1;AF=0.5;AN=2;BaseQRankSum=0.499;DP=59;Dels=0.0;FS=9.55;HaplotypeScore=0.0;MLEAC=1;MLEAF=0.5;MQ=42.0;MQ0=0;MQRankSum=0.577;QD=18.03;ReadPosRankSum=0.156	GT:AD:DP:GQ:PL	0/1:27,31:58:99:1092,0,909
chrXIV	734362	.	C	T	1157.77	PASS	AC=1;AF=0.5;AN=2;BaseQRankSum=0.57;DP=69;Dels=0.0;FS=2.072;HaplotypeScore=0.0;MLEAC=1;MLEAF=0.5;MQ=41.97;MQ0=0;MQRankSum=0.774;QD=16.78;ReadPosRankSum=-1.506	GT:AD:DP:GQ:PL	0/1:34,35:69:99:1186,0,1186
chrXIV	738594	.	C	T	1066.77	PASS	AC=1;AF=0.5;AN=2;BaseQRankSum=2.289;DP=63;Dels=0.0;FS=3.433;HaplotypeScore=0.9332;MLEAC=1;MLEAF=0.5;MQ=42.0;MQ0=0;MQRankSum=0.474;QD=16.93;ReadPosRankSum=0.667	GT:AD:DP:GQ:PL	0/1:32,31:63:99:1095,0,1103
chrXIV	746763	.	T	C	1104.77	PASS	AC=1;AF=0.5;AN=2;BaseQRankSum=1.693;DP=66;Dels=0.0;FS=1.994;HaplotypeScore=0.0;MLEAC=1;MLEAF=0.5;MQ=42.0;MQ0=0;MQRankSum=1.526;QD=16.74;ReadPosRankSum=0.064	GT:AD:DP:GQ:PL	0/1:33,33:66:99:1133,0,1128
chrXIV	746930	.	G	A	900.77	PASS	AC=1;AF=0.5;AN=2;BaseQRankSum=-0.33;DP=54;Dels=0.0;FS=16.243;HaplotypeScore=0.0;MLEAC=1;MLEAF=0.5;MQ=41.74;MQ0=0;MQRankSum=0.793;QD=16.68;ReadPosRankSum=1.791	GT:AD:DP:GQ:PL	0/1:25,29:54:99:929,0,815
chrXIV	758323	.	A	G	1303.77	PASS	AC=1;AF=0.5;AN=2;BaseQRankSum=0.815;DP=86;Dels=0.0;FS=0.0;HaplotypeScore=0.0;MLEAC=1;MLEAF=0.5;MQ=42.0;MQ0=0;MQRankSum=0.651;QD=15.16;ReadPosRankSum=0.078	GT:AD:DP:GQ:PL	0/1:47,39:86:99:1332,0,1573
chrXIV	762113	.	T	C	891.77	PASS	AC=1;AF=0.5;AN=2;BaseQRankSum=-1.234;DP=52;Dels=0.0;FS=0.0;HaplotypeScore=0.9734;MLEAC=1;MLEAF=0.5;MQ=42.0;MQ0=0;MQRankSum=-0.461;QD=17.15;ReadPosRankSum=-0.092	GT:AD:DP:GQ:PL	0/1:23,29:52:99:920,0,792
chrXIV	765355	.	G	A	1004.77	PASS	AC=1;AF=0.5;AN=2;BaseQRankSum=-0.205;DP=59;Dels=0.0;FS=0.988;HaplotypeScore=1.5449;MLEAC=1;MLEAF=0.5;MQ=42.0;MQ0=0;MQRankSum=0.614;QD=17.03;ReadPosRankSum=1.448	GT:AD:DP:GQ:PL	0/1:29,30:59:99:1033,0,975
chrXIV	772230	.	G	A	550.77	PASS	AC=1;AF=0.5;AN=2;BaseQRankSum=-1.408;DP=41;Dels=0.0;FS=0.0;HaplotypeScore=0.9469;MLEAC=1;MLEAF=0.5;MQ=41.5;MQ0=0;MQRankSum=-0.271;QD=13.43;ReadPosRankSum=-0.244	GT:AD:DP:GQ:PL	0/1:19,21:40:99:579,0,622
chrXIV	779327	.	G	A	177.77	PASS	AC=1;AF=0.5;AN=2;BaseQRankSum=-1.744;DP=48;Dels=0.0;FS=40.644;HaplotypeScore=5.141;MLEAC=1;MLEAF=0.5;MQ=40.15;MQ0=0;MQRankSum=-1.661;QD=3.7;ReadPosRankSum=-3.877	GT:AD:DP:GQ:PL	0/1:37,9:47:99:206,0,1194
chrXV	48106	.	C	T	1295.77	PASS	AC=1;AF=0.5;AN=2;BaseQRankSum=1.835;DP=64;Dels=0.0;FS=0.964;HaplotypeScore=0.9159;MLEAC=1;MLEAF=0.5;MQ=42.0;MQ0=0;MQRankSum=-0.095;QD=20.25;ReadPosRankSum=0.177	GT:AD:DP:GQ:PL	0/1:27,37:64:99:1324,0,901
chrXV	136162	.	C	T	1458.77	PASS	AC=1;AF=0.5;AN=2;BaseQRankSum=1.543;DP=90;Dels=0.0;FS=1.716;HaplotypeScore=0.0;MLEAC=1;MLEAF=0.5;MQ=42.0;MQ0=0;MQRankSum=-0.517;QD=16.21;ReadPosRankSum=0.073	GT:AD:DP:GQ:PL	0/1:47,43:90:99:1487,0,1550
chrXV	157200	.	T	C	1493.77	PASS	AC=1;AF=0.5;AN=2;BaseQRankSum=0.871;DP=84;Dels=0.0;FS=7.531;HaplotypeScore=0.0;MLEAC=1;MLEAF=0.5;MQ=42.0;MQ0=0;MQRankSum=1.501;QD=17.78;ReadPosRankSum=-0.333	GT:AD:DP:GQ:PL	0/1:39,45:84:99:1522,0,1342
chrXV	248464	.	C	T	1629.77	PASS	AC=1;AF=0.5;AN=2;BaseQRankSum=1.989;DP=93;Dels=0.0;FS=0.767;HaplotypeScore=0.0;MLEAC=1;MLEAF=0.5;MQ=42.0;MQ0=0;MQRankSum=0.127;QD=17.52;ReadPosRankSum=0.258	GT:AD:DP:GQ:PL	0/1:44,49:93:99:1658,0,1453
chrXV	251708	.	A	G	1591.77	PASS	AC=1;AF=0.5;AN=2;BaseQRankSum=1.405;DP=103;Dels=0.0;FS=0.0;HaplotypeScore=1.8914;MLEAC=1;MLEAF=0.5;MQ=42.0;MQ0=0;MQRankSum=-1.411;QD=15.45;ReadPosRankSum=-0.889	GT:AD:DP:GQ:PL	0/1:55,48:103:99:1620,0,1870
chrXV	252879	.	C	T	1052.77	PASS	AC=1;AF=0.5;AN=2;BaseQRankSum=0.472;DP=54;Dels=0.0;FS=2.273;HaplotypeScore=0.0;MLEAC=1;MLEAF=0.5;MQ=42.0;MQ0=0;MQRankSum=0.262;QD=19.5;ReadPosRankSum=0.332	GT:AD:DP:GQ:PL	0/1:23,31:54:99:1081,0,778
chrXV	258331	.	A	G	1031.77	PASS	AC=1;AF=0.5;AN=2;BaseQRankSum=0.272;DP=73;Dels=0.0;FS=1.966;HaplotypeScore=1.9559;MLEAC=1;MLEAF=0.5;MQ=42.0;MQ0=0;MQRankSum=-0.306;QD=14.13;ReadPosRankSum=0.306	GT:AD:DP:GQ:PL	0/1:41,32:73:99:1060,0,1430
chrXV	258359	.	T	C	943.77	PASS	AC=1;AF=0.5;AN=2;BaseQRankSum=2.053;DP=71;Dels=0.0;FS=8.767;HaplotypeScore=1.7234;MLEAC=1;MLEAF=0.5;MQ=42.0;MQ0=0;MQRankSum=0.79;QD=13.29;ReadPosRankSum=1.445	GT:AD:DP:GQ:PL	0/1:42,29:71:99:972,0,1443
chrXV	346761	.	T	C	1084.77	PASS	AC=1;AF=0.5;AN=2;BaseQRankSum=1.169;DP=64;Dels=0.0;FS=0.966;HaplotypeScore=0.0;MLEAC=1;MLEAF=0.5;MQ=41.6;MQ0=0;MQRankSum=-0.376;QD=16.95;ReadPosRankSum=-1.115	GT:AD:DP:GQ:PL	0/1:31,33:64:99:1113,0,1009
chrXV	371304	.	G	A	1094.77	PASS	AC=1;AF=0.5;AN=2;BaseQRankSum=0.514;DP=61;Dels=0.0;FS=0.968;HaplotypeScore=0.0;MLEAC=1;MLEAF=0.5;MQ=42.0;MQ0=0;MQRankSum=0.08;QD=17.95;ReadPosRankSum=1.281	GT:AD:DP:GQ:PL	0/1:28,33:61:99:1123,0,882
chrXV	375937	.	T	C	1008.77	PASS	AC=1;AF=0.5;AN=2;BaseQRankSum=-0.713;DP=71;Dels=0.0;FS=0.0;HaplotypeScore=0.0;MLEAC=1;MLEAF=0.5;MQ=42.0;MQ0=0;MQRankSum=-0.655;QD=14.21;ReadPosRankSum=0.191	GT:AD:DP:GQ:PL	0/1:40,31:71:99:1037,0,1380
chrXV	392766	.	C	T	822.77	PASS	AC=1;AF=0.5;AN=2;BaseQRankSum=2.416;DP=59;Dels=0.0;FS=2.212;HaplotypeScore=0.7887;MLEAC=1;MLEAF=0.5;MQ=42.0;MQ0=0;MQRankSum=-0.038;QD=13.95;ReadPosRankSum=-0.943	GT:AD:DP:GQ:PL	0/1:34,25:59:99:851,0,1168
chrXV	410936	.	C	T	1086.77	PASS	AC=1;AF=0.5;AN=2;BaseQRankSum=0.633;DP=68;Dels=0.0;FS=0.0;HaplotypeScore=0.0;MLEAC=1;MLEAF=0.5;MQ=42.0;MQ0=0;MQRankSum=0.362;QD=15.98;ReadPosRankSum=-0.006	GT:AD:DP:GQ:PL	0/1:36,32:68:99:1115,0,1284
chrXV	411932	.	C	T	1006.77	PASS	AC=1;AF=0.5;AN=2;BaseQRankSum=-2.091;DP=80;Dels=0.0;FS=7.551;HaplotypeScore=1.6208;MLEAC=1;MLEAF=0.5;MQ=42.0;MQ0=0;MQRankSum=0.01;QD=12.58;ReadPosRankSum=1.554	GT:AD:DP:GQ:PL	0/1:47,33:80:99:1035,0,1660
chrXV	473411	.	C	T	1292.77	PASS	AC=1;AF=0.5;AN=2;BaseQRankSum=-0.883;DP=68;Dels=0.0;FS=0.0;HaplotypeScore=0.0;MLEAC=1;MLEAF=0.5;MQ=42.0;MQ0=0;MQRankSum=-1.068;QD=19.01;ReadPosRankSum=-0.809	GT:AD:DP:GQ:PL	0/1:30,38:68:99:1321,0,1043
chrXV	481344	.	G	A	789.77	PASS	AC=1;AF=0.5;AN=2;BaseQRankSum=0.813;DP=44;Dels=0.0;FS=4.388;HaplotypeScore=0.0;MLEAC=1;MLEAF=0.5;MQ=42.0;MQ0=0;MQRankSum=0.177;QD=17.95;ReadPosRankSum=-0.53	GT:AD:DP:GQ:PL	0/1:20,24:44:99:818,0,656
chrXV	486244	.	C	T	1624.77	PASS	AC=1;AF=0.5;AN=2;BaseQRankSum=-1.665;DP=92;Dels=0.0;FS=2.787;HaplotypeScore=0.9933;MLEAC=1;MLEAF=0.5;MQ=42.0;MQ0=0;MQRankSum=1.022;QD=17.66;ReadPosRankSum=0.902	GT:AD:DP:GQ:PL	0/1:43,48:91:99:1653,0,1450
chrXV	490150	.	T	A	337.77	PASS	AC=1;AF=0.5;AN=2;BaseQRankSum=-0.664;DP=40;Dels=0.0;FS=39.242;HaplotypeScore=0.8667;MLEAC=1;MLEAF=0.5;MQ=42.0;MQ0=0;MQRankSum=-0.428;QD=8.44;ReadPosRankSum=2.228	GT:AD:DP:GQ:PL	0/1:28,12:40:99:366,0,1002
chrXV	504270	.	C	T	839.77	PASS	AC=1;AF=0.5;AN=2;BaseQRankSum=1.319;DP=65;Dels=0.0;FS=5.199;HaplotypeScore=0.8321;MLEAC=1;MLEAF=0.5;MQ=42.0;MQ0=0;MQRankSum=0.73;QD=12.92;ReadPosRankSum=1.801	GT:AD:DP:GQ:PL	0/1:39,26:65:99:868,0,1293
chrXV	536953	.	C	T	754.77	PASS	AC=1;AF=0.5;AN=2;BaseQRankSum=-0.365;DP=44;Dels=0.0;FS=8.296;HaplotypeScore=0.0;MLEAC=1;MLEAF=0.5;MQ=42.0;MQ0=0;MQRankSum=0.931;QD=17.15;ReadPosRankSum=0.46	GT:AD:DP:GQ:PL	0/1:20,24:44:99:783,0,701
chrXV	537165	.	C	T	582.77	PASS	AC=1;AF=0.5;AN=2;BaseQRankSum=1.127;DP=47;Dels=0.0;FS=2.877;HaplotypeScore=0.0;MLEAC=1;MLEAF=0.5;MQ=42.0;MQ0=0;MQRankSum=-0.098;QD=12.4;ReadPosRankSum=0.077	GT:AD:DP:GQ:PL	0/1:29,18:47:99:611,0,961
chrXV	538376	.	C	T	1295.77	PASS	AC=1;AF=0.5;AN=2;BaseQRankSum=-0.344;DP=66;Dels=0.0;FS=5.156;HaplotypeScore=0.0;MLEAC=1;MLEAF=0.5;MQ=42.0;MQ0=0;MQRankSum=0.24;QD=19.63;ReadPosRankSum=0.798	GT:AD:DP:GQ:PL	0/1:28,38:66:99:1324,0,963
chrXV	544095	.	C	T	1029.77	PASS	AC=1;AF=0.5;AN=2;BaseQRankSum=-3.496;DP=75;Dels=0.0;FS=4.464;HaplotypeScore=1.7262;MLEAC=1;MLEAF=0.5;MQ=42.0;MQ0=0;MQRankSum=1.009;QD=13.73;ReadPosRankSum=0.624	GT:AD:DP:GQ:PL	0/1:42,33:75:99:1058,0,1462
chrXV	556942	.	C	T	1110.77	PASS	AC=1;AF=0.5;AN=2;BaseQRankSum=1.358;DP=73;Dels=0.0;FS=6.072;HaplotypeScore=0.0;MLEAC=1;MLEAF=0.5;MQ=42.0;MQ0=0;MQRankSum=-0.161;QD=15.22;ReadPosRankSum=-1.89	GT:AD:DP:GQ:PL	0/1:40,33:73:99:1139,0,1392
chrXV	580001	.	G	A	1203.77	PASS	AC=1;AF=0.5;AN=2;BaseQRankSum=0.256;DP=59;Dels=0.0;FS=3.901;HaplotypeScore=2.8623;MLEAC=1;MLEAF=0.5;MQ=42.0;MQ0=0;MQRankSum=-0.148;QD=20.4;ReadPosRankSum=-0.614	GT:AD:DP:GQ:PL	0/1:23,36:59:99:1232,0,727
chrXV	580631	.	C	T	889.77	PASS	AC=1;AF=0.5;AN=2;BaseQRankSum=0.441;DP=61;Dels=0.0;FS=0.968;HaplotypeScore=0.0;MLEAC=1;MLEAF=0.5;MQ=42.0;MQ0=0;MQRankSum=-1.281;QD=14.59;ReadPosRankSum=0.109	GT:AD:DP:GQ:PL	0/1:33,28:61:99:918,0,1158
chrXV	582644	.	C	T	990.77	PASS	AC=1;AF=0.5;AN=2;BaseQRankSum=1.12;DP=59;Dels=0.0;FS=0.0;HaplotypeScore=0.734;MLEAC=1;MLEAF=0.5;MQ=42.0;MQ0=0;MQRankSum=0.295;QD=16.79;ReadPosRankSum=1.773	GT:AD:DP:GQ:PL	0/1:29,29:58:99:1019,0,987
chrXV	590266	.	T	C	1060.77	PASS	AC=1;AF=0.5;AN=2;BaseQRankSum=0.939;DP=75;Dels=0.0;FS=4.656;HaplotypeScore=0.0;MLEAC=1;MLEAF=0.5;MQ=42.0;MQ0=0;MQRankSum=-0.795;QD=14.14;ReadPosRankSum=0.573	GT:AD:DP:GQ:PL	0/1:41,32:73:99:1089,0,1375
chrXV	591216	.	C	T	1263.77	PASS	AC=1;AF=0.5;AN=2;BaseQRankSum=-0.735;DP=84;Dels=0.0;FS=0.0;HaplotypeScore=0.7887;MLEAC=1;MLEAF=0.5;MQ=42.0;MQ0=0;MQRankSum=-0.709;QD=15.04;ReadPosRankSum=-0.978	GT:AD:DP:GQ:PL	0/1:45,39:84:99:1292,0,1563
chrXV	609943	.	C	T	1316.77	PASS	AC=1;AF=0.5;AN=2;BaseQRankSum=-0.292;DP=75;Dels=0.0;FS=0.0;HaplotypeScore=0.734;MLEAC=1;MLEAF=0.5;MQ=42.0;MQ0=0;MQRankSum=-0.834;QD=17.56;ReadPosRankSum=0.005	GT:AD:DP:GQ:PL	0/1:35,40:75:99:1345,0,1192
chrXV	611360	.	G	A	1489.77	PASS	AC=1;AF=0.5;AN=2;BaseQRankSum=1.358;DP=89;Dels=0.0;FS=0.0;HaplotypeScore=0.0;MLEAC=1;MLEAF=0.5;MQ=42.0;MQ0=0;MQRankSum=-0.554;QD=16.74;ReadPosRankSum=-0.587	GT:AD:DP:GQ:PL	0/1:44,45:89:99:1518,0,1519
chrXV	612876	.	C	T	1415.77	PASS	AC=1;AF=0.5;AN=2;BaseQRankSum=2.111;DP=74;Dels=0.0;FS=1.93;HaplotypeScore=0.9987;MLEAC=1;MLEAF=0.5;MQ=42.0;MQ0=0;MQRankSum=-0.016;QD=19.13;ReadPosRankSum=0.66	GT:AD:DP:GQ:PL	0/1:32,42:74:99:1444,0,1081
chrXV	615335	.	C	T	1367.77	PASS	AC=1;AF=0.5;AN=2;BaseQRankSum=0.353;DP=60;Dels=0.0;FS=3.876;HaplotypeScore=0.0;MLEAC=1;MLEAF=0.5;MQ=42.0;MQ0=0;MQRankSum=-1.717;QD=22.8;ReadPosRankSum=-0.682	GT:AD:DP:GQ:PL	0/1:20,40:60:99:1396,0,586
chrXV	624452	.	A	T	541.77	PASS	AC=1;AF=0.5;AN=2;BaseQRankSum=0.962;DP=69;Dels=0.0;FS=39.273;HaplotypeScore=9.7446;MLEAC=1;MLEAF=0.5;MQ=42.0;MQ0=0;MQRankSum=0.585;QD=7.85;ReadPosRankSum=2.739	GT:AD:DP:GQ:PL	0/1:48,20:69:99:570,0,1694
chrXV	624453	.	G	T	590.77	PASS	AC=1;AF=0.5;AN=2;BaseQRankSum=-0.534;DP=68;Dels=0.0;FS=47.526;HaplotypeScore=9.7446;MLEAC=1;MLEAF=0.5;MQ=42.0;MQ0=0;MQRankSum=-0.75;QD=8.69;ReadPosRankSum=2.723	GT:AD:DP:GQ:PL	0/1:46,21:68:99:619,0,1635
chrXV	639084	.	C	T	1006.77	PASS	AC=1;AF=0.5;AN=2;BaseQRankSum=-0.217;DP=65;Dels=0.0;FS=10.754;HaplotypeScore=0.0;MLEAC=1;MLEAF=0.5;MQ=42.0;MQ0=0;MQRankSum=-0.847;QD=15.49;ReadPosRankSum=1.386	GT:AD:DP:GQ:PL	0/1:34,31:65:99:1035,0,1137
chrXV	651745	.	T	A	141.77	PASS	AC=1;AF=0.5;AN=2;BaseQRankSum=0.826;DP=65;Dels=0.0;FS=8.02;HaplotypeScore=6.9984;MLEAC=1;MLEAF=0.5;MQ=42.0;MQ0=0;MQRankSum=-0.275;QD=2.18;ReadPosRankSum=-1.149	GT:AD:DP:GQ:PL	0/1:56,9:65:99:170,0,2099
chrXV	654011	.	A	G	1258.77	PASS	AC=1;AF=0.5;AN=2;BaseQRankSum=0.637;DP=67;Dels=0.0;FS=2.045;HaplotypeScore=0.0;MLEAC=1;MLEAF=0.5;MQ=42.0;MQ0=0;MQRankSum=-0.372;QD=18.79;ReadPosRankSum=-0.183	GT:AD:DP:GQ:PL	0/1:30,37:67:99:1287,0,1014
chrXV	661694	.	G	A	832.77	PASS	AC=1;AF=0.5;AN=2;BaseQRankSum=-0.156;DP=58;Dels=0.0;FS=2.224;HaplotypeScore=0.8321;MLEAC=1;MLEAF=0.5;MQ=42.0;MQ0=0;MQRankSum=1.091;QD=14.36;ReadPosRankSum=0.405	GT:AD:DP:GQ:PL	0/1:31,27:58:99:861,0,1099
chrXV	662196	.	G	A	953.77	PASS	AC=1;AF=0.5;AN=2;BaseQRankSum=-0.031;DP=48;Dels=0.0;FS=1.098;HaplotypeScore=0.0;MLEAC=1;MLEAF=0.5;MQ=42.0;MQ0=0;MQRankSum=-0.721;QD=19.87;ReadPosRankSum=-0.24	GT:AD:DP:GQ:PL	0/1:20,28:48:99:982,0,653
chrXV	675005	.	A	C	2426.78	PASS	AC=2;AF=1.0;AN=2;BaseQRankSum=0.479;DP=70;Dels=0.0;FS=18.527;HaplotypeScore=2.9996;MLEAC=2;MLEAF=1.0;MQ=41.58;MQ0=0;MQRankSum=-0.479;QD=34.67;ReadPosRankSum=3.694	GT:AD:DP:GQ:PL	1/1:5,65:70:24:2455,24,0
chrXV	675006	.	C	A	2428.74	PASS	AC=2;AF=1.0;AN=2;BaseQRankSum=0.593;DP=70;Dels=0.0;FS=18.527;HaplotypeScore=2.9996;MLEAC=2;MLEAF=1.0;MQ=41.58;MQ0=0;MQRankSum=0.137;QD=34.7;ReadPosRankSum=3.694	GT:AD:DP:GQ:PL	1/1:5,65:70:6:2456,6,0
chrXV	680453	.	C	T	1149.77	PASS	AC=1;AF=0.5;AN=2;BaseQRankSum=1.483;DP=81;Dels=0.0;FS=0.833;HaplotypeScore=0.0;MLEAC=1;MLEAF=0.5;MQ=42.0;MQ0=0;MQRankSum=1.206;QD=14.19;ReadPosRankSum=0.767	GT:AD:DP:GQ:PL	0/1:46,35:81:99:1178,0,1541
chrXV	692572	.	T	C	559.77	PASS	AC=1;AF=0.5;AN=2;BaseQRankSum=1.856;DP=49;Dels=0.0;FS=2.568;HaplotypeScore=0.0;MLEAC=1;MLEAF=0.5;MQ=42.0;MQ0=0;MQRankSum=-0.591;QD=11.42;ReadPosRankSum=0.798	GT:AD:DP:GQ:PL	0/1:31,18:49:99:588,0,1020
chrXV	710335	.	G	T	375.77	PASS	AC=1;AF=0.5;AN=2;BaseQRankSum=-2.991;DP=58;Dels=0.0;FS=53.365;HaplotypeScore=2.999;MLEAC=1;MLEAF=0.5;MQ=41.97;MQ0=0;MQRankSum=-0.532;QD=6.48;ReadPosRankSum=1.212	GT:AD:DP:GQ:PL	0/1:40,17:57:99:404,0,1455
chrXV	730881	.	G	A	1113.77	PASS	AC=1;AF=0.5;AN=2;BaseQRankSum=1.672;DP=63;Dels=0.0;FS=3.442;HaplotypeScore=0.0;MLEAC=1;MLEAF=0.5;MQ=42.0;MQ0=0;MQRankSum=-0.365;QD=17.68;ReadPosRankSum=1.218	GT:AD:DP:GQ:PL	0/1:30,33:63:99:1142,0,957
chrXV	736492	.	T	C	1040.77	PASS	AC=1;AF=0.5;AN=2;BaseQRankSum=1.02;DP=70;Dels=0.0;FS=0.899;HaplotypeScore=0.6651;MLEAC=1;MLEAF=0.5;MQ=42.0;MQ0=0;MQRankSum=0.737;QD=14.87;ReadPosRankSum=0.006	GT:AD:DP:GQ:PL	0/1:38,32:70:99:1069,0,1231
chrXV	739664	.	T	C	1364.77	PASS	AC=1;AF=0.5;AN=2;BaseQRankSum=0.65;DP=80;Dels=0.0;FS=1.883;HaplotypeScore=0.0;MLEAC=1;MLEAF=0.5;MQ=42.0;MQ0=0;MQRankSum=0.621;QD=17.06;ReadPosRankSum=0.929	GT:AD:DP:GQ:PL	0/1:40,40:80:99:1393,0,1249
chrXV	740809	.	C	T	643.77	PASS	AC=1;AF=0.5;AN=2;BaseQRankSum=2.018;DP=59;Dels=0.0;FS=0.0;HaplotypeScore=3.8313;MLEAC=1;MLEAF=0.5;MQ=41.97;MQ0=0;MQRankSum=0.594;QD=10.91;ReadPosRankSum=0.689	GT:AD:DP:GQ:PL	0/1:38,21:59:99:672,0,1333
chrXV	746652	.	A	G	944.77	PASS	AC=1;AF=0.5;AN=2;BaseQRankSum=1.21;DP=70;Dels=0.0;FS=8.39;HaplotypeScore=0.0;MLEAC=1;MLEAF=0.5;MQ=42.0;MQ0=0;MQRankSum=1.112;QD=13.5;ReadPosRankSum=-1.611	GT:AD:DP:GQ:PL	0/1:40,29:69:99:973,0,1409
chrXV	764410	.	C	T	1201.77	PASS	AC=1;AF=0.5;AN=2;BaseQRankSum=-1.525;DP=67;Dels=0.0;FS=3.451;HaplotypeScore=0.0;MLEAC=1;MLEAF=0.5;MQ=42.0;MQ0=0;MQRankSum=-1.387;QD=17.94;ReadPosRankSum=-1.462	GT:AD:DP:GQ:PL	0/1:32,35:67:99:1230,0,1082
chrXV	769601	.	A	G	856.77	PASS	AC=1;AF=0.5;AN=2;BaseQRankSum=-0.029;DP=50;Dels=0.0;FS=0.0;HaplotypeScore=0.0;MLEAC=1;MLEAF=0.5;MQ=42.0;MQ0=0;MQRankSum=-1.573;QD=17.14;ReadPosRankSum=0.459	GT:AD:DP:GQ:PL	0/1:22,28:50:99:885,0,706
chrXV	824406	.	C	T	953.77	PASS	AC=1;AF=0.5;AN=2;BaseQRankSum=1.273;DP=64;Dels=0.0;FS=0.0;HaplotypeScore=0.8667;MLEAC=1;MLEAF=0.5;MQ=42.0;MQ0=0;MQRankSum=-0.131;QD=14.9;ReadPosRankSum=1.108	GT:AD:DP:GQ:PL	0/1:33,30:63:99:982,0,1070
chrXV	831493	.	C	T	824.77	PASS	AC=1;AF=0.5;AN=2;BaseQRankSum=2.161;DP=52;Dels=0.0;FS=0.0;HaplotypeScore=0.0;MLEAC=1;MLEAF=0.5;MQ=42.0;MQ0=0;MQRankSum=-0.44;QD=15.86;ReadPosRankSum=0.092	GT:AD:DP:GQ:PL	0/1:27,25:52:99:853,0,868
chrXV	838396	.	C	T	1028.77	PASS	AC=1;AF=0.5;AN=2;BaseQRankSum=0.32;DP=67;Dels=0.0;FS=2.021;HaplotypeScore=0.0;MLEAC=1;MLEAF=0.5;MQ=42.0;MQ0=0;MQRankSum=0.934;QD=15.35;ReadPosRankSum=-0.872	GT:AD:DP:GQ:PL	0/1:34,33:67:99:1057,0,1111
chrXV	842109	.	C	T	809.77	PASS	AC=1;AF=0.5;AN=2;BaseQRankSum=0.137;DP=57;Dels=0.0;FS=2.297;HaplotypeScore=0.0;MLEAC=1;MLEAF=0.5;MQ=42.0;MQ0=0;MQRankSum=1.375;QD=14.21;ReadPosRankSum=-0.828	GT:AD:DP:GQ:PL	0/1:32,25:57:99:838,0,1109
chrXV	848471	.	C	T	1259.77	PASS	AC=1;AF=0.5;AN=2;BaseQRankSum=0.879;DP=66;Dels=0.0;FS=2.074;HaplotypeScore=0.0;MLEAC=1;MLEAF=0.5;MQ=42.0;MQ0=0;MQRankSum=-0.323;QD=19.09;ReadPosRankSum=0.827	GT:AD:DP:GQ:PL	0/1:29,37:66:99:1288,0,988
chrXV	866055	.	C	T	1347.77	PASS	AC=1;AF=0.5;AN=2;BaseQRankSum=-0.857;DP=92;Dels=0.0;FS=0.824;HaplotypeScore=0.8667;MLEAC=1;MLEAF=0.5;MQ=42.0;MQ0=0;MQRankSum=-1.607;QD=14.65;ReadPosRankSum=-0.69	GT:AD:DP:GQ:PL	0/1:50,41:91:99:1376,0,1649
chrXV	882606	.	C	T	160.77	PASS	AC=1;AF=0.5;AN=2;BaseQRankSum=-1.043;DP=57;Dels=0.0;FS=41.638;HaplotypeScore=8.3983;MLEAC=1;MLEAF=0.5;MQ=40.06;MQ0=1;MQRankSum=-1.569;QD=2.82;ReadPosRankSum=-2.403	GT:AD:DP:GQ:PL	0/1:40,17:57:99:189,0,1147
chrXV	891811	.	C	T	749.77	PASS	AC=1;AF=0.5;AN=2;BaseQRankSum=0.206;DP=53;Dels=0.0;FS=0.0;HaplotypeScore=0.0;MLEAC=1;MLEAF=0.5;MQ=42.0;MQ0=0;MQRankSum=-1.068;QD=14.15;ReadPosRankSum=-0.26	GT:AD:DP:GQ:PL	0/1:30,23:53:99:778,0,1064
chrXV	920148	.	T	C	871.77	PASS	AC=1;AF=0.5;AN=2;BaseQRankSum=-0.848;DP=54;Dels=0.0;FS=1.047;HaplotypeScore=0.0;MLEAC=1;MLEAF=0.5;MQ=41.93;MQ0=0;MQRankSum=0.588;QD=16.14;ReadPosRankSum=-0.398	GT:AD:DP:GQ:PL	0/1:27,27:54:99:900,0,956
chrXV	937118	.	T	C	1576.77	PASS	AC=1;AF=0.5;AN=2;BaseQRankSum=-0.793;DP=85;Dels=0.0;FS=5.511;HaplotypeScore=0.0;MLEAC=1;MLEAF=0.5;MQ=42.0;MQ0=0;MQRankSum=-0.519;QD=18.55;ReadPosRankSum=-0.244	GT:AD:DP:GQ:PL	0/1:37,48:85:99:1605,0,1227
chrXV	942871	.	C	T	669.77	PASS	AC=1;AF=0.5;AN=2;BaseQRankSum=0.032;DP=37;Dels=0.0;FS=3.012;HaplotypeScore=0.0;MLEAC=1;MLEAF=0.5;MQ=42.0;MQ0=0;MQRankSum=-0.963;QD=18.1;ReadPosRankSum=-0.481	GT:AD:DP:GQ:PL	0/1:15,21:36:99:698,0,471
chrXV	953756	.	T	C	904.77	PASS	AC=1;AF=0.5;AN=2;BaseQRankSum=0.815;DP=65;Dels=0.0;FS=6.968;HaplotypeScore=0.0;MLEAC=1;MLEAF=0.5;MQ=41.97;MQ0=0;MQRankSum=0.881;QD=13.92;ReadPosRankSum=1.358	GT:AD:DP:GQ:PL	0/1:37,28:65:99:933,0,1246
chrXV	965150	.	C	T	1135.77	PASS	AC=1;AF=0.5;AN=2;BaseQRankSum=0.111;DP=90;Dels=0.0;FS=0.818;HaplotypeScore=0.0;MLEAC=1;MLEAF=0.5;MQ=42.0;MQ0=0;MQRankSum=1.083;QD=12.62;ReadPosRankSum=-1.24	GT:AD:DP:GQ:PL	0/1:54,36:90:99:1164,0,1903
chrXV	1002205	.	C	T	1758.77	PASS	AC=1;AF=0.5;AN=2;BaseQRankSum=0.899;DP=93;Dels=0.0;FS=0.0;HaplotypeScore=0.0;MLEAC=1;MLEAF=0.5;MQ=42.0;MQ0=0;MQRankSum=1.517;QD=18.91;ReadPosRankSum=0.066	GT:AD:DP:GQ:PL	0/1:42,51:93:99:1787,0,1379
chrXV	1002237	.	C	T	1432.77	PASS	AC=1;AF=0.5;AN=2;BaseQRankSum=-0.938;DP=87;Dels=0.0;FS=0.81;HaplotypeScore=0.0;MLEAC=1;MLEAF=0.5;MQ=42.0;MQ0=0;MQRankSum=-0.802;QD=16.47;ReadPosRankSum=-0.021	GT:AD:DP:GQ:PL	0/1:44,43:87:99:1461,0,1513
chrXV	1029216	.	C	T	850.77	PASS	AC=1;AF=0.5;AN=2;BaseQRankSum=0.462;DP=51;Dels=0.0;FS=0.0;HaplotypeScore=0.0;MLEAC=1;MLEAF=0.5;MQ=42.0;MQ0=0;MQRankSum=-0.556;QD=16.68;ReadPosRankSum=-0.876	GT:AD:DP:GQ:PL	0/1:25,26:51:99:879,0,879
chrXV	1060212	.	T	A	445.77	PASS	AC=1;AF=0.5;AN=2;BaseQRankSum=3.069;DP=39;Dels=0.0;FS=45.978;HaplotypeScore=1.9931;MLEAC=1;MLEAF=0.5;MQ=41.24;MQ0=0;MQRankSum=-2.356;QD=11.43;ReadPosRankSum=1.984	GT:AD:DP:GQ:PL	0/1:23,16:39:99:474,0,759
chrXV	1071913	.	C	G	2424.77	PASS	AC=1;AF=0.5;AN=2;BaseQRankSum=-0.463;DP=140;Dels=0.0;FS=2.098;HaplotypeScore=0.8667;MLEAC=1;MLEAF=0.5;MQ=42.0;MQ0=0;MQRankSum=0.188;QD=17.32;ReadPosRankSum=1.463	GT:AD:DP:GQ:PL	0/1:69,71:140:99:2453,0,2330
chrXVI	21100	.	T	C	1612.77	PASS	AC=1;AF=0.5;AN=2;BaseQRankSum=2.37;DP=84;Dels=0.0;FS=0.0;HaplotypeScore=0.0;MLEAC=1;MLEAF=0.5;MQ=42.0;MQ0=0;MQRankSum=1.081;QD=19.2;ReadPosRankSum=0.829	GT:AD:DP:GQ:PL	0/1:37,47:84:99:1641,0,1195
chrXVI	22488	.	C	T	926.77	PASS	AC=1;AF=0.5;AN=2;BaseQRankSum=0.326;DP=59;Dels=0.0;FS=2.209;HaplotypeScore=0.0;MLEAC=1;MLEAF=0.5;MQ=42.0;MQ0=0;MQRankSum=-0.812;QD=15.71;ReadPosRankSum=-0.934	GT:AD:DP:GQ:PL	0/1:31,28:59:99:955,0,1099
chrXVI	25866	.	C	T	877.77	PASS	AC=1;AF=0.5;AN=2;BaseQRankSum=0.131;DP=68;Dels=0.0;FS=3.458;HaplotypeScore=0.0;MLEAC=1;MLEAF=0.5;MQ=42.0;MQ0=0;MQRankSum=-0.654;QD=12.91;ReadPosRankSum=0.966	GT:AD:DP:GQ:PL	0/1:40,28:68:99:906,0,1382
chrXVI	26511	.	C	T	920.77	PASS	AC=1;AF=0.5;AN=2;BaseQRankSum=-0.151;DP=50;Dels=0.0;FS=1.138;HaplotypeScore=0.0;MLEAC=1;MLEAF=0.5;MQ=42.0;MQ0=0;MQRankSum=-0.231;QD=18.42;ReadPosRankSum=0.332	GT:AD:DP:GQ:PL	0/1:22,27:49:99:949,0,758
chrXVI	27542	.	A	G	1018.77	PASS	AC=1;AF=0.5;AN=2;BaseQRankSum=0.117;DP=63;Dels=0.0;FS=0.972;HaplotypeScore=0.0;MLEAC=1;MLEAF=0.5;MQ=42.0;MQ0=0;MQRankSum=-1.148;QD=16.17;ReadPosRankSum=1.725	GT:AD:DP:GQ:PL	0/1:32,31:63:99:1047,0,1102
chrXVI	27615	.	T	C	1134.77	PASS	AC=1;AF=0.5;AN=2;BaseQRankSum=1.886;DP=70;Dels=0.0;FS=3.143;HaplotypeScore=0.0;MLEAC=1;MLEAF=0.5;MQ=42.0;MQ0=0;MQRankSum=1.486;QD=16.21;ReadPosRankSum=0.441	GT:AD:DP:GQ:PL	0/1:36,34:70:99:1163,0,1236
chrXVI	30090	.	G	A	1504.77	PASS	AC=1;AF=0.5;AN=2;BaseQRankSum=0.811;DP=71;Dels=0.0;FS=2.09;HaplotypeScore=0.0;MLEAC=1;MLEAF=0.5;MQ=42.0;MQ0=0;MQRankSum=-0.871;QD=21.19;ReadPosRankSum=-0.764	GT:AD:DP:GQ:PL	0/1:27,44:71:99:1533,0,860
chrXVI	31096	.	A	G	856.77	PASS	AC=1;AF=0.5;AN=2;BaseQRankSum=1.009;DP=61;Dels=0.0;FS=1.174;HaplotypeScore=0.0;MLEAC=1;MLEAF=0.5;MQ=42.0;MQ0=0;MQRankSum=0.167;QD=14.05;ReadPosRankSum=-1.677	GT:AD:DP:GQ:PL	0/1:34,27:61:99:885,0,1105
chrXVI	34058	.	G	A	1220.77	PASS	AC=1;AF=0.5;AN=2;BaseQRankSum=-1.739;DP=58;Dels=0.0;FS=2.278;HaplotypeScore=0.0;MLEAC=1;MLEAF=0.5;MQ=42.0;MQ0=0;MQRankSum=0.537;QD=21.05;ReadPosRankSum=-0.889	GT:AD:DP:GQ:PL	0/1:22,36:58:99:1249,0,726
chrXVI	36921	.	C	T	1348.77	PASS	AC=1;AF=0.5;AN=2;BaseQRankSum=-0.12;DP=76;Dels=0.0;FS=11.852;HaplotypeScore=0.0;MLEAC=1;MLEAF=0.5;MQ=42.0;MQ0=0;MQRankSum=0.026;QD=17.75;ReadPosRankSum=-0.078	GT:AD:DP:GQ:PL	0/1:36,40:76:99:1377,0,1218
chrXVI	37556	.	T	C	913.77	PASS	AC=1;AF=0.5;AN=2;BaseQRankSum=0.505;DP=64;Dels=0.0;FS=2.09;HaplotypeScore=0.0;MLEAC=1;MLEAF=0.5;MQ=42.0;MQ0=0;MQRankSum=-0.249;QD=14.28;ReadPosRankSum=-1.043	GT:AD:DP:GQ:PL	0/1:34,30:64:99:942,0,1182
chrXVI	39114	.	T	A	678.77	PASS	AC=1;AF=0.5;AN=2;BaseQRankSum=1.427;DP=64;Dels=0.0;FS=57.478;HaplotypeScore=9.9655;MLEAC=1;MLEAF=0.5;MQ=41.29;MQ0=0;MQRankSum=-0.937;QD=10.61;ReadPosRankSum=1.735	GT:AD:DP:GQ:PL	0/1:41,23:64:99:707,0,1368
chrXVI	40972	.	A	G	1525.77	PASS	AC=1;AF=0.5;AN=2;BaseQRankSum=0.287;DP=83;Dels=0.0;FS=5.874;HaplotypeScore=0.0;MLEAC=1;MLEAF=0.5;MQ=42.0;MQ0=0;MQRankSum=1.191;QD=18.38;ReadPosRankSum=0.078	GT:AD:DP:GQ:PL	0/1:39,44:83:99:1554,0,1354
chrXVI	44166	.	G	A	907.77	PASS	AC=1;AF=0.5;AN=2;BaseQRankSum=1.159;DP=65;Dels=0.0;FS=3.34;HaplotypeScore=0.6651;MLEAC=1;MLEAF=0.5;MQ=42.0;MQ0=0;MQRankSum=0.629;QD=13.97;ReadPosRankSum=-0.523	GT:AD:DP:GQ:PL	0/1:37,28:65:99:936,0,1274
chrXVI	45788	.	G	A	908.77	PASS	AC=1;AF=0.5;AN=2;BaseQRankSum=1.762;DP=47;Dels=0.0;FS=16.029;HaplotypeScore=0.0;MLEAC=1;MLEAF=0.5;MQ=41.55;MQ0=1;MQRankSum=0.468;QD=19.34;ReadPosRankSum=-0.535	GT:AD:DP:GQ:PL	0/1:19,28:47:99:937,0,606
chrXVI	67574	.	A	G	1394.77	PASS	AC=1;AF=0.5;AN=2;BaseQRankSum=0.151;DP=73;Dels=0.0;FS=1.971;HaplotypeScore=0.0;MLEAC=1;MLEAF=0.5;MQ=42.0;MQ0=0;MQRankSum=0.05;QD=19.11;ReadPosRankSum=-0.977	GT:AD:DP:GQ:PL	0/1:31,42:73:99:1423,0,1026
chrXVI	68656	.	G	A	1520.77	PASS	AC=1;AF=0.5;AN=2;BaseQRankSum=0.25;DP=91;Dels=0.0;FS=1.699;HaplotypeScore=0.0;MLEAC=1;MLEAF=0.5;MQ=42.0;MQ0=0;MQRankSum=-0.401;QD=16.71;ReadPosRankSum=-1.139	GT:AD:DP:GQ:PL	0/1:46,45:91:99:1549,0,1593
chrXVI	69697	.	C	T	1152.77	PASS	AC=1;AF=0.5;AN=2;BaseQRankSum=2.25;DP=69;Dels=0.0;FS=0.909;HaplotypeScore=0.0;MLEAC=1;MLEAF=0.5;MQ=42.0;MQ0=0;MQRankSum=0.27;QD=16.71;ReadPosRankSum=0.966	GT:AD:DP:GQ:PL	0/1:35,34:69:99:1181,0,1159
chrXVI	79897	.	G	A	981.77	PASS	AC=1;AF=0.5;AN=2;BaseQRankSum=-0.14;DP=58;Dels=0.0;FS=0.0;HaplotypeScore=0.0;MLEAC=1;MLEAF=0.5;MQ=42.0;MQ0=0;MQRankSum=1.073;QD=16.93;ReadPosRankSum=0.295	GT:AD:DP:GQ:PL	0/1:29,29:58:99:1010,0,1025
chrXVI	94953	.	G	A	1085.77	PASS	AC=1;AF=0.5;AN=2;BaseQRankSum=-2.405;DP=68;Dels=0.0;FS=8.071;HaplotypeScore=0.9933;MLEAC=1;MLEAF=0.5;MQ=42.0;MQ0=0;MQRankSum=-0.282;QD=15.97;ReadPosRankSum=-1.264	GT:AD:DP:GQ:PL	0/1:35,33:68:99:1114,0,1236
chrXVI	95828	.	A	G	701.77	PASS	AC=1;AF=0.5;AN=2;BaseQRankSum=2.022;DP=68;Dels=0.0;FS=0.977;HaplotypeScore=0.0;MLEAC=1;MLEAF=0.5;MQ=42.0;MQ0=0;MQRankSum=-0.389;QD=10.32;ReadPosRankSum=0.22	GT:AD:DP:GQ:PL	0/1:45,23:68:99:730,0,1592
chrXVI	99631	.	G	A	1018.77	PASS	AC=1;AF=0.5;AN=2;BaseQRankSum=-1.558;DP=64;Dels=0.0;FS=19.861;HaplotypeScore=0.0;MLEAC=1;MLEAF=0.5;MQ=41.97;MQ0=0;MQRankSum=0.605;QD=15.92;ReadPosRankSum=-2.257	GT:AD:DP:GQ:PL	0/1:31,33:64:99:1047,0,1015
chrXVI	104515	.	G	A	1219.77	PASS	AC=1;AF=0.5;AN=2;BaseQRankSum=1.945;DP=87;Dels=0.0;FS=1.747;HaplotypeScore=0.0;MLEAC=1;MLEAF=0.5;MQ=42.0;MQ0=0;MQRankSum=-0.039;QD=14.02;ReadPosRankSum=0.992	GT:AD:DP:GQ:PL	0/1:50,37:87:99:1248,0,1695
chrXVI	109411	.	C	T	1234.77	PASS	AC=1;AF=0.5;AN=2;BaseQRankSum=-0.809;DP=83;Dels=0.0;FS=1.854;HaplotypeScore=0.0;MLEAC=1;MLEAF=0.5;MQ=42.0;MQ0=0;MQRankSum=-0.772;QD=14.88;ReadPosRankSum=-1.028	GT:AD:DP:GQ:PL	0/1:45,38:83:99:1263,0,1490
chrXVI	109657	.	G	A	1120.77	PASS	AC=1;AF=0.5;AN=2;BaseQRankSum=2.062;DP=61;Dels=0.0;FS=9.188;HaplotypeScore=0.0;MLEAC=1;MLEAF=0.5;MQ=42.0;MQ0=0;MQRankSum=0.615;QD=18.37;ReadPosRankSum=2.815	GT:AD:DP:GQ:PL	0/1:28,33:61:99:1149,0,907
chrXVI	109694	.	A	G	926.77	PASS	AC=1;AF=0.5;AN=2;BaseQRankSum=-0.501;DP=66;Dels=0.0;FS=0.0;HaplotypeScore=0.7887;MLEAC=1;MLEAF=0.5;MQ=42.0;MQ0=0;MQRankSum=1.362;QD=14.04;ReadPosRankSum=0.064	GT:AD:DP:GQ:PL	0/1:35,31:66:99:955,0,1211
chrXVI	112005	.	G	A	1284.77	PASS	AC=1;AF=0.5;AN=2;BaseQRankSum=0.871;DP=90;Dels=0.0;FS=6.932;HaplotypeScore=0.0;MLEAC=1;MLEAF=0.5;MQ=42.0;MQ0=0;MQRankSum=1.319;QD=14.28;ReadPosRankSum=0.293	GT:AD:DP:GQ:PL	0/1:51,39:90:99:1313,0,1808
chrXVI	116022	.	C	T	927.77	PASS	AC=1;AF=0.5;AN=2;BaseQRankSum=0.077;DP=67;Dels=0.0;FS=0.94;HaplotypeScore=0.0;MLEAC=1;MLEAF=0.5;MQ=42.0;MQ0=0;MQRankSum=-0.527;QD=13.85;ReadPosRankSum=-0.128	GT:AD:DP:GQ:PL	0/1:35,31:66:99:956,0,1219
chrXVI	116463	.	T	C	1487.77	PASS	AC=1;AF=0.5;AN=2;BaseQRankSum=4.003;DP=76;Dels=0.0;FS=0.877;HaplotypeScore=0.0;MLEAC=1;MLEAF=0.5;MQ=42.0;MQ0=0;MQRankSum=-0.566;QD=19.58;ReadPosRankSum=1.383	GT:AD:DP:GQ:PL	0/1:33,43:76:99:1516,0,861
chrXVI	117638	.	C	T	1159.77	PASS	AC=1;AF=0.5;AN=2;BaseQRankSum=-0.806;DP=77;Dels=0.0;FS=0.879;HaplotypeScore=0.0;MLEAC=1;MLEAF=0.5;MQ=42.0;MQ0=0;MQRankSum=0.515;QD=15.06;ReadPosRankSum=0.39	GT:AD:DP:GQ:PL	0/1:40,36:76:99:1188,0,1405
chrXVI	123576	.	G	A	1386.77	PASS	AC=1;AF=0.5;AN=2;BaseQRankSum=0.841;DP=78;Dels=0.0;FS=3.041;HaplotypeScore=0.0;MLEAC=1;MLEAF=0.5;MQ=42.0;MQ0=0;MQRankSum=0.57;QD=17.78;ReadPosRankSum=-2.041	GT:AD:DP:GQ:PL	0/1:37,41:78:99:1415,0,1243
chrXVI	124628	.	C	T	1316.77	PASS	AC=1;AF=0.5;AN=2;BaseQRankSum=2.036;DP=87;Dels=0.0;FS=0.0;HaplotypeScore=0.0;MLEAC=1;MLEAF=0.5;MQ=42.0;MQ0=0;MQRankSum=-0.149;QD=15.14;ReadPosRankSum=-0.404	GT:AD:DP:GQ:PL	0/1:46,41:87:99:1345,0,1625
chrXVI	142149	.	G	A	1174.77	PASS	AC=1;AF=0.5;AN=2;BaseQRankSum=0.64;DP=70;Dels=0.0;FS=0.0;HaplotypeScore=0.0;MLEAC=1;MLEAF=0.5;MQ=42.0;MQ0=0;MQRankSum=0.629;QD=16.78;ReadPosRankSum=-1.052	GT:AD:DP:GQ:PL	0/1:34,36:70:99:1203,0,1173
chrXVI	142523	.	T	C	1049.77	PASS	AC=1;AF=0.5;AN=2;BaseQRankSum=1.522;DP=61;Dels=0.0;FS=2.133;HaplotypeScore=0.0;MLEAC=1;MLEAF=0.5;MQ=41.77;MQ0=0;MQRankSum=0.065;QD=17.21;ReadPosRankSum=2.936	GT:AD:DP:GQ:PL	0/1:30,31:61:99:1078,0,1009
chrXVI	149566	.	A	G	1340.77	PASS	AC=1;AF=0.5;AN=2;BaseQRankSum=-0.188;DP=69;Dels=0.0;FS=3.224;HaplotypeScore=0.5784;MLEAC=1;MLEAF=0.5;MQ=42.0;MQ0=0;MQRankSum=-0.212;QD=19.43;ReadPosRankSum=0.248	GT:AD:DP:GQ:PL	0/1:30,39:69:99:1369,0,997
chrXVI	153534	.	A	G	1851.77	PASS	AC=1;AF=0.5;AN=2;BaseQRankSum=0.276;DP=87;Dels=0.0;FS=2.985;HaplotypeScore=0.0;MLEAC=1;MLEAF=0.5;MQ=42.0;MQ0=0;MQRankSum=-0.214;QD=21.28;ReadPosRankSum=1.588	GT:AD:DP:GQ:PL	0/1:33,54:87:99:1880,0,1080
chrXVI	155268	.	T	C	894.77	PASS	AC=1;AF=0.5;AN=2;BaseQRankSum=0.023;DP=59;Dels=0.0;FS=2.188;HaplotypeScore=0.0;MLEAC=1;MLEAF=0.5;MQ=42.0;MQ0=0;MQRankSum=-1.27;QD=15.17;ReadPosRankSum=-0.86	GT:AD:DP:GQ:PL	0/1:32,27:59:99:923,0,1132
chrXVI	155391	.	A	G	1246.77	PASS	AC=1;AF=0.5;AN=2;BaseQRankSum=-0.321;DP=72;Dels=0.0;FS=7.832;HaplotypeScore=0.0;MLEAC=1;MLEAF=0.5;MQ=42.0;MQ0=0;MQRankSum=-0.039;QD=17.32;ReadPosRankSum=-1.54	GT:AD:DP:GQ:PL	0/1:34,38:72:99:1275,0,1123
chrXVI	162592	.	A	G	880.77	PASS	AC=1;AF=0.5;AN=2;BaseQRankSum=1.515;DP=54;Dels=0.0;FS=1.047;HaplotypeScore=0.0;MLEAC=1;MLEAF=0.5;MQ=41.93;MQ0=0;MQRankSum=-1.532;QD=16.31;ReadPosRankSum=0.701	GT:AD:DP:GQ:PL	0/1:28,26:54:99:909,0,968
chrXVI	164675	.	G	A	1172.77	PASS	AC=1;AF=0.5;AN=2;BaseQRankSum=-0.376;DP=59;Dels=0.0;FS=0.0;HaplotypeScore=0.0;MLEAC=1;MLEAF=0.5;MQ=42.0;MQ0=0;MQRankSum=-0.575;QD=19.88;ReadPosRankSum=0.146	GT:AD:DP:GQ:PL	0/1:25,34:59:99:1201,0,842
chrXVI	173404	.	T	C	1413.77	PASS	AC=1;AF=0.5;AN=2;BaseQRankSum=2.419;DP=78;Dels=0.0;FS=0.855;HaplotypeScore=0.0;MLEAC=1;MLEAF=0.5;MQ=42.0;MQ0=0;MQRankSum=-0.598;QD=18.13;ReadPosRankSum=0.629	GT:AD:DP:GQ:PL	0/1:35,42:77:99:1442,0,1138
chrXVI	174777	.	C	T	1273.77	PASS	AC=1;AF=0.5;AN=2;BaseQRankSum=0.53;DP=74;Dels=0.0;FS=12.091;HaplotypeScore=0.0;MLEAC=1;MLEAF=0.5;MQ=42.0;MQ0=0;MQRankSum=-0.562;QD=17.21;ReadPosRankSum=-0.638	GT:AD:DP:GQ:PL	0/1:37,37:74:99:1302,0,1282
chrXVI	175598	.	G	A	945.77	PASS	AC=1;AF=0.5;AN=2;BaseQRankSum=1.157;DP=62;Dels=0.0;FS=0.0;HaplotypeScore=0.0;MLEAC=1;MLEAF=0.5;MQ=42.0;MQ0=0;MQRankSum=-2.37;QD=15.25;ReadPosRankSum=0.353	GT:AD:DP:GQ:PL	0/1:33,29:62:99:974,0,1137
chrXVI	183219	.	T	C	882.77	PASS	AC=1;AF=0.5;AN=2;BaseQRankSum=1.646;DP=63;Dels=0.0;FS=7.118;HaplotypeScore=0.9933;MLEAC=1;MLEAF=0.5;MQ=42.0;MQ0=0;MQRankSum=0.41;QD=14.01;ReadPosRankSum=-0.715	GT:AD:DP:GQ:PL	0/1:36,27:63:99:911,0,1264
chrXVI	184166	.	C	T	1211.77	PASS	AC=1;AF=0.5;AN=2;BaseQRankSum=1.407;DP=73;Dels=0.0;FS=4.537;HaplotypeScore=0.0;MLEAC=1;MLEAF=0.5;MQ=42.0;MQ0=0;MQRankSum=0.436;QD=16.6;ReadPosRankSum=-1.55	GT:AD:DP:GQ:PL	0/1:37,36:73:99:1240,0,1269
chrXVI	192107	.	C	T	1175.77	PASS	AC=1;AF=0.5;AN=2;BaseQRankSum=-1.206;DP=73;Dels=0.0;FS=10.13;HaplotypeScore=0.0;MLEAC=1;MLEAF=0.5;MQ=42.0;MQ0=0;MQRankSum=-0.665;QD=16.11;ReadPosRankSum=0.766	GT:AD:DP:GQ:PL	0/1:37,35:72:99:1204,0,1296
chrXVI	201701	.	C	T	1031.77	PASS	AC=1;AF=0.5;AN=2;BaseQRankSum=0.569;DP=59;Dels=0.0;FS=3.662;HaplotypeScore=0.0;MLEAC=1;MLEAF=0.5;MQ=42.0;MQ0=0;MQRankSum=-0.797;QD=17.49;ReadPosRankSum=1.085	GT:AD:DP:GQ:PL	0/1:28,31:59:99:1060,0,968
chrXVI	202794	.	G	A	1396.77	PASS	AC=1;AF=0.5;AN=2;BaseQRankSum=0.715;DP=66;Dels=0.0;FS=0.961;HaplotypeScore=0.0;MLEAC=1;MLEAF=0.5;MQ=42.0;MQ0=0;MQRankSum=0.846;QD=21.16;ReadPosRankSum=0.059	GT:AD:DP:GQ:PL	0/1:26,40:66:99:1425,0,842
chrXVI	204090	.	G	A	1503.77	PASS	AC=1;AF=0.5;AN=2;BaseQRankSum=1.25;DP=73;Dels=0.0;FS=3.244;HaplotypeScore=0.9996;MLEAC=1;MLEAF=0.5;MQ=42.0;MQ0=0;MQRankSum=0.992;QD=20.6;ReadPosRankSum=0.824	GT:AD:DP:GQ:PL	0/1:30,43:73:99:1532,0,960
chrXVI	205834	.	A	G	1575.77	PASS	AC=1;AF=0.5;AN=2;BaseQRankSum=-0.578;DP=108;Dels=0.0;FS=1.564;HaplotypeScore=1.4725;MLEAC=1;MLEAF=0.5;MQ=42.0;MQ0=0;MQRankSum=-0.955;QD=14.59;ReadPosRankSum=-0.875	GT:AD:DP:GQ:PL	0/1:60,48:108:99:1604,0,2080
chrXVI	208163	.	A	G	1136.77	PASS	AC=1;AF=0.5;AN=2;BaseQRankSum=0.671;DP=74;Dels=0.0;FS=0.0;HaplotypeScore=0.9979;MLEAC=1;MLEAF=0.5;MQ=42.0;MQ0=0;MQRankSum=-0.043;QD=15.36;ReadPosRankSum=0.184	GT:AD:DP:GQ:PL	0/1:39,35:74:99:1165,0,1341
chrXVI	212213	.	G	A	1254.77	PASS	AC=1;AF=0.5;AN=2;BaseQRankSum=-0.766;DP=67;Dels=0.0;FS=13.531;HaplotypeScore=0.0;MLEAC=1;MLEAF=0.5;MQ=42.0;MQ0=0;MQRankSum=0.829;QD=18.73;ReadPosRankSum=-1.171	GT:AD:DP:GQ:PL	0/1:29,38:67:99:1283,0,964
chrXVI	212784	.	T	C	575.77	PASS	AC=1;AF=0.5;AN=2;BaseQRankSum=-0.259;DP=58;Dels=0.0;FS=5.553;HaplotypeScore=0.9933;MLEAC=1;MLEAF=0.5;MQ=41.76;MQ0=0;MQRankSum=1.537;QD=9.93;ReadPosRankSum=-0.049	GT:AD:DP:GQ:PL	0/1:37,21:58:99:604,0,1220
chrXVI	217268	.	C	T	859.77	PASS	AC=1;AF=0.5;AN=2;BaseQRankSum=0.276;DP=60;Dels=0.0;FS=0.0;HaplotypeScore=0.8321;MLEAC=1;MLEAF=0.5;MQ=42.0;MQ0=0;MQRankSum=-0.142;QD=14.33;ReadPosRankSum=0.186	GT:AD:DP:GQ:PL	0/1:34,26:60:99:888,0,1192
chrXVI	222125	.	A	G	802.77	PASS	AC=1;AF=0.5;AN=2;BaseQRankSum=2.096;DP=55;Dels=0.0;FS=12.387;HaplotypeScore=0.0;MLEAC=1;MLEAF=0.5;MQ=41.63;MQ0=0;MQRankSum=-1.136;QD=14.6;ReadPosRankSum=1.439	GT:AD:DP:GQ:PL	0/1:28,27:55:99:831,0,974
chrXVI	224822	.	G	A	1175.77	PASS	AC=1;AF=0.5;AN=2;BaseQRankSum=1.107;DP=61;Dels=0.0;FS=0.0;HaplotypeScore=0.9933;MLEAC=1;MLEAF=0.5;MQ=42.0;MQ0=0;MQRankSum=-1.415;QD=19.27;ReadPosRankSum=1.166	GT:AD:DP:GQ:PL	0/1:25,36:61:99:1204,0,818
chrXVI	224896	.	C	T	814.77	PASS	AC=1;AF=0.5;AN=2;BaseQRankSum=-0.788;DP=60;Dels=0.0;FS=5.157;HaplotypeScore=1.8499;MLEAC=1;MLEAF=0.5;MQ=42.0;MQ0=0;MQRankSum=1.129;QD=13.58;ReadPosRankSum=-2.065	GT:AD:DP:GQ:PL	0/1:33,27:60:99:843,0,1114
chrXVI	231603	.	T	C	1136.77	PASS	AC=1;AF=0.5;AN=2;BaseQRankSum=-0.185;DP=62;Dels=0.0;FS=0.975;HaplotypeScore=1.9887;MLEAC=1;MLEAF=0.5;MQ=42.0;MQ0=0;MQRankSum=1.505;QD=18.33;ReadPosRankSum=-1.448	GT:AD:DP:GQ:PL	0/1:27,35:62:99:1165,0,887
chrXVI	234672	.	C	T	1331.77	PASS	AC=1;AF=0.5;AN=2;BaseQRankSum=1.963;DP=69;Dels=0.0;FS=0.0;HaplotypeScore=0.0;MLEAC=1;MLEAF=0.5;MQ=42.0;MQ0=0;MQRankSum=0.28;QD=19.3;ReadPosRankSum=1.414	GT:AD:DP:GQ:PL	0/1:28,40:68:99:1360,0,923
chrXVI	239556	.	A	G	1401.77	PASS	AC=1;AF=0.5;AN=2;BaseQRankSum=-0.163;DP=74;Dels=0.0;FS=0.887;HaplotypeScore=0.0;MLEAC=1;MLEAF=0.5;MQ=42.0;MQ0=0;MQRankSum=0.457;QD=18.94;ReadPosRankSum=1.087	GT:AD:DP:GQ:PL	0/1:33,41:74:99:1430,0,1067
chrXVI	240568	.	C	T	640.77	PASS	AC=1;AF=0.5;AN=2;BaseQRankSum=0.245;DP=53;Dels=0.0;FS=2.588;HaplotypeScore=7.3028;MLEAC=1;MLEAF=0.5;MQ=41.62;MQ0=0;MQRankSum=1.828;QD=12.09;ReadPosRankSum=1.882	GT:AD:DP:GQ:PL	0/1:32,21:53:99:669,0,1051
chrXVI	259743	.	C	T	954.77	PASS	AC=1;AF=0.5;AN=2;BaseQRankSum=1.191;DP=38;Dels=0.0;FS=3.089;HaplotypeScore=0.0;MLEAC=1;MLEAF=0.5;MQ=42.0;MQ0=0;MQRankSum=-0.772;QD=25.13;ReadPosRankSum=1.513	GT:AD:DP:GQ:PL	0/1:11,27:38:99:983,0,320
chrXVI	263639	.	G	A	1545.77	PASS	AC=1;AF=0.5;AN=2;BaseQRankSum=1.415;DP=77;Dels=0.0;FS=4.689;HaplotypeScore=1.7234;MLEAC=1;MLEAF=0.5;MQ=42.0;MQ0=0;MQRankSum=1.141;QD=20.07;ReadPosRankSum=0.258	GT:AD:DP:GQ:PL	0/1:32,44:77:99:1574,0,1059
chrXVI	268186	.	C	T	1442.77	PASS	AC=1;AF=0.5;AN=2;BaseQRankSum=0.804;DP=79;Dels=0.0;FS=16.546;HaplotypeScore=0.9332;MLEAC=1;MLEAF=0.5;MQ=41.98;MQ0=0;MQRankSum=0.06;QD=18.26;ReadPosRankSum=-0.171	GT:AD:DP:GQ:PL	0/1:35,43:78:99:1471,0,1165
chrXVI	294553	.	C	T	1439.77	PASS	AC=1;AF=0.5;AN=2;BaseQRankSum=0.087;DP=83;Dels=0.0;FS=0.824;HaplotypeScore=0.0;MLEAC=1;MLEAF=0.5;MQ=42.0;MQ0=0;MQRankSum=1.088;QD=17.35;ReadPosRankSum=-0.351	GT:AD:DP:GQ:PL	0/1:41,42:83:99:1468,0,1372
chrXVI	294692	.	G	A	1097.77	PASS	AC=1;AF=0.5;AN=2;BaseQRankSum=-0.195;DP=64;Dels=0.0;FS=5.067;HaplotypeScore=0.0;MLEAC=1;MLEAF=0.5;MQ=42.0;MQ0=0;MQRankSum=-1.349;QD=17.15;ReadPosRankSum=-1.457	GT:AD:DP:GQ:PL	0/1:32,32:64:99:1126,0,1114
chrXVI	300981	.	G	A	1154.77	PASS	AC=1;AF=0.5;AN=2;BaseQRankSum=0.525;DP=75;Dels=0.0;FS=1.893;HaplotypeScore=0.0;MLEAC=1;MLEAF=0.5;MQ=42.0;MQ0=0;MQRankSum=-2.254;QD=15.4;ReadPosRankSum=-0.801	GT:AD:DP:GQ:PL	0/1:39,36:75:99:1183,0,1357
chrXVI	305470	.	T	C	1013.77	PASS	AC=1;AF=0.5;AN=2;BaseQRankSum=-0.528;DP=73;Dels=0.0;FS=0.909;HaplotypeScore=0.0;MLEAC=1;MLEAF=0.5;MQ=42.0;MQ0=0;MQRankSum=-0.461;QD=13.89;ReadPosRankSum=1.073	GT:AD:DP:GQ:PL	0/1:41,32:73:99:1042,0,1457
chrXVI	311817	.	T	C	1667.77	PASS	AC=1;AF=0.5;AN=2;BaseQRankSum=-0.118;DP=90;Dels=0.0;FS=5.269;HaplotypeScore=0.0;MLEAC=1;MLEAF=0.5;MQ=42.0;MQ0=0;MQRankSum=-1.303;QD=18.53;ReadPosRankSum=0.085	GT:AD:DP:GQ:PL	0/1:40,50:90:99:1696,0,1314
chrXVI	311999	.	T	C	1091.77	PASS	AC=1;AF=0.5;AN=2;BaseQRankSum=0.935;DP=74;Dels=0.0;FS=0.0;HaplotypeScore=0.9159;MLEAC=1;MLEAF=0.5;MQ=42.0;MQ0=0;MQRankSum=0.663;QD=14.75;ReadPosRankSum=0.304	GT:AD:DP:GQ:PL	0/1:41,33:74:99:1120,0,1396
chrXVI	313174	.	C	T	1133.77	PASS	AC=1;AF=0.5;AN=2;BaseQRankSum=0.099;DP=65;Dels=0.0;FS=0.998;HaplotypeScore=0.9159;MLEAC=1;MLEAF=0.5;MQ=41.94;MQ0=0;MQRankSum=-0.243;QD=17.44;ReadPosRankSum=-2.226	GT:AD:DP:GQ:PL	0/1:31,34:65:99:1162,0,1043
chrXVI	314287	.	G	A	961.77	PASS	AC=1;AF=0.5;AN=2;BaseQRankSum=0.612;DP=64;Dels=0.0;FS=0.971;HaplotypeScore=0.8667;MLEAC=1;MLEAF=0.5;MQ=42.0;MQ0=0;MQRankSum=-1.342;QD=15.03;ReadPosRankSum=-0.516	GT:AD:DP:GQ:PL	0/1:33,30:63:99:990,0,1135
chrXVI	315513	.	A	G	890.77	PASS	AC=1;AF=0.5;AN=2;BaseQRankSum=1.163;DP=74;Dels=0.0;FS=0.888;HaplotypeScore=0.7887;MLEAC=1;MLEAF=0.5;MQ=42.0;MQ0=0;MQRankSum=-0.731;QD=12.04;ReadPosRankSum=0.288	GT:AD:DP:GQ:PL	0/1:45,29:74:99:919,0,1552
chrXVI	316904	.	G	A	1142.77	PASS	AC=1;AF=0.5;AN=2;BaseQRankSum=-0.834;DP=74;Dels=0.0;FS=9.607;HaplotypeScore=0.0;MLEAC=1;MLEAF=0.5;MQ=42.0;MQ0=0;MQRankSum=-1.981;QD=15.44;ReadPosRankSum=0.552	GT:AD:DP:GQ:PL	0/1:39,35:74:99:1171,0,1384
chrXVI	320224	.	A	G	1198.77	PASS	AC=1;AF=0.5;AN=2;BaseQRankSum=1.385;DP=73;Dels=0.0;FS=0.0;HaplotypeScore=0.9916;MLEAC=1;MLEAF=0.5;MQ=42.0;MQ0=0;MQRankSum=0.668;QD=16.42;ReadPosRankSum=0.491	GT:AD:DP:GQ:PL	0/1:37,36:73:99:1227,0,1200
chrXVI	320990	.	G	A	1868.77	PASS	AC=1;AF=0.5;AN=2;BaseQRankSum=1.658;DP=96;Dels=0.0;FS=1.696;HaplotypeScore=0.0;MLEAC=1;MLEAF=0.5;MQ=42.0;MQ0=0;MQRankSum=-0.07;QD=19.47;ReadPosRankSum=-0.971	GT:AD:DP:GQ:PL	0/1:42,54:96:99:1897,0,1354
chrXVI	327133	.	C	T	918.77	PASS	AC=1;AF=0.5;AN=2;BaseQRankSum=0.522;DP=80;Dels=0.0;FS=2.046;HaplotypeScore=0.0;MLEAC=1;MLEAF=0.5;MQ=41.82;MQ0=0;MQRankSum=-0.025;QD=11.48;ReadPosRankSum=1.217	GT:AD:DP:GQ:PL	0/1:50,30:80:99:947,0,1723
chrXVI	328349	.	C	T	1349.77	PASS	AC=1;AF=0.5;AN=2;BaseQRankSum=-2.074;DP=91;Dels=0.0;FS=0.0;HaplotypeScore=0.0;MLEAC=1;MLEAF=0.5;MQ=42.0;MQ0=0;MQRankSum=-1.262;QD=14.83;ReadPosRankSum=0.482	GT:AD:DP:GQ:PL	0/1:49,42:91:99:1378,0,1708
chrXVI	328789	.	T	C	978.77	PASS	AC=1;AF=0.5;AN=2;BaseQRankSum=0.093;DP=58;Dels=0.0;FS=3.679;HaplotypeScore=0.0;MLEAC=1;MLEAF=0.5;MQ=42.0;MQ0=0;MQRankSum=-0.187;QD=16.88;ReadPosRankSum=-0.684	GT:AD:DP:GQ:PL	0/1:29,29:58:99:1007,0,993
chrXVI	333148	.	G	A	1203.77	PASS	AC=1;AF=0.5;AN=2;BaseQRankSum=1.657;DP=66;Dels=0.0;FS=5.105;HaplotypeScore=0.8667;MLEAC=1;MLEAF=0.5;MQ=42.0;MQ0=0;MQRankSum=0.745;QD=18.24;ReadPosRankSum=1.516	GT:AD:DP:GQ:PL	0/1:31,35:66:99:1232,0,1014
chrXVI	346543	.	G	A	1417.77	PASS	AC=1;AF=0.5;AN=2;BaseQRankSum=0.994;DP=61;Dels=0.0;FS=3.703;HaplotypeScore=1.864;MLEAC=1;MLEAF=0.5;MQ=42.0;MQ0=0;MQRankSum=0.964;QD=23.24;ReadPosRankSum=1.101	GT:AD:DP:GQ:PL	0/1:21,40:61:99:1446,0,663
chrXVI	348062	.	A	T	1074.77	PASS	AC=1;AF=0.5;AN=2;BaseQRankSum=-1.949;DP=56;Dels=0.0;FS=2.302;HaplotypeScore=0.0;MLEAC=1;MLEAF=0.5;MQ=42.0;MQ0=0;MQRankSum=1.965;QD=19.19;ReadPosRankSum=-1.149	GT:AD:DP:GQ:PL	0/1:23,33:56:99:1103,0,753
chrXVI	348423	.	T	C	1248.77	PASS	AC=1;AF=0.5;AN=2;BaseQRankSum=-0.238;DP=62;Dels=0.0;FS=2.249;HaplotypeScore=0.0;MLEAC=1;MLEAF=0.5;MQ=42.0;MQ0=0;MQRankSum=1.409;QD=20.14;ReadPosRankSum=2.117	GT:AD:DP:GQ:PL	0/1:24,38:62:99:1277,0,747
chrXVI	353583	.	A	G	1355.77	PASS	AC=1;AF=0.5;AN=2;BaseQRankSum=1.342;DP=63;Dels=0.0;FS=0.0;HaplotypeScore=0.0;MLEAC=1;MLEAF=0.5;MQ=42.0;MQ0=0;MQRankSum=-0.26;QD=21.52;ReadPosRankSum=-0.414	GT:AD:DP:GQ:PL	0/1:25,38:63:99:1384,0,814
chrXVI	354788	.	C	T	1538.77	PASS	AC=1;AF=0.5;AN=2;BaseQRankSum=0.764;DP=80;Dels=0.0;FS=0.84;HaplotypeScore=0.8667;MLEAC=1;MLEAF=0.5;MQ=41.82;MQ0=0;MQRankSum=-0.18;QD=19.23;ReadPosRankSum=0.365	GT:AD:DP:GQ:PL	0/1:34,46:80:99:1567,0,1124
chrXVI	360182	.	A	G	1072.77	PASS	AC=1;AF=0.5;AN=2;BaseQRankSum=-0.426;DP=57;Dels=0.0;FS=3.72;HaplotypeScore=0.0;MLEAC=1;MLEAF=0.5;MQ=42.0;MQ0=0;MQRankSum=-0.555;QD=18.82;ReadPosRankSum=-1.278	GT:AD:DP:GQ:PL	0/1:25,32:57:99:1101,0,820
chrXVI	360957	.	C	T	1336.77	PASS	AC=1;AF=0.5;AN=2;BaseQRankSum=3.458;DP=66;Dels=0.0;FS=3.453;HaplotypeScore=0.8941;MLEAC=1;MLEAF=0.5;MQ=42.0;MQ0=0;MQRankSum=0.59;QD=20.25;ReadPosRankSum=0.383	GT:AD:DP:GQ:PL	0/1:28,38:66:99:1365,0,862
chrXVI	361479	.	C	T	1232.77	PASS	AC=1;AF=0.5;AN=2;BaseQRankSum=-1.241;DP=72;Dels=0.0;FS=3.217;HaplotypeScore=0.8941;MLEAC=1;MLEAF=0.5;MQ=42.0;MQ0=0;MQRankSum=-0.527;QD=17.12;ReadPosRankSum=-0.357	GT:AD:DP:GQ:PL	0/1:32,40:72:99:1261,0,1042
chrXVI	366144	.	C	T	1077.77	PASS	AC=1;AF=0.5;AN=2;BaseQRankSum=2.439;DP=68;Dels=0.0;FS=2.025;HaplotypeScore=0.0;MLEAC=1;MLEAF=0.5;MQ=42.0;MQ0=0;MQRankSum=0.952;QD=15.85;ReadPosRankSum=0.547	GT:AD:DP:GQ:PL	0/1:36,32:68:99:1106,0,1239
chrXVI	366454	.	A	G	1042.77	PASS	AC=1;AF=0.5;AN=2;BaseQRankSum=3.05;DP=69;Dels=0.0;FS=2.038;HaplotypeScore=0.9332;MLEAC=1;MLEAF=0.5;MQ=42.0;MQ0=0;MQRankSum=0.824;QD=15.11;ReadPosRankSum=-0.283	GT:AD:DP:GQ:PL	0/1:37,32:69:99:1071,0,1258
chrXVI	366607	.	A	G	848.77	PASS	AC=1;AF=0.5;AN=2;BaseQRankSum=1.846;DP=56;Dels=0.0;FS=1.037;HaplotypeScore=0.8667;MLEAC=1;MLEAF=0.5;MQ=42.0;MQ0=0;MQRankSum=0.312;QD=15.16;ReadPosRankSum=-1.07	GT:AD:DP:GQ:PL	0/1:29,26:56:99:877,0,950
chrXVI	367259	.	C	T	1240.77	PASS	AC=1;AF=0.5;AN=2;BaseQRankSum=2.208;DP=72;Dels=0.0;FS=0.898;HaplotypeScore=0.0;MLEAC=1;MLEAF=0.5;MQ=42.0;MQ0=0;MQRankSum=0.124;QD=17.23;ReadPosRankSum=0.124	GT:AD:DP:GQ:PL	0/1:35,37:72:99:1269,0,1183
chrXVI	367309	.	G	A	1178.77	PASS	AC=1;AF=0.5;AN=2;BaseQRankSum=-1.554;DP=81;Dels=0.0;FS=13.874;HaplotypeScore=0.0;MLEAC=1;MLEAF=0.5;MQ=42.0;MQ0=0;MQRankSum=0.214;QD=14.55;ReadPosRankSum=0.29	GT:AD:DP:GQ:PL	0/1:45,36:81:99:1207,0,1598
chrXVI	378293	.	T	C	1272.77	PASS	AC=1;AF=0.5;AN=2;BaseQRankSum=0.841;DP=85;Dels=0.0;FS=0.818;HaplotypeScore=0.0;MLEAC=1;MLEAF=0.5;MQ=41.95;MQ0=0;MQRankSum=-1.792;QD=14.97;ReadPosRankSum=-0.77	GT:AD:DP:GQ:PL	0/1:45,40:85:99:1301,0,1554
chrXVI	378319	.	C	T	1495.77	PASS	AC=1;AF=0.5;AN=2;BaseQRankSum=0.742;DP=91;Dels=0.0;FS=0.0;HaplotypeScore=0.734;MLEAC=1;MLEAF=0.5;MQ=41.96;MQ0=0;MQRankSum=-1.107;QD=16.44;ReadPosRankSum=-0.75	GT:AD:DP:GQ:PL	0/1:45,46:91:99:1524,0,1535
chrXVI	379352	.	C	T	832.77	PASS	AC=1;AF=0.5;AN=2;BaseQRankSum=1.224;DP=56;Dels=0.0;FS=15.169;HaplotypeScore=0.0;MLEAC=1;MLEAF=0.5;MQ=42.0;MQ0=0;MQRankSum=0.271;QD=14.87;ReadPosRankSum=1.109	GT:AD:DP:GQ:PL	0/1:30,26:56:99:861,0,1029
chrXVI	390841	.	T	C	994.77	PASS	AC=1;AF=0.5;AN=2;BaseQRankSum=3.376;DP=57;Dels=0.0;FS=0.0;HaplotypeScore=0.0;MLEAC=1;MLEAF=0.5;MQ=42.0;MQ0=0;MQRankSum=-0.471;QD=17.45;ReadPosRankSum=1.556	GT:AD:DP:GQ:PL	0/1:28,29:57:99:1023,0,930
chrXVI	392367	.	G	A	1386.77	PASS	AC=1;AF=0.5;AN=2;BaseQRankSum=-1.935;DP=65;Dels=0.0;FS=0.961;HaplotypeScore=0.0;MLEAC=1;MLEAF=0.5;MQ=41.77;MQ0=0;MQRankSum=0.074;QD=21.33;ReadPosRankSum=1.665	GT:AD:DP:GQ:PL	0/1:25,40:65:99:1415,0,838
chrXVI	399169	.	C	T	1308.77	PASS	AC=1;AF=0.5;AN=2;BaseQRankSum=2.22;DP=92;Dels=0.0;FS=0.788;HaplotypeScore=0.0;MLEAC=1;MLEAF=0.5;MQ=42.0;MQ0=0;MQRankSum=-0.766;QD=14.23;ReadPosRankSum=-1.896	GT:AD:DP:GQ:PL	0/1:53,39:92:99:1337,0,1791
chrXVI	408830	.	C	T	830.77	PASS	AC=1;AF=0.5;AN=2;BaseQRankSum=-2.157;DP=51;Dels=0.0;FS=0.0;HaplotypeScore=0.0;MLEAC=1;MLEAF=0.5;MQ=42.0;MQ0=0;MQRankSum=-2.139;QD=16.29;ReadPosRankSum=2.139	GT:AD:DP:GQ:PL	0/1:26,25:51:99:859,0,926
chrXVI	422911	.	C	T	1175.77	PASS	AC=1;AF=0.5;AN=2;BaseQRankSum=-0.684;DP=71;Dels=0.0;FS=3.214;HaplotypeScore=0.0;MLEAC=1;MLEAF=0.5;MQ=42.0;MQ0=0;MQRankSum=-1.006;QD=16.56;ReadPosRankSum=2.11	GT:AD:DP:GQ:PL	0/1:36,35:71:99:1204,0,1256
chrXVI	422952	.	T	C	1016.77	PASS	AC=1;AF=0.5;AN=2;BaseQRankSum=0.873;DP=65;Dels=0.0;FS=0.949;HaplotypeScore=0.0;MLEAC=1;MLEAF=0.5;MQ=42.0;MQ0=0;MQRankSum=-1.937;QD=15.64;ReadPosRankSum=-2.095	GT:AD:DP:GQ:PL	0/1:34,31:65:99:1045,0,1150
chrXVI	425151	.	G	A	769.77	PASS	AC=1;AF=0.5;AN=2;BaseQRankSum=-0.78;DP=57;Dels=0.0;FS=2.243;HaplotypeScore=0.0;MLEAC=1;MLEAF=0.5;MQ=42.0;MQ0=0;MQRankSum=1.102;QD=13.5;ReadPosRankSum=0.426	GT:AD:DP:GQ:PL	0/1:32,25:57:99:798,0,1091
chrXVI	428135	.	T	C	1780.77	PASS	AC=1;AF=0.5;AN=2;BaseQRankSum=1.303;DP=85;Dels=0.0;FS=3.013;HaplotypeScore=0.9734;MLEAC=1;MLEAF=0.5;MQ=42.0;MQ0=0;MQRankSum=-0.131;QD=20.95;ReadPosRankSum=-0.158	GT:AD:DP:GQ:PL	0/1:33,52:85:99:1809,0,1044
chrXVI	432494	.	G	A	930.77	PASS	AC=1;AF=0.5;AN=2;BaseQRankSum=-1.183;DP=67;Dels=0.0;FS=8.518;HaplotypeScore=0.0;MLEAC=1;MLEAF=0.5;MQ=42.0;MQ0=0;MQRankSum=-0.019;QD=13.89;ReadPosRankSum=0.12	GT:AD:DP:GQ:PL	0/1:38,29:67:99:959,0,1347
chrXVI	448511	.	T	C	1428.77	PASS	AC=1;AF=0.5;AN=2;BaseQRankSum=-0.107;DP=84;Dels=0.0;FS=4.075;HaplotypeScore=0.0;MLEAC=1;MLEAF=0.5;MQ=41.98;MQ0=0;MQRankSum=0.591;QD=17.01;ReadPosRankSum=-1.172	GT:AD:DP:GQ:PL	0/1:41,43:84:99:1457,0,1409
chrXVI	452705	.	T	C	1109.77	PASS	AC=1;AF=0.5;AN=2;BaseQRankSum=2.866;DP=68;Dels=0.0;FS=0.0;HaplotypeScore=0.0;MLEAC=1;MLEAF=0.5;MQ=42.0;MQ0=0;MQRankSum=-0.997;QD=16.32;ReadPosRankSum=0.571	GT:AD:DP:GQ:PL	0/1:35,33:68:99:1138,0,1131
chrXVI	456847	.	A	G	943.77	PASS	AC=1;AF=0.5;AN=2;BaseQRankSum=-0.202;DP=64;Dels=0.0;FS=3.477;HaplotypeScore=0.0;MLEAC=1;MLEAF=0.5;MQ=42.0;MQ0=0;MQRankSum=0.31;QD=14.75;ReadPosRankSum=-0.917	GT:AD:DP:GQ:PL	0/1:35,29:64:99:972,0,1238
chrXVI	462008	.	T	C	923.77	PASS	AC=1;AF=0.5;AN=2;BaseQRankSum=1.47;DP=54;Dels=0.0;FS=1.087;HaplotypeScore=0.8941;MLEAC=1;MLEAF=0.5;MQ=41.96;MQ0=0;MQRankSum=-1.003;QD=17.11;ReadPosRankSum=1.713	GT:AD:DP:GQ:PL	0/1:27,27:54:99:952,0,943
chrXVI	462767	.	G	A	825.77	PASS	AC=1;AF=0.5;AN=2;BaseQRankSum=0.066;DP=56;Dels=0.0;FS=0.0;HaplotypeScore=0.0;MLEAC=1;MLEAF=0.5;MQ=42.0;MQ0=0;MQRankSum=0.558;QD=14.75;ReadPosRankSum=-2.673	GT:AD:DP:GQ:PL	0/1:29,27:56:99:854,0,995
chrXVI	462961	.	G	A	594.77	PASS	AC=1;AF=0.5;AN=2;BaseQRankSum=-1.218;DP=54;Dels=0.0;FS=1.067;HaplotypeScore=0.8321;MLEAC=1;MLEAF=0.5;MQ=42.0;MQ0=0;MQRankSum=1.038;QD=11.01;ReadPosRankSum=1.056	GT:AD:DP:GQ:PL	0/1:31,22:53:99:623,0,999
chrXVI	465770	.	T	C	639.77	PASS	AC=1;AF=0.5;AN=2;BaseQRankSum=1.888;DP=63;Dels=0.0;FS=5.212;HaplotypeScore=0.9958;MLEAC=1;MLEAF=0.5;MQ=42.0;MQ0=0;MQRankSum=0.401;QD=10.16;ReadPosRankSum=-0.357	GT:AD:DP:GQ:PL	0/1:42,21:63:99:668,0,1474
chrXVI	484833	.	T	C	2742.77	PASS	AC=2;AF=1.0;AN=2;BaseQRankSum=1.594;DP=76;Dels=0.0;FS=3.188;HaplotypeScore=0.0;MLEAC=2;MLEAF=1.0;MQ=40.46;MQ0=0;MQRankSum=1.363;QD=33.26;ReadPosRankSum=-1.224	GT:AD:DP:GQ:PL	1/1:1,74:75:99:2771,195,0
chrXVI	486451	.	C	T	1409.77	PASS	AC=1;AF=0.5;AN=2;BaseQRankSum=0.404;DP=82;Dels=0.0;FS=0.823;HaplotypeScore=0.0;MLEAC=1;MLEAF=0.5;MQ=42.0;MQ0=0;MQRankSum=1.962;QD=17.19;ReadPosRankSum=-1.953	GT:AD:DP:GQ:PL	0/1:40,42:82:99:1438,0,1346
chrXVI	489205	.	C	T	1122.77	PASS	AC=1;AF=0.5;AN=2;BaseQRankSum=2.253;DP=80;Dels=0.0;FS=7.464;HaplotypeScore=0.5784;MLEAC=1;MLEAF=0.5;MQ=41.82;MQ0=0;MQRankSum=0.384;QD=14.03;ReadPosRankSum=-0.034	GT:AD:DP:GQ:PL	0/1:46,34:80:99:1151,0,1576
chrXVI	493536	.	C	T	847.77	PASS	AC=1;AF=0.5;AN=2;BaseQRankSum=0.008;DP=55;Dels=0.0;FS=2.281;HaplotypeScore=0.0;MLEAC=1;MLEAF=0.5;MQ=42.0;MQ0=0;MQRankSum=-1.425;QD=15.41;ReadPosRankSum=1.627	GT:AD:DP:GQ:PL	0/1:29,26:55:99:876,0,1013
chrXVI	495225	.	G	A	1154.77	PASS	AC=1;AF=0.5;AN=2;BaseQRankSum=2.745;DP=71;Dels=0.0;FS=3.189;HaplotypeScore=0.0;MLEAC=1;MLEAF=0.5;MQ=41.79;MQ0=0;MQRankSum=1.203;QD=16.26;ReadPosRankSum=2.193	GT:AD:DP:GQ:PL	0/1:37,34:71:99:1183,0,1248
chrXVI	497722	.	C	T	1189.77	PASS	AC=1;AF=0.5;AN=2;BaseQRankSum=0.333;DP=67;Dels=0.0;FS=2.091;HaplotypeScore=0.0;MLEAC=1;MLEAF=0.5;MQ=42.0;MQ0=0;MQRankSum=-1.515;QD=17.76;ReadPosRankSum=2.282	GT:AD:DP:GQ:PL	0/1:31,36:67:99:1218,0,1057
chrXVI	575646	.	G	A	1413.77	PASS	AC=1;AF=0.5;AN=2;BaseQRankSum=1.812;DP=77;Dels=0.0;FS=0.0;HaplotypeScore=0.9993;MLEAC=1;MLEAF=0.5;MQ=42.0;MQ0=0;MQRankSum=0.801;QD=18.36;ReadPosRankSum=0.771	GT:AD:DP:GQ:PL	0/1:36,41:77:99:1442,0,1219
chrXVI	580167	.	G	A	846.77	PASS	AC=1;AF=0.5;AN=2;BaseQRankSum=-0.927;DP=67;Dels=0.0;FS=3.4;HaplotypeScore=0.0;MLEAC=1;MLEAF=0.5;MQ=42.0;MQ0=0;MQRankSum=-0.53;QD=12.64;ReadPosRankSum=0.275	GT:AD:DP:GQ:PL	0/1:40,27:67:99:875,0,1404
chrXVI	583174	.	G	A	851.77	PASS	AC=1;AF=0.5;AN=2;BaseQRankSum=0.107;DP=51;Dels=0.0;FS=4.037;HaplotypeScore=0.0;MLEAC=1;MLEAF=0.5;MQ=42.0;MQ0=0;MQRankSum=-1.466;QD=16.7;ReadPosRankSum=-0.845	GT:AD:DP:GQ:PL	0/1:24,27:51:99:880,0,741
chrXVI	589407	.	T	C	1753.77	PASS	AC=1;AF=0.5;AN=2;BaseQRankSum=0.996;DP=98;Dels=0.0;FS=2.646;HaplotypeScore=0.0;MLEAC=1;MLEAF=0.5;MQ=42.0;MQ0=0;MQRankSum=1.024;QD=17.9;ReadPosRankSum=-0.22	GT:AD:DP:GQ:PL	0/1:47,51:98:99:1782,0,1608
chrXVI	590277	.	G	A	1324.77	PASS	AC=1;AF=0.5;AN=2;BaseQRankSum=1.153;DP=68;Dels=0.0;FS=15.548;HaplotypeScore=0.9933;MLEAC=1;MLEAF=0.5;MQ=42.0;MQ0=0;MQRankSum=0.608;QD=19.48;ReadPosRankSum=0.67	GT:AD:DP:GQ:PL	0/1:29,39:68:99:1353,0,981
chrXVI	593219	.	G	A	869.77	PASS	AC=1;AF=0.5;AN=2;BaseQRankSum=1.411;DP=54;Dels=0.0;FS=2.334;HaplotypeScore=0.0;MLEAC=1;MLEAF=0.5;MQ=42.0;MQ0=0;MQRankSum=0.493;QD=16.11;ReadPosRankSum=-0.597	GT:AD:DP:GQ:PL	0/1:28,26:54:99:898,0,974
chrXVI	607260	.	T	C	1014.77	PASS	AC=1;AF=0.5;AN=2;BaseQRankSum=-0.345;DP=68;Dels=0.0;FS=8.645;HaplotypeScore=0.0;MLEAC=1;MLEAF=0.5;MQ=42.0;MQ0=0;MQRankSum=1.182;QD=14.92;ReadPosRankSum=0.382	GT:AD:DP:GQ:PL	0/1:37,31:68:99:1043,0,1284
chrXVI	613083	.	A	G	1196.77	PASS	AC=1;AF=0.5;AN=2;BaseQRankSum=1.796;DP=79;Dels=0.0;FS=1.83;HaplotypeScore=0.0;MLEAC=1;MLEAF=0.5;MQ=42.0;MQ0=0;MQRankSum=0.714;QD=15.15;ReadPosRankSum=-0.172	GT:AD:DP:GQ:PL	0/1:43,36:79:99:1225,0,1479
chrXVI	616213	.	T	C	1501.77	PASS	AC=1;AF=0.5;AN=2;BaseQRankSum=0.07;DP=75;Dels=0.0;FS=6.119;HaplotypeScore=0.9958;MLEAC=1;MLEAF=0.5;MQ=42.0;MQ0=0;MQRankSum=-0.92;QD=20.02;ReadPosRankSum=0.834	GT:AD:DP:GQ:PL	0/1:31,44:75:99:1530,0,981
chrXVI	628725	.	G	A	1085.77	PASS	AC=1;AF=0.5;AN=2;BaseQRankSum=1.253;DP=56;Dels=0.0;FS=9.359;HaplotypeScore=0.0;MLEAC=1;MLEAF=0.5;MQ=42.0;MQ0=0;MQRankSum=-0.758;QD=19.39;ReadPosRankSum=-0.676	GT:AD:DP:GQ:PL	0/1:25,31:56:99:1114,0,846
chrXVI	633021	.	C	T	637.77	PASS	AC=1;AF=0.5;AN=2;BaseQRankSum=0.223;DP=62;Dels=0.0;FS=9.506;HaplotypeScore=2.7799;MLEAC=1;MLEAF=0.5;MQ=42.0;MQ0=0;MQRankSum=0.714;QD=10.29;ReadPosRankSum=-1.086	GT:AD:DP:GQ:PL	0/1:41,21:62:99:666,0,1460
chrXVI	653870	.	G	A	914.77	PASS	AC=1;AF=0.5;AN=2;BaseQRankSum=0.093;DP=58;Dels=0.0;FS=9.553;HaplotypeScore=0.0;MLEAC=1;MLEAF=0.5;MQ=42.0;MQ0=0;MQRankSum=0.591;QD=15.77;ReadPosRankSum=0.653	GT:AD:DP:GQ:PL	0/1:29,29:58:99:943,0,963
chrXVI	655624	.	G	A	1331.77	PASS	AC=1;AF=0.5;AN=2;BaseQRankSum=1.35;DP=77;Dels=0.0;FS=4.383;HaplotypeScore=0.0;MLEAC=1;MLEAF=0.5;MQ=42.0;MQ0=0;MQRankSum=-1.401;QD=17.3;ReadPosRankSum=-0.097	GT:AD:DP:GQ:PL	0/1:38,39:77:99:1360,0,1271
chrXVI	656258	.	T	C	787.77	PASS	AC=1;AF=0.5;AN=2;BaseQRankSum=-2.82;DP=47;Dels=0.0;FS=2.509;HaplotypeScore=0.0;MLEAC=1;MLEAF=0.5;MQ=42.0;MQ0=0;MQRankSum=-1.011;QD=16.76;ReadPosRankSum=0.628	GT:AD:DP:GQ:PL	0/1:23,24:47:99:816,0,810
chrXVI	660878	.	G	A	1280.77	PASS	AC=1;AF=0.5;AN=2;BaseQRankSum=-1.604;DP=56;Dels=0.0;FS=2.458;HaplotypeScore=0.0;MLEAC=1;MLEAF=0.5;MQ=42.0;MQ0=0;MQRankSum=-1.14;QD=22.87;ReadPosRankSum=-0.927	GT:AD:DP:GQ:PL	0/1:17,39:56:99:1309,0,519
chrXVI	662957	.	A	G	1317.77	PASS	AC=1;AF=0.5;AN=2;BaseQRankSum=-0.333;DP=76;Dels=0.0;FS=0.888;HaplotypeScore=0.0;MLEAC=1;MLEAF=0.5;MQ=42.0;MQ0=0;MQRankSum=-0.374;QD=17.34;ReadPosRankSum=-0.956	GT:AD:DP:GQ:PL	0/1:37,39:76:99:1346,0,1250
chrXVI	665305	.	A	G	715.77	PASS	AC=1;AF=0.5;AN=2;BaseQRankSum=-0.206;DP=53;Dels=0.0;FS=2.418;HaplotypeScore=0.0;MLEAC=1;MLEAF=0.5;MQ=42.0;MQ0=0;MQRankSum=-0.224;QD=13.51;ReadPosRankSum=-0.96	GT:AD:DP:GQ:PL	0/1:30,23:53:99:744,0,1035
chrXVI	666050	.	C	T	843.77	PASS	AC=1;AF=0.5;AN=2;BaseQRankSum=-0.222;DP=53;Dels=0.0;FS=9.971;HaplotypeScore=0.9469;MLEAC=1;MLEAF=0.5;MQ=42.0;MQ0=0;MQRankSum=0.756;QD=15.92;ReadPosRankSum=-0.169	GT:AD:DP:GQ:PL	0/1:27,26:53:99:872,0,920
chrXVI	668134	.	A	G	1308.77	PASS	AC=1;AF=0.5;AN=2;BaseQRankSum=-0.422;DP=82;Dels=0.0;FS=2.07;HaplotypeScore=0.0;MLEAC=1;MLEAF=0.5;MQ=42.0;MQ0=0;MQRankSum=-1.127;QD=15.96;ReadPosRankSum=-1.925	GT:AD:DP:GQ:PL	0/1:42,40:82:99:1337,0,1426
chrXVI	670151	.	C	T	1525.77	PASS	AC=1;AF=0.5;AN=2;BaseQRankSum=-0.68;DP=78;Dels=0.0;FS=0.861;HaplotypeScore=0.0;MLEAC=1;MLEAF=0.5;MQ=42.0;MQ0=0;MQRankSum=-0.458;QD=19.56;ReadPosRankSum=-0.489	GT:AD:DP:GQ:PL	0/1:34,44:78:99:1554,0,1155
chrXVI	674194	.	C	T	773.77	PASS	AC=1;AF=0.5;AN=2;BaseQRankSum=0.529;DP=59;Dels=0.0;FS=3.737;HaplotypeScore=2.6949;MLEAC=1;MLEAF=0.5;MQ=42.0;MQ0=0;MQRankSum=1.986;QD=13.11;ReadPosRankSum=0.13	GT:AD:DP:GQ:PL	0/1:34,25:59:99:802,0,1125
chrXVI	677042	.	C	T	282.77	PASS	AC=1;AF=0.5;AN=2;BaseQRankSum=-3.603;DP=47;Dels=0.0;FS=58.668;HaplotypeScore=5.9605;MLEAC=1;MLEAF=0.5;MQ=41.61;MQ0=0;MQRankSum=-0.999;QD=6.02;ReadPosRankSum=1.605	GT:AD:DP:GQ:PL	0/1:31,16:47:99:311,0,1057
chrXVI	683921	.	T	C	709.77	PASS	AC=1;AF=0.5;AN=2;BaseQRankSum=-0.583;DP=56;Dels=0.0;FS=1.053;HaplotypeScore=0.0;MLEAC=1;MLEAF=0.5;MQ=41.64;MQ0=0;MQRankSum=-0.55;QD=12.67;ReadPosRankSum=0.533	GT:AD:DP:GQ:PL	0/1:33,23:56:99:738,0,1127
chrXVI	693877	.	A	G	2072.77	PASS	AC=2;AF=1.0;AN=2;DP=54;Dels=0.0;FS=0.0;HaplotypeScore=0.0;MLEAC=2;MLEAF=1.0;MQ=42.0;MQ0=0;QD=30.1	GT:AD:DP:GQ:PL	1/1:0,54:54:99:2101,159,0
chrXVI	698108	.	C	T	1063.77	PASS	AC=1;AF=0.5;AN=2;BaseQRankSum=1.347;DP=66;Dels=0.0;FS=4.931;HaplotypeScore=0.0;MLEAC=1;MLEAF=0.5;MQ=42.0;MQ0=0;MQRankSum=0.205;QD=16.12;ReadPosRankSum=0.09	GT:AD:DP:GQ:PL	0/1:33,33:66:99:1092,0,1089
chrXVI	698693	.	T	C	946.77	PASS	AC=1;AF=0.5;AN=2;BaseQRankSum=2.885;DP=60;Dels=0.0;FS=3.576;HaplotypeScore=0.0;MLEAC=1;MLEAF=0.5;MQ=42.0;MQ0=0;MQRankSum=2.086;QD=15.78;ReadPosRankSum=-0.828	GT:AD:DP:GQ:PL	0/1:31,29:60:99:975,0,965
chrXVI	707787	.	T	C	1190.77	PASS	AC=1;AF=0.5;AN=2;BaseQRankSum=0.822;DP=79;Dels=0.0;FS=0.0;HaplotypeScore=0.5784;MLEAC=1;MLEAF=0.5;MQ=42.0;MQ0=0;MQRankSum=-0.103;QD=15.07;ReadPosRankSum=-1.363	GT:AD:DP:GQ:PL	0/1:43,36:79:99:1219,0,1514
chrXVI	724719	.	G	A	1631.77	PASS	AC=1;AF=0.5;AN=2;BaseQRankSum=-0.979;DP=79;Dels=0.0;FS=3.093;HaplotypeScore=0.0;MLEAC=1;MLEAF=0.5;MQ=42.0;MQ0=0;MQRankSum=0.778;QD=20.66;ReadPosRankSum=-0.537	GT:AD:DP:GQ:PL	0/1:31,48:79:99:1660,0,1039
chrXVI	733870	.	A	G	973.77	PASS	AC=1;AF=0.5;AN=2;BaseQRankSum=1.205;DP=59;Dels=0.0;FS=2.177;HaplotypeScore=0.0;MLEAC=1;MLEAF=0.5;MQ=42.0;MQ0=0;MQRankSum=1.918;QD=16.5;ReadPosRankSum=-1.357	GT:AD:DP:GQ:PL	0/1:29,30:59:99:1002,0,881
chrXVI	738519	.	A	G	1144.77	PASS	AC=1;AF=0.5;AN=2;BaseQRankSum=-0.104;DP=85;Dels=0.0;FS=4.216;HaplotypeScore=0.0;MLEAC=1;MLEAF=0.5;MQ=42.0;MQ0=0;MQRankSum=-0.158;QD=13.47;ReadPosRankSum=0.547	GT:AD:DP:GQ:PL	0/1:48,36:84:99:1173,0,1711
chrXVI	746236	.	T	C	960.77	PASS	AC=1;AF=0.5;AN=2;BaseQRankSum=0.729;DP=54;Dels=0.0;FS=5.623;HaplotypeScore=0.9734;MLEAC=1;MLEAF=0.5;MQ=42.0;MQ0=0;MQRankSum=-1.162;QD=17.79;ReadPosRankSum=-1.423	GT:AD:DP:GQ:PL	0/1:25,29:54:99:989,0,845
chrXVI	759141	.	A	G	1037.77	PASS	AC=1;AF=0.5;AN=2;BaseQRankSum=-0.383;DP=70;Dels=0.0;FS=3.262;HaplotypeScore=0.0;MLEAC=1;MLEAF=0.5;MQ=42.0;MQ0=0;MQRankSum=-0.371;QD=14.83;ReadPosRankSum=0.454	GT:AD:DP:GQ:PL	0/1:38,32:70:99:1066,0,1312
chrXVI	759430	.	A	G	1215.77	PASS	AC=1;AF=0.5;AN=2;BaseQRankSum=1.029;DP=71;Dels=0.0;FS=10.097;HaplotypeScore=0.0;MLEAC=1;MLEAF=0.5;MQ=42.0;MQ0=0;MQRankSum=-0.374;QD=17.12;ReadPosRankSum=-0.293	GT:AD:DP:GQ:PL	0/1:35,36:71:99:1244,0,1218
chrXVI	760414	.	T	C	951.77	PASS	AC=1;AF=0.5;AN=2;BaseQRankSum=1.165;DP=63;Dels=0.0;FS=0.0;HaplotypeScore=0.0;MLEAC=1;MLEAF=0.5;MQ=42.0;MQ0=0;MQRankSum=-1.413;QD=15.11;ReadPosRankSum=-0.476	GT:AD:DP:GQ:PL	0/1:34,29:63:99:980,0,1143
chrXVI	774019	.	C	T	908.77	PASS	AC=1;AF=0.5;AN=2;BaseQRankSum=1.397;DP=53;Dels=0.0;FS=9.971;HaplotypeScore=0.0;MLEAC=1;MLEAF=0.5;MQ=42.0;MQ0=0;MQRankSum=0.294;QD=17.15;ReadPosRankSum=2.215	GT:AD:DP:GQ:PL	0/1:26,27:53:99:937,0,878
chrXVI	786120	.	C	T	1277.77	PASS	AC=1;AF=0.5;AN=2;BaseQRankSum=1.292;DP=66;Dels=0.0;FS=2.223;HaplotypeScore=0.9469;MLEAC=1;MLEAF=0.5;MQ=42.0;MQ0=0;MQRankSum=-1.098;QD=19.36;ReadPosRankSum=-0.724	GT:AD:DP:GQ:PL	0/1:29,37:66:99:1306,0,956
chrXVI	795829	.	T	C	1385.77	PASS	AC=1;AF=0.5;AN=2;BaseQRankSum=2.179;DP=76;Dels=0.0;FS=7.635;HaplotypeScore=0.0;MLEAC=1;MLEAF=0.5;MQ=42.0;MQ0=0;MQRankSum=-1.701;QD=18.23;ReadPosRankSum=0.265	GT:AD:DP:GQ:PL	0/1:36,40:76:99:1414,0,1240
chrXVI	800218	.	A	G	772.77	PASS	AC=1;AF=0.5;AN=2;BaseQRankSum=-1.757;DP=61;Dels=0.0;FS=5.148;HaplotypeScore=2.6605;MLEAC=1;MLEAF=0.5;MQ=41.97;MQ0=0;MQRankSum=0.736;QD=12.67;ReadPosRankSum=0.036	GT:AD:DP:GQ:PL	0/1:35,26:61:99:801,0,1220
chrXVI	800932	.	T	C	1649.77	PASS	AC=1;AF=0.5;AN=2;BaseQRankSum=1.633;DP=79;Dels=0.0;FS=11.643;HaplotypeScore=0.8667;MLEAC=1;MLEAF=0.5;MQ=42.0;MQ0=0;MQRankSum=-1.183;QD=20.88;ReadPosRankSum=-2.082	GT:AD:DP:GQ:PL	0/1:32,47:79:99:1678,0,1020
chrXVI	803295	.	G	A	1145.77	PASS	AC=1;AF=0.5;AN=2;BaseQRankSum=2.069;DP=59;Dels=0.0;FS=3.657;HaplotypeScore=0.0;MLEAC=1;MLEAF=0.5;MQ=42.0;MQ0=0;MQRankSum=0.13;QD=19.42;ReadPosRankSum=1.611	GT:AD:DP:GQ:PL	0/1:26,33:59:99:1174,0,877
chrXVI	816190	.	C	T	1084.77	PASS	AC=1;AF=0.5;AN=2;BaseQRankSum=0.931;DP=70;Dels=0.0;FS=0.912;HaplotypeScore=0.9159;MLEAC=1;MLEAF=0.5;MQ=42.0;MQ0=0;MQRankSum=-0.751;QD=15.5;ReadPosRankSum=1.063	GT:AD:DP:GQ:PL	0/1:36,33:69:99:1113,0,1196
chrXVI	819724	.	C	T	536.77	PASS	AC=1;AF=0.5;AN=2;BaseQRankSum=-0.822;DP=47;Dels=0.0;FS=0.0;HaplotypeScore=1.5226;MLEAC=1;MLEAF=0.5;MQ=41.96;MQ0=0;MQRankSum=-1.789;QD=11.42;ReadPosRankSum=-0.124	GT:AD:DP:GQ:PL	0/1:29,18:47:99:565,0,979
chrXVI	826497	.	T	C	913.77	PASS	AC=1;AF=0.5;AN=2;BaseQRankSum=-1.358;DP=73;Dels=0.0;FS=0.0;HaplotypeScore=0.9469;MLEAC=1;MLEAF=0.5;MQ=42.0;MQ0=0;MQRankSum=1.313;QD=12.52;ReadPosRankSum=0.75	GT:AD:DP:GQ:PL	0/1:44,29:73:99:942,0,1499
chrXVI	827316	.	A	G	1589.77	PASS	AC=1;AF=0.5;AN=2;BaseQRankSum=0.123;DP=72;Dels=0.0;FS=0.0;HaplotypeScore=0.0;MLEAC=1;MLEAF=0.5;MQ=42.0;MQ0=0;MQRankSum=0.932;QD=22.08;ReadPosRankSum=0.838	GT:AD:DP:GQ:PL	0/1:26,46:72:99:1618,0,781
chrXVI	870183	.	G	A	944.77	PASS	AC=1;AF=0.5;AN=2;BaseQRankSum=0.757;DP=53;Dels=0.0;FS=0.0;HaplotypeScore=0.9665;MLEAC=1;MLEAF=0.5;MQ=42.0;MQ0=0;MQRankSum=0.205;QD=17.83;ReadPosRankSum=0.294	GT:AD:DP:GQ:PL	0/1:25,28:53:99:973,0,821
chrXVI	873592	.	A	G	1574.77	PASS	AC=1;AF=0.5;AN=2;BaseQRankSum=1.26;DP=86;Dels=0.0;FS=2.924;HaplotypeScore=0.0;MLEAC=1;MLEAF=0.5;MQ=41.83;MQ0=0;MQRankSum=-1.372;QD=18.31;ReadPosRankSum=0.61	GT:AD:DP:GQ:PL	0/1:40,46:86:99:1603,0,1377
chrXVI	877087	.	C	T	1048.77	PASS	AC=1;AF=0.5;AN=2;BaseQRankSum=0.839;DP=64;Dels=0.0;FS=3.433;HaplotypeScore=0.734;MLEAC=1;MLEAF=0.5;MQ=42.0;MQ0=0;MQRankSum=-1.202;QD=16.39;ReadPosRankSum=-0.987	GT:AD:DP:GQ:PL	0/1:32,32:64:99:1077,0,1105
chrXVI	896172	.	T	C	1286.77	PASS	AC=1;AF=0.5;AN=2;BaseQRankSum=0.107;DP=82;Dels=0.0;FS=0.0;HaplotypeScore=0.0;MLEAC=1;MLEAF=0.5;MQ=42.0;MQ0=0;MQRankSum=-1.591;QD=15.69;ReadPosRankSum=-0.246	GT:AD:DP:GQ:PL	0/1:42,40:82:99:1315,0,1445
chrXVI	902021	.	T	C	1180.77	PASS	AC=1;AF=0.5;AN=2;BaseQRankSum=1.233;DP=56;Dels=0.0;FS=1.036;HaplotypeScore=0.8941;MLEAC=1;MLEAF=0.5;MQ=42.0;MQ0=0;MQRankSum=-0.797;QD=21.09;ReadPosRankSum=0.579	GT:AD:DP:GQ:PL	0/1:22,34:56:99:1209,0,668
chrXVI	909431	.	T	C	1193.77	PASS	AC=1;AF=0.5;AN=2;BaseQRankSum=0.866;DP=73;Dels=0.0;FS=0.0;HaplotypeScore=0.0;MLEAC=1;MLEAF=0.5;MQ=42.0;MQ0=0;MQRankSum=0.248;QD=16.35;ReadPosRankSum=-0.645	GT:AD:DP:GQ:PL	0/1:37,36:73:99:1222,0,1282
chrXVI	909478	.	A	G	1272.77	PASS	AC=1;AF=0.5;AN=2;BaseQRankSum=0.196;DP=83;Dels=0.0;FS=0.0;HaplotypeScore=0.0;MLEAC=1;MLEAF=0.5;MQ=42.0;MQ0=0;MQRankSum=-1.109;QD=15.33;ReadPosRankSum=-1.62	GT:AD:DP:GQ:PL	0/1:44,39:83:99:1301,0,1505
chrXVI	912042	.	G	A	579.77	PASS	AC=1;AF=0.5;AN=2;BaseQRankSum=1.173;DP=54;Dels=0.0;FS=5.825;HaplotypeScore=0.0;MLEAC=1;MLEAF=0.5;MQ=42.0;MQ0=0;MQRankSum=-0.833;QD=10.74;ReadPosRankSum=1.46	GT:AD:DP:GQ:PL	0/1:34,20:54:99:608,0,1183
chrXVI	916857	.	G	A	992.77	PASS	AC=1;AF=0.5;AN=2;BaseQRankSum=1.03;DP=74;Dels=0.0;FS=0.915;HaplotypeScore=0.0;MLEAC=1;MLEAF=0.5;MQ=41.97;MQ0=0;MQRankSum=0.099;QD=13.42;ReadPosRankSum=-2.717	GT:AD:DP:GQ:PL	0/1:43,31:74:99:1021,0,1558
chrXVI	916893	.	T	C	952.77	PASS	AC=1;AF=0.5;AN=2;BaseQRankSum=1.455;DP=75;Dels=0.0;FS=2.027;HaplotypeScore=1.9988;MLEAC=1;MLEAF=0.5;MQ=41.97;MQ0=0;MQRankSum=1.033;QD=12.7;ReadPosRankSum=0.211	GT:AD:DP:GQ:PL	0/1:45,30:75:99:981,0,1570
chrXVI	925506	.	G	A	1485.77	PASS	AC=1;AF=0.5;AN=2;BaseQRankSum=-0.08;DP=72;Dels=0.0;FS=0.907;HaplotypeScore=0.0;MLEAC=1;MLEAF=0.5;MQ=42.0;MQ0=0;MQRankSum=-1.343;QD=20.64;ReadPosRankSum=0.39	GT:AD:DP:GQ:PL	0/1:29,43:72:99:1514,0,926
chrXVI	925579	.	C	T	1373.77	PASS	AC=1;AF=0.5;AN=2;BaseQRankSum=1.408;DP=83;Dels=0.0;FS=0.0;HaplotypeScore=1.9134;MLEAC=1;MLEAF=0.5;MQ=42.0;MQ0=0;MQRankSum=0.214;QD=16.55;ReadPosRankSum=-1.217	GT:AD:DP:GQ:PL	0/1:43,40:83:99:1402,0,1442
chrXVI	926633	.	G	A	1472.77	PASS	AC=1;AF=0.5;AN=2;BaseQRankSum=1.906;DP=87;Dels=0.0;FS=2.85;HaplotypeScore=0.734;MLEAC=1;MLEAF=0.5;MQ=42.0;MQ0=0;MQRankSum=-0.683;QD=16.93;ReadPosRankSum=-0.293	GT:AD:DP:GQ:PL	0/1:44,43:87:99:1501,0,1526
chrXVI	931044	.	G	A	846.77	PASS	AC=1;AF=0.5;AN=2;BaseQRankSum=-0.036;DP=61;Dels=0.0;FS=5.13;HaplotypeScore=0.9993;MLEAC=1;MLEAF=0.5;MQ=42.0;MQ0=0;MQRankSum=-1.218;QD=13.88;ReadPosRankSum=-0.022	GT:AD:DP:GQ:PL	0/1:35,26:61:99:875,0,1243
chrXVI	931538	.	G	A	889.77	PASS	AC=1;AF=0.5;AN=2;BaseQRankSum=0.267;DP=60;Dels=0.0;FS=8.904;HaplotypeScore=0.0;MLEAC=1;MLEAF=0.5;MQ=42.0;MQ0=0;MQRankSum=0.713;QD=14.83;ReadPosRankSum=0.684	GT:AD:DP:GQ:PL	0/1:33,27:60:99:918,0,1173
