# Supplementary material for: Disruption of Transcriptional Coactivator Sub1 Leads to Genome-Wide Re-distribution of Clustered Mutations Induced by APOBEC in Active Yeast Genes
Source: PLoS Genet. 2015 May 5;11(5):e1005217. doi: 10.1371/journal.pgen.1005217 (PMC4420506; doi:10.1371/journal.pgen.1005217)
Supplement: S1 Dataset — (ZIP) [file pgen.1005217.s001.zip › HAP/N014-LAN211-Can-HAP-NA-RUN2.vcf]

##fileformat=VCFv4.1
##FILTER=<ID=LowQual,Description="Low quality">
##FILTER=<ID=ambigious_snp,Description="QD < 2.000000 || FS > 60.000000 || MQ < 40.000000 || HaplotypeScore > 13.000000 || MappingQualityRankSum < -12.500000 || ReadPosRankSum < -8.000000">
##FORMAT=<ID=AD,Number=.,Type=Integer,Description="Allelic depths for the ref and alt alleles in the order listed">
##FORMAT=<ID=DP,Number=1,Type=Integer,Description="Approximate read depth (reads with MQ=255 or with bad mates are filtered)">
##FORMAT=<ID=GQ,Number=1,Type=Integer,Description="Genotype Quality">
##FORMAT=<ID=GT,Number=1,Type=String,Description="Genotype">
##FORMAT=<ID=PL,Number=G,Type=Integer,Description="Normalized, Phred-scaled likelihoods for genotypes as defined in the VCF specification">
##GATKCommandLine=<ID=SelectVariants,Version=3.2-0-g289df4b,Date="Wed Sep 03 15:52:40 MSK 2014",Epoch=1409745160987,CommandLineOptions="analysis_type=SelectVariants input_file=[] showFullBamList=false read_buffer_size=null phone_home=AWS gatk_key=null tag=NA read_filter=[] intervals=null excludeIntervals=null interval_set_rule=UNION interval_merging=ALL interval_padding=0 reference_sequence=/home/mahajrod/genetics/desaminases/data/LAN210_v0.10m/LAN210_v0.10m.fasta nonDeterministicRandomSeed=false disableDithering=false maxRuntime=-1 maxRuntimeUnits=MINUTES downsampling_type=BY_SAMPLE downsample_to_fraction=null downsample_to_coverage=1000 baq=OFF baqGapOpenPenalty=40.0 refactor_NDN_cigar_string=false fix_misencoded_quality_scores=false allow_potentially_misencoded_quality_scores=false useOriginalQualities=false defaultBaseQualities=-1 performanceLog=null BQSR=null quantize_quals=0 disable_indel_quals=false emit_original_quals=false preserve_qscores_less_than=6 globalQScorePrior=-1.0 validation_strictness=SILENT remove_program_records=false keep_program_records=false sample_rename_mapping_file=null unsafe=null disable_auto_index_creation_and_locking_when_reading_rods=false num_threads=1 num_cpu_threads_per_data_thread=1 num_io_threads=0 monitorThreadEfficiency=false num_bam_file_handles=null read_group_black_list=null pedigree=[] pedigreeString=[] pedigreeValidationType=STRICT allow_intervals_with_unindexed_bam=false generateShadowBCF=false variant_index_type=DYNAMIC_SEEK variant_index_parameter=-1 logging_level=INFO log_to_file=null help=false version=false variant=(RodBinding name=variant source=N014-LAN211-Can-HAP-NA-RUN2_GATK_filtered_SNP.vcf) discordance=(RodBinding name= source=UNBOUND) concordance=(RodBinding name= source=UNBOUND) out=org.broadinstitute.gatk.engine.io.stubs.VariantContextWriterStub no_cmdline_in_header=org.broadinstitute.gatk.engine.io.stubs.VariantContextWriterStub sites_only=org.broadinstitute.gatk.engine.io.stubs.VariantContextWriterStub bcf=org.broadinstitute.gatk.engine.io.stubs.VariantContextWriterStub sample_name=[] sample_expressions=null sample_file=null exclude_sample_name=[] exclude_sample_file=[] select_expressions=[] excludeNonVariants=false excludeFiltered=true restrictAllelesTo=ALL keepOriginalAC=false mendelianViolation=false mendelianViolationQualThreshold=0.0 select_random_fraction=0.0 remove_fraction_genotypes=0.0 selectTypeToInclude=[] keepIDs=null fullyDecode=false forceGenotypesDecode=false justRead=false maxIndelSize=2147483647 ALLOW_NONOVERLAPPING_COMMAND_LINE_SAMPLES=false filter_reads_with_N_cigar=false filter_mismatching_base_and_quals=false filter_bases_not_stored=false">
##INFO=<ID=AC,Number=A,Type=Integer,Description="Allele count in genotypes, for each ALT allele, in the same order as listed">
##INFO=<ID=AF,Number=A,Type=Float,Description="Allele Frequency, for each ALT allele, in the same order as listed">
##INFO=<ID=AN,Number=1,Type=Integer,Description="Total number of alleles in called genotypes">
##INFO=<ID=BaseQRankSum,Number=1,Type=Float,Description="Z-score from Wilcoxon rank sum test of Alt Vs. Ref base qualities">
##INFO=<ID=DP,Number=1,Type=Integer,Description="Approximate read depth; some reads may have been filtered">
##INFO=<ID=DS,Number=0,Type=Flag,Description="Were any of the samples downsampled?">
##INFO=<ID=Dels,Number=1,Type=Float,Description="Fraction of Reads Containing Spanning Deletions">
##INFO=<ID=FS,Number=1,Type=Float,Description="Phred-scaled p-value using Fisher's exact test to detect strand bias">
##INFO=<ID=HaplotypeScore,Number=1,Type=Float,Description="Consistency of the site with at most two segregating haplotypes">
##INFO=<ID=InbreedingCoeff,Number=1,Type=Float,Description="Inbreeding coefficient as estimated from the genotype likelihoods per-sample when compared against the Hardy-Weinberg expectation">
##INFO=<ID=MLEAC,Number=A,Type=Integer,Description="Maximum likelihood expectation (MLE) for the allele counts (not necessarily the same as the AC), for each ALT allele, in the same order as listed">
##INFO=<ID=MLEAF,Number=A,Type=Float,Description="Maximum likelihood expectation (MLE) for the allele frequency (not necessarily the same as the AF), for each ALT allele, in the same order as listed">
##INFO=<ID=MQ,Number=1,Type=Float,Description="RMS Mapping Quality">
##INFO=<ID=MQ0,Number=1,Type=Integer,Description="Total Mapping Quality Zero Reads">
##INFO=<ID=MQRankSum,Number=1,Type=Float,Description="Z-score From Wilcoxon rank sum test of Alt vs. Ref read mapping qualities">
##INFO=<ID=QD,Number=1,Type=Float,Description="Variant Confidence/Quality by Depth">
##INFO=<ID=RPA,Number=.,Type=Integer,Description="Number of times tandem repeat unit is repeated, for each allele (including reference)">
##INFO=<ID=RU,Number=1,Type=String,Description="Tandem repeat unit (bases)">
##INFO=<ID=ReadPosRankSum,Number=1,Type=Float,Description="Z-score from Wilcoxon rank sum test of Alt vs. Ref read position bias">
##INFO=<ID=STR,Number=0,Type=Flag,Description="Variant is a short tandem repeat">
##contig=<ID=chrI,length=198855>
##contig=<ID=chrII,length=810456>
##contig=<ID=chrIII,length=316501>
##contig=<ID=chrIV,length=1516959>
##contig=<ID=chrV,length=570663>
##contig=<ID=chrVI,length=270116>
##contig=<ID=chrVII,length=1084724>
##contig=<ID=chrVIII,length=557320>
##contig=<ID=chrIX,length=433988>
##contig=<ID=chrX,length=745688>
##contig=<ID=chrXI,length=666767>
##contig=<ID=chrXII,length=1065113>
##contig=<ID=chrXIII,length=917121>
##contig=<ID=chrXIV,length=784078>
##contig=<ID=chrXV,length=1078147>
##contig=<ID=chrXVI,length=943466>
##contig=<ID=mt,length=85611>
##reference=file:///home/mahajrod/genetics/desaminases/data/LAN210_v0.10m/LAN210_v0.10m.fasta
##source=SelectVariants
#CHROM	POS	ID	REF	ALT	QUAL	FILTER	INFO	FORMAT	N014-LAN211-Can-HAP-NA-RUN2
chrI	30472	.	C	T	2055.77	PASS	AC=1;AF=0.5;AN=2;BaseQRankSum=0.204;DP=165;Dels=0.0;FS=1.242;HaplotypeScore=2.3113;MLEAC=1;MLEAF=0.5;MQ=42.0;MQ0=0;MQRankSum=0.38;QD=12.46;ReadPosRankSum=-0.765	GT:AD:DP:GQ:PL	0/1:98,67:165:99:2084,0,3258
chrI	44477	.	G	A	2246.77	PASS	AC=1;AF=0.5;AN=2;BaseQRankSum=1.384;DP=131;Dels=0.0;FS=6.581;HaplotypeScore=4.3128;MLEAC=1;MLEAF=0.5;MQ=42.0;MQ0=0;MQRankSum=0.302;QD=17.15;ReadPosRankSum=1.615	GT:AD:DP:GQ:PL	0/1:63,68:131:99:2275,0,2030
chrI	49405	.	C	T	1832.77	PASS	AC=1;AF=0.5;AN=2;BaseQRankSum=1.564;DP=122;Dels=0.0;FS=0.0;HaplotypeScore=1.9157;MLEAC=1;MLEAF=0.5;MQ=42.0;MQ0=0;MQRankSum=0.465;QD=15.02;ReadPosRankSum=-2.823	GT:AD:DP:GQ:PL	0/1:66,56:122:99:1861,0,2155
chrI	54128	.	C	T	2690.77	PASS	AC=1;AF=0.5;AN=2;BaseQRankSum=1.228;DP=145;Dels=0.0;FS=2.981;HaplotypeScore=2.8045;MLEAC=1;MLEAF=0.5;MQ=41.99;MQ0=0;MQRankSum=-0.193;QD=18.56;ReadPosRankSum=-1.289	GT:AD:DP:GQ:PL	0/1:65,79:144:99:2719,0,2103
chrI	56770	.	C	T	2002.77	PASS	AC=1;AF=0.5;AN=2;BaseQRankSum=2.041;DP=123;Dels=0.0;FS=0.0;HaplotypeScore=0.0;MLEAC=1;MLEAF=0.5;MQ=42.0;MQ0=0;MQRankSum=1.014;QD=16.28;ReadPosRankSum=-1.515	GT:AD:DP:GQ:PL	0/1:62,61:123:99:2031,0,1873
chrI	57548	.	G	A	2257.77	PASS	AC=1;AF=0.5;AN=2;BaseQRankSum=0.534;DP=129;Dels=0.0;FS=0.0;HaplotypeScore=1.6553;MLEAC=1;MLEAF=0.5;MQ=42.0;MQ0=0;MQRankSum=-0.687;QD=17.5;ReadPosRankSum=1.76	GT:AD:DP:GQ:PL	0/1:61,67:128:99:2286,0,2022
chrI	60199	.	C	T	1998.77	PASS	AC=1;AF=0.5;AN=2;BaseQRankSum=-1.341;DP=116;Dels=0.0;FS=1.466;HaplotypeScore=0.0;MLEAC=1;MLEAF=0.5;MQ=42.0;MQ0=0;MQRankSum=-0.793;QD=17.23;ReadPosRankSum=-0.083	GT:AD:DP:GQ:PL	0/1:53,63:116:99:2027,0,1672
chrI	71560	.	A	G	1495.77	PASS	AC=1;AF=0.5;AN=2;BaseQRankSum=-0.45;DP=94;Dels=0.0;FS=0.772;HaplotypeScore=8.6329;MLEAC=1;MLEAF=0.5;MQ=41.96;MQ0=0;MQRankSum=1.929;QD=15.91;ReadPosRankSum=1.067	GT:AD:DP:GQ:PL	0/1:41,53:94:99:1524,0,1212
chrI	72724	.	G	A	1768.77	PASS	AC=1;AF=0.5;AN=2;BaseQRankSum=-0.216;DP=128;Dels=0.0;FS=0.0;HaplotypeScore=0.8321;MLEAC=1;MLEAF=0.5;MQ=42.0;MQ0=0;MQRankSum=-0.216;QD=13.82;ReadPosRankSum=0.032	GT:AD:DP:GQ:PL	0/1:71,56:128:99:1797,0,2278
chrI	91620	.	T	C	2152.77	PASS	AC=1;AF=0.5;AN=2;BaseQRankSum=0.361;DP=131;Dels=0.0;FS=4.218;HaplotypeScore=6.7628;MLEAC=1;MLEAF=0.5;MQ=42.0;MQ0=0;MQRankSum=-1.204;QD=16.43;ReadPosRankSum=1.126	GT:AD:DP:GQ:PL	0/1:66,65:131:99:2181,0,2221
chrI	93120	.	G	A	2164.77	PASS	AC=1;AF=0.5;AN=2;BaseQRankSum=0.585;DP=134;Dels=0.0;FS=22.703;HaplotypeScore=4.4637;MLEAC=1;MLEAF=0.5;MQ=42.0;MQ0=0;MQRankSum=0.986;QD=16.15;ReadPosRankSum=0.63	GT:AD:DP:GQ:PL	0/1:66,68:134:99:2193,0,2194
chrI	93411	.	C	T	2349.77	PASS	AC=1;AF=0.5;AN=2;BaseQRankSum=-1.019;DP=132;Dels=0.0;FS=0.0;HaplotypeScore=8.1071;MLEAC=1;MLEAF=0.5;MQ=41.97;MQ0=0;MQRankSum=-0.012;QD=17.8;ReadPosRankSum=-0.374	GT:AD:DP:GQ:PL	0/1:57,74:131:99:2378,0,1804
chrI	96028	.	C	T	2813.77	PASS	AC=1;AF=0.5;AN=2;BaseQRankSum=0.727;DP=152;Dels=0.0;FS=5.954;HaplotypeScore=2.5562;MLEAC=1;MLEAF=0.5;MQ=41.91;MQ0=0;MQRankSum=-0.059;QD=18.51;ReadPosRankSum=0.109	GT:AD:DP:GQ:PL	0/1:67,82:150:99:2842,0,2238
chrI	98227	.	G	A	2860.77	PASS	AC=1;AF=0.5;AN=2;BaseQRankSum=1.122;DP=156;Dels=0.0;FS=0.0;HaplotypeScore=0.9789;MLEAC=1;MLEAF=0.5;MQ=42.0;MQ0=0;MQRankSum=0.873;QD=18.34;ReadPosRankSum=-1.477	GT:AD:DP:GQ:PL	0/1:72,84:156:99:2889,0,2300
chrI	98406	.	C	T	2259.77	PASS	AC=1;AF=0.5;AN=2;BaseQRankSum=0.105;DP=138;Dels=0.0;FS=0.0;HaplotypeScore=3.6609;MLEAC=1;MLEAF=0.5;MQ=42.0;MQ0=0;MQRankSum=1.711;QD=16.38;ReadPosRankSum=0.786	GT:AD:DP:GQ:PL	0/1:69,68:138:99:2288,0,2218
chrI	101179	.	G	A	2309.77	PASS	AC=1;AF=0.5;AN=2;BaseQRankSum=1.49;DP=131;Dels=0.0;FS=3.134;HaplotypeScore=4.6521;MLEAC=1;MLEAF=0.5;MQ=42.0;MQ0=0;MQRankSum=-1.223;QD=17.63;ReadPosRankSum=-0.205	GT:AD:DP:GQ:PL	0/1:63,68:131:99:2338,0,2109
chrI	120375	.	A	G	1954.77	PASS	AC=1;AF=0.5;AN=2;BaseQRankSum=1.095;DP=126;Dels=0.0;FS=0.0;HaplotypeScore=0.0;MLEAC=1;MLEAF=0.5;MQ=41.89;MQ0=0;MQRankSum=-0.469;QD=15.51;ReadPosRankSum=0.376	GT:AD:DP:GQ:PL	0/1:67,59:126:99:1983,0,2223
chrI	185419	.	G	A	2045.77	PASS	AC=1;AF=0.5;AN=2;BaseQRankSum=-0.196;DP=135;Dels=0.0;FS=0.0;HaplotypeScore=0.0;MLEAC=1;MLEAF=0.5;MQ=42.0;MQ0=0;MQRankSum=0.223;QD=15.15;ReadPosRankSum=0.884	GT:AD:DP:GQ:PL	0/1:71,64:135:99:2074,0,2340
chrI	186354	.	G	A	2209.77	PASS	AC=1;AF=0.5;AN=2;BaseQRankSum=-0.296;DP=148;Dels=0.0;FS=17.056;HaplotypeScore=3.5209;MLEAC=1;MLEAF=0.5;MQ=41.69;MQ0=2;MQRankSum=-0.194;QD=14.93;ReadPosRankSum=0.775	GT:AD:DP:GQ:PL	0/1:80,68:148:99:2238,0,2650
chrI	186815	.	C	T	2281.77	PASS	AC=1;AF=0.5;AN=2;BaseQRankSum=1.544;DP=142;Dels=0.0;FS=2.083;HaplotypeScore=1.6918;MLEAC=1;MLEAF=0.5;MQ=42.0;MQ0=0;MQRankSum=0.104;QD=16.07;ReadPosRankSum=0.027	GT:AD:DP:GQ:PL	0/1:70,72:142:99:2310,0,2223
chrI	192292	.	A	T	4030.77	PASS	AC=2;AF=1.0;AN=2;BaseQRankSum=1.7;DP=109;Dels=0.01;FS=0.0;HaplotypeScore=2.8995;MLEAC=2;MLEAF=1.0;MQ=41.59;MQ0=0;MQRankSum=-0.16;QD=27.99;ReadPosRankSum=0.513	GT:AD:DP:GQ:PL	1/1:1,107:108:99:4059,313,0
chrII	10208	.	C	T	1983.77	PASS	AC=1;AF=0.5;AN=2;BaseQRankSum=0.477;DP=116;Dels=0.0;FS=2.417;HaplotypeScore=0.8321;MLEAC=1;MLEAF=0.5;MQ=42.0;MQ0=0;MQRankSum=-0.693;QD=17.1;ReadPosRankSum=-0.732	GT:AD:DP:GQ:PL	0/1:53,63:116:99:2012,0,1683
chrII	12044	.	A	G	2106.77	PASS	AC=1;AF=0.5;AN=2;BaseQRankSum=-0.284;DP=135;Dels=0.0;FS=0.0;HaplotypeScore=4.1827;MLEAC=1;MLEAF=0.5;MQ=41.9;MQ0=0;MQRankSum=0.936;QD=15.61;ReadPosRankSum=-0.143	GT:AD:DP:GQ:PL	0/1:64,71:135:99:2135,0,2056
chrII	13862	.	C	T	2359.77	PASS	AC=1;AF=0.5;AN=2;BaseQRankSum=0.92;DP=134;Dels=0.0;FS=0.644;HaplotypeScore=0.8667;MLEAC=1;MLEAF=0.5;MQ=42.0;MQ0=0;MQRankSum=-0.595;QD=17.61;ReadPosRankSum=0.381	GT:AD:DP:GQ:PL	0/1:64,70:134:99:2388,0,2063
chrII	16331	.	G	A	2301.77	PASS	AC=1;AF=0.5;AN=2;BaseQRankSum=0.206;DP=140;Dels=0.0;FS=2.14;HaplotypeScore=5.315;MLEAC=1;MLEAF=0.5;MQ=42.0;MQ0=0;MQRankSum=-1.169;QD=16.44;ReadPosRankSum=-0.581	GT:AD:DP:GQ:PL	0/1:70,70:140:99:2330,0,2319
chrII	17149	.	C	T	1606.77	PASS	AC=1;AF=0.5;AN=2;BaseQRankSum=-0.584;DP=122;Dels=0.0;FS=0.0;HaplotypeScore=1.4679;MLEAC=1;MLEAF=0.5;MQ=41.77;MQ0=0;MQRankSum=1.312;QD=13.17;ReadPosRankSum=-1.219	GT:AD:DP:GQ:PL	0/1:69,53:122:99:1635,0,2324
chrII	19729	.	C	T	2395.77	PASS	AC=1;AF=0.5;AN=2;BaseQRankSum=0.844;DP=151;Dels=0.0;FS=11.37;HaplotypeScore=3.3716;MLEAC=1;MLEAF=0.5;MQ=41.9;MQ0=0;MQRankSum=-1.045;QD=15.87;ReadPosRankSum=-0.203	GT:AD:DP:GQ:PL	0/1:79,72:151:99:2424,0,2608
chrII	19830	.	T	C	2128.77	PASS	AC=1;AF=0.5;AN=2;BaseQRankSum=2.428;DP=148;Dels=0.0;FS=1.312;HaplotypeScore=3.5336;MLEAC=1;MLEAF=0.5;MQ=41.97;MQ0=0;MQRankSum=-0.064;QD=14.38;ReadPosRankSum=0.381	GT:AD:DP:GQ:PL	0/1:83,64:148:99:2157,0,2748
chrII	41346	.	A	G	2390.77	PASS	AC=1;AF=0.5;AN=2;BaseQRankSum=-0.944;DP=157;Dels=0.0;FS=0.591;HaplotypeScore=4.5215;MLEAC=1;MLEAF=0.5;MQ=42.0;MQ0=0;MQRankSum=-0.607;QD=15.23;ReadPosRankSum=2.249	GT:AD:DP:GQ:PL	0/1:83,74:157:99:2419,0,2799
chrII	43346	.	C	T	1614.77	PASS	AC=1;AF=0.5;AN=2;BaseQRankSum=1.062;DP=107;Dels=0.0;FS=12.975;HaplotypeScore=0.734;MLEAC=1;MLEAF=0.5;MQ=40.63;MQ0=0;MQRankSum=0.134;QD=15.09;ReadPosRankSum=2.196	GT:AD:DP:GQ:PL	0/1:53,54:107:99:1643,0,1533
chrII	56985	.	C	T	2294.77	PASS	AC=1;AF=0.5;AN=2;BaseQRankSum=1.921;DP=140;Dels=0.0;FS=5.04;HaplotypeScore=4.5909;MLEAC=1;MLEAF=0.5;MQ=42.0;MQ0=0;MQRankSum=1.504;QD=16.39;ReadPosRankSum=-1.078	GT:AD:DP:GQ:PL	0/1:67,71:138:99:2323,0,2178
chrII	87261	.	T	C	1887.77	PASS	AC=1;AF=0.5;AN=2;BaseQRankSum=0.412;DP=118;Dels=0.0;FS=6.045;HaplotypeScore=1.5774;MLEAC=1;MLEAF=0.5;MQ=42.0;MQ0=0;MQRankSum=0.308;QD=16.0;ReadPosRankSum=-1.426	GT:AD:DP:GQ:PL	0/1:57,60:117:99:1916,0,1833
chrII	90591	.	G	A	2381.77	PASS	AC=1;AF=0.5;AN=2;BaseQRankSum=-2.132;DP=154;Dels=0.0;FS=8.415;HaplotypeScore=8.4002;MLEAC=1;MLEAF=0.5;MQ=41.94;MQ0=0;MQRankSum=-0.849;QD=15.47;ReadPosRankSum=1.583	GT:AD:DP:GQ:PL	0/1:76,76:152:99:2410,0,2514
chrII	95345	.	G	A	1929.77	PASS	AC=1;AF=0.5;AN=2;BaseQRankSum=-0.345;DP=123;Dels=0.0;FS=0.0;HaplotypeScore=3.4799;MLEAC=1;MLEAF=0.5;MQ=42.0;MQ0=0;MQRankSum=0.951;QD=15.69;ReadPosRankSum=-0.417	GT:AD:DP:GQ:PL	0/1:61,60:121:99:1958,0,1993
chrII	98324	.	G	A	2485.77	PASS	AC=1;AF=0.5;AN=2;BaseQRankSum=-0.68;DP=138;Dels=0.0;FS=16.355;HaplotypeScore=1.8308;MLEAC=1;MLEAF=0.5;MQ=41.79;MQ0=0;MQRankSum=0.748;QD=18.01;ReadPosRankSum=0.633	GT:AD:DP:GQ:PL	0/1:63,75:138:99:2514,0,2006
chrII	101249	.	G	A	1907.77	PASS	AC=1;AF=0.5;AN=2;BaseQRankSum=0.369;DP=111;Dels=0.0;FS=0.0;HaplotypeScore=1.7333;MLEAC=1;MLEAF=0.5;MQ=42.0;MQ0=0;MQRankSum=1.602;QD=17.19;ReadPosRankSum=-1.454	GT:AD:DP:GQ:PL	0/1:54,57:111:99:1936,0,1793
chrII	105509	.	G	A	1853.77	PASS	AC=1;AF=0.5;AN=2;BaseQRankSum=2.599;DP=125;Dels=0.0;FS=8.462;HaplotypeScore=0.8321;MLEAC=1;MLEAF=0.5;MQ=41.98;MQ0=0;MQRankSum=0.643;QD=14.83;ReadPosRankSum=2.738	GT:AD:DP:GQ:PL	0/1:69,56:125:99:1882,0,2264
chrII	105634	.	T	C	2034.77	PASS	AC=1;AF=0.5;AN=2;BaseQRankSum=0.557;DP=136;Dels=0.0;FS=0.0;HaplotypeScore=0.0;MLEAC=1;MLEAF=0.5;MQ=42.0;MQ0=0;MQRankSum=-1.276;QD=14.96;ReadPosRankSum=-0.311	GT:AD:DP:GQ:PL	0/1:71,64:135:99:2063,0,2295
chrII	114419	.	G	A	2502.77	PASS	AC=1;AF=0.5;AN=2;BaseQRankSum=-1.154;DP=176;Dels=0.0;FS=0.561;HaplotypeScore=0.8667;MLEAC=1;MLEAF=0.5;MQ=42.0;MQ0=0;MQRankSum=-0.802;QD=14.22;ReadPosRankSum=0.587	GT:AD:DP:GQ:PL	0/1:99,77:176:99:2531,0,3402
chrII	127994	.	C	T	2558.77	PASS	AC=1;AF=0.5;AN=2;BaseQRankSum=2.616;DP=151;Dels=0.0;FS=2.048;HaplotypeScore=2.522;MLEAC=1;MLEAF=0.5;MQ=41.99;MQ0=0;MQRankSum=-1.249;QD=16.95;ReadPosRankSum=-0.084	GT:AD:DP:GQ:PL	0/1:73,78:151:99:2587,0,2280
chrII	131075	.	G	A	2112.77	PASS	AC=1;AF=0.5;AN=2;BaseQRankSum=-0.778;DP=126;Dels=0.0;FS=1.441;HaplotypeScore=1.9312;MLEAC=1;MLEAF=0.5;MQ=41.98;MQ0=0;MQRankSum=-0.124;QD=16.77;ReadPosRankSum=-0.198	GT:AD:DP:GQ:PL	0/1:62,64:126:99:2141,0,2041
chrII	136228	.	C	T	1250.77	PASS	AC=1;AF=0.5;AN=2;BaseQRankSum=-2.902;DP=123;Dels=0.0;FS=2.45;HaplotypeScore=1.7873;MLEAC=1;MLEAF=0.5;MQ=42.0;MQ0=0;MQRankSum=-0.816;QD=10.17;ReadPosRankSum=2.005	GT:AD:DP:GQ:PL	0/1:67,55:122:99:1279,0,2146
chrII	160079	.	A	G	1091.77	PASS	AC=1;AF=0.5;AN=2;BaseQRankSum=-0.032;DP=92;Dels=0.0;FS=8.566;HaplotypeScore=0.0;MLEAC=1;MLEAF=0.5;MQ=42.0;MQ0=0;MQRankSum=0.398;QD=11.87;ReadPosRankSum=0.653	GT:AD:DP:GQ:PL	0/1:55,37:92:99:1120,0,1838
chrII	161277	.	C	T	1429.77	PASS	AC=1;AF=0.5;AN=2;BaseQRankSum=0.296;DP=106;Dels=0.0;FS=1.582;HaplotypeScore=3.8231;MLEAC=1;MLEAF=0.5;MQ=42.0;MQ0=0;MQRankSum=-0.277;QD=13.49;ReadPosRankSum=0.838	GT:AD:DP:GQ:PL	0/1:60,46:106:99:1458,0,2004
chrII	161575	.	G	A	1885.77	PASS	AC=1;AF=0.5;AN=2;BaseQRankSum=1.248;DP=127;Dels=0.0;FS=4.34;HaplotypeScore=6.59;MLEAC=1;MLEAF=0.5;MQ=41.95;MQ0=0;MQRankSum=-1.409;QD=14.85;ReadPosRankSum=-0.54	GT:AD:DP:GQ:PL	0/1:66,60:126:99:1914,0,2119
chrII	164298	.	G	A	975.77	PASS	AC=1;AF=0.5;AN=2;BaseQRankSum=-2.909;DP=65;Dels=0.0;FS=0.0;HaplotypeScore=1.7046;MLEAC=1;MLEAF=0.5;MQ=41.78;MQ0=0;MQRankSum=-0.02;QD=15.01;ReadPosRankSum=1.031	GT:AD:DP:GQ:PL	0/1:31,34:65:99:1004,0,1033
chrII	190359	.	C	T	2488.77	PASS	AC=1;AF=0.5;AN=2;BaseQRankSum=0.742;DP=162;Dels=0.0;FS=2.786;HaplotypeScore=0.0;MLEAC=1;MLEAF=0.5;MQ=42.0;MQ0=0;MQRankSum=0.602;QD=15.36;ReadPosRankSum=-0.174	GT:AD:DP:GQ:PL	0/1:85,75:160:99:2517,0,2885
chrII	201298	.	C	T	2138.77	PASS	AC=1;AF=0.5;AN=2;BaseQRankSum=0.509;DP=140;Dels=0.0;FS=2.112;HaplotypeScore=0.0;MLEAC=1;MLEAF=0.5;MQ=42.0;MQ0=0;MQRankSum=0.78;QD=15.28;ReadPosRankSum=-0.909	GT:AD:DP:GQ:PL	0/1:73,67:140:99:2167,0,2386
chrII	213987	.	C	T	2280.77	PASS	AC=1;AF=0.5;AN=2;BaseQRankSum=0.519;DP=132;Dels=0.0;FS=0.0;HaplotypeScore=0.734;MLEAC=1;MLEAF=0.5;MQ=42.0;MQ0=0;MQRankSum=-1.171;QD=17.28;ReadPosRankSum=0.533	GT:AD:DP:GQ:PL	0/1:63,69:132:99:2309,0,2051
chrII	251612	.	C	T	110.77	PASS	AC=1;AF=0.5;AN=2;BaseQRankSum=-1.696;DP=51;Dels=0.0;FS=41.629;HaplotypeScore=3.2262;MLEAC=1;MLEAF=0.5;MQ=41.96;MQ0=0;MQRankSum=0.324;QD=2.17;ReadPosRankSum=-3.769	GT:AD:DP:GQ:PL	0/1:43,8:51:99:139,0,1470
chrII	277696	.	G	A	2496.77	PASS	AC=1;AF=0.5;AN=2;BaseQRankSum=-1.013;DP=153;Dels=0.0;FS=0.0;HaplotypeScore=1.5226;MLEAC=1;MLEAF=0.5;MQ=42.0;MQ0=0;MQRankSum=-1.965;QD=16.32;ReadPosRankSum=0.276	GT:AD:DP:GQ:PL	0/1:75,78:153:99:2525,0,2397
chrII	279776	.	G	A	1868.77	PASS	AC=1;AF=0.5;AN=2;BaseQRankSum=-0.869;DP=105;Dels=0.0;FS=1.582;HaplotypeScore=0.0;MLEAC=1;MLEAF=0.5;MQ=42.0;MQ0=0;MQRankSum=0.197;QD=17.8;ReadPosRankSum=-1.973	GT:AD:DP:GQ:PL	0/1:46,59:105:99:1897,0,1486
chrII	280672	.	G	A	2532.77	PASS	AC=1;AF=0.5;AN=2;BaseQRankSum=-1.072;DP=144;Dels=0.0;FS=15.357;HaplotypeScore=1.7608;MLEAC=1;MLEAF=0.5;MQ=42.0;MQ0=0;MQRankSum=0.028;QD=17.59;ReadPosRankSum=0.827	GT:AD:DP:GQ:PL	0/1:65,79:144:99:2561,0,2150
chrII	285750	.	G	A	2494.77	PASS	AC=1;AF=0.5;AN=2;BaseQRankSum=0.359;DP=149;Dels=0.0;FS=0.613;HaplotypeScore=0.0;MLEAC=1;MLEAF=0.5;MQ=42.0;MQ0=0;MQRankSum=0.165;QD=16.74;ReadPosRankSum=-0.628	GT:AD:DP:GQ:PL	0/1:75,74:149:99:2523,0,2505
chrII	296850	.	G	A	2458.77	PASS	AC=1;AF=0.5;AN=2;BaseQRankSum=-1.194;DP=147;Dels=0.0;FS=2.896;HaplotypeScore=6.9223;MLEAC=1;MLEAF=0.5;MQ=41.99;MQ0=0;MQRankSum=1.394;QD=16.73;ReadPosRankSum=-0.877	GT:AD:DP:GQ:PL	0/1:71,75:147:99:2487,0,2399
chrII	297488	.	C	T	1846.77	PASS	AC=1;AF=0.5;AN=2;BaseQRankSum=1.295;DP=113;Dels=0.0;FS=5.91;HaplotypeScore=0.0;MLEAC=1;MLEAF=0.5;MQ=42.0;MQ0=0;MQRankSum=0.663;QD=16.34;ReadPosRankSum=0.325	GT:AD:DP:GQ:PL	0/1:58,55:113:99:1875,0,1942
chrII	313203	.	C	T	1758.77	PASS	AC=1;AF=0.5;AN=2;BaseQRankSum=-1.761;DP=108;Dels=0.0;FS=3.613;HaplotypeScore=0.7887;MLEAC=1;MLEAF=0.5;MQ=42.0;MQ0=0;MQRankSum=-0.115;QD=16.28;ReadPosRankSum=-0.863	GT:AD:DP:GQ:PL	0/1:52,55:107:99:1787,0,1737
chrII	362281	.	C	T	2692.77	PASS	AC=1;AF=0.5;AN=2;BaseQRankSum=-1.303;DP=174;Dels=0.0;FS=1.284;HaplotypeScore=4.5367;MLEAC=1;MLEAF=0.5;MQ=42.0;MQ0=0;MQRankSum=0.416;QD=15.48;ReadPosRankSum=-0.371	GT:AD:DP:GQ:PL	0/1:93,81:174:99:2721,0,3173
chrII	378509	.	C	T	1715.77	PASS	AC=1;AF=0.5;AN=2;BaseQRankSum=0.221;DP=107;Dels=0.0;FS=4.938;HaplotypeScore=1.7621;MLEAC=1;MLEAF=0.5;MQ=41.98;MQ0=0;MQRankSum=0.284;QD=16.04;ReadPosRankSum=-0.051	GT:AD:DP:GQ:PL	0/1:53,53:106:99:1744,0,1751
chrII	380398	.	G	A	2039.77	PASS	AC=1;AF=0.5;AN=2;BaseQRankSum=0.241;DP=135;Dels=0.0;FS=18.33;HaplotypeScore=0.9734;MLEAC=1;MLEAF=0.5;MQ=41.9;MQ0=0;MQRankSum=-0.419;QD=15.11;ReadPosRankSum=-0.718	GT:AD:DP:GQ:PL	0/1:71,63:134:99:2068,0,2267
chrII	381649	.	C	T	2255.77	PASS	AC=1;AF=0.5;AN=2;BaseQRankSum=-1.001;DP=150;Dels=0.0;FS=8.588;HaplotypeScore=2.9995;MLEAC=1;MLEAF=0.5;MQ=41.99;MQ0=0;MQRankSum=0.632;QD=15.04;ReadPosRankSum=0.226	GT:AD:DP:GQ:PL	0/1:79,71:150:99:2284,0,2720
chrII	383733	.	G	A	3002.77	PASS	AC=1;AF=0.5;AN=2;BaseQRankSum=2.51;DP=166;Dels=0.0;FS=0.573;HaplotypeScore=0.0;MLEAC=1;MLEAF=0.5;MQ=42.0;MQ0=0;MQRankSum=0.98;QD=18.09;ReadPosRankSum=0.115	GT:AD:DP:GQ:PL	0/1:76,90:166:99:3031,0,2358
chrII	384660	.	G	A	2249.77	PASS	AC=1;AF=0.5;AN=2;BaseQRankSum=0.64;DP=135;Dels=0.0;FS=0.0;HaplotypeScore=3.584;MLEAC=1;MLEAF=0.5;MQ=42.0;MQ0=0;MQRankSum=-0.667;QD=16.66;ReadPosRankSum=-0.473	GT:AD:DP:GQ:PL	0/1:68,67:135:99:2278,0,2260
chrII	385680	.	G	A	2581.77	PASS	AC=1;AF=0.5;AN=2;BaseQRankSum=-0.471;DP=151;Dels=0.0;FS=2.944;HaplotypeScore=8.0365;MLEAC=1;MLEAF=0.5;MQ=42.0;MQ0=0;MQRankSum=0.203;QD=17.1;ReadPosRankSum=0.404	GT:AD:DP:GQ:PL	0/1:72,79:151:99:2610,0,2431
chrII	394441	.	C	T	2605.77	PASS	AC=1;AF=0.5;AN=2;BaseQRankSum=-0.208;DP=170;Dels=0.0;FS=13.275;HaplotypeScore=2.6837;MLEAC=1;MLEAF=0.5;MQ=41.99;MQ0=0;MQRankSum=0.551;QD=15.33;ReadPosRankSum=-0.08	GT:AD:DP:GQ:PL	0/1:90,80:170:99:2634,0,3086
chrII	394829	.	G	A	2248.77	PASS	AC=1;AF=0.5;AN=2;BaseQRankSum=0.275;DP=154;Dels=0.0;FS=9.858;HaplotypeScore=0.7887;MLEAC=1;MLEAF=0.5;MQ=41.9;MQ0=0;MQRankSum=0.179;QD=14.6;ReadPosRankSum=-0.852	GT:AD:DP:GQ:PL	0/1:82,70:152:99:2277,0,2729
chrII	401571	.	C	T	2404.77	PASS	AC=1;AF=0.5;AN=2;BaseQRankSum=0.685;DP=139;Dels=0.0;FS=0.631;HaplotypeScore=1.9824;MLEAC=1;MLEAF=0.5;MQ=42.0;MQ0=0;MQRankSum=0.731;QD=17.3;ReadPosRankSum=-1.587	GT:AD:DP:GQ:PL	0/1:67,72:139:99:2433,0,2183
chrII	433333	.	G	A	2807.77	PASS	AC=1;AF=0.5;AN=2;BaseQRankSum=1.787;DP=156;Dels=0.0;FS=0.0;HaplotypeScore=7.9205;MLEAC=1;MLEAF=0.5;MQ=41.99;MQ0=0;MQRankSum=-0.313;QD=18.0;ReadPosRankSum=1.012	GT:AD:DP:GQ:PL	0/1:73,83:156:99:2836,0,2301
chrII	436287	.	A	G	2892.77	PASS	AC=1;AF=0.5;AN=2;BaseQRankSum=1.123;DP=159;Dels=0.0;FS=0.0;HaplotypeScore=7.9845;MLEAC=1;MLEAF=0.5;MQ=42.0;MQ0=0;MQRankSum=-0.157;QD=18.19;ReadPosRankSum=-0.391	GT:AD:DP:GQ:PL	0/1:69,88:158:99:2921,0,2098
chrII	441303	.	G	A	1835.77	PASS	AC=1;AF=0.5;AN=2;BaseQRankSum=-0.694;DP=147;Dels=0.0;FS=0.0;HaplotypeScore=1.8245;MLEAC=1;MLEAF=0.5;MQ=41.97;MQ0=0;MQRankSum=0.411;QD=12.49;ReadPosRankSum=-0.081	GT:AD:DP:GQ:PL	0/1:90,57:147:99:1864,0,3136
chrII	442788	.	G	A	2227.77	PASS	AC=1;AF=0.5;AN=2;BaseQRankSum=0.03;DP=146;Dels=0.0;FS=7.395;HaplotypeScore=1.7319;MLEAC=1;MLEAF=0.5;MQ=42.0;MQ0=0;MQRankSum=0.322;QD=15.26;ReadPosRankSum=0.488	GT:AD:DP:GQ:PL	0/1:74,71:146:99:2256,0,2404
chrII	449785	.	G	A	2199.77	PASS	AC=1;AF=0.5;AN=2;BaseQRankSum=0.119;DP=123;Dels=0.0;FS=2.323;HaplotypeScore=0.0;MLEAC=1;MLEAF=0.5;MQ=41.98;MQ0=0;MQRankSum=-0.536;QD=17.88;ReadPosRankSum=-0.368	GT:AD:DP:GQ:PL	0/1:56,67:123:99:2228,0,1847
chrII	451024	.	G	A	2234.77	PASS	AC=1;AF=0.5;AN=2;BaseQRankSum=2.847;DP=141;Dels=0.0;FS=7.567;HaplotypeScore=1.7552;MLEAC=1;MLEAF=0.5;MQ=42.0;MQ0=0;MQRankSum=-1.421;QD=15.85;ReadPosRankSum=-0.367	GT:AD:DP:GQ:PL	0/1:71,69:140:99:2263,0,2343
chrII	452194	.	C	T	1451.77	PASS	AC=1;AF=0.5;AN=2;BaseQRankSum=-0.041;DP=107;Dels=0.0;FS=6.085;HaplotypeScore=0.9332;MLEAC=1;MLEAF=0.5;MQ=42.0;MQ0=0;MQRankSum=1.309;QD=13.57;ReadPosRankSum=0.254	GT:AD:DP:GQ:PL	0/1:60,47:107:99:1480,0,1969
chrII	452727	.	G	A	2142.77	PASS	AC=1;AF=0.5;AN=2;BaseQRankSum=-2.216;DP=135;Dels=0.0;FS=5.173;HaplotypeScore=0.0;MLEAC=1;MLEAF=0.5;MQ=42.0;MQ0=0;MQRankSum=-0.002;QD=15.87;ReadPosRankSum=-0.183	GT:AD:DP:GQ:PL	0/1:66,69:135:99:2171,0,2217
chrII	457120	.	C	T	1928.77	PASS	AC=1;AF=0.5;AN=2;BaseQRankSum=-0.082;DP=109;Dels=0.0;FS=0.0;HaplotypeScore=0.5784;MLEAC=1;MLEAF=0.5;MQ=42.0;MQ0=0;MQRankSum=0.101;QD=17.7;ReadPosRankSum=1.148	GT:AD:DP:GQ:PL	0/1:49,60:109:99:1957,0,1588
chrII	464545	.	C	T	1856.77	PASS	AC=1;AF=0.5;AN=2;BaseQRankSum=0.74;DP=124;Dels=0.0;FS=0.0;HaplotypeScore=2.6996;MLEAC=1;MLEAF=0.5;MQ=40.22;MQ0=0;MQRankSum=1.584;QD=14.97;ReadPosRankSum=-1.414	GT:AD:DP:GQ:PL	0/1:63,61:124:99:1885,0,2026
chrII	465525	.	A	G	2351.77	PASS	AC=1;AF=0.5;AN=2;BaseQRankSum=0.544;DP=147;Dels=0.0;FS=0.0;HaplotypeScore=1.9997;MLEAC=1;MLEAF=0.5;MQ=41.96;MQ0=0;MQRankSum=-1.025;QD=16.0;ReadPosRankSum=0.045	GT:AD:DP:GQ:PL	0/1:75,72:147:99:2380,0,2501
chrII	467895	.	G	A	2016.77	PASS	AC=1;AF=0.5;AN=2;BaseQRankSum=1.067;DP=107;Dels=0.0;FS=2.524;HaplotypeScore=2.5142;MLEAC=1;MLEAF=0.5;MQ=42.0;MQ0=0;MQRankSum=-2.359;QD=18.85;ReadPosRankSum=-0.058	GT:AD:DP:GQ:PL	0/1:45,61:106:99:2045,0,1369
chrII	472529	.	C	T	2450.77	PASS	AC=1;AF=0.5;AN=2;BaseQRankSum=-0.236;DP=151;Dels=0.0;FS=12.833;HaplotypeScore=0.734;MLEAC=1;MLEAF=0.5;MQ=42.0;MQ0=0;MQRankSum=-0.571;QD=16.23;ReadPosRankSum=0.735	GT:AD:DP:GQ:PL	0/1:77,74:151:99:2479,0,2594
chrII	474255	.	C	T	2822.77	PASS	AC=1;AF=0.5;AN=2;BaseQRankSum=2.173;DP=136;Dels=0.0;FS=4.534;HaplotypeScore=3.4941;MLEAC=1;MLEAF=0.5;MQ=42.0;MQ0=0;MQRankSum=0.186;QD=20.76;ReadPosRankSum=-0.306	GT:AD:DP:GQ:PL	0/1:55,81:136:99:2851,0,1772
chrII	477560	.	A	G	2170.77	PASS	AC=1;AF=0.5;AN=2;BaseQRankSum=0.465;DP=136;Dels=0.0;FS=2.174;HaplotypeScore=7.4499;MLEAC=1;MLEAF=0.5;MQ=41.97;MQ0=0;MQRankSum=1.266;QD=15.96;ReadPosRankSum=0.253	GT:AD:DP:GQ:PL	0/1:65,70:135:99:2199,0,2071
chrII	480050	.	C	T	2060.77	PASS	AC=1;AF=0.5;AN=2;BaseQRankSum=0.926;DP=150;Dels=0.0;FS=11.441;HaplotypeScore=1.8633;MLEAC=1;MLEAF=0.5;MQ=41.9;MQ0=0;MQRankSum=0.458;QD=13.74;ReadPosRankSum=0.082	GT:AD:DP:GQ:PL	0/1:85,64:149:99:2089,0,2936
chrII	508309	.	G	A	2436.77	PASS	AC=1;AF=0.5;AN=2;BaseQRankSum=0.911;DP=132;Dels=0.0;FS=8.273;HaplotypeScore=0.8321;MLEAC=1;MLEAF=0.5;MQ=41.89;MQ0=0;MQRankSum=-0.697;QD=18.46;ReadPosRankSum=0.141	GT:AD:DP:GQ:PL	0/1:58,73:132:99:2465,0,1829
chrII	511297	.	G	A	1872.77	PASS	AC=1;AF=0.5;AN=2;BaseQRankSum=-2.556;DP=142;Dels=0.0;FS=8.885;HaplotypeScore=0.9789;MLEAC=1;MLEAF=0.5;MQ=42.0;MQ0=0;MQRankSum=-0.212;QD=13.19;ReadPosRankSum=-1.911	GT:AD:DP:GQ:PL	0/1:80,62:142:99:1901,0,2692
chrII	514767	.	T	C	2255.77	PASS	AC=1;AF=0.5;AN=2;BaseQRankSum=-0.138;DP=129;Dels=0.0;FS=9.613;HaplotypeScore=1.8455;MLEAC=1;MLEAF=0.5;MQ=41.89;MQ0=0;MQRankSum=-0.038;QD=17.49;ReadPosRankSum=0.62	GT:AD:DP:GQ:PL	0/1:61,67:128:99:2284,0,2019
chrII	547186	.	G	A	1937.77	PASS	AC=1;AF=0.5;AN=2;BaseQRankSum=-0.613;DP=140;Dels=0.0;FS=1.355;HaplotypeScore=0.9734;MLEAC=1;MLEAF=0.5;MQ=42.0;MQ0=0;MQRankSum=-1.326;QD=13.84;ReadPosRankSum=-1.814	GT:AD:DP:GQ:PL	0/1:78,61:139:99:1966,0,2693
chrII	551518	.	C	T	2266.77	PASS	AC=1;AF=0.5;AN=2;BaseQRankSum=-0.546;DP=142;Dels=0.0;FS=10.418;HaplotypeScore=0.7887;MLEAC=1;MLEAF=0.5;MQ=42.0;MQ0=0;MQRankSum=-0.876;QD=15.96;ReadPosRankSum=-1.4	GT:AD:DP:GQ:PL	0/1:71,70:141:99:2295,0,2363
chrII	551837	.	C	T	1759.77	PASS	AC=1;AF=0.5;AN=2;BaseQRankSum=-0.045;DP=119;Dels=0.0;FS=8.414;HaplotypeScore=5.1844;MLEAC=1;MLEAF=0.5;MQ=42.0;MQ0=0;MQRankSum=-0.61;QD=14.79;ReadPosRankSum=0.381	GT:AD:DP:GQ:PL	0/1:63,56:119:99:1788,0,2114
chrII	556403	.	T	C	2255.77	PASS	AC=1;AF=0.5;AN=2;BaseQRankSum=0.126;DP=148;Dels=0.0;FS=0.0;HaplotypeScore=0.0;MLEAC=1;MLEAF=0.5;MQ=41.99;MQ0=0;MQRankSum=-0.177;QD=15.24;ReadPosRankSum=-0.791	GT:AD:DP:GQ:PL	0/1:79,68:147:99:2284,0,2704
chrII	562812	.	G	A	2751.77	PASS	AC=1;AF=0.5;AN=2;BaseQRankSum=0.337;DP=156;Dels=0.0;FS=3.848;HaplotypeScore=1.5774;MLEAC=1;MLEAF=0.5;MQ=41.97;MQ0=0;MQRankSum=-0.913;QD=17.64;ReadPosRankSum=0.643	GT:AD:DP:GQ:PL	0/1:73,83:156:99:2780,0,2372
chrII	565273	.	C	T	1815.77	PASS	AC=1;AF=0.5;AN=2;BaseQRankSum=-1.009;DP=125;Dels=0.0;FS=0.674;HaplotypeScore=2.4101;MLEAC=1;MLEAF=0.5;MQ=41.98;MQ0=0;MQRankSum=-0.193;QD=14.53;ReadPosRankSum=0.308	GT:AD:DP:GQ:PL	0/1:66,58:125:99:1844,0,2232
chrII	570834	.	G	A	2242.77	PASS	AC=1;AF=0.5;AN=2;BaseQRankSum=0.886;DP=151;Dels=0.0;FS=5.996;HaplotypeScore=1.7552;MLEAC=1;MLEAF=0.5;MQ=42.0;MQ0=0;MQRankSum=0.468;QD=14.85;ReadPosRankSum=0.954	GT:AD:DP:GQ:PL	0/1:81,69:151:99:2271,0,2703
chrII	574086	.	C	T	2182.77	PASS	AC=1;AF=0.5;AN=2;BaseQRankSum=1.791;DP=130;Dels=0.0;FS=3.127;HaplotypeScore=2.8494;MLEAC=1;MLEAF=0.5;MQ=41.89;MQ0=0;MQRankSum=0.552;QD=16.79;ReadPosRankSum=0.929	GT:AD:DP:GQ:PL	0/1:64,66:130:99:2211,0,2093
chrII	585681	.	G	A	1570.77	PASS	AC=1;AF=0.5;AN=2;BaseQRankSum=-1.052;DP=88;Dels=0.0;FS=10.647;HaplotypeScore=1.9774;MLEAC=1;MLEAF=0.5;MQ=42.0;MQ0=0;MQRankSum=1.68;QD=17.85;ReadPosRankSum=-0.473	GT:AD:DP:GQ:PL	0/1:40,48:88:99:1599,0,1299
chrII	586280	.	G	A	2624.77	PASS	AC=1;AF=0.5;AN=2;BaseQRankSum=-1.331;DP=138;Dels=0.0;FS=0.642;HaplotypeScore=10.1111;MLEAC=1;MLEAF=0.5;MQ=41.9;MQ0=0;MQRankSum=0.504;QD=19.02;ReadPosRankSum=-0.799	GT:AD:DP:GQ:PL	0/1:58,78:138:99:2653,0,1821
chrII	604016	.	C	T	2347.77	PASS	AC=1;AF=0.5;AN=2;BaseQRankSum=1.617;DP=143;Dels=0.0;FS=0.625;HaplotypeScore=5.5999;MLEAC=1;MLEAF=0.5;MQ=41.97;MQ0=0;MQRankSum=-2.304;QD=16.42;ReadPosRankSum=0.959	GT:AD:DP:GQ:PL	0/1:73,70:143:99:2376,0,2429
chrII	612593	.	G	A	2736.77	PASS	AC=1;AF=0.5;AN=2;BaseQRankSum=-1.839;DP=164;Dels=0.0;FS=2.803;HaplotypeScore=0.8667;MLEAC=1;MLEAF=0.5;MQ=42.0;MQ0=0;MQRankSum=-0.109;QD=16.69;ReadPosRankSum=0.02	GT:AD:DP:GQ:PL	0/1:81,83:164:99:2765,0,2726
chrII	614712	.	G	A	1851.77	PASS	AC=1;AF=0.5;AN=2;BaseQRankSum=-0.242;DP=103;Dels=0.0;FS=0.731;HaplotypeScore=0.0;MLEAC=1;MLEAF=0.5;MQ=42.0;MQ0=0;MQRankSum=1.804;QD=17.98;ReadPosRankSum=-0.036	GT:AD:DP:GQ:PL	0/1:47,56:103:99:1880,0,1535
chrII	629037	.	T	C	1881.77	PASS	AC=1;AF=0.5;AN=2;BaseQRankSum=-1.079;DP=125;Dels=0.0;FS=1.445;HaplotypeScore=1.7987;MLEAC=1;MLEAF=0.5;MQ=42.0;MQ0=0;MQRankSum=-1.274;QD=15.05;ReadPosRankSum=0.028	GT:AD:DP:GQ:PL	0/1:66,58:124:99:1910,0,2231
chrII	629174	.	A	G	2113.77	PASS	AC=1;AF=0.5;AN=2;BaseQRankSum=1.812;DP=118;Dels=0.0;FS=0.0;HaplotypeScore=2.3204;MLEAC=1;MLEAF=0.5;MQ=42.0;MQ0=0;MQRankSum=-0.451;QD=17.91;ReadPosRankSum=1.996	GT:AD:DP:GQ:PL	0/1:54,64:118:99:2142,0,1663
chrII	649862	.	G	A	2381.77	PASS	AC=1;AF=0.5;AN=2;BaseQRankSum=1.504;DP=144;Dels=0.0;FS=1.325;HaplotypeScore=1.7987;MLEAC=1;MLEAF=0.5;MQ=42.0;MQ0=0;MQRankSum=1.205;QD=16.54;ReadPosRankSum=1.052	GT:AD:DP:GQ:PL	0/1:72,71:143:99:2410,0,2302
chrII	659966	.	G	A	2306.77	PASS	AC=1;AF=0.5;AN=2;BaseQRankSum=0.207;DP=137;Dels=0.0;FS=0.0;HaplotypeScore=3.3326;MLEAC=1;MLEAF=0.5;MQ=41.96;MQ0=0;MQRankSum=1.892;QD=16.84;ReadPosRankSum=0.194	GT:AD:DP:GQ:PL	0/1:66,70:137:99:2335,0,2137
chrII	663878	.	A	G	1851.77	PASS	AC=1;AF=0.5;AN=2;BaseQRankSum=0.628;DP=129;Dels=0.0;FS=4.568;HaplotypeScore=3.6885;MLEAC=1;MLEAF=0.5;MQ=41.98;MQ0=0;MQRankSum=0.509;QD=14.35;ReadPosRankSum=-1.0	GT:AD:DP:GQ:PL	0/1:68,60:128:99:1880,0,2091
chrII	669107	.	G	A	1486.77	PASS	AC=1;AF=0.5;AN=2;BaseQRankSum=-2.64;DP=120;Dels=0.0;FS=4.435;HaplotypeScore=0.7887;MLEAC=1;MLEAF=0.5;MQ=41.98;MQ0=0;MQRankSum=-0.564;QD=12.39;ReadPosRankSum=0.696	GT:AD:DP:GQ:PL	0/1:68,52:120:99:1515,0,2317
chrII	672992	.	C	T	1846.77	PASS	AC=1;AF=0.5;AN=2;BaseQRankSum=0.358;DP=126;Dels=0.0;FS=5.541;HaplotypeScore=1.6553;MLEAC=1;MLEAF=0.5;MQ=42.0;MQ0=0;MQRankSum=-0.093;QD=14.66;ReadPosRankSum=0.73	GT:AD:DP:GQ:PL	0/1:69,57:126:99:1875,0,2257
chrII	673283	.	C	T	1650.77	PASS	AC=1;AF=0.5;AN=2;BaseQRankSum=0.259;DP=121;Dels=0.0;FS=3.357;HaplotypeScore=1.7621;MLEAC=1;MLEAF=0.5;MQ=42.0;MQ0=0;MQRankSum=0.556;QD=13.64;ReadPosRankSum=0.844	GT:AD:DP:GQ:PL	0/1:68,53:121:99:1679,0,2252
chrII	677023	.	G	A	2271.77	PASS	AC=1;AF=0.5;AN=2;BaseQRankSum=1.396;DP=146;Dels=0.0;FS=7.415;HaplotypeScore=1.6828;MLEAC=1;MLEAF=0.5;MQ=41.97;MQ0=0;MQRankSum=-1.447;QD=15.56;ReadPosRankSum=-1.55	GT:AD:DP:GQ:PL	0/1:76,69:145:99:2300,0,2565
chrII	678162	.	C	T	2307.77	PASS	AC=1;AF=0.5;AN=2;BaseQRankSum=0.326;DP=154;Dels=0.0;FS=0.0;HaplotypeScore=1.79;MLEAC=1;MLEAF=0.5;MQ=41.89;MQ0=0;MQRankSum=-0.547;QD=14.99;ReadPosRankSum=0.279	GT:AD:DP:GQ:PL	0/1:83,71:154:99:2336,0,2776
chrII	679491	.	G	A	2320.77	PASS	AC=1;AF=0.5;AN=2;BaseQRankSum=-0.278;DP=130;Dels=0.0;FS=4.168;HaplotypeScore=7.7685;MLEAC=1;MLEAF=0.5;MQ=41.89;MQ0=0;MQRankSum=0.768;QD=17.85;ReadPosRankSum=-1.791	GT:AD:DP:GQ:PL	0/1:60,70:130:99:2349,0,1993
chrII	683801	.	G	A	2525.77	PASS	AC=1;AF=0.5;AN=2;BaseQRankSum=-0.654;DP=153;Dels=0.0;FS=2.906;HaplotypeScore=2.444;MLEAC=1;MLEAF=0.5;MQ=42.0;MQ0=0;MQRankSum=0.219;QD=16.51;ReadPosRankSum=0.256	GT:AD:DP:GQ:PL	0/1:76,76:152:99:2554,0,2559
chrII	697809	.	G	A	2068.77	PASS	AC=1;AF=0.5;AN=2;BaseQRankSum=1.229;DP=146;Dels=0.0;FS=0.0;HaplotypeScore=0.0;MLEAC=1;MLEAF=0.5;MQ=41.91;MQ0=0;MQRankSum=-0.269;QD=14.17;ReadPosRankSum=-0.033	GT:AD:DP:GQ:PL	0/1:80,66:146:99:2097,0,2640
chrII	699284	.	A	G	1605.77	PASS	AC=1;AF=0.5;AN=2;BaseQRankSum=-0.615;DP=121;Dels=0.0;FS=3.304;HaplotypeScore=2.5953;MLEAC=1;MLEAF=0.5;MQ=42.0;MQ0=0;MQRankSum=1.029;QD=13.27;ReadPosRankSum=-0.568	GT:AD:DP:GQ:PL	0/1:69,52:121:99:1634,0,2338
chrII	699575	.	C	T	2105.77	PASS	AC=1;AF=0.5;AN=2;BaseQRankSum=-0.728;DP=133;Dels=0.0;FS=3.138;HaplotypeScore=0.9665;MLEAC=1;MLEAF=0.5;MQ=41.89;MQ0=0;MQRankSum=0.032;QD=15.83;ReadPosRankSum=0.537	GT:AD:DP:GQ:PL	0/1:67,65:132:99:2134,0,2259
chrII	715274	.	G	A	1904.77	PASS	AC=1;AF=0.5;AN=2;BaseQRankSum=0.802;DP=140;Dels=0.0;FS=9.862;HaplotypeScore=3.532;MLEAC=1;MLEAF=0.5;MQ=41.9;MQ0=0;MQRankSum=-1.874;QD=13.61;ReadPosRankSum=-1.152	GT:AD:DP:GQ:PL	0/1:81,59:140:99:1933,0,2645
chrII	717674	.	C	T	1892.77	PASS	AC=1;AF=0.5;AN=2;BaseQRankSum=1.932;DP=118;Dels=0.0;FS=3.366;HaplotypeScore=0.0;MLEAC=1;MLEAF=0.5;MQ=42.0;MQ0=0;MQRankSum=0.288;QD=16.04;ReadPosRankSum=-0.202	GT:AD:DP:GQ:PL	0/1:62,56:118:99:1921,0,2119
chrII	725022	.	G	A	2129.77	PASS	AC=1;AF=0.5;AN=2;BaseQRankSum=1.129;DP=130;Dels=0.0;FS=5.308;HaplotypeScore=0.9665;MLEAC=1;MLEAF=0.5;MQ=42.0;MQ0=0;MQRankSum=-0.477;QD=16.38;ReadPosRankSum=-0.78	GT:AD:DP:GQ:PL	0/1:64,66:130:99:2158,0,2076
chrII	727831	.	G	A	2436.77	PASS	AC=1;AF=0.5;AN=2;BaseQRankSum=-0.823;DP=150;Dels=0.0;FS=0.0;HaplotypeScore=1.6208;MLEAC=1;MLEAF=0.5;MQ=42.0;MQ0=0;MQRankSum=-1.064;QD=16.25;ReadPosRankSum=-0.259	GT:AD:DP:GQ:PL	0/1:73,77:150:99:2465,0,2403
chrII	728950	.	G	A	1554.77	PASS	AC=1;AF=0.5;AN=2;BaseQRankSum=0.046;DP=114;Dels=0.0;FS=0.699;HaplotypeScore=0.0;MLEAC=1;MLEAF=0.5;MQ=42.0;MQ0=0;MQRankSum=-0.149;QD=13.64;ReadPosRankSum=-1.294	GT:AD:DP:GQ:PL	0/1:65,49:114:99:1583,0,2212
chrII	733332	.	C	T	2129.77	PASS	AC=1;AF=0.5;AN=2;BaseQRankSum=1.617;DP=109;Dels=0.0;FS=2.513;HaplotypeScore=3.7557;MLEAC=1;MLEAF=0.5;MQ=41.98;MQ0=0;MQRankSum=0.739;QD=19.54;ReadPosRankSum=0.948	GT:AD:DP:GQ:PL	0/1:46,63:109:99:2158,0,1455
chrII	737926	.	C	T	2363.77	PASS	AC=1;AF=0.5;AN=2;BaseQRankSum=0.619;DP=101;Dels=0.0;FS=5.537;HaplotypeScore=2.366;MLEAC=1;MLEAF=0.5;MQ=41.98;MQ0=0;MQRankSum=0.619;QD=23.4;ReadPosRankSum=1.662	GT:AD:DP:GQ:PL	0/1:33,68:101:99:2392,0,1009
chrII	741080	.	C	T	2354.77	PASS	AC=1;AF=0.5;AN=2;BaseQRankSum=-1.548;DP=140;Dels=0.0;FS=13.807;HaplotypeScore=0.8321;MLEAC=1;MLEAF=0.5;MQ=41.99;MQ0=0;MQRankSum=0.709;QD=16.82;ReadPosRankSum=-0.221	GT:AD:DP:GQ:PL	0/1:67,73:140:99:2383,0,2218
chrII	746751	.	C	T	2879.77	PASS	AC=1;AF=0.5;AN=2;BaseQRankSum=-1.964;DP=178;Dels=0.0;FS=6.488;HaplotypeScore=1.7465;MLEAC=1;MLEAF=0.5;MQ=42.0;MQ0=0;MQRankSum=-0.82;QD=16.18;ReadPosRankSum=-1.321	GT:AD:DP:GQ:PL	0/1:89,89:178:99:2908,0,3040
chrII	748956	.	T	C	1907.77	PASS	AC=1;AF=0.5;AN=2;BaseQRankSum=0.447;DP=126;Dels=0.0;FS=3.321;HaplotypeScore=0.0;MLEAC=1;MLEAF=0.5;MQ=41.98;MQ0=0;MQRankSum=-3.545;QD=15.14;ReadPosRankSum=0.725	GT:AD:DP:GQ:PL	0/1:64,62:126:99:1936,0,2134
chrII	750453	.	T	C	2336.77	PASS	AC=1;AF=0.5;AN=2;BaseQRankSum=1.397;DP=137;Dels=0.0;FS=10.671;HaplotypeScore=1.8401;MLEAC=1;MLEAF=0.5;MQ=41.89;MQ0=0;MQRankSum=1.634;QD=17.06;ReadPosRankSum=1.991	GT:AD:DP:GQ:PL	0/1:68,69:137:99:2365,0,2203
chrII	754089	.	C	T	2574.77	PASS	AC=1;AF=0.5;AN=2;BaseQRankSum=-1.135;DP=142;Dels=0.0;FS=6.293;HaplotypeScore=0.0;MLEAC=1;MLEAF=0.5;MQ=42.0;MQ0=0;MQRankSum=-0.002;QD=18.13;ReadPosRankSum=-0.219	GT:AD:DP:GQ:PL	0/1:66,76:142:99:2603,0,2154
chrII	756530	.	C	T	1823.77	PASS	AC=1;AF=0.5;AN=2;BaseQRankSum=0.73;DP=137;Dels=0.0;FS=6.474;HaplotypeScore=4.3727;MLEAC=1;MLEAF=0.5;MQ=42.0;MQ0=0;MQRankSum=-1.013;QD=13.31;ReadPosRankSum=0.028	GT:AD:DP:GQ:PL	0/1:79,58:137:99:1852,0,2675
chrII	758370	.	G	A	2227.77	PASS	AC=1;AF=0.5;AN=2;BaseQRankSum=2.059;DP=150;Dels=0.0;FS=8.582;HaplotypeScore=0.0;MLEAC=1;MLEAF=0.5;MQ=42.0;MQ0=0;MQRankSum=-0.357;QD=14.85;ReadPosRankSum=1.818	GT:AD:DP:GQ:PL	0/1:82,68:150:99:2256,0,2821
chrII	759554	.	C	T	2684.77	PASS	AC=1;AF=0.5;AN=2;BaseQRankSum=-1.439;DP=161;Dels=0.0;FS=2.783;HaplotypeScore=0.8321;MLEAC=1;MLEAF=0.5;MQ=41.99;MQ0=0;MQRankSum=1.0;QD=16.68;ReadPosRankSum=-1.047	GT:AD:DP:GQ:PL	0/1:78,83:161:99:2713,0,2543
chrII	762843	.	G	A	1964.77	PASS	AC=1;AF=0.5;AN=2;BaseQRankSum=0.56;DP=114;Dels=0.0;FS=4.64;HaplotypeScore=0.734;MLEAC=1;MLEAF=0.5;MQ=41.93;MQ0=0;MQRankSum=-1.831;QD=17.23;ReadPosRankSum=1.256	GT:AD:DP:GQ:PL	0/1:54,59:114:99:1993,0,1744
chrII	768325	.	G	A	2102.77	PASS	AC=1;AF=0.5;AN=2;BaseQRankSum=0.318;DP=147;Dels=0.0;FS=15.528;HaplotypeScore=2.4413;MLEAC=1;MLEAF=0.5;MQ=41.97;MQ0=0;MQRankSum=-0.071;QD=14.3;ReadPosRankSum=-1.512	GT:AD:DP:GQ:PL	0/1:79,67:146:99:2131,0,2567
chrII	781715	.	G	A	2875.77	PASS	AC=1;AF=0.5;AN=2;BaseQRankSum=1.168;DP=163;Dels=0.0;FS=10.969;HaplotypeScore=5.3156;MLEAC=1;MLEAF=0.5;MQ=41.99;MQ0=0;MQRankSum=-0.085;QD=17.64;ReadPosRankSum=1.172	GT:AD:DP:GQ:PL	0/1:77,86:163:99:2904,0,2439
chrII	784308	.	C	T	2198.77	PASS	AC=1;AF=0.5;AN=2;BaseQRankSum=1.136;DP=140;Dels=0.0;FS=5.112;HaplotypeScore=0.734;MLEAC=1;MLEAF=0.5;MQ=41.99;MQ0=0;MQRankSum=0.841;QD=15.71;ReadPosRankSum=-2.012	GT:AD:DP:GQ:PL	0/1:71,68:139:99:2227,0,2250
chrII	786600	.	A	G	2812.77	PASS	AC=1;AF=0.5;AN=2;BaseQRankSum=0.002;DP=161;Dels=0.0;FS=0.0;HaplotypeScore=2.7342;MLEAC=1;MLEAF=0.5;MQ=42.0;MQ0=0;MQRankSum=0.496;QD=17.47;ReadPosRankSum=-0.939	GT:AD:DP:GQ:PL	0/1:78,83:161:99:2841,0,2567
chrII	789801	.	T	C	2360.77	PASS	AC=1;AF=0.5;AN=2;BaseQRankSum=3.36;DP=128;Dels=0.0;FS=1.429;HaplotypeScore=1.6006;MLEAC=1;MLEAF=0.5;MQ=42.0;MQ0=0;MQRankSum=-0.095;QD=18.44;ReadPosRankSum=-0.265	GT:AD:DP:GQ:PL	0/1:55,72:127:99:2389,0,1586
chrII	789827	.	C	T	1917.77	PASS	AC=1;AF=0.5;AN=2;BaseQRankSum=-2.403;DP=138;Dels=0.0;FS=2.178;HaplotypeScore=5.5406;MLEAC=1;MLEAF=0.5;MQ=42.0;MQ0=0;MQRankSum=-1.017;QD=13.9;ReadPosRankSum=-1.428	GT:AD:DP:GQ:PL	0/1:76,62:138:99:1946,0,2578
chrIII	15283	.	C	T	1816.77	PASS	AC=1;AF=0.5;AN=2;BaseQRankSum=1.492;DP=129;Dels=0.0;FS=3.212;HaplotypeScore=5.4207;MLEAC=1;MLEAF=0.5;MQ=41.98;MQ0=0;MQRankSum=-0.674;QD=14.08;ReadPosRankSum=1.848	GT:AD:DP:GQ:PL	0/1:73,55:128:99:1845,0,2522
chrIII	63600	.	C	T	2510.77	PASS	AC=1;AF=0.5;AN=2;BaseQRankSum=-0.048;DP=156;Dels=0.0;FS=1.256;HaplotypeScore=2.6015;MLEAC=1;MLEAF=0.5;MQ=42.0;MQ0=0;MQRankSum=-0.152;QD=16.09;ReadPosRankSum=-0.485	GT:AD:DP:GQ:PL	0/1:79,76:155:99:2539,0,2615
chrIII	82227	.	G	A	2089.77	PASS	AC=1;AF=0.5;AN=2;BaseQRankSum=1.735;DP=141;Dels=0.0;FS=0.0;HaplotypeScore=4.1647;MLEAC=1;MLEAF=0.5;MQ=42.0;MQ0=0;MQRankSum=-1.512;QD=14.82;ReadPosRankSum=0.118	GT:AD:DP:GQ:PL	0/1:78,63:141:99:2118,0,2585
chrIII	165661	.	C	T	2924.77	PASS	AC=1;AF=0.5;AN=2;BaseQRankSum=-1.479;DP=161;Dels=0.0;FS=1.246;HaplotypeScore=0.9916;MLEAC=1;MLEAF=0.5;MQ=41.99;MQ0=0;MQRankSum=0.996;QD=18.17;ReadPosRankSum=-0.935	GT:AD:DP:GQ:PL	0/1:71,90:161:99:2953,0,2255
chrIII	172665	.	G	A	2239.77	PASS	AC=1;AF=0.5;AN=2;BaseQRankSum=-0.18;DP=146;Dels=0.0;FS=0.0;HaplotypeScore=0.8667;MLEAC=1;MLEAF=0.5;MQ=41.99;MQ0=0;MQRankSum=1.542;QD=15.34;ReadPosRankSum=1.059	GT:AD:DP:GQ:PL	0/1:76,69:145:99:2268,0,2582
chrIII	185686	.	C	T	2657.77	PASS	AC=1;AF=0.5;AN=2;BaseQRankSum=0.561;DP=148;Dels=0.0;FS=4.886;HaplotypeScore=2.6722;MLEAC=1;MLEAF=0.5;MQ=42.0;MQ0=0;MQRankSum=1.442;QD=17.96;ReadPosRankSum=-1.058	GT:AD:DP:GQ:PL	0/1:69,78:147:99:2686,0,2274
chrIII	188207	.	G	A	2045.77	PASS	AC=1;AF=0.5;AN=2;BaseQRankSum=0.922;DP=121;Dels=0.0;FS=3.267;HaplotypeScore=2.9064;MLEAC=1;MLEAF=0.5;MQ=41.98;MQ0=0;MQRankSum=0.46;QD=16.91;ReadPosRankSum=0.906	GT:AD:DP:GQ:PL	0/1:58,62:120:99:2074,0,1925
chrIII	239279	.	G	A	1862.77	PASS	AC=1;AF=0.5;AN=2;BaseQRankSum=1.609;DP=131;Dels=0.0;FS=1.408;HaplotypeScore=3.7677;MLEAC=1;MLEAF=0.5;MQ=42.0;MQ0=0;MQRankSum=0.266;QD=14.22;ReadPosRankSum=-1.829	GT:AD:DP:GQ:PL	0/1:69,61:130:99:1891,0,2202
chrIII	247170	.	G	A	2063.77	PASS	AC=1;AF=0.5;AN=2;BaseQRankSum=0.205;DP=114;Dels=0.0;FS=0.694;HaplotypeScore=0.0;MLEAC=1;MLEAF=0.5;MQ=42.0;MQ0=0;MQRankSum=-0.918;QD=18.1;ReadPosRankSum=0.188	GT:AD:DP:GQ:PL	0/1:51,63:114:99:2092,0,1607
chrIII	249593	.	C	T	1528.77	PASS	AC=1;AF=0.5;AN=2;BaseQRankSum=1.358;DP=96;Dels=0.0;FS=0.0;HaplotypeScore=1.9145;MLEAC=1;MLEAF=0.5;MQ=41.98;MQ0=0;MQRankSum=-0.845;QD=15.92;ReadPosRankSum=-0.808	GT:AD:DP:GQ:PL	0/1:47,48:95:99:1557,0,1456
chrIII	260520	.	T	C	2163.77	PASS	AC=1;AF=0.5;AN=2;BaseQRankSum=-0.623;DP=130;Dels=0.0;FS=0.654;HaplotypeScore=0.734;MLEAC=1;MLEAF=0.5;MQ=42.0;MQ0=0;MQRankSum=1.207;QD=16.64;ReadPosRankSum=0.292	GT:AD:DP:GQ:PL	0/1:60,70:130:99:2192,0,1910
chrIII	275698	.	G	A	2393.77	PASS	AC=1;AF=0.5;AN=2;BaseQRankSum=-1.117;DP=155;Dels=0.0;FS=8.401;HaplotypeScore=4.411;MLEAC=1;MLEAF=0.5;MQ=42.0;MQ0=0;MQRankSum=-1.26;QD=15.44;ReadPosRankSum=-2.325	GT:AD:DP:GQ:PL	0/1:82,73:155:99:2422,0,2761
chrIII	284978	.	C	T	2147.77	PASS	AC=1;AF=0.5;AN=2;BaseQRankSum=-1.417;DP=140;Dels=0.0;FS=7.671;HaplotypeScore=7.9971;MLEAC=1;MLEAF=0.5;MQ=41.99;MQ0=0;MQRankSum=-0.207;QD=15.34;ReadPosRankSum=0.718	GT:AD:DP:GQ:PL	0/1:72,66:139:99:2176,0,2408
chrIII	297257	.	G	A	2268.77	PASS	AC=1;AF=0.5;AN=2;BaseQRankSum=0.837;DP=138;Dels=0.0;FS=0.63;HaplotypeScore=0.734;MLEAC=1;MLEAF=0.5;MQ=41.99;MQ0=0;MQRankSum=0.304;QD=16.44;ReadPosRankSum=-0.196	GT:AD:DP:GQ:PL	0/1:70,67:137:99:2297,0,2416
chrIII	310606	.	G	A	2149.77	PASS	AC=1;AF=0.5;AN=2;BaseQRankSum=-0.717;DP=175;Dels=0.0;FS=0.574;HaplotypeScore=3.4954;MLEAC=1;MLEAF=0.5;MQ=42.0;MQ0=0;MQRankSum=-1.195;QD=12.28;ReadPosRankSum=0.195	GT:AD:DP:GQ:PL	0/1:101,73:174:99:2178,0,3498
chrIV	21333	.	G	A	1779.77	PASS	AC=1;AF=0.5;AN=2;BaseQRankSum=-0.333;DP=120;Dels=0.0;FS=1.462;HaplotypeScore=0.8667;MLEAC=1;MLEAF=0.5;MQ=42.0;MQ0=0;MQRankSum=0.413;QD=14.83;ReadPosRankSum=1.309	GT:AD:DP:GQ:PL	0/1:64,55:119:99:1808,0,2143
chrIV	55483	.	G	A	2200.77	PASS	AC=1;AF=0.5;AN=2;BaseQRankSum=-1.08;DP=128;Dels=0.0;FS=3.231;HaplotypeScore=1.996;MLEAC=1;MLEAF=0.5;MQ=41.87;MQ0=0;MQRankSum=0.005;QD=17.19;ReadPosRankSum=-0.77	GT:AD:DP:GQ:PL	0/1:59,69:128:99:2229,0,1929
chrIV	59977	.	T	C	1743.77	PASS	AC=1;AF=0.5;AN=2;BaseQRankSum=0.934;DP=103;Dels=0.0;FS=15.151;HaplotypeScore=0.0;MLEAC=1;MLEAF=0.5;MQ=42.0;MQ0=0;MQRankSum=1.027;QD=16.93;ReadPosRankSum=-0.023	GT:AD:DP:GQ:PL	0/1:49,54:103:99:1772,0,1598
chrIV	61945	.	G	A	2706.77	PASS	AC=1;AF=0.5;AN=2;BaseQRankSum=0.927;DP=139;Dels=0.0;FS=3.077;HaplotypeScore=2.4696;MLEAC=1;MLEAF=0.5;MQ=41.99;MQ0=0;MQRankSum=1.11;QD=19.47;ReadPosRankSum=1.63	GT:AD:DP:GQ:PL	0/1:59,80:139:99:2735,0,1904
chrIV	68816	.	C	T	2198.77	PASS	AC=1;AF=0.5;AN=2;BaseQRankSum=0.638;DP=124;Dels=0.0;FS=5.577;HaplotypeScore=0.0;MLEAC=1;MLEAF=0.5;MQ=42.0;MQ0=0;MQRankSum=0.278;QD=17.73;ReadPosRankSum=0.318	GT:AD:DP:GQ:PL	0/1:58,66:124:99:2227,0,1849
chrIV	70820	.	G	A	2168.77	PASS	AC=1;AF=0.5;AN=2;BaseQRankSum=1.562;DP=144;Dels=0.0;FS=2.945;HaplotypeScore=2.6722;MLEAC=1;MLEAF=0.5;MQ=42.0;MQ0=0;MQRankSum=-0.383;QD=15.06;ReadPosRankSum=0.014	GT:AD:DP:GQ:PL	0/1:78,66:144:99:2197,0,2594
chrIV	72677	.	G	A	2999.77	PASS	AC=1;AF=0.5;AN=2;BaseQRankSum=0.717;DP=186;Dels=0.0;FS=0.0;HaplotypeScore=1.6553;MLEAC=1;MLEAF=0.5;MQ=42.0;MQ0=0;MQRankSum=1.836;QD=16.13;ReadPosRankSum=1.605	GT:AD:DP:GQ:PL	0/1:95,91:186:99:3028,0,3144
chrIV	72857	.	C	T	3005.77	PASS	AC=1;AF=0.5;AN=2;BaseQRankSum=-1.317;DP=179;Dels=0.0;FS=10.435;HaplotypeScore=2.7468;MLEAC=1;MLEAF=0.5;MQ=42.0;MQ0=0;MQRankSum=-0.731;QD=16.79;ReadPosRankSum=-2.067	GT:AD:DP:GQ:PL	0/1:89,90:179:99:3034,0,2990
chrIV	86642	.	T	C	2481.77	PASS	AC=1;AF=0.5;AN=2;BaseQRankSum=-0.775;DP=141;Dels=0.0;FS=0.0;HaplotypeScore=1.6006;MLEAC=1;MLEAF=0.5;MQ=42.0;MQ0=0;MQRankSum=2.097;QD=17.6;ReadPosRankSum=-0.386	GT:AD:DP:GQ:PL	0/1:66,75:141:99:2510,0,2156
chrIV	95889	.	G	A	2193.77	PASS	AC=1;AF=0.5;AN=2;BaseQRankSum=0.956;DP=128;Dels=0.0;FS=0.656;HaplotypeScore=2.453;MLEAC=1;MLEAF=0.5;MQ=41.98;MQ0=0;MQRankSum=2.224;QD=17.14;ReadPosRankSum=0.088	GT:AD:DP:GQ:PL	0/1:62,66:128:99:2222,0,2050
chrIV	101146	.	T	C	2419.77	PASS	AC=1;AF=0.5;AN=2;BaseQRankSum=-1.293;DP=150;Dels=0.0;FS=1.29;HaplotypeScore=1.7005;MLEAC=1;MLEAF=0.5;MQ=42.0;MQ0=0;MQRankSum=-0.594;QD=16.13;ReadPosRankSum=1.557	GT:AD:DP:GQ:PL	0/1:73,77:150:99:2448,0,2377
chrIV	106847	.	A	G	1188.77	PASS	AC=1;AF=0.5;AN=2;BaseQRankSum=0.243;DP=84;Dels=0.0;FS=4.109;HaplotypeScore=7.2002;MLEAC=1;MLEAF=0.5;MQ=41.83;MQ0=0;MQRankSum=0.018;QD=14.15;ReadPosRankSum=0.288	GT:AD:DP:GQ:PL	0/1:47,37:84:99:1217,0,1574
chrIV	109401	.	C	T	2276.77	PASS	AC=1;AF=0.5;AN=2;BaseQRankSum=-3.461;DP=135;Dels=0.0;FS=0.635;HaplotypeScore=3.4009;MLEAC=1;MLEAF=0.5;MQ=41.99;MQ0=0;MQRankSum=0.077;QD=16.86;ReadPosRankSum=-0.374	GT:AD:DP:GQ:PL	0/1:60,75:135:99:2305,0,1889
chrIV	117700	.	G	A	2307.77	PASS	AC=1;AF=0.5;AN=2;BaseQRankSum=-0.419;DP=142;Dels=0.0;FS=0.0;HaplotypeScore=7.9401;MLEAC=1;MLEAF=0.5;MQ=42.0;MQ0=0;MQRankSum=-1.507;QD=16.25;ReadPosRankSum=-1.969	GT:AD:DP:GQ:PL	0/1:71,70:142:99:2336,0,2404
chrIV	119023	.	G	A	3012.77	PASS	AC=1;AF=0.5;AN=2;BaseQRankSum=0.38;DP=169;Dels=0.0;FS=4.492;HaplotypeScore=1.7621;MLEAC=1;MLEAF=0.5;MQ=41.99;MQ0=0;MQRankSum=0.08;QD=17.83;ReadPosRankSum=-1.152	GT:AD:DP:GQ:PL	0/1:79,90:169:99:3041,0,2631
chrIV	125397	.	G	A	2266.77	PASS	AC=1;AF=0.5;AN=2;BaseQRankSum=0.623;DP=137;Dels=0.0;FS=0.0;HaplotypeScore=2.4892;MLEAC=1;MLEAF=0.5;MQ=42.0;MQ0=0;MQRankSum=-1.098;QD=16.55;ReadPosRankSum=1.234	GT:AD:DP:GQ:PL	0/1:67,68:135:99:2295,0,2202
chrIV	127762	.	G	A	2722.77	PASS	AC=1;AF=0.5;AN=2;BaseQRankSum=-2.41;DP=147;Dels=0.0;FS=1.323;HaplotypeScore=1.7005;MLEAC=1;MLEAF=0.5;MQ=42.0;MQ0=0;MQRankSum=1.413;QD=18.52;ReadPosRankSum=0.861	GT:AD:DP:GQ:PL	0/1:60,87:147:99:2751,0,1965
chrIV	130278	.	T	C	2912.77	PASS	AC=1;AF=0.5;AN=2;BaseQRankSum=0.507;DP=180;Dels=0.0;FS=1.176;HaplotypeScore=8.5507;MLEAC=1;MLEAF=0.5;MQ=42.0;MQ0=0;MQRankSum=-2.304;QD=16.18;ReadPosRankSum=0.323	GT:AD:DP:GQ:PL	0/1:93,85:180:99:2941,0,3090
chrIV	131339	.	G	A	2690.77	PASS	AC=1;AF=0.5;AN=2;BaseQRankSum=-1.4;DP=160;Dels=0.0;FS=12.479;HaplotypeScore=0.5784;MLEAC=1;MLEAF=0.5;MQ=41.99;MQ0=0;MQRankSum=-0.941;QD=16.82;ReadPosRankSum=0.212	GT:AD:DP:GQ:PL	0/1:74,85:159:99:2719,0,2398
chrIV	147331	.	G	A	2294.77	PASS	AC=1;AF=0.5;AN=2;BaseQRankSum=1.846;DP=144;Dels=0.0;FS=1.314;HaplotypeScore=0.8667;MLEAC=1;MLEAF=0.5;MQ=42.0;MQ0=0;MQRankSum=-0.659;QD=15.94;ReadPosRankSum=0.895	GT:AD:DP:GQ:PL	0/1:73,71:144:99:2323,0,2243
chrIV	158965	.	G	A	2181.77	PASS	AC=1;AF=0.5;AN=2;BaseQRankSum=1.65;DP=133;Dels=0.0;FS=0.638;HaplotypeScore=0.0;MLEAC=1;MLEAF=0.5;MQ=42.0;MQ0=0;MQRankSum=0.749;QD=16.4;ReadPosRankSum=0.47	GT:AD:DP:GQ:PL	0/1:68,65:133:99:2210,0,2302
chrIV	166904	.	G	A	2091.77	PASS	AC=1;AF=0.5;AN=2;BaseQRankSum=-0.531;DP=122;Dels=0.0;FS=8.185;HaplotypeScore=0.0;MLEAC=1;MLEAF=0.5;MQ=42.0;MQ0=0;MQRankSum=0.331;QD=17.15;ReadPosRankSum=0.387	GT:AD:DP:GQ:PL	0/1:58,64:122:99:2120,0,1925
chrIV	170230	.	A	G	2301.77	PASS	AC=1;AF=0.5;AN=2;BaseQRankSum=-0.317;DP=137;Dels=0.0;FS=1.355;HaplotypeScore=2.7652;MLEAC=1;MLEAF=0.5;MQ=41.03;MQ0=0;MQRankSum=0.747;QD=16.8;ReadPosRankSum=0.674	GT:AD:DP:GQ:PL	0/1:66,71:137:99:2330,0,2073
chrIV	184091	.	T	C	1250.77	PASS	AC=1;AF=0.5;AN=2;BaseQRankSum=-0.318;DP=88;Dels=0.0;FS=8.723;HaplotypeScore=0.0;MLEAC=1;MLEAF=0.5;MQ=42.0;MQ0=0;MQRankSum=0.928;QD=14.21;ReadPosRankSum=1.531	GT:AD:DP:GQ:PL	0/1:47,41:88:99:1279,0,1535
chrIV	185167	.	G	A	2637.77	PASS	AC=1;AF=0.5;AN=2;BaseQRankSum=-0.765;DP=154;Dels=0.0;FS=6.007;HaplotypeScore=2.966;MLEAC=1;MLEAF=0.5;MQ=42.0;MQ0=0;MQRankSum=-0.28;QD=17.13;ReadPosRankSum=-1.864	GT:AD:DP:GQ:PL	0/1:74,80:154:99:2666,0,2495
chrIV	189567	.	C	T	3132.77	PASS	AC=1;AF=0.5;AN=2;BaseQRankSum=1.676;DP=165;Dels=0.0;FS=0.0;HaplotypeScore=3.6534;MLEAC=1;MLEAF=0.5;MQ=42.0;MQ0=0;MQRankSum=-0.183;QD=18.99;ReadPosRankSum=-0.375	GT:AD:DP:GQ:PL	0/1:71,93:165:99:3161,0,2247
chrIV	191049	.	G	A	1839.77	PASS	AC=1;AF=0.5;AN=2;BaseQRankSum=-1.789;DP=165;Dels=0.0;FS=4.72;HaplotypeScore=5.8652;MLEAC=1;MLEAF=0.5;MQ=42.0;MQ0=0;MQRankSum=0.501;QD=11.15;ReadPosRankSum=2.578	GT:AD:DP:GQ:PL	0/1:102,63:165:99:1868,0,3469
chrIV	197047	.	C	T	1873.77	PASS	AC=1;AF=0.5;AN=2;BaseQRankSum=-0.83;DP=128;Dels=0.0;FS=3.191;HaplotypeScore=5.7476;MLEAC=1;MLEAF=0.5;MQ=41.98;MQ0=0;MQRankSum=0.002;QD=14.64;ReadPosRankSum=-0.586	GT:AD:DP:GQ:PL	0/1:70,58:128:99:1902,0,2326
chrIV	198886	.	C	T	1471.77	PASS	AC=1;AF=0.5;AN=2;BaseQRankSum=2.173;DP=113;Dels=0.0;FS=0.716;HaplotypeScore=0.0;MLEAC=1;MLEAF=0.5;MQ=42.0;MQ0=0;MQRankSum=0.523;QD=13.02;ReadPosRankSum=-0.447	GT:AD:DP:GQ:PL	0/1:66,46:112:99:1500,0,2225
chrIV	206468	.	C	T	2986.77	PASS	AC=1;AF=0.5;AN=2;BaseQRankSum=0.603;DP=151;Dels=0.0;FS=3.948;HaplotypeScore=3.4941;MLEAC=1;MLEAF=0.5;MQ=42.0;MQ0=0;MQRankSum=-0.438;QD=19.78;ReadPosRankSum=0.047	GT:AD:DP:GQ:PL	0/1:65,86:151:99:3015,0,2160
chrIV	215485	.	G	A	2231.77	PASS	AC=1;AF=0.5;AN=2;BaseQRankSum=-0.55;DP=148;Dels=0.0;FS=3.98;HaplotypeScore=4.5785;MLEAC=1;MLEAF=0.5;MQ=42.0;MQ0=0;MQRankSum=-0.177;QD=15.08;ReadPosRankSum=-1.282	GT:AD:DP:GQ:PL	0/1:80,67:148:99:2260,0,2717
chrIV	219132	.	C	T	1982.77	PASS	AC=1;AF=0.5;AN=2;BaseQRankSum=2.438;DP=124;Dels=0.0;FS=24.118;HaplotypeScore=0.9665;MLEAC=1;MLEAF=0.5;MQ=42.0;MQ0=0;MQRankSum=-0.661;QD=15.99;ReadPosRankSum=1.182	GT:AD:DP:GQ:PL	0/1:64,59:123:99:2011,0,2100
chrIV	238762	.	C	T	2141.77	PASS	AC=1;AF=0.5;AN=2;BaseQRankSum=0.216;DP=132;Dels=0.0;FS=1.38;HaplotypeScore=2.5707;MLEAC=1;MLEAF=0.5;MQ=41.89;MQ0=0;MQRankSum=1.008;QD=16.23;ReadPosRankSum=1.436	GT:AD:DP:GQ:PL	0/1:66,66:132:99:2170,0,2165
chrIV	239232	.	G	A	2968.77	PASS	AC=1;AF=0.5;AN=2;BaseQRankSum=-0.237;DP=174;Dels=0.0;FS=0.0;HaplotypeScore=0.8941;MLEAC=1;MLEAF=0.5;MQ=42.0;MQ0=0;MQRankSum=-0.258;QD=17.06;ReadPosRankSum=1.717	GT:AD:DP:GQ:PL	0/1:82,92:174:99:2997,0,2735
chrIV	242588	.	C	T	2749.77	PASS	AC=1;AF=0.5;AN=2;BaseQRankSum=-0.663;DP=165;Dels=0.0;FS=0.0;HaplotypeScore=1.8401;MLEAC=1;MLEAF=0.5;MQ=41.91;MQ0=0;MQRankSum=0.22;QD=16.67;ReadPosRankSum=-1.054	GT:AD:DP:GQ:PL	0/1:81,84:165:99:2778,0,2722
chrIV	246121	.	A	G	2139.77	PASS	AC=1;AF=0.5;AN=2;BaseQRankSum=0.94;DP=139;Dels=0.0;FS=0.0;HaplotypeScore=1.6988;MLEAC=1;MLEAF=0.5;MQ=41.89;MQ0=0;MQRankSum=0.32;QD=15.39;ReadPosRankSum=0.56	GT:AD:DP:GQ:PL	0/1:64,72:136:99:2168,0,1943
chrIV	247464	.	C	T	2111.77	PASS	AC=1;AF=0.5;AN=2;BaseQRankSum=0.137;DP=149;Dels=0.0;FS=2.943;HaplotypeScore=3.78;MLEAC=1;MLEAF=0.5;MQ=42.0;MQ0=0;MQRankSum=0.284;QD=14.17;ReadPosRankSum=-0.665	GT:AD:DP:GQ:PL	0/1:82,66:148:99:2140,0,2629
chrIV	248202	.	G	A	1770.77	PASS	AC=1;AF=0.5;AN=2;BaseQRankSum=-0.402;DP=113;Dels=0.0;FS=5.926;HaplotypeScore=1.8055;MLEAC=1;MLEAF=0.5;MQ=41.98;MQ0=0;MQRankSum=-0.594;QD=15.67;ReadPosRankSum=-1.048	GT:AD:DP:GQ:PL	0/1:57,55:112:99:1799,0,1961
chrIV	249254	.	C	T	2381.77	PASS	AC=1;AF=0.5;AN=2;BaseQRankSum=-0.3;DP=133;Dels=0.0;FS=7.869;HaplotypeScore=0.9734;MLEAC=1;MLEAF=0.5;MQ=42.0;MQ0=0;MQRankSum=-0.885;QD=17.91;ReadPosRankSum=0.462	GT:AD:DP:GQ:PL	0/1:63,70:133:99:2410,0,2065
chrIV	258837	.	C	G	5654.77	PASS	AC=2;AF=1.0;AN=2;DP=147;Dels=0.0;FS=0.0;HaplotypeScore=2.4551;MLEAC=2;MLEAF=1.0;MQ=41.99;MQ0=0;QD=33.19	GT:AD:DP:GQ:PL	1/1:0,147:147:99:5683,436,0
chrIV	259801	.	G	A	1800.77	PASS	AC=1;AF=0.5;AN=2;BaseQRankSum=0.064;DP=115;Dels=0.0;FS=7.139;HaplotypeScore=1.6208;MLEAC=1;MLEAF=0.5;MQ=42.0;MQ0=0;MQRankSum=-0.109;QD=15.66;ReadPosRankSum=0.384	GT:AD:DP:GQ:PL	0/1:61,54:115:99:1829,0,2078
chrIV	260885	.	G	A	2071.77	PASS	AC=1;AF=0.5;AN=2;BaseQRankSum=0.913;DP=130;Dels=0.0;FS=5.368;HaplotypeScore=3.4272;MLEAC=1;MLEAF=0.5;MQ=42.0;MQ0=0;MQRankSum=-0.391;QD=15.94;ReadPosRankSum=-0.531	GT:AD:DP:GQ:PL	0/1:67,63:130:99:2100,0,2257
chrIV	277502	.	A	G	2145.77	PASS	AC=1;AF=0.5;AN=2;BaseQRankSum=1.656;DP=129;Dels=0.0;FS=0.0;HaplotypeScore=3.9643;MLEAC=1;MLEAF=0.5;MQ=42.0;MQ0=0;MQRankSum=0.228;QD=16.63;ReadPosRankSum=0.012	GT:AD:DP:GQ:PL	0/1:64,65:129:99:2174,0,2102
chrIV	278172	.	G	A	2420.77	PASS	AC=1;AF=0.5;AN=2;BaseQRankSum=2.423;DP=136;Dels=0.0;FS=0.648;HaplotypeScore=0.0;MLEAC=1;MLEAF=0.5;MQ=41.99;MQ0=0;MQRankSum=-0.61;QD=17.8;ReadPosRankSum=-0.937	GT:AD:DP:GQ:PL	0/1:62,74:136:99:2449,0,1911
chrIV	280211	.	G	A	2412.77	PASS	AC=1;AF=0.5;AN=2;BaseQRankSum=0.637;DP=138;Dels=0.0;FS=0.64;HaplotypeScore=2.7314;MLEAC=1;MLEAF=0.5;MQ=42.0;MQ0=0;MQRankSum=-1.688;QD=17.48;ReadPosRankSum=-0.825	GT:AD:DP:GQ:PL	0/1:63,75:138:99:2441,0,2104
chrIV	281093	.	C	T	1529.77	PASS	AC=1;AF=0.5;AN=2;BaseQRankSum=0.513;DP=125;Dels=0.0;FS=0.0;HaplotypeScore=1.399;MLEAC=1;MLEAF=0.5;MQ=42.0;MQ0=0;MQRankSum=1.702;QD=12.24;ReadPosRankSum=0.508	GT:AD:DP:GQ:PL	0/1:76,49:125:99:1558,0,2607
chrIV	288313	.	A	G	1786.77	PASS	AC=1;AF=0.5;AN=2;BaseQRankSum=0.326;DP=124;Dels=0.0;FS=0.671;HaplotypeScore=2.366;MLEAC=1;MLEAF=0.5;MQ=41.98;MQ0=0;MQRankSum=1.319;QD=14.41;ReadPosRankSum=-1.569	GT:AD:DP:GQ:PL	0/1:67,57:124:99:1815,0,2187
chrIV	293236	.	C	T	1366.77	PASS	AC=1;AF=0.5;AN=2;BaseQRankSum=1.255;DP=108;Dels=0.0;FS=2.659;HaplotypeScore=3.5662;MLEAC=1;MLEAF=0.5;MQ=42.0;MQ0=0;MQRankSum=-0.045;QD=12.66;ReadPosRankSum=-1.113	GT:AD:DP:GQ:PL	0/1:63,43:106:99:1395,0,2094
chrIV	294592	.	C	T	2216.77	PASS	AC=1;AF=0.5;AN=2;BaseQRankSum=-0.058;DP=138;Dels=0.0;FS=0.0;HaplotypeScore=2.7652;MLEAC=1;MLEAF=0.5;MQ=41.78;MQ0=0;MQRankSum=-1.449;QD=16.06;ReadPosRankSum=0.2	GT:AD:DP:GQ:PL	0/1:68,69:137:99:2245,0,2210
chrIV	300672	.	C	T	1608.77	PASS	AC=1;AF=0.5;AN=2;BaseQRankSum=-1.419;DP=114;Dels=0.0;FS=1.506;HaplotypeScore=2.3479;MLEAC=1;MLEAF=0.5;MQ=41.98;MQ0=0;MQRankSum=-1.203;QD=14.11;ReadPosRankSum=1.078	GT:AD:DP:GQ:PL	0/1:62,52:114:99:1637,0,2011
chrIV	322366	.	C	T	3166.77	PASS	AC=1;AF=0.5;AN=2;BaseQRankSum=-1.959;DP=160;Dels=0.0;FS=2.012;HaplotypeScore=3.3809;MLEAC=1;MLEAF=0.5;MQ=42.0;MQ0=0;MQRankSum=-0.594;QD=19.79;ReadPosRankSum=0.274	GT:AD:DP:GQ:PL	0/1:65,95:160:99:3195,0,2145
chrIV	325384	.	A	G	2059.77	PASS	AC=1;AF=0.5;AN=2;BaseQRankSum=-1.121;DP=127;Dels=0.0;FS=0.0;HaplotypeScore=1.9861;MLEAC=1;MLEAF=0.5;MQ=42.0;MQ0=0;MQRankSum=-0.354;QD=16.22;ReadPosRankSum=0.885	GT:AD:DP:GQ:PL	0/1:63,64:127:99:2088,0,2127
chrIV	326547	.	C	T	3046.77	PASS	AC=1;AF=0.5;AN=2;BaseQRankSum=-1.137;DP=169;Dels=0.0;FS=18.933;HaplotypeScore=1.86;MLEAC=1;MLEAF=0.5;MQ=42.0;MQ0=0;MQRankSum=-0.976;QD=18.03;ReadPosRankSum=0.683	GT:AD:DP:GQ:PL	0/1:78,91:169:99:3075,0,2662
chrIV	341315	.	G	A	2486.77	PASS	AC=1;AF=0.5;AN=2;BaseQRankSum=0.633;DP=137;Dels=0.0;FS=2.159;HaplotypeScore=1.5774;MLEAC=1;MLEAF=0.5;MQ=42.0;MQ0=0;MQRankSum=-0.611;QD=18.15;ReadPosRankSum=-1.656	GT:AD:DP:GQ:PL	0/1:63,74:137:99:2515,0,2023
chrIV	342027	.	C	T	2249.77	PASS	AC=1;AF=0.5;AN=2;BaseQRankSum=0.598;DP=128;Dels=0.0;FS=4.461;HaplotypeScore=0.9734;MLEAC=1;MLEAF=0.5;MQ=42.0;MQ0=0;MQRankSum=-0.279;QD=17.58;ReadPosRankSum=-0.026	GT:AD:DP:GQ:PL	0/1:62,66:128:99:2278,0,2041
chrIV	342953	.	G	A	2910.77	PASS	AC=1;AF=0.5;AN=2;BaseQRankSum=0.406;DP=165;Dels=0.0;FS=2.719;HaplotypeScore=0.7887;MLEAC=1;MLEAF=0.5;MQ=42.0;MQ0=0;MQRankSum=1.776;QD=17.64;ReadPosRankSum=-2.295	GT:AD:DP:GQ:PL	0/1:79,86:165:99:2939,0,2632
chrIV	344442	.	T	C	2315.77	PASS	AC=1;AF=0.5;AN=2;BaseQRankSum=1.325;DP=148;Dels=0.0;FS=6.039;HaplotypeScore=1.5226;MLEAC=1;MLEAF=0.5;MQ=42.0;MQ0=0;MQRankSum=0.896;QD=15.65;ReadPosRankSum=0.435	GT:AD:DP:GQ:PL	0/1:76,72:148:99:2344,0,2404
chrIV	355048	.	G	A	2419.77	PASS	AC=1;AF=0.5;AN=2;BaseQRankSum=-0.394;DP=144;Dels=0.0;FS=2.966;HaplotypeScore=3.256;MLEAC=1;MLEAF=0.5;MQ=41.99;MQ0=0;MQRankSum=0.817;QD=16.8;ReadPosRankSum=-0.701	GT:AD:DP:GQ:PL	0/1:70,74:144:99:2448,0,2283
chrIV	356771	.	G	A	2345.77	PASS	AC=1;AF=0.5;AN=2;BaseQRankSum=-0.517;DP=140;Dels=0.0;FS=5.083;HaplotypeScore=0.7887;MLEAC=1;MLEAF=0.5;MQ=41.99;MQ0=0;MQRankSum=1.013;QD=16.76;ReadPosRankSum=-1.184	GT:AD:DP:GQ:PL	0/1:69,71:140:99:2374,0,2333
chrIV	366637	.	G	A	2080.77	PASS	AC=1;AF=0.5;AN=2;BaseQRankSum=0.924;DP=120;Dels=0.0;FS=4.511;HaplotypeScore=2.7355;MLEAC=1;MLEAF=0.5;MQ=42.0;MQ0=0;MQRankSum=-1.83;QD=17.34;ReadPosRankSum=-0.843	GT:AD:DP:GQ:PL	0/1:56,62:118:99:2109,0,1825
chrIV	367715	.	T	C	1988.77	PASS	AC=1;AF=0.5;AN=2;BaseQRankSum=1.257;DP=128;Dels=0.0;FS=12.89;HaplotypeScore=3.7275;MLEAC=1;MLEAF=0.5;MQ=42.0;MQ0=0;MQRankSum=0.813;QD=15.54;ReadPosRankSum=1.276	GT:AD:DP:GQ:PL	0/1:66,61:127:99:2017,0,2184
chrIV	371408	.	C	T	2033.77	PASS	AC=1;AF=0.5;AN=2;BaseQRankSum=0.694;DP=113;Dels=0.0;FS=3.468;HaplotypeScore=0.0;MLEAC=1;MLEAF=0.5;MQ=42.0;MQ0=0;MQRankSum=-0.13;QD=18.0;ReadPosRankSum=1.345	GT:AD:DP:GQ:PL	0/1:52,61:113:99:2062,0,1659
chrIV	376336	.	A	G	2284.77	PASS	AC=1;AF=0.5;AN=2;BaseQRankSum=-0.691;DP=144;Dels=0.0;FS=1.316;HaplotypeScore=2.52;MLEAC=1;MLEAF=0.5;MQ=42.0;MQ0=0;MQRankSum=0.34;QD=15.87;ReadPosRankSum=-0.755	GT:AD:DP:GQ:PL	0/1:71,73:144:99:2313,0,2339
chrIV	378853	.	C	T	1678.77	PASS	AC=1;AF=0.5;AN=2;BaseQRankSum=-1.521;DP=120;Dels=0.0;FS=0.688;HaplotypeScore=0.8667;MLEAC=1;MLEAF=0.5;MQ=42.0;MQ0=0;MQRankSum=-2.152;QD=13.99;ReadPosRankSum=0.377	GT:AD:DP:GQ:PL	0/1:66,53:119:99:1707,0,2198
chrIV	379201	.	C	T	2368.77	PASS	AC=1;AF=0.5;AN=2;BaseQRankSum=0.146;DP=153;Dels=0.0;FS=5.859;HaplotypeScore=5.3769;MLEAC=1;MLEAF=0.5;MQ=42.0;MQ0=0;MQRankSum=0.29;QD=15.48;ReadPosRankSum=-1.766	GT:AD:DP:GQ:PL	0/1:80,72:152:99:2397,0,2711
chrIV	396581	.	G	A	1800.77	PASS	AC=1;AF=0.5;AN=2;BaseQRankSum=-0.888;DP=103;Dels=0.0;FS=1.636;HaplotypeScore=3.4938;MLEAC=1;MLEAF=0.5;MQ=41.98;MQ0=0;MQRankSum=1.287;QD=17.48;ReadPosRankSum=-2.28	GT:AD:DP:GQ:PL	0/1:44,58:102:99:1829,0,1349
chrIV	400820	.	C	T	2230.77	PASS	AC=1;AF=0.5;AN=2;BaseQRankSum=-1.046;DP=138;Dels=0.0;FS=2.996;HaplotypeScore=4.3425;MLEAC=1;MLEAF=0.5;MQ=42.0;MQ0=0;MQRankSum=0.253;QD=16.16;ReadPosRankSum=1.782	GT:AD:DP:GQ:PL	0/1:70,68:138:99:2259,0,2429
chrIV	402447	.	G	A	1510.77	PASS	AC=1;AF=0.5;AN=2;BaseQRankSum=-0.489;DP=115;Dels=0.0;FS=0.0;HaplotypeScore=1.9468;MLEAC=1;MLEAF=0.5;MQ=41.98;MQ0=0;MQRankSum=0.116;QD=13.14;ReadPosRankSum=1.649	GT:AD:DP:GQ:PL	0/1:66,49:115:99:1539,0,2253
chrIV	415337	.	C	T	2414.77	PASS	AC=1;AF=0.5;AN=2;BaseQRankSum=0.489;DP=173;Dels=0.0;FS=0.581;HaplotypeScore=0.0;MLEAC=1;MLEAF=0.5;MQ=41.88;MQ0=1;MQRankSum=-0.287;QD=13.96;ReadPosRankSum=-1.163	GT:AD:DP:GQ:PL	0/1:95,77:172:99:2443,0,3138
chrIV	458765	.	C	T	1784.77	PASS	AC=1;AF=0.5;AN=2;BaseQRankSum=0.203;DP=136;Dels=0.0;FS=0.0;HaplotypeScore=1.8288;MLEAC=1;MLEAF=0.5;MQ=42.0;MQ0=0;MQRankSum=-0.243;QD=13.12;ReadPosRankSum=-1.575	GT:AD:DP:GQ:PL	0/1:78,57:135:99:1813,0,2690
chrIV	482258	.	C	T	2445.77	PASS	AC=1;AF=0.5;AN=2;BaseQRankSum=-1.892;DP=156;Dels=0.0;FS=1.267;HaplotypeScore=6.0658;MLEAC=1;MLEAF=0.5;MQ=41.9;MQ0=0;MQRankSum=-0.79;QD=15.68;ReadPosRankSum=0.138	GT:AD:DP:GQ:PL	0/1:75,80:155:99:2474,0,2450
chrIV	497907	.	C	T	1905.77	PASS	AC=1;AF=0.5;AN=2;BaseQRankSum=-0.061;DP=122;Dels=0.0;FS=3.337;HaplotypeScore=4.5208;MLEAC=1;MLEAF=0.5;MQ=42.0;MQ0=0;MQRankSum=-1.289;QD=15.62;ReadPosRankSum=0.189	GT:AD:DP:GQ:PL	0/1:60,59:120:99:1934,0,1902
chrIV	501507	.	G	A	1838.77	PASS	AC=1;AF=0.5;AN=2;BaseQRankSum=0.316;DP=123;Dels=0.0;FS=0.705;HaplotypeScore=3.4321;MLEAC=1;MLEAF=0.5;MQ=41.88;MQ0=0;MQRankSum=-1.991;QD=14.95;ReadPosRankSum=-0.372	GT:AD:DP:GQ:PL	0/1:63,60:123:99:1867,0,2069
chrIV	506222	.	G	A	1827.77	PASS	AC=1;AF=0.5;AN=2;BaseQRankSum=1.153;DP=108;Dels=0.0;FS=3.669;HaplotypeScore=2.4964;MLEAC=1;MLEAF=0.5;MQ=42.0;MQ0=0;MQRankSum=-0.39;QD=16.92;ReadPosRankSum=-0.47	GT:AD:DP:GQ:PL	0/1:52,56:108:99:1856,0,1624
chrIV	512714	.	G	A	2121.77	PASS	AC=1;AF=0.5;AN=2;BaseQRankSum=0.482;DP=139;Dels=0.0;FS=0.0;HaplotypeScore=5.7269;MLEAC=1;MLEAF=0.5;MQ=42.0;MQ0=0;MQRankSum=1.002;QD=15.26;ReadPosRankSum=0.119	GT:AD:DP:GQ:PL	0/1:73,65:138:99:2150,0,2494
chrIV	523174	.	G	A	2402.77	PASS	AC=1;AF=0.5;AN=2;BaseQRankSum=-2.134;DP=146;Dels=0.0;FS=1.418;HaplotypeScore=2.8334;MLEAC=1;MLEAF=0.5;MQ=42.0;MQ0=0;MQRankSum=-0.742;QD=16.46;ReadPosRankSum=-0.615	GT:AD:DP:GQ:PL	0/1:71,74:145:99:2431,0,2314
chrIV	524178	.	C	T	1973.77	PASS	AC=1;AF=0.5;AN=2;BaseQRankSum=-0.988;DP=129;Dels=0.0;FS=1.391;HaplotypeScore=1.7552;MLEAC=1;MLEAF=0.5;MQ=42.0;MQ0=0;MQRankSum=1.153;QD=15.3;ReadPosRankSum=-0.271	GT:AD:DP:GQ:PL	0/1:67,62:129:99:2002,0,2253
chrIV	525830	.	C	T	2283.77	PASS	AC=1;AF=0.5;AN=2;BaseQRankSum=-1.071;DP=134;Dels=0.0;FS=0.0;HaplotypeScore=0.0;MLEAC=1;MLEAF=0.5;MQ=41.99;MQ0=0;MQRankSum=-1.229;QD=17.04;ReadPosRankSum=0.151	GT:AD:DP:GQ:PL	0/1:62,71:133:99:2312,0,2056
chrIV	544730	.	T	A	6792.77	PASS	AC=2;AF=1.0;AN=2;BaseQRankSum=1.812;DP=187;Dels=0.0;FS=0.0;HaplotypeScore=2.4983;MLEAC=2;MLEAF=1.0;MQ=40.18;MQ0=3;MQRankSum=5.973;QD=27.99;ReadPosRankSum=-1.23	GT:AD:DP:GQ:PL	1/1:16,170:186:99:6821,473,0
chrIV	570616	.	G	A	2417.77	PASS	AC=1;AF=0.5;AN=2;BaseQRankSum=0.63;DP=142;Dels=0.0;FS=5.19;HaplotypeScore=3.3891;MLEAC=1;MLEAF=0.5;MQ=42.0;MQ0=0;MQRankSum=0.914;QD=17.03;ReadPosRankSum=1.026	GT:AD:DP:GQ:PL	0/1:67,74:141:99:2446,0,2235
chrIV	572933	.	A	G	2197.77	PASS	AC=1;AF=0.5;AN=2;BaseQRankSum=0.256;DP=138;Dels=0.0;FS=0.0;HaplotypeScore=1.8401;MLEAC=1;MLEAF=0.5;MQ=41.97;MQ0=0;MQRankSum=0.596;QD=15.93;ReadPosRankSum=-0.379	GT:AD:DP:GQ:PL	0/1:71,67:138:99:2226,0,2456
chrIV	584757	.	T	C	1961.77	PASS	AC=1;AF=0.5;AN=2;BaseQRankSum=0.985;DP=124;Dels=0.0;FS=11.425;HaplotypeScore=1.9454;MLEAC=1;MLEAF=0.5;MQ=42.0;MQ0=0;MQRankSum=0.6;QD=15.82;ReadPosRankSum=-1.21	GT:AD:DP:GQ:PL	0/1:63,61:124:99:1990,0,2074
chrIV	595421	.	T	C	2332.77	PASS	AC=1;AF=0.5;AN=2;BaseQRankSum=0.7;DP=121;Dels=0.0;FS=4.466;HaplotypeScore=1.7074;MLEAC=1;MLEAF=0.5;MQ=42.0;MQ0=0;MQRankSum=-1.307;QD=19.28;ReadPosRankSum=1.759	GT:AD:DP:GQ:PL	0/1:50,70:121:99:2361,0,1653
chrIV	622496	.	G	A	2042.77	PASS	AC=1;AF=0.5;AN=2;BaseQRankSum=-0.78;DP=121;Dels=0.0;FS=7.001;HaplotypeScore=0.0;MLEAC=1;MLEAF=0.5;MQ=42.0;MQ0=0;MQRankSum=0.023;QD=16.88;ReadPosRankSum=-1.315	GT:AD:DP:GQ:PL	0/1:59,62:121:99:2071,0,2005
chrIV	623804	.	A	G	1464.77	PASS	AC=1;AF=0.5;AN=2;BaseQRankSum=-0.533;DP=113;Dels=0.0;FS=2.442;HaplotypeScore=0.8321;MLEAC=1;MLEAF=0.5;MQ=41.98;MQ0=0;MQRankSum=0.172;QD=12.96;ReadPosRankSum=1.372	GT:AD:DP:GQ:PL	0/1:66,47:113:99:1493,0,2272
chrIV	629298	.	C	T	2071.77	PASS	AC=1;AF=0.5;AN=2;BaseQRankSum=-1.355;DP=119;Dels=0.0;FS=6.957;HaplotypeScore=1.8401;MLEAC=1;MLEAF=0.5;MQ=42.0;MQ0=0;MQRankSum=-0.21;QD=17.41;ReadPosRankSum=0.492	GT:AD:DP:GQ:PL	0/1:56,63:119:99:2100,0,1899
chrIV	633509	.	G	A	2304.77	PASS	AC=1;AF=0.5;AN=2;BaseQRankSum=-1.118;DP=141;Dels=0.0;FS=9.808;HaplotypeScore=10.4668;MLEAC=1;MLEAF=0.5;MQ=41.89;MQ0=0;MQRankSum=0.567;QD=16.35;ReadPosRankSum=0.859	GT:AD:DP:GQ:PL	0/1:67,73:140:99:2333,0,2166
chrIV	635628	.	A	G	2446.77	PASS	AC=1;AF=0.5;AN=2;BaseQRankSum=-0.953;DP=133;Dels=0.0;FS=3.139;HaplotypeScore=1.7552;MLEAC=1;MLEAF=0.5;MQ=42.0;MQ0=0;MQRankSum=-0.238;QD=18.4;ReadPosRankSum=1.279	GT:AD:DP:GQ:PL	0/1:59,74:133:99:2475,0,1959
chrIV	638933	.	G	A	2252.77	PASS	AC=1;AF=0.5;AN=2;BaseQRankSum=2.264;DP=120;Dels=0.0;FS=4.517;HaplotypeScore=0.7887;MLEAC=1;MLEAF=0.5;MQ=42.0;MQ0=0;MQRankSum=0.233;QD=18.77;ReadPosRankSum=1.072	GT:AD:DP:GQ:PL	0/1:53,66:119:99:2281,0,1669
chrIV	639291	.	T	C	1795.77	PASS	AC=1;AF=0.5;AN=2;BaseQRankSum=0.569;DP=141;Dels=0.0;FS=2.161;HaplotypeScore=2.4715;MLEAC=1;MLEAF=0.5;MQ=41.9;MQ0=0;MQRankSum=0.918;QD=12.74;ReadPosRankSum=1.641	GT:AD:DP:GQ:PL	0/1:84,57:141:99:1824,0,2863
chrIV	654042	.	G	A	1858.77	PASS	AC=1;AF=0.5;AN=2;BaseQRankSum=0.099;DP=101;Dels=0.0;FS=0.758;HaplotypeScore=0.7887;MLEAC=1;MLEAF=0.5;MQ=42.0;MQ0=0;MQRankSum=1.147;QD=18.4;ReadPosRankSum=-0.168	GT:AD:DP:GQ:PL	0/1:44,57:101:99:1887,0,1367
chrIV	660905	.	G	A	2078.77	PASS	AC=1;AF=0.5;AN=2;BaseQRankSum=0.328;DP=122;Dels=0.0;FS=1.456;HaplotypeScore=0.7887;MLEAC=1;MLEAF=0.5;MQ=42.0;MQ0=0;MQRankSum=2.468;QD=17.04;ReadPosRankSum=0.215	GT:AD:DP:GQ:PL	0/1:61,61:122:99:2107,0,2062
chrIV	684155	.	C	T	2089.77	PASS	AC=1;AF=0.5;AN=2;BaseQRankSum=0.232;DP=119;Dels=0.0;FS=0.678;HaplotypeScore=0.9665;MLEAC=1;MLEAF=0.5;MQ=41.88;MQ0=0;MQRankSum=-0.998;QD=17.56;ReadPosRankSum=0.817	GT:AD:DP:GQ:PL	0/1:56,63:119:99:2118,0,1880
chrIV	684165	.	C	T	2218.77	PASS	AC=1;AF=0.5;AN=2;BaseQRankSum=-2.056;DP=121;Dels=0.0;FS=0.687;HaplotypeScore=6.8482;MLEAC=1;MLEAF=0.5;MQ=41.88;MQ0=0;MQRankSum=-0.962;QD=18.34;ReadPosRankSum=-1.448	GT:AD:DP:GQ:PL	0/1:53,67:120:99:2247,0,1793
chrIV	684349	.	C	T	2113.77	PASS	AC=1;AF=0.5;AN=2;BaseQRankSum=-0.524;DP=140;Dels=0.0;FS=2.152;HaplotypeScore=0.0;MLEAC=1;MLEAF=0.5;MQ=42.0;MQ0=0;MQRankSum=-0.833;QD=15.1;ReadPosRankSum=-2.832	GT:AD:DP:GQ:PL	0/1:74,66:140:99:2142,0,2445
chrIV	693402	.	C	T	2573.77	PASS	AC=1;AF=0.5;AN=2;BaseQRankSum=1.43;DP=149;Dels=0.0;FS=2.069;HaplotypeScore=2.6469;MLEAC=1;MLEAF=0.5;MQ=41.89;MQ0=0;MQRankSum=0.12;QD=17.27;ReadPosRankSum=0.15	GT:AD:DP:GQ:PL	0/1:72,77:149:99:2602,0,2319
chrIV	699523	.	A	G	1618.77	PASS	AC=1;AF=0.5;AN=2;BaseQRankSum=1.14;DP=131;Dels=0.0;FS=0.661;HaplotypeScore=0.9947;MLEAC=1;MLEAF=0.5;MQ=42.0;MQ0=0;MQRankSum=-1.64;QD=12.36;ReadPosRankSum=0.04	GT:AD:DP:GQ:PL	0/1:80,51:131:99:1647,0,2692
chrIV	701682	.	T	C	2722.77	PASS	AC=1;AF=0.5;AN=2;BaseQRankSum=0.781;DP=147;Dels=0.0;FS=0.635;HaplotypeScore=2.6653;MLEAC=1;MLEAF=0.5;MQ=41.99;MQ0=0;MQRankSum=-0.006;QD=18.52;ReadPosRankSum=-0.187	GT:AD:DP:GQ:PL	0/1:66,80:146:99:2751,0,2171
chrIV	702409	.	A	G	1911.77	PASS	AC=1;AF=0.5;AN=2;BaseQRankSum=1.365;DP=129;Dels=0.0;FS=2.226;HaplotypeScore=2.5367;MLEAC=1;MLEAF=0.5;MQ=42.0;MQ0=0;MQRankSum=0.134;QD=14.82;ReadPosRankSum=-1.789	GT:AD:DP:GQ:PL	0/1:67,62:129:99:1940,0,2170
chrIV	709107	.	G	A	1988.77	PASS	AC=1;AF=0.5;AN=2;BaseQRankSum=1.829;DP=101;Dels=0.0;FS=5.218;HaplotypeScore=3.4813;MLEAC=1;MLEAF=0.5;MQ=42.0;MQ0=0;MQRankSum=0.376;QD=19.69;ReadPosRankSum=0.672	GT:AD:DP:GQ:PL	0/1:42,59:101:99:2017,0,1261
chrIV	710339	.	T	C	2224.77	PASS	AC=1;AF=0.5;AN=2;BaseQRankSum=-1.788;DP=148;Dels=0.0;FS=0.611;HaplotypeScore=3.6391;MLEAC=1;MLEAF=0.5;MQ=42.0;MQ0=0;MQRankSum=0.098;QD=15.03;ReadPosRankSum=-1.223	GT:AD:DP:GQ:PL	0/1:78,70:148:99:2253,0,2684
chrIV	712765	.	G	A	2254.77	PASS	AC=1;AF=0.5;AN=2;BaseQRankSum=0.558;DP=128;Dels=0.0;FS=0.67;HaplotypeScore=0.9947;MLEAC=1;MLEAF=0.5;MQ=41.81;MQ0=0;MQRankSum=-0.534;QD=17.62;ReadPosRankSum=1.113	GT:AD:DP:GQ:PL	0/1:58,70:128:99:2283,0,1892
chrIV	718580	.	G	A	3180.76	PASS	AC=1;AF=0.5;AN=2;BaseQRankSum=1.035;DP=169;Dels=0.0;FS=2.72;HaplotypeScore=1.8332;MLEAC=1;MLEAF=0.5;MQ=42.0;MQ0=0;MQRankSum=-0.659;QD=18.82;ReadPosRankSum=2.34	GT:AD:DP:GQ:PL	0/1:76,93:169:99:3209,0,2429
chrIV	719994	.	G	A	2478.77	PASS	AC=1;AF=0.5;AN=2;BaseQRankSum=2.233;DP=142;Dels=0.0;FS=1.329;HaplotypeScore=4.533;MLEAC=1;MLEAF=0.5;MQ=42.0;MQ0=0;MQRankSum=0.588;QD=17.46;ReadPosRankSum=-0.019	GT:AD:DP:GQ:PL	0/1:69,72:141:99:2507,0,2246
chrIV	720918	.	G	A	2928.77	PASS	AC=1;AF=0.5;AN=2;BaseQRankSum=0.586;DP=161;Dels=0.0;FS=3.695;HaplotypeScore=1.9468;MLEAC=1;MLEAF=0.5;MQ=42.0;MQ0=0;MQRankSum=1.305;QD=18.19;ReadPosRankSum=-0.24	GT:AD:DP:GQ:PL	0/1:73,86:159:99:2957,0,2422
chrIV	728284	.	G	A	2495.77	PASS	AC=1;AF=0.5;AN=2;BaseQRankSum=2.021;DP=163;Dels=0.0;FS=0.0;HaplotypeScore=1.786;MLEAC=1;MLEAF=0.5;MQ=42.0;MQ0=0;MQRankSum=-0.231;QD=15.31;ReadPosRankSum=1.131	GT:AD:DP:GQ:PL	0/1:84,79:163:99:2524,0,2790
chrIV	730160	.	G	A	2446.77	PASS	AC=1;AF=0.5;AN=2;BaseQRankSum=0.275;DP=146;Dels=0.0;FS=5.0;HaplotypeScore=3.6021;MLEAC=1;MLEAF=0.5;MQ=41.86;MQ0=1;MQRankSum=0.927;QD=16.76;ReadPosRankSum=-1.196	GT:AD:DP:GQ:PL	0/1:71,75:146:99:2475,0,2331
chrIV	746532	.	C	T	2199.77	PASS	AC=1;AF=0.5;AN=2;BaseQRankSum=-1.491;DP=142;Dels=0.0;FS=2.177;HaplotypeScore=2.2566;MLEAC=1;MLEAF=0.5;MQ=42.0;MQ0=0;MQRankSum=0.679;QD=15.49;ReadPosRankSum=0.488	GT:AD:DP:GQ:PL	0/1:70,72:142:99:2228,0,2326
chrIV	750025	.	G	A	2854.77	PASS	AC=1;AF=0.5;AN=2;BaseQRankSum=1.434;DP=154;Dels=0.0;FS=2.893;HaplotypeScore=0.9469;MLEAC=1;MLEAF=0.5;MQ=41.99;MQ0=0;MQRankSum=-1.401;QD=18.54;ReadPosRankSum=-0.619	GT:AD:DP:GQ:PL	0/1:68,85:153:99:2883,0,2138
chrIV	771712	.	G	A	2343.77	PASS	AC=1;AF=0.5;AN=2;BaseQRankSum=0.401;DP=147;Dels=0.0;FS=6.322;HaplotypeScore=6.7989;MLEAC=1;MLEAF=0.5;MQ=42.0;MQ0=0;MQRankSum=-1.234;QD=15.94;ReadPosRankSum=0.134	GT:AD:DP:GQ:PL	0/1:74,73:147:99:2372,0,2368
chrIV	772528	.	A	G	2194.77	PASS	AC=1;AF=0.5;AN=2;BaseQRankSum=-1.255;DP=123;Dels=0.0;FS=0.675;HaplotypeScore=0.0;MLEAC=1;MLEAF=0.5;MQ=42.0;MQ0=0;MQRankSum=0.626;QD=17.84;ReadPosRankSum=0.576	GT:AD:DP:GQ:PL	0/1:57,66:123:99:2223,0,1855
chrIV	773288	.	G	A	2351.77	PASS	AC=1;AF=0.5;AN=2;BaseQRankSum=0.227;DP=169;Dels=0.0;FS=1.932;HaplotypeScore=3.7;MLEAC=1;MLEAF=0.5;MQ=42.0;MQ0=0;MQRankSum=-1.747;QD=13.92;ReadPosRankSum=-0.649	GT:AD:DP:GQ:PL	0/1:96,73:169:99:2380,0,3322
chrIV	774603	.	G	A	2417.77	PASS	AC=1;AF=0.5;AN=2;BaseQRankSum=-0.597;DP=161;Dels=0.0;FS=13.893;HaplotypeScore=4.4682;MLEAC=1;MLEAF=0.5;MQ=41.91;MQ0=0;MQRankSum=-0.435;QD=15.02;ReadPosRankSum=1.0	GT:AD:DP:GQ:PL	0/1:84,77:161:99:2446,0,2821
chrIV	775199	.	G	A	2335.77	PASS	AC=1;AF=0.5;AN=2;BaseQRankSum=-2.151;DP=162;Dels=0.0;FS=0.0;HaplotypeScore=7.38;MLEAC=1;MLEAF=0.5;MQ=42.0;MQ0=0;MQRankSum=0.425;QD=14.42;ReadPosRankSum=-0.353	GT:AD:DP:GQ:PL	0/1:87,73:161:99:2364,0,2952
chrIV	776667	.	G	A	2519.77	PASS	AC=1;AF=0.5;AN=2;BaseQRankSum=1.849;DP=155;Dels=0.0;FS=0.0;HaplotypeScore=7.0733;MLEAC=1;MLEAF=0.5;MQ=41.97;MQ0=0;MQRankSum=0.252;QD=16.26;ReadPosRankSum=1.62	GT:AD:DP:GQ:PL	0/1:80,75:155:99:2548,0,2642
chrIV	777276	.	G	A	1714.77	PASS	AC=1;AF=0.5;AN=2;BaseQRankSum=-0.345;DP=120;Dels=0.0;FS=3.529;HaplotypeScore=8.6096;MLEAC=1;MLEAF=0.5;MQ=41.87;MQ0=0;MQRankSum=0.013;QD=14.29;ReadPosRankSum=0.608	GT:AD:DP:GQ:PL	0/1:64,56:120:99:1743,0,2142
chrIV	781393	.	C	T	2093.77	PASS	AC=1;AF=0.5;AN=2;BaseQRankSum=0.248;DP=136;Dels=0.0;FS=1.384;HaplotypeScore=2.6287;MLEAC=1;MLEAF=0.5;MQ=41.9;MQ0=0;MQRankSum=-0.313;QD=15.4;ReadPosRankSum=-1.058	GT:AD:DP:GQ:PL	0/1:69,67:136:99:2122,0,2161
chrIV	784923	.	C	T	1792.77	PASS	AC=1;AF=0.5;AN=2;BaseQRankSum=0.868;DP=120;Dels=0.0;FS=4.447;HaplotypeScore=0.734;MLEAC=1;MLEAF=0.5;MQ=42.0;MQ0=0;MQRankSum=-0.741;QD=14.94;ReadPosRankSum=0.783	GT:AD:DP:GQ:PL	0/1:66,54:120:99:1821,0,2244
chrIV	786270	.	C	T	2133.77	PASS	AC=1;AF=0.5;AN=2;BaseQRankSum=-0.231;DP=136;Dels=0.0;FS=4.133;HaplotypeScore=0.0;MLEAC=1;MLEAF=0.5;MQ=42.0;MQ0=0;MQRankSum=0.178;QD=15.69;ReadPosRankSum=-2.167	GT:AD:DP:GQ:PL	0/1:68,67:135:99:2162,0,2295
chrIV	789852	.	C	T	3125.77	PASS	AC=1;AF=0.5;AN=2;BaseQRankSum=2.056;DP=179;Dels=0.0;FS=0.0;HaplotypeScore=0.0;MLEAC=1;MLEAF=0.5;MQ=42.0;MQ0=0;MQRankSum=-0.304;QD=17.46;ReadPosRankSum=1.698	GT:AD:DP:GQ:PL	0/1:87,92:179:99:3154,0,2849
chrIV	797515	.	G	A	2509.77	PASS	AC=1;AF=0.5;AN=2;BaseQRankSum=0.713;DP=143;Dels=0.0;FS=0.62;HaplotypeScore=2.444;MLEAC=1;MLEAF=0.5;MQ=42.0;MQ0=0;MQRankSum=0.513;QD=17.55;ReadPosRankSum=0.272	GT:AD:DP:GQ:PL	0/1:68,74:142:99:2538,0,2228
chrIV	806586	.	C	T	2358.77	PASS	AC=1;AF=0.5;AN=2;BaseQRankSum=1.036;DP=142;Dels=0.0;FS=0.0;HaplotypeScore=1.7326;MLEAC=1;MLEAF=0.5;MQ=41.99;MQ0=0;MQRankSum=-2.383;QD=16.61;ReadPosRankSum=0.849	GT:AD:DP:GQ:PL	0/1:71,71:142:99:2387,0,2291
chrIV	814706	.	G	A	2139.77	PASS	AC=1;AF=0.5;AN=2;BaseQRankSum=-0.398;DP=128;Dels=0.0;FS=0.0;HaplotypeScore=0.7887;MLEAC=1;MLEAF=0.5;MQ=41.98;MQ0=0;MQRankSum=-0.303;QD=16.72;ReadPosRankSum=0.045	GT:AD:DP:GQ:PL	0/1:62,66:128:99:2168,0,2054
chrIV	822773	.	G	A	2891.77	PASS	AC=1;AF=0.5;AN=2;BaseQRankSum=0.721;DP=160;Dels=0.0;FS=0.0;HaplotypeScore=0.9947;MLEAC=1;MLEAF=0.5;MQ=41.91;MQ0=0;MQRankSum=0.773;QD=18.07;ReadPosRankSum=1.381	GT:AD:DP:GQ:PL	0/1:75,85:160:99:2920,0,2439
chrIV	826509	.	G	A	2191.77	PASS	AC=1;AF=0.5;AN=2;BaseQRankSum=2.078;DP=122;Dels=0.0;FS=1.478;HaplotypeScore=0.8667;MLEAC=1;MLEAF=0.5;MQ=42.0;MQ0=0;MQRankSum=1.215;QD=17.97;ReadPosRankSum=-0.486	GT:AD:DP:GQ:PL	0/1:56,66:122:99:2220,0,1771
chrIV	829066	.	G	A	2795.77	PASS	AC=1;AF=0.5;AN=2;BaseQRankSum=-2.078;DP=172;Dels=0.0;FS=1.183;HaplotypeScore=0.7887;MLEAC=1;MLEAF=0.5;MQ=41.99;MQ0=0;MQRankSum=-0.239;QD=16.25;ReadPosRankSum=-0.023	GT:AD:DP:GQ:PL	0/1:86,85:171:99:2824,0,2890
chrIV	832253	.	C	T	1335.77	PASS	AC=1;AF=0.5;AN=2;BaseQRankSum=0.236;DP=98;Dels=0.0;FS=4.1;HaplotypeScore=5.2728;MLEAC=1;MLEAF=0.5;MQ=42.0;MQ0=0;MQRankSum=-0.076;QD=13.63;ReadPosRankSum=0.781	GT:AD:DP:GQ:PL	0/1:54,43:98:99:1364,0,1804
chrIV	838946	.	G	A	2315.77	PASS	AC=1;AF=0.5;AN=2;BaseQRankSum=2.297;DP=137;Dels=0.0;FS=0.0;HaplotypeScore=0.0;MLEAC=1;MLEAF=0.5;MQ=42.0;MQ0=0;MQRankSum=0.351;QD=16.9;ReadPosRankSum=0.196	GT:AD:DP:GQ:PL	0/1:68,69:137:99:2344,0,2152
chrIV	840238	.	A	G	2026.77	PASS	AC=1;AF=0.5;AN=2;BaseQRankSum=3.04;DP=135;Dels=0.0;FS=6.36;HaplotypeScore=0.734;MLEAC=1;MLEAF=0.5;MQ=41.96;MQ0=0;MQRankSum=-0.364;QD=15.01;ReadPosRankSum=0.846	GT:AD:DP:GQ:PL	0/1:73,62:135:99:2055,0,2222
chrIV	842873	.	G	A	2077.77	PASS	AC=1;AF=0.5;AN=2;BaseQRankSum=-0.46;DP=114;Dels=0.0;FS=5.854;HaplotypeScore=0.0;MLEAC=1;MLEAF=0.5;MQ=42.0;MQ0=0;MQRankSum=1.091;QD=18.23;ReadPosRankSum=0.562	GT:AD:DP:GQ:PL	0/1:53,61:114:99:2106,0,1755
chrIV	844017	.	C	T	1152.77	PASS	AC=1;AF=0.5;AN=2;BaseQRankSum=-0.675;DP=80;Dels=0.0;FS=0.0;HaplotypeScore=2.4344;MLEAC=1;MLEAF=0.5;MQ=41.98;MQ0=0;MQRankSum=0.096;QD=14.41;ReadPosRankSum=-1.033	GT:AD:DP:GQ:PL	0/1:43,37:80:99:1181,0,1421
chrIV	844373	.	A	G	1700.77	PASS	AC=1;AF=0.5;AN=2;BaseQRankSum=0.915;DP=94;Dels=0.0;FS=1.679;HaplotypeScore=2.6132;MLEAC=1;MLEAF=0.5;MQ=41.98;MQ0=0;MQRankSum=-1.54;QD=18.09;ReadPosRankSum=0.683	GT:AD:DP:GQ:PL	0/1:42,51:93:99:1729,0,1295
chrIV	846102	.	A	G	2643.77	PASS	AC=1;AF=0.5;AN=2;BaseQRankSum=-0.464;DP=152;Dels=0.0;FS=2.029;HaplotypeScore=0.8941;MLEAC=1;MLEAF=0.5;MQ=41.99;MQ0=0;MQRankSum=1.235;QD=17.39;ReadPosRankSum=0.095	GT:AD:DP:GQ:PL	0/1:72,79:151:99:2672,0,2352
chrIV	848281	.	A	G	2522.77	PASS	AC=1;AF=0.5;AN=2;BaseQRankSum=-2.633;DP=148;Dels=0.0;FS=2.875;HaplotypeScore=0.5784;MLEAC=1;MLEAF=0.5;MQ=42.0;MQ0=0;MQRankSum=0.568;QD=17.05;ReadPosRankSum=-0.606	GT:AD:DP:GQ:PL	0/1:71,77:148:99:2551,0,2403
chrIV	852809	.	A	G	3149.77	PASS	AC=1;AF=0.5;AN=2;BaseQRankSum=-0.25;DP=167;Dels=0.0;FS=2.774;HaplotypeScore=4.7505;MLEAC=1;MLEAF=0.5;MQ=42.0;MQ0=0;MQRankSum=1.143;QD=18.86;ReadPosRankSum=0.683	GT:AD:DP:GQ:PL	0/1:69,95:165:99:3178,0,2202
chrIV	863634	.	C	T	2837.77	PASS	AC=1;AF=0.5;AN=2;BaseQRankSum=1.306;DP=158;Dels=0.0;FS=1.258;HaplotypeScore=8.0423;MLEAC=1;MLEAF=0.5;MQ=42.0;MQ0=0;MQRankSum=0.052;QD=17.96;ReadPosRankSum=-1.314	GT:AD:DP:GQ:PL	0/1:72,84:158:99:2866,0,2295
chrIV	884857	.	G	A	2666.77	PASS	AC=1;AF=0.5;AN=2;BaseQRankSum=-0.452;DP=164;Dels=0.0;FS=1.23;HaplotypeScore=0.0;MLEAC=1;MLEAF=0.5;MQ=41.8;MQ0=0;MQRankSum=0.64;QD=16.26;ReadPosRankSum=0.867	GT:AD:DP:GQ:PL	0/1:80,84:164:99:2695,0,2602
chrIV	886918	.	G	A	2150.77	PASS	AC=1;AF=0.5;AN=2;BaseQRankSum=-1.112;DP=129;Dels=0.0;FS=0.655;HaplotypeScore=3.8395;MLEAC=1;MLEAF=0.5;MQ=42.0;MQ0=0;MQRankSum=-0.051;QD=16.67;ReadPosRankSum=0.258	GT:AD:DP:GQ:PL	0/1:62,65:127:99:2179,0,2086
chrIV	891942	.	T	C	1681.77	PASS	AC=1;AF=0.5;AN=2;BaseQRankSum=-1.571;DP=133;Dels=0.0;FS=4.163;HaplotypeScore=1.7552;MLEAC=1;MLEAF=0.5;MQ=42.0;MQ0=0;MQRankSum=-1.043;QD=12.64;ReadPosRankSum=-3.153	GT:AD:DP:GQ:PL	0/1:76,57:133:99:1710,0,2519
chrIV	895960	.	A	G	2504.77	PASS	AC=1;AF=0.5;AN=2;BaseQRankSum=0.415;DP=160;Dels=0.0;FS=3.785;HaplotypeScore=3.5734;MLEAC=1;MLEAF=0.5;MQ=42.0;MQ0=0;MQRankSum=-1.632;QD=15.65;ReadPosRankSum=0.539	GT:AD:DP:GQ:PL	0/1:82,77:159:99:2533,0,2720
chrIV	936302	.	G	A	1856.77	PASS	AC=1;AF=0.5;AN=2;BaseQRankSum=0.355;DP=109;Dels=0.0;FS=5.965;HaplotypeScore=0.0;MLEAC=1;MLEAF=0.5;MQ=41.98;MQ0=0;MQRankSum=0.058;QD=17.03;ReadPosRankSum=-0.647	GT:AD:DP:GQ:PL	0/1:51,58:109:99:1885,0,1622
chrIV	937637	.	T	C	2386.77	PASS	AC=1;AF=0.5;AN=2;BaseQRankSum=1.578;DP=138;Dels=0.0;FS=6.476;HaplotypeScore=2.8367;MLEAC=1;MLEAF=0.5;MQ=41.99;MQ0=0;MQRankSum=-0.304;QD=17.3;ReadPosRankSum=0.33	GT:AD:DP:GQ:PL	0/1:68,70:138:99:2415,0,2237
chrIV	946932	.	C	T	2535.77	PASS	AC=1;AF=0.5;AN=2;BaseQRankSum=-0.219;DP=168;Dels=0.0;FS=0.0;HaplotypeScore=4.3887;MLEAC=1;MLEAF=0.5;MQ=41.99;MQ0=0;MQRankSum=1.103;QD=15.09;ReadPosRankSum=-1.125	GT:AD:DP:GQ:PL	0/1:89,79:168:99:2564,0,3055
chrIV	947205	.	G	A	2977.77	PASS	AC=1;AF=0.5;AN=2;BaseQRankSum=0.438;DP=156;Dels=0.0;FS=0.593;HaplotypeScore=9.1373;MLEAC=1;MLEAF=0.5;MQ=42.0;MQ0=0;MQRankSum=-0.238;QD=19.09;ReadPosRankSum=-1.035	GT:AD:DP:GQ:PL	0/1:68,88:156:99:3006,0,2241
chrIV	952001	.	G	A	2093.77	PASS	AC=1;AF=0.5;AN=2;BaseQRankSum=-0.353;DP=158;Dels=0.0;FS=0.0;HaplotypeScore=0.0;MLEAC=1;MLEAF=0.5;MQ=42.0;MQ0=0;MQRankSum=-0.939;QD=13.25;ReadPosRankSum=-1.517	GT:AD:DP:GQ:PL	0/1:90,67:157:99:2122,0,3091
chrIV	962004	.	G	A	2879.77	PASS	AC=1;AF=0.5;AN=2;BaseQRankSum=-0.485;DP=155;Dels=0.0;FS=7.105;HaplotypeScore=0.0;MLEAC=1;MLEAF=0.5;MQ=42.0;MQ0=0;MQRankSum=0.056;QD=18.58;ReadPosRankSum=-1.296	GT:AD:DP:GQ:PL	0/1:68,87:155:99:2908,0,2181
chrIV	963698	.	G	A	1995.77	PASS	AC=1;AF=0.5;AN=2;BaseQRankSum=-0.229;DP=111;Dels=0.0;FS=4.736;HaplotypeScore=2.7412;MLEAC=1;MLEAF=0.5;MQ=42.0;MQ0=0;MQRankSum=0.021;QD=17.98;ReadPosRankSum=-0.051	GT:AD:DP:GQ:PL	0/1:48,63:111:99:2024,0,1560
chrIV	965873	.	G	A	2834.77	PASS	AC=1;AF=0.5;AN=2;BaseQRankSum=0.216;DP=143;Dels=0.0;FS=0.0;HaplotypeScore=1.7552;MLEAC=1;MLEAF=0.5;MQ=42.0;MQ0=0;MQRankSum=-1.565;QD=19.82;ReadPosRankSum=0.196	GT:AD:DP:GQ:PL	0/1:57,86:143:99:2863,0,1770
chrIV	976853	.	G	A	1706.77	PASS	AC=1;AF=0.5;AN=2;BaseQRankSum=0.719;DP=119;Dels=0.0;FS=0.0;HaplotypeScore=0.7887;MLEAC=1;MLEAF=0.5;MQ=42.0;MQ0=0;MQRankSum=0.051;QD=14.34;ReadPosRankSum=0.484	GT:AD:DP:GQ:PL	0/1:66,53:119:99:1735,0,2114
chrIV	979923	.	A	G	2543.77	PASS	AC=1;AF=0.5;AN=2;BaseQRankSum=0.583;DP=182;Dels=0.0;FS=11.441;HaplotypeScore=2.5752;MLEAC=1;MLEAF=0.5;MQ=41.99;MQ0=0;MQRankSum=0.147;QD=13.98;ReadPosRankSum=0.21	GT:AD:DP:GQ:PL	0/1:100,81:181:99:2572,0,3300
chrIV	1001665	.	C	T	1978.77	PASS	AC=1;AF=0.5;AN=2;BaseQRankSum=0.101;DP=121;Dels=0.0;FS=0.7;HaplotypeScore=3.8025;MLEAC=1;MLEAF=0.5;MQ=41.98;MQ0=0;MQRankSum=-0.791;QD=16.35;ReadPosRankSum=0.407	GT:AD:DP:GQ:PL	0/1:59,62:121:99:2007,0,1784
chrIV	1016037	.	G	A	1492.77	PASS	AC=1;AF=0.5;AN=2;BaseQRankSum=0.242;DP=101;Dels=0.0;FS=9.997;HaplotypeScore=0.734;MLEAC=1;MLEAF=0.5;MQ=41.98;MQ0=0;MQRankSum=-1.545;QD=14.78;ReadPosRankSum=0.078	GT:AD:DP:GQ:PL	0/1:55,46:101:99:1521,0,1808
chrIV	1022371	.	G	A	2373.77	PASS	AC=1;AF=0.5;AN=2;BaseQRankSum=2.159;DP=139;Dels=0.0;FS=1.374;HaplotypeScore=6.8054;MLEAC=1;MLEAF=0.5;MQ=41.84;MQ0=0;MQRankSum=0.462;QD=17.08;ReadPosRankSum=0.995	GT:AD:DP:GQ:PL	0/1:66,72:139:99:2402,0,2097
chrIV	1028056	.	G	A	2821.77	PASS	AC=1;AF=0.5;AN=2;BaseQRankSum=-0.45;DP=164;Dels=0.0;FS=1.94;HaplotypeScore=1.5774;MLEAC=1;MLEAF=0.5;MQ=42.0;MQ0=0;MQRankSum=0.168;QD=17.21;ReadPosRankSum=0.576	GT:AD:DP:GQ:PL	0/1:78,85:163:99:2850,0,2586
chrIV	1038466	.	A	G	2540.77	PASS	AC=1;AF=0.5;AN=2;BaseQRankSum=3.359;DP=148;Dels=0.0;FS=0.0;HaplotypeScore=2.366;MLEAC=1;MLEAF=0.5;MQ=42.0;MQ0=0;MQRankSum=-0.113;QD=17.17;ReadPosRankSum=1.738	GT:AD:DP:GQ:PL	0/1:70,78:148:99:2569,0,2141
chrIV	1049852	.	C	T	2024.77	PASS	AC=1;AF=0.5;AN=2;BaseQRankSum=-0.277;DP=148;Dels=0.0;FS=13.2;HaplotypeScore=2.8278;MLEAC=1;MLEAF=0.5;MQ=42.0;MQ0=0;MQRankSum=0.586;QD=13.68;ReadPosRankSum=1.535	GT:AD:DP:GQ:PL	0/1:84,64:148:99:2053,0,2862
chrIV	1053169	.	C	T	2331.77	PASS	AC=1;AF=0.5;AN=2;BaseQRankSum=1.628;DP=136;Dels=0.0;FS=0.639;HaplotypeScore=3.7118;MLEAC=1;MLEAF=0.5;MQ=41.83;MQ0=0;MQRankSum=1.201;QD=17.15;ReadPosRankSum=0.588	GT:AD:DP:GQ:PL	0/1:64,71:136:99:2360,0,2015
chrIV	1057816	.	G	A	1998.77	PASS	AC=1;AF=0.5;AN=2;BaseQRankSum=0.811;DP=120;Dels=0.0;FS=4.498;HaplotypeScore=0.6651;MLEAC=1;MLEAF=0.5;MQ=41.98;MQ0=0;MQRankSum=-2.98;QD=16.66;ReadPosRankSum=0.066	GT:AD:DP:GQ:PL	0/1:58,61:119:99:2027,0,1899
chrIV	1060756	.	G	A	2407.77	PASS	AC=1;AF=0.5;AN=2;BaseQRankSum=0.036;DP=170;Dels=0.0;FS=1.908;HaplotypeScore=2.7547;MLEAC=1;MLEAF=0.5;MQ=41.92;MQ0=0;MQRankSum=-0.721;QD=14.16;ReadPosRankSum=1.099	GT:AD:DP:GQ:PL	0/1:92,78:170:99:2436,0,3087
chrIV	1064170	.	T	C	1136.77	PASS	AC=1;AF=0.5;AN=2;BaseQRankSum=-0.105;DP=93;Dels=0.0;FS=5.446;HaplotypeScore=1.8332;MLEAC=1;MLEAF=0.5;MQ=42.0;MQ0=0;MQRankSum=0.16;QD=12.22;ReadPosRankSum=-0.074	GT:AD:DP:GQ:PL	0/1:54,39:93:99:1165,0,1777
chrIV	1077506	.	G	A	1962.77	PASS	AC=1;AF=0.5;AN=2;BaseQRankSum=-2.426;DP=137;Dels=0.0;FS=5.257;HaplotypeScore=0.0;MLEAC=1;MLEAF=0.5;MQ=42.0;MQ0=0;MQRankSum=2.606;QD=14.33;ReadPosRankSum=-1.39	GT:AD:DP:GQ:PL	0/1:71,64:135:99:1991,0,2367
chrIV	1084436	.	G	A	2501.77	PASS	AC=1;AF=0.5;AN=2;BaseQRankSum=1.877;DP=176;Dels=0.0;FS=4.401;HaplotypeScore=0.0;MLEAC=1;MLEAF=0.5;MQ=42.0;MQ0=0;MQRankSum=1.232;QD=14.21;ReadPosRankSum=0.733	GT:AD:DP:GQ:PL	0/1:100,76:176:99:2530,0,3341
chrIV	1093403	.	A	G	2821.77	PASS	AC=1;AF=0.5;AN=2;BaseQRankSum=0.842;DP=149;Dels=0.0;FS=13.915;HaplotypeScore=2.713;MLEAC=1;MLEAF=0.5;MQ=42.0;MQ0=0;MQRankSum=-0.033;QD=18.94;ReadPosRankSum=-0.401	GT:AD:DP:GQ:PL	0/1:64,85:149:99:2850,0,2084
chrIV	1093738	.	G	A	2014.77	PASS	AC=1;AF=0.5;AN=2;BaseQRankSum=-0.56;DP=118;Dels=0.0;FS=1.466;HaplotypeScore=0.0;MLEAC=1;MLEAF=0.5;MQ=41.88;MQ0=0;MQRankSum=-1.319;QD=17.07;ReadPosRankSum=-0.296	GT:AD:DP:GQ:PL	0/1:57,61:118:99:2043,0,1949
chrIV	1093763	.	C	T	2196.77	PASS	AC=1;AF=0.5;AN=2;BaseQRankSum=0.023;DP=123;Dels=0.0;FS=0.683;HaplotypeScore=0.9995;MLEAC=1;MLEAF=0.5;MQ=41.86;MQ0=0;MQRankSum=-0.29;QD=17.86;ReadPosRankSum=-0.912	GT:AD:DP:GQ:PL	0/1:56,66:122:99:2225,0,1815
chrIV	1094424	.	G	A	2246.77	PASS	AC=1;AF=0.5;AN=2;BaseQRankSum=0.992;DP=137;Dels=0.0;FS=2.222;HaplotypeScore=2.7384;MLEAC=1;MLEAF=0.5;MQ=42.0;MQ0=0;MQRankSum=1.031;QD=16.4;ReadPosRankSum=1.879	GT:AD:DP:GQ:PL	0/1:69,68:137:99:2275,0,2268
chrIV	1104240	.	T	C	2495.77	PASS	AC=1;AF=0.5;AN=2;BaseQRankSum=1.189;DP=158;Dels=0.0;FS=2.83;HaplotypeScore=2.7464;MLEAC=1;MLEAF=0.5;MQ=42.0;MQ0=0;MQRankSum=2.4;QD=15.8;ReadPosRankSum=0.044	GT:AD:DP:GQ:PL	0/1:80,77:157:99:2524,0,2634
chrIV	1110913	.	G	A	2408.77	PASS	AC=1;AF=0.5;AN=2;BaseQRankSum=0.857;DP=150;Dels=0.0;FS=10.035;HaplotypeScore=0.8667;MLEAC=1;MLEAF=0.5;MQ=41.99;MQ0=0;MQRankSum=-0.431;QD=16.06;ReadPosRankSum=0.568	GT:AD:DP:GQ:PL	0/1:78,71:150:99:2437,0,2638
chrIV	1120174	.	G	A	2279.77	PASS	AC=1;AF=0.5;AN=2;BaseQRankSum=2.11;DP=133;Dels=0.0;FS=5.413;HaplotypeScore=2.444;MLEAC=1;MLEAF=0.5;MQ=41.99;MQ0=0;MQRankSum=0.16;QD=17.14;ReadPosRankSum=0.709	GT:AD:DP:GQ:PL	0/1:64,69:133:99:2308,0,2043
chrIV	1130257	.	C	T	2610.77	PASS	AC=1;AF=0.5;AN=2;BaseQRankSum=0.634;DP=158;Dels=0.0;FS=0.602;HaplotypeScore=1.7552;MLEAC=1;MLEAF=0.5;MQ=42.0;MQ0=0;MQRankSum=0.349;QD=16.52;ReadPosRankSum=-0.736	GT:AD:DP:GQ:PL	0/1:77,80:157:99:2639,0,2325
chrIV	1151040	.	T	C	689.77	PASS	AC=1;AF=0.5;AN=2;BaseQRankSum=1.376;DP=163;Dels=0.0;FS=3.619;HaplotypeScore=2.6198;MLEAC=1;MLEAF=0.5;MQ=40.78;MQ0=1;MQRankSum=-0.965;QD=4.23;ReadPosRankSum=-6.372	GT:AD:DP:GQ:PL	0/1:129,33:162:99:718,0,4596
chrIV	1151052	.	G	A	851.77	PASS	AC=1;AF=0.5;AN=2;BaseQRankSum=1.972;DP=159;Dels=0.0;FS=10.871;HaplotypeScore=0.9989;MLEAC=1;MLEAF=0.5;MQ=40.29;MQ0=2;MQRankSum=1.773;QD=5.36;ReadPosRankSum=-5.97	GT:AD:DP:GQ:PL	0/1:124,35:159:99:880,0,4223
chrIV	1166007	.	G	A	2224.77	PASS	AC=1;AF=0.5;AN=2;BaseQRankSum=-1.394;DP=127;Dels=0.0;FS=3.187;HaplotypeScore=2.652;MLEAC=1;MLEAF=0.5;MQ=42.0;MQ0=0;MQRankSum=-0.637;QD=17.52;ReadPosRankSum=-0.07	GT:AD:DP:GQ:PL	0/1:57,70:127:99:2253,0,1901
chrIV	1184463	.	T	C	1612.77	PASS	AC=1;AF=0.5;AN=2;BaseQRankSum=-0.114;DP=122;Dels=0.0;FS=15.9;HaplotypeScore=0.7887;MLEAC=1;MLEAF=0.5;MQ=42.0;MQ0=0;MQRankSum=1.136;QD=13.22;ReadPosRankSum=-0.398	GT:AD:DP:GQ:PL	0/1:69,53:122:99:1641,0,2298
chrIV	1198461	.	C	T	2507.77	PASS	AC=1;AF=0.5;AN=2;BaseQRankSum=-0.641;DP=153;Dels=0.0;FS=3.745;HaplotypeScore=1.7333;MLEAC=1;MLEAF=0.5;MQ=42.0;MQ0=0;MQRankSum=0.896;QD=16.39;ReadPosRankSum=-0.055	GT:AD:DP:GQ:PL	0/1:77,75:152:99:2536,0,2654
chrIV	1205242	.	G	A	2522.77	PASS	AC=1;AF=0.5;AN=2;BaseQRankSum=1.789;DP=134;Dels=0.0;FS=5.345;HaplotypeScore=0.0;MLEAC=1;MLEAF=0.5;MQ=41.99;MQ0=0;MQRankSum=1.812;QD=18.83;ReadPosRankSum=0.182	GT:AD:DP:GQ:PL	0/1:58,76:134:99:2551,0,1748
chrIV	1258453	.	G	A	1562.77	PASS	AC=1;AF=0.5;AN=2;BaseQRankSum=2.161;DP=128;Dels=0.0;FS=6.921;HaplotypeScore=3.5831;MLEAC=1;MLEAF=0.5;MQ=41.98;MQ0=0;MQRankSum=2.0;QD=12.21;ReadPosRankSum=1.658	GT:AD:DP:GQ:PL	0/1:78,50:128:99:1591,0,2613
chrIV	1259898	.	C	T	2125.77	PASS	AC=1;AF=0.5;AN=2;BaseQRankSum=3.585;DP=116;Dels=0.0;FS=1.52;HaplotypeScore=7.7547;MLEAC=1;MLEAF=0.5;MQ=42.0;MQ0=0;MQRankSum=-1.607;QD=18.33;ReadPosRankSum=1.004	GT:AD:DP:GQ:PL	0/1:50,62:114:99:2154,0,1581
chrIV	1263173	.	C	T	2457.77	PASS	AC=1;AF=0.5;AN=2;BaseQRankSum=0.761;DP=149;Dels=0.0;FS=6.139;HaplotypeScore=2.6527;MLEAC=1;MLEAF=0.5;MQ=42.0;MQ0=0;MQRankSum=0.427;QD=16.5;ReadPosRankSum=0.013	GT:AD:DP:GQ:PL	0/1:75,74:149:99:2486,0,2409
chrIV	1266988	.	G	A	2417.77	PASS	AC=1;AF=0.5;AN=2;BaseQRankSum=0.743;DP=156;Dels=0.0;FS=3.785;HaplotypeScore=1.5226;MLEAC=1;MLEAF=0.5;MQ=42.0;MQ0=0;MQRankSum=-1.356;QD=15.5;ReadPosRankSum=-1.158	GT:AD:DP:GQ:PL	0/1:80,76:156:99:2446,0,2567
chrIV	1270617	.	G	A	2628.77	PASS	AC=1;AF=0.5;AN=2;BaseQRankSum=-0.48;DP=143;Dels=0.0;FS=6.296;HaplotypeScore=3.338;MLEAC=1;MLEAF=0.5;MQ=41.99;MQ0=0;MQRankSum=-1.198;QD=18.38;ReadPosRankSum=-0.339	GT:AD:DP:GQ:PL	0/1:65,78:143:99:2657,0,2107
chrIV	1279428	.	C	T	2284.77	PASS	AC=1;AF=0.5;AN=2;BaseQRankSum=0.407;DP=137;Dels=0.0;FS=1.348;HaplotypeScore=2.9159;MLEAC=1;MLEAF=0.5;MQ=42.0;MQ0=0;MQRankSum=0.713;QD=16.68;ReadPosRankSum=0.67	GT:AD:DP:GQ:PL	0/1:67,70:137:99:2313,0,2225
chrIV	1280817	.	C	T	2048.77	PASS	AC=1;AF=0.5;AN=2;BaseQRankSum=2.01;DP=127;Dels=0.0;FS=8.041;HaplotypeScore=2.531;MLEAC=1;MLEAF=0.5;MQ=42.0;MQ0=0;MQRankSum=-0.635;QD=16.13;ReadPosRankSum=0.828	GT:AD:DP:GQ:PL	0/1:66,61:127:99:2077,0,2150
chrIV	1285227	.	T	C	2288.77	PASS	AC=1;AF=0.5;AN=2;BaseQRankSum=-0.679;DP=118;Dels=0.0;FS=10.365;HaplotypeScore=3.3937;MLEAC=1;MLEAF=0.5;MQ=42.0;MQ0=0;MQRankSum=1.103;QD=19.4;ReadPosRankSum=-1.51	GT:AD:DP:GQ:PL	0/1:51,67:118:99:2317,0,1666
chrIV	1290541	.	G	A	2883.77	PASS	AC=1;AF=0.5;AN=2;BaseQRankSum=0.513;DP=163;Dels=0.0;FS=4.6;HaplotypeScore=2.8395;MLEAC=1;MLEAF=0.5;MQ=41.98;MQ0=0;MQRankSum=2.596;QD=17.69;ReadPosRankSum=-0.281	GT:AD:DP:GQ:PL	0/1:78,85:163:99:2912,0,2503
chrIV	1290686	.	T	C	3124.77	PASS	AC=1;AF=0.5;AN=2;BaseQRankSum=4.803;DP=176;Dels=0.0;FS=4.657;HaplotypeScore=5.1092;MLEAC=1;MLEAF=0.5;MQ=41.96;MQ0=0;MQRankSum=-1.707;QD=17.75;ReadPosRankSum=1.092	GT:AD:DP:GQ:PL	0/1:81,95:176:99:3153,0,2253
chrIV	1290945	.	C	T	3182.76	PASS	AC=1;AF=0.5;AN=2;BaseQRankSum=-1.209;DP=182;Dels=0.0;FS=10.568;HaplotypeScore=4.354;MLEAC=1;MLEAF=0.5;MQ=41.74;MQ0=0;MQRankSum=1.178;QD=17.49;ReadPosRankSum=-1.121	GT:AD:DP:GQ:PL	0/1:90,92:182:99:3211,0,3008
chrIV	1291443	.	C	T	2325.77	PASS	AC=1;AF=0.5;AN=2;BaseQRankSum=-0.654;DP=139;Dels=0.0;FS=0.0;HaplotypeScore=5.4362;MLEAC=1;MLEAF=0.5;MQ=41.99;MQ0=0;MQRankSum=0.526;QD=16.73;ReadPosRankSum=0.282	GT:AD:DP:GQ:PL	0/1:63,75:138:99:2354,0,1993
chrIV	1292606	.	C	T	2256.77	PASS	AC=1;AF=0.5;AN=2;BaseQRankSum=0.825;DP=152;Dels=0.0;FS=0.0;HaplotypeScore=1.9399;MLEAC=1;MLEAF=0.5;MQ=42.0;MQ0=0;MQRankSum=-0.496;QD=14.85;ReadPosRankSum=2.376	GT:AD:DP:GQ:PL	0/1:83,69:152:99:2285,0,2751
chrIV	1293538	.	C	T	2552.77	PASS	AC=1;AF=0.5;AN=2;BaseQRankSum=0.906;DP=139;Dels=0.0;FS=0.63;HaplotypeScore=5.7389;MLEAC=1;MLEAF=0.5;MQ=41.99;MQ0=0;MQRankSum=0.588;QD=18.37;ReadPosRankSum=1.22	GT:AD:DP:GQ:PL	0/1:61,78:139:99:2581,0,1919
chrIV	1297520	.	A	G	1700.77	PASS	AC=1;AF=0.5;AN=2;BaseQRankSum=1.66;DP=133;Dels=0.0;FS=5.351;HaplotypeScore=1.5226;MLEAC=1;MLEAF=0.5;MQ=41.96;MQ0=0;MQRankSum=-0.154;QD=12.79;ReadPosRankSum=0.407	GT:AD:DP:GQ:PL	0/1:76,56:132:99:1729,0,2335
chrIV	1300581	.	C	T	2346.77	PASS	AC=1;AF=0.5;AN=2;BaseQRankSum=0.352;DP=140;Dels=0.0;FS=0.0;HaplotypeScore=1.6643;MLEAC=1;MLEAF=0.5;MQ=42.0;MQ0=0;MQRankSum=-0.427;QD=16.76;ReadPosRankSum=1.307	GT:AD:DP:GQ:PL	0/1:70,70:140:99:2375,0,2317
chrIV	1301667	.	C	T	1597.77	PASS	AC=1;AF=0.5;AN=2;BaseQRankSum=0.999;DP=103;Dels=0.0;FS=0.743;HaplotypeScore=0.7887;MLEAC=1;MLEAF=0.5;MQ=41.18;MQ0=0;MQRankSum=0.3;QD=15.51;ReadPosRankSum=-0.129	GT:AD:DP:GQ:PL	0/1:52,51:103:99:1626,0,1578
chrIV	1302528	.	A	G	2640.77	PASS	AC=1;AF=0.5;AN=2;BaseQRankSum=-1.044;DP=143;Dels=0.0;FS=5.027;HaplotypeScore=3.376;MLEAC=1;MLEAF=0.5;MQ=41.97;MQ0=0;MQRankSum=-0.119;QD=18.47;ReadPosRankSum=0.753	GT:AD:DP:GQ:PL	0/1:65,77:142:99:2669,0,2199
chrIV	1302795	.	A	G	3125.77	PASS	AC=1;AF=0.5;AN=2;BaseQRankSum=-0.144;DP=172;Dels=0.0;FS=3.519;HaplotypeScore=1.9778;MLEAC=1;MLEAF=0.5;MQ=42.0;MQ0=0;MQRankSum=-1.958;QD=18.17;ReadPosRankSum=-0.645	GT:AD:DP:GQ:PL	0/1:80,91:172:99:3154,0,2755
chrIV	1314952	.	G	A	2779.77	PASS	AC=1;AF=0.5;AN=2;BaseQRankSum=1.749;DP=158;Dels=0.0;FS=2.853;HaplotypeScore=3.6021;MLEAC=1;MLEAF=0.5;MQ=41.89;MQ0=0;MQRankSum=-0.688;QD=17.59;ReadPosRankSum=0.717	GT:AD:DP:GQ:PL	0/1:75,81:157:99:2808,0,2489
chrIV	1356208	.	A	G	1148.77	PASS	AC=1;AF=0.5;AN=2;BaseQRankSum=-0.763;DP=102;Dels=0.0;FS=3.908;HaplotypeScore=4.3621;MLEAC=1;MLEAF=0.5;MQ=42.0;MQ0=0;MQRankSum=1.978;QD=11.26;ReadPosRankSum=0.472	GT:AD:DP:GQ:PL	0/1:62,38:100:99:1177,0,2077
chrIV	1358754	.	G	A	2388.77	PASS	AC=1;AF=0.5;AN=2;BaseQRankSum=-2.747;DP=153;Dels=0.0;FS=3.792;HaplotypeScore=1.9997;MLEAC=1;MLEAF=0.5;MQ=41.97;MQ0=0;MQRankSum=0.378;QD=15.61;ReadPosRankSum=-1.632	GT:AD:DP:GQ:PL	0/1:81,72:153:99:2417,0,2865
chrIV	1359660	.	G	A	1735.77	PASS	AC=1;AF=0.5;AN=2;BaseQRankSum=-0.322;DP=123;Dels=0.0;FS=8.444;HaplotypeScore=2.5326;MLEAC=1;MLEAF=0.5;MQ=42.0;MQ0=0;MQRankSum=0.993;QD=14.11;ReadPosRankSum=0.419	GT:AD:DP:GQ:PL	0/1:67,56:123:99:1764,0,2240
chrIV	1370567	.	G	A	2429.77	PASS	AC=1;AF=0.5;AN=2;BaseQRankSum=-0.25;DP=144;Dels=0.0;FS=4.015;HaplotypeScore=4.6522;MLEAC=1;MLEAF=0.5;MQ=41.99;MQ0=0;MQRankSum=-0.426;QD=16.87;ReadPosRankSum=-2.428	GT:AD:DP:GQ:PL	0/1:70,74:144:99:2458,0,2309
chrIV	1374461	.	G	A	2624.77	PASS	AC=1;AF=0.5;AN=2;BaseQRankSum=0.992;DP=157;Dels=0.0;FS=0.0;HaplotypeScore=0.0;MLEAC=1;MLEAF=0.5;MQ=42.0;MQ0=0;MQRankSum=0.065;QD=16.72;ReadPosRankSum=-1.266	GT:AD:DP:GQ:PL	0/1:77,80:157:99:2653,0,2495
chrIV	1378792	.	G	A	2759.77	PASS	AC=1;AF=0.5;AN=2;BaseQRankSum=-1.22;DP=161;Dels=0.0;FS=3.669;HaplotypeScore=2.5655;MLEAC=1;MLEAF=0.5;MQ=42.0;MQ0=0;MQRankSum=-1.213;QD=17.14;ReadPosRankSum=0.364	GT:AD:DP:GQ:PL	0/1:77,84:161:99:2788,0,2578
chrIV	1387231	.	C	T	1692.77	PASS	AC=1;AF=0.5;AN=2;BaseQRankSum=-0.544;DP=117;Dels=0.0;FS=7.392;HaplotypeScore=2.5763;MLEAC=1;MLEAF=0.5;MQ=42.0;MQ0=0;MQRankSum=-0.943;QD=14.47;ReadPosRankSum=-0.057	GT:AD:DP:GQ:PL	0/1:63,54:117:99:1721,0,2029
chrIV	1410902	.	C	T	1850.77	PASS	AC=1;AF=0.5;AN=2;BaseQRankSum=0.156;DP=103;Dels=0.0;FS=5.167;HaplotypeScore=3.2054;MLEAC=1;MLEAF=0.5;MQ=42.0;MQ0=0;MQRankSum=0.739;QD=17.97;ReadPosRankSum=0.339	GT:AD:DP:GQ:PL	0/1:43,59:102:99:1879,0,1353
chrIV	1414705	.	T	C	2024.77	PASS	AC=1;AF=0.5;AN=2;BaseQRankSum=0.392;DP=134;Dels=0.0;FS=0.0;HaplotypeScore=1.7552;MLEAC=1;MLEAF=0.5;MQ=42.0;MQ0=0;MQRankSum=0.798;QD=15.11;ReadPosRankSum=0.178	GT:AD:DP:GQ:PL	0/1:71,63:134:99:2053,0,2413
chrIV	1432903	.	C	T	1890.77	PASS	AC=1;AF=0.5;AN=2;BaseQRankSum=-0.899;DP=109;Dels=0.0;FS=0.736;HaplotypeScore=1.6281;MLEAC=1;MLEAF=0.5;MQ=41.98;MQ0=0;MQRankSum=0.347;QD=17.35;ReadPosRankSum=0.112	GT:AD:DP:GQ:PL	0/1:47,61:108:99:1919,0,1408
chrIV	1433605	.	T	C	1993.77	PASS	AC=1;AF=0.5;AN=2;BaseQRankSum=-0.788;DP=124;Dels=0.0;FS=6.782;HaplotypeScore=0.734;MLEAC=1;MLEAF=0.5;MQ=42.0;MQ0=0;MQRankSum=-0.643;QD=16.08;ReadPosRankSum=2.113	GT:AD:DP:GQ:PL	0/1:60,64:124:99:2022,0,1904
chrIV	1434030	.	C	T	1916.77	PASS	AC=1;AF=0.5;AN=2;BaseQRankSum=0.669;DP=128;Dels=0.0;FS=2.264;HaplotypeScore=2.9996;MLEAC=1;MLEAF=0.5;MQ=41.98;MQ0=0;MQRankSum=0.1;QD=14.97;ReadPosRankSum=1.3	GT:AD:DP:GQ:PL	0/1:69,59:128:99:1945,0,2354
chrIV	1434513	.	A	G	2349.77	PASS	AC=1;AF=0.5;AN=2;BaseQRankSum=-0.6;DP=141;Dels=0.0;FS=6.397;HaplotypeScore=0.734;MLEAC=1;MLEAF=0.5;MQ=42.0;MQ0=0;MQRankSum=-0.641;QD=16.67;ReadPosRankSum=-0.596	GT:AD:DP:GQ:PL	0/1:70,71:141:99:2378,0,2358
chrIV	1434914	.	T	C	2002.77	PASS	AC=1;AF=0.5;AN=2;BaseQRankSum=1.719;DP=127;Dels=0.0;FS=0.0;HaplotypeScore=2.3838;MLEAC=1;MLEAF=0.5;MQ=41.97;MQ0=0;MQRankSum=0.128;QD=15.77;ReadPosRankSum=0.981	GT:AD:DP:GQ:PL	0/1:64,63:127:99:2031,0,1979
chrIV	1436401	.	A	G	1880.77	PASS	AC=1;AF=0.5;AN=2;BaseQRankSum=0.704;DP=128;Dels=0.0;FS=0.0;HaplotypeScore=0.0;MLEAC=1;MLEAF=0.5;MQ=42.0;MQ0=0;MQRankSum=-0.131;QD=14.69;ReadPosRankSum=0.298	GT:AD:DP:GQ:PL	0/1:68,60:128:99:1909,0,2163
chrIV	1440677	.	C	T	2066.77	PASS	AC=1;AF=0.5;AN=2;BaseQRankSum=2.371;DP=135;Dels=0.0;FS=0.644;HaplotypeScore=0.7887;MLEAC=1;MLEAF=0.5;MQ=41.97;MQ0=0;MQRankSum=-0.262;QD=15.31;ReadPosRankSum=1.974	GT:AD:DP:GQ:PL	0/1:72,63:135:99:2095,0,2386
chrIV	1446147	.	A	G	1967.77	PASS	AC=1;AF=0.5;AN=2;BaseQRankSum=-0.606;DP=116;Dels=0.0;FS=3.461;HaplotypeScore=1.9497;MLEAC=1;MLEAF=0.5;MQ=42.0;MQ0=0;MQRankSum=-0.291;QD=16.96;ReadPosRankSum=-0.08	GT:AD:DP:GQ:PL	0/1:54,62:116:99:1996,0,1783
chrIV	1448171	.	G	A	2100.77	PASS	AC=1;AF=0.5;AN=2;BaseQRankSum=0.734;DP=131;Dels=0.0;FS=1.393;HaplotypeScore=2.654;MLEAC=1;MLEAF=0.5;MQ=42.0;MQ0=0;MQRankSum=-0.007;QD=16.04;ReadPosRankSum=-0.594	GT:AD:DP:GQ:PL	0/1:68,62:130:99:2129,0,2284
chrIV	1449412	.	C	T	2340.77	PASS	AC=1;AF=0.5;AN=2;BaseQRankSum=1.144;DP=168;Dels=0.0;FS=3.633;HaplotypeScore=2.4095;MLEAC=1;MLEAF=0.5;MQ=41.82;MQ0=0;MQRankSum=-1.066;QD=13.93;ReadPosRankSum=-1.199	GT:AD:DP:GQ:PL	0/1:94,73:167:99:2369,0,3218
chrIV	1457326	.	G	A	3200.06	PASS	AC=1;AF=0.5;AN=2;BaseQRankSum=0.455;DP=168;Dels=0.0;FS=4.516;HaplotypeScore=2.3893;MLEAC=1;MLEAF=0.5;MQ=42.0;MQ0=0;MQRankSum=0.165;QD=19.05;ReadPosRankSum=0.631	GT:AD:DP:GQ:PL	0/1:74,94:168:99:3228,0,2412
chrIV	1464390	.	G	A	2843.77	PASS	AC=1;AF=0.5;AN=2;BaseQRankSum=-0.667;DP=165;Dels=0.0;FS=12.342;HaplotypeScore=5.1348;MLEAC=1;MLEAF=0.5;MQ=41.76;MQ0=1;MQRankSum=-0.973;QD=17.23;ReadPosRankSum=-0.324	GT:AD:DP:GQ:PL	0/1:77,87:164:99:2872,0,2504
chrIV	1465439	.	T	C	1981.77	PASS	AC=1;AF=0.5;AN=2;BaseQRankSum=-1.339;DP=121;Dels=0.0;FS=5.531;HaplotypeScore=1.399;MLEAC=1;MLEAF=0.5;MQ=42.0;MQ0=0;MQRankSum=0.173;QD=16.38;ReadPosRankSum=-0.352	GT:AD:DP:GQ:PL	0/1:59,61:120:99:2010,0,1966
chrIV	1467533	.	C	T	2377.77	PASS	AC=1;AF=0.5;AN=2;BaseQRankSum=0.41;DP=131;Dels=0.0;FS=2.241;HaplotypeScore=11.346;MLEAC=1;MLEAF=0.5;MQ=41.87;MQ0=0;MQRankSum=-0.831;QD=18.15;ReadPosRankSum=-0.105	GT:AD:DP:GQ:PL	0/1:58,72:131:99:2406,0,1858
chrIV	1474470	.	G	A	2611.77	PASS	AC=1;AF=0.5;AN=2;BaseQRankSum=0.915;DP=159;Dels=0.0;FS=1.984;HaplotypeScore=0.9734;MLEAC=1;MLEAF=0.5;MQ=42.0;MQ0=0;MQRankSum=1.084;QD=16.43;ReadPosRankSum=0.839	GT:AD:DP:GQ:PL	0/1:82,77:159:99:2640,0,2735
chrIV	1476178	.	G	A	1961.77	PASS	AC=1;AF=0.5;AN=2;BaseQRankSum=0.166;DP=118;Dels=0.0;FS=9.184;HaplotypeScore=2.3893;MLEAC=1;MLEAF=0.5;MQ=41.88;MQ0=0;MQRankSum=-0.576;QD=16.63;ReadPosRankSum=-0.074	GT:AD:DP:GQ:PL	0/1:56,61:117:99:1990,0,1849
chrIV	1476962	.	G	A	1337.77	PASS	AC=1;AF=0.5;AN=2;BaseQRankSum=-1.202;DP=98;Dels=0.0;FS=1.721;HaplotypeScore=2.4964;MLEAC=1;MLEAF=0.5;MQ=42.0;MQ0=0;MQRankSum=-1.151;QD=13.65;ReadPosRankSum=-0.505	GT:AD:DP:GQ:PL	0/1:54,43:98:99:1366,0,1789
chrIV	1479095	.	G	A	2340.77	PASS	AC=1;AF=0.5;AN=2;BaseQRankSum=-1.568;DP=146;Dels=0.0;FS=0.0;HaplotypeScore=3.3887;MLEAC=1;MLEAF=0.5;MQ=42.0;MQ0=0;MQRankSum=-0.35;QD=16.03;ReadPosRankSum=0.461	GT:AD:DP:GQ:PL	0/1:73,72:146:99:2369,0,2398
chrIV	1479343	.	T	C	2840.77	PASS	AC=1;AF=0.5;AN=2;BaseQRankSum=3.03;DP=145;Dels=0.0;FS=1.329;HaplotypeScore=0.9665;MLEAC=1;MLEAF=0.5;MQ=42.0;MQ0=0;MQRankSum=-2.225;QD=19.59;ReadPosRankSum=0.29	GT:AD:DP:GQ:PL	0/1:61,84:145:99:2869,0,1916
chrIV	1496007	.	G	A	2616.77	PASS	AC=1;AF=0.5;AN=2;BaseQRankSum=-2.078;DP=150;Dels=0.0;FS=1.284;HaplotypeScore=0.8667;MLEAC=1;MLEAF=0.5;MQ=41.88;MQ0=0;MQRankSum=-0.105;QD=17.45;ReadPosRankSum=0.55	GT:AD:DP:GQ:PL	0/1:71,79:150:99:2645,0,2280
chrIV	1497035	.	C	T	2353.77	PASS	AC=1;AF=0.5;AN=2;BaseQRankSum=0.954;DP=138;Dels=0.0;FS=7.754;HaplotypeScore=1.7552;MLEAC=1;MLEAF=0.5;MQ=42.0;MQ0=0;MQRankSum=-0.298;QD=17.06;ReadPosRankSum=1.133	GT:AD:DP:GQ:PL	0/1:67,71:138:99:2382,0,2196
chrIV	1505795	.	C	G	7047.77	PASS	AC=2;AF=1.0;AN=2;DP=187;Dels=0.0;FS=0.0;HaplotypeScore=0.734;MLEAC=2;MLEAF=1.0;MQ=40.28;MQ0=0;QD=29.29	GT:AD:DP:GQ:PL	1/1:0,187:187:99:7076,548,0
chrV	25720	.	C	T	2006.77	PASS	AC=1;AF=0.5;AN=2;BaseQRankSum=0.849;DP=138;Dels=0.0;FS=3.087;HaplotypeScore=0.5784;MLEAC=1;MLEAF=0.5;MQ=41.67;MQ0=0;MQRankSum=-0.417;QD=14.54;ReadPosRankSum=1.086	GT:AD:DP:GQ:PL	0/1:74,63:137:99:2035,0,2486
chrV	28015	.	C	T	2053.77	PASS	AC=1;AF=0.5;AN=2;BaseQRankSum=-1.851;DP=128;Dels=0.0;FS=6.79;HaplotypeScore=0.9578;MLEAC=1;MLEAF=0.5;MQ=42.0;MQ0=0;MQRankSum=-1.35;QD=16.05;ReadPosRankSum=-0.091	GT:AD:DP:GQ:PL	0/1:61,67:128:99:2082,0,2039
chrV	29820	.	C	T	2017.77	PASS	AC=1;AF=0.5;AN=2;BaseQRankSum=1.144;DP=151;Dels=0.0;FS=8.651;HaplotypeScore=2.522;MLEAC=1;MLEAF=0.5;MQ=42.0;MQ0=0;MQRankSum=-2.158;QD=13.36;ReadPosRankSum=-0.206	GT:AD:DP:GQ:PL	0/1:89,62:151:99:2046,0,3001
chrV	32660	.	C	T	1947.77	PASS	AC=1;AF=0.5;AN=2;BaseQRankSum=-0.021;DP=129;Dels=0.0;FS=11.067;HaplotypeScore=5.403;MLEAC=1;MLEAF=0.5;MQ=41.88;MQ0=0;MQRankSum=-0.757;QD=15.1;ReadPosRankSum=-0.365	GT:AD:DP:GQ:PL	0/1:67,62:129:99:1976,0,2179
chrV	33171	.	C	T	2014.77	PASS	AC=1;AF=0.5;AN=2;BaseQRankSum=1.696;DP=109;Dels=0.0;FS=3.502;HaplotypeScore=0.9734;MLEAC=1;MLEAF=0.5;MQ=41.96;MQ0=0;MQRankSum=-0.015;QD=18.48;ReadPosRankSum=1.288	GT:AD:DP:GQ:PL	0/1:49,60:109:99:2043,0,1509
chrV	35321	.	T	C	2459.77	PASS	AC=1;AF=0.5;AN=2;BaseQRankSum=-0.419;DP=174;Dels=0.0;FS=5.489;HaplotypeScore=3.4941;MLEAC=1;MLEAF=0.5;MQ=41.99;MQ0=0;MQRankSum=-0.174;QD=14.14;ReadPosRankSum=1.209	GT:AD:DP:GQ:PL	0/1:96,78:174:99:2488,0,3223
chrV	36202	.	G	A	2737.77	PASS	AC=1;AF=0.5;AN=2;BaseQRankSum=-0.582;DP=150;Dels=0.0;FS=1.301;HaplotypeScore=2.6653;MLEAC=1;MLEAF=0.5;MQ=42.0;MQ0=0;MQRankSum=1.158;QD=18.25;ReadPosRankSum=-1.106	GT:AD:DP:GQ:PL	0/1:70,80:150:99:2766,0,2389
chrV	49340	.	T	C	2239.77	PASS	AC=1;AF=0.5;AN=2;BaseQRankSum=-1.3;DP=128;Dels=0.0;FS=4.352;HaplotypeScore=2.7568;MLEAC=1;MLEAF=0.5;MQ=41.8;MQ0=0;MQRankSum=0.588;QD=17.5;ReadPosRankSum=0.062	GT:AD:DP:GQ:PL	0/1:59,69:128:99:2268,0,1935
chrV	49663	.	A	G	1880.77	PASS	AC=1;AF=0.5;AN=2;BaseQRankSum=-0.496;DP=127;Dels=0.0;FS=0.0;HaplotypeScore=5.0877;MLEAC=1;MLEAF=0.5;MQ=42.0;MQ0=0;MQRankSum=1.73;QD=14.81;ReadPosRankSum=-1.246	GT:AD:DP:GQ:PL	0/1:69,58:127:99:1909,0,2420
chrV	67189	.	A	G	2401.77	PASS	AC=1;AF=0.5;AN=2;BaseQRankSum=-0.079;DP=152;Dels=0.0;FS=2.933;HaplotypeScore=1.6553;MLEAC=1;MLEAF=0.5;MQ=41.99;MQ0=0;MQRankSum=1.226;QD=15.8;ReadPosRankSum=0.488	GT:AD:DP:GQ:PL	0/1:78,74:152:99:2430,0,2637
chrV	103548	.	G	A	2538.77	PASS	AC=1;AF=0.5;AN=2;BaseQRankSum=-0.061;DP=152;Dels=0.0;FS=11.359;HaplotypeScore=0.8321;MLEAC=1;MLEAF=0.5;MQ=41.99;MQ0=0;MQRankSum=-0.651;QD=16.7;ReadPosRankSum=0.555	GT:AD:DP:GQ:PL	0/1:74,78:152:99:2567,0,2490
chrV	111738	.	G	A	2263.77	PASS	AC=1;AF=0.5;AN=2;BaseQRankSum=1.309;DP=128;Dels=0.0;FS=8.262;HaplotypeScore=0.7887;MLEAC=1;MLEAF=0.5;MQ=42.0;MQ0=0;MQRankSum=-1.151;QD=17.69;ReadPosRankSum=0.508	GT:AD:DP:GQ:PL	0/1:62,66:128:99:2292,0,2038
chrV	114451	.	A	G	2226.77	PASS	AC=1;AF=0.5;AN=2;BaseQRankSum=-0.273;DP=144;Dels=0.0;FS=2.099;HaplotypeScore=4.2234;MLEAC=1;MLEAF=0.5;MQ=42.0;MQ0=0;MQRankSum=-1.044;QD=15.46;ReadPosRankSum=0.612	GT:AD:DP:GQ:PL	0/1:73,70:143:99:2255,0,2434
chrV	114753	.	T	C	2027.77	PASS	AC=1;AF=0.5;AN=2;BaseQRankSum=0.442;DP=127;Dels=0.0;FS=1.394;HaplotypeScore=3.454;MLEAC=1;MLEAF=0.5;MQ=42.0;MQ0=0;MQRankSum=0.081;QD=15.97;ReadPosRankSum=-0.456	GT:AD:DP:GQ:PL	0/1:64,62:126:99:2056,0,2092
chrV	116503	.	G	A	5181.77	PASS	AC=2;AF=1.0;AN=2;DP=133;Dels=0.0;FS=0.0;HaplotypeScore=1.8499;MLEAC=2;MLEAF=1.0;MQ=41.99;MQ0=0;QD=32.89	GT:AD:DP:GQ:PL	1/1:0,133:133:99:5210,397,0
chrV	124496	.	T	C	2386.77	PASS	AC=1;AF=0.5;AN=2;BaseQRankSum=-3.578;DP=155;Dels=0.0;FS=0.0;HaplotypeScore=5.225;MLEAC=1;MLEAF=0.5;MQ=41.99;MQ0=0;MQRankSum=0.203;QD=15.4;ReadPosRankSum=-0.436	GT:AD:DP:GQ:PL	0/1:75,78:153:99:2415,0,2579
chrV	134872	.	A	G	2695.77	PASS	AC=1;AF=0.5;AN=2;BaseQRankSum=-0.152;DP=154;Dels=0.0;FS=0.0;HaplotypeScore=2.366;MLEAC=1;MLEAF=0.5;MQ=42.0;MQ0=0;MQRankSum=0.031;QD=17.5;ReadPosRankSum=1.028	GT:AD:DP:GQ:PL	0/1:73,80:153:99:2724,0,2375
chrV	179976	.	G	A	2243.77	PASS	AC=1;AF=0.5;AN=2;BaseQRankSum=-0.168;DP=125;Dels=0.0;FS=3.308;HaplotypeScore=4.1242;MLEAC=1;MLEAF=0.5;MQ=41.88;MQ0=0;MQRankSum=0.899;QD=17.95;ReadPosRankSum=-0.799	GT:AD:DP:GQ:PL	0/1:58,66:124:99:2272,0,1962
chrV	188983	.	T	C	1620.77	PASS	AC=1;AF=0.5;AN=2;BaseQRankSum=0.607;DP=125;Dels=0.0;FS=0.0;HaplotypeScore=1.9997;MLEAC=1;MLEAF=0.5;MQ=41.98;MQ0=0;MQRankSum=0.683;QD=12.97;ReadPosRankSum=0.829	GT:AD:DP:GQ:PL	0/1:70,54:125:99:1649,0,2228
chrV	199353	.	G	A	2582.77	PASS	AC=1;AF=0.5;AN=2;BaseQRankSum=-1.097;DP=160;Dels=0.0;FS=14.151;HaplotypeScore=3.4174;MLEAC=1;MLEAF=0.5;MQ=41.9;MQ0=0;MQRankSum=0.036;QD=16.14;ReadPosRankSum=1.077	GT:AD:DP:GQ:PL	0/1:80,80:160:99:2611,0,2587
chrV	200323	.	G	A	2389.77	PASS	AC=1;AF=0.5;AN=2;BaseQRankSum=1.325;DP=140;Dels=0.0;FS=10.329;HaplotypeScore=0.734;MLEAC=1;MLEAF=0.5;MQ=42.0;MQ0=0;MQRankSum=-0.388;QD=17.07;ReadPosRankSum=-1.713	GT:AD:DP:GQ:PL	0/1:69,71:140:99:2418,0,2304
chrV	208111	.	A	G	1665.77	PASS	AC=1;AF=0.5;AN=2;BaseQRankSum=-0.316;DP=118;Dels=0.0;FS=0.0;HaplotypeScore=3.3506;MLEAC=1;MLEAF=0.5;MQ=42.0;MQ0=0;MQRankSum=-0.036;QD=14.12;ReadPosRankSum=0.569	GT:AD:DP:GQ:PL	0/1:66,51:117:99:1694,0,2268
chrV	214807	.	T	C	2183.77	PASS	AC=1;AF=0.5;AN=2;BaseQRankSum=-0.58;DP=121;Dels=0.0;FS=0.0;HaplotypeScore=0.7887;MLEAC=1;MLEAF=0.5;MQ=42.0;MQ0=0;MQRankSum=-0.237;QD=18.05;ReadPosRankSum=-1.153	GT:AD:DP:GQ:PL	0/1:55,66:121:99:2212,0,1784
chrV	218900	.	T	A	531.77	PASS	AC=1;AF=0.5;AN=2;BaseQRankSum=2.67;DP=138;Dels=0.0;FS=59.015;HaplotypeScore=6.654;MLEAC=1;MLEAF=0.5;MQ=41.97;MQ0=0;MQRankSum=-1.254;QD=3.85;ReadPosRankSum=-4.046	GT:AD:DP:GQ:PL	0/1:113,24:137:99:560,0,4033
chrV	218904	.	C	T	295.77	PASS	AC=1;AF=0.5;AN=2;BaseQRankSum=1.107;DP=140;Dels=0.0;FS=47.092;HaplotypeScore=6.654;MLEAC=1;MLEAF=0.5;MQ=41.97;MQ0=0;MQRankSum=-0.45;QD=2.11;ReadPosRankSum=-3.066	GT:AD:DP:GQ:PL	0/1:121,19:140:99:324,0,4303
chrV	222963	.	G	A	1133.77	PASS	AC=1;AF=0.5;AN=2;BaseQRankSum=0.526;DP=96;Dels=0.0;FS=5.309;HaplotypeScore=3.1109;MLEAC=1;MLEAF=0.5;MQ=42.0;MQ0=0;MQRankSum=-0.329;QD=11.81;ReadPosRankSum=-0.488	GT:AD:DP:GQ:PL	0/1:56,39:95:99:1162,0,1680
chrV	229334	.	T	C	1904.77	PASS	AC=1;AF=0.5;AN=2;BaseQRankSum=1.236;DP=122;Dels=0.0;FS=0.0;HaplotypeScore=2.8066;MLEAC=1;MLEAF=0.5;MQ=42.0;MQ0=0;MQRankSum=1.034;QD=15.61;ReadPosRankSum=-0.568	GT:AD:DP:GQ:PL	0/1:61,60:122:99:1933,0,1973
chrV	231400	.	C	T	1770.77	PASS	AC=1;AF=0.5;AN=2;BaseQRankSum=-1.29;DP=142;Dels=0.0;FS=3.111;HaplotypeScore=1.5226;MLEAC=1;MLEAF=0.5;MQ=42.0;MQ0=0;MQRankSum=0.171;QD=12.47;ReadPosRankSum=-1.228	GT:AD:DP:GQ:PL	0/1:85,57:142:99:1799,0,2972
chrV	232211	.	T	C	2540.77	PASS	AC=1;AF=0.5;AN=2;BaseQRankSum=0.889;DP=146;Dels=0.0;FS=3.921;HaplotypeScore=11.3083;MLEAC=1;MLEAF=0.5;MQ=41.89;MQ0=0;MQRankSum=0.352;QD=17.4;ReadPosRankSum=-1.519	GT:AD:DP:GQ:PL	0/1:71,75:146:99:2569,0,2302
chrV	233829	.	G	A	2402.77	PASS	AC=1;AF=0.5;AN=2;BaseQRankSum=1.008;DP=157;Dels=0.0;FS=0.589;HaplotypeScore=4.628;MLEAC=1;MLEAF=0.5;MQ=41.88;MQ0=0;MQRankSum=-2.402;QD=15.3;ReadPosRankSum=-1.424	GT:AD:DP:GQ:PL	0/1:84,73:157:99:2431,0,2831
chrV	240689	.	G	A	2534.77	PASS	AC=1;AF=0.5;AN=2;BaseQRankSum=0.36;DP=155;Dels=0.0;FS=2.006;HaplotypeScore=0.0;MLEAC=1;MLEAF=0.5;MQ=41.99;MQ0=0;MQRankSum=0.775;QD=16.35;ReadPosRankSum=-1.244	GT:AD:DP:GQ:PL	0/1:78,77:155:99:2563,0,2616
chrV	246178	.	C	T	1898.77	PASS	AC=1;AF=0.5;AN=2;BaseQRankSum=0.183;DP=117;Dels=0.0;FS=7.301;HaplotypeScore=0.0;MLEAC=1;MLEAF=0.5;MQ=42.0;MQ0=0;MQRankSum=-0.75;QD=16.23;ReadPosRankSum=0.324	GT:AD:DP:GQ:PL	0/1:59,58:117:99:1927,0,1925
chrV	248434	.	C	T	2359.77	PASS	AC=1;AF=0.5;AN=2;BaseQRankSum=-0.988;DP=138;Dels=0.0;FS=6.47;HaplotypeScore=1.7552;MLEAC=1;MLEAF=0.5;MQ=41.99;MQ0=0;MQRankSum=0.269;QD=17.1;ReadPosRankSum=0.334	GT:AD:DP:GQ:PL	0/1:67,70:138:99:2388,0,2305
chrV	254987	.	C	T	2456.77	PASS	AC=1;AF=0.5;AN=2;BaseQRankSum=-1.634;DP=140;Dels=0.0;FS=0.0;HaplotypeScore=1.8455;MLEAC=1;MLEAF=0.5;MQ=41.99;MQ0=0;MQRankSum=0.113;QD=17.55;ReadPosRankSum=0.907	GT:AD:DP:GQ:PL	0/1:65,75:140:99:2485,0,2160
chrV	261451	.	G	A	113.77	PASS	AC=1;AF=0.5;AN=2;BaseQRankSum=-2.696;DP=53;Dels=0.0;FS=58.38;HaplotypeScore=3.866;MLEAC=1;MLEAF=0.5;MQ=41.42;MQ0=0;MQRankSum=-1.155;QD=2.15;ReadPosRankSum=-3.764	GT:AD:DP:GQ:PL	0/1:45,8:53:99:142,0,1523
chrV	262891	.	C	T	2131.77	PASS	AC=1;AF=0.5;AN=2;BaseQRankSum=2.239;DP=119;Dels=0.0;FS=4.515;HaplotypeScore=0.0;MLEAC=1;MLEAF=0.5;MQ=42.0;MQ0=0;MQRankSum=-1.877;QD=17.91;ReadPosRankSum=-0.04	GT:AD:DP:GQ:PL	0/1:56,63:119:99:2160,0,1806
chrV	265196	.	C	T	2580.77	PASS	AC=1;AF=0.5;AN=2;BaseQRankSum=-0.111;DP=152;Dels=0.0;FS=3.814;HaplotypeScore=4.5447;MLEAC=1;MLEAF=0.5;MQ=41.99;MQ0=0;MQRankSum=-1.353;QD=16.98;ReadPosRankSum=-0.313	GT:AD:DP:GQ:PL	0/1:73,79:152:99:2609,0,2450
chrV	270170	.	C	T	2737.77	PASS	AC=1;AF=0.5;AN=2;BaseQRankSum=-1.649;DP=166;Dels=0.0;FS=3.693;HaplotypeScore=0.0;MLEAC=1;MLEAF=0.5;MQ=42.0;MQ0=0;MQRankSum=-0.39;QD=16.49;ReadPosRankSum=-0.967	GT:AD:DP:GQ:PL	0/1:79,86:165:99:2766,0,2526
chrV	275638	.	C	T	2258.77	PASS	AC=1;AF=0.5;AN=2;BaseQRankSum=0.5;DP=136;Dels=0.0;FS=5.195;HaplotypeScore=4.893;MLEAC=1;MLEAF=0.5;MQ=41.99;MQ0=0;MQRankSum=-1.636;QD=16.61;ReadPosRankSum=-0.544	GT:AD:DP:GQ:PL	0/1:65,70:136:99:2287,0,2035
chrV	281020	.	G	A	1702.77	PASS	AC=1;AF=0.5;AN=2;BaseQRankSum=-1.506;DP=124;Dels=0.0;FS=1.495;HaplotypeScore=3.9758;MLEAC=1;MLEAF=0.5;MQ=42.0;MQ0=0;MQRankSum=-0.835;QD=13.73;ReadPosRankSum=0.825	GT:AD:DP:GQ:PL	0/1:64,59:123:99:1731,0,1981
chrV	300023	.	T	C	2281.77	PASS	AC=1;AF=0.5;AN=2;BaseQRankSum=1.017;DP=147;Dels=0.0;FS=6.141;HaplotypeScore=1.4972;MLEAC=1;MLEAF=0.5;MQ=42.0;MQ0=0;MQRankSum=0.293;QD=15.52;ReadPosRankSum=0.665	GT:AD:DP:GQ:PL	0/1:75,72:147:99:2310,0,2359
chrV	311176	.	C	T	2238.77	PASS	AC=1;AF=0.5;AN=2;BaseQRankSum=2.189;DP=133;Dels=0.0;FS=3.108;HaplotypeScore=0.8667;MLEAC=1;MLEAF=0.5;MQ=42.0;MQ0=0;MQRankSum=-0.524;QD=16.83;ReadPosRankSum=0.178	GT:AD:DP:GQ:PL	0/1:66,67:133:99:2267,0,1962
chrV	315244	.	C	T	2400.77	PASS	AC=1;AF=0.5;AN=2;BaseQRankSum=0.694;DP=156;Dels=0.0;FS=2.913;HaplotypeScore=3.3326;MLEAC=1;MLEAF=0.5;MQ=41.91;MQ0=0;MQRankSum=-0.346;QD=15.39;ReadPosRankSum=-0.247	GT:AD:DP:GQ:PL	0/1:82,74:156:99:2429,0,2794
chrV	322169	.	C	T	1523.77	PASS	AC=1;AF=0.5;AN=2;BaseQRankSum=-0.461;DP=122;Dels=0.0;FS=3.342;HaplotypeScore=3.2145;MLEAC=1;MLEAF=0.5;MQ=41.98;MQ0=0;MQRankSum=1.076;QD=12.49;ReadPosRankSum=-0.066	GT:AD:DP:GQ:PL	0/1:71,50:121:99:1552,0,2512
chrV	332944	.	G	A	1773.77	PASS	AC=1;AF=0.5;AN=2;BaseQRankSum=-0.91;DP=127;Dels=0.0;FS=2.313;HaplotypeScore=0.0;MLEAC=1;MLEAF=0.5;MQ=41.85;MQ0=0;MQRankSum=2.115;QD=13.97;ReadPosRankSum=-0.42	GT:AD:DP:GQ:PL	0/1:71,56:127:99:1802,0,2351
chrV	333863	.	G	A	2773.77	PASS	AC=1;AF=0.5;AN=2;BaseQRankSum=0.346;DP=179;Dels=0.0;FS=5.297;HaplotypeScore=0.8667;MLEAC=1;MLEAF=0.5;MQ=42.0;MQ0=0;MQRankSum=-0.192;QD=15.5;ReadPosRankSum=1.205	GT:AD:DP:GQ:PL	0/1:96,83:179:99:2802,0,3270
chrV	334316	.	G	A	1745.77	PASS	AC=1;AF=0.5;AN=2;BaseQRankSum=-1.865;DP=111;Dels=0.0;FS=4.861;HaplotypeScore=0.0;MLEAC=1;MLEAF=0.5;MQ=42.0;MQ0=0;MQRankSum=-2.977;QD=15.73;ReadPosRankSum=-1.214	GT:AD:DP:GQ:PL	0/1:55,55:110:99:1774,0,1869
chrV	338892	.	C	T	2024.77	PASS	AC=1;AF=0.5;AN=2;BaseQRankSum=-0.399;DP=139;Dels=0.0;FS=7.664;HaplotypeScore=0.9933;MLEAC=1;MLEAF=0.5;MQ=42.0;MQ0=0;MQRankSum=2.073;QD=14.57;ReadPosRankSum=0.438	GT:AD:DP:GQ:PL	0/1:74,64:138:99:2053,0,2454
chrV	370553	.	A	G	2257.77	PASS	AC=1;AF=0.5;AN=2;BaseQRankSum=0.156;DP=143;Dels=0.0;FS=0.0;HaplotypeScore=0.0;MLEAC=1;MLEAF=0.5;MQ=41.99;MQ0=0;MQRankSum=0.216;QD=15.79;ReadPosRankSum=0.087	GT:AD:DP:GQ:PL	0/1:74,69:143:99:2286,0,2516
chrV	372053	.	G	A	1959.77	PASS	AC=1;AF=0.5;AN=2;BaseQRankSum=0.399;DP=127;Dels=0.0;FS=1.4;HaplotypeScore=4.255;MLEAC=1;MLEAF=0.5;MQ=42.0;MQ0=0;MQRankSum=-0.249;QD=15.43;ReadPosRankSum=0.655	GT:AD:DP:GQ:PL	0/1:68,59:127:99:1988,0,2296
chrV	373928	.	G	A	2016.77	PASS	AC=1;AF=0.5;AN=2;BaseQRankSum=0.428;DP=130;Dels=0.0;FS=4.249;HaplotypeScore=1.9454;MLEAC=1;MLEAF=0.5;MQ=42.0;MQ0=0;MQRankSum=0.228;QD=15.51;ReadPosRankSum=1.052	GT:AD:DP:GQ:PL	0/1:65,65:130:99:2045,0,2104
chrV	375588	.	G	A	1853.77	PASS	AC=1;AF=0.5;AN=2;BaseQRankSum=1.675;DP=114;Dels=0.0;FS=2.409;HaplotypeScore=2.4805;MLEAC=1;MLEAF=0.5;MQ=42.0;MQ0=0;MQRankSum=-1.329;QD=16.26;ReadPosRankSum=2.066	GT:AD:DP:GQ:PL	0/1:56,58:114:99:1882,0,1817
chrV	376745	.	G	A	1493.77	PASS	AC=1;AF=0.5;AN=2;BaseQRankSum=-0.221;DP=105;Dels=0.0;FS=1.655;HaplotypeScore=2.4673;MLEAC=1;MLEAF=0.5;MQ=42.0;MQ0=0;MQRankSum=-0.558;QD=14.23;ReadPosRankSum=-0.03	GT:AD:DP:GQ:PL	0/1:54,49:103:99:1522,0,1743
chrV	390679	.	G	A	1903.77	PASS	AC=1;AF=0.5;AN=2;BaseQRankSum=0.843;DP=127;Dels=0.0;FS=8.03;HaplotypeScore=0.0;MLEAC=1;MLEAF=0.5;MQ=42.0;MQ0=0;MQRankSum=-0.22;QD=14.99;ReadPosRankSum=2.639	GT:AD:DP:GQ:PL	0/1:67,60:127:99:1932,0,2149
chrV	392341	.	G	A	1850.77	PASS	AC=1;AF=0.5;AN=2;BaseQRankSum=-0.375;DP=106;Dels=0.0;FS=2.535;HaplotypeScore=0.9979;MLEAC=1;MLEAF=0.5;MQ=42.0;MQ0=0;MQRankSum=-0.96;QD=17.46;ReadPosRankSum=1.1	GT:AD:DP:GQ:PL	0/1:47,59:106:99:1879,0,1475
chrV	413307	.	T	C	2577.77	PASS	AC=1;AF=0.5;AN=2;BaseQRankSum=1.618;DP=144;Dels=0.0;FS=0.0;HaplotypeScore=1.4679;MLEAC=1;MLEAF=0.5;MQ=41.99;MQ0=0;MQRankSum=1.057;QD=17.9;ReadPosRankSum=0.813	GT:AD:DP:GQ:PL	0/1:67,77:144:99:2606,0,2120
chrV	417780	.	G	A	2295.77	PASS	AC=1;AF=0.5;AN=2;BaseQRankSum=0.669;DP=147;Dels=0.0;FS=0.645;HaplotypeScore=0.734;MLEAC=1;MLEAF=0.5;MQ=42.0;MQ0=0;MQRankSum=0.242;QD=15.62;ReadPosRankSum=1.953	GT:AD:DP:GQ:PL	0/1:77,70:147:99:2324,0,2588
chrV	461119	.	C	T	1618.77	PASS	AC=1;AF=0.5;AN=2;BaseQRankSum=1.003;DP=113;Dels=0.0;FS=1.515;HaplotypeScore=2.6002;MLEAC=1;MLEAF=0.5;MQ=41.87;MQ0=0;MQRankSum=0.523;QD=14.33;ReadPosRankSum=0.743	GT:AD:DP:GQ:PL	0/1:63,50:113:99:1647,0,2020
chrV	462504	.	G	A	1922.77	PASS	AC=1;AF=0.5;AN=2;BaseQRankSum=-1.053;DP=116;Dels=0.0;FS=0.694;HaplotypeScore=4.0578;MLEAC=1;MLEAF=0.5;MQ=42.0;MQ0=0;MQRankSum=1.45;QD=16.58;ReadPosRankSum=-0.351	GT:AD:DP:GQ:PL	0/1:56,60:116:99:1951,0,1842
chrV	463822	.	C	T	2232.77	PASS	AC=1;AF=0.5;AN=2;BaseQRankSum=-1.533;DP=117;Dels=0.0;FS=0.0;HaplotypeScore=3.3603;MLEAC=1;MLEAF=0.5;MQ=41.98;MQ0=0;MQRankSum=0.462;QD=19.08;ReadPosRankSum=-0.328	GT:AD:DP:GQ:PL	0/1:48,68:117:99:2261,0,1512
chrV	464636	.	C	T	2214.77	PASS	AC=1;AF=0.5;AN=2;BaseQRankSum=-0.785;DP=153;Dels=0.0;FS=9.836;HaplotypeScore=0.0;MLEAC=1;MLEAF=0.5;MQ=42.0;MQ0=0;MQRankSum=-0.903;QD=14.48;ReadPosRankSum=0.918	GT:AD:DP:GQ:PL	0/1:83,69:152:99:2243,0,2840
chrV	465597	.	T	C	1568.77	PASS	AC=1;AF=0.5;AN=2;BaseQRankSum=1.473;DP=112;Dels=0.0;FS=1.532;HaplotypeScore=2.9903;MLEAC=1;MLEAF=0.5;MQ=41.87;MQ0=0;MQRankSum=-0.791;QD=14.01;ReadPosRankSum=2.143	GT:AD:DP:GQ:PL	0/1:64,48:112:99:1597,0,2136
chrV	468394	.	C	T	2026.77	PASS	AC=1;AF=0.5;AN=2;BaseQRankSum=-1.873;DP=137;Dels=0.0;FS=2.194;HaplotypeScore=0.0;MLEAC=1;MLEAF=0.5;MQ=42.0;MQ0=0;MQRankSum=0.177;QD=14.79;ReadPosRankSum=-0.124	GT:AD:DP:GQ:PL	0/1:72,64:136:99:2055,0,2336
chrV	468446	.	C	T	2182.77	PASS	AC=1;AF=0.5;AN=2;BaseQRankSum=-0.315;DP=130;Dels=0.0;FS=0.0;HaplotypeScore=0.0;MLEAC=1;MLEAF=0.5;MQ=42.0;MQ0=0;MQRankSum=1.508;QD=16.79;ReadPosRankSum=0.007	GT:AD:DP:GQ:PL	0/1:62,68:130:99:2211,0,2083
chrV	475511	.	A	G	2034.77	PASS	AC=1;AF=0.5;AN=2;BaseQRankSum=-0.22;DP=121;Dels=0.0;FS=0.0;HaplotypeScore=0.8667;MLEAC=1;MLEAF=0.5;MQ=42.0;MQ0=0;MQRankSum=0.044;QD=16.82;ReadPosRankSum=-1.646	GT:AD:DP:GQ:PL	0/1:60,61:121:99:2063,0,2040
chrV	479188	.	C	T	2188.77	PASS	AC=1;AF=0.5;AN=2;BaseQRankSum=-0.553;DP=128;Dels=0.0;FS=0.656;HaplotypeScore=6.1665;MLEAC=1;MLEAF=0.5;MQ=41.98;MQ0=0;MQRankSum=-0.582;QD=17.1;ReadPosRankSum=-1.021	GT:AD:DP:GQ:PL	0/1:60,67:128:99:2217,0,1960
chrV	483872	.	A	G	2133.77	PASS	AC=1;AF=0.5;AN=2;BaseQRankSum=0.234;DP=138;Dels=0.0;FS=5.178;HaplotypeScore=0.7887;MLEAC=1;MLEAF=0.5;MQ=41.99;MQ0=0;MQRankSum=-0.486;QD=15.46;ReadPosRankSum=0.085	GT:AD:DP:GQ:PL	0/1:71,67:138:99:2162,0,2351
chrV	506729	.	G	A	1771.77	PASS	AC=1;AF=0.5;AN=2;BaseQRankSum=0.493;DP=126;Dels=0.0;FS=0.0;HaplotypeScore=6.316;MLEAC=1;MLEAF=0.5;MQ=41.89;MQ0=0;MQRankSum=0.38;QD=14.06;ReadPosRankSum=-0.38	GT:AD:DP:GQ:PL	0/1:70,56:126:99:1800,0,2287
chrV	511817	.	C	T	2123.77	PASS	AC=1;AF=0.5;AN=2;BaseQRankSum=-1.47;DP=125;Dels=0.0;FS=3.244;HaplotypeScore=1.8245;MLEAC=1;MLEAF=0.5;MQ=42.0;MQ0=0;MQRankSum=1.44;QD=16.99;ReadPosRankSum=-0.408	GT:AD:DP:GQ:PL	0/1:60,65:125:99:2152,0,1921
chrV	516606	.	T	C	2309.77	PASS	AC=1;AF=0.5;AN=2;BaseQRankSum=-1.031;DP=153;Dels=0.0;FS=1.267;HaplotypeScore=2.4258;MLEAC=1;MLEAF=0.5;MQ=42.0;MQ0=0;MQRankSum=-1.389;QD=15.1;ReadPosRankSum=-0.086	GT:AD:DP:GQ:PL	0/1:79,74:153:99:2338,0,2525
chrV	519427	.	G	A	2437.77	PASS	AC=1;AF=0.5;AN=2;BaseQRankSum=0.763;DP=142;Dels=0.0;FS=2.257;HaplotypeScore=2.5352;MLEAC=1;MLEAF=0.5;MQ=42.0;MQ0=0;MQRankSum=0.068;QD=17.17;ReadPosRankSum=-0.883	GT:AD:DP:GQ:PL	0/1:65,76:141:99:2466,0,2113
chrV	521519	.	T	C	1939.77	PASS	AC=1;AF=0.5;AN=2;BaseQRankSum=-0.138;DP=128;Dels=0.0;FS=2.227;HaplotypeScore=1.6208;MLEAC=1;MLEAF=0.5;MQ=42.0;MQ0=0;MQRankSum=0.086;QD=15.15;ReadPosRankSum=0.334	GT:AD:DP:GQ:PL	0/1:67,61:128:99:1968,0,2202
chrV	523253	.	T	C	2989.77	PASS	AC=1;AF=0.5;AN=2;BaseQRankSum=-1.603;DP=162;Dels=0.0;FS=1.232;HaplotypeScore=1.5774;MLEAC=1;MLEAF=0.5;MQ=41.74;MQ0=0;MQRankSum=0.07;QD=18.46;ReadPosRankSum=-2.548	GT:AD:DP:GQ:PL	0/1:72,89:161:99:3018,0,2394
chrV	526013	.	T	C	1729.77	PASS	AC=1;AF=0.5;AN=2;BaseQRankSum=0.87;DP=107;Dels=0.0;FS=0.0;HaplotypeScore=3.178;MLEAC=1;MLEAF=0.5;MQ=42.0;MQ0=0;MQRankSum=1.742;QD=16.17;ReadPosRankSum=-0.838	GT:AD:DP:GQ:PL	0/1:52,55:107:99:1758,0,1687
chrV	538788	.	G	A	2257.77	PASS	AC=1;AF=0.5;AN=2;BaseQRankSum=1.284;DP=130;Dels=0.0;FS=0.642;HaplotypeScore=2.6;MLEAC=1;MLEAF=0.5;MQ=41.98;MQ0=0;MQRankSum=-0.618;QD=17.37;ReadPosRankSum=-1.014	GT:AD:DP:GQ:PL	0/1:62,68:130:99:2286,0,1961
chrV	540924	.	C	T	1736.77	PASS	AC=1;AF=0.5;AN=2;BaseQRankSum=0.543;DP=134;Dels=0.0;FS=5.346;HaplotypeScore=10.1711;MLEAC=1;MLEAF=0.5;MQ=41.99;MQ0=0;MQRankSum=0.669;QD=12.96;ReadPosRankSum=1.294	GT:AD:DP:GQ:PL	0/1:79,55:134:99:1765,0,2679
chrV	542623	.	A	G	2290.77	PASS	AC=1;AF=0.5;AN=2;BaseQRankSum=1.538;DP=156;Dels=0.0;FS=7.01;HaplotypeScore=4.3684;MLEAC=1;MLEAF=0.5;MQ=41.91;MQ0=0;MQRankSum=-2.0;QD=14.68;ReadPosRankSum=-0.81	GT:AD:DP:GQ:PL	0/1:83,73:156:99:2319,0,2656
chrV	554108	.	C	T	1894.77	PASS	AC=1;AF=0.5;AN=2;BaseQRankSum=-2.517;DP=114;Dels=0.0;FS=0.0;HaplotypeScore=0.8321;MLEAC=1;MLEAF=0.5;MQ=42.0;MQ0=0;MQRankSum=0.06;QD=16.62;ReadPosRankSum=1.138	GT:AD:DP:GQ:PL	0/1:54,60:114:99:1923,0,1772
chrV	555691	.	G	A	2426.77	PASS	AC=1;AF=0.5;AN=2;BaseQRankSum=-0.131;DP=143;Dels=0.0;FS=0.625;HaplotypeScore=4.405;MLEAC=1;MLEAF=0.5;MQ=41.9;MQ0=0;MQRankSum=1.804;QD=16.97;ReadPosRankSum=1.824	GT:AD:DP:GQ:PL	0/1:69,74:143:99:2455,0,2328
chrV	559105	.	C	T	1913.77	PASS	AC=1;AF=0.5;AN=2;BaseQRankSum=0.128;DP=116;Dels=0.0;FS=5.894;HaplotypeScore=0.9665;MLEAC=1;MLEAF=0.5;MQ=41.98;MQ0=0;MQRankSum=-0.74;QD=16.5;ReadPosRankSum=-0.275	GT:AD:DP:GQ:PL	0/1:56,58:114:99:1942,0,1848
chrVI	18997	.	G	A	2544.77	PASS	AC=1;AF=0.5;AN=2;BaseQRankSum=1.666;DP=146;Dels=0.0;FS=4.061;HaplotypeScore=0.0;MLEAC=1;MLEAF=0.5;MQ=42.0;MQ0=0;MQRankSum=0.306;QD=17.43;ReadPosRankSum=0.949	GT:AD:DP:GQ:PL	0/1:69,77:146:99:2573,0,2211
chrVI	28959	.	G	A	2158.77	PASS	AC=1;AF=0.5;AN=2;BaseQRankSum=-0.453;DP=157;Dels=0.0;FS=3.795;HaplotypeScore=3.4813;MLEAC=1;MLEAF=0.5;MQ=41.82;MQ0=0;MQRankSum=0.823;QD=13.75;ReadPosRankSum=-0.28	GT:AD:DP:GQ:PL	0/1:85,72:157:99:2187,0,2823
chrVI	34330	.	C	T	2908.77	PASS	AC=1;AF=0.5;AN=2;BaseQRankSum=1.437;DP=166;Dels=0.0;FS=1.971;HaplotypeScore=0.0;MLEAC=1;MLEAF=0.5;MQ=40.79;MQ0=8;MQRankSum=-0.483;QD=17.52;ReadPosRankSum=-1.929	GT:AD:DP:GQ:PL	0/1:82,84:166:99:2937,0,2479
chrVI	36508	.	G	A	1808.77	PASS	AC=1;AF=0.5;AN=2;BaseQRankSum=-1.799;DP=133;Dels=0.0;FS=2.237;HaplotypeScore=1.6634;MLEAC=1;MLEAF=0.5;MQ=42.0;MQ0=0;MQRankSum=0.12;QD=13.6;ReadPosRankSum=-1.0	GT:AD:DP:GQ:PL	0/1:75,58:133:99:1837,0,2584
chrVI	41184	.	A	G	2227.77	PASS	AC=1;AF=0.5;AN=2;BaseQRankSum=-3.071;DP=128;Dels=0.0;FS=5.421;HaplotypeScore=0.7887;MLEAC=1;MLEAF=0.5;MQ=42.0;MQ0=0;MQRankSum=-0.122;QD=17.4;ReadPosRankSum=-0.079	GT:AD:DP:GQ:PL	0/1:58,70:128:99:2256,0,1954
chrVI	46706	.	C	T	2033.77	PASS	AC=1;AF=0.5;AN=2;BaseQRankSum=0.185;DP=125;Dels=0.0;FS=3.268;HaplotypeScore=0.9947;MLEAC=1;MLEAF=0.5;MQ=42.0;MQ0=0;MQRankSum=-0.422;QD=16.27;ReadPosRankSum=0.964	GT:AD:DP:GQ:PL	0/1:61,62:123:99:2062,0,2090
chrVI	57252	.	G	A	1920.77	PASS	AC=1;AF=0.5;AN=2;BaseQRankSum=-0.118;DP=138;Dels=0.0;FS=0.0;HaplotypeScore=2.5689;MLEAC=1;MLEAF=0.5;MQ=42.0;MQ0=0;MQRankSum=0.272;QD=13.92;ReadPosRankSum=0.661	GT:AD:DP:GQ:PL	0/1:76,62:138:99:1949,0,2483
chrVI	68977	.	G	A	2057.77	PASS	AC=1;AF=0.5;AN=2;BaseQRankSum=0.277;DP=135;Dels=0.0;FS=4.141;HaplotypeScore=8.7686;MLEAC=1;MLEAF=0.5;MQ=41.97;MQ0=0;MQRankSum=-0.363;QD=15.24;ReadPosRankSum=-1.223	GT:AD:DP:GQ:PL	0/1:70,63:133:99:2086,0,2254
chrVI	74099	.	A	G	2642.77	PASS	AC=1;AF=0.5;AN=2;BaseQRankSum=1.796;DP=148;Dels=0.0;FS=3.944;HaplotypeScore=10.8641;MLEAC=1;MLEAF=0.5;MQ=42.0;MQ0=0;MQRankSum=-1.229;QD=17.86;ReadPosRankSum=-0.446	GT:AD:DP:GQ:PL	0/1:66,82:148:99:2671,0,2119
chrVI	76712	.	C	T	1243.77	PASS	AC=1;AF=0.5;AN=2;BaseQRankSum=0.79;DP=89;Dels=0.0;FS=0.793;HaplotypeScore=1.8914;MLEAC=1;MLEAF=0.5;MQ=41.98;MQ0=0;MQRankSum=-1.426;QD=13.97;ReadPosRankSum=-0.153	GT:AD:DP:GQ:PL	0/1:50,39:89:99:1272,0,1651
chrVI	88283	.	C	T	2202.77	PASS	AC=1;AF=0.5;AN=2;BaseQRankSum=1.312;DP=144;Dels=0.0;FS=0.639;HaplotypeScore=3.3107;MLEAC=1;MLEAF=0.5;MQ=41.1;MQ0=0;MQRankSum=2.523;QD=15.3;ReadPosRankSum=-0.212	GT:AD:DP:GQ:PL	0/1:75,69:144:99:2231,0,2479
chrVI	89085	.	A	T	4495.77	PASS	AC=2;AF=1.0;AN=2;DP=117;Dels=0.01;FS=0.0;HaplotypeScore=6.7937;MLEAC=2;MLEAF=1.0;MQ=41.29;MQ0=0;QD=26.55	GT:AD:DP:GQ:PL	1/1:0,116:116:99:4524,343,0
chrVI	89088	.	T	A	4724.77	PASS	AC=2;AF=1.0;AN=2;DP=123;Dels=0.01;FS=0.0;HaplotypeScore=5.799;MLEAC=2;MLEAF=1.0;MQ=41.32;MQ0=0;QD=33.05	GT:AD:DP:GQ:PL	1/1:0,122:122:99:4753,361,0
chrVI	89109	.	C	T	4807.77	PASS	AC=2;AF=1.0;AN=2;DP=125;Dels=0.0;FS=0.0;HaplotypeScore=0.0;MLEAC=2;MLEAF=1.0;MQ=41.45;MQ0=0;QD=30.07	GT:AD:DP:GQ:PL	1/1:0,125:125:99:4836,373,0
chrVI	92389	.	C	T	887.77	PASS	AC=1;AF=0.5;AN=2;BaseQRankSum=-4.293;DP=106;Dels=0.0;FS=7.107;HaplotypeScore=4.2588;MLEAC=1;MLEAF=0.5;MQ=41.86;MQ0=0;MQRankSum=0.451;QD=8.38;ReadPosRankSum=1.179	GT:AD:DP:GQ:PL	0/1:64,40:105:99:916,0,2085
chrVI	106505	.	C	T	1693.77	PASS	AC=1;AF=0.5;AN=2;BaseQRankSum=2.086;DP=126;Dels=0.0;FS=0.0;HaplotypeScore=1.7465;MLEAC=1;MLEAF=0.5;MQ=41.66;MQ0=0;MQRankSum=-1.768;QD=13.44;ReadPosRankSum=2.469	GT:AD:DP:GQ:PL	0/1:70,55:126:99:1722,0,2173
chrVI	127895	.	C	T	1693.77	PASS	AC=1;AF=0.5;AN=2;BaseQRankSum=-1.936;DP=129;Dels=0.0;FS=1.422;HaplotypeScore=0.0;MLEAC=1;MLEAF=0.5;MQ=42.0;MQ0=0;MQRankSum=-0.661;QD=13.13;ReadPosRankSum=-0.255	GT:AD:DP:GQ:PL	0/1:75,54:129:99:1722,0,2641
chrVI	132632	.	C	T	2475.77	PASS	AC=1;AF=0.5;AN=2;BaseQRankSum=0.881;DP=141;Dels=0.0;FS=0.634;HaplotypeScore=3.7104;MLEAC=1;MLEAF=0.5;MQ=41.97;MQ0=0;MQRankSum=-0.387;QD=17.56;ReadPosRankSum=0.195	GT:AD:DP:GQ:PL	0/1:64,76:140:99:2504,0,1982
chrVI	186106	.	C	T	1580.77	PASS	AC=1;AF=0.5;AN=2;BaseQRankSum=0.362;DP=113;Dels=0.0;FS=1.527;HaplotypeScore=3.5889;MLEAC=1;MLEAF=0.5;MQ=41.72;MQ0=0;MQRankSum=1.805;QD=13.99;ReadPosRankSum=-1.202	GT:AD:DP:GQ:PL	0/1:64,49:113:99:1609,0,2041
chrVI	186870	.	A	G	2029.77	PASS	AC=1;AF=0.5;AN=2;BaseQRankSum=-1.928;DP=124;Dels=0.0;FS=23.743;HaplotypeScore=3.6646;MLEAC=1;MLEAF=0.5;MQ=41.95;MQ0=0;MQRankSum=-0.358;QD=16.37;ReadPosRankSum=2.148	GT:AD:DP:GQ:PL	0/1:60,64:124:99:2058,0,2040
chrVI	193000	.	C	T	2235.77	PASS	AC=1;AF=0.5;AN=2;BaseQRankSum=0.017;DP=150;Dels=0.0;FS=4.871;HaplotypeScore=3.5452;MLEAC=1;MLEAF=0.5;MQ=41.89;MQ0=0;MQRankSum=0.77;QD=14.91;ReadPosRankSum=-1.085	GT:AD:DP:GQ:PL	0/1:78,71:149:99:2264,0,2593
chrVI	217363	.	G	A	2064.77	PASS	AC=1;AF=0.5;AN=2;BaseQRankSum=-0.385;DP=133;Dels=0.0;FS=10.782;HaplotypeScore=0.8667;MLEAC=1;MLEAF=0.5;MQ=42.0;MQ0=0;MQRankSum=0.371;QD=15.52;ReadPosRankSum=0.83	GT:AD:DP:GQ:PL	0/1:68,65:133:99:2093,0,2241
chrVI	229646	.	G	A	1425.77	PASS	AC=1;AF=0.5;AN=2;BaseQRankSum=-1.613;DP=129;Dels=0.0;FS=7.056;HaplotypeScore=6.5105;MLEAC=1;MLEAF=0.5;MQ=41.98;MQ0=0;MQRankSum=-0.658;QD=11.05;ReadPosRankSum=-0.672	GT:AD:DP:GQ:PL	0/1:80,49:129:99:1454,0,2820
chrVI	250682	.	C	T	2171.77	PASS	AC=1;AF=0.5;AN=2;BaseQRankSum=-0.057;DP=128;Dels=0.0;FS=1.433;HaplotypeScore=1.8997;MLEAC=1;MLEAF=0.5;MQ=42.0;MQ0=0;MQRankSum=-1.884;QD=16.97;ReadPosRankSum=0.119	GT:AD:DP:GQ:PL	0/1:61,67:128:99:2200,0,1938
chrVII	37195	.	C	T	2499.77	PASS	AC=1;AF=0.5;AN=2;BaseQRankSum=-1.033;DP=151;Dels=0.0;FS=2.913;HaplotypeScore=1.7882;MLEAC=1;MLEAF=0.5;MQ=42.0;MQ0=0;MQRankSum=-0.385;QD=16.55;ReadPosRankSum=-0.664	GT:AD:DP:GQ:PL	0/1:75,76:151:99:2528,0,2522
chrVII	53901	.	G	A	1784.77	PASS	AC=1;AF=0.5;AN=2;BaseQRankSum=0.652;DP=127;Dels=0.0;FS=9.684;HaplotypeScore=1.9243;MLEAC=1;MLEAF=0.5;MQ=42.0;MQ0=0;MQRankSum=0.725;QD=14.05;ReadPosRankSum=0.797	GT:AD:DP:GQ:PL	0/1:70,57:127:99:1813,0,2303
chrVII	82227	.	T	C	1763.77	PASS	AC=1;AF=0.5;AN=2;BaseQRankSum=3.018;DP=107;Dels=0.0;FS=0.0;HaplotypeScore=0.9933;MLEAC=1;MLEAF=0.5;MQ=42.0;MQ0=0;MQRankSum=0.458;QD=16.48;ReadPosRankSum=0.25	GT:AD:DP:GQ:PL	0/1:54,52:106:99:1792,0,1802
chrVII	92970	.	G	A	2383.77	PASS	AC=1;AF=0.5;AN=2;BaseQRankSum=-0.426;DP=126;Dels=0.0;FS=0.0;HaplotypeScore=3.506;MLEAC=1;MLEAF=0.5;MQ=42.0;MQ0=0;MQRankSum=2.605;QD=18.92;ReadPosRankSum=-0.816	GT:AD:DP:GQ:PL	0/1:54,72:126:99:2412,0,1755
chrVII	100268	.	C	T	2122.77	PASS	AC=1;AF=0.5;AN=2;BaseQRankSum=0.046;DP=123;Dels=0.0;FS=0.0;HaplotypeScore=0.0;MLEAC=1;MLEAF=0.5;MQ=42.0;MQ0=0;MQRankSum=-2.613;QD=17.26;ReadPosRankSum=3.935	GT:AD:DP:GQ:PL	0/1:59,63:122:99:2151,0,2009
chrVII	116955	.	G	A	2008.77	PASS	AC=1;AF=0.5;AN=2;BaseQRankSum=0.113;DP=117;Dels=0.0;FS=2.413;HaplotypeScore=2.9326;MLEAC=1;MLEAF=0.5;MQ=41.98;MQ0=0;MQRankSum=2.006;QD=17.17;ReadPosRankSum=1.209	GT:AD:DP:GQ:PL	0/1:54,62:117:99:2037,0,1785
chrVII	127889	.	C	T	2838.77	PASS	AC=1;AF=0.5;AN=2;BaseQRankSum=0.926;DP=150;Dels=0.0;FS=3.862;HaplotypeScore=0.7887;MLEAC=1;MLEAF=0.5;MQ=42.0;MQ0=0;MQRankSum=-0.972;QD=18.93;ReadPosRankSum=1.093	GT:AD:DP:GQ:PL	0/1:67,83:150:99:2867,0,2102
chrVII	135442	.	C	T	2350.77	PASS	AC=1;AF=0.5;AN=2;BaseQRankSum=-3.933;DP=155;Dels=0.0;FS=2.011;HaplotypeScore=1.6553;MLEAC=1;MLEAF=0.5;MQ=41.99;MQ0=0;MQRankSum=-0.632;QD=15.17;ReadPosRankSum=-0.331	GT:AD:DP:GQ:PL	0/1:80,75:155:99:2379,0,2706
chrVII	141829	.	C	T	3063.77	PASS	AC=1;AF=0.5;AN=2;BaseQRankSum=3.488;DP=189;Dels=0.0;FS=2.514;HaplotypeScore=0.734;MLEAC=1;MLEAF=0.5;MQ=41.99;MQ0=0;MQRankSum=0.751;QD=16.21;ReadPosRankSum=0.619	GT:AD:DP:GQ:PL	0/1:95,93:189:99:3092,0,3074
chrVII	151485	.	G	A	2411.77	PASS	AC=1;AF=0.5;AN=2;BaseQRankSum=-1.527;DP=154;Dels=0.0;FS=0.0;HaplotypeScore=3.7143;MLEAC=1;MLEAF=0.5;MQ=42.0;MQ0=0;MQRankSum=1.801;QD=15.66;ReadPosRankSum=0.246	GT:AD:DP:GQ:PL	0/1:77,76:153:99:2440,0,2567
chrVII	152757	.	C	T	2477.77	PASS	AC=1;AF=0.5;AN=2;BaseQRankSum=1.149;DP=139;Dels=0.0;FS=3.998;HaplotypeScore=2.7318;MLEAC=1;MLEAF=0.5;MQ=42.0;MQ0=0;MQRankSum=0.812;QD=17.83;ReadPosRankSum=0.188	GT:AD:DP:GQ:PL	0/1:66,73:139:99:2506,0,2113
chrVII	153270	.	C	T	1562.77	PASS	AC=1;AF=0.5;AN=2;BaseQRankSum=1.768;DP=107;Dels=0.0;FS=1.549;HaplotypeScore=0.6651;MLEAC=1;MLEAF=0.5;MQ=41.96;MQ0=0;MQRankSum=-0.67;QD=14.61;ReadPosRankSum=0.155	GT:AD:DP:GQ:PL	0/1:58,48:106:99:1591,0,1854
chrVII	153592	.	C	T	2161.77	PASS	AC=1;AF=0.5;AN=2;BaseQRankSum=0.603;DP=126;Dels=0.0;FS=0.0;HaplotypeScore=3.7744;MLEAC=1;MLEAF=0.5;MQ=41.98;MQ0=0;MQRankSum=0.463;QD=17.16;ReadPosRankSum=0.663	GT:AD:DP:GQ:PL	0/1:60,64:124:99:2190,0,1882
chrVII	154183	.	C	T	1414.77	PASS	AC=1;AF=0.5;AN=2;BaseQRankSum=-1.152;DP=121;Dels=0.0;FS=0.0;HaplotypeScore=1.7333;MLEAC=1;MLEAF=0.5;MQ=41.98;MQ0=0;MQRankSum=1.052;QD=11.69;ReadPosRankSum=-0.522	GT:AD:DP:GQ:PL	0/1:73,48:121:99:1443,0,2517
chrVII	159489	.	C	T	2361.77	PASS	AC=1;AF=0.5;AN=2;BaseQRankSum=1.89;DP=150;Dels=0.0;FS=8.513;HaplotypeScore=5.3635;MLEAC=1;MLEAF=0.5;MQ=42.0;MQ0=0;MQRankSum=0.002;QD=15.75;ReadPosRankSum=1.867	GT:AD:DP:GQ:PL	0/1:77,72:149:99:2390,0,2507
chrVII	168488	.	T	C	2553.77	PASS	AC=1;AF=0.5;AN=2;BaseQRankSum=-1.449;DP=160;Dels=0.0;FS=2.826;HaplotypeScore=4.3963;MLEAC=1;MLEAF=0.5;MQ=42.0;MQ0=0;MQRankSum=0.104;QD=15.96;ReadPosRankSum=0.299	GT:AD:DP:GQ:PL	0/1:80,80:160:99:2582,0,2698
chrVII	175529	.	G	A	1975.77	PASS	AC=1;AF=0.5;AN=2;BaseQRankSum=-1.308;DP=117;Dels=0.0;FS=13.789;HaplotypeScore=3.6895;MLEAC=1;MLEAF=0.5;MQ=42.0;MQ0=0;MQRankSum=0.366;QD=16.89;ReadPosRankSum=0.213	GT:AD:DP:GQ:PL	0/1:54,60:114:99:2004,0,1804
chrVII	176034	.	G	A	2170.77	PASS	AC=1;AF=0.5;AN=2;BaseQRankSum=-2.158;DP=131;Dels=0.0;FS=4.197;HaplotypeScore=8.353;MLEAC=1;MLEAF=0.5;MQ=41.87;MQ0=0;MQRankSum=-1.045;QD=16.57;ReadPosRankSum=0.678	GT:AD:DP:GQ:PL	0/1:64,66:130:99:2199,0,2175
chrVII	176428	.	G	A	1370.77	PASS	AC=1;AF=0.5;AN=2;BaseQRankSum=-2.723;DP=110;Dels=0.0;FS=17.715;HaplotypeScore=3.6549;MLEAC=1;MLEAF=0.5;MQ=42.0;MQ0=0;MQRankSum=0.739;QD=12.46;ReadPosRankSum=0.56	GT:AD:DP:GQ:PL	0/1:60,48:108:99:1399,0,1952
chrVII	181586	.	C	T	1665.77	PASS	AC=1;AF=0.5;AN=2;BaseQRankSum=1.336;DP=124;Dels=0.0;FS=4.397;HaplotypeScore=0.0;MLEAC=1;MLEAF=0.5;MQ=42.0;MQ0=0;MQRankSum=0.096;QD=13.43;ReadPosRankSum=0.147	GT:AD:DP:GQ:PL	0/1:73,51:124:99:1694,0,2503
chrVII	189155	.	G	A	2059.77	PASS	AC=1;AF=0.5;AN=2;BaseQRankSum=-0.917;DP=134;Dels=0.0;FS=9.392;HaplotypeScore=0.0;MLEAC=1;MLEAF=0.5;MQ=42.0;MQ0=0;MQRankSum=-1.122;QD=15.37;ReadPosRankSum=0.031	GT:AD:DP:GQ:PL	0/1:69,65:134:99:2088,0,2350
chrVII	209404	.	A	G	2428.77	PASS	AC=1;AF=0.5;AN=2;BaseQRankSum=1.529;DP=144;Dels=0.0;FS=7.486;HaplotypeScore=6.3958;MLEAC=1;MLEAF=0.5;MQ=41.99;MQ0=0;MQRankSum=-1.345;QD=16.87;ReadPosRankSum=-1.345	GT:AD:DP:GQ:PL	0/1:70,74:144:99:2457,0,2201
chrVII	212306	.	T	C	2713.77	PASS	AC=1;AF=0.5;AN=2;BaseQRankSum=-0.735;DP=167;Dels=0.0;FS=5.546;HaplotypeScore=1.5661;MLEAC=1;MLEAF=0.5;MQ=42.0;MQ0=0;MQRankSum=0.476;QD=16.25;ReadPosRankSum=-1.02	GT:AD:DP:GQ:PL	0/1:86,81:167:99:2742,0,2948
chrVII	213546	.	G	A	2444.77	PASS	AC=1;AF=0.5;AN=2;BaseQRankSum=1.366;DP=147;Dels=0.0;FS=0.0;HaplotypeScore=2.7341;MLEAC=1;MLEAF=0.5;MQ=42.0;MQ0=0;MQRankSum=-0.68;QD=16.63;ReadPosRankSum=-1.28	GT:AD:DP:GQ:PL	0/1:73,74:147:99:2473,0,2315
chrVII	224935	.	G	A	2284.77	PASS	AC=1;AF=0.5;AN=2;BaseQRankSum=-3.52;DP=173;Dels=0.0;FS=1.899;HaplotypeScore=3.5869;MLEAC=1;MLEAF=0.5;MQ=41.99;MQ0=0;MQRankSum=0.133;QD=13.21;ReadPosRankSum=1.112	GT:AD:DP:GQ:PL	0/1:97,75:172:99:2313,0,3354
chrVII	232461	.	C	T	2666.77	PASS	AC=1;AF=0.5;AN=2;BaseQRankSum=0.648;DP=150;Dels=0.0;FS=2.091;HaplotypeScore=6.3054;MLEAC=1;MLEAF=0.5;MQ=42.0;MQ0=0;MQRankSum=0.158;QD=17.78;ReadPosRankSum=0.519	GT:AD:DP:GQ:PL	0/1:70,79:149:99:2695,0,2253
chrVII	241186	.	T	C	2386.77	PASS	AC=1;AF=0.5;AN=2;BaseQRankSum=0.28;DP=151;Dels=0.0;FS=6.088;HaplotypeScore=0.8667;MLEAC=1;MLEAF=0.5;MQ=42.0;MQ0=0;MQRankSum=0.389;QD=15.81;ReadPosRankSum=0.89	GT:AD:DP:GQ:PL	0/1:78,72:150:99:2415,0,2651
chrVII	242319	.	C	T	2167.77	PASS	AC=1;AF=0.5;AN=2;BaseQRankSum=0.119;DP=138;Dels=0.0;FS=0.0;HaplotypeScore=0.0;MLEAC=1;MLEAF=0.5;MQ=42.0;MQ0=0;MQRankSum=0.623;QD=15.71;ReadPosRankSum=-1.182	GT:AD:DP:GQ:PL	0/1:73,65:138:99:2196,0,2492
chrVII	242597	.	G	A	2127.77	PASS	AC=1;AF=0.5;AN=2;BaseQRankSum=-1.69;DP=155;Dels=0.0;FS=2.033;HaplotypeScore=2.8653;MLEAC=1;MLEAF=0.5;MQ=42.0;MQ0=0;MQRankSum=0.066;QD=13.73;ReadPosRankSum=0.095	GT:AD:DP:GQ:PL	0/1:84,71:155:99:2156,0,2663
chrVII	262067	.	C	T	1928.77	PASS	AC=1;AF=0.5;AN=2;BaseQRankSum=-1.202;DP=134;Dels=0.0;FS=0.0;HaplotypeScore=0.0;MLEAC=1;MLEAF=0.5;MQ=42.0;MQ0=0;MQRankSum=0.53;QD=14.39;ReadPosRankSum=-0.61	GT:AD:DP:GQ:PL	0/1:69,65:134:99:1957,0,2289
chrVII	269704	.	C	T	1597.77	PASS	AC=1;AF=0.5;AN=2;BaseQRankSum=0.267;DP=104;Dels=0.0;FS=3.688;HaplotypeScore=0.8667;MLEAC=1;MLEAF=0.5;MQ=42.0;MQ0=0;MQRankSum=-0.703;QD=15.36;ReadPosRankSum=0.13	GT:AD:DP:GQ:PL	0/1:55,49:104:99:1626,0,1775
chrVII	273620	.	C	T	1748.77	PASS	AC=1;AF=0.5;AN=2;BaseQRankSum=0.364;DP=128;Dels=0.0;FS=5.436;HaplotypeScore=0.9665;MLEAC=1;MLEAF=0.5;MQ=42.0;MQ0=0;MQRankSum=-1.093;QD=13.66;ReadPosRankSum=-0.518	GT:AD:DP:GQ:PL	0/1:71,57:128:99:1777,0,2238
chrVII	274782	.	T	C	5042.77	PASS	AC=2;AF=1.0;AN=2;DP=132;Dels=0.0;FS=0.0;HaplotypeScore=0.8667;MLEAC=2;MLEAF=1.0;MQ=41.99;MQ0=0;QD=30.34	GT:AD:DP:GQ:PL	1/1:0,132:132:99:5071,385,0
chrVII	323985	.	G	A	1836.77	PASS	AC=1;AF=0.5;AN=2;BaseQRankSum=-1.577;DP=135;Dels=0.0;FS=10.878;HaplotypeScore=1.6828;MLEAC=1;MLEAF=0.5;MQ=42.0;MQ0=0;MQRankSum=-0.308;QD=13.61;ReadPosRankSum=1.107	GT:AD:DP:GQ:PL	0/1:76,59:135:99:1865,0,2594
chrVII	324774	.	G	A	2146.77	PASS	AC=1;AF=0.5;AN=2;BaseQRankSum=1.357;DP=114;Dels=0.0;FS=17.294;HaplotypeScore=1.4679;MLEAC=1;MLEAF=0.5;MQ=42.0;MQ0=0;MQRankSum=0.195;QD=18.83;ReadPosRankSum=0.029	GT:AD:DP:GQ:PL	0/1:49,65:114:99:2175,0,1478
chrVII	330263	.	C	T	2056.77	PASS	AC=1;AF=0.5;AN=2;BaseQRankSum=-0.155;DP=128;Dels=0.0;FS=0.0;HaplotypeScore=0.0;MLEAC=1;MLEAF=0.5;MQ=42.0;MQ0=0;MQRankSum=1.523;QD=16.07;ReadPosRankSum=-0.265	GT:AD:DP:GQ:PL	0/1:66,62:128:99:2085,0,2208
chrVII	331985	.	A	G	2631.77	PASS	AC=1;AF=0.5;AN=2;BaseQRankSum=1.724;DP=156;Dels=0.0;FS=0.0;HaplotypeScore=2.7067;MLEAC=1;MLEAF=0.5;MQ=42.0;MQ0=0;MQRankSum=0.012;QD=16.87;ReadPosRankSum=-1.327	GT:AD:DP:GQ:PL	0/1:78,78:156:99:2660,0,2541
chrVII	351178	.	T	C	2096.77	PASS	AC=1;AF=0.5;AN=2;BaseQRankSum=0.084;DP=125;Dels=0.0;FS=5.463;HaplotypeScore=7.4207;MLEAC=1;MLEAF=0.5;MQ=41.98;MQ0=0;MQRankSum=-0.24;QD=16.77;ReadPosRankSum=-1.329	GT:AD:DP:GQ:PL	0/1:59,64:124:99:2125,0,1933
chrVII	361104	.	C	T	2102.77	PASS	AC=1;AF=0.5;AN=2;BaseQRankSum=0.78;DP=164;Dels=0.0;FS=2.88;HaplotypeScore=3.6961;MLEAC=1;MLEAF=0.5;MQ=42.0;MQ0=0;MQRankSum=0.377;QD=12.82;ReadPosRankSum=0.645	GT:AD:DP:GQ:PL	0/1:98,66:164:99:2131,0,3353
chrVII	376486	.	T	C	2321.77	PASS	AC=1;AF=0.5;AN=2;BaseQRankSum=0.501;DP=151;Dels=0.0;FS=11.53;HaplotypeScore=1.6671;MLEAC=1;MLEAF=0.5;MQ=41.99;MQ0=0;MQRankSum=0.922;QD=15.38;ReadPosRankSum=1.156	GT:AD:DP:GQ:PL	0/1:79,71:151:99:2350,0,2693
chrVII	389672	.	G	A	2534.77	PASS	AC=1;AF=0.5;AN=2;BaseQRankSum=1.38;DP=145;Dels=0.0;FS=6.147;HaplotypeScore=1.8633;MLEAC=1;MLEAF=0.5;MQ=41.9;MQ0=0;MQRankSum=0.376;QD=17.48;ReadPosRankSum=0.892	GT:AD:DP:GQ:PL	0/1:69,75:144:99:2563,0,2288
chrVII	395508	.	G	A	1837.77	PASS	AC=1;AF=0.5;AN=2;BaseQRankSum=0.228;DP=137;Dels=0.0;FS=3.151;HaplotypeScore=0.0;MLEAC=1;MLEAF=0.5;MQ=42.0;MQ0=0;MQRankSum=-1.411;QD=13.41;ReadPosRankSum=0.354	GT:AD:DP:GQ:PL	0/1:78,59:137:99:1866,0,2652
chrVII	397425	.	G	A	2625.77	PASS	AC=1;AF=0.5;AN=2;BaseQRankSum=-1.114;DP=148;Dels=0.0;FS=2.96;HaplotypeScore=3.3887;MLEAC=1;MLEAF=0.5;MQ=42.0;MQ0=0;MQRankSum=0.148;QD=17.74;ReadPosRankSum=-0.133	GT:AD:DP:GQ:PL	0/1:68,80:148:99:2654,0,2226
chrVII	418431	.	G	A	2288.77	PASS	AC=1;AF=0.5;AN=2;BaseQRankSum=-0.212;DP=145;Dels=0.0;FS=16.993;HaplotypeScore=1.7675;MLEAC=1;MLEAF=0.5;MQ=41.9;MQ0=0;MQRankSum=0.061;QD=15.78;ReadPosRankSum=-0.999	GT:AD:DP:GQ:PL	0/1:74,71:145:99:2317,0,2466
chrVII	428963	.	G	A	2277.77	PASS	AC=1;AF=0.5;AN=2;BaseQRankSum=-0.537;DP=124;Dels=0.0;FS=2.299;HaplotypeScore=0.9789;MLEAC=1;MLEAF=0.5;MQ=42.0;MQ0=0;MQRankSum=0.401;QD=18.37;ReadPosRankSum=0.013	GT:AD:DP:GQ:PL	0/1:54,70:124:99:2306,0,1766
chrVII	443095	.	G	A	2194.77	PASS	AC=1;AF=0.5;AN=2;BaseQRankSum=0.333;DP=142;Dels=0.0;FS=0.0;HaplotypeScore=1.7621;MLEAC=1;MLEAF=0.5;MQ=42.0;MQ0=0;MQRankSum=-1.07;QD=15.46;ReadPosRankSum=-0.211	GT:AD:DP:GQ:PL	0/1:76,66:142:99:2223,0,2547
chrVII	443577	.	G	A	1765.77	PASS	AC=1;AF=0.5;AN=2;BaseQRankSum=-0.678;DP=121;Dels=0.0;FS=7.204;HaplotypeScore=0.0;MLEAC=1;MLEAF=0.5;MQ=42.0;MQ0=0;MQRankSum=-1.146;QD=14.59;ReadPosRankSum=-0.042	GT:AD:DP:GQ:PL	0/1:63,57:120:99:1794,0,2194
chrVII	467395	.	C	T	2271.77	PASS	AC=1;AF=0.5;AN=2;BaseQRankSum=-3.36;DP=158;Dels=0.0;FS=5.811;HaplotypeScore=1.7333;MLEAC=1;MLEAF=0.5;MQ=41.98;MQ0=0;MQRankSum=-0.101;QD=14.38;ReadPosRankSum=0.087	GT:AD:DP:GQ:PL	0/1:81,77:158:99:2300,0,2628
chrVII	518387	.	G	A	1588.77	PASS	AC=1;AF=0.5;AN=2;BaseQRankSum=-2.366;DP=124;Dels=0.0;FS=1.432;HaplotypeScore=3.7379;MLEAC=1;MLEAF=0.5;MQ=42.0;MQ0=0;MQRankSum=0.3;QD=12.81;ReadPosRankSum=0.411	GT:AD:DP:GQ:PL	0/1:70,54:124:99:1617,0,2351
chrVII	559492	.	C	T	1939.77	PASS	AC=1;AF=0.5;AN=2;BaseQRankSum=0.872;DP=125;Dels=0.0;FS=3.259;HaplotypeScore=2.6876;MLEAC=1;MLEAF=0.5;MQ=42.0;MQ0=0;MQRankSum=-0.403;QD=15.52;ReadPosRankSum=-0.911	GT:AD:DP:GQ:PL	0/1:64,61:125:99:1968,0,2052
chrVII	559871	.	C	T	1817.77	PASS	AC=1;AF=0.5;AN=2;BaseQRankSum=0.839;DP=108;Dels=0.0;FS=0.719;HaplotypeScore=3.6732;MLEAC=1;MLEAF=0.5;MQ=42.0;MQ0=0;MQRankSum=0.187;QD=16.83;ReadPosRankSum=-1.281	GT:AD:DP:GQ:PL	0/1:54,54:108:99:1846,0,1829
chrVII	559892	.	G	A	1883.77	PASS	AC=1;AF=0.5;AN=2;BaseQRankSum=1.484;DP=111;Dels=0.0;FS=0.0;HaplotypeScore=0.734;MLEAC=1;MLEAF=0.5;MQ=42.0;MQ0=0;MQRankSum=-0.772;QD=16.97;ReadPosRankSum=0.473	GT:AD:DP:GQ:PL	0/1:53,57:110:99:1912,0,1631
chrVII	577412	.	G	A	2640.77	PASS	AC=1;AF=0.5;AN=2;BaseQRankSum=-0.348;DP=188;Dels=0.0;FS=1.818;HaplotypeScore=5.94;MLEAC=1;MLEAF=0.5;MQ=41.69;MQ0=0;MQRankSum=-0.4;QD=14.05;ReadPosRankSum=0.626	GT:AD:DP:GQ:PL	0/1:102,86:188:99:2669,0,3318
chrVII	589025	.	G	A	2211.77	PASS	AC=1;AF=0.5;AN=2;BaseQRankSum=-0.504;DP=131;Dels=0.0;FS=1.4;HaplotypeScore=2.3893;MLEAC=1;MLEAF=0.5;MQ=41.89;MQ0=0;MQRankSum=-0.951;QD=16.88;ReadPosRankSum=-1.098	GT:AD:DP:GQ:PL	0/1:64,67:131:99:2240,0,2069
chrVII	594088	.	G	A	2297.77	PASS	AC=1;AF=0.5;AN=2;BaseQRankSum=0.018;DP=124;Dels=0.0;FS=0.0;HaplotypeScore=2.8265;MLEAC=1;MLEAF=0.5;MQ=42.0;MQ0=0;MQRankSum=0.153;QD=18.53;ReadPosRankSum=-0.228	GT:AD:DP:GQ:PL	0/1:56,68:124:99:2326,0,1803
chrVII	610680	.	G	A	3032.77	PASS	AC=1;AF=0.5;AN=2;BaseQRankSum=-0.077;DP=161;Dels=0.0;FS=8.303;HaplotypeScore=4.4153;MLEAC=1;MLEAF=0.5;MQ=42.0;MQ0=0;MQRankSum=0.5;QD=18.84;ReadPosRankSum=-0.046	GT:AD:DP:GQ:PL	0/1:70,90:160:99:3061,0,2228
chrVII	611782	.	G	A	2174.77	PASS	AC=1;AF=0.5;AN=2;BaseQRankSum=0.041;DP=132;Dels=0.0;FS=4.249;HaplotypeScore=4.0665;MLEAC=1;MLEAF=0.5;MQ=41.76;MQ0=0;MQRankSum=0.005;QD=16.48;ReadPosRankSum=0.2	GT:AD:DP:GQ:PL	0/1:67,65:132:99:2203,0,2192
chrVII	617627	.	C	T	2230.77	PASS	AC=1;AF=0.5;AN=2;BaseQRankSum=0.304;DP=138;Dels=0.0;FS=0.63;HaplotypeScore=1.9988;MLEAC=1;MLEAF=0.5;MQ=41.99;MQ0=0;MQRankSum=0.147;QD=16.16;ReadPosRankSum=-1.829	GT:AD:DP:GQ:PL	0/1:68,70:138:99:2259,0,2273
chrVII	625223	.	C	T	1453.77	PASS	AC=1;AF=0.5;AN=2;BaseQRankSum=-0.023;DP=83;Dels=0.0;FS=4.165;HaplotypeScore=0.0;MLEAC=1;MLEAF=0.5;MQ=42.0;MQ0=0;MQRankSum=0.745;QD=17.52;ReadPosRankSum=0.206	GT:AD:DP:GQ:PL	0/1:38,45:83:99:1482,0,1240
chrVII	625639	.	C	T	1368.77	PASS	AC=1;AF=0.5;AN=2;BaseQRankSum=-1.557;DP=92;Dels=0.0;FS=7.731;HaplotypeScore=1.7313;MLEAC=1;MLEAF=0.5;MQ=42.0;MQ0=0;MQRankSum=-1.941;QD=14.88;ReadPosRankSum=-1.479	GT:AD:DP:GQ:PL	0/1:49,43:92:99:1397,0,1696
chrVII	629139	.	C	T	2418.77	PASS	AC=1;AF=0.5;AN=2;BaseQRankSum=-0.197;DP=162;Dels=0.0;FS=2.776;HaplotypeScore=7.3182;MLEAC=1;MLEAF=0.5;MQ=41.89;MQ0=0;MQRankSum=-0.18;QD=14.93;ReadPosRankSum=-1.421	GT:AD:DP:GQ:PL	0/1:88,74:162:99:2447,0,3035
chrVII	631418	.	G	A	3219.84	PASS	AC=1;AF=0.5;AN=2;BaseQRankSum=-2.64;DP=181;Dels=0.0;FS=6.375;HaplotypeScore=4.2985;MLEAC=1;MLEAF=0.5;MQ=41.99;MQ0=0;MQRankSum=0.392;QD=17.79;ReadPosRankSum=-0.628	GT:AD:DP:GQ:PL	0/1:82,99:181:99:3248,0,2809
chrVII	637945	.	C	T	2243.77	PASS	AC=1;AF=0.5;AN=2;BaseQRankSum=0.511;DP=164;Dels=0.0;FS=2.809;HaplotypeScore=1.8401;MLEAC=1;MLEAF=0.5;MQ=41.99;MQ0=0;MQRankSum=1.603;QD=13.68;ReadPosRankSum=0.259	GT:AD:DP:GQ:PL	0/1:93,71:164:99:2272,0,3228
chrVII	659170	.	A	G	2260.77	PASS	AC=1;AF=0.5;AN=2;BaseQRankSum=-0.191;DP=126;Dels=0.0;FS=13.308;HaplotypeScore=7.4408;MLEAC=1;MLEAF=0.5;MQ=42.0;MQ0=0;MQRankSum=0.216;QD=17.94;ReadPosRankSum=-0.644	GT:AD:DP:GQ:PL	0/1:55,70:125:99:2289,0,1851
chrVII	661262	.	G	A	2776.77	PASS	AC=1;AF=0.5;AN=2;BaseQRankSum=-1.297;DP=157;Dels=0.0;FS=8.17;HaplotypeScore=0.7887;MLEAC=1;MLEAF=0.5;MQ=42.0;MQ0=0;MQRankSum=-0.526;QD=17.69;ReadPosRankSum=-0.463	GT:AD:DP:GQ:PL	0/1:73,84:157:99:2805,0,2414
chrVII	663468	.	T	C	2448.77	PASS	AC=1;AF=0.5;AN=2;BaseQRankSum=2.987;DP=148;Dels=0.0;FS=0.608;HaplotypeScore=0.0;MLEAC=1;MLEAF=0.5;MQ=42.0;MQ0=0;MQRankSum=1.045;QD=16.55;ReadPosRankSum=-0.04	GT:AD:DP:GQ:PL	0/1:72,76:148:99:2477,0,1963
chrVII	664448	.	C	T	2235.77	PASS	AC=1;AF=0.5;AN=2;BaseQRankSum=-1.355;DP=138;Dels=0.0;FS=8.146;HaplotypeScore=1.7853;MLEAC=1;MLEAF=0.5;MQ=42.0;MQ0=0;MQRankSum=-1.035;QD=16.2;ReadPosRankSum=-1.27	GT:AD:DP:GQ:PL	0/1:67,71:138:99:2264,0,2280
chrVII	669186	.	G	A	2154.77	PASS	AC=1;AF=0.5;AN=2;BaseQRankSum=0.138;DP=149;Dels=0.0;FS=0.609;HaplotypeScore=4.4882;MLEAC=1;MLEAF=0.5;MQ=41.99;MQ0=0;MQRankSum=-1.639;QD=14.46;ReadPosRankSum=0.445	GT:AD:DP:GQ:PL	0/1:80,67:149:99:2183,0,2677
chrVII	672008	.	G	A	1732.77	PASS	AC=1;AF=0.5;AN=2;BaseQRankSum=0.322;DP=122;Dels=0.0;FS=1.47;HaplotypeScore=1.9661;MLEAC=1;MLEAF=0.5;MQ=42.0;MQ0=0;MQRankSum=-1.057;QD=14.2;ReadPosRankSum=1.184	GT:AD:DP:GQ:PL	0/1:67,53:120:99:1761,0,2237
chrVII	686350	.	G	A	2857.77	PASS	AC=1;AF=0.5;AN=2;BaseQRankSum=2.277;DP=177;Dels=0.0;FS=5.362;HaplotypeScore=6.9071;MLEAC=1;MLEAF=0.5;MQ=41.99;MQ0=0;MQRankSum=-0.496;QD=16.15;ReadPosRankSum=1.582	GT:AD:DP:GQ:PL	0/1:90,86:176:99:2886,0,3038
chrVII	687963	.	C	T	1540.77	PASS	AC=1;AF=0.5;AN=2;BaseQRankSum=1.2;DP=115;Dels=0.0;FS=4.688;HaplotypeScore=0.6651;MLEAC=1;MLEAF=0.5;MQ=42.0;MQ0=0;MQRankSum=-0.491;QD=13.4;ReadPosRankSum=0.61	GT:AD:DP:GQ:PL	0/1:67,48:115:99:1569,0,2150
chrVII	699676	.	A	G	2885.77	PASS	AC=1;AF=0.5;AN=2;BaseQRankSum=-1.107;DP=137;Dels=0.0;FS=11.014;HaplotypeScore=0.0;MLEAC=1;MLEAF=0.5;MQ=42.0;MQ0=0;MQRankSum=0.148;QD=21.06;ReadPosRankSum=0.122	GT:AD:DP:GQ:PL	0/1:53,84:137:99:2914,0,1741
chrVII	715906	.	G	A	2649.77	PASS	AC=1;AF=0.5;AN=2;BaseQRankSum=-2.222;DP=136;Dels=0.0;FS=6.527;HaplotypeScore=0.0;MLEAC=1;MLEAF=0.5;MQ=42.0;MQ0=0;MQRankSum=-1.139;QD=19.48;ReadPosRankSum=0.807	GT:AD:DP:GQ:PL	0/1:56,80:136:99:2678,0,1835
chrVII	718502	.	G	A	1463.77	PASS	AC=1;AF=0.5;AN=2;BaseQRankSum=0.266;DP=91;Dels=0.0;FS=1.695;HaplotypeScore=1.7333;MLEAC=1;MLEAF=0.5;MQ=41.98;MQ0=0;MQRankSum=-0.989;QD=16.09;ReadPosRankSum=1.171	GT:AD:DP:GQ:PL	0/1:47,44:91:99:1492,0,1595
chrVII	722245	.	G	A	2389.77	PASS	AC=1;AF=0.5;AN=2;BaseQRankSum=1.643;DP=153;Dels=0.0;FS=0.0;HaplotypeScore=4.3179;MLEAC=1;MLEAF=0.5;MQ=41.99;MQ0=0;MQRankSum=0.049;QD=15.62;ReadPosRankSum=-1.143	GT:AD:DP:GQ:PL	0/1:77,73:150:99:2418,0,2454
chrVII	723881	.	T	C	2525.77	PASS	AC=1;AF=0.5;AN=2;BaseQRankSum=0.872;DP=144;Dels=0.0;FS=0.0;HaplotypeScore=1.9454;MLEAC=1;MLEAF=0.5;MQ=41.9;MQ0=0;MQRankSum=-1.212;QD=17.54;ReadPosRankSum=-0.232	GT:AD:DP:GQ:PL	0/1:69,75:144:99:2554,0,2207
chrVII	724250	.	G	A	2986.77	PASS	AC=1;AF=0.5;AN=2;BaseQRankSum=-0.762;DP=163;Dels=0.0;FS=0.582;HaplotypeScore=0.7887;MLEAC=1;MLEAF=0.5;MQ=42.0;MQ0=0;MQRankSum=-0.963;QD=18.32;ReadPosRankSum=1.548	GT:AD:DP:GQ:PL	0/1:74,88:162:99:3015,0,2378
chrVII	728857	.	G	A	2268.77	PASS	AC=1;AF=0.5;AN=2;BaseQRankSum=1.008;DP=137;Dels=0.0;FS=0.0;HaplotypeScore=4.4849;MLEAC=1;MLEAF=0.5;MQ=42.0;MQ0=0;MQRankSum=-0.403;QD=16.56;ReadPosRankSum=0.131	GT:AD:DP:GQ:PL	0/1:66,68:134:99:2297,0,2176
chrVII	731108	.	A	G	5104.77	PASS	AC=2;AF=1.0;AN=2;DP=135;Dels=0.0;FS=0.0;HaplotypeScore=4.1774;MLEAC=2;MLEAF=1.0;MQ=41.9;MQ0=0;QD=32.83	GT:AD:DP:GQ:PL	1/1:0,135:135:99:5133,394,0
chrVII	756190	.	G	A	2728.77	PASS	AC=1;AF=0.5;AN=2;BaseQRankSum=1.309;DP=149;Dels=0.0;FS=0.0;HaplotypeScore=0.0;MLEAC=1;MLEAF=0.5;MQ=41.99;MQ0=0;MQRankSum=1.42;QD=18.31;ReadPosRankSum=-0.025	GT:AD:DP:GQ:PL	0/1:68,81:149:99:2757,0,2221
chrVII	758092	.	G	A	3031.77	PASS	AC=1;AF=0.5;AN=2;BaseQRankSum=-0.338;DP=160;Dels=0.0;FS=0.0;HaplotypeScore=0.8667;MLEAC=1;MLEAF=0.5;MQ=42.0;MQ0=0;MQRankSum=-0.526;QD=18.95;ReadPosRankSum=0.434	GT:AD:DP:GQ:PL	0/1:72,88:160:99:3060,0,2358
chrVII	760955	.	C	T	2309.77	PASS	AC=1;AF=0.5;AN=2;BaseQRankSum=0.817;DP=128;Dels=0.0;FS=4.323;HaplotypeScore=3.4328;MLEAC=1;MLEAF=0.5;MQ=42.0;MQ0=0;MQRankSum=0.686;QD=18.05;ReadPosRankSum=-0.347	GT:AD:DP:GQ:PL	0/1:57,70:128:99:2338,0,1780
chrVII	774328	.	C	T	1257.77	PASS	AC=1;AF=0.5;AN=2;BaseQRankSum=0.215;DP=106;Dels=0.0;FS=9.7;HaplotypeScore=6.5949;MLEAC=1;MLEAF=0.5;MQ=41.98;MQ0=0;MQRankSum=-0.248;QD=11.87;ReadPosRankSum=0.944	GT:AD:DP:GQ:PL	0/1:62,42:104:99:1286,0,2095
chrVII	783585	.	G	A	2710.77	PASS	AC=1;AF=0.5;AN=2;BaseQRankSum=0.868;DP=154;Dels=0.0;FS=0.0;HaplotypeScore=1.6006;MLEAC=1;MLEAF=0.5;MQ=41.9;MQ0=0;MQRankSum=-0.434;QD=17.6;ReadPosRankSum=-2.649	GT:AD:DP:GQ:PL	0/1:73,81:154:99:2739,0,2339
chrVII	803577	.	A	G	2942.77	PASS	AC=1;AF=0.5;AN=2;BaseQRankSum=1.673;DP=147;Dels=0.0;FS=0.0;HaplotypeScore=3.3326;MLEAC=1;MLEAF=0.5;MQ=41.99;MQ0=0;MQRankSum=1.232;QD=20.02;ReadPosRankSum=0.702	GT:AD:DP:GQ:PL	0/1:61,86:147:99:2971,0,1998
chrVII	805436	.	C	T	2181.77	PASS	AC=1;AF=0.5;AN=2;BaseQRankSum=0.936;DP=132;Dels=0.0;FS=3.204;HaplotypeScore=4.4998;MLEAC=1;MLEAF=0.5;MQ=41.97;MQ0=0;MQRankSum=0.089;QD=16.53;ReadPosRankSum=5.307	GT:AD:DP:GQ:PL	0/1:64,68:132:99:2210,0,2050
chrVII	858919	.	G	A	2258.77	PASS	AC=1;AF=0.5;AN=2;BaseQRankSum=-0.695;DP=137;Dels=0.0;FS=10.567;HaplotypeScore=1.7621;MLEAC=1;MLEAF=0.5;MQ=42.0;MQ0=0;MQRankSum=-0.975;QD=16.49;ReadPosRankSum=-0.781	GT:AD:DP:GQ:PL	0/1:68,69:137:99:2287,0,2279
chrVII	861710	.	C	T	2971.77	PASS	AC=1;AF=0.5;AN=2;BaseQRankSum=0.245;DP=177;Dels=0.0;FS=0.562;HaplotypeScore=4.9879;MLEAC=1;MLEAF=0.5;MQ=42.0;MQ0=0;MQRankSum=1.105;QD=16.79;ReadPosRankSum=1.254	GT:AD:DP:GQ:PL	0/1:87,90:177:99:3000,0,2810
chrVII	906971	.	G	A	2068.77	PASS	AC=1;AF=0.5;AN=2;BaseQRankSum=0.331;DP=128;Dels=0.0;FS=0.647;HaplotypeScore=0.9734;MLEAC=1;MLEAF=0.5;MQ=42.0;MQ0=0;MQRankSum=1.127;QD=16.16;ReadPosRankSum=1.213	GT:AD:DP:GQ:PL	0/1:64,64:128:99:2097,0,2143
chrVII	926730	.	G	A	2298.77	PASS	AC=1;AF=0.5;AN=2;BaseQRankSum=-0.6;DP=145;Dels=0.0;FS=7.338;HaplotypeScore=3.5219;MLEAC=1;MLEAF=0.5;MQ=42.0;MQ0=0;MQRankSum=-0.964;QD=15.85;ReadPosRankSum=0.196	GT:AD:DP:GQ:PL	0/1:76,69:145:99:2327,0,2591
chrVII	928056	.	G	A	2322.77	PASS	AC=1;AF=0.5;AN=2;BaseQRankSum=2.893;DP=145;Dels=0.0;FS=0.0;HaplotypeScore=5.9457;MLEAC=1;MLEAF=0.5;MQ=41.99;MQ0=0;MQRankSum=-0.572;QD=16.02;ReadPosRankSum=1.537	GT:AD:DP:GQ:PL	0/1:74,71:145:99:2351,0,2419
chrVII	946362	.	G	A	2304.77	PASS	AC=1;AF=0.5;AN=2;BaseQRankSum=0.592;DP=136;Dels=0.0;FS=3.073;HaplotypeScore=1.9692;MLEAC=1;MLEAF=0.5;MQ=42.0;MQ0=0;MQRankSum=1.066;QD=16.95;ReadPosRankSum=1.28	GT:AD:DP:GQ:PL	0/1:67,69:136:99:2333,0,2261
chrVII	947380	.	C	T	2327.77	PASS	AC=1;AF=0.5;AN=2;BaseQRankSum=0.629;DP=142;Dels=0.0;FS=3.968;HaplotypeScore=5.8181;MLEAC=1;MLEAF=0.5;MQ=42.0;MQ0=0;MQRankSum=0.322;QD=16.39;ReadPosRankSum=1.861	GT:AD:DP:GQ:PL	0/1:69,73:142:99:2356,0,2151
chrVII	952589	.	C	T	2653.77	PASS	AC=1;AF=0.5;AN=2;BaseQRankSum=-0.887;DP=160;Dels=0.0;FS=0.0;HaplotypeScore=0.0;MLEAC=1;MLEAF=0.5;MQ=42.0;MQ0=0;MQRankSum=1.355;QD=16.59;ReadPosRankSum=-0.391	GT:AD:DP:GQ:PL	0/1:76,84:160:99:2682,0,2492
chrVII	958564	.	C	T	2446.77	PASS	AC=1;AF=0.5;AN=2;BaseQRankSum=1.021;DP=154;Dels=0.0;FS=2.845;HaplotypeScore=1.5226;MLEAC=1;MLEAF=0.5;MQ=42.0;MQ0=0;MQRankSum=-0.444;QD=15.89;ReadPosRankSum=0.517	GT:AD:DP:GQ:PL	0/1:80,73:153:99:2475,0,2662
chrVII	964672	.	C	T	2254.77	PASS	AC=1;AF=0.5;AN=2;BaseQRankSum=-1.148;DP=139;Dels=0.0;FS=0.639;HaplotypeScore=1.8332;MLEAC=1;MLEAF=0.5;MQ=41.9;MQ0=0;MQRankSum=0.12;QD=16.22;ReadPosRankSum=1.355	GT:AD:DP:GQ:PL	0/1:71,68:139:99:2283,0,2379
chrVII	966000	.	C	T	2911.77	PASS	AC=1;AF=0.5;AN=2;BaseQRankSum=0.299;DP=155;Dels=0.0;FS=0.0;HaplotypeScore=1.8455;MLEAC=1;MLEAF=0.5;MQ=42.0;MQ0=0;MQRankSum=-0.798;QD=18.79;ReadPosRankSum=-0.418	GT:AD:DP:GQ:PL	0/1:66,89:155:99:2940,0,2174
chrVII	967300	.	G	A	1980.77	PASS	AC=1;AF=0.5;AN=2;BaseQRankSum=-0.388;DP=139;Dels=0.0;FS=1.358;HaplotypeScore=0.0;MLEAC=1;MLEAF=0.5;MQ=42.0;MQ0=0;MQRankSum=-1.095;QD=14.25;ReadPosRankSum=0.201	GT:AD:DP:GQ:PL	0/1:77,62:139:99:2009,0,2637
chrVII	967604	.	C	T	2165.77	PASS	AC=1;AF=0.5;AN=2;BaseQRankSum=0.285;DP=130;Dels=0.0;FS=3.231;HaplotypeScore=1.787;MLEAC=1;MLEAF=0.5;MQ=42.0;MQ0=0;MQRankSum=0.181;QD=16.66;ReadPosRankSum=0.601	GT:AD:DP:GQ:PL	0/1:63,66:129:99:2194,0,2095
chrVII	968905	.	C	T	2024.77	PASS	AC=1;AF=0.5;AN=2;BaseQRankSum=-0.56;DP=117;Dels=0.0;FS=4.528;HaplotypeScore=2.2019;MLEAC=1;MLEAF=0.5;MQ=42.0;MQ0=0;MQRankSum=-0.172;QD=17.31;ReadPosRankSum=-0.741	GT:AD:DP:GQ:PL	0/1:54,63:117:99:2053,0,1736
chrVII	972297	.	C	T	2918.77	PASS	AC=1;AF=0.5;AN=2;BaseQRankSum=1.298;DP=169;Dels=0.0;FS=9.16;HaplotypeScore=3.4174;MLEAC=1;MLEAF=0.5;MQ=42.0;MQ0=0;MQRankSum=-0.559;QD=17.27;ReadPosRankSum=0.479	GT:AD:DP:GQ:PL	0/1:81,86:169:99:2947,0,2621
chrVII	972875	.	C	T	1976.77	PASS	AC=1;AF=0.5;AN=2;BaseQRankSum=0.284;DP=129;Dels=0.0;FS=2.308;HaplotypeScore=4.3812;MLEAC=1;MLEAF=0.5;MQ=42.0;MQ0=0;MQRankSum=-0.594;QD=15.32;ReadPosRankSum=1.244	GT:AD:DP:GQ:PL	0/1:68,60:128:99:2005,0,2264
chrVII	993519	.	G	A	2002.77	PASS	AC=1;AF=0.5;AN=2;BaseQRankSum=1.147;DP=121;Dels=0.0;FS=7.016;HaplotypeScore=0.8667;MLEAC=1;MLEAF=0.5;MQ=41.98;MQ0=0;MQRankSum=0.632;QD=16.55;ReadPosRankSum=0.674	GT:AD:DP:GQ:PL	0/1:60,60:120:99:2031,0,2011
chrVII	995512	.	G	A	2531.77	PASS	AC=1;AF=0.5;AN=2;BaseQRankSum=-0.186;DP=142;Dels=0.0;FS=0.0;HaplotypeScore=0.8321;MLEAC=1;MLEAF=0.5;MQ=42.0;MQ0=0;MQRankSum=0.215;QD=17.83;ReadPosRankSum=0.382	GT:AD:DP:GQ:PL	0/1:66,76:142:99:2560,0,2149
chrVII	1026202	.	G	A	1728.77	PASS	AC=1;AF=0.5;AN=2;BaseQRankSum=-2.811;DP=124;Dels=0.0;FS=1.519;HaplotypeScore=3.3521;MLEAC=1;MLEAF=0.5;MQ=41.98;MQ0=0;MQRankSum=-0.732;QD=13.94;ReadPosRankSum=0.589	GT:AD:DP:GQ:PL	0/1:61,61:122:99:1757,0,1874
chrVII	1030875	.	G	A	2289.77	PASS	AC=1;AF=0.5;AN=2;BaseQRankSum=-1.838;DP=135;Dels=0.0;FS=1.36;HaplotypeScore=0.0;MLEAC=1;MLEAF=0.5;MQ=42.0;MQ0=0;MQRankSum=0.029;QD=16.96;ReadPosRankSum=0.381	GT:AD:DP:GQ:PL	0/1:66,69:135:99:2318,0,2273
chrVII	1040372	.	T	C	3113.77	PASS	AC=1;AF=0.5;AN=2;BaseQRankSum=1.493;DP=158;Dels=0.0;FS=1.27;HaplotypeScore=6.3014;MLEAC=1;MLEAF=0.5;MQ=41.99;MQ0=0;MQRankSum=1.405;QD=19.71;ReadPosRankSum=0.206	GT:AD:DP:GQ:PL	0/1:66,92:158:99:3142,0,2154
chrVII	1071163	.	C	T	2427.77	PASS	AC=1;AF=0.5;AN=2;BaseQRankSum=-0.966;DP=142;Dels=0.0;FS=0.0;HaplotypeScore=7.3089;MLEAC=1;MLEAF=0.5;MQ=41.74;MQ0=0;MQRankSum=0.092;QD=17.1;ReadPosRankSum=-1.064	GT:AD:DP:GQ:PL	0/1:68,74:142:99:2456,0,2249
chrVII	1072510	.	C	T	2235.77	PASS	AC=1;AF=0.5;AN=2;BaseQRankSum=0.793;DP=158;Dels=0.0;FS=1.996;HaplotypeScore=5.0328;MLEAC=1;MLEAF=0.5;MQ=41.99;MQ0=0;MQRankSum=-1.206;QD=14.15;ReadPosRankSum=-0.311	GT:AD:DP:GQ:PL	0/1:87,71:158:99:2264,0,3006
chrVIII	13131	.	G	A	3077.77	PASS	AC=1;AF=0.5;AN=2;BaseQRankSum=1.404;DP=170;Dels=0.0;FS=1.239;HaplotypeScore=3.7082;MLEAC=1;MLEAF=0.5;MQ=41.99;MQ0=0;MQRankSum=0.25;QD=18.1;ReadPosRankSum=-0.213	GT:AD:DP:GQ:PL	0/1:79,90:170:99:3106,0,2613
chrVIII	14186	.	T	C	1829.77	PASS	AC=1;AF=0.5;AN=2;BaseQRankSum=-0.112;DP=137;Dels=0.0;FS=4.175;HaplotypeScore=5.8718;MLEAC=1;MLEAF=0.5;MQ=41.99;MQ0=0;MQRankSum=0.055;QD=13.36;ReadPosRankSum=-1.049	GT:AD:DP:GQ:PL	0/1:78,58:137:99:1858,0,2739
chrVIII	19814	.	C	T	2261.77	PASS	AC=1;AF=0.5;AN=2;BaseQRankSum=0.053;DP=159;Dels=0.0;FS=0.0;HaplotypeScore=2.9076;MLEAC=1;MLEAF=0.5;MQ=42.0;MQ0=0;MQRankSum=0.89;QD=14.22;ReadPosRankSum=0.409	GT:AD:DP:GQ:PL	0/1:85,71:156:99:2290,0,2810
chrVIII	20314	.	G	A	1854.77	PASS	AC=1;AF=0.5;AN=2;BaseQRankSum=0.991;DP=117;Dels=0.0;FS=1.484;HaplotypeScore=4.9485;MLEAC=1;MLEAF=0.5;MQ=41.86;MQ0=0;MQRankSum=0.577;QD=15.85;ReadPosRankSum=1.565	GT:AD:DP:GQ:PL	0/1:58,58:117:99:1883,0,1869
chrVIII	24106	.	A	G	2456.77	PASS	AC=1;AF=0.5;AN=2;BaseQRankSum=-1.012;DP=146;Dels=0.0;FS=6.094;HaplotypeScore=1.9717;MLEAC=1;MLEAF=0.5;MQ=42.0;MQ0=0;MQRankSum=0.37;QD=16.83;ReadPosRankSum=-0.155	GT:AD:DP:GQ:PL	0/1:72,74:146:99:2485,0,2461
chrVIII	26295	.	C	T	2582.77	PASS	AC=1;AF=0.5;AN=2;BaseQRankSum=0.747;DP=140;Dels=0.0;FS=7.536;HaplotypeScore=0.0;MLEAC=1;MLEAF=0.5;MQ=42.0;MQ0=0;MQRankSum=-0.895;QD=18.45;ReadPosRankSum=0.099	GT:AD:DP:GQ:PL	0/1:63,76:139:99:2611,0,2050
chrVIII	29075	.	C	T	2321.77	PASS	AC=1;AF=0.5;AN=2;BaseQRankSum=1.214;DP=122;Dels=0.0;FS=4.413;HaplotypeScore=1.8401;MLEAC=1;MLEAF=0.5;MQ=42.0;MQ0=0;MQRankSum=-1.307;QD=19.03;ReadPosRankSum=0.258	GT:AD:DP:GQ:PL	0/1:53,69:122:99:2350,0,1700
chrVIII	41072	.	C	T	1830.77	PASS	AC=1;AF=0.5;AN=2;BaseQRankSum=0.712;DP=105;Dels=0.0;FS=0.0;HaplotypeScore=0.6651;MLEAC=1;MLEAF=0.5;MQ=41.87;MQ0=0;MQRankSum=0.461;QD=17.44;ReadPosRankSum=-0.731	GT:AD:DP:GQ:PL	0/1:47,58:105:99:1859,0,1341
chrVIII	46251	.	C	T	2647.77	PASS	AC=1;AF=0.5;AN=2;BaseQRankSum=-1.681;DP=139;Dels=0.0;FS=0.0;HaplotypeScore=0.7887;MLEAC=1;MLEAF=0.5;MQ=42.0;MQ0=0;MQRankSum=0.923;QD=19.05;ReadPosRankSum=-0.049	GT:AD:DP:GQ:PL	0/1:59,80:139:99:2676,0,1907
chrVIII	53653	.	A	G	2109.77	PASS	AC=1;AF=0.5;AN=2;BaseQRankSum=0.553;DP=148;Dels=0.0;FS=0.0;HaplotypeScore=1.788;MLEAC=1;MLEAF=0.5;MQ=42.0;MQ0=0;MQRankSum=0.672;QD=14.26;ReadPosRankSum=-0.533	GT:AD:DP:GQ:PL	0/1:83,65:148:99:2138,0,2754
chrVIII	54149	.	C	T	1309.77	PASS	AC=1;AF=0.5;AN=2;BaseQRankSum=-1.034;DP=82;Dels=0.0;FS=0.0;HaplotypeScore=1.8583;MLEAC=1;MLEAF=0.5;MQ=42.0;MQ0=0;MQRankSum=1.118;QD=15.97;ReadPosRankSum=-0.214	GT:AD:DP:GQ:PL	0/1:37,45:82:99:1338,0,1206
chrVIII	54812	.	A	G	1555.77	PASS	AC=1;AF=0.5;AN=2;BaseQRankSum=-0.544;DP=115;Dels=0.0;FS=0.705;HaplotypeScore=0.734;MLEAC=1;MLEAF=0.5;MQ=41.98;MQ0=0;MQRankSum=-0.381;QD=13.53;ReadPosRankSum=-1.12	GT:AD:DP:GQ:PL	0/1:65,50:115:99:1584,0,2183
chrVIII	58597	.	C	T	2163.77	PASS	AC=1;AF=0.5;AN=2;BaseQRankSum=0.987;DP=115;Dels=0.0;FS=8.968;HaplotypeScore=0.734;MLEAC=1;MLEAF=0.5;MQ=41.98;MQ0=0;MQRankSum=-0.467;QD=18.82;ReadPosRankSum=-1.343	GT:AD:DP:GQ:PL	0/1:49,66:115:99:2192,0,1580
chrVIII	66658	.	G	A	1234.77	PASS	AC=1;AF=0.5;AN=2;BaseQRankSum=1.35;DP=87;Dels=0.0;FS=0.0;HaplotypeScore=2.4875;MLEAC=1;MLEAF=0.5;MQ=42.0;MQ0=0;MQRankSum=-0.515;QD=14.19;ReadPosRankSum=-0.166	GT:AD:DP:GQ:PL	0/1:47,40:87:99:1263,0,1418
chrVIII	74728	.	C	T	1763.77	PASS	AC=1;AF=0.5;AN=2;BaseQRankSum=2.206;DP=132;Dels=0.0;FS=1.401;HaplotypeScore=2.6;MLEAC=1;MLEAF=0.5;MQ=42.0;MQ0=0;MQRankSum=-0.125;QD=13.36;ReadPosRankSum=0.226	GT:AD:DP:GQ:PL	0/1:77,55:132:99:1792,0,2565
chrVIII	77458	.	C	T	2417.77	PASS	AC=1;AF=0.5;AN=2;BaseQRankSum=1.067;DP=134;Dels=0.0;FS=0.0;HaplotypeScore=0.0;MLEAC=1;MLEAF=0.5;MQ=42.0;MQ0=0;MQRankSum=-0.02;QD=18.04;ReadPosRankSum=-0.664	GT:AD:DP:GQ:PL	0/1:60,74:134:99:2446,0,1990
chrVIII	79333	.	G	A	2343.77	PASS	AC=1;AF=0.5;AN=2;BaseQRankSum=2.138;DP=159;Dels=0.0;FS=8.158;HaplotypeScore=2.444;MLEAC=1;MLEAF=0.5;MQ=42.0;MQ0=0;MQRankSum=0.817;QD=14.74;ReadPosRankSum=0.779	GT:AD:DP:GQ:PL	0/1:86,73:159:99:2372,0,2918
chrVIII	125584	.	G	A	2459.77	PASS	AC=1;AF=0.5;AN=2;BaseQRankSum=-0.159;DP=139;Dels=0.0;FS=6.336;HaplotypeScore=1.8455;MLEAC=1;MLEAF=0.5;MQ=41.54;MQ0=0;MQRankSum=0.882;QD=17.7;ReadPosRankSum=-0.916	GT:AD:DP:GQ:PL	0/1:63,76:139:99:2488,0,1991
chrVIII	151896	.	G	A	2939.77	PASS	AC=1;AF=0.5;AN=2;BaseQRankSum=-0.181;DP=175;Dels=0.0;FS=8.811;HaplotypeScore=0.7887;MLEAC=1;MLEAF=0.5;MQ=42.0;MQ0=0;MQRankSum=-0.354;QD=16.8;ReadPosRankSum=0.267	GT:AD:DP:GQ:PL	0/1:84,91:175:99:2968,0,2748
chrVIII	152844	.	G	A	2761.77	PASS	AC=1;AF=0.5;AN=2;BaseQRankSum=1.112;DP=163;Dels=0.0;FS=1.936;HaplotypeScore=2.5508;MLEAC=1;MLEAF=0.5;MQ=42.0;MQ0=0;MQRankSum=0.472;QD=16.94;ReadPosRankSum=-0.278	GT:AD:DP:GQ:PL	0/1:79,83:162:99:2790,0,2552
chrVIII	154195	.	T	C	1566.77	PASS	AC=1;AF=0.5;AN=2;BaseQRankSum=-1.677;DP=118;Dels=0.0;FS=10.432;HaplotypeScore=0.0;MLEAC=1;MLEAF=0.5;MQ=42.0;MQ0=0;MQRankSum=-1.894;QD=13.28;ReadPosRankSum=-1.58	GT:AD:DP:GQ:PL	0/1:65,53:118:99:1595,0,2174
chrVIII	154221	.	C	T	2683.77	PASS	AC=1;AF=0.5;AN=2;BaseQRankSum=-1.621;DP=147;Dels=0.0;FS=3.023;HaplotypeScore=3.1435;MLEAC=1;MLEAF=0.5;MQ=42.0;MQ0=0;MQRankSum=-0.07;QD=18.26;ReadPosRankSum=-0.401	GT:AD:DP:GQ:PL	0/1:63,82:146:99:2712,0,2107
chrVIII	161983	.	G	A	2467.77	PASS	AC=1;AF=0.5;AN=2;BaseQRankSum=-3.069;DP=173;Dels=0.0;FS=2.678;HaplotypeScore=2.453;MLEAC=1;MLEAF=0.5;MQ=42.0;MQ0=0;MQRankSum=-1.491;QD=14.26;ReadPosRankSum=0.427	GT:AD:DP:GQ:PL	0/1:91,82:173:99:2496,0,3030
chrVIII	165091	.	G	A	2315.77	PASS	AC=1;AF=0.5;AN=2;BaseQRankSum=-0.074;DP=144;Dels=0.0;FS=6.053;HaplotypeScore=3.5104;MLEAC=1;MLEAF=0.5;MQ=42.0;MQ0=0;MQRankSum=0.658;QD=16.08;ReadPosRankSum=1.453	GT:AD:DP:GQ:PL	0/1:74,70:144:99:2344,0,2528
chrVIII	183224	.	G	A	1629.77	PASS	AC=1;AF=0.5;AN=2;BaseQRankSum=0.473;DP=119;Dels=0.0;FS=3.427;HaplotypeScore=0.0;MLEAC=1;MLEAF=0.5;MQ=42.0;MQ0=0;MQRankSum=0.701;QD=13.7;ReadPosRankSum=0.831	GT:AD:DP:GQ:PL	0/1:67,51:118:99:1658,0,2253
chrVIII	192311	.	C	T	1845.77	PASS	AC=1;AF=0.5;AN=2;BaseQRankSum=1.518;DP=139;Dels=0.0;FS=2.182;HaplotypeScore=0.9734;MLEAC=1;MLEAF=0.5;MQ=42.0;MQ0=0;MQRankSum=0.634;QD=13.28;ReadPosRankSum=1.1	GT:AD:DP:GQ:PL	0/1:81,58:139:99:1874,0,2726
chrVIII	195463	.	G	A	2972.77	PASS	AC=1;AF=0.5;AN=2;BaseQRankSum=-0.179;DP=156;Dels=0.0;FS=4.87;HaplotypeScore=0.7887;MLEAC=1;MLEAF=0.5;MQ=41.99;MQ0=0;MQRankSum=0.265;QD=19.06;ReadPosRankSum=-0.949	GT:AD:DP:GQ:PL	0/1:67,89:156:99:3001,0,2094
chrVIII	198145	.	G	A	2750.77	PASS	AC=1;AF=0.5;AN=2;BaseQRankSum=0.538;DP=164;Dels=0.0;FS=2.766;HaplotypeScore=1.7878;MLEAC=1;MLEAF=0.5;MQ=41.99;MQ0=0;MQRankSum=-0.633;QD=16.77;ReadPosRankSum=-0.482	GT:AD:DP:GQ:PL	0/1:82,82:164:99:2779,0,2710
chrVIII	209306	.	A	G	2221.77	PASS	AC=1;AF=0.5;AN=2;BaseQRankSum=-0.163;DP=146;Dels=0.0;FS=1.311;HaplotypeScore=0.9665;MLEAC=1;MLEAF=0.5;MQ=42.0;MQ0=0;MQRankSum=0.08;QD=15.22;ReadPosRankSum=0.838	GT:AD:DP:GQ:PL	0/1:78,68:146:99:2250,0,2663
chrVIII	216122	.	T	C	9202.77	PASS	AC=2;AF=1.0;AN=2;BaseQRankSum=1.438;DP=250;Dels=0.0;FS=6.243;HaplotypeScore=3.5988;MLEAC=2;MLEAF=1.0;MQ=42.0;MQ0=0;MQRankSum=1.939;QD=30.45;ReadPosRankSum=-1.438	GT:AD:DP:GQ:PL	1/1:2,248:250:99:9231,665,0
chrVIII	232720	.	A	G	2569.77	PASS	AC=1;AF=0.5;AN=2;BaseQRankSum=-1.783;DP=168;Dels=0.0;FS=3.614;HaplotypeScore=2.6665;MLEAC=1;MLEAF=0.5;MQ=41.99;MQ0=0;MQRankSum=-0.463;QD=15.3;ReadPosRankSum=-2.834	GT:AD:DP:GQ:PL	0/1:87,80:167:99:2598,0,2978
chrVIII	233103	.	C	T	2203.77	PASS	AC=1;AF=0.5;AN=2;BaseQRankSum=-1.354;DP=152;Dels=0.0;FS=2.056;HaplotypeScore=3.6274;MLEAC=1;MLEAF=0.5;MQ=42.0;MQ0=0;MQRankSum=1.032;QD=14.5;ReadPosRankSum=-0.984	GT:AD:DP:GQ:PL	0/1:83,69:152:99:2232,0,2816
chrVIII	233662	.	C	T	2872.77	PASS	AC=1;AF=0.5;AN=2;BaseQRankSum=0.335;DP=155;Dels=0.0;FS=3.791;HaplotypeScore=4.5359;MLEAC=1;MLEAF=0.5;MQ=41.99;MQ0=0;MQRankSum=0.215;QD=18.53;ReadPosRankSum=0.281	GT:AD:DP:GQ:PL	0/1:67,87:155:99:2901,0,2190
chrVIII	234530	.	G	A	2430.77	PASS	AC=1;AF=0.5;AN=2;BaseQRankSum=-0.079;DP=140;Dels=0.0;FS=0.0;HaplotypeScore=0.8667;MLEAC=1;MLEAF=0.5;MQ=41.94;MQ0=0;MQRankSum=0.884;QD=17.36;ReadPosRankSum=-1.239	GT:AD:DP:GQ:PL	0/1:67,73:140:99:2459,0,2249
chrVIII	237496	.	C	T	1418.77	PASS	AC=1;AF=0.5;AN=2;BaseQRankSum=-0.149;DP=87;Dels=0.0;FS=7.269;HaplotypeScore=0.0;MLEAC=1;MLEAF=0.5;MQ=41.98;MQ0=0;MQRankSum=-0.471;QD=16.31;ReadPosRankSum=-1.252	GT:AD:DP:GQ:PL	0/1:43,44:87:99:1447,0,1410
chrVIII	246073	.	A	G	2395.77	PASS	AC=1;AF=0.5;AN=2;BaseQRankSum=1.915;DP=158;Dels=0.0;FS=0.595;HaplotypeScore=8.2119;MLEAC=1;MLEAF=0.5;MQ=42.0;MQ0=0;MQRankSum=0.972;QD=15.16;ReadPosRankSum=-1.781	GT:AD:DP:GQ:PL	0/1:83,74:158:99:2424,0,2603
chrVIII	256794	.	G	A	2820.77	PASS	AC=1;AF=0.5;AN=2;BaseQRankSum=0.018;DP=165;Dels=0.0;FS=3.615;HaplotypeScore=3.7615;MLEAC=1;MLEAF=0.5;MQ=41.99;MQ0=0;MQRankSum=1.207;QD=17.1;ReadPosRankSum=0.484	GT:AD:DP:GQ:PL	0/1:82,83:165:99:2849,0,2807
chrVIII	257046	.	G	A	2945.77	PASS	AC=1;AF=0.5;AN=2;BaseQRankSum=-0.708;DP=182;Dels=0.0;FS=6.549;HaplotypeScore=6.474;MLEAC=1;MLEAF=0.5;MQ=41.98;MQ0=0;MQRankSum=-0.458;QD=16.19;ReadPosRankSum=-0.211	GT:AD:DP:GQ:PL	0/1:89,92:182:99:2974,0,2940
chrVIII	258414	.	G	A	2340.77	PASS	AC=1;AF=0.5;AN=2;BaseQRankSum=0.242;DP=157;Dels=0.0;FS=0.593;HaplotypeScore=0.8667;MLEAC=1;MLEAF=0.5;MQ=42.0;MQ0=0;MQRankSum=0.076;QD=14.91;ReadPosRankSum=-0.094	GT:AD:DP:GQ:PL	0/1:87,70:157:99:2369,0,2924
chrVIII	259076	.	T	C	2236.77	PASS	AC=1;AF=0.5;AN=2;BaseQRankSum=-1.236;DP=120;Dels=0.0;FS=1.518;HaplotypeScore=1.6208;MLEAC=1;MLEAF=0.5;MQ=42.0;MQ0=0;MQRankSum=-1.349;QD=18.64;ReadPosRankSum=-1.796	GT:AD:DP:GQ:PL	0/1:50,69:119:99:2265,0,1549
chrVIII	261361	.	G	A	2639.77	PASS	AC=1;AF=0.5;AN=2;BaseQRankSum=-2.304;DP=152;Dels=0.0;FS=0.0;HaplotypeScore=0.9967;MLEAC=1;MLEAF=0.5;MQ=42.0;MQ0=0;MQRankSum=-1.149;QD=17.37;ReadPosRankSum=-0.151	GT:AD:DP:GQ:PL	0/1:71,81:152:99:2668,0,2385
chrVIII	266546	.	G	A	2492.77	PASS	AC=1;AF=0.5;AN=2;BaseQRankSum=-0.351;DP=131;Dels=0.0;FS=1.385;HaplotypeScore=1.7323;MLEAC=1;MLEAF=0.5;MQ=42.0;MQ0=0;MQRankSum=0.235;QD=19.03;ReadPosRankSum=1.114	GT:AD:DP:GQ:PL	0/1:56,75:131:99:2521,0,1807
chrVIII	279266	.	C	T	2330.77	PASS	AC=1;AF=0.5;AN=2;BaseQRankSum=2.13;DP=149;Dels=0.0;FS=3.824;HaplotypeScore=1.5774;MLEAC=1;MLEAF=0.5;MQ=42.0;MQ0=0;MQRankSum=-0.595;QD=15.64;ReadPosRankSum=1.469	GT:AD:DP:GQ:PL	0/1:78,71:149:99:2359,0,2529
chrVIII	284765	.	C	T	2570.77	PASS	AC=1;AF=0.5;AN=2;BaseQRankSum=1.525;DP=149;Dels=0.0;FS=2.92;HaplotypeScore=0.9967;MLEAC=1;MLEAF=0.5;MQ=42.0;MQ0=0;MQRankSum=-0.708;QD=17.25;ReadPosRankSum=1.456	GT:AD:DP:GQ:PL	0/1:73,76:149:99:2599,0,2363
chrVIII	292413	.	C	T	2210.77	PASS	AC=1;AF=0.5;AN=2;BaseQRankSum=1.581;DP=145;Dels=0.0;FS=7.331;HaplotypeScore=2.7286;MLEAC=1;MLEAF=0.5;MQ=40.91;MQ0=0;MQRankSum=1.929;QD=15.25;ReadPosRankSum=0.41	GT:AD:DP:GQ:PL	0/1:75,70:145:99:2239,0,2476
chrVIII	317956	.	G	A	2257.77	PASS	AC=1;AF=0.5;AN=2;BaseQRankSum=0.05;DP=157;Dels=0.0;FS=1.989;HaplotypeScore=2.5121;MLEAC=1;MLEAF=0.5;MQ=42.0;MQ0=0;MQRankSum=1.359;QD=14.38;ReadPosRankSum=-0.359	GT:AD:DP:GQ:PL	0/1:85,71:156:99:2286,0,2761
chrVIII	324222	.	G	A	2023.77	PASS	AC=1;AF=0.5;AN=2;BaseQRankSum=-2.449;DP=130;Dels=0.0;FS=9.656;HaplotypeScore=2.4203;MLEAC=1;MLEAF=0.5;MQ=41.98;MQ0=0;MQRankSum=-0.973;QD=15.57;ReadPosRankSum=0.243	GT:AD:DP:GQ:PL	0/1:62,67:129:99:2052,0,1993
chrVIII	324756	.	A	G	2959.77	PASS	AC=1;AF=0.5;AN=2;BaseQRankSum=2.553;DP=142;Dels=0.0;FS=0.0;HaplotypeScore=0.0;MLEAC=1;MLEAF=0.5;MQ=41.9;MQ0=0;MQRankSum=-0.925;QD=20.84;ReadPosRankSum=1.805	GT:AD:DP:GQ:PL	0/1:56,86:142:99:2988,0,1707
chrVIII	333773	.	C	T	2243.77	PASS	AC=1;AF=0.5;AN=2;BaseQRankSum=-1.018;DP=136;Dels=0.0;FS=0.0;HaplotypeScore=3.7538;MLEAC=1;MLEAF=0.5;MQ=41.9;MQ0=0;MQRankSum=-1.716;QD=16.5;ReadPosRankSum=-0.839	GT:AD:DP:GQ:PL	0/1:64,72:136:99:2272,0,2126
chrVIII	336630	.	C	T	2218.77	PASS	AC=1;AF=0.5;AN=2;BaseQRankSum=2.344;DP=141;Dels=0.0;FS=4.005;HaplotypeScore=2.6487;MLEAC=1;MLEAF=0.5;MQ=42.0;MQ0=0;MQRankSum=-0.122;QD=15.74;ReadPosRankSum=-0.963	GT:AD:DP:GQ:PL	0/1:70,71:141:99:2247,0,2100
chrVIII	342428	.	C	T	1945.77	PASS	AC=1;AF=0.5;AN=2;BaseQRankSum=-0.456;DP=127;Dels=0.0;FS=1.408;HaplotypeScore=0.0;MLEAC=1;MLEAF=0.5;MQ=42.0;MQ0=0;MQRankSum=0.171;QD=15.32;ReadPosRankSum=-0.596	GT:AD:DP:GQ:PL	0/1:64,63:127:99:1974,0,2075
chrVIII	344378	.	C	T	2199.77	PASS	AC=1;AF=0.5;AN=2;BaseQRankSum=0.272;DP=149;Dels=0.0;FS=0.0;HaplotypeScore=1.7675;MLEAC=1;MLEAF=0.5;MQ=42.0;MQ0=0;MQRankSum=-1.487;QD=14.76;ReadPosRankSum=0.299	GT:AD:DP:GQ:PL	0/1:82,66:148:99:2228,0,2850
chrVIII	375564	.	C	T	1259.77	PASS	AC=1;AF=0.5;AN=2;BaseQRankSum=-0.819;DP=90;Dels=0.0;FS=0.0;HaplotypeScore=0.0;MLEAC=1;MLEAF=0.5;MQ=42.0;MQ0=0;MQRankSum=0.117;QD=14.0;ReadPosRankSum=-0.303	GT:AD:DP:GQ:PL	0/1:46,44:90:99:1288,0,1480
chrVIII	380936	.	C	T	2321.77	PASS	AC=1;AF=0.5;AN=2;BaseQRankSum=0.704;DP=147;Dels=0.0;FS=2.924;HaplotypeScore=2.7165;MLEAC=1;MLEAF=0.5;MQ=41.99;MQ0=0;MQRankSum=-0.871;QD=15.79;ReadPosRankSum=-1.096	GT:AD:DP:GQ:PL	0/1:77,70:147:99:2350,0,2552
chrVIII	383930	.	G	A	1676.77	PASS	AC=1;AF=0.5;AN=2;BaseQRankSum=0.591;DP=125;Dels=0.0;FS=0.0;HaplotypeScore=0.0;MLEAC=1;MLEAF=0.5;MQ=42.0;MQ0=0;MQRankSum=-0.72;QD=13.41;ReadPosRankSum=-0.386	GT:AD:DP:GQ:PL	0/1:71,54:125:99:1705,0,2367
chrVIII	399860	.	T	C	2903.77	PASS	AC=1;AF=0.5;AN=2;BaseQRankSum=2.05;DP=182;Dels=0.0;FS=0.0;HaplotypeScore=2.5508;MLEAC=1;MLEAF=0.5;MQ=42.0;MQ0=0;MQRankSum=-0.345;QD=15.95;ReadPosRankSum=1.361	GT:AD:DP:GQ:PL	0/1:90,91:181:99:2932,0,2728
chrVIII	403784	.	C	T	1844.77	PASS	AC=1;AF=0.5;AN=2;BaseQRankSum=0.666;DP=116;Dels=0.0;FS=12.506;HaplotypeScore=5.107;MLEAC=1;MLEAF=0.5;MQ=41.83;MQ0=0;MQRankSum=-0.517;QD=15.9;ReadPosRankSum=-1.152	GT:AD:DP:GQ:PL	0/1:60,56:116:99:1873,0,2005
chrVIII	409433	.	C	T	1973.77	PASS	AC=1;AF=0.5;AN=2;BaseQRankSum=-1.039;DP=117;Dels=0.0;FS=0.0;HaplotypeScore=5.2986;MLEAC=1;MLEAF=0.5;MQ=41.98;MQ0=0;MQRankSum=-0.27;QD=16.87;ReadPosRankSum=-2.402	GT:AD:DP:GQ:PL	0/1:57,60:117:99:2002,0,1900
chrVIII	412341	.	G	A	2598.77	PASS	AC=1;AF=0.5;AN=2;BaseQRankSum=1.616;DP=156;Dels=0.0;FS=2.006;HaplotypeScore=0.734;MLEAC=1;MLEAF=0.5;MQ=42.0;MQ0=0;MQRankSum=-0.753;QD=16.66;ReadPosRankSum=2.393	GT:AD:DP:GQ:PL	0/1:76,79:155:99:2627,0,2468
chrVIII	417037	.	G	A	1725.77	PASS	AC=1;AF=0.5;AN=2;BaseQRankSum=-0.15;DP=117;Dels=0.0;FS=0.693;HaplotypeScore=0.0;MLEAC=1;MLEAF=0.5;MQ=42.0;MQ0=0;MQRankSum=1.103;QD=14.75;ReadPosRankSum=0.964	GT:AD:DP:GQ:PL	0/1:63,53:116:99:1754,0,2118
chrVIII	424553	.	G	A	2138.77	PASS	AC=1;AF=0.5;AN=2;BaseQRankSum=0.102;DP=129;Dels=0.0;FS=5.338;HaplotypeScore=0.0;MLEAC=1;MLEAF=0.5;MQ=42.0;MQ0=0;MQRankSum=0.272;QD=16.58;ReadPosRankSum=-0.645	GT:AD:DP:GQ:PL	0/1:60,69:129:99:2167,0,2037
chrVIII	431808	.	G	A	1923.77	PASS	AC=1;AF=0.5;AN=2;BaseQRankSum=1.409;DP=137;Dels=0.0;FS=3.139;HaplotypeScore=0.0;MLEAC=1;MLEAF=0.5;MQ=42.0;MQ0=0;MQRankSum=-0.58;QD=14.04;ReadPosRankSum=-0.54	GT:AD:DP:GQ:PL	0/1:77,59:136:99:1952,0,2544
chrVIII	436231	.	G	A	2461.77	PASS	AC=1;AF=0.5;AN=2;BaseQRankSum=0.925;DP=158;Dels=0.0;FS=2.016;HaplotypeScore=11.2214;MLEAC=1;MLEAF=0.5;MQ=41.91;MQ0=0;MQRankSum=-0.908;QD=15.58;ReadPosRankSum=0.16	GT:AD:DP:GQ:PL	0/1:79,79:158:99:2490,0,2557
chrVIII	439745	.	C	T	2420.77	PASS	AC=1;AF=0.5;AN=2;BaseQRankSum=-0.697;DP=172;Dels=0.0;FS=1.918;HaplotypeScore=5.2793;MLEAC=1;MLEAF=0.5;MQ=41.99;MQ0=0;MQRankSum=-0.64;QD=14.07;ReadPosRankSum=0.311	GT:AD:DP:GQ:PL	0/1:93,76:170:99:2449,0,3157
chrVIII	445781	.	G	A	3044.77	PASS	AC=1;AF=0.5;AN=2;BaseQRankSum=-3.375;DP=174;Dels=0.0;FS=0.0;HaplotypeScore=3.3887;MLEAC=1;MLEAF=0.5;MQ=42.0;MQ0=0;MQRankSum=-0.146;QD=17.5;ReadPosRankSum=-1.367	GT:AD:DP:GQ:PL	0/1:76,96:172:99:3073,0,2513
chrVIII	468943	.	C	T	2742.77	PASS	AC=1;AF=0.5;AN=2;BaseQRankSum=1.879;DP=165;Dels=0.0;FS=1.214;HaplotypeScore=0.9734;MLEAC=1;MLEAF=0.5;MQ=42.0;MQ0=0;MQRankSum=0.044;QD=16.62;ReadPosRankSum=0.715	GT:AD:DP:GQ:PL	0/1:84,81:165:99:2771,0,2838
chrVIII	473489	.	G	A	2373.77	PASS	AC=1;AF=0.5;AN=2;BaseQRankSum=1.085;DP=150;Dels=0.0;FS=14.779;HaplotypeScore=0.734;MLEAC=1;MLEAF=0.5;MQ=42.0;MQ0=0;MQRankSum=-0.649;QD=15.83;ReadPosRankSum=-1.191	GT:AD:DP:GQ:PL	0/1:78,72:150:99:2402,0,2622
chrVIII	474993	.	G	A	1876.77	PASS	AC=1;AF=0.5;AN=2;BaseQRankSum=1.223;DP=121;Dels=0.0;FS=9.738;HaplotypeScore=0.9665;MLEAC=1;MLEAF=0.5;MQ=42.0;MQ0=0;MQRankSum=0.287;QD=15.51;ReadPosRankSum=2.065	GT:AD:DP:GQ:PL	0/1:64,56:120:99:1905,0,2090
chrVIII	478396	.	C	T	1932.77	PASS	AC=1;AF=0.5;AN=2;BaseQRankSum=0.401;DP=144;Dels=0.0;FS=0.0;HaplotypeScore=7.4325;MLEAC=1;MLEAF=0.5;MQ=42.0;MQ0=0;MQRankSum=1.229;QD=13.42;ReadPosRankSum=0.494	GT:AD:DP:GQ:PL	0/1:82,62:144:99:1961,0,2736
chrVIII	482153	.	G	A	2430.77	PASS	AC=1;AF=0.5;AN=2;BaseQRankSum=-0.179;DP=137;Dels=0.0;FS=12.264;HaplotypeScore=2.6722;MLEAC=1;MLEAF=0.5;MQ=42.0;MQ0=0;MQRankSum=0.621;QD=17.74;ReadPosRankSum=-0.452	GT:AD:DP:GQ:PL	0/1:62,75:137:99:2459,0,2007
chrVIII	487730	.	A	G	2594.77	PASS	AC=1;AF=0.5;AN=2;BaseQRankSum=0.277;DP=130;Dels=0.0;FS=0.0;HaplotypeScore=1.9577;MLEAC=1;MLEAF=0.5;MQ=42.0;MQ0=0;MQRankSum=-1.558;QD=19.96;ReadPosRankSum=-0.58	GT:AD:DP:GQ:PL	0/1:51,78:129:99:2623,0,1672
chrVIII	493676	.	T	C	2162.77	PASS	AC=1;AF=0.5;AN=2;BaseQRankSum=-0.303;DP=103;Dels=0.0;FS=0.789;HaplotypeScore=1.7331;MLEAC=1;MLEAF=0.5;MQ=41.98;MQ0=0;MQRankSum=0.338;QD=21.0;ReadPosRankSum=-1.001	GT:AD:DP:GQ:PL	0/1:39,62:101:99:2191,0,1244
chrVIII	500351	.	C	T	1770.77	PASS	AC=1;AF=0.5;AN=2;BaseQRankSum=1.081;DP=120;Dels=0.0;FS=0.0;HaplotypeScore=1.6553;MLEAC=1;MLEAF=0.5;MQ=41.98;MQ0=0;MQRankSum=0.099;QD=14.76;ReadPosRankSum=-0.905	GT:AD:DP:GQ:PL	0/1:65,54:119:99:1799,0,2189
chrVIII	510034	.	G	A	2255.77	PASS	AC=1;AF=0.5;AN=2;BaseQRankSum=-2.4;DP=147;Dels=0.0;FS=8.025;HaplotypeScore=2.8054;MLEAC=1;MLEAF=0.5;MQ=42.0;MQ0=0;MQRankSum=-0.572;QD=15.35;ReadPosRankSum=-0.172	GT:AD:DP:GQ:PL	0/1:71,75:147:99:2284,0,2361
chrVIII	515914	.	C	T	2719.77	PASS	AC=1;AF=0.5;AN=2;BaseQRankSum=-0.601;DP=161;Dels=0.0;FS=2.791;HaplotypeScore=4.6612;MLEAC=1;MLEAF=0.5;MQ=41.99;MQ0=0;MQRankSum=0.699;QD=16.89;ReadPosRankSum=0.773	GT:AD:DP:GQ:PL	0/1:77,84:161:99:2748,0,2388
chrVIII	519037	.	A	G	1558.77	PASS	AC=1;AF=0.5;AN=2;BaseQRankSum=0.68;DP=112;Dels=0.0;FS=0.0;HaplotypeScore=9.5525;MLEAC=1;MLEAF=0.5;MQ=42.0;MQ0=0;MQRankSum=-0.925;QD=13.92;ReadPosRankSum=1.211	GT:AD:DP:GQ:PL	0/1:60,52:112:99:1587,0,1878
chrIX	26110	.	C	T	2197.77	PASS	AC=1;AF=0.5;AN=2;BaseQRankSum=1.578;DP=128;Dels=0.0;FS=0.0;HaplotypeScore=8.2733;MLEAC=1;MLEAF=0.5;MQ=40.99;MQ0=0;MQRankSum=4.324;QD=17.17;ReadPosRankSum=0.215	GT:AD:DP:GQ:PL	0/1:59,68:127:99:2226,0,1900
chrIX	38855	.	G	A	2441.77	PASS	AC=1;AF=0.5;AN=2;BaseQRankSum=1.172;DP=136;Dels=0.0;FS=0.63;HaplotypeScore=0.0;MLEAC=1;MLEAF=0.5;MQ=42.0;MQ0=0;MQRankSum=-1.141;QD=17.95;ReadPosRankSum=-0.466	GT:AD:DP:GQ:PL	0/1:65,71:136:99:2470,0,2195
chrIX	39260	.	C	T	2510.77	PASS	AC=1;AF=0.5;AN=2;BaseQRankSum=0.139;DP=150;Dels=0.0;FS=2.048;HaplotypeScore=4.5132;MLEAC=1;MLEAF=0.5;MQ=41.97;MQ0=0;MQRankSum=-1.785;QD=16.74;ReadPosRankSum=-0.376	GT:AD:DP:GQ:PL	0/1:75,75:150:99:2539,0,2500
chrIX	45734	.	C	T	2558.77	PASS	AC=1;AF=0.5;AN=2;BaseQRankSum=1.384;DP=157;Dels=0.0;FS=11.228;HaplotypeScore=3.5434;MLEAC=1;MLEAF=0.5;MQ=41.91;MQ0=0;MQRankSum=0.459;QD=16.3;ReadPosRankSum=1.526	GT:AD:DP:GQ:PL	0/1:78,78:156:99:2587,0,2593
chrIX	47525	.	C	T	2292.77	PASS	AC=1;AF=0.5;AN=2;BaseQRankSum=-1.061;DP=133;Dels=0.0;FS=3.2;HaplotypeScore=2.5301;MLEAC=1;MLEAF=0.5;MQ=41.99;MQ0=0;MQRankSum=-0.088;QD=17.24;ReadPosRankSum=0.097	GT:AD:DP:GQ:PL	0/1:63,70:133:99:2321,0,2065
chrIX	51128	.	C	T	2665.77	PASS	AC=1;AF=0.5;AN=2;BaseQRankSum=1.752;DP=155;Dels=0.0;FS=3.732;HaplotypeScore=0.734;MLEAC=1;MLEAF=0.5;MQ=42.0;MQ0=0;MQRankSum=-0.71;QD=17.2;ReadPosRankSum=-0.99	GT:AD:DP:GQ:PL	0/1:77,78:155:99:2694,0,2570
chrIX	56602	.	C	T	1382.77	PASS	AC=1;AF=0.5;AN=2;BaseQRankSum=-1.304;DP=86;Dels=0.0;FS=0.0;HaplotypeScore=0.0;MLEAC=1;MLEAF=0.5;MQ=42.0;MQ0=0;MQRankSum=2.196;QD=16.08;ReadPosRankSum=0.225	GT:AD:DP:GQ:PL	0/1:38,47:85:99:1411,0,1104
chrIX	58574	.	C	T	2115.77	PASS	AC=1;AF=0.5;AN=2;BaseQRankSum=0.482;DP=154;Dels=0.0;FS=0.0;HaplotypeScore=1.7333;MLEAC=1;MLEAF=0.5;MQ=41.97;MQ0=0;MQRankSum=0.751;QD=13.74;ReadPosRankSum=1.633	GT:AD:DP:GQ:PL	0/1:88,65:154:99:2144,0,2985
chrIX	66195	.	A	G	1922.77	PASS	AC=1;AF=0.5;AN=2;BaseQRankSum=-1.223;DP=108;Dels=0.0;FS=10.918;HaplotypeScore=0.0;MLEAC=1;MLEAF=0.5;MQ=42.0;MQ0=0;MQRankSum=1.192;QD=17.8;ReadPosRankSum=0.718	GT:AD:DP:GQ:PL	0/1:50,58:108:99:1951,0,1647
chrIX	82045	.	C	T	2607.77	PASS	AC=1;AF=0.5;AN=2;BaseQRankSum=1.503;DP=164;Dels=0.0;FS=12.302;HaplotypeScore=0.0;MLEAC=1;MLEAF=0.5;MQ=41.99;MQ0=0;MQRankSum=-0.502;QD=15.9;ReadPosRankSum=0.473	GT:AD:DP:GQ:PL	0/1:86,78:164:99:2636,0,2795
chrIX	84641	.	C	T	1682.77	PASS	AC=1;AF=0.5;AN=2;BaseQRankSum=0.316;DP=116;Dels=0.0;FS=3.409;HaplotypeScore=2.8648;MLEAC=1;MLEAF=0.5;MQ=42.0;MQ0=0;MQRankSum=-1.386;QD=14.51;ReadPosRankSum=-0.687	GT:AD:DP:GQ:PL	0/1:63,53:116:99:1711,0,2136
chrIX	84978	.	G	A	2276.77	PASS	AC=1;AF=0.5;AN=2;BaseQRankSum=-0.005;DP=130;Dels=0.0;FS=0.672;HaplotypeScore=2.7543;MLEAC=1;MLEAF=0.5;MQ=42.0;MQ0=0;MQRankSum=0.505;QD=17.51;ReadPosRankSum=0.019	GT:AD:DP:GQ:PL	0/1:59,71:130:99:2305,0,1883
chrIX	88506	.	T	C	2098.77	PASS	AC=1;AF=0.5;AN=2;BaseQRankSum=1.245;DP=143;Dels=0.0;FS=2.094;HaplotypeScore=4.4422;MLEAC=1;MLEAF=0.5;MQ=41.88;MQ0=0;MQRankSum=0.281;QD=14.68;ReadPosRankSum=-0.852	GT:AD:DP:GQ:PL	0/1:77,66:143:99:2127,0,2574
chrIX	99092	.	C	T	2884.77	PASS	AC=1;AF=0.5;AN=2;BaseQRankSum=1.724;DP=147;Dels=0.0;FS=0.0;HaplotypeScore=6.0116;MLEAC=1;MLEAF=0.5;MQ=41.86;MQ0=1;MQRankSum=-2.33;QD=19.62;ReadPosRankSum=1.883	GT:AD:DP:GQ:PL	0/1:63,84:147:99:2913,0,1931
chrIX	103885	.	C	T	1945.77	PASS	AC=1;AF=0.5;AN=2;BaseQRankSum=1.004;DP=148;Dels=0.0;FS=0.0;HaplotypeScore=0.7887;MLEAC=1;MLEAF=0.5;MQ=42.0;MQ0=0;MQRankSum=1.571;QD=13.15;ReadPosRankSum=0.556	GT:AD:DP:GQ:PL	0/1:86,61:148:99:1974,0,2981
chrIX	108242	.	C	T	2422.77	PASS	AC=1;AF=0.5;AN=2;BaseQRankSum=-0.138;DP=147;Dels=0.0;FS=2.957;HaplotypeScore=2.5721;MLEAC=1;MLEAF=0.5;MQ=41.99;MQ0=0;MQRankSum=-0.281;QD=16.48;ReadPosRankSum=-3.28	GT:AD:DP:GQ:PL	0/1:74,73:147:99:2451,0,2364
chrIX	109637	.	C	T	2431.77	PASS	AC=1;AF=0.5;AN=2;BaseQRankSum=0.135;DP=163;Dels=0.0;FS=1.235;HaplotypeScore=1.787;MLEAC=1;MLEAF=0.5;MQ=41.91;MQ0=0;MQRankSum=-0.525;QD=14.92;ReadPosRankSum=0.668	GT:AD:DP:GQ:PL	0/1:89,74:163:99:2460,0,3041
chrIX	112534	.	G	A	1866.77	PASS	AC=1;AF=0.5;AN=2;BaseQRankSum=0.312;DP=112;Dels=0.0;FS=0.0;HaplotypeScore=0.0;MLEAC=1;MLEAF=0.5;MQ=42.0;MQ0=0;MQRankSum=-0.218;QD=16.67;ReadPosRankSum=1.989	GT:AD:DP:GQ:PL	0/1:54,58:112:99:1895,0,1749
chrIX	112643	.	G	A	1797.77	PASS	AC=1;AF=0.5;AN=2;BaseQRankSum=0.123;DP=111;Dels=0.0;FS=9.424;HaplotypeScore=2.6878;MLEAC=1;MLEAF=0.5;MQ=41.8;MQ0=0;MQRankSum=-0.966;QD=16.2;ReadPosRankSum=-0.242	GT:AD:DP:GQ:PL	0/1:54,56:110:99:1826,0,1779
chrIX	113359	.	C	T	2437.77	PASS	AC=1;AF=0.5;AN=2;BaseQRankSum=-1.166;DP=154;Dels=0.0;FS=4.922;HaplotypeScore=4.2717;MLEAC=1;MLEAF=0.5;MQ=41.99;MQ0=0;MQRankSum=0.261;QD=15.83;ReadPosRankSum=-1.013	GT:AD:DP:GQ:PL	0/1:77,76:153:99:2466,0,2612
chrIX	118000	.	G	A	2266.77	PASS	AC=1;AF=0.5;AN=2;BaseQRankSum=-0.905;DP=130;Dels=0.0;FS=3.182;HaplotypeScore=2.5731;MLEAC=1;MLEAF=0.5;MQ=41.98;MQ0=0;MQRankSum=0.267;QD=17.44;ReadPosRankSum=0.834	GT:AD:DP:GQ:PL	0/1:59,70:129:99:2295,0,1964
chrIX	120146	.	T	C	2326.77	PASS	AC=1;AF=0.5;AN=2;BaseQRankSum=1.307;DP=147;Dels=0.0;FS=2.942;HaplotypeScore=4.5045;MLEAC=1;MLEAF=0.5;MQ=41.99;MQ0=0;MQRankSum=0.358;QD=15.83;ReadPosRankSum=0.686	GT:AD:DP:GQ:PL	0/1:73,72:146:99:2355,0,2403
chrIX	120629	.	G	A	2904.77	PASS	AC=1;AF=0.5;AN=2;BaseQRankSum=0.047;DP=159;Dels=0.0;FS=1.249;HaplotypeScore=0.7887;MLEAC=1;MLEAF=0.5;MQ=42.0;MQ0=0;MQRankSum=-0.76;QD=18.27;ReadPosRankSum=-0.009	GT:AD:DP:GQ:PL	0/1:72,87:159:99:2933,0,2343
chrIX	141478	.	G	A	4607.77	PASS	AC=2;AF=1.0;AN=2;DP=123;Dels=0.0;FS=0.0;HaplotypeScore=0.8667;MLEAC=2;MLEAF=1.0;MQ=41.95;MQ0=0;QD=33.19	GT:AD:DP:GQ:PL	1/1:0,122:122:99:4636,352,0
chrIX	142041	.	T	C	1800.77	PASS	AC=1;AF=0.5;AN=2;BaseQRankSum=0.662;DP=127;Dels=0.0;FS=1.403;HaplotypeScore=3.8844;MLEAC=1;MLEAF=0.5;MQ=42.0;MQ0=0;MQRankSum=-2.363;QD=14.18;ReadPosRankSum=-1.646	GT:AD:DP:GQ:PL	0/1:70,57:127:99:1829,0,2300
chrIX	163632	.	C	T	2088.77	PASS	AC=1;AF=0.5;AN=2;BaseQRankSum=1.614;DP=132;Dels=0.0;FS=0.0;HaplotypeScore=2.9202;MLEAC=1;MLEAF=0.5;MQ=42.0;MQ0=0;MQRankSum=0.307;QD=15.82;ReadPosRankSum=-0.125	GT:AD:DP:GQ:PL	0/1:68,64:132:99:2117,0,2179
chrIX	164662	.	C	T	2195.77	PASS	AC=1;AF=0.5;AN=2;BaseQRankSum=-0.84;DP=129;Dels=0.0;FS=6.691;HaplotypeScore=5.5887;MLEAC=1;MLEAF=0.5;MQ=42.0;MQ0=0;MQRankSum=-0.2;QD=17.02;ReadPosRankSum=-2.595	GT:AD:DP:GQ:PL	0/1:61,67:128:99:2224,0,2008
chrIX	171383	.	C	T	2511.77	PASS	AC=1;AF=0.5;AN=2;BaseQRankSum=-1.417;DP=162;Dels=0.0;FS=3.714;HaplotypeScore=8.9742;MLEAC=1;MLEAF=0.5;MQ=42.0;MQ0=0;MQRankSum=0.502;QD=15.5;ReadPosRankSum=-2.775	GT:AD:DP:GQ:PL	0/1:85,74:160:99:2540,0,2925
chrIX	179404	.	C	T	1721.77	PASS	AC=1;AF=0.5;AN=2;BaseQRankSum=-2.237;DP=122;Dels=0.0;FS=0.696;HaplotypeScore=1.6553;MLEAC=1;MLEAF=0.5;MQ=41.98;MQ0=0;MQRankSum=0.692;QD=14.11;ReadPosRankSum=1.107	GT:AD:DP:GQ:PL	0/1:60,62:122:99:1750,0,1990
chrIX	182981	.	C	T	1692.77	PASS	AC=1;AF=0.5;AN=2;BaseQRankSum=-1.245;DP=128;Dels=0.0;FS=0.679;HaplotypeScore=1.5774;MLEAC=1;MLEAF=0.5;MQ=41.95;MQ0=0;MQRankSum=0.326;QD=13.22;ReadPosRankSum=-1.142	GT:AD:DP:GQ:PL	0/1:73,53:126:99:1721,0,2481
chrIX	189099	.	A	G	2338.77	PASS	AC=1;AF=0.5;AN=2;BaseQRankSum=-1.53;DP=120;Dels=0.0;FS=4.531;HaplotypeScore=4.3834;MLEAC=1;MLEAF=0.5;MQ=42.0;MQ0=0;MQRankSum=-0.552;QD=19.49;ReadPosRankSum=-0.323	GT:AD:DP:GQ:PL	0/1:47,72:120:99:2367,0,1474
chrIX	194154	.	C	T	2158.77	PASS	AC=1;AF=0.5;AN=2;BaseQRankSum=-1.776;DP=141;Dels=0.0;FS=3.934;HaplotypeScore=0.0;MLEAC=1;MLEAF=0.5;MQ=42.0;MQ0=0;MQRankSum=0.375;QD=15.31;ReadPosRankSum=0.95	GT:AD:DP:GQ:PL	0/1:71,69:140:99:2187,0,2297
chrIX	219598	.	G	A	1552.77	PASS	AC=1;AF=0.5;AN=2;BaseQRankSum=-1.642;DP=124;Dels=0.0;FS=5.649;HaplotypeScore=2.5671;MLEAC=1;MLEAF=0.5;MQ=42.0;MQ0=0;MQRankSum=-0.794;QD=12.52;ReadPosRankSum=-1.392	GT:AD:DP:GQ:PL	0/1:70,53:123:99:1581,0,2377
chrIX	232544	.	G	A	2448.77	PASS	AC=1;AF=0.5;AN=2;BaseQRankSum=-0.617;DP=139;Dels=0.0;FS=4.116;HaplotypeScore=0.8667;MLEAC=1;MLEAF=0.5;MQ=42.0;MQ0=0;MQRankSum=-0.714;QD=17.62;ReadPosRankSum=-0.456	GT:AD:DP:GQ:PL	0/1:62,77:139:99:2477,0,2056
chrIX	235861	.	C	T	1890.77	PASS	AC=1;AF=0.5;AN=2;BaseQRankSum=-3.175;DP=138;Dels=0.0;FS=6.316;HaplotypeScore=0.7887;MLEAC=1;MLEAF=0.5;MQ=42.0;MQ0=0;MQRankSum=1.265;QD=13.7;ReadPosRankSum=-0.131	GT:AD:DP:GQ:PL	0/1:72,65:137:99:1919,0,2329
chrIX	241482	.	G	A	5170.77	PASS	AC=2;AF=1.0;AN=2;DP=132;Dels=0.0;FS=0.0;HaplotypeScore=6.7542;MLEAC=2;MLEAF=1.0;MQ=42.0;MQ0=0;QD=39.49	GT:AD:DP:GQ:PL	1/1:0,132:132:99:5199,388,0
chrIX	262842	.	C	T	3227.04	PASS	AC=1;AF=0.5;AN=2;BaseQRankSum=2.499;DP=177;Dels=0.0;FS=4.45;HaplotypeScore=4.4688;MLEAC=1;MLEAF=0.5;MQ=42.0;MQ0=0;MQRankSum=-1.033;QD=18.23;ReadPosRankSum=1.443	GT:AD:DP:GQ:PL	0/1:81,95:177:99:3255,0,2610
chrIX	265672	.	G	A	1715.77	PASS	AC=1;AF=0.5;AN=2;BaseQRankSum=1.303;DP=132;Dels=0.0;FS=2.245;HaplotypeScore=1.9468;MLEAC=1;MLEAF=0.5;MQ=42.0;MQ0=0;MQRankSum=1.016;QD=13.0;ReadPosRankSum=-0.187	GT:AD:DP:GQ:PL	0/1:78,54:132:99:1744,0,2551
chrIX	265931	.	C	T	3038.77	PASS	AC=1;AF=0.5;AN=2;BaseQRankSum=2.509;DP=180;Dels=0.0;FS=9.09;HaplotypeScore=5.0112;MLEAC=1;MLEAF=0.5;MQ=41.89;MQ0=0;MQRankSum=-0.226;QD=16.88;ReadPosRankSum=0.489	GT:AD:DP:GQ:PL	0/1:88,91:179:99:3067,0,2764
chrIX	267425	.	G	A	1606.77	PASS	AC=1;AF=0.5;AN=2;BaseQRankSum=0.769;DP=100;Dels=0.0;FS=0.0;HaplotypeScore=1.6553;MLEAC=1;MLEAF=0.5;MQ=42.0;MQ0=0;MQRankSum=1.417;QD=16.07;ReadPosRankSum=-1.651	GT:AD:DP:GQ:PL	0/1:50,50:100:99:1635,0,1621
chrIX	273156	.	C	T	2517.77	PASS	AC=1;AF=0.5;AN=2;BaseQRankSum=0.382;DP=172;Dels=0.0;FS=0.0;HaplotypeScore=2.5439;MLEAC=1;MLEAF=0.5;MQ=42.0;MQ0=0;MQRankSum=0.65;QD=14.64;ReadPosRankSum=-1.33	GT:AD:DP:GQ:PL	0/1:95,77:172:99:2546,0,3182
chrIX	274895	.	G	A	2174.77	PASS	AC=1;AF=0.5;AN=2;BaseQRankSum=0.122;DP=131;Dels=0.0;FS=0.657;HaplotypeScore=0.0;MLEAC=1;MLEAF=0.5;MQ=42.0;MQ0=0;MQRankSum=0.366;QD=16.6;ReadPosRankSum=-0.743	GT:AD:DP:GQ:PL	0/1:65,66:131:99:2203,0,2191
chrIX	282946	.	C	T	2170.77	PASS	AC=1;AF=0.5;AN=2;BaseQRankSum=0.94;DP=135;Dels=0.0;FS=3.141;HaplotypeScore=0.0;MLEAC=1;MLEAF=0.5;MQ=42.0;MQ0=0;MQRankSum=0.535;QD=16.08;ReadPosRankSum=-0.706	GT:AD:DP:GQ:PL	0/1:69,66:135:99:2199,0,2259
chrIX	286917	.	C	T	2214.77	PASS	AC=1;AF=0.5;AN=2;BaseQRankSum=-1.173;DP=122;Dels=0.0;FS=0.0;HaplotypeScore=0.0;MLEAC=1;MLEAF=0.5;MQ=42.0;MQ0=0;MQRankSum=-0.673;QD=18.15;ReadPosRankSum=-1.946	GT:AD:DP:GQ:PL	0/1:54,68:122:99:2243,0,1773
chrIX	288481	.	C	T	2493.77	PASS	AC=1;AF=0.5;AN=2;BaseQRankSum=2.029;DP=128;Dels=0.0;FS=9.585;HaplotypeScore=0.734;MLEAC=1;MLEAF=0.5;MQ=41.98;MQ0=0;MQRankSum=0.435;QD=19.48;ReadPosRankSum=1.419	GT:AD:DP:GQ:PL	0/1:56,72:128:99:2522,0,1832
chrIX	289354	.	C	T	2293.77	PASS	AC=1;AF=0.5;AN=2;BaseQRankSum=-0.249;DP=135;Dels=0.0;FS=0.0;HaplotypeScore=4.9688;MLEAC=1;MLEAF=0.5;MQ=41.99;MQ0=0;MQRankSum=0.757;QD=16.99;ReadPosRankSum=-1.558	GT:AD:DP:GQ:PL	0/1:65,69:135:99:2322,0,2211
chrIX	289962	.	C	T	2538.77	PASS	AC=1;AF=0.5;AN=2;BaseQRankSum=0.079;DP=134;Dels=0.0;FS=6.666;HaplotypeScore=0.9789;MLEAC=1;MLEAF=0.5;MQ=41.99;MQ0=0;MQRankSum=0.214;QD=18.95;ReadPosRankSum=-0.688	GT:AD:DP:GQ:PL	0/1:56,78:134:99:2567,0,1753
chrIX	294224	.	T	C	3154.77	PASS	AC=1;AF=0.5;AN=2;BaseQRankSum=-0.878;DP=158;Dels=0.0;FS=1.282;HaplotypeScore=1.5226;MLEAC=1;MLEAF=0.5;MQ=42.0;MQ0=0;MQRankSum=1.082;QD=19.97;ReadPosRankSum=0.943	GT:AD:DP:GQ:PL	0/1:65,92:157:99:3183,0,2141
chrIX	310418	.	C	T	1776.77	PASS	AC=1;AF=0.5;AN=2;BaseQRankSum=0.579;DP=104;Dels=0.0;FS=0.0;HaplotypeScore=0.0;MLEAC=1;MLEAF=0.5;MQ=42.0;MQ0=0;MQRankSum=0.104;QD=17.08;ReadPosRankSum=1.84	GT:AD:DP:GQ:PL	0/1:51,53:104:99:1805,0,1657
chrIX	320322	.	G	A	2474.77	PASS	AC=1;AF=0.5;AN=2;BaseQRankSum=0.008;DP=144;Dels=0.0;FS=4.926;HaplotypeScore=0.9734;MLEAC=1;MLEAF=0.5;MQ=41.99;MQ0=0;MQRankSum=1.26;QD=17.19;ReadPosRankSum=-1.348	GT:AD:DP:GQ:PL	0/1:69,75:144:99:2503,0,2315
chrIX	370207	.	G	A	1492.77	PASS	AC=1;AF=0.5;AN=2;BaseQRankSum=-0.427;DP=94;Dels=0.0;FS=5.757;HaplotypeScore=1.445;MLEAC=1;MLEAF=0.5;MQ=41.49;MQ0=0;MQRankSum=-0.299;QD=15.88;ReadPosRankSum=-2.144	GT:AD:DP:GQ:PL	0/1:48,46:94:99:1521,0,1488
chrIX	387717	.	G	A	1878.77	PASS	AC=1;AF=0.5;AN=2;BaseQRankSum=-2.825;DP=148;Dels=0.0;FS=3.04;HaplotypeScore=3.2851;MLEAC=1;MLEAF=0.5;MQ=42.0;MQ0=0;MQRankSum=0.093;QD=12.69;ReadPosRankSum=0.497	GT:AD:DP:GQ:PL	0/1:84,62:146:99:1907,0,2884
chrIX	390779	.	G	A	892.77	PASS	AC=2;AF=1.0;AN=2;DP=23;Dels=0.0;FS=0.0;HaplotypeScore=0.0;MLEAC=2;MLEAF=1.0;MQ=40.84;MQ0=0;QD=29.86	GT:AD:DP:GQ:PL	1/1:0,23:23:69:921,69,0
chrIX	394105	.	C	T	2652.77	PASS	AC=1;AF=0.5;AN=2;BaseQRankSum=0.954;DP=146;Dels=0.0;FS=0.0;HaplotypeScore=4.5333;MLEAC=1;MLEAF=0.5;MQ=41.9;MQ0=0;MQRankSum=0.24;QD=18.17;ReadPosRankSum=-0.28	GT:AD:DP:GQ:PL	0/1:67,78:145:99:2681,0,2180
chrIX	396214	.	C	T	2769.77	PASS	AC=1;AF=0.5;AN=2;BaseQRankSum=-0.846;DP=139;Dels=0.0;FS=3.115;HaplotypeScore=4.3279;MLEAC=1;MLEAF=0.5;MQ=42.0;MQ0=0;MQRankSum=0.674;QD=19.93;ReadPosRankSum=-0.871	GT:AD:DP:GQ:PL	0/1:57,82:139:99:2798,0,1806
chrIX	399855	.	C	T	1764.77	PASS	AC=1;AF=0.5;AN=2;BaseQRankSum=3.014;DP=118;Dels=0.0;FS=8.647;HaplotypeScore=4.2894;MLEAC=1;MLEAF=0.5;MQ=42.0;MQ0=0;MQRankSum=0.085;QD=14.96;ReadPosRankSum=0.003	GT:AD:DP:GQ:PL	0/1:64,53:117:99:1793,0,2077
chrIX	422542	.	C	T	1837.77	PASS	AC=1;AF=0.5;AN=2;BaseQRankSum=0.178;DP=112;Dels=0.0;FS=1.49;HaplotypeScore=0.0;MLEAC=1;MLEAF=0.5;MQ=42.0;MQ0=0;MQRankSum=1.29;QD=16.41;ReadPosRankSum=-1.895	GT:AD:DP:GQ:PL	0/1:54,58:112:99:1866,0,1793
chrIX	423713	.	C	T	1957.77	PASS	AC=1;AF=0.5;AN=2;BaseQRankSum=-1.82;DP=126;Dels=0.0;FS=5.466;HaplotypeScore=6.2536;MLEAC=1;MLEAF=0.5;MQ=42.0;MQ0=0;MQRankSum=1.237;QD=15.54;ReadPosRankSum=-0.98	GT:AD:DP:GQ:PL	0/1:63,62:126:99:1986,0,2036
chrIX	428390	.	C	T	4249.77	PASS	AC=2;AF=1.0;AN=2;BaseQRankSum=0.599;DP=114;Dels=0.0;FS=3.021;HaplotypeScore=1.7675;MLEAC=2;MLEAF=1.0;MQ=40.37;MQ0=0;MQRankSum=0.403;QD=31.22;ReadPosRankSum=2.188	GT:AD:DP:GQ:PL	1/1:2,111:113:99:4278,260,0
chrIX	428391	.	T	C	4216.77	PASS	AC=2;AF=1.0;AN=2;BaseQRankSum=1.55;DP=114;Dels=0.0;FS=3.326;HaplotypeScore=0.9789;MLEAC=2;MLEAF=1.0;MQ=40.4;MQ0=0;MQRankSum=1.489;QD=30.61;ReadPosRankSum=1.489	GT:AD:DP:GQ:PL	1/1:1,113:114:99:4245,314,0
chrX	82348	.	T	C	1666.77	PASS	AC=1;AF=0.5;AN=2;BaseQRankSum=-0.848;DP=111;Dels=0.0;FS=1.514;HaplotypeScore=1.7608;MLEAC=1;MLEAF=0.5;MQ=42.0;MQ0=0;MQRankSum=0.818;QD=15.02;ReadPosRankSum=0.493	GT:AD:DP:GQ:PL	0/1:59,52:111:99:1695,0,1962
chrX	83133	.	T	C	2275.77	PASS	AC=1;AF=0.5;AN=2;BaseQRankSum=0.538;DP=168;Dels=0.0;FS=0.571;HaplotypeScore=2.4408;MLEAC=1;MLEAF=0.5;MQ=42.0;MQ0=0;MQRankSum=-0.352;QD=13.55;ReadPosRankSum=0.176	GT:AD:DP:GQ:PL	0/1:95,73:168:99:2304,0,3140
chrX	139345	.	C	T	2734.77	PASS	AC=1;AF=0.5;AN=2;BaseQRankSum=3.059;DP=149;Dels=0.0;FS=3.936;HaplotypeScore=3.178;MLEAC=1;MLEAF=0.5;MQ=41.99;MQ0=0;MQRankSum=0.395;QD=18.35;ReadPosRankSum=0.664	GT:AD:DP:GQ:PL	0/1:66,81:147:99:2763,0,2065
chrX	177863	.	C	T	2952.77	PASS	AC=1;AF=0.5;AN=2;BaseQRankSum=0.26;DP=173;Dels=0.0;FS=1.205;HaplotypeScore=0.0;MLEAC=1;MLEAF=0.5;MQ=41.94;MQ0=0;MQRankSum=-1.33;QD=17.07;ReadPosRankSum=0.081	GT:AD:DP:GQ:PL	0/1:82,91:173:99:2981,0,2703
chrX	287584	.	C	T	2107.77	PASS	AC=1;AF=0.5;AN=2;BaseQRankSum=-0.547;DP=127;Dels=0.0;FS=0.0;HaplotypeScore=0.734;MLEAC=1;MLEAF=0.5;MQ=42.0;MQ0=0;MQRankSum=0.176;QD=16.6;ReadPosRankSum=-0.485	GT:AD:DP:GQ:PL	0/1:65,62:127:99:2136,0,2236
chrX	288280	.	T	G	4647.77	PASS	AC=2;AF=1.0;AN=2;DP=124;Dels=0.0;FS=0.0;HaplotypeScore=4.7892;MLEAC=2;MLEAF=1.0;MQ=40.28;MQ0=0;QD=27.66	GT:AD:DP:GQ:PL	1/1:0,124:124:99:4676,370,0
chrX	292308	.	T	C	3569.77	PASS	AC=2;AF=1.0;AN=2;DP=95;Dels=0.0;FS=0.0;HaplotypeScore=3.2327;MLEAC=2;MLEAF=1.0;MQ=40.55;MQ0=0;QD=35.4	GT:AD:DP:GQ:PL	1/1:0,95:95:99:3598,277,0
chrX	292495	.	A	T	3747.77	PASS	AC=2;AF=1.0;AN=2;DP=100;Dels=0.0;FS=0.0;HaplotypeScore=0.0;MLEAC=2;MLEAF=1.0;MQ=40.52;MQ0=0;QD=33.11	GT:AD:DP:GQ:PL	1/1:0,99:99:99:3776,295,0
chrX	294304	.	T	C	2108.77	PASS	AC=1;AF=0.5;AN=2;BaseQRankSum=2.85;DP=117;Dels=0.0;FS=0.0;HaplotypeScore=0.0;MLEAC=1;MLEAF=0.5;MQ=41.28;MQ0=0;MQRankSum=-0.654;QD=18.02;ReadPosRankSum=1.394	GT:AD:DP:GQ:PL	0/1:53,64:117:99:2137,0,1619
chrX	349735	.	C	T	1750.77	PASS	AC=1;AF=0.5;AN=2;BaseQRankSum=-0.657;DP=117;Dels=0.0;FS=7.157;HaplotypeScore=3.3559;MLEAC=1;MLEAF=0.5;MQ=42.0;MQ0=0;MQRankSum=0.445;QD=14.96;ReadPosRankSum=-0.761	GT:AD:DP:GQ:PL	0/1:61,56:117:99:1779,0,2043
chrX	505888	.	C	T	2236.77	PASS	AC=1;AF=0.5;AN=2;BaseQRankSum=0.006;DP=146;Dels=0.0;FS=0.0;HaplotypeScore=8.3623;MLEAC=1;MLEAF=0.5;MQ=42.0;MQ0=0;MQRankSum=-0.501;QD=15.32;ReadPosRankSum=-0.121	GT:AD:DP:GQ:PL	0/1:76,69:145:99:2265,0,2457
chrX	516515	.	T	C	1869.77	PASS	AC=1;AF=0.5;AN=2;BaseQRankSum=1.793;DP=120;Dels=0.0;FS=5.75;HaplotypeScore=3.3673;MLEAC=1;MLEAF=0.5;MQ=41.98;MQ0=0;MQRankSum=-0.344;QD=15.58;ReadPosRankSum=0.523	GT:AD:DP:GQ:PL	0/1:62,58:120:99:1898,0,2071
chrX	528324	.	C	T	2225.77	PASS	AC=1;AF=0.5;AN=2;BaseQRankSum=-0.771;DP=144;Dels=0.0;FS=0.623;HaplotypeScore=1.9523;MLEAC=1;MLEAF=0.5;MQ=41.99;MQ0=0;MQRankSum=0.572;QD=15.46;ReadPosRankSum=0.386	GT:AD:DP:GQ:PL	0/1:76,67:143:99:2254,0,2571
chrX	575891	.	C	T	1957.77	PASS	AC=1;AF=0.5;AN=2;BaseQRankSum=-1.691;DP=127;Dels=0.0;FS=0.657;HaplotypeScore=0.6651;MLEAC=1;MLEAF=0.5;MQ=42.0;MQ0=0;MQRankSum=1.874;QD=15.42;ReadPosRankSum=0.789	GT:AD:DP:GQ:PL	0/1:65,62:127:99:1986,0,2202
chrX	583381	.	T	C	1723.77	PASS	AC=1;AF=0.5;AN=2;BaseQRankSum=-0.061;DP=139;Dels=0.0;FS=2.229;HaplotypeScore=1.7552;MLEAC=1;MLEAF=0.5;MQ=41.99;MQ0=0;MQRankSum=-0.348;QD=12.4;ReadPosRankSum=-0.765	GT:AD:DP:GQ:PL	0/1:83,55:138:99:1752,0,2854
chrX	594169	.	T	C	5945.77	PASS	AC=2;AF=1.0;AN=2;DP=157;Dels=0.0;FS=0.0;HaplotypeScore=0.8667;MLEAC=2;MLEAF=1.0;MQ=41.98;MQ0=0;QD=31.2	GT:AD:DP:GQ:PL	1/1:0,155:155:99:5974,460,0
chrX	655744	.	T	C	1442.77	PASS	AC=1;AF=0.5;AN=2;BaseQRankSum=2.122;DP=112;Dels=0.0;FS=1.588;HaplotypeScore=2.7355;MLEAC=1;MLEAF=0.5;MQ=41.98;MQ0=0;MQRankSum=0.967;QD=12.88;ReadPosRankSum=-0.164	GT:AD:DP:GQ:PL	0/1:65,45:111:99:1471,0,2190
chrX	658622	.	T	C	5096.77	PASS	AC=2;AF=1.0;AN=2;DP=134;Dels=0.01;FS=0.0;HaplotypeScore=6.7969;MLEAC=2;MLEAF=1.0;MQ=41.97;MQ0=0;QD=30.06	GT:AD:DP:GQ:PL	1/1:0,132:132:99:5125,388,0
chrX	738027	.	G	T	3254.77	PASS	AC=1;AF=0.5;AN=2;BaseQRankSum=-2.195;DP=250;Dels=0.0;FS=15.24;HaplotypeScore=2.5439;MLEAC=1;MLEAF=0.5;MQ=41.99;MQ0=0;MQRankSum=-0.275;QD=13.02;ReadPosRankSum=-0.398	GT:AD:DP:GQ:PL	0/1:124,125:249:99:3283,0,3800
chrX	741623	.	T	A	4167.77	PASS	AC=1;AF=0.5;AN=2;BaseQRankSum=0.973;DP=250;Dels=0.0;FS=0.0;HaplotypeScore=2.6543;MLEAC=1;MLEAF=0.5;MQ=41.87;MQ0=0;MQRankSum=0.611;QD=16.67;ReadPosRankSum=-0.358	GT:AD:DP:GQ:PL	0/1:124,126:250:99:4196,0,4056
chrXI	43274	.	C	T	2348.77	PASS	AC=1;AF=0.5;AN=2;BaseQRankSum=-0.024;DP=163;Dels=0.0;FS=1.249;HaplotypeScore=3.5754;MLEAC=1;MLEAF=0.5;MQ=41.99;MQ0=0;MQRankSum=-1.121;QD=14.41;ReadPosRankSum=1.05	GT:AD:DP:GQ:PL	0/1:89,73:162:99:2377,0,2981
chrXI	46076	.	C	T	1972.77	PASS	AC=1;AF=0.5;AN=2;BaseQRankSum=-0.376;DP=111;Dels=0.0;FS=0.0;HaplotypeScore=2.7607;MLEAC=1;MLEAF=0.5;MQ=41.73;MQ0=0;MQRankSum=0.453;QD=17.77;ReadPosRankSum=0.157	GT:AD:DP:GQ:PL	0/1:50,61:111:99:2001,0,1652
chrXI	49035	.	C	T	1796.77	PASS	AC=1;AF=0.5;AN=2;BaseQRankSum=1.744;DP=115;Dels=0.0;FS=2.458;HaplotypeScore=0.0;MLEAC=1;MLEAF=0.5;MQ=42.0;MQ0=0;MQRankSum=-2.136;QD=15.62;ReadPosRankSum=0.266	GT:AD:DP:GQ:PL	0/1:60,55:115:99:1825,0,1974
chrXI	50901	.	C	T	2739.77	PASS	AC=1;AF=0.5;AN=2;BaseQRankSum=-1.398;DP=157;Dels=0.0;FS=2.867;HaplotypeScore=4.6642;MLEAC=1;MLEAF=0.5;MQ=42.0;MQ0=0;MQRankSum=0.508;QD=17.45;ReadPosRankSum=-0.417	GT:AD:DP:GQ:PL	0/1:74,83:157:99:2768,0,2412
chrXI	55107	.	C	T	1975.77	PASS	AC=1;AF=0.5;AN=2;BaseQRankSum=1.698;DP=121;Dels=0.0;FS=1.445;HaplotypeScore=0.8667;MLEAC=1;MLEAF=0.5;MQ=41.98;MQ0=0;MQRankSum=0.495;QD=16.33;ReadPosRankSum=-0.07	GT:AD:DP:GQ:PL	0/1:59,62:121:99:2004,0,1947
chrXI	80451	.	G	A	1606.77	PASS	AC=1;AF=0.5;AN=2;BaseQRankSum=0.97;DP=107;Dels=0.0;FS=3.572;HaplotypeScore=3.4223;MLEAC=1;MLEAF=0.5;MQ=42.0;MQ0=0;MQRankSum=1.481;QD=15.02;ReadPosRankSum=-0.795	GT:AD:DP:GQ:PL	0/1:56,51:107:99:1635,0,1860
chrXI	152208	.	C	T	1940.77	PASS	AC=1;AF=0.5;AN=2;BaseQRankSum=1.397;DP=125;Dels=0.0;FS=2.266;HaplotypeScore=1.7753;MLEAC=1;MLEAF=0.5;MQ=42.0;MQ0=0;MQRankSum=-1.249;QD=15.53;ReadPosRankSum=-0.368	GT:AD:DP:GQ:PL	0/1:66,59:125:99:1969,0,2178
chrXI	169169	.	G	A	1537.77	PASS	AC=1;AF=0.5;AN=2;BaseQRankSum=1.842;DP=99;Dels=0.0;FS=11.866;HaplotypeScore=0.734;MLEAC=1;MLEAF=0.5;MQ=42.0;MQ0=0;MQRankSum=0.495;QD=15.53;ReadPosRankSum=-0.263	GT:AD:DP:GQ:PL	0/1:53,46:99:99:1566,0,1784
chrXI	194424	.	C	T	1910.77	PASS	AC=1;AF=0.5;AN=2;BaseQRankSum=1.022;DP=127;Dels=0.0;FS=4.436;HaplotypeScore=1.8279;MLEAC=1;MLEAF=0.5;MQ=42.0;MQ0=0;MQRankSum=-0.156;QD=15.05;ReadPosRankSum=-0.337	GT:AD:DP:GQ:PL	0/1:67,59:126:99:1939,0,2229
chrXI	198802	.	G	A	1739.77	PASS	AC=1;AF=0.5;AN=2;BaseQRankSum=-2.531;DP=129;Dels=0.0;FS=3.555;HaplotypeScore=0.0;MLEAC=1;MLEAF=0.5;MQ=41.83;MQ0=0;MQRankSum=-0.272;QD=13.49;ReadPosRankSum=-0.793	GT:AD:DP:GQ:PL	0/1:71,58:129:99:1768,0,2447
chrXI	200172	.	A	G	2344.77	PASS	AC=1;AF=0.5;AN=2;BaseQRankSum=0.607;DP=145;Dels=0.0;FS=0.0;HaplotypeScore=0.7887;MLEAC=1;MLEAF=0.5;MQ=41.8;MQ0=0;MQRankSum=0.655;QD=16.17;ReadPosRankSum=-0.417	GT:AD:DP:GQ:PL	0/1:74,71:145:99:2373,0,2456
chrXI	205639	.	T	C	3286.77	PASS	AC=1;AF=0.5;AN=2;BaseQRankSum=1.053;DP=172;Dels=0.0;FS=1.893;HaplotypeScore=7.229;MLEAC=1;MLEAF=0.5;MQ=42.0;MQ0=0;MQRankSum=1.21;QD=19.11;ReadPosRankSum=-0.148	GT:AD:DP:GQ:PL	0/1:75,97:172:99:3315,0,2472
chrXI	216392	.	G	A	1838.77	PASS	AC=1;AF=0.5;AN=2;BaseQRankSum=0.25;DP=132;Dels=0.0;FS=0.654;HaplotypeScore=4.1763;MLEAC=1;MLEAF=0.5;MQ=41.97;MQ0=0;MQRankSum=-0.461;QD=13.93;ReadPosRankSum=-1.295	GT:AD:DP:GQ:PL	0/1:74,58:132:99:1867,0,2415
chrXI	217954	.	G	A	2789.77	PASS	AC=1;AF=0.5;AN=2;BaseQRankSum=-0.167;DP=154;Dels=0.0;FS=0.0;HaplotypeScore=3.6399;MLEAC=1;MLEAF=0.5;MQ=42.0;MQ0=0;MQRankSum=0.346;QD=18.12;ReadPosRankSum=1.215	GT:AD:DP:GQ:PL	0/1:69,84:154:99:2818,0,2254
chrXI	228771	.	G	A	1549.77	PASS	AC=1;AF=0.5;AN=2;BaseQRankSum=-1.259;DP=117;Dels=0.0;FS=0.0;HaplotypeScore=5.3877;MLEAC=1;MLEAF=0.5;MQ=41.88;MQ0=0;MQRankSum=1.231;QD=13.25;ReadPosRankSum=-1.981	GT:AD:DP:GQ:PL	0/1:67,50:117:99:1578,0,2267
chrXI	229695	.	C	T	2534.77	PASS	AC=1;AF=0.5;AN=2;BaseQRankSum=0.419;DP=150;Dels=0.0;FS=2.048;HaplotypeScore=3.4432;MLEAC=1;MLEAF=0.5;MQ=41.97;MQ0=0;MQRankSum=0.397;QD=16.9;ReadPosRankSum=-1.088	GT:AD:DP:GQ:PL	0/1:74,76:150:99:2563,0,2510
chrXI	251992	.	G	A	1999.77	PASS	AC=1;AF=0.5;AN=2;BaseQRankSum=1.795;DP=133;Dels=0.0;FS=2.181;HaplotypeScore=2.7217;MLEAC=1;MLEAF=0.5;MQ=42.0;MQ0=0;MQRankSum=-0.26;QD=15.04;ReadPosRankSum=1.863	GT:AD:DP:GQ:PL	0/1:72,61:133:99:2028,0,2449
chrXI	266765	.	G	A	2250.77	PASS	AC=1;AF=0.5;AN=2;BaseQRankSum=-1.373;DP=130;Dels=0.0;FS=0.0;HaplotypeScore=4.6084;MLEAC=1;MLEAF=0.5;MQ=41.98;MQ0=0;MQRankSum=2.049;QD=17.31;ReadPosRankSum=0.555	GT:AD:DP:GQ:PL	0/1:59,70:129:99:2279,0,1951
chrXI	271591	.	G	A	2202.77	PASS	AC=1;AF=0.5;AN=2;BaseQRankSum=1.478;DP=126;Dels=0.0;FS=0.665;HaplotypeScore=0.0;MLEAC=1;MLEAF=0.5;MQ=42.0;MQ0=0;MQRankSum=0.335;QD=17.48;ReadPosRankSum=-0.427	GT:AD:DP:GQ:PL	0/1:60,66:126:99:2231,0,1904
chrXI	275285	.	G	A	2866.77	PASS	AC=1;AF=0.5;AN=2;BaseQRankSum=0.502;DP=127;Dels=0.0;FS=3.389;HaplotypeScore=3.5153;MLEAC=1;MLEAF=0.5;MQ=42.0;MQ0=0;MQRankSum=0.935;QD=22.57;ReadPosRankSum=-1.353	GT:AD:DP:GQ:PL	0/1:45,82:127:99:2895,0,1394
chrXI	276022	.	G	A	2346.77	PASS	AC=1;AF=0.5;AN=2;BaseQRankSum=2.651;DP=144;Dels=0.0;FS=2.096;HaplotypeScore=4.9534;MLEAC=1;MLEAF=0.5;MQ=42.0;MQ0=0;MQRankSum=-0.014;QD=16.3;ReadPosRankSum=1.367	GT:AD:DP:GQ:PL	0/1:73,70:143:99:2375,0,2422
chrXI	293106	.	C	T	2320.77	PASS	AC=1;AF=0.5;AN=2;BaseQRankSum=0.796;DP=147;Dels=0.0;FS=0.0;HaplotypeScore=2.4932;MLEAC=1;MLEAF=0.5;MQ=42.0;MQ0=0;MQRankSum=-1.734;QD=15.79;ReadPosRankSum=-0.854	GT:AD:DP:GQ:PL	0/1:73,74:147:99:2349,0,2143
chrXI	311425	.	G	A	2579.77	PASS	AC=1;AF=0.5;AN=2;BaseQRankSum=-1.032;DP=162;Dels=0.0;FS=6.812;HaplotypeScore=0.7887;MLEAC=1;MLEAF=0.5;MQ=41.91;MQ0=0;MQRankSum=-0.499;QD=15.92;ReadPosRankSum=1.773	GT:AD:DP:GQ:PL	0/1:79,83:162:99:2608,0,2580
chrXI	320055	.	G	A	2170.77	PASS	AC=1;AF=0.5;AN=2;BaseQRankSum=0.672;DP=146;Dels=0.0;FS=2.087;HaplotypeScore=4.3839;MLEAC=1;MLEAF=0.5;MQ=42.0;MQ0=0;MQRankSum=-0.024;QD=14.87;ReadPosRankSum=-0.703	GT:AD:DP:GQ:PL	0/1:79,67:146:99:2199,0,2562
chrXI	336965	.	G	A	1928.77	PASS	AC=1;AF=0.5;AN=2;BaseQRankSum=1.123;DP=114;Dels=0.0;FS=3.43;HaplotypeScore=0.0;MLEAC=1;MLEAF=0.5;MQ=41.84;MQ0=0;MQRankSum=1.174;QD=16.92;ReadPosRankSum=0.964	GT:AD:DP:GQ:PL	0/1:55,59:114:99:1957,0,1728
chrXI	338087	.	C	T	1676.77	PASS	AC=1;AF=0.5;AN=2;BaseQRankSum=0.697;DP=118;Dels=0.0;FS=1.466;HaplotypeScore=1.6281;MLEAC=1;MLEAF=0.5;MQ=41.81;MQ0=0;MQRankSum=0.404;QD=14.21;ReadPosRankSum=1.076	GT:AD:DP:GQ:PL	0/1:66,52:118:99:1705,0,2146
chrXI	349241	.	G	A	2648.77	PASS	AC=1;AF=0.5;AN=2;BaseQRankSum=-0.018;DP=164;Dels=0.0;FS=0.578;HaplotypeScore=2.8977;MLEAC=1;MLEAF=0.5;MQ=42.0;MQ0=0;MQRankSum=-1.319;QD=16.15;ReadPosRankSum=1.07	GT:AD:DP:GQ:PL	0/1:81,82:163:99:2677,0,2558
chrXI	351319	.	G	A	2635.77	PASS	AC=1;AF=0.5;AN=2;BaseQRankSum=-0.038;DP=146;Dels=0.0;FS=0.0;HaplotypeScore=1.933;MLEAC=1;MLEAF=0.5;MQ=42.0;MQ0=0;MQRankSum=-0.582;QD=18.05;ReadPosRankSum=0.598	GT:AD:DP:GQ:PL	0/1:66,79:145:99:2664,0,2131
chrXI	367512	.	G	A	1659.77	PASS	AC=1;AF=0.5;AN=2;BaseQRankSum=1.051;DP=107;Dels=0.0;FS=0.0;HaplotypeScore=1.6553;MLEAC=1;MLEAF=0.5;MQ=42.0;MQ0=0;MQRankSum=-0.589;QD=15.51;ReadPosRankSum=1.107	GT:AD:DP:GQ:PL	0/1:56,51:107:99:1688,0,1769
chrXI	368235	.	C	T	2582.77	PASS	AC=1;AF=0.5;AN=2;BaseQRankSum=0.799;DP=150;Dels=0.0;FS=6.127;HaplotypeScore=2.9906;MLEAC=1;MLEAF=0.5;MQ=41.99;MQ0=0;MQRankSum=0.457;QD=17.22;ReadPosRankSum=0.25	GT:AD:DP:GQ:PL	0/1:72,78:150:99:2611,0,2422
chrXI	368904	.	G	A	1798.77	PASS	AC=1;AF=0.5;AN=2;BaseQRankSum=-0.378;DP=125;Dels=0.0;FS=0.661;HaplotypeScore=1.8614;MLEAC=1;MLEAF=0.5;MQ=42.0;MQ0=0;MQRankSum=0.774;QD=14.39;ReadPosRankSum=-0.235	GT:AD:DP:GQ:PL	0/1:66,59:125:99:1827,0,2191
chrXI	370208	.	C	T	1833.77	PASS	AC=1;AF=0.5;AN=2;BaseQRankSum=-1.049;DP=101;Dels=0.0;FS=1.625;HaplotypeScore=1.7465;MLEAC=1;MLEAF=0.5;MQ=42.0;MQ0=0;MQRankSum=-1.753;QD=18.16;ReadPosRankSum=-0.905	GT:AD:DP:GQ:PL	0/1:45,56:101:99:1862,0,1493
chrXI	427470	.	C	T	1945.77	PASS	AC=1;AF=0.5;AN=2;BaseQRankSum=-0.864;DP=139;Dels=0.0;FS=0.635;HaplotypeScore=10.399;MLEAC=1;MLEAF=0.5;MQ=42.0;MQ0=0;MQRankSum=1.106;QD=14.0;ReadPosRankSum=0.079	GT:AD:DP:GQ:PL	0/1:78,61:139:99:1974,0,2679
chrXI	442756	.	A	G	2358.77	PASS	AC=1;AF=0.5;AN=2;BaseQRankSum=-0.988;DP=148;Dels=0.0;FS=3.883;HaplotypeScore=8.867;MLEAC=1;MLEAF=0.5;MQ=41.97;MQ0=0;MQRankSum=-0.098;QD=15.94;ReadPosRankSum=-1.107	GT:AD:DP:GQ:PL	0/1:76,72:148:99:2387,0,2607
chrXI	493606	.	G	A	1671.77	PASS	AC=1;AF=0.5;AN=2;BaseQRankSum=-0.678;DP=110;Dels=0.0;FS=0.784;HaplotypeScore=1.7621;MLEAC=1;MLEAF=0.5;MQ=42.0;MQ0=0;MQRankSum=-0.75;QD=15.2;ReadPosRankSum=-0.503	GT:AD:DP:GQ:PL	0/1:48,62:110:99:1700,0,1388
chrXI	499937	.	C	T	2773.77	PASS	AC=1;AF=0.5;AN=2;BaseQRankSum=-0.192;DP=170;Dels=0.0;FS=3.489;HaplotypeScore=1.8455;MLEAC=1;MLEAF=0.5;MQ=42.0;MQ0=0;MQRankSum=-0.164;QD=16.32;ReadPosRankSum=-0.875	GT:AD:DP:GQ:PL	0/1:88,82:170:99:2802,0,3032
chrXI	503911	.	G	A	1845.77	PASS	AC=1;AF=0.5;AN=2;BaseQRankSum=0.782;DP=125;Dels=0.0;FS=5.566;HaplotypeScore=1.9778;MLEAC=1;MLEAF=0.5;MQ=42.0;MQ0=0;MQRankSum=-1.085;QD=14.77;ReadPosRankSum=0.325	GT:AD:DP:GQ:PL	0/1:69,56:125:99:1874,0,2362
chrXI	519130	.	G	A	1517.77	PASS	AC=1;AF=0.5;AN=2;BaseQRankSum=1.68;DP=119;Dels=0.0;FS=0.0;HaplotypeScore=4.8171;MLEAC=1;MLEAF=0.5;MQ=41.98;MQ0=0;MQRankSum=-0.485;QD=12.75;ReadPosRankSum=-2.081	GT:AD:DP:GQ:PL	0/1:67,52:119:99:1546,0,2009
chrXI	521873	.	G	A	1891.77	PASS	AC=1;AF=0.5;AN=2;BaseQRankSum=0.674;DP=110;Dels=0.0;FS=3.54;HaplotypeScore=2.444;MLEAC=1;MLEAF=0.5;MQ=42.0;MQ0=0;MQRankSum=0.572;QD=17.2;ReadPosRankSum=-0.638	GT:AD:DP:GQ:PL	0/1:52,58:110:99:1920,0,1678
chrXI	549673	.	G	A	2263.77	PASS	AC=1;AF=0.5;AN=2;BaseQRankSum=0.158;DP=140;Dels=0.0;FS=1.351;HaplotypeScore=4.4327;MLEAC=1;MLEAF=0.5;MQ=41.89;MQ0=0;MQRankSum=-0.048;QD=16.17;ReadPosRankSum=-0.31	GT:AD:DP:GQ:PL	0/1:70,69:140:99:2292,0,2358
chrXI	563472	.	C	T	2141.77	PASS	AC=1;AF=0.5;AN=2;BaseQRankSum=0.248;DP=160;Dels=0.0;FS=0.593;HaplotypeScore=3.4407;MLEAC=1;MLEAF=0.5;MQ=41.99;MQ0=0;MQRankSum=0.158;QD=13.39;ReadPosRankSum=-0.748	GT:AD:DP:GQ:PL	0/1:91,69:160:99:2170,0,3112
chrXI	570347	.	C	T	1793.77	PASS	AC=1;AF=0.5;AN=2;BaseQRankSum=-0.26;DP=124;Dels=0.0;FS=4.376;HaplotypeScore=3.7334;MLEAC=1;MLEAF=0.5;MQ=41.97;MQ0=0;MQRankSum=-0.866;QD=14.47;ReadPosRankSum=0.515	GT:AD:DP:GQ:PL	0/1:65,59:124:99:1822,0,2032
chrXI	586460	.	G	A	2049.77	PASS	AC=1;AF=0.5;AN=2;BaseQRankSum=3.774;DP=153;Dels=0.0;FS=0.606;HaplotypeScore=1.6828;MLEAC=1;MLEAF=0.5;MQ=41.99;MQ0=0;MQRankSum=-1.381;QD=13.4;ReadPosRankSum=0.801	GT:AD:DP:GQ:PL	0/1:91,62:153:99:2078,0,3049
chrXI	586940	.	A	G	2193.77	PASS	AC=1;AF=0.5;AN=2;BaseQRankSum=-2.425;DP=145;Dels=0.0;FS=0.611;HaplotypeScore=1.8279;MLEAC=1;MLEAF=0.5;MQ=42.0;MQ0=0;MQRankSum=1.934;QD=15.13;ReadPosRankSum=-0.362	GT:AD:DP:GQ:PL	0/1:76,69:145:99:2222,0,2566
chrXI	613811	.	G	A	4525.77	PASS	AC=2;AF=1.0;AN=2;DP=119;Dels=0.0;FS=0.0;HaplotypeScore=0.0;MLEAC=2;MLEAF=1.0;MQ=41.65;MQ0=0;QD=29.43	GT:AD:DP:GQ:PL	1/1:0,119:119:99:4554,349,0
chrXI	614644	.	C	T	2391.77	PASS	AC=1;AF=0.5;AN=2;BaseQRankSum=-2.443;DP=129;Dels=0.0;FS=11.836;HaplotypeScore=0.9894;MLEAC=1;MLEAF=0.5;MQ=42.0;MQ0=0;MQRankSum=-1.088;QD=18.54;ReadPosRankSum=-0.663	GT:AD:DP:GQ:PL	0/1:53,75:128:99:2420,0,1738
chrXI	623759	.	G	A	2397.77	PASS	AC=1;AF=0.5;AN=2;BaseQRankSum=1.116;DP=143;Dels=0.0;FS=3.995;HaplotypeScore=3.7335;MLEAC=1;MLEAF=0.5;MQ=41.87;MQ0=0;MQRankSum=0.682;QD=16.77;ReadPosRankSum=1.872	GT:AD:DP:GQ:PL	0/1:67,75:142:99:2426,0,2142
chrXI	627847	.	G	A	2472.77	PASS	AC=1;AF=0.5;AN=2;BaseQRankSum=-0.644;DP=131;Dels=0.0;FS=4.235;HaplotypeScore=1.4538;MLEAC=1;MLEAF=0.5;MQ=42.0;MQ0=0;MQRankSum=0.016;QD=18.88;ReadPosRankSum=-2.919	GT:AD:DP:GQ:PL	0/1:56,75:131:99:2501,0,1816
chrXI	628048	.	G	A	2578.77	PASS	AC=1;AF=0.5;AN=2;BaseQRankSum=-1.962;DP=145;Dels=0.0;FS=0.615;HaplotypeScore=4.1788;MLEAC=1;MLEAF=0.5;MQ=42.0;MQ0=0;MQRankSum=-1.925;QD=17.78;ReadPosRankSum=-1.091	GT:AD:DP:GQ:PL	0/1:66,77:143:99:2607,0,2245
chrXI	658763	.	A	C	4028.77	PASS	AC=1;AF=0.5;AN=2;BaseQRankSum=0.321;DP=250;Dels=0.0;FS=0.968;HaplotypeScore=2.5763;MLEAC=1;MLEAF=0.5;MQ=41.33;MQ0=1;MQRankSum=0.78;QD=16.12;ReadPosRankSum=0.802	GT:AD:DP:GQ:PL	0/1:120,129:249:99:4057,0,3925
chrXI	658985	.	A	G	4050.77	PASS	AC=1;AF=0.5;AN=2;BaseQRankSum=1.308;DP=250;Dels=0.0;FS=2.852;HaplotypeScore=1.8154;MLEAC=1;MLEAF=0.5;MQ=41.36;MQ0=0;MQRankSum=-1.667;QD=16.2;ReadPosRankSum=0.73	GT:AD:DP:GQ:PL	0/1:119,129:248:99:4079,0,3903
chrXII	38352	.	G	A	3326.77	PASS	AC=1;AF=0.5;AN=2;BaseQRankSum=0.323;DP=171;Dels=0.0;FS=0.576;HaplotypeScore=0.8941;MLEAC=1;MLEAF=0.5;MQ=42.0;MQ0=0;MQRankSum=-0.17;QD=19.45;ReadPosRankSum=-0.111	GT:AD:DP:GQ:PL	0/1:74,97:171:99:3355,0,2401
chrXII	44943	.	C	T	2166.77	PASS	AC=1;AF=0.5;AN=2;BaseQRankSum=1.045;DP=159;Dels=0.0;FS=1.263;HaplotypeScore=5.3217;MLEAC=1;MLEAF=0.5;MQ=41.99;MQ0=0;MQRankSum=-1.541;QD=13.63;ReadPosRankSum=1.108	GT:AD:DP:GQ:PL	0/1:91,67:159:99:2195,0,3031
chrXII	45116	.	C	T	2328.77	PASS	AC=1;AF=0.5;AN=2;BaseQRankSum=0.869;DP=123;Dels=0.0;FS=7.018;HaplotypeScore=2.444;MLEAC=1;MLEAF=0.5;MQ=41.98;MQ0=0;MQRankSum=-0.426;QD=18.93;ReadPosRankSum=0.461	GT:AD:DP:GQ:PL	0/1:54,69:123:99:2357,0,1754
chrXII	49476	.	A	G	1600.77	PASS	AC=1;AF=0.5;AN=2;BaseQRankSum=0.399;DP=118;Dels=0.0;FS=0.0;HaplotypeScore=2.3893;MLEAC=1;MLEAF=0.5;MQ=42.0;MQ0=0;MQRankSum=0.695;QD=13.57;ReadPosRankSum=0.987	GT:AD:DP:GQ:PL	0/1:66,51:117:99:1629,0,2188
chrXII	70608	.	C	T	2540.77	PASS	AC=1;AF=0.5;AN=2;BaseQRankSum=-2.337;DP=140;Dels=0.0;FS=4.08;HaplotypeScore=5.5558;MLEAC=1;MLEAF=0.5;MQ=42.0;MQ0=0;MQRankSum=-1.793;QD=18.15;ReadPosRankSum=-0.724	GT:AD:DP:GQ:PL	0/1:61,78:140:99:2569,0,2028
chrXII	74779	.	C	T	2129.77	PASS	AC=1;AF=0.5;AN=2;BaseQRankSum=-0.941;DP=131;Dels=0.0;FS=0.0;HaplotypeScore=0.8667;MLEAC=1;MLEAF=0.5;MQ=42.0;MQ0=0;MQRankSum=-0.918;QD=16.26;ReadPosRankSum=-0.127	GT:AD:DP:GQ:PL	0/1:65,66:131:99:2158,0,2205
chrXII	75569	.	C	T	2519.77	PASS	AC=1;AF=0.5;AN=2;BaseQRankSum=-1.739;DP=131;Dels=0.0;FS=11.053;HaplotypeScore=0.0;MLEAC=1;MLEAF=0.5;MQ=42.0;MQ0=0;MQRankSum=0.211;QD=19.23;ReadPosRankSum=0.118	GT:AD:DP:GQ:PL	0/1:57,74:131:99:2548,0,1903
chrXII	96514	.	A	G	4100.77	PASS	AC=1;AF=0.5;AN=2;BaseQRankSum=-0.823;DP=250;Dels=0.0;FS=6.907;HaplotypeScore=7.6745;MLEAC=1;MLEAF=0.5;MQ=40.84;MQ0=0;MQRankSum=0.631;QD=16.4;ReadPosRankSum=-0.297	GT:AD:DP:GQ:PL	0/1:115,134:250:99:4129,0,3843
chrXII	96700	.	A	G	3770.77	PASS	AC=1;AF=0.5;AN=2;BaseQRankSum=-1.64;DP=249;Dels=0.0;FS=6.926;HaplotypeScore=0.8667;MLEAC=1;MLEAF=0.5;MQ=42.0;MQ0=0;MQRankSum=-0.09;QD=15.14;ReadPosRankSum=0.324	GT:AD:DP:GQ:PL	0/1:131,117:248:99:3799,0,4320
chrXII	150160	.	C	T	1919.77	PASS	AC=1;AF=0.5;AN=2;BaseQRankSum=0.044;DP=111;Dels=0.0;FS=2.518;HaplotypeScore=1.6553;MLEAC=1;MLEAF=0.5;MQ=42.0;MQ0=0;MQRankSum=-0.859;QD=17.3;ReadPosRankSum=-0.499	GT:AD:DP:GQ:PL	0/1:53,58:111:99:1948,0,1808
chrXII	183026	.	G	A	1716.77	PASS	AC=1;AF=0.5;AN=2;BaseQRankSum=1.146;DP=113;Dels=0.0;FS=3.481;HaplotypeScore=3.1547;MLEAC=1;MLEAF=0.5;MQ=42.0;MQ0=0;MQRankSum=-0.009;QD=15.19;ReadPosRankSum=-1.397	GT:AD:DP:GQ:PL	0/1:60,52:113:99:1745,0,1982
chrXII	184653	.	C	T	2299.77	PASS	AC=1;AF=0.5;AN=2;BaseQRankSum=1.309;DP=135;Dels=0.0;FS=2.2;HaplotypeScore=1.933;MLEAC=1;MLEAF=0.5;MQ=42.0;MQ0=0;MQRankSum=0.329;QD=17.04;ReadPosRankSum=0.686	GT:AD:DP:GQ:PL	0/1:65,69:134:99:2328,0,2131
chrXII	192199	.	G	A	2393.77	PASS	AC=1;AF=0.5;AN=2;BaseQRankSum=3.181;DP=131;Dels=0.0;FS=0.647;HaplotypeScore=1.5226;MLEAC=1;MLEAF=0.5;MQ=42.0;MQ0=0;MQRankSum=-0.136;QD=18.27;ReadPosRankSum=0.934	GT:AD:DP:GQ:PL	0/1:61,70:131:99:2422,0,1906
chrXII	198980	.	C	T	1993.77	PASS	AC=1;AF=0.5;AN=2;BaseQRankSum=-0.141;DP=125;Dels=0.0;FS=0.673;HaplotypeScore=4.1703;MLEAC=1;MLEAF=0.5;MQ=42.0;MQ0=0;MQRankSum=0.077;QD=15.95;ReadPosRankSum=-0.141	GT:AD:DP:GQ:PL	0/1:62,63:125:99:2022,0,1996
chrXII	252332	.	G	A	2486.77	PASS	AC=1;AF=0.5;AN=2;BaseQRankSum=1.801;DP=114;Dels=0.0;FS=2.562;HaplotypeScore=0.9665;MLEAC=1;MLEAF=0.5;MQ=42.0;MQ0=0;MQRankSum=0.065;QD=21.81;ReadPosRankSum=0.413	GT:AD:DP:GQ:PL	0/1:41,73:114:99:2515,0,1187
chrXII	260596	.	C	T	4821.77	PASS	AC=2;AF=1.0;AN=2;BaseQRankSum=1.257;DP=126;Dels=0.02;FS=0.0;HaplotypeScore=9.5379;MLEAC=2;MLEAF=1.0;MQ=41.87;MQ0=0;MQRankSum=1.704;QD=33.85;ReadPosRankSum=0.866	GT:AD:DP:GQ:PL	1/1:1,123:124:99:4850,345,0
chrXII	263043	.	G	A	2210.77	PASS	AC=1;AF=0.5;AN=2;BaseQRankSum=-1.757;DP=136;Dels=0.0;FS=3.184;HaplotypeScore=1.6208;MLEAC=1;MLEAF=0.5;MQ=41.99;MQ0=0;MQRankSum=0.577;QD=16.26;ReadPosRankSum=0.638	GT:AD:DP:GQ:PL	0/1:66,70:136:99:2239,0,2189
chrXII	288672	.	C	T	2671.77	PASS	AC=1;AF=0.5;AN=2;BaseQRankSum=1.231;DP=159;Dels=0.0;FS=0.587;HaplotypeScore=3.7322;MLEAC=1;MLEAF=0.5;MQ=42.0;MQ0=0;MQRankSum=0.139;QD=16.8;ReadPosRankSum=1.238	GT:AD:DP:GQ:PL	0/1:78,79:157:99:2700,0,2574
chrXII	306762	.	G	A	2831.77	PASS	AC=1;AF=0.5;AN=2;BaseQRankSum=-1.775;DP=172;Dels=0.0;FS=1.903;HaplotypeScore=5.365;MLEAC=1;MLEAF=0.5;MQ=41.99;MQ0=0;MQRankSum=-0.227;QD=16.46;ReadPosRankSum=0.972	GT:AD:DP:GQ:PL	0/1:85,86:171:99:2860,0,2864
chrXII	313579	.	G	A	2406.77	PASS	AC=1;AF=0.5;AN=2;BaseQRankSum=-0.993;DP=150;Dels=0.0;FS=0.617;HaplotypeScore=4.2496;MLEAC=1;MLEAF=0.5;MQ=42.0;MQ0=0;MQRankSum=-1.001;QD=16.05;ReadPosRankSum=-0.549	GT:AD:DP:GQ:PL	0/1:76,73:149:99:2435,0,2508
chrXII	316209	.	C	T	1993.77	PASS	AC=1;AF=0.5;AN=2;BaseQRankSum=2.628;DP=132;Dels=0.0;FS=0.0;HaplotypeScore=3.5889;MLEAC=1;MLEAF=0.5;MQ=41.86;MQ0=0;MQRankSum=0.219;QD=15.1;ReadPosRankSum=0.639	GT:AD:DP:GQ:PL	0/1:70,61:132:99:2022,0,2343
chrXII	338439	.	C	T	2467.77	PASS	AC=1;AF=0.5;AN=2;BaseQRankSum=-1.896;DP=166;Dels=0.0;FS=6.77;HaplotypeScore=3.7104;MLEAC=1;MLEAF=0.5;MQ=41.99;MQ0=0;MQRankSum=-0.75;QD=14.87;ReadPosRankSum=0.991	GT:AD:DP:GQ:PL	0/1:88,77:165:99:2496,0,2969
chrXII	381783	.	G	A	2456.77	PASS	AC=1;AF=0.5;AN=2;BaseQRankSum=-2.44;DP=141;Dels=0.0;FS=0.0;HaplotypeScore=0.0;MLEAC=1;MLEAF=0.5;MQ=42.0;MQ0=0;MQRankSum=-1.036;QD=17.42;ReadPosRankSum=0.82	GT:AD:DP:GQ:PL	0/1:62,79:141:99:2485,0,1962
chrXII	389646	.	G	A	1439.77	PASS	AC=1;AF=0.5;AN=2;BaseQRankSum=0.957;DP=102;Dels=0.0;FS=0.738;HaplotypeScore=0.8321;MLEAC=1;MLEAF=0.5;MQ=42.0;MQ0=0;MQRankSum=0.162;QD=14.12;ReadPosRankSum=0.977	GT:AD:DP:GQ:PL	0/1:57,45:102:99:1468,0,1931
chrXII	389961	.	G	A	1658.77	PASS	AC=1;AF=0.5;AN=2;BaseQRankSum=-0.149;DP=107;Dels=0.0;FS=3.605;HaplotypeScore=4.2979;MLEAC=1;MLEAF=0.5;MQ=41.96;MQ0=0;MQRankSum=0.047;QD=15.5;ReadPosRankSum=-0.547	GT:AD:DP:GQ:PL	0/1:54,52:106:99:1687,0,1732
chrXII	390612	.	G	A	2525.77	PASS	AC=1;AF=0.5;AN=2;BaseQRankSum=-0.412;DP=146;Dels=0.0;FS=3.981;HaplotypeScore=1.6208;MLEAC=1;MLEAF=0.5;MQ=42.0;MQ0=0;MQRankSum=-0.903;QD=17.3;ReadPosRankSum=-1.056	GT:AD:DP:GQ:PL	0/1:67,79:146:99:2554,0,2127
chrXII	400560	.	G	A	2181.77	PASS	AC=1;AF=0.5;AN=2;BaseQRankSum=-0.478;DP=124;Dels=0.0;FS=0.0;HaplotypeScore=1.7306;MLEAC=1;MLEAF=0.5;MQ=42.0;MQ0=0;MQRankSum=0.113;QD=17.59;ReadPosRankSum=0.824	GT:AD:DP:GQ:PL	0/1:58,66:124:99:2210,0,1875
chrXII	401380	.	G	A	2621.77	PASS	AC=1;AF=0.5;AN=2;BaseQRankSum=1.127;DP=133;Dels=0.0;FS=5.414;HaplotypeScore=3.6282;MLEAC=1;MLEAF=0.5;MQ=41.99;MQ0=0;MQRankSum=-0.623;QD=19.71;ReadPosRankSum=-1.187	GT:AD:DP:GQ:PL	0/1:54,78:133:99:2650,0,1764
chrXII	419105	.	G	A	1821.77	PASS	AC=1;AF=0.5;AN=2;BaseQRankSum=-0.771;DP=126;Dels=0.0;FS=3.401;HaplotypeScore=10.2713;MLEAC=1;MLEAF=0.5;MQ=41.83;MQ0=0;MQRankSum=1.128;QD=14.46;ReadPosRankSum=0.12	GT:AD:DP:GQ:PL	0/1:68,58:126:99:1850,0,2244
chrXII	430798	.	G	A	1679.77	PASS	AC=1;AF=0.5;AN=2;BaseQRankSum=-0.278;DP=121;Dels=0.0;FS=5.637;HaplotypeScore=3.4689;MLEAC=1;MLEAF=0.5;MQ=42.0;MQ0=0;MQRankSum=-0.458;QD=13.88;ReadPosRankSum=-0.5	GT:AD:DP:GQ:PL	0/1:68,52:121:99:1708,0,2314
chrXII	441588	.	C	T	2492.77	PASS	AC=1;AF=0.5;AN=2;BaseQRankSum=-1.464;DP=147;Dels=0.0;FS=4.859;HaplotypeScore=2.366;MLEAC=1;MLEAF=0.5;MQ=42.0;MQ0=0;MQRankSum=-1.312;QD=16.96;ReadPosRankSum=-2.69	GT:AD:DP:GQ:PL	0/1:71,75:146:99:2521,0,2270
chrXII	503749	.	C	T	2142.77	PASS	AC=1;AF=0.5;AN=2;BaseQRankSum=0.451;DP=126;Dels=0.0;FS=0.679;HaplotypeScore=0.0;MLEAC=1;MLEAF=0.5;MQ=42.0;MQ0=0;MQRankSum=1.598;QD=17.01;ReadPosRankSum=0.251	GT:AD:DP:GQ:PL	0/1:62,64:126:99:2171,0,2103
chrXII	552821	.	G	A	1729.77	PASS	AC=1;AF=0.5;AN=2;BaseQRankSum=-0.189;DP=105;Dels=0.0;FS=12.891;HaplotypeScore=0.0;MLEAC=1;MLEAF=0.5;MQ=41.98;MQ0=0;MQRankSum=-1.92;QD=16.47;ReadPosRankSum=-1.041	GT:AD:DP:GQ:PL	0/1:53,52:105:99:1758,0,1744
chrXII	559535	.	A	G	2045.77	PASS	AC=1;AF=0.5;AN=2;BaseQRankSum=-1.252;DP=122;Dels=0.0;FS=4.39;HaplotypeScore=4.5941;MLEAC=1;MLEAF=0.5;MQ=41.94;MQ0=0;MQRankSum=0.786;QD=16.77;ReadPosRankSum=-0.801	GT:AD:DP:GQ:PL	0/1:59,62:122:99:2074,0,2007
chrXII	559550	.	C	T	2423.77	PASS	AC=1;AF=0.5;AN=2;BaseQRankSum=-1.933;DP=142;Dels=0.0;FS=0.0;HaplotypeScore=5.4627;MLEAC=1;MLEAF=0.5;MQ=41.96;MQ0=0;MQRankSum=-0.392;QD=17.07;ReadPosRankSum=-0.637	GT:AD:DP:GQ:PL	0/1:67,75:142:99:2452,0,2225
chrXII	561677	.	A	G	2038.77	PASS	AC=1;AF=0.5;AN=2;BaseQRankSum=0.65;DP=142;Dels=0.0;FS=6.235;HaplotypeScore=3.7516;MLEAC=1;MLEAF=0.5;MQ=42.0;MQ0=0;MQRankSum=-0.047;QD=14.36;ReadPosRankSum=0.806	GT:AD:DP:GQ:PL	0/1:78,64:142:99:2067,0,2417
chrXII	562712	.	G	A	2582.77	PASS	AC=1;AF=0.5;AN=2;BaseQRankSum=-0.113;DP=151;Dels=0.0;FS=3.889;HaplotypeScore=0.0;MLEAC=1;MLEAF=0.5;MQ=42.0;MQ0=0;MQRankSum=-0.843;QD=17.1;ReadPosRankSum=-0.026	GT:AD:DP:GQ:PL	0/1:71,79:150:99:2611,0,2391
chrXII	618239	.	G	A	3001.77	PASS	AC=1;AF=0.5;AN=2;BaseQRankSum=-2.35;DP=183;Dels=0.0;FS=1.142;HaplotypeScore=0.8667;MLEAC=1;MLEAF=0.5;MQ=42.0;MQ0=0;MQRankSum=-0.433;QD=16.4;ReadPosRankSum=-1.407	GT:AD:DP:GQ:PL	0/1:91,91:182:99:3030,0,3085
chrXII	634751	.	G	A	2720.77	PASS	AC=1;AF=0.5;AN=2;BaseQRankSum=2.395;DP=157;Dels=0.0;FS=0.0;HaplotypeScore=3.7069;MLEAC=1;MLEAF=0.5;MQ=41.99;MQ0=0;MQRankSum=-1.399;QD=17.33;ReadPosRankSum=1.58	GT:AD:DP:GQ:PL	0/1:76,80:157:99:2749,0,2503
chrXII	661548	.	C	T	1882.77	PASS	AC=1;AF=0.5;AN=2;BaseQRankSum=-0.621;DP=114;Dels=0.0;FS=12.025;HaplotypeScore=6.1964;MLEAC=1;MLEAF=0.5;MQ=41.98;MQ0=0;MQRankSum=-0.553;QD=16.52;ReadPosRankSum=-0.558	GT:AD:DP:GQ:PL	0/1:56,58:114:99:1911,0,1882
chrXII	677985	.	G	A	1825.77	PASS	AC=1;AF=0.5;AN=2;BaseQRankSum=-0.385;DP=131;Dels=0.0;FS=11.32;HaplotypeScore=4.0578;MLEAC=1;MLEAF=0.5;MQ=42.0;MQ0=0;MQRankSum=-0.225;QD=13.94;ReadPosRankSum=-0.693	GT:AD:DP:GQ:PL	0/1:70,60:130:99:1854,0,2255
chrXII	759564	.	G	A	2202.77	PASS	AC=1;AF=0.5;AN=2;BaseQRankSum=1.759;DP=140;Dels=0.0;FS=3.081;HaplotypeScore=3.1233;MLEAC=1;MLEAF=0.5;MQ=42.0;MQ0=0;MQRankSum=-1.134;QD=15.73;ReadPosRankSum=-2.384	GT:AD:DP:GQ:PL	0/1:71,69:140:99:2231,0,2331
chrXII	779734	.	C	T	2625.77	PASS	AC=1;AF=0.5;AN=2;BaseQRankSum=1.513;DP=174;Dels=0.0;FS=0.558;HaplotypeScore=4.8327;MLEAC=1;MLEAF=0.5;MQ=42.0;MQ0=0;MQRankSum=1.273;QD=15.09;ReadPosRankSum=-0.421	GT:AD:DP:GQ:PL	0/1:92,81:173:99:2654,0,3084
chrXII	801155	.	T	C	2539.77	PASS	AC=1;AF=0.5;AN=2;BaseQRankSum=-1.542;DP=144;Dels=0.0;FS=0.0;HaplotypeScore=3.4174;MLEAC=1;MLEAF=0.5;MQ=42.0;MQ0=0;MQRankSum=-0.78;QD=17.64;ReadPosRankSum=-0.415	GT:AD:DP:GQ:PL	0/1:66,78:144:99:2568,0,2204
chrXII	811661	.	C	T	2469.77	PASS	AC=1;AF=0.5;AN=2;BaseQRankSum=-2.154;DP=140;Dels=0.0;FS=5.256;HaplotypeScore=2.3113;MLEAC=1;MLEAF=0.5;MQ=41.71;MQ0=0;MQRankSum=2.447;QD=17.64;ReadPosRankSum=-1.877	GT:AD:DP:GQ:PL	0/1:60,79:139:99:2498,0,1944
chrXII	818897	.	G	A	1715.77	PASS	AC=1;AF=0.5;AN=2;BaseQRankSum=-0.724;DP=128;Dels=0.0;FS=15.598;HaplotypeScore=2.7317;MLEAC=1;MLEAF=0.5;MQ=41.68;MQ0=0;MQRankSum=0.393;QD=13.4;ReadPosRankSum=-0.09	GT:AD:DP:GQ:PL	0/1:73,54:127:99:1744,0,2400
chrXII	850329	.	A	G	2370.77	PASS	AC=1;AF=0.5;AN=2;BaseQRankSum=0.06;DP=173;Dels=0.0;FS=1.908;HaplotypeScore=5.3615;MLEAC=1;MLEAF=0.5;MQ=42.0;MQ0=0;MQRankSum=-0.908;QD=13.7;ReadPosRankSum=-0.577	GT:AD:DP:GQ:PL	0/1:98,74:172:99:2399,0,3400
chrXII	859625	.	G	A	2477.77	PASS	AC=1;AF=0.5;AN=2;BaseQRankSum=0.647;DP=150;Dels=0.0;FS=2.892;HaplotypeScore=4.9879;MLEAC=1;MLEAF=0.5;MQ=42.0;MQ0=0;MQRankSum=0.199;QD=16.52;ReadPosRankSum=0.925	GT:AD:DP:GQ:PL	0/1:75,75:150:99:2506,0,2519
chrXII	869040	.	C	T	3332.77	PASS	AC=1;AF=0.5;AN=2;BaseQRankSum=0.734;DP=161;Dels=0.0;FS=0.0;HaplotypeScore=1.5226;MLEAC=1;MLEAF=0.5;MQ=42.0;MQ0=0;MQRankSum=0.295;QD=20.7;ReadPosRankSum=-0.579	GT:AD:DP:GQ:PL	0/1:64,97:161:99:3361,0,1994
chrXII	878312	.	C	T	2100.77	PASS	AC=1;AF=0.5;AN=2;BaseQRankSum=0.826;DP=130;Dels=0.0;FS=12.642;HaplotypeScore=2.5585;MLEAC=1;MLEAF=0.5;MQ=41.98;MQ0=0;MQRankSum=-0.653;QD=16.16;ReadPosRankSum=1.362	GT:AD:DP:GQ:PL	0/1:61,69:130:99:2129,0,1926
chrXII	879153	.	C	T	1668.77	PASS	AC=1;AF=0.5;AN=2;BaseQRankSum=-0.457;DP=117;Dels=0.0;FS=5.779;HaplotypeScore=0.0;MLEAC=1;MLEAF=0.5;MQ=42.0;MQ0=0;MQRankSum=-0.78;QD=14.26;ReadPosRankSum=-0.32	GT:AD:DP:GQ:PL	0/1:64,53:117:99:1697,0,2113
chrXII	903437	.	T	C	1682.77	PASS	AC=1;AF=0.5;AN=2;BaseQRankSum=-1.634;DP=111;Dels=0.0;FS=3.463;HaplotypeScore=0.0;MLEAC=1;MLEAF=0.5;MQ=42.0;MQ0=0;MQRankSum=0.369;QD=15.16;ReadPosRankSum=-0.139	GT:AD:DP:GQ:PL	0/1:59,52:111:99:1711,0,2015
chrXII	905723	.	G	A	2516.77	PASS	AC=1;AF=0.5;AN=2;BaseQRankSum=-1.588;DP=147;Dels=0.0;FS=0.0;HaplotypeScore=1.6553;MLEAC=1;MLEAF=0.5;MQ=42.0;MQ0=0;MQRankSum=-0.895;QD=17.12;ReadPosRankSum=-2.313	GT:AD:DP:GQ:PL	0/1:70,76:147:99:2545,0,2336
chrXII	905945	.	T	C	1863.77	PASS	AC=1;AF=0.5;AN=2;BaseQRankSum=-0.024;DP=102;Dels=0.0;FS=1.584;HaplotypeScore=0.7887;MLEAC=1;MLEAF=0.5;MQ=42.0;MQ0=0;MQRankSum=-0.824;QD=18.27;ReadPosRankSum=-0.938	GT:AD:DP:GQ:PL	0/1:46,56:102:99:1892,0,1551
chrXII	906972	.	A	G	2230.77	PASS	AC=1;AF=0.5;AN=2;BaseQRankSum=-1.342;DP=141;Dels=0.0;FS=1.348;HaplotypeScore=3.4161;MLEAC=1;MLEAF=0.5;MQ=41.99;MQ0=0;MQRankSum=0.55;QD=15.82;ReadPosRankSum=0.699	GT:AD:DP:GQ:PL	0/1:71,67:138:99:2259,0,2510
chrXII	915135	.	A	G	1826.77	PASS	AC=1;AF=0.5;AN=2;BaseQRankSum=-1.111;DP=124;Dels=0.0;FS=1.43;HaplotypeScore=2.9188;MLEAC=1;MLEAF=0.5;MQ=42.0;MQ0=0;MQRankSum=1.364;QD=14.73;ReadPosRankSum=-0.352	GT:AD:DP:GQ:PL	0/1:64,59:123:99:1855,0,2140
chrXII	956515	.	G	A	2087.77	PASS	AC=1;AF=0.5;AN=2;BaseQRankSum=1.192;DP=132;Dels=0.0;FS=3.141;HaplotypeScore=1.9523;MLEAC=1;MLEAF=0.5;MQ=41.68;MQ0=0;MQRankSum=0.555;QD=15.82;ReadPosRankSum=-0.638	GT:AD:DP:GQ:PL	0/1:69,62:131:99:2116,0,2250
chrXII	956806	.	G	A	1618.77	PASS	AC=1;AF=0.5;AN=2;BaseQRankSum=-1.331;DP=119;Dels=0.0;FS=1.472;HaplotypeScore=3.0453;MLEAC=1;MLEAF=0.5;MQ=41.98;MQ0=0;MQRankSum=-0.935;QD=13.6;ReadPosRankSum=-1.047	GT:AD:DP:GQ:PL	0/1:67,52:119:99:1647,0,2296
chrXII	965500	.	A	G	2364.77	PASS	AC=1;AF=0.5;AN=2;BaseQRankSum=-0.183;DP=127;Dels=0.0;FS=0.675;HaplotypeScore=3.3326;MLEAC=1;MLEAF=0.5;MQ=42.0;MQ0=0;MQRankSum=-0.9;QD=18.62;ReadPosRankSum=0.144	GT:AD:DP:GQ:PL	0/1:54,73:127:99:2393,0,1680
chrXII	965760	.	T	C	1821.77	PASS	AC=1;AF=0.5;AN=2;BaseQRankSum=1.053;DP=120;Dels=0.0;FS=2.345;HaplotypeScore=0.0;MLEAC=1;MLEAF=0.5;MQ=42.0;MQ0=0;MQRankSum=-0.653;QD=15.18;ReadPosRankSum=0.822	GT:AD:DP:GQ:PL	0/1:65,55:120:99:1850,0,2188
chrXII	1011896	.	C	T	2992.77	PASS	AC=2;AF=1.0;AN=2;BaseQRankSum=-0.942;DP=85;Dels=0.0;FS=2.956;HaplotypeScore=6.8207;MLEAC=2;MLEAF=1.0;MQ=41.41;MQ0=0;MQRankSum=-0.014;QD=29.5;ReadPosRankSum=0.159	GT:AD:DP:GQ:PL	1/1:2,83:85:99:3021,166,0
chrXII	1027169	.	A	G	1923.77	PASS	AC=1;AF=0.5;AN=2;BaseQRankSum=1.196;DP=131;Dels=0.0;FS=0.659;HaplotypeScore=6.3887;MLEAC=1;MLEAF=0.5;MQ=41.99;MQ0=0;MQRankSum=-0.618;QD=14.69;ReadPosRankSum=0.349	GT:AD:DP:GQ:PL	0/1:72,59:131:99:1952,0,2383
chrXIII	13488	.	C	T	2796.77	PASS	AC=1;AF=0.5;AN=2;BaseQRankSum=0.485;DP=142;Dels=0.0;FS=5.07;HaplotypeScore=2.7067;MLEAC=1;MLEAF=0.5;MQ=42.0;MQ0=0;MQRankSum=0.242;QD=19.7;ReadPosRankSum=0.233	GT:AD:DP:GQ:PL	0/1:60,82:142:99:2825,0,1871
chrXIII	22952	.	C	T	1618.77	PASS	AC=1;AF=0.5;AN=2;BaseQRankSum=0.728;DP=118;Dels=0.0;FS=11.974;HaplotypeScore=1.9989;MLEAC=1;MLEAF=0.5;MQ=41.74;MQ0=0;MQRankSum=-1.234;QD=13.72;ReadPosRankSum=0.069	GT:AD:DP:GQ:PL	0/1:66,51:117:99:1647,0,2156
chrXIII	42500	.	G	A	1845.77	PASS	AC=1;AF=0.5;AN=2;BaseQRankSum=-1.785;DP=125;Dels=0.0;FS=1.445;HaplotypeScore=0.734;MLEAC=1;MLEAF=0.5;MQ=42.0;MQ0=0;MQRankSum=-1.341;QD=14.77;ReadPosRankSum=-0.032	GT:AD:DP:GQ:PL	0/1:64,61:125:99:1874,0,2092
chrXIII	44388	.	G	A	3414.77	PASS	AC=2;AF=1.0;AN=2;DP=91;Dels=0.0;FS=0.0;HaplotypeScore=2.6801;MLEAC=2;MLEAF=1.0;MQ=41.82;MQ0=0;QD=25.72	GT:AD:DP:GQ:PL	1/1:0,90:91:99:3443,268,0
chrXIII	51293	.	G	A	1678.77	PASS	AC=1;AF=0.5;AN=2;BaseQRankSum=-2.475;DP=122;Dels=0.0;FS=6.761;HaplotypeScore=2.6998;MLEAC=1;MLEAF=0.5;MQ=42.0;MQ0=0;MQRankSum=-0.487;QD=13.76;ReadPosRankSum=0.354	GT:AD:DP:GQ:PL	0/1:63,59:122:99:1707,0,2145
chrXIII	53119	.	G	A	2462.77	PASS	AC=1;AF=0.5;AN=2;BaseQRankSum=1.471;DP=163;Dels=0.0;FS=8.115;HaplotypeScore=1.8401;MLEAC=1;MLEAF=0.5;MQ=42.0;MQ0=0;MQRankSum=0.072;QD=15.11;ReadPosRankSum=-0.143	GT:AD:DP:GQ:PL	0/1:88,74:162:99:2491,0,2955
chrXIII	53441	.	C	T	1929.77	PASS	AC=1;AF=0.5;AN=2;BaseQRankSum=0.908;DP=124;Dels=0.0;FS=0.0;HaplotypeScore=0.9973;MLEAC=1;MLEAF=0.5;MQ=42.0;MQ0=0;MQRankSum=0.393;QD=15.56;ReadPosRankSum=0.043	GT:AD:DP:GQ:PL	0/1:64,60:124:99:1958,0,2030
chrXIII	55977	.	G	A	2223.77	PASS	AC=1;AF=0.5;AN=2;BaseQRankSum=-0.528;DP=129;Dels=0.0;FS=8.167;HaplotypeScore=0.7887;MLEAC=1;MLEAF=0.5;MQ=42.0;MQ0=0;MQRankSum=0.332;QD=17.24;ReadPosRankSum=0.174	GT:AD:DP:GQ:PL	0/1:60,68:128:99:2252,0,1964
chrXIII	57548	.	C	T	3134.77	PASS	AC=1;AF=0.5;AN=2;BaseQRankSum=0.059;DP=174;Dels=0.0;FS=8.16;HaplotypeScore=3.2834;MLEAC=1;MLEAF=0.5;MQ=41.99;MQ0=0;MQRankSum=1.042;QD=18.02;ReadPosRankSum=-0.243	GT:AD:DP:GQ:PL	0/1:82,92:174:99:3163,0,2670
chrXIII	69834	.	C	T	1849.77	PASS	AC=1;AF=0.5;AN=2;BaseQRankSum=-0.741;DP=108;Dels=0.0;FS=0.736;HaplotypeScore=1.6828;MLEAC=1;MLEAF=0.5;MQ=42.0;MQ0=0;MQRankSum=0.56;QD=17.13;ReadPosRankSum=1.116	GT:AD:DP:GQ:PL	0/1:49,58:108:99:1878,0,1553
chrXIII	74134	.	C	T	2819.77	PASS	AC=1;AF=0.5;AN=2;BaseQRankSum=1.149;DP=164;Dels=0.0;FS=1.255;HaplotypeScore=0.0;MLEAC=1;MLEAF=0.5;MQ=41.98;MQ0=0;MQRankSum=2.103;QD=17.19;ReadPosRankSum=1.481	GT:AD:DP:GQ:PL	0/1:79,85:164:99:2848,0,2588
chrXIII	74729	.	C	T	2649.77	PASS	AC=1;AF=0.5;AN=2;BaseQRankSum=-0.31;DP=158;Dels=0.0;FS=5.812;HaplotypeScore=4.8862;MLEAC=1;MLEAF=0.5;MQ=41.99;MQ0=0;MQRankSum=-1.452;QD=16.77;ReadPosRankSum=-1.122	GT:AD:DP:GQ:PL	0/1:76,80:156:99:2678,0,2576
chrXIII	75036	.	C	T	2322.77	PASS	AC=1;AF=0.5;AN=2;BaseQRankSum=0.437;DP=150;Dels=0.0;FS=2.897;HaplotypeScore=0.8667;MLEAC=1;MLEAF=0.5;MQ=42.0;MQ0=0;MQRankSum=0.324;QD=15.49;ReadPosRankSum=0.922	GT:AD:DP:GQ:PL	0/1:79,71:150:99:2351,0,2652
chrXIII	77833	.	C	T	1370.77	PASS	AC=1;AF=0.5;AN=2;BaseQRankSum=0.582;DP=116;Dels=0.0;FS=0.0;HaplotypeScore=4.4455;MLEAC=1;MLEAF=0.5;MQ=42.0;MQ0=0;MQRankSum=0.542;QD=11.82;ReadPosRankSum=-0.731	GT:AD:DP:GQ:PL	0/1:70,45:115:99:1399,0,2278
chrXIII	77834	.	C	T	1358.77	PASS	AC=1;AF=0.5;AN=2;BaseQRankSum=0.762;DP=116;Dels=0.0;FS=0.0;HaplotypeScore=4.4455;MLEAC=1;MLEAF=0.5;MQ=42.0;MQ0=0;MQRankSum=0.268;QD=11.71;ReadPosRankSum=-0.406	GT:AD:DP:GQ:PL	0/1:71,44:115:99:1387,0,2342
chrXIII	81412	.	C	T	2284.77	PASS	AC=1;AF=0.5;AN=2;BaseQRankSum=1.003;DP=130;Dels=0.0;FS=4.259;HaplotypeScore=1.7853;MLEAC=1;MLEAF=0.5;MQ=41.98;MQ0=0;MQRankSum=1.572;QD=17.58;ReadPosRankSum=0.821	GT:AD:DP:GQ:PL	0/1:61,69:130:99:2313,0,1975
chrXIII	83694	.	C	T	2263.77	PASS	AC=1;AF=0.5;AN=2;BaseQRankSum=-1.533;DP=133;Dels=0.0;FS=5.412;HaplotypeScore=3.4954;MLEAC=1;MLEAF=0.5;MQ=42.0;MQ0=0;MQRankSum=0.528;QD=17.02;ReadPosRankSum=-0.44	GT:AD:DP:GQ:PL	0/1:62,69:131:99:2292,0,2072
chrXIII	92062	.	C	T	1560.77	PASS	AC=1;AF=0.5;AN=2;BaseQRankSum=-0.213;DP=116;Dels=0.0;FS=3.335;HaplotypeScore=5.5327;MLEAC=1;MLEAF=0.5;MQ=41.88;MQ0=0;MQRankSum=0.539;QD=13.45;ReadPosRankSum=-0.655	GT:AD:DP:GQ:PL	0/1:60,56:116:99:1589,0,1853
chrXIII	93613	.	C	T	2035.77	PASS	AC=1;AF=0.5;AN=2;BaseQRankSum=1.932;DP=138;Dels=0.0;FS=0.64;HaplotypeScore=5.8502;MLEAC=1;MLEAF=0.5;MQ=41.84;MQ0=0;MQRankSum=-0.459;QD=14.75;ReadPosRankSum=1.595	GT:AD:DP:GQ:PL	0/1:74,64:138:99:2064,0,2421
chrXIII	93634	.	C	T	2575.77	PASS	AC=1;AF=0.5;AN=2;BaseQRankSum=-0.591;DP=159;Dels=0.0;FS=3.789;HaplotypeScore=0.7887;MLEAC=1;MLEAF=0.5;MQ=41.86;MQ0=0;MQRankSum=-0.622;QD=16.2;ReadPosRankSum=-0.246	GT:AD:DP:GQ:PL	0/1:80,79:159:99:2604,0,2534
chrXIII	103138	.	C	T	1976.77	PASS	AC=1;AF=0.5;AN=2;BaseQRankSum=1.072;DP=136;Dels=0.0;FS=0.636;HaplotypeScore=4.1859;MLEAC=1;MLEAF=0.5;MQ=42.0;MQ0=0;MQRankSum=-0.966;QD=14.54;ReadPosRankSum=-0.085	GT:AD:DP:GQ:PL	0/1:76,60:136:99:2005,0,2452
chrXIII	106068	.	C	T	1633.77	PASS	AC=1;AF=0.5;AN=2;BaseQRankSum=-0.563;DP=110;Dels=0.0;FS=3.506;HaplotypeScore=4.1777;MLEAC=1;MLEAF=0.5;MQ=41.74;MQ0=0;MQRankSum=0.018;QD=14.85;ReadPosRankSum=0.587	GT:AD:DP:GQ:PL	0/1:59,51:110:99:1662,0,1998
chrXIII	116820	.	C	T	2456.77	PASS	AC=1;AF=0.5;AN=2;BaseQRankSum=-0.572;DP=150;Dels=0.0;FS=0.609;HaplotypeScore=0.9734;MLEAC=1;MLEAF=0.5;MQ=42.0;MQ0=0;MQRankSum=-1.23;QD=16.38;ReadPosRankSum=0.991	GT:AD:DP:GQ:PL	0/1:70,79:149:99:2485,0,2311
chrXIII	117221	.	G	A	2384.77	PASS	AC=1;AF=0.5;AN=2;BaseQRankSum=3.056;DP=150;Dels=0.0;FS=1.278;HaplotypeScore=0.0;MLEAC=1;MLEAF=0.5;MQ=41.99;MQ0=0;MQRankSum=-1.108;QD=15.9;ReadPosRankSum=0.374	GT:AD:DP:GQ:PL	0/1:78,72:150:99:2413,0,2517
chrXIII	117276	.	G	A	2005.77	PASS	AC=1;AF=0.5;AN=2;BaseQRankSum=3.313;DP=130;Dels=0.0;FS=12.847;HaplotypeScore=3.3542;MLEAC=1;MLEAF=0.5;MQ=41.89;MQ0=0;MQRankSum=0.768;QD=15.43;ReadPosRankSum=1.898	GT:AD:DP:GQ:PL	0/1:70,60:130:99:2034,0,2214
chrXIII	118691	.	A	G	2116.77	PASS	AC=1;AF=0.5;AN=2;BaseQRankSum=-1.13;DP=133;Dels=0.0;FS=3.132;HaplotypeScore=2.3893;MLEAC=1;MLEAF=0.5;MQ=41.97;MQ0=0;MQRankSum=0.352;QD=15.92;ReadPosRankSum=0.49	GT:AD:DP:GQ:PL	0/1:64,67:131:99:2145,0,2111
chrXIII	126520	.	C	T	2003.77	PASS	AC=1;AF=0.5;AN=2;BaseQRankSum=2.337;DP=139;Dels=0.0;FS=0.635;HaplotypeScore=4.709;MLEAC=1;MLEAF=0.5;MQ=41.99;MQ0=0;MQRankSum=-1.439;QD=14.42;ReadPosRankSum=-0.519	GT:AD:DP:GQ:PL	0/1:77,62:139:99:2032,0,2412
chrXIII	161143	.	C	T	1917.77	PASS	AC=1;AF=0.5;AN=2;BaseQRankSum=-0.003;DP=123;Dels=0.0;FS=3.263;HaplotypeScore=10.9682;MLEAC=1;MLEAF=0.5;MQ=41.76;MQ0=0;MQRankSum=0.643;QD=15.59;ReadPosRankSum=-1.457	GT:AD:DP:GQ:PL	0/1:62,60:122:99:1946,0,1985
chrXIII	168783	.	C	T	2001.77	PASS	AC=1;AF=0.5;AN=2;BaseQRankSum=-0.138;DP=154;Dels=0.0;FS=2.136;HaplotypeScore=0.6651;MLEAC=1;MLEAF=0.5;MQ=40.33;MQ0=1;MQRankSum=1.59;QD=13.0;ReadPosRankSum=0.079	GT:AD:DP:GQ:PL	0/1:88,66:154:99:2030,0,2845
chrXIII	169647	.	C	T	1825.77	PASS	AC=1;AF=0.5;AN=2;BaseQRankSum=1.295;DP=117;Dels=0.0;FS=10.294;HaplotypeScore=6.2566;MLEAC=1;MLEAF=0.5;MQ=41.38;MQ0=0;MQRankSum=0.334;QD=15.6;ReadPosRankSum=0.571	GT:AD:DP:GQ:PL	0/1:58,58:116:99:1854,0,1901
chrXIII	174922	.	G	A	2761.77	PASS	AC=1;AF=0.5;AN=2;BaseQRankSum=1.563;DP=147;Dels=0.0;FS=0.615;HaplotypeScore=1.7552;MLEAC=1;MLEAF=0.5;MQ=41.99;MQ0=0;MQRankSum=-1.213;QD=18.79;ReadPosRankSum=0.181	GT:AD:DP:GQ:PL	0/1:65,81:146:99:2790,0,2079
chrXIII	183466	.	T	C	5727.77	PASS	AC=2;AF=1.0;AN=2;BaseQRankSum=1.489;DP=161;Dels=0.0;FS=3.181;HaplotypeScore=2.8399;MLEAC=2;MLEAF=1.0;MQ=41.99;MQ0=0;MQRankSum=0.933;QD=28.38;ReadPosRankSum=0.526	GT:AD:DP:GQ:PL	1/1:9,151:160:99:5756,183,0
chrXIII	222811	.	G	A	2499.77	PASS	AC=1;AF=0.5;AN=2;BaseQRankSum=-0.957;DP=141;Dels=0.0;FS=0.623;HaplotypeScore=0.0;MLEAC=1;MLEAF=0.5;MQ=42.0;MQ0=0;MQRankSum=-1.233;QD=17.73;ReadPosRankSum=-1.766	GT:AD:DP:GQ:PL	0/1:66,75:141:99:2528,0,2133
chrXIII	230906	.	A	G	849.77	PASS	AC=2;AF=1.0;AN=2;DP=24;Dels=0.0;FS=0.0;HaplotypeScore=0.0;MLEAC=2;MLEAF=1.0;MQ=40.97;MQ0=0;QD=32.19	GT:AD:DP:GQ:PL	1/1:0,24:24:66:878,66,0
chrXIII	240240	.	C	T	2034.77	PASS	AC=1;AF=0.5;AN=2;BaseQRankSum=0.632;DP=141;Dels=0.0;FS=2.122;HaplotypeScore=0.0;MLEAC=1;MLEAF=0.5;MQ=42.0;MQ0=0;MQRankSum=0.95;QD=14.43;ReadPosRankSum=1.489	GT:AD:DP:GQ:PL	0/1:77,64:141:99:2063,0,2542
chrXIII	249390	.	C	T	2585.77	PASS	AC=1;AF=0.5;AN=2;BaseQRankSum=0.159;DP=154;Dels=0.0;FS=2.915;HaplotypeScore=0.7887;MLEAC=1;MLEAF=0.5;MQ=41.99;MQ0=0;MQRankSum=1.207;QD=16.79;ReadPosRankSum=-1.513	GT:AD:DP:GQ:PL	0/1:74,79:153:99:2614,0,2436
chrXIII	251767	.	A	G	2177.77	PASS	AC=1;AF=0.5;AN=2;BaseQRankSum=-0.648;DP=130;Dels=0.0;FS=0.0;HaplotypeScore=1.6828;MLEAC=1;MLEAF=0.5;MQ=42.0;MQ0=0;MQRankSum=-0.073;QD=16.75;ReadPosRankSum=0.497	GT:AD:DP:GQ:PL	0/1:64,65:129:99:2206,0,2174
chrXIII	293102	.	G	A	2408.77	PASS	AC=1;AF=0.5;AN=2;BaseQRankSum=1.77;DP=153;Dels=0.0;FS=4.799;HaplotypeScore=3.6196;MLEAC=1;MLEAF=0.5;MQ=41.99;MQ0=0;MQRankSum=-0.659;QD=15.74;ReadPosRankSum=0.396	GT:AD:DP:GQ:PL	0/1:80,73:153:99:2437,0,2666
chrXIII	298115	.	G	A	2350.77	PASS	AC=1;AF=0.5;AN=2;BaseQRankSum=-0.454;DP=137;Dels=0.0;FS=0.0;HaplotypeScore=2.7446;MLEAC=1;MLEAF=0.5;MQ=41.97;MQ0=0;MQRankSum=-1.509;QD=17.16;ReadPosRankSum=0.441	GT:AD:DP:GQ:PL	0/1:67,70:137:99:2379,0,2269
chrXIII	309001	.	A	G	2582.77	PASS	AC=1;AF=0.5;AN=2;BaseQRankSum=2.389;DP=154;Dels=0.0;FS=0.0;HaplotypeScore=1.7873;MLEAC=1;MLEAF=0.5;MQ=42.0;MQ0=0;MQRankSum=1.663;QD=16.77;ReadPosRankSum=-1.927	GT:AD:DP:GQ:PL	0/1:75,79:154:99:2611,0,2333
chrXIII	319664	.	T	C	2705.77	PASS	AC=1;AF=0.5;AN=2;BaseQRankSum=-0.231;DP=163;Dels=0.0;FS=6.81;HaplotypeScore=1.9399;MLEAC=1;MLEAF=0.5;MQ=42.0;MQ0=0;MQRankSum=0.827;QD=16.6;ReadPosRankSum=-0.288	GT:AD:DP:GQ:PL	0/1:81,81:162:99:2734,0,2734
chrXIII	344083	.	G	A	2437.77	PASS	AC=1;AF=0.5;AN=2;BaseQRankSum=0.566;DP=137;Dels=0.01;FS=7.052;HaplotypeScore=1.933;MLEAC=1;MLEAF=0.5;MQ=42.0;MQ0=0;MQRankSum=0.755;QD=17.79;ReadPosRankSum=-0.857	GT:AD:DP:GQ:PL	0/1:65,70:135:99:2466,0,2176
chrXIII	345689	.	C	T	3150.77	PASS	AC=1;AF=0.5;AN=2;BaseQRankSum=0.634;DP=181;Dels=0.0;FS=0.544;HaplotypeScore=2.7674;MLEAC=1;MLEAF=0.5;MQ=42.0;MQ0=0;MQRankSum=0.087;QD=17.41;ReadPosRankSum=-2.19	GT:AD:DP:GQ:PL	0/1:88,93:181:99:3179,0,2901
chrXIII	363683	.	C	T	2020.77	PASS	AC=1;AF=0.5;AN=2;BaseQRankSum=-0.403;DP=123;Dels=0.0;FS=3.362;HaplotypeScore=2.522;MLEAC=1;MLEAF=0.5;MQ=42.0;MQ0=0;MQRankSum=-1.032;QD=16.43;ReadPosRankSum=-0.637	GT:AD:DP:GQ:PL	0/1:57,66:123:99:2049,0,1888
chrXIII	365508	.	C	T	1871.77	PASS	AC=1;AF=0.5;AN=2;BaseQRankSum=-0.941;DP=126;Dels=0.0;FS=0.0;HaplotypeScore=2.7579;MLEAC=1;MLEAF=0.5;MQ=42.0;MQ0=0;MQRankSum=1.637;QD=14.86;ReadPosRankSum=1.479	GT:AD:DP:GQ:PL	0/1:63,62:126:99:1900,0,1893
chrXIII	367464	.	A	G	1891.77	PASS	AC=1;AF=0.5;AN=2;BaseQRankSum=-0.048;DP=129;Dels=0.0;FS=0.665;HaplotypeScore=4.4595;MLEAC=1;MLEAF=0.5;MQ=42.0;MQ0=0;MQRankSum=0.229;QD=14.66;ReadPosRankSum=-1.093	GT:AD:DP:GQ:PL	0/1:67,61:129:99:1920,0,2232
chrXIII	391152	.	T	C	2894.77	PASS	AC=1;AF=0.5;AN=2;BaseQRankSum=1.792;DP=121;Dels=0.0;FS=57.38;HaplotypeScore=2.7581;MLEAC=1;MLEAF=0.5;MQ=41.98;MQ0=0;MQRankSum=1.478;QD=23.92;ReadPosRankSum=1.643	GT:AD:DP:GQ:PL	0/1:35,86:121:99:2923,0,991
chrXIII	398658	.	C	T	2432.77	PASS	AC=1;AF=0.5;AN=2;BaseQRankSum=1.147;DP=126;Dels=0.0;FS=5.58;HaplotypeScore=0.0;MLEAC=1;MLEAF=0.5;MQ=42.0;MQ0=0;MQRankSum=-0.128;QD=19.31;ReadPosRankSum=0.054	GT:AD:DP:GQ:PL	0/1:53,73:126:99:2461,0,1658
chrXIII	403050	.	A	G	2030.77	PASS	AC=1;AF=0.5;AN=2;BaseQRankSum=0.493;DP=123;Dels=0.0;FS=1.434;HaplotypeScore=0.734;MLEAC=1;MLEAF=0.5;MQ=42.0;MQ0=0;MQRankSum=0.868;QD=16.51;ReadPosRankSum=0.139	GT:AD:DP:GQ:PL	0/1:61,62:123:99:2059,0,2075
chrXIII	408781	.	C	T	1848.77	PASS	AC=1;AF=0.5;AN=2;BaseQRankSum=-0.287;DP=111;Dels=0.0;FS=7.104;HaplotypeScore=2.5802;MLEAC=1;MLEAF=0.5;MQ=41.87;MQ0=0;MQRankSum=2.119;QD=16.66;ReadPosRankSum=1.037	GT:AD:DP:GQ:PL	0/1:52,59:111:99:1877,0,1589
chrXIII	412084	.	C	T	2429.77	PASS	AC=1;AF=0.5;AN=2;BaseQRankSum=-0.257;DP=142;Dels=0.0;FS=0.0;HaplotypeScore=2.3656;MLEAC=1;MLEAF=0.5;MQ=41.97;MQ0=0;MQRankSum=-0.797;QD=17.11;ReadPosRankSum=0.257	GT:AD:DP:GQ:PL	0/1:64,76:140:99:2458,0,1994
chrXIII	412366	.	C	T	2331.77	PASS	AC=1;AF=0.5;AN=2;BaseQRankSum=2.002;DP=168;Dels=0.0;FS=1.225;HaplotypeScore=1.9399;MLEAC=1;MLEAF=0.5;MQ=41.99;MQ0=0;MQRankSum=0.745;QD=13.88;ReadPosRankSum=0.912	GT:AD:DP:GQ:PL	0/1:96,72:168:99:2360,0,3298
chrXIII	419150	.	C	T	2236.77	PASS	AC=1;AF=0.5;AN=2;BaseQRankSum=0.495;DP=135;Dels=0.0;FS=0.0;HaplotypeScore=0.0;MLEAC=1;MLEAF=0.5;MQ=41.99;MQ0=0;MQRankSum=-0.971;QD=16.57;ReadPosRankSum=-1.151	GT:AD:DP:GQ:PL	0/1:69,66:135:99:2265,0,2404
chrXIII	421759	.	C	T	1950.77	PASS	AC=1;AF=0.5;AN=2;BaseQRankSum=2.705;DP=145;Dels=0.0;FS=0.0;HaplotypeScore=1.6006;MLEAC=1;MLEAF=0.5;MQ=42.0;MQ0=0;MQRankSum=0.275;QD=13.45;ReadPosRankSum=2.102	GT:AD:DP:GQ:PL	0/1:83,61:144:99:1979,0,2846
chrXIII	426281	.	C	T	2860.77	PASS	AC=1;AF=0.5;AN=2;BaseQRankSum=0.95;DP=171;Dels=0.0;FS=0.0;HaplotypeScore=8.7083;MLEAC=1;MLEAF=0.5;MQ=41.99;MQ0=0;MQRankSum=0.171;QD=16.73;ReadPosRankSum=-0.647	GT:AD:DP:GQ:PL	0/1:85,86:171:99:2889,0,2811
chrXIII	429903	.	C	T	2120.77	PASS	AC=1;AF=0.5;AN=2;BaseQRankSum=-2.474;DP=139;Dels=0.0;FS=0.0;HaplotypeScore=3.4954;MLEAC=1;MLEAF=0.5;MQ=42.0;MQ0=0;MQRankSum=0.323;QD=15.26;ReadPosRankSum=0.37	GT:AD:DP:GQ:PL	0/1:75,64:139:99:2149,0,2649
chrXIII	437698	.	G	A	2308.77	PASS	AC=1;AF=0.5;AN=2;BaseQRankSum=0.554;DP=138;Dels=0.0;FS=10.567;HaplotypeScore=0.0;MLEAC=1;MLEAF=0.5;MQ=41.78;MQ0=0;MQRankSum=-0.6;QD=16.73;ReadPosRankSum=0.264	GT:AD:DP:GQ:PL	0/1:69,69:138:99:2337,0,2269
chrXIII	448156	.	C	T	2684.77	PASS	AC=1;AF=0.5;AN=2;BaseQRankSum=-0.477;DP=166;Dels=0.0;FS=5.586;HaplotypeScore=3.5705;MLEAC=1;MLEAF=0.5;MQ=42.0;MQ0=0;MQRankSum=-0.823;QD=16.17;ReadPosRankSum=0.344	GT:AD:DP:GQ:PL	0/1:83,82:165:99:2713,0,2823
chrXIII	452290	.	G	A	2751.77	PASS	AC=1;AF=0.5;AN=2;BaseQRankSum=-0.604;DP=161;Dels=0.0;FS=13.912;HaplotypeScore=5.1432;MLEAC=1;MLEAF=0.5;MQ=41.99;MQ0=0;MQRankSum=-0.526;QD=17.09;ReadPosRankSum=0.056	GT:AD:DP:GQ:PL	0/1:79,82:161:99:2780,0,2672
chrXIII	452561	.	G	A	3382.77	PASS	AC=1;AF=0.5;AN=2;BaseQRankSum=0.848;DP=174;Dels=0.0;FS=2.705;HaplotypeScore=3.621;MLEAC=1;MLEAF=0.5;MQ=42.0;MQ0=0;MQRankSum=-0.882;QD=19.44;ReadPosRankSum=-0.07	GT:AD:DP:GQ:PL	0/1:73,98:171:99:3411,0,2379
chrXIII	453586	.	C	T	2482.77	PASS	AC=1;AF=0.5;AN=2;BaseQRankSum=-1.787;DP=145;Dels=0.0;FS=1.368;HaplotypeScore=8.1789;MLEAC=1;MLEAF=0.5;MQ=41.9;MQ0=0;MQRankSum=-1.237;QD=17.12;ReadPosRankSum=-0.992	GT:AD:DP:GQ:PL	0/1:69,76:145:99:2511,0,2330
chrXIII	453691	.	G	A	1473.77	PASS	AC=1;AF=0.5;AN=2;BaseQRankSum=-0.605;DP=114;Dels=0.0;FS=3.455;HaplotypeScore=0.0;MLEAC=1;MLEAF=0.5;MQ=42.0;MQ0=0;MQRankSum=0.554;QD=12.93;ReadPosRankSum=-0.451	GT:AD:DP:GQ:PL	0/1:66,48:114:99:1502,0,2170
chrXIII	458678	.	G	A	1847.77	PASS	AC=1;AF=0.5;AN=2;BaseQRankSum=1.323;DP=152;Dels=0.0;FS=6.102;HaplotypeScore=4.9605;MLEAC=1;MLEAF=0.5;MQ=41.99;MQ0=0;MQRankSum=0.109;QD=12.16;ReadPosRankSum=0.786	GT:AD:DP:GQ:PL	0/1:91,61:152:99:1876,0,3032
chrXIII	469062	.	C	T	2932.77	PASS	AC=1;AF=0.5;AN=2;BaseQRankSum=-1.189;DP=169;Dels=0.0;FS=5.65;HaplotypeScore=0.9734;MLEAC=1;MLEAF=0.5;MQ=42.0;MQ0=0;MQRankSum=-0.131;QD=17.35;ReadPosRankSum=-1.897	GT:AD:DP:GQ:PL	0/1:80,89:169:99:2961,0,2629
chrXIII	470957	.	C	T	2153.77	PASS	AC=1;AF=0.5;AN=2;BaseQRankSum=-0.222;DP=138;Dels=0.0;FS=0.0;HaplotypeScore=0.0;MLEAC=1;MLEAF=0.5;MQ=42.0;MQ0=0;MQRankSum=-0.034;QD=15.61;ReadPosRankSum=0.363	GT:AD:DP:GQ:PL	0/1:73,65:138:99:2182,0,2336
chrXIII	478348	.	C	T	2096.77	PASS	AC=1;AF=0.5;AN=2;BaseQRankSum=-1.765;DP=131;Dels=0.0;FS=3.185;HaplotypeScore=0.0;MLEAC=1;MLEAF=0.5;MQ=42.0;MQ0=0;MQRankSum=-0.895;QD=16.01;ReadPosRankSum=-0.407	GT:AD:DP:GQ:PL	0/1:66,65:131:99:2125,0,2135
chrXIII	483440	.	G	A	2872.77	PASS	AC=1;AF=0.5;AN=2;BaseQRankSum=0.747;DP=162;Dels=0.0;FS=0.0;HaplotypeScore=5.1559;MLEAC=1;MLEAF=0.5;MQ=41.91;MQ0=0;MQRankSum=-0.426;QD=17.73;ReadPosRankSum=-0.958	GT:AD:DP:GQ:PL	0/1:79,83:162:99:2901,0,2658
chrXIII	485256	.	G	A	2242.77	PASS	AC=1;AF=0.5;AN=2;BaseQRankSum=-1.957;DP=124;Dels=0.0;FS=0.678;HaplotypeScore=2.5114;MLEAC=1;MLEAF=0.5;MQ=42.0;MQ0=0;MQRankSum=0.877;QD=18.09;ReadPosRankSum=0.649	GT:AD:DP:GQ:PL	0/1:51,71:122:99:2271,0,1655
chrXIII	491230	.	T	C	2316.77	PASS	AC=1;AF=0.5;AN=2;BaseQRankSum=-0.565;DP=133;Dels=0.0;FS=2.209;HaplotypeScore=2.4095;MLEAC=1;MLEAF=0.5;MQ=41.89;MQ0=0;MQRankSum=0.088;QD=17.42;ReadPosRankSum=0.525	GT:AD:DP:GQ:PL	0/1:64,69:133:99:2345,0,2184
chrXIII	500548	.	C	T	2349.77	PASS	AC=1;AF=0.5;AN=2;BaseQRankSum=-0.653;DP=122;Dels=0.0;FS=4.403;HaplotypeScore=0.0;MLEAC=1;MLEAF=0.5;MQ=42.0;MQ0=0;MQRankSum=0.242;QD=19.26;ReadPosRankSum=0.377	GT:AD:DP:GQ:PL	0/1:50,72:122:99:2378,0,1563
chrXIII	516423	.	C	T	2019.77	PASS	AC=1;AF=0.5;AN=2;BaseQRankSum=0.592;DP=118;Dels=0.0;FS=13.961;HaplotypeScore=0.0;MLEAC=1;MLEAF=0.5;MQ=42.0;MQ0=0;MQRankSum=0.281;QD=17.12;ReadPosRankSum=0.488	GT:AD:DP:GQ:PL	0/1:56,61:117:99:2048,0,1823
chrXIII	528919	.	A	G	2757.77	PASS	AC=1;AF=0.5;AN=2;BaseQRankSum=0.281;DP=177;Dels=0.0;FS=6.377;HaplotypeScore=3.5098;MLEAC=1;MLEAF=0.5;MQ=41.98;MQ0=0;MQRankSum=0.41;QD=15.58;ReadPosRankSum=-0.254	GT:AD:DP:GQ:PL	0/1:93,84:177:99:2786,0,3038
chrXIII	531322	.	C	T	2313.77	PASS	AC=1;AF=0.5;AN=2;BaseQRankSum=1.069;DP=149;Dels=0.0;FS=2.946;HaplotypeScore=1.7987;MLEAC=1;MLEAF=0.5;MQ=42.0;MQ0=0;MQRankSum=-1.16;QD=15.53;ReadPosRankSum=-0.101	GT:AD:DP:GQ:PL	0/1:76,73:149:99:2342,0,2500
chrXIII	543817	.	C	T	1936.77	PASS	AC=1;AF=0.5;AN=2;BaseQRankSum=2.708;DP=113;Dels=0.0;FS=0.708;HaplotypeScore=0.0;MLEAC=1;MLEAF=0.5;MQ=42.0;MQ0=0;MQRankSum=-0.474;QD=17.14;ReadPosRankSum=0.537	GT:AD:DP:GQ:PL	0/1:56,57:113:99:1965,0,1835
chrXIII	552153	.	C	T	2048.77	PASS	AC=1;AF=0.5;AN=2;BaseQRankSum=-1.3;DP=146;Dels=0.0;FS=2.117;HaplotypeScore=0.9665;MLEAC=1;MLEAF=0.5;MQ=41.99;MQ0=0;MQRankSum=0.34;QD=14.03;ReadPosRankSum=-0.891	GT:AD:DP:GQ:PL	0/1:80,66:146:99:2077,0,2690
chrXIII	560092	.	G	A	2348.77	PASS	AC=1;AF=0.5;AN=2;BaseQRankSum=1.534;DP=147;Dels=0.0;FS=10.008;HaplotypeScore=1.933;MLEAC=1;MLEAF=0.5;MQ=41.99;MQ0=0;MQRankSum=2.31;QD=15.98;ReadPosRankSum=-0.797	GT:AD:DP:GQ:PL	0/1:77,70:147:99:2377,0,2544
chrXIII	573203	.	G	C	393.77	PASS	AC=1;AF=0.5;AN=2;BaseQRankSum=1.243;DP=168;Dels=0.0;FS=9.975;HaplotypeScore=11.5219;MLEAC=1;MLEAF=0.5;MQ=41.79;MQ0=0;MQRankSum=-1.029;QD=2.34;ReadPosRankSum=-4.84	GT:AD:DP:GQ:PL	0/1:143,25:168:99:422,0,5109
chrXIII	574904	.	C	T	2410.77	PASS	AC=1;AF=0.5;AN=2;BaseQRankSum=-0.347;DP=148;Dels=0.0;FS=1.297;HaplotypeScore=0.8321;MLEAC=1;MLEAF=0.5;MQ=41.97;MQ0=0;MQRankSum=0.109;QD=16.29;ReadPosRankSum=-0.044	GT:AD:DP:GQ:PL	0/1:74,74:148:99:2439,0,2482
chrXIII	576183	.	G	A	2411.77	PASS	AC=1;AF=0.5;AN=2;BaseQRankSum=-0.942;DP=168;Dels=0.0;FS=1.222;HaplotypeScore=0.8667;MLEAC=1;MLEAF=0.5;MQ=42.0;MQ0=0;MQRankSum=0.553;QD=14.36;ReadPosRankSum=0.668	GT:AD:DP:GQ:PL	0/1:92,76:168:99:2440,0,3201
chrXIII	580983	.	G	A	2432.77	PASS	AC=1;AF=0.5;AN=2;BaseQRankSum=0.306;DP=130;Dels=0.0;FS=1.403;HaplotypeScore=0.8321;MLEAC=1;MLEAF=0.5;MQ=42.0;MQ0=0;MQRankSum=0.766;QD=18.71;ReadPosRankSum=0.273	GT:AD:DP:GQ:PL	0/1:57,72:129:99:2461,0,1879
chrXIII	583280	.	C	T	2415.77	PASS	AC=1;AF=0.5;AN=2;BaseQRankSum=-1.793;DP=168;Dels=0.0;FS=2.713;HaplotypeScore=0.9992;MLEAC=1;MLEAF=0.5;MQ=42.0;MQ0=0;MQRankSum=-0.857;QD=14.38;ReadPosRankSum=-0.697	GT:AD:DP:GQ:PL	0/1:88,79:167:99:2444,0,2857
chrXIII	586531	.	G	A	1747.77	PASS	AC=1;AF=0.5;AN=2;BaseQRankSum=-2.263;DP=111;Dels=0.0;FS=5.991;HaplotypeScore=3.3107;MLEAC=1;MLEAF=0.5;MQ=42.0;MQ0=0;MQRankSum=-0.972;QD=15.75;ReadPosRankSum=-0.96	GT:AD:DP:GQ:PL	0/1:56,54:111:99:1776,0,1868
chrXIII	589320	.	G	A	1942.77	PASS	AC=1;AF=0.5;AN=2;BaseQRankSum=-0.77;DP=118;Dels=0.0;FS=0.0;HaplotypeScore=0.0;MLEAC=1;MLEAF=0.5;MQ=42.0;MQ0=0;MQRankSum=-0.269;QD=16.46;ReadPosRankSum=-0.42	GT:AD:DP:GQ:PL	0/1:59,59:118:99:1971,0,1995
chrXIII	589324	.	C	T	1991.77	PASS	AC=1;AF=0.5;AN=2;BaseQRankSum=1.245;DP=122;Dels=0.0;FS=0.0;HaplotypeScore=0.0;MLEAC=1;MLEAF=0.5;MQ=42.0;MQ0=0;MQRankSum=-0.594;QD=16.33;ReadPosRankSum=-0.133	GT:AD:DP:GQ:PL	0/1:63,59:122:99:2020,0,2164
chrXIII	591685	.	G	A	2246.77	PASS	AC=1;AF=0.5;AN=2;BaseQRankSum=1.031;DP=139;Dels=0.0;FS=11.192;HaplotypeScore=1.7803;MLEAC=1;MLEAF=0.5;MQ=42.0;MQ0=0;MQRankSum=1.027;QD=16.16;ReadPosRankSum=1.052	GT:AD:DP:GQ:PL	0/1:71,67:138:99:2275,0,2286
chrXIII	592526	.	C	T	2258.77	PASS	AC=1;AF=0.5;AN=2;BaseQRankSum=-0.453;DP=141;Dels=0.0;FS=2.14;HaplotypeScore=1.7825;MLEAC=1;MLEAF=0.5;MQ=42.0;MQ0=0;MQRankSum=0.326;QD=16.02;ReadPosRankSum=0.23	GT:AD:DP:GQ:PL	0/1:70,69:139:99:2287,0,2346
chrXIII	604365	.	C	T	2370.77	PASS	AC=1;AF=0.5;AN=2;BaseQRankSum=1.143;DP=131;Dels=0.0;FS=2.233;HaplotypeScore=0.8667;MLEAC=1;MLEAF=0.5;MQ=41.97;MQ0=0;MQRankSum=-2.289;QD=18.1;ReadPosRankSum=0.506	GT:AD:DP:GQ:PL	0/1:60,71:131:99:2399,0,1882
chrXIII	612569	.	C	T	2476.77	PASS	AC=1;AF=0.5;AN=2;BaseQRankSum=-2.019;DP=147;Dels=0.0;FS=4.87;HaplotypeScore=1.5774;MLEAC=1;MLEAF=0.5;MQ=42.0;MQ0=0;MQRankSum=0.067;QD=16.85;ReadPosRankSum=-0.913	GT:AD:DP:GQ:PL	0/1:69,77:146:99:2505,0,2270
chrXIII	617276	.	T	C	1797.77	PASS	AC=1;AF=0.5;AN=2;BaseQRankSum=-1.86;DP=108;Dels=0.0;FS=21.719;HaplotypeScore=0.0;MLEAC=1;MLEAF=0.5;MQ=41.86;MQ0=0;MQRankSum=0.839;QD=16.65;ReadPosRankSum=1.251	GT:AD:DP:GQ:PL	0/1:52,56:108:99:1826,0,1613
chrXIII	618029	.	C	T	2370.77	PASS	AC=1;AF=0.5;AN=2;BaseQRankSum=-1.478;DP=151;Dels=0.0;FS=0.0;HaplotypeScore=1.5226;MLEAC=1;MLEAF=0.5;MQ=42.0;MQ0=0;MQRankSum=-0.523;QD=15.7;ReadPosRankSum=0.744	GT:AD:DP:GQ:PL	0/1:77,73:150:99:2399,0,2652
chrXIII	631972	.	T	C	2373.77	PASS	AC=1;AF=0.5;AN=2;BaseQRankSum=0.088;DP=151;Dels=0.0;FS=9.968;HaplotypeScore=0.8321;MLEAC=1;MLEAF=0.5;MQ=42.0;MQ0=0;MQRankSum=0.505;QD=15.72;ReadPosRankSum=0.758	GT:AD:DP:GQ:PL	0/1:79,72:151:99:2402,0,2710
chrXIII	641218	.	C	T	2119.77	PASS	AC=1;AF=0.5;AN=2;BaseQRankSum=1.712;DP=134;Dels=0.0;FS=1.367;HaplotypeScore=6.9848;MLEAC=1;MLEAF=0.5;MQ=41.99;MQ0=0;MQRankSum=-0.018;QD=15.82;ReadPosRankSum=1.266	GT:AD:DP:GQ:PL	0/1:71,63:134:99:2148,0,2378
chrXIII	653493	.	C	T	1840.77	PASS	AC=1;AF=0.5;AN=2;BaseQRankSum=1.094;DP=115;Dels=0.0;FS=1.47;HaplotypeScore=0.734;MLEAC=1;MLEAF=0.5;MQ=41.97;MQ0=0;MQRankSum=-0.724;QD=16.01;ReadPosRankSum=-1.049	GT:AD:DP:GQ:PL	0/1:57,58:115:99:1869,0,1828
chrXIII	658727	.	T	C	1889.77	PASS	AC=1;AF=0.5;AN=2;BaseQRankSum=0.215;DP=143;Dels=0.0;FS=3.046;HaplotypeScore=6.8105;MLEAC=1;MLEAF=0.5;MQ=41.99;MQ0=0;MQRankSum=-0.97;QD=13.22;ReadPosRankSum=0.33	GT:AD:DP:GQ:PL	0/1:84,59:143:99:1918,0,2897
chrXIII	670245	.	A	G	1789.77	PASS	AC=1;AF=0.5;AN=2;BaseQRankSum=0.722;DP=131;Dels=0.0;FS=0.65;HaplotypeScore=1.6918;MLEAC=1;MLEAF=0.5;MQ=42.0;MQ0=0;MQRankSum=-0.681;QD=13.66;ReadPosRankSum=-0.201	GT:AD:DP:GQ:PL	0/1:70,61:131:99:1818,0,2217
chrXIII	687497	.	G	A	2457.77	PASS	AC=1;AF=0.5;AN=2;BaseQRankSum=0.053;DP=146;Dels=0.0;FS=0.0;HaplotypeScore=1.4679;MLEAC=1;MLEAF=0.5;MQ=41.99;MQ0=0;MQRankSum=0.351;QD=16.83;ReadPosRankSum=0.966	GT:AD:DP:GQ:PL	0/1:70,76:146:99:2486,0,2356
chrXIII	689237	.	G	A	2310.77	PASS	AC=1;AF=0.5;AN=2;BaseQRankSum=-0.944;DP=149;Dels=0.0;FS=2.966;HaplotypeScore=1.6828;MLEAC=1;MLEAF=0.5;MQ=42.0;MQ0=0;MQRankSum=0.951;QD=15.51;ReadPosRankSum=-0.845	GT:AD:DP:GQ:PL	0/1:76,73:149:99:2339,0,2370
chrXIII	693856	.	G	A	2592.77	PASS	AC=1;AF=0.5;AN=2;BaseQRankSum=-0.523;DP=164;Dels=0.0;FS=6.835;HaplotypeScore=2.6219;MLEAC=1;MLEAF=0.5;MQ=42.0;MQ0=0;MQRankSum=-0.38;QD=15.81;ReadPosRankSum=-0.463	GT:AD:DP:GQ:PL	0/1:84,79:163:99:2621,0,2810
chrXIII	700561	.	G	A	1902.77	PASS	AC=1;AF=0.5;AN=2;BaseQRankSum=1.676;DP=113;Dels=0.0;FS=0.0;HaplotypeScore=0.9665;MLEAC=1;MLEAF=0.5;MQ=42.0;MQ0=0;MQRankSum=-0.009;QD=16.84;ReadPosRankSum=-1.233	GT:AD:DP:GQ:PL	0/1:54,59:113:99:1931,0,1707
chrXIII	705812	.	G	A	3131.77	PASS	AC=1;AF=0.5;AN=2;BaseQRankSum=-1.907;DP=162;Dels=0.0;FS=4.748;HaplotypeScore=3.7007;MLEAC=1;MLEAF=0.5;MQ=42.0;MQ0=0;MQRankSum=0.492;QD=19.33;ReadPosRankSum=-0.423	GT:AD:DP:GQ:PL	0/1:68,92:160:99:3160,0,2225
chrXIII	713594	.	T	C	3102.77	PASS	AC=1;AF=0.5;AN=2;BaseQRankSum=0.882;DP=172;Dels=0.0;FS=0.568;HaplotypeScore=3.3868;MLEAC=1;MLEAF=0.5;MQ=41.87;MQ0=1;MQRankSum=0.462;QD=18.04;ReadPosRankSum=-0.644	GT:AD:DP:GQ:PL	0/1:76,95:171:99:3131,0,2232
chrXIII	739524	.	T	C	2179.77	PASS	AC=1;AF=0.5;AN=2;BaseQRankSum=0.794;DP=119;Dels=0.0;FS=8.408;HaplotypeScore=0.8321;MLEAC=1;MLEAF=0.5;MQ=41.97;MQ0=0;MQRankSum=0.302;QD=18.32;ReadPosRankSum=-0.013	GT:AD:DP:GQ:PL	0/1:53,66:119:99:2208,0,1763
chrXIII	742420	.	C	T	2277.77	PASS	AC=1;AF=0.5;AN=2;BaseQRankSum=0.602;DP=134;Dels=0.0;FS=4.111;HaplotypeScore=5.6629;MLEAC=1;MLEAF=0.5;MQ=42.0;MQ0=0;MQRankSum=-0.651;QD=17.0;ReadPosRankSum=0.128	GT:AD:DP:GQ:PL	0/1:63,70:134:99:2306,0,2077
chrXIII	757038	.	C	T	1790.77	PASS	AC=1;AF=0.5;AN=2;BaseQRankSum=0.807;DP=113;Dels=0.0;FS=2.387;HaplotypeScore=1.7319;MLEAC=1;MLEAF=0.5;MQ=41.97;MQ0=0;MQRankSum=-0.548;QD=15.85;ReadPosRankSum=0.635	GT:AD:DP:GQ:PL	0/1:57,56:113:99:1819,0,1855
chrXIII	758042	.	C	T	1798.77	PASS	AC=1;AF=0.5;AN=2;BaseQRankSum=0.21;DP=116;Dels=0.0;FS=1.566;HaplotypeScore=0.7887;MLEAC=1;MLEAF=0.5;MQ=42.0;MQ0=0;MQRankSum=-1.705;QD=15.51;ReadPosRankSum=0.938	GT:AD:DP:GQ:PL	0/1:60,55:115:99:1827,0,2008
chrXIII	759229	.	G	A	1935.77	PASS	AC=1;AF=0.5;AN=2;BaseQRankSum=0.026;DP=113;Dels=0.0;FS=0.0;HaplotypeScore=0.7887;MLEAC=1;MLEAF=0.5;MQ=42.0;MQ0=0;MQRankSum=0.903;QD=17.13;ReadPosRankSum=-0.718	GT:AD:DP:GQ:PL	0/1:51,62:113:99:1964,0,1582
chrXIII	759842	.	G	A	2022.77	PASS	AC=1;AF=0.5;AN=2;BaseQRankSum=-0.172;DP=129;Dels=0.0;FS=4.26;HaplotypeScore=0.0;MLEAC=1;MLEAF=0.5;MQ=42.0;MQ0=0;MQRankSum=0.662;QD=15.68;ReadPosRankSum=0.294	GT:AD:DP:GQ:PL	0/1:66,63:129:99:2051,0,2172
chrXIII	763190	.	G	A	1993.77	PASS	AC=1;AF=0.5;AN=2;BaseQRankSum=0.306;DP=142;Dels=0.0;FS=0.627;HaplotypeScore=3.3213;MLEAC=1;MLEAF=0.5;MQ=42.0;MQ0=0;MQRankSum=-0.788;QD=14.04;ReadPosRankSum=0.594	GT:AD:DP:GQ:PL	0/1:80,62:142:99:2022,0,2768
chrXIII	764905	.	T	C	2339.77	PASS	AC=1;AF=0.5;AN=2;BaseQRankSum=0.831;DP=161;Dels=0.0;FS=5.668;HaplotypeScore=3.6856;MLEAC=1;MLEAF=0.5;MQ=42.0;MQ0=0;MQRankSum=-0.78;QD=14.53;ReadPosRankSum=1.844	GT:AD:DP:GQ:PL	0/1:89,72:161:99:2368,0,3039
chrXIII	770651	.	G	A	2048.77	PASS	AC=1;AF=0.5;AN=2;BaseQRankSum=3.02;DP=127;Dels=0.0;FS=1.417;HaplotypeScore=2.6005;MLEAC=1;MLEAF=0.5;MQ=41.87;MQ0=0;MQRankSum=0.888;QD=16.13;ReadPosRankSum=0.2	GT:AD:DP:GQ:PL	0/1:63,63:126:99:2077,0,1995
chrXIII	772693	.	G	A	2110.77	PASS	AC=1;AF=0.5;AN=2;BaseQRankSum=0.58;DP=137;Dels=0.0;FS=0.0;HaplotypeScore=1.7552;MLEAC=1;MLEAF=0.5;MQ=41.9;MQ0=0;MQRankSum=-0.455;QD=15.41;ReadPosRankSum=-0.325	GT:AD:DP:GQ:PL	0/1:72,65:137:99:2139,0,2396
chrXIII	774283	.	T	C	2361.77	PASS	AC=1;AF=0.5;AN=2;BaseQRankSum=-0.552;DP=140;Dels=0.0;FS=7.585;HaplotypeScore=2.3893;MLEAC=1;MLEAF=0.5;MQ=42.0;MQ0=0;MQRankSum=2.274;QD=16.87;ReadPosRankSum=-2.533	GT:AD:DP:GQ:PL	0/1:68,72:140:99:2390,0,2081
chrXIII	774915	.	A	G	1823.77	PASS	AC=1;AF=0.5;AN=2;BaseQRankSum=0.487;DP=111;Dels=0.0;FS=10.57;HaplotypeScore=0.7887;MLEAC=1;MLEAF=0.5;MQ=41.87;MQ0=0;MQRankSum=0.846;QD=16.43;ReadPosRankSum=-0.628	GT:AD:DP:GQ:PL	0/1:55,56:111:99:1852,0,1854
chrXIII	775226	.	G	A	1478.77	PASS	AC=1;AF=0.5;AN=2;BaseQRankSum=1.438;DP=107;Dels=0.0;FS=0.739;HaplotypeScore=0.7887;MLEAC=1;MLEAF=0.5;MQ=42.0;MQ0=0;MQRankSum=-0.83;QD=13.82;ReadPosRankSum=0.442	GT:AD:DP:GQ:PL	0/1:59,48:107:99:1507,0,1913
chrXIII	780251	.	C	T	2377.77	PASS	AC=1;AF=0.5;AN=2;BaseQRankSum=-0.096;DP=148;Dels=0.0;FS=2.875;HaplotypeScore=0.7887;MLEAC=1;MLEAF=0.5;MQ=42.0;MQ0=0;MQRankSum=-1.032;QD=16.07;ReadPosRankSum=-1.044	GT:AD:DP:GQ:PL	0/1:77,71:148:99:2406,0,2653
chrXIII	783074	.	G	A	1633.77	PASS	AC=1;AF=0.5;AN=2;BaseQRankSum=-0.659;DP=120;Dels=0.0;FS=6.932;HaplotypeScore=0.0;MLEAC=1;MLEAF=0.5;MQ=42.0;MQ0=0;MQRankSum=-0.326;QD=13.61;ReadPosRankSum=-1.787	GT:AD:DP:GQ:PL	0/1:68,52:120:99:1662,0,2203
chrXIII	783159	.	C	T	2532.77	PASS	AC=1;AF=0.5;AN=2;BaseQRankSum=0.287;DP=152;Dels=0.0;FS=7.139;HaplotypeScore=0.9993;MLEAC=1;MLEAF=0.5;MQ=41.9;MQ0=0;MQRankSum=0.73;QD=16.66;ReadPosRankSum=0.685	GT:AD:DP:GQ:PL	0/1:75,77:152:99:2561,0,2441
chrXIII	786953	.	C	T	1537.77	PASS	AC=1;AF=0.5;AN=2;BaseQRankSum=1.249;DP=126;Dels=0.0;FS=0.0;HaplotypeScore=1.7987;MLEAC=1;MLEAF=0.5;MQ=42.0;MQ0=0;MQRankSum=0.74;QD=12.2;ReadPosRankSum=1.334	GT:AD:DP:GQ:PL	0/1:76,50:126:99:1566,0,2566
chrXIII	790730	.	C	T	2566.77	PASS	AC=1;AF=0.5;AN=2;BaseQRankSum=0.043;DP=167;Dels=0.0;FS=0.0;HaplotypeScore=0.7887;MLEAC=1;MLEAF=0.5;MQ=42.0;MQ0=0;MQRankSum=0.713;QD=15.37;ReadPosRankSum=-0.357	GT:AD:DP:GQ:PL	0/1:87,80:167:99:2595,0,2825
chrXIII	801325	.	T	C	1547.77	PASS	AC=1;AF=0.5;AN=2;BaseQRankSum=1.82;DP=131;Dels=0.0;FS=1.445;HaplotypeScore=0.0;MLEAC=1;MLEAF=0.5;MQ=42.0;MQ0=0;MQRankSum=-0.692;QD=11.82;ReadPosRankSum=-0.607	GT:AD:DP:GQ:PL	0/1:80,51:131:99:1576,0,2626
chrXIII	819158	.	G	A	1562.77	PASS	AC=1;AF=0.5;AN=2;BaseQRankSum=-0.193;DP=94;Dels=0.0;FS=4.016;HaplotypeScore=0.0;MLEAC=1;MLEAF=0.5;MQ=42.0;MQ0=0;MQRankSum=1.736;QD=16.63;ReadPosRankSum=-0.737	GT:AD:DP:GQ:PL	0/1:46,48:94:99:1591,0,1514
chrXIII	832407	.	C	T	2374.77	PASS	AC=1;AF=0.5;AN=2;BaseQRankSum=-0.106;DP=129;Dels=0.0;FS=2.28;HaplotypeScore=0.0;MLEAC=1;MLEAF=0.5;MQ=41.89;MQ0=0;MQRankSum=-1.548;QD=18.41;ReadPosRankSum=-1.099	GT:AD:DP:GQ:PL	0/1:59,70:129:99:2403,0,1954
chrXIII	848105	.	G	A	2616.77	PASS	AC=1;AF=0.5;AN=2;BaseQRankSum=0.241;DP=169;Dels=0.0;FS=1.214;HaplotypeScore=1.5774;MLEAC=1;MLEAF=0.5;MQ=41.81;MQ0=0;MQRankSum=0.92;QD=15.48;ReadPosRankSum=-2.17	GT:AD:DP:GQ:PL	0/1:85,83:168:99:2645,0,2795
chrXIII	868337	.	C	T	2333.77	PASS	AC=1;AF=0.5;AN=2;BaseQRankSum=0.624;DP=143;Dels=0.0;FS=12.103;HaplotypeScore=1.5983;MLEAC=1;MLEAF=0.5;MQ=41.97;MQ0=0;MQRankSum=2.049;QD=16.32;ReadPosRankSum=-0.196	GT:AD:DP:GQ:PL	0/1:71,72:143:99:2362,0,2298
chrXIII	880005	.	G	A	1831.77	PASS	AC=1;AF=0.5;AN=2;BaseQRankSum=-0.558;DP=141;Dels=0.0;FS=0.639;HaplotypeScore=0.0;MLEAC=1;MLEAF=0.5;MQ=42.0;MQ0=0;MQRankSum=0.244;QD=12.99;ReadPosRankSum=-3.362	GT:AD:DP:GQ:PL	0/1:82,59:141:99:1860,0,2682
chrXIII	880901	.	C	T	2177.77	PASS	AC=1;AF=0.5;AN=2;BaseQRankSum=-0.174;DP=126;Dels=0.0;FS=0.684;HaplotypeScore=3.8882;MLEAC=1;MLEAF=0.5;MQ=41.74;MQ0=0;MQRankSum=-1.211;QD=17.28;ReadPosRankSum=-0.634	GT:AD:DP:GQ:PL	0/1:58,68:126:99:2206,0,1838
chrXIII	911555	.	C	T	1845.77	PASS	AC=1;AF=0.5;AN=2;BaseQRankSum=-0.326;DP=130;Dels=0.0;FS=6.623;HaplotypeScore=9.0894;MLEAC=1;MLEAF=0.5;MQ=41.97;MQ0=0;MQRankSum=0.855;QD=14.2;ReadPosRankSum=1.323	GT:AD:DP:GQ:PL	0/1:72,58:130:99:1874,0,2361
chrXIV	26180	.	C	T	2801.77	PASS	AC=1;AF=0.5;AN=2;BaseQRankSum=0.63;DP=159;Dels=0.0;FS=3.708;HaplotypeScore=0.7887;MLEAC=1;MLEAF=0.5;MQ=41.99;MQ0=0;MQRankSum=0.738;QD=17.62;ReadPosRankSum=0.919	GT:AD:DP:GQ:PL	0/1:75,83:158:99:2830,0,2487
chrXIV	32318	.	A	G	1885.77	PASS	AC=1;AF=0.5;AN=2;BaseQRankSum=1.194;DP=129;Dels=0.0;FS=8.11;HaplotypeScore=0.9665;MLEAC=1;MLEAF=0.5;MQ=42.0;MQ0=0;MQRankSum=-0.949;QD=14.62;ReadPosRankSum=-1.045	GT:AD:DP:GQ:PL	0/1:71,57:128:99:1914,0,2434
chrXIV	36632	.	G	A	2365.77	PASS	AC=1;AF=0.5;AN=2;BaseQRankSum=1.31;DP=117;Dels=0.0;FS=0.0;HaplotypeScore=0.0;MLEAC=1;MLEAF=0.5;MQ=42.0;MQ0=0;MQRankSum=-1.417;QD=20.22;ReadPosRankSum=-0.523	GT:AD:DP:GQ:PL	0/1:47,69:116:99:2394,0,1405
chrXIV	38217	.	C	T	1977.77	PASS	AC=1;AF=0.5;AN=2;BaseQRankSum=1.528;DP=121;Dels=0.0;FS=5.652;HaplotypeScore=4.7863;MLEAC=1;MLEAF=0.5;MQ=41.88;MQ0=0;MQRankSum=0.724;QD=16.35;ReadPosRankSum=-0.283	GT:AD:DP:GQ:PL	0/1:61,59:120:99:2006,0,1957
chrXIV	38312	.	T	C	2419.77	PASS	AC=1;AF=0.5;AN=2;BaseQRankSum=1.731;DP=130;Dels=0.0;FS=4.3;HaplotypeScore=1.4538;MLEAC=1;MLEAF=0.5;MQ=42.0;MQ0=0;MQRankSum=-0.131;QD=18.61;ReadPosRankSum=0.028	GT:AD:DP:GQ:PL	0/1:57,73:130:99:2448,0,1705
chrXIV	40359	.	C	T	1967.77	PASS	AC=1;AF=0.5;AN=2;BaseQRankSum=0.304;DP=119;Dels=0.0;FS=3.363;HaplotypeScore=0.9832;MLEAC=1;MLEAF=0.5;MQ=41.98;MQ0=0;MQRankSum=-0.121;QD=16.54;ReadPosRankSum=0.449	GT:AD:DP:GQ:PL	0/1:60,58:118:99:1996,0,2063
chrXIV	42174	.	G	A	1837.77	PASS	AC=1;AF=0.5;AN=2;BaseQRankSum=-0.062;DP=132;Dels=0.0;FS=6.514;HaplotypeScore=0.9789;MLEAC=1;MLEAF=0.5;MQ=42.0;MQ0=0;MQRankSum=-0.988;QD=13.92;ReadPosRankSum=0.846	GT:AD:DP:GQ:PL	0/1:74,58:132:99:1866,0,2428
chrXIV	48187	.	C	T	2507.77	PASS	AC=1;AF=0.5;AN=2;BaseQRankSum=0.944;DP=150;Dels=0.0;FS=8.621;HaplotypeScore=3.8603;MLEAC=1;MLEAF=0.5;MQ=42.0;MQ0=0;MQRankSum=0.139;QD=16.72;ReadPosRankSum=-1.023	GT:AD:DP:GQ:PL	0/1:73,77:150:99:2536,0,2404
chrXIV	50241	.	C	T	1918.77	PASS	AC=1;AF=0.5;AN=2;BaseQRankSum=0.848;DP=122;Dels=0.0;FS=3.302;HaplotypeScore=6.5081;MLEAC=1;MLEAF=0.5;MQ=41.85;MQ0=0;MQRankSum=-0.356;QD=15.73;ReadPosRankSum=0.315	GT:AD:DP:GQ:PL	0/1:62,60:122:99:1947,0,2039
chrXIV	57652	.	C	T	1523.77	PASS	AC=1;AF=0.5;AN=2;BaseQRankSum=0.744;DP=111;Dels=0.0;FS=2.43;HaplotypeScore=2.1877;MLEAC=1;MLEAF=0.5;MQ=42.0;MQ0=0;MQRankSum=-1.799;QD=13.73;ReadPosRankSum=-0.365	GT:AD:DP:GQ:PL	0/1:61,50:111:99:1552,0,1978
chrXIV	63685	.	C	A	3593.77	PASS	AC=1;AF=0.5;AN=2;BaseQRankSum=1.006;DP=250;Dels=0.0;FS=1.54;HaplotypeScore=3.4661;MLEAC=1;MLEAF=0.5;MQ=40.34;MQ0=0;MQRankSum=-5.558;QD=14.38;ReadPosRankSum=0.563	GT:AD:DP:GQ:PL	0/1:129,118:248:99:3622,0,4291
chrXIV	64811	.	G	A	1928.77	PASS	AC=1;AF=0.5;AN=2;BaseQRankSum=-2.399;DP=133;Dels=0.0;FS=2.304;HaplotypeScore=0.0;MLEAC=1;MLEAF=0.5;MQ=42.0;MQ0=0;MQRankSum=0.436;QD=14.5;ReadPosRankSum=-1.689	GT:AD:DP:GQ:PL	0/1:73,60:133:99:1957,0,2533
chrXIV	70840	.	T	C	2658.77	PASS	AC=1;AF=0.5;AN=2;BaseQRankSum=0.412;DP=150;Dels=0.0;FS=2.913;HaplotypeScore=5.5102;MLEAC=1;MLEAF=0.5;MQ=41.89;MQ0=0;MQRankSum=0.707;QD=17.73;ReadPosRankSum=-0.272	GT:AD:DP:GQ:PL	0/1:67,83:150:99:2687,0,2113
chrXIV	73414	.	G	A	2805.77	PASS	AC=1;AF=0.5;AN=2;BaseQRankSum=0.196;DP=171;Dels=0.0;FS=5.608;HaplotypeScore=0.7887;MLEAC=1;MLEAF=0.5;MQ=42.0;MQ0=0;MQRankSum=-0.959;QD=16.41;ReadPosRankSum=1.398	GT:AD:DP:GQ:PL	0/1:85,86:171:99:2834,0,2725
chrXIV	85310	.	C	T	2051.77	PASS	AC=1;AF=0.5;AN=2;BaseQRankSum=0.099;DP=135;Dels=0.0;FS=1.358;HaplotypeScore=5.3111;MLEAC=1;MLEAF=0.5;MQ=41.99;MQ0=0;MQRankSum=1.212;QD=15.2;ReadPosRankSum=-1.38	GT:AD:DP:GQ:PL	0/1:68,67:135:99:2080,0,2214
chrXIV	88884	.	A	G	2644.77	PASS	AC=1;AF=0.5;AN=2;BaseQRankSum=0.773;DP=161;Dels=0.0;FS=0.0;HaplotypeScore=3.7786;MLEAC=1;MLEAF=0.5;MQ=42.0;MQ0=0;MQRankSum=0.746;QD=16.43;ReadPosRankSum=-1.195	GT:AD:DP:GQ:PL	0/1:81,80:161:99:2673,0,2691
chrXIV	117477	.	C	T	1819.77	PASS	AC=1;AF=0.5;AN=2;BaseQRankSum=-0.378;DP=132;Dels=0.0;FS=10.123;HaplotypeScore=0.0;MLEAC=1;MLEAF=0.5;MQ=41.69;MQ0=0;MQRankSum=0.09;QD=13.79;ReadPosRankSum=-0.392	GT:AD:DP:GQ:PL	0/1:73,58:131:99:1848,0,2348
chrXIV	136026	.	G	A	2308.77	PASS	AC=1;AF=0.5;AN=2;BaseQRankSum=0.626;DP=129;Dels=0.0;FS=3.187;HaplotypeScore=0.0;MLEAC=1;MLEAF=0.5;MQ=42.0;MQ0=0;MQRankSum=1.981;QD=17.9;ReadPosRankSum=0.8	GT:AD:DP:GQ:PL	0/1:60,69:129:99:2337,0,1931
chrXIV	136822	.	G	A	2006.77	PASS	AC=1;AF=0.5;AN=2;BaseQRankSum=0.531;DP=119;Dels=0.0;FS=0.0;HaplotypeScore=3.8303;MLEAC=1;MLEAF=0.5;MQ=41.84;MQ0=0;MQRankSum=0.256;QD=16.86;ReadPosRankSum=-0.784	GT:AD:DP:GQ:PL	0/1:56,62:119:99:2035,0,1811
chrXIV	143864	.	T	C	2540.77	PASS	AC=1;AF=0.5;AN=2;BaseQRankSum=0.82;DP=157;Dels=0.0;FS=1.259;HaplotypeScore=2.6967;MLEAC=1;MLEAF=0.5;MQ=41.99;MQ0=0;MQRankSum=0.862;QD=16.18;ReadPosRankSum=0.497	GT:AD:DP:GQ:PL	0/1:80,77:157:99:2569,0,2632
chrXIV	149332	.	A	G	2374.77	PASS	AC=1;AF=0.5;AN=2;BaseQRankSum=-0.761;DP=134;Dels=0.0;FS=0.643;HaplotypeScore=2.9427;MLEAC=1;MLEAF=0.5;MQ=41.99;MQ0=0;MQRankSum=-0.408;QD=17.72;ReadPosRankSum=-1.689	GT:AD:DP:GQ:PL	0/1:62,72:134:99:2403,0,2087
chrXIV	177493	.	G	A	1966.77	PASS	AC=1;AF=0.5;AN=2;BaseQRankSum=1.233;DP=143;Dels=0.0;FS=0.633;HaplotypeScore=0.9832;MLEAC=1;MLEAF=0.5;MQ=41.84;MQ0=0;MQRankSum=0.725;QD=13.75;ReadPosRankSum=-1.443	GT:AD:DP:GQ:PL	0/1:82,60:142:99:1995,0,2699
chrXIV	178054	.	G	A	2622.77	PASS	AC=1;AF=0.5;AN=2;BaseQRankSum=-1.26;DP=165;Dels=0.0;FS=3.613;HaplotypeScore=3.256;MLEAC=1;MLEAF=0.5;MQ=42.0;MQ0=0;MQRankSum=0.53;QD=15.9;ReadPosRankSum=-0.673	GT:AD:DP:GQ:PL	0/1:85,80:165:99:2651,0,2899
chrXIV	193739	.	T	C	1748.77	PASS	AC=1;AF=0.5;AN=2;BaseQRankSum=1.098;DP=123;Dels=0.0;FS=3.335;HaplotypeScore=2.444;MLEAC=1;MLEAF=0.5;MQ=42.0;MQ0=0;MQRankSum=0.435;QD=14.22;ReadPosRankSum=2.005	GT:AD:DP:GQ:PL	0/1:67,54:121:99:1777,0,2233
chrXIV	198970	.	G	A	1222.77	PASS	AC=1;AF=0.5;AN=2;BaseQRankSum=0.466;DP=70;Dels=0.0;FS=0.915;HaplotypeScore=0.0;MLEAC=1;MLEAF=0.5;MQ=42.0;MQ0=0;MQRankSum=-0.808;QD=17.47;ReadPosRankSum=-1.503	GT:AD:DP:GQ:PL	0/1:32,38:70:99:1251,0,1009
chrXIV	204195	.	G	A	1636.77	PASS	AC=1;AF=0.5;AN=2;BaseQRankSum=-2.668;DP=135;Dels=0.0;FS=3.149;HaplotypeScore=0.734;MLEAC=1;MLEAF=0.5;MQ=41.99;MQ0=0;MQRankSum=-0.574;QD=12.12;ReadPosRankSum=1.089	GT:AD:DP:GQ:PL	0/1:76,59:135:99:1665,0,2478
chrXIV	217310	.	G	A	2334.77	PASS	AC=1;AF=0.5;AN=2;BaseQRankSum=-0.715;DP=129;Dels=0.0;FS=4.225;HaplotypeScore=1.4679;MLEAC=1;MLEAF=0.5;MQ=42.0;MQ0=0;MQRankSum=-0.045;QD=18.1;ReadPosRankSum=-0.267	GT:AD:DP:GQ:PL	0/1:60,69:129:99:2363,0,1987
chrXIV	234366	.	G	A	1970.77	PASS	AC=1;AF=0.5;AN=2;BaseQRankSum=-1.099;DP=125;Dels=0.0;FS=9.692;HaplotypeScore=1.7987;MLEAC=1;MLEAF=0.5;MQ=42.0;MQ0=0;MQRankSum=-0.827;QD=15.77;ReadPosRankSum=1.395	GT:AD:DP:GQ:PL	0/1:64,61:125:99:1999,0,2155
chrXIV	234656	.	G	A	3021.77	PASS	AC=1;AF=0.5;AN=2;BaseQRankSum=2.016;DP=181;Dels=0.0;FS=4.344;HaplotypeScore=2.9579;MLEAC=1;MLEAF=0.5;MQ=42.0;MQ0=0;MQRankSum=0.977;QD=16.69;ReadPosRankSum=0.351	GT:AD:DP:GQ:PL	0/1:88,92:180:99:3050,0,2942
chrXIV	234933	.	T	C	2729.77	PASS	AC=1;AF=0.5;AN=2;BaseQRankSum=-1.261;DP=165;Dels=0.0;FS=9.389;HaplotypeScore=6.8933;MLEAC=1;MLEAF=0.5;MQ=41.91;MQ0=0;MQRankSum=0.615;QD=16.54;ReadPosRankSum=-1.487	GT:AD:DP:GQ:PL	0/1:78,87:165:99:2758,0,2550
chrXIV	236716	.	A	G	2751.77	PASS	AC=1;AF=0.5;AN=2;BaseQRankSum=0.722;DP=156;Dels=0.0;FS=0.0;HaplotypeScore=2.366;MLEAC=1;MLEAF=0.5;MQ=42.0;MQ0=0;MQRankSum=-1.214;QD=17.64;ReadPosRankSum=-2.014	GT:AD:DP:GQ:PL	0/1:71,85:156:99:2780,0,2216
chrXIV	243578	.	C	T	1511.77	PASS	AC=1;AF=0.5;AN=2;BaseQRankSum=-0.11;DP=107;Dels=0.0;FS=0.717;HaplotypeScore=0.9734;MLEAC=1;MLEAF=0.5;MQ=42.0;MQ0=0;MQRankSum=1.936;QD=14.13;ReadPosRankSum=-1.56	GT:AD:DP:GQ:PL	0/1:60,47:107:99:1540,0,1943
chrXIV	245367	.	A	G	1643.77	PASS	AC=1;AF=0.5;AN=2;BaseQRankSum=0.146;DP=119;Dels=0.0;FS=3.429;HaplotypeScore=4.655;MLEAC=1;MLEAF=0.5;MQ=42.0;MQ0=0;MQRankSum=1.807;QD=13.81;ReadPosRankSum=0.189	GT:AD:DP:GQ:PL	0/1:65,53:119:99:1672,0,2162
chrXIV	245920	.	T	C	2360.77	PASS	AC=1;AF=0.5;AN=2;BaseQRankSum=-0.447;DP=150;Dels=0.0;FS=18.53;HaplotypeScore=1.7552;MLEAC=1;MLEAF=0.5;MQ=42.0;MQ0=0;MQRankSum=-0.086;QD=15.74;ReadPosRankSum=-0.199	GT:AD:DP:GQ:PL	0/1:75,75:150:99:2389,0,2527
chrXIV	246129	.	C	T	1896.77	PASS	AC=1;AF=0.5;AN=2;BaseQRankSum=-0.987;DP=139;Dels=0.0;FS=6.394;HaplotypeScore=1.7552;MLEAC=1;MLEAF=0.5;MQ=41.99;MQ0=0;MQRankSum=0.452;QD=13.65;ReadPosRankSum=0.554	GT:AD:DP:GQ:PL	0/1:78,61:139:99:1925,0,2568
chrXIV	251075	.	T	C	1994.77	PASS	AC=1;AF=0.5;AN=2;BaseQRankSum=-0.965;DP=139;Dels=0.0;FS=14.012;HaplotypeScore=1.6006;MLEAC=1;MLEAF=0.5;MQ=42.0;MQ0=0;MQRankSum=0.049;QD=14.35;ReadPosRankSum=-0.991	GT:AD:DP:GQ:PL	0/1:76,62:138:99:2023,0,2605
chrXIV	255169	.	G	A	1724.77	PASS	AC=1;AF=0.5;AN=2;BaseQRankSum=-0.533;DP=124;Dels=0.0;FS=0.0;HaplotypeScore=3.3989;MLEAC=1;MLEAF=0.5;MQ=41.8;MQ0=0;MQRankSum=0.659;QD=13.91;ReadPosRankSum=-0.387	GT:AD:DP:GQ:PL	0/1:69,55:124:99:1753,0,2311
chrXIV	256728	.	A	G	2403.77	PASS	AC=1;AF=0.5;AN=2;BaseQRankSum=1.487;DP=128;Dels=0.0;FS=2.236;HaplotypeScore=4.9288;MLEAC=1;MLEAF=0.5;MQ=41.97;MQ0=0;MQRankSum=0.3;QD=18.78;ReadPosRankSum=-2.49	GT:AD:DP:GQ:PL	0/1:56,72:128:99:2432,0,1787
chrXIV	262148	.	A	G	2250.77	PASS	AC=1;AF=0.5;AN=2;BaseQRankSum=-0.769;DP=135;Dels=0.0;FS=0.651;HaplotypeScore=0.9789;MLEAC=1;MLEAF=0.5;MQ=42.0;MQ0=0;MQRankSum=-1.641;QD=16.67;ReadPosRankSum=0.751	GT:AD:DP:GQ:PL	0/1:64,71:135:99:2279,0,2091
chrXIV	265882	.	C	T	2242.77	PASS	AC=1;AF=0.5;AN=2;BaseQRankSum=-2.251;DP=132;Dels=0.0;FS=1.365;HaplotypeScore=2.5439;MLEAC=1;MLEAF=0.5;MQ=41.99;MQ0=0;MQRankSum=0.829;QD=16.99;ReadPosRankSum=0.118	GT:AD:DP:GQ:PL	0/1:63,69:132:99:2271,0,2065
chrXIV	271180	.	A	G	2696.77	PASS	AC=1;AF=0.5;AN=2;BaseQRankSum=-1.331;DP=172;Dels=0.0;FS=0.0;HaplotypeScore=2.522;MLEAC=1;MLEAF=0.5;MQ=42.0;MQ0=0;MQRankSum=1.074;QD=15.68;ReadPosRankSum=-0.286	GT:AD:DP:GQ:PL	0/1:88,83:171:99:2725,0,2988
chrXIV	274506	.	G	A	2366.77	PASS	AC=1;AF=0.5;AN=2;BaseQRankSum=1.638;DP=161;Dels=0.0;FS=1.266;HaplotypeScore=1.6316;MLEAC=1;MLEAF=0.5;MQ=41.99;MQ0=0;MQRankSum=-1.452;QD=14.7;ReadPosRankSum=-0.528	GT:AD:DP:GQ:PL	0/1:88,73:161:99:2395,0,2786
chrXIV	280711	.	G	A	2280.77	PASS	AC=1;AF=0.5;AN=2;BaseQRankSum=-1.107;DP=142;Dels=0.0;FS=2.169;HaplotypeScore=4.9308;MLEAC=1;MLEAF=0.5;MQ=42.0;MQ0=0;MQRankSum=0.831;QD=16.06;ReadPosRankSum=1.371	GT:AD:DP:GQ:PL	0/1:69,72:141:99:2309,0,2200
chrXIV	285446	.	G	A	2194.77	PASS	AC=1;AF=0.5;AN=2;BaseQRankSum=0.632;DP=135;Dels=0.0;FS=4.075;HaplotypeScore=3.6801;MLEAC=1;MLEAF=0.5;MQ=41.9;MQ0=0;MQRankSum=-1.011;QD=16.26;ReadPosRankSum=-0.315	GT:AD:DP:GQ:PL	0/1:70,65:135:99:2223,0,2381
chrXIV	295796	.	G	A	2051.77	PASS	AC=1;AF=0.5;AN=2;BaseQRankSum=-1.505;DP=124;Dels=0.0;FS=0.0;HaplotypeScore=4.5294;MLEAC=1;MLEAF=0.5;MQ=41.98;MQ0=0;MQRankSum=-0.392;QD=16.55;ReadPosRankSum=1.485	GT:AD:DP:GQ:PL	0/1:61,62:124:99:2080,0,2089
chrXIV	312971	.	C	T	2163.77	PASS	AC=1;AF=0.5;AN=2;BaseQRankSum=1.062;DP=146;Dels=0.0;FS=2.103;HaplotypeScore=0.8321;MLEAC=1;MLEAF=0.5;MQ=42.0;MQ0=0;MQRankSum=0.423;QD=14.82;ReadPosRankSum=1.431	GT:AD:DP:GQ:PL	0/1:79,66:145:99:2192,0,2605
chrXIV	334255	.	G	A	3030.77	PASS	AC=1;AF=0.5;AN=2;BaseQRankSum=0.835;DP=176;Dels=0.0;FS=2.62;HaplotypeScore=2.7067;MLEAC=1;MLEAF=0.5;MQ=41.99;MQ0=0;MQRankSum=0.241;QD=17.22;ReadPosRankSum=0.536	GT:AD:DP:GQ:PL	0/1:83,92:175:99:3059,0,2698
chrXIV	348938	.	G	A	2116.77	PASS	AC=1;AF=0.5;AN=2;BaseQRankSum=0.525;DP=141;Dels=0.0;FS=1.334;HaplotypeScore=5.2173;MLEAC=1;MLEAF=0.5;MQ=42.0;MQ0=0;MQRankSum=-0.399;QD=15.01;ReadPosRankSum=-2.031	GT:AD:DP:GQ:PL	0/1:73,66:139:99:2145,0,2398
chrXIV	352890	.	G	A	2185.77	PASS	AC=1;AF=0.5;AN=2;BaseQRankSum=1.309;DP=130;Dels=0.0;FS=9.258;HaplotypeScore=1.5774;MLEAC=1;MLEAF=0.5;MQ=42.0;MQ0=0;MQRankSum=-1.589;QD=16.81;ReadPosRankSum=0.717	GT:AD:DP:GQ:PL	0/1:63,67:130:99:2214,0,2099
chrXIV	356791	.	G	A	1476.77	PASS	AC=1;AF=0.5;AN=2;BaseQRankSum=0.721;DP=106;Dels=0.0;FS=2.522;HaplotypeScore=3.6732;MLEAC=1;MLEAF=0.5;MQ=40.9;MQ0=0;MQRankSum=0.866;QD=13.93;ReadPosRankSum=0.253	GT:AD:DP:GQ:PL	0/1:55,51:106:99:1505,0,1686
chrXIV	366324	.	G	A	2091.77	PASS	AC=1;AF=0.5;AN=2;BaseQRankSum=0.664;DP=132;Dels=0.0;FS=4.237;HaplotypeScore=3.543;MLEAC=1;MLEAF=0.5;MQ=41.99;MQ0=0;MQRankSum=-0.501;QD=15.85;ReadPosRankSum=1.595	GT:AD:DP:GQ:PL	0/1:66,64:130:99:2120,0,2170
chrXIV	369129	.	C	T	1965.77	PASS	AC=1;AF=0.5;AN=2;BaseQRankSum=-0.901;DP=122;Dels=0.0;FS=0.0;HaplotypeScore=4.7356;MLEAC=1;MLEAF=0.5;MQ=42.0;MQ0=0;MQRankSum=0.958;QD=16.11;ReadPosRankSum=-2.023	GT:AD:DP:GQ:PL	0/1:61,61:122:99:1994,0,2072
chrXIV	371410	.	G	A	2257.77	PASS	AC=1;AF=0.5;AN=2;BaseQRankSum=-1.454;DP=136;Dels=0.0;FS=3.073;HaplotypeScore=0.0;MLEAC=1;MLEAF=0.5;MQ=41.99;MQ0=0;MQRankSum=-0.135;QD=16.6;ReadPosRankSum=-1.127	GT:AD:DP:GQ:PL	0/1:67,69:136:99:2286,0,2242
chrXIV	373960	.	G	A	2275.77	PASS	AC=1;AF=0.5;AN=2;BaseQRankSum=-1.381;DP=148;Dels=0.0;FS=3.945;HaplotypeScore=0.0;MLEAC=1;MLEAF=0.5;MQ=42.0;MQ0=0;MQRankSum=1.862;QD=15.38;ReadPosRankSum=0.579	GT:AD:DP:GQ:PL	0/1:75,72:147:99:2304,0,2533
chrXIV	385151	.	G	A	2386.77	PASS	AC=1;AF=0.5;AN=2;BaseQRankSum=-1.018;DP=148;Dels=0.0;FS=15.327;HaplotypeScore=2.5562;MLEAC=1;MLEAF=0.5;MQ=42.0;MQ0=0;MQRankSum=-0.587;QD=16.13;ReadPosRankSum=-0.48	GT:AD:DP:GQ:PL	0/1:72,73:145:99:2415,0,2388
chrXIV	398023	.	A	G	1779.77	PASS	AC=1;AF=0.5;AN=2;BaseQRankSum=-1.386;DP=120;Dels=0.0;FS=11.77;HaplotypeScore=1.4679;MLEAC=1;MLEAF=0.5;MQ=42.0;MQ0=0;MQRankSum=0.62;QD=14.83;ReadPosRankSum=-0.843	GT:AD:DP:GQ:PL	0/1:62,57:120:99:1808,0,2134
chrXIV	398690	.	A	G	2661.77	PASS	AC=1;AF=0.5;AN=2;BaseQRankSum=0.226;DP=152;Dels=0.0;FS=1.3;HaplotypeScore=4.2841;MLEAC=1;MLEAF=0.5;MQ=42.0;MQ0=0;MQRankSum=0.455;QD=17.51;ReadPosRankSum=1.229	GT:AD:DP:GQ:PL	0/1:69,83:152:99:2690,0,2148
chrXIV	398870	.	C	T	1935.77	PASS	AC=1;AF=0.5;AN=2;BaseQRankSum=-1.492;DP=150;Dels=0.0;FS=0.0;HaplotypeScore=5.4233;MLEAC=1;MLEAF=0.5;MQ=42.0;MQ0=0;MQRankSum=0.388;QD=12.91;ReadPosRankSum=-0.237	GT:AD:DP:GQ:PL	0/1:88,61:149:99:1964,0,2999
chrXIV	399658	.	C	T	2156.77	PASS	AC=1;AF=0.5;AN=2;BaseQRankSum=0.073;DP=135;Dels=0.0;FS=2.155;HaplotypeScore=0.734;MLEAC=1;MLEAF=0.5;MQ=42.0;MQ0=0;MQRankSum=1.342;QD=15.98;ReadPosRankSum=-0.194	GT:AD:DP:GQ:PL	0/1:68,66:134:99:2185,0,2203
chrXIV	401292	.	C	T	2549.77	PASS	AC=1;AF=0.5;AN=2;BaseQRankSum=1.224;DP=157;Dels=0.0;FS=6.975;HaplotypeScore=3.6688;MLEAC=1;MLEAF=0.5;MQ=42.0;MQ0=0;MQRankSum=0.244;QD=16.24;ReadPosRankSum=0.367	GT:AD:DP:GQ:PL	0/1:80,77:157:99:2578,0,2653
chrXIV	403792	.	C	T	2451.77	PASS	AC=1;AF=0.5;AN=2;BaseQRankSum=-2.252;DP=141;Dels=0.0;FS=0.0;HaplotypeScore=3.4997;MLEAC=1;MLEAF=0.5;MQ=41.99;MQ0=0;MQRankSum=-1.304;QD=17.39;ReadPosRankSum=-1.208	GT:AD:DP:GQ:PL	0/1:65,75:140:99:2480,0,2160
chrXIV	407570	.	A	G	2111.77	PASS	AC=1;AF=0.5;AN=2;BaseQRankSum=-1.645;DP=133;Dels=0.0;FS=2.226;HaplotypeScore=1.5226;MLEAC=1;MLEAF=0.5;MQ=41.87;MQ0=0;MQRankSum=-0.689;QD=15.88;ReadPosRankSum=-0.453	GT:AD:DP:GQ:PL	0/1:66,66:132:99:2140,0,2204
chrXIV	408403	.	A	G	1934.77	PASS	AC=1;AF=0.5;AN=2;BaseQRankSum=0.423;DP=122;Dels=0.0;FS=0.0;HaplotypeScore=0.8667;MLEAC=1;MLEAF=0.5;MQ=42.0;MQ0=0;MQRankSum=-0.226;QD=15.86;ReadPosRankSum=-0.843	GT:AD:DP:GQ:PL	0/1:59,62:121:99:1963,0,1904
chrXIV	408696	.	C	T	1939.77	PASS	AC=1;AF=0.5;AN=2;BaseQRankSum=-0.05;DP=120;Dels=0.0;FS=0.68;HaplotypeScore=3.8063;MLEAC=1;MLEAF=0.5;MQ=42.0;MQ0=0;MQRankSum=0.743;QD=16.16;ReadPosRankSum=0.375	GT:AD:DP:GQ:PL	0/1:58,62:120:99:1968,0,1876
chrXIV	413114	.	G	A	1767.77	PASS	AC=1;AF=0.5;AN=2;BaseQRankSum=-2.817;DP=134;Dels=0.0;FS=2.2;HaplotypeScore=0.0;MLEAC=1;MLEAF=0.5;MQ=41.97;MQ0=0;MQRankSum=-0.069;QD=13.19;ReadPosRankSum=-0.275	GT:AD:DP:GQ:PL	0/1:74,60:134:99:1796,0,2419
chrXIV	416287	.	G	A	1471.77	PASS	AC=1;AF=0.5;AN=2;BaseQRankSum=-0.193;DP=115;Dels=0.0;FS=6.096;HaplotypeScore=3.5009;MLEAC=1;MLEAF=0.5;MQ=41.88;MQ0=0;MQRankSum=-0.783;QD=12.8;ReadPosRankSum=-1.678	GT:AD:DP:GQ:PL	0/1:68,46:114:99:1500,0,2356
chrXIV	421586	.	G	A	1927.77	PASS	AC=1;AF=0.5;AN=2;BaseQRankSum=-0.225;DP=112;Dels=0.0;FS=10.516;HaplotypeScore=0.7887;MLEAC=1;MLEAF=0.5;MQ=41.87;MQ0=0;MQRankSum=0.954;QD=17.21;ReadPosRankSum=1.31	GT:AD:DP:GQ:PL	0/1:52,60:112:99:1956,0,1649
chrXIV	422927	.	A	G	2291.77	PASS	AC=1;AF=0.5;AN=2;BaseQRankSum=0.735;DP=132;Dels=0.0;FS=0.0;HaplotypeScore=1.4679;MLEAC=1;MLEAF=0.5;MQ=42.0;MQ0=0;MQRankSum=-1.828;QD=17.36;ReadPosRankSum=0.366	GT:AD:DP:GQ:PL	0/1:62,69:132:99:2320,0,2043
chrXIV	423306	.	G	A	1821.77	PASS	AC=1;AF=0.5;AN=2;BaseQRankSum=0.18;DP=124;Dels=0.0;FS=2.351;HaplotypeScore=6.0516;MLEAC=1;MLEAF=0.5;MQ=42.0;MQ0=0;MQRankSum=0.04;QD=14.69;ReadPosRankSum=0.476	GT:AD:DP:GQ:PL	0/1:67,57:124:99:1850,0,2291
chrXIV	428370	.	A	G	2001.77	PASS	AC=1;AF=0.5;AN=2;BaseQRankSum=0.76;DP=149;Dels=0.0;FS=4.988;HaplotypeScore=3.1233;MLEAC=1;MLEAF=0.5;MQ=42.0;MQ0=0;MQRankSum=1.307;QD=13.43;ReadPosRankSum=-0.67	GT:AD:DP:GQ:PL	0/1:83,64:148:99:2030,0,2638
chrXIV	435361	.	C	T	1964.77	PASS	AC=1;AF=0.5;AN=2;BaseQRankSum=-0.702;DP=115;Dels=0.0;FS=0.0;HaplotypeScore=0.8321;MLEAC=1;MLEAF=0.5;MQ=41.98;MQ0=0;MQRankSum=0.031;QD=17.08;ReadPosRankSum=-0.607	GT:AD:DP:GQ:PL	0/1:56,59:115:99:1993,0,1848
chrXIV	438743	.	C	T	2308.77	PASS	AC=1;AF=0.5;AN=2;BaseQRankSum=1.86;DP=140;Dels=0.0;FS=5.08;HaplotypeScore=1.7262;MLEAC=1;MLEAF=0.5;MQ=42.0;MQ0=0;MQRankSum=0.895;QD=16.49;ReadPosRankSum=-1.392	GT:AD:DP:GQ:PL	0/1:69,70:139:99:2337,0,2220
chrXIV	439740	.	A	G	978.77	PASS	AC=1;AF=0.5;AN=2;BaseQRankSum=0.353;DP=79;Dels=0.0;FS=6.463;HaplotypeScore=0.0;MLEAC=1;MLEAF=0.5;MQ=42.0;MQ0=0;MQRankSum=-0.005;QD=12.39;ReadPosRankSum=-0.263	GT:AD:DP:GQ:PL	0/1:46,33:79:99:1007,0,1440
chrXIV	440892	.	C	T	2018.77	PASS	AC=1;AF=0.5;AN=2;BaseQRankSum=0.755;DP=128;Dels=0.0;FS=0.0;HaplotypeScore=0.0;MLEAC=1;MLEAF=0.5;MQ=41.97;MQ0=0;MQRankSum=-0.822;QD=15.77;ReadPosRankSum=1.58	GT:AD:DP:GQ:PL	0/1:64,64:128:99:2047,0,2088
chrXIV	442329	.	C	T	2092.77	PASS	AC=1;AF=0.5;AN=2;BaseQRankSum=2.568;DP=138;Dels=0.0;FS=2.187;HaplotypeScore=0.0;MLEAC=1;MLEAF=0.5;MQ=42.0;MQ0=0;MQRankSum=-0.181;QD=15.16;ReadPosRankSum=0.655	GT:AD:DP:GQ:PL	0/1:74,64:138:99:2121,0,2430
chrXIV	442641	.	C	T	2113.77	PASS	AC=1;AF=0.5;AN=2;BaseQRankSum=0.544;DP=136;Dels=0.0;FS=0.638;HaplotypeScore=3.4105;MLEAC=1;MLEAF=0.5;MQ=42.0;MQ0=0;MQRankSum=0.042;QD=15.54;ReadPosRankSum=-1.428	GT:AD:DP:GQ:PL	0/1:69,66:135:99:2142,0,2269
chrXIV	449356	.	T	C	1767.77	PASS	AC=1;AF=0.5;AN=2;BaseQRankSum=-1.106;DP=108;Dels=0.0;FS=6.233;HaplotypeScore=0.0;MLEAC=1;MLEAF=0.5;MQ=42.0;MQ0=0;MQRankSum=1.125;QD=16.37;ReadPosRankSum=-0.209	GT:AD:DP:GQ:PL	0/1:53,54:107:99:1796,0,1772
chrXIV	452193	.	G	A	2315.77	PASS	AC=1;AF=0.5;AN=2;BaseQRankSum=-0.384;DP=148;Dels=0.0;FS=4.98;HaplotypeScore=5.4457;MLEAC=1;MLEAF=0.5;MQ=42.0;MQ0=0;MQRankSum=0.875;QD=15.65;ReadPosRankSum=0.28	GT:AD:DP:GQ:PL	0/1:77,71:148:99:2344,0,2640
chrXIV	452445	.	A	G	1983.77	PASS	AC=1;AF=0.5;AN=2;BaseQRankSum=-0.522;DP=142;Dels=0.0;FS=5.099;HaplotypeScore=2.5439;MLEAC=1;MLEAF=0.5;MQ=42.0;MQ0=0;MQRankSum=-1.142;QD=13.97;ReadPosRankSum=1.33	GT:AD:DP:GQ:PL	0/1:80,61:141:99:2012,0,2684
chrXIV	452996	.	G	A	2541.77	PASS	AC=1;AF=0.5;AN=2;BaseQRankSum=0.306;DP=149;Dels=0.0;FS=4.871;HaplotypeScore=1.7552;MLEAC=1;MLEAF=0.5;MQ=41.99;MQ0=0;MQRankSum=0.051;QD=17.06;ReadPosRankSum=0.256	GT:AD:DP:GQ:PL	0/1:73,76:149:99:2570,0,2407
chrXIV	453435	.	G	A	2226.77	PASS	AC=1;AF=0.5;AN=2;BaseQRankSum=-1.288;DP=135;Dels=0.0;FS=4.076;HaplotypeScore=1.6988;MLEAC=1;MLEAF=0.5;MQ=41.99;MQ0=0;MQRankSum=-0.641;QD=16.49;ReadPosRankSum=-0.738	GT:AD:DP:GQ:PL	0/1:65,70:135:99:2255,0,2175
chrXIV	460261	.	T	C	2137.77	PASS	AC=1;AF=0.5;AN=2;BaseQRankSum=-1.819;DP=140;Dels=0.0;FS=3.04;HaplotypeScore=2.9658;MLEAC=1;MLEAF=0.5;MQ=41.99;MQ0=0;MQRankSum=1.518;QD=15.27;ReadPosRankSum=1.143	GT:AD:DP:GQ:PL	0/1:73,67:140:99:2166,0,2511
chrXIV	467897	.	G	A	2841.77	PASS	AC=1;AF=0.5;AN=2;BaseQRankSum=-1.629;DP=165;Dels=0.0;FS=8.246;HaplotypeScore=1.5226;MLEAC=1;MLEAF=0.5;MQ=41.98;MQ0=0;MQRankSum=-1.29;QD=17.22;ReadPosRankSum=-1.166	GT:AD:DP:GQ:PL	0/1:80,85:165:99:2870,0,2658
chrXIV	474808	.	C	T	2454.77	PASS	AC=1;AF=0.5;AN=2;BaseQRankSum=0.628;DP=144;Dels=0.0;FS=15.322;HaplotypeScore=2.934;MLEAC=1;MLEAF=0.5;MQ=42.0;MQ0=0;MQRankSum=-0.467;QD=17.05;ReadPosRankSum=-1.166	GT:AD:DP:GQ:PL	0/1:69,74:143:99:2483,0,2239
chrXIV	485813	.	T	C	2260.77	PASS	AC=1;AF=0.5;AN=2;BaseQRankSum=0.871;DP=128;Dels=0.0;FS=0.661;HaplotypeScore=4.7447;MLEAC=1;MLEAF=0.5;MQ=42.0;MQ0=0;MQRankSum=-0.561;QD=17.66;ReadPosRankSum=-1.244	GT:AD:DP:GQ:PL	0/1:60,68:128:99:2289,0,1986
chrXIV	494245	.	T	C	2340.77	PASS	AC=1;AF=0.5;AN=2;BaseQRankSum=0.243;DP=153;Dels=0.0;FS=2.913;HaplotypeScore=3.7713;MLEAC=1;MLEAF=0.5;MQ=42.0;MQ0=0;MQRankSum=-0.406;QD=15.3;ReadPosRankSum=0.549	GT:AD:DP:GQ:PL	0/1:79,73:152:99:2369,0,2497
chrXIV	495375	.	G	A	2466.77	PASS	AC=1;AF=0.5;AN=2;BaseQRankSum=-0.119;DP=144;Dels=0.0;FS=0.0;HaplotypeScore=2.7789;MLEAC=1;MLEAF=0.5;MQ=42.0;MQ0=0;MQRankSum=-0.756;QD=17.13;ReadPosRankSum=-1.083	GT:AD:DP:GQ:PL	0/1:67,75:142:99:2495,0,2271
chrXIV	496225	.	G	A	2587.77	PASS	AC=1;AF=0.5;AN=2;BaseQRankSum=-1.126;DP=153;Dels=0.0;FS=3.765;HaplotypeScore=2.4875;MLEAC=1;MLEAF=0.5;MQ=42.0;MQ0=0;MQRankSum=0.367;QD=16.91;ReadPosRankSum=0.878	GT:AD:DP:GQ:PL	0/1:74,79:153:99:2616,0,2355
chrXIV	503913	.	G	A	2685.77	PASS	AC=1;AF=0.5;AN=2;BaseQRankSum=0.805;DP=152;Dels=0.0;FS=2.949;HaplotypeScore=1.7621;MLEAC=1;MLEAF=0.5;MQ=42.0;MQ0=0;MQRankSum=-0.301;QD=17.67;ReadPosRankSum=-0.415	GT:AD:DP:GQ:PL	0/1:66,84:151:99:2714,0,2135
chrXIV	503977	.	G	A	1805.77	PASS	AC=1;AF=0.5;AN=2;BaseQRankSum=-1.978;DP=113;Dels=0.0;FS=0.712;HaplotypeScore=3.2778;MLEAC=1;MLEAF=0.5;MQ=41.98;MQ0=0;MQRankSum=0.445;QD=15.98;ReadPosRankSum=-1.26	GT:AD:DP:GQ:PL	0/1:56,57:113:99:1834,0,1887
chrXIV	508167	.	G	A	2162.77	PASS	AC=1;AF=0.5;AN=2;BaseQRankSum=1.247;DP=139;Dels=0.0;FS=3.051;HaplotypeScore=3.3394;MLEAC=1;MLEAF=0.5;MQ=42.0;MQ0=0;MQRankSum=0.143;QD=15.56;ReadPosRankSum=0.356	GT:AD:DP:GQ:PL	0/1:72,66:138:99:2191,0,2383
chrXIV	514190	.	C	T	2327.77	PASS	AC=1;AF=0.5;AN=2;BaseQRankSum=1.642;DP=146;Dels=0.0;FS=0.0;HaplotypeScore=5.7058;MLEAC=1;MLEAF=0.5;MQ=41.99;MQ0=0;MQRankSum=-0.086;QD=15.94;ReadPosRankSum=-0.118	GT:AD:DP:GQ:PL	0/1:77,69:146:99:2356,0,2517
chrXIV	515110	.	G	A	1911.77	PASS	AC=1;AF=0.5;AN=2;BaseQRankSum=-0.494;DP=142;Dels=0.0;FS=1.334;HaplotypeScore=4.1281;MLEAC=1;MLEAF=0.5;MQ=42.0;MQ0=0;MQRankSum=-0.01;QD=13.46;ReadPosRankSum=-0.836	GT:AD:DP:GQ:PL	0/1:81,60:141:99:1940,0,2665
chrXIV	571077	.	T	C	1015.77	PASS	AC=1;AF=0.5;AN=2;BaseQRankSum=0.065;DP=197;Dels=0.0;FS=1.382;HaplotypeScore=0.8667;MLEAC=1;MLEAF=0.5;MQ=41.91;MQ0=0;MQRankSum=-0.071;QD=5.16;ReadPosRankSum=-0.219	GT:AD:DP:GQ:PL	0/1:154,43:197:99:1044,0,5441
chrXIV	581972	.	G	A	2483.77	PASS	AC=1;AF=0.5;AN=2;BaseQRankSum=0.846;DP=164;Dels=0.0;FS=1.951;HaplotypeScore=0.7887;MLEAC=1;MLEAF=0.5;MQ=41.99;MQ0=0;MQRankSum=-0.291;QD=15.14;ReadPosRankSum=-0.042	GT:AD:DP:GQ:PL	0/1:86,77:163:99:2512,0,2831
chrXIV	584660	.	G	A	2262.77	PASS	AC=1;AF=0.5;AN=2;BaseQRankSum=-0.539;DP=147;Dels=0.0;FS=2.992;HaplotypeScore=1.6617;MLEAC=1;MLEAF=0.5;MQ=41.97;MQ0=0;MQRankSum=0.425;QD=15.39;ReadPosRankSum=0.554	GT:AD:DP:GQ:PL	0/1:76,70:147:99:2291,0,2495
chrXIV	590270	.	C	T	2095.77	PASS	AC=1;AF=0.5;AN=2;BaseQRankSum=0.309;DP=144;Dels=0.0;FS=1.35;HaplotypeScore=0.7887;MLEAC=1;MLEAF=0.5;MQ=42.0;MQ0=0;MQRankSum=0.305;QD=14.55;ReadPosRankSum=1.171	GT:AD:DP:GQ:PL	0/1:76,67:143:99:2124,0,2408
chrXIV	598165	.	C	T	393.77	PASS	AC=1;AF=0.5;AN=2;BaseQRankSum=1.47;DP=127;Dels=0.0;FS=33.509;HaplotypeScore=1.3123;MLEAC=1;MLEAF=0.5;MQ=40.11;MQ0=0;MQRankSum=-4.169;QD=3.1;ReadPosRankSum=-1.352	GT:AD:DP:GQ:PL	0/1:100,27:127:99:422,0,3593
chrXIV	598168	.	A	C	520.77	PASS	AC=1;AF=0.5;AN=2;BaseQRankSum=2.942;DP=130;Dels=0.0;FS=38.875;HaplotypeScore=0.734;MLEAC=1;MLEAF=0.5;MQ=40.15;MQ0=0;MQRankSum=-4.496;QD=4.01;ReadPosRankSum=-0.285	GT:AD:DP:GQ:PL	0/1:101,29:130:99:549,0,3577
chrXIV	598681	.	G	A	4007.77	PASS	AC=1;AF=0.5;AN=2;BaseQRankSum=0.851;DP=250;Dels=0.0;FS=1.532;HaplotypeScore=4.0879;MLEAC=1;MLEAF=0.5;MQ=41.98;MQ0=0;MQRankSum=0.471;QD=16.03;ReadPosRankSum=-0.443	GT:AD:DP:GQ:PL	0/1:126,124:250:99:4036,0,4044
chrXIV	647849	.	C	T	2500.77	PASS	AC=1;AF=0.5;AN=2;BaseQRankSum=1.697;DP=159;Dels=0.0;FS=2.851;HaplotypeScore=0.8667;MLEAC=1;MLEAF=0.5;MQ=42.0;MQ0=0;MQRankSum=-0.681;QD=15.73;ReadPosRankSum=0.319	GT:AD:DP:GQ:PL	0/1:82,77:159:99:2529,0,2679
chrXIV	651326	.	G	A	1920.77	PASS	AC=1;AF=0.5;AN=2;BaseQRankSum=-0.862;DP=112;Dels=0.0;FS=3.493;HaplotypeScore=0.0;MLEAC=1;MLEAF=0.5;MQ=41.74;MQ0=0;MQRankSum=0.997;QD=17.15;ReadPosRankSum=0.023	GT:AD:DP:GQ:PL	0/1:53,59:112:99:1949,0,1761
chrXIV	651947	.	T	C	1699.77	PASS	AC=1;AF=0.5;AN=2;BaseQRankSum=1.057;DP=115;Dels=0.0;FS=16.396;HaplotypeScore=6.7588;MLEAC=1;MLEAF=0.5;MQ=42.0;MQ0=0;MQRankSum=0.829;QD=14.78;ReadPosRankSum=-1.466	GT:AD:DP:GQ:PL	0/1:61,53:114:99:1728,0,2012
chrXIV	665735	.	T	C	2510.77	PASS	AC=1;AF=0.5;AN=2;BaseQRankSum=-0.023;DP=142;Dels=0.0;FS=3.048;HaplotypeScore=4.2502;MLEAC=1;MLEAF=0.5;MQ=42.0;MQ0=0;MQRankSum=-0.354;QD=17.68;ReadPosRankSum=-0.06	GT:AD:DP:GQ:PL	0/1:65,76:142:99:2539,0,2044
chrXIV	665811	.	G	A	1755.77	PASS	AC=1;AF=0.5;AN=2;BaseQRankSum=-0.357;DP=101;Dels=0.0;FS=0.0;HaplotypeScore=0.9665;MLEAC=1;MLEAF=0.5;MQ=41.98;MQ0=0;MQRankSum=-0.323;QD=17.38;ReadPosRankSum=-0.337	GT:AD:DP:GQ:PL	0/1:47,54:101:99:1784,0,1538
chrXIV	685611	.	C	T	2065.77	PASS	AC=1;AF=0.5;AN=2;BaseQRankSum=-1.764;DP=129;Dels=0.0;FS=12.664;HaplotypeScore=0.7887;MLEAC=1;MLEAF=0.5;MQ=42.0;MQ0=0;MQRankSum=-0.035;QD=16.01;ReadPosRankSum=0.332	GT:AD:DP:GQ:PL	0/1:65,64:129:99:2094,0,2117
chrXIV	685720	.	C	T	1983.77	PASS	AC=1;AF=0.5;AN=2;BaseQRankSum=-0.151;DP=139;Dels=0.0;FS=20.119;HaplotypeScore=0.7887;MLEAC=1;MLEAF=0.5;MQ=42.0;MQ0=0;MQRankSum=-1.24;QD=14.27;ReadPosRankSum=-1.125	GT:AD:DP:GQ:PL	0/1:79,60:139:99:2012,0,2668
chrXIV	694281	.	G	A	1521.77	PASS	AC=1;AF=0.5;AN=2;BaseQRankSum=-0.31;DP=119;Dels=0.0;FS=0.0;HaplotypeScore=3.6076;MLEAC=1;MLEAF=0.5;MQ=41.93;MQ0=0;MQRankSum=1.407;QD=12.79;ReadPosRankSum=0.823	GT:AD:DP:GQ:PL	0/1:70,49:119:99:1550,0,2343
chrXIV	695927	.	G	A	2153.77	PASS	AC=1;AF=0.5;AN=2;BaseQRankSum=1.688;DP=135;Dels=0.0;FS=0.64;HaplotypeScore=0.0;MLEAC=1;MLEAF=0.5;MQ=41.99;MQ0=0;MQRankSum=1.384;QD=15.95;ReadPosRankSum=1.001	GT:AD:DP:GQ:PL	0/1:69,66:135:99:2182,0,2291
chrXIV	700585	.	T	C	2563.77	PASS	AC=1;AF=0.5;AN=2;BaseQRankSum=2.258;DP=151;Dels=0.0;FS=12.933;HaplotypeScore=0.7887;MLEAC=1;MLEAF=0.5;MQ=41.99;MQ0=0;MQRankSum=-0.289;QD=16.98;ReadPosRankSum=0.076	GT:AD:DP:GQ:PL	0/1:73,78:151:99:2592,0,2323
chrXIV	702179	.	T	C	1813.77	PASS	AC=1;AF=0.5;AN=2;BaseQRankSum=-0.955;DP=97;Dels=0.0;FS=2.655;HaplotypeScore=3.532;MLEAC=1;MLEAF=0.5;MQ=42.0;MQ0=0;MQRankSum=0.788;QD=18.7;ReadPosRankSum=0.752	GT:AD:DP:GQ:PL	0/1:43,54:97:99:1842,0,1393
chrXIV	702449	.	G	A	1893.77	PASS	AC=1;AF=0.5;AN=2;BaseQRankSum=-0.329;DP=116;Dels=0.0;FS=0.0;HaplotypeScore=0.8667;MLEAC=1;MLEAF=0.5;MQ=42.0;MQ0=0;MQRankSum=-0.408;QD=16.33;ReadPosRankSum=0.572	GT:AD:DP:GQ:PL	0/1:57,57:114:99:1922,0,1855
chrXIV	704853	.	C	T	2457.77	PASS	AC=1;AF=0.5;AN=2;BaseQRankSum=-0.579;DP=149;Dels=0.0;FS=10.142;HaplotypeScore=2.5508;MLEAC=1;MLEAF=0.5;MQ=42.0;MQ0=0;MQRankSum=0.116;QD=16.5;ReadPosRankSum=0.477	GT:AD:DP:GQ:PL	0/1:76,73:149:99:2486,0,2582
chrXIV	706852	.	G	A	1902.77	PASS	AC=1;AF=0.5;AN=2;BaseQRankSum=-0.758;DP=115;Dels=0.0;FS=1.484;HaplotypeScore=0.9665;MLEAC=1;MLEAF=0.5;MQ=42.0;MQ0=0;MQRankSum=-1.558;QD=16.55;ReadPosRankSum=-0.003	GT:AD:DP:GQ:PL	0/1:57,58:115:99:1931,0,1924
chrXIV	709074	.	T	C	2710.77	PASS	AC=1;AF=0.5;AN=2;BaseQRankSum=1.772;DP=156;Dels=0.0;FS=0.0;HaplotypeScore=1.7621;MLEAC=1;MLEAF=0.5;MQ=42.0;MQ0=0;MQRankSum=-1.279;QD=17.38;ReadPosRankSum=0.685	GT:AD:DP:GQ:PL	0/1:73,83:156:99:2739,0,2306
chrXIV	709743	.	G	A	2333.77	PASS	AC=1;AF=0.5;AN=2;BaseQRankSum=-0.269;DP=127;Dels=0.0;FS=4.38;HaplotypeScore=0.0;MLEAC=1;MLEAF=0.5;MQ=42.0;MQ0=0;MQRankSum=-0.667;QD=18.38;ReadPosRankSum=-1.34	GT:AD:DP:GQ:PL	0/1:57,70:127:99:2362,0,1850
chrXIV	710623	.	G	A	2056.77	PASS	AC=1;AF=0.5;AN=2;BaseQRankSum=-1.492;DP=127;Dels=0.0;FS=1.404;HaplotypeScore=2.5223;MLEAC=1;MLEAF=0.5;MQ=42.0;MQ0=0;MQRankSum=0.726;QD=16.2;ReadPosRankSum=0.422	GT:AD:DP:GQ:PL	0/1:64,63:127:99:2085,0,2107
chrXIV	712584	.	A	G	2333.77	PASS	AC=1;AF=0.5;AN=2;BaseQRankSum=-1.473;DP=141;Dels=0.0;FS=0.638;HaplotypeScore=5.8069;MLEAC=1;MLEAF=0.5;MQ=42.0;MQ0=0;MQRankSum=0.301;QD=16.55;ReadPosRankSum=1.224	GT:AD:DP:GQ:PL	0/1:68,71:139:99:2362,0,2271
chrXIV	714004	.	G	A	2808.77	PASS	AC=1;AF=0.5;AN=2;BaseQRankSum=2.853;DP=169;Dels=0.0;FS=3.523;HaplotypeScore=5.4859;MLEAC=1;MLEAF=0.5;MQ=42.0;MQ0=0;MQRankSum=0.423;QD=16.62;ReadPosRankSum=-0.757	GT:AD:DP:GQ:PL	0/1:84,84:168:99:2837,0,2680
chrXIV	714257	.	G	A	2366.77	PASS	AC=1;AF=0.5;AN=2;BaseQRankSum=0.905;DP=163;Dels=0.0;FS=0.0;HaplotypeScore=1.9662;MLEAC=1;MLEAF=0.5;MQ=42.0;MQ0=0;MQRankSum=0.425;QD=14.52;ReadPosRankSum=0.745	GT:AD:DP:GQ:PL	0/1:89,74:163:99:2395,0,2845
chrXIV	717057	.	G	A	2221.77	PASS	AC=1;AF=0.5;AN=2;BaseQRankSum=1.588;DP=141;Dels=0.0;FS=0.0;HaplotypeScore=3.5073;MLEAC=1;MLEAF=0.5;MQ=41.99;MQ0=0;MQRankSum=-1.129;QD=15.76;ReadPosRankSum=-0.883	GT:AD:DP:GQ:PL	0/1:74,66:140:99:2250,0,2336
chrXIV	717121	.	G	A	2411.77	PASS	AC=1;AF=0.5;AN=2;BaseQRankSum=1.449;DP=140;Dels=0.0;FS=10.583;HaplotypeScore=0.7887;MLEAC=1;MLEAF=0.5;MQ=41.99;MQ0=0;MQRankSum=-0.399;QD=17.23;ReadPosRankSum=0.984	GT:AD:DP:GQ:PL	0/1:64,74:138:99:2440,0,1996
chrXIV	717706	.	G	A	2146.77	PASS	AC=1;AF=0.5;AN=2;BaseQRankSum=0.055;DP=124;Dels=0.0;FS=11.608;HaplotypeScore=1.786;MLEAC=1;MLEAF=0.5;MQ=41.87;MQ0=0;MQRankSum=-0.871;QD=17.31;ReadPosRankSum=-3.047	GT:AD:DP:GQ:PL	0/1:59,65:124:99:2175,0,1861
chrXIV	719010	.	T	C	2625.77	PASS	AC=1;AF=0.5;AN=2;BaseQRankSum=0.108;DP=153;Dels=0.0;FS=8.384;HaplotypeScore=0.9789;MLEAC=1;MLEAF=0.5;MQ=41.99;MQ0=0;MQRankSum=-0.258;QD=17.16;ReadPosRankSum=0.488	GT:AD:DP:GQ:PL	0/1:71,82:153:99:2654,0,2357
chrXIV	719480	.	G	A	1772.77	PASS	AC=1;AF=0.5;AN=2;BaseQRankSum=1.388;DP=124;Dels=0.0;FS=0.0;HaplotypeScore=0.8667;MLEAC=1;MLEAF=0.5;MQ=42.0;MQ0=0;MQRankSum=0.861;QD=14.3;ReadPosRankSum=-1.499	GT:AD:DP:GQ:PL	0/1:68,56:124:99:1801,0,2258
chrXIV	720045	.	G	A	1548.77	PASS	AC=1;AF=0.5;AN=2;BaseQRankSum=-0.716;DP=103;Dels=0.0;FS=3.657;HaplotypeScore=0.9578;MLEAC=1;MLEAF=0.5;MQ=41.86;MQ0=0;MQRankSum=-0.148;QD=15.04;ReadPosRankSum=0.643	GT:AD:DP:GQ:PL	0/1:51,52:103:99:1577,0,1579
chrXIV	725134	.	C	T	2682.77	PASS	AC=1;AF=0.5;AN=2;BaseQRankSum=0.69;DP=177;Dels=0.0;FS=0.553;HaplotypeScore=0.9983;MLEAC=1;MLEAF=0.5;MQ=41.99;MQ0=0;MQRankSum=1.567;QD=15.16;ReadPosRankSum=1.552	GT:AD:DP:GQ:PL	0/1:95,82:177:99:2711,0,3130
chrXIV	734756	.	G	A	2085.77	PASS	AC=1;AF=0.5;AN=2;BaseQRankSum=-0.522;DP=122;Dels=0.0;FS=0.0;HaplotypeScore=2.5508;MLEAC=1;MLEAF=0.5;MQ=41.98;MQ0=0;MQRankSum=-0.704;QD=17.1;ReadPosRankSum=-1.207	GT:AD:DP:GQ:PL	0/1:57,64:121:99:2114,0,1818
chrXIV	739346	.	G	A	1778.77	PASS	AC=1;AF=0.5;AN=2;BaseQRankSum=-0.252;DP=124;Dels=0.0;FS=1.457;HaplotypeScore=2.7286;MLEAC=1;MLEAF=0.5;MQ=41.98;MQ0=0;MQRankSum=0.298;QD=14.34;ReadPosRankSum=-1.007	GT:AD:DP:GQ:PL	0/1:69,54:123:99:1807,0,2334
chrXIV	742616	.	A	G	2334.77	PASS	AC=1;AF=0.5;AN=2;BaseQRankSum=-0.215;DP=149;Dels=0.0;FS=1.305;HaplotypeScore=0.9789;MLEAC=1;MLEAF=0.5;MQ=42.0;MQ0=0;MQRankSum=1.173;QD=15.67;ReadPosRankSum=0.082	GT:AD:DP:GQ:PL	0/1:78,71:149:99:2363,0,2646
chrXIV	744107	.	G	A	2050.77	PASS	AC=1;AF=0.5;AN=2;BaseQRankSum=0.988;DP=122;Dels=0.0;FS=2.325;HaplotypeScore=0.0;MLEAC=1;MLEAF=0.5;MQ=41.82;MQ0=0;MQRankSum=-1.568;QD=16.81;ReadPosRankSum=-0.5	GT:AD:DP:GQ:PL	0/1:60,61:121:99:2079,0,1991
chrXIV	745590	.	C	T	1046.77	PASS	AC=1;AF=0.5;AN=2;BaseQRankSum=1.27;DP=90;Dels=0.0;FS=9.74;HaplotypeScore=1.7621;MLEAC=1;MLEAF=0.5;MQ=42.0;MQ0=0;MQRankSum=-0.624;QD=11.63;ReadPosRankSum=1.058	GT:AD:DP:GQ:PL	0/1:56,33:89:99:1075,0,1889
chrXIV	748326	.	G	A	2517.77	PASS	AC=1;AF=0.5;AN=2;BaseQRankSum=-3.099;DP=155;Dels=0.0;FS=0.6;HaplotypeScore=2.453;MLEAC=1;MLEAF=0.5;MQ=42.0;MQ0=0;MQRankSum=0.299;QD=16.24;ReadPosRankSum=-0.93	GT:AD:DP:GQ:PL	0/1:73,82:155:99:2546,0,2421
chrXIV	754464	.	G	A	2089.77	PASS	AC=1;AF=0.5;AN=2;BaseQRankSum=-0.975;DP=123;Dels=0.0;FS=1.434;HaplotypeScore=1.6553;MLEAC=1;MLEAF=0.5;MQ=42.0;MQ0=0;MQRankSum=0.869;QD=16.99;ReadPosRankSum=-0.833	GT:AD:DP:GQ:PL	0/1:58,65:123:99:2118,0,1865
chrXIV	755979	.	G	A	2127.77	PASS	AC=1;AF=0.5;AN=2;BaseQRankSum=1.561;DP=149;Dels=0.0;FS=6.341;HaplotypeScore=0.7887;MLEAC=1;MLEAF=0.5;MQ=41.97;MQ0=0;MQRankSum=-1.573;QD=14.28;ReadPosRankSum=-0.674	GT:AD:DP:GQ:PL	0/1:83,66:149:99:2156,0,2765
chrXIV	760860	.	C	T	2596.77	PASS	AC=1;AF=0.5;AN=2;BaseQRankSum=-0.334;DP=153;Dels=0.0;FS=3.781;HaplotypeScore=4.4627;MLEAC=1;MLEAF=0.5;MQ=41.84;MQ0=0;MQRankSum=0.097;QD=16.97;ReadPosRankSum=0.334	GT:AD:DP:GQ:PL	0/1:75,78:153:99:2625,0,2513
chrXIV	761699	.	G	A	2000.77	PASS	AC=1;AF=0.5;AN=2;BaseQRankSum=-0.792;DP=125;Dels=0.0;FS=1.429;HaplotypeScore=0.0;MLEAC=1;MLEAF=0.5;MQ=42.0;MQ0=0;MQRankSum=-0.751;QD=16.01;ReadPosRankSum=-2.329	GT:AD:DP:GQ:PL	0/1:61,62:123:99:2029,0,2076
chrXV	145542	.	C	T	2067.77	PASS	AC=1;AF=0.5;AN=2;BaseQRankSum=-2.193;DP=152;Dels=0.0;FS=2.931;HaplotypeScore=1.7552;MLEAC=1;MLEAF=0.5;MQ=41.89;MQ0=0;MQRankSum=-0.552;QD=13.6;ReadPosRankSum=1.701	GT:AD:DP:GQ:PL	0/1:83,67:150:99:2096,0,2841
chrXV	217842	.	G	A	2228.77	PASS	AC=1;AF=0.5;AN=2;BaseQRankSum=0.587;DP=125;Dels=0.0;FS=0.662;HaplotypeScore=0.734;MLEAC=1;MLEAF=0.5;MQ=42.0;MQ0=0;MQRankSum=-0.806;QD=17.83;ReadPosRankSum=0.617	GT:AD:DP:GQ:PL	0/1:57,68:125:99:2257,0,1787
chrXV	220800	.	T	C	2600.77	PASS	AC=1;AF=0.5;AN=2;BaseQRankSum=0.065;DP=131;Dels=0.0;FS=8.617;HaplotypeScore=0.5784;MLEAC=1;MLEAF=0.5;MQ=42.0;MQ0=0;MQRankSum=-1.247;QD=19.85;ReadPosRankSum=-0.002	GT:AD:DP:GQ:PL	0/1:53,76:130:99:2629,0,1725
chrXV	223248	.	C	T	2389.77	PASS	AC=1;AF=0.5;AN=2;BaseQRankSum=0.568;DP=147;Dels=0.0;FS=0.0;HaplotypeScore=0.0;MLEAC=1;MLEAF=0.5;MQ=42.0;MQ0=0;MQRankSum=-0.204;QD=16.26;ReadPosRankSum=-0.258	GT:AD:DP:GQ:PL	0/1:75,71:146:99:2418,0,2476
chrXV	236360	.	C	A	267.77	PASS	AC=1;AF=0.5;AN=2;BaseQRankSum=4.228;DP=81;Dels=0.0;FS=0.0;HaplotypeScore=2.9987;MLEAC=1;MLEAF=0.5;MQ=40.23;MQ0=0;MQRankSum=1.568;QD=3.31;ReadPosRankSum=-3.454	GT:AD:DP:GQ:PL	0/1:67,14:81:99:296,0,2081
chrXV	236673	.	T	C	1999.77	PASS	AC=1;AF=0.5;AN=2;BaseQRankSum=0.779;DP=113;Dels=0.0;FS=2.456;HaplotypeScore=0.0;MLEAC=1;MLEAF=0.5;MQ=41.91;MQ0=0;MQRankSum=2.802;QD=17.7;ReadPosRankSum=1.584	GT:AD:DP:GQ:PL	0/1:54,59:113:99:2028,0,1800
chrXV	245375	.	G	A	2456.77	PASS	AC=1;AF=0.5;AN=2;BaseQRankSum=1.407;DP=162;Dels=0.0;FS=1.963;HaplotypeScore=1.5226;MLEAC=1;MLEAF=0.5;MQ=42.0;MQ0=0;MQRankSum=1.236;QD=15.17;ReadPosRankSum=0.171	GT:AD:DP:GQ:PL	0/1:87,75:162:99:2485,0,2864
chrXV	255115	.	G	A	3227.04	PASS	AC=1;AF=0.5;AN=2;BaseQRankSum=-2.211;DP=181;Dels=0.0;FS=0.0;HaplotypeScore=2.496;MLEAC=1;MLEAF=0.5;MQ=42.0;MQ0=0;MQRankSum=-1.032;QD=17.83;ReadPosRankSum=-0.762	GT:AD:DP:GQ:PL	0/1:83,98:181:99:3255,0,2789
chrXV	260067	.	C	T	1838.77	PASS	AC=1;AF=0.5;AN=2;BaseQRankSum=0.604;DP=133;Dels=0.0;FS=3.145;HaplotypeScore=0.0;MLEAC=1;MLEAF=0.5;MQ=41.99;MQ0=0;MQRankSum=0.841;QD=13.83;ReadPosRankSum=0.349	GT:AD:DP:GQ:PL	0/1:77,56:133:99:1867,0,2698
chrXV	293555	.	G	A	1792.77	PASS	AC=1;AF=0.5;AN=2;BaseQRankSum=-2.63;DP=117;Dels=0.0;FS=0.698;HaplotypeScore=0.7887;MLEAC=1;MLEAF=0.5;MQ=42.0;MQ0=0;MQRankSum=0.777;QD=15.32;ReadPosRankSum=-0.352	GT:AD:DP:GQ:PL	0/1:59,58:117:99:1821,0,1948
chrXV	293623	.	C	T	2336.77	PASS	AC=1;AF=0.5;AN=2;BaseQRankSum=0.584;DP=136;Dels=0.0;FS=5.188;HaplotypeScore=8.3397;MLEAC=1;MLEAF=0.5;MQ=42.0;MQ0=0;MQRankSum=-1.22;QD=17.18;ReadPosRankSum=0.832	GT:AD:DP:GQ:PL	0/1:65,71:136:99:2365,0,2178
chrXV	304116	.	C	T	1340.77	PASS	AC=1;AF=0.5;AN=2;BaseQRankSum=-0.415;DP=83;Dels=0.0;FS=0.827;HaplotypeScore=0.9578;MLEAC=1;MLEAF=0.5;MQ=42.0;MQ0=0;MQRankSum=-1.09;QD=16.15;ReadPosRankSum=0.634	GT:AD:DP:GQ:PL	0/1:39,44:83:99:1369,0,1232
chrXV	306511	.	T	C	2495.77	PASS	AC=1;AF=0.5;AN=2;BaseQRankSum=1.38;DP=172;Dels=0.0;FS=2.658;HaplotypeScore=0.6651;MLEAC=1;MLEAF=0.5;MQ=41.91;MQ0=0;MQRankSum=0.637;QD=14.51;ReadPosRankSum=0.448	GT:AD:DP:GQ:PL	0/1:92,80:172:99:2524,0,2973
chrXV	312305	.	T	C	1850.77	PASS	AC=1;AF=0.5;AN=2;BaseQRankSum=-0.177;DP=127;Dels=0.0;FS=4.348;HaplotypeScore=0.0;MLEAC=1;MLEAF=0.5;MQ=42.0;MQ0=0;MQRankSum=-0.912;QD=14.57;ReadPosRankSum=0.99	GT:AD:DP:GQ:PL	0/1:69,58:127:99:1879,0,2344
chrXV	324291	.	C	T	2181.77	PASS	AC=1;AF=0.5;AN=2;BaseQRankSum=-0.072;DP=141;Dels=0.0;FS=1.346;HaplotypeScore=0.0;MLEAC=1;MLEAF=0.5;MQ=42.0;MQ0=0;MQRankSum=0.902;QD=15.47;ReadPosRankSum=0.312	GT:AD:DP:GQ:PL	0/1:73,68:141:99:2210,0,2371
chrXV	329302	.	C	T	2043.77	PASS	AC=1;AF=0.5;AN=2;BaseQRankSum=-0.077;DP=120;Dels=0.0;FS=0.679;HaplotypeScore=3.409;MLEAC=1;MLEAF=0.5;MQ=41.98;MQ0=0;MQRankSum=-1.758;QD=17.03;ReadPosRankSum=0.066	GT:AD:DP:GQ:PL	0/1:57,62:120:99:2072,0,1907
chrXV	331461	.	C	T	2598.77	PASS	AC=1;AF=0.5;AN=2;BaseQRankSum=1.403;DP=143;Dels=0.0;FS=0.0;HaplotypeScore=2.7604;MLEAC=1;MLEAF=0.5;MQ=41.99;MQ0=0;MQRankSum=-1.253;QD=18.17;ReadPosRankSum=0.508	GT:AD:DP:GQ:PL	0/1:66,77:143:99:2627,0,2064
chrXV	333144	.	C	T	2519.77	PASS	AC=1;AF=0.5;AN=2;BaseQRankSum=-0.378;DP=153;Dels=0.0;FS=2.03;HaplotypeScore=0.0;MLEAC=1;MLEAF=0.5;MQ=41.99;MQ0=0;MQRankSum=1.257;QD=16.47;ReadPosRankSum=-1.221	GT:AD:DP:GQ:PL	0/1:76,77:153:99:2548,0,2471
chrXV	345465	.	G	A	1906.77	PASS	AC=1;AF=0.5;AN=2;BaseQRankSum=-0.615;DP=125;Dels=0.0;FS=3.239;HaplotypeScore=0.9665;MLEAC=1;MLEAF=0.5;MQ=41.76;MQ0=0;MQRankSum=1.455;QD=15.25;ReadPosRankSum=-0.225	GT:AD:DP:GQ:PL	0/1:65,60:125:99:1935,0,2202
chrXV	362027	.	C	T	2735.77	PASS	AC=1;AF=0.5;AN=2;BaseQRankSum=-1.235;DP=154;Dels=0.0;FS=7.204;HaplotypeScore=1.865;MLEAC=1;MLEAF=0.5;MQ=41.97;MQ0=0;MQRankSum=1.697;QD=17.76;ReadPosRankSum=1.101	GT:AD:DP:GQ:PL	0/1:69,85:154:99:2764,0,2276
chrXV	383073	.	C	T	2214.77	PASS	AC=1;AF=0.5;AN=2;BaseQRankSum=2.176;DP=135;Dels=0.0;FS=2.19;HaplotypeScore=2.5239;MLEAC=1;MLEAF=0.5;MQ=42.0;MQ0=0;MQRankSum=-0.363;QD=16.41;ReadPosRankSum=-2.109	GT:AD:DP:GQ:PL	0/1:64,70:134:99:2243,0,1828
chrXV	389639	.	G	A	1930.77	PASS	AC=1;AF=0.5;AN=2;BaseQRankSum=0.28;DP=108;Dels=0.0;FS=11.589;HaplotypeScore=1.8332;MLEAC=1;MLEAF=0.5;MQ=41.96;MQ0=0;MQRankSum=-0.532;QD=17.88;ReadPosRankSum=0.144	GT:AD:DP:GQ:PL	0/1:52,56:108:99:1959,0,1747
chrXV	403490	.	T	C	2894.77	PASS	AC=1;AF=0.5;AN=2;BaseQRankSum=0.443;DP=138;Dels=0.0;FS=1.405;HaplotypeScore=0.7887;MLEAC=1;MLEAF=0.5;MQ=42.0;MQ0=0;MQRankSum=0.308;QD=20.98;ReadPosRankSum=0.801	GT:AD:DP:GQ:PL	0/1:54,84:138:99:2923,0,1663
chrXV	406722	.	T	C	2031.77	PASS	AC=1;AF=0.5;AN=2;BaseQRankSum=-0.967;DP=137;Dels=0.0;FS=5.135;HaplotypeScore=2.6219;MLEAC=1;MLEAF=0.5;MQ=42.0;MQ0=0;MQRankSum=-1.23;QD=14.83;ReadPosRankSum=0.171	GT:AD:DP:GQ:PL	0/1:75,62:137:99:2060,0,2666
chrXV	409359	.	C	T	1857.77	PASS	AC=1;AF=0.5;AN=2;BaseQRankSum=-0.658;DP=113;Dels=0.0;FS=2.418;HaplotypeScore=2.7217;MLEAC=1;MLEAF=0.5;MQ=42.0;MQ0=0;MQRankSum=1.295;QD=16.44;ReadPosRankSum=-1.422	GT:AD:DP:GQ:PL	0/1:55,58:113:99:1886,0,1787
chrXV	413055	.	C	T	2379.77	PASS	AC=1;AF=0.5;AN=2;BaseQRankSum=1.65;DP=161;Dels=0.0;FS=0.0;HaplotypeScore=0.6651;MLEAC=1;MLEAF=0.5;MQ=41.99;MQ0=0;MQRankSum=-0.673;QD=14.78;ReadPosRankSum=0.551	GT:AD:DP:GQ:PL	0/1:87,74:161:99:2408,0,2915
chrXV	413486	.	C	T	2239.77	PASS	AC=1;AF=0.5;AN=2;BaseQRankSum=-0.092;DP=136;Dels=0.0;FS=6.542;HaplotypeScore=2.6571;MLEAC=1;MLEAF=0.5;MQ=41.88;MQ0=0;MQRankSum=0.201;QD=16.47;ReadPosRankSum=-0.439	GT:AD:DP:GQ:PL	0/1:63,70:134:99:2268,0,2050
chrXV	427741	.	C	T	2214.77	PASS	AC=1;AF=0.5;AN=2;BaseQRankSum=1.512;DP=142;Dels=0.0;FS=0.0;HaplotypeScore=2.531;MLEAC=1;MLEAF=0.5;MQ=40.65;MQ0=0;MQRankSum=0.949;QD=15.6;ReadPosRankSum=1.136	GT:AD:DP:GQ:PL	0/1:72,70:142:99:2243,0,2360
chrXV	428918	.	C	T	1904.77	PASS	AC=1;AF=0.5;AN=2;BaseQRankSum=0.715;DP=147;Dels=0.0;FS=0.0;HaplotypeScore=0.0;MLEAC=1;MLEAF=0.5;MQ=41.99;MQ0=0;MQRankSum=-0.16;QD=12.96;ReadPosRankSum=-0.447	GT:AD:DP:GQ:PL	0/1:87,60:147:99:1933,0,2797
chrXV	429346	.	C	T	2051.77	PASS	AC=1;AF=0.5;AN=2;BaseQRankSum=-1.513;DP=136;Dels=0.0;FS=6.401;HaplotypeScore=0.0;MLEAC=1;MLEAF=0.5;MQ=42.0;MQ0=0;MQRankSum=0.355;QD=15.09;ReadPosRankSum=-0.385	GT:AD:DP:GQ:PL	0/1:70,66:136:99:2080,0,2370
chrXV	430110	.	C	T	1223.77	PASS	AC=1;AF=0.5;AN=2;BaseQRankSum=0.755;DP=86;Dels=0.0;FS=0.841;HaplotypeScore=0.9979;MLEAC=1;MLEAF=0.5;MQ=42.0;MQ0=0;MQRankSum=-0.373;QD=14.23;ReadPosRankSum=0.052	GT:AD:DP:GQ:PL	0/1:47,39:86:99:1252,0,1372
chrXV	431209	.	C	T	2066.77	PASS	AC=1;AF=0.5;AN=2;BaseQRankSum=2.8;DP=135;Dels=0.0;FS=4.084;HaplotypeScore=0.0;MLEAC=1;MLEAF=0.5;MQ=42.0;MQ0=0;MQRankSum=-1.483;QD=15.31;ReadPosRankSum=1.368	GT:AD:DP:GQ:PL	0/1:71,64:135:99:2095,0,2285
chrXV	432940	.	C	T	2492.77	PASS	AC=1;AF=0.5;AN=2;BaseQRankSum=1.414;DP=142;Dels=0.0;FS=0.0;HaplotypeScore=1.9497;MLEAC=1;MLEAF=0.5;MQ=41.99;MQ0=0;MQRankSum=-0.842;QD=17.55;ReadPosRankSum=-0.65	GT:AD:DP:GQ:PL	0/1:67,75:142:99:2521,0,2105
chrXV	447654	.	C	T	1981.77	PASS	AC=1;AF=0.5;AN=2;BaseQRankSum=1.426;DP=119;Dels=0.0;FS=4.617;HaplotypeScore=1.7333;MLEAC=1;MLEAF=0.5;MQ=41.97;MQ0=0;MQRankSum=0.42;QD=16.65;ReadPosRankSum=0.974	GT:AD:DP:GQ:PL	0/1:59,59:118:99:2010,0,1851
chrXV	453751	.	C	T	2406.77	PASS	AC=1;AF=0.5;AN=2;BaseQRankSum=1.426;DP=149;Dels=0.0;FS=0.0;HaplotypeScore=5.644;MLEAC=1;MLEAF=0.5;MQ=41.99;MQ0=0;MQRankSum=-0.097;QD=16.15;ReadPosRankSum=0.515	GT:AD:DP:GQ:PL	0/1:77,72:149:99:2435,0,2591
chrXV	485419	.	C	T	1697.77	PASS	AC=1;AF=0.5;AN=2;BaseQRankSum=1.464;DP=133;Dels=0.0;FS=2.243;HaplotypeScore=3.4438;MLEAC=1;MLEAF=0.5;MQ=41.99;MQ0=0;MQRankSum=-0.043;QD=12.77;ReadPosRankSum=0.962	GT:AD:DP:GQ:PL	0/1:78,55:133:99:1726,0,2512
chrXV	486327	.	C	T	1850.77	PASS	AC=1;AF=0.5;AN=2;BaseQRankSum=0.068;DP=124;Dels=0.0;FS=0.662;HaplotypeScore=7.2069;MLEAC=1;MLEAF=0.5;MQ=42.0;MQ0=0;MQRankSum=-1.335;QD=14.93;ReadPosRankSum=-1.64	GT:AD:DP:GQ:PL	0/1:66,58:124:99:1879,0,2204
chrXV	489378	.	C	T	2997.77	PASS	AC=1;AF=0.5;AN=2;BaseQRankSum=1.419;DP=169;Dels=0.0;FS=6.656;HaplotypeScore=3.532;MLEAC=1;MLEAF=0.5;MQ=41.99;MQ0=0;MQRankSum=-0.065;QD=17.74;ReadPosRankSum=-0.077	GT:AD:DP:GQ:PL	0/1:79,90:169:99:3026,0,2593
chrXV	498246	.	G	A	2088.77	PASS	AC=1;AF=0.5;AN=2;BaseQRankSum=0.592;DP=138;Dels=0.0;FS=1.418;HaplotypeScore=4.4962;MLEAC=1;MLEAF=0.5;MQ=42.0;MQ0=0;MQRankSum=0.457;QD=15.14;ReadPosRankSum=1.227	GT:AD:DP:GQ:PL	0/1:69,64:135:99:2117,0,2290
chrXV	500870	.	C	T	2514.77	PASS	AC=1;AF=0.5;AN=2;BaseQRankSum=-1.893;DP=161;Dels=0.0;FS=3.66;HaplotypeScore=5.5519;MLEAC=1;MLEAF=0.5;MQ=42.0;MQ0=0;MQRankSum=-0.266;QD=15.62;ReadPosRankSum=-0.526	GT:AD:DP:GQ:PL	0/1:84,77:161:99:2543,0,2835
chrXV	506498	.	G	A	2169.77	PASS	AC=1;AF=0.5;AN=2;BaseQRankSum=1.725;DP=173;Dels=0.0;FS=0.572;HaplotypeScore=3.4669;MLEAC=1;MLEAF=0.5;MQ=41.03;MQ0=0;MQRankSum=1.028;QD=12.54;ReadPosRankSum=-0.814	GT:AD:DP:GQ:PL	0/1:104,69:173:99:2198,0,3479
chrXV	510771	.	T	C	2167.77	PASS	AC=1;AF=0.5;AN=2;BaseQRankSum=1.812;DP=132;Dels=0.0;FS=0.646;HaplotypeScore=5.7794;MLEAC=1;MLEAF=0.5;MQ=42.0;MQ0=0;MQRankSum=0.214;QD=16.42;ReadPosRankSum=-0.656	GT:AD:DP:GQ:PL	0/1:67,64:131:99:2196,0,2231
chrXV	514215	.	C	T	2137.77	PASS	AC=1;AF=0.5;AN=2;BaseQRankSum=0.375;DP=138;Dels=0.0;FS=6.369;HaplotypeScore=0.9665;MLEAC=1;MLEAF=0.5;MQ=42.0;MQ0=0;MQRankSum=0.993;QD=15.49;ReadPosRankSum=0.648	GT:AD:DP:GQ:PL	0/1:71,67:138:99:2166,0,2260
chrXV	517492	.	G	A	1448.77	PASS	AC=1;AF=0.5;AN=2;BaseQRankSum=-0.239;DP=101;Dels=0.0;FS=6.357;HaplotypeScore=1.6208;MLEAC=1;MLEAF=0.5;MQ=41.85;MQ0=0;MQRankSum=-0.647;QD=14.34;ReadPosRankSum=-0.688	GT:AD:DP:GQ:PL	0/1:54,46:100:99:1477,0,1784
chrXV	537314	.	C	T	2076.77	PASS	AC=1;AF=0.5;AN=2;BaseQRankSum=0.114;DP=141;Dels=0.0;FS=5.13;HaplotypeScore=0.8667;MLEAC=1;MLEAF=0.5;MQ=41.97;MQ0=0;MQRankSum=-1.171;QD=14.73;ReadPosRankSum=0.572	GT:AD:DP:GQ:PL	0/1:75,66:141:99:2105,0,2408
chrXV	546483	.	C	T	2190.77	PASS	AC=1;AF=0.5;AN=2;BaseQRankSum=-0.485;DP=145;Dels=0.0;FS=1.415;HaplotypeScore=0.9734;MLEAC=1;MLEAF=0.5;MQ=41.9;MQ0=0;MQRankSum=1.125;QD=15.11;ReadPosRankSum=-0.032	GT:AD:DP:GQ:PL	0/1:77,67:144:99:2219,0,2636
chrXV	548702	.	C	T	2210.77	PASS	AC=1;AF=0.5;AN=2;BaseQRankSum=0.017;DP=126;Dels=0.0;FS=3.284;HaplotypeScore=4.9483;MLEAC=1;MLEAF=0.5;MQ=41.97;MQ0=0;MQRankSum=-0.724;QD=17.55;ReadPosRankSum=0.645	GT:AD:DP:GQ:PL	0/1:60,65:126:99:2239,0,2028
chrXV	556686	.	C	T	1335.77	PASS	AC=1;AF=0.5;AN=2;BaseQRankSum=-0.314;DP=96;Dels=0.0;FS=2.676;HaplotypeScore=0.9947;MLEAC=1;MLEAF=0.5;MQ=41.98;MQ0=0;MQRankSum=-1.71;QD=13.91;ReadPosRankSum=-0.395	GT:AD:DP:GQ:PL	0/1:54,42:96:99:1364,0,1765
chrXV	565648	.	C	T	1780.77	PASS	AC=1;AF=0.5;AN=2;BaseQRankSum=2.099;DP=123;Dels=0.0;FS=3.346;HaplotypeScore=2.4148;MLEAC=1;MLEAF=0.5;MQ=42.0;MQ0=0;MQRankSum=-1.03;QD=14.48;ReadPosRankSum=-1.051	GT:AD:DP:GQ:PL	0/1:67,54:122:99:1809,0,2243
chrXV	581040	.	C	T	2665.77	PASS	AC=1;AF=0.5;AN=2;BaseQRankSum=0.196;DP=148;Dels=0.0;FS=0.608;HaplotypeScore=4.317;MLEAC=1;MLEAF=0.5;MQ=41.99;MQ0=0;MQRankSum=0.582;QD=18.01;ReadPosRankSum=0.146	GT:AD:DP:GQ:PL	0/1:67,81:148:99:2694,0,2227
chrXV	588445	.	A	G	1574.77	PASS	AC=1;AF=0.5;AN=2;BaseQRankSum=1.412;DP=94;Dels=0.0;FS=0.774;HaplotypeScore=0.7887;MLEAC=1;MLEAF=0.5;MQ=41.76;MQ0=1;MQRankSum=0.82;QD=16.75;ReadPosRankSum=-0.042	GT:AD:DP:GQ:PL	0/1:44,50:94:99:1603,0,1357
chrXV	591155	.	C	T	2289.77	PASS	AC=1;AF=0.5;AN=2;BaseQRankSum=0.303;DP=142;Dels=0.0;FS=0.621;HaplotypeScore=1.6208;MLEAC=1;MLEAF=0.5;MQ=42.0;MQ0=0;MQRankSum=-1.276;QD=16.13;ReadPosRankSum=-0.254	GT:AD:DP:GQ:PL	0/1:70,71:141:99:2318,0,2285
chrXV	612731	.	G	A	2549.77	PASS	AC=1;AF=0.5;AN=2;BaseQRankSum=1.12;DP=138;Dels=0.0;FS=0.633;HaplotypeScore=6.6281;MLEAC=1;MLEAF=0.5;MQ=41.99;MQ0=0;MQRankSum=-0.333;QD=18.48;ReadPosRankSum=1.658	GT:AD:DP:GQ:PL	0/1:63,75:138:99:2578,0,2101
chrXV	621247	.	G	A	2203.77	PASS	AC=1;AF=0.5;AN=2;BaseQRankSum=-1.803;DP=147;Dels=0.0;FS=6.136;HaplotypeScore=0.7887;MLEAC=1;MLEAF=0.5;MQ=42.0;MQ0=0;MQRankSum=-0.362;QD=14.99;ReadPosRankSum=-0.227	GT:AD:DP:GQ:PL	0/1:74,73:147:99:2232,0,2468
chrXV	622650	.	C	T	2129.77	PASS	AC=1;AF=0.5;AN=2;BaseQRankSum=0.306;DP=122;Dels=0.0;FS=4.378;HaplotypeScore=3.3326;MLEAC=1;MLEAF=0.5;MQ=42.0;MQ0=0;MQRankSum=0.229;QD=17.46;ReadPosRankSum=0.198	GT:AD:DP:GQ:PL	0/1:56,66:122:99:2158,0,1836
chrXV	627954	.	C	T	2249.77	PASS	AC=1;AF=0.5;AN=2;BaseQRankSum=0.364;DP=143;Dels=0.0;FS=17.25;HaplotypeScore=3.3972;MLEAC=1;MLEAF=0.5;MQ=42.0;MQ0=0;MQRankSum=1.287;QD=15.73;ReadPosRankSum=-0.441	GT:AD:DP:GQ:PL	0/1:75,67:143:99:2278,0,2575
chrXV	633377	.	C	T	2204.77	PASS	AC=1;AF=0.5;AN=2;BaseQRankSum=0.85;DP=134;Dels=0.0;FS=22.593;HaplotypeScore=0.0;MLEAC=1;MLEAF=0.5;MQ=42.0;MQ0=0;MQRankSum=0.058;QD=16.45;ReadPosRankSum=-0.325	GT:AD:DP:GQ:PL	0/1:67,67:134:99:2233,0,2134
chrXV	641765	.	C	T	2311.77	PASS	AC=1;AF=0.5;AN=2;BaseQRankSum=0.947;DP=149;Dels=0.0;FS=0.61;HaplotypeScore=0.7887;MLEAC=1;MLEAF=0.5;MQ=41.99;MQ0=0;MQRankSum=0.083;QD=15.52;ReadPosRankSum=1.089	GT:AD:DP:GQ:PL	0/1:78,70:148:99:2340,0,2613
chrXV	642917	.	G	A	1600.77	PASS	AC=1;AF=0.5;AN=2;BaseQRankSum=1.215;DP=126;Dels=0.0;FS=0.0;HaplotypeScore=0.0;MLEAC=1;MLEAF=0.5;MQ=41.89;MQ0=0;MQRankSum=-0.866;QD=12.7;ReadPosRankSum=-0.177	GT:AD:DP:GQ:PL	0/1:71,55:126:99:1629,0,2126
chrXV	675005	.	A	C	4090.77	PASS	AC=1;AF=0.5;AN=2;BaseQRankSum=1.62;DP=127;Dels=0.0;FS=0.0;HaplotypeScore=4.9982;MLEAC=1;MLEAF=0.5;MQ=41.14;MQ0=0;MQRankSum=-2.386;QD=32.21;ReadPosRankSum=5.197	GT:AD:DP:GQ:PL	0/1:12,115:127:91:4119,0,91
chrXV	675006	.	C	A	4010.77	PASS	AC=1;AF=0.5;AN=2;BaseQRankSum=2.246;DP=123;Dels=0.0;FS=0.0;HaplotypeScore=4.9982;MLEAC=1;MLEAF=0.5;MQ=41.11;MQ0=0;MQRankSum=-1.888;QD=32.61;ReadPosRankSum=5.638	GT:AD:DP:GQ:PL	0/1:12,111:123:99:4039,0,104
chrXV	680545	.	C	T	2094.77	PASS	AC=1;AF=0.5;AN=2;BaseQRankSum=0.073;DP=138;Dels=0.0;FS=10.593;HaplotypeScore=0.7887;MLEAC=1;MLEAF=0.5;MQ=42.0;MQ0=0;MQRankSum=-2.283;QD=15.18;ReadPosRankSum=-1.543	GT:AD:DP:GQ:PL	0/1:75,63:138:99:2123,0,2520
chrXV	695967	.	G	A	2404.77	PASS	AC=1;AF=0.5;AN=2;BaseQRankSum=0.25;DP=156;Dels=0.0;FS=0.0;HaplotypeScore=2.7126;MLEAC=1;MLEAF=0.5;MQ=42.0;MQ0=0;MQRankSum=-1.622;QD=15.42;ReadPosRankSum=-0.012	GT:AD:DP:GQ:PL	0/1:80,76:156:99:2433,0,2643
chrXV	699578	.	G	A	1959.77	PASS	AC=1;AF=0.5;AN=2;BaseQRankSum=1.156;DP=125;Dels=0.0;FS=2.302;HaplotypeScore=2.6119;MLEAC=1;MLEAF=0.5;MQ=42.0;MQ0=0;MQRankSum=-1.311;QD=15.68;ReadPosRankSum=0.185	GT:AD:DP:GQ:PL	0/1:65,59:125:99:1988,0,2125
chrXV	700284	.	G	A	2277.77	PASS	AC=1;AF=0.5;AN=2;BaseQRankSum=-0.882;DP=147;Dels=0.0;FS=7.346;HaplotypeScore=0.9987;MLEAC=1;MLEAF=0.5;MQ=42.0;MQ0=0;MQRankSum=-1.421;QD=15.5;ReadPosRankSum=-0.758	GT:AD:DP:GQ:PL	0/1:77,70:147:99:2306,0,2634
chrXV	711455	.	G	A	2068.77	PASS	AC=1;AF=0.5;AN=2;BaseQRankSum=-0.087;DP=139;Dels=0.0;FS=7.511;HaplotypeScore=1.7853;MLEAC=1;MLEAF=0.5;MQ=42.0;MQ0=0;MQRankSum=0.391;QD=14.88;ReadPosRankSum=0.311	GT:AD:DP:GQ:PL	0/1:76,63:139:99:2097,0,2541
chrXV	720372	.	C	T	2197.77	PASS	AC=1;AF=0.5;AN=2;BaseQRankSum=-0.564;DP=115;Dels=0.0;FS=0.0;HaplotypeScore=1.782;MLEAC=1;MLEAF=0.5;MQ=41.98;MQ0=0;MQRankSum=0.973;QD=19.11;ReadPosRankSum=-0.088	GT:AD:DP:GQ:PL	0/1:48,67:115:99:2226,0,1474
chrXV	725117	.	C	T	2801.77	PASS	AC=1;AF=0.5;AN=2;BaseQRankSum=-1.266;DP=171;Dels=0.0;FS=7.784;HaplotypeScore=2.4673;MLEAC=1;MLEAF=0.5;MQ=41.98;MQ0=0;MQRankSum=1.698;QD=16.38;ReadPosRankSum=-0.836	GT:AD:DP:GQ:PL	0/1:88,83:171:99:2830,0,2993
chrXV	727269	.	C	T	2104.77	PASS	AC=1;AF=0.5;AN=2;BaseQRankSum=0.161;DP=145;Dels=0.0;FS=3.946;HaplotypeScore=2.7273;MLEAC=1;MLEAF=0.5;MQ=42.0;MQ0=0;MQRankSum=-0.248;QD=14.52;ReadPosRankSum=2.313	GT:AD:DP:GQ:PL	0/1:79,66:145:99:2133,0,2665
chrXV	728766	.	C	T	2230.77	PASS	AC=1;AF=0.5;AN=2;BaseQRankSum=-0.44;DP=144;Dels=0.0;FS=2.986;HaplotypeScore=0.0;MLEAC=1;MLEAF=0.5;MQ=42.0;MQ0=0;MQRankSum=1.356;QD=15.49;ReadPosRankSum=-0.452	GT:AD:DP:GQ:PL	0/1:75,69:144:99:2259,0,2537
chrXV	730207	.	G	A	2200.77	PASS	AC=1;AF=0.5;AN=2;BaseQRankSum=0.384;DP=141;Dels=0.0;FS=3.018;HaplotypeScore=4.3537;MLEAC=1;MLEAF=0.5;MQ=41.99;MQ0=0;MQRankSum=-1.427;QD=15.61;ReadPosRankSum=-0.15	GT:AD:DP:GQ:PL	0/1:73,67:140:99:2229,0,2453
chrXV	733467	.	C	T	2013.77	PASS	AC=1;AF=0.5;AN=2;BaseQRankSum=-2.419;DP=118;Dels=0.0;FS=0.727;HaplotypeScore=1.4538;MLEAC=1;MLEAF=0.5;MQ=42.0;MQ0=0;MQRankSum=-0.921;QD=17.07;ReadPosRankSum=-0.56	GT:AD:DP:GQ:PL	0/1:54,63:118:99:2042,0,1749
chrXV	740878	.	C	T	1870.77	PASS	AC=1;AF=0.5;AN=2;BaseQRankSum=-0.315;DP=121;Dels=0.0;FS=10.057;HaplotypeScore=3.1982;MLEAC=1;MLEAF=0.5;MQ=42.0;MQ0=0;MQRankSum=0.431;QD=15.46;ReadPosRankSum=-2.007	GT:AD:DP:GQ:PL	0/1:63,57:120:99:1899,0,2115
chrXV	742941	.	C	T	2380.77	PASS	AC=1;AF=0.5;AN=2;BaseQRankSum=0.43;DP=143;Dels=0.0;FS=2.12;HaplotypeScore=0.5784;MLEAC=1;MLEAF=0.5;MQ=42.0;MQ0=0;MQRankSum=-0.155;QD=16.65;ReadPosRankSum=0.834	GT:AD:DP:GQ:PL	0/1:71,72:143:99:2409,0,2390
chrXV	745911	.	C	T	2036.77	PASS	AC=1;AF=0.5;AN=2;BaseQRankSum=-0.068;DP=124;Dels=0.0;FS=13.39;HaplotypeScore=5.2946;MLEAC=1;MLEAF=0.5;MQ=41.98;MQ0=0;MQRankSum=1.728;QD=16.43;ReadPosRankSum=-0.083	GT:AD:DP:GQ:PL	0/1:60,64:124:99:2065,0,2012
chrXV	752096	.	T	C	2171.77	PASS	AC=1;AF=0.5;AN=2;BaseQRankSum=-0.006;DP=146;Dels=0.0;FS=1.323;HaplotypeScore=3.4338;MLEAC=1;MLEAF=0.5;MQ=42.0;MQ0=0;MQRankSum=0.204;QD=14.88;ReadPosRankSum=-0.248	GT:AD:DP:GQ:PL	0/1:78,67:145:99:2200,0,2671
chrXV	754158	.	C	T	2588.77	PASS	AC=1;AF=0.5;AN=2;BaseQRankSum=0.116;DP=154;Dels=0.0;FS=7.066;HaplotypeScore=0.7887;MLEAC=1;MLEAF=0.5;MQ=42.0;MQ0=0;MQRankSum=-1.619;QD=16.81;ReadPosRankSum=-1.344	GT:AD:DP:GQ:PL	0/1:77,77:154:99:2617,0,2595
chrXV	756609	.	C	T	2911.77	PASS	AC=1;AF=0.5;AN=2;BaseQRankSum=-0.623;DP=174;Dels=0.0;FS=0.568;HaplotypeScore=3.4105;MLEAC=1;MLEAF=0.5;MQ=42.0;MQ0=0;MQRankSum=-0.372;QD=16.73;ReadPosRankSum=-2.572	GT:AD:DP:GQ:PL	0/1:84,88:172:99:2940,0,2797
chrXV	799665	.	T	C	1939.77	PASS	AC=1;AF=0.5;AN=2;BaseQRankSum=0.61;DP=121;Dels=0.0;FS=0.701;HaplotypeScore=2.4385;MLEAC=1;MLEAF=0.5;MQ=42.0;MQ0=0;MQRankSum=-1.014;QD=16.03;ReadPosRankSum=-0.298	GT:AD:DP:GQ:PL	0/1:63,58:121:99:1968,0,2127
chrXV	812650	.	T	C	2304.77	PASS	AC=1;AF=0.5;AN=2;BaseQRankSum=0.73;DP=161;Dels=0.0;FS=0.0;HaplotypeScore=0.9867;MLEAC=1;MLEAF=0.5;MQ=42.0;MQ0=0;MQRankSum=-0.148;QD=14.32;ReadPosRankSum=1.323	GT:AD:DP:GQ:PL	0/1:90,71:161:99:2333,0,3000
chrXV	815387	.	C	T	2804.77	PASS	AC=1;AF=0.5;AN=2;BaseQRankSum=0.278;DP=146;Dels=0.0;FS=5.061;HaplotypeScore=2.9064;MLEAC=1;MLEAF=0.5;MQ=42.0;MQ0=0;MQRankSum=0.235;QD=19.21;ReadPosRankSum=-1.197	GT:AD:DP:GQ:PL	0/1:64,82:146:99:2833,0,2013
chrXV	816117	.	C	T	2015.77	PASS	AC=1;AF=0.5;AN=2;BaseQRankSum=0.816;DP=121;Dels=0.0;FS=2.466;HaplotypeScore=1.9399;MLEAC=1;MLEAF=0.5;MQ=41.82;MQ0=0;MQRankSum=0.651;QD=16.66;ReadPosRankSum=-0.148	GT:AD:DP:GQ:PL	0/1:60,61:121:99:2044,0,1982
chrXV	816831	.	C	T	2176.77	PASS	AC=1;AF=0.5;AN=2;BaseQRankSum=1.275;DP=122;Dels=0.01;FS=8.314;HaplotypeScore=3.3868;MLEAC=1;MLEAF=0.5;MQ=41.98;MQ0=0;MQRankSum=0.807;QD=17.84;ReadPosRankSum=0.34	GT:AD:DP:GQ:PL	0/1:57,64:121:99:2205,0,1776
chrXV	836703	.	C	T	2132.77	PASS	AC=1;AF=0.5;AN=2;BaseQRankSum=2.681;DP=135;Dels=0.0;FS=1.355;HaplotypeScore=0.0;MLEAC=1;MLEAF=0.5;MQ=42.0;MQ0=0;MQRankSum=0.399;QD=15.8;ReadPosRankSum=0.87	GT:AD:DP:GQ:PL	0/1:71,64:135:99:2161,0,2283
chrXV	871378	.	C	T	2711.77	PASS	AC=1;AF=0.5;AN=2;BaseQRankSum=2.547;DP=154;Dels=0.0;FS=11.261;HaplotypeScore=0.0;MLEAC=1;MLEAF=0.5;MQ=42.0;MQ0=0;MQRankSum=0.539;QD=17.61;ReadPosRankSum=1.505	GT:AD:DP:GQ:PL	0/1:73,81:154:99:2740,0,2398
chrXV	878429	.	G	A	1799.77	PASS	AC=1;AF=0.5;AN=2;BaseQRankSum=-0.36;DP=130;Dels=0.0;FS=2.25;HaplotypeScore=2.444;MLEAC=1;MLEAF=0.5;MQ=41.98;MQ0=0;MQRankSum=1.992;QD=13.84;ReadPosRankSum=0.07	GT:AD:DP:GQ:PL	0/1:71,59:130:99:1828,0,2399
chrXV	892216	.	C	T	2334.77	PASS	AC=1;AF=0.5;AN=2;BaseQRankSum=-1.87;DP=134;Dels=0.0;FS=3.126;HaplotypeScore=0.8667;MLEAC=1;MLEAF=0.5;MQ=41.84;MQ0=0;MQRankSum=1.166;QD=17.42;ReadPosRankSum=-1.87	GT:AD:DP:GQ:PL	0/1:62,71:133:99:2363,0,1926
chrXV	895873	.	C	T	2100.77	PASS	AC=1;AF=0.5;AN=2;BaseQRankSum=1.497;DP=130;Dels=0.0;FS=0.0;HaplotypeScore=0.0;MLEAC=1;MLEAF=0.5;MQ=42.0;MQ0=0;MQRankSum=-0.65;QD=16.16;ReadPosRankSum=0.91	GT:AD:DP:GQ:PL	0/1:66,64:130:99:2129,0,2167
chrXV	896940	.	C	T	2889.77	PASS	AC=1;AF=0.5;AN=2;BaseQRankSum=1.416;DP=142;Dels=0.0;FS=4.037;HaplotypeScore=1.7675;MLEAC=1;MLEAF=0.5;MQ=41.96;MQ0=0;MQRankSum=-0.207;QD=20.35;ReadPosRankSum=1.85	GT:AD:DP:GQ:PL	0/1:59,83:142:99:2918,0,1929
chrXV	902071	.	C	T	2148.77	PASS	AC=1;AF=0.5;AN=2;BaseQRankSum=0.15;DP=148;Dels=0.0;FS=0.0;HaplotypeScore=2.6616;MLEAC=1;MLEAF=0.5;MQ=42.0;MQ0=0;MQRankSum=0.331;QD=14.52;ReadPosRankSum=-2.026	GT:AD:DP:GQ:PL	0/1:81,67:148:99:2177,0,2740
chrXV	947973	.	C	T	2762.77	PASS	AC=1;AF=0.5;AN=2;BaseQRankSum=-0.058;DP=164;Dels=0.0;FS=0.568;HaplotypeScore=0.0;MLEAC=1;MLEAF=0.5;MQ=41.99;MQ0=0;MQRankSum=2.551;QD=16.85;ReadPosRankSum=-1.512	GT:AD:DP:GQ:PL	0/1:80,84:164:99:2791,0,2633
chrXV	963660	.	C	T	2772.77	PASS	AC=1;AF=0.5;AN=2;BaseQRankSum=2.026;DP=165;Dels=0.0;FS=6.692;HaplotypeScore=0.0;MLEAC=1;MLEAF=0.5;MQ=42.0;MQ0=0;MQRankSum=0.07;QD=16.8;ReadPosRankSum=2.098	GT:AD:DP:GQ:PL	0/1:84,81:165:99:2801,0,2720
chrXV	968177	.	C	T	1117.77	PASS	AC=1;AF=0.5;AN=2;BaseQRankSum=-0.992;DP=102;Dels=0.0;FS=1.747;HaplotypeScore=0.5784;MLEAC=1;MLEAF=0.5;MQ=42.0;MQ0=0;MQRankSum=0.51;QD=10.96;ReadPosRankSum=2.073	GT:AD:DP:GQ:PL	0/1:63,39:102:99:1146,0,2110
chrXV	1051986	.	C	T	1376.77	PASS	AC=1;AF=0.5;AN=2;BaseQRankSum=1.316;DP=103;Dels=0.0;FS=5.13;HaplotypeScore=3.2285;MLEAC=1;MLEAF=0.5;MQ=41.98;MQ0=0;MQRankSum=0.403;QD=13.37;ReadPosRankSum=-1.725	GT:AD:DP:GQ:PL	0/1:56,47:103:99:1405,0,1743
chrXV	1057766	.	T	C	1827.77	PASS	AC=1;AF=0.5;AN=2;BaseQRankSum=0.395;DP=127;Dels=0.0;FS=5.544;HaplotypeScore=0.0;MLEAC=1;MLEAF=0.5;MQ=42.0;MQ0=0;MQRankSum=0.254;QD=14.39;ReadPosRankSum=-1.132	GT:AD:DP:GQ:PL	0/1:70,57:127:99:1856,0,2401
chrXV	1062637	.	C	T	2940.77	PASS	AC=1;AF=0.5;AN=2;BaseQRankSum=1.712;DP=181;Dels=0.0;FS=3.425;HaplotypeScore=5.7749;MLEAC=1;MLEAF=0.5;MQ=41.8;MQ0=0;MQRankSum=-1.031;QD=16.25;ReadPosRankSum=0.77	GT:AD:DP:GQ:PL	0/1:91,90:181:99:2969,0,2958
chrXV	1071913	.	C	G	4161.77	PASS	AC=1;AF=0.5;AN=2;BaseQRankSum=0.662;DP=250;Dels=0.0;FS=26.67;HaplotypeScore=3.3607;MLEAC=1;MLEAF=0.5;MQ=42.0;MQ0=0;MQRankSum=-0.923;QD=16.65;ReadPosRankSum=0.291	GT:AD:DP:GQ:PL	0/1:122,128:250:99:4190,0,4017
chrXVI	115355	.	G	A	1886.77	PASS	AC=1;AF=0.5;AN=2;BaseQRankSum=0.903;DP=130;Dels=0.0;FS=1.398;HaplotypeScore=1.9243;MLEAC=1;MLEAF=0.5;MQ=42.0;MQ0=0;MQRankSum=1.515;QD=14.51;ReadPosRankSum=0.528	GT:AD:DP:GQ:PL	0/1:71,59:130:99:1915,0,2334
chrXVI	157987	.	G	A	2478.77	PASS	AC=1;AF=0.5;AN=2;BaseQRankSum=0.483;DP=144;Dels=0.0;FS=2.966;HaplotypeScore=1.4679;MLEAC=1;MLEAF=0.5;MQ=41.99;MQ0=0;MQRankSum=1.141;QD=17.21;ReadPosRankSum=1.473	GT:AD:DP:GQ:PL	0/1:69,74:144:99:2507,0,2253
chrXVI	179095	.	G	A	1969.77	PASS	AC=1;AF=0.5;AN=2;BaseQRankSum=1.17;DP=122;Dels=0.0;FS=11.502;HaplotypeScore=2.4468;MLEAC=1;MLEAF=0.5;MQ=41.98;MQ0=0;MQRankSum=1.626;QD=16.15;ReadPosRankSum=1.098	GT:AD:DP:GQ:PL	0/1:62,60:122:99:1998,0,2111
chrXVI	278803	.	G	A	2675.77	PASS	AC=1;AF=0.5;AN=2;BaseQRankSum=0.894;DP=151;Dels=0.0;FS=1.284;HaplotypeScore=2.6562;MLEAC=1;MLEAF=0.5;MQ=42.0;MQ0=0;MQRankSum=-0.718;QD=17.72;ReadPosRankSum=-0.188	GT:AD:DP:GQ:PL	0/1:70,81:151:99:2704,0,2215
chrXVI	296732	.	G	A	2303.77	PASS	AC=1;AF=0.5;AN=2;BaseQRankSum=0.895;DP=127;Dels=0.0;FS=0.0;HaplotypeScore=4.5983;MLEAC=1;MLEAF=0.5;MQ=41.76;MQ0=0;MQRankSum=1.319;QD=18.14;ReadPosRankSum=0.037	GT:AD:DP:GQ:PL	0/1:54,72:126:99:2332,0,1652
chrXVI	384157	.	G	A	2506.77	PASS	AC=1;AF=0.5;AN=2;BaseQRankSum=1.654;DP=149;Dels=0.0;FS=8.522;HaplotypeScore=3.5173;MLEAC=1;MLEAF=0.5;MQ=42.0;MQ0=0;MQRankSum=-1.396;QD=16.82;ReadPosRankSum=0.91	GT:AD:DP:GQ:PL	0/1:72,77:149:99:2535,0,2386
chrXVI	422265	.	G	A	1966.77	PASS	AC=1;AF=0.5;AN=2;BaseQRankSum=-0.737;DP=119;Dels=0.0;FS=5.716;HaplotypeScore=5.3825;MLEAC=1;MLEAF=0.5;MQ=42.0;MQ0=0;MQRankSum=-0.258;QD=16.53;ReadPosRankSum=-0.312	GT:AD:DP:GQ:PL	0/1:59,59:118:99:1995,0,1998
chrXVI	426789	.	G	A	2132.77	PASS	AC=1;AF=0.5;AN=2;BaseQRankSum=0.742;DP=132;Dels=0.0;FS=5.284;HaplotypeScore=1.984;MLEAC=1;MLEAF=0.5;MQ=42.0;MQ0=0;MQRankSum=0.391;QD=16.16;ReadPosRankSum=0.683	GT:AD:DP:GQ:PL	0/1:67,65:132:99:2161,0,2213
chrXVI	430495	.	G	A	2119.77	PASS	AC=1;AF=0.5;AN=2;BaseQRankSum=1.06;DP=125;Dels=0.0;FS=0.691;HaplotypeScore=2.9325;MLEAC=1;MLEAF=0.5;MQ=41.97;MQ0=0;MQRankSum=-0.605;QD=16.96;ReadPosRankSum=0.095	GT:AD:DP:GQ:PL	0/1:61,63:124:99:2148,0,1985
chrXVI	432266	.	G	A	2102.77	PASS	AC=1;AF=0.5;AN=2;BaseQRankSum=1.261;DP=135;Dels=0.0;FS=12.426;HaplotypeScore=0.734;MLEAC=1;MLEAF=0.5;MQ=42.0;MQ0=0;MQRankSum=0.543;QD=15.58;ReadPosRankSum=1.287	GT:AD:DP:GQ:PL	0/1:68,67:135:99:2131,0,2187
chrXVI	474070	.	G	A	1882.77	PASS	AC=1;AF=0.5;AN=2;BaseQRankSum=-2.252;DP=135;Dels=0.0;FS=0.0;HaplotypeScore=0.9734;MLEAC=1;MLEAF=0.5;MQ=41.99;MQ0=0;MQRankSum=1.649;QD=13.95;ReadPosRankSum=2.799	GT:AD:DP:GQ:PL	0/1:70,65:135:99:1911,0,2266
chrXVI	475244	.	A	G	2087.77	PASS	AC=1;AF=0.5;AN=2;BaseQRankSum=-0.205;DP=133;Dels=0.0;FS=0.651;HaplotypeScore=2.8298;MLEAC=1;MLEAF=0.5;MQ=42.0;MQ0=0;MQRankSum=0.372;QD=15.7;ReadPosRankSum=-0.318	GT:AD:DP:GQ:PL	0/1:70,63:133:99:2116,0,2376
chrXVI	572760	.	A	G	1854.77	PASS	AC=1;AF=0.5;AN=2;BaseQRankSum=-0.163;DP=140;Dels=0.0;FS=12.322;HaplotypeScore=2.5795;MLEAC=1;MLEAF=0.5;MQ=41.97;MQ0=0;MQRankSum=-0.314;QD=13.25;ReadPosRankSum=1.738	GT:AD:DP:GQ:PL	0/1:77,63:140:99:1883,0,2535
chrXVI	576853	.	G	A	2421.77	PASS	AC=1;AF=0.5;AN=2;BaseQRankSum=0.912;DP=115;Dels=0.0;FS=6.028;HaplotypeScore=1.9815;MLEAC=1;MLEAF=0.5;MQ=42.0;MQ0=0;MQRankSum=-0.112;QD=21.06;ReadPosRankSum=-1.171	GT:AD:DP:GQ:PL	0/1:44,71:115:99:2450,0,1364
chrXVI	596028	.	G	A	1598.77	PASS	AC=1;AF=0.5;AN=2;BaseQRankSum=-1.158;DP=116;Dels=0.0;FS=2.362;HaplotypeScore=2.5093;MLEAC=1;MLEAF=0.5;MQ=41.84;MQ0=0;MQRankSum=-1.158;QD=13.78;ReadPosRankSum=-0.482	GT:AD:DP:GQ:PL	0/1:63,53:116:99:1627,0,2013
chrXVI	634192	.	G	A	2221.77	PASS	AC=1;AF=0.5;AN=2;BaseQRankSum=1.184;DP=145;Dels=0.0;FS=4.001;HaplotypeScore=4.6466;MLEAC=1;MLEAF=0.5;MQ=42.0;MQ0=0;MQRankSum=0.943;QD=15.32;ReadPosRankSum=0.065	GT:AD:DP:GQ:PL	0/1:73,69:143:99:2250,0,2429
chrXVI	668539	.	A	G	3124.77	PASS	AC=1;AF=0.5;AN=2;BaseQRankSum=0.991;DP=178;Dels=0.0;FS=1.182;HaplotypeScore=1.7333;MLEAC=1;MLEAF=0.5;MQ=41.99;MQ0=0;MQRankSum=-1.05;QD=17.55;ReadPosRankSum=0.789	GT:AD:DP:GQ:PL	0/1:84,93:177:99:3153,0,2700
chrXVI	693877	.	A	G	4635.77	PASS	AC=2;AF=1.0;AN=2;DP=120;Dels=0.0;FS=0.0;HaplotypeScore=1.8055;MLEAC=2;MLEAF=1.0;MQ=41.98;MQ0=0;QD=29.96	GT:AD:DP:GQ:PL	1/1:0,119:120:99:4664,355,0
chrXVI	699913	.	G	A	2056.77	PASS	AC=1;AF=0.5;AN=2;BaseQRankSum=-0.875;DP=139;Dels=0.0;FS=10.996;HaplotypeScore=3.8023;MLEAC=1;MLEAF=0.5;MQ=42.0;MQ0=0;MQRankSum=1.806;QD=14.8;ReadPosRankSum=-0.643	GT:AD:DP:GQ:PL	0/1:72,67:139:99:2085,0,2438
chrXVI	754945	.	G	A	2874.77	PASS	AC=1;AF=0.5;AN=2;BaseQRankSum=-3.01;DP=153;Dels=0.0;FS=0.0;HaplotypeScore=2.6711;MLEAC=1;MLEAF=0.5;MQ=41.99;MQ0=0;MQRankSum=-0.302;QD=18.79;ReadPosRankSum=-0.683	GT:AD:DP:GQ:PL	0/1:61,91:152:99:2903,0,1920
chrXVI	812253	.	G	A	1673.77	PASS	AC=1;AF=0.5;AN=2;BaseQRankSum=0.095;DP=116;Dels=0.0;FS=5.823;HaplotypeScore=1.7608;MLEAC=1;MLEAF=0.5;MQ=42.0;MQ0=0;MQRankSum=0.634;QD=14.43;ReadPosRankSum=0.122	GT:AD:DP:GQ:PL	0/1:65,51:116:99:1702,0,2165
chrXVI	826611	.	G	A	2249.77	PASS	AC=1;AF=0.5;AN=2;BaseQRankSum=0.524;DP=130;Dels=0.0;FS=0.0;HaplotypeScore=1.1567;MLEAC=1;MLEAF=0.5;MQ=41.89;MQ0=0;MQRankSum=0.11;QD=17.31;ReadPosRankSum=-0.557	GT:AD:DP:GQ:PL	0/1:62,68:130:99:2278,0,1972
chrXVI	835155	.	G	A	2038.77	PASS	AC=1;AF=0.5;AN=2;BaseQRankSum=-0.386;DP=115;Dels=0.0;FS=7.454;HaplotypeScore=1.8401;MLEAC=1;MLEAF=0.5;MQ=42.0;MQ0=0;MQRankSum=1.102;QD=17.73;ReadPosRankSum=0.869	GT:AD:DP:GQ:PL	0/1:53,61:114:99:2067,0,1739
chrXVI	867982	.	C	T	2221.77	PASS	AC=1;AF=0.5;AN=2;BaseQRankSum=0.127;DP=178;Dels=0.0;FS=1.188;HaplotypeScore=10.0211;MLEAC=1;MLEAF=0.5;MQ=42.0;MQ0=0;MQRankSum=-1.465;QD=12.48;ReadPosRankSum=-0.139	GT:AD:DP:GQ:PL	0/1:105,72:178:99:2250,0,3644
chrXVI	941643	.	G	A	2531.77	PASS	AC=1;AF=0.5;AN=2;BaseQRankSum=-0.444;DP=158;Dels=0.0;FS=0.0;HaplotypeScore=0.0;MLEAC=1;MLEAF=0.5;MQ=41.99;MQ0=0;MQRankSum=-0.251;QD=16.02;ReadPosRankSum=1.188	GT:AD:DP:GQ:PL	0/1:78,79:157:99:2560,0,2529
