# Supplementary material for: Disruption of Transcriptional Coactivator Sub1 Leads to Genome-Wide Re-distribution of Clustered Mutations Induced by APOBEC in Active Yeast Genes
Source: PLoS Genet. 2015 May 5;11(5):e1005217. doi: 10.1371/journal.pgen.1005217 (PMC4420506; doi:10.1371/journal.pgen.1005217)
Supplement: S1 Dataset — (ZIP) [file pgen.1005217.s001.zip › HAP/N015-LAN211-Can-HAP-NA-RUN2.vcf]

##fileformat=VCFv4.1
##FILTER=<ID=LowQual,Description="Low quality">
##FILTER=<ID=ambigious_snp,Description="QD < 2.000000 || FS > 60.000000 || MQ < 40.000000 || HaplotypeScore > 13.000000 || MappingQualityRankSum < -12.500000 || ReadPosRankSum < -8.000000">
##FORMAT=<ID=AD,Number=.,Type=Integer,Description="Allelic depths for the ref and alt alleles in the order listed">
##FORMAT=<ID=DP,Number=1,Type=Integer,Description="Approximate read depth (reads with MQ=255 or with bad mates are filtered)">
##FORMAT=<ID=GQ,Number=1,Type=Integer,Description="Genotype Quality">
##FORMAT=<ID=GT,Number=1,Type=String,Description="Genotype">
##FORMAT=<ID=PL,Number=G,Type=Integer,Description="Normalized, Phred-scaled likelihoods for genotypes as defined in the VCF specification">
##GATKCommandLine=<ID=SelectVariants,Version=3.2-0-g289df4b,Date="Wed Sep 03 16:49:44 MSK 2014",Epoch=1409748584968,CommandLineOptions="analysis_type=SelectVariants input_file=[] showFullBamList=false read_buffer_size=null phone_home=AWS gatk_key=null tag=NA read_filter=[] intervals=null excludeIntervals=null interval_set_rule=UNION interval_merging=ALL interval_padding=0 reference_sequence=/home/mahajrod/genetics/desaminases/data/LAN210_v0.10m/LAN210_v0.10m.fasta nonDeterministicRandomSeed=false disableDithering=false maxRuntime=-1 maxRuntimeUnits=MINUTES downsampling_type=BY_SAMPLE downsample_to_fraction=null downsample_to_coverage=1000 baq=OFF baqGapOpenPenalty=40.0 refactor_NDN_cigar_string=false fix_misencoded_quality_scores=false allow_potentially_misencoded_quality_scores=false useOriginalQualities=false defaultBaseQualities=-1 performanceLog=null BQSR=null quantize_quals=0 disable_indel_quals=false emit_original_quals=false preserve_qscores_less_than=6 globalQScorePrior=-1.0 validation_strictness=SILENT remove_program_records=false keep_program_records=false sample_rename_mapping_file=null unsafe=null disable_auto_index_creation_and_locking_when_reading_rods=false num_threads=1 num_cpu_threads_per_data_thread=1 num_io_threads=0 monitorThreadEfficiency=false num_bam_file_handles=null read_group_black_list=null pedigree=[] pedigreeString=[] pedigreeValidationType=STRICT allow_intervals_with_unindexed_bam=false generateShadowBCF=false variant_index_type=DYNAMIC_SEEK variant_index_parameter=-1 logging_level=INFO log_to_file=null help=false version=false variant=(RodBinding name=variant source=N015-LAN211-Can-HAP-NA-RUN2_GATK_filtered_SNP.vcf) discordance=(RodBinding name= source=UNBOUND) concordance=(RodBinding name= source=UNBOUND) out=org.broadinstitute.gatk.engine.io.stubs.VariantContextWriterStub no_cmdline_in_header=org.broadinstitute.gatk.engine.io.stubs.VariantContextWriterStub sites_only=org.broadinstitute.gatk.engine.io.stubs.VariantContextWriterStub bcf=org.broadinstitute.gatk.engine.io.stubs.VariantContextWriterStub sample_name=[] sample_expressions=null sample_file=null exclude_sample_name=[] exclude_sample_file=[] select_expressions=[] excludeNonVariants=false excludeFiltered=true restrictAllelesTo=ALL keepOriginalAC=false mendelianViolation=false mendelianViolationQualThreshold=0.0 select_random_fraction=0.0 remove_fraction_genotypes=0.0 selectTypeToInclude=[] keepIDs=null fullyDecode=false forceGenotypesDecode=false justRead=false maxIndelSize=2147483647 ALLOW_NONOVERLAPPING_COMMAND_LINE_SAMPLES=false filter_reads_with_N_cigar=false filter_mismatching_base_and_quals=false filter_bases_not_stored=false">
##INFO=<ID=AC,Number=A,Type=Integer,Description="Allele count in genotypes, for each ALT allele, in the same order as listed">
##INFO=<ID=AF,Number=A,Type=Float,Description="Allele Frequency, for each ALT allele, in the same order as listed">
##INFO=<ID=AN,Number=1,Type=Integer,Description="Total number of alleles in called genotypes">
##INFO=<ID=BaseQRankSum,Number=1,Type=Float,Description="Z-score from Wilcoxon rank sum test of Alt Vs. Ref base qualities">
##INFO=<ID=DP,Number=1,Type=Integer,Description="Approximate read depth; some reads may have been filtered">
##INFO=<ID=DS,Number=0,Type=Flag,Description="Were any of the samples downsampled?">
##INFO=<ID=Dels,Number=1,Type=Float,Description="Fraction of Reads Containing Spanning Deletions">
##INFO=<ID=FS,Number=1,Type=Float,Description="Phred-scaled p-value using Fisher's exact test to detect strand bias">
##INFO=<ID=HaplotypeScore,Number=1,Type=Float,Description="Consistency of the site with at most two segregating haplotypes">
##INFO=<ID=InbreedingCoeff,Number=1,Type=Float,Description="Inbreeding coefficient as estimated from the genotype likelihoods per-sample when compared against the Hardy-Weinberg expectation">
##INFO=<ID=MLEAC,Number=A,Type=Integer,Description="Maximum likelihood expectation (MLE) for the allele counts (not necessarily the same as the AC), for each ALT allele, in the same order as listed">
##INFO=<ID=MLEAF,Number=A,Type=Float,Description="Maximum likelihood expectation (MLE) for the allele frequency (not necessarily the same as the AF), for each ALT allele, in the same order as listed">
##INFO=<ID=MQ,Number=1,Type=Float,Description="RMS Mapping Quality">
##INFO=<ID=MQ0,Number=1,Type=Integer,Description="Total Mapping Quality Zero Reads">
##INFO=<ID=MQRankSum,Number=1,Type=Float,Description="Z-score From Wilcoxon rank sum test of Alt vs. Ref read mapping qualities">
##INFO=<ID=QD,Number=1,Type=Float,Description="Variant Confidence/Quality by Depth">
##INFO=<ID=RPA,Number=.,Type=Integer,Description="Number of times tandem repeat unit is repeated, for each allele (including reference)">
##INFO=<ID=RU,Number=1,Type=String,Description="Tandem repeat unit (bases)">
##INFO=<ID=ReadPosRankSum,Number=1,Type=Float,Description="Z-score from Wilcoxon rank sum test of Alt vs. Ref read position bias">
##INFO=<ID=STR,Number=0,Type=Flag,Description="Variant is a short tandem repeat">
##contig=<ID=chrI,length=198855>
##contig=<ID=chrII,length=810456>
##contig=<ID=chrIII,length=316501>
##contig=<ID=chrIV,length=1516959>
##contig=<ID=chrV,length=570663>
##contig=<ID=chrVI,length=270116>
##contig=<ID=chrVII,length=1084724>
##contig=<ID=chrVIII,length=557320>
##contig=<ID=chrIX,length=433988>
##contig=<ID=chrX,length=745688>
##contig=<ID=chrXI,length=666767>
##contig=<ID=chrXII,length=1065113>
##contig=<ID=chrXIII,length=917121>
##contig=<ID=chrXIV,length=784078>
##contig=<ID=chrXV,length=1078147>
##contig=<ID=chrXVI,length=943466>
##contig=<ID=mt,length=85611>
##reference=file:///home/mahajrod/genetics/desaminases/data/LAN210_v0.10m/LAN210_v0.10m.fasta
##source=SelectVariants
#CHROM	POS	ID	REF	ALT	QUAL	FILTER	INFO	FORMAT	N015-LAN211-Can-HAP-NA-RUN2
chrI	41033	.	C	T	2350.77	PASS	AC=1;AF=0.5;AN=2;BaseQRankSum=-1.29;DP=151;Dels=0.0;FS=2.063;HaplotypeScore=0.734;MLEAC=1;MLEAF=0.5;MQ=41.81;MQ0=0;MQRankSum=-1.941;QD=15.57;ReadPosRankSum=-1.148	GT:AD:DP:GQ:PL	0/1:74,77:151:99:2379,0,2452
chrI	41363	.	C	T	2422.77	PASS	AC=1;AF=0.5;AN=2;BaseQRankSum=-0.328;DP=158;Dels=0.0;FS=0.0;HaplotypeScore=5.4284;MLEAC=1;MLEAF=0.5;MQ=41.89;MQ0=0;MQRankSum=-0.767;QD=15.33;ReadPosRankSum=1.026	GT:AD:DP:GQ:PL	0/1:78,78:156:99:2451,0,2468
chrI	53367	.	C	T	2145.77	PASS	AC=1;AF=0.5;AN=2;BaseQRankSum=0.23;DP=152;Dels=0.0;FS=2.026;HaplotypeScore=2.453;MLEAC=1;MLEAF=0.5;MQ=41.71;MQ0=0;MQRankSum=0.207;QD=14.12;ReadPosRankSum=1.403	GT:AD:DP:GQ:PL	0/1:82,69:151:99:2174,0,2661
chrI	53450	.	C	T	2291.77	PASS	AC=1;AF=0.5;AN=2;BaseQRankSum=-0.483;DP=128;Dels=0.0;FS=0.0;HaplotypeScore=2.7965;MLEAC=1;MLEAF=0.5;MQ=41.87;MQ0=0;MQRankSum=0.196;QD=17.9;ReadPosRankSum=2.06	GT:AD:DP:GQ:PL	0/1:59,69:128:99:2320,0,1959
chrI	57488	.	C	T	2387.77	PASS	AC=1;AF=0.5;AN=2;BaseQRankSum=-0.792;DP=153;Dels=0.0;FS=0.0;HaplotypeScore=1.7465;MLEAC=1;MLEAF=0.5;MQ=41.8;MQ0=0;MQRankSum=-0.015;QD=15.61;ReadPosRankSum=-0.254	GT:AD:DP:GQ:PL	0/1:77,75:153:99:2416,0,2511
chrI	69079	.	C	T	1678.77	PASS	AC=1;AF=0.5;AN=2;BaseQRankSum=0.187;DP=113;Dels=0.0;FS=0.701;HaplotypeScore=0.734;MLEAC=1;MLEAF=0.5;MQ=41.97;MQ0=0;MQRankSum=0.124;QD=14.86;ReadPosRankSum=-1.825	GT:AD:DP:GQ:PL	0/1:59,54:113:99:1707,0,1803
chrI	69120	.	C	T	2098.77	PASS	AC=1;AF=0.5;AN=2;BaseQRankSum=0.303;DP=132;Dels=0.0;FS=0.653;HaplotypeScore=2.4413;MLEAC=1;MLEAF=0.5;MQ=41.7;MQ0=0;MQRankSum=-2.642;QD=15.9;ReadPosRankSum=3.143	GT:AD:DP:GQ:PL	0/1:66,66:132:99:2127,0,2112
chrI	70657	.	A	G	1502.77	PASS	AC=1;AF=0.5;AN=2;BaseQRankSum=-0.675;DP=118;Dels=0.0;FS=4.614;HaplotypeScore=8.8633;MLEAC=1;MLEAF=0.5;MQ=41.86;MQ0=0;MQRankSum=-0.233;QD=12.74;ReadPosRankSum=0.036	GT:AD:DP:GQ:PL	0/1:68,48:116:99:1531,0,2349
chrI	85968	.	T	C	2003.77	PASS	AC=1;AF=0.5;AN=2;BaseQRankSum=1.905;DP=153;Dels=0.0;FS=0.0;HaplotypeScore=7.6934;MLEAC=1;MLEAF=0.5;MQ=41.99;MQ0=0;MQRankSum=-1.304;QD=13.1;ReadPosRankSum=-0.196	GT:AD:DP:GQ:PL	0/1:88,64:153:99:2032,0,2709
chrI	100720	.	C	T	2954.77	PASS	AC=1;AF=0.5;AN=2;BaseQRankSum=0.248;DP=149;Dels=0.0;FS=7.529;HaplotypeScore=1.9787;MLEAC=1;MLEAF=0.5;MQ=41.99;MQ0=0;MQRankSum=0.08;QD=19.83;ReadPosRankSum=-0.928	GT:AD:DP:GQ:PL	0/1:60,88:148:99:2983,0,1945
chrI	101725	.	A	G	2970.77	PASS	AC=1;AF=0.5;AN=2;BaseQRankSum=-0.648;DP=172;Dels=0.0;FS=13.299;HaplotypeScore=1.7005;MLEAC=1;MLEAF=0.5;MQ=42.0;MQ0=0;MQRankSum=0.212;QD=17.27;ReadPosRankSum=0.156	GT:AD:DP:GQ:PL	0/1:81,90:171:99:2999,0,2699
chrI	105715	.	C	T	2265.77	PASS	AC=1;AF=0.5;AN=2;BaseQRankSum=-0.947;DP=145;Dels=0.0;FS=2.979;HaplotypeScore=3.7277;MLEAC=1;MLEAF=0.5;MQ=41.8;MQ0=0;MQRankSum=-0.22;QD=15.63;ReadPosRankSum=-1.842	GT:AD:DP:GQ:PL	0/1:71,73:144:99:2294,0,2240
chrI	106393	.	C	T	1503.77	PASS	AC=1;AF=0.5;AN=2;BaseQRankSum=-0.581;DP=123;Dels=0.0;FS=4.407;HaplotypeScore=2.9841;MLEAC=1;MLEAF=0.5;MQ=41.77;MQ0=0;MQRankSum=-0.904;QD=12.23;ReadPosRankSum=-1.339	GT:AD:DP:GQ:PL	0/1:71,52:123:99:1532,0,2371
chrI	113568	.	A	G	1330.77	PASS	AC=1;AF=0.5;AN=2;BaseQRankSum=0.358;DP=108;Dels=0.0;FS=6.149;HaplotypeScore=0.8321;MLEAC=1;MLEAF=0.5;MQ=41.73;MQ0=0;MQRankSum=0.923;QD=12.32;ReadPosRankSum=-1.036	GT:AD:DP:GQ:PL	0/1:65,43:108:99:1359,0,2173
chrI	115286	.	G	A	1864.77	PASS	AC=1;AF=0.5;AN=2;BaseQRankSum=-0.942;DP=149;Dels=0.0;FS=3.955;HaplotypeScore=4.4222;MLEAC=1;MLEAF=0.5;MQ=41.9;MQ0=0;MQRankSum=-0.198;QD=12.52;ReadPosRankSum=0.73	GT:AD:DP:GQ:PL	0/1:87,62:149:99:1893,0,2814
chrI	123441	.	C	T	2076.77	PASS	AC=1;AF=0.5;AN=2;BaseQRankSum=-2.601;DP=127;Dels=0.0;FS=2.286;HaplotypeScore=3.6376;MLEAC=1;MLEAF=0.5;MQ=41.82;MQ0=0;MQRankSum=-1.031;QD=16.35;ReadPosRankSum=-0.326	GT:AD:DP:GQ:PL	0/1:60,67:127:99:2105,0,1889
chrI	129751	.	G	A	1791.77	PASS	AC=1;AF=0.5;AN=2;BaseQRankSum=-0.816;DP=114;Dels=0.0;FS=2.486;HaplotypeScore=3.834;MLEAC=1;MLEAF=0.5;MQ=41.64;MQ0=0;MQRankSum=-1.026;QD=15.72;ReadPosRankSum=0.338	GT:AD:DP:GQ:PL	0/1:53,59:114:99:1820,0,1636
chrI	135653	.	C	T	1624.77	PASS	AC=1;AF=0.5;AN=2;BaseQRankSum=0.042;DP=143;Dels=0.0;FS=0.0;HaplotypeScore=4.4172;MLEAC=1;MLEAF=0.5;MQ=41.74;MQ0=1;MQRankSum=0.915;QD=11.36;ReadPosRankSum=1.333	GT:AD:DP:GQ:PL	0/1:90,53:143:99:1653,0,3060
chrI	135953	.	C	T	2185.77	PASS	AC=1;AF=0.5;AN=2;BaseQRankSum=0.778;DP=145;Dels=0.0;FS=2.942;HaplotypeScore=0.0;MLEAC=1;MLEAF=0.5;MQ=41.7;MQ0=0;MQRankSum=-0.358;QD=15.07;ReadPosRankSum=-1.099	GT:AD:DP:GQ:PL	0/1:76,69:145:99:2214,0,2535
chrI	144368	.	A	G	2128.77	PASS	AC=1;AF=0.5;AN=2;BaseQRankSum=-0.197;DP=152;Dels=0.0;FS=0.621;HaplotypeScore=0.9578;MLEAC=1;MLEAF=0.5;MQ=41.91;MQ0=0;MQRankSum=0.53;QD=14.01;ReadPosRankSum=0.05	GT:AD:DP:GQ:PL	0/1:80,72:152:99:2157,0,2514
chrI	157798	.	G	A	2470.77	PASS	AC=1;AF=0.5;AN=2;BaseQRankSum=-0.346;DP=187;Dels=0.0;FS=3.382;HaplotypeScore=0.0;MLEAC=1;MLEAF=0.5;MQ=41.99;MQ0=0;MQRankSum=0.122;QD=13.21;ReadPosRankSum=-0.863	GT:AD:DP:GQ:PL	0/1:108,79:187:99:2499,0,3636
chrI	167919	.	G	A	2076.77	PASS	AC=1;AF=0.5;AN=2;BaseQRankSum=0.276;DP=140;Dels=0.0;FS=3.028;HaplotypeScore=4.5102;MLEAC=1;MLEAF=0.5;MQ=41.69;MQ0=0;MQRankSum=-1.592;QD=14.83;ReadPosRankSum=-0.543	GT:AD:DP:GQ:PL	0/1:75,65:140:99:2105,0,2388
chrI	168464	.	C	T	2231.77	PASS	AC=1;AF=0.5;AN=2;BaseQRankSum=-0.261;DP=155;Dels=0.0;FS=0.0;HaplotypeScore=2.4095;MLEAC=1;MLEAF=0.5;MQ=41.8;MQ0=0;MQRankSum=-0.2;QD=14.4;ReadPosRankSum=0.963	GT:AD:DP:GQ:PL	0/1:86,69:155:99:2260,0,2802
chrI	172036	.	A	G	2922.77	PASS	AC=1;AF=0.5;AN=2;BaseQRankSum=1.189;DP=194;Dels=0.0;FS=1.113;HaplotypeScore=9.7499;MLEAC=1;MLEAF=0.5;MQ=41.81;MQ0=0;MQRankSum=1.798;QD=15.07;ReadPosRankSum=-0.573	GT:AD:DP:GQ:PL	0/1:99,95:194:99:2951,0,3165
chrI	173975	.	G	A	2820.77	PASS	AC=1;AF=0.5;AN=2;BaseQRankSum=0.439;DP=157;Dels=0.0;FS=2.015;HaplotypeScore=9.3409;MLEAC=1;MLEAF=0.5;MQ=41.87;MQ0=0;MQRankSum=0.314;QD=17.97;ReadPosRankSum=-0.128	GT:AD:DP:GQ:PL	0/1:69,87:157:99:2849,0,2186
chrI	184269	.	G	A	2570.77	PASS	AC=1;AF=0.5;AN=2;BaseQRankSum=1.135;DP=167;Dels=0.0;FS=1.241;HaplotypeScore=2.444;MLEAC=1;MLEAF=0.5;MQ=40.91;MQ0=7;MQRankSum=1.277;QD=15.39;ReadPosRankSum=0.66	GT:AD:DP:GQ:PL	0/1:81,85:166:99:2599,0,2433
chrI	184814	.	A	G	2707.77	PASS	AC=1;AF=0.5;AN=2;BaseQRankSum=-2.115;DP=171;Dels=0.0;FS=0.565;HaplotypeScore=8.0954;MLEAC=1;MLEAF=0.5;MQ=41.71;MQ0=0;MQRankSum=-0.335;QD=15.83;ReadPosRankSum=-0.99	GT:AD:DP:GQ:PL	0/1:84,86:170:99:2736,0,2914
chrI	185545	.	G	A	2210.77	PASS	AC=1;AF=0.5;AN=2;BaseQRankSum=-3.046;DP=174;Dels=0.0;FS=0.0;HaplotypeScore=3.7297;MLEAC=1;MLEAF=0.5;MQ=41.9;MQ0=0;MQRankSum=-1.224;QD=12.71;ReadPosRankSum=-2.44	GT:AD:DP:GQ:PL	0/1:98,75:173:99:2239,0,3237
chrI	185578	.	G	A	901.77	PASS	AC=1;AF=0.5;AN=2;BaseQRankSum=1.109;DP=157;Dels=0.0;FS=55.779;HaplotypeScore=5.2684;MLEAC=1;MLEAF=0.5;MQ=41.88;MQ0=0;MQRankSum=-0.921;QD=5.74;ReadPosRankSum=0.357	GT:AD:DP:GQ:PL	0/1:121,36:157:99:930,0,4119
chrI	192292	.	A	T	3582.77	PASS	AC=2;AF=1.0;AN=2;BaseQRankSum=-1.528;DP=102;Dels=0.0;FS=0.0;HaplotypeScore=4.4975;MLEAC=2;MLEAF=1.0;MQ=41.94;MQ0=0;MQRankSum=-1.698;QD=29.57;ReadPosRankSum=0.713	GT:AD:DP:GQ:PL	1/1:1,101:102:99:3611,247,0
chrI	198522	.	C	T	2076.77	PASS	AC=1;AF=0.5;AN=2;BaseQRankSum=-1.025;DP=127;Dels=0.0;FS=0.0;HaplotypeScore=4.9714;MLEAC=1;MLEAF=0.5;MQ=41.82;MQ0=1;MQRankSum=-1.104;QD=16.35;ReadPosRankSum=0.738	GT:AD:DP:GQ:PL	0/1:62,64:127:99:2105,0,1968
chrII	13156	.	A	G	2609.77	PASS	AC=1;AF=0.5;AN=2;BaseQRankSum=-1.346;DP=149;Dels=0.0;FS=0.607;HaplotypeScore=5.5888;MLEAC=1;MLEAF=0.5;MQ=41.8;MQ0=0;MQRankSum=1.742;QD=17.52;ReadPosRankSum=0.478	GT:AD:DP:GQ:PL	0/1:69,80:149:99:2638,0,2259
chrII	55842	.	A	G	2982.77	PASS	AC=1;AF=0.5;AN=2;BaseQRankSum=-0.79;DP=175;Dels=0.0;FS=11.546;HaplotypeScore=0.7887;MLEAC=1;MLEAF=0.5;MQ=42.0;MQ0=0;MQRankSum=-0.16;QD=17.04;ReadPosRankSum=1.623	GT:AD:DP:GQ:PL	0/1:84,91:175:99:3011,0,2741
chrII	56813	.	G	A	2823.77	PASS	AC=1;AF=0.5;AN=2;BaseQRankSum=1.816;DP=176;Dels=0.0;FS=0.0;HaplotypeScore=5.8463;MLEAC=1;MLEAF=0.5;MQ=41.71;MQ0=0;MQRankSum=2.1;QD=16.04;ReadPosRankSum=0.277	GT:AD:DP:GQ:PL	0/1:90,86:176:99:2852,0,2952
chrII	56954	.	A	G	2180.77	PASS	AC=1;AF=0.5;AN=2;BaseQRankSum=-0.793;DP=164;Dels=0.0;FS=1.958;HaplotypeScore=5.5242;MLEAC=1;MLEAF=0.5;MQ=41.91;MQ0=0;MQRankSum=-0.222;QD=13.3;ReadPosRankSum=0.138	GT:AD:DP:GQ:PL	0/1:90,73:163:99:2209,0,2898
chrII	62263	.	A	G	1887.77	PASS	AC=1;AF=0.5;AN=2;BaseQRankSum=0.383;DP=134;Dels=0.0;FS=9.357;HaplotypeScore=0.0;MLEAC=1;MLEAF=0.5;MQ=41.89;MQ0=0;MQRankSum=-0.946;QD=14.09;ReadPosRankSum=1.698	GT:AD:DP:GQ:PL	0/1:74,60:134:99:1916,0,2446
chrII	66022	.	G	A	2968.77	PASS	AC=1;AF=0.5;AN=2;BaseQRankSum=2.961;DP=162;Dels=0.0;FS=1.289;HaplotypeScore=7.5737;MLEAC=1;MLEAF=0.5;MQ=41.76;MQ0=0;MQRankSum=1.498;QD=18.33;ReadPosRankSum=0.185	GT:AD:DP:GQ:PL	0/1:71,88:161:99:2997,0,2133
chrII	77929	.	G	A	1956.77	PASS	AC=1;AF=0.5;AN=2;BaseQRankSum=-1.209;DP=129;Dels=0.0;FS=1.403;HaplotypeScore=3.4525;MLEAC=1;MLEAF=0.5;MQ=41.89;MQ0=0;MQRankSum=-0.078;QD=15.17;ReadPosRankSum=-0.327	GT:AD:DP:GQ:PL	0/1:66,63:129:99:1985,0,2116
chrII	87752	.	T	C	2276.77	PASS	AC=1;AF=0.5;AN=2;BaseQRankSum=-1.576;DP=144;Dels=0.0;FS=7.43;HaplotypeScore=3.6882;MLEAC=1;MLEAF=0.5;MQ=41.8;MQ0=0;MQRankSum=0.132;QD=15.81;ReadPosRankSum=-0.932	GT:AD:DP:GQ:PL	0/1:69,75:144:99:2305,0,2169
chrII	89529	.	A	G	2004.77	PASS	AC=1;AF=0.5;AN=2;BaseQRankSum=0.807;DP=134;Dels=0.0;FS=19.085;HaplotypeScore=0.9987;MLEAC=1;MLEAF=0.5;MQ=41.37;MQ0=4;MQRankSum=0.695;QD=14.96;ReadPosRankSum=0.285	GT:AD:DP:GQ:PL	0/1:72,62:134:99:2033,0,2361
chrII	109344	.	T	C	2574.77	PASS	AC=1;AF=0.5;AN=2;BaseQRankSum=1.219;DP=166;Dels=0.0;FS=0.572;HaplotypeScore=0.7887;MLEAC=1;MLEAF=0.5;MQ=41.89;MQ0=0;MQRankSum=-0.029;QD=15.51;ReadPosRankSum=0.647	GT:AD:DP:GQ:PL	0/1:87,79:166:99:2603,0,2948
chrII	112230	.	A	G	2740.77	PASS	AC=1;AF=0.5;AN=2;BaseQRankSum=-1.428;DP=157;Dels=0.0;FS=0.61;HaplotypeScore=12.0184;MLEAC=1;MLEAF=0.5;MQ=41.82;MQ0=0;MQRankSum=-0.516;QD=17.46;ReadPosRankSum=1.373	GT:AD:DP:GQ:PL	0/1:69,85:156:99:2769,0,2246
chrII	112881	.	G	A	2274.77	PASS	AC=1;AF=0.5;AN=2;BaseQRankSum=-2.671;DP=155;Dels=0.0;FS=1.275;HaplotypeScore=1.5774;MLEAC=1;MLEAF=0.5;MQ=41.96;MQ0=0;MQRankSum=-0.589;QD=14.68;ReadPosRankSum=-0.676	GT:AD:DP:GQ:PL	0/1:79,75:154:99:2303,0,2527
chrII	115894	.	G	A	2497.77	PASS	AC=1;AF=0.5;AN=2;BaseQRankSum=0.431;DP=175;Dels=0.0;FS=2.689;HaplotypeScore=4.0734;MLEAC=1;MLEAF=0.5;MQ=41.88;MQ0=1;MQRankSum=-0.159;QD=14.27;ReadPosRankSum=-0.743	GT:AD:DP:GQ:PL	0/1:97,78:175:99:2526,0,3176
chrII	123010	.	T	C	2286.77	PASS	AC=1;AF=0.5;AN=2;BaseQRankSum=-0.178;DP=163;Dels=0.0;FS=0.0;HaplotypeScore=2.5105;MLEAC=1;MLEAF=0.5;MQ=41.77;MQ0=0;MQRankSum=0.038;QD=14.03;ReadPosRankSum=0.355	GT:AD:DP:GQ:PL	0/1:89,74:163:99:2315,0,2951
chrII	130525	.	G	A	1817.77	PASS	AC=1;AF=0.5;AN=2;BaseQRankSum=2.526;DP=149;Dels=0.0;FS=6.209;HaplotypeScore=4.707;MLEAC=1;MLEAF=0.5;MQ=41.75;MQ0=0;MQRankSum=0.54;QD=12.2;ReadPosRankSum=0.38	GT:AD:DP:GQ:PL	0/1:89,59:148:99:1846,0,2946
chrII	132197	.	C	T	2306.77	PASS	AC=1;AF=0.5;AN=2;BaseQRankSum=-0.788;DP=137;Dels=0.0;FS=6.499;HaplotypeScore=0.0;MLEAC=1;MLEAF=0.5;MQ=41.87;MQ0=0;MQRankSum=0.032;QD=16.84;ReadPosRankSum=0.43	GT:AD:DP:GQ:PL	0/1:63,74:137:99:2335,0,2058
chrII	149266	.	A	G	2563.77	PASS	AC=1;AF=0.5;AN=2;BaseQRankSum=-1.15;DP=143;Dels=0.0;FS=1.331;HaplotypeScore=4.7072;MLEAC=1;MLEAF=0.5;MQ=41.9;MQ0=0;MQRankSum=1.61;QD=17.93;ReadPosRankSum=-0.875	GT:AD:DP:GQ:PL	0/1:63,79:143:99:2592,0,1974
chrII	154685	.	A	G	2979.77	PASS	AC=1;AF=0.5;AN=2;BaseQRankSum=-1.709;DP=178;Dels=0.0;FS=0.551;HaplotypeScore=6.5149;MLEAC=1;MLEAF=0.5;MQ=41.74;MQ0=0;MQRankSum=0.147;QD=16.74;ReadPosRankSum=-0.656	GT:AD:DP:GQ:PL	0/1:88,90:178:99:3008,0,2932
chrII	159344	.	C	T	2294.77	PASS	AC=1;AF=0.5;AN=2;BaseQRankSum=1.656;DP=130;Dels=0.0;FS=0.0;HaplotypeScore=6.9524;MLEAC=1;MLEAF=0.5;MQ=41.86;MQ0=0;MQRankSum=-0.314;QD=17.65;ReadPosRankSum=0.652	GT:AD:DP:GQ:PL	0/1:57,73:130:99:2323,0,1655
chrII	165461	.	C	T	2344.77	PASS	AC=1;AF=0.5;AN=2;BaseQRankSum=2.04;DP=148;Dels=0.0;FS=1.303;HaplotypeScore=4.3059;MLEAC=1;MLEAF=0.5;MQ=41.79;MQ0=0;MQRankSum=1.75;QD=15.84;ReadPosRankSum=3.606	GT:AD:DP:GQ:PL	0/1:75,72:147:99:2373,0,2412
chrII	165947	.	G	A	1538.77	PASS	AC=1;AF=0.5;AN=2;BaseQRankSum=-1.379;DP=81;Dels=0.0;FS=0.0;HaplotypeScore=0.7887;MLEAC=1;MLEAF=0.5;MQ=41.9;MQ0=0;MQRankSum=-0.793;QD=19.0;ReadPosRankSum=1.639	GT:AD:DP:GQ:PL	0/1:33,48:81:99:1567,0,1067
chrII	187166	.	G	A	2661.77	PASS	AC=1;AF=0.5;AN=2;BaseQRankSum=0.473;DP=158;Dels=0.0;FS=2.863;HaplotypeScore=5.9415;MLEAC=1;MLEAF=0.5;MQ=41.82;MQ0=0;MQRankSum=-1.256;QD=16.85;ReadPosRankSum=0.452	GT:AD:DP:GQ:PL	0/1:75,82:158:99:2690,0,2406
chrII	195435	.	A	G	2413.77	PASS	AC=1;AF=0.5;AN=2;BaseQRankSum=-0.923;DP=149;Dels=0.0;FS=2.101;HaplotypeScore=2.3346;MLEAC=1;MLEAF=0.5;MQ=41.88;MQ0=0;MQRankSum=0.409;QD=16.2;ReadPosRankSum=-0.649	GT:AD:DP:GQ:PL	0/1:69,80:149:99:2442,0,2184
chrII	196277	.	T	C	2156.77	PASS	AC=1;AF=0.5;AN=2;BaseQRankSum=0.063;DP=136;Dels=0.0;FS=0.636;HaplotypeScore=3.7118;MLEAC=1;MLEAF=0.5;MQ=41.78;MQ0=0;MQRankSum=-0.211;QD=15.86;ReadPosRankSum=-0.464	GT:AD:DP:GQ:PL	0/1:68,68:136:99:2185,0,2126
chrII	211603	.	G	A	2527.77	PASS	AC=1;AF=0.5;AN=2;BaseQRankSum=-0.528;DP=147;Dels=0.0;FS=0.617;HaplotypeScore=1.5661;MLEAC=1;MLEAF=0.5;MQ=41.7;MQ0=0;MQRankSum=-0.088;QD=17.2;ReadPosRankSum=0.317	GT:AD:DP:GQ:PL	0/1:66,81:147:99:2556,0,2037
chrII	227850	.	A	G	2810.77	PASS	AC=1;AF=0.5;AN=2;BaseQRankSum=0.829;DP=182;Dels=0.0;FS=1.218;HaplotypeScore=11.2294;MLEAC=1;MLEAF=0.5;MQ=41.74;MQ0=0;MQRankSum=0.328;QD=15.44;ReadPosRankSum=-1.826	GT:AD:DP:GQ:PL	0/1:94,88:182:99:2839,0,3019
chrII	233728	.	C	T	2778.77	PASS	AC=1;AF=0.5;AN=2;BaseQRankSum=-0.311;DP=173;Dels=0.0;FS=0.0;HaplotypeScore=4.5191;MLEAC=1;MLEAF=0.5;MQ=41.91;MQ0=0;MQRankSum=-0.74;QD=16.06;ReadPosRankSum=1.227	GT:AD:DP:GQ:PL	0/1:84,88:172:99:2807,0,2738
chrII	236115	.	A	G	2092.77	PASS	AC=1;AF=0.5;AN=2;BaseQRankSum=0.831;DP=140;Dels=0.0;FS=4.195;HaplotypeScore=0.7887;MLEAC=1;MLEAF=0.5;MQ=40.68;MQ0=8;MQRankSum=-0.108;QD=14.95;ReadPosRankSum=0.739	GT:AD:DP:GQ:PL	0/1:69,70:139:99:2121,0,2145
chrII	242780	.	G	A	2340.77	PASS	AC=1;AF=0.5;AN=2;BaseQRankSum=-1.198;DP=149;Dels=0.0;FS=16.669;HaplotypeScore=1.9747;MLEAC=1;MLEAF=0.5;MQ=42.0;MQ0=0;MQRankSum=-0.792;QD=15.71;ReadPosRankSum=-0.028	GT:AD:DP:GQ:PL	0/1:73,76:149:99:2369,0,2228
chrII	244889	.	G	A	3141.77	PASS	AC=1;AF=0.5;AN=2;BaseQRankSum=1.227;DP=180;Dels=0.0;FS=0.0;HaplotypeScore=7.1375;MLEAC=1;MLEAF=0.5;MQ=41.84;MQ0=0;MQRankSum=0.25;QD=17.45;ReadPosRankSum=2.421	GT:AD:DP:GQ:PL	0/1:84,95:180:99:3170,0,2663
chrII	268328	.	G	A	2595.77	PASS	AC=1;AF=0.5;AN=2;BaseQRankSum=-2.02;DP=157;Dels=0.0;FS=1.251;HaplotypeScore=4.7371;MLEAC=1;MLEAF=0.5;MQ=42.0;MQ0=0;MQRankSum=-1.363;QD=16.53;ReadPosRankSum=-0.807	GT:AD:DP:GQ:PL	0/1:74,83:157:99:2624,0,2432
chrII	273884	.	G	A	2717.77	PASS	AC=1;AF=0.5;AN=2;BaseQRankSum=-0.735;DP=178;Dels=0.0;FS=3.562;HaplotypeScore=4.5549;MLEAC=1;MLEAF=0.5;MQ=41.98;MQ0=0;MQRankSum=0.503;QD=15.27;ReadPosRankSum=-0.562	GT:AD:DP:GQ:PL	0/1:90,87:177:99:2746,0,2990
chrII	274005	.	G	A	2158.77	PASS	AC=1;AF=0.5;AN=2;BaseQRankSum=-1.935;DP=152;Dels=0.0;FS=3.811;HaplotypeScore=2.8835;MLEAC=1;MLEAF=0.5;MQ=41.59;MQ0=0;MQRankSum=-0.911;QD=14.2;ReadPosRankSum=-0.272	GT:AD:DP:GQ:PL	0/1:82,70:152:99:2187,0,2656
chrII	275154	.	G	A	3156.77	PASS	AC=1;AF=0.5;AN=2;BaseQRankSum=0.124;DP=160;Dels=0.0;FS=2.824;HaplotypeScore=5.4886;MLEAC=1;MLEAF=0.5;MQ=41.91;MQ0=0;MQRankSum=1.032;QD=19.73;ReadPosRankSum=-1.506	GT:AD:DP:GQ:PL	0/1:68,91:159:99:3185,0,2258
chrII	279662	.	G	A	2322.77	PASS	AC=1;AF=0.5;AN=2;BaseQRankSum=-0.265;DP=140;Dels=0.0;FS=15.897;HaplotypeScore=0.8667;MLEAC=1;MLEAF=0.5;MQ=41.87;MQ0=0;MQRankSum=2.183;QD=16.59;ReadPosRankSum=-1.32	GT:AD:DP:GQ:PL	0/1:68,72:140:99:2351,0,2161
chrII	285314	.	G	A	2361.77	PASS	AC=1;AF=0.5;AN=2;BaseQRankSum=1.186;DP=146;Dels=0.0;FS=9.997;HaplotypeScore=2.4875;MLEAC=1;MLEAF=0.5;MQ=41.86;MQ0=0;MQRankSum=0.912;QD=16.18;ReadPosRankSum=0.818	GT:AD:DP:GQ:PL	0/1:75,71:146:99:2390,0,2470
chrII	289860	.	G	A	1790.77	PASS	AC=1;AF=0.5;AN=2;BaseQRankSum=0.993;DP=141;Dels=0.0;FS=0.639;HaplotypeScore=3.7547;MLEAC=1;MLEAF=0.5;MQ=41.75;MQ0=0;MQRankSum=-1.548;QD=12.7;ReadPosRankSum=1.477	GT:AD:DP:GQ:PL	0/1:82,59:141:99:1819,0,2771
chrII	314631	.	C	T	2875.77	PASS	AC=1;AF=0.5;AN=2;BaseQRankSum=0.73;DP=174;Dels=0.0;FS=1.169;HaplotypeScore=2.8994;MLEAC=1;MLEAF=0.5;MQ=41.66;MQ0=0;MQRankSum=2.455;QD=16.53;ReadPosRankSum=-0.429	GT:AD:DP:GQ:PL	0/1:86,88:174:99:2904,0,2741
chrII	316875	.	C	T	2442.77	PASS	AC=1;AF=0.5;AN=2;BaseQRankSum=-0.599;DP=165;Dels=0.0;FS=3.715;HaplotypeScore=1.7128;MLEAC=1;MLEAF=0.5;MQ=41.71;MQ0=0;MQRankSum=0.263;QD=14.8;ReadPosRankSum=0.567	GT:AD:DP:GQ:PL	0/1:88,77:165:99:2471,0,2872
chrII	357639	.	C	T	2124.77	PASS	AC=1;AF=0.5;AN=2;BaseQRankSum=-1.229;DP=138;Dels=0.0;FS=3.055;HaplotypeScore=5.5061;MLEAC=1;MLEAF=0.5;MQ=41.9;MQ0=0;MQRankSum=-0.402;QD=15.4;ReadPosRankSum=-0.245	GT:AD:DP:GQ:PL	0/1:70,68:138:99:2153,0,2228
chrII	358128	.	G	A	2171.77	PASS	AC=1;AF=0.5;AN=2;BaseQRankSum=1.013;DP=146;Dels=0.0;FS=0.0;HaplotypeScore=3.6387;MLEAC=1;MLEAF=0.5;MQ=41.69;MQ0=0;MQRankSum=0.018;QD=14.88;ReadPosRankSum=-0.248	GT:AD:DP:GQ:PL	0/1:78,67:145:99:2200,0,2500
chrII	373922	.	T	C	2939.77	PASS	AC=1;AF=0.5;AN=2;BaseQRankSum=-1.068;DP=156;Dels=0.0;FS=8.909;HaplotypeScore=4.6002;MLEAC=1;MLEAF=0.5;MQ=41.99;MQ0=0;MQRankSum=-0.992;QD=18.84;ReadPosRankSum=0.437	GT:AD:DP:GQ:PL	0/1:65,90:155:99:2968,0,2170
chrII	390886	.	T	C	2988.77	PASS	AC=1;AF=0.5;AN=2;BaseQRankSum=1.526;DP=172;Dels=0.0;FS=2.648;HaplotypeScore=6.4173;MLEAC=1;MLEAF=0.5;MQ=41.81;MQ0=0;MQRankSum=0.624;QD=17.38;ReadPosRankSum=1.613	GT:AD:DP:GQ:PL	0/1:81,89:172:99:3017,0,2624
chrII	416197	.	G	A	2510.77	PASS	AC=1;AF=0.5;AN=2;BaseQRankSum=1.133;DP=160;Dels=0.0;FS=8.221;HaplotypeScore=3.1583;MLEAC=1;MLEAF=0.5;MQ=42.0;MQ0=0;MQRankSum=0.372;QD=15.69;ReadPosRankSum=0.44	GT:AD:DP:GQ:PL	0/1:81,79:160:99:2539,0,2667
chrII	417346	.	G	A	2689.77	PASS	AC=1;AF=0.5;AN=2;BaseQRankSum=-0.331;DP=175;Dels=0.0;FS=3.556;HaplotypeScore=2.366;MLEAC=1;MLEAF=0.5;MQ=42.0;MQ0=0;MQRankSum=0.069;QD=15.37;ReadPosRankSum=-1.494	GT:AD:DP:GQ:PL	0/1:91,83:174:99:2718,0,3072
chrII	424728	.	G	A	2323.77	PASS	AC=1;AF=0.5;AN=2;BaseQRankSum=0.459;DP=128;Dels=0.0;FS=8.107;HaplotypeScore=2.4095;MLEAC=1;MLEAF=0.5;MQ=41.77;MQ0=0;MQRankSum=0.301;QD=18.15;ReadPosRankSum=-2.887	GT:AD:DP:GQ:PL	0/1:59,69:128:99:2352,0,1902
chrII	433575	.	G	A	2008.77	PASS	AC=1;AF=0.5;AN=2;BaseQRankSum=-0.219;DP=164;Dels=0.0;FS=3.698;HaplotypeScore=3.2763;MLEAC=1;MLEAF=0.5;MQ=41.99;MQ0=0;MQRankSum=-1.422;QD=12.25;ReadPosRankSum=-0.753	GT:AD:DP:GQ:PL	0/1:99,65:164:99:2037,0,3350
chrII	437895	.	T	C	2796.77	PASS	AC=1;AF=0.5;AN=2;BaseQRankSum=0.366;DP=177;Dels=0.0;FS=0.0;HaplotypeScore=1.7333;MLEAC=1;MLEAF=0.5;MQ=41.7;MQ0=1;MQRankSum=0.384;QD=15.8;ReadPosRankSum=0.093	GT:AD:DP:GQ:PL	0/1:92,85:177:99:2825,0,3042
chrII	438468	.	G	A	2434.77	PASS	AC=1;AF=0.5;AN=2;BaseQRankSum=1.799;DP=143;Dels=0.0;FS=3.918;HaplotypeScore=0.7887;MLEAC=1;MLEAF=0.5;MQ=41.89;MQ0=0;MQRankSum=0.925;QD=17.03;ReadPosRankSum=1.052	GT:AD:DP:GQ:PL	0/1:68,74:142:99:2463,0,2241
chrII	438826	.	G	A	2601.77	PASS	AC=1;AF=0.5;AN=2;BaseQRankSum=0.538;DP=180;Dels=0.0;FS=1.872;HaplotypeScore=0.0;MLEAC=1;MLEAF=0.5;MQ=41.65;MQ0=0;MQRankSum=0.703;QD=14.45;ReadPosRankSum=1.111	GT:AD:DP:GQ:PL	0/1:98,81:179:99:2630,0,3182
chrII	438912	.	G	A	2111.77	PASS	AC=1;AF=0.5;AN=2;BaseQRankSum=0.898;DP=143;Dels=0.0;FS=4.013;HaplotypeScore=4.8514;MLEAC=1;MLEAF=0.5;MQ=41.79;MQ0=0;MQRankSum=0.779;QD=14.77;ReadPosRankSum=0.697	GT:AD:DP:GQ:PL	0/1:76,66:142:99:2140,0,2559
chrII	449433	.	G	A	2147.77	PASS	AC=1;AF=0.5;AN=2;BaseQRankSum=0.536;DP=140;Dels=0.0;FS=1.339;HaplotypeScore=3.8475;MLEAC=1;MLEAF=0.5;MQ=41.8;MQ0=0;MQRankSum=0.077;QD=15.34;ReadPosRankSum=1.254	GT:AD:DP:GQ:PL	0/1:66,74:140:99:2176,0,1974
chrII	468885	.	G	A	2680.77	PASS	AC=1;AF=0.5;AN=2;BaseQRankSum=1.244;DP=160;Dels=0.0;FS=0.583;HaplotypeScore=3.9993;MLEAC=1;MLEAF=0.5;MQ=41.71;MQ0=0;MQRankSum=0.012;QD=16.75;ReadPosRankSum=-0.275	GT:AD:DP:GQ:PL	0/1:78,82:160:99:2709,0,2547
chrII	476383	.	C	T	2450.77	PASS	AC=1;AF=0.5;AN=2;BaseQRankSum=-0.105;DP=122;Dels=0.0;FS=4.625;HaplotypeScore=5.4467;MLEAC=1;MLEAF=0.5;MQ=41.52;MQ0=0;MQRankSum=2.152;QD=20.09;ReadPosRankSum=-0.21	GT:AD:DP:GQ:PL	0/1:47,75:122:99:2479,0,1419
chrII	482559	.	C	T	2040.77	PASS	AC=1;AF=0.5;AN=2;BaseQRankSum=-0.31;DP=118;Dels=0.0;FS=5.747;HaplotypeScore=3.7544;MLEAC=1;MLEAF=0.5;MQ=41.86;MQ0=0;MQRankSum=-1.291;QD=17.29;ReadPosRankSum=1.048	GT:AD:DP:GQ:PL	0/1:56,62:118:99:2069,0,1809
chrII	491302	.	C	T	1882.77	PASS	AC=1;AF=0.5;AN=2;BaseQRankSum=-0.59;DP=125;Dels=0.0;FS=0.664;HaplotypeScore=0.9987;MLEAC=1;MLEAF=0.5;MQ=42.0;MQ0=0;MQRankSum=0.852;QD=15.06;ReadPosRankSum=1.005	GT:AD:DP:GQ:PL	0/1:64,61:125:99:1911,0,2017
chrII	513259	.	C	T	2224.77	PASS	AC=1;AF=0.5;AN=2;BaseQRankSum=-2.314;DP=189;Dels=0.0;FS=5.206;HaplotypeScore=2.9513;MLEAC=1;MLEAF=0.5;MQ=41.77;MQ0=0;MQRankSum=0.106;QD=11.77;ReadPosRankSum=-2.11	GT:AD:DP:GQ:PL	0/1:110,79:189:99:2253,0,3454
chrII	532588	.	A	G	2842.77	PASS	AC=1;AF=0.5;AN=2;BaseQRankSum=-0.357;DP=176;Dels=0.0;FS=4.368;HaplotypeScore=4.1083;MLEAC=1;MLEAF=0.5;MQ=41.82;MQ0=0;MQRankSum=0.152;QD=16.15;ReadPosRankSum=0.981	GT:AD:DP:GQ:PL	0/1:88,88:176:99:2871,0,2940
chrII	533180	.	A	G	2450.77	PASS	AC=1;AF=0.5;AN=2;BaseQRankSum=1.393;DP=171;Dels=0.0;FS=6.892;HaplotypeScore=4.4135;MLEAC=1;MLEAF=0.5;MQ=41.91;MQ0=0;MQRankSum=-0.394;QD=14.33;ReadPosRankSum=1.625	GT:AD:DP:GQ:PL	0/1:91,79:171:99:2479,0,3000
chrII	543986	.	G	A	2493.77	PASS	AC=1;AF=0.5;AN=2;BaseQRankSum=1.184;DP=147;Dels=0.0;FS=7.256;HaplotypeScore=2.3548;MLEAC=1;MLEAF=0.5;MQ=41.76;MQ0=0;MQRankSum=0.506;QD=16.96;ReadPosRankSum=-0.537	GT:AD:DP:GQ:PL	0/1:71,76:147:99:2522,0,2062
chrII	551481	.	T	C	2675.77	PASS	AC=1;AF=0.5;AN=2;BaseQRankSum=-1.207;DP=173;Dels=0.0;FS=0.0;HaplotypeScore=1.7005;MLEAC=1;MLEAF=0.5;MQ=41.82;MQ0=0;MQRankSum=-0.3;QD=15.47;ReadPosRankSum=0.227	GT:AD:DP:GQ:PL	0/1:87,85:172:99:2704,0,2892
chrII	558720	.	G	A	2359.77	PASS	AC=1;AF=0.5;AN=2;BaseQRankSum=0.37;DP=135;Dels=0.0;FS=0.642;HaplotypeScore=0.8321;MLEAC=1;MLEAF=0.5;MQ=41.85;MQ0=0;MQRankSum=-1.088;QD=17.48;ReadPosRankSum=0.66	GT:AD:DP:GQ:PL	0/1:63,71:134:99:2388,0,2049
chrII	559269	.	G	A	2559.77	PASS	AC=1;AF=0.5;AN=2;BaseQRankSum=0.199;DP=156;Dels=0.0;FS=1.284;HaplotypeScore=10.0386;MLEAC=1;MLEAF=0.5;MQ=41.97;MQ0=0;MQRankSum=0.725;QD=16.41;ReadPosRankSum=0.345	GT:AD:DP:GQ:PL	0/1:77,78:156:99:2588,0,2595
chrII	560277	.	G	A	2147.77	PASS	AC=1;AF=0.5;AN=2;BaseQRankSum=-0.588;DP=145;Dels=0.0;FS=10.112;HaplotypeScore=6.0458;MLEAC=1;MLEAF=0.5;MQ=41.9;MQ0=0;MQRankSum=0.453;QD=14.81;ReadPosRankSum=-0.75	GT:AD:DP:GQ:PL	0/1:76,69:145:99:2176,0,2540
chrII	567805	.	C	T	3457.77	PASS	AC=1;AF=0.5;AN=2;BaseQRankSum=0.226;DP=184;Dels=0.0;FS=3.404;HaplotypeScore=4.1518;MLEAC=1;MLEAF=0.5;MQ=41.99;MQ0=0;MQRankSum=0.599;QD=18.79;ReadPosRankSum=-0.094	GT:AD:DP:GQ:PL	0/1:82,101:183:99:3486,0,2683
chrII	579133	.	A	G	2730.77	PASS	AC=1;AF=0.5;AN=2;BaseQRankSum=0.541;DP=166;Dels=0.0;FS=5.735;HaplotypeScore=7.6179;MLEAC=1;MLEAF=0.5;MQ=41.98;MQ0=0;MQRankSum=0.314;QD=16.45;ReadPosRankSum=-0.35	GT:AD:DP:GQ:PL	0/1:80,84:165:99:2759,0,2580
chrII	585966	.	C	T	2833.77	PASS	AC=1;AF=0.5;AN=2;BaseQRankSum=-1.333;DP=152;Dels=0.0;FS=8.522;HaplotypeScore=2.8464;MLEAC=1;MLEAF=0.5;MQ=41.89;MQ0=0;MQRankSum=1.816;QD=18.64;ReadPosRankSum=0.946	GT:AD:DP:GQ:PL	0/1:66,86:152:99:2862,0,2172
chrII	587805	.	G	A	2222.77	PASS	AC=1;AF=0.5;AN=2;BaseQRankSum=0.724;DP=151;Dels=0.0;FS=11.504;HaplotypeScore=0.0;MLEAC=1;MLEAF=0.5;MQ=41.8;MQ0=0;MQRankSum=-0.385;QD=14.72;ReadPosRankSum=0.68	GT:AD:DP:GQ:PL	0/1:78,73:151:99:2251,0,2447
chrII	589161	.	A	G	2530.77	PASS	AC=1;AF=0.5;AN=2;BaseQRankSum=0.691;DP=153;Dels=0.0;FS=2.055;HaplotypeScore=0.0;MLEAC=1;MLEAF=0.5;MQ=42.0;MQ0=0;MQRankSum=-0.633;QD=16.54;ReadPosRankSum=-0.582	GT:AD:DP:GQ:PL	0/1:76,77:153:99:2559,0,2409
chrII	599303	.	T	C	3233.06	PASS	AC=1;AF=0.5;AN=2;BaseQRankSum=0.648;DP=179;Dels=0.0;FS=1.945;HaplotypeScore=8.6717;MLEAC=1;MLEAF=0.5;MQ=41.91;MQ0=0;MQRankSum=0.514;QD=18.06;ReadPosRankSum=0.674	GT:AD:DP:GQ:PL	0/1:72,106:178:99:3264,0,2189
chrII	623128	.	T	C	2694.77	PASS	AC=1;AF=0.5;AN=2;BaseQRankSum=-1.684;DP=157;Dels=0.0;FS=7.508;HaplotypeScore=3.8397;MLEAC=1;MLEAF=0.5;MQ=41.91;MQ0=0;MQRankSum=-0.176;QD=17.16;ReadPosRankSum=0.672	GT:AD:DP:GQ:PL	0/1:70,86:156:99:2723,0,2297
chrII	626881	.	A	G	1990.77	PASS	AC=1;AF=0.5;AN=2;BaseQRankSum=-1.157;DP=142;Dels=0.0;FS=2.143;HaplotypeScore=2.9359;MLEAC=1;MLEAF=0.5;MQ=42.0;MQ0=0;MQRankSum=0.822;QD=14.02;ReadPosRankSum=-0.71	GT:AD:DP:GQ:PL	0/1:77,64:141:99:2019,0,2597
chrII	629899	.	C	T	2495.77	PASS	AC=1;AF=0.5;AN=2;BaseQRankSum=-0.248;DP=154;Dels=0.0;FS=8.432;HaplotypeScore=5.8621;MLEAC=1;MLEAF=0.5;MQ=41.81;MQ0=0;MQRankSum=-1.689;QD=16.21;ReadPosRankSum=-0.042	GT:AD:DP:GQ:PL	0/1:76,78:154:99:2524,0,2477
chrII	634377	.	G	A	3279.77	PASS	AC=1;AF=0.5;AN=2;BaseQRankSum=-0.795;DP=183;Dels=0.0;FS=5.24;HaplotypeScore=0.7887;MLEAC=1;MLEAF=0.5;MQ=41.58;MQ0=0;MQRankSum=1.027;QD=17.92;ReadPosRankSum=0.52	GT:AD:DP:GQ:PL	0/1:83,100:183:99:3308,0,2558
chrII	637994	.	G	A	2481.77	PASS	AC=1;AF=0.5;AN=2;BaseQRankSum=-1.202;DP=149;Dels=0.0;FS=1.288;HaplotypeScore=3.1;MLEAC=1;MLEAF=0.5;MQ=41.99;MQ0=0;MQRankSum=-0.401;QD=16.66;ReadPosRankSum=0.066	GT:AD:DP:GQ:PL	0/1:72,77:149:99:2510,0,2343
chrII	644266	.	G	A	2202.77	PASS	AC=1;AF=0.5;AN=2;BaseQRankSum=1.792;DP=154;Dels=0.0;FS=4.957;HaplotypeScore=1.7005;MLEAC=1;MLEAF=0.5;MQ=41.01;MQ0=7;MQRankSum=1.51;QD=14.3;ReadPosRankSum=-2.681	GT:AD:DP:GQ:PL	0/1:80,73:153:99:2231,0,2377
chrII	657140	.	G	A	2714.77	PASS	AC=1;AF=0.5;AN=2;BaseQRankSum=0.198;DP=168;Dels=0.0;FS=5.605;HaplotypeScore=1.7621;MLEAC=1;MLEAF=0.5;MQ=41.91;MQ0=0;MQRankSum=1.632;QD=16.16;ReadPosRankSum=-0.791	GT:AD:DP:GQ:PL	0/1:84,84:168:99:2743,0,2796
chrII	668344	.	G	A	2441.77	PASS	AC=1;AF=0.5;AN=2;BaseQRankSum=2.127;DP=137;Dels=0.0;FS=0.645;HaplotypeScore=2.8489;MLEAC=1;MLEAF=0.5;MQ=41.97;MQ0=0;MQRankSum=-1.302;QD=17.82;ReadPosRankSum=0.624	GT:AD:DP:GQ:PL	0/1:63,74:137:99:2470,0,2005
chrII	677915	.	G	A	2421.77	PASS	AC=1;AF=0.5;AN=2;BaseQRankSum=-0.996;DP=135;Dels=0.0;FS=2.201;HaplotypeScore=5.078;MLEAC=1;MLEAF=0.5;MQ=41.96;MQ0=0;MQRankSum=-1.515;QD=17.94;ReadPosRankSum=-0.893	GT:AD:DP:GQ:PL	0/1:60,74:134:99:2450,0,1959
chrII	679817	.	G	A	1815.77	PASS	AC=1;AF=0.5;AN=2;BaseQRankSum=-2.54;DP=140;Dels=0.0;FS=2.157;HaplotypeScore=3.4878;MLEAC=1;MLEAF=0.5;MQ=41.88;MQ0=0;MQRankSum=0.605;QD=12.97;ReadPosRankSum=0.834	GT:AD:DP:GQ:PL	0/1:73,67:140:99:1844,0,2171
chrII	684043	.	G	A	2297.77	PASS	AC=1;AF=0.5;AN=2;BaseQRankSum=0.339;DP=139;Dels=0.0;FS=5.086;HaplotypeScore=7.9604;MLEAC=1;MLEAF=0.5;MQ=41.89;MQ0=0;MQRankSum=0.255;QD=16.53;ReadPosRankSum=1.472	GT:AD:DP:GQ:PL	0/1:70,69:139:99:2326,0,2226
chrII	699344	.	G	A	2410.77	PASS	AC=1;AF=0.5;AN=2;BaseQRankSum=0.906;DP=139;Dels=0.0;FS=1.351;HaplotypeScore=2.5555;MLEAC=1;MLEAF=0.5;MQ=41.89;MQ0=0;MQRankSum=-0.188;QD=17.34;ReadPosRankSum=-0.026	GT:AD:DP:GQ:PL	0/1:63,75:139:99:2439,0,1914
chrII	710822	.	G	A	3015.77	PASS	AC=1;AF=0.5;AN=2;BaseQRankSum=0.821;DP=187;Dels=0.0;FS=20.659;HaplotypeScore=0.7887;MLEAC=1;MLEAF=0.5;MQ=41.98;MQ0=0;MQRankSum=-1.268;QD=16.13;ReadPosRankSum=1.012	GT:AD:DP:GQ:PL	0/1:94,92:186:99:3044,0,3137
chrII	712497	.	G	A	2645.77	PASS	AC=1;AF=0.5;AN=2;BaseQRankSum=-2.194;DP=153;Dels=0.0;FS=7.181;HaplotypeScore=2.2019;MLEAC=1;MLEAF=0.5;MQ=42.0;MQ0=0;MQRankSum=0.031;QD=17.29;ReadPosRankSum=1.054	GT:AD:DP:GQ:PL	0/1:69,84:153:99:2674,0,2198
chrII	715258	.	T	C	2384.77	PASS	AC=1;AF=0.5;AN=2;BaseQRankSum=0.197;DP=140;Dels=0.0;FS=0.0;HaplotypeScore=6.5626;MLEAC=1;MLEAF=0.5;MQ=41.79;MQ0=0;MQRankSum=-0.394;QD=17.03;ReadPosRankSum=0.025	GT:AD:DP:GQ:PL	0/1:63,77:140:99:2413,0,1899
chrII	715982	.	C	T	2540.77	PASS	AC=1;AF=0.5;AN=2;BaseQRankSum=0.312;DP=153;Dels=0.0;FS=5.852;HaplotypeScore=0.0;MLEAC=1;MLEAF=0.5;MQ=41.91;MQ0=0;MQRankSum=0.586;QD=16.61;ReadPosRankSum=-0.086	GT:AD:DP:GQ:PL	0/1:75,78:153:99:2569,0,2384
chrII	723044	.	G	A	2245.77	PASS	AC=1;AF=0.5;AN=2;BaseQRankSum=-0.326;DP=128;Dels=0.0;FS=2.318;HaplotypeScore=2.9945;MLEAC=1;MLEAF=0.5;MQ=41.87;MQ0=0;MQRankSum=0.69;QD=17.55;ReadPosRankSum=0.911	GT:AD:DP:GQ:PL	0/1:57,71:128:99:2274,0,1752
chrII	727071	.	G	A	2186.77	PASS	AC=1;AF=0.5;AN=2;BaseQRankSum=0.463;DP=150;Dels=0.0;FS=2.928;HaplotypeScore=6.6062;MLEAC=1;MLEAF=0.5;MQ=41.69;MQ0=0;MQRankSum=0.497;QD=14.58;ReadPosRankSum=1.449	GT:AD:DP:GQ:PL	0/1:80,69:150:99:2215,0,2614
chrII	734165	.	C	T	1675.77	PASS	AC=1;AF=0.5;AN=2;BaseQRankSum=0.902;DP=112;Dels=0.0;FS=0.0;HaplotypeScore=3.3602;MLEAC=1;MLEAF=0.5;MQ=42.0;MQ0=0;MQRankSum=1.216;QD=14.96;ReadPosRankSum=0.553	GT:AD:DP:GQ:PL	0/1:60,51:111:99:1704,0,2010
chrII	735730	.	C	T	3314.77	PASS	AC=1;AF=0.5;AN=2;BaseQRankSum=1.412;DP=181;Dels=0.0;FS=8.744;HaplotypeScore=3.6355;MLEAC=1;MLEAF=0.5;MQ=41.91;MQ0=0;MQRankSum=-0.842;QD=18.31;ReadPosRankSum=0.839	GT:AD:DP:GQ:PL	0/1:79,101:180:99:3343,0,2334
chrII	739283	.	C	T	2329.77	PASS	AC=1;AF=0.5;AN=2;BaseQRankSum=-0.486;DP=134;Dels=0.0;FS=7.94;HaplotypeScore=1.7234;MLEAC=1;MLEAF=0.5;MQ=41.89;MQ0=0;MQRankSum=-0.246;QD=17.39;ReadPosRankSum=0.287	GT:AD:DP:GQ:PL	0/1:60,73:133:99:2358,0,1914
chrII	746981	.	G	A	2925.77	PASS	AC=1;AF=0.5;AN=2;BaseQRankSum=1.442;DP=164;Dels=0.0;FS=1.244;HaplotypeScore=3.0453;MLEAC=1;MLEAF=0.5;MQ=41.91;MQ0=0;MQRankSum=0.726;QD=17.84;ReadPosRankSum=-0.142	GT:AD:DP:GQ:PL	0/1:75,89:164:99:2954,0,2357
chrII	747047	.	G	A	2711.77	PASS	AC=1;AF=0.5;AN=2;BaseQRankSum=-0.615;DP=163;Dels=0.0;FS=2.773;HaplotypeScore=8.6917;MLEAC=1;MLEAF=0.5;MQ=41.82;MQ0=0;MQRankSum=0.11;QD=16.64;ReadPosRankSum=-0.13	GT:AD:DP:GQ:PL	0/1:76,85:162:99:2740,0,2524
chrII	750490	.	G	A	1816.77	PASS	AC=1;AF=0.5;AN=2;BaseQRankSum=-0.499;DP=131;Dels=0.0;FS=0.0;HaplotypeScore=3.6741;MLEAC=1;MLEAF=0.5;MQ=41.99;MQ0=0;MQRankSum=0.578;QD=13.87;ReadPosRankSum=0.33	GT:AD:DP:GQ:PL	0/1:72,58:130:99:1845,0,2328
chrII	753314	.	T	C	2349.77	PASS	AC=1;AF=0.5;AN=2;BaseQRankSum=-0.127;DP=144;Dels=0.0;FS=7.418;HaplotypeScore=3.4717;MLEAC=1;MLEAF=0.5;MQ=41.7;MQ0=0;MQRankSum=-1.565;QD=16.32;ReadPosRankSum=-1.036	GT:AD:DP:GQ:PL	0/1:69,74:143:99:2378,0,2175
chrII	755703	.	G	A	2779.77	PASS	AC=1;AF=0.5;AN=2;BaseQRankSum=-1.156;DP=168;Dels=0.0;FS=1.269;HaplotypeScore=0.9992;MLEAC=1;MLEAF=0.5;MQ=41.74;MQ0=0;MQRankSum=-0.969;QD=16.55;ReadPosRankSum=-1.775	GT:AD:DP:GQ:PL	0/1:84,84:168:99:2808,0,2820
chrII	757400	.	C	T	2509.77	PASS	AC=1;AF=0.5;AN=2;BaseQRankSum=-0.066;DP=155;Dels=0.0;FS=2.899;HaplotypeScore=6.3882;MLEAC=1;MLEAF=0.5;MQ=41.88;MQ0=0;MQRankSum=0.02;QD=16.19;ReadPosRankSum=-0.793	GT:AD:DP:GQ:PL	0/1:80,75:155:99:2538,0,2650
chrII	760033	.	G	A	1689.77	PASS	AC=1;AF=0.5;AN=2;BaseQRankSum=-2.287;DP=134;Dels=0.0;FS=0.0;HaplotypeScore=1.6006;MLEAC=1;MLEAF=0.5;MQ=41.99;MQ0=0;MQRankSum=1.557;QD=12.61;ReadPosRankSum=-0.096	GT:AD:DP:GQ:PL	0/1:70,64:134:99:1718,0,2175
chrII	778480	.	C	T	2086.77	PASS	AC=1;AF=0.5;AN=2;BaseQRankSum=-2.315;DP=144;Dels=0.0;FS=9.054;HaplotypeScore=4.7072;MLEAC=1;MLEAF=0.5;MQ=41.69;MQ0=0;MQRankSum=0.441;QD=14.49;ReadPosRankSum=2.223	GT:AD:DP:GQ:PL	0/1:77,67:144:99:2115,0,2535
chrII	781967	.	G	A	2763.77	PASS	AC=1;AF=0.5;AN=2;BaseQRankSum=2.262;DP=184;Dels=0.0;FS=2.586;HaplotypeScore=0.0;MLEAC=1;MLEAF=0.5;MQ=41.81;MQ0=1;MQRankSum=-0.652;QD=15.02;ReadPosRankSum=-1.496	GT:AD:DP:GQ:PL	0/1:96,88:184:99:2792,0,3007
chrII	783052	.	G	A	2158.77	PASS	AC=1;AF=0.5;AN=2;BaseQRankSum=-0.757;DP=148;Dels=0.0;FS=2.075;HaplotypeScore=5.4657;MLEAC=1;MLEAF=0.5;MQ=41.99;MQ0=0;MQRankSum=-0.557;QD=14.59;ReadPosRankSum=-0.22	GT:AD:DP:GQ:PL	0/1:77,69:146:99:2187,0,2571
chrII	786039	.	G	A	2716.77	PASS	AC=1;AF=0.5;AN=2;BaseQRankSum=0.636;DP=155;Dels=0.0;FS=5.794;HaplotypeScore=5.4714;MLEAC=1;MLEAF=0.5;MQ=41.94;MQ0=0;MQRankSum=-1.583;QD=17.53;ReadPosRankSum=-0.862	GT:AD:DP:GQ:PL	0/1:73,82:155:99:2745,0,2350
chrII	789404	.	A	G	2025.77	PASS	AC=1;AF=0.5;AN=2;BaseQRankSum=1.606;DP=123;Dels=0.0;FS=0.0;HaplotypeScore=5.1769;MLEAC=1;MLEAF=0.5;MQ=41.75;MQ0=0;MQRankSum=0.923;QD=16.47;ReadPosRankSum=-1.308	GT:AD:DP:GQ:PL	0/1:61,62:123:99:2054,0,1854
chrIII	43614	.	C	T	6253.77	PASS	AC=2;AF=1.0;AN=2;DP=162;Dels=0.01;FS=0.0;HaplotypeScore=5.7116;MLEAC=2;MLEAF=1.0;MQ=41.71;MQ0=0;QD=28.3	GT:AD:DP:GQ:PL	1/1:0,159:160:99:6282,469,0
chrIII	50344	.	G	A	268.77	PASS	AC=1;AF=0.5;AN=2;BaseQRankSum=2.212;DP=77;Dels=0.0;FS=4.406;HaplotypeScore=6.0361;MLEAC=1;MLEAF=0.5;MQ=41.45;MQ0=0;MQRankSum=1.882;QD=3.49;ReadPosRankSum=-4.14	GT:AD:DP:GQ:PL	0/1:63,14:77:99:297,0,2122
chrIII	94754	.	C	T	2454.77	PASS	AC=1;AF=0.5;AN=2;BaseQRankSum=-0.673;DP=154;Dels=0.0;FS=4.77;HaplotypeScore=4.7713;MLEAC=1;MLEAF=0.5;MQ=41.76;MQ0=0;MQRankSum=1.02;QD=15.94;ReadPosRankSum=1.502	GT:AD:DP:GQ:PL	0/1:76,77:153:99:2483,0,2399
chrIII	182234	.	T	C	3424.77	PASS	AC=1;AF=0.5;AN=2;BaseQRankSum=2.037;DP=189;Dels=0.0;FS=13.851;HaplotypeScore=2.932;MLEAC=1;MLEAF=0.5;MQ=41.85;MQ0=0;MQRankSum=0.559;QD=18.12;ReadPosRankSum=1.106	GT:AD:DP:GQ:PL	0/1:87,102:189:99:3453,0,2830
chrIII	260820	.	G	A	2339.77	PASS	AC=1;AF=0.5;AN=2;BaseQRankSum=-0.291;DP=130;Dels=0.0;FS=11.245;HaplotypeScore=1.7005;MLEAC=1;MLEAF=0.5;MQ=41.98;MQ0=0;MQRankSum=-0.183;QD=18.0;ReadPosRankSum=-1.051	GT:AD:DP:GQ:PL	0/1:57,73:130:99:2368,0,1776
chrIII	267800	.	C	T	2377.77	PASS	AC=1;AF=0.5;AN=2;BaseQRankSum=2.349;DP=141;Dels=0.0;FS=17.775;HaplotypeScore=4.2441;MLEAC=1;MLEAF=0.5;MQ=41.8;MQ0=0;MQRankSum=0.407;QD=16.86;ReadPosRankSum=0.883	GT:AD:DP:GQ:PL	0/1:69,70:139:99:2406,0,2233
chrIII	283122	.	G	A	2081.77	PASS	AC=1;AF=0.5;AN=2;BaseQRankSum=0.24;DP=148;Dels=0.0;FS=14.002;HaplotypeScore=2.3113;MLEAC=1;MLEAF=0.5;MQ=41.7;MQ0=0;MQRankSum=-1.178;QD=14.07;ReadPosRankSum=1.818	GT:AD:DP:GQ:PL	0/1:79,67:146:99:2110,0,2613
chrIII	285950	.	G	A	3398.77	PASS	AC=1;AF=0.5;AN=2;BaseQRankSum=-1.846;DP=191;Dels=0.0;FS=1.143;HaplotypeScore=3.9189;MLEAC=1;MLEAF=0.5;MQ=41.91;MQ0=0;MQRankSum=-0.406;QD=17.79;ReadPosRankSum=-0.941	GT:AD:DP:GQ:PL	0/1:86,105:191:99:3427,0,2846
chrIV	28890	.	G	A	2354.77	PASS	AC=1;AF=0.5;AN=2;BaseQRankSum=-1.619;DP=134;Dels=0.0;FS=8.326;HaplotypeScore=3.8572;MLEAC=1;MLEAF=0.5;MQ=41.99;MQ0=0;MQRankSum=1.012;QD=17.57;ReadPosRankSum=-0.029	GT:AD:DP:GQ:PL	0/1:59,74:133:99:2383,0,1792
chrIV	51501	.	G	A	1792.77	PASS	AC=1;AF=0.5;AN=2;BaseQRankSum=-0.029;DP=135;Dels=0.0;FS=12.479;HaplotypeScore=3.2582;MLEAC=1;MLEAF=0.5;MQ=41.76;MQ0=0;MQRankSum=0.291;QD=13.28;ReadPosRankSum=-1.722	GT:AD:DP:GQ:PL	0/1:77,58:135:99:1821,0,2483
chrIV	179360	.	G	A	2518.77	PASS	AC=1;AF=0.5;AN=2;BaseQRankSum=1.111;DP=167;Dels=0.0;FS=3.603;HaplotypeScore=4.7198;MLEAC=1;MLEAF=0.5;MQ=41.63;MQ0=0;MQRankSum=0.492;QD=15.08;ReadPosRankSum=-0.053	GT:AD:DP:GQ:PL	0/1:89,78:167:99:2547,0,2893
chrIV	194753	.	G	A	2581.77	PASS	AC=1;AF=0.5;AN=2;BaseQRankSum=-0.435;DP=144;Dels=0.0;FS=3.089;HaplotypeScore=2.7789;MLEAC=1;MLEAF=0.5;MQ=41.88;MQ0=0;MQRankSum=-1.178;QD=17.93;ReadPosRankSum=-1.973	GT:AD:DP:GQ:PL	0/1:61,82:143:99:2610,0,1929
chrIV	235199	.	G	A	2544.77	PASS	AC=1;AF=0.5;AN=2;BaseQRankSum=0.7;DP=152;Dels=0.0;FS=3.896;HaplotypeScore=0.9665;MLEAC=1;MLEAF=0.5;MQ=41.99;MQ0=0;MQRankSum=0.405;QD=16.74;ReadPosRankSum=-0.652	GT:AD:DP:GQ:PL	0/1:75,77:152:99:2573,0,2444
chrIV	246287	.	G	A	2832.77	PASS	AC=1;AF=0.5;AN=2;BaseQRankSum=-0.916;DP=157;Dels=0.0;FS=11.859;HaplotypeScore=5.018;MLEAC=1;MLEAF=0.5;MQ=41.76;MQ0=0;MQRankSum=0.948;QD=18.04;ReadPosRankSum=1.348	GT:AD:DP:GQ:PL	0/1:68,89:157:99:2861,0,2092
chrIV	258837	.	C	G	5933.77	PASS	AC=2;AF=1.0;AN=2;DP=158;Dels=0.0;FS=0.0;HaplotypeScore=5.9465;MLEAC=2;MLEAF=1.0;MQ=41.55;MQ0=0;QD=26.97	GT:AD:DP:GQ:PL	1/1:0,156:157:99:5962,451,0
chrIV	276946	.	G	A	2163.77	PASS	AC=1;AF=0.5;AN=2;BaseQRankSum=0.046;DP=154;Dels=0.0;FS=4.781;HaplotypeScore=6.3503;MLEAC=1;MLEAF=0.5;MQ=41.9;MQ0=0;MQRankSum=1.379;QD=14.05;ReadPosRankSum=-1.562	GT:AD:DP:GQ:PL	0/1:85,68:154:99:2192,0,2914
chrIV	292515	.	G	A	1740.77	PASS	AC=1;AF=0.5;AN=2;BaseQRankSum=0.007;DP=127;Dels=0.0;FS=4.313;HaplotypeScore=2.7485;MLEAC=1;MLEAF=0.5;MQ=41.77;MQ0=0;MQRankSum=0.091;QD=13.71;ReadPosRankSum=0.739	GT:AD:DP:GQ:PL	0/1:70,56:126:99:1769,0,2311
chrIV	304738	.	A	G	2521.77	PASS	AC=1;AF=0.5;AN=2;BaseQRankSum=0.604;DP=130;Dels=0.0;FS=11.251;HaplotypeScore=0.0;MLEAC=1;MLEAF=0.5;MQ=42.0;MQ0=0;MQRankSum=0.646;QD=19.4;ReadPosRankSum=0.802	GT:AD:DP:GQ:PL	0/1:56,74:130:99:2550,0,1751
chrIV	327154	.	C	T	2673.77	PASS	AC=1;AF=0.5;AN=2;BaseQRankSum=-1.393;DP=165;Dels=0.0;FS=8.262;HaplotypeScore=10.1574;MLEAC=1;MLEAF=0.5;MQ=41.79;MQ0=0;MQRankSum=0.815;QD=16.2;ReadPosRankSum=0.716	GT:AD:DP:GQ:PL	0/1:79,84:165:99:2702,0,2518
chrIV	327934	.	G	A	2621.77	PASS	AC=1;AF=0.5;AN=2;BaseQRankSum=-1.431;DP=156;Dels=0.0;FS=2.004;HaplotypeScore=4.4003;MLEAC=1;MLEAF=0.5;MQ=41.8;MQ0=0;MQRankSum=2.309;QD=16.81;ReadPosRankSum=-1.325	GT:AD:DP:GQ:PL	0/1:73,83:156:99:2650,0,2458
chrIV	329402	.	C	T	1915.77	PASS	AC=1;AF=0.5;AN=2;BaseQRankSum=0.414;DP=116;Dels=0.0;FS=0.0;HaplotypeScore=2.7539;MLEAC=1;MLEAF=0.5;MQ=41.73;MQ0=0;MQRankSum=-0.839;QD=16.52;ReadPosRankSum=0.155	GT:AD:DP:GQ:PL	0/1:57,59:116:99:1944,0,1826
chrIV	347353	.	G	A	3016.77	PASS	AC=1;AF=0.5;AN=2;BaseQRankSum=1.074;DP=172;Dels=0.0;FS=0.0;HaplotypeScore=2.666;MLEAC=1;MLEAF=0.5;MQ=41.75;MQ0=0;MQRankSum=1.448;QD=17.54;ReadPosRankSum=1.08	GT:AD:DP:GQ:PL	0/1:81,91:172:99:3045,0,2594
chrIV	348055	.	G	A	2717.77	PASS	AC=1;AF=0.5;AN=2;BaseQRankSum=1.263;DP=165;Dels=0.0;FS=0.572;HaplotypeScore=2.8244;MLEAC=1;MLEAF=0.5;MQ=41.81;MQ0=0;MQRankSum=-1.625;QD=16.47;ReadPosRankSum=-0.95	GT:AD:DP:GQ:PL	0/1:84,81:165:99:2746,0,2774
chrIV	348220	.	G	A	2554.77	PASS	AC=1;AF=0.5;AN=2;BaseQRankSum=0.973;DP=149;Dels=0.0;FS=0.612;HaplotypeScore=2.9463;MLEAC=1;MLEAF=0.5;MQ=41.87;MQ0=0;MQRankSum=0.194;QD=17.15;ReadPosRankSum=-0.079	GT:AD:DP:GQ:PL	0/1:72,76:148:99:2583,0,2393
chrIV	353571	.	G	A	2212.77	PASS	AC=1;AF=0.5;AN=2;BaseQRankSum=-1.219;DP=154;Dels=0.0;FS=7.053;HaplotypeScore=4.1929;MLEAC=1;MLEAF=0.5;MQ=41.8;MQ0=0;MQRankSum=1.347;QD=14.37;ReadPosRankSum=1.493	GT:AD:DP:GQ:PL	0/1:81,72:154:99:2241,0,2653
chrIV	363227	.	G	A	2821.77	PASS	AC=1;AF=0.5;AN=2;BaseQRankSum=1.426;DP=163;Dels=0.0;FS=0.0;HaplotypeScore=0.0;MLEAC=1;MLEAF=0.5;MQ=42.0;MQ0=0;MQRankSum=-0.639;QD=17.31;ReadPosRankSum=1.366	GT:AD:DP:GQ:PL	0/1:79,84:163:99:2850,0,2558
chrIV	395293	.	G	A	2530.77	PASS	AC=1;AF=0.5;AN=2;BaseQRankSum=0.619;DP=160;Dels=0.0;FS=0.0;HaplotypeScore=3.4321;MLEAC=1;MLEAF=0.5;MQ=41.79;MQ0=0;MQRankSum=-1.609;QD=15.82;ReadPosRankSum=-0.684	GT:AD:DP:GQ:PL	0/1:80,80:160:99:2559,0,2501
chrIV	395699	.	G	A	1544.77	PASS	AC=1;AF=0.5;AN=2;BaseQRankSum=0.868;DP=133;Dels=0.0;FS=2.335;HaplotypeScore=0.7887;MLEAC=1;MLEAF=0.5;MQ=41.67;MQ0=0;MQRankSum=0.534;QD=11.61;ReadPosRankSum=-0.659	GT:AD:DP:GQ:PL	0/1:79,53:132:99:1573,0,2491
chrIV	439089	.	C	T	2449.77	PASS	AC=1;AF=0.5;AN=2;BaseQRankSum=1.76;DP=141;Dels=0.0;FS=2.142;HaplotypeScore=3.866;MLEAC=1;MLEAF=0.5;MQ=41.99;MQ0=0;MQRankSum=-0.292;QD=17.37;ReadPosRankSum=0.613	GT:AD:DP:GQ:PL	0/1:67,73:140:99:2478,0,2245
chrIV	439780	.	C	T	2688.77	PASS	AC=1;AF=0.5;AN=2;BaseQRankSum=1.321;DP=167;Dels=0.0;FS=4.51;HaplotypeScore=8.7801;MLEAC=1;MLEAF=0.5;MQ=41.89;MQ0=0;MQRankSum=0.165;QD=16.1;ReadPosRankSum=0.479	GT:AD:DP:GQ:PL	0/1:86,81:167:99:2717,0,2860
chrIV	441121	.	C	T	3048.77	PASS	AC=1;AF=0.5;AN=2;BaseQRankSum=0.704;DP=178;Dels=0.0;FS=2.633;HaplotypeScore=4.181;MLEAC=1;MLEAF=0.5;MQ=41.73;MQ0=0;MQRankSum=-0.516;QD=17.13;ReadPosRankSum=0.657	GT:AD:DP:GQ:PL	0/1:84,93:177:99:3077,0,2758
chrIV	442928	.	C	T	2267.77	PASS	AC=1;AF=0.5;AN=2;BaseQRankSum=0.425;DP=135;Dels=0.0;FS=4.194;HaplotypeScore=3.4609;MLEAC=1;MLEAF=0.5;MQ=41.77;MQ0=0;MQRankSum=0.319;QD=16.8;ReadPosRankSum=0.443	GT:AD:DP:GQ:PL	0/1:64,71:135:99:2296,0,2050
chrIV	443502	.	G	A	1627.77	PASS	AC=1;AF=0.5;AN=2;BaseQRankSum=0.969;DP=126;Dels=0.0;FS=1.451;HaplotypeScore=4.4222;MLEAC=1;MLEAF=0.5;MQ=41.85;MQ0=0;MQRankSum=2.068;QD=12.92;ReadPosRankSum=0.706	GT:AD:DP:GQ:PL	0/1:75,51:126:99:1656,0,2552
chrIV	443867	.	C	T	2634.77	PASS	AC=1;AF=0.5;AN=2;BaseQRankSum=-0.588;DP=154;Dels=0.0;FS=7.477;HaplotypeScore=3.6732;MLEAC=1;MLEAF=0.5;MQ=41.97;MQ0=0;MQRankSum=-0.218;QD=17.11;ReadPosRankSum=-1.489	GT:AD:DP:GQ:PL	0/1:70,83:153:99:2663,0,2273
chrIV	444706	.	C	T	2624.77	PASS	AC=1;AF=0.5;AN=2;BaseQRankSum=-0.343;DP=145;Dels=0.0;FS=3.944;HaplotypeScore=2.574;MLEAC=1;MLEAF=0.5;MQ=42.0;MQ0=0;MQRankSum=2.047;QD=18.1;ReadPosRankSum=-0.911	GT:AD:DP:GQ:PL	0/1:66,79:145:99:2653,0,2069
chrIV	445678	.	C	T	2268.77	PASS	AC=1;AF=0.5;AN=2;BaseQRankSum=-2.318;DP=166;Dels=0.0;FS=9.275;HaplotypeScore=3.1547;MLEAC=1;MLEAF=0.5;MQ=42.0;MQ0=0;MQRankSum=-0.85;QD=13.67;ReadPosRankSum=0.281	GT:AD:DP:GQ:PL	0/1:92,74:166:99:2297,0,3048
chrIV	446529	.	G	A	2780.77	PASS	AC=1;AF=0.5;AN=2;BaseQRankSum=0.431;DP=159;Dels=0.0;FS=0.585;HaplotypeScore=0.0;MLEAC=1;MLEAF=0.5;MQ=41.96;MQ0=0;MQRankSum=0.721;QD=17.49;ReadPosRankSum=0.801	GT:AD:DP:GQ:PL	0/1:72,87:159:99:2809,0,2339
chrIV	450302	.	C	T	2040.77	PASS	AC=1;AF=0.5;AN=2;BaseQRankSum=-0.388;DP=150;Dels=0.0;FS=2.932;HaplotypeScore=5.6341;MLEAC=1;MLEAF=0.5;MQ=41.91;MQ0=0;MQRankSum=2.906;QD=13.61;ReadPosRankSum=-0.846	GT:AD:DP:GQ:PL	0/1:79,69:148:99:2069,0,2566
chrIV	450583	.	C	T	1991.77	PASS	AC=1;AF=0.5;AN=2;BaseQRankSum=0.02;DP=147;Dels=0.0;FS=4.065;HaplotypeScore=0.7887;MLEAC=1;MLEAF=0.5;MQ=41.8;MQ0=0;MQRankSum=-0.811;QD=13.55;ReadPosRankSum=0.882	GT:AD:DP:GQ:PL	0/1:81,65:146:99:2020,0,2529
chrIV	469906	.	C	T	2838.77	PASS	AC=1;AF=0.5;AN=2;BaseQRankSum=1.551;DP=182;Dels=0.0;FS=7.458;HaplotypeScore=0.0;MLEAC=1;MLEAF=0.5;MQ=41.57;MQ0=0;MQRankSum=0.317;QD=15.6;ReadPosRankSum=-0.171	GT:AD:DP:GQ:PL	0/1:96,86:182:99:2867,0,3100
chrIV	470743	.	C	T	2435.77	PASS	AC=1;AF=0.5;AN=2;BaseQRankSum=-2.277;DP=165;Dels=0.0;FS=2.71;HaplotypeScore=0.7887;MLEAC=1;MLEAF=0.5;MQ=41.9;MQ0=0;MQRankSum=0.173;QD=14.76;ReadPosRankSum=0.871	GT:AD:DP:GQ:PL	0/1:86,78:165:99:2464,0,2923
chrIV	478583	.	C	T	3417.77	PASS	AC=1;AF=0.5;AN=2;BaseQRankSum=1.312;DP=173;Dels=0.0;FS=20.822;HaplotypeScore=5.2774;MLEAC=1;MLEAF=0.5;MQ=41.9;MQ0=0;MQRankSum=1.39;QD=19.76;ReadPosRankSum=-0.743	GT:AD:DP:GQ:PL	0/1:71,101:172:99:3446,0,2240
chrIV	484590	.	A	G	2596.77	PASS	AC=1;AF=0.5;AN=2;BaseQRankSum=1.916;DP=155;Dels=0.0;FS=1.267;HaplotypeScore=7.7606;MLEAC=1;MLEAF=0.5;MQ=41.88;MQ0=0;MQRankSum=2.735;QD=16.75;ReadPosRankSum=0.562	GT:AD:DP:GQ:PL	0/1:71,84:155:99:2625,0,1971
chrIV	485702	.	G	A	2584.77	PASS	AC=1;AF=0.5;AN=2;BaseQRankSum=-2.669;DP=169;Dels=0.0;FS=0.0;HaplotypeScore=6.3215;MLEAC=1;MLEAF=0.5;MQ=41.89;MQ0=0;MQRankSum=-0.947;QD=15.29;ReadPosRankSum=-0.925	GT:AD:DP:GQ:PL	0/1:84,84:168:99:2613,0,2721
chrIV	497154	.	C	T	2180.77	PASS	AC=1;AF=0.5;AN=2;BaseQRankSum=0.836;DP=132;Dels=0.0;FS=1.391;HaplotypeScore=2.5942;MLEAC=1;MLEAF=0.5;MQ=41.99;MQ0=0;MQRankSum=0.624;QD=16.52;ReadPosRankSum=-0.776	GT:AD:DP:GQ:PL	0/1:65,66:131:99:2209,0,2098
chrIV	499443	.	C	T	2681.77	PASS	AC=1;AF=0.5;AN=2;BaseQRankSum=-0.283;DP=163;Dels=0.0;FS=3.645;HaplotypeScore=5.9215;MLEAC=1;MLEAF=0.5;MQ=41.71;MQ0=0;MQRankSum=0.956;QD=16.45;ReadPosRankSum=0.487	GT:AD:DP:GQ:PL	0/1:80,82:163:99:2710,0,2565
chrIV	499640	.	C	T	2402.77	PASS	AC=1;AF=0.5;AN=2;BaseQRankSum=-0.355;DP=150;Dels=0.0;FS=9.907;HaplotypeScore=5.4507;MLEAC=1;MLEAF=0.5;MQ=41.97;MQ0=0;MQRankSum=1.566;QD=16.02;ReadPosRankSum=-2.523	GT:AD:DP:GQ:PL	0/1:74,75:149:99:2431,0,2406
chrIV	502357	.	C	T	2988.77	PASS	AC=1;AF=0.5;AN=2;BaseQRankSum=0.858;DP=165;Dels=0.0;FS=4.666;HaplotypeScore=0.7887;MLEAC=1;MLEAF=0.5;MQ=41.81;MQ0=0;MQRankSum=-0.302;QD=18.11;ReadPosRankSum=-0.355	GT:AD:DP:GQ:PL	0/1:74,89:163:99:3017,0,2347
chrIV	558055	.	C	T	3684.77	PASS	AC=1;AF=0.5;AN=2;BaseQRankSum=1.698;DP=183;Dels=0.0;FS=7.552;HaplotypeScore=2.6;MLEAC=1;MLEAF=0.5;MQ=41.91;MQ0=0;MQRankSum=0.682;QD=20.14;ReadPosRankSum=0.824	GT:AD:DP:GQ:PL	0/1:75,108:183:99:3713,0,2342
chrIV	565358	.	A	G	2455.77	PASS	AC=1;AF=0.5;AN=2;BaseQRankSum=1.279;DP=168;Dels=0.0;FS=2.741;HaplotypeScore=1.5226;MLEAC=1;MLEAF=0.5;MQ=41.82;MQ0=0;MQRankSum=0.557;QD=14.62;ReadPosRankSum=1.019	GT:AD:DP:GQ:PL	0/1:90,77:167:99:2484,0,3010
chrIV	571169	.	G	A	2517.77	PASS	AC=1;AF=0.5;AN=2;BaseQRankSum=0.55;DP=159;Dels=0.0;FS=0.0;HaplotypeScore=6.0749;MLEAC=1;MLEAF=0.5;MQ=41.9;MQ0=0;MQRankSum=-1.954;QD=15.84;ReadPosRankSum=1.645	GT:AD:DP:GQ:PL	0/1:80,77:158:99:2546,0,2682
chrIV	582901	.	C	T	3044.77	PASS	AC=1;AF=0.5;AN=2;BaseQRankSum=2.042;DP=159;Dels=0.0;FS=11.295;HaplotypeScore=2.5508;MLEAC=1;MLEAF=0.5;MQ=41.78;MQ0=0;MQRankSum=-0.109;QD=19.15;ReadPosRankSum=-0.772	GT:AD:DP:GQ:PL	0/1:70,89:159:99:3073,0,2192
chrIV	589514	.	G	A	2687.77	PASS	AC=1;AF=0.5;AN=2;BaseQRankSum=0.925;DP=140;Dels=0.0;FS=0.0;HaplotypeScore=5.2476;MLEAC=1;MLEAF=0.5;MQ=42.0;MQ0=0;MQRankSum=-1.625;QD=19.2;ReadPosRankSum=1.157	GT:AD:DP:GQ:PL	0/1:56,83:139:99:2716,0,1724
chrIV	605478	.	G	A	2924.77	PASS	AC=1;AF=0.5;AN=2;BaseQRankSum=-1.087;DP=190;Dels=0.0;FS=2.51;HaplotypeScore=10.4768;MLEAC=1;MLEAF=0.5;MQ=41.76;MQ0=0;MQRankSum=-0.242;QD=15.39;ReadPosRankSum=-0.345	GT:AD:DP:GQ:PL	0/1:100,90:190:99:2953,0,3262
chrIV	625039	.	A	G	2710.77	PASS	AC=1;AF=0.5;AN=2;BaseQRankSum=0.048;DP=142;Dels=0.0;FS=9.265;HaplotypeScore=8.9567;MLEAC=1;MLEAF=0.5;MQ=41.9;MQ0=0;MQRankSum=0.983;QD=19.09;ReadPosRankSum=-0.174	GT:AD:DP:GQ:PL	0/1:58,83:142:99:2739,0,1807
chrIV	626717	.	A	G	2750.77	PASS	AC=1;AF=0.5;AN=2;BaseQRankSum=-0.531;DP=161;Dels=0.0;FS=1.978;HaplotypeScore=5.096;MLEAC=1;MLEAF=0.5;MQ=41.82;MQ0=0;MQRankSum=-0.504;QD=17.09;ReadPosRankSum=0.582	GT:AD:DP:GQ:PL	0/1:73,88:161:99:2779,0,2333
chrIV	636441	.	G	A	1889.77	PASS	AC=1;AF=0.5;AN=2;BaseQRankSum=0.463;DP=118;Dels=0.0;FS=0.0;HaplotypeScore=0.5784;MLEAC=1;MLEAF=0.5;MQ=41.98;MQ0=0;MQRankSum=1.394;QD=16.01;ReadPosRankSum=-0.264	GT:AD:DP:GQ:PL	0/1:59,59:118:99:1918,0,1916
chrIV	653866	.	G	A	2019.77	PASS	AC=1;AF=0.5;AN=2;BaseQRankSum=2.151;DP=150;Dels=0.0;FS=0.0;HaplotypeScore=3.5884;MLEAC=1;MLEAF=0.5;MQ=41.79;MQ0=0;MQRankSum=0.628;QD=13.47;ReadPosRankSum=0.194	GT:AD:DP:GQ:PL	0/1:87,63:150:99:2048,0,2799
chrIV	655457	.	G	A	2285.77	PASS	AC=1;AF=0.5;AN=2;BaseQRankSum=0.84;DP=148;Dels=0.0;FS=2.883;HaplotypeScore=5.0344;MLEAC=1;MLEAF=0.5;MQ=41.8;MQ0=0;MQRankSum=-0.104;QD=15.44;ReadPosRankSum=0.05	GT:AD:DP:GQ:PL	0/1:73,75:148:99:2314,0,2278
chrIV	669065	.	A	G	3055.77	PASS	AC=1;AF=0.5;AN=2;BaseQRankSum=1.259;DP=156;Dels=0.0;FS=2.889;HaplotypeScore=4.5397;MLEAC=1;MLEAF=0.5;MQ=41.89;MQ0=0;MQRankSum=-0.712;QD=19.59;ReadPosRankSum=0.538	GT:AD:DP:GQ:PL	0/1:64,89:155:99:3084,0,2036
chrIV	670380	.	G	A	2270.77	PASS	AC=1;AF=0.5;AN=2;BaseQRankSum=0.943;DP=129;Dels=0.0;FS=0.0;HaplotypeScore=2.6308;MLEAC=1;MLEAF=0.5;MQ=41.64;MQ0=0;MQRankSum=-0.131;QD=17.6;ReadPosRankSum=-0.041	GT:AD:DP:GQ:PL	0/1:60,68:128:99:2299,0,1914
chrIV	674040	.	G	A	1835.77	PASS	AC=1;AF=0.5;AN=2;BaseQRankSum=-0.593;DP=126;Dels=0.0;FS=2.233;HaplotypeScore=5.2242;MLEAC=1;MLEAF=0.5;MQ=41.87;MQ0=0;MQRankSum=-0.393;QD=14.57;ReadPosRankSum=-0.203	GT:AD:DP:GQ:PL	0/1:64,62:126:99:1864,0,2042
chrIV	676095	.	G	A	2968.77	PASS	AC=1;AF=0.5;AN=2;BaseQRankSum=-1.473;DP=163;Dels=0.0;FS=8.46;HaplotypeScore=7.7041;MLEAC=1;MLEAF=0.5;MQ=41.61;MQ0=0;MQRankSum=0.9;QD=18.21;ReadPosRankSum=-0.461	GT:AD:DP:GQ:PL	0/1:68,94:163:99:2997,0,2169
chrIV	691772	.	A	G	2975.77	PASS	AC=1;AF=0.5;AN=2;BaseQRankSum=2.362;DP=150;Dels=0.0;FS=6.43;HaplotypeScore=1.6553;MLEAC=1;MLEAF=0.5;MQ=42.0;MQ0=0;MQRankSum=-0.569;QD=19.84;ReadPosRankSum=-0.92	GT:AD:DP:GQ:PL	0/1:59,91:150:99:3004,0,1666
chrIV	699698	.	G	A	1791.77	PASS	AC=1;AF=0.5;AN=2;BaseQRankSum=0.379;DP=130;Dels=0.0;FS=6.592;HaplotypeScore=1.5226;MLEAC=1;MLEAF=0.5;MQ=41.89;MQ0=0;MQRankSum=0.758;QD=13.78;ReadPosRankSum=1.828	GT:AD:DP:GQ:PL	0/1:71,59:130:99:1820,0,2258
chrIV	718236	.	G	A	3197.05	PASS	AC=1;AF=0.5;AN=2;BaseQRankSum=-1.429;DP=199;Dels=0.0;FS=10.46;HaplotypeScore=6.0694;MLEAC=1;MLEAF=0.5;MQ=41.84;MQ0=0;MQRankSum=0.373;QD=16.07;ReadPosRankSum=0.368	GT:AD:DP:GQ:PL	0/1:101,98:199:99:3225,0,3348
chrIV	718337	.	G	A	2633.77	PASS	AC=1;AF=0.5;AN=2;BaseQRankSum=0.482;DP=167;Dels=0.0;FS=0.572;HaplotypeScore=3.9791;MLEAC=1;MLEAF=0.5;MQ=41.91;MQ0=0;MQRankSum=-1.007;QD=15.77;ReadPosRankSum=-0.594	GT:AD:DP:GQ:PL	0/1:86,81:167:99:2662,0,2911
chrIV	718675	.	G	A	2757.77	PASS	AC=1;AF=0.5;AN=2;BaseQRankSum=-0.919;DP=165;Dels=0.0;FS=5.547;HaplotypeScore=7.3258;MLEAC=1;MLEAF=0.5;MQ=41.65;MQ0=0;MQRankSum=0.298;QD=16.71;ReadPosRankSum=-1.061	GT:AD:DP:GQ:PL	0/1:80,84:165:99:2786,0,2674
chrIV	739485	.	G	A	1944.77	PASS	AC=1;AF=0.5;AN=2;BaseQRankSum=1.477;DP=151;Dels=0.0;FS=3.955;HaplotypeScore=3.3452;MLEAC=1;MLEAF=0.5;MQ=41.77;MQ0=0;MQRankSum=0.908;QD=12.88;ReadPosRankSum=1.2	GT:AD:DP:GQ:PL	0/1:90,61:151:99:1973,0,2979
chrIV	743594	.	G	A	1771.77	PASS	AC=1;AF=0.5;AN=2;BaseQRankSum=-0.805;DP=129;Dels=0.0;FS=0.0;HaplotypeScore=2.3893;MLEAC=1;MLEAF=0.5;MQ=42.0;MQ0=0;MQRankSum=0.647;QD=13.73;ReadPosRankSum=-1.573	GT:AD:DP:GQ:PL	0/1:68,60:128:99:1800,0,2084
chrIV	783134	.	G	A	2703.77	PASS	AC=1;AF=0.5;AN=2;BaseQRankSum=1.093;DP=167;Dels=0.0;FS=1.212;HaplotypeScore=2.5439;MLEAC=1;MLEAF=0.5;MQ=41.9;MQ0=0;MQRankSum=0.392;QD=16.19;ReadPosRankSum=-1.874	GT:AD:DP:GQ:PL	0/1:85,82:167:99:2732,0,2775
chrIV	818234	.	G	A	2121.77	PASS	AC=1;AF=0.5;AN=2;BaseQRankSum=-2.93;DP=151;Dels=0.0;FS=1.315;HaplotypeScore=5.4604;MLEAC=1;MLEAF=0.5;MQ=41.97;MQ0=0;MQRankSum=-0.028;QD=14.05;ReadPosRankSum=0.859	GT:AD:DP:GQ:PL	0/1:76,74:151:99:2150,0,2488
chrIV	826407	.	G	A	2192.77	PASS	AC=1;AF=0.5;AN=2;BaseQRankSum=-0.964;DP=148;Dels=0.0;FS=11.533;HaplotypeScore=5.2557;MLEAC=1;MLEAF=0.5;MQ=41.86;MQ0=0;MQRankSum=-0.173;QD=14.82;ReadPosRankSum=0.308	GT:AD:DP:GQ:PL	0/1:77,70:148:99:2221,0,2534
chrIV	829447	.	G	A	2881.77	PASS	AC=1;AF=0.5;AN=2;BaseQRankSum=1.329;DP=183;Dels=0.0;FS=5.249;HaplotypeScore=2.3346;MLEAC=1;MLEAF=0.5;MQ=41.81;MQ0=0;MQRankSum=0.27;QD=15.75;ReadPosRankSum=-0.287	GT:AD:DP:GQ:PL	0/1:93,89:183:99:2910,0,2991
chrIV	857238	.	C	T	2591.77	PASS	AC=1;AF=0.5;AN=2;BaseQRankSum=-1.799;DP=143;Dels=0.0;FS=0.622;HaplotypeScore=0.8667;MLEAC=1;MLEAF=0.5;MQ=42.0;MQ0=0;MQRankSum=-0.756;QD=18.12;ReadPosRankSum=-0.407	GT:AD:DP:GQ:PL	0/1:63,79:142:99:2620,0,2081
chrIV	885590	.	C	T	2875.77	PASS	AC=1;AF=0.5;AN=2;BaseQRankSum=-0.683;DP=185;Dels=0.0;FS=0.0;HaplotypeScore=2.4326;MLEAC=1;MLEAF=0.5;MQ=41.91;MQ0=0;MQRankSum=0.512;QD=15.54;ReadPosRankSum=-0.897	GT:AD:DP:GQ:PL	0/1:96,89:185:99:2904,0,3041
chrIV	887384	.	C	T	2732.77	PASS	AC=1;AF=0.5;AN=2;BaseQRankSum=0.961;DP=146;Dels=0.0;FS=2.136;HaplotypeScore=2.7622;MLEAC=1;MLEAF=0.5;MQ=41.97;MQ0=0;MQRankSum=-0.098;QD=18.72;ReadPosRankSum=0.311	GT:AD:DP:GQ:PL	0/1:60,85:146:99:2761,0,1952
chrIV	888488	.	C	T	1923.77	PASS	AC=1;AF=0.5;AN=2;BaseQRankSum=-2.292;DP=142;Dels=0.0;FS=3.02;HaplotypeScore=6.3874;MLEAC=1;MLEAF=0.5;MQ=41.88;MQ0=0;MQRankSum=1.296;QD=13.55;ReadPosRankSum=-1.534	GT:AD:DP:GQ:PL	0/1:71,69:141:99:1952,0,2272
chrIV	891748	.	C	T	2076.77	PASS	AC=1;AF=0.5;AN=2;BaseQRankSum=0.141;DP=151;Dels=0.0;FS=8.708;HaplotypeScore=4.8181;MLEAC=1;MLEAF=0.5;MQ=41.8;MQ0=0;MQRankSum=0.553;QD=13.75;ReadPosRankSum=-0.538	GT:AD:DP:GQ:PL	0/1:85,66:151:99:2105,0,2682
chrIV	893424	.	C	T	1257.77	PASS	AC=1;AF=0.5;AN=2;BaseQRankSum=-0.526;DP=120;Dels=0.0;FS=7.792;HaplotypeScore=3.3282;MLEAC=1;MLEAF=0.5;MQ=41.88;MQ0=0;MQRankSum=-0.846;QD=10.48;ReadPosRankSum=-0.201	GT:AD:DP:GQ:PL	0/1:75,45:120:99:1286,0,2387
chrIV	897996	.	C	T	2993.77	PASS	AC=1;AF=0.5;AN=2;BaseQRankSum=-0.24;DP=167;Dels=0.0;FS=2.704;HaplotypeScore=2.6308;MLEAC=1;MLEAF=0.5;MQ=41.81;MQ0=0;MQRankSum=0.635;QD=17.93;ReadPosRankSum=1.509	GT:AD:DP:GQ:PL	0/1:77,89:166:99:3022,0,2561
chrIV	899821	.	C	T	3222.65	PASS	AC=1;AF=0.5;AN=2;BaseQRankSum=-2.771;DP=178;Dels=0.0;FS=2.619;HaplotypeScore=4.3384;MLEAC=1;MLEAF=0.5;MQ=41.89;MQ0=0;MQRankSum=-1.035;QD=18.1;ReadPosRankSum=0.699	GT:AD:DP:GQ:PL	0/1:75,102:178:99:3251,0,2415
chrIV	900063	.	C	T	2871.77	PASS	AC=1;AF=0.5;AN=2;BaseQRankSum=0.858;DP=182;Dels=0.0;FS=8.71;HaplotypeScore=3.7578;MLEAC=1;MLEAF=0.5;MQ=41.77;MQ0=0;MQRankSum=1.383;QD=15.78;ReadPosRankSum=1.772	GT:AD:DP:GQ:PL	0/1:92,89:181:99:2900,0,3011
chrIV	900309	.	C	T	2469.77	PASS	AC=1;AF=0.5;AN=2;BaseQRankSum=0.556;DP=147;Dels=0.0;FS=2.942;HaplotypeScore=5.2044;MLEAC=1;MLEAF=0.5;MQ=42.0;MQ0=0;MQRankSum=-0.951;QD=16.8;ReadPosRankSum=0.211	GT:AD:DP:GQ:PL	0/1:73,74:147:99:2498,0,2387
chrIV	911954	.	C	T	2614.77	PASS	AC=1;AF=0.5;AN=2;BaseQRankSum=-1.05;DP=155;Dels=0.0;FS=13.105;HaplotypeScore=5.4207;MLEAC=1;MLEAF=0.5;MQ=42.0;MQ0=0;MQRankSum=-1.595;QD=16.87;ReadPosRankSum=-0.706	GT:AD:DP:GQ:PL	0/1:70,84:154:99:2643,0,2137
chrIV	928629	.	C	T	2260.77	PASS	AC=1;AF=0.5;AN=2;BaseQRankSum=-0.769;DP=139;Dels=0.0;FS=0.0;HaplotypeScore=0.0;MLEAC=1;MLEAF=0.5;MQ=41.89;MQ0=0;MQRankSum=1.241;QD=16.26;ReadPosRankSum=-0.104	GT:AD:DP:GQ:PL	0/1:70,68:138:99:2289,0,2356
chrIV	939688	.	G	A	1985.77	PASS	AC=1;AF=0.5;AN=2;BaseQRankSum=-1.044;DP=129;Dels=0.0;FS=1.433;HaplotypeScore=6.3602;MLEAC=1;MLEAF=0.5;MQ=41.76;MQ0=0;MQRankSum=0.729;QD=15.39;ReadPosRankSum=-0.157	GT:AD:DP:GQ:PL	0/1:63,65:128:99:2014,0,2000
chrIV	951250	.	G	A	2909.77	PASS	AC=1;AF=0.5;AN=2;BaseQRankSum=2.315;DP=161;Dels=0.0;FS=3.697;HaplotypeScore=2.366;MLEAC=1;MLEAF=0.5;MQ=41.8;MQ0=0;MQRankSum=1.423;QD=18.07;ReadPosRankSum=0.443	GT:AD:DP:GQ:PL	0/1:74,87:161:99:2938,0,2316
chrIV	953481	.	G	A	3056.77	PASS	AC=1;AF=0.5;AN=2;BaseQRankSum=2.84;DP=163;Dels=0.0;FS=0.582;HaplotypeScore=5.1513;MLEAC=1;MLEAF=0.5;MQ=41.9;MQ0=0;MQRankSum=-0.427;QD=18.75;ReadPosRankSum=-0.002	GT:AD:DP:GQ:PL	0/1:71,92:163:99:3085,0,2184
chrIV	966547	.	G	A	2272.77	PASS	AC=1;AF=0.5;AN=2;BaseQRankSum=-0.351;DP=132;Dels=0.0;FS=2.198;HaplotypeScore=11.19;MLEAC=1;MLEAF=0.5;MQ=42.0;MQ0=0;MQRankSum=-0.77;QD=17.22;ReadPosRankSum=0.642	GT:AD:DP:GQ:PL	0/1:63,69:132:99:2301,0,1880
chrIV	972816	.	A	G	2058.77	PASS	AC=1;AF=0.5;AN=2;BaseQRankSum=-0.593;DP=113;Dels=0.0;FS=12.539;HaplotypeScore=5.7006;MLEAC=1;MLEAF=0.5;MQ=41.87;MQ0=0;MQRankSum=2.055;QD=18.22;ReadPosRankSum=-0.997	GT:AD:DP:GQ:PL	0/1:50,63:113:99:2087,0,1614
chrIV	1030254	.	G	A	3056.77	PASS	AC=1;AF=0.5;AN=2;BaseQRankSum=2.525;DP=175;Dels=0.0;FS=5.416;HaplotypeScore=4.9856;MLEAC=1;MLEAF=0.5;MQ=41.75;MQ0=0;MQRankSum=-0.465;QD=17.47;ReadPosRankSum=-1.004	GT:AD:DP:GQ:PL	0/1:84,90:174:99:3085,0,2597
chrIV	1031154	.	G	A	3055.77	PASS	AC=1;AF=0.5;AN=2;BaseQRankSum=-0.063;DP=177;Dels=0.0;FS=10.113;HaplotypeScore=0.8321;MLEAC=1;MLEAF=0.5;MQ=42.0;MQ0=0;MQRankSum=-0.76;QD=17.26;ReadPosRankSum=0.678	GT:AD:DP:GQ:PL	0/1:83,94:177:99:3084,0,2671
chrIV	1033615	.	G	A	2638.77	PASS	AC=1;AF=0.5;AN=2;BaseQRankSum=0.448;DP=143;Dels=0.0;FS=2.109;HaplotypeScore=3.5072;MLEAC=1;MLEAF=0.5;MQ=41.75;MQ0=0;MQRankSum=0.505;QD=18.45;ReadPosRankSum=-0.03	GT:AD:DP:GQ:PL	0/1:65,78:143:99:2667,0,2134
chrIV	1034074	.	G	A	2361.77	PASS	AC=1;AF=0.5;AN=2;BaseQRankSum=1.369;DP=149;Dels=0.0;FS=9.928;HaplotypeScore=0.8667;MLEAC=1;MLEAF=0.5;MQ=42.0;MQ0=0;MQRankSum=-1.145;QD=15.85;ReadPosRankSum=0.313	GT:AD:DP:GQ:PL	0/1:76,73:149:99:2390,0,2503
chrIV	1043098	.	G	A	2771.77	PASS	AC=1;AF=0.5;AN=2;BaseQRankSum=1.897;DP=157;Dels=0.0;FS=9.912;HaplotypeScore=7.4327;MLEAC=1;MLEAF=0.5;MQ=41.81;MQ0=0;MQRankSum=-1.389;QD=17.65;ReadPosRankSum=1.215	GT:AD:DP:GQ:PL	0/1:73,83:156:99:2800,0,2253
chrIV	1059447	.	G	A	2838.77	PASS	AC=1;AF=0.5;AN=2;BaseQRankSum=0.47;DP=162;Dels=0.0;FS=9.646;HaplotypeScore=3.8827;MLEAC=1;MLEAF=0.5;MQ=41.91;MQ0=0;MQRankSum=-1.477;QD=17.52;ReadPosRankSum=1.403	GT:AD:DP:GQ:PL	0/1:74,87:161:99:2867,0,2363
chrIV	1082952	.	G	A	2662.77	PASS	AC=1;AF=0.5;AN=2;BaseQRankSum=0.836;DP=152;Dels=0.0;FS=0.0;HaplotypeScore=0.7887;MLEAC=1;MLEAF=0.5;MQ=41.96;MQ0=0;MQRankSum=0.825;QD=17.52;ReadPosRankSum=0.6	GT:AD:DP:GQ:PL	0/1:72,80:152:99:2691,0,2363
chrIV	1092223	.	G	A	2710.77	PASS	AC=1;AF=0.5;AN=2;BaseQRankSum=-1.318;DP=173;Dels=0.0;FS=4.437;HaplotypeScore=2.5584;MLEAC=1;MLEAF=0.5;MQ=41.81;MQ0=0;MQRankSum=0.076;QD=15.67;ReadPosRankSum=0.666	GT:AD:DP:GQ:PL	0/1:87,84:171:99:2739,0,2998
chrIV	1107992	.	G	A	2145.77	PASS	AC=1;AF=0.5;AN=2;BaseQRankSum=-0.079;DP=140;Dels=0.0;FS=3.164;HaplotypeScore=3.3631;MLEAC=1;MLEAF=0.5;MQ=41.88;MQ0=0;MQRankSum=-0.526;QD=15.33;ReadPosRankSum=0.726	GT:AD:DP:GQ:PL	0/1:73,67:140:99:2174,0,2349
chrIV	1120439	.	A	G	2520.77	PASS	AC=1;AF=0.5;AN=2;BaseQRankSum=2.806;DP=150;Dels=0.0;FS=0.625;HaplotypeScore=5.9809;MLEAC=1;MLEAF=0.5;MQ=41.89;MQ0=0;MQRankSum=-1.494;QD=16.81;ReadPosRankSum=1.562	GT:AD:DP:GQ:PL	0/1:76,74:150:99:2549,0,2617
chrIV	1127627	.	G	A	1942.77	PASS	AC=1;AF=0.5;AN=2;BaseQRankSum=-0.304;DP=130;Dels=0.0;FS=0.655;HaplotypeScore=10.5055;MLEAC=1;MLEAF=0.5;MQ=41.84;MQ0=0;MQRankSum=1.756;QD=14.94;ReadPosRankSum=0.37	GT:AD:DP:GQ:PL	0/1:67,62:130:99:1971,0,2205
chrIV	1127844	.	A	G	2260.77	PASS	AC=1;AF=0.5;AN=2;BaseQRankSum=1.588;DP=147;Dels=0.0;FS=8.766;HaplotypeScore=4.8566;MLEAC=1;MLEAF=0.5;MQ=41.79;MQ0=0;MQRankSum=0.429;QD=15.38;ReadPosRankSum=0.311	GT:AD:DP:GQ:PL	0/1:76,70:146:99:2289,0,2421
chrIV	1149848	.	G	A	2607.77	PASS	AC=1;AF=0.5;AN=2;BaseQRankSum=-2.546;DP=190;Dels=0.0;FS=0.0;HaplotypeScore=0.7887;MLEAC=1;MLEAF=0.5;MQ=41.84;MQ0=0;MQRankSum=-2.628;QD=13.73;ReadPosRankSum=0.41	GT:AD:DP:GQ:PL	0/1:106,84:190:99:2636,0,3535
chrIV	1151052	.	G	A	1033.77	PASS	AC=1;AF=0.5;AN=2;BaseQRankSum=2.324;DP=171;Dels=0.0;FS=27.631;HaplotypeScore=6.5351;MLEAC=1;MLEAF=0.5;MQ=40.05;MQ0=7;MQRankSum=-0.552;QD=6.05;ReadPosRankSum=-5.007	GT:AD:DP:GQ:PL	0/1:126,44:171:99:1062,0,4202
chrIV	1191008	.	G	A	2573.77	PASS	AC=1;AF=0.5;AN=2;BaseQRankSum=1.478;DP=165;Dels=0.0;FS=9.3;HaplotypeScore=11.6721;MLEAC=1;MLEAF=0.5;MQ=41.58;MQ0=0;MQRankSum=2.195;QD=15.6;ReadPosRankSum=-0.362	GT:AD:DP:GQ:PL	0/1:85,79:165:99:2602,0,2728
chrIV	1246608	.	C	T	1846.77	PASS	AC=1;AF=0.5;AN=2;BaseQRankSum=-1.505;DP=136;Dels=0.0;FS=1.372;HaplotypeScore=0.0;MLEAC=1;MLEAF=0.5;MQ=41.9;MQ0=0;MQRankSum=-0.413;QD=13.58;ReadPosRankSum=-0.347	GT:AD:DP:GQ:PL	0/1:74,61:135:99:1875,0,2449
chrIV	1247711	.	G	A	2147.77	PASS	AC=1;AF=0.5;AN=2;BaseQRankSum=-2.417;DP=149;Dels=0.0;FS=3.882;HaplotypeScore=2.5395;MLEAC=1;MLEAF=0.5;MQ=41.99;MQ0=0;MQRankSum=-0.899;QD=14.41;ReadPosRankSum=-1.402	GT:AD:DP:GQ:PL	0/1:82,67:149:99:2176,0,2820
chrIV	1262150	.	G	A	2118.77	PASS	AC=1;AF=0.5;AN=2;BaseQRankSum=-1.863;DP=143;Dels=0.0;FS=0.621;HaplotypeScore=2.8977;MLEAC=1;MLEAF=0.5;MQ=41.76;MQ0=0;MQRankSum=0.785;QD=14.82;ReadPosRankSum=0.169	GT:AD:DP:GQ:PL	0/1:72,70:142:99:2147,0,2372
chrIV	1289910	.	G	A	1973.77	PASS	AC=1;AF=0.5;AN=2;BaseQRankSum=-0.398;DP=118;Dels=0.0;FS=15.789;HaplotypeScore=7.1229;MLEAC=1;MLEAF=0.5;MQ=41.63;MQ0=0;MQRankSum=-0.296;QD=16.73;ReadPosRankSum=-1.351	GT:AD:DP:GQ:PL	0/1:59,59:118:99:2002,0,2000
chrIV	1292964	.	A	G	2298.77	PASS	AC=1;AF=0.5;AN=2;BaseQRankSum=-0.51;DP=154;Dels=0.0;FS=2.048;HaplotypeScore=0.8321;MLEAC=1;MLEAF=0.5;MQ=41.71;MQ0=0;MQRankSum=0.289;QD=14.93;ReadPosRankSum=1.006	GT:AD:DP:GQ:PL	0/1:81,73:154:99:2327,0,2569
chrIV	1296441	.	A	G	2034.77	PASS	AC=1;AF=0.5;AN=2;BaseQRankSum=-0.334;DP=128;Dels=0.0;FS=3.224;HaplotypeScore=0.8667;MLEAC=1;MLEAF=0.5;MQ=41.87;MQ0=0;MQRankSum=-0.61;QD=15.9;ReadPosRankSum=-0.915	GT:AD:DP:GQ:PL	0/1:63,65:128:99:2063,0,1999
chrIV	1297261	.	G	A	2468.77	PASS	AC=1;AF=0.5;AN=2;BaseQRankSum=0.639;DP=151;Dels=0.0;FS=10.117;HaplotypeScore=9.8688;MLEAC=1;MLEAF=0.5;MQ=41.59;MQ0=0;MQRankSum=1.282;QD=16.35;ReadPosRankSum=-0.989	GT:AD:DP:GQ:PL	0/1:73,77:150:99:2497,0,2324
chrIV	1305963	.	G	A	2583.77	PASS	AC=1;AF=0.5;AN=2;BaseQRankSum=0.916;DP=152;Dels=0.0;FS=3.896;HaplotypeScore=0.0;MLEAC=1;MLEAF=0.5;MQ=41.9;MQ0=0;MQRankSum=0.311;QD=17.0;ReadPosRankSum=-0.923	GT:AD:DP:GQ:PL	0/1:74,78:152:99:2612,0,2458
chrIV	1315334	.	G	A	818.77	PASS	AC=1;AF=0.5;AN=2;BaseQRankSum=0.213;DP=44;Dels=0.0;FS=2.649;HaplotypeScore=0.9987;MLEAC=1;MLEAF=0.5;MQ=41.78;MQ0=0;MQRankSum=-1.137;QD=18.61;ReadPosRankSum=-0.569	GT:AD:DP:GQ:PL	0/1:19,25:44:99:847,0,599
chrIV	1359418	.	G	A	2430.77	PASS	AC=1;AF=0.5;AN=2;BaseQRankSum=-0.583;DP=142;Dels=0.0;FS=7.876;HaplotypeScore=5.8327;MLEAC=1;MLEAF=0.5;MQ=41.89;MQ0=0;MQRankSum=0.505;QD=17.12;ReadPosRankSum=0.714	GT:AD:DP:GQ:PL	0/1:66,76:142:99:2459,0,2053
chrIV	1362844	.	G	A	1994.77	PASS	AC=1;AF=0.5;AN=2;BaseQRankSum=0.353;DP=145;Dels=0.0;FS=7.745;HaplotypeScore=1.5774;MLEAC=1;MLEAF=0.5;MQ=41.79;MQ0=0;MQRankSum=0.185;QD=13.76;ReadPosRankSum=0.634	GT:AD:DP:GQ:PL	0/1:79,65:144:99:2023,0,2510
chrIV	1367801	.	G	A	2339.77	PASS	AC=1;AF=0.5;AN=2;BaseQRankSum=-2.407;DP=160;Dels=0.0;FS=12.444;HaplotypeScore=2.2657;MLEAC=1;MLEAF=0.5;MQ=41.7;MQ0=0;MQRankSum=-1.201;QD=14.62;ReadPosRankSum=-0.591	GT:AD:DP:GQ:PL	0/1:81,78:159:99:2368,0,2630
chrIV	1375993	.	G	A	2016.77	PASS	AC=1;AF=0.5;AN=2;BaseQRankSum=-1.307;DP=147;Dels=0.0;FS=1.311;HaplotypeScore=3.5318;MLEAC=1;MLEAF=0.5;MQ=41.9;MQ0=0;MQRankSum=-0.966;QD=13.72;ReadPosRankSum=0.383	GT:AD:DP:GQ:PL	0/1:78,67:145:99:2045,0,2520
chrIV	1402433	.	G	A	2507.77	PASS	AC=1;AF=0.5;AN=2;BaseQRankSum=0.622;DP=154;Dels=0.0;FS=0.0;HaplotypeScore=4.5768;MLEAC=1;MLEAF=0.5;MQ=41.83;MQ0=0;MQRankSum=0.203;QD=16.28;ReadPosRankSum=-0.768	GT:AD:DP:GQ:PL	0/1:76,77:153:99:2536,0,2540
chrIV	1410707	.	G	A	1953.77	PASS	AC=1;AF=0.5;AN=2;BaseQRankSum=0.159;DP=113;Dels=0.0;FS=1.531;HaplotypeScore=0.0;MLEAC=1;MLEAF=0.5;MQ=41.86;MQ0=0;MQRankSum=-0.591;QD=17.29;ReadPosRankSum=-0.257	GT:AD:DP:GQ:PL	0/1:51,62:113:99:1982,0,1563
chrIV	1411049	.	C	T	1169.77	PASS	AC=1;AF=0.5;AN=2;BaseQRankSum=-2.417;DP=96;Dels=0.0;FS=18.743;HaplotypeScore=0.9665;MLEAC=1;MLEAF=0.5;MQ=42.0;MQ0=0;MQRankSum=-0.53;QD=12.19;ReadPosRankSum=0.81	GT:AD:DP:GQ:PL	0/1:53,43:96:99:1198,0,1666
chrIV	1414068	.	C	T	2627.77	PASS	AC=1;AF=0.5;AN=2;BaseQRankSum=1.517;DP=163;Dels=0.0;FS=13.914;HaplotypeScore=0.0;MLEAC=1;MLEAF=0.5;MQ=41.99;MQ0=0;MQRankSum=1.041;QD=16.12;ReadPosRankSum=-0.297	GT:AD:DP:GQ:PL	0/1:85,78:163:99:2656,0,2806
chrIV	1418273	.	A	G	1810.77	PASS	AC=1;AF=0.5;AN=2;BaseQRankSum=-1.136;DP=110;Dels=0.0;FS=2.473;HaplotypeScore=4.628;MLEAC=1;MLEAF=0.5;MQ=42.0;MQ0=0;MQRankSum=-0.173;QD=16.46;ReadPosRankSum=0.161	GT:AD:DP:GQ:PL	0/1:54,55:110:99:1839,0,1800
chrIV	1424825	.	C	T	2501.77	PASS	AC=1;AF=0.5;AN=2;BaseQRankSum=1.629;DP=148;Dels=0.0;FS=2.117;HaplotypeScore=1.9312;MLEAC=1;MLEAF=0.5;MQ=41.88;MQ0=0;MQRankSum=0.924;QD=16.9;ReadPosRankSum=-0.351	GT:AD:DP:GQ:PL	0/1:72,75:147:99:2530,0,2342
chrIV	1434066	.	G	A	2542.77	PASS	AC=1;AF=0.5;AN=2;BaseQRankSum=-3.096;DP=136;Dels=0.0;FS=2.197;HaplotypeScore=3.2054;MLEAC=1;MLEAF=0.5;MQ=41.99;MQ0=0;MQRankSum=-0.659;QD=18.7;ReadPosRankSum=1.071	GT:AD:DP:GQ:PL	0/1:59,77:136:99:2571,0,1862
chrIV	1434974	.	C	T	2199.77	PASS	AC=1;AF=0.5;AN=2;BaseQRankSum=-0.045;DP=124;Dels=0.0;FS=9.826;HaplotypeScore=0.734;MLEAC=1;MLEAF=0.5;MQ=42.0;MQ0=0;MQRankSum=-0.543;QD=17.74;ReadPosRankSum=0.267	GT:AD:DP:GQ:PL	0/1:55,69:124:99:2228,0,1795
chrIV	1450623	.	G	A	2179.77	PASS	AC=1;AF=0.5;AN=2;BaseQRankSum=-1.424;DP=160;Dels=0.0;FS=0.596;HaplotypeScore=2.723;MLEAC=1;MLEAF=0.5;MQ=41.53;MQ0=0;MQRankSum=-0.476;QD=13.62;ReadPosRankSum=-0.306	GT:AD:DP:GQ:PL	0/1:87,72:160:99:2208,0,2916
chrIV	1451007	.	G	A	1584.77	PASS	AC=1;AF=0.5;AN=2;BaseQRankSum=0.913;DP=144;Dels=0.0;FS=6.412;HaplotypeScore=8.2255;MLEAC=1;MLEAF=0.5;MQ=41.97;MQ0=0;MQRankSum=0.493;QD=11.01;ReadPosRankSum=-0.851	GT:AD:DP:GQ:PL	0/1:89,55:144:99:1613,0,2697
chrIV	1478262	.	G	A	1564.77	PASS	AC=1;AF=0.5;AN=2;BaseQRankSum=-4.023;DP=111;Dels=0.0;FS=0.74;HaplotypeScore=3.443;MLEAC=1;MLEAF=0.5;MQ=41.87;MQ0=0;MQRankSum=0.853;QD=14.1;ReadPosRankSum=-0.918	GT:AD:DP:GQ:PL	0/1:53,58:111:99:1593,0,1629
chrIV	1480564	.	G	A	2173.77	PASS	AC=1;AF=0.5;AN=2;BaseQRankSum=-1.657;DP=153;Dels=0.0;FS=6.012;HaplotypeScore=2.8387;MLEAC=1;MLEAF=0.5;MQ=41.72;MQ0=0;MQRankSum=-0.808;QD=14.21;ReadPosRankSum=-1.027	GT:AD:DP:GQ:PL	0/1:83,70:153:99:2202,0,2782
chrIV	1486145	.	C	T	2462.77	PASS	AC=1;AF=0.5;AN=2;BaseQRankSum=0.108;DP=142;Dels=0.0;FS=0.0;HaplotypeScore=2.1877;MLEAC=1;MLEAF=0.5;MQ=41.45;MQ0=0;MQRankSum=0.419;QD=17.34;ReadPosRankSum=0.3	GT:AD:DP:GQ:PL	0/1:68,74:142:99:2491,0,2208
chrIV	1492340	.	C	T	2799.77	PASS	AC=1;AF=0.5;AN=2;BaseQRankSum=-0.219;DP=167;Dels=0.0;FS=7.924;HaplotypeScore=3.8396;MLEAC=1;MLEAF=0.5;MQ=41.9;MQ0=0;MQRankSum=0.821;QD=16.77;ReadPosRankSum=-3.428	GT:AD:DP:GQ:PL	0/1:81,86:167:99:2828,0,2667
chrIV	1499114	.	C	T	2655.77	PASS	AC=1;AF=0.5;AN=2;BaseQRankSum=-1.139;DP=151;Dels=0.0;FS=0.0;HaplotypeScore=8.2453;MLEAC=1;MLEAF=0.5;MQ=41.8;MQ0=0;MQRankSum=0.52;QD=17.59;ReadPosRankSum=0.248	GT:AD:DP:GQ:PL	0/1:71,80:151:99:2684,0,2348
chrIV	1505795	.	C	G	6349.77	PASS	AC=2;AF=1.0;AN=2;BaseQRankSum=1.651;DP=170;Dels=0.0;FS=0.0;HaplotypeScore=2.366;MLEAC=2;MLEAF=1.0;MQ=40.92;MQ0=0;MQRankSum=-0.265;QD=31.15;ReadPosRankSum=0.245	GT:AD:DP:GQ:PL	1/1:1,169:170:99:6378,488,0
chrV	6110	.	G	C	1529.77	PASS	AC=2;AF=1.0;AN=2;BaseQRankSum=0.942;DP=52;Dels=0.0;FS=0.0;HaplotypeScore=0.0;MLEAC=2;MLEAF=1.0;MQ=40.44;MQ0=0;MQRankSum=0.235;QD=29.42;ReadPosRankSum=0.863	GT:AD:DP:GQ:PL	1/1:3,49:52:29:1558,29,0
chrV	15025	.	C	T	6680.77	PASS	AC=2;AF=1.0;AN=2;BaseQRankSum=1.653;DP=177;Dels=0.0;FS=0.0;HaplotypeScore=1.6208;MLEAC=2;MLEAF=1.0;MQ=41.81;MQ0=0;MQRankSum=-0.03;QD=30.27;ReadPosRankSum=-0.822	GT:AD:DP:GQ:PL	1/1:1,174:175:99:6709,489,0
chrV	32166	.	C	T	5925.77	PASS	AC=2;AF=1.0;AN=2;DP=158;Dels=0.0;FS=0.0;HaplotypeScore=3.6565;MLEAC=2;MLEAF=1.0;MQ=41.89;MQ0=0;QD=32.18	GT:AD:DP:GQ:PL	1/1:0,158:158:99:5954,460,0
chrV	89558	.	C	T	5298.77	PASS	AC=2;AF=1.0;AN=2;DP=141;Dels=0.0;FS=0.0;HaplotypeScore=0.8667;MLEAC=2;MLEAF=1.0;MQ=41.77;MQ0=0;QD=29.35	GT:AD:DP:GQ:PL	1/1:0,141:141:99:5327,409,0
chrV	116503	.	G	A	6201.77	PASS	AC=2;AF=1.0;AN=2;DP=162;Dels=0.0;FS=0.0;HaplotypeScore=0.9734;MLEAC=2;MLEAF=1.0;MQ=41.9;MQ0=0;QD=29.36	GT:AD:DP:GQ:PL	1/1:0,161:161:99:6230,475,0
chrV	119344	.	C	T	5650.77	PASS	AC=2;AF=1.0;AN=2;DP=150;Dels=0.0;FS=0.0;HaplotypeScore=5.6231;MLEAC=2;MLEAF=1.0;MQ=41.63;MQ0=0;QD=28.69	GT:AD:DP:GQ:PL	1/1:0,150:150:99:5679,436,0
chrV	170648	.	C	T	2675.77	PASS	AC=1;AF=0.5;AN=2;BaseQRankSum=1.02;DP=146;Dels=0.0;FS=3.915;HaplotypeScore=0.9867;MLEAC=1;MLEAF=0.5;MQ=41.79;MQ0=0;MQRankSum=0.236;QD=18.33;ReadPosRankSum=1.063	GT:AD:DP:GQ:PL	0/1:65,81:146:99:2704,0,2002
chrV	189259	.	G	A	2275.77	PASS	AC=1;AF=0.5;AN=2;BaseQRankSum=0.803;DP=145;Dels=0.0;FS=2.256;HaplotypeScore=4.1776;MLEAC=1;MLEAF=0.5;MQ=41.88;MQ0=0;MQRankSum=0.499;QD=15.69;ReadPosRankSum=-0.084	GT:AD:DP:GQ:PL	0/1:73,71:145:99:2304,0,2358
chrV	201747	.	G	A	1925.77	PASS	AC=1;AF=0.5;AN=2;BaseQRankSum=-1.464;DP=127;Dels=0.0;FS=0.661;HaplotypeScore=0.734;MLEAC=1;MLEAF=0.5;MQ=41.87;MQ0=0;MQRankSum=-0.142;QD=15.16;ReadPosRankSum=0.031	GT:AD:DP:GQ:PL	0/1:65,62:127:99:1954,0,2209
chrV	204959	.	C	T	1878.77	PASS	AC=1;AF=0.5;AN=2;BaseQRankSum=-0.189;DP=142;Dels=0.0;FS=18.726;HaplotypeScore=0.0;MLEAC=1;MLEAF=0.5;MQ=41.58;MQ0=0;MQRankSum=-2.099;QD=13.23;ReadPosRankSum=-0.556	GT:AD:DP:GQ:PL	0/1:80,61:141:99:1907,0,2603
chrV	218412	.	G	A	2249.77	PASS	AC=1;AF=0.5;AN=2;BaseQRankSum=-1.038;DP=130;Dels=0.0;FS=2.313;HaplotypeScore=3.1982;MLEAC=1;MLEAF=0.5;MQ=42.0;MQ0=0;MQRankSum=1.846;QD=17.31;ReadPosRankSum=1.492	GT:AD:DP:GQ:PL	0/1:59,70:129:99:2278,0,1856
chrV	228834	.	G	A	2675.77	PASS	AC=1;AF=0.5;AN=2;BaseQRankSum=0.679;DP=158;Dels=0.0;FS=0.0;HaplotypeScore=0.7887;MLEAC=1;MLEAF=0.5;MQ=41.82;MQ0=0;MQRankSum=-1.842;QD=16.94;ReadPosRankSum=1.438	GT:AD:DP:GQ:PL	0/1:75,83:158:99:2704,0,2418
chrV	229738	.	G	A	1944.77	PASS	AC=1;AF=0.5;AN=2;BaseQRankSum=-1.365;DP=135;Dels=0.0;FS=0.0;HaplotypeScore=0.8321;MLEAC=1;MLEAF=0.5;MQ=41.84;MQ0=0;MQRankSum=0.541;QD=14.41;ReadPosRankSum=-0.091	GT:AD:DP:GQ:PL	0/1:70,64:134:99:1973,0,2245
chrV	232038	.	G	A	2824.77	PASS	AC=1;AF=0.5;AN=2;BaseQRankSum=-0.083;DP=165;Dels=0.0;FS=1.928;HaplotypeScore=2.7945;MLEAC=1;MLEAF=0.5;MQ=41.83;MQ0=0;MQRankSum=1.701;QD=17.12;ReadPosRankSum=0.064	GT:AD:DP:GQ:PL	0/1:79,86:165:99:2853,0,2570
chrV	233304	.	G	A	2083.77	PASS	AC=1;AF=0.5;AN=2;BaseQRankSum=1.173;DP=137;Dels=0.0;FS=0.0;HaplotypeScore=1.7621;MLEAC=1;MLEAF=0.5;MQ=41.58;MQ0=0;MQRankSum=0.015;QD=15.21;ReadPosRankSum=0.438	GT:AD:DP:GQ:PL	0/1:70,66:136:99:2112,0,2271
chrV	236392	.	C	T	2366.77	PASS	AC=1;AF=0.5;AN=2;BaseQRankSum=-0.655;DP=145;Dels=0.0;FS=10.213;HaplotypeScore=0.7887;MLEAC=1;MLEAF=0.5;MQ=41.9;MQ0=0;MQRankSum=-0.739;QD=16.32;ReadPosRankSum=0.667	GT:AD:DP:GQ:PL	0/1:71,73:144:99:2395,0,2226
chrV	239888	.	G	A	2632.77	PASS	AC=1;AF=0.5;AN=2;BaseQRankSum=2.066;DP=169;Dels=0.0;FS=1.208;HaplotypeScore=7.0785;MLEAC=1;MLEAF=0.5;MQ=41.9;MQ0=0;MQRankSum=0.175;QD=15.58;ReadPosRankSum=0.296	GT:AD:DP:GQ:PL	0/1:89,79:168:99:2661,0,2919
chrV	252631	.	G	A	1764.77	PASS	AC=1;AF=0.5;AN=2;BaseQRankSum=-0.992;DP=128;Dels=0.0;FS=2.279;HaplotypeScore=1.8401;MLEAC=1;MLEAF=0.5;MQ=41.98;MQ0=0;MQRankSum=0.132;QD=13.79;ReadPosRankSum=-2.082	GT:AD:DP:GQ:PL	0/1:72,56:128:99:1793,0,2481
chrV	260422	.	T	C	1570.77	PASS	AC=1;AF=0.5;AN=2;BaseQRankSum=0.305;DP=123;Dels=0.0;FS=15.515;HaplotypeScore=2.9995;MLEAC=1;MLEAF=0.5;MQ=41.97;MQ0=0;MQRankSum=0.193;QD=12.77;ReadPosRankSum=-1.774	GT:AD:DP:GQ:PL	0/1:72,51:123:99:1599,0,2314
chrV	262030	.	C	T	2264.77	PASS	AC=1;AF=0.5;AN=2;BaseQRankSum=1.413;DP=153;Dels=0.0;FS=11.216;HaplotypeScore=3.3891;MLEAC=1;MLEAF=0.5;MQ=41.89;MQ0=0;MQRankSum=-1.427;QD=14.8;ReadPosRankSum=1.124	GT:AD:DP:GQ:PL	0/1:81,72:153:99:2293,0,2561
chrV	268457	.	C	T	1895.77	PASS	AC=1;AF=0.5;AN=2;BaseQRankSum=-1.829;DP=137;Dels=0.0;FS=1.374;HaplotypeScore=1.7465;MLEAC=1;MLEAF=0.5;MQ=41.99;MQ0=0;MQRankSum=-0.998;QD=13.84;ReadPosRankSum=-0.665	GT:AD:DP:GQ:PL	0/1:75,61:136:99:1924,0,2468
chrV	271435	.	C	T	2529.77	PASS	AC=1;AF=0.5;AN=2;BaseQRankSum=1.57;DP=157;Dels=0.0;FS=1.256;HaplotypeScore=6.815;MLEAC=1;MLEAF=0.5;MQ=41.99;MQ0=0;MQRankSum=1.163;QD=16.11;ReadPosRankSum=0.071	GT:AD:DP:GQ:PL	0/1:77,79:156:99:2558,0,2438
chrV	272121	.	C	T	1977.77	PASS	AC=1;AF=0.5;AN=2;BaseQRankSum=-1.369;DP=144;Dels=0.0;FS=0.0;HaplotypeScore=2.513;MLEAC=1;MLEAF=0.5;MQ=41.88;MQ0=0;MQRankSum=1.473;QD=13.73;ReadPosRankSum=-1.293	GT:AD:DP:GQ:PL	0/1:79,65:144:99:2006,0,2706
chrV	273684	.	C	T	2218.77	PASS	AC=1;AF=0.5;AN=2;BaseQRankSum=-0.292;DP=160;Dels=0.0;FS=10.972;HaplotypeScore=8.2296;MLEAC=1;MLEAF=0.5;MQ=41.99;MQ0=0;MQRankSum=-0.996;QD=13.87;ReadPosRankSum=1.03	GT:AD:DP:GQ:PL	0/1:89,71:160:99:2247,0,2930
chrV	275039	.	C	T	1578.77	PASS	AC=1;AF=0.5;AN=2;BaseQRankSum=1.495;DP=129;Dels=0.0;FS=3.427;HaplotypeScore=2.9531;MLEAC=1;MLEAF=0.5;MQ=41.75;MQ0=0;MQRankSum=0.329;QD=12.24;ReadPosRankSum=-0.237	GT:AD:DP:GQ:PL	0/1:75,53:128:99:1607,0,2404
chrV	275724	.	C	T	2070.77	PASS	AC=1;AF=0.5;AN=2;BaseQRankSum=1.264;DP=147;Dels=0.0;FS=11.771;HaplotypeScore=1.9721;MLEAC=1;MLEAF=0.5;MQ=42.0;MQ0=0;MQRankSum=0.489;QD=14.09;ReadPosRankSum=0.707	GT:AD:DP:GQ:PL	0/1:81,66:147:99:2099,0,2610
chrV	279452	.	G	A	3171.77	PASS	AC=1;AF=0.5;AN=2;BaseQRankSum=-0.868;DP=181;Dels=0.0;FS=4.363;HaplotypeScore=1.7074;MLEAC=1;MLEAF=0.5;MQ=42.0;MQ0=0;MQRankSum=0.331;QD=17.52;ReadPosRankSum=0.038	GT:AD:DP:GQ:PL	0/1:85,96:181:99:3200,0,2811
chrV	285651	.	C	T	2601.77	PASS	AC=1;AF=0.5;AN=2;BaseQRankSum=2.276;DP=149;Dels=0.0;FS=1.281;HaplotypeScore=2.5508;MLEAC=1;MLEAF=0.5;MQ=41.81;MQ0=0;MQRankSum=0.23;QD=17.46;ReadPosRankSum=-0.295	GT:AD:DP:GQ:PL	0/1:70,79:149:99:2630,0,2232
chrV	286234	.	C	T	1933.77	PASS	AC=1;AF=0.5;AN=2;BaseQRankSum=1.133;DP=142;Dels=0.0;FS=17.578;HaplotypeScore=5.813;MLEAC=1;MLEAF=0.5;MQ=42.0;MQ0=0;MQRankSum=0.536;QD=13.62;ReadPosRankSum=0.85	GT:AD:DP:GQ:PL	0/1:77,62:139:99:1962,0,2565
chrV	291997	.	A	G	2732.77	PASS	AC=1;AF=0.5;AN=2;BaseQRankSum=2.144;DP=159;Dels=0.0;FS=0.0;HaplotypeScore=2.4761;MLEAC=1;MLEAF=0.5;MQ=41.9;MQ0=0;MQRankSum=-0.075;QD=17.19;ReadPosRankSum=0.367	GT:AD:DP:GQ:PL	0/1:78,80:158:99:2761,0,2566
chrV	301241	.	G	A	1478.77	PASS	AC=1;AF=0.5;AN=2;BaseQRankSum=-1.851;DP=125;Dels=0.0;FS=0.681;HaplotypeScore=3.8547;MLEAC=1;MLEAF=0.5;MQ=41.86;MQ0=0;MQRankSum=-0.241;QD=11.83;ReadPosRankSum=1.122	GT:AD:DP:GQ:PL	0/1:72,52:125:99:1507,0,2353
chrV	305986	.	A	G	2621.77	PASS	AC=1;AF=0.5;AN=2;BaseQRankSum=1.072;DP=147;Dels=0.0;FS=2.16;HaplotypeScore=1.933;MLEAC=1;MLEAF=0.5;MQ=41.65;MQ0=0;MQRankSum=0.365;QD=17.84;ReadPosRankSum=-0.401	GT:AD:DP:GQ:PL	0/1:67,79:146:99:2650,0,2098
chrV	318900	.	G	A	2136.77	PASS	AC=1;AF=0.5;AN=2;BaseQRankSum=0.747;DP=155;Dels=0.0;FS=8.621;HaplotypeScore=0.9789;MLEAC=1;MLEAF=0.5;MQ=42.0;MQ0=0;MQRankSum=-0.845;QD=13.79;ReadPosRankSum=-0.038	GT:AD:DP:GQ:PL	0/1:89,66:155:99:2165,0,3026
chrV	324957	.	A	G	2414.77	PASS	AC=1;AF=0.5;AN=2;BaseQRankSum=-0.009;DP=153;Dels=0.0;FS=0.0;HaplotypeScore=4.4585;MLEAC=1;MLEAF=0.5;MQ=41.89;MQ0=0;MQRankSum=0.465;QD=15.78;ReadPosRankSum=-0.148	GT:AD:DP:GQ:PL	0/1:77,76:153:99:2443,0,2437
chrV	325928	.	T	C	2722.77	PASS	AC=1;AF=0.5;AN=2;BaseQRankSum=0.297;DP=163;Dels=0.0;FS=1.95;HaplotypeScore=6.2116;MLEAC=1;MLEAF=0.5;MQ=41.82;MQ0=0;MQRankSum=1.042;QD=16.7;ReadPosRankSum=-1.184	GT:AD:DP:GQ:PL	0/1:75,86:162:99:2751,0,2300
chrV	328772	.	G	A	2273.77	PASS	AC=1;AF=0.5;AN=2;BaseQRankSum=-4.116;DP=191;Dels=0.0;FS=0.0;HaplotypeScore=4.788;MLEAC=1;MLEAF=0.5;MQ=41.9;MQ0=0;MQRankSum=-1.326;QD=11.9;ReadPosRankSum=-0.279	GT:AD:DP:GQ:PL	0/1:109,82:191:99:2302,0,3503
chrV	336435	.	C	T	1729.77	PASS	AC=1;AF=0.5;AN=2;BaseQRankSum=0.246;DP=135;Dels=0.0;FS=4.2;HaplotypeScore=0.9894;MLEAC=1;MLEAF=0.5;MQ=41.97;MQ0=0;MQRankSum=1.0;QD=12.81;ReadPosRankSum=0.761	GT:AD:DP:GQ:PL	0/1:76,59:135:99:1758,0,2402
chrV	336934	.	C	T	2641.77	PASS	AC=1;AF=0.5;AN=2;BaseQRankSum=2.507;DP=151;Dels=0.0;FS=0.603;HaplotypeScore=5.3541;MLEAC=1;MLEAF=0.5;MQ=41.67;MQ0=0;MQRankSum=0.371;QD=17.5;ReadPosRankSum=1.191	GT:AD:DP:GQ:PL	0/1:71,80:151:99:2670,0,2072
chrV	338930	.	C	T	1960.77	PASS	AC=1;AF=0.5;AN=2;BaseQRankSum=1.096;DP=148;Dels=0.0;FS=15.203;HaplotypeScore=0.8667;MLEAC=1;MLEAF=0.5;MQ=42.0;MQ0=0;MQRankSum=0.514;QD=13.25;ReadPosRankSum=-0.225	GT:AD:DP:GQ:PL	0/1:83,64:147:99:1989,0,2543
chrV	355719	.	G	A	2757.77	PASS	AC=1;AF=0.5;AN=2;BaseQRankSum=-0.609;DP=162;Dels=0.0;FS=26.14;HaplotypeScore=2.5105;MLEAC=1;MLEAF=0.5;MQ=41.91;MQ0=0;MQRankSum=-0.609;QD=17.02;ReadPosRankSum=0.66	GT:AD:DP:GQ:PL	0/1:75,85:160:99:2786,0,2417
chrV	385749	.	C	T	2233.77	PASS	AC=1;AF=0.5;AN=2;BaseQRankSum=-0.944;DP=153;Dels=0.0;FS=4.841;HaplotypeScore=2.7217;MLEAC=1;MLEAF=0.5;MQ=41.89;MQ0=0;MQRankSum=0.246;QD=14.6;ReadPosRankSum=1.965	GT:AD:DP:GQ:PL	0/1:82,70:152:99:2262,0,2644
chrV	391323	.	C	T	2060.77	PASS	AC=1;AF=0.5;AN=2;BaseQRankSum=-0.536;DP=141;Dels=0.0;FS=10.487;HaplotypeScore=0.8667;MLEAC=1;MLEAF=0.5;MQ=41.97;MQ0=0;MQRankSum=-1.309;QD=14.62;ReadPosRankSum=0.821	GT:AD:DP:GQ:PL	0/1:76,65:141:99:2089,0,2536
chrV	393042	.	T	C	2210.77	PASS	AC=1;AF=0.5;AN=2;BaseQRankSum=0.782;DP=152;Dels=0.0;FS=11.434;HaplotypeScore=1.7621;MLEAC=1;MLEAF=0.5;MQ=41.9;MQ0=0;MQRankSum=-0.677;QD=14.54;ReadPosRankSum=-0.461	GT:AD:DP:GQ:PL	0/1:81,70:151:99:2239,0,2566
chrV	410030	.	T	C	2857.77	PASS	AC=1;AF=0.5;AN=2;BaseQRankSum=1.097;DP=162;Dels=0.0;FS=8.185;HaplotypeScore=1.7885;MLEAC=1;MLEAF=0.5;MQ=42.0;MQ0=0;MQRankSum=0.114;QD=17.64;ReadPosRankSum=0.906	GT:AD:DP:GQ:PL	0/1:73,89:162:99:2886,0,2295
chrV	413080	.	G	A	1621.77	PASS	AC=1;AF=0.5;AN=2;BaseQRankSum=-1.011;DP=125;Dels=0.0;FS=1.458;HaplotypeScore=1.8313;MLEAC=1;MLEAF=0.5;MQ=41.87;MQ0=0;MQRankSum=-2.53;QD=12.97;ReadPosRankSum=0.176	GT:AD:DP:GQ:PL	0/1:70,55:125:99:1650,0,2223
chrV	421534	.	T	C	2504.77	PASS	AC=1;AF=0.5;AN=2;BaseQRankSum=0.016;DP=155;Dels=0.0;FS=2.857;HaplotypeScore=0.7887;MLEAC=1;MLEAF=0.5;MQ=41.91;MQ0=0;MQRankSum=0.557;QD=16.16;ReadPosRankSum=-0.463	GT:AD:DP:GQ:PL	0/1:77,78:155:99:2533,0,2544
chrV	422540	.	C	T	1821.77	PASS	AC=1;AF=0.5;AN=2;BaseQRankSum=-0.444;DP=135;Dels=0.0;FS=0.644;HaplotypeScore=1.7621;MLEAC=1;MLEAF=0.5;MQ=41.99;MQ0=0;MQRankSum=1.219;QD=13.49;ReadPosRankSum=0.009	GT:AD:DP:GQ:PL	0/1:75,59:134:99:1850,0,2566
chrV	423922	.	A	G	3303.77	PASS	AC=1;AF=0.5;AN=2;BaseQRankSum=0.747;DP=196;Dels=0.0;FS=5.118;HaplotypeScore=5.3622;MLEAC=1;MLEAF=0.5;MQ=41.93;MQ0=0;MQRankSum=-0.664;QD=16.86;ReadPosRankSum=2.127	GT:AD:DP:GQ:PL	0/1:96,100:196:99:3332,0,3142
chrV	424577	.	C	T	2121.77	PASS	AC=1;AF=0.5;AN=2;BaseQRankSum=0.96;DP=142;Dels=0.0;FS=0.0;HaplotypeScore=1.8237;MLEAC=1;MLEAF=0.5;MQ=41.06;MQ0=6;MQRankSum=1.173;QD=14.94;ReadPosRankSum=-0.303	GT:AD:DP:GQ:PL	0/1:73,69:142:99:2150,0,2323
chrV	428014	.	G	A	1712.77	PASS	AC=1;AF=0.5;AN=2;BaseQRankSum=0.343;DP=133;Dels=0.0;FS=0.0;HaplotypeScore=6.2258;MLEAC=1;MLEAF=0.5;MQ=41.66;MQ0=0;MQRankSum=-0.716;QD=12.88;ReadPosRankSum=0.484	GT:AD:DP:GQ:PL	0/1:76,57:133:99:1741,0,2346
chrV	439639	.	G	A	3240.77	PASS	AC=1;AF=0.5;AN=2;BaseQRankSum=-0.911;DP=196;Dels=0.0;FS=1.763;HaplotypeScore=4.7674;MLEAC=1;MLEAF=0.5;MQ=41.76;MQ0=0;MQRankSum=1.801;QD=16.53;ReadPosRankSum=-0.057	GT:AD:DP:GQ:PL	0/1:92,103:196:99:3269,0,3035
chrV	465848	.	G	A	2042.77	PASS	AC=1;AF=0.5;AN=2;BaseQRankSum=0.388;DP=126;Dels=0.0;FS=1.417;HaplotypeScore=3.394;MLEAC=1;MLEAF=0.5;MQ=41.77;MQ0=0;MQRankSum=0.124;QD=16.21;ReadPosRankSum=0.71	GT:AD:DP:GQ:PL	0/1:62,64:126:99:2071,0,1977
chrV	467077	.	C	T	1757.77	PASS	AC=1;AF=0.5;AN=2;BaseQRankSum=0.535;DP=140;Dels=0.0;FS=9.117;HaplotypeScore=3.5667;MLEAC=1;MLEAF=0.5;MQ=41.69;MQ0=0;MQRankSum=0.019;QD=12.56;ReadPosRankSum=0.436	GT:AD:DP:GQ:PL	0/1:83,56:140:99:1786,0,2763
chrV	471056	.	T	C	2277.77	PASS	AC=1;AF=0.5;AN=2;BaseQRankSum=-0.686;DP=150;Dels=0.0;FS=0.603;HaplotypeScore=1.6208;MLEAC=1;MLEAF=0.5;MQ=41.89;MQ0=0;MQRankSum=-0.143;QD=15.19;ReadPosRankSum=-1.321	GT:AD:DP:GQ:PL	0/1:78,71:149:99:2306,0,2547
chrV	478166	.	G	A	2407.77	PASS	AC=1;AF=0.5;AN=2;BaseQRankSum=1.21;DP=162;Dels=0.0;FS=1.237;HaplotypeScore=1.6553;MLEAC=1;MLEAF=0.5;MQ=41.99;MQ0=0;MQRankSum=-0.159;QD=14.86;ReadPosRankSum=-0.253	GT:AD:DP:GQ:PL	0/1:86,76:162:99:2436,0,2778
chrV	480857	.	T	C	2413.77	PASS	AC=1;AF=0.5;AN=2;BaseQRankSum=0.157;DP=144;Dels=0.0;FS=0.0;HaplotypeScore=9.683;MLEAC=1;MLEAF=0.5;MQ=41.89;MQ0=0;MQRankSum=-0.006;QD=16.76;ReadPosRankSum=0.936	GT:AD:DP:GQ:PL	0/1:70,72:144:99:2442,0,2318
chrV	481695	.	A	G	2405.77	PASS	AC=1;AF=0.5;AN=2;BaseQRankSum=-0.447;DP=155;Dels=0.0;FS=0.598;HaplotypeScore=4.7879;MLEAC=1;MLEAF=0.5;MQ=41.78;MQ0=0;MQRankSum=-0.487;QD=15.52;ReadPosRankSum=-1.466	GT:AD:DP:GQ:PL	0/1:74,79:153:99:2434,0,2376
chrV	484531	.	C	T	2268.77	PASS	AC=1;AF=0.5;AN=2;BaseQRankSum=-0.665;DP=144;Dels=0.0;FS=0.0;HaplotypeScore=8.2831;MLEAC=1;MLEAF=0.5;MQ=41.77;MQ0=0;MQRankSum=0.649;QD=15.76;ReadPosRankSum=-0.038	GT:AD:DP:GQ:PL	0/1:72,72:144:99:2297,0,2411
chrV	491843	.	A	G	2047.77	PASS	AC=1;AF=0.5;AN=2;BaseQRankSum=0.659;DP=111;Dels=0.0;FS=0.722;HaplotypeScore=3.1547;MLEAC=1;MLEAF=0.5;MQ=41.96;MQ0=0;MQRankSum=-0.979;QD=18.45;ReadPosRankSum=1.1	GT:AD:DP:GQ:PL	0/1:47,63:111:99:2076,0,1415
chrV	505850	.	G	A	2377.77	PASS	AC=1;AF=0.5;AN=2;BaseQRankSum=0.827;DP=165;Dels=0.0;FS=1.251;HaplotypeScore=7.4537;MLEAC=1;MLEAF=0.5;MQ=41.65;MQ0=0;MQRankSum=-1.502;QD=14.41;ReadPosRankSum=1.647	GT:AD:DP:GQ:PL	0/1:87,77:165:99:2406,0,2820
chrV	510840	.	G	A	2831.77	PASS	AC=1;AF=0.5;AN=2;BaseQRankSum=1.47;DP=172;Dels=0.0;FS=5.509;HaplotypeScore=0.9332;MLEAC=1;MLEAF=0.5;MQ=41.91;MQ0=0;MQRankSum=-0.389;QD=16.46;ReadPosRankSum=1.277	GT:AD:DP:GQ:PL	0/1:87,85:172:99:2860,0,2750
chrV	521386	.	G	A	2455.77	PASS	AC=1;AF=0.5;AN=2;BaseQRankSum=-1.929;DP=152;Dels=0.0;FS=3.843;HaplotypeScore=5.4011;MLEAC=1;MLEAF=0.5;MQ=41.88;MQ0=0;MQRankSum=0.979;QD=16.16;ReadPosRankSum=-0.319	GT:AD:DP:GQ:PL	0/1:71,80:151:99:2484,0,2286
chrV	524548	.	G	A	1194.77	PASS	AC=1;AF=0.5;AN=2;BaseQRankSum=0.187;DP=86;Dels=0.0;FS=2.998;HaplotypeScore=1.5661;MLEAC=1;MLEAF=0.5;MQ=41.45;MQ0=0;MQRankSum=-0.761;QD=13.89;ReadPosRankSum=0.248	GT:AD:DP:GQ:PL	0/1:48,38:86:99:1223,0,1497
chrV	527906	.	T	C	2339.77	PASS	AC=1;AF=0.5;AN=2;BaseQRankSum=-1.27;DP=148;Dels=0.0;FS=2.918;HaplotypeScore=1.6988;MLEAC=1;MLEAF=0.5;MQ=42.0;MQ0=0;MQRankSum=-0.598;QD=15.81;ReadPosRankSum=-1.273	GT:AD:DP:GQ:PL	0/1:73,75:148:99:2368,0,2419
chrV	533970	.	C	T	1987.77	PASS	AC=1;AF=0.5;AN=2;BaseQRankSum=1.553;DP=132;Dels=0.0;FS=0.0;HaplotypeScore=2.9994;MLEAC=1;MLEAF=0.5;MQ=41.96;MQ0=0;MQRankSum=1.184;QD=15.06;ReadPosRankSum=-0.182	GT:AD:DP:GQ:PL	0/1:70,61:131:99:2016,0,2309
chrV	536529	.	A	G	2424.77	PASS	AC=1;AF=0.5;AN=2;BaseQRankSum=2.102;DP=167;Dels=0.0;FS=6.72;HaplotypeScore=2.7286;MLEAC=1;MLEAF=0.5;MQ=41.9;MQ0=0;MQRankSum=-1.227;QD=14.52;ReadPosRankSum=-0.378	GT:AD:DP:GQ:PL	0/1:90,76:167:99:2453,0,2892
chrV	536875	.	G	A	2464.77	PASS	AC=1;AF=0.5;AN=2;BaseQRankSum=1.912;DP=149;Dels=0.0;FS=8.76;HaplotypeScore=5.1979;MLEAC=1;MLEAF=0.5;MQ=41.81;MQ0=0;MQRankSum=0.173;QD=16.54;ReadPosRankSum=1.646	GT:AD:DP:GQ:PL	0/1:74,75:149:99:2493,0,2270
chrV	539953	.	G	A	2421.77	PASS	AC=1;AF=0.5;AN=2;BaseQRankSum=0.575;DP=149;Dels=0.0;FS=14.812;HaplotypeScore=3.9785;MLEAC=1;MLEAF=0.5;MQ=41.9;MQ0=0;MQRankSum=-1.6;QD=16.25;ReadPosRankSum=-1.972	GT:AD:DP:GQ:PL	0/1:74,75:149:99:2450,0,2236
chrV	552787	.	G	A	2600.77	PASS	AC=1;AF=0.5;AN=2;BaseQRankSum=-0.673;DP=158;Dels=0.0;FS=0.0;HaplotypeScore=7.8268;MLEAC=1;MLEAF=0.5;MQ=41.78;MQ0=0;MQRankSum=0.441;QD=16.46;ReadPosRankSum=-1.848	GT:AD:DP:GQ:PL	0/1:74,83:157:99:2629,0,2351
chrV	560250	.	C	T	3059.77	PASS	AC=1;AF=0.5;AN=2;BaseQRankSum=0.342;DP=181;Dels=0.0;FS=0.544;HaplotypeScore=3.6107;MLEAC=1;MLEAF=0.5;MQ=41.83;MQ0=0;MQRankSum=0.132;QD=16.9;ReadPosRankSum=0.754	GT:AD:DP:GQ:PL	0/1:86,95:181:99:3088,0,2783
chrV	561749	.	C	T	2149.77	PASS	AC=1;AF=0.5;AN=2;BaseQRankSum=-0.705;DP=158;Dels=0.0;FS=4.716;HaplotypeScore=3.3107;MLEAC=1;MLEAF=0.5;MQ=41.86;MQ0=0;MQRankSum=0.243;QD=13.61;ReadPosRankSum=-0.999	GT:AD:DP:GQ:PL	0/1:88,70:158:99:2178,0,2810
chrV	568156	.	C	T	2743.77	PASS	AC=1;AF=0.5;AN=2;BaseQRankSum=1.103;DP=138;Dels=0.0;FS=0.0;HaplotypeScore=6.4173;MLEAC=1;MLEAF=0.5;MQ=41.88;MQ0=0;MQRankSum=-1.271;QD=19.88;ReadPosRankSum=-0.696	GT:AD:DP:GQ:PL	0/1:56,80:137:99:2772,0,1700
chrV	569435	.	T	C	2325.77	PASS	AC=1;AF=0.5;AN=2;BaseQRankSum=-0.107;DP=159;Dels=0.0;FS=1.27;HaplotypeScore=1.7621;MLEAC=1;MLEAF=0.5;MQ=40.95;MQ0=5;MQRankSum=0.121;QD=14.63;ReadPosRankSum=-1.047	GT:AD:DP:GQ:PL	0/1:81,78:159:99:2354,0,2633
chrVI	46903	.	C	T	2436.77	PASS	AC=1;AF=0.5;AN=2;BaseQRankSum=-1.34;DP=156;Dels=0.0;FS=0.0;HaplotypeScore=5.8635;MLEAC=1;MLEAF=0.5;MQ=41.9;MQ0=0;MQRankSum=0.116;QD=15.62;ReadPosRankSum=0.381	GT:AD:DP:GQ:PL	0/1:79,76:156:99:2465,0,2599
chrVI	51755	.	T	C	2479.77	PASS	AC=1;AF=0.5;AN=2;BaseQRankSum=1.478;DP=165;Dels=0.0;FS=6.771;HaplotypeScore=4.784;MLEAC=1;MLEAF=0.5;MQ=41.9;MQ0=0;MQRankSum=0.73;QD=15.03;ReadPosRankSum=0.939	GT:AD:DP:GQ:PL	0/1:88,77:165:99:2508,0,2906
chrVI	52633	.	C	T	2540.77	PASS	AC=1;AF=0.5;AN=2;BaseQRankSum=-0.404;DP=156;Dels=0.0;FS=0.591;HaplotypeScore=6.8769;MLEAC=1;MLEAF=0.5;MQ=41.9;MQ0=0;MQRankSum=0.039;QD=16.29;ReadPosRankSum=-0.503	GT:AD:DP:GQ:PL	0/1:77,79:156:99:2569,0,2466
chrVI	59261	.	A	G	3064.77	PASS	AC=1;AF=0.5;AN=2;BaseQRankSum=-0.42;DP=184;Dels=0.0;FS=4.245;HaplotypeScore=3.3816;MLEAC=1;MLEAF=0.5;MQ=42.0;MQ0=0;MQRankSum=0.159;QD=16.66;ReadPosRankSum=1.427	GT:AD:DP:GQ:PL	0/1:90,94:184:99:3093,0,3006
chrVI	62281	.	C	T	2522.77	PASS	AC=1;AF=0.5;AN=2;BaseQRankSum=-1.494;DP=151;Dels=0.0;FS=3.837;HaplotypeScore=1.7552;MLEAC=1;MLEAF=0.5;MQ=41.8;MQ0=0;MQRankSum=0.452;QD=16.71;ReadPosRankSum=-0.685	GT:AD:DP:GQ:PL	0/1:71,79:150:99:2551,0,2314
chrVI	71024	.	A	G	2114.77	PASS	AC=1;AF=0.5;AN=2;BaseQRankSum=-2.695;DP=145;Dels=0.0;FS=13.992;HaplotypeScore=7.6959;MLEAC=1;MLEAF=0.5;MQ=41.78;MQ0=0;MQRankSum=0.148;QD=14.58;ReadPosRankSum=-1.608	GT:AD:DP:GQ:PL	0/1:75,69:144:99:2143,0,2515
chrVI	72498	.	C	T	1754.77	PASS	AC=1;AF=0.5;AN=2;BaseQRankSum=0.105;DP=119;Dels=0.0;FS=0.0;HaplotypeScore=1.9825;MLEAC=1;MLEAF=0.5;MQ=42.0;MQ0=0;MQRankSum=-0.5;QD=14.75;ReadPosRankSum=-0.737	GT:AD:DP:GQ:PL	0/1:64,54:118:99:1783,0,2113
chrVI	80560	.	C	T	2578.77	PASS	AC=1;AF=0.5;AN=2;BaseQRankSum=1.244;DP=166;Dels=0.0;FS=0.0;HaplotypeScore=5.8872;MLEAC=1;MLEAF=0.5;MQ=41.89;MQ0=0;MQRankSum=0.7;QD=15.53;ReadPosRankSum=1.107	GT:AD:DP:GQ:PL	0/1:86,79:165:99:2607,0,2788
chrVI	85642	.	C	T	2764.77	PASS	AC=1;AF=0.5;AN=2;BaseQRankSum=-0.329;DP=160;Dels=0.0;FS=8.522;HaplotypeScore=4.3826;MLEAC=1;MLEAF=0.5;MQ=42.0;MQ0=0;MQRankSum=-1.082;QD=17.28;ReadPosRankSum=-0.582	GT:AD:DP:GQ:PL	0/1:73,84:158:99:2793,0,2391
chrVI	89085	.	A	T	4819.77	PASS	AC=2;AF=1.0;AN=2;DP=127;Dels=0.0;FS=0.0;HaplotypeScore=0.0;MLEAC=2;MLEAF=1.0;MQ=41.88;MQ0=0;QD=30.88	GT:AD:DP:GQ:PL	1/1:0,127:127:99:4848,370,0
chrVI	89088	.	T	A	4596.77	PASS	AC=2;AF=1.0;AN=2;DP=123;Dels=0.0;FS=0.0;HaplotypeScore=0.0;MLEAC=2;MLEAF=1.0;MQ=41.87;MQ0=0;QD=23.39	GT:AD:DP:GQ:PL	1/1:0,122:122:99:4625,352,0
chrVI	89109	.	C	T	4404.77	PASS	AC=2;AF=1.0;AN=2;DP=115;Dels=0.0;FS=0.0;HaplotypeScore=2.8493;MLEAC=2;MLEAF=1.0;MQ=41.86;MQ0=0;QD=33.18	GT:AD:DP:GQ:PL	1/1:0,113:113:99:4433,337,0
chrVI	101745	.	C	T	2488.77	PASS	AC=1;AF=0.5;AN=2;BaseQRankSum=-0.69;DP=154;Dels=0.0;FS=16.059;HaplotypeScore=2.7663;MLEAC=1;MLEAF=0.5;MQ=42.0;MQ0=0;MQRankSum=-1.59;QD=16.16;ReadPosRankSum=0.051	GT:AD:DP:GQ:PL	0/1:75,79:154:99:2517,0,2378
chrVI	102099	.	C	T	2066.77	PASS	AC=1;AF=0.5;AN=2;BaseQRankSum=1.905;DP=147;Dels=0.0;FS=2.093;HaplotypeScore=8.0589;MLEAC=1;MLEAF=0.5;MQ=41.99;MQ0=0;MQRankSum=-0.174;QD=14.06;ReadPosRankSum=-1.64	GT:AD:DP:GQ:PL	0/1:82,65:147:99:2095,0,2670
chrVI	102579	.	C	T	1916.77	PASS	AC=1;AF=0.5;AN=2;BaseQRankSum=1.211;DP=122;Dels=0.0;FS=0.0;HaplotypeScore=0.0;MLEAC=1;MLEAF=0.5;MQ=42.0;MQ0=0;MQRankSum=0.366;QD=15.71;ReadPosRankSum=0.34	GT:AD:DP:GQ:PL	0/1:62,59:121:99:1945,0,2028
chrVI	102843	.	C	T	2325.77	PASS	AC=1;AF=0.5;AN=2;BaseQRankSum=1.746;DP=148;Dels=0.0;FS=0.0;HaplotypeScore=8.2564;MLEAC=1;MLEAF=0.5;MQ=41.78;MQ0=0;MQRankSum=0.359;QD=15.71;ReadPosRankSum=0.273	GT:AD:DP:GQ:PL	0/1:76,71:147:99:2354,0,2396
chrVI	103407	.	C	T	2457.77	PASS	AC=1;AF=0.5;AN=2;BaseQRankSum=1.619;DP=160;Dels=0.0;FS=0.588;HaplotypeScore=5.0964;MLEAC=1;MLEAF=0.5;MQ=41.99;MQ0=0;MQRankSum=0.488;QD=15.36;ReadPosRankSum=1.222	GT:AD:DP:GQ:PL	0/1:83,76:159:99:2486,0,2789
chrVI	106706	.	C	T	1966.77	PASS	AC=1;AF=0.5;AN=2;BaseQRankSum=1.159;DP=123;Dels=0.0;FS=4.352;HaplotypeScore=3.2692;MLEAC=1;MLEAF=0.5;MQ=41.69;MQ0=0;MQRankSum=0.003;QD=15.99;ReadPosRankSum=1.26	GT:AD:DP:GQ:PL	0/1:57,66:123:99:1995,0,1628
chrVI	107596	.	C	T	2196.77	PASS	AC=1;AF=0.5;AN=2;BaseQRankSum=-0.368;DP=153;Dels=0.0;FS=0.0;HaplotypeScore=2.5838;MLEAC=1;MLEAF=0.5;MQ=41.88;MQ0=0;MQRankSum=0.427;QD=14.36;ReadPosRankSum=0.482	GT:AD:DP:GQ:PL	0/1:84,69:153:99:2225,0,2795
chrVI	108000	.	C	T	1679.77	PASS	AC=1;AF=0.5;AN=2;BaseQRankSum=-1.187;DP=131;Dels=0.0;FS=15.228;HaplotypeScore=3.4894;MLEAC=1;MLEAF=0.5;MQ=41.49;MQ0=0;MQRankSum=-0.136;QD=12.82;ReadPosRankSum=0.952	GT:AD:DP:GQ:PL	0/1:73,57:130:99:1708,0,2469
chrVI	109059	.	G	A	2503.77	PASS	AC=1;AF=0.5;AN=2;BaseQRankSum=-1.629;DP=150;Dels=0.0;FS=4.165;HaplotypeScore=7.2292;MLEAC=1;MLEAF=0.5;MQ=41.89;MQ0=0;MQRankSum=-0.058;QD=16.69;ReadPosRankSum=-1.294	GT:AD:DP:GQ:PL	0/1:70,80:150:99:2532,0,2201
chrVI	112142	.	A	G	1972.77	PASS	AC=1;AF=0.5;AN=2;BaseQRankSum=2.163;DP=130;Dels=0.0;FS=4.365;HaplotypeScore=5.8232;MLEAC=1;MLEAF=0.5;MQ=41.76;MQ0=0;MQRankSum=-0.3;QD=15.18;ReadPosRankSum=-0.198	GT:AD:DP:GQ:PL	0/1:66,64:130:99:2001,0,2181
chrVI	116048	.	T	C	1576.77	PASS	AC=1;AF=0.5;AN=2;BaseQRankSum=-0.206;DP=132;Dels=0.0;FS=2.245;HaplotypeScore=0.0;MLEAC=1;MLEAF=0.5;MQ=41.74;MQ0=0;MQRankSum=-0.53;QD=11.95;ReadPosRankSum=-0.433	GT:AD:DP:GQ:PL	0/1:78,54:132:99:1605,0,2550
chrVI	120995	.	G	A	1758.77	PASS	AC=1;AF=0.5;AN=2;BaseQRankSum=0.118;DP=143;Dels=0.0;FS=0.63;HaplotypeScore=0.0;MLEAC=1;MLEAF=0.5;MQ=41.8;MQ0=0;MQRankSum=-0.105;QD=12.3;ReadPosRankSum=-1.775	GT:AD:DP:GQ:PL	0/1:86,57:143:99:1787,0,2929
chrVI	123670	.	C	T	2223.77	PASS	AC=1;AF=0.5;AN=2;BaseQRankSum=-0.094;DP=165;Dels=0.0;FS=9.429;HaplotypeScore=2.5996;MLEAC=1;MLEAF=0.5;MQ=41.91;MQ0=0;MQRankSum=0.244;QD=13.48;ReadPosRankSum=0.353	GT:AD:DP:GQ:PL	0/1:92,73:165:99:2252,0,2854
chrVI	127303	.	C	T	2547.77	PASS	AC=1;AF=0.5;AN=2;BaseQRankSum=1.057;DP=162;Dels=0.0;FS=0.581;HaplotypeScore=9.9931;MLEAC=1;MLEAF=0.5;MQ=41.78;MQ0=0;MQRankSum=0.059;QD=15.73;ReadPosRankSum=1.016	GT:AD:DP:GQ:PL	0/1:81,80:161:99:2576,0,2659
chrVI	132162	.	T	C	3191.82	PASS	AC=1;AF=0.5;AN=2;BaseQRankSum=-1.074;DP=177;Dels=0.0;FS=2.64;HaplotypeScore=4.6535;MLEAC=1;MLEAF=0.5;MQ=41.91;MQ0=0;MQRankSum=-0.149;QD=18.03;ReadPosRankSum=-0.797	GT:AD:DP:GQ:PL	0/1:79,97:177:99:3220,0,2611
chrVI	147536	.	T	C	2140.77	PASS	AC=1;AF=0.5;AN=2;BaseQRankSum=0.403;DP=131;Dels=0.0;FS=4.227;HaplotypeScore=7.6309;MLEAC=1;MLEAF=0.5;MQ=42.0;MQ0=0;MQRankSum=0.283;QD=16.34;ReadPosRankSum=-0.357	GT:AD:DP:GQ:PL	0/1:65,66:131:99:2169,0,2021
chrVI	149088	.	C	T	2725.77	PASS	AC=1;AF=0.5;AN=2;BaseQRankSum=-1.229;DP=153;Dels=0.0;FS=1.286;HaplotypeScore=4.3895;MLEAC=1;MLEAF=0.5;MQ=41.9;MQ0=0;MQRankSum=0.097;QD=17.82;ReadPosRankSum=-2.005	GT:AD:DP:GQ:PL	0/1:70,83:153:99:2754,0,2307
chrVI	152992	.	G	A	2000.77	PASS	AC=1;AF=0.5;AN=2;BaseQRankSum=-0.532;DP=162;Dels=0.0;FS=2.043;HaplotypeScore=4.8054;MLEAC=1;MLEAF=0.5;MQ=41.91;MQ0=0;MQRankSum=-0.778;QD=12.35;ReadPosRankSum=-0.674	GT:AD:DP:GQ:PL	0/1:95,65:161:99:2029,0,3170
chrVI	153250	.	C	T	2297.77	PASS	AC=1;AF=0.5;AN=2;BaseQRankSum=1.625;DP=143;Dels=0.0;FS=4.985;HaplotypeScore=3.6397;MLEAC=1;MLEAF=0.5;MQ=41.78;MQ0=0;MQRankSum=-0.66;QD=16.07;ReadPosRankSum=-1.157	GT:AD:DP:GQ:PL	0/1:73,70:143:99:2326,0,2376
chrVI	153632	.	C	T	1887.77	PASS	AC=1;AF=0.5;AN=2;BaseQRankSum=-0.828;DP=123;Dels=0.0;FS=4.358;HaplotypeScore=1.4679;MLEAC=1;MLEAF=0.5;MQ=42.0;MQ0=0;MQRankSum=0.59;QD=15.35;ReadPosRankSum=0.843	GT:AD:DP:GQ:PL	0/1:64,59:123:99:1916,0,2088
chrVI	154977	.	C	T	1840.77	PASS	AC=1;AF=0.5;AN=2;BaseQRankSum=-0.353;DP=157;Dels=0.0;FS=1.318;HaplotypeScore=5.904;MLEAC=1;MLEAF=0.5;MQ=41.79;MQ0=0;MQRankSum=1.077;QD=11.72;ReadPosRankSum=-2.363	GT:AD:DP:GQ:PL	0/1:94,62:156:99:1869,0,3234
chrVI	157633	.	T	C	2438.77	PASS	AC=1;AF=0.5;AN=2;BaseQRankSum=1.252;DP=169;Dels=0.0;FS=0.0;HaplotypeScore=3.4664;MLEAC=1;MLEAF=0.5;MQ=41.9;MQ0=0;MQRankSum=0.917;QD=14.43;ReadPosRankSum=-0.204	GT:AD:DP:GQ:PL	0/1:92,77:169:99:2467,0,2919
chrVI	177670	.	C	T	2539.77	PASS	AC=1;AF=0.5;AN=2;BaseQRankSum=-1.011;DP=146;Dels=0.0;FS=8.884;HaplotypeScore=2.2424;MLEAC=1;MLEAF=0.5;MQ=40.97;MQ0=4;MQRankSum=2.027;QD=17.4;ReadPosRankSum=-0.798	GT:AD:DP:GQ:PL	0/1:68,78:146:99:2568,0,2087
chrVI	179444	.	G	A	2527.77	PASS	AC=1;AF=0.5;AN=2;BaseQRankSum=-0.234;DP=157;Dels=0.0;FS=9.926;HaplotypeScore=8.1801;MLEAC=1;MLEAF=0.5;MQ=41.76;MQ0=0;MQRankSum=-0.77;QD=16.1;ReadPosRankSum=1.71	GT:AD:DP:GQ:PL	0/1:72,85:157:99:2556,0,2234
chrVI	183506	.	C	T	1700.77	PASS	AC=1;AF=0.5;AN=2;BaseQRankSum=-1.602;DP=126;Dels=0.0;FS=2.325;HaplotypeScore=1.7333;MLEAC=1;MLEAF=0.5;MQ=41.98;MQ0=0;MQRankSum=-0.845;QD=13.5;ReadPosRankSum=-0.815	GT:AD:DP:GQ:PL	0/1:71,54:125:99:1729,0,2458
chrVI	189766	.	C	T	1879.77	PASS	AC=1;AF=0.5;AN=2;BaseQRankSum=0.309;DP=121;Dels=0.0;FS=2.329;HaplotypeScore=2.7051;MLEAC=1;MLEAF=0.5;MQ=41.95;MQ0=0;MQRankSum=0.003;QD=15.54;ReadPosRankSum=2.685	GT:AD:DP:GQ:PL	0/1:63,58:121:99:1908,0,2089
chrVI	208358	.	G	A	1776.77	PASS	AC=1;AF=0.5;AN=2;BaseQRankSum=-0.429;DP=123;Dels=0.0;FS=3.396;HaplotypeScore=1.6006;MLEAC=1;MLEAF=0.5;MQ=41.57;MQ0=0;MQRankSum=-3.192;QD=14.45;ReadPosRankSum=0.724	GT:AD:DP:GQ:PL	0/1:67,56:123:99:1805,0,2073
chrVI	214649	.	T	C	2339.77	PASS	AC=1;AF=0.5;AN=2;BaseQRankSum=0.347;DP=159;Dels=0.0;FS=0.0;HaplotypeScore=0.8667;MLEAC=1;MLEAF=0.5;MQ=41.9;MQ0=0;MQRankSum=0.455;QD=14.72;ReadPosRankSum=0.228	GT:AD:DP:GQ:PL	0/1:84,74:158:99:2368,0,2777
chrVI	217340	.	G	A	3157.77	PASS	AC=1;AF=0.5;AN=2;BaseQRankSum=-0.318;DP=192;Dels=0.0;FS=0.0;HaplotypeScore=6.5473;MLEAC=1;MLEAF=0.5;MQ=41.78;MQ0=0;MQRankSum=-0.363;QD=16.45;ReadPosRankSum=-0.847	GT:AD:DP:GQ:PL	0/1:92,99:191:99:3186,0,2910
chrVI	221715	.	G	A	1818.77	PASS	AC=1;AF=0.5;AN=2;BaseQRankSum=-1.889;DP=122;Dels=0.0;FS=2.341;HaplotypeScore=0.6651;MLEAC=1;MLEAF=0.5;MQ=41.42;MQ0=2;MQRankSum=-0.821;QD=14.91;ReadPosRankSum=1.31	GT:AD:DP:GQ:PL	0/1:60,61:122:99:1847,0,1919
chrVI	230586	.	G	A	2580.77	PASS	AC=1;AF=0.5;AN=2;BaseQRankSum=2.213;DP=156;Dels=0.0;FS=0.0;HaplotypeScore=3.9986;MLEAC=1;MLEAF=0.5;MQ=41.81;MQ0=0;MQRankSum=-0.45;QD=16.54;ReadPosRankSum=-1.198	GT:AD:DP:GQ:PL	0/1:76,78:155:99:2609,0,2415
chrVI	237929	.	G	A	1888.77	PASS	AC=1;AF=0.5;AN=2;BaseQRankSum=-1.643;DP=150;Dels=0.0;FS=2.055;HaplotypeScore=4.6128;MLEAC=1;MLEAF=0.5;MQ=41.89;MQ0=0;MQRankSum=-0.682;QD=12.59;ReadPosRankSum=0.5	GT:AD:DP:GQ:PL	0/1:86,64:150:99:1917,0,2799
chrVI	256491	.	C	T	1985.77	PASS	AC=1;AF=0.5;AN=2;BaseQRankSum=0.168;DP=121;Dels=0.0;FS=0.696;HaplotypeScore=0.0;MLEAC=1;MLEAF=0.5;MQ=41.87;MQ0=0;MQRankSum=0.49;QD=16.41;ReadPosRankSum=-1.055	GT:AD:DP:GQ:PL	0/1:60,61:121:99:2014,0,1975
chrVII	12635	.	C	T	2242.77	PASS	AC=1;AF=0.5;AN=2;BaseQRankSum=0.293;DP=143;Dels=0.0;FS=0.0;HaplotypeScore=0.734;MLEAC=1;MLEAF=0.5;MQ=41.96;MQ0=0;MQRankSum=0.046;QD=15.68;ReadPosRankSum=0.241	GT:AD:DP:GQ:PL	0/1:75,68:143:99:2271,0,2514
chrVII	13740	.	C	T	2728.77	PASS	AC=1;AF=0.5;AN=2;BaseQRankSum=1.38;DP=175;Dels=0.0;FS=2.617;HaplotypeScore=1.7323;MLEAC=1;MLEAF=0.5;MQ=41.97;MQ0=0;MQRankSum=-0.251;QD=15.59;ReadPosRankSum=0.724	GT:AD:DP:GQ:PL	0/1:86,88:174:99:2757,0,2623
chrVII	38791	.	G	A	2265.77	PASS	AC=1;AF=0.5;AN=2;BaseQRankSum=-0.021;DP=141;Dels=0.0;FS=10.745;HaplotypeScore=2.6287;MLEAC=1;MLEAF=0.5;MQ=41.69;MQ0=0;MQRankSum=-1.3;QD=16.07;ReadPosRankSum=-0.15	GT:AD:DP:GQ:PL	0/1:69,71:141:99:2294,0,2267
chrVII	44781	.	T	C	2081.77	PASS	AC=1;AF=0.5;AN=2;BaseQRankSum=1.351;DP=145;Dels=0.0;FS=1.316;HaplotypeScore=5.2482;MLEAC=1;MLEAF=0.5;MQ=41.8;MQ0=0;MQRankSum=0.658;QD=14.36;ReadPosRankSum=2.355	GT:AD:DP:GQ:PL	0/1:76,68:145:99:2110,0,2378
chrVII	46897	.	C	T	2966.77	PASS	AC=1;AF=0.5;AN=2;BaseQRankSum=0.091;DP=168;Dels=0.0;FS=2.739;HaplotypeScore=7.626;MLEAC=1;MLEAF=0.5;MQ=41.89;MQ0=0;MQRankSum=0.32;QD=17.66;ReadPosRankSum=-0.58	GT:AD:DP:GQ:PL	0/1:78,90:168:99:2995,0,2508
chrVII	52492	.	C	T	2545.77	PASS	AC=1;AF=0.5;AN=2;BaseQRankSum=-0.13;DP=166;Dels=0.0;FS=1.229;HaplotypeScore=10.1212;MLEAC=1;MLEAF=0.5;MQ=41.77;MQ0=0;MQRankSum=-0.413;QD=15.34;ReadPosRankSum=0.834	GT:AD:DP:GQ:PL	0/1:82,82:166:99:2574,0,2584
chrVII	53317	.	C	T	2319.77	PASS	AC=1;AF=0.5;AN=2;BaseQRankSum=-1.428;DP=147;Dels=0.0;FS=0.0;HaplotypeScore=6.4521;MLEAC=1;MLEAF=0.5;MQ=41.89;MQ0=0;MQRankSum=-1.047;QD=15.78;ReadPosRankSum=-0.087	GT:AD:DP:GQ:PL	0/1:68,79:147:99:2348,0,2126
chrVII	79074	.	C	T	1664.77	PASS	AC=1;AF=0.5;AN=2;BaseQRankSum=2.291;DP=122;Dels=0.0;FS=0.692;HaplotypeScore=4.7574;MLEAC=1;MLEAF=0.5;MQ=42.0;MQ0=0;MQRankSum=-1.312;QD=13.65;ReadPosRankSum=-0.809	GT:AD:DP:GQ:PL	0/1:69,52:122:99:1693,0,2229
chrVII	80952	.	T	C	2588.77	PASS	AC=1;AF=0.5;AN=2;BaseQRankSum=-0.194;DP=154;Dels=0.0;FS=2.112;HaplotypeScore=1.6006;MLEAC=1;MLEAF=0.5;MQ=41.88;MQ0=0;MQRankSum=-2.073;QD=16.81;ReadPosRankSum=-1.544	GT:AD:DP:GQ:PL	0/1:72,82:154:99:2617,0,2322
chrVII	81883	.	C	T	2376.77	PASS	AC=1;AF=0.5;AN=2;BaseQRankSum=0.421;DP=154;Dels=0.0;FS=5.012;HaplotypeScore=2.2566;MLEAC=1;MLEAF=0.5;MQ=41.81;MQ0=0;MQRankSum=-0.155;QD=15.43;ReadPosRankSum=0.681	GT:AD:DP:GQ:PL	0/1:76,77:153:99:2405,0,2365
chrVII	84435	.	C	T	2733.77	PASS	AC=1;AF=0.5;AN=2;BaseQRankSum=1.166;DP=176;Dels=0.0;FS=0.553;HaplotypeScore=6.0952;MLEAC=1;MLEAF=0.5;MQ=41.66;MQ0=0;MQRankSum=0.312;QD=15.53;ReadPosRankSum=1.835	GT:AD:DP:GQ:PL	0/1:92,84:176:99:2762,0,2977
chrVII	86571	.	C	T	2585.77	PASS	AC=1;AF=0.5;AN=2;BaseQRankSum=-0.145;DP=147;Dels=0.0;FS=1.32;HaplotypeScore=2.65;MLEAC=1;MLEAF=0.5;MQ=41.89;MQ0=0;MQRankSum=-0.034;QD=17.59;ReadPosRankSum=1.245	GT:AD:DP:GQ:PL	0/1:66,79:145:99:2614,0,2129
chrVII	88681	.	C	T	3321.77	PASS	AC=1;AF=0.5;AN=2;BaseQRankSum=0.855;DP=179;Dels=0.0;FS=1.885;HaplotypeScore=5.6643;MLEAC=1;MLEAF=0.5;MQ=41.92;MQ0=0;MQRankSum=-0.477;QD=18.56;ReadPosRankSum=-1.786	GT:AD:DP:GQ:PL	0/1:78,99:178:99:3350,0,2582
chrVII	93228	.	C	T	1911.77	PASS	AC=1;AF=0.5;AN=2;BaseQRankSum=-0.922;DP=136;Dels=0.0;FS=5.496;HaplotypeScore=3.4526;MLEAC=1;MLEAF=0.5;MQ=41.73;MQ0=1;MQRankSum=-1.054;QD=14.06;ReadPosRankSum=-0.47	GT:AD:DP:GQ:PL	0/1:71,62:134:99:1940,0,2238
chrVII	93393	.	C	T	2146.77	PASS	AC=1;AF=0.5;AN=2;BaseQRankSum=1.679;DP=150;Dels=0.0;FS=4.929;HaplotypeScore=1.5774;MLEAC=1;MLEAF=0.5;MQ=41.9;MQ0=0;MQRankSum=-0.585;QD=14.31;ReadPosRankSum=0.646	GT:AD:DP:GQ:PL	0/1:81,68:149:99:2175,0,2584
chrVII	93893	.	T	C	1296.77	PASS	AC=1;AF=0.5;AN=2;BaseQRankSum=-1.899;DP=109;Dels=0.0;FS=0.0;HaplotypeScore=6.2222;MLEAC=1;MLEAF=0.5;MQ=41.66;MQ0=0;MQRankSum=-1.893;QD=11.9;ReadPosRankSum=-0.058	GT:AD:DP:GQ:PL	0/1:64,45:109:99:1325,0,2097
chrVII	129433	.	A	G	2054.77	PASS	AC=1;AF=0.5;AN=2;BaseQRankSum=1.386;DP=166;Dels=0.0;FS=5.737;HaplotypeScore=2.3893;MLEAC=1;MLEAF=0.5;MQ=41.98;MQ0=0;MQRankSum=0.835;QD=12.38;ReadPosRankSum=0.935	GT:AD:DP:GQ:PL	0/1:100,65:165:99:2083,0,3232
chrVII	130020	.	G	A	2276.77	PASS	AC=1;AF=0.5;AN=2;BaseQRankSum=-0.579;DP=140;Dels=0.0;FS=5.083;HaplotypeScore=4.5026;MLEAC=1;MLEAF=0.5;MQ=41.69;MQ0=0;MQRankSum=1.759;QD=16.26;ReadPosRankSum=0.371	GT:AD:DP:GQ:PL	0/1:69,71:140:99:2305,0,2193
chrVII	130732	.	C	T	2448.77	PASS	AC=1;AF=0.5;AN=2;BaseQRankSum=1.177;DP=150;Dels=0.0;FS=3.896;HaplotypeScore=1.5226;MLEAC=1;MLEAF=0.5;MQ=41.56;MQ0=0;MQRankSum=1.771;QD=16.33;ReadPosRankSum=0.068	GT:AD:DP:GQ:PL	0/1:77,73:150:99:2477,0,2586
chrVII	133544	.	C	T	2323.77	PASS	AC=1;AF=0.5;AN=2;BaseQRankSum=1.394;DP=147;Dels=0.0;FS=2.95;HaplotypeScore=3.644;MLEAC=1;MLEAF=0.5;MQ=41.81;MQ0=0;MQRankSum=-1.623;QD=15.81;ReadPosRankSum=1.309	GT:AD:DP:GQ:PL	0/1:77,70:147:99:2352,0,2572
chrVII	137725	.	C	T	2312.77	PASS	AC=1;AF=0.5;AN=2;BaseQRankSum=-1.216;DP=168;Dels=0.0;FS=7.966;HaplotypeScore=3.7326;MLEAC=1;MLEAF=0.5;MQ=41.82;MQ0=0;MQRankSum=0.101;QD=13.77;ReadPosRankSum=-0.759	GT:AD:DP:GQ:PL	0/1:93,74:168:99:2341,0,3043
chrVII	149453	.	A	G	2224.77	PASS	AC=1;AF=0.5;AN=2;BaseQRankSum=-0.047;DP=133;Dels=0.0;FS=3.163;HaplotypeScore=1.9727;MLEAC=1;MLEAF=0.5;MQ=41.86;MQ0=0;MQRankSum=0.52;QD=16.73;ReadPosRankSum=-0.736	GT:AD:DP:GQ:PL	0/1:64,69:133:99:2253,0,2161
chrVII	151934	.	C	T	2499.77	PASS	AC=1;AF=0.5;AN=2;BaseQRankSum=0.408;DP=161;Dels=0.0;FS=1.976;HaplotypeScore=4.5329;MLEAC=1;MLEAF=0.5;MQ=41.77;MQ0=0;MQRankSum=1.07;QD=15.53;ReadPosRankSum=-0.606	GT:AD:DP:GQ:PL	0/1:80,80:161:99:2528,0,2592
chrVII	156314	.	C	T	1355.77	PASS	AC=1;AF=0.5;AN=2;BaseQRankSum=1.402;DP=85;Dels=0.0;FS=4.328;HaplotypeScore=0.8667;MLEAC=1;MLEAF=0.5;MQ=41.72;MQ0=0;MQRankSum=-0.857;QD=15.95;ReadPosRankSum=-0.242	GT:AD:DP:GQ:PL	0/1:42,43:85:99:1384,0,1347
chrVII	176936	.	T	C	2118.77	PASS	AC=1;AF=0.5;AN=2;BaseQRankSum=-0.302;DP=132;Dels=0.0;FS=1.423;HaplotypeScore=4.6821;MLEAC=1;MLEAF=0.5;MQ=42.0;MQ0=0;MQRankSum=-0.901;QD=16.05;ReadPosRankSum=0.435	GT:AD:DP:GQ:PL	0/1:63,68:132:99:2147,0,1965
chrVII	185635	.	C	T	2357.77	PASS	AC=1;AF=0.5;AN=2;BaseQRankSum=0.089;DP=146;Dels=0.0;FS=2.942;HaplotypeScore=8.4889;MLEAC=1;MLEAF=0.5;MQ=41.9;MQ0=0;MQRankSum=0.524;QD=16.15;ReadPosRankSum=-0.239	GT:AD:DP:GQ:PL	0/1:71,74:145:99:2386,0,2269
chrVII	231310	.	G	A	2650.77	PASS	AC=1;AF=0.5;AN=2;BaseQRankSum=0.791;DP=173;Dels=0.0;FS=2.665;HaplotypeScore=4.2534;MLEAC=1;MLEAF=0.5;MQ=41.89;MQ0=0;MQRankSum=-1.281;QD=15.32;ReadPosRankSum=0.745	GT:AD:DP:GQ:PL	0/1:89,83:173:99:2679,0,2950
chrVII	232207	.	C	T	2982.77	PASS	AC=1;AF=0.5;AN=2;BaseQRankSum=-1.792;DP=166;Dels=0.0;FS=1.957;HaplotypeScore=2.9133;MLEAC=1;MLEAF=0.5;MQ=41.9;MQ0=0;MQRankSum=1.046;QD=17.97;ReadPosRankSum=0.63	GT:AD:DP:GQ:PL	0/1:75,90:165:99:3011,0,2464
chrVII	249433	.	C	T	2364.77	PASS	AC=1;AF=0.5;AN=2;BaseQRankSum=0.86;DP=146;Dels=0.0;FS=0.0;HaplotypeScore=1.6208;MLEAC=1;MLEAF=0.5;MQ=41.88;MQ0=0;MQRankSum=-0.888;QD=16.2;ReadPosRankSum=1.141	GT:AD:DP:GQ:PL	0/1:72,73:145:99:2393,0,2348
chrVII	258559	.	C	T	2620.77	PASS	AC=1;AF=0.5;AN=2;BaseQRankSum=-0.323;DP=146;Dels=0.0;FS=0.0;HaplotypeScore=3.6787;MLEAC=1;MLEAF=0.5;MQ=41.75;MQ0=0;MQRankSum=-1.965;QD=17.95;ReadPosRankSum=0.669	GT:AD:DP:GQ:PL	0/1:65,81:146:99:2649,0,2006
chrVII	274782	.	T	C	5491.77	PASS	AC=2;AF=1.0;AN=2;DP=144;Dels=0.0;FS=0.0;HaplotypeScore=1.399;MLEAC=2;MLEAF=1.0;MQ=41.97;MQ0=0;QD=33.61	GT:AD:DP:GQ:PL	1/1:0,144:144:99:5520,427,0
chrVII	341570	.	C	T	2208.77	PASS	AC=1;AF=0.5;AN=2;BaseQRankSum=-0.266;DP=141;Dels=0.0;FS=3.988;HaplotypeScore=6.7505;MLEAC=1;MLEAF=0.5;MQ=41.89;MQ0=0;MQRankSum=-1.26;QD=15.67;ReadPosRankSum=1.38	GT:AD:DP:GQ:PL	0/1:72,69:141:99:2237,0,2458
chrVII	367759	.	C	T	2803.77	PASS	AC=1;AF=0.5;AN=2;BaseQRankSum=1.865;DP=147;Dels=0.0;FS=2.166;HaplotypeScore=1.5661;MLEAC=1;MLEAF=0.5;MQ=41.97;MQ0=0;MQRankSum=-0.135;QD=19.07;ReadPosRankSum=0.551	GT:AD:DP:GQ:PL	0/1:62,85:147:99:2832,0,1874
chrVII	376532	.	C	T	2025.77	PASS	AC=1;AF=0.5;AN=2;BaseQRankSum=0.597;DP=148;Dels=0.0;FS=1.316;HaplotypeScore=3.5767;MLEAC=1;MLEAF=0.5;MQ=41.89;MQ0=0;MQRankSum=1.714;QD=13.69;ReadPosRankSum=-0.078	GT:AD:DP:GQ:PL	0/1:85,63:148:99:2054,0,2816
chrVII	396712	.	G	A	2565.77	PASS	AC=1;AF=0.5;AN=2;BaseQRankSum=1.739;DP=144;Dels=0.0;FS=0.0;HaplotypeScore=1.6498;MLEAC=1;MLEAF=0.5;MQ=41.8;MQ0=0;MQRankSum=1.479;QD=17.82;ReadPosRankSum=1.094	GT:AD:DP:GQ:PL	0/1:68,76:144:99:2594,0,2160
chrVII	424869	.	G	A	2138.77	PASS	AC=1;AF=0.5;AN=2;BaseQRankSum=-1.47;DP=137;Dels=0.0;FS=4.038;HaplotypeScore=0.734;MLEAC=1;MLEAF=0.5;MQ=41.9;MQ0=0;MQRankSum=0.601;QD=15.61;ReadPosRankSum=-0.592	GT:AD:DP:GQ:PL	0/1:68,69:137:99:2167,0,2186
chrVII	432314	.	A	G	2991.77	PASS	AC=1;AF=0.5;AN=2;BaseQRankSum=0.947;DP=183;Dels=0.0;FS=4.342;HaplotypeScore=4.8005;MLEAC=1;MLEAF=0.5;MQ=41.92;MQ0=0;MQRankSum=0.842;QD=16.35;ReadPosRankSum=0.657	GT:AD:DP:GQ:PL	0/1:87,94:181:99:3020,0,2749
chrVII	447824	.	T	C	2477.77	PASS	AC=1;AF=0.5;AN=2;BaseQRankSum=1.102;DP=165;Dels=0.0;FS=0.0;HaplotypeScore=2.6432;MLEAC=1;MLEAF=0.5;MQ=41.82;MQ0=0;MQRankSum=1.965;QD=15.02;ReadPosRankSum=1.925	GT:AD:DP:GQ:PL	0/1:88,77:165:99:2506,0,2889
chrVII	453292	.	T	C	1910.77	PASS	AC=1;AF=0.5;AN=2;BaseQRankSum=-1.513;DP=112;Dels=0.0;FS=1.507;HaplotypeScore=4.0214;MLEAC=1;MLEAF=0.5;MQ=41.67;MQ0=0;MQRankSum=1.455;QD=17.06;ReadPosRankSum=-0.882	GT:AD:DP:GQ:PL	0/1:51,61:112:99:1939,0,1599
chrVII	454472	.	A	G	2127.77	PASS	AC=1;AF=0.5;AN=2;BaseQRankSum=2.119;DP=138;Dels=0.0;FS=2.124;HaplotypeScore=1.6208;MLEAC=1;MLEAF=0.5;MQ=41.9;MQ0=0;MQRankSum=1.288;QD=15.42;ReadPosRankSum=0.339	GT:AD:DP:GQ:PL	0/1:70,68:138:99:2156,0,2122
chrVII	458140	.	A	G	2456.77	PASS	AC=1;AF=0.5;AN=2;BaseQRankSum=2.452;DP=156;Dels=0.0;FS=9.928;HaplotypeScore=2.7525;MLEAC=1;MLEAF=0.5;MQ=41.95;MQ0=0;MQRankSum=0.37;QD=15.75;ReadPosRankSum=0.58	GT:AD:DP:GQ:PL	0/1:78,76:154:99:2485,0,2428
chrVII	463685	.	C	T	2957.77	PASS	AC=1;AF=0.5;AN=2;BaseQRankSum=2.234;DP=192;Dels=0.0;FS=1.787;HaplotypeScore=0.7887;MLEAC=1;MLEAF=0.5;MQ=41.75;MQ0=0;MQRankSum=-0.346;QD=15.41;ReadPosRankSum=0.549	GT:AD:DP:GQ:PL	0/1:101,91:192:99:2986,0,3351
chrVII	474489	.	A	G	2222.77	PASS	AC=1;AF=0.5;AN=2;BaseQRankSum=0.107;DP=143;Dels=0.0;FS=19.788;HaplotypeScore=4.4548;MLEAC=1;MLEAF=0.5;MQ=42.0;MQ0=0;MQRankSum=1.468;QD=15.54;ReadPosRankSum=1.501	GT:AD:DP:GQ:PL	0/1:69,74:143:99:2251,0,2114
chrVII	481365	.	C	T	2701.77	PASS	AC=1;AF=0.5;AN=2;BaseQRankSum=0.966;DP=150;Dels=0.0;FS=2.051;HaplotypeScore=2.6935;MLEAC=1;MLEAF=0.5;MQ=41.53;MQ0=0;MQRankSum=-0.77;QD=18.01;ReadPosRankSum=1.49	GT:AD:DP:GQ:PL	0/1:70,80:150:99:2730,0,2182
chrVII	522219	.	G	A	2914.77	PASS	AC=1;AF=0.5;AN=2;BaseQRankSum=1.213;DP=169;Dels=0.0;FS=3.608;HaplotypeScore=10.2866;MLEAC=1;MLEAF=0.5;MQ=41.59;MQ0=0;MQRankSum=0.515;QD=17.25;ReadPosRankSum=1.098	GT:AD:DP:GQ:PL	0/1:76,92:169:99:2943,0,2512
chrVII	524535	.	G	A	2355.77	PASS	AC=1;AF=0.5;AN=2;BaseQRankSum=-1.559;DP=132;Dels=0.0;FS=3.298;HaplotypeScore=3.7832;MLEAC=1;MLEAF=0.5;MQ=41.89;MQ0=0;MQRankSum=1.26;QD=17.85;ReadPosRankSum=-0.526	GT:AD:DP:GQ:PL	0/1:54,77:131:99:2384,0,1686
chrVII	525053	.	G	A	2994.77	PASS	AC=1;AF=0.5;AN=2;BaseQRankSum=3.245;DP=163;Dels=0.0;FS=1.242;HaplotypeScore=2.7254;MLEAC=1;MLEAF=0.5;MQ=41.82;MQ0=0;MQRankSum=0.935;QD=18.37;ReadPosRankSum=-0.202	GT:AD:DP:GQ:PL	0/1:74,89:163:99:3023,0,2303
chrVII	533267	.	G	A	2567.77	PASS	AC=1;AF=0.5;AN=2;BaseQRankSum=0.993;DP=152;Dels=0.0;FS=2.029;HaplotypeScore=0.7887;MLEAC=1;MLEAF=0.5;MQ=42.0;MQ0=0;MQRankSum=1.314;QD=16.89;ReadPosRankSum=1.911	GT:AD:DP:GQ:PL	0/1:74,78:152:99:2596,0,2385
chrVII	580166	.	G	A	2435.77	PASS	AC=1;AF=0.5;AN=2;BaseQRankSum=-0.42;DP=166;Dels=0.0;FS=4.664;HaplotypeScore=9.7577;MLEAC=1;MLEAF=0.5;MQ=41.81;MQ0=0;MQRankSum=0.515;QD=14.67;ReadPosRankSum=-0.532	GT:AD:DP:GQ:PL	0/1:86,78:165:99:2464,0,2771
chrVII	582665	.	C	T	2348.77	PASS	AC=1;AF=0.5;AN=2;BaseQRankSum=-1.946;DP=137;Dels=0.0;FS=2.155;HaplotypeScore=0.0;MLEAC=1;MLEAF=0.5;MQ=41.97;MQ0=0;MQRankSum=1.114;QD=17.14;ReadPosRankSum=-0.571	GT:AD:DP:GQ:PL	0/1:65,72:137:99:2377,0,2168
chrVII	592235	.	C	T	1770.77	PASS	AC=1;AF=0.5;AN=2;BaseQRankSum=-0.821;DP=135;Dels=0.0;FS=2.208;HaplotypeScore=0.0;MLEAC=1;MLEAF=0.5;MQ=41.89;MQ0=0;MQRankSum=-0.821;QD=13.12;ReadPosRankSum=0.126	GT:AD:DP:GQ:PL	0/1:75,60:135:99:1799,0,2471
chrVII	596871	.	A	G	2005.77	PASS	AC=1;AF=0.5;AN=2;BaseQRankSum=1.966;DP=135;Dels=0.0;FS=0.644;HaplotypeScore=9.7419;MLEAC=1;MLEAF=0.5;MQ=41.6;MQ0=0;MQRankSum=-0.241;QD=14.86;ReadPosRankSum=1.199	GT:AD:DP:GQ:PL	0/1:71,63:134:99:2034,0,2329
chrVII	622575	.	C	T	2315.77	PASS	AC=1;AF=0.5;AN=2;BaseQRankSum=2.03;DP=143;Dels=0.0;FS=8.841;HaplotypeScore=0.0;MLEAC=1;MLEAF=0.5;MQ=41.68;MQ0=0;MQRankSum=-0.12;QD=16.19;ReadPosRankSum=-1.14	GT:AD:DP:GQ:PL	0/1:72,70:142:99:2344,0,2265
chrVII	626186	.	C	T	2571.77	PASS	AC=1;AF=0.5;AN=2;BaseQRankSum=1.989;DP=156;Dels=0.0;FS=0.586;HaplotypeScore=1.9997;MLEAC=1;MLEAF=0.5;MQ=41.99;MQ0=0;MQRankSum=1.517;QD=16.49;ReadPosRankSum=1.202	GT:AD:DP:GQ:PL	0/1:77,79:156:99:2600,0,2556
chrVII	628866	.	C	T	2126.77	PASS	AC=1;AF=0.5;AN=2;BaseQRankSum=1.099;DP=148;Dels=0.0;FS=1.302;HaplotypeScore=3.4344;MLEAC=1;MLEAF=0.5;MQ=41.79;MQ0=0;MQRankSum=0.609;QD=14.37;ReadPosRankSum=2.301	GT:AD:DP:GQ:PL	0/1:80,67:147:99:2155,0,2597
chrVII	638296	.	C	T	2646.77	PASS	AC=1;AF=0.5;AN=2;BaseQRankSum=0.567;DP=165;Dels=0.0;FS=7.833;HaplotypeScore=3.7441;MLEAC=1;MLEAF=0.5;MQ=41.89;MQ0=0;MQRankSum=1.232;QD=16.04;ReadPosRankSum=-1.436	GT:AD:DP:GQ:PL	0/1:82,82:164:99:2675,0,2656
chrVII	638466	.	C	T	2435.77	PASS	AC=1;AF=0.5;AN=2;BaseQRankSum=0.825;DP=140;Dels=0.0;FS=3.016;HaplotypeScore=6.8945;MLEAC=1;MLEAF=0.5;MQ=42.0;MQ0=0;MQRankSum=-1.563;QD=17.4;ReadPosRankSum=0.698	GT:AD:DP:GQ:PL	0/1:66,73:140:99:2464,0,2091
chrVII	639566	.	T	C	2373.77	PASS	AC=1;AF=0.5;AN=2;BaseQRankSum=1.849;DP=133;Dels=0.0;FS=1.425;HaplotypeScore=2.5671;MLEAC=1;MLEAF=0.5;MQ=41.53;MQ0=0;MQRankSum=-0.888;QD=17.85;ReadPosRankSum=0.311	GT:AD:DP:GQ:PL	0/1:59,73:133:99:2402,0,1829
chrVII	647299	.	A	G	2090.77	PASS	AC=1;AF=0.5;AN=2;BaseQRankSum=-0.28;DP=134;Dels=0.0;FS=5.538;HaplotypeScore=1.6553;MLEAC=1;MLEAF=0.5;MQ=41.87;MQ0=0;MQRankSum=0.267;QD=15.6;ReadPosRankSum=-0.436	GT:AD:DP:GQ:PL	0/1:67,67:134:99:2119,0,2096
chrVII	650056	.	C	T	2338.77	PASS	AC=1;AF=0.5;AN=2;BaseQRankSum=2.981;DP=153;Dels=0.0;FS=4.947;HaplotypeScore=0.734;MLEAC=1;MLEAF=0.5;MQ=41.99;MQ0=0;MQRankSum=-0.027;QD=15.29;ReadPosRankSum=0.367	GT:AD:DP:GQ:PL	0/1:81,72:153:99:2367,0,2623
chrVII	651925	.	C	T	2187.77	PASS	AC=1;AF=0.5;AN=2;BaseQRankSum=0.807;DP=139;Dels=0.0;FS=0.638;HaplotypeScore=4.4144;MLEAC=1;MLEAF=0.5;MQ=42.0;MQ0=0;MQRankSum=-0.082;QD=15.74;ReadPosRankSum=1.077	GT:AD:DP:GQ:PL	0/1:71,68:139:99:2216,0,2209
chrVII	676072	.	G	A	2416.77	PASS	AC=1;AF=0.5;AN=2;BaseQRankSum=0.655;DP=162;Dels=0.0;FS=2.806;HaplotypeScore=2.6287;MLEAC=1;MLEAF=0.5;MQ=41.79;MQ0=0;MQRankSum=0.14;QD=14.92;ReadPosRankSum=0.093	GT:AD:DP:GQ:PL	0/1:84,77:161:99:2445,0,2661
chrVII	731108	.	A	G	5857.77	PASS	AC=2;AF=1.0;AN=2;DP=156;Dels=0.0;FS=0.0;HaplotypeScore=0.0;MLEAC=2;MLEAF=1.0;MQ=41.18;MQ0=2;QD=39.42	GT:AD:DP:GQ:PL	1/1:0,156:156:99:5886,454,0
chrVII	751089	.	C	T	2089.77	PASS	AC=1;AF=0.5;AN=2;BaseQRankSum=-1.828;DP=129;Dels=0.0;FS=26.751;HaplotypeScore=0.5784;MLEAC=1;MLEAF=0.5;MQ=41.89;MQ0=0;MQRankSum=0.207;QD=16.2;ReadPosRankSum=-0.393	GT:AD:DP:GQ:PL	0/1:62,66:128:99:2118,0,2057
chrVII	752129	.	C	T	2850.77	PASS	AC=1;AF=0.5;AN=2;BaseQRankSum=0.831;DP=167;Dels=0.0;FS=3.55;HaplotypeScore=3.3829;MLEAC=1;MLEAF=0.5;MQ=41.82;MQ0=0;MQRankSum=-1.394;QD=17.07;ReadPosRankSum=-0.68	GT:AD:DP:GQ:PL	0/1:82,85:167:99:2879,0,2685
chrVII	755681	.	C	T	2839.77	PASS	AC=1;AF=0.5;AN=2;BaseQRankSum=-0.508;DP=182;Dels=0.0;FS=2.625;HaplotypeScore=0.7887;MLEAC=1;MLEAF=0.5;MQ=41.99;MQ0=0;MQRankSum=-0.3;QD=15.6;ReadPosRankSum=0.573	GT:AD:DP:GQ:PL	0/1:92,90:182:99:2868,0,2961
chrVII	759725	.	A	G	2503.77	PASS	AC=1;AF=0.5;AN=2;BaseQRankSum=-1.194;DP=141;Dels=0.0;FS=0.0;HaplotypeScore=5.1427;MLEAC=1;MLEAF=0.5;MQ=41.85;MQ0=0;MQRankSum=-0.758;QD=17.76;ReadPosRankSum=0.056	GT:AD:DP:GQ:PL	0/1:62,79:141:99:2532,0,2012
chrVII	769140	.	A	G	2384.77	PASS	AC=1;AF=0.5;AN=2;BaseQRankSum=-0.536;DP=156;Dels=0.0;FS=0.0;HaplotypeScore=1.7675;MLEAC=1;MLEAF=0.5;MQ=41.97;MQ0=0;MQRankSum=-0.167;QD=15.29;ReadPosRankSum=0.695	GT:AD:DP:GQ:PL	0/1:81,75:156:99:2413,0,2766
chrVII	786817	.	G	A	2535.77	PASS	AC=1;AF=0.5;AN=2;BaseQRankSum=0.4;DP=153;Dels=0.0;FS=2.031;HaplotypeScore=5.4459;MLEAC=1;MLEAF=0.5;MQ=41.81;MQ0=0;MQRankSum=-0.883;QD=16.57;ReadPosRankSum=0.813	GT:AD:DP:GQ:PL	0/1:74,78:152:99:2564,0,2358
chrVII	787942	.	G	A	2181.77	PASS	AC=1;AF=0.5;AN=2;BaseQRankSum=0.019;DP=140;Dels=0.0;FS=6.967;HaplotypeScore=2.6616;MLEAC=1;MLEAF=0.5;MQ=40.3;MQ0=10;MQRankSum=-0.8;QD=15.58;ReadPosRankSum=-0.65	GT:AD:DP:GQ:PL	0/1:63,77:140:99:2210,0,1919
chrVII	788551	.	A	G	2567.77	PASS	AC=1;AF=0.5;AN=2;BaseQRankSum=-1.058;DP=155;Dels=0.0;FS=4.886;HaplotypeScore=7.6345;MLEAC=1;MLEAF=0.5;MQ=41.82;MQ0=0;MQRankSum=-0.345;QD=16.57;ReadPosRankSum=0.862	GT:AD:DP:GQ:PL	0/1:74,80:155:99:2596,0,2431
chrVII	806094	.	A	G	1595.77	PASS	AC=1;AF=0.5;AN=2;BaseQRankSum=-2.574;DP=131;Dels=0.0;FS=15.101;HaplotypeScore=6.1926;MLEAC=1;MLEAF=0.5;MQ=41.88;MQ0=0;MQRankSum=-0.302;QD=12.18;ReadPosRankSum=0.966	GT:AD:DP:GQ:PL	0/1:77,54:131:99:1624,0,2572
chrVII	841675	.	G	A	2186.77	PASS	AC=1;AF=0.5;AN=2;BaseQRankSum=-0.428;DP=158;Dels=0.0;FS=14.283;HaplotypeScore=8.1454;MLEAC=1;MLEAF=0.5;MQ=41.63;MQ0=0;MQRankSum=-0.323;QD=13.84;ReadPosRankSum=0.221	GT:AD:DP:GQ:PL	0/1:89,69:158:99:2215,0,3016
chrVII	860230	.	C	T	1896.77	PASS	AC=1;AF=0.5;AN=2;BaseQRankSum=-0.594;DP=144;Dels=0.0;FS=7.412;HaplotypeScore=7.3509;MLEAC=1;MLEAF=0.5;MQ=41.58;MQ0=0;MQRankSum=0.655;QD=13.17;ReadPosRankSum=1.325	GT:AD:DP:GQ:PL	0/1:82,61:144:99:1925,0,2730
chrVII	868147	.	C	T	2339.77	PASS	AC=1;AF=0.5;AN=2;BaseQRankSum=0.9;DP=150;Dels=0.0;FS=2.08;HaplotypeScore=0.9665;MLEAC=1;MLEAF=0.5;MQ=41.86;MQ0=0;MQRankSum=-0.081;QD=15.6;ReadPosRankSum=0.904	GT:AD:DP:GQ:PL	0/1:76,74:150:99:2368,0,2470
chrVII	873572	.	G	A	2647.77	PASS	AC=1;AF=0.5;AN=2;BaseQRankSum=0.191;DP=164;Dels=0.0;FS=3.564;HaplotypeScore=3.6202;MLEAC=1;MLEAF=0.5;MQ=41.83;MQ0=0;MQRankSum=0.016;QD=16.14;ReadPosRankSum=1.931	GT:AD:DP:GQ:PL	0/1:81,83:164:99:2676,0,2592
chrVII	893718	.	G	A	2164.77	PASS	AC=1;AF=0.5;AN=2;BaseQRankSum=0.274;DP=142;Dels=0.0;FS=0.0;HaplotypeScore=3.4838;MLEAC=1;MLEAF=0.5;MQ=41.89;MQ0=0;MQRankSum=-0.01;QD=15.24;ReadPosRankSum=-0.641	GT:AD:DP:GQ:PL	0/1:72,69:141:99:2193,0,2249
chrVII	903979	.	G	A	1822.77	PASS	AC=1;AF=0.5;AN=2;BaseQRankSum=-0.766;DP=146;Dels=0.0;FS=0.0;HaplotypeScore=4.0665;MLEAC=1;MLEAF=0.5;MQ=41.8;MQ0=0;MQRankSum=-0.837;QD=12.48;ReadPosRankSum=0.552	GT:AD:DP:GQ:PL	0/1:84,62:146:99:1851,0,2693
chrVII	923408	.	T	C	2125.77	PASS	AC=1;AF=0.5;AN=2;BaseQRankSum=1.563;DP=156;Dels=0.0;FS=9.895;HaplotypeScore=5.5026;MLEAC=1;MLEAF=0.5;MQ=41.87;MQ0=0;MQRankSum=0.45;QD=13.63;ReadPosRankSum=2.384	GT:AD:DP:GQ:PL	0/1:87,69:156:99:2154,0,2839
chrVII	928727	.	C	T	2124.77	PASS	AC=1;AF=0.5;AN=2;BaseQRankSum=2.201;DP=127;Dels=0.0;FS=3.224;HaplotypeScore=1.7621;MLEAC=1;MLEAF=0.5;MQ=41.89;MQ0=0;MQRankSum=-1.126;QD=16.73;ReadPosRankSum=1.116	GT:AD:DP:GQ:PL	0/1:63,64:127:99:2153,0,2031
chrVII	966229	.	C	T	2193.77	PASS	AC=1;AF=0.5;AN=2;BaseQRankSum=1.816;DP=135;Dels=0.0;FS=0.0;HaplotypeScore=4.9116;MLEAC=1;MLEAF=0.5;MQ=42.0;MQ0=0;MQRankSum=-0.734;QD=16.25;ReadPosRankSum=-1.104	GT:AD:DP:GQ:PL	0/1:67,67:134:99:2222,0,2103
chrVII	967289	.	C	T	1485.77	PASS	AC=1;AF=0.5;AN=2;BaseQRankSum=-1.38;DP=146;Dels=0.0;FS=40.359;HaplotypeScore=0.734;MLEAC=1;MLEAF=0.5;MQ=41.97;MQ0=0;MQRankSum=-0.286;QD=10.18;ReadPosRankSum=-1.438	GT:AD:DP:GQ:PL	0/1:97,49:146:99:1514,0,3412
chrVII	981639	.	C	T	2597.77	PASS	AC=1;AF=0.5;AN=2;BaseQRankSum=2.177;DP=180;Dels=0.0;FS=4.37;HaplotypeScore=6.5028;MLEAC=1;MLEAF=0.5;MQ=41.89;MQ0=0;MQRankSum=0.515;QD=14.43;ReadPosRankSum=-0.382	GT:AD:DP:GQ:PL	0/1:99,81:180:99:2626,0,3237
chrVII	989628	.	A	G	2323.77	PASS	AC=1;AF=0.5;AN=2;BaseQRankSum=-1.792;DP=139;Dels=0.0;FS=3.016;HaplotypeScore=5.4172;MLEAC=1;MLEAF=0.5;MQ=41.75;MQ0=0;MQRankSum=-1.568;QD=16.72;ReadPosRankSum=-1.682	GT:AD:DP:GQ:PL	0/1:63,76:139:99:2352,0,2061
chrVII	1012956	.	T	C	2230.77	PASS	AC=1;AF=0.5;AN=2;BaseQRankSum=-0.267;DP=145;Dels=0.0;FS=3.115;HaplotypeScore=1.367;MLEAC=1;MLEAF=0.5;MQ=41.78;MQ0=0;MQRankSum=1.403;QD=15.38;ReadPosRankSum=-0.259	GT:AD:DP:GQ:PL	0/1:75,70:145:99:2259,0,2429
chrVII	1030783	.	C	T	1931.77	PASS	AC=1;AF=0.5;AN=2;BaseQRankSum=-0.681;DP=137;Dels=0.0;FS=5.266;HaplotypeScore=3.5937;MLEAC=1;MLEAF=0.5;MQ=42.0;MQ0=0;MQRankSum=-0.028;QD=14.1;ReadPosRankSum=-0.478	GT:AD:DP:GQ:PL	0/1:75,62:137:99:1960,0,2486
chrVII	1049183	.	C	T	2114.77	PASS	AC=1;AF=0.5;AN=2;BaseQRankSum=1.651;DP=130;Dels=0.0;FS=1.392;HaplotypeScore=7.5332;MLEAC=1;MLEAF=0.5;MQ=41.98;MQ0=0;MQRankSum=0.393;QD=16.27;ReadPosRankSum=0.261	GT:AD:DP:GQ:PL	0/1:66,63:129:99:2143,0,2085
chrVII	1063289	.	T	C	1504.77	PASS	AC=1;AF=0.5;AN=2;BaseQRankSum=-1.6;DP=103;Dels=0.0;FS=6.496;HaplotypeScore=0.0;MLEAC=1;MLEAF=0.5;MQ=41.82;MQ0=0;MQRankSum=1.85;QD=14.61;ReadPosRankSum=0.287	GT:AD:DP:GQ:PL	0/1:52,51:103:99:1533,0,1696
chrVII	1066025	.	T	C	2470.77	PASS	AC=1;AF=0.5;AN=2;BaseQRankSum=-1.327;DP=164;Dels=0.0;FS=0.585;HaplotypeScore=1.6643;MLEAC=1;MLEAF=0.5;MQ=41.91;MQ0=0;MQRankSum=-0.719;QD=15.07;ReadPosRankSum=-1.493	GT:AD:DP:GQ:PL	0/1:85,78:163:99:2499,0,2828
chrVII	1066796	.	C	T	2568.77	PASS	AC=1;AF=0.5;AN=2;BaseQRankSum=-0.571;DP=173;Dels=0.0;FS=2.666;HaplotypeScore=0.7887;MLEAC=1;MLEAF=0.5;MQ=41.91;MQ0=0;MQRankSum=0.151;QD=14.85;ReadPosRankSum=0.571	GT:AD:DP:GQ:PL	0/1:93,80:173:99:2597,0,3065
chrVII	1074896	.	C	T	1704.77	PASS	AC=1;AF=0.5;AN=2;BaseQRankSum=1.548;DP=109;Dels=0.0;FS=0.0;HaplotypeScore=0.8667;MLEAC=1;MLEAF=0.5;MQ=42.0;MQ0=0;MQRankSum=0.748;QD=15.64;ReadPosRankSum=-0.718	GT:AD:DP:GQ:PL	0/1:55,54:109:99:1733,0,1696
chrVII	1075335	.	C	T	2210.77	PASS	AC=1;AF=0.5;AN=2;BaseQRankSum=-0.2;DP=152;Dels=0.0;FS=2.893;HaplotypeScore=2.4673;MLEAC=1;MLEAF=0.5;MQ=41.99;MQ0=0;MQRankSum=1.04;QD=14.54;ReadPosRankSum=1.232	GT:AD:DP:GQ:PL	0/1:83,69:152:99:2239,0,2684
chrVIII	26368	.	A	G	2391.77	PASS	AC=1;AF=0.5;AN=2;BaseQRankSum=3.561;DP=145;Dels=0.0;FS=0.0;HaplotypeScore=7.9659;MLEAC=1;MLEAF=0.5;MQ=41.97;MQ0=0;MQRankSum=-0.884;QD=16.49;ReadPosRankSum=0.983	GT:AD:DP:GQ:PL	0/1:72,73:145:99:2420,0,2292
chrVIII	30888	.	A	G	2464.77	PASS	AC=1;AF=0.5;AN=2;BaseQRankSum=-1.245;DP=165;Dels=0.0;FS=1.223;HaplotypeScore=6.8924;MLEAC=1;MLEAF=0.5;MQ=41.81;MQ0=0;MQRankSum=-1.03;QD=14.94;ReadPosRankSum=-1.47	GT:AD:DP:GQ:PL	0/1:87,78:165:99:2493,0,2888
chrVIII	33742	.	G	A	2182.77	PASS	AC=1;AF=0.5;AN=2;BaseQRankSum=2.216;DP=130;Dels=0.0;FS=0.0;HaplotypeScore=1.7005;MLEAC=1;MLEAF=0.5;MQ=41.87;MQ0=0;MQRankSum=-1.307;QD=16.79;ReadPosRankSum=-0.097	GT:AD:DP:GQ:PL	0/1:64,65:129:99:2211,0,1915
chrVIII	57019	.	G	A	2453.77	PASS	AC=1;AF=0.5;AN=2;BaseQRankSum=-2.421;DP=181;Dels=0.0;FS=3.472;HaplotypeScore=0.7887;MLEAC=1;MLEAF=0.5;MQ=41.83;MQ0=0;MQRankSum=0.147;QD=13.56;ReadPosRankSum=1.282	GT:AD:DP:GQ:PL	0/1:100,81:181:99:2482,0,3393
chrVIII	69510	.	G	A	1863.77	PASS	AC=1;AF=0.5;AN=2;BaseQRankSum=-3.009;DP=134;Dels=0.0;FS=9.235;HaplotypeScore=1.7853;MLEAC=1;MLEAF=0.5;MQ=41.89;MQ0=0;MQRankSum=-2.32;QD=13.91;ReadPosRankSum=-0.736	GT:AD:DP:GQ:PL	0/1:68,65:134:99:1892,0,2171
chrVIII	69907	.	C	T	2006.77	PASS	AC=1;AF=0.5;AN=2;BaseQRankSum=2.462;DP=131;Dels=0.0;FS=7.984;HaplotypeScore=0.0;MLEAC=1;MLEAF=0.5;MQ=41.87;MQ0=0;MQRankSum=-1.04;QD=15.32;ReadPosRankSum=-0.607	GT:AD:DP:GQ:PL	0/1:70,61:131:99:2035,0,2276
chrVIII	78704	.	C	T	1716.77	PASS	AC=1;AF=0.5;AN=2;BaseQRankSum=-1.015;DP=148;Dels=0.0;FS=0.619;HaplotypeScore=2.3893;MLEAC=1;MLEAF=0.5;MQ=41.97;MQ0=0;MQRankSum=0.396;QD=11.6;ReadPosRankSum=-1.011	GT:AD:DP:GQ:PL	0/1:87,60:148:99:1745,0,2797
chrVIII	82488	.	C	T	2188.77	PASS	AC=1;AF=0.5;AN=2;BaseQRankSum=-1.454;DP=146;Dels=0.0;FS=0.0;HaplotypeScore=3.2144;MLEAC=1;MLEAF=0.5;MQ=41.87;MQ0=0;MQRankSum=-1.309;QD=14.99;ReadPosRankSum=-0.695	GT:AD:DP:GQ:PL	0/1:74,72:146:99:2217,0,2317
chrVIII	100889	.	C	T	2543.77	PASS	AC=1;AF=0.5;AN=2;BaseQRankSum=0.561;DP=180;Dels=0.0;FS=1.849;HaplotypeScore=4.5631;MLEAC=1;MLEAF=0.5;MQ=41.67;MQ0=0;MQRankSum=0.331;QD=14.13;ReadPosRankSum=1.926	GT:AD:DP:GQ:PL	0/1:99,81:180:99:2572,0,3279
chrVIII	101913	.	C	T	2827.77	PASS	AC=1;AF=0.5;AN=2;BaseQRankSum=0.647;DP=166;Dels=0.0;FS=6.695;HaplotypeScore=3.1992;MLEAC=1;MLEAF=0.5;MQ=42.0;MQ0=0;MQRankSum=0.709;QD=17.03;ReadPosRankSum=1.185	GT:AD:DP:GQ:PL	0/1:80,85:165:99:2856,0,2656
chrVIII	103886	.	A	G	2284.77	PASS	AC=1;AF=0.5;AN=2;BaseQRankSum=-0.352;DP=168;Dels=0.0;FS=10.78;HaplotypeScore=4.8451;MLEAC=1;MLEAF=0.5;MQ=41.7;MQ0=1;MQRankSum=-0.957;QD=13.6;ReadPosRankSum=-1.087	GT:AD:DP:GQ:PL	0/1:92,75:167:99:2313,0,3060
chrVIII	125319	.	C	T	2318.77	PASS	AC=1;AF=0.5;AN=2;BaseQRankSum=-0.157;DP=160;Dels=0.0;FS=6.927;HaplotypeScore=4.6445;MLEAC=1;MLEAF=0.5;MQ=41.7;MQ0=0;MQRankSum=-0.07;QD=14.49;ReadPosRankSum=-0.059	GT:AD:DP:GQ:PL	0/1:85,73:159:99:2347,0,2819
chrVIII	148191	.	G	A	2588.77	PASS	AC=1;AF=0.5;AN=2;BaseQRankSum=1.306;DP=152;Dels=0.0;FS=2.054;HaplotypeScore=2.3001;MLEAC=1;MLEAF=0.5;MQ=41.88;MQ0=0;MQRankSum=-0.751;QD=17.03;ReadPosRankSum=-1.827	GT:AD:DP:GQ:PL	0/1:72,79:151:99:2617,0,2300
chrVIII	157259	.	C	T	2775.77	PASS	AC=1;AF=0.5;AN=2;BaseQRankSum=-0.588;DP=167;Dels=0.0;FS=1.921;HaplotypeScore=7.6205;MLEAC=1;MLEAF=0.5;MQ=41.9;MQ0=0;MQRankSum=-0.801;QD=16.62;ReadPosRankSum=-1.864	GT:AD:DP:GQ:PL	0/1:81,85:166:99:2804,0,2757
chrVIII	161790	.	G	T	179.77	PASS	AC=1;AF=0.5;AN=2;BaseQRankSum=-1.803;DP=82;Dels=0.0;FS=52.857;HaplotypeScore=0.0;MLEAC=1;MLEAF=0.5;MQ=42.0;MQ0=0;MQRankSum=0.851;QD=2.19;ReadPosRankSum=-4.761	GT:AD:DP:GQ:PL	0/1:69,13:82:99:208,0,1817
chrVIII	199078	.	A	G	2585.77	PASS	AC=1;AF=0.5;AN=2;BaseQRankSum=0.538;DP=168;Dels=0.0;FS=0.562;HaplotypeScore=5.1942;MLEAC=1;MLEAF=0.5;MQ=41.9;MQ0=0;MQRankSum=-1.967;QD=15.39;ReadPosRankSum=1.158	GT:AD:DP:GQ:PL	0/1:88,80:168:99:2614,0,2895
chrVIII	227114	.	A	G	2258.77	PASS	AC=1;AF=0.5;AN=2;BaseQRankSum=-1.087;DP=120;Dels=0.0;FS=3.384;HaplotypeScore=1.8664;MLEAC=1;MLEAF=0.5;MQ=42.0;MQ0=0;MQRankSum=0.317;QD=18.82;ReadPosRankSum=-1.743	GT:AD:DP:GQ:PL	0/1:52,66:119:99:2287,0,1716
chrVIII	246214	.	G	A	3244.77	PASS	AC=1;AF=0.5;AN=2;BaseQRankSum=-1.22;DP=179;Dels=0.0;FS=10.136;HaplotypeScore=3.6651;MLEAC=1;MLEAF=0.5;MQ=41.91;MQ0=0;MQRankSum=2.375;QD=18.13;ReadPosRankSum=-0.596	GT:AD:DP:GQ:PL	0/1:80,99:179:99:3273,0,2595
chrVIII	254736	.	A	G	2346.77	PASS	AC=1;AF=0.5;AN=2;BaseQRankSum=1.427;DP=131;Dels=0.0;FS=0.0;HaplotypeScore=0.9987;MLEAC=1;MLEAF=0.5;MQ=41.77;MQ0=0;MQRankSum=-2.206;QD=17.91;ReadPosRankSum=1.846	GT:AD:DP:GQ:PL	0/1:62,69:131:99:2375,0,1979
chrVIII	298356	.	G	A	2924.77	PASS	AC=1;AF=0.5;AN=2;BaseQRankSum=-0.192;DP=179;Dels=0.0;FS=0.558;HaplotypeScore=1.7219;MLEAC=1;MLEAF=0.5;MQ=41.79;MQ0=0;MQRankSum=0.795;QD=16.34;ReadPosRankSum=-0.734	GT:AD:DP:GQ:PL	0/1:88,91:179:99:2953,0,2873
chrVIII	305424	.	G	A	2127.77	PASS	AC=1;AF=0.5;AN=2;BaseQRankSum=-0.661;DP=137;Dels=0.0;FS=5.163;HaplotypeScore=3.6825;MLEAC=1;MLEAF=0.5;MQ=41.66;MQ0=0;MQRankSum=-0.626;QD=15.53;ReadPosRankSum=0.626	GT:AD:DP:GQ:PL	0/1:69,68:137:99:2156,0,2314
chrVIII	311752	.	G	A	3220.76	PASS	AC=1;AF=0.5;AN=2;BaseQRankSum=1.078;DP=174;Dels=0.0;FS=8.912;HaplotypeScore=9.55;MLEAC=1;MLEAF=0.5;MQ=41.63;MQ0=2;MQRankSum=-0.647;QD=18.51;ReadPosRankSum=0.865	GT:AD:DP:GQ:PL	0/1:77,95:174:99:3249,0,2511
chrVIII	316321	.	T	C	2196.77	PASS	AC=1;AF=0.5;AN=2;BaseQRankSum=0.681;DP=129;Dels=0.0;FS=1.405;HaplotypeScore=7.3204;MLEAC=1;MLEAF=0.5;MQ=41.63;MQ0=0;MQRankSum=0.884;QD=17.03;ReadPosRankSum=0.007	GT:AD:DP:GQ:PL	0/1:62,67:129:99:2225,0,1939
chrVIII	321225	.	G	A	2258.77	PASS	AC=1;AF=0.5;AN=2;BaseQRankSum=2.045;DP=136;Dels=0.0;FS=0.0;HaplotypeScore=3.5458;MLEAC=1;MLEAF=0.5;MQ=41.89;MQ0=0;MQRankSum=1.221;QD=16.61;ReadPosRankSum=0.007	GT:AD:DP:GQ:PL	0/1:66,69:135:99:2287,0,2160
chrVIII	325718	.	G	A	1744.77	PASS	AC=1;AF=0.5;AN=2;BaseQRankSum=-0.836;DP=132;Dels=0.0;FS=0.661;HaplotypeScore=7.4177;MLEAC=1;MLEAF=0.5;MQ=41.56;MQ0=0;MQRankSum=-0.864;QD=13.22;ReadPosRankSum=-0.194	GT:AD:DP:GQ:PL	0/1:72,58:131:99:1773,0,2306
chrVIII	365984	.	C	T	2973.77	PASS	AC=1;AF=0.5;AN=2;BaseQRankSum=-1.42;DP=175;Dels=0.0;FS=7.803;HaplotypeScore=1.5774;MLEAC=1;MLEAF=0.5;MQ=41.92;MQ0=0;MQRankSum=-0.996;QD=16.99;ReadPosRankSum=0.26	GT:AD:DP:GQ:PL	0/1:77,98:175:99:3002,0,2439
chrVIII	416780	.	C	T	2321.77	PASS	AC=1;AF=0.5;AN=2;BaseQRankSum=-1.629;DP=149;Dels=0.0;FS=0.0;HaplotypeScore=6.0077;MLEAC=1;MLEAF=0.5;MQ=41.48;MQ0=0;MQRankSum=1.215;QD=15.58;ReadPosRankSum=0.792	GT:AD:DP:GQ:PL	0/1:73,74:147:99:2350,0,2379
chrVIII	418070	.	G	A	2162.77	PASS	AC=1;AF=0.5;AN=2;BaseQRankSum=0.824;DP=150;Dels=0.0;FS=0.0;HaplotypeScore=3.3111;MLEAC=1;MLEAF=0.5;MQ=41.78;MQ0=0;MQRankSum=0.945;QD=14.42;ReadPosRankSum=-1.186	GT:AD:DP:GQ:PL	0/1:79,71:150:99:2191,0,2483
chrVIII	421208	.	A	G	2146.77	PASS	AC=1;AF=0.5;AN=2;BaseQRankSum=-0.584;DP=144;Dels=0.0;FS=0.617;HaplotypeScore=2.59;MLEAC=1;MLEAF=0.5;MQ=41.88;MQ0=0;MQRankSum=1.829;QD=14.91;ReadPosRankSum=-0.806	GT:AD:DP:GQ:PL	0/1:76,68:144:99:2175,0,2459
chrVIII	430471	.	T	C	2472.77	PASS	AC=1;AF=0.5;AN=2;BaseQRankSum=0.763;DP=171;Dels=0.0;FS=10.749;HaplotypeScore=3.6021;MLEAC=1;MLEAF=0.5;MQ=41.82;MQ0=0;MQRankSum=0.048;QD=14.46;ReadPosRankSum=0.223	GT:AD:DP:GQ:PL	0/1:90,80:170:99:2501,0,2903
chrVIII	442749	.	C	T	2817.77	PASS	AC=1;AF=0.5;AN=2;BaseQRankSum=-0.845;DP=157;Dels=0.0;FS=0.0;HaplotypeScore=1.7552;MLEAC=1;MLEAF=0.5;MQ=41.99;MQ0=0;MQRankSum=1.413;QD=17.95;ReadPosRankSum=1.095	GT:AD:DP:GQ:PL	0/1:68,88:156:99:2846,0,2151
chrVIII	469540	.	A	G	2587.77	PASS	AC=1;AF=0.5;AN=2;BaseQRankSum=1.691;DP=144;Dels=0.0;FS=0.0;HaplotypeScore=4.7096;MLEAC=1;MLEAF=0.5;MQ=41.8;MQ0=0;MQRankSum=-1.248;QD=17.97;ReadPosRankSum=0.599	GT:AD:DP:GQ:PL	0/1:64,79:144:99:2616,0,1959
chrVIII	479090	.	C	T	2347.77	PASS	AC=1;AF=0.5;AN=2;BaseQRankSum=-1.034;DP=150;Dels=0.0;FS=9.906;HaplotypeScore=1.5661;MLEAC=1;MLEAF=0.5;MQ=42.0;MQ0=0;MQRankSum=-0.771;QD=15.65;ReadPosRankSum=-1.32	GT:AD:DP:GQ:PL	0/1:77,73:150:99:2376,0,2587
chrVIII	479719	.	C	T	1866.77	PASS	AC=1;AF=0.5;AN=2;BaseQRankSum=2.528;DP=115;Dels=0.0;FS=4.58;HaplotypeScore=1.6553;MLEAC=1;MLEAF=0.5;MQ=41.98;MQ0=0;MQRankSum=-0.459;QD=16.23;ReadPosRankSum=-0.261	GT:AD:DP:GQ:PL	0/1:57,57:114:99:1895,0,1740
chrVIII	483234	.	G	A	2216.77	PASS	AC=1;AF=0.5;AN=2;BaseQRankSum=0.262;DP=130;Dels=0.0;FS=2.258;HaplotypeScore=2.625;MLEAC=1;MLEAF=0.5;MQ=41.29;MQ0=0;MQRankSum=0.3;QD=17.05;ReadPosRankSum=0.489	GT:AD:DP:GQ:PL	0/1:60,69:129:99:2245,0,1873
chrVIII	491058	.	C	T	2033.77	PASS	AC=1;AF=0.5;AN=2;BaseQRankSum=-0.52;DP=149;Dels=0.0;FS=1.31;HaplotypeScore=2.2019;MLEAC=1;MLEAF=0.5;MQ=41.71;MQ0=0;MQRankSum=0.528;QD=13.65;ReadPosRankSum=0.951	GT:AD:DP:GQ:PL	0/1:81,68:149:99:2062,0,2632
chrVIII	496517	.	C	T	2409.77	PASS	AC=1;AF=0.5;AN=2;BaseQRankSum=0.632;DP=160;Dels=0.0;FS=1.239;HaplotypeScore=10.4445;MLEAC=1;MLEAF=0.5;MQ=41.71;MQ0=0;MQRankSum=0.365;QD=15.06;ReadPosRankSum=1.906	GT:AD:DP:GQ:PL	0/1:83,77:160:99:2438,0,2621
chrVIII	498575	.	C	T	2154.77	PASS	AC=1;AF=0.5;AN=2;BaseQRankSum=0.38;DP=132;Dels=0.0;FS=0.665;HaplotypeScore=3.8887;MLEAC=1;MLEAF=0.5;MQ=41.77;MQ0=0;MQRankSum=-0.578;QD=16.32;ReadPosRankSum=-0.679	GT:AD:DP:GQ:PL	0/1:64,67:132:99:2183,0,2062
chrVIII	501396	.	G	A	3168.77	PASS	AC=1;AF=0.5;AN=2;BaseQRankSum=-0.17;DP=184;Dels=0.0;FS=3.429;HaplotypeScore=1.7621;MLEAC=1;MLEAF=0.5;MQ=41.91;MQ0=0;MQRankSum=1.401;QD=17.22;ReadPosRankSum=-0.705	GT:AD:DP:GQ:PL	0/1:88,94:182:99:3197,0,2952
chrVIII	512110	.	A	G	2259.77	PASS	AC=1;AF=0.5;AN=2;BaseQRankSum=1.564;DP=138;Dels=0.0;FS=5.179;HaplotypeScore=4.7873;MLEAC=1;MLEAF=0.5;MQ=41.82;MQ0=1;MQRankSum=0.095;QD=16.38;ReadPosRankSum=0.389	GT:AD:DP:GQ:PL	0/1:67,68:136:99:2288,0,2201
chrVIII	514669	.	T	C	1586.77	PASS	AC=1;AF=0.5;AN=2;BaseQRankSum=0.243;DP=88;Dels=0.0;FS=0.0;HaplotypeScore=1.8332;MLEAC=1;MLEAF=0.5;MQ=41.96;MQ0=0;MQRankSum=-1.284;QD=18.03;ReadPosRankSum=0.764	GT:AD:DP:GQ:PL	0/1:39,48:88:99:1615,0,1227
chrVIII	522207	.	C	T	1935.77	PASS	AC=1;AF=0.5;AN=2;BaseQRankSum=-1.574;DP=131;Dels=0.0;FS=5.291;HaplotypeScore=2.5769;MLEAC=1;MLEAF=0.5;MQ=41.97;MQ0=0;MQRankSum=-0.062;QD=14.78;ReadPosRankSum=-0.749	GT:AD:DP:GQ:PL	0/1:69,62:131:99:1964,0,2278
chrIX	32157	.	C	T	2403.77	PASS	AC=1;AF=0.5;AN=2;BaseQRankSum=-0.283;DP=146;Dels=0.0;FS=3.013;HaplotypeScore=1.7206;MLEAC=1;MLEAF=0.5;MQ=41.99;MQ0=0;MQRankSum=-0.37;QD=16.46;ReadPosRankSum=-1.764	GT:AD:DP:GQ:PL	0/1:69,76:145:99:2432,0,2204
chrIX	39964	.	C	T	1947.77	PASS	AC=1;AF=0.5;AN=2;BaseQRankSum=1.185;DP=140;Dels=0.0;FS=3.976;HaplotypeScore=0.734;MLEAC=1;MLEAF=0.5;MQ=41.86;MQ0=0;MQRankSum=0.816;QD=13.91;ReadPosRankSum=2.666	GT:AD:DP:GQ:PL	0/1:78,62:140:99:1976,0,2603
chrIX	58025	.	C	T	1348.77	PASS	AC=1;AF=0.5;AN=2;BaseQRankSum=-1.037;DP=81;Dels=0.0;FS=1.233;HaplotypeScore=0.734;MLEAC=1;MLEAF=0.5;MQ=41.64;MQ0=0;MQRankSum=0.005;QD=16.65;ReadPosRankSum=0.764	GT:AD:DP:GQ:PL	0/1:34,46:81:99:1377,0,1075
chrIX	59978	.	C	T	2656.77	PASS	AC=1;AF=0.5;AN=2;BaseQRankSum=1.347;DP=157;Dels=0.0;FS=2.005;HaplotypeScore=1.4538;MLEAC=1;MLEAF=0.5;MQ=41.72;MQ0=0;MQRankSum=-0.054;QD=16.92;ReadPosRankSum=0.068	GT:AD:DP:GQ:PL	0/1:76,81:157:99:2685,0,2436
chrIX	125938	.	A	G	2266.77	PASS	AC=1;AF=0.5;AN=2;BaseQRankSum=2.064;DP=174;Dels=0.0;FS=6.607;HaplotypeScore=5.2712;MLEAC=1;MLEAF=0.5;MQ=41.84;MQ0=0;MQRankSum=-1.223;QD=13.03;ReadPosRankSum=-1.461	GT:AD:DP:GQ:PL	0/1:98,74:173:99:2295,0,3126
chrIX	127704	.	C	T	2734.77	PASS	AC=1;AF=0.5;AN=2;BaseQRankSum=0.167;DP=154;Dels=0.0;FS=7.717;HaplotypeScore=3.8978;MLEAC=1;MLEAF=0.5;MQ=41.76;MQ0=0;MQRankSum=-0.522;QD=17.76;ReadPosRankSum=-0.431	GT:AD:DP:GQ:PL	0/1:71,83:154:99:2763,0,2216
chrIX	133571	.	G	A	2728.77	PASS	AC=1;AF=0.5;AN=2;BaseQRankSum=-2.288;DP=145;Dels=0.0;FS=0.0;HaplotypeScore=0.7887;MLEAC=1;MLEAF=0.5;MQ=42.0;MQ0=0;MQRankSum=1.066;QD=18.82;ReadPosRankSum=2.57	GT:AD:DP:GQ:PL	0/1:57,87:144:99:2757,0,1823
chrIX	141371	.	A	G	2520.77	PASS	AC=1;AF=0.5;AN=2;BaseQRankSum=-1.181;DP=161;Dels=0.0;FS=2.01;HaplotypeScore=5.5535;MLEAC=1;MLEAF=0.5;MQ=41.98;MQ0=0;MQRankSum=0.717;QD=15.66;ReadPosRankSum=-0.181	GT:AD:DP:GQ:PL	0/1:81,79:160:99:2549,0,2747
chrIX	141478	.	G	A	5310.77	PASS	AC=2;AF=1.0;AN=2;DP=145;Dels=0.0;FS=0.0;HaplotypeScore=10.2534;MLEAC=2;MLEAF=1.0;MQ=41.86;MQ0=0;QD=34.96	GT:AD:DP:GQ:PL	1/1:0,143:144:99:5339,409,0
chrIX	141639	.	G	A	1983.77	PASS	AC=1;AF=0.5;AN=2;BaseQRankSum=-3.116;DP=141;Dels=0.0;FS=0.626;HaplotypeScore=7.1973;MLEAC=1;MLEAF=0.5;MQ=41.79;MQ0=0;MQRankSum=-0.065;QD=14.07;ReadPosRankSum=2.395	GT:AD:DP:GQ:PL	0/1:71,68:141:99:2012,0,2277
chrIX	143898	.	C	T	2452.77	PASS	AC=1;AF=0.5;AN=2;BaseQRankSum=1.938;DP=164;Dels=0.0;FS=1.987;HaplotypeScore=7.6619;MLEAC=1;MLEAF=0.5;MQ=41.73;MQ0=0;MQRankSum=-0.693;QD=14.96;ReadPosRankSum=-0.155	GT:AD:DP:GQ:PL	0/1:89,75:164:99:2481,0,2926
chrIX	166690	.	C	T	2678.77	PASS	AC=1;AF=0.5;AN=2;BaseQRankSum=-2.715;DP=150;Dels=0.0;FS=2.042;HaplotypeScore=0.9992;MLEAC=1;MLEAF=0.5;MQ=41.91;MQ0=0;MQRankSum=-0.649;QD=17.86;ReadPosRankSum=-1.731	GT:AD:DP:GQ:PL	0/1:69,81:150:99:2707,0,2203
chrIX	172051	.	T	C	2716.77	PASS	AC=1;AF=0.5;AN=2;BaseQRankSum=-0.619;DP=163;Dels=0.0;FS=0.58;HaplotypeScore=3.5718;MLEAC=1;MLEAF=0.5;MQ=42.0;MQ0=0;MQRankSum=1.512;QD=16.67;ReadPosRankSum=0.015	GT:AD:DP:GQ:PL	0/1:80,83:163:99:2745,0,2700
chrIX	220102	.	G	A	2481.77	PASS	AC=1;AF=0.5;AN=2;BaseQRankSum=2.454;DP=153;Dels=0.0;FS=2.047;HaplotypeScore=4.2988;MLEAC=1;MLEAF=0.5;MQ=42.0;MQ0=0;MQRankSum=-0.323;QD=16.22;ReadPosRankSum=-0.582	GT:AD:DP:GQ:PL	0/1:76,77:153:99:2510,0,2499
chrIX	220228	.	G	A	3408.77	PASS	AC=1;AF=0.5;AN=2;BaseQRankSum=-0.906;DP=187;Dels=0.0;FS=0.544;HaplotypeScore=1.7074;MLEAC=1;MLEAF=0.5;MQ=41.84;MQ0=0;MQRankSum=0.02;QD=18.23;ReadPosRankSum=1.726	GT:AD:DP:GQ:PL	0/1:84,103:187:99:3437,0,2723
chrIX	229776	.	T	C	4875.77	PASS	AC=2;AF=1.0;AN=2;BaseQRankSum=0.324;DP=138;Dels=0.0;FS=1.788;HaplotypeScore=8.6012;MLEAC=2;MLEAF=1.0;MQ=41.46;MQ0=0;MQRankSum=2.417;QD=25.28;ReadPosRankSum=0.335	GT:AD:DP:GQ:PL	1/1:5,131:137:99:4904,265,0
chrIX	241482	.	G	A	4653.77	PASS	AC=2;AF=1.0;AN=2;DP=125;Dels=0.0;FS=0.0;HaplotypeScore=1.7219;MLEAC=2;MLEAF=1.0;MQ=41.89;MQ0=0;QD=32.42	GT:AD:DP:GQ:PL	1/1:0,124:125:99:4682,361,0
chrIX	249667	.	G	A	2147.77	PASS	AC=1;AF=0.5;AN=2;BaseQRankSum=0.2;DP=137;Dels=0.0;FS=17.786;HaplotypeScore=4.0118;MLEAC=1;MLEAF=0.5;MQ=41.99;MQ0=0;MQRankSum=0.024;QD=15.68;ReadPosRankSum=-1.505	GT:AD:DP:GQ:PL	0/1:70,67:137:99:2176,0,2224
chrIX	263190	.	T	C	2550.77	PASS	AC=1;AF=0.5;AN=2;BaseQRankSum=-1.769;DP=158;Dels=0.0;FS=0.588;HaplotypeScore=3.874;MLEAC=1;MLEAF=0.5;MQ=41.8;MQ0=0;MQRankSum=-2.134;QD=16.14;ReadPosRankSum=-2.689	GT:AD:DP:GQ:PL	0/1:76,81:158:99:2579,0,2478
chrIX	275589	.	C	T	1564.77	PASS	AC=1;AF=0.5;AN=2;BaseQRankSum=0.326;DP=118;Dels=0.0;FS=0.698;HaplotypeScore=2.7396;MLEAC=1;MLEAF=0.5;MQ=42.0;MQ0=0;MQRankSum=-0.266;QD=13.26;ReadPosRankSum=-1.771	GT:AD:DP:GQ:PL	0/1:67,51:118:99:1593,0,2127
chrIX	297144	.	A	G	2831.77	PASS	AC=1;AF=0.5;AN=2;BaseQRankSum=-2.056;DP=170;Dels=0.0;FS=1.899;HaplotypeScore=1.7621;MLEAC=1;MLEAF=0.5;MQ=41.74;MQ0=0;MQRankSum=0.106;QD=16.66;ReadPosRankSum=-0.024	GT:AD:DP:GQ:PL	0/1:79,90:169:99:2860,0,2536
chrIX	303510	.	C	T	2840.77	PASS	AC=1;AF=0.5;AN=2;BaseQRankSum=0.604;DP=174;Dels=0.0;FS=0.0;HaplotypeScore=3.85;MLEAC=1;MLEAF=0.5;MQ=41.91;MQ0=0;MQRankSum=-0.173;QD=16.33;ReadPosRankSum=1.098	GT:AD:DP:GQ:PL	0/1:84,90:174:99:2869,0,2690
chrIX	311953	.	G	A	1646.77	PASS	AC=1;AF=0.5;AN=2;BaseQRankSum=-0.196;DP=122;Dels=0.0;FS=1.456;HaplotypeScore=0.0;MLEAC=1;MLEAF=0.5;MQ=42.0;MQ0=0;MQRankSum=-0.062;QD=13.5;ReadPosRankSum=0.527	GT:AD:DP:GQ:PL	0/1:69,53:122:99:1675,0,2238
chrIX	318206	.	T	C	2285.77	PASS	AC=1;AF=0.5;AN=2;BaseQRankSum=3.147;DP=152;Dels=0.0;FS=7.581;HaplotypeScore=3.7446;MLEAC=1;MLEAF=0.5;MQ=41.71;MQ0=2;MQRankSum=-1.747;QD=15.04;ReadPosRankSum=2.097	GT:AD:DP:GQ:PL	0/1:80,72:152:99:2314,0,2385
chrIX	413756	.	G	A	2298.77	PASS	AC=1;AF=0.5;AN=2;BaseQRankSum=1.677;DP=139;Dels=0.0;FS=3.049;HaplotypeScore=4.6608;MLEAC=1;MLEAF=0.5;MQ=41.69;MQ0=0;MQRankSum=0.71;QD=16.54;ReadPosRankSum=-1.217	GT:AD:DP:GQ:PL	0/1:66,72:138:99:2327,0,2065
chrIX	423068	.	G	A	1851.77	PASS	AC=1;AF=0.5;AN=2;BaseQRankSum=0.283;DP=131;Dels=0.0;FS=4.222;HaplotypeScore=8.8234;MLEAC=1;MLEAF=0.5;MQ=41.67;MQ0=0;MQRankSum=1.002;QD=14.14;ReadPosRankSum=0.708	GT:AD:DP:GQ:PL	0/1:70,60:131:99:1880,0,2332
chrIX	428367	.	A	G	4349.77	PASS	AC=2;AF=1.0;AN=2;DP=124;Dels=0.0;FS=0.0;HaplotypeScore=1.9572;MLEAC=2;MLEAF=1.0;MQ=40.0;MQ0=0;QD=27.58	GT:AD:DP:GQ:PL	1/1:0,124:124:99:4378,355,0
chrX	24337	.	C	T	3113.77	PASS	AC=1;AF=0.5;AN=2;BaseQRankSum=-0.527;DP=183;Dels=0.0;FS=0.0;HaplotypeScore=6.2677;MLEAC=1;MLEAF=0.5;MQ=41.84;MQ0=0;MQRankSum=-0.136;QD=17.02;ReadPosRankSum=0.676	GT:AD:DP:GQ:PL	0/1:85,98:183:99:3142,0,2773
chrX	36426	.	C	T	1902.77	PASS	AC=1;AF=0.5;AN=2;BaseQRankSum=0.829;DP=108;Dels=0.0;FS=0.0;HaplotypeScore=4.9453;MLEAC=1;MLEAF=0.5;MQ=41.7;MQ0=0;MQRankSum=0.089;QD=17.62;ReadPosRankSum=-0.681	GT:AD:DP:GQ:PL	0/1:50,58:108:99:1931,0,1510
chrX	55379	.	C	T	2956.77	PASS	AC=1;AF=0.5;AN=2;BaseQRankSum=-0.958;DP=158;Dels=0.0;FS=2.116;HaplotypeScore=3.256;MLEAC=1;MLEAF=0.5;MQ=41.89;MQ0=0;MQRankSum=0.187;QD=18.71;ReadPosRankSum=-0.941	GT:AD:DP:GQ:PL	0/1:66,91:157:99:2985,0,2182
chrX	71359	.	G	A	2785.77	PASS	AC=1;AF=0.5;AN=2;BaseQRankSum=2.27;DP=175;Dels=0.0;FS=8.813;HaplotypeScore=1.5226;MLEAC=1;MLEAF=0.5;MQ=41.98;MQ0=0;MQRankSum=0.055;QD=15.92;ReadPosRankSum=1.133	GT:AD:DP:GQ:PL	0/1:89,86:175:99:2814,0,2602
chrX	76245	.	T	C	2554.77	PASS	AC=1;AF=0.5;AN=2;BaseQRankSum=1.711;DP=168;Dels=0.0;FS=1.973;HaplotypeScore=0.8667;MLEAC=1;MLEAF=0.5;MQ=41.71;MQ0=0;MQRankSum=0.56;QD=15.21;ReadPosRankSum=0.419	GT:AD:DP:GQ:PL	0/1:89,78:168:99:2583,0,2867
chrX	89838	.	G	A	2485.77	PASS	AC=1;AF=0.5;AN=2;BaseQRankSum=-1.291;DP=140;Dels=0.0;FS=1.362;HaplotypeScore=2.6527;MLEAC=1;MLEAF=0.5;MQ=42.0;MQ0=0;MQRankSum=-1.519;QD=17.76;ReadPosRankSum=0.306	GT:AD:DP:GQ:PL	0/1:64,75:139:99:2514,0,2103
chrX	96164	.	C	T	2563.77	PASS	AC=1;AF=0.5;AN=2;BaseQRankSum=0.458;DP=157;Dels=0.0;FS=3.711;HaplotypeScore=6.7172;MLEAC=1;MLEAF=0.5;MQ=41.59;MQ0=0;MQRankSum=0.114;QD=16.33;ReadPosRankSum=-0.104	GT:AD:DP:GQ:PL	0/1:79,78:157:99:2592,0,2648
chrX	96314	.	C	T	2150.77	PASS	AC=1;AF=0.5;AN=2;BaseQRankSum=-0.176;DP=146;Dels=0.0;FS=1.285;HaplotypeScore=6.3329;MLEAC=1;MLEAF=0.5;MQ=42.0;MQ0=0;MQRankSum=-1.261;QD=14.73;ReadPosRankSum=-0.399	GT:AD:DP:GQ:PL	0/1:75,71:146:99:2179,0,2437
chrX	101698	.	G	A	2039.77	PASS	AC=1;AF=0.5;AN=2;BaseQRankSum=1.192;DP=117;Dels=0.0;FS=1.518;HaplotypeScore=3.7448;MLEAC=1;MLEAF=0.5;MQ=41.87;MQ0=0;MQRankSum=-0.472;QD=17.43;ReadPosRankSum=-0.543	GT:AD:DP:GQ:PL	0/1:56,61:117:99:2068,0,1778
chrX	104544	.	C	T	1838.77	PASS	AC=1;AF=0.5;AN=2;BaseQRankSum=0.245;DP=135;Dels=0.0;FS=4.137;HaplotypeScore=2.8664;MLEAC=1;MLEAF=0.5;MQ=41.82;MQ0=0;MQRankSum=1.128;QD=13.62;ReadPosRankSum=-0.267	GT:AD:DP:GQ:PL	0/1:73,62:135:99:1867,0,2317
chrX	106957	.	G	A	3014.77	PASS	AC=1;AF=0.5;AN=2;BaseQRankSum=0.446;DP=180;Dels=0.0;FS=3.411;HaplotypeScore=0.8321;MLEAC=1;MLEAF=0.5;MQ=42.0;MQ0=0;MQRankSum=1.582;QD=16.75;ReadPosRankSum=0.298	GT:AD:DP:GQ:PL	0/1:91,89:180:99:3043,0,2990
chrX	110596	.	C	T	2973.77	PASS	AC=1;AF=0.5;AN=2;BaseQRankSum=-1.004;DP=167;Dels=0.0;FS=4.567;HaplotypeScore=9.91;MLEAC=1;MLEAF=0.5;MQ=41.83;MQ0=0;MQRankSum=-1.13;QD=17.81;ReadPosRankSum=0.198	GT:AD:DP:GQ:PL	0/1:76,91:167:99:3002,0,2476
chrX	110729	.	G	A	2722.77	PASS	AC=1;AF=0.5;AN=2;BaseQRankSum=1.731;DP=162;Dels=0.0;FS=0.0;HaplotypeScore=4.6661;MLEAC=1;MLEAF=0.5;MQ=41.99;MQ0=0;MQRankSum=0.726;QD=16.81;ReadPosRankSum=-0.042	GT:AD:DP:GQ:PL	0/1:78,84:162:99:2751,0,2409
chrX	116619	.	G	A	2646.77	PASS	AC=1;AF=0.5;AN=2;BaseQRankSum=2.261;DP=162;Dels=0.0;FS=1.984;HaplotypeScore=0.0;MLEAC=1;MLEAF=0.5;MQ=41.9;MQ0=0;MQRankSum=0.878;QD=16.34;ReadPosRankSum=-1.459	GT:AD:DP:GQ:PL	0/1:82,79:161:99:2675,0,2719
chrX	120186	.	G	A	2157.77	PASS	AC=1;AF=0.5;AN=2;BaseQRankSum=1.043;DP=122;Dels=0.0;FS=0.664;HaplotypeScore=0.9995;MLEAC=1;MLEAF=0.5;MQ=41.98;MQ0=0;MQRankSum=-0.003;QD=17.69;ReadPosRankSum=0.028	GT:AD:DP:GQ:PL	0/1:58,64:122:99:2186,0,1938
chrX	177819	.	T	C	2337.77	PASS	AC=1;AF=0.5;AN=2;BaseQRankSum=0.934;DP=168;Dels=0.0;FS=1.941;HaplotypeScore=0.0;MLEAC=1;MLEAF=0.5;MQ=41.74;MQ0=0;MQRankSum=0.986;QD=13.92;ReadPosRankSum=-0.692	GT:AD:DP:GQ:PL	0/1:94,73:167:99:2366,0,3043
chrX	183964	.	C	T	3164.77	PASS	AC=1;AF=0.5;AN=2;BaseQRankSum=1.308;DP=180;Dels=0.0;FS=1.958;HaplotypeScore=3.6118;MLEAC=1;MLEAF=0.5;MQ=42.0;MQ0=0;MQRankSum=1.661;QD=17.58;ReadPosRankSum=1.149	GT:AD:DP:GQ:PL	0/1:84,95:180:99:3193,0,2749
chrX	192295	.	G	A	1656.77	PASS	AC=1;AF=0.5;AN=2;BaseQRankSum=-2.883;DP=118;Dels=0.0;FS=3.406;HaplotypeScore=1.7608;MLEAC=1;MLEAF=0.5;MQ=41.98;MQ0=0;MQRankSum=0.112;QD=14.04;ReadPosRankSum=0.775	GT:AD:DP:GQ:PL	0/1:64,53:117:99:1685,0,2152
chrX	194537	.	C	T	2600.77	PASS	AC=1;AF=0.5;AN=2;BaseQRankSum=-0.518;DP=174;Dels=0.0;FS=0.0;HaplotypeScore=9.9643;MLEAC=1;MLEAF=0.5;MQ=41.88;MQ0=0;MQRankSum=0.26;QD=14.95;ReadPosRankSum=-0.288	GT:AD:DP:GQ:PL	0/1:89,83:172:99:2629,0,2843
chrX	196215	.	G	A	2345.77	PASS	AC=1;AF=0.5;AN=2;BaseQRankSum=1.673;DP=161;Dels=0.0;FS=1.263;HaplotypeScore=2.4892;MLEAC=1;MLEAF=0.5;MQ=42.0;MQ0=0;MQRankSum=-1.956;QD=14.57;ReadPosRankSum=0.049	GT:AD:DP:GQ:PL	0/1:91,70:161:99:2374,0,3028
chrX	214532	.	G	A	2715.77	PASS	AC=1;AF=0.5;AN=2;BaseQRankSum=2.285;DP=170;Dels=0.0;FS=6.569;HaplotypeScore=0.7887;MLEAC=1;MLEAF=0.5;MQ=41.82;MQ0=0;MQRankSum=-1.11;QD=15.98;ReadPosRankSum=-0.094	GT:AD:DP:GQ:PL	0/1:87,83:170:99:2744,0,2823
chrX	240844	.	T	C	2966.77	PASS	AC=1;AF=0.5;AN=2;BaseQRankSum=0.553;DP=170;Dels=0.0;FS=13.779;HaplotypeScore=0.0;MLEAC=1;MLEAF=0.5;MQ=41.82;MQ0=0;MQRankSum=-0.776;QD=17.45;ReadPosRankSum=-1.677	GT:AD:DP:GQ:PL	0/1:80,90:170:99:2995,0,2508
chrX	278618	.	T	C	1873.77	PASS	AC=1;AF=0.5;AN=2;BaseQRankSum=1.546;DP=126;Dels=0.01;FS=2.322;HaplotypeScore=4.3554;MLEAC=1;MLEAF=0.5;MQ=41.88;MQ0=0;MQRankSum=0.966;QD=14.87;ReadPosRankSum=-0.1	GT:AD:DP:GQ:PL	0/1:65,59:125:99:1902,0,1995
chrX	286894	.	C	T	2382.77	PASS	AC=1;AF=0.5;AN=2;BaseQRankSum=1.966;DP=147;Dels=0.0;FS=0.0;HaplotypeScore=5.7948;MLEAC=1;MLEAF=0.5;MQ=41.79;MQ0=0;MQRankSum=0.09;QD=16.21;ReadPosRankSum=-0.356	GT:AD:DP:GQ:PL	0/1:75,71:147:99:2411,0,2451
chrX	287969	.	G	A	6012.77	PASS	AC=2;AF=1.0;AN=2;DP=159;Dels=0.0;FS=0.0;HaplotypeScore=6.4104;MLEAC=2;MLEAF=1.0;MQ=40.71;MQ0=0;QD=38.18	GT:AD:DP:GQ:PL	1/1:0,158:159:99:6041,463,0
chrX	287972	.	T	C	6133.77	PASS	AC=2;AF=1.0;AN=2;BaseQRankSum=-1.131;DP=167;Dels=0.0;FS=0.0;HaplotypeScore=2.5239;MLEAC=2;MLEAF=1.0;MQ=40.63;MQ0=0;MQRankSum=-0.736;QD=28.41;ReadPosRankSum=1.172	GT:AD:DP:GQ:PL	1/1:1,166:167:99:6162,448,0
chrX	288206	.	G	A	6894.77	PASS	AC=2;AF=1.0;AN=2;DP=181;Dels=0.0;FS=0.0;HaplotypeScore=3.6795;MLEAC=2;MLEAF=1.0;MQ=40.21;MQ0=0;QD=34.4	GT:AD:DP:GQ:PL	1/1:0,180:180:99:6923,536,0
chrX	288214	.	C	T	6963.77	PASS	AC=2;AF=1.0;AN=2;DP=182;Dels=0.01;FS=0.0;HaplotypeScore=6.3755;MLEAC=2;MLEAF=1.0;MQ=40.11;MQ0=0;QD=33.51	GT:AD:DP:GQ:PL	1/1:0,179:180:99:6992,530,0
chrX	288230	.	A	G	6524.77	PASS	AC=2;AF=1.0;AN=2;DP=176;Dels=0.0;FS=0.0;HaplotypeScore=3.4626;MLEAC=2;MLEAF=1.0;MQ=40.05;MQ0=0;QD=24.01	GT:AD:DP:GQ:PL	1/1:0,176:176:99:6553,515,0
chrX	288280	.	T	G	6081.77	PASS	AC=2;AF=1.0;AN=2;DP=163;Dels=0.0;FS=0.0;HaplotypeScore=0.7887;MLEAC=2;MLEAF=1.0;MQ=40.86;MQ0=0;QD=25.18	GT:AD:DP:GQ:PL	1/1:0,162:162:99:6110,478,0
chrX	292308	.	T	C	4752.77	PASS	AC=2;AF=1.0;AN=2;DP=127;Dels=0.0;FS=0.0;HaplotypeScore=0.7887;MLEAC=2;MLEAF=1.0;MQ=41.08;MQ0=0;QD=35.81	GT:AD:DP:GQ:PL	1/1:0,127:127:99:4781,376,0
chrX	294754	.	T	C	2112.77	PASS	AC=1;AF=0.5;AN=2;BaseQRankSum=0.321;DP=148;Dels=0.0;FS=7.336;HaplotypeScore=0.0;MLEAC=1;MLEAF=0.5;MQ=41.18;MQ0=0;MQRankSum=1.183;QD=14.28;ReadPosRankSum=-2.057	GT:AD:DP:GQ:PL	0/1:79,68:147:99:2141,0,2465
chrX	310532	.	C	T	2020.77	PASS	AC=1;AF=0.5;AN=2;BaseQRankSum=1.754;DP=132;Dels=0.0;FS=6.454;HaplotypeScore=1.7333;MLEAC=1;MLEAF=0.5;MQ=41.89;MQ0=0;MQRankSum=-0.474;QD=15.31;ReadPosRankSum=0.005	GT:AD:DP:GQ:PL	0/1:69,63:132:99:2049,0,2195
chrX	322321	.	C	T	2657.77	PASS	AC=1;AF=0.5;AN=2;BaseQRankSum=1.386;DP=164;Dels=0.0;FS=0.576;HaplotypeScore=0.0;MLEAC=1;MLEAF=0.5;MQ=41.8;MQ0=0;MQRankSum=1.011;QD=16.21;ReadPosRankSum=1.044	GT:AD:DP:GQ:PL	0/1:80,83:163:99:2686,0,2565
chrX	382324	.	G	A	2099.77	PASS	AC=1;AF=0.5;AN=2;BaseQRankSum=-0.216;DP=133;Dels=0.0;FS=6.523;HaplotypeScore=2.7122;MLEAC=1;MLEAF=0.5;MQ=42.0;MQ0=0;MQRankSum=-1.454;QD=15.79;ReadPosRankSum=-0.207	GT:AD:DP:GQ:PL	0/1:66,66:132:99:2128,0,2159
chrX	382380	.	G	A	2603.77	PASS	AC=1;AF=0.5;AN=2;BaseQRankSum=1.606;DP=127;Dels=0.0;FS=2.364;HaplotypeScore=1.7333;MLEAC=1;MLEAF=0.5;MQ=41.87;MQ0=0;MQRankSum=-0.966;QD=20.5;ReadPosRankSum=-0.05	GT:AD:DP:GQ:PL	0/1:49,77:126:99:2632,0,1515
chrX	396029	.	G	A	1785.77	PASS	AC=1;AF=0.5;AN=2;BaseQRankSum=-0.334;DP=130;Dels=0.0;FS=0.657;HaplotypeScore=4.9627;MLEAC=1;MLEAF=0.5;MQ=41.78;MQ0=0;MQRankSum=-0.576;QD=13.74;ReadPosRankSum=-0.889	GT:AD:DP:GQ:PL	0/1:72,57:130:99:1814,0,2350
chrX	397310	.	G	A	2877.77	PASS	AC=1;AF=0.5;AN=2;BaseQRankSum=2.347;DP=180;Dels=0.0;FS=3.509;HaplotypeScore=2.7217;MLEAC=1;MLEAF=0.5;MQ=41.97;MQ0=0;MQRankSum=-0.988;QD=15.99;ReadPosRankSum=0.492	GT:AD:DP:GQ:PL	0/1:93,87:180:99:2906,0,3029
chrX	400875	.	G	A	2466.77	PASS	AC=1;AF=0.5;AN=2;BaseQRankSum=-1.045;DP=142;Dels=0.0;FS=0.0;HaplotypeScore=4.2934;MLEAC=1;MLEAF=0.5;MQ=41.8;MQ0=0;MQRankSum=0.64;QD=17.37;ReadPosRankSum=0.72	GT:AD:DP:GQ:PL	0/1:65,74:140:99:2495,0,2098
chrX	402903	.	G	A	1812.77	PASS	AC=1;AF=0.5;AN=2;BaseQRankSum=0.711;DP=139;Dels=0.0;FS=0.0;HaplotypeScore=5.6068;MLEAC=1;MLEAF=0.5;MQ=41.69;MQ0=0;MQRankSum=0.049;QD=13.04;ReadPosRankSum=0.58	GT:AD:DP:GQ:PL	0/1:74,65:139:99:1841,0,2064
chrX	404581	.	A	G	2434.77	PASS	AC=1;AF=0.5;AN=2;BaseQRankSum=0.241;DP=150;Dels=0.0;FS=1.302;HaplotypeScore=1.9692;MLEAC=1;MLEAF=0.5;MQ=41.81;MQ0=0;MQRankSum=-0.606;QD=16.23;ReadPosRankSum=0.12	GT:AD:DP:GQ:PL	0/1:74,75:149:99:2463,0,2424
chrX	410191	.	A	G	2546.77	PASS	AC=1;AF=0.5;AN=2;BaseQRankSum=1.602;DP=184;Dels=0.0;FS=6.252;HaplotypeScore=0.9665;MLEAC=1;MLEAF=0.5;MQ=41.92;MQ0=0;MQRankSum=0.179;QD=13.84;ReadPosRankSum=1.03	GT:AD:DP:GQ:PL	0/1:104,79:183:99:2575,0,3437
chrX	419185	.	G	A	2861.77	PASS	AC=1;AF=0.5;AN=2;BaseQRankSum=-0.74;DP=172;Dels=0.0;FS=0.0;HaplotypeScore=0.8667;MLEAC=1;MLEAF=0.5;MQ=41.82;MQ0=0;MQRankSum=-2.55;QD=16.64;ReadPosRankSum=-0.78	GT:AD:DP:GQ:PL	0/1:84,88:172:99:2890,0,2761
chrX	458903	.	G	A	3107.77	PASS	AC=1;AF=0.5;AN=2;BaseQRankSum=0.828;DP=183;Dels=0.0;FS=14.361;HaplotypeScore=7.0647;MLEAC=1;MLEAF=0.5;MQ=41.82;MQ0=0;MQRankSum=1.015;QD=16.98;ReadPosRankSum=-0.233	GT:AD:DP:GQ:PL	0/1:89,94:183:99:3136,0,2877
chrX	460339	.	G	A	2222.77	PASS	AC=1;AF=0.5;AN=2;BaseQRankSum=-0.611;DP=171;Dels=0.0;FS=4.514;HaplotypeScore=5.2166;MLEAC=1;MLEAF=0.5;MQ=41.83;MQ0=0;MQRankSum=-0.005;QD=13.0;ReadPosRankSum=-0.598	GT:AD:DP:GQ:PL	0/1:96,73:169:99:2251,0,3292
chrX	491164	.	T	C	1795.77	PASS	AC=1;AF=0.5;AN=2;BaseQRankSum=1.273;DP=144;Dels=0.0;FS=12.178;HaplotypeScore=5.0312;MLEAC=1;MLEAF=0.5;MQ=42.0;MQ0=0;MQRankSum=0.813;QD=12.47;ReadPosRankSum=1.798	GT:AD:DP:GQ:PL	0/1:86,58:144:99:1824,0,2802
chrX	498862	.	G	A	2325.77	PASS	AC=1;AF=0.5;AN=2;BaseQRankSum=-1.143;DP=143;Dels=0.01;FS=3.977;HaplotypeScore=10.2264;MLEAC=1;MLEAF=0.5;MQ=41.84;MQ0=0;MQRankSum=1.736;QD=16.26;ReadPosRankSum=-1.556	GT:AD:DP:GQ:PL	0/1:66,76:142:99:2354,0,2186
chrX	512408	.	C	T	2042.77	PASS	AC=1;AF=0.5;AN=2;BaseQRankSum=-0.361;DP=150;Dels=0.0;FS=2.083;HaplotypeScore=0.734;MLEAC=1;MLEAF=0.5;MQ=41.79;MQ0=0;MQRankSum=0.697;QD=13.62;ReadPosRankSum=-0.671	GT:AD:DP:GQ:PL	0/1:83,66:150:99:2071,0,2735
chrX	580515	.	C	T	2331.77	PASS	AC=1;AF=0.5;AN=2;BaseQRankSum=-0.335;DP=156;Dels=0.0;FS=0.0;HaplotypeScore=3.5474;MLEAC=1;MLEAF=0.5;MQ=41.61;MQ0=0;MQRankSum=0.967;QD=14.95;ReadPosRankSum=0.793	GT:AD:DP:GQ:PL	0/1:82,74:156:99:2360,0,2663
chrX	588537	.	T	C	2386.77	PASS	AC=1;AF=0.5;AN=2;BaseQRankSum=0.121;DP=134;Dels=0.0;FS=1.425;HaplotypeScore=0.0;MLEAC=1;MLEAF=0.5;MQ=41.99;MQ0=0;MQRankSum=0.551;QD=17.81;ReadPosRankSum=-0.601	GT:AD:DP:GQ:PL	0/1:59,75:134:99:2415,0,1813
chrX	594169	.	T	C	4927.77	PASS	AC=2;AF=1.0;AN=2;BaseQRankSum=0.511;DP=138;Dels=0.0;FS=2.988;HaplotypeScore=3.5191;MLEAC=2;MLEAF=1.0;MQ=41.76;MQ0=0;MQRankSum=2.109;QD=32.76;ReadPosRankSum=0.009	GT:AD:DP:GQ:PL	1/1:2,135:137:99:4956,330,0
chrX	600092	.	G	A	2307.77	PASS	AC=1;AF=0.5;AN=2;BaseQRankSum=-0.21;DP=154;Dels=0.0;FS=7.074;HaplotypeScore=6.7792;MLEAC=1;MLEAF=0.5;MQ=41.9;MQ0=0;MQRankSum=-1.281;QD=14.99;ReadPosRankSum=-1.125	GT:AD:DP:GQ:PL	0/1:81,73:154:99:2336,0,2638
chrX	614655	.	G	A	2205.77	PASS	AC=1;AF=0.5;AN=2;BaseQRankSum=-1.186;DP=151;Dels=0.0;FS=0.0;HaplotypeScore=0.8667;MLEAC=1;MLEAF=0.5;MQ=41.67;MQ0=0;MQRankSum=-0.372;QD=14.61;ReadPosRankSum=-1.623	GT:AD:DP:GQ:PL	0/1:82,69:151:99:2234,0,2718
chrX	621005	.	G	A	2795.77	PASS	AC=1;AF=0.5;AN=2;BaseQRankSum=0.102;DP=142;Dels=0.0;FS=0.641;HaplotypeScore=2.7554;MLEAC=1;MLEAF=0.5;MQ=41.8;MQ0=0;MQRankSum=1.081;QD=19.69;ReadPosRankSum=0.068	GT:AD:DP:GQ:PL	0/1:58,84:142:99:2824,0,1813
chrX	622072	.	G	A	2361.77	PASS	AC=1;AF=0.5;AN=2;BaseQRankSum=0.469;DP=135;Dels=0.0;FS=0.648;HaplotypeScore=3.9571;MLEAC=1;MLEAF=0.5;MQ=41.9;MQ0=0;MQRankSum=0.071;QD=17.49;ReadPosRankSum=0.004	GT:AD:DP:GQ:PL	0/1:61,73:134:99:2390,0,1926
chrX	658622	.	T	C	4969.77	PASS	AC=2;AF=1.0;AN=2;DP=135;Dels=0.04;FS=0.0;HaplotypeScore=9.6651;MLEAC=2;MLEAF=1.0;MQ=41.88;MQ0=0;QD=28.12	GT:AD:DP:GQ:PL	1/1:0,130:130:99:4998,382,0
chrX	659911	.	C	T	2206.77	PASS	AC=1;AF=0.5;AN=2;BaseQRankSum=0.926;DP=157;Dels=0.0;FS=3.771;HaplotypeScore=4.36;MLEAC=1;MLEAF=0.5;MQ=41.99;MQ0=0;MQRankSum=-1.099;QD=14.06;ReadPosRankSum=-0.488	GT:AD:DP:GQ:PL	0/1:86,71:157:99:2235,0,2789
chrX	660175	.	G	A	2614.77	PASS	AC=1;AF=0.5;AN=2;BaseQRankSum=1.927;DP=169;Dels=0.0;FS=1.969;HaplotypeScore=4.246;MLEAC=1;MLEAF=0.5;MQ=41.72;MQ0=0;MQRankSum=-0.791;QD=15.47;ReadPosRankSum=-1.235	GT:AD:DP:GQ:PL	0/1:88,81:169:99:2643,0,2870
chrX	663883	.	G	A	2260.77	PASS	AC=1;AF=0.5;AN=2;BaseQRankSum=-0.66;DP=131;Dels=0.0;FS=8.202;HaplotypeScore=5.8968;MLEAC=1;MLEAF=0.5;MQ=41.76;MQ0=0;MQRankSum=1.232;QD=17.26;ReadPosRankSum=0.267	GT:AD:DP:GQ:PL	0/1:59,70:129:99:2289,0,1872
chrX	700588	.	G	A	2646.77	PASS	AC=1;AF=0.5;AN=2;BaseQRankSum=0.655;DP=147;Dels=0.0;FS=1.371;HaplotypeScore=0.8667;MLEAC=1;MLEAF=0.5;MQ=41.7;MQ0=0;MQRankSum=0.282;QD=18.01;ReadPosRankSum=-1.313	GT:AD:DP:GQ:PL	0/1:67,80:147:99:2675,0,2170
chrX	701940	.	G	A	3034.77	PASS	AC=1;AF=0.5;AN=2;BaseQRankSum=-0.019;DP=167;Dels=0.0;FS=8.105;HaplotypeScore=5.8256;MLEAC=1;MLEAF=0.5;MQ=41.18;MQ0=4;MQRankSum=-0.206;QD=18.17;ReadPosRankSum=0.643	GT:AD:DP:GQ:PL	0/1:71,94:165:99:3063,0,2260
chrX	703189	.	G	A	1513.77	PASS	AC=1;AF=0.5;AN=2;BaseQRankSum=0.33;DP=131;Dels=0.0;FS=1.538;HaplotypeScore=2.574;MLEAC=1;MLEAF=0.5;MQ=42.0;MQ0=0;MQRankSum=-1.284;QD=11.56;ReadPosRankSum=-0.947	GT:AD:DP:GQ:PL	0/1:78,51:129:99:1542,0,2522
chrX	738027	.	G	T	3043.77	PASS	AC=1;AF=0.5;AN=2;BaseQRankSum=-3.508;DP=249;Dels=0.0;FS=1.036;HaplotypeScore=2.3984;MLEAC=1;MLEAF=0.5;MQ=41.95;MQ0=0;MQRankSum=-1.166;QD=12.22;ReadPosRankSum=-0.246	GT:AD:DP:GQ:PL	0/1:123,126:249:99:3072,0,3732
chrX	741623	.	T	A	4014.77	PASS	AC=1;AF=0.5;AN=2;BaseQRankSum=-0.116;DP=250;Dels=0.0;FS=1.53;HaplotypeScore=8.1999;MLEAC=1;MLEAF=0.5;MQ=41.74;MQ0=2;MQRankSum=-1.07;QD=16.06;ReadPosRankSum=-1.169	GT:AD:DP:GQ:PL	0/1:124,126:250:99:4043,0,3734
chrXI	117799	.	G	A	4831.77	PASS	AC=2;AF=1.0;AN=2;DP=133;Dels=0.0;FS=0.0;HaplotypeScore=4.7894;MLEAC=2;MLEAF=1.0;MQ=41.6;MQ0=0;QD=32.23	GT:AD:DP:GQ:PL	1/1:0,131:132:99:4860,382,0
chrXI	126371	.	C	T	2818.77	PASS	AC=1;AF=0.5;AN=2;BaseQRankSum=0.231;DP=182;Dels=0.0;FS=0.0;HaplotypeScore=6.9418;MLEAC=1;MLEAF=0.5;MQ=41.73;MQ0=0;MQRankSum=-0.27;QD=15.49;ReadPosRankSum=0.906	GT:AD:DP:GQ:PL	0/1:91,91:182:99:2847,0,2919
chrXI	175491	.	G	A	2333.77	PASS	AC=1;AF=0.5;AN=2;BaseQRankSum=1.661;DP=140;Dels=0.0;FS=0.0;HaplotypeScore=1.9454;MLEAC=1;MLEAF=0.5;MQ=42.0;MQ0=0;MQRankSum=0.694;QD=16.67;ReadPosRankSum=0.198	GT:AD:DP:GQ:PL	0/1:68,72:140:99:2362,0,2198
chrXI	248475	.	C	T	2465.77	PASS	AC=1;AF=0.5;AN=2;BaseQRankSum=1.365;DP=156;Dels=0.0;FS=2.071;HaplotypeScore=6.1305;MLEAC=1;MLEAF=0.5;MQ=41.79;MQ0=0;MQRankSum=0.574;QD=15.81;ReadPosRankSum=0.436	GT:AD:DP:GQ:PL	0/1:77,79:156:99:2494,0,2371
chrXI	272814	.	G	A	2268.77	PASS	AC=1;AF=0.5;AN=2;BaseQRankSum=0.008;DP=165;Dels=0.0;FS=17.573;HaplotypeScore=2.4646;MLEAC=1;MLEAF=0.5;MQ=41.9;MQ0=0;MQRankSum=0.542;QD=13.75;ReadPosRankSum=-0.025	GT:AD:DP:GQ:PL	0/1:90,73:163:99:2297,0,2919
chrXI	297544	.	A	G	2617.77	PASS	AC=1;AF=0.5;AN=2;BaseQRankSum=0.877;DP=153;Dels=0.0;FS=0.0;HaplotypeScore=1.9866;MLEAC=1;MLEAF=0.5;MQ=41.9;MQ0=0;MQRankSum=0.315;QD=17.11;ReadPosRankSum=0.378	GT:AD:DP:GQ:PL	0/1:73,78:151:99:2646,0,2344
chrXI	298475	.	C	T	2602.77	PASS	AC=1;AF=0.5;AN=2;BaseQRankSum=2.648;DP=153;Dels=0.0;FS=2.019;HaplotypeScore=0.9665;MLEAC=1;MLEAF=0.5;MQ=41.8;MQ0=0;MQRankSum=-0.002;QD=17.01;ReadPosRankSum=-1.192	GT:AD:DP:GQ:PL	0/1:75,78:153:99:2631,0,2376
chrXI	324917	.	C	T	2949.77	PASS	AC=1;AF=0.5;AN=2;BaseQRankSum=2.316;DP=160;Dels=0.0;FS=0.6;HaplotypeScore=3.4223;MLEAC=1;MLEAF=0.5;MQ=41.87;MQ0=0;MQRankSum=-0.845;QD=18.44;ReadPosRankSum=0.769	GT:AD:DP:GQ:PL	0/1:70,89:159:99:2978,0,2127
chrXI	325209	.	C	T	2869.77	PASS	AC=1;AF=0.5;AN=2;BaseQRankSum=1.318;DP=178;Dels=0.0;FS=2.605;HaplotypeScore=2.8995;MLEAC=1;MLEAF=0.5;MQ=41.88;MQ0=0;MQRankSum=0.506;QD=16.12;ReadPosRankSum=-0.268	GT:AD:DP:GQ:PL	0/1:91,87:178:99:2898,0,3022
chrXI	326502	.	C	T	1661.77	PASS	AC=1;AF=0.5;AN=2;BaseQRankSum=-1.221;DP=138;Dels=0.0;FS=3.112;HaplotypeScore=6.1865;MLEAC=1;MLEAF=0.5;MQ=41.78;MQ0=0;MQRankSum=0.405;QD=12.04;ReadPosRankSum=-0.848	GT:AD:DP:GQ:PL	0/1:82,56:138:99:1690,0,2753
chrXI	332853	.	C	T	2442.77	PASS	AC=1;AF=0.5;AN=2;BaseQRankSum=-0.188;DP=144;Dels=0.0;FS=0.0;HaplotypeScore=1.9762;MLEAC=1;MLEAF=0.5;MQ=41.97;MQ0=0;MQRankSum=-0.513;QD=16.96;ReadPosRankSum=-0.052	GT:AD:DP:GQ:PL	0/1:67,77:144:99:2471,0,2237
chrXI	345948	.	T	C	2763.77	PASS	AC=1;AF=0.5;AN=2;BaseQRankSum=1.318;DP=167;Dels=0.0;FS=1.934;HaplotypeScore=2.8309;MLEAC=1;MLEAF=0.5;MQ=41.71;MQ0=0;MQRankSum=-0.444;QD=16.55;ReadPosRankSum=-1.699	GT:AD:DP:GQ:PL	0/1:80,87:167:99:2792,0,2537
chrXI	354309	.	T	C	2741.77	PASS	AC=1;AF=0.5;AN=2;BaseQRankSum=-2.553;DP=158;Dels=0.0;FS=2.814;HaplotypeScore=6.613;MLEAC=1;MLEAF=0.5;MQ=41.62;MQ0=0;MQRankSum=-0.793;QD=17.35;ReadPosRankSum=1.064	GT:AD:DP:GQ:PL	0/1:70,86:156:99:2770,0,2305
chrXI	354470	.	G	A	2443.77	PASS	AC=1;AF=0.5;AN=2;BaseQRankSum=-2.969;DP=156;Dels=0.0;FS=5.983;HaplotypeScore=2.496;MLEAC=1;MLEAF=0.5;MQ=41.8;MQ0=0;MQRankSum=-0.997;QD=15.67;ReadPosRankSum=0.671	GT:AD:DP:GQ:PL	0/1:76,79:155:99:2472,0,2468
chrXI	422478	.	C	T	2538.77	PASS	AC=1;AF=0.5;AN=2;BaseQRankSum=-0.861;DP=154;Dels=0.0;FS=2.877;HaplotypeScore=2.7305;MLEAC=1;MLEAF=0.5;MQ=41.99;MQ0=0;MQRankSum=-0.724;QD=16.49;ReadPosRankSum=-0.455	GT:AD:DP:GQ:PL	0/1:74,78:152:99:2567,0,2438
chrXI	426216	.	C	T	6735.77	PASS	AC=2;AF=1.0;AN=2;DP=178;Dels=0.0;FS=0.0;HaplotypeScore=0.8667;MLEAC=2;MLEAF=1.0;MQ=41.74;MQ0=0;QD=30.24	GT:AD:DP:GQ:PL	1/1:0,178:178:99:6764,518,0
chrXI	438176	.	C	T	2128.77	PASS	AC=1;AF=0.5;AN=2;BaseQRankSum=-0.532;DP=119;Dels=0.0;FS=4.488;HaplotypeScore=2.9841;MLEAC=1;MLEAF=0.5;MQ=41.76;MQ0=0;MQRankSum=-0.976;QD=17.89;ReadPosRankSum=-1.248	GT:AD:DP:GQ:PL	0/1:53,66:119:99:2157,0,1691
chrXI	438511	.	C	T	2214.77	PASS	AC=1;AF=0.5;AN=2;BaseQRankSum=0.447;DP=128;Dels=0.0;FS=1.402;HaplotypeScore=4.3992;MLEAC=1;MLEAF=0.5;MQ=41.84;MQ0=0;MQRankSum=0.65;QD=17.3;ReadPosRankSum=1.248	GT:AD:DP:GQ:PL	0/1:60,67:128:99:2243,0,1844
chrXI	440583	.	C	T	2436.77	PASS	AC=1;AF=0.5;AN=2;BaseQRankSum=1.033;DP=147;Dels=0.0;FS=0.0;HaplotypeScore=3.3107;MLEAC=1;MLEAF=0.5;MQ=41.89;MQ0=0;MQRankSum=-0.521;QD=16.58;ReadPosRankSum=0.502	GT:AD:DP:GQ:PL	0/1:71,76:147:99:2465,0,2356
chrXI	460235	.	C	T	2706.77	PASS	AC=1;AF=0.5;AN=2;BaseQRankSum=-1.07;DP=153;Dels=0.0;FS=3.946;HaplotypeScore=8.738;MLEAC=1;MLEAF=0.5;MQ=41.78;MQ0=0;MQRankSum=1.041;QD=17.69;ReadPosRankSum=0.498	GT:AD:DP:GQ:PL	0/1:68,85:153:99:2735,0,2090
chrXI	483062	.	T	C	2844.77	PASS	AC=1;AF=0.5;AN=2;BaseQRankSum=-0.193;DP=161;Dels=0.0;FS=0.593;HaplotypeScore=2.4095;MLEAC=1;MLEAF=0.5;MQ=42.0;MQ0=0;MQRankSum=-0.238;QD=17.67;ReadPosRankSum=-0.457	GT:AD:DP:GQ:PL	0/1:74,86:161:99:2873,0,2315
chrXI	591290	.	A	G	2697.77	PASS	AC=1;AF=0.5;AN=2;BaseQRankSum=-0.007;DP=182;Dels=0.0;FS=1.843;HaplotypeScore=0.9734;MLEAC=1;MLEAF=0.5;MQ=41.84;MQ0=0;MQRankSum=-0.36;QD=14.82;ReadPosRankSum=0.219	GT:AD:DP:GQ:PL	0/1:96,84:180:99:2726,0,3241
chrXI	603096	.	C	T	2680.77	PASS	AC=1;AF=0.5;AN=2;BaseQRankSum=0.305;DP=176;Dels=0.0;FS=5.535;HaplotypeScore=2.659;MLEAC=1;MLEAF=0.5;MQ=41.84;MQ0=0;MQRankSum=0.083;QD=15.23;ReadPosRankSum=-0.477	GT:AD:DP:GQ:PL	0/1:91,85:176:99:2709,0,2896
chrXI	606738	.	C	T	2310.77	PASS	AC=1;AF=0.5;AN=2;BaseQRankSum=-0.02;DP=138;Dels=0.0;FS=3.16;HaplotypeScore=2.6998;MLEAC=1;MLEAF=0.5;MQ=41.79;MQ0=0;MQRankSum=-0.364;QD=16.74;ReadPosRankSum=0.207	GT:AD:DP:GQ:PL	0/1:64,72:137:99:2339,0,2063
chrXI	609473	.	C	T	1681.77	PASS	AC=1;AF=0.5;AN=2;BaseQRankSum=-1.223;DP=155;Dels=0.0;FS=3.003;HaplotypeScore=0.9665;MLEAC=1;MLEAF=0.5;MQ=41.9;MQ0=0;MQRankSum=1.267;QD=10.85;ReadPosRankSum=0.492	GT:AD:DP:GQ:PL	0/1:98,57:155:99:1710,0,3305
chrXI	658763	.	A	C	3116.77	PASS	AC=1;AF=0.5;AN=2;BaseQRankSum=-0.667;DP=250;Dels=0.0;FS=0.473;HaplotypeScore=4.9675;MLEAC=1;MLEAF=0.5;MQ=40.72;MQ0=5;MQRankSum=1.235;QD=12.47;ReadPosRankSum=-0.612	GT:AD:DP:GQ:PL	0/1:139,111:250:99:3145,0,4526
chrXI	658985	.	A	G	3853.77	PASS	AC=1;AF=0.5;AN=2;BaseQRankSum=1.329;DP=250;Dels=0.0;FS=0.464;HaplotypeScore=6.1209;MLEAC=1;MLEAF=0.5;MQ=41.64;MQ0=2;MQRankSum=-0.091;QD=15.42;ReadPosRankSum=1.214	GT:AD:DP:GQ:PL	0/1:128,122:250:99:3882,0,4175
chrXII	17492	.	G	A	2561.77	PASS	AC=1;AF=0.5;AN=2;BaseQRankSum=-0.646;DP=149;Dels=0.0;FS=0.0;HaplotypeScore=1.8934;MLEAC=1;MLEAF=0.5;MQ=41.8;MQ0=0;MQRankSum=0.189;QD=17.19;ReadPosRankSum=-0.692	GT:AD:DP:GQ:PL	0/1:68,81:149:99:2590,0,2153
chrXII	21629	.	T	C	2682.77	PASS	AC=1;AF=0.5;AN=2;BaseQRankSum=0.378;DP=156;Dels=0.0;FS=12.928;HaplotypeScore=2.3893;MLEAC=1;MLEAF=0.5;MQ=41.97;MQ0=0;MQRankSum=-0.633;QD=17.2;ReadPosRankSum=-0.522	GT:AD:DP:GQ:PL	0/1:73,82:156:99:2711,0,2323
chrXII	22392	.	T	C	1924.77	PASS	AC=1;AF=0.5;AN=2;BaseQRankSum=-0.249;DP=137;Dels=0.0;FS=2.181;HaplotypeScore=2.9309;MLEAC=1;MLEAF=0.5;MQ=41.89;MQ0=0;MQRankSum=0.837;QD=14.05;ReadPosRankSum=1.658	GT:AD:DP:GQ:PL	0/1:75,62:137:99:1953,0,2448
chrXII	25904	.	C	T	1607.77	PASS	AC=1;AF=0.5;AN=2;BaseQRankSum=0.352;DP=122;Dels=0.0;FS=2.354;HaplotypeScore=2.3113;MLEAC=1;MLEAF=0.5;MQ=41.87;MQ0=0;MQRankSum=-1.134;QD=13.18;ReadPosRankSum=-0.66	GT:AD:DP:GQ:PL	0/1:67,54:121:99:1636,0,2216
chrXII	37266	.	G	A	2768.77	PASS	AC=1;AF=0.5;AN=2;BaseQRankSum=-0.44;DP=160;Dels=0.0;FS=2.844;HaplotypeScore=3.5831;MLEAC=1;MLEAF=0.5;MQ=41.91;MQ0=0;MQRankSum=2.174;QD=17.3;ReadPosRankSum=-0.419	GT:AD:DP:GQ:PL	0/1:77,83:160:99:2797,0,2537
chrXII	53060	.	G	A	2329.77	PASS	AC=1;AF=0.5;AN=2;BaseQRankSum=-0.223;DP=173;Dels=0.0;FS=1.93;HaplotypeScore=4.5792;MLEAC=1;MLEAF=0.5;MQ=41.87;MQ0=0;MQRankSum=0.213;QD=13.47;ReadPosRankSum=0.515	GT:AD:DP:GQ:PL	0/1:96,75:172:99:2358,0,3146
chrXII	73123	.	C	T	2220.77	PASS	AC=1;AF=0.5;AN=2;BaseQRankSum=0.614;DP=142;Dels=0.0;FS=0.0;HaplotypeScore=9.2444;MLEAC=1;MLEAF=0.5;MQ=42.0;MQ0=0;MQRankSum=0.124;QD=15.64;ReadPosRankSum=0.002	GT:AD:DP:GQ:PL	0/1:72,70:142:99:2249,0,2167
chrXII	74488	.	C	T	2884.77	PASS	AC=1;AF=0.5;AN=2;BaseQRankSum=-1.68;DP=140;Dels=0.0;FS=6.664;HaplotypeScore=5.4493;MLEAC=1;MLEAF=0.5;MQ=41.87;MQ0=0;MQRankSum=-1.422;QD=20.61;ReadPosRankSum=-2.513	GT:AD:DP:GQ:PL	0/1:53,87:140:99:2913,0,1646
chrXII	76259	.	G	A	2139.77	PASS	AC=1;AF=0.5;AN=2;BaseQRankSum=-0.929;DP=150;Dels=0.0;FS=0.0;HaplotypeScore=3.6538;MLEAC=1;MLEAF=0.5;MQ=41.78;MQ0=0;MQRankSum=0.526;QD=14.27;ReadPosRankSum=-0.326	GT:AD:DP:GQ:PL	0/1:80,70:150:99:2168,0,2701
chrXII	79620	.	G	A	2810.77	PASS	AC=1;AF=0.5;AN=2;BaseQRankSum=0.261;DP=168;Dels=0.0;FS=7.982;HaplotypeScore=7.6549;MLEAC=1;MLEAF=0.5;MQ=41.83;MQ0=0;MQRankSum=-0.165;QD=16.73;ReadPosRankSum=-0.309	GT:AD:DP:GQ:PL	0/1:82,85:167:99:2839,0,2651
chrXII	96700	.	A	G	3324.77	PASS	AC=1;AF=0.5;AN=2;BaseQRankSum=-0.865;DP=250;Dels=0.0;FS=4.497;HaplotypeScore=2.8068;MLEAC=1;MLEAF=0.5;MQ=40.28;MQ0=20;MQRankSum=-0.289;QD=13.3;ReadPosRankSum=0.39	GT:AD:DP:GQ:PL	0/1:132,118:250:99:3353,0,3998
chrXII	107015	.	C	T	1705.77	PASS	AC=1;AF=0.5;AN=2;BaseQRankSum=1.344;DP=116;Dels=0.0;FS=18.493;HaplotypeScore=7.5105;MLEAC=1;MLEAF=0.5;MQ=41.61;MQ0=0;MQRankSum=-0.738;QD=14.7;ReadPosRankSum=0.497	GT:AD:DP:GQ:PL	0/1:63,53:116:99:1734,0,1922
chrXII	110854	.	G	A	1898.77	PASS	AC=1;AF=0.5;AN=2;BaseQRankSum=-0.195;DP=127;Dels=0.0;FS=1.42;HaplotypeScore=5.622;MLEAC=1;MLEAF=0.5;MQ=42.0;MQ0=0;MQRankSum=1.538;QD=14.95;ReadPosRankSum=-1.04	GT:AD:DP:GQ:PL	0/1:65,61:126:99:1927,0,2010
chrXII	113019	.	A	G	2508.77	PASS	AC=1;AF=0.5;AN=2;BaseQRankSum=1.216;DP=158;Dels=0.0;FS=2.829;HaplotypeScore=5.5512;MLEAC=1;MLEAF=0.5;MQ=41.79;MQ0=0;MQRankSum=1.912;QD=15.88;ReadPosRankSum=-0.665	GT:AD:DP:GQ:PL	0/1:78,79:157:99:2537,0,2482
chrXII	130429	.	G	A	1665.77	PASS	AC=1;AF=0.5;AN=2;BaseQRankSum=0.073;DP=123;Dels=0.0;FS=4.332;HaplotypeScore=0.0;MLEAC=1;MLEAF=0.5;MQ=40.21;MQ0=0;MQRankSum=2.007;QD=13.54;ReadPosRankSum=-0.154	GT:AD:DP:GQ:PL	0/1:64,59:123:99:1694,0,1889
chrXII	142599	.	C	T	2137.77	PASS	AC=1;AF=0.5;AN=2;BaseQRankSum=-0.961;DP=146;Dels=0.0;FS=2.97;HaplotypeScore=5.8394;MLEAC=1;MLEAF=0.5;MQ=41.89;MQ0=0;MQRankSum=0.826;QD=14.64;ReadPosRankSum=-1.626	GT:AD:DP:GQ:PL	0/1:77,68:145:99:2166,0,2549
chrXII	159871	.	G	A	2426.77	PASS	AC=1;AF=0.5;AN=2;BaseQRankSum=0.548;DP=139;Dels=0.0;FS=4.137;HaplotypeScore=6.3454;MLEAC=1;MLEAF=0.5;MQ=41.8;MQ0=0;MQRankSum=0.328;QD=17.46;ReadPosRankSum=0.281	GT:AD:DP:GQ:PL	0/1:63,76:139:99:2455,0,2011
chrXII	182359	.	C	T	2877.77	PASS	AC=1;AF=0.5;AN=2;BaseQRankSum=-0.226;DP=182;Dels=0.0;FS=1.83;HaplotypeScore=6.6031;MLEAC=1;MLEAF=0.5;MQ=41.92;MQ0=0;MQRankSum=-0.549;QD=15.81;ReadPosRankSum=0.447	GT:AD:DP:GQ:PL	0/1:92,89:182:99:2906,0,2984
chrXII	186242	.	A	G	1987.77	PASS	AC=1;AF=0.5;AN=2;BaseQRankSum=0.856;DP=143;Dels=0.0;FS=3.291;HaplotypeScore=0.9933;MLEAC=1;MLEAF=0.5;MQ=41.47;MQ0=0;MQRankSum=-1.176;QD=13.9;ReadPosRankSum=-0.059	GT:AD:DP:GQ:PL	0/1:77,66:143:99:2016,0,2485
chrXII	193351	.	A	G	2016.77	PASS	AC=1;AF=0.5;AN=2;BaseQRankSum=0.494;DP=117;Dels=0.0;FS=5.793;HaplotypeScore=4.3296;MLEAC=1;MLEAF=0.5;MQ=41.74;MQ0=0;MQRankSum=-0.816;QD=17.24;ReadPosRankSum=0.298	GT:AD:DP:GQ:PL	0/1:55,62:117:99:2045,0,1664
chrXII	248025	.	T	C	2629.77	PASS	AC=1;AF=0.5;AN=2;BaseQRankSum=0.989;DP=181;Dels=0.0;FS=10.048;HaplotypeScore=2.3204;MLEAC=1;MLEAF=0.5;MQ=41.91;MQ0=0;MQRankSum=-0.338;QD=14.53;ReadPosRankSum=0.946	GT:AD:DP:GQ:PL	0/1:100,80:180:99:2658,0,3386
chrXII	256137	.	C	T	2815.77	PASS	AC=1;AF=0.5;AN=2;BaseQRankSum=-0.468;DP=178;Dels=0.0;FS=3.44;HaplotypeScore=5.8702;MLEAC=1;MLEAF=0.5;MQ=41.91;MQ0=0;MQRankSum=0.055;QD=15.82;ReadPosRankSum=0.611	GT:AD:DP:GQ:PL	0/1:89,89:178:99:2844,0,2881
chrXII	260596	.	C	T	4754.77	PASS	AC=2;AF=1.0;AN=2;DP=124;Dels=0.0;FS=0.0;HaplotypeScore=11.0201;MLEAC=2;MLEAF=1.0;MQ=41.75;MQ0=0;QD=31.56	GT:AD:DP:GQ:PL	1/1:0,123:123:99:4783,364,0
chrXII	268597	.	G	A	2756.77	PASS	AC=1;AF=0.5;AN=2;BaseQRankSum=-1.554;DP=167;Dels=0.0;FS=0.0;HaplotypeScore=4.4061;MLEAC=1;MLEAF=0.5;MQ=41.81;MQ0=0;MQRankSum=1.948;QD=16.51;ReadPosRankSum=-0.482	GT:AD:DP:GQ:PL	0/1:82,85:167:99:2785,0,2719
chrXII	271482	.	A	G	2635.77	PASS	AC=1;AF=0.5;AN=2;BaseQRankSum=-1.285;DP=153;Dels=0.0;FS=4.871;HaplotypeScore=2.6195;MLEAC=1;MLEAF=0.5;MQ=41.64;MQ0=0;MQRankSum=0.243;QD=17.23;ReadPosRankSum=-0.671	GT:AD:DP:GQ:PL	0/1:72,81:153:99:2664,0,2404
chrXII	273411	.	C	T	2371.77	PASS	AC=1;AF=0.5;AN=2;BaseQRankSum=-1.254;DP=132;Dels=0.0;FS=1.401;HaplotypeScore=3.5884;MLEAC=1;MLEAF=0.5;MQ=41.99;MQ0=0;MQRankSum=0.179;QD=17.97;ReadPosRankSum=0.133	GT:AD:DP:GQ:PL	0/1:59,73:132:99:2400,0,1883
chrXII	277439	.	G	A	2928.77	PASS	AC=1;AF=0.5;AN=2;BaseQRankSum=2.213;DP=178;Dels=0.0;FS=1.174;HaplotypeScore=4.6133;MLEAC=1;MLEAF=0.5;MQ=41.99;MQ0=0;MQRankSum=-0.807;QD=16.45;ReadPosRankSum=-0.121	GT:AD:DP:GQ:PL	0/1:88,87:175:99:2957,0,2799
chrXII	279233	.	A	G	2384.77	PASS	AC=1;AF=0.5;AN=2;BaseQRankSum=-0.633;DP=146;Dels=0.0;FS=17.822;HaplotypeScore=4.5465;MLEAC=1;MLEAF=0.5;MQ=41.89;MQ0=0;MQRankSum=-0.324;QD=16.33;ReadPosRankSum=-1.914	GT:AD:DP:GQ:PL	0/1:67,77:145:99:2413,0,2052
chrXII	283840	.	C	T	2135.77	PASS	AC=1;AF=0.5;AN=2;BaseQRankSum=1.483;DP=136;Dels=0.0;FS=4.129;HaplotypeScore=5.2043;MLEAC=1;MLEAF=0.5;MQ=41.88;MQ0=0;MQRankSum=-1.631;QD=15.7;ReadPosRankSum=0.411	GT:AD:DP:GQ:PL	0/1:70,66:136:99:2164,0,2170
chrXII	288207	.	G	A	2372.77	PASS	AC=1;AF=0.5;AN=2;BaseQRankSum=-0.044;DP=163;Dels=0.0;FS=0.593;HaplotypeScore=7.7033;MLEAC=1;MLEAF=0.5;MQ=41.6;MQ0=0;MQRankSum=-0.591;QD=14.56;ReadPosRankSum=0.306	GT:AD:DP:GQ:PL	0/1:87,75:162:99:2401,0,2867
chrXII	291072	.	C	T	2634.77	PASS	AC=1;AF=0.5;AN=2;BaseQRankSum=-0.101;DP=163;Dels=0.0;FS=0.581;HaplotypeScore=5.2724;MLEAC=1;MLEAF=0.5;MQ=41.99;MQ0=0;MQRankSum=-1.911;QD=16.16;ReadPosRankSum=0.118	GT:AD:DP:GQ:PL	0/1:75,87:162:99:2663,0,2311
chrXII	294875	.	G	A	2224.77	PASS	AC=1;AF=0.5;AN=2;BaseQRankSum=0.482;DP=149;Dels=0.0;FS=0.603;HaplotypeScore=8.3953;MLEAC=1;MLEAF=0.5;MQ=41.78;MQ0=0;MQRankSum=-0.406;QD=14.93;ReadPosRankSum=1.725	GT:AD:DP:GQ:PL	0/1:81,68:149:99:2253,0,2717
chrXII	296174	.	G	A	2693.77	PASS	AC=1;AF=0.5;AN=2;BaseQRankSum=1.839;DP=150;Dels=0.0;FS=0.0;HaplotypeScore=2.7568;MLEAC=1;MLEAF=0.5;MQ=41.66;MQ0=0;MQRankSum=1.526;QD=17.96;ReadPosRankSum=1.351	GT:AD:DP:GQ:PL	0/1:68,81:149:99:2722,0,2115
chrXII	305413	.	G	A	2360.77	PASS	AC=1;AF=0.5;AN=2;BaseQRankSum=1.748;DP=137;Dels=0.0;FS=10.533;HaplotypeScore=1.5226;MLEAC=1;MLEAF=0.5;MQ=41.9;MQ0=0;MQRankSum=-2.136;QD=17.23;ReadPosRankSum=-0.407	GT:AD:DP:GQ:PL	0/1:65,72:137:99:2389,0,2096
chrXII	306985	.	C	T	1697.77	PASS	AC=1;AF=0.5;AN=2;BaseQRankSum=1.062;DP=114;Dels=0.0;FS=2.456;HaplotypeScore=0.0;MLEAC=1;MLEAF=0.5;MQ=41.85;MQ0=0;MQRankSum=1.608;QD=14.89;ReadPosRankSum=0.091	GT:AD:DP:GQ:PL	0/1:61,53:114:99:1726,0,1969
chrXII	307132	.	G	A	2880.77	PASS	AC=1;AF=0.5;AN=2;BaseQRankSum=2.494;DP=174;Dels=0.0;FS=0.0;HaplotypeScore=11.2531;MLEAC=1;MLEAF=0.5;MQ=41.92;MQ0=0;MQRankSum=0.155;QD=16.56;ReadPosRankSum=0.017	GT:AD:DP:GQ:PL	0/1:86,88:174:99:2909,0,2668
chrXII	311867	.	T	C	2540.77	PASS	AC=1;AF=0.5;AN=2;BaseQRankSum=0.139;DP=141;Dels=0.0;FS=3.032;HaplotypeScore=3.5443;MLEAC=1;MLEAF=0.5;MQ=41.77;MQ0=0;MQRankSum=-1.957;QD=18.02;ReadPosRankSum=0.549	GT:AD:DP:GQ:PL	0/1:64,77:141:99:2569,0,2065
chrXII	322506	.	C	T	2355.77	PASS	AC=1;AF=0.5;AN=2;BaseQRankSum=0.484;DP=142;Dels=0.0;FS=5.042;HaplotypeScore=0.9665;MLEAC=1;MLEAF=0.5;MQ=41.94;MQ0=0;MQRankSum=-0.39;QD=16.59;ReadPosRankSum=1.174	GT:AD:DP:GQ:PL	0/1:68,74:142:99:2384,0,2193
chrXII	327058	.	C	T	2865.77	PASS	AC=1;AF=0.5;AN=2;BaseQRankSum=-0.422;DP=154;Dels=0.0;FS=5.97;HaplotypeScore=3.7777;MLEAC=1;MLEAF=0.5;MQ=42.0;MQ0=0;MQRankSum=-1.21;QD=18.61;ReadPosRankSum=0.274	GT:AD:DP:GQ:PL	0/1:66,87:153:99:2894,0,2152
chrXII	330956	.	C	T	2274.77	PASS	AC=1;AF=0.5;AN=2;BaseQRankSum=2.131;DP=160;Dels=0.0;FS=9.914;HaplotypeScore=0.0;MLEAC=1;MLEAF=0.5;MQ=41.98;MQ0=0;MQRankSum=0.389;QD=14.22;ReadPosRankSum=-2.383	GT:AD:DP:GQ:PL	0/1:86,73:159:99:2303,0,2781
chrXII	344226	.	C	T	2122.77	PASS	AC=1;AF=0.5;AN=2;BaseQRankSum=-1.547;DP=159;Dels=0.0;FS=24.459;HaplotypeScore=4.2803;MLEAC=1;MLEAF=0.5;MQ=41.87;MQ0=0;MQRankSum=1.204;QD=13.35;ReadPosRankSum=-0.702	GT:AD:DP:GQ:PL	0/1:88,71:159:99:2151,0,2964
chrXII	360528	.	A	G	2703.77	PASS	AC=1;AF=0.5;AN=2;BaseQRankSum=-0.408;DP=176;Dels=0.0;FS=1.178;HaplotypeScore=1.5661;MLEAC=1;MLEAF=0.5;MQ=41.91;MQ0=0;MQRankSum=-1.322;QD=15.36;ReadPosRankSum=0.303	GT:AD:DP:GQ:PL	0/1:91,84:175:99:2732,0,2992
chrXII	372465	.	C	T	1517.77	PASS	AC=1;AF=0.5;AN=2;BaseQRankSum=-0.259;DP=112;Dels=0.0;FS=5.825;HaplotypeScore=7.9732;MLEAC=1;MLEAF=0.5;MQ=41.8;MQ0=0;MQRankSum=2.006;QD=13.55;ReadPosRankSum=0.405	GT:AD:DP:GQ:PL	0/1:58,54:112:99:1546,0,1937
chrXII	395781	.	G	A	2294.77	PASS	AC=1;AF=0.5;AN=2;BaseQRankSum=1.943;DP=152;Dels=0.0;FS=2.034;HaplotypeScore=1.7172;MLEAC=1;MLEAF=0.5;MQ=41.88;MQ0=0;MQRankSum=-0.836;QD=15.1;ReadPosRankSum=0.175	GT:AD:DP:GQ:PL	0/1:80,72:152:99:2323,0,2564
chrXII	416233	.	G	A	2797.77	PASS	AC=1;AF=0.5;AN=2;BaseQRankSum=-0.859;DP=156;Dels=0.0;FS=9.757;HaplotypeScore=1.7323;MLEAC=1;MLEAF=0.5;MQ=41.79;MQ0=0;MQRankSum=-1.381;QD=17.93;ReadPosRankSum=0.599	GT:AD:DP:GQ:PL	0/1:69,86:155:99:2826,0,2283
chrXII	420420	.	G	A	2868.77	PASS	AC=1;AF=0.5;AN=2;BaseQRankSum=1.087;DP=163;Dels=0.0;FS=9.4;HaplotypeScore=1.7552;MLEAC=1;MLEAF=0.5;MQ=41.82;MQ0=0;MQRankSum=0.055;QD=17.6;ReadPosRankSum=-1.08	GT:AD:DP:GQ:PL	0/1:75,88:163:99:2897,0,2430
chrXII	428419	.	G	A	2270.77	PASS	AC=1;AF=0.5;AN=2;BaseQRankSum=1.409;DP=141;Dels=0.0;FS=0.0;HaplotypeScore=3.5489;MLEAC=1;MLEAF=0.5;MQ=41.94;MQ0=0;MQRankSum=0.642;QD=16.1;ReadPosRankSum=0.538	GT:AD:DP:GQ:PL	0/1:69,71:140:99:2299,0,2284
chrXII	431975	.	G	A	1771.77	PASS	AC=1;AF=0.5;AN=2;BaseQRankSum=-1.946;DP=126;Dels=0.0;FS=4.449;HaplotypeScore=0.0;MLEAC=1;MLEAF=0.5;MQ=41.74;MQ0=0;MQRankSum=0.13;QD=14.06;ReadPosRankSum=-0.971	GT:AD:DP:GQ:PL	0/1:65,59:124:99:1800,0,2203
chrXII	435563	.	C	T	2116.77	PASS	AC=1;AF=0.5;AN=2;BaseQRankSum=0.072;DP=168;Dels=0.0;FS=0.0;HaplotypeScore=6.1347;MLEAC=1;MLEAF=0.5;MQ=41.73;MQ0=0;MQRankSum=1.092;QD=12.6;ReadPosRankSum=-1.099	GT:AD:DP:GQ:PL	0/1:98,70:168:99:2145,0,3295
chrXII	441294	.	C	T	2531.77	PASS	AC=1;AF=0.5;AN=2;BaseQRankSum=1.482;DP=162;Dels=0.0;FS=2.768;HaplotypeScore=2.6377;MLEAC=1;MLEAF=0.5;MQ=41.96;MQ0=0;MQRankSum=0.153;QD=15.63;ReadPosRankSum=0.592	GT:AD:DP:GQ:PL	0/1:86,76:162:99:2560,0,2849
chrXII	442695	.	C	T	2825.77	PASS	AC=1;AF=0.5;AN=2;BaseQRankSum=-0.4;DP=168;Dels=0.0;FS=0.571;HaplotypeScore=3.7253;MLEAC=1;MLEAF=0.5;MQ=41.99;MQ0=0;MQRankSum=1.19;QD=16.82;ReadPosRankSum=1.764	GT:AD:DP:GQ:PL	0/1:83,85:168:99:2854,0,2750
chrXII	492572	.	C	T	2007.77	PASS	AC=1;AF=0.5;AN=2;BaseQRankSum=-0.857;DP=127;Dels=0.0;FS=2.289;HaplotypeScore=6.9505;MLEAC=1;MLEAF=0.5;MQ=41.77;MQ0=0;MQRankSum=0.306;QD=15.81;ReadPosRankSum=-1.633	GT:AD:DP:GQ:PL	0/1:61,66:127:99:2036,0,1856
chrXII	523014	.	G	A	2456.77	PASS	AC=1;AF=0.5;AN=2;BaseQRankSum=1.607;DP=176;Dels=0.0;FS=3.53;HaplotypeScore=10.4178;MLEAC=1;MLEAF=0.5;MQ=41.01;MQ0=3;MQRankSum=0.764;QD=13.96;ReadPosRankSum=0.807	GT:AD:DP:GQ:PL	0/1:96,79:176:99:2485,0,3143
chrXII	529031	.	G	A	2250.77	PASS	AC=1;AF=0.5;AN=2;BaseQRankSum=-1.412;DP=140;Dels=0.0;FS=9.259;HaplotypeScore=4.7072;MLEAC=1;MLEAF=0.5;MQ=41.85;MQ0=0;MQRankSum=1.6;QD=16.08;ReadPosRankSum=0.099	GT:AD:DP:GQ:PL	0/1:62,78:140:99:2279,0,1859
chrXII	538068	.	G	A	2666.77	PASS	AC=1;AF=0.5;AN=2;BaseQRankSum=1.438;DP=167;Dels=0.0;FS=16.998;HaplotypeScore=6.012;MLEAC=1;MLEAF=0.5;MQ=41.9;MQ0=0;MQRankSum=-0.132;QD=15.97;ReadPosRankSum=0.43	GT:AD:DP:GQ:PL	0/1:81,85:166:99:2695,0,2546
chrXII	549106	.	G	A	2038.77	PASS	AC=1;AF=0.5;AN=2;BaseQRankSum=0.452;DP=154;Dels=0.0;FS=2.054;HaplotypeScore=1.4538;MLEAC=1;MLEAF=0.5;MQ=41.96;MQ0=0;MQRankSum=-0.816;QD=13.24;ReadPosRankSum=-1.661	GT:AD:DP:GQ:PL	0/1:91,63:154:99:2067,0,3019
chrXII	554119	.	C	T	2313.77	PASS	AC=1;AF=0.5;AN=2;BaseQRankSum=-0.55;DP=122;Dels=0.0;FS=3.365;HaplotypeScore=3.1547;MLEAC=1;MLEAF=0.5;MQ=41.7;MQ0=0;MQRankSum=-0.478;QD=18.97;ReadPosRankSum=-0.088	GT:AD:DP:GQ:PL	0/1:51,71:122:99:2342,0,1513
chrXII	558992	.	G	A	2367.77	PASS	AC=1;AF=0.5;AN=2;BaseQRankSum=-0.104;DP=163;Dels=0.0;FS=0.585;HaplotypeScore=0.8667;MLEAC=1;MLEAF=0.5;MQ=41.9;MQ0=0;MQRankSum=-0.38;QD=14.53;ReadPosRankSum=-2.825	GT:AD:DP:GQ:PL	0/1:87,75:162:99:2396,0,2934
chrXII	559964	.	C	T	2565.77	PASS	AC=1;AF=0.5;AN=2;BaseQRankSum=-1.782;DP=145;Dels=0.0;FS=3.078;HaplotypeScore=0.734;MLEAC=1;MLEAF=0.5;MQ=41.9;MQ0=0;MQRankSum=-0.524;QD=17.69;ReadPosRankSum=-0.094	GT:AD:DP:GQ:PL	0/1:64,81:145:99:2594,0,1986
chrXII	563503	.	A	G	2272.77	PASS	AC=1;AF=0.5;AN=2;BaseQRankSum=0.458;DP=141;Dels=0.0;FS=9.14;HaplotypeScore=11.1425;MLEAC=1;MLEAF=0.5;MQ=41.4;MQ0=1;MQRankSum=-0.1;QD=16.12;ReadPosRankSum=-1.075	GT:AD:DP:GQ:PL	0/1:72,69:141:99:2301,0,2272
chrXII	575931	.	T	C	2930.77	PASS	AC=1;AF=0.5;AN=2;BaseQRankSum=0.628;DP=152;Dels=0.0;FS=2.913;HaplotypeScore=7.45;MLEAC=1;MLEAF=0.5;MQ=41.99;MQ0=0;MQRankSum=0.09;QD=19.28;ReadPosRankSum=-1.298	GT:AD:DP:GQ:PL	0/1:63,89:152:99:2959,0,1966
chrXII	576192	.	G	A	1940.77	PASS	AC=1;AF=0.5;AN=2;BaseQRankSum=-2.706;DP=132;Dels=0.0;FS=2.215;HaplotypeScore=2.7206;MLEAC=1;MLEAF=0.5;MQ=41.89;MQ0=0;MQRankSum=-1.781;QD=14.7;ReadPosRankSum=0.547	GT:AD:DP:GQ:PL	0/1:63,69:132:99:1969,0,2005
chrXII	579617	.	C	T	2146.77	PASS	AC=1;AF=0.5;AN=2;BaseQRankSum=0.929;DP=168;Dels=0.0;FS=3.655;HaplotypeScore=0.7887;MLEAC=1;MLEAF=0.5;MQ=41.9;MQ0=0;MQRankSum=-0.671;QD=12.78;ReadPosRankSum=0.544	GT:AD:DP:GQ:PL	0/1:100,68:168:99:2175,0,3298
chrXII	581989	.	G	A	2409.77	PASS	AC=1;AF=0.5;AN=2;BaseQRankSum=-0.854;DP=161;Dels=0.0;FS=0.0;HaplotypeScore=3.4934;MLEAC=1;MLEAF=0.5;MQ=41.87;MQ0=0;MQRankSum=0.834;QD=14.97;ReadPosRankSum=1.504	GT:AD:DP:GQ:PL	0/1:84,77:161:99:2438,0,2821
chrXII	583682	.	C	T	2800.77	PASS	AC=1;AF=0.5;AN=2;BaseQRankSum=-1.615;DP=158;Dels=0.0;FS=3.776;HaplotypeScore=1.6208;MLEAC=1;MLEAF=0.5;MQ=41.54;MQ0=0;MQRankSum=-0.275;QD=17.73;ReadPosRankSum=-1.696	GT:AD:DP:GQ:PL	0/1:70,88:158:99:2829,0,2202
chrXII	583971	.	A	G	2422.77	PASS	AC=1;AF=0.5;AN=2;BaseQRankSum=-0.421;DP=152;Dels=0.0;FS=0.604;HaplotypeScore=7.9542;MLEAC=1;MLEAF=0.5;MQ=41.81;MQ0=0;MQRankSum=1.181;QD=15.94;ReadPosRankSum=-1.237	GT:AD:DP:GQ:PL	0/1:73,77:151:99:2451,0,2329
chrXII	590340	.	A	G	2815.77	PASS	AC=1;AF=0.5;AN=2;BaseQRankSum=-0.528;DP=148;Dels=0.0;FS=1.305;HaplotypeScore=1.5774;MLEAC=1;MLEAF=0.5;MQ=41.95;MQ0=0;MQRankSum=0.176;QD=19.03;ReadPosRankSum=0.099	GT:AD:DP:GQ:PL	0/1:64,84:148:99:2844,0,2014
chrXII	608122	.	G	A	3101.77	PASS	AC=1;AF=0.5;AN=2;BaseQRankSum=0.529;DP=160;Dels=0.0;FS=2.838;HaplotypeScore=9.0313;MLEAC=1;MLEAF=0.5;MQ=41.8;MQ0=0;MQRankSum=-1.681;QD=19.39;ReadPosRankSum=0.329	GT:AD:DP:GQ:PL	0/1:67,93:160:99:3130,0,2059
chrXII	609600	.	A	G	2298.77	PASS	AC=1;AF=0.5;AN=2;BaseQRankSum=0.461;DP=150;Dels=0.0;FS=2.966;HaplotypeScore=3.4681;MLEAC=1;MLEAF=0.5;MQ=41.95;MQ0=0;MQRankSum=-0.401;QD=15.33;ReadPosRankSum=0.792	GT:AD:DP:GQ:PL	0/1:74,75:149:99:2327,0,2418
chrXII	620079	.	G	A	2369.77	PASS	AC=1;AF=0.5;AN=2;BaseQRankSum=-0.482;DP=147;Dels=0.0;FS=0.0;HaplotypeScore=5.6857;MLEAC=1;MLEAF=0.5;MQ=41.99;MQ0=0;MQRankSum=0.25;QD=16.12;ReadPosRankSum=-1.284	GT:AD:DP:GQ:PL	0/1:74,73:147:99:2398,0,2457
chrXII	621607	.	G	A	2411.77	PASS	AC=1;AF=0.5;AN=2;BaseQRankSum=-0.074;DP=160;Dels=0.0;FS=0.588;HaplotypeScore=1.4538;MLEAC=1;MLEAF=0.5;MQ=41.94;MQ0=0;MQRankSum=0.234;QD=15.07;ReadPosRankSum=-0.957	GT:AD:DP:GQ:PL	0/1:86,74:160:99:2440,0,2884
chrXII	621859	.	G	A	2312.77	PASS	AC=1;AF=0.5;AN=2;BaseQRankSum=1.172;DP=135;Dels=0.0;FS=11.069;HaplotypeScore=6.8867;MLEAC=1;MLEAF=0.5;MQ=41.85;MQ0=0;MQRankSum=0.067;QD=17.13;ReadPosRankSum=1.253	GT:AD:DP:GQ:PL	0/1:63,71:134:99:2341,0,1941
chrXII	622887	.	G	A	3468.77	PASS	AC=1;AF=0.5;AN=2;BaseQRankSum=-0.116;DP=192;Dels=0.0;FS=11.133;HaplotypeScore=1.7987;MLEAC=1;MLEAF=0.5;MQ=41.78;MQ0=0;MQRankSum=0.335;QD=18.07;ReadPosRankSum=-1.229	GT:AD:DP:GQ:PL	0/1:88,104:192:99:3497,0,2867
chrXII	624179	.	G	A	1681.77	PASS	AC=1;AF=0.5;AN=2;BaseQRankSum=-0.439;DP=119;Dels=0.0;FS=4.533;HaplotypeScore=0.7887;MLEAC=1;MLEAF=0.5;MQ=41.76;MQ0=0;MQRankSum=0.839;QD=14.13;ReadPosRankSum=-0.471	GT:AD:DP:GQ:PL	0/1:63,56:119:99:1710,0,1979
chrXII	626791	.	G	A	2101.77	PASS	AC=1;AF=0.5;AN=2;BaseQRankSum=0.369;DP=127;Dels=0.0;FS=8.041;HaplotypeScore=0.0;MLEAC=1;MLEAF=0.5;MQ=41.87;MQ0=0;MQRankSum=-1.492;QD=16.55;ReadPosRankSum=-0.793	GT:AD:DP:GQ:PL	0/1:63,64:127:99:2130,0,2042
chrXII	658834	.	C	T	2717.77	PASS	AC=1;AF=0.5;AN=2;BaseQRankSum=0.353;DP=147;Dels=0.0;FS=3.936;HaplotypeScore=2.5787;MLEAC=1;MLEAF=0.5;MQ=41.83;MQ0=1;MQRankSum=-0.917;QD=18.49;ReadPosRankSum=1.15	GT:AD:DP:GQ:PL	0/1:65,82:147:99:2746,0,2039
chrXII	666150	.	G	A	2650.77	PASS	AC=1;AF=0.5;AN=2;BaseQRankSum=0.744;DP=177;Dels=0.0;FS=4.342;HaplotypeScore=2.6722;MLEAC=1;MLEAF=0.5;MQ=41.84;MQ0=0;MQRankSum=0.348;QD=14.98;ReadPosRankSum=-0.827	GT:AD:DP:GQ:PL	0/1:92,85:177:99:2679,0,2989
chrXII	679445	.	G	A	2221.77	PASS	AC=1;AF=0.5;AN=2;BaseQRankSum=1.467;DP=144;Dels=0.0;FS=1.331;HaplotypeScore=3.4552;MLEAC=1;MLEAF=0.5;MQ=41.87;MQ0=0;MQRankSum=1.043;QD=15.43;ReadPosRankSum=0.806	GT:AD:DP:GQ:PL	0/1:72,70:143:99:2250,0,2384
chrXII	690125	.	A	G	2198.77	PASS	AC=1;AF=0.5;AN=2;BaseQRankSum=-2.842;DP=151;Dels=0.0;FS=2.969;HaplotypeScore=4.1332;MLEAC=1;MLEAF=0.5;MQ=41.99;MQ0=0;MQRankSum=-0.355;QD=14.56;ReadPosRankSum=-0.43	GT:AD:DP:GQ:PL	0/1:74,77:151:99:2227,0,2429
chrXII	691163	.	G	A	2581.77	PASS	AC=1;AF=0.5;AN=2;BaseQRankSum=2.089;DP=156;Dels=0.0;FS=0.591;HaplotypeScore=4.9779;MLEAC=1;MLEAF=0.5;MQ=41.71;MQ0=0;MQRankSum=0.771;QD=16.55;ReadPosRankSum=-0.342	GT:AD:DP:GQ:PL	0/1:78,78:156:99:2610,0,2459
chrXII	691736	.	G	A	2491.77	PASS	AC=1;AF=0.5;AN=2;BaseQRankSum=-0.772;DP=172;Dels=0.0;FS=6.592;HaplotypeScore=5.5676;MLEAC=1;MLEAF=0.5;MQ=41.92;MQ0=0;MQRankSum=0.277;QD=14.49;ReadPosRankSum=0.797	GT:AD:DP:GQ:PL	0/1:90,81:171:99:2520,0,2985
chrXII	692463	.	G	A	2881.77	PASS	AC=1;AF=0.5;AN=2;BaseQRankSum=-1.867;DP=164;Dels=0.0;FS=1.955;HaplotypeScore=2.6287;MLEAC=1;MLEAF=0.5;MQ=41.89;MQ0=0;MQRankSum=1.642;QD=17.57;ReadPosRankSum=-1.026	GT:AD:DP:GQ:PL	0/1:72,92:164:99:2910,0,2300
chrXII	696751	.	A	G	2096.77	PASS	AC=1;AF=0.5;AN=2;BaseQRankSum=-1.649;DP=134;Dels=0.0;FS=0.0;HaplotypeScore=0.8667;MLEAC=1;MLEAF=0.5;MQ=41.88;MQ0=0;MQRankSum=-0.295;QD=15.65;ReadPosRankSum=-1.258	GT:AD:DP:GQ:PL	0/1:66,67:133:99:2125,0,2228
chrXII	704024	.	T	C	2152.77	PASS	AC=1;AF=0.5;AN=2;BaseQRankSum=2.249;DP=113;Dels=0.0;FS=9.357;HaplotypeScore=5.5941;MLEAC=1;MLEAF=0.5;MQ=41.34;MQ0=0;MQRankSum=-0.664;QD=19.05;ReadPosRankSum=-1.017	GT:AD:DP:GQ:PL	0/1:43,69:112:99:2181,0,1208
chrXII	708055	.	C	T	2106.77	PASS	AC=1;AF=0.5;AN=2;BaseQRankSum=1.268;DP=136;Dels=0.0;FS=0.0;HaplotypeScore=1.7005;MLEAC=1;MLEAF=0.5;MQ=41.88;MQ0=0;MQRankSum=0.366;QD=15.49;ReadPosRankSum=0.091	GT:AD:DP:GQ:PL	0/1:71,65:136:99:2135,0,2262
chrXII	712933	.	A	G	2267.77	PASS	AC=1;AF=0.5;AN=2;BaseQRankSum=-0.291;DP=128;Dels=0.0;FS=4.375;HaplotypeScore=7.628;MLEAC=1;MLEAF=0.5;MQ=41.76;MQ0=0;MQRankSum=-1.52;QD=17.72;ReadPosRankSum=-0.619	GT:AD:DP:GQ:PL	0/1:58,68:127:99:2296,0,1934
chrXII	724544	.	T	C	2535.77	PASS	AC=1;AF=0.5;AN=2;BaseQRankSum=-0.589;DP=137;Dels=0.0;FS=0.0;HaplotypeScore=2.3113;MLEAC=1;MLEAF=0.5;MQ=41.66;MQ0=0;MQRankSum=0.111;QD=18.51;ReadPosRankSum=-1.176	GT:AD:DP:GQ:PL	0/1:59,78:137:99:2564,0,1890
chrXII	726568	.	C	T	3126.77	PASS	AC=1;AF=0.5;AN=2;BaseQRankSum=1.855;DP=166;Dels=0.0;FS=3.645;HaplotypeScore=2.4875;MLEAC=1;MLEAF=0.5;MQ=41.83;MQ0=0;MQRankSum=-0.212;QD=18.84;ReadPosRankSum=-1.076	GT:AD:DP:GQ:PL	0/1:72,93:165:99:3155,0,2297
chrXII	730029	.	C	T	2931.77	PASS	AC=1;AF=0.5;AN=2;BaseQRankSum=-0.771;DP=166;Dels=0.0;FS=4.543;HaplotypeScore=3.2649;MLEAC=1;MLEAF=0.5;MQ=41.72;MQ0=0;MQRankSum=-0.797;QD=17.66;ReadPosRankSum=-0.459	GT:AD:DP:GQ:PL	0/1:73,93:166:99:2960,0,2334
chrXII	764486	.	G	A	1602.77	PASS	AC=1;AF=0.5;AN=2;BaseQRankSum=-2.209;DP=148;Dels=0.0;FS=0.621;HaplotypeScore=0.0;MLEAC=1;MLEAF=0.5;MQ=41.9;MQ0=0;MQRankSum=-0.936;QD=10.83;ReadPosRankSum=0.286	GT:AD:DP:GQ:PL	0/1:87,60:147:99:1631,0,2632
chrXII	770075	.	C	T	2502.77	PASS	AC=1;AF=0.5;AN=2;BaseQRankSum=0.528;DP=156;Dels=0.0;FS=0.592;HaplotypeScore=5.4344;MLEAC=1;MLEAF=0.5;MQ=41.89;MQ0=0;MQRankSum=1.18;QD=16.04;ReadPosRankSum=0.421	GT:AD:DP:GQ:PL	0/1:80,75:155:99:2531,0,2625
chrXII	771910	.	G	A	2308.77	PASS	AC=1;AF=0.5;AN=2;BaseQRankSum=-1.095;DP=159;Dels=0.0;FS=3.685;HaplotypeScore=5.9103;MLEAC=1;MLEAF=0.5;MQ=41.69;MQ0=0;MQRankSum=1.185;QD=14.52;ReadPosRankSum=0.078	GT:AD:DP:GQ:PL	0/1:84,75:159:99:2337,0,2795
chrXII	776255	.	C	T	2981.77	PASS	AC=1;AF=0.5;AN=2;BaseQRankSum=-0.608;DP=161;Dels=0.0;FS=0.581;HaplotypeScore=4.3292;MLEAC=1;MLEAF=0.5;MQ=41.9;MQ0=0;MQRankSum=0.444;QD=18.52;ReadPosRankSum=-1.394	GT:AD:DP:GQ:PL	0/1:71,90:161:99:3010,0,2297
chrXII	780864	.	T	C	2491.77	PASS	AC=1;AF=0.5;AN=2;BaseQRankSum=1.788;DP=169;Dels=0.0;FS=0.568;HaplotypeScore=3.6377;MLEAC=1;MLEAF=0.5;MQ=41.82;MQ0=0;MQRankSum=-0.39;QD=14.74;ReadPosRankSum=1.64	GT:AD:DP:GQ:PL	0/1:92,77:169:99:2520,0,3025
chrXII	782479	.	G	A	2810.77	PASS	AC=1;AF=0.5;AN=2;BaseQRankSum=-1.232;DP=167;Dels=0.0;FS=0.0;HaplotypeScore=4.0665;MLEAC=1;MLEAF=0.5;MQ=41.98;MQ0=0;MQRankSum=-1.084;QD=16.83;ReadPosRankSum=1.235	GT:AD:DP:GQ:PL	0/1:82,84:166:99:2839,0,2739
chrXII	800229	.	G	A	2916.77	PASS	AC=1;AF=0.5;AN=2;BaseQRankSum=-1.223;DP=167;Dels=0.0;FS=1.941;HaplotypeScore=0.734;MLEAC=1;MLEAF=0.5;MQ=41.92;MQ0=0;MQRankSum=-0.002;QD=17.47;ReadPosRankSum=0.707	GT:AD:DP:GQ:PL	0/1:74,93:167:99:2945,0,2309
chrXII	811821	.	G	A	2535.77	PASS	AC=1;AF=0.5;AN=2;BaseQRankSum=1.355;DP=160;Dels=0.0;FS=0.576;HaplotypeScore=6.9416;MLEAC=1;MLEAF=0.5;MQ=41.81;MQ0=0;MQRankSum=-1.28;QD=15.85;ReadPosRankSum=1.969	GT:AD:DP:GQ:PL	0/1:79,81:160:99:2564,0,2550
chrXII	833485	.	G	A	2781.77	PASS	AC=1;AF=0.5;AN=2;BaseQRankSum=1.639;DP=162;Dels=0.0;FS=0.0;HaplotypeScore=4.3016;MLEAC=1;MLEAF=0.5;MQ=41.89;MQ0=0;MQRankSum=1.223;QD=17.17;ReadPosRankSum=1.65	GT:AD:DP:GQ:PL	0/1:76,86:162:99:2810,0,2454
chrXII	833507	.	G	A	2767.77	PASS	AC=1;AF=0.5;AN=2;BaseQRankSum=-2.461;DP=164;Dels=0.0;FS=1.94;HaplotypeScore=4.4709;MLEAC=1;MLEAF=0.5;MQ=41.88;MQ0=0;MQRankSum=-0.03;QD=16.88;ReadPosRankSum=-1.417	GT:AD:DP:GQ:PL	0/1:77,87:164:99:2796,0,2472
chrXII	836269	.	G	A	2694.77	PASS	AC=1;AF=0.5;AN=2;BaseQRankSum=0.028;DP=177;Dels=0.0;FS=6.5;HaplotypeScore=8.288;MLEAC=1;MLEAF=0.5;MQ=41.98;MQ0=0;MQRankSum=-0.789;QD=15.22;ReadPosRankSum=-1.295	GT:AD:DP:GQ:PL	0/1:94,83:177:99:2723,0,3144
chrXII	846964	.	G	A	2820.77	PASS	AC=1;AF=0.5;AN=2;BaseQRankSum=-0.63;DP=175;Dels=0.0;FS=6.535;HaplotypeScore=4.9893;MLEAC=1;MLEAF=0.5;MQ=41.75;MQ0=0;MQRankSum=1.067;QD=16.12;ReadPosRankSum=-0.897	GT:AD:DP:GQ:PL	0/1:85,88:173:99:2849,0,2847
chrXII	854844	.	G	A	2080.77	PASS	AC=1;AF=0.5;AN=2;BaseQRankSum=-2.372;DP=135;Dels=0.0;FS=7.786;HaplotypeScore=3.5104;MLEAC=1;MLEAF=0.5;MQ=41.99;MQ0=0;MQRankSum=0.748;QD=15.41;ReadPosRankSum=-0.178	GT:AD:DP:GQ:PL	0/1:67,67:134:99:2109,0,2256
chrXII	858010	.	T	C	2750.77	PASS	AC=1;AF=0.5;AN=2;BaseQRankSum=2.733;DP=171;Dels=0.0;FS=3.526;HaplotypeScore=6.9478;MLEAC=1;MLEAF=0.5;MQ=41.9;MQ0=0;MQRankSum=0.283;QD=16.09;ReadPosRankSum=0.972	GT:AD:DP:GQ:PL	0/1:84,87:171:99:2779,0,2555
chrXII	876985	.	G	A	1671.77	PASS	AC=1;AF=0.5;AN=2;BaseQRankSum=0.125;DP=105;Dels=0.0;FS=0.0;HaplotypeScore=0.0;MLEAC=1;MLEAF=0.5;MQ=41.86;MQ0=0;MQRankSum=-0.407;QD=15.92;ReadPosRankSum=-0.759	GT:AD:DP:GQ:PL	0/1:52,53:105:99:1700,0,1597
chrXII	885552	.	G	A	2832.77	PASS	AC=1;AF=0.5;AN=2;BaseQRankSum=-0.43;DP=173;Dels=0.0;FS=5.39;HaplotypeScore=2.7977;MLEAC=1;MLEAF=0.5;MQ=41.82;MQ0=0;MQRankSum=-1.339;QD=16.37;ReadPosRankSum=-1.215	GT:AD:DP:GQ:PL	0/1:82,91:173:99:2861,0,2631
chrXII	889874	.	C	T	2747.77	PASS	AC=1;AF=0.5;AN=2;BaseQRankSum=-0.015;DP=162;Dels=0.0;FS=2.107;HaplotypeScore=2.6219;MLEAC=1;MLEAF=0.5;MQ=41.91;MQ0=0;MQRankSum=0.045;QD=16.96;ReadPosRankSum=1.012	GT:AD:DP:GQ:PL	0/1:76,86:162:99:2776,0,2449
chrXII	893128	.	G	A	2455.77	PASS	AC=1;AF=0.5;AN=2;BaseQRankSum=2.781;DP=145;Dels=0.0;FS=2.984;HaplotypeScore=1.7465;MLEAC=1;MLEAF=0.5;MQ=41.88;MQ0=0;MQRankSum=0.825;QD=16.94;ReadPosRankSum=0.354	GT:AD:DP:GQ:PL	0/1:69,76:145:99:2484,0,2054
chrXII	893442	.	A	G	1927.77	PASS	AC=1;AF=0.5;AN=2;BaseQRankSum=0.436;DP=139;Dels=0.0;FS=0.0;HaplotypeScore=7.4128;MLEAC=1;MLEAF=0.5;MQ=41.69;MQ0=0;MQRankSum=-0.714;QD=13.87;ReadPosRankSum=-0.034	GT:AD:DP:GQ:PL	0/1:75,63:139:99:1956,0,2479
chrXII	898212	.	C	T	2566.77	PASS	AC=1;AF=0.5;AN=2;BaseQRankSum=1.962;DP=138;Dels=0.0;FS=0.669;HaplotypeScore=4.9323;MLEAC=1;MLEAF=0.5;MQ=41.22;MQ0=5;MQRankSum=-1.064;QD=18.6;ReadPosRankSum=-1.971	GT:AD:DP:GQ:PL	0/1:60,78:138:99:2595,0,1846
chrXII	902497	.	G	A	2500.77	PASS	AC=1;AF=0.5;AN=2;BaseQRankSum=-1.608;DP=148;Dels=0.0;FS=0.0;HaplotypeScore=7.4706;MLEAC=1;MLEAF=0.5;MQ=41.66;MQ0=0;MQRankSum=-0.403;QD=16.9;ReadPosRankSum=-0.871	GT:AD:DP:GQ:PL	0/1:71,77:148:99:2529,0,2327
chrXII	915018	.	G	A	2340.77	PASS	AC=1;AF=0.5;AN=2;BaseQRankSum=0.523;DP=146;Dels=0.0;FS=6.188;HaplotypeScore=0.0;MLEAC=1;MLEAF=0.5;MQ=41.88;MQ0=0;MQRankSum=0.902;QD=16.03;ReadPosRankSum=0.26	GT:AD:DP:GQ:PL	0/1:74,72:146:99:2369,0,2363
chrXII	924526	.	G	A	2187.77	PASS	AC=1;AF=0.5;AN=2;BaseQRankSum=1.028;DP=154;Dels=0.0;FS=7.075;HaplotypeScore=3.718;MLEAC=1;MLEAF=0.5;MQ=41.72;MQ0=0;MQRankSum=0.431;QD=14.21;ReadPosRankSum=-0.286	GT:AD:DP:GQ:PL	0/1:86,68:154:99:2216,0,2907
chrXII	930149	.	G	A	2514.77	PASS	AC=1;AF=0.5;AN=2;BaseQRankSum=0.56;DP=147;Dels=0.0;FS=2.061;HaplotypeScore=4.3074;MLEAC=1;MLEAF=0.5;MQ=41.99;MQ0=0;MQRankSum=0.246;QD=17.11;ReadPosRankSum=-0.297	GT:AD:DP:GQ:PL	0/1:70,77:147:99:2543,0,2235
chrXII	938495	.	G	A	2936.77	PASS	AC=1;AF=0.5;AN=2;BaseQRankSum=-0.153;DP=151;Dels=0.0;FS=2.056;HaplotypeScore=7.868;MLEAC=1;MLEAF=0.5;MQ=41.96;MQ0=0;MQRankSum=-1.508;QD=19.45;ReadPosRankSum=0.096	GT:AD:DP:GQ:PL	0/1:63,88:151:99:2965,0,2002
chrXII	938714	.	G	A	1942.77	PASS	AC=1;AF=0.5;AN=2;BaseQRankSum=-0.759;DP=133;Dels=0.0;FS=18.676;HaplotypeScore=1.79;MLEAC=1;MLEAF=0.5;MQ=41.87;MQ0=0;MQRankSum=-1.683;QD=14.61;ReadPosRankSum=-0.088	GT:AD:DP:GQ:PL	0/1:70,63:133:99:1971,0,2293
chrXII	949608	.	G	A	2530.77	PASS	AC=1;AF=0.5;AN=2;BaseQRankSum=1.475;DP=145;Dels=0.0;FS=4.943;HaplotypeScore=1.5774;MLEAC=1;MLEAF=0.5;MQ=41.97;MQ0=0;MQRankSum=0.354;QD=17.45;ReadPosRankSum=-0.865	GT:AD:DP:GQ:PL	0/1:69,76:145:99:2559,0,2246
chrXII	949670	.	G	A	1828.77	PASS	AC=1;AF=0.5;AN=2;BaseQRankSum=-0.17;DP=126;Dels=0.0;FS=2.299;HaplotypeScore=5.7834;MLEAC=1;MLEAF=0.5;MQ=41.86;MQ0=0;MQRankSum=-2.389;QD=14.51;ReadPosRankSum=0.365	GT:AD:DP:GQ:PL	0/1:63,61:126:99:1857,0,1994
chrXII	950008	.	A	T	1979.77	PASS	AC=1;AF=0.5;AN=2;BaseQRankSum=1.459;DP=148;Dels=0.0;FS=3.012;HaplotypeScore=4.3635;MLEAC=1;MLEAF=0.5;MQ=41.73;MQ0=0;MQRankSum=0.476;QD=13.38;ReadPosRankSum=-1.117	GT:AD:DP:GQ:PL	0/1:79,68:147:99:2008,0,2325
chrXII	952123	.	G	A	1677.77	PASS	AC=1;AF=0.5;AN=2;BaseQRankSum=-3.338;DP=141;Dels=0.0;FS=0.0;HaplotypeScore=0.734;MLEAC=1;MLEAF=0.5;MQ=41.97;MQ0=0;MQRankSum=-0.204;QD=11.9;ReadPosRankSum=-1.066	GT:AD:DP:GQ:PL	0/1:71,70:141:99:1706,0,2192
chrXII	982205	.	C	T	2900.77	PASS	AC=1;AF=0.5;AN=2;BaseQRankSum=-0.605;DP=182;Dels=0.0;FS=3.416;HaplotypeScore=8.0589;MLEAC=1;MLEAF=0.5;MQ=41.77;MQ0=1;MQRankSum=-1.118;QD=15.94;ReadPosRankSum=0.486	GT:AD:DP:GQ:PL	0/1:87,93:181:99:2929,0,2714
chrXII	985859	.	G	A	2180.77	PASS	AC=1;AF=0.5;AN=2;BaseQRankSum=0.305;DP=140;Dels=0.0;FS=1.336;HaplotypeScore=1.8055;MLEAC=1;MLEAF=0.5;MQ=41.88;MQ0=0;MQRankSum=0.851;QD=15.58;ReadPosRankSum=0.492	GT:AD:DP:GQ:PL	0/1:73,67:140:99:2209,0,2373
chrXII	990587	.	A	G	2588.77	PASS	AC=1;AF=0.5;AN=2;BaseQRankSum=-0.234;DP=163;Dels=0.0;FS=0.578;HaplotypeScore=2.6562;MLEAC=1;MLEAF=0.5;MQ=42.0;MQ0=0;MQRankSum=2.408;QD=15.88;ReadPosRankSum=0.842	GT:AD:DP:GQ:PL	0/1:80,83:163:99:2617,0,2667
chrXII	993726	.	C	T	1883.77	PASS	AC=1;AF=0.5;AN=2;BaseQRankSum=0.339;DP=116;Dels=0.0;FS=4.743;HaplotypeScore=6.5255;MLEAC=1;MLEAF=0.5;MQ=41.97;MQ0=0;MQRankSum=0.087;QD=16.24;ReadPosRankSum=-1.838	GT:AD:DP:GQ:PL	0/1:56,59:116:99:1912,0,1785
chrXII	996642	.	A	G	3014.77	PASS	AC=1;AF=0.5;AN=2;BaseQRankSum=2.453;DP=182;Dels=0.0;FS=1.153;HaplotypeScore=2.9906;MLEAC=1;MLEAF=0.5;MQ=41.97;MQ0=0;MQRankSum=0.577;QD=16.56;ReadPosRankSum=2.161	GT:AD:DP:GQ:PL	0/1:89,92:181:99:3043,0,2804
chrXII	1000958	.	C	T	2331.77	PASS	AC=1;AF=0.5;AN=2;BaseQRankSum=-0.573;DP=138;Dels=0.0;FS=5.178;HaplotypeScore=1.6643;MLEAC=1;MLEAF=0.5;MQ=41.88;MQ0=0;MQRankSum=0.307;QD=16.9;ReadPosRankSum=0.281	GT:AD:DP:GQ:PL	0/1:64,72:137:99:2360,0,2140
chrXII	1006048	.	A	G	4973.77	PASS	AC=2;AF=1.0;AN=2;DP=140;Dels=0.0;FS=0.0;HaplotypeScore=5.4464;MLEAC=2;MLEAF=1.0;MQ=41.02;MQ0=0;QD=30.3	GT:AD:DP:GQ:PL	1/1:0,139:139:99:5002,397,0
chrXII	1006245	.	A	T	5615.77	PASS	AC=2;AF=1.0;AN=2;DP=148;Dels=0.0;FS=0.0;HaplotypeScore=1.8614;MLEAC=2;MLEAF=1.0;MQ=40.56;MQ0=0;QD=34.15	GT:AD:DP:GQ:PL	1/1:0,148:148:99:5644,430,0
chrXII	1006255	.	C	T	5348.77	PASS	AC=2;AF=1.0;AN=2;DP=145;Dels=0.0;FS=0.0;HaplotypeScore=1.5774;MLEAC=2;MLEAF=1.0;MQ=40.53;MQ0=0;QD=28.1	GT:AD:DP:GQ:PL	1/1:0,145:145:99:5377,409,0
chrXII	1006270	.	G	A	5059.77	PASS	AC=2;AF=1.0;AN=2;DP=135;Dels=0.0;FS=0.0;HaplotypeScore=0.0;MLEAC=2;MLEAF=1.0;MQ=40.6;MQ0=0;QD=28.92	GT:AD:DP:GQ:PL	1/1:0,135:135:99:5088,391,0
chrXII	1007833	.	G	A	2830.77	PASS	AC=1;AF=0.5;AN=2;BaseQRankSum=1.431;DP=177;Dels=0.0;FS=1.863;HaplotypeScore=2.98;MLEAC=1;MLEAF=0.5;MQ=41.89;MQ0=0;MQRankSum=0.753;QD=15.99;ReadPosRankSum=0.265	GT:AD:DP:GQ:PL	0/1:90,86:176:99:2859,0,2976
chrXII	1009211	.	G	A	2612.77	PASS	AC=1;AF=0.5;AN=2;BaseQRankSum=-1.307;DP=153;Dels=0.0;FS=11.57;HaplotypeScore=1.997;MLEAC=1;MLEAF=0.5;MQ=42.0;MQ0=0;MQRankSum=1.296;QD=17.08;ReadPosRankSum=-0.598	GT:AD:DP:GQ:PL	0/1:72,81:153:99:2641,0,2379
chrXII	1011738	.	G	A	2468.77	PASS	AC=1;AF=0.5;AN=2;BaseQRankSum=0.61;DP=129;Dels=0.0;FS=0.675;HaplotypeScore=3.6646;MLEAC=1;MLEAF=0.5;MQ=41.87;MQ0=0;MQRankSum=-0.285;QD=19.14;ReadPosRankSum=-2.23	GT:AD:DP:GQ:PL	0/1:53,75:128:99:2497,0,1688
chrXII	1011896	.	C	T	4190.77	PASS	AC=2;AF=1.0;AN=2;BaseQRankSum=-0.15;DP=128;Dels=0.0;FS=15.768;HaplotypeScore=4.487;MLEAC=2;MLEAF=1.0;MQ=41.56;MQ0=1;MQRankSum=1.612;QD=32.74;ReadPosRankSum=2.287	GT:AD:DP:GQ:PL	1/1:5,122:127:99:4219,171,0
chrXII	1017848	.	G	A	2654.77	PASS	AC=1;AF=0.5;AN=2;BaseQRankSum=-0.188;DP=159;Dels=0.0;FS=2.046;HaplotypeScore=3.0453;MLEAC=1;MLEAF=0.5;MQ=41.72;MQ0=2;MQRankSum=0.739;QD=16.7;ReadPosRankSum=-2.766	GT:AD:DP:GQ:PL	0/1:78,81:159:99:2683,0,2446
chrXII	1022109	.	C	T	2516.77	PASS	AC=1;AF=0.5;AN=2;BaseQRankSum=-0.422;DP=159;Dels=0.0;FS=1.97;HaplotypeScore=4.3494;MLEAC=1;MLEAF=0.5;MQ=41.63;MQ0=0;MQRankSum=-1.714;QD=15.83;ReadPosRankSum=-0.257	GT:AD:DP:GQ:PL	0/1:78,81:159:99:2545,0,2524
chrXII	1030011	.	G	A	1647.77	PASS	AC=1;AF=0.5;AN=2;BaseQRankSum=-1.498;DP=126;Dels=0.0;FS=0.695;HaplotypeScore=2.3893;MLEAC=1;MLEAF=0.5;MQ=40.98;MQ0=5;MQRankSum=-1.124;QD=13.08;ReadPosRankSum=0.563	GT:AD:DP:GQ:PL	0/1:66,60:126:99:1676,0,2065
chrXII	1030670	.	C	T	2513.77	PASS	AC=1;AF=0.5;AN=2;BaseQRankSum=-1.478;DP=148;Dels=0.0;FS=1.277;HaplotypeScore=0.0;MLEAC=1;MLEAF=0.5;MQ=41.76;MQ0=0;MQRankSum=-0.15;QD=16.98;ReadPosRankSum=-0.768	GT:AD:DP:GQ:PL	0/1:71,77:148:99:2542,0,2350
chrXII	1030679	.	G	A	2542.77	PASS	AC=1;AF=0.5;AN=2;BaseQRankSum=1.053;DP=153;Dels=0.0;FS=5.867;HaplotypeScore=1.5774;MLEAC=1;MLEAF=0.5;MQ=41.87;MQ0=0;MQRankSum=-1.765;QD=16.62;ReadPosRankSum=0.462	GT:AD:DP:GQ:PL	0/1:75,78:153:99:2571,0,2455
chrXII	1039513	.	G	A	1985.77	PASS	AC=1;AF=0.5;AN=2;BaseQRankSum=-1.693;DP=151;Dels=0.0;FS=6.013;HaplotypeScore=6.7917;MLEAC=1;MLEAF=0.5;MQ=41.79;MQ0=0;MQRankSum=0.874;QD=13.15;ReadPosRankSum=1.058	GT:AD:DP:GQ:PL	0/1:86,65:151:99:2014,0,2816
chrXII	1042137	.	T	C	3693.77	PASS	AC=1;AF=0.5;AN=2;BaseQRankSum=0.712;DP=201;Dels=0.0;FS=4.902;HaplotypeScore=7.2079;MLEAC=1;MLEAF=0.5;MQ=41.77;MQ0=0;MQRankSum=1.586;QD=18.38;ReadPosRankSum=0.405	GT:AD:DP:GQ:PL	0/1:92,109:201:99:3722,0,2950
chrXII	1051806	.	G	A	2232.77	PASS	AC=1;AF=0.5;AN=2;BaseQRankSum=0.394;DP=128;Dels=0.0;FS=11.171;HaplotypeScore=3.5104;MLEAC=1;MLEAF=0.5;MQ=41.77;MQ0=0;MQRankSum=-0.251;QD=17.44;ReadPosRankSum=0.953	GT:AD:DP:GQ:PL	0/1:60,68:128:99:2261,0,1925
chrXIII	8870	.	C	T	2181.77	PASS	AC=1;AF=0.5;AN=2;BaseQRankSum=2.529;DP=130;Dels=0.0;FS=5.389;HaplotypeScore=3.4954;MLEAC=1;MLEAF=0.5;MQ=41.68;MQ0=2;MQRankSum=-0.226;QD=16.78;ReadPosRankSum=2.029	GT:AD:DP:GQ:PL	0/1:62,68:130:99:2210,0,1912
chrXIII	20597	.	G	A	1624.77	PASS	AC=1;AF=0.5;AN=2;BaseQRankSum=0.034;DP=114;Dels=0.0;FS=3.452;HaplotypeScore=4.6824;MLEAC=1;MLEAF=0.5;MQ=41.86;MQ0=0;MQRankSum=0.735;QD=14.25;ReadPosRankSum=1.972	GT:AD:DP:GQ:PL	0/1:63,51:114:99:1653,0,2063
chrXIII	22434	.	A	G	1994.77	PASS	AC=1;AF=0.5;AN=2;BaseQRankSum=1.362;DP=146;Dels=0.0;FS=0.0;HaplotypeScore=2.7286;MLEAC=1;MLEAF=0.5;MQ=41.75;MQ0=0;MQRankSum=0.595;QD=13.66;ReadPosRankSum=1.41	GT:AD:DP:GQ:PL	0/1:81,65:146:99:2023,0,2653
chrXIII	32412	.	G	A	2480.77	PASS	AC=1;AF=0.5;AN=2;BaseQRankSum=0.643;DP=167;Dels=0.0;FS=3.607;HaplotypeScore=2.7663;MLEAC=1;MLEAF=0.5;MQ=41.99;MQ0=0;MQRankSum=1.596;QD=14.85;ReadPosRankSum=-0.99	GT:AD:DP:GQ:PL	0/1:89,78:167:99:2509,0,2851
chrXIII	36197	.	G	A	2445.77	PASS	AC=1;AF=0.5;AN=2;BaseQRankSum=0.866;DP=150;Dels=0.0;FS=8.657;HaplotypeScore=8.877;MLEAC=1;MLEAF=0.5;MQ=41.78;MQ0=0;MQRankSum=-1.735;QD=16.31;ReadPosRankSum=-0.041	GT:AD:DP:GQ:PL	0/1:71,76:148:99:2474,0,2291
chrXIII	41358	.	G	A	2900.77	PASS	AC=1;AF=0.5;AN=2;BaseQRankSum=0.132;DP=165;Dels=0.0;FS=4.811;HaplotypeScore=7.721;MLEAC=1;MLEAF=0.5;MQ=41.73;MQ0=0;MQRankSum=0.405;QD=17.58;ReadPosRankSum=-0.726	GT:AD:DP:GQ:PL	0/1:73,90:165:99:2929,0,2282
chrXIII	44388	.	G	A	4408.77	PASS	AC=2;AF=1.0;AN=2;DP=124;Dels=0.0;FS=0.0;HaplotypeScore=0.7887;MLEAC=2;MLEAF=1.0;MQ=41.46;MQ0=0;QD=25.16	GT:AD:DP:GQ:PL	1/1:0,123:123:99:4437,349,0
chrXIII	44816	.	G	A	2604.77	PASS	AC=1;AF=0.5;AN=2;BaseQRankSum=-1.226;DP=170;Dels=0.0;FS=11.852;HaplotypeScore=3.5443;MLEAC=1;MLEAF=0.5;MQ=41.98;MQ0=0;MQRankSum=1.415;QD=15.32;ReadPosRankSum=-2.453	GT:AD:DP:GQ:PL	0/1:88,81:169:99:2633,0,2889
chrXIII	45430	.	G	A	2367.77	PASS	AC=1;AF=0.5;AN=2;BaseQRankSum=0.562;DP=161;Dels=0.0;FS=1.229;HaplotypeScore=5.5859;MLEAC=1;MLEAF=0.5;MQ=41.88;MQ0=0;MQRankSum=-1.555;QD=14.71;ReadPosRankSum=-1.528	GT:AD:DP:GQ:PL	0/1:87,73:161:99:2396,0,2862
chrXIII	45752	.	G	A	2303.77	PASS	AC=1;AF=0.5;AN=2;BaseQRankSum=-0.261;DP=131;Dels=0.0;FS=0.67;HaplotypeScore=1.9894;MLEAC=1;MLEAF=0.5;MQ=41.86;MQ0=0;MQRankSum=-1.222;QD=17.59;ReadPosRankSum=-0.709	GT:AD:DP:GQ:PL	0/1:60,71:131:99:2332,0,1900
chrXIII	46042	.	G	A	2383.77	PASS	AC=1;AF=0.5;AN=2;BaseQRankSum=-0.387;DP=137;Dels=0.0;FS=2.253;HaplotypeScore=0.7887;MLEAC=1;MLEAF=0.5;MQ=41.88;MQ0=0;MQRankSum=-1.457;QD=17.4;ReadPosRankSum=-0.907	GT:AD:DP:GQ:PL	0/1:62,74:136:99:2412,0,1987
chrXIII	48003	.	G	A	1880.77	PASS	AC=1;AF=0.5;AN=2;BaseQRankSum=-0.161;DP=126;Dels=0.0;FS=0.0;HaplotypeScore=9.1282;MLEAC=1;MLEAF=0.5;MQ=41.62;MQ0=0;MQRankSum=0.838;QD=14.93;ReadPosRankSum=-0.689	GT:AD:DP:GQ:PL	0/1:65,60:126:99:1909,0,2098
chrXIII	48246	.	T	C	3085.77	PASS	AC=1;AF=0.5;AN=2;BaseQRankSum=-0.932;DP=174;Dels=0.0;FS=1.192;HaplotypeScore=2.8374;MLEAC=1;MLEAF=0.5;MQ=41.8;MQ0=0;MQRankSum=-0.461;QD=17.73;ReadPosRankSum=0.257	GT:AD:DP:GQ:PL	0/1:81,92:173:99:3114,0,2658
chrXIII	49524	.	G	A	2510.77	PASS	AC=1;AF=0.5;AN=2;BaseQRankSum=2.444;DP=144;Dels=0.0;FS=1.319;HaplotypeScore=3.9151;MLEAC=1;MLEAF=0.5;MQ=41.86;MQ0=0;MQRankSum=-0.982;QD=17.44;ReadPosRankSum=-0.267	GT:AD:DP:GQ:PL	0/1:68,74:143:99:2539,0,2204
chrXIII	49530	.	G	A	2513.77	PASS	AC=1;AF=0.5;AN=2;BaseQRankSum=2.157;DP=148;Dels=0.0;FS=2.926;HaplotypeScore=3.9151;MLEAC=1;MLEAF=0.5;MQ=41.86;MQ0=0;MQRankSum=1.255;QD=16.98;ReadPosRankSum=-0.714	GT:AD:DP:GQ:PL	0/1:71,77:148:99:2542,0,2299
chrXIII	72090	.	G	A	2007.77	PASS	AC=1;AF=0.5;AN=2;BaseQRankSum=0.319;DP=140;Dels=0.0;FS=4.045;HaplotypeScore=0.0;MLEAC=1;MLEAF=0.5;MQ=41.64;MQ0=0;MQRankSum=1.428;QD=14.34;ReadPosRankSum=0.023	GT:AD:DP:GQ:PL	0/1:76,63:139:99:2036,0,2547
chrXIII	74204	.	A	G	2181.77	PASS	AC=1;AF=0.5;AN=2;BaseQRankSum=0.343;DP=124;Dels=0.0;FS=10.008;HaplotypeScore=0.0;MLEAC=1;MLEAF=0.5;MQ=41.97;MQ0=0;MQRankSum=-0.018;QD=17.59;ReadPosRankSum=0.303	GT:AD:DP:GQ:PL	0/1:58,66:124:99:2210,0,1898
chrXIII	78316	.	T	C	2457.77	PASS	AC=1;AF=0.5;AN=2;BaseQRankSum=-0.54;DP=169;Dels=0.0;FS=4.766;HaplotypeScore=2.6274;MLEAC=1;MLEAF=0.5;MQ=41.87;MQ0=0;MQRankSum=-1.496;QD=14.54;ReadPosRankSum=-0.359	GT:AD:DP:GQ:PL	0/1:92,76:168:99:2486,0,3110
chrXIII	81491	.	T	C	2642.77	PASS	AC=1;AF=0.5;AN=2;BaseQRankSum=-0.881;DP=163;Dels=0.0;FS=1.226;HaplotypeScore=3.3887;MLEAC=1;MLEAF=0.5;MQ=41.91;MQ0=0;MQRankSum=-0.257;QD=16.21;ReadPosRankSum=-0.051	GT:AD:DP:GQ:PL	0/1:82,81:163:99:2671,0,2841
chrXIII	87767	.	C	T	2827.77	PASS	AC=1;AF=0.5;AN=2;BaseQRankSum=-1.554;DP=161;Dels=0.0;FS=4.714;HaplotypeScore=1.8237;MLEAC=1;MLEAF=0.5;MQ=41.96;MQ0=0;MQRankSum=-0.717;QD=17.56;ReadPosRankSum=-1.156	GT:AD:DP:GQ:PL	0/1:71,90:161:99:2856,0,2311
chrXIII	115570	.	A	G	2049.77	PASS	AC=1;AF=0.5;AN=2;BaseQRankSum=-1.862;DP=132;Dels=0.0;FS=19.529;HaplotypeScore=5.067;MLEAC=1;MLEAF=0.5;MQ=41.89;MQ0=0;MQRankSum=1.3;QD=15.53;ReadPosRankSum=1.973	GT:AD:DP:GQ:PL	0/1:65,66:132:99:2078,0,2182
chrXIII	125737	.	A	G	3097.77	PASS	AC=1;AF=0.5;AN=2;BaseQRankSum=0.234;DP=174;Dels=0.0;FS=1.185;HaplotypeScore=0.734;MLEAC=1;MLEAF=0.5;MQ=41.83;MQ0=0;MQRankSum=-0.083;QD=17.8;ReadPosRankSum=-0.207	GT:AD:DP:GQ:PL	0/1:80,94:174:99:3126,0,2632
chrXIII	127060	.	A	G	2305.77	PASS	AC=1;AF=0.5;AN=2;BaseQRankSum=4.205;DP=164;Dels=0.0;FS=12.474;HaplotypeScore=2.8233;MLEAC=1;MLEAF=0.5;MQ=41.83;MQ0=0;MQRankSum=0.6;QD=14.06;ReadPosRankSum=-1.224	GT:AD:DP:GQ:PL	0/1:90,74:164:99:2334,0,2651
chrXIII	129244	.	A	G	2212.77	PASS	AC=1;AF=0.5;AN=2;BaseQRankSum=1.073;DP=158;Dels=0.0;FS=4.796;HaplotypeScore=0.9933;MLEAC=1;MLEAF=0.5;MQ=41.68;MQ0=0;MQRankSum=-0.926;QD=14.0;ReadPosRankSum=0.719	GT:AD:DP:GQ:PL	0/1:88,70:158:99:2241,0,2819
chrXIII	139246	.	G	A	2249.77	PASS	AC=1;AF=0.5;AN=2;BaseQRankSum=0.795;DP=139;Dels=0.0;FS=0.632;HaplotypeScore=1.8499;MLEAC=1;MLEAF=0.5;MQ=41.99;MQ0=0;MQRankSum=-1.642;QD=16.19;ReadPosRankSum=1.397	GT:AD:DP:GQ:PL	0/1:72,67:139:99:2278,0,2374
chrXIII	149666	.	C	T	1649.77	PASS	AC=1;AF=0.5;AN=2;BaseQRankSum=-0.568;DP=118;Dels=0.0;FS=0.69;HaplotypeScore=6.9986;MLEAC=1;MLEAF=0.5;MQ=41.86;MQ0=0;MQRankSum=-2.312;QD=13.98;ReadPosRankSum=0.42	GT:AD:DP:GQ:PL	0/1:65,52:118:99:1678,0,2166
chrXIII	161718	.	G	A	2334.77	PASS	AC=1;AF=0.5;AN=2;BaseQRankSum=-1.343;DP=162;Dels=0.0;FS=1.955;HaplotypeScore=0.7887;MLEAC=1;MLEAF=0.5;MQ=41.98;MQ0=0;MQRankSum=-0.109;QD=14.41;ReadPosRankSum=0.099	GT:AD:DP:GQ:PL	0/1:88,74:162:99:2363,0,2931
chrXIII	170084	.	C	T	2363.77	PASS	AC=1;AF=0.5;AN=2;BaseQRankSum=-0.716;DP=144;Dels=0.0;FS=0.623;HaplotypeScore=3.2852;MLEAC=1;MLEAF=0.5;MQ=41.88;MQ0=0;MQRankSum=-0.324;QD=16.42;ReadPosRankSum=-1.112	GT:AD:DP:GQ:PL	0/1:69,75:144:99:2392,0,2148
chrXIII	206056	.	G	A	2629.77	PASS	AC=1;AF=0.5;AN=2;BaseQRankSum=2.433;DP=142;Dels=0.0;FS=6.176;HaplotypeScore=0.0;MLEAC=1;MLEAF=0.5;MQ=41.77;MQ0=0;MQRankSum=0.598;QD=18.52;ReadPosRankSum=1.063	GT:AD:DP:GQ:PL	0/1:62,80:142:99:2658,0,1976
chrXIII	211044	.	G	A	2811.77	PASS	AC=1;AF=0.5;AN=2;BaseQRankSum=0.661;DP=156;Dels=0.0;FS=2.862;HaplotypeScore=6.4565;MLEAC=1;MLEAF=0.5;MQ=41.7;MQ0=0;MQRankSum=0.862;QD=18.02;ReadPosRankSum=1.546	GT:AD:DP:GQ:PL	0/1:69,86:155:99:2840,0,2110
chrXIII	214788	.	G	A	2370.77	PASS	AC=1;AF=0.5;AN=2;BaseQRankSum=-0.806;DP=154;Dels=0.0;FS=2.865;HaplotypeScore=2.604;MLEAC=1;MLEAF=0.5;MQ=42.0;MQ0=0;MQRankSum=1.236;QD=15.39;ReadPosRankSum=-0.835	GT:AD:DP:GQ:PL	0/1:77,77:154:99:2399,0,2562
chrXIII	230906	.	A	G	1145.77	PASS	AC=2;AF=1.0;AN=2;DP=30;Dels=0.0;FS=0.0;HaplotypeScore=0.0;MLEAC=2;MLEAF=1.0;MQ=41.0;MQ0=0;QD=36.0	GT:AD:DP:GQ:PL	1/1:0,30:30:90:1174,90,0
chrXIII	243385	.	A	G	2102.77	PASS	AC=1;AF=0.5;AN=2;BaseQRankSum=1.971;DP=145;Dels=0.0;FS=2.117;HaplotypeScore=2.5015;MLEAC=1;MLEAF=0.5;MQ=41.86;MQ0=0;MQRankSum=-0.435;QD=14.5;ReadPosRankSum=-1.491	GT:AD:DP:GQ:PL	0/1:79,66:145:99:2131,0,2537
chrXIII	243714	.	C	T	2793.77	PASS	AC=1;AF=0.5;AN=2;BaseQRankSum=0.916;DP=162;Dels=0.0;FS=0.588;HaplotypeScore=1.5226;MLEAC=1;MLEAF=0.5;MQ=41.81;MQ0=0;MQRankSum=1.798;QD=17.25;ReadPosRankSum=-0.248	GT:AD:DP:GQ:PL	0/1:77,85:162:99:2822,0,2492
chrXIII	243784	.	C	T	2207.77	PASS	AC=1;AF=0.5;AN=2;BaseQRankSum=-0.396;DP=136;Dels=0.0;FS=9.612;HaplotypeScore=1.7621;MLEAC=1;MLEAF=0.5;MQ=41.89;MQ0=0;MQRankSum=0.414;QD=16.23;ReadPosRankSum=-0.335	GT:AD:DP:GQ:PL	0/1:67,69:136:99:2236,0,2051
chrXIII	244356	.	C	T	1867.77	PASS	AC=1;AF=0.5;AN=2;BaseQRankSum=-0.563;DP=118;Dels=0.0;FS=0.0;HaplotypeScore=8.323;MLEAC=1;MLEAF=0.5;MQ=41.83;MQ0=0;MQRankSum=-2.821;QD=15.83;ReadPosRankSum=0.401	GT:AD:DP:GQ:PL	0/1:56,62:118:99:1896,0,1752
chrXIII	245217	.	A	G	2469.77	PASS	AC=1;AF=0.5;AN=2;BaseQRankSum=-0.035;DP=151;Dels=0.0;FS=8.419;HaplotypeScore=1.6553;MLEAC=1;MLEAF=0.5;MQ=42.0;MQ0=0;MQRankSum=-0.936;QD=16.36;ReadPosRankSum=0.605	GT:AD:DP:GQ:PL	0/1:73,78:151:99:2498,0,2366
chrXIII	261349	.	C	T	2694.77	PASS	AC=1;AF=0.5;AN=2;BaseQRankSum=-1.885;DP=164;Dels=0.0;FS=0.574;HaplotypeScore=2.8348;MLEAC=1;MLEAF=0.5;MQ=41.8;MQ0=0;MQRankSum=0.767;QD=16.43;ReadPosRankSum=-0.803	GT:AD:DP:GQ:PL	0/1:76,87:163:99:2723,0,2502
chrXIII	296319	.	G	A	2284.77	PASS	AC=1;AF=0.5;AN=2;BaseQRankSum=1.545;DP=151;Dels=0.0;FS=0.0;HaplotypeScore=1.8401;MLEAC=1;MLEAF=0.5;MQ=41.69;MQ0=0;MQRankSum=-0.223;QD=15.13;ReadPosRankSum=0.988	GT:AD:DP:GQ:PL	0/1:79,69:148:99:2313,0,2633
chrXIII	298841	.	G	A	2951.77	PASS	AC=1;AF=0.5;AN=2;BaseQRankSum=1.389;DP=184;Dels=0.0;FS=3.378;HaplotypeScore=1.7333;MLEAC=1;MLEAF=0.5;MQ=41.8;MQ0=0;MQRankSum=-0.336;QD=16.04;ReadPosRankSum=0.219	GT:AD:DP:GQ:PL	0/1:92,91:183:99:2980,0,2948
chrXIII	299015	.	T	C	2976.77	PASS	AC=1;AF=0.5;AN=2;BaseQRankSum=1.023;DP=183;Dels=0.0;FS=0.546;HaplotypeScore=1.6553;MLEAC=1;MLEAF=0.5;MQ=41.91;MQ0=0;MQRankSum=0.163;QD=16.27;ReadPosRankSum=-0.046	GT:AD:DP:GQ:PL	0/1:90,93:183:99:3005,0,3020
chrXIII	299756	.	G	A	1618.77	PASS	AC=1;AF=0.5;AN=2;BaseQRankSum=0.185;DP=110;Dels=0.0;FS=4.619;HaplotypeScore=0.7887;MLEAC=1;MLEAF=0.5;MQ=41.46;MQ0=0;MQRankSum=0.538;QD=14.72;ReadPosRankSum=0.437	GT:AD:DP:GQ:PL	0/1:57,53:110:99:1647,0,1766
chrXIII	307885	.	G	A	2696.77	PASS	AC=1;AF=0.5;AN=2;BaseQRankSum=-0.401;DP=154;Dels=0.0;FS=3.783;HaplotypeScore=1.7621;MLEAC=1;MLEAF=0.5;MQ=41.69;MQ0=0;MQRankSum=0.361;QD=17.51;ReadPosRankSum=0.673	GT:AD:DP:GQ:PL	0/1:70,84:154:99:2725,0,2298
chrXIII	308547	.	G	A	1637.77	PASS	AC=1;AF=0.5;AN=2;BaseQRankSum=0.495;DP=98;Dels=0.0;FS=5.389;HaplotypeScore=0.734;MLEAC=1;MLEAF=0.5;MQ=42.0;MQ0=0;MQRankSum=-1.463;QD=16.71;ReadPosRankSum=-0.61	GT:AD:DP:GQ:PL	0/1:46,51:97:99:1666,0,1478
chrXIII	324895	.	C	T	2423.77	PASS	AC=1;AF=0.5;AN=2;BaseQRankSum=0.195;DP=153;Dels=0.0;FS=0.0;HaplotypeScore=0.0;MLEAC=1;MLEAF=0.5;MQ=41.8;MQ0=0;MQRankSum=-0.427;QD=15.84;ReadPosRankSum=-1.411	GT:AD:DP:GQ:PL	0/1:75,77:152:99:2452,0,2386
chrXIII	330987	.	C	T	2552.77	PASS	AC=1;AF=0.5;AN=2;BaseQRankSum=0.233;DP=166;Dels=0.0;FS=0.0;HaplotypeScore=2.5585;MLEAC=1;MLEAF=0.5;MQ=42.0;MQ0=0;MQRankSum=-1.358;QD=15.38;ReadPosRankSum=-0.566	GT:AD:DP:GQ:PL	0/1:87,79:166:99:2581,0,2880
chrXIII	332699	.	G	A	2597.77	PASS	AC=1;AF=0.5;AN=2;BaseQRankSum=-3.169;DP=162;Dels=0.0;FS=4.619;HaplotypeScore=6.4067;MLEAC=1;MLEAF=0.5;MQ=41.7;MQ0=0;MQRankSum=-0.083;QD=16.04;ReadPosRankSum=-1.457	GT:AD:DP:GQ:PL	0/1:77,84:162:99:2626,0,2472
chrXIII	333108	.	C	T	1848.77	PASS	AC=1;AF=0.5;AN=2;BaseQRankSum=0.889;DP=147;Dels=0.0;FS=7.457;HaplotypeScore=6.9903;MLEAC=1;MLEAF=0.5;MQ=41.99;MQ0=0;MQRankSum=-0.13;QD=12.58;ReadPosRankSum=-0.066	GT:AD:DP:GQ:PL	0/1:85,60:145:99:1877,0,2831
chrXIII	333471	.	C	T	1989.77	PASS	AC=1;AF=0.5;AN=2;BaseQRankSum=-0.145;DP=129;Dels=0.0;FS=3.357;HaplotypeScore=4.8515;MLEAC=1;MLEAF=0.5;MQ=41.74;MQ0=0;MQRankSum=1.266;QD=15.42;ReadPosRankSum=0.045	GT:AD:DP:GQ:PL	0/1:66,62:129:99:2018,0,2143
chrXIII	342559	.	G	A	2098.77	PASS	AC=1;AF=0.5;AN=2;BaseQRankSum=-0.683;DP=133;Dels=0.0;FS=6.584;HaplotypeScore=5.5014;MLEAC=1;MLEAF=0.5;MQ=41.89;MQ0=0;MQRankSum=-0.929;QD=15.78;ReadPosRankSum=2.458	GT:AD:DP:GQ:PL	0/1:67,65:133:99:2127,0,2209
chrXIII	344341	.	C	T	1939.77	PASS	AC=1;AF=0.5;AN=2;BaseQRankSum=-0.502;DP=135;Dels=0.0;FS=7.903;HaplotypeScore=0.7887;MLEAC=1;MLEAF=0.5;MQ=41.46;MQ0=0;MQRankSum=-0.306;QD=14.37;ReadPosRankSum=0.301	GT:AD:DP:GQ:PL	0/1:71,61:132:99:1968,0,2372
chrXIII	367123	.	C	T	3074.77	PASS	AC=1;AF=0.5;AN=2;BaseQRankSum=0.637;DP=175;Dels=0.0;FS=10.32;HaplotypeScore=2.5439;MLEAC=1;MLEAF=0.5;MQ=41.92;MQ0=0;MQRankSum=0.468;QD=17.57;ReadPosRankSum=-1.044	GT:AD:DP:GQ:PL	0/1:81,93:174:99:3103,0,2629
chrXIII	381908	.	G	A	2690.77	PASS	AC=1;AF=0.5;AN=2;BaseQRankSum=-1.58;DP=163;Dels=0.0;FS=6.982;HaplotypeScore=6.7251;MLEAC=1;MLEAF=0.5;MQ=41.8;MQ0=0;MQRankSum=0.069;QD=16.51;ReadPosRankSum=0.963	GT:AD:DP:GQ:PL	0/1:76,85:162:99:2719,0,2419
chrXIII	389779	.	G	A	3489.77	PASS	AC=1;AF=0.5;AN=2;BaseQRankSum=2.467;DP=171;Dels=0.0;FS=0.0;HaplotypeScore=3.4557;MLEAC=1;MLEAF=0.5;MQ=41.99;MQ0=0;MQRankSum=0.859;QD=20.41;ReadPosRankSum=0.482	GT:AD:DP:GQ:PL	0/1:67,103:171:99:3518,0,1952
chrXIII	393050	.	A	G	2150.77	PASS	AC=1;AF=0.5;AN=2;BaseQRankSum=-0.805;DP=157;Dels=0.0;FS=3.762;HaplotypeScore=6.8706;MLEAC=1;MLEAF=0.5;MQ=41.81;MQ0=0;MQRankSum=-0.398;QD=13.7;ReadPosRankSum=0.589	GT:AD:DP:GQ:PL	0/1:88,69:157:99:2179,0,3024
chrXIII	396521	.	C	T	2871.77	PASS	AC=1;AF=0.5;AN=2;BaseQRankSum=0.991;DP=134;Dels=0.0;FS=5.66;HaplotypeScore=3.242;MLEAC=1;MLEAF=0.5;MQ=41.84;MQ0=1;MQRankSum=-0.105;QD=21.43;ReadPosRankSum=1.141	GT:AD:DP:GQ:PL	0/1:49,85:134:99:2900,0,1406
chrXIII	401579	.	T	C	2128.77	PASS	AC=1;AF=0.5;AN=2;BaseQRankSum=1.916;DP=145;Dels=0.0;FS=0.627;HaplotypeScore=0.9469;MLEAC=1;MLEAF=0.5;MQ=42.0;MQ0=0;MQRankSum=-0.899;QD=14.68;ReadPosRankSum=0.359	GT:AD:DP:GQ:PL	0/1:79,66:145:99:2157,0,2534
chrXIII	413560	.	C	T	2317.77	PASS	AC=1;AF=0.5;AN=2;BaseQRankSum=-2.639;DP=148;Dels=0.0;FS=0.0;HaplotypeScore=0.7887;MLEAC=1;MLEAF=0.5;MQ=42.0;MQ0=0;MQRankSum=-1.073;QD=15.66;ReadPosRankSum=0.031	GT:AD:DP:GQ:PL	0/1:71,75:147:99:2346,0,2353
chrXIII	416186	.	C	T	2649.77	PASS	AC=1;AF=0.5;AN=2;BaseQRankSum=-0.07;DP=171;Dels=0.0;FS=0.0;HaplotypeScore=0.8941;MLEAC=1;MLEAF=0.5;MQ=41.91;MQ0=0;MQRankSum=-0.601;QD=15.5;ReadPosRankSum=-1.166	GT:AD:DP:GQ:PL	0/1:87,84:171:99:2678,0,2826
chrXIII	417317	.	T	C	2359.77	PASS	AC=1;AF=0.5;AN=2;BaseQRankSum=2.03;DP=145;Dels=0.0;FS=0.0;HaplotypeScore=1.4725;MLEAC=1;MLEAF=0.5;MQ=41.99;MQ0=0;MQRankSum=1.403;QD=16.27;ReadPosRankSum=0.903	GT:AD:DP:GQ:PL	0/1:71,73:144:99:2388,0,2271
chrXIII	423926	.	C	T	2267.77	PASS	AC=1;AF=0.5;AN=2;BaseQRankSum=-1.532;DP=171;Dels=0.0;FS=1.91;HaplotypeScore=4.9728;MLEAC=1;MLEAF=0.5;MQ=41.76;MQ0=0;MQRankSum=-0.893;QD=13.26;ReadPosRankSum=-0.46	GT:AD:DP:GQ:PL	0/1:97,74:171:99:2296,0,3251
chrXIII	465119	.	C	T	1886.77	PASS	AC=1;AF=0.5;AN=2;BaseQRankSum=-0.746;DP=114;Dels=0.0;FS=0.0;HaplotypeScore=2.7789;MLEAC=1;MLEAF=0.5;MQ=41.84;MQ0=0;MQRankSum=0.128;QD=16.55;ReadPosRankSum=1.836	GT:AD:DP:GQ:PL	0/1:54,60:114:99:1915,0,1644
chrXIII	469797	.	C	T	1870.77	PASS	AC=1;AF=0.5;AN=2;BaseQRankSum=-0.601;DP=158;Dels=0.0;FS=7.208;HaplotypeScore=3.793;MLEAC=1;MLEAF=0.5;MQ=41.72;MQ0=0;MQRankSum=1.736;QD=11.84;ReadPosRankSum=1.309	GT:AD:DP:GQ:PL	0/1:95,62:157:99:1899,0,3084
chrXIII	473358	.	T	C	1684.77	PASS	AC=1;AF=0.5;AN=2;BaseQRankSum=-1.139;DP=92;Dels=0.0;FS=0.0;HaplotypeScore=3.4878;MLEAC=1;MLEAF=0.5;MQ=41.77;MQ0=0;MQRankSum=-0.644;QD=18.31;ReadPosRankSum=-0.252	GT:AD:DP:GQ:PL	0/1:40,51:91:99:1713,0,1201
chrXIII	474031	.	G	A	2273.77	PASS	AC=1;AF=0.5;AN=2;BaseQRankSum=1.45;DP=148;Dels=0.0;FS=0.0;HaplotypeScore=1.5226;MLEAC=1;MLEAF=0.5;MQ=41.89;MQ0=0;MQRankSum=-0.974;QD=15.36;ReadPosRankSum=0.079	GT:AD:DP:GQ:PL	0/1:78,70:148:99:2302,0,2456
chrXIII	474389	.	C	T	2754.77	PASS	AC=1;AF=0.5;AN=2;BaseQRankSum=-2.225;DP=178;Dels=0.0;FS=0.553;HaplotypeScore=2.2566;MLEAC=1;MLEAF=0.5;MQ=41.82;MQ0=0;MQRankSum=-0.662;QD=15.48;ReadPosRankSum=-2.167	GT:AD:DP:GQ:PL	0/1:88,89:177:99:2783,0,2815
chrXIII	475469	.	C	T	2939.77	PASS	AC=1;AF=0.5;AN=2;BaseQRankSum=-0.175;DP=159;Dels=0.0;FS=16.172;HaplotypeScore=3.5158;MLEAC=1;MLEAF=0.5;MQ=41.88;MQ0=0;MQRankSum=-1.124;QD=18.49;ReadPosRankSum=1.232	GT:AD:DP:GQ:PL	0/1:71,88:159:99:2968,0,2265
chrXIII	477354	.	C	T	2238.77	PASS	AC=1;AF=0.5;AN=2;BaseQRankSum=-0.789;DP=146;Dels=0.0;FS=13.553;HaplotypeScore=8.5651;MLEAC=1;MLEAF=0.5;MQ=41.87;MQ0=0;MQRankSum=0.166;QD=15.33;ReadPosRankSum=-1.587	GT:AD:DP:GQ:PL	0/1:74,72:146:99:2267,0,2472
chrXIII	515747	.	C	T	2448.77	PASS	AC=1;AF=0.5;AN=2;BaseQRankSum=0.916;DP=135;Dels=0.0;FS=0.651;HaplotypeScore=2.6648;MLEAC=1;MLEAF=0.5;MQ=41.86;MQ0=0;MQRankSum=-0.246;QD=18.14;ReadPosRankSum=0.603	GT:AD:DP:GQ:PL	0/1:61,73:134:99:2477,0,1982
chrXIII	534074	.	C	T	3256.77	PASS	AC=1;AF=0.5;AN=2;BaseQRankSum=2.311;DP=185;Dels=0.0;FS=2.558;HaplotypeScore=6.5249;MLEAC=1;MLEAF=0.5;MQ=41.75;MQ0=0;MQRankSum=-1.445;QD=17.6;ReadPosRankSum=2.04	GT:AD:DP:GQ:PL	0/1:88,95:184:99:3285,0,2897
chrXIII	535552	.	T	C	2764.77	PASS	AC=1;AF=0.5;AN=2;BaseQRankSum=-0.595;DP=169;Dels=0.0;FS=1.207;HaplotypeScore=8.8486;MLEAC=1;MLEAF=0.5;MQ=41.98;MQ0=0;MQRankSum=-0.173;QD=16.36;ReadPosRankSum=0.579	GT:AD:DP:GQ:PL	0/1:84,84:168:99:2793,0,2806
chrXIII	536118	.	G	A	2771.77	PASS	AC=1;AF=0.5;AN=2;BaseQRankSum=0.067;DP=161;Dels=0.01;FS=1.994;HaplotypeScore=1.6316;MLEAC=1;MLEAF=0.5;MQ=41.99;MQ0=0;MQRankSum=-1.666;QD=17.22;ReadPosRankSum=-0.101	GT:AD:DP:GQ:PL	0/1:76,84:160:99:2800,0,2403
chrXIII	538390	.	G	A	2229.77	PASS	AC=1;AF=0.5;AN=2;BaseQRankSum=0.151;DP=142;Dels=0.0;FS=1.326;HaplotypeScore=3.7896;MLEAC=1;MLEAF=0.5;MQ=41.66;MQ0=0;MQRankSum=0.678;QD=15.7;ReadPosRankSum=1.235	GT:AD:DP:GQ:PL	0/1:69,72:141:99:2258,0,2172
chrXIII	539202	.	G	A	2371.77	PASS	AC=1;AF=0.5;AN=2;BaseQRankSum=1.269;DP=145;Dels=0.0;FS=0.616;HaplotypeScore=3.9757;MLEAC=1;MLEAF=0.5;MQ=41.9;MQ0=0;MQRankSum=-0.27;QD=16.36;ReadPosRankSum=-1.305	GT:AD:DP:GQ:PL	0/1:72,72:144:99:2400,0,2302
chrXIII	554509	.	A	G	2693.77	PASS	AC=1;AF=0.5;AN=2;BaseQRankSum=1.349;DP=172;Dels=0.0;FS=1.91;HaplotypeScore=5.7993;MLEAC=1;MLEAF=0.5;MQ=41.91;MQ0=0;MQRankSum=0.276;QD=15.66;ReadPosRankSum=0.753	GT:AD:DP:GQ:PL	0/1:88,82:171:99:2722,0,2926
chrXIII	558056	.	G	A	2423.77	PASS	AC=1;AF=0.5;AN=2;BaseQRankSum=0.163;DP=157;Dels=0.0;FS=0.0;HaplotypeScore=4.4719;MLEAC=1;MLEAF=0.5;MQ=41.91;MQ0=0;MQRankSum=-0.678;QD=15.44;ReadPosRankSum=0.685	GT:AD:DP:GQ:PL	0/1:79,76:155:99:2452,0,2560
chrXIII	564749	.	G	A	2576.77	PASS	AC=1;AF=0.5;AN=2;BaseQRankSum=0.56;DP=161;Dels=0.0;FS=2.836;HaplotypeScore=6.3567;MLEAC=1;MLEAF=0.5;MQ=41.71;MQ0=0;MQRankSum=0.33;QD=16.0;ReadPosRankSum=0.293	GT:AD:DP:GQ:PL	0/1:79,82:161:99:2605,0,2498
chrXIII	580380	.	G	A	2320.77	PASS	AC=1;AF=0.5;AN=2;BaseQRankSum=0.167;DP=149;Dels=0.0;FS=7.263;HaplotypeScore=3.1547;MLEAC=1;MLEAF=0.5;MQ=41.81;MQ0=0;MQRankSum=-0.524;QD=15.58;ReadPosRankSum=0.044	GT:AD:DP:GQ:PL	0/1:76,72:148:99:2349,0,2420
chrXIII	580678	.	C	T	2409.77	PASS	AC=1;AF=0.5;AN=2;BaseQRankSum=1.021;DP=146;Dels=0.0;FS=1.314;HaplotypeScore=2.9906;MLEAC=1;MLEAF=0.5;MQ=41.97;MQ0=0;MQRankSum=-1.001;QD=16.51;ReadPosRankSum=-0.434	GT:AD:DP:GQ:PL	0/1:70,74:145:99:2438,0,2291
chrXIII	586479	.	A	G	2267.77	PASS	AC=1;AF=0.5;AN=2;BaseQRankSum=2.875;DP=165;Dels=0.0;FS=1.235;HaplotypeScore=5.3004;MLEAC=1;MLEAF=0.5;MQ=42.0;MQ0=0;MQRankSum=0.403;QD=13.74;ReadPosRankSum=0.865	GT:AD:DP:GQ:PL	0/1:89,75:165:99:2296,0,2743
chrXIII	587961	.	C	T	2175.77	PASS	AC=1;AF=0.5;AN=2;BaseQRankSum=-1.36;DP=134;Dels=0.0;FS=2.185;HaplotypeScore=4.5755;MLEAC=1;MLEAF=0.5;MQ=41.44;MQ0=0;MQRankSum=0.124;QD=16.24;ReadPosRankSum=0.133	GT:AD:DP:GQ:PL	0/1:62,71:134:99:2204,0,1904
chrXIII	589387	.	G	A	2649.77	PASS	AC=1;AF=0.5;AN=2;BaseQRankSum=-2.343;DP=166;Dels=0.0;FS=9.361;HaplotypeScore=0.9665;MLEAC=1;MLEAF=0.5;MQ=41.99;MQ0=0;MQRankSum=-0.247;QD=15.96;ReadPosRankSum=0.221	GT:AD:DP:GQ:PL	0/1:82,84:166:99:2678,0,2734
chrXIII	590081	.	C	T	1856.77	PASS	AC=1;AF=0.5;AN=2;BaseQRankSum=-0.711;DP=127;Dels=0.0;FS=4.296;HaplotypeScore=1.8401;MLEAC=1;MLEAF=0.5;MQ=41.87;MQ0=0;MQRankSum=-1.185;QD=14.62;ReadPosRankSum=0.418	GT:AD:DP:GQ:PL	0/1:66,60:126:99:1885,0,2144
chrXIII	593032	.	C	T	2149.77	PASS	AC=1;AF=0.5;AN=2;BaseQRankSum=0.972;DP=141;Dels=0.0;FS=5.082;HaplotypeScore=4.3361;MLEAC=1;MLEAF=0.5;MQ=41.79;MQ0=0;MQRankSum=-0.818;QD=15.25;ReadPosRankSum=0.584	GT:AD:DP:GQ:PL	0/1:73,67:141:99:2178,0,2389
chrXIII	594981	.	G	A	2679.77	PASS	AC=1;AF=0.5;AN=2;BaseQRankSum=-1.608;DP=168;Dels=0.0;FS=2.722;HaplotypeScore=9.5729;MLEAC=1;MLEAF=0.5;MQ=41.82;MQ0=0;MQRankSum=1.066;QD=15.95;ReadPosRankSum=-1.58	GT:AD:DP:GQ:PL	0/1:85,83:168:99:2708,0,2826
chrXIII	604714	.	G	A	2804.77	PASS	AC=1;AF=0.5;AN=2;BaseQRankSum=3.744;DP=182;Dels=0.0;FS=0.0;HaplotypeScore=5.8162;MLEAC=1;MLEAF=0.5;MQ=41.82;MQ0=0;MQRankSum=-0.534;QD=15.41;ReadPosRankSum=0.497	GT:AD:DP:GQ:PL	0/1:96,86:182:99:2833,0,3063
chrXIII	607024	.	G	A	2535.77	PASS	AC=1;AF=0.5;AN=2;BaseQRankSum=0.597;DP=157;Dels=0.0;FS=4.691;HaplotypeScore=1.8255;MLEAC=1;MLEAF=0.5;MQ=41.72;MQ0=0;MQRankSum=1.19;QD=16.15;ReadPosRankSum=-0.672	GT:AD:DP:GQ:PL	0/1:76,80:156:99:2564,0,2435
chrXIII	607336	.	C	T	2565.77	PASS	AC=1;AF=0.5;AN=2;BaseQRankSum=0.454;DP=155;Dels=0.0;FS=5.859;HaplotypeScore=6.6001;MLEAC=1;MLEAF=0.5;MQ=41.71;MQ0=0;MQRankSum=1.419;QD=16.55;ReadPosRankSum=-0.11	GT:AD:DP:GQ:PL	0/1:74,80:155:99:2594,0,2327
chrXIII	612778	.	G	A	2629.77	PASS	AC=1;AF=0.5;AN=2;BaseQRankSum=1.698;DP=167;Dels=0.0;FS=0.0;HaplotypeScore=2.3548;MLEAC=1;MLEAF=0.5;MQ=41.71;MQ0=0;MQRankSum=-0.261;QD=15.75;ReadPosRankSum=0.37	GT:AD:DP:GQ:PL	0/1:83,84:167:99:2658,0,2643
chrXIII	614721	.	G	A	2982.77	PASS	AC=1;AF=0.5;AN=2;BaseQRankSum=1.907;DP=174;Dels=0.0;FS=0.555;HaplotypeScore=3.6732;MLEAC=1;MLEAF=0.5;MQ=41.91;MQ0=0;MQRankSum=0.883;QD=17.14;ReadPosRankSum=1.973	GT:AD:DP:GQ:PL	0/1:86,88:174:99:3011,0,2785
chrXIII	617948	.	G	A	2806.77	PASS	AC=1;AF=0.5;AN=2;BaseQRankSum=1.673;DP=163;Dels=0.0;FS=1.978;HaplotypeScore=3.3682;MLEAC=1;MLEAF=0.5;MQ=41.91;MQ0=0;MQRankSum=-0.069;QD=17.22;ReadPosRankSum=0.195	GT:AD:DP:GQ:PL	0/1:77,84:161:99:2835,0,2506
chrXIII	618243	.	G	A	2630.77	PASS	AC=1;AF=0.5;AN=2;BaseQRankSum=-0.684;DP=168;Dels=0.0;FS=0.0;HaplotypeScore=10.8843;MLEAC=1;MLEAF=0.5;MQ=41.83;MQ0=0;MQRankSum=-0.896;QD=15.66;ReadPosRankSum=-0.37	GT:AD:DP:GQ:PL	0/1:82,86:168:99:2659,0,2691
chrXIII	619622	.	A	G	2153.77	PASS	AC=1;AF=0.5;AN=2;BaseQRankSum=-0.914;DP=134;Dels=0.0;FS=0.647;HaplotypeScore=2.59;MLEAC=1;MLEAF=0.5;MQ=41.86;MQ0=0;MQRankSum=0.59;QD=16.07;ReadPosRankSum=-0.185	GT:AD:DP:GQ:PL	0/1:63,70:133:99:2182,0,2015
chrXIII	628277	.	G	A	2125.77	PASS	AC=1;AF=0.5;AN=2;BaseQRankSum=0.22;DP=144;Dels=0.0;FS=7.439;HaplotypeScore=1.79;MLEAC=1;MLEAF=0.5;MQ=41.66;MQ0=0;MQRankSum=-0.713;QD=14.76;ReadPosRankSum=-0.358	GT:AD:DP:GQ:PL	0/1:75,68:143:99:2154,0,2453
chrXIII	628431	.	C	T	2115.77	PASS	AC=1;AF=0.5;AN=2;BaseQRankSum=1.01;DP=131;Dels=0.0;FS=5.351;HaplotypeScore=4.6985;MLEAC=1;MLEAF=0.5;MQ=41.97;MQ0=0;MQRankSum=1.28;QD=16.15;ReadPosRankSum=0.996	GT:AD:DP:GQ:PL	0/1:65,65:131:99:2144,0,2049
chrXIII	628771	.	A	G	1665.77	PASS	AC=1;AF=0.5;AN=2;BaseQRankSum=-0.576;DP=133;Dels=0.0;FS=1.4;HaplotypeScore=10.9334;MLEAC=1;MLEAF=0.5;MQ=41.74;MQ0=0;MQRankSum=2.779;QD=12.52;ReadPosRankSum=-0.97	GT:AD:DP:GQ:PL	0/1:78,54:133:99:1694,0,2644
chrXIII	631913	.	G	A	2657.77	PASS	AC=1;AF=0.5;AN=2;BaseQRankSum=-0.383;DP=169;Dels=0.0;FS=1.251;HaplotypeScore=7.537;MLEAC=1;MLEAF=0.5;MQ=41.27;MQ0=5;MQRankSum=-0.244;QD=15.73;ReadPosRankSum=-0.476	GT:AD:DP:GQ:PL	0/1:85,83:168:99:2686,0,2715
chrXIII	647527	.	C	T	2783.77	PASS	AC=1;AF=0.5;AN=2;BaseQRankSum=-0.493;DP=154;Dels=0.0;FS=2.957;HaplotypeScore=5.573;MLEAC=1;MLEAF=0.5;MQ=41.97;MQ0=0;MQRankSum=1.65;QD=18.08;ReadPosRankSum=2.32	GT:AD:DP:GQ:PL	0/1:68,86:154:99:2812,0,2023
chrXIII	648883	.	C	T	2678.77	PASS	AC=1;AF=0.5;AN=2;BaseQRankSum=2.222;DP=166;Dels=0.0;FS=0.0;HaplotypeScore=0.8667;MLEAC=1;MLEAF=0.5;MQ=41.91;MQ0=0;MQRankSum=0.528;QD=16.14;ReadPosRankSum=1.016	GT:AD:DP:GQ:PL	0/1:86,80:166:99:2707,0,2711
chrXIII	660018	.	C	T	2108.77	PASS	AC=1;AF=0.5;AN=2;BaseQRankSum=0.58;DP=151;Dels=0.0;FS=0.0;HaplotypeScore=3.2762;MLEAC=1;MLEAF=0.5;MQ=41.78;MQ0=0;MQRankSum=-0.966;QD=13.97;ReadPosRankSum=0.651	GT:AD:DP:GQ:PL	0/1:85,66:151:99:2137,0,2852
chrXIII	666022	.	G	A	2874.77	PASS	AC=1;AF=0.5;AN=2;BaseQRankSum=2.619;DP=177;Dels=0.0;FS=11.457;HaplotypeScore=0.0;MLEAC=1;MLEAF=0.5;MQ=41.82;MQ0=0;MQRankSum=0.728;QD=16.24;ReadPosRankSum=1.696	GT:AD:DP:GQ:PL	0/1:89,87:176:99:2903,0,2943
chrXIII	673670	.	C	T	2547.77	PASS	AC=1;AF=0.5;AN=2;BaseQRankSum=1.011;DP=142;Dels=0.0;FS=0.0;HaplotypeScore=3.7708;MLEAC=1;MLEAF=0.5;MQ=41.88;MQ0=0;MQRankSum=-1.507;QD=17.94;ReadPosRankSum=-1.486	GT:AD:DP:GQ:PL	0/1:64,78:142:99:2576,0,1939
chrXIII	674432	.	A	G	2648.77	PASS	AC=1;AF=0.5;AN=2;BaseQRankSum=1.114;DP=157;Dels=0.0;FS=4.747;HaplotypeScore=6.6984;MLEAC=1;MLEAF=0.5;MQ=41.89;MQ0=0;MQRankSum=-1.32;QD=16.87;ReadPosRankSum=0.851	GT:AD:DP:GQ:PL	0/1:75,81:156:99:2677,0,2346
chrXIII	675253	.	G	A	2239.77	PASS	AC=1;AF=0.5;AN=2;BaseQRankSum=1.315;DP=130;Dels=0.0;FS=5.357;HaplotypeScore=2.3548;MLEAC=1;MLEAF=0.5;MQ=41.88;MQ0=0;MQRankSum=0.983;QD=17.23;ReadPosRankSum=0.227	GT:AD:DP:GQ:PL	0/1:60,70:130:99:2268,0,1845
chrXIII	684259	.	G	A	2495.77	PASS	AC=1;AF=0.5;AN=2;BaseQRankSum=-1.086;DP=157;Dels=0.0;FS=2.038;HaplotypeScore=4.8659;MLEAC=1;MLEAF=0.5;MQ=41.99;MQ0=0;MQRankSum=-1.186;QD=15.9;ReadPosRankSum=-1.551	GT:AD:DP:GQ:PL	0/1:78,78:157:99:2524,0,2555
chrXIII	697840	.	A	G	3317.77	PASS	AC=1;AF=0.5;AN=2;BaseQRankSum=0.07;DP=188;Dels=0.0;FS=0.0;HaplotypeScore=9.5212;MLEAC=1;MLEAF=0.5;MQ=41.76;MQ0=0;MQRankSum=-0.511;QD=17.65;ReadPosRankSum=1.038	GT:AD:DP:GQ:PL	0/1:87,101:188:99:3346,0,2781
chrXIII	699002	.	G	A	2363.77	PASS	AC=1;AF=0.5;AN=2;BaseQRankSum=-0.073;DP=161;Dels=0.0;FS=1.264;HaplotypeScore=3.7066;MLEAC=1;MLEAF=0.5;MQ=41.86;MQ0=0;MQRankSum=0.334;QD=14.68;ReadPosRankSum=1.079	GT:AD:DP:GQ:PL	0/1:86,75:161:99:2392,0,2908
chrXIII	708797	.	G	A	2530.77	PASS	AC=1;AF=0.5;AN=2;BaseQRankSum=-0.596;DP=158;Dels=0.0;FS=3.742;HaplotypeScore=4.611;MLEAC=1;MLEAF=0.5;MQ=41.82;MQ0=0;MQRankSum=1.51;QD=16.02;ReadPosRankSum=0.067	GT:AD:DP:GQ:PL	0/1:77,79:156:99:2559,0,2463
chrXIII	711029	.	G	A	1721.77	PASS	AC=1;AF=0.5;AN=2;BaseQRankSum=-3.224;DP=162;Dels=0.0;FS=1.978;HaplotypeScore=6.7759;MLEAC=1;MLEAF=0.5;MQ=41.43;MQ0=0;MQRankSum=-0.432;QD=10.63;ReadPosRankSum=-0.227	GT:AD:DP:GQ:PL	0/1:84,77:161:99:1750,0,2534
chrXIII	713715	.	C	T	2582.77	PASS	AC=1;AF=0.5;AN=2;BaseQRankSum=2.009;DP=161;Dels=0.0;FS=3.709;HaplotypeScore=0.0;MLEAC=1;MLEAF=0.5;MQ=41.9;MQ0=0;MQRankSum=-1.121;QD=16.04;ReadPosRankSum=-1.473	GT:AD:DP:GQ:PL	0/1:82,78:160:99:2611,0,2600
chrXIII	723247	.	A	G	2128.77	PASS	AC=1;AF=0.5;AN=2;BaseQRankSum=1.604;DP=135;Dels=0.0;FS=0.64;HaplotypeScore=3.3885;MLEAC=1;MLEAF=0.5;MQ=41.68;MQ0=0;MQRankSum=-0.033;QD=15.77;ReadPosRankSum=-0.108	GT:AD:DP:GQ:PL	0/1:67,68:135:99:2157,0,1972
chrXIII	744102	.	C	T	2400.77	PASS	AC=1;AF=0.5;AN=2;BaseQRankSum=0.032;DP=184;Dels=0.0;FS=1.873;HaplotypeScore=5.3655;MLEAC=1;MLEAF=0.5;MQ=41.74;MQ0=0;MQRankSum=-2.578;QD=13.05;ReadPosRankSum=-0.769	GT:AD:DP:GQ:PL	0/1:106,78:184:99:2429,0,3496
chrXIII	746777	.	C	T	2167.77	PASS	AC=1;AF=0.5;AN=2;BaseQRankSum=-2.824;DP=140;Dels=0.0;FS=0.0;HaplotypeScore=0.734;MLEAC=1;MLEAF=0.5;MQ=41.67;MQ0=0;MQRankSum=-0.763;QD=15.48;ReadPosRankSum=-1.343	GT:AD:DP:GQ:PL	0/1:67,73:140:99:2196,0,2165
chrXIII	751336	.	C	T	3085.77	PASS	AC=1;AF=0.5;AN=2;BaseQRankSum=-1.619;DP=178;Dels=0.0;FS=10.445;HaplotypeScore=1.9681;MLEAC=1;MLEAF=0.5;MQ=41.83;MQ0=0;MQRankSum=-1.561;QD=17.34;ReadPosRankSum=0.472	GT:AD:DP:GQ:PL	0/1:85,93:178:99:3114,0,2802
chrXIII	763326	.	G	A	2464.77	PASS	AC=1;AF=0.5;AN=2;BaseQRankSum=-1.447;DP=154;Dels=0.0;FS=4.938;HaplotypeScore=2.751;MLEAC=1;MLEAF=0.5;MQ=41.99;MQ0=0;MQRankSum=-0.155;QD=16.0;ReadPosRankSum=-1.203	GT:AD:DP:GQ:PL	0/1:78,75:154:99:2493,0,2561
chrXIII	773739	.	A	G	2179.77	PASS	AC=1;AF=0.5;AN=2;BaseQRankSum=0.999;DP=128;Dels=0.0;FS=0.654;HaplotypeScore=0.7887;MLEAC=1;MLEAF=0.5;MQ=41.87;MQ0=0;MQRankSum=1.634;QD=17.03;ReadPosRankSum=-0.854	GT:AD:DP:GQ:PL	0/1:58,69:127:99:2208,0,1709
chrXIII	785348	.	C	T	2629.77	PASS	AC=1;AF=0.5;AN=2;BaseQRankSum=0.023;DP=157;Dels=0.0;FS=8.191;HaplotypeScore=0.734;MLEAC=1;MLEAF=0.5;MQ=41.72;MQ0=0;MQRankSum=-0.869;QD=16.75;ReadPosRankSum=0.455	GT:AD:DP:GQ:PL	0/1:77,80:157:99:2658,0,2591
chrXIII	800240	.	A	G	2467.77	PASS	AC=1;AF=0.5;AN=2;BaseQRankSum=1.852;DP=163;Dels=0.0;FS=1.239;HaplotypeScore=6.5813;MLEAC=1;MLEAF=0.5;MQ=41.79;MQ0=0;MQRankSum=0.422;QD=15.14;ReadPosRankSum=0.039	GT:AD:DP:GQ:PL	0/1:82,78:161:99:2496,0,2567
chrXIII	821603	.	G	A	2502.77	PASS	AC=1;AF=0.5;AN=2;BaseQRankSum=1.887;DP=137;Dels=0.0;FS=5.142;HaplotypeScore=3.4195;MLEAC=1;MLEAF=0.5;MQ=41.87;MQ0=0;MQRankSum=-0.619;QD=18.27;ReadPosRankSum=0.196	GT:AD:DP:GQ:PL	0/1:64,73:137:99:2531,0,2021
chrXIII	824251	.	G	A	2826.77	PASS	AC=1;AF=0.5;AN=2;BaseQRankSum=1.085;DP=176;Dels=0.0;FS=1.178;HaplotypeScore=2.9332;MLEAC=1;MLEAF=0.5;MQ=41.91;MQ0=0;MQRankSum=1.339;QD=16.06;ReadPosRankSum=1.023	GT:AD:DP:GQ:PL	0/1:90,86:176:99:2855,0,2909
chrXIII	829114	.	A	G	3233.06	PASS	AC=1;AF=0.5;AN=2;BaseQRankSum=2.536;DP=192;Dels=0.0;FS=8.469;HaplotypeScore=2.9914;MLEAC=1;MLEAF=0.5;MQ=41.89;MQ0=0;MQRankSum=0.381;QD=16.84;ReadPosRankSum=1.412	GT:AD:DP:GQ:PL	0/1:96,96:192:99:3260,0,3151
chrXIII	832749	.	G	A	3139.77	PASS	AC=1;AF=0.5;AN=2;BaseQRankSum=0.889;DP=176;Dels=0.0;FS=5.355;HaplotypeScore=5.5391;MLEAC=1;MLEAF=0.5;MQ=41.65;MQ0=0;MQRankSum=1.254;QD=17.84;ReadPosRankSum=-0.465	GT:AD:DP:GQ:PL	0/1:83,93:176:99:3168,0,2622
chrXIII	833735	.	G	A	2694.77	PASS	AC=1;AF=0.5;AN=2;BaseQRankSum=1.634;DP=152;Dels=0.0;FS=8.807;HaplotypeScore=6.1976;MLEAC=1;MLEAF=0.5;MQ=41.89;MQ0=0;MQRankSum=0.304;QD=17.73;ReadPosRankSum=0.431	GT:AD:DP:GQ:PL	0/1:69,82:151:99:2723,0,2275
chrXIII	833783	.	G	A	2561.77	PASS	AC=1;AF=0.5;AN=2;BaseQRankSum=-1.421;DP=160;Dels=0.0;FS=2.785;HaplotypeScore=4.3494;MLEAC=1;MLEAF=0.5;MQ=41.99;MQ0=0;MQRankSum=2.011;QD=16.01;ReadPosRankSum=-1.055	GT:AD:DP:GQ:PL	0/1:77,83:160:99:2590,0,2502
chrXIII	843863	.	A	G	3323.77	PASS	AC=1;AF=0.5;AN=2;BaseQRankSum=0.426;DP=188;Dels=0.0;FS=4.316;HaplotypeScore=4.6292;MLEAC=1;MLEAF=0.5;MQ=41.68;MQ0=0;MQRankSum=-1.613;QD=17.68;ReadPosRankSum=0.854	GT:AD:DP:GQ:PL	0/1:86,102:188:99:3352,0,2694
chrXIII	846798	.	A	G	2923.77	PASS	AC=1;AF=0.5;AN=2;BaseQRankSum=0.402;DP=162;Dels=0.0;FS=8.049;HaplotypeScore=2.6998;MLEAC=1;MLEAF=0.5;MQ=41.99;MQ0=0;MQRankSum=0.449;QD=18.05;ReadPosRankSum=-0.614	GT:AD:DP:GQ:PL	0/1:71,91:162:99:2952,0,2186
chrXIII	851855	.	G	A	2236.77	PASS	AC=1;AF=0.5;AN=2;BaseQRankSum=0.029;DP=135;Dels=0.0;FS=0.0;HaplotypeScore=3.6732;MLEAC=1;MLEAF=0.5;MQ=41.64;MQ0=0;MQRankSum=-0.13;QD=16.57;ReadPosRankSum=-1.305	GT:AD:DP:GQ:PL	0/1:68,67:135:99:2265,0,2258
chrXIII	861410	.	A	G	2402.77	PASS	AC=1;AF=0.5;AN=2;BaseQRankSum=-0.811;DP=133;Dels=0.0;FS=5.225;HaplotypeScore=4.662;MLEAC=1;MLEAF=0.5;MQ=41.99;MQ0=0;MQRankSum=0.368;QD=18.07;ReadPosRankSum=0.472	GT:AD:DP:GQ:PL	0/1:61,72:133:99:2431,0,2044
chrXIII	861657	.	G	A	2591.77	PASS	AC=1;AF=0.5;AN=2;BaseQRankSum=1.807;DP=160;Dels=0.0;FS=21.651;HaplotypeScore=6.1057;MLEAC=1;MLEAF=0.5;MQ=41.9;MQ0=0;MQRankSum=0.398;QD=16.2;ReadPosRankSum=-1.094	GT:AD:DP:GQ:PL	0/1:80,79:160:99:2620,0,2603
chrXIII	872204	.	C	T	2646.77	PASS	AC=1;AF=0.5;AN=2;BaseQRankSum=1.234;DP=157;Dels=0.0;FS=9.508;HaplotypeScore=9.7905;MLEAC=1;MLEAF=0.5;MQ=42.0;MQ0=0;MQRankSum=-0.048;QD=16.86;ReadPosRankSum=-0.371	GT:AD:DP:GQ:PL	0/1:73,84:157:99:2675,0,2244
chrXIII	875258	.	T	C	2453.77	PASS	AC=1;AF=0.5;AN=2;BaseQRankSum=0.226;DP=158;Dels=0.0;FS=1.257;HaplotypeScore=1.5449;MLEAC=1;MLEAF=0.5;MQ=41.79;MQ0=0;MQRankSum=0.48;QD=15.53;ReadPosRankSum=-0.404	GT:AD:DP:GQ:PL	0/1:81,77:158:99:2482,0,2464
chrXIII	881514	.	G	A	2001.77	PASS	AC=1;AF=0.5;AN=2;BaseQRankSum=1.962;DP=146;Dels=0.0;FS=0.0;HaplotypeScore=5.4905;MLEAC=1;MLEAF=0.5;MQ=42.0;MQ0=0;MQRankSum=0.39;QD=13.71;ReadPosRankSum=-1.332	GT:AD:DP:GQ:PL	0/1:84,62:146:99:2030,0,2659
chrXIII	885538	.	T	C	2442.77	PASS	AC=1;AF=0.5;AN=2;BaseQRankSum=3.771;DP=157;Dels=0.0;FS=2.018;HaplotypeScore=4.4838;MLEAC=1;MLEAF=0.5;MQ=41.91;MQ0=0;MQRankSum=-0.764;QD=15.56;ReadPosRankSum=0.005	GT:AD:DP:GQ:PL	0/1:81,76:157:99:2471,0,2199
chrXIII	891260	.	C	T	2054.77	PASS	AC=1;AF=0.5;AN=2;BaseQRankSum=0.578;DP=162;Dels=0.0;FS=1.263;HaplotypeScore=5.9693;MLEAC=1;MLEAF=0.5;MQ=41.81;MQ0=0;MQRankSum=0.54;QD=12.68;ReadPosRankSum=-0.053	GT:AD:DP:GQ:PL	0/1:94,67:161:99:2083,0,3034
chrXIII	914581	.	T	C	2727.77	PASS	AC=1;AF=0.5;AN=2;BaseQRankSum=-0.277;DP=178;Dels=0.0;FS=7.523;HaplotypeScore=4.0649;MLEAC=1;MLEAF=0.5;MQ=41.71;MQ0=0;MQRankSum=-0.263;QD=15.32;ReadPosRankSum=0.084	GT:AD:DP:GQ:PL	0/1:90,87:178:99:2756,0,2855
chrXIII	914675	.	G	A	2229.77	PASS	AC=1;AF=0.5;AN=2;BaseQRankSum=-0.879;DP=146;Dels=0.0;FS=3.904;HaplotypeScore=0.8667;MLEAC=1;MLEAF=0.5;MQ=41.83;MQ0=0;MQRankSum=-0.577;QD=15.27;ReadPosRankSum=-0.08	GT:AD:DP:GQ:PL	0/1:74,72:146:99:2258,0,2437
chrXIV	21905	.	C	T	2313.77	PASS	AC=1;AF=0.5;AN=2;BaseQRankSum=-0.394;DP=160;Dels=0.0;FS=0.0;HaplotypeScore=4.8096;MLEAC=1;MLEAF=0.5;MQ=41.89;MQ0=0;MQRankSum=-2.679;QD=14.46;ReadPosRankSum=0.675	GT:AD:DP:GQ:PL	0/1:87,73:160:99:2342,0,2879
chrXIV	24872	.	C	T	3098.77	PASS	AC=1;AF=0.5;AN=2;BaseQRankSum=-1.509;DP=175;Dels=0.0;FS=1.904;HaplotypeScore=7.236;MLEAC=1;MLEAF=0.5;MQ=41.81;MQ0=0;MQRankSum=-0.884;QD=17.71;ReadPosRankSum=0.795	GT:AD:DP:GQ:PL	0/1:75,98:174:99:3127,0,2407
chrXIV	25367	.	C	T	2959.77	PASS	AC=1;AF=0.5;AN=2;BaseQRankSum=0.405;DP=173;Dels=0.0;FS=9.24;HaplotypeScore=2.5648;MLEAC=1;MLEAF=0.5;MQ=41.74;MQ0=0;MQRankSum=0.583;QD=17.11;ReadPosRankSum=0.436	GT:AD:DP:GQ:PL	0/1:81,91:172:99:2988,0,2581
chrXIV	28859	.	C	T	2499.77	PASS	AC=1;AF=0.5;AN=2;BaseQRankSum=0.106;DP=145;Dels=0.0;FS=6.111;HaplotypeScore=1.7803;MLEAC=1;MLEAF=0.5;MQ=41.8;MQ0=0;MQRankSum=0.382;QD=17.24;ReadPosRankSum=-0.846	GT:AD:DP:GQ:PL	0/1:68,76:144:99:2528,0,2200
chrXIV	31386	.	C	T	3282.77	PASS	AC=1;AF=0.5;AN=2;BaseQRankSum=1.366;DP=193;Dels=0.0;FS=4.267;HaplotypeScore=6.6286;MLEAC=1;MLEAF=0.5;MQ=41.84;MQ0=0;MQRankSum=-2.32;QD=17.01;ReadPosRankSum=-0.259	GT:AD:DP:GQ:PL	0/1:92,100:192:99:3311,0,3030
chrXIV	31624	.	C	T	2410.77	PASS	AC=1;AF=0.5;AN=2;BaseQRankSum=1.233;DP=139;Dels=0.0;FS=2.183;HaplotypeScore=3.5222;MLEAC=1;MLEAF=0.5;MQ=42.0;MQ0=0;MQRankSum=-0.512;QD=17.34;ReadPosRankSum=1.827	GT:AD:DP:GQ:PL	0/1:67,72:139:99:2439,0,2182
chrXIV	34774	.	C	T	2283.77	PASS	AC=1;AF=0.5;AN=2;BaseQRankSum=1.655;DP=149;Dels=0.0;FS=8.77;HaplotypeScore=0.0;MLEAC=1;MLEAF=0.5;MQ=41.9;MQ0=0;MQRankSum=-0.58;QD=15.33;ReadPosRankSum=0.036	GT:AD:DP:GQ:PL	0/1:78,71:149:99:2312,0,2463
chrXIV	35475	.	C	T	1756.77	PASS	AC=1;AF=0.5;AN=2;BaseQRankSum=-1.768;DP=125;Dels=0.0;FS=0.684;HaplotypeScore=0.0;MLEAC=1;MLEAF=0.5;MQ=41.6;MQ0=0;MQRankSum=0.771;QD=14.05;ReadPosRankSum=-0.473	GT:AD:DP:GQ:PL	0/1:62,62:124:99:1785,0,1953
chrXIV	37782	.	C	T	2229.77	PASS	AC=1;AF=0.5;AN=2;BaseQRankSum=-0.412;DP=134;Dels=0.0;FS=0.647;HaplotypeScore=3.4028;MLEAC=1;MLEAF=0.5;MQ=41.89;MQ0=0;MQRankSum=-0.439;QD=16.64;ReadPosRankSum=-1.228	GT:AD:DP:GQ:PL	0/1:63,70:133:99:2258,0,2075
chrXIV	39272	.	C	T	2979.77	PASS	AC=1;AF=0.5;AN=2;BaseQRankSum=0.671;DP=178;Dels=0.0;FS=5.497;HaplotypeScore=4.8766;MLEAC=1;MLEAF=0.5;MQ=41.89;MQ0=0;MQRankSum=3.665;QD=16.74;ReadPosRankSum=1.02	GT:AD:DP:GQ:PL	0/1:83,92:175:99:3008,0,2629
chrXIV	39442	.	C	T	2330.77	PASS	AC=1;AF=0.5;AN=2;BaseQRankSum=0.519;DP=136;Dels=0.0;FS=0.639;HaplotypeScore=3.4941;MLEAC=1;MLEAF=0.5;MQ=42.0;MQ0=0;MQRankSum=-1.615;QD=17.14;ReadPosRankSum=-0.576	GT:AD:DP:GQ:PL	0/1:63,73:136:99:2359,0,2067
chrXIV	40395	.	C	T	2819.77	PASS	AC=1;AF=0.5;AN=2;BaseQRankSum=1.083;DP=175;Dels=0.0;FS=2.685;HaplotypeScore=3.6458;MLEAC=1;MLEAF=0.5;MQ=41.47;MQ0=0;MQRankSum=0.619;QD=16.11;ReadPosRankSum=1.378	GT:AD:DP:GQ:PL	0/1:90,84:174:99:2848,0,2932
chrXIV	48155	.	C	T	2264.77	PASS	AC=1;AF=0.5;AN=2;BaseQRankSum=2.098;DP=149;Dels=0.0;FS=3.855;HaplotypeScore=1.6649;MLEAC=1;MLEAF=0.5;MQ=41.87;MQ0=0;MQRankSum=-0.025;QD=15.2;ReadPosRankSum=0.215	GT:AD:DP:GQ:PL	0/1:78,69:147:99:2293,0,2490
chrXIV	53308	.	C	T	2550.77	PASS	AC=1;AF=0.5;AN=2;BaseQRankSum=-0.676;DP=143;Dels=0.0;FS=7.788;HaplotypeScore=6.2307;MLEAC=1;MLEAF=0.5;MQ=41.75;MQ0=0;MQRankSum=-0.882;QD=17.84;ReadPosRankSum=0.181	GT:AD:DP:GQ:PL	0/1:61,81:142:99:2579,0,1901
chrXIV	53652	.	C	T	1568.77	PASS	AC=1;AF=0.5;AN=2;BaseQRankSum=0.814;DP=135;Dels=0.0;FS=2.232;HaplotypeScore=4.6125;MLEAC=1;MLEAF=0.5;MQ=41.86;MQ0=0;MQRankSum=0.982;QD=11.62;ReadPosRankSum=1.322	GT:AD:DP:GQ:PL	0/1:80,54:134:99:1597,0,2602
chrXIV	55164	.	C	T	2360.77	PASS	AC=1;AF=0.5;AN=2;BaseQRankSum=0.761;DP=139;Dels=0.0;FS=5.232;HaplotypeScore=4.4976;MLEAC=1;MLEAF=0.5;MQ=42.0;MQ0=0;MQRankSum=-1.23;QD=16.98;ReadPosRankSum=-0.778	GT:AD:DP:GQ:PL	0/1:66,72:138:99:2389,0,2110
chrXIV	55326	.	C	T	1983.77	PASS	AC=1;AF=0.5;AN=2;BaseQRankSum=-2.012;DP=160;Dels=0.0;FS=1.259;HaplotypeScore=5.867;MLEAC=1;MLEAF=0.5;MQ=41.91;MQ0=0;MQRankSum=-0.428;QD=12.4;ReadPosRankSum=-0.316	GT:AD:DP:GQ:PL	0/1:93,66:159:99:2012,0,3163
chrXIV	57718	.	C	T	2103.77	PASS	AC=1;AF=0.5;AN=2;BaseQRankSum=-1.2;DP=140;Dels=0.0;FS=3.035;HaplotypeScore=3.5391;MLEAC=1;MLEAF=0.5;MQ=41.54;MQ0=0;MQRankSum=-0.053;QD=15.03;ReadPosRankSum=-0.884	GT:AD:DP:GQ:PL	0/1:66,73:139:99:2132,0,1990
chrXIV	60404	.	C	T	1591.77	PASS	AC=1;AF=0.5;AN=2;BaseQRankSum=-1.303;DP=125;Dels=0.0;FS=5.524;HaplotypeScore=1.7465;MLEAC=1;MLEAF=0.5;MQ=42.0;MQ0=0;MQRankSum=0.478;QD=12.73;ReadPosRankSum=-0.428	GT:AD:DP:GQ:PL	0/1:69,55:124:99:1620,0,2191
chrXIV	63685	.	C	A	3724.77	PASS	AC=1;AF=0.5;AN=2;BaseQRankSum=-1.488;DP=250;Dels=0.0;FS=0.466;HaplotypeScore=6.6115;MLEAC=1;MLEAF=0.5;MQ=40.23;MQ0=0;MQRankSum=-3.931;QD=14.9;ReadPosRankSum=-0.538	GT:AD:DP:GQ:PL	0/1:123,126:250:99:3753,0,4056
chrXIV	65461	.	C	T	2050.77	PASS	AC=1;AF=0.5;AN=2;BaseQRankSum=-1.051;DP=126;Dels=0.0;FS=5.474;HaplotypeScore=0.8321;MLEAC=1;MLEAF=0.5;MQ=42.0;MQ0=0;MQRankSum=-0.89;QD=16.28;ReadPosRankSum=-0.552	GT:AD:DP:GQ:PL	0/1:59,67:126:99:2079,0,1907
chrXIV	72504	.	C	T	2514.77	PASS	AC=1;AF=0.5;AN=2;BaseQRankSum=-0.192;DP=133;Dels=0.0;FS=5.54;HaplotypeScore=4.3613;MLEAC=1;MLEAF=0.5;MQ=41.87;MQ0=0;MQRankSum=1.146;QD=18.91;ReadPosRankSum=0.248	GT:AD:DP:GQ:PL	0/1:54,78:132:99:2543,0,1730
chrXIV	73342	.	C	T	2380.77	PASS	AC=1;AF=0.5;AN=2;BaseQRankSum=0.368;DP=168;Dels=0.0;FS=2.797;HaplotypeScore=3.9065;MLEAC=1;MLEAF=0.5;MQ=42.0;MQ0=0;MQRankSum=-0.021;QD=14.17;ReadPosRankSum=0.687	GT:AD:DP:GQ:PL	0/1:92,76:168:99:2409,0,3051
chrXIV	80921	.	C	T	1371.77	PASS	AC=1;AF=0.5;AN=2;BaseQRankSum=-0.501;DP=100;Dels=0.0;FS=10.614;HaplotypeScore=2.366;MLEAC=1;MLEAF=0.5;MQ=41.84;MQ0=0;MQRankSum=0.156;QD=13.72;ReadPosRankSum=0.003	GT:AD:DP:GQ:PL	0/1:54,46:100:99:1400,0,1801
chrXIV	107337	.	T	C	1348.77	PASS	AC=1;AF=0.5;AN=2;BaseQRankSum=-0.203;DP=104;Dels=0.0;FS=0.761;HaplotypeScore=7.7099;MLEAC=1;MLEAF=0.5;MQ=41.8;MQ0=0;MQRankSum=-1.177;QD=12.97;ReadPosRankSum=0.023	GT:AD:DP:GQ:PL	0/1:59,44:103:99:1377,0,1869
chrXIV	120550	.	C	T	2552.77	PASS	AC=1;AF=0.5;AN=2;BaseQRankSum=-1.272;DP=169;Dels=0.0;FS=1.933;HaplotypeScore=6.5712;MLEAC=1;MLEAF=0.5;MQ=41.91;MQ0=0;MQRankSum=-0.118;QD=15.11;ReadPosRankSum=-0.829	GT:AD:DP:GQ:PL	0/1:87,82:169:99:2581,0,2901
chrXIV	129284	.	T	C	2112.77	PASS	AC=1;AF=0.5;AN=2;BaseQRankSum=-0.072;DP=147;Dels=0.0;FS=0.606;HaplotypeScore=6.3624;MLEAC=1;MLEAF=0.5;MQ=41.76;MQ0=0;MQRankSum=-0.362;QD=14.37;ReadPosRankSum=-0.601	GT:AD:DP:GQ:PL	0/1:76,70:146:99:2141,0,2446
chrXIV	129995	.	C	T	2072.77	PASS	AC=1;AF=0.5;AN=2;BaseQRankSum=0.221;DP=122;Dels=0.0;FS=5.672;HaplotypeScore=2.8639;MLEAC=1;MLEAF=0.5;MQ=41.53;MQ0=1;MQRankSum=-0.055;QD=16.99;ReadPosRankSum=-1.157	GT:AD:DP:GQ:PL	0/1:56,66:122:99:2101,0,1817
chrXIV	157033	.	T	C	3251.77	PASS	AC=1;AF=0.5;AN=2;BaseQRankSum=-0.609;DP=182;Dels=0.0;FS=0.55;HaplotypeScore=7.9105;MLEAC=1;MLEAF=0.5;MQ=41.75;MQ0=0;MQRankSum=-0.624;QD=17.87;ReadPosRankSum=-0.329	GT:AD:DP:GQ:PL	0/1:82,100:182:99:3280,0,2687
chrXIV	159075	.	C	T	2988.77	PASS	AC=1;AF=0.5;AN=2;BaseQRankSum=2.479;DP=164;Dels=0.0;FS=13.674;HaplotypeScore=3.5141;MLEAC=1;MLEAF=0.5;MQ=41.99;MQ0=0;MQRankSum=0.023;QD=18.22;ReadPosRankSum=-0.38	GT:AD:DP:GQ:PL	0/1:75,89:164:99:3017,0,2321
chrXIV	161966	.	C	T	2427.77	PASS	AC=1;AF=0.5;AN=2;BaseQRankSum=-0.065;DP=162;Dels=0.0;FS=2.768;HaplotypeScore=2.444;MLEAC=1;MLEAF=0.5;MQ=41.91;MQ0=0;MQRankSum=0.317;QD=14.99;ReadPosRankSum=-0.139	GT:AD:DP:GQ:PL	0/1:86,76:162:99:2456,0,2799
chrXIV	162111	.	C	T	2937.77	PASS	AC=1;AF=0.5;AN=2;BaseQRankSum=0.863;DP=164;Dels=0.0;FS=2.853;HaplotypeScore=3.5989;MLEAC=1;MLEAF=0.5;MQ=41.99;MQ0=0;MQRankSum=0.509;QD=17.91;ReadPosRankSum=0.061	GT:AD:DP:GQ:PL	0/1:72,92:164:99:2966,0,2239
chrXIV	162684	.	T	C	2417.77	PASS	AC=1;AF=0.5;AN=2;BaseQRankSum=1.156;DP=142;Dels=0.0;FS=10.338;HaplotypeScore=0.0;MLEAC=1;MLEAF=0.5;MQ=41.99;MQ0=0;MQRankSum=0.576;QD=17.03;ReadPosRankSum=0.147	GT:AD:DP:GQ:PL	0/1:67,75:142:99:2446,0,2145
chrXIV	176440	.	C	T	2284.77	PASS	AC=1;AF=0.5;AN=2;BaseQRankSum=-0.123;DP=152;Dels=0.0;FS=0.605;HaplotypeScore=3.3279;MLEAC=1;MLEAF=0.5;MQ=41.97;MQ0=0;MQRankSum=-1.079;QD=15.03;ReadPosRankSum=-0.165	GT:AD:DP:GQ:PL	0/1:77,71:149:99:2313,0,2426
chrXIV	183930	.	C	T	1972.77	PASS	AC=1;AF=0.5;AN=2;BaseQRankSum=-1.222;DP=152;Dels=0.0;FS=3.889;HaplotypeScore=1.5226;MLEAC=1;MLEAF=0.5;MQ=41.62;MQ0=0;MQRankSum=-0.307;QD=12.98;ReadPosRankSum=-0.081	GT:AD:DP:GQ:PL	0/1:87,64:151:99:2001,0,2944
chrXIV	199024	.	T	C	1485.77	PASS	AC=1;AF=0.5;AN=2;BaseQRankSum=0.674;DP=100;Dels=0.0;FS=0.0;HaplotypeScore=5.4673;MLEAC=1;MLEAF=0.5;MQ=41.98;MQ0=0;MQRankSum=-0.363;QD=14.86;ReadPosRankSum=-1.02	GT:AD:DP:GQ:PL	0/1:54,46:100:99:1514,0,1799
chrXIV	208186	.	T	C	2155.77	PASS	AC=1;AF=0.5;AN=2;BaseQRankSum=-0.03;DP=152;Dels=0.0;FS=10.027;HaplotypeScore=0.0;MLEAC=1;MLEAF=0.5;MQ=41.9;MQ0=0;MQRankSum=-0.344;QD=14.18;ReadPosRankSum=-1.221	GT:AD:DP:GQ:PL	0/1:83,69:152:99:2184,0,2660
chrXIV	208834	.	G	A	2134.77	PASS	AC=1;AF=0.5;AN=2;BaseQRankSum=0.292;DP=142;Dels=0.0;FS=6.328;HaplotypeScore=3.5734;MLEAC=1;MLEAF=0.5;MQ=41.66;MQ0=0;MQRankSum=2.35;QD=15.03;ReadPosRankSum=0.214	GT:AD:DP:GQ:PL	0/1:74,68:142:99:2163,0,2359
chrXIV	213058	.	C	T	2157.77	PASS	AC=1;AF=0.5;AN=2;BaseQRankSum=-0.907;DP=132;Dels=0.0;FS=0.0;HaplotypeScore=2.8034;MLEAC=1;MLEAF=0.5;MQ=41.78;MQ0=0;MQRankSum=-0.583;QD=16.35;ReadPosRankSum=-0.433	GT:AD:DP:GQ:PL	0/1:63,69:132:99:2186,0,1982
chrXIV	220136	.	T	C	2217.77	PASS	AC=1;AF=0.5;AN=2;BaseQRankSum=-2.57;DP=142;Dels=0.0;FS=4.117;HaplotypeScore=1.864;MLEAC=1;MLEAF=0.5;MQ=41.55;MQ0=0;MQRankSum=1.265;QD=15.62;ReadPosRankSum=0.804	GT:AD:DP:GQ:PL	0/1:71,71:142:99:2246,0,2308
chrXIV	220676	.	T	C	2913.77	PASS	AC=1;AF=0.5;AN=2;BaseQRankSum=1.52;DP=147;Dels=0.0;FS=0.624;HaplotypeScore=4.1986;MLEAC=1;MLEAF=0.5;MQ=42.0;MQ0=0;MQRankSum=-0.371;QD=19.82;ReadPosRankSum=-0.969	GT:AD:DP:GQ:PL	0/1:58,89:147:99:2942,0,1717
chrXIV	222134	.	T	C	3267.77	PASS	AC=1;AF=0.5;AN=2;BaseQRankSum=0.804;DP=193;Dels=0.0;FS=18.727;HaplotypeScore=4.9421;MLEAC=1;MLEAF=0.5;MQ=41.81;MQ0=0;MQRankSum=1.325;QD=16.93;ReadPosRankSum=1.183	GT:AD:DP:GQ:PL	0/1:92,101:193:99:3296,0,2970
chrXIV	224491	.	C	T	2294.77	PASS	AC=1;AF=0.5;AN=2;BaseQRankSum=0.045;DP=130;Dels=0.0;FS=0.657;HaplotypeScore=8.1782;MLEAC=1;MLEAF=0.5;MQ=41.76;MQ0=0;MQRankSum=2.288;QD=17.65;ReadPosRankSum=-0.771	GT:AD:DP:GQ:PL	0/1:57,72:130:99:2323,0,1825
chrXIV	225545	.	C	T	2520.77	PASS	AC=1;AF=0.5;AN=2;BaseQRankSum=1.848;DP=144;Dels=0.0;FS=1.3;HaplotypeScore=3.3553;MLEAC=1;MLEAF=0.5;MQ=41.77;MQ0=0;MQRankSum=-0.096;QD=17.51;ReadPosRankSum=-0.288	GT:AD:DP:GQ:PL	0/1:69,75:144:99:2549,0,2199
chrXIV	226203	.	C	T	2262.77	PASS	AC=1;AF=0.5;AN=2;BaseQRankSum=-0.533;DP=156;Dels=0.0;FS=5.926;HaplotypeScore=0.7887;MLEAC=1;MLEAF=0.5;MQ=41.72;MQ0=0;MQRankSum=-0.802;QD=14.5;ReadPosRankSum=0.196	GT:AD:DP:GQ:PL	0/1:83,72:155:99:2291,0,2762
chrXIV	226882	.	T	C	2661.77	PASS	AC=1;AF=0.5;AN=2;BaseQRankSum=-0.15;DP=146;Dels=0.0;FS=5.002;HaplotypeScore=4.1992;MLEAC=1;MLEAF=0.5;MQ=41.67;MQ0=0;MQRankSum=-0.393;QD=18.23;ReadPosRankSum=2.0	GT:AD:DP:GQ:PL	0/1:63,82:146:99:2690,0,2024
chrXIV	237597	.	G	A	2367.77	PASS	AC=1;AF=0.5;AN=2;BaseQRankSum=-0.502;DP=149;Dels=0.0;FS=2.919;HaplotypeScore=3.5284;MLEAC=1;MLEAF=0.5;MQ=41.78;MQ0=0;MQRankSum=-0.11;QD=15.89;ReadPosRankSum=0.436	GT:AD:DP:GQ:PL	0/1:73,74:147:99:2396,0,2377
chrXIV	263334	.	C	T	2038.77	PASS	AC=1;AF=0.5;AN=2;BaseQRankSum=0.799;DP=135;Dels=0.0;FS=1.357;HaplotypeScore=3.0686;MLEAC=1;MLEAF=0.5;MQ=41.76;MQ0=0;MQRankSum=1.604;QD=15.1;ReadPosRankSum=-0.53	GT:AD:DP:GQ:PL	0/1:69,66:135:99:2067,0,2075
chrXIV	266974	.	T	C	1855.77	PASS	AC=1;AF=0.5;AN=2;BaseQRankSum=-0.556;DP=144;Dels=0.0;FS=4.08;HaplotypeScore=2.7165;MLEAC=1;MLEAF=0.5;MQ=41.9;MQ0=0;MQRankSum=1.077;QD=12.89;ReadPosRankSum=-1.676	GT:AD:DP:GQ:PL	0/1:81,62:144:99:1884,0,2738
chrXIV	279564	.	C	T	3001.77	PASS	AC=1;AF=0.5;AN=2;BaseQRankSum=2.089;DP=179;Dels=0.0;FS=0.0;HaplotypeScore=2.9764;MLEAC=1;MLEAF=0.5;MQ=42.0;MQ0=0;MQRankSum=-0.25;QD=16.77;ReadPosRankSum=0.102	GT:AD:DP:GQ:PL	0/1:87,91:178:99:3030,0,2854
chrXIV	281638	.	C	T	3425.77	PASS	AC=1;AF=0.5;AN=2;BaseQRankSum=2.873;DP=174;Dels=0.0;FS=0.589;HaplotypeScore=4.3887;MLEAC=1;MLEAF=0.5;MQ=41.87;MQ0=0;MQRankSum=0.421;QD=19.69;ReadPosRankSum=-1.947	GT:AD:DP:GQ:PL	0/1:69,105:174:99:3454,0,1898
chrXIV	293530	.	C	T	2776.77	PASS	AC=1;AF=0.5;AN=2;BaseQRankSum=-0.722;DP=171;Dels=0.0;FS=5.502;HaplotypeScore=3.3576;MLEAC=1;MLEAF=0.5;MQ=41.98;MQ0=0;MQRankSum=0.591;QD=16.24;ReadPosRankSum=-0.986	GT:AD:DP:GQ:PL	0/1:84,86:170:99:2805,0,2649
chrXIV	296462	.	C	T	2029.77	PASS	AC=1;AF=0.5;AN=2;BaseQRankSum=1.444;DP=153;Dels=0.0;FS=10.003;HaplotypeScore=3.6021;MLEAC=1;MLEAF=0.5;MQ=41.81;MQ0=0;MQRankSum=0.261;QD=13.27;ReadPosRankSum=0.476	GT:AD:DP:GQ:PL	0/1:90,63:153:99:2058,0,2915
chrXIV	299263	.	C	T	2499.77	PASS	AC=1;AF=0.5;AN=2;BaseQRankSum=-3.13;DP=162;Dels=0.0;FS=0.581;HaplotypeScore=0.7887;MLEAC=1;MLEAF=0.5;MQ=41.88;MQ0=0;MQRankSum=0.834;QD=15.43;ReadPosRankSum=0.228	GT:AD:DP:GQ:PL	0/1:79,82:161:99:2528,0,2419
chrXIV	300015	.	C	T	2311.77	PASS	AC=1;AF=0.5;AN=2;BaseQRankSum=-1.817;DP=153;Dels=0.0;FS=7.101;HaplotypeScore=0.9665;MLEAC=1;MLEAF=0.5;MQ=41.69;MQ0=0;MQRankSum=-0.758;QD=15.11;ReadPosRankSum=-0.247	GT:AD:DP:GQ:PL	0/1:80,73:153:99:2340,0,2625
chrXIV	306760	.	C	T	2498.77	PASS	AC=1;AF=0.5;AN=2;BaseQRankSum=-1.314;DP=169;Dels=0.0;FS=1.898;HaplotypeScore=4.0101;MLEAC=1;MLEAF=0.5;MQ=42.0;MQ0=0;MQRankSum=-0.429;QD=14.79;ReadPosRankSum=-0.114	GT:AD:DP:GQ:PL	0/1:87,81:169:99:2527,0,2786
chrXIV	309353	.	C	T	2472.77	PASS	AC=1;AF=0.5;AN=2;BaseQRankSum=-0.646;DP=171;Dels=0.0;FS=0.0;HaplotypeScore=4.4792;MLEAC=1;MLEAF=0.5;MQ=41.66;MQ0=0;MQRankSum=0.2;QD=14.46;ReadPosRankSum=0.768	GT:AD:DP:GQ:PL	0/1:89,82:171:99:2501,0,2868
chrXIV	316918	.	C	T	2348.77	PASS	AC=1;AF=0.5;AN=2;BaseQRankSum=0.343;DP=148;Dels=0.0;FS=2.07;HaplotypeScore=4.762;MLEAC=1;MLEAF=0.5;MQ=41.59;MQ0=0;MQRankSum=0.903;QD=15.87;ReadPosRankSum=0.025	GT:AD:DP:GQ:PL	0/1:76,72:148:99:2377,0,2476
chrXIV	319565	.	C	T	3233.06	PASS	AC=1;AF=0.5;AN=2;BaseQRankSum=0.586;DP=171;Dels=0.0;FS=0.0;HaplotypeScore=2.9257;MLEAC=1;MLEAF=0.5;MQ=41.91;MQ0=0;MQRankSum=-0.717;QD=18.91;ReadPosRankSum=0.947	GT:AD:DP:GQ:PL	0/1:76,95:171:99:3263,0,2495
chrXIV	352461	.	C	T	2170.77	PASS	AC=1;AF=0.5;AN=2;BaseQRankSum=0.852;DP=136;Dels=0.0;FS=9.122;HaplotypeScore=9.7613;MLEAC=1;MLEAF=0.5;MQ=41.9;MQ0=0;MQRankSum=0.592;QD=15.96;ReadPosRankSum=-0.394	GT:AD:DP:GQ:PL	0/1:68,67:135:99:2199,0,2177
chrXIV	354416	.	C	T	2314.77	PASS	AC=1;AF=0.5;AN=2;BaseQRankSum=-2.756;DP=156;Dels=0.0;FS=0.0;HaplotypeScore=1.7465;MLEAC=1;MLEAF=0.5;MQ=41.9;MQ0=0;MQRankSum=-0.188;QD=14.84;ReadPosRankSum=-0.92	GT:AD:DP:GQ:PL	0/1:73,83:156:99:2343,0,2279
chrXIV	354584	.	T	C	2829.77	PASS	AC=1;AF=0.5;AN=2;BaseQRankSum=-0.066;DP=151;Dels=0.0;FS=10.368;HaplotypeScore=1.7552;MLEAC=1;MLEAF=0.5;MQ=41.99;MQ0=0;MQRankSum=1.427;QD=18.74;ReadPosRankSum=-0.651	GT:AD:DP:GQ:PL	0/1:66,85:151:99:2858,0,2050
chrXIV	372799	.	T	C	2549.77	PASS	AC=1;AF=0.5;AN=2;BaseQRankSum=-0.599;DP=164;Dels=0.0;FS=3.791;HaplotypeScore=1.7803;MLEAC=1;MLEAF=0.5;MQ=41.96;MQ0=0;MQRankSum=-0.068;QD=15.55;ReadPosRankSum=0.081	GT:AD:DP:GQ:PL	0/1:82,81:163:99:2578,0,2726
chrXIV	389787	.	T	C	2672.77	PASS	AC=1;AF=0.5;AN=2;BaseQRankSum=-1.538;DP=166;Dels=0.0;FS=0.0;HaplotypeScore=6.8397;MLEAC=1;MLEAF=0.5;MQ=41.9;MQ0=0;MQRankSum=0.8;QD=16.1;ReadPosRankSum=0.547	GT:AD:DP:GQ:PL	0/1:77,89:166:99:2701,0,2474
chrXIV	396760	.	C	T	2613.77	PASS	AC=1;AF=0.5;AN=2;BaseQRankSum=0.201;DP=163;Dels=0.0;FS=17.772;HaplotypeScore=0.0;MLEAC=1;MLEAF=0.5;MQ=41.8;MQ0=0;MQRankSum=0.5;QD=16.04;ReadPosRankSum=0.765	GT:AD:DP:GQ:PL	0/1:83,80:163:99:2642,0,2668
chrXIV	400530	.	C	T	1932.77	PASS	AC=1;AF=0.5;AN=2;BaseQRankSum=0.547;DP=131;Dels=0.0;FS=0.654;HaplotypeScore=1.8401;MLEAC=1;MLEAF=0.5;MQ=42.0;MQ0=0;MQRankSum=0.127;QD=14.75;ReadPosRankSum=-0.122	GT:AD:DP:GQ:PL	0/1:71,60:131:99:1961,0,2374
chrXIV	408430	.	C	T	2113.77	PASS	AC=1;AF=0.5;AN=2;BaseQRankSum=1.922;DP=131;Dels=0.0;FS=3.198;HaplotypeScore=2.5594;MLEAC=1;MLEAF=0.5;MQ=42.0;MQ0=0;MQRankSum=-0.292;QD=16.14;ReadPosRankSum=2.111	GT:AD:DP:GQ:PL	0/1:65,66:131:99:2142,0,1930
chrXIV	410125	.	C	T	3167.77	PASS	AC=1;AF=0.5;AN=2;BaseQRankSum=2.04;DP=173;Dels=0.0;FS=3.532;HaplotypeScore=4.1197;MLEAC=1;MLEAF=0.5;MQ=42.0;MQ0=0;MQRankSum=1.528;QD=18.31;ReadPosRankSum=0.196	GT:AD:DP:GQ:PL	0/1:76,96:173:99:3196,0,2369
chrXIV	416532	.	C	T	2492.77	PASS	AC=1;AF=0.5;AN=2;BaseQRankSum=-1.289;DP=147;Dels=0.0;FS=6.191;HaplotypeScore=3.1547;MLEAC=1;MLEAF=0.5;MQ=41.76;MQ0=0;MQRankSum=-0.649;QD=16.96;ReadPosRankSum=0.057	GT:AD:DP:GQ:PL	0/1:68,78:147:99:2521,0,2191
chrXIV	425409	.	G	A	2311.77	PASS	AC=1;AF=0.5;AN=2;BaseQRankSum=1.464;DP=155;Dels=0.0;FS=2.944;HaplotypeScore=2.9652;MLEAC=1;MLEAF=0.5;MQ=41.06;MQ0=6;MQRankSum=0.541;QD=14.91;ReadPosRankSum=-0.078	GT:AD:DP:GQ:PL	0/1:79,76:155:99:2340,0,2514
chrXIV	428721	.	T	C	2077.77	PASS	AC=1;AF=0.5;AN=2;BaseQRankSum=2.461;DP=139;Dels=0.0;FS=1.369;HaplotypeScore=7.5605;MLEAC=1;MLEAF=0.5;MQ=41.48;MQ0=0;MQRankSum=1.567;QD=14.95;ReadPosRankSum=-0.92	GT:AD:DP:GQ:PL	0/1:69,69:138:99:2106,0,2091
chrXIV	440742	.	C	T	2182.77	PASS	AC=1;AF=0.5;AN=2;BaseQRankSum=-0.355;DP=137;Dels=0.0;FS=3.116;HaplotypeScore=0.0;MLEAC=1;MLEAF=0.5;MQ=41.66;MQ0=0;MQRankSum=-0.097;QD=15.93;ReadPosRankSum=0.179	GT:AD:DP:GQ:PL	0/1:67,70:137:99:2211,0,2033
chrXIV	441853	.	C	T	2179.77	PASS	AC=1;AF=0.5;AN=2;BaseQRankSum=-1.816;DP=143;Dels=0.0;FS=1.336;HaplotypeScore=4.5573;MLEAC=1;MLEAF=0.5;MQ=41.8;MQ0=0;MQRankSum=1.767;QD=15.24;ReadPosRankSum=0.641	GT:AD:DP:GQ:PL	0/1:69,73:142:99:2208,0,2179
chrXIV	452704	.	C	T	2351.77	PASS	AC=1;AF=0.5;AN=2;BaseQRankSum=-0.789;DP=181;Dels=0.0;FS=10.347;HaplotypeScore=6.1627;MLEAC=1;MLEAF=0.5;MQ=41.97;MQ0=0;MQRankSum=0.352;QD=12.99;ReadPosRankSum=-1.306	GT:AD:DP:GQ:PL	0/1:105,76:181:99:2380,0,3563
chrXIV	453602	.	C	T	2086.77	PASS	AC=1;AF=0.5;AN=2;BaseQRankSum=-1.92;DP=153;Dels=0.0;FS=2.09;HaplotypeScore=3.6381;MLEAC=1;MLEAF=0.5;MQ=41.79;MQ0=0;MQRankSum=0.384;QD=13.64;ReadPosRankSum=-0.166	GT:AD:DP:GQ:PL	0/1:81,71:152:99:2115,0,2622
chrXIV	457498	.	G	A	2681.77	PASS	AC=1;AF=0.5;AN=2;BaseQRankSum=0.772;DP=163;Dels=0.0;FS=0.0;HaplotypeScore=2.7455;MLEAC=1;MLEAF=0.5;MQ=41.81;MQ0=0;MQRankSum=0.091;QD=16.45;ReadPosRankSum=0.058	GT:AD:DP:GQ:PL	0/1:79,84:163:99:2710,0,2469
chrXIV	460545	.	G	A	2364.77	PASS	AC=1;AF=0.5;AN=2;BaseQRankSum=0.061;DP=172;Dels=0.0;FS=0.581;HaplotypeScore=4.4901;MLEAC=1;MLEAF=0.5;MQ=41.73;MQ0=0;MQRankSum=0.26;QD=13.75;ReadPosRankSum=-0.543	GT:AD:DP:GQ:PL	0/1:96,75:171:99:2393,0,3246
chrXIV	462850	.	G	A	2787.77	PASS	AC=1;AF=0.5;AN=2;BaseQRankSum=0.331;DP=163;Dels=0.0;FS=1.253;HaplotypeScore=0.734;MLEAC=1;MLEAF=0.5;MQ=41.99;MQ0=0;MQRankSum=2.311;QD=17.1;ReadPosRankSum=0.871	GT:AD:DP:GQ:PL	0/1:76,86:162:99:2816,0,2466
chrXIV	470423	.	C	T	2017.77	PASS	AC=1;AF=0.5;AN=2;BaseQRankSum=0.615;DP=123;Dels=0.0;FS=2.314;HaplotypeScore=5.7557;MLEAC=1;MLEAF=0.5;MQ=41.85;MQ0=0;MQRankSum=-0.326;QD=16.4;ReadPosRankSum=-1.02	GT:AD:DP:GQ:PL	0/1:60,63:123:99:2046,0,1899
chrXIV	482403	.	C	T	2342.77	PASS	AC=1;AF=0.5;AN=2;BaseQRankSum=-1.333;DP=139;Dels=0.0;FS=5.388;HaplotypeScore=2.9362;MLEAC=1;MLEAF=0.5;MQ=41.75;MQ0=0;MQRankSum=1.029;QD=16.85;ReadPosRankSum=1.984	GT:AD:DP:GQ:PL	0/1:64,75:139:99:2371,0,1988
chrXIV	482920	.	T	C	2658.77	PASS	AC=1;AF=0.5;AN=2;BaseQRankSum=-0.561;DP=170;Dels=0.0;FS=0.575;HaplotypeScore=7.3125;MLEAC=1;MLEAF=0.5;MQ=41.88;MQ0=0;MQRankSum=2.826;QD=15.64;ReadPosRankSum=0.008	GT:AD:DP:GQ:PL	0/1:86,83:170:99:2687,0,2812
chrXIV	485452	.	A	G	2200.77	PASS	AC=1;AF=0.5;AN=2;BaseQRankSum=0.829;DP=134;Dels=0.0;FS=1.407;HaplotypeScore=2.7217;MLEAC=1;MLEAF=0.5;MQ=41.99;MQ0=0;MQRankSum=-0.134;QD=16.42;ReadPosRankSum=1.186	GT:AD:DP:GQ:PL	0/1:63,71:134:99:2229,0,2018
chrXIV	486950	.	C	T	2250.77	PASS	AC=1;AF=0.5;AN=2;BaseQRankSum=-1.837;DP=161;Dels=0.0;FS=0.579;HaplotypeScore=8.2151;MLEAC=1;MLEAF=0.5;MQ=41.99;MQ0=0;MQRankSum=1.634;QD=13.98;ReadPosRankSum=-1.752	GT:AD:DP:GQ:PL	0/1:85,76:161:99:2279,0,2713
chrXIV	489462	.	G	A	1826.77	PASS	AC=1;AF=0.5;AN=2;BaseQRankSum=0.357;DP=130;Dels=0.0;FS=11.302;HaplotypeScore=10.1259;MLEAC=1;MLEAF=0.5;MQ=41.89;MQ0=0;MQRankSum=-1.683;QD=14.05;ReadPosRankSum=-0.376	GT:AD:DP:GQ:PL	0/1:71,58:129:99:1855,0,2364
chrXIV	492916	.	G	A	2191.77	PASS	AC=1;AF=0.5;AN=2;BaseQRankSum=1.912;DP=129;Dels=0.0;FS=1.408;HaplotypeScore=5.5736;MLEAC=1;MLEAF=0.5;MQ=41.61;MQ0=0;MQRankSum=-1.827;QD=16.99;ReadPosRankSum=0.299	GT:AD:DP:GQ:PL	0/1:62,67:129:99:2220,0,1936
chrXIV	493889	.	T	C	2623.77	PASS	AC=1;AF=0.5;AN=2;BaseQRankSum=-0.972;DP=160;Dels=0.0;FS=4.855;HaplotypeScore=2.4095;MLEAC=1;MLEAF=0.5;MQ=41.07;MQ0=5;MQRankSum=0.215;QD=16.4;ReadPosRankSum=1.657	GT:AD:DP:GQ:PL	0/1:72,87:160:99:2652,0,2277
chrXIV	493912	.	G	A	2904.77	PASS	AC=1;AF=0.5;AN=2;BaseQRankSum=1.546;DP=145;Dels=0.0;FS=7.988;HaplotypeScore=1.6553;MLEAC=1;MLEAF=0.5;MQ=41.25;MQ0=3;MQRankSum=0.228;QD=20.03;ReadPosRankSum=1.168	GT:AD:DP:GQ:PL	0/1:56,87:143:99:2933,0,1702
chrXIV	506810	.	C	T	1496.77	PASS	AC=1;AF=0.5;AN=2;BaseQRankSum=-0.219;DP=94;Dels=0.0;FS=0.822;HaplotypeScore=0.9332;MLEAC=1;MLEAF=0.5;MQ=42.0;MQ0=0;MQRankSum=-0.227;QD=15.92;ReadPosRankSum=-0.542	GT:AD:DP:GQ:PL	0/1:44,49:94:99:1525,0,1366
chrXIV	513451	.	C	T	2704.77	PASS	AC=1;AF=0.5;AN=2;BaseQRankSum=-0.846;DP=182;Dels=0.0;FS=0.552;HaplotypeScore=4.2294;MLEAC=1;MLEAF=0.5;MQ=41.73;MQ0=0;MQRankSum=0.468;QD=14.86;ReadPosRankSum=-0.658	GT:AD:DP:GQ:PL	0/1:96,85:181:99:2733,0,3070
chrXIV	528717	.	C	T	2606.77	PASS	AC=1;AF=0.5;AN=2;BaseQRankSum=0.749;DP=154;Dels=0.0;FS=3.775;HaplotypeScore=4.3475;MLEAC=1;MLEAF=0.5;MQ=41.69;MQ0=0;MQRankSum=0.434;QD=16.93;ReadPosRankSum=-0.474	GT:AD:DP:GQ:PL	0/1:73,81:154:99:2635,0,2376
chrXIV	539086	.	G	A	2510.77	PASS	AC=1;AF=0.5;AN=2;BaseQRankSum=-1.444;DP=150;Dels=0.0;FS=0.0;HaplotypeScore=4.3365;MLEAC=1;MLEAF=0.5;MQ=41.88;MQ0=0;MQRankSum=-0.62;QD=16.74;ReadPosRankSum=0.455	GT:AD:DP:GQ:PL	0/1:73,77:150:99:2539,0,2413
chrXIV	540505	.	A	G	2313.77	PASS	AC=1;AF=0.5;AN=2;BaseQRankSum=0.603;DP=152;Dels=0.0;FS=1.277;HaplotypeScore=0.734;MLEAC=1;MLEAF=0.5;MQ=41.97;MQ0=0;MQRankSum=-2.031;QD=15.22;ReadPosRankSum=-0.917	GT:AD:DP:GQ:PL	0/1:80,72:152:99:2342,0,2634
chrXIV	576041	.	G	A	2786.77	PASS	AC=1;AF=0.5;AN=2;BaseQRankSum=-0.819;DP=160;Dels=0.0;FS=1.276;HaplotypeScore=4.3839;MLEAC=1;MLEAF=0.5;MQ=41.88;MQ0=0;MQRankSum=-0.826;QD=17.42;ReadPosRankSum=-1.083	GT:AD:DP:GQ:PL	0/1:73,87:160:99:2815,0,2361
chrXIV	581952	.	G	A	1794.77	PASS	AC=1;AF=0.5;AN=2;BaseQRankSum=-3.051;DP=138;Dels=0.0;FS=0.0;HaplotypeScore=0.9997;MLEAC=1;MLEAF=0.5;MQ=41.89;MQ0=0;MQRankSum=-1.115;QD=13.01;ReadPosRankSum=-0.128	GT:AD:DP:GQ:PL	0/1:76,61:137:99:1823,0,2520
chrXIV	582239	.	G	A	2175.77	PASS	AC=1;AF=0.5;AN=2;BaseQRankSum=-0.601;DP=139;Dels=0.0;FS=12.446;HaplotypeScore=8.5466;MLEAC=1;MLEAF=0.5;MQ=41.79;MQ0=0;MQRankSum=-0.644;QD=15.65;ReadPosRankSum=0.897	GT:AD:DP:GQ:PL	0/1:67,69:139:99:2204,0,2265
chrXIV	583207	.	G	A	2381.77	PASS	AC=1;AF=0.5;AN=2;BaseQRankSum=-2.08;DP=158;Dels=0.0;FS=7.037;HaplotypeScore=5.4281;MLEAC=1;MLEAF=0.5;MQ=41.91;MQ0=0;MQRankSum=0.023;QD=15.07;ReadPosRankSum=-1.329	GT:AD:DP:GQ:PL	0/1:80,77:157:99:2410,0,2565
chrXIV	583404	.	G	A	2709.77	PASS	AC=1;AF=0.5;AN=2;BaseQRankSum=0.199;DP=188;Dels=0.0;FS=18.9;HaplotypeScore=0.9734;MLEAC=1;MLEAF=0.5;MQ=41.76;MQ0=0;MQRankSum=-0.427;QD=14.41;ReadPosRankSum=-0.324	GT:AD:DP:GQ:PL	0/1:102,85:187:99:2738,0,3396
chrXIV	584001	.	G	A	2179.77	PASS	AC=1;AF=0.5;AN=2;BaseQRankSum=-0.189;DP=136;Dels=0.0;FS=2.14;HaplotypeScore=0.7887;MLEAC=1;MLEAF=0.5;MQ=41.89;MQ0=0;MQRankSum=-0.834;QD=16.03;ReadPosRankSum=-1.265	GT:AD:DP:GQ:PL	0/1:70,66:136:99:2208,0,2202
chrXIV	585608	.	G	A	2442.77	PASS	AC=1;AF=0.5;AN=2;BaseQRankSum=-2.428;DP=143;Dels=0.0;FS=2.122;HaplotypeScore=3.4195;MLEAC=1;MLEAF=0.5;MQ=41.86;MQ0=0;MQRankSum=-0.253;QD=17.08;ReadPosRankSum=-0.038	GT:AD:DP:GQ:PL	0/1:66,77:143:99:2471,0,2128
chrXIV	589093	.	G	A	1942.77	PASS	AC=1;AF=0.5;AN=2;BaseQRankSum=-4.003;DP=156;Dels=0.0;FS=0.592;HaplotypeScore=3.5676;MLEAC=1;MLEAF=0.5;MQ=41.9;MQ0=0;MQRankSum=-0.274;QD=12.45;ReadPosRankSum=0.493	GT:AD:DP:GQ:PL	0/1:81,74:156:99:1971,0,2779
chrXIV	589624	.	C	T	1798.77	PASS	AC=1;AF=0.5;AN=2;BaseQRankSum=-2.853;DP=136;Dels=0.0;FS=0.0;HaplotypeScore=3.4343;MLEAC=1;MLEAF=0.5;MQ=41.76;MQ0=0;MQRankSum=0.039;QD=13.23;ReadPosRankSum=-0.07	GT:AD:DP:GQ:PL	0/1:75,61:136:99:1827,0,2502
chrXIV	590821	.	C	T	2813.77	PASS	AC=1;AF=0.5;AN=2;BaseQRankSum=1.817;DP=165;Dels=0.0;FS=4.54;HaplotypeScore=0.9578;MLEAC=1;MLEAF=0.5;MQ=42.0;MQ0=0;MQRankSum=-0.478;QD=17.05;ReadPosRankSum=-0.011	GT:AD:DP:GQ:PL	0/1:81,84:165:99:2842,0,2473
chrXIV	594816	.	C	T	2400.77	PASS	AC=1;AF=0.5;AN=2;BaseQRankSum=-0.02;DP=178;Dels=0.0;FS=1.199;HaplotypeScore=8.9242;MLEAC=1;MLEAF=0.5;MQ=41.91;MQ0=0;MQRankSum=-1.056;QD=13.49;ReadPosRankSum=-1.563	GT:AD:DP:GQ:PL	0/1:101,74:178:99:2429,0,3467
chrXIV	598681	.	G	A	3596.77	PASS	AC=1;AF=0.5;AN=2;BaseQRankSum=0.196;DP=242;Dels=0.0;FS=21.163;HaplotypeScore=4.2189;MLEAC=1;MLEAF=0.5;MQ=40.38;MQ0=18;MQRankSum=-0.253;QD=14.86;ReadPosRankSum=-0.665	GT:AD:DP:GQ:PL	0/1:120,120:240:99:3625,0,3663
chrXIV	611151	.	G	A	2525.77	PASS	AC=1;AF=0.5;AN=2;BaseQRankSum=0.118;DP=143;Dels=0.0;FS=3.093;HaplotypeScore=0.7887;MLEAC=1;MLEAF=0.5;MQ=41.9;MQ0=0;MQRankSum=0.556;QD=17.66;ReadPosRankSum=0.287	GT:AD:DP:GQ:PL	0/1:66,75:141:99:2554,0,2200
chrXIV	618731	.	G	A	2368.77	PASS	AC=1;AF=0.5;AN=2;BaseQRankSum=1.542;DP=144;Dels=0.0;FS=5.034;HaplotypeScore=0.7887;MLEAC=1;MLEAF=0.5;MQ=41.65;MQ0=0;MQRankSum=0.677;QD=16.45;ReadPosRankSum=-1.665	GT:AD:DP:GQ:PL	0/1:71,71:142:99:2397,0,2232
chrXIV	620318	.	G	A	2685.77	PASS	AC=1;AF=0.5;AN=2;BaseQRankSum=-0.295;DP=145;Dels=0.0;FS=1.313;HaplotypeScore=8.9137;MLEAC=1;MLEAF=0.5;MQ=41.99;MQ0=0;MQRankSum=-0.295;QD=18.52;ReadPosRankSum=0.303	GT:AD:DP:GQ:PL	0/1:63,80:144:99:2714,0,2007
chrXIV	623432	.	G	A	2438.77	PASS	AC=1;AF=0.5;AN=2;BaseQRankSum=0.884;DP=142;Dels=0.0;FS=7.776;HaplotypeScore=5.0468;MLEAC=1;MLEAF=0.5;MQ=41.97;MQ0=0;MQRankSum=-0.198;QD=17.17;ReadPosRankSum=0.978	GT:AD:DP:GQ:PL	0/1:68,74:142:99:2467,0,2189
chrXIV	644913	.	G	A	2173.77	PASS	AC=1;AF=0.5;AN=2;BaseQRankSum=-0.035;DP=141;Dels=0.0;FS=0.0;HaplotypeScore=4.6144;MLEAC=1;MLEAF=0.5;MQ=41.88;MQ0=0;MQRankSum=0.534;QD=15.42;ReadPosRankSum=-0.782	GT:AD:DP:GQ:PL	0/1:73,68:141:99:2202,0,2463
chrXIV	646021	.	G	A	2867.77	PASS	AC=1;AF=0.5;AN=2;BaseQRankSum=2.782;DP=156;Dels=0.0;FS=0.0;HaplotypeScore=0.7887;MLEAC=1;MLEAF=0.5;MQ=41.79;MQ0=0;MQRankSum=0.389;QD=18.38;ReadPosRankSum=1.513	GT:AD:DP:GQ:PL	0/1:72,84:156:99:2896,0,2172
chrXIV	648004	.	G	A	1904.77	PASS	AC=1;AF=0.5;AN=2;BaseQRankSum=-1.177;DP=136;Dels=0.0;FS=6.442;HaplotypeScore=3.9506;MLEAC=1;MLEAF=0.5;MQ=41.73;MQ0=0;MQRankSum=-1.715;QD=14.01;ReadPosRankSum=1.521	GT:AD:DP:GQ:PL	0/1:73,62:135:99:1933,0,2462
chrXIV	648498	.	G	A	2569.77	PASS	AC=1;AF=0.5;AN=2;BaseQRankSum=1.241;DP=146;Dels=0.0;FS=0.0;HaplotypeScore=0.7887;MLEAC=1;MLEAF=0.5;MQ=42.0;MQ0=0;MQRankSum=-0.126;QD=17.6;ReadPosRankSum=-1.107	GT:AD:DP:GQ:PL	0/1:67,79:146:99:2598,0,2098
chrXIV	650146	.	C	T	2129.77	PASS	AC=1;AF=0.5;AN=2;BaseQRankSum=-0.665;DP=134;Dels=0.0;FS=5.227;HaplotypeScore=0.734;MLEAC=1;MLEAF=0.5;MQ=42.0;MQ0=0;MQRankSum=0.376;QD=15.89;ReadPosRankSum=0.575	GT:AD:DP:GQ:PL	0/1:63,70:133:99:2158,0,1975
chrXIV	652237	.	G	A	1651.77	PASS	AC=1;AF=0.5;AN=2;BaseQRankSum=-0.414;DP=111;Dels=0.0;FS=1.623;HaplotypeScore=0.9578;MLEAC=1;MLEAF=0.5;MQ=41.73;MQ0=0;MQRankSum=1.229;QD=14.88;ReadPosRankSum=3.303	GT:AD:DP:GQ:PL	0/1:51,59:111:99:1680,0,1486
chrXIV	653519	.	G	A	1018.77	PASS	AC=1;AF=0.5;AN=2;BaseQRankSum=0.387;DP=63;Dels=0.0;FS=1.027;HaplotypeScore=4.3137;MLEAC=1;MLEAF=0.5;MQ=41.77;MQ0=0;MQRankSum=-1.204;QD=16.17;ReadPosRankSum=-0.148	GT:AD:DP:GQ:PL	0/1:30,32:63:99:1047,0,995
chrXIV	658450	.	G	A	2611.77	PASS	AC=1;AF=0.5;AN=2;BaseQRankSum=-0.365;DP=153;Dels=0.0;FS=0.614;HaplotypeScore=3.521;MLEAC=1;MLEAF=0.5;MQ=41.99;MQ0=0;MQRankSum=3.326;QD=17.07;ReadPosRankSum=0.24	GT:AD:DP:GQ:PL	0/1:73,79:152:99:2640,0,2383
chrXIV	659029	.	G	A	2247.77	PASS	AC=1;AF=0.5;AN=2;BaseQRankSum=2.104;DP=144;Dels=0.0;FS=2.097;HaplotypeScore=0.734;MLEAC=1;MLEAF=0.5;MQ=42.0;MQ0=0;MQRankSum=0.382;QD=15.61;ReadPosRankSum=0.645	GT:AD:DP:GQ:PL	0/1:75,68:143:99:2276,0,2361
chrXIV	674236	.	G	A	2447.77	PASS	AC=1;AF=0.5;AN=2;BaseQRankSum=-0.537;DP=149;Dels=0.0;FS=2.922;HaplotypeScore=4.3727;MLEAC=1;MLEAF=0.5;MQ=41.99;MQ0=0;MQRankSum=-0.009;QD=16.43;ReadPosRankSum=0.602	GT:AD:DP:GQ:PL	0/1:73,76:149:99:2476,0,2422
chrXIV	693543	.	T	C	2747.77	PASS	AC=1;AF=0.5;AN=2;BaseQRankSum=2.607;DP=148;Dels=0.0;FS=0.616;HaplotypeScore=3.5397;MLEAC=1;MLEAF=0.5;MQ=41.57;MQ0=0;MQRankSum=1.891;QD=18.57;ReadPosRankSum=-0.362	GT:AD:DP:GQ:PL	0/1:64,84:148:99:2776,0,1815
chrXIV	711080	.	C	T	2478.77	PASS	AC=1;AF=0.5;AN=2;BaseQRankSum=-0.142;DP=141;Dels=0.0;FS=4.002;HaplotypeScore=5.4135;MLEAC=1;MLEAF=0.5;MQ=41.78;MQ0=0;MQRankSum=1.299;QD=17.58;ReadPosRankSum=-0.906	GT:AD:DP:GQ:PL	0/1:64,75:139:99:2507,0,2114
chrXIV	711811	.	C	T	2178.77	PASS	AC=1;AF=0.5;AN=2;BaseQRankSum=-1.574;DP=135;Dels=0.0;FS=4.094;HaplotypeScore=1.5226;MLEAC=1;MLEAF=0.5;MQ=41.57;MQ0=0;MQRankSum=-0.232;QD=16.14;ReadPosRankSum=0.227	GT:AD:DP:GQ:PL	0/1:63,71:135:99:2207,0,2019
chrXIV	732013	.	C	T	2315.77	PASS	AC=1;AF=0.5;AN=2;BaseQRankSum=1.32;DP=155;Dels=0.0;FS=0.0;HaplotypeScore=5.4371;MLEAC=1;MLEAF=0.5;MQ=41.81;MQ0=0;MQRankSum=-0.896;QD=14.94;ReadPosRankSum=0.131	GT:AD:DP:GQ:PL	0/1:84,71:155:99:2344,0,2615
chrXIV	734939	.	G	A	2879.77	PASS	AC=1;AF=0.5;AN=2;BaseQRankSum=1.929;DP=160;Dels=0.0;FS=3.74;HaplotypeScore=3.2851;MLEAC=1;MLEAF=0.5;MQ=41.81;MQ0=0;MQRankSum=0.369;QD=18.0;ReadPosRankSum=-0.199	GT:AD:DP:GQ:PL	0/1:72,87:159:99:2908,0,2278
chrXIV	735314	.	C	T	2046.77	PASS	AC=1;AF=0.5;AN=2;BaseQRankSum=-1.182;DP=157;Dels=0.0;FS=5.84;HaplotypeScore=1.7005;MLEAC=1;MLEAF=0.5;MQ=41.82;MQ0=0;MQRankSum=-0.858;QD=13.04;ReadPosRankSum=-1.338	GT:AD:DP:GQ:PL	0/1:85,71:156:99:2075,0,2760
chrXIV	739548	.	C	T	2327.77	PASS	AC=1;AF=0.5;AN=2;BaseQRankSum=0.584;DP=141;Dels=0.0;FS=0.0;HaplotypeScore=3.6646;MLEAC=1;MLEAF=0.5;MQ=42.0;MQ0=0;MQRankSum=0.815;QD=16.51;ReadPosRankSum=0.703	GT:AD:DP:GQ:PL	0/1:69,72:141:99:2356,0,2221
chrXIV	739888	.	G	A	2821.77	PASS	AC=1;AF=0.5;AN=2;BaseQRankSum=-0.137;DP=171;Dels=0.0;FS=0.0;HaplotypeScore=1.7998;MLEAC=1;MLEAF=0.5;MQ=41.89;MQ0=0;MQRankSum=-0.879;QD=16.5;ReadPosRankSum=-1.068	GT:AD:DP:GQ:PL	0/1:84,87:171:99:2850,0,2706
chrXIV	740826	.	T	C	2856.77	PASS	AC=1;AF=0.5;AN=2;BaseQRankSum=0.452;DP=154;Dels=0.0;FS=0.599;HaplotypeScore=4.7396;MLEAC=1;MLEAF=0.5;MQ=41.9;MQ0=0;MQRankSum=-0.623;QD=18.55;ReadPosRankSum=0.842	GT:AD:DP:GQ:PL	0/1:67,87:154:99:2885,0,2125
chrXIV	742905	.	T	C	2796.77	PASS	AC=1;AF=0.5;AN=2;BaseQRankSum=0.392;DP=183;Dels=0.0;FS=3.366;HaplotypeScore=7.4198;MLEAC=1;MLEAF=0.5;MQ=41.9;MQ0=0;MQRankSum=-0.565;QD=15.28;ReadPosRankSum=1.437	GT:AD:DP:GQ:PL	0/1:94,89:183:99:2825,0,3066
chrXIV	743553	.	G	A	3120.77	PASS	AC=1;AF=0.5;AN=2;BaseQRankSum=1.363;DP=157;Dels=0.0;FS=7.091;HaplotypeScore=5.4899;MLEAC=1;MLEAF=0.5;MQ=41.82;MQ0=0;MQRankSum=0.283;QD=19.88;ReadPosRankSum=-0.144	GT:AD:DP:GQ:PL	0/1:65,92:157:99:3149,0,2085
chrXIV	745795	.	A	G	1522.77	PASS	AC=1;AF=0.5;AN=2;BaseQRankSum=0.271;DP=97;Dels=0.0;FS=0.0;HaplotypeScore=0.0;MLEAC=1;MLEAF=0.5;MQ=42.0;MQ0=0;MQRankSum=1.693;QD=15.7;ReadPosRankSum=1.195	GT:AD:DP:GQ:PL	0/1:47,49:96:99:1551,0,1469
chrXIV	746620	.	T	C	2499.77	PASS	AC=1;AF=0.5;AN=2;BaseQRankSum=-0.866;DP=128;Dels=0.0;FS=0.0;HaplotypeScore=0.9734;MLEAC=1;MLEAF=0.5;MQ=41.78;MQ0=0;MQRankSum=0.789;QD=19.53;ReadPosRankSum=-1.175	GT:AD:DP:GQ:PL	0/1:54,74:128:99:2528,0,1725
chrXIV	746996	.	G	A	3039.77	PASS	AC=1;AF=0.5;AN=2;BaseQRankSum=-0.239;DP=171;Dels=0.0;FS=0.572;HaplotypeScore=2.7587;MLEAC=1;MLEAF=0.5;MQ=41.78;MQ0=0;MQRankSum=0.844;QD=17.78;ReadPosRankSum=-1.837	GT:AD:DP:GQ:PL	0/1:77,91:168:99:3068,0,2507
chrXIV	749456	.	G	A	2164.77	PASS	AC=1;AF=0.5;AN=2;BaseQRankSum=2.137;DP=128;Dels=0.0;FS=1.431;HaplotypeScore=2.4516;MLEAC=1;MLEAF=0.5;MQ=41.88;MQ0=0;MQRankSum=-0.081;QD=16.91;ReadPosRankSum=-0.032	GT:AD:DP:GQ:PL	0/1:61,66:128:99:2193,0,1598
chrXIV	754142	.	G	A	2349.77	PASS	AC=1;AF=0.5;AN=2;BaseQRankSum=-0.34;DP=169;Dels=0.0;FS=3.64;HaplotypeScore=1.5661;MLEAC=1;MLEAF=0.5;MQ=41.9;MQ0=0;MQRankSum=-1.609;QD=13.9;ReadPosRankSum=-0.417	GT:AD:DP:GQ:PL	0/1:94,74:168:99:2378,0,3059
chrXIV	754174	.	G	A	2701.77	PASS	AC=1;AF=0.5;AN=2;BaseQRankSum=0.66;DP=179;Dels=0.0;FS=16.009;HaplotypeScore=0.8321;MLEAC=1;MLEAF=0.5;MQ=41.91;MQ0=0;MQRankSum=2.041;QD=15.09;ReadPosRankSum=0.103	GT:AD:DP:GQ:PL	0/1:94,84:179:99:2730,0,3127
chrXIV	757296	.	C	T	2801.77	PASS	AC=1;AF=0.5;AN=2;BaseQRankSum=0.475;DP=162;Dels=0.0;FS=1.246;HaplotypeScore=6.4547;MLEAC=1;MLEAF=0.5;MQ=41.64;MQ0=0;MQRankSum=0.13;QD=17.29;ReadPosRankSum=-0.479	GT:AD:DP:GQ:PL	0/1:77,84:162:99:2830,0,2489
chrXIV	770086	.	G	A	2547.77	PASS	AC=1;AF=0.5;AN=2;BaseQRankSum=-2.523;DP=148;Dels=0.0;FS=1.289;HaplotypeScore=1.7262;MLEAC=1;MLEAF=0.5;MQ=41.51;MQ0=0;MQRankSum=-0.321;QD=17.21;ReadPosRankSum=-1.0	GT:AD:DP:GQ:PL	0/1:68,79:147:99:2576,0,2232
chrXV	125470	.	G	A	2754.77	PASS	AC=1;AF=0.5;AN=2;BaseQRankSum=-1.441;DP=166;Dels=0.0;FS=0.571;HaplotypeScore=0.8667;MLEAC=1;MLEAF=0.5;MQ=41.8;MQ0=0;MQRankSum=-0.55;QD=16.59;ReadPosRankSum=-1.392	GT:AD:DP:GQ:PL	0/1:78,87:165:99:2783,0,2497
chrXV	126322	.	G	A	2641.77	PASS	AC=1;AF=0.5;AN=2;BaseQRankSum=0.599;DP=164;Dels=0.0;FS=10.801;HaplotypeScore=3.6375;MLEAC=1;MLEAF=0.5;MQ=41.98;MQ0=0;MQRankSum=1.847;QD=16.11;ReadPosRankSum=2.139	GT:AD:DP:GQ:PL	0/1:81,82:163:99:2670,0,2660
chrXV	128642	.	G	A	2726.77	PASS	AC=1;AF=0.5;AN=2;BaseQRankSum=-1.179;DP=168;Dels=0.0;FS=4.798;HaplotypeScore=7.4273;MLEAC=1;MLEAF=0.5;MQ=41.81;MQ0=0;MQRankSum=0.333;QD=16.23;ReadPosRankSum=0.833	GT:AD:DP:GQ:PL	0/1:81,85:167:99:2755,0,2631
chrXV	130892	.	G	A	2895.77	PASS	AC=1;AF=0.5;AN=2;BaseQRankSum=-0.456;DP=168;Dels=0.0;FS=8.004;HaplotypeScore=4.7133;MLEAC=1;MLEAF=0.5;MQ=41.88;MQ0=0;MQRankSum=-1.726;QD=17.24;ReadPosRankSum=1.329	GT:AD:DP:GQ:PL	0/1:80,88:168:99:2924,0,2658
chrXV	132775	.	G	A	2793.77	PASS	AC=1;AF=0.5;AN=2;BaseQRankSum=-0.178;DP=156;Dels=0.0;FS=0.0;HaplotypeScore=5.2913;MLEAC=1;MLEAF=0.5;MQ=41.45;MQ0=0;MQRankSum=0.815;QD=17.91;ReadPosRankSum=-0.132	GT:AD:DP:GQ:PL	0/1:71,85:156:99:2822,0,2181
chrXV	132802	.	G	A	2718.77	PASS	AC=1;AF=0.5;AN=2;BaseQRankSum=2.904;DP=141;Dels=0.0;FS=3.049;HaplotypeScore=12.1418;MLEAC=1;MLEAF=0.5;MQ=41.62;MQ0=0;MQRankSum=0.185;QD=19.28;ReadPosRankSum=1.151	GT:AD:DP:GQ:PL	0/1:61,79:141:99:2747,0,1810
chrXV	133344	.	G	A	2325.77	PASS	AC=1;AF=0.5;AN=2;BaseQRankSum=-0.46;DP=151;Dels=0.0;FS=0.599;HaplotypeScore=6.38;MLEAC=1;MLEAF=0.5;MQ=41.94;MQ0=0;MQRankSum=-1.493;QD=15.4;ReadPosRankSum=-0.222	GT:AD:DP:GQ:PL	0/1:80,71:151:99:2354,0,2720
chrXV	133347	.	G	A	2161.77	PASS	AC=1;AF=0.5;AN=2;BaseQRankSum=-1.471;DP=145;Dels=0.0;FS=0.0;HaplotypeScore=8.2674;MLEAC=1;MLEAF=0.5;MQ=41.83;MQ0=0;MQRankSum=-1.542;QD=14.91;ReadPosRankSum=-0.327	GT:AD:DP:GQ:PL	0/1:76,69:145:99:2190,0,2604
chrXV	133496	.	G	A	2355.77	PASS	AC=1;AF=0.5;AN=2;BaseQRankSum=-0.535;DP=149;Dels=0.0;FS=0.611;HaplotypeScore=5.0598;MLEAC=1;MLEAF=0.5;MQ=41.9;MQ0=0;MQRankSum=-0.274;QD=15.81;ReadPosRankSum=0.274	GT:AD:DP:GQ:PL	0/1:74,74:149:99:2384,0,2417
chrXV	135624	.	G	A	2976.77	PASS	AC=1;AF=0.5;AN=2;BaseQRankSum=3.011;DP=183;Dels=0.0;FS=3.377;HaplotypeScore=1.5226;MLEAC=1;MLEAF=0.5;MQ=41.91;MQ0=0;MQRankSum=-0.336;QD=16.27;ReadPosRankSum=-0.641	GT:AD:DP:GQ:PL	0/1:93,90:183:99:3005,0,3057
chrXV	135641	.	G	A	3178.77	PASS	AC=1;AF=0.5;AN=2;BaseQRankSum=-0.029;DP=180;Dels=0.0;FS=0.0;HaplotypeScore=4.7393;MLEAC=1;MLEAF=0.5;MQ=41.92;MQ0=0;MQRankSum=0.02;QD=17.66;ReadPosRankSum=-0.238	GT:AD:DP:GQ:PL	0/1:83,97:180:99:3207,0,2727
chrXV	139632	.	C	T	2385.77	PASS	AC=1;AF=0.5;AN=2;BaseQRankSum=-1.461;DP=178;Dels=0.0;FS=0.563;HaplotypeScore=5.726;MLEAC=1;MLEAF=0.5;MQ=41.76;MQ0=0;MQRankSum=-1.13;QD=13.4;ReadPosRankSum=0.689	GT:AD:DP:GQ:PL	0/1:99,77:176:99:2414,0,3257
chrXV	140341	.	T	C	2378.77	PASS	AC=1;AF=0.5;AN=2;BaseQRankSum=0.408;DP=135;Dels=0.0;FS=0.0;HaplotypeScore=0.0;MLEAC=1;MLEAF=0.5;MQ=41.66;MQ0=0;MQRankSum=2.543;QD=17.62;ReadPosRankSum=-0.554	GT:AD:DP:GQ:PL	0/1:63,72:135:99:2407,0,2077
chrXV	142799	.	C	T	2952.77	PASS	AC=1;AF=0.5;AN=2;BaseQRankSum=-0.128;DP=161;Dels=0.0;FS=0.578;HaplotypeScore=4.9305;MLEAC=1;MLEAF=0.5;MQ=42.0;MQ0=0;MQRankSum=-0.72;QD=18.34;ReadPosRankSum=-0.033	GT:AD:DP:GQ:PL	0/1:74,86:160:99:2981,0,2501
chrXV	146124	.	T	C	3085.77	PASS	AC=1;AF=0.5;AN=2;BaseQRankSum=-0.147;DP=178;Dels=0.0;FS=1.174;HaplotypeScore=8.6716;MLEAC=1;MLEAF=0.5;MQ=41.83;MQ0=0;MQRankSum=-0.182;QD=17.34;ReadPosRankSum=0.503	GT:AD:DP:GQ:PL	0/1:84,94:178:99:3114,0,2788
chrXV	150739	.	A	G	2775.77	PASS	AC=1;AF=0.5;AN=2;BaseQRankSum=1.174;DP=157;Dels=0.0;FS=0.0;HaplotypeScore=8.193;MLEAC=1;MLEAF=0.5;MQ=41.82;MQ0=0;MQRankSum=-1.121;QD=17.68;ReadPosRankSum=0.333	GT:AD:DP:GQ:PL	0/1:73,84:157:99:2804,0,2321
chrXV	158756	.	C	T	2146.77	PASS	AC=1;AF=0.5;AN=2;BaseQRankSum=2.294;DP=122;Dels=0.0;FS=1.466;HaplotypeScore=4.3961;MLEAC=1;MLEAF=0.5;MQ=41.56;MQ0=0;MQRankSum=0.867;QD=17.6;ReadPosRankSum=-0.38	GT:AD:DP:GQ:PL	0/1:57,65:122:99:2175,0,1685
chrXV	159003	.	G	A	2052.77	PASS	AC=1;AF=0.5;AN=2;BaseQRankSum=1.163;DP=157;Dels=0.0;FS=0.0;HaplotypeScore=0.7887;MLEAC=1;MLEAF=0.5;MQ=41.68;MQ0=1;MQRankSum=-0.045;QD=13.07;ReadPosRankSum=-1.148	GT:AD:DP:GQ:PL	0/1:87,69:156:99:2081,0,2725
chrXV	210392	.	C	T	2351.77	PASS	AC=1;AF=0.5;AN=2;BaseQRankSum=2.587;DP=175;Dels=0.0;FS=7.804;HaplotypeScore=5.5608;MLEAC=1;MLEAF=0.5;MQ=41.65;MQ0=0;MQRankSum=0.311;QD=13.44;ReadPosRankSum=-0.645	GT:AD:DP:GQ:PL	0/1:98,74:174:99:2380,0,3187
chrXV	210554	.	A	G	2817.77	PASS	AC=1;AF=0.5;AN=2;BaseQRankSum=0.788;DP=160;Dels=0.0;FS=0.0;HaplotypeScore=2.7044;MLEAC=1;MLEAF=0.5;MQ=42.0;MQ0=0;MQRankSum=0.627;QD=17.61;ReadPosRankSum=0.06	GT:AD:DP:GQ:PL	0/1:76,84:160:99:2846,0,2503
chrXV	213273	.	C	T	2571.77	PASS	AC=1;AF=0.5;AN=2;BaseQRankSum=1.271;DP=151;Dels=0.0;FS=2.871;HaplotypeScore=0.0;MLEAC=1;MLEAF=0.5;MQ=41.61;MQ0=0;MQRankSum=-0.586;QD=17.03;ReadPosRankSum=0.895	GT:AD:DP:GQ:PL	0/1:74,77:151:99:2600,0,2447
chrXV	217361	.	G	A	2239.77	PASS	AC=1;AF=0.5;AN=2;BaseQRankSum=-1.047;DP=156;Dels=0.0;FS=5.95;HaplotypeScore=3.1982;MLEAC=1;MLEAF=0.5;MQ=41.88;MQ0=0;MQRankSum=-0.641;QD=14.36;ReadPosRankSum=0.716	GT:AD:DP:GQ:PL	0/1:84,71:155:99:2268,0,2683
chrXV	230617	.	G	A	2467.77	PASS	AC=1;AF=0.5;AN=2;BaseQRankSum=2.499;DP=146;Dels=0.0;FS=3.892;HaplotypeScore=0.0;MLEAC=1;MLEAF=0.5;MQ=42.0;MQ0=0;MQRankSum=-1.731;QD=16.9;ReadPosRankSum=0.948	GT:AD:DP:GQ:PL	0/1:70,75:145:99:2496,0,2227
chrXV	232735	.	G	A	2033.77	PASS	AC=1;AF=0.5;AN=2;BaseQRankSum=0.795;DP=137;Dels=0.0;FS=5.125;HaplotypeScore=4.0538;MLEAC=1;MLEAF=0.5;MQ=41.99;MQ0=0;MQRankSum=0.666;QD=14.85;ReadPosRankSum=0.287	GT:AD:DP:GQ:PL	0/1:72,65:137:99:2062,0,2218
chrXV	232932	.	G	A	2126.77	PASS	AC=1;AF=0.5;AN=2;BaseQRankSum=-0.734;DP=154;Dels=0.0;FS=0.0;HaplotypeScore=2.2424;MLEAC=1;MLEAF=0.5;MQ=42.0;MQ0=0;MQRankSum=2.663;QD=13.81;ReadPosRankSum=-1.126	GT:AD:DP:GQ:PL	0/1:85,69:154:99:2155,0,2835
chrXV	236309	.	A	G	1252.77	PASS	AC=1;AF=0.5;AN=2;BaseQRankSum=0.321;DP=100;Dels=0.0;FS=8.105;HaplotypeScore=2.7189;MLEAC=1;MLEAF=0.5;MQ=40.0;MQ0=1;MQRankSum=1.54;QD=12.53;ReadPosRankSum=-3.023	GT:AD:DP:GQ:PL	0/1:54,45:99:99:1281,0,1564
chrXV	237229	.	C	T	2186.77	PASS	AC=1;AF=0.5;AN=2;BaseQRankSum=-0.15;DP=151;Dels=0.0;FS=10.484;HaplotypeScore=6.0346;MLEAC=1;MLEAF=0.5;MQ=41.2;MQ0=0;MQRankSum=0.756;QD=14.48;ReadPosRankSum=-2.737	GT:AD:DP:GQ:PL	0/1:77,73:150:99:2215,0,2481
chrXV	239717	.	G	A	2164.77	PASS	AC=1;AF=0.5;AN=2;BaseQRankSum=0.469;DP=156;Dels=0.0;FS=2.833;HaplotypeScore=5.3737;MLEAC=1;MLEAF=0.5;MQ=41.91;MQ0=0;MQRankSum=-0.989;QD=13.88;ReadPosRankSum=0.372	GT:AD:DP:GQ:PL	0/1:86,70:156:99:2193,0,2716
chrXV	242553	.	A	G	1975.77	PASS	AC=1;AF=0.5;AN=2;BaseQRankSum=0.711;DP=153;Dels=0.0;FS=0.611;HaplotypeScore=1.6553;MLEAC=1;MLEAF=0.5;MQ=41.79;MQ0=0;MQRankSum=-0.396;QD=12.91;ReadPosRankSum=-0.034	GT:AD:DP:GQ:PL	0/1:89,63:152:99:2004,0,3002
chrXV	246111	.	T	C	2370.77	PASS	AC=1;AF=0.5;AN=2;BaseQRankSum=-0.951;DP=169;Dels=0.0;FS=1.222;HaplotypeScore=8.1738;MLEAC=1;MLEAF=0.5;MQ=41.45;MQ0=3;MQRankSum=-0.459;QD=14.03;ReadPosRankSum=1.126	GT:AD:DP:GQ:PL	0/1:90,79:169:99:2399,0,3095
chrXV	248564	.	G	A	2336.77	PASS	AC=1;AF=0.5;AN=2;BaseQRankSum=-0.534;DP=159;Dels=0.0;FS=0.588;HaplotypeScore=2.4328;MLEAC=1;MLEAF=0.5;MQ=41.96;MQ0=0;MQRankSum=-0.382;QD=14.7;ReadPosRankSum=-1.547	GT:AD:DP:GQ:PL	0/1:86,73:159:99:2365,0,2859
chrXV	250494	.	G	A	3044.77	PASS	AC=1;AF=0.5;AN=2;BaseQRankSum=1.642;DP=173;Dels=0.0;FS=4.557;HaplotypeScore=4.616;MLEAC=1;MLEAF=0.5;MQ=41.8;MQ0=0;MQRankSum=0.46;QD=17.6;ReadPosRankSum=-0.22	GT:AD:DP:GQ:PL	0/1:83,90:173:99:3073,0,2678
chrXV	251114	.	T	C	2872.77	PASS	AC=1;AF=0.5;AN=2;BaseQRankSum=0.526;DP=155;Dels=0.0;FS=0.596;HaplotypeScore=6.4113;MLEAC=1;MLEAF=0.5;MQ=41.6;MQ0=0;MQRankSum=1.381;QD=18.53;ReadPosRankSum=1.17	GT:AD:DP:GQ:PL	0/1:68,86:154:99:2901,0,2184
chrXV	251876	.	G	A	2428.77	PASS	AC=1;AF=0.5;AN=2;BaseQRankSum=1.377;DP=155;Dels=0.0;FS=0.59;HaplotypeScore=5.84;MLEAC=1;MLEAF=0.5;MQ=41.97;MQ0=0;MQRankSum=-0.392;QD=15.67;ReadPosRankSum=0.872	GT:AD:DP:GQ:PL	0/1:81,74:155:99:2457,0,2695
chrXV	252178	.	G	A	2664.77	PASS	AC=1;AF=0.5;AN=2;BaseQRankSum=0.286;DP=162;Dels=0.0;FS=1.984;HaplotypeScore=2.516;MLEAC=1;MLEAF=0.5;MQ=41.77;MQ0=1;MQRankSum=-0.059;QD=16.45;ReadPosRankSum=-2.436	GT:AD:DP:GQ:PL	0/1:82,80:162:99:2693,0,2714
chrXV	253135	.	A	G	2436.77	PASS	AC=1;AF=0.5;AN=2;BaseQRankSum=0.59;DP=153;Dels=0.0;FS=5.238;HaplotypeScore=0.0;MLEAC=1;MLEAF=0.5;MQ=41.8;MQ0=0;MQRankSum=1.714;QD=15.93;ReadPosRankSum=1.302	GT:AD:DP:GQ:PL	0/1:79,74:153:99:2465,0,2660
chrXV	254351	.	C	T	2107.77	PASS	AC=1;AF=0.5;AN=2;BaseQRankSum=-1.924;DP=147;Dels=0.0;FS=0.0;HaplotypeScore=5.6286;MLEAC=1;MLEAF=0.5;MQ=41.89;MQ0=0;MQRankSum=-1.074;QD=14.34;ReadPosRankSum=-0.469	GT:AD:DP:GQ:PL	0/1:74,71:147:99:2136,0,2373
chrXV	255581	.	G	A	2357.77	PASS	AC=1;AF=0.5;AN=2;BaseQRankSum=1.766;DP=154;Dels=0.0;FS=3.77;HaplotypeScore=2.3893;MLEAC=1;MLEAF=0.5;MQ=41.77;MQ0=0;MQRankSum=-0.409;QD=15.31;ReadPosRankSum=1.433	GT:AD:DP:GQ:PL	0/1:81,73:154:99:2386,0,2590
chrXV	257282	.	G	A	1584.77	PASS	AC=1;AF=0.5;AN=2;BaseQRankSum=-2.497;DP=127;Dels=0.0;FS=0.673;HaplotypeScore=6.1387;MLEAC=1;MLEAF=0.5;MQ=41.98;MQ0=0;MQRankSum=1.205;QD=12.48;ReadPosRankSum=-2.107	GT:AD:DP:GQ:PL	0/1:72,54:127:99:1613,0,2279
chrXV	258377	.	C	T	2411.77	PASS	AC=1;AF=0.5;AN=2;BaseQRankSum=-0.58;DP=141;Dels=0.0;FS=4.181;HaplotypeScore=0.0;MLEAC=1;MLEAF=0.5;MQ=41.99;MQ0=0;MQRankSum=0.15;QD=17.1;ReadPosRankSum=-1.039	GT:AD:DP:GQ:PL	0/1:67,73:140:99:2440,0,2266
chrXV	258866	.	A	G	2584.77	PASS	AC=1;AF=0.5;AN=2;BaseQRankSum=0.621;DP=163;Dels=0.0;FS=3.663;HaplotypeScore=1.7552;MLEAC=1;MLEAF=0.5;MQ=41.98;MQ0=0;MQRankSum=0.853;QD=15.86;ReadPosRankSum=1.395	GT:AD:DP:GQ:PL	0/1:82,80:162:99:2613,0,2719
chrXV	260291	.	G	A	2651.77	PASS	AC=1;AF=0.5;AN=2;BaseQRankSum=0.496;DP=167;Dels=0.0;FS=5.53;HaplotypeScore=6.2272;MLEAC=1;MLEAF=0.5;MQ=41.77;MQ0=0;MQRankSum=-1.395;QD=15.88;ReadPosRankSum=-0.541	GT:AD:DP:GQ:PL	0/1:80,86:166:99:2680,0,2501
chrXV	261677	.	G	A	2390.77	PASS	AC=1;AF=0.5;AN=2;BaseQRankSum=0.839;DP=155;Dels=0.0;FS=9.782;HaplotypeScore=1.7326;MLEAC=1;MLEAF=0.5;MQ=41.78;MQ0=0;MQRankSum=0.63;QD=15.42;ReadPosRankSum=0.036	GT:AD:DP:GQ:PL	0/1:81,73:155:99:2419,0,2630
chrXV	284233	.	A	G	2682.77	PASS	AC=1;AF=0.5;AN=2;BaseQRankSum=0.686;DP=149;Dels=0.0;FS=6.335;HaplotypeScore=4.0881;MLEAC=1;MLEAF=0.5;MQ=41.96;MQ0=0;MQRankSum=0.029;QD=18.01;ReadPosRankSum=1.483	GT:AD:DP:GQ:PL	0/1:62,86:148:99:2711,0,1835
chrXV	289329	.	G	A	2384.77	PASS	AC=1;AF=0.5;AN=2;BaseQRankSum=-0.485;DP=151;Dels=0.0;FS=1.284;HaplotypeScore=5.3286;MLEAC=1;MLEAF=0.5;MQ=41.6;MQ0=0;MQRankSum=-0.425;QD=15.79;ReadPosRankSum=0.891	GT:AD:DP:GQ:PL	0/1:75,75:150:99:2413,0,2410
chrXV	292941	.	G	A	2384.77	PASS	AC=1;AF=0.5;AN=2;BaseQRankSum=0.39;DP=142;Dels=0.0;FS=0.0;HaplotypeScore=4.9398;MLEAC=1;MLEAF=0.5;MQ=41.69;MQ0=0;MQRankSum=0.239;QD=16.79;ReadPosRankSum=-1.595	GT:AD:DP:GQ:PL	0/1:68,74:142:99:2413,0,2153
chrXV	293092	.	G	A	2225.77	PASS	AC=1;AF=0.5;AN=2;BaseQRankSum=1.517;DP=148;Dels=0.0;FS=2.082;HaplotypeScore=5.5727;MLEAC=1;MLEAF=0.5;MQ=41.86;MQ0=0;MQRankSum=0.96;QD=15.04;ReadPosRankSum=0.494	GT:AD:DP:GQ:PL	0/1:77,69:147:99:2254,0,2522
chrXV	294897	.	G	A	2323.77	PASS	AC=1;AF=0.5;AN=2;BaseQRankSum=-0.571;DP=149;Dels=0.0;FS=0.609;HaplotypeScore=10.0914;MLEAC=1;MLEAF=0.5;MQ=41.79;MQ0=0;MQRankSum=-1.106;QD=15.6;ReadPosRankSum=0.73	GT:AD:DP:GQ:PL	0/1:73,74:148:99:2352,0,2431
chrXV	295742	.	G	A	2252.77	PASS	AC=1;AF=0.5;AN=2;BaseQRankSum=0.43;DP=153;Dels=0.0;FS=8.477;HaplotypeScore=9.2522;MLEAC=1;MLEAF=0.5;MQ=41.88;MQ0=0;MQRankSum=0.445;QD=14.72;ReadPosRankSum=0.928	GT:AD:DP:GQ:PL	0/1:80,72:153:99:2281,0,2645
chrXV	295884	.	G	A	2487.77	PASS	AC=1;AF=0.5;AN=2;BaseQRankSum=-0.725;DP=135;Dels=0.0;FS=5.178;HaplotypeScore=0.8667;MLEAC=1;MLEAF=0.5;MQ=41.99;MQ0=0;MQRankSum=-0.508;QD=18.43;ReadPosRankSum=1.315	GT:AD:DP:GQ:PL	0/1:59,76:135:99:2516,0,1817
chrXV	296453	.	G	A	2495.77	PASS	AC=1;AF=0.5;AN=2;BaseQRankSum=1.543;DP=151;Dels=0.0;FS=8.453;HaplotypeScore=4.7878;MLEAC=1;MLEAF=0.5;MQ=41.78;MQ0=0;MQRankSum=-0.601;QD=16.53;ReadPosRankSum=-1.639	GT:AD:DP:GQ:PL	0/1:76,75:151:99:2524,0,2362
chrXV	297743	.	G	A	2313.77	PASS	AC=1;AF=0.5;AN=2;BaseQRankSum=-1.379;DP=138;Dels=0.0;FS=5.245;HaplotypeScore=5.5229;MLEAC=1;MLEAF=0.5;MQ=41.9;MQ0=0;MQRankSum=-0.531;QD=16.77;ReadPosRankSum=0.262	GT:AD:DP:GQ:PL	0/1:66,72:138:99:2342,0,2180
chrXV	298338	.	C	T	2287.77	PASS	AC=1;AF=0.5;AN=2;BaseQRankSum=-0.421;DP=150;Dels=0.0;FS=2.923;HaplotypeScore=1.7621;MLEAC=1;MLEAF=0.5;MQ=41.99;MQ0=0;MQRankSum=0.559;QD=15.25;ReadPosRankSum=-0.705	GT:AD:DP:GQ:PL	0/1:78,70:148:99:2316,0,2632
chrXV	300978	.	G	A	3093.77	PASS	AC=1;AF=0.5;AN=2;BaseQRankSum=0.597;DP=164;Dels=0.0;FS=12.234;HaplotypeScore=6.9596;MLEAC=1;MLEAF=0.5;MQ=41.9;MQ0=0;MQRankSum=-0.525;QD=18.86;ReadPosRankSum=-0.538	GT:AD:DP:GQ:PL	0/1:75,89:164:99:3122,0,2403
chrXV	301821	.	C	T	2028.77	PASS	AC=1;AF=0.5;AN=2;BaseQRankSum=-0.585;DP=155;Dels=0.0;FS=3.783;HaplotypeScore=2.8007;MLEAC=1;MLEAF=0.5;MQ=41.86;MQ0=1;MQRankSum=0.409;QD=13.09;ReadPosRankSum=-1.014	GT:AD:DP:GQ:PL	0/1:90,64:155:99:2057,0,3052
chrXV	302073	.	C	T	2895.77	PASS	AC=1;AF=0.5;AN=2;BaseQRankSum=1.86;DP=160;Dels=0.0;FS=1.229;HaplotypeScore=9.457;MLEAC=1;MLEAF=0.5;MQ=41.96;MQ0=0;MQRankSum=0.877;QD=18.1;ReadPosRankSum=-0.795	GT:AD:DP:GQ:PL	0/1:73,87:160:99:2924,0,2325
chrXV	310268	.	C	T	2455.77	PASS	AC=1;AF=0.5;AN=2;BaseQRankSum=0.012;DP=162;Dels=0.0;FS=0.582;HaplotypeScore=2.4892;MLEAC=1;MLEAF=0.5;MQ=41.91;MQ0=0;MQRankSum=-0.206;QD=15.16;ReadPosRankSum=-0.461	GT:AD:DP:GQ:PL	0/1:84,78:162:99:2484,0,2765
chrXV	311576	.	G	A	2366.77	PASS	AC=1;AF=0.5;AN=2;BaseQRankSum=-0.774;DP=150;Dels=0.0;FS=0.604;HaplotypeScore=2.5562;MLEAC=1;MLEAF=0.5;MQ=41.57;MQ0=0;MQRankSum=-0.304;QD=15.78;ReadPosRankSum=0.353	GT:AD:DP:GQ:PL	0/1:75,75:150:99:2395,0,2488
chrXV	312874	.	T	C	2506.77	PASS	AC=1;AF=0.5;AN=2;BaseQRankSum=-0.37;DP=164;Dels=0.0;FS=0.0;HaplotypeScore=8.6196;MLEAC=1;MLEAF=0.5;MQ=41.89;MQ0=0;MQRankSum=-0.566;QD=15.29;ReadPosRankSum=0.759	GT:AD:DP:GQ:PL	0/1:84,79:163:99:2535,0,2720
chrXV	316447	.	G	A	2197.77	PASS	AC=1;AF=0.5;AN=2;BaseQRankSum=-0.519;DP=148;Dels=0.0;FS=3.905;HaplotypeScore=6.2201;MLEAC=1;MLEAF=0.5;MQ=42.0;MQ0=0;MQRankSum=-1.671;QD=14.85;ReadPosRankSum=-0.93	GT:AD:DP:GQ:PL	0/1:76,70:147:99:2226,0,2489
chrXV	317693	.	G	A	2375.77	PASS	AC=1;AF=0.5;AN=2;BaseQRankSum=0.026;DP=115;Dels=0.0;FS=1.598;HaplotypeScore=1.4538;MLEAC=1;MLEAF=0.5;MQ=42.0;MQ0=0;MQRankSum=0.734;QD=20.66;ReadPosRankSum=0.319	GT:AD:DP:GQ:PL	0/1:44,71:115:99:2404,0,1377
chrXV	318439	.	G	A	2143.77	PASS	AC=1;AF=0.5;AN=2;BaseQRankSum=0.13;DP=129;Dels=0.0;FS=5.574;HaplotypeScore=0.9332;MLEAC=1;MLEAF=0.5;MQ=42.0;MQ0=0;MQRankSum=0.649;QD=16.62;ReadPosRankSum=1.314	GT:AD:DP:GQ:PL	0/1:61,68:129:99:2172,0,1997
chrXV	319071	.	T	C	3204.83	PASS	AC=1;AF=0.5;AN=2;BaseQRankSum=-1.556;DP=180;Dels=0.0;FS=11.378;HaplotypeScore=5.2193;MLEAC=1;MLEAF=0.5;MQ=41.67;MQ0=0;MQRankSum=1.538;QD=17.8;ReadPosRankSum=-1.15	GT:AD:DP:GQ:PL	0/1:81,99:180:99:3234,0,2488
chrXV	320108	.	A	G	1956.77	PASS	AC=1;AF=0.5;AN=2;BaseQRankSum=1.022;DP=130;Dels=0.0;FS=4.185;HaplotypeScore=8.7212;MLEAC=1;MLEAF=0.5;MQ=41.75;MQ0=0;MQRankSum=0.125;QD=15.05;ReadPosRankSum=1.712	GT:AD:DP:GQ:PL	0/1:69,60:130:99:1985,0,2243
chrXV	320702	.	A	G	2489.77	PASS	AC=1;AF=0.5;AN=2;BaseQRankSum=1.757;DP=147;Dels=0.0;FS=2.916;HaplotypeScore=4.0939;MLEAC=1;MLEAF=0.5;MQ=41.88;MQ0=0;MQRankSum=-2.071;QD=16.94;ReadPosRankSum=1.955	GT:AD:DP:GQ:PL	0/1:72,75:147:99:2518,0,2354
chrXV	320764	.	G	A	2207.77	PASS	AC=1;AF=0.5;AN=2;BaseQRankSum=0.046;DP=145;Dels=0.0;FS=1.327;HaplotypeScore=5.3864;MLEAC=1;MLEAF=0.5;MQ=41.88;MQ0=0;MQRankSum=-0.441;QD=15.23;ReadPosRankSum=-0.374	GT:AD:DP:GQ:PL	0/1:75,70:145:99:2236,0,2391
chrXV	326966	.	G	A	2639.77	PASS	AC=1;AF=0.5;AN=2;BaseQRankSum=-0.279;DP=145;Dels=0.0;FS=15.394;HaplotypeScore=0.7887;MLEAC=1;MLEAF=0.5;MQ=41.99;MQ0=0;MQRankSum=-1.771;QD=18.21;ReadPosRankSum=-1.031	GT:AD:DP:GQ:PL	0/1:64,80:144:99:2668,0,2014
chrXV	328953	.	G	A	2270.77	PASS	AC=1;AF=0.5;AN=2;BaseQRankSum=-1.181;DP=144;Dels=0.0;FS=3.865;HaplotypeScore=2.7206;MLEAC=1;MLEAF=0.5;MQ=41.8;MQ0=0;MQRankSum=1.253;QD=15.77;ReadPosRankSum=-0.845	GT:AD:DP:GQ:PL	0/1:70,74:144:99:2299,0,2229
chrXV	337043	.	A	G	2636.77	PASS	AC=1;AF=0.5;AN=2;BaseQRankSum=-0.393;DP=163;Dels=0.0;FS=0.0;HaplotypeScore=4.5559;MLEAC=1;MLEAF=0.5;MQ=41.98;MQ0=0;MQRankSum=0.732;QD=16.18;ReadPosRankSum=-0.294	GT:AD:DP:GQ:PL	0/1:79,84:163:99:2665,0,2598
chrXV	350155	.	G	A	2204.77	PASS	AC=1;AF=0.5;AN=2;BaseQRankSum=0.818;DP=152;Dels=0.0;FS=2.054;HaplotypeScore=4.7334;MLEAC=1;MLEAF=0.5;MQ=41.7;MQ0=0;MQRankSum=-0.192;QD=14.51;ReadPosRankSum=0.451	GT:AD:DP:GQ:PL	0/1:83,69:152:99:2233,0,2815
chrXV	351025	.	C	T	2858.77	PASS	AC=1;AF=0.5;AN=2;BaseQRankSum=-0.577;DP=184;Dels=0.0;FS=5.203;HaplotypeScore=3.9667;MLEAC=1;MLEAF=0.5;MQ=41.91;MQ0=0;MQRankSum=-0.256;QD=15.54;ReadPosRankSum=0.611	GT:AD:DP:GQ:PL	0/1:94,90:184:99:2887,0,3186
chrXV	352756	.	G	A	2577.77	PASS	AC=1;AF=0.5;AN=2;BaseQRankSum=0.82;DP=149;Dels=0.0;FS=3.858;HaplotypeScore=4.7214;MLEAC=1;MLEAF=0.5;MQ=41.89;MQ0=0;MQRankSum=-0.31;QD=17.3;ReadPosRankSum=0.112	GT:AD:DP:GQ:PL	0/1:70,79:149:99:2606,0,2310
chrXV	353481	.	G	A	2647.77	PASS	AC=1;AF=0.5;AN=2;BaseQRankSum=-0.577;DP=146;Dels=0.0;FS=2.134;HaplotypeScore=5.0342;MLEAC=1;MLEAF=0.5;MQ=41.81;MQ0=0;MQRankSum=1.641;QD=18.14;ReadPosRankSum=1.752	GT:AD:DP:GQ:PL	0/1:62,83:146:99:2676,0,2012
chrXV	356290	.	G	A	2266.77	PASS	AC=1;AF=0.5;AN=2;BaseQRankSum=-0.064;DP=153;Dels=0.0;FS=9.704;HaplotypeScore=0.7887;MLEAC=1;MLEAF=0.5;MQ=41.89;MQ0=0;MQRankSum=-0.09;QD=14.82;ReadPosRankSum=0.503	GT:AD:DP:GQ:PL	0/1:81,72:153:99:2295,0,2694
chrXV	356973	.	T	C	1829.77	PASS	AC=1;AF=0.5;AN=2;BaseQRankSum=-0.957;DP=128;Dels=0.0;FS=11.531;HaplotypeScore=1.9894;MLEAC=1;MLEAF=0.5;MQ=41.76;MQ0=0;MQRankSum=-1.02;QD=14.3;ReadPosRankSum=-1.714	GT:AD:DP:GQ:PL	0/1:64,63:128:99:1858,0,1955
chrXV	359076	.	G	A	2749.77	PASS	AC=1;AF=0.5;AN=2;BaseQRankSum=-1.172;DP=174;Dels=0.0;FS=6.559;HaplotypeScore=7.207;MLEAC=1;MLEAF=0.5;MQ=41.79;MQ0=0;MQRankSum=0.041;QD=15.8;ReadPosRankSum=-1.316	GT:AD:DP:GQ:PL	0/1:84,88:172:99:2778,0,2809
chrXV	359873	.	G	A	3237.77	PASS	AC=1;AF=0.5;AN=2;BaseQRankSum=-0.22;DP=199;Dels=0.0;FS=12.009;HaplotypeScore=7.3647;MLEAC=1;MLEAF=0.5;MQ=41.96;MQ0=0;MQRankSum=-0.304;QD=16.27;ReadPosRankSum=-0.521	GT:AD:DP:GQ:PL	0/1:100,99:199:99:3266,0,3332
chrXV	360971	.	G	A	2335.77	PASS	AC=1;AF=0.5;AN=2;BaseQRankSum=0.621;DP=141;Dels=0.0;FS=6.199;HaplotypeScore=2.812;MLEAC=1;MLEAF=0.5;MQ=41.94;MQ0=0;MQRankSum=0.402;QD=16.57;ReadPosRankSum=0.08	GT:AD:DP:GQ:PL	0/1:70,71:141:99:2364,0,2347
chrXV	361031	.	G	A	2605.77	PASS	AC=1;AF=0.5;AN=2;BaseQRankSum=0.505;DP=152;Dels=0.0;FS=0.601;HaplotypeScore=0.0;MLEAC=1;MLEAF=0.5;MQ=42.0;MQ0=0;MQRankSum=0.652;QD=17.14;ReadPosRankSum=-0.033	GT:AD:DP:GQ:PL	0/1:75,77:152:99:2634,0,2391
chrXV	361415	.	G	A	2098.77	PASS	AC=1;AF=0.5;AN=2;BaseQRankSum=-0.192;DP=137;Dels=0.0;FS=0.636;HaplotypeScore=0.734;MLEAC=1;MLEAF=0.5;MQ=41.95;MQ0=0;MQRankSum=0.544;QD=15.32;ReadPosRankSum=0.03	GT:AD:DP:GQ:PL	0/1:69,67:136:99:2127,0,2261
chrXV	364118	.	G	A	1873.77	PASS	AC=1;AF=0.5;AN=2;BaseQRankSum=2.028;DP=132;Dels=0.0;FS=6.586;HaplotypeScore=0.0;MLEAC=1;MLEAF=0.5;MQ=41.89;MQ0=0;MQRankSum=0.298;QD=14.2;ReadPosRankSum=0.476	GT:AD:DP:GQ:PL	0/1:73,59:132:99:1902,0,2365
chrXV	366339	.	G	A	2221.77	PASS	AC=1;AF=0.5;AN=2;BaseQRankSum=0.605;DP=138;Dels=0.0;FS=0.0;HaplotypeScore=0.0;MLEAC=1;MLEAF=0.5;MQ=41.76;MQ0=0;MQRankSum=0.127;QD=16.1;ReadPosRankSum=-0.187	GT:AD:DP:GQ:PL	0/1:68,69:137:99:2250,0,2209
chrXV	369652	.	G	A	2202.77	PASS	AC=1;AF=0.5;AN=2;BaseQRankSum=0.799;DP=143;Dels=0.0;FS=13.423;HaplotypeScore=1.7719;MLEAC=1;MLEAF=0.5;MQ=41.99;MQ0=0;MQRankSum=1.386;QD=15.4;ReadPosRankSum=-0.115	GT:AD:DP:GQ:PL	0/1:76,67:143:99:2231,0,2506
chrXV	377247	.	T	C	2154.77	PASS	AC=1;AF=0.5;AN=2;BaseQRankSum=-0.247;DP=145;Dels=0.0;FS=11.663;HaplotypeScore=1.7005;MLEAC=1;MLEAF=0.5;MQ=41.8;MQ0=0;MQRankSum=0.279;QD=14.86;ReadPosRankSum=1.794	GT:AD:DP:GQ:PL	0/1:75,70:145:99:2183,0,2409
chrXV	379056	.	T	C	2256.77	PASS	AC=1;AF=0.5;AN=2;BaseQRankSum=-0.281;DP=125;Dels=0.0;FS=11.515;HaplotypeScore=4.2061;MLEAC=1;MLEAF=0.5;MQ=41.87;MQ0=0;MQRankSum=-0.946;QD=18.05;ReadPosRankSum=-0.509	GT:AD:DP:GQ:PL	0/1:56,69:125:99:2285,0,1829
chrXV	384765	.	G	A	1273.77	PASS	AC=1;AF=0.5;AN=2;BaseQRankSum=-1.412;DP=121;Dels=0.0;FS=3.424;HaplotypeScore=3.9733;MLEAC=1;MLEAF=0.5;MQ=41.88;MQ0=0;MQRankSum=0.109;QD=10.53;ReadPosRankSum=1.673	GT:AD:DP:GQ:PL	0/1:74,47:121:99:1302,0,2447
chrXV	385202	.	G	A	2419.77	PASS	AC=1;AF=0.5;AN=2;BaseQRankSum=-1.642;DP=130;Dels=0.0;FS=0.665;HaplotypeScore=5.0455;MLEAC=1;MLEAF=0.5;MQ=41.89;MQ0=0;MQRankSum=-0.234;QD=18.61;ReadPosRankSum=-0.423	GT:AD:DP:GQ:PL	0/1:54,76:130:99:2448,0,1738
chrXV	386729	.	C	T	2675.77	PASS	AC=1;AF=0.5;AN=2;BaseQRankSum=-0.297;DP=163;Dels=0.0;FS=4.575;HaplotypeScore=4.9884;MLEAC=1;MLEAF=0.5;MQ=41.91;MQ0=0;MQRankSum=1.087;QD=16.42;ReadPosRankSum=0.101	GT:AD:DP:GQ:PL	0/1:80,83:163:99:2704,0,2539
chrXV	391756	.	C	T	1732.77	PASS	AC=1;AF=0.5;AN=2;BaseQRankSum=-1.805;DP=134;Dels=0.0;FS=0.0;HaplotypeScore=0.9734;MLEAC=1;MLEAF=0.5;MQ=41.88;MQ0=0;MQRankSum=-0.57;QD=12.93;ReadPosRankSum=-1.515	GT:AD:DP:GQ:PL	0/1:74,60:134:99:1761,0,2473
chrXV	392214	.	C	T	2225.77	PASS	AC=1;AF=0.5;AN=2;BaseQRankSum=0.441;DP=125;Dels=0.0;FS=3.272;HaplotypeScore=2.9628;MLEAC=1;MLEAF=0.5;MQ=41.75;MQ0=0;MQRankSum=0.077;QD=17.81;ReadPosRankSum=0.91	GT:AD:DP:GQ:PL	0/1:54,71:125:99:2254,0,1658
chrXV	396685	.	C	T	2463.77	PASS	AC=1;AF=0.5;AN=2;BaseQRankSum=0.452;DP=151;Dels=0.0;FS=2.058;HaplotypeScore=3.5211;MLEAC=1;MLEAF=0.5;MQ=41.99;MQ0=0;MQRankSum=-0.858;QD=16.32;ReadPosRankSum=-1.182	GT:AD:DP:GQ:PL	0/1:73,78:151:99:2492,0,2290
chrXV	401169	.	C	T	1794.77	PASS	AC=1;AF=0.5;AN=2;BaseQRankSum=2.742;DP=139;Dels=0.0;FS=1.369;HaplotypeScore=5.5201;MLEAC=1;MLEAF=0.5;MQ=41.99;MQ0=0;MQRankSum=0.238;QD=12.91;ReadPosRankSum=0.112	GT:AD:DP:GQ:PL	0/1:81,57:138:99:1823,0,2552
chrXV	401448	.	C	T	1886.77	PASS	AC=1;AF=0.5;AN=2;BaseQRankSum=-1.975;DP=147;Dels=0.0;FS=1.348;HaplotypeScore=6.7025;MLEAC=1;MLEAF=0.5;MQ=41.87;MQ0=0;MQRankSum=0.935;QD=12.84;ReadPosRankSum=0.818	GT:AD:DP:GQ:PL	0/1:85,62:147:99:1915,0,2773
chrXV	401879	.	T	C	2471.77	PASS	AC=1;AF=0.5;AN=2;BaseQRankSum=3.558;DP=138;Dels=0.0;FS=2.224;HaplotypeScore=1.6439;MLEAC=1;MLEAF=0.5;MQ=42.0;MQ0=0;MQRankSum=-0.39;QD=17.91;ReadPosRankSum=-0.665	GT:AD:DP:GQ:PL	0/1:61,77:138:99:2500,0,1761
chrXV	403198	.	A	G	2772.77	PASS	AC=1;AF=0.5;AN=2;BaseQRankSum=-0.196;DP=174;Dels=0.0;FS=5.403;HaplotypeScore=7.3336;MLEAC=1;MLEAF=0.5;MQ=41.82;MQ0=0;MQRankSum=-0.144;QD=15.94;ReadPosRankSum=0.922	GT:AD:DP:GQ:PL	0/1:85,87:172:99:2801,0,2854
chrXV	410852	.	C	T	2038.77	PASS	AC=1;AF=0.5;AN=2;BaseQRankSum=1.164;DP=154;Dels=0.0;FS=2.888;HaplotypeScore=5.382;MLEAC=1;MLEAF=0.5;MQ=41.97;MQ0=0;MQRankSum=-0.948;QD=13.24;ReadPosRankSum=-0.959	GT:AD:DP:GQ:PL	0/1:90,64:154:99:2067,0,3006
chrXV	412158	.	C	T	1958.77	PASS	AC=1;AF=0.5;AN=2;BaseQRankSum=-0.976;DP=162;Dels=0.0;FS=8.334;HaplotypeScore=1.9882;MLEAC=1;MLEAF=0.5;MQ=41.9;MQ0=0;MQRankSum=1.291;QD=12.09;ReadPosRankSum=0.262	GT:AD:DP:GQ:PL	0/1:94,67:161:99:1987,0,3016
chrXV	413418	.	T	C	2070.77	PASS	AC=1;AF=0.5;AN=2;BaseQRankSum=0.198;DP=134;Dels=0.0;FS=1.4;HaplotypeScore=4.4049;MLEAC=1;MLEAF=0.5;MQ=41.78;MQ0=0;MQRankSum=-0.084;QD=15.45;ReadPosRankSum=2.138	GT:AD:DP:GQ:PL	0/1:68,64:133:99:2099,0,2272
chrXV	415684	.	C	T	2854.77	PASS	AC=1;AF=0.5;AN=2;BaseQRankSum=0.362;DP=149;Dels=0.0;FS=0.616;HaplotypeScore=3.9816;MLEAC=1;MLEAF=0.5;MQ=41.9;MQ0=0;MQRankSum=0.263;QD=19.16;ReadPosRankSum=-1.206	GT:AD:DP:GQ:PL	0/1:64,85:149:99:2883,0,2093
chrXV	418608	.	G	A	2329.77	PASS	AC=1;AF=0.5;AN=2;BaseQRankSum=0.078;DP=167;Dels=0.0;FS=4.565;HaplotypeScore=5.2685;MLEAC=1;MLEAF=0.5;MQ=41.87;MQ0=0;MQRankSum=1.171;QD=13.95;ReadPosRankSum=0.545	GT:AD:DP:GQ:PL	0/1:91,75:166:99:2358,0,2846
chrXV	419415	.	G	A	3010.77	PASS	AC=1;AF=0.5;AN=2;BaseQRankSum=1.46;DP=177;Dels=0.0;FS=1.848;HaplotypeScore=6.7716;MLEAC=1;MLEAF=0.5;MQ=41.83;MQ0=0;MQRankSum=-0.685;QD=17.01;ReadPosRankSum=0.339	GT:AD:DP:GQ:PL	0/1:87,90:177:99:3039,0,2856
chrXV	424568	.	G	A	2497.77	PASS	AC=1;AF=0.5;AN=2;BaseQRankSum=-1.4;DP=144;Dels=0.0;FS=3.93;HaplotypeScore=4.5537;MLEAC=1;MLEAF=0.5;MQ=41.99;MQ0=0;MQRankSum=-0.912;QD=17.35;ReadPosRankSum=-0.872	GT:AD:DP:GQ:PL	0/1:69,75:144:99:2526,0,2168
chrXV	431184	.	C	T	1467.77	PASS	AC=1;AF=0.5;AN=2;BaseQRankSum=0.715;DP=132;Dels=0.0;FS=1.42;HaplotypeScore=0.0;MLEAC=1;MLEAF=0.5;MQ=41.78;MQ0=0;MQRankSum=0.271;QD=11.12;ReadPosRankSum=-0.944	GT:AD:DP:GQ:PL	0/1:81,51:132:99:1496,0,2534
chrXV	440610	.	T	C	2284.77	PASS	AC=1;AF=0.5;AN=2;BaseQRankSum=-1.309;DP=152;Dels=0.0;FS=0.617;HaplotypeScore=0.734;MLEAC=1;MLEAF=0.5;MQ=41.9;MQ0=0;MQRankSum=-0.443;QD=15.03;ReadPosRankSum=0.597	GT:AD:DP:GQ:PL	0/1:79,73:152:99:2313,0,2540
chrXV	441484	.	G	A	1494.77	PASS	AC=1;AF=0.5;AN=2;BaseQRankSum=0.379;DP=166;Dels=0.0;FS=44.753;HaplotypeScore=7.9932;MLEAC=1;MLEAF=0.5;MQ=41.8;MQ0=0;MQRankSum=0.055;QD=9.0;ReadPosRankSum=0.76	GT:AD:DP:GQ:PL	0/1:114,51:166:99:1523,0,4005
chrXV	443408	.	G	A	2368.77	PASS	AC=1;AF=0.5;AN=2;BaseQRankSum=-1.125;DP=142;Dels=0.0;FS=3.009;HaplotypeScore=0.7887;MLEAC=1;MLEAF=0.5;MQ=42.0;MQ0=0;MQRankSum=0.594;QD=16.68;ReadPosRankSum=-0.872	GT:AD:DP:GQ:PL	0/1:68,74:142:99:2397,0,2296
chrXV	444354	.	T	C	2235.77	PASS	AC=1;AF=0.5;AN=2;BaseQRankSum=-1.861;DP=130;Dels=0.0;FS=1.436;HaplotypeScore=8.4889;MLEAC=1;MLEAF=0.5;MQ=41.88;MQ0=0;MQRankSum=-0.012;QD=17.2;ReadPosRankSum=0.203	GT:AD:DP:GQ:PL	0/1:52,75:128:99:2264,0,1640
chrXV	445512	.	G	A	2296.77	PASS	AC=1;AF=0.5;AN=2;BaseQRankSum=-1.463;DP=130;Dels=0.0;FS=0.0;HaplotypeScore=4.8707;MLEAC=1;MLEAF=0.5;MQ=42.0;MQ0=0;MQRankSum=-1.738;QD=17.67;ReadPosRankSum=-2.625	GT:AD:DP:GQ:PL	0/1:57,72:130:99:2325,0,1876
chrXV	447585	.	G	A	1792.77	PASS	AC=1;AF=0.5;AN=2;BaseQRankSum=-1.611;DP=132;Dels=0.0;FS=0.0;HaplotypeScore=3.2561;MLEAC=1;MLEAF=0.5;MQ=41.89;MQ0=0;MQRankSum=-0.638;QD=13.58;ReadPosRankSum=-0.906	GT:AD:DP:GQ:PL	0/1:69,62:132:99:1821,0,2146
chrXV	449787	.	C	T	2052.77	PASS	AC=1;AF=0.5;AN=2;BaseQRankSum=1.975;DP=120;Dels=0.0;FS=4.351;HaplotypeScore=2.6616;MLEAC=1;MLEAF=0.5;MQ=41.98;MQ0=0;MQRankSum=-1.597;QD=17.11;ReadPosRankSum=1.149	GT:AD:DP:GQ:PL	0/1:56,64:120:99:2081,0,1729
chrXV	451009	.	G	A	2085.77	PASS	AC=1;AF=0.5;AN=2;BaseQRankSum=-0.715;DP=144;Dels=0.0;FS=1.389;HaplotypeScore=0.6651;MLEAC=1;MLEAF=0.5;MQ=41.16;MQ0=5;MQRankSum=-0.428;QD=14.48;ReadPosRankSum=2.208	GT:AD:DP:GQ:PL	0/1:68,76:144:99:2114,0,1948
chrXV	451314	.	A	G	2644.77	PASS	AC=1;AF=0.5;AN=2;BaseQRankSum=-0.102;DP=178;Dels=0.0;FS=2.613;HaplotypeScore=4.7407;MLEAC=1;MLEAF=0.5;MQ=41.74;MQ0=0;MQRankSum=1.296;QD=14.86;ReadPosRankSum=-0.326	GT:AD:DP:GQ:PL	0/1:93,85:178:99:2673,0,2993
chrXV	453269	.	G	A	2207.77	PASS	AC=1;AF=0.5;AN=2;BaseQRankSum=-0.457;DP=142;Dels=0.0;FS=2.124;HaplotypeScore=6.0532;MLEAC=1;MLEAF=0.5;MQ=41.9;MQ0=0;MQRankSum=-0.633;QD=15.55;ReadPosRankSum=-0.045	GT:AD:DP:GQ:PL	0/1:73,69:142:99:2236,0,2428
chrXV	453583	.	G	A	3550.77	PASS	AC=1;AF=0.5;AN=2;BaseQRankSum=0.353;DP=187;Dels=0.0;FS=0.0;HaplotypeScore=6.5322;MLEAC=1;MLEAF=0.5;MQ=41.83;MQ0=0;MQRankSum=-0.245;QD=18.99;ReadPosRankSum=-1.556	GT:AD:DP:GQ:PL	0/1:80,105:186:99:3579,0,2538
chrXV	465329	.	C	T	1979.77	PASS	AC=1;AF=0.5;AN=2;BaseQRankSum=0.176;DP=127;Dels=0.0;FS=9.536;HaplotypeScore=3.2819;MLEAC=1;MLEAF=0.5;MQ=41.98;MQ0=0;MQRankSum=1.15;QD=15.59;ReadPosRankSum=-1.435	GT:AD:DP:GQ:PL	0/1:62,65:127:99:2008,0,1937
chrXV	471590	.	C	T	2005.77	PASS	AC=1;AF=0.5;AN=2;BaseQRankSum=-1.642;DP=145;Dels=0.0;FS=13.529;HaplotypeScore=7.4745;MLEAC=1;MLEAF=0.5;MQ=41.69;MQ0=0;MQRankSum=1.614;QD=13.83;ReadPosRankSum=0.323	GT:AD:DP:GQ:PL	0/1:78,66:145:99:2034,0,2521
chrXV	473501	.	G	A	2980.77	PASS	AC=1;AF=0.5;AN=2;BaseQRankSum=0.891;DP=163;Dels=0.0;FS=3.668;HaplotypeScore=1.6208;MLEAC=1;MLEAF=0.5;MQ=41.99;MQ0=0;MQRankSum=-1.078;QD=18.29;ReadPosRankSum=1.358	GT:AD:DP:GQ:PL	0/1:72,91:163:99:3009,0,2301
chrXV	478138	.	G	A	2213.77	PASS	AC=1;AF=0.5;AN=2;BaseQRankSum=-1.156;DP=129;Dels=0.0;FS=1.395;HaplotypeScore=4.1774;MLEAC=1;MLEAF=0.5;MQ=41.86;MQ0=0;MQRankSum=0.96;QD=17.16;ReadPosRankSum=-0.83	GT:AD:DP:GQ:PL	0/1:58,70:128:99:2242,0,1829
chrXV	482427	.	C	T	2242.77	PASS	AC=1;AF=0.5;AN=2;BaseQRankSum=-0.79;DP=163;Dels=0.0;FS=8.297;HaplotypeScore=2.9764;MLEAC=1;MLEAF=0.5;MQ=41.99;MQ0=0;MQRankSum=0.309;QD=13.76;ReadPosRankSum=-0.292	GT:AD:DP:GQ:PL	0/1:91,72:163:99:2271,0,3020
chrXV	482447	.	C	T	2546.77	PASS	AC=1;AF=0.5;AN=2;BaseQRankSum=-0.906;DP=164;Dels=0.0;FS=9.621;HaplotypeScore=4.7892;MLEAC=1;MLEAF=0.5;MQ=41.99;MQ0=0;MQRankSum=-0.617;QD=15.53;ReadPosRankSum=-2.515	GT:AD:DP:GQ:PL	0/1:84,80:164:99:2575,0,2850
chrXV	486759	.	G	A	2039.77	PASS	AC=1;AF=0.5;AN=2;BaseQRankSum=-0.018;DP=164;Dels=0.0;FS=5.624;HaplotypeScore=3.2992;MLEAC=1;MLEAF=0.5;MQ=41.72;MQ0=0;MQRankSum=0.536;QD=12.44;ReadPosRankSum=1.683	GT:AD:DP:GQ:PL	0/1:91,72:164:99:2068,0,2852
chrXV	491246	.	G	A	2694.77	PASS	AC=1;AF=0.5;AN=2;BaseQRankSum=1.008;DP=140;Dels=0.0;FS=1.381;HaplotypeScore=0.7887;MLEAC=1;MLEAF=0.5;MQ=41.79;MQ0=0;MQRankSum=0.667;QD=19.25;ReadPosRankSum=-0.987	GT:AD:DP:GQ:PL	0/1:59,80:139:99:2723,0,1832
chrXV	497454	.	C	T	2768.77	PASS	AC=1;AF=0.5;AN=2;BaseQRankSum=-0.833;DP=181;Dels=0.0;FS=5.284;HaplotypeScore=6.8628;MLEAC=1;MLEAF=0.5;MQ=41.76;MQ0=0;MQRankSum=3.348;QD=15.3;ReadPosRankSum=-1.618	GT:AD:DP:GQ:PL	0/1:93,86:180:99:2797,0,3128
chrXV	504029	.	G	A	2341.77	PASS	AC=1;AF=0.5;AN=2;BaseQRankSum=1.174;DP=150;Dels=0.0;FS=8.476;HaplotypeScore=0.8667;MLEAC=1;MLEAF=0.5;MQ=41.88;MQ0=0;MQRankSum=1.08;QD=15.61;ReadPosRankSum=-0.354	GT:AD:DP:GQ:PL	0/1:79,71:150:99:2370,0,2621
chrXV	504095	.	A	G	2256.77	PASS	AC=1;AF=0.5;AN=2;BaseQRankSum=0.551;DP=143;Dels=0.0;FS=0.0;HaplotypeScore=0.8667;MLEAC=1;MLEAF=0.5;MQ=41.68;MQ0=0;MQRankSum=-0.491;QD=15.78;ReadPosRankSum=-0.507	GT:AD:DP:GQ:PL	0/1:74,69:143:99:2285,0,2433
chrXV	514236	.	T	C	1995.77	PASS	AC=1;AF=0.5;AN=2;BaseQRankSum=1.537;DP=138;Dels=0.0;FS=2.173;HaplotypeScore=2.7789;MLEAC=1;MLEAF=0.5;MQ=41.99;MQ0=0;MQRankSum=0.879;QD=14.46;ReadPosRankSum=0.525	GT:AD:DP:GQ:PL	0/1:72,64:136:99:2024,0,2354
chrXV	515421	.	C	T	2292.77	PASS	AC=1;AF=0.5;AN=2;BaseQRankSum=-1.193;DP=188;Dels=0.0;FS=5.33;HaplotypeScore=7.2015;MLEAC=1;MLEAF=0.5;MQ=41.92;MQ0=0;MQRankSum=1.939;QD=12.2;ReadPosRankSum=-0.76	GT:AD:DP:GQ:PL	0/1:109,78:188:99:2321,0,3674
chrXV	521544	.	G	A	1891.77	PASS	AC=1;AF=0.5;AN=2;BaseQRankSum=-2.853;DP=140;Dels=0.0;FS=0.0;HaplotypeScore=2.5508;MLEAC=1;MLEAF=0.5;MQ=41.87;MQ0=0;MQRankSum=0.023;QD=13.51;ReadPosRankSum=0.496	GT:AD:DP:GQ:PL	0/1:73,66:139:99:1920,0,2413
chrXV	522665	.	G	A	2033.77	PASS	AC=1;AF=0.5;AN=2;BaseQRankSum=-1.031;DP=135;Dels=0.0;FS=0.657;HaplotypeScore=7.4051;MLEAC=1;MLEAF=0.5;MQ=41.85;MQ0=0;MQRankSum=-0.18;QD=15.06;ReadPosRankSum=-0.109	GT:AD:DP:GQ:PL	0/1:70,64:135:99:2062,0,2288
chrXV	524828	.	G	A	2857.77	PASS	AC=1;AF=0.5;AN=2;BaseQRankSum=1.994;DP=165;Dels=0.0;FS=0.0;HaplotypeScore=2.5326;MLEAC=1;MLEAF=0.5;MQ=41.9;MQ0=0;MQRankSum=-2.011;QD=17.32;ReadPosRankSum=0.551	GT:AD:DP:GQ:PL	0/1:76,87:163:99:2886,0,2453
chrXV	526142	.	G	A	2247.77	PASS	AC=1;AF=0.5;AN=2;BaseQRankSum=0.562;DP=177;Dels=0.0;FS=3.496;HaplotypeScore=4.2841;MLEAC=1;MLEAF=0.5;MQ=41.99;MQ0=0;MQRankSum=0.058;QD=12.7;ReadPosRankSum=0.746	GT:AD:DP:GQ:PL	0/1:104,73:177:99:2276,0,3419
chrXV	527542	.	G	A	2409.77	PASS	AC=1;AF=0.5;AN=2;BaseQRankSum=2.902;DP=152;Dels=0.0;FS=1.278;HaplotypeScore=4.8496;MLEAC=1;MLEAF=0.5;MQ=41.81;MQ0=0;MQRankSum=-0.242;QD=15.85;ReadPosRankSum=1.098	GT:AD:DP:GQ:PL	0/1:80,72:152:99:2438,0,2571
chrXV	531418	.	C	T	3284.77	PASS	AC=1;AF=0.5;AN=2;BaseQRankSum=1.984;DP=173;Dels=0.0;FS=2.675;HaplotypeScore=6.0516;MLEAC=1;MLEAF=0.5;MQ=42.0;MQ0=0;MQRankSum=0.438;QD=18.99;ReadPosRankSum=1.104	GT:AD:DP:GQ:PL	0/1:77,96:173:99:3313,0,2503
chrXV	532812	.	A	G	2421.77	PASS	AC=1;AF=0.5;AN=2;BaseQRankSum=1.095;DP=179;Dels=0.0;FS=16.673;HaplotypeScore=4.499;MLEAC=1;MLEAF=0.5;MQ=41.84;MQ0=0;MQRankSum=-0.18;QD=13.53;ReadPosRankSum=0.289	GT:AD:DP:GQ:PL	0/1:100,78:178:99:2450,0,3315
chrXV	533162	.	T	C	3144.77	PASS	AC=1;AF=0.5;AN=2;BaseQRankSum=0.684;DP=196;Dels=0.0;FS=1.136;HaplotypeScore=7.1206;MLEAC=1;MLEAF=0.5;MQ=41.84;MQ0=0;MQRankSum=-0.114;QD=16.04;ReadPosRankSum=-0.009	GT:AD:DP:GQ:PL	0/1:96,98:194:99:3173,0,3091
chrXV	535959	.	G	A	2440.77	PASS	AC=1;AF=0.5;AN=2;BaseQRankSum=0.188;DP=164;Dels=0.0;FS=0.575;HaplotypeScore=1.7675;MLEAC=1;MLEAF=0.5;MQ=41.82;MQ0=0;MQRankSum=1.13;QD=14.88;ReadPosRankSum=0.954	GT:AD:DP:GQ:PL	0/1:83,80:163:99:2469,0,2556
chrXV	537652	.	T	C	2971.77	PASS	AC=1;AF=0.5;AN=2;BaseQRankSum=0.772;DP=175;Dels=0.0;FS=10.246;HaplotypeScore=6.4085;MLEAC=1;MLEAF=0.5;MQ=41.99;MQ0=0;MQRankSum=-1.584;QD=16.98;ReadPosRankSum=0.449	GT:AD:DP:GQ:PL	0/1:85,90:175:99:3000,0,2811
chrXV	543082	.	T	C	1993.77	PASS	AC=1;AF=0.5;AN=2;BaseQRankSum=-0.698;DP=114;Dels=0.0;FS=0.0;HaplotypeScore=4.1499;MLEAC=1;MLEAF=0.5;MQ=41.98;MQ0=0;MQRankSum=-0.375;QD=17.49;ReadPosRankSum=1.197	GT:AD:DP:GQ:PL	0/1:49,63:112:99:2022,0,1546
chrXV	545954	.	C	T	2574.77	PASS	AC=1;AF=0.5;AN=2;BaseQRankSum=-1.427;DP=148;Dels=0.0;FS=6.443;HaplotypeScore=0.7887;MLEAC=1;MLEAF=0.5;MQ=41.9;MQ0=0;MQRankSum=-1.765;QD=17.4;ReadPosRankSum=-0.551	GT:AD:DP:GQ:PL	0/1:63,85:148:99:2603,0,1968
chrXV	550783	.	G	A	2503.77	PASS	AC=1;AF=0.5;AN=2;BaseQRankSum=1.471;DP=150;Dels=0.0;FS=0.611;HaplotypeScore=0.734;MLEAC=1;MLEAF=0.5;MQ=41.97;MQ0=0;MQRankSum=1.019;QD=16.69;ReadPosRankSum=-1.437	GT:AD:DP:GQ:PL	0/1:70,80:150:99:2532,0,2179
chrXV	558892	.	A	G	2990.77	PASS	AC=1;AF=0.5;AN=2;BaseQRankSum=2.079;DP=175;Dels=0.0;FS=1.179;HaplotypeScore=2.8066;MLEAC=1;MLEAF=0.5;MQ=41.83;MQ0=0;MQRankSum=1.399;QD=17.09;ReadPosRankSum=1.136	GT:AD:DP:GQ:PL	0/1:85,90:175:99:3019,0,2821
chrXV	559334	.	C	T	2125.77	PASS	AC=1;AF=0.5;AN=2;BaseQRankSum=1.336;DP=132;Dels=0.0;FS=20.421;HaplotypeScore=2.1877;MLEAC=1;MLEAF=0.5;MQ=41.89;MQ0=0;MQRankSum=0.958;QD=16.1;ReadPosRankSum=-1.491	GT:AD:DP:GQ:PL	0/1:66,66:132:99:2154,0,2066
chrXV	561638	.	C	T	2569.77	PASS	AC=1;AF=0.5;AN=2;BaseQRankSum=-0.163;DP=157;Dels=0.0;FS=9.887;HaplotypeScore=0.734;MLEAC=1;MLEAF=0.5;MQ=41.91;MQ0=0;MQRankSum=-1.434;QD=16.37;ReadPosRankSum=-0.016	GT:AD:DP:GQ:PL	0/1:75,80:155:99:2598,0,2385
chrXV	572847	.	C	T	2411.77	PASS	AC=1;AF=0.5;AN=2;BaseQRankSum=2.022;DP=152;Dels=0.0;FS=1.276;HaplotypeScore=4.9401;MLEAC=1;MLEAF=0.5;MQ=42.0;MQ0=0;MQRankSum=-0.234;QD=15.87;ReadPosRankSum=1.878	GT:AD:DP:GQ:PL	0/1:78,74:152:99:2440,0,2476
chrXV	580000	.	G	A	2154.77	PASS	AC=1;AF=0.5;AN=2;BaseQRankSum=2.09;DP=132;Dels=0.0;FS=3.275;HaplotypeScore=10.3746;MLEAC=1;MLEAF=0.5;MQ=41.67;MQ0=0;MQRankSum=-0.539;QD=16.32;ReadPosRankSum=0.016	GT:AD:DP:GQ:PL	0/1:63,66:131:99:2183,0,2069
chrXV	583206	.	T	C	2976.77	PASS	AC=1;AF=0.5;AN=2;BaseQRankSum=0.852;DP=169;Dels=0.0;FS=0.0;HaplotypeScore=6.6441;MLEAC=1;MLEAF=0.5;MQ=41.74;MQ0=0;MQRankSum=-0.102;QD=17.61;ReadPosRankSum=0.937	GT:AD:DP:GQ:PL	0/1:80,89:169:99:3005,0,2555
chrXV	583274	.	G	A	2799.77	PASS	AC=1;AF=0.5;AN=2;BaseQRankSum=-0.664;DP=189;Dels=0.0;FS=3.292;HaplotypeScore=4.8159;MLEAC=1;MLEAF=0.5;MQ=41.83;MQ0=0;MQRankSum=-0.779;QD=14.81;ReadPosRankSum=1.522	GT:AD:DP:GQ:PL	0/1:99,90:189:99:2828,0,3266
chrXV	600795	.	C	T	1622.77	PASS	AC=1;AF=0.5;AN=2;BaseQRankSum=-0.169;DP=100;Dels=0.0;FS=10.56;HaplotypeScore=6.0413;MLEAC=1;MLEAF=0.5;MQ=41.15;MQ0=4;MQRankSum=1.063;QD=16.23;ReadPosRankSum=1.51	GT:AD:DP:GQ:PL	0/1:49,51:100:99:1651,0,1556
chrXV	602881	.	C	T	2139.77	PASS	AC=1;AF=0.5;AN=2;BaseQRankSum=0.646;DP=143;Dels=0.0;FS=3.067;HaplotypeScore=2.522;MLEAC=1;MLEAF=0.5;MQ=41.88;MQ0=0;MQRankSum=0.326;QD=14.96;ReadPosRankSum=-0.277	GT:AD:DP:GQ:PL	0/1:77,66:143:99:2168,0,2492
chrXV	604796	.	A	G	2646.77	PASS	AC=1;AF=0.5;AN=2;BaseQRankSum=0.88;DP=146;Dels=0.0;FS=2.953;HaplotypeScore=0.8667;MLEAC=1;MLEAF=0.5;MQ=41.9;MQ0=0;MQRankSum=0.298;QD=18.13;ReadPosRankSum=-0.738	GT:AD:DP:GQ:PL	0/1:67,79:146:99:2675,0,2122
chrXV	613298	.	C	T	1702.77	PASS	AC=1;AF=0.5;AN=2;BaseQRankSum=0.389;DP=134;Dels=0.0;FS=0.0;HaplotypeScore=3.718;MLEAC=1;MLEAF=0.5;MQ=41.85;MQ0=0;MQRankSum=1.628;QD=12.71;ReadPosRankSum=-0.891	GT:AD:DP:GQ:PL	0/1:79,55:134:99:1731,0,2634
chrXV	621911	.	G	A	2686.77	PASS	AC=1;AF=0.5;AN=2;BaseQRankSum=-0.083;DP=170;Dels=0.0;FS=1.91;HaplotypeScore=10.4617;MLEAC=1;MLEAF=0.5;MQ=41.82;MQ0=0;MQRankSum=0.631;QD=15.8;ReadPosRankSum=-0.607	GT:AD:DP:GQ:PL	0/1:88,82:170:99:2715,0,2811
chrXV	626849	.	A	G	2590.77	PASS	AC=1;AF=0.5;AN=2;BaseQRankSum=0.296;DP=140;Dels=0.0;FS=3.126;HaplotypeScore=1.9825;MLEAC=1;MLEAF=0.5;MQ=42.0;MQ0=0;MQRankSum=-1.647;QD=18.51;ReadPosRankSum=-0.352	GT:AD:DP:GQ:PL	0/1:59,80:139:99:2619,0,1804
chrXV	627729	.	C	T	2464.77	PASS	AC=1;AF=0.5;AN=2;BaseQRankSum=-1.025;DP=159;Dels=0.0;FS=18.036;HaplotypeScore=1.6208;MLEAC=1;MLEAF=0.5;MQ=41.73;MQ0=0;MQRankSum=-0.642;QD=15.5;ReadPosRankSum=1.118	GT:AD:DP:GQ:PL	0/1:79,80:159:99:2493,0,2509
chrXV	632321	.	A	G	2558.77	PASS	AC=1;AF=0.5;AN=2;BaseQRankSum=-0.136;DP=152;Dels=0.0;FS=2.88;HaplotypeScore=2.5225;MLEAC=1;MLEAF=0.5;MQ=42.0;MQ0=0;MQRankSum=0.177;QD=16.83;ReadPosRankSum=-3.47	GT:AD:DP:GQ:PL	0/1:73,79:152:99:2587,0,2298
chrXV	641984	.	C	T	2633.77	PASS	AC=1;AF=0.5;AN=2;BaseQRankSum=0.688;DP=151;Dels=0.0;FS=2.045;HaplotypeScore=2.667;MLEAC=1;MLEAF=0.5;MQ=41.81;MQ0=0;MQRankSum=2.01;QD=17.44;ReadPosRankSum=0.89	GT:AD:DP:GQ:PL	0/1:69,81:150:99:2662,0,2154
chrXV	643256	.	C	T	2259.77	PASS	AC=1;AF=0.5;AN=2;BaseQRankSum=-0.283;DP=141;Dels=0.0;FS=4.042;HaplotypeScore=4.3111;MLEAC=1;MLEAF=0.5;MQ=41.77;MQ0=0;MQRankSum=0.408;QD=16.03;ReadPosRankSum=0.671	GT:AD:DP:GQ:PL	0/1:71,69:140:99:2288,0,2298
chrXV	646115	.	A	G	2336.77	PASS	AC=1;AF=0.5;AN=2;BaseQRankSum=1.791;DP=140;Dels=0.0;FS=2.132;HaplotypeScore=4.4818;MLEAC=1;MLEAF=0.5;MQ=41.88;MQ0=0;MQRankSum=-1.666;QD=16.69;ReadPosRankSum=-0.552	GT:AD:DP:GQ:PL	0/1:68,72:140:99:2365,0,2093
chrXV	651285	.	A	G	2819.77	PASS	AC=1;AF=0.5;AN=2;BaseQRankSum=-2.357;DP=193;Dels=0.0;FS=1.775;HaplotypeScore=4.2082;MLEAC=1;MLEAF=0.5;MQ=41.83;MQ0=0;MQRankSum=0.642;QD=14.61;ReadPosRankSum=-1.24	GT:AD:DP:GQ:PL	0/1:102,90:192:99:2848,0,3399
chrXV	655753	.	C	T	2718.77	PASS	AC=1;AF=0.5;AN=2;BaseQRankSum=-1.675;DP=160;Dels=0.0;FS=2.867;HaplotypeScore=3.2762;MLEAC=1;MLEAF=0.5;MQ=41.91;MQ0=0;MQRankSum=-2.076;QD=16.99;ReadPosRankSum=-0.318	GT:AD:DP:GQ:PL	0/1:75,85:160:99:2747,0,2444
chrXV	656942	.	T	C	2280.77	PASS	AC=1;AF=0.5;AN=2;BaseQRankSum=0.375;DP=156;Dels=0.0;FS=2.005;HaplotypeScore=2.9662;MLEAC=1;MLEAF=0.5;MQ=41.78;MQ0=0;MQRankSum=0.644;QD=14.62;ReadPosRankSum=-1.124	GT:AD:DP:GQ:PL	0/1:80,72:152:99:2309,0,2616
chrXV	657309	.	C	T	2514.77	PASS	AC=1;AF=0.5;AN=2;BaseQRankSum=1.643;DP=170;Dels=0.0;FS=0.0;HaplotypeScore=2.522;MLEAC=1;MLEAF=0.5;MQ=41.79;MQ0=0;MQRankSum=-0.1;QD=14.79;ReadPosRankSum=0.537	GT:AD:DP:GQ:PL	0/1:91,79:170:99:2543,0,2954
chrXV	661292	.	T	C	2218.77	PASS	AC=1;AF=0.5;AN=2;BaseQRankSum=2.053;DP=147;Dels=0.0;FS=0.621;HaplotypeScore=2.6336;MLEAC=1;MLEAF=0.5;MQ=41.85;MQ0=0;MQRankSum=0.914;QD=15.09;ReadPosRankSum=1.11	GT:AD:DP:GQ:PL	0/1:74,72:146:99:2247,0,2255
chrXV	675005	.	A	C	5359.77	PASS	AC=2;AF=1.0;AN=2;BaseQRankSum=1.378;DP=162;Dels=0.0;FS=1.218;HaplotypeScore=9.9653;MLEAC=2;MLEAF=1.0;MQ=40.71;MQ0=0;MQRankSum=-0.18;QD=33.08;ReadPosRankSum=5.426	GT:AD:DP:GQ:PL	1/1:11,151:162:86:5388,86,0
chrXV	675006	.	C	A	5427.74	PASS	AC=2;AF=1.0;AN=2;BaseQRankSum=2.083;DP=167;Dels=0.0;FS=0.0;HaplotypeScore=11.9647;MLEAC=2;MLEAF=1.0;MQ=40.75;MQ0=0;MQRankSum=-2.757;QD=32.5;ReadPosRankSum=5.523	GT:AD:DP:GQ:PL	1/1:14,152:166:6:5455,6,0
chrXV	684007	.	G	A	2243.77	PASS	AC=1;AF=0.5;AN=2;BaseQRankSum=-0.362;DP=144;Dels=0.0;FS=7.338;HaplotypeScore=1.9894;MLEAC=1;MLEAF=0.5;MQ=41.73;MQ0=0;MQRankSum=-1.587;QD=15.58;ReadPosRankSum=1.01	GT:AD:DP:GQ:PL	0/1:76,68:144:99:2272,0,2515
chrXV	684016	.	G	A	2187.77	PASS	AC=1;AF=0.5;AN=2;BaseQRankSum=1.11;DP=140;Dels=0.0;FS=8.978;HaplotypeScore=1.6553;MLEAC=1;MLEAF=0.5;MQ=41.82;MQ0=0;MQRankSum=0.348;QD=15.63;ReadPosRankSum=0.841	GT:AD:DP:GQ:PL	0/1:71,68:139:99:2216,0,2307
chrXV	690233	.	G	A	2007.77	PASS	AC=1;AF=0.5;AN=2;BaseQRankSum=0.619;DP=134;Dels=0.0;FS=0.64;HaplotypeScore=8.5087;MLEAC=1;MLEAF=0.5;MQ=41.86;MQ0=0;MQRankSum=-0.979;QD=14.98;ReadPosRankSum=0.151	GT:AD:DP:GQ:PL	0/1:67,67:134:99:2036,0,2096
chrXV	692279	.	C	T	2140.77	PASS	AC=1;AF=0.5;AN=2;BaseQRankSum=-1.839;DP=139;Dels=0.0;FS=3.18;HaplotypeScore=0.9665;MLEAC=1;MLEAF=0.5;MQ=42.0;MQ0=0;MQRankSum=-0.356;QD=15.4;ReadPosRankSum=0.255	GT:AD:DP:GQ:PL	0/1:71,68:139:99:2169,0,2306
chrXV	692395	.	C	T	2273.77	PASS	AC=1;AF=0.5;AN=2;BaseQRankSum=1.314;DP=142;Dels=0.0;FS=7.505;HaplotypeScore=4.3528;MLEAC=1;MLEAF=0.5;MQ=41.96;MQ0=0;MQRankSum=-0.604;QD=16.01;ReadPosRankSum=-1.371	GT:AD:DP:GQ:PL	0/1:71,71:142:99:2302,0,2369
chrXV	695266	.	C	T	1941.77	PASS	AC=1;AF=0.5;AN=2;BaseQRankSum=-0.892;DP=140;Dels=0.0;FS=24.988;HaplotypeScore=6.2418;MLEAC=1;MLEAF=0.5;MQ=41.96;MQ0=0;MQRankSum=0.386;QD=13.87;ReadPosRankSum=-0.806	GT:AD:DP:GQ:PL	0/1:77,61:140:99:1970,0,2560
chrXV	710548	.	C	T	2157.77	PASS	AC=1;AF=0.5;AN=2;BaseQRankSum=-0.733;DP=131;Dels=0.0;FS=5.338;HaplotypeScore=4.1201;MLEAC=1;MLEAF=0.5;MQ=41.1;MQ0=2;MQRankSum=-0.488;QD=16.47;ReadPosRankSum=0.224	GT:AD:DP:GQ:PL	0/1:63,68:131:99:2186,0,2112
chrXV	711867	.	C	T	2123.77	PASS	AC=1;AF=0.5;AN=2;BaseQRankSum=0.103;DP=151;Dels=0.0;FS=10.417;HaplotypeScore=0.9665;MLEAC=1;MLEAF=0.5;MQ=41.91;MQ0=0;MQRankSum=0.575;QD=14.06;ReadPosRankSum=-1.114	GT:AD:DP:GQ:PL	0/1:84,67:151:99:2152,0,2833
chrXV	714431	.	T	C	2407.77	PASS	AC=1;AF=0.5;AN=2;BaseQRankSum=1.066;DP=153;Dels=0.0;FS=23.008;HaplotypeScore=5.1972;MLEAC=1;MLEAF=0.5;MQ=41.91;MQ0=0;MQRankSum=1.096;QD=15.74;ReadPosRankSum=-0.918	GT:AD:DP:GQ:PL	0/1:77,74:151:99:2436,0,2500
chrXV	723075	.	C	T	1392.77	PASS	AC=1;AF=0.5;AN=2;BaseQRankSum=-2.084;DP=105;Dels=0.0;FS=9.469;HaplotypeScore=3.2431;MLEAC=1;MLEAF=0.5;MQ=42.0;MQ0=0;MQRankSum=0.909;QD=13.26;ReadPosRankSum=1.044	GT:AD:DP:GQ:PL	0/1:56,49:105:99:1421,0,1843
chrXV	727036	.	C	T	2806.77	PASS	AC=1;AF=0.5;AN=2;BaseQRankSum=2.03;DP=152;Dels=0.0;FS=0.0;HaplotypeScore=3.9788;MLEAC=1;MLEAF=0.5;MQ=41.67;MQ0=0;MQRankSum=-0.156;QD=18.47;ReadPosRankSum=0.861	GT:AD:DP:GQ:PL	0/1:67,85:152:99:2835,0,2139
chrXV	733723	.	C	T	2165.77	PASS	AC=1;AF=0.5;AN=2;BaseQRankSum=1.4;DP=143;Dels=0.0;FS=0.0;HaplotypeScore=0.0;MLEAC=1;MLEAF=0.5;MQ=41.88;MQ0=0;MQRankSum=2.171;QD=15.15;ReadPosRankSum=-0.317	GT:AD:DP:GQ:PL	0/1:74,69:143:99:2194,0,2428
chrXV	733790	.	C	T	2119.77	PASS	AC=1;AF=0.5;AN=2;BaseQRankSum=0.984;DP=120;Dels=0.0;FS=0.0;HaplotypeScore=1.9707;MLEAC=1;MLEAF=0.5;MQ=41.76;MQ0=0;MQRankSum=-1.538;QD=17.66;ReadPosRankSum=0.44	GT:AD:DP:GQ:PL	0/1:54,66:120:99:2148,0,1629
chrXV	741841	.	C	T	2633.77	PASS	AC=1;AF=0.5;AN=2;BaseQRankSum=0.857;DP=153;Dels=0.0;FS=5.86;HaplotypeScore=0.8667;MLEAC=1;MLEAF=0.5;MQ=41.97;MQ0=0;MQRankSum=-1.212;QD=17.21;ReadPosRankSum=-0.364	GT:AD:DP:GQ:PL	0/1:72,81:153:99:2662,0,2388
chrXV	747770	.	C	T	2538.77	PASS	AC=1;AF=0.5;AN=2;BaseQRankSum=1.663;DP=161;Dels=0.0;FS=0.0;HaplotypeScore=0.0;MLEAC=1;MLEAF=0.5;MQ=41.68;MQ0=0;MQRankSum=0.709;QD=15.77;ReadPosRankSum=-0.164	GT:AD:DP:GQ:PL	0/1:83,78:161:99:2567,0,2686
chrXV	747782	.	C	T	2851.77	PASS	AC=1;AF=0.5;AN=2;BaseQRankSum=0.509;DP=164;Dels=0.0;FS=2.774;HaplotypeScore=3.2938;MLEAC=1;MLEAF=0.5;MQ=41.69;MQ0=0;MQRankSum=0.683;QD=17.39;ReadPosRankSum=-0.64	GT:AD:DP:GQ:PL	0/1:78,86:164:99:2880,0,2409
chrXV	748682	.	C	T	2622.77	PASS	AC=1;AF=0.5;AN=2;BaseQRankSum=-0.908;DP=154;Dels=0.0;FS=0.0;HaplotypeScore=7.7151;MLEAC=1;MLEAF=0.5;MQ=41.72;MQ0=0;MQRankSum=-1.469;QD=17.03;ReadPosRankSum=-0.8	GT:AD:DP:GQ:PL	0/1:73,81:154:99:2651,0,2467
chrXV	750023	.	C	T	2031.77	PASS	AC=1;AF=0.5;AN=2;BaseQRankSum=2.086;DP=125;Dels=0.0;FS=10.044;HaplotypeScore=0.9665;MLEAC=1;MLEAF=0.5;MQ=41.86;MQ0=0;MQRankSum=0.891;QD=16.25;ReadPosRankSum=0.279	GT:AD:DP:GQ:PL	0/1:63,62:125:99:2060,0,2032
chrXV	751880	.	A	G	2286.77	PASS	AC=1;AF=0.5;AN=2;BaseQRankSum=0.756;DP=138;Dels=0.0;FS=3.139;HaplotypeScore=5.0236;MLEAC=1;MLEAF=0.5;MQ=41.88;MQ0=0;MQRankSum=0.498;QD=16.57;ReadPosRankSum=1.51	GT:AD:DP:GQ:PL	0/1:66,71:138:99:2315,0,2066
chrXV	752947	.	T	C	1765.77	PASS	AC=1;AF=0.5;AN=2;BaseQRankSum=-1.851;DP=139;Dels=0.0;FS=6.238;HaplotypeScore=12.7502;MLEAC=1;MLEAF=0.5;MQ=41.68;MQ0=0;MQRankSum=0.032;QD=12.7;ReadPosRankSum=0.463	GT:AD:DP:GQ:PL	0/1:74,64:138:99:1794,0,2434
chrXV	757164	.	C	T	2274.77	PASS	AC=1;AF=0.5;AN=2;BaseQRankSum=-0.448;DP=144;Dels=0.0;FS=0.0;HaplotypeScore=0.9999;MLEAC=1;MLEAF=0.5;MQ=41.78;MQ0=0;MQRankSum=0.144;QD=15.8;ReadPosRankSum=-1.472	GT:AD:DP:GQ:PL	0/1:75,69:144:99:2303,0,2481
chrXV	757588	.	C	T	2403.77	PASS	AC=1;AF=0.5;AN=2;BaseQRankSum=-0.93;DP=156;Dels=0.0;FS=3.757;HaplotypeScore=2.3001;MLEAC=1;MLEAF=0.5;MQ=41.7;MQ0=0;MQRankSum=-1.565;QD=15.41;ReadPosRankSum=-1.395	GT:AD:DP:GQ:PL	0/1:78,78:156:99:2432,0,2489
chrXV	763158	.	C	T	2542.77	PASS	AC=1;AF=0.5;AN=2;BaseQRankSum=1.18;DP=135;Dels=0.0;FS=0.0;HaplotypeScore=5.7119;MLEAC=1;MLEAF=0.5;MQ=41.87;MQ0=0;MQRankSum=0.126;QD=18.84;ReadPosRankSum=1.276	GT:AD:DP:GQ:PL	0/1:54,79:134:99:2571,0,1627
chrXV	764585	.	C	T	2593.77	PASS	AC=1;AF=0.5;AN=2;BaseQRankSum=-1.241;DP=174;Dels=0.0;FS=5.592;HaplotypeScore=10.578;MLEAC=1;MLEAF=0.5;MQ=41.83;MQ0=0;MQRankSum=-0.878;QD=14.91;ReadPosRankSum=-0.014	GT:AD:DP:GQ:PL	0/1:93,80:174:99:2622,0,3059
chrXV	776171	.	T	C	2442.77	PASS	AC=1;AF=0.5;AN=2;BaseQRankSum=1.805;DP=141;Dels=0.0;FS=1.337;HaplotypeScore=4.9521;MLEAC=1;MLEAF=0.5;MQ=41.79;MQ0=0;MQRankSum=1.071;QD=17.32;ReadPosRankSum=1.906	GT:AD:DP:GQ:PL	0/1:66,74:141:99:2471,0,1979
chrXV	779769	.	G	A	2279.77	PASS	AC=1;AF=0.5;AN=2;BaseQRankSum=-1.507;DP=152;Dels=0.0;FS=6.248;HaplotypeScore=2.133;MLEAC=1;MLEAF=0.5;MQ=41.72;MQ0=1;MQRankSum=-1.534;QD=15.0;ReadPosRankSum=-0.117	GT:AD:DP:GQ:PL	0/1:75,76:151:99:2308,0,2334
chrXV	780061	.	G	A	2253.77	PASS	AC=1;AF=0.5;AN=2;BaseQRankSum=-2.85;DP=140;Dels=0.0;FS=0.0;HaplotypeScore=3.8398;MLEAC=1;MLEAF=0.5;MQ=41.73;MQ0=1;MQRankSum=-0.402;QD=16.1;ReadPosRankSum=-0.297	GT:AD:DP:GQ:PL	0/1:68,72:140:99:2282,0,2334
chrXV	785609	.	T	C	1744.77	PASS	AC=1;AF=0.5;AN=2;BaseQRankSum=1.244;DP=125;Dels=0.0;FS=1.435;HaplotypeScore=0.9979;MLEAC=1;MLEAF=0.5;MQ=41.97;MQ0=0;MQRankSum=-2.066;QD=13.96;ReadPosRankSum=-0.263	GT:AD:DP:GQ:PL	0/1:66,59:125:99:1773,0,1909
chrXV	788982	.	T	C	1861.77	PASS	AC=1;AF=0.5;AN=2;BaseQRankSum=0.549;DP=120;Dels=0.0;FS=6.991;HaplotypeScore=7.2893;MLEAC=1;MLEAF=0.5;MQ=41.86;MQ0=0;MQRankSum=-0.57;QD=15.51;ReadPosRankSum=1.132	GT:AD:DP:GQ:PL	0/1:62,58:120:99:1890,0,2105
chrXV	793314	.	A	G	2219.77	PASS	AC=1;AF=0.5;AN=2;BaseQRankSum=0.087;DP=159;Dels=0.0;FS=1.992;HaplotypeScore=3.3644;MLEAC=1;MLEAF=0.5;MQ=41.72;MQ0=0;MQRankSum=0.178;QD=13.96;ReadPosRankSum=-1.151	GT:AD:DP:GQ:PL	0/1:85,73:158:99:2248,0,2743
chrXV	797053	.	T	C	1993.77	PASS	AC=1;AF=0.5;AN=2;BaseQRankSum=0.262;DP=143;Dels=0.0;FS=3.031;HaplotypeScore=0.9995;MLEAC=1;MLEAF=0.5;MQ=41.9;MQ0=0;MQRankSum=-0.944;QD=13.94;ReadPosRankSum=-1.334	GT:AD:DP:GQ:PL	0/1:79,64:143:99:2022,0,2603
chrXV	801678	.	G	A	3456.77	PASS	AC=1;AF=0.5;AN=2;BaseQRankSum=-0.882;DP=189;Dels=0.0;FS=0.0;HaplotypeScore=3.6021;MLEAC=1;MLEAF=0.5;MQ=41.91;MQ0=0;MQRankSum=0.547;QD=18.29;ReadPosRankSum=0.015	GT:AD:DP:GQ:PL	0/1:82,106:189:99:3485,0,2631
chrXV	812014	.	A	G	2511.77	PASS	AC=1;AF=0.5;AN=2;BaseQRankSum=2.44;DP=176;Dels=0.0;FS=11.717;HaplotypeScore=4.1878;MLEAC=1;MLEAF=0.5;MQ=41.82;MQ0=0;MQRankSum=1.206;QD=14.27;ReadPosRankSum=0.328	GT:AD:DP:GQ:PL	0/1:95,80:175:99:2540,0,2901
chrXV	816677	.	C	T	2319.77	PASS	AC=1;AF=0.5;AN=2;BaseQRankSum=0.773;DP=144;Dels=0.0;FS=6.168;HaplotypeScore=0.0;MLEAC=1;MLEAF=0.5;MQ=41.68;MQ0=0;MQRankSum=-1.053;QD=16.11;ReadPosRankSum=-1.201	GT:AD:DP:GQ:PL	0/1:74,70:144:99:2348,0,2433
chrXV	816801	.	C	T	2291.77	PASS	AC=1;AF=0.5;AN=2;BaseQRankSum=-0.273;DP=138;Dels=0.0;FS=19.919;HaplotypeScore=3.7686;MLEAC=1;MLEAF=0.5;MQ=41.68;MQ0=0;MQRankSum=-0.294;QD=16.61;ReadPosRankSum=-0.907	GT:AD:DP:GQ:PL	0/1:69,69:138:99:2320,0,2253
chrXV	818610	.	C	T	1844.77	PASS	AC=1;AF=0.5;AN=2;BaseQRankSum=0.475;DP=122;Dels=0.0;FS=0.676;HaplotypeScore=6.2955;MLEAC=1;MLEAF=0.5;MQ=41.86;MQ0=0;MQRankSum=-1.176;QD=15.12;ReadPosRankSum=0.527	GT:AD:DP:GQ:PL	0/1:64,57:121:99:1873,0,2154
chrXV	843965	.	C	T	2851.77	PASS	AC=1;AF=0.5;AN=2;BaseQRankSum=0.374;DP=167;Dels=0.0;FS=10.637;HaplotypeScore=3.2847;MLEAC=1;MLEAF=0.5;MQ=42.0;MQ0=0;MQRankSum=0.358;QD=17.08;ReadPosRankSum=0.063	GT:AD:DP:GQ:PL	0/1:76,90:166:99:2880,0,2513
chrXV	853812	.	T	C	2621.77	PASS	AC=1;AF=0.5;AN=2;BaseQRankSum=0.233;DP=144;Dels=0.0;FS=10.772;HaplotypeScore=1.7621;MLEAC=1;MLEAF=0.5;MQ=42.0;MQ0=0;MQRankSum=0.493;QD=18.21;ReadPosRankSum=-0.4	GT:AD:DP:GQ:PL	0/1:64,79:143:99:2650,0,2070
chrXV	860821	.	C	T	2039.77	PASS	AC=1;AF=0.5;AN=2;BaseQRankSum=-0.711;DP=139;Dels=0.0;FS=0.626;HaplotypeScore=8.4084;MLEAC=1;MLEAF=0.5;MQ=41.76;MQ0=0;MQRankSum=-0.119;QD=14.67;ReadPosRankSum=0.613	GT:AD:DP:GQ:PL	0/1:71,67:139:99:2068,0,2129
chrXV	863021	.	C	T	2688.77	PASS	AC=1;AF=0.5;AN=2;BaseQRankSum=-0.118;DP=152;Dels=0.0;FS=2.894;HaplotypeScore=1.6208;MLEAC=1;MLEAF=0.5;MQ=41.99;MQ0=0;MQRankSum=-0.685;QD=17.69;ReadPosRankSum=-1.864	GT:AD:DP:GQ:PL	0/1:70,81:151:99:2717,0,2290
chrXV	873565	.	T	C	2229.77	PASS	AC=1;AF=0.5;AN=2;BaseQRankSum=0.792;DP=125;Dels=0.0;FS=4.379;HaplotypeScore=3.7143;MLEAC=1;MLEAF=0.5;MQ=41.98;MQ0=0;MQRankSum=0.027;QD=17.84;ReadPosRankSum=-0.007	GT:AD:DP:GQ:PL	0/1:53,72:125:99:2258,0,1549
chrXV	875793	.	G	A	2414.77	PASS	AC=1;AF=0.5;AN=2;BaseQRankSum=-1.218;DP=129;Dels=0.0;FS=0.671;HaplotypeScore=8.4188;MLEAC=1;MLEAF=0.5;MQ=41.76;MQ0=0;MQRankSum=-0.659;QD=18.72;ReadPosRankSum=1.295	GT:AD:DP:GQ:PL	0/1:54,74:128:99:2443,0,1677
chrXV	892194	.	A	G	2514.77	PASS	AC=1;AF=0.5;AN=2;BaseQRankSum=0.596;DP=162;Dels=0.0;FS=3.647;HaplotypeScore=2.2859;MLEAC=1;MLEAF=0.5;MQ=41.91;MQ0=0;MQRankSum=0.446;QD=15.52;ReadPosRankSum=2.154	GT:AD:DP:GQ:PL	0/1:81,81:162:99:2543,0,2550
chrXV	895763	.	C	T	1635.77	PASS	AC=1;AF=0.5;AN=2;BaseQRankSum=3.692;DP=113;Dels=0.0;FS=1.518;HaplotypeScore=10.545;MLEAC=1;MLEAF=0.5;MQ=41.71;MQ0=0;MQRankSum=1.823;QD=14.48;ReadPosRankSum=-0.654	GT:AD:DP:GQ:PL	0/1:61,51:112:99:1664,0,1812
chrXV	897104	.	G	A	2194.77	PASS	AC=1;AF=0.5;AN=2;BaseQRankSum=0.735;DP=140;Dels=0.0;FS=18.001;HaplotypeScore=5.7074;MLEAC=1;MLEAF=0.5;MQ=41.64;MQ0=0;MQRankSum=0.225;QD=15.68;ReadPosRankSum=-0.436	GT:AD:DP:GQ:PL	0/1:71,68:139:99:2223,0,2293
chrXV	898095	.	C	T	2527.77	PASS	AC=1;AF=0.5;AN=2;BaseQRankSum=1.494;DP=158;Dels=0.0;FS=4.685;HaplotypeScore=4.3552;MLEAC=1;MLEAF=0.5;MQ=42.0;MQ0=0;MQRankSum=-0.331;QD=16.0;ReadPosRankSum=0.703	GT:AD:DP:GQ:PL	0/1:83,75:158:99:2556,0,2747
chrXV	905373	.	A	G	1774.77	PASS	AC=1;AF=0.5;AN=2;BaseQRankSum=-2.044;DP=133;Dels=0.0;FS=9.598;HaplotypeScore=2.4892;MLEAC=1;MLEAF=0.5;MQ=41.77;MQ0=0;MQRankSum=-0.297;QD=13.34;ReadPosRankSum=-1.286	GT:AD:DP:GQ:PL	0/1:75,58:133:99:1803,0,2487
chrXV	910353	.	G	A	2477.77	PASS	AC=1;AF=0.5;AN=2;BaseQRankSum=-0.243;DP=153;Dels=0.0;FS=1.265;HaplotypeScore=2.5838;MLEAC=1;MLEAF=0.5;MQ=42.0;MQ0=0;MQRankSum=0.126;QD=16.19;ReadPosRankSum=0.538	GT:AD:DP:GQ:PL	0/1:76,77:153:99:2506,0,2428
chrXV	914203	.	G	A	3078.77	PASS	AC=1;AF=0.5;AN=2;BaseQRankSum=-0.285;DP=180;Dels=0.0;FS=1.168;HaplotypeScore=7.4395;MLEAC=1;MLEAF=0.5;MQ=41.91;MQ0=0;MQRankSum=-0.493;QD=17.1;ReadPosRankSum=-1.656	GT:AD:DP:GQ:PL	0/1:83,96:180:99:3107,0,2705
chrXV	919069	.	G	A	2778.77	PASS	AC=1;AF=0.5;AN=2;BaseQRankSum=0.218;DP=161;Dels=0.0;FS=12.99;HaplotypeScore=6.4109;MLEAC=1;MLEAF=0.5;MQ=41.89;MQ0=0;MQRankSum=2.295;QD=17.26;ReadPosRankSum=0.841	GT:AD:DP:GQ:PL	0/1:78,83:161:99:2807,0,2574
chrXV	929132	.	G	A	2539.77	PASS	AC=1;AF=0.5;AN=2;BaseQRankSum=-0.326;DP=151;Dels=0.0;FS=4.814;HaplotypeScore=0.0;MLEAC=1;MLEAF=0.5;MQ=42.0;MQ0=0;MQRankSum=-0.311;QD=16.82;ReadPosRankSum=0.385	GT:AD:DP:GQ:PL	0/1:74,77:151:99:2568,0,2433
chrXV	931650	.	G	A	2833.77	PASS	AC=1;AF=0.5;AN=2;BaseQRankSum=1.219;DP=158;Dels=0.0;FS=3.794;HaplotypeScore=5.6494;MLEAC=1;MLEAF=0.5;MQ=41.71;MQ0=0;MQRankSum=0.64;QD=17.94;ReadPosRankSum=-0.954	GT:AD:DP:GQ:PL	0/1:71,86:158:99:2862,0,2225
chrXV	935115	.	G	A	2393.77	PASS	AC=1;AF=0.5;AN=2;BaseQRankSum=0.705;DP=144;Dels=0.0;FS=1.314;HaplotypeScore=3.931;MLEAC=1;MLEAF=0.5;MQ=41.68;MQ0=0;MQRankSum=0.246;QD=16.62;ReadPosRankSum=-1.121	GT:AD:DP:GQ:PL	0/1:70,74:144:99:2422,0,2219
chrXV	950727	.	A	G	2157.77	PASS	AC=1;AF=0.5;AN=2;BaseQRankSum=-0.153;DP=138;Dels=0.0;FS=4.051;HaplotypeScore=5.6776;MLEAC=1;MLEAF=0.5;MQ=41.78;MQ0=0;MQRankSum=0.88;QD=15.64;ReadPosRankSum=0.962	GT:AD:DP:GQ:PL	0/1:69,68:138:99:2186,0,2360
chrXV	950837	.	C	T	2650.77	PASS	AC=1;AF=0.5;AN=2;BaseQRankSum=-0.021;DP=159;Dels=0.0;FS=1.233;HaplotypeScore=5.3355;MLEAC=1;MLEAF=0.5;MQ=41.81;MQ0=0;MQRankSum=0.397;QD=16.67;ReadPosRankSum=-0.731	GT:AD:DP:GQ:PL	0/1:77,81:159:99:2679,0,2492
chrXV	953413	.	C	T	2614.77	PASS	AC=1;AF=0.5;AN=2;BaseQRankSum=-0.041;DP=147;Dels=0.0;FS=1.322;HaplotypeScore=0.7887;MLEAC=1;MLEAF=0.5;MQ=41.99;MQ0=0;MQRankSum=1.073;QD=17.79;ReadPosRankSum=-0.909	GT:AD:DP:GQ:PL	0/1:66,81:147:99:2643,0,2083
chrXV	957468	.	C	T	2128.77	PASS	AC=1;AF=0.5;AN=2;BaseQRankSum=-0.069;DP=152;Dels=0.0;FS=4.827;HaplotypeScore=5.8989;MLEAC=1;MLEAF=0.5;MQ=41.81;MQ0=0;MQRankSum=-0.057;QD=14.01;ReadPosRankSum=1.269	GT:AD:DP:GQ:PL	0/1:84,68:152:99:2157,0,2753
chrXV	958175	.	C	T	2882.77	PASS	AC=1;AF=0.5;AN=2;BaseQRankSum=0.751;DP=166;Dels=0.0;FS=4.653;HaplotypeScore=5.2343;MLEAC=1;MLEAF=0.5;MQ=41.8;MQ0=0;MQRankSum=0.024;QD=17.37;ReadPosRankSum=0.509	GT:AD:DP:GQ:PL	0/1:80,86:166:99:2911,0,2552
chrXV	959703	.	C	T	2783.77	PASS	AC=1;AF=0.5;AN=2;BaseQRankSum=-1.732;DP=163;Dels=0.0;FS=2.759;HaplotypeScore=4.3879;MLEAC=1;MLEAF=0.5;MQ=42.0;MQ0=0;MQRankSum=0.215;QD=17.08;ReadPosRankSum=-1.085	GT:AD:DP:GQ:PL	0/1:74,89:163:99:2812,0,2315
chrXV	961281	.	C	T	3670.77	PASS	AC=1;AF=0.5;AN=2;BaseQRankSum=1.467;DP=192;Dels=0.0;FS=3.295;HaplotypeScore=1.9632;MLEAC=1;MLEAF=0.5;MQ=41.92;MQ0=0;MQRankSum=0.297;QD=19.12;ReadPosRankSum=0.69	GT:AD:DP:GQ:PL	0/1:84,107:191:99:3699,0,2737
chrXV	961335	.	G	A	2393.77	PASS	AC=1;AF=0.5;AN=2;BaseQRankSum=0.467;DP=162;Dels=0.0;FS=3.706;HaplotypeScore=5.2612;MLEAC=1;MLEAF=0.5;MQ=42.0;MQ0=0;MQRankSum=-1.515;QD=14.78;ReadPosRankSum=-0.947	GT:AD:DP:GQ:PL	0/1:89,72:162:99:2422,0,2991
chrXV	996658	.	C	T	2337.77	PASS	AC=1;AF=0.5;AN=2;BaseQRankSum=-1.763;DP=163;Dels=0.0;FS=4.726;HaplotypeScore=2.4148;MLEAC=1;MLEAF=0.5;MQ=41.77;MQ0=0;MQRankSum=0.924;QD=14.34;ReadPosRankSum=0.02	GT:AD:DP:GQ:PL	0/1:87,75:163:99:2366,0,2891
chrXV	997801	.	A	G	2957.77	PASS	AC=1;AF=0.5;AN=2;BaseQRankSum=1.615;DP=167;Dels=0.0;FS=1.924;HaplotypeScore=5.7744;MLEAC=1;MLEAF=0.5;MQ=41.82;MQ0=0;MQRankSum=0.911;QD=17.71;ReadPosRankSum=0.281	GT:AD:DP:GQ:PL	0/1:76,91:167:99:2986,0,2394
chrXV	1001767	.	C	T	2644.77	PASS	AC=1;AF=0.5;AN=2;BaseQRankSum=-0.596;DP=163;Dels=0.0;FS=4.579;HaplotypeScore=8.3229;MLEAC=1;MLEAF=0.5;MQ=41.73;MQ0=0;MQRankSum=0.314;QD=16.23;ReadPosRankSum=0.738	GT:AD:DP:GQ:PL	0/1:81,82:163:99:2673,0,2633
chrXV	1006023	.	C	T	2890.77	PASS	AC=1;AF=0.5;AN=2;BaseQRankSum=0.045;DP=185;Dels=0.0;FS=2.703;HaplotypeScore=7.434;MLEAC=1;MLEAF=0.5;MQ=41.76;MQ0=0;MQRankSum=0.339;QD=15.63;ReadPosRankSum=-2.242	GT:AD:DP:GQ:PL	0/1:94,91:185:99:2919,0,2913
chrXV	1012564	.	C	T	1473.77	PASS	AC=1;AF=0.5;AN=2;BaseQRankSum=-0.08;DP=117;Dels=0.0;FS=10.813;HaplotypeScore=0.0;MLEAC=1;MLEAF=0.5;MQ=41.73;MQ0=0;MQRankSum=-0.33;QD=12.6;ReadPosRankSum=-1.349	GT:AD:DP:GQ:PL	0/1:69,48:117:99:1502,0,2254
chrXV	1017470	.	C	T	2274.77	PASS	AC=1;AF=0.5;AN=2;BaseQRankSum=0.179;DP=136;Dels=0.0;FS=1.374;HaplotypeScore=3.3239;MLEAC=1;MLEAF=0.5;MQ=41.88;MQ0=0;MQRankSum=0.279;QD=16.73;ReadPosRankSum=-0.566	GT:AD:DP:GQ:PL	0/1:65,71:136:99:2303,0,2011
chrXV	1017828	.	C	T	2509.77	PASS	AC=1;AF=0.5;AN=2;BaseQRankSum=-0.283;DP=160;Dels=0.0;FS=9.488;HaplotypeScore=7.6478;MLEAC=1;MLEAF=0.5;MQ=41.91;MQ0=0;MQRankSum=-0.71;QD=15.69;ReadPosRankSum=-0.816	GT:AD:DP:GQ:PL	0/1:83,77:160:99:2538,0,2758
chrXV	1018745	.	C	T	2589.77	PASS	AC=1;AF=0.5;AN=2;BaseQRankSum=2.625;DP=154;Dels=0.0;FS=1.265;HaplotypeScore=1.866;MLEAC=1;MLEAF=0.5;MQ=41.99;MQ0=0;MQRankSum=1.144;QD=16.82;ReadPosRankSum=-0.952	GT:AD:DP:GQ:PL	0/1:76,78:154:99:2618,0,2315
chrXV	1024220	.	C	T	2198.77	PASS	AC=1;AF=0.5;AN=2;BaseQRankSum=-0.776;DP=143;Dels=0.0;FS=0.0;HaplotypeScore=9.1149;MLEAC=1;MLEAF=0.5;MQ=41.85;MQ0=0;MQRankSum=-0.208;QD=15.38;ReadPosRankSum=-0.804	GT:AD:DP:GQ:PL	0/1:73,69:143:99:2227,0,2356
chrXV	1024382	.	C	T	2932.77	PASS	AC=1;AF=0.5;AN=2;BaseQRankSum=-2.707;DP=181;Dels=0.0;FS=1.846;HaplotypeScore=7.2813;MLEAC=1;MLEAF=0.5;MQ=41.83;MQ0=0;MQRankSum=0.403;QD=16.2;ReadPosRankSum=-1.145	GT:AD:DP:GQ:PL	0/1:86,93:180:99:2961,0,2822
chrXV	1025649	.	C	T	2649.77	PASS	AC=1;AF=0.5;AN=2;BaseQRankSum=0.557;DP=154;Dels=0.0;FS=2.88;HaplotypeScore=4.3745;MLEAC=1;MLEAF=0.5;MQ=41.97;MQ0=0;MQRankSum=0.419;QD=17.21;ReadPosRankSum=-0.221	GT:AD:DP:GQ:PL	0/1:72,81:153:99:2678,0,2314
chrXV	1028303	.	A	G	2442.77	PASS	AC=1;AF=0.5;AN=2;BaseQRankSum=2.441;DP=159;Dels=0.0;FS=0.588;HaplotypeScore=2.5594;MLEAC=1;MLEAF=0.5;MQ=41.91;MQ0=0;MQRankSum=-0.391;QD=15.36;ReadPosRankSum=-0.615	GT:AD:DP:GQ:PL	0/1:80,79:159:99:2471,0,2459
chrXV	1029928	.	C	T	2103.77	PASS	AC=1;AF=0.5;AN=2;BaseQRankSum=-0.622;DP=142;Dels=0.0;FS=2.122;HaplotypeScore=2.7839;MLEAC=1;MLEAF=0.5;MQ=41.76;MQ0=0;MQRankSum=1.818;QD=14.82;ReadPosRankSum=-0.035	GT:AD:DP:GQ:PL	0/1:76,65:141:99:2132,0,2554
chrXV	1029936	.	G	A	1936.77	PASS	AC=1;AF=0.5;AN=2;BaseQRankSum=-0.056;DP=138;Dels=0.0;FS=4.059;HaplotypeScore=1.7866;MLEAC=1;MLEAF=0.5;MQ=41.76;MQ0=0;MQRankSum=-0.205;QD=14.03;ReadPosRankSum=0.299	GT:AD:DP:GQ:PL	0/1:75,63:138:99:1965,0,2551
chrXV	1031899	.	C	T	2094.77	PASS	AC=1;AF=0.5;AN=2;BaseQRankSum=0.613;DP=139;Dels=0.0;FS=7.579;HaplotypeScore=7.0253;MLEAC=1;MLEAF=0.5;MQ=41.85;MQ0=0;MQRankSum=-0.377;QD=15.07;ReadPosRankSum=-0.011	GT:AD:DP:GQ:PL	0/1:72,67:139:99:2123,0,2401
chrXV	1033376	.	C	T	2329.77	PASS	AC=1;AF=0.5;AN=2;BaseQRankSum=2.429;DP=162;Dels=0.0;FS=0.0;HaplotypeScore=8.8496;MLEAC=1;MLEAF=0.5;MQ=41.9;MQ0=0;MQRankSum=1.121;QD=14.38;ReadPosRankSum=-0.093	GT:AD:DP:GQ:PL	0/1:90,72:162:99:2358,0,2977
chrXV	1035520	.	G	A	2437.77	PASS	AC=1;AF=0.5;AN=2;BaseQRankSum=-2.827;DP=166;Dels=0.0;FS=14.145;HaplotypeScore=3.682;MLEAC=1;MLEAF=0.5;MQ=41.82;MQ0=0;MQRankSum=-0.126;QD=14.69;ReadPosRankSum=1.567	GT:AD:DP:GQ:PL	0/1:81,85:166:99:2466,0,2677
chrXV	1038904	.	C	T	1846.77	PASS	AC=1;AF=0.5;AN=2;BaseQRankSum=-1.055;DP=112;Dels=0.0;FS=4.689;HaplotypeScore=0.0;MLEAC=1;MLEAF=0.5;MQ=41.72;MQ0=0;MQRankSum=0.711;QD=16.49;ReadPosRankSum=-0.851	GT:AD:DP:GQ:PL	0/1:53,59:112:99:1875,0,1651
chrXV	1046136	.	C	T	2769.77	PASS	AC=1;AF=0.5;AN=2;BaseQRankSum=-0.201;DP=162;Dels=0.0;FS=14.216;HaplotypeScore=2.5721;MLEAC=1;MLEAF=0.5;MQ=41.99;MQ0=0;MQRankSum=-1.098;QD=17.1;ReadPosRankSum=2.029	GT:AD:DP:GQ:PL	0/1:77,84:161:99:2798,0,2510
chrXV	1049255	.	C	T	1967.77	PASS	AC=1;AF=0.5;AN=2;BaseQRankSum=-0.115;DP=149;Dels=0.01;FS=10.118;HaplotypeScore=4.2752;MLEAC=1;MLEAF=0.5;MQ=41.88;MQ0=0;MQRankSum=0.959;QD=13.21;ReadPosRankSum=0.58	GT:AD:DP:GQ:PL	0/1:83,64:147:99:1996,0,2671
chrXV	1050488	.	A	G	1543.77	PASS	AC=1;AF=0.5;AN=2;BaseQRankSum=-0.993;DP=127;Dels=0.0;FS=2.315;HaplotypeScore=7.0463;MLEAC=1;MLEAF=0.5;MQ=41.66;MQ0=0;MQRankSum=-1.087;QD=12.16;ReadPosRankSum=-0.367	GT:AD:DP:GQ:PL	0/1:72,54:127:99:1572,0,2319
chrXV	1054870	.	A	G	2774.77	PASS	AC=1;AF=0.5;AN=2;BaseQRankSum=2.111;DP=150;Dels=0.0;FS=8.71;HaplotypeScore=4.2069;MLEAC=1;MLEAF=0.5;MQ=41.99;MQ0=0;MQRankSum=-1.511;QD=18.5;ReadPosRankSum=-0.72	GT:AD:DP:GQ:PL	0/1:66,83:149:99:2803,0,2067
chrXV	1068176	.	G	A	2187.77	PASS	AC=1;AF=0.5;AN=2;BaseQRankSum=-0.548;DP=135;Dels=0.0;FS=10.657;HaplotypeScore=0.8667;MLEAC=1;MLEAF=0.5;MQ=41.99;MQ0=0;MQRankSum=1.547;QD=16.21;ReadPosRankSum=-1.257	GT:AD:DP:GQ:PL	0/1:69,66:135:99:2216,0,2280
chrXV	1071359	.	G	A	2792.77	PASS	AC=1;AF=0.5;AN=2;BaseQRankSum=0.107;DP=148;Dels=0.0;FS=0.645;HaplotypeScore=0.0;MLEAC=1;MLEAF=0.5;MQ=40.3;MQ0=11;MQRankSum=-0.738;QD=18.87;ReadPosRankSum=-0.939	GT:AD:DP:GQ:PL	0/1:63,85:148:99:2821,0,1818
chrXV	1071913	.	C	G	3651.77	PASS	AC=1;AF=0.5;AN=2;BaseQRankSum=0.964;DP=250;Dels=0.0;FS=0.0;HaplotypeScore=3.2416;MLEAC=1;MLEAF=0.5;MQ=40.69;MQ0=15;MQRankSum=0.796;QD=14.61;ReadPosRankSum=0.982	GT:AD:DP:GQ:PL	0/1:132,117:249:99:3680,0,3924
chrXVI	25214	.	T	C	2465.77	PASS	AC=1;AF=0.5;AN=2;BaseQRankSum=-0.111;DP=140;Dels=0.0;FS=2.173;HaplotypeScore=2.9133;MLEAC=1;MLEAF=0.5;MQ=41.85;MQ0=0;MQRankSum=-0.37;QD=17.61;ReadPosRankSum=-0.245	GT:AD:DP:GQ:PL	0/1:64,76:140:99:2494,0,2164
chrXVI	27361	.	C	T	2365.77	PASS	AC=1;AF=0.5;AN=2;BaseQRankSum=1.206;DP=152;Dels=0.0;FS=4.857;HaplotypeScore=4.7853;MLEAC=1;MLEAF=0.5;MQ=41.96;MQ0=0;MQRankSum=-1.243;QD=15.56;ReadPosRankSum=1.412	GT:AD:DP:GQ:PL	0/1:79,73:152:99:2394,0,2597
chrXVI	42376	.	C	T	2089.77	PASS	AC=1;AF=0.5;AN=2;BaseQRankSum=0.258;DP=144;Dels=0.0;FS=0.628;HaplotypeScore=8.1527;MLEAC=1;MLEAF=0.5;MQ=41.96;MQ0=0;MQRankSum=0.058;QD=14.51;ReadPosRankSum=0.246	GT:AD:DP:GQ:PL	0/1:76,68:144:99:2118,0,2353
chrXVI	45509	.	C	T	2465.77	PASS	AC=1;AF=0.5;AN=2;BaseQRankSum=0.959;DP=136;Dels=0.0;FS=0.638;HaplotypeScore=1.5226;MLEAC=1;MLEAF=0.5;MQ=42.0;MQ0=0;MQRankSum=-0.173;QD=18.13;ReadPosRankSum=-0.111	GT:AD:DP:GQ:PL	0/1:62,74:136:99:2494,0,2026
chrXVI	47078	.	C	T	2427.77	PASS	AC=1;AF=0.5;AN=2;BaseQRankSum=-0.712;DP=140;Dels=0.0;FS=2.326;HaplotypeScore=3.4799;MLEAC=1;MLEAF=0.5;MQ=41.97;MQ0=0;MQRankSum=0.691;QD=17.34;ReadPosRankSum=0.808	GT:AD:DP:GQ:PL	0/1:63,77:140:99:2456,0,1958
chrXVI	48104	.	G	A	1938.77	PASS	AC=1;AF=0.5;AN=2;BaseQRankSum=2.073;DP=138;Dels=0.0;FS=1.403;HaplotypeScore=12.7982;MLEAC=1;MLEAF=0.5;MQ=41.79;MQ0=0;MQRankSum=-0.037;QD=14.05;ReadPosRankSum=-0.483	GT:AD:DP:GQ:PL	0/1:74,62:137:99:1967,0,2347
chrXVI	49206	.	C	T	2541.77	PASS	AC=1;AF=0.5;AN=2;BaseQRankSum=0.168;DP=156;Dels=0.0;FS=11.093;HaplotypeScore=3.4721;MLEAC=1;MLEAF=0.5;MQ=41.87;MQ0=0;MQRankSum=-0.154;QD=16.29;ReadPosRankSum=0.083	GT:AD:DP:GQ:PL	0/1:78,78:156:99:2570,0,2631
chrXVI	51474	.	C	T	2524.77	PASS	AC=1;AF=0.5;AN=2;BaseQRankSum=-0.279;DP=149;Dels=0.0;FS=4.857;HaplotypeScore=2.7997;MLEAC=1;MLEAF=0.5;MQ=42.0;MQ0=0;MQRankSum=-1.248;QD=16.94;ReadPosRankSum=-0.082	GT:AD:DP:GQ:PL	0/1:72,77:149:99:2553,0,2309
chrXVI	77794	.	A	G	2073.77	PASS	AC=1;AF=0.5;AN=2;BaseQRankSum=0.407;DP=135;Dels=0.0;FS=3.159;HaplotypeScore=1.8455;MLEAC=1;MLEAF=0.5;MQ=42.0;MQ0=0;MQRankSum=-0.68;QD=15.36;ReadPosRankSum=-0.456	GT:AD:DP:GQ:PL	0/1:69,66:135:99:2102,0,2238
chrXVI	90968	.	T	C	2395.77	PASS	AC=1;AF=0.5;AN=2;BaseQRankSum=-0.226;DP=168;Dels=0.0;FS=2.756;HaplotypeScore=8.4374;MLEAC=1;MLEAF=0.5;MQ=41.79;MQ0=0;MQRankSum=0.724;QD=14.26;ReadPosRankSum=-0.108	GT:AD:DP:GQ:PL	0/1:90,77:167:99:2424,0,3008
chrXVI	91272	.	C	T	2385.77	PASS	AC=1;AF=0.5;AN=2;BaseQRankSum=0.165;DP=174;Dels=0.0;FS=2.664;HaplotypeScore=2.5763;MLEAC=1;MLEAF=0.5;MQ=41.92;MQ0=0;MQRankSum=-0.584;QD=13.71;ReadPosRankSum=0.094	GT:AD:DP:GQ:PL	0/1:96,76:172:99:2414,0,3186
chrXVI	92200	.	A	G	2592.77	PASS	AC=1;AF=0.5;AN=2;BaseQRankSum=2.7;DP=153;Dels=0.0;FS=0.0;HaplotypeScore=5.4305;MLEAC=1;MLEAF=0.5;MQ=41.89;MQ0=0;MQRankSum=-0.162;QD=16.95;ReadPosRankSum=0.758	GT:AD:DP:GQ:PL	0/1:74,79:153:99:2621,0,2315
chrXVI	112226	.	C	T	3373.77	PASS	AC=1;AF=0.5;AN=2;BaseQRankSum=0.319;DP=178;Dels=0.0;FS=5.515;HaplotypeScore=4.6754;MLEAC=1;MLEAF=0.5;MQ=41.82;MQ0=0;MQRankSum=3.742;QD=18.95;ReadPosRankSum=-0.351	GT:AD:DP:GQ:PL	0/1:76,102:178:99:3402,0,2460
chrXVI	113493	.	C	T	3228.29	PASS	AC=1;AF=0.5;AN=2;BaseQRankSum=0.778;DP=160;Dels=0.0;FS=0.0;HaplotypeScore=3.5627;MLEAC=1;MLEAF=0.5;MQ=41.91;MQ0=0;MQRankSum=-1.393;QD=20.18;ReadPosRankSum=-0.442	GT:AD:DP:GQ:PL	0/1:66,93:159:99:3256,0,2113
chrXVI	115513	.	C	T	2104.77	PASS	AC=1;AF=0.5;AN=2;BaseQRankSum=-2.733;DP=152;Dels=0.0;FS=1.292;HaplotypeScore=7.328;MLEAC=1;MLEAF=0.5;MQ=41.99;MQ0=0;MQRankSum=0.704;QD=13.85;ReadPosRankSum=0.723	GT:AD:DP:GQ:PL	0/1:79,73:152:99:2133,0,2594
chrXVI	118618	.	G	A	2487.77	PASS	AC=1;AF=0.5;AN=2;BaseQRankSum=1.021;DP=132;Dels=0.0;FS=6.969;HaplotypeScore=7.5933;MLEAC=1;MLEAF=0.5;MQ=42.0;MQ0=0;MQRankSum=0.872;QD=18.85;ReadPosRankSum=0.498	GT:AD:DP:GQ:PL	0/1:54,78:132:99:2516,0,1564
chrXVI	145661	.	T	C	2302.77	PASS	AC=1;AF=0.5;AN=2;BaseQRankSum=-2.658;DP=146;Dels=0.0;FS=4.949;HaplotypeScore=8.3102;MLEAC=1;MLEAF=0.5;MQ=41.79;MQ0=0;MQRankSum=-0.219;QD=15.77;ReadPosRankSum=0.25	GT:AD:DP:GQ:PL	0/1:73,73:146:99:2331,0,2464
chrXVI	150171	.	C	T	2525.77	PASS	AC=1;AF=0.5;AN=2;BaseQRankSum=-0.446;DP=155;Dels=0.0;FS=0.0;HaplotypeScore=0.9867;MLEAC=1;MLEAF=0.5;MQ=41.88;MQ0=0;MQRankSum=0.979;QD=16.3;ReadPosRankSum=-0.642	GT:AD:DP:GQ:PL	0/1:76,79:155:99:2554,0,2508
chrXVI	173046	.	C	T	2535.77	PASS	AC=1;AF=0.5;AN=2;BaseQRankSum=-1.156;DP=169;Dels=0.0;FS=1.97;HaplotypeScore=10.3122;MLEAC=1;MLEAF=0.5;MQ=41.97;MQ0=0;MQRankSum=1.217;QD=15.0;ReadPosRankSum=0.455	GT:AD:DP:GQ:PL	0/1:84,84:168:99:2564,0,2695
chrXVI	187849	.	C	T	2876.77	PASS	AC=1;AF=0.5;AN=2;BaseQRankSum=-0.228;DP=170;Dels=0.0;FS=0.586;HaplotypeScore=1.8773;MLEAC=1;MLEAF=0.5;MQ=41.9;MQ0=0;MQRankSum=-1.454;QD=16.92;ReadPosRankSum=-0.574	GT:AD:DP:GQ:PL	0/1:81,89:170:99:2905,0,2602
chrXVI	192180	.	C	T	2229.77	PASS	AC=1;AF=0.5;AN=2;BaseQRankSum=2.296;DP=150;Dels=0.0;FS=2.051;HaplotypeScore=0.8667;MLEAC=1;MLEAF=0.5;MQ=41.81;MQ0=0;MQRankSum=0.735;QD=14.87;ReadPosRankSum=1.218	GT:AD:DP:GQ:PL	0/1:81,69:150:99:2258,0,2608
chrXVI	192764	.	C	T	2045.77	PASS	AC=1;AF=0.5;AN=2;BaseQRankSum=-1.373;DP=135;Dels=0.0;FS=0.0;HaplotypeScore=5.8679;MLEAC=1;MLEAF=0.5;MQ=41.57;MQ0=0;MQRankSum=-1.529;QD=15.15;ReadPosRankSum=-0.888	GT:AD:DP:GQ:PL	0/1:68,66:135:99:2074,0,2326
chrXVI	201669	.	C	T	2315.77	PASS	AC=1;AF=0.5;AN=2;BaseQRankSum=-0.529;DP=147;Dels=0.0;FS=0.608;HaplotypeScore=1.9894;MLEAC=1;MLEAF=0.5;MQ=41.88;MQ0=0;MQRankSum=2.458;QD=15.75;ReadPosRankSum=-0.122	GT:AD:DP:GQ:PL	0/1:74,73:147:99:2344,0,2351
chrXVI	201693	.	C	T	2325.77	PASS	AC=1;AF=0.5;AN=2;BaseQRankSum=-2.815;DP=145;Dels=0.0;FS=2.095;HaplotypeScore=1.8154;MLEAC=1;MLEAF=0.5;MQ=41.68;MQ0=0;MQRankSum=0.279;QD=16.04;ReadPosRankSum=0.125	GT:AD:DP:GQ:PL	0/1:70,75:145:99:2354,0,2334
chrXVI	206042	.	C	T	2337.77	PASS	AC=1;AF=0.5;AN=2;BaseQRankSum=-0.955;DP=146;Dels=0.0;FS=1.317;HaplotypeScore=3.8466;MLEAC=1;MLEAF=0.5;MQ=41.89;MQ0=0;MQRankSum=0.587;QD=16.01;ReadPosRankSum=-1.078	GT:AD:DP:GQ:PL	0/1:72,73:145:99:2366,0,2358
chrXVI	207192	.	C	T	2385.77	PASS	AC=1;AF=0.5;AN=2;BaseQRankSum=0.212;DP=161;Dels=0.0;FS=0.586;HaplotypeScore=1.5226;MLEAC=1;MLEAF=0.5;MQ=41.81;MQ0=0;MQRankSum=0.574;QD=14.82;ReadPosRankSum=-0.741	GT:AD:DP:GQ:PL	0/1:83,77:160:99:2414,0,2709
chrXVI	222665	.	T	C	2022.77	PASS	AC=1;AF=0.5;AN=2;BaseQRankSum=0.145;DP=116;Dels=0.0;FS=0.0;HaplotypeScore=6.8492;MLEAC=1;MLEAF=0.5;MQ=41.86;MQ0=0;MQRankSum=-0.933;QD=17.44;ReadPosRankSum=0.397	GT:AD:DP:GQ:PL	0/1:49,67:116:99:2051,0,1427
chrXVI	237147	.	C	T	2312.77	PASS	AC=1;AF=0.5;AN=2;BaseQRankSum=0.18;DP=156;Dels=0.0;FS=2.837;HaplotypeScore=0.734;MLEAC=1;MLEAF=0.5;MQ=41.8;MQ0=0;MQRankSum=1.99;QD=14.83;ReadPosRankSum=-1.345	GT:AD:DP:GQ:PL	0/1:86,70:156:99:2341,0,2852
chrXVI	239753	.	T	C	2840.77	PASS	AC=1;AF=0.5;AN=2;BaseQRankSum=2.266;DP=154;Dels=0.0;FS=6.019;HaplotypeScore=2.6287;MLEAC=1;MLEAF=0.5;MQ=41.97;MQ0=0;MQRankSum=-0.602;QD=18.45;ReadPosRankSum=0.139	GT:AD:DP:GQ:PL	0/1:68,84:152:99:2869,0,2231
chrXVI	252069	.	C	T	2832.77	PASS	AC=1;AF=0.5;AN=2;BaseQRankSum=-1.899;DP=172;Dels=0.0;FS=7.761;HaplotypeScore=8.554;MLEAC=1;MLEAF=0.5;MQ=41.99;MQ0=0;MQRankSum=-0.057;QD=16.47;ReadPosRankSum=-1.816	GT:AD:DP:GQ:PL	0/1:83,88:172:99:2861,0,2738
chrXVI	254145	.	C	T	2602.77	PASS	AC=1;AF=0.5;AN=2;BaseQRankSum=1.692;DP=152;Dels=0.0;FS=2.049;HaplotypeScore=4.7096;MLEAC=1;MLEAF=0.5;MQ=41.81;MQ0=0;MQRankSum=-1.481;QD=17.12;ReadPosRankSum=-0.122	GT:AD:DP:GQ:PL	0/1:75,77:152:99:2631,0,2440
chrXVI	255423	.	C	T	2359.77	PASS	AC=1;AF=0.5;AN=2;BaseQRankSum=1.382;DP=148;Dels=0.0;FS=2.918;HaplotypeScore=5.2183;MLEAC=1;MLEAF=0.5;MQ=41.99;MQ0=0;MQRankSum=-0.103;QD=15.94;ReadPosRankSum=-0.781	GT:AD:DP:GQ:PL	0/1:76,71:148:99:2388,0,2497
chrXVI	256011	.	C	T	1933.77	PASS	AC=1;AF=0.5;AN=2;BaseQRankSum=0.538;DP=131;Dels=0.0;FS=1.389;HaplotypeScore=2.3001;MLEAC=1;MLEAF=0.5;MQ=41.88;MQ0=0;MQRankSum=-0.755;QD=14.76;ReadPosRankSum=0.778	GT:AD:DP:GQ:PL	0/1:71,60:131:99:1962,0,2343
chrXVI	258031	.	C	T	2185.77	PASS	AC=1;AF=0.5;AN=2;BaseQRankSum=0.288;DP=132;Dels=0.0;FS=11.077;HaplotypeScore=1.6553;MLEAC=1;MLEAF=0.5;MQ=41.76;MQ0=0;MQRankSum=0.5;QD=16.56;ReadPosRankSum=1.292	GT:AD:DP:GQ:PL	0/1:63,68:132:99:2214,0,1935
chrXVI	258773	.	T	C	2428.77	PASS	AC=1;AF=0.5;AN=2;BaseQRankSum=1.561;DP=148;Dels=0.0;FS=4.94;HaplotypeScore=0.0;MLEAC=1;MLEAF=0.5;MQ=41.38;MQ0=0;MQRankSum=-0.035;QD=16.41;ReadPosRankSum=-0.894	GT:AD:DP:GQ:PL	0/1:73,75:148:99:2457,0,2219
chrXVI	277925	.	T	C	3140.77	PASS	AC=1;AF=0.5;AN=2;BaseQRankSum=2.121;DP=195;Dels=0.0;FS=0.527;HaplotypeScore=7.6615;MLEAC=1;MLEAF=0.5;MQ=41.84;MQ0=0;MQRankSum=0.628;QD=16.11;ReadPosRankSum=0.377	GT:AD:DP:GQ:PL	0/1:99,96:195:99:3169,0,3293
chrXVI	292157	.	T	C	2697.77	PASS	AC=1;AF=0.5;AN=2;BaseQRankSum=-0.53;DP=170;Dels=0.0;FS=1.973;HaplotypeScore=4.2976;MLEAC=1;MLEAF=0.5;MQ=41.71;MQ0=0;MQRankSum=0.387;QD=15.87;ReadPosRankSum=0.196	GT:AD:DP:GQ:PL	0/1:83,87:170:99:2726,0,2423
chrXVI	316266	.	C	T	2286.77	PASS	AC=1;AF=0.5;AN=2;BaseQRankSum=-0.118;DP=154;Dels=0.0;FS=8.512;HaplotypeScore=0.0;MLEAC=1;MLEAF=0.5;MQ=42.0;MQ0=0;MQRankSum=1.424;QD=14.85;ReadPosRankSum=1.929	GT:AD:DP:GQ:PL	0/1:84,70:154:99:2315,0,2828
chrXVI	321226	.	C	T	2900.77	PASS	AC=1;AF=0.5;AN=2;BaseQRankSum=0.836;DP=164;Dels=0.0;FS=5.615;HaplotypeScore=6.9446;MLEAC=1;MLEAF=0.5;MQ=41.96;MQ0=0;MQRankSum=0.173;QD=17.69;ReadPosRankSum=-0.58	GT:AD:DP:GQ:PL	0/1:74,88:162:99:2929,0,2282
chrXVI	331334	.	T	C	2843.77	PASS	AC=1;AF=0.5;AN=2;BaseQRankSum=0.967;DP=166;Dels=0.0;FS=2.724;HaplotypeScore=1.7306;MLEAC=1;MLEAF=0.5;MQ=41.91;MQ0=0;MQRankSum=1.267;QD=17.13;ReadPosRankSum=0.647	GT:AD:DP:GQ:PL	0/1:80,85:165:99:2872,0,2485
chrXVI	338307	.	T	C	3031.77	PASS	AC=1;AF=0.5;AN=2;BaseQRankSum=-0.327;DP=191;Dels=0.0;FS=4.175;HaplotypeScore=3.6801;MLEAC=1;MLEAF=0.5;MQ=41.85;MQ0=0;MQRankSum=0.644;QD=15.87;ReadPosRankSum=0.166	GT:AD:DP:GQ:PL	0/1:93,97:190:99:3060,0,3076
chrXVI	340079	.	T	C	1767.77	PASS	AC=1;AF=0.5;AN=2;BaseQRankSum=1.021;DP=116;Dels=0.0;FS=1.488;HaplotypeScore=0.0;MLEAC=1;MLEAF=0.5;MQ=42.0;MQ0=0;MQRankSum=-0.451;QD=15.24;ReadPosRankSum=0.584	GT:AD:DP:GQ:PL	0/1:62,54:116:99:1796,0,1923
chrXVI	352755	.	C	T	3014.77	PASS	AC=1;AF=0.5;AN=2;BaseQRankSum=1.461;DP=199;Dels=0.0;FS=1.1;HaplotypeScore=0.7887;MLEAC=1;MLEAF=0.5;MQ=41.6;MQ0=0;MQRankSum=0.304;QD=15.15;ReadPosRankSum=1.335	GT:AD:DP:GQ:PL	0/1:105,94:199:99:3043,0,3473
chrXVI	353109	.	C	T	2675.77	PASS	AC=1;AF=0.5;AN=2;BaseQRankSum=-2.223;DP=145;Dels=0.0;FS=9.409;HaplotypeScore=4.4762;MLEAC=1;MLEAF=0.5;MQ=41.72;MQ0=0;MQRankSum=0.262;QD=18.45;ReadPosRankSum=-0.522	GT:AD:DP:GQ:PL	0/1:56,89:145:99:2704,0,1763
chrXVI	358366	.	C	T	2566.77	PASS	AC=1;AF=0.5;AN=2;BaseQRankSum=-1.768;DP=164;Dels=0.0;FS=2.028;HaplotypeScore=2.6653;MLEAC=1;MLEAF=0.5;MQ=42.0;MQ0=0;MQRankSum=-0.857;QD=15.65;ReadPosRankSum=1.639	GT:AD:DP:GQ:PL	0/1:82,82:164:99:2595,0,2788
chrXVI	359061	.	C	T	2546.77	PASS	AC=1;AF=0.5;AN=2;BaseQRankSum=-0.409;DP=165;Dels=0.0;FS=2.72;HaplotypeScore=1.5774;MLEAC=1;MLEAF=0.5;MQ=41.79;MQ0=0;MQRankSum=1.271;QD=15.43;ReadPosRankSum=1.179	GT:AD:DP:GQ:PL	0/1:86,79:165:99:2575,0,2847
chrXVI	364323	.	C	T	3037.77	PASS	AC=1;AF=0.5;AN=2;BaseQRankSum=0.011;DP=175;Dels=0.0;FS=1.873;HaplotypeScore=6.8824;MLEAC=1;MLEAF=0.5;MQ=41.98;MQ0=0;MQRankSum=0.859;QD=17.36;ReadPosRankSum=1.48	GT:AD:DP:GQ:PL	0/1:81,92:174:99:3066,0,2609
chrXVI	368610	.	C	T	1858.77	PASS	AC=1;AF=0.5;AN=2;BaseQRankSum=-3.435;DP=140;Dels=0.0;FS=0.0;HaplotypeScore=2.3459;MLEAC=1;MLEAF=0.5;MQ=41.97;MQ0=0;MQRankSum=-0.689;QD=13.28;ReadPosRankSum=0.054	GT:AD:DP:GQ:PL	0/1:75,65:140:99:1887,0,2454
chrXVI	371272	.	T	C	2563.77	PASS	AC=1;AF=0.5;AN=2;BaseQRankSum=1.024;DP=164;Dels=0.0;FS=3.685;HaplotypeScore=4.0535;MLEAC=1;MLEAF=0.5;MQ=41.82;MQ0=0;MQRankSum=0.211;QD=15.63;ReadPosRankSum=-0.151	GT:AD:DP:GQ:PL	0/1:81,82:164:99:2592,0,2526
chrXVI	393021	.	C	T	2667.77	PASS	AC=1;AF=0.5;AN=2;BaseQRankSum=0.764;DP=152;Dels=0.0;FS=0.608;HaplotypeScore=3.5973;MLEAC=1;MLEAF=0.5;MQ=41.81;MQ0=0;MQRankSum=-0.82;QD=17.55;ReadPosRankSum=0.17	GT:AD:DP:GQ:PL	0/1:71,81:152:99:2696,0,2290
chrXVI	393354	.	C	T	2408.77	PASS	AC=1;AF=0.5;AN=2;BaseQRankSum=-0.907;DP=131;Dels=0.0;FS=8.422;HaplotypeScore=9.4657;MLEAC=1;MLEAF=0.5;MQ=41.44;MQ0=0;MQRankSum=0.208;QD=18.39;ReadPosRankSum=-0.668	GT:AD:DP:GQ:PL	0/1:53,76:130:99:2437,0,1669
chrXVI	404311	.	C	T	1501.77	PASS	AC=1;AF=0.5;AN=2;BaseQRankSum=-2.333;DP=121;Dels=0.0;FS=1.512;HaplotypeScore=5.6846;MLEAC=1;MLEAF=0.5;MQ=41.74;MQ0=0;MQRankSum=0.397;QD=12.41;ReadPosRankSum=0.466	GT:AD:DP:GQ:PL	0/1:64,56:120:99:1530,0,2016
chrXVI	444905	.	C	T	2743.77	PASS	AC=1;AF=0.5;AN=2;BaseQRankSum=-0.135;DP=160;Dels=0.0;FS=2.773;HaplotypeScore=2.8399;MLEAC=1;MLEAF=0.5;MQ=42.0;MQ0=0;MQRankSum=-0.774;QD=17.15;ReadPosRankSum=0.155	GT:AD:DP:GQ:PL	0/1:76,84:160:99:2772,0,2485
chrXVI	445878	.	G	A	1998.77	PASS	AC=1;AF=0.5;AN=2;BaseQRankSum=0.133;DP=139;Dels=0.0;FS=3.305;HaplotypeScore=4.5698;MLEAC=1;MLEAF=0.5;MQ=41.84;MQ0=0;MQRankSum=1.087;QD=14.38;ReadPosRankSum=3.523	GT:AD:DP:GQ:PL	0/1:74,65:139:99:2027,0,2430
chrXVI	448741	.	C	T	2967.77	PASS	AC=1;AF=0.5;AN=2;BaseQRankSum=-1.989;DP=179;Dels=0.0;FS=3.485;HaplotypeScore=1.7005;MLEAC=1;MLEAF=0.5;MQ=41.92;MQ0=0;MQRankSum=0.451;QD=16.58;ReadPosRankSum=-0.329	GT:AD:DP:GQ:PL	0/1:85,93:178:99:2996,0,2718
chrXVI	484986	.	C	T	2486.77	PASS	AC=1;AF=0.5;AN=2;BaseQRankSum=-0.002;DP=153;Dels=0.0;FS=2.044;HaplotypeScore=5.6286;MLEAC=1;MLEAF=0.5;MQ=40.9;MQ0=2;MQRankSum=0.401;QD=16.25;ReadPosRankSum=-1.282	GT:AD:DP:GQ:PL	0/1:75,76:152:99:2515,0,2396
chrXVI	489797	.	C	T	2182.77	PASS	AC=1;AF=0.5;AN=2;BaseQRankSum=0.799;DP=134;Dels=0.0;FS=4.188;HaplotypeScore=2.7652;MLEAC=1;MLEAF=0.5;MQ=41.83;MQ0=0;MQRankSum=-0.245;QD=16.29;ReadPosRankSum=1.442	GT:AD:DP:GQ:PL	0/1:67,66:133:99:2211,0,2094
chrXVI	493137	.	G	A	2616.77	PASS	AC=1;AF=0.5;AN=2;BaseQRankSum=-0.299;DP=155;Dels=0.0;FS=3.735;HaplotypeScore=5.0952;MLEAC=1;MLEAF=0.5;MQ=41.91;MQ0=0;MQRankSum=0.804;QD=16.88;ReadPosRankSum=1.137	GT:AD:DP:GQ:PL	0/1:74,81:155:99:2645,0,2383
chrXVI	503158	.	C	T	1714.77	PASS	AC=1;AF=0.5;AN=2;BaseQRankSum=0.217;DP=134;Dels=0.0;FS=0.0;HaplotypeScore=3.4019;MLEAC=1;MLEAF=0.5;MQ=41.94;MQ0=0;MQRankSum=0.231;QD=12.8;ReadPosRankSum=-0.505	GT:AD:DP:GQ:PL	0/1:78,55:133:99:1743,0,2392
chrXVI	570139	.	G	A	2290.77	PASS	AC=1;AF=0.5;AN=2;BaseQRankSum=0.059;DP=146;Dels=0.0;FS=1.303;HaplotypeScore=4.602;MLEAC=1;MLEAF=0.5;MQ=41.89;MQ0=0;MQRankSum=0.647;QD=15.69;ReadPosRankSum=-0.059	GT:AD:DP:GQ:PL	0/1:77,69:146:99:2319,0,2551
chrXVI	570456	.	G	A	2266.77	PASS	AC=1;AF=0.5;AN=2;BaseQRankSum=0.168;DP=162;Dels=0.0;FS=2.802;HaplotypeScore=4.7072;MLEAC=1;MLEAF=0.5;MQ=41.91;MQ0=0;MQRankSum=-0.073;QD=13.99;ReadPosRankSum=0.406	GT:AD:DP:GQ:PL	0/1:89,72:161:99:2295,0,2946
chrXVI	572467	.	G	A	2556.77	PASS	AC=1;AF=0.5;AN=2;BaseQRankSum=0.986;DP=164;Dels=0.0;FS=1.277;HaplotypeScore=1.9243;MLEAC=1;MLEAF=0.5;MQ=40.73;MQ0=9;MQRankSum=-0.477;QD=15.59;ReadPosRankSum=1.626	GT:AD:DP:GQ:PL	0/1:84,79:163:99:2585,0,2510
chrXVI	579488	.	G	A	2687.77	PASS	AC=1;AF=0.5;AN=2;BaseQRankSum=1.708;DP=160;Dels=0.0;FS=8.184;HaplotypeScore=3.9024;MLEAC=1;MLEAF=0.5;MQ=41.82;MQ0=0;MQRankSum=2.093;QD=16.8;ReadPosRankSum=0.181	GT:AD:DP:GQ:PL	0/1:77,83:160:99:2716,0,2474
chrXVI	587227	.	A	G	2331.77	PASS	AC=1;AF=0.5;AN=2;BaseQRankSum=-1.234;DP=130;Dels=0.0;FS=6.607;HaplotypeScore=2.4471;MLEAC=1;MLEAF=0.5;MQ=41.66;MQ0=0;MQRankSum=-0.354;QD=17.94;ReadPosRankSum=-0.522	GT:AD:DP:GQ:PL	0/1:58,72:130:99:2360,0,1885
chrXVI	588995	.	G	A	2251.77	PASS	AC=1;AF=0.5;AN=2;BaseQRankSum=0.038;DP=143;Dels=0.0;FS=6.152;HaplotypeScore=2.6562;MLEAC=1;MLEAF=0.5;MQ=41.99;MQ0=0;MQRankSum=3.12;QD=15.75;ReadPosRankSum=0.111	GT:AD:DP:GQ:PL	0/1:73,70:143:99:2280,0,2443
chrXVI	597224	.	T	C	2691.77	PASS	AC=1;AF=0.5;AN=2;BaseQRankSum=0.079;DP=158;Dels=0.0;FS=2.203;HaplotypeScore=4.936;MLEAC=1;MLEAF=0.5;MQ=41.69;MQ0=0;MQRankSum=2.495;QD=17.04;ReadPosRankSum=-0.63	GT:AD:DP:GQ:PL	0/1:71,86:158:99:2720,0,2161
chrXVI	600222	.	C	T	2514.77	PASS	AC=1;AF=0.5;AN=2;BaseQRankSum=0.046;DP=161;Dels=0.0;FS=5.742;HaplotypeScore=3.5775;MLEAC=1;MLEAF=0.5;MQ=41.84;MQ0=0;MQRankSum=1.467;QD=15.62;ReadPosRankSum=-0.387	GT:AD:DP:GQ:PL	0/1:84,77:161:99:2543,0,2828
chrXVI	608034	.	T	C	2230.77	PASS	AC=1;AF=0.5;AN=2;BaseQRankSum=-1.793;DP=153;Dels=0.0;FS=2.884;HaplotypeScore=2.6;MLEAC=1;MLEAF=0.5;MQ=41.82;MQ0=1;MQRankSum=-0.614;QD=14.58;ReadPosRankSum=-0.19	GT:AD:DP:GQ:PL	0/1:79,74:153:99:2259,0,2478
chrXVI	620362	.	C	T	2627.77	PASS	AC=1;AF=0.5;AN=2;BaseQRankSum=0.217;DP=156;Dels=0.0;FS=0.0;HaplotypeScore=6.2631;MLEAC=1;MLEAF=0.5;MQ=41.79;MQ0=0;MQRankSum=-0.292;QD=16.84;ReadPosRankSum=-1.617	GT:AD:DP:GQ:PL	0/1:75,80:155:99:2656,0,2420
chrXVI	622404	.	C	T	2937.77	PASS	AC=1;AF=0.5;AN=2;BaseQRankSum=0.484;DP=183;Dels=0.0;FS=1.827;HaplotypeScore=0.7887;MLEAC=1;MLEAF=0.5;MQ=41.91;MQ0=0;MQRankSum=-0.129;QD=16.05;ReadPosRankSum=1.094	GT:AD:DP:GQ:PL	0/1:90,91:181:99:2966,0,2914
chrXVI	624548	.	C	T	2249.77	PASS	AC=1;AF=0.5;AN=2;BaseQRankSum=-0.06;DP=161;Dels=0.0;FS=2.787;HaplotypeScore=0.7887;MLEAC=1;MLEAF=0.5;MQ=42.0;MQ0=0;MQRankSum=0.789;QD=13.97;ReadPosRankSum=0.067	GT:AD:DP:GQ:PL	0/1:90,70:161:99:2278,0,3057
chrXVI	629932	.	G	A	2469.77	PASS	AC=1;AF=0.5;AN=2;BaseQRankSum=-1.169;DP=161;Dels=0.0;FS=0.0;HaplotypeScore=4.3046;MLEAC=1;MLEAF=0.5;MQ=41.88;MQ0=0;MQRankSum=-1.2;QD=15.34;ReadPosRankSum=-0.333	GT:AD:DP:GQ:PL	0/1:82,78:160:99:2498,0,2766
chrXVI	635411	.	G	A	3193.69	PASS	AC=1;AF=0.5;AN=2;BaseQRankSum=0.805;DP=186;Dels=0.0;FS=1.809;HaplotypeScore=3.4407;MLEAC=1;MLEAF=0.5;MQ=41.77;MQ0=0;MQRankSum=-0.671;QD=17.17;ReadPosRankSum=0.259	GT:AD:DP:GQ:PL	0/1:87,99:186:99:3222,0,2714
chrXVI	646257	.	T	C	2163.77	PASS	AC=1;AF=0.5;AN=2;BaseQRankSum=-1.175;DP=123;Dels=0.0;FS=1.771;HaplotypeScore=2.4663;MLEAC=1;MLEAF=0.5;MQ=41.75;MQ0=0;MQRankSum=-0.359;QD=17.59;ReadPosRankSum=0.033	GT:AD:DP:GQ:PL	0/1:54,69:123:99:2192,0,1720
chrXVI	653096	.	C	T	2989.77	PASS	AC=1;AF=0.5;AN=2;BaseQRankSum=-1.69;DP=188;Dels=0.0;FS=1.149;HaplotypeScore=3.5644;MLEAC=1;MLEAF=0.5;MQ=41.83;MQ0=0;MQRankSum=-0.598;QD=15.9;ReadPosRankSum=-1.479	GT:AD:DP:GQ:PL	0/1:86,101:187:99:3018,0,2718
chrXVI	665976	.	T	C	2263.77	PASS	AC=1;AF=0.5;AN=2;BaseQRankSum=0.92;DP=139;Dels=0.0;FS=0.628;HaplotypeScore=0.0;MLEAC=1;MLEAF=0.5;MQ=42.0;MQ0=0;MQRankSum=0.904;QD=16.29;ReadPosRankSum=1.342	GT:AD:DP:GQ:PL	0/1:70,69:139:99:2292,0,2203
chrXVI	672374	.	G	A	3179.76	PASS	AC=1;AF=0.5;AN=2;BaseQRankSum=2.87;DP=184;Dels=0.0;FS=1.17;HaplotypeScore=4.6394;MLEAC=1;MLEAF=0.5;MQ=41.75;MQ0=0;MQRankSum=-1.247;QD=17.28;ReadPosRankSum=1.026	GT:AD:DP:GQ:PL	0/1:88,95:183:99:3208,0,2862
chrXVI	673821	.	G	A	1921.77	PASS	AC=1;AF=0.5;AN=2;BaseQRankSum=1.484;DP=129;Dels=0.0;FS=2.229;HaplotypeScore=1.8614;MLEAC=1;MLEAF=0.5;MQ=41.76;MQ0=0;MQRankSum=0.644;QD=14.9;ReadPosRankSum=1.616	GT:AD:DP:GQ:PL	0/1:68,61:129:99:1950,0,2205
chrXVI	675087	.	C	T	1760.77	PASS	AC=1;AF=0.5;AN=2;BaseQRankSum=0.221;DP=129;Dels=0.0;FS=1.393;HaplotypeScore=0.0;MLEAC=1;MLEAF=0.5;MQ=42.0;MQ0=0;MQRankSum=0.777;QD=13.65;ReadPosRankSum=0.662	GT:AD:DP:GQ:PL	0/1:71,57:128:99:1789,0,2327
chrXVI	691232	.	G	A	2434.77	PASS	AC=1;AF=0.5;AN=2;BaseQRankSum=-1.207;DP=158;Dels=0.0;FS=3.689;HaplotypeScore=1.8606;MLEAC=1;MLEAF=0.5;MQ=41.86;MQ0=0;MQRankSum=-1.572;QD=15.41;ReadPosRankSum=0.616	GT:AD:DP:GQ:PL	0/1:81,77:158:99:2463,0,2657
chrXVI	691668	.	G	A	1998.77	PASS	AC=1;AF=0.5;AN=2;BaseQRankSum=0.168;DP=131;Dels=0.0;FS=3.13;HaplotypeScore=4.5886;MLEAC=1;MLEAF=0.5;MQ=41.83;MQ0=0;MQRankSum=-0.297;QD=15.26;ReadPosRankSum=-0.55	GT:AD:DP:GQ:PL	0/1:68,63:131:99:2027,0,2244
chrXVI	693877	.	A	G	5491.77	PASS	AC=2;AF=1.0;AN=2;DP=144;Dels=0.0;FS=0.0;HaplotypeScore=0.0;MLEAC=2;MLEAF=1.0;MQ=41.8;MQ0=0;QD=28.29	GT:AD:DP:GQ:PL	1/1:0,143:143:99:5520,424,0
chrXVI	696896	.	G	A	1658.77	PASS	AC=1;AF=0.5;AN=2;BaseQRankSum=-0.941;DP=124;Dels=0.0;FS=0.665;HaplotypeScore=2.3548;MLEAC=1;MLEAF=0.5;MQ=41.95;MQ0=0;MQRankSum=0.571;QD=13.38;ReadPosRankSum=1.012	GT:AD:DP:GQ:PL	0/1:66,57:123:99:1687,0,2169
chrXVI	698759	.	G	A	2496.77	PASS	AC=1;AF=0.5;AN=2;BaseQRankSum=-0.023;DP=171;Dels=0.0;FS=3.549;HaplotypeScore=10.1426;MLEAC=1;MLEAF=0.5;MQ=41.47;MQ0=0;MQRankSum=0.08;QD=14.6;ReadPosRankSum=0.974	GT:AD:DP:GQ:PL	0/1:92,78:170:99:2525,0,2990
chrXVI	699637	.	G	A	2665.77	PASS	AC=1;AF=0.5;AN=2;BaseQRankSum=1.659;DP=168;Dels=0.0;FS=2.724;HaplotypeScore=9.1194;MLEAC=1;MLEAF=0.5;MQ=41.83;MQ0=0;MQRankSum=-0.186;QD=15.87;ReadPosRankSum=1.332	GT:AD:DP:GQ:PL	0/1:84,82:168:99:2694,0,2647
chrXVI	705227	.	G	A	2516.77	PASS	AC=1;AF=0.5;AN=2;BaseQRankSum=-0.568;DP=171;Dels=0.0;FS=5.664;HaplotypeScore=4.1946;MLEAC=1;MLEAF=0.5;MQ=41.57;MQ0=0;MQRankSum=-1.019;QD=14.72;ReadPosRankSum=-0.905	GT:AD:DP:GQ:PL	0/1:90,81:171:99:2545,0,2799
chrXVI	723551	.	C	T	2939.77	PASS	AC=1;AF=0.5;AN=2;BaseQRankSum=0.009;DP=162;Dels=0.0;FS=4.801;HaplotypeScore=2.3548;MLEAC=1;MLEAF=0.5;MQ=41.71;MQ0=0;MQRankSum=-1.171;QD=18.15;ReadPosRankSum=-0.428	GT:AD:DP:GQ:PL	0/1:70,90:160:99:2968,0,2259
chrXVI	725272	.	T	C	2512.77	PASS	AC=1;AF=0.5;AN=2;BaseQRankSum=0.241;DP=171;Dels=0.0;FS=7.949;HaplotypeScore=1.8255;MLEAC=1;MLEAF=0.5;MQ=41.9;MQ0=0;MQRankSum=0.331;QD=14.69;ReadPosRankSum=-0.784	GT:AD:DP:GQ:PL	0/1:94,77:171:99:2541,0,3144
chrXVI	731882	.	C	T	1676.77	PASS	AC=1;AF=0.5;AN=2;BaseQRankSum=-1.669;DP=144;Dels=0.0;FS=8.282;HaplotypeScore=2.4875;MLEAC=1;MLEAF=0.5;MQ=41.59;MQ0=2;MQRankSum=-0.146;QD=11.64;ReadPosRankSum=-0.017	GT:AD:DP:GQ:PL	0/1:85,59:144:99:1705,0,2853
chrXVI	735831	.	C	T	2552.77	PASS	AC=1;AF=0.5;AN=2;BaseQRankSum=1.542;DP=169;Dels=0.0;FS=1.916;HaplotypeScore=5.3609;MLEAC=1;MLEAF=0.5;MQ=41.7;MQ0=0;MQRankSum=0.264;QD=15.11;ReadPosRankSum=0.311	GT:AD:DP:GQ:PL	0/1:92,77:169:99:2581,0,3016
chrXVI	735858	.	C	T	2552.77	PASS	AC=1;AF=0.5;AN=2;BaseQRankSum=1.449;DP=163;Dels=0.0;FS=3.645;HaplotypeScore=4.4498;MLEAC=1;MLEAF=0.5;MQ=41.88;MQ0=0;MQRankSum=-0.685;QD=15.66;ReadPosRankSum=-0.363	GT:AD:DP:GQ:PL	0/1:82,80:162:99:2581,0,2608
chrXVI	737929	.	T	C	1871.77	PASS	AC=1;AF=0.5;AN=2;BaseQRankSum=-1.002;DP=134;Dels=0.0;FS=3.205;HaplotypeScore=0.734;MLEAC=1;MLEAF=0.5;MQ=41.89;MQ0=0;MQRankSum=-1.03;QD=13.97;ReadPosRankSum=-0.252	GT:AD:DP:GQ:PL	0/1:73,59:132:99:1900,0,2487
chrXVI	747758	.	A	G	1891.77	PASS	AC=1;AF=0.5;AN=2;BaseQRankSum=0.472;DP=126;Dels=0.0;FS=5.601;HaplotypeScore=0.0;MLEAC=1;MLEAF=0.5;MQ=41.97;MQ0=0;MQRankSum=-0.868;QD=15.01;ReadPosRankSum=-1.902	GT:AD:DP:GQ:PL	0/1:66,59:125:99:1920,0,2169
chrXVI	761640	.	A	G	2917.77	PASS	AC=1;AF=0.5;AN=2;BaseQRankSum=-0.166;DP=181;Dels=0.0;FS=1.839;HaplotypeScore=3.2851;MLEAC=1;MLEAF=0.5;MQ=41.81;MQ0=0;MQRankSum=2.283;QD=16.12;ReadPosRankSum=-0.529	GT:AD:DP:GQ:PL	0/1:92,89:181:99:2946,0,3116
chrXVI	765490	.	T	C	2325.77	PASS	AC=1;AF=0.5;AN=2;BaseQRankSum=0.993;DP=150;Dels=0.0;FS=0.609;HaplotypeScore=2.6739;MLEAC=1;MLEAF=0.5;MQ=42.0;MQ0=0;MQRankSum=0.727;QD=15.51;ReadPosRankSum=0.374	GT:AD:DP:GQ:PL	0/1:76,73:149:99:2354,0,2558
chrXVI	767647	.	G	A	2264.77	PASS	AC=1;AF=0.5;AN=2;BaseQRankSum=-0.286;DP=146;Dels=0.0;FS=1.324;HaplotypeScore=4.2717;MLEAC=1;MLEAF=0.5;MQ=41.89;MQ0=0;MQRankSum=-1.285;QD=15.51;ReadPosRankSum=-0.445	GT:AD:DP:GQ:PL	0/1:71,71:142:99:2293,0,2253
chrXVI	782581	.	G	A	3098.77	PASS	AC=1;AF=0.5;AN=2;BaseQRankSum=-0.041;DP=175;Dels=0.0;FS=0.0;HaplotypeScore=4.211;MLEAC=1;MLEAF=0.5;MQ=42.0;MQ0=0;MQRankSum=0.449;QD=17.71;ReadPosRankSum=-0.608	GT:AD:DP:GQ:PL	0/1:78,97:175:99:3127,0,2499
chrXVI	815600	.	C	T	2594.77	PASS	AC=1;AF=0.5;AN=2;BaseQRankSum=0.29;DP=159;Dels=0.0;FS=1.988;HaplotypeScore=5.5238;MLEAC=1;MLEAF=0.5;MQ=41.44;MQ0=0;MQRankSum=-0.388;QD=16.32;ReadPosRankSum=0.799	GT:AD:DP:GQ:PL	0/1:80,77:158:99:2623,0,2673
chrXVI	827502	.	C	T	2247.77	PASS	AC=1;AF=0.5;AN=2;BaseQRankSum=1.127;DP=155;Dels=0.0;FS=0.0;HaplotypeScore=7.8709;MLEAC=1;MLEAF=0.5;MQ=41.79;MQ0=0;MQRankSum=-0.99;QD=14.5;ReadPosRankSum=-0.41	GT:AD:DP:GQ:PL	0/1:83,71:154:99:2276,0,2628
chrXVI	828078	.	C	T	2056.77	PASS	AC=1;AF=0.5;AN=2;BaseQRankSum=-3.782;DP=154;Dels=0.0;FS=2.102;HaplotypeScore=4.6045;MLEAC=1;MLEAF=0.5;MQ=41.89;MQ0=0;MQRankSum=-0.721;QD=13.36;ReadPosRankSum=0.14	GT:AD:DP:GQ:PL	0/1:77,76:154:99:2085,0,2535
chrXVI	828585	.	C	T	2790.77	PASS	AC=1;AF=0.5;AN=2;BaseQRankSum=1.461;DP=154;Dels=0.0;FS=0.0;HaplotypeScore=3.1435;MLEAC=1;MLEAF=0.5;MQ=42.0;MQ0=0;MQRankSum=-0.076;QD=18.12;ReadPosRankSum=0.192	GT:AD:DP:GQ:PL	0/1:71,83:154:99:2819,0,2217
chrXVI	833344	.	C	T	2666.77	PASS	AC=1;AF=0.5;AN=2;BaseQRankSum=-0.275;DP=157;Dels=0.0;FS=4.896;HaplotypeScore=4.6446;MLEAC=1;MLEAF=0.5;MQ=41.81;MQ0=0;MQRankSum=-1.426;QD=16.99;ReadPosRankSum=0.076	GT:AD:DP:GQ:PL	0/1:68,89:157:99:2695,0,2060
chrXVI	835642	.	C	T	2376.77	PASS	AC=1;AF=0.5;AN=2;BaseQRankSum=1.378;DP=133;Dels=0.0;FS=0.648;HaplotypeScore=7.3855;MLEAC=1;MLEAF=0.5;MQ=41.96;MQ0=0;MQRankSum=-1.629;QD=17.87;ReadPosRankSum=0.733	GT:AD:DP:GQ:PL	0/1:60,72:133:99:2405,0,1956
chrXVI	873281	.	C	T	1996.77	PASS	AC=1;AF=0.5;AN=2;BaseQRankSum=-0.836;DP=120;Dels=0.0;FS=4.428;HaplotypeScore=2.444;MLEAC=1;MLEAF=0.5;MQ=41.76;MQ0=0;MQRankSum=-0.505;QD=16.64;ReadPosRankSum=-0.531	GT:AD:DP:GQ:PL	0/1:57,63:120:99:2025,0,1871
chrXVI	879740	.	C	T	2561.77	PASS	AC=1;AF=0.5;AN=2;BaseQRankSum=1.01;DP=156;Dels=0.0;FS=4.818;HaplotypeScore=2.366;MLEAC=1;MLEAF=0.5;MQ=41.72;MQ0=1;MQRankSum=0.464;QD=16.42;ReadPosRankSum=0.54	GT:AD:DP:GQ:PL	0/1:77,78:155:99:2590,0,2481
chrXVI	903343	.	T	C	2485.77	PASS	AC=1;AF=0.5;AN=2;BaseQRankSum=2.305;DP=157;Dels=0.0;FS=4.775;HaplotypeScore=0.7887;MLEAC=1;MLEAF=0.5;MQ=42.0;MQ0=0;MQRankSum=-1.231;QD=15.83;ReadPosRankSum=-0.932	GT:AD:DP:GQ:PL	0/1:78,79:157:99:2514,0,2296
chrXVI	910880	.	C	T	2025.77	PASS	AC=1;AF=0.5;AN=2;BaseQRankSum=0.801;DP=142;Dels=0.0;FS=0.0;HaplotypeScore=5.2996;MLEAC=1;MLEAF=0.5;MQ=41.88;MQ0=0;MQRankSum=0.535;QD=14.27;ReadPosRankSum=0.981	GT:AD:DP:GQ:PL	0/1:75,67:142:99:2054,0,2524
chrXVI	914814	.	G	A	1851.77	PASS	AC=1;AF=0.5;AN=2;BaseQRankSum=1.162;DP=119;Dels=0.0;FS=15.679;HaplotypeScore=3.4108;MLEAC=1;MLEAF=0.5;MQ=41.72;MQ0=0;MQRankSum=-0.434;QD=15.56;ReadPosRankSum=0.875	GT:AD:DP:GQ:PL	0/1:62,57:119:99:1880,0,1987
chrXVI	917954	.	C	T	1641.77	PASS	AC=1;AF=0.5;AN=2;BaseQRankSum=-0.679;DP=123;Dels=0.0;FS=1.45;HaplotypeScore=4.5799;MLEAC=1;MLEAF=0.5;MQ=41.86;MQ0=0;MQRankSum=0.406;QD=13.35;ReadPosRankSum=-1.487	GT:AD:DP:GQ:PL	0/1:67,55:122:99:1670,0,2172
chrXVI	920002	.	A	G	1686.77	PASS	AC=1;AF=0.5;AN=2;BaseQRankSum=-0.441;DP=122;Dels=0.0;FS=5.819;HaplotypeScore=1.83;MLEAC=1;MLEAF=0.5;MQ=41.97;MQ0=0;MQRankSum=-0.924;QD=13.83;ReadPosRankSum=0.164	GT:AD:DP:GQ:PL	0/1:65,57:122:99:1715,0,2087
chrXVI	924158	.	C	T	2657.77	PASS	AC=1;AF=0.5;AN=2;BaseQRankSum=-0.171;DP=166;Dels=0.0;FS=0.573;HaplotypeScore=2.8189;MLEAC=1;MLEAF=0.5;MQ=41.83;MQ0=0;MQRankSum=-1.302;QD=16.01;ReadPosRankSum=-0.074	GT:AD:DP:GQ:PL	0/1:85,81:166:99:2686,0,2705
chrXVI	926879	.	C	T	2869.77	PASS	AC=1;AF=0.5;AN=2;BaseQRankSum=0.806;DP=174;Dels=0.0;FS=5.458;HaplotypeScore=2.8422;MLEAC=1;MLEAF=0.5;MQ=41.99;MQ0=0;MQRankSum=-1.143;QD=16.49;ReadPosRankSum=0.39	GT:AD:DP:GQ:PL	0/1:86,87:174:99:2898,0,2789
chrXVI	930933	.	T	C	2557.77	PASS	AC=1;AF=0.5;AN=2;BaseQRankSum=-0.158;DP=156;Dels=0.0;FS=1.287;HaplotypeScore=2.5508;MLEAC=1;MLEAF=0.5;MQ=41.88;MQ0=0;MQRankSum=0.9;QD=16.4;ReadPosRankSum=1.155	GT:AD:DP:GQ:PL	0/1:74,82:156:99:2586,0,2372
chrXVI	936071	.	C	T	3151.77	PASS	AC=1;AF=0.5;AN=2;BaseQRankSum=0.665;DP=178;Dels=0.0;FS=0.556;HaplotypeScore=1.7675;MLEAC=1;MLEAF=0.5;MQ=41.92;MQ0=0;MQRankSum=0.861;QD=17.71;ReadPosRankSum=0.273	GT:AD:DP:GQ:PL	0/1:81,95:176:99:3180,0,2702
chrXVI	937622	.	A	G	2208.77	PASS	AC=1;AF=0.5;AN=2;BaseQRankSum=0.934;DP=155;Dels=0.0;FS=9.782;HaplotypeScore=3.9977;MLEAC=1;MLEAF=0.5;MQ=41.9;MQ0=0;MQRankSum=0.818;QD=14.25;ReadPosRankSum=-0.612	GT:AD:DP:GQ:PL	0/1:81,73:154:99:2237,0,2563
chrXVI	938394	.	T	C	1999.77	PASS	AC=1;AF=0.5;AN=2;BaseQRankSum=2.309;DP=134;Dels=0.0;FS=0.642;HaplotypeScore=0.0;MLEAC=1;MLEAF=0.5;MQ=41.66;MQ0=0;MQRankSum=-0.285;QD=14.92;ReadPosRankSum=-0.129	GT:AD:DP:GQ:PL	0/1:71,63:134:99:2028,0,2128
