# Supplementary material for: Disruption of Transcriptional Coactivator Sub1 Leads to Genome-Wide Re-distribution of Clustered Mutations Induced by APOBEC in Active Yeast Genes
Source: PLoS Genet. 2015 May 5;11(5):e1005217. doi: 10.1371/journal.pgen.1005217 (PMC4420506; doi:10.1371/journal.pgen.1005217)
Supplement: S1 Dataset — (ZIP) [file pgen.1005217.s001.zip › HAP/N016-LAN211-Can-HAP-NA-RUN2.vcf]

##fileformat=VCFv4.1
##FILTER=<ID=LowQual,Description="Low quality">
##FILTER=<ID=ambigious_snp,Description="QD < 2.000000 || FS > 60.000000 || MQ < 40.000000 || HaplotypeScore > 13.000000 || MappingQualityRankSum < -12.500000 || ReadPosRankSum < -8.000000">
##FORMAT=<ID=AD,Number=.,Type=Integer,Description="Allelic depths for the ref and alt alleles in the order listed">
##FORMAT=<ID=DP,Number=1,Type=Integer,Description="Approximate read depth (reads with MQ=255 or with bad mates are filtered)">
##FORMAT=<ID=GQ,Number=1,Type=Integer,Description="Genotype Quality">
##FORMAT=<ID=GT,Number=1,Type=String,Description="Genotype">
##FORMAT=<ID=PL,Number=G,Type=Integer,Description="Normalized, Phred-scaled likelihoods for genotypes as defined in the VCF specification">
##GATKCommandLine=<ID=SelectVariants,Version=3.2-0-g289df4b,Date="Wed Sep 03 18:37:35 MSK 2014",Epoch=1409755055032,CommandLineOptions="analysis_type=SelectVariants input_file=[] showFullBamList=false read_buffer_size=null phone_home=AWS gatk_key=null tag=NA read_filter=[] intervals=null excludeIntervals=null interval_set_rule=UNION interval_merging=ALL interval_padding=0 reference_sequence=/home/mahajrod/genetics/desaminases/data/LAN210_v0.10m/LAN210_v0.10m.fasta nonDeterministicRandomSeed=false disableDithering=false maxRuntime=-1 maxRuntimeUnits=MINUTES downsampling_type=BY_SAMPLE downsample_to_fraction=null downsample_to_coverage=1000 baq=OFF baqGapOpenPenalty=40.0 refactor_NDN_cigar_string=false fix_misencoded_quality_scores=false allow_potentially_misencoded_quality_scores=false useOriginalQualities=false defaultBaseQualities=-1 performanceLog=null BQSR=null quantize_quals=0 disable_indel_quals=false emit_original_quals=false preserve_qscores_less_than=6 globalQScorePrior=-1.0 validation_strictness=SILENT remove_program_records=false keep_program_records=false sample_rename_mapping_file=null unsafe=null disable_auto_index_creation_and_locking_when_reading_rods=false num_threads=1 num_cpu_threads_per_data_thread=1 num_io_threads=0 monitorThreadEfficiency=false num_bam_file_handles=null read_group_black_list=null pedigree=[] pedigreeString=[] pedigreeValidationType=STRICT allow_intervals_with_unindexed_bam=false generateShadowBCF=false variant_index_type=DYNAMIC_SEEK variant_index_parameter=-1 logging_level=INFO log_to_file=null help=false version=false variant=(RodBinding name=variant source=N016-LAN211-Can-HAP-NA-RUN2_GATK_filtered_SNP.vcf) discordance=(RodBinding name= source=UNBOUND) concordance=(RodBinding name= source=UNBOUND) out=org.broadinstitute.gatk.engine.io.stubs.VariantContextWriterStub no_cmdline_in_header=org.broadinstitute.gatk.engine.io.stubs.VariantContextWriterStub sites_only=org.broadinstitute.gatk.engine.io.stubs.VariantContextWriterStub bcf=org.broadinstitute.gatk.engine.io.stubs.VariantContextWriterStub sample_name=[] sample_expressions=null sample_file=null exclude_sample_name=[] exclude_sample_file=[] select_expressions=[] excludeNonVariants=false excludeFiltered=true restrictAllelesTo=ALL keepOriginalAC=false mendelianViolation=false mendelianViolationQualThreshold=0.0 select_random_fraction=0.0 remove_fraction_genotypes=0.0 selectTypeToInclude=[] keepIDs=null fullyDecode=false forceGenotypesDecode=false justRead=false maxIndelSize=2147483647 ALLOW_NONOVERLAPPING_COMMAND_LINE_SAMPLES=false filter_reads_with_N_cigar=false filter_mismatching_base_and_quals=false filter_bases_not_stored=false">
##INFO=<ID=AC,Number=A,Type=Integer,Description="Allele count in genotypes, for each ALT allele, in the same order as listed">
##INFO=<ID=AF,Number=A,Type=Float,Description="Allele Frequency, for each ALT allele, in the same order as listed">
##INFO=<ID=AN,Number=1,Type=Integer,Description="Total number of alleles in called genotypes">
##INFO=<ID=BaseQRankSum,Number=1,Type=Float,Description="Z-score from Wilcoxon rank sum test of Alt Vs. Ref base qualities">
##INFO=<ID=DP,Number=1,Type=Integer,Description="Approximate read depth; some reads may have been filtered">
##INFO=<ID=DS,Number=0,Type=Flag,Description="Were any of the samples downsampled?">
##INFO=<ID=Dels,Number=1,Type=Float,Description="Fraction of Reads Containing Spanning Deletions">
##INFO=<ID=FS,Number=1,Type=Float,Description="Phred-scaled p-value using Fisher's exact test to detect strand bias">
##INFO=<ID=HaplotypeScore,Number=1,Type=Float,Description="Consistency of the site with at most two segregating haplotypes">
##INFO=<ID=InbreedingCoeff,Number=1,Type=Float,Description="Inbreeding coefficient as estimated from the genotype likelihoods per-sample when compared against the Hardy-Weinberg expectation">
##INFO=<ID=MLEAC,Number=A,Type=Integer,Description="Maximum likelihood expectation (MLE) for the allele counts (not necessarily the same as the AC), for each ALT allele, in the same order as listed">
##INFO=<ID=MLEAF,Number=A,Type=Float,Description="Maximum likelihood expectation (MLE) for the allele frequency (not necessarily the same as the AF), for each ALT allele, in the same order as listed">
##INFO=<ID=MQ,Number=1,Type=Float,Description="RMS Mapping Quality">
##INFO=<ID=MQ0,Number=1,Type=Integer,Description="Total Mapping Quality Zero Reads">
##INFO=<ID=MQRankSum,Number=1,Type=Float,Description="Z-score From Wilcoxon rank sum test of Alt vs. Ref read mapping qualities">
##INFO=<ID=QD,Number=1,Type=Float,Description="Variant Confidence/Quality by Depth">
##INFO=<ID=RPA,Number=.,Type=Integer,Description="Number of times tandem repeat unit is repeated, for each allele (including reference)">
##INFO=<ID=RU,Number=1,Type=String,Description="Tandem repeat unit (bases)">
##INFO=<ID=ReadPosRankSum,Number=1,Type=Float,Description="Z-score from Wilcoxon rank sum test of Alt vs. Ref read position bias">
##INFO=<ID=STR,Number=0,Type=Flag,Description="Variant is a short tandem repeat">
##contig=<ID=chrI,length=198855>
##contig=<ID=chrII,length=810456>
##contig=<ID=chrIII,length=316501>
##contig=<ID=chrIV,length=1516959>
##contig=<ID=chrV,length=570663>
##contig=<ID=chrVI,length=270116>
##contig=<ID=chrVII,length=1084724>
##contig=<ID=chrVIII,length=557320>
##contig=<ID=chrIX,length=433988>
##contig=<ID=chrX,length=745688>
##contig=<ID=chrXI,length=666767>
##contig=<ID=chrXII,length=1065113>
##contig=<ID=chrXIII,length=917121>
##contig=<ID=chrXIV,length=784078>
##contig=<ID=chrXV,length=1078147>
##contig=<ID=chrXVI,length=943466>
##contig=<ID=mt,length=85611>
##reference=file:///home/mahajrod/genetics/desaminases/data/LAN210_v0.10m/LAN210_v0.10m.fasta
##source=SelectVariants
#CHROM	POS	ID	REF	ALT	QUAL	FILTER	INFO	FORMAT	N016-LAN211-Can-HAP-NA-RUN2
chrI	31432	.	G	A	3031.77	PASS	AC=1;AF=0.5;AN=2;BaseQRankSum=0.926;DP=169;Dels=0.0;FS=0.0;HaplotypeScore=9.55;MLEAC=1;MLEAF=0.5;MQ=41.67;MQ0=0;MQRankSum=-0.713;QD=17.94;ReadPosRankSum=-1.197	GT:AD:DP:GQ:PL	0/1:77,91:168:99:3060,0,2408
chrI	31602	.	G	A	2634.77	PASS	AC=1;AF=0.5;AN=2;BaseQRankSum=-0.187;DP=178;Dels=0.0;FS=1.186;HaplotypeScore=3.6165;MLEAC=1;MLEAF=0.5;MQ=42.0;MQ0=0;MQRankSum=-1.519;QD=14.8;ReadPosRankSum=-0.888	GT:AD:DP:GQ:PL	0/1:97,81:178:99:2663,0,3166
chrI	33626	.	A	G	2732.77	PASS	AC=1;AF=0.5;AN=2;BaseQRankSum=0.447;DP=172;Dels=0.0;FS=1.89;HaplotypeScore=2.366;MLEAC=1;MLEAF=0.5;MQ=42.0;MQ0=0;MQRankSum=-1.495;QD=15.89;ReadPosRankSum=-0.515	GT:AD:DP:GQ:PL	0/1:87,85:172:99:2761,0,2837
chrI	39765	.	C	T	2372.77	PASS	AC=1;AF=0.5;AN=2;BaseQRankSum=-0.809;DP=181;Dels=0.0;FS=0.554;HaplotypeScore=0.9999;MLEAC=1;MLEAF=0.5;MQ=41.99;MQ0=0;MQRankSum=-0.585;QD=13.11;ReadPosRankSum=0.364	GT:AD:DP:GQ:PL	0/1:105,76:181:99:2401,0,3603
chrI	40844	.	C	T	2511.77	PASS	AC=1;AF=0.5;AN=2;BaseQRankSum=0.324;DP=169;Dels=0.0;FS=1.921;HaplotypeScore=3.4786;MLEAC=1;MLEAF=0.5;MQ=42.0;MQ0=0;MQRankSum=-2.383;QD=14.86;ReadPosRankSum=0.445	GT:AD:DP:GQ:PL	0/1:89,79:168:99:2540,0,2881
chrI	41924	.	T	C	3027.77	PASS	AC=1;AF=0.5;AN=2;BaseQRankSum=-0.608;DP=203;Dels=0.0;FS=0.521;HaplotypeScore=9.4552;MLEAC=1;MLEAF=0.5;MQ=41.99;MQ0=0;MQRankSum=-1.239;QD=14.92;ReadPosRankSum=0.61	GT:AD:DP:GQ:PL	0/1:110,93:203:99:3056,0,3764
chrI	48890	.	G	A	2971.77	PASS	AC=1;AF=0.5;AN=2;BaseQRankSum=-0.418;DP=184;Dels=0.0;FS=3.365;HaplotypeScore=4.3368;MLEAC=1;MLEAF=0.5;MQ=41.99;MQ0=0;MQRankSum=0.293;QD=16.15;ReadPosRankSum=-3.66	GT:AD:DP:GQ:PL	0/1:93,91:184:99:3000,0,3029
chrI	63719	.	A	G	3528.77	PASS	AC=1;AF=0.5;AN=2;BaseQRankSum=0.104;DP=220;Dels=0.0;FS=0.0;HaplotypeScore=1.7987;MLEAC=1;MLEAF=0.5;MQ=41.87;MQ0=0;MQRankSum=0.89;QD=16.04;ReadPosRankSum=0.129	GT:AD:DP:GQ:PL	0/1:111,109:220:99:3557,0,3726
chrI	71028	.	C	T	1772.77	PASS	AC=1;AF=0.5;AN=2;BaseQRankSum=0.742;DP=140;Dels=0.0;FS=1.358;HaplotypeScore=0.734;MLEAC=1;MLEAF=0.5;MQ=42.0;MQ0=0;MQRankSum=-1.422;QD=12.66;ReadPosRankSum=-0.495	GT:AD:DP:GQ:PL	0/1:79,60:140:99:1801,0,2450
chrI	97050	.	G	A	3579.77	PASS	AC=1;AF=0.5;AN=2;BaseQRankSum=2.114;DP=213;Dels=0.0;FS=1.657;HaplotypeScore=4.8333;MLEAC=1;MLEAF=0.5;MQ=42.0;MQ0=0;MQRankSum=-1.935;QD=16.81;ReadPosRankSum=1.263	GT:AD:DP:GQ:PL	0/1:105,107:212:99:3608,0,3394
chrI	101273	.	G	C	116.77	PASS	AC=1;AF=0.5;AN=2;BaseQRankSum=-0.371;DP=42;Dels=0.0;FS=15.115;HaplotypeScore=1.864;MLEAC=1;MLEAF=0.5;MQ=41.95;MQ0=0;MQRankSum=-1.316;QD=2.78;ReadPosRankSum=1.721	GT:AD:DP:GQ:PL	0/1:35,7:42:99:145,0,1227
chrI	104766	.	T	C	3450.77	PASS	AC=1;AF=0.5;AN=2;BaseQRankSum=2.53;DP=198;Dels=0.0;FS=1.098;HaplotypeScore=5.3931;MLEAC=1;MLEAF=0.5;MQ=42.0;MQ0=0;MQRankSum=-0.603;QD=17.43;ReadPosRankSum=-1.992	GT:AD:DP:GQ:PL	0/1:92,105:197:99:3479,0,2961
chrI	122607	.	A	G	3638.77	PASS	AC=1;AF=0.5;AN=2;BaseQRankSum=1.128;DP=224;Dels=0.0;FS=1.623;HaplotypeScore=3.4174;MLEAC=1;MLEAF=0.5;MQ=41.99;MQ0=0;MQRankSum=2.063;QD=16.24;ReadPosRankSum=0.898	GT:AD:DP:GQ:PL	0/1:113,110:224:99:3667,0,3727
chrI	123295	.	C	T	3935.77	PASS	AC=1;AF=0.5;AN=2;BaseQRankSum=1.486;DP=219;Dels=0.0;FS=8.81;HaplotypeScore=2.444;MLEAC=1;MLEAF=0.5;MQ=41.99;MQ0=0;MQRankSum=0.155;QD=17.97;ReadPosRankSum=-0.054	GT:AD:DP:GQ:PL	0/1:103,116:219:99:3964,0,3243
chrI	128123	.	C	T	1958.77	PASS	AC=1;AF=0.5;AN=2;BaseQRankSum=-0.766;DP=147;Dels=0.0;FS=8.637;HaplotypeScore=8.0944;MLEAC=1;MLEAF=0.5;MQ=41.99;MQ0=0;MQRankSum=0.126;QD=13.32;ReadPosRankSum=-2.097	GT:AD:DP:GQ:PL	0/1:79,67:147:99:1987,0,2440
chrII	11757	.	G	A	3854.77	PASS	AC=1;AF=0.5;AN=2;BaseQRankSum=3.967;DP=219;Dels=0.0;FS=0.497;HaplotypeScore=8.1981;MLEAC=1;MLEAF=0.5;MQ=41.98;MQ0=0;MQRankSum=1.689;QD=17.6;ReadPosRankSum=0.322	GT:AD:DP:GQ:PL	0/1:105,113:219:99:3883,0,3349
chrII	14340	.	G	A	3028.77	PASS	AC=1;AF=0.5;AN=2;BaseQRankSum=0.902;DP=176;Dels=0.0;FS=3.452;HaplotypeScore=4.7407;MLEAC=1;MLEAF=0.5;MQ=41.99;MQ0=0;MQRankSum=0.25;QD=17.21;ReadPosRankSum=0.327	GT:AD:DP:GQ:PL	0/1:82,93:175:99:3057,0,2518
chrII	17235	.	G	A	3478.77	PASS	AC=1;AF=0.5;AN=2;BaseQRankSum=-0.205;DP=203;Dels=0.0;FS=3.205;HaplotypeScore=2.713;MLEAC=1;MLEAF=0.5;MQ=42.0;MQ0=0;MQRankSum=0.834;QD=17.14;ReadPosRankSum=0.667	GT:AD:DP:GQ:PL	0/1:97,105:202:99:3507,0,3232
chrII	18086	.	C	T	2373.77	PASS	AC=1;AF=0.5;AN=2;BaseQRankSum=0.409;DP=178;Dels=0.0;FS=13.284;HaplotypeScore=4.9332;MLEAC=1;MLEAF=0.5;MQ=42.0;MQ0=0;MQRankSum=-2.82;QD=13.34;ReadPosRankSum=-0.152	GT:AD:DP:GQ:PL	0/1:104,74:178:99:2402,0,3469
chrII	47534	.	C	T	3165.77	PASS	AC=1;AF=0.5;AN=2;BaseQRankSum=0.467;DP=193;Dels=0.0;FS=5.145;HaplotypeScore=4.7918;MLEAC=1;MLEAF=0.5;MQ=42.0;MQ0=0;MQRankSum=0.462;QD=16.4;ReadPosRankSum=-0.334	GT:AD:DP:GQ:PL	0/1:94,97:192:99:3194,0,2971
chrII	75997	.	G	A	3305.77	PASS	AC=1;AF=0.5;AN=2;BaseQRankSum=0.877;DP=217;Dels=0.0;FS=4.675;HaplotypeScore=3.7024;MLEAC=1;MLEAF=0.5;MQ=41.99;MQ0=0;MQRankSum=-0.796;QD=15.23;ReadPosRankSum=0.752	GT:AD:DP:GQ:PL	0/1:116,100:216:99:3334,0,3962
chrII	77919	.	G	A	3529.77	PASS	AC=1;AF=0.5;AN=2;BaseQRankSum=0.194;DP=192;Dels=0.0;FS=2.567;HaplotypeScore=5.0201;MLEAC=1;MLEAF=0.5;MQ=41.93;MQ0=0;MQRankSum=-0.019;QD=18.38;ReadPosRankSum=0.035	GT:AD:DP:GQ:PL	0/1:83,107:190:99:3558,0,2498
chrII	82581	.	G	A	4088.77	PASS	AC=1;AF=0.5;AN=2;BaseQRankSum=0.966;DP=250;Dels=0.0;FS=3.553;HaplotypeScore=3.5296;MLEAC=1;MLEAF=0.5;MQ=41.91;MQ0=1;MQRankSum=1.217;QD=16.36;ReadPosRankSum=1.36	GT:AD:DP:GQ:PL	0/1:128,122:250:99:4117,0,4337
chrII	118609	.	G	A	3290.77	PASS	AC=1;AF=0.5;AN=2;BaseQRankSum=-0.237;DP=222;Dels=0.0;FS=2.995;HaplotypeScore=3.8867;MLEAC=1;MLEAF=0.5;MQ=42.0;MQ0=0;MQRankSum=-0.359;QD=14.82;ReadPosRankSum=-0.89	GT:AD:DP:GQ:PL	0/1:121,101:222:99:3319,0,4143
chrII	122341	.	A	G	3443.77	PASS	AC=1;AF=0.5;AN=2;BaseQRankSum=-0.564;DP=196;Dels=0.0;FS=0.0;HaplotypeScore=5.0258;MLEAC=1;MLEAF=0.5;MQ=41.88;MQ0=0;MQRankSum=0.865;QD=17.57;ReadPosRankSum=0.697	GT:AD:DP:GQ:PL	0/1:89,106:196:99:3472,0,2964
chrII	164547	.	C	T	2207.77	PASS	AC=1;AF=0.5;AN=2;BaseQRankSum=1.388;DP=158;Dels=0.0;FS=1.267;HaplotypeScore=2.5942;MLEAC=1;MLEAF=0.5;MQ=42.0;MQ0=0;MQRankSum=1.49;QD=13.97;ReadPosRankSum=-0.915	GT:AD:DP:GQ:PL	0/1:86,71:157:99:2236,0,2890
chrII	171056	.	G	A	3468.77	PASS	AC=1;AF=0.5;AN=2;BaseQRankSum=-0.536;DP=184;Dels=0.0;FS=0.542;HaplotypeScore=0.9789;MLEAC=1;MLEAF=0.5;MQ=42.0;MQ0=0;MQRankSum=-1.597;QD=18.85;ReadPosRankSum=-0.712	GT:AD:DP:GQ:PL	0/1:82,102:184:99:3497,0,2683
chrII	173762	.	G	A	3001.77	PASS	AC=1;AF=0.5;AN=2;BaseQRankSum=0.696;DP=207;Dels=0.0;FS=3.147;HaplotypeScore=3.3326;MLEAC=1;MLEAF=0.5;MQ=41.92;MQ0=0;MQRankSum=-0.362;QD=14.5;ReadPosRankSum=0.994	GT:AD:DP:GQ:PL	0/1:113,94:207:99:3030,0,3785
chrII	178275	.	G	A	2727.77	PASS	AC=1;AF=0.5;AN=2;BaseQRankSum=0.095;DP=200;Dels=0.0;FS=0.0;HaplotypeScore=2.576;MLEAC=1;MLEAF=0.5;MQ=42.0;MQ0=0;MQRankSum=0.971;QD=13.64;ReadPosRankSum=0.911	GT:AD:DP:GQ:PL	0/1:109,90:199:99:2756,0,3528
chrII	181573	.	C	T	3788.77	PASS	AC=1;AF=0.5;AN=2;BaseQRankSum=2.405;DP=209;Dels=0.0;FS=4.768;HaplotypeScore=8.012;MLEAC=1;MLEAF=0.5;MQ=42.0;MQ0=0;MQRankSum=-1.49;QD=18.13;ReadPosRankSum=0.597	GT:AD:DP:GQ:PL	0/1:97,112:209:99:3817,0,3124
chrII	183027	.	T	C	3722.77	PASS	AC=1;AF=0.5;AN=2;BaseQRankSum=-0.331;DP=225;Dels=0.0;FS=4.574;HaplotypeScore=3.454;MLEAC=1;MLEAF=0.5;MQ=42.0;MQ0=0;MQRankSum=-1.243;QD=16.55;ReadPosRankSum=-1.258	GT:AD:DP:GQ:PL	0/1:108,116:225:99:3751,0,3359
chrII	187511	.	C	T	2938.77	PASS	AC=1;AF=0.5;AN=2;BaseQRankSum=0.478;DP=180;Dels=0.0;FS=7.755;HaplotypeScore=8.6554;MLEAC=1;MLEAF=0.5;MQ=41.87;MQ0=0;MQRankSum=-0.22;QD=16.33;ReadPosRankSum=-0.109	GT:AD:DP:GQ:PL	0/1:91,89:180:99:2967,0,3023
chrII	201548	.	A	G	3362.77	PASS	AC=1;AF=0.5;AN=2;BaseQRankSum=-0.465;DP=209;Dels=0.0;FS=1.061;HaplotypeScore=3.637;MLEAC=1;MLEAF=0.5;MQ=41.99;MQ0=0;MQRankSum=0.528;QD=16.09;ReadPosRankSum=0.809	GT:AD:DP:GQ:PL	0/1:105,103:208:99:3391,0,3482
chrII	206469	.	A	G	2965.77	PASS	AC=1;AF=0.5;AN=2;BaseQRankSum=0.286;DP=180;Dels=0.0;FS=11.385;HaplotypeScore=4.4717;MLEAC=1;MLEAF=0.5;MQ=42.0;MQ0=0;MQRankSum=-0.155;QD=16.48;ReadPosRankSum=0.97	GT:AD:DP:GQ:PL	0/1:89,91:180:99:2994,0,2942
chrII	216678	.	C	T	2681.77	PASS	AC=1;AF=0.5;AN=2;BaseQRankSum=-0.007;DP=160;Dels=0.0;FS=4.65;HaplotypeScore=0.9958;MLEAC=1;MLEAF=0.5;MQ=42.0;MQ0=0;MQRankSum=-1.474;QD=16.76;ReadPosRankSum=0.85	GT:AD:DP:GQ:PL	0/1:79,81:160:99:2710,0,2614
chrII	276024	.	A	G	2189.77	PASS	AC=1;AF=0.5;AN=2;BaseQRankSum=2.19;DP=159;Dels=0.0;FS=0.0;HaplotypeScore=3.5575;MLEAC=1;MLEAF=0.5;MQ=41.99;MQ0=0;MQRankSum=1.071;QD=13.77;ReadPosRankSum=0.225	GT:AD:DP:GQ:PL	0/1:84,74:159:99:2218,0,2400
chrII	295159	.	G	A	2741.77	PASS	AC=1;AF=0.5;AN=2;BaseQRankSum=0.208;DP=174;Dels=0.0;FS=0.0;HaplotypeScore=0.8667;MLEAC=1;MLEAF=0.5;MQ=42.0;MQ0=0;MQRankSum=0.202;QD=15.76;ReadPosRankSum=-0.05	GT:AD:DP:GQ:PL	0/1:89,84:173:99:2770,0,2960
chrII	310045	.	T	C	1946.77	PASS	AC=1;AF=0.5;AN=2;BaseQRankSum=-1.95;DP=125;Dels=0.0;FS=6.814;HaplotypeScore=1.9721;MLEAC=1;MLEAF=0.5;MQ=41.78;MQ0=0;MQRankSum=1.586;QD=15.57;ReadPosRankSum=1.045	GT:AD:DP:GQ:PL	0/1:61,62:124:99:1975,0,1976
chrII	363849	.	G	A	3417.77	PASS	AC=1;AF=0.5;AN=2;BaseQRankSum=0.684;DP=211;Dels=0.0;FS=6.757;HaplotypeScore=5.7921;MLEAC=1;MLEAF=0.5;MQ=42.0;MQ0=0;MQRankSum=0.687;QD=16.2;ReadPosRankSum=-0.112	GT:AD:DP:GQ:PL	0/1:105,106:211:99:3446,0,3365
chrII	373243	.	C	T	3151.77	PASS	AC=1;AF=0.5;AN=2;BaseQRankSum=0.782;DP=190;Dels=0.0;FS=3.269;HaplotypeScore=3.2992;MLEAC=1;MLEAF=0.5;MQ=41.99;MQ0=0;MQRankSum=1.408;QD=16.59;ReadPosRankSum=2.033	GT:AD:DP:GQ:PL	0/1:94,96:190:99:3180,0,3120
chrII	378684	.	G	A	3419.77	PASS	AC=1;AF=0.5;AN=2;BaseQRankSum=-0.624;DP=216;Dels=0.0;FS=1.731;HaplotypeScore=8.1814;MLEAC=1;MLEAF=0.5;MQ=41.99;MQ0=0;MQRankSum=-0.049;QD=15.83;ReadPosRankSum=0.288	GT:AD:DP:GQ:PL	0/1:109,106:216:99:3448,0,3687
chrII	381205	.	C	T	3233.06	PASS	AC=1;AF=0.5;AN=2;BaseQRankSum=1.859;DP=181;Dels=0.0;FS=1.858;HaplotypeScore=2.5352;MLEAC=1;MLEAF=0.5;MQ=42.0;MQ0=0;MQRankSum=0.982;QD=17.86;ReadPosRankSum=1.183	GT:AD:DP:GQ:PL	0/1:84,96:180:99:3263,0,2690
chrII	396351	.	A	G	4141.77	PASS	AC=1;AF=0.5;AN=2;BaseQRankSum=1.011;DP=228;Dels=0.0;FS=0.0;HaplotypeScore=2.9455;MLEAC=1;MLEAF=0.5;MQ=41.94;MQ0=0;MQRankSum=-0.808;QD=18.17;ReadPosRankSum=-0.381	GT:AD:DP:GQ:PL	0/1:105,123:228:99:4170,0,3393
chrII	425713	.	G	A	3645.77	PASS	AC=1;AF=0.5;AN=2;BaseQRankSum=-0.128;DP=228;Dels=0.0;FS=0.486;HaplotypeScore=5.8877;MLEAC=1;MLEAF=0.5;MQ=41.94;MQ0=0;MQRankSum=-1.367;QD=15.99;ReadPosRankSum=2.095	GT:AD:DP:GQ:PL	0/1:114,113:227:99:3674,0,3778
chrII	434158	.	G	A	2811.77	PASS	AC=1;AF=0.5;AN=2;BaseQRankSum=0.645;DP=195;Dels=0.0;FS=8.651;HaplotypeScore=0.9734;MLEAC=1;MLEAF=0.5;MQ=42.0;MQ0=0;MQRankSum=-0.419;QD=14.42;ReadPosRankSum=-1.118	GT:AD:DP:GQ:PL	0/1:107,87:194:99:2840,0,3642
chrII	438712	.	T	C	3012.77	PASS	AC=1;AF=0.5;AN=2;BaseQRankSum=-0.007;DP=203;Dels=0.0;FS=14.908;HaplotypeScore=6.5801;MLEAC=1;MLEAF=0.5;MQ=41.98;MQ0=0;MQRankSum=-0.382;QD=14.84;ReadPosRankSum=1.749	GT:AD:DP:GQ:PL	0/1:107,93:201:99:3041,0,3611
chrII	440206	.	C	T	3142.77	PASS	AC=1;AF=0.5;AN=2;BaseQRankSum=0.558;DP=212;Dels=0.0;FS=0.0;HaplotypeScore=1.5774;MLEAC=1;MLEAF=0.5;MQ=42.0;MQ0=0;MQRankSum=-1.32;QD=14.82;ReadPosRankSum=0.139	GT:AD:DP:GQ:PL	0/1:114,97:211:99:3171,0,3798
chrII	447773	.	G	A	3606.77	PASS	AC=1;AF=0.5;AN=2;BaseQRankSum=0.324;DP=204;Dels=0.0;FS=0.0;HaplotypeScore=3.5209;MLEAC=1;MLEAF=0.5;MQ=41.93;MQ0=0;MQRankSum=0.531;QD=17.68;ReadPosRankSum=0.115	GT:AD:DP:GQ:PL	0/1:96,108:204:99:3635,0,3168
chrII	448201	.	T	C	3588.77	PASS	AC=1;AF=0.5;AN=2;BaseQRankSum=0.921;DP=195;Dels=0.0;FS=0.537;HaplotypeScore=4.3555;MLEAC=1;MLEAF=0.5;MQ=41.99;MQ0=0;MQRankSum=0.543;QD=18.4;ReadPosRankSum=1.647	GT:AD:DP:GQ:PL	0/1:86,109:195:99:3617,0,2722
chrII	449105	.	G	A	2832.77	PASS	AC=1;AF=0.5;AN=2;BaseQRankSum=1.546;DP=184;Dels=0.0;FS=1.865;HaplotypeScore=5.7743;MLEAC=1;MLEAF=0.5;MQ=42.0;MQ0=0;MQRankSum=0.197;QD=15.4;ReadPosRankSum=-0.065	GT:AD:DP:GQ:PL	0/1:95,87:182:99:2861,0,3055
chrII	455394	.	C	T	2762.77	PASS	AC=1;AF=0.5;AN=2;BaseQRankSum=-1.503;DP=169;Dels=0.0;FS=1.213;HaplotypeScore=0.9578;MLEAC=1;MLEAF=0.5;MQ=42.0;MQ0=0;MQRankSum=0.329;QD=16.35;ReadPosRankSum=0.515	GT:AD:DP:GQ:PL	0/1:81,88:169:99:2791,0,2631
chrII	457629	.	C	T	3233.06	PASS	AC=1;AF=0.5;AN=2;BaseQRankSum=0.346;DP=214;Dels=0.0;FS=1.056;HaplotypeScore=7.8711;MLEAC=1;MLEAF=0.5;MQ=42.0;MQ0=0;MQRankSum=0.395;QD=15.11;ReadPosRankSum=-0.222	GT:AD:DP:GQ:PL	0/1:117,97:214:99:3263,0,4044
chrII	469960	.	C	T	2945.77	PASS	AC=1;AF=0.5;AN=2;BaseQRankSum=-0.665;DP=195;Dels=0.0;FS=0.0;HaplotypeScore=2.5707;MLEAC=1;MLEAF=0.5;MQ=41.92;MQ0=0;MQRankSum=-2.319;QD=15.11;ReadPosRankSum=0.206	GT:AD:DP:GQ:PL	0/1:102,92:194:99:2974,0,3378
chrII	485049	.	C	T	3237.77	PASS	AC=1;AF=0.5;AN=2;BaseQRankSum=-1.104;DP=209;Dels=0.0;FS=0.507;HaplotypeScore=8.1089;MLEAC=1;MLEAF=0.5;MQ=41.99;MQ0=0;MQRankSum=0.994;QD=15.49;ReadPosRankSum=-0.884	GT:AD:DP:GQ:PL	0/1:107,102:209:99:3266,0,3508
chrII	487984	.	G	A	3176.77	PASS	AC=1;AF=0.5;AN=2;BaseQRankSum=0.512;DP=170;Dels=0.0;FS=1.213;HaplotypeScore=1.8401;MLEAC=1;MLEAF=0.5;MQ=41.99;MQ0=0;MQRankSum=-0.832;QD=18.69;ReadPosRankSum=0.954	GT:AD:DP:GQ:PL	0/1:75,95:170:99:3205,0,2429
chrII	498068	.	G	A	3381.77	PASS	AC=1;AF=0.5;AN=2;BaseQRankSum=2.597;DP=200;Dels=0.0;FS=0.0;HaplotypeScore=5.033;MLEAC=1;MLEAF=0.5;MQ=42.0;MQ0=0;MQRankSum=-0.097;QD=16.91;ReadPosRankSum=0.925	GT:AD:DP:GQ:PL	0/1:97,102:199:99:3410,0,3046
chrII	504493	.	G	A	2366.77	PASS	AC=1;AF=0.5;AN=2;BaseQRankSum=-2.554;DP=173;Dels=0.0;FS=0.599;HaplotypeScore=1.9454;MLEAC=1;MLEAF=0.5;MQ=41.97;MQ0=0;MQRankSum=0.038;QD=13.68;ReadPosRankSum=-0.047	GT:AD:DP:GQ:PL	0/1:92,81:173:99:2395,0,2925
chrII	513461	.	C	T	3513.77	PASS	AC=1;AF=0.5;AN=2;BaseQRankSum=1.965;DP=197;Dels=0.0;FS=1.128;HaplotypeScore=6.9234;MLEAC=1;MLEAF=0.5;MQ=41.99;MQ0=0;MQRankSum=0.19;QD=17.84;ReadPosRankSum=1.535	GT:AD:DP:GQ:PL	0/1:91,103:194:99:3542,0,2868
chrII	513894	.	G	A	3915.77	PASS	AC=1;AF=0.5;AN=2;BaseQRankSum=2.03;DP=211;Dels=0.0;FS=0.0;HaplotypeScore=1.9623;MLEAC=1;MLEAF=0.5;MQ=42.0;MQ0=0;MQRankSum=0.921;QD=18.56;ReadPosRankSum=-0.09	GT:AD:DP:GQ:PL	0/1:95,116:211:99:3944,0,3149
chrII	516608	.	G	A	3453.77	PASS	AC=1;AF=0.5;AN=2;BaseQRankSum=-1.157;DP=221;Dels=0.0;FS=3.866;HaplotypeScore=6.785;MLEAC=1;MLEAF=0.5;MQ=41.98;MQ0=0;MQRankSum=-1.364;QD=15.63;ReadPosRankSum=0.246	GT:AD:DP:GQ:PL	0/1:112,107:220:99:3482,0,3694
chrII	524433	.	G	A	3355.77	PASS	AC=1;AF=0.5;AN=2;BaseQRankSum=-0.13;DP=194;Dels=0.0;FS=4.135;HaplotypeScore=4.5686;MLEAC=1;MLEAF=0.5;MQ=42.0;MQ0=0;MQRankSum=-1.926;QD=17.3;ReadPosRankSum=-0.876	GT:AD:DP:GQ:PL	0/1:92,101:193:99:3384,0,3054
chrII	525420	.	G	A	4167.77	PASS	AC=1;AF=0.5;AN=2;BaseQRankSum=0.492;DP=208;Dels=0.0;FS=0.515;HaplotypeScore=6.7786;MLEAC=1;MLEAF=0.5;MQ=41.99;MQ0=0;MQRankSum=-0.027;QD=20.04;ReadPosRankSum=-0.154	GT:AD:DP:GQ:PL	0/1:85,122:207:99:4196,0,2713
chrII	525527	.	G	A	3187.75	PASS	AC=1;AF=0.5;AN=2;BaseQRankSum=1.043;DP=204;Dels=0.0;FS=6.839;HaplotypeScore=4.2476;MLEAC=1;MLEAF=0.5;MQ=42.0;MQ0=0;MQRankSum=-0.926;QD=15.63;ReadPosRankSum=-0.459	GT:AD:DP:GQ:PL	0/1:104,100:204:99:3216,0,3441
chrII	534961	.	C	T	3693.77	PASS	AC=1;AF=0.5;AN=2;BaseQRankSum=1.067;DP=186;Dels=0.0;FS=0.56;HaplotypeScore=1.8455;MLEAC=1;MLEAF=0.5;MQ=41.99;MQ0=0;MQRankSum=0.324;QD=19.86;ReadPosRankSum=1.02	GT:AD:DP:GQ:PL	0/1:78,108:186:99:3722,0,2458
chrII	538790	.	G	A	3134.77	PASS	AC=1;AF=0.5;AN=2;BaseQRankSum=0.618;DP=201;Dels=0.0;FS=2.414;HaplotypeScore=0.734;MLEAC=1;MLEAF=0.5;MQ=41.99;MQ0=0;MQRankSum=-0.492;QD=15.6;ReadPosRankSum=-0.278	GT:AD:DP:GQ:PL	0/1:105,96:201:99:3163,0,3584
chrII	542827	.	G	A	3112.77	PASS	AC=1;AF=0.5;AN=2;BaseQRankSum=0.088;DP=193;Dels=0.0;FS=12.318;HaplotypeScore=3.7041;MLEAC=1;MLEAF=0.5;MQ=42.0;MQ0=0;MQRankSum=-0.733;QD=16.13;ReadPosRankSum=-0.784	GT:AD:DP:GQ:PL	0/1:97,95:192:99:3141,0,3212
chrII	551231	.	C	T	3632.77	PASS	AC=1;AF=0.5;AN=2;BaseQRankSum=1.375;DP=216;Dels=0.0;FS=1.054;HaplotypeScore=6.4798;MLEAC=1;MLEAF=0.5;MQ=42.0;MQ0=0;MQRankSum=1.318;QD=16.82;ReadPosRankSum=0.01	GT:AD:DP:GQ:PL	0/1:104,110:215:99:3661,0,3403
chrII	555326	.	C	T	1914.77	PASS	AC=1;AF=0.5;AN=2;BaseQRankSum=-0.362;DP=125;Dels=0.0;FS=1.431;HaplotypeScore=6.4279;MLEAC=1;MLEAF=0.5;MQ=41.98;MQ0=0;MQRankSum=-0.413;QD=15.32;ReadPosRankSum=-0.939	GT:AD:DP:GQ:PL	0/1:59,64:123:99:1943,0,1857
chrII	557805	.	A	G	2305.77	PASS	AC=1;AF=0.5;AN=2;BaseQRankSum=0.845;DP=136;Dels=0.0;FS=0.0;HaplotypeScore=0.0;MLEAC=1;MLEAF=0.5;MQ=42.0;MQ0=0;MQRankSum=-1.211;QD=16.95;ReadPosRankSum=1.446	GT:AD:DP:GQ:PL	0/1:65,71:136:99:2334,0,2029
chrII	558867	.	G	A	3637.77	PASS	AC=1;AF=0.5;AN=2;BaseQRankSum=0.198;DP=217;Dels=0.0;FS=0.0;HaplotypeScore=1.4538;MLEAC=1;MLEAF=0.5;MQ=41.93;MQ0=0;MQRankSum=0.95;QD=16.76;ReadPosRankSum=-0.001	GT:AD:DP:GQ:PL	0/1:108,109:217:99:3666,0,3511
chrII	562324	.	C	T	3300.77	PASS	AC=1;AF=0.5;AN=2;BaseQRankSum=0.18;DP=206;Dels=0.0;FS=2.468;HaplotypeScore=4.3846;MLEAC=1;MLEAF=0.5;MQ=41.97;MQ0=0;MQRankSum=-0.085;QD=16.02;ReadPosRankSum=-0.007	GT:AD:DP:GQ:PL	0/1:101,103:204:99:3329,0,3205
chrII	572605	.	G	A	3177.77	PASS	AC=1;AF=0.5;AN=2;BaseQRankSum=-1.338;DP=202;Dels=0.0;FS=2.402;HaplotypeScore=0.0;MLEAC=1;MLEAF=0.5;MQ=42.0;MQ0=0;MQRankSum=0.12;QD=15.73;ReadPosRankSum=0.302	GT:AD:DP:GQ:PL	0/1:101,100:201:99:3206,0,3408
chrII	573152	.	T	C	3208.76	PASS	AC=1;AF=0.5;AN=2;BaseQRankSum=-0.379;DP=205;Dels=0.0;FS=2.465;HaplotypeScore=2.4892;MLEAC=1;MLEAF=0.5;MQ=41.99;MQ0=0;MQRankSum=-0.939;QD=15.65;ReadPosRankSum=0.477	GT:AD:DP:GQ:PL	0/1:106,97:204:99:3237,0,3563
chrII	575536	.	C	T	2352.77	PASS	AC=1;AF=0.5;AN=2;BaseQRankSum=-0.562;DP=150;Dels=0.0;FS=3.854;HaplotypeScore=1.933;MLEAC=1;MLEAF=0.5;MQ=41.99;MQ0=0;MQRankSum=-0.554;QD=15.69;ReadPosRankSum=0.618	GT:AD:DP:GQ:PL	0/1:74,76:150:99:2381,0,2413
chrII	588193	.	T	C	3178.77	PASS	AC=1;AF=0.5;AN=2;BaseQRankSum=-2.184;DP=186;Dels=0.0;FS=1.817;HaplotypeScore=0.0;MLEAC=1;MLEAF=0.5;MQ=41.98;MQ0=0;MQRankSum=0.299;QD=17.09;ReadPosRankSum=2.35	GT:AD:DP:GQ:PL	0/1:88,98:186:99:3207,0,2961
chrII	596096	.	G	A	3240.77	PASS	AC=1;AF=0.5;AN=2;BaseQRankSum=0.557;DP=181;Dels=0.0;FS=0.552;HaplotypeScore=5.9504;MLEAC=1;MLEAF=0.5;MQ=41.84;MQ0=0;MQRankSum=0.256;QD=17.9;ReadPosRankSum=0.765	GT:AD:DP:GQ:PL	0/1:83,96:180:99:3269,0,2783
chrII	598759	.	G	A	2747.77	PASS	AC=1;AF=0.5;AN=2;BaseQRankSum=-3.514;DP=188;Dels=0.0;FS=4.217;HaplotypeScore=5.3355;MLEAC=1;MLEAF=0.5;MQ=41.98;MQ0=0;MQRankSum=0.332;QD=14.62;ReadPosRankSum=1.179	GT:AD:DP:GQ:PL	0/1:100,86:186:99:2776,0,3374
chrII	617233	.	C	T	3027.77	PASS	AC=1;AF=0.5;AN=2;BaseQRankSum=0.541;DP=179;Dels=0.0;FS=1.161;HaplotypeScore=1.8455;MLEAC=1;MLEAF=0.5;MQ=42.0;MQ0=0;MQRankSum=0.483;QD=16.91;ReadPosRankSum=-1.086	GT:AD:DP:GQ:PL	0/1:88,91:179:99:3056,0,2905
chrII	626410	.	A	G	3466.77	PASS	AC=1;AF=0.5;AN=2;BaseQRankSum=1.336;DP=207;Dels=0.0;FS=2.419;HaplotypeScore=2.8135;MLEAC=1;MLEAF=0.5;MQ=42.0;MQ0=0;MQRankSum=1.039;QD=16.75;ReadPosRankSum=0.064	GT:AD:DP:GQ:PL	0/1:101,106:207:99:3495,0,3254
chrII	632998	.	G	A	2570.77	PASS	AC=1;AF=0.5;AN=2;BaseQRankSum=-1.754;DP=180;Dels=0.0;FS=5.47;HaplotypeScore=2.5873;MLEAC=1;MLEAF=0.5;MQ=42.0;MQ0=0;MQRankSum=0.868;QD=14.28;ReadPosRankSum=-1.129	GT:AD:DP:GQ:PL	0/1:95,85:180:99:2599,0,3134
chrII	651467	.	G	A	2751.77	PASS	AC=1;AF=0.5;AN=2;BaseQRankSum=-0.388;DP=168;Dels=0.0;FS=0.584;HaplotypeScore=0.734;MLEAC=1;MLEAF=0.5;MQ=42.0;MQ0=0;MQRankSum=-0.578;QD=16.38;ReadPosRankSum=-1.525	GT:AD:DP:GQ:PL	0/1:81,85:166:99:2780,0,2654
chrII	658695	.	T	C	2820.77	PASS	AC=1;AF=0.5;AN=2;BaseQRankSum=1.675;DP=207;Dels=0.0;FS=9.219;HaplotypeScore=9.0438;MLEAC=1;MLEAF=0.5;MQ=42.0;MQ0=0;MQRankSum=-1.73;QD=13.63;ReadPosRankSum=-1.104	GT:AD:DP:GQ:PL	0/1:117,89:206:99:2849,0,3937
chrII	661159	.	G	A	3079.77	PASS	AC=1;AF=0.5;AN=2;BaseQRankSum=-0.666;DP=183;Dels=0.0;FS=1.16;HaplotypeScore=1.7987;MLEAC=1;MLEAF=0.5;MQ=41.69;MQ0=2;MQRankSum=-1.236;QD=16.83;ReadPosRankSum=-1.242	GT:AD:DP:GQ:PL	0/1:90,93:183:99:3108,0,2959
chrII	663569	.	A	G	2389.77	PASS	AC=1;AF=0.5;AN=2;BaseQRankSum=1.372;DP=151;Dels=0.0;FS=0.0;HaplotypeScore=0.0;MLEAC=1;MLEAF=0.5;MQ=42.0;MQ0=0;MQRankSum=-0.564;QD=15.83;ReadPosRankSum=0.125	GT:AD:DP:GQ:PL	0/1:74,77:151:99:2418,0,2288
chrII	681022	.	G	A	3584.77	PASS	AC=1;AF=0.5;AN=2;BaseQRankSum=-1.563;DP=197;Dels=0.0;FS=0.524;HaplotypeScore=3.2437;MLEAC=1;MLEAF=0.5;MQ=41.99;MQ0=0;MQRankSum=1.143;QD=18.2;ReadPosRankSum=1.178	GT:AD:DP:GQ:PL	0/1:88,108:196:99:3613,0,2874
chrII	704356	.	C	T	2400.77	PASS	AC=1;AF=0.5;AN=2;BaseQRankSum=1.751;DP=160;Dels=0.0;FS=1.977;HaplotypeScore=3.7001;MLEAC=1;MLEAF=0.5;MQ=41.98;MQ0=0;MQRankSum=-1.833;QD=15.0;ReadPosRankSum=-0.586	GT:AD:DP:GQ:PL	0/1:87,73:160:99:2429,0,2900
chrII	715065	.	C	T	3310.77	PASS	AC=1;AF=0.5;AN=2;BaseQRankSum=-0.339;DP=215;Dels=0.0;FS=4.672;HaplotypeScore=2.4673;MLEAC=1;MLEAF=0.5;MQ=41.99;MQ0=0;MQRankSum=1.667;QD=15.4;ReadPosRankSum=-1.105	GT:AD:DP:GQ:PL	0/1:112,103:215:99:3339,0,3774
chrII	729705	.	G	A	2710.77	PASS	AC=1;AF=0.5;AN=2;BaseQRankSum=0.774;DP=171;Dels=0.0;FS=4.494;HaplotypeScore=4.4249;MLEAC=1;MLEAF=0.5;MQ=42.0;MQ0=0;MQRankSum=-0.428;QD=15.85;ReadPosRankSum=-0.462	GT:AD:DP:GQ:PL	0/1:87,84:171:99:2739,0,2826
chrII	735840	.	C	T	2907.77	PASS	AC=1;AF=0.5;AN=2;BaseQRankSum=1.014;DP=195;Dels=0.0;FS=1.843;HaplotypeScore=1.6828;MLEAC=1;MLEAF=0.5;MQ=42.0;MQ0=0;MQRankSum=-0.458;QD=14.91;ReadPosRankSum=0.771	GT:AD:DP:GQ:PL	0/1:104,90:194:99:2936,0,3451
chrII	746279	.	G	A	2935.77	PASS	AC=1;AF=0.5;AN=2;BaseQRankSum=-2.384;DP=180;Dels=0.0;FS=1.169;HaplotypeScore=5.3181;MLEAC=1;MLEAF=0.5;MQ=41.99;MQ0=0;MQRankSum=1.569;QD=16.31;ReadPosRankSum=-0.647	GT:AD:DP:GQ:PL	0/1:87,93:180:99:2964,0,2765
chrII	749351	.	G	A	2827.77	PASS	AC=1;AF=0.5;AN=2;BaseQRankSum=0.069;DP=183;Dels=0.0;FS=1.835;HaplotypeScore=2.6998;MLEAC=1;MLEAF=0.5;MQ=41.99;MQ0=0;MQRankSum=-0.038;QD=15.45;ReadPosRankSum=-1.634	GT:AD:DP:GQ:PL	0/1:94,88:182:99:2856,0,3121
chrII	771298	.	G	A	2687.77	PASS	AC=1;AF=0.5;AN=2;BaseQRankSum=-2.571;DP=195;Dels=0.0;FS=15.354;HaplotypeScore=5.2941;MLEAC=1;MLEAF=0.5;MQ=42.0;MQ0=0;MQRankSum=-1.283;QD=13.78;ReadPosRankSum=-1.071	GT:AD:DP:GQ:PL	0/1:105,90:195:99:2716,0,3364
chrII	772830	.	G	A	3150.77	PASS	AC=1;AF=0.5;AN=2;BaseQRankSum=-1.535;DP=188;Dels=0.0;FS=0.536;HaplotypeScore=2.574;MLEAC=1;MLEAF=0.5;MQ=42.0;MQ0=0;MQRankSum=-0.615;QD=16.76;ReadPosRankSum=1.001	GT:AD:DP:GQ:PL	0/1:94,94:188:99:3179,0,3186
chrII	773998	.	G	A	3842.77	PASS	AC=1;AF=0.5;AN=2;BaseQRankSum=-0.267;DP=195;Dels=0.0;FS=4.166;HaplotypeScore=4.088;MLEAC=1;MLEAF=0.5;MQ=41.91;MQ0=0;MQRankSum=0.516;QD=19.71;ReadPosRankSum=-2.579	GT:AD:DP:GQ:PL	0/1:81,114:195:99:3871,0,2629
chrII	801987	.	G	A	3426.77	PASS	AC=1;AF=0.5;AN=2;BaseQRankSum=2.173;DP=212;Dels=0.0;FS=6.795;HaplotypeScore=0.0;MLEAC=1;MLEAF=0.5;MQ=42.0;MQ0=0;MQRankSum=-0.826;QD=16.16;ReadPosRankSum=2.279	GT:AD:DP:GQ:PL	0/1:106,104:210:99:3455,0,3356
chrIII	23974	.	A	G	2620.77	PASS	AC=1;AF=0.5;AN=2;BaseQRankSum=1.615;DP=185;Dels=0.0;FS=0.0;HaplotypeScore=6.3091;MLEAC=1;MLEAF=0.5;MQ=41.99;MQ0=0;MQRankSum=0.761;QD=14.17;ReadPosRankSum=0.39	GT:AD:DP:GQ:PL	0/1:104,80:185:99:2649,0,3481
chrIII	50344	.	G	A	466.77	PASS	AC=1;AF=0.5;AN=2;BaseQRankSum=2.724;DP=143;Dels=0.0;FS=1.862;HaplotypeScore=11.7717;MLEAC=1;MLEAF=0.5;MQ=40.91;MQ0=0;MQRankSum=0.444;QD=3.26;ReadPosRankSum=-5.909	GT:AD:DP:GQ:PL	0/1:118,24:143:99:495,0,3851
chrIII	140354	.	C	T	3544.77	PASS	AC=1;AF=0.5;AN=2;BaseQRankSum=-0.858;DP=232;Dels=0.0;FS=0.0;HaplotypeScore=3.7793;MLEAC=1;MLEAF=0.5;MQ=41.99;MQ0=0;MQRankSum=1.187;QD=15.28;ReadPosRankSum=-1.221	GT:AD:DP:GQ:PL	0/1:120,110:230:99:3573,0,4092
chrIII	153666	.	G	A	2626.77	PASS	AC=1;AF=0.5;AN=2;BaseQRankSum=2.445;DP=170;Dels=0.0;FS=1.908;HaplotypeScore=0.7887;MLEAC=1;MLEAF=0.5;MQ=42.0;MQ0=0;MQRankSum=0.25;QD=15.45;ReadPosRankSum=-0.433	GT:AD:DP:GQ:PL	0/1:89,80:169:99:2655,0,2945
chrIII	154642	.	C	T	3545.77	PASS	AC=1;AF=0.5;AN=2;BaseQRankSum=-0.236;DP=213;Dels=0.0;FS=9.138;HaplotypeScore=4.2714;MLEAC=1;MLEAF=0.5;MQ=41.99;MQ0=0;MQRankSum=-1.096;QD=16.65;ReadPosRankSum=-0.828	GT:AD:DP:GQ:PL	0/1:104,108:212:99:3574,0,3441
chrIII	165667	.	C	T	3268.77	PASS	AC=1;AF=0.5;AN=2;BaseQRankSum=0.519;DP=208;Dels=0.0;FS=0.512;HaplotypeScore=3.3196;MLEAC=1;MLEAF=0.5;MQ=41.99;MQ0=0;MQRankSum=0.303;QD=15.72;ReadPosRankSum=-0.076	GT:AD:DP:GQ:PL	0/1:109,98:207:99:3297,0,3491
chrIII	172979	.	C	T	3009.77	PASS	AC=1;AF=0.5;AN=2;BaseQRankSum=-0.976;DP=185;Dels=0.0;FS=9.748;HaplotypeScore=4.9729;MLEAC=1;MLEAF=0.5;MQ=41.92;MQ0=0;MQRankSum=-0.872;QD=16.27;ReadPosRankSum=2.343	GT:AD:DP:GQ:PL	0/1:93,90:183:99:3038,0,3203
chrIII	178713	.	G	A	3325.77	PASS	AC=1;AF=0.5;AN=2;BaseQRankSum=1.219;DP=198;Dels=0.0;FS=3.221;HaplotypeScore=3.585;MLEAC=1;MLEAF=0.5;MQ=42.0;MQ0=0;MQRankSum=0.136;QD=16.8;ReadPosRankSum=-2.229	GT:AD:DP:GQ:PL	0/1:96,101:197:99:3354,0,3118
chrIII	182383	.	G	A	2538.77	PASS	AC=1;AF=0.5;AN=2;BaseQRankSum=-0.413;DP=199;Dels=0.0;FS=1.799;HaplotypeScore=1.5774;MLEAC=1;MLEAF=0.5;MQ=41.98;MQ0=0;MQRankSum=0.654;QD=12.76;ReadPosRankSum=0.343	GT:AD:DP:GQ:PL	0/1:119,80:199:99:2567,0,4067
chrIII	184981	.	T	C	3852.77	PASS	AC=1;AF=0.5;AN=2;BaseQRankSum=-0.517;DP=232;Dels=0.0;FS=6.331;HaplotypeScore=3.4105;MLEAC=1;MLEAF=0.5;MQ=41.93;MQ0=0;MQRankSum=0.945;QD=16.61;ReadPosRankSum=-0.744	GT:AD:DP:GQ:PL	0/1:113,119:232:99:3881,0,3685
chrIII	187273	.	T	C	2968.77	PASS	AC=1;AF=0.5;AN=2;BaseQRankSum=1.17;DP=181;Dels=0.0;FS=8.799;HaplotypeScore=1.7719;MLEAC=1;MLEAF=0.5;MQ=41.99;MQ0=0;MQRankSum=0.452;QD=16.4;ReadPosRankSum=0.621	GT:AD:DP:GQ:PL	0/1:91,89:180:99:2997,0,3071
chrIII	192239	.	C	T	3197.84	PASS	AC=1;AF=0.5;AN=2;BaseQRankSum=0.408;DP=223;Dels=0.0;FS=1.68;HaplotypeScore=3.5789;MLEAC=1;MLEAF=0.5;MQ=42.0;MQ0=0;MQRankSum=0.774;QD=14.34;ReadPosRankSum=-0.018	GT:AD:DP:GQ:PL	0/1:122,100:223:99:3226,0,4095
chrIII	207947	.	C	T	3494.77	PASS	AC=1;AF=0.5;AN=2;BaseQRankSum=-0.373;DP=204;Dels=0.0;FS=4.066;HaplotypeScore=0.0;MLEAC=1;MLEAF=0.5;MQ=41.98;MQ0=0;MQRankSum=0.252;QD=17.13;ReadPosRankSum=-0.221	GT:AD:DP:GQ:PL	0/1:99,105:204:99:3523,0,3289
chrIII	228883	.	A	G	3288.77	PASS	AC=1;AF=0.5;AN=2;BaseQRankSum=0.974;DP=205;Dels=0.0;FS=1.774;HaplotypeScore=6.0324;MLEAC=1;MLEAF=0.5;MQ=42.0;MQ0=0;MQRankSum=1.346;QD=16.04;ReadPosRankSum=1.717	GT:AD:DP:GQ:PL	0/1:94,110:204:99:3317,0,2841
chrIII	248281	.	C	T	3001.77	PASS	AC=1;AF=0.5;AN=2;BaseQRankSum=-0.178;DP=173;Dels=0.0;FS=3.503;HaplotypeScore=8.8294;MLEAC=1;MLEAF=0.5;MQ=41.91;MQ0=0;MQRankSum=0.354;QD=17.35;ReadPosRankSum=-0.324	GT:AD:DP:GQ:PL	0/1:83,90:173:99:3030,0,2728
chrIII	252249	.	C	T	1622.77	PASS	AC=1;AF=0.5;AN=2;BaseQRankSum=-0.563;DP=123;Dels=0.0;FS=22.431;HaplotypeScore=1.5518;MLEAC=1;MLEAF=0.5;MQ=42.0;MQ0=0;MQRankSum=0.428;QD=13.19;ReadPosRankSum=1.698	GT:AD:DP:GQ:PL	0/1:64,59:123:99:1651,0,1878
chrIII	258989	.	G	A	3751.77	PASS	AC=1;AF=0.5;AN=2;BaseQRankSum=0.127;DP=233;Dels=0.0;FS=2.22;HaplotypeScore=1.7206;MLEAC=1;MLEAF=0.5;MQ=41.99;MQ0=0;MQRankSum=-2.132;QD=16.1;ReadPosRankSum=0.069	GT:AD:DP:GQ:PL	0/1:119,114:233:99:3780,0,3921
chrIII	259799	.	T	C	2911.77	PASS	AC=1;AF=0.5;AN=2;BaseQRankSum=2.19;DP=175;Dels=0.0;FS=1.851;HaplotypeScore=9.8561;MLEAC=1;MLEAF=0.5;MQ=41.97;MQ0=0;MQRankSum=-0.348;QD=16.64;ReadPosRankSum=-1.088	GT:AD:DP:GQ:PL	0/1:86,88:174:99:2940,0,2703
chrIII	260594	.	G	A	3698.77	PASS	AC=1;AF=0.5;AN=2;BaseQRankSum=1.114;DP=219;Dels=0.0;FS=0.493;HaplotypeScore=2.4167;MLEAC=1;MLEAF=0.5;MQ=41.99;MQ0=0;MQRankSum=-1.398;QD=16.89;ReadPosRankSum=0.916	GT:AD:DP:GQ:PL	0/1:109,110:219:99:3727,0,3443
chrIII	271924	.	C	T	3154.77	PASS	AC=1;AF=0.5;AN=2;BaseQRankSum=2.436;DP=187;Dels=0.0;FS=0.535;HaplotypeScore=3.4664;MLEAC=1;MLEAF=0.5;MQ=42.0;MQ0=0;MQRankSum=0.125;QD=16.87;ReadPosRankSum=0.422	GT:AD:DP:GQ:PL	0/1:91,95:186:99:3183,0,2901
chrIII	279203	.	T	C	3853.77	PASS	AC=1;AF=0.5;AN=2;BaseQRankSum=0.09;DP=225;Dels=0.0;FS=0.0;HaplotypeScore=4.8643;MLEAC=1;MLEAF=0.5;MQ=41.79;MQ0=0;MQRankSum=1.027;QD=17.13;ReadPosRankSum=-0.742	GT:AD:DP:GQ:PL	0/1:106,118:224:99:3882,0,3446
chrIII	279975	.	A	G	3535.77	PASS	AC=1;AF=0.5;AN=2;BaseQRankSum=-2.777;DP=196;Dels=0.0;FS=9.574;HaplotypeScore=1.7128;MLEAC=1;MLEAF=0.5;MQ=42.0;MQ0=0;MQRankSum=-0.473;QD=18.04;ReadPosRankSum=2.318	GT:AD:DP:GQ:PL	0/1:86,110:196:99:3564,0,2877
chrIII	280677	.	T	C	2890.77	PASS	AC=1;AF=0.5;AN=2;BaseQRankSum=-0.137;DP=187;Dels=0.0;FS=11.03;HaplotypeScore=6.7371;MLEAC=1;MLEAF=0.5;MQ=42.0;MQ0=0;MQRankSum=1.541;QD=15.46;ReadPosRankSum=0.076	GT:AD:DP:GQ:PL	0/1:94,90:185:99:2919,0,3156
chrIII	286815	.	C	T	3594.77	PASS	AC=1;AF=0.5;AN=2;BaseQRankSum=-0.168;DP=214;Dels=0.0;FS=7.804;HaplotypeScore=2.9217;MLEAC=1;MLEAF=0.5;MQ=42.0;MQ0=0;MQRankSum=0.43;QD=16.8;ReadPosRankSum=0.595	GT:AD:DP:GQ:PL	0/1:104,109:214:99:3623,0,3402
chrIII	286871	.	C	T	3263.77	PASS	AC=1;AF=0.5;AN=2;BaseQRankSum=-0.891;DP=200;Dels=0.0;FS=1.78;HaplotypeScore=2.516;MLEAC=1;MLEAF=0.5;MQ=41.99;MQ0=0;MQRankSum=-0.514;QD=16.32;ReadPosRankSum=-0.466	GT:AD:DP:GQ:PL	0/1:97,100:198:99:3292,0,3087
chrIV	21236	.	C	T	2896.77	PASS	AC=1;AF=0.5;AN=2;BaseQRankSum=1.219;DP=171;Dels=0.0;FS=2.662;HaplotypeScore=0.0;MLEAC=1;MLEAF=0.5;MQ=41.91;MQ0=0;MQRankSum=-0.221;QD=16.94;ReadPosRankSum=1.052	GT:AD:DP:GQ:PL	0/1:84,87:171:99:2925,0,2791
chrIV	22082	.	C	T	3963.77	PASS	AC=1;AF=0.5;AN=2;BaseQRankSum=-0.895;DP=247;Dels=0.0;FS=10.43;HaplotypeScore=6.394;MLEAC=1;MLEAF=0.5;MQ=41.99;MQ0=0;MQRankSum=2.176;QD=16.05;ReadPosRankSum=-0.412	GT:AD:DP:GQ:PL	0/1:123,124:247:99:3992,0,4140
chrIV	26546	.	C	T	2502.77	PASS	AC=1;AF=0.5;AN=2;BaseQRankSum=0.626;DP=168;Dels=0.0;FS=1.217;HaplotypeScore=1.6553;MLEAC=1;MLEAF=0.5;MQ=42.0;MQ0=0;MQRankSum=0.552;QD=14.9;ReadPosRankSum=1.467	GT:AD:DP:GQ:PL	0/1:91,75:166:99:2531,0,3139
chrIV	35099	.	C	T	3474.77	PASS	AC=1;AF=0.5;AN=2;BaseQRankSum=0.807;DP=178;Dels=0.0;FS=5.562;HaplotypeScore=8.4139;MLEAC=1;MLEAF=0.5;MQ=41.98;MQ0=0;MQRankSum=0.062;QD=19.52;ReadPosRankSum=-0.153	GT:AD:DP:GQ:PL	0/1:75,103:178:99:3503,0,2331
chrIV	43533	.	C	T	2682.77	PASS	AC=1;AF=0.5;AN=2;BaseQRankSum=1.675;DP=162;Dels=0.0;FS=0.598;HaplotypeScore=8.6131;MLEAC=1;MLEAF=0.5;MQ=41.71;MQ0=0;MQRankSum=0.449;QD=16.56;ReadPosRankSum=1.786	GT:AD:DP:GQ:PL	0/1:79,83:162:99:2711,0,2426
chrIV	49017	.	C	T	3195.8	PASS	AC=1;AF=0.5;AN=2;BaseQRankSum=-2.557;DP=212;Dels=0.0;FS=11.233;HaplotypeScore=4.7465;MLEAC=1;MLEAF=0.5;MQ=41.93;MQ0=0;MQRankSum=0.545;QD=15.07;ReadPosRankSum=-0.776	GT:AD:DP:GQ:PL	0/1:104,108:212:99:3224,0,3270
chrIV	51873	.	T	C	2914.77	PASS	AC=1;AF=0.5;AN=2;BaseQRankSum=3.474;DP=202;Dels=0.0;FS=1.09;HaplotypeScore=1.9066;MLEAC=1;MLEAF=0.5;MQ=41.99;MQ0=0;MQRankSum=0.933;QD=14.43;ReadPosRankSum=0.981	GT:AD:DP:GQ:PL	0/1:108,93:201:99:2943,0,3316
chrIV	58686	.	G	A	3876.77	PASS	AC=1;AF=0.5;AN=2;BaseQRankSum=1.285;DP=226;Dels=0.0;FS=1.036;HaplotypeScore=9.8255;MLEAC=1;MLEAF=0.5;MQ=42.0;MQ0=0;MQRankSum=-0.74;QD=17.15;ReadPosRankSum=0.799	GT:AD:DP:GQ:PL	0/1:106,119:225:99:3905,0,3301
chrIV	61643	.	T	C	2663.77	PASS	AC=1;AF=0.5;AN=2;BaseQRankSum=-0.768;DP=165;Dels=0.0;FS=3.628;HaplotypeScore=3.0544;MLEAC=1;MLEAF=0.5;MQ=42.0;MQ0=0;MQRankSum=0.497;QD=16.14;ReadPosRankSum=-0.077	GT:AD:DP:GQ:PL	0/1:82,83:165:99:2692,0,2724
chrIV	100504	.	C	T	3684.77	PASS	AC=1;AF=0.5;AN=2;BaseQRankSum=-1.134;DP=201;Dels=0.0;FS=3.217;HaplotypeScore=2.444;MLEAC=1;MLEAF=0.5;MQ=42.0;MQ0=0;MQRankSum=1.418;QD=18.33;ReadPosRankSum=0.979	GT:AD:DP:GQ:PL	0/1:92,108:200:99:3713,0,2981
chrIV	103811	.	C	T	2996.77	PASS	AC=1;AF=0.5;AN=2;BaseQRankSum=1.484;DP=183;Dels=0.0;FS=3.362;HaplotypeScore=0.0;MLEAC=1;MLEAF=0.5;MQ=42.0;MQ0=0;MQRankSum=-0.398;QD=16.38;ReadPosRankSum=1.352	GT:AD:DP:GQ:PL	0/1:93,90:183:99:3025,0,3037
chrIV	106966	.	C	T	2950.77	PASS	AC=1;AF=0.5;AN=2;BaseQRankSum=0.624;DP=200;Dels=0.0;FS=9.31;HaplotypeScore=3.2762;MLEAC=1;MLEAF=0.5;MQ=41.93;MQ0=0;MQRankSum=0.841;QD=14.75;ReadPosRankSum=-0.331	GT:AD:DP:GQ:PL	0/1:103,96:199:99:2979,0,3351
chrIV	110637	.	C	T	2275.77	PASS	AC=1;AF=0.5;AN=2;BaseQRankSum=-0.197;DP=166;Dels=0.0;FS=0.574;HaplotypeScore=0.6651;MLEAC=1;MLEAF=0.5;MQ=42.0;MQ0=0;MQRankSum=-0.484;QD=13.71;ReadPosRankSum=-0.712	GT:AD:DP:GQ:PL	0/1:94,72:166:99:2304,0,3151
chrIV	111000	.	C	T	2747.77	PASS	AC=1;AF=0.5;AN=2;BaseQRankSum=-1.0;DP=164;Dels=0.0;FS=2.12;HaplotypeScore=3.7073;MLEAC=1;MLEAF=0.5;MQ=41.91;MQ0=0;MQRankSum=0.908;QD=16.75;ReadPosRankSum=-2.513	GT:AD:DP:GQ:PL	0/1:81,83:164:99:2776,0,2623
chrIV	126505	.	C	T	222.77	PASS	AC=1;AF=0.5;AN=2;BaseQRankSum=0.742;DP=34;Dels=0.0;FS=14.726;HaplotypeScore=12.9922;MLEAC=1;MLEAF=0.5;MQ=41.36;MQ0=0;MQRankSum=-2.225;QD=6.55;ReadPosRankSum=3.045	GT:AD:DP:GQ:PL	0/1:25,9:34:99:251,0,893
chrIV	132686	.	G	A	3008.77	PASS	AC=1;AF=0.5;AN=2;BaseQRankSum=1.423;DP=192;Dels=0.0;FS=1.12;HaplotypeScore=0.7887;MLEAC=1;MLEAF=0.5;MQ=42.0;MQ0=0;MQRankSum=0.352;QD=15.67;ReadPosRankSum=1.308	GT:AD:DP:GQ:PL	0/1:97,94:191:99:3037,0,2985
chrIV	137397	.	C	T	3137.77	PASS	AC=1;AF=0.5;AN=2;BaseQRankSum=-0.892;DP=172;Dels=0.0;FS=0.567;HaplotypeScore=6.896;MLEAC=1;MLEAF=0.5;MQ=41.83;MQ0=0;MQRankSum=-0.604;QD=18.24;ReadPosRankSum=-1.859	GT:AD:DP:GQ:PL	0/1:77,93:172:99:3166,0,2548
chrIV	148725	.	G	A	2672.77	PASS	AC=1;AF=0.5;AN=2;BaseQRankSum=-0.771;DP=195;Dels=0.0;FS=0.0;HaplotypeScore=9.858;MLEAC=1;MLEAF=0.5;MQ=42.0;MQ0=0;MQRankSum=-0.048;QD=13.71;ReadPosRankSum=-0.138	GT:AD:DP:GQ:PL	0/1:103,90:193:99:2701,0,3321
chrIV	152162	.	C	T	3503.77	PASS	AC=1;AF=0.5;AN=2;BaseQRankSum=-0.258;DP=212;Dels=0.0;FS=3.873;HaplotypeScore=2.8374;MLEAC=1;MLEAF=0.5;MQ=41.99;MQ0=0;MQRankSum=-2.251;QD=16.53;ReadPosRankSum=-1.337	GT:AD:DP:GQ:PL	0/1:107,105:212:99:3532,0,3512
chrIV	156260	.	G	A	3273.77	PASS	AC=1;AF=0.5;AN=2;BaseQRankSum=-0.824;DP=205;Dels=0.0;FS=0.0;HaplotypeScore=1.7333;MLEAC=1;MLEAF=0.5;MQ=41.98;MQ0=0;MQRankSum=-0.843;QD=15.97;ReadPosRankSum=-0.53	GT:AD:DP:GQ:PL	0/1:105,98:203:99:3302,0,3562
chrIV	160097	.	G	A	3289.77	PASS	AC=1;AF=0.5;AN=2;BaseQRankSum=1.459;DP=181;Dels=0.0;FS=10.015;HaplotypeScore=0.0;MLEAC=1;MLEAF=0.5;MQ=41.99;MQ0=0;MQRankSum=0.298;QD=18.18;ReadPosRankSum=1.188	GT:AD:DP:GQ:PL	0/1:81,100:181:99:3318,0,2521
chrIV	167653	.	G	A	3822.77	PASS	AC=1;AF=0.5;AN=2;BaseQRankSum=0.383;DP=231;Dels=0.0;FS=3.712;HaplotypeScore=7.9299;MLEAC=1;MLEAF=0.5;MQ=41.72;MQ0=1;MQRankSum=-0.284;QD=16.55;ReadPosRankSum=-1.448	GT:AD:DP:GQ:PL	0/1:112,116:229:99:3851,0,3634
chrIV	173782	.	G	A	3268.77	PASS	AC=1;AF=0.5;AN=2;BaseQRankSum=-1.237;DP=206;Dels=0.0;FS=5.793;HaplotypeScore=7.8935;MLEAC=1;MLEAF=0.5;MQ=42.0;MQ0=0;MQRankSum=0.875;QD=15.87;ReadPosRankSum=-1.084	GT:AD:DP:GQ:PL	0/1:103,102:205:99:3297,0,3496
chrIV	179570	.	C	T	4139.77	PASS	AC=1;AF=0.5;AN=2;BaseQRankSum=0.862;DP=250;Dels=0.0;FS=0.0;HaplotypeScore=3.7773;MLEAC=1;MLEAF=0.5;MQ=41.92;MQ0=0;MQRankSum=-0.148;QD=16.56;ReadPosRankSum=-0.031	GT:AD:DP:GQ:PL	0/1:126,124:250:99:4168,0,4207
chrIV	184337	.	G	A	2562.77	PASS	AC=1;AF=0.5;AN=2;BaseQRankSum=1.697;DP=171;Dels=0.0;FS=10.48;HaplotypeScore=2.9576;MLEAC=1;MLEAF=0.5;MQ=42.0;MQ0=0;MQRankSum=-0.383;QD=14.99;ReadPosRankSum=-1.124	GT:AD:DP:GQ:PL	0/1:90,78:169:99:2591,0,3023
chrIV	192546	.	T	C	2863.77	PASS	AC=1;AF=0.5;AN=2;BaseQRankSum=0.977;DP=187;Dels=0.0;FS=9.886;HaplotypeScore=3.5017;MLEAC=1;MLEAF=0.5;MQ=41.99;MQ0=0;MQRankSum=-0.639;QD=15.31;ReadPosRankSum=-1.182	GT:AD:DP:GQ:PL	0/1:94,93:187:99:2892,0,2997
chrIV	192578	.	C	T	3137.77	PASS	AC=1;AF=0.5;AN=2;BaseQRankSum=0.754;DP=204;Dels=0.0;FS=14.866;HaplotypeScore=7.2189;MLEAC=1;MLEAF=0.5;MQ=41.98;MQ0=0;MQRankSum=-0.657;QD=15.38;ReadPosRankSum=-0.688	GT:AD:DP:GQ:PL	0/1:108,96:204:99:3166,0,3681
chrIV	196198	.	C	T	3901.77	PASS	AC=1;AF=0.5;AN=2;BaseQRankSum=0.753;DP=223;Dels=0.0;FS=0.0;HaplotypeScore=2.6287;MLEAC=1;MLEAF=0.5;MQ=41.99;MQ0=0;MQRankSum=0.201;QD=17.5;ReadPosRankSum=0.74	GT:AD:DP:GQ:PL	0/1:105,116:221:99:3930,0,3463
chrIV	202553	.	G	A	2987.77	PASS	AC=1;AF=0.5;AN=2;BaseQRankSum=1.174;DP=197;Dels=0.0;FS=1.147;HaplotypeScore=4.4671;MLEAC=1;MLEAF=0.5;MQ=42.0;MQ0=0;MQRankSum=1.601;QD=15.17;ReadPosRankSum=1.654	GT:AD:DP:GQ:PL	0/1:106,90:196:99:3016,0,3449
chrIV	204569	.	A	G	2965.77	PASS	AC=1;AF=0.5;AN=2;BaseQRankSum=-0.73;DP=192;Dels=0.0;FS=6.08;HaplotypeScore=0.0;MLEAC=1;MLEAF=0.5;MQ=41.99;MQ0=0;MQRankSum=1.081;QD=15.45;ReadPosRankSum=0.411	GT:AD:DP:GQ:PL	0/1:99,93:192:99:2994,0,3295
chrIV	205500	.	G	A	2582.77	PASS	AC=1;AF=0.5;AN=2;BaseQRankSum=-0.302;DP=156;Dels=0.0;FS=0.0;HaplotypeScore=0.0;MLEAC=1;MLEAF=0.5;MQ=40.36;MQ0=0;MQRankSum=-0.263;QD=16.56;ReadPosRankSum=-0.234	GT:AD:DP:GQ:PL	0/1:73,83:156:99:2611,0,2317
chrIV	216077	.	T	C	3518.77	PASS	AC=1;AF=0.5;AN=2;BaseQRankSum=1.081;DP=226;Dels=0.0;FS=9.618;HaplotypeScore=2.1877;MLEAC=1;MLEAF=0.5;MQ=42.0;MQ0=0;MQRankSum=0.798;QD=15.57;ReadPosRankSum=1.024	GT:AD:DP:GQ:PL	0/1:120,106:226:99:3547,0,4022
chrIV	217289	.	T	C	2437.77	PASS	AC=1;AF=0.5;AN=2;BaseQRankSum=-0.039;DP=142;Dels=0.0;FS=5.142;HaplotypeScore=0.9665;MLEAC=1;MLEAF=0.5;MQ=42.0;MQ0=0;MQRankSum=0.963;QD=17.17;ReadPosRankSum=0.292	GT:AD:DP:GQ:PL	0/1:64,77:141:99:2466,0,2068
chrIV	217765	.	G	A	3143.77	PASS	AC=1;AF=0.5;AN=2;BaseQRankSum=1.166;DP=180;Dels=0.0;FS=8.551;HaplotypeScore=2.6775;MLEAC=1;MLEAF=0.5;MQ=42.0;MQ0=0;MQRankSum=0.047;QD=17.47;ReadPosRankSum=-0.127	GT:AD:DP:GQ:PL	0/1:88,92:180:99:3172,0,2999
chrIV	223862	.	G	A	1792.77	PASS	AC=1;AF=0.5;AN=2;BaseQRankSum=-2.188;DP=108;Dels=0.0;FS=14.278;HaplotypeScore=9.7718;MLEAC=1;MLEAF=0.5;MQ=41.85;MQ0=0;MQRankSum=-0.24;QD=16.6;ReadPosRankSum=-0.428	GT:AD:DP:GQ:PL	0/1:50,57:108:99:1821,0,1641
chrIV	231037	.	C	T	2588.77	PASS	AC=1;AF=0.5;AN=2;BaseQRankSum=2.017;DP=152;Dels=0.0;FS=0.614;HaplotypeScore=8.6369;MLEAC=1;MLEAF=0.5;MQ=42.0;MQ0=0;MQRankSum=0.571;QD=17.03;ReadPosRankSum=-0.04	GT:AD:DP:GQ:PL	0/1:70,80:150:99:2617,0,2111
chrIV	241732	.	C	T	2441.77	PASS	AC=1;AF=0.5;AN=2;BaseQRankSum=0.234;DP=148;Dels=0.0;FS=0.0;HaplotypeScore=6.0329;MLEAC=1;MLEAF=0.5;MQ=41.96;MQ0=0;MQRankSum=-1.424;QD=16.5;ReadPosRankSum=-1.079	GT:AD:DP:GQ:PL	0/1:72,75:147:99:2470,0,2241
chrIV	255638	.	G	A	3054.77	PASS	AC=1;AF=0.5;AN=2;BaseQRankSum=1.292;DP=206;Dels=0.0;FS=0.0;HaplotypeScore=4.3137;MLEAC=1;MLEAF=0.5;MQ=41.99;MQ0=0;MQRankSum=0.031;QD=14.83;ReadPosRankSum=0.19	GT:AD:DP:GQ:PL	0/1:113,93:206:99:3083,0,3840
chrIV	258837	.	C	G	7559.77	PASS	AC=2;AF=1.0;AN=2;DP=193;Dels=0.0;FS=0.0;HaplotypeScore=0.0;MLEAC=2;MLEAF=1.0;MQ=41.99;MQ0=0;QD=29.46	GT:AD:DP:GQ:PL	1/1:0,193:193:99:7588,569,0
chrIV	261401	.	C	T	3493.77	PASS	AC=1;AF=0.5;AN=2;BaseQRankSum=0.374;DP=205;Dels=0.0;FS=6.838;HaplotypeScore=2.366;MLEAC=1;MLEAF=0.5;MQ=41.93;MQ0=0;MQRankSum=0.633;QD=17.04;ReadPosRankSum=-0.843	GT:AD:DP:GQ:PL	0/1:97,106:203:99:3522,0,3226
chrIV	270523	.	C	T	3583.77	PASS	AC=1;AF=0.5;AN=2;BaseQRankSum=1.237;DP=197;Dels=0.0;FS=6.077;HaplotypeScore=0.734;MLEAC=1;MLEAF=0.5;MQ=42.0;MQ0=0;MQRankSum=0.198;QD=18.19;ReadPosRankSum=0.173	GT:AD:DP:GQ:PL	0/1:90,106:196:99:3612,0,2932
chrIV	276466	.	A	G	3323.77	PASS	AC=1;AF=0.5;AN=2;BaseQRankSum=0.732;DP=206;Dels=0.0;FS=1.075;HaplotypeScore=1.865;MLEAC=1;MLEAF=0.5;MQ=41.99;MQ0=0;MQRankSum=-0.627;QD=16.13;ReadPosRankSum=-2.259	GT:AD:DP:GQ:PL	0/1:105,101:206:99:3352,0,3493
chrIV	296190	.	C	T	3893.77	PASS	AC=1;AF=0.5;AN=2;BaseQRankSum=-1.493;DP=242;Dels=0.0;FS=14.199;HaplotypeScore=8.633;MLEAC=1;MLEAF=0.5;MQ=42.0;MQ0=0;MQRankSum=0.839;QD=16.09;ReadPosRankSum=-1.303	GT:AD:DP:GQ:PL	0/1:116,125:241:99:3922,0,3864
chrIV	299493	.	A	G	2709.77	PASS	AC=1;AF=0.5;AN=2;BaseQRankSum=1.912;DP=194;Dels=0.0;FS=0.534;HaplotypeScore=1.6988;MLEAC=1;MLEAF=0.5;MQ=42.0;MQ0=0;MQRankSum=-1.743;QD=13.97;ReadPosRankSum=-0.515	GT:AD:DP:GQ:PL	0/1:108,85:193:99:2738,0,3553
chrIV	303414	.	C	T	2853.77	PASS	AC=1;AF=0.5;AN=2;BaseQRankSum=-2.394;DP=187;Dels=0.0;FS=4.299;HaplotypeScore=0.7887;MLEAC=1;MLEAF=0.5;MQ=41.99;MQ0=0;MQRankSum=-0.558;QD=15.26;ReadPosRankSum=-0.281	GT:AD:DP:GQ:PL	0/1:93,93:186:99:2882,0,3045
chrIV	304159	.	T	C	3140.77	PASS	AC=1;AF=0.5;AN=2;BaseQRankSum=-0.783;DP=195;Dels=0.0;FS=1.776;HaplotypeScore=3.5658;MLEAC=1;MLEAF=0.5;MQ=41.99;MQ0=0;MQRankSum=1.25;QD=16.11;ReadPosRankSum=-0.169	GT:AD:DP:GQ:PL	0/1:96,99:195:99:3169,0,3127
chrIV	312218	.	C	T	2684.77	PASS	AC=1;AF=0.5;AN=2;BaseQRankSum=0.483;DP=198;Dels=0.0;FS=2.484;HaplotypeScore=4.898;MLEAC=1;MLEAF=0.5;MQ=42.0;MQ0=0;MQRankSum=-0.218;QD=13.56;ReadPosRankSum=0.453	GT:AD:DP:GQ:PL	0/1:112,85:197:99:2713,0,3637
chrIV	318205	.	C	T	3129.77	PASS	AC=1;AF=0.5;AN=2;BaseQRankSum=0.458;DP=176;Dels=0.0;FS=0.555;HaplotypeScore=0.7887;MLEAC=1;MLEAF=0.5;MQ=41.98;MQ0=0;MQRankSum=-0.363;QD=17.78;ReadPosRankSum=0.571	GT:AD:DP:GQ:PL	0/1:82,94:176:99:3158,0,2682
chrIV	330339	.	G	A	2214.77	PASS	AC=1;AF=0.5;AN=2;BaseQRankSum=-0.146;DP=179;Dels=0.0;FS=2.841;HaplotypeScore=6.6135;MLEAC=1;MLEAF=0.5;MQ=41.91;MQ0=0;MQRankSum=-0.763;QD=12.37;ReadPosRankSum=1.123	GT:AD:DP:GQ:PL	0/1:107,71:178:99:2243,0,3696
chrIV	338548	.	T	C	2287.77	PASS	AC=1;AF=0.5;AN=2;BaseQRankSum=-0.246;DP=193;Dels=0.0;FS=15.593;HaplotypeScore=7.3374;MLEAC=1;MLEAF=0.5;MQ=41.93;MQ0=0;MQRankSum=0.673;QD=11.85;ReadPosRankSum=0.806	GT:AD:DP:GQ:PL	0/1:116,76:192:99:2316,0,3973
chrIV	360951	.	T	C	3846.77	PASS	AC=1;AF=0.5;AN=2;BaseQRankSum=2.641;DP=235;Dels=0.0;FS=3.639;HaplotypeScore=3.4174;MLEAC=1;MLEAF=0.5;MQ=42.0;MQ0=0;MQRankSum=-0.347;QD=16.37;ReadPosRankSum=0.219	GT:AD:DP:GQ:PL	0/1:118,116:235:99:3875,0,3816
chrIV	366747	.	C	T	3098.77	PASS	AC=1;AF=0.5;AN=2;BaseQRankSum=-0.844;DP=193;Dels=0.0;FS=2.494;HaplotypeScore=5.6193;MLEAC=1;MLEAF=0.5;MQ=41.99;MQ0=0;MQRankSum=0.226;QD=16.06;ReadPosRankSum=-0.868	GT:AD:DP:GQ:PL	0/1:99,94:193:99:3127,0,3252
chrIV	366791	.	C	T	2480.77	PASS	AC=1;AF=0.5;AN=2;BaseQRankSum=-0.318;DP=165;Dels=0.0;FS=1.954;HaplotypeScore=5.4666;MLEAC=1;MLEAF=0.5;MQ=41.98;MQ0=0;MQRankSum=-0.573;QD=15.03;ReadPosRankSum=-0.093	GT:AD:DP:GQ:PL	0/1:88,77:165:99:2509,0,2869
chrIV	370061	.	C	T	3495.77	PASS	AC=1;AF=0.5;AN=2;BaseQRankSum=-0.64;DP=227;Dels=0.0;FS=0.0;HaplotypeScore=6.2338;MLEAC=1;MLEAF=0.5;MQ=41.99;MQ0=0;MQRankSum=-1.263;QD=15.4;ReadPosRankSum=-0.964	GT:AD:DP:GQ:PL	0/1:118,109:227:99:3524,0,3890
chrIV	374770	.	C	T	3108.77	PASS	AC=1;AF=0.5;AN=2;BaseQRankSum=0.814;DP=178;Dels=0.0;FS=2.632;HaplotypeScore=5.6595;MLEAC=1;MLEAF=0.5;MQ=42.0;MQ0=0;MQRankSum=-0.671;QD=17.46;ReadPosRankSum=0.031	GT:AD:DP:GQ:PL	0/1:86,91:177:99:3137,0,2880
chrIV	388609	.	C	T	3159.77	PASS	AC=1;AF=0.5;AN=2;BaseQRankSum=-0.013;DP=200;Dels=0.0;FS=6.057;HaplotypeScore=0.0;MLEAC=1;MLEAF=0.5;MQ=41.99;MQ0=0;MQRankSum=-0.316;QD=15.8;ReadPosRankSum=-0.077	GT:AD:DP:GQ:PL	0/1:102,98:200:99:3188,0,3418
chrIV	388838	.	C	T	3223.52	PASS	AC=1;AF=0.5;AN=2;BaseQRankSum=0.515;DP=188;Dels=0.0;FS=4.185;HaplotypeScore=0.0;MLEAC=1;MLEAF=0.5;MQ=42.0;MQ0=0;MQRankSum=0.07;QD=17.15;ReadPosRankSum=-0.247	GT:AD:DP:GQ:PL	0/1:93,95:188:99:3252,0,3164
chrIV	402830	.	C	T	3722.77	PASS	AC=1;AF=0.5;AN=2;BaseQRankSum=0.72;DP=215;Dels=0.0;FS=1.659;HaplotypeScore=0.7887;MLEAC=1;MLEAF=0.5;MQ=42.0;MQ0=0;MQRankSum=0.81;QD=17.32;ReadPosRankSum=-0.196	GT:AD:DP:GQ:PL	0/1:105,110:215:99:3751,0,3480
chrIV	418777	.	C	T	3571.77	PASS	AC=1;AF=0.5;AN=2;BaseQRankSum=1.653;DP=221;Dels=0.0;FS=15.355;HaplotypeScore=8.1897;MLEAC=1;MLEAF=0.5;MQ=41.94;MQ0=0;MQRankSum=0.63;QD=16.16;ReadPosRankSum=1.148	GT:AD:DP:GQ:PL	0/1:110,111:221:99:3600,0,3536
chrIV	420325	.	G	A	3123.77	PASS	AC=1;AF=0.5;AN=2;BaseQRankSum=0.932;DP=164;Dels=0.0;FS=1.979;HaplotypeScore=0.734;MLEAC=1;MLEAF=0.5;MQ=42.0;MQ0=0;MQRankSum=-0.747;QD=19.05;ReadPosRankSum=0.136	GT:AD:DP:GQ:PL	0/1:69,94:163:99:3152,0,2155
chrIV	442021	.	G	A	2695.77	PASS	AC=1;AF=0.5;AN=2;BaseQRankSum=0.427;DP=183;Dels=0.0;FS=0.0;HaplotypeScore=1.7675;MLEAC=1;MLEAF=0.5;MQ=41.99;MQ0=0;MQRankSum=-0.556;QD=14.73;ReadPosRankSum=-0.764	GT:AD:DP:GQ:PL	0/1:100,83:183:99:2724,0,3424
chrIV	476667	.	T	C	3233.06	PASS	AC=1;AF=0.5;AN=2;BaseQRankSum=1.525;DP=201;Dels=0.0;FS=0.526;HaplotypeScore=0.0;MLEAC=1;MLEAF=0.5;MQ=42.0;MQ0=0;MQRankSum=0.613;QD=16.08;ReadPosRankSum=-0.207	GT:AD:DP:GQ:PL	0/1:103,98:201:99:3263,0,3417
chrIV	489993	.	G	A	4122.77	PASS	AC=1;AF=0.5;AN=2;BaseQRankSum=-1.4;DP=237;Dels=0.0;FS=0.0;HaplotypeScore=2.8198;MLEAC=1;MLEAF=0.5;MQ=42.0;MQ0=0;MQRankSum=0.398;QD=17.4;ReadPosRankSum=-1.045	GT:AD:DP:GQ:PL	0/1:111,126:237:99:4151,0,3646
chrIV	492864	.	C	T	2953.77	PASS	AC=1;AF=0.5;AN=2;BaseQRankSum=0.204;DP=221;Dels=0.0;FS=3.075;HaplotypeScore=0.0;MLEAC=1;MLEAF=0.5;MQ=41.93;MQ0=0;MQRankSum=1.412;QD=13.37;ReadPosRankSum=0.763	GT:AD:DP:GQ:PL	0/1:126,94:220:99:2982,0,4165
chrIV	506253	.	G	A	2449.77	PASS	AC=1;AF=0.5;AN=2;BaseQRankSum=0.489;DP=148;Dels=0.0;FS=8.788;HaplotypeScore=8.4361;MLEAC=1;MLEAF=0.5;MQ=41.99;MQ0=0;MQRankSum=-1.088;QD=16.55;ReadPosRankSum=2.507	GT:AD:DP:GQ:PL	0/1:72,76:148:99:2478,0,2191
chrIV	507663	.	T	C	4146.77	PASS	AC=1;AF=0.5;AN=2;BaseQRankSum=1.745;DP=218;Dels=0.0;FS=4.746;HaplotypeScore=3.3627;MLEAC=1;MLEAF=0.5;MQ=42.0;MQ0=0;MQRankSum=-1.429;QD=19.02;ReadPosRankSum=0.807	GT:AD:DP:GQ:PL	0/1:95,122:217:99:4175,0,3149
chrIV	509355	.	A	G	4014.77	PASS	AC=1;AF=0.5;AN=2;BaseQRankSum=-0.236;DP=198;Dels=0.0;FS=18.854;HaplotypeScore=4.0665;MLEAC=1;MLEAF=0.5;MQ=41.99;MQ0=0;MQRankSum=-0.646;QD=20.28;ReadPosRankSum=0.757	GT:AD:DP:GQ:PL	0/1:79,119:198:99:4043,0,2569
chrIV	525502	.	C	T	2629.77	PASS	AC=1;AF=0.5;AN=2;BaseQRankSum=0.037;DP=162;Dels=0.0;FS=0.586;HaplotypeScore=5.3851;MLEAC=1;MLEAF=0.5;MQ=42.0;MQ0=0;MQRankSum=0.191;QD=16.23;ReadPosRankSum=-1.749	GT:AD:DP:GQ:PL	0/1:79,83:162:99:2658,0,2457
chrIV	544730	.	T	A	7460.77	PASS	AC=2;AF=1.0;AN=2;BaseQRankSum=-0.126;DP=201;Dels=0.0;FS=3.033;HaplotypeScore=5.9653;MLEAC=2;MLEAF=1.0;MQ=40.91;MQ0=0;MQRankSum=2.898;QD=30.36;ReadPosRankSum=-1.03	GT:AD:DP:GQ:PL	1/1:7,193:200:99:7489,489,0
chrIV	548749	.	C	T	3317.77	PASS	AC=1;AF=0.5;AN=2;BaseQRankSum=1.809;DP=213;Dels=0.0;FS=1.707;HaplotypeScore=7.1396;MLEAC=1;MLEAF=0.5;MQ=41.99;MQ0=0;MQRankSum=1.414;QD=15.58;ReadPosRankSum=0.093	GT:AD:DP:GQ:PL	0/1:112,100:213:99:3346,0,3813
chrIV	593368	.	C	T	2022.77	PASS	AC=1;AF=0.5;AN=2;BaseQRankSum=-0.326;DP=151;Dels=0.0;FS=0.0;HaplotypeScore=2.4673;MLEAC=1;MLEAF=0.5;MQ=42.0;MQ0=0;MQRankSum=1.293;QD=13.4;ReadPosRankSum=0.714	GT:AD:DP:GQ:PL	0/1:87,64:151:99:2051,0,2993
chrIV	596198	.	G	A	3440.77	PASS	AC=1;AF=0.5;AN=2;BaseQRankSum=-2.019;DP=231;Dels=0.0;FS=3.664;HaplotypeScore=1.7876;MLEAC=1;MLEAF=0.5;MQ=41.97;MQ0=0;MQRankSum=-1.734;QD=14.9;ReadPosRankSum=-0.67	GT:AD:DP:GQ:PL	0/1:123,107:230:99:3469,0,4298
chrIV	605578	.	G	A	3452.77	PASS	AC=1;AF=0.5;AN=2;BaseQRankSum=1.476;DP=204;Dels=0.0;FS=1.08;HaplotypeScore=4.7174;MLEAC=1;MLEAF=0.5;MQ=41.93;MQ0=0;MQRankSum=0.496;QD=16.93;ReadPosRankSum=-1.488	GT:AD:DP:GQ:PL	0/1:99,103:203:99:3481,0,3297
chrIV	606056	.	C	T	2945.77	PASS	AC=1;AF=0.5;AN=2;BaseQRankSum=-1.461;DP=184;Dels=0.0;FS=7.427;HaplotypeScore=4.3223;MLEAC=1;MLEAF=0.5;MQ=42.0;MQ0=0;MQRankSum=-0.849;QD=16.01;ReadPosRankSum=0.223	GT:AD:DP:GQ:PL	0/1:94,90:184:99:2974,0,3110
chrIV	609271	.	G	A	2771.77	PASS	AC=1;AF=0.5;AN=2;BaseQRankSum=-2.237;DP=199;Dels=0.0;FS=0.522;HaplotypeScore=3.1898;MLEAC=1;MLEAF=0.5;MQ=42.0;MQ0=0;MQRankSum=-0.284;QD=13.93;ReadPosRankSum=-0.109	GT:AD:DP:GQ:PL	0/1:107,91:198:99:2800,0,3529
chrIV	615764	.	C	T	2550.77	PASS	AC=1;AF=0.5;AN=2;BaseQRankSum=0.648;DP=181;Dels=0.0;FS=1.183;HaplotypeScore=1.6208;MLEAC=1;MLEAF=0.5;MQ=42.0;MQ0=0;MQRankSum=-1.509;QD=14.09;ReadPosRankSum=0.782	GT:AD:DP:GQ:PL	0/1:102,79:181:99:2579,0,3519
chrIV	618026	.	C	T	3945.77	PASS	AC=1;AF=0.5;AN=2;BaseQRankSum=-0.177;DP=221;Dels=0.0;FS=8.639;HaplotypeScore=0.8667;MLEAC=1;MLEAF=0.5;MQ=41.99;MQ0=0;MQRankSum=2.106;QD=17.85;ReadPosRankSum=0.735	GT:AD:DP:GQ:PL	0/1:104,116:220:99:3974,0,3372
chrIV	621983	.	C	T	2965.77	PASS	AC=1;AF=0.5;AN=2;BaseQRankSum=0.533;DP=176;Dels=0.0;FS=6.339;HaplotypeScore=0.9665;MLEAC=1;MLEAF=0.5;MQ=41.98;MQ0=0;MQRankSum=0.743;QD=16.85;ReadPosRankSum=-0.24	GT:AD:DP:GQ:PL	0/1:87,89:176:99:2994,0,2870
chrIV	625218	.	T	C	3522.77	PASS	AC=1;AF=0.5;AN=2;BaseQRankSum=-0.73;DP=235;Dels=0.0;FS=3.721;HaplotypeScore=6.7283;MLEAC=1;MLEAF=0.5;MQ=41.99;MQ0=0;MQRankSum=0.695;QD=14.99;ReadPosRankSum=0.896	GT:AD:DP:GQ:PL	0/1:122,112:235:99:3551,0,3785
chrIV	630369	.	G	A	3275.77	PASS	AC=1;AF=0.5;AN=2;BaseQRankSum=-0.107;DP=206;Dels=0.0;FS=7.872;HaplotypeScore=3.7341;MLEAC=1;MLEAF=0.5;MQ=41.99;MQ0=0;MQRankSum=-0.486;QD=15.9;ReadPosRankSum=0.974	GT:AD:DP:GQ:PL	0/1:102,103:205:99:3304,0,3314
chrIV	630419	.	T	C	2680.77	PASS	AC=1;AF=0.5;AN=2;BaseQRankSum=-0.18;DP=192;Dels=0.0;FS=7.192;HaplotypeScore=2.3113;MLEAC=1;MLEAF=0.5;MQ=41.99;MQ0=0;MQRankSum=-2.39;QD=13.96;ReadPosRankSum=-1.302	GT:AD:DP:GQ:PL	0/1:107,85:192:99:2709,0,3577
chrIV	654351	.	G	A	2721.77	PASS	AC=1;AF=0.5;AN=2;BaseQRankSum=-1.123;DP=186;Dels=0.01;FS=0.553;HaplotypeScore=7.7969;MLEAC=1;MLEAF=0.5;MQ=41.89;MQ0=0;MQRankSum=0.343;QD=14.63;ReadPosRankSum=-0.712	GT:AD:DP:GQ:PL	0/1:100,85:185:99:2750,0,3347
chrIV	669525	.	C	T	3034.77	PASS	AC=1;AF=0.5;AN=2;BaseQRankSum=0.143;DP=204;Dels=0.0;FS=1.098;HaplotypeScore=9.3482;MLEAC=1;MLEAF=0.5;MQ=41.8;MQ0=0;MQRankSum=-0.466;QD=14.88;ReadPosRankSum=0.008	GT:AD:DP:GQ:PL	0/1:106,96:203:99:3063,0,3438
chrIV	670515	.	C	T	3716.77	PASS	AC=1;AF=0.5;AN=2;BaseQRankSum=0.57;DP=220;Dels=0.0;FS=7.514;HaplotypeScore=2.5326;MLEAC=1;MLEAF=0.5;MQ=41.93;MQ0=0;MQRankSum=0.511;QD=16.89;ReadPosRankSum=1.515	GT:AD:DP:GQ:PL	0/1:107,113:220:99:3745,0,3460
chrIV	693959	.	G	A	3614.77	PASS	AC=1;AF=0.5;AN=2;BaseQRankSum=0.918;DP=215;Dels=0.0;FS=2.32;HaplotypeScore=3.2011;MLEAC=1;MLEAF=0.5;MQ=41.99;MQ0=0;MQRankSum=-0.606;QD=16.81;ReadPosRankSum=0.38	GT:AD:DP:GQ:PL	0/1:106,109:215:99:3643,0,3458
chrIV	694289	.	C	T	2880.77	PASS	AC=1;AF=0.5;AN=2;BaseQRankSum=-0.275;DP=184;Dels=0.0;FS=0.0;HaplotypeScore=1.7883;MLEAC=1;MLEAF=0.5;MQ=41.99;MQ0=0;MQRankSum=1.157;QD=15.66;ReadPosRankSum=1.143	GT:AD:DP:GQ:PL	0/1:93,90:183:99:2909,0,2963
chrIV	708210	.	C	T	3029.77	PASS	AC=1;AF=0.5;AN=2;BaseQRankSum=-1.607;DP=188;Dels=0.0;FS=3.351;HaplotypeScore=1.7333;MLEAC=1;MLEAF=0.5;MQ=41.99;MQ0=0;MQRankSum=-0.705;QD=16.12;ReadPosRankSum=-1.169	GT:AD:DP:GQ:PL	0/1:93,93:186:99:3058,0,2973
chrIV	719040	.	G	A	3061.77	PASS	AC=1;AF=0.5;AN=2;BaseQRankSum=-1.702;DP=193;Dels=0.0;FS=1.116;HaplotypeScore=0.0;MLEAC=1;MLEAF=0.5;MQ=42.0;MQ0=0;MQRankSum=0.298;QD=15.86;ReadPosRankSum=-0.765	GT:AD:DP:GQ:PL	0/1:102,91:193:99:3090,0,3497
chrIV	735555	.	T	C	3530.77	PASS	AC=1;AF=0.5;AN=2;BaseQRankSum=1.477;DP=209;Dels=0.0;FS=0.0;HaplotypeScore=0.9867;MLEAC=1;MLEAF=0.5;MQ=41.93;MQ0=0;MQRankSum=0.353;QD=16.89;ReadPosRankSum=1.149	GT:AD:DP:GQ:PL	0/1:104,105:209:99:3559,0,3375
chrIV	748067	.	T	C	3261.77	PASS	AC=1;AF=0.5;AN=2;BaseQRankSum=0.257;DP=210;Dels=0.0;FS=3.857;HaplotypeScore=3.5349;MLEAC=1;MLEAF=0.5;MQ=42.0;MQ0=0;MQRankSum=0.191;QD=15.53;ReadPosRankSum=1.0	GT:AD:DP:GQ:PL	0/1:109,101:210:99:3290,0,3618
chrIV	756467	.	T	C	2911.77	PASS	AC=1;AF=0.5;AN=2;BaseQRankSum=2.663;DP=200;Dels=0.0;FS=0.0;HaplotypeScore=2.7067;MLEAC=1;MLEAF=0.5;MQ=42.0;MQ0=0;MQRankSum=0.993;QD=14.56;ReadPosRankSum=0.335	GT:AD:DP:GQ:PL	0/1:108,89:197:99:2940,0,3570
chrIV	763535	.	G	A	4272.77	PASS	AC=1;AF=0.5;AN=2;BaseQRankSum=0.228;DP=240;Dels=0.0;FS=1.556;HaplotypeScore=7.8373;MLEAC=1;MLEAF=0.5;MQ=41.93;MQ0=0;MQRankSum=0.627;QD=17.8;ReadPosRankSum=-0.544	GT:AD:DP:GQ:PL	0/1:113,126:240:99:4301,0,3773
chrIV	782677	.	T	C	3074.77	PASS	AC=1;AF=0.5;AN=2;BaseQRankSum=-0.742;DP=211;Dels=0.0;FS=0.0;HaplotypeScore=4.6893;MLEAC=1;MLEAF=0.5;MQ=42.0;MQ0=0;MQRankSum=-0.331;QD=14.57;ReadPosRankSum=0.391	GT:AD:DP:GQ:PL	0/1:112,97:209:99:3103,0,3712
chrIV	789236	.	C	T	3640.77	PASS	AC=1;AF=0.5;AN=2;BaseQRankSum=0.348;DP=207;Dels=0.0;FS=7.828;HaplotypeScore=0.0;MLEAC=1;MLEAF=0.5;MQ=41.99;MQ0=0;MQRankSum=0.687;QD=17.59;ReadPosRankSum=0.971	GT:AD:DP:GQ:PL	0/1:97,110:207:99:3669,0,3210
chrIV	793211	.	C	T	2826.77	PASS	AC=1;AF=0.5;AN=2;BaseQRankSum=1.566;DP=184;Dels=0.0;FS=11.112;HaplotypeScore=2.6342;MLEAC=1;MLEAF=0.5;MQ=41.91;MQ0=0;MQRankSum=0.756;QD=15.36;ReadPosRankSum=-1.397	GT:AD:DP:GQ:PL	0/1:98,86:184:99:2855,0,3194
chrIV	794579	.	G	A	3067.77	PASS	AC=1;AF=0.5;AN=2;BaseQRankSum=-0.274;DP=180;Dels=0.0;FS=4.805;HaplotypeScore=6.7533;MLEAC=1;MLEAF=0.5;MQ=42.0;MQ0=0;MQRankSum=2.673;QD=17.04;ReadPosRankSum=-0.064	GT:AD:DP:GQ:PL	0/1:77,100:178:99:3096,0,2307
chrIV	808712	.	A	G	3695.77	PASS	AC=1;AF=0.5;AN=2;BaseQRankSum=3.227;DP=221;Dels=0.0;FS=1.667;HaplotypeScore=7.0686;MLEAC=1;MLEAF=0.5;MQ=42.0;MQ0=0;MQRankSum=0.976;QD=16.72;ReadPosRankSum=0.559	GT:AD:DP:GQ:PL	0/1:106,114:220:99:3724,0,3195
chrIV	812117	.	C	T	3154.77	PASS	AC=1;AF=0.5;AN=2;BaseQRankSum=-1.215;DP=203;Dels=0.0;FS=1.091;HaplotypeScore=3.7103;MLEAC=1;MLEAF=0.5;MQ=41.99;MQ0=0;MQRankSum=0.242;QD=15.54;ReadPosRankSum=1.448	GT:AD:DP:GQ:PL	0/1:100,102:202:99:3183,0,3277
chrIV	818721	.	C	T	2819.77	PASS	AC=1;AF=0.5;AN=2;BaseQRankSum=0.812;DP=174;Dels=0.0;FS=1.208;HaplotypeScore=4.4976;MLEAC=1;MLEAF=0.5;MQ=42.0;MQ0=0;MQRankSum=-1.553;QD=16.21;ReadPosRankSum=-0.131	GT:AD:DP:GQ:PL	0/1:90,84:174:99:2848,0,3028
chrIV	820305	.	G	A	3714.77	PASS	AC=1;AF=0.5;AN=2;BaseQRankSum=0.789;DP=204;Dels=0.0;FS=3.175;HaplotypeScore=3.6801;MLEAC=1;MLEAF=0.5;MQ=42.0;MQ0=0;MQRankSum=-0.169;QD=18.21;ReadPosRankSum=0.908	GT:AD:DP:GQ:PL	0/1:95,109:204:99:3743,0,3112
chrIV	839674	.	C	T	3079.77	PASS	AC=1;AF=0.5;AN=2;BaseQRankSum=1.725;DP=188;Dels=0.0;FS=0.0;HaplotypeScore=0.9734;MLEAC=1;MLEAF=0.5;MQ=41.92;MQ0=0;MQRankSum=-1.899;QD=16.38;ReadPosRankSum=0.896	GT:AD:DP:GQ:PL	0/1:97,91:188:99:3108,0,3239
chrIV	839786	.	C	T	2231.77	PASS	AC=1;AF=0.5;AN=2;BaseQRankSum=1.787;DP=166;Dels=0.0;FS=2.786;HaplotypeScore=0.0;MLEAC=1;MLEAF=0.5;MQ=42.0;MQ0=0;MQRankSum=1.068;QD=13.44;ReadPosRankSum=1.993	GT:AD:DP:GQ:PL	0/1:96,70:166:99:2260,0,3249
chrIV	840884	.	C	T	3543.77	PASS	AC=1;AF=0.5;AN=2;BaseQRankSum=1.577;DP=208;Dels=0.0;FS=0.523;HaplotypeScore=4.0386;MLEAC=1;MLEAF=0.5;MQ=42.0;MQ0=0;MQRankSum=1.931;QD=17.04;ReadPosRankSum=0.72	GT:AD:DP:GQ:PL	0/1:98,106:204:99:3572,0,3131
chrIV	846133	.	C	T	3815.77	PASS	AC=1;AF=0.5;AN=2;BaseQRankSum=-0.631;DP=219;Dels=0.0;FS=3.067;HaplotypeScore=5.0947;MLEAC=1;MLEAF=0.5;MQ=41.97;MQ0=0;MQRankSum=-0.477;QD=17.42;ReadPosRankSum=0.112	GT:AD:DP:GQ:PL	0/1:105,114:219:99:3844,0,3489
chrIV	850536	.	C	T	3305.77	PASS	AC=1;AF=0.5;AN=2;BaseQRankSum=1.903;DP=209;Dels=0.0;FS=0.507;HaplotypeScore=6.6984;MLEAC=1;MLEAF=0.5;MQ=41.99;MQ0=0;MQRankSum=-0.098;QD=15.82;ReadPosRankSum=0.167	GT:AD:DP:GQ:PL	0/1:110,98:208:99:3334,0,3705
chrIV	853159	.	C	T	3587.77	PASS	AC=1;AF=0.5;AN=2;BaseQRankSum=1.013;DP=210;Dels=0.0;FS=8.185;HaplotypeScore=0.7887;MLEAC=1;MLEAF=0.5;MQ=41.98;MQ0=0;MQRankSum=0.02;QD=17.08;ReadPosRankSum=0.343	GT:AD:DP:GQ:PL	0/1:103,107:210:99:3616,0,3331
chrIV	858627	.	C	T	3702.77	PASS	AC=1;AF=0.5;AN=2;BaseQRankSum=2.551;DP=200;Dels=0.0;FS=11.868;HaplotypeScore=0.8321;MLEAC=1;MLEAF=0.5;MQ=42.0;MQ0=0;MQRankSum=0.871;QD=18.51;ReadPosRankSum=-0.378	GT:AD:DP:GQ:PL	0/1:91,109:200:99:3731,0,2901
chrIV	862069	.	C	T	3154.77	PASS	AC=1;AF=0.5;AN=2;BaseQRankSum=-0.217;DP=178;Dels=0.0;FS=3.468;HaplotypeScore=2.646;MLEAC=1;MLEAF=0.5;MQ=41.99;MQ0=0;MQRankSum=1.729;QD=17.72;ReadPosRankSum=-0.943	GT:AD:DP:GQ:PL	0/1:84,94:178:99:3183,0,2752
chrIV	862229	.	C	T	3696.77	PASS	AC=1;AF=0.5;AN=2;BaseQRankSum=-0.301;DP=199;Dels=0.0;FS=5.028;HaplotypeScore=3.4105;MLEAC=1;MLEAF=0.5;MQ=42.0;MQ0=0;MQRankSum=0.069;QD=18.58;ReadPosRankSum=0.187	GT:AD:DP:GQ:PL	0/1:87,110:197:99:3725,0,2843
chrIV	864755	.	C	T	2271.77	PASS	AC=1;AF=0.5;AN=2;BaseQRankSum=-2.924;DP=165;Dels=0.0;FS=3.632;HaplotypeScore=2.7409;MLEAC=1;MLEAF=0.5;MQ=41.96;MQ0=0;MQRankSum=-0.562;QD=13.77;ReadPosRankSum=-0.641	GT:AD:DP:GQ:PL	0/1:92,72:164:99:2300,0,3192
chrIV	925963	.	T	C	2646.77	PASS	AC=1;AF=0.5;AN=2;BaseQRankSum=-1.89;DP=172;Dels=0.0;FS=6.912;HaplotypeScore=6.3878;MLEAC=1;MLEAF=0.5;MQ=42.0;MQ0=0;MQRankSum=-1.099;QD=15.39;ReadPosRankSum=0.073	GT:AD:DP:GQ:PL	0/1:84,86:172:99:2675,0,2793
chrIV	961196	.	G	A	3845.77	PASS	AC=1;AF=0.5;AN=2;BaseQRankSum=-0.962;DP=218;Dels=0.0;FS=5.792;HaplotypeScore=0.8667;MLEAC=1;MLEAF=0.5;MQ=41.96;MQ0=0;MQRankSum=-1.611;QD=17.64;ReadPosRankSum=-0.444	GT:AD:DP:GQ:PL	0/1:100,117:217:99:3874,0,3294
chrIV	962022	.	C	T	4103.77	PASS	AC=1;AF=0.5;AN=2;BaseQRankSum=1.339;DP=229;Dels=0.0;FS=14.768;HaplotypeScore=7.5688;MLEAC=1;MLEAF=0.5;MQ=41.93;MQ0=0;MQRankSum=-1.803;QD=17.92;ReadPosRankSum=-0.535	GT:AD:DP:GQ:PL	0/1:106,123:229:99:4132,0,3454
chrIV	962425	.	G	A	2672.77	PASS	AC=1;AF=0.5;AN=2;BaseQRankSum=0.627;DP=213;Dels=0.0;FS=5.027;HaplotypeScore=0.9734;MLEAC=1;MLEAF=0.5;MQ=41.92;MQ0=0;MQRankSum=0.354;QD=12.55;ReadPosRankSum=0.395	GT:AD:DP:GQ:PL	0/1:129,84:213:99:2701,0,4385
chrIV	967595	.	C	T	3348.77	PASS	AC=1;AF=0.5;AN=2;BaseQRankSum=-0.22;DP=195;Dels=0.0;FS=3.263;HaplotypeScore=7.3838;MLEAC=1;MLEAF=0.5;MQ=41.98;MQ0=0;MQRankSum=0.606;QD=17.17;ReadPosRankSum=-0.466	GT:AD:DP:GQ:PL	0/1:95,99:194:99:3377,0,3215
chrIV	977857	.	T	C	4099.77	PASS	AC=1;AF=0.5;AN=2;BaseQRankSum=-0.517;DP=218;Dels=0.0;FS=1.669;HaplotypeScore=1.8332;MLEAC=1;MLEAF=0.5;MQ=42.0;MQ0=0;MQRankSum=0.332;QD=18.81;ReadPosRankSum=-0.821	GT:AD:DP:GQ:PL	0/1:93,125:218:99:4128,0,2926
chrIV	979237	.	C	T	1996.77	PASS	AC=1;AF=0.5;AN=2;BaseQRankSum=2.2;DP=133;Dels=0.0;FS=0.657;HaplotypeScore=3.891;MLEAC=1;MLEAF=0.5;MQ=42.0;MQ0=0;MQRankSum=0.335;QD=15.01;ReadPosRankSum=1.475	GT:AD:DP:GQ:PL	0/1:70,62:132:99:2025,0,2191
chrIV	998853	.	A	G	3615.77	PASS	AC=1;AF=0.5;AN=2;BaseQRankSum=-2.057;DP=227;Dels=0.0;FS=13.449;HaplotypeScore=7.7096;MLEAC=1;MLEAF=0.5;MQ=41.98;MQ0=0;MQRankSum=0.725;QD=15.93;ReadPosRankSum=0.199	GT:AD:DP:GQ:PL	0/1:115,112:227:99:3644,0,3806
chrIV	1005785	.	C	T	2710.77	PASS	AC=1;AF=0.5;AN=2;BaseQRankSum=-0.653;DP=179;Dels=0.0;FS=1.153;HaplotypeScore=5.2189;MLEAC=1;MLEAF=0.5;MQ=42.0;MQ0=0;MQRankSum=-0.08;QD=15.14;ReadPosRankSum=0.546	GT:AD:DP:GQ:PL	0/1:90,88:179:99:2739,0,2887
chrIV	1019973	.	G	A	3303.77	PASS	AC=1;AF=0.5;AN=2;BaseQRankSum=0.191;DP=209;Dels=0.0;FS=17.436;HaplotypeScore=0.9159;MLEAC=1;MLEAF=0.5;MQ=41.99;MQ0=0;MQRankSum=0.51;QD=15.81;ReadPosRankSum=0.125	GT:AD:DP:GQ:PL	0/1:109,99:208:99:3332,0,3639
chrIV	1033398	.	C	T	3756.77	PASS	AC=1;AF=0.5;AN=2;BaseQRankSum=-0.625;DP=229;Dels=0.0;FS=2.262;HaplotypeScore=10.3221;MLEAC=1;MLEAF=0.5;MQ=41.99;MQ0=0;MQRankSum=0.945;QD=16.41;ReadPosRankSum=0.154	GT:AD:DP:GQ:PL	0/1:114,114:228:99:3785,0,3896
chrIV	1089306	.	C	T	2500.77	PASS	AC=1;AF=0.5;AN=2;BaseQRankSum=1.194;DP=147;Dels=0.0;FS=18.922;HaplotypeScore=3.2054;MLEAC=1;MLEAF=0.5;MQ=42.0;MQ0=0;MQRankSum=0.513;QD=17.01;ReadPosRankSum=1.071	GT:AD:DP:GQ:PL	0/1:69,76:145:99:2529,0,2177
chrIV	1106806	.	C	T	3333.77	PASS	AC=1;AF=0.5;AN=2;BaseQRankSum=-2.023;DP=213;Dels=0.0;FS=2.346;HaplotypeScore=2.1877;MLEAC=1;MLEAF=0.5;MQ=41.92;MQ0=0;MQRankSum=0.0;QD=15.65;ReadPosRankSum=0.027	GT:AD:DP:GQ:PL	0/1:109,103:212:99:3362,0,3646
chrIV	1122465	.	C	T	2680.77	PASS	AC=1;AF=0.5;AN=2;BaseQRankSum=1.275;DP=159;Dels=0.0;FS=3.704;HaplotypeScore=4.9491;MLEAC=1;MLEAF=0.5;MQ=42.0;MQ0=0;MQRankSum=0.207;QD=16.86;ReadPosRankSum=0.21	GT:AD:DP:GQ:PL	0/1:78,80:158:99:2709,0,2563
chrIV	1122683	.	T	C	2973.77	PASS	AC=1;AF=0.5;AN=2;BaseQRankSum=1.302;DP=191;Dels=0.0;FS=0.0;HaplotypeScore=9.0971;MLEAC=1;MLEAF=0.5;MQ=42.0;MQ0=0;MQRankSum=0.473;QD=15.57;ReadPosRankSum=0.42	GT:AD:DP:GQ:PL	0/1:99,91:190:99:3002,0,3266
chrIV	1125619	.	C	T	3068.77	PASS	AC=1;AF=0.5;AN=2;BaseQRankSum=1.675;DP=181;Dels=0.0;FS=0.549;HaplotypeScore=3.2327;MLEAC=1;MLEAF=0.5;MQ=42.0;MQ0=0;MQRankSum=0.91;QD=16.95;ReadPosRankSum=1.194	GT:AD:DP:GQ:PL	0/1:87,93:180:99:3097,0,2816
chrIV	1151040	.	T	C	847.77	PASS	AC=1;AF=0.5;AN=2;BaseQRankSum=2.343;DP=204;Dels=0.0;FS=2.202;HaplotypeScore=5.3725;MLEAC=1;MLEAF=0.5;MQ=40.59;MQ0=1;MQRankSum=-1.66;QD=4.16;ReadPosRankSum=-4.314	GT:AD:DP:GQ:PL	0/1:160,42:202:99:876,0,5662
chrIV	1151052	.	G	A	1267.77	PASS	AC=1;AF=0.5;AN=2;BaseQRankSum=3.734;DP=209;Dels=0.0;FS=15.876;HaplotypeScore=7.251;MLEAC=1;MLEAF=0.5;MQ=40.22;MQ0=1;MQRankSum=-0.52;QD=6.07;ReadPosRankSum=-5.624	GT:AD:DP:GQ:PL	0/1:155,53:208:99:1296,0,5265
chrIV	1164792	.	C	T	2498.77	PASS	AC=1;AF=0.5;AN=2;BaseQRankSum=2.755;DP=164;Dels=0.0;FS=0.0;HaplotypeScore=1.6006;MLEAC=1;MLEAF=0.5;MQ=41.91;MQ0=0;MQRankSum=0.442;QD=15.24;ReadPosRankSum=-0.689	GT:AD:DP:GQ:PL	0/1:87,77:164:99:2527,0,2872
chrIV	1296536	.	C	T	2003.77	PASS	AC=1;AF=0.5;AN=2;BaseQRankSum=0.89;DP=150;Dels=0.0;FS=0.612;HaplotypeScore=1.8332;MLEAC=1;MLEAF=0.5;MQ=42.0;MQ0=0;MQRankSum=-0.382;QD=13.36;ReadPosRankSum=-0.955	GT:AD:DP:GQ:PL	0/1:86,63:149:99:2032,0,2891
chrIV	1298213	.	C	T	2877.77	PASS	AC=1;AF=0.5;AN=2;BaseQRankSum=-2.059;DP=194;Dels=0.0;FS=7.129;HaplotypeScore=2.7209;MLEAC=1;MLEAF=0.5;MQ=41.92;MQ0=0;MQRankSum=0.102;QD=14.83;ReadPosRankSum=-0.319	GT:AD:DP:GQ:PL	0/1:102,91:194:99:2906,0,3413
chrIV	1353456	.	T	C	2573.77	PASS	AC=1;AF=0.5;AN=2;BaseQRankSum=1.6;DP=177;Dels=0.0;FS=0.0;HaplotypeScore=3.6279;MLEAC=1;MLEAF=0.5;MQ=42.0;MQ0=0;MQRankSum=0.445;QD=14.54;ReadPosRankSum=-0.386	GT:AD:DP:GQ:PL	0/1:95,81:176:99:2602,0,3061
chrIV	1376082	.	G	A	3414.77	PASS	AC=1;AF=0.5;AN=2;BaseQRankSum=1.018;DP=207;Dels=0.0;FS=6.91;HaplotypeScore=7.0927;MLEAC=1;MLEAF=0.5;MQ=42.0;MQ0=0;MQRankSum=1.377;QD=16.5;ReadPosRankSum=1.716	GT:AD:DP:GQ:PL	0/1:102,105:207:99:3443,0,3422
chrIV	1377975	.	T	C	3423.77	PASS	AC=1;AF=0.5;AN=2;BaseQRankSum=-2.014;DP=214;Dels=0.0;FS=0.0;HaplotypeScore=4.3634;MLEAC=1;MLEAF=0.5;MQ=41.92;MQ0=0;MQRankSum=-0.362;QD=16.0;ReadPosRankSum=-1.691	GT:AD:DP:GQ:PL	0/1:107,107:214:99:3452,0,3630
chrIV	1399155	.	C	T	3228.29	PASS	AC=1;AF=0.5;AN=2;BaseQRankSum=-0.219;DP=226;Dels=0.0;FS=3.031;HaplotypeScore=2.7067;MLEAC=1;MLEAF=0.5;MQ=41.94;MQ0=0;MQRankSum=-0.092;QD=14.28;ReadPosRankSum=-0.826	GT:AD:DP:GQ:PL	0/1:124,100:225:99:3256,0,4092
chrIV	1404426	.	G	A	2499.77	PASS	AC=1;AF=0.5;AN=2;BaseQRankSum=0.222;DP=174;Dels=0.0;FS=2.685;HaplotypeScore=0.9665;MLEAC=1;MLEAF=0.5;MQ=41.99;MQ0=0;MQRankSum=-0.262;QD=14.37;ReadPosRankSum=0.311	GT:AD:DP:GQ:PL	0/1:98,75:173:99:2528,0,3442
chrIV	1417082	.	G	A	3264.77	PASS	AC=1;AF=0.5;AN=2;BaseQRankSum=0.754;DP=198;Dels=0.0;FS=0.522;HaplotypeScore=0.9983;MLEAC=1;MLEAF=0.5;MQ=41.93;MQ0=0;MQRankSum=1.109;QD=16.49;ReadPosRankSum=-0.149	GT:AD:DP:GQ:PL	0/1:100,97:197:99:3293,0,3313
chrIV	1417218	.	G	A	3693.77	PASS	AC=1;AF=0.5;AN=2;BaseQRankSum=-0.169;DP=241;Dels=0.0;FS=5.273;HaplotypeScore=1.6281;MLEAC=1;MLEAF=0.5;MQ=41.93;MQ0=0;MQRankSum=-0.088;QD=15.33;ReadPosRankSum=0.094	GT:AD:DP:GQ:PL	0/1:128,113:241:99:3722,0,4219
chrIV	1421297	.	C	T	3038.77	PASS	AC=1;AF=0.5;AN=2;BaseQRankSum=-0.832;DP=183;Dels=0.0;FS=0.547;HaplotypeScore=4.7406;MLEAC=1;MLEAF=0.5;MQ=42.0;MQ0=0;MQRankSum=0.069;QD=16.61;ReadPosRankSum=2.243	GT:AD:DP:GQ:PL	0/1:88,94:183:99:3067,0,2968
chrIV	1423884	.	C	T	3322.77	PASS	AC=1;AF=0.5;AN=2;BaseQRankSum=0.966;DP=209;Dels=0.0;FS=4.84;HaplotypeScore=1.399;MLEAC=1;MLEAF=0.5;MQ=42.0;MQ0=0;MQRankSum=-0.652;QD=15.9;ReadPosRankSum=-1.094	GT:AD:DP:GQ:PL	0/1:110,99:209:99:3351,0,3640
chrIV	1428065	.	T	C	2596.77	PASS	AC=1;AF=0.5;AN=2;BaseQRankSum=-0.053;DP=165;Dels=0.0;FS=1.972;HaplotypeScore=2.496;MLEAC=1;MLEAF=0.5;MQ=42.0;MQ0=0;MQRankSum=1.832;QD=15.74;ReadPosRankSum=-1.171	GT:AD:DP:GQ:PL	0/1:83,81:164:99:2625,0,2712
chrIV	1437301	.	C	T	2767.77	PASS	AC=1;AF=0.5;AN=2;BaseQRankSum=-3.786;DP=202;Dels=0.0;FS=0.0;HaplotypeScore=6.8576;MLEAC=1;MLEAF=0.5;MQ=42.0;MQ0=0;MQRankSum=0.229;QD=13.7;ReadPosRankSum=-0.574	GT:AD:DP:GQ:PL	0/1:106,94:201:99:2796,0,3628
chrIV	1442768	.	C	T	3228.29	PASS	AC=1;AF=0.5;AN=2;BaseQRankSum=-0.883;DP=196;Dels=0.0;FS=0.0;HaplotypeScore=9.0183;MLEAC=1;MLEAF=0.5;MQ=41.85;MQ0=0;MQRankSum=0.215;QD=16.47;ReadPosRankSum=0.16	GT:AD:DP:GQ:PL	0/1:98,98:196:99:3256,0,3291
chrIV	1444474	.	C	T	3911.77	PASS	AC=1;AF=0.5;AN=2;BaseQRankSum=0.404;DP=209;Dels=0.0;FS=0.0;HaplotypeScore=0.7887;MLEAC=1;MLEAF=0.5;MQ=42.0;MQ0=0;MQRankSum=0.571;QD=18.72;ReadPosRankSum=1.01	GT:AD:DP:GQ:PL	0/1:94,115:209:99:3940,0,3094
chrIV	1456715	.	C	T	2694.77	PASS	AC=1;AF=0.5;AN=2;BaseQRankSum=-0.999;DP=181;Dels=0.0;FS=3.436;HaplotypeScore=6.7031;MLEAC=1;MLEAF=0.5;MQ=41.97;MQ0=0;MQRankSum=0.398;QD=14.89;ReadPosRankSum=-1.694	GT:AD:DP:GQ:PL	0/1:99,82:181:99:2723,0,3391
chrIV	1489099	.	A	G	3038.77	PASS	AC=1;AF=0.5;AN=2;BaseQRankSum=-1.921;DP=197;Dels=0.0;FS=3.233;HaplotypeScore=4.4863;MLEAC=1;MLEAF=0.5;MQ=42.0;MQ0=0;MQRankSum=0.251;QD=15.43;ReadPosRankSum=-0.45	GT:AD:DP:GQ:PL	0/1:100,96:196:99:3067,0,3337
chrIV	1491508	.	G	A	3274.77	PASS	AC=1;AF=0.5;AN=2;BaseQRankSum=-0.78;DP=203;Dels=0.0;FS=14.784;HaplotypeScore=0.0;MLEAC=1;MLEAF=0.5;MQ=42.0;MQ0=0;MQRankSum=1.913;QD=16.13;ReadPosRankSum=0.023	GT:AD:DP:GQ:PL	0/1:100,103:203:99:3303,0,3305
chrIV	1493395	.	G	A	2655.77	PASS	AC=1;AF=0.5;AN=2;BaseQRankSum=-0.065;DP=185;Dels=0.0;FS=0.55;HaplotypeScore=2.366;MLEAC=1;MLEAF=0.5;MQ=41.99;MQ0=0;MQRankSum=-0.281;QD=14.36;ReadPosRankSum=1.472	GT:AD:DP:GQ:PL	0/1:103,82:185:99:2684,0,3562
chrIV	1496337	.	C	T	2936.77	PASS	AC=1;AF=0.5;AN=2;BaseQRankSum=-0.625;DP=190;Dels=0.0;FS=3.342;HaplotypeScore=7.9521;MLEAC=1;MLEAF=0.5;MQ=41.98;MQ0=0;MQRankSum=-0.424;QD=15.46;ReadPosRankSum=-1.671	GT:AD:DP:GQ:PL	0/1:97,91:189:99:2965,0,3314
chrIV	1505795	.	C	G	9546.77	PASS	AC=2;AF=1.0;AN=2;DP=249;Dels=0.0;FS=0.0;HaplotypeScore=1.7552;MLEAC=2;MLEAF=1.0;MQ=40.75;MQ0=0;QD=32.14	GT:AD:DP:GQ:PL	1/1:0,248:248:99:9575,731,0
chrV	6397	.	C	T	503.77	PASS	AC=1;AF=0.5;AN=2;BaseQRankSum=3.764;DP=153;Dels=0.0;FS=1.812;HaplotypeScore=9.1092;MLEAC=1;MLEAF=0.5;MQ=41.76;MQ0=0;MQRankSum=1.28;QD=3.29;ReadPosRankSum=-3.504	GT:AD:DP:GQ:PL	0/1:127,24:151:99:532,0,4477
chrV	8701	.	T	C	2584.77	PASS	AC=1;AF=0.5;AN=2;BaseQRankSum=0.196;DP=147;Dels=0.0;FS=7.311;HaplotypeScore=4.2581;MLEAC=1;MLEAF=0.5;MQ=42.0;MQ0=0;MQRankSum=0.553;QD=17.58;ReadPosRankSum=0.541	GT:AD:DP:GQ:PL	0/1:69,77:146:99:2613,0,2176
chrV	13621	.	C	T	3621.77	PASS	AC=1;AF=0.5;AN=2;BaseQRankSum=0.148;DP=202;Dels=0.0;FS=6.962;HaplotypeScore=4.9223;MLEAC=1;MLEAF=0.5;MQ=42.0;MQ0=0;MQRankSum=-0.175;QD=17.93;ReadPosRankSum=1.69	GT:AD:DP:GQ:PL	0/1:94,106:201:99:3650,0,3127
chrV	18953	.	C	T	2942.77	PASS	AC=1;AF=0.5;AN=2;BaseQRankSum=0.271;DP=176;Dels=0.0;FS=0.561;HaplotypeScore=2.4892;MLEAC=1;MLEAF=0.5;MQ=41.72;MQ0=0;MQRankSum=-0.493;QD=16.72;ReadPosRankSum=0.129	GT:AD:DP:GQ:PL	0/1:86,90:176:99:2971,0,2777
chrV	26901	.	C	T	3134.77	PASS	AC=1;AF=0.5;AN=2;BaseQRankSum=0.458;DP=213;Dels=0.0;FS=0.0;HaplotypeScore=0.6651;MLEAC=1;MLEAF=0.5;MQ=42.0;MQ0=0;MQRankSum=0.452;QD=14.72;ReadPosRankSum=0.226	GT:AD:DP:GQ:PL	0/1:115,98:213:99:3163,0,3698
chrV	27978	.	C	T	3070.77	PASS	AC=1;AF=0.5;AN=2;BaseQRankSum=-0.172;DP=179;Dels=0.0;FS=11.513;HaplotypeScore=1.7552;MLEAC=1;MLEAF=0.5;MQ=42.0;MQ0=0;MQRankSum=0.12;QD=17.16;ReadPosRankSum=-0.584	GT:AD:DP:GQ:PL	0/1:81,98:179:99:3099,0,2564
chrV	28970	.	C	T	3833.77	PASS	AC=1;AF=0.5;AN=2;BaseQRankSum=1.693;DP=197;Dels=0.0;FS=0.535;HaplotypeScore=4.7932;MLEAC=1;MLEAF=0.5;MQ=41.98;MQ0=0;MQRankSum=-0.073;QD=19.46;ReadPosRankSum=0.342	GT:AD:DP:GQ:PL	0/1:84,112:196:99:3862,0,2626
chrV	29907	.	G	A	3124.77	PASS	AC=1;AF=0.5;AN=2;BaseQRankSum=-1.804;DP=192;Dels=0.0;FS=6.055;HaplotypeScore=1.6643;MLEAC=1;MLEAF=0.5;MQ=41.99;MQ0=0;MQRankSum=0.131;QD=16.27;ReadPosRankSum=0.42	GT:AD:DP:GQ:PL	0/1:94,98:192:99:3153,0,3061
chrV	32811	.	G	A	3132.77	PASS	AC=1;AF=0.5;AN=2;BaseQRankSum=0.474;DP=200;Dels=0.0;FS=4.055;HaplotypeScore=6.1572;MLEAC=1;MLEAF=0.5;MQ=41.98;MQ0=0;MQRankSum=0.361;QD=15.66;ReadPosRankSum=1.292	GT:AD:DP:GQ:PL	0/1:103,96:199:99:3161,0,3419
chrV	32936	.	C	T	2640.77	PASS	AC=1;AF=0.5;AN=2;BaseQRankSum=-0.07;DP=163;Dels=0.0;FS=2.727;HaplotypeScore=2.9866;MLEAC=1;MLEAF=0.5;MQ=42.0;MQ0=0;MQRankSum=0.422;QD=16.2;ReadPosRankSum=0.325	GT:AD:DP:GQ:PL	0/1:79,83:163:99:2669,0,2675
chrV	38626	.	C	T	3773.77	PASS	AC=1;AF=0.5;AN=2;BaseQRankSum=0.466;DP=208;Dels=0.0;FS=22.938;HaplotypeScore=6.0801;MLEAC=1;MLEAF=0.5;MQ=41.99;MQ0=0;MQRankSum=0.154;QD=18.14;ReadPosRankSum=-0.248	GT:AD:DP:GQ:PL	0/1:94,112:206:99:3802,0,3128
chrV	68536	.	G	A	3072.77	PASS	AC=1;AF=0.5;AN=2;BaseQRankSum=-0.777;DP=182;Dels=0.0;FS=0.555;HaplotypeScore=4.6656;MLEAC=1;MLEAF=0.5;MQ=41.91;MQ0=0;MQRankSum=1.385;QD=16.88;ReadPosRankSum=1.45	GT:AD:DP:GQ:PL	0/1:86,95:181:99:3101,0,2657
chrV	82425	.	C	T	2306.77	PASS	AC=1;AF=0.5;AN=2;BaseQRankSum=-0.428;DP=174;Dels=0.0;FS=1.908;HaplotypeScore=4.1537;MLEAC=1;MLEAF=0.5;MQ=41.91;MQ0=0;MQRankSum=-2.451;QD=13.26;ReadPosRankSum=-0.642	GT:AD:DP:GQ:PL	0/1:98,74:172:99:2335,0,3192
chrV	87335	.	C	T	3186.77	PASS	AC=1;AF=0.5;AN=2;BaseQRankSum=0.551;DP=222;Dels=0.0;FS=3.013;HaplotypeScore=2.5439;MLEAC=1;MLEAF=0.5;MQ=42.0;MQ0=0;MQRankSum=-0.79;QD=14.35;ReadPosRankSum=1.012	GT:AD:DP:GQ:PL	0/1:122,99:221:99:3215,0,4049
chrV	103575	.	G	A	2862.77	PASS	AC=1;AF=0.5;AN=2;BaseQRankSum=0.222;DP=190;Dels=0.0;FS=3.312;HaplotypeScore=2.444;MLEAC=1;MLEAF=0.5;MQ=42.0;MQ0=0;MQRankSum=-0.826;QD=15.07;ReadPosRankSum=0.794	GT:AD:DP:GQ:PL	0/1:103,87:190:99:2891,0,3490
chrV	116503	.	G	A	8636.77	PASS	AC=2;AF=1.0;AN=2;DP=220;Dels=0.0;FS=0.0;HaplotypeScore=0.0;MLEAC=2;MLEAF=1.0;MQ=41.99;MQ0=0;QD=29.34	GT:AD:DP:GQ:PL	1/1:0,220:220:99:8665,656,0
chrV	117236	.	G	A	3559.77	PASS	AC=1;AF=0.5;AN=2;BaseQRankSum=1.673;DP=211;Dels=0.0;FS=1.068;HaplotypeScore=2.8135;MLEAC=1;MLEAF=0.5;MQ=41.96;MQ0=0;MQRankSum=0.351;QD=16.87;ReadPosRankSum=0.24	GT:AD:DP:GQ:PL	0/1:104,106:211:99:3588,0,3481
chrV	117253	.	G	A	3922.77	PASS	AC=1;AF=0.5;AN=2;BaseQRankSum=1.429;DP=214;Dels=0.0;FS=7.72;HaplotypeScore=5.2028;MLEAC=1;MLEAF=0.5;MQ=41.96;MQ0=0;MQRankSum=0.507;QD=18.33;ReadPosRankSum=-0.436	GT:AD:DP:GQ:PL	0/1:98,115:214:99:3951,0,3178
chrV	136359	.	C	T	2639.77	PASS	AC=1;AF=0.5;AN=2;BaseQRankSum=1.31;DP=164;Dels=0.0;FS=3.596;HaplotypeScore=0.7887;MLEAC=1;MLEAF=0.5;MQ=41.91;MQ0=0;MQRankSum=-1.139;QD=16.1;ReadPosRankSum=0.234	GT:AD:DP:GQ:PL	0/1:85,79:164:99:2668,0,2907
chrV	137074	.	C	T	3128.77	PASS	AC=1;AF=0.5;AN=2;BaseQRankSum=-0.29;DP=205;Dels=0.0;FS=2.44;HaplotypeScore=5.3786;MLEAC=1;MLEAF=0.5;MQ=41.99;MQ0=0;MQRankSum=-2.353;QD=15.26;ReadPosRankSum=-0.625	GT:AD:DP:GQ:PL	0/1:102,101:205:99:3157,0,3331
chrV	156765	.	C	T	3391.77	PASS	AC=1;AF=0.5;AN=2;BaseQRankSum=0.586;DP=225;Dels=0.0;FS=7.498;HaplotypeScore=2.4892;MLEAC=1;MLEAF=0.5;MQ=41.94;MQ0=0;MQRankSum=-0.056;QD=15.07;ReadPosRankSum=2.851	GT:AD:DP:GQ:PL	0/1:119,106:225:99:3420,0,3913
chrV	169468	.	C	T	3638.77	PASS	AC=1;AF=0.5;AN=2;BaseQRankSum=0.199;DP=221;Dels=0.0;FS=4.703;HaplotypeScore=0.0;MLEAC=1;MLEAF=0.5;MQ=42.0;MQ0=0;MQRankSum=0.599;QD=16.47;ReadPosRankSum=-1.432	GT:AD:DP:GQ:PL	0/1:112,109:221:99:3667,0,3740
chrV	170648	.	C	T	3258.77	PASS	AC=1;AF=0.5;AN=2;BaseQRankSum=-1.322;DP=203;Dels=0.0;FS=9.163;HaplotypeScore=0.0;MLEAC=1;MLEAF=0.5;MQ=42.0;MQ0=0;MQRankSum=-0.893;QD=16.05;ReadPosRankSum=-0.448	GT:AD:DP:GQ:PL	0/1:103,99:202:99:3287,0,3447
chrV	187433	.	C	T	3025.77	PASS	AC=1;AF=0.5;AN=2;BaseQRankSum=-1.321;DP=193;Dels=0.0;FS=1.123;HaplotypeScore=7.7383;MLEAC=1;MLEAF=0.5;MQ=42.0;MQ0=0;MQRankSum=-0.347;QD=15.68;ReadPosRankSum=-0.051	GT:AD:DP:GQ:PL	0/1:98,93:191:99:3054,0,3308
chrV	201915	.	G	A	2566.77	PASS	AC=1;AF=0.5;AN=2;BaseQRankSum=-0.798;DP=159;Dels=0.0;FS=5.83;HaplotypeScore=1.9399;MLEAC=1;MLEAF=0.5;MQ=41.99;MQ0=0;MQRankSum=-0.746;QD=16.14;ReadPosRankSum=-0.067	GT:AD:DP:GQ:PL	0/1:81,78:159:99:2595,0,2664
chrV	214105	.	G	A	2828.77	PASS	AC=1;AF=0.5;AN=2;BaseQRankSum=-0.748;DP=178;Dels=0.0;FS=0.549;HaplotypeScore=2.9802;MLEAC=1;MLEAF=0.5;MQ=41.99;MQ0=0;MQRankSum=-0.189;QD=15.89;ReadPosRankSum=-0.754	GT:AD:DP:GQ:PL	0/1:91,87:178:99:2857,0,2982
chrV	216929	.	G	A	3581.77	PASS	AC=1;AF=0.5;AN=2;BaseQRankSum=1.412;DP=219;Dels=0.0;FS=1.049;HaplotypeScore=6.9229;MLEAC=1;MLEAF=0.5;MQ=42.0;MQ0=0;MQRankSum=1.004;QD=16.36;ReadPosRankSum=0.753	GT:AD:DP:GQ:PL	0/1:110,108:219:99:3610,0,3686
chrV	220959	.	G	A	2633.77	PASS	AC=1;AF=0.5;AN=2;BaseQRankSum=-0.165;DP=179;Dels=0.0;FS=1.2;HaplotypeScore=8.5451;MLEAC=1;MLEAF=0.5;MQ=41.84;MQ0=0;MQRankSum=0.345;QD=14.71;ReadPosRankSum=1.356	GT:AD:DP:GQ:PL	0/1:94,84:178:99:2662,0,3037
chrV	221360	.	T	C	2490.77	PASS	AC=1;AF=0.5;AN=2;BaseQRankSum=3.988;DP=176;Dels=0.0;FS=1.184;HaplotypeScore=3.7793;MLEAC=1;MLEAF=0.5;MQ=41.96;MQ0=0;MQRankSum=1.093;QD=14.15;ReadPosRankSum=-0.413	GT:AD:DP:GQ:PL	0/1:94,79:174:99:2519,0,2657
chrV	224210	.	G	A	3152.77	PASS	AC=1;AF=0.5;AN=2;BaseQRankSum=0.166;DP=207;Dels=0.0;FS=13.098;HaplotypeScore=5.1014;MLEAC=1;MLEAF=0.5;MQ=42.0;MQ0=0;MQRankSum=0.383;QD=15.23;ReadPosRankSum=-0.808	GT:AD:DP:GQ:PL	0/1:110,97:207:99:3181,0,3559
chrV	233575	.	C	T	3287.77	PASS	AC=1;AF=0.5;AN=2;BaseQRankSum=-0.359;DP=194;Dels=0.0;FS=0.0;HaplotypeScore=0.8667;MLEAC=1;MLEAF=0.5;MQ=42.0;MQ0=0;MQRankSum=1.542;QD=16.95;ReadPosRankSum=1.414	GT:AD:DP:GQ:PL	0/1:94,100:194:99:3316,0,3180
chrV	237723	.	C	T	3406.77	PASS	AC=1;AF=0.5;AN=2;BaseQRankSum=-0.234;DP=192;Dels=0.0;FS=2.496;HaplotypeScore=2.3893;MLEAC=1;MLEAF=0.5;MQ=42.0;MQ0=0;MQRankSum=0.039;QD=17.74;ReadPosRankSum=-2.375	GT:AD:DP:GQ:PL	0/1:91,101:192:99:3435,0,2984
chrV	241732	.	C	T	2501.77	PASS	AC=1;AF=0.5;AN=2;BaseQRankSum=1.125;DP=173;Dels=0.0;FS=0.579;HaplotypeScore=3.5529;MLEAC=1;MLEAF=0.5;MQ=41.91;MQ0=0;MQRankSum=0.234;QD=14.46;ReadPosRankSum=2.28	GT:AD:DP:GQ:PL	0/1:91,80:171:99:2530,0,2896
chrV	248612	.	A	G	3526.77	PASS	AC=1;AF=0.5;AN=2;BaseQRankSum=-0.096;DP=221;Dels=0.0;FS=3.771;HaplotypeScore=2.5439;MLEAC=1;MLEAF=0.5;MQ=42.0;MQ0=0;MQRankSum=-0.289;QD=15.96;ReadPosRankSum=0.42	GT:AD:DP:GQ:PL	0/1:113,108:221:99:3555,0,3820
chrV	253599	.	G	A	3648.77	PASS	AC=1;AF=0.5;AN=2;BaseQRankSum=0.302;DP=192;Dels=0.0;FS=1.166;HaplotypeScore=3.541;MLEAC=1;MLEAF=0.5;MQ=42.0;MQ0=0;MQRankSum=-0.122;QD=19.0;ReadPosRankSum=0.357	GT:AD:DP:GQ:PL	0/1:85,106:191:99:3677,0,2813
chrV	255497	.	C	T	3289.77	PASS	AC=1;AF=0.5;AN=2;BaseQRankSum=-0.293;DP=217;Dels=0.0;FS=0.497;HaplotypeScore=3.6007;MLEAC=1;MLEAF=0.5;MQ=41.99;MQ0=0;MQRankSum=0.352;QD=15.16;ReadPosRankSum=-0.036	GT:AD:DP:GQ:PL	0/1:112,105:217:99:3318,0,3721
chrV	259147	.	C	T	3602.77	PASS	AC=1;AF=0.5;AN=2;BaseQRankSum=0.338;DP=190;Dels=0.0;FS=5.211;HaplotypeScore=1.6828;MLEAC=1;MLEAF=0.5;MQ=41.99;MQ0=0;MQRankSum=0.37;QD=18.96;ReadPosRankSum=-0.138	GT:AD:DP:GQ:PL	0/1:83,107:190:99:3631,0,2645
chrV	259781	.	A	G	2995.77	PASS	AC=1;AF=0.5;AN=2;BaseQRankSum=1.78;DP=201;Dels=0.0;FS=19.657;HaplotypeScore=1.6918;MLEAC=1;MLEAF=0.5;MQ=41.93;MQ0=0;MQRankSum=1.33;QD=14.9;ReadPosRankSum=1.907	GT:AD:DP:GQ:PL	0/1:109,92:201:99:3024,0,3587
chrV	261059	.	C	T	2924.77	PASS	AC=1;AF=0.5;AN=2;BaseQRankSum=-1.728;DP=194;Dels=0.0;FS=3.274;HaplotypeScore=0.7887;MLEAC=1;MLEAF=0.5;MQ=41.77;MQ0=0;MQRankSum=-2.316;QD=15.08;ReadPosRankSum=1.648	GT:AD:DP:GQ:PL	0/1:101,93:194:99:2953,0,3476
chrV	262302	.	C	T	3054.77	PASS	AC=1;AF=0.5;AN=2;BaseQRankSum=-1.123;DP=185;Dels=0.0;FS=0.547;HaplotypeScore=0.0;MLEAC=1;MLEAF=0.5;MQ=42.0;MQ0=0;MQRankSum=-0.846;QD=16.51;ReadPosRankSum=0.007	GT:AD:DP:GQ:PL	0/1:92,92:184:99:3083,0,3093
chrV	265926	.	A	G	2363.77	PASS	AC=1;AF=0.5;AN=2;BaseQRankSum=0.14;DP=148;Dels=0.0;FS=0.612;HaplotypeScore=0.0;MLEAC=1;MLEAF=0.5;MQ=41.9;MQ0=0;MQRankSum=-1.283;QD=15.97;ReadPosRankSum=0.412	GT:AD:DP:GQ:PL	0/1:76,72:148:99:2392,0,2525
chrV	266435	.	A	G	3051.77	PASS	AC=1;AF=0.5;AN=2;BaseQRankSum=-1.197;DP=173;Dels=0.0;FS=7.629;HaplotypeScore=3.6591;MLEAC=1;MLEAF=0.5;MQ=41.9;MQ0=0;MQRankSum=0.835;QD=17.64;ReadPosRankSum=0.385	GT:AD:DP:GQ:PL	0/1:81,92:173:99:3080,0,2696
chrV	270790	.	C	T	3350.77	PASS	AC=1;AF=0.5;AN=2;BaseQRankSum=-0.72;DP=215;Dels=0.0;FS=1.655;HaplotypeScore=3.178;MLEAC=1;MLEAF=0.5;MQ=41.93;MQ0=0;MQRankSum=-1.534;QD=15.58;ReadPosRankSum=0.084	GT:AD:DP:GQ:PL	0/1:107,108:215:99:3379,0,3356
chrV	272852	.	C	T	3374.77	PASS	AC=1;AF=0.5;AN=2;BaseQRankSum=-0.143;DP=211;Dels=0.0;FS=1.07;HaplotypeScore=9.6;MLEAC=1;MLEAF=0.5;MQ=42.0;MQ0=0;MQRankSum=-0.68;QD=15.99;ReadPosRankSum=-1.203	GT:AD:DP:GQ:PL	0/1:108,103:211:99:3403,0,3634
chrV	279953	.	G	A	2657.77	PASS	AC=1;AF=0.5;AN=2;BaseQRankSum=0.415;DP=179;Dels=0.0;FS=1.863;HaplotypeScore=0.0;MLEAC=1;MLEAF=0.5;MQ=42.0;MQ0=0;MQRankSum=-0.918;QD=14.85;ReadPosRankSum=-0.001	GT:AD:DP:GQ:PL	0/1:96,83:179:99:2686,0,3117
chrV	296279	.	G	A	3372.77	PASS	AC=1;AF=0.5;AN=2;BaseQRankSum=1.168;DP=210;Dels=0.0;FS=0.0;HaplotypeScore=5.4709;MLEAC=1;MLEAF=0.5;MQ=41.93;MQ0=0;MQRankSum=1.322;QD=16.06;ReadPosRankSum=1.179	GT:AD:DP:GQ:PL	0/1:107,103:210:99:3401,0,3577
chrV	297945	.	G	A	2924.77	PASS	AC=1;AF=0.5;AN=2;BaseQRankSum=-1.277;DP=179;Dels=0.0;FS=0.554;HaplotypeScore=4.4852;MLEAC=1;MLEAF=0.5;MQ=42.0;MQ0=0;MQRankSum=1.289;QD=16.34;ReadPosRankSum=-0.273	GT:AD:DP:GQ:PL	0/1:89,89:178:99:2953,0,3017
chrV	298841	.	C	T	3709.77	PASS	AC=1;AF=0.5;AN=2;BaseQRankSum=0.532;DP=211;Dels=0.0;FS=3.131;HaplotypeScore=1.6553;MLEAC=1;MLEAF=0.5;MQ=41.99;MQ0=0;MQRankSum=-0.387;QD=17.58;ReadPosRankSum=1.062	GT:AD:DP:GQ:PL	0/1:101,110:211:99:3738,0,3424
chrV	333341	.	C	T	2432.77	PASS	AC=1;AF=0.5;AN=2;BaseQRankSum=-2.756;DP=179;Dels=0.0;FS=0.549;HaplotypeScore=6.6681;MLEAC=1;MLEAF=0.5;MQ=42.0;MQ0=0;MQRankSum=-0.317;QD=13.59;ReadPosRankSum=-0.73	GT:AD:DP:GQ:PL	0/1:91,87:179:99:2461,0,2987
chrV	337655	.	C	T	2400.77	PASS	AC=1;AF=0.5;AN=2;BaseQRankSum=1.274;DP=170;Dels=0.0;FS=1.215;HaplotypeScore=7.8954;MLEAC=1;MLEAF=0.5;MQ=41.83;MQ0=0;MQRankSum=-1.828;QD=14.12;ReadPosRankSum=-1.4	GT:AD:DP:GQ:PL	0/1:89,80:169:99:2429,0,2788
chrV	362664	.	T	C	3014.77	PASS	AC=1;AF=0.5;AN=2;BaseQRankSum=0.175;DP=170;Dels=0.0;FS=0.565;HaplotypeScore=0.9916;MLEAC=1;MLEAF=0.5;MQ=42.0;MQ0=0;MQRankSum=0.991;QD=17.73;ReadPosRankSum=1.388	GT:AD:DP:GQ:PL	0/1:79,90:170:99:3043,0,2662
chrV	378765	.	G	A	3335.77	PASS	AC=1;AF=0.5;AN=2;BaseQRankSum=-0.351;DP=184;Dels=0.0;FS=12.616;HaplotypeScore=3.8262;MLEAC=1;MLEAF=0.5;MQ=41.98;MQ0=0;MQRankSum=-2.337;QD=18.13;ReadPosRankSum=0.732	GT:AD:DP:GQ:PL	0/1:84,99:183:99:3364,0,2724
chrV	381136	.	T	C	3092.77	PASS	AC=1;AF=0.5;AN=2;BaseQRankSum=1.623;DP=199;Dels=0.0;FS=0.518;HaplotypeScore=7.3003;MLEAC=1;MLEAF=0.5;MQ=41.99;MQ0=0;MQRankSum=1.233;QD=15.54;ReadPosRankSum=1.376	GT:AD:DP:GQ:PL	0/1:104,95:199:99:3121,0,3350
chrV	381411	.	G	A	3266.77	PASS	AC=1;AF=0.5;AN=2;BaseQRankSum=-3.27;DP=178;Dels=0.0;FS=1.179;HaplotypeScore=0.9933;MLEAC=1;MLEAF=0.5;MQ=41.99;MQ0=0;MQRankSum=-1.16;QD=18.35;ReadPosRankSum=-1.673	GT:AD:DP:GQ:PL	0/1:76,101:177:99:3295,0,2545
chrV	382134	.	G	A	3164.77	PASS	AC=1;AF=0.5;AN=2;BaseQRankSum=-1.162;DP=184;Dels=0.0;FS=9.845;HaplotypeScore=4.3303;MLEAC=1;MLEAF=0.5;MQ=41.91;MQ0=0;MQRankSum=-0.471;QD=17.2;ReadPosRankSum=1.668	GT:AD:DP:GQ:PL	0/1:86,97:183:99:3193,0,2833
chrV	388860	.	A	G	3283.77	PASS	AC=1;AF=0.5;AN=2;BaseQRankSum=0.989;DP=220;Dels=0.0;FS=0.494;HaplotypeScore=7.3183;MLEAC=1;MLEAF=0.5;MQ=41.93;MQ0=0;MQRankSum=-2.072;QD=14.93;ReadPosRankSum=-0.112	GT:AD:DP:GQ:PL	0/1:118,102:220:99:3312,0,3988
chrV	390688	.	G	A	3126.77	PASS	AC=1;AF=0.5;AN=2;BaseQRankSum=0.259;DP=189;Dels=0.0;FS=1.139;HaplotypeScore=0.7887;MLEAC=1;MLEAF=0.5;MQ=41.93;MQ0=0;MQRankSum=0.578;QD=16.54;ReadPosRankSum=-0.32	GT:AD:DP:GQ:PL	0/1:94,95:189:99:3155,0,3084
chrV	393380	.	C	T	2387.77	PASS	AC=1;AF=0.5;AN=2;BaseQRankSum=-0.839;DP=174;Dels=0.0;FS=1.191;HaplotypeScore=3.3614;MLEAC=1;MLEAF=0.5;MQ=42.0;MQ0=0;MQRankSum=0.894;QD=13.72;ReadPosRankSum=0.245	GT:AD:DP:GQ:PL	0/1:93,80:173:99:2416,0,3025
chrV	413339	.	G	A	2204.77	PASS	AC=1;AF=0.5;AN=2;BaseQRankSum=2.517;DP=146;Dels=0.0;FS=10.524;HaplotypeScore=2.366;MLEAC=1;MLEAF=0.5;MQ=41.99;MQ0=0;MQRankSum=0.061;QD=15.1;ReadPosRankSum=0.979	GT:AD:DP:GQ:PL	0/1:78,68:146:99:2233,0,2507
chrV	418355	.	C	T	2842.77	PASS	AC=1;AF=0.5;AN=2;BaseQRankSum=-3.431;DP=190;Dels=0.0;FS=0.529;HaplotypeScore=4.0784;MLEAC=1;MLEAF=0.5;MQ=41.99;MQ0=0;MQRankSum=-1.275;QD=14.96;ReadPosRankSum=-0.746	GT:AD:DP:GQ:PL	0/1:100,90:190:99:2871,0,3331
chrV	419769	.	T	C	3073.77	PASS	AC=1;AF=0.5;AN=2;BaseQRankSum=2.034;DP=214;Dels=0.0;FS=12.812;HaplotypeScore=1.6006;MLEAC=1;MLEAF=0.5;MQ=41.99;MQ0=0;MQRankSum=-0.73;QD=14.36;ReadPosRankSum=0.162	GT:AD:DP:GQ:PL	0/1:117,96:213:99:3102,0,3862
chrV	422339	.	G	A	2790.77	PASS	AC=1;AF=0.5;AN=2;BaseQRankSum=-0.925;DP=200;Dels=0.0;FS=2.49;HaplotypeScore=2.6342;MLEAC=1;MLEAF=0.5;MQ=42.0;MQ0=0;MQRankSum=-0.369;QD=13.95;ReadPosRankSum=-0.822	GT:AD:DP:GQ:PL	0/1:108,92:200:99:2819,0,3622
chrV	451403	.	G	A	3104.77	PASS	AC=1;AF=0.5;AN=2;BaseQRankSum=-0.256;DP=199;Dels=0.0;FS=5.933;HaplotypeScore=1.7552;MLEAC=1;MLEAF=0.5;MQ=41.92;MQ0=0;MQRankSum=-0.238;QD=15.6;ReadPosRankSum=0.206	GT:AD:DP:GQ:PL	0/1:103,95:198:99:3133,0,3501
chrV	453631	.	C	T	3435.77	PASS	AC=1;AF=0.5;AN=2;BaseQRankSum=0.415;DP=201;Dels=0.0;FS=0.0;HaplotypeScore=4.4274;MLEAC=1;MLEAF=0.5;MQ=42.0;MQ0=0;MQRankSum=0.612;QD=17.09;ReadPosRankSum=-1.1	GT:AD:DP:GQ:PL	0/1:95,104:199:99:3464,0,3037
chrV	457163	.	C	T	3549.77	PASS	AC=1;AF=0.5;AN=2;BaseQRankSum=2.414;DP=190;Dels=0.0;FS=0.0;HaplotypeScore=9.4783;MLEAC=1;MLEAF=0.5;MQ=41.99;MQ0=0;MQRankSum=2.059;QD=18.68;ReadPosRankSum=0.56	GT:AD:DP:GQ:PL	0/1:86,101:189:99:3578,0,2609
chrV	464415	.	C	T	2551.77	PASS	AC=1;AF=0.5;AN=2;BaseQRankSum=0.743;DP=164;Dels=0.0;FS=0.0;HaplotypeScore=0.9734;MLEAC=1;MLEAF=0.5;MQ=41.99;MQ0=0;MQRankSum=-0.517;QD=15.56;ReadPosRankSum=-0.56	GT:AD:DP:GQ:PL	0/1:86,77:163:99:2580,0,2967
chrV	472270	.	G	A	3186.77	PASS	AC=1;AF=0.5;AN=2;BaseQRankSum=0.41;DP=172;Dels=0.0;FS=2.751;HaplotypeScore=3.2929;MLEAC=1;MLEAF=0.5;MQ=41.91;MQ0=0;MQRankSum=1.395;QD=18.53;ReadPosRankSum=-0.447	GT:AD:DP:GQ:PL	0/1:77,95:172:99:3215,0,2420
chrV	475925	.	G	A	3079.77	PASS	AC=1;AF=0.5;AN=2;BaseQRankSum=-0.129;DP=179;Dels=0.0;FS=1.854;HaplotypeScore=7.0662;MLEAC=1;MLEAF=0.5;MQ=41.84;MQ0=0;MQRankSum=0.869;QD=17.21;ReadPosRankSum=-1.776	GT:AD:DP:GQ:PL	0/1:84,95:179:99:3108,0,2732
chrV	476884	.	C	T	3925.77	PASS	AC=1;AF=0.5;AN=2;BaseQRankSum=2.199;DP=207;Dels=0.0;FS=2.384;HaplotypeScore=2.6297;MLEAC=1;MLEAF=0.5;MQ=42.0;MQ0=0;MQRankSum=-0.293;QD=18.97;ReadPosRankSum=1.203	GT:AD:DP:GQ:PL	0/1:91,116:207:99:3954,0,2884
chrV	480843	.	C	T	3457.77	PASS	AC=1;AF=0.5;AN=2;BaseQRankSum=1.131;DP=202;Dels=0.0;FS=4.021;HaplotypeScore=8.8408;MLEAC=1;MLEAF=0.5;MQ=42.0;MQ0=0;MQRankSum=-2.04;QD=17.12;ReadPosRankSum=-0.108	GT:AD:DP:GQ:PL	0/1:99,101:201:99:3486,0,3229
chrV	482401	.	C	T	3641.77	PASS	AC=1;AF=0.5;AN=2;BaseQRankSum=1.104;DP=224;Dels=0.0;FS=3.013;HaplotypeScore=6.1477;MLEAC=1;MLEAF=0.5;MQ=41.97;MQ0=0;MQRankSum=0.109;QD=16.26;ReadPosRankSum=-0.811	GT:AD:DP:GQ:PL	0/1:108,115:223:99:3670,0,3443
chrV	485428	.	C	T	2718.77	PASS	AC=1;AF=0.5;AN=2;BaseQRankSum=1.534;DP=189;Dels=0.0;FS=32.27;HaplotypeScore=3.6282;MLEAC=1;MLEAF=0.5;MQ=41.99;MQ0=0;MQRankSum=1.261;QD=14.39;ReadPosRankSum=0.907	GT:AD:DP:GQ:PL	0/1:106,82:189:99:2747,0,3505
chrV	505377	.	T	C	3471.77	PASS	AC=1;AF=0.5;AN=2;BaseQRankSum=0.56;DP=228;Dels=0.0;FS=5.641;HaplotypeScore=3.178;MLEAC=1;MLEAF=0.5;MQ=41.92;MQ0=0;MQRankSum=0.768;QD=15.23;ReadPosRankSum=1.347	GT:AD:DP:GQ:PL	0/1:120,106:226:99:3500,0,4015
chrV	506128	.	C	T	3157.77	PASS	AC=1;AF=0.5;AN=2;BaseQRankSum=2.212;DP=192;Dels=0.0;FS=0.53;HaplotypeScore=0.9734;MLEAC=1;MLEAF=0.5;MQ=42.0;MQ0=0;MQRankSum=0.417;QD=16.45;ReadPosRankSum=0.913	GT:AD:DP:GQ:PL	0/1:98,94:192:99:3186,0,3070
chrV	517087	.	G	A	3091.77	PASS	AC=1;AF=0.5;AN=2;BaseQRankSum=-1.577;DP=179;Dels=0.0;FS=0.553;HaplotypeScore=7.1267;MLEAC=1;MLEAF=0.5;MQ=41.96;MQ0=0;MQRankSum=-1.335;QD=17.27;ReadPosRankSum=2.0	GT:AD:DP:GQ:PL	0/1:82,96:179:99:3120,0,2620
chrV	531541	.	G	A	2858.77	PASS	AC=1;AF=0.5;AN=2;BaseQRankSum=-0.74;DP=164;Dels=0.0;FS=0.0;HaplotypeScore=1.6006;MLEAC=1;MLEAF=0.5;MQ=41.91;MQ0=0;MQRankSum=0.041;QD=17.43;ReadPosRankSum=0.463	GT:AD:DP:GQ:PL	0/1:76,88:164:99:2887,0,2481
chrV	536126	.	G	A	3054.77	PASS	AC=1;AF=0.5;AN=2;BaseQRankSum=-0.962;DP=204;Dels=0.0;FS=1.754;HaplotypeScore=4.4401;MLEAC=1;MLEAF=0.5;MQ=42.0;MQ0=0;MQRankSum=-1.213;QD=14.97;ReadPosRankSum=0.255	GT:AD:DP:GQ:PL	0/1:105,98:203:99:3083,0,3531
chrV	539264	.	C	T	2981.77	PASS	AC=1;AF=0.5;AN=2;BaseQRankSum=-0.211;DP=185;Dels=0.0;FS=0.0;HaplotypeScore=4.213;MLEAC=1;MLEAF=0.5;MQ=41.8;MQ0=1;MQRankSum=0.306;QD=16.12;ReadPosRankSum=1.514	GT:AD:DP:GQ:PL	0/1:92,92:184:99:3010,0,3077
chrV	541796	.	C	T	2724.77	PASS	AC=1;AF=0.5;AN=2;BaseQRankSum=-0.277;DP=190;Dels=0.0;FS=0.0;HaplotypeScore=0.8667;MLEAC=1;MLEAF=0.5;MQ=42.0;MQ0=0;MQRankSum=1.891;QD=14.34;ReadPosRankSum=-0.511	GT:AD:DP:GQ:PL	0/1:107,83:190:99:2753,0,3616
chrV	544325	.	G	A	3107.77	PASS	AC=1;AF=0.5;AN=2;BaseQRankSum=-0.527;DP=188;Dels=0.0;FS=5.343;HaplotypeScore=2.444;MLEAC=1;MLEAF=0.5;MQ=41.99;MQ0=0;MQRankSum=-1.189;QD=16.53;ReadPosRankSum=0.492	GT:AD:DP:GQ:PL	0/1:92,96:188:99:3136,0,3078
chrV	547685	.	T	C	3233.06	PASS	AC=1;AF=0.5;AN=2;BaseQRankSum=3.036;DP=206;Dels=0.0;FS=0.523;HaplotypeScore=4.7182;MLEAC=1;MLEAF=0.5;MQ=42.0;MQ0=0;MQRankSum=-0.541;QD=15.69;ReadPosRankSum=0.576	GT:AD:DP:GQ:PL	0/1:104,102:206:99:3260,0,3287
chrV	556038	.	G	A	4042.77	PASS	AC=1;AF=0.5;AN=2;BaseQRankSum=0.702;DP=228;Dels=0.0;FS=0.486;HaplotypeScore=5.7155;MLEAC=1;MLEAF=0.5;MQ=41.98;MQ0=0;MQRankSum=-1.618;QD=17.73;ReadPosRankSum=1.549	GT:AD:DP:GQ:PL	0/1:107,121:228:99:4071,0,3532
chrV	562235	.	A	G	3107.77	PASS	AC=1;AF=0.5;AN=2;BaseQRankSum=3.083;DP=191;Dels=0.0;FS=4.167;HaplotypeScore=0.7887;MLEAC=1;MLEAF=0.5;MQ=41.92;MQ0=0;MQRankSum=-0.329;QD=16.27;ReadPosRankSum=-1.473	GT:AD:DP:GQ:PL	0/1:96,95:191:99:3136,0,2911
chrV	568090	.	G	A	3096.77	PASS	AC=1;AF=0.5;AN=2;BaseQRankSum=-0.81;DP=205;Dels=0.0;FS=5.939;HaplotypeScore=6.3829;MLEAC=1;MLEAF=0.5;MQ=41.75;MQ0=1;MQRankSum=0.095;QD=15.11;ReadPosRankSum=0.268	GT:AD:DP:GQ:PL	0/1:108,97:205:99:3125,0,3568
chrVI	20984	.	T	C	2079.77	PASS	AC=1;AF=0.5;AN=2;BaseQRankSum=0.565;DP=154;Dels=0.0;FS=2.937;HaplotypeScore=2.7665;MLEAC=1;MLEAF=0.5;MQ=42.0;MQ0=0;MQRankSum=0.952;QD=13.5;ReadPosRankSum=0.949	GT:AD:DP:GQ:PL	0/1:87,66:153:99:2108,0,2927
chrVI	23712	.	C	T	2265.77	PASS	AC=1;AF=0.5;AN=2;BaseQRankSum=-1.346;DP=156;Dels=0.0;FS=1.271;HaplotypeScore=2.574;MLEAC=1;MLEAF=0.5;MQ=41.97;MQ0=0;MQRankSum=-0.359;QD=14.52;ReadPosRankSum=0.256	GT:AD:DP:GQ:PL	0/1:83,73:156:99:2294,0,2793
chrVI	26582	.	G	A	3259.77	PASS	AC=1;AF=0.5;AN=2;BaseQRankSum=-3.391;DP=188;Dels=0.0;FS=5.391;HaplotypeScore=4.0447;MLEAC=1;MLEAF=0.5;MQ=41.99;MQ0=0;MQRankSum=0.976;QD=17.34;ReadPosRankSum=-1.148	GT:AD:DP:GQ:PL	0/1:82,105:187:99:3288,0,2624
chrVI	33822	.	C	T	2762.77	PASS	AC=1;AF=0.5;AN=2;BaseQRankSum=-0.254;DP=191;Dels=0.0;FS=6.257;HaplotypeScore=7.3401;MLEAC=1;MLEAF=0.5;MQ=41.92;MQ0=0;MQRankSum=-0.495;QD=14.46;ReadPosRankSum=-0.122	GT:AD:DP:GQ:PL	0/1:104,87:191:99:2791,0,3539
chrVI	39629	.	C	T	3335.77	PASS	AC=1;AF=0.5;AN=2;BaseQRankSum=-0.8;DP=187;Dels=0.0;FS=5.129;HaplotypeScore=1.7465;MLEAC=1;MLEAF=0.5;MQ=41.92;MQ0=0;MQRankSum=0.614;QD=17.84;ReadPosRankSum=-0.53	GT:AD:DP:GQ:PL	0/1:87,100:187:99:3364,0,2924
chrVI	45387	.	C	T	3391.77	PASS	AC=1;AF=0.5;AN=2;BaseQRankSum=-2.331;DP=206;Dels=0.0;FS=1.086;HaplotypeScore=6.655;MLEAC=1;MLEAF=0.5;MQ=42.0;MQ0=0;MQRankSum=-1.278;QD=16.46;ReadPosRankSum=-0.325	GT:AD:DP:GQ:PL	0/1:93,112:206:99:3420,0,2992
chrVI	45976	.	C	T	3197.05	PASS	AC=1;AF=0.5;AN=2;BaseQRankSum=-2.765;DP=196;Dels=0.0;FS=1.122;HaplotypeScore=4.9537;MLEAC=1;MLEAF=0.5;MQ=42.0;MQ0=0;MQRankSum=-0.329;QD=16.31;ReadPosRankSum=-0.784	GT:AD:DP:GQ:PL	0/1:94,100:195:99:3225,0,3200
chrVI	56079	.	C	T	3343.77	PASS	AC=1;AF=0.5;AN=2;BaseQRankSum=-1.064;DP=190;Dels=0.0;FS=1.797;HaplotypeScore=5.2506;MLEAC=1;MLEAF=0.5;MQ=41.98;MQ0=0;MQRankSum=-0.541;QD=17.6;ReadPosRankSum=0.709	GT:AD:DP:GQ:PL	0/1:86,103:189:99:3372,0,2700
chrVI	61692	.	C	T	2741.77	PASS	AC=1;AF=0.5;AN=2;BaseQRankSum=-1.444;DP=166;Dels=0.0;FS=0.0;HaplotypeScore=2.2019;MLEAC=1;MLEAF=0.5;MQ=41.87;MQ0=0;MQRankSum=-1.043;QD=16.52;ReadPosRankSum=-0.892	GT:AD:DP:GQ:PL	0/1:81,85:166:99:2770,0,2650
chrVI	64425	.	C	T	3686.77	PASS	AC=1;AF=0.5;AN=2;BaseQRankSum=-0.434;DP=219;Dels=0.0;FS=2.294;HaplotypeScore=3.3542;MLEAC=1;MLEAF=0.5;MQ=41.99;MQ0=0;MQRankSum=0.187;QD=16.83;ReadPosRankSum=-0.718	GT:AD:DP:GQ:PL	0/1:107,112:219:99:3715,0,3500
chrVI	65267	.	C	T	3374.77	PASS	AC=1;AF=0.5;AN=2;BaseQRankSum=0.098;DP=212;Dels=0.0;FS=0.0;HaplotypeScore=5.7301;MLEAC=1;MLEAF=0.5;MQ=42.0;MQ0=0;MQRankSum=-0.782;QD=15.92;ReadPosRankSum=-0.681	GT:AD:DP:GQ:PL	0/1:110,101:211:99:3403,0,3688
chrVI	67203	.	C	T	2284.77	PASS	AC=1;AF=0.5;AN=2;BaseQRankSum=1.479;DP=150;Dels=0.0;FS=1.477;HaplotypeScore=5.3703;MLEAC=1;MLEAF=0.5;MQ=41.91;MQ0=0;MQRankSum=0.376;QD=15.23;ReadPosRankSum=2.473	GT:AD:DP:GQ:PL	0/1:79,71:150:99:2313,0,2509
chrVI	74049	.	C	T	2869.77	PASS	AC=1;AF=0.5;AN=2;BaseQRankSum=2.23;DP=216;Dels=0.0;FS=6.81;HaplotypeScore=2.1877;MLEAC=1;MLEAF=0.5;MQ=42.0;MQ0=0;MQRankSum=-1.259;QD=13.29;ReadPosRankSum=1.526	GT:AD:DP:GQ:PL	0/1:127,89:216:99:2898,0,4076
chrVI	81306	.	C	T	4098.77	PASS	AC=1;AF=0.5;AN=2;BaseQRankSum=1.6;DP=247;Dels=0.0;FS=0.0;HaplotypeScore=6.0529;MLEAC=1;MLEAF=0.5;MQ=41.94;MQ0=0;MQRankSum=-0.094;QD=16.59;ReadPosRankSum=-0.902	GT:AD:DP:GQ:PL	0/1:121,123:244:99:4127,0,4053
chrVI	88899	.	C	T	3157.77	PASS	AC=1;AF=0.5;AN=2;BaseQRankSum=-2.544;DP=193;Dels=0.0;FS=4.15;HaplotypeScore=0.0;MLEAC=1;MLEAF=0.5;MQ=41.91;MQ0=0;MQRankSum=-1.668;QD=16.36;ReadPosRankSum=-0.057	GT:AD:DP:GQ:PL	0/1:93,99:192:99:3186,0,3041
chrVI	89085	.	A	T	6824.77	PASS	AC=2;AF=1.0;AN=2;DP=178;Dels=0.0;FS=0.0;HaplotypeScore=0.0;MLEAC=2;MLEAF=1.0;MQ=41.77;MQ0=0;QD=33.8	GT:AD:DP:GQ:PL	1/1:0,176:177:99:6853,524,0
chrVI	89088	.	T	A	6788.77	PASS	AC=2;AF=1.0;AN=2;DP=179;Dels=0.0;FS=0.0;HaplotypeScore=0.0;MLEAC=2;MLEAF=1.0;MQ=41.77;MQ0=0;QD=31.77	GT:AD:DP:GQ:PL	1/1:0,177:178:99:6817,527,0
chrVI	89109	.	C	T	7248.77	PASS	AC=2;AF=1.0;AN=2;DP=187;Dels=0.0;FS=0.0;HaplotypeScore=5.4941;MLEAC=2;MLEAF=1.0;MQ=41.79;MQ0=0;QD=30.49	GT:AD:DP:GQ:PL	1/1:0,187:187:99:7277,560,0
chrVI	90314	.	T	C	2625.77	PASS	AC=1;AF=0.5;AN=2;BaseQRankSum=-2.05;DP=158;Dels=0.0;FS=3.776;HaplotypeScore=4.2443;MLEAC=1;MLEAF=0.5;MQ=42.0;MQ0=0;MQRankSum=0.13;QD=16.62;ReadPosRankSum=-0.057	GT:AD:DP:GQ:PL	0/1:78,80:158:99:2654,0,2556
chrVI	109661	.	C	T	4063.77	PASS	AC=1;AF=0.5;AN=2;BaseQRankSum=0.113;DP=238;Dels=0.0;FS=0.472;HaplotypeScore=7.3242;MLEAC=1;MLEAF=0.5;MQ=41.98;MQ0=0;MQRankSum=-0.096;QD=17.07;ReadPosRankSum=-0.596	GT:AD:DP:GQ:PL	0/1:114,123:238:99:4092,0,3787
chrVI	183738	.	C	T	1610.77	PASS	AC=1;AF=0.5;AN=2;BaseQRankSum=-1.056;DP=107;Dels=0.0;FS=0.73;HaplotypeScore=0.0;MLEAC=1;MLEAF=0.5;MQ=42.0;MQ0=0;MQRankSum=-0.076;QD=15.05;ReadPosRankSum=-1.043	GT:AD:DP:GQ:PL	0/1:55,51:106:99:1639,0,1854
chrVI	236711	.	C	T	3257.77	PASS	AC=1;AF=0.5;AN=2;BaseQRankSum=0.162;DP=231;Dels=0.0;FS=9.603;HaplotypeScore=1.6988;MLEAC=1;MLEAF=0.5;MQ=41.99;MQ0=0;MQRankSum=-2.019;QD=14.1;ReadPosRankSum=1.627	GT:AD:DP:GQ:PL	0/1:129,101:230:99:3286,0,4396
chrVI	237485	.	C	T	3470.77	PASS	AC=1;AF=0.5;AN=2;BaseQRankSum=-0.426;DP=191;Dels=0.0;FS=1.81;HaplotypeScore=2.7673;MLEAC=1;MLEAF=0.5;MQ=41.97;MQ0=0;MQRankSum=0.614;QD=18.17;ReadPosRankSum=-0.109	GT:AD:DP:GQ:PL	0/1:81,108:189:99:3499,0,2626
chrVI	245156	.	G	A	2375.77	PASS	AC=1;AF=0.5;AN=2;BaseQRankSum=1.067;DP=152;Dels=0.0;FS=0.0;HaplotypeScore=5.1002;MLEAC=1;MLEAF=0.5;MQ=42.0;MQ0=0;MQRankSum=-1.266;QD=15.63;ReadPosRankSum=0.415	GT:AD:DP:GQ:PL	0/1:78,74:152:99:2404,0,2460
chrVI	249135	.	C	T	3798.77	PASS	AC=1;AF=0.5;AN=2;BaseQRankSum=0.532;DP=211;Dels=0.0;FS=0.0;HaplotypeScore=3.0453;MLEAC=1;MLEAF=0.5;MQ=41.99;MQ0=0;MQRankSum=-1.517;QD=18.0;ReadPosRankSum=1.332	GT:AD:DP:GQ:PL	0/1:99,112:211:99:3827,0,3204
chrVI	250745	.	G	A	2636.77	PASS	AC=1;AF=0.5;AN=2;BaseQRankSum=0.49;DP=196;Dels=0.0;FS=0.0;HaplotypeScore=1.7552;MLEAC=1;MLEAF=0.5;MQ=42.0;MQ0=0;MQRankSum=0.91;QD=13.45;ReadPosRankSum=-1.462	GT:AD:DP:GQ:PL	0/1:108,88:196:99:2665,0,3503
chrVI	256595	.	T	C	2541.77	PASS	AC=1;AF=0.5;AN=2;BaseQRankSum=-0.72;DP=182;Dels=0.0;FS=4.293;HaplotypeScore=0.7887;MLEAC=1;MLEAF=0.5;MQ=42.0;MQ0=0;MQRankSum=0.305;QD=13.97;ReadPosRankSum=-1.319	GT:AD:DP:GQ:PL	0/1:99,83:182:99:2570,0,3229
chrVI	261090	.	A	G	3353.77	PASS	AC=1;AF=0.5;AN=2;BaseQRankSum=-2.441;DP=204;Dels=0.0;FS=11.814;HaplotypeScore=2.4669;MLEAC=1;MLEAF=0.5;MQ=41.93;MQ0=0;MQRankSum=0.35;QD=16.44;ReadPosRankSum=-0.46	GT:AD:DP:GQ:PL	0/1:96,108:204:99:3382,0,3084
chrVII	53466	.	C	T	2871.77	PASS	AC=1;AF=0.5;AN=2;BaseQRankSum=-1.45;DP=178;Dels=0.0;FS=4.298;HaplotypeScore=0.9665;MLEAC=1;MLEAF=0.5;MQ=41.59;MQ0=0;MQRankSum=-0.242;QD=16.13;ReadPosRankSum=-0.16	GT:AD:DP:GQ:PL	0/1:85,93:178:99:2900,0,2723
chrVII	57443	.	G	A	2966.77	PASS	AC=1;AF=0.5;AN=2;BaseQRankSum=0.884;DP=181;Dels=0.0;FS=3.391;HaplotypeScore=6.9013;MLEAC=1;MLEAF=0.5;MQ=41.92;MQ0=0;MQRankSum=-1.003;QD=16.39;ReadPosRankSum=0.101	GT:AD:DP:GQ:PL	0/1:89,92:181:99:2995,0,2871
chrVII	85423	.	C	T	2873.77	PASS	AC=1;AF=0.5;AN=2;BaseQRankSum=0.962;DP=179;Dels=0.0;FS=2.717;HaplotypeScore=4.1445;MLEAC=1;MLEAF=0.5;MQ=42.0;MQ0=0;MQRankSum=0.065;QD=16.05;ReadPosRankSum=0.72	GT:AD:DP:GQ:PL	0/1:90,89:179:99:2902,0,2953
chrVII	89000	.	C	T	3846.77	PASS	AC=1;AF=0.5;AN=2;BaseQRankSum=0.976;DP=225;Dels=0.0;FS=2.966;HaplotypeScore=7.4957;MLEAC=1;MLEAF=0.5;MQ=42.0;MQ0=0;MQRankSum=1.557;QD=17.1;ReadPosRankSum=1.229	GT:AD:DP:GQ:PL	0/1:109,113:222:99:3875,0,3660
chrVII	96713	.	C	T	3105.77	PASS	AC=1;AF=0.5;AN=2;BaseQRankSum=2.676;DP=205;Dels=0.0;FS=1.09;HaplotypeScore=1.7621;MLEAC=1;MLEAF=0.5;MQ=41.93;MQ0=0;MQRankSum=-1.108;QD=15.15;ReadPosRankSum=1.967	GT:AD:DP:GQ:PL	0/1:110,94:204:99:3134,0,3659
chrVII	100282	.	C	T	3120.77	PASS	AC=1;AF=0.5;AN=2;BaseQRankSum=0.005;DP=186;Dels=0.0;FS=1.81;HaplotypeScore=2.7602;MLEAC=1;MLEAF=0.5;MQ=41.99;MQ0=0;MQRankSum=0.575;QD=16.78;ReadPosRankSum=-0.411	GT:AD:DP:GQ:PL	0/1:91,95:186:99:3149,0,3065
chrVII	129655	.	C	T	2756.77	PASS	AC=1;AF=0.5;AN=2;BaseQRankSum=0.492;DP=198;Dels=0.0;FS=3.247;HaplotypeScore=0.8667;MLEAC=1;MLEAF=0.5;MQ=42.0;MQ0=0;MQRankSum=0.802;QD=13.92;ReadPosRankSum=-0.785	GT:AD:DP:GQ:PL	0/1:111,87:198:99:2785,0,3733
chrVII	160309	.	C	T	3828.77	PASS	AC=1;AF=0.5;AN=2;BaseQRankSum=0.875;DP=228;Dels=0.0;FS=0.0;HaplotypeScore=9.5558;MLEAC=1;MLEAF=0.5;MQ=41.99;MQ0=0;MQRankSum=-1.851;QD=16.79;ReadPosRankSum=2.033	GT:AD:DP:GQ:PL	0/1:112,116:228:99:3857,0,3663
chrVII	222959	.	T	C	3697.77	PASS	AC=1;AF=0.5;AN=2;BaseQRankSum=1.225;DP=203;Dels=0.0;FS=4.073;HaplotypeScore=2.5942;MLEAC=1;MLEAF=0.5;MQ=42.0;MQ0=0;MQRankSum=-0.172;QD=18.22;ReadPosRankSum=0.616	GT:AD:DP:GQ:PL	0/1:90,111:201:99:3726,0,2925
chrVII	236589	.	C	T	3176.77	PASS	AC=1;AF=0.5;AN=2;BaseQRankSum=2.147;DP=186;Dels=0.0;FS=1.878;HaplotypeScore=3.2054;MLEAC=1;MLEAF=0.5;MQ=41.99;MQ0=0;MQRankSum=-0.205;QD=17.08;ReadPosRankSum=0.155	GT:AD:DP:GQ:PL	0/1:89,96:185:99:3205,0,2819
chrVII	274782	.	T	C	5567.77	PASS	AC=2;AF=1.0;AN=2;DP=146;Dels=0.0;FS=0.0;HaplotypeScore=9.5828;MLEAC=2;MLEAF=1.0;MQ=41.75;MQ0=0;QD=33.34	GT:AD:DP:GQ:PL	1/1:0,145:145:99:5596,430,0
chrVII	344335	.	C	T	4033.77	PASS	AC=1;AF=0.5;AN=2;BaseQRankSum=1.552;DP=250;Dels=0.0;FS=11.194;HaplotypeScore=2.4328;MLEAC=1;MLEAF=0.5;MQ=41.93;MQ0=0;MQRankSum=-0.184;QD=16.14;ReadPosRankSum=2.147	GT:AD:DP:GQ:PL	0/1:131,119:250:99:4062,0,4457
chrVII	346920	.	C	T	3104.77	PASS	AC=1;AF=0.5;AN=2;BaseQRankSum=-0.973;DP=207;Dels=0.0;FS=0.519;HaplotypeScore=3.2215;MLEAC=1;MLEAF=0.5;MQ=42.0;MQ0=0;MQRankSum=-1.389;QD=15.0;ReadPosRankSum=-0.945	GT:AD:DP:GQ:PL	0/1:109,96:205:99:3133,0,3752
chrVII	361899	.	C	T	3292.77	PASS	AC=1;AF=0.5;AN=2;BaseQRankSum=-1.515;DP=207;Dels=0.0;FS=9.099;HaplotypeScore=1.6988;MLEAC=1;MLEAF=0.5;MQ=41.92;MQ0=0;MQRankSum=0.54;QD=15.91;ReadPosRankSum=-0.625	GT:AD:DP:GQ:PL	0/1:101,104:205:99:3321,0,3270
chrVII	366907	.	C	T	2970.77	PASS	AC=1;AF=0.5;AN=2;BaseQRankSum=-1.874;DP=173;Dels=0.0;FS=1.189;HaplotypeScore=0.9665;MLEAC=1;MLEAF=0.5;MQ=42.0;MQ0=0;MQRankSum=-0.062;QD=17.17;ReadPosRankSum=0.117	GT:AD:DP:GQ:PL	0/1:82,91:173:99:2999,0,2681
chrVII	378851	.	C	T	2552.77	PASS	AC=1;AF=0.5;AN=2;BaseQRankSum=-0.261;DP=191;Dels=0.0;FS=3.499;HaplotypeScore=1.6671;MLEAC=1;MLEAF=0.5;MQ=42.0;MQ0=0;MQRankSum=-0.854;QD=13.37;ReadPosRankSum=0.838	GT:AD:DP:GQ:PL	0/1:110,81:191:99:2581,0,3675
chrVII	415921	.	C	T	3189.78	PASS	AC=1;AF=0.5;AN=2;BaseQRankSum=0.157;DP=219;Dels=0.0;FS=1.67;HaplotypeScore=0.9996;MLEAC=1;MLEAF=0.5;MQ=41.94;MQ0=0;MQRankSum=-1.104;QD=14.57;ReadPosRankSum=-0.954	GT:AD:DP:GQ:PL	0/1:119,100:219:99:3218,0,4008
chrVII	420688	.	C	T	2820.77	PASS	AC=1;AF=0.5;AN=2;BaseQRankSum=-2.471;DP=195;Dels=0.0;FS=0.524;HaplotypeScore=4.255;MLEAC=1;MLEAF=0.5;MQ=41.99;MQ0=0;MQRankSum=-0.494;QD=14.47;ReadPosRankSum=1.651	GT:AD:DP:GQ:PL	0/1:99,96:195:99:2849,0,3279
chrVII	439823	.	T	C	2483.77	PASS	AC=1;AF=0.5;AN=2;BaseQRankSum=1.509;DP=167;Dels=0.0;FS=0.57;HaplotypeScore=1.6988;MLEAC=1;MLEAF=0.5;MQ=42.0;MQ0=0;MQRankSum=0.983;QD=14.87;ReadPosRankSum=0.781	GT:AD:DP:GQ:PL	0/1:89,78:167:99:2512,0,2811
chrVII	609952	.	C	T	2012.77	PASS	AC=1;AF=0.5;AN=2;BaseQRankSum=0.865;DP=136;Dels=0.0;FS=0.649;HaplotypeScore=3.1456;MLEAC=1;MLEAF=0.5;MQ=42.0;MQ0=0;MQRankSum=-0.512;QD=14.8;ReadPosRankSum=0.399	GT:AD:DP:GQ:PL	0/1:72,64:136:99:2041,0,2226
chrVII	613858	.	C	T	3197.05	PASS	AC=1;AF=0.5;AN=2;BaseQRankSum=0.715;DP=191;Dels=0.0;FS=1.782;HaplotypeScore=2.7286;MLEAC=1;MLEAF=0.5;MQ=41.93;MQ0=0;MQRankSum=0.615;QD=16.74;ReadPosRankSum=0.617	GT:AD:DP:GQ:PL	0/1:95,95:191:99:3225,0,3089
chrVII	645642	.	C	T	3485.77	PASS	AC=1;AF=0.5;AN=2;BaseQRankSum=2.114;DP=217;Dels=0.0;FS=0.497;HaplotypeScore=3.2215;MLEAC=1;MLEAF=0.5;MQ=41.99;MQ0=0;MQRankSum=0.04;QD=16.06;ReadPosRankSum=0.238	GT:AD:DP:GQ:PL	0/1:110,106:216:99:3514,0,3506
chrVII	646347	.	C	T	3133.77	PASS	AC=1;AF=0.5;AN=2;BaseQRankSum=1.457;DP=181;Dels=0.0;FS=6.367;HaplotypeScore=0.7887;MLEAC=1;MLEAF=0.5;MQ=41.85;MQ0=1;MQRankSum=-0.114;QD=17.31;ReadPosRankSum=2.86	GT:AD:DP:GQ:PL	0/1:86,94:181:99:3162,0,2790
chrVII	666184	.	T	C	2698.77	PASS	AC=1;AF=0.5;AN=2;BaseQRankSum=-2.223;DP=163;Dels=0.0;FS=5.703;HaplotypeScore=4.7133;MLEAC=1;MLEAF=0.5;MQ=41.89;MQ0=0;MQRankSum=-0.149;QD=16.56;ReadPosRankSum=-0.485	GT:AD:DP:GQ:PL	0/1:76,86:162:99:2727,0,2460
chrVII	679592	.	C	T	3100.77	PASS	AC=1;AF=0.5;AN=2;BaseQRankSum=0.101;DP=201;Dels=0.0;FS=1.738;HaplotypeScore=1.6006;MLEAC=1;MLEAF=0.5;MQ=42.0;MQ0=0;MQRankSum=0.985;QD=15.43;ReadPosRankSum=0.732	GT:AD:DP:GQ:PL	0/1:106,95:201:99:3129,0,3527
chrVII	683751	.	C	T	2697.77	PASS	AC=1;AF=0.5;AN=2;BaseQRankSum=1.126;DP=179;Dels=0.0;FS=0.552;HaplotypeScore=3.8672;MLEAC=1;MLEAF=0.5;MQ=41.99;MQ0=0;MQRankSum=-0.373;QD=15.07;ReadPosRankSum=1.895	GT:AD:DP:GQ:PL	0/1:96,83:179:99:2726,0,3063
chrVII	730505	.	T	C	3281.77	PASS	AC=1;AF=0.5;AN=2;BaseQRankSum=-0.354;DP=229;Dels=0.0;FS=6.336;HaplotypeScore=8.9483;MLEAC=1;MLEAF=0.5;MQ=41.94;MQ0=0;MQRankSum=-0.327;QD=14.33;ReadPosRankSum=0.713	GT:AD:DP:GQ:PL	0/1:127,101:228:99:3310,0,4398
chrVII	731108	.	A	G	7234.77	PASS	AC=2;AF=1.0;AN=2;DP=188;Dels=0.0;FS=0.0;HaplotypeScore=0.7887;MLEAC=2;MLEAF=1.0;MQ=41.9;MQ0=0;QD=26.72	GT:AD:DP:GQ:PL	1/1:0,188:188:99:7263,554,0
chrVII	743974	.	C	T	2910.77	PASS	AC=1;AF=0.5;AN=2;BaseQRankSum=-0.25;DP=194;Dels=0.0;FS=5.18;HaplotypeScore=0.9734;MLEAC=1;MLEAF=0.5;MQ=42.0;MQ0=0;MQRankSum=0.469;QD=15.0;ReadPosRankSum=-1.448	GT:AD:DP:GQ:PL	0/1:103,89:193:99:2939,0,3520
chrVII	803776	.	C	T	3198.81	PASS	AC=1;AF=0.5;AN=2;BaseQRankSum=0.287;DP=185;Dels=0.0;FS=5.191;HaplotypeScore=3.6076;MLEAC=1;MLEAF=0.5;MQ=41.99;MQ0=0;MQRankSum=1.566;QD=17.29;ReadPosRankSum=0.661	GT:AD:DP:GQ:PL	0/1:88,97:185:99:3227,0,2904
chrVII	911181	.	T	C	3107.77	PASS	AC=1;AF=0.5;AN=2;BaseQRankSum=-0.074;DP=193;Dels=0.0;FS=12.071;HaplotypeScore=2.7165;MLEAC=1;MLEAF=0.5;MQ=41.99;MQ0=0;MQRankSum=-0.773;QD=16.1;ReadPosRankSum=2.638	GT:AD:DP:GQ:PL	0/1:98,94:192:99:3136,0,3316
chrVII	945302	.	T	C	2963.77	PASS	AC=1;AF=0.5;AN=2;BaseQRankSum=0.626;DP=174;Dels=0.0;FS=0.0;HaplotypeScore=1.5774;MLEAC=1;MLEAF=0.5;MQ=42.0;MQ0=0;MQRankSum=1.419;QD=17.03;ReadPosRankSum=-0.571	GT:AD:DP:GQ:PL	0/1:82,92:174:99:2992,0,2557
chrVII	996266	.	C	T	4464.77	PASS	AC=1;AF=0.5;AN=2;BaseQRankSum=1.049;DP=249;Dels=0.0;FS=4.359;HaplotypeScore=3.7806;MLEAC=1;MLEAF=0.5;MQ=41.99;MQ0=0;MQRankSum=1.627;QD=17.93;ReadPosRankSum=1.303	GT:AD:DP:GQ:PL	0/1:116,133:249:99:4493,0,3803
chrVII	1030861	.	C	T	3507.77	PASS	AC=1;AF=0.5;AN=2;BaseQRankSum=3.391;DP=216;Dels=0.0;FS=4.736;HaplotypeScore=1.8583;MLEAC=1;MLEAF=0.5;MQ=42.0;MQ0=0;MQRankSum=0.102;QD=16.24;ReadPosRankSum=0.573	GT:AD:DP:GQ:PL	0/1:108,107:215:99:3536,0,3552
chrVIII	9590	.	C	T	3601.77	PASS	AC=1;AF=0.5;AN=2;BaseQRankSum=0.162;DP=185;Dels=0.0;FS=3.381;HaplotypeScore=8.1188;MLEAC=1;MLEAF=0.5;MQ=42.0;MQ0=0;MQRankSum=0.093;QD=19.47;ReadPosRankSum=-0.401	GT:AD:DP:GQ:PL	0/1:79,106:185:99:3630,0,2478
chrVIII	18464	.	A	G	2657.77	PASS	AC=1;AF=0.5;AN=2;BaseQRankSum=0.334;DP=166;Dels=0.0;FS=0.577;HaplotypeScore=0.9958;MLEAC=1;MLEAF=0.5;MQ=41.98;MQ0=0;MQRankSum=-0.451;QD=16.01;ReadPosRankSum=-0.347	GT:AD:DP:GQ:PL	0/1:86,80:166:99:2686,0,2895
chrVIII	19285	.	C	T	3371.77	PASS	AC=1;AF=0.5;AN=2;BaseQRankSum=-1.233;DP=201;Dels=0.0;FS=14.789;HaplotypeScore=0.9789;MLEAC=1;MLEAF=0.5;MQ=41.99;MQ0=0;MQRankSum=-0.622;QD=16.77;ReadPosRankSum=-0.867	GT:AD:DP:GQ:PL	0/1:99,102:201:99:3400,0,3351
chrVIII	22950	.	G	A	3038.77	PASS	AC=1;AF=0.5;AN=2;BaseQRankSum=-1.346;DP=181;Dels=0.0;FS=11.469;HaplotypeScore=0.9973;MLEAC=1;MLEAF=0.5;MQ=42.0;MQ0=0;MQRankSum=-0.725;QD=16.79;ReadPosRankSum=0.405	GT:AD:DP:GQ:PL	0/1:88,92:180:99:3067,0,2980
chrVIII	24815	.	C	T	2955.77	PASS	AC=1;AF=0.5;AN=2;BaseQRankSum=4.544;DP=197;Dels=0.0;FS=1.781;HaplotypeScore=2.8287;MLEAC=1;MLEAF=0.5;MQ=42.0;MQ0=0;MQRankSum=-0.363;QD=15.0;ReadPosRankSum=1.351	GT:AD:DP:GQ:PL	0/1:107,90:197:99:2984,0,3274
chrVIII	24993	.	C	T	2708.77	PASS	AC=1;AF=0.5;AN=2;BaseQRankSum=0.699;DP=185;Dels=0.0;FS=0.542;HaplotypeScore=0.8667;MLEAC=1;MLEAF=0.5;MQ=41.99;MQ0=0;MQRankSum=-0.263;QD=14.64;ReadPosRankSum=-0.191	GT:AD:DP:GQ:PL	0/1:97,87:184:99:2737,0,3098
chrVIII	28524	.	C	T	3233.06	PASS	AC=1;AF=0.5;AN=2;BaseQRankSum=0.941;DP=201;Dels=0.0;FS=1.731;HaplotypeScore=2.522;MLEAC=1;MLEAF=0.5;MQ=41.86;MQ0=0;MQRankSum=-0.516;QD=16.08;ReadPosRankSum=0.946	GT:AD:DP:GQ:PL	0/1:103,97:200:99:3260,0,3299
chrVIII	33613	.	C	T	2491.77	PASS	AC=1;AF=0.5;AN=2;BaseQRankSum=-0.711;DP=159;Dels=0.0;FS=2.961;HaplotypeScore=0.8941;MLEAC=1;MLEAF=0.5;MQ=42.0;MQ0=0;MQRankSum=-0.622;QD=15.67;ReadPosRankSum=1.462	GT:AD:DP:GQ:PL	0/1:80,79:159:99:2520,0,2542
chrVIII	49517	.	T	C	2620.77	PASS	AC=1;AF=0.5;AN=2;BaseQRankSum=0.495;DP=164;Dels=0.0;FS=0.572;HaplotypeScore=1.7465;MLEAC=1;MLEAF=0.5;MQ=42.0;MQ0=0;MQRankSum=1.199;QD=15.98;ReadPosRankSum=-0.58	GT:AD:DP:GQ:PL	0/1:82,82:164:99:2649,0,2565
chrVIII	62998	.	C	T	3442.77	PASS	AC=1;AF=0.5;AN=2;BaseQRankSum=2.509;DP=191;Dels=0.0;FS=1.169;HaplotypeScore=0.7887;MLEAC=1;MLEAF=0.5;MQ=42.0;MQ0=0;MQRankSum=-0.673;QD=18.02;ReadPosRankSum=0.575	GT:AD:DP:GQ:PL	0/1:88,102:190:99:3471,0,2831
chrVIII	80898	.	C	T	3508.77	PASS	AC=1;AF=0.5;AN=2;BaseQRankSum=2.143;DP=207;Dels=0.0;FS=1.691;HaplotypeScore=2.7568;MLEAC=1;MLEAF=0.5;MQ=42.0;MQ0=0;MQRankSum=0.486;QD=16.95;ReadPosRankSum=-0.723	GT:AD:DP:GQ:PL	0/1:103,104:207:99:3537,0,3348
chrVIII	102297	.	C	T	2415.77	PASS	AC=1;AF=0.5;AN=2;BaseQRankSum=-2.042;DP=166;Dels=0.0;FS=6.838;HaplotypeScore=0.8941;MLEAC=1;MLEAF=0.5;MQ=42.0;MQ0=0;MQRankSum=0.76;QD=14.55;ReadPosRankSum=-0.368	GT:AD:DP:GQ:PL	0/1:89,76:165:99:2444,0,3007
chrVIII	103673	.	C	T	3148.77	PASS	AC=1;AF=0.5;AN=2;BaseQRankSum=-1.324;DP=203;Dels=0.0;FS=1.721;HaplotypeScore=4.1896;MLEAC=1;MLEAF=0.5;MQ=41.99;MQ0=0;MQRankSum=-1.13;QD=15.51;ReadPosRankSum=-0.363	GT:AD:DP:GQ:PL	0/1:104,97:202:99:3177,0,3519
chrVIII	141196	.	T	C	3640.77	PASS	AC=1;AF=0.5;AN=2;BaseQRankSum=-0.968;DP=202;Dels=0.0;FS=1.091;HaplotypeScore=2.5439;MLEAC=1;MLEAF=0.5;MQ=41.92;MQ0=0;MQRankSum=-0.319;QD=18.02;ReadPosRankSum=0.522	GT:AD:DP:GQ:PL	0/1:93,109:202:99:3669,0,3067
chrVIII	145973	.	T	C	2893.77	PASS	AC=1;AF=0.5;AN=2;BaseQRankSum=1.656;DP=190;Dels=0.0;FS=1.825;HaplotypeScore=0.8667;MLEAC=1;MLEAF=0.5;MQ=41.89;MQ0=1;MQRankSum=-0.625;QD=15.23;ReadPosRankSum=-1.802	GT:AD:DP:GQ:PL	0/1:100,90:190:99:2922,0,3342
chrVIII	153329	.	C	T	3166.77	PASS	AC=1;AF=0.5;AN=2;BaseQRankSum=1.166;DP=191;Dels=0.0;FS=1.791;HaplotypeScore=1.7884;MLEAC=1;MLEAF=0.5;MQ=42.0;MQ0=0;MQRankSum=0.038;QD=16.58;ReadPosRankSum=-0.603	GT:AD:DP:GQ:PL	0/1:96,95:191:99:3195,0,3070
chrVIII	165330	.	A	G	2404.77	PASS	AC=1;AF=0.5;AN=2;BaseQRankSum=-0.222;DP=171;Dels=0.0;FS=1.213;HaplotypeScore=4.9989;MLEAC=1;MLEAF=0.5;MQ=41.99;MQ0=0;MQRankSum=0.614;QD=14.06;ReadPosRankSum=-0.689	GT:AD:DP:GQ:PL	0/1:93,77:170:99:2433,0,2932
chrVIII	166244	.	C	T	3930.77	PASS	AC=1;AF=0.5;AN=2;BaseQRankSum=-0.094;DP=223;Dels=0.0;FS=5.606;HaplotypeScore=4.3207;MLEAC=1;MLEAF=0.5;MQ=41.99;MQ0=0;MQRankSum=-0.731;QD=17.63;ReadPosRankSum=0.176	GT:AD:DP:GQ:PL	0/1:103,119:222:99:3959,0,3298
chrVIII	166513	.	C	T	4440.77	PASS	AC=1;AF=0.5;AN=2;BaseQRankSum=-0.262;DP=236;Dels=0.0;FS=2.926;HaplotypeScore=1.5774;MLEAC=1;MLEAF=0.5;MQ=41.99;MQ0=0;MQRankSum=-2.157;QD=18.82;ReadPosRankSum=0.156	GT:AD:DP:GQ:PL	0/1:103,132:235:99:4469,0,3305
chrVIII	166725	.	C	T	3401.77	PASS	AC=1;AF=0.5;AN=2;BaseQRankSum=-0.777;DP=213;Dels=0.0;FS=1.066;HaplotypeScore=3.3213;MLEAC=1;MLEAF=0.5;MQ=41.99;MQ0=0;MQRankSum=0.69;QD=15.97;ReadPosRankSum=-0.316	GT:AD:DP:GQ:PL	0/1:107,105:212:99:3430,0,3498
chrVIII	166942	.	C	T	2712.77	PASS	AC=1;AF=0.5;AN=2;BaseQRankSum=-0.194;DP=163;Dels=0.0;FS=2.759;HaplotypeScore=0.0;MLEAC=1;MLEAF=0.5;MQ=42.0;MQ0=0;MQRankSum=-1.956;QD=16.64;ReadPosRankSum=0.375	GT:AD:DP:GQ:PL	0/1:81,81:162:99:2741,0,2738
chrVIII	166954	.	G	A	2454.77	PASS	AC=1;AF=0.5;AN=2;BaseQRankSum=-1.648;DP=153;Dels=0.0;FS=5.927;HaplotypeScore=0.8667;MLEAC=1;MLEAF=0.5;MQ=42.0;MQ0=0;MQRankSum=-0.987;QD=16.04;ReadPosRankSum=-1.783	GT:AD:DP:GQ:PL	0/1:75,78:153:99:2483,0,2505
chrVIII	172747	.	G	A	2610.77	PASS	AC=1;AF=0.5;AN=2;BaseQRankSum=-1.36;DP=175;Dels=0.0;FS=6.478;HaplotypeScore=3.4954;MLEAC=1;MLEAF=0.5;MQ=41.94;MQ0=0;MQRankSum=0.242;QD=14.92;ReadPosRankSum=1.017	GT:AD:DP:GQ:PL	0/1:92,82:174:99:2639,0,3026
chrVIII	176213	.	G	A	1784.77	PASS	AC=1;AF=0.5;AN=2;BaseQRankSum=-1.569;DP=125;Dels=0.0;FS=7.124;HaplotypeScore=1.5572;MLEAC=1;MLEAF=0.5;MQ=41.98;MQ0=0;MQRankSum=-1.487;QD=14.28;ReadPosRankSum=-0.674	GT:AD:DP:GQ:PL	0/1:56,69:125:99:1813,0,1642
chrVIII	182561	.	G	A	2465.77	PASS	AC=1;AF=0.5;AN=2;BaseQRankSum=-1.052;DP=179;Dels=0.0;FS=2.615;HaplotypeScore=0.8667;MLEAC=1;MLEAF=0.5;MQ=41.99;MQ0=0;MQRankSum=-1.171;QD=13.78;ReadPosRankSum=0.275	GT:AD:DP:GQ:PL	0/1:101,78:179:99:2494,0,3374
chrVIII	185164	.	T	C	3340.77	PASS	AC=1;AF=0.5;AN=2;BaseQRankSum=-1.659;DP=217;Dels=0.0;FS=2.31;HaplotypeScore=0.0;MLEAC=1;MLEAF=0.5;MQ=41.98;MQ0=0;MQRankSum=-0.049;QD=15.4;ReadPosRankSum=-1.507	GT:AD:DP:GQ:PL	0/1:112,104:216:99:3369,0,3757
chrVIII	186372	.	G	A	3278.77	PASS	AC=1;AF=0.5;AN=2;BaseQRankSum=1.107;DP=192;Dels=0.0;FS=0.0;HaplotypeScore=5.8579;MLEAC=1;MLEAF=0.5;MQ=41.92;MQ0=0;MQRankSum=-1.623;QD=17.08;ReadPosRankSum=-1.906	GT:AD:DP:GQ:PL	0/1:92,99:191:99:3307,0,2986
chrVIII	187548	.	G	A	2276.77	PASS	AC=1;AF=0.5;AN=2;BaseQRankSum=-0.386;DP=161;Dels=0.0;FS=0.0;HaplotypeScore=0.7887;MLEAC=1;MLEAF=0.5;MQ=41.99;MQ0=0;MQRankSum=-0.233;QD=14.14;ReadPosRankSum=0.246	GT:AD:DP:GQ:PL	0/1:89,72:161:99:2305,0,2870
chrVIII	192629	.	A	G	3436.77	PASS	AC=1;AF=0.5;AN=2;BaseQRankSum=-1.409;DP=175;Dels=0.0;FS=2.7;HaplotypeScore=0.734;MLEAC=1;MLEAF=0.5;MQ=41.98;MQ0=0;MQRankSum=-0.165;QD=19.64;ReadPosRankSum=-0.607	GT:AD:DP:GQ:PL	0/1:73,102:175:99:3465,0,2375
chrVIII	193863	.	A	G	3704.77	PASS	AC=1;AF=0.5;AN=2;BaseQRankSum=1.193;DP=196;Dels=0.0;FS=2.476;HaplotypeScore=1.7621;MLEAC=1;MLEAF=0.5;MQ=42.0;MQ0=0;MQRankSum=1.033;QD=18.9;ReadPosRankSum=0.08	GT:AD:DP:GQ:PL	0/1:87,108:195:99:3733,0,2784
chrVIII	195374	.	G	A	2859.77	PASS	AC=1;AF=0.5;AN=2;BaseQRankSum=1.096;DP=161;Dels=0.0;FS=2.774;HaplotypeScore=1.9468;MLEAC=1;MLEAF=0.5;MQ=41.99;MQ0=0;MQRankSum=-1.3;QD=17.76;ReadPosRankSum=0.744	GT:AD:DP:GQ:PL	0/1:75,86:161:99:2888,0,2467
chrVIII	196432	.	A	G	2878.77	PASS	AC=1;AF=0.5;AN=2;BaseQRankSum=1.129;DP=195;Dels=0.0;FS=0.528;HaplotypeScore=3.4788;MLEAC=1;MLEAF=0.5;MQ=42.0;MQ0=0;MQRankSum=0.064;QD=14.76;ReadPosRankSum=-0.362	GT:AD:DP:GQ:PL	0/1:105,89:195:99:2907,0,3495
chrVIII	202945	.	G	A	2340.77	PASS	AC=1;AF=0.5;AN=2;BaseQRankSum=-0.918;DP=167;Dels=0.0;FS=2.792;HaplotypeScore=2.1557;MLEAC=1;MLEAF=0.5;MQ=41.92;MQ0=0;MQRankSum=1.215;QD=14.02;ReadPosRankSum=-1.876	GT:AD:DP:GQ:PL	0/1:94,73:167:99:2369,0,3255
chrVIII	205047	.	C	T	2427.77	PASS	AC=1;AF=0.5;AN=2;BaseQRankSum=-0.427;DP=166;Dels=0.0;FS=5.619;HaplotypeScore=2.9481;MLEAC=1;MLEAF=0.5;MQ=41.99;MQ0=0;MQRankSum=0.913;QD=14.63;ReadPosRankSum=0.363	GT:AD:DP:GQ:PL	0/1:89,77:166:99:2456,0,2880
chrVIII	210799	.	A	G	4141.77	PASS	AC=1;AF=0.5;AN=2;BaseQRankSum=0.084;DP=204;Dels=0.0;FS=4.957;HaplotypeScore=0.0;MLEAC=1;MLEAF=0.5;MQ=42.0;MQ0=0;MQRankSum=0.486;QD=20.3;ReadPosRankSum=0.113	GT:AD:DP:GQ:PL	0/1:84,119:203:99:4170,0,2694
chrVIII	211396	.	G	A	2990.77	PASS	AC=1;AF=0.5;AN=2;BaseQRankSum=3.084;DP=191;Dels=0.0;FS=9.805;HaplotypeScore=4.3608;MLEAC=1;MLEAF=0.5;MQ=41.89;MQ0=1;MQRankSum=-1.923;QD=15.66;ReadPosRankSum=0.846	GT:AD:DP:GQ:PL	0/1:100,88:189:99:3019,0,3288
chrVIII	211557	.	A	G	3726.77	PASS	AC=1;AF=0.5;AN=2;BaseQRankSum=3.098;DP=209;Dels=0.0;FS=6.777;HaplotypeScore=1.7621;MLEAC=1;MLEAF=0.5;MQ=42.0;MQ0=0;MQRankSum=0.848;QD=17.83;ReadPosRankSum=2.362	GT:AD:DP:GQ:PL	0/1:98,110:208:99:3755,0,3106
chrVIII	216122	.	T	C	8836.77	PASS	AC=2;AF=1.0;AN=2;BaseQRankSum=2.973;DP=250;Dels=0.0;FS=5.344;HaplotypeScore=4.4489;MLEAC=2;MLEAF=1.0;MQ=41.35;MQ0=0;MQRankSum=1.084;QD=29.61;ReadPosRankSum=1.021	GT:AD:DP:GQ:PL	1/1:4,246:250:99:8865,632,0
chrVIII	222262	.	G	A	2940.77	PASS	AC=1;AF=0.5;AN=2;BaseQRankSum=0.823;DP=198;Dels=0.0;FS=1.143;HaplotypeScore=1.5317;MLEAC=1;MLEAF=0.5;MQ=41.99;MQ0=0;MQRankSum=-1.135;QD=14.85;ReadPosRankSum=0.225	GT:AD:DP:GQ:PL	0/1:108,90:198:99:2969,0,3586
chrVIII	224575	.	T	C	2779.77	PASS	AC=1;AF=0.5;AN=2;BaseQRankSum=0.234;DP=182;Dels=0.0;FS=0.0;HaplotypeScore=4.5072;MLEAC=1;MLEAF=0.5;MQ=41.99;MQ0=0;MQRankSum=0.904;QD=15.27;ReadPosRankSum=1.717	GT:AD:DP:GQ:PL	0/1:93,89:182:99:2808,0,3142
chrVIII	226019	.	C	T	3637.77	PASS	AC=1;AF=0.5;AN=2;BaseQRankSum=0.289;DP=249;Dels=0.0;FS=2.815;HaplotypeScore=8.6916;MLEAC=1;MLEAF=0.5;MQ=41.99;MQ0=0;MQRankSum=1.456;QD=14.61;ReadPosRankSum=0.082	GT:AD:DP:GQ:PL	0/1:135,114:249:99:3666,0,4458
chrVIII	226802	.	T	C	2746.77	PASS	AC=1;AF=0.5;AN=2;BaseQRankSum=1.91;DP=160;Dels=0.0;FS=3.704;HaplotypeScore=0.0;MLEAC=1;MLEAF=0.5;MQ=41.99;MQ0=0;MQRankSum=2.928;QD=17.17;ReadPosRankSum=-0.892	GT:AD:DP:GQ:PL	0/1:75,84:159:99:2775,0,2448
chrVIII	227045	.	C	T	2521.77	PASS	AC=1;AF=0.5;AN=2;BaseQRankSum=0.809;DP=163;Dels=0.0;FS=4.74;HaplotypeScore=3.338;MLEAC=1;MLEAF=0.5;MQ=41.98;MQ0=0;MQRankSum=-1.069;QD=15.47;ReadPosRankSum=1.055	GT:AD:DP:GQ:PL	0/1:86,77:163:99:2550,0,2789
chrVIII	227066	.	C	T	3010.77	PASS	AC=1;AF=0.5;AN=2;BaseQRankSum=-0.243;DP=166;Dels=0.0;FS=2.812;HaplotypeScore=3.4531;MLEAC=1;MLEAF=0.5;MQ=41.98;MQ0=0;MQRankSum=0.47;QD=18.14;ReadPosRankSum=-1.262	GT:AD:DP:GQ:PL	0/1:75,91:166:99:3039,0,2480
chrVIII	227399	.	C	T	3197.84	PASS	AC=1;AF=0.5;AN=2;BaseQRankSum=0.726;DP=201;Dels=0.0;FS=5.888;HaplotypeScore=1.4538;MLEAC=1;MLEAF=0.5;MQ=41.99;MQ0=0;MQRankSum=0.596;QD=15.91;ReadPosRankSum=-1.085	GT:AD:DP:GQ:PL	0/1:101,99:200:99:3226,0,3126
chrVIII	227861	.	C	T	3115.77	PASS	AC=1;AF=0.5;AN=2;BaseQRankSum=0.593;DP=191;Dels=0.0;FS=3.295;HaplotypeScore=4.5167;MLEAC=1;MLEAF=0.5;MQ=42.0;MQ0=0;MQRankSum=0.847;QD=16.31;ReadPosRankSum=-0.674	GT:AD:DP:GQ:PL	0/1:98,93:191:99:3144,0,3215
chrVIII	229108	.	C	T	3939.77	PASS	AC=1;AF=0.5;AN=2;BaseQRankSum=-1.292;DP=203;Dels=0.0;FS=0.546;HaplotypeScore=0.8321;MLEAC=1;MLEAF=0.5;MQ=41.9;MQ0=1;MQRankSum=-2.464;QD=19.41;ReadPosRankSum=0.683	GT:AD:DP:GQ:PL	0/1:84,118:202:99:3968,0,2798
chrVIII	231512	.	T	C	2788.77	PASS	AC=1;AF=0.5;AN=2;BaseQRankSum=1.68;DP=169;Dels=0.0;FS=0.587;HaplotypeScore=3.1547;MLEAC=1;MLEAF=0.5;MQ=41.99;MQ0=0;MQRankSum=0.557;QD=16.5;ReadPosRankSum=0.963	GT:AD:DP:GQ:PL	0/1:82,86:169:99:2817,0,2545
chrVIII	249266	.	C	T	3448.77	PASS	AC=1;AF=0.5;AN=2;BaseQRankSum=-1.062;DP=192;Dels=0.0;FS=0.0;HaplotypeScore=11.4891;MLEAC=1;MLEAF=0.5;MQ=41.99;MQ0=0;MQRankSum=0.617;QD=17.96;ReadPosRankSum=0.531	GT:AD:DP:GQ:PL	0/1:85,107:192:99:3477,0,2643
chrVIII	249362	.	G	A	2601.77	PASS	AC=1;AF=0.5;AN=2;BaseQRankSum=-0.537;DP=171;Dels=0.0;FS=0.57;HaplotypeScore=1.8332;MLEAC=1;MLEAF=0.5;MQ=41.99;MQ0=0;MQRankSum=1.114;QD=15.22;ReadPosRankSum=-1.372	GT:AD:DP:GQ:PL	0/1:90,79:169:99:2630,0,3064
chrVIII	249581	.	G	A	2922.77	PASS	AC=1;AF=0.5;AN=2;BaseQRankSum=0.944;DP=190;Dels=0.0;FS=4.177;HaplotypeScore=3.5242;MLEAC=1;MLEAF=0.5;MQ=41.98;MQ0=0;MQRankSum=0.02;QD=15.38;ReadPosRankSum=-0.862	GT:AD:DP:GQ:PL	0/1:98,92:190:99:2951,0,3283
chrVIII	264298	.	C	T	3270.77	PASS	AC=1;AF=0.5;AN=2;BaseQRankSum=0.088;DP=206;Dels=0.0;FS=1.078;HaplotypeScore=3.4174;MLEAC=1;MLEAF=0.5;MQ=42.0;MQ0=0;MQRankSum=-0.072;QD=15.88;ReadPosRankSum=1.372	GT:AD:DP:GQ:PL	0/1:106,99:205:99:3299,0,3544
chrVIII	266608	.	C	T	2803.77	PASS	AC=1;AF=0.5;AN=2;BaseQRankSum=-0.437;DP=188;Dels=0.0;FS=0.535;HaplotypeScore=0.0;MLEAC=1;MLEAF=0.5;MQ=42.0;MQ0=0;MQRankSum=-1.063;QD=14.91;ReadPosRankSum=-0.532	GT:AD:DP:GQ:PL	0/1:100,87:187:99:2832,0,3293
chrVIII	270852	.	C	T	4543.77	PASS	AC=1;AF=0.5;AN=2;BaseQRankSum=3.186;DP=250;Dels=0.0;FS=2.788;HaplotypeScore=0.8941;MLEAC=1;MLEAF=0.5;MQ=42.0;MQ0=0;MQRankSum=-0.269;QD=18.18;ReadPosRankSum=0.952	GT:AD:DP:GQ:PL	0/1:118,132:250:99:4572,0,3844
chrVIII	278303	.	A	G	3901.77	PASS	AC=1;AF=0.5;AN=2;BaseQRankSum=0.215;DP=233;Dels=0.0;FS=2.259;HaplotypeScore=4.4139;MLEAC=1;MLEAF=0.5;MQ=42.0;MQ0=0;MQRankSum=1.435;QD=16.75;ReadPosRankSum=-1.337	GT:AD:DP:GQ:PL	0/1:109,124:233:99:3930,0,3440
chrVIII	289161	.	C	T	2908.77	PASS	AC=1;AF=0.5;AN=2;BaseQRankSum=-1.828;DP=168;Dels=0.0;FS=0.572;HaplotypeScore=4.2567;MLEAC=1;MLEAF=0.5;MQ=41.99;MQ0=0;MQRankSum=0.042;QD=17.31;ReadPosRankSum=-0.628	GT:AD:DP:GQ:PL	0/1:73,93:167:99:2937,0,2258
chrVIII	297652	.	G	A	2973.77	PASS	AC=1;AF=0.5;AN=2;BaseQRankSum=-2.161;DP=178;Dels=0.0;FS=0.551;HaplotypeScore=5.5018;MLEAC=1;MLEAF=0.5;MQ=41.92;MQ0=0;MQRankSum=2.478;QD=16.71;ReadPosRankSum=0.684	GT:AD:DP:GQ:PL	0/1:85,93:178:99:3002,0,2750
chrVIII	315299	.	G	A	2999.77	PASS	AC=1;AF=0.5;AN=2;BaseQRankSum=-1.886;DP=198;Dels=0.0;FS=1.771;HaplotypeScore=3.5538;MLEAC=1;MLEAF=0.5;MQ=42.0;MQ0=0;MQRankSum=-0.188;QD=15.15;ReadPosRankSum=-0.145	GT:AD:DP:GQ:PL	0/1:104,94:198:99:3028,0,3499
chrVIII	318879	.	A	G	4000.77	PASS	AC=1;AF=0.5;AN=2;BaseQRankSum=-0.637;DP=203;Dels=0.0;FS=9.303;HaplotypeScore=8.1153;MLEAC=1;MLEAF=0.5;MQ=42.0;MQ0=0;MQRankSum=1.807;QD=19.71;ReadPosRankSum=-0.05	GT:AD:DP:GQ:PL	0/1:86,117:203:99:4029,0,2820
chrVIII	329735	.	C	T	3819.77	PASS	AC=1;AF=0.5;AN=2;BaseQRankSum=-0.517;DP=209;Dels=0.0;FS=1.079;HaplotypeScore=4.3987;MLEAC=1;MLEAF=0.5;MQ=41.99;MQ0=0;MQRankSum=0.876;QD=18.28;ReadPosRankSum=1.774	GT:AD:DP:GQ:PL	0/1:94,114:209:99:3848,0,3085
chrVIII	335218	.	G	A	2970.77	PASS	AC=1;AF=0.5;AN=2;BaseQRankSum=0.198;DP=193;Dels=0.0;FS=0.0;HaplotypeScore=5.5478;MLEAC=1;MLEAF=0.5;MQ=42.0;MQ0=0;MQRankSum=1.245;QD=15.39;ReadPosRankSum=-1.113	GT:AD:DP:GQ:PL	0/1:104,89:193:99:2999,0,3521
chrVIII	336383	.	G	A	3302.77	PASS	AC=1;AF=0.5;AN=2;BaseQRankSum=0.832;DP=198;Dels=0.0;FS=0.0;HaplotypeScore=4.0118;MLEAC=1;MLEAF=0.5;MQ=41.98;MQ0=0;MQRankSum=-0.093;QD=16.68;ReadPosRankSum=1.447	GT:AD:DP:GQ:PL	0/1:98,100:198:99:3331,0,3222
chrVIII	337662	.	T	C	3204.83	PASS	AC=1;AF=0.5;AN=2;BaseQRankSum=3.63;DP=189;Dels=0.0;FS=0.0;HaplotypeScore=4.5497;MLEAC=1;MLEAF=0.5;MQ=42.0;MQ0=0;MQRankSum=1.261;QD=16.96;ReadPosRankSum=1.439	GT:AD:DP:GQ:PL	0/1:90,99:189:99:3233,0,2576
chrVIII	338367	.	G	A	3313.77	PASS	AC=1;AF=0.5;AN=2;BaseQRankSum=0.568;DP=213;Dels=0.0;FS=10.189;HaplotypeScore=4.6829;MLEAC=1;MLEAF=0.5;MQ=41.93;MQ0=0;MQRankSum=1.163;QD=15.56;ReadPosRankSum=-1.401	GT:AD:DP:GQ:PL	0/1:108,104:213:99:3342,0,3645
chrVIII	348753	.	G	A	3260.77	PASS	AC=1;AF=0.5;AN=2;BaseQRankSum=3.174;DP=195;Dels=0.0;FS=0.529;HaplotypeScore=4.5852;MLEAC=1;MLEAF=0.5;MQ=42.0;MQ0=0;MQRankSum=0.689;QD=16.72;ReadPosRankSum=2.148	GT:AD:DP:GQ:PL	0/1:97,96:194:99:3289,0,3194
chrVIII	351575	.	G	A	2709.77	PASS	AC=1;AF=0.5;AN=2;BaseQRankSum=-0.94;DP=191;Dels=0.0;FS=12.636;HaplotypeScore=4.4998;MLEAC=1;MLEAF=0.5;MQ=41.92;MQ0=0;MQRankSum=-1.043;QD=14.19;ReadPosRankSum=0.786	GT:AD:DP:GQ:PL	0/1:104,86:191:99:2738,0,3528
chrVIII	353449	.	C	T	3477.77	PASS	AC=1;AF=0.5;AN=2;BaseQRankSum=0.286;DP=204;Dels=0.0;FS=2.433;HaplotypeScore=5.5689;MLEAC=1;MLEAF=0.5;MQ=41.99;MQ0=0;MQRankSum=0.843;QD=17.05;ReadPosRankSum=0.154	GT:AD:DP:GQ:PL	0/1:97,106:203:99:3506,0,3198
chrVIII	357325	.	T	C	3503.77	PASS	AC=1;AF=0.5;AN=2;BaseQRankSum=1.005;DP=185;Dels=0.0;FS=1.826;HaplotypeScore=8.359;MLEAC=1;MLEAF=0.5;MQ=42.0;MQ0=0;MQRankSum=0.999;QD=18.94;ReadPosRankSum=0.38	GT:AD:DP:GQ:PL	0/1:82,103:185:99:3532,0,2619
chrVIII	361647	.	T	C	2112.77	PASS	AC=1;AF=0.5;AN=2;BaseQRankSum=0.904;DP=133;Dels=0.0;FS=0.0;HaplotypeScore=5.3834;MLEAC=1;MLEAF=0.5;MQ=41.99;MQ0=0;MQRankSum=-2.045;QD=15.89;ReadPosRankSum=1.296	GT:AD:DP:GQ:PL	0/1:61,71:132:99:2141,0,1868
chrVIII	366421	.	C	T	2553.77	PASS	AC=1;AF=0.5;AN=2;BaseQRankSum=0.272;DP=169;Dels=0.0;FS=7.825;HaplotypeScore=0.0;MLEAC=1;MLEAF=0.5;MQ=42.0;MQ0=0;MQRankSum=1.58;QD=15.11;ReadPosRankSum=-1.303	GT:AD:DP:GQ:PL	0/1:86,83:169:99:2582,0,2765
chrVIII	367961	.	G	A	3144.77	PASS	AC=1;AF=0.5;AN=2;BaseQRankSum=-0.685;DP=190;Dels=0.0;FS=0.541;HaplotypeScore=2.7217;MLEAC=1;MLEAF=0.5;MQ=42.0;MQ0=0;MQRankSum=-0.154;QD=16.55;ReadPosRankSum=-1.36	GT:AD:DP:GQ:PL	0/1:94,96:190:99:3173,0,3097
chrVIII	369030	.	G	A	3311.77	PASS	AC=1;AF=0.5;AN=2;BaseQRankSum=-1.058;DP=195;Dels=0.0;FS=1.126;HaplotypeScore=1.7333;MLEAC=1;MLEAF=0.5;MQ=42.0;MQ0=0;MQRankSum=1.533;QD=16.98;ReadPosRankSum=-1.652	GT:AD:DP:GQ:PL	0/1:94,101:195:99:3340,0,3130
chrVIII	373894	.	G	A	2559.77	PASS	AC=1;AF=0.5;AN=2;BaseQRankSum=-0.295;DP=165;Dels=0.0;FS=2.799;HaplotypeScore=0.0;MLEAC=1;MLEAF=0.5;MQ=42.0;MQ0=0;MQRankSum=-1.025;QD=15.51;ReadPosRankSum=-0.777	GT:AD:DP:GQ:PL	0/1:83,82:165:99:2588,0,2716
chrVIII	378505	.	C	T	2924.77	PASS	AC=1;AF=0.5;AN=2;BaseQRankSum=-0.786;DP=214;Dels=0.0;FS=4.005;HaplotypeScore=6.3902;MLEAC=1;MLEAF=0.5;MQ=41.99;MQ0=0;MQRankSum=1.009;QD=13.67;ReadPosRankSum=-0.293	GT:AD:DP:GQ:PL	0/1:122,92:214:99:2953,0,4259
chrVIII	379230	.	C	T	4141.77	PASS	AC=1;AF=0.5;AN=2;BaseQRankSum=-0.719;DP=248;Dels=0.0;FS=6.969;HaplotypeScore=0.9734;MLEAC=1;MLEAF=0.5;MQ=41.99;MQ0=0;MQRankSum=2.015;QD=16.7;ReadPosRankSum=0.077	GT:AD:DP:GQ:PL	0/1:123,124:247:99:4170,0,4116
chrVIII	382914	.	C	T	2763.77	PASS	AC=1;AF=0.5;AN=2;BaseQRankSum=-1.529;DP=174;Dels=0.0;FS=3.513;HaplotypeScore=5.1935;MLEAC=1;MLEAF=0.5;MQ=42.0;MQ0=0;MQRankSum=0.104;QD=15.88;ReadPosRankSum=-0.098	GT:AD:DP:GQ:PL	0/1:83,89:172:99:2792,0,2681
chrVIII	383856	.	C	T	3033.77	PASS	AC=1;AF=0.5;AN=2;BaseQRankSum=-1.542;DP=183;Dels=0.0;FS=6.532;HaplotypeScore=3.4318;MLEAC=1;MLEAF=0.5;MQ=41.92;MQ0=0;MQRankSum=-0.007;QD=16.58;ReadPosRankSum=-1.276	GT:AD:DP:GQ:PL	0/1:86,97:183:99:3062,0,2693
chrVIII	386343	.	C	T	3189.78	PASS	AC=1;AF=0.5;AN=2;BaseQRankSum=0.583;DP=188;Dels=0.0;FS=0.55;HaplotypeScore=2.366;MLEAC=1;MLEAF=0.5;MQ=42.0;MQ0=0;MQRankSum=-0.256;QD=16.97;ReadPosRankSum=0.526	GT:AD:DP:GQ:PL	0/1:90,97:187:99:3218,0,2905
chrVIII	398176	.	G	A	4172.77	PASS	AC=1;AF=0.5;AN=2;BaseQRankSum=0.041;DP=234;Dels=0.0;FS=2.967;HaplotypeScore=0.7887;MLEAC=1;MLEAF=0.5;MQ=42.0;MQ0=0;MQRankSum=0.01;QD=17.83;ReadPosRankSum=1.085	GT:AD:DP:GQ:PL	0/1:107,125:232:99:4201,0,3446
chrVIII	401221	.	C	T	3568.77	PASS	AC=1;AF=0.5;AN=2;BaseQRankSum=2.866;DP=210;Dels=0.0;FS=2.359;HaplotypeScore=6.8129;MLEAC=1;MLEAF=0.5;MQ=41.97;MQ0=0;MQRankSum=-0.17;QD=16.99;ReadPosRankSum=-0.382	GT:AD:DP:GQ:PL	0/1:105,105:210:99:3597,0,3424
chrVIII	411985	.	C	T	3560.77	PASS	AC=1;AF=0.5;AN=2;BaseQRankSum=0.274;DP=203;Dels=0.0;FS=17.853;HaplotypeScore=0.0;MLEAC=1;MLEAF=0.5;MQ=41.93;MQ0=0;MQRankSum=-0.695;QD=17.54;ReadPosRankSum=1.615	GT:AD:DP:GQ:PL	0/1:98,105:203:99:3589,0,3205
chrVIII	416151	.	C	T	2278.77	PASS	AC=1;AF=0.5;AN=2;BaseQRankSum=-4.052;DP=179;Dels=0.0;FS=1.169;HaplotypeScore=4.0874;MLEAC=1;MLEAF=0.5;MQ=42.0;MQ0=0;MQRankSum=1.364;QD=12.73;ReadPosRankSum=1.274	GT:AD:DP:GQ:PL	0/1:96,82:179:99:2307,0,3197
chrVIII	418527	.	G	A	2823.77	PASS	AC=1;AF=0.5;AN=2;BaseQRankSum=1.469;DP=187;Dels=0.0;FS=0.0;HaplotypeScore=0.0;MLEAC=1;MLEAF=0.5;MQ=42.0;MQ0=0;MQRankSum=0.262;QD=15.1;ReadPosRankSum=-1.092	GT:AD:DP:GQ:PL	0/1:102,85:187:99:2852,0,3339
chrVIII	421093	.	C	T	3181.78	PASS	AC=1;AF=0.5;AN=2;BaseQRankSum=0.814;DP=206;Dels=0.0;FS=1.705;HaplotypeScore=5.6878;MLEAC=1;MLEAF=0.5;MQ=42.0;MQ0=0;MQRankSum=0.872;QD=15.45;ReadPosRankSum=-1.81	GT:AD:DP:GQ:PL	0/1:105,101:206:99:3210,0,3360
chrVIII	428985	.	C	T	3159.77	PASS	AC=1;AF=0.5;AN=2;BaseQRankSum=0.453;DP=198;Dels=0.0;FS=4.953;HaplotypeScore=4.8566;MLEAC=1;MLEAF=0.5;MQ=42.0;MQ0=0;MQRankSum=0.066;QD=15.96;ReadPosRankSum=0.957	GT:AD:DP:GQ:PL	0/1:102,96:198:99:3188,0,3407
chrVIII	429200	.	C	T	2670.77	PASS	AC=1;AF=0.5;AN=2;BaseQRankSum=-0.901;DP=165;Dels=0.0;FS=0.0;HaplotypeScore=2.3346;MLEAC=1;MLEAF=0.5;MQ=41.91;MQ0=0;MQRankSum=0.21;QD=16.19;ReadPosRankSum=-0.97	GT:AD:DP:GQ:PL	0/1:82,83:165:99:2699,0,2596
chrVIII	436675	.	C	T	2801.77	PASS	AC=1;AF=0.5;AN=2;BaseQRankSum=1.836;DP=178;Dels=0.0;FS=8.081;HaplotypeScore=4.5123;MLEAC=1;MLEAF=0.5;MQ=41.91;MQ0=0;MQRankSum=-0.061;QD=15.74;ReadPosRankSum=0.384	GT:AD:DP:GQ:PL	0/1:91,87:178:99:2830,0,2768
chrVIII	438773	.	G	A	3313.77	PASS	AC=1;AF=0.5;AN=2;BaseQRankSum=-1.648;DP=209;Dels=0.0;FS=3.19;HaplotypeScore=4.2348;MLEAC=1;MLEAF=0.5;MQ=41.99;MQ0=0;MQRankSum=-0.763;QD=15.86;ReadPosRankSum=-1.246	GT:AD:DP:GQ:PL	0/1:103,106:209:99:3342,0,3362
chrVIII	441651	.	C	T	3313.77	PASS	AC=1;AF=0.5;AN=2;BaseQRankSum=-0.633;DP=219;Dels=0.0;FS=0.0;HaplotypeScore=1.5226;MLEAC=1;MLEAF=0.5;MQ=42.0;MQ0=0;MQRankSum=-0.338;QD=15.13;ReadPosRankSum=-0.477	GT:AD:DP:GQ:PL	0/1:115,104:219:99:3342,0,3819
chrVIII	443601	.	C	T	3020.77	PASS	AC=1;AF=0.5;AN=2;BaseQRankSum=-1.244;DP=182;Dels=0.0;FS=3.45;HaplotypeScore=7.9402;MLEAC=1;MLEAF=0.5;MQ=42.0;MQ0=0;MQRankSum=-0.568;QD=16.6;ReadPosRankSum=0.221	GT:AD:DP:GQ:PL	0/1:86,96:182:99:3049,0,2776
chrVIII	454614	.	G	A	3194.83	PASS	AC=1;AF=0.5;AN=2;BaseQRankSum=-2.634;DP=215;Dels=0.0;FS=1.064;HaplotypeScore=7.2276;MLEAC=1;MLEAF=0.5;MQ=41.92;MQ0=0;MQRankSum=-0.067;QD=14.86;ReadPosRankSum=-0.731	GT:AD:DP:GQ:PL	0/1:115,100:215:99:3223,0,3919
chrVIII	479674	.	G	A	3364.77	PASS	AC=1;AF=0.5;AN=2;BaseQRankSum=0.131;DP=197;Dels=0.0;FS=0.0;HaplotypeScore=0.0;MLEAC=1;MLEAF=0.5;MQ=41.99;MQ0=0;MQRankSum=-1.337;QD=17.08;ReadPosRankSum=1.007	GT:AD:DP:GQ:PL	0/1:94,103:197:99:3393,0,2914
chrVIII	482944	.	G	A	2657.77	PASS	AC=1;AF=0.5;AN=2;BaseQRankSum=1.481;DP=201;Dels=0.0;FS=1.787;HaplotypeScore=3.4019;MLEAC=1;MLEAF=0.5;MQ=41.99;MQ0=0;MQRankSum=-0.041;QD=13.22;ReadPosRankSum=-0.65	GT:AD:DP:GQ:PL	0/1:117,84:201:99:2686,0,3884
chrVIII	483681	.	G	A	2640.77	PASS	AC=1;AF=0.5;AN=2;BaseQRankSum=0.779;DP=161;Dels=0.0;FS=6.781;HaplotypeScore=3.468;MLEAC=1;MLEAF=0.5;MQ=41.89;MQ0=0;MQRankSum=-1.043;QD=16.4;ReadPosRankSum=-0.411	GT:AD:DP:GQ:PL	0/1:80,81:161:99:2669,0,2526
chrVIII	486604	.	A	G	3496.77	PASS	AC=1;AF=0.5;AN=2;BaseQRankSum=2.612;DP=218;Dels=0.0;FS=8.874;HaplotypeScore=6.3865;MLEAC=1;MLEAF=0.5;MQ=42.0;MQ0=0;MQRankSum=-1.802;QD=16.04;ReadPosRankSum=1.112	GT:AD:DP:GQ:PL	0/1:110,106:216:99:3525,0,3628
chrVIII	499546	.	T	C	3117.77	PASS	AC=1;AF=0.5;AN=2;BaseQRankSum=-0.571;DP=186;Dels=0.0;FS=34.384;HaplotypeScore=0.0;MLEAC=1;MLEAF=0.5;MQ=42.0;MQ0=0;MQRankSum=-0.225;QD=16.76;ReadPosRankSum=-1.398	GT:AD:DP:GQ:PL	0/1:88,98:186:99:3146,0,2821
chrVIII	500834	.	G	A	2939.77	PASS	AC=1;AF=0.5;AN=2;BaseQRankSum=0.549;DP=182;Dels=0.0;FS=0.0;HaplotypeScore=3.9696;MLEAC=1;MLEAF=0.5;MQ=42.0;MQ0=0;MQRankSum=-2.076;QD=16.15;ReadPosRankSum=-0.707	GT:AD:DP:GQ:PL	0/1:95,87:182:99:2968,0,3183
chrVIII	501193	.	C	T	3575.77	PASS	AC=1;AF=0.5;AN=2;BaseQRankSum=-2.195;DP=232;Dels=0.0;FS=2.224;HaplotypeScore=4.4573;MLEAC=1;MLEAF=0.5;MQ=42.0;MQ0=0;MQRankSum=-1.203;QD=15.41;ReadPosRankSum=-2.17	GT:AD:DP:GQ:PL	0/1:120,112:232:99:3604,0,3911
chrVIII	513219	.	C	T	3237.77	PASS	AC=1;AF=0.5;AN=2;BaseQRankSum=-1.581;DP=224;Dels=0.0;FS=7.517;HaplotypeScore=1.6553;MLEAC=1;MLEAF=0.5;MQ=41.99;MQ0=0;MQRankSum=-1.263;QD=14.45;ReadPosRankSum=-1.438	GT:AD:DP:GQ:PL	0/1:120,103:223:99:3266,0,3930
chrIX	42424	.	G	A	2847.77	PASS	AC=1;AF=0.5;AN=2;BaseQRankSum=-1.767;DP=174;Dels=0.0;FS=3.529;HaplotypeScore=4.4876;MLEAC=1;MLEAF=0.5;MQ=42.0;MQ0=0;MQRankSum=0.093;QD=16.37;ReadPosRankSum=0.138	GT:AD:DP:GQ:PL	0/1:85,89:174:99:2876,0,2805
chrIX	43851	.	G	A	3078.77	PASS	AC=1;AF=0.5;AN=2;BaseQRankSum=-0.738;DP=195;Dels=0.0;FS=0.0;HaplotypeScore=4.8494;MLEAC=1;MLEAF=0.5;MQ=41.85;MQ0=0;MQRankSum=0.584;QD=15.79;ReadPosRankSum=-1.894	GT:AD:DP:GQ:PL	0/1:98,96:194:99:3107,0,3204
chrIX	48062	.	C	T	3057.77	PASS	AC=1;AF=0.5;AN=2;BaseQRankSum=1.702;DP=196;Dels=0.0;FS=0.0;HaplotypeScore=4.2772;MLEAC=1;MLEAF=0.5;MQ=41.99;MQ0=0;MQRankSum=0.121;QD=15.6;ReadPosRankSum=0.984	GT:AD:DP:GQ:PL	0/1:100,95:195:99:3086,0,3249
chrIX	54549	.	G	A	1272.77	PASS	AC=1;AF=0.5;AN=2;BaseQRankSum=-0.566;DP=94;Dels=0.0;FS=0.0;HaplotypeScore=0.8667;MLEAC=1;MLEAF=0.5;MQ=42.0;MQ0=0;MQRankSum=-0.731;QD=13.54;ReadPosRankSum=-1.964	GT:AD:DP:GQ:PL	0/1:51,41:93:99:1301,0,1740
chrIX	60296	.	T	C	2654.77	PASS	AC=1;AF=0.5;AN=2;BaseQRankSum=0.181;DP=183;Dels=0.0;FS=0.0;HaplotypeScore=11.0815;MLEAC=1;MLEAF=0.5;MQ=41.99;MQ0=0;MQRankSum=-0.903;QD=14.51;ReadPosRankSum=0.544	GT:AD:DP:GQ:PL	0/1:96,85:181:99:2683,0,3234
chrIX	79568	.	G	A	3410.77	PASS	AC=1;AF=0.5;AN=2;BaseQRankSum=-0.512;DP=179;Dels=0.0;FS=10.262;HaplotypeScore=1.7333;MLEAC=1;MLEAF=0.5;MQ=42.0;MQ0=0;MQRankSum=1.297;QD=19.05;ReadPosRankSum=0.177	GT:AD:DP:GQ:PL	0/1:78,100:178:99:3439,0,2561
chrIX	89589	.	C	T	3378.77	PASS	AC=1;AF=0.5;AN=2;BaseQRankSum=1.6;DP=186;Dels=0.0;FS=2.558;HaplotypeScore=6.384;MLEAC=1;MLEAF=0.5;MQ=42.0;MQ0=0;MQRankSum=0.535;QD=18.17;ReadPosRankSum=-0.229	GT:AD:DP:GQ:PL	0/1:87,99:186:99:3407,0,2768
chrIX	101070	.	A	G	2833.77	PASS	AC=1;AF=0.5;AN=2;BaseQRankSum=0.491;DP=186;Dels=0.0;FS=15.666;HaplotypeScore=3.7245;MLEAC=1;MLEAF=0.5;MQ=41.98;MQ0=0;MQRankSum=0.766;QD=15.24;ReadPosRankSum=0.249	GT:AD:DP:GQ:PL	0/1:98,87:186:99:2862,0,3270
chrIX	101385	.	C	T	2784.77	PASS	AC=1;AF=0.5;AN=2;BaseQRankSum=-1.463;DP=188;Dels=0.0;FS=0.0;HaplotypeScore=3.2582;MLEAC=1;MLEAF=0.5;MQ=42.0;MQ0=0;MQRankSum=-0.512;QD=14.81;ReadPosRankSum=-0.377	GT:AD:DP:GQ:PL	0/1:100,88:188:99:2813,0,3334
chrIX	125827	.	A	G	2637.77	PASS	AC=1;AF=0.5;AN=2;BaseQRankSum=0.687;DP=170;Dels=0.0;FS=0.0;HaplotypeScore=1.787;MLEAC=1;MLEAF=0.5;MQ=41.92;MQ0=0;MQRankSum=-0.444;QD=15.52;ReadPosRankSum=0.848	GT:AD:DP:GQ:PL	0/1:86,80:166:99:2666,0,2896
chrIX	128609	.	T	C	2772.77	PASS	AC=1;AF=0.5;AN=2;BaseQRankSum=-0.365;DP=197;Dels=0.0;FS=11.9;HaplotypeScore=3.8888;MLEAC=1;MLEAF=0.5;MQ=41.92;MQ0=0;MQRankSum=-1.999;QD=14.07;ReadPosRankSum=-0.793	GT:AD:DP:GQ:PL	0/1:106,91:197:99:2801,0,3514
chrIX	133541	.	C	T	2423.77	PASS	AC=1;AF=0.5;AN=2;BaseQRankSum=-0.224;DP=205;Dels=0.0;FS=1.764;HaplotypeScore=2.2337;MLEAC=1;MLEAF=0.5;MQ=41.93;MQ0=0;MQRankSum=0.421;QD=11.82;ReadPosRankSum=-0.183	GT:AD:DP:GQ:PL	0/1:125,79:204:99:2452,0,4185
chrIX	136516	.	G	A	3047.77	PASS	AC=1;AF=0.5;AN=2;BaseQRankSum=-0.361;DP=202;Dels=0.0;FS=8.13;HaplotypeScore=5.4975;MLEAC=1;MLEAF=0.5;MQ=41.93;MQ0=0;MQRankSum=-0.137;QD=15.09;ReadPosRankSum=-1.176	GT:AD:DP:GQ:PL	0/1:108,93:201:99:3076,0,3755
chrIX	141478	.	G	A	7307.77	PASS	AC=2;AF=1.0;AN=2;DP=189;Dels=0.0;FS=0.0;HaplotypeScore=4.6774;MLEAC=2;MLEAF=1.0;MQ=41.99;MQ0=0;QD=30.75	GT:AD:DP:GQ:PL	1/1:0,189:189:99:7336,563,0
chrIX	163736	.	G	A	3528.77	PASS	AC=1;AF=0.5;AN=2;BaseQRankSum=0.343;DP=227;Dels=0.0;FS=2.975;HaplotypeScore=6.3143;MLEAC=1;MLEAF=0.5;MQ=42.0;MQ0=0;MQRankSum=-0.078;QD=15.55;ReadPosRankSum=1.495	GT:AD:DP:GQ:PL	0/1:120,107:227:99:3557,0,4085
chrIX	172160	.	C	T	3153.77	PASS	AC=1;AF=0.5;AN=2;BaseQRankSum=-3.686;DP=236;Dels=0.0;FS=0.481;HaplotypeScore=8.6737;MLEAC=1;MLEAF=0.5;MQ=41.99;MQ0=0;MQRankSum=-0.989;QD=13.36;ReadPosRankSum=0.895	GT:AD:DP:GQ:PL	0/1:124,111:235:99:3182,0,4081
chrIX	173696	.	C	T	3699.77	PASS	AC=1;AF=0.5;AN=2;BaseQRankSum=1.461;DP=204;Dels=0.0;FS=4.902;HaplotypeScore=1.7719;MLEAC=1;MLEAF=0.5;MQ=41.98;MQ0=0;MQRankSum=0.631;QD=18.14;ReadPosRankSum=0.115	GT:AD:DP:GQ:PL	0/1:94,108:203:99:3728,0,2966
chrIX	177981	.	G	A	2611.77	PASS	AC=1;AF=0.5;AN=2;BaseQRankSum=-1.278;DP=178;Dels=0.0;FS=7.622;HaplotypeScore=7.1925;MLEAC=1;MLEAF=0.5;MQ=42.0;MQ0=0;MQRankSum=0.193;QD=14.67;ReadPosRankSum=0.488	GT:AD:DP:GQ:PL	0/1:97,80:177:99:2640,0,3268
chrIX	184344	.	C	T	2596.77	PASS	AC=1;AF=0.5;AN=2;BaseQRankSum=-1.497;DP=193;Dels=0.0;FS=1.135;HaplotypeScore=2.4892;MLEAC=1;MLEAF=0.5;MQ=42.0;MQ0=0;MQRankSum=1.167;QD=13.45;ReadPosRankSum=-0.223	GT:AD:DP:GQ:PL	0/1:109,83:192:99:2625,0,3687
chrIX	187404	.	T	C	3396.77	PASS	AC=1;AF=0.5;AN=2;BaseQRankSum=0.098;DP=208;Dels=0.0;FS=3.115;HaplotypeScore=3.5513;MLEAC=1;MLEAF=0.5;MQ=41.93;MQ0=0;MQRankSum=0.084;QD=16.33;ReadPosRankSum=-2.121	GT:AD:DP:GQ:PL	0/1:104,104:208:99:3425,0,3411
chrIX	210648	.	C	T	2533.77	PASS	AC=1;AF=0.5;AN=2;BaseQRankSum=0.202;DP=173;Dels=0.0;FS=6.57;HaplotypeScore=10.5042;MLEAC=1;MLEAF=0.5;MQ=41.28;MQ0=1;MQRankSum=0.718;QD=14.65;ReadPosRankSum=0.721	GT:AD:DP:GQ:PL	0/1:91,82:173:99:2562,0,2953
chrIX	226327	.	G	A	3130.77	PASS	AC=1;AF=0.5;AN=2;BaseQRankSum=-2.975;DP=206;Dels=0.0;FS=4.824;HaplotypeScore=3.4174;MLEAC=1;MLEAF=0.5;MQ=41.92;MQ0=0;MQRankSum=0.27;QD=15.2;ReadPosRankSum=-0.817	GT:AD:DP:GQ:PL	0/1:104,102:206:99:3159,0,3425
chrIX	241482	.	G	A	6729.77	PASS	AC=2;AF=1.0;AN=2;DP=171;Dels=0.0;FS=0.0;HaplotypeScore=1.7882;MLEAC=2;MLEAF=1.0;MQ=41.92;MQ0=0;QD=36.36	GT:AD:DP:GQ:PL	1/1:0,171:171:99:6758,512,0
chrIX	241987	.	A	G	1572.77	PASS	AC=1;AF=0.5;AN=2;BaseQRankSum=1.007;DP=138;Dels=0.0;FS=0.0;HaplotypeScore=3.1547;MLEAC=1;MLEAF=0.5;MQ=42.0;MQ0=0;MQRankSum=1.182;QD=11.4;ReadPosRankSum=-0.228	GT:AD:DP:GQ:PL	0/1:85,53:138:99:1601,0,2784
chrIX	261032	.	G	A	2673.77	PASS	AC=1;AF=0.5;AN=2;BaseQRankSum=1.166;DP=193;Dels=0.0;FS=3.377;HaplotypeScore=2.755;MLEAC=1;MLEAF=0.5;MQ=41.99;MQ0=0;MQRankSum=0.646;QD=13.85;ReadPosRankSum=-0.73	GT:AD:DP:GQ:PL	0/1:108,83:191:99:2702,0,3620
chrIX	273520	.	G	A	4003.77	PASS	AC=1;AF=0.5;AN=2;BaseQRankSum=0.19;DP=211;Dels=0.0;FS=1.701;HaplotypeScore=0.8667;MLEAC=1;MLEAF=0.5;MQ=41.99;MQ0=0;MQRankSum=0.777;QD=18.98;ReadPosRankSum=-1.143	GT:AD:DP:GQ:PL	0/1:93,116:210:99:4032,0,2934
chrIX	283095	.	G	A	3471.77	PASS	AC=1;AF=0.5;AN=2;BaseQRankSum=1.44;DP=206;Dels=0.0;FS=9.056;HaplotypeScore=7.5977;MLEAC=1;MLEAF=0.5;MQ=41.86;MQ0=0;MQRankSum=-1.205;QD=16.85;ReadPosRankSum=2.151	GT:AD:DP:GQ:PL	0/1:101,104:205:99:3500,0,3326
chrIX	288733	.	C	T	2961.77	PASS	AC=1;AF=0.5;AN=2;BaseQRankSum=1.637;DP=191;Dels=0.0;FS=33.621;HaplotypeScore=3.1526;MLEAC=1;MLEAF=0.5;MQ=41.99;MQ0=0;MQRankSum=-0.428;QD=15.51;ReadPosRankSum=0.241	GT:AD:DP:GQ:PL	0/1:100,89:189:99:2990,0,3270
chrIX	293912	.	C	T	4203.77	PASS	AC=1;AF=0.5;AN=2;BaseQRankSum=0.457;DP=249;Dels=0.0;FS=0.0;HaplotypeScore=5.6422;MLEAC=1;MLEAF=0.5;MQ=42.0;MQ0=0;MQRankSum=-0.214;QD=16.88;ReadPosRankSum=-0.168	GT:AD:DP:GQ:PL	0/1:125,124:249:99:4232,0,4155
chrIX	300942	.	A	G	3075.77	PASS	AC=1;AF=0.5;AN=2;BaseQRankSum=-0.043;DP=200;Dels=0.0;FS=0.0;HaplotypeScore=6.6953;MLEAC=1;MLEAF=0.5;MQ=41.99;MQ0=0;MQRankSum=-1.034;QD=15.38;ReadPosRankSum=1.626	GT:AD:DP:GQ:PL	0/1:105,94:199:99:3104,0,3523
chrIX	303368	.	C	T	2553.77	PASS	AC=1;AF=0.5;AN=2;BaseQRankSum=-5.106;DP=196;Dels=0.0;FS=6.115;HaplotypeScore=4.11;MLEAC=1;MLEAF=0.5;MQ=41.99;MQ0=0;MQRankSum=0.814;QD=13.03;ReadPosRankSum=-1.07	GT:AD:DP:GQ:PL	0/1:100,95:195:99:2582,0,3332
chrIX	305560	.	A	G	3146.77	PASS	AC=1;AF=0.5;AN=2;BaseQRankSum=0.622;DP=163;Dels=0.0;FS=2.035;HaplotypeScore=0.7887;MLEAC=1;MLEAF=0.5;MQ=42.0;MQ0=0;MQRankSum=0.207;QD=19.31;ReadPosRankSum=1.211	GT:AD:DP:GQ:PL	0/1:67,95:162:99:3175,0,2125
chrX	26285	.	C	T	3790.77	PASS	AC=1;AF=0.5;AN=2;BaseQRankSum=-0.469;DP=235;Dels=0.0;FS=1.029;HaplotypeScore=3.4609;MLEAC=1;MLEAF=0.5;MQ=41.99;MQ0=0;MQRankSum=-0.878;QD=16.13;ReadPosRankSum=1.293	GT:AD:DP:GQ:PL	0/1:119,116:235:99:3819,0,3929
chrX	28162	.	G	A	3486.77	PASS	AC=1;AF=0.5;AN=2;BaseQRankSum=-0.083;DP=172;Dels=0.0;FS=1.235;HaplotypeScore=1.9623;MLEAC=1;MLEAF=0.5;MQ=42.0;MQ0=0;MQRankSum=0.913;QD=20.27;ReadPosRankSum=-0.368	GT:AD:DP:GQ:PL	0/1:68,104:172:99:3515,0,2099
chrX	30659	.	G	A	3195.8	PASS	AC=1;AF=0.5;AN=2;BaseQRankSum=0.342;DP=185;Dels=0.0;FS=7.285;HaplotypeScore=0.0;MLEAC=1;MLEAF=0.5;MQ=41.98;MQ0=0;MQRankSum=0.73;QD=17.27;ReadPosRankSum=-0.438	GT:AD:DP:GQ:PL	0/1:88,97:185:99:3224,0,2831
chrX	42636	.	A	G	3077.77	PASS	AC=1;AF=0.5;AN=2;BaseQRankSum=-0.772;DP=180;Dels=0.0;FS=4.33;HaplotypeScore=7.805;MLEAC=1;MLEAF=0.5;MQ=41.9;MQ0=0;MQRankSum=0.048;QD=17.1;ReadPosRankSum=0.717	GT:AD:DP:GQ:PL	0/1:86,93:180:99:3106,0,2902
chrX	46952	.	G	A	3532.77	PASS	AC=1;AF=0.5;AN=2;BaseQRankSum=-0.395;DP=222;Dels=0.0;FS=5.558;HaplotypeScore=5.5133;MLEAC=1;MLEAF=0.5;MQ=41.99;MQ0=0;MQRankSum=0.06;QD=15.91;ReadPosRankSum=-1.771	GT:AD:DP:GQ:PL	0/1:114,107:221:99:3561,0,3775
chrX	49707	.	G	A	2528.77	PASS	AC=1;AF=0.5;AN=2;BaseQRankSum=0.931;DP=167;Dels=0.0;FS=6.692;HaplotypeScore=2.5352;MLEAC=1;MLEAF=0.5;MQ=41.99;MQ0=0;MQRankSum=-1.811;QD=15.14;ReadPosRankSum=-0.129	GT:AD:DP:GQ:PL	0/1:85,81:166:99:2557,0,2678
chrX	53437	.	G	A	3836.77	PASS	AC=1;AF=0.5;AN=2;BaseQRankSum=0.882;DP=225;Dels=0.0;FS=0.0;HaplotypeScore=7.7393;MLEAC=1;MLEAF=0.5;MQ=41.99;MQ0=0;MQRankSum=-0.489;QD=17.05;ReadPosRankSum=0.523	GT:AD:DP:GQ:PL	0/1:111,114:225:99:3865,0,3673
chrX	55837	.	C	T	2802.77	PASS	AC=1;AF=0.5;AN=2;BaseQRankSum=-1.702;DP=180;Dels=0.0;FS=2.592;HaplotypeScore=3.3558;MLEAC=1;MLEAF=0.5;MQ=42.0;MQ0=0;MQRankSum=-1.769;QD=15.57;ReadPosRankSum=-0.928	GT:AD:DP:GQ:PL	0/1:91,87:179:99:2831,0,3056
chrX	60128	.	T	C	3641.77	PASS	AC=1;AF=0.5;AN=2;BaseQRankSum=0.333;DP=211;Dels=0.0;FS=2.381;HaplotypeScore=4.5899;MLEAC=1;MLEAF=0.5;MQ=41.99;MQ0=0;MQRankSum=0.793;QD=17.26;ReadPosRankSum=-0.302	GT:AD:DP:GQ:PL	0/1:98,112:210:99:3670,0,3302
chrX	72853	.	G	A	3332.77	PASS	AC=1;AF=0.5;AN=2;BaseQRankSum=0.856;DP=189;Dels=0.0;FS=1.125;HaplotypeScore=6.2171;MLEAC=1;MLEAF=0.5;MQ=41.99;MQ0=0;MQRankSum=1.377;QD=17.63;ReadPosRankSum=-0.973	GT:AD:DP:GQ:PL	0/1:91,98:189:99:3361,0,3039
chrX	78577	.	A	G	3523.77	PASS	AC=1;AF=0.5;AN=2;BaseQRankSum=-1.874;DP=226;Dels=0.0;FS=0.489;HaplotypeScore=9.5706;MLEAC=1;MLEAF=0.5;MQ=41.93;MQ0=0;MQRankSum=0.643;QD=15.59;ReadPosRankSum=0.055	GT:AD:DP:GQ:PL	0/1:112,110:223:99:3552,0,3742
chrX	79830	.	G	A	3587.77	PASS	AC=1;AF=0.5;AN=2;BaseQRankSum=0.449;DP=172;Dels=0.0;FS=5.6;HaplotypeScore=0.7887;MLEAC=1;MLEAF=0.5;MQ=42.0;MQ0=0;MQRankSum=-0.647;QD=20.86;ReadPosRankSum=-1.579	GT:AD:DP:GQ:PL	0/1:67,105:172:99:3616,0,2124
chrX	86310	.	C	T	3665.77	PASS	AC=1;AF=0.5;AN=2;BaseQRankSum=0.605;DP=208;Dels=0.0;FS=7.814;HaplotypeScore=3.5042;MLEAC=1;MLEAF=0.5;MQ=41.91;MQ0=0;MQRankSum=-1.643;QD=17.62;ReadPosRankSum=0.259	GT:AD:DP:GQ:PL	0/1:99,108:207:99:3694,0,3280
chrX	87989	.	G	A	2390.77	PASS	AC=1;AF=0.5;AN=2;BaseQRankSum=1.205;DP=158;Dels=0.0;FS=0.0;HaplotypeScore=3.1;MLEAC=1;MLEAF=0.5;MQ=41.91;MQ0=0;MQRankSum=-1.822;QD=15.13;ReadPosRankSum=0.105	GT:AD:DP:GQ:PL	0/1:82,74:157:99:2419,0,2771
chrX	90349	.	G	A	3365.77	PASS	AC=1;AF=0.5;AN=2;BaseQRankSum=0.793;DP=177;Dels=0.0;FS=0.0;HaplotypeScore=2.366;MLEAC=1;MLEAF=0.5;MQ=42.0;MQ0=0;MQRankSum=-0.44;QD=19.02;ReadPosRankSum=0.324	GT:AD:DP:GQ:PL	0/1:72,105:177:99:3394,0,2210
chrX	97533	.	C	T	2549.77	PASS	AC=1;AF=0.5;AN=2;BaseQRankSum=0.773;DP=154;Dels=0.0;FS=0.0;HaplotypeScore=1.5592;MLEAC=1;MLEAF=0.5;MQ=41.99;MQ0=0;MQRankSum=0.516;QD=16.56;ReadPosRankSum=0.646	GT:AD:DP:GQ:PL	0/1:73,78:151:99:2578,0,2373
chrX	107607	.	A	G	3397.77	PASS	AC=1;AF=0.5;AN=2;BaseQRankSum=-0.001;DP=205;Dels=0.0;FS=0.0;HaplotypeScore=3.5009;MLEAC=1;MLEAF=0.5;MQ=41.99;MQ0=0;MQRankSum=1.782;QD=16.57;ReadPosRankSum=-0.233	GT:AD:DP:GQ:PL	0/1:99,104:204:99:3426,0,3366
chrX	118046	.	G	A	2694.77	PASS	AC=1;AF=0.5;AN=2;BaseQRankSum=0.016;DP=168;Dels=0.0;FS=6.533;HaplotypeScore=0.0;MLEAC=1;MLEAF=0.5;MQ=41.99;MQ0=0;MQRankSum=1.206;QD=16.04;ReadPosRankSum=-1.034	GT:AD:DP:GQ:PL	0/1:83,85:168:99:2723,0,2699
chrX	121801	.	A	G	4004.77	PASS	AC=1;AF=0.5;AN=2;BaseQRankSum=-0.759;DP=218;Dels=0.0;FS=3.053;HaplotypeScore=4.4122;MLEAC=1;MLEAF=0.5;MQ=41.99;MQ0=0;MQRankSum=1.43;QD=18.37;ReadPosRankSum=-0.216	GT:AD:DP:GQ:PL	0/1:96,120:218:99:4033,0,3074
chrX	123983	.	A	G	3578.77	PASS	AC=1;AF=0.5;AN=2;BaseQRankSum=0.666;DP=193;Dels=0.0;FS=2.518;HaplotypeScore=6.0879;MLEAC=1;MLEAF=0.5;MQ=41.98;MQ0=0;MQRankSum=-0.322;QD=18.54;ReadPosRankSum=0.941	GT:AD:DP:GQ:PL	0/1:82,110:192:99:3607,0,2519
chrX	137611	.	C	T	2246.77	PASS	AC=1;AF=0.5;AN=2;BaseQRankSum=-0.021;DP=169;Dels=0.0;FS=2.773;HaplotypeScore=0.0;MLEAC=1;MLEAF=0.5;MQ=42.0;MQ0=0;MQRankSum=0.594;QD=13.29;ReadPosRankSum=-0.307	GT:AD:DP:GQ:PL	0/1:98,71:169:99:2275,0,3389
chrX	137823	.	G	A	3013.77	PASS	AC=1;AF=0.5;AN=2;BaseQRankSum=0.252;DP=194;Dels=0.0;FS=2.537;HaplotypeScore=3.2994;MLEAC=1;MLEAF=0.5;MQ=42.0;MQ0=0;MQRankSum=0.03;QD=15.53;ReadPosRankSum=-0.174	GT:AD:DP:GQ:PL	0/1:103,90:193:99:3042,0,3466
chrX	138716	.	G	A	3211.76	PASS	AC=1;AF=0.5;AN=2;BaseQRankSum=-1.837;DP=189;Dels=0.0;FS=1.807;HaplotypeScore=1.8658;MLEAC=1;MLEAF=0.5;MQ=41.97;MQ0=0;MQRankSum=1.188;QD=16.99;ReadPosRankSum=0.557	GT:AD:DP:GQ:PL	0/1:93,96:189:99:3240,0,3188
chrX	144946	.	C	T	2409.77	PASS	AC=1;AF=0.5;AN=2;BaseQRankSum=1.715;DP=163;Dels=0.0;FS=0.0;HaplotypeScore=6.8762;MLEAC=1;MLEAF=0.5;MQ=41.98;MQ0=0;MQRankSum=0.271;QD=14.78;ReadPosRankSum=0.704	GT:AD:DP:GQ:PL	0/1:87,76:163:99:2438,0,2624
chrX	161028	.	C	T	2313.77	PASS	AC=1;AF=0.5;AN=2;BaseQRankSum=-0.545;DP=172;Dels=0.0;FS=1.193;HaplotypeScore=1.6208;MLEAC=1;MLEAF=0.5;MQ=42.0;MQ0=0;MQRankSum=1.257;QD=13.45;ReadPosRankSum=0.907	GT:AD:DP:GQ:PL	0/1:98,73:171:99:2342,0,3359
chrX	173889	.	G	A	3831.77	PASS	AC=1;AF=0.5;AN=2;BaseQRankSum=0.87;DP=250;Dels=0.0;FS=11.569;HaplotypeScore=2.5656;MLEAC=1;MLEAF=0.5;MQ=41.94;MQ0=0;MQRankSum=1.258;QD=15.33;ReadPosRankSum=0.273	GT:AD:DP:GQ:PL	0/1:129,119:248:99:3860,0,4257
chrX	174427	.	C	T	3937.77	PASS	AC=1;AF=0.5;AN=2;BaseQRankSum=1.878;DP=250;Dels=0.0;FS=2.249;HaplotypeScore=2.366;MLEAC=1;MLEAF=0.5;MQ=41.94;MQ0=0;MQRankSum=0.468;QD=15.75;ReadPosRankSum=0.323	GT:AD:DP:GQ:PL	0/1:131,118:250:99:3966,0,4312
chrX	183912	.	A	G	3337.77	PASS	AC=1;AF=0.5;AN=2;BaseQRankSum=-1.332;DP=211;Dels=0.0;FS=2.333;HaplotypeScore=6.3307;MLEAC=1;MLEAF=0.5;MQ=42.0;MQ0=0;MQRankSum=-0.317;QD=15.82;ReadPosRankSum=-1.389	GT:AD:DP:GQ:PL	0/1:104,106:210:99:3366,0,3487
chrX	211783	.	A	G	2817.77	PASS	AC=1;AF=0.5;AN=2;BaseQRankSum=-0.139;DP=185;Dels=0.0;FS=4.215;HaplotypeScore=0.9665;MLEAC=1;MLEAF=0.5;MQ=42.0;MQ0=0;MQRankSum=-0.975;QD=15.23;ReadPosRankSum=-0.871	GT:AD:DP:GQ:PL	0/1:98,87:185:99:2846,0,3347
chrX	212825	.	G	A	3301.77	PASS	AC=1;AF=0.5;AN=2;BaseQRankSum=-0.237;DP=206;Dels=0.0;FS=4.803;HaplotypeScore=2.366;MLEAC=1;MLEAF=0.5;MQ=41.85;MQ0=0;MQRankSum=-0.34;QD=16.03;ReadPosRankSum=-0.52	GT:AD:DP:GQ:PL	0/1:106,100:206:99:3330,0,3455
chrX	242296	.	C	T	4204.77	PASS	AC=1;AF=0.5;AN=2;BaseQRankSum=-0.964;DP=231;Dels=0.0;FS=0.0;HaplotypeScore=0.734;MLEAC=1;MLEAF=0.5;MQ=41.92;MQ0=0;MQRankSum=-0.481;QD=18.2;ReadPosRankSum=-0.717	GT:AD:DP:GQ:PL	0/1:105,126:231:99:4233,0,3491
chrX	248095	.	A	G	2468.77	PASS	AC=1;AF=0.5;AN=2;BaseQRankSum=1.693;DP=149;Dels=0.0;FS=0.0;HaplotypeScore=0.9958;MLEAC=1;MLEAF=0.5;MQ=42.0;MQ0=0;MQRankSum=-0.499;QD=16.57;ReadPosRankSum=1.804	GT:AD:DP:GQ:PL	0/1:71,77:148:99:2497,0,2285
chrX	258030	.	G	A	4382.77	PASS	AC=1;AF=0.5;AN=2;BaseQRankSum=0.166;DP=244;Dels=0.0;FS=0.469;HaplotypeScore=8.0089;MLEAC=1;MLEAF=0.5;MQ=42.0;MQ0=0;MQRankSum=0.166;QD=17.96;ReadPosRankSum=-0.069	GT:AD:DP:GQ:PL	0/1:112,131:243:99:4411,0,3593
chrX	264393	.	G	A	3090.77	PASS	AC=1;AF=0.5;AN=2;BaseQRankSum=-2.073;DP=178;Dels=0.0;FS=5.544;HaplotypeScore=2.7217;MLEAC=1;MLEAF=0.5;MQ=42.0;MQ0=0;MQRankSum=0.426;QD=17.36;ReadPosRankSum=0.54	GT:AD:DP:GQ:PL	0/1:77,101:178:99:3119,0,2443
chrX	274504	.	T	C	3254.77	PASS	AC=1;AF=0.5;AN=2;BaseQRankSum=2.006;DP=223;Dels=0.0;FS=1.648;HaplotypeScore=4.0536;MLEAC=1;MLEAF=0.5;MQ=42.0;MQ0=0;MQRankSum=0.139;QD=14.6;ReadPosRankSum=-0.881	GT:AD:DP:GQ:PL	0/1:124,99:223:99:3283,0,4208
chrX	287712	.	C	T	3062.77	PASS	AC=1;AF=0.5;AN=2;BaseQRankSum=-0.007;DP=210;Dels=0.0;FS=3.098;HaplotypeScore=5.1831;MLEAC=1;MLEAF=0.5;MQ=41.99;MQ0=0;MQRankSum=-1.163;QD=14.58;ReadPosRankSum=0.7	GT:AD:DP:GQ:PL	0/1:107,103:210:99:3091,0,3253
chrX	287827	.	C	T	2960.77	PASS	AC=1;AF=0.5;AN=2;BaseQRankSum=1.872;DP=167;Dels=0.0;FS=4.523;HaplotypeScore=3.6479;MLEAC=1;MLEAF=0.5;MQ=41.88;MQ0=0;MQRankSum=-0.664;QD=17.73;ReadPosRankSum=-0.619	GT:AD:DP:GQ:PL	0/1:76,91:167:99:2989,0,2392
chrX	287969	.	G	A	6819.77	PASS	AC=2;AF=1.0;AN=2;DP=182;Dels=0.0;FS=0.0;HaplotypeScore=0.0;MLEAC=2;MLEAF=1.0;MQ=40.01;MQ0=0;QD=33.74	GT:AD:DP:GQ:PL	1/1:0,182:182:99:6848,530,0
chrX	288280	.	T	G	6828.77	PASS	AC=2;AF=1.0;AN=2;DP=185;Dels=0.0;FS=0.0;HaplotypeScore=9.2794;MLEAC=2;MLEAF=1.0;MQ=40.78;MQ0=0;QD=27.55	GT:AD:DP:GQ:PL	1/1:0,185:185:99:6857,530,0
chrX	292308	.	T	C	6846.77	PASS	AC=2;AF=1.0;AN=2;DP=184;Dels=0.0;FS=0.0;HaplotypeScore=1.5226;MLEAC=2;MLEAF=1.0;MQ=41.19;MQ0=0;QD=32.66	GT:AD:DP:GQ:PL	1/1:0,184:184:99:6875,533,0
chrX	292495	.	A	T	6843.77	PASS	AC=2;AF=1.0;AN=2;DP=179;Dels=0.0;FS=0.0;HaplotypeScore=2.3113;MLEAC=2;MLEAF=1.0;MQ=40.56;MQ0=0;QD=33.95	GT:AD:DP:GQ:PL	1/1:0,179:179:99:6872,530,0
chrX	300992	.	G	A	4073.77	PASS	AC=1;AF=0.5;AN=2;BaseQRankSum=1.104;DP=225;Dels=0.0;FS=10.873;HaplotypeScore=0.0;MLEAC=1;MLEAF=0.5;MQ=41.93;MQ0=0;MQRankSum=2.135;QD=18.11;ReadPosRankSum=1.371	GT:AD:DP:GQ:PL	0/1:104,121:225:99:4102,0,3356
chrX	305129	.	G	A	2918.77	PASS	AC=1;AF=0.5;AN=2;BaseQRankSum=0.563;DP=184;Dels=0.0;FS=17.787;HaplotypeScore=4.4376;MLEAC=1;MLEAF=0.5;MQ=41.99;MQ0=0;MQRankSum=1.566;QD=15.86;ReadPosRankSum=2.77	GT:AD:DP:GQ:PL	0/1:94,90:184:99:2947,0,3138
chrX	308163	.	C	T	3376.77	PASS	AC=1;AF=0.5;AN=2;BaseQRankSum=0.098;DP=205;Dels=0.0;FS=1.086;HaplotypeScore=4.5399;MLEAC=1;MLEAF=0.5;MQ=41.89;MQ0=0;MQRankSum=0.371;QD=16.47;ReadPosRankSum=0.096	GT:AD:DP:GQ:PL	0/1:102,102:204:99:3405,0,3387
chrX	308184	.	C	T	3125.77	PASS	AC=1;AF=0.5;AN=2;BaseQRankSum=1.155;DP=208;Dels=0.0;FS=1.079;HaplotypeScore=3.3634;MLEAC=1;MLEAF=0.5;MQ=41.83;MQ0=0;MQRankSum=1.032;QD=15.03;ReadPosRankSum=1.469	GT:AD:DP:GQ:PL	0/1:111,96:207:99:3154,0,3762
chrX	312371	.	C	T	3825.77	PASS	AC=1;AF=0.5;AN=2;BaseQRankSum=0.825;DP=230;Dels=0.0;FS=1.589;HaplotypeScore=0.734;MLEAC=1;MLEAF=0.5;MQ=42.0;MQ0=0;MQRankSum=-2.934;QD=16.63;ReadPosRankSum=0.478	GT:AD:DP:GQ:PL	0/1:113,117:230:99:3854,0,3762
chrX	313896	.	A	G	2137.77	PASS	AC=1;AF=0.5;AN=2;BaseQRankSum=-0.461;DP=133;Dels=0.0;FS=0.0;HaplotypeScore=3.4954;MLEAC=1;MLEAF=0.5;MQ=41.94;MQ0=0;MQRankSum=0.425;QD=16.07;ReadPosRankSum=-0.25	GT:AD:DP:GQ:PL	0/1:65,68:133:99:2166,0,2200
chrX	314913	.	G	A	2536.77	PASS	AC=1;AF=0.5;AN=2;BaseQRankSum=-1.599;DP=166;Dels=0.0;FS=1.215;HaplotypeScore=7.2619;MLEAC=1;MLEAF=0.5;MQ=41.99;MQ0=0;MQRankSum=0.449;QD=15.28;ReadPosRankSum=0.446	GT:AD:DP:GQ:PL	0/1:85,81:166:99:2565,0,2727
chrX	317952	.	A	G	2359.77	PASS	AC=1;AF=0.5;AN=2;BaseQRankSum=2.293;DP=170;Dels=0.0;FS=1.203;HaplotypeScore=2.698;MLEAC=1;MLEAF=0.5;MQ=41.91;MQ0=0;MQRankSum=-0.498;QD=13.88;ReadPosRankSum=2.017	GT:AD:DP:GQ:PL	0/1:94,75:169:99:2388,0,2933
chrX	332234	.	A	G	3348.77	PASS	AC=1;AF=0.5;AN=2;BaseQRankSum=0.957;DP=197;Dels=0.0;FS=0.0;HaplotypeScore=3.564;MLEAC=1;MLEAF=0.5;MQ=41.93;MQ0=0;MQRankSum=1.702;QD=17.0;ReadPosRankSum=1.169	GT:AD:DP:GQ:PL	0/1:91,105:196:99:3377,0,2876
chrX	334617	.	G	A	3092.77	PASS	AC=1;AF=0.5;AN=2;BaseQRankSum=-0.42;DP=203;Dels=0.0;FS=3.159;HaplotypeScore=0.9665;MLEAC=1;MLEAF=0.5;MQ=42.0;MQ0=0;MQRankSum=1.261;QD=15.24;ReadPosRankSum=1.445	GT:AD:DP:GQ:PL	0/1:108,95:203:99:3121,0,3532
chrX	334864	.	G	A	3626.77	PASS	AC=1;AF=0.5;AN=2;BaseQRankSum=1.162;DP=220;Dels=0.0;FS=0.0;HaplotypeScore=3.0979;MLEAC=1;MLEAF=0.5;MQ=41.98;MQ0=0;MQRankSum=0.923;QD=16.49;ReadPosRankSum=-1.34	GT:AD:DP:GQ:PL	0/1:110,110:220:99:3655,0,3612
chrX	337580	.	G	A	2695.77	PASS	AC=1;AF=0.5;AN=2;BaseQRankSum=0.814;DP=182;Dels=0.0;FS=0.0;HaplotypeScore=0.9789;MLEAC=1;MLEAF=0.5;MQ=42.0;MQ0=0;MQRankSum=-1.384;QD=14.81;ReadPosRankSum=1.153	GT:AD:DP:GQ:PL	0/1:99,83:182:99:2724,0,3293
chrX	337594	.	C	T	2992.77	PASS	AC=1;AF=0.5;AN=2;BaseQRankSum=-2.251;DP=191;Dels=0.0;FS=0.536;HaplotypeScore=6.2735;MLEAC=1;MLEAF=0.5;MQ=41.92;MQ0=0;MQRankSum=-0.033;QD=15.67;ReadPosRankSum=-0.648	GT:AD:DP:GQ:PL	0/1:93,98:191:99:3021,0,2980
chrX	341040	.	G	A	3729.77	PASS	AC=1;AF=0.5;AN=2;BaseQRankSum=0.572;DP=217;Dels=0.0;FS=0.0;HaplotypeScore=3.3105;MLEAC=1;MLEAF=0.5;MQ=41.98;MQ0=0;MQRankSum=1.055;QD=17.19;ReadPosRankSum=0.925	GT:AD:DP:GQ:PL	0/1:105,112:217:99:3758,0,3558
chrX	348513	.	T	C	2134.77	PASS	AC=1;AF=0.5;AN=2;BaseQRankSum=-0.723;DP=169;Dels=0.0;FS=0.583;HaplotypeScore=5.2527;MLEAC=1;MLEAF=0.5;MQ=42.0;MQ0=0;MQRankSum=-0.03;QD=12.63;ReadPosRankSum=-0.742	GT:AD:DP:GQ:PL	0/1:96,72:169:99:2163,0,3121
chrX	354363	.	A	G	2150.77	PASS	AC=1;AF=0.5;AN=2;BaseQRankSum=0.259;DP=134;Dels=0.0;FS=3.159;HaplotypeScore=6.4667;MLEAC=1;MLEAF=0.5;MQ=41.89;MQ0=0;MQRankSum=-1.533;QD=16.05;ReadPosRankSum=-0.839	GT:AD:DP:GQ:PL	0/1:68,65:134:99:2179,0,2276
chrX	372239	.	C	T	3168.77	PASS	AC=1;AF=0.5;AN=2;BaseQRankSum=-1.453;DP=195;Dels=0.0;FS=0.0;HaplotypeScore=2.5562;MLEAC=1;MLEAF=0.5;MQ=41.98;MQ0=0;MQRankSum=0.534;QD=16.25;ReadPosRankSum=-0.831	GT:AD:DP:GQ:PL	0/1:98,97:195:99:3197,0,3330
chrX	381694	.	C	T	3010.77	PASS	AC=1;AF=0.5;AN=2;BaseQRankSum=-1.873;DP=206;Dels=0.0;FS=3.954;HaplotypeScore=5.3315;MLEAC=1;MLEAF=0.5;MQ=41.99;MQ0=0;MQRankSum=-0.97;QD=14.62;ReadPosRankSum=-1.788	GT:AD:DP:GQ:PL	0/1:107,98:205:99:3039,0,3485
chrX	382058	.	C	T	2801.77	PASS	AC=1;AF=0.5;AN=2;BaseQRankSum=1.152;DP=190;Dels=0.0;FS=9.575;HaplotypeScore=5.1445;MLEAC=1;MLEAF=0.5;MQ=41.99;MQ0=0;MQRankSum=-2.285;QD=14.75;ReadPosRankSum=-0.583	GT:AD:DP:GQ:PL	0/1:102,88:190:99:2830,0,3302
chrX	407158	.	C	T	3701.77	PASS	AC=1;AF=0.5;AN=2;BaseQRankSum=0.67;DP=224;Dels=0.0;FS=2.312;HaplotypeScore=5.0066;MLEAC=1;MLEAF=0.5;MQ=41.97;MQ0=0;MQRankSum=-0.735;QD=16.53;ReadPosRankSum=1.405	GT:AD:DP:GQ:PL	0/1:110,112:222:99:3730,0,3622
chrX	428436	.	G	A	4200.77	PASS	AC=1;AF=0.5;AN=2;BaseQRankSum=-1.955;DP=217;Dels=0.0;FS=1.054;HaplotypeScore=5.0605;MLEAC=1;MLEAF=0.5;MQ=41.93;MQ0=0;MQRankSum=0.471;QD=19.36;ReadPosRankSum=-1.338	GT:AD:DP:GQ:PL	0/1:92,125:217:99:4229,0,2917
chrX	436500	.	A	G	2251.77	PASS	AC=1;AF=0.5;AN=2;BaseQRankSum=1.306;DP=152;Dels=0.0;FS=0.0;HaplotypeScore=0.734;MLEAC=1;MLEAF=0.5;MQ=41.88;MQ0=0;MQRankSum=-1.052;QD=14.81;ReadPosRankSum=0.36	GT:AD:DP:GQ:PL	0/1:79,72:151:99:2280,0,2605
chrX	457772	.	G	A	2675.77	PASS	AC=1;AF=0.5;AN=2;BaseQRankSum=2.269;DP=174;Dels=0.0;FS=15.255;HaplotypeScore=2.784;MLEAC=1;MLEAF=0.5;MQ=41.88;MQ0=0;MQRankSum=0.339;QD=15.38;ReadPosRankSum=0.701	GT:AD:DP:GQ:PL	0/1:92,82:174:99:2704,0,2928
chrX	461848	.	G	A	3295.77	PASS	AC=1;AF=0.5;AN=2;BaseQRankSum=3.242;DP=184;Dels=0.0;FS=0.0;HaplotypeScore=1.7987;MLEAC=1;MLEAF=0.5;MQ=41.99;MQ0=0;MQRankSum=0.351;QD=17.91;ReadPosRankSum=0.557	GT:AD:DP:GQ:PL	0/1:86,96:182:99:3324,0,2731
chrX	468114	.	G	A	3160.77	PASS	AC=1;AF=0.5;AN=2;BaseQRankSum=0.07;DP=188;Dels=0.0;FS=1.784;HaplotypeScore=2.4095;MLEAC=1;MLEAF=0.5;MQ=42.0;MQ0=0;MQRankSum=-0.389;QD=16.81;ReadPosRankSum=1.764	GT:AD:DP:GQ:PL	0/1:89,99:188:99:3189,0,2887
chrX	492482	.	G	A	3131.77	PASS	AC=1;AF=0.5;AN=2;BaseQRankSum=1.064;DP=189;Dels=0.0;FS=1.139;HaplotypeScore=1.9997;MLEAC=1;MLEAF=0.5;MQ=41.98;MQ0=0;MQRankSum=0.193;QD=16.57;ReadPosRankSum=-0.828	GT:AD:DP:GQ:PL	0/1:95,93:188:99:3160,0,3118
chrX	495912	.	G	A	2584.77	PASS	AC=1;AF=0.5;AN=2;BaseQRankSum=-0.403;DP=186;Dels=0.0;FS=0.0;HaplotypeScore=4.0665;MLEAC=1;MLEAF=0.5;MQ=42.0;MQ0=0;MQRankSum=2.62;QD=13.9;ReadPosRankSum=-0.158	GT:AD:DP:GQ:PL	0/1:106,80:186:99:2613,0,3592
chrX	512472	.	C	T	2294.77	PASS	AC=1;AF=0.5;AN=2;BaseQRankSum=-1.781;DP=174;Dels=0.0;FS=3.623;HaplotypeScore=4.5468;MLEAC=1;MLEAF=0.5;MQ=42.0;MQ0=0;MQRankSum=0.812;QD=13.19;ReadPosRankSum=-0.517	GT:AD:DP:GQ:PL	0/1:99,74:173:99:2323,0,3362
chrX	523295	.	T	C	3189.78	PASS	AC=1;AF=0.5;AN=2;BaseQRankSum=-1.921;DP=200;Dels=0.0;FS=8.117;HaplotypeScore=5.7646;MLEAC=1;MLEAF=0.5;MQ=41.9;MQ0=0;MQRankSum=-0.351;QD=15.95;ReadPosRankSum=-2.568	GT:AD:DP:GQ:PL	0/1:99,98:198:99:3218,0,3259
chrX	573904	.	C	T	2988.77	PASS	AC=1;AF=0.5;AN=2;BaseQRankSum=-1.482;DP=174;Dels=0.0;FS=10.489;HaplotypeScore=1.7046;MLEAC=1;MLEAF=0.5;MQ=41.92;MQ0=0;MQRankSum=-0.181;QD=17.18;ReadPosRankSum=-1.44	GT:AD:DP:GQ:PL	0/1:83,91:174:99:3017,0,2733
chrX	577768	.	G	A	3292.77	PASS	AC=1;AF=0.5;AN=2;BaseQRankSum=0.626;DP=193;Dels=0.0;FS=0.541;HaplotypeScore=2.713;MLEAC=1;MLEAF=0.5;MQ=42.0;MQ0=0;MQRankSum=0.102;QD=17.06;ReadPosRankSum=-0.556	GT:AD:DP:GQ:PL	0/1:91,102:193:99:3321,0,2773
chrX	579686	.	C	T	2336.77	PASS	AC=1;AF=0.5;AN=2;BaseQRankSum=0.319;DP=156;Dels=0.0;FS=0.0;HaplotypeScore=3.4913;MLEAC=1;MLEAF=0.5;MQ=41.99;MQ0=0;MQRankSum=-0.089;QD=14.98;ReadPosRankSum=-0.312	GT:AD:DP:GQ:PL	0/1:75,81:156:99:2365,0,2170
chrX	583150	.	A	G	3666.77	PASS	AC=1;AF=0.5;AN=2;BaseQRankSum=0.641;DP=193;Dels=0.0;FS=7.368;HaplotypeScore=8.4144;MLEAC=1;MLEAF=0.5;MQ=42.0;MQ0=0;MQRankSum=-1.061;QD=19.0;ReadPosRankSum=0.311	GT:AD:DP:GQ:PL	0/1:79,113:193:99:3695,0,2472
chrX	594169	.	T	C	7475.77	PASS	AC=2;AF=1.0;AN=2;DP=201;Dels=0.0;FS=0.0;HaplotypeScore=5.2212;MLEAC=2;MLEAF=1.0;MQ=41.98;MQ0=0;QD=29.57	GT:AD:DP:GQ:PL	1/1:0,200:201:99:7504,593,0
chrX	626055	.	G	A	3736.77	PASS	AC=1;AF=0.5;AN=2;BaseQRankSum=0.842;DP=213;Dels=0.0;FS=8.972;HaplotypeScore=3.9322;MLEAC=1;MLEAF=0.5;MQ=42.0;MQ0=0;MQRankSum=1.086;QD=17.54;ReadPosRankSum=0.2	GT:AD:DP:GQ:PL	0/1:98,113:211:99:3765,0,3311
chrX	643285	.	A	G	3583.77	PASS	AC=1;AF=0.5;AN=2;BaseQRankSum=2.377;DP=223;Dels=0.0;FS=2.285;HaplotypeScore=4.7862;MLEAC=1;MLEAF=0.5;MQ=42.0;MQ0=0;MQRankSum=0.428;QD=16.07;ReadPosRankSum=-1.244	GT:AD:DP:GQ:PL	0/1:113,109:223:99:3612,0,3781
chrX	643712	.	G	A	3461.77	PASS	AC=1;AF=0.5;AN=2;BaseQRankSum=-0.985;DP=219;Dels=0.0;FS=3.005;HaplotypeScore=11.6551;MLEAC=1;MLEAF=0.5;MQ=41.98;MQ0=0;MQRankSum=-0.115;QD=15.81;ReadPosRankSum=-0.439	GT:AD:DP:GQ:PL	0/1:112,106:219:99:3490,0,3720
chrX	644399	.	G	A	3214.74	PASS	AC=1;AF=0.5;AN=2;BaseQRankSum=-0.135;DP=230;Dels=0.0;FS=0.0;HaplotypeScore=4.2553;MLEAC=1;MLEAF=0.5;MQ=42.0;MQ0=0;MQRankSum=-0.206;QD=13.98;ReadPosRankSum=-0.161	GT:AD:DP:GQ:PL	0/1:128,102:230:99:3243,0,4339
chrX	646244	.	C	T	2670.77	PASS	AC=1;AF=0.5;AN=2;BaseQRankSum=-0.566;DP=193;Dels=0.0;FS=5.169;HaplotypeScore=1.7552;MLEAC=1;MLEAF=0.5;MQ=42.0;MQ0=0;MQRankSum=1.735;QD=13.84;ReadPosRankSum=-0.393	GT:AD:DP:GQ:PL	0/1:109,83:192:99:2699,0,3687
chrX	648001	.	G	A	2766.77	PASS	AC=1;AF=0.5;AN=2;BaseQRankSum=-0.378;DP=172;Dels=0.0;FS=2.663;HaplotypeScore=2.7205;MLEAC=1;MLEAF=0.5;MQ=41.99;MQ0=0;MQRankSum=-1.205;QD=16.09;ReadPosRankSum=-1.362	GT:AD:DP:GQ:PL	0/1:88,84:172:99:2795,0,2928
chrX	652347	.	A	G	3375.77	PASS	AC=1;AF=0.5;AN=2;BaseQRankSum=1.874;DP=188;Dels=0.0;FS=1.158;HaplotypeScore=4.3765;MLEAC=1;MLEAF=0.5;MQ=42.0;MQ0=0;MQRankSum=-0.818;QD=17.96;ReadPosRankSum=0.251	GT:AD:DP:GQ:PL	0/1:88,100:188:99:3404,0,2853
chrX	658622	.	T	C	6928.77	PASS	AC=2;AF=1.0;AN=2;DP=185;Dels=0.03;FS=0.0;HaplotypeScore=11.2657;MLEAC=2;MLEAF=1.0;MQ=41.8;MQ0=0;QD=34.41	GT:AD:DP:GQ:PL	1/1:0,179:179:99:6957,527,0
chrX	665844	.	C	T	2589.77	PASS	AC=1;AF=0.5;AN=2;BaseQRankSum=-0.463;DP=148;Dels=0.0;FS=7.197;HaplotypeScore=0.7887;MLEAC=1;MLEAF=0.5;MQ=42.0;MQ0=0;MQRankSum=0.182;QD=17.5;ReadPosRankSum=-0.459	GT:AD:DP:GQ:PL	0/1:70,78:148:99:2618,0,2331
chrX	738027	.	G	T	3023.77	PASS	AC=1;AF=0.5;AN=2;BaseQRankSum=-2.619;DP=250;Dels=0.0;FS=0.0;HaplotypeScore=3.6965;MLEAC=1;MLEAF=0.5;MQ=41.94;MQ0=0;MQRankSum=-0.083;QD=12.1;ReadPosRankSum=-0.893	GT:AD:DP:GQ:PL	0/1:135,115:250:99:3052,0,4269
chrX	741623	.	T	A	3952.77	PASS	AC=1;AF=0.5;AN=2;BaseQRankSum=1.409;DP=250;Dels=0.0;FS=0.0;HaplotypeScore=3.3107;MLEAC=1;MLEAF=0.5;MQ=41.9;MQ0=0;MQRankSum=-1.568;QD=15.81;ReadPosRankSum=2.013	GT:AD:DP:GQ:PL	0/1:128,121:250:99:3981,0,4073
chrXI	4515	.	A	G	2963.77	PASS	AC=1;AF=0.5;AN=2;BaseQRankSum=-0.549;DP=184;Dels=0.0;FS=3.413;HaplotypeScore=3.8705;MLEAC=1;MLEAF=0.5;MQ=42.0;MQ0=0;MQRankSum=2.893;QD=16.11;ReadPosRankSum=1.252	GT:AD:DP:GQ:PL	0/1:90,93:183:99:2992,0,2878
chrXI	8263	.	C	T	3930.77	PASS	AC=1;AF=0.5;AN=2;BaseQRankSum=-1.081;DP=241;Dels=0.0;FS=0.0;HaplotypeScore=4.3987;MLEAC=1;MLEAF=0.5;MQ=42.0;MQ0=0;MQRankSum=-0.076;QD=16.31;ReadPosRankSum=0.735	GT:AD:DP:GQ:PL	0/1:117,122:239:99:3959,0,3799
chrXI	9066	.	A	G	3038.77	PASS	AC=1;AF=0.5;AN=2;BaseQRankSum=-0.558;DP=203;Dels=0.0;FS=4.032;HaplotypeScore=3.7484;MLEAC=1;MLEAF=0.5;MQ=41.98;MQ0=0;MQRankSum=-1.157;QD=14.97;ReadPosRankSum=-0.49	GT:AD:DP:GQ:PL	0/1:109,93:203:99:3067,0,3800
chrXI	10093	.	A	G	3322.77	PASS	AC=1;AF=0.5;AN=2;BaseQRankSum=1.365;DP=197;Dels=0.0;FS=5.032;HaplotypeScore=4.3371;MLEAC=1;MLEAF=0.5;MQ=41.93;MQ0=0;MQRankSum=1.573;QD=16.87;ReadPosRankSum=0.763	GT:AD:DP:GQ:PL	0/1:95,100:195:99:3351,0,3101
chrXI	13658	.	C	T	3445.77	PASS	AC=1;AF=0.5;AN=2;BaseQRankSum=0.652;DP=193;Dels=0.0;FS=1.118;HaplotypeScore=0.7887;MLEAC=1;MLEAF=0.5;MQ=42.0;MQ0=0;MQRankSum=0.12;QD=17.85;ReadPosRankSum=1.714	GT:AD:DP:GQ:PL	0/1:90,103:193:99:3474,0,2890
chrXI	19463	.	T	C	3294.77	PASS	AC=1;AF=0.5;AN=2;BaseQRankSum=1.535;DP=188;Dels=0.0;FS=0.0;HaplotypeScore=1.7128;MLEAC=1;MLEAF=0.5;MQ=42.0;MQ0=0;MQRankSum=1.602;QD=17.53;ReadPosRankSum=-1.277	GT:AD:DP:GQ:PL	0/1:86,102:188:99:3323,0,2775
chrXI	31050	.	C	T	3265.77	PASS	AC=1;AF=0.5;AN=2;BaseQRankSum=-0.609;DP=209;Dels=0.0;FS=1.069;HaplotypeScore=2.522;MLEAC=1;MLEAF=0.5;MQ=42.0;MQ0=0;MQRankSum=0.796;QD=15.63;ReadPosRankSum=-1.198	GT:AD:DP:GQ:PL	0/1:111,98:209:99:3294,0,3812
chrXI	35746	.	C	T	3313.77	PASS	AC=1;AF=0.5;AN=2;BaseQRankSum=-0.644;DP=211;Dels=0.0;FS=18.368;HaplotypeScore=0.0;MLEAC=1;MLEAF=0.5;MQ=41.93;MQ0=0;MQRankSum=-0.585;QD=15.71;ReadPosRankSum=-1.264	GT:AD:DP:GQ:PL	0/1:108,102:210:99:3342,0,3546
chrXI	68156	.	G	A	2319.77	PASS	AC=1;AF=0.5;AN=2;BaseQRankSum=1.175;DP=153;Dels=0.0;FS=0.0;HaplotypeScore=6.4758;MLEAC=1;MLEAF=0.5;MQ=41.44;MQ0=0;MQRankSum=-0.631;QD=15.16;ReadPosRankSum=-1.073	GT:AD:DP:GQ:PL	0/1:81,72:153:99:2348,0,2497
chrXI	81750	.	G	A	2949.77	PASS	AC=1;AF=0.5;AN=2;BaseQRankSum=2.963;DP=180;Dels=0.0;FS=2.593;HaplotypeScore=1.5226;MLEAC=1;MLEAF=0.5;MQ=42.0;MQ0=0;MQRankSum=-0.771;QD=16.39;ReadPosRankSum=-1.309	GT:AD:DP:GQ:PL	0/1:92,88:180:99:2978,0,2942
chrXI	85944	.	G	A	3340.77	PASS	AC=1;AF=0.5;AN=2;BaseQRankSum=-0.431;DP=204;Dels=0.0;FS=0.523;HaplotypeScore=3.1233;MLEAC=1;MLEAF=0.5;MQ=41.99;MQ0=0;MQRankSum=-0.879;QD=16.38;ReadPosRankSum=0.227	GT:AD:DP:GQ:PL	0/1:102,102:204:99:3369,0,3469
chrXI	90269	.	C	T	2921.77	PASS	AC=1;AF=0.5;AN=2;BaseQRankSum=-0.415;DP=178;Dels=0.0;FS=0.0;HaplotypeScore=2.4504;MLEAC=1;MLEAF=0.5;MQ=42.0;MQ0=0;MQRankSum=-0.976;QD=16.41;ReadPosRankSum=-1.911	GT:AD:DP:GQ:PL	0/1:88,89:177:99:2950,0,2957
chrXI	96816	.	G	A	3204.83	PASS	AC=1;AF=0.5;AN=2;BaseQRankSum=-0.799;DP=176;Dels=0.0;FS=2.675;HaplotypeScore=1.6643;MLEAC=1;MLEAF=0.5;MQ=42.0;MQ0=0;MQRankSum=1.324;QD=18.21;ReadPosRankSum=-0.52	GT:AD:DP:GQ:PL	0/1:79,96:175:99:3233,0,2544
chrXI	108428	.	T	C	3425.77	PASS	AC=1;AF=0.5;AN=2;BaseQRankSum=0.681;DP=204;Dels=0.0;FS=3.17;HaplotypeScore=3.3558;MLEAC=1;MLEAF=0.5;MQ=42.0;MQ0=0;MQRankSum=0.144;QD=16.79;ReadPosRankSum=-0.465	GT:AD:DP:GQ:PL	0/1:96,108:204:99:3454,0,3037
chrXI	109753	.	G	A	3392.77	PASS	AC=1;AF=0.5;AN=2;BaseQRankSum=-0.016;DP=182;Dels=0.0;FS=8.746;HaplotypeScore=2.8891;MLEAC=1;MLEAF=0.5;MQ=41.88;MQ0=1;MQRankSum=-0.764;QD=18.64;ReadPosRankSum=0.021	GT:AD:DP:GQ:PL	0/1:83,99:182:99:3421,0,2746
chrXI	113820	.	A	G	3261.77	PASS	AC=1;AF=0.5;AN=2;BaseQRankSum=0.025;DP=189;Dels=0.0;FS=5.132;HaplotypeScore=2.5942;MLEAC=1;MLEAF=0.5;MQ=42.0;MQ0=0;MQRankSum=-0.806;QD=17.26;ReadPosRankSum=0.728	GT:AD:DP:GQ:PL	0/1:90,98:188:99:3290,0,3026
chrXI	113998	.	G	A	3082.77	PASS	AC=1;AF=0.5;AN=2;BaseQRankSum=1.336;DP=188;Dels=0.0;FS=0.535;HaplotypeScore=5.1044;MLEAC=1;MLEAF=0.5;MQ=42.0;MQ0=0;MQRankSum=2.804;QD=16.4;ReadPosRankSum=0.201	GT:AD:DP:GQ:PL	0/1:95,92:188:99:3111,0,3120
chrXI	115045	.	T	C	3047.77	PASS	AC=1;AF=0.5;AN=2;BaseQRankSum=1.175;DP=176;Dels=0.0;FS=5.476;HaplotypeScore=3.6125;MLEAC=1;MLEAF=0.5;MQ=42.0;MQ0=0;MQRankSum=-0.228;QD=17.32;ReadPosRankSum=-0.5	GT:AD:DP:GQ:PL	0/1:84,91:176:99:3076,0,2681
chrXI	115865	.	G	A	3724.77	PASS	AC=1;AF=0.5;AN=2;BaseQRankSum=-0.2;DP=230;Dels=0.0;FS=2.217;HaplotypeScore=2.3113;MLEAC=1;MLEAF=0.5;MQ=41.93;MQ0=0;MQRankSum=0.345;QD=16.19;ReadPosRankSum=-0.03	GT:AD:DP:GQ:PL	0/1:119,111:230:99:3753,0,4046
chrXI	116231	.	C	T	3945.77	PASS	AC=1;AF=0.5;AN=2;BaseQRankSum=0.74;DP=219;Dels=0.0;FS=0.0;HaplotypeScore=5.3491;MLEAC=1;MLEAF=0.5;MQ=42.0;MQ0=0;MQRankSum=-0.635;QD=18.02;ReadPosRankSum=0.607	GT:AD:DP:GQ:PL	0/1:98,119:217:99:3974,0,3151
chrXI	117118	.	G	A	3488.77	PASS	AC=1;AF=0.5;AN=2;BaseQRankSum=0.346;DP=223;Dels=0.0;FS=1.032;HaplotypeScore=1.9399;MLEAC=1;MLEAF=0.5;MQ=41.93;MQ0=0;MQRankSum=-1.367;QD=15.64;ReadPosRankSum=1.192	GT:AD:DP:GQ:PL	0/1:117,106:223:99:3517,0,3971
chrXI	117405	.	G	A	2807.77	PASS	AC=1;AF=0.5;AN=2;BaseQRankSum=1.287;DP=171;Dels=0.0;FS=0.561;HaplotypeScore=0.0;MLEAC=1;MLEAF=0.5;MQ=41.99;MQ0=0;MQRankSum=0.425;QD=16.42;ReadPosRankSum=0.487	GT:AD:DP:GQ:PL	0/1:86,85:171:99:2836,0,2807
chrXI	130286	.	G	A	3428.77	PASS	AC=1;AF=0.5;AN=2;BaseQRankSum=0.274;DP=198;Dels=0.0;FS=1.753;HaplotypeScore=2.7067;MLEAC=1;MLEAF=0.5;MQ=42.0;MQ0=0;MQRankSum=-2.544;QD=17.32;ReadPosRankSum=-1.422	GT:AD:DP:GQ:PL	0/1:94,104:198:99:3457,0,3026
chrXI	130751	.	G	A	2912.77	PASS	AC=1;AF=0.5;AN=2;BaseQRankSum=-0.934;DP=178;Dels=0.0;FS=7.622;HaplotypeScore=1.8308;MLEAC=1;MLEAF=0.5;MQ=42.0;MQ0=0;MQRankSum=0.045;QD=16.36;ReadPosRankSum=-1.093	GT:AD:DP:GQ:PL	0/1:89,88:177:99:2941,0,2948
chrXI	161410	.	G	A	3081.77	PASS	AC=1;AF=0.5;AN=2;BaseQRankSum=-0.048;DP=212;Dels=0.0;FS=3.096;HaplotypeScore=7.3298;MLEAC=1;MLEAF=0.5;MQ=41.98;MQ0=0;MQRankSum=-0.801;QD=14.54;ReadPosRankSum=-1.182	GT:AD:DP:GQ:PL	0/1:111,97:209:99:3110,0,3807
chrXI	166227	.	C	T	3147.77	PASS	AC=1;AF=0.5;AN=2;BaseQRankSum=-1.131;DP=213;Dels=0.0;FS=1.055;HaplotypeScore=3.6048;MLEAC=1;MLEAF=0.5;MQ=42.0;MQ0=0;MQRankSum=-1.349;QD=14.78;ReadPosRankSum=0.694	GT:AD:DP:GQ:PL	0/1:112,100:212:99:3176,0,3594
chrXI	175748	.	A	G	3087.77	PASS	AC=1;AF=0.5;AN=2;BaseQRankSum=-2.347;DP=202;Dels=0.0;FS=0.522;HaplotypeScore=5.4203;MLEAC=1;MLEAF=0.5;MQ=42.0;MQ0=0;MQRankSum=-2.027;QD=15.29;ReadPosRankSum=0.332	GT:AD:DP:GQ:PL	0/1:106,95:201:99:3116,0,3714
chrXI	183071	.	G	A	3338.77	PASS	AC=1;AF=0.5;AN=2;BaseQRankSum=-6.601;DP=230;Dels=0.0;FS=8.719;HaplotypeScore=0.0;MLEAC=1;MLEAF=0.5;MQ=42.0;MQ0=0;MQRankSum=1.374;QD=14.52;ReadPosRankSum=0.373	GT:AD:DP:GQ:PL	0/1:105,124:229:99:3367,0,3403
chrXI	191408	.	G	A	2333.77	PASS	AC=1;AF=0.5;AN=2;BaseQRankSum=-0.359;DP=152;Dels=0.0;FS=8.364;HaplotypeScore=1.5449;MLEAC=1;MLEAF=0.5;MQ=42.0;MQ0=0;MQRankSum=0.23;QD=15.35;ReadPosRankSum=-0.02	GT:AD:DP:GQ:PL	0/1:78,74:152:99:2362,0,2562
chrXI	192056	.	C	T	3289.77	PASS	AC=1;AF=0.5;AN=2;BaseQRankSum=-0.06;DP=198;Dels=0.0;FS=6.142;HaplotypeScore=6.2691;MLEAC=1;MLEAF=0.5;MQ=41.98;MQ0=0;MQRankSum=-2.077;QD=16.61;ReadPosRankSum=-0.211	GT:AD:DP:GQ:PL	0/1:97,101:198:99:3318,0,3099
chrXI	193157	.	C	T	2486.77	PASS	AC=1;AF=0.5;AN=2;BaseQRankSum=-0.643;DP=167;Dels=0.0;FS=5.703;HaplotypeScore=6.3553;MLEAC=1;MLEAF=0.5;MQ=41.92;MQ0=0;MQRankSum=-1.415;QD=14.89;ReadPosRankSum=-0.65	GT:AD:DP:GQ:PL	0/1:90,76:166:99:2515,0,3086
chrXI	193275	.	A	G	3461.77	PASS	AC=1;AF=0.5;AN=2;BaseQRankSum=0.901;DP=196;Dels=0.0;FS=1.111;HaplotypeScore=5.7511;MLEAC=1;MLEAF=0.5;MQ=41.93;MQ0=0;MQRankSum=-1.332;QD=17.66;ReadPosRankSum=1.249	GT:AD:DP:GQ:PL	0/1:93,102:195:99:3490,0,3124
chrXI	193547	.	T	C	3802.77	PASS	AC=1;AF=0.5;AN=2;BaseQRankSum=0.547;DP=188;Dels=0.0;FS=5.336;HaplotypeScore=1.6553;MLEAC=1;MLEAF=0.5;MQ=42.0;MQ0=0;MQRankSum=-0.441;QD=20.23;ReadPosRankSum=-0.572	GT:AD:DP:GQ:PL	0/1:74,112:186:99:3831,0,2371
chrXI	199674	.	G	A	3209.76	PASS	AC=1;AF=0.5;AN=2;BaseQRankSum=1.235;DP=184;Dels=0.0;FS=1.147;HaplotypeScore=0.0;MLEAC=1;MLEAF=0.5;MQ=42.0;MQ0=0;MQRankSum=0.393;QD=17.44;ReadPosRankSum=-0.446	GT:AD:DP:GQ:PL	0/1:89,95:184:99:3238,0,2976
chrXI	206269	.	C	T	3065.77	PASS	AC=1;AF=0.5;AN=2;BaseQRankSum=1.182;DP=208;Dels=0.0;FS=4.901;HaplotypeScore=2.5606;MLEAC=1;MLEAF=0.5;MQ=42.0;MQ0=0;MQRankSum=0.923;QD=14.74;ReadPosRankSum=-1.697	GT:AD:DP:GQ:PL	0/1:112,96:208:99:3094,0,3674
chrXI	207639	.	G	A	3596.77	PASS	AC=1;AF=0.5;AN=2;BaseQRankSum=0.77;DP=207;Dels=0.0;FS=3.921;HaplotypeScore=5.3217;MLEAC=1;MLEAF=0.5;MQ=41.99;MQ0=0;MQRankSum=0.472;QD=17.38;ReadPosRankSum=0.031	GT:AD:DP:GQ:PL	0/1:101,106:207:99:3625,0,3433
chrXI	223661	.	C	T	2740.77	PASS	AC=1;AF=0.5;AN=2;BaseQRankSum=-0.686;DP=203;Dels=0.0;FS=3.247;HaplotypeScore=4.9948;MLEAC=1;MLEAF=0.5;MQ=41.99;MQ0=0;MQRankSum=1.108;QD=13.5;ReadPosRankSum=-0.71	GT:AD:DP:GQ:PL	0/1:115,88:203:99:2769,0,3921
chrXI	225178	.	C	T	3435.77	PASS	AC=1;AF=0.5;AN=2;BaseQRankSum=0.351;DP=209;Dels=0.0;FS=0.0;HaplotypeScore=3.2847;MLEAC=1;MLEAF=0.5;MQ=42.0;MQ0=0;MQRankSum=-0.182;QD=16.44;ReadPosRankSum=-0.125	GT:AD:DP:GQ:PL	0/1:103,106:209:99:3464,0,3385
chrXI	230470	.	A	G	2967.77	PASS	AC=1;AF=0.5;AN=2;BaseQRankSum=-1.419;DP=193;Dels=0.0;FS=1.785;HaplotypeScore=2.1766;MLEAC=1;MLEAF=0.5;MQ=42.0;MQ0=0;MQRankSum=0.754;QD=15.38;ReadPosRankSum=-1.318	GT:AD:DP:GQ:PL	0/1:97,96:193:99:2996,0,3126
chrXI	238205	.	C	T	2626.77	PASS	AC=1;AF=0.5;AN=2;BaseQRankSum=0.728;DP=192;Dels=0.0;FS=1.807;HaplotypeScore=4.2319;MLEAC=1;MLEAF=0.5;MQ=42.0;MQ0=0;MQRankSum=0.16;QD=13.68;ReadPosRankSum=1.486	GT:AD:DP:GQ:PL	0/1:109,81:190:99:2655,0,3627
chrXI	254343	.	C	T	2800.77	PASS	AC=1;AF=0.5;AN=2;BaseQRankSum=-0.145;DP=209;Dels=0.0;FS=3.94;HaplotypeScore=1.7219;MLEAC=1;MLEAF=0.5;MQ=41.99;MQ0=0;MQRankSum=3.381;QD=13.4;ReadPosRankSum=1.285	GT:AD:DP:GQ:PL	0/1:120,89:209:99:2829,0,3983
chrXI	266579	.	G	A	2981.77	PASS	AC=1;AF=0.5;AN=2;BaseQRankSum=0.612;DP=198;Dels=0.0;FS=0.0;HaplotypeScore=1.5774;MLEAC=1;MLEAF=0.5;MQ=42.0;MQ0=0;MQRankSum=0.54;QD=15.06;ReadPosRankSum=-1.324	GT:AD:DP:GQ:PL	0/1:107,91:198:99:3010,0,3632
chrXI	270825	.	G	A	3372.77	PASS	AC=1;AF=0.5;AN=2;BaseQRankSum=0.829;DP=194;Dels=0.0;FS=5.307;HaplotypeScore=1.6006;MLEAC=1;MLEAF=0.5;MQ=42.0;MQ0=0;MQRankSum=-1.633;QD=17.39;ReadPosRankSum=0.313	GT:AD:DP:GQ:PL	0/1:92,99:192:99:3401,0,3039
chrXI	274235	.	A	G	3137.77	PASS	AC=1;AF=0.5;AN=2;BaseQRankSum=0.145;DP=201;Dels=0.0;FS=4.914;HaplotypeScore=4.7714;MLEAC=1;MLEAF=0.5;MQ=41.99;MQ0=0;MQRankSum=0.524;QD=15.61;ReadPosRankSum=-0.949	GT:AD:DP:GQ:PL	0/1:102,98:200:99:3166,0,3292
chrXI	289263	.	T	C	2843.77	PASS	AC=1;AF=0.5;AN=2;BaseQRankSum=-0.853;DP=174;Dels=0.0;FS=0.563;HaplotypeScore=2.6456;MLEAC=1;MLEAF=0.5;MQ=42.0;MQ0=0;MQRankSum=0.031;QD=16.34;ReadPosRankSum=-1.393	GT:AD:DP:GQ:PL	0/1:81,91:172:99:2872,0,2595
chrXI	310084	.	C	T	3377.77	PASS	AC=1;AF=0.5;AN=2;BaseQRankSum=2.049;DP=216;Dels=0.0;FS=5.601;HaplotypeScore=2.5731;MLEAC=1;MLEAF=0.5;MQ=41.92;MQ0=0;MQRankSum=0.835;QD=15.64;ReadPosRankSum=-0.97	GT:AD:DP:GQ:PL	0/1:113,103:216:99:3406,0,3625
chrXI	312244	.	G	A	2835.77	PASS	AC=1;AF=0.5;AN=2;BaseQRankSum=3.088;DP=172;Dels=0.0;FS=1.863;HaplotypeScore=4.3661;MLEAC=1;MLEAF=0.5;MQ=41.9;MQ0=0;MQRankSum=-0.59;QD=16.49;ReadPosRankSum=0.47	GT:AD:DP:GQ:PL	0/1:86,86:172:99:2864,0,2662
chrXI	318307	.	C	T	4247.77	PASS	AC=1;AF=0.5;AN=2;BaseQRankSum=-0.838;DP=249;Dels=0.0;FS=2.201;HaplotypeScore=0.734;MLEAC=1;MLEAF=0.5;MQ=41.94;MQ0=0;MQRankSum=-0.686;QD=17.06;ReadPosRankSum=0.239	GT:AD:DP:GQ:PL	0/1:116,132:248:99:4276,0,3605
chrXI	319014	.	A	G	3401.77	PASS	AC=1;AF=0.5;AN=2;BaseQRankSum=1.338;DP=221;Dels=0.0;FS=0.0;HaplotypeScore=5.8307;MLEAC=1;MLEAF=0.5;MQ=42.0;MQ0=0;MQRankSum=-0.522;QD=15.39;ReadPosRankSum=0.467	GT:AD:DP:GQ:PL	0/1:112,108:220:99:3430,0,3427
chrXI	321684	.	G	A	2697.77	PASS	AC=1;AF=0.5;AN=2;BaseQRankSum=0.544;DP=190;Dels=0.0;FS=1.131;HaplotypeScore=0.8667;MLEAC=1;MLEAF=0.5;MQ=42.0;MQ0=0;MQRankSum=-0.162;QD=14.2;ReadPosRankSum=-0.314	GT:AD:DP:GQ:PL	0/1:104,85:189:99:2726,0,3531
chrXI	322951	.	C	T	3178.77	PASS	AC=1;AF=0.5;AN=2;BaseQRankSum=-0.629;DP=210;Dels=0.0;FS=0.506;HaplotypeScore=3.4962;MLEAC=1;MLEAF=0.5;MQ=41.92;MQ0=0;MQRankSum=-1.563;QD=15.14;ReadPosRankSum=-0.786	GT:AD:DP:GQ:PL	0/1:113,97:210:99:3207,0,3883
chrXI	324247	.	G	A	3708.77	PASS	AC=1;AF=0.5;AN=2;BaseQRankSum=1.03;DP=198;Dels=0.0;FS=0.524;HaplotypeScore=2.6287;MLEAC=1;MLEAF=0.5;MQ=41.99;MQ0=0;MQRankSum=0.137;QD=18.73;ReadPosRankSum=-0.823	GT:AD:DP:GQ:PL	0/1:89,109:198:99:3737,0,2946
chrXI	324693	.	T	C	3162.77	PASS	AC=1;AF=0.5;AN=2;BaseQRankSum=1.336;DP=194;Dels=0.0;FS=0.0;HaplotypeScore=11.6288;MLEAC=1;MLEAF=0.5;MQ=41.98;MQ0=0;MQRankSum=-0.715;QD=16.3;ReadPosRankSum=-0.223	GT:AD:DP:GQ:PL	0/1:97,96:193:99:3191,0,3153
chrXI	325825	.	A	G	2872.77	PASS	AC=1;AF=0.5;AN=2;BaseQRankSum=-0.82;DP=178;Dels=0.0;FS=5.416;HaplotypeScore=0.8667;MLEAC=1;MLEAF=0.5;MQ=42.0;MQ0=0;MQRankSum=0.307;QD=16.14;ReadPosRankSum=-1.436	GT:AD:DP:GQ:PL	0/1:88,89:177:99:2901,0,2894
chrXI	333081	.	G	A	3341.77	PASS	AC=1;AF=0.5;AN=2;BaseQRankSum=-0.061;DP=219;Dels=0.0;FS=1.65;HaplotypeScore=8.1634;MLEAC=1;MLEAF=0.5;MQ=41.99;MQ0=0;MQRankSum=-1.27;QD=15.26;ReadPosRankSum=0.472	GT:AD:DP:GQ:PL	0/1:118,101:219:99:3370,0,4054
chrXI	335867	.	T	C	3049.77	PASS	AC=1;AF=0.5;AN=2;BaseQRankSum=-0.558;DP=185;Dels=0.0;FS=1.146;HaplotypeScore=7.0631;MLEAC=1;MLEAF=0.5;MQ=42.0;MQ0=0;MQRankSum=-0.309;QD=16.49;ReadPosRankSum=-0.408	GT:AD:DP:GQ:PL	0/1:92,92:185:99:3078,0,3062
chrXI	336610	.	G	A	2098.77	PASS	AC=1;AF=0.5;AN=2;BaseQRankSum=0.281;DP=155;Dels=0.0;FS=2.932;HaplotypeScore=0.7887;MLEAC=1;MLEAF=0.5;MQ=42.0;MQ0=0;MQRankSum=-1.276;QD=13.54;ReadPosRankSum=-0.634	GT:AD:DP:GQ:PL	0/1:87,67:154:99:2127,0,2867
chrXI	349182	.	G	A	3261.77	PASS	AC=1;AF=0.5;AN=2;BaseQRankSum=-0.787;DP=185;Dels=0.0;FS=1.146;HaplotypeScore=0.9665;MLEAC=1;MLEAF=0.5;MQ=42.0;MQ0=0;MQRankSum=-1.559;QD=17.63;ReadPosRankSum=-0.39	GT:AD:DP:GQ:PL	0/1:84,101:185:99:3290,0,2713
chrXI	352423	.	G	A	3043.77	PASS	AC=1;AF=0.5;AN=2;BaseQRankSum=-0.409;DP=202;Dels=0.0;FS=7.022;HaplotypeScore=1.6553;MLEAC=1;MLEAF=0.5;MQ=42.0;MQ0=0;MQRankSum=0.299;QD=15.07;ReadPosRankSum=0.727	GT:AD:DP:GQ:PL	0/1:101,100:201:99:3072,0,3278
chrXI	356594	.	G	A	2474.77	PASS	AC=1;AF=0.5;AN=2;BaseQRankSum=-0.089;DP=158;Dels=0.0;FS=3.726;HaplotypeScore=2.9372;MLEAC=1;MLEAF=0.5;MQ=41.91;MQ0=0;MQRankSum=-2.287;QD=15.66;ReadPosRankSum=1.313	GT:AD:DP:GQ:PL	0/1:78,80:158:99:2503,0,2418
chrXI	361421	.	G	A	3088.77	PASS	AC=1;AF=0.5;AN=2;BaseQRankSum=0.962;DP=191;Dels=0.0;FS=2.49;HaplotypeScore=1.9468;MLEAC=1;MLEAF=0.5;MQ=41.99;MQ0=0;MQRankSum=-0.824;QD=16.17;ReadPosRankSum=0.13	GT:AD:DP:GQ:PL	0/1:98,93:191:99:3117,0,3250
chrXI	362556	.	A	G	3088.77	PASS	AC=1;AF=0.5;AN=2;BaseQRankSum=-0.311;DP=195;Dels=0.0;FS=2.518;HaplotypeScore=9.1638;MLEAC=1;MLEAF=0.5;MQ=41.92;MQ0=0;MQRankSum=0.375;QD=15.84;ReadPosRankSum=0.894	GT:AD:DP:GQ:PL	0/1:100,94:195:99:3117,0,3312
chrXI	368753	.	G	A	2377.77	PASS	AC=1;AF=0.5;AN=2;BaseQRankSum=-0.965;DP=194;Dels=0.0;FS=1.139;HaplotypeScore=4.0958;MLEAC=1;MLEAF=0.5;MQ=42.0;MQ0=0;MQRankSum=0.944;QD=12.26;ReadPosRankSum=0.222	GT:AD:DP:GQ:PL	0/1:115,78:193:99:2406,0,3836
chrXI	373649	.	C	T	3152.77	PASS	AC=1;AF=0.5;AN=2;BaseQRankSum=0.621;DP=182;Dels=0.0;FS=1.174;HaplotypeScore=6.8399;MLEAC=1;MLEAF=0.5;MQ=41.99;MQ0=0;MQRankSum=-0.442;QD=17.32;ReadPosRankSum=-0.368	GT:AD:DP:GQ:PL	0/1:86,95:182:99:3181,0,2775
chrXI	375633	.	C	T	2523.77	PASS	AC=1;AF=0.5;AN=2;BaseQRankSum=-0.233;DP=147;Dels=0.0;FS=1.334;HaplotypeScore=8.6511;MLEAC=1;MLEAF=0.5;MQ=42.0;MQ0=0;MQRankSum=0.241;QD=17.17;ReadPosRankSum=0.304	GT:AD:DP:GQ:PL	0/1:68,78:147:99:2552,0,2104
chrXI	377143	.	C	T	4409.77	PASS	AC=1;AF=0.5;AN=2;BaseQRankSum=1.344;DP=250;Dels=0.0;FS=3.502;HaplotypeScore=1.7552;MLEAC=1;MLEAF=0.5;MQ=41.99;MQ0=0;MQRankSum=0.825;QD=17.64;ReadPosRankSum=-0.68	GT:AD:DP:GQ:PL	0/1:120,130:250:99:4438,0,3947
chrXI	391600	.	G	A	3201.82	PASS	AC=1;AF=0.5;AN=2;BaseQRankSum=0.148;DP=207;Dels=0.0;FS=0.508;HaplotypeScore=9.1501;MLEAC=1;MLEAF=0.5;MQ=41.98;MQ0=0;MQRankSum=0.282;QD=15.47;ReadPosRankSum=-0.166	GT:AD:DP:GQ:PL	0/1:108,99:207:99:3231,0,3656
chrXI	399650	.	G	A	3250.77	PASS	AC=1;AF=0.5;AN=2;BaseQRankSum=0.491;DP=208;Dels=0.0;FS=2.414;HaplotypeScore=3.6951;MLEAC=1;MLEAF=0.5;MQ=41.97;MQ0=0;MQRankSum=-0.032;QD=15.63;ReadPosRankSum=-0.553	GT:AD:DP:GQ:PL	0/1:107,101:208:99:3279,0,3482
chrXI	401060	.	G	A	3586.77	PASS	AC=1;AF=0.5;AN=2;BaseQRankSum=0.464;DP=222;Dels=0.0;FS=5.595;HaplotypeScore=4.1551;MLEAC=1;MLEAF=0.5;MQ=42.0;MQ0=0;MQRankSum=1.829;QD=16.16;ReadPosRankSum=0.215	GT:AD:DP:GQ:PL	0/1:113,109:222:99:3615,0,3652
chrXI	420504	.	G	A	3875.77	PASS	AC=1;AF=0.5;AN=2;BaseQRankSum=-2.331;DP=239;Dels=0.0;FS=2.268;HaplotypeScore=5.154;MLEAC=1;MLEAF=0.5;MQ=42.0;MQ0=0;MQRankSum=-0.375;QD=16.22;ReadPosRankSum=-0.548	GT:AD:DP:GQ:PL	0/1:121,117:238:99:3904,0,4118
chrXI	427795	.	A	G	3641.77	PASS	AC=1;AF=0.5;AN=2;BaseQRankSum=1.017;DP=210;Dels=0.0;FS=1.068;HaplotypeScore=0.8321;MLEAC=1;MLEAF=0.5;MQ=41.86;MQ0=0;MQRankSum=0.444;QD=17.34;ReadPosRankSum=-0.416	GT:AD:DP:GQ:PL	0/1:99,111:210:99:3670,0,3138
chrXI	456334	.	G	A	3426.77	PASS	AC=1;AF=0.5;AN=2;BaseQRankSum=1.784;DP=202;Dels=0.0;FS=9.189;HaplotypeScore=2.746;MLEAC=1;MLEAF=0.5;MQ=42.0;MQ0=0;MQRankSum=-0.525;QD=16.96;ReadPosRankSum=-0.701	GT:AD:DP:GQ:PL	0/1:101,101:202:99:3455,0,3264
chrXI	472758	.	G	A	2944.77	PASS	AC=1;AF=0.5;AN=2;BaseQRankSum=2.78;DP=184;Dels=0.0;FS=1.153;HaplotypeScore=1.5774;MLEAC=1;MLEAF=0.5;MQ=42.0;MQ0=0;MQRankSum=-1.574;QD=16.0;ReadPosRankSum=0.309	GT:AD:DP:GQ:PL	0/1:95,88:183:99:2973,0,3135
chrXI	478260	.	G	A	3313.77	PASS	AC=1;AF=0.5;AN=2;BaseQRankSum=2.243;DP=223;Dels=0.0;FS=1.027;HaplotypeScore=1.6643;MLEAC=1;MLEAF=0.5;MQ=42.0;MQ0=0;MQRankSum=-1.178;QD=14.86;ReadPosRankSum=1.457	GT:AD:DP:GQ:PL	0/1:121,102:223:99:3342,0,3958
chrXI	483904	.	G	A	3288.77	PASS	AC=1;AF=0.5;AN=2;BaseQRankSum=2.093;DP=189;Dels=0.0;FS=2.514;HaplotypeScore=8.4429;MLEAC=1;MLEAF=0.5;MQ=41.98;MQ0=0;MQRankSum=-1.449;QD=17.4;ReadPosRankSum=1.021	GT:AD:DP:GQ:PL	0/1:91,98:189:99:3317,0,2870
chrXI	499278	.	G	A	3204.83	PASS	AC=1;AF=0.5;AN=2;BaseQRankSum=-0.014;DP=200;Dels=0.0;FS=7.094;HaplotypeScore=5.1102;MLEAC=1;MLEAF=0.5;MQ=41.99;MQ0=0;MQRankSum=-0.44;QD=16.02;ReadPosRankSum=-0.354	GT:AD:DP:GQ:PL	0/1:102,96:199:99:3236,0,3362
chrXI	499570	.	C	T	3291.77	PASS	AC=1;AF=0.5;AN=2;BaseQRankSum=1.405;DP=192;Dels=0.0;FS=0.0;HaplotypeScore=0.734;MLEAC=1;MLEAF=0.5;MQ=42.0;MQ0=0;MQRankSum=0.6;QD=17.14;ReadPosRankSum=-1.447	GT:AD:DP:GQ:PL	0/1:89,102:191:99:3320,0,2762
chrXI	503360	.	C	T	2513.77	PASS	AC=1;AF=0.5;AN=2;BaseQRankSum=-2.123;DP=170;Dels=0.0;FS=0.0;HaplotypeScore=4.3223;MLEAC=1;MLEAF=0.5;MQ=42.0;MQ0=0;MQRankSum=-0.134;QD=14.79;ReadPosRankSum=-1.082	GT:AD:DP:GQ:PL	0/1:83,87:170:99:2542,0,2564
chrXI	510449	.	C	T	2490.77	PASS	AC=1;AF=0.5;AN=2;BaseQRankSum=-0.564;DP=189;Dels=0.0;FS=1.162;HaplotypeScore=4.23;MLEAC=1;MLEAF=0.5;MQ=41.99;MQ0=0;MQRankSum=0.022;QD=13.18;ReadPosRankSum=-0.913	GT:AD:DP:GQ:PL	0/1:111,77:189:99:2519,0,3807
chrXI	511857	.	A	G	3233.06	PASS	AC=1;AF=0.5;AN=2;BaseQRankSum=0.723;DP=203;Dels=0.0;FS=4.865;HaplotypeScore=1.7886;MLEAC=1;MLEAF=0.5;MQ=41.92;MQ0=0;MQRankSum=0.331;QD=15.93;ReadPosRankSum=0.441	GT:AD:DP:GQ:PL	0/1:103,100:203:99:3263,0,3393
chrXI	527221	.	C	T	2748.77	PASS	AC=1;AF=0.5;AN=2;BaseQRankSum=-2.002;DP=195;Dels=0.0;FS=13.675;HaplotypeScore=0.0;MLEAC=1;MLEAF=0.5;MQ=41.99;MQ0=0;MQRankSum=-0.235;QD=14.1;ReadPosRankSum=0.195	GT:AD:DP:GQ:PL	0/1:105,90:195:99:2777,0,3457
chrXI	534092	.	G	A	3119.77	PASS	AC=1;AF=0.5;AN=2;BaseQRankSum=1.204;DP=214;Dels=0.0;FS=1.693;HaplotypeScore=0.8667;MLEAC=1;MLEAF=0.5;MQ=41.99;MQ0=0;MQRankSum=0.216;QD=14.58;ReadPosRankSum=0.136	GT:AD:DP:GQ:PL	0/1:119,95:214:99:3148,0,4028
chrXI	537655	.	G	A	2586.77	PASS	AC=1;AF=0.5;AN=2;BaseQRankSum=0.226;DP=183;Dels=0.0;FS=4.356;HaplotypeScore=7.3107;MLEAC=1;MLEAF=0.5;MQ=42.0;MQ0=0;MQRankSum=1.606;QD=14.14;ReadPosRankSum=2.269	GT:AD:DP:GQ:PL	0/1:102,81:183:99:2615,0,3488
chrXI	541687	.	G	A	3212.77	PASS	AC=1;AF=0.5;AN=2;BaseQRankSum=-2.997;DP=204;Dels=0.0;FS=16.381;HaplotypeScore=3.5185;MLEAC=1;MLEAF=0.5;MQ=42.0;MQ0=0;MQRankSum=0.782;QD=15.75;ReadPosRankSum=-0.724	GT:AD:DP:GQ:PL	0/1:93,108:203:99:3241,0,2874
chrXI	542977	.	G	A	3015.77	PASS	AC=1;AF=0.5;AN=2;BaseQRankSum=-0.542;DP=208;Dels=0.0;FS=1.09;HaplotypeScore=0.9832;MLEAC=1;MLEAF=0.5;MQ=42.0;MQ0=0;MQRankSum=0.772;QD=14.5;ReadPosRankSum=0.181	GT:AD:DP:GQ:PL	0/1:115,93:208:99:3044,0,3711
chrXI	544259	.	C	T	3319.77	PASS	AC=1;AF=0.5;AN=2;BaseQRankSum=-0.239;DP=176;Dels=0.0;FS=3.464;HaplotypeScore=5.2855;MLEAC=1;MLEAF=0.5;MQ=41.91;MQ0=0;MQRankSum=0.93;QD=18.86;ReadPosRankSum=-0.394	GT:AD:DP:GQ:PL	0/1:77,99:176:99:3348,0,2461
chrXI	544397	.	T	C	2741.77	PASS	AC=1;AF=0.5;AN=2;BaseQRankSum=2.917;DP=197;Dels=0.0;FS=0.0;HaplotypeScore=3.6106;MLEAC=1;MLEAF=0.5;MQ=41.99;MQ0=0;MQRankSum=-1.311;QD=13.92;ReadPosRankSum=1.171	GT:AD:DP:GQ:PL	0/1:111,85:197:99:2770,0,3672
chrXI	546676	.	T	C	3117.77	PASS	AC=1;AF=0.5;AN=2;BaseQRankSum=1.112;DP=217;Dels=0.0;FS=3.861;HaplotypeScore=8.2719;MLEAC=1;MLEAF=0.5;MQ=41.93;MQ0=0;MQRankSum=0.66;QD=14.37;ReadPosRankSum=1.402	GT:AD:DP:GQ:PL	0/1:121,95:216:99:3146,0,4162
chrXI	547260	.	G	A	4014.77	PASS	AC=1;AF=0.5;AN=2;BaseQRankSum=-3.568;DP=236;Dels=0.0;FS=0.0;HaplotypeScore=6.5463;MLEAC=1;MLEAF=0.5;MQ=41.98;MQ0=0;MQRankSum=1.579;QD=17.01;ReadPosRankSum=0.42	GT:AD:DP:GQ:PL	0/1:111,124:235:99:4043,0,3567
chrXI	548378	.	C	T	2219.77	PASS	AC=1;AF=0.5;AN=2;BaseQRankSum=0.127;DP=160;Dels=0.0;FS=5.736;HaplotypeScore=2.8358;MLEAC=1;MLEAF=0.5;MQ=42.0;MQ0=0;MQRankSum=-0.259;QD=13.87;ReadPosRankSum=-0.089	GT:AD:DP:GQ:PL	0/1:90,69:159:99:2248,0,3019
chrXI	558437	.	G	A	2679.77	PASS	AC=1;AF=0.5;AN=2;BaseQRankSum=2.213;DP=148;Dels=0.0;FS=0.0;HaplotypeScore=2.3893;MLEAC=1;MLEAF=0.5;MQ=41.99;MQ0=0;MQRankSum=-0.476;QD=18.11;ReadPosRankSum=1.004	GT:AD:DP:GQ:PL	0/1:68,79:147:99:2708,0,2121
chrXI	564661	.	A	G	3639.77	PASS	AC=1;AF=0.5;AN=2;BaseQRankSum=-1.031;DP=214;Dels=0.0;FS=1.064;HaplotypeScore=4.4928;MLEAC=1;MLEAF=0.5;MQ=41.98;MQ0=0;MQRankSum=-0.371;QD=17.01;ReadPosRankSum=0.652	GT:AD:DP:GQ:PL	0/1:99,114:213:99:3668,0,3305
chrXI	572997	.	A	G	3295.77	PASS	AC=1;AF=0.5;AN=2;BaseQRankSum=1.266;DP=181;Dels=0.0;FS=0.0;HaplotypeScore=5.6338;MLEAC=1;MLEAF=0.5;MQ=41.99;MQ0=0;MQRankSum=-0.408;QD=18.21;ReadPosRankSum=-0.166	GT:AD:DP:GQ:PL	0/1:78,102:180:99:3324,0,2385
chrXI	575205	.	C	T	4200.77	PASS	AC=1;AF=0.5;AN=2;BaseQRankSum=-0.046;DP=245;Dels=0.0;FS=0.0;HaplotypeScore=5.1551;MLEAC=1;MLEAF=0.5;MQ=41.97;MQ0=0;MQRankSum=-0.553;QD=17.15;ReadPosRankSum=-0.675	GT:AD:DP:GQ:PL	0/1:119,126:245:99:4229,0,3779
chrXI	575212	.	T	C	4029.77	PASS	AC=1;AF=0.5;AN=2;BaseQRankSum=-0.339;DP=234;Dels=0.0;FS=0.0;HaplotypeScore=4.6227;MLEAC=1;MLEAF=0.5;MQ=41.97;MQ0=0;MQRankSum=-0.157;QD=17.22;ReadPosRankSum=-1.013	GT:AD:DP:GQ:PL	0/1:112,121:233:99:4058,0,3675
chrXI	581538	.	G	A	3191.82	PASS	AC=1;AF=0.5;AN=2;BaseQRankSum=-0.64;DP=202;Dels=0.0;FS=0.0;HaplotypeScore=4.5263;MLEAC=1;MLEAF=0.5;MQ=41.99;MQ0=0;MQRankSum=0.298;QD=15.8;ReadPosRankSum=0.159	GT:AD:DP:GQ:PL	0/1:101,101:202:99:3220,0,3248
chrXI	582458	.	T	C	3208.76	PASS	AC=1;AF=0.5;AN=2;BaseQRankSum=0.342;DP=215;Dels=0.0;FS=9.907;HaplotypeScore=1.399;MLEAC=1;MLEAF=0.5;MQ=42.0;MQ0=0;MQRankSum=1.14;QD=14.92;ReadPosRankSum=0.449	GT:AD:DP:GQ:PL	0/1:115,100:215:99:3237,0,3918
chrXI	592275	.	T	C	3511.77	PASS	AC=1;AF=0.5;AN=2;BaseQRankSum=0.171;DP=227;Dels=0.0;FS=0.0;HaplotypeScore=4.9625;MLEAC=1;MLEAF=0.5;MQ=41.94;MQ0=0;MQRankSum=-1.156;QD=15.47;ReadPosRankSum=-0.252	GT:AD:DP:GQ:PL	0/1:117,109:227:99:3540,0,3840
chrXI	593434	.	C	T	2495.77	PASS	AC=1;AF=0.5;AN=2;BaseQRankSum=0.452;DP=152;Dels=0.0;FS=8.295;HaplotypeScore=3.1;MLEAC=1;MLEAF=0.5;MQ=41.99;MQ0=0;MQRankSum=-0.61;QD=16.42;ReadPosRankSum=0.182	GT:AD:DP:GQ:PL	0/1:74,78:152:99:2524,0,2418
chrXI	597926	.	C	T	3956.77	PASS	AC=1;AF=0.5;AN=2;BaseQRankSum=0.722;DP=211;Dels=0.0;FS=5.669;HaplotypeScore=4.2821;MLEAC=1;MLEAF=0.5;MQ=41.99;MQ0=0;MQRankSum=-1.146;QD=18.75;ReadPosRankSum=-0.427	GT:AD:DP:GQ:PL	0/1:95,116:211:99:3985,0,3161
chrXI	613811	.	G	A	6627.77	PASS	AC=2;AF=1.0;AN=2;BaseQRankSum=0.267;DP=175;Dels=0.0;FS=3.797;HaplotypeScore=8.4212;MLEAC=2;MLEAF=1.0;MQ=41.88;MQ0=0;MQRankSum=1.712;QD=31.2;ReadPosRankSum=0.683	GT:AD:DP:GQ:PL	1/1:1,174:175:99:6656,493,0
chrXI	634093	.	T	C	3356.77	PASS	AC=1;AF=0.5;AN=2;BaseQRankSum=0.277;DP=194;Dels=0.0;FS=9.976;HaplotypeScore=0.9993;MLEAC=1;MLEAF=0.5;MQ=41.99;MQ0=0;MQRankSum=-0.349;QD=17.3;ReadPosRankSum=-0.029	GT:AD:DP:GQ:PL	0/1:96,98:194:99:3385,0,3106
chrXI	636902	.	G	A	2575.77	PASS	AC=1;AF=0.5;AN=2;BaseQRankSum=0.478;DP=194;Dels=0.0;FS=0.54;HaplotypeScore=2.6998;MLEAC=1;MLEAF=0.5;MQ=42.0;MQ0=0;MQRankSum=-0.765;QD=13.28;ReadPosRankSum=0.258	GT:AD:DP:GQ:PL	0/1:111,83:194:99:2604,0,3774
chrXI	640663	.	C	T	4375.77	PASS	AC=1;AF=0.5;AN=2;BaseQRankSum=-1.833;DP=168;Dels=0.0;FS=30.812;HaplotypeScore=1.7334;MLEAC=1;MLEAF=0.5;MQ=42.0;MQ0=0;MQRankSum=0.327;QD=26.05;ReadPosRankSum=-0.183	GT:AD:DP:GQ:PL	0/1:39,128:167:99:4404,0,923
chrXI	643087	.	G	A	2347.77	PASS	AC=1;AF=0.5;AN=2;BaseQRankSum=-1.26;DP=173;Dels=0.0;FS=0.0;HaplotypeScore=2.6;MLEAC=1;MLEAF=0.5;MQ=41.99;MQ0=0;MQRankSum=0.547;QD=13.57;ReadPosRankSum=-0.088	GT:AD:DP:GQ:PL	0/1:96,76:172:99:2376,0,3206
chrXI	646466	.	G	A	2697.77	PASS	AC=1;AF=0.5;AN=2;BaseQRankSum=-0.151;DP=162;Dels=0.0;FS=2.159;HaplotypeScore=4.1368;MLEAC=1;MLEAF=0.5;MQ=42.0;MQ0=0;MQRankSum=-1.064;QD=16.65;ReadPosRankSum=1.656	GT:AD:DP:GQ:PL	0/1:78,83:161:99:2726,0,2260
chrXI	648520	.	T	C	3521.77	PASS	AC=1;AF=0.5;AN=2;BaseQRankSum=-2.737;DP=250;Dels=0.0;FS=2.812;HaplotypeScore=7.6061;MLEAC=1;MLEAF=0.5;MQ=41.98;MQ0=0;MQRankSum=-1.104;QD=14.09;ReadPosRankSum=1.939	GT:AD:DP:GQ:PL	0/1:140,109:249:99:3550,0,4797
chrXI	652405	.	C	T	2743.77	PASS	AC=1;AF=0.5;AN=2;BaseQRankSum=-0.153;DP=187;Dels=0.0;FS=3.36;HaplotypeScore=3.6911;MLEAC=1;MLEAF=0.5;MQ=42.0;MQ0=0;MQRankSum=-1.226;QD=14.67;ReadPosRankSum=-0.287	GT:AD:DP:GQ:PL	0/1:99,87:186:99:2772,0,3219
chrXI	654276	.	A	G	3832.77	PASS	AC=1;AF=0.5;AN=2;BaseQRankSum=3.338;DP=232;Dels=0.0;FS=4.487;HaplotypeScore=7.4833;MLEAC=1;MLEAF=0.5;MQ=41.92;MQ0=0;MQRankSum=0.241;QD=16.52;ReadPosRankSum=1.027	GT:AD:DP:GQ:PL	0/1:115,117:232:99:3861,0,3685
chrXI	658763	.	A	C	3610.77	PASS	AC=1;AF=0.5;AN=2;BaseQRankSum=0.487;DP=250;Dels=0.0;FS=1.546;HaplotypeScore=5.1057;MLEAC=1;MLEAF=0.5;MQ=41.52;MQ0=1;MQRankSum=-0.716;QD=14.44;ReadPosRankSum=1.515	GT:AD:DP:GQ:PL	0/1:131,119:250:99:3639,0,4362
chrXI	658985	.	A	G	4405.77	PASS	AC=1;AF=0.5;AN=2;BaseQRankSum=2.603;DP=250;Dels=0.0;FS=1.545;HaplotypeScore=5.2527;MLEAC=1;MLEAF=0.5;MQ=41.75;MQ0=0;MQRankSum=1.505;QD=17.62;ReadPosRankSum=1.181	GT:AD:DP:GQ:PL	0/1:116,132:248:99:4434,0,3729
chrXI	659291	.	G	A	1647.77	PASS	AC=1;AF=0.5;AN=2;BaseQRankSum=0.821;DP=250;Dels=0.0;FS=4.152;HaplotypeScore=4.3059;MLEAC=1;MLEAF=0.5;MQ=41.98;MQ0=0;MQRankSum=-0.327;QD=6.59;ReadPosRankSum=-1.756	GT:AD:DP:GQ:PL	0/1:187,63:250:99:1676,0,6323
chrXII	36809	.	G	A	2415.77	PASS	AC=1;AF=0.5;AN=2;BaseQRankSum=-2.035;DP=148;Dels=0.0;FS=4.898;HaplotypeScore=1.5661;MLEAC=1;MLEAF=0.5;MQ=41.9;MQ0=0;MQRankSum=-0.604;QD=16.32;ReadPosRankSum=-0.301	GT:AD:DP:GQ:PL	0/1:72,76:148:99:2444,0,2403
chrXII	41063	.	T	C	2305.77	PASS	AC=1;AF=0.5;AN=2;BaseQRankSum=1.351;DP=136;Dels=0.0;FS=4.456;HaplotypeScore=1.5226;MLEAC=1;MLEAF=0.5;MQ=41.84;MQ0=0;MQRankSum=-0.087;QD=16.95;ReadPosRankSum=0.867	GT:AD:DP:GQ:PL	0/1:65,71:136:99:2334,0,2095
chrXII	42791	.	C	T	2922.77	PASS	AC=1;AF=0.5;AN=2;BaseQRankSum=-0.395;DP=205;Dels=0.0;FS=1.088;HaplotypeScore=2.5439;MLEAC=1;MLEAF=0.5;MQ=42.0;MQ0=0;MQRankSum=-0.359;QD=14.26;ReadPosRankSum=0.43	GT:AD:DP:GQ:PL	0/1:114,91:205:99:2951,0,3932
chrXII	44988	.	T	C	2438.77	PASS	AC=1;AF=0.5;AN=2;BaseQRankSum=-0.036;DP=181;Dels=0.0;FS=0.57;HaplotypeScore=3.6021;MLEAC=1;MLEAF=0.5;MQ=41.92;MQ0=0;MQRankSum=1.683;QD=13.47;ReadPosRankSum=-0.076	GT:AD:DP:GQ:PL	0/1:104,77:181:99:2467,0,3666
chrXII	46821	.	C	T	2668.77	PASS	AC=1;AF=0.5;AN=2;BaseQRankSum=0.506;DP=181;Dels=0.0;FS=1.169;HaplotypeScore=3.3656;MLEAC=1;MLEAF=0.5;MQ=41.92;MQ0=0;MQRankSum=0.048;QD=14.74;ReadPosRankSum=-0.235	GT:AD:DP:GQ:PL	0/1:96,82:179:99:2697,0,3209
chrXII	47579	.	A	G	2795.77	PASS	AC=1;AF=0.5;AN=2;BaseQRankSum=0.721;DP=177;Dels=0.0;FS=8.839;HaplotypeScore=3.5789;MLEAC=1;MLEAF=0.5;MQ=41.88;MQ0=1;MQRankSum=1.056;QD=15.8;ReadPosRankSum=-0.028	GT:AD:DP:GQ:PL	0/1:93,84:177:99:2824,0,3006
chrXII	52914	.	C	T	2442.77	PASS	AC=1;AF=0.5;AN=2;BaseQRankSum=-2.168;DP=167;Dels=0.0;FS=2.687;HaplotypeScore=4.4327;MLEAC=1;MLEAF=0.5;MQ=41.9;MQ0=0;MQRankSum=-1.218;QD=14.63;ReadPosRankSum=-1.163	GT:AD:DP:GQ:PL	0/1:85,81:166:99:2471,0,2794
chrXII	55474	.	G	A	3176.77	PASS	AC=1;AF=0.5;AN=2;BaseQRankSum=-1.958;DP=191;Dels=0.0;FS=2.522;HaplotypeScore=4.2048;MLEAC=1;MLEAF=0.5;MQ=42.0;MQ0=0;MQRankSum=-0.053;QD=16.63;ReadPosRankSum=-0.021	GT:AD:DP:GQ:PL	0/1:93,97:190:99:3205,0,3078
chrXII	59744	.	C	T	3360.77	PASS	AC=1;AF=0.5;AN=2;BaseQRankSum=1.613;DP=197;Dels=0.0;FS=0.529;HaplotypeScore=4.5983;MLEAC=1;MLEAF=0.5;MQ=41.99;MQ0=0;MQRankSum=0.856;QD=17.06;ReadPosRankSum=-1.173	GT:AD:DP:GQ:PL	0/1:98,99:197:99:3389,0,3216
chrXII	64015	.	G	A	3263.77	PASS	AC=1;AF=0.5;AN=2;BaseQRankSum=-0.755;DP=170;Dels=0.0;FS=24.908;HaplotypeScore=12.6447;MLEAC=1;MLEAF=0.5;MQ=41.8;MQ0=0;MQRankSum=0.477;QD=19.2;ReadPosRankSum=0.292	GT:AD:DP:GQ:PL	0/1:70,99:170:99:3292,0,2209
chrXII	64558	.	G	A	3175.77	PASS	AC=1;AF=0.5;AN=2;BaseQRankSum=0.91;DP=239;Dels=0.0;FS=2.875;HaplotypeScore=5.9658;MLEAC=1;MLEAF=0.5;MQ=40.12;MQ0=0;MQRankSum=3.61;QD=13.29;ReadPosRankSum=0.565	GT:AD:DP:GQ:PL	0/1:130,106:236:99:3204,0,4162
chrXII	66594	.	A	G	2844.77	PASS	AC=1;AF=0.5;AN=2;BaseQRankSum=-1.026;DP=190;Dels=0.0;FS=0.542;HaplotypeScore=4.2745;MLEAC=1;MLEAF=0.5;MQ=41.93;MQ0=0;MQRankSum=-0.456;QD=14.97;ReadPosRankSum=-0.012	GT:AD:DP:GQ:PL	0/1:98,91:189:99:2873,0,3159
chrXII	67845	.	G	A	2767.77	PASS	AC=1;AF=0.5;AN=2;BaseQRankSum=0.975;DP=168;Dels=0.0;FS=0.0;HaplotypeScore=4.3877;MLEAC=1;MLEAF=0.5;MQ=41.99;MQ0=0;MQRankSum=2.268;QD=16.47;ReadPosRankSum=-0.661	GT:AD:DP:GQ:PL	0/1:84,83:167:99:2796,0,2723
chrXII	68562	.	C	T	3088.77	PASS	AC=1;AF=0.5;AN=2;BaseQRankSum=1.283;DP=176;Dels=0.0;FS=11.549;HaplotypeScore=3.3196;MLEAC=1;MLEAF=0.5;MQ=41.99;MQ0=0;MQRankSum=0.13;QD=17.55;ReadPosRankSum=-0.787	GT:AD:DP:GQ:PL	0/1:83,92:176:99:3117,0,2741
chrXII	69853	.	G	A	3156.77	PASS	AC=1;AF=0.5;AN=2;BaseQRankSum=2.662;DP=183;Dels=0.0;FS=0.0;HaplotypeScore=4.7458;MLEAC=1;MLEAF=0.5;MQ=41.99;MQ0=0;MQRankSum=-1.869;QD=17.25;ReadPosRankSum=0.183	GT:AD:DP:GQ:PL	0/1:90,93:183:99:3185,0,2940
chrXII	71810	.	G	A	3547.77	PASS	AC=1;AF=0.5;AN=2;BaseQRankSum=0.115;DP=216;Dels=0.0;FS=5.611;HaplotypeScore=8.1092;MLEAC=1;MLEAF=0.5;MQ=41.93;MQ0=0;MQRankSum=0.271;QD=16.42;ReadPosRankSum=1.721	GT:AD:DP:GQ:PL	0/1:104,111:215:99:3576,0,3245
chrXII	82877	.	G	A	2458.77	PASS	AC=1;AF=0.5;AN=2;BaseQRankSum=-1.207;DP=169;Dels=0.0;FS=0.58;HaplotypeScore=5.7465;MLEAC=1;MLEAF=0.5;MQ=41.99;MQ0=0;MQRankSum=0.567;QD=14.55;ReadPosRankSum=-1.087	GT:AD:DP:GQ:PL	0/1:92,77:169:99:2487,0,3113
chrXII	87529	.	A	G	3148.77	PASS	AC=1;AF=0.5;AN=2;BaseQRankSum=-2.891;DP=177;Dels=0.0;FS=1.196;HaplotypeScore=6.0552;MLEAC=1;MLEAF=0.5;MQ=42.0;MQ0=0;MQRankSum=0.289;QD=17.79;ReadPosRankSum=0.512	GT:AD:DP:GQ:PL	0/1:77,96:173:99:3177,0,2562
chrXII	88043	.	G	A	2816.77	PASS	AC=1;AF=0.5;AN=2;BaseQRankSum=-0.065;DP=163;Dels=0.0;FS=8.066;HaplotypeScore=0.0;MLEAC=1;MLEAF=0.5;MQ=41.96;MQ0=0;MQRankSum=1.405;QD=17.28;ReadPosRankSum=-0.171	GT:AD:DP:GQ:PL	0/1:76,87:163:99:2845,0,2483
chrXII	96514	.	A	G	4337.77	PASS	AC=1;AF=0.5;AN=2;BaseQRankSum=-0.601;DP=250;Dels=0.0;FS=8.925;HaplotypeScore=1.5774;MLEAC=1;MLEAF=0.5;MQ=41.46;MQ0=0;MQRankSum=-1.807;QD=17.35;ReadPosRankSum=-1.276	GT:AD:DP:GQ:PL	0/1:116,133:249:99:4366,0,3693
chrXII	96700	.	A	G	4475.77	PASS	AC=1;AF=0.5;AN=2;BaseQRankSum=-2.385;DP=250;Dels=0.0;FS=0.0;HaplotypeScore=4.9168;MLEAC=1;MLEAF=0.5;MQ=41.99;MQ0=0;MQRankSum=1.828;QD=17.9;ReadPosRankSum=-0.525	GT:AD:DP:GQ:PL	0/1:111,138:249:99:4504,0,3590
chrXII	106247	.	G	A	3540.77	PASS	AC=1;AF=0.5;AN=2;BaseQRankSum=0.546;DP=213;Dels=0.0;FS=1.063;HaplotypeScore=4.3074;MLEAC=1;MLEAF=0.5;MQ=41.99;MQ0=0;MQRankSum=0.733;QD=16.62;ReadPosRankSum=1.204	GT:AD:DP:GQ:PL	0/1:104,109:213:99:3569,0,3525
chrXII	108873	.	C	T	2709.77	PASS	AC=1;AF=0.5;AN=2;BaseQRankSum=-0.582;DP=187;Dels=0.0;FS=5.227;HaplotypeScore=1.7128;MLEAC=1;MLEAF=0.5;MQ=41.91;MQ0=0;MQRankSum=0.522;QD=14.49;ReadPosRankSum=1.058	GT:AD:DP:GQ:PL	0/1:101,85:186:99:2738,0,3389
chrXII	121553	.	C	T	2544.77	PASS	AC=1;AF=0.5;AN=2;BaseQRankSum=-0.837;DP=177;Dels=0.0;FS=1.172;HaplotypeScore=0.7887;MLEAC=1;MLEAF=0.5;MQ=41.97;MQ0=0;MQRankSum=-2.256;QD=14.38;ReadPosRankSum=0.4	GT:AD:DP:GQ:PL	0/1:98,79:177:99:2573,0,3337
chrXII	181828	.	G	A	3204.83	PASS	AC=1;AF=0.5;AN=2;BaseQRankSum=0.877;DP=192;Dels=0.0;FS=5.114;HaplotypeScore=2.5439;MLEAC=1;MLEAF=0.5;MQ=41.93;MQ0=0;MQRankSum=0.893;QD=16.69;ReadPosRankSum=0.368	GT:AD:DP:GQ:PL	0/1:92,97:189:99:3232,0,2967
chrXII	194280	.	C	T	3383.77	PASS	AC=1;AF=0.5;AN=2;BaseQRankSum=-0.921;DP=193;Dels=0.0;FS=1.773;HaplotypeScore=6.102;MLEAC=1;MLEAF=0.5;MQ=41.99;MQ0=0;MQRankSum=1.735;QD=17.53;ReadPosRankSum=0.67	GT:AD:DP:GQ:PL	0/1:90,103:193:99:3412,0,3011
chrXII	197823	.	A	G	3382.77	PASS	AC=1;AF=0.5;AN=2;BaseQRankSum=1.24;DP=173;Dels=0.0;FS=3.517;HaplotypeScore=0.0;MLEAC=1;MLEAF=0.5;MQ=41.91;MQ0=0;MQRankSum=-0.898;QD=19.55;ReadPosRankSum=-0.972	GT:AD:DP:GQ:PL	0/1:72,101:173:99:3411,0,2113
chrXII	201937	.	A	G	2954.77	PASS	AC=1;AF=0.5;AN=2;BaseQRankSum=-0.053;DP=188;Dels=0.0;FS=1.841;HaplotypeScore=0.734;MLEAC=1;MLEAF=0.5;MQ=41.89;MQ0=1;MQRankSum=2.094;QD=15.72;ReadPosRankSum=0.607	GT:AD:DP:GQ:PL	0/1:97,91:188:99:2983,0,3338
chrXII	255679	.	A	G	3832.77	PASS	AC=1;AF=0.5;AN=2;BaseQRankSum=2.751;DP=230;Dels=0.0;FS=3.66;HaplotypeScore=3.4435;MLEAC=1;MLEAF=0.5;MQ=41.99;MQ0=0;MQRankSum=-1.359;QD=16.66;ReadPosRankSum=-1.143	GT:AD:DP:GQ:PL	0/1:115,113:228:99:3861,0,3778
chrXII	260596	.	C	T	6589.77	PASS	AC=2;AF=1.0;AN=2;DP=171;Dels=0.01;FS=0.0;HaplotypeScore=8.1274;MLEAC=2;MLEAF=1.0;MQ=41.91;MQ0=0;QD=34.6	GT:AD:DP:GQ:PL	1/1:0,169:169:99:6618,500,0
chrXII	279564	.	G	A	2785.77	PASS	AC=1;AF=0.5;AN=2;BaseQRankSum=1.229;DP=173;Dels=0.0;FS=14.896;HaplotypeScore=2.4892;MLEAC=1;MLEAF=0.5;MQ=41.98;MQ0=0;MQRankSum=-1.222;QD=16.1;ReadPosRankSum=-0.56	GT:AD:DP:GQ:PL	0/1:89,84:173:99:2814,0,2922
chrXII	280395	.	T	C	2792.77	PASS	AC=1;AF=0.5;AN=2;BaseQRankSum=-0.107;DP=173;Dels=0.0;FS=1.888;HaplotypeScore=3.4808;MLEAC=1;MLEAF=0.5;MQ=42.0;MQ0=0;MQRankSum=-0.573;QD=16.14;ReadPosRankSum=1.289	GT:AD:DP:GQ:PL	0/1:87,85:172:99:2821,0,2930
chrXII	285640	.	G	A	2438.77	PASS	AC=1;AF=0.5;AN=2;BaseQRankSum=1.328;DP=132;Dels=0.0;FS=4.651;HaplotypeScore=0.734;MLEAC=1;MLEAF=0.5;MQ=42.0;MQ0=0;MQRankSum=-0.117;QD=18.48;ReadPosRankSum=-0.345	GT:AD:DP:GQ:PL	0/1:60,72:132:99:2467,0,1876
chrXII	296882	.	G	A	3593.77	PASS	AC=1;AF=0.5;AN=2;BaseQRankSum=-0.878;DP=216;Dels=0.0;FS=22.388;HaplotypeScore=6.0413;MLEAC=1;MLEAF=0.5;MQ=42.0;MQ0=0;MQRankSum=-0.986;QD=16.64;ReadPosRankSum=-1.904	GT:AD:DP:GQ:PL	0/1:108,107:215:99:3622,0,3665
chrXII	318421	.	A	G	2662.77	PASS	AC=1;AF=0.5;AN=2;BaseQRankSum=1.472;DP=170;Dels=0.0;FS=0.565;HaplotypeScore=2.2312;MLEAC=1;MLEAF=0.5;MQ=41.9;MQ0=0;MQRankSum=0.052;QD=15.66;ReadPosRankSum=-0.854	GT:AD:DP:GQ:PL	0/1:90,80:170:99:2691,0,2995
chrXII	320075	.	A	G	2772.77	PASS	AC=1;AF=0.5;AN=2;BaseQRankSum=0.399;DP=206;Dels=0.0;FS=1.095;HaplotypeScore=3.7517;MLEAC=1;MLEAF=0.5;MQ=41.98;MQ0=0;MQRankSum=-1.651;QD=13.46;ReadPosRankSum=1.883	GT:AD:DP:GQ:PL	0/1:120,86:206:99:2801,0,4074
chrXII	321757	.	C	T	1993.77	PASS	AC=1;AF=0.5;AN=2;BaseQRankSum=0.301;DP=163;Dels=0.0;FS=0.584;HaplotypeScore=4.5087;MLEAC=1;MLEAF=0.5;MQ=41.99;MQ0=0;MQRankSum=-2.506;QD=12.23;ReadPosRankSum=0.877	GT:AD:DP:GQ:PL	0/1:95,68:163:99:2022,0,3041
chrXII	401169	.	G	A	3296.77	PASS	AC=1;AF=0.5;AN=2;BaseQRankSum=-3.015;DP=209;Dels=0.0;FS=1.06;HaplotypeScore=0.8321;MLEAC=1;MLEAF=0.5;MQ=41.99;MQ0=0;MQRankSum=0.909;QD=15.77;ReadPosRankSum=1.089	GT:AD:DP:GQ:PL	0/1:102,106:208:99:3325,0,3369
chrXII	401400	.	G	A	3417.77	PASS	AC=1;AF=0.5;AN=2;BaseQRankSum=-0.743;DP=214;Dels=0.0;FS=4.678;HaplotypeScore=2.5712;MLEAC=1;MLEAF=0.5;MQ=41.99;MQ0=0;MQRankSum=-0.155;QD=15.97;ReadPosRankSum=0.853	GT:AD:DP:GQ:PL	0/1:105,107:213:99:3446,0,3546
chrXII	417484	.	G	A	2204.77	PASS	AC=1;AF=0.5;AN=2;BaseQRankSum=0.949;DP=164;Dels=0.0;FS=2.82;HaplotypeScore=1.9865;MLEAC=1;MLEAF=0.5;MQ=41.99;MQ0=0;MQRankSum=-0.578;QD=13.44;ReadPosRankSum=0.048	GT:AD:DP:GQ:PL	0/1:92,72:164:99:2233,0,3068
chrXII	418338	.	C	T	3023.77	PASS	AC=1;AF=0.5;AN=2;BaseQRankSum=0.328;DP=171;Dels=0.0;FS=7.775;HaplotypeScore=2.8438;MLEAC=1;MLEAF=0.5;MQ=41.98;MQ0=0;MQRankSum=0.008;QD=17.68;ReadPosRankSum=0.408	GT:AD:DP:GQ:PL	0/1:77,94:171:99:3052,0,2508
chrXII	418713	.	G	A	3115.77	PASS	AC=1;AF=0.5;AN=2;BaseQRankSum=2.56;DP=200;Dels=0.0;FS=0.524;HaplotypeScore=3.4626;MLEAC=1;MLEAF=0.5;MQ=42.0;MQ0=0;MQRankSum=1.192;QD=15.58;ReadPosRankSum=0.664	GT:AD:DP:GQ:PL	0/1:105,94:199:99:3144,0,3505
chrXII	427911	.	G	A	3786.77	PASS	AC=1;AF=0.5;AN=2;BaseQRankSum=0.871;DP=220;Dels=0.0;FS=0.0;HaplotypeScore=2.4673;MLEAC=1;MLEAF=0.5;MQ=42.0;MQ0=0;MQRankSum=0.265;QD=17.21;ReadPosRankSum=0.062	GT:AD:DP:GQ:PL	0/1:103,115:218:99:3815,0,3348
chrXII	428066	.	G	A	2882.77	PASS	AC=1;AF=0.5;AN=2;BaseQRankSum=-0.028;DP=196;Dels=0.0;FS=13.433;HaplotypeScore=4.2991;MLEAC=1;MLEAF=0.5;MQ=42.0;MQ0=0;MQRankSum=-0.756;QD=14.71;ReadPosRankSum=-0.377	GT:AD:DP:GQ:PL	0/1:107,89:196:99:2911,0,3512
chrXII	440247	.	A	G	3494.77	PASS	AC=1;AF=0.5;AN=2;BaseQRankSum=1.387;DP=199;Dels=0.0;FS=0.0;HaplotypeScore=2.5508;MLEAC=1;MLEAF=0.5;MQ=42.0;MQ0=0;MQRankSum=0.297;QD=17.56;ReadPosRankSum=1.206	GT:AD:DP:GQ:PL	0/1:94,104:199:99:3523,0,3087
chrXII	496000	.	C	T	3527.77	PASS	AC=1;AF=0.5;AN=2;BaseQRankSum=0.137;DP=203;Dels=0.0;FS=18.131;HaplotypeScore=0.8321;MLEAC=1;MLEAF=0.5;MQ=41.99;MQ0=0;MQRankSum=-0.984;QD=17.38;ReadPosRankSum=0.336	GT:AD:DP:GQ:PL	0/1:98,105:203:99:3556,0,3201
chrXII	557242	.	G	A	3537.77	PASS	AC=1;AF=0.5;AN=2;BaseQRankSum=-1.043;DP=216;Dels=0.0;FS=3.052;HaplotypeScore=0.734;MLEAC=1;MLEAF=0.5;MQ=41.99;MQ0=0;MQRankSum=0.442;QD=16.38;ReadPosRankSum=0.247	GT:AD:DP:GQ:PL	0/1:106,109:215:99:3566,0,3430
chrXII	624777	.	T	C	2587.77	PASS	AC=1;AF=0.5;AN=2;BaseQRankSum=1.847;DP=181;Dels=0.0;FS=4.319;HaplotypeScore=2.7067;MLEAC=1;MLEAF=0.5;MQ=41.99;MQ0=0;MQRankSum=0.661;QD=14.3;ReadPosRankSum=0.427	GT:AD:DP:GQ:PL	0/1:101,80:181:99:2616,0,3349
chrXII	633461	.	G	A	3416.77	PASS	AC=1;AF=0.5;AN=2;BaseQRankSum=-0.927;DP=208;Dels=0.0;FS=8.937;HaplotypeScore=7.0855;MLEAC=1;MLEAF=0.5;MQ=41.98;MQ0=0;MQRankSum=1.368;QD=16.43;ReadPosRankSum=0.581	GT:AD:DP:GQ:PL	0/1:99,109:208:99:3445,0,3169
chrXII	738953	.	C	T	3351.77	PASS	AC=1;AF=0.5;AN=2;BaseQRankSum=0.268;DP=210;Dels=0.0;FS=3.18;HaplotypeScore=8.332;MLEAC=1;MLEAF=0.5;MQ=41.93;MQ0=0;MQRankSum=-0.456;QD=15.96;ReadPosRankSum=-0.765	GT:AD:DP:GQ:PL	0/1:103,104:208:99:3380,0,3391
chrXII	740795	.	C	T	1902.77	PASS	AC=1;AF=0.5;AN=2;BaseQRankSum=-1.449;DP=140;Dels=0.0;FS=6.556;HaplotypeScore=3.5377;MLEAC=1;MLEAF=0.5;MQ=41.89;MQ0=0;MQRankSum=1.74;QD=13.59;ReadPosRankSum=-0.457	GT:AD:DP:GQ:PL	0/1:75,63:139:99:1931,0,2477
chrXII	760164	.	T	C	2863.77	PASS	AC=1;AF=0.5;AN=2;BaseQRankSum=1.589;DP=184;Dels=0.0;FS=0.56;HaplotypeScore=2.5721;MLEAC=1;MLEAF=0.5;MQ=42.0;MQ0=0;MQRankSum=-0.206;QD=15.56;ReadPosRankSum=-0.5	GT:AD:DP:GQ:PL	0/1:96,88:184:99:2892,0,3132
chrXII	762008	.	T	C	2914.77	PASS	AC=1;AF=0.5;AN=2;BaseQRankSum=-0.152;DP=180;Dels=0.0;FS=1.84;HaplotypeScore=2.5608;MLEAC=1;MLEAF=0.5;MQ=42.0;MQ0=0;MQRankSum=0.415;QD=16.19;ReadPosRankSum=0.043	GT:AD:DP:GQ:PL	0/1:91,89:180:99:2943,0,3047
chrXII	763918	.	C	T	2798.77	PASS	AC=1;AF=0.5;AN=2;BaseQRankSum=-1.478;DP=191;Dels=0.0;FS=0.0;HaplotypeScore=0.0;MLEAC=1;MLEAF=0.5;MQ=42.0;MQ0=0;MQRankSum=0.224;QD=14.65;ReadPosRankSum=0.881	GT:AD:DP:GQ:PL	0/1:98,93:191:99:2827,0,3120
chrXII	778817	.	C	T	3916.77	PASS	AC=1;AF=0.5;AN=2;BaseQRankSum=0.074;DP=219;Dels=0.0;FS=1.047;HaplotypeScore=5.2519;MLEAC=1;MLEAF=0.5;MQ=41.99;MQ0=0;MQRankSum=-1.086;QD=17.88;ReadPosRankSum=-1.037	GT:AD:DP:GQ:PL	0/1:101,118:219:99:3945,0,3277
chrXII	779180	.	C	T	3494.77	PASS	AC=1;AF=0.5;AN=2;BaseQRankSum=-1.282;DP=211;Dels=0.0;FS=10.122;HaplotypeScore=2.7286;MLEAC=1;MLEAF=0.5;MQ=41.99;MQ0=0;MQRankSum=-0.671;QD=16.56;ReadPosRankSum=-0.269	GT:AD:DP:GQ:PL	0/1:106,105:211:99:3523,0,3611
chrXII	803323	.	T	C	1866.77	PASS	AC=1;AF=0.5;AN=2;BaseQRankSum=0.524;DP=127;Dels=0.0;FS=2.35;HaplotypeScore=0.7887;MLEAC=1;MLEAF=0.5;MQ=42.0;MQ0=0;MQRankSum=0.983;QD=14.7;ReadPosRankSum=0.104	GT:AD:DP:GQ:PL	0/1:67,60:127:99:1895,0,2197
chrXII	815520	.	T	C	3638.77	PASS	AC=1;AF=0.5;AN=2;BaseQRankSum=2.118;DP=204;Dels=0.0;FS=0.516;HaplotypeScore=3.3886;MLEAC=1;MLEAF=0.5;MQ=42.0;MQ0=0;MQRankSum=-1.364;QD=17.84;ReadPosRankSum=-0.286	GT:AD:DP:GQ:PL	0/1:92,110:203:99:3667,0,2957
chrXII	837063	.	C	T	3586.77	PASS	AC=1;AF=0.5;AN=2;BaseQRankSum=-0.61;DP=206;Dels=0.0;FS=11.647;HaplotypeScore=3.7445;MLEAC=1;MLEAF=0.5;MQ=42.0;MQ0=0;MQRankSum=-0.855;QD=17.41;ReadPosRankSum=-0.858	GT:AD:DP:GQ:PL	0/1:98,108:206:99:3615,0,3237
chrXII	878292	.	C	T	2732.77	PASS	AC=1;AF=0.5;AN=2;BaseQRankSum=1.199;DP=170;Dels=0.0;FS=0.0;HaplotypeScore=0.8667;MLEAC=1;MLEAF=0.5;MQ=41.99;MQ0=0;MQRankSum=-0.775;QD=16.08;ReadPosRankSum=-0.217	GT:AD:DP:GQ:PL	0/1:88,82:170:99:2761,0,2938
chrXII	881994	.	C	T	3009.77	PASS	AC=1;AF=0.5;AN=2;BaseQRankSum=-0.368;DP=165;Dels=0.0;FS=0.0;HaplotypeScore=3.6793;MLEAC=1;MLEAF=0.5;MQ=42.0;MQ0=0;MQRankSum=1.392;QD=18.24;ReadPosRankSum=0.221	GT:AD:DP:GQ:PL	0/1:75,90:165:99:3038,0,2446
chrXII	895783	.	A	G	3453.77	PASS	AC=1;AF=0.5;AN=2;BaseQRankSum=-1.053;DP=202;Dels=0.0;FS=3.999;HaplotypeScore=2.5395;MLEAC=1;MLEAF=0.5;MQ=41.93;MQ0=0;MQRankSum=1.385;QD=17.1;ReadPosRankSum=-1.662	GT:AD:DP:GQ:PL	0/1:100,102:202:99:3482,0,3318
chrXII	989282	.	C	T	2694.77	PASS	AC=1;AF=0.5;AN=2;BaseQRankSum=0.063;DP=175;Dels=0.0;FS=0.0;HaplotypeScore=0.0;MLEAC=1;MLEAF=0.5;MQ=41.99;MQ0=0;MQRankSum=-0.919;QD=15.4;ReadPosRankSum=0.509	GT:AD:DP:GQ:PL	0/1:91,83:174:99:2723,0,2981
chrXII	1006048	.	A	G	5937.77	PASS	AC=2;AF=1.0;AN=2;BaseQRankSum=1.509;DP=172;Dels=0.0;FS=0.0;HaplotypeScore=3.313;MLEAC=2;MLEAF=1.0;MQ=40.48;MQ0=0;MQRankSum=-0.476;QD=34.52;ReadPosRankSum=0.314	GT:AD:DP:GQ:PL	1/1:1,170:171:99:5966,472,0
chrXII	1011896	.	C	T	5483.77	PASS	AC=2;AF=1.0;AN=2;DP=141;Dels=0.0;FS=0.0;HaplotypeScore=2.6634;MLEAC=2;MLEAF=1.0;MQ=41.73;MQ0=0;QD=32.93	GT:AD:DP:GQ:PL	1/1:0,141:141:99:5512,424,0
chrXII	1022350	.	C	T	3900.77	PASS	AC=1;AF=0.5;AN=2;BaseQRankSum=-0.481;DP=211;Dels=0.0;FS=3.922;HaplotypeScore=8.3943;MLEAC=1;MLEAF=0.5;MQ=41.98;MQ0=0;MQRankSum=-0.973;QD=18.49;ReadPosRankSum=-1.853	GT:AD:DP:GQ:PL	0/1:96,115:211:99:3929,0,3190
chrXII	1043453	.	C	T	3578.77	PASS	AC=1;AF=0.5;AN=2;BaseQRankSum=0.894;DP=207;Dels=0.0;FS=0.0;HaplotypeScore=7.0532;MLEAC=1;MLEAF=0.5;MQ=41.99;MQ0=0;MQRankSum=1.005;QD=17.29;ReadPosRankSum=-0.025	GT:AD:DP:GQ:PL	0/1:100,105:206:99:3607,0,3365
chrXIII	10689	.	C	T	3022.77	PASS	AC=1;AF=0.5;AN=2;BaseQRankSum=0.094;DP=188;Dels=0.0;FS=7.318;HaplotypeScore=1.6006;MLEAC=1;MLEAF=0.5;MQ=42.0;MQ0=0;MQRankSum=-1.856;QD=16.08;ReadPosRankSum=1.164	GT:AD:DP:GQ:PL	0/1:97,91:188:99:3051,0,3147
chrXIII	12932	.	G	A	3361.77	PASS	AC=1;AF=0.5;AN=2;BaseQRankSum=1.205;DP=189;Dels=0.0;FS=1.811;HaplotypeScore=10.0774;MLEAC=1;MLEAF=0.5;MQ=41.92;MQ0=0;MQRankSum=0.713;QD=17.79;ReadPosRankSum=0.813	GT:AD:DP:GQ:PL	0/1:88,100:189:99:3390,0,2978
chrXIII	16299	.	C	T	3095.77	PASS	AC=1;AF=0.5;AN=2;BaseQRankSum=-0.047;DP=215;Dels=0.0;FS=4.723;HaplotypeScore=3.463;MLEAC=1;MLEAF=0.5;MQ=41.99;MQ0=0;MQRankSum=1.388;QD=14.4;ReadPosRankSum=1.107	GT:AD:DP:GQ:PL	0/1:115,100:215:99:3124,0,3565
chrXIII	31165	.	C	T	3133.77	PASS	AC=1;AF=0.5;AN=2;BaseQRankSum=-1.311;DP=210;Dels=0.0;FS=0.507;HaplotypeScore=7.7527;MLEAC=1;MLEAF=0.5;MQ=41.93;MQ0=0;MQRankSum=0.203;QD=14.92;ReadPosRankSum=-0.687	GT:AD:DP:GQ:PL	0/1:112,97:209:99:3162,0,3779
chrXIII	34370	.	G	A	2603.77	PASS	AC=1;AF=0.5;AN=2;BaseQRankSum=-1.642;DP=168;Dels=0.0;FS=1.917;HaplotypeScore=1.9157;MLEAC=1;MLEAF=0.5;MQ=42.0;MQ0=0;MQRankSum=-1.734;QD=15.5;ReadPosRankSum=1.08	GT:AD:DP:GQ:PL	0/1:84,84:168:99:2632,0,2663
chrXIII	34667	.	G	A	3545.77	PASS	AC=1;AF=0.5;AN=2;BaseQRankSum=1.506;DP=191;Dels=0.0;FS=10.159;HaplotypeScore=3.2054;MLEAC=1;MLEAF=0.5;MQ=42.0;MQ0=0;MQRankSum=0.422;QD=18.56;ReadPosRankSum=-1.791	GT:AD:DP:GQ:PL	0/1:84,104:189:99:3574,0,2655
chrXIII	44388	.	G	A	5081.77	PASS	AC=2;AF=1.0;AN=2;DP=140;Dels=0.01;FS=0.0;HaplotypeScore=11.7618;MLEAC=2;MLEAF=1.0;MQ=41.99;MQ0=0;QD=36.01	GT:AD:DP:GQ:PL	1/1:0,136:137:99:5110,403,0
chrXIII	53878	.	C	T	3708.77	PASS	AC=1;AF=0.5;AN=2;BaseQRankSum=0.803;DP=199;Dels=0.0;FS=2.485;HaplotypeScore=6.8954;MLEAC=1;MLEAF=0.5;MQ=41.98;MQ0=0;MQRankSum=0.597;QD=18.64;ReadPosRankSum=-0.773	GT:AD:DP:GQ:PL	0/1:87,112:199:99:3737,0,2586
chrXIII	74914	.	G	A	2391.77	PASS	AC=1;AF=0.5;AN=2;BaseQRankSum=1.557;DP=152;Dels=0.0;FS=2.054;HaplotypeScore=4.8512;MLEAC=1;MLEAF=0.5;MQ=42.0;MQ0=0;MQRankSum=0.293;QD=15.74;ReadPosRankSum=1.277	GT:AD:DP:GQ:PL	0/1:80,71:151:99:2420,0,2704
chrXIII	77021	.	C	T	2676.77	PASS	AC=1;AF=0.5;AN=2;BaseQRankSum=0.044;DP=182;Dels=0.0;FS=6.304;HaplotypeScore=3.4954;MLEAC=1;MLEAF=0.5;MQ=41.84;MQ0=0;MQRankSum=1.301;QD=14.71;ReadPosRankSum=0.066	GT:AD:DP:GQ:PL	0/1:96,86:182:99:2705,0,3165
chrXIII	114165	.	G	A	3966.77	PASS	AC=1;AF=0.5;AN=2;BaseQRankSum=2.097;DP=233;Dels=0.0;FS=6.34;HaplotypeScore=5.3573;MLEAC=1;MLEAF=0.5;MQ=41.99;MQ0=0;MQRankSum=0.348;QD=17.02;ReadPosRankSum=0.497	GT:AD:DP:GQ:PL	0/1:115,117:232:99:3995,0,3717
chrXIII	126410	.	C	T	3006.77	PASS	AC=1;AF=0.5;AN=2;BaseQRankSum=-1.028;DP=204;Dels=0.0;FS=5.906;HaplotypeScore=6.0086;MLEAC=1;MLEAF=0.5;MQ=41.98;MQ0=0;MQRankSum=-0.946;QD=14.74;ReadPosRankSum=-1.076	GT:AD:DP:GQ:PL	0/1:107,96:203:99:3035,0,3418
chrXIII	126535	.	C	T	3122.77	PASS	AC=1;AF=0.5;AN=2;BaseQRankSum=-1.446;DP=206;Dels=0.0;FS=0.514;HaplotypeScore=8.8345;MLEAC=1;MLEAF=0.5;MQ=41.98;MQ0=0;MQRankSum=-2.534;QD=15.16;ReadPosRankSum=-0.137	GT:AD:DP:GQ:PL	0/1:108,96:205:99:3151,0,3671
chrXIII	148297	.	G	A	2902.77	PASS	AC=1;AF=0.5;AN=2;BaseQRankSum=0.583;DP=171;Dels=0.0;FS=2.68;HaplotypeScore=0.0;MLEAC=1;MLEAF=0.5;MQ=41.99;MQ0=0;MQRankSum=1.06;QD=16.98;ReadPosRankSum=1.646	GT:AD:DP:GQ:PL	0/1:83,87:170:99:2931,0,2718
chrXIII	153349	.	C	T	3769.77	PASS	AC=1;AF=0.5;AN=2;BaseQRankSum=-0.189;DP=204;Dels=0.0;FS=5.797;HaplotypeScore=4.2468;MLEAC=1;MLEAF=0.5;MQ=42.0;MQ0=0;MQRankSum=-0.997;QD=18.48;ReadPosRankSum=-2.397	GT:AD:DP:GQ:PL	0/1:92,112:204:99:3798,0,2888
chrXIII	153585	.	T	C	4078.77	PASS	AC=1;AF=0.5;AN=2;BaseQRankSum=0.641;DP=200;Dels=0.0;FS=6.002;HaplotypeScore=4.7385;MLEAC=1;MLEAF=0.5;MQ=41.99;MQ0=0;MQRankSum=1.269;QD=20.39;ReadPosRankSum=-0.269	GT:AD:DP:GQ:PL	0/1:82,117:199:99:4107,0,2648
chrXIII	153967	.	C	T	2606.77	PASS	AC=1;AF=0.5;AN=2;BaseQRankSum=-1.967;DP=169;Dels=0.0;FS=0.564;HaplotypeScore=3.574;MLEAC=1;MLEAF=0.5;MQ=42.0;MQ0=0;MQRankSum=0.404;QD=15.42;ReadPosRankSum=-0.803	GT:AD:DP:GQ:PL	0/1:85,84:169:99:2635,0,2756
chrXIII	206782	.	T	C	3549.77	PASS	AC=1;AF=0.5;AN=2;BaseQRankSum=-0.646;DP=215;Dels=0.0;FS=3.053;HaplotypeScore=3.3213;MLEAC=1;MLEAF=0.5;MQ=41.98;MQ0=0;MQRankSum=-1.054;QD=16.51;ReadPosRankSum=0.069	GT:AD:DP:GQ:PL	0/1:108,107:215:99:3578,0,3652
chrXIII	215762	.	G	A	3857.77	PASS	AC=1;AF=0.5;AN=2;BaseQRankSum=1.65;DP=234;Dels=0.0;FS=9.589;HaplotypeScore=4.3347;MLEAC=1;MLEAF=0.5;MQ=42.0;MQ0=0;MQRankSum=-0.286;QD=16.49;ReadPosRankSum=0.694	GT:AD:DP:GQ:PL	0/1:113,121:234:99:3886,0,3587
chrXIII	295663	.	T	C	3739.77	PASS	AC=1;AF=0.5;AN=2;BaseQRankSum=-0.692;DP=206;Dels=0.0;FS=2.393;HaplotypeScore=0.7887;MLEAC=1;MLEAF=0.5;MQ=41.99;MQ0=0;MQRankSum=-0.193;QD=18.15;ReadPosRankSum=-0.61	GT:AD:DP:GQ:PL	0/1:96,110:206:99:3768,0,3212
chrXIII	317316	.	G	A	3382.77	PASS	AC=1;AF=0.5;AN=2;BaseQRankSum=0.934;DP=201;Dels=0.0;FS=0.526;HaplotypeScore=4.3445;MLEAC=1;MLEAF=0.5;MQ=41.99;MQ0=0;MQRankSum=-0.764;QD=16.83;ReadPosRankSum=-0.432	GT:AD:DP:GQ:PL	0/1:98,101:199:99:3411,0,3319
chrXIII	328787	.	G	A	2475.77	PASS	AC=1;AF=0.5;AN=2;BaseQRankSum=1.047;DP=152;Dels=0.0;FS=9.856;HaplotypeScore=4.1169;MLEAC=1;MLEAF=0.5;MQ=41.99;MQ0=0;MQRankSum=2.012;QD=16.29;ReadPosRankSum=-0.35	GT:AD:DP:GQ:PL	0/1:75,77:152:99:2504,0,2454
chrXIII	339824	.	A	G	3343.77	PASS	AC=1;AF=0.5;AN=2;BaseQRankSum=-0.631;DP=223;Dels=0.0;FS=0.0;HaplotypeScore=2.444;MLEAC=1;MLEAF=0.5;MQ=41.99;MQ0=0;MQRankSum=0.267;QD=14.99;ReadPosRankSum=-0.382	GT:AD:DP:GQ:PL	0/1:118,104:222:99:3372,0,3842
chrXIII	344942	.	C	T	2814.77	PASS	AC=1;AF=0.5;AN=2;BaseQRankSum=1.598;DP=176;Dels=0.0;FS=0.0;HaplotypeScore=3.9988;MLEAC=1;MLEAF=0.5;MQ=42.0;MQ0=0;MQRankSum=0.823;QD=15.99;ReadPosRankSum=-1.417	GT:AD:DP:GQ:PL	0/1:89,87:176:99:2843,0,2881
chrXIII	349351	.	C	T	3274.77	PASS	AC=1;AF=0.5;AN=2;BaseQRankSum=-2.787;DP=201;Dels=0.0;FS=1.083;HaplotypeScore=2.5671;MLEAC=1;MLEAF=0.5;MQ=42.0;MQ0=0;MQRankSum=-0.737;QD=16.29;ReadPosRankSum=-0.532	GT:AD:DP:GQ:PL	0/1:98,102:200:99:3303,0,3337
chrXIII	351924	.	T	C	2980.77	PASS	AC=1;AF=0.5;AN=2;BaseQRankSum=3.572;DP=184;Dels=0.0;FS=1.816;HaplotypeScore=0.6651;MLEAC=1;MLEAF=0.5;MQ=42.0;MQ0=0;MQRankSum=-1.548;QD=16.2;ReadPosRankSum=-1.113	GT:AD:DP:GQ:PL	0/1:94,89:184:99:3009,0,2973
chrXIII	352382	.	C	T	2687.77	PASS	AC=1;AF=0.5;AN=2;BaseQRankSum=1.052;DP=178;Dels=0.0;FS=1.18;HaplotypeScore=4.4204;MLEAC=1;MLEAF=0.5;MQ=41.98;MQ0=0;MQRankSum=-0.124;QD=15.1;ReadPosRankSum=-0.021	GT:AD:DP:GQ:PL	0/1:93,83:176:99:2716,0,3146
chrXIII	393741	.	T	C	4154.77	PASS	AC=1;AF=0.5;AN=2;BaseQRankSum=0.118;DP=203;Dels=0.0;FS=0.535;HaplotypeScore=2.4892;MLEAC=1;MLEAF=0.5;MQ=42.0;MQ0=0;MQRankSum=0.239;QD=20.47;ReadPosRankSum=1.445	GT:AD:DP:GQ:PL	0/1:79,123:202:99:4183,0,2535
chrXIII	394834	.	C	T	2674.77	PASS	AC=1;AF=0.5;AN=2;BaseQRankSum=-1.86;DP=169;Dels=0.0;FS=2.702;HaplotypeScore=2.7468;MLEAC=1;MLEAF=0.5;MQ=42.0;MQ0=0;MQRankSum=-0.656;QD=15.83;ReadPosRankSum=0.046	GT:AD:DP:GQ:PL	0/1:85,84:169:99:2703,0,2876
chrXIII	406091	.	C	T	3004.77	PASS	AC=1;AF=0.5;AN=2;BaseQRankSum=1.479;DP=159;Dels=0.0;FS=3.724;HaplotypeScore=0.0;MLEAC=1;MLEAF=0.5;MQ=41.99;MQ0=0;MQRankSum=-0.679;QD=18.9;ReadPosRankSum=-0.245	GT:AD:DP:GQ:PL	0/1:69,90:159:99:3033,0,2172
chrXIII	410805	.	T	C	3510.77	PASS	AC=1;AF=0.5;AN=2;BaseQRankSum=-0.86;DP=235;Dels=0.0;FS=6.304;HaplotypeScore=5.2993;MLEAC=1;MLEAF=0.5;MQ=41.99;MQ0=0;MQRankSum=0.926;QD=14.94;ReadPosRankSum=-0.533	GT:AD:DP:GQ:PL	0/1:121,113:234:99:3539,0,4080
chrXIII	413379	.	C	T	2546.77	PASS	AC=1;AF=0.5;AN=2;BaseQRankSum=0.155;DP=177;Dels=0.0;FS=0.561;HaplotypeScore=3.8572;MLEAC=1;MLEAF=0.5;MQ=41.84;MQ0=0;MQRankSum=0.287;QD=14.39;ReadPosRankSum=-0.09	GT:AD:DP:GQ:PL	0/1:96,81:177:99:2575,0,3176
chrXIII	426746	.	T	C	3233.06	PASS	AC=1;AF=0.5;AN=2;BaseQRankSum=1.532;DP=198;Dels=0.0;FS=5.153;HaplotypeScore=2.5059;MLEAC=1;MLEAF=0.5;MQ=41.98;MQ0=0;MQRankSum=-1.661;QD=16.33;ReadPosRankSum=-0.353	GT:AD:DP:GQ:PL	0/1:100,98:198:99:3262,0,3296
chrXIII	437914	.	G	A	3629.77	PASS	AC=1;AF=0.5;AN=2;BaseQRankSum=0.908;DP=213;Dels=0.0;FS=11.312;HaplotypeScore=8.6443;MLEAC=1;MLEAF=0.5;MQ=41.93;MQ0=0;MQRankSum=-1.173;QD=17.04;ReadPosRankSum=-0.257	GT:AD:DP:GQ:PL	0/1:100,113:213:99:3658,0,3218
chrXIII	441099	.	C	T	2883.77	PASS	AC=1;AF=0.5;AN=2;BaseQRankSum=-1.435;DP=186;Dels=0.0;FS=11.158;HaplotypeScore=2.522;MLEAC=1;MLEAF=0.5;MQ=41.99;MQ0=0;MQRankSum=-0.405;QD=15.5;ReadPosRankSum=-0.694	GT:AD:DP:GQ:PL	0/1:96,90:186:99:2912,0,3227
chrXIII	444154	.	C	T	3604.77	PASS	AC=1;AF=0.5;AN=2;BaseQRankSum=-0.217;DP=217;Dels=0.0;FS=3.853;HaplotypeScore=4.3447;MLEAC=1;MLEAF=0.5;MQ=42.0;MQ0=0;MQRankSum=1.138;QD=16.61;ReadPosRankSum=-0.434	GT:AD:DP:GQ:PL	0/1:108,108:216:99:3633,0,3625
chrXIII	447510	.	T	C	3370.77	PASS	AC=1;AF=0.5;AN=2;BaseQRankSum=2.498;DP=197;Dels=0.0;FS=3.227;HaplotypeScore=9.628;MLEAC=1;MLEAF=0.5;MQ=41.99;MQ0=0;MQRankSum=0.239;QD=17.11;ReadPosRankSum=-1.234	GT:AD:DP:GQ:PL	0/1:97,100:197:99:3399,0,3095
chrXIII	449425	.	G	A	2612.77	PASS	AC=1;AF=0.5;AN=2;BaseQRankSum=0.651;DP=164;Dels=0.0;FS=0.0;HaplotypeScore=0.0;MLEAC=1;MLEAF=0.5;MQ=41.99;MQ0=0;MQRankSum=0.733;QD=15.93;ReadPosRankSum=-0.03	GT:AD:DP:GQ:PL	0/1:81,83:164:99:2641,0,2619
chrXIII	450860	.	C	T	2845.77	PASS	AC=1;AF=0.5;AN=2;BaseQRankSum=0.694;DP=163;Dels=0.0;FS=0.0;HaplotypeScore=1.7621;MLEAC=1;MLEAF=0.5;MQ=42.0;MQ0=0;MQRankSum=0.231;QD=17.46;ReadPosRankSum=0.471	GT:AD:DP:GQ:PL	0/1:76,87:163:99:2874,0,2442
chrXIII	451799	.	C	T	2138.77	PASS	AC=1;AF=0.5;AN=2;BaseQRankSum=-2.922;DP=181;Dels=0.0;FS=0.0;HaplotypeScore=5.3594;MLEAC=1;MLEAF=0.5;MQ=42.0;MQ0=0;MQRankSum=-1.32;QD=11.82;ReadPosRankSum=0.108	GT:AD:DP:GQ:PL	0/1:108,73:181:99:2167,0,3529
chrXIII	453598	.	C	T	3325.77	PASS	AC=1;AF=0.5;AN=2;BaseQRankSum=-0.596;DP=182;Dels=0.0;FS=0.0;HaplotypeScore=1.5774;MLEAC=1;MLEAF=0.5;MQ=41.92;MQ0=0;MQRankSum=-0.884;QD=18.27;ReadPosRankSum=0.661	GT:AD:DP:GQ:PL	0/1:80,101:181:99:3354,0,2581
chrXIII	460136	.	G	A	3367.77	PASS	AC=1;AF=0.5;AN=2;BaseQRankSum=-0.453;DP=188;Dels=0.0;FS=0.547;HaplotypeScore=5.1881;MLEAC=1;MLEAF=0.5;MQ=41.99;MQ0=0;MQRankSum=-0.149;QD=17.91;ReadPosRankSum=-0.776	GT:AD:DP:GQ:PL	0/1:84,102:186:99:3396,0,2677
chrXIII	479799	.	C	T	3737.77	PASS	AC=1;AF=0.5;AN=2;BaseQRankSum=0.454;DP=200;Dels=0.0;FS=9.377;HaplotypeScore=1.5774;MLEAC=1;MLEAF=0.5;MQ=42.0;MQ0=0;MQRankSum=-0.277;QD=18.69;ReadPosRankSum=1.462	GT:AD:DP:GQ:PL	0/1:91,109:200:99:3766,0,2947
chrXIII	484029	.	A	G	2878.77	PASS	AC=1;AF=0.5;AN=2;BaseQRankSum=0.783;DP=184;Dels=0.0;FS=4.244;HaplotypeScore=8.2494;MLEAC=1;MLEAF=0.5;MQ=41.76;MQ0=0;MQRankSum=1.814;QD=15.65;ReadPosRankSum=-0.528	GT:AD:DP:GQ:PL	0/1:96,88:184:99:2907,0,3207
chrXIII	512400	.	C	T	2629.77	PASS	AC=1;AF=0.5;AN=2;BaseQRankSum=0.65;DP=170;Dels=0.0;FS=17.683;HaplotypeScore=4.4792;MLEAC=1;MLEAF=0.5;MQ=41.82;MQ0=0;MQRankSum=-0.228;QD=15.47;ReadPosRankSum=-0.851	GT:AD:DP:GQ:PL	0/1:88,81:170:99:2658,0,2875
chrXIII	520894	.	C	T	2172.77	PASS	AC=1;AF=0.5;AN=2;BaseQRankSum=1.043;DP=130;Dels=0.0;FS=3.165;HaplotypeScore=1.7781;MLEAC=1;MLEAF=0.5;MQ=42.0;MQ0=0;MQRankSum=0.61;QD=16.71;ReadPosRankSum=-0.662	GT:AD:DP:GQ:PL	0/1:64,65:130:99:2201,0,2062
chrXIII	523343	.	C	T	3508.77	PASS	AC=1;AF=0.5;AN=2;BaseQRankSum=-0.318;DP=232;Dels=0.0;FS=1.621;HaplotypeScore=10.0187;MLEAC=1;MLEAF=0.5;MQ=41.99;MQ0=0;MQRankSum=0.554;QD=15.12;ReadPosRankSum=0.707	GT:AD:DP:GQ:PL	0/1:116,113:230:99:3537,0,3800
chrXIII	562624	.	G	A	2877.77	PASS	AC=1;AF=0.5;AN=2;BaseQRankSum=2.6;DP=197;Dels=0.0;FS=3.279;HaplotypeScore=3.3829;MLEAC=1;MLEAF=0.5;MQ=42.0;MQ0=0;MQRankSum=-2.681;QD=14.61;ReadPosRankSum=1.18	GT:AD:DP:GQ:PL	0/1:109,88:197:99:2906,0,3701
chrXIII	586320	.	C	T	2681.77	PASS	AC=1;AF=0.5;AN=2;BaseQRankSum=-1.444;DP=195;Dels=0.0;FS=1.789;HaplotypeScore=5.2612;MLEAC=1;MLEAF=0.5;MQ=41.99;MQ0=0;MQRankSum=-0.345;QD=13.75;ReadPosRankSum=-1.554	GT:AD:DP:GQ:PL	0/1:111,84:195:99:2710,0,3817
chrXIII	590303	.	A	G	2720.77	PASS	AC=1;AF=0.5;AN=2;BaseQRankSum=1.29;DP=172;Dels=0.0;FS=6.631;HaplotypeScore=3.4918;MLEAC=1;MLEAF=0.5;MQ=42.0;MQ0=0;MQRankSum=0.351;QD=15.82;ReadPosRankSum=0.039	GT:AD:DP:GQ:PL	0/1:87,84:171:99:2749,0,2741
chrXIII	590388	.	C	T	2911.77	PASS	AC=1;AF=0.5;AN=2;BaseQRankSum=0.633;DP=196;Dels=0.0;FS=1.758;HaplotypeScore=3.7133;MLEAC=1;MLEAF=0.5;MQ=41.99;MQ0=0;MQRankSum=0.987;QD=14.86;ReadPosRankSum=-0.985	GT:AD:DP:GQ:PL	0/1:106,89:196:99:2940,0,3529
chrXIII	594371	.	C	T	3019.77	PASS	AC=1;AF=0.5;AN=2;BaseQRankSum=-0.609;DP=168;Dels=0.0;FS=6.939;HaplotypeScore=2.4805;MLEAC=1;MLEAF=0.5;MQ=42.0;MQ0=0;MQRankSum=-0.564;QD=17.97;ReadPosRankSum=-0.374	GT:AD:DP:GQ:PL	0/1:76,91:167:99:3048,0,2440
chrXIII	597763	.	C	T	3538.77	PASS	AC=1;AF=0.5;AN=2;BaseQRankSum=0.905;DP=191;Dels=0.0;FS=4.191;HaplotypeScore=1.7172;MLEAC=1;MLEAF=0.5;MQ=41.99;MQ0=0;MQRankSum=-0.622;QD=18.53;ReadPosRankSum=-1.363	GT:AD:DP:GQ:PL	0/1:87,104:191:99:3567,0,2837
chrXIII	617456	.	G	A	3128.77	PASS	AC=1;AF=0.5;AN=2;BaseQRankSum=0.847;DP=186;Dels=0.0;FS=4.295;HaplotypeScore=0.8667;MLEAC=1;MLEAF=0.5;MQ=41.92;MQ0=0;MQRankSum=0.071;QD=16.82;ReadPosRankSum=0.58	GT:AD:DP:GQ:PL	0/1:91,95:186:99:3157,0,2961
chrXIII	622888	.	C	T	3060.77	PASS	AC=1;AF=0.5;AN=2;BaseQRankSum=-3.197;DP=192;Dels=0.0;FS=0.54;HaplotypeScore=0.0;MLEAC=1;MLEAF=0.5;MQ=42.0;MQ0=0;MQRankSum=0.687;QD=15.94;ReadPosRankSum=-2.021	GT:AD:DP:GQ:PL	0/1:91,101:192:99:3089,0,2946
chrXIII	625651	.	C	T	1795.77	PASS	AC=1;AF=0.5;AN=2;BaseQRankSum=-0.117;DP=109;Dels=0.0;FS=21.354;HaplotypeScore=2.179;MLEAC=1;MLEAF=0.5;MQ=41.96;MQ0=0;MQRankSum=-1.446;QD=16.47;ReadPosRankSum=2.16	GT:AD:DP:GQ:PL	0/1:51,57:108:99:1824,0,1597
chrXIII	632160	.	C	T	2659.77	PASS	AC=1;AF=0.5;AN=2;BaseQRankSum=1.793;DP=171;Dels=0.0;FS=0.56;HaplotypeScore=3.0453;MLEAC=1;MLEAF=0.5;MQ=41.99;MQ0=0;MQRankSum=0.756;QD=15.55;ReadPosRankSum=-0.067	GT:AD:DP:GQ:PL	0/1:90,81:171:99:2688,0,2836
chrXIII	640673	.	T	C	3005.77	PASS	AC=1;AF=0.5;AN=2;BaseQRankSum=-0.051;DP=167;Dels=0.0;FS=2.807;HaplotypeScore=4.7671;MLEAC=1;MLEAF=0.5;MQ=41.96;MQ0=0;MQRankSum=0.47;QD=18.0;ReadPosRankSum=0.182	GT:AD:DP:GQ:PL	0/1:74,91:166:99:3034,0,2424
chrXIII	658398	.	G	A	3524.77	PASS	AC=1;AF=0.5;AN=2;BaseQRankSum=0.36;DP=197;Dels=0.0;FS=3.29;HaplotypeScore=9.1244;MLEAC=1;MLEAF=0.5;MQ=42.0;MQ0=0;MQRankSum=0.855;QD=17.89;ReadPosRankSum=-0.159	GT:AD:DP:GQ:PL	0/1:92,103:195:99:3553,0,3062
chrXIII	680409	.	G	A	2835.77	PASS	AC=1;AF=0.5;AN=2;BaseQRankSum=-3.699;DP=182;Dels=0.0;FS=1.84;HaplotypeScore=3.6264;MLEAC=1;MLEAF=0.5;MQ=42.0;MQ0=0;MQRankSum=0.296;QD=15.58;ReadPosRankSum=0.465	GT:AD:DP:GQ:PL	0/1:92,88:180:99:2864,0,3076
chrXIII	683135	.	G	A	2676.77	PASS	AC=1;AF=0.5;AN=2;BaseQRankSum=1.209;DP=175;Dels=0.0;FS=16.773;HaplotypeScore=4.2989;MLEAC=1;MLEAF=0.5;MQ=41.92;MQ0=0;MQRankSum=1.458;QD=15.3;ReadPosRankSum=-0.884	GT:AD:DP:GQ:PL	0/1:93,82:175:99:2705,0,3003
chrXIII	689156	.	G	A	3312.77	PASS	AC=1;AF=0.5;AN=2;BaseQRankSum=1.528;DP=187;Dels=0.0;FS=0.538;HaplotypeScore=3.3304;MLEAC=1;MLEAF=0.5;MQ=42.0;MQ0=0;MQRankSum=-0.415;QD=17.72;ReadPosRankSum=0.51	GT:AD:DP:GQ:PL	0/1:88,99:187:99:3341,0,2889
chrXIII	693941	.	G	A	3430.77	PASS	AC=1;AF=0.5;AN=2;BaseQRankSum=2.261;DP=204;Dels=0.0;FS=6.844;HaplotypeScore=4.1992;MLEAC=1;MLEAF=0.5;MQ=42.0;MQ0=0;MQRankSum=0.012;QD=16.82;ReadPosRankSum=0.892	GT:AD:DP:GQ:PL	0/1:99,105:204:99:3459,0,3119
chrXIII	694764	.	G	A	2577.77	PASS	AC=1;AF=0.5;AN=2;BaseQRankSum=-0.774;DP=187;Dels=0.0;FS=1.805;HaplotypeScore=4.2604;MLEAC=1;MLEAF=0.5;MQ=41.99;MQ0=0;MQRankSum=-0.349;QD=13.78;ReadPosRankSum=0.804	GT:AD:DP:GQ:PL	0/1:104,83:187:99:2606,0,3442
chrXIII	697647	.	G	A	3780.77	PASS	AC=1;AF=0.5;AN=2;BaseQRankSum=-0.605;DP=217;Dels=0.0;FS=4.718;HaplotypeScore=6.3169;MLEAC=1;MLEAF=0.5;MQ=41.93;MQ0=0;MQRankSum=-1.416;QD=17.42;ReadPosRankSum=1.231	GT:AD:DP:GQ:PL	0/1:101,114:216:99:3809,0,3310
chrXIII	703715	.	T	C	2990.77	PASS	AC=1;AF=0.5;AN=2;BaseQRankSum=-0.879;DP=196;Dels=0.0;FS=3.317;HaplotypeScore=4.0729;MLEAC=1;MLEAF=0.5;MQ=41.98;MQ0=0;MQRankSum=-1.291;QD=15.26;ReadPosRankSum=-0.71	GT:AD:DP:GQ:PL	0/1:104,92:196:99:3019,0,3498
chrXIII	706729	.	G	A	2565.77	PASS	AC=1;AF=0.5;AN=2;BaseQRankSum=-3.667;DP=178;Dels=0.0;FS=7.744;HaplotypeScore=2.3346;MLEAC=1;MLEAF=0.5;MQ=42.0;MQ0=0;MQRankSum=-0.292;QD=14.41;ReadPosRankSum=0.588	GT:AD:DP:GQ:PL	0/1:86,91:178:99:2594,0,2706
chrXIII	711031	.	C	T	3394.77	PASS	AC=1;AF=0.5;AN=2;BaseQRankSum=-1.44;DP=195;Dels=0.0;FS=6.165;HaplotypeScore=9.3431;MLEAC=1;MLEAF=0.5;MQ=41.99;MQ0=0;MQRankSum=-0.023;QD=17.41;ReadPosRankSum=-0.998	GT:AD:DP:GQ:PL	0/1:89,105:194:99:3423,0,2933
chrXIII	711889	.	G	A	3213.77	PASS	AC=1;AF=0.5;AN=2;BaseQRankSum=-0.586;DP=190;Dels=0.0;FS=0.0;HaplotypeScore=2.1877;MLEAC=1;MLEAF=0.5;MQ=41.93;MQ0=0;MQRankSum=0.32;QD=16.91;ReadPosRankSum=0.571	GT:AD:DP:GQ:PL	0/1:93,96:189:99:3242,0,3084
chrXIII	720968	.	G	A	3625.77	PASS	AC=1;AF=0.5;AN=2;BaseQRankSum=-0.203;DP=203;Dels=0.0;FS=1.102;HaplotypeScore=2.5655;MLEAC=1;MLEAF=0.5;MQ=42.0;MQ0=0;MQRankSum=0.07;QD=17.86;ReadPosRankSum=0.881	GT:AD:DP:GQ:PL	0/1:93,109:202:99:3654,0,3038
chrXIII	728830	.	C	T	2212.77	PASS	AC=1;AF=0.5;AN=2;BaseQRankSum=0.318;DP=149;Dels=0.0;FS=2.053;HaplotypeScore=0.0;MLEAC=1;MLEAF=0.5;MQ=42.0;MQ0=0;MQRankSum=0.253;QD=14.85;ReadPosRankSum=0.687	GT:AD:DP:GQ:PL	0/1:80,69:149:99:2241,0,2677
chrXIII	736046	.	T	C	3685.77	PASS	AC=1;AF=0.5;AN=2;BaseQRankSum=1.292;DP=223;Dels=0.0;FS=3.74;HaplotypeScore=3.4553;MLEAC=1;MLEAF=0.5;MQ=42.0;MQ0=0;MQRankSum=-0.401;QD=16.53;ReadPosRankSum=0.395	GT:AD:DP:GQ:PL	0/1:111,111:223:99:3714,0,3607
chrXIII	754364	.	C	T	1978.77	PASS	AC=1;AF=0.5;AN=2;BaseQRankSum=-2.955;DP=143;Dels=0.0;FS=1.329;HaplotypeScore=1.6643;MLEAC=1;MLEAF=0.5;MQ=42.0;MQ0=0;MQRankSum=-1.058;QD=13.84;ReadPosRankSum=0.229	GT:AD:DP:GQ:PL	0/1:75,67:142:99:2007,0,2459
chrXIII	756835	.	G	A	2414.77	PASS	AC=1;AF=0.5;AN=2;BaseQRankSum=1.131;DP=141;Dels=0.0;FS=2.325;HaplotypeScore=9.5037;MLEAC=1;MLEAF=0.5;MQ=42.0;MQ0=0;MQRankSum=-0.713;QD=17.13;ReadPosRankSum=1.189	GT:AD:DP:GQ:PL	0/1:65,76:141:99:2443,0,1973
chrXIII	760636	.	G	A	2503.77	PASS	AC=1;AF=0.5;AN=2;BaseQRankSum=0.859;DP=168;Dels=0.0;FS=2.714;HaplotypeScore=0.9832;MLEAC=1;MLEAF=0.5;MQ=42.0;MQ0=0;MQRankSum=-2.152;QD=14.9;ReadPosRankSum=-0.048	GT:AD:DP:GQ:PL	0/1:91,77:168:99:2532,0,3067
chrXIII	761187	.	G	A	2828.77	PASS	AC=1;AF=0.5;AN=2;BaseQRankSum=-1.409;DP=186;Dels=0.0;FS=5.184;HaplotypeScore=6.632;MLEAC=1;MLEAF=0.5;MQ=42.0;MQ0=0;MQRankSum=-0.228;QD=15.21;ReadPosRankSum=-0.241	GT:AD:DP:GQ:PL	0/1:98,88:186:99:2857,0,3278
chrXIII	763836	.	C	T	3226.07	PASS	AC=1;AF=0.5;AN=2;BaseQRankSum=-1.301;DP=196;Dels=0.0;FS=3.235;HaplotypeScore=0.7887;MLEAC=1;MLEAF=0.5;MQ=41.92;MQ0=0;MQRankSum=0.91;QD=16.46;ReadPosRankSum=0.429	GT:AD:DP:GQ:PL	0/1:98,98:196:99:3254,0,3241
chrXIII	765871	.	C	T	2785.77	PASS	AC=1;AF=0.5;AN=2;BaseQRankSum=0.387;DP=175;Dels=0.0;FS=5.35;HaplotypeScore=0.7887;MLEAC=1;MLEAF=0.5;MQ=42.0;MQ0=0;MQRankSum=-1.815;QD=15.92;ReadPosRankSum=-0.025	GT:AD:DP:GQ:PL	0/1:92,83:175:99:2814,0,3151
chrXIII	778167	.	T	C	2364.77	PASS	AC=1;AF=0.5;AN=2;BaseQRankSum=-0.68;DP=159;Dels=0.0;FS=0.0;HaplotypeScore=6.5508;MLEAC=1;MLEAF=0.5;MQ=41.91;MQ0=0;MQRankSum=0.276;QD=14.87;ReadPosRankSum=0.181	GT:AD:DP:GQ:PL	0/1:82,75:158:99:2393,0,2809
chrXIII	827914	.	G	A	3592.77	PASS	AC=1;AF=0.5;AN=2;BaseQRankSum=1.306;DP=210;Dels=0.0;FS=7.864;HaplotypeScore=1.5774;MLEAC=1;MLEAF=0.5;MQ=42.0;MQ0=0;MQRankSum=0.313;QD=17.11;ReadPosRankSum=-2.621	GT:AD:DP:GQ:PL	0/1:100,110:210:99:3621,0,3196
chrXIII	852176	.	G	A	2099.77	PASS	AC=1;AF=0.5;AN=2;BaseQRankSum=-0.009;DP=160;Dels=0.0;FS=4.684;HaplotypeScore=3.0999;MLEAC=1;MLEAF=0.5;MQ=42.0;MQ0=0;MQRankSum=-0.986;QD=13.12;ReadPosRankSum=-1.141	GT:AD:DP:GQ:PL	0/1:86,74:160:99:2128,0,2634
chrXIII	879337	.	C	T	2956.77	PASS	AC=1;AF=0.5;AN=2;BaseQRankSum=-2.313;DP=197;Dels=0.0;FS=1.742;HaplotypeScore=2.8897;MLEAC=1;MLEAF=0.5;MQ=42.0;MQ0=0;MQRankSum=0.552;QD=15.01;ReadPosRankSum=1.005	GT:AD:DP:GQ:PL	0/1:103,94:197:99:2985,0,3460
chrXIII	892392	.	T	C	2806.77	PASS	AC=1;AF=0.5;AN=2;BaseQRankSum=0.303;DP=202;Dels=0.0;FS=0.0;HaplotypeScore=8.7261;MLEAC=1;MLEAF=0.5;MQ=41.99;MQ0=0;MQRankSum=-0.232;QD=13.89;ReadPosRankSum=1.572	GT:AD:DP:GQ:PL	0/1:108,93:201:99:2835,0,3535
chrXIV	17137	.	G	A	2639.77	PASS	AC=1;AF=0.5;AN=2;BaseQRankSum=-1.01;DP=171;Dels=0.0;FS=4.554;HaplotypeScore=2.366;MLEAC=1;MLEAF=0.5;MQ=41.5;MQ0=1;MQRankSum=2.348;QD=15.44;ReadPosRankSum=-0.28	GT:AD:DP:GQ:PL	0/1:83,85:169:99:2668,0,2710
chrXIV	17276	.	G	A	3110.77	PASS	AC=1;AF=0.5;AN=2;BaseQRankSum=2.775;DP=196;Dels=0.0;FS=0.529;HaplotypeScore=5.278;MLEAC=1;MLEAF=0.5;MQ=41.78;MQ0=2;MQRankSum=-0.868;QD=15.87;ReadPosRankSum=0.03	GT:AD:DP:GQ:PL	0/1:101,94:195:99:3139,0,3127
chrXIV	19344	.	G	A	3369.77	PASS	AC=1;AF=0.5;AN=2;BaseQRankSum=-0.936;DP=204;Dels=0.0;FS=3.256;HaplotypeScore=1.7552;MLEAC=1;MLEAF=0.5;MQ=42.0;MQ0=0;MQRankSum=-1.651;QD=16.52;ReadPosRankSum=0.436	GT:AD:DP:GQ:PL	0/1:98,105:204:99:3398,0,3083
chrXIV	20155	.	A	G	2225.77	PASS	AC=1;AF=0.5;AN=2;BaseQRankSum=0.487;DP=160;Dels=0.0;FS=0.0;HaplotypeScore=4.4719;MLEAC=1;MLEAF=0.5;MQ=42.0;MQ0=0;MQRankSum=-0.691;QD=13.91;ReadPosRankSum=1.09	GT:AD:DP:GQ:PL	0/1:89,69:159:99:2254,0,2918
chrXIV	20334	.	A	G	3259.77	PASS	AC=1;AF=0.5;AN=2;BaseQRankSum=2.263;DP=188;Dels=0.0;FS=7.668;HaplotypeScore=0.0;MLEAC=1;MLEAF=0.5;MQ=42.0;MQ0=0;MQRankSum=0.46;QD=17.34;ReadPosRankSum=-0.629	GT:AD:DP:GQ:PL	0/1:87,101:188:99:3288,0,2683
chrXIV	23054	.	C	T	1988.77	PASS	AC=1;AF=0.5;AN=2;BaseQRankSum=2.441;DP=147;Dels=0.0;FS=11.799;HaplotypeScore=6.1826;MLEAC=1;MLEAF=0.5;MQ=42.0;MQ0=0;MQRankSum=1.982;QD=13.53;ReadPosRankSum=-1.067	GT:AD:DP:GQ:PL	0/1:84,62:147:99:2017,0,2803
chrXIV	30294	.	G	A	2988.77	PASS	AC=1;AF=0.5;AN=2;BaseQRankSum=-0.147;DP=184;Dels=0.0;FS=0.0;HaplotypeScore=4.4394;MLEAC=1;MLEAF=0.5;MQ=42.0;MQ0=0;MQRankSum=0.529;QD=16.24;ReadPosRankSum=0.911	GT:AD:DP:GQ:PL	0/1:93,91:184:99:3017,0,2996
chrXIV	35608	.	G	A	2903.77	PASS	AC=1;AF=0.5;AN=2;BaseQRankSum=0.311;DP=175;Dels=0.0;FS=17.097;HaplotypeScore=8.733;MLEAC=1;MLEAF=0.5;MQ=41.99;MQ0=0;MQRankSum=-0.657;QD=16.59;ReadPosRankSum=1.016	GT:AD:DP:GQ:PL	0/1:85,88:174:99:2932,0,2725
chrXIV	40885	.	C	T	2884.77	PASS	AC=1;AF=0.5;AN=2;BaseQRankSum=0.564;DP=187;Dels=0.0;FS=0.535;HaplotypeScore=3.2582;MLEAC=1;MLEAF=0.5;MQ=41.99;MQ0=0;MQRankSum=-0.068;QD=15.43;ReadPosRankSum=-0.055	GT:AD:DP:GQ:PL	0/1:97,89:187:99:2913,0,3067
chrXIV	48854	.	G	A	3357.77	PASS	AC=1;AF=0.5;AN=2;BaseQRankSum=-0.01;DP=181;Dels=0.0;FS=0.562;HaplotypeScore=7.4344;MLEAC=1;MLEAF=0.5;MQ=41.84;MQ0=0;MQRankSum=-0.11;QD=18.55;ReadPosRankSum=0.096	GT:AD:DP:GQ:PL	0/1:77,104:181:99:3386,0,2411
chrXIV	57990	.	G	A	3853.77	PASS	AC=1;AF=0.5;AN=2;BaseQRankSum=1.23;DP=232;Dels=0.0;FS=0.0;HaplotypeScore=5.1871;MLEAC=1;MLEAF=0.5;MQ=42.0;MQ0=0;MQRankSum=0.983;QD=16.61;ReadPosRankSum=-0.42	GT:AD:DP:GQ:PL	0/1:114,118:232:99:3882,0,3617
chrXIV	58838	.	C	T	2674.77	PASS	AC=1;AF=0.5;AN=2;BaseQRankSum=0.469;DP=175;Dels=0.0;FS=0.0;HaplotypeScore=3.4833;MLEAC=1;MLEAF=0.5;MQ=42.0;MQ0=0;MQRankSum=-0.424;QD=15.28;ReadPosRankSum=0.74	GT:AD:DP:GQ:PL	0/1:92,82:175:99:2703,0,3170
chrXIV	70836	.	G	A	3222.65	PASS	AC=1;AF=0.5;AN=2;BaseQRankSum=0.336;DP=214;Dels=0.0;FS=9.856;HaplotypeScore=10.4055;MLEAC=1;MLEAF=0.5;MQ=41.96;MQ0=0;MQRankSum=-1.027;QD=15.06;ReadPosRankSum=-0.146	GT:AD:DP:GQ:PL	0/1:111,103:214:99:3251,0,3679
chrXIV	72356	.	A	G	3120.77	PASS	AC=1;AF=0.5;AN=2;BaseQRankSum=1.054;DP=184;Dels=0.0;FS=11.574;HaplotypeScore=4.4292;MLEAC=1;MLEAF=0.5;MQ=42.0;MQ0=0;MQRankSum=-0.469;QD=16.96;ReadPosRankSum=-0.37	GT:AD:DP:GQ:PL	0/1:88,94:182:99:3149,0,2948
chrXIV	75477	.	G	A	3380.77	PASS	AC=1;AF=0.5;AN=2;BaseQRankSum=0.694;DP=205;Dels=0.0;FS=3.968;HaplotypeScore=6.1881;MLEAC=1;MLEAF=0.5;MQ=42.0;MQ0=0;MQRankSum=0.319;QD=16.49;ReadPosRankSum=0.924	GT:AD:DP:GQ:PL	0/1:104,101:205:99:3409,0,3586
chrXIV	76664	.	T	C	3012.77	PASS	AC=1;AF=0.5;AN=2;BaseQRankSum=-1.424;DP=191;Dels=0.0;FS=2.484;HaplotypeScore=0.0;MLEAC=1;MLEAF=0.5;MQ=41.99;MQ0=0;MQRankSum=-0.368;QD=15.77;ReadPosRankSum=1.955	GT:AD:DP:GQ:PL	0/1:98,92:190:99:3041,0,3364
chrXIV	77512	.	G	A	3077.77	PASS	AC=1;AF=0.5;AN=2;BaseQRankSum=1.012;DP=199;Dels=0.0;FS=4.012;HaplotypeScore=6.4628;MLEAC=1;MLEAF=0.5;MQ=42.0;MQ0=0;MQRankSum=1.032;QD=15.47;ReadPosRankSum=0.226	GT:AD:DP:GQ:PL	0/1:105,94:199:99:3106,0,3450
chrXIV	107256	.	G	A	2463.77	PASS	AC=1;AF=0.5;AN=2;BaseQRankSum=1.188;DP=154;Dels=0.0;FS=3.027;HaplotypeScore=0.8321;MLEAC=1;MLEAF=0.5;MQ=41.99;MQ0=0;MQRankSum=-0.531;QD=16.0;ReadPosRankSum=1.093	GT:AD:DP:GQ:PL	0/1:78,76:154:99:2492,0,2444
chrXIV	110276	.	C	T	3051.77	PASS	AC=1;AF=0.5;AN=2;BaseQRankSum=0.988;DP=180;Dels=0.0;FS=8.677;HaplotypeScore=4.8903;MLEAC=1;MLEAF=0.5;MQ=41.91;MQ0=0;MQRankSum=0.316;QD=16.95;ReadPosRankSum=-0.241	GT:AD:DP:GQ:PL	0/1:88,91:179:99:3080,0,2879
chrXIV	111215	.	G	A	1437.77	PASS	AC=1;AF=0.5;AN=2;BaseQRankSum=0.735;DP=129;Dels=0.0;FS=8.544;HaplotypeScore=0.0;MLEAC=1;MLEAF=0.5;MQ=41.98;MQ0=0;MQRankSum=0.951;QD=11.15;ReadPosRankSum=-0.415	GT:AD:DP:GQ:PL	0/1:83,46:129:99:1466,0,2917
chrXIV	113856	.	G	A	3394.77	PASS	AC=1;AF=0.5;AN=2;BaseQRankSum=0.608;DP=204;Dels=0.0;FS=0.0;HaplotypeScore=2.6653;MLEAC=1;MLEAF=0.5;MQ=41.99;MQ0=0;MQRankSum=0.704;QD=16.64;ReadPosRankSum=-1.225	GT:AD:DP:GQ:PL	0/1:101,102:204:99:3423,0,3395
chrXIV	118084	.	C	T	2649.77	PASS	AC=1;AF=0.5;AN=2;BaseQRankSum=0.941;DP=144;Dels=0.0;FS=14.243;HaplotypeScore=8.5328;MLEAC=1;MLEAF=0.5;MQ=41.9;MQ0=0;MQRankSum=-1.088;QD=18.4;ReadPosRankSum=-0.529	GT:AD:DP:GQ:PL	0/1:61,82:143:99:2678,0,1829
chrXIV	123479	.	A	G	4401.77	PASS	AC=1;AF=0.5;AN=2;BaseQRankSum=1.234;DP=250;Dels=0.0;FS=5.957;HaplotypeScore=3.2762;MLEAC=1;MLEAF=0.5;MQ=41.92;MQ0=0;MQRankSum=0.772;QD=17.61;ReadPosRankSum=0.236	GT:AD:DP:GQ:PL	0/1:118,132:250:99:4430,0,3846
chrXIV	123623	.	A	G	3494.77	PASS	AC=1;AF=0.5;AN=2;BaseQRankSum=0.774;DP=198;Dels=0.0;FS=2.452;HaplotypeScore=4.4805;MLEAC=1;MLEAF=0.5;MQ=41.93;MQ0=0;MQRankSum=0.026;QD=17.65;ReadPosRankSum=0.178	GT:AD:DP:GQ:PL	0/1:94,104:198:99:3523,0,3068
chrXIV	129045	.	A	G	3354.77	PASS	AC=1;AF=0.5;AN=2;BaseQRankSum=3.169;DP=237;Dels=0.0;FS=2.906;HaplotypeScore=3.1233;MLEAC=1;MLEAF=0.5;MQ=41.99;MQ0=0;MQRankSum=0.878;QD=14.16;ReadPosRankSum=-1.707	GT:AD:DP:GQ:PL	0/1:131,104:237:99:3383,0,4371
chrXIV	133277	.	G	A	3415.77	PASS	AC=1;AF=0.5;AN=2;BaseQRankSum=-1.033;DP=212;Dels=0.0;FS=3.828;HaplotypeScore=3.5913;MLEAC=1;MLEAF=0.5;MQ=41.98;MQ0=0;MQRankSum=0.335;QD=16.11;ReadPosRankSum=0.319	GT:AD:DP:GQ:PL	0/1:106,106:212:99:3444,0,3427
chrXIV	133416	.	G	A	3917.77	PASS	AC=1;AF=0.5;AN=2;BaseQRankSum=2.346;DP=228;Dels=0.0;FS=0.491;HaplotypeScore=3.6975;MLEAC=1;MLEAF=0.5;MQ=42.0;MQ0=0;MQRankSum=0.601;QD=17.18;ReadPosRankSum=1.37	GT:AD:DP:GQ:PL	0/1:111,117:228:99:3946,0,3613
chrXIV	138985	.	G	A	2747.77	PASS	AC=1;AF=0.5;AN=2;BaseQRankSum=-0.499;DP=193;Dels=0.0;FS=0.0;HaplotypeScore=5.4261;MLEAC=1;MLEAF=0.5;MQ=42.0;MQ0=0;MQRankSum=0.543;QD=14.24;ReadPosRankSum=1.172	GT:AD:DP:GQ:PL	0/1:104,88:192:99:2776,0,3485
chrXIV	145973	.	G	A	2804.77	PASS	AC=1;AF=0.5;AN=2;BaseQRankSum=0.197;DP=200;Dels=0.0;FS=0.531;HaplotypeScore=3.2762;MLEAC=1;MLEAF=0.5;MQ=41.93;MQ0=0;MQRankSum=0.224;QD=14.02;ReadPosRankSum=0.85	GT:AD:DP:GQ:PL	0/1:113,87:200:99:2833,0,3821
chrXIV	157223	.	G	A	3567.77	PASS	AC=1;AF=0.5;AN=2;BaseQRankSum=-2.154;DP=205;Dels=0.0;FS=0.0;HaplotypeScore=2.3893;MLEAC=1;MLEAF=0.5;MQ=41.93;MQ0=0;MQRankSum=1.047;QD=17.4;ReadPosRankSum=-1.033	GT:AD:DP:GQ:PL	0/1:97,107:204:99:3596,0,3204
chrXIV	170842	.	G	A	3996.77	PASS	AC=1;AF=0.5;AN=2;BaseQRankSum=0.165;DP=242;Dels=0.0;FS=6.225;HaplotypeScore=3.2851;MLEAC=1;MLEAF=0.5;MQ=41.94;MQ0=0;MQRankSum=-0.217;QD=16.52;ReadPosRankSum=-0.426	GT:AD:DP:GQ:PL	0/1:121,121:242:99:4025,0,4027
chrXIV	176124	.	A	G	4197.77	PASS	AC=1;AF=0.5;AN=2;BaseQRankSum=0.745;DP=219;Dels=0.0;FS=2.312;HaplotypeScore=4.7657;MLEAC=1;MLEAF=0.5;MQ=41.99;MQ0=0;MQRankSum=-0.564;QD=19.17;ReadPosRankSum=-0.91	GT:AD:DP:GQ:PL	0/1:97,121:218:99:4226,0,3200
chrXIV	180519	.	G	A	3212.77	PASS	AC=1;AF=0.5;AN=2;BaseQRankSum=0.51;DP=204;Dels=0.0;FS=5.824;HaplotypeScore=1.4679;MLEAC=1;MLEAF=0.5;MQ=41.99;MQ0=0;MQRankSum=0.336;QD=15.75;ReadPosRankSum=-0.536	GT:AD:DP:GQ:PL	0/1:108,96:204:99:3241,0,3650
chrXIV	182943	.	A	G	2850.77	PASS	AC=1;AF=0.5;AN=2;BaseQRankSum=-0.998;DP=184;Dels=0.0;FS=5.238;HaplotypeScore=4.1677;MLEAC=1;MLEAF=0.5;MQ=41.99;MQ0=0;MQRankSum=0.172;QD=15.49;ReadPosRankSum=-0.216	GT:AD:DP:GQ:PL	0/1:94,89:183:99:2879,0,3119
chrXIV	183460	.	A	G	3463.77	PASS	AC=1;AF=0.5;AN=2;BaseQRankSum=-0.876;DP=200;Dels=0.0;FS=4.916;HaplotypeScore=0.0;MLEAC=1;MLEAF=0.5;MQ=42.0;MQ0=0;MQRankSum=-0.976;QD=17.32;ReadPosRankSum=-0.015	GT:AD:DP:GQ:PL	0/1:95,105:200:99:3492,0,3224
chrXIV	201301	.	G	A	3515.77	PASS	AC=1;AF=0.5;AN=2;BaseQRankSum=0.344;DP=200;Dels=0.0;FS=8.001;HaplotypeScore=4.0811;MLEAC=1;MLEAF=0.5;MQ=42.0;MQ0=0;MQRankSum=-0.256;QD=17.58;ReadPosRankSum=0.422	GT:AD:DP:GQ:PL	0/1:96,104:200:99:3544,0,3191
chrXIV	208410	.	G	A	3699.77	PASS	AC=1;AF=0.5;AN=2;BaseQRankSum=0.428;DP=207;Dels=0.0;FS=6.991;HaplotypeScore=1.5226;MLEAC=1;MLEAF=0.5;MQ=41.92;MQ0=0;MQRankSum=-0.381;QD=17.87;ReadPosRankSum=-0.177	GT:AD:DP:GQ:PL	0/1:96,110:206:99:3728,0,3092
chrXIV	210032	.	G	A	2903.77	PASS	AC=1;AF=0.5;AN=2;BaseQRankSum=1.569;DP=163;Dels=0.0;FS=0.581;HaplotypeScore=2.1877;MLEAC=1;MLEAF=0.5;MQ=42.0;MQ0=0;MQRankSum=0.762;QD=17.81;ReadPosRankSum=-0.946	GT:AD:DP:GQ:PL	0/1:74,88:162:99:2932,0,2309
chrXIV	210803	.	G	A	3107.77	PASS	AC=1;AF=0.5;AN=2;BaseQRankSum=-0.081;DP=213;Dels=0.0;FS=7.768;HaplotypeScore=1.6553;MLEAC=1;MLEAF=0.5;MQ=42.0;MQ0=0;MQRankSum=0.876;QD=14.59;ReadPosRankSum=-0.77	GT:AD:DP:GQ:PL	0/1:117,95:212:99:3136,0,4119
chrXIV	212962	.	G	A	3068.77	PASS	AC=1;AF=0.5;AN=2;BaseQRankSum=-0.516;DP=204;Dels=0.0;FS=0.0;HaplotypeScore=6.4003;MLEAC=1;MLEAF=0.5;MQ=41.99;MQ0=0;MQRankSum=-2.469;QD=15.04;ReadPosRankSum=0.397	GT:AD:DP:GQ:PL	0/1:109,94:203:99:3097,0,3699
chrXIV	224215	.	A	G	3880.77	PASS	AC=1;AF=0.5;AN=2;BaseQRankSum=-0.186;DP=215;Dels=0.0;FS=1.067;HaplotypeScore=6.4059;MLEAC=1;MLEAF=0.5;MQ=41.91;MQ0=0;MQRankSum=0.235;QD=18.05;ReadPosRankSum=0.131	GT:AD:DP:GQ:PL	0/1:97,118:215:99:3909,0,3113
chrXIV	232550	.	A	G	3400.77	PASS	AC=1;AF=0.5;AN=2;BaseQRankSum=-0.94;DP=192;Dels=0.0;FS=3.336;HaplotypeScore=8.3124;MLEAC=1;MLEAF=0.5;MQ=42.0;MQ0=0;MQRankSum=-1.596;QD=17.71;ReadPosRankSum=-0.138	GT:AD:DP:GQ:PL	0/1:89,103:192:99:3429,0,2944
chrXIV	235042	.	C	T	3497.77	PASS	AC=1;AF=0.5;AN=2;BaseQRankSum=-0.926;DP=209;Dels=0.0;FS=2.37;HaplotypeScore=3.4147;MLEAC=1;MLEAF=0.5;MQ=41.99;MQ0=0;MQRankSum=0.191;QD=16.74;ReadPosRankSum=0.251	GT:AD:DP:GQ:PL	0/1:102,107:209:99:3526,0,3401
chrXIV	241702	.	G	A	3274.77	PASS	AC=1;AF=0.5;AN=2;BaseQRankSum=2.029;DP=195;Dels=0.0;FS=7.094;HaplotypeScore=1.6006;MLEAC=1;MLEAF=0.5;MQ=41.99;MQ0=0;MQRankSum=0.988;QD=16.79;ReadPosRankSum=-0.058	GT:AD:DP:GQ:PL	0/1:96,98:194:99:3303,0,3089
chrXIV	245886	.	C	T	2558.77	PASS	AC=1;AF=0.5;AN=2;BaseQRankSum=0.29;DP=182;Dels=0.0;FS=7.402;HaplotypeScore=2.7452;MLEAC=1;MLEAF=0.5;MQ=42.0;MQ0=0;MQRankSum=-1.726;QD=14.06;ReadPosRankSum=0.527	GT:AD:DP:GQ:PL	0/1:100,82:182:99:2587,0,3331
chrXIV	259807	.	G	A	2626.77	PASS	AC=1;AF=0.5;AN=2;BaseQRankSum=0.757;DP=180;Dels=0.0;FS=0.0;HaplotypeScore=6.1701;MLEAC=1;MLEAF=0.5;MQ=41.99;MQ0=0;MQRankSum=-0.447;QD=14.59;ReadPosRankSum=-1.558	GT:AD:DP:GQ:PL	0/1:98,82:180:99:2655,0,3109
chrXIV	262506	.	G	A	2601.77	PASS	AC=1;AF=0.5;AN=2;BaseQRankSum=0.473;DP=181;Dels=0.0;FS=1.853;HaplotypeScore=2.6219;MLEAC=1;MLEAF=0.5;MQ=42.0;MQ0=0;MQRankSum=-0.187;QD=14.37;ReadPosRankSum=0.118	GT:AD:DP:GQ:PL	0/1:101,79:181:99:2630,0,3423
chrXIV	266764	.	G	A	3067.77	PASS	AC=1;AF=0.5;AN=2;BaseQRankSum=2.0;DP=190;Dels=0.0;FS=0.528;HaplotypeScore=3.4453;MLEAC=1;MLEAF=0.5;MQ=41.99;MQ0=0;MQRankSum=0.838;QD=16.15;ReadPosRankSum=-0.226	GT:AD:DP:GQ:PL	0/1:98,92:190:99:3096,0,3219
chrXIV	267868	.	G	A	2469.77	PASS	AC=1;AF=0.5;AN=2;BaseQRankSum=-0.996;DP=178;Dels=0.0;FS=4.612;HaplotypeScore=3.8183;MLEAC=1;MLEAF=0.5;MQ=41.78;MQ0=0;MQRankSum=-1.035;QD=13.88;ReadPosRankSum=-2.073	GT:AD:DP:GQ:PL	0/1:99,77:176:99:2498,0,3462
chrXIV	297554	.	A	G	3606.77	PASS	AC=1;AF=0.5;AN=2;BaseQRankSum=1.68;DP=220;Dels=0.0;FS=0.495;HaplotypeScore=5.3481;MLEAC=1;MLEAF=0.5;MQ=41.93;MQ0=0;MQRankSum=1.202;QD=16.39;ReadPosRankSum=-0.613	GT:AD:DP:GQ:PL	0/1:112,107:220:99:3635,0,3637
chrXIV	304591	.	G	A	2666.77	PASS	AC=1;AF=0.5;AN=2;BaseQRankSum=1.056;DP=180;Dels=0.0;FS=1.847;HaplotypeScore=0.8667;MLEAC=1;MLEAF=0.5;MQ=42.0;MQ0=0;MQRankSum=-1.214;QD=14.82;ReadPosRankSum=-0.134	GT:AD:DP:GQ:PL	0/1:98,82:180:99:2695,0,3304
chrXIV	334524	.	G	A	4084.77	PASS	AC=1;AF=0.5;AN=2;BaseQRankSum=1.972;DP=225;Dels=0.0;FS=0.0;HaplotypeScore=8.4431;MLEAC=1;MLEAF=0.5;MQ=42.0;MQ0=0;MQRankSum=0.204;QD=18.15;ReadPosRankSum=0.313	GT:AD:DP:GQ:PL	0/1:101,121:223:99:4113,0,3234
chrXIV	335393	.	G	A	2591.77	PASS	AC=1;AF=0.5;AN=2;BaseQRankSum=1.408;DP=159;Dels=0.0;FS=4.788;HaplotypeScore=0.0;MLEAC=1;MLEAF=0.5;MQ=42.0;MQ0=0;MQRankSum=-0.4;QD=16.3;ReadPosRankSum=0.849	GT:AD:DP:GQ:PL	0/1:79,79:158:99:2620,0,2519
chrXIV	337544	.	G	A	3736.77	PASS	AC=1;AF=0.5;AN=2;BaseQRankSum=-0.225;DP=231;Dels=0.0;FS=5.356;HaplotypeScore=2.8051;MLEAC=1;MLEAF=0.5;MQ=42.0;MQ0=0;MQRankSum=-0.706;QD=16.18;ReadPosRankSum=0.025	GT:AD:DP:GQ:PL	0/1:117,114:231:99:3765,0,3893
chrXIV	341074	.	G	A	3454.77	PASS	AC=1;AF=0.5;AN=2;BaseQRankSum=1.567;DP=210;Dels=0.0;FS=1.07;HaplotypeScore=3.4609;MLEAC=1;MLEAF=0.5;MQ=41.93;MQ0=0;MQRankSum=0.232;QD=16.45;ReadPosRankSum=0.427	GT:AD:DP:GQ:PL	0/1:107,103:210:99:3483,0,3565
chrXIV	348886	.	A	G	2863.77	PASS	AC=1;AF=0.5;AN=2;BaseQRankSum=1.768;DP=168;Dels=0.0;FS=8.215;HaplotypeScore=4.318;MLEAC=1;MLEAF=0.5;MQ=41.99;MQ0=0;MQRankSum=-0.3;QD=17.05;ReadPosRankSum=1.245	GT:AD:DP:GQ:PL	0/1:79,88:167:99:2892,0,2533
chrXIV	348904	.	G	A	3096.77	PASS	AC=1;AF=0.5;AN=2;BaseQRankSum=2.389;DP=181;Dels=0.0;FS=4.733;HaplotypeScore=4.612;MLEAC=1;MLEAF=0.5;MQ=41.99;MQ0=0;MQRankSum=-0.097;QD=17.11;ReadPosRankSum=0.369	GT:AD:DP:GQ:PL	0/1:84,95:180:99:3125,0,2538
chrXIV	352663	.	T	C	3571.77	PASS	AC=1;AF=0.5;AN=2;BaseQRankSum=3.31;DP=206;Dels=0.0;FS=1.085;HaplotypeScore=4.4018;MLEAC=1;MLEAF=0.5;MQ=42.0;MQ0=0;MQRankSum=1.936;QD=17.34;ReadPosRankSum=0.388	GT:AD:DP:GQ:PL	0/1:98,107:205:99:3600,0,3154
chrXIV	363679	.	G	A	3164.77	PASS	AC=1;AF=0.5;AN=2;BaseQRankSum=-0.797;DP=184;Dels=0.0;FS=0.54;HaplotypeScore=3.4941;MLEAC=1;MLEAF=0.5;MQ=42.0;MQ0=0;MQRankSum=-0.733;QD=17.2;ReadPosRankSum=0.362	GT:AD:DP:GQ:PL	0/1:88,96:184:99:3193,0,2885
chrXIV	373265	.	G	A	3536.77	PASS	AC=1;AF=0.5;AN=2;BaseQRankSum=1.634;DP=206;Dels=0.0;FS=3.209;HaplotypeScore=7.8449;MLEAC=1;MLEAF=0.5;MQ=41.92;MQ0=0;MQRankSum=0.885;QD=17.17;ReadPosRankSum=1.134	GT:AD:DP:GQ:PL	0/1:99,106:205:99:3565,0,2953
chrXIV	382147	.	G	A	2503.77	PASS	AC=1;AF=0.5;AN=2;BaseQRankSum=-0.35;DP=197;Dels=0.0;FS=3.294;HaplotypeScore=3.4133;MLEAC=1;MLEAF=0.5;MQ=42.0;MQ0=0;MQRankSum=-1.597;QD=12.71;ReadPosRankSum=0.113	GT:AD:DP:GQ:PL	0/1:117,80:197:99:2532,0,4036
chrXIV	385782	.	G	A	2825.77	PASS	AC=1;AF=0.5;AN=2;BaseQRankSum=1.673;DP=183;Dels=0.0;FS=1.833;HaplotypeScore=0.0;MLEAC=1;MLEAF=0.5;MQ=41.99;MQ0=0;MQRankSum=-0.113;QD=15.44;ReadPosRankSum=-0.289	GT:AD:DP:GQ:PL	0/1:97,86:183:99:2854,0,3181
chrXIV	386057	.	A	G	3185.74	PASS	AC=1;AF=0.5;AN=2;BaseQRankSum=1.063;DP=187;Dels=0.0;FS=1.812;HaplotypeScore=4.1086;MLEAC=1;MLEAF=0.5;MQ=41.99;MQ0=0;MQRankSum=1.351;QD=17.04;ReadPosRankSum=-1.122	GT:AD:DP:GQ:PL	0/1:91,95:186:99:3214,0,2982
chrXIV	396825	.	A	G	3850.77	PASS	AC=1;AF=0.5;AN=2;BaseQRankSum=-1.547;DP=212;Dels=0.0;FS=0.0;HaplotypeScore=6.9134;MLEAC=1;MLEAF=0.5;MQ=42.0;MQ0=0;MQRankSum=-0.554;QD=18.16;ReadPosRankSum=-2.031	GT:AD:DP:GQ:PL	0/1:94,116:210:99:3879,0,3137
chrXIV	410838	.	G	A	2235.77	PASS	AC=1;AF=0.5;AN=2;BaseQRankSum=0.369;DP=164;Dels=0.0;FS=1.937;HaplotypeScore=5.2091;MLEAC=1;MLEAF=0.5;MQ=42.0;MQ0=0;MQRankSum=0.297;QD=13.63;ReadPosRankSum=-0.88	GT:AD:DP:GQ:PL	0/1:92,72:164:99:2264,0,3059
chrXIV	411876	.	A	G	2544.77	PASS	AC=1;AF=0.5;AN=2;BaseQRankSum=-0.823;DP=161;Dels=0.0;FS=2.054;HaplotypeScore=0.0;MLEAC=1;MLEAF=0.5;MQ=42.0;MQ0=0;MQRankSum=-0.756;QD=15.81;ReadPosRankSum=1.57	GT:AD:DP:GQ:PL	0/1:81,80:161:99:2573,0,2680
chrXIV	418565	.	G	A	3307.77	PASS	AC=1;AF=0.5;AN=2;BaseQRankSum=0.814;DP=199;Dels=0.0;FS=1.094;HaplotypeScore=7.9559;MLEAC=1;MLEAF=0.5;MQ=41.97;MQ0=0;MQRankSum=-0.218;QD=16.62;ReadPosRankSum=0.735	GT:AD:DP:GQ:PL	0/1:101,98:199:99:3336,0,3386
chrXIV	420784	.	G	A	3124.77	PASS	AC=1;AF=0.5;AN=2;BaseQRankSum=-1.761;DP=224;Dels=0.0;FS=4.648;HaplotypeScore=3.3558;MLEAC=1;MLEAF=0.5;MQ=41.93;MQ0=0;MQRankSum=-0.96;QD=13.95;ReadPosRankSum=0.108	GT:AD:DP:GQ:PL	0/1:116,108:224:99:3153,0,3703
chrXIV	423219	.	A	G	3586.77	PASS	AC=1;AF=0.5;AN=2;BaseQRankSum=-0.836;DP=203;Dels=0.0;FS=3.147;HaplotypeScore=3.4888;MLEAC=1;MLEAF=0.5;MQ=42.0;MQ0=0;MQRankSum=-0.973;QD=17.67;ReadPosRankSum=-1.059	GT:AD:DP:GQ:PL	0/1:96,107:203:99:3615,0,3202
chrXIV	423583	.	G	A	2513.77	PASS	AC=1;AF=0.5;AN=2;BaseQRankSum=-1.574;DP=174;Dels=0.0;FS=3.544;HaplotypeScore=2.7328;MLEAC=1;MLEAF=0.5;MQ=42.0;MQ0=0;MQRankSum=1.061;QD=14.45;ReadPosRankSum=0.798	GT:AD:DP:GQ:PL	0/1:91,81:173:99:2542,0,3010
chrXIV	429568	.	G	A	2367.77	PASS	AC=1;AF=0.5;AN=2;BaseQRankSum=0.644;DP=155;Dels=0.0;FS=2.046;HaplotypeScore=1.8295;MLEAC=1;MLEAF=0.5;MQ=41.99;MQ0=0;MQRankSum=0.361;QD=15.28;ReadPosRankSum=0.127	GT:AD:DP:GQ:PL	0/1:83,72:155:99:2396,0,2680
chrXIV	432953	.	G	A	3282.77	PASS	AC=1;AF=0.5;AN=2;BaseQRankSum=-1.119;DP=195;Dels=0.0;FS=4.131;HaplotypeScore=2.4258;MLEAC=1;MLEAF=0.5;MQ=41.99;MQ0=0;MQRankSum=-2.401;QD=16.83;ReadPosRankSum=-1.682	GT:AD:DP:GQ:PL	0/1:94,100:194:99:3311,0,3096
chrXIV	440933	.	C	T	2749.77	PASS	AC=1;AF=0.5;AN=2;BaseQRankSum=-1.071;DP=176;Dels=0.0;FS=2.627;HaplotypeScore=1.6208;MLEAC=1;MLEAF=0.5;MQ=41.81;MQ0=0;MQRankSum=1.311;QD=15.62;ReadPosRankSum=0.497	GT:AD:DP:GQ:PL	0/1:89,87:176:99:2778,0,2877
chrXIV	450990	.	G	A	3265.77	PASS	AC=1;AF=0.5;AN=2;BaseQRankSum=-0.116;DP=196;Dels=0.0;FS=0.521;HaplotypeScore=2.721;MLEAC=1;MLEAF=0.5;MQ=42.0;MQ0=0;MQRankSum=0.144;QD=16.66;ReadPosRankSum=0.446	GT:AD:DP:GQ:PL	0/1:97,99:196:99:3294,0,3253
chrXIV	454782	.	G	A	3391.77	PASS	AC=1;AF=0.5;AN=2;BaseQRankSum=0.505;DP=205;Dels=0.0;FS=11.677;HaplotypeScore=3.4626;MLEAC=1;MLEAF=0.5;MQ=41.99;MQ0=0;MQRankSum=-0.921;QD=16.55;ReadPosRankSum=0.348	GT:AD:DP:GQ:PL	0/1:101,102:203:99:3420,0,3362
chrXIV	461999	.	G	A	3444.77	PASS	AC=1;AF=0.5;AN=2;BaseQRankSum=2.015;DP=185;Dels=0.0;FS=0.0;HaplotypeScore=0.0;MLEAC=1;MLEAF=0.5;MQ=41.92;MQ0=0;MQRankSum=1.676;QD=18.62;ReadPosRankSum=-0.522	GT:AD:DP:GQ:PL	0/1:85,100:185:99:3473,0,2788
chrXIV	462491	.	T	C	3562.77	PASS	AC=1;AF=0.5;AN=2;BaseQRankSum=1.343;DP=196;Dels=0.0;FS=7.14;HaplotypeScore=3.1898;MLEAC=1;MLEAF=0.5;MQ=42.0;MQ0=0;MQRankSum=-1.676;QD=18.18;ReadPosRankSum=-0.946	GT:AD:DP:GQ:PL	0/1:90,105:195:99:3591,0,2921
chrXIV	466434	.	G	A	2519.77	PASS	AC=1;AF=0.5;AN=2;BaseQRankSum=0.691;DP=184;Dels=0.0;FS=2.595;HaplotypeScore=6.9908;MLEAC=1;MLEAF=0.5;MQ=41.92;MQ0=0;MQRankSum=-1.129;QD=13.69;ReadPosRankSum=0.954	GT:AD:DP:GQ:PL	0/1:104,80:184:99:2548,0,3484
chrXIV	482422	.	A	G	2861.77	PASS	AC=1;AF=0.5;AN=2;BaseQRankSum=1.338;DP=172;Dels=0.0;FS=9.041;HaplotypeScore=0.7887;MLEAC=1;MLEAF=0.5;MQ=41.99;MQ0=0;MQRankSum=0.603;QD=16.64;ReadPosRankSum=0.554	GT:AD:DP:GQ:PL	0/1:85,87:172:99:2890,0,2801
chrXIV	482735	.	A	G	3397.77	PASS	AC=1;AF=0.5;AN=2;BaseQRankSum=1.338;DP=196;Dels=0.0;FS=1.79;HaplotypeScore=2.444;MLEAC=1;MLEAF=0.5;MQ=41.93;MQ0=0;MQRankSum=1.912;QD=17.34;ReadPosRankSum=0.728	GT:AD:DP:GQ:PL	0/1:95,101:196:99:3426,0,2969
chrXIV	487852	.	A	G	3060.77	PASS	AC=1;AF=0.5;AN=2;BaseQRankSum=2.512;DP=190;Dels=0.0;FS=7.364;HaplotypeScore=2.5352;MLEAC=1;MLEAF=0.5;MQ=41.99;MQ0=0;MQRankSum=0.726;QD=16.11;ReadPosRankSum=0.239	GT:AD:DP:GQ:PL	0/1:93,95:189:99:3089,0,2909
chrXIV	505812	.	G	A	3822.77	PASS	AC=1;AF=0.5;AN=2;BaseQRankSum=2.656;DP=214;Dels=0.0;FS=3.854;HaplotypeScore=7.0945;MLEAC=1;MLEAF=0.5;MQ=41.93;MQ0=0;MQRankSum=-0.879;QD=17.86;ReadPosRankSum=-0.128	GT:AD:DP:GQ:PL	0/1:103,111:214:99:3851,0,3440
chrXIV	538507	.	A	G	3480.77	PASS	AC=1;AF=0.5;AN=2;BaseQRankSum=0.709;DP=225;Dels=0.0;FS=1.021;HaplotypeScore=3.288;MLEAC=1;MLEAF=0.5;MQ=42.0;MQ0=0;MQRankSum=0.285;QD=15.47;ReadPosRankSum=-0.8	GT:AD:DP:GQ:PL	0/1:119,105:224:99:3509,0,4040
chrXIV	552065	.	A	G	3035.77	PASS	AC=1;AF=0.5;AN=2;BaseQRankSum=-0.843;DP=195;Dels=0.0;FS=11.998;HaplotypeScore=6.3776;MLEAC=1;MLEAF=0.5;MQ=42.0;MQ0=0;MQRankSum=-0.59;QD=15.57;ReadPosRankSum=1.109	GT:AD:DP:GQ:PL	0/1:100,94:194:99:3064,0,3458
chrXIV	575215	.	G	A	3426.77	PASS	AC=1;AF=0.5;AN=2;BaseQRankSum=1.994;DP=217;Dels=0.0;FS=0.0;HaplotypeScore=0.734;MLEAC=1;MLEAF=0.5;MQ=41.87;MQ0=0;MQRankSum=-2.45;QD=15.79;ReadPosRankSum=-0.936	GT:AD:DP:GQ:PL	0/1:112,105:217:99:3455,0,3624
chrXIV	588382	.	A	G	3382.77	PASS	AC=1;AF=0.5;AN=2;BaseQRankSum=0.01;DP=211;Dels=0.0;FS=1.072;HaplotypeScore=4.5945;MLEAC=1;MLEAF=0.5;MQ=41.99;MQ0=0;MQRankSum=-1.869;QD=16.03;ReadPosRankSum=-1.915	GT:AD:DP:GQ:PL	0/1:109,102:211:99:3411,0,3637
chrXIV	598165	.	C	T	477.77	PASS	AC=1;AF=0.5;AN=2;BaseQRankSum=1.44;DP=170;Dels=0.0;FS=43.579;HaplotypeScore=7.0377;MLEAC=1;MLEAF=0.5;MQ=41.15;MQ0=1;MQRankSum=0.538;QD=2.81;ReadPosRankSum=-2.965	GT:AD:DP:GQ:PL	0/1:144,26:170:99:506,0,4838
chrXIV	598168	.	A	C	637.77	PASS	AC=1;AF=0.5;AN=2;BaseQRankSum=2.712;DP=175;Dels=0.0;FS=49.455;HaplotypeScore=7.6247;MLEAC=1;MLEAF=0.5;MQ=41.05;MQ0=1;MQRankSum=-0.92;QD=3.64;ReadPosRankSum=-2.199	GT:AD:DP:GQ:PL	0/1:144,30:174:99:666,0,4920
chrXIV	598681	.	G	A	3767.77	PASS	AC=1;AF=0.5;AN=2;BaseQRankSum=0.855;DP=250;Dels=0.0;FS=7.954;HaplotypeScore=3.1808;MLEAC=1;MLEAF=0.5;MQ=41.99;MQ0=0;MQRankSum=0.269;QD=15.07;ReadPosRankSum=-0.636	GT:AD:DP:GQ:PL	0/1:134,116:250:99:3796,0,4436
chrXIV	625975	.	G	A	2848.77	PASS	AC=1;AF=0.5;AN=2;BaseQRankSum=2.225;DP=182;Dels=0.0;FS=1.838;HaplotypeScore=0.9578;MLEAC=1;MLEAF=0.5;MQ=42.0;MQ0=0;MQRankSum=1.45;QD=15.65;ReadPosRankSum=-0.601	GT:AD:DP:GQ:PL	0/1:94,87:181:99:2877,0,3005
chrXIV	642019	.	C	T	2612.77	PASS	AC=1;AF=0.5;AN=2;BaseQRankSum=0.091;DP=155;Dels=0.0;FS=9.882;HaplotypeScore=3.3829;MLEAC=1;MLEAF=0.5;MQ=42.0;MQ0=0;MQRankSum=0.177;QD=16.86;ReadPosRankSum=-1.502	GT:AD:DP:GQ:PL	0/1:75,80:155:99:2641,0,2463
chrXIV	649708	.	G	A	3375.77	PASS	AC=1;AF=0.5;AN=2;BaseQRankSum=0.825;DP=193;Dels=0.0;FS=1.781;HaplotypeScore=4.4668;MLEAC=1;MLEAF=0.5;MQ=42.0;MQ0=0;MQRankSum=1.236;QD=17.49;ReadPosRankSum=0.748	GT:AD:DP:GQ:PL	0/1:90,103:193:99:3404,0,2912
chrXIV	661658	.	G	A	3120.77	PASS	AC=1;AF=0.5;AN=2;BaseQRankSum=2.439;DP=180;Dels=0.0;FS=1.867;HaplotypeScore=2.7217;MLEAC=1;MLEAF=0.5;MQ=42.0;MQ0=0;MQRankSum=-0.559;QD=17.34;ReadPosRankSum=-0.022	GT:AD:DP:GQ:PL	0/1:85,94:179:99:3149,0,2700
chrXIV	666773	.	G	A	3453.77	PASS	AC=1;AF=0.5;AN=2;BaseQRankSum=-2.647;DP=244;Dels=0.0;FS=2.171;HaplotypeScore=4.6164;MLEAC=1;MLEAF=0.5;MQ=42.0;MQ0=0;MQRankSum=0.833;QD=14.15;ReadPosRankSum=0.602	GT:AD:DP:GQ:PL	0/1:132,112:244:99:3482,0,4412
chrXIV	668232	.	G	A	3542.77	PASS	AC=1;AF=0.5;AN=2;BaseQRankSum=-1.295;DP=207;Dels=0.0;FS=1.076;HaplotypeScore=1.7552;MLEAC=1;MLEAF=0.5;MQ=41.93;MQ0=0;MQRankSum=-0.832;QD=17.11;ReadPosRankSum=-1.395	GT:AD:DP:GQ:PL	0/1:92,115:207:99:3571,0,2799
chrXIV	673656	.	G	A	2556.77	PASS	AC=1;AF=0.5;AN=2;BaseQRankSum=0.634;DP=186;Dels=0.0;FS=1.151;HaplotypeScore=5.1657;MLEAC=1;MLEAF=0.5;MQ=42.0;MQ0=0;MQRankSum=-0.795;QD=13.75;ReadPosRankSum=0.468	GT:AD:DP:GQ:PL	0/1:103,82:185:99:2585,0,3488
chrXIV	680991	.	G	A	2997.77	PASS	AC=1;AF=0.5;AN=2;BaseQRankSum=-0.191;DP=218;Dels=0.0;FS=10.033;HaplotypeScore=0.0;MLEAC=1;MLEAF=0.5;MQ=41.99;MQ0=0;MQRankSum=0.721;QD=13.75;ReadPosRankSum=-0.591	GT:AD:DP:GQ:PL	0/1:125,93:218:99:3026,0,4200
chrXIV	681397	.	G	A	3108.77	PASS	AC=1;AF=0.5;AN=2;BaseQRankSum=0.714;DP=190;Dels=0.0;FS=2.505;HaplotypeScore=2.6342;MLEAC=1;MLEAF=0.5;MQ=41.93;MQ0=0;MQRankSum=0.986;QD=16.36;ReadPosRankSum=0.553	GT:AD:DP:GQ:PL	0/1:96,94:190:99:3137,0,3241
chrXIV	698623	.	G	A	3099.77	PASS	AC=1;AF=0.5;AN=2;BaseQRankSum=1.338;DP=222;Dels=0.0;FS=3.793;HaplotypeScore=4.1428;MLEAC=1;MLEAF=0.5;MQ=41.98;MQ0=0;MQRankSum=-0.079;QD=13.96;ReadPosRankSum=-0.157	GT:AD:DP:GQ:PL	0/1:126,96:222:99:3128,0,4164
chrXIV	701044	.	G	A	3122.77	PASS	AC=1;AF=0.5;AN=2;BaseQRankSum=1.214;DP=173;Dels=0.0;FS=0.556;HaplotypeScore=0.0;MLEAC=1;MLEAF=0.5;MQ=42.0;MQ0=0;MQRankSum=-1.018;QD=18.05;ReadPosRankSum=0.579	GT:AD:DP:GQ:PL	0/1:80,92:172:99:3151,0,2554
chrXIV	703075	.	G	A	3193.69	PASS	AC=1;AF=0.5;AN=2;BaseQRankSum=1.161;DP=189;Dels=0.0;FS=1.14;HaplotypeScore=4.7018;MLEAC=1;MLEAF=0.5;MQ=42.0;MQ0=0;MQRankSum=0.469;QD=16.9;ReadPosRankSum=-0.053	GT:AD:DP:GQ:PL	0/1:91,96:187:99:3222,0,3046
chrXIV	708843	.	G	A	2353.77	PASS	AC=1;AF=0.5;AN=2;BaseQRankSum=-0.05;DP=168;Dels=0.0;FS=12.084;HaplotypeScore=2.7122;MLEAC=1;MLEAF=0.5;MQ=41.99;MQ0=0;MQRankSum=-0.251;QD=14.01;ReadPosRankSum=-0.612	GT:AD:DP:GQ:PL	0/1:94,74:168:99:2382,0,3130
chrXIV	709428	.	A	G	3650.77	PASS	AC=1;AF=0.5;AN=2;BaseQRankSum=0.169;DP=207;Dels=0.0;FS=3.132;HaplotypeScore=0.8667;MLEAC=1;MLEAF=0.5;MQ=42.0;MQ0=0;MQRankSum=1.326;QD=17.64;ReadPosRankSum=-0.651	GT:AD:DP:GQ:PL	0/1:95,112:207:99:3679,0,3109
chrXIV	711041	.	G	A	3265.77	PASS	AC=1;AF=0.5;AN=2;BaseQRankSum=0.573;DP=209;Dels=0.0;FS=0.514;HaplotypeScore=2.7067;MLEAC=1;MLEAF=0.5;MQ=41.98;MQ0=0;MQRankSum=-0.008;QD=15.63;ReadPosRankSum=-0.87	GT:AD:DP:GQ:PL	0/1:108,100:208:99:3294,0,3488
chrXIV	715601	.	G	A	3904.77	PASS	AC=1;AF=0.5;AN=2;BaseQRankSum=-0.308;DP=226;Dels=0.0;FS=0.0;HaplotypeScore=4.1998;MLEAC=1;MLEAF=0.5;MQ=42.0;MQ0=0;MQRankSum=-0.76;QD=17.28;ReadPosRankSum=-1.509	GT:AD:DP:GQ:PL	0/1:107,117:225:99:3933,0,3515
chrXIV	717892	.	G	A	2870.77	PASS	AC=1;AF=0.5;AN=2;BaseQRankSum=1.793;DP=182;Dels=0.0;FS=1.853;HaplotypeScore=8.0668;MLEAC=1;MLEAF=0.5;MQ=42.0;MQ0=0;MQRankSum=-0.427;QD=15.77;ReadPosRankSum=-0.694	GT:AD:DP:GQ:PL	0/1:94,87:181:99:2899,0,3154
chrXIV	718022	.	G	A	3347.77	PASS	AC=1;AF=0.5;AN=2;BaseQRankSum=0.314;DP=205;Dels=0.0;FS=3.125;HaplotypeScore=0.7887;MLEAC=1;MLEAF=0.5;MQ=42.0;MQ0=0;MQRankSum=0.63;QD=16.33;ReadPosRankSum=0.573	GT:AD:DP:GQ:PL	0/1:104,101:205:99:3376,0,3510
chrXIV	723745	.	G	A	2637.77	PASS	AC=1;AF=0.5;AN=2;BaseQRankSum=-1.164;DP=175;Dels=0.0;FS=2.624;HaplotypeScore=2.7341;MLEAC=1;MLEAF=0.5;MQ=42.0;MQ0=0;MQRankSum=-0.257;QD=15.07;ReadPosRankSum=-0.429	GT:AD:DP:GQ:PL	0/1:85,87:173:99:2666,0,2762
chrXIV	724361	.	G	A	3304.77	PASS	AC=1;AF=0.5;AN=2;BaseQRankSum=-1.093;DP=209;Dels=0.0;FS=4.824;HaplotypeScore=2.4558;MLEAC=1;MLEAF=0.5;MQ=42.0;MQ0=0;MQRankSum=0.202;QD=15.81;ReadPosRankSum=0.727	GT:AD:DP:GQ:PL	0/1:104,104:208:99:3333,0,3493
chrXIV	729421	.	G	A	3416.77	PASS	AC=1;AF=0.5;AN=2;BaseQRankSum=-1.343;DP=225;Dels=0.0;FS=6.438;HaplotypeScore=1.7306;MLEAC=1;MLEAF=0.5;MQ=42.0;MQ0=0;MQRankSum=-0.476;QD=15.19;ReadPosRankSum=1.034	GT:AD:DP:GQ:PL	0/1:116,109:225:99:3445,0,3834
chrXIV	732663	.	A	G	3245.77	PASS	AC=1;AF=0.5;AN=2;BaseQRankSum=2.739;DP=196;Dels=0.0;FS=0.0;HaplotypeScore=1.6208;MLEAC=1;MLEAF=0.5;MQ=41.92;MQ0=0;MQRankSum=1.054;QD=16.56;ReadPosRankSum=2.231	GT:AD:DP:GQ:PL	0/1:96,100:196:99:3274,0,2929
chrXIV	738012	.	A	G	3410.77	PASS	AC=1;AF=0.5;AN=2;BaseQRankSum=0.726;DP=186;Dels=0.0;FS=0.541;HaplotypeScore=5.111;MLEAC=1;MLEAF=0.5;MQ=42.0;MQ0=0;MQRankSum=0.077;QD=18.34;ReadPosRankSum=1.186	GT:AD:DP:GQ:PL	0/1:83,103:186:99:3439,0,2646
chrXIV	738884	.	G	A	3369.77	PASS	AC=1;AF=0.5;AN=2;BaseQRankSum=0.54;DP=207;Dels=0.0;FS=0.0;HaplotypeScore=2.8135;MLEAC=1;MLEAF=0.5;MQ=41.98;MQ0=0;MQRankSum=-0.449;QD=16.28;ReadPosRankSum=-0.338	GT:AD:DP:GQ:PL	0/1:106,101:207:99:3398,0,3492
chrXIV	739600	.	G	A	3470.77	PASS	AC=1;AF=0.5;AN=2;BaseQRankSum=-0.166;DP=201;Dels=0.0;FS=0.0;HaplotypeScore=0.9967;MLEAC=1;MLEAF=0.5;MQ=41.99;MQ0=0;MQRankSum=-0.098;QD=17.27;ReadPosRankSum=-0.261	GT:AD:DP:GQ:PL	0/1:95,106:201:99:3499,0,3106
chrXIV	743814	.	G	A	2932.77	PASS	AC=1;AF=0.5;AN=2;BaseQRankSum=1.377;DP=176;Dels=0.0;FS=1.191;HaplotypeScore=7.2511;MLEAC=1;MLEAF=0.5;MQ=41.92;MQ0=0;MQRankSum=1.398;QD=16.66;ReadPosRankSum=0.073	GT:AD:DP:GQ:PL	0/1:87,88:176:99:2961,0,2662
chrXIV	746347	.	G	A	2219.77	PASS	AC=1;AF=0.5;AN=2;BaseQRankSum=1.51;DP=141;Dels=0.0;FS=0.629;HaplotypeScore=0.8321;MLEAC=1;MLEAF=0.5;MQ=42.0;MQ0=0;MQRankSum=-0.384;QD=15.74;ReadPosRankSum=1.005	GT:AD:DP:GQ:PL	0/1:73,67:140:99:2248,0,2423
chrXIV	748497	.	G	A	3325.77	PASS	AC=1;AF=0.5;AN=2;BaseQRankSum=0.938;DP=198;Dels=0.0;FS=4.998;HaplotypeScore=1.8332;MLEAC=1;MLEAF=0.5;MQ=42.0;MQ0=0;MQRankSum=0.476;QD=16.8;ReadPosRankSum=-1.238	GT:AD:DP:GQ:PL	0/1:99,99:198:99:3354,0,3261
chrXIV	758757	.	C	T	3086.77	PASS	AC=1;AF=0.5;AN=2;BaseQRankSum=-0.135;DP=237;Dels=0.0;FS=1.013;HaplotypeScore=1.5774;MLEAC=1;MLEAF=0.5;MQ=42.0;MQ0=0;MQRankSum=-0.583;QD=13.02;ReadPosRankSum=2.287	GT:AD:DP:GQ:PL	0/1:133,101:235:99:3115,0,4187
chrXIV	763071	.	G	A	4368.77	PASS	AC=1;AF=0.5;AN=2;BaseQRankSum=0.399;DP=225;Dels=0.0;FS=0.512;HaplotypeScore=2.6549;MLEAC=1;MLEAF=0.5;MQ=41.93;MQ0=0;MQRankSum=0.156;QD=19.42;ReadPosRankSum=-0.734	GT:AD:DP:GQ:PL	0/1:97,127:224:99:4397,0,3141
chrXIV	765193	.	G	A	3797.77	PASS	AC=1;AF=0.5;AN=2;BaseQRankSum=1.324;DP=200;Dels=0.0;FS=5.984;HaplotypeScore=4.3074;MLEAC=1;MLEAF=0.5;MQ=41.92;MQ0=0;MQRankSum=-0.63;QD=18.99;ReadPosRankSum=-1.267	GT:AD:DP:GQ:PL	0/1:87,111:198:99:3826,0,2767
chrXIV	769901	.	G	A	3839.77	PASS	AC=1;AF=0.5;AN=2;BaseQRankSum=-0.951;DP=203;Dels=0.0;FS=1.726;HaplotypeScore=4.3324;MLEAC=1;MLEAF=0.5;MQ=41.99;MQ0=0;MQRankSum=-0.975;QD=18.92;ReadPosRankSum=0.398	GT:AD:DP:GQ:PL	0/1:90,113:203:99:3868,0,2894
chrXIV	779946	.	G	A	2932.77	PASS	AC=1;AF=0.5;AN=2;BaseQRankSum=1.24;DP=209;Dels=0.0;FS=1.702;HaplotypeScore=8.0508;MLEAC=1;MLEAF=0.5;MQ=42.0;MQ0=0;MQRankSum=1.168;QD=14.03;ReadPosRankSum=1.246	GT:AD:DP:GQ:PL	0/1:114,94:208:99:2961,0,3611
chrXV	143054	.	G	A	2970.77	PASS	AC=1;AF=0.5;AN=2;BaseQRankSum=1.424;DP=204;Dels=0.0;FS=3.173;HaplotypeScore=0.0;MLEAC=1;MLEAF=0.5;MQ=42.0;MQ0=0;MQRankSum=-0.341;QD=14.56;ReadPosRankSum=0.682	GT:AD:DP:GQ:PL	0/1:113,91:204:99:2999,0,3709
chrXV	213722	.	G	A	3098.77	PASS	AC=1;AF=0.5;AN=2;BaseQRankSum=-1.342;DP=187;Dels=0.0;FS=12.737;HaplotypeScore=4.1393;MLEAC=1;MLEAF=0.5;MQ=41.97;MQ0=0;MQRankSum=-0.236;QD=16.57;ReadPosRankSum=-0.836	GT:AD:DP:GQ:PL	0/1:93,94:187:99:3127,0,3059
chrXV	230172	.	G	A	4100.77	PASS	AC=1;AF=0.5;AN=2;BaseQRankSum=-0.558;DP=209;Dels=0.0;FS=7.906;HaplotypeScore=4.2255;MLEAC=1;MLEAF=0.5;MQ=41.96;MQ0=0;MQRankSum=0.512;QD=19.62;ReadPosRankSum=0.722	GT:AD:DP:GQ:PL	0/1:90,119:209:99:4129,0,2931
chrXV	294515	.	G	A	2744.77	PASS	AC=1;AF=0.5;AN=2;BaseQRankSum=-1.208;DP=199;Dels=0.0;FS=1.745;HaplotypeScore=6.0524;MLEAC=1;MLEAF=0.5;MQ=42.0;MQ0=0;MQRankSum=0.09;QD=13.79;ReadPosRankSum=0.019	GT:AD:DP:GQ:PL	0/1:111,88:199:99:2773,0,3750
chrXV	296571	.	A	G	2988.77	PASS	AC=1;AF=0.5;AN=2;BaseQRankSum=-2.251;DP=174;Dels=0.0;FS=1.907;HaplotypeScore=1.6553;MLEAC=1;MLEAF=0.5;MQ=42.0;MQ0=0;MQRankSum=0.236;QD=17.18;ReadPosRankSum=-1.905	GT:AD:DP:GQ:PL	0/1:84,90:174:99:3017,0,2774
chrXV	310312	.	G	A	3209.76	PASS	AC=1;AF=0.5;AN=2;BaseQRankSum=0.195;DP=199;Dels=0.0;FS=7.03;HaplotypeScore=3.5486;MLEAC=1;MLEAF=0.5;MQ=41.99;MQ0=0;MQRankSum=0.262;QD=16.13;ReadPosRankSum=-0.175	GT:AD:DP:GQ:PL	0/1:98,100:198:99:3238,0,3161
chrXV	312024	.	G	A	3572.77	PASS	AC=1;AF=0.5;AN=2;BaseQRankSum=1.631;DP=191;Dels=0.0;FS=6.159;HaplotypeScore=9.4981;MLEAC=1;MLEAF=0.5;MQ=42.0;MQ0=0;MQRankSum=0.675;QD=18.71;ReadPosRankSum=0.566	GT:AD:DP:GQ:PL	0/1:86,104:191:99:3601,0,2801
chrXV	368079	.	G	A	2875.77	PASS	AC=1;AF=0.5;AN=2;BaseQRankSum=-3.141;DP=189;Dels=0.0;FS=3.363;HaplotypeScore=2.5015;MLEAC=1;MLEAF=0.5;MQ=41.99;MQ0=0;MQRankSum=0.32;QD=15.22;ReadPosRankSum=-0.696	GT:AD:DP:GQ:PL	0/1:92,96:188:99:2904,0,3087
chrXV	372002	.	A	G	3245.77	PASS	AC=1;AF=0.5;AN=2;BaseQRankSum=2.22;DP=211;Dels=0.0;FS=1.7;HaplotypeScore=5.1737;MLEAC=1;MLEAF=0.5;MQ=41.92;MQ0=0;MQRankSum=-1.161;QD=15.38;ReadPosRankSum=2.955	GT:AD:DP:GQ:PL	0/1:111,98:209:99:3274,0,3717
chrXV	372398	.	G	A	3562.77	PASS	AC=1;AF=0.5;AN=2;BaseQRankSum=-2.518;DP=216;Dels=0.0;FS=1.734;HaplotypeScore=2.5562;MLEAC=1;MLEAF=0.5;MQ=41.99;MQ0=0;MQRankSum=-0.381;QD=16.49;ReadPosRankSum=1.321	GT:AD:DP:GQ:PL	0/1:103,113:216:99:3591,0,3268
chrXV	373837	.	G	A	3550.77	PASS	AC=1;AF=0.5;AN=2;BaseQRankSum=0.09;DP=209;Dels=0.0;FS=5.765;HaplotypeScore=3.2215;MLEAC=1;MLEAF=0.5;MQ=41.93;MQ0=0;MQRankSum=-1.318;QD=16.99;ReadPosRankSum=-0.636	GT:AD:DP:GQ:PL	0/1:101,107:209:99:3579,0,3287
chrXV	381114	.	G	A	3219.84	PASS	AC=1;AF=0.5;AN=2;BaseQRankSum=-2.322;DP=208;Dels=0.0;FS=0.0;HaplotypeScore=1.9733;MLEAC=1;MLEAF=0.5;MQ=41.98;MQ0=0;MQRankSum=0.411;QD=15.48;ReadPosRankSum=0.043	GT:AD:DP:GQ:PL	0/1:106,102:208:99:3248,0,3339
chrXV	385072	.	G	A	2905.77	PASS	AC=1;AF=0.5;AN=2;BaseQRankSum=-1.301;DP=165;Dels=0.0;FS=0.577;HaplotypeScore=0.0;MLEAC=1;MLEAF=0.5;MQ=42.0;MQ0=0;MQRankSum=0.851;QD=17.61;ReadPosRankSum=0.979	GT:AD:DP:GQ:PL	0/1:73,92:165:99:2934,0,2247
chrXV	385951	.	G	A	2836.77	PASS	AC=1;AF=0.5;AN=2;BaseQRankSum=0.026;DP=181;Dels=0.0;FS=1.177;HaplotypeScore=6.7732;MLEAC=1;MLEAF=0.5;MQ=42.0;MQ0=0;MQRankSum=-0.011;QD=15.67;ReadPosRankSum=-0.501	GT:AD:DP:GQ:PL	0/1:93,87:181:99:2865,0,3180
chrXV	388246	.	G	A	2820.77	PASS	AC=1;AF=0.5;AN=2;BaseQRankSum=-0.418;DP=190;Dels=0.0;FS=1.807;HaplotypeScore=3.6882;MLEAC=1;MLEAF=0.5;MQ=41.99;MQ0=0;MQRankSum=2.443;QD=14.85;ReadPosRankSum=-1.287	GT:AD:DP:GQ:PL	0/1:99,88:187:99:2849,0,3325
chrXV	395896	.	G	A	3719.77	PASS	AC=1;AF=0.5;AN=2;BaseQRankSum=1.776;DP=228;Dels=0.0;FS=2.261;HaplotypeScore=2.522;MLEAC=1;MLEAF=0.5;MQ=42.0;MQ0=0;MQRankSum=0.209;QD=16.31;ReadPosRankSum=-0.4	GT:AD:DP:GQ:PL	0/1:116,110:227:99:3748,0,3939
chrXV	479942	.	A	G	1682.77	PASS	AC=1;AF=0.5;AN=2;BaseQRankSum=-0.423;DP=117;Dels=0.0;FS=4.545;HaplotypeScore=1.79;MLEAC=1;MLEAF=0.5;MQ=42.0;MQ0=0;MQRankSum=-0.959;QD=14.38;ReadPosRankSum=-0.66	GT:AD:DP:GQ:PL	0/1:60,56:117:99:1711,0,1791
chrXV	514636	.	G	A	3246.77	PASS	AC=1;AF=0.5;AN=2;BaseQRankSum=-1.011;DP=205;Dels=0.0;FS=3.945;HaplotypeScore=3.334;MLEAC=1;MLEAF=0.5;MQ=42.0;MQ0=0;MQRankSum=-0.943;QD=15.84;ReadPosRankSum=0.018	GT:AD:DP:GQ:PL	0/1:104,101:205:99:3275,0,3422
chrXV	535023	.	G	A	3042.77	PASS	AC=1;AF=0.5;AN=2;BaseQRankSum=0.84;DP=206;Dels=0.0;FS=14.502;HaplotypeScore=1.4679;MLEAC=1;MLEAF=0.5;MQ=42.0;MQ0=0;MQRankSum=0.735;QD=14.77;ReadPosRankSum=0.214	GT:AD:DP:GQ:PL	0/1:110,96:206:99:3071,0,3666
chrXV	544828	.	G	A	2981.77	PASS	AC=1;AF=0.5;AN=2;BaseQRankSum=1.125;DP=187;Dels=0.0;FS=2.556;HaplotypeScore=2.4203;MLEAC=1;MLEAF=0.5;MQ=41.92;MQ0=0;MQRankSum=0.387;QD=15.95;ReadPosRankSum=1.294	GT:AD:DP:GQ:PL	0/1:95,91:186:99:3010,0,3173
chrXV	553421	.	G	A	2996.77	PASS	AC=1;AF=0.5;AN=2;BaseQRankSum=0.031;DP=178;Dels=0.0;FS=2.641;HaplotypeScore=0.9789;MLEAC=1;MLEAF=0.5;MQ=42.0;MQ0=0;MQRankSum=0.222;QD=16.84;ReadPosRankSum=0.007	GT:AD:DP:GQ:PL	0/1:86,91:177:99:3025,0,2756
chrXV	556352	.	G	A	3021.77	PASS	AC=1;AF=0.5;AN=2;BaseQRankSum=-1.094;DP=196;Dels=0.0;FS=4.998;HaplotypeScore=0.8667;MLEAC=1;MLEAF=0.5;MQ=41.99;MQ0=0;MQRankSum=-0.744;QD=15.42;ReadPosRankSum=0.545	GT:AD:DP:GQ:PL	0/1:103,93:196:99:3050,0,3461
chrXV	567361	.	G	A	3063.77	PASS	AC=1;AF=0.5;AN=2;BaseQRankSum=0.345;DP=208;Dels=0.0;FS=5.826;HaplotypeScore=5.1147;MLEAC=1;MLEAF=0.5;MQ=41.98;MQ0=0;MQRankSum=-0.445;QD=14.73;ReadPosRankSum=-1.256	GT:AD:DP:GQ:PL	0/1:112,96:208:99:3092,0,3782
chrXV	571245	.	G	A	3145.77	PASS	AC=1;AF=0.5;AN=2;BaseQRankSum=1.135;DP=181;Dels=0.0;FS=9.907;HaplotypeScore=2.5873;MLEAC=1;MLEAF=0.5;MQ=42.0;MQ0=0;MQRankSum=-1.072;QD=17.38;ReadPosRankSum=2.05	GT:AD:DP:GQ:PL	0/1:86,95:181:99:3174,0,2875
chrXV	580437	.	G	A	2923.77	PASS	AC=1;AF=0.5;AN=2;BaseQRankSum=-1.068;DP=181;Dels=0.0;FS=1.833;HaplotypeScore=0.0;MLEAC=1;MLEAF=0.5;MQ=42.0;MQ0=0;MQRankSum=1.267;QD=16.15;ReadPosRankSum=1.168	GT:AD:DP:GQ:PL	0/1:91,90:181:99:2952,0,3119
chrXV	586878	.	G	A	3306.77	PASS	AC=1;AF=0.5;AN=2;BaseQRankSum=-0.635;DP=196;Dels=0.0;FS=12.201;HaplotypeScore=4.1719;MLEAC=1;MLEAF=0.5;MQ=41.99;MQ0=0;MQRankSum=-0.783;QD=16.87;ReadPosRankSum=-2.274	GT:AD:DP:GQ:PL	0/1:97,99:196:99:3335,0,3189
chrXV	591149	.	G	A	2690.77	PASS	AC=1;AF=0.5;AN=2;BaseQRankSum=1.958;DP=164;Dels=0.0;FS=0.0;HaplotypeScore=0.0;MLEAC=1;MLEAF=0.5;MQ=41.88;MQ0=0;MQRankSum=0.429;QD=16.41;ReadPosRankSum=-1.228	GT:AD:DP:GQ:PL	0/1:82,82:164:99:2719,0,2703
chrXV	601953	.	G	A	3519.77	PASS	AC=1;AF=0.5;AN=2;BaseQRankSum=1.306;DP=241;Dels=0.0;FS=6.315;HaplotypeScore=2.8453;MLEAC=1;MLEAF=0.5;MQ=41.97;MQ0=0;MQRankSum=-0.36;QD=14.6;ReadPosRankSum=-0.707	GT:AD:DP:GQ:PL	0/1:134,106:240:99:3548,0,4656
chrXV	604467	.	G	A	2534.77	PASS	AC=1;AF=0.5;AN=2;BaseQRankSum=0.726;DP=167;Dels=0.0;FS=5.555;HaplotypeScore=1.6553;MLEAC=1;MLEAF=0.5;MQ=41.99;MQ0=0;MQRankSum=3.331;QD=15.18;ReadPosRankSum=0.985	GT:AD:DP:GQ:PL	0/1:88,78:166:99:2563,0,2863
chrXV	611316	.	G	A	3645.77	PASS	AC=1;AF=0.5;AN=2;BaseQRankSum=-0.839;DP=193;Dels=0.0;FS=2.498;HaplotypeScore=0.7887;MLEAC=1;MLEAF=0.5;MQ=42.0;MQ0=0;MQRankSum=-0.733;QD=18.89;ReadPosRankSum=1.084	GT:AD:DP:GQ:PL	0/1:83,110:193:99:3674,0,2606
chrXV	611760	.	G	A	3236.77	PASS	AC=1;AF=0.5;AN=2;BaseQRankSum=0.033;DP=211;Dels=0.0;FS=6.765;HaplotypeScore=0.0;MLEAC=1;MLEAF=0.5;MQ=42.0;MQ0=0;MQRankSum=-0.859;QD=15.34;ReadPosRankSum=0.721	GT:AD:DP:GQ:PL	0/1:110,101:211:99:3265,0,3636
chrXV	613318	.	A	G	3358.77	PASS	AC=1;AF=0.5;AN=2;BaseQRankSum=3.515;DP=218;Dels=0.0;FS=5.552;HaplotypeScore=3.2327;MLEAC=1;MLEAF=0.5;MQ=41.98;MQ0=0;MQRankSum=-0.213;QD=15.41;ReadPosRankSum=0.801	GT:AD:DP:GQ:PL	0/1:110,107:217:99:3387,0,3312
chrXV	624381	.	G	A	4040.77	PASS	AC=1;AF=0.5;AN=2;BaseQRankSum=2.153;DP=218;Dels=0.0;FS=0.508;HaplotypeScore=8.2037;MLEAC=1;MLEAF=0.5;MQ=42.0;MQ0=0;MQRankSum=0.791;QD=18.54;ReadPosRankSum=-1.099	GT:AD:DP:GQ:PL	0/1:100,117:218:99:4069,0,3319
chrXV	627994	.	G	A	2798.77	PASS	AC=1;AF=0.5;AN=2;BaseQRankSum=-0.164;DP=187;Dels=0.0;FS=1.821;HaplotypeScore=2.5476;MLEAC=1;MLEAF=0.5;MQ=41.99;MQ0=0;MQRankSum=1.264;QD=14.97;ReadPosRankSum=-0.884	GT:AD:DP:GQ:PL	0/1:101,84:185:99:2827,0,3475
chrXV	643726	.	G	A	3164.77	PASS	AC=1;AF=0.5;AN=2;BaseQRankSum=0.318;DP=193;Dels=0.0;FS=13.568;HaplotypeScore=1.8401;MLEAC=1;MLEAF=0.5;MQ=42.0;MQ0=0;MQRankSum=-0.077;QD=16.4;ReadPosRankSum=-1.261	GT:AD:DP:GQ:PL	0/1:96,96:192:99:3193,0,3301
chrXV	653779	.	A	G	3582.77	PASS	AC=1;AF=0.5;AN=2;BaseQRankSum=-0.228;DP=236;Dels=0.0;FS=0.0;HaplotypeScore=2.7674;MLEAC=1;MLEAF=0.5;MQ=41.98;MQ0=0;MQRankSum=0.423;QD=15.18;ReadPosRankSum=2.088	GT:AD:DP:GQ:PL	0/1:124,112:236:99:3611,0,4026
chrXV	675005	.	A	C	6522.77	PASS	AC=2;AF=1.0;AN=2;BaseQRankSum=2.164;DP=195;Dels=0.0;FS=0.0;HaplotypeScore=7.6515;MLEAC=2;MLEAF=1.0;MQ=40.87;MQ0=0;MQRankSum=-1.707;QD=33.45;ReadPosRankSum=5.883	GT:AD:DP:GQ:PL	1/1:13,182:195:78:6551,78,0
chrXV	675006	.	C	A	6651.77	PASS	AC=2;AF=1.0;AN=2;BaseQRankSum=2.449;DP=196;Dels=0.0;FS=0.0;HaplotypeScore=7.6515;MLEAC=2;MLEAF=1.0;MQ=40.88;MQ0=0;MQRankSum=-0.926;QD=33.94;ReadPosRankSum=5.819	GT:AD:DP:GQ:PL	1/1:13,183:196:78:6680,78,0
chrXV	682853	.	G	A	2623.77	PASS	AC=1;AF=0.5;AN=2;BaseQRankSum=1.44;DP=177;Dels=0.0;FS=4.383;HaplotypeScore=3.6899;MLEAC=1;MLEAF=0.5;MQ=42.0;MQ0=0;MQRankSum=0.289;QD=14.82;ReadPosRankSum=0.016	GT:AD:DP:GQ:PL	0/1:94,82:176:99:2652,0,3018
chrXV	692106	.	G	A	3123.77	PASS	AC=1;AF=0.5;AN=2;BaseQRankSum=1.716;DP=206;Dels=0.0;FS=5.007;HaplotypeScore=1.5226;MLEAC=1;MLEAF=0.5;MQ=41.99;MQ0=0;MQRankSum=-0.396;QD=15.16;ReadPosRankSum=-1.82	GT:AD:DP:GQ:PL	0/1:112,93:205:99:3152,0,3833
chrXV	693740	.	G	A	2625.77	PASS	AC=1;AF=0.5;AN=2;BaseQRankSum=-0.434;DP=182;Dels=0.0;FS=1.841;HaplotypeScore=3.6266;MLEAC=1;MLEAF=0.5;MQ=42.0;MQ0=0;MQRankSum=-2.852;QD=14.43;ReadPosRankSum=0.771	GT:AD:DP:GQ:PL	0/1:99,81:180:99:2654,0,3359
chrXV	694898	.	G	A	2719.77	PASS	AC=1;AF=0.5;AN=2;BaseQRankSum=2.652;DP=198;Dels=0.0;FS=5.042;HaplotypeScore=2.62;MLEAC=1;MLEAF=0.5;MQ=41.99;MQ0=0;MQRankSum=0.393;QD=13.74;ReadPosRankSum=-0.039	GT:AD:DP:GQ:PL	0/1:113,84:197:99:2748,0,3796
chrXV	710565	.	G	A	3226.07	PASS	AC=1;AF=0.5;AN=2;BaseQRankSum=-0.408;DP=211;Dels=0.0;FS=11.406;HaplotypeScore=0.0;MLEAC=1;MLEAF=0.5;MQ=42.0;MQ0=0;MQRankSum=-0.453;QD=15.29;ReadPosRankSum=-0.672	GT:AD:DP:GQ:PL	0/1:112,99:211:99:3254,0,3768
chrXV	729197	.	G	T	3950.77	PASS	AC=1;AF=0.5;AN=2;BaseQRankSum=1.642;DP=202;Dels=0.0;FS=0.522;HaplotypeScore=2.7217;MLEAC=1;MLEAF=0.5;MQ=41.99;MQ0=0;MQRankSum=-0.047;QD=19.56;ReadPosRankSum=0.557	GT:AD:DP:GQ:PL	0/1:88,114:202:99:3979,0,2921
chrXV	762876	.	G	A	2498.77	PASS	AC=1;AF=0.5;AN=2;BaseQRankSum=0.914;DP=157;Dels=0.0;FS=5.987;HaplotypeScore=9.0722;MLEAC=1;MLEAF=0.5;MQ=41.91;MQ0=0;MQRankSum=-0.177;QD=15.92;ReadPosRankSum=-1.78	GT:AD:DP:GQ:PL	0/1:78,77:156:99:2527,0,2564
chrXV	774843	.	G	A	3924.77	PASS	AC=1;AF=0.5;AN=2;BaseQRankSum=3.137;DP=250;Dels=0.0;FS=0.974;HaplotypeScore=5.5194;MLEAC=1;MLEAF=0.5;MQ=41.98;MQ0=0;MQRankSum=-0.299;QD=15.7;ReadPosRankSum=-1.041	GT:AD:DP:GQ:PL	0/1:134,116:250:99:3953,0,4435
chrXV	784028	.	A	G	2999.77	PASS	AC=1;AF=0.5;AN=2;BaseQRankSum=1.343;DP=179;Dels=0.0;FS=3.479;HaplotypeScore=0.7887;MLEAC=1;MLEAF=0.5;MQ=41.99;MQ0=0;MQRankSum=0.016;QD=16.76;ReadPosRankSum=1.715	GT:AD:DP:GQ:PL	0/1:84,95:179:99:3028,0,2721
chrXV	786507	.	G	A	3523.77	PASS	AC=1;AF=0.5;AN=2;BaseQRankSum=-0.797;DP=228;Dels=0.0;FS=4.516;HaplotypeScore=3.5178;MLEAC=1;MLEAF=0.5;MQ=41.94;MQ0=0;MQRankSum=-0.563;QD=15.46;ReadPosRankSum=-0.127	GT:AD:DP:GQ:PL	0/1:121,107:228:99:3552,0,4034
chrXV	830441	.	G	A	2769.77	PASS	AC=1;AF=0.5;AN=2;BaseQRankSum=-0.875;DP=165;Dels=0.0;FS=1.916;HaplotypeScore=3.4885;MLEAC=1;MLEAF=0.5;MQ=42.0;MQ0=0;MQRankSum=-0.026;QD=16.79;ReadPosRankSum=1.0	GT:AD:DP:GQ:PL	0/1:81,83:165:99:2798,0,2688
chrXV	860599	.	G	A	2538.77	PASS	AC=1;AF=0.5;AN=2;BaseQRankSum=3.105;DP=163;Dels=0.0;FS=3.617;HaplotypeScore=4.2657;MLEAC=1;MLEAF=0.5;MQ=42.0;MQ0=0;MQRankSum=-0.45;QD=15.58;ReadPosRankSum=0.938	GT:AD:DP:GQ:PL	0/1:83,80:163:99:2567,0,2573
chrXV	876975	.	G	A	3310.77	PASS	AC=1;AF=0.5;AN=2;BaseQRankSum=0.539;DP=214;Dels=0.0;FS=2.347;HaplotypeScore=5.3283;MLEAC=1;MLEAF=0.5;MQ=41.96;MQ0=0;MQRankSum=0.707;QD=15.47;ReadPosRankSum=1.293	GT:AD:DP:GQ:PL	0/1:111,103:214:99:3339,0,3514
chrXV	929124	.	G	A	2776.77	PASS	AC=1;AF=0.5;AN=2;BaseQRankSum=0.972;DP=188;Dels=0.0;FS=7.281;HaplotypeScore=1.998;MLEAC=1;MLEAF=0.5;MQ=42.0;MQ0=0;MQRankSum=-0.953;QD=14.77;ReadPosRankSum=0.561	GT:AD:DP:GQ:PL	0/1:105,83:188:99:2805,0,3650
chrXV	964983	.	A	G	3093.77	PASS	AC=1;AF=0.5;AN=2;BaseQRankSum=1.365;DP=222;Dels=0.0;FS=8.605;HaplotypeScore=4.5989;MLEAC=1;MLEAF=0.5;MQ=42.0;MQ0=0;MQRankSum=0.554;QD=13.94;ReadPosRankSum=-0.352	GT:AD:DP:GQ:PL	0/1:125,97:222:99:3122,0,4132
chrXV	967907	.	A	G	2557.77	PASS	AC=1;AF=0.5;AN=2;BaseQRankSum=3.243;DP=172;Dels=0.0;FS=3.519;HaplotypeScore=6.0901;MLEAC=1;MLEAF=0.5;MQ=41.95;MQ0=0;MQRankSum=-1.302;QD=14.87;ReadPosRankSum=-0.723	GT:AD:DP:GQ:PL	0/1:91,80:171:99:2586,0,2392
chrXV	986186	.	G	A	2404.77	PASS	AC=1;AF=0.5;AN=2;BaseQRankSum=-1.645;DP=145;Dels=0.0;FS=4.962;HaplotypeScore=4.549;MLEAC=1;MLEAF=0.5;MQ=41.99;MQ0=0;MQRankSum=-0.694;QD=16.58;ReadPosRankSum=-1.388	GT:AD:DP:GQ:PL	0/1:69,73:142:99:2433,0,2282
chrXV	986829	.	G	A	2807.77	PASS	AC=1;AF=0.5;AN=2;BaseQRankSum=0.399;DP=176;Dels=0.0;FS=13.273;HaplotypeScore=5.6624;MLEAC=1;MLEAF=0.5;MQ=42.0;MQ0=0;MQRankSum=-1.231;QD=15.95;ReadPosRankSum=-0.852	GT:AD:DP:GQ:PL	0/1:90,85:175:99:2836,0,3036
chrXV	987955	.	G	A	2003.77	PASS	AC=1;AF=0.5;AN=2;BaseQRankSum=-0.806;DP=108;Dels=0.0;FS=1.557;HaplotypeScore=3.4302;MLEAC=1;MLEAF=0.5;MQ=42.0;MQ0=0;MQRankSum=1.376;QD=18.55;ReadPosRankSum=0.552	GT:AD:DP:GQ:PL	0/1:47,61:108:99:2032,0,1519
chrXV	988427	.	G	A	1658.77	PASS	AC=1;AF=0.5;AN=2;BaseQRankSum=-1.654;DP=111;Dels=0.0;FS=1.514;HaplotypeScore=0.0;MLEAC=1;MLEAF=0.5;MQ=42.0;MQ0=0;MQRankSum=-0.398;QD=14.94;ReadPosRankSum=1.766	GT:AD:DP:GQ:PL	0/1:56,55:111:99:1687,0,1732
chrXV	994442	.	G	A	2396.77	PASS	AC=1;AF=0.5;AN=2;BaseQRankSum=-1.304;DP=145;Dels=0.0;FS=0.611;HaplotypeScore=1.873;MLEAC=1;MLEAF=0.5;MQ=42.0;MQ0=0;MQRankSum=0.251;QD=16.53;ReadPosRankSum=-0.73	GT:AD:DP:GQ:PL	0/1:69,76:145:99:2425,0,2198
chrXV	1007411	.	G	A	2976.77	PASS	AC=1;AF=0.5;AN=2;BaseQRankSum=-0.538;DP=185;Dels=0.0;FS=0.0;HaplotypeScore=5.2469;MLEAC=1;MLEAF=0.5;MQ=42.0;MQ0=0;MQRankSum=0.14;QD=16.09;ReadPosRankSum=-0.915	GT:AD:DP:GQ:PL	0/1:92,92:184:99:3005,0,3063
chrXV	1012482	.	G	A	2351.77	PASS	AC=1;AF=0.5;AN=2;BaseQRankSum=0.471;DP=156;Dels=0.0;FS=0.0;HaplotypeScore=7.0217;MLEAC=1;MLEAF=0.5;MQ=41.99;MQ0=0;MQRankSum=0.105;QD=15.08;ReadPosRankSum=-1.453	GT:AD:DP:GQ:PL	0/1:83,71:155:99:2380,0,2718
chrXV	1024909	.	A	G	3055.77	PASS	AC=1;AF=0.5;AN=2;BaseQRankSum=-0.244;DP=212;Dels=0.0;FS=8.912;HaplotypeScore=6.1096;MLEAC=1;MLEAF=0.5;MQ=41.93;MQ0=0;MQRankSum=-0.575;QD=14.41;ReadPosRankSum=-1.207	GT:AD:DP:GQ:PL	0/1:116,96:212:99:3084,0,3834
chrXV	1071072	.	G	A	3441.77	PASS	AC=1;AF=0.5;AN=2;BaseQRankSum=0.784;DP=182;Dels=0.0;FS=1.161;HaplotypeScore=2.6287;MLEAC=1;MLEAF=0.5;MQ=42.0;MQ0=0;MQRankSum=1.297;QD=18.91;ReadPosRankSum=0.157	GT:AD:DP:GQ:PL	0/1:80,102:182:99:3470,0,2467
chrXV	1071913	.	C	G	3310.77	PASS	AC=1;AF=0.5;AN=2;BaseQRankSum=1.111;DP=250;Dels=0.0;FS=2.213;HaplotypeScore=3.4528;MLEAC=1;MLEAF=0.5;MQ=42.0;MQ0=0;MQRankSum=-0.336;QD=13.24;ReadPosRankSum=1.471	GT:AD:DP:GQ:PL	0/1:147,103:250:99:3339,0,4961
chrXVI	22857	.	C	T	3382.77	PASS	AC=1;AF=0.5;AN=2;BaseQRankSum=-0.53;DP=215;Dels=0.0;FS=3.045;HaplotypeScore=1.4679;MLEAC=1;MLEAF=0.5;MQ=41.98;MQ0=0;MQRankSum=-0.999;QD=15.73;ReadPosRankSum=0.095	GT:AD:DP:GQ:PL	0/1:111,104:215:99:3411,0,3802
chrXVI	29917	.	G	A	2656.77	PASS	AC=1;AF=0.5;AN=2;BaseQRankSum=-3.382;DP=184;Dels=0.0;FS=1.834;HaplotypeScore=1.8928;MLEAC=1;MLEAF=0.5;MQ=41.92;MQ0=0;MQRankSum=-0.784;QD=14.44;ReadPosRankSum=0.102	GT:AD:DP:GQ:PL	0/1:95,89:184:99:2685,0,3195
chrXVI	32791	.	A	G	2390.77	PASS	AC=1;AF=0.5;AN=2;BaseQRankSum=2.314;DP=166;Dels=0.0;FS=1.218;HaplotypeScore=0.9999;MLEAC=1;MLEAF=0.5;MQ=42.0;MQ0=0;MQRankSum=-1.109;QD=14.4;ReadPosRankSum=-2.001	GT:AD:DP:GQ:PL	0/1:85,79:164:99:2419,0,2562
chrXVI	37100	.	A	G	3805.77	PASS	AC=1;AF=0.5;AN=2;BaseQRankSum=0.005;DP=206;Dels=0.0;FS=0.0;HaplotypeScore=1.4538;MLEAC=1;MLEAF=0.5;MQ=42.0;MQ0=0;MQRankSum=0.852;QD=18.47;ReadPosRankSum=-1.344	GT:AD:DP:GQ:PL	0/1:91,115:206:99:3834,0,2942
chrXVI	50624	.	C	T	3027.77	PASS	AC=1;AF=0.5;AN=2;BaseQRankSum=-0.213;DP=185;Dels=0.0;FS=4.251;HaplotypeScore=1.6643;MLEAC=1;MLEAF=0.5;MQ=42.0;MQ0=0;MQRankSum=0.296;QD=16.37;ReadPosRankSum=0.41	GT:AD:DP:GQ:PL	0/1:93,91:184:99:3056,0,3165
chrXVI	79586	.	G	A	3945.77	PASS	AC=1;AF=0.5;AN=2;BaseQRankSum=1.435;DP=223;Dels=0.0;FS=15.299;HaplotypeScore=1.933;MLEAC=1;MLEAF=0.5;MQ=42.0;MQ0=0;MQRankSum=-1.401;QD=17.69;ReadPosRankSum=-0.811	GT:AD:DP:GQ:PL	0/1:104,116:220:99:3974,0,3460
chrXVI	82341	.	G	A	2235.77	PASS	AC=1;AF=0.5;AN=2;BaseQRankSum=-2.214;DP=171;Dels=0.0;FS=1.233;HaplotypeScore=6.2031;MLEAC=1;MLEAF=0.5;MQ=42.0;MQ0=0;MQRankSum=1.363;QD=13.07;ReadPosRankSum=0.255	GT:AD:DP:GQ:PL	0/1:96,73:169:99:2264,0,3266
chrXVI	83232	.	G	A	2698.77	PASS	AC=1;AF=0.5;AN=2;BaseQRankSum=-0.911;DP=172;Dels=0.0;FS=5.442;HaplotypeScore=0.0;MLEAC=1;MLEAF=0.5;MQ=42.0;MQ0=0;MQRankSum=0.412;QD=15.69;ReadPosRankSum=0.672	GT:AD:DP:GQ:PL	0/1:84,88:172:99:2727,0,2633
chrXVI	85741	.	G	A	3208.76	PASS	AC=1;AF=0.5;AN=2;BaseQRankSum=-1.224;DP=187;Dels=0.0;FS=8.475;HaplotypeScore=1.5661;MLEAC=1;MLEAF=0.5;MQ=41.99;MQ0=0;MQRankSum=1.692;QD=17.16;ReadPosRankSum=-0.489	GT:AD:DP:GQ:PL	0/1:86,99:185:99:3237,0,2810
chrXVI	87137	.	A	G	2759.77	PASS	AC=1;AF=0.5;AN=2;BaseQRankSum=-1.231;DP=172;Dels=0.0;FS=16.6;HaplotypeScore=2.3113;MLEAC=1;MLEAF=0.5;MQ=41.92;MQ0=0;MQRankSum=-1.36;QD=16.05;ReadPosRankSum=1.173	GT:AD:DP:GQ:PL	0/1:87,85:172:99:2788,0,3000
chrXVI	116201	.	A	G	1824.77	PASS	AC=1;AF=0.5;AN=2;BaseQRankSum=0.861;DP=145;Dels=0.0;FS=3.37;HaplotypeScore=5.2968;MLEAC=1;MLEAF=0.5;MQ=42.0;MQ0=0;MQRankSum=-0.534;QD=12.58;ReadPosRankSum=0.174	GT:AD:DP:GQ:PL	0/1:83,60:144:99:1853,0,2642
chrXVI	117201	.	G	A	2543.77	PASS	AC=1;AF=0.5;AN=2;BaseQRankSum=0.256;DP=165;Dels=0.0;FS=0.572;HaplotypeScore=5.8316;MLEAC=1;MLEAF=0.5;MQ=41.99;MQ0=0;MQRankSum=-2.476;QD=15.42;ReadPosRankSum=0.738	GT:AD:DP:GQ:PL	0/1:85,80:165:99:2572,0,2730
chrXVI	120070	.	A	G	3165.77	PASS	AC=1;AF=0.5;AN=2;BaseQRankSum=-2.055;DP=208;Dels=0.0;FS=0.0;HaplotypeScore=5.734;MLEAC=1;MLEAF=0.5;MQ=41.86;MQ0=0;MQRankSum=0.562;QD=15.22;ReadPosRankSum=-1.873	GT:AD:DP:GQ:PL	0/1:101,104:206:99:3194,0,3375
chrXVI	121658	.	G	A	4161.77	PASS	AC=1;AF=0.5;AN=2;BaseQRankSum=0.502;DP=230;Dels=0.0;FS=2.271;HaplotypeScore=0.9947;MLEAC=1;MLEAF=0.5;MQ=41.94;MQ0=0;MQRankSum=-0.852;QD=18.09;ReadPosRankSum=-0.983	GT:AD:DP:GQ:PL	0/1:106,124:230:99:4190,0,3406
chrXVI	127051	.	G	A	3228.29	PASS	AC=1;AF=0.5;AN=2;BaseQRankSum=-0.16;DP=193;Dels=0.0;FS=3.35;HaplotypeScore=0.0;MLEAC=1;MLEAF=0.5;MQ=42.0;MQ0=0;MQRankSum=0.68;QD=16.73;ReadPosRankSum=-0.794	GT:AD:DP:GQ:PL	0/1:92,100:192:99:3257,0,3003
chrXVI	130679	.	G	A	2981.77	PASS	AC=1;AF=0.5;AN=2;BaseQRankSum=-0.657;DP=190;Dels=0.0;FS=0.538;HaplotypeScore=5.8217;MLEAC=1;MLEAF=0.5;MQ=42.0;MQ0=0;MQRankSum=0.024;QD=15.69;ReadPosRankSum=-0.523	GT:AD:DP:GQ:PL	0/1:95,93:188:99:3010,0,3095
chrXVI	132415	.	C	T	1392.77	PASS	AC=1;AF=0.5;AN=2;BaseQRankSum=-1.276;DP=109;Dels=0.0;FS=2.509;HaplotypeScore=2.713;MLEAC=1;MLEAF=0.5;MQ=41.96;MQ0=0;MQRankSum=-2.163;QD=12.78;ReadPosRankSum=0.028	GT:AD:DP:GQ:PL	0/1:62,47:109:99:1421,0,2010
chrXVI	137338	.	G	A	3826.77	PASS	AC=1;AF=0.5;AN=2;BaseQRankSum=2.271;DP=210;Dels=0.0;FS=3.201;HaplotypeScore=2.366;MLEAC=1;MLEAF=0.5;MQ=42.0;MQ0=0;MQRankSum=-2.013;QD=18.22;ReadPosRankSum=0.212	GT:AD:DP:GQ:PL	0/1:95,114:210:99:3855,0,3094
chrXVI	140501	.	G	A	2839.77	PASS	AC=1;AF=0.5;AN=2;BaseQRankSum=-1.395;DP=180;Dels=0.0;FS=4.372;HaplotypeScore=5.7421;MLEAC=1;MLEAF=0.5;MQ=41.99;MQ0=0;MQRankSum=1.994;QD=15.78;ReadPosRankSum=-0.829	GT:AD:DP:GQ:PL	0/1:89,88:178:99:2868,0,2903
chrXVI	145247	.	G	A	2992.77	PASS	AC=1;AF=0.5;AN=2;BaseQRankSum=0.893;DP=189;Dels=0.0;FS=1.793;HaplotypeScore=3.4159;MLEAC=1;MLEAF=0.5;MQ=41.76;MQ0=2;MQRankSum=-0.388;QD=15.83;ReadPosRankSum=-0.472	GT:AD:DP:GQ:PL	0/1:96,93:189:99:3021,0,3234
chrXVI	145475	.	C	T	2939.77	PASS	AC=1;AF=0.5;AN=2;BaseQRankSum=1.017;DP=201;Dels=0.0;FS=6.968;HaplotypeScore=0.7887;MLEAC=1;MLEAF=0.5;MQ=41.98;MQ0=0;MQRankSum=-1.015;QD=14.63;ReadPosRankSum=-2.062	GT:AD:DP:GQ:PL	0/1:110,91:201:99:2968,0,3711
chrXVI	150260	.	G	A	2992.77	PASS	AC=1;AF=0.5;AN=2;BaseQRankSum=-0.245;DP=212;Dels=0.0;FS=0.0;HaplotypeScore=0.8321;MLEAC=1;MLEAF=0.5;MQ=41.99;MQ0=0;MQRankSum=2.056;QD=14.12;ReadPosRankSum=-2.392	GT:AD:DP:GQ:PL	0/1:116,93:209:99:3021,0,3993
chrXVI	152327	.	G	A	3201.82	PASS	AC=1;AF=0.5;AN=2;BaseQRankSum=0.247;DP=187;Dels=0.0;FS=1.792;HaplotypeScore=8.8118;MLEAC=1;MLEAF=0.5;MQ=42.0;MQ0=0;MQRankSum=0.544;QD=17.12;ReadPosRankSum=0.094	GT:AD:DP:GQ:PL	0/1:88,98:186:99:3230,0,2821
chrXVI	155600	.	C	T	3092.77	PASS	AC=1;AF=0.5;AN=2;BaseQRankSum=-1.069;DP=189;Dels=0.0;FS=3.337;HaplotypeScore=4.9315;MLEAC=1;MLEAF=0.5;MQ=42.0;MQ0=0;MQRankSum=1.215;QD=16.36;ReadPosRankSum=0.092	GT:AD:DP:GQ:PL	0/1:90,99:189:99:3121,0,2961
chrXVI	158323	.	G	A	3337.77	PASS	AC=1;AF=0.5;AN=2;BaseQRankSum=1.496;DP=222;Dels=0.0;FS=0.0;HaplotypeScore=2.4558;MLEAC=1;MLEAF=0.5;MQ=41.92;MQ0=0;MQRankSum=-4.147;QD=15.03;ReadPosRankSum=-0.11	GT:AD:DP:GQ:PL	0/1:118,104:222:99:3366,0,3816
chrXVI	167643	.	G	A	2863.77	PASS	AC=1;AF=0.5;AN=2;BaseQRankSum=0.286;DP=182;Dels=0.0;FS=4.341;HaplotypeScore=2.8135;MLEAC=1;MLEAF=0.5;MQ=42.0;MQ0=0;MQRankSum=0.143;QD=15.73;ReadPosRankSum=-0.016	GT:AD:DP:GQ:PL	0/1:95,86:181:99:2892,0,3198
chrXVI	177455	.	A	G	3304.77	PASS	AC=1;AF=0.5;AN=2;BaseQRankSum=0.962;DP=200;Dels=0.0;FS=3.26;HaplotypeScore=5.9677;MLEAC=1;MLEAF=0.5;MQ=42.0;MQ0=0;MQRankSum=0.939;QD=16.52;ReadPosRankSum=-0.639	GT:AD:DP:GQ:PL	0/1:97,102:199:99:3333,0,3131
chrXVI	183146	.	A	G	2672.77	PASS	AC=1;AF=0.5;AN=2;BaseQRankSum=-1.026;DP=199;Dels=0.0;FS=3.28;HaplotypeScore=0.9665;MLEAC=1;MLEAF=0.5;MQ=41.99;MQ0=0;MQRankSum=-0.787;QD=13.43;ReadPosRankSum=0.938	GT:AD:DP:GQ:PL	0/1:115,83:198:99:2701,0,3919
chrXVI	186917	.	G	A	3092.77	PASS	AC=1;AF=0.5;AN=2;BaseQRankSum=0.126;DP=180;Dels=0.0;FS=0.0;HaplotypeScore=5.9008;MLEAC=1;MLEAF=0.5;MQ=41.98;MQ0=0;MQRankSum=0.485;QD=17.18;ReadPosRankSum=-2.281	GT:AD:DP:GQ:PL	0/1:83,97:180:99:3121,0,2555
chrXVI	191690	.	G	A	3493.77	PASS	AC=1;AF=0.5;AN=2;BaseQRankSum=2.01;DP=206;Dels=0.0;FS=1.722;HaplotypeScore=6.9204;MLEAC=1;MLEAF=0.5;MQ=41.99;MQ0=0;MQRankSum=-0.371;QD=16.96;ReadPosRankSum=1.725	GT:AD:DP:GQ:PL	0/1:97,108:205:99:3522,0,2976
chrXVI	193614	.	C	T	2782.77	PASS	AC=1;AF=0.5;AN=2;BaseQRankSum=1.262;DP=195;Dels=0.0;FS=2.58;HaplotypeScore=0.0;MLEAC=1;MLEAF=0.5;MQ=41.02;MQ0=0;MQRankSum=1.163;QD=14.27;ReadPosRankSum=-1.053	GT:AD:DP:GQ:PL	0/1:106,89:195:99:2811,0,3503
chrXVI	197623	.	G	A	3501.77	PASS	AC=1;AF=0.5;AN=2;BaseQRankSum=1.66;DP=198;Dels=0.0;FS=9.412;HaplotypeScore=2.5873;MLEAC=1;MLEAF=0.5;MQ=41.98;MQ0=0;MQRankSum=-0.351;QD=17.69;ReadPosRankSum=-0.053	GT:AD:DP:GQ:PL	0/1:94,104:198:99:3530,0,3096
chrXVI	201926	.	T	C	3468.77	PASS	AC=1;AF=0.5;AN=2;BaseQRankSum=1.319;DP=206;Dels=0.0;FS=1.72;HaplotypeScore=5.4738;MLEAC=1;MLEAF=0.5;MQ=42.0;MQ0=0;MQRankSum=0.372;QD=16.84;ReadPosRankSum=-0.175	GT:AD:DP:GQ:PL	0/1:101,105:206:99:3497,0,3231
chrXVI	202234	.	A	G	3392.77	PASS	AC=1;AF=0.5;AN=2;BaseQRankSum=0.277;DP=207;Dels=0.0;FS=0.0;HaplotypeScore=2.7867;MLEAC=1;MLEAF=0.5;MQ=41.84;MQ0=0;MQRankSum=-0.858;QD=16.39;ReadPosRankSum=-0.8	GT:AD:DP:GQ:PL	0/1:101,106:207:99:3421,0,3280
chrXVI	217564	.	G	A	4132.77	PASS	AC=1;AF=0.5;AN=2;BaseQRankSum=4.873;DP=225;Dels=0.0;FS=0.0;HaplotypeScore=1.7987;MLEAC=1;MLEAF=0.5;MQ=42.0;MQ0=0;MQRankSum=1.984;QD=18.37;ReadPosRankSum=-0.561	GT:AD:DP:GQ:PL	0/1:102,123:225:99:4161,0,2917
chrXVI	217647	.	G	A	3581.77	PASS	AC=1;AF=0.5;AN=2;BaseQRankSum=0.574;DP=195;Dels=0.0;FS=2.537;HaplotypeScore=0.8667;MLEAC=1;MLEAF=0.5;MQ=42.0;MQ0=0;MQRankSum=-1.433;QD=18.37;ReadPosRankSum=-1.272	GT:AD:DP:GQ:PL	0/1:89,106:195:99:3610,0,2919
chrXVI	218844	.	G	A	2919.77	PASS	AC=1;AF=0.5;AN=2;BaseQRankSum=-1.371;DP=197;Dels=0.0;FS=0.524;HaplotypeScore=4.5686;MLEAC=1;MLEAF=0.5;MQ=42.0;MQ0=0;MQRankSum=-0.559;QD=14.82;ReadPosRankSum=-0.083	GT:AD:DP:GQ:PL	0/1:101,95:197:99:2948,0,3245
chrXVI	220613	.	G	A	3510.77	PASS	AC=1;AF=0.5;AN=2;BaseQRankSum=-0.55;DP=224;Dels=0.0;FS=0.0;HaplotypeScore=0.9734;MLEAC=1;MLEAF=0.5;MQ=41.94;MQ0=0;MQRankSum=0.024;QD=15.67;ReadPosRankSum=1.424	GT:AD:DP:GQ:PL	0/1:112,109:221:99:3539,0,3762
chrXVI	221483	.	G	A	2788.77	PASS	AC=1;AF=0.5;AN=2;BaseQRankSum=1.51;DP=173;Dels=0.0;FS=13.262;HaplotypeScore=6.0392;MLEAC=1;MLEAF=0.5;MQ=41.99;MQ0=0;MQRankSum=0.308;QD=16.12;ReadPosRankSum=-1.108	GT:AD:DP:GQ:PL	0/1:89,82:171:99:2817,0,2947
chrXVI	222846	.	G	A	2949.77	PASS	AC=1;AF=0.5;AN=2;BaseQRankSum=0.594;DP=208;Dels=0.0;FS=3.181;HaplotypeScore=1.6553;MLEAC=1;MLEAF=0.5;MQ=41.97;MQ0=0;MQRankSum=0.72;QD=14.18;ReadPosRankSum=-0.128	GT:AD:DP:GQ:PL	0/1:117,91:208:99:2978,0,4015
chrXVI	223826	.	G	A	2418.77	PASS	AC=1;AF=0.5;AN=2;BaseQRankSum=-0.443;DP=173;Dels=0.0;FS=2.663;HaplotypeScore=1.7005;MLEAC=1;MLEAF=0.5;MQ=42.0;MQ0=0;MQRankSum=0.155;QD=13.98;ReadPosRankSum=-0.213	GT:AD:DP:GQ:PL	0/1:98,75:173:99:2447,0,3411
chrXVI	223983	.	G	A	3012.77	PASS	AC=1;AF=0.5;AN=2;BaseQRankSum=-0.632;DP=189;Dels=0.0;FS=2.545;HaplotypeScore=2.3869;MLEAC=1;MLEAF=0.5;MQ=42.0;MQ0=0;MQRankSum=-0.243;QD=15.94;ReadPosRankSum=0.879	GT:AD:DP:GQ:PL	0/1:96,93:189:99:3041,0,3190
chrXVI	224649	.	A	G	2721.77	PASS	AC=1;AF=0.5;AN=2;BaseQRankSum=0.044;DP=174;Dels=0.0;FS=7.694;HaplotypeScore=1.7074;MLEAC=1;MLEAF=0.5;MQ=41.98;MQ0=0;MQRankSum=-0.147;QD=15.64;ReadPosRankSum=-0.336	GT:AD:DP:GQ:PL	0/1:89,84:173:99:2750,0,2923
chrXVI	228747	.	G	A	2118.77	PASS	AC=1;AF=0.5;AN=2;BaseQRankSum=-2.353;DP=166;Dels=0.0;FS=0.58;HaplotypeScore=4.2412;MLEAC=1;MLEAF=0.5;MQ=42.0;MQ0=0;MQRankSum=-0.265;QD=12.76;ReadPosRankSum=-0.737	GT:AD:DP:GQ:PL	0/1:97,69:166:99:2147,0,3312
chrXVI	229496	.	G	A	2943.77	PASS	AC=1;AF=0.5;AN=2;BaseQRankSum=0.119;DP=191;Dels=0.0;FS=6.061;HaplotypeScore=5.6413;MLEAC=1;MLEAF=0.5;MQ=41.93;MQ0=0;MQRankSum=-1.134;QD=15.41;ReadPosRankSum=-0.214	GT:AD:DP:GQ:PL	0/1:101,90:191:99:2972,0,3360
chrXVI	232123	.	G	A	2947.77	PASS	AC=1;AF=0.5;AN=2;BaseQRankSum=-1.3;DP=180;Dels=0.0;FS=0.0;HaplotypeScore=2.7217;MLEAC=1;MLEAF=0.5;MQ=41.91;MQ0=0;MQRankSum=-0.877;QD=16.38;ReadPosRankSum=0.542	GT:AD:DP:GQ:PL	0/1:90,90:180:99:2976,0,2913
chrXVI	232634	.	C	T	3178.77	PASS	AC=1;AF=0.5;AN=2;BaseQRankSum=-0.146;DP=181;Dels=0.0;FS=1.17;HaplotypeScore=4.9878;MLEAC=1;MLEAF=0.5;MQ=42.0;MQ0=0;MQRankSum=-0.632;QD=17.56;ReadPosRankSum=-0.821	GT:AD:DP:GQ:PL	0/1:85,93:179:99:3207,0,2877
chrXVI	233320	.	T	C	3498.77	PASS	AC=1;AF=0.5;AN=2;BaseQRankSum=0.265;DP=239;Dels=0.0;FS=2.969;HaplotypeScore=5.7653;MLEAC=1;MLEAF=0.5;MQ=42.0;MQ0=0;MQRankSum=-0.47;QD=14.64;ReadPosRankSum=0.4	GT:AD:DP:GQ:PL	0/1:128,109:237:99:3527,0,4350
chrXVI	234308	.	G	A	2539.77	PASS	AC=1;AF=0.5;AN=2;BaseQRankSum=1.825;DP=169;Dels=0.0;FS=7.91;HaplotypeScore=4.6963;MLEAC=1;MLEAF=0.5;MQ=42.0;MQ0=0;MQRankSum=-0.453;QD=15.03;ReadPosRankSum=0.967	GT:AD:DP:GQ:PL	0/1:93,75:168:99:2568,0,3151
chrXVI	239909	.	G	A	2934.77	PASS	AC=1;AF=0.5;AN=2;BaseQRankSum=-2.564;DP=183;Dels=0.0;FS=1.141;HaplotypeScore=1.5774;MLEAC=1;MLEAF=0.5;MQ=42.0;MQ0=0;MQRankSum=-0.431;QD=16.04;ReadPosRankSum=-0.939	GT:AD:DP:GQ:PL	0/1:92,91:183:99:2963,0,3144
chrXVI	242264	.	A	G	3391.77	PASS	AC=1;AF=0.5;AN=2;BaseQRankSum=0.174;DP=210;Dels=0.0;FS=1.694;HaplotypeScore=0.7887;MLEAC=1;MLEAF=0.5;MQ=41.99;MQ0=0;MQRankSum=-0.976;QD=16.15;ReadPosRankSum=-1.123	GT:AD:DP:GQ:PL	0/1:104,106:210:99:3420,0,3424
chrXVI	245582	.	G	A	3580.77	PASS	AC=1;AF=0.5;AN=2;BaseQRankSum=1.0;DP=224;Dels=0.0;FS=1.028;HaplotypeScore=2.4385;MLEAC=1;MLEAF=0.5;MQ=42.0;MQ0=0;MQRankSum=1.384;QD=15.99;ReadPosRankSum=-0.398	GT:AD:DP:GQ:PL	0/1:115,108:223:99:3609,0,3896
chrXVI	249339	.	G	A	3376.77	PASS	AC=1;AF=0.5;AN=2;BaseQRankSum=0.973;DP=181;Dels=0.0;FS=3.405;HaplotypeScore=3.6544;MLEAC=1;MLEAF=0.5;MQ=42.0;MQ0=0;MQRankSum=-0.264;QD=18.66;ReadPosRankSum=-0.13	GT:AD:DP:GQ:PL	0/1:80,101:181:99:3405,0,2578
chrXVI	250184	.	A	G	3262.77	PASS	AC=1;AF=0.5;AN=2;BaseQRankSum=3.207;DP=197;Dels=0.0;FS=2.452;HaplotypeScore=0.9789;MLEAC=1;MLEAF=0.5;MQ=42.0;MQ0=0;MQRankSum=1.469;QD=16.56;ReadPosRankSum=0.179	GT:AD:DP:GQ:PL	0/1:95,102:197:99:3291,0,2932
chrXVI	251791	.	G	A	2982.77	PASS	AC=1;AF=0.5;AN=2;BaseQRankSum=-0.352;DP=184;Dels=0.0;FS=1.828;HaplotypeScore=4.5882;MLEAC=1;MLEAF=0.5;MQ=41.92;MQ0=0;MQRankSum=-0.936;QD=16.21;ReadPosRankSum=-0.385	GT:AD:DP:GQ:PL	0/1:89,95:184:99:3011,0,2924
chrXVI	258515	.	A	G	3300.77	PASS	AC=1;AF=0.5;AN=2;BaseQRankSum=-0.79;DP=216;Dels=0.0;FS=0.5;HaplotypeScore=5.0748;MLEAC=1;MLEAF=0.5;MQ=42.0;MQ0=0;MQRankSum=-1.632;QD=15.28;ReadPosRankSum=-0.312	GT:AD:DP:GQ:PL	0/1:108,107:215:99:3329,0,3417
chrXVI	263635	.	A	G	2769.77	PASS	AC=1;AF=0.5;AN=2;BaseQRankSum=-2.219;DP=202;Dels=0.0;FS=0.518;HaplotypeScore=3.2489;MLEAC=1;MLEAF=0.5;MQ=41.93;MQ0=0;MQRankSum=2.334;QD=13.71;ReadPosRankSum=-0.868	GT:AD:DP:GQ:PL	0/1:114,87:201:99:2798,0,3903
chrXVI	265409	.	G	A	3179.76	PASS	AC=1;AF=0.5;AN=2;BaseQRankSum=0.408;DP=184;Dels=0.0;FS=0.546;HaplotypeScore=8.519;MLEAC=1;MLEAF=0.5;MQ=41.99;MQ0=0;MQRankSum=-0.624;QD=17.28;ReadPosRankSum=0.018	GT:AD:DP:GQ:PL	0/1:90,94:184:99:3208,0,3005
chrXVI	305292	.	G	A	3385.77	PASS	AC=1;AF=0.5;AN=2;BaseQRankSum=-1.331;DP=213;Dels=0.0;FS=3.089;HaplotypeScore=3.4334;MLEAC=1;MLEAF=0.5;MQ=41.99;MQ0=0;MQRankSum=-0.346;QD=15.9;ReadPosRankSum=-0.792	GT:AD:DP:GQ:PL	0/1:106,106:212:99:3414,0,3502
chrXVI	320282	.	G	A	3400.77	PASS	AC=1;AF=0.5;AN=2;BaseQRankSum=-1.538;DP=199;Dels=0.0;FS=2.434;HaplotypeScore=0.0;MLEAC=1;MLEAF=0.5;MQ=42.0;MQ0=0;MQRankSum=-0.449;QD=17.09;ReadPosRankSum=-1.117	GT:AD:DP:GQ:PL	0/1:97,102:199:99:3429,0,3282
chrXVI	322423	.	G	A	3022.77	PASS	AC=1;AF=0.5;AN=2;BaseQRankSum=-0.794;DP=196;Dels=0.0;FS=4.992;HaplotypeScore=2.493;MLEAC=1;MLEAF=0.5;MQ=42.0;MQ0=0;MQRankSum=-1.069;QD=15.42;ReadPosRankSum=-0.124	GT:AD:DP:GQ:PL	0/1:103,93:196:99:3051,0,3440
chrXVI	324711	.	G	A	3552.77	PASS	AC=1;AF=0.5;AN=2;BaseQRankSum=2.003;DP=218;Dels=0.0;FS=0.5;HaplotypeScore=0.7887;MLEAC=1;MLEAF=0.5;MQ=41.93;MQ0=0;MQRankSum=0.617;QD=16.3;ReadPosRankSum=0.898	GT:AD:DP:GQ:PL	0/1:109,108:217:99:3581,0,3505
chrXVI	326568	.	G	A	3737.77	PASS	AC=1;AF=0.5;AN=2;BaseQRankSum=1.433;DP=207;Dels=0.0;FS=0.0;HaplotypeScore=4.4535;MLEAC=1;MLEAF=0.5;MQ=41.92;MQ0=0;MQRankSum=-0.81;QD=18.06;ReadPosRankSum=0.725	GT:AD:DP:GQ:PL	0/1:96,110:207:99:3766,0,3172
chrXVI	327032	.	G	A	3200.06	PASS	AC=1;AF=0.5;AN=2;BaseQRankSum=1.168;DP=207;Dels=0.0;FS=3.188;HaplotypeScore=0.0;MLEAC=1;MLEAF=0.5;MQ=42.0;MQ0=0;MQRankSum=0.692;QD=15.46;ReadPosRankSum=-0.408	GT:AD:DP:GQ:PL	0/1:111,95:206:99:3229,0,3739
chrXVI	327473	.	G	A	3101.77	PASS	AC=1;AF=0.5;AN=2;BaseQRankSum=-0.931;DP=210;Dels=0.0;FS=0.515;HaplotypeScore=5.2219;MLEAC=1;MLEAF=0.5;MQ=41.84;MQ0=0;MQRankSum=0.031;QD=14.77;ReadPosRankSum=0.389	GT:AD:DP:GQ:PL	0/1:110,98:208:99:3130,0,3755
chrXVI	328797	.	G	A	3490.77	PASS	AC=1;AF=0.5;AN=2;BaseQRankSum=-0.182;DP=225;Dels=0.0;FS=2.956;HaplotypeScore=5.8327;MLEAC=1;MLEAF=0.5;MQ=41.99;MQ0=0;MQRankSum=-0.017;QD=15.51;ReadPosRankSum=0.305	GT:AD:DP:GQ:PL	0/1:121,104:225:99:3519,0,4083
chrXVI	329889	.	A	G	3603.77	PASS	AC=1;AF=0.5;AN=2;BaseQRankSum=-0.341;DP=223;Dels=0.0;FS=8.574;HaplotypeScore=0.8667;MLEAC=1;MLEAF=0.5;MQ=42.0;MQ0=0;MQRankSum=1.191;QD=16.16;ReadPosRankSum=0.217	GT:AD:DP:GQ:PL	0/1:112,111:223:99:3632,0,3783
chrXVI	332794	.	G	A	2740.77	PASS	AC=1;AF=0.5;AN=2;BaseQRankSum=1.313;DP=187;Dels=0.0;FS=7.432;HaplotypeScore=0.0;MLEAC=1;MLEAF=0.5;MQ=42.0;MQ0=0;MQRankSum=0.042;QD=14.66;ReadPosRankSum=0.808	GT:AD:DP:GQ:PL	0/1:103,84:187:99:2769,0,3451
chrXVI	334917	.	G	A	3032.77	PASS	AC=1;AF=0.5;AN=2;BaseQRankSum=0.296;DP=203;Dels=0.0;FS=4.851;HaplotypeScore=4.5445;MLEAC=1;MLEAF=0.5;MQ=41.93;MQ0=0;MQRankSum=0.872;QD=14.94;ReadPosRankSum=0.181	GT:AD:DP:GQ:PL	0/1:110,93:203:99:3061,0,3703
chrXVI	342500	.	G	A	3405.77	PASS	AC=1;AF=0.5;AN=2;BaseQRankSum=-0.091;DP=214;Dels=0.0;FS=0.0;HaplotypeScore=5.6379;MLEAC=1;MLEAF=0.5;MQ=41.98;MQ0=0;MQRankSum=-0.007;QD=15.91;ReadPosRankSum=-0.462	GT:AD:DP:GQ:PL	0/1:111,103:214:99:3434,0,3785
chrXVI	347509	.	G	A	2970.77	PASS	AC=1;AF=0.5;AN=2;BaseQRankSum=2.046;DP=196;Dels=0.0;FS=0.0;HaplotypeScore=2.7518;MLEAC=1;MLEAF=0.5;MQ=42.0;MQ0=0;MQRankSum=-1.482;QD=15.16;ReadPosRankSum=-0.375	GT:AD:DP:GQ:PL	0/1:104,91:195:99:2999,0,3370
chrXVI	348707	.	G	A	3287.77	PASS	AC=1;AF=0.5;AN=2;BaseQRankSum=0.134;DP=209;Dels=0.0;FS=1.682;HaplotypeScore=6.7185;MLEAC=1;MLEAF=0.5;MQ=41.98;MQ0=0;MQRankSum=-0.948;QD=15.73;ReadPosRankSum=1.257	GT:AD:DP:GQ:PL	0/1:104,105:209:99:3316,0,3348
chrXVI	353654	.	C	T	3096.77	PASS	AC=1;AF=0.5;AN=2;BaseQRankSum=3.105;DP=184;Dels=0.0;FS=2.568;HaplotypeScore=3.6882;MLEAC=1;MLEAF=0.5;MQ=41.99;MQ0=0;MQRankSum=0.035;QD=16.83;ReadPosRankSum=0.95	GT:AD:DP:GQ:PL	0/1:92,91:183:99:3125,0,3007
chrXVI	353778	.	A	G	2857.77	PASS	AC=1;AF=0.5;AN=2;BaseQRankSum=0.368;DP=170;Dels=0.0;FS=10.486;HaplotypeScore=0.7887;MLEAC=1;MLEAF=0.5;MQ=42.0;MQ0=0;MQRankSum=1.772;QD=16.81;ReadPosRankSum=-1.26	GT:AD:DP:GQ:PL	0/1:81,89:170:99:2886,0,2617
chrXVI	360470	.	G	A	3283.77	PASS	AC=1;AF=0.5;AN=2;BaseQRankSum=-0.558;DP=168;Dels=0.0;FS=3.709;HaplotypeScore=4.445;MLEAC=1;MLEAF=0.5;MQ=41.98;MQ0=0;MQRankSum=0.473;QD=19.55;ReadPosRankSum=1.399	GT:AD:DP:GQ:PL	0/1:66,101:167:99:3312,0,1950
chrXVI	391710	.	G	A	4116.77	PASS	AC=1;AF=0.5;AN=2;BaseQRankSum=0.33;DP=238;Dels=0.0;FS=7.154;HaplotypeScore=2.7217;MLEAC=1;MLEAF=0.5;MQ=42.0;MQ0=0;MQRankSum=2.144;QD=17.3;ReadPosRankSum=0.089	GT:AD:DP:GQ:PL	0/1:110,126:236:99:4145,0,3501
chrXVI	395057	.	G	A	3565.77	PASS	AC=1;AF=0.5;AN=2;BaseQRankSum=-2.29;DP=217;Dels=0.0;FS=4.684;HaplotypeScore=2.5562;MLEAC=1;MLEAF=0.5;MQ=42.0;MQ0=0;MQRankSum=0.442;QD=16.43;ReadPosRankSum=1.692	GT:AD:DP:GQ:PL	0/1:106,109:216:99:3594,0,3584
chrXVI	395323	.	G	A	2918.77	PASS	AC=1;AF=0.5;AN=2;BaseQRankSum=0.812;DP=214;Dels=0.0;FS=1.07;HaplotypeScore=3.8572;MLEAC=1;MLEAF=0.5;MQ=42.0;MQ0=0;MQRankSum=0.217;QD=13.64;ReadPosRankSum=0.41	GT:AD:DP:GQ:PL	0/1:122,91:214:99:2947,0,4109
chrXVI	399407	.	C	T	3629.77	PASS	AC=1;AF=0.5;AN=2;BaseQRankSum=0.55;DP=210;Dels=0.0;FS=3.125;HaplotypeScore=4.6252;MLEAC=1;MLEAF=0.5;MQ=42.0;MQ0=0;MQRankSum=3.27;QD=17.28;ReadPosRankSum=-0.056	GT:AD:DP:GQ:PL	0/1:103,106:210:99:3658,0,3432
chrXVI	410719	.	A	G	3446.77	PASS	AC=1;AF=0.5;AN=2;BaseQRankSum=-0.782;DP=222;Dels=0.0;FS=6.487;HaplotypeScore=1.6208;MLEAC=1;MLEAF=0.5;MQ=42.0;MQ0=0;MQRankSum=0.572;QD=15.53;ReadPosRankSum=-0.028	GT:AD:DP:GQ:PL	0/1:115,106:221:99:3475,0,3941
chrXVI	432609	.	G	A	2683.77	PASS	AC=1;AF=0.5;AN=2;BaseQRankSum=-0.096;DP=184;Dels=0.0;FS=1.166;HaplotypeScore=1.5226;MLEAC=1;MLEAF=0.5;MQ=42.0;MQ0=0;MQRankSum=-1.645;QD=14.59;ReadPosRankSum=0.138	GT:AD:DP:GQ:PL	0/1:100,81:182:99:2712,0,3405
chrXVI	444658	.	G	A	2811.77	PASS	AC=1;AF=0.5;AN=2;BaseQRankSum=-0.464;DP=186;Dels=0.0;FS=1.152;HaplotypeScore=2.4413;MLEAC=1;MLEAF=0.5;MQ=41.99;MQ0=0;MQRankSum=0.626;QD=15.12;ReadPosRankSum=-1.718	GT:AD:DP:GQ:PL	0/1:98,87:186:99:2840,0,3270
chrXVI	451854	.	A	G	4009.77	PASS	AC=1;AF=0.5;AN=2;BaseQRankSum=-0.375;DP=239;Dels=0.0;FS=2.197;HaplotypeScore=2.1877;MLEAC=1;MLEAF=0.5;MQ=42.0;MQ0=0;MQRankSum=-0.385;QD=16.78;ReadPosRankSum=0.465	GT:AD:DP:GQ:PL	0/1:115,124:239:99:4038,0,3763
chrXVI	458854	.	G	A	3862.77	PASS	AC=1;AF=0.5;AN=2;BaseQRankSum=0.497;DP=225;Dels=0.0;FS=2.298;HaplotypeScore=1.6208;MLEAC=1;MLEAF=0.5;MQ=42.0;MQ0=0;MQRankSum=1.393;QD=17.17;ReadPosRankSum=-0.577	GT:AD:DP:GQ:PL	0/1:108,117:225:99:3891,0,3630
chrXVI	469032	.	G	A	3354.77	PASS	AC=1;AF=0.5;AN=2;BaseQRankSum=-1.305;DP=231;Dels=0.0;FS=1.024;HaplotypeScore=5.0903;MLEAC=1;MLEAF=0.5;MQ=41.81;MQ0=0;MQRankSum=-0.078;QD=14.52;ReadPosRankSum=0.212	GT:AD:DP:GQ:PL	0/1:123,108:231:99:3383,0,4145
chrXVI	470674	.	G	A	3138.77	PASS	AC=1;AF=0.5;AN=2;BaseQRankSum=-0.29;DP=207;Dels=0.0;FS=0.0;HaplotypeScore=0.9789;MLEAC=1;MLEAF=0.5;MQ=41.92;MQ0=0;MQRankSum=0.795;QD=15.16;ReadPosRankSum=-1.439	GT:AD:DP:GQ:PL	0/1:111,96:207:99:3167,0,3683
chrXVI	473644	.	A	G	3145.77	PASS	AC=1;AF=0.5;AN=2;BaseQRankSum=-1.378;DP=223;Dels=0.0;FS=3.028;HaplotypeScore=2.6182;MLEAC=1;MLEAF=0.5;MQ=42.0;MQ0=0;MQRankSum=0.319;QD=14.11;ReadPosRankSum=-0.323	GT:AD:DP:GQ:PL	0/1:123,98:221:99:3174,0,4154
chrXVI	485682	.	A	G	2668.77	PASS	AC=1;AF=0.5;AN=2;BaseQRankSum=0.265;DP=212;Dels=0.0;FS=1.08;HaplotypeScore=6.3178;MLEAC=1;MLEAF=0.5;MQ=41.98;MQ0=0;MQRankSum=-1.27;QD=12.59;ReadPosRankSum=0.748	GT:AD:DP:GQ:PL	0/1:124,87:212:99:2697,0,4177
chrXVI	486621	.	G	A	3860.77	PASS	AC=1;AF=0.5;AN=2;BaseQRankSum=2.075;DP=227;Dels=0.0;FS=1.026;HaplotypeScore=5.3408;MLEAC=1;MLEAF=0.5;MQ=41.93;MQ0=0;MQRankSum=1.266;QD=17.01;ReadPosRankSum=0.87	GT:AD:DP:GQ:PL	0/1:113,114:227:99:3889,0,3826
chrXVI	494283	.	G	A	3744.77	PASS	AC=1;AF=0.5;AN=2;BaseQRankSum=0.525;DP=234;Dels=0.0;FS=1.026;HaplotypeScore=9.8723;MLEAC=1;MLEAF=0.5;MQ=41.94;MQ0=0;MQRankSum=-0.375;QD=16.0;ReadPosRankSum=-0.125	GT:AD:DP:GQ:PL	0/1:115,116:232:99:3773,0,3686
chrXVI	496357	.	G	A	3532.77	PASS	AC=1;AF=0.5;AN=2;BaseQRankSum=-0.674;DP=196;Dels=0.0;FS=1.098;HaplotypeScore=1.8499;MLEAC=1;MLEAF=0.5;MQ=42.0;MQ0=0;MQRankSum=-0.361;QD=18.02;ReadPosRankSum=1.351	GT:AD:DP:GQ:PL	0/1:91,105:196:99:3561,0,3026
chrXVI	499586	.	A	G	3198.81	PASS	AC=1;AF=0.5;AN=2;BaseQRankSum=0.78;DP=193;Dels=0.0;FS=2.474;HaplotypeScore=2.6998;MLEAC=1;MLEAF=0.5;MQ=42.0;MQ0=0;MQRankSum=1.308;QD=16.57;ReadPosRankSum=0.821	GT:AD:DP:GQ:PL	0/1:96,97:193:99:3227,0,3169
chrXVI	569733	.	C	T	1927.77	PASS	AC=1;AF=0.5;AN=2;BaseQRankSum=-1.041;DP=149;Dels=0.0;FS=1.323;HaplotypeScore=1.7621;MLEAC=1;MLEAF=0.5;MQ=42.0;MQ0=0;MQRankSum=-1.03;QD=12.94;ReadPosRankSum=-0.638	GT:AD:DP:GQ:PL	0/1:85,64:149:99:1956,0,2822
chrXVI	585707	.	G	A	2791.77	PASS	AC=1;AF=0.5;AN=2;BaseQRankSum=-1.893;DP=222;Dels=0.0;FS=1.074;HaplotypeScore=3.834;MLEAC=1;MLEAF=0.5;MQ=42.0;MQ0=0;MQRankSum=0.301;QD=12.58;ReadPosRankSum=-0.376	GT:AD:DP:GQ:PL	0/1:129,91:221:99:2820,0,4325
chrXVI	587401	.	G	A	3040.77	PASS	AC=1;AF=0.5;AN=2;BaseQRankSum=-2.098;DP=196;Dels=0.0;FS=0.0;HaplotypeScore=2.6219;MLEAC=1;MLEAF=0.5;MQ=42.0;MQ0=0;MQRankSum=1.001;QD=15.51;ReadPosRankSum=-1.199	GT:AD:DP:GQ:PL	0/1:98,97:195:99:3069,0,3255
chrXVI	592186	.	G	A	3068.77	PASS	AC=1;AF=0.5;AN=2;BaseQRankSum=2.469;DP=202;Dels=0.0;FS=1.768;HaplotypeScore=2.7355;MLEAC=1;MLEAF=0.5;MQ=41.97;MQ0=0;MQRankSum=-0.27;QD=15.19;ReadPosRankSum=-0.598	GT:AD:DP:GQ:PL	0/1:106,95:202:99:3097,0,3317
chrXVI	596730	.	G	A	3556.77	PASS	AC=1;AF=0.5;AN=2;BaseQRankSum=1.171;DP=208;Dels=0.0;FS=2.39;HaplotypeScore=3.1435;MLEAC=1;MLEAF=0.5;MQ=41.99;MQ0=0;MQRankSum=-0.838;QD=17.1;ReadPosRankSum=1.033	GT:AD:DP:GQ:PL	0/1:97,109:207:99:3585,0,3046
chrXVI	599360	.	G	A	3190.85	PASS	AC=1;AF=0.5;AN=2;BaseQRankSum=1.247;DP=209;Dels=0.0;FS=6.728;HaplotypeScore=4.5686;MLEAC=1;MLEAF=0.5;MQ=41.98;MQ0=0;MQRankSum=-0.527;QD=15.27;ReadPosRankSum=-0.049	GT:AD:DP:GQ:PL	0/1:113,96:209:99:3219,0,3846
chrXVI	613937	.	G	A	3899.77	PASS	AC=1;AF=0.5;AN=2;BaseQRankSum=1.593;DP=187;Dels=0.0;FS=0.552;HaplotypeScore=4.3621;MLEAC=1;MLEAF=0.5;MQ=42.0;MQ0=0;MQRankSum=0.692;QD=20.85;ReadPosRankSum=0.064	GT:AD:DP:GQ:PL	0/1:73,113:186:99:3928,0,2195
chrXVI	624135	.	G	A	2431.77	PASS	AC=1;AF=0.5;AN=2;BaseQRankSum=1.67;DP=165;Dels=0.0;FS=2.844;HaplotypeScore=1.7219;MLEAC=1;MLEAF=0.5;MQ=41.99;MQ0=0;MQRankSum=0.273;QD=14.74;ReadPosRankSum=-0.111	GT:AD:DP:GQ:PL	0/1:90,74:165:99:2460,0,2918
chrXVI	643094	.	G	A	3188.81	PASS	AC=1;AF=0.5;AN=2;BaseQRankSum=-3.213;DP=215;Dels=0.0;FS=6.564;HaplotypeScore=0.7887;MLEAC=1;MLEAF=0.5;MQ=42.0;MQ0=0;MQRankSum=-0.806;QD=14.83;ReadPosRankSum=-0.997	GT:AD:DP:GQ:PL	0/1:108,107:215:99:3217,0,3467
chrXVI	646695	.	A	G	2843.77	PASS	AC=1;AF=0.5;AN=2;BaseQRankSum=0.06;DP=201;Dels=0.0;FS=3.278;HaplotypeScore=0.7887;MLEAC=1;MLEAF=0.5;MQ=42.0;MQ0=0;MQRankSum=-0.371;QD=14.15;ReadPosRankSum=1.501	GT:AD:DP:GQ:PL	0/1:109,92:201:99:2872,0,3554
chrXVI	646948	.	G	A	2827.77	PASS	AC=1;AF=0.5;AN=2;BaseQRankSum=-0.662;DP=167;Dels=0.0;FS=7.836;HaplotypeScore=0.0;MLEAC=1;MLEAF=0.5;MQ=42.0;MQ0=0;MQRankSum=1.235;QD=16.93;ReadPosRankSum=-0.873	GT:AD:DP:GQ:PL	0/1:80,87:167:99:2856,0,2664
chrXVI	648121	.	G	A	3033.77	PASS	AC=1;AF=0.5;AN=2;BaseQRankSum=0.899;DP=186;Dels=0.0;FS=1.84;HaplotypeScore=0.9665;MLEAC=1;MLEAF=0.5;MQ=41.92;MQ0=0;MQRankSum=-1.629;QD=16.31;ReadPosRankSum=0.918	GT:AD:DP:GQ:PL	0/1:93,93:186:99:3062,0,3052
chrXVI	693877	.	A	G	7087.77	PASS	AC=2;AF=1.0;AN=2;DP=181;Dels=0.0;FS=0.0;HaplotypeScore=1.7128;MLEAC=2;MLEAF=1.0;MQ=42.0;MQ0=0;QD=28.73	GT:AD:DP:GQ:PL	1/1:0,181:181:99:7116,539,0
chrXVI	699316	.	G	A	2774.77	PASS	AC=1;AF=0.5;AN=2;BaseQRankSum=1.098;DP=166;Dels=0.0;FS=6.695;HaplotypeScore=3.23;MLEAC=1;MLEAF=0.5;MQ=42.0;MQ0=0;MQRankSum=0.452;QD=16.72;ReadPosRankSum=0.921	GT:AD:DP:GQ:PL	0/1:81,85:166:99:2803,0,2553
chrXVI	718015	.	G	A	3017.77	PASS	AC=1;AF=0.5;AN=2;BaseQRankSum=0.63;DP=185;Dels=0.0;FS=0.543;HaplotypeScore=2.522;MLEAC=1;MLEAF=0.5;MQ=41.92;MQ0=0;MQRankSum=-0.026;QD=16.31;ReadPosRankSum=0.453	GT:AD:DP:GQ:PL	0/1:94,90:184:99:3046,0,3074
chrXVI	719705	.	G	A	2463.77	PASS	AC=1;AF=0.5;AN=2;BaseQRankSum=-0.443;DP=170;Dels=0.0;FS=0.0;HaplotypeScore=5.0134;MLEAC=1;MLEAF=0.5;MQ=41.99;MQ0=0;MQRankSum=1.168;QD=14.49;ReadPosRankSum=1.137	GT:AD:DP:GQ:PL	0/1:91,78:169:99:2492,0,2924
chrXVI	723910	.	G	A	3356.77	PASS	AC=1;AF=0.5;AN=2;BaseQRankSum=0.592;DP=206;Dels=0.0;FS=1.702;HaplotypeScore=7.563;MLEAC=1;MLEAF=0.5;MQ=41.91;MQ0=0;MQRankSum=1.403;QD=16.29;ReadPosRankSum=0.837	GT:AD:DP:GQ:PL	0/1:105,100:206:99:3385,0,3409
chrXVI	729006	.	G	A	3123.77	PASS	AC=1;AF=0.5;AN=2;BaseQRankSum=-0.391;DP=189;Dels=0.0;FS=0.537;HaplotypeScore=0.9979;MLEAC=1;MLEAF=0.5;MQ=41.92;MQ0=0;MQRankSum=-0.434;QD=16.53;ReadPosRankSum=-0.099	GT:AD:DP:GQ:PL	0/1:93,95:188:99:3152,0,3075
chrXVI	736295	.	T	C	3256.77	PASS	AC=1;AF=0.5;AN=2;BaseQRankSum=-0.244;DP=202;Dels=0.0;FS=0.0;HaplotypeScore=11.5105;MLEAC=1;MLEAF=0.5;MQ=41.86;MQ0=0;MQRankSum=1.442;QD=16.12;ReadPosRankSum=-0.195	GT:AD:DP:GQ:PL	0/1:101,100:201:99:3285,0,3342
chrXVI	737107	.	G	A	4085.77	PASS	AC=1;AF=0.5;AN=2;BaseQRankSum=0.508;DP=250;Dels=0.0;FS=2.146;HaplotypeScore=1.5661;MLEAC=1;MLEAF=0.5;MQ=41.93;MQ0=0;MQRankSum=0.84;QD=16.34;ReadPosRankSum=0.846	GT:AD:DP:GQ:PL	0/1:125,124:249:99:4114,0,4188
chrXVI	737766	.	G	A	2973.77	PASS	AC=1;AF=0.5;AN=2;BaseQRankSum=1.378;DP=170;Dels=0.0;FS=23.07;HaplotypeScore=1.5774;MLEAC=1;MLEAF=0.5;MQ=42.0;MQ0=0;MQRankSum=1.596;QD=17.49;ReadPosRankSum=0.186	GT:AD:DP:GQ:PL	0/1:78,92:170:99:3002,0,2489
chrXVI	745649	.	C	T	3398.77	PASS	AC=1;AF=0.5;AN=2;BaseQRankSum=0.85;DP=210;Dels=0.0;FS=18.931;HaplotypeScore=2.767;MLEAC=1;MLEAF=0.5;MQ=42.0;MQ0=0;MQRankSum=0.756;QD=16.18;ReadPosRankSum=-0.971	GT:AD:DP:GQ:PL	0/1:107,102:210:99:3427,0,3553
chrXVI	746063	.	A	G	3327.77	PASS	AC=1;AF=0.5;AN=2;BaseQRankSum=5.322;DP=210;Dels=0.0;FS=8.034;HaplotypeScore=9.4387;MLEAC=1;MLEAF=0.5;MQ=42.0;MQ0=0;MQRankSum=1.016;QD=15.85;ReadPosRankSum=-0.164	GT:AD:DP:GQ:PL	0/1:110,99:210:99:3356,0,3312
chrXVI	749737	.	G	A	3690.77	PASS	AC=1;AF=0.5;AN=2;BaseQRankSum=1.053;DP=213;Dels=0.0;FS=12.551;HaplotypeScore=2.7535;MLEAC=1;MLEAF=0.5;MQ=42.0;MQ0=0;MQRankSum=-1.008;QD=17.33;ReadPosRankSum=0.264	GT:AD:DP:GQ:PL	0/1:100,112:212:99:3719,0,3241
chrXVI	755014	.	C	T	3189.78	PASS	AC=1;AF=0.5;AN=2;BaseQRankSum=-0.208;DP=186;Dels=0.0;FS=5.172;HaplotypeScore=3.2934;MLEAC=1;MLEAF=0.5;MQ=42.0;MQ0=0;MQRankSum=0.312;QD=17.15;ReadPosRankSum=-1.274	GT:AD:DP:GQ:PL	0/1:88,97:185:99:3218,0,2926
chrXVI	756940	.	A	G	2700.77	PASS	AC=1;AF=0.5;AN=2;BaseQRankSum=-0.267;DP=180;Dels=0.0;FS=0.0;HaplotypeScore=1.8332;MLEAC=1;MLEAF=0.5;MQ=41.92;MQ0=0;MQRankSum=0.478;QD=15.0;ReadPosRankSum=1.425	GT:AD:DP:GQ:PL	0/1:94,86:180:99:2729,0,3082
chrXVI	785521	.	G	A	3289.77	PASS	AC=1;AF=0.5;AN=2;BaseQRankSum=-1.09;DP=218;Dels=0.0;FS=1.059;HaplotypeScore=1.399;MLEAC=1;MLEAF=0.5;MQ=42.0;MQ0=0;MQRankSum=-1.396;QD=15.09;ReadPosRankSum=0.101	GT:AD:DP:GQ:PL	0/1:115,103:218:99:3318,0,3885
chrXVI	787979	.	G	A	3077.77	PASS	AC=1;AF=0.5;AN=2;BaseQRankSum=0.715;DP=170;Dels=0.0;FS=5.522;HaplotypeScore=4.64;MLEAC=1;MLEAF=0.5;MQ=41.99;MQ0=0;MQRankSum=-0.721;QD=18.1;ReadPosRankSum=-1.302	GT:AD:DP:GQ:PL	0/1:77,92:169:99:3106,0,2470
chrXVI	793360	.	G	A	2158.77	PASS	AC=1;AF=0.5;AN=2;BaseQRankSum=1.27;DP=173;Dels=0.0;FS=2.716;HaplotypeScore=3.5734;MLEAC=1;MLEAF=0.5;MQ=42.0;MQ0=0;MQRankSum=-1.549;QD=12.48;ReadPosRankSum=0.514	GT:AD:DP:GQ:PL	0/1:105,68:173:99:2187,0,3649
chrXVI	795049	.	G	A	3614.77	PASS	AC=1;AF=0.5;AN=2;BaseQRankSum=0.203;DP=202;Dels=0.0;FS=1.111;HaplotypeScore=2.6616;MLEAC=1;MLEAF=0.5;MQ=42.0;MQ0=0;MQRankSum=-1.472;QD=17.89;ReadPosRankSum=0.14	GT:AD:DP:GQ:PL	0/1:93,107:200:99:3643,0,2965
chrXVI	801767	.	G	A	2760.77	PASS	AC=1;AF=0.5;AN=2;BaseQRankSum=1.743;DP=187;Dels=0.0;FS=0.0;HaplotypeScore=1.8288;MLEAC=1;MLEAF=0.5;MQ=42.0;MQ0=0;MQRankSum=-1.309;QD=14.76;ReadPosRankSum=0.248	GT:AD:DP:GQ:PL	0/1:102,85:187:99:2789,0,3238
chrXVI	821571	.	G	A	2822.77	PASS	AC=1;AF=0.5;AN=2;BaseQRankSum=0.161;DP=206;Dels=0.0;FS=0.0;HaplotypeScore=4.3532;MLEAC=1;MLEAF=0.5;MQ=41.98;MQ0=0;MQRankSum=-0.872;QD=13.7;ReadPosRankSum=-0.082	GT:AD:DP:GQ:PL	0/1:117,88:205:99:2851,0,3834
chrXVI	826571	.	G	A	2949.77	PASS	AC=1;AF=0.5;AN=2;BaseQRankSum=0.521;DP=180;Dels=0.0;FS=8.674;HaplotypeScore=5.9244;MLEAC=1;MLEAF=0.5;MQ=42.0;MQ0=0;MQRankSum=-0.418;QD=16.39;ReadPosRankSum=-0.518	GT:AD:DP:GQ:PL	0/1:89,91:180:99:2978,0,2947
chrXVI	836142	.	C	T	3470.77	PASS	AC=1;AF=0.5;AN=2;BaseQRankSum=-1.614;DP=202;Dels=0.0;FS=2.463;HaplotypeScore=0.9958;MLEAC=1;MLEAF=0.5;MQ=41.99;MQ0=0;MQRankSum=-0.098;QD=17.18;ReadPosRankSum=-2.004	GT:AD:DP:GQ:PL	0/1:90,112:202:99:3499,0,2827
chrXVI	877203	.	G	A	2909.77	PASS	AC=1;AF=0.5;AN=2;BaseQRankSum=-0.898;DP=168;Dels=0.0;FS=0.578;HaplotypeScore=0.9734;MLEAC=1;MLEAF=0.5;MQ=42.0;MQ0=0;MQRankSum=0.308;QD=17.32;ReadPosRankSum=1.114	GT:AD:DP:GQ:PL	0/1:81,87:168:99:2938,0,2663
chrXVI	890435	.	G	A	2866.77	PASS	AC=1;AF=0.5;AN=2;BaseQRankSum=2.973;DP=190;Dels=0.0;FS=0.532;HaplotypeScore=4.8888;MLEAC=1;MLEAF=0.5;MQ=42.0;MQ0=0;MQRankSum=0.763;QD=15.09;ReadPosRankSum=-0.39	GT:AD:DP:GQ:PL	0/1:99,90:189:99:2895,0,3121
chrXVI	890718	.	G	A	3262.77	PASS	AC=1;AF=0.5;AN=2;BaseQRankSum=0.921;DP=213;Dels=0.0;FS=10.187;HaplotypeScore=7.1673;MLEAC=1;MLEAF=0.5;MQ=41.99;MQ0=0;MQRankSum=0.236;QD=15.32;ReadPosRankSum=-0.95	GT:AD:DP:GQ:PL	0/1:112,98:210:99:3291,0,3734
chrXVI	892662	.	G	A	2612.77	PASS	AC=1;AF=0.5;AN=2;BaseQRankSum=-3.218;DP=179;Dels=0.0;FS=0.0;HaplotypeScore=10.1519;MLEAC=1;MLEAF=0.5;MQ=41.83;MQ0=0;MQRankSum=-1.652;QD=14.6;ReadPosRankSum=-1.189	GT:AD:DP:GQ:PL	0/1:95,84:179:99:2641,0,3185
chrXVI	894810	.	G	A	2833.77	PASS	AC=1;AF=0.5;AN=2;BaseQRankSum=0.938;DP=174;Dels=0.0;FS=1.877;HaplotypeScore=3.4347;MLEAC=1;MLEAF=0.5;MQ=41.9;MQ0=0;MQRankSum=1.54;QD=16.29;ReadPosRankSum=-1.086	GT:AD:DP:GQ:PL	0/1:90,84:174:99:2862,0,3000
chrXVI	901147	.	G	A	2850.77	PASS	AC=1;AF=0.5;AN=2;BaseQRankSum=-1.441;DP=176;Dels=0.0;FS=5.359;HaplotypeScore=0.0;MLEAC=1;MLEAF=0.5;MQ=42.0;MQ0=0;MQRankSum=0.575;QD=16.2;ReadPosRankSum=-1.16	GT:AD:DP:GQ:PL	0/1:84,91:175:99:2879,0,2710
chrXVI	903015	.	G	A	2619.77	PASS	AC=1;AF=0.5;AN=2;BaseQRankSum=-1.107;DP=168;Dels=0.0;FS=3.595;HaplotypeScore=0.0;MLEAC=1;MLEAF=0.5;MQ=41.99;MQ0=0;MQRankSum=0.856;QD=15.59;ReadPosRankSum=1.072	GT:AD:DP:GQ:PL	0/1:88,80:168:99:2648,0,2933
chrXVI	904524	.	G	A	3062.77	PASS	AC=1;AF=0.5;AN=2;BaseQRankSum=0.03;DP=186;Dels=0.0;FS=2.594;HaplotypeScore=2.4892;MLEAC=1;MLEAF=0.5;MQ=42.0;MQ0=0;MQRankSum=-2.667;QD=16.47;ReadPosRankSum=-0.839	GT:AD:DP:GQ:PL	0/1:89,95:184:99:3091,0,2953
chrXVI	904843	.	T	C	2639.77	PASS	AC=1;AF=0.5;AN=2;BaseQRankSum=2.206;DP=182;Dels=0.0;FS=0.0;HaplotypeScore=0.0;MLEAC=1;MLEAF=0.5;MQ=41.99;MQ0=0;MQRankSum=0.102;QD=14.5;ReadPosRankSum=-0.65	GT:AD:DP:GQ:PL	0/1:99,83:182:99:2668,0,3124
chrXVI	907222	.	G	A	3659.77	PASS	AC=1;AF=0.5;AN=2;BaseQRankSum=0.777;DP=236;Dels=0.0;FS=5.38;HaplotypeScore=5.2895;MLEAC=1;MLEAF=0.5;MQ=42.0;MQ0=0;MQRankSum=1.637;QD=15.51;ReadPosRankSum=-1.281	GT:AD:DP:GQ:PL	0/1:124,111:236:99:3688,0,4047
chrXVI	910882	.	A	G	4523.77	PASS	AC=1;AF=0.5;AN=2;BaseQRankSum=2.408;DP=236;Dels=0.0;FS=8.242;HaplotypeScore=2.4011;MLEAC=1;MLEAF=0.5;MQ=41.81;MQ0=0;MQRankSum=1.082;QD=19.17;ReadPosRankSum=0.084	GT:AD:DP:GQ:PL	0/1:105,131:236:99:4552,0,3425
chrXVI	914304	.	G	A	3158.77	PASS	AC=1;AF=0.5;AN=2;BaseQRankSum=-3.623;DP=188;Dels=0.0;FS=7.266;HaplotypeScore=6.407;MLEAC=1;MLEAF=0.5;MQ=42.0;MQ0=0;MQRankSum=-0.26;QD=16.8;ReadPosRankSum=-0.631	GT:AD:DP:GQ:PL	0/1:86,102:188:99:3187,0,2862
chrXVI	914574	.	G	A	2563.77	PASS	AC=1;AF=0.5;AN=2;BaseQRankSum=0.55;DP=184;Dels=0.0;FS=0.0;HaplotypeScore=2.8977;MLEAC=1;MLEAF=0.5;MQ=41.99;MQ0=0;MQRankSum=-0.104;QD=13.93;ReadPosRankSum=-0.6	GT:AD:DP:GQ:PL	0/1:102,82:184:99:2592,0,3239
chrXVI	922188	.	G	A	2382.77	PASS	AC=1;AF=0.5;AN=2;BaseQRankSum=-2.255;DP=172;Dels=0.0;FS=0.0;HaplotypeScore=0.0;MLEAC=1;MLEAF=0.5;MQ=42.0;MQ0=0;MQRankSum=1.117;QD=13.85;ReadPosRankSum=-1.742	GT:AD:DP:GQ:PL	0/1:91,81:172:99:2411,0,2923
chrXVI	924197	.	A	G	3006.77	PASS	AC=1;AF=0.5;AN=2;BaseQRankSum=0.004;DP=183;Dels=0.0;FS=5.364;HaplotypeScore=4.7972;MLEAC=1;MLEAF=0.5;MQ=41.92;MQ0=0;MQRankSum=0.814;QD=16.43;ReadPosRankSum=-0.241	GT:AD:DP:GQ:PL	0/1:91,92:183:99:3035,0,3059
chrXVI	924228	.	G	A	3053.77	PASS	AC=1;AF=0.5;AN=2;BaseQRankSum=0.684;DP=188;Dels=0.0;FS=14.309;HaplotypeScore=2.366;MLEAC=1;MLEAF=0.5;MQ=41.92;MQ0=0;MQRankSum=-0.198;QD=16.24;ReadPosRankSum=-0.946	GT:AD:DP:GQ:PL	0/1:93,95:188:99:3082,0,2973
chrXVI	924877	.	G	A	2715.77	PASS	AC=1;AF=0.5;AN=2;BaseQRankSum=0.809;DP=158;Dels=0.0;FS=1.991;HaplotypeScore=0.8667;MLEAC=1;MLEAF=0.5;MQ=41.91;MQ0=0;MQRankSum=-0.61;QD=17.19;ReadPosRankSum=0.11	GT:AD:DP:GQ:PL	0/1:78,80:158:99:2744,0,2545
chrXVI	925415	.	G	A	3029.77	PASS	AC=1;AF=0.5;AN=2;BaseQRankSum=-0.174;DP=201;Dels=0.0;FS=0.0;HaplotypeScore=5.0615;MLEAC=1;MLEAF=0.5;MQ=41.99;MQ0=0;MQRankSum=-0.558;QD=15.07;ReadPosRankSum=-1.527	GT:AD:DP:GQ:PL	0/1:107,94:201:99:3058,0,3704
chrXVI	925665	.	G	A	3376.77	PASS	AC=1;AF=0.5;AN=2;BaseQRankSum=-1.486;DP=220;Dels=0.0;FS=6.563;HaplotypeScore=0.0;MLEAC=1;MLEAF=0.5;MQ=42.0;MQ0=0;MQRankSum=-0.425;QD=15.35;ReadPosRankSum=-2.184	GT:AD:DP:GQ:PL	0/1:117,103:220:99:3405,0,3899
chrXVI	926147	.	G	A	3151.77	PASS	AC=1;AF=0.5;AN=2;BaseQRankSum=-0.342;DP=180;Dels=0.0;FS=1.158;HaplotypeScore=0.0;MLEAC=1;MLEAF=0.5;MQ=42.0;MQ0=0;MQRankSum=-2.152;QD=17.51;ReadPosRankSum=1.078	GT:AD:DP:GQ:PL	0/1:86,94:180:99:3180,0,2828
chrXVI	927793	.	C	T	2249.77	PASS	AC=1;AF=0.5;AN=2;BaseQRankSum=-3.076;DP=161;Dels=0.0;FS=0.585;HaplotypeScore=5.5669;MLEAC=1;MLEAF=0.5;MQ=41.99;MQ0=0;MQRankSum=0.949;QD=13.97;ReadPosRankSum=-1.014	GT:AD:DP:GQ:PL	0/1:87,73:160:99:2278,0,2936
chrXVI	931361	.	G	A	2927.77	PASS	AC=1;AF=0.5;AN=2;BaseQRankSum=0.266;DP=173;Dels=0.0;FS=2.642;HaplotypeScore=2.2019;MLEAC=1;MLEAF=0.5;MQ=41.99;MQ0=0;MQRankSum=0.436;QD=16.92;ReadPosRankSum=-0.402	GT:AD:DP:GQ:PL	0/1:85,88:173:99:2956,0,2839
