# Supplementary material for: Disruption of Transcriptional Coactivator Sub1 Leads to Genome-Wide Re-distribution of Clustered Mutations Induced by APOBEC in Active Yeast Genes
Source: PLoS Genet. 2015 May 5;11(5):e1005217. doi: 10.1371/journal.pgen.1005217 (PMC4420506; doi:10.1371/journal.pgen.1005217)
Supplement: S1 Dataset — (ZIP) [file pgen.1005217.s001.zip › HAP/N017-LAN211-Can-HAP-NA-RUN2.vcf]

##fileformat=VCFv4.1
##FILTER=<ID=LowQual,Description="Low quality">
##FILTER=<ID=ambigious_snp,Description="QD < 2.000000 || FS > 60.000000 || MQ < 40.000000 || HaplotypeScore > 13.000000 || MappingQualityRankSum < -12.500000 || ReadPosRankSum < -8.000000">
##FORMAT=<ID=AD,Number=.,Type=Integer,Description="Allelic depths for the ref and alt alleles in the order listed">
##FORMAT=<ID=DP,Number=1,Type=Integer,Description="Approximate read depth (reads with MQ=255 or with bad mates are filtered)">
##FORMAT=<ID=GQ,Number=1,Type=Integer,Description="Genotype Quality">
##FORMAT=<ID=GT,Number=1,Type=String,Description="Genotype">
##FORMAT=<ID=PL,Number=G,Type=Integer,Description="Normalized, Phred-scaled likelihoods for genotypes as defined in the VCF specification">
##GATKCommandLine=<ID=SelectVariants,Version=3.2-0-g289df4b,Date="Wed Sep 03 20:06:39 MSK 2014",Epoch=1409760399018,CommandLineOptions="analysis_type=SelectVariants input_file=[] showFullBamList=false read_buffer_size=null phone_home=AWS gatk_key=null tag=NA read_filter=[] intervals=null excludeIntervals=null interval_set_rule=UNION interval_merging=ALL interval_padding=0 reference_sequence=/home/mahajrod/genetics/desaminases/data/LAN210_v0.10m/LAN210_v0.10m.fasta nonDeterministicRandomSeed=false disableDithering=false maxRuntime=-1 maxRuntimeUnits=MINUTES downsampling_type=BY_SAMPLE downsample_to_fraction=null downsample_to_coverage=1000 baq=OFF baqGapOpenPenalty=40.0 refactor_NDN_cigar_string=false fix_misencoded_quality_scores=false allow_potentially_misencoded_quality_scores=false useOriginalQualities=false defaultBaseQualities=-1 performanceLog=null BQSR=null quantize_quals=0 disable_indel_quals=false emit_original_quals=false preserve_qscores_less_than=6 globalQScorePrior=-1.0 validation_strictness=SILENT remove_program_records=false keep_program_records=false sample_rename_mapping_file=null unsafe=null disable_auto_index_creation_and_locking_when_reading_rods=false num_threads=1 num_cpu_threads_per_data_thread=1 num_io_threads=0 monitorThreadEfficiency=false num_bam_file_handles=null read_group_black_list=null pedigree=[] pedigreeString=[] pedigreeValidationType=STRICT allow_intervals_with_unindexed_bam=false generateShadowBCF=false variant_index_type=DYNAMIC_SEEK variant_index_parameter=-1 logging_level=INFO log_to_file=null help=false version=false variant=(RodBinding name=variant source=N017-LAN211-Can-HAP-NA-RUN2_GATK_filtered_SNP.vcf) discordance=(RodBinding name= source=UNBOUND) concordance=(RodBinding name= source=UNBOUND) out=org.broadinstitute.gatk.engine.io.stubs.VariantContextWriterStub no_cmdline_in_header=org.broadinstitute.gatk.engine.io.stubs.VariantContextWriterStub sites_only=org.broadinstitute.gatk.engine.io.stubs.VariantContextWriterStub bcf=org.broadinstitute.gatk.engine.io.stubs.VariantContextWriterStub sample_name=[] sample_expressions=null sample_file=null exclude_sample_name=[] exclude_sample_file=[] select_expressions=[] excludeNonVariants=false excludeFiltered=true restrictAllelesTo=ALL keepOriginalAC=false mendelianViolation=false mendelianViolationQualThreshold=0.0 select_random_fraction=0.0 remove_fraction_genotypes=0.0 selectTypeToInclude=[] keepIDs=null fullyDecode=false forceGenotypesDecode=false justRead=false maxIndelSize=2147483647 ALLOW_NONOVERLAPPING_COMMAND_LINE_SAMPLES=false filter_reads_with_N_cigar=false filter_mismatching_base_and_quals=false filter_bases_not_stored=false">
##INFO=<ID=AC,Number=A,Type=Integer,Description="Allele count in genotypes, for each ALT allele, in the same order as listed">
##INFO=<ID=AF,Number=A,Type=Float,Description="Allele Frequency, for each ALT allele, in the same order as listed">
##INFO=<ID=AN,Number=1,Type=Integer,Description="Total number of alleles in called genotypes">
##INFO=<ID=BaseQRankSum,Number=1,Type=Float,Description="Z-score from Wilcoxon rank sum test of Alt Vs. Ref base qualities">
##INFO=<ID=DP,Number=1,Type=Integer,Description="Approximate read depth; some reads may have been filtered">
##INFO=<ID=DS,Number=0,Type=Flag,Description="Were any of the samples downsampled?">
##INFO=<ID=Dels,Number=1,Type=Float,Description="Fraction of Reads Containing Spanning Deletions">
##INFO=<ID=FS,Number=1,Type=Float,Description="Phred-scaled p-value using Fisher's exact test to detect strand bias">
##INFO=<ID=HaplotypeScore,Number=1,Type=Float,Description="Consistency of the site with at most two segregating haplotypes">
##INFO=<ID=InbreedingCoeff,Number=1,Type=Float,Description="Inbreeding coefficient as estimated from the genotype likelihoods per-sample when compared against the Hardy-Weinberg expectation">
##INFO=<ID=MLEAC,Number=A,Type=Integer,Description="Maximum likelihood expectation (MLE) for the allele counts (not necessarily the same as the AC), for each ALT allele, in the same order as listed">
##INFO=<ID=MLEAF,Number=A,Type=Float,Description="Maximum likelihood expectation (MLE) for the allele frequency (not necessarily the same as the AF), for each ALT allele, in the same order as listed">
##INFO=<ID=MQ,Number=1,Type=Float,Description="RMS Mapping Quality">
##INFO=<ID=MQ0,Number=1,Type=Integer,Description="Total Mapping Quality Zero Reads">
##INFO=<ID=MQRankSum,Number=1,Type=Float,Description="Z-score From Wilcoxon rank sum test of Alt vs. Ref read mapping qualities">
##INFO=<ID=QD,Number=1,Type=Float,Description="Variant Confidence/Quality by Depth">
##INFO=<ID=RPA,Number=.,Type=Integer,Description="Number of times tandem repeat unit is repeated, for each allele (including reference)">
##INFO=<ID=RU,Number=1,Type=String,Description="Tandem repeat unit (bases)">
##INFO=<ID=ReadPosRankSum,Number=1,Type=Float,Description="Z-score from Wilcoxon rank sum test of Alt vs. Ref read position bias">
##INFO=<ID=STR,Number=0,Type=Flag,Description="Variant is a short tandem repeat">
##contig=<ID=chrI,length=198855>
##contig=<ID=chrII,length=810456>
##contig=<ID=chrIII,length=316501>
##contig=<ID=chrIV,length=1516959>
##contig=<ID=chrV,length=570663>
##contig=<ID=chrVI,length=270116>
##contig=<ID=chrVII,length=1084724>
##contig=<ID=chrVIII,length=557320>
##contig=<ID=chrIX,length=433988>
##contig=<ID=chrX,length=745688>
##contig=<ID=chrXI,length=666767>
##contig=<ID=chrXII,length=1065113>
##contig=<ID=chrXIII,length=917121>
##contig=<ID=chrXIV,length=784078>
##contig=<ID=chrXV,length=1078147>
##contig=<ID=chrXVI,length=943466>
##contig=<ID=mt,length=85611>
##reference=file:///home/mahajrod/genetics/desaminases/data/LAN210_v0.10m/LAN210_v0.10m.fasta
##source=SelectVariants
#CHROM	POS	ID	REF	ALT	QUAL	FILTER	INFO	FORMAT	N017-LAN211-Can-HAP-NA-RUN2
chrI	32546	.	G	A	2165.77	PASS	AC=1;AF=0.5;AN=2;BaseQRankSum=1.047;DP=146;Dels=0.0;FS=8.085;HaplotypeScore=4.8732;MLEAC=1;MLEAF=0.5;MQ=42.0;MQ0=0;MQRankSum=-0.03;QD=14.83;ReadPosRankSum=-0.251	GT:AD:DP:GQ:PL	0/1:76,69:146:99:2194,0,2321
chrI	33027	.	T	C	2400.77	PASS	AC=1;AF=0.5;AN=2;BaseQRankSum=0.468;DP=162;Dels=0.0;FS=3.187;HaplotypeScore=2.6219;MLEAC=1;MLEAF=0.5;MQ=42.0;MQ0=0;MQRankSum=-0.093;QD=14.82;ReadPosRankSum=-0.732	GT:AD:DP:GQ:PL	0/1:83,78:161:99:2429,0,2760
chrI	35838	.	G	A	2060.77	PASS	AC=1;AF=0.5;AN=2;BaseQRankSum=0.731;DP=135;Dels=0.0;FS=2.16;HaplotypeScore=0.9973;MLEAC=1;MLEAF=0.5;MQ=42.0;MQ0=0;MQRankSum=2.771;QD=15.26;ReadPosRankSum=-1.592	GT:AD:DP:GQ:PL	0/1:73,62:135:99:2089,0,2458
chrI	50109	.	T	C	3736.77	PASS	AC=1;AF=0.5;AN=2;BaseQRankSum=-2.424;DP=206;Dels=0.0;FS=10.547;HaplotypeScore=1.5317;MLEAC=1;MLEAF=0.5;MQ=42.0;MQ0=0;MQRankSum=-0.687;QD=18.14;ReadPosRankSum=-0.468	GT:AD:DP:GQ:PL	0/1:90,116:206:99:3765,0,2959
chrI	76114	.	T	C	2239.77	PASS	AC=1;AF=0.5;AN=2;BaseQRankSum=0.138;DP=141;Dels=0.0;FS=4.019;HaplotypeScore=2.829;MLEAC=1;MLEAF=0.5;MQ=41.99;MQ0=0;MQRankSum=0.633;QD=15.88;ReadPosRankSum=-0.299	GT:AD:DP:GQ:PL	0/1:73,68:141:99:2268,0,2473
chrI	85376	.	C	T	2388.77	PASS	AC=1;AF=0.5;AN=2;BaseQRankSum=0.861;DP=160;Dels=0.0;FS=5.739;HaplotypeScore=0.0;MLEAC=1;MLEAF=0.5;MQ=41.99;MQ0=0;MQRankSum=0.686;QD=14.93;ReadPosRankSum=-0.693	GT:AD:DP:GQ:PL	0/1:86,74:160:99:2417,0,2944
chrI	113577	.	C	T	1504.77	PASS	AC=1;AF=0.5;AN=2;BaseQRankSum=2.123;DP=108;Dels=0.0;FS=0.722;HaplotypeScore=0.9734;MLEAC=1;MLEAF=0.5;MQ=42.0;MQ0=0;MQRankSum=1.135;QD=13.93;ReadPosRankSum=2.734	GT:AD:DP:GQ:PL	0/1:59,49:108:99:1533,0,1880
chrI	115033	.	C	T	2700.77	PASS	AC=1;AF=0.5;AN=2;BaseQRankSum=0.292;DP=161;Dels=0.0;FS=0.0;HaplotypeScore=1.7653;MLEAC=1;MLEAF=0.5;MQ=42.0;MQ0=0;MQRankSum=0.36;QD=16.77;ReadPosRankSum=0.203	GT:AD:DP:GQ:PL	0/1:80,80:160:99:2729,0,2658
chrI	122309	.	C	T	2616.77	PASS	AC=1;AF=0.5;AN=2;BaseQRankSum=-0.034;DP=175;Dels=0.0;FS=0.0;HaplotypeScore=1.5317;MLEAC=1;MLEAF=0.5;MQ=42.0;MQ0=0;MQRankSum=-0.872;QD=14.95;ReadPosRankSum=-0.719	GT:AD:DP:GQ:PL	0/1:93,82:175:99:2645,0,3087
chrI	125825	.	A	G	2456.77	PASS	AC=1;AF=0.5;AN=2;BaseQRankSum=-1.037;DP=137;Dels=0.0;FS=0.633;HaplotypeScore=3.4609;MLEAC=1;MLEAF=0.5;MQ=42.0;MQ0=0;MQRankSum=-1.024;QD=17.93;ReadPosRankSum=-1.877	GT:AD:DP:GQ:PL	0/1:61,75:136:99:2485,0,1995
chrI	147451	.	C	T	1836.77	PASS	AC=1;AF=0.5;AN=2;BaseQRankSum=-0.446;DP=127;Dels=0.0;FS=2.376;HaplotypeScore=0.0;MLEAC=1;MLEAF=0.5;MQ=41.98;MQ0=0;MQRankSum=0.025;QD=14.46;ReadPosRankSum=-0.27	GT:AD:DP:GQ:PL	0/1:69,57:126:99:1865,0,2407
chrI	192292	.	A	T	4037.77	PASS	AC=2;AF=1.0;AN=2;DP=110;Dels=0.03;FS=0.0;HaplotypeScore=10.3629;MLEAC=2;MLEAF=1.0;MQ=41.7;MQ0=0;QD=32.44	GT:AD:DP:GQ:PL	1/1:0,107:107:99:4066,313,0
chrII	119525	.	C	T	3255.77	PASS	AC=1;AF=0.5;AN=2;BaseQRankSum=2.128;DP=182;Dels=0.0;FS=5.236;HaplotypeScore=7.1455;MLEAC=1;MLEAF=0.5;MQ=41.99;MQ0=0;MQRankSum=-1.393;QD=17.89;ReadPosRankSum=2.247	GT:AD:DP:GQ:PL	0/1:87,94:181:99:3284,0,2856
chrII	178552	.	T	C	2476.77	PASS	AC=1;AF=0.5;AN=2;BaseQRankSum=-0.813;DP=167;Dels=0.0;FS=2.765;HaplotypeScore=1.811;MLEAC=1;MLEAF=0.5;MQ=42.0;MQ0=0;MQRankSum=-0.69;QD=14.83;ReadPosRankSum=-0.732	GT:AD:DP:GQ:PL	0/1:89,77:166:99:2505,0,3100
chrII	182997	.	T	C	2803.77	PASS	AC=1;AF=0.5;AN=2;BaseQRankSum=0.067;DP=160;Dels=0.0;FS=1.969;HaplotypeScore=0.0;MLEAC=1;MLEAF=0.5;MQ=42.0;MQ0=0;MQRankSum=1.083;QD=17.52;ReadPosRankSum=1.035	GT:AD:DP:GQ:PL	0/1:74,86:160:99:2832,0,2343
chrII	186024	.	C	T	2322.77	PASS	AC=1;AF=0.5;AN=2;BaseQRankSum=0.082;DP=154;Dels=0.0;FS=3.939;HaplotypeScore=8.2899;MLEAC=1;MLEAF=0.5;MQ=42.0;MQ0=0;MQRankSum=-0.283;QD=15.08;ReadPosRankSum=0.071	GT:AD:DP:GQ:PL	0/1:79,74:154:99:2351,0,2657
chrII	186234	.	C	T	2312.77	PASS	AC=1;AF=0.5;AN=2;BaseQRankSum=-0.084;DP=166;Dels=0.0;FS=2.002;HaplotypeScore=1.6553;MLEAC=1;MLEAF=0.5;MQ=42.0;MQ0=0;MQRankSum=-0.567;QD=13.93;ReadPosRankSum=-2.272	GT:AD:DP:GQ:PL	0/1:93,72:165:99:2341,0,2985
chrII	190937	.	C	T	3519.77	PASS	AC=1;AF=0.5;AN=2;BaseQRankSum=0.018;DP=199;Dels=0.0;FS=5.132;HaplotypeScore=2.6;MLEAC=1;MLEAF=0.5;MQ=41.99;MQ0=0;MQRankSum=0.338;QD=17.69;ReadPosRankSum=-1.722	GT:AD:DP:GQ:PL	0/1:93,103:196:99:3548,0,2993
chrII	194667	.	C	T	2371.77	PASS	AC=1;AF=0.5;AN=2;BaseQRankSum=-0.829;DP=139;Dels=0.0;FS=4.113;HaplotypeScore=2.444;MLEAC=1;MLEAF=0.5;MQ=42.0;MQ0=0;MQRankSum=0.833;QD=17.06;ReadPosRankSum=0.194	GT:AD:DP:GQ:PL	0/1:66,72:138:99:2400,0,2143
chrII	198876	.	C	T	2612.77	PASS	AC=1;AF=0.5;AN=2;BaseQRankSum=0.677;DP=154;Dels=0.0;FS=0.0;HaplotypeScore=5.8067;MLEAC=1;MLEAF=0.5;MQ=42.0;MQ0=0;MQRankSum=0.382;QD=16.97;ReadPosRankSum=0.378	GT:AD:DP:GQ:PL	0/1:71,80:151:99:2641,0,2353
chrII	201795	.	C	T	1722.77	PASS	AC=1;AF=0.5;AN=2;BaseQRankSum=1.203;DP=137;Dels=0.0;FS=9.32;HaplotypeScore=1.8401;MLEAC=1;MLEAF=0.5;MQ=41.99;MQ0=0;MQRankSum=-0.069;QD=12.57;ReadPosRankSum=0.496	GT:AD:DP:GQ:PL	0/1:82,54:137:99:1751,0,2758
chrII	219133	.	C	T	3028.77	PASS	AC=1;AF=0.5;AN=2;BaseQRankSum=-0.9;DP=186;Dels=0.0;FS=1.164;HaplotypeScore=6.0297;MLEAC=1;MLEAF=0.5;MQ=41.98;MQ0=0;MQRankSum=-0.08;QD=16.28;ReadPosRankSum=0.185	GT:AD:DP:GQ:PL	0/1:93,91:185:99:3057,0,3146
chrII	369349	.	C	T	2352.77	PASS	AC=1;AF=0.5;AN=2;BaseQRankSum=-0.224;DP=155;Dels=0.0;FS=0.0;HaplotypeScore=1.5362;MLEAC=1;MLEAF=0.5;MQ=42.0;MQ0=0;MQRankSum=0.697;QD=15.18;ReadPosRankSum=-1.295	GT:AD:DP:GQ:PL	0/1:81,74:155:99:2381,0,2704
chrII	373941	.	C	T	2812.77	PASS	AC=1;AF=0.5;AN=2;BaseQRankSum=-0.006;DP=151;Dels=0.0;FS=1.319;HaplotypeScore=1.8401;MLEAC=1;MLEAF=0.5;MQ=42.0;MQ0=0;MQRankSum=-1.264;QD=18.63;ReadPosRankSum=1.899	GT:AD:DP:GQ:PL	0/1:69,82:151:99:2841,0,2235
chrII	378324	.	C	T	1786.77	PASS	AC=1;AF=0.5;AN=2;BaseQRankSum=-1.169;DP=114;Dels=0.0;FS=4.615;HaplotypeScore=2.8057;MLEAC=1;MLEAF=0.5;MQ=42.0;MQ0=0;MQRankSum=-0.497;QD=15.67;ReadPosRankSum=0.773	GT:AD:DP:GQ:PL	0/1:58,55:113:99:1815,0,1922
chrII	385946	.	C	T	2334.77	PASS	AC=1;AF=0.5;AN=2;BaseQRankSum=-1.545;DP=166;Dels=0.0;FS=8.181;HaplotypeScore=1.7883;MLEAC=1;MLEAF=0.5;MQ=41.98;MQ0=0;MQRankSum=-0.691;QD=14.06;ReadPosRankSum=0.691	GT:AD:DP:GQ:PL	0/1:91,75:166:99:2363,0,3022
chrII	483156	.	C	T	2748.77	PASS	AC=1;AF=0.5;AN=2;BaseQRankSum=-0.352;DP=164;Dels=0.0;FS=0.577;HaplotypeScore=1.864;MLEAC=1;MLEAF=0.5;MQ=42.0;MQ0=0;MQRankSum=1.621;QD=16.76;ReadPosRankSum=-1.661	GT:AD:DP:GQ:PL	0/1:81,83:164:99:2777,0,2702
chrII	483369	.	C	T	2959.77	PASS	AC=1;AF=0.5;AN=2;BaseQRankSum=0.107;DP=156;Dels=0.0;FS=5.899;HaplotypeScore=1.8401;MLEAC=1;MLEAF=0.5;MQ=42.0;MQ0=0;MQRankSum=-1.093;QD=18.97;ReadPosRankSum=1.638	GT:AD:DP:GQ:PL	0/1:67,88:155:99:2988,0,2151
chrII	518478	.	T	C	2307.77	PASS	AC=1;AF=0.5;AN=2;BaseQRankSum=-0.096;DP=150;Dels=0.0;FS=0.604;HaplotypeScore=7.3638;MLEAC=1;MLEAF=0.5;MQ=42.0;MQ0=0;MQRankSum=-0.472;QD=15.39;ReadPosRankSum=-0.141	GT:AD:DP:GQ:PL	0/1:78,72:150:99:2336,0,2525
chrII	526077	.	T	C	3101.77	PASS	AC=1;AF=0.5;AN=2;BaseQRankSum=-1.919;DP=214;Dels=0.0;FS=4.748;HaplotypeScore=3.5104;MLEAC=1;MLEAF=0.5;MQ=42.0;MQ0=0;MQRankSum=0.645;QD=14.49;ReadPosRankSum=-0.534	GT:AD:DP:GQ:PL	0/1:118,96:214:99:3130,0,4033
chrII	576474	.	C	T	2430.77	PASS	AC=1;AF=0.5;AN=2;BaseQRankSum=0.056;DP=140;Dels=0.0;FS=0.0;HaplotypeScore=0.7887;MLEAC=1;MLEAF=0.5;MQ=41.99;MQ0=0;MQRankSum=-1.215;QD=17.36;ReadPosRankSum=-0.407	GT:AD:DP:GQ:PL	0/1:68,72:140:99:2459,0,2347
chrII	640056	.	C	T	2808.77	PASS	AC=1;AF=0.5;AN=2;BaseQRankSum=1.426;DP=180;Dels=0.0;FS=6.353;HaplotypeScore=2.5352;MLEAC=1;MLEAF=0.5;MQ=41.91;MQ0=0;MQRankSum=0.007;QD=15.6;ReadPosRankSum=-2.27	GT:AD:DP:GQ:PL	0/1:95,84:179:99:2837,0,3111
chrII	714087	.	C	T	2775.77	PASS	AC=1;AF=0.5;AN=2;BaseQRankSum=1.968;DP=165;Dels=0.0;FS=0.575;HaplotypeScore=4.3733;MLEAC=1;MLEAF=0.5;MQ=42.0;MQ0=0;MQRankSum=2.018;QD=16.82;ReadPosRankSum=0.479	GT:AD:DP:GQ:PL	0/1:82,82:164:99:2804,0,2743
chrII	724219	.	C	T	2555.77	PASS	AC=1;AF=0.5;AN=2;BaseQRankSum=-1.045;DP=166;Dels=0.0;FS=0.577;HaplotypeScore=3.3326;MLEAC=1;MLEAF=0.5;MQ=41.99;MQ0=0;MQRankSum=0.031;QD=15.4;ReadPosRankSum=-0.44	GT:AD:DP:GQ:PL	0/1:86,78:164:99:2584,0,2985
chrII	740205	.	C	T	2703.77	PASS	AC=1;AF=0.5;AN=2;BaseQRankSum=-0.548;DP=183;Dels=0.0;FS=3.446;HaplotypeScore=4.1824;MLEAC=1;MLEAF=0.5;MQ=42.0;MQ0=0;MQRankSum=1.128;QD=14.77;ReadPosRankSum=0.276	GT:AD:DP:GQ:PL	0/1:100,83:183:99:2732,0,3320
chrIII	27103	.	C	T	2688.77	PASS	AC=1;AF=0.5;AN=2;BaseQRankSum=0.694;DP=172;Dels=0.0;FS=6.546;HaplotypeScore=2.5494;MLEAC=1;MLEAF=0.5;MQ=41.76;MQ0=0;MQRankSum=-0.501;QD=15.63;ReadPosRankSum=-1.022	GT:AD:DP:GQ:PL	0/1:88,84:172:99:2717,0,2878
chrIII	109295	.	G	A	2508.77	PASS	AC=1;AF=0.5;AN=2;BaseQRankSum=2.444;DP=140;Dels=0.0;FS=0.0;HaplotypeScore=2.8349;MLEAC=1;MLEAF=0.5;MQ=41.99;MQ0=0;MQRankSum=-0.68;QD=17.92;ReadPosRankSum=-0.133	GT:AD:DP:GQ:PL	0/1:67,73:140:99:2537,0,2165
chrIII	111305	.	C	T	2819.77	PASS	AC=1;AF=0.5;AN=2;BaseQRankSum=-2.553;DP=198;Dels=0.0;FS=1.779;HaplotypeScore=9.811;MLEAC=1;MLEAF=0.5;MQ=41.93;MQ0=0;MQRankSum=0.102;QD=14.24;ReadPosRankSum=1.356	GT:AD:DP:GQ:PL	0/1:109,89:198:99:2848,0,3674
chrIII	153453	.	G	A	2753.77	PASS	AC=1;AF=0.5;AN=2;BaseQRankSum=-0.786;DP=145;Dels=0.0;FS=0.63;HaplotypeScore=5.1552;MLEAC=1;MLEAF=0.5;MQ=42.0;MQ0=0;MQRankSum=-2.777;QD=18.99;ReadPosRankSum=-1.324	GT:AD:DP:GQ:PL	0/1:64,81:145:99:2782,0,2065
chrIII	153853	.	G	A	2074.77	PASS	AC=1;AF=0.5;AN=2;BaseQRankSum=0.399;DP=145;Dels=0.0;FS=10.399;HaplotypeScore=4.4294;MLEAC=1;MLEAF=0.5;MQ=41.8;MQ0=0;MQRankSum=-0.286;QD=14.31;ReadPosRankSum=-0.991	GT:AD:DP:GQ:PL	0/1:81,63:144:99:2103,0,2711
chrIII	155881	.	G	A	2307.77	PASS	AC=1;AF=0.5;AN=2;BaseQRankSum=0.105;DP=149;Dels=0.0;FS=6.299;HaplotypeScore=0.0;MLEAC=1;MLEAF=0.5;MQ=42.0;MQ0=0;MQRankSum=-1.915;QD=15.49;ReadPosRankSum=0.207	GT:AD:DP:GQ:PL	0/1:79,70:149:99:2336,0,2734
chrIII	155981	.	G	A	2834.77	PASS	AC=1;AF=0.5;AN=2;BaseQRankSum=-2.812;DP=190;Dels=0.0;FS=2.591;HaplotypeScore=0.0;MLEAC=1;MLEAF=0.5;MQ=42.0;MQ0=0;MQRankSum=0.196;QD=14.92;ReadPosRankSum=-0.088	GT:AD:DP:GQ:PL	0/1:105,85:190:99:2863,0,3475
chrIII	159234	.	C	T	2646.77	PASS	AC=1;AF=0.5;AN=2;BaseQRankSum=0.135;DP=193;Dels=0.0;FS=0.0;HaplotypeScore=1.7753;MLEAC=1;MLEAF=0.5;MQ=42.0;MQ0=0;MQRankSum=-1.514;QD=13.71;ReadPosRankSum=-0.723	GT:AD:DP:GQ:PL	0/1:108,82:190:99:2675,0,3630
chrIII	172404	.	G	A	2798.77	PASS	AC=1;AF=0.5;AN=2;BaseQRankSum=-0.241;DP=182;Dels=0.0;FS=5.259;HaplotypeScore=1.7608;MLEAC=1;MLEAF=0.5;MQ=41.91;MQ0=0;MQRankSum=2.357;QD=15.38;ReadPosRankSum=-2.002	GT:AD:DP:GQ:PL	0/1:96,86:182:99:2827,0,3198
chrIII	179224	.	G	A	3190.85	PASS	AC=1;AF=0.5;AN=2;BaseQRankSum=0.585;DP=179;Dels=0.0;FS=1.178;HaplotypeScore=3.7328;MLEAC=1;MLEAF=0.5;MQ=42.0;MQ0=0;MQRankSum=1.312;QD=17.83;ReadPosRankSum=1.484	GT:AD:DP:GQ:PL	0/1:82,96:178:99:3219,0,2689
chrIII	183995	.	G	A	2543.77	PASS	AC=1;AF=0.5;AN=2;BaseQRankSum=0.556;DP=163;Dels=0.0;FS=6.851;HaplotypeScore=1.5661;MLEAC=1;MLEAF=0.5;MQ=42.0;MQ0=0;MQRankSum=-1.54;QD=15.61;ReadPosRankSum=-0.44	GT:AD:DP:GQ:PL	0/1:85,78:163:99:2572,0,2794
chrIII	193068	.	A	G	2879.77	PASS	AC=1;AF=0.5;AN=2;BaseQRankSum=0.334;DP=187;Dels=0.0;FS=1.822;HaplotypeScore=3.6983;MLEAC=1;MLEAF=0.5;MQ=42.0;MQ0=0;MQRankSum=2.945;QD=15.4;ReadPosRankSum=-1.092	GT:AD:DP:GQ:PL	0/1:98,86:184:99:2908,0,3353
chrIII	205347	.	G	A	3095.77	PASS	AC=1;AF=0.5;AN=2;BaseQRankSum=1.621;DP=183;Dels=0.0;FS=8.677;HaplotypeScore=6.0486;MLEAC=1;MLEAF=0.5;MQ=42.0;MQ0=0;MQRankSum=1.078;QD=16.92;ReadPosRankSum=1.142	GT:AD:DP:GQ:PL	0/1:91,91:183:99:3124,0,3027
chrIII	208974	.	G	A	2096.77	PASS	AC=1;AF=0.5;AN=2;BaseQRankSum=0.216;DP=119;Dels=0.0;FS=2.326;HaplotypeScore=3.1725;MLEAC=1;MLEAF=0.5;MQ=42.0;MQ0=0;MQRankSum=1.895;QD=17.62;ReadPosRankSum=0.989	GT:AD:DP:GQ:PL	0/1:55,64:119:99:2125,0,1732
chrIII	210292	.	A	G	2006.77	PASS	AC=1;AF=0.5;AN=2;BaseQRankSum=2.222;DP=116;Dels=0.0;FS=0.0;HaplotypeScore=0.7887;MLEAC=1;MLEAF=0.5;MQ=42.0;MQ0=0;MQRankSum=0.471;QD=17.3;ReadPosRankSum=-0.36	GT:AD:DP:GQ:PL	0/1:53,63:116:99:2035,0,1578
chrIII	215190	.	C	T	1827.77	PASS	AC=1;AF=0.5;AN=2;BaseQRankSum=0.342;DP=130;Dels=0.0;FS=0.0;HaplotypeScore=2.366;MLEAC=1;MLEAF=0.5;MQ=42.0;MQ0=0;MQRankSum=1.224;QD=14.06;ReadPosRankSum=0.139	GT:AD:DP:GQ:PL	0/1:68,61:130:99:1856,0,2160
chrIII	219468	.	T	C	3849.77	PASS	AC=1;AF=0.5;AN=2;BaseQRankSum=0.289;DP=198;Dels=0.0;FS=5.133;HaplotypeScore=0.7887;MLEAC=1;MLEAF=0.5;MQ=42.0;MQ0=0;MQRankSum=-0.319;QD=19.44;ReadPosRankSum=-0.226	GT:AD:DP:GQ:PL	0/1:85,112:197:99:3878,0,2698
chrIII	228689	.	C	T	1774.77	PASS	AC=1;AF=0.5;AN=2;BaseQRankSum=0.281;DP=117;Dels=0.0;FS=8.635;HaplotypeScore=0.0;MLEAC=1;MLEAF=0.5;MQ=41.87;MQ0=0;MQRankSum=2.364;QD=15.17;ReadPosRankSum=-0.357	GT:AD:DP:GQ:PL	0/1:57,60:117:99:1803,0,1768
chrIII	246804	.	G	A	1936.77	PASS	AC=1;AF=0.5;AN=2;BaseQRankSum=1.212;DP=116;Dels=0.0;FS=1.52;HaplotypeScore=2.8598;MLEAC=1;MLEAF=0.5;MQ=41.98;MQ0=0;MQRankSum=1.797;QD=16.7;ReadPosRankSum=1.013	GT:AD:DP:GQ:PL	0/1:58,58:116:99:1965,0,1924
chrIII	246974	.	G	A	2589.77	PASS	AC=1;AF=0.5;AN=2;BaseQRankSum=0.15;DP=162;Dels=0.0;FS=0.0;HaplotypeScore=6.3593;MLEAC=1;MLEAF=0.5;MQ=42.0;MQ0=0;MQRankSum=1.777;QD=15.99;ReadPosRankSum=-0.208	GT:AD:DP:GQ:PL	0/1:79,82:161:99:2618,0,2551
chrIII	257792	.	G	A	3369.77	PASS	AC=1;AF=0.5;AN=2;BaseQRankSum=-0.015;DP=205;Dels=0.0;FS=0.0;HaplotypeScore=0.9665;MLEAC=1;MLEAF=0.5;MQ=41.99;MQ0=0;MQRankSum=-0.484;QD=16.44;ReadPosRankSum=-0.3	GT:AD:DP:GQ:PL	0/1:104,101:205:99:3398,0,3471
chrIII	270120	.	C	T	2820.77	PASS	AC=1;AF=0.5;AN=2;BaseQRankSum=-1.794;DP=152;Dels=0.0;FS=5.995;HaplotypeScore=3.4954;MLEAC=1;MLEAF=0.5;MQ=41.86;MQ0=1;MQRankSum=0.527;QD=18.56;ReadPosRankSum=-0.106	GT:AD:DP:GQ:PL	0/1:65,86:152:99:2849,0,2159
chrIII	274723	.	G	A	2258.77	PASS	AC=1;AF=0.5;AN=2;BaseQRankSum=-0.329;DP=149;Dels=0.0;FS=11.642;HaplotypeScore=1.9399;MLEAC=1;MLEAF=0.5;MQ=42.0;MQ0=0;MQRankSum=-0.773;QD=15.16;ReadPosRankSum=0.713	GT:AD:DP:GQ:PL	0/1:78,71:149:99:2287,0,2628
chrIII	285309	.	A	G	2530.77	PASS	AC=1;AF=0.5;AN=2;BaseQRankSum=1.968;DP=161;Dels=0.0;FS=1.974;HaplotypeScore=1.7128;MLEAC=1;MLEAF=0.5;MQ=41.99;MQ0=0;MQRankSum=-0.015;QD=15.72;ReadPosRankSum=-0.97	GT:AD:DP:GQ:PL	0/1:84,77:161:99:2559,0,2664
chrIII	286854	.	G	A	3404.77	PASS	AC=1;AF=0.5;AN=2;BaseQRankSum=-1.81;DP=201;Dels=0.0;FS=1.099;HaplotypeScore=6.33;MLEAC=1;MLEAF=0.5;MQ=41.78;MQ0=2;MQRankSum=-0.557;QD=16.94;ReadPosRankSum=-1.049	GT:AD:DP:GQ:PL	0/1:93,108:201:99:3433,0,2968
chrIV	25001	.	C	T	2127.77	PASS	AC=1;AF=0.5;AN=2;BaseQRankSum=-1.841;DP=158;Dels=0.0;FS=0.596;HaplotypeScore=0.9894;MLEAC=1;MLEAF=0.5;MQ=42.0;MQ0=0;MQRankSum=-0.275;QD=13.47;ReadPosRankSum=1.727	GT:AD:DP:GQ:PL	0/1:87,69:156:99:2156,0,2924
chrIV	33592	.	G	A	2622.77	PASS	AC=1;AF=0.5;AN=2;BaseQRankSum=-0.342;DP=157;Dels=0.0;FS=1.254;HaplotypeScore=2.5873;MLEAC=1;MLEAF=0.5;MQ=41.98;MQ0=0;MQRankSum=-0.634;QD=16.71;ReadPosRankSum=0.276	GT:AD:DP:GQ:PL	0/1:78,79:157:99:2651,0,2662
chrIV	33875	.	C	T	2410.77	PASS	AC=1;AF=0.5;AN=2;BaseQRankSum=-0.119;DP=138;Dels=0.0;FS=0.637;HaplotypeScore=4.7462;MLEAC=1;MLEAF=0.5;MQ=41.9;MQ0=0;MQRankSum=0.528;QD=17.47;ReadPosRankSum=-0.904	GT:AD:DP:GQ:PL	0/1:64,73:138:99:2439,0,2092
chrIV	39311	.	C	T	3369.77	PASS	AC=1;AF=0.5;AN=2;BaseQRankSum=0.164;DP=176;Dels=0.0;FS=0.0;HaplotypeScore=6.306;MLEAC=1;MLEAF=0.5;MQ=42.0;MQ0=0;MQRankSum=0.23;QD=19.15;ReadPosRankSum=-0.227	GT:AD:DP:GQ:PL	0/1:76,99:175:99:3398,0,2489
chrIV	42970	.	C	T	2818.77	PASS	AC=1;AF=0.5;AN=2;BaseQRankSum=2.438;DP=169;Dels=0.0;FS=0.0;HaplotypeScore=2.5439;MLEAC=1;MLEAF=0.5;MQ=42.0;MQ0=0;MQRankSum=0.234;QD=16.68;ReadPosRankSum=0.344	GT:AD:DP:GQ:PL	0/1:84,85:169:99:2847,0,2738
chrIV	51981	.	G	A	1668.77	PASS	AC=1;AF=0.5;AN=2;BaseQRankSum=2.092;DP=122;Dels=0.0;FS=3.381;HaplotypeScore=4.202;MLEAC=1;MLEAF=0.5;MQ=42.0;MQ0=0;MQRankSum=0.005;QD=13.68;ReadPosRankSum=1.521	GT:AD:DP:GQ:PL	0/1:71,51:122:99:1697,0,2370
chrIV	61009	.	G	A	1186.77	PASS	AC=1;AF=0.5;AN=2;BaseQRankSum=-0.228;DP=91;Dels=0.0;FS=0.0;HaplotypeScore=0.7887;MLEAC=1;MLEAF=0.5;MQ=42.0;MQ0=0;MQRankSum=-1.315;QD=13.04;ReadPosRankSum=-0.468	GT:AD:DP:GQ:PL	0/1:51,40:91:99:1215,0,1595
chrIV	62349	.	C	T	1130.77	PASS	AC=1;AF=0.5;AN=2;BaseQRankSum=0.031;DP=94;Dels=0.0;FS=0.793;HaplotypeScore=1.7552;MLEAC=1;MLEAF=0.5;MQ=42.0;MQ0=0;MQRankSum=-0.882;QD=12.03;ReadPosRankSum=-0.65	GT:AD:DP:GQ:PL	0/1:57,37:94:99:1159,0,1889
chrIV	65040	.	C	T	2472.77	PASS	AC=1;AF=0.5;AN=2;BaseQRankSum=0.313;DP=151;Dels=0.0;FS=0.0;HaplotypeScore=4.897;MLEAC=1;MLEAF=0.5;MQ=42.0;MQ0=0;MQRankSum=-0.378;QD=16.38;ReadPosRankSum=-1.68	GT:AD:DP:GQ:PL	0/1:74,75:150:99:2501,0,2469
chrIV	65236	.	G	A	2828.77	PASS	AC=1;AF=0.5;AN=2;BaseQRankSum=-0.555;DP=157;Dels=0.0;FS=2.019;HaplotypeScore=3.5474;MLEAC=1;MLEAF=0.5;MQ=42.0;MQ0=0;MQRankSum=-0.464;QD=18.02;ReadPosRankSum=-1.462	GT:AD:DP:GQ:PL	0/1:71,86:157:99:2857,0,2305
chrIV	66820	.	C	T	2840.77	PASS	AC=1;AF=0.5;AN=2;BaseQRankSum=-1.003;DP=162;Dels=0.0;FS=8.158;HaplotypeScore=1.5774;MLEAC=1;MLEAF=0.5;MQ=42.0;MQ0=0;MQRankSum=0.148;QD=17.54;ReadPosRankSum=-2.224	GT:AD:DP:GQ:PL	0/1:77,85:162:99:2869,0,2478
chrIV	71021	.	G	A	2052.77	PASS	AC=1;AF=0.5;AN=2;BaseQRankSum=-2.573;DP=135;Dels=0.0;FS=0.0;HaplotypeScore=2.5105;MLEAC=1;MLEAF=0.5;MQ=42.0;MQ0=0;MQRankSum=1.274;QD=15.21;ReadPosRankSum=-0.711	GT:AD:DP:GQ:PL	0/1:69,66:135:99:2081,0,2350
chrIV	75796	.	G	A	3380.77	PASS	AC=1;AF=0.5;AN=2;BaseQRankSum=-0.284;DP=195;Dels=0.0;FS=3.254;HaplotypeScore=4.4291;MLEAC=1;MLEAF=0.5;MQ=42.0;MQ0=0;MQRankSum=0.446;QD=17.34;ReadPosRankSum=-1.476	GT:AD:DP:GQ:PL	0/1:91,103:195:99:3409,0,2977
chrIV	77814	.	C	T	2214.77	PASS	AC=1;AF=0.5;AN=2;BaseQRankSum=-1.083;DP=150;Dels=0.0;FS=2.064;HaplotypeScore=6.4326;MLEAC=1;MLEAF=0.5;MQ=41.99;MQ0=0;MQRankSum=0.925;QD=14.77;ReadPosRankSum=0.759	GT:AD:DP:GQ:PL	0/1:80,70:150:99:2243,0,2658
chrIV	78095	.	C	T	3111.77	PASS	AC=1;AF=0.5;AN=2;BaseQRankSum=0.623;DP=192;Dels=0.0;FS=0.526;HaplotypeScore=4.0665;MLEAC=1;MLEAF=0.5;MQ=41.99;MQ0=0;MQRankSum=-0.309;QD=16.21;ReadPosRankSum=1.195	GT:AD:DP:GQ:PL	0/1:95,95:190:99:3140,0,3160
chrIV	83208	.	C	T	3097.77	PASS	AC=1;AF=0.5;AN=2;BaseQRankSum=0.342;DP=185;Dels=0.0;FS=1.804;HaplotypeScore=3.7075;MLEAC=1;MLEAF=0.5;MQ=40.98;MQ0=0;MQRankSum=1.358;QD=16.74;ReadPosRankSum=1.55	GT:AD:DP:GQ:PL	0/1:92,93:185:99:3126,0,3038
chrIV	85947	.	C	T	3420.77	PASS	AC=1;AF=0.5;AN=2;BaseQRankSum=-0.344;DP=191;Dels=0.0;FS=8.771;HaplotypeScore=1.933;MLEAC=1;MLEAF=0.5;MQ=41.89;MQ0=0;MQRankSum=0.802;QD=17.91;ReadPosRankSum=1.297	GT:AD:DP:GQ:PL	0/1:85,106:191:99:3449,0,2800
chrIV	88745	.	C	T	2960.77	PASS	AC=1;AF=0.5;AN=2;BaseQRankSum=-1.996;DP=174;Dels=0.0;FS=0.0;HaplotypeScore=0.9983;MLEAC=1;MLEAF=0.5;MQ=42.0;MQ0=0;MQRankSum=-0.803;QD=17.02;ReadPosRankSum=1.021	GT:AD:DP:GQ:PL	0/1:78,96:174:99:2989,0,2480
chrIV	102047	.	C	T	3071.77	PASS	AC=1;AF=0.5;AN=2;BaseQRankSum=0.156;DP=189;Dels=0.0;FS=5.067;HaplotypeScore=4.5454;MLEAC=1;MLEAF=0.5;MQ=42.0;MQ0=0;MQRankSum=0.914;QD=16.25;ReadPosRankSum=-0.015	GT:AD:DP:GQ:PL	0/1:97,92:189:99:3100,0,3321
chrIV	103956	.	C	T	1843.77	PASS	AC=1;AF=0.5;AN=2;BaseQRankSum=-0.466;DP=131;Dels=0.0;FS=5.369;HaplotypeScore=3.7494;MLEAC=1;MLEAF=0.5;MQ=41.97;MQ0=0;MQRankSum=0.968;QD=14.07;ReadPosRankSum=-0.746	GT:AD:DP:GQ:PL	0/1:71,58:130:99:1872,0,2371
chrIV	106331	.	A	G	2754.77	PASS	AC=1;AF=0.5;AN=2;BaseQRankSum=0.946;DP=149;Dels=0.0;FS=3.873;HaplotypeScore=2.6386;MLEAC=1;MLEAF=0.5;MQ=41.99;MQ0=0;MQRankSum=0.081;QD=18.49;ReadPosRankSum=-1.183	GT:AD:DP:GQ:PL	0/1:63,85:148:99:2783,0,1896
chrIV	110222	.	C	T	2153.77	PASS	AC=1;AF=0.5;AN=2;BaseQRankSum=0.709;DP=137;Dels=0.0;FS=12.314;HaplotypeScore=2.6386;MLEAC=1;MLEAF=0.5;MQ=41.99;MQ0=0;MQRankSum=0.149;QD=15.72;ReadPosRankSum=1.096	GT:AD:DP:GQ:PL	0/1:71,66:137:99:2182,0,2349
chrIV	113538	.	C	T	2255.77	PASS	AC=1;AF=0.5;AN=2;BaseQRankSum=1.272;DP=145;Dels=0.0;FS=7.469;HaplotypeScore=1.9681;MLEAC=1;MLEAF=0.5;MQ=42.0;MQ0=0;MQRankSum=0.456;QD=15.56;ReadPosRankSum=0.576	GT:AD:DP:GQ:PL	0/1:75,69:144:99:2284,0,2463
chrIV	115399	.	C	T	3678.77	PASS	AC=1;AF=0.5;AN=2;BaseQRankSum=0.692;DP=216;Dels=0.0;FS=1.051;HaplotypeScore=1.7333;MLEAC=1;MLEAF=0.5;MQ=41.98;MQ0=0;MQRankSum=0.402;QD=17.03;ReadPosRankSum=-0.652	GT:AD:DP:GQ:PL	0/1:106,109:216:99:3707,0,3608
chrIV	117528	.	C	T	2138.77	PASS	AC=1;AF=0.5;AN=2;BaseQRankSum=0.276;DP=145;Dels=0.0;FS=1.359;HaplotypeScore=7.5893;MLEAC=1;MLEAF=0.5;MQ=42.0;MQ0=0;MQRankSum=-0.765;QD=14.75;ReadPosRankSum=-0.088	GT:AD:DP:GQ:PL	0/1:77,67:144:99:2167,0,2509
chrIV	118071	.	A	G	3106.77	PASS	AC=1;AF=0.5;AN=2;BaseQRankSum=0.201;DP=179;Dels=0.0;FS=4.434;HaplotypeScore=0.8667;MLEAC=1;MLEAF=0.5;MQ=41.99;MQ0=0;MQRankSum=-0.284;QD=17.36;ReadPosRankSum=0.726	GT:AD:DP:GQ:PL	0/1:86,93:179:99:3135,0,2865
chrIV	133183	.	T	C	1709.77	PASS	AC=1;AF=0.5;AN=2;BaseQRankSum=0.844;DP=121;Dels=0.0;FS=5.637;HaplotypeScore=0.9734;MLEAC=1;MLEAF=0.5;MQ=41.98;MQ0=0;MQRankSum=0.327;QD=14.13;ReadPosRankSum=0.551	GT:AD:DP:GQ:PL	0/1:68,53:121:99:1738,0,2322
chrIV	136325	.	A	G	2984.77	PASS	AC=1;AF=0.5;AN=2;BaseQRankSum=0.532;DP=165;Dels=0.0;FS=4.634;HaplotypeScore=0.9734;MLEAC=1;MLEAF=0.5;MQ=42.0;MQ0=0;MQRankSum=0.49;QD=18.09;ReadPosRankSum=1.093	GT:AD:DP:GQ:PL	0/1:74,91:165:99:3013,0,2275
chrIV	161867	.	G	A	2732.77	PASS	AC=1;AF=0.5;AN=2;BaseQRankSum=0.002;DP=169;Dels=0.0;FS=1.221;HaplotypeScore=1.5774;MLEAC=1;MLEAF=0.5;MQ=41.99;MQ0=0;MQRankSum=0.467;QD=16.17;ReadPosRankSum=0.407	GT:AD:DP:GQ:PL	0/1:84,85:169:99:2761,0,2780
chrIV	164325	.	G	A	3167.77	PASS	AC=1;AF=0.5;AN=2;BaseQRankSum=-0.857;DP=151;Dels=0.0;FS=2.984;HaplotypeScore=0.8321;MLEAC=1;MLEAF=0.5;MQ=42.0;MQ0=0;MQRankSum=-0.637;QD=20.98;ReadPosRankSum=-0.279	GT:AD:DP:GQ:PL	0/1:60,91:151:99:3196,0,1907
chrIV	178620	.	C	T	2861.77	PASS	AC=1;AF=0.5;AN=2;BaseQRankSum=-0.524;DP=173;Dels=0.0;FS=1.887;HaplotypeScore=2.7409;MLEAC=1;MLEAF=0.5;MQ=41.99;MQ0=0;MQRankSum=-2.194;QD=16.54;ReadPosRankSum=-0.563	GT:AD:DP:GQ:PL	0/1:87,86:173:99:2890,0,2949
chrIV	179947	.	C	T	2908.77	PASS	AC=1;AF=0.5;AN=2;BaseQRankSum=0.58;DP=168;Dels=0.0;FS=1.923;HaplotypeScore=0.0;MLEAC=1;MLEAF=0.5;MQ=42.0;MQ0=0;MQRankSum=0.081;QD=17.31;ReadPosRankSum=-0.468	GT:AD:DP:GQ:PL	0/1:80,88:168:99:2937,0,2619
chrIV	181604	.	T	C	2960.77	PASS	AC=1;AF=0.5;AN=2;BaseQRankSum=0.125;DP=167;Dels=0.0;FS=0.0;HaplotypeScore=3.178;MLEAC=1;MLEAF=0.5;MQ=41.91;MQ0=0;MQRankSum=-0.212;QD=17.73;ReadPosRankSum=1.473	GT:AD:DP:GQ:PL	0/1:76,90:166:99:2989,0,2533
chrIV	183490	.	C	T	2049.77	PASS	AC=1;AF=0.5;AN=2;BaseQRankSum=-0.283;DP=133;Dels=0.0;FS=0.656;HaplotypeScore=3.7101;MLEAC=1;MLEAF=0.5;MQ=41.99;MQ0=0;MQRankSum=-0.67;QD=15.41;ReadPosRankSum=0.734	GT:AD:DP:GQ:PL	0/1:67,64:131:99:2078,0,2184
chrIV	183796	.	T	C	2549.77	PASS	AC=1;AF=0.5;AN=2;BaseQRankSum=0.184;DP=141;Dels=0.0;FS=1.34;HaplotypeScore=1.7005;MLEAC=1;MLEAF=0.5;MQ=42.0;MQ0=0;MQRankSum=-0.52;QD=18.08;ReadPosRankSum=-0.213	GT:AD:DP:GQ:PL	0/1:64,77:141:99:2578,0,2043
chrIV	184107	.	C	T	1605.77	PASS	AC=1;AF=0.5;AN=2;BaseQRankSum=0.638;DP=118;Dels=0.0;FS=3.372;HaplotypeScore=3.7239;MLEAC=1;MLEAF=0.5;MQ=41.88;MQ0=0;MQRankSum=-0.644;QD=13.61;ReadPosRankSum=0.66	GT:AD:DP:GQ:PL	0/1:65,53:118:99:1634,0,2140
chrIV	184203	.	C	T	1515.77	PASS	AC=1;AF=0.5;AN=2;BaseQRankSum=0.607;DP=115;Dels=0.0;FS=4.594;HaplotypeScore=7.9575;MLEAC=1;MLEAF=0.5;MQ=41.75;MQ0=0;MQRankSum=-0.531;QD=13.18;ReadPosRankSum=0.035	GT:AD:DP:GQ:PL	0/1:65,47:114:99:1544,0,2243
chrIV	184731	.	C	T	2949.77	PASS	AC=1;AF=0.5;AN=2;BaseQRankSum=1.026;DP=189;Dels=0.0;FS=11.271;HaplotypeScore=8.833;MLEAC=1;MLEAF=0.5;MQ=41.99;MQ0=0;MQRankSum=0.321;QD=15.61;ReadPosRankSum=-0.161	GT:AD:DP:GQ:PL	0/1:98,91:189:99:2978,0,3257
chrIV	185677	.	T	C	3082.77	PASS	AC=1;AF=0.5;AN=2;BaseQRankSum=1.049;DP=162;Dels=0.0;FS=4.701;HaplotypeScore=0.9734;MLEAC=1;MLEAF=0.5;MQ=42.0;MQ0=0;MQRankSum=0.382;QD=19.03;ReadPosRankSum=1.018	GT:AD:DP:GQ:PL	0/1:68,93:161:99:3111,0,2072
chrIV	191995	.	G	A	2718.77	PASS	AC=1;AF=0.5;AN=2;BaseQRankSum=2.017;DP=152;Dels=0.0;FS=3.797;HaplotypeScore=4.4679;MLEAC=1;MLEAF=0.5;MQ=41.99;MQ0=0;MQRankSum=0.501;QD=17.89;ReadPosRankSum=1.336	GT:AD:DP:GQ:PL	0/1:72,79:151:99:2747,0,2325
chrIV	192125	.	C	T	2273.77	PASS	AC=1;AF=0.5;AN=2;BaseQRankSum=1.348;DP=140;Dels=0.0;FS=0.0;HaplotypeScore=1.5226;MLEAC=1;MLEAF=0.5;MQ=42.0;MQ0=0;MQRankSum=0.365;QD=16.24;ReadPosRankSum=0.223	GT:AD:DP:GQ:PL	0/1:70,70:140:99:2302,0,2322
chrIV	195045	.	A	G	2915.77	PASS	AC=1;AF=0.5;AN=2;BaseQRankSum=-0.001;DP=179;Dels=0.0;FS=0.0;HaplotypeScore=8.7259;MLEAC=1;MLEAF=0.5;MQ=41.99;MQ0=0;MQRankSum=0.5;QD=16.29;ReadPosRankSum=-1.216	GT:AD:DP:GQ:PL	0/1:88,89:178:99:2944,0,2875
chrIV	197272	.	C	T	2363.77	PASS	AC=1;AF=0.5;AN=2;BaseQRankSum=1.674;DP=148;Dels=0.0;FS=3.859;HaplotypeScore=6.5797;MLEAC=1;MLEAF=0.5;MQ=42.0;MQ0=0;MQRankSum=-0.537;QD=15.97;ReadPosRankSum=0.374	GT:AD:DP:GQ:PL	0/1:77,70:147:99:2392,0,2611
chrIV	199984	.	C	T	1953.77	PASS	AC=1;AF=0.5;AN=2;BaseQRankSum=-0.909;DP=127;Dels=0.0;FS=2.302;HaplotypeScore=4.6407;MLEAC=1;MLEAF=0.5;MQ=41.98;MQ0=0;MQRankSum=0.943;QD=15.38;ReadPosRankSum=-1.343	GT:AD:DP:GQ:PL	0/1:65,62:127:99:1982,0,2095
chrIV	202125	.	C	T	2868.77	PASS	AC=1;AF=0.5;AN=2;BaseQRankSum=1.553;DP=215;Dels=0.0;FS=1.691;HaplotypeScore=0.8667;MLEAC=1;MLEAF=0.5;MQ=42.0;MQ0=0;MQRankSum=-0.898;QD=13.34;ReadPosRankSum=0.886	GT:AD:DP:GQ:PL	0/1:122,92:214:99:2897,0,4004
chrIV	203127	.	C	T	1691.77	PASS	AC=1;AF=0.5;AN=2;BaseQRankSum=0.787;DP=150;Dels=0.0;FS=0.0;HaplotypeScore=0.9734;MLEAC=1;MLEAF=0.5;MQ=42.0;MQ0=0;MQRankSum=1.269;QD=11.28;ReadPosRankSum=0.029	GT:AD:DP:GQ:PL	0/1:94,56:150:99:1720,0,3147
chrIV	207011	.	C	T	2704.77	PASS	AC=1;AF=0.5;AN=2;BaseQRankSum=0.95;DP=177;Dels=0.0;FS=7.689;HaplotypeScore=4.1747;MLEAC=1;MLEAF=0.5;MQ=41.98;MQ0=0;MQRankSum=-0.546;QD=15.28;ReadPosRankSum=0.261	GT:AD:DP:GQ:PL	0/1:95,81:176:99:2733,0,3247
chrIV	207275	.	C	T	2564.77	PASS	AC=1;AF=0.5;AN=2;BaseQRankSum=2.604;DP=149;Dels=0.0;FS=18.893;HaplotypeScore=0.9665;MLEAC=1;MLEAF=0.5;MQ=42.0;MQ0=0;MQRankSum=0.626;QD=17.21;ReadPosRankSum=-1.518	GT:AD:DP:GQ:PL	0/1:70,77:147:99:2593,0,2139
chrIV	210891	.	C	T	2638.77	PASS	AC=1;AF=0.5;AN=2;BaseQRankSum=0.533;DP=162;Dels=0.0;FS=1.959;HaplotypeScore=5.0895;MLEAC=1;MLEAF=0.5;MQ=42.0;MQ0=0;MQRankSum=0.022;QD=16.29;ReadPosRankSum=0.492	GT:AD:DP:GQ:PL	0/1:82,79:161:99:2667,0,2767
chrIV	213980	.	G	A	3104.77	PASS	AC=1;AF=0.5;AN=2;BaseQRankSum=1.004;DP=197;Dels=0.0;FS=0.0;HaplotypeScore=6.3886;MLEAC=1;MLEAF=0.5;MQ=42.0;MQ0=0;MQRankSum=1.124;QD=15.76;ReadPosRankSum=-0.359	GT:AD:DP:GQ:PL	0/1:101,96:197:99:3133,0,3397
chrIV	222485	.	T	C	2615.77	PASS	AC=1;AF=0.5;AN=2;BaseQRankSum=0.656;DP=160;Dels=0.0;FS=3.678;HaplotypeScore=0.8667;MLEAC=1;MLEAF=0.5;MQ=41.99;MQ0=0;MQRankSum=0.25;QD=16.35;ReadPosRankSum=0.866	GT:AD:DP:GQ:PL	0/1:80,79:159:99:2644,0,2640
chrIV	231437	.	G	A	2850.77	PASS	AC=1;AF=0.5;AN=2;BaseQRankSum=0.81;DP=169;Dels=0.0;FS=2.736;HaplotypeScore=7.8163;MLEAC=1;MLEAF=0.5;MQ=42.0;MQ0=0;MQRankSum=1.215;QD=16.87;ReadPosRankSum=-0.489	GT:AD:DP:GQ:PL	0/1:83,86:169:99:2879,0,2700
chrIV	233002	.	G	A	2689.77	PASS	AC=1;AF=0.5;AN=2;BaseQRankSum=-2.336;DP=164;Dels=0.0;FS=5.776;HaplotypeScore=2.5508;MLEAC=1;MLEAF=0.5;MQ=42.0;MQ0=0;MQRankSum=-1.275;QD=16.4;ReadPosRankSum=0.575	GT:AD:DP:GQ:PL	0/1:76,88:164:99:2718,0,2505
chrIV	245068	.	A	G	2981.77	PASS	AC=1;AF=0.5;AN=2;BaseQRankSum=0.143;DP=169;Dels=0.0;FS=0.583;HaplotypeScore=0.0;MLEAC=1;MLEAF=0.5;MQ=41.98;MQ0=0;MQRankSum=1.154;QD=17.64;ReadPosRankSum=-1.773	GT:AD:DP:GQ:PL	0/1:79,89:168:99:3010,0,2675
chrIV	252541	.	C	T	2770.77	PASS	AC=1;AF=0.5;AN=2;BaseQRankSum=-0.181;DP=177;Dels=0.0;FS=1.196;HaplotypeScore=2.5747;MLEAC=1;MLEAF=0.5;MQ=42.0;MQ0=0;MQRankSum=0.71;QD=15.65;ReadPosRankSum=-0.287	GT:AD:DP:GQ:PL	0/1:89,87:176:99:2799,0,2866
chrIV	258837	.	C	G	6042.77	PASS	AC=2;AF=1.0;AN=2;DP=158;Dels=0.0;FS=0.0;HaplotypeScore=0.734;MLEAC=2;MLEAF=1.0;MQ=42.0;MQ0=0;QD=29.86	GT:AD:DP:GQ:PL	1/1:0,157:157:99:6071,457,0
chrIV	259551	.	G	A	3296.77	PASS	AC=1;AF=0.5;AN=2;BaseQRankSum=0.466;DP=175;Dels=0.0;FS=1.173;HaplotypeScore=1.6553;MLEAC=1;MLEAF=0.5;MQ=42.0;MQ0=0;MQRankSum=-0.903;QD=18.84;ReadPosRankSum=-0.556	GT:AD:DP:GQ:PL	0/1:80,95:175:99:3325,0,2692
chrIV	260932	.	A	G	3287.77	PASS	AC=1;AF=0.5;AN=2;BaseQRankSum=1.402;DP=183;Dels=0.0;FS=0.0;HaplotypeScore=2.5671;MLEAC=1;MLEAF=0.5;MQ=41.99;MQ0=0;MQRankSum=-1.293;QD=17.97;ReadPosRankSum=0.513	GT:AD:DP:GQ:PL	0/1:86,97:183:99:3316,0,2772
chrIV	267588	.	G	A	2511.77	PASS	AC=1;AF=0.5;AN=2;BaseQRankSum=3.703;DP=157;Dels=0.0;FS=0.0;HaplotypeScore=1.8401;MLEAC=1;MLEAF=0.5;MQ=42.0;MQ0=0;MQRankSum=-0.757;QD=16.0;ReadPosRankSum=1.682	GT:AD:DP:GQ:PL	0/1:80,76:156:99:2540,0,2506
chrIV	269936	.	G	A	2840.77	PASS	AC=1;AF=0.5;AN=2;BaseQRankSum=0.719;DP=150;Dels=0.0;FS=4.918;HaplotypeScore=0.8667;MLEAC=1;MLEAF=0.5;MQ=42.0;MQ0=0;MQRankSum=-0.896;QD=18.94;ReadPosRankSum=-1.024	GT:AD:DP:GQ:PL	0/1:65,83:148:99:2869,0,2039
chrIV	271748	.	T	C	2952.77	PASS	AC=1;AF=0.5;AN=2;BaseQRankSum=1.036;DP=177;Dels=0.0;FS=0.0;HaplotypeScore=0.9665;MLEAC=1;MLEAF=0.5;MQ=41.61;MQ0=0;MQRankSum=-0.939;QD=16.68;ReadPosRankSum=-0.451	GT:AD:DP:GQ:PL	0/1:83,94:177:99:2981,0,2613
chrIV	282162	.	C	T	3303.77	PASS	AC=1;AF=0.5;AN=2;BaseQRankSum=-0.382;DP=186;Dels=0.0;FS=1.816;HaplotypeScore=0.0;MLEAC=1;MLEAF=0.5;MQ=41.99;MQ0=0;MQRankSum=0.134;QD=17.76;ReadPosRankSum=-0.087	GT:AD:DP:GQ:PL	0/1:89,97:186:99:3332,0,3032
chrIV	284006	.	C	T	2481.77	PASS	AC=1;AF=0.5;AN=2;BaseQRankSum=-0.265;DP=143;Dels=0.0;FS=6.144;HaplotypeScore=6.2227;MLEAC=1;MLEAF=0.5;MQ=41.99;MQ0=0;MQRankSum=0.257;QD=17.36;ReadPosRankSum=-0.305	GT:AD:DP:GQ:PL	0/1:68,75:143:99:2510,0,2254
chrIV	285900	.	A	G	2842.77	PASS	AC=1;AF=0.5;AN=2;BaseQRankSum=0.735;DP=172;Dels=0.0;FS=2.666;HaplotypeScore=2.5476;MLEAC=1;MLEAF=0.5;MQ=42.0;MQ0=0;MQRankSum=0.539;QD=16.53;ReadPosRankSum=-0.156	GT:AD:DP:GQ:PL	0/1:85,87:172:99:2871,0,2823
chrIV	291511	.	T	C	2811.77	PASS	AC=1;AF=0.5;AN=2;BaseQRankSum=-0.246;DP=166;Dels=0.0;FS=0.576;HaplotypeScore=4.0488;MLEAC=1;MLEAF=0.5;MQ=42.0;MQ0=0;MQRankSum=-0.905;QD=16.94;ReadPosRankSum=0.005	GT:AD:DP:GQ:PL	0/1:80,85:165:99:2840,0,2634
chrIV	293626	.	C	T	3208.76	PASS	AC=1;AF=0.5;AN=2;BaseQRankSum=-0.904;DP=187;Dels=0.0;FS=3.382;HaplotypeScore=5.9706;MLEAC=1;MLEAF=0.5;MQ=41.89;MQ0=0;MQRankSum=0.351;QD=17.16;ReadPosRankSum=-1.085	GT:AD:DP:GQ:PL	0/1:87,98:185:99:3237,0,2826
chrIV	294815	.	C	T	2618.77	PASS	AC=1;AF=0.5;AN=2;BaseQRankSum=0.536;DP=158;Dels=0.0;FS=2.839;HaplotypeScore=3.3319;MLEAC=1;MLEAF=0.5;MQ=42.0;MQ0=0;MQRankSum=0.821;QD=16.57;ReadPosRankSum=-0.028	GT:AD:DP:GQ:PL	0/1:77,81:158:99:2647,0,2564
chrIV	295791	.	C	T	2439.77	PASS	AC=1;AF=0.5;AN=2;BaseQRankSum=1.035;DP=159;Dels=0.0;FS=1.25;HaplotypeScore=1.7552;MLEAC=1;MLEAF=0.5;MQ=42.0;MQ0=0;MQRankSum=-1.922;QD=15.34;ReadPosRankSum=0.023	GT:AD:DP:GQ:PL	0/1:86,72:158:99:2468,0,2895
chrIV	310720	.	C	T	2408.77	PASS	AC=1;AF=0.5;AN=2;BaseQRankSum=-1.358;DP=146;Dels=0.0;FS=4.035;HaplotypeScore=0.8321;MLEAC=1;MLEAF=0.5;MQ=42.0;MQ0=0;MQRankSum=1.773;QD=16.5;ReadPosRankSum=0.72	GT:AD:DP:GQ:PL	0/1:73,73:146:99:2437,0,2430
chrIV	311745	.	C	T	2743.77	PASS	AC=1;AF=0.5;AN=2;BaseQRankSum=1.303;DP=184;Dels=0.0;FS=5.214;HaplotypeScore=2.6562;MLEAC=1;MLEAF=0.5;MQ=42.0;MQ0=0;MQRankSum=0.756;QD=14.91;ReadPosRankSum=0.989	GT:AD:DP:GQ:PL	0/1:98,86:184:99:2772,0,3233
chrIV	322907	.	G	A	3322.77	PASS	AC=1;AF=0.5;AN=2;BaseQRankSum=-1.757;DP=182;Dels=0.0;FS=3.549;HaplotypeScore=1.7552;MLEAC=1;MLEAF=0.5;MQ=41.84;MQ0=0;MQRankSum=0.417;QD=18.26;ReadPosRankSum=-1.022	GT:AD:DP:GQ:PL	0/1:79,103:182:99:3351,0,2555
chrIV	329848	.	T	C	2481.77	PASS	AC=1;AF=0.5;AN=2;BaseQRankSum=-0.984;DP=152;Dels=0.0;FS=0.617;HaplotypeScore=0.0;MLEAC=1;MLEAF=0.5;MQ=41.97;MQ0=0;MQRankSum=-0.442;QD=16.33;ReadPosRankSum=0.081	GT:AD:DP:GQ:PL	0/1:77,75:152:99:2510,0,2585
chrIV	349826	.	T	C	3448.77	PASS	AC=1;AF=0.5;AN=2;BaseQRankSum=-2.712;DP=209;Dels=0.0;FS=11.506;HaplotypeScore=4.4425;MLEAC=1;MLEAF=0.5;MQ=41.99;MQ0=0;MQRankSum=1.607;QD=16.5;ReadPosRankSum=-0.209	GT:AD:DP:GQ:PL	0/1:105,104:209:99:3477,0,3559
chrIV	365584	.	G	A	3303.77	PASS	AC=1;AF=0.5;AN=2;BaseQRankSum=0.483;DP=185;Dels=0.0;FS=0.0;HaplotypeScore=4.7729;MLEAC=1;MLEAF=0.5;MQ=41.92;MQ0=0;MQRankSum=-3.652;QD=17.86;ReadPosRankSum=-1.031	GT:AD:DP:GQ:PL	0/1:86,99:185:99:3332,0,2740
chrIV	392652	.	C	T	2249.77	PASS	AC=1;AF=0.5;AN=2;BaseQRankSum=0.339;DP=146;Dels=0.0;FS=2.05;HaplotypeScore=1.7621;MLEAC=1;MLEAF=0.5;MQ=42.0;MQ0=0;MQRankSum=1.835;QD=15.41;ReadPosRankSum=-0.907	GT:AD:DP:GQ:PL	0/1:76,70:146:99:2278,0,2430
chrIV	393379	.	T	C	2751.77	PASS	AC=1;AF=0.5;AN=2;BaseQRankSum=0.412;DP=154;Dels=0.0;FS=4.88;HaplotypeScore=1.6553;MLEAC=1;MLEAF=0.5;MQ=42.0;MQ0=0;MQRankSum=0.588;QD=17.87;ReadPosRankSum=0.46	GT:AD:DP:GQ:PL	0/1:69,84:153:99:2780,0,2258
chrIV	404069	.	C	T	3301.77	PASS	AC=1;AF=0.5;AN=2;BaseQRankSum=-0.6;DP=195;Dels=0.0;FS=1.765;HaplotypeScore=4.6009;MLEAC=1;MLEAF=0.5;MQ=41.98;MQ0=0;MQRankSum=-0.511;QD=16.93;ReadPosRankSum=-0.367	GT:AD:DP:GQ:PL	0/1:96,99:195:99:3330,0,3180
chrIV	406527	.	C	T	2807.77	PASS	AC=1;AF=0.5;AN=2;BaseQRankSum=-0.036;DP=179;Dels=0.0;FS=14.39;HaplotypeScore=0.7887;MLEAC=1;MLEAF=0.5;MQ=42.0;MQ0=0;MQRankSum=0.677;QD=15.69;ReadPosRankSum=0.899	GT:AD:DP:GQ:PL	0/1:92,87:179:99:2836,0,3054
chrIV	407012	.	C	T	3476.77	PASS	AC=1;AF=0.5;AN=2;BaseQRankSum=-1.794;DP=204;Dels=0.0;FS=10.558;HaplotypeScore=4.7519;MLEAC=1;MLEAF=0.5;MQ=42.0;MQ0=0;MQRankSum=1.082;QD=17.04;ReadPosRankSum=-1.012	GT:AD:DP:GQ:PL	0/1:99,104:204:99:3505,0,3317
chrIV	410045	.	C	T	2294.77	PASS	AC=1;AF=0.5;AN=2;BaseQRankSum=-2.106;DP=151;Dels=0.0;FS=7.167;HaplotypeScore=0.7887;MLEAC=1;MLEAF=0.5;MQ=41.99;MQ0=0;MQRankSum=1.338;QD=15.2;ReadPosRankSum=-0.282	GT:AD:DP:GQ:PL	0/1:81,70:151:99:2323,0,2749
chrIV	410628	.	C	T	2164.77	PASS	AC=1;AF=0.5;AN=2;BaseQRankSum=1.469;DP=125;Dels=0.0;FS=1.419;HaplotypeScore=0.0;MLEAC=1;MLEAF=0.5;MQ=42.0;MQ0=0;MQRankSum=-0.877;QD=17.32;ReadPosRankSum=1.055	GT:AD:DP:GQ:PL	0/1:61,64:125:99:2193,0,2022
chrIV	412168	.	G	A	2738.77	PASS	AC=1;AF=0.5;AN=2;BaseQRankSum=-0.438;DP=166;Dels=0.0;FS=4.481;HaplotypeScore=5.1066;MLEAC=1;MLEAF=0.5;MQ=42.0;MQ0=0;MQRankSum=0.137;QD=16.5;ReadPosRankSum=1.077	GT:AD:DP:GQ:PL	0/1:82,84:166:99:2767,0,2740
chrIV	448349	.	G	A	3220.76	PASS	AC=1;AF=0.5;AN=2;BaseQRankSum=0.313;DP=193;Dels=0.0;FS=3.279;HaplotypeScore=0.0;MLEAC=1;MLEAF=0.5;MQ=42.0;MQ0=0;MQRankSum=-0.72;QD=16.69;ReadPosRankSum=-0.367	GT:AD:DP:GQ:PL	0/1:97,96:193:99:3249,0,3282
chrIV	448559	.	G	A	2835.77	PASS	AC=1;AF=0.5;AN=2;BaseQRankSum=1.514;DP=176;Dels=0.0;FS=0.564;HaplotypeScore=0.8667;MLEAC=1;MLEAF=0.5;MQ=42.0;MQ0=0;MQRankSum=-0.12;QD=16.11;ReadPosRankSum=-0.265	GT:AD:DP:GQ:PL	0/1:89,85:175:99:2864,0,2881
chrIV	457746	.	A	G	3259.77	PASS	AC=1;AF=0.5;AN=2;BaseQRankSum=1.413;DP=183;Dels=0.0;FS=0.0;HaplotypeScore=0.8667;MLEAC=1;MLEAF=0.5;MQ=42.0;MQ0=0;MQRankSum=0.264;QD=17.81;ReadPosRankSum=-1.472	GT:AD:DP:GQ:PL	0/1:86,97:183:99:3288,0,2811
chrIV	490354	.	T	C	3115.77	PASS	AC=1;AF=0.5;AN=2;BaseQRankSum=0.681;DP=186;Dels=0.0;FS=6.306;HaplotypeScore=2.3548;MLEAC=1;MLEAF=0.5;MQ=42.0;MQ0=0;MQRankSum=0.21;QD=16.75;ReadPosRankSum=0.114	GT:AD:DP:GQ:PL	0/1:91,95:186:99:3144,0,2962
chrIV	510109	.	T	C	3570.77	PASS	AC=1;AF=0.5;AN=2;BaseQRankSum=0.947;DP=188;Dels=0.0;FS=11.733;HaplotypeScore=0.0;MLEAC=1;MLEAF=0.5;MQ=41.89;MQ0=1;MQRankSum=0.385;QD=18.99;ReadPosRankSum=-0.627	GT:AD:DP:GQ:PL	0/1:79,107:186:99:3599,0,2369
chrIV	511075	.	T	C	3517.77	PASS	AC=1;AF=0.5;AN=2;BaseQRankSum=-0.049;DP=178;Dels=0.0;FS=0.552;HaplotypeScore=0.9789;MLEAC=1;MLEAF=0.5;MQ=42.0;MQ0=0;MQRankSum=-0.813;QD=19.76;ReadPosRankSum=0.984	GT:AD:DP:GQ:PL	0/1:76,102:178:99:3546,0,2451
chrIV	547921	.	T	C	3037.77	PASS	AC=1;AF=0.5;AN=2;BaseQRankSum=-1.522;DP=173;Dels=0.0;FS=16.699;HaplotypeScore=3.3196;MLEAC=1;MLEAF=0.5;MQ=41.99;MQ0=0;MQRankSum=-0.109;QD=17.56;ReadPosRankSum=0.388	GT:AD:DP:GQ:PL	0/1:82,90:172:99:3066,0,2845
chrIV	565023	.	C	T	2401.77	PASS	AC=1;AF=0.5;AN=2;BaseQRankSum=-0.171;DP=161;Dels=0.0;FS=0.0;HaplotypeScore=5.2359;MLEAC=1;MLEAF=0.5;MQ=41.91;MQ0=0;MQRankSum=0.154;QD=14.92;ReadPosRankSum=0.903	GT:AD:DP:GQ:PL	0/1:86,75:161:99:2430,0,2710
chrIV	604550	.	T	C	2524.77	PASS	AC=1;AF=0.5;AN=2;BaseQRankSum=-1.912;DP=157;Dels=0.0;FS=1.251;HaplotypeScore=0.7887;MLEAC=1;MLEAF=0.5;MQ=42.0;MQ0=0;MQRankSum=0.139;QD=16.08;ReadPosRankSum=0.181	GT:AD:DP:GQ:PL	0/1:78,79:157:99:2553,0,2527
chrIV	604887	.	G	A	2985.77	PASS	AC=1;AF=0.5;AN=2;BaseQRankSum=-0.355;DP=190;Dels=0.0;FS=0.0;HaplotypeScore=6.0398;MLEAC=1;MLEAF=0.5;MQ=42.0;MQ0=0;MQRankSum=2.0;QD=15.71;ReadPosRankSum=-1.688	GT:AD:DP:GQ:PL	0/1:98,92:190:99:3014,0,3261
chrIV	605865	.	C	T	2410.77	PASS	AC=1;AF=0.5;AN=2;BaseQRankSum=1.463;DP=142;Dels=0.0;FS=3.964;HaplotypeScore=0.0;MLEAC=1;MLEAF=0.5;MQ=42.0;MQ0=0;MQRankSum=0.606;QD=16.98;ReadPosRankSum=-0.267	GT:AD:DP:GQ:PL	0/1:72,70:142:99:2439,0,2466
chrIV	616586	.	T	C	2944.77	PASS	AC=1;AF=0.5;AN=2;BaseQRankSum=0.44;DP=192;Dels=0.0;FS=6.11;HaplotypeScore=1.5774;MLEAC=1;MLEAF=0.5;MQ=42.0;MQ0=0;MQRankSum=-0.566;QD=15.34;ReadPosRankSum=-1.113	GT:AD:DP:GQ:PL	0/1:98,92:190:99:2973,0,3161
chrIV	616752	.	C	T	3026.77	PASS	AC=1;AF=0.5;AN=2;BaseQRankSum=1.685;DP=188;Dels=0.0;FS=5.141;HaplotypeScore=1.9399;MLEAC=1;MLEAF=0.5;MQ=41.89;MQ0=0;MQRankSum=-0.977;QD=16.1;ReadPosRankSum=-0.436	GT:AD:DP:GQ:PL	0/1:96,92:188:99:3055,0,3268
chrIV	624038	.	C	T	3312.77	PASS	AC=1;AF=0.5;AN=2;BaseQRankSum=0.25;DP=174;Dels=0.0;FS=0.555;HaplotypeScore=3.9899;MLEAC=1;MLEAF=0.5;MQ=41.99;MQ0=0;MQRankSum=-1.484;QD=19.04;ReadPosRankSum=0.622	GT:AD:DP:GQ:PL	0/1:78,96:174:99:3341,0,2604
chrIV	630465	.	C	T	1879.77	PASS	AC=1;AF=0.5;AN=2;BaseQRankSum=-1.334;DP=130;Dels=0.0;FS=16.714;HaplotypeScore=0.0;MLEAC=1;MLEAF=0.5;MQ=42.0;MQ0=0;MQRankSum=2.333;QD=14.46;ReadPosRankSum=-0.14	GT:AD:DP:GQ:PL	0/1:69,61:130:99:1908,0,2319
chrIV	632427	.	C	T	2475.77	PASS	AC=1;AF=0.5;AN=2;BaseQRankSum=-0.617;DP=176;Dels=0.0;FS=0.561;HaplotypeScore=2.3001;MLEAC=1;MLEAF=0.5;MQ=41.99;MQ0=0;MQRankSum=1.079;QD=14.07;ReadPosRankSum=-0.699	GT:AD:DP:GQ:PL	0/1:93,80:174:99:2504,0,3095
chrIV	635295	.	G	A	2390.77	PASS	AC=1;AF=0.5;AN=2;BaseQRankSum=-2.548;DP=212;Dels=0.0;FS=1.754;HaplotypeScore=1.5983;MLEAC=1;MLEAF=0.5;MQ=42.0;MQ0=0;MQRankSum=-0.649;QD=11.28;ReadPosRankSum=-0.229	GT:AD:DP:GQ:PL	0/1:129,83:212:99:2419,0,4224
chrIV	644067	.	T	C	2475.77	PASS	AC=1;AF=0.5;AN=2;BaseQRankSum=-0.363;DP=149;Dels=0.0;FS=1.303;HaplotypeScore=5.2506;MLEAC=1;MLEAF=0.5;MQ=42.0;MQ0=0;MQRankSum=1.761;QD=16.62;ReadPosRankSum=-0.002	GT:AD:DP:GQ:PL	0/1:72,77:149:99:2504,0,2387
chrIV	654960	.	G	A	2918.77	PASS	AC=1;AF=0.5;AN=2;BaseQRankSum=-0.874;DP=201;Dels=0.0;FS=4.035;HaplotypeScore=5.9641;MLEAC=1;MLEAF=0.5;MQ=41.92;MQ0=0;MQRankSum=0.374;QD=14.52;ReadPosRankSum=-0.574	GT:AD:DP:GQ:PL	0/1:111,90:201:99:2947,0,3761
chrIV	661000	.	G	A	2439.77	PASS	AC=1;AF=0.5;AN=2;BaseQRankSum=-0.96;DP=160;Dels=0.0;FS=5.711;HaplotypeScore=5.3217;MLEAC=1;MLEAF=0.5;MQ=41.91;MQ0=0;MQRankSum=0.788;QD=15.25;ReadPosRankSum=-1.812	GT:AD:DP:GQ:PL	0/1:83,76:160:99:2468,0,2723
chrIV	661694	.	C	T	3371.77	PASS	AC=1;AF=0.5;AN=2;BaseQRankSum=0.293;DP=205;Dels=0.0;FS=9.032;HaplotypeScore=5.9132;MLEAC=1;MLEAF=0.5;MQ=41.92;MQ0=0;MQRankSum=0.529;QD=16.45;ReadPosRankSum=-1.643	GT:AD:DP:GQ:PL	0/1:104,101:205:99:3400,0,3443
chrIV	663153	.	C	T	2063.77	PASS	AC=1;AF=0.5;AN=2;BaseQRankSum=-0.553;DP=136;Dels=0.0;FS=0.0;HaplotypeScore=7.0686;MLEAC=1;MLEAF=0.5;MQ=41.99;MQ0=0;MQRankSum=-0.535;QD=15.17;ReadPosRankSum=0.928	GT:AD:DP:GQ:PL	0/1:71,64:136:99:2092,0,2395
chrIV	663662	.	T	C	2243.77	PASS	AC=1;AF=0.5;AN=2;BaseQRankSum=0.679;DP=148;Dels=0.0;FS=2.053;HaplotypeScore=3.4407;MLEAC=1;MLEAF=0.5;MQ=42.0;MQ0=0;MQRankSum=0.031;QD=15.16;ReadPosRankSum=-0.702	GT:AD:DP:GQ:PL	0/1:77,71:148:99:2272,0,2484
chrIV	667658	.	G	A	2323.77	PASS	AC=1;AF=0.5;AN=2;BaseQRankSum=1.211;DP=151;Dels=0.0;FS=6.068;HaplotypeScore=0.0;MLEAC=1;MLEAF=0.5;MQ=42.0;MQ0=0;MQRankSum=-0.771;QD=15.39;ReadPosRankSum=1.86	GT:AD:DP:GQ:PL	0/1:81,70:151:99:2352,0,2757
chrIV	668452	.	C	T	2863.77	PASS	AC=1;AF=0.5;AN=2;BaseQRankSum=1.655;DP=171;Dels=0.0;FS=7.728;HaplotypeScore=0.7887;MLEAC=1;MLEAF=0.5;MQ=41.98;MQ0=0;MQRankSum=-0.734;QD=16.75;ReadPosRankSum=0.298	GT:AD:DP:GQ:PL	0/1:83,88:171:99:2892,0,2676
chrIV	673739	.	C	T	2574.77	PASS	AC=1;AF=0.5;AN=2;BaseQRankSum=0.438;DP=190;Dels=0.0;FS=0.0;HaplotypeScore=0.8321;MLEAC=1;MLEAF=0.5;MQ=42.0;MQ0=0;MQRankSum=1.471;QD=13.55;ReadPosRankSum=-0.174	GT:AD:DP:GQ:PL	0/1:110,79:189:99:2603,0,3767
chrIV	684217	.	C	T	2931.77	PASS	AC=1;AF=0.5;AN=2;BaseQRankSum=-0.016;DP=176;Dels=0.0;FS=1.865;HaplotypeScore=1.5226;MLEAC=1;MLEAF=0.5;MQ=41.99;MQ0=0;MQRankSum=0.827;QD=16.66;ReadPosRankSum=-0.857	GT:AD:DP:GQ:PL	0/1:88,88:176:99:2960,0,2962
chrIV	686810	.	G	A	3074.77	PASS	AC=1;AF=0.5;AN=2;BaseQRankSum=1.577;DP=174;Dels=0.0;FS=7.712;HaplotypeScore=0.0;MLEAC=1;MLEAF=0.5;MQ=42.0;MQ0=0;MQRankSum=-0.129;QD=17.67;ReadPosRankSum=-0.218	GT:AD:DP:GQ:PL	0/1:81,92:173:99:3103,0,2582
chrIV	689830	.	C	T	2844.77	PASS	AC=1;AF=0.5;AN=2;BaseQRankSum=-1.332;DP=173;Dels=0.0;FS=10.517;HaplotypeScore=2.6219;MLEAC=1;MLEAF=0.5;MQ=41.98;MQ0=0;MQRankSum=-0.107;QD=16.44;ReadPosRankSum=0.153	GT:AD:DP:GQ:PL	0/1:85,87:172:99:2873,0,2926
chrIV	708542	.	G	A	2217.77	PASS	AC=1;AF=0.5;AN=2;BaseQRankSum=-1.408;DP=147;Dels=0.0;FS=5.187;HaplotypeScore=5.6233;MLEAC=1;MLEAF=0.5;MQ=42.0;MQ0=0;MQRankSum=0.298;QD=15.09;ReadPosRankSum=0.166	GT:AD:DP:GQ:PL	0/1:73,72:145:99:2246,0,2246
chrIV	717902	.	G	A	2597.77	PASS	AC=1;AF=0.5;AN=2;BaseQRankSum=-0.316;DP=181;Dels=0.0;FS=0.0;HaplotypeScore=3.1435;MLEAC=1;MLEAF=0.5;MQ=41.92;MQ0=0;MQRankSum=0.946;QD=14.35;ReadPosRankSum=0.845	GT:AD:DP:GQ:PL	0/1:99,81:180:99:2626,0,3240
chrIV	722106	.	G	A	1775.77	PASS	AC=1;AF=0.5;AN=2;BaseQRankSum=0.261;DP=108;Dels=0.0;FS=0.731;HaplotypeScore=0.9665;MLEAC=1;MLEAF=0.5;MQ=42.0;MQ0=0;MQRankSum=-0.63;QD=16.44;ReadPosRankSum=-0.446	GT:AD:DP:GQ:PL	0/1:52,56:108:99:1804,0,1595
chrIV	725067	.	G	A	2414.77	PASS	AC=1;AF=0.5;AN=2;BaseQRankSum=-2.483;DP=156;Dels=0.0;FS=0.591;HaplotypeScore=0.0;MLEAC=1;MLEAF=0.5;MQ=42.0;MQ0=0;MQRankSum=-0.071;QD=15.48;ReadPosRankSum=-1.0	GT:AD:DP:GQ:PL	0/1:81,75:156:99:2443,0,2786
chrIV	725708	.	C	T	3335.77	PASS	AC=1;AF=0.5;AN=2;BaseQRankSum=-1.066;DP=214;Dels=0.0;FS=4.9;HaplotypeScore=4.6327;MLEAC=1;MLEAF=0.5;MQ=41.97;MQ0=0;MQRankSum=-1.347;QD=15.59;ReadPosRankSum=0.524	GT:AD:DP:GQ:PL	0/1:112,100:212:99:3364,0,3726
chrIV	725732	.	A	G	3228.29	PASS	AC=1;AF=0.5;AN=2;BaseQRankSum=0.555;DP=206;Dels=0.0;FS=9.145;HaplotypeScore=4.8794;MLEAC=1;MLEAF=0.5;MQ=41.97;MQ0=0;MQRankSum=-0.143;QD=15.67;ReadPosRankSum=-0.594	GT:AD:DP:GQ:PL	0/1:104,98:203:99:3256,0,3530
chrIV	736909	.	A	G	3806.77	PASS	AC=1;AF=0.5;AN=2;BaseQRankSum=0.659;DP=210;Dels=0.0;FS=0.516;HaplotypeScore=7.1819;MLEAC=1;MLEAF=0.5;MQ=41.85;MQ0=0;MQRankSum=-0.425;QD=18.13;ReadPosRankSum=0.951	GT:AD:DP:GQ:PL	0/1:97,112:209:99:3835,0,3196
chrIV	742253	.	C	T	2219.77	PASS	AC=1;AF=0.5;AN=2;BaseQRankSum=0.738;DP=160;Dels=0.0;FS=6.878;HaplotypeScore=0.0;MLEAC=1;MLEAF=0.5;MQ=42.0;MQ0=0;MQRankSum=2.103;QD=13.87;ReadPosRankSum=-0.37	GT:AD:DP:GQ:PL	0/1:90,70:160:99:2248,0,3034
chrIV	749594	.	C	T	3830.77	PASS	AC=1;AF=0.5;AN=2;BaseQRankSum=-1.251;DP=204;Dels=0.0;FS=2.45;HaplotypeScore=8.6335;MLEAC=1;MLEAF=0.5;MQ=42.0;MQ0=0;MQRankSum=-0.214;QD=18.78;ReadPosRankSum=0.305	GT:AD:DP:GQ:PL	0/1:86,115:202:99:3859,0,2847
chrIV	752058	.	C	T	3060.77	PASS	AC=1;AF=0.5;AN=2;BaseQRankSum=0.217;DP=156;Dels=0.0;FS=2.908;HaplotypeScore=1.7128;MLEAC=1;MLEAF=0.5;MQ=41.99;MQ0=0;MQRankSum=-0.382;QD=19.62;ReadPosRankSum=0.117	GT:AD:DP:GQ:PL	0/1:66,90:156:99:3089,0,2131
chrIV	752314	.	C	T	2575.77	PASS	AC=1;AF=0.5;AN=2;BaseQRankSum=1.827;DP=150;Dels=0.0;FS=1.295;HaplotypeScore=0.0;MLEAC=1;MLEAF=0.5;MQ=42.0;MQ0=0;MQRankSum=0.434;QD=17.17;ReadPosRankSum=-0.219	GT:AD:DP:GQ:PL	0/1:71,77:148:99:2604,0,2354
chrIV	754146	.	G	A	2239.77	PASS	AC=1;AF=0.5;AN=2;BaseQRankSum=-0.135;DP=148;Dels=0.0;FS=0.0;HaplotypeScore=0.9578;MLEAC=1;MLEAF=0.5;MQ=42.0;MQ0=0;MQRankSum=0.115;QD=15.13;ReadPosRankSum=0.073	GT:AD:DP:GQ:PL	0/1:79,69:148:99:2268,0,2653
chrIV	755519	.	G	A	2912.77	PASS	AC=1;AF=0.5;AN=2;BaseQRankSum=-0.276;DP=172;Dels=0.0;FS=1.211;HaplotypeScore=0.5784;MLEAC=1;MLEAF=0.5;MQ=41.99;MQ0=0;MQRankSum=1.406;QD=16.93;ReadPosRankSum=0.517	GT:AD:DP:GQ:PL	0/1:81,90:172:99:2941,0,2496
chrIV	767920	.	A	G	1619.77	PASS	AC=1;AF=0.5;AN=2;BaseQRankSum=2.066;DP=125;Dels=0.0;FS=4.455;HaplotypeScore=3.2847;MLEAC=1;MLEAF=0.5;MQ=41.98;MQ0=0;MQRankSum=0.787;QD=12.96;ReadPosRankSum=-0.339	GT:AD:DP:GQ:PL	0/1:74,50:125:99:1648,0,2503
chrIV	779603	.	A	G	2533.77	PASS	AC=1;AF=0.5;AN=2;BaseQRankSum=-1.382;DP=163;Dels=0.0;FS=2.839;HaplotypeScore=8.4712;MLEAC=1;MLEAF=0.5;MQ=42.0;MQ0=0;MQRankSum=0.345;QD=15.54;ReadPosRankSum=-0.127	GT:AD:DP:GQ:PL	0/1:85,77:163:99:2562,0,2924
chrIV	787105	.	C	T	2997.77	PASS	AC=1;AF=0.5;AN=2;BaseQRankSum=1.304;DP=174;Dels=0.0;FS=2.716;HaplotypeScore=3.5207;MLEAC=1;MLEAF=0.5;MQ=42.0;MQ0=0;MQRankSum=1.037;QD=17.23;ReadPosRankSum=0.083	GT:AD:DP:GQ:PL	0/1:86,87:174:99:3026,0,2933
chrIV	793466	.	C	T	2293.77	PASS	AC=1;AF=0.5;AN=2;BaseQRankSum=2.09;DP=151;Dels=0.0;FS=11.291;HaplotypeScore=1.8255;MLEAC=1;MLEAF=0.5;MQ=41.97;MQ0=0;MQRankSum=-0.835;QD=15.19;ReadPosRankSum=1.642	GT:AD:DP:GQ:PL	0/1:82,69:151:99:2322,0,2695
chrIV	796776	.	C	T	2284.77	PASS	AC=1;AF=0.5;AN=2;BaseQRankSum=1.178;DP=174;Dels=0.0;FS=1.22;HaplotypeScore=4.4359;MLEAC=1;MLEAF=0.5;MQ=42.0;MQ0=0;MQRankSum=0.445;QD=13.13;ReadPosRankSum=-1.027	GT:AD:DP:GQ:PL	0/1:101,72:173:99:2313,0,3542
chrIV	814087	.	C	T	2989.77	PASS	AC=1;AF=0.5;AN=2;BaseQRankSum=-1.891;DP=193;Dels=0.0;FS=5.072;HaplotypeScore=1.7172;MLEAC=1;MLEAF=0.5;MQ=42.0;MQ0=0;MQRankSum=-0.605;QD=15.49;ReadPosRankSum=0.055	GT:AD:DP:GQ:PL	0/1:97,95:192:99:3018,0,3274
chrIV	819185	.	C	T	3245.77	PASS	AC=1;AF=0.5;AN=2;BaseQRankSum=0.704;DP=188;Dels=0.0;FS=7.341;HaplotypeScore=3.4955;MLEAC=1;MLEAF=0.5;MQ=42.0;MQ0=0;MQRankSum=-0.301;QD=17.26;ReadPosRankSum=0.969	GT:AD:DP:GQ:PL	0/1:90,96:186:99:3274,0,2921
chrIV	819946	.	G	A	3027.77	PASS	AC=1;AF=0.5;AN=2;BaseQRankSum=-0.069;DP=194;Dels=0.0;FS=5.033;HaplotypeScore=0.0;MLEAC=1;MLEAF=0.5;MQ=42.0;MQ0=0;MQRankSum=0.269;QD=15.61;ReadPosRankSum=-1.168	GT:AD:DP:GQ:PL	0/1:103,91:194:99:3056,0,3550
chrIV	822137	.	T	C	3607.77	PASS	AC=1;AF=0.5;AN=2;BaseQRankSum=0.663;DP=220;Dels=0.0;FS=9.654;HaplotypeScore=0.0;MLEAC=1;MLEAF=0.5;MQ=42.0;MQ0=0;MQRankSum=-0.282;QD=16.4;ReadPosRankSum=2.233	GT:AD:DP:GQ:PL	0/1:111,109:220:99:3636,0,3703
chrIV	827535	.	G	A	2632.77	PASS	AC=1;AF=0.5;AN=2;BaseQRankSum=-1.136;DP=174;Dels=0.0;FS=7.742;HaplotypeScore=3.6126;MLEAC=1;MLEAF=0.5;MQ=42.0;MQ0=0;MQRankSum=-0.193;QD=15.13;ReadPosRankSum=-1.635	GT:AD:DP:GQ:PL	0/1:92,81:173:99:2661,0,3150
chrIV	838588	.	G	A	3184.79	PASS	AC=1;AF=0.5;AN=2;BaseQRankSum=0.627;DP=176;Dels=0.0;FS=4.39;HaplotypeScore=3.4321;MLEAC=1;MLEAF=0.5;MQ=41.98;MQ0=0;MQRankSum=-1.398;QD=18.1;ReadPosRankSum=-0.515	GT:AD:DP:GQ:PL	0/1:82,94:176:99:3213,0,2709
chrIV	838645	.	G	A	2657.77	PASS	AC=1;AF=0.5;AN=2;BaseQRankSum=1.343;DP=181;Dels=0.0;FS=9.979;HaplotypeScore=4.2685;MLEAC=1;MLEAF=0.5;MQ=41.99;MQ0=0;MQRankSum=-0.597;QD=14.68;ReadPosRankSum=0.397	GT:AD:DP:GQ:PL	0/1:95,84:179:99:2686,0,3028
chrIV	839240	.	C	T	2525.77	PASS	AC=1;AF=0.5;AN=2;BaseQRankSum=0.571;DP=156;Dels=0.0;FS=0.0;HaplotypeScore=3.3326;MLEAC=1;MLEAF=0.5;MQ=41.99;MQ0=0;MQRankSum=-0.643;QD=16.19;ReadPosRankSum=0.181	GT:AD:DP:GQ:PL	0/1:80,75:155:99:2554,0,2707
chrIV	841392	.	C	T	1977.77	PASS	AC=1;AF=0.5;AN=2;BaseQRankSum=1.145;DP=124;Dels=0.0;FS=0.668;HaplotypeScore=0.9665;MLEAC=1;MLEAF=0.5;MQ=41.83;MQ0=0;MQRankSum=0.295;QD=15.95;ReadPosRankSum=0.06	GT:AD:DP:GQ:PL	0/1:63,61:124:99:2006,0,2086
chrIV	844356	.	T	C	1985.77	PASS	AC=1;AF=0.5;AN=2;BaseQRankSum=1.331;DP=121;Dels=0.0;FS=1.475;HaplotypeScore=2.746;MLEAC=1;MLEAF=0.5;MQ=42.0;MQ0=0;MQRankSum=0.779;QD=16.41;ReadPosRankSum=-0.024	GT:AD:DP:GQ:PL	0/1:60,60:120:99:2014,0,1789
chrIV	844683	.	G	A	2778.77	PASS	AC=1;AF=0.5;AN=2;BaseQRankSum=-0.59;DP=196;Dels=0.0;FS=1.113;HaplotypeScore=2.6386;MLEAC=1;MLEAF=0.5;MQ=42.0;MQ0=0;MQRankSum=0.724;QD=14.18;ReadPosRankSum=0.316	GT:AD:DP:GQ:PL	0/1:102,91:193:99:2807,0,3314
chrIV	844964	.	C	T	2613.77	PASS	AC=1;AF=0.5;AN=2;BaseQRankSum=0.349;DP=182;Dels=0.0;FS=1.16;HaplotypeScore=4.248;MLEAC=1;MLEAF=0.5;MQ=41.91;MQ0=0;MQRankSum=0.275;QD=14.36;ReadPosRankSum=-0.654	GT:AD:DP:GQ:PL	0/1:99,82:182:99:2642,0,3322
chrIV	851453	.	C	T	2958.77	PASS	AC=1;AF=0.5;AN=2;BaseQRankSum=1.201;DP=178;Dels=0.0;FS=2.707;HaplotypeScore=0.8667;MLEAC=1;MLEAF=0.5;MQ=41.91;MQ0=0;MQRankSum=-0.351;QD=16.62;ReadPosRankSum=-0.665	GT:AD:DP:GQ:PL	0/1:88,89:177:99:2987,0,2955
chrIV	852809	.	A	G	3033.77	PASS	AC=1;AF=0.5;AN=2;BaseQRankSum=-1.676;DP=205;Dels=0.0;FS=4.008;HaplotypeScore=4.3895;MLEAC=1;MLEAF=0.5;MQ=41.99;MQ0=0;MQRankSum=0.713;QD=14.8;ReadPosRankSum=1.062	GT:AD:DP:GQ:PL	0/1:110,94:204:99:3062,0,3650
chrIV	869117	.	C	T	2352.77	PASS	AC=1;AF=0.5;AN=2;BaseQRankSum=0.414;DP=148;Dels=0.0;FS=7.359;HaplotypeScore=0.8667;MLEAC=1;MLEAF=0.5;MQ=42.0;MQ0=0;MQRankSum=0.894;QD=15.9;ReadPosRankSum=0.69	GT:AD:DP:GQ:PL	0/1:75,73:148:99:2381,0,2498
chrIV	892193	.	C	T	2963.77	PASS	AC=1;AF=0.5;AN=2;BaseQRankSum=-0.762;DP=177;Dels=0.0;FS=0.563;HaplotypeScore=6.1805;MLEAC=1;MLEAF=0.5;MQ=41.91;MQ0=0;MQRankSum=-2.021;QD=16.74;ReadPosRankSum=-0.365	GT:AD:DP:GQ:PL	0/1:86,91:177:99:2992,0,2795
chrIV	894703	.	C	T	2777.77	PASS	AC=1;AF=0.5;AN=2;BaseQRankSum=-3.643;DP=179;Dels=0.0;FS=4.305;HaplotypeScore=0.9789;MLEAC=1;MLEAF=0.5;MQ=42.0;MQ0=0;MQRankSum=-0.244;QD=15.52;ReadPosRankSum=-1.109	GT:AD:DP:GQ:PL	0/1:91,88:179:99:2806,0,3083
chrIV	898597	.	C	T	2827.77	PASS	AC=1;AF=0.5;AN=2;BaseQRankSum=1.913;DP=162;Dels=0.0;FS=0.586;HaplotypeScore=3.4292;MLEAC=1;MLEAF=0.5;MQ=42.0;MQ0=0;MQRankSum=-0.553;QD=17.46;ReadPosRankSum=0.401	GT:AD:DP:GQ:PL	0/1:78,83:161:99:2856,0,2649
chrIV	926395	.	G	A	1695.77	PASS	AC=1;AF=0.5;AN=2;BaseQRankSum=-0.401;DP=110;Dels=0.0;FS=1.517;HaplotypeScore=0.0;MLEAC=1;MLEAF=0.5;MQ=41.98;MQ0=0;MQRankSum=-1.202;QD=15.42;ReadPosRankSum=1.214	GT:AD:DP:GQ:PL	0/1:57,53:110:99:1724,0,1833
chrIV	956473	.	G	A	3112.77	PASS	AC=1;AF=0.5;AN=2;BaseQRankSum=-0.029;DP=199;Dels=0.0;FS=5.921;HaplotypeScore=1.8661;MLEAC=1;MLEAF=0.5;MQ=41.93;MQ0=0;MQRankSum=-0.134;QD=15.64;ReadPosRankSum=-0.759	GT:AD:DP:GQ:PL	0/1:103,94:197:99:3141,0,3533
chrIV	962768	.	G	A	2730.77	PASS	AC=1;AF=0.5;AN=2;BaseQRankSum=0.676;DP=183;Dels=0.0;FS=0.54;HaplotypeScore=4.6845;MLEAC=1;MLEAF=0.5;MQ=41.97;MQ0=0;MQRankSum=1.185;QD=14.92;ReadPosRankSum=-1.538	GT:AD:DP:GQ:PL	0/1:98,85:183:99:2759,0,3345
chrIV	973025	.	C	T	2349.77	PASS	AC=1;AF=0.5;AN=2;BaseQRankSum=1.329;DP=136;Dels=0.0;FS=0.0;HaplotypeScore=1.7356;MLEAC=1;MLEAF=0.5;MQ=42.0;MQ0=0;MQRankSum=0.293;QD=17.28;ReadPosRankSum=-1.086	GT:AD:DP:GQ:PL	0/1:64,71:136:99:2378,0,2076
chrIV	975656	.	C	T	2064.77	PASS	AC=1;AF=0.5;AN=2;BaseQRankSum=-2.818;DP=151;Dels=0.0;FS=13.162;HaplotypeScore=2.9589;MLEAC=1;MLEAF=0.5;MQ=41.87;MQ0=0;MQRankSum=0.212;QD=13.67;ReadPosRankSum=-0.88	GT:AD:DP:GQ:PL	0/1:82,67:149:99:2093,0,2722
chrIV	976800	.	C	T	1984.77	PASS	AC=1;AF=0.5;AN=2;BaseQRankSum=0.101;DP=110;Dels=0.0;FS=2.591;HaplotypeScore=4.4063;MLEAC=1;MLEAF=0.5;MQ=42.0;MQ0=0;MQRankSum=0.216;QD=18.04;ReadPosRankSum=0.228	GT:AD:DP:GQ:PL	0/1:49,60:109:99:2013,0,1540
chrIV	979569	.	C	T	3097.77	PASS	AC=1;AF=0.5;AN=2;BaseQRankSum=0.368;DP=195;Dels=0.0;FS=2.487;HaplotypeScore=6.1992;MLEAC=1;MLEAF=0.5;MQ=41.98;MQ0=0;MQRankSum=-0.605;QD=15.89;ReadPosRankSum=0.615	GT:AD:DP:GQ:PL	0/1:101,92:193:99:3126,0,3430
chrIV	998011	.	C	T	2743.77	PASS	AC=1;AF=0.5;AN=2;BaseQRankSum=-0.222;DP=161;Dels=0.0;FS=1.241;HaplotypeScore=0.9734;MLEAC=1;MLEAF=0.5;MQ=42.0;MQ0=0;MQRankSum=0.536;QD=17.04;ReadPosRankSum=1.669	GT:AD:DP:GQ:PL	0/1:78,83:161:99:2772,0,2603
chrIV	999918	.	G	A	1919.77	PASS	AC=1;AF=0.5;AN=2;BaseQRankSum=0.646;DP=150;Dels=0.0;FS=2.99;HaplotypeScore=5.4754;MLEAC=1;MLEAF=0.5;MQ=42.0;MQ0=0;MQRankSum=-0.297;QD=12.8;ReadPosRankSum=-0.351	GT:AD:DP:GQ:PL	0/1:90,60:150:99:1948,0,3113
chrIV	1000831	.	T	C	2349.77	PASS	AC=1;AF=0.5;AN=2;BaseQRankSum=2.457;DP=161;Dels=0.0;FS=2.75;HaplotypeScore=1.6828;MLEAC=1;MLEAF=0.5;MQ=41.99;MQ0=0;MQRankSum=0.11;QD=14.59;ReadPosRankSum=1.357	GT:AD:DP:GQ:PL	0/1:88,73:161:99:2378,0,3003
chrIV	1001990	.	C	T	2628.77	PASS	AC=1;AF=0.5;AN=2;BaseQRankSum=0.403;DP=150;Dels=0.0;FS=7.331;HaplotypeScore=6.5884;MLEAC=1;MLEAF=0.5;MQ=42.0;MQ0=0;MQRankSum=0.158;QD=17.53;ReadPosRankSum=0.097	GT:AD:DP:GQ:PL	0/1:67,82:149:99:2657,0,2106
chrIV	1002048	.	C	T	2309.77	PASS	AC=1;AF=0.5;AN=2;BaseQRankSum=-0.636;DP=135;Dels=0.0;FS=3.112;HaplotypeScore=2.698;MLEAC=1;MLEAF=0.5;MQ=41.99;MQ0=0;MQRankSum=2.202;QD=17.11;ReadPosRankSum=-2.073	GT:AD:DP:GQ:PL	0/1:62,72:134:99:2338,0,1990
chrIV	1003848	.	T	C	3252.77	PASS	AC=1;AF=0.5;AN=2;BaseQRankSum=0.206;DP=181;Dels=0.0;FS=5.259;HaplotypeScore=1.5317;MLEAC=1;MLEAF=0.5;MQ=42.0;MQ0=0;MQRankSum=-0.178;QD=17.97;ReadPosRankSum=-0.252	GT:AD:DP:GQ:PL	0/1:83,98:181:99:3281,0,2769
chrIV	1008595	.	T	C	1952.77	PASS	AC=1;AF=0.5;AN=2;BaseQRankSum=-0.17;DP=162;Dels=0.0;FS=0.0;HaplotypeScore=1.4972;MLEAC=1;MLEAF=0.5;MQ=42.0;MQ0=0;MQRankSum=-0.483;QD=12.05;ReadPosRankSum=-0.876	GT:AD:DP:GQ:PL	0/1:95,65:160:99:1981,0,3129
chrIV	1009060	.	C	T	2268.77	PASS	AC=1;AF=0.5;AN=2;BaseQRankSum=1.03;DP=139;Dels=0.0;FS=0.644;HaplotypeScore=2.3113;MLEAC=1;MLEAF=0.5;MQ=42.0;MQ0=0;MQRankSum=-0.971;QD=16.32;ReadPosRankSum=-1.797	GT:AD:DP:GQ:PL	0/1:71,68:139:99:2297,0,2295
chrIV	1043790	.	C	T	3421.77	PASS	AC=1;AF=0.5;AN=2;BaseQRankSum=-0.11;DP=201;Dels=0.0;FS=1.096;HaplotypeScore=3.2231;MLEAC=1;MLEAF=0.5;MQ=42.0;MQ0=0;MQRankSum=1.585;QD=17.02;ReadPosRankSum=-0.081	GT:AD:DP:GQ:PL	0/1:98,103:201:99:3450,0,3275
chrIV	1044925	.	C	T	2871.77	PASS	AC=1;AF=0.5;AN=2;BaseQRankSum=1.436;DP=185;Dels=0.0;FS=1.826;HaplotypeScore=7.2846;MLEAC=1;MLEAF=0.5;MQ=42.0;MQ0=0;MQRankSum=1.486;QD=15.52;ReadPosRankSum=0.362	GT:AD:DP:GQ:PL	0/1:98,86:184:99:2900,0,3244
chrIV	1049792	.	C	T	2561.77	PASS	AC=1;AF=0.5;AN=2;BaseQRankSum=1.223;DP=154;Dels=0.0;FS=4.769;HaplotypeScore=6.072;MLEAC=1;MLEAF=0.5;MQ=42.0;MQ0=0;MQRankSum=-0.522;QD=16.63;ReadPosRankSum=1.755	GT:AD:DP:GQ:PL	0/1:76,78:154:99:2590,0,2471
chrIV	1067250	.	G	A	3027.77	PASS	AC=1;AF=0.5;AN=2;BaseQRankSum=1.254;DP=159;Dels=0.0;FS=0.593;HaplotypeScore=1.6006;MLEAC=1;MLEAF=0.5;MQ=42.0;MQ0=0;MQRankSum=-1.444;QD=19.04;ReadPosRankSum=-0.805	GT:AD:DP:GQ:PL	0/1:66,90:156:99:3056,0,2118
chrIV	1068535	.	A	G	2545.77	PASS	AC=1;AF=0.5;AN=2;BaseQRankSum=1.43;DP=166;Dels=0.0;FS=0.576;HaplotypeScore=6.3708;MLEAC=1;MLEAF=0.5;MQ=41.83;MQ0=0;MQRankSum=0.517;QD=15.34;ReadPosRankSum=0.481	GT:AD:DP:GQ:PL	0/1:85,80:165:99:2574,0,2777
chrIV	1073903	.	G	A	2833.77	PASS	AC=1;AF=0.5;AN=2;BaseQRankSum=-1.376;DP=182;Dels=0.0;FS=3.397;HaplotypeScore=0.9789;MLEAC=1;MLEAF=0.5;MQ=41.99;MQ0=0;MQRankSum=0.044;QD=15.57;ReadPosRankSum=-1.763	GT:AD:DP:GQ:PL	0/1:95,86:181:99:2862,0,3311
chrIV	1083463	.	G	A	2083.77	PASS	AC=1;AF=0.5;AN=2;BaseQRankSum=-0.596;DP=152;Dels=0.0;FS=0.607;HaplotypeScore=1.6553;MLEAC=1;MLEAF=0.5;MQ=42.0;MQ0=0;MQRankSum=0.074;QD=13.71;ReadPosRankSum=-1.523	GT:AD:DP:GQ:PL	0/1:87,65:152:99:2112,0,2988
chrIV	1086816	.	T	C	2490.77	PASS	AC=1;AF=0.5;AN=2;BaseQRankSum=-1.528;DP=165;Dels=0.0;FS=1.222;HaplotypeScore=1.7333;MLEAC=1;MLEAF=0.5;MQ=42.0;MQ0=0;MQRankSum=0.197;QD=15.1;ReadPosRankSum=-1.463	GT:AD:DP:GQ:PL	0/1:86,79:165:99:2519,0,2890
chrIV	1093475	.	A	G	2411.77	PASS	AC=1;AF=0.5;AN=2;BaseQRankSum=0.64;DP=152;Dels=0.0;FS=14.856;HaplotypeScore=3.6021;MLEAC=1;MLEAF=0.5;MQ=41.99;MQ0=0;MQRankSum=0.419;QD=15.87;ReadPosRankSum=-1.53	GT:AD:DP:GQ:PL	0/1:80,72:152:99:2440,0,2658
chrIV	1112746	.	G	A	2454.77	PASS	AC=1;AF=0.5;AN=2;BaseQRankSum=-1.364;DP=167;Dels=0.0;FS=1.229;HaplotypeScore=3.2327;MLEAC=1;MLEAF=0.5;MQ=41.86;MQ0=1;MQRankSum=0.442;QD=14.7;ReadPosRankSum=0.54	GT:AD:DP:GQ:PL	0/1:87,77:165:99:2483,0,2917
chrIV	1122235	.	C	T	3162.77	PASS	AC=1;AF=0.5;AN=2;BaseQRankSum=-2.243;DP=203;Dels=0.0;FS=1.713;HaplotypeScore=2.444;MLEAC=1;MLEAF=0.5;MQ=41.97;MQ0=0;MQRankSum=0.118;QD=15.58;ReadPosRankSum=0.945	GT:AD:DP:GQ:PL	0/1:100,103:203:99:3191,0,3356
chrIV	1124406	.	C	T	2693.77	PASS	AC=1;AF=0.5;AN=2;BaseQRankSum=-0.391;DP=145;Dels=0.0;FS=2.946;HaplotypeScore=0.0;MLEAC=1;MLEAF=0.5;MQ=41.99;MQ0=0;MQRankSum=-0.244;QD=18.58;ReadPosRankSum=-2.032	GT:AD:DP:GQ:PL	0/1:67,78:145:99:2722,0,2254
chrIV	1127545	.	C	T	3108.77	PASS	AC=1;AF=0.5;AN=2;BaseQRankSum=1.471;DP=193;Dels=0.0;FS=0.0;HaplotypeScore=0.9665;MLEAC=1;MLEAF=0.5;MQ=41.77;MQ0=0;MQRankSum=0.427;QD=16.11;ReadPosRankSum=-0.821	GT:AD:DP:GQ:PL	0/1:100,93:193:99:3137,0,3306
chrIV	1127797	.	C	T	2740.77	PASS	AC=1;AF=0.5;AN=2;BaseQRankSum=2.01;DP=160;Dels=0.0;FS=1.292;HaplotypeScore=2.5731;MLEAC=1;MLEAF=0.5;MQ=41.99;MQ0=0;MQRankSum=-1.369;QD=17.13;ReadPosRankSum=-1.048	GT:AD:DP:GQ:PL	0/1:79,81:160:99:2769,0,2527
chrIV	1132275	.	C	T	3109.77	PASS	AC=1;AF=0.5;AN=2;BaseQRankSum=2.984;DP=185;Dels=0.0;FS=3.351;HaplotypeScore=5.4374;MLEAC=1;MLEAF=0.5;MQ=41.99;MQ0=0;MQRankSum=-0.089;QD=16.81;ReadPosRankSum=1.273	GT:AD:DP:GQ:PL	0/1:93,92:185:99:3138,0,3002
chrIV	1133766	.	C	T	2784.77	PASS	AC=1;AF=0.5;AN=2;BaseQRankSum=1.331;DP=161;Dels=0.0;FS=3.762;HaplotypeScore=3.2231;MLEAC=1;MLEAF=0.5;MQ=42.0;MQ0=0;MQRankSum=-0.36;QD=17.3;ReadPosRankSum=1.452	GT:AD:DP:GQ:PL	0/1:79,82:161:99:2813,0,2593
chrIV	1135411	.	G	A	2456.77	PASS	AC=1;AF=0.5;AN=2;BaseQRankSum=-2.097;DP=152;Dels=0.0;FS=0.6;HaplotypeScore=9.1705;MLEAC=1;MLEAF=0.5;MQ=41.75;MQ0=0;MQRankSum=0.262;QD=16.16;ReadPosRankSum=-0.483	GT:AD:DP:GQ:PL	0/1:75,77:152:99:2485,0,2513
chrIV	1173847	.	T	C	2718.77	PASS	AC=1;AF=0.5;AN=2;BaseQRankSum=1.039;DP=172;Dels=0.0;FS=1.2;HaplotypeScore=0.0;MLEAC=1;MLEAF=0.5;MQ=42.0;MQ0=0;MQRankSum=-0.028;QD=15.81;ReadPosRankSum=-1.235	GT:AD:DP:GQ:PL	0/1:89,83:172:99:2747,0,2972
chrIV	1195187	.	T	C	2235.77	PASS	AC=1;AF=0.5;AN=2;BaseQRankSum=2.156;DP=122;Dels=0.0;FS=6.978;HaplotypeScore=7.5926;MLEAC=1;MLEAF=0.5;MQ=41.98;MQ0=0;MQRankSum=-0.154;QD=18.33;ReadPosRankSum=-0.448	GT:AD:DP:GQ:PL	0/1:55,67:122:99:2264,0,1781
chrIV	1202243	.	G	A	2820.77	PASS	AC=1;AF=0.5;AN=2;BaseQRankSum=1.226;DP=182;Dels=0.0;FS=14.466;HaplotypeScore=0.0;MLEAC=1;MLEAF=0.5;MQ=41.98;MQ0=0;MQRankSum=-1.181;QD=15.5;ReadPosRankSum=0.331	GT:AD:DP:GQ:PL	0/1:94,88:182:99:2849,0,3132
chrIV	1247368	.	G	A	2882.77	PASS	AC=1;AF=0.5;AN=2;BaseQRankSum=0.826;DP=159;Dels=0.0;FS=3.672;HaplotypeScore=1.9399;MLEAC=1;MLEAF=0.5;MQ=42.0;MQ0=0;MQRankSum=-1.212;QD=18.13;ReadPosRankSum=-0.195	GT:AD:DP:GQ:PL	0/1:76,83:159:99:2911,0,2481
chrIV	1247711	.	G	A	3430.77	PASS	AC=1;AF=0.5;AN=2;BaseQRankSum=-0.391;DP=175;Dels=0.0;FS=1.218;HaplotypeScore=3.3816;MLEAC=1;MLEAF=0.5;MQ=41.99;MQ0=0;MQRankSum=-0.562;QD=19.6;ReadPosRankSum=0.251	GT:AD:DP:GQ:PL	0/1:74,100:175:99:3459,0,2460
chrIV	1254789	.	T	C	2810.77	PASS	AC=1;AF=0.5;AN=2;BaseQRankSum=1.157;DP=171;Dels=0.0;FS=1.893;HaplotypeScore=6.828;MLEAC=1;MLEAF=0.5;MQ=41.91;MQ0=0;MQRankSum=0.62;QD=16.44;ReadPosRankSum=-0.403	GT:AD:DP:GQ:PL	0/1:88,83:171:99:2839,0,2979
chrIV	1256100	.	C	T	2407.77	PASS	AC=1;AF=0.5;AN=2;BaseQRankSum=0.055;DP=171;Dels=0.0;FS=2.727;HaplotypeScore=2.5873;MLEAC=1;MLEAF=0.5;MQ=42.0;MQ0=0;MQRankSum=0.174;QD=14.08;ReadPosRankSum=-0.086	GT:AD:DP:GQ:PL	0/1:96,74:170:99:2436,0,3372
chrIV	1257458	.	G	A	2281.77	PASS	AC=1;AF=0.5;AN=2;BaseQRankSum=0.322;DP=135;Dels=0.0;FS=0.0;HaplotypeScore=5.3286;MLEAC=1;MLEAF=0.5;MQ=41.79;MQ0=0;MQRankSum=0.277;QD=16.9;ReadPosRankSum=0.602	GT:AD:DP:GQ:PL	0/1:62,71:133:99:2310,0,2026
chrIV	1257768	.	G	A	2456.77	PASS	AC=1;AF=0.5;AN=2;BaseQRankSum=-0.982;DP=162;Dels=0.0;FS=1.231;HaplotypeScore=3.5412;MLEAC=1;MLEAF=0.5;MQ=42.0;MQ0=0;MQRankSum=-1.119;QD=15.17;ReadPosRankSum=0.764	GT:AD:DP:GQ:PL	0/1:83,79:162:99:2485,0,2765
chrIV	1261735	.	C	T	2666.77	PASS	AC=1;AF=0.5;AN=2;BaseQRankSum=0.978;DP=165;Dels=0.0;FS=2.75;HaplotypeScore=0.9973;MLEAC=1;MLEAF=0.5;MQ=41.99;MQ0=0;MQRankSum=0.912;QD=16.16;ReadPosRankSum=-0.002	GT:AD:DP:GQ:PL	0/1:84,79:163:99:2695,0,2821
chrIV	1267680	.	C	T	2806.77	PASS	AC=1;AF=0.5;AN=2;BaseQRankSum=-2.26;DP=165;Dels=0.0;FS=10.667;HaplotypeScore=1.7333;MLEAC=1;MLEAF=0.5;MQ=42.0;MQ0=0;MQRankSum=0.083;QD=17.01;ReadPosRankSum=0.749	GT:AD:DP:GQ:PL	0/1:78,87:165:99:2835,0,2542
chrIV	1296145	.	C	T	2726.77	PASS	AC=1;AF=0.5;AN=2;BaseQRankSum=-0.288;DP=175;Dels=0.0;FS=1.183;HaplotypeScore=0.0;MLEAC=1;MLEAF=0.5;MQ=41.98;MQ0=0;MQRankSum=-1.917;QD=15.58;ReadPosRankSum=-0.498	GT:AD:DP:GQ:PL	0/1:92,83:175:99:2755,0,3128
chrIV	1302534	.	C	T	3332.77	PASS	AC=1;AF=0.5;AN=2;BaseQRankSum=-0.071;DP=184;Dels=0.0;FS=0.546;HaplotypeScore=1.7333;MLEAC=1;MLEAF=0.5;MQ=41.99;MQ0=0;MQRankSum=-0.519;QD=18.11;ReadPosRankSum=-1.084	GT:AD:DP:GQ:PL	0/1:85,98:183:99:3361,0,2873
chrIV	1371068	.	G	A	3140.77	PASS	AC=1;AF=0.5;AN=2;BaseQRankSum=-0.631;DP=169;Dels=0.0;FS=0.567;HaplotypeScore=0.0;MLEAC=1;MLEAF=0.5;MQ=41.92;MQ0=0;MQRankSum=-1.954;QD=18.58;ReadPosRankSum=1.492	GT:AD:DP:GQ:PL	0/1:75,94:169:99:3169,0,2448
chrIV	1383840	.	C	T	2695.77	PASS	AC=1;AF=0.5;AN=2;BaseQRankSum=0.42;DP=157;Dels=0.0;FS=2.871;HaplotypeScore=1.7552;MLEAC=1;MLEAF=0.5;MQ=41.99;MQ0=0;MQRankSum=0.924;QD=17.17;ReadPosRankSum=-1.895	GT:AD:DP:GQ:PL	0/1:76,80:156:99:2724,0,2599
chrIV	1384159	.	C	T	3310.77	PASS	AC=1;AF=0.5;AN=2;BaseQRankSum=-1.633;DP=191;Dels=0.0;FS=1.779;HaplotypeScore=4.4313;MLEAC=1;MLEAF=0.5;MQ=42.0;MQ0=0;MQRankSum=-0.87;QD=17.33;ReadPosRankSum=0.071	GT:AD:DP:GQ:PL	0/1:88,101:189:99:3339,0,2866
chrIV	1384973	.	T	C	2779.77	PASS	AC=1;AF=0.5;AN=2;BaseQRankSum=1.191;DP=181;Dels=0.0;FS=5.294;HaplotypeScore=4.0994;MLEAC=1;MLEAF=0.5;MQ=41.98;MQ0=0;MQRankSum=-0.308;QD=15.36;ReadPosRankSum=0.959	GT:AD:DP:GQ:PL	0/1:96,84:181:99:2808,0,3219
chrIV	1387874	.	G	A	2567.77	PASS	AC=1;AF=0.5;AN=2;BaseQRankSum=1.686;DP=151;Dels=0.0;FS=4.874;HaplotypeScore=6.2746;MLEAC=1;MLEAF=0.5;MQ=41.99;MQ0=0;MQRankSum=0.521;QD=17.01;ReadPosRankSum=0.043	GT:AD:DP:GQ:PL	0/1:74,76:150:99:2596,0,2470
chrIV	1393975	.	C	T	2711.77	PASS	AC=1;AF=0.5;AN=2;BaseQRankSum=-0.451;DP=185;Dels=0.0;FS=4.239;HaplotypeScore=5.7809;MLEAC=1;MLEAF=0.5;MQ=41.92;MQ0=0;MQRankSum=1.077;QD=14.66;ReadPosRankSum=0.245	GT:AD:DP:GQ:PL	0/1:96,87:183:99:2740,0,3051
chrIV	1394385	.	C	T	2625.77	PASS	AC=1;AF=0.5;AN=2;BaseQRankSum=0.123;DP=148;Dels=0.0;FS=6.132;HaplotypeScore=0.0;MLEAC=1;MLEAF=0.5;MQ=41.97;MQ0=0;MQRankSum=-0.619;QD=17.74;ReadPosRankSum=0.673	GT:AD:DP:GQ:PL	0/1:69,79:148:99:2654,0,2236
chrIV	1396876	.	G	A	2990.77	PASS	AC=1;AF=0.5;AN=2;BaseQRankSum=1.088;DP=195;Dels=0.0;FS=7.29;HaplotypeScore=0.0;MLEAC=1;MLEAF=0.5;MQ=42.0;MQ0=0;MQRankSum=-0.869;QD=15.34;ReadPosRankSum=1.096	GT:AD:DP:GQ:PL	0/1:105,90:195:99:3019,0,3634
chrIV	1398087	.	T	C	2275.77	PASS	AC=1;AF=0.5;AN=2;BaseQRankSum=1.556;DP=149;Dels=0.0;FS=7.206;HaplotypeScore=0.0;MLEAC=1;MLEAF=0.5;MQ=42.0;MQ0=0;MQRankSum=1.324;QD=15.27;ReadPosRankSum=1.715	GT:AD:DP:GQ:PL	0/1:77,72:149:99:2304,0,2562
chrIV	1402346	.	C	T	2180.77	PASS	AC=1;AF=0.5;AN=2;BaseQRankSum=-1.34;DP=130;Dels=0.0;FS=9.434;HaplotypeScore=1.9787;MLEAC=1;MLEAF=0.5;MQ=41.32;MQ0=1;MQRankSum=0.503;QD=16.78;ReadPosRankSum=0.083	GT:AD:DP:GQ:PL	0/1:59,71:130:99:2209,0,1943
chrIV	1413340	.	A	G	3174.77	PASS	AC=1;AF=0.5;AN=2;BaseQRankSum=0.627;DP=191;Dels=0.0;FS=0.0;HaplotypeScore=0.9665;MLEAC=1;MLEAF=0.5;MQ=41.98;MQ0=0;MQRankSum=-0.47;QD=16.62;ReadPosRankSum=-0.135	GT:AD:DP:GQ:PL	0/1:97,94:191:99:3203,0,3230
chrIV	1417034	.	G	A	3365.77	PASS	AC=1;AF=0.5;AN=2;BaseQRankSum=0.02;DP=206;Dels=0.0;FS=0.518;HaplotypeScore=5.0877;MLEAC=1;MLEAF=0.5;MQ=41.99;MQ0=0;MQRankSum=-1.481;QD=16.34;ReadPosRankSum=-0.589	GT:AD:DP:GQ:PL	0/1:102,102:206:99:3394,0,3329
chrIV	1436130	.	C	T	3334.77	PASS	AC=1;AF=0.5;AN=2;BaseQRankSum=0.315;DP=190;Dels=0.0;FS=7.241;HaplotypeScore=1.7675;MLEAC=1;MLEAF=0.5;MQ=41.92;MQ0=0;MQRankSum=-1.183;QD=17.55;ReadPosRankSum=0.646	GT:AD:DP:GQ:PL	0/1:90,99:189:99:3363,0,3056
chrIV	1442901	.	T	C	3440.77	PASS	AC=1;AF=0.5;AN=2;BaseQRankSum=-0.209;DP=192;Dels=0.0;FS=4.106;HaplotypeScore=1.7128;MLEAC=1;MLEAF=0.5;MQ=42.0;MQ0=0;MQRankSum=-0.211;QD=17.92;ReadPosRankSum=0.712	GT:AD:DP:GQ:PL	0/1:87,105:192:99:3469,0,2857
chrIV	1444681	.	C	T	2720.77	PASS	AC=1;AF=0.5;AN=2;BaseQRankSum=-0.432;DP=180;Dels=0.0;FS=1.871;HaplotypeScore=6.0174;MLEAC=1;MLEAF=0.5;MQ=42.0;MQ0=0;MQRankSum=-0.738;QD=15.12;ReadPosRankSum=-0.219	GT:AD:DP:GQ:PL	0/1:95,83:179:99:2749,0,3173
chrIV	1454906	.	A	G	2958.77	PASS	AC=1;AF=0.5;AN=2;BaseQRankSum=-2.195;DP=159;Dels=0.0;FS=5.853;HaplotypeScore=3.6008;MLEAC=1;MLEAF=0.5;MQ=42.0;MQ0=0;MQRankSum=-0.789;QD=18.61;ReadPosRankSum=-2.198	GT:AD:DP:GQ:PL	0/1:70,87:159:99:2987,0,2385
chrIV	1457693	.	C	T	2935.77	PASS	AC=1;AF=0.5;AN=2;BaseQRankSum=-0.226;DP=175;Dels=0.0;FS=3.483;HaplotypeScore=5.4339;MLEAC=1;MLEAF=0.5;MQ=42.0;MQ0=0;MQRankSum=0.331;QD=16.78;ReadPosRankSum=-0.578	GT:AD:DP:GQ:PL	0/1:87,87:174:99:2964,0,2908
chrIV	1479617	.	C	T	3072.77	PASS	AC=1;AF=0.5;AN=2;BaseQRankSum=1.797;DP=190;Dels=0.0;FS=0.542;HaplotypeScore=1.786;MLEAC=1;MLEAF=0.5;MQ=42.0;MQ0=0;MQRankSum=-0.438;QD=16.17;ReadPosRankSum=0.525	GT:AD:DP:GQ:PL	0/1:92,97:189:99:3101,0,2838
chrIV	1483938	.	C	T	3217.75	PASS	AC=1;AF=0.5;AN=2;BaseQRankSum=-0.003;DP=166;Dels=0.0;FS=2.753;HaplotypeScore=5.6422;MLEAC=1;MLEAF=0.5;MQ=41.98;MQ0=0;MQRankSum=1.022;QD=19.38;ReadPosRankSum=0.55	GT:AD:DP:GQ:PL	0/1:73,93:166:99:3246,0,2352
chrIV	1493465	.	A	G	2280.77	PASS	AC=1;AF=0.5;AN=2;BaseQRankSum=-0.482;DP=145;Dels=0.0;FS=0.617;HaplotypeScore=0.0;MLEAC=1;MLEAF=0.5;MQ=41.97;MQ0=0;MQRankSum=-1.341;QD=15.73;ReadPosRankSum=-1.413	GT:AD:DP:GQ:PL	0/1:74,70:144:99:2309,0,2462
chrIV	1494272	.	A	G	2428.77	PASS	AC=1;AF=0.5;AN=2;BaseQRankSum=0.832;DP=162;Dels=0.0;FS=1.235;HaplotypeScore=1.6208;MLEAC=1;MLEAF=0.5;MQ=42.0;MQ0=0;MQRankSum=0.066;QD=14.99;ReadPosRankSum=-0.092	GT:AD:DP:GQ:PL	0/1:88,74:162:99:2457,0,2982
chrIV	1502257	.	C	T	2433.77	PASS	AC=1;AF=0.5;AN=2;BaseQRankSum=-1.445;DP=146;Dels=0.0;FS=6.111;HaplotypeScore=0.0;MLEAC=1;MLEAF=0.5;MQ=41.99;MQ0=0;MQRankSum=0.97;QD=16.67;ReadPosRankSum=-1.001	GT:AD:DP:GQ:PL	0/1:67,79:146:99:2462,0,2198
chrIV	1505795	.	C	G	8380.77	PASS	AC=2;AF=1.0;AN=2;DP=216;Dels=0.0;FS=0.0;HaplotypeScore=0.9734;MLEAC=2;MLEAF=1.0;MQ=40.98;MQ0=0;QD=30.04	GT:AD:DP:GQ:PL	1/1:0,216:216:99:8409,641,0
chrIV	1512594	.	C	T	2301.77	PASS	AC=1;AF=0.5;AN=2;BaseQRankSum=-1.733;DP=150;Dels=0.0;FS=7.253;HaplotypeScore=1.7128;MLEAC=1;MLEAF=0.5;MQ=42.0;MQ0=0;MQRankSum=-1.304;QD=15.35;ReadPosRankSum=0.165	GT:AD:DP:GQ:PL	0/1:75,75:150:99:2330,0,2548
chrIV	1514607	.	G	A	3237.77	PASS	AC=1;AF=0.5;AN=2;BaseQRankSum=0.409;DP=184;Dels=0.0;FS=7.58;HaplotypeScore=7.0169;MLEAC=1;MLEAF=0.5;MQ=41.98;MQ0=0;MQRankSum=1.279;QD=17.6;ReadPosRankSum=0.292	GT:AD:DP:GQ:PL	0/1:88,96:184:99:3266,0,2945
chrV	14189	.	T	C	3119.77	PASS	AC=1;AF=0.5;AN=2;BaseQRankSum=2.508;DP=182;Dels=0.0;FS=10.192;HaplotypeScore=4.1992;MLEAC=1;MLEAF=0.5;MQ=42.0;MQ0=0;MQRankSum=0.543;QD=17.14;ReadPosRankSum=-0.676	GT:AD:DP:GQ:PL	0/1:89,93:182:99:3148,0,2917
chrV	15481	.	G	A	2526.77	PASS	AC=1;AF=0.5;AN=2;BaseQRankSum=0.579;DP=167;Dels=0.0;FS=0.0;HaplotypeScore=0.7887;MLEAC=1;MLEAF=0.5;MQ=42.0;MQ0=0;MQRankSum=0.65;QD=15.13;ReadPosRankSum=-0.505	GT:AD:DP:GQ:PL	0/1:89,78:167:99:2555,0,2838
chrV	27090	.	C	T	2349.77	PASS	AC=1;AF=0.5;AN=2;BaseQRankSum=-1.179;DP=142;Dels=0.0;FS=10.373;HaplotypeScore=1.6316;MLEAC=1;MLEAF=0.5;MQ=41.99;MQ0=0;MQRankSum=-0.475;QD=16.55;ReadPosRankSum=-0.455	GT:AD:DP:GQ:PL	0/1:65,77:142:99:2378,0,2134
chrV	27528	.	T	C	2471.77	PASS	AC=1;AF=0.5;AN=2;BaseQRankSum=0.118;DP=169;Dels=0.0;FS=2.714;HaplotypeScore=3.7601;MLEAC=1;MLEAF=0.5;MQ=41.9;MQ0=0;MQRankSum=-0.567;QD=14.63;ReadPosRankSum=0.28	GT:AD:DP:GQ:PL	0/1:91,77:168:99:2500,0,3080
chrV	30606	.	C	T	3055.77	PASS	AC=1;AF=0.5;AN=2;BaseQRankSum=0.444;DP=176;Dels=0.0;FS=7.729;HaplotypeScore=2.5671;MLEAC=1;MLEAF=0.5;MQ=41.98;MQ0=0;MQRankSum=0.464;QD=17.36;ReadPosRankSum=-0.127	GT:AD:DP:GQ:PL	0/1:84,91:175:99:3084,0,2769
chrV	32304	.	G	A	3237.77	PASS	AC=1;AF=0.5;AN=2;BaseQRankSum=-0.205;DP=202;Dels=0.0;FS=7.927;HaplotypeScore=3.7484;MLEAC=1;MLEAF=0.5;MQ=42.0;MQ0=0;MQRankSum=0.051;QD=16.03;ReadPosRankSum=0.792	GT:AD:DP:GQ:PL	0/1:103,99:202:99:3266,0,3450
chrV	33102	.	G	A	1972.77	PASS	AC=1;AF=0.5;AN=2;BaseQRankSum=-1.257;DP=116;Dels=0.0;FS=0.7;HaplotypeScore=0.9789;MLEAC=1;MLEAF=0.5;MQ=41.98;MQ0=0;MQRankSum=2.876;QD=17.01;ReadPosRankSum=-0.139	GT:AD:DP:GQ:PL	0/1:51,65:116:99:2001,0,1597
chrV	60819	.	G	A	2850.77	PASS	AC=1;AF=0.5;AN=2;BaseQRankSum=-2.829;DP=171;Dels=0.0;FS=4.434;HaplotypeScore=5.6899;MLEAC=1;MLEAF=0.5;MQ=41.99;MQ0=0;MQRankSum=-0.861;QD=16.67;ReadPosRankSum=-0.042	GT:AD:DP:GQ:PL	0/1:84,87:171:99:2879,0,2767
chrV	116348	.	G	A	2611.77	PASS	AC=1;AF=0.5;AN=2;BaseQRankSum=1.743;DP=160;Dels=0.0;FS=5.625;HaplotypeScore=6.9403;MLEAC=1;MLEAF=0.5;MQ=41.95;MQ0=0;MQRankSum=-1.101;QD=16.32;ReadPosRankSum=0.094	GT:AD:DP:GQ:PL	0/1:82,78:160:99:2640,0,2662
chrV	116503	.	G	A	6271.77	PASS	AC=2;AF=1.0;AN=2;DP=161;Dels=0.0;FS=0.0;HaplotypeScore=2.5942;MLEAC=2;MLEAF=1.0;MQ=41.96;MQ0=0;QD=23.73	GT:AD:DP:GQ:PL	1/1:0,161:161:99:6300,482,0
chrV	151109	.	C	T	3002.77	PASS	AC=1;AF=0.5;AN=2;BaseQRankSum=0.039;DP=161;Dels=0.0;FS=3.685;HaplotypeScore=0.8667;MLEAC=1;MLEAF=0.5;MQ=42.0;MQ0=0;MQRankSum=-0.829;QD=18.65;ReadPosRankSum=0.06	GT:AD:DP:GQ:PL	0/1:71,90:161:99:3031,0,2263
chrV	178824	.	G	A	3658.77	PASS	AC=1;AF=0.5;AN=2;BaseQRankSum=-0.349;DP=210;Dels=0.0;FS=3.146;HaplotypeScore=9.6125;MLEAC=1;MLEAF=0.5;MQ=41.99;MQ0=0;MQRankSum=-0.915;QD=17.42;ReadPosRankSum=-1.622	GT:AD:DP:GQ:PL	0/1:100,109:209:99:3687,0,3353
chrV	197831	.	G	A	2931.77	PASS	AC=1;AF=0.5;AN=2;BaseQRankSum=-2.896;DP=190;Dels=0.0;FS=0.0;HaplotypeScore=1.8662;MLEAC=1;MLEAF=0.5;MQ=42.0;MQ0=0;MQRankSum=0.832;QD=15.43;ReadPosRankSum=-0.468	GT:AD:DP:GQ:PL	0/1:94,96:190:99:2960,0,3164
chrV	207944	.	G	A	2973.77	PASS	AC=1;AF=0.5;AN=2;BaseQRankSum=0.778;DP=164;Dels=0.0;FS=4.667;HaplotypeScore=0.9867;MLEAC=1;MLEAF=0.5;MQ=42.0;MQ0=0;MQRankSum=0.59;QD=18.13;ReadPosRankSum=-0.848	GT:AD:DP:GQ:PL	0/1:74,90:164:99:3002,0,2327
chrV	209449	.	C	T	2046.77	PASS	AC=1;AF=0.5;AN=2;BaseQRankSum=-1.276;DP=121;Dels=0.0;FS=4.483;HaplotypeScore=0.7887;MLEAC=1;MLEAF=0.5;MQ=42.0;MQ0=0;MQRankSum=-0.918;QD=16.92;ReadPosRankSum=1.218	GT:AD:DP:GQ:PL	0/1:56,64:121:99:2075,0,1844
chrV	212862	.	G	A	2529.77	PASS	AC=1;AF=0.5;AN=2;BaseQRankSum=-1.666;DP=171;Dels=0.0;FS=2.737;HaplotypeScore=5.5451;MLEAC=1;MLEAF=0.5;MQ=42.0;MQ0=0;MQRankSum=-1.087;QD=14.79;ReadPosRankSum=-0.058	GT:AD:DP:GQ:PL	0/1:87,82:170:99:2558,0,2890
chrV	215701	.	G	A	3672.77	PASS	AC=1;AF=0.5;AN=2;BaseQRankSum=0.815;DP=214;Dels=0.0;FS=0.0;HaplotypeScore=1.8888;MLEAC=1;MLEAF=0.5;MQ=42.0;MQ0=0;MQRankSum=1.184;QD=17.16;ReadPosRankSum=0.386	GT:AD:DP:GQ:PL	0/1:104,109:213:99:3701,0,3467
chrV	221629	.	C	T	2271.77	PASS	AC=1;AF=0.5;AN=2;BaseQRankSum=-0.722;DP=154;Dels=0.0;FS=3.794;HaplotypeScore=4.1647;MLEAC=1;MLEAF=0.5;MQ=41.96;MQ0=0;MQRankSum=-0.704;QD=14.75;ReadPosRankSum=-0.777	GT:AD:DP:GQ:PL	0/1:82,72:154:99:2300,0,2686
chrV	222248	.	A	G	1986.77	PASS	AC=1;AF=0.5;AN=2;BaseQRankSum=-1.508;DP=131;Dels=0.0;FS=0.0;HaplotypeScore=1.7465;MLEAC=1;MLEAF=0.5;MQ=42.0;MQ0=0;MQRankSum=0.997;QD=15.17;ReadPosRankSum=-2.001	GT:AD:DP:GQ:PL	0/1:64,67:131:99:2015,0,2057
chrV	230539	.	G	A	2825.77	PASS	AC=1;AF=0.5;AN=2;BaseQRankSum=0.141;DP=163;Dels=0.0;FS=5.847;HaplotypeScore=0.9789;MLEAC=1;MLEAF=0.5;MQ=42.0;MQ0=0;MQRankSum=1.51;QD=17.34;ReadPosRankSum=-0.042	GT:AD:DP:GQ:PL	0/1:78,85:163:99:2854,0,2541
chrV	242780	.	G	A	3328.77	PASS	AC=1;AF=0.5;AN=2;BaseQRankSum=0.497;DP=188;Dels=0.0;FS=1.83;HaplotypeScore=0.7887;MLEAC=1;MLEAF=0.5;MQ=42.0;MQ0=0;MQRankSum=0.605;QD=17.71;ReadPosRankSum=0.351	GT:AD:DP:GQ:PL	0/1:88,99:187:99:3357,0,2811
chrV	246259	.	G	A	2675.77	PASS	AC=1;AF=0.5;AN=2;BaseQRankSum=0.483;DP=177;Dels=0.0;FS=8.82;HaplotypeScore=3.4749;MLEAC=1;MLEAF=0.5;MQ=42.0;MQ0=0;MQRankSum=0.936;QD=15.12;ReadPosRankSum=-1.859	GT:AD:DP:GQ:PL	0/1:91,85:176:99:2704,0,3005
chrV	254252	.	C	T	3292.77	PASS	AC=1;AF=0.5;AN=2;BaseQRankSum=1.415;DP=215;Dels=0.0;FS=2.328;HaplotypeScore=7.5229;MLEAC=1;MLEAF=0.5;MQ=41.99;MQ0=0;MQRankSum=0.311;QD=15.32;ReadPosRankSum=-0.017	GT:AD:DP:GQ:PL	0/1:112,101:214:99:3321,0,3614
chrV	255250	.	G	A	2613.77	PASS	AC=1;AF=0.5;AN=2;BaseQRankSum=0.12;DP=166;Dels=0.0;FS=4.504;HaplotypeScore=4.1546;MLEAC=1;MLEAF=0.5;MQ=41.98;MQ0=0;MQRankSum=-0.603;QD=15.75;ReadPosRankSum=-0.436	GT:AD:DP:GQ:PL	0/1:82,82:165:99:2642,0,2743
chrV	263411	.	G	A	2381.77	PASS	AC=1;AF=0.5;AN=2;BaseQRankSum=-0.89;DP=145;Dels=0.0;FS=2.096;HaplotypeScore=3.4585;MLEAC=1;MLEAF=0.5;MQ=41.99;MQ0=0;MQRankSum=-0.248;QD=16.43;ReadPosRankSum=-1.419	GT:AD:DP:GQ:PL	0/1:70,73:144:99:2410,0,2259
chrV	274652	.	A	G	3007.77	PASS	AC=1;AF=0.5;AN=2;BaseQRankSum=1.043;DP=152;Dels=0.0;FS=1.298;HaplotypeScore=0.0;MLEAC=1;MLEAF=0.5;MQ=41.99;MQ0=0;MQRankSum=-1.035;QD=19.79;ReadPosRankSum=-0.633	GT:AD:DP:GQ:PL	0/1:65,87:152:99:3036,0,2023
chrV	295422	.	C	T	2767.77	PASS	AC=1;AF=0.5;AN=2;BaseQRankSum=1.477;DP=194;Dels=0.0;FS=0.543;HaplotypeScore=4.7179;MLEAC=1;MLEAF=0.5;MQ=41.99;MQ0=0;MQRankSum=0.144;QD=14.27;ReadPosRankSum=0.464	GT:AD:DP:GQ:PL	0/1:109,85:194:99:2796,0,3689
chrV	299392	.	A	G	2168.77	PASS	AC=1;AF=0.5;AN=2;BaseQRankSum=1.63;DP=143;Dels=0.0;FS=0.0;HaplotypeScore=0.734;MLEAC=1;MLEAF=0.5;MQ=42.0;MQ0=0;MQRankSum=-1.129;QD=15.17;ReadPosRankSum=1.42	GT:AD:DP:GQ:PL	0/1:74,69:143:99:2197,0,2411
chrV	340284	.	C	T	3474.77	PASS	AC=1;AF=0.5;AN=2;BaseQRankSum=1.362;DP=194;Dels=0.0;FS=8.27;HaplotypeScore=3.4941;MLEAC=1;MLEAF=0.5;MQ=42.0;MQ0=0;MQRankSum=-0.324;QD=17.91;ReadPosRankSum=-0.151	GT:AD:DP:GQ:PL	0/1:91,102:193:99:3503,0,2993
chrV	356121	.	G	A	2780.77	PASS	AC=1;AF=0.5;AN=2;BaseQRankSum=0.085;DP=195;Dels=0.0;FS=5.121;HaplotypeScore=4.5755;MLEAC=1;MLEAF=0.5;MQ=42.0;MQ0=0;MQRankSum=-0.499;QD=14.26;ReadPosRankSum=-1.062	GT:AD:DP:GQ:PL	0/1:107,88:195:99:2809,0,3496
chrV	365640	.	G	A	2892.77	PASS	AC=1;AF=0.5;AN=2;BaseQRankSum=0.181;DP=148;Dels=0.0;FS=4.023;HaplotypeScore=5.2656;MLEAC=1;MLEAF=0.5;MQ=42.0;MQ0=0;MQRankSum=-0.523;QD=19.55;ReadPosRankSum=-1.261	GT:AD:DP:GQ:PL	0/1:62,86:148:99:2921,0,1999
chrV	372661	.	C	T	3518.77	PASS	AC=1;AF=0.5;AN=2;BaseQRankSum=1.245;DP=208;Dels=0.0;FS=4.794;HaplotypeScore=7.3328;MLEAC=1;MLEAF=0.5;MQ=41.86;MQ0=0;MQRankSum=0.763;QD=16.92;ReadPosRankSum=0.01	GT:AD:DP:GQ:PL	0/1:101,106:208:99:3547,0,3346
chrV	373950	.	G	A	3274.77	PASS	AC=1;AF=0.5;AN=2;BaseQRankSum=-0.156;DP=190;Dels=0.0;FS=1.154;HaplotypeScore=1.5774;MLEAC=1;MLEAF=0.5;MQ=42.0;MQ0=0;MQRankSum=-0.309;QD=17.24;ReadPosRankSum=-0.629	GT:AD:DP:GQ:PL	0/1:91,99:190:99:3303,0,2896
chrV	376617	.	G	A	2622.77	PASS	AC=1;AF=0.5;AN=2;BaseQRankSum=-2.094;DP=156;Dels=0.0;FS=2.006;HaplotypeScore=1.7621;MLEAC=1;MLEAF=0.5;MQ=42.0;MQ0=0;MQRankSum=-1.463;QD=16.81;ReadPosRankSum=1.019	GT:AD:DP:GQ:PL	0/1:75,81:156:99:2651,0,2496
chrV	377101	.	C	T	2491.77	PASS	AC=1;AF=0.5;AN=2;BaseQRankSum=0.642;DP=169;Dels=0.0;FS=1.919;HaplotypeScore=3.7336;MLEAC=1;MLEAF=0.5;MQ=41.66;MQ0=0;MQRankSum=-1.528;QD=14.74;ReadPosRankSum=0.033	GT:AD:DP:GQ:PL	0/1:92,76:168:99:2520,0,3099
chrV	378778	.	G	A	2437.77	PASS	AC=1;AF=0.5;AN=2;BaseQRankSum=-0.956;DP=148;Dels=0.0;FS=0.616;HaplotypeScore=0.0;MLEAC=1;MLEAF=0.5;MQ=42.0;MQ0=0;MQRankSum=-1.136;QD=16.47;ReadPosRankSum=0.898	GT:AD:DP:GQ:PL	0/1:71,77:148:99:2466,0,2356
chrV	379910	.	C	T	3121.77	PASS	AC=1;AF=0.5;AN=2;BaseQRankSum=1.424;DP=180;Dels=0.0;FS=4.321;HaplotypeScore=0.7887;MLEAC=1;MLEAF=0.5;MQ=42.0;MQ0=0;MQRankSum=-1.026;QD=17.34;ReadPosRankSum=-1.009	GT:AD:DP:GQ:PL	0/1:88,92:180:99:3150,0,2863
chrV	384375	.	C	T	2672.77	PASS	AC=1;AF=0.5;AN=2;BaseQRankSum=-0.372;DP=161;Dels=0.0;FS=0.0;HaplotypeScore=7.6751;MLEAC=1;MLEAF=0.5;MQ=41.99;MQ0=0;MQRankSum=0.877;QD=16.6;ReadPosRankSum=-0.133	GT:AD:DP:GQ:PL	0/1:79,81:161:99:2701,0,2667
chrV	384589	.	G	A	3036.77	PASS	AC=1;AF=0.5;AN=2;BaseQRankSum=-0.813;DP=192;Dels=0.0;FS=1.774;HaplotypeScore=3.572;MLEAC=1;MLEAF=0.5;MQ=41.99;MQ0=0;MQRankSum=-0.442;QD=15.82;ReadPosRankSum=0.418	GT:AD:DP:GQ:PL	0/1:99,93:192:99:3065,0,3289
chrV	390024	.	C	T	2147.77	PASS	AC=1;AF=0.5;AN=2;BaseQRankSum=0.888;DP=135;Dels=0.0;FS=6.799;HaplotypeScore=7.5926;MLEAC=1;MLEAF=0.5;MQ=42.0;MQ0=0;MQRankSum=2.126;QD=15.91;ReadPosRankSum=0.178	GT:AD:DP:GQ:PL	0/1:67,65:134:99:2176,0,2184
chrV	398030	.	C	T	2915.77	PASS	AC=1;AF=0.5;AN=2;BaseQRankSum=1.389;DP=182;Dels=0.0;FS=0.544;HaplotypeScore=3.5043;MLEAC=1;MLEAF=0.5;MQ=42.0;MQ0=0;MQRankSum=-0.861;QD=16.02;ReadPosRankSum=1.27	GT:AD:DP:GQ:PL	0/1:93,88:181:99:2944,0,3103
chrV	414729	.	G	A	3223.52	PASS	AC=1;AF=0.5;AN=2;BaseQRankSum=-0.094;DP=195;Dels=0.0;FS=17.029;HaplotypeScore=7.2029;MLEAC=1;MLEAF=0.5;MQ=41.99;MQ0=0;MQRankSum=0.068;QD=16.53;ReadPosRankSum=-1.012	GT:AD:DP:GQ:PL	0/1:95,98:195:99:3252,0,3122
chrV	422060	.	G	A	2760.77	PASS	AC=1;AF=0.5;AN=2;BaseQRankSum=-0.173;DP=168;Dels=0.0;FS=1.213;HaplotypeScore=1.8932;MLEAC=1;MLEAF=0.5;MQ=42.0;MQ0=0;MQRankSum=0.37;QD=16.43;ReadPosRankSum=-0.373	GT:AD:DP:GQ:PL	0/1:82,84:167:99:2789,0,2623
chrV	429847	.	T	C	3696.77	PASS	AC=1;AF=0.5;AN=2;BaseQRankSum=-0.052;DP=196;Dels=0.0;FS=4.198;HaplotypeScore=0.8667;MLEAC=1;MLEAF=0.5;MQ=42.0;MQ0=0;MQRankSum=-0.001;QD=18.86;ReadPosRankSum=0.535	GT:AD:DP:GQ:PL	0/1:87,108:195:99:3725,0,2932
chrV	441709	.	G	A	3882.77	PASS	AC=1;AF=0.5;AN=2;BaseQRankSum=1.128;DP=219;Dels=0.0;FS=1.038;HaplotypeScore=0.0;MLEAC=1;MLEAF=0.5;MQ=42.0;MQ0=0;MQRankSum=0.244;QD=17.73;ReadPosRankSum=0.688	GT:AD:DP:GQ:PL	0/1:107,112:219:99:3911,0,3595
chrV	463180	.	G	A	1946.77	PASS	AC=1;AF=0.5;AN=2;BaseQRankSum=0.543;DP=118;Dels=0.0;FS=11.86;HaplotypeScore=0.7887;MLEAC=1;MLEAF=0.5;MQ=41.86;MQ0=0;MQRankSum=0.423;QD=16.5;ReadPosRankSum=0.75	GT:AD:DP:GQ:PL	0/1:57,60:117:99:1975,0,1833
chrV	465874	.	C	T	2982.77	PASS	AC=1;AF=0.5;AN=2;BaseQRankSum=-0.137;DP=169;Dels=0.0;FS=2.719;HaplotypeScore=3.5425;MLEAC=1;MLEAF=0.5;MQ=41.98;MQ0=0;MQRankSum=-1.644;QD=17.65;ReadPosRankSum=-0.282	GT:AD:DP:GQ:PL	0/1:81,88:169:99:3011,0,2738
chrV	476095	.	G	A	2648.77	PASS	AC=1;AF=0.5;AN=2;BaseQRankSum=-0.165;DP=125;Dels=0.0;FS=8.593;HaplotypeScore=0.7887;MLEAC=1;MLEAF=0.5;MQ=42.0;MQ0=0;MQRankSum=0.294;QD=21.19;ReadPosRankSum=0.865	GT:AD:DP:GQ:PL	0/1:47,77:124:99:2677,0,1513
chrV	491181	.	C	T	2789.77	PASS	AC=1;AF=0.5;AN=2;BaseQRankSum=-1.859;DP=166;Dels=0.0;FS=6.041;HaplotypeScore=1.7987;MLEAC=1;MLEAF=0.5;MQ=42.0;MQ0=0;MQRankSum=-1.064;QD=16.81;ReadPosRankSum=-0.11	GT:AD:DP:GQ:PL	0/1:77,89:166:99:2818,0,2295
chrV	512880	.	G	A	2991.77	PASS	AC=1;AF=0.5;AN=2;BaseQRankSum=-0.095;DP=186;Dels=0.0;FS=0.563;HaplotypeScore=3.3673;MLEAC=1;MLEAF=0.5;MQ=42.0;MQ0=0;MQRankSum=2.042;QD=16.08;ReadPosRankSum=1.031	GT:AD:DP:GQ:PL	0/1:91,94:185:99:3020,0,2806
chrV	524799	.	G	A	2042.77	PASS	AC=1;AF=0.5;AN=2;BaseQRankSum=-0.318;DP=142;Dels=0.0;FS=10.413;HaplotypeScore=0.9578;MLEAC=1;MLEAF=0.5;MQ=42.0;MQ0=0;MQRankSum=0.4;QD=14.39;ReadPosRankSum=0.486	GT:AD:DP:GQ:PL	0/1:78,64:142:99:2071,0,2633
chrV	526554	.	T	C	2775.77	PASS	AC=1;AF=0.5;AN=2;BaseQRankSum=-2.91;DP=180;Dels=0.0;FS=5.351;HaplotypeScore=1.5774;MLEAC=1;MLEAF=0.5;MQ=42.0;MQ0=0;MQRankSum=-0.904;QD=15.42;ReadPosRankSum=-0.97	GT:AD:DP:GQ:PL	0/1:89,91:180:99:2804,0,2871
chrV	527807	.	G	A	2647.77	PASS	AC=1;AF=0.5;AN=2;BaseQRankSum=1.703;DP=188;Dels=0.0;FS=5.21;HaplotypeScore=0.6651;MLEAC=1;MLEAF=0.5;MQ=42.0;MQ0=0;MQRankSum=0.863;QD=14.08;ReadPosRankSum=-1.059	GT:AD:DP:GQ:PL	0/1:106,81:187:99:2676,0,3561
chrV	530620	.	C	T	3697.77	PASS	AC=1;AF=0.5;AN=2;BaseQRankSum=-0.303;DP=201;Dels=0.0;FS=7.014;HaplotypeScore=4.5359;MLEAC=1;MLEAF=0.5;MQ=41.99;MQ0=0;MQRankSum=-1.937;QD=18.4;ReadPosRankSum=-1.217	GT:AD:DP:GQ:PL	0/1:93,108:201:99:3726,0,2992
chrV	546002	.	G	A	2574.77	PASS	AC=1;AF=0.5;AN=2;BaseQRankSum=2.1;DP=157;Dels=0.0;FS=0.596;HaplotypeScore=2.5015;MLEAC=1;MLEAF=0.5;MQ=41.67;MQ0=1;MQRankSum=1.154;QD=16.4;ReadPosRankSum=0.746	GT:AD:DP:GQ:PL	0/1:78,79:157:99:2603,0,2490
chrV	547096	.	C	T	2557.77	PASS	AC=1;AF=0.5;AN=2;BaseQRankSum=-1.818;DP=150;Dels=0.0;FS=2.09;HaplotypeScore=0.7887;MLEAC=1;MLEAF=0.5;MQ=41.99;MQ0=0;MQRankSum=0.256;QD=17.05;ReadPosRankSum=-1.016	GT:AD:DP:GQ:PL	0/1:71,79:150:99:2586,0,2299
chrV	547845	.	C	T	2918.77	PASS	AC=1;AF=0.5;AN=2;BaseQRankSum=0.864;DP=172;Dels=0.0;FS=0.561;HaplotypeScore=2.8992;MLEAC=1;MLEAF=0.5;MQ=41.99;MQ0=0;MQRankSum=-0.335;QD=16.97;ReadPosRankSum=-0.935	GT:AD:DP:GQ:PL	0/1:83,88:171:99:2947,0,2750
chrV	554814	.	C	T	2531.77	PASS	AC=1;AF=0.5;AN=2;BaseQRankSum=0.432;DP=160;Dels=0.0;FS=0.0;HaplotypeScore=7.9533;MLEAC=1;MLEAF=0.5;MQ=42.0;MQ0=0;MQRankSum=0.108;QD=15.82;ReadPosRankSum=1.057	GT:AD:DP:GQ:PL	0/1:82,78:160:99:2560,0,2607
chrV	559522	.	T	C	2693.77	PASS	AC=1;AF=0.5;AN=2;BaseQRankSum=-1.472;DP=175;Dels=0.0;FS=4.406;HaplotypeScore=0.0;MLEAC=1;MLEAF=0.5;MQ=42.0;MQ0=0;MQRankSum=0.312;QD=15.39;ReadPosRankSum=-0.656	GT:AD:DP:GQ:PL	0/1:92,83:175:99:2722,0,3082
chrV	561480	.	C	T	2495.77	PASS	AC=1;AF=0.5;AN=2;BaseQRankSum=1.469;DP=159;Dels=0.0;FS=2.015;HaplotypeScore=0.0;MLEAC=1;MLEAF=0.5;MQ=42.0;MQ0=0;MQRankSum=1.49;QD=15.7;ReadPosRankSum=0.147	GT:AD:DP:GQ:PL	0/1:85,74:159:99:2524,0,2894
chrVI	18826	.	C	T	2716.77	PASS	AC=1;AF=0.5;AN=2;BaseQRankSum=1.334;DP=176;Dels=0.0;FS=2.649;HaplotypeScore=0.7887;MLEAC=1;MLEAF=0.5;MQ=41.99;MQ0=0;MQRankSum=-0.241;QD=15.44;ReadPosRankSum=-0.369	GT:AD:DP:GQ:PL	0/1:92,84:176:99:2745,0,2932
chrVI	28957	.	G	A	3116.77	PASS	AC=1;AF=0.5;AN=2;BaseQRankSum=2.825;DP=162;Dels=0.0;FS=8.164;HaplotypeScore=5.2106;MLEAC=1;MLEAF=0.5;MQ=41.99;MQ0=0;MQRankSum=0.595;QD=19.24;ReadPosRankSum=1.809	GT:AD:DP:GQ:PL	0/1:70,91:162:99:3145,0,2171
chrVI	29346	.	C	T	2762.77	PASS	AC=1;AF=0.5;AN=2;BaseQRankSum=0.342;DP=165;Dels=0.0;FS=0.0;HaplotypeScore=5.1271;MLEAC=1;MLEAF=0.5;MQ=42.0;MQ0=0;MQRankSum=-0.602;QD=16.74;ReadPosRankSum=0.171	GT:AD:DP:GQ:PL	0/1:81,83:164:99:2791,0,2657
chrVI	39203	.	C	T	2608.77	PASS	AC=1;AF=0.5;AN=2;BaseQRankSum=-3.153;DP=196;Dels=0.0;FS=8.233;HaplotypeScore=2.812;MLEAC=1;MLEAF=0.5;MQ=41.99;MQ0=0;MQRankSum=-1.615;QD=13.31;ReadPosRankSum=-1.592	GT:AD:DP:GQ:PL	0/1:110,86:196:99:2637,0,3789
chrVI	40397	.	G	A	3082.77	PASS	AC=1;AF=0.5;AN=2;BaseQRankSum=1.789;DP=165;Dels=0.0;FS=6.834;HaplotypeScore=0.0;MLEAC=1;MLEAF=0.5;MQ=41.99;MQ0=0;MQRankSum=-0.967;QD=18.68;ReadPosRankSum=-0.431	GT:AD:DP:GQ:PL	0/1:74,90:164:99:3111,0,2435
chrVI	46422	.	A	G	2889.77	PASS	AC=1;AF=0.5;AN=2;BaseQRankSum=-0.855;DP=171;Dels=0.0;FS=4.509;HaplotypeScore=1.6208;MLEAC=1;MLEAF=0.5;MQ=42.0;MQ0=0;MQRankSum=0.014;QD=16.9;ReadPosRankSum=-2.16	GT:AD:DP:GQ:PL	0/1:82,89:171:99:2918,0,2769
chrVI	46872	.	C	T	2934.77	PASS	AC=1;AF=0.5;AN=2;BaseQRankSum=-1.928;DP=170;Dels=0.0;FS=3.546;HaplotypeScore=2.4706;MLEAC=1;MLEAF=0.5;MQ=42.0;MQ0=0;MQRankSum=0.119;QD=17.26;ReadPosRankSum=-2.071	GT:AD:DP:GQ:PL	0/1:79,91:170:99:2963,0,2628
chrVI	47899	.	C	T	2848.77	PASS	AC=1;AF=0.5;AN=2;BaseQRankSum=-1.35;DP=193;Dels=0.0;FS=22.107;HaplotypeScore=2.728;MLEAC=1;MLEAF=0.5;MQ=41.98;MQ0=0;MQRankSum=-0.301;QD=14.76;ReadPosRankSum=0.89	GT:AD:DP:GQ:PL	0/1:103,90:193:99:2877,0,3518
chrVI	54298	.	G	A	2822.77	PASS	AC=1;AF=0.5;AN=2;BaseQRankSum=0.31;DP=161;Dels=0.0;FS=5.875;HaplotypeScore=2.6132;MLEAC=1;MLEAF=0.5;MQ=41.99;MQ0=0;MQRankSum=0.74;QD=17.53;ReadPosRankSum=0.195	GT:AD:DP:GQ:PL	0/1:75,86:161:99:2851,0,2313
chrVI	54753	.	C	T	2958.77	PASS	AC=1;AF=0.5;AN=2;BaseQRankSum=0.787;DP=176;Dels=0.0;FS=2.676;HaplotypeScore=5.1508;MLEAC=1;MLEAF=0.5;MQ=41.91;MQ0=0;MQRankSum=-0.272;QD=16.81;ReadPosRankSum=0.438	GT:AD:DP:GQ:PL	0/1:89,87:176:99:2987,0,2968
chrVI	65362	.	C	T	3233.06	PASS	AC=1;AF=0.5;AN=2;BaseQRankSum=-0.979;DP=184;Dels=0.0;FS=6.243;HaplotypeScore=4.9064;MLEAC=1;MLEAF=0.5;MQ=41.92;MQ0=0;MQRankSum=1.253;QD=17.57;ReadPosRankSum=1.037	GT:AD:DP:GQ:PL	0/1:87,97:184:99:3263,0,2882
chrVI	72199	.	C	T	2936.77	PASS	AC=1;AF=0.5;AN=2;BaseQRankSum=-0.375;DP=162;Dels=0.0;FS=1.228;HaplotypeScore=0.0;MLEAC=1;MLEAF=0.5;MQ=41.98;MQ0=0;MQRankSum=-1.28;QD=18.13;ReadPosRankSum=-0.768	GT:AD:DP:GQ:PL	0/1:74,87:161:99:2965,0,2488
chrVI	73316	.	A	G	2709.77	PASS	AC=1;AF=0.5;AN=2;BaseQRankSum=2.136;DP=155;Dels=0.0;FS=5.115;HaplotypeScore=0.8667;MLEAC=1;MLEAF=0.5;MQ=41.99;MQ0=0;MQRankSum=1.685;QD=17.48;ReadPosRankSum=-0.435	GT:AD:DP:GQ:PL	0/1:75,80:155:99:2738,0,2462
chrVI	79682	.	C	T	3071.77	PASS	AC=1;AF=0.5;AN=2;BaseQRankSum=1.921;DP=199;Dels=0.0;FS=10.491;HaplotypeScore=8.1185;MLEAC=1;MLEAF=0.5;MQ=42.0;MQ0=0;MQRankSum=0.562;QD=15.44;ReadPosRankSum=0.233	GT:AD:DP:GQ:PL	0/1:108,91:199:99:3100,0,3652
chrVI	82188	.	C	T	3492.77	PASS	AC=1;AF=0.5;AN=2;BaseQRankSum=0.228;DP=201;Dels=0.0;FS=0.0;HaplotypeScore=1.7356;MLEAC=1;MLEAF=0.5;MQ=41.99;MQ0=0;MQRankSum=-0.291;QD=17.38;ReadPosRankSum=-0.296	GT:AD:DP:GQ:PL	0/1:93,107:200:99:3521,0,3064
chrVI	82567	.	C	T	2842.77	PASS	AC=1;AF=0.5;AN=2;BaseQRankSum=-0.529;DP=196;Dels=0.0;FS=0.532;HaplotypeScore=5.521;MLEAC=1;MLEAF=0.5;MQ=41.98;MQ0=0;MQRankSum=0.518;QD=14.5;ReadPosRankSum=1.796	GT:AD:DP:GQ:PL	0/1:107,89:196:99:2871,0,3664
chrVI	83848	.	C	T	2469.77	PASS	AC=1;AF=0.5;AN=2;BaseQRankSum=2.314;DP=149;Dels=0.0;FS=5.977;HaplotypeScore=0.9973;MLEAC=1;MLEAF=0.5;MQ=42.0;MQ0=0;MQRankSum=-1.008;QD=16.58;ReadPosRankSum=1.612	GT:AD:DP:GQ:PL	0/1:75,74:149:99:2498,0,2463
chrVI	89085	.	A	T	4606.77	PASS	AC=2;AF=1.0;AN=2;DP=119;Dels=0.0;FS=0.0;HaplotypeScore=0.9894;MLEAC=2;MLEAF=1.0;MQ=41.68;MQ0=0;QD=38.95	GT:AD:DP:GQ:PL	1/1:0,118:118:99:4635,352,0
chrVI	89088	.	T	A	4372.77	PASS	AC=2;AF=1.0;AN=2;BaseQRankSum=1.523;DP=117;Dels=0.0;FS=0.0;HaplotypeScore=0.9894;MLEAC=2;MLEAF=1.0;MQ=41.67;MQ0=0;MQRankSum=0.179;QD=28.84;ReadPosRankSum=-0.269	GT:AD:DP:GQ:PL	1/1:1,115:116:99:4401,309,0
chrVI	89109	.	C	T	5021.77	PASS	AC=2;AF=1.0;AN=2;DP=129;Dels=0.0;FS=0.0;HaplotypeScore=1.4679;MLEAC=2;MLEAF=1.0;MQ=41.7;MQ0=0;QD=28.95	GT:AD:DP:GQ:PL	1/1:0,129:129:99:5050,385,0
chrVI	94781	.	G	A	2539.77	PASS	AC=1;AF=0.5;AN=2;BaseQRankSum=0.052;DP=141;Dels=0.0;FS=10.504;HaplotypeScore=5.8615;MLEAC=1;MLEAF=0.5;MQ=41.99;MQ0=0;MQRankSum=-0.735;QD=18.01;ReadPosRankSum=-0.851	GT:AD:DP:GQ:PL	0/1:64,77:141:99:2568,0,2024
chrVI	97125	.	C	T	1575.77	PASS	AC=1;AF=0.5;AN=2;BaseQRankSum=-1.509;DP=105;Dels=0.0;FS=1.619;HaplotypeScore=1.7987;MLEAC=1;MLEAF=0.5;MQ=42.0;MQ0=0;MQRankSum=-0.611;QD=15.01;ReadPosRankSum=-0.618	GT:AD:DP:GQ:PL	0/1:54,51:105:99:1604,0,1770
chrVI	111606	.	C	T	2164.77	PASS	AC=1;AF=0.5;AN=2;BaseQRankSum=-0.124;DP=139;Dels=0.0;FS=1.352;HaplotypeScore=0.734;MLEAC=1;MLEAF=0.5;MQ=42.0;MQ0=0;MQRankSum=-1.034;QD=15.57;ReadPosRankSum=-0.9	GT:AD:DP:GQ:PL	0/1:71,68:139:99:2193,0,2247
chrVI	122090	.	T	C	3779.77	PASS	AC=1;AF=0.5;AN=2;BaseQRankSum=-0.473;DP=212;Dels=0.0;FS=4.742;HaplotypeScore=2.7021;MLEAC=1;MLEAF=0.5;MQ=42.0;MQ0=0;MQRankSum=-0.868;QD=17.83;ReadPosRankSum=-0.41	GT:AD:DP:GQ:PL	0/1:98,114:212:99:3808,0,3251
chrVI	154798	.	G	A	2308.77	PASS	AC=1;AF=0.5;AN=2;BaseQRankSum=-2.008;DP=166;Dels=0.0;FS=0.0;HaplotypeScore=0.0;MLEAC=1;MLEAF=0.5;MQ=42.0;MQ0=0;MQRankSum=-0.548;QD=13.91;ReadPosRankSum=0.077	GT:AD:DP:GQ:PL	0/1:90,75:165:99:2337,0,3109
chrVI	208124	.	G	A	1937.77	PASS	AC=1;AF=0.5;AN=2;BaseQRankSum=0.024;DP=137;Dels=0.0;FS=5.203;HaplotypeScore=4.9968;MLEAC=1;MLEAF=0.5;MQ=41.89;MQ0=0;MQRankSum=-2.471;QD=14.14;ReadPosRankSum=-1.326	GT:AD:DP:GQ:PL	0/1:74,62:137:99:1966,0,2462
chrVI	214014	.	G	A	2479.77	PASS	AC=1;AF=0.5;AN=2;BaseQRankSum=-0.918;DP=169;Dels=0.0;FS=9.066;HaplotypeScore=1.8401;MLEAC=1;MLEAF=0.5;MQ=42.0;MQ0=0;MQRankSum=1.297;QD=14.67;ReadPosRankSum=-0.131	GT:AD:DP:GQ:PL	0/1:90,79:169:99:2508,0,3119
chrVI	214758	.	T	C	2631.77	PASS	AC=1;AF=0.5;AN=2;BaseQRankSum=2.321;DP=146;Dels=0.0;FS=0.0;HaplotypeScore=3.4174;MLEAC=1;MLEAF=0.5;MQ=42.0;MQ0=0;MQRankSum=0.967;QD=18.03;ReadPosRankSum=-1.598	GT:AD:DP:GQ:PL	0/1:66,79:145:99:2660,0,2122
chrVI	220313	.	G	A	2456.77	PASS	AC=1;AF=0.5;AN=2;BaseQRankSum=-0.07;DP=156;Dels=0.0;FS=3.926;HaplotypeScore=4.4928;MLEAC=1;MLEAF=0.5;MQ=42.0;MQ0=0;MQRankSum=1.102;QD=15.75;ReadPosRankSum=0.195	GT:AD:DP:GQ:PL	0/1:81,74:156:99:2485,0,2676
chrVI	250692	.	G	A	2772.77	PASS	AC=1;AF=0.5;AN=2;BaseQRankSum=-0.248;DP=156;Dels=0.0;FS=2.035;HaplotypeScore=1.4679;MLEAC=1;MLEAF=0.5;MQ=41.99;MQ0=0;MQRankSum=-0.062;QD=17.77;ReadPosRankSum=-1.064	GT:AD:DP:GQ:PL	0/1:70,86:156:99:2801,0,2195
chrVI	252545	.	A	G	2774.77	PASS	AC=1;AF=0.5;AN=2;BaseQRankSum=-1.765;DP=172;Dels=0.0;FS=4.418;HaplotypeScore=0.9665;MLEAC=1;MLEAF=0.5;MQ=42.0;MQ0=0;MQRankSum=0.521;QD=16.13;ReadPosRankSum=0.72	GT:AD:DP:GQ:PL	0/1:83,89:172:99:2803,0,2782
chrVI	259238	.	C	T	2521.77	PASS	AC=1;AF=0.5;AN=2;BaseQRankSum=2.087;DP=157;Dels=0.0;FS=0.0;HaplotypeScore=2.6287;MLEAC=1;MLEAF=0.5;MQ=41.99;MQ0=0;MQRankSum=-0.424;QD=16.06;ReadPosRankSum=0.746	GT:AD:DP:GQ:PL	0/1:80,76:156:99:2550,0,2610
chrVI	260672	.	G	A	2061.77	PASS	AC=1;AF=0.5;AN=2;BaseQRankSum=1.967;DP=147;Dels=0.0;FS=5.066;HaplotypeScore=0.734;MLEAC=1;MLEAF=0.5;MQ=41.99;MQ0=0;MQRankSum=0.26;QD=14.03;ReadPosRankSum=-1.403	GT:AD:DP:GQ:PL	0/1:84,63:147:99:2090,0,2773
chrVII	11716	.	G	A	2865.77	PASS	AC=1;AF=0.5;AN=2;BaseQRankSum=0.879;DP=170;Dels=0.0;FS=0.565;HaplotypeScore=1.933;MLEAC=1;MLEAF=0.5;MQ=41.83;MQ0=0;MQRankSum=0.676;QD=16.86;ReadPosRankSum=0.215	GT:AD:DP:GQ:PL	0/1:85,85:170:99:2894,0,2747
chrVII	15883	.	G	A	2919.77	PASS	AC=1;AF=0.5;AN=2;BaseQRankSum=-0.129;DP=192;Dels=0.0;FS=0.0;HaplotypeScore=0.0;MLEAC=1;MLEAF=0.5;MQ=42.0;MQ0=0;MQRankSum=-2.432;QD=15.21;ReadPosRankSum=2.341	GT:AD:DP:GQ:PL	0/1:100,92:192:99:2948,0,3331
chrVII	21495	.	G	A	3823.77	PASS	AC=1;AF=0.5;AN=2;BaseQRankSum=-0.089;DP=201;Dels=0.0;FS=4.041;HaplotypeScore=6.1695;MLEAC=1;MLEAF=0.5;MQ=41.99;MQ0=0;MQRankSum=0.409;QD=19.02;ReadPosRankSum=0.114	GT:AD:DP:GQ:PL	0/1:89,112:201:99:3852,0,2961
chrVII	23283	.	G	A	2375.77	PASS	AC=1;AF=0.5;AN=2;BaseQRankSum=-3.037;DP=140;Dels=0.0;FS=0.624;HaplotypeScore=2.6342;MLEAC=1;MLEAF=0.5;MQ=41.99;MQ0=0;MQRankSum=-0.525;QD=16.97;ReadPosRankSum=-0.419	GT:AD:DP:GQ:PL	0/1:67,72:139:99:2404,0,2241
chrVII	24772	.	A	G	2999.77	PASS	AC=1;AF=0.5;AN=2;BaseQRankSum=1.909;DP=193;Dels=0.0;FS=0.538;HaplotypeScore=2.5301;MLEAC=1;MLEAF=0.5;MQ=42.0;MQ0=0;MQRankSum=1.385;QD=15.54;ReadPosRankSum=1.937	GT:AD:DP:GQ:PL	0/1:102,91:193:99:3028,0,3412
chrVII	35050	.	G	A	3639.77	PASS	AC=1;AF=0.5;AN=2;BaseQRankSum=0.754;DP=200;Dels=0.0;FS=0.0;HaplotypeScore=3.4087;MLEAC=1;MLEAF=0.5;MQ=42.0;MQ0=0;MQRankSum=1.053;QD=18.2;ReadPosRankSum=0.368	GT:AD:DP:GQ:PL	0/1:91,107:198:99:3668,0,3024
chrVII	38696	.	C	T	2580.77	PASS	AC=1;AF=0.5;AN=2;BaseQRankSum=1.859;DP=153;Dels=0.0;FS=10.105;HaplotypeScore=2.6;MLEAC=1;MLEAF=0.5;MQ=42.0;MQ0=0;MQRankSum=0.605;QD=16.87;ReadPosRankSum=-0.661	GT:AD:DP:GQ:PL	0/1:75,76:151:99:2609,0,2523
chrVII	43069	.	A	G	2179.77	PASS	AC=1;AF=0.5;AN=2;BaseQRankSum=1.172;DP=129;Dels=0.0;FS=2.258;HaplotypeScore=4.2841;MLEAC=1;MLEAF=0.5;MQ=41.89;MQ0=0;MQRankSum=-0.586;QD=16.9;ReadPosRankSum=-0.129	GT:AD:DP:GQ:PL	0/1:63,65:128:99:2208,0,2075
chrVII	45407	.	G	A	2664.77	PASS	AC=1;AF=0.5;AN=2;BaseQRankSum=1.344;DP=159;Dels=0.0;FS=1.972;HaplotypeScore=1.6006;MLEAC=1;MLEAF=0.5;MQ=42.0;MQ0=0;MQRankSum=0.04;QD=16.76;ReadPosRankSum=1.244	GT:AD:DP:GQ:PL	0/1:75,84:159:99:2693,0,2270
chrVII	45644	.	G	A	2663.77	PASS	AC=1;AF=0.5;AN=2;BaseQRankSum=0.572;DP=154;Dels=0.0;FS=14.736;HaplotypeScore=0.734;MLEAC=1;MLEAF=0.5;MQ=41.99;MQ0=0;MQRankSum=-0.528;QD=17.3;ReadPosRankSum=0.137	GT:AD:DP:GQ:PL	0/1:73,80:153:99:2692,0,2296
chrVII	47108	.	A	G	2442.77	PASS	AC=1;AF=0.5;AN=2;BaseQRankSum=0.306;DP=170;Dels=0.0;FS=0.0;HaplotypeScore=2.8189;MLEAC=1;MLEAF=0.5;MQ=41.91;MQ0=0;MQRankSum=-0.365;QD=14.37;ReadPosRankSum=0.509	GT:AD:DP:GQ:PL	0/1:94,76:170:99:2471,0,3293
chrVII	49014	.	G	A	2475.77	PASS	AC=1;AF=0.5;AN=2;BaseQRankSum=-0.943;DP=156;Dels=0.0;FS=2.014;HaplotypeScore=3.256;MLEAC=1;MLEAF=0.5;MQ=42.0;MQ0=0;MQRankSum=-1.214;QD=15.87;ReadPosRankSum=-1.276	GT:AD:DP:GQ:PL	0/1:77,77:155:99:2504,0,2544
chrVII	57901	.	G	A	3136.77	PASS	AC=1;AF=0.5;AN=2;BaseQRankSum=1.415;DP=164;Dels=0.0;FS=0.0;HaplotypeScore=4.533;MLEAC=1;MLEAF=0.5;MQ=41.99;MQ0=0;MQRankSum=-0.008;QD=19.13;ReadPosRankSum=-0.317	GT:AD:DP:GQ:PL	0/1:70,94:164:99:3165,0,2181
chrVII	59205	.	C	T	2242.77	PASS	AC=1;AF=0.5;AN=2;BaseQRankSum=1.845;DP=158;Dels=0.0;FS=2.831;HaplotypeScore=1.5774;MLEAC=1;MLEAF=0.5;MQ=42.0;MQ0=0;MQRankSum=0.209;QD=14.19;ReadPosRankSum=-0.736	GT:AD:DP:GQ:PL	0/1:90,68:158:99:2271,0,2967
chrVII	64908	.	G	A	2640.77	PASS	AC=1;AF=0.5;AN=2;BaseQRankSum=1.704;DP=177;Dels=0.0;FS=1.178;HaplotypeScore=0.7887;MLEAC=1;MLEAF=0.5;MQ=42.0;MQ0=0;MQRankSum=0.635;QD=14.92;ReadPosRankSum=0.151	GT:AD:DP:GQ:PL	0/1:95,81:176:99:2669,0,3078
chrVII	69515	.	G	A	2850.77	PASS	AC=1;AF=0.5;AN=2;BaseQRankSum=0.766;DP=161;Dels=0.0;FS=0.62;HaplotypeScore=3.612;MLEAC=1;MLEAF=0.5;MQ=41.91;MQ0=0;MQRankSum=-2.863;QD=17.71;ReadPosRankSum=-0.164	GT:AD:DP:GQ:PL	0/1:72,87:159:99:2879,0,2266
chrVII	74362	.	G	A	2015.77	PASS	AC=1;AF=0.5;AN=2;BaseQRankSum=1.614;DP=165;Dels=0.0;FS=1.998;HaplotypeScore=4.2745;MLEAC=1;MLEAF=0.5;MQ=41.99;MQ0=0;MQRankSum=0.834;QD=12.22;ReadPosRankSum=1.537	GT:AD:DP:GQ:PL	0/1:101,64:165:99:2044,0,3408
chrVII	78889	.	G	A	2127.77	PASS	AC=1;AF=0.5;AN=2;BaseQRankSum=-2.115;DP=140;Dels=0.0;FS=0.72;HaplotypeScore=1.7998;MLEAC=1;MLEAF=0.5;MQ=41.99;MQ0=0;MQRankSum=1.16;QD=15.2;ReadPosRankSum=-0.496	GT:AD:DP:GQ:PL	0/1:73,67:140:99:2156,0,2463
chrVII	78976	.	G	A	2418.77	PASS	AC=1;AF=0.5;AN=2;BaseQRankSum=1.483;DP=157;Dels=0.0;FS=1.364;HaplotypeScore=8.9695;MLEAC=1;MLEAF=0.5;MQ=41.87;MQ0=0;MQRankSum=-0.94;QD=15.41;ReadPosRankSum=-1.075	GT:AD:DP:GQ:PL	0/1:77,76:156:99:2447,0,2290
chrVII	80925	.	G	A	1966.77	PASS	AC=1;AF=0.5;AN=2;BaseQRankSum=-0.328;DP=144;Dels=0.0;FS=1.354;HaplotypeScore=0.9734;MLEAC=1;MLEAF=0.5;MQ=41.99;MQ0=0;MQRankSum=1.037;QD=13.66;ReadPosRankSum=-0.617	GT:AD:DP:GQ:PL	0/1:81,62:143:99:1995,0,2691
chrVII	81544	.	G	A	1958.77	PASS	AC=1;AF=0.5;AN=2;BaseQRankSum=-1.224;DP=146;Dels=0.0;FS=4.088;HaplotypeScore=1.5774;MLEAC=1;MLEAF=0.5;MQ=41.99;MQ0=0;MQRankSum=-1.654;QD=13.42;ReadPosRankSum=-0.484	GT:AD:DP:GQ:PL	0/1:81,64:145:99:1987,0,2687
chrVII	86038	.	G	A	3624.77	PASS	AC=1;AF=0.5;AN=2;BaseQRankSum=1.225;DP=176;Dels=0.0;FS=1.905;HaplotypeScore=0.8667;MLEAC=1;MLEAF=0.5;MQ=41.99;MQ0=0;MQRankSum=0.907;QD=20.6;ReadPosRankSum=0.504	GT:AD:DP:GQ:PL	0/1:73,103:176:99:3653,0,2350
chrVII	91550	.	T	C	3142.77	PASS	AC=1;AF=0.5;AN=2;BaseQRankSum=-0.034;DP=181;Dels=0.0;FS=0.0;HaplotypeScore=5.5328;MLEAC=1;MLEAF=0.5;MQ=41.99;MQ0=0;MQRankSum=0.083;QD=17.36;ReadPosRankSum=-0.418	GT:AD:DP:GQ:PL	0/1:85,95:180:99:3171,0,2848
chrVII	92723	.	G	A	2728.77	PASS	AC=1;AF=0.5;AN=2;BaseQRankSum=-1.399;DP=135;Dels=0.0;FS=2.231;HaplotypeScore=1.5777;MLEAC=1;MLEAF=0.5;MQ=42.0;MQ0=0;MQRankSum=0.613;QD=20.21;ReadPosRankSum=-0.803	GT:AD:DP:GQ:PL	0/1:52,83:135:99:2757,0,1635
chrVII	94912	.	G	A	2209.77	PASS	AC=1;AF=0.5;AN=2;BaseQRankSum=1.643;DP=152;Dels=0.0;FS=4.853;HaplotypeScore=2.6739;MLEAC=1;MLEAF=0.5;MQ=41.99;MQ0=0;MQRankSum=1.854;QD=14.54;ReadPosRankSum=1.876	GT:AD:DP:GQ:PL	0/1:83,69:152:99:2238,0,2715
chrVII	102220	.	C	T	2813.77	PASS	AC=1;AF=0.5;AN=2;BaseQRankSum=1.196;DP=178;Dels=0.0;FS=1.179;HaplotypeScore=0.0;MLEAC=1;MLEAF=0.5;MQ=41.89;MQ0=0;MQRankSum=0.785;QD=15.81;ReadPosRankSum=0.06	GT:AD:DP:GQ:PL	0/1:94,84:178:99:2842,0,3259
chrVII	118540	.	C	T	2890.77	PASS	AC=1;AF=0.5;AN=2;BaseQRankSum=0.609;DP=180;Dels=0.0;FS=1.162;HaplotypeScore=0.0;MLEAC=1;MLEAF=0.5;MQ=41.91;MQ0=0;MQRankSum=-1.207;QD=16.06;ReadPosRankSum=-1.17	GT:AD:DP:GQ:PL	0/1:91,89:180:99:2919,0,3035
chrVII	119796	.	G	A	3162.77	PASS	AC=1;AF=0.5;AN=2;BaseQRankSum=-4.847;DP=192;Dels=0.0;FS=1.801;HaplotypeScore=0.0;MLEAC=1;MLEAF=0.5;MQ=42.0;MQ0=0;MQRankSum=-1.427;QD=16.47;ReadPosRankSum=-0.307	GT:AD:DP:GQ:PL	0/1:89,103:192:99:3191,0,2926
chrVII	123247	.	G	A	2850.77	PASS	AC=1;AF=0.5;AN=2;BaseQRankSum=1.787;DP=154;Dels=0.0;FS=1.307;HaplotypeScore=2.444;MLEAC=1;MLEAF=0.5;MQ=41.99;MQ0=0;MQRankSum=0.733;QD=18.51;ReadPosRankSum=2.139	GT:AD:DP:GQ:PL	0/1:69,83:152:99:2879,0,2170
chrVII	125428	.	G	A	2832.77	PASS	AC=1;AF=0.5;AN=2;BaseQRankSum=-0.044;DP=157;Dels=0.0;FS=2.873;HaplotypeScore=1.7883;MLEAC=1;MLEAF=0.5;MQ=41.86;MQ0=0;MQRankSum=2.527;QD=18.04;ReadPosRankSum=0.185	GT:AD:DP:GQ:PL	0/1:70,87:157:99:2861,0,2278
chrVII	130157	.	G	A	3240.77	PASS	AC=1;AF=0.5;AN=2;BaseQRankSum=1.687;DP=173;Dels=0.0;FS=2.78;HaplotypeScore=3.8431;MLEAC=1;MLEAF=0.5;MQ=42.0;MQ0=0;MQRankSum=1.935;QD=18.73;ReadPosRankSum=0.148	GT:AD:DP:GQ:PL	0/1:76,97:173:99:3269,0,2430
chrVII	137013	.	T	C	2530.77	PASS	AC=1;AF=0.5;AN=2;BaseQRankSum=-0.623;DP=189;Dels=0.0;FS=11.002;HaplotypeScore=2.4116;MLEAC=1;MLEAF=0.5;MQ=42.0;MQ0=0;MQRankSum=0.354;QD=13.39;ReadPosRankSum=2.184	GT:AD:DP:GQ:PL	0/1:109,80:189:99:2559,0,3664
chrVII	137074	.	A	T	3554.77	PASS	AC=1;AF=0.5;AN=2;BaseQRankSum=-1.433;DP=192;Dels=0.0;FS=4.156;HaplotypeScore=5.822;MLEAC=1;MLEAF=0.5;MQ=42.0;MQ0=0;MQRankSum=-0.301;QD=18.51;ReadPosRankSum=-1.618	GT:AD:DP:GQ:PL	0/1:85,107:192:99:3583,0,2688
chrVII	144331	.	C	T	2755.77	PASS	AC=1;AF=0.5;AN=2;BaseQRankSum=0.041;DP=164;Dels=0.0;FS=0.0;HaplotypeScore=1.6553;MLEAC=1;MLEAF=0.5;MQ=41.9;MQ0=0;MQRankSum=-1.235;QD=16.8;ReadPosRankSum=-0.567	GT:AD:DP:GQ:PL	0/1:82,82:164:99:2784,0,2792
chrVII	144416	.	C	T	3315.77	PASS	AC=1;AF=0.5;AN=2;BaseQRankSum=-0.683;DP=188;Dels=0.0;FS=4.151;HaplotypeScore=0.0;MLEAC=1;MLEAF=0.5;MQ=42.0;MQ0=0;MQRankSum=0.304;QD=17.64;ReadPosRankSum=1.581	GT:AD:DP:GQ:PL	0/1:87,101:188:99:3344,0,2844
chrVII	144876	.	C	T	2482.77	PASS	AC=1;AF=0.5;AN=2;BaseQRankSum=-0.779;DP=158;Dels=0.0;FS=5.823;HaplotypeScore=0.7887;MLEAC=1;MLEAF=0.5;MQ=41.91;MQ0=0;MQRankSum=0.111;QD=15.71;ReadPosRankSum=-1.701	GT:AD:DP:GQ:PL	0/1:81,77:158:99:2511,0,2669
chrVII	147212	.	C	T	3028.77	PASS	AC=1;AF=0.5;AN=2;BaseQRankSum=-0.336;DP=177;Dels=0.0;FS=0.564;HaplotypeScore=3.6279;MLEAC=1;MLEAF=0.5;MQ=41.99;MQ0=0;MQRankSum=0.838;QD=17.11;ReadPosRankSum=-0.501	GT:AD:DP:GQ:PL	0/1:85,92:177:99:3057,0,2845
chrVII	152917	.	G	A	2785.77	PASS	AC=1;AF=0.5;AN=2;BaseQRankSum=-2.873;DP=171;Dels=0.0;FS=1.211;HaplotypeScore=1.7206;MLEAC=1;MLEAF=0.5;MQ=42.0;MQ0=0;MQRankSum=-1.86;QD=16.29;ReadPosRankSum=-0.905	GT:AD:DP:GQ:PL	0/1:81,87:168:99:2814,0,2733
chrVII	157033	.	G	A	2154.77	PASS	AC=1;AF=0.5;AN=2;BaseQRankSum=-0.315;DP=159;Dels=0.0;FS=3.69;HaplotypeScore=6.0814;MLEAC=1;MLEAF=0.5;MQ=41.9;MQ0=0;MQRankSum=-0.738;QD=13.55;ReadPosRankSum=-1.319	GT:AD:DP:GQ:PL	0/1:90,69:159:99:2183,0,2997
chrVII	159186	.	C	T	2118.77	PASS	AC=1;AF=0.5;AN=2;BaseQRankSum=0.208;DP=151;Dels=0.0;FS=1.327;HaplotypeScore=2.7342;MLEAC=1;MLEAF=0.5;MQ=41.93;MQ0=0;MQRankSum=-0.294;QD=14.03;ReadPosRankSum=-0.666	GT:AD:DP:GQ:PL	0/1:85,66:151:99:2147,0,2907
chrVII	178304	.	G	A	2730.77	PASS	AC=1;AF=0.5;AN=2;BaseQRankSum=1.583;DP=156;Dels=0.0;FS=0.592;HaplotypeScore=4.1777;MLEAC=1;MLEAF=0.5;MQ=42.0;MQ0=0;MQRankSum=-0.511;QD=17.5;ReadPosRankSum=-0.704	GT:AD:DP:GQ:PL	0/1:73,82:156:99:2759,0,2218
chrVII	179912	.	G	A	3142.77	PASS	AC=1;AF=0.5;AN=2;BaseQRankSum=-0.915;DP=176;Dels=0.0;FS=1.181;HaplotypeScore=4.1814;MLEAC=1;MLEAF=0.5;MQ=41.99;MQ0=0;MQRankSum=-2.329;QD=17.86;ReadPosRankSum=-0.831	GT:AD:DP:GQ:PL	0/1:80,95:175:99:3171,0,2597
chrVII	186368	.	C	T	3779.77	PASS	AC=1;AF=0.5;AN=2;BaseQRankSum=2.718;DP=215;Dels=0.0;FS=1.053;HaplotypeScore=3.4954;MLEAC=1;MLEAF=0.5;MQ=41.99;MQ0=0;MQRankSum=1.166;QD=17.58;ReadPosRankSum=0.916	GT:AD:DP:GQ:PL	0/1:103,112:215:99:3808,0,3467
chrVII	188582	.	T	C	2984.77	PASS	AC=1;AF=0.5;AN=2;BaseQRankSum=-0.149;DP=192;Dels=0.0;FS=4.142;HaplotypeScore=0.7887;MLEAC=1;MLEAF=0.5;MQ=42.0;MQ0=0;MQRankSum=-0.872;QD=15.55;ReadPosRankSum=-0.654	GT:AD:DP:GQ:PL	0/1:100,92:192:99:3013,0,3420
chrVII	215854	.	G	A	2326.77	PASS	AC=1;AF=0.5;AN=2;BaseQRankSum=2.552;DP=144;Dels=0.0;FS=0.635;HaplotypeScore=2.6811;MLEAC=1;MLEAF=0.5;MQ=42.0;MQ0=0;MQRankSum=0.693;QD=16.16;ReadPosRankSum=-0.006	GT:AD:DP:GQ:PL	0/1:74,70:144:99:2355,0,2439
chrVII	217008	.	G	A	2532.77	PASS	AC=1;AF=0.5;AN=2;BaseQRankSum=0.31;DP=156;Dels=0.0;FS=3.785;HaplotypeScore=0.7887;MLEAC=1;MLEAF=0.5;MQ=41.99;MQ0=0;MQRankSum=-0.885;QD=16.24;ReadPosRankSum=-2.856	GT:AD:DP:GQ:PL	0/1:80,76:156:99:2561,0,2682
chrVII	224986	.	G	A	2720.77	PASS	AC=1;AF=0.5;AN=2;BaseQRankSum=-1.377;DP=185;Dels=0.0;FS=1.82;HaplotypeScore=0.9159;MLEAC=1;MLEAF=0.5;MQ=41.99;MQ0=0;MQRankSum=-0.01;QD=14.71;ReadPosRankSum=-2.172	GT:AD:DP:GQ:PL	0/1:98,87:185:99:2749,0,3250
chrVII	229723	.	C	T	3184.79	PASS	AC=1;AF=0.5;AN=2;BaseQRankSum=-0.823;DP=175;Dels=0.0;FS=1.181;HaplotypeScore=5.2998;MLEAC=1;MLEAF=0.5;MQ=41.99;MQ0=0;MQRankSum=-0.117;QD=18.2;ReadPosRankSum=1.043	GT:AD:DP:GQ:PL	0/1:74,100:174:99:3213,0,2437
chrVII	230685	.	G	A	3421.77	PASS	AC=1;AF=0.5;AN=2;BaseQRankSum=2.331;DP=183;Dels=0.0;FS=6.472;HaplotypeScore=3.6732;MLEAC=1;MLEAF=0.5;MQ=42.0;MQ0=0;MQRankSum=-0.058;QD=18.7;ReadPosRankSum=0.08	GT:AD:DP:GQ:PL	0/1:82,101:183:99:3450,0,2661
chrVII	231117	.	G	A	3620.77	PASS	AC=1;AF=0.5;AN=2;BaseQRankSum=1.08;DP=187;Dels=0.0;FS=5.358;HaplotypeScore=0.0;MLEAC=1;MLEAF=0.5;MQ=42.0;MQ0=0;MQRankSum=-0.316;QD=19.36;ReadPosRankSum=-0.53	GT:AD:DP:GQ:PL	0/1:78,107:185:99:3649,0,2507
chrVII	238971	.	G	A	3016.77	PASS	AC=1;AF=0.5;AN=2;BaseQRankSum=-0.165;DP=165;Dels=0.01;FS=9.469;HaplotypeScore=7.3158;MLEAC=1;MLEAF=0.5;MQ=42.0;MQ0=0;MQRankSum=0.005;QD=18.28;ReadPosRankSum=0.89	GT:AD:DP:GQ:PL	0/1:71,90:162:99:3045,0,2328
chrVII	239197	.	C	T	3429.77	PASS	AC=1;AF=0.5;AN=2;BaseQRankSum=-0.06;DP=205;Dels=0.0;FS=6.788;HaplotypeScore=1.7882;MLEAC=1;MLEAF=0.5;MQ=42.0;MQ0=0;MQRankSum=2.217;QD=16.73;ReadPosRankSum=-1.07	GT:AD:DP:GQ:PL	0/1:103,102:205:99:3458,0,3474
chrVII	244765	.	A	G	2340.77	PASS	AC=1;AF=0.5;AN=2;BaseQRankSum=-0.3;DP=147;Dels=0.0;FS=4.896;HaplotypeScore=1.5226;MLEAC=1;MLEAF=0.5;MQ=42.0;MQ0=0;MQRankSum=1.246;QD=15.92;ReadPosRankSum=-0.847	GT:AD:DP:GQ:PL	0/1:73,74:147:99:2369,0,2423
chrVII	257696	.	A	G	3983.77	PASS	AC=1;AF=0.5;AN=2;BaseQRankSum=-0.386;DP=234;Dels=0.0;FS=11.881;HaplotypeScore=2.5606;MLEAC=1;MLEAF=0.5;MQ=42.0;MQ0=0;MQRankSum=-0.303;QD=17.02;ReadPosRankSum=-0.111	GT:AD:DP:GQ:PL	0/1:112,122:234:99:4012,0,3686
chrVII	257700	.	G	A	3686.77	PASS	AC=1;AF=0.5;AN=2;BaseQRankSum=2.459;DP=236;Dels=0.0;FS=10.551;HaplotypeScore=3.4272;MLEAC=1;MLEAF=0.5;MQ=42.0;MQ0=0;MQRankSum=-1.55;QD=15.62;ReadPosRankSum=0.902	GT:AD:DP:GQ:PL	0/1:124,111:235:99:3715,0,4154
chrVII	262093	.	C	T	3095.77	PASS	AC=1;AF=0.5;AN=2;BaseQRankSum=3.701;DP=179;Dels=0.0;FS=3.409;HaplotypeScore=1.8136;MLEAC=1;MLEAF=0.5;MQ=42.0;MQ0=0;MQRankSum=-1.055;QD=17.29;ReadPosRankSum=0.152	GT:AD:DP:GQ:PL	0/1:87,92:179:99:3124,0,2622
chrVII	262392	.	A	G	2738.77	PASS	AC=1;AF=0.5;AN=2;BaseQRankSum=0.809;DP=190;Dels=0.0;FS=2.52;HaplotypeScore=1.7621;MLEAC=1;MLEAF=0.5;MQ=42.0;MQ0=0;MQRankSum=-0.509;QD=14.41;ReadPosRankSum=0.52	GT:AD:DP:GQ:PL	0/1:105,85:190:99:2767,0,3577
chrVII	274782	.	T	C	4925.77	PASS	AC=2;AF=1.0;AN=2;DP=129;Dels=0.0;FS=0.0;HaplotypeScore=0.0;MLEAC=2;MLEAF=1.0;MQ=41.84;MQ0=0;QD=26.8	GT:AD:DP:GQ:PL	1/1:0,129:129:99:4954,379,0
chrVII	322783	.	G	A	2397.77	PASS	AC=1;AF=0.5;AN=2;BaseQRankSum=-0.466;DP=145;Dels=0.0;FS=1.324;HaplotypeScore=6.224;MLEAC=1;MLEAF=0.5;MQ=42.0;MQ0=0;MQRankSum=-0.535;QD=16.54;ReadPosRankSum=-1.912	GT:AD:DP:GQ:PL	0/1:70,73:143:99:2426,0,2319
chrVII	326576	.	G	A	2579.77	PASS	AC=1;AF=0.5;AN=2;BaseQRankSum=-4.326;DP=182;Dels=0.0;FS=4.385;HaplotypeScore=2.7286;MLEAC=1;MLEAF=0.5;MQ=41.98;MQ0=0;MQRankSum=2.223;QD=14.17;ReadPosRankSum=0.016	GT:AD:DP:GQ:PL	0/1:91,90:182:99:2608,0,2932
chrVII	327348	.	G	A	2939.77	PASS	AC=1;AF=0.5;AN=2;BaseQRankSum=1.334;DP=179;Dels=0.0;FS=0.0;HaplotypeScore=1.7883;MLEAC=1;MLEAF=0.5;MQ=42.0;MQ0=0;MQRankSum=0.117;QD=16.42;ReadPosRankSum=0.498	GT:AD:DP:GQ:PL	0/1:90,89:179:99:2968,0,2904
chrVII	330363	.	G	A	2623.77	PASS	AC=1;AF=0.5;AN=2;BaseQRankSum=-1.413;DP=163;Dels=0.0;FS=1.248;HaplotypeScore=0.0;MLEAC=1;MLEAF=0.5;MQ=42.0;MQ0=0;MQRankSum=0.652;QD=16.1;ReadPosRankSum=0.274	GT:AD:DP:GQ:PL	0/1:79,84:163:99:2652,0,2549
chrVII	334801	.	G	A	2368.77	PASS	AC=1;AF=0.5;AN=2;BaseQRankSum=3.022;DP=142;Dels=0.0;FS=0.626;HaplotypeScore=0.8667;MLEAC=1;MLEAF=0.5;MQ=42.0;MQ0=0;MQRankSum=0.221;QD=16.68;ReadPosRankSum=-0.579	GT:AD:DP:GQ:PL	0/1:69,71:140:99:2397,0,2136
chrVII	335602	.	T	C	1896.77	PASS	AC=1;AF=0.5;AN=2;BaseQRankSum=-0.509;DP=147;Dels=0.0;FS=6.233;HaplotypeScore=4.3338;MLEAC=1;MLEAF=0.5;MQ=42.0;MQ0=0;MQRankSum=1.231;QD=12.9;ReadPosRankSum=-0.053	GT:AD:DP:GQ:PL	0/1:82,65:147:99:1925,0,2717
chrVII	336756	.	G	A	2393.77	PASS	AC=1;AF=0.5;AN=2;BaseQRankSum=-0.543;DP=143;Dels=0.0;FS=0.633;HaplotypeScore=3.521;MLEAC=1;MLEAF=0.5;MQ=41.99;MQ0=0;MQRankSum=-1.31;QD=16.74;ReadPosRankSum=0.014	GT:AD:DP:GQ:PL	0/1:71,72:143:99:2422,0,2426
chrVII	357448	.	G	A	3744.77	PASS	AC=1;AF=0.5;AN=2;BaseQRankSum=-0.721;DP=204;Dels=0.0;FS=1.728;HaplotypeScore=0.7887;MLEAC=1;MLEAF=0.5;MQ=42.0;MQ0=0;MQRankSum=0.779;QD=18.36;ReadPosRankSum=-1.732	GT:AD:DP:GQ:PL	0/1:89,114:203:99:3773,0,2847
chrVII	360328	.	G	A	1928.77	PASS	AC=1;AF=0.5;AN=2;BaseQRankSum=1.176;DP=137;Dels=0.0;FS=0.635;HaplotypeScore=1.6553;MLEAC=1;MLEAF=0.5;MQ=41.97;MQ0=0;MQRankSum=0.87;QD=14.08;ReadPosRankSum=1.508	GT:AD:DP:GQ:PL	0/1:75,60:135:99:1957,0,2561
chrVII	458561	.	G	A	2852.77	PASS	AC=1;AF=0.5;AN=2;BaseQRankSum=2.486;DP=171;Dels=0.0;FS=0.573;HaplotypeScore=2.7997;MLEAC=1;MLEAF=0.5;MQ=42.0;MQ0=0;MQRankSum=0.653;QD=16.68;ReadPosRankSum=-0.662	GT:AD:DP:GQ:PL	0/1:84,86:171:99:2881,0,2613
chrVII	468448	.	A	G	3116.77	PASS	AC=1;AF=0.5;AN=2;BaseQRankSum=-0.556;DP=186;Dels=0.0;FS=2.555;HaplotypeScore=4.3984;MLEAC=1;MLEAF=0.5;MQ=42.0;MQ0=0;MQRankSum=-0.103;QD=16.76;ReadPosRankSum=-2.865	GT:AD:DP:GQ:PL	0/1:93,92:186:99:3145,0,3173
chrVII	493588	.	G	A	2604.77	PASS	AC=1;AF=0.5;AN=2;BaseQRankSum=0.725;DP=160;Dels=0.0;FS=3.748;HaplotypeScore=1.9664;MLEAC=1;MLEAF=0.5;MQ=42.0;MQ0=0;MQRankSum=-0.618;QD=16.28;ReadPosRankSum=1.459	GT:AD:DP:GQ:PL	0/1:79,80:159:99:2633,0,2624
chrVII	530854	.	G	A	2259.77	PASS	AC=1;AF=0.5;AN=2;BaseQRankSum=1.858;DP=163;Dels=0.0;FS=0.584;HaplotypeScore=3.9889;MLEAC=1;MLEAF=0.5;MQ=42.0;MQ0=0;MQRankSum=2.27;QD=13.86;ReadPosRankSum=0.184	GT:AD:DP:GQ:PL	0/1:92,70:162:99:2288,0,3020
chrVII	534920	.	G	A	3362.77	PASS	AC=1;AF=0.5;AN=2;BaseQRankSum=-0.49;DP=186;Dels=0.0;FS=0.0;HaplotypeScore=1.6553;MLEAC=1;MLEAF=0.5;MQ=42.0;MQ0=0;MQRankSum=-0.846;QD=18.08;ReadPosRankSum=-0.443	GT:AD:DP:GQ:PL	0/1:83,102:185:99:3391,0,2659
chrVII	577804	.	G	A	2594.77	PASS	AC=1;AF=0.5;AN=2;BaseQRankSum=1.424;DP=175;Dels=0.0;FS=6.57;HaplotypeScore=4.4832;MLEAC=1;MLEAF=0.5;MQ=41.92;MQ0=0;MQRankSum=0.806;QD=14.83;ReadPosRankSum=1.331	GT:AD:DP:GQ:PL	0/1:97,78:175:99:2623,0,3210
chrVII	584582	.	A	G	2686.77	PASS	AC=1;AF=0.5;AN=2;BaseQRankSum=0.082;DP=148;Dels=0.0;FS=1.325;HaplotypeScore=4.1514;MLEAC=1;MLEAF=0.5;MQ=42.0;MQ0=0;MQRankSum=0.042;QD=18.15;ReadPosRankSum=0.503	GT:AD:DP:GQ:PL	0/1:65,80:146:99:2715,0,2080
chrVII	586205	.	G	A	2448.77	PASS	AC=1;AF=0.5;AN=2;BaseQRankSum=0.726;DP=174;Dels=0.0;FS=6.569;HaplotypeScore=2.7355;MLEAC=1;MLEAF=0.5;MQ=42.0;MQ0=0;MQRankSum=0.602;QD=14.07;ReadPosRankSum=0.96	GT:AD:DP:GQ:PL	0/1:97,75:172:99:2477,0,3245
chrVII	590084	.	G	A	2690.77	PASS	AC=1;AF=0.5;AN=2;BaseQRankSum=1.121;DP=161;Dels=0.0;FS=0.586;HaplotypeScore=0.8667;MLEAC=1;MLEAF=0.5;MQ=42.0;MQ0=0;MQRankSum=-0.456;QD=16.71;ReadPosRankSum=-1.753	GT:AD:DP:GQ:PL	0/1:78,82:160:99:2719,0,2640
chrVII	598002	.	A	G	3114.77	PASS	AC=1;AF=0.5;AN=2;BaseQRankSum=-0.547;DP=164;Dels=0.0;FS=2.896;HaplotypeScore=0.7887;MLEAC=1;MLEAF=0.5;MQ=41.82;MQ0=0;MQRankSum=-1.288;QD=18.99;ReadPosRankSum=-2.492	GT:AD:DP:GQ:PL	0/1:70,94:164:99:3143,0,2327
chrVII	605132	.	G	A	3242.77	PASS	AC=1;AF=0.5;AN=2;BaseQRankSum=0.87;DP=176;Dels=0.0;FS=1.935;HaplotypeScore=0.7887;MLEAC=1;MLEAF=0.5;MQ=41.99;MQ0=0;MQRankSum=-0.014;QD=18.42;ReadPosRankSum=0.967	GT:AD:DP:GQ:PL	0/1:78,96:174:99:3271,0,2542
chrVII	607903	.	G	A	2651.77	PASS	AC=1;AF=0.5;AN=2;BaseQRankSum=2.091;DP=168;Dels=0.0;FS=3.635;HaplotypeScore=6.6093;MLEAC=1;MLEAF=0.5;MQ=41.99;MQ0=0;MQRankSum=-1.342;QD=15.78;ReadPosRankSum=-1.624	GT:AD:DP:GQ:PL	0/1:88,80:168:99:2680,0,2925
chrVII	608394	.	G	A	3175.77	PASS	AC=1;AF=0.5;AN=2;BaseQRankSum=0.693;DP=196;Dels=0.0;FS=4.241;HaplotypeScore=1.6006;MLEAC=1;MLEAF=0.5;MQ=42.0;MQ0=0;MQRankSum=-0.115;QD=16.2;ReadPosRankSum=-0.153	GT:AD:DP:GQ:PL	0/1:99,95:194:99:3204,0,3402
chrVII	613347	.	G	A	3379.77	PASS	AC=1;AF=0.5;AN=2;BaseQRankSum=0.941;DP=200;Dels=0.0;FS=0.0;HaplotypeScore=5.2788;MLEAC=1;MLEAF=0.5;MQ=42.0;MQ0=0;MQRankSum=-0.966;QD=16.9;ReadPosRankSum=-1.599	GT:AD:DP:GQ:PL	0/1:98,100:198:99:3408,0,3249
chrVII	627050	.	G	A	2105.77	PASS	AC=1;AF=0.5;AN=2;BaseQRankSum=2.052;DP=144;Dels=0.0;FS=2.084;HaplotypeScore=0.0;MLEAC=1;MLEAF=0.5;MQ=41.99;MQ0=0;MQRankSum=-0.577;QD=14.62;ReadPosRankSum=2.241	GT:AD:DP:GQ:PL	0/1:80,64:144:99:2134,0,2687
chrVII	630004	.	A	G	2616.77	PASS	AC=1;AF=0.5;AN=2;BaseQRankSum=1.034;DP=169;Dels=0.0;FS=16.962;HaplotypeScore=7.5355;MLEAC=1;MLEAF=0.5;MQ=41.99;MQ0=0;MQRankSum=1.32;QD=15.48;ReadPosRankSum=1.742	GT:AD:DP:GQ:PL	0/1:88,80:168:99:2645,0,2918
chrVII	631982	.	C	T	2731.77	PASS	AC=1;AF=0.5;AN=2;BaseQRankSum=-0.153;DP=152;Dels=0.0;FS=3.938;HaplotypeScore=1.8332;MLEAC=1;MLEAF=0.5;MQ=42.0;MQ0=0;MQRankSum=-0.194;QD=17.97;ReadPosRankSum=0.505	GT:AD:DP:GQ:PL	0/1:70,82:152:99:2760,0,2242
chrVII	633391	.	A	G	3331.77	PASS	AC=1;AF=0.5;AN=2;BaseQRankSum=0.979;DP=208;Dels=0.0;FS=2.362;HaplotypeScore=3.7119;MLEAC=1;MLEAF=0.5;MQ=42.0;MQ0=0;MQRankSum=-0.199;QD=16.02;ReadPosRankSum=-0.702	GT:AD:DP:GQ:PL	0/1:107,100:207:99:3360,0,3678
chrVII	639945	.	C	T	1792.77	PASS	AC=1;AF=0.5;AN=2;BaseQRankSum=1.47;DP=101;Dels=0.0;FS=1.597;HaplotypeScore=1.5226;MLEAC=1;MLEAF=0.5;MQ=42.0;MQ0=0;MQRankSum=-0.529;QD=17.75;ReadPosRankSum=-2.576	GT:AD:DP:GQ:PL	0/1:46,54:100:99:1821,0,1428
chrVII	643151	.	C	T	2713.77	PASS	AC=1;AF=0.5;AN=2;BaseQRankSum=0.082;DP=163;Dels=0.0;FS=4.734;HaplotypeScore=0.9734;MLEAC=1;MLEAF=0.5;MQ=42.0;MQ0=0;MQRankSum=-1.459;QD=16.65;ReadPosRankSum=1.295	GT:AD:DP:GQ:PL	0/1:82,80:162:99:2742,0,2789
chrVII	667497	.	G	A	3069.77	PASS	AC=1;AF=0.5;AN=2;BaseQRankSum=1.258;DP=170;Dels=0.0;FS=2.708;HaplotypeScore=0.734;MLEAC=1;MLEAF=0.5;MQ=42.0;MQ0=0;MQRankSum=0.808;QD=18.06;ReadPosRankSum=0.559	GT:AD:DP:GQ:PL	0/1:80,89:169:99:3098,0,2694
chrVII	667945	.	G	A	2046.77	PASS	AC=1;AF=0.5;AN=2;BaseQRankSum=1.562;DP=135;Dels=0.0;FS=2.208;HaplotypeScore=0.0;MLEAC=1;MLEAF=0.5;MQ=41.99;MQ0=0;MQRankSum=0.474;QD=15.16;ReadPosRankSum=-1.157	GT:AD:DP:GQ:PL	0/1:71,64:135:99:2075,0,2229
chrVII	679334	.	G	A	1595.77	PASS	AC=1;AF=0.5;AN=2;BaseQRankSum=-0.345;DP=109;Dels=0.0;FS=0.0;HaplotypeScore=3.1871;MLEAC=1;MLEAF=0.5;MQ=42.0;MQ0=0;MQRankSum=-1.36;QD=14.64;ReadPosRankSum=0.831	GT:AD:DP:GQ:PL	0/1:57,51:108:99:1624,0,1858
chrVII	689158	.	G	A	2313.77	PASS	AC=1;AF=0.5;AN=2;BaseQRankSum=2.766;DP=166;Dels=0.0;FS=5.609;HaplotypeScore=5.3233;MLEAC=1;MLEAF=0.5;MQ=42.0;MQ0=0;MQRankSum=-0.37;QD=13.94;ReadPosRankSum=0.42	GT:AD:DP:GQ:PL	0/1:94,71:165:99:2342,0,3113
chrVII	720499	.	G	A	2400.77	PASS	AC=1;AF=0.5;AN=2;BaseQRankSum=-0.041;DP=136;Dels=0.0;FS=2.191;HaplotypeScore=4.0898;MLEAC=1;MLEAF=0.5;MQ=41.89;MQ0=0;MQRankSum=0.408;QD=17.65;ReadPosRankSum=-1.877	GT:AD:DP:GQ:PL	0/1:64,72:136:99:2429,0,2092
chrVII	729394	.	C	T	2610.77	PASS	AC=1;AF=0.5;AN=2;BaseQRankSum=-0.86;DP=148;Dels=0.0;FS=0.0;HaplotypeScore=2.6141;MLEAC=1;MLEAF=0.5;MQ=41.99;MQ0=0;MQRankSum=1.143;QD=17.64;ReadPosRankSum=-0.666	GT:AD:DP:GQ:PL	0/1:69,78:147:99:2639,0,2240
chrVII	731108	.	A	G	6451.77	PASS	AC=2;AF=1.0;AN=2;DP=164;Dels=0.0;FS=0.0;HaplotypeScore=1.8332;MLEAC=2;MLEAF=1.0;MQ=42.0;MQ0=0;QD=27.62	GT:AD:DP:GQ:PL	1/1:0,163:163:99:6480,491,0
chrVII	731923	.	C	T	3140.77	PASS	AC=1;AF=0.5;AN=2;BaseQRankSum=-2.716;DP=177;Dels=0.0;FS=9.205;HaplotypeScore=1.6208;MLEAC=1;MLEAF=0.5;MQ=41.99;MQ0=0;MQRankSum=-1.447;QD=17.74;ReadPosRankSum=1.415	GT:AD:DP:GQ:PL	0/1:79,98:177:99:3169,0,2597
chrVII	737480	.	A	G	4057.77	PASS	AC=1;AF=0.5;AN=2;BaseQRankSum=0.328;DP=215;Dels=0.0;FS=1.67;HaplotypeScore=0.0;MLEAC=1;MLEAF=0.5;MQ=42.0;MQ0=0;MQRankSum=-0.35;QD=18.87;ReadPosRankSum=-0.657	GT:AD:DP:GQ:PL	0/1:95,120:215:99:4086,0,3060
chrVII	743651	.	G	A	3586.77	PASS	AC=1;AF=0.5;AN=2;BaseQRankSum=-0.497;DP=204;Dels=0.0;FS=0.0;HaplotypeScore=8.5475;MLEAC=1;MLEAF=0.5;MQ=42.0;MQ0=0;MQRankSum=-0.351;QD=17.58;ReadPosRankSum=-0.099	GT:AD:DP:GQ:PL	0/1:96,107:203:99:3615,0,3179
chrVII	743737	.	G	A	3351.77	PASS	AC=1;AF=0.5;AN=2;BaseQRankSum=1.28;DP=194;Dels=0.0;FS=1.769;HaplotypeScore=2.7341;MLEAC=1;MLEAF=0.5;MQ=41.98;MQ0=0;MQRankSum=1.71;QD=17.28;ReadPosRankSum=-0.203	GT:AD:DP:GQ:PL	0/1:96,98:194:99:3380,0,3198
chrVII	743744	.	A	G	3281.77	PASS	AC=1;AF=0.5;AN=2;BaseQRankSum=-0.181;DP=200;Dels=0.0;FS=2.435;HaplotypeScore=1.7675;MLEAC=1;MLEAF=0.5;MQ=41.98;MQ0=0;MQRankSum=0.693;QD=16.41;ReadPosRankSum=-0.011	GT:AD:DP:GQ:PL	0/1:100,99:200:99:3310,0,3387
chrVII	757639	.	C	T	2450.77	PASS	AC=1;AF=0.5;AN=2;BaseQRankSum=1.827;DP=158;Dels=0.0;FS=2.916;HaplotypeScore=5.2437;MLEAC=1;MLEAF=0.5;MQ=42.0;MQ0=0;MQRankSum=0.216;QD=15.51;ReadPosRankSum=0.066	GT:AD:DP:GQ:PL	0/1:85,73:158:99:2479,0,2802
chrVII	759543	.	G	A	2514.77	PASS	AC=1;AF=0.5;AN=2;BaseQRankSum=3.102;DP=153;Dels=0.0;FS=3.796;HaplotypeScore=5.1882;MLEAC=1;MLEAF=0.5;MQ=41.91;MQ0=0;MQRankSum=-1.089;QD=16.44;ReadPosRankSum=0.256	GT:AD:DP:GQ:PL	0/1:78,74:152:99:2543,0,2549
chrVII	760762	.	A	G	3127.77	PASS	AC=1;AF=0.5;AN=2;BaseQRankSum=1.775;DP=174;Dels=0.0;FS=26.403;HaplotypeScore=4.0101;MLEAC=1;MLEAF=0.5;MQ=42.0;MQ0=0;MQRankSum=-0.741;QD=17.98;ReadPosRankSum=1.742	GT:AD:DP:GQ:PL	0/1:83,91:174:99:3156,0,2717
chrVII	799405	.	C	T	3097.77	PASS	AC=1;AF=0.5;AN=2;BaseQRankSum=-1.493;DP=170;Dels=0.0;FS=3.569;HaplotypeScore=4.646;MLEAC=1;MLEAF=0.5;MQ=42.0;MQ0=0;MQRankSum=0.757;QD=18.22;ReadPosRankSum=0.205	GT:AD:DP:GQ:PL	0/1:73,96:169:99:3126,0,2316
chrVII	808654	.	A	G	2507.77	PASS	AC=1;AF=0.5;AN=2;BaseQRankSum=-1.181;DP=154;Dels=0.0;FS=2.895;HaplotypeScore=3.6801;MLEAC=1;MLEAF=0.5;MQ=41.84;MQ0=0;MQRankSum=0.929;QD=16.28;ReadPosRankSum=0.257	GT:AD:DP:GQ:PL	0/1:75,78:153:99:2536,0,2444
chrVII	891270	.	G	A	3324.77	PASS	AC=1;AF=0.5;AN=2;BaseQRankSum=0.828;DP=182;Dels=0.0;FS=0.543;HaplotypeScore=2.6182;MLEAC=1;MLEAF=0.5;MQ=42.0;MQ0=0;MQRankSum=-0.199;QD=18.27;ReadPosRankSum=0.868	GT:AD:DP:GQ:PL	0/1:84,98:182:99:3353,0,2806
chrVII	911470	.	G	A	2965.77	PASS	AC=1;AF=0.5;AN=2;BaseQRankSum=-0.343;DP=198;Dels=0.0;FS=4.216;HaplotypeScore=7.0647;MLEAC=1;MLEAF=0.5;MQ=41.98;MQ0=0;MQRankSum=0.03;QD=14.98;ReadPosRankSum=-1.495	GT:AD:DP:GQ:PL	0/1:105,91:197:99:2994,0,3586
chrVII	915398	.	G	A	2921.77	PASS	AC=1;AF=0.5;AN=2;BaseQRankSum=0.093;DP=166;Dels=0.0;FS=6.799;HaplotypeScore=3.2215;MLEAC=1;MLEAF=0.5;MQ=42.0;MQ0=0;MQRankSum=-0.129;QD=17.6;ReadPosRankSum=0.276	GT:AD:DP:GQ:PL	0/1:79,86:165:99:2950,0,2578
chrVII	918909	.	A	G	2960.77	PASS	AC=1;AF=0.5;AN=2;BaseQRankSum=0.237;DP=188;Dels=0.0;FS=4.187;HaplotypeScore=2.7453;MLEAC=1;MLEAF=0.5;MQ=42.0;MQ0=0;MQRankSum=-0.584;QD=15.75;ReadPosRankSum=-0.562	GT:AD:DP:GQ:PL	0/1:98,90:188:99:2989,0,3287
chrVII	923314	.	T	C	3334.77	PASS	AC=1;AF=0.5;AN=2;BaseQRankSum=0.089;DP=184;Dels=0.0;FS=0.0;HaplotypeScore=2.4095;MLEAC=1;MLEAF=0.5;MQ=42.0;MQ0=0;MQRankSum=0.053;QD=18.12;ReadPosRankSum=-0.652	GT:AD:DP:GQ:PL	0/1:85,99:184:99:3363,0,2830
chrVII	935527	.	G	A	3177.77	PASS	AC=1;AF=0.5;AN=2;BaseQRankSum=-1.132;DP=202;Dels=0.0;FS=5.87;HaplotypeScore=6.5904;MLEAC=1;MLEAF=0.5;MQ=41.99;MQ0=0;MQRankSum=0.841;QD=15.73;ReadPosRankSum=-1.034	GT:AD:DP:GQ:PL	0/1:105,97:202:99:3206,0,3641
chrVII	940100	.	G	A	2801.77	PASS	AC=1;AF=0.5;AN=2;BaseQRankSum=-1.809;DP=157;Dels=0.0;FS=18.459;HaplotypeScore=0.0;MLEAC=1;MLEAF=0.5;MQ=42.0;MQ0=0;MQRankSum=0.097;QD=17.85;ReadPosRankSum=0.435	GT:AD:DP:GQ:PL	0/1:72,85:157:99:2830,0,2434
chrVII	942031	.	G	A	2173.77	PASS	AC=1;AF=0.5;AN=2;BaseQRankSum=1.99;DP=156;Dels=0.0;FS=0.0;HaplotypeScore=0.7887;MLEAC=1;MLEAF=0.5;MQ=42.0;MQ0=0;MQRankSum=0.301;QD=13.93;ReadPosRankSum=-0.451	GT:AD:DP:GQ:PL	0/1:86,70:156:99:2202,0,2794
chrVII	944156	.	G	A	3025.77	PASS	AC=1;AF=0.5;AN=2;BaseQRankSum=-0.565;DP=167;Dels=0.0;FS=0.585;HaplotypeScore=5.4841;MLEAC=1;MLEAF=0.5;MQ=41.99;MQ0=0;MQRankSum=0.023;QD=18.12;ReadPosRankSum=-1.697	GT:AD:DP:GQ:PL	0/1:75,91:166:99:3054,0,2474
chrVII	956253	.	A	G	2814.77	PASS	AC=1;AF=0.5;AN=2;BaseQRankSum=-1.714;DP=170;Dels=0.0;FS=11.847;HaplotypeScore=0.9958;MLEAC=1;MLEAF=0.5;MQ=41.99;MQ0=0;MQRankSum=0.499;QD=16.56;ReadPosRankSum=0.938	GT:AD:DP:GQ:PL	0/1:85,85:170:99:2843,0,2899
chrVII	957225	.	G	A	3033.77	PASS	AC=1;AF=0.5;AN=2;BaseQRankSum=1.093;DP=161;Dels=0.0;FS=0.0;HaplotypeScore=0.0;MLEAC=1;MLEAF=0.5;MQ=41.99;MQ0=0;MQRankSum=0.413;QD=18.84;ReadPosRankSum=-1.066	GT:AD:DP:GQ:PL	0/1:72,89:161:99:3062,0,2275
chrVII	958910	.	C	T	2667.77	PASS	AC=1;AF=0.5;AN=2;BaseQRankSum=1.695;DP=176;Dels=0.0;FS=0.551;HaplotypeScore=2.2312;MLEAC=1;MLEAF=0.5;MQ=42.0;MQ0=0;MQRankSum=-0.6;QD=15.16;ReadPosRankSum=-0.047	GT:AD:DP:GQ:PL	0/1:95,81:176:99:2696,0,3138
chrVII	959620	.	A	G	1725.77	PASS	AC=1;AF=0.5;AN=2;BaseQRankSum=0.145;DP=129;Dels=0.0;FS=1.429;HaplotypeScore=3.8308;MLEAC=1;MLEAF=0.5;MQ=42.0;MQ0=0;MQRankSum=-0.034;QD=13.38;ReadPosRankSum=0.706	GT:AD:DP:GQ:PL	0/1:75,53:128:99:1754,0,2592
chrVII	978212	.	G	A	2793.77	PASS	AC=1;AF=0.5;AN=2;BaseQRankSum=2.328;DP=163;Dels=0.0;FS=0.0;HaplotypeScore=2.4666;MLEAC=1;MLEAF=0.5;MQ=41.88;MQ0=0;MQRankSum=0.838;QD=17.14;ReadPosRankSum=1.422	GT:AD:DP:GQ:PL	0/1:77,85:162:99:2822,0,2446
chrVII	982367	.	C	T	2588.77	PASS	AC=1;AF=0.5;AN=2;BaseQRankSum=0.64;DP=154;Dels=0.0;FS=0.0;HaplotypeScore=0.0;MLEAC=1;MLEAF=0.5;MQ=41.96;MQ0=0;MQRankSum=1.468;QD=16.81;ReadPosRankSum=0.419	GT:AD:DP:GQ:PL	0/1:75,79:154:99:2617,0,2446
chrVII	1003105	.	G	A	2640.77	PASS	AC=1;AF=0.5;AN=2;BaseQRankSum=0.203;DP=171;Dels=0.0;FS=1.925;HaplotypeScore=3.3542;MLEAC=1;MLEAF=0.5;MQ=42.0;MQ0=0;MQRankSum=-0.313;QD=15.44;ReadPosRankSum=0.074	GT:AD:DP:GQ:PL	0/1:87,82:169:99:2669,0,2849
chrVII	1003999	.	G	A	2718.77	PASS	AC=1;AF=0.5;AN=2;BaseQRankSum=1.376;DP=166;Dels=0.0;FS=0.0;HaplotypeScore=7.4669;MLEAC=1;MLEAF=0.5;MQ=41.91;MQ0=0;MQRankSum=-1.509;QD=16.38;ReadPosRankSum=1.137	GT:AD:DP:GQ:PL	0/1:85,81:166:99:2747,0,2733
chrVII	1021895	.	G	A	3418.77	PASS	AC=1;AF=0.5;AN=2;BaseQRankSum=0.49;DP=168;Dels=0.0;FS=0.0;HaplotypeScore=5.4683;MLEAC=1;MLEAF=0.5;MQ=42.0;MQ0=0;MQRankSum=0.361;QD=20.35;ReadPosRankSum=0.348	GT:AD:DP:GQ:PL	0/1:69,99:168:99:3447,0,2217
chrVII	1024159	.	G	A	2998.77	PASS	AC=1;AF=0.5;AN=2;BaseQRankSum=0.61;DP=185;Dels=0.0;FS=1.819;HaplotypeScore=9.8115;MLEAC=1;MLEAF=0.5;MQ=41.97;MQ0=0;MQRankSum=-0.727;QD=16.21;ReadPosRankSum=0.44	GT:AD:DP:GQ:PL	0/1:93,90:184:99:3027,0,3148
chrVII	1035054	.	G	A	2649.77	PASS	AC=1;AF=0.5;AN=2;BaseQRankSum=1.726;DP=174;Dels=0.0;FS=2.638;HaplotypeScore=4.3183;MLEAC=1;MLEAF=0.5;MQ=41.99;MQ0=0;MQRankSum=-0.335;QD=15.23;ReadPosRankSum=2.018	GT:AD:DP:GQ:PL	0/1:93,81:174:99:2678,0,3082
chrVII	1037477	.	G	A	3115.77	PASS	AC=1;AF=0.5;AN=2;BaseQRankSum=-0.488;DP=180;Dels=0.0;FS=0.0;HaplotypeScore=2.444;MLEAC=1;MLEAF=0.5;MQ=42.0;MQ0=0;MQRankSum=-1.129;QD=17.31;ReadPosRankSum=-0.471	GT:AD:DP:GQ:PL	0/1:88,92:180:99:3144,0,2933
chrVII	1052951	.	G	A	2587.77	PASS	AC=1;AF=0.5;AN=2;BaseQRankSum=0.415;DP=159;Dels=0.0;FS=12.601;HaplotypeScore=0.0;MLEAC=1;MLEAF=0.5;MQ=41.9;MQ0=0;MQRankSum=0.029;QD=16.28;ReadPosRankSum=1.587	GT:AD:DP:GQ:PL	0/1:81,78:159:99:2616,0,2747
chrVII	1054231	.	C	T	2584.77	PASS	AC=1;AF=0.5;AN=2;BaseQRankSum=0.667;DP=155;Dels=0.0;FS=4.889;HaplotypeScore=2.7355;MLEAC=1;MLEAF=0.5;MQ=42.0;MQ0=0;MQRankSum=0.005;QD=16.68;ReadPosRankSum=2.307	GT:AD:DP:GQ:PL	0/1:78,76:155:99:2613,0,2587
chrVII	1065786	.	G	A	2738.77	PASS	AC=1;AF=0.5;AN=2;BaseQRankSum=-0.035;DP=155;Dels=0.0;FS=2.124;HaplotypeScore=1.7256;MLEAC=1;MLEAF=0.5;MQ=41.84;MQ0=1;MQRankSum=0.689;QD=17.67;ReadPosRankSum=-0.919	GT:AD:DP:GQ:PL	0/1:69,86:155:99:2767,0,2270
chrVII	1070023	.	G	A	2505.77	PASS	AC=1;AF=0.5;AN=2;BaseQRankSum=-0.094;DP=134;Dels=0.0;FS=1.378;HaplotypeScore=2.7396;MLEAC=1;MLEAF=0.5;MQ=42.0;MQ0=0;MQRankSum=0.901;QD=18.7;ReadPosRankSum=-0.021	GT:AD:DP:GQ:PL	0/1:58,74:133:99:2534,0,1915
chrVIII	7727	.	A	C	927.77	PASS	AC=1;AF=0.5;AN=2;BaseQRankSum=2.678;DP=201;Dels=0.0;FS=6.905;HaplotypeScore=12.343;MLEAC=1;MLEAF=0.5;MQ=41.93;MQ0=0;MQRankSum=-1.97;QD=4.62;ReadPosRankSum=-4.908	GT:AD:DP:GQ:PL	0/1:162,39:201:99:956,0,5859
chrVIII	7747	.	T	C	760.77	PASS	AC=1;AF=0.5;AN=2;BaseQRankSum=1.32;DP=194;Dels=0.0;FS=4.538;HaplotypeScore=3.698;MLEAC=1;MLEAF=0.5;MQ=41.92;MQ0=0;MQRankSum=-0.722;QD=3.92;ReadPosRankSum=-4.399	GT:AD:DP:GQ:PL	0/1:159,35:194:99:789,0,5776
chrVIII	27387	.	C	T	2767.77	PASS	AC=1;AF=0.5;AN=2;BaseQRankSum=-0.652;DP=162;Dels=0.0;FS=0.577;HaplotypeScore=0.9832;MLEAC=1;MLEAF=0.5;MQ=41.99;MQ0=0;MQRankSum=0.236;QD=17.08;ReadPosRankSum=-0.26	GT:AD:DP:GQ:PL	0/1:80,82:162:99:2796,0,2750
chrVIII	29996	.	C	T	2278.77	PASS	AC=1;AF=0.5;AN=2;BaseQRankSum=1.794;DP=166;Dels=0.0;FS=5.791;HaplotypeScore=3.584;MLEAC=1;MLEAF=0.5;MQ=42.0;MQ0=0;MQRankSum=1.983;QD=13.73;ReadPosRankSum=0.041	GT:AD:DP:GQ:PL	0/1:96,70:166:99:2307,0,3268
chrVIII	31168	.	C	T	3690.77	PASS	AC=1;AF=0.5;AN=2;BaseQRankSum=1.683;DP=206;Dels=0.0;FS=5.029;HaplotypeScore=7.8664;MLEAC=1;MLEAF=0.5;MQ=41.99;MQ0=0;MQRankSum=-0.843;QD=17.92;ReadPosRankSum=1.134	GT:AD:DP:GQ:PL	0/1:96,109:205:99:3719,0,3173
chrVIII	36967	.	C	T	1953.77	PASS	AC=1;AF=0.5;AN=2;BaseQRankSum=0.256;DP=123;Dels=0.0;FS=7.218;HaplotypeScore=1.6553;MLEAC=1;MLEAF=0.5;MQ=41.98;MQ0=0;MQRankSum=0.979;QD=15.88;ReadPosRankSum=-1.809	GT:AD:DP:GQ:PL	0/1:60,63:123:99:1982,0,1855
chrVIII	44190	.	C	T	3472.77	PASS	AC=1;AF=0.5;AN=2;BaseQRankSum=-0.336;DP=203;Dels=0.0;FS=2.441;HaplotypeScore=0.0;MLEAC=1;MLEAF=0.5;MQ=42.0;MQ0=0;MQRankSum=-0.062;QD=17.11;ReadPosRankSum=0.229	GT:AD:DP:GQ:PL	0/1:99,102:201:99:3501,0,3245
chrVIII	58033	.	C	T	1615.77	PASS	AC=1;AF=0.5;AN=2;BaseQRankSum=1.345;DP=135;Dels=0.0;FS=1.398;HaplotypeScore=6.3651;MLEAC=1;MLEAF=0.5;MQ=42.0;MQ0=0;MQRankSum=-0.124;QD=11.97;ReadPosRankSum=0.771	GT:AD:DP:GQ:PL	0/1:83,52:135:99:1644,0,2786
chrVIII	62949	.	C	T	2798.77	PASS	AC=1;AF=0.5;AN=2;BaseQRankSum=-0.65;DP=165;Dels=0.0;FS=4.723;HaplotypeScore=6.8485;MLEAC=1;MLEAF=0.5;MQ=41.99;MQ0=0;MQRankSum=-0.62;QD=16.96;ReadPosRankSum=0.028	GT:AD:DP:GQ:PL	0/1:76,87:165:99:2827,0,2450
chrVIII	64034	.	T	C	2566.77	PASS	AC=1;AF=0.5;AN=2;BaseQRankSum=-0.083;DP=166;Dels=0.0;FS=0.584;HaplotypeScore=2.6219;MLEAC=1;MLEAF=0.5;MQ=41.88;MQ0=0;MQRankSum=0.403;QD=15.46;ReadPosRankSum=-0.618	GT:AD:DP:GQ:PL	0/1:84,81:166:99:2595,0,2685
chrVIII	70042	.	G	A	2341.77	PASS	AC=1;AF=0.5;AN=2;BaseQRankSum=2.029;DP=143;Dels=0.0;FS=1.315;HaplotypeScore=2.7587;MLEAC=1;MLEAF=0.5;MQ=41.99;MQ0=0;MQRankSum=-0.034;QD=16.38;ReadPosRankSum=-0.418	GT:AD:DP:GQ:PL	0/1:71,72:143:99:2370,0,2303
chrVIII	93136	.	C	T	2056.77	PASS	AC=1;AF=0.5;AN=2;BaseQRankSum=1.829;DP=136;Dels=0.0;FS=0.0;HaplotypeScore=4.4453;MLEAC=1;MLEAF=0.5;MQ=41.99;MQ0=0;MQRankSum=-1.288;QD=15.12;ReadPosRankSum=0.879	GT:AD:DP:GQ:PL	0/1:72,64:136:99:2085,0,2316
chrVIII	132148	.	G	A	2667.77	PASS	AC=1;AF=0.5;AN=2;BaseQRankSum=0.261;DP=164;Dels=0.0;FS=2.088;HaplotypeScore=0.0;MLEAC=1;MLEAF=0.5;MQ=42.0;MQ0=0;MQRankSum=-0.035;QD=16.27;ReadPosRankSum=-0.237	GT:AD:DP:GQ:PL	0/1:81,82:163:99:2696,0,2713
chrVIII	148948	.	G	A	2024.77	PASS	AC=1;AF=0.5;AN=2;BaseQRankSum=-0.973;DP=139;Dels=0.0;FS=7.749;HaplotypeScore=0.0;MLEAC=1;MLEAF=0.5;MQ=42.0;MQ0=0;MQRankSum=-0.889;QD=14.57;ReadPosRankSum=-0.264	GT:AD:DP:GQ:PL	0/1:74,65:139:99:2053,0,2405
chrVIII	161877	.	A	G	2450.77	PASS	AC=1;AF=0.5;AN=2;BaseQRankSum=-1.994;DP=171;Dels=0.0;FS=0.565;HaplotypeScore=1.7465;MLEAC=1;MLEAF=0.5;MQ=42.0;MQ0=0;MQRankSum=1.687;QD=14.33;ReadPosRankSum=-0.398	GT:AD:DP:GQ:PL	0/1:92,79:171:99:2479,0,3061
chrVIII	167780	.	T	C	2592.77	PASS	AC=1;AF=0.5;AN=2;BaseQRankSum=0.732;DP=159;Dels=0.0;FS=0.6;HaplotypeScore=2.3113;MLEAC=1;MLEAF=0.5;MQ=41.99;MQ0=0;MQRankSum=-1.497;QD=16.31;ReadPosRankSum=1.517	GT:AD:DP:GQ:PL	0/1:79,80:159:99:2621,0,2537
chrVIII	170247	.	C	T	2639.77	PASS	AC=1;AF=0.5;AN=2;BaseQRankSum=-0.651;DP=140;Dels=0.0;FS=1.369;HaplotypeScore=1.8332;MLEAC=1;MLEAF=0.5;MQ=41.99;MQ0=0;MQRankSum=-0.134;QD=18.86;ReadPosRankSum=-0.261	GT:AD:DP:GQ:PL	0/1:61,79:140:99:2668,0,1916
chrVIII	170851	.	G	A	3236.77	PASS	AC=1;AF=0.5;AN=2;BaseQRankSum=-0.267;DP=161;Dels=0.0;FS=3.125;HaplotypeScore=2.7997;MLEAC=1;MLEAF=0.5;MQ=41.99;MQ0=0;MQRankSum=-0.222;QD=20.1;ReadPosRankSum=0.298	GT:AD:DP:GQ:PL	0/1:65,96:161:99:3265,0,2112
chrVIII	172115	.	T	C	2049.77	PASS	AC=1;AF=0.5;AN=2;BaseQRankSum=0.408;DP=135;Dels=0.0;FS=5.252;HaplotypeScore=3.3918;MLEAC=1;MLEAF=0.5;MQ=41.99;MQ0=0;MQRankSum=0.104;QD=15.18;ReadPosRankSum=-0.902	GT:AD:DP:GQ:PL	0/1:72,63:135:99:2078,0,2345
chrVIII	175307	.	G	A	2132.77	PASS	AC=1;AF=0.5;AN=2;BaseQRankSum=-1.677;DP=123;Dels=0.0;FS=6.895;HaplotypeScore=5.9391;MLEAC=1;MLEAF=0.5;MQ=41.98;MQ0=0;MQRankSum=1.153;QD=17.34;ReadPosRankSum=0.211	GT:AD:DP:GQ:PL	0/1:55,67:122:99:2161,0,1783
chrVIII	187580	.	G	A	3567.77	PASS	AC=1;AF=0.5;AN=2;BaseQRankSum=-1.597;DP=180;Dels=0.0;FS=0.0;HaplotypeScore=2.5873;MLEAC=1;MLEAF=0.5;MQ=41.89;MQ0=0;MQRankSum=-1.748;QD=19.82;ReadPosRankSum=-0.315	GT:AD:DP:GQ:PL	0/1:73,107:180:99:3596,0,2337
chrVIII	190571	.	C	T	1405.77	PASS	AC=1;AF=0.5;AN=2;BaseQRankSum=-1.007;DP=107;Dels=0.0;FS=0.742;HaplotypeScore=3.3815;MLEAC=1;MLEAF=0.5;MQ=41.98;MQ0=0;MQRankSum=0.242;QD=13.14;ReadPosRankSum=-2.068	GT:AD:DP:GQ:PL	0/1:60,47:107:99:1434,0,1957
chrVIII	194574	.	G	A	3528.77	PASS	AC=1;AF=0.5;AN=2;BaseQRankSum=1.521;DP=215;Dels=0.0;FS=4.679;HaplotypeScore=1.7333;MLEAC=1;MLEAF=0.5;MQ=40.96;MQ0=0;MQRankSum=1.646;QD=16.41;ReadPosRankSum=2.542	GT:AD:DP:GQ:PL	0/1:107,108:215:99:3557,0,3552
chrVIII	195409	.	G	A	3515.77	PASS	AC=1;AF=0.5;AN=2;BaseQRankSum=1.525;DP=182;Dels=0.0;FS=5.294;HaplotypeScore=4.0756;MLEAC=1;MLEAF=0.5;MQ=41.99;MQ0=0;MQRankSum=-1.19;QD=19.32;ReadPosRankSum=-0.574	GT:AD:DP:GQ:PL	0/1:78,103:181:99:3544,0,2576
chrVIII	206380	.	C	T	2874.77	PASS	AC=1;AF=0.5;AN=2;BaseQRankSum=-1.135;DP=156;Dels=0.0;FS=0.0;HaplotypeScore=1.5226;MLEAC=1;MLEAF=0.5;MQ=42.0;MQ0=0;MQRankSum=-0.592;QD=18.43;ReadPosRankSum=0.853	GT:AD:DP:GQ:PL	0/1:69,87:156:99:2903,0,2273
chrVIII	206988	.	C	T	2855.77	PASS	AC=1;AF=0.5;AN=2;BaseQRankSum=1.277;DP=156;Dels=0.0;FS=2.827;HaplotypeScore=1.5661;MLEAC=1;MLEAF=0.5;MQ=42.0;MQ0=0;MQRankSum=-0.476;QD=18.31;ReadPosRankSum=0.144	GT:AD:DP:GQ:PL	0/1:70,86:156:99:2884,0,2273
chrVIII	208838	.	A	G	1625.77	PASS	AC=1;AF=0.5;AN=2;BaseQRankSum=-0.161;DP=128;Dels=0.0;FS=19.001;HaplotypeScore=2.574;MLEAC=1;MLEAF=0.5;MQ=41.87;MQ0=0;MQRankSum=-0.411;QD=12.7;ReadPosRankSum=0.737	GT:AD:DP:GQ:PL	0/1:72,56:128:99:1654,0,2263
chrVIII	216122	.	T	C	9110.77	PASS	AC=2;AF=1.0;AN=2;BaseQRankSum=1.412;DP=250;Dels=0.0;FS=0.0;HaplotypeScore=0.0;MLEAC=2;MLEAF=1.0;MQ=42.0;MQ0=0;MQRankSum=0.438;QD=31.34;ReadPosRankSum=-1.176	GT:AD:DP:GQ:PL	1/1:1,248:249:99:9139,701,0
chrVIII	219507	.	C	T	3215.74	PASS	AC=1;AF=0.5;AN=2;BaseQRankSum=-0.081;DP=197;Dels=0.0;FS=2.475;HaplotypeScore=2.9764;MLEAC=1;MLEAF=0.5;MQ=42.0;MQ0=0;MQRankSum=-1.608;QD=16.32;ReadPosRankSum=-0.896	GT:AD:DP:GQ:PL	0/1:99,98:197:99:3244,0,3185
chrVIII	248694	.	C	T	2706.77	PASS	AC=1;AF=0.5;AN=2;BaseQRankSum=-0.771;DP=166;Dels=0.0;FS=0.0;HaplotypeScore=6.7042;MLEAC=1;MLEAF=0.5;MQ=42.0;MQ0=0;MQRankSum=-0.409;QD=16.31;ReadPosRankSum=1.084	GT:AD:DP:GQ:PL	0/1:80,86:166:99:2735,0,2512
chrVIII	250388	.	C	T	2481.77	PASS	AC=1;AF=0.5;AN=2;BaseQRankSum=0.479;DP=149;Dels=0.0;FS=2.059;HaplotypeScore=3.6392;MLEAC=1;MLEAF=0.5;MQ=42.0;MQ0=0;MQRankSum=-1.128;QD=16.66;ReadPosRankSum=0.372	GT:AD:DP:GQ:PL	0/1:75,73:148:99:2510,0,2535
chrVIII	259695	.	C	T	3193.69	PASS	AC=1;AF=0.5;AN=2;BaseQRankSum=-0.092;DP=181;Dels=0.0;FS=0.0;HaplotypeScore=5.4478;MLEAC=1;MLEAF=0.5;MQ=41.99;MQ0=0;MQRankSum=-0.416;QD=17.64;ReadPosRankSum=0.243	GT:AD:DP:GQ:PL	0/1:85,96:181:99:3222,0,2817
chrVIII	260262	.	C	T	2398.77	PASS	AC=1;AF=0.5;AN=2;BaseQRankSum=0.39;DP=138;Dels=0.0;FS=0.0;HaplotypeScore=1.7825;MLEAC=1;MLEAF=0.5;MQ=42.0;MQ0=0;MQRankSum=0.368;QD=17.38;ReadPosRankSum=-0.523	GT:AD:DP:GQ:PL	0/1:66,71:137:99:2427,0,2159
chrVIII	261434	.	C	T	2466.77	PASS	AC=1;AF=0.5;AN=2;BaseQRankSum=-0.964;DP=135;Dels=0.0;FS=6.494;HaplotypeScore=4.5272;MLEAC=1;MLEAF=0.5;MQ=42.0;MQ0=0;MQRankSum=1.371;QD=18.27;ReadPosRankSum=-0.248	GT:AD:DP:GQ:PL	0/1:60,74:135:99:2495,0,1959
chrVIII	262275	.	T	C	2980.77	PASS	AC=1;AF=0.5;AN=2;BaseQRankSum=0.667;DP=177;Dels=0.0;FS=2.628;HaplotypeScore=4.3338;MLEAC=1;MLEAF=0.5;MQ=41.98;MQ0=0;MQRankSum=0.452;QD=16.84;ReadPosRankSum=-0.094	GT:AD:DP:GQ:PL	0/1:86,89:175:99:3009,0,2871
chrVIII	264806	.	C	T	3896.77	PASS	AC=1;AF=0.5;AN=2;BaseQRankSum=0.851;DP=228;Dels=0.0;FS=3.679;HaplotypeScore=3.9443;MLEAC=1;MLEAF=0.5;MQ=41.99;MQ0=0;MQRankSum=1.061;QD=17.09;ReadPosRankSum=1.963	GT:AD:DP:GQ:PL	0/1:112,116:228:99:3925,0,3793
chrVIII	265426	.	C	T	2215.77	PASS	AC=1;AF=0.5;AN=2;BaseQRankSum=0.381;DP=151;Dels=0.0;FS=0.605;HaplotypeScore=6.75;MLEAC=1;MLEAF=0.5;MQ=42.0;MQ0=0;MQRankSum=0.143;QD=14.67;ReadPosRankSum=-0.026	GT:AD:DP:GQ:PL	0/1:81,69:151:99:2244,0,2717
chrVIII	269889	.	T	C	2683.77	PASS	AC=1;AF=0.5;AN=2;BaseQRankSum=-1.357;DP=170;Dels=0.0;FS=0.0;HaplotypeScore=9.2533;MLEAC=1;MLEAF=0.5;MQ=41.98;MQ0=0;MQRankSum=-1.463;QD=15.79;ReadPosRankSum=-0.193	GT:AD:DP:GQ:PL	0/1:89,81:170:99:2712,0,3004
chrVIII	286647	.	C	T	2280.77	PASS	AC=1;AF=0.5;AN=2;BaseQRankSum=1.407;DP=128;Dels=0.0;FS=2.246;HaplotypeScore=0.0;MLEAC=1;MLEAF=0.5;MQ=41.98;MQ0=0;MQRankSum=1.393;QD=17.82;ReadPosRankSum=0.372	GT:AD:DP:GQ:PL	0/1:61,67:128:99:2309,0,2005
chrVIII	386360	.	C	T	2560.77	PASS	AC=1;AF=0.5;AN=2;BaseQRankSum=1.61;DP=150;Dels=0.0;FS=0.0;HaplotypeScore=5.3939;MLEAC=1;MLEAF=0.5;MQ=41.77;MQ0=0;MQRankSum=-0.317;QD=17.07;ReadPosRankSum=0.611	GT:AD:DP:GQ:PL	0/1:69,81:150:99:2589,0,2148
chrVIII	400851	.	C	T	2483.77	PASS	AC=1;AF=0.5;AN=2;BaseQRankSum=0.545;DP=173;Dels=0.0;FS=0.0;HaplotypeScore=3.7651;MLEAC=1;MLEAF=0.5;MQ=42.0;MQ0=0;MQRankSum=1.441;QD=14.36;ReadPosRankSum=0.203	GT:AD:DP:GQ:PL	0/1:95,78:173:99:2512,0,3259
chrVIII	408559	.	C	T	2446.77	PASS	AC=1;AF=0.5;AN=2;BaseQRankSum=-0.033;DP=131;Dels=0.0;FS=1.395;HaplotypeScore=0.7887;MLEAC=1;MLEAF=0.5;MQ=42.0;MQ0=0;MQRankSum=-1.872;QD=18.68;ReadPosRankSum=0.502	GT:AD:DP:GQ:PL	0/1:57,73:130:99:2475,0,1901
chrVIII	414519	.	C	T	2138.77	PASS	AC=1;AF=0.5;AN=2;BaseQRankSum=-1.798;DP=159;Dels=0.0;FS=2.858;HaplotypeScore=1.6988;MLEAC=1;MLEAF=0.5;MQ=42.0;MQ0=0;MQRankSum=-0.133;QD=13.45;ReadPosRankSum=-1.095	GT:AD:DP:GQ:PL	0/1:90,67:157:99:2167,0,3101
chrVIII	417908	.	C	T	2493.77	PASS	AC=1;AF=0.5;AN=2;BaseQRankSum=0.394;DP=174;Dels=0.0;FS=5.487;HaplotypeScore=9.0885;MLEAC=1;MLEAF=0.5;MQ=42.0;MQ0=0;MQRankSum=-1.133;QD=14.33;ReadPosRankSum=-1.977	GT:AD:DP:GQ:PL	0/1:95,77:173:99:2522,0,3160
chrVIII	423746	.	C	T	1614.77	PASS	AC=1;AF=0.5;AN=2;BaseQRankSum=-0.884;DP=124;Dels=0.0;FS=2.471;HaplotypeScore=1.7465;MLEAC=1;MLEAF=0.5;MQ=42.0;MQ0=0;MQRankSum=1.499;QD=13.02;ReadPosRankSum=-0.37	GT:AD:DP:GQ:PL	0/1:70,54:124:99:1643,0,2372
chrVIII	425744	.	C	T	2675.77	PASS	AC=1;AF=0.5;AN=2;BaseQRankSum=0.876;DP=154;Dels=0.0;FS=7.231;HaplotypeScore=3.3631;MLEAC=1;MLEAF=0.5;MQ=42.0;MQ0=0;MQRankSum=1.169;QD=17.38;ReadPosRankSum=-1.286	GT:AD:DP:GQ:PL	0/1:71,82:153:99:2704,0,2268
chrVIII	434309	.	C	T	2782.77	PASS	AC=1;AF=0.5;AN=2;BaseQRankSum=1.447;DP=171;Dels=0.0;FS=2.666;HaplotypeScore=1.9667;MLEAC=1;MLEAF=0.5;MQ=41.99;MQ0=0;MQRankSum=-0.814;QD=16.27;ReadPosRankSum=0.789	GT:AD:DP:GQ:PL	0/1:86,85:171:99:2811,0,2778
chrVIII	434369	.	C	T	2309.77	PASS	AC=1;AF=0.5;AN=2;BaseQRankSum=0.104;DP=140;Dels=0.0;FS=0.625;HaplotypeScore=1.9468;MLEAC=1;MLEAF=0.5;MQ=42.0;MQ0=0;MQRankSum=0.275;QD=16.5;ReadPosRankSum=1.475	GT:AD:DP:GQ:PL	0/1:69,71:140:99:2338,0,2231
chrVIII	434968	.	C	T	2182.77	PASS	AC=1;AF=0.5;AN=2;BaseQRankSum=-0.609;DP=174;Dels=0.0;FS=11.093;HaplotypeScore=9.8717;MLEAC=1;MLEAF=0.5;MQ=42.0;MQ0=0;MQRankSum=1.413;QD=12.54;ReadPosRankSum=-0.155	GT:AD:DP:GQ:PL	0/1:104,70:174:99:2211,0,3539
chrVIII	436238	.	C	T	2846.77	PASS	AC=1;AF=0.5;AN=2;BaseQRankSum=0.29;DP=178;Dels=0.0;FS=1.868;HaplotypeScore=4.4038;MLEAC=1;MLEAF=0.5;MQ=41.83;MQ0=0;MQRankSum=0.112;QD=15.99;ReadPosRankSum=1.608	GT:AD:DP:GQ:PL	0/1:92,86:178:99:2875,0,3073
chrVIII	436665	.	C	T	2025.77	PASS	AC=1;AF=0.5;AN=2;BaseQRankSum=2.46;DP=114;Dels=0.0;FS=0.0;HaplotypeScore=0.8941;MLEAC=1;MLEAF=0.5;MQ=41.97;MQ0=0;MQRankSum=1.319;QD=17.77;ReadPosRankSum=-0.236	GT:AD:DP:GQ:PL	0/1:54,60:114:99:2054,0,1728
chrVIII	442253	.	C	T	2877.77	PASS	AC=1;AF=0.5;AN=2;BaseQRankSum=-0.756;DP=154;Dels=0.0;FS=9.891;HaplotypeScore=3.7075;MLEAC=1;MLEAF=0.5;MQ=42.0;MQ0=0;MQRankSum=-1.789;QD=18.69;ReadPosRankSum=-0.175	GT:AD:DP:GQ:PL	0/1:67,86:153:99:2906,0,2180
chrVIII	462079	.	C	T	2361.77	PASS	AC=1;AF=0.5;AN=2;BaseQRankSum=0.955;DP=141;Dels=0.0;FS=13.611;HaplotypeScore=0.8667;MLEAC=1;MLEAF=0.5;MQ=42.0;MQ0=0;MQRankSum=1.0;QD=16.75;ReadPosRankSum=3.387	GT:AD:DP:GQ:PL	0/1:71,70:141:99:2390,0,2401
chrVIII	506123	.	T	C	2588.77	PASS	AC=1;AF=0.5;AN=2;BaseQRankSum=-0.77;DP=149;Dels=0.0;FS=4.178;HaplotypeScore=3.4105;MLEAC=1;MLEAF=0.5;MQ=41.99;MQ0=0;MQRankSum=0.811;QD=17.37;ReadPosRankSum=-0.059	GT:AD:DP:GQ:PL	0/1:71,78:149:99:2617,0,2349
chrVIII	521906	.	C	T	2684.77	PASS	AC=1;AF=0.5;AN=2;BaseQRankSum=-1.047;DP=175;Dels=0.0;FS=0.578;HaplotypeScore=2.7217;MLEAC=1;MLEAF=0.5;MQ=41.99;MQ0=0;MQRankSum=-0.308;QD=15.34;ReadPosRankSum=-0.229	GT:AD:DP:GQ:PL	0/1:90,83:173:99:2713,0,2954
chrIX	31580	.	G	A	2715.77	PASS	AC=1;AF=0.5;AN=2;BaseQRankSum=0.694;DP=171;Dels=0.0;FS=1.206;HaplotypeScore=2.366;MLEAC=1;MLEAF=0.5;MQ=42.0;MQ0=0;MQRankSum=-2.707;QD=15.88;ReadPosRankSum=1.217	GT:AD:DP:GQ:PL	0/1:89,82:171:99:2744,0,3074
chrIX	41289	.	C	T	2195.77	PASS	AC=1;AF=0.5;AN=2;BaseQRankSum=0.681;DP=136;Dels=0.0;FS=1.375;HaplotypeScore=7.025;MLEAC=1;MLEAF=0.5;MQ=42.0;MQ0=0;MQRankSum=0.216;QD=16.15;ReadPosRankSum=0.198	GT:AD:DP:GQ:PL	0/1:70,66:136:99:2224,0,2301
chrIX	47596	.	T	C	2839.77	PASS	AC=1;AF=0.5;AN=2;BaseQRankSum=1.327;DP=181;Dels=0.0;FS=4.391;HaplotypeScore=1.9243;MLEAC=1;MLEAF=0.5;MQ=42.0;MQ0=0;MQRankSum=-0.987;QD=15.69;ReadPosRankSum=0.072	GT:AD:DP:GQ:PL	0/1:94,87:181:99:2868,0,3101
chrIX	55412	.	G	A	2527.77	PASS	AC=1;AF=0.5;AN=2;BaseQRankSum=0.603;DP=136;Dels=0.0;FS=1.41;HaplotypeScore=0.734;MLEAC=1;MLEAF=0.5;MQ=41.99;MQ0=0;MQRankSum=-0.74;QD=18.59;ReadPosRankSum=-0.758	GT:AD:DP:GQ:PL	0/1:55,81:136:99:2556,0,1570
chrIX	79523	.	G	A	1818.77	PASS	AC=1;AF=0.5;AN=2;BaseQRankSum=1.411;DP=141;Dels=0.0;FS=0.0;HaplotypeScore=0.734;MLEAC=1;MLEAF=0.5;MQ=42.0;MQ0=0;MQRankSum=-1.351;QD=12.9;ReadPosRankSum=-0.079	GT:AD:DP:GQ:PL	0/1:83,56:139:99:1847,0,2890
chrIX	92471	.	G	A	3224.61	PASS	AC=1;AF=0.5;AN=2;BaseQRankSum=-0.547;DP=182;Dels=0.0;FS=1.853;HaplotypeScore=0.0;MLEAC=1;MLEAF=0.5;MQ=42.0;MQ0=0;MQRankSum=-0.57;QD=17.72;ReadPosRankSum=0.644	GT:AD:DP:GQ:PL	0/1:85,96:181:99:3253,0,2857
chrIX	104586	.	T	C	2954.77	PASS	AC=1;AF=0.5;AN=2;BaseQRankSum=-0.019;DP=172;Dels=0.0;FS=3.555;HaplotypeScore=3.5218;MLEAC=1;MLEAF=0.5;MQ=42.0;MQ0=0;MQRankSum=-0.1;QD=17.18;ReadPosRankSum=-0.225	GT:AD:DP:GQ:PL	0/1:81,89:170:99:2983,0,2752
chrIX	108468	.	G	A	2631.77	PASS	AC=1;AF=0.5;AN=2;BaseQRankSum=0.642;DP=177;Dels=0.0;FS=2.66;HaplotypeScore=5.0748;MLEAC=1;MLEAF=0.5;MQ=41.99;MQ0=0;MQRankSum=-0.672;QD=14.87;ReadPosRankSum=0.756	GT:AD:DP:GQ:PL	0/1:95,80:175:99:2660,0,3136
chrIX	125709	.	G	A	2006.77	PASS	AC=1;AF=0.5;AN=2;BaseQRankSum=0.728;DP=147;Dels=0.0;FS=0.634;HaplotypeScore=0.734;MLEAC=1;MLEAF=0.5;MQ=42.0;MQ0=0;MQRankSum=-0.331;QD=13.65;ReadPosRankSum=1.222	GT:AD:DP:GQ:PL	0/1:85,62:147:99:2035,0,2907
chrIX	136982	.	G	A	1700.77	PASS	AC=1;AF=0.5;AN=2;BaseQRankSum=-0.061;DP=134;Dels=0.0;FS=0.0;HaplotypeScore=5.5184;MLEAC=1;MLEAF=0.5;MQ=41.88;MQ0=0;MQRankSum=-0.655;QD=12.69;ReadPosRankSum=-0.841	GT:AD:DP:GQ:PL	0/1:80,54:134:99:1729,0,2656
chrIX	141478	.	G	A	5889.77	PASS	AC=2;AF=1.0;AN=2;DP=154;Dels=0.0;FS=0.0;HaplotypeScore=3.5884;MLEAC=2;MLEAF=1.0;MQ=42.0;MQ0=0;QD=25.26	GT:AD:DP:GQ:PL	1/1:0,153:153:99:5918,454,0
chrIX	143490	.	T	C	2317.77	PASS	AC=1;AF=0.5;AN=2;BaseQRankSum=-0.348;DP=146;Dels=0.0;FS=5.016;HaplotypeScore=0.8667;MLEAC=1;MLEAF=0.5;MQ=42.0;MQ0=0;MQRankSum=-0.325;QD=15.88;ReadPosRankSum=-0.09	GT:AD:DP:GQ:PL	0/1:75,71:146:99:2346,0,2512
chrIX	176155	.	G	A	2037.77	PASS	AC=1;AF=0.5;AN=2;BaseQRankSum=-0.89;DP=140;Dels=0.0;FS=5.104;HaplotypeScore=2.4892;MLEAC=1;MLEAF=0.5;MQ=41.99;MQ0=0;MQRankSum=-0.614;QD=14.56;ReadPosRankSum=0.213	GT:AD:DP:GQ:PL	0/1:75,65:140:99:2066,0,2416
chrIX	182213	.	T	C	3033.77	PASS	AC=1;AF=0.5;AN=2;BaseQRankSum=-1.272;DP=180;Dels=0.0;FS=0.564;HaplotypeScore=0.0;MLEAC=1;MLEAF=0.5;MQ=41.99;MQ0=0;MQRankSum=-0.72;QD=16.85;ReadPosRankSum=0.8	GT:AD:DP:GQ:PL	0/1:88,92:180:99:3062,0,2932
chrIX	238138	.	C	T	1900.77	PASS	AC=1;AF=0.5;AN=2;BaseQRankSum=1.405;DP=129;Dels=0.0;FS=0.665;HaplotypeScore=3.3107;MLEAC=1;MLEAF=0.5;MQ=41.84;MQ0=0;MQRankSum=0.01;QD=14.73;ReadPosRankSum=0.617	GT:AD:DP:GQ:PL	0/1:69,59:128:99:1929,0,2292
chrIX	238615	.	C	T	2330.77	PASS	AC=1;AF=0.5;AN=2;BaseQRankSum=1.378;DP=156;Dels=0.0;FS=0.0;HaplotypeScore=3.5946;MLEAC=1;MLEAF=0.5;MQ=42.0;MQ0=0;MQRankSum=0.238;QD=14.94;ReadPosRankSum=1.406	GT:AD:DP:GQ:PL	0/1:83,73:156:99:2359,0,2740
chrIX	241482	.	G	A	5509.77	PASS	AC=2;AF=1.0;AN=2;DP=145;Dels=0.0;FS=0.0;HaplotypeScore=1.399;MLEAC=2;MLEAF=1.0;MQ=41.97;MQ0=0;QD=31.99	GT:AD:DP:GQ:PL	1/1:0,144:144:99:5538,421,0
chrIX	254098	.	G	A	2410.77	PASS	AC=1;AF=0.5;AN=2;BaseQRankSum=1.867;DP=160;Dels=0.0;FS=0.0;HaplotypeScore=0.0;MLEAC=1;MLEAF=0.5;MQ=42.0;MQ0=0;MQRankSum=1.286;QD=15.07;ReadPosRankSum=0.186	GT:AD:DP:GQ:PL	0/1:84,76:160:99:2439,0,2760
chrIX	277682	.	A	G	1906.77	PASS	AC=1;AF=0.5;AN=2;BaseQRankSum=-1.905;DP=114;Dels=0.0;FS=0.0;HaplotypeScore=4.2904;MLEAC=1;MLEAF=0.5;MQ=42.0;MQ0=0;MQRankSum=0.698;QD=16.73;ReadPosRankSum=1.779	GT:AD:DP:GQ:PL	0/1:54,59:113:99:1935,0,1801
chrIX	281414	.	G	A	2374.77	PASS	AC=1;AF=0.5;AN=2;BaseQRankSum=0.74;DP=166;Dels=0.0;FS=0.576;HaplotypeScore=3.178;MLEAC=1;MLEAF=0.5;MQ=41.99;MQ0=0;MQRankSum=-0.172;QD=14.31;ReadPosRankSum=-0.458	GT:AD:DP:GQ:PL	0/1:91,75:166:99:2403,0,3010
chrIX	316454	.	G	A	2529.77	PASS	AC=1;AF=0.5;AN=2;BaseQRankSum=-0.915;DP=159;Dels=0.0;FS=0.0;HaplotypeScore=5.6528;MLEAC=1;MLEAF=0.5;MQ=41.89;MQ0=0;MQRankSum=-0.383;QD=15.91;ReadPosRankSum=-1.301	GT:AD:DP:GQ:PL	0/1:79,79:158:99:2558,0,2587
chrIX	316817	.	G	A	3511.77	PASS	AC=1;AF=0.5;AN=2;BaseQRankSum=1.559;DP=206;Dels=0.0;FS=1.815;HaplotypeScore=2.522;MLEAC=1;MLEAF=0.5;MQ=42.0;MQ0=0;MQRankSum=0.047;QD=17.05;ReadPosRankSum=1.429	GT:AD:DP:GQ:PL	0/1:101,105:206:99:3540,0,3393
chrIX	396930	.	G	A	3294.77	PASS	AC=1;AF=0.5;AN=2;BaseQRankSum=-0.434;DP=175;Dels=0.0;FS=2.654;HaplotypeScore=8.4241;MLEAC=1;MLEAF=0.5;MQ=41.99;MQ0=0;MQRankSum=0.286;QD=18.83;ReadPosRankSum=0.253	GT:AD:DP:GQ:PL	0/1:78,96:174:99:3323,0,2551
chrIX	397439	.	C	T	2875.77	PASS	AC=1;AF=0.5;AN=2;BaseQRankSum=-0.961;DP=162;Dels=0.0;FS=1.978;HaplotypeScore=0.0;MLEAC=1;MLEAF=0.5;MQ=42.0;MQ0=0;MQRankSum=-0.063;QD=17.75;ReadPosRankSum=1.306	GT:AD:DP:GQ:PL	0/1:75,86:161:99:2904,0,2477
chrIX	417196	.	G	A	3384.77	PASS	AC=1;AF=0.5;AN=2;BaseQRankSum=1.988;DP=210;Dels=0.0;FS=0.507;HaplotypeScore=0.9973;MLEAC=1;MLEAF=0.5;MQ=41.99;MQ0=0;MQRankSum=0.077;QD=16.12;ReadPosRankSum=0.164	GT:AD:DP:GQ:PL	0/1:108,101:209:99:3413,0,3507
chrX	21868	.	C	T	2557.77	PASS	AC=1;AF=0.5;AN=2;BaseQRankSum=-2.036;DP=172;Dels=0.0;FS=1.916;HaplotypeScore=1.5226;MLEAC=1;MLEAF=0.5;MQ=41.99;MQ0=0;MQRankSum=-1.751;QD=14.87;ReadPosRankSum=-0.21	GT:AD:DP:GQ:PL	0/1:88,84:172:99:2586,0,2915
chrX	25719	.	G	A	3531.77	PASS	AC=1;AF=0.5;AN=2;BaseQRankSum=-1.077;DP=209;Dels=0.0;FS=3.121;HaplotypeScore=6.1489;MLEAC=1;MLEAF=0.5;MQ=42.0;MQ0=0;MQRankSum=0.551;QD=16.9;ReadPosRankSum=0.251	GT:AD:DP:GQ:PL	0/1:100,109:209:99:3560,0,3241
chrX	32179	.	C	T	2295.77	PASS	AC=1;AF=0.5;AN=2;BaseQRankSum=0.139;DP=123;Dels=0.0;FS=1.479;HaplotypeScore=1.9705;MLEAC=1;MLEAF=0.5;MQ=42.0;MQ0=0;MQRankSum=-0.78;QD=18.66;ReadPosRankSum=-1.756	GT:AD:DP:GQ:PL	0/1:53,69:122:99:2324,0,1698
chrX	32247	.	G	A	1792.77	PASS	AC=1;AF=0.5;AN=2;BaseQRankSum=0.592;DP=114;Dels=0.0;FS=4.63;HaplotypeScore=0.0;MLEAC=1;MLEAF=0.5;MQ=42.0;MQ0=0;MQRankSum=0.762;QD=15.73;ReadPosRankSum=1.012	GT:AD:DP:GQ:PL	0/1:58,56:114:99:1821,0,1874
chrX	33555	.	C	T	2362.77	PASS	AC=1;AF=0.5;AN=2;BaseQRankSum=-1.089;DP=152;Dels=0.0;FS=2.033;HaplotypeScore=2.2424;MLEAC=1;MLEAF=0.5;MQ=41.99;MQ0=0;MQRankSum=-0.892;QD=15.54;ReadPosRankSum=1.324	GT:AD:DP:GQ:PL	0/1:78,73:151:99:2391,0,2583
chrX	39515	.	C	T	2667.77	PASS	AC=1;AF=0.5;AN=2;BaseQRankSum=-1.097;DP=138;Dels=0.0;FS=3.104;HaplotypeScore=2.5439;MLEAC=1;MLEAF=0.5;MQ=42.0;MQ0=0;MQRankSum=-0.921;QD=19.33;ReadPosRankSum=1.016	GT:AD:DP:GQ:PL	0/1:59,79:138:99:2696,0,1979
chrX	40256	.	C	T	2606.77	PASS	AC=1;AF=0.5;AN=2;BaseQRankSum=-1.593;DP=176;Dels=0.0;FS=0.58;HaplotypeScore=0.9979;MLEAC=1;MLEAF=0.5;MQ=42.0;MQ0=0;MQRankSum=-0.891;QD=14.81;ReadPosRankSum=0.464	GT:AD:DP:GQ:PL	0/1:90,85:175:99:2635,0,2842
chrX	42952	.	C	T	2860.77	PASS	AC=1;AF=0.5;AN=2;BaseQRankSum=-3.287;DP=184;Dels=0.0;FS=4.246;HaplotypeScore=0.9665;MLEAC=1;MLEAF=0.5;MQ=42.0;MQ0=0;MQRankSum=-1.073;QD=15.55;ReadPosRankSum=-0.052	GT:AD:DP:GQ:PL	0/1:90,93:183:99:2889,0,2948
chrX	46847	.	C	T	2964.77	PASS	AC=1;AF=0.5;AN=2;BaseQRankSum=0.809;DP=179;Dels=0.0;FS=1.16;HaplotypeScore=0.9789;MLEAC=1;MLEAF=0.5;MQ=41.99;MQ0=0;MQRankSum=-0.711;QD=16.56;ReadPosRankSum=0.036	GT:AD:DP:GQ:PL	0/1:89,90:179:99:2993,0,2943
chrX	50790	.	C	T	2115.77	PASS	AC=1;AF=0.5;AN=2;BaseQRankSum=0.237;DP=132;Dels=0.0;FS=9.344;HaplotypeScore=0.9665;MLEAC=1;MLEAF=0.5;MQ=42.0;MQ0=0;MQRankSum=-0.067;QD=16.03;ReadPosRankSum=0.26	GT:AD:DP:GQ:PL	0/1:63,68:131:99:2144,0,2101
chrX	52050	.	C	T	2655.77	PASS	AC=1;AF=0.5;AN=2;BaseQRankSum=1.237;DP=143;Dels=0.0;FS=2.11;HaplotypeScore=0.0;MLEAC=1;MLEAF=0.5;MQ=41.99;MQ0=0;MQRankSum=-1.106;QD=18.57;ReadPosRankSum=1.572	GT:AD:DP:GQ:PL	0/1:65,77:142:99:2684,0,2109
chrX	72381	.	C	T	2142.77	PASS	AC=1;AF=0.5;AN=2;BaseQRankSum=0.207;DP=165;Dels=0.0;FS=21.719;HaplotypeScore=3.4609;MLEAC=1;MLEAF=0.5;MQ=42.0;MQ0=0;MQRankSum=0.732;QD=12.99;ReadPosRankSum=-0.629	GT:AD:DP:GQ:PL	0/1:98,67:165:99:2171,0,3344
chrX	80073	.	C	T	2021.77	PASS	AC=1;AF=0.5;AN=2;BaseQRankSum=0.321;DP=104;Dels=0.0;FS=0.0;HaplotypeScore=4.7542;MLEAC=1;MLEAF=0.5;MQ=42.0;MQ0=0;MQRankSum=-0.295;QD=19.44;ReadPosRankSum=-0.348	GT:AD:DP:GQ:PL	0/1:42,62:104:99:2050,0,1241
chrX	82847	.	C	T	2485.77	PASS	AC=1;AF=0.5;AN=2;BaseQRankSum=2.107;DP=151;Dels=0.0;FS=0.632;HaplotypeScore=2.7317;MLEAC=1;MLEAF=0.5;MQ=42.0;MQ0=0;MQRankSum=-1.596;QD=16.46;ReadPosRankSum=-0.663	GT:AD:DP:GQ:PL	0/1:76,74:150:99:2514,0,2475
chrX	85035	.	C	T	2986.77	PASS	AC=1;AF=0.5;AN=2;BaseQRankSum=-1.704;DP=202;Dels=0.0;FS=4.055;HaplotypeScore=2.6238;MLEAC=1;MLEAF=0.5;MQ=42.0;MQ0=0;MQRankSum=1.184;QD=14.79;ReadPosRankSum=0.14	GT:AD:DP:GQ:PL	0/1:106,95:201:99:3015,0,3566
chrX	88577	.	C	T	3192.79	PASS	AC=1;AF=0.5;AN=2;BaseQRankSum=2.115;DP=193;Dels=0.0;FS=6.074;HaplotypeScore=1.7074;MLEAC=1;MLEAF=0.5;MQ=41.99;MQ0=0;MQRankSum=0.334;QD=16.54;ReadPosRankSum=1.11	GT:AD:DP:GQ:PL	0/1:97,96:193:99:3221,0,3163
chrX	89187	.	G	A	2324.77	PASS	AC=1;AF=0.5;AN=2;BaseQRankSum=0.181;DP=149;Dels=0.0;FS=6.022;HaplotypeScore=0.0;MLEAC=1;MLEAF=0.5;MQ=42.0;MQ0=0;MQRankSum=0.698;QD=15.6;ReadPosRankSum=-0.455	GT:AD:DP:GQ:PL	0/1:79,70:149:99:2353,0,2669
chrX	93261	.	C	T	3005.77	PASS	AC=1;AF=0.5;AN=2;BaseQRankSum=-2.406;DP=188;Dels=0.0;FS=0.0;HaplotypeScore=5.3412;MLEAC=1;MLEAF=0.5;MQ=41.91;MQ0=0;MQRankSum=-0.224;QD=15.99;ReadPosRankSum=-0.269	GT:AD:DP:GQ:PL	0/1:92,96:188:99:3034,0,3087
chrX	100777	.	C	T	3228.29	PASS	AC=1;AF=0.5;AN=2;BaseQRankSum=-1.671;DP=171;Dels=0.0;FS=0.569;HaplotypeScore=0.0;MLEAC=1;MLEAF=0.5;MQ=42.0;MQ0=0;MQRankSum=2.354;QD=18.88;ReadPosRankSum=0.234	GT:AD:DP:GQ:PL	0/1:71,99:170:99:3257,0,2228
chrX	107035	.	T	C	2557.77	PASS	AC=1;AF=0.5;AN=2;BaseQRankSum=0.655;DP=178;Dels=0.0;FS=4.445;HaplotypeScore=4.2392;MLEAC=1;MLEAF=0.5;MQ=41.99;MQ0=0;MQRankSum=-0.819;QD=14.37;ReadPosRankSum=0.218	GT:AD:DP:GQ:PL	0/1:96,80:177:99:2586,0,3317
chrX	118793	.	C	T	1938.77	PASS	AC=1;AF=0.5;AN=2;BaseQRankSum=1.854;DP=132;Dels=0.0;FS=3.154;HaplotypeScore=0.0;MLEAC=1;MLEAF=0.5;MQ=42.0;MQ0=0;MQRankSum=2.275;QD=14.69;ReadPosRankSum=0.384	GT:AD:DP:GQ:PL	0/1:73,59:132:99:1967,0,2426
chrX	122443	.	T	C	2014.77	PASS	AC=1;AF=0.5;AN=2;BaseQRankSum=3.035;DP=123;Dels=0.0;FS=0.0;HaplotypeScore=1.4538;MLEAC=1;MLEAF=0.5;MQ=42.0;MQ0=0;MQRankSum=0.646;QD=16.38;ReadPosRankSum=0.091	GT:AD:DP:GQ:PL	0/1:57,64:122:99:2043,0,1526
chrX	124651	.	G	A	2382.77	PASS	AC=1;AF=0.5;AN=2;BaseQRankSum=-1.518;DP=166;Dels=0.0;FS=1.947;HaplotypeScore=3.7869;MLEAC=1;MLEAF=0.5;MQ=42.0;MQ0=0;MQRankSum=-0.287;QD=14.35;ReadPosRankSum=-0.021	GT:AD:DP:GQ:PL	0/1:90,76:166:99:2411,0,3098
chrX	130284	.	C	T	2486.77	PASS	AC=1;AF=0.5;AN=2;BaseQRankSum=1.123;DP=163;Dels=0.0;FS=2.768;HaplotypeScore=6.0713;MLEAC=1;MLEAF=0.5;MQ=41.87;MQ0=1;MQRankSum=0.724;QD=15.26;ReadPosRankSum=-0.683	GT:AD:DP:GQ:PL	0/1:86,76:162:99:2515,0,2848
chrX	130622	.	G	A	3011.77	PASS	AC=1;AF=0.5;AN=2;BaseQRankSum=-0.036;DP=189;Dels=0.0;FS=5.158;HaplotypeScore=1.6553;MLEAC=1;MLEAF=0.5;MQ=42.0;MQ0=0;MQRankSum=-0.286;QD=15.94;ReadPosRankSum=0.949	GT:AD:DP:GQ:PL	0/1:99,90:189:99:3040,0,3362
chrX	136383	.	T	C	1845.77	PASS	AC=1;AF=0.5;AN=2;BaseQRankSum=1.663;DP=110;Dels=0.0;FS=0.0;HaplotypeScore=0.9987;MLEAC=1;MLEAF=0.5;MQ=42.0;MQ0=0;MQRankSum=0.538;QD=16.78;ReadPosRankSum=0.042	GT:AD:DP:GQ:PL	0/1:53,57:110:99:1874,0,1690
chrX	142510	.	C	T	2501.77	PASS	AC=1;AF=0.5;AN=2;BaseQRankSum=0.839;DP=160;Dels=0.0;FS=12.442;HaplotypeScore=2.574;MLEAC=1;MLEAF=0.5;MQ=42.0;MQ0=0;MQRankSum=0.429;QD=15.64;ReadPosRankSum=0.111	GT:AD:DP:GQ:PL	0/1:84,76:160:99:2530,0,2815
chrX	147204	.	G	A	2773.77	PASS	AC=1;AF=0.5;AN=2;BaseQRankSum=-0.775;DP=158;Dels=0.0;FS=0.59;HaplotypeScore=1.6006;MLEAC=1;MLEAF=0.5;MQ=42.0;MQ0=0;MQRankSum=1.071;QD=17.56;ReadPosRankSum=1.103	GT:AD:DP:GQ:PL	0/1:74,84:158:99:2802,0,2462
chrX	148468	.	G	A	2513.77	PASS	AC=1;AF=0.5;AN=2;BaseQRankSum=-0.863;DP=196;Dels=0.0;FS=0.0;HaplotypeScore=5.4541;MLEAC=1;MLEAF=0.5;MQ=42.0;MQ0=0;MQRankSum=1.143;QD=12.83;ReadPosRankSum=0.515	GT:AD:DP:GQ:PL	0/1:113,79:194:99:2542,0,3970
chrX	151731	.	A	G	2845.77	PASS	AC=1;AF=0.5;AN=2;BaseQRankSum=-1.542;DP=163;Dels=0.0;FS=5.687;HaplotypeScore=0.0;MLEAC=1;MLEAF=0.5;MQ=42.0;MQ0=0;MQRankSum=-0.652;QD=17.46;ReadPosRankSum=0.04	GT:AD:DP:GQ:PL	0/1:75,87:162:99:2874,0,2489
chrX	156188	.	G	A	2484.77	PASS	AC=1;AF=0.5;AN=2;BaseQRankSum=-0.823;DP=173;Dels=0.0;FS=1.893;HaplotypeScore=6.2686;MLEAC=1;MLEAF=0.5;MQ=41.99;MQ0=0;MQRankSum=0.119;QD=14.36;ReadPosRankSum=-1.013	GT:AD:DP:GQ:PL	0/1:93,78:172:99:2513,0,3022
chrX	162133	.	C	T	2727.77	PASS	AC=1;AF=0.5;AN=2;BaseQRankSum=0.742;DP=153;Dels=0.0;FS=1.277;HaplotypeScore=2.9434;MLEAC=1;MLEAF=0.5;MQ=42.0;MQ0=0;MQRankSum=0.794;QD=17.83;ReadPosRankSum=0.75	GT:AD:DP:GQ:PL	0/1:71,81:153:99:2756,0,2291
chrX	169422	.	C	T	3183.76	PASS	AC=1;AF=0.5;AN=2;BaseQRankSum=-1.295;DP=208;Dels=0.0;FS=3.944;HaplotypeScore=3.3304;MLEAC=1;MLEAF=0.5;MQ=42.0;MQ0=0;MQRankSum=1.837;QD=15.31;ReadPosRankSum=0.197	GT:AD:DP:GQ:PL	0/1:108,100:208:99:3212,0,3542
chrX	178805	.	C	T	2637.77	PASS	AC=1;AF=0.5;AN=2;BaseQRankSum=0.047;DP=162;Dels=0.0;FS=0.0;HaplotypeScore=3.2327;MLEAC=1;MLEAF=0.5;MQ=42.0;MQ0=0;MQRankSum=0.999;QD=16.28;ReadPosRankSum=-0.214	GT:AD:DP:GQ:PL	0/1:79,83:162:99:2666,0,2506
chrX	180220	.	C	T	2102.77	PASS	AC=1;AF=0.5;AN=2;BaseQRankSum=2.522;DP=122;Dels=0.0;FS=2.395;HaplotypeScore=0.9665;MLEAC=1;MLEAF=0.5;MQ=41.98;MQ0=0;MQRankSum=-0.141;QD=17.24;ReadPosRankSum=0.351	GT:AD:DP:GQ:PL	0/1:60,62:122:99:2131,0,1947
chrX	181395	.	C	T	2167.77	PASS	AC=1;AF=0.5;AN=2;BaseQRankSum=0.815;DP=116;Dels=0.0;FS=26.873;HaplotypeScore=0.7887;MLEAC=1;MLEAF=0.5;MQ=42.0;MQ0=0;MQRankSum=0.654;QD=18.69;ReadPosRankSum=1.43	GT:AD:DP:GQ:PL	0/1:53,63:116:99:2196,0,1780
chrX	216879	.	C	T	3099.77	PASS	AC=1;AF=0.5;AN=2;BaseQRankSum=0.596;DP=181;Dels=0.0;FS=0.557;HaplotypeScore=4.5517;MLEAC=1;MLEAF=0.5;MQ=42.0;MQ0=0;MQRankSum=1.046;QD=17.13;ReadPosRankSum=-0.507	GT:AD:DP:GQ:PL	0/1:85,95:180:99:3128,0,2817
chrX	234719	.	A	G	2744.77	PASS	AC=1;AF=0.5;AN=2;BaseQRankSum=0.807;DP=162;Dels=0.0;FS=0.583;HaplotypeScore=5.4297;MLEAC=1;MLEAF=0.5;MQ=42.0;MQ0=0;MQRankSum=1.367;QD=16.94;ReadPosRankSum=0.077	GT:AD:DP:GQ:PL	0/1:78,82:160:99:2773,0,2581
chrX	245072	.	G	A	1503.77	PASS	AC=1;AF=0.5;AN=2;BaseQRankSum=1.383;DP=102;Dels=0.0;FS=0.0;HaplotypeScore=2.8247;MLEAC=1;MLEAF=0.5;MQ=42.0;MQ0=0;MQRankSum=-0.738;QD=14.74;ReadPosRankSum=1.41	GT:AD:DP:GQ:PL	0/1:55,47:102:99:1532,0,1815
chrX	247327	.	G	A	2238.77	PASS	AC=1;AF=0.5;AN=2;BaseQRankSum=-0.644;DP=125;Dels=0.0;FS=6.885;HaplotypeScore=0.734;MLEAC=1;MLEAF=0.5;MQ=42.0;MQ0=0;MQRankSum=-0.43;QD=17.91;ReadPosRankSum=-0.604	GT:AD:DP:GQ:PL	0/1:55,70:125:99:2267,0,1757
chrX	252896	.	G	A	1959.77	PASS	AC=1;AF=0.5;AN=2;BaseQRankSum=-2.381;DP=157;Dels=0.0;FS=1.26;HaplotypeScore=4.2685;MLEAC=1;MLEAF=0.5;MQ=41.98;MQ0=0;MQRankSum=0.041;QD=12.48;ReadPosRankSum=-0.546	GT:AD:DP:GQ:PL	0/1:91,66:157:99:1988,0,3154
chrX	254093	.	G	A	3166.77	PASS	AC=1;AF=0.5;AN=2;BaseQRankSum=-1.122;DP=193;Dels=0.0;FS=7.083;HaplotypeScore=3.5389;MLEAC=1;MLEAF=0.5;MQ=42.0;MQ0=0;MQRankSum=0.884;QD=16.41;ReadPosRankSum=0.122	GT:AD:DP:GQ:PL	0/1:95,96:192:99:3195,0,3247
chrX	266218	.	G	A	1946.77	PASS	AC=1;AF=0.5;AN=2;BaseQRankSum=-1.643;DP=148;Dels=0.0;FS=0.622;HaplotypeScore=0.0;MLEAC=1;MLEAF=0.5;MQ=41.72;MQ0=0;MQRankSum=1.117;QD=13.15;ReadPosRankSum=-1.941	GT:AD:DP:GQ:PL	0/1:84,64:148:99:1975,0,2926
chrX	266489	.	G	A	3076.77	PASS	AC=1;AF=0.5;AN=2;BaseQRankSum=2.472;DP=170;Dels=0.0;FS=4.522;HaplotypeScore=1.7273;MLEAC=1;MLEAF=0.5;MQ=42.0;MQ0=0;MQRankSum=-0.273;QD=18.1;ReadPosRankSum=1.161	GT:AD:DP:GQ:PL	0/1:79,90:169:99:3105,0,2482
chrX	266989	.	G	A	2422.77	PASS	AC=1;AF=0.5;AN=2;BaseQRankSum=0.253;DP=168;Dels=0.0;FS=0.575;HaplotypeScore=1.6643;MLEAC=1;MLEAF=0.5;MQ=42.0;MQ0=0;MQRankSum=-0.324;QD=14.42;ReadPosRankSum=0.833	GT:AD:DP:GQ:PL	0/1:93,74:167:99:2451,0,3166
chrX	267129	.	G	A	2700.77	PASS	AC=1;AF=0.5;AN=2;BaseQRankSum=-0.354;DP=171;Dels=0.0;FS=0.56;HaplotypeScore=9.1845;MLEAC=1;MLEAF=0.5;MQ=41.98;MQ0=0;MQRankSum=-0.41;QD=15.79;ReadPosRankSum=0.258	GT:AD:DP:GQ:PL	0/1:90,81:171:99:2729,0,3056
chrX	271296	.	T	C	2254.77	PASS	AC=1;AF=0.5;AN=2;BaseQRankSum=2.205;DP=139;Dels=0.0;FS=3.018;HaplotypeScore=0.8321;MLEAC=1;MLEAF=0.5;MQ=42.0;MQ0=0;MQRankSum=0.411;QD=16.22;ReadPosRankSum=0.263	GT:AD:DP:GQ:PL	0/1:70,69:139:99:2283,0,2258
chrX	271439	.	C	T	3347.77	PASS	AC=1;AF=0.5;AN=2;BaseQRankSum=0.713;DP=165;Dels=0.0;FS=1.986;HaplotypeScore=3.3627;MLEAC=1;MLEAF=0.5;MQ=42.0;MQ0=0;MQRankSum=-0.531;QD=20.29;ReadPosRankSum=0.69	GT:AD:DP:GQ:PL	0/1:68,97:165:99:3376,0,2191
chrX	272850	.	G	A	2858.77	PASS	AC=1;AF=0.5;AN=2;BaseQRankSum=1.006;DP=161;Dels=0.0;FS=11.121;HaplotypeScore=1.5226;MLEAC=1;MLEAF=0.5;MQ=41.99;MQ0=0;MQRankSum=0.205;QD=17.76;ReadPosRankSum=-0.435	GT:AD:DP:GQ:PL	0/1:78,83:161:99:2887,0,2582
chrX	273442	.	G	A	1965.77	PASS	AC=1;AF=0.5;AN=2;BaseQRankSum=-0.39;DP=134;Dels=0.0;FS=6.711;HaplotypeScore=0.8667;MLEAC=1;MLEAF=0.5;MQ=41.99;MQ0=0;MQRankSum=0.346;QD=14.67;ReadPosRankSum=-0.716	GT:AD:DP:GQ:PL	0/1:72,62:134:99:1994,0,2358
chrX	274206	.	G	A	2527.77	PASS	AC=1;AF=0.5;AN=2;BaseQRankSum=0.341;DP=158;Dels=0.0;FS=0.588;HaplotypeScore=1.6553;MLEAC=1;MLEAF=0.5;MQ=42.0;MQ0=0;MQRankSum=-0.101;QD=16.0;ReadPosRankSum=1.064	GT:AD:DP:GQ:PL	0/1:81,77:158:99:2556,0,2791
chrX	278334	.	G	A	2685.77	PASS	AC=1;AF=0.5;AN=2;BaseQRankSum=-1.19;DP=166;Dels=0.0;FS=7.913;HaplotypeScore=1.7876;MLEAC=1;MLEAF=0.5;MQ=42.0;MQ0=0;MQRankSum=-0.706;QD=16.18;ReadPosRankSum=-0.053	GT:AD:DP:GQ:PL	0/1:82,84:166:99:2714,0,2670
chrX	279964	.	C	T	2412.77	PASS	AC=1;AF=0.5;AN=2;BaseQRankSum=-2.691;DP=160;Dels=0.0;FS=4.685;HaplotypeScore=0.9578;MLEAC=1;MLEAF=0.5;MQ=41.87;MQ0=0;MQRankSum=-0.946;QD=15.08;ReadPosRankSum=0.297	GT:AD:DP:GQ:PL	0/1:83,77:160:99:2441,0,2612
chrX	281770	.	A	G	2766.77	PASS	AC=1;AF=0.5;AN=2;BaseQRankSum=2.114;DP=164;Dels=0.0;FS=1.269;HaplotypeScore=5.3875;MLEAC=1;MLEAF=0.5;MQ=42.0;MQ0=0;MQRankSum=1.253;QD=16.87;ReadPosRankSum=-0.627	GT:AD:DP:GQ:PL	0/1:79,83:163:99:2795,0,2407
chrX	283154	.	C	T	2086.77	PASS	AC=1;AF=0.5;AN=2;BaseQRankSum=-0.348;DP=126;Dels=0.0;FS=0.0;HaplotypeScore=1.6553;MLEAC=1;MLEAF=0.5;MQ=42.0;MQ0=0;MQRankSum=0.284;QD=16.56;ReadPosRankSum=0.828	GT:AD:DP:GQ:PL	0/1:60,65:125:99:2115,0,1901
chrX	288280	.	T	G	6068.77	PASS	AC=2;AF=1.0;AN=2;BaseQRankSum=1.667;DP=162;Dels=0.0;FS=0.0;HaplotypeScore=9.4796;MLEAC=2;MLEAF=1.0;MQ=40.98;MQ0=0;MQRankSum=1.581;QD=30.43;ReadPosRankSum=1.083	GT:AD:DP:GQ:PL	1/1:1,159:160:99:6097,466,0
chrX	290380	.	G	A	1845.77	PASS	AC=1;AF=0.5;AN=2;BaseQRankSum=-0.815;DP=110;Dels=0.0;FS=4.718;HaplotypeScore=4.8034;MLEAC=1;MLEAF=0.5;MQ=41.96;MQ0=0;MQRankSum=-1.343;QD=16.78;ReadPosRankSum=0.15	GT:AD:DP:GQ:PL	0/1:51,59:110:99:1874,0,1648
chrX	290907	.	G	A	2417.77	PASS	AC=1;AF=0.5;AN=2;BaseQRankSum=0.183;DP=129;Dels=0.0;FS=0.667;HaplotypeScore=3.9693;MLEAC=1;MLEAF=0.5;MQ=41.86;MQ0=0;MQRankSum=-1.868;QD=18.74;ReadPosRankSum=1.097	GT:AD:DP:GQ:PL	0/1:55,73:128:99:2446,0,1721
chrX	291918	.	C	T	2106.77	PASS	AC=1;AF=0.5;AN=2;BaseQRankSum=0.421;DP=134;Dels=0.0;FS=3.187;HaplotypeScore=0.0;MLEAC=1;MLEAF=0.5;MQ=41.89;MQ0=0;MQRankSum=0.03;QD=15.72;ReadPosRankSum=-1.591	GT:AD:DP:GQ:PL	0/1:68,64:132:99:2135,0,2177
chrX	292308	.	T	C	5538.77	PASS	AC=2;AF=1.0;AN=2;DP=148;Dels=0.0;FS=0.0;HaplotypeScore=1.5661;MLEAC=2;MLEAF=1.0;MQ=40.78;MQ0=0;QD=33.18	GT:AD:DP:GQ:PL	1/1:0,148:148:99:5567,436,0
chrX	292495	.	A	T	5069.77	PASS	AC=2;AF=1.0;AN=2;DP=137;Dels=0.0;FS=0.0;HaplotypeScore=1.7675;MLEAC=2;MLEAF=1.0;MQ=41.26;MQ0=0;QD=33.65	GT:AD:DP:GQ:PL	1/1:0,137:137:99:5098,397,0
chrX	296875	.	C	T	3107.77	PASS	AC=1;AF=0.5;AN=2;BaseQRankSum=-1.106;DP=199;Dels=0.0;FS=9.638;HaplotypeScore=1.7074;MLEAC=1;MLEAF=0.5;MQ=41.99;MQ0=0;MQRankSum=-0.861;QD=15.62;ReadPosRankSum=1.017	GT:AD:DP:GQ:PL	0/1:104,94:198:99:3136,0,3567
chrX	306534	.	C	T	2159.77	PASS	AC=1;AF=0.5;AN=2;BaseQRankSum=0.189;DP=156;Dels=0.0;FS=2.853;HaplotypeScore=11.894;MLEAC=1;MLEAF=0.5;MQ=41.64;MQ0=0;MQRankSum=0.494;QD=13.84;ReadPosRankSum=1.617	GT:AD:DP:GQ:PL	0/1:85,69:155:99:2188,0,2907
chrX	307826	.	A	G	2145.77	PASS	AC=1;AF=0.5;AN=2;BaseQRankSum=0.246;DP=146;Dels=0.0;FS=5.147;HaplotypeScore=0.0;MLEAC=1;MLEAF=0.5;MQ=42.0;MQ0=0;MQRankSum=1.276;QD=14.7;ReadPosRankSum=1.929	GT:AD:DP:GQ:PL	0/1:80,66:146:99:2174,0,2744
chrX	311631	.	T	C	3295.77	PASS	AC=1;AF=0.5;AN=2;BaseQRankSum=0.19;DP=202;Dels=0.0;FS=0.0;HaplotypeScore=6.9168;MLEAC=1;MLEAF=0.5;MQ=41.93;MQ0=0;MQRankSum=0.843;QD=16.32;ReadPosRankSum=-0.169	GT:AD:DP:GQ:PL	0/1:99,103:202:99:3324,0,3300
chrX	316976	.	C	T	2189.77	PASS	AC=1;AF=0.5;AN=2;BaseQRankSum=-1.2;DP=121;Dels=0.0;FS=2.424;HaplotypeScore=1.7256;MLEAC=1;MLEAF=0.5;MQ=42.0;MQ0=0;MQRankSum=-1.115;QD=18.1;ReadPosRankSum=-2.658	GT:AD:DP:GQ:PL	0/1:54,67:121:99:2218,0,1692
chrX	317436	.	C	T	1695.77	PASS	AC=1;AF=0.5;AN=2;BaseQRankSum=-0.773;DP=122;Dels=0.0;FS=0.673;HaplotypeScore=2.5859;MLEAC=1;MLEAF=0.5;MQ=42.0;MQ0=0;MQRankSum=1.474;QD=13.9;ReadPosRankSum=-0.868	GT:AD:DP:GQ:PL	0/1:66,54:120:99:1724,0,2197
chrX	325547	.	C	T	2550.77	PASS	AC=1;AF=0.5;AN=2;BaseQRankSum=-0.241;DP=181;Dels=0.0;FS=0.551;HaplotypeScore=1.7845;MLEAC=1;MLEAF=0.5;MQ=42.0;MQ0=0;MQRankSum=3.243;QD=14.09;ReadPosRankSum=0.016	GT:AD:DP:GQ:PL	0/1:100,81:181:99:2579,0,3351
chrX	328781	.	C	T	2289.77	PASS	AC=1;AF=0.5;AN=2;BaseQRankSum=-0.839;DP=163;Dels=0.0;FS=1.23;HaplotypeScore=2.4892;MLEAC=1;MLEAF=0.5;MQ=42.0;MQ0=0;MQRankSum=0.225;QD=14.05;ReadPosRankSum=-0.599	GT:AD:DP:GQ:PL	0/1:90,73:163:99:2318,0,2987
chrX	328856	.	C	T	3109.77	PASS	AC=1;AF=0.5;AN=2;BaseQRankSum=-1.955;DP=217;Dels=0.0;FS=11.304;HaplotypeScore=2.9662;MLEAC=1;MLEAF=0.5;MQ=41.99;MQ0=0;MQRankSum=-0.225;QD=14.33;ReadPosRankSum=0.107	GT:AD:DP:GQ:PL	0/1:114,100:214:99:3138,0,3744
chrX	333049	.	C	T	2422.77	PASS	AC=1;AF=0.5;AN=2;BaseQRankSum=3.259;DP=136;Dels=0.0;FS=8.524;HaplotypeScore=1.7552;MLEAC=1;MLEAF=0.5;MQ=42.0;MQ0=0;MQRankSum=-0.148;QD=17.81;ReadPosRankSum=-2.536	GT:AD:DP:GQ:PL	0/1:64,71:135:99:2451,0,2090
chrX	336067	.	C	T	2530.77	PASS	AC=1;AF=0.5;AN=2;BaseQRankSum=0.289;DP=171;Dels=0.0;FS=0.583;HaplotypeScore=0.7887;MLEAC=1;MLEAF=0.5;MQ=41.87;MQ0=1;MQRankSum=-0.199;QD=14.8;ReadPosRankSum=-0.458	GT:AD:DP:GQ:PL	0/1:92,79:171:99:2559,0,2997
chrX	339939	.	C	T	2694.77	PASS	AC=1;AF=0.5;AN=2;BaseQRankSum=0.073;DP=150;Dels=0.0;FS=2.051;HaplotypeScore=3.5998;MLEAC=1;MLEAF=0.5;MQ=42.0;MQ0=0;MQRankSum=0.601;QD=17.97;ReadPosRankSum=0.631	GT:AD:DP:GQ:PL	0/1:70,80:150:99:2723,0,2320
chrX	341762	.	A	G	2828.77	PASS	AC=1;AF=0.5;AN=2;BaseQRankSum=0.77;DP=178;Dels=0.0;FS=4.382;HaplotypeScore=8.6226;MLEAC=1;MLEAF=0.5;MQ=41.99;MQ0=0;MQRankSum=-0.512;QD=15.89;ReadPosRankSum=-0.556	GT:AD:DP:GQ:PL	0/1:91,86:177:99:2857,0,3101
chrX	343070	.	C	T	1706.77	PASS	AC=1;AF=0.5;AN=2;BaseQRankSum=-0.21;DP=147;Dels=0.0;FS=4.071;HaplotypeScore=0.734;MLEAC=1;MLEAF=0.5;MQ=41.99;MQ0=0;MQRankSum=1.126;QD=11.61;ReadPosRankSum=-0.802	GT:AD:DP:GQ:PL	0/1:88,58:146:99:1735,0,2822
chrX	346037	.	C	T	3566.77	PASS	AC=1;AF=0.5;AN=2;BaseQRankSum=-0.399;DP=223;Dels=0.0;FS=3.012;HaplotypeScore=1.8633;MLEAC=1;MLEAF=0.5;MQ=41.99;MQ0=0;MQRankSum=-0.993;QD=15.99;ReadPosRankSum=-1.357	GT:AD:DP:GQ:PL	0/1:113,109:222:99:3595,0,3875
chrX	350215	.	C	T	3126.77	PASS	AC=1;AF=0.5;AN=2;BaseQRankSum=-0.018;DP=188;Dels=0.0;FS=12.655;HaplotypeScore=3.5072;MLEAC=1;MLEAF=0.5;MQ=42.0;MQ0=0;MQRankSum=1.72;QD=16.63;ReadPosRankSum=1.115	GT:AD:DP:GQ:PL	0/1:92,94:186:99:3155,0,3077
chrX	377825	.	G	A	3131.77	PASS	AC=1;AF=0.5;AN=2;BaseQRankSum=-0.205;DP=176;Dels=0.0;FS=10.168;HaplotypeScore=2.366;MLEAC=1;MLEAF=0.5;MQ=42.0;MQ0=0;MQRankSum=-0.696;QD=17.79;ReadPosRankSum=1.354	GT:AD:DP:GQ:PL	0/1:81,94:175:99:3160,0,2673
chrX	407093	.	C	T	3085.77	PASS	AC=1;AF=0.5;AN=2;BaseQRankSum=0.619;DP=195;Dels=0.0;FS=5.08;HaplotypeScore=10.5499;MLEAC=1;MLEAF=0.5;MQ=41.91;MQ0=0;MQRankSum=-0.159;QD=15.82;ReadPosRankSum=1.955	GT:AD:DP:GQ:PL	0/1:104,91:195:99:3114,0,3526
chrX	462110	.	G	A	2200.77	PASS	AC=1;AF=0.5;AN=2;BaseQRankSum=-1.184;DP=134;Dels=0.0;FS=4.12;HaplotypeScore=0.7887;MLEAC=1;MLEAF=0.5;MQ=42.0;MQ0=0;MQRankSum=0.596;QD=16.42;ReadPosRankSum=0.378	GT:AD:DP:GQ:PL	0/1:67,67:134:99:2229,0,2230
chrX	462277	.	G	A	1977.77	PASS	AC=1;AF=0.5;AN=2;BaseQRankSum=-0.666;DP=129;Dels=0.0;FS=0.0;HaplotypeScore=2.4932;MLEAC=1;MLEAF=0.5;MQ=42.0;MQ0=0;MQRankSum=-0.088;QD=15.33;ReadPosRankSum=-1.053	GT:AD:DP:GQ:PL	0/1:68,60:128:99:2006,0,2334
chrX	468147	.	G	A	2586.77	PASS	AC=1;AF=0.5;AN=2;BaseQRankSum=-1.202;DP=179;Dels=0.0;FS=1.85;HaplotypeScore=6.5066;MLEAC=1;MLEAF=0.5;MQ=42.0;MQ0=0;MQRankSum=0.114;QD=14.45;ReadPosRankSum=0.774	GT:AD:DP:GQ:PL	0/1:96,83:179:99:2615,0,3215
chrX	486247	.	G	A	3280.77	PASS	AC=1;AF=0.5;AN=2;BaseQRankSum=0.177;DP=193;Dels=0.0;FS=8.227;HaplotypeScore=8.7352;MLEAC=1;MLEAF=0.5;MQ=41.92;MQ0=0;MQRankSum=0.72;QD=17.0;ReadPosRankSum=0.666	GT:AD:DP:GQ:PL	0/1:96,97:193:99:3309,0,3237
chrX	486916	.	G	A	3050.77	PASS	AC=1;AF=0.5;AN=2;BaseQRankSum=-0.509;DP=218;Dels=0.0;FS=3.874;HaplotypeScore=2.5493;MLEAC=1;MLEAF=0.5;MQ=41.94;MQ0=0;MQRankSum=0.106;QD=13.99;ReadPosRankSum=-0.453	GT:AD:DP:GQ:PL	0/1:119,99:218:99:3079,0,3958
chrX	487157	.	G	A	2599.77	PASS	AC=1;AF=0.5;AN=2;BaseQRankSum=0.795;DP=178;Dels=0.0;FS=2.637;HaplotypeScore=3.1435;MLEAC=1;MLEAF=0.5;MQ=41.92;MQ0=0;MQRankSum=-0.345;QD=14.61;ReadPosRankSum=-0.374	GT:AD:DP:GQ:PL	0/1:97,81:178:99:2628,0,3329
chrX	494014	.	C	T	3405.77	PASS	AC=1;AF=0.5;AN=2;BaseQRankSum=1.129;DP=207;Dels=0.0;FS=0.513;HaplotypeScore=1.9723;MLEAC=1;MLEAF=0.5;MQ=41.97;MQ0=0;MQRankSum=-0.498;QD=16.45;ReadPosRankSum=-0.591	GT:AD:DP:GQ:PL	0/1:105,102:207:99:3434,0,3475
chrX	494237	.	C	T	3823.77	PASS	AC=1;AF=0.5;AN=2;BaseQRankSum=3.045;DP=227;Dels=0.0;FS=0.0;HaplotypeScore=5.3997;MLEAC=1;MLEAF=0.5;MQ=41.99;MQ0=0;MQRankSum=1.216;QD=16.84;ReadPosRankSum=-1.607	GT:AD:DP:GQ:PL	0/1:114,111:225:99:3852,0,3753
chrX	497691	.	G	A	2496.77	PASS	AC=1;AF=0.5;AN=2;BaseQRankSum=2.233;DP=190;Dels=0.0;FS=12.649;HaplotypeScore=3.2327;MLEAC=1;MLEAF=0.5;MQ=42.0;MQ0=0;MQRankSum=1.013;QD=13.14;ReadPosRankSum=-1.276	GT:AD:DP:GQ:PL	0/1:113,77:190:99:2525,0,3888
chrX	501438	.	A	G	3091.77	PASS	AC=1;AF=0.5;AN=2;BaseQRankSum=0.418;DP=177;Dels=0.0;FS=4.481;HaplotypeScore=2.5352;MLEAC=1;MLEAF=0.5;MQ=42.0;MQ0=0;MQRankSum=1.023;QD=17.47;ReadPosRankSum=0.753	GT:AD:DP:GQ:PL	0/1:80,95:176:99:3120,0,2615
chrX	501718	.	C	T	2268.77	PASS	AC=1;AF=0.5;AN=2;BaseQRankSum=-0.238;DP=154;Dels=0.0;FS=0.596;HaplotypeScore=5.1437;MLEAC=1;MLEAF=0.5;MQ=41.99;MQ0=0;MQRankSum=-0.626;QD=14.73;ReadPosRankSum=-1.558	GT:AD:DP:GQ:PL	0/1:84,70:154:99:2297,0,2858
chrX	502180	.	C	T	2084.77	PASS	AC=1;AF=0.5;AN=2;BaseQRankSum=-0.442;DP=158;Dels=0.0;FS=0.599;HaplotypeScore=3.5767;MLEAC=1;MLEAF=0.5;MQ=42.0;MQ0=0;MQRankSum=-0.8;QD=13.19;ReadPosRankSum=-0.93	GT:AD:DP:GQ:PL	0/1:88,67:156:99:2113,0,2980
chrX	515028	.	C	T	2672.77	PASS	AC=1;AF=0.5;AN=2;BaseQRankSum=0.523;DP=175;Dels=0.0;FS=4.395;HaplotypeScore=2.3113;MLEAC=1;MLEAF=0.5;MQ=42.0;MQ0=0;MQRankSum=-0.604;QD=15.27;ReadPosRankSum=1.943	GT:AD:DP:GQ:PL	0/1:92,82:174:99:2701,0,3116
chrX	520071	.	T	C	3096.77	PASS	AC=1;AF=0.5;AN=2;BaseQRankSum=0.02;DP=180;Dels=0.0;FS=7.672;HaplotypeScore=1.7552;MLEAC=1;MLEAF=0.5;MQ=42.0;MQ0=0;MQRankSum=0.175;QD=17.2;ReadPosRankSum=0.307	GT:AD:DP:GQ:PL	0/1:83,97:180:99:3125,0,2593
chrX	575359	.	C	T	1494.77	PASS	AC=1;AF=0.5;AN=2;BaseQRankSum=-0.377;DP=91;Dels=0.0;FS=1.734;HaplotypeScore=3.454;MLEAC=1;MLEAF=0.5;MQ=41.98;MQ0=0;MQRankSum=0.647;QD=16.43;ReadPosRankSum=-0.25	GT:AD:DP:GQ:PL	0/1:45,46:91:99:1523,0,1499
chrX	594169	.	T	C	5414.77	PASS	AC=2;AF=1.0;AN=2;DP=146;Dels=0.0;FS=0.0;HaplotypeScore=4.881;MLEAC=2;MLEAF=1.0;MQ=42.0;MQ0=0;QD=29.33	GT:AD:DP:GQ:PL	1/1:0,146:146:99:5443,421,0
chrX	596492	.	A	G	2334.77	PASS	AC=1;AF=0.5;AN=2;BaseQRankSum=-1.153;DP=156;Dels=0.0;FS=0.589;HaplotypeScore=2.8304;MLEAC=1;MLEAF=0.5;MQ=42.0;MQ0=0;MQRankSum=0.744;QD=14.97;ReadPosRankSum=0.633	GT:AD:DP:GQ:PL	0/1:82,73:155:99:2363,0,2647
chrX	602384	.	C	T	2533.77	PASS	AC=1;AF=0.5;AN=2;BaseQRankSum=-0.812;DP=150;Dels=0.0;FS=0.0;HaplotypeScore=0.0;MLEAC=1;MLEAF=0.5;MQ=42.0;MQ0=0;MQRankSum=0.921;QD=16.89;ReadPosRankSum=-0.053	GT:AD:DP:GQ:PL	0/1:75,75:150:99:2562,0,2525
chrX	647263	.	C	T	2193.77	PASS	AC=1;AF=0.5;AN=2;BaseQRankSum=0.855;DP=123;Dels=0.0;FS=2.367;HaplotypeScore=0.0;MLEAC=1;MLEAF=0.5;MQ=42.0;MQ0=0;MQRankSum=-0.946;QD=17.84;ReadPosRankSum=-0.266	GT:AD:DP:GQ:PL	0/1:57,66:123:99:2222,0,1856
chrX	647685	.	A	G	2631.77	PASS	AC=1;AF=0.5;AN=2;BaseQRankSum=-0.353;DP=153;Dels=0.0;FS=4.857;HaplotypeScore=4.9565;MLEAC=1;MLEAF=0.5;MQ=41.9;MQ0=0;MQRankSum=-0.095;QD=17.2;ReadPosRankSum=1.017	GT:AD:DP:GQ:PL	0/1:70,81:151:99:2660,0,2200
chrX	651220	.	A	G	2849.77	PASS	AC=1;AF=0.5;AN=2;BaseQRankSum=1.888;DP=181;Dels=0.0;FS=0.0;HaplotypeScore=1.9399;MLEAC=1;MLEAF=0.5;MQ=41.97;MQ0=0;MQRankSum=-1.308;QD=15.74;ReadPosRankSum=-0.254	GT:AD:DP:GQ:PL	0/1:95,86:181:99:2878,0,3187
chrX	651782	.	C	T	2545.77	PASS	AC=1;AF=0.5;AN=2;BaseQRankSum=1.101;DP=144;Dels=0.0;FS=11.792;HaplotypeScore=1.933;MLEAC=1;MLEAF=0.5;MQ=42.0;MQ0=0;MQRankSum=-0.813;QD=17.68;ReadPosRankSum=0.909	GT:AD:DP:GQ:PL	0/1:70,74:144:99:2574,0,2277
chrX	654845	.	G	A	2186.77	PASS	AC=1;AF=0.5;AN=2;BaseQRankSum=1.542;DP=142;Dels=0.0;FS=5.491;HaplotypeScore=0.0;MLEAC=1;MLEAF=0.5;MQ=41.85;MQ0=0;MQRankSum=-1.076;QD=15.4;ReadPosRankSum=-0.076	GT:AD:DP:GQ:PL	0/1:74,68:142:99:2215,0,2417
chrX	655126	.	C	T	1595.77	PASS	AC=1;AF=0.5;AN=2;BaseQRankSum=0.309;DP=110;Dels=0.0;FS=7.462;HaplotypeScore=0.734;MLEAC=1;MLEAF=0.5;MQ=41.87;MQ0=0;MQRankSum=-0.003;QD=14.51;ReadPosRankSum=0.507	GT:AD:DP:GQ:PL	0/1:60,50:110:99:1624,0,1991
chrX	658622	.	T	C	5183.77	PASS	AC=2;AF=1.0;AN=2;DP=137;Dels=0.02;FS=0.0;HaplotypeScore=6.533;MLEAC=2;MLEAF=1.0;MQ=41.81;MQ0=0;QD=29.56	GT:AD:DP:GQ:PL	1/1:0,133:133:99:5212,397,0
chrX	670572	.	C	T	2519.77	PASS	AC=1;AF=0.5;AN=2;BaseQRankSum=0.295;DP=141;Dels=0.0;FS=0.628;HaplotypeScore=6.0448;MLEAC=1;MLEAF=0.5;MQ=41.86;MQ0=0;MQRankSum=0.412;QD=17.87;ReadPosRankSum=1.349	GT:AD:DP:GQ:PL	0/1:64,76:141:99:2548,0,2110
chrX	671176	.	C	T	3559.77	PASS	AC=1;AF=0.5;AN=2;BaseQRankSum=-0.227;DP=183;Dels=0.0;FS=1.168;HaplotypeScore=3.4885;MLEAC=1;MLEAF=0.5;MQ=42.0;MQ0=0;MQRankSum=-0.139;QD=19.45;ReadPosRankSum=-1.517	GT:AD:DP:GQ:PL	0/1:79,104:183:99:3588,0,2547
chrX	676385	.	C	T	2780.77	PASS	AC=1;AF=0.5;AN=2;BaseQRankSum=0.007;DP=135;Dels=0.0;FS=4.256;HaplotypeScore=0.7887;MLEAC=1;MLEAF=0.5;MQ=41.99;MQ0=0;MQRankSum=1.466;QD=20.6;ReadPosRankSum=0.927	GT:AD:DP:GQ:PL	0/1:54,81:135:99:2809,0,1679
chrX	687819	.	G	A	3421.77	PASS	AC=1;AF=0.5;AN=2;BaseQRankSum=0.674;DP=207;Dels=0.0;FS=4.935;HaplotypeScore=6.8731;MLEAC=1;MLEAF=0.5;MQ=42.0;MQ0=0;MQRankSum=-0.619;QD=16.53;ReadPosRankSum=-0.602	GT:AD:DP:GQ:PL	0/1:102,105:207:99:3450,0,3201
chrX	705456	.	G	A	2509.77	PASS	AC=1;AF=0.5;AN=2;BaseQRankSum=0.425;DP=154;Dels=0.0;FS=2.918;HaplotypeScore=0.9734;MLEAC=1;MLEAF=0.5;MQ=42.0;MQ0=0;MQRankSum=-1.218;QD=16.3;ReadPosRankSum=0.309	GT:AD:DP:GQ:PL	0/1:74,79:153:99:2538,0,2394
chrX	713465	.	G	A	2874.77	PASS	AC=1;AF=0.5;AN=2;BaseQRankSum=0.439;DP=190;Dels=0.0;FS=0.534;HaplotypeScore=0.0;MLEAC=1;MLEAF=0.5;MQ=42.0;MQ0=0;MQRankSum=0.537;QD=15.13;ReadPosRankSum=1.145	GT:AD:DP:GQ:PL	0/1:101,89:190:99:2903,0,3403
chrX	738027	.	G	T	3200.06	PASS	AC=1;AF=0.5;AN=2;BaseQRankSum=-1.092;DP=250;Dels=0.0;FS=6.932;HaplotypeScore=4.5483;MLEAC=1;MLEAF=0.5;MQ=42.0;MQ0=0;MQRankSum=1.837;QD=12.8;ReadPosRankSum=-0.178	GT:AD:DP:GQ:PL	0/1:134,116:250:99:3228,0,4336
chrX	741623	.	T	A	3901.77	PASS	AC=1;AF=0.5;AN=2;BaseQRankSum=-1.829;DP=250;Dels=0.0;FS=23.06;HaplotypeScore=2.4875;MLEAC=1;MLEAF=0.5;MQ=41.98;MQ0=0;MQRankSum=-1.037;QD=15.61;ReadPosRankSum=-0.166	GT:AD:DP:GQ:PL	0/1:125,123:248:99:3930,0,4126
chrXI	8257	.	C	T	3634.77	PASS	AC=1;AF=0.5;AN=2;BaseQRankSum=1.387;DP=202;Dels=0.0;FS=2.444;HaplotypeScore=2.8673;MLEAC=1;MLEAF=0.5;MQ=41.97;MQ0=0;MQRankSum=-1.508;QD=17.99;ReadPosRankSum=-0.494	GT:AD:DP:GQ:PL	0/1:97,104:201:99:3663,0,3320
chrXI	8956	.	G	A	2453.77	PASS	AC=1;AF=0.5;AN=2;BaseQRankSum=1.335;DP=165;Dels=0.0;FS=1.222;HaplotypeScore=7.2304;MLEAC=1;MLEAF=0.5;MQ=42.0;MQ0=0;MQRankSum=0.129;QD=14.87;ReadPosRankSum=-0.093	GT:AD:DP:GQ:PL	0/1:89,76:165:99:2482,0,3059
chrXI	11105	.	C	T	3188.81	PASS	AC=1;AF=0.5;AN=2;BaseQRankSum=-1.497;DP=184;Dels=0.0;FS=1.149;HaplotypeScore=3.78;MLEAC=1;MLEAF=0.5;MQ=42.0;MQ0=0;MQRankSum=-0.256;QD=17.33;ReadPosRankSum=1.0	GT:AD:DP:GQ:PL	0/1:86,97:183:99:3217,0,2900
chrXI	12052	.	C	T	2902.77	PASS	AC=1;AF=0.5;AN=2;BaseQRankSum=-0.683;DP=199;Dels=0.0;FS=2.473;HaplotypeScore=6.8358;MLEAC=1;MLEAF=0.5;MQ=42.0;MQ0=0;MQRankSum=-0.158;QD=14.59;ReadPosRankSum=-1.187	GT:AD:DP:GQ:PL	0/1:106,92:198:99:2931,0,3602
chrXI	14887	.	C	T	3704.77	PASS	AC=1;AF=0.5;AN=2;BaseQRankSum=0.155;DP=203;Dels=0.0;FS=0.0;HaplotypeScore=3.5992;MLEAC=1;MLEAF=0.5;MQ=41.99;MQ0=0;MQRankSum=0.155;QD=18.25;ReadPosRankSum=-0.116	GT:AD:DP:GQ:PL	0/1:92,109:201:99:3733,0,3010
chrXI	15257	.	C	T	2325.77	PASS	AC=1;AF=0.5;AN=2;BaseQRankSum=0.114;DP=147;Dels=0.0;FS=6.068;HaplotypeScore=3.7662;MLEAC=1;MLEAF=0.5;MQ=42.0;MQ0=0;MQRankSum=0.359;QD=15.82;ReadPosRankSum=0.134	GT:AD:DP:GQ:PL	0/1:76,71:147:99:2354,0,2513
chrXI	15511	.	C	T	4714.77	PASS	AC=2;AF=1.0;AN=2;BaseQRankSum=2.28;DP=136;Dels=0.0;FS=5.556;HaplotypeScore=3.4557;MLEAC=2;MLEAF=1.0;MQ=41.71;MQ0=0;MQRankSum=-0.643;QD=34.67;ReadPosRankSum=0.671	GT:AD:DP:GQ:PL	1/1:8,128:136:99:4743,170,0
chrXI	30196	.	C	T	2215.77	PASS	AC=1;AF=0.5;AN=2;BaseQRankSum=-0.328;DP=171;Dels=0.0;FS=1.942;HaplotypeScore=1.6553;MLEAC=1;MLEAF=0.5;MQ=42.0;MQ0=0;MQRankSum=0.701;QD=12.96;ReadPosRankSum=-1.376	GT:AD:DP:GQ:PL	0/1:100,70:170:99:2244,0,3466
chrXI	60676	.	C	T	2795.77	PASS	AC=1;AF=0.5;AN=2;BaseQRankSum=-1.675;DP=177;Dels=0.0;FS=1.177;HaplotypeScore=3.4116;MLEAC=1;MLEAF=0.5;MQ=42.0;MQ0=0;MQRankSum=-1.636;QD=15.8;ReadPosRankSum=0.58	GT:AD:DP:GQ:PL	0/1:89,87:176:99:2824,0,2921
chrXI	62401	.	G	A	2996.77	PASS	AC=1;AF=0.5;AN=2;BaseQRankSum=1.343;DP=195;Dels=0.0;FS=3.251;HaplotypeScore=0.0;MLEAC=1;MLEAF=0.5;MQ=42.0;MQ0=0;MQRankSum=1.065;QD=15.37;ReadPosRankSum=1.21	GT:AD:DP:GQ:PL	0/1:105,90:195:99:3025,0,3556
chrXI	67182	.	C	T	2570.77	PASS	AC=1;AF=0.5;AN=2;BaseQRankSum=-0.361;DP=139;Dels=0.0;FS=0.636;HaplotypeScore=0.0;MLEAC=1;MLEAF=0.5;MQ=42.0;MQ0=0;MQRankSum=0.074;QD=18.49;ReadPosRankSum=-0.412	GT:AD:DP:GQ:PL	0/1:64,75:139:99:2599,0,2105
chrXI	71301	.	C	T	2802.77	PASS	AC=1;AF=0.5;AN=2;BaseQRankSum=0.173;DP=182;Dels=0.0;FS=0.545;HaplotypeScore=3.4698;MLEAC=1;MLEAF=0.5;MQ=42.0;MQ0=0;MQRankSum=-0.731;QD=15.4;ReadPosRankSum=-0.252	GT:AD:DP:GQ:PL	0/1:96,86:182:99:2831,0,3150
chrXI	71935	.	C	T	2433.77	PASS	AC=1;AF=0.5;AN=2;BaseQRankSum=0.826;DP=155;Dels=0.0;FS=4.72;HaplotypeScore=0.0;MLEAC=1;MLEAF=0.5;MQ=41.99;MQ0=0;MQRankSum=0.235;QD=15.7;ReadPosRankSum=2.49	GT:AD:DP:GQ:PL	0/1:82,73:155:99:2462,0,2796
chrXI	75891	.	T	C	1779.77	PASS	AC=1;AF=0.5;AN=2;BaseQRankSum=3.894;DP=129;Dels=0.0;FS=1.435;HaplotypeScore=1.5226;MLEAC=1;MLEAF=0.5;MQ=41.98;MQ0=0;MQRankSum=0.41;QD=13.8;ReadPosRankSum=-0.959	GT:AD:DP:GQ:PL	0/1:71,58:129:99:1808,0,2001
chrXI	79081	.	G	A	2437.77	PASS	AC=1;AF=0.5;AN=2;BaseQRankSum=0.028;DP=149;Dels=0.0;FS=2.953;HaplotypeScore=1.7552;MLEAC=1;MLEAF=0.5;MQ=41.97;MQ0=0;MQRankSum=-0.807;QD=16.36;ReadPosRankSum=-0.48	GT:AD:DP:GQ:PL	0/1:76,73:149:99:2466,0,2558
chrXI	88638	.	C	T	3109.77	PASS	AC=1;AF=0.5;AN=2;BaseQRankSum=-2.747;DP=168;Dels=0.0;FS=17.098;HaplotypeScore=1.399;MLEAC=1;MLEAF=0.5;MQ=41.99;MQ0=0;MQRankSum=1.678;QD=18.51;ReadPosRankSum=-1.181	GT:AD:DP:GQ:PL	0/1:77,91:168:99:3138,0,2598
chrXI	101402	.	G	A	3101.77	PASS	AC=1;AF=0.5;AN=2;BaseQRankSum=0.336;DP=171;Dels=0.0;FS=0.565;HaplotypeScore=0.9997;MLEAC=1;MLEAF=0.5;MQ=42.0;MQ0=0;MQRankSum=-0.492;QD=18.14;ReadPosRankSum=-0.185	GT:AD:DP:GQ:PL	0/1:78,93:171:99:3130,0,2525
chrXI	107824	.	C	T	3379.77	PASS	AC=1;AF=0.5;AN=2;BaseQRankSum=1.845;DP=196;Dels=0.0;FS=0.0;HaplotypeScore=6.1774;MLEAC=1;MLEAF=0.5;MQ=42.0;MQ0=0;MQRankSum=-0.115;QD=17.24;ReadPosRankSum=-0.462	GT:AD:DP:GQ:PL	0/1:96,100:196:99:3408,0,3048
chrXI	110350	.	G	A	2707.77	PASS	AC=1;AF=0.5;AN=2;BaseQRankSum=0.437;DP=140;Dels=0.0;FS=1.378;HaplotypeScore=0.0;MLEAC=1;MLEAF=0.5;MQ=42.0;MQ0=0;MQRankSum=-0.748;QD=19.34;ReadPosRankSum=2.197	GT:AD:DP:GQ:PL	0/1:59,80:139:99:2736,0,1907
chrXI	111597	.	G	A	2339.77	PASS	AC=1;AF=0.5;AN=2;BaseQRankSum=-0.65;DP=167;Dels=0.0;FS=2.799;HaplotypeScore=3.4229;MLEAC=1;MLEAF=0.5;MQ=41.92;MQ0=0;MQRankSum=-0.949;QD=14.01;ReadPosRankSum=0.369	GT:AD:DP:GQ:PL	0/1:91,74:166:99:2368,0,3112
chrXI	113334	.	G	A	3110.77	PASS	AC=1;AF=0.5;AN=2;BaseQRankSum=1.851;DP=169;Dels=0.0;FS=13.356;HaplotypeScore=3.4954;MLEAC=1;MLEAF=0.5;MQ=42.0;MQ0=0;MQRankSum=0.896;QD=18.41;ReadPosRankSum=1.703	GT:AD:DP:GQ:PL	0/1:79,90:169:99:3139,0,2609
chrXI	116139	.	A	G	2666.77	PASS	AC=1;AF=0.5;AN=2;BaseQRankSum=-0.035;DP=174;Dels=0.0;FS=1.962;HaplotypeScore=2.7021;MLEAC=1;MLEAF=0.5;MQ=42.0;MQ0=0;MQRankSum=0.394;QD=15.33;ReadPosRankSum=0.427	GT:AD:DP:GQ:PL	0/1:91,82:173:99:2695,0,3069
chrXI	120736	.	C	T	3103.77	PASS	AC=1;AF=0.5;AN=2;BaseQRankSum=-0.745;DP=196;Dels=0.0;FS=0.535;HaplotypeScore=2.4959;MLEAC=1;MLEAF=0.5;MQ=41.99;MQ0=0;MQRankSum=0.582;QD=15.84;ReadPosRankSum=0.933	GT:AD:DP:GQ:PL	0/1:97,98:195:99:3132,0,3221
chrXI	124189	.	C	T	2843.77	PASS	AC=1;AF=0.5;AN=2;BaseQRankSum=-1.005;DP=180;Dels=0.0;FS=1.178;HaplotypeScore=5.8103;MLEAC=1;MLEAF=0.5;MQ=42.0;MQ0=0;MQRankSum=-1.179;QD=15.8;ReadPosRankSum=1.366	GT:AD:DP:GQ:PL	0/1:90,89:180:99:2872,0,2935
chrXI	130812	.	C	T	2181.77	PASS	AC=1;AF=0.5;AN=2;BaseQRankSum=-0.859;DP=155;Dels=0.0;FS=2.863;HaplotypeScore=6.6501;MLEAC=1;MLEAF=0.5;MQ=42.0;MQ0=0;MQRankSum=-1.397;QD=14.08;ReadPosRankSum=0.518	GT:AD:DP:GQ:PL	0/1:83,70:153:99:2210,0,2727
chrXI	155342	.	G	A	2400.77	PASS	AC=1;AF=0.5;AN=2;BaseQRankSum=-0.161;DP=169;Dels=0.0;FS=5.714;HaplotypeScore=0.0;MLEAC=1;MLEAF=0.5;MQ=42.0;MQ0=0;MQRankSum=-0.272;QD=14.21;ReadPosRankSum=0.854	GT:AD:DP:GQ:PL	0/1:97,72:169:99:2429,0,3373
chrXI	157485	.	C	T	2661.77	PASS	AC=1;AF=0.5;AN=2;BaseQRankSum=-0.252;DP=168;Dels=0.0;FS=8.122;HaplotypeScore=1.6988;MLEAC=1;MLEAF=0.5;MQ=42.0;MQ0=0;MQRankSum=0.528;QD=15.84;ReadPosRankSum=-0.462	GT:AD:DP:GQ:PL	0/1:86,82:168:99:2690,0,2876
chrXI	158972	.	G	A	2369.77	PASS	AC=1;AF=0.5;AN=2;BaseQRankSum=-0.67;DP=169;Dels=0.0;FS=1.216;HaplotypeScore=6.4461;MLEAC=1;MLEAF=0.5;MQ=41.82;MQ0=0;MQRankSum=0.936;QD=14.02;ReadPosRankSum=-0.055	GT:AD:DP:GQ:PL	0/1:95,74:169:99:2398,0,3247
chrXI	164499	.	G	A	2118.77	PASS	AC=1;AF=0.5;AN=2;BaseQRankSum=1.195;DP=146;Dels=0.0;FS=1.331;HaplotypeScore=3.3558;MLEAC=1;MLEAF=0.5;MQ=41.86;MQ0=0;MQRankSum=-0.364;QD=14.51;ReadPosRankSum=0.674	GT:AD:DP:GQ:PL	0/1:80,65:145:99:2147,0,2582
chrXI	165545	.	G	A	2938.77	PASS	AC=1;AF=0.5;AN=2;BaseQRankSum=1.809;DP=160;Dels=0.0;FS=3.729;HaplotypeScore=5.9759;MLEAC=1;MLEAF=0.5;MQ=41.99;MQ0=0;MQRankSum=-0.921;QD=18.37;ReadPosRankSum=0.699	GT:AD:DP:GQ:PL	0/1:70,89:159:99:2967,0,2154
chrXI	181724	.	G	A	2942.77	PASS	AC=1;AF=0.5;AN=2;BaseQRankSum=0.105;DP=195;Dels=0.0;FS=0.528;HaplotypeScore=3.5089;MLEAC=1;MLEAF=0.5;MQ=41.99;MQ0=0;MQRankSum=0.003;QD=15.09;ReadPosRankSum=0.064	GT:AD:DP:GQ:PL	0/1:105,89:195:99:2971,0,3471
chrXI	184393	.	C	T	2355.77	PASS	AC=1;AF=0.5;AN=2;BaseQRankSum=0.038;DP=154;Dels=0.0;FS=0.608;HaplotypeScore=0.0;MLEAC=1;MLEAF=0.5;MQ=42.0;MQ0=0;MQRankSum=0.208;QD=15.3;ReadPosRankSum=-0.339	GT:AD:DP:GQ:PL	0/1:82,72:154:99:2384,0,2737
chrXI	185272	.	A	G	3471.77	PASS	AC=1;AF=0.5;AN=2;BaseQRankSum=-0.636;DP=179;Dels=0.0;FS=2.65;HaplotypeScore=3.4505;MLEAC=1;MLEAF=0.5;MQ=42.0;MQ0=0;MQRankSum=-1.575;QD=19.4;ReadPosRankSum=2.554	GT:AD:DP:GQ:PL	0/1:74,104:179:99:3500,0,2371
chrXI	194723	.	C	T	2347.77	PASS	AC=1;AF=0.5;AN=2;BaseQRankSum=-2.669;DP=159;Dels=0.0;FS=0.0;HaplotypeScore=0.8667;MLEAC=1;MLEAF=0.5;MQ=42.0;MQ0=0;MQRankSum=0.195;QD=14.77;ReadPosRankSum=-0.65	GT:AD:DP:GQ:PL	0/1:84,75:159:99:2376,0,2831
chrXI	201104	.	G	A	2760.77	PASS	AC=1;AF=0.5;AN=2;BaseQRankSum=0.253;DP=170;Dels=0.0;FS=0.0;HaplotypeScore=4.1173;MLEAC=1;MLEAF=0.5;MQ=41.99;MQ0=0;MQRankSum=-0.907;QD=16.24;ReadPosRankSum=-0.443	GT:AD:DP:GQ:PL	0/1:83,87:170:99:2789,0,2645
chrXI	202351	.	T	C	2256.77	PASS	AC=1;AF=0.5;AN=2;BaseQRankSum=0.854;DP=182;Dels=0.0;FS=1.932;HaplotypeScore=3.6161;MLEAC=1;MLEAF=0.5;MQ=42.0;MQ0=0;MQRankSum=-0.078;QD=12.4;ReadPosRankSum=2.126	GT:AD:DP:GQ:PL	0/1:111,71:182:99:2285,0,3888
chrXI	223413	.	C	T	2507.77	PASS	AC=1;AF=0.5;AN=2;BaseQRankSum=-0.533;DP=148;Dels=0.0;FS=7.643;HaplotypeScore=0.0;MLEAC=1;MLEAF=0.5;MQ=42.0;MQ0=0;MQRankSum=0.303;QD=16.94;ReadPosRankSum=-0.41	GT:AD:DP:GQ:PL	0/1:73,75:148:99:2536,0,2472
chrXI	223817	.	C	T	2822.77	PASS	AC=1;AF=0.5;AN=2;BaseQRankSum=1.692;DP=158;Dels=0.0;FS=1.241;HaplotypeScore=0.0;MLEAC=1;MLEAF=0.5;MQ=41.73;MQ0=0;MQRankSum=-0.754;QD=17.87;ReadPosRankSum=1.138	GT:AD:DP:GQ:PL	0/1:74,84:158:99:2851,0,2396
chrXI	224496	.	G	A	2122.77	PASS	AC=1;AF=0.5;AN=2;BaseQRankSum=0.934;DP=138;Dels=0.0;FS=0.635;HaplotypeScore=1.8614;MLEAC=1;MLEAF=0.5;MQ=42.0;MQ0=0;MQRankSum=-0.729;QD=15.38;ReadPosRankSum=2.278	GT:AD:DP:GQ:PL	0/1:73,65:138:99:2151,0,2464
chrXI	226258	.	T	C	3238.77	PASS	AC=1;AF=0.5;AN=2;BaseQRankSum=-0.336;DP=186;Dels=0.0;FS=5.357;HaplotypeScore=3.8887;MLEAC=1;MLEAF=0.5;MQ=41.99;MQ0=0;MQRankSum=-0.309;QD=17.41;ReadPosRankSum=-0.399	GT:AD:DP:GQ:PL	0/1:85,101:186:99:3267,0,2633
chrXI	230508	.	C	T	2732.77	PASS	AC=1;AF=0.5;AN=2;BaseQRankSum=0.315;DP=168;Dels=0.0;FS=0.571;HaplotypeScore=1.8455;MLEAC=1;MLEAF=0.5;MQ=42.0;MQ0=0;MQRankSum=-0.056;QD=16.27;ReadPosRankSum=-0.338	GT:AD:DP:GQ:PL	0/1:83,84:167:99:2761,0,2663
chrXI	231213	.	G	A	1751.77	PASS	AC=1;AF=0.5;AN=2;BaseQRankSum=-0.08;DP=121;Dels=0.0;FS=0.0;HaplotypeScore=0.8667;MLEAC=1;MLEAF=0.5;MQ=42.0;MQ0=0;MQRankSum=0.112;QD=14.48;ReadPosRankSum=-0.687	GT:AD:DP:GQ:PL	0/1:63,58:121:99:1780,0,1880
chrXI	232807	.	G	A	2475.77	PASS	AC=1;AF=0.5;AN=2;BaseQRankSum=-0.894;DP=124;Dels=0.0;FS=4.438;HaplotypeScore=0.734;MLEAC=1;MLEAF=0.5;MQ=42.0;MQ0=0;MQRankSum=-0.553;QD=19.97;ReadPosRankSum=0.538	GT:AD:DP:GQ:PL	0/1:51,73:124:99:2504,0,1601
chrXI	240426	.	C	T	3636.77	PASS	AC=1;AF=0.5;AN=2;BaseQRankSum=-2.07;DP=194;Dels=0.0;FS=2.543;HaplotypeScore=2.7446;MLEAC=1;MLEAF=0.5;MQ=41.98;MQ0=0;MQRankSum=0.436;QD=18.75;ReadPosRankSum=-0.08	GT:AD:DP:GQ:PL	0/1:85,109:194:99:3665,0,2791
chrXI	240512	.	A	G	2753.77	PASS	AC=1;AF=0.5;AN=2;BaseQRankSum=1.615;DP=175;Dels=0.0;FS=0.568;HaplotypeScore=7.0907;MLEAC=1;MLEAF=0.5;MQ=42.0;MQ0=0;MQRankSum=1.362;QD=15.74;ReadPosRankSum=-0.789	GT:AD:DP:GQ:PL	0/1:91,83:175:99:2782,0,2970
chrXI	254598	.	C	T	3584.77	PASS	AC=1;AF=0.5;AN=2;BaseQRankSum=0.021;DP=204;Dels=0.0;FS=2.445;HaplotypeScore=0.0;MLEAC=1;MLEAF=0.5;MQ=41.97;MQ0=0;MQRankSum=-0.913;QD=17.57;ReadPosRankSum=0.113	GT:AD:DP:GQ:PL	0/1:94,107:201:99:3613,0,3058
chrXI	273223	.	C	T	2692.77	PASS	AC=1;AF=0.5;AN=2;BaseQRankSum=0.599;DP=156;Dels=0.0;FS=0.0;HaplotypeScore=7.506;MLEAC=1;MLEAF=0.5;MQ=41.89;MQ0=0;MQRankSum=-0.337;QD=17.26;ReadPosRankSum=0.316	GT:AD:DP:GQ:PL	0/1:75,81:156:99:2721,0,2458
chrXI	273229	.	G	A	2507.77	PASS	AC=1;AF=0.5;AN=2;BaseQRankSum=0.02;DP=156;Dels=0.0;FS=0.601;HaplotypeScore=7.2478;MLEAC=1;MLEAF=0.5;MQ=41.89;MQ0=0;MQRankSum=-0.442;QD=16.08;ReadPosRankSum=0.299	GT:AD:DP:GQ:PL	0/1:78,77:155:99:2536,0,2629
chrXI	274270	.	C	T	2071.77	PASS	AC=1;AF=0.5;AN=2;BaseQRankSum=-0.201;DP=140;Dels=0.0;FS=3.018;HaplotypeScore=0.0;MLEAC=1;MLEAF=0.5;MQ=42.0;MQ0=0;MQRankSum=-0.719;QD=14.8;ReadPosRankSum=-0.969	GT:AD:DP:GQ:PL	0/1:75,65:140:99:2100,0,2481
chrXI	282173	.	C	T	2433.77	PASS	AC=1;AF=0.5;AN=2;BaseQRankSum=-0.803;DP=169;Dels=0.0;FS=8.144;HaplotypeScore=0.0;MLEAC=1;MLEAF=0.5;MQ=42.0;MQ0=0;MQRankSum=-1.071;QD=14.4;ReadPosRankSum=-0.484	GT:AD:DP:GQ:PL	0/1:91,78:169:99:2462,0,3075
chrXI	283591	.	C	T	2984.77	PASS	AC=1;AF=0.5;AN=2;BaseQRankSum=-0.216;DP=193;Dels=0.0;FS=16.925;HaplotypeScore=0.734;MLEAC=1;MLEAF=0.5;MQ=41.99;MQ0=0;MQRankSum=-0.216;QD=15.47;ReadPosRankSum=-0.549	GT:AD:DP:GQ:PL	0/1:102,91:193:99:3013,0,3461
chrXI	284032	.	G	A	2569.77	PASS	AC=1;AF=0.5;AN=2;BaseQRankSum=-1.284;DP=165;Dels=0.0;FS=0.571;HaplotypeScore=3.2992;MLEAC=1;MLEAF=0.5;MQ=41.9;MQ0=0;MQRankSum=0.892;QD=15.57;ReadPosRankSum=-0.377	GT:AD:DP:GQ:PL	0/1:86,79:165:99:2598,0,2919
chrXI	285624	.	C	T	2005.77	PASS	AC=1;AF=0.5;AN=2;BaseQRankSum=-1.188;DP=152;Dels=0.0;FS=0.0;HaplotypeScore=1.7608;MLEAC=1;MLEAF=0.5;MQ=41.99;MQ0=0;MQRankSum=-1.356;QD=13.2;ReadPosRankSum=-0.678	GT:AD:DP:GQ:PL	0/1:87,65:152:99:2034,0,3041
chrXI	309045	.	C	T	2224.77	PASS	AC=1;AF=0.5;AN=2;BaseQRankSum=-0.273;DP=140;Dels=0.0;FS=0.0;HaplotypeScore=5.5496;MLEAC=1;MLEAF=0.5;MQ=42.0;MQ0=0;MQRankSum=0.394;QD=15.89;ReadPosRankSum=-0.11	GT:AD:DP:GQ:PL	0/1:68,69:138:99:2253,0,2285
chrXI	313394	.	G	A	2484.77	PASS	AC=1;AF=0.5;AN=2;BaseQRankSum=1.281;DP=154;Dels=0.0;FS=7.268;HaplotypeScore=1.7333;MLEAC=1;MLEAF=0.5;MQ=41.83;MQ0=1;MQRankSum=0.013;QD=16.13;ReadPosRankSum=-0.886	GT:AD:DP:GQ:PL	0/1:76,77:153:99:2513,0,2497
chrXI	321096	.	A	G	1844.77	PASS	AC=1;AF=0.5;AN=2;BaseQRankSum=2.236;DP=156;Dels=0.0;FS=0.0;HaplotypeScore=1.7552;MLEAC=1;MLEAF=0.5;MQ=41.94;MQ0=0;MQRankSum=1.2;QD=11.83;ReadPosRankSum=-0.17	GT:AD:DP:GQ:PL	0/1:94,61:155:99:1873,0,3050
chrXI	323964	.	G	A	2239.77	PASS	AC=1;AF=0.5;AN=2;BaseQRankSum=-0.4;DP=134;Dels=0.0;FS=0.658;HaplotypeScore=3.5742;MLEAC=1;MLEAF=0.5;MQ=41.89;MQ0=0;MQRankSum=0.044;QD=16.71;ReadPosRankSum=0.436	GT:AD:DP:GQ:PL	0/1:67,67:134:99:2268,0,2242
chrXI	324674	.	A	G	2403.77	PASS	AC=1;AF=0.5;AN=2;BaseQRankSum=0.485;DP=174;Dels=0.0;FS=1.202;HaplotypeScore=1.7074;MLEAC=1;MLEAF=0.5;MQ=41.67;MQ0=0;MQRankSum=0.082;QD=13.81;ReadPosRankSum=-0.279	GT:AD:DP:GQ:PL	0/1:97,77:174:99:2432,0,3192
chrXI	343377	.	G	A	2289.77	PASS	AC=1;AF=0.5;AN=2;BaseQRankSum=-0.006;DP=146;Dels=0.0;FS=6.289;HaplotypeScore=0.8667;MLEAC=1;MLEAF=0.5;MQ=42.0;MQ0=0;MQRankSum=1.064;QD=15.68;ReadPosRankSum=-0.08	GT:AD:DP:GQ:PL	0/1:76,70:146:99:2318,0,2465
chrXI	343885	.	G	A	1802.77	PASS	AC=1;AF=0.5;AN=2;BaseQRankSum=-3.747;DP=156;Dels=0.0;FS=8.686;HaplotypeScore=0.0;MLEAC=1;MLEAF=0.5;MQ=41.99;MQ0=0;MQRankSum=-0.296;QD=11.56;ReadPosRankSum=0.622	GT:AD:DP:GQ:PL	0/1:90,66:156:99:1831,0,3053
chrXI	348262	.	C	T	2652.77	PASS	AC=1;AF=0.5;AN=2;BaseQRankSum=2.85;DP=158;Dels=0.0;FS=2.808;HaplotypeScore=0.0;MLEAC=1;MLEAF=0.5;MQ=42.0;MQ0=0;MQRankSum=-1.528;QD=16.79;ReadPosRankSum=1.108	GT:AD:DP:GQ:PL	0/1:80,78:158:99:2681,0,2678
chrXI	357756	.	C	T	2271.77	PASS	AC=1;AF=0.5;AN=2;BaseQRankSum=-0.406;DP=141;Dels=0.0;FS=0.0;HaplotypeScore=2.5795;MLEAC=1;MLEAF=0.5;MQ=41.99;MQ0=0;MQRankSum=-0.839;QD=16.11;ReadPosRankSum=0.031	GT:AD:DP:GQ:PL	0/1:70,71:141:99:2300,0,2370
chrXI	357889	.	C	T	2673.77	PASS	AC=1;AF=0.5;AN=2;BaseQRankSum=-0.047;DP=144;Dels=0.0;FS=5.122;HaplotypeScore=0.0;MLEAC=1;MLEAF=0.5;MQ=41.99;MQ0=0;MQRankSum=0.088;QD=18.57;ReadPosRankSum=-1.562	GT:AD:DP:GQ:PL	0/1:62,81:143:99:2702,0,2004
chrXI	363104	.	A	G	1911.77	PASS	AC=1;AF=0.5;AN=2;BaseQRankSum=-0.56;DP=129;Dels=0.0;FS=0.0;HaplotypeScore=0.0;MLEAC=1;MLEAF=0.5;MQ=41.97;MQ0=0;MQRankSum=-1.293;QD=14.82;ReadPosRankSum=-0.168	GT:AD:DP:GQ:PL	0/1:70,59:129:99:1940,0,2335
chrXI	363436	.	G	A	2093.77	PASS	AC=1;AF=0.5;AN=2;BaseQRankSum=-0.509;DP=159;Dels=0.0;FS=3.016;HaplotypeScore=0.7887;MLEAC=1;MLEAF=0.5;MQ=42.0;MQ0=0;MQRankSum=1.204;QD=13.17;ReadPosRankSum=0.443	GT:AD:DP:GQ:PL	0/1:90,69:159:99:2122,0,2909
chrXI	367805	.	C	T	2288.77	PASS	AC=1;AF=0.5;AN=2;BaseQRankSum=-0.686;DP=145;Dels=0.0;FS=5.135;HaplotypeScore=2.496;MLEAC=1;MLEAF=0.5;MQ=42.0;MQ0=0;MQRankSum=0.33;QD=15.78;ReadPosRankSum=1.817	GT:AD:DP:GQ:PL	0/1:72,73:145:99:2317,0,2382
chrXI	371672	.	G	A	2332.77	PASS	AC=1;AF=0.5;AN=2;BaseQRankSum=-0.613;DP=142;Dels=0.0;FS=5.042;HaplotypeScore=2.4413;MLEAC=1;MLEAF=0.5;MQ=41.89;MQ0=0;MQRankSum=1.285;QD=16.43;ReadPosRankSum=0.085	GT:AD:DP:GQ:PL	0/1:68,73:141:99:2361,0,2216
chrXI	390949	.	C	T	3487.77	PASS	AC=1;AF=0.5;AN=2;BaseQRankSum=0.652;DP=222;Dels=0.0;FS=2.281;HaplotypeScore=4.8336;MLEAC=1;MLEAF=0.5;MQ=41.99;MQ0=0;MQRankSum=-2.293;QD=15.71;ReadPosRankSum=-1.449	GT:AD:DP:GQ:PL	0/1:114,107:222:99:3516,0,3790
chrXI	398630	.	G	A	2424.77	PASS	AC=1;AF=0.5;AN=2;BaseQRankSum=-1.896;DP=167;Dels=0.0;FS=12.246;HaplotypeScore=3.78;MLEAC=1;MLEAF=0.5;MQ=41.98;MQ0=0;MQRankSum=-1.37;QD=14.52;ReadPosRankSum=0.149	GT:AD:DP:GQ:PL	0/1:88,79:167:99:2453,0,2943
chrXI	398665	.	T	C	2217.77	PASS	AC=1;AF=0.5;AN=2;BaseQRankSum=2.259;DP=150;Dels=0.0;FS=11.482;HaplotypeScore=2.496;MLEAC=1;MLEAF=0.5;MQ=41.99;MQ0=0;MQRankSum=0.524;QD=14.79;ReadPosRankSum=0.86	GT:AD:DP:GQ:PL	0/1:81,69:150:99:2246,0,2672
chrXI	399714	.	G	A	2585.77	PASS	AC=1;AF=0.5;AN=2;BaseQRankSum=1.034;DP=180;Dels=0.0;FS=3.433;HaplotypeScore=0.8667;MLEAC=1;MLEAF=0.5;MQ=41.99;MQ0=0;MQRankSum=0.324;QD=14.37;ReadPosRankSum=-1.511	GT:AD:DP:GQ:PL	0/1:101,78:179:99:2614,0,3490
chrXI	400467	.	T	C	2704.77	PASS	AC=1;AF=0.5;AN=2;BaseQRankSum=0.813;DP=165;Dels=0.0;FS=6.835;HaplotypeScore=4.9315;MLEAC=1;MLEAF=0.5;MQ=42.0;MQ0=0;MQRankSum=-1.315;QD=16.39;ReadPosRankSum=0.855	GT:AD:DP:GQ:PL	0/1:82,83:165:99:2733,0,2701
chrXI	419456	.	C	T	2443.77	PASS	AC=1;AF=0.5;AN=2;BaseQRankSum=0.358;DP=165;Dels=0.0;FS=1.948;HaplotypeScore=8.6904;MLEAC=1;MLEAF=0.5;MQ=42.0;MQ0=0;MQRankSum=-0.628;QD=14.81;ReadPosRankSum=1.096	GT:AD:DP:GQ:PL	0/1:88,76:164:99:2472,0,2823
chrXI	419737	.	G	A	2634.77	PASS	AC=1;AF=0.5;AN=2;BaseQRankSum=0.255;DP=162;Dels=0.0;FS=2.021;HaplotypeScore=2.6653;MLEAC=1;MLEAF=0.5;MQ=42.0;MQ0=0;MQRankSum=-0.382;QD=16.26;ReadPosRankSum=-1.437	GT:AD:DP:GQ:PL	0/1:83,79:162:99:2663,0,2716
chrXI	424718	.	C	T	2714.77	PASS	AC=1;AF=0.5;AN=2;BaseQRankSum=0.168;DP=161;Dels=0.0;FS=1.954;HaplotypeScore=0.0;MLEAC=1;MLEAF=0.5;MQ=42.0;MQ0=0;MQRankSum=-1.874;QD=16.86;ReadPosRankSum=-0.344	GT:AD:DP:GQ:PL	0/1:76,85:161:99:2743,0,2433
chrXI	427126	.	C	T	2763.77	PASS	AC=1;AF=0.5;AN=2;BaseQRankSum=1.138;DP=173;Dels=0.0;FS=0.0;HaplotypeScore=2.5772;MLEAC=1;MLEAF=0.5;MQ=42.0;MQ0=0;MQRankSum=-1.433;QD=15.98;ReadPosRankSum=1.673	GT:AD:DP:GQ:PL	0/1:90,83:173:99:2792,0,3082
chrXI	433666	.	C	T	2435.77	PASS	AC=1;AF=0.5;AN=2;BaseQRankSum=0.839;DP=147;Dels=0.0;FS=0.0;HaplotypeScore=0.7887;MLEAC=1;MLEAF=0.5;MQ=41.97;MQ0=0;MQRankSum=-1.068;QD=16.57;ReadPosRankSum=0.513	GT:AD:DP:GQ:PL	0/1:72,75:147:99:2464,0,2305
chrXI	450899	.	C	T	2592.77	PASS	AC=1;AF=0.5;AN=2;BaseQRankSum=-1.712;DP=167;Dels=0.0;FS=0.572;HaplotypeScore=1.6988;MLEAC=1;MLEAF=0.5;MQ=42.0;MQ0=0;MQRankSum=-0.423;QD=15.53;ReadPosRankSum=1.024	GT:AD:DP:GQ:PL	0/1:85,81:166:99:2621,0,2766
chrXI	462804	.	C	T	3336.77	PASS	AC=1;AF=0.5;AN=2;BaseQRankSum=2.738;DP=197;Dels=0.0;FS=1.801;HaplotypeScore=0.7887;MLEAC=1;MLEAF=0.5;MQ=41.99;MQ0=0;MQRankSum=0.524;QD=16.94;ReadPosRankSum=-0.337	GT:AD:DP:GQ:PL	0/1:99,97:196:99:3365,0,3295
chrXI	474415	.	C	T	2262.77	PASS	AC=1;AF=0.5;AN=2;BaseQRankSum=-0.591;DP=155;Dels=0.0;FS=17.915;HaplotypeScore=3.4609;MLEAC=1;MLEAF=0.5;MQ=42.0;MQ0=0;MQRankSum=-0.239;QD=14.6;ReadPosRankSum=0.379	GT:AD:DP:GQ:PL	0/1:84,71:155:99:2291,0,2883
chrXI	477827	.	G	A	1741.77	PASS	AC=1;AF=0.5;AN=2;BaseQRankSum=-0.038;DP=125;Dels=0.0;FS=0.0;HaplotypeScore=3.1435;MLEAC=1;MLEAF=0.5;MQ=42.0;MQ0=0;MQRankSum=-1.012;QD=13.93;ReadPosRankSum=0.54	GT:AD:DP:GQ:PL	0/1:68,56:124:99:1770,0,2239
chrXI	478985	.	G	A	2560.77	PASS	AC=1;AF=0.5;AN=2;BaseQRankSum=0.116;DP=178;Dels=0.0;FS=3.45;HaplotypeScore=2.6899;MLEAC=1;MLEAF=0.5;MQ=42.0;MQ0=0;MQRankSum=0.32;QD=14.39;ReadPosRankSum=1.426	GT:AD:DP:GQ:PL	0/1:98,80:178:99:2589,0,3343
chrXI	487609	.	T	C	2475.77	PASS	AC=1;AF=0.5;AN=2;BaseQRankSum=-3.225;DP=194;Dels=0.0;FS=2.527;HaplotypeScore=0.0;MLEAC=1;MLEAF=0.5;MQ=41.93;MQ0=0;MQRankSum=-0.245;QD=12.76;ReadPosRankSum=-0.213	GT:AD:DP:GQ:PL	0/1:115,79:194:99:2504,0,4050
chrXI	488985	.	G	A	2671.77	PASS	AC=1;AF=0.5;AN=2;BaseQRankSum=0.81;DP=170;Dels=0.0;FS=2.744;HaplotypeScore=7.6022;MLEAC=1;MLEAF=0.5;MQ=42.0;MQ0=0;MQRankSum=0.907;QD=15.72;ReadPosRankSum=0.407	GT:AD:DP:GQ:PL	0/1:90,80:170:99:2700,0,3016
chrXI	504241	.	C	T	2773.77	PASS	AC=1;AF=0.5;AN=2;BaseQRankSum=0.833;DP=152;Dels=0.0;FS=4.834;HaplotypeScore=3.4331;MLEAC=1;MLEAF=0.5;MQ=41.9;MQ0=0;MQRankSum=-0.287;QD=18.25;ReadPosRankSum=1.987	GT:AD:DP:GQ:PL	0/1:67,84:152:99:2802,0,2050
chrXI	509854	.	C	T	2646.77	PASS	AC=1;AF=0.5;AN=2;BaseQRankSum=5.139;DP=184;Dels=0.0;FS=0.55;HaplotypeScore=2.5562;MLEAC=1;MLEAF=0.5;MQ=42.0;MQ0=0;MQRankSum=-0.564;QD=14.38;ReadPosRankSum=-0.004	GT:AD:DP:GQ:PL	0/1:102,82:184:99:2675,0,3048
chrXI	524099	.	T	C	1899.77	PASS	AC=1;AF=0.5;AN=2;BaseQRankSum=-0.708;DP=120;Dels=0.0;FS=3.332;HaplotypeScore=0.0;MLEAC=1;MLEAF=0.5;MQ=41.87;MQ0=0;MQRankSum=0.192;QD=15.83;ReadPosRankSum=1.239	GT:AD:DP:GQ:PL	0/1:64,56:120:99:1928,0,2200
chrXI	528153	.	G	A	2367.77	PASS	AC=1;AF=0.5;AN=2;BaseQRankSum=-0.717;DP=131;Dels=0.0;FS=0.657;HaplotypeScore=7.0141;MLEAC=1;MLEAF=0.5;MQ=42.0;MQ0=0;MQRankSum=1.759;QD=18.07;ReadPosRankSum=-0.698	GT:AD:DP:GQ:PL	0/1:58,71:130:99:2396,0,1854
chrXI	529553	.	G	A	2404.77	PASS	AC=1;AF=0.5;AN=2;BaseQRankSum=1.682;DP=141;Dels=0.0;FS=2.119;HaplotypeScore=1.7552;MLEAC=1;MLEAF=0.5;MQ=41.99;MQ0=0;MQRankSum=0.716;QD=17.06;ReadPosRankSum=0.378	GT:AD:DP:GQ:PL	0/1:67,74:141:99:2433,0,2132
chrXI	535799	.	G	A	1856.77	PASS	AC=1;AF=0.5;AN=2;BaseQRankSum=-1.715;DP=147;Dels=0.0;FS=0.0;HaplotypeScore=4.7096;MLEAC=1;MLEAF=0.5;MQ=42.0;MQ0=0;MQRankSum=0.77;QD=12.63;ReadPosRankSum=-0.901	GT:AD:DP:GQ:PL	0/1:83,63:147:99:1885,0,2806
chrXI	536121	.	G	A	2584.77	PASS	AC=1;AF=0.5;AN=2;BaseQRankSum=0.553;DP=170;Dels=0.0;FS=0.0;HaplotypeScore=5.1594;MLEAC=1;MLEAF=0.5;MQ=42.0;MQ0=0;MQRankSum=-0.304;QD=15.2;ReadPosRankSum=-0.345	GT:AD:DP:GQ:PL	0/1:91,78:169:99:2613,0,3108
chrXI	543691	.	G	A	2711.77	PASS	AC=1;AF=0.5;AN=2;BaseQRankSum=-0.383;DP=185;Dels=0.0;FS=0.544;HaplotypeScore=2.7594;MLEAC=1;MLEAF=0.5;MQ=41.99;MQ0=0;MQRankSum=0.536;QD=14.66;ReadPosRankSum=-1.11	GT:AD:DP:GQ:PL	0/1:102,82:185:99:2740,0,3495
chrXI	544977	.	G	A	3036.77	PASS	AC=1;AF=0.5;AN=2;BaseQRankSum=-0.83;DP=179;Dels=0.0;FS=3.461;HaplotypeScore=3.6021;MLEAC=1;MLEAF=0.5;MQ=42.0;MQ0=0;MQRankSum=-0.575;QD=16.97;ReadPosRankSum=-0.454	GT:AD:DP:GQ:PL	0/1:83,94:177:99:3065,0,2779
chrXI	551125	.	A	G	2932.77	PASS	AC=1;AF=0.5;AN=2;BaseQRankSum=2.164;DP=193;Dels=0.0;FS=4.213;HaplotypeScore=0.9734;MLEAC=1;MLEAF=0.5;MQ=42.0;MQ0=0;MQRankSum=1.971;QD=15.2;ReadPosRankSum=1.52	GT:AD:DP:GQ:PL	0/1:99,94:193:99:2961,0,3089
chrXI	559899	.	G	A	2318.77	PASS	AC=1;AF=0.5;AN=2;BaseQRankSum=1.686;DP=143;Dels=0.0;FS=0.621;HaplotypeScore=0.0;MLEAC=1;MLEAF=0.5;MQ=42.0;MQ0=0;MQRankSum=2.211;QD=16.22;ReadPosRankSum=0.014	GT:AD:DP:GQ:PL	0/1:71,72:143:99:2347,0,2346
chrXI	560001	.	C	T	1953.77	PASS	AC=1;AF=0.5;AN=2;BaseQRankSum=-2.077;DP=135;Dels=0.0;FS=2.2;HaplotypeScore=0.0;MLEAC=1;MLEAF=0.5;MQ=41.99;MQ0=0;MQRankSum=0.119;QD=14.47;ReadPosRankSum=-1.222	GT:AD:DP:GQ:PL	0/1:69,65:134:99:1982,0,2266
chrXI	562176	.	C	T	2552.77	PASS	AC=1;AF=0.5;AN=2;BaseQRankSum=0.227;DP=155;Dels=0.0;FS=3.844;HaplotypeScore=2.531;MLEAC=1;MLEAF=0.5;MQ=42.0;MQ0=0;MQRankSum=-0.517;QD=16.47;ReadPosRankSum=0.127	GT:AD:DP:GQ:PL	0/1:79,76:155:99:2581,0,2657
chrXI	562512	.	C	T	3169.77	PASS	AC=1;AF=0.5;AN=2;BaseQRankSum=-1.488;DP=172;Dels=0.0;FS=3.555;HaplotypeScore=0.0;MLEAC=1;MLEAF=0.5;MQ=42.0;MQ0=0;MQRankSum=0.518;QD=18.43;ReadPosRankSum=-0.245	GT:AD:DP:GQ:PL	0/1:75,95:170:99:3198,0,2487
chrXI	563932	.	T	C	2643.77	PASS	AC=1;AF=0.5;AN=2;BaseQRankSum=0.14;DP=136;Dels=0.0;FS=0.647;HaplotypeScore=2.5767;MLEAC=1;MLEAF=0.5;MQ=42.0;MQ0=0;MQRankSum=-0.564;QD=19.44;ReadPosRankSum=1.196	GT:AD:DP:GQ:PL	0/1:57,78:135:99:2672,0,1862
chrXI	564134	.	T	C	2033.77	PASS	AC=1;AF=0.5;AN=2;BaseQRankSum=-0.783;DP=138;Dels=0.0;FS=0.656;HaplotypeScore=5.1508;MLEAC=1;MLEAF=0.5;MQ=41.99;MQ0=0;MQRankSum=0.494;QD=14.74;ReadPosRankSum=-1.327	GT:AD:DP:GQ:PL	0/1:73,64:137:99:2062,0,2498
chrXI	564611	.	C	T	3707.77	PASS	AC=1;AF=0.5;AN=2;BaseQRankSum=-1.994;DP=223;Dels=0.0;FS=2.282;HaplotypeScore=0.7887;MLEAC=1;MLEAF=0.5;MQ=42.0;MQ0=0;MQRankSum=-0.331;QD=16.63;ReadPosRankSum=1.641	GT:AD:DP:GQ:PL	0/1:110,113:223:99:3736,0,3667
chrXI	570259	.	G	A	2390.77	PASS	AC=1;AF=0.5;AN=2;BaseQRankSum=0.952;DP=155;Dels=0.0;FS=0.0;HaplotypeScore=3.2847;MLEAC=1;MLEAF=0.5;MQ=42.0;MQ0=0;MQRankSum=0.934;QD=15.42;ReadPosRankSum=0.672	GT:AD:DP:GQ:PL	0/1:82,73:155:99:2419,0,2750
chrXI	590198	.	T	C	2559.77	PASS	AC=1;AF=0.5;AN=2;BaseQRankSum=-1.551;DP=160;Dels=0.0;FS=1.986;HaplotypeScore=0.0;MLEAC=1;MLEAF=0.5;MQ=41.59;MQ0=1;MQRankSum=0.184;QD=16.0;ReadPosRankSum=0.129	GT:AD:DP:GQ:PL	0/1:77,82:159:99:2588,0,2597
chrXI	599618	.	G	A	2939.77	PASS	AC=1;AF=0.5;AN=2;BaseQRankSum=1.47;DP=169;Dels=0.0;FS=1.941;HaplotypeScore=0.9332;MLEAC=1;MLEAF=0.5;MQ=42.0;MQ0=0;MQRankSum=0.017;QD=17.4;ReadPosRankSum=0.159	GT:AD:DP:GQ:PL	0/1:79,90:169:99:2968,0,2512
chrXI	613811	.	G	A	4977.77	PASS	AC=2;AF=1.0;AN=2;DP=135;Dels=0.0;FS=0.0;HaplotypeScore=0.0;MLEAC=2;MLEAF=1.0;MQ=41.77;MQ0=0;QD=31.09	GT:AD:DP:GQ:PL	1/1:0,134:134:99:5006,385,0
chrXI	615333	.	A	G	1879.77	PASS	AC=1;AF=0.5;AN=2;BaseQRankSum=1.785;DP=117;Dels=0.0;FS=3.367;HaplotypeScore=1.7675;MLEAC=1;MLEAF=0.5;MQ=42.0;MQ0=0;MQRankSum=1.202;QD=16.07;ReadPosRankSum=0.335	GT:AD:DP:GQ:PL	0/1:59,58:117:99:1908,0,1881
chrXI	622230	.	T	C	2995.77	PASS	AC=1;AF=0.5;AN=2;BaseQRankSum=0.456;DP=190;Dels=0.0;FS=20.71;HaplotypeScore=3.4954;MLEAC=1;MLEAF=0.5;MQ=42.0;MQ0=0;MQRankSum=-0.118;QD=15.77;ReadPosRankSum=0.246	GT:AD:DP:GQ:PL	0/1:98,91:190:99:3024,0,3376
chrXI	631480	.	C	T	2875.77	PASS	AC=1;AF=0.5;AN=2;BaseQRankSum=1.096;DP=157;Dels=0.0;FS=1.251;HaplotypeScore=1.5226;MLEAC=1;MLEAF=0.5;MQ=41.95;MQ0=0;MQRankSum=1.772;QD=18.32;ReadPosRankSum=1.29	GT:AD:DP:GQ:PL	0/1:73,84:157:99:2904,0,2379
chrXI	651711	.	C	T	2528.77	PASS	AC=1;AF=0.5;AN=2;BaseQRankSum=2.96;DP=195;Dels=0.0;FS=0.536;HaplotypeScore=3.962;MLEAC=1;MLEAF=0.5;MQ=42.0;MQ0=0;MQRankSum=-0.628;QD=12.97;ReadPosRankSum=-0.355	GT:AD:DP:GQ:PL	0/1:114,79:193:99:2557,0,4012
chrXI	651759	.	G	A	3857.77	PASS	AC=1;AF=0.5;AN=2;BaseQRankSum=0.455;DP=201;Dels=0.0;FS=0.0;HaplotypeScore=1.6006;MLEAC=1;MLEAF=0.5;MQ=42.0;MQ0=0;MQRankSum=-0.853;QD=19.19;ReadPosRankSum=-0.482	GT:AD:DP:GQ:PL	0/1:89,112:201:99:3886,0,2845
chrXI	657158	.	T	C	2495.77	PASS	AC=1;AF=0.5;AN=2;BaseQRankSum=0.097;DP=162;Dels=0.0;FS=9.452;HaplotypeScore=0.9332;MLEAC=1;MLEAF=0.5;MQ=42.0;MQ0=0;MQRankSum=0.447;QD=15.41;ReadPosRankSum=0.272	GT:AD:DP:GQ:PL	0/1:87,75:162:99:2524,0,2963
chrXI	658763	.	A	C	4469.77	PASS	AC=1;AF=0.5;AN=2;BaseQRankSum=-0.445;DP=250;Dels=0.0;FS=0.988;HaplotypeScore=6.1984;MLEAC=1;MLEAF=0.5;MQ=41.58;MQ0=1;MQRankSum=0.234;QD=17.88;ReadPosRankSum=0.398	GT:AD:DP:GQ:PL	0/1:110,139:249:99:4498,0,3557
chrXI	658985	.	A	G	4214.77	PASS	AC=1;AF=0.5;AN=2;BaseQRankSum=1.718;DP=250;Dels=0.0;FS=7.021;HaplotypeScore=2.4432;MLEAC=1;MLEAF=0.5;MQ=41.49;MQ0=0;MQRankSum=-0.039;QD=16.86;ReadPosRankSum=0.726	GT:AD:DP:GQ:PL	0/1:120,130:250:99:4243,0,3926
chrXI	664327	.	A	G	3546.77	PASS	AC=1;AF=0.5;AN=2;BaseQRankSum=-1.139;DP=250;Dels=0.0;FS=13.716;HaplotypeScore=4.6616;MLEAC=1;MLEAF=0.5;MQ=40.48;MQ0=0;MQRankSum=-2.871;QD=14.19;ReadPosRankSum=1.062	GT:AD:DP:GQ:PL	0/1:135,115:250:99:3575,0,4451
chrXII	14619	.	G	A	2906.77	PASS	AC=1;AF=0.5;AN=2;BaseQRankSum=-0.993;DP=161;Dels=0.0;FS=5.742;HaplotypeScore=0.9789;MLEAC=1;MLEAF=0.5;MQ=42.0;MQ0=0;MQRankSum=-0.003;QD=18.05;ReadPosRankSum=0.202	GT:AD:DP:GQ:PL	0/1:73,87:160:99:2935,0,2439
chrXII	19598	.	G	A	1938.77	PASS	AC=1;AF=0.5;AN=2;BaseQRankSum=-1.913;DP=139;Dels=0.0;FS=3.107;HaplotypeScore=3.3962;MLEAC=1;MLEAF=0.5;MQ=42.0;MQ0=0;MQRankSum=0.998;QD=13.95;ReadPosRankSum=-1.926	GT:AD:DP:GQ:PL	0/1:77,62:139:99:1967,0,2554
chrXII	20556	.	T	C	3147.77	PASS	AC=1;AF=0.5;AN=2;BaseQRankSum=1.598;DP=191;Dels=0.0;FS=0.529;HaplotypeScore=2.5997;MLEAC=1;MLEAF=0.5;MQ=41.98;MQ0=0;MQRankSum=-0.507;QD=16.48;ReadPosRankSum=0.569	GT:AD:DP:GQ:PL	0/1:97,94:191:99:3176,0,3214
chrXII	24628	.	G	A	1867.77	PASS	AC=1;AF=0.5;AN=2;BaseQRankSum=0.408;DP=125;Dels=0.0;FS=8.124;HaplotypeScore=0.0;MLEAC=1;MLEAF=0.5;MQ=42.0;MQ0=0;MQRankSum=0.363;QD=14.94;ReadPosRankSum=-0.096	GT:AD:DP:GQ:PL	0/1:66,59:125:99:1896,0,2162
chrXII	25141	.	C	T	2758.77	PASS	AC=1;AF=0.5;AN=2;BaseQRankSum=-0.216;DP=177;Dels=0.0;FS=2.622;HaplotypeScore=0.0;MLEAC=1;MLEAF=0.5;MQ=42.0;MQ0=0;MQRankSum=0.423;QD=15.59;ReadPosRankSum=0.773	GT:AD:DP:GQ:PL	0/1:91,85:176:99:2787,0,3060
chrXII	26093	.	C	T	2121.77	PASS	AC=1;AF=0.5;AN=2;BaseQRankSum=0.182;DP=131;Dels=0.0;FS=0.645;HaplotypeScore=2.6793;MLEAC=1;MLEAF=0.5;MQ=41.89;MQ0=0;MQRankSum=0.306;QD=16.2;ReadPosRankSum=0.131	GT:AD:DP:GQ:PL	0/1:66,65:131:99:2150,0,2179
chrXII	30486	.	C	T	2146.77	PASS	AC=1;AF=0.5;AN=2;BaseQRankSum=1.035;DP=150;Dels=0.0;FS=2.915;HaplotypeScore=0.0;MLEAC=1;MLEAF=0.5;MQ=42.0;MQ0=0;MQRankSum=-0.831;QD=14.31;ReadPosRankSum=-0.229	GT:AD:DP:GQ:PL	0/1:84,66:150:99:2175,0,2809
chrXII	37640	.	A	G	2602.77	PASS	AC=1;AF=0.5;AN=2;BaseQRankSum=2.503;DP=175;Dels=0.0;FS=0.0;HaplotypeScore=0.734;MLEAC=1;MLEAF=0.5;MQ=41.9;MQ0=0;MQRankSum=0.543;QD=14.87;ReadPosRankSum=-0.462	GT:AD:DP:GQ:PL	0/1:94,81:175:99:2631,0,2960
chrXII	40044	.	G	A	3039.77	PASS	AC=1;AF=0.5;AN=2;BaseQRankSum=0.705;DP=189;Dels=0.0;FS=4.168;HaplotypeScore=6.0393;MLEAC=1;MLEAF=0.5;MQ=41.99;MQ0=0;MQRankSum=-0.724;QD=16.08;ReadPosRankSum=0.365	GT:AD:DP:GQ:PL	0/1:97,91:188:99:3068,0,3235
chrXII	47692	.	C	T	2181.77	PASS	AC=1;AF=0.5;AN=2;BaseQRankSum=-2.273;DP=132;Dels=0.0;FS=0.648;HaplotypeScore=2.767;MLEAC=1;MLEAF=0.5;MQ=42.0;MQ0=0;MQRankSum=0.972;QD=16.53;ReadPosRankSum=-2.46	GT:AD:DP:GQ:PL	0/1:61,71:132:99:2210,0,1914
chrXII	53412	.	C	T	3484.77	PASS	AC=1;AF=0.5;AN=2;BaseQRankSum=-1.776;DP=212;Dels=0.0;FS=0.0;HaplotypeScore=4.2841;MLEAC=1;MLEAF=0.5;MQ=42.0;MQ0=0;MQRankSum=-1.296;QD=16.44;ReadPosRankSum=-2.572	GT:AD:DP:GQ:PL	0/1:106,105:212:99:3513,0,3564
chrXII	56033	.	A	G	2499.77	PASS	AC=1;AF=0.5;AN=2;BaseQRankSum=0.563;DP=161;Dels=0.0;FS=2.802;HaplotypeScore=2.3346;MLEAC=1;MLEAF=0.5;MQ=42.0;MQ0=0;MQRankSum=0.282;QD=15.53;ReadPosRankSum=-0.874	GT:AD:DP:GQ:PL	0/1:83,78:161:99:2528,0,2714
chrXII	62671	.	C	T	2939.77	PASS	AC=1;AF=0.5;AN=2;BaseQRankSum=-0.211;DP=183;Dels=0.0;FS=9.921;HaplotypeScore=1.8939;MLEAC=1;MLEAF=0.5;MQ=41.92;MQ0=0;MQRankSum=0.342;QD=16.06;ReadPosRankSum=0.133	GT:AD:DP:GQ:PL	0/1:94,89:183:99:2968,0,3153
chrXII	70192	.	C	T	2515.77	PASS	AC=1;AF=0.5;AN=2;BaseQRankSum=1.302;DP=171;Dels=0.0;FS=1.203;HaplotypeScore=4.3765;MLEAC=1;MLEAF=0.5;MQ=41.98;MQ0=0;MQRankSum=0.586;QD=14.71;ReadPosRankSum=-0.883	GT:AD:DP:GQ:PL	0/1:92,78:171:99:2544,0,3076
chrXII	72834	.	C	T	2594.77	PASS	AC=1;AF=0.5;AN=2;BaseQRankSum=1.648;DP=183;Dels=0.0;FS=6.436;HaplotypeScore=2.5973;MLEAC=1;MLEAF=0.5;MQ=42.0;MQ0=0;MQRankSum=0.092;QD=14.18;ReadPosRankSum=0.395	GT:AD:DP:GQ:PL	0/1:102,80:182:99:2623,0,3420
chrXII	88210	.	C	T	1953.77	PASS	AC=1;AF=0.5;AN=2;BaseQRankSum=0.022;DP=128;Dels=0.0;FS=1.402;HaplotypeScore=8.6112;MLEAC=1;MLEAF=0.5;MQ=41.78;MQ0=0;MQRankSum=-1.201;QD=15.26;ReadPosRankSum=-0.786	GT:AD:DP:GQ:PL	0/1:68,59:128:99:1982,0,2312
chrXII	90583	.	A	G	3385.77	PASS	AC=1;AF=0.5;AN=2;BaseQRankSum=1.957;DP=213;Dels=0.0;FS=7.803;HaplotypeScore=5.2433;MLEAC=1;MLEAF=0.5;MQ=41.89;MQ0=1;MQRankSum=-0.467;QD=15.9;ReadPosRankSum=0.433	GT:AD:DP:GQ:PL	0/1:106,105:212:99:3414,0,3473
chrXII	96514	.	A	G	3948.77	PASS	AC=1;AF=0.5;AN=2;BaseQRankSum=-1.21;DP=250;Dels=0.0;FS=1.522;HaplotypeScore=0.0;MLEAC=1;MLEAF=0.5;MQ=41.32;MQ0=0;MQRankSum=-2.21;QD=15.8;ReadPosRankSum=-1.386	GT:AD:DP:GQ:PL	0/1:124,126:250:99:3977,0,4176
chrXII	96700	.	A	G	4466.77	PASS	AC=1;AF=0.5;AN=2;BaseQRankSum=-1.465;DP=249;Dels=0.0;FS=9.05;HaplotypeScore=0.0;MLEAC=1;MLEAF=0.5;MQ=41.99;MQ0=0;MQRankSum=-0.139;QD=17.94;ReadPosRankSum=0.001	GT:AD:DP:GQ:PL	0/1:112,137:249:99:4495,0,3524
chrXII	99536	.	C	T	2595.77	PASS	AC=1;AF=0.5;AN=2;BaseQRankSum=-0.43;DP=154;Dels=0.0;FS=5.896;HaplotypeScore=0.0;MLEAC=1;MLEAF=0.5;MQ=41.9;MQ0=0;MQRankSum=0.253;QD=16.86;ReadPosRankSum=0.134	GT:AD:DP:GQ:PL	0/1:75,79:154:99:2624,0,2414
chrXII	100986	.	G	A	2209.77	PASS	AC=1;AF=0.5;AN=2;BaseQRankSum=0.027;DP=154;Dels=0.0;FS=7.106;HaplotypeScore=4.3528;MLEAC=1;MLEAF=0.5;MQ=41.99;MQ0=0;MQRankSum=-0.035;QD=14.35;ReadPosRankSum=-2.513	GT:AD:DP:GQ:PL	0/1:84,69:153:99:2238,0,2841
chrXII	106367	.	C	T	2462.77	PASS	AC=1;AF=0.5;AN=2;BaseQRankSum=1.361;DP=156;Dels=0.0;FS=13.131;HaplotypeScore=0.0;MLEAC=1;MLEAF=0.5;MQ=42.0;MQ0=0;MQRankSum=-0.521;QD=15.79;ReadPosRankSum=0.691	GT:AD:DP:GQ:PL	0/1:73,82:155:99:2491,0,2249
chrXII	110743	.	C	T	2585.77	PASS	AC=1;AF=0.5;AN=2;BaseQRankSum=-1.601;DP=166;Dels=0.0;FS=3.592;HaplotypeScore=5.6077;MLEAC=1;MLEAF=0.5;MQ=42.0;MQ0=0;MQRankSum=0.942;QD=15.58;ReadPosRankSum=-0.092	GT:AD:DP:GQ:PL	0/1:86,80:166:99:2614,0,2910
chrXII	113400	.	G	A	2575.77	PASS	AC=1;AF=0.5;AN=2;BaseQRankSum=-1.084;DP=174;Dels=0.0;FS=2.692;HaplotypeScore=0.9665;MLEAC=1;MLEAF=0.5;MQ=42.0;MQ0=0;MQRankSum=0.651;QD=14.8;ReadPosRankSum=-0.706	GT:AD:DP:GQ:PL	0/1:89,82:171:99:2604,0,2860
chrXII	118116	.	T	C	2654.77	PASS	AC=1;AF=0.5;AN=2;BaseQRankSum=-0.666;DP=157;Dels=0.0;FS=1.256;HaplotypeScore=2.8933;MLEAC=1;MLEAF=0.5;MQ=42.0;MQ0=0;MQRankSum=-0.269;QD=16.91;ReadPosRankSum=1.304	GT:AD:DP:GQ:PL	0/1:79,77:156:99:2683,0,2682
chrXII	125918	.	T	C	2628.77	PASS	AC=1;AF=0.5;AN=2;BaseQRankSum=0.043;DP=167;Dels=0.0;FS=3.559;HaplotypeScore=9.2441;MLEAC=1;MLEAF=0.5;MQ=42.0;MQ0=0;MQRankSum=0.162;QD=15.74;ReadPosRankSum=0.267	GT:AD:DP:GQ:PL	0/1:87,80:167:99:2657,0,2834
chrXII	129523	.	C	T	2340.77	PASS	AC=1;AF=0.5;AN=2;BaseQRankSum=-0.515;DP=138;Dels=0.0;FS=5.134;HaplotypeScore=7.023;MLEAC=1;MLEAF=0.5;MQ=41.87;MQ0=0;MQRankSum=0.072;QD=16.96;ReadPosRankSum=0.775	GT:AD:DP:GQ:PL	0/1:67,71:138:99:2369,0,2249
chrXII	140533	.	C	T	2445.77	PASS	AC=1;AF=0.5;AN=2;BaseQRankSum=0.191;DP=160;Dels=0.0;FS=3.69;HaplotypeScore=5.8095;MLEAC=1;MLEAF=0.5;MQ=42.0;MQ0=0;MQRankSum=-0.68;QD=15.29;ReadPosRankSum=-0.886	GT:AD:DP:GQ:PL	0/1:85,75:160:99:2474,0,2899
chrXII	142206	.	C	T	2705.77	PASS	AC=1;AF=0.5;AN=2;BaseQRankSum=0.764;DP=170;Dels=0.0;FS=1.901;HaplotypeScore=1.4679;MLEAC=1;MLEAF=0.5;MQ=42.0;MQ0=0;MQRankSum=0.218;QD=15.92;ReadPosRankSum=-0.29	GT:AD:DP:GQ:PL	0/1:87,83:170:99:2734,0,2885
chrXII	143242	.	C	T	1971.77	PASS	AC=1;AF=0.5;AN=2;BaseQRankSum=0.449;DP=144;Dels=0.0;FS=1.339;HaplotypeScore=0.0;MLEAC=1;MLEAF=0.5;MQ=42.0;MQ0=0;MQRankSum=-0.687;QD=13.69;ReadPosRankSum=-0.671	GT:AD:DP:GQ:PL	0/1:83,61:144:99:2000,0,2815
chrXII	160705	.	G	A	2400.77	PASS	AC=1;AF=0.5;AN=2;BaseQRankSum=-1.333;DP=154;Dels=0.0;FS=0.602;HaplotypeScore=2.7067;MLEAC=1;MLEAF=0.5;MQ=42.0;MQ0=0;MQRankSum=-0.186;QD=15.59;ReadPosRankSum=0.19	GT:AD:DP:GQ:PL	0/1:78,74:152:99:2429,0,2559
chrXII	186816	.	C	T	2672.77	PASS	AC=1;AF=0.5;AN=2;BaseQRankSum=0.485;DP=161;Dels=0.0;FS=0.579;HaplotypeScore=5.4259;MLEAC=1;MLEAF=0.5;MQ=41.99;MQ0=0;MQRankSum=0.208;QD=16.6;ReadPosRankSum=-0.218	GT:AD:DP:GQ:PL	0/1:80,81:161:99:2701,0,2686
chrXII	187730	.	C	T	2751.77	PASS	AC=1;AF=0.5;AN=2;BaseQRankSum=-1.243;DP=172;Dels=0.0;FS=0.0;HaplotypeScore=3.1547;MLEAC=1;MLEAF=0.5;MQ=41.99;MQ0=0;MQRankSum=-1.121;QD=16.0;ReadPosRankSum=0.606	GT:AD:DP:GQ:PL	0/1:85,87:172:99:2780,0,2838
chrXII	189083	.	G	A	2927.77	PASS	AC=1;AF=0.5;AN=2;BaseQRankSum=-1.958;DP=189;Dels=0.0;FS=3.342;HaplotypeScore=1.6006;MLEAC=1;MLEAF=0.5;MQ=42.0;MQ0=0;MQRankSum=0.074;QD=15.49;ReadPosRankSum=0.401	GT:AD:DP:GQ:PL	0/1:94,93:188:99:2956,0,3092
chrXII	193264	.	A	G	2970.77	PASS	AC=1;AF=0.5;AN=2;BaseQRankSum=1.607;DP=165;Dels=0.0;FS=15.325;HaplotypeScore=3.0453;MLEAC=1;MLEAF=0.5;MQ=41.9;MQ0=0;MQRankSum=-1.211;QD=18.0;ReadPosRankSum=0.623	GT:AD:DP:GQ:PL	0/1:76,89:165:99:2999,0,2511
chrXII	193325	.	C	T	1864.77	PASS	AC=1;AF=0.5;AN=2;BaseQRankSum=0.335;DP=139;Dels=0.0;FS=2.169;HaplotypeScore=4.2553;MLEAC=1;MLEAF=0.5;MQ=42.0;MQ0=0;MQRankSum=-1.17;QD=13.42;ReadPosRankSum=0.94	GT:AD:DP:GQ:PL	0/1:80,59:139:99:1893,0,2667
chrXII	209073	.	C	T	3180.76	PASS	AC=1;AF=0.5;AN=2;BaseQRankSum=1.458;DP=189;Dels=0.0;FS=1.775;HaplotypeScore=0.0;MLEAC=1;MLEAF=0.5;MQ=41.99;MQ0=0;MQRankSum=0.209;QD=16.83;ReadPosRankSum=0.174	GT:AD:DP:GQ:PL	0/1:93,95:188:99:3209,0,3118
chrXII	211090	.	G	A	3378.77	PASS	AC=1;AF=0.5;AN=2;BaseQRankSum=-0.609;DP=189;Dels=0.0;FS=3.295;HaplotypeScore=3.8107;MLEAC=1;MLEAF=0.5;MQ=42.0;MQ0=0;MQRankSum=-0.121;QD=17.88;ReadPosRankSum=-0.478	GT:AD:DP:GQ:PL	0/1:88,101:189:99:3407,0,2917
chrXII	214345	.	G	A	2629.77	PASS	AC=1;AF=0.5;AN=2;BaseQRankSum=0.846;DP=165;Dels=0.0;FS=2.77;HaplotypeScore=0.8941;MLEAC=1;MLEAF=0.5;MQ=42.0;MQ0=0;MQRankSum=-0.533;QD=15.94;ReadPosRankSum=0.302	GT:AD:DP:GQ:PL	0/1:86,79:165:99:2658,0,2829
chrXII	241834	.	G	A	2476.77	PASS	AC=1;AF=0.5;AN=2;BaseQRankSum=-2.447;DP=164;Dels=0.0;FS=9.273;HaplotypeScore=8.3723;MLEAC=1;MLEAF=0.5;MQ=41.99;MQ0=0;MQRankSum=1.168;QD=15.1;ReadPosRankSum=0.218	GT:AD:DP:GQ:PL	0/1:85,78:163:99:2505,0,2833
chrXII	260596	.	C	T	5232.77	PASS	AC=2;AF=1.0;AN=2;DP=134;Dels=0.0;FS=0.0;HaplotypeScore=5.6902;MLEAC=2;MLEAF=1.0;MQ=41.93;MQ0=0;QD=28.37	GT:AD:DP:GQ:PL	1/1:0,134:134:99:5261,397,0
chrXII	268477	.	G	A	3157.77	PASS	AC=1;AF=0.5;AN=2;BaseQRankSum=0.741;DP=190;Dels=0.0;FS=9.672;HaplotypeScore=7.6112;MLEAC=1;MLEAF=0.5;MQ=41.93;MQ0=0;MQRankSum=-1.044;QD=16.62;ReadPosRankSum=1.384	GT:AD:DP:GQ:PL	0/1:94,95:189:99:3186,0,3142
chrXII	271014	.	G	A	3729.77	PASS	AC=1;AF=0.5;AN=2;BaseQRankSum=1.66;DP=211;Dels=0.0;FS=8.849;HaplotypeScore=0.734;MLEAC=1;MLEAF=0.5;MQ=42.0;MQ0=0;MQRankSum=0.125;QD=17.68;ReadPosRankSum=0.958	GT:AD:DP:GQ:PL	0/1:102,109:211:99:3758,0,3356
chrXII	279181	.	T	C	2457.77	PASS	AC=1;AF=0.5;AN=2;BaseQRankSum=3.743;DP=145;Dels=0.0;FS=0.622;HaplotypeScore=1.4679;MLEAC=1;MLEAF=0.5;MQ=42.0;MQ0=0;MQRankSum=0.294;QD=16.95;ReadPosRankSum=0.51	GT:AD:DP:GQ:PL	0/1:70,74:145:99:2486,0,2142
chrXII	287747	.	A	G	2252.77	PASS	AC=1;AF=0.5;AN=2;BaseQRankSum=1.606;DP=145;Dels=0.0;FS=7.594;HaplotypeScore=0.0;MLEAC=1;MLEAF=0.5;MQ=42.0;MQ0=0;MQRankSum=-2.083;QD=15.54;ReadPosRankSum=-0.244	GT:AD:DP:GQ:PL	0/1:77,67:144:99:2281,0,2646
chrXII	295917	.	C	T	2491.77	PASS	AC=1;AF=0.5;AN=2;BaseQRankSum=-0.352;DP=166;Dels=0.0;FS=1.284;HaplotypeScore=2.7525;MLEAC=1;MLEAF=0.5;MQ=42.0;MQ0=0;MQRankSum=0.442;QD=15.01;ReadPosRankSum=-0.828	GT:AD:DP:GQ:PL	0/1:90,76:166:99:2520,0,3020
chrXII	298857	.	A	G	2456.77	PASS	AC=1;AF=0.5;AN=2;BaseQRankSum=1.833;DP=165;Dels=0.0;FS=3.673;HaplotypeScore=0.9992;MLEAC=1;MLEAF=0.5;MQ=42.0;MQ0=0;MQRankSum=1.256;QD=14.89;ReadPosRankSum=-0.504	GT:AD:DP:GQ:PL	0/1:83,82:165:99:2485,0,2525
chrXII	303349	.	G	A	2829.77	PASS	AC=1;AF=0.5;AN=2;BaseQRankSum=-0.973;DP=169;Dels=0.0;FS=0.0;HaplotypeScore=0.0;MLEAC=1;MLEAF=0.5;MQ=41.99;MQ0=0;MQRankSum=1.184;QD=16.74;ReadPosRankSum=-0.844	GT:AD:DP:GQ:PL	0/1:85,84:169:99:2858,0,2870
chrXII	304485	.	C	T	3671.77	PASS	AC=1;AF=0.5;AN=2;BaseQRankSum=0.488;DP=217;Dels=0.0;FS=4.838;HaplotypeScore=2.6998;MLEAC=1;MLEAF=0.5;MQ=42.0;MQ0=0;MQRankSum=-2.075;QD=16.92;ReadPosRankSum=1.565	GT:AD:DP:GQ:PL	0/1:107,110:217:99:3700,0,3486
chrXII	309317	.	A	G	3007.77	PASS	AC=1;AF=0.5;AN=2;BaseQRankSum=-0.641;DP=159;Dels=0.0;FS=2.802;HaplotypeScore=0.8667;MLEAC=1;MLEAF=0.5;MQ=42.0;MQ0=0;MQRankSum=-1.149;QD=18.92;ReadPosRankSum=-1.131	GT:AD:DP:GQ:PL	0/1:69,90:159:99:3036,0,2314
chrXII	311965	.	C	T	3270.77	PASS	AC=1;AF=0.5;AN=2;BaseQRankSum=1.644;DP=201;Dels=0.0;FS=3.192;HaplotypeScore=0.0;MLEAC=1;MLEAF=0.5;MQ=42.0;MQ0=0;MQRankSum=-1.063;QD=16.27;ReadPosRankSum=-1.23	GT:AD:DP:GQ:PL	0/1:102,97:199:99:3299,0,3362
chrXII	312292	.	C	T	2365.77	PASS	AC=1;AF=0.5;AN=2;BaseQRankSum=0.223;DP=131;Dels=0.0;FS=0.666;HaplotypeScore=2.6616;MLEAC=1;MLEAF=0.5;MQ=42.0;MQ0=0;MQRankSum=0.872;QD=18.06;ReadPosRankSum=0.838	GT:AD:DP:GQ:PL	0/1:56,72:129:99:2394,0,1869
chrXII	314423	.	G	A	2324.77	PASS	AC=1;AF=0.5;AN=2;BaseQRankSum=0.156;DP=128;Dels=0.0;FS=0.668;HaplotypeScore=9.8498;MLEAC=1;MLEAF=0.5;MQ=42.0;MQ0=0;MQRankSum=1.134;QD=18.16;ReadPosRankSum=1.149	GT:AD:DP:GQ:PL	0/1:56,69:126:99:2353,0,1877
chrXII	322369	.	A	G	2476.77	PASS	AC=1;AF=0.5;AN=2;BaseQRankSum=0.334;DP=180;Dels=0.0;FS=2.757;HaplotypeScore=8.8515;MLEAC=1;MLEAF=0.5;MQ=41.96;MQ0=0;MQRankSum=1.487;QD=13.76;ReadPosRankSum=-2.106	GT:AD:DP:GQ:PL	0/1:97,82:179:99:2505,0,3070
chrXII	325822	.	G	A	2441.77	PASS	AC=1;AF=0.5;AN=2;BaseQRankSum=-1.406;DP=163;Dels=0.0;FS=1.978;HaplotypeScore=3.8757;MLEAC=1;MLEAF=0.5;MQ=42.0;MQ0=0;MQRankSum=0.843;QD=14.98;ReadPosRankSum=1.463	GT:AD:DP:GQ:PL	0/1:84,78:162:99:2470,0,2792
chrXII	329038	.	C	T	1974.77	PASS	AC=1;AF=0.5;AN=2;BaseQRankSum=-0.02;DP=116;Dels=0.0;FS=0.0;HaplotypeScore=1.9243;MLEAC=1;MLEAF=0.5;MQ=42.0;MQ0=0;MQRankSum=0.775;QD=17.02;ReadPosRankSum=0.003	GT:AD:DP:GQ:PL	0/1:55,60:115:99:2003,0,1758
chrXII	402287	.	G	A	3395.77	PASS	AC=1;AF=0.5;AN=2;BaseQRankSum=1.207;DP=149;Dels=0.0;FS=0.0;HaplotypeScore=2.5508;MLEAC=1;MLEAF=0.5;MQ=42.0;MQ0=0;MQRankSum=0.977;QD=22.79;ReadPosRankSum=-0.72	GT:AD:DP:GQ:PL	0/1:53,96:149:99:3424,0,1651
chrXII	402960	.	A	G	3183.76	PASS	AC=1;AF=0.5;AN=2;BaseQRankSum=2.562;DP=174;Dels=0.0;FS=2.661;HaplotypeScore=2.3113;MLEAC=1;MLEAF=0.5;MQ=41.98;MQ0=0;MQRankSum=-0.083;QD=18.3;ReadPosRankSum=0.924	GT:AD:DP:GQ:PL	0/1:76,98:174:99:3212,0,2297
chrXII	416648	.	G	A	1678.77	PASS	AC=1;AF=0.5;AN=2;BaseQRankSum=-2.089;DP=171;Dels=0.0;FS=0.0;HaplotypeScore=1.6208;MLEAC=1;MLEAF=0.5;MQ=42.0;MQ0=0;MQRankSum=-1.628;QD=9.82;ReadPosRankSum=-0.653	GT:AD:DP:GQ:PL	0/1:109,61:170:99:1707,0,3775
chrXII	425429	.	C	T	2057.77	PASS	AC=1;AF=0.5;AN=2;BaseQRankSum=-2.565;DP=161;Dels=0.0;FS=0.595;HaplotypeScore=0.0;MLEAC=1;MLEAF=0.5;MQ=42.0;MQ0=0;MQRankSum=-0.727;QD=12.78;ReadPosRankSum=-1.484	GT:AD:DP:GQ:PL	0/1:93,68:161:99:2086,0,3128
chrXII	427084	.	G	A	3320.77	PASS	AC=1;AF=0.5;AN=2;BaseQRankSum=-0.643;DP=163;Dels=0.0;FS=4.697;HaplotypeScore=4.0994;MLEAC=1;MLEAF=0.5;MQ=42.0;MQ0=0;MQRankSum=0.922;QD=20.37;ReadPosRankSum=0.342	GT:AD:DP:GQ:PL	0/1:67,96:163:99:3349,0,2106
chrXII	428782	.	G	A	4123.77	PASS	AC=1;AF=0.5;AN=2;BaseQRankSum=-0.24;DP=195;Dels=0.0;FS=1.164;HaplotypeScore=7.1823;MLEAC=1;MLEAF=0.5;MQ=42.0;MQ0=0;MQRankSum=0.205;QD=21.15;ReadPosRankSum=1.23	GT:AD:DP:GQ:PL	0/1:72,120:193:99:4152,0,2246
chrXII	438224	.	G	A	1747.77	PASS	AC=1;AF=0.5;AN=2;BaseQRankSum=0.277;DP=142;Dels=0.0;FS=4.247;HaplotypeScore=2.5508;MLEAC=1;MLEAF=0.5;MQ=42.0;MQ0=0;MQRankSum=0.188;QD=12.31;ReadPosRankSum=-0.89	GT:AD:DP:GQ:PL	0/1:86,55:141:99:1776,0,2847
chrXII	446267	.	G	A	1750.77	PASS	AC=1;AF=0.5;AN=2;BaseQRankSum=1.121;DP=187;Dels=0.0;FS=4.589;HaplotypeScore=0.734;MLEAC=1;MLEAF=0.5;MQ=42.0;MQ0=0;MQRankSum=0.118;QD=9.36;ReadPosRankSum=2.083	GT:AD:DP:GQ:PL	0/1:128,59:187:99:1779,0,4366
chrXII	446302	.	G	A	1710.77	PASS	AC=1;AF=0.5;AN=2;BaseQRankSum=-0.151;DP=184;Dels=0.0;FS=0.0;HaplotypeScore=1.6553;MLEAC=1;MLEAF=0.5;MQ=42.0;MQ0=0;MQRankSum=0.798;QD=9.3;ReadPosRankSum=-1.69	GT:AD:DP:GQ:PL	0/1:125,59:184:99:1739,0,4411
chrXII	520619	.	G	A	1041.77	PASS	AC=1;AF=0.5;AN=2;BaseQRankSum=0.625;DP=150;Dels=0.0;FS=3.409;HaplotypeScore=4.2496;MLEAC=1;MLEAF=0.5;MQ=42.0;MQ0=0;MQRankSum=-1.496;QD=6.95;ReadPosRankSum=0.098	GT:AD:DP:GQ:PL	0/1:111,38:149:99:1070,0,3953
chrXII	523744	.	G	A	3790.77	PASS	AC=1;AF=0.5;AN=2;BaseQRankSum=-0.067;DP=185;Dels=0.0;FS=1.91;HaplotypeScore=0.0;MLEAC=1;MLEAF=0.5;MQ=42.0;MQ0=0;MQRankSum=1.583;QD=20.49;ReadPosRankSum=0.765	GT:AD:DP:GQ:PL	0/1:69,116:185:99:3819,0,2118
chrXII	532938	.	G	A	3438.77	PASS	AC=1;AF=0.5;AN=2;BaseQRankSum=-2.398;DP=178;Dels=0.0;FS=0.559;HaplotypeScore=1.8332;MLEAC=1;MLEAF=0.5;MQ=42.0;MQ0=0;MQRankSum=0.179;QD=19.32;ReadPosRankSum=-0.595	GT:AD:DP:GQ:PL	0/1:74,104:178:99:3467,0,2420
chrXII	539977	.	G	A	2660.77	PASS	AC=1;AF=0.5;AN=2;BaseQRankSum=0.0;DP=117;Dels=0.0;FS=0.0;HaplotypeScore=0.0;MLEAC=1;MLEAF=0.5;MQ=41.97;MQ0=0;MQRankSum=-0.652;QD=22.74;ReadPosRankSum=-1.736	GT:AD:DP:GQ:PL	0/1:37,79:116:99:2689,0,989
chrXII	553473	.	G	A	1845.77	PASS	AC=1;AF=0.5;AN=2;BaseQRankSum=-3.181;DP=151;Dels=0.0;FS=4.988;HaplotypeScore=0.0;MLEAC=1;MLEAF=0.5;MQ=42.0;MQ0=0;MQRankSum=-2.024;QD=12.22;ReadPosRankSum=-0.889	GT:AD:DP:GQ:PL	0/1:86,65:151:99:1874,0,2961
chrXII	555680	.	G	A	3989.77	PASS	AC=1;AF=0.5;AN=2;BaseQRankSum=0.761;DP=178;Dels=0.01;FS=6.885;HaplotypeScore=4.8295;MLEAC=1;MLEAF=0.5;MQ=42.0;MQ0=0;MQRankSum=-1.145;QD=22.41;ReadPosRankSum=1.038	GT:AD:DP:GQ:PL	0/1:62,115:177:99:4018,0,1801
chrXII	563293	.	T	C	1704.77	PASS	AC=1;AF=0.5;AN=2;BaseQRankSum=-1.991;DP=136;Dels=0.0;FS=5.24;HaplotypeScore=2.7199;MLEAC=1;MLEAF=0.5;MQ=41.99;MQ0=0;MQRankSum=-1.007;QD=12.54;ReadPosRankSum=-0.687	GT:AD:DP:GQ:PL	0/1:81,55:136:99:1733,0,2820
chrXII	567272	.	C	T	1620.77	PASS	AC=1;AF=0.5;AN=2;BaseQRankSum=-2.195;DP=178;Dels=0.0;FS=3.83;HaplotypeScore=2.4696;MLEAC=1;MLEAF=0.5;MQ=42.0;MQ0=0;MQRankSum=-0.291;QD=9.11;ReadPosRankSum=-0.042	GT:AD:DP:GQ:PL	0/1:119,58:177:99:1649,0,3936
chrXII	575730	.	C	T	1684.77	PASS	AC=1;AF=0.5;AN=2;BaseQRankSum=0.178;DP=144;Dels=0.0;FS=3.105;HaplotypeScore=1.7552;MLEAC=1;MLEAF=0.5;MQ=42.0;MQ0=0;MQRankSum=1.168;QD=11.7;ReadPosRankSum=1.611	GT:AD:DP:GQ:PL	0/1:91,53:144:99:1713,0,3209
chrXII	577532	.	G	A	2012.77	PASS	AC=1;AF=0.5;AN=2;BaseQRankSum=-0.227;DP=192;Dels=0.0;FS=7.815;HaplotypeScore=5.9323;MLEAC=1;MLEAF=0.5;MQ=42.0;MQ0=0;MQRankSum=-0.004;QD=10.48;ReadPosRankSum=-0.281	GT:AD:DP:GQ:PL	0/1:121,70:191:99:2041,0,4039
chrXII	586203	.	A	G	1245.77	PASS	AC=1;AF=0.5;AN=2;BaseQRankSum=1.608;DP=117;Dels=0.0;FS=7.501;HaplotypeScore=0.8321;MLEAC=1;MLEAF=0.5;MQ=41.85;MQ0=0;MQRankSum=1.18;QD=10.65;ReadPosRankSum=-0.78	GT:AD:DP:GQ:PL	0/1:76,41:117:99:1274,0,2530
chrXII	604070	.	G	A	1560.77	PASS	AC=1;AF=0.5;AN=2;BaseQRankSum=0.204;DP=128;Dels=0.0;FS=0.701;HaplotypeScore=4.701;MLEAC=1;MLEAF=0.5;MQ=42.0;MQ0=0;MQRankSum=0.657;QD=12.19;ReadPosRankSum=-1.202	GT:AD:DP:GQ:PL	0/1:76,51:128:99:1589,0,2533
chrXII	609522	.	G	A	1703.77	PASS	AC=1;AF=0.5;AN=2;BaseQRankSum=-0.768;DP=161;Dels=0.0;FS=8.664;HaplotypeScore=3.4407;MLEAC=1;MLEAF=0.5;MQ=42.0;MQ0=0;MQRankSum=-0.35;QD=10.58;ReadPosRankSum=1.219	GT:AD:DP:GQ:PL	0/1:102,58:160:99:1732,0,3462
chrXII	610910	.	A	G	1697.77	PASS	AC=1;AF=0.5;AN=2;BaseQRankSum=-0.317;DP=119;Dels=0.0;FS=0.0;HaplotypeScore=2.6527;MLEAC=1;MLEAF=0.5;MQ=42.0;MQ0=0;MQRankSum=0.088;QD=14.27;ReadPosRankSum=0.487	GT:AD:DP:GQ:PL	0/1:62,57:119:99:1726,0,1828
chrXII	623032	.	G	A	2102.77	PASS	AC=1;AF=0.5;AN=2;BaseQRankSum=0.576;DP=196;Dels=0.0;FS=0.0;HaplotypeScore=11.5577;MLEAC=1;MLEAF=0.5;MQ=41.99;MQ0=0;MQRankSum=-1.261;QD=10.73;ReadPosRankSum=0.377	GT:AD:DP:GQ:PL	0/1:127,68:195:99:2131,0,4453
chrXII	627019	.	G	A	1341.77	PASS	AC=1;AF=0.5;AN=2;BaseQRankSum=-0.367;DP=157;Dels=0.0;FS=7.889;HaplotypeScore=3.2231;MLEAC=1;MLEAF=0.5;MQ=42.0;MQ0=0;MQRankSum=0.111;QD=8.55;ReadPosRankSum=1.339	GT:AD:DP:GQ:PL	0/1:110,46:156:99:1370,0,3888
chrXII	650233	.	C	T	1830.77	PASS	AC=1;AF=0.5;AN=2;BaseQRankSum=0.033;DP=174;Dels=0.0;FS=2.981;HaplotypeScore=4.3798;MLEAC=1;MLEAF=0.5;MQ=42.0;MQ0=0;MQRankSum=-1.072;QD=10.52;ReadPosRankSum=0.802	GT:AD:DP:GQ:PL	0/1:112,61:173:99:1859,0,3829
chrXII	671300	.	G	A	1820.77	PASS	AC=1;AF=0.5;AN=2;BaseQRankSum=0.997;DP=177;Dels=0.0;FS=0.0;HaplotypeScore=2.6196;MLEAC=1;MLEAF=0.5;MQ=41.99;MQ0=0;MQRankSum=1.369;QD=10.29;ReadPosRankSum=1.178	GT:AD:DP:GQ:PL	0/1:116,60:176:99:1849,0,3962
chrXII	674268	.	A	G	1806.77	PASS	AC=1;AF=0.5;AN=2;BaseQRankSum=2.623;DP=185;Dels=0.0;FS=9.385;HaplotypeScore=5.263;MLEAC=1;MLEAF=0.5;MQ=42.0;MQ0=0;MQRankSum=-0.436;QD=9.77;ReadPosRankSum=0.347	GT:AD:DP:GQ:PL	0/1:124,60:185:99:1835,0,4360
chrXII	674577	.	C	T	1445.77	PASS	AC=1;AF=0.5;AN=2;BaseQRankSum=2.091;DP=137;Dels=0.0;FS=1.508;HaplotypeScore=0.734;MLEAC=1;MLEAF=0.5;MQ=42.0;MQ0=0;MQRankSum=-1.157;QD=10.55;ReadPosRankSum=-0.629	GT:AD:DP:GQ:PL	0/1:89,48:137:99:1474,0,2942
chrXII	691429	.	C	T	2169.77	PASS	AC=1;AF=0.5;AN=2;BaseQRankSum=0.107;DP=202;Dels=0.0;FS=3.46;HaplotypeScore=5.7064;MLEAC=1;MLEAF=0.5;MQ=41.93;MQ0=0;MQRankSum=0.631;QD=10.74;ReadPosRankSum=0.74	GT:AD:DP:GQ:PL	0/1:129,71:200:99:2198,0,4416
chrXII	693013	.	G	A	2452.77	PASS	AC=1;AF=0.5;AN=2;BaseQRankSum=0.421;DP=200;Dels=0.0;FS=4.214;HaplotypeScore=4.4458;MLEAC=1;MLEAF=0.5;MQ=41.99;MQ0=0;MQRankSum=-0.463;QD=12.26;ReadPosRankSum=0.205	GT:AD:DP:GQ:PL	0/1:119,80:199:99:2481,0,3924
chrXII	714658	.	C	T	2015.77	PASS	AC=1;AF=0.5;AN=2;BaseQRankSum=1.361;DP=188;Dels=0.0;FS=5.464;HaplotypeScore=1.6988;MLEAC=1;MLEAF=0.5;MQ=42.0;MQ0=0;MQRankSum=0.108;QD=10.72;ReadPosRankSum=2.428	GT:AD:DP:GQ:PL	0/1:122,66:188:99:2044,0,4146
chrXII	721318	.	C	T	1983.77	PASS	AC=1;AF=0.5;AN=2;BaseQRankSum=0.285;DP=164;Dels=0.0;FS=0.597;HaplotypeScore=0.8667;MLEAC=1;MLEAF=0.5;MQ=41.9;MQ0=0;MQRankSum=-0.264;QD=12.1;ReadPosRankSum=-0.155	GT:AD:DP:GQ:PL	0/1:100,63:164:99:2012,0,3355
chrXII	726753	.	C	T	1980.77	PASS	AC=1;AF=0.5;AN=2;BaseQRankSum=1.523;DP=173;Dels=0.0;FS=1.947;HaplotypeScore=2.4892;MLEAC=1;MLEAF=0.5;MQ=42.0;MQ0=0;MQRankSum=-2.375;QD=11.45;ReadPosRankSum=-0.983	GT:AD:DP:GQ:PL	0/1:109,64:173:99:2009,0,3650
chrXII	736409	.	C	T	2358.77	PASS	AC=1;AF=0.5;AN=2;BaseQRankSum=1.631;DP=178;Dels=0.0;FS=0.559;HaplotypeScore=0.9979;MLEAC=1;MLEAF=0.5;MQ=42.0;MQ0=0;MQRankSum=1.786;QD=13.25;ReadPosRankSum=0.073	GT:AD:DP:GQ:PL	0/1:103,74:177:99:2387,0,3423
chrXII	764434	.	G	A	1501.77	PASS	AC=1;AF=0.5;AN=2;BaseQRankSum=-0.592;DP=142;Dels=0.0;FS=0.0;HaplotypeScore=0.8321;MLEAC=1;MLEAF=0.5;MQ=42.0;MQ0=0;MQRankSum=-1.847;QD=10.58;ReadPosRankSum=-0.455	GT:AD:DP:GQ:PL	0/1:92,50:142:99:1530,0,3196
chrXII	767609	.	C	T	2171.77	PASS	AC=1;AF=0.5;AN=2;BaseQRankSum=1.555;DP=198;Dels=0.0;FS=1.153;HaplotypeScore=6.2446;MLEAC=1;MLEAF=0.5;MQ=41.99;MQ0=0;MQRankSum=-1.459;QD=10.97;ReadPosRankSum=-1.267	GT:AD:DP:GQ:PL	0/1:128,70:198:99:2200,0,4365
chrXII	768007	.	C	T	1526.77	PASS	AC=1;AF=0.5;AN=2;BaseQRankSum=1.168;DP=149;Dels=0.0;FS=12.746;HaplotypeScore=1.7885;MLEAC=1;MLEAF=0.5;MQ=41.99;MQ0=0;MQRankSum=-2.209;QD=10.25;ReadPosRankSum=0.07	GT:AD:DP:GQ:PL	0/1:99,50:149:99:1555,0,3412
chrXII	768194	.	C	T	2033.77	PASS	AC=1;AF=0.5;AN=2;BaseQRankSum=0.685;DP=179;Dels=0.0;FS=4.517;HaplotypeScore=3.4954;MLEAC=1;MLEAF=0.5;MQ=41.99;MQ0=0;MQRankSum=-0.328;QD=11.36;ReadPosRankSum=-0.46	GT:AD:DP:GQ:PL	0/1:114,65:179:99:2062,0,3989
chrXII	771954	.	C	T	1769.77	PASS	AC=1;AF=0.5;AN=2;BaseQRankSum=-1.062;DP=151;Dels=0.0;FS=0.0;HaplotypeScore=0.9159;MLEAC=1;MLEAF=0.5;MQ=42.0;MQ0=0;MQRankSum=-0.04;QD=11.72;ReadPosRankSum=-0.453	GT:AD:DP:GQ:PL	0/1:93,58:151:99:1798,0,3126
chrXII	777294	.	C	T	2035.77	PASS	AC=1;AF=0.5;AN=2;BaseQRankSum=0.538;DP=174;Dels=0.0;FS=0.578;HaplotypeScore=1.8332;MLEAC=1;MLEAF=0.5;MQ=42.0;MQ0=0;MQRankSum=-1.552;QD=11.7;ReadPosRankSum=0.821	GT:AD:DP:GQ:PL	0/1:109,65:174:99:2064,0,3798
chrXII	821636	.	G	A	1984.77	PASS	AC=1;AF=0.5;AN=2;BaseQRankSum=-1.473;DP=177;Dels=0.0;FS=0.606;HaplotypeScore=0.0;MLEAC=1;MLEAF=0.5;MQ=42.0;MQ0=0;MQRankSum=1.015;QD=11.21;ReadPosRankSum=-0.981	GT:AD:DP:GQ:PL	0/1:111,66:177:99:2013,0,3806
chrXII	828132	.	A	G	2339.77	PASS	AC=1;AF=0.5;AN=2;BaseQRankSum=0.336;DP=105;Dels=0.0;FS=5.223;HaplotypeScore=0.9665;MLEAC=1;MLEAF=0.5;MQ=42.0;MQ0=0;MQRankSum=2.471;QD=22.28;ReadPosRankSum=0.493	GT:AD:DP:GQ:PL	0/1:35,70:105:99:2368,0,997
chrXII	835617	.	T	C	1409.77	PASS	AC=1;AF=0.5;AN=2;BaseQRankSum=-1.025;DP=131;Dels=0.0;FS=8.706;HaplotypeScore=1.8658;MLEAC=1;MLEAF=0.5;MQ=41.88;MQ0=0;MQRankSum=0.012;QD=10.76;ReadPosRankSum=1.372	GT:AD:DP:GQ:PL	0/1:82,48:131:99:1438,0,2809
chrXII	837770	.	G	A	2894.77	PASS	AC=1;AF=0.5;AN=2;BaseQRankSum=0.279;DP=133;Dels=0.0;FS=0.0;HaplotypeScore=0.0;MLEAC=1;MLEAF=0.5;MQ=42.0;MQ0=0;MQRankSum=0.771;QD=21.77;ReadPosRankSum=0.541	GT:AD:DP:GQ:PL	0/1:48,85:133:99:2923,0,1433
chrXII	840966	.	T	C	1363.77	PASS	AC=1;AF=0.5;AN=2;BaseQRankSum=1.884;DP=134;Dels=0.0;FS=0.672;HaplotypeScore=0.0;MLEAC=1;MLEAF=0.5;MQ=41.99;MQ0=0;MQRankSum=0.228;QD=10.18;ReadPosRankSum=0.392	GT:AD:DP:GQ:PL	0/1:87,47:134:99:1392,0,2821
chrXII	841861	.	G	A	2408.77	PASS	AC=1;AF=0.5;AN=2;BaseQRankSum=1.717;DP=186;Dels=0.0;FS=0.0;HaplotypeScore=0.734;MLEAC=1;MLEAF=0.5;MQ=42.0;MQ0=0;MQRankSum=1.034;QD=12.95;ReadPosRankSum=-0.724	GT:AD:DP:GQ:PL	0/1:109,77:186:99:2437,0,3769
chrXII	842083	.	G	A	3113.77	PASS	AC=1;AF=0.5;AN=2;BaseQRankSum=-1.716;DP=164;Dels=0.0;FS=5.685;HaplotypeScore=6.1499;MLEAC=1;MLEAF=0.5;MQ=41.99;MQ0=0;MQRankSum=-1.576;QD=18.99;ReadPosRankSum=-1.981	GT:AD:DP:GQ:PL	0/1:71,93:164:99:3142,0,2266
chrXII	845230	.	T	C	2388.77	PASS	AC=1;AF=0.5;AN=2;BaseQRankSum=-0.88;DP=212;Dels=0.0;FS=0.0;HaplotypeScore=3.4528;MLEAC=1;MLEAF=0.5;MQ=42.0;MQ0=0;MQRankSum=0.824;QD=11.27;ReadPosRankSum=0.998	GT:AD:DP:GQ:PL	0/1:132,79:211:99:2417,0,4567
chrXII	845402	.	G	A	1717.77	PASS	AC=1;AF=0.5;AN=2;BaseQRankSum=-2.034;DP=177;Dels=0.0;FS=3.759;HaplotypeScore=0.8667;MLEAC=1;MLEAF=0.5;MQ=42.0;MQ0=0;MQRankSum=1.213;QD=9.7;ReadPosRankSum=0.107	GT:AD:DP:GQ:PL	0/1:117,60:177:99:1746,0,4083
chrXII	850254	.	G	A	1739.77	PASS	AC=1;AF=0.5;AN=2;BaseQRankSum=-2.059;DP=189;Dels=0.0;FS=6.749;HaplotypeScore=4.2939;MLEAC=1;MLEAF=0.5;MQ=42.0;MQ0=0;MQRankSum=-1.984;QD=9.21;ReadPosRankSum=0.116	GT:AD:DP:GQ:PL	0/1:129,59:188:99:1768,0,4543
chrXII	850849	.	C	T	1523.77	PASS	AC=1;AF=0.5;AN=2;BaseQRankSum=-1.177;DP=147;Dels=0.0;FS=0.643;HaplotypeScore=0.9734;MLEAC=1;MLEAF=0.5;MQ=42.0;MQ0=0;MQRankSum=0.249;QD=10.37;ReadPosRankSum=1.367	GT:AD:DP:GQ:PL	0/1:96,50:146:99:1552,0,3339
chrXII	859624	.	G	A	2326.77	PASS	AC=1;AF=0.5;AN=2;BaseQRankSum=0.199;DP=201;Dels=0.0;FS=0.0;HaplotypeScore=5.825;MLEAC=1;MLEAF=0.5;MQ=42.0;MQ0=0;MQRankSum=1.032;QD=11.58;ReadPosRankSum=1.944	GT:AD:DP:GQ:PL	0/1:126,75:201:99:2355,0,4241
chrXII	862814	.	C	T	1428.77	PASS	AC=1;AF=0.5;AN=2;BaseQRankSum=-2.734;DP=157;Dels=0.0;FS=6.364;HaplotypeScore=2.444;MLEAC=1;MLEAF=0.5;MQ=41.99;MQ0=0;MQRankSum=-0.673;QD=9.1;ReadPosRankSum=-1.151	GT:AD:DP:GQ:PL	0/1:107,50:157:99:1457,0,3756
chrXII	866697	.	G	A	1633.77	PASS	AC=1;AF=0.5;AN=2;BaseQRankSum=-1.173;DP=158;Dels=0.0;FS=1.418;HaplotypeScore=1.5226;MLEAC=1;MLEAF=0.5;MQ=42.0;MQ0=0;MQRankSum=-0.974;QD=10.34;ReadPosRankSum=-0.612	GT:AD:DP:GQ:PL	0/1:101,57:158:99:1662,0,3372
chrXII	868477	.	G	A	1909.77	PASS	AC=1;AF=0.5;AN=2;BaseQRankSum=-0.243;DP=162;Dels=0.0;FS=1.268;HaplotypeScore=4.2003;MLEAC=1;MLEAF=0.5;MQ=41.99;MQ0=0;MQRankSum=1.559;QD=11.79;ReadPosRankSum=0.339	GT:AD:DP:GQ:PL	0/1:100,62:162:99:1938,0,3375
chrXII	870458	.	G	A	4706.77	PASS	AC=1;AF=0.5;AN=2;BaseQRankSum=1.131;DP=220;Dels=0.0;FS=19.257;HaplotypeScore=6.1952;MLEAC=1;MLEAF=0.5;MQ=41.88;MQ0=1;MQRankSum=0.825;QD=21.39;ReadPosRankSum=-0.825	GT:AD:DP:GQ:PL	0/1:83,137:220:99:4735,0,2615
chrXII	873020	.	C	T	1383.77	PASS	AC=1;AF=0.5;AN=2;BaseQRankSum=1.076;DP=154;Dels=0.0;FS=5.401;HaplotypeScore=0.0;MLEAC=1;MLEAF=0.5;MQ=42.0;MQ0=0;MQRankSum=-0.635;QD=8.99;ReadPosRankSum=-0.257	GT:AD:DP:GQ:PL	0/1:107,46:153:99:1412,0,3791
chrXII	888519	.	T	C	2255.77	PASS	AC=1;AF=0.5;AN=2;BaseQRankSum=0.151;DP=179;Dels=0.0;FS=13.175;HaplotypeScore=6.9863;MLEAC=1;MLEAF=0.5;MQ=41.82;MQ0=0;MQRankSum=1.237;QD=12.6;ReadPosRankSum=0.713	GT:AD:DP:GQ:PL	0/1:107,72:179:99:2284,0,3679
chrXII	894847	.	G	A	1655.77	PASS	AC=1;AF=0.5;AN=2;BaseQRankSum=0.318;DP=165;Dels=0.0;FS=0.0;HaplotypeScore=0.8941;MLEAC=1;MLEAF=0.5;MQ=42.0;MQ0=0;MQRankSum=-0.755;QD=10.03;ReadPosRankSum=-0.106	GT:AD:DP:GQ:PL	0/1:111,54:165:99:1684,0,3838
chrXII	896594	.	G	A	1694.77	PASS	AC=1;AF=0.5;AN=2;BaseQRankSum=-1.989;DP=169;Dels=0.0;FS=9.797;HaplotypeScore=2.5243;MLEAC=1;MLEAF=0.5;MQ=42.0;MQ0=0;MQRankSum=0.502;QD=10.03;ReadPosRankSum=0.3	GT:AD:DP:GQ:PL	0/1:108,61:169:99:1723,0,3600
chrXII	904191	.	A	G	1681.77	PASS	AC=1;AF=0.5;AN=2;BaseQRankSum=1.247;DP=120;Dels=0.0;FS=3.477;HaplotypeScore=0.7887;MLEAC=1;MLEAF=0.5;MQ=42.0;MQ0=0;MQRankSum=-0.707;QD=14.01;ReadPosRankSum=1.867	GT:AD:DP:GQ:PL	0/1:68,52:120:99:1710,0,2237
chrXII	904416	.	T	C	1651.77	PASS	AC=1;AF=0.5;AN=2;BaseQRankSum=0.858;DP=130;Dels=0.0;FS=5.464;HaplotypeScore=0.8941;MLEAC=1;MLEAF=0.5;MQ=42.0;MQ0=0;MQRankSum=2.407;QD=12.71;ReadPosRankSum=1.464	GT:AD:DP:GQ:PL	0/1:77,53:130:99:1680,0,2591
chrXII	905018	.	A	G	2438.77	PASS	AC=1;AF=0.5;AN=2;BaseQRankSum=1.165;DP=184;Dels=0.0;FS=0.0;HaplotypeScore=2.5942;MLEAC=1;MLEAF=0.5;MQ=42.0;MQ0=0;MQRankSum=-0.202;QD=13.25;ReadPosRankSum=1.173	GT:AD:DP:GQ:PL	0/1:103,78:181:99:2467,0,3509
chrXII	911676	.	C	T	2369.77	PASS	AC=1;AF=0.5;AN=2;BaseQRankSum=0.012;DP=218;Dels=0.0;FS=3.302;HaplotypeScore=3.612;MLEAC=1;MLEAF=0.5;MQ=42.0;MQ0=0;MQRankSum=0.067;QD=10.87;ReadPosRankSum=-1.05	GT:AD:DP:GQ:PL	0/1:141,76:218:99:2398,0,4916
chrXII	916121	.	C	T	1692.77	PASS	AC=1;AF=0.5;AN=2;BaseQRankSum=-0.771;DP=142;Dels=0.0;FS=0.635;HaplotypeScore=3.7687;MLEAC=1;MLEAF=0.5;MQ=41.9;MQ0=0;MQRankSum=-1.422;QD=11.92;ReadPosRankSum=-0.876	GT:AD:DP:GQ:PL	0/1:88,54:142:99:1721,0,2999
chrXII	918915	.	C	T	2624.77	PASS	AC=1;AF=0.5;AN=2;BaseQRankSum=1.699;DP=202;Dels=0.0;FS=8.267;HaplotypeScore=1.7552;MLEAC=1;MLEAF=0.5;MQ=42.0;MQ0=0;MQRankSum=-0.147;QD=12.99;ReadPosRankSum=0.297	GT:AD:DP:GQ:PL	0/1:119,82:202:99:2653,0,4132
chrXII	923616	.	C	T	1863.77	PASS	AC=1;AF=0.5;AN=2;BaseQRankSum=-0.055;DP=167;Dels=0.0;FS=22.531;HaplotypeScore=0.0;MLEAC=1;MLEAF=0.5;MQ=41.99;MQ0=0;MQRankSum=1.026;QD=11.16;ReadPosRankSum=-1.059	GT:AD:DP:GQ:PL	0/1:107,60:167:99:1892,0,3773
chrXII	949334	.	G	A	2285.77	PASS	AC=1;AF=0.5;AN=2;BaseQRankSum=0.5;DP=183;Dels=0.0;FS=0.548;HaplotypeScore=3.9667;MLEAC=1;MLEAF=0.5;MQ=42.0;MQ0=0;MQRankSum=0.685;QD=12.49;ReadPosRankSum=0.127	GT:AD:DP:GQ:PL	0/1:110,73:183:99:2314,0,3685
chrXII	956239	.	C	T	1449.77	PASS	AC=1;AF=0.5;AN=2;BaseQRankSum=0.055;DP=183;Dels=0.0;FS=4.039;HaplotypeScore=4.7396;MLEAC=1;MLEAF=0.5;MQ=41.92;MQ0=0;MQRankSum=-0.329;QD=7.92;ReadPosRankSum=0.643	GT:AD:DP:GQ:PL	0/1:130,52:182:99:1478,0,4614
chrXII	956804	.	G	A	1829.77	PASS	AC=1;AF=0.5;AN=2;BaseQRankSum=2.958;DP=155;Dels=0.0;FS=0.0;HaplotypeScore=7.1741;MLEAC=1;MLEAF=0.5;MQ=41.99;MQ0=0;MQRankSum=0.288;QD=11.8;ReadPosRankSum=1.39	GT:AD:DP:GQ:PL	0/1:95,58:153:99:1858,0,3208
chrXII	959590	.	G	A	1809.77	PASS	AC=1;AF=0.5;AN=2;BaseQRankSum=-1.631;DP=143;Dels=0.0;FS=6.455;HaplotypeScore=6.2577;MLEAC=1;MLEAF=0.5;MQ=41.97;MQ0=0;MQRankSum=-1.275;QD=12.66;ReadPosRankSum=2.496	GT:AD:DP:GQ:PL	0/1:83,59:142:99:1838,0,2744
chrXII	962096	.	C	T	1826.77	PASS	AC=1;AF=0.5;AN=2;BaseQRankSum=0.417;DP=180;Dels=0.0;FS=0.576;HaplotypeScore=4.7527;MLEAC=1;MLEAF=0.5;MQ=42.0;MQ0=0;MQRankSum=-0.262;QD=10.15;ReadPosRankSum=1.317	GT:AD:DP:GQ:PL	0/1:115,63:178:99:1855,0,3877
chrXII	966841	.	G	A	1524.77	PASS	AC=1;AF=0.5;AN=2;BaseQRankSum=-3.938;DP=172;Dels=0.0;FS=0.615;HaplotypeScore=7.9637;MLEAC=1;MLEAF=0.5;MQ=41.88;MQ0=1;MQRankSum=1.043;QD=8.86;ReadPosRankSum=-0.755	GT:AD:DP:GQ:PL	0/1:116,55:171:99:1553,0,4059
chrXII	971242	.	C	T	1933.77	PASS	AC=1;AF=0.5;AN=2;BaseQRankSum=0.844;DP=190;Dels=0.0;FS=7.782;HaplotypeScore=2.4095;MLEAC=1;MLEAF=0.5;MQ=42.0;MQ0=0;MQRankSum=-1.204;QD=10.18;ReadPosRankSum=1.811	GT:AD:DP:GQ:PL	0/1:125,64:189:99:1962,0,4326
chrXII	973921	.	C	T	1906.77	PASS	AC=1;AF=0.5;AN=2;BaseQRankSum=-0.502;DP=167;Dels=0.0;FS=0.588;HaplotypeScore=2.9366;MLEAC=1;MLEAF=0.5;MQ=41.91;MQ0=0;MQRankSum=-1.118;QD=11.42;ReadPosRankSum=0.976	GT:AD:DP:GQ:PL	0/1:103,64:167:99:1935,0,3453
chrXII	995786	.	C	T	2336.77	PASS	AC=1;AF=0.5;AN=2;BaseQRankSum=-0.095;DP=176;Dels=0.0;FS=1.196;HaplotypeScore=5.3938;MLEAC=1;MLEAF=0.5;MQ=41.92;MQ0=0;MQRankSum=-0.937;QD=13.28;ReadPosRankSum=-0.332	GT:AD:DP:GQ:PL	0/1:104,72:176:99:2365,0,3595
chrXII	1006245	.	A	T	6434.77	PASS	AC=2;AF=1.0;AN=2;DP=169;Dels=0.0;FS=0.0;HaplotypeScore=1.6988;MLEAC=2;MLEAF=1.0;MQ=40.09;MQ0=0;QD=30.55	GT:AD:DP:GQ:PL	1/1:0,168:169:99:6463,503,0
chrXII	1006255	.	C	T	6353.77	PASS	AC=2;AF=1.0;AN=2;DP=167;Dels=0.0;FS=0.0;HaplotypeScore=0.0;MLEAC=2;MLEAF=1.0;MQ=40.07;MQ0=0;QD=30.92	GT:AD:DP:GQ:PL	1/1:0,167:167:99:6382,496,0
chrXII	1006270	.	G	A	6824.77	PASS	AC=2;AF=1.0;AN=2;DP=181;Dels=0.0;FS=0.0;HaplotypeScore=1.9681;MLEAC=2;MLEAF=1.0;MQ=40.31;MQ0=0;QD=30.29	GT:AD:DP:GQ:PL	1/1:0,181:181:99:6853,533,0
chrXII	1009591	.	G	A	1609.77	PASS	AC=1;AF=0.5;AN=2;BaseQRankSum=0.525;DP=138;Dels=0.0;FS=3.162;HaplotypeScore=1.8401;MLEAC=1;MLEAF=0.5;MQ=41.88;MQ0=0;MQRankSum=-0.084;QD=11.66;ReadPosRankSum=-1.473	GT:AD:DP:GQ:PL	0/1:87,51:138:99:1638,0,3007
chrXII	1011896	.	C	T	4300.77	PASS	AC=2;AF=1.0;AN=2;BaseQRankSum=1.701;DP=113;Dels=0.0;FS=0.0;HaplotypeScore=4.3292;MLEAC=2;MLEAF=1.0;MQ=41.82;MQ0=0;MQRankSum=0.567;QD=24.4;ReadPosRankSum=0.383	GT:AD:DP:GQ:PL	1/1:1,112:113:99:4329,334,0
chrXII	1011902	.	C	T	4318.77	PASS	AC=2;AF=1.0;AN=2;BaseQRankSum=1.701;DP=111;Dels=0.0;FS=0.0;HaplotypeScore=1.4679;MLEAC=2;MLEAF=1.0;MQ=41.82;MQ0=0;MQRankSum=0.921;QD=36.06;ReadPosRankSum=-0.203	GT:AD:DP:GQ:PL	1/1:1,110:111:99:4347,331,0
chrXII	1017066	.	C	T	2060.77	PASS	AC=1;AF=0.5;AN=2;BaseQRankSum=-0.433;DP=162;Dels=0.0;FS=0.588;HaplotypeScore=2.522;MLEAC=1;MLEAF=0.5;MQ=42.0;MQ0=0;MQRankSum=1.646;QD=12.72;ReadPosRankSum=-0.745	GT:AD:DP:GQ:PL	0/1:98,64:162:99:2089,0,3327
chrXII	1031030	.	G	A	3178.77	PASS	AC=1;AF=0.5;AN=2;BaseQRankSum=0.171;DP=182;Dels=0.0;FS=0.0;HaplotypeScore=5.1329;MLEAC=1;MLEAF=0.5;MQ=41.99;MQ0=0;MQRankSum=0.261;QD=17.47;ReadPosRankSum=0.092	GT:AD:DP:GQ:PL	0/1:84,98:182:99:3207,0,2759
chrXII	1031653	.	G	A	1657.77	PASS	AC=1;AF=0.5;AN=2;BaseQRankSum=-0.013;DP=156;Dels=0.0;FS=8.653;HaplotypeScore=4.6227;MLEAC=1;MLEAF=0.5;MQ=41.86;MQ0=0;MQRankSum=0.135;QD=10.63;ReadPosRankSum=1.27	GT:AD:DP:GQ:PL	0/1:97,58:156:99:1686,0,3173
chrXII	1033313	.	G	A	4135.77	PASS	AC=1;AF=0.5;AN=2;BaseQRankSum=-0.799;DP=199;Dels=0.0;FS=12.403;HaplotypeScore=5.4878;MLEAC=1;MLEAF=0.5;MQ=42.0;MQ0=0;MQRankSum=-0.462;QD=20.78;ReadPosRankSum=0.597	GT:AD:DP:GQ:PL	0/1:79,120:199:99:4164,0,2548
chrXII	1038220	.	G	A	2000.77	PASS	AC=1;AF=0.5;AN=2;BaseQRankSum=-1.095;DP=145;Dels=0.0;FS=0.623;HaplotypeScore=5.4339;MLEAC=1;MLEAF=0.5;MQ=41.99;MQ0=0;MQRankSum=0.615;QD=13.8;ReadPosRankSum=1.035	GT:AD:DP:GQ:PL	0/1:82,62:144:99:2029,0,2881
chrXII	1041961	.	T	C	1880.77	PASS	AC=1;AF=0.5;AN=2;BaseQRankSum=2.864;DP=174;Dels=0.0;FS=0.0;HaplotypeScore=0.0;MLEAC=1;MLEAF=0.5;MQ=42.0;MQ0=0;MQRankSum=0.555;QD=10.81;ReadPosRankSum=0.842	GT:AD:DP:GQ:PL	0/1:113,61:174:99:1909,0,3922
chrXII	1043139	.	G	A	2372.77	PASS	AC=1;AF=0.5;AN=2;BaseQRankSum=0.747;DP=123;Dels=0.0;FS=2.305;HaplotypeScore=0.0;MLEAC=1;MLEAF=0.5;MQ=41.98;MQ0=0;MQRankSum=-0.531;QD=19.29;ReadPosRankSum=1.897	GT:AD:DP:GQ:PL	0/1:51,72:123:99:2401,0,1599
chrXII	1043547	.	G	A	1862.77	PASS	AC=1;AF=0.5;AN=2;BaseQRankSum=-0.232;DP=189;Dels=0.0;FS=0.604;HaplotypeScore=3.3876;MLEAC=1;MLEAF=0.5;MQ=42.0;MQ0=0;MQRankSum=1.105;QD=9.86;ReadPosRankSum=-1.372	GT:AD:DP:GQ:PL	0/1:128,61:189:99:1891,0,4474
chrXII	1050256	.	G	A	3966.77	PASS	AC=1;AF=0.5;AN=2;BaseQRankSum=-1.624;DP=157;Dels=0.0;FS=4.319;HaplotypeScore=3.8487;MLEAC=1;MLEAF=0.5;MQ=42.0;MQ0=0;MQRankSum=0.529;QD=25.27;ReadPosRankSum=-1.321	GT:AD:DP:GQ:PL	0/1:43,114:157:99:3995,0,1227
chrXII	1052755	.	T	C	2814.77	PASS	AC=1;AF=0.5;AN=2;BaseQRankSum=2.641;DP=216;Dels=0.0;FS=3.22;HaplotypeScore=0.0;MLEAC=1;MLEAF=0.5;MQ=42.0;MQ0=0;MQRankSum=0.507;QD=13.03;ReadPosRankSum=1.276	GT:AD:DP:GQ:PL	0/1:127,88:215:99:2843,0,4300
chrXII	1058957	.	G	A	1339.77	PASS	AC=1;AF=0.5;AN=2;BaseQRankSum=1.475;DP=151;Dels=0.0;FS=4.223;HaplotypeScore=2.812;MLEAC=1;MLEAF=0.5;MQ=42.0;MQ0=0;MQRankSum=-1.271;QD=8.87;ReadPosRankSum=-0.372	GT:AD:DP:GQ:PL	0/1:106,45:151:99:1368,0,3789
chrXIII	19229	.	C	T	2404.77	PASS	AC=1;AF=0.5;AN=2;BaseQRankSum=0.875;DP=155;Dels=0.0;FS=4.923;HaplotypeScore=4.9636;MLEAC=1;MLEAF=0.5;MQ=42.0;MQ0=0;MQRankSum=0.118;QD=15.51;ReadPosRankSum=-0.585	GT:AD:DP:GQ:PL	0/1:82,72:154:99:2433,0,2749
chrXIII	44388	.	G	A	4664.77	PASS	AC=2;AF=1.0;AN=2;DP=125;Dels=0.0;FS=0.0;HaplotypeScore=2.7067;MLEAC=2;MLEAF=1.0;MQ=41.98;MQ0=0;QD=24.93	GT:AD:DP:GQ:PL	1/1:0,125:125:99:4693,361,0
chrXIII	46617	.	G	A	1665.77	PASS	AC=1;AF=0.5;AN=2;BaseQRankSum=-1.064;DP=110;Dels=0.0;FS=7.408;HaplotypeScore=8.2722;MLEAC=1;MLEAF=0.5;MQ=41.96;MQ0=0;MQRankSum=0.985;QD=15.14;ReadPosRankSum=-0.603	GT:AD:DP:GQ:PL	0/1:55,54:109:99:1694,0,1807
chrXIII	48460	.	G	A	2678.77	PASS	AC=1;AF=0.5;AN=2;BaseQRankSum=0.573;DP=161;Dels=0.0;FS=1.259;HaplotypeScore=1.8893;MLEAC=1;MLEAF=0.5;MQ=41.99;MQ0=0;MQRankSum=0.783;QD=16.64;ReadPosRankSum=-0.228	GT:AD:DP:GQ:PL	0/1:82,79:161:99:2707,0,2810
chrXIII	58404	.	G	A	2840.77	PASS	AC=1;AF=0.5;AN=2;BaseQRankSum=-0.101;DP=178;Dels=0.0;FS=8.753;HaplotypeScore=4.9689;MLEAC=1;MLEAF=0.5;MQ=41.92;MQ0=0;MQRankSum=-1.328;QD=15.96;ReadPosRankSum=0.389	GT:AD:DP:GQ:PL	0/1:91,86:177:99:2869,0,3024
chrXIII	61057	.	G	A	3250.77	PASS	AC=1;AF=0.5;AN=2;BaseQRankSum=1.9;DP=197;Dels=0.0;FS=0.541;HaplotypeScore=8.1248;MLEAC=1;MLEAF=0.5;MQ=42.0;MQ0=0;MQRankSum=2.994;QD=16.5;ReadPosRankSum=-0.555	GT:AD:DP:GQ:PL	0/1:99,96:196:99:3279,0,3244
chrXIII	74465	.	C	T	2577.77	PASS	AC=1;AF=0.5;AN=2;BaseQRankSum=0.923;DP=155;Dels=0.0;FS=5.079;HaplotypeScore=3.9847;MLEAC=1;MLEAF=0.5;MQ=41.88;MQ0=0;MQRankSum=1.339;QD=16.63;ReadPosRankSum=1.762	GT:AD:DP:GQ:PL	0/1:73,81:155:99:2606,0,2334
chrXIII	83643	.	C	T	2631.77	PASS	AC=1;AF=0.5;AN=2;BaseQRankSum=0.046;DP=167;Dels=0.0;FS=9.12;HaplotypeScore=3.6404;MLEAC=1;MLEAF=0.5;MQ=42.0;MQ0=0;MQRankSum=0.607;QD=15.76;ReadPosRankSum=-0.908	GT:AD:DP:GQ:PL	0/1:87,80:167:99:2660,0,2849
chrXIII	85950	.	G	T	2355.77	PASS	AC=1;AF=0.5;AN=2;BaseQRankSum=1.858;DP=173;Dels=0.0;FS=2.75;HaplotypeScore=6.2224;MLEAC=1;MLEAF=0.5;MQ=41.99;MQ0=0;MQRankSum=-0.563;QD=13.62;ReadPosRankSum=1.213	GT:AD:DP:GQ:PL	0/1:96,76:173:99:2384,0,3267
chrXIII	98050	.	C	T	2940.77	PASS	AC=1;AF=0.5;AN=2;BaseQRankSum=0.895;DP=147;Dels=0.0;FS=2.139;HaplotypeScore=7.6967;MLEAC=1;MLEAF=0.5;MQ=42.0;MQ0=0;MQRankSum=-0.757;QD=20.01;ReadPosRankSum=0.342	GT:AD:DP:GQ:PL	0/1:59,88:147:99:2969,0,1850
chrXIII	104308	.	G	A	2871.77	PASS	AC=1;AF=0.5;AN=2;BaseQRankSum=-0.765;DP=191;Dels=0.0;FS=5.132;HaplotypeScore=3.9941;MLEAC=1;MLEAF=0.5;MQ=41.98;MQ0=0;MQRankSum=1.022;QD=15.04;ReadPosRankSum=-1.266	GT:AD:DP:GQ:PL	0/1:102,89:191:99:2900,0,3280
chrXIII	109148	.	C	T	2428.77	PASS	AC=1;AF=0.5;AN=2;BaseQRankSum=-2.341;DP=171;Dels=0.01;FS=2.75;HaplotypeScore=10.6406;MLEAC=1;MLEAF=0.5;MQ=41.98;MQ0=0;MQRankSum=-0.171;QD=14.2;ReadPosRankSum=2.273	GT:AD:DP:GQ:PL	0/1:87,83:170:99:2457,0,2883
chrXIII	158462	.	A	G	1604.77	PASS	AC=1;AF=0.5;AN=2;BaseQRankSum=1.096;DP=90;Dels=0.0;FS=0.0;HaplotypeScore=1.3123;MLEAC=1;MLEAF=0.5;MQ=41.76;MQ0=0;MQRankSum=-1.33;QD=17.83;ReadPosRankSum=0.918	GT:AD:DP:GQ:PL	0/1:42,48:90:99:1633,0,1382
chrXIII	165199	.	C	T	2580.77	PASS	AC=1;AF=0.5;AN=2;BaseQRankSum=-2.04;DP=163;Dels=0.0;FS=4.709;HaplotypeScore=0.0;MLEAC=1;MLEAF=0.5;MQ=41.96;MQ0=0;MQRankSum=0.34;QD=15.83;ReadPosRankSum=-1.097	GT:AD:DP:GQ:PL	0/1:81,82:163:99:2609,0,2691
chrXIII	212953	.	G	A	2186.77	PASS	AC=1;AF=0.5;AN=2;BaseQRankSum=-1.131;DP=150;Dels=0.0;FS=0.0;HaplotypeScore=0.9159;MLEAC=1;MLEAF=0.5;MQ=42.0;MQ0=0;MQRankSum=1.248;QD=14.58;ReadPosRankSum=0.192	GT:AD:DP:GQ:PL	0/1:81,69:150:99:2215,0,2764
chrXIII	221949	.	C	T	2983.77	PASS	AC=1;AF=0.5;AN=2;BaseQRankSum=0.131;DP=169;Dels=0.0;FS=2.73;HaplotypeScore=3.5662;MLEAC=1;MLEAF=0.5;MQ=41.9;MQ0=0;MQRankSum=0.32;QD=17.66;ReadPosRankSum=-1.616	GT:AD:DP:GQ:PL	0/1:78,91:169:99:3012,0,2549
chrXIII	228947	.	G	A	2945.77	PASS	AC=1;AF=0.5;AN=2;BaseQRankSum=0.545;DP=165;Dels=0.0;FS=7.99;HaplotypeScore=1.6553;MLEAC=1;MLEAF=0.5;MQ=42.0;MQ0=0;MQRankSum=0.924;QD=17.85;ReadPosRankSum=-0.203	GT:AD:DP:GQ:PL	0/1:78,86:164:99:2974,0,2522
chrXIII	230551	.	C	T	2088.77	PASS	AC=1;AF=0.5;AN=2;BaseQRankSum=0.806;DP=149;Dels=0.0;FS=3.932;HaplotypeScore=1.7675;MLEAC=1;MLEAF=0.5;MQ=42.0;MQ0=0;MQRankSum=0.434;QD=14.02;ReadPosRankSum=-1.334	GT:AD:DP:GQ:PL	0/1:84,65:149:99:2117,0,2823
chrXIII	230906	.	A	G	1481.77	PASS	AC=2;AF=1.0;AN=2;DP=39;Dels=0.0;FS=0.0;HaplotypeScore=0.0;MLEAC=2;MLEAF=1.0;MQ=41.13;MQ0=0;QD=24.7	GT:AD:DP:GQ:PL	1/1:0,39:39:99:1510,117,0
chrXIII	240160	.	C	T	2895.77	PASS	AC=1;AF=0.5;AN=2;BaseQRankSum=-0.68;DP=161;Dels=0.0;FS=9.749;HaplotypeScore=1.5774;MLEAC=1;MLEAF=0.5;MQ=41.98;MQ0=0;MQRankSum=1.148;QD=17.99;ReadPosRankSum=-1.426	GT:AD:DP:GQ:PL	0/1:74,87:161:99:2924,0,2405
chrXIII	244110	.	T	C	2410.77	PASS	AC=1;AF=0.5;AN=2;BaseQRankSum=0.078;DP=164;Dels=0.0;FS=1.232;HaplotypeScore=1.6553;MLEAC=1;MLEAF=0.5;MQ=42.0;MQ0=0;MQRankSum=-0.325;QD=14.7;ReadPosRankSum=-0.659	GT:AD:DP:GQ:PL	0/1:90,74:164:99:2439,0,3076
chrXIII	324609	.	C	T	2705.77	PASS	AC=1;AF=0.5;AN=2;BaseQRankSum=1.318;DP=151;Dels=0.0;FS=7.157;HaplotypeScore=0.0;MLEAC=1;MLEAF=0.5;MQ=41.99;MQ0=0;MQRankSum=0.762;QD=17.92;ReadPosRankSum=-2.351	GT:AD:DP:GQ:PL	0/1:71,80:151:99:2734,0,2329
chrXIII	324947	.	C	T	2736.77	PASS	AC=1;AF=0.5;AN=2;BaseQRankSum=0.027;DP=167;Dels=0.0;FS=0.58;HaplotypeScore=3.3326;MLEAC=1;MLEAF=0.5;MQ=41.83;MQ0=0;MQRankSum=0.367;QD=16.39;ReadPosRankSum=1.578	GT:AD:DP:GQ:PL	0/1:82,84:166:99:2765,0,2697
chrXIII	325086	.	G	A	2880.77	PASS	AC=1;AF=0.5;AN=2;BaseQRankSum=0.93;DP=187;Dels=0.0;FS=0.535;HaplotypeScore=1.7552;MLEAC=1;MLEAF=0.5;MQ=42.0;MQ0=0;MQRankSum=1.163;QD=15.41;ReadPosRankSum=-0.781	GT:AD:DP:GQ:PL	0/1:100,87:187:99:2909,0,3314
chrXIII	327274	.	T	C	2505.77	PASS	AC=1;AF=0.5;AN=2;BaseQRankSum=-0.311;DP=145;Dels=0.0;FS=4.032;HaplotypeScore=1.8773;MLEAC=1;MLEAF=0.5;MQ=41.8;MQ0=0;MQRankSum=0.663;QD=17.28;ReadPosRankSum=-1.36	GT:AD:DP:GQ:PL	0/1:69,76:145:99:2534,0,2269
chrXIII	329395	.	C	T	2710.77	PASS	AC=1;AF=0.5;AN=2;BaseQRankSum=2.386;DP=178;Dels=0.0;FS=1.868;HaplotypeScore=0.0;MLEAC=1;MLEAF=0.5;MQ=42.0;MQ0=0;MQRankSum=0.743;QD=15.23;ReadPosRankSum=0.15	GT:AD:DP:GQ:PL	0/1:96,82:178:99:2739,0,3212
chrXIII	330709	.	T	C	2663.77	PASS	AC=1;AF=0.5;AN=2;BaseQRankSum=-1.399;DP=176;Dels=0.0;FS=2.745;HaplotypeScore=4.9231;MLEAC=1;MLEAF=0.5;MQ=42.0;MQ0=0;MQRankSum=-2.226;QD=15.14;ReadPosRankSum=-0.173	GT:AD:DP:GQ:PL	0/1:92,84:176:99:2692,0,3081
chrXIII	341929	.	C	T	2562.77	PASS	AC=1;AF=0.5;AN=2;BaseQRankSum=1.218;DP=150;Dels=0.0;FS=8.874;HaplotypeScore=4.7505;MLEAC=1;MLEAF=0.5;MQ=41.91;MQ0=0;MQRankSum=-0.233;QD=17.09;ReadPosRankSum=-0.966	GT:AD:DP:GQ:PL	0/1:73,77:150:99:2591,0,2374
chrXIII	342428	.	C	T	2499.77	PASS	AC=1;AF=0.5;AN=2;BaseQRankSum=-1.349;DP=151;Dels=0.0;FS=0.604;HaplotypeScore=0.0;MLEAC=1;MLEAF=0.5;MQ=42.0;MQ0=0;MQRankSum=-1.04;QD=16.55;ReadPosRankSum=0.043	GT:AD:DP:GQ:PL	0/1:74,77:151:99:2528,0,2532
chrXIII	345591	.	C	T	3178.77	PASS	AC=1;AF=0.5;AN=2;BaseQRankSum=1.63;DP=206;Dels=0.0;FS=5.083;HaplotypeScore=0.9734;MLEAC=1;MLEAF=0.5;MQ=42.0;MQ0=0;MQRankSum=-1.348;QD=15.43;ReadPosRankSum=0.226	GT:AD:DP:GQ:PL	0/1:110,96:206:99:3207,0,3661
chrXIII	356075	.	C	T	2069.77	PASS	AC=1;AF=0.5;AN=2;BaseQRankSum=-3.889;DP=145;Dels=0.0;FS=3.009;HaplotypeScore=0.0;MLEAC=1;MLEAF=0.5;MQ=41.99;MQ0=0;MQRankSum=0.306;QD=14.27;ReadPosRankSum=-1.2	GT:AD:DP:GQ:PL	0/1:73,72:145:99:2098,0,2418
chrXIII	391280	.	T	C	2348.77	PASS	AC=1;AF=0.5;AN=2;BaseQRankSum=1.007;DP=145;Dels=0.0;FS=3.929;HaplotypeScore=0.0;MLEAC=1;MLEAF=0.5;MQ=42.0;MQ0=0;MQRankSum=-0.943;QD=16.2;ReadPosRankSum=-0.472	GT:AD:DP:GQ:PL	0/1:71,73:144:99:2377,0,2318
chrXIII	400525	.	G	A	3340.77	PASS	AC=1;AF=0.5;AN=2;BaseQRankSum=-3.949;DP=195;Dels=0.0;FS=0.0;HaplotypeScore=3.886;MLEAC=1;MLEAF=0.5;MQ=42.0;MQ0=0;MQRankSum=0.295;QD=17.13;ReadPosRankSum=0.518	GT:AD:DP:GQ:PL	0/1:89,105:194:99:3369,0,3054
chrXIII	411225	.	T	C	3100.77	PASS	AC=1;AF=0.5;AN=2;BaseQRankSum=-0.15;DP=171;Dels=0.0;FS=6.945;HaplotypeScore=1.7219;MLEAC=1;MLEAF=0.5;MQ=41.99;MQ0=0;MQRankSum=-0.347;QD=18.13;ReadPosRankSum=0.047	GT:AD:DP:GQ:PL	0/1:79,91:170:99:3129,0,2684
chrXIII	412023	.	A	G	2347.77	PASS	AC=1;AF=0.5;AN=2;BaseQRankSum=0.064;DP=162;Dels=0.0;FS=1.222;HaplotypeScore=2.7775;MLEAC=1;MLEAF=0.5;MQ=42.0;MQ0=0;MQRankSum=0.323;QD=14.49;ReadPosRankSum=0.704	GT:AD:DP:GQ:PL	0/1:89,73:162:99:2376,0,3051
chrXIII	412409	.	G	A	3130.77	PASS	AC=1;AF=0.5;AN=2;BaseQRankSum=0.243;DP=191;Dels=0.0;FS=0.0;HaplotypeScore=0.7887;MLEAC=1;MLEAF=0.5;MQ=42.0;MQ0=0;MQRankSum=-0.108;QD=16.39;ReadPosRankSum=0.934	GT:AD:DP:GQ:PL	0/1:95,95:190:99:3159,0,3089
chrXIII	431602	.	C	T	2423.77	PASS	AC=1;AF=0.5;AN=2;BaseQRankSum=0.568;DP=160;Dels=0.0;FS=2.962;HaplotypeScore=6.0542;MLEAC=1;MLEAF=0.5;MQ=42.0;MQ0=0;MQRankSum=-0.274;QD=15.15;ReadPosRankSum=0.615	GT:AD:DP:GQ:PL	0/1:85,75:160:99:2452,0,2854
chrXIII	445707	.	G	A	2695.77	PASS	AC=1;AF=0.5;AN=2;BaseQRankSum=0.378;DP=179;Dels=0.0;FS=0.0;HaplotypeScore=3.5452;MLEAC=1;MLEAF=0.5;MQ=42.0;MQ0=0;MQRankSum=-0.212;QD=15.06;ReadPosRankSum=0.877	GT:AD:DP:GQ:PL	0/1:96,82:178:99:2724,0,3104
chrXIII	445828	.	G	A	2947.77	PASS	AC=1;AF=0.5;AN=2;BaseQRankSum=-2.855;DP=181;Dels=0.0;FS=3.384;HaplotypeScore=4.6231;MLEAC=1;MLEAF=0.5;MQ=41.92;MQ0=0;MQRankSum=0.336;QD=16.29;ReadPosRankSum=1.299	GT:AD:DP:GQ:PL	0/1:87,94:181:99:2976,0,2854
chrXIII	446714	.	G	A	2441.77	PASS	AC=1;AF=0.5;AN=2;BaseQRankSum=0.327;DP=153;Dels=0.0;FS=11.217;HaplotypeScore=2.7565;MLEAC=1;MLEAF=0.5;MQ=42.0;MQ0=0;MQRankSum=0.4;QD=15.96;ReadPosRankSum=0.174	GT:AD:DP:GQ:PL	0/1:80,73:153:99:2470,0,2650
chrXIII	448755	.	G	A	2874.77	PASS	AC=1;AF=0.5;AN=2;BaseQRankSum=0.436;DP=169;Dels=0.0;FS=1.932;HaplotypeScore=1.7608;MLEAC=1;MLEAF=0.5;MQ=42.0;MQ0=0;MQRankSum=-0.241;QD=17.01;ReadPosRankSum=-0.631	GT:AD:DP:GQ:PL	0/1:82,87:169:99:2903,0,2684
chrXIII	464568	.	G	A	3271.77	PASS	AC=1;AF=0.5;AN=2;BaseQRankSum=0.988;DP=201;Dels=0.0;FS=0.0;HaplotypeScore=8.0884;MLEAC=1;MLEAF=0.5;MQ=42.0;MQ0=0;MQRankSum=1.184;QD=16.28;ReadPosRankSum=0.116	GT:AD:DP:GQ:PL	0/1:100,100:201:99:3300,0,3190
chrXIII	470603	.	A	G	3160.77	PASS	AC=1;AF=0.5;AN=2;BaseQRankSum=2.528;DP=183;Dels=0.0;FS=0.0;HaplotypeScore=5.1412;MLEAC=1;MLEAF=0.5;MQ=41.99;MQ0=0;MQRankSum=1.179;QD=17.27;ReadPosRankSum=0.674	GT:AD:DP:GQ:PL	0/1:90,93:183:99:3189,0,2869
chrXIII	474116	.	G	A	2674.77	PASS	AC=1;AF=0.5;AN=2;BaseQRankSum=0.747;DP=169;Dels=0.0;FS=0.569;HaplotypeScore=5.6329;MLEAC=1;MLEAF=0.5;MQ=42.0;MQ0=0;MQRankSum=0.181;QD=15.83;ReadPosRankSum=0.062	GT:AD:DP:GQ:PL	0/1:82,85:167:99:2703,0,2692
chrXIII	475640	.	G	A	2441.77	PASS	AC=1;AF=0.5;AN=2;BaseQRankSum=0.905;DP=151;Dels=0.0;FS=1.314;HaplotypeScore=6.0083;MLEAC=1;MLEAF=0.5;MQ=41.88;MQ0=0;MQRankSum=0.924;QD=16.17;ReadPosRankSum=-0.397	GT:AD:DP:GQ:PL	0/1:74,75:150:99:2470,0,2405
chrXIII	485038	.	C	T	2650.77	PASS	AC=1;AF=0.5;AN=2;BaseQRankSum=1.842;DP=169;Dels=0.0;FS=0.561;HaplotypeScore=8.2788;MLEAC=1;MLEAF=0.5;MQ=42.0;MQ0=0;MQRankSum=-1.61;QD=15.69;ReadPosRankSum=1.42	GT:AD:DP:GQ:PL	0/1:86,82:169:99:2679,0,2835
chrXIII	487423	.	T	C	2428.77	PASS	AC=1;AF=0.5;AN=2;BaseQRankSum=1.744;DP=152;Dels=0.0;FS=1.344;HaplotypeScore=5.1277;MLEAC=1;MLEAF=0.5;MQ=41.99;MQ0=0;MQRankSum=-0.389;QD=15.98;ReadPosRankSum=-0.847	GT:AD:DP:GQ:PL	0/1:76,75:151:99:2457,0,2446
chrXIII	493131	.	C	T	2394.77	PASS	AC=1;AF=0.5;AN=2;BaseQRankSum=1.184;DP=171;Dels=0.0;FS=4.441;HaplotypeScore=1.8401;MLEAC=1;MLEAF=0.5;MQ=41.99;MQ0=0;MQRankSum=-1.402;QD=14.0;ReadPosRankSum=0.733	GT:AD:DP:GQ:PL	0/1:96,75:171:99:2423,0,3007
chrXIII	506872	.	T	C	2717.77	PASS	AC=1;AF=0.5;AN=2;BaseQRankSum=-1.133;DP=160;Dels=0.0;FS=2.808;HaplotypeScore=5.0454;MLEAC=1;MLEAF=0.5;MQ=42.0;MQ0=0;MQRankSum=0.382;QD=16.99;ReadPosRankSum=-0.109	GT:AD:DP:GQ:PL	0/1:72,87:159:99:2746,0,2365
chrXIII	510897	.	G	A	1912.77	PASS	AC=1;AF=0.5;AN=2;BaseQRankSum=1.523;DP=129;Dels=0.0;FS=1.449;HaplotypeScore=1.445;MLEAC=1;MLEAF=0.5;MQ=42.0;MQ0=0;MQRankSum=0.484;QD=14.83;ReadPosRankSum=1.953	GT:AD:DP:GQ:PL	0/1:69,60:129:99:1941,0,2217
chrXIII	512322	.	G	A	2734.77	PASS	AC=1;AF=0.5;AN=2;BaseQRankSum=0.072;DP=173;Dels=0.0;FS=1.213;HaplotypeScore=5.4207;MLEAC=1;MLEAF=0.5;MQ=41.99;MQ0=0;MQRankSum=1.237;QD=15.81;ReadPosRankSum=-0.333	GT:AD:DP:GQ:PL	0/1:90,82:172:99:2763,0,3066
chrXIII	517540	.	G	A	2671.77	PASS	AC=1;AF=0.5;AN=2;BaseQRankSum=-0.907;DP=158;Dels=0.0;FS=2.021;HaplotypeScore=5.3341;MLEAC=1;MLEAF=0.5;MQ=42.0;MQ0=0;MQRankSum=0.747;QD=16.91;ReadPosRankSum=0.582	GT:AD:DP:GQ:PL	0/1:74,79:153:99:2700,0,2527
chrXIII	519113	.	T	C	3142.77	PASS	AC=1;AF=0.5;AN=2;BaseQRankSum=0.316;DP=197;Dels=0.0;FS=13.513;HaplotypeScore=0.9832;MLEAC=1;MLEAF=0.5;MQ=41.93;MQ0=0;MQRankSum=0.261;QD=15.95;ReadPosRankSum=0.344	GT:AD:DP:GQ:PL	0/1:102,94:196:99:3171,0,3422
chrXIII	520080	.	A	G	3504.77	PASS	AC=1;AF=0.5;AN=2;BaseQRankSum=-3.305;DP=198;Dels=0.0;FS=1.745;HaplotypeScore=1.6281;MLEAC=1;MLEAF=0.5;MQ=41.85;MQ0=0;MQRankSum=-1.247;QD=17.7;ReadPosRankSum=-1.139	GT:AD:DP:GQ:PL	0/1:91,106:197:99:3533,0,3046
chrXIII	525523	.	C	T	2747.77	PASS	AC=1;AF=0.5;AN=2;BaseQRankSum=0.067;DP=187;Dels=0.0;FS=12.68;HaplotypeScore=4.1683;MLEAC=1;MLEAF=0.5;MQ=42.0;MQ0=0;MQRankSum=0.307;QD=14.69;ReadPosRankSum=-1.192	GT:AD:DP:GQ:PL	0/1:100,86:186:99:2776,0,3367
chrXIII	526582	.	G	A	3792.77	PASS	AC=1;AF=0.5;AN=2;BaseQRankSum=0.495;DP=212;Dels=0.0;FS=1.675;HaplotypeScore=3.3107;MLEAC=1;MLEAF=0.5;MQ=41.97;MQ0=0;MQRankSum=-0.296;QD=17.89;ReadPosRankSum=0.545	GT:AD:DP:GQ:PL	0/1:101,111:212:99:3821,0,3289
chrXIII	533225	.	C	T	2045.77	PASS	AC=1;AF=0.5;AN=2;BaseQRankSum=0.286;DP=151;Dels=0.0;FS=13.398;HaplotypeScore=4.5972;MLEAC=1;MLEAF=0.5;MQ=42.0;MQ0=0;MQRankSum=1.709;QD=13.55;ReadPosRankSum=0.35	GT:AD:DP:GQ:PL	0/1:84,66:150:99:2074,0,2860
chrXIII	536375	.	C	T	2228.77	PASS	AC=1;AF=0.5;AN=2;BaseQRankSum=0.988;DP=138;Dels=0.0;FS=3.058;HaplotypeScore=1.5774;MLEAC=1;MLEAF=0.5;MQ=42.0;MQ0=0;MQRankSum=1.191;QD=16.15;ReadPosRankSum=0.773	GT:AD:DP:GQ:PL	0/1:67,70:137:99:2257,0,2062
chrXIII	544116	.	G	A	3570.77	PASS	AC=1;AF=0.5;AN=2;BaseQRankSum=-0.884;DP=213;Dels=0.0;FS=6.694;HaplotypeScore=6.6915;MLEAC=1;MLEAF=0.5;MQ=41.98;MQ0=0;MQRankSum=-0.346;QD=16.76;ReadPosRankSum=0.264	GT:AD:DP:GQ:PL	0/1:105,108:213:99:3599,0,3507
chrXIII	553078	.	G	A	2312.77	PASS	AC=1;AF=0.5;AN=2;BaseQRankSum=-0.557;DP=156;Dels=0.0;FS=9.624;HaplotypeScore=2.4673;MLEAC=1;MLEAF=0.5;MQ=41.99;MQ0=0;MQRankSum=-0.647;QD=14.83;ReadPosRankSum=-0.131	GT:AD:DP:GQ:PL	0/1:81,74:155:99:2341,0,2606
chrXIII	556878	.	G	A	2009.77	PASS	AC=1;AF=0.5;AN=2;BaseQRankSum=0.465;DP=127;Dels=0.0;FS=1.447;HaplotypeScore=1.4538;MLEAC=1;MLEAF=0.5;MQ=42.0;MQ0=0;MQRankSum=-0.017;QD=15.82;ReadPosRankSum=0.736	GT:AD:DP:GQ:PL	0/1:65,62:127:99:2038,0,2100
chrXIII	562042	.	C	T	2353.77	PASS	AC=1;AF=0.5;AN=2;BaseQRankSum=-0.049;DP=131;Dels=0.0;FS=0.654;HaplotypeScore=0.8321;MLEAC=1;MLEAF=0.5;MQ=42.0;MQ0=0;MQRankSum=-0.373;QD=17.97;ReadPosRankSum=1.851	GT:AD:DP:GQ:PL	0/1:58,73:131:99:2382,0,1801
chrXIII	562624	.	G	A	2559.77	PASS	AC=1;AF=0.5;AN=2;BaseQRankSum=2.851;DP=166;Dels=0.0;FS=4.596;HaplotypeScore=4.1992;MLEAC=1;MLEAF=0.5;MQ=42.0;MQ0=0;MQRankSum=-2.066;QD=15.42;ReadPosRankSum=1.027	GT:AD:DP:GQ:PL	0/1:88,76:164:99:2588,0,2956
chrXIII	569751	.	G	A	2760.77	PASS	AC=1;AF=0.5;AN=2;BaseQRankSum=0.007;DP=178;Dels=0.0;FS=8.861;HaplotypeScore=3.5669;MLEAC=1;MLEAF=0.5;MQ=42.0;MQ0=0;MQRankSum=1.435;QD=15.51;ReadPosRankSum=-0.645	GT:AD:DP:GQ:PL	0/1:94,84:178:99:2789,0,3213
chrXIII	576128	.	G	A	2873.77	PASS	AC=1;AF=0.5;AN=2;BaseQRankSum=-1.202;DP=182;Dels=0.0;FS=1.169;HaplotypeScore=7.2754;MLEAC=1;MLEAF=0.5;MQ=42.0;MQ0=0;MQRankSum=-0.291;QD=15.79;ReadPosRankSum=-0.413	GT:AD:DP:GQ:PL	0/1:93,88:181:99:2902,0,3141
chrXIII	581421	.	G	A	2514.77	PASS	AC=1;AF=0.5;AN=2;BaseQRankSum=2.851;DP=159;Dels=0.0;FS=0.0;HaplotypeScore=1.7621;MLEAC=1;MLEAF=0.5;MQ=41.99;MQ0=0;MQRankSum=-0.986;QD=15.82;ReadPosRankSum=0.665	GT:AD:DP:GQ:PL	0/1:85,74:159:99:2543,0,2859
chrXIII	589635	.	C	T	2650.77	PASS	AC=1;AF=0.5;AN=2;BaseQRankSum=-0.747;DP=158;Dels=0.0;FS=2.035;HaplotypeScore=3.3196;MLEAC=1;MLEAF=0.5;MQ=42.0;MQ0=0;MQRankSum=-1.144;QD=16.78;ReadPosRankSum=-1.678	GT:AD:DP:GQ:PL	0/1:75,82:157:99:2679,0,2430
chrXIII	594420	.	C	T	2861.77	PASS	AC=1;AF=0.5;AN=2;BaseQRankSum=0.751;DP=177;Dels=0.0;FS=1.863;HaplotypeScore=3.7336;MLEAC=1;MLEAF=0.5;MQ=42.0;MQ0=0;MQRankSum=-1.347;QD=16.17;ReadPosRankSum=1.261	GT:AD:DP:GQ:PL	0/1:88,87:176:99:2890,0,2792
chrXIII	636848	.	G	A	2730.77	PASS	AC=1;AF=0.5;AN=2;BaseQRankSum=-0.813;DP=161;Dels=0.0;FS=3.686;HaplotypeScore=0.8667;MLEAC=1;MLEAF=0.5;MQ=42.0;MQ0=0;MQRankSum=1.083;QD=16.96;ReadPosRankSum=0.077	GT:AD:DP:GQ:PL	0/1:74,86:160:99:2759,0,2348
chrXIII	640253	.	G	A	2617.77	PASS	AC=1;AF=0.5;AN=2;BaseQRankSum=-1.08;DP=161;Dels=0.0;FS=9.501;HaplotypeScore=2.8002;MLEAC=1;MLEAF=0.5;MQ=42.0;MQ0=0;MQRankSum=2.786;QD=16.26;ReadPosRankSum=-2.462	GT:AD:DP:GQ:PL	0/1:80,80:160:99:2646,0,2663
chrXIII	644994	.	C	T	3039.77	PASS	AC=1;AF=0.5;AN=2;BaseQRankSum=-0.068;DP=163;Dels=0.0;FS=0.606;HaplotypeScore=1.7219;MLEAC=1;MLEAF=0.5;MQ=41.99;MQ0=0;MQRankSum=-0.84;QD=18.65;ReadPosRankSum=1.267	GT:AD:DP:GQ:PL	0/1:69,93:162:99:3068,0,2202
chrXIII	660686	.	G	A	3053.77	PASS	AC=1;AF=0.5;AN=2;BaseQRankSum=-1.41;DP=183;Dels=0.0;FS=6.312;HaplotypeScore=2.7057;MLEAC=1;MLEAF=0.5;MQ=41.9;MQ0=0;MQRankSum=1.098;QD=16.69;ReadPosRankSum=0.906	GT:AD:DP:GQ:PL	0/1:89,93:182:99:3082,0,2979
chrXIII	660725	.	G	A	3116.77	PASS	AC=1;AF=0.5;AN=2;BaseQRankSum=0.119;DP=177;Dels=0.0;FS=1.164;HaplotypeScore=4.1992;MLEAC=1;MLEAF=0.5;MQ=41.74;MQ0=0;MQRankSum=0.069;QD=17.61;ReadPosRankSum=0.025	GT:AD:DP:GQ:PL	0/1:81,96:177:99:3145,0,2613
chrXIII	661884	.	G	A	1922.77	PASS	AC=1;AF=0.5;AN=2;BaseQRankSum=1.179;DP=121;Dels=0.0;FS=5.608;HaplotypeScore=5.1452;MLEAC=1;MLEAF=0.5;MQ=42.0;MQ0=0;MQRankSum=-1.19;QD=15.89;ReadPosRankSum=-0.874	GT:AD:DP:GQ:PL	0/1:61,60:121:99:1951,0,1942
chrXIII	664188	.	G	A	3192.79	PASS	AC=1;AF=0.5;AN=2;BaseQRankSum=0.92;DP=177;Dels=0.0;FS=1.176;HaplotypeScore=1.5774;MLEAC=1;MLEAF=0.5;MQ=42.0;MQ0=0;MQRankSum=0.37;QD=18.04;ReadPosRankSum=1.2	GT:AD:DP:GQ:PL	0/1:81,96:177:99:3221,0,2661
chrXIII	674084	.	G	A	2012.77	PASS	AC=1;AF=0.5;AN=2;BaseQRankSum=0.623;DP=138;Dels=0.0;FS=9.016;HaplotypeScore=0.0;MLEAC=1;MLEAF=0.5;MQ=41.99;MQ0=0;MQRankSum=-1.002;QD=14.59;ReadPosRankSum=0.213	GT:AD:DP:GQ:PL	0/1:73,65:138:99:2041,0,2392
chrXIII	677588	.	A	G	2885.77	PASS	AC=1;AF=0.5;AN=2;BaseQRankSum=0.694;DP=189;Dels=0.0;FS=3.286;HaplotypeScore=5.6257;MLEAC=1;MLEAF=0.5;MQ=41.98;MQ0=0;MQRankSum=-1.422;QD=15.27;ReadPosRankSum=-1.427	GT:AD:DP:GQ:PL	0/1:101,88:189:99:2914,0,3427
chrXIII	678257	.	A	G	3280.77	PASS	AC=1;AF=0.5;AN=2;BaseQRankSum=2.088;DP=188;Dels=0.0;FS=0.554;HaplotypeScore=1.8332;MLEAC=1;MLEAF=0.5;MQ=42.0;MQ0=0;MQRankSum=2.088;QD=17.45;ReadPosRankSum=1.962	GT:AD:DP:GQ:PL	0/1:89,99:188:99:3309,0,2914
chrXIII	684212	.	A	G	1646.77	PASS	AC=1;AF=0.5;AN=2;BaseQRankSum=-0.03;DP=124;Dels=0.0;FS=2.298;HaplotypeScore=2.4095;MLEAC=1;MLEAF=0.5;MQ=42.0;MQ0=0;MQRankSum=-0.157;QD=13.28;ReadPosRankSum=1.606	GT:AD:DP:GQ:PL	0/1:71,53:124:99:1675,0,2404
chrXIII	694603	.	G	A	1602.77	PASS	AC=1;AF=0.5;AN=2;BaseQRankSum=1.173;DP=126;Dels=0.0;FS=3.314;HaplotypeScore=3.3056;MLEAC=1;MLEAF=0.5;MQ=41.98;MQ0=0;MQRankSum=0.77;QD=12.72;ReadPosRankSum=-0.169	GT:AD:DP:GQ:PL	0/1:75,51:126:99:1631,0,2452
chrXIII	696749	.	G	A	2285.77	PASS	AC=1;AF=0.5;AN=2;BaseQRankSum=-1.561;DP=161;Dels=0.0;FS=0.587;HaplotypeScore=4.0447;MLEAC=1;MLEAF=0.5;MQ=42.0;MQ0=0;MQRankSum=-1.214;QD=14.2;ReadPosRankSum=0.318	GT:AD:DP:GQ:PL	0/1:90,71:161:99:2314,0,3129
chrXIII	697184	.	G	A	2849.77	PASS	AC=1;AF=0.5;AN=2;BaseQRankSum=0.991;DP=187;Dels=0.0;FS=7.285;HaplotypeScore=1.6671;MLEAC=1;MLEAF=0.5;MQ=41.98;MQ0=0;MQRankSum=2.186;QD=15.24;ReadPosRankSum=0.297	GT:AD:DP:GQ:PL	0/1:101,86:187:99:2878,0,3379
chrXIII	704546	.	G	A	2830.77	PASS	AC=1;AF=0.5;AN=2;BaseQRankSum=-1.805;DP=169;Dels=0.0;FS=6.651;HaplotypeScore=3.4609;MLEAC=1;MLEAF=0.5;MQ=42.0;MQ0=0;MQRankSum=0.286;QD=16.75;ReadPosRankSum=0.232	GT:AD:DP:GQ:PL	0/1:79,89:168:99:2859,0,2660
chrXIII	706238	.	C	T	2874.77	PASS	AC=1;AF=0.5;AN=2;BaseQRankSum=1.592;DP=180;Dels=0.0;FS=12.95;HaplotypeScore=3.5506;MLEAC=1;MLEAF=0.5;MQ=42.0;MQ0=0;MQRankSum=1.713;QD=15.97;ReadPosRankSum=0.131	GT:AD:DP:GQ:PL	0/1:92,87:179:99:2903,0,3086
chrXIII	725225	.	G	A	2918.77	PASS	AC=1;AF=0.5;AN=2;BaseQRankSum=1.51;DP=159;Dels=0.0;FS=5.853;HaplotypeScore=6.261;MLEAC=1;MLEAF=0.5;MQ=42.0;MQ0=0;MQRankSum=1.395;QD=18.36;ReadPosRankSum=1.671	GT:AD:DP:GQ:PL	0/1:73,85:159:99:2947,0,2365
chrXIII	727564	.	A	G	3860.77	PASS	AC=1;AF=0.5;AN=2;BaseQRankSum=0.359;DP=211;Dels=0.0;FS=2.366;HaplotypeScore=7.7276;MLEAC=1;MLEAF=0.5;MQ=41.98;MQ0=0;MQRankSum=-0.795;QD=18.3;ReadPosRankSum=1.191	GT:AD:DP:GQ:PL	0/1:97,114:211:99:3889,0,3248
chrXIII	736493	.	G	A	3074.77	PASS	AC=1;AF=0.5;AN=2;BaseQRankSum=0.629;DP=175;Dels=0.0;FS=7.881;HaplotypeScore=1.4679;MLEAC=1;MLEAF=0.5;MQ=42.0;MQ0=0;MQRankSum=0.208;QD=17.57;ReadPosRankSum=0.879	GT:AD:DP:GQ:PL	0/1:85,89:174:99:3103,0,2863
chrXIII	741628	.	C	T	3081.77	PASS	AC=1;AF=0.5;AN=2;BaseQRankSum=0.23;DP=195;Dels=0.0;FS=0.0;HaplotypeScore=5.3283;MLEAC=1;MLEAF=0.5;MQ=41.98;MQ0=0;MQRankSum=-0.057;QD=15.8;ReadPosRankSum=-0.844	GT:AD:DP:GQ:PL	0/1:100,95:195:99:3110,0,3373
chrXIII	744026	.	C	T	1971.77	PASS	AC=1;AF=0.5;AN=2;BaseQRankSum=0.414;DP=133;Dels=0.0;FS=0.0;HaplotypeScore=0.9734;MLEAC=1;MLEAF=0.5;MQ=41.99;MQ0=0;MQRankSum=0.708;QD=14.83;ReadPosRankSum=1.232	GT:AD:DP:GQ:PL	0/1:73,60:133:99:2000,0,2502
chrXIII	744308	.	G	A	1949.77	PASS	AC=1;AF=0.5;AN=2;BaseQRankSum=1.756;DP=115;Dels=0.0;FS=12.546;HaplotypeScore=3.1667;MLEAC=1;MLEAF=0.5;MQ=42.0;MQ0=0;MQRankSum=1.405;QD=16.95;ReadPosRankSum=1.087	GT:AD:DP:GQ:PL	0/1:54,60:114:99:1978,0,1687
chrXIII	750511	.	C	T	2198.77	PASS	AC=1;AF=0.5;AN=2;BaseQRankSum=-2.046;DP=143;Dels=0.0;FS=3.896;HaplotypeScore=0.734;MLEAC=1;MLEAF=0.5;MQ=42.0;MQ0=0;MQRankSum=-2.214;QD=15.38;ReadPosRankSum=0.659	GT:AD:DP:GQ:PL	0/1:72,70:143:99:2227,0,2418
chrXIII	751233	.	C	T	2162.77	PASS	AC=1;AF=0.5;AN=2;BaseQRankSum=-1.061;DP=154;Dels=0.0;FS=3.837;HaplotypeScore=2.7122;MLEAC=1;MLEAF=0.5;MQ=42.0;MQ0=0;MQRankSum=0.355;QD=14.04;ReadPosRankSum=-0.727	GT:AD:DP:GQ:PL	0/1:86,66:152:99:2191,0,2979
chrXIII	755746	.	C	T	2934.77	PASS	AC=1;AF=0.5;AN=2;BaseQRankSum=1.92;DP=178;Dels=0.0;FS=0.553;HaplotypeScore=6.2225;MLEAC=1;MLEAF=0.5;MQ=42.0;MQ0=0;MQRankSum=0.846;QD=16.49;ReadPosRankSum=0.541	GT:AD:DP:GQ:PL	0/1:88,89:177:99:2963,0,2833
chrXIII	769517	.	G	A	2969.77	PASS	AC=1;AF=0.5;AN=2;BaseQRankSum=1.669;DP=174;Dels=0.0;FS=4.495;HaplotypeScore=2.7384;MLEAC=1;MLEAF=0.5;MQ=41.8;MQ0=0;MQRankSum=0.594;QD=17.07;ReadPosRankSum=1.973	GT:AD:DP:GQ:PL	0/1:84,89:174:99:2998,0,2761
chrXIII	771156	.	C	T	2780.77	PASS	AC=1;AF=0.5;AN=2;BaseQRankSum=2.144;DP=174;Dels=0.0;FS=5.397;HaplotypeScore=1.7005;MLEAC=1;MLEAF=0.5;MQ=41.98;MQ0=0;MQRankSum=2.596;QD=15.98;ReadPosRankSum=0.333	GT:AD:DP:GQ:PL	0/1:90,83:173:99:2809,0,2973
chrXIII	780051	.	C	T	2674.77	PASS	AC=1;AF=0.5;AN=2;BaseQRankSum=0.59;DP=195;Dels=0.0;FS=0.0;HaplotypeScore=2.6124;MLEAC=1;MLEAF=0.5;MQ=42.0;MQ0=0;MQRankSum=-0.427;QD=13.72;ReadPosRankSum=-0.192	GT:AD:DP:GQ:PL	0/1:110,84:194:99:2703,0,3758
chrXIII	781019	.	C	T	2998.77	PASS	AC=1;AF=0.5;AN=2;BaseQRankSum=-0.776;DP=185;Dels=0.0;FS=7.361;HaplotypeScore=4.6982;MLEAC=1;MLEAF=0.5;MQ=41.99;MQ0=0;MQRankSum=0.294;QD=16.21;ReadPosRankSum=-1.523	GT:AD:DP:GQ:PL	0/1:95,89:185:99:3027,0,3272
chrXIII	781490	.	G	A	2629.77	PASS	AC=1;AF=0.5;AN=2;BaseQRankSum=1.017;DP=179;Dels=0.0;FS=7.522;HaplotypeScore=3.6205;MLEAC=1;MLEAF=0.5;MQ=41.98;MQ0=0;MQRankSum=-0.067;QD=14.69;ReadPosRankSum=2.127	GT:AD:DP:GQ:PL	0/1:97,81:179:99:2658,0,3295
chrXIII	781548	.	C	T	3147.77	PASS	AC=1;AF=0.5;AN=2;BaseQRankSum=1.336;DP=181;Dels=0.0;FS=3.484;HaplotypeScore=0.0;MLEAC=1;MLEAF=0.5;MQ=41.98;MQ0=0;MQRankSum=-2.142;QD=17.39;ReadPosRankSum=1.603	GT:AD:DP:GQ:PL	0/1:87,94:181:99:3176,0,2902
chrXIII	822993	.	G	A	3125.77	PASS	AC=1;AF=0.5;AN=2;BaseQRankSum=1.317;DP=164;Dels=0.0;FS=6.802;HaplotypeScore=2.6469;MLEAC=1;MLEAF=0.5;MQ=42.0;MQ0=0;MQRankSum=0.303;QD=19.06;ReadPosRankSum=-0.889	GT:AD:DP:GQ:PL	0/1:71,92:163:99:3154,0,2235
chrXIII	841495	.	G	A	2094.77	PASS	AC=1;AF=0.5;AN=2;BaseQRankSum=0.497;DP=155;Dels=0.0;FS=2.972;HaplotypeScore=0.7887;MLEAC=1;MLEAF=0.5;MQ=41.91;MQ0=0;MQRankSum=-0.432;QD=13.51;ReadPosRankSum=-0.605	GT:AD:DP:GQ:PL	0/1:88,67:155:99:2123,0,2890
chrXIII	846612	.	G	A	3662.77	PASS	AC=1;AF=0.5;AN=2;BaseQRankSum=0.027;DP=195;Dels=0.0;FS=1.855;HaplotypeScore=2.3113;MLEAC=1;MLEAF=0.5;MQ=41.99;MQ0=0;MQRankSum=-0.246;QD=18.78;ReadPosRankSum=0.94	GT:AD:DP:GQ:PL	0/1:88,107:195:99:3691,0,2894
chrXIII	847460	.	G	A	3204.83	PASS	AC=1;AF=0.5;AN=2;BaseQRankSum=1.095;DP=181;Dels=0.0;FS=2.596;HaplotypeScore=2.522;MLEAC=1;MLEAF=0.5;MQ=42.0;MQ0=0;MQRankSum=0.571;QD=17.71;ReadPosRankSum=-0.623	GT:AD:DP:GQ:PL	0/1:86,94:181:99:3232,0,2828
chrXIII	854639	.	G	A	1790.77	PASS	AC=1;AF=0.5;AN=2;BaseQRankSum=0.891;DP=131;Dels=0.0;FS=4.244;HaplotypeScore=2.5224;MLEAC=1;MLEAF=0.5;MQ=41.99;MQ0=0;MQRankSum=-0.207;QD=13.67;ReadPosRankSum=-1.891	GT:AD:DP:GQ:PL	0/1:75,56:131:99:1819,0,2539
chrXIII	860195	.	A	G	1490.77	PASS	AC=1;AF=0.5;AN=2;BaseQRankSum=0.492;DP=110;Dels=0.0;FS=0.0;HaplotypeScore=0.0;MLEAC=1;MLEAF=0.5;MQ=42.0;MQ0=0;MQRankSum=2.134;QD=13.55;ReadPosRankSum=-0.174	GT:AD:DP:GQ:PL	0/1:59,51:110:99:1519,0,1798
chrXIII	861171	.	C	T	2088.77	PASS	AC=1;AF=0.5;AN=2;BaseQRankSum=0.933;DP=125;Dels=0.02;FS=14.118;HaplotypeScore=11.7578;MLEAC=1;MLEAF=0.5;MQ=41.97;MQ0=0;MQRankSum=-0.123;QD=16.71;ReadPosRankSum=0.541	GT:AD:DP:GQ:PL	0/1:54,68:122:99:2117,0,1392
chrXIII	861531	.	C	T	2976.77	PASS	AC=1;AF=0.5;AN=2;BaseQRankSum=-0.266;DP=170;Dels=0.0;FS=1.206;HaplotypeScore=2.5838;MLEAC=1;MLEAF=0.5;MQ=41.98;MQ0=0;MQRankSum=-0.012;QD=17.51;ReadPosRankSum=0.528	GT:AD:DP:GQ:PL	0/1:79,91:170:99:3005,0,2535
chrXIII	861931	.	C	T	3254.77	PASS	AC=1;AF=0.5;AN=2;BaseQRankSum=1.664;DP=186;Dels=0.0;FS=3.422;HaplotypeScore=3.7547;MLEAC=1;MLEAF=0.5;MQ=42.0;MQ0=0;MQRankSum=-0.056;QD=17.5;ReadPosRankSum=0.44	GT:AD:DP:GQ:PL	0/1:90,96:186:99:3283,0,2856
chrXIII	866606	.	C	T	2950.77	PASS	AC=1;AF=0.5;AN=2;BaseQRankSum=0.944;DP=166;Dels=0.0;FS=0.0;HaplotypeScore=6.0894;MLEAC=1;MLEAF=0.5;MQ=42.0;MQ0=0;MQRankSum=-0.663;QD=17.78;ReadPosRankSum=-0.349	GT:AD:DP:GQ:PL	0/1:79,87:166:99:2979,0,2578
chrXIII	877004	.	C	T	2641.77	PASS	AC=1;AF=0.5;AN=2;BaseQRankSum=-1.864;DP=182;Dels=0.0;FS=1.863;HaplotypeScore=0.0;MLEAC=1;MLEAF=0.5;MQ=41.92;MQ0=0;MQRankSum=-1.788;QD=14.52;ReadPosRankSum=0.554	GT:AD:DP:GQ:PL	0/1:99,83:182:99:2670,0,3349
chrXIII	881273	.	C	T	2405.77	PASS	AC=1;AF=0.5;AN=2;BaseQRankSum=1.768;DP=130;Dels=0.0;FS=1.395;HaplotypeScore=0.9989;MLEAC=1;MLEAF=0.5;MQ=41.98;MQ0=0;MQRankSum=0.701;QD=18.51;ReadPosRankSum=-0.178	GT:AD:DP:GQ:PL	0/1:59,71:130:99:2434,0,1891
chrXIII	890357	.	A	G	3100.77	PASS	AC=1;AF=0.5;AN=2;BaseQRankSum=-1.274;DP=197;Dels=0.0;FS=1.753;HaplotypeScore=4.3207;MLEAC=1;MLEAF=0.5;MQ=41.93;MQ0=0;MQRankSum=1.216;QD=15.74;ReadPosRankSum=-1.977	GT:AD:DP:GQ:PL	0/1:99,97:196:99:3129,0,3213
chrXIII	899556	.	T	C	2833.77	PASS	AC=1;AF=0.5;AN=2;BaseQRankSum=3.079;DP=179;Dels=0.0;FS=0.574;HaplotypeScore=3.3178;MLEAC=1;MLEAF=0.5;MQ=42.0;MQ0=0;MQRankSum=0.762;QD=15.83;ReadPosRankSum=-0.829	GT:AD:DP:GQ:PL	0/1:91,87:179:99:2862,0,2677
chrXIII	905964	.	C	T	2027.77	PASS	AC=1;AF=0.5;AN=2;BaseQRankSum=1.436;DP=120;Dels=0.0;FS=1.553;HaplotypeScore=0.9989;MLEAC=1;MLEAF=0.5;MQ=42.0;MQ0=0;MQRankSum=-1.804;QD=16.9;ReadPosRankSum=0.008	GT:AD:DP:GQ:PL	0/1:58,62:120:99:2056,0,1883
chrXIV	17344	.	G	A	2645.77	PASS	AC=1;AF=0.5;AN=2;BaseQRankSum=-0.43;DP=166;Dels=0.0;FS=1.946;HaplotypeScore=0.0;MLEAC=1;MLEAF=0.5;MQ=41.98;MQ0=0;MQRankSum=0.21;QD=15.94;ReadPosRankSum=-0.727	GT:AD:DP:GQ:PL	0/1:85,81:166:99:2674,0,2819
chrXIV	22094	.	T	C	2609.77	PASS	AC=1;AF=0.5;AN=2;BaseQRankSum=-1.53;DP=144;Dels=0.0;FS=0.0;HaplotypeScore=2.5439;MLEAC=1;MLEAF=0.5;MQ=42.0;MQ0=0;MQRankSum=0.816;QD=18.12;ReadPosRankSum=1.028	GT:AD:DP:GQ:PL	0/1:66,78:144:99:2638,0,2215
chrXIV	24851	.	C	T	2786.77	PASS	AC=1;AF=0.5;AN=2;BaseQRankSum=0.533;DP=187;Dels=0.0;FS=0.0;HaplotypeScore=2.7612;MLEAC=1;MLEAF=0.5;MQ=42.0;MQ0=0;MQRankSum=0.213;QD=14.9;ReadPosRankSum=-1.619	GT:AD:DP:GQ:PL	0/1:101,85:186:99:2815,0,3439
chrXIV	30736	.	T	C	3986.77	PASS	AC=1;AF=0.5;AN=2;BaseQRankSum=0.929;DP=179;Dels=0.0;FS=5.769;HaplotypeScore=1.7074;MLEAC=1;MLEAF=0.5;MQ=42.0;MQ0=0;MQRankSum=-1.011;QD=22.27;ReadPosRankSum=-0.077	GT:AD:DP:GQ:PL	0/1:62,117:179:99:4015,0,1908
chrXIV	36403	.	C	T	1937.77	PASS	AC=1;AF=0.5;AN=2;BaseQRankSum=0.002;DP=144;Dels=0.0;FS=7.516;HaplotypeScore=0.0;MLEAC=1;MLEAF=0.5;MQ=41.99;MQ0=0;MQRankSum=-0.066;QD=13.46;ReadPosRankSum=-0.987	GT:AD:DP:GQ:PL	0/1:80,64:144:99:1966,0,2661
chrXIV	39181	.	A	G	3195.8	PASS	AC=1;AF=0.5;AN=2;BaseQRankSum=-0.151;DP=174;Dels=0.0;FS=1.891;HaplotypeScore=4.0734;MLEAC=1;MLEAF=0.5;MQ=42.0;MQ0=0;MQRankSum=-0.346;QD=18.37;ReadPosRankSum=-0.349	GT:AD:DP:GQ:PL	0/1:78,95:173:99:3224,0,2514
chrXIV	51420	.	C	T	2766.77	PASS	AC=1;AF=0.5;AN=2;BaseQRankSum=0.954;DP=171;Dels=0.0;FS=2.659;HaplotypeScore=8.2496;MLEAC=1;MLEAF=0.5;MQ=41.99;MQ0=0;MQRankSum=0.889;QD=16.18;ReadPosRankSum=-1.366	GT:AD:DP:GQ:PL	0/1:90,81:171:99:2795,0,3112
chrXIV	54965	.	C	T	2768.77	PASS	AC=1;AF=0.5;AN=2;BaseQRankSum=-3.095;DP=179;Dels=0.0;FS=1.839;HaplotypeScore=3.999;MLEAC=1;MLEAF=0.5;MQ=41.99;MQ0=0;MQRankSum=1.895;QD=15.47;ReadPosRankSum=-0.674	GT:AD:DP:GQ:PL	0/1:92,87:179:99:2797,0,3079
chrXIV	57666	.	C	T	2398.77	PASS	AC=1;AF=0.5;AN=2;BaseQRankSum=0.102;DP=143;Dels=0.0;FS=0.0;HaplotypeScore=3.5173;MLEAC=1;MLEAF=0.5;MQ=42.0;MQ0=0;MQRankSum=-1.294;QD=16.77;ReadPosRankSum=-0.069	GT:AD:DP:GQ:PL	0/1:69,73:142:99:2427,0,2248
chrXIV	60737	.	G	A	2223.77	PASS	AC=1;AF=0.5;AN=2;BaseQRankSum=-0.559;DP=143;Dels=0.0;FS=7.475;HaplotypeScore=2.522;MLEAC=1;MLEAF=0.5;MQ=42.0;MQ0=0;MQRankSum=-0.727;QD=15.55;ReadPosRankSum=-1.555	GT:AD:DP:GQ:PL	0/1:73,69:142:99:2252,0,2434
chrXIV	61791	.	C	T	2133.77	PASS	AC=1;AF=0.5;AN=2;BaseQRankSum=-1.851;DP=135;Dels=0.0;FS=0.0;HaplotypeScore=1.5774;MLEAC=1;MLEAF=0.5;MQ=42.0;MQ0=0;MQRankSum=-1.006;QD=15.81;ReadPosRankSum=-2.617	GT:AD:DP:GQ:PL	0/1:69,66:135:99:2162,0,2404
chrXIV	63685	.	C	A	4267.77	PASS	AC=1;AF=0.5;AN=2;BaseQRankSum=-1.028;DP=249;Dels=0.0;FS=8.049;HaplotypeScore=4.6627;MLEAC=1;MLEAF=0.5;MQ=40.33;MQ0=0;MQRankSum=-7.365;QD=17.14;ReadPosRankSum=-0.217	GT:AD:DP:GQ:PL	0/1:111,138:249:99:4296,0,3637
chrXIV	64620	.	G	A	2876.77	PASS	AC=1;AF=0.5;AN=2;BaseQRankSum=-0.779;DP=177;Dels=0.0;FS=3.454;HaplotypeScore=1.7306;MLEAC=1;MLEAF=0.5;MQ=42.0;MQ0=0;MQRankSum=-1.266;QD=16.25;ReadPosRankSum=1.061	GT:AD:DP:GQ:PL	0/1:90,87:177:99:2905,0,3070
chrXIV	65706	.	C	T	2347.77	PASS	AC=1;AF=0.5;AN=2;BaseQRankSum=2.279;DP=143;Dels=0.0;FS=10.321;HaplotypeScore=2.9032;MLEAC=1;MLEAF=0.5;MQ=41.99;MQ0=0;MQRankSum=1.334;QD=16.42;ReadPosRankSum=0.571	GT:AD:DP:GQ:PL	0/1:72,71:143:99:2376,0,2364
chrXIV	68706	.	A	G	2940.77	PASS	AC=1;AF=0.5;AN=2;BaseQRankSum=3.082;DP=175;Dels=0.0;FS=1.181;HaplotypeScore=1.7333;MLEAC=1;MLEAF=0.5;MQ=42.0;MQ0=0;MQRankSum=0.834;QD=16.8;ReadPosRankSum=-0.673	GT:AD:DP:GQ:PL	0/1:86,89:175:99:2969,0,2617
chrXIV	69340	.	C	T	3189.78	PASS	AC=1;AF=0.5;AN=2;BaseQRankSum=1.026;DP=185;Dels=0.0;FS=0.0;HaplotypeScore=2.829;MLEAC=1;MLEAF=0.5;MQ=41.92;MQ0=0;MQRankSum=1.214;QD=17.24;ReadPosRankSum=1.394	GT:AD:DP:GQ:PL	0/1:90,94:184:99:3218,0,2833
chrXIV	70431	.	G	A	1620.77	PASS	AC=1;AF=0.5;AN=2;BaseQRankSum=-1.449;DP=114;Dels=0.0;FS=3.427;HaplotypeScore=1.6208;MLEAC=1;MLEAF=0.5;MQ=42.0;MQ0=0;MQRankSum=0.858;QD=14.22;ReadPosRankSum=-0.375	GT:AD:DP:GQ:PL	0/1:61,53:114:99:1649,0,1957
chrXIV	75082	.	T	C	1761.77	PASS	AC=1;AF=0.5;AN=2;BaseQRankSum=-1.95;DP=163;Dels=0.0;FS=10.783;HaplotypeScore=3.2327;MLEAC=1;MLEAF=0.5;MQ=42.0;MQ0=0;MQRankSum=1.258;QD=10.81;ReadPosRankSum=1.966	GT:AD:DP:GQ:PL	0/1:77,86:163:99:1790,0,2243
chrXIV	78713	.	C	T	2711.77	PASS	AC=1;AF=0.5;AN=2;BaseQRankSum=0.347;DP=164;Dels=0.0;FS=4.657;HaplotypeScore=0.8667;MLEAC=1;MLEAF=0.5;MQ=42.0;MQ0=0;MQRankSum=0.46;QD=16.54;ReadPosRankSum=1.256	GT:AD:DP:GQ:PL	0/1:81,82:163:99:2740,0,2619
chrXIV	83678	.	A	G	2755.77	PASS	AC=1;AF=0.5;AN=2;BaseQRankSum=-1.789;DP=153;Dels=0.0;FS=0.599;HaplotypeScore=0.7887;MLEAC=1;MLEAF=0.5;MQ=41.99;MQ0=0;MQRankSum=0.039;QD=18.01;ReadPosRankSum=-1.201	GT:AD:DP:GQ:PL	0/1:67,86:153:99:2784,0,2190
chrXIV	83884	.	G	A	2217.77	PASS	AC=1;AF=0.5;AN=2;BaseQRankSum=-0.691;DP=145;Dels=0.0;FS=0.0;HaplotypeScore=4.5017;MLEAC=1;MLEAF=0.5;MQ=42.0;MQ0=0;MQRankSum=2.141;QD=15.29;ReadPosRankSum=1.202	GT:AD:DP:GQ:PL	0/1:77,68:145:99:2246,0,2479
chrXIV	115709	.	C	T	2179.77	PASS	AC=1;AF=0.5;AN=2;BaseQRankSum=1.021;DP=129;Dels=0.0;FS=0.0;HaplotypeScore=0.8321;MLEAC=1;MLEAF=0.5;MQ=42.0;MQ0=0;MQRankSum=1.56;QD=16.9;ReadPosRankSum=0.382	GT:AD:DP:GQ:PL	0/1:61,67:128:99:2208,0,1945
chrXIV	127227	.	T	C	3651.77	PASS	AC=1;AF=0.5;AN=2;BaseQRankSum=0.308;DP=203;Dels=0.0;FS=0.516;HaplotypeScore=3.3326;MLEAC=1;MLEAF=0.5;MQ=42.0;MQ0=0;MQRankSum=-0.983;QD=17.99;ReadPosRankSum=-2.26	GT:AD:DP:GQ:PL	0/1:92,111:203:99:3680,0,2999
chrXIV	142664	.	G	A	2210.77	PASS	AC=1;AF=0.5;AN=2;BaseQRankSum=0.078;DP=140;Dels=0.0;FS=5.08;HaplotypeScore=0.734;MLEAC=1;MLEAF=0.5;MQ=42.0;MQ0=0;MQRankSum=-0.082;QD=15.79;ReadPosRankSum=-0.255	GT:AD:DP:GQ:PL	0/1:70,69:139:99:2239,0,2343
chrXIV	149928	.	T	C	2835.77	PASS	AC=1;AF=0.5;AN=2;BaseQRankSum=0.135;DP=201;Dels=0.0;FS=0.524;HaplotypeScore=3.4435;MLEAC=1;MLEAF=0.5;MQ=42.0;MQ0=0;MQRankSum=2.579;QD=14.11;ReadPosRankSum=0.373	GT:AD:DP:GQ:PL	0/1:112,87:199:99:2864,0,3824
chrXIV	163488	.	T	C	2951.77	PASS	AC=1;AF=0.5;AN=2;BaseQRankSum=-0.334;DP=161;Dels=0.0;FS=0.0;HaplotypeScore=1.5774;MLEAC=1;MLEAF=0.5;MQ=41.99;MQ0=0;MQRankSum=-1.217;QD=18.33;ReadPosRankSum=-0.522	GT:AD:DP:GQ:PL	0/1:74,86:160:99:2980,0,2467
chrXIV	168631	.	C	T	3043.77	PASS	AC=1;AF=0.5;AN=2;BaseQRankSum=0.597;DP=182;Dels=0.0;FS=1.16;HaplotypeScore=5.3312;MLEAC=1;MLEAF=0.5;MQ=41.99;MQ0=0;MQRankSum=-1.54;QD=16.72;ReadPosRankSum=1.841	GT:AD:DP:GQ:PL	0/1:89,93:182:99:3072,0,2866
chrXIV	168667	.	G	A	2456.77	PASS	AC=1;AF=0.5;AN=2;BaseQRankSum=-0.757;DP=171;Dels=0.0;FS=1.204;HaplotypeScore=0.8667;MLEAC=1;MLEAF=0.5;MQ=41.99;MQ0=0;MQRankSum=-0.534;QD=14.37;ReadPosRankSum=1.099	GT:AD:DP:GQ:PL	0/1:94,76:170:99:2485,0,3187
chrXIV	178778	.	T	C	4165.77	PASS	AC=1;AF=0.5;AN=2;BaseQRankSum=-1.016;DP=245;Dels=0.0;FS=2.853;HaplotypeScore=11.4063;MLEAC=1;MLEAF=0.5;MQ=42.0;MQ0=0;MQRankSum=0.105;QD=17.0;ReadPosRankSum=-1.323	GT:AD:DP:GQ:PL	0/1:117,126:243:99:4194,0,3934
chrXIV	182799	.	G	A	2070.77	PASS	AC=1;AF=0.5;AN=2;BaseQRankSum=0.729;DP=128;Dels=0.0;FS=2.36;HaplotypeScore=3.2416;MLEAC=1;MLEAF=0.5;MQ=41.98;MQ0=0;MQRankSum=0.133;QD=16.18;ReadPosRankSum=0.176	GT:AD:DP:GQ:PL	0/1:65,63:128:99:2099,0,2107
chrXIV	192476	.	C	T	2206.77	PASS	AC=1;AF=0.5;AN=2;BaseQRankSum=0.26;DP=119;Dels=0.0;FS=3.38;HaplotypeScore=0.0;MLEAC=1;MLEAF=0.5;MQ=41.97;MQ0=0;MQRankSum=-0.956;QD=18.54;ReadPosRankSum=0.41	GT:AD:DP:GQ:PL	0/1:52,67:119:99:2235,0,1697
chrXIV	193048	.	C	T	2881.77	PASS	AC=1;AF=0.5;AN=2;BaseQRankSum=1.124;DP=183;Dels=0.0;FS=3.468;HaplotypeScore=3.5228;MLEAC=1;MLEAF=0.5;MQ=41.89;MQ0=1;MQRankSum=0.024;QD=15.75;ReadPosRankSum=0.474	GT:AD:DP:GQ:PL	0/1:94,87:181:99:2910,0,3099
chrXIV	199799	.	G	A	2401.77	PASS	AC=1;AF=0.5;AN=2;BaseQRankSum=0.066;DP=132;Dels=0.0;FS=2.234;HaplotypeScore=0.0;MLEAC=1;MLEAF=0.5;MQ=42.0;MQ0=0;MQRankSum=-1.067;QD=18.2;ReadPosRankSum=-0.034	GT:AD:DP:GQ:PL	0/1:60,72:132:99:2430,0,1981
chrXIV	205012	.	C	T	3528.77	PASS	AC=1;AF=0.5;AN=2;BaseQRankSum=0.118;DP=170;Dels=0.0;FS=0.0;HaplotypeScore=6.03;MLEAC=1;MLEAF=0.5;MQ=41.99;MQ0=0;MQRankSum=-0.651;QD=20.76;ReadPosRankSum=-0.124	GT:AD:DP:GQ:PL	0/1:67,103:170:99:3557,0,2175
chrXIV	212250	.	A	G	3312.77	PASS	AC=1;AF=0.5;AN=2;BaseQRankSum=-0.375;DP=191;Dels=0.0;FS=7.316;HaplotypeScore=4.9422;MLEAC=1;MLEAF=0.5;MQ=42.0;MQ0=0;MQRankSum=-0.774;QD=17.34;ReadPosRankSum=-0.71	GT:AD:DP:GQ:PL	0/1:88,101:191:99:3341,0,2877
chrXIV	242206	.	T	C	3161.77	PASS	AC=1;AF=0.5;AN=2;BaseQRankSum=-0.419;DP=201;Dels=0.0;FS=3.192;HaplotypeScore=3.3716;MLEAC=1;MLEAF=0.5;MQ=42.0;MQ0=0;MQRankSum=0.326;QD=15.73;ReadPosRankSum=-0.11	GT:AD:DP:GQ:PL	0/1:104,97:201:99:3190,0,3380
chrXIV	243213	.	C	T	2231.77	PASS	AC=1;AF=0.5;AN=2;BaseQRankSum=0.916;DP=143;Dels=0.0;FS=0.624;HaplotypeScore=2.362;MLEAC=1;MLEAF=0.5;MQ=42.0;MQ0=0;MQRankSum=0.196;QD=15.61;ReadPosRankSum=-0.265	GT:AD:DP:GQ:PL	0/1:75,68:143:99:2260,0,2436
chrXIV	243315	.	A	G	2029.77	PASS	AC=1;AF=0.5;AN=2;BaseQRankSum=1.296;DP=138;Dels=0.0;FS=0.0;HaplotypeScore=0.9332;MLEAC=1;MLEAF=0.5;MQ=42.0;MQ0=0;MQRankSum=0.964;QD=14.71;ReadPosRankSum=-0.032	GT:AD:DP:GQ:PL	0/1:73,64:137:99:2058,0,2491
chrXIV	254398	.	A	G	2414.77	PASS	AC=1;AF=0.5;AN=2;BaseQRankSum=1.855;DP=146;Dels=0.0;FS=3.905;HaplotypeScore=3.5242;MLEAC=1;MLEAF=0.5;MQ=41.97;MQ0=0;MQRankSum=0.059;QD=16.54;ReadPosRankSum=0.364	GT:AD:DP:GQ:PL	0/1:73,73:146:99:2443,0,2322
chrXIV	255300	.	C	T	2241.77	PASS	AC=1;AF=0.5;AN=2;BaseQRankSum=0.274;DP=165;Dels=0.0;FS=1.956;HaplotypeScore=4.3688;MLEAC=1;MLEAF=0.5;MQ=42.0;MQ0=0;MQRankSum=-1.039;QD=13.59;ReadPosRankSum=0.613	GT:AD:DP:GQ:PL	0/1:94,70:164:99:2270,0,3234
chrXIV	256004	.	C	T	2962.77	PASS	AC=1;AF=0.5;AN=2;BaseQRankSum=-0.236;DP=177;Dels=0.0;FS=2.606;HaplotypeScore=5.8327;MLEAC=1;MLEAF=0.5;MQ=41.99;MQ0=0;MQRankSum=1.639;QD=16.74;ReadPosRankSum=-2.043	GT:AD:DP:GQ:PL	0/1:88,89:177:99:2991,0,3016
chrXIV	257870	.	G	A	2554.77	PASS	AC=1;AF=0.5;AN=2;BaseQRankSum=1.007;DP=161;Dels=0.0;FS=4.619;HaplotypeScore=1.787;MLEAC=1;MLEAF=0.5;MQ=42.0;MQ0=0;MQRankSum=1.948;QD=15.87;ReadPosRankSum=0.963	GT:AD:DP:GQ:PL	0/1:84,77:161:99:2583,0,2856
chrXIV	258318	.	G	A	1836.77	PASS	AC=1;AF=0.5;AN=2;BaseQRankSum=1.766;DP=144;Dels=0.0;FS=0.628;HaplotypeScore=7.2778;MLEAC=1;MLEAF=0.5;MQ=41.96;MQ0=0;MQRankSum=0.648;QD=12.76;ReadPosRankSum=0.82	GT:AD:DP:GQ:PL	0/1:85,58:144:99:1865,0,2761
chrXIV	260904	.	T	C	3053.77	PASS	AC=1;AF=0.5;AN=2;BaseQRankSum=-1.584;DP=170;Dels=0.0;FS=3.57;HaplotypeScore=0.0;MLEAC=1;MLEAF=0.5;MQ=42.0;MQ0=0;MQRankSum=1.362;QD=17.96;ReadPosRankSum=-2.348	GT:AD:DP:GQ:PL	0/1:77,93:170:99:3082,0,2600
chrXIV	260917	.	C	T	2756.77	PASS	AC=1;AF=0.5;AN=2;BaseQRankSum=-2.326;DP=165;Dels=0.0;FS=4.626;HaplotypeScore=3.5506;MLEAC=1;MLEAF=0.5;MQ=42.0;MQ0=0;MQRankSum=1.446;QD=16.71;ReadPosRankSum=-0.745	GT:AD:DP:GQ:PL	0/1:80,85:165:99:2785,0,2701
chrXIV	261852	.	G	A	4187.77	PASS	AC=1;AF=0.5;AN=2;BaseQRankSum=-1.022;DP=230;Dels=0.0;FS=3.68;HaplotypeScore=6.7785;MLEAC=1;MLEAF=0.5;MQ=42.0;MQ0=0;MQRankSum=-1.224;QD=18.21;ReadPosRankSum=0.193	GT:AD:DP:GQ:PL	0/1:105,124:229:99:4216,0,3452
chrXIV	265113	.	T	C	2313.77	PASS	AC=1;AF=0.5;AN=2;BaseQRankSum=0.721;DP=138;Dels=0.0;FS=4.28;HaplotypeScore=0.8321;MLEAC=1;MLEAF=0.5;MQ=42.0;MQ0=0;MQRankSum=-0.222;QD=16.77;ReadPosRankSum=-0.545	GT:AD:DP:GQ:PL	0/1:67,70:137:99:2342,0,2074
chrXIV	266480	.	G	A	1877.77	PASS	AC=1;AF=0.5;AN=2;BaseQRankSum=0.599;DP=151;Dels=0.0;FS=3.952;HaplotypeScore=3.6106;MLEAC=1;MLEAF=0.5;MQ=41.99;MQ0=0;MQRankSum=-1.105;QD=12.44;ReadPosRankSum=-1.724	GT:AD:DP:GQ:PL	0/1:91,60:151:99:1906,0,3098
chrXIV	267065	.	G	A	3486.77	PASS	AC=1;AF=0.5;AN=2;BaseQRankSum=-0.126;DP=194;Dels=0.0;FS=4.165;HaplotypeScore=3.835;MLEAC=1;MLEAF=0.5;MQ=41.89;MQ0=0;MQRankSum=-0.069;QD=17.97;ReadPosRankSum=-0.729	GT:AD:DP:GQ:PL	0/1:89,105:194:99:3515,0,2922
chrXIV	268988	.	G	A	2895.77	PASS	AC=1;AF=0.5;AN=2;BaseQRankSum=0.05;DP=189;Dels=0.0;FS=0.0;HaplotypeScore=1.6828;MLEAC=1;MLEAF=0.5;MQ=41.99;MQ0=0;MQRankSum=-0.273;QD=15.32;ReadPosRankSum=0.066	GT:AD:DP:GQ:PL	0/1:100,88:188:99:2924,0,3311
chrXIV	273028	.	C	T	3032.77	PASS	AC=1;AF=0.5;AN=2;BaseQRankSum=-1.531;DP=159;Dels=0.0;FS=0.0;HaplotypeScore=4.5146;MLEAC=1;MLEAF=0.5;MQ=42.0;MQ0=0;MQRankSum=2.128;QD=19.07;ReadPosRankSum=-0.066	GT:AD:DP:GQ:PL	0/1:67,90:158:99:3061,0,2198
chrXIV	273165	.	C	T	2712.77	PASS	AC=1;AF=0.5;AN=2;BaseQRankSum=-0.418;DP=179;Dels=0.0;FS=2.804;HaplotypeScore=4.0679;MLEAC=1;MLEAF=0.5;MQ=42.0;MQ0=0;MQRankSum=1.746;QD=15.16;ReadPosRankSum=0.512	GT:AD:DP:GQ:PL	0/1:92,85:177:99:2741,0,3124
chrXIV	285425	.	G	A	2510.77	PASS	AC=1;AF=0.5;AN=2;BaseQRankSum=-1.306;DP=168;Dels=0.0;FS=2.694;HaplotypeScore=3.4104;MLEAC=1;MLEAF=0.5;MQ=42.0;MQ0=0;MQRankSum=0.73;QD=14.95;ReadPosRankSum=-1.118	GT:AD:DP:GQ:PL	0/1:88,78:167:99:2539,0,2926
chrXIV	288892	.	C	T	1586.77	PASS	AC=1;AF=0.5;AN=2;BaseQRankSum=0.278;DP=127;Dels=0.0;FS=0.0;HaplotypeScore=0.0;MLEAC=1;MLEAF=0.5;MQ=42.0;MQ0=0;MQRankSum=-0.057;QD=12.49;ReadPosRankSum=0.14	GT:AD:DP:GQ:PL	0/1:76,51:127:99:1615,0,2367
chrXIV	291292	.	A	G	2471.77	PASS	AC=1;AF=0.5;AN=2;BaseQRankSum=-0.776;DP=152;Dels=0.0;FS=2.043;HaplotypeScore=6.964;MLEAC=1;MLEAF=0.5;MQ=42.0;MQ0=0;MQRankSum=-0.997;QD=16.26;ReadPosRankSum=0.37	GT:AD:DP:GQ:PL	0/1:76,76:152:99:2500,0,2583
chrXIV	292904	.	G	A	2229.77	PASS	AC=1;AF=0.5;AN=2;BaseQRankSum=2.31;DP=144;Dels=0.0;FS=10.188;HaplotypeScore=0.0;MLEAC=1;MLEAF=0.5;MQ=42.0;MQ0=0;MQRankSum=0.172;QD=15.48;ReadPosRankSum=-1.743	GT:AD:DP:GQ:PL	0/1:77,66:143:99:2258,0,2580
chrXIV	306345	.	A	G	2573.77	PASS	AC=1;AF=0.5;AN=2;BaseQRankSum=-1.199;DP=209;Dels=0.0;FS=0.524;HaplotypeScore=3.3627;MLEAC=1;MLEAF=0.5;MQ=42.0;MQ0=0;MQRankSum=-0.913;QD=12.31;ReadPosRankSum=-0.041	GT:AD:DP:GQ:PL	0/1:123,84:207:99:2602,0,4222
chrXIV	308389	.	C	T	2702.77	PASS	AC=1;AF=0.5;AN=2;BaseQRankSum=0.181;DP=157;Dels=0.0;FS=0.0;HaplotypeScore=3.376;MLEAC=1;MLEAF=0.5;MQ=42.0;MQ0=0;MQRankSum=-0.156;QD=17.22;ReadPosRankSum=0.673	GT:AD:DP:GQ:PL	0/1:75,82:157:99:2731,0,2443
chrXIV	309314	.	C	T	3098.77	PASS	AC=1;AF=0.5;AN=2;BaseQRankSum=1.165;DP=190;Dels=0.0;FS=0.0;HaplotypeScore=1.5661;MLEAC=1;MLEAF=0.5;MQ=42.0;MQ0=0;MQRankSum=-0.674;QD=16.31;ReadPosRankSum=0.629	GT:AD:DP:GQ:PL	0/1:96,94:190:99:3127,0,3061
chrXIV	312632	.	C	T	2720.77	PASS	AC=1;AF=0.5;AN=2;BaseQRankSum=0.106;DP=163;Dels=0.0;FS=1.25;HaplotypeScore=4.9893;MLEAC=1;MLEAF=0.5;MQ=42.0;MQ0=0;MQRankSum=-0.273;QD=16.69;ReadPosRankSum=0.002	GT:AD:DP:GQ:PL	0/1:78,84:163:99:2749,0,2536
chrXIV	315168	.	C	T	2674.77	PASS	AC=1;AF=0.5;AN=2;BaseQRankSum=-1.156;DP=178;Dels=0.0;FS=3.468;HaplotypeScore=4.0721;MLEAC=1;MLEAF=0.5;MQ=41.88;MQ0=1;MQRankSum=-0.265;QD=15.03;ReadPosRankSum=-0.052	GT:AD:DP:GQ:PL	0/1:93,83:177:99:2703,0,3156
chrXIV	316048	.	T	C	3067.77	PASS	AC=1;AF=0.5;AN=2;BaseQRankSum=1.859;DP=196;Dels=0.0;FS=5.057;HaplotypeScore=0.0;MLEAC=1;MLEAF=0.5;MQ=41.99;MQ0=0;MQRankSum=-0.131;QD=15.65;ReadPosRankSum=1.049	GT:AD:DP:GQ:PL	0/1:103,93:196:99:3096,0,3434
chrXIV	326818	.	A	G	2543.77	PASS	AC=1;AF=0.5;AN=2;BaseQRankSum=0.002;DP=157;Dels=0.0;FS=5.991;HaplotypeScore=2.4892;MLEAC=1;MLEAF=0.5;MQ=42.0;MQ0=0;MQRankSum=-0.17;QD=16.2;ReadPosRankSum=-1.115	GT:AD:DP:GQ:PL	0/1:77,80:157:99:2572,0,2571
chrXIV	329554	.	T	C	2371.77	PASS	AC=1;AF=0.5;AN=2;BaseQRankSum=-0.258;DP=153;Dels=0.0;FS=3.764;HaplotypeScore=3.4885;MLEAC=1;MLEAF=0.5;MQ=41.99;MQ0=0;MQRankSum=1.138;QD=15.5;ReadPosRankSum=0.221	GT:AD:DP:GQ:PL	0/1:80,73:153:99:2400,0,2676
chrXIV	330413	.	T	C	3670.77	PASS	AC=1;AF=0.5;AN=2;BaseQRankSum=-0.675;DP=198;Dels=0.0;FS=0.0;HaplotypeScore=1.5774;MLEAC=1;MLEAF=0.5;MQ=42.0;MQ0=0;MQRankSum=0.252;QD=18.54;ReadPosRankSum=0.447	GT:AD:DP:GQ:PL	0/1:87,111:198:99:3699,0,2730
chrXIV	337091	.	T	C	2874.77	PASS	AC=1;AF=0.5;AN=2;BaseQRankSum=-2.176;DP=179;Dels=0.0;FS=4.388;HaplotypeScore=1.7873;MLEAC=1;MLEAF=0.5;MQ=42.0;MQ0=0;MQRankSum=0.381;QD=16.06;ReadPosRankSum=-0.122	GT:AD:DP:GQ:PL	0/1:89,89:178:99:2903,0,2962
chrXIV	337541	.	C	T	3303.77	PASS	AC=1;AF=0.5;AN=2;BaseQRankSum=-0.037;DP=195;Dels=0.0;FS=2.482;HaplotypeScore=1.5774;MLEAC=1;MLEAF=0.5;MQ=41.93;MQ0=0;MQRankSum=1.382;QD=16.94;ReadPosRankSum=-0.638	GT:AD:DP:GQ:PL	0/1:95,100:195:99:3332,0,3108
chrXIV	339713	.	A	G	2837.77	PASS	AC=1;AF=0.5;AN=2;BaseQRankSum=1.072;DP=173;Dels=0.0;FS=1.19;HaplotypeScore=1.7333;MLEAC=1;MLEAF=0.5;MQ=41.99;MQ0=0;MQRankSum=-0.205;QD=16.4;ReadPosRankSum=-0.227	GT:AD:DP:GQ:PL	0/1:87,85:172:99:2866,0,2892
chrXIV	340197	.	G	A	2326.77	PASS	AC=1;AF=0.5;AN=2;BaseQRankSum=0.032;DP=162;Dels=0.0;FS=0.0;HaplotypeScore=0.8667;MLEAC=1;MLEAF=0.5;MQ=42.0;MQ0=0;MQRankSum=-0.656;QD=14.36;ReadPosRankSum=0.918	GT:AD:DP:GQ:PL	0/1:87,74:161:99:2355,0,2815
chrXIV	344338	.	G	A	2675.77	PASS	AC=1;AF=0.5;AN=2;BaseQRankSum=-0.195;DP=169;Dels=0.0;FS=10.321;HaplotypeScore=10.2343;MLEAC=1;MLEAF=0.5;MQ=41.99;MQ0=0;MQRankSum=-1.163;QD=15.83;ReadPosRankSum=-1.058	GT:AD:DP:GQ:PL	0/1:82,86:169:99:2704,0,2627
chrXIV	344935	.	G	A	2391.77	PASS	AC=1;AF=0.5;AN=2;BaseQRankSum=-1.054;DP=166;Dels=0.0;FS=2.717;HaplotypeScore=6.2614;MLEAC=1;MLEAF=0.5;MQ=42.0;MQ0=0;MQRankSum=0.829;QD=14.41;ReadPosRankSum=1.09	GT:AD:DP:GQ:PL	0/1:89,76:165:99:2420,0,2981
chrXIV	356916	.	C	T	2306.77	PASS	AC=1;AF=0.5;AN=2;BaseQRankSum=-0.678;DP=141;Dels=0.0;FS=6.502;HaplotypeScore=3.447;MLEAC=1;MLEAF=0.5;MQ=42.0;MQ0=0;MQRankSum=0.357;QD=16.36;ReadPosRankSum=-1.4	GT:AD:DP:GQ:PL	0/1:69,72:141:99:2335,0,2254
chrXIV	358505	.	G	A	3230.05	PASS	AC=1;AF=0.5;AN=2;BaseQRankSum=-1.156;DP=198;Dels=0.0;FS=7.173;HaplotypeScore=3.6982;MLEAC=1;MLEAF=0.5;MQ=42.0;MQ0=0;MQRankSum=-0.282;QD=16.31;ReadPosRankSum=-1.174	GT:AD:DP:GQ:PL	0/1:94,104:198:99:3259,0,2896
chrXIV	368221	.	G	A	1959.77	PASS	AC=1;AF=0.5;AN=2;BaseQRankSum=-0.269;DP=133;Dels=0.0;FS=0.644;HaplotypeScore=2.6904;MLEAC=1;MLEAF=0.5;MQ=42.0;MQ0=0;MQRankSum=1.398;QD=14.74;ReadPosRankSum=-0.928	GT:AD:DP:GQ:PL	0/1:72,61:133:99:1988,0,2422
chrXIV	370292	.	A	G	2658.77	PASS	AC=1;AF=0.5;AN=2;BaseQRankSum=0.392;DP=139;Dels=0.0;FS=0.637;HaplotypeScore=0.734;MLEAC=1;MLEAF=0.5;MQ=41.89;MQ0=0;MQRankSum=0.318;QD=19.13;ReadPosRankSum=1.295	GT:AD:DP:GQ:PL	0/1:59,79:138:99:2687,0,1888
chrXIV	371360	.	A	G	2456.77	PASS	AC=1;AF=0.5;AN=2;BaseQRankSum=1.797;DP=161;Dels=0.0;FS=0.0;HaplotypeScore=1.7552;MLEAC=1;MLEAF=0.5;MQ=41.99;MQ0=0;MQRankSum=-0.108;QD=15.26;ReadPosRankSum=-0.657	GT:AD:DP:GQ:PL	0/1:82,78:161:99:2485,0,2638
chrXIV	371631	.	A	G	1968.77	PASS	AC=1;AF=0.5;AN=2;BaseQRankSum=-1.449;DP=125;Dels=0.0;FS=0.0;HaplotypeScore=3.6261;MLEAC=1;MLEAF=0.5;MQ=41.98;MQ0=0;MQRankSum=-1.869;QD=15.75;ReadPosRankSum=0.645	GT:AD:DP:GQ:PL	0/1:64,61:125:99:1997,0,2104
chrXIV	376468	.	G	A	2478.77	PASS	AC=1;AF=0.5;AN=2;BaseQRankSum=0.967;DP=166;Dels=0.0;FS=0.0;HaplotypeScore=5.4472;MLEAC=1;MLEAF=0.5;MQ=41.91;MQ0=0;MQRankSum=-0.151;QD=14.93;ReadPosRankSum=-0.076	GT:AD:DP:GQ:PL	0/1:90,76:166:99:2507,0,3025
chrXIV	399568	.	T	C	2624.77	PASS	AC=1;AF=0.5;AN=2;BaseQRankSum=-2.4;DP=174;Dels=0.0;FS=0.558;HaplotypeScore=2.8244;MLEAC=1;MLEAF=0.5;MQ=41.98;MQ0=0;MQRankSum=0.451;QD=15.08;ReadPosRankSum=-0.921	GT:AD:DP:GQ:PL	0/1:87,86:173:99:2653,0,2930
chrXIV	402487	.	C	T	2666.77	PASS	AC=1;AF=0.5;AN=2;BaseQRankSum=-0.11;DP=149;Dels=0.0;FS=12.049;HaplotypeScore=1.6643;MLEAC=1;MLEAF=0.5;MQ=41.9;MQ0=0;MQRankSum=1.018;QD=17.9;ReadPosRankSum=0.922	GT:AD:DP:GQ:PL	0/1:68,80:148:99:2695,0,2238
chrXIV	412913	.	C	T	2680.77	PASS	AC=1;AF=0.5;AN=2;BaseQRankSum=-2.035;DP=172;Dels=0.0;FS=0.0;HaplotypeScore=4.402;MLEAC=1;MLEAF=0.5;MQ=41.9;MQ0=0;MQRankSum=-1.169;QD=15.59;ReadPosRankSum=-0.737	GT:AD:DP:GQ:PL	0/1:84,87:172:99:2709,0,2763
chrXIV	418926	.	T	C	2860.77	PASS	AC=1;AF=0.5;AN=2;BaseQRankSum=1.383;DP=146;Dels=0.0;FS=4.998;HaplotypeScore=6.619;MLEAC=1;MLEAF=0.5;MQ=41.99;MQ0=0;MQRankSum=-0.893;QD=19.59;ReadPosRankSum=0.217	GT:AD:DP:GQ:PL	0/1:63,83:146:99:2889,0,2123
chrXIV	420764	.	T	C	2980.77	PASS	AC=1;AF=0.5;AN=2;BaseQRankSum=0.321;DP=173;Dels=0.0;FS=7.96;HaplotypeScore=2.366;MLEAC=1;MLEAF=0.5;MQ=42.0;MQ0=0;MQRankSum=-0.697;QD=17.23;ReadPosRankSum=0.582	GT:AD:DP:GQ:PL	0/1:83,90:173:99:3009,0,2753
chrXIV	422885	.	T	C	2227.77	PASS	AC=1;AF=0.5;AN=2;BaseQRankSum=1.053;DP=160;Dels=0.0;FS=2.028;HaplotypeScore=2.4272;MLEAC=1;MLEAF=0.5;MQ=41.99;MQ0=0;MQRankSum=0.401;QD=13.92;ReadPosRankSum=-0.918	GT:AD:DP:GQ:PL	0/1:89,70:159:99:2256,0,2985
chrXIV	424437	.	T	C	2069.77	PASS	AC=1;AF=0.5;AN=2;BaseQRankSum=2.101;DP=148;Dels=0.0;FS=0.616;HaplotypeScore=4.4668;MLEAC=1;MLEAF=0.5;MQ=41.99;MQ0=0;MQRankSum=-1.704;QD=13.98;ReadPosRankSum=1.155	GT:AD:DP:GQ:PL	0/1:81,66:147:99:2098,0,2667
chrXIV	435844	.	G	A	3040.77	PASS	AC=1;AF=0.5;AN=2;BaseQRankSum=-0.399;DP=177;Dels=0.0;FS=0.562;HaplotypeScore=3.1808;MLEAC=1;MLEAF=0.5;MQ=42.0;MQ0=0;MQRankSum=0.986;QD=17.18;ReadPosRankSum=0.968	GT:AD:DP:GQ:PL	0/1:82,94:177:99:3069,0,2644
chrXIV	436522	.	G	A	3039.77	PASS	AC=1;AF=0.5;AN=2;BaseQRankSum=1.39;DP=179;Dels=0.0;FS=1.833;HaplotypeScore=1.933;MLEAC=1;MLEAF=0.5;MQ=42.0;MQ0=0;MQRankSum=0.279;QD=16.98;ReadPosRankSum=0.001	GT:AD:DP:GQ:PL	0/1:87,92:179:99:3068,0,2898
chrXIV	440861	.	C	T	2747.77	PASS	AC=1;AF=0.5;AN=2;BaseQRankSum=-0.699;DP=167;Dels=0.0;FS=1.227;HaplotypeScore=0.734;MLEAC=1;MLEAF=0.5;MQ=42.0;MQ0=0;MQRankSum=0.152;QD=16.45;ReadPosRankSum=-0.299	GT:AD:DP:GQ:PL	0/1:83,84:167:99:2776,0,2790
chrXIV	450507	.	G	A	2200.77	PASS	AC=1;AF=0.5;AN=2;BaseQRankSum=-0.058;DP=145;Dels=0.0;FS=2.226;HaplotypeScore=2.6739;MLEAC=1;MLEAF=0.5;MQ=42.0;MQ0=0;MQRankSum=0.09;QD=15.18;ReadPosRankSum=-0.762	GT:AD:DP:GQ:PL	0/1:76,68:145:99:2229,0,2445
chrXIV	453333	.	G	A	3118.77	PASS	AC=1;AF=0.5;AN=2;BaseQRankSum=-0.414;DP=208;Dels=0.0;FS=17.938;HaplotypeScore=5.0622;MLEAC=1;MLEAF=0.5;MQ=42.0;MQ0=0;MQRankSum=2.62;QD=14.99;ReadPosRankSum=-2.405	GT:AD:DP:GQ:PL	0/1:109,97:206:99:3147,0,3677
chrXIV	454845	.	G	A	2108.77	PASS	AC=1;AF=0.5;AN=2;BaseQRankSum=-0.194;DP=135;Dels=0.0;FS=3.073;HaplotypeScore=0.8667;MLEAC=1;MLEAF=0.5;MQ=42.0;MQ0=0;MQRankSum=1.575;QD=15.62;ReadPosRankSum=-0.198	GT:AD:DP:GQ:PL	0/1:70,64:134:99:2137,0,2337
chrXIV	461981	.	G	A	2347.77	PASS	AC=1;AF=0.5;AN=2;BaseQRankSum=1.618;DP=152;Dels=0.0;FS=3.796;HaplotypeScore=2.7207;MLEAC=1;MLEAF=0.5;MQ=41.99;MQ0=0;MQRankSum=1.163;QD=15.45;ReadPosRankSum=0.72	GT:AD:DP:GQ:PL	0/1:81,71:152:99:2376,0,2722
chrXIV	467122	.	G	A	2988.77	PASS	AC=1;AF=0.5;AN=2;BaseQRankSum=0.743;DP=191;Dels=0.0;FS=1.781;HaplotypeScore=4.4274;MLEAC=1;MLEAF=0.5;MQ=41.99;MQ0=0;MQRankSum=-0.638;QD=15.65;ReadPosRankSum=0.513	GT:AD:DP:GQ:PL	0/1:101,90:191:99:3017,0,3306
chrXIV	469288	.	C	T	2499.77	PASS	AC=1;AF=0.5;AN=2;BaseQRankSum=-0.19;DP=185;Dels=0.0;FS=0.0;HaplotypeScore=5.372;MLEAC=1;MLEAF=0.5;MQ=42.0;MQ0=0;MQRankSum=-1.007;QD=13.51;ReadPosRankSum=-0.123	GT:AD:DP:GQ:PL	0/1:105,79:184:99:2528,0,3508
chrXIV	472819	.	C	T	3086.77	PASS	AC=1;AF=0.5;AN=2;BaseQRankSum=-0.238;DP=174;Dels=0.0;FS=4.527;HaplotypeScore=5.3341;MLEAC=1;MLEAF=0.5;MQ=42.0;MQ0=0;MQRankSum=-1.598;QD=17.74;ReadPosRankSum=0.318	GT:AD:DP:GQ:PL	0/1:80,92:172:99:3115,0,2591
chrXIV	481019	.	G	A	2620.77	PASS	AC=1;AF=0.5;AN=2;BaseQRankSum=-1.693;DP=148;Dels=0.0;FS=1.316;HaplotypeScore=4.11;MLEAC=1;MLEAF=0.5;MQ=41.99;MQ0=0;MQRankSum=0.307;QD=17.71;ReadPosRankSum=1.607	GT:AD:DP:GQ:PL	0/1:63,84:147:99:2649,0,2019
chrXIV	488558	.	G	A	2131.77	PASS	AC=1;AF=0.5;AN=2;BaseQRankSum=-0.538;DP=152;Dels=0.0;FS=0.599;HaplotypeScore=2.0641;MLEAC=1;MLEAF=0.5;MQ=42.0;MQ0=0;MQRankSum=-0.241;QD=14.02;ReadPosRankSum=-1.952	GT:AD:DP:GQ:PL	0/1:85,67:152:99:2160,0,2901
chrXIV	490067	.	C	T	2538.77	PASS	AC=1;AF=0.5;AN=2;BaseQRankSum=0.082;DP=163;Dels=0.0;FS=2.004;HaplotypeScore=1.3123;MLEAC=1;MLEAF=0.5;MQ=42.0;MQ0=0;MQRankSum=0.434;QD=15.58;ReadPosRankSum=-1.221	GT:AD:DP:GQ:PL	0/1:82,80:162:99:2567,0,2658
chrXIV	492096	.	C	T	2233.77	PASS	AC=1;AF=0.5;AN=2;BaseQRankSum=-0.013;DP=141;Dels=0.0;FS=3.056;HaplotypeScore=1.7825;MLEAC=1;MLEAF=0.5;MQ=41.99;MQ0=0;MQRankSum=-0.909;QD=15.84;ReadPosRankSum=0.892	GT:AD:DP:GQ:PL	0/1:71,69:140:99:2262,0,2372
chrXIV	504382	.	G	A	2645.77	PASS	AC=1;AF=0.5;AN=2;BaseQRankSum=0.728;DP=165;Dels=0.0;FS=2.78;HaplotypeScore=5.1699;MLEAC=1;MLEAF=0.5;MQ=42.0;MQ0=0;MQRankSum=-0.117;QD=16.03;ReadPosRankSum=-1.1	GT:AD:DP:GQ:PL	0/1:82,82:164:99:2674,0,2566
chrXIV	514832	.	C	T	2932.77	PASS	AC=1;AF=0.5;AN=2;BaseQRankSum=0.785;DP=173;Dels=0.0;FS=0.558;HaplotypeScore=7.8669;MLEAC=1;MLEAF=0.5;MQ=41.99;MQ0=0;MQRankSum=-2.052;QD=16.95;ReadPosRankSum=1.196	GT:AD:DP:GQ:PL	0/1:83,90:173:99:2961,0,2666
chrXIV	515367	.	G	A	3430.77	PASS	AC=1;AF=0.5;AN=2;BaseQRankSum=-1.13;DP=222;Dels=0.0;FS=1.089;HaplotypeScore=2.2424;MLEAC=1;MLEAF=0.5;MQ=42.0;MQ0=0;MQRankSum=-0.892;QD=15.45;ReadPosRankSum=3.561	GT:AD:DP:GQ:PL	0/1:116,105:221:99:3459,0,3818
chrXIV	517397	.	G	A	2382.77	PASS	AC=1;AF=0.5;AN=2;BaseQRankSum=2.205;DP=161;Dels=0.0;FS=6.838;HaplotypeScore=0.734;MLEAC=1;MLEAF=0.5;MQ=42.0;MQ0=0;MQRankSum=0.026;QD=14.8;ReadPosRankSum=0.073	GT:AD:DP:GQ:PL	0/1:90,71:161:99:2411,0,3055
chrXIV	518131	.	G	A	2247.77	PASS	AC=1;AF=0.5;AN=2;BaseQRankSum=-2.563;DP=164;Dels=0.0;FS=0.0;HaplotypeScore=8.4983;MLEAC=1;MLEAF=0.5;MQ=41.99;MQ0=0;MQRankSum=0.5;QD=13.71;ReadPosRankSum=-1.679	GT:AD:DP:GQ:PL	0/1:87,75:163:99:2276,0,2923
chrXIV	518675	.	G	A	2275.77	PASS	AC=1;AF=0.5;AN=2;BaseQRankSum=0.586;DP=146;Dels=0.0;FS=2.965;HaplotypeScore=3.2778;MLEAC=1;MLEAF=0.5;MQ=42.0;MQ0=0;MQRankSum=-0.695;QD=15.59;ReadPosRankSum=-0.817	GT:AD:DP:GQ:PL	0/1:76,70:146:99:2304,0,2479
chrXIV	534310	.	C	T	3492.77	PASS	AC=1;AF=0.5;AN=2;BaseQRankSum=-1.071;DP=199;Dels=0.0;FS=1.105;HaplotypeScore=3.6511;MLEAC=1;MLEAF=0.5;MQ=41.98;MQ0=0;MQRankSum=0.191;QD=17.55;ReadPosRankSum=0.527	GT:AD:DP:GQ:PL	0/1:93,105:199:99:3521,0,3041
chrXIV	535288	.	C	T	3105.77	PASS	AC=1;AF=0.5;AN=2;BaseQRankSum=1.686;DP=206;Dels=0.0;FS=0.513;HaplotypeScore=2.7242;MLEAC=1;MLEAF=0.5;MQ=41.99;MQ0=0;MQRankSum=-0.903;QD=15.08;ReadPosRankSum=1.234	GT:AD:DP:GQ:PL	0/1:111,93:204:99:3134,0,3712
chrXIV	556271	.	G	A	2800.77	PASS	AC=1;AF=0.5;AN=2;BaseQRankSum=-2.651;DP=169;Dels=0.0;FS=5.528;HaplotypeScore=3.5884;MLEAC=1;MLEAF=0.5;MQ=41.99;MQ0=0;MQRankSum=1.77;QD=16.57;ReadPosRankSum=-0.747	GT:AD:DP:GQ:PL	0/1:81,88:169:99:2829,0,2733
chrXIV	568102	.	T	C	3355.77	PASS	AC=1;AF=0.5;AN=2;BaseQRankSum=2.065;DP=190;Dels=0.0;FS=0.0;HaplotypeScore=6.668;MLEAC=1;MLEAF=0.5;MQ=41.85;MQ0=0;MQRankSum=0.234;QD=17.66;ReadPosRankSum=1.312	GT:AD:DP:GQ:PL	0/1:90,100:190:99:3384,0,2835
chrXIV	577106	.	G	A	2530.77	PASS	AC=1;AF=0.5;AN=2;BaseQRankSum=0.628;DP=139;Dels=0.0;FS=4.163;HaplotypeScore=1.6988;MLEAC=1;MLEAF=0.5;MQ=41.9;MQ0=0;MQRankSum=1.756;QD=18.21;ReadPosRankSum=-0.015	GT:AD:DP:GQ:PL	0/1:64,75:139:99:2559,0,2137
chrXIV	578076	.	C	T	2640.77	PASS	AC=1;AF=0.5;AN=2;BaseQRankSum=1.039;DP=167;Dels=0.0;FS=5.546;HaplotypeScore=1.6918;MLEAC=1;MLEAF=0.5;MQ=42.0;MQ0=0;MQRankSum=-0.636;QD=15.81;ReadPosRankSum=0.648	GT:AD:DP:GQ:PL	0/1:86,81:167:99:2669,0,2843
chrXIV	582026	.	G	A	2745.77	PASS	AC=1;AF=0.5;AN=2;BaseQRankSum=0.02;DP=188;Dels=0.0;FS=0.546;HaplotypeScore=3.2144;MLEAC=1;MLEAF=0.5;MQ=42.0;MQ0=0;MQRankSum=-0.361;QD=14.61;ReadPosRankSum=1.301	GT:AD:DP:GQ:PL	0/1:100,88:188:99:2774,0,3327
chrXIV	598165	.	C	T	379.77	PASS	AC=1;AF=0.5;AN=2;BaseQRankSum=1.78;DP=145;Dels=0.0;FS=33.507;HaplotypeScore=2.3346;MLEAC=1;MLEAF=0.5;MQ=41.7;MQ0=0;MQRankSum=-1.502;QD=2.62;ReadPosRankSum=-2.99	GT:AD:DP:GQ:PL	0/1:122,22:144:99:408,0,4106
chrXIV	598168	.	A	C	452.77	PASS	AC=1;AF=0.5;AN=2;BaseQRankSum=2.612;DP=144;Dels=0.0;FS=39.445;HaplotypeScore=3.0686;MLEAC=1;MLEAF=0.5;MQ=41.7;MQ0=0;MQRankSum=0.578;QD=3.14;ReadPosRankSum=-2.203	GT:AD:DP:GQ:PL	0/1:121,23:144:99:481,0,4171
chrXIV	598681	.	G	A	4069.77	PASS	AC=1;AF=0.5;AN=2;BaseQRankSum=0.579;DP=250;Dels=0.0;FS=1.531;HaplotypeScore=6.8602;MLEAC=1;MLEAF=0.5;MQ=41.99;MQ0=0;MQRankSum=-0.516;QD=16.28;ReadPosRankSum=-0.492	GT:AD:DP:GQ:PL	0/1:125,125:250:99:4098,0,4119
chrXIV	616580	.	C	T	2728.77	PASS	AC=1;AF=0.5;AN=2;BaseQRankSum=0.076;DP=175;Dels=0.0;FS=5.528;HaplotypeScore=2.7789;MLEAC=1;MLEAF=0.5;MQ=41.87;MQ0=0;MQRankSum=1.012;QD=15.59;ReadPosRankSum=-0.031	GT:AD:DP:GQ:PL	0/1:93,82:175:99:2757,0,3176
chrXIV	627761	.	G	A	3172.77	PASS	AC=1;AF=0.5;AN=2;BaseQRankSum=-1.815;DP=202;Dels=0.0;FS=1.096;HaplotypeScore=7.2085;MLEAC=1;MLEAF=0.5;MQ=42.0;MQ0=0;MQRankSum=0.621;QD=15.71;ReadPosRankSum=-0.205	GT:AD:DP:GQ:PL	0/1:103,99:202:99:3201,0,3424
chrXIV	638086	.	G	A	2591.77	PASS	AC=1;AF=0.5;AN=2;BaseQRankSum=-0.011;DP=169;Dels=0.0;FS=1.917;HaplotypeScore=0.7887;MLEAC=1;MLEAF=0.5;MQ=41.99;MQ0=0;MQRankSum=-0.194;QD=15.34;ReadPosRankSum=-0.612	GT:AD:DP:GQ:PL	0/1:89,80:169:99:2620,0,3023
chrXIV	643903	.	C	T	2346.77	PASS	AC=1;AF=0.5;AN=2;BaseQRankSum=0.907;DP=152;Dels=0.0;FS=0.0;HaplotypeScore=7.1276;MLEAC=1;MLEAF=0.5;MQ=41.99;MQ0=0;MQRankSum=1.286;QD=15.44;ReadPosRankSum=0.035	GT:AD:DP:GQ:PL	0/1:78,73:151:99:2375,0,2417
chrXIV	645322	.	G	A	2379.77	PASS	AC=1;AF=0.5;AN=2;BaseQRankSum=0.307;DP=135;Dels=0.0;FS=1.365;HaplotypeScore=0.0;MLEAC=1;MLEAF=0.5;MQ=42.0;MQ0=0;MQRankSum=0.453;QD=17.63;ReadPosRankSum=1.231	GT:AD:DP:GQ:PL	0/1:61,74:135:99:2408,0,1986
chrXIV	647436	.	G	A	3002.77	PASS	AC=1;AF=0.5;AN=2;BaseQRankSum=-1.495;DP=170;Dels=0.0;FS=1.92;HaplotypeScore=1.8455;MLEAC=1;MLEAF=0.5;MQ=42.0;MQ0=0;MQRankSum=0.664;QD=17.66;ReadPosRankSum=-1.899	GT:AD:DP:GQ:PL	0/1:77,92:169:99:3031,0,2548
chrXIV	647902	.	T	C	2418.77	PASS	AC=1;AF=0.5;AN=2;BaseQRankSum=2.113;DP=142;Dels=0.0;FS=7.588;HaplotypeScore=0.0;MLEAC=1;MLEAF=0.5;MQ=42.0;MQ0=0;MQRankSum=0.981;QD=17.03;ReadPosRankSum=-0.609	GT:AD:DP:GQ:PL	0/1:66,75:141:99:2447,0,2032
chrXIV	662515	.	G	A	2364.77	PASS	AC=1;AF=0.5;AN=2;BaseQRankSum=-0.548;DP=147;Dels=0.0;FS=1.333;HaplotypeScore=3.1552;MLEAC=1;MLEAF=0.5;MQ=41.96;MQ0=0;MQRankSum=0.827;QD=16.09;ReadPosRankSum=0.56	GT:AD:DP:GQ:PL	0/1:74,73:147:99:2393,0,2453
chrXIV	663746	.	G	A	1935.77	PASS	AC=1;AF=0.5;AN=2;BaseQRankSum=2.297;DP=140;Dels=0.02;FS=1.405;HaplotypeScore=12.3446;MLEAC=1;MLEAF=0.5;MQ=41.94;MQ0=0;MQRankSum=-1.488;QD=13.83;ReadPosRankSum=-0.735	GT:AD:DP:GQ:PL	0/1:75,62:137:99:1964,0,2298
chrXIV	663948	.	G	A	1111.77	PASS	AC=1;AF=0.5;AN=2;BaseQRankSum=-3.162;DP=78;Dels=0.0;FS=1.855;HaplotypeScore=0.734;MLEAC=1;MLEAF=0.5;MQ=41.97;MQ0=0;MQRankSum=-0.296;QD=14.25;ReadPosRankSum=1.098	GT:AD:DP:GQ:PL	0/1:36,42:78:99:1140,0,1129
chrXIV	665631	.	A	G	2649.77	PASS	AC=1;AF=0.5;AN=2;BaseQRankSum=1.817;DP=156;Dels=0.0;FS=4.74;HaplotypeScore=0.0;MLEAC=1;MLEAF=0.5;MQ=42.0;MQ0=0;MQRankSum=0.629;QD=16.99;ReadPosRankSum=2.657	GT:AD:DP:GQ:PL	0/1:76,80:156:99:2678,0,2393
chrXIV	694635	.	C	T	1575.77	PASS	AC=1;AF=0.5;AN=2;BaseQRankSum=0.31;DP=144;Dels=0.0;FS=2.407;HaplotypeScore=10.2426;MLEAC=1;MLEAF=0.5;MQ=41.9;MQ0=0;MQRankSum=-0.472;QD=10.94;ReadPosRankSum=2.062	GT:AD:DP:GQ:PL	0/1:89,52:143:99:1604,0,2942
chrXIV	698437	.	G	A	3041.77	PASS	AC=1;AF=0.5;AN=2;BaseQRankSum=1.428;DP=193;Dels=0.0;FS=0.0;HaplotypeScore=4.473;MLEAC=1;MLEAF=0.5;MQ=42.0;MQ0=0;MQRankSum=0.793;QD=15.76;ReadPosRankSum=-0.94	GT:AD:DP:GQ:PL	0/1:101,92:193:99:3070,0,3286
chrXIV	703387	.	G	A	2521.77	PASS	AC=1;AF=0.5;AN=2;BaseQRankSum=2.068;DP=159;Dels=0.0;FS=2.809;HaplotypeScore=2.9293;MLEAC=1;MLEAF=0.5;MQ=42.0;MQ0=0;MQRankSum=-0.338;QD=15.86;ReadPosRankSum=0.418	GT:AD:DP:GQ:PL	0/1:83,75:158:99:2550,0,2820
chrXIV	705475	.	G	A	3941.77	PASS	AC=1;AF=0.5;AN=2;BaseQRankSum=-1.695;DP=234;Dels=0.0;FS=16.033;HaplotypeScore=2.6953;MLEAC=1;MLEAF=0.5;MQ=41.99;MQ0=0;MQRankSum=0.014;QD=16.85;ReadPosRankSum=-0.889	GT:AD:DP:GQ:PL	0/1:116,118:234:99:3970,0,3920
chrXIV	710005	.	A	G	2523.77	PASS	AC=1;AF=0.5;AN=2;BaseQRankSum=0.687;DP=144;Dels=0.0;FS=8.926;HaplotypeScore=2.366;MLEAC=1;MLEAF=0.5;MQ=41.97;MQ0=0;MQRankSum=-0.632;QD=17.53;ReadPosRankSum=0.223	GT:AD:DP:GQ:PL	0/1:66,74:140:99:2552,0,2259
chrXIV	710905	.	G	A	2778.77	PASS	AC=1;AF=0.5;AN=2;BaseQRankSum=1.356;DP=164;Dels=0.0;FS=0.0;HaplotypeScore=6.9009;MLEAC=1;MLEAF=0.5;MQ=41.94;MQ0=0;MQRankSum=0.018;QD=16.94;ReadPosRankSum=1.406	GT:AD:DP:GQ:PL	0/1:79,84:164:99:2807,0,2545
chrXIV	711764	.	C	T	2311.77	PASS	AC=1;AF=0.5;AN=2;BaseQRankSum=-1.465;DP=154;Dels=0.0;FS=9.803;HaplotypeScore=2.6991;MLEAC=1;MLEAF=0.5;MQ=42.0;MQ0=0;MQRankSum=-0.952;QD=15.01;ReadPosRankSum=0.058	GT:AD:DP:GQ:PL	0/1:81,73:154:99:2340,0,2578
chrXIV	712935	.	T	C	2889.77	PASS	AC=1;AF=0.5;AN=2;BaseQRankSum=1.035;DP=180;Dels=0.0;FS=4.375;HaplotypeScore=5.6641;MLEAC=1;MLEAF=0.5;MQ=42.0;MQ0=0;MQRankSum=1.491;QD=16.05;ReadPosRankSum=0.557	GT:AD:DP:GQ:PL	0/1:94,86:180:99:2918,0,3230
chrXIV	714470	.	G	A	3023.77	PASS	AC=1;AF=0.5;AN=2;BaseQRankSum=-3.566;DP=186;Dels=0.0;FS=1.14;HaplotypeScore=6.4056;MLEAC=1;MLEAF=0.5;MQ=42.0;MQ0=0;MQRankSum=1.525;QD=16.26;ReadPosRankSum=1.212	GT:AD:DP:GQ:PL	0/1:93,93:186:99:3052,0,3193
chrXIV	720578	.	G	A	2216.77	PASS	AC=1;AF=0.5;AN=2;BaseQRankSum=-1.074;DP=130;Dels=0.0;FS=9.443;HaplotypeScore=0.0;MLEAC=1;MLEAF=0.5;MQ=42.0;MQ0=0;MQRankSum=-0.604;QD=17.05;ReadPosRankSum=-0.879	GT:AD:DP:GQ:PL	0/1:62,68:130:99:2245,0,2057
chrXIV	737027	.	C	T	2279.77	PASS	AC=1;AF=0.5;AN=2;BaseQRankSum=-0.617;DP=139;Dels=0.0;FS=0.626;HaplotypeScore=1.7552;MLEAC=1;MLEAF=0.5;MQ=42.0;MQ0=0;MQRankSum=1.536;QD=16.4;ReadPosRankSum=0.482	GT:AD:DP:GQ:PL	0/1:68,71:139:99:2308,0,2273
chrXIV	741610	.	T	C	2119.77	PASS	AC=1;AF=0.5;AN=2;BaseQRankSum=0.904;DP=145;Dels=0.0;FS=11.769;HaplotypeScore=0.0;MLEAC=1;MLEAF=0.5;MQ=42.0;MQ0=0;MQRankSum=-1.201;QD=14.62;ReadPosRankSum=0.68	GT:AD:DP:GQ:PL	0/1:78,66:144:99:2148,0,2572
chrXIV	756939	.	C	T	2995.77	PASS	AC=1;AF=0.5;AN=2;BaseQRankSum=0.006;DP=178;Dels=0.0;FS=0.566;HaplotypeScore=4.8874;MLEAC=1;MLEAF=0.5;MQ=41.92;MQ0=0;MQRankSum=-1.286;QD=16.83;ReadPosRankSum=0.128	GT:AD:DP:GQ:PL	0/1:89,89:178:99:3024,0,3026
chrXIV	757875	.	G	A	3012.77	PASS	AC=1;AF=0.5;AN=2;BaseQRankSum=-1.087;DP=188;Dels=0.0;FS=0.0;HaplotypeScore=0.0;MLEAC=1;MLEAF=0.5;MQ=41.98;MQ0=0;MQRankSum=0.875;QD=16.03;ReadPosRankSum=-0.57	GT:AD:DP:GQ:PL	0/1:94,94:188:99:3041,0,3108
chrXIV	758948	.	C	T	2701.77	PASS	AC=1;AF=0.5;AN=2;BaseQRankSum=-1.78;DP=165;Dels=0.0;FS=4.601;HaplotypeScore=4.3963;MLEAC=1;MLEAF=0.5;MQ=42.0;MQ0=0;MQRankSum=0.75;QD=16.37;ReadPosRankSum=-0.355	GT:AD:DP:GQ:PL	0/1:79,85:164:99:2730,0,2593
chrXIV	760627	.	T	C	2237.77	PASS	AC=1;AF=0.5;AN=2;BaseQRankSum=-1.238;DP=145;Dels=0.0;FS=0.631;HaplotypeScore=1.7987;MLEAC=1;MLEAF=0.5;MQ=41.89;MQ0=0;MQRankSum=1.012;QD=15.43;ReadPosRankSum=0.164	GT:AD:DP:GQ:PL	0/1:74,69:143:99:2266,0,2546
chrXIV	762213	.	G	A	2184.77	PASS	AC=1;AF=0.5;AN=2;BaseQRankSum=0.906;DP=142;Dels=0.0;FS=0.626;HaplotypeScore=2.5873;MLEAC=1;MLEAF=0.5;MQ=42.0;MQ0=0;MQRankSum=1.174;QD=15.39;ReadPosRankSum=-0.2	GT:AD:DP:GQ:PL	0/1:73,68:141:99:2213,0,2461
chrXIV	765126	.	T	C	3262.77	PASS	AC=1;AF=0.5;AN=2;BaseQRankSum=-1.221;DP=183;Dels=0.0;FS=5.24;HaplotypeScore=1.5774;MLEAC=1;MLEAF=0.5;MQ=42.0;MQ0=0;MQRankSum=-0.326;QD=17.83;ReadPosRankSum=-2.703	GT:AD:DP:GQ:PL	0/1:82,99:182:99:3291,0,2766
chrXIV	767332	.	G	A	2530.77	PASS	AC=1;AF=0.5;AN=2;BaseQRankSum=-1.542;DP=159;Dels=0.0;FS=8.125;HaplotypeScore=4.2933;MLEAC=1;MLEAF=0.5;MQ=41.81;MQ0=0;MQRankSum=-0.171;QD=15.92;ReadPosRankSum=0.853	GT:AD:DP:GQ:PL	0/1:77,82:159:99:2559,0,2499
chrXIV	777330	.	A	G	2624.77	PASS	AC=1;AF=0.5;AN=2;BaseQRankSum=3.676;DP=167;Dels=0.0;FS=0.0;HaplotypeScore=1.6553;MLEAC=1;MLEAF=0.5;MQ=41.98;MQ0=0;MQRankSum=1.201;QD=15.72;ReadPosRankSum=-0.903	GT:AD:DP:GQ:PL	0/1:86,80:166:99:2653,0,2528
chrXIV	778672	.	G	A	2903.77	PASS	AC=1;AF=0.5;AN=2;BaseQRankSum=-0.321;DP=169;Dels=0.0;FS=2.778;HaplotypeScore=3.5784;MLEAC=1;MLEAF=0.5;MQ=41.88;MQ0=0;MQRankSum=-1.583;QD=17.18;ReadPosRankSum=-0.988	GT:AD:DP:GQ:PL	0/1:77,89:167:99:2932,0,2539
chrXIV	779213	.	G	A	2232.77	PASS	AC=1;AF=0.5;AN=2;BaseQRankSum=0.432;DP=159;Dels=0.0;FS=0.606;HaplotypeScore=1.7552;MLEAC=1;MLEAF=0.5;MQ=41.91;MQ0=0;MQRankSum=-1.143;QD=14.04;ReadPosRankSum=0.102	GT:AD:DP:GQ:PL	0/1:89,70:159:99:2261,0,3076
chrXIV	779902	.	A	G	2509.77	PASS	AC=1;AF=0.5;AN=2;BaseQRankSum=1.511;DP=154;Dels=0.0;FS=2.811;HaplotypeScore=2.7126;MLEAC=1;MLEAF=0.5;MQ=41.97;MQ0=0;MQRankSum=-0.069;QD=16.3;ReadPosRankSum=-0.864	GT:AD:DP:GQ:PL	0/1:79,75:154:99:2538,0,2633
chrXIV	779931	.	C	T	2759.77	PASS	AC=1;AF=0.5;AN=2;BaseQRankSum=0.766;DP=175;Dels=0.0;FS=2.647;HaplotypeScore=0.9995;MLEAC=1;MLEAF=0.5;MQ=41.97;MQ0=0;MQRankSum=0.836;QD=15.77;ReadPosRankSum=0.209	GT:AD:DP:GQ:PL	0/1:90,84:174:99:2788,0,2984
chrXV	33970	.	C	T	1630.77	PASS	AC=1;AF=0.5;AN=2;BaseQRankSum=-0.641;DP=110;Dels=0.0;FS=4.707;HaplotypeScore=2.444;MLEAC=1;MLEAF=0.5;MQ=41.43;MQ0=0;MQRankSum=-0.15;QD=14.83;ReadPosRankSum=0.707	GT:AD:DP:GQ:PL	0/1:59,51:110:99:1659,0,2036
chrXV	124026	.	C	T	1938.77	PASS	AC=1;AF=0.5;AN=2;BaseQRankSum=-0.581;DP=145;Dels=0.0;FS=3.0;HaplotypeScore=0.9734;MLEAC=1;MLEAF=0.5;MQ=41.97;MQ0=0;MQRankSum=-0.29;QD=13.37;ReadPosRankSum=0.629	GT:AD:DP:GQ:PL	0/1:83,62:145:99:1967,0,2762
chrXV	146748	.	G	A	2707.77	PASS	AC=1;AF=0.5;AN=2;BaseQRankSum=0.62;DP=151;Dels=0.0;FS=4.823;HaplotypeScore=2.7122;MLEAC=1;MLEAF=0.5;MQ=41.89;MQ0=0;MQRankSum=0.792;QD=17.93;ReadPosRankSum=-1.723	GT:AD:DP:GQ:PL	0/1:72,79:151:99:2736,0,2448
chrXV	153472	.	C	T	3750.77	PASS	AC=1;AF=0.5;AN=2;BaseQRankSum=1.435;DP=210;Dels=0.0;FS=0.51;HaplotypeScore=5.5344;MLEAC=1;MLEAF=0.5;MQ=41.98;MQ0=0;MQRankSum=-0.239;QD=17.86;ReadPosRankSum=0.755	GT:AD:DP:GQ:PL	0/1:99,111:210:99:3779,0,3161
chrXV	153897	.	G	A	3102.77	PASS	AC=1;AF=0.5;AN=2;BaseQRankSum=1.21;DP=194;Dels=0.0;FS=0.538;HaplotypeScore=0.734;MLEAC=1;MLEAF=0.5;MQ=41.91;MQ0=0;MQRankSum=1.056;QD=15.99;ReadPosRankSum=-2.112	GT:AD:DP:GQ:PL	0/1:98,95:193:99:3131,0,3206
chrXV	157406	.	G	A	3131.77	PASS	AC=1;AF=0.5;AN=2;BaseQRankSum=-0.331;DP=184;Dels=0.0;FS=0.546;HaplotypeScore=4.4838;MLEAC=1;MLEAF=0.5;MQ=42.0;MQ0=0;MQRankSum=-1.495;QD=17.02;ReadPosRankSum=0.066	GT:AD:DP:GQ:PL	0/1:89,94:183:99:3160,0,2932
chrXV	159801	.	G	A	2847.77	PASS	AC=1;AF=0.5;AN=2;BaseQRankSum=2.574;DP=186;Dels=0.0;FS=2.545;HaplotypeScore=2.7889;MLEAC=1;MLEAF=0.5;MQ=41.99;MQ0=0;MQRankSum=-0.217;QD=15.31;ReadPosRankSum=-0.974	GT:AD:DP:GQ:PL	0/1:96,90:186:99:2876,0,2997
chrXV	201693	.	C	T	2812.77	PASS	AC=1;AF=0.5;AN=2;BaseQRankSum=0.319;DP=190;Dels=0.0;FS=0.0;HaplotypeScore=1.7608;MLEAC=1;MLEAF=0.5;MQ=41.93;MQ0=0;MQRankSum=-1.343;QD=14.8;ReadPosRankSum=0.665	GT:AD:DP:GQ:PL	0/1:102,88:190:99:2841,0,3509
chrXV	253829	.	C	T	1683.77	PASS	AC=1;AF=0.5;AN=2;BaseQRankSum=-0.713;DP=112;Dels=0.0;FS=7.325;HaplotypeScore=0.0;MLEAC=1;MLEAF=0.5;MQ=41.98;MQ0=0;MQRankSum=0.411;QD=15.03;ReadPosRankSum=0.952	GT:AD:DP:GQ:PL	0/1:58,54:112:99:1712,0,1937
chrXV	343972	.	T	C	1393.77	PASS	AC=1;AF=0.5;AN=2;BaseQRankSum=-0.719;DP=135;Dels=0.0;FS=2.304;HaplotypeScore=5.4893;MLEAC=1;MLEAF=0.5;MQ=42.0;MQ0=0;MQRankSum=-0.471;QD=10.32;ReadPosRankSum=1.15	GT:AD:DP:GQ:PL	0/1:85,48:134:99:1422,0,2926
chrXV	362962	.	G	A	3676.77	PASS	AC=1;AF=0.5;AN=2;BaseQRankSum=-0.096;DP=192;Dels=0.0;FS=7.53;HaplotypeScore=1.5774;MLEAC=1;MLEAF=0.5;MQ=42.0;MQ0=0;MQRankSum=-1.982;QD=19.15;ReadPosRankSum=-1.067	GT:AD:DP:GQ:PL	0/1:80,109:189:99:3705,0,2660
chrXV	365114	.	G	A	1931.77	PASS	AC=1;AF=0.5;AN=2;BaseQRankSum=0.235;DP=127;Dels=0.0;FS=3.271;HaplotypeScore=2.5494;MLEAC=1;MLEAF=0.5;MQ=42.0;MQ0=0;MQRankSum=-2.092;QD=15.21;ReadPosRankSum=-0.892	GT:AD:DP:GQ:PL	0/1:64,61:125:99:1960,0,2155
chrXV	367628	.	G	A	2483.77	PASS	AC=1;AF=0.5;AN=2;BaseQRankSum=-0.391;DP=174;Dels=0.0;FS=4.557;HaplotypeScore=3.5377;MLEAC=1;MLEAF=0.5;MQ=41.63;MQ0=0;MQRankSum=-0.4;QD=14.27;ReadPosRankSum=1.258	GT:AD:DP:GQ:PL	0/1:94,80:174:99:2512,0,3065
chrXV	377331	.	G	A	2425.77	PASS	AC=1;AF=0.5;AN=2;BaseQRankSum=1.17;DP=154;Dels=0.0;FS=2.846;HaplotypeScore=6.9759;MLEAC=1;MLEAF=0.5;MQ=42.0;MQ0=0;MQRankSum=0.422;QD=15.75;ReadPosRankSum=0.962	GT:AD:DP:GQ:PL	0/1:79,74:154:99:2454,0,2613
chrXV	377661	.	C	T	2936.77	PASS	AC=1;AF=0.5;AN=2;BaseQRankSum=-0.331;DP=165;Dels=0.0;FS=2.796;HaplotypeScore=0.9665;MLEAC=1;MLEAF=0.5;MQ=42.0;MQ0=0;MQRankSum=0.222;QD=17.8;ReadPosRankSum=1.221	GT:AD:DP:GQ:PL	0/1:73,91:164:99:2965,0,2359
chrXV	380651	.	G	A	1938.77	PASS	AC=1;AF=0.5;AN=2;BaseQRankSum=-2.369;DP=124;Dels=0.0;FS=5.463;HaplotypeScore=1.7552;MLEAC=1;MLEAF=0.5;MQ=42.0;MQ0=0;MQRankSum=0.069;QD=15.64;ReadPosRankSum=0.878	GT:AD:DP:GQ:PL	0/1:60,62:123:99:1967,0,1992
chrXV	382561	.	C	T	2457.77	PASS	AC=1;AF=0.5;AN=2;BaseQRankSum=0.283;DP=151;Dels=0.0;FS=2.892;HaplotypeScore=1.6553;MLEAC=1;MLEAF=0.5;MQ=42.0;MQ0=0;MQRankSum=0.868;QD=16.28;ReadPosRankSum=1.027	GT:AD:DP:GQ:PL	0/1:75,74:149:99:2486,0,2531
chrXV	395114	.	C	T	2659.77	PASS	AC=1;AF=0.5;AN=2;BaseQRankSum=0.959;DP=161;Dels=0.0;FS=1.249;HaplotypeScore=0.7887;MLEAC=1;MLEAF=0.5;MQ=41.99;MQ0=0;MQRankSum=0.59;QD=16.52;ReadPosRankSum=0.167	GT:AD:DP:GQ:PL	0/1:79,81:160:99:2688,0,2622
chrXV	396821	.	C	T	2638.77	PASS	AC=1;AF=0.5;AN=2;BaseQRankSum=2.35;DP=156;Dels=0.0;FS=1.251;HaplotypeScore=2.3135;MLEAC=1;MLEAF=0.5;MQ=41.99;MQ0=0;MQRankSum=-0.751;QD=16.92;ReadPosRankSum=-0.145	GT:AD:DP:GQ:PL	0/1:77,79:156:99:2667,0,2565
chrXV	420916	.	C	T	2437.77	PASS	AC=1;AF=0.5;AN=2;BaseQRankSum=0.055;DP=131;Dels=0.0;FS=5.491;HaplotypeScore=2.4095;MLEAC=1;MLEAF=0.5;MQ=42.0;MQ0=0;MQRankSum=-2.142;QD=18.61;ReadPosRankSum=0.543	GT:AD:DP:GQ:PL	0/1:53,76:130:99:2466,0,1639
chrXV	425205	.	G	A	2999.77	PASS	AC=1;AF=0.5;AN=2;BaseQRankSum=0.58;DP=181;Dels=0.0;FS=2.707;HaplotypeScore=2.8135;MLEAC=1;MLEAF=0.5;MQ=42.0;MQ0=0;MQRankSum=-0.251;QD=16.57;ReadPosRankSum=-0.864	GT:AD:DP:GQ:PL	0/1:91,90:181:99:3028,0,2963
chrXV	434117	.	C	T	3256.77	PASS	AC=1;AF=0.5;AN=2;BaseQRankSum=0.387;DP=189;Dels=0.0;FS=1.134;HaplotypeScore=6.4407;MLEAC=1;MLEAF=0.5;MQ=41.99;MQ0=0;MQRankSum=-0.613;QD=17.23;ReadPosRankSum=0.313	GT:AD:DP:GQ:PL	0/1:91,98:189:99:3285,0,2878
chrXV	450489	.	C	T	2754.77	PASS	AC=1;AF=0.5;AN=2;BaseQRankSum=-0.431;DP=176;Dels=0.0;FS=1.209;HaplotypeScore=5.1515;MLEAC=1;MLEAF=0.5;MQ=42.0;MQ0=0;MQRankSum=-0.521;QD=15.65;ReadPosRankSum=-1.811	GT:AD:DP:GQ:PL	0/1:90,85:176:99:2783,0,2966
chrXV	452081	.	C	T	3037.77	PASS	AC=1;AF=0.5;AN=2;BaseQRankSum=-4.234;DP=221;Dels=0.0;FS=2.99;HaplotypeScore=3.6667;MLEAC=1;MLEAF=0.5;MQ=41.99;MQ0=0;MQRankSum=-0.261;QD=13.75;ReadPosRankSum=-1.407	GT:AD:DP:GQ:PL	0/1:119,102:221:99:3066,0,3989
chrXV	456037	.	G	A	2424.77	PASS	AC=1;AF=0.5;AN=2;BaseQRankSum=-1.943;DP=160;Dels=0.0;FS=0.592;HaplotypeScore=2.4947;MLEAC=1;MLEAF=0.5;MQ=41.98;MQ0=0;MQRankSum=-2.083;QD=15.15;ReadPosRankSum=-0.422	GT:AD:DP:GQ:PL	0/1:84,76:160:99:2453,0,2935
chrXV	468330	.	A	G	3796.77	PASS	AC=1;AF=0.5;AN=2;BaseQRankSum=-2.026;DP=190;Dels=0.0;FS=0.551;HaplotypeScore=4.566;MLEAC=1;MLEAF=0.5;MQ=42.0;MQ0=0;MQRankSum=-0.699;QD=19.98;ReadPosRankSum=0.258	GT:AD:DP:GQ:PL	0/1:77,113:190:99:3825,0,2563
chrXV	478191	.	G	A	2116.77	PASS	AC=1;AF=0.5;AN=2;BaseQRankSum=-2.321;DP=147;Dels=0.0;FS=6.178;HaplotypeScore=3.7075;MLEAC=1;MLEAF=0.5;MQ=41.99;MQ0=0;MQRankSum=1.634;QD=14.4;ReadPosRankSum=-1.424	GT:AD:DP:GQ:PL	0/1:79,68:147:99:2145,0,2655
chrXV	481142	.	A	G	1772.77	PASS	AC=1;AF=0.5;AN=2;BaseQRankSum=0.464;DP=109;Dels=0.0;FS=0.712;HaplotypeScore=0.734;MLEAC=1;MLEAF=0.5;MQ=42.0;MQ0=0;MQRankSum=0.925;QD=16.26;ReadPosRankSum=-1.441	GT:AD:DP:GQ:PL	0/1:52,57:109:99:1801,0,1629
chrXV	491068	.	T	C	2100.77	PASS	AC=1;AF=0.5;AN=2;BaseQRankSum=0.299;DP=139;Dels=0.0;FS=1.388;HaplotypeScore=4.5805;MLEAC=1;MLEAF=0.5;MQ=41.99;MQ0=0;MQRankSum=0.618;QD=15.11;ReadPosRankSum=-0.316	GT:AD:DP:GQ:PL	0/1:70,67:138:99:2129,0,2254
chrXV	495883	.	C	T	2568.77	PASS	AC=1;AF=0.5;AN=2;BaseQRankSum=-3.289;DP=177;Dels=0.0;FS=4.342;HaplotypeScore=0.734;MLEAC=1;MLEAF=0.5;MQ=42.0;MQ0=0;MQRankSum=0.424;QD=14.51;ReadPosRankSum=0.21	GT:AD:DP:GQ:PL	0/1:93,84:177:99:2597,0,3129
chrXV	515414	.	C	T	2427.77	PASS	AC=1;AF=0.5;AN=2;BaseQRankSum=1.942;DP=177;Dels=0.0;FS=6.622;HaplotypeScore=1.4538;MLEAC=1;MLEAF=0.5;MQ=41.99;MQ0=0;MQRankSum=-2.522;QD=13.72;ReadPosRankSum=-0.622	GT:AD:DP:GQ:PL	0/1:101,75:176:99:2456,0,3445
chrXV	515946	.	G	A	3047.77	PASS	AC=1;AF=0.5;AN=2;BaseQRankSum=1.18;DP=180;Dels=0.0;FS=0.0;HaplotypeScore=2.3113;MLEAC=1;MLEAF=0.5;MQ=41.99;MQ0=0;MQRankSum=0.628;QD=16.93;ReadPosRankSum=-0.828	GT:AD:DP:GQ:PL	0/1:85,94:179:99:3076,0,2735
chrXV	518464	.	G	A	2213.77	PASS	AC=1;AF=0.5;AN=2;BaseQRankSum=0.822;DP=148;Dels=0.0;FS=0.623;HaplotypeScore=7.0633;MLEAC=1;MLEAF=0.5;MQ=42.0;MQ0=0;MQRankSum=0.626;QD=14.96;ReadPosRankSum=-0.359	GT:AD:DP:GQ:PL	0/1:78,68:147:99:2242,0,2619
chrXV	529241	.	C	T	3200.06	PASS	AC=1;AF=0.5;AN=2;BaseQRankSum=-1.909;DP=234;Dels=0.0;FS=2.942;HaplotypeScore=5.2725;MLEAC=1;MLEAF=0.5;MQ=42.0;MQ0=0;MQRankSum=1.61;QD=13.68;ReadPosRankSum=-1.154	GT:AD:DP:GQ:PL	0/1:133,101:234:99:3228,0,4569
chrXV	543308	.	C	T	2521.77	PASS	AC=1;AF=0.5;AN=2;BaseQRankSum=-0.243;DP=159;Dels=0.0;FS=0.0;HaplotypeScore=2.7067;MLEAC=1;MLEAF=0.5;MQ=42.0;MQ0=0;MQRankSum=-1.745;QD=15.86;ReadPosRankSum=-0.574	GT:AD:DP:GQ:PL	0/1:79,80:159:99:2550,0,2549
chrXV	555338	.	C	T	2883.77	PASS	AC=1;AF=0.5;AN=2;BaseQRankSum=-0.045;DP=166;Dels=0.0;FS=9.29;HaplotypeScore=2.444;MLEAC=1;MLEAF=0.5;MQ=42.0;MQ0=0;MQRankSum=0.85;QD=17.37;ReadPosRankSum=0.814	GT:AD:DP:GQ:PL	0/1:81,85:166:99:2912,0,2754
chrXV	566147	.	C	T	2957.77	PASS	AC=1;AF=0.5;AN=2;BaseQRankSum=0.904;DP=171;Dels=0.0;FS=6.593;HaplotypeScore=0.8667;MLEAC=1;MLEAF=0.5;MQ=42.0;MQ0=0;MQRankSum=-0.091;QD=17.3;ReadPosRankSum=2.651	GT:AD:DP:GQ:PL	0/1:82,89:171:99:2986,0,2716
chrXV	568090	.	T	C	2739.77	PASS	AC=1;AF=0.5;AN=2;BaseQRankSum=-1.044;DP=159;Dels=0.0;FS=0.599;HaplotypeScore=2.6308;MLEAC=1;MLEAF=0.5;MQ=41.99;MQ0=0;MQRankSum=0.495;QD=17.23;ReadPosRankSum=-1.972	GT:AD:DP:GQ:PL	0/1:75,84:159:99:2768,0,2496
chrXV	578843	.	T	C	3362.77	PASS	AC=1;AF=0.5;AN=2;BaseQRankSum=1.228;DP=180;Dels=0.0;FS=2.619;HaplotypeScore=2.482;MLEAC=1;MLEAF=0.5;MQ=41.98;MQ0=0;MQRankSum=0.479;QD=18.68;ReadPosRankSum=-0.292	GT:AD:DP:GQ:PL	0/1:80,100:180:99:3391,0,2569
chrXV	584837	.	G	A	2439.77	PASS	AC=1;AF=0.5;AN=2;BaseQRankSum=0.755;DP=145;Dels=0.0;FS=1.296;HaplotypeScore=4.1212;MLEAC=1;MLEAF=0.5;MQ=41.99;MQ0=0;MQRankSum=-1.554;QD=16.83;ReadPosRankSum=-1.642	GT:AD:DP:GQ:PL	0/1:71,73:144:99:2468,0,2226
chrXV	584880	.	C	T	2356.77	PASS	AC=1;AF=0.5;AN=2;BaseQRankSum=-1.195;DP=142;Dels=0.0;FS=2.162;HaplotypeScore=0.734;MLEAC=1;MLEAF=0.5;MQ=41.97;MQ0=0;MQRankSum=-0.233;QD=16.6;ReadPosRankSum=-0.96	GT:AD:DP:GQ:PL	0/1:67,74:141:99:2385,0,2070
chrXV	585226	.	G	A	2421.77	PASS	AC=1;AF=0.5;AN=2;BaseQRankSum=-2.425;DP=137;Dels=0.0;FS=3.087;HaplotypeScore=2.3001;MLEAC=1;MLEAF=0.5;MQ=41.99;MQ0=0;MQRankSum=-0.171;QD=17.68;ReadPosRankSum=-0.598	GT:AD:DP:GQ:PL	0/1:63,74:137:99:2450,0,1991
chrXV	611108	.	G	A	3439.77	PASS	AC=1;AF=0.5;AN=2;BaseQRankSum=0.434;DP=188;Dels=0.0;FS=1.879;HaplotypeScore=0.9665;MLEAC=1;MLEAF=0.5;MQ=42.0;MQ0=0;MQRankSum=-0.028;QD=18.3;ReadPosRankSum=-0.975	GT:AD:DP:GQ:PL	0/1:86,102:188:99:3468,0,2856
chrXV	616254	.	C	T	2547.77	PASS	AC=1;AF=0.5;AN=2;BaseQRankSum=2.548;DP=167;Dels=0.0;FS=3.623;HaplotypeScore=0.0;MLEAC=1;MLEAF=0.5;MQ=41.99;MQ0=0;MQRankSum=-0.159;QD=15.26;ReadPosRankSum=-1.652	GT:AD:DP:GQ:PL	0/1:90,77:167:99:2576,0,3079
chrXV	618392	.	G	A	2098.77	PASS	AC=1;AF=0.5;AN=2;BaseQRankSum=-1.918;DP=135;Dels=0.0;FS=0.64;HaplotypeScore=1.7074;MLEAC=1;MLEAF=0.5;MQ=41.99;MQ0=0;MQRankSum=0.416;QD=15.55;ReadPosRankSum=-1.673	GT:AD:DP:GQ:PL	0/1:70,64:134:99:2127,0,2372
chrXV	628810	.	C	T	2346.77	PASS	AC=1;AF=0.5;AN=2;BaseQRankSum=0.336;DP=140;Dels=0.0;FS=5.04;HaplotypeScore=0.9916;MLEAC=1;MLEAF=0.5;MQ=42.0;MQ0=0;MQRankSum=0.452;QD=16.76;ReadPosRankSum=1.703	GT:AD:DP:GQ:PL	0/1:68,72:140:99:2375,0,2157
chrXV	631235	.	C	T	3431.77	PASS	AC=1;AF=0.5;AN=2;BaseQRankSum=0.018;DP=204;Dels=0.0;FS=3.238;HaplotypeScore=0.6651;MLEAC=1;MLEAF=0.5;MQ=42.0;MQ0=0;MQRankSum=-0.528;QD=16.82;ReadPosRankSum=-0.203	GT:AD:DP:GQ:PL	0/1:100,104:204:99:3460,0,3239
chrXV	641888	.	C	T	2272.77	PASS	AC=1;AF=0.5;AN=2;BaseQRankSum=0.666;DP=142;Dels=0.0;FS=1.342;HaplotypeScore=3.3829;MLEAC=1;MLEAF=0.5;MQ=41.99;MQ0=0;MQRankSum=-0.95;QD=16.01;ReadPosRankSum=0.592	GT:AD:DP:GQ:PL	0/1:70,71:141:99:2301,0,2316
chrXV	643523	.	T	C	2982.77	PASS	AC=1;AF=0.5;AN=2;BaseQRankSum=-0.705;DP=181;Dels=0.0;FS=2.607;HaplotypeScore=4.6015;MLEAC=1;MLEAF=0.5;MQ=42.0;MQ0=0;MQRankSum=-0.129;QD=16.48;ReadPosRankSum=-1.897	GT:AD:DP:GQ:PL	0/1:92,89:181:99:3011,0,3174
chrXV	643692	.	C	T	3091.77	PASS	AC=1;AF=0.5;AN=2;BaseQRankSum=-0.768;DP=186;Dels=0.0;FS=0.539;HaplotypeScore=6.1604;MLEAC=1;MLEAF=0.5;MQ=41.99;MQ0=0;MQRankSum=-0.005;QD=16.62;ReadPosRankSum=-0.711	GT:AD:DP:GQ:PL	0/1:91,95:186:99:3120,0,3107
chrXV	651987	.	C	T	2316.77	PASS	AC=1;AF=0.5;AN=2;BaseQRankSum=1.407;DP=168;Dels=0.0;FS=2.747;HaplotypeScore=2.6274;MLEAC=1;MLEAF=0.5;MQ=42.0;MQ0=0;MQRankSum=-0.118;QD=13.79;ReadPosRankSum=-0.005	GT:AD:DP:GQ:PL	0/1:96,71:167:99:2345,0,3333
chrXV	656627	.	G	A	2413.77	PASS	AC=1;AF=0.5;AN=2;BaseQRankSum=2.181;DP=146;Dels=0.0;FS=2.18;HaplotypeScore=3.4229;MLEAC=1;MLEAF=0.5;MQ=41.97;MQ0=0;MQRankSum=0.164;QD=16.53;ReadPosRankSum=-1.295	GT:AD:DP:GQ:PL	0/1:71,74:145:99:2442,0,2164
chrXV	659821	.	G	A	1911.77	PASS	AC=1;AF=0.5;AN=2;BaseQRankSum=0.856;DP=132;Dels=0.0;FS=1.388;HaplotypeScore=3.4356;MLEAC=1;MLEAF=0.5;MQ=42.0;MQ0=0;MQRankSum=-0.613;QD=14.48;ReadPosRankSum=-1.231	GT:AD:DP:GQ:PL	0/1:73,59:132:99:1940,0,2400
chrXV	675005	.	A	C	5953.77	PASS	AC=1;AF=0.5;AN=2;BaseQRankSum=1.351;DP=180;Dels=0.0;FS=0.0;HaplotypeScore=12.4615;MLEAC=1;MLEAF=0.5;MQ=41.09;MQ0=0;MQRankSum=-1.991;QD=33.08;ReadPosRankSum=6.213	GT:AD:DP:GQ:PL	0/1:15,164:180:53:5982,0,53
chrXV	675006	.	C	A	6015.77	PASS	AC=1;AF=0.5;AN=2;BaseQRankSum=2.387;DP=179;Dels=0.0;FS=0.0;HaplotypeScore=12.4615;MLEAC=1;MLEAF=0.5;MQ=41.09;MQ0=0;MQRankSum=-1.986;QD=33.61;ReadPosRankSum=6.317	GT:AD:DP:GQ:PL	0/1:15,164:179:53:6044,0,53
chrXV	680019	.	C	T	2259.77	PASS	AC=1;AF=0.5;AN=2;BaseQRankSum=1.038;DP=127;Dels=0.0;FS=0.667;HaplotypeScore=4.6466;MLEAC=1;MLEAF=0.5;MQ=41.98;MQ0=0;MQRankSum=0.061;QD=17.79;ReadPosRankSum=-0.908	GT:AD:DP:GQ:PL	0/1:58,69:127:99:2288,0,1833
chrXV	687047	.	A	G	2227.77	PASS	AC=1;AF=0.5;AN=2;BaseQRankSum=1.54;DP=138;Dels=0.0;FS=0.635;HaplotypeScore=2.6287;MLEAC=1;MLEAF=0.5;MQ=41.97;MQ0=0;MQRankSum=-0.888;QD=16.14;ReadPosRankSum=-0.543	GT:AD:DP:GQ:PL	0/1:70,68:138:99:2256,0,2253
chrXV	689448	.	G	A	3167.77	PASS	AC=1;AF=0.5;AN=2;BaseQRankSum=1.329;DP=175;Dels=0.0;FS=7.768;HaplotypeScore=0.8667;MLEAC=1;MLEAF=0.5;MQ=42.0;MQ0=0;MQRankSum=-0.635;QD=18.1;ReadPosRankSum=1.368	GT:AD:DP:GQ:PL	0/1:82,93:175:99:3196,0,2705
chrXV	725837	.	C	T	3510.77	PASS	AC=1;AF=0.5;AN=2;BaseQRankSum=-1.251;DP=192;Dels=0.0;FS=7.126;HaplotypeScore=4.966;MLEAC=1;MLEAF=0.5;MQ=41.99;MQ0=0;MQRankSum=-0.886;QD=18.29;ReadPosRankSum=0.253	GT:AD:DP:GQ:PL	0/1:88,103:191:99:3539,0,2913
chrXV	730722	.	T	C	2649.77	PASS	AC=1;AF=0.5;AN=2;BaseQRankSum=0.32;DP=173;Dels=0.0;FS=3.502;HaplotypeScore=0.9665;MLEAC=1;MLEAF=0.5;MQ=42.0;MQ0=0;MQRankSum=-0.042;QD=15.32;ReadPosRankSum=-0.057	GT:AD:DP:GQ:PL	0/1:90,81:171:99:2678,0,3051
chrXV	747033	.	C	T	2570.77	PASS	AC=1;AF=0.5;AN=2;BaseQRankSum=-2.345;DP=160;Dels=0.0;FS=7.013;HaplotypeScore=6.0103;MLEAC=1;MLEAF=0.5;MQ=42.0;MQ0=0;MQRankSum=0.952;QD=16.07;ReadPosRankSum=-0.795	GT:AD:DP:GQ:PL	0/1:81,79:160:99:2599,0,2634
chrXV	756050	.	G	A	3039.77	PASS	AC=1;AF=0.5;AN=2;BaseQRankSum=-2.357;DP=199;Dels=0.0;FS=1.755;HaplotypeScore=1.7987;MLEAC=1;MLEAF=0.5;MQ=42.0;MQ0=0;MQRankSum=0.993;QD=15.28;ReadPosRankSum=0.331	GT:AD:DP:GQ:PL	0/1:101,98:199:99:3068,0,3287
chrXV	757521	.	C	T	2759.77	PASS	AC=1;AF=0.5;AN=2;BaseQRankSum=-1.667;DP=168;Dels=0.0;FS=0.0;HaplotypeScore=0.7887;MLEAC=1;MLEAF=0.5;MQ=41.91;MQ0=0;MQRankSum=-0.205;QD=16.43;ReadPosRankSum=0.201	GT:AD:DP:GQ:PL	0/1:82,86:168:99:2788,0,2789
chrXV	760543	.	C	T	1730.77	PASS	AC=1;AF=0.5;AN=2;BaseQRankSum=-0.179;DP=112;Dels=0.0;FS=5.191;HaplotypeScore=3.5372;MLEAC=1;MLEAF=0.5;MQ=42.0;MQ0=0;MQRankSum=0.311;QD=15.45;ReadPosRankSum=-0.76	GT:AD:DP:GQ:PL	0/1:57,53:111:99:1759,0,1961
chrXV	763591	.	C	T	3379.77	PASS	AC=1;AF=0.5;AN=2;BaseQRankSum=1.252;DP=195;Dels=0.0;FS=6.043;HaplotypeScore=0.734;MLEAC=1;MLEAF=0.5;MQ=42.0;MQ0=0;MQRankSum=0.155;QD=17.33;ReadPosRankSum=-1.113	GT:AD:DP:GQ:PL	0/1:88,106:194:99:3408,0,2813
chrXV	765766	.	A	G	3050.77	PASS	AC=1;AF=0.5;AN=2;BaseQRankSum=-1.188;DP=161;Dels=0.0;FS=1.247;HaplotypeScore=2.574;MLEAC=1;MLEAF=0.5;MQ=41.99;MQ0=0;MQRankSum=0.364;QD=18.95;ReadPosRankSum=0.618	GT:AD:DP:GQ:PL	0/1:71,89:160:99:3079,0,2324
chrXV	769651	.	C	T	2047.77	PASS	AC=1;AF=0.5;AN=2;BaseQRankSum=-0.188;DP=124;Dels=0.0;FS=4.298;HaplotypeScore=2.9657;MLEAC=1;MLEAF=0.5;MQ=41.98;MQ0=0;MQRankSum=-0.888;QD=16.51;ReadPosRankSum=-0.323	GT:AD:DP:GQ:PL	0/1:60,64:124:99:2076,0,1954
chrXV	783421	.	T	C	2639.77	PASS	AC=1;AF=0.5;AN=2;BaseQRankSum=-0.48;DP=153;Dels=0.0;FS=6.03;HaplotypeScore=1.7552;MLEAC=1;MLEAF=0.5;MQ=41.97;MQ0=0;MQRankSum=1.825;QD=17.25;ReadPosRankSum=0.064	GT:AD:DP:GQ:PL	0/1:73,80:153:99:2668,0,2414
chrXV	808924	.	T	C	3003.77	PASS	AC=1;AF=0.5;AN=2;BaseQRankSum=1.581;DP=177;Dels=0.0;FS=6.429;HaplotypeScore=5.4856;MLEAC=1;MLEAF=0.5;MQ=41.87;MQ0=0;MQRankSum=0.324;QD=16.97;ReadPosRankSum=-1.114	GT:AD:DP:GQ:PL	0/1:86,91:177:99:3032,0,2888
chrXV	825018	.	C	T	2697.77	PASS	AC=1;AF=0.5;AN=2;BaseQRankSum=-1.038;DP=162;Dels=0.0;FS=0.0;HaplotypeScore=1.5226;MLEAC=1;MLEAF=0.5;MQ=42.0;MQ0=0;MQRankSum=0.219;QD=16.65;ReadPosRankSum=-0.01	GT:AD:DP:GQ:PL	0/1:77,83:161:99:2726,0,2515
chrXV	825253	.	C	T	2724.77	PASS	AC=1;AF=0.5;AN=2;BaseQRankSum=1.137;DP=154;Dels=0.0;FS=2.074;HaplotypeScore=4.0369;MLEAC=1;MLEAF=0.5;MQ=42.0;MQ0=0;MQRankSum=0.505;QD=17.69;ReadPosRankSum=0.837	GT:AD:DP:GQ:PL	0/1:70,82:153:99:2753,0,2299
chrXV	827681	.	C	T	3260.77	PASS	AC=1;AF=0.5;AN=2;BaseQRankSum=0.287;DP=185;Dels=0.0;FS=2.544;HaplotypeScore=3.4174;MLEAC=1;MLEAF=0.5;MQ=42.0;MQ0=0;MQRankSum=0.529;QD=17.63;ReadPosRankSum=-1.024	GT:AD:DP:GQ:PL	0/1:89,96:185:99:3289,0,3009
chrXV	834897	.	C	T	2434.77	PASS	AC=1;AF=0.5;AN=2;BaseQRankSum=-0.222;DP=162;Dels=0.0;FS=0.0;HaplotypeScore=3.1233;MLEAC=1;MLEAF=0.5;MQ=42.0;MQ0=0;MQRankSum=3.567;QD=15.03;ReadPosRankSum=-1.964	GT:AD:DP:GQ:PL	0/1:86,75:161:99:2463,0,2878
chrXV	845710	.	C	T	2007.77	PASS	AC=1;AF=0.5;AN=2;BaseQRankSum=1.261;DP=141;Dels=0.0;FS=7.62;HaplotypeScore=0.9789;MLEAC=1;MLEAF=0.5;MQ=42.0;MQ0=0;MQRankSum=-1.149;QD=14.24;ReadPosRankSum=0.368	GT:AD:DP:GQ:PL	0/1:79,62:141:99:2036,0,2637
chrXV	850410	.	C	T	2620.77	PASS	AC=1;AF=0.5;AN=2;BaseQRankSum=-1.448;DP=166;Dels=0.0;FS=10.805;HaplotypeScore=4.423;MLEAC=1;MLEAF=0.5;MQ=42.0;MQ0=0;MQRankSum=0.411;QD=15.79;ReadPosRankSum=0.053	GT:AD:DP:GQ:PL	0/1:85,79:165:99:2649,0,2944
chrXV	857601	.	C	T	2690.77	PASS	AC=1;AF=0.5;AN=2;BaseQRankSum=-1.334;DP=158;Dels=0.0;FS=3.711;HaplotypeScore=1.7333;MLEAC=1;MLEAF=0.5;MQ=42.0;MQ0=0;MQRankSum=-0.058;QD=17.03;ReadPosRankSum=-2.121	GT:AD:DP:GQ:PL	0/1:75,82:157:99:2719,0,2339
chrXV	880614	.	C	T	2618.77	PASS	AC=1;AF=0.5;AN=2;BaseQRankSum=1.78;DP=174;Dels=0.0;FS=0.58;HaplotypeScore=1.7853;MLEAC=1;MLEAF=0.5;MQ=42.0;MQ0=0;MQRankSum=1.162;QD=15.05;ReadPosRankSum=-0.044	GT:AD:DP:GQ:PL	0/1:93,80:173:99:2647,0,3100
chrXV	882751	.	T	C	2164.77	PASS	AC=1;AF=0.5;AN=2;BaseQRankSum=-1.521;DP=144;Dels=0.0;FS=0.62;HaplotypeScore=3.7488;MLEAC=1;MLEAF=0.5;MQ=42.0;MQ0=0;MQRankSum=0.634;QD=15.03;ReadPosRankSum=-0.103	GT:AD:DP:GQ:PL	0/1:77,66:143:99:2193,0,2691
chrXV	890583	.	C	T	3358.77	PASS	AC=1;AF=0.5;AN=2;BaseQRankSum=1.364;DP=182;Dels=0.0;FS=1.194;HaplotypeScore=0.9665;MLEAC=1;MLEAF=0.5;MQ=41.99;MQ0=0;MQRankSum=-0.867;QD=18.45;ReadPosRankSum=-0.872	GT:AD:DP:GQ:PL	0/1:82,100:182:99:3387,0,2638
chrXV	892813	.	C	T	2244.77	PASS	AC=1;AF=0.5;AN=2;BaseQRankSum=-0.311;DP=146;Dels=0.0;FS=0.0;HaplotypeScore=5.2505;MLEAC=1;MLEAF=0.5;MQ=41.99;MQ0=0;MQRankSum=0.081;QD=15.38;ReadPosRankSum=-1.736	GT:AD:DP:GQ:PL	0/1:76,69:145:99:2273,0,2551
chrXV	896317	.	C	T	2423.77	PASS	AC=1;AF=0.5;AN=2;BaseQRankSum=-2.728;DP=155;Dels=0.0;FS=2.019;HaplotypeScore=5.5039;MLEAC=1;MLEAF=0.5;MQ=41.91;MQ0=0;MQRankSum=0.991;QD=15.64;ReadPosRankSum=-0.038	GT:AD:DP:GQ:PL	0/1:78,75:154:99:2452,0,2678
chrXV	902834	.	C	T	3018.77	PASS	AC=1;AF=0.5;AN=2;BaseQRankSum=-0.911;DP=173;Dels=0.0;FS=7.625;HaplotypeScore=1.6553;MLEAC=1;MLEAF=0.5;MQ=42.0;MQ0=0;MQRankSum=-0.752;QD=17.45;ReadPosRankSum=0.209	GT:AD:DP:GQ:PL	0/1:81,91:172:99:3047,0,2713
chrXV	941330	.	T	C	2912.77	PASS	AC=1;AF=0.5;AN=2;BaseQRankSum=-1.533;DP=170;Dels=0.0;FS=4.506;HaplotypeScore=0.8667;MLEAC=1;MLEAF=0.5;MQ=42.0;MQ0=0;MQRankSum=0.896;QD=17.13;ReadPosRankSum=1.224	GT:AD:DP:GQ:PL	0/1:79,90:169:99:2941,0,2656
chrXV	998453	.	C	T	1537.77	PASS	AC=1;AF=0.5;AN=2;BaseQRankSum=-3.545;DP=116;Dels=0.0;FS=0.695;HaplotypeScore=3.4264;MLEAC=1;MLEAF=0.5;MQ=42.0;MQ0=0;MQRankSum=-1.768;QD=13.26;ReadPosRankSum=0.125	GT:AD:DP:GQ:PL	0/1:62,54:116:99:1566,0,2052
chrXV	1002148	.	C	T	3124.77	PASS	AC=1;AF=0.5;AN=2;BaseQRankSum=1.782;DP=195;Dels=0.0;FS=6.066;HaplotypeScore=0.8667;MLEAC=1;MLEAF=0.5;MQ=42.0;MQ0=0;MQRankSum=2.306;QD=16.02;ReadPosRankSum=1.071	GT:AD:DP:GQ:PL	0/1:102,93:195:99:3153,0,3465
chrXV	1011797	.	C	T	1900.77	PASS	AC=1;AF=0.5;AN=2;BaseQRankSum=1.785;DP=119;Dels=0.0;FS=10.723;HaplotypeScore=1.8675;MLEAC=1;MLEAF=0.5;MQ=41.88;MQ0=0;MQRankSum=0.971;QD=15.97;ReadPosRankSum=-0.965	GT:AD:DP:GQ:PL	0/1:62,57:119:99:1929,0,1990
chrXV	1022514	.	C	T	3715.77	PASS	AC=1;AF=0.5;AN=2;BaseQRankSum=1.205;DP=187;Dels=0.0;FS=1.853;HaplotypeScore=2.7446;MLEAC=1;MLEAF=0.5;MQ=41.98;MQ0=0;MQRankSum=0.666;QD=19.87;ReadPosRankSum=1.503	GT:AD:DP:GQ:PL	0/1:79,108:187:99:3744,0,2513
chrXV	1025384	.	C	T	2575.77	PASS	AC=1;AF=0.5;AN=2;BaseQRankSum=0.588;DP=133;Dels=0.0;FS=4.218;HaplotypeScore=3.447;MLEAC=1;MLEAF=0.5;MQ=42.0;MQ0=0;MQRankSum=0.07;QD=19.37;ReadPosRankSum=1.368	GT:AD:DP:GQ:PL	0/1:58,75:133:99:2604,0,1852
chrXV	1069251	.	T	C	2463.77	PASS	AC=1;AF=0.5;AN=2;BaseQRankSum=-0.367;DP=166;Dels=0.0;FS=0.0;HaplotypeScore=4.5191;MLEAC=1;MLEAF=0.5;MQ=41.99;MQ0=0;MQRankSum=1.547;QD=14.84;ReadPosRankSum=-0.903	GT:AD:DP:GQ:PL	0/1:88,77:165:99:2492,0,3035
chrXV	1071913	.	C	G	4105.77	PASS	AC=1;AF=0.5;AN=2;BaseQRankSum=-0.258;DP=250;Dels=0.0;FS=2.854;HaplotypeScore=3.2416;MLEAC=1;MLEAF=0.5;MQ=41.91;MQ0=1;MQRankSum=0.035;QD=16.42;ReadPosRankSum=1.279	GT:AD:DP:GQ:PL	0/1:126,123:249:99:4134,0,4226
chrXVI	23392	.	C	T	2621.77	PASS	AC=1;AF=0.5;AN=2;BaseQRankSum=-1.365;DP=150;Dels=0.0;FS=0.605;HaplotypeScore=0.734;MLEAC=1;MLEAF=0.5;MQ=41.91;MQ0=0;MQRankSum=0.37;QD=17.48;ReadPosRankSum=-1.09	GT:AD:DP:GQ:PL	0/1:69,81:150:99:2650,0,2269
chrXVI	32258	.	C	T	2636.77	PASS	AC=1;AF=0.5;AN=2;BaseQRankSum=1.266;DP=163;Dels=0.0;FS=0.0;HaplotypeScore=6.3207;MLEAC=1;MLEAF=0.5;MQ=41.99;MQ0=0;MQRankSum=-0.324;QD=16.18;ReadPosRankSum=-1.412	GT:AD:DP:GQ:PL	0/1:83,80:163:99:2665,0,2708
chrXVI	83204	.	C	T	1334.77	PASS	AC=1;AF=0.5;AN=2;BaseQRankSum=-4.275;DP=126;Dels=0.0;FS=15.775;HaplotypeScore=2.366;MLEAC=1;MLEAF=0.5;MQ=41.98;MQ0=0;MQRankSum=0.089;QD=10.59;ReadPosRankSum=-1.255	GT:AD:DP:GQ:PL	0/1:73,53:126:99:1363,0,2472
chrXVI	222212	.	C	T	2233.77	PASS	AC=1;AF=0.5;AN=2;BaseQRankSum=-0.709;DP=142;Dels=0.0;FS=1.336;HaplotypeScore=2.7706;MLEAC=1;MLEAF=0.5;MQ=42.0;MQ0=0;MQRankSum=0.955;QD=15.73;ReadPosRankSum=0.442	GT:AD:DP:GQ:PL	0/1:73,67:140:99:2262,0,2565
chrXVI	229422	.	C	T	3184.79	PASS	AC=1;AF=0.5;AN=2;BaseQRankSum=-0.692;DP=167;Dels=0.0;FS=0.0;HaplotypeScore=4.4357;MLEAC=1;MLEAF=0.5;MQ=42.0;MQ0=0;MQRankSum=-0.602;QD=19.07;ReadPosRankSum=0.323	GT:AD:DP:GQ:PL	0/1:70,97:167:99:3213,0,2249
chrXVI	230313	.	T	C	3193.69	PASS	AC=1;AF=0.5;AN=2;BaseQRankSum=-1.796;DP=182;Dels=0.0;FS=6.284;HaplotypeScore=0.9734;MLEAC=1;MLEAF=0.5;MQ=42.0;MQ0=0;MQRankSum=-1.243;QD=17.55;ReadPosRankSum=-1.057	GT:AD:DP:GQ:PL	0/1:81,100:182:99:3222,0,2649
chrXVI	234260	.	C	T	3003.77	PASS	AC=1;AF=0.5;AN=2;BaseQRankSum=0.162;DP=192;Dels=0.0;FS=5.064;HaplotypeScore=3.5159;MLEAC=1;MLEAF=0.5;MQ=42.0;MQ0=0;MQRankSum=-0.165;QD=15.64;ReadPosRankSum=-0.716	GT:AD:DP:GQ:PL	0/1:100,92:192:99:3032,0,3332
chrXVI	239805	.	C	T	2774.77	PASS	AC=1;AF=0.5;AN=2;BaseQRankSum=-2.159;DP=148;Dels=0.0;FS=1.328;HaplotypeScore=1.8316;MLEAC=1;MLEAF=0.5;MQ=42.0;MQ0=0;MQRankSum=0.63;QD=18.75;ReadPosRankSum=0.402	GT:AD:DP:GQ:PL	0/1:62,85:147:99:2803,0,2061
chrXVI	327552	.	C	T	2689.77	PASS	AC=1;AF=0.5;AN=2;BaseQRankSum=0.36;DP=164;Dels=0.0;FS=0.0;HaplotypeScore=3.6226;MLEAC=1;MLEAF=0.5;MQ=41.99;MQ0=0;MQRankSum=-0.287;QD=16.4;ReadPosRankSum=1.475	GT:AD:DP:GQ:PL	0/1:81,82:163:99:2718,0,2603
chrXVI	336211	.	C	T	2601.77	PASS	AC=1;AF=0.5;AN=2;BaseQRankSum=0.591;DP=183;Dels=0.0;FS=0.0;HaplotypeScore=0.8321;MLEAC=1;MLEAF=0.5;MQ=42.0;MQ0=0;MQRankSum=-0.894;QD=14.22;ReadPosRankSum=0.731	GT:AD:DP:GQ:PL	0/1:101,82:183:99:2630,0,3423
chrXVI	375242	.	T	C	2015.77	PASS	AC=1;AF=0.5;AN=2;BaseQRankSum=-0.935;DP=161;Dels=0.0;FS=0.593;HaplotypeScore=0.9665;MLEAC=1;MLEAF=0.5;MQ=41.91;MQ0=0;MQRankSum=0.799;QD=12.52;ReadPosRankSum=-0.243	GT:AD:DP:GQ:PL	0/1:93,66:159:99:2044,0,3226
chrXVI	430430	.	C	T	2840.77	PASS	AC=1;AF=0.5;AN=2;BaseQRankSum=-0.071;DP=161;Dels=0.0;FS=1.258;HaplotypeScore=3.612;MLEAC=1;MLEAF=0.5;MQ=41.99;MQ0=0;MQRankSum=-1.064;QD=17.64;ReadPosRankSum=0.016	GT:AD:DP:GQ:PL	0/1:72,87:160:99:2869,0,2308
chrXVI	484833	.	T	C	5568.77	PASS	AC=2;AF=1.0;AN=2;DP=152;Dels=0.0;FS=0.0;HaplotypeScore=0.0;MLEAC=2;MLEAF=1.0;MQ=40.39;MQ0=0;QD=31.39	GT:AD:DP:GQ:PL	1/1:0,152:152:99:5597,439,0
chrXVI	596115	.	G	A	1598.77	PASS	AC=1;AF=0.5;AN=2;BaseQRankSum=2.18;DP=125;Dels=0.0;FS=10.348;HaplotypeScore=5.0877;MLEAC=1;MLEAF=0.5;MQ=42.0;MQ0=0;MQRankSum=-0.661;QD=12.79;ReadPosRankSum=1.147	GT:AD:DP:GQ:PL	0/1:72,52:124:99:1627,0,2311
chrXVI	693877	.	A	G	5367.77	PASS	AC=2;AF=1.0;AN=2;DP=137;Dels=0.0;FS=0.0;HaplotypeScore=0.0;MLEAC=2;MLEAF=1.0;MQ=42.0;MQ0=0;QD=27.84	GT:AD:DP:GQ:PL	1/1:0,137:137:99:5396,409,0
chrXVI	700531	.	C	T	2833.77	PASS	AC=1;AF=0.5;AN=2;BaseQRankSum=0.378;DP=176;Dels=0.0;FS=1.197;HaplotypeScore=8.3374;MLEAC=1;MLEAF=0.5;MQ=41.91;MQ0=0;MQRankSum=0.096;QD=16.1;ReadPosRankSum=-0.008	GT:AD:DP:GQ:PL	0/1:88,84:174:99:2862,0,2932
chrXVI	772059	.	C	T	1836.77	PASS	AC=1;AF=0.5;AN=2;BaseQRankSum=-0.717;DP=140;Dels=0.0;FS=3.111;HaplotypeScore=4.6004;MLEAC=1;MLEAF=0.5;MQ=41.99;MQ0=0;MQRankSum=-0.376;QD=13.12;ReadPosRankSum=-2.213	GT:AD:DP:GQ:PL	0/1:79,60:140:99:1865,0,2623
chrXVI	783554	.	T	C	2512.77	PASS	AC=1;AF=0.5;AN=2;BaseQRankSum=-1.547;DP=154;Dels=0.0;FS=2.924;HaplotypeScore=0.734;MLEAC=1;MLEAF=0.5;MQ=42.0;MQ0=0;MQRankSum=1.669;QD=16.32;ReadPosRankSum=-0.434	GT:AD:DP:GQ:PL	0/1:77,77:154:99:2541,0,2558
chrXVI	784650	.	C	T	3244.77	PASS	AC=1;AF=0.5;AN=2;BaseQRankSum=0.517;DP=194;Dels=0.0;FS=0.534;HaplotypeScore=2.796;MLEAC=1;MLEAF=0.5;MQ=42.0;MQ0=0;MQRankSum=-0.585;QD=16.73;ReadPosRankSum=-0.538	GT:AD:DP:GQ:PL	0/1:95,96:192:99:3273,0,3251
chrXVI	839349	.	C	T	1515.77	PASS	AC=1;AF=0.5;AN=2;BaseQRankSum=0.607;DP=120;Dels=0.0;FS=0.0;HaplotypeScore=5.6635;MLEAC=1;MLEAF=0.5;MQ=41.76;MQ0=0;MQRankSum=-0.661;QD=12.63;ReadPosRankSum=1.299	GT:AD:DP:GQ:PL	0/1:70,49:120:99:1544,0,2331
chrXVI	921546	.	C	T	2839.77	PASS	AC=1;AF=0.5;AN=2;BaseQRankSum=1.575;DP=162;Dels=0.0;FS=0.591;HaplotypeScore=5.353;MLEAC=1;MLEAF=0.5;MQ=41.99;MQ0=0;MQRankSum=-1.481;QD=17.53;ReadPosRankSum=0.712	GT:AD:DP:GQ:PL	0/1:77,84:161:99:2868,0,2498
