# Supplementary material for: Disruption of Transcriptional Coactivator Sub1 Leads to Genome-Wide Re-distribution of Clustered Mutations Induced by APOBEC in Active Yeast Genes
Source: PLoS Genet. 2015 May 5;11(5):e1005217. doi: 10.1371/journal.pgen.1005217 (PMC4420506; doi:10.1371/journal.pgen.1005217)
Supplement: S1 Dataset — (ZIP) [file pgen.1005217.s001.zip › HAP/N018-LAN211-Can-HAP-NA-RUN2.vcf]

##fileformat=VCFv4.1
##FILTER=<ID=LowQual,Description="Low quality">
##FILTER=<ID=ambigious_snp,Description="QD < 2.000000 || FS > 60.000000 || MQ < 40.000000 || HaplotypeScore > 13.000000 || MappingQualityRankSum < -12.500000 || ReadPosRankSum < -8.000000">
##FORMAT=<ID=AD,Number=.,Type=Integer,Description="Allelic depths for the ref and alt alleles in the order listed">
##FORMAT=<ID=DP,Number=1,Type=Integer,Description="Approximate read depth (reads with MQ=255 or with bad mates are filtered)">
##FORMAT=<ID=GQ,Number=1,Type=Integer,Description="Genotype Quality">
##FORMAT=<ID=GT,Number=1,Type=String,Description="Genotype">
##FORMAT=<ID=PL,Number=G,Type=Integer,Description="Normalized, Phred-scaled likelihoods for genotypes as defined in the VCF specification">
##GATKCommandLine=<ID=SelectVariants,Version=3.2-0-g289df4b,Date="Wed Sep 03 22:06:34 MSK 2014",Epoch=1409767594966,CommandLineOptions="analysis_type=SelectVariants input_file=[] showFullBamList=false read_buffer_size=null phone_home=AWS gatk_key=null tag=NA read_filter=[] intervals=null excludeIntervals=null interval_set_rule=UNION interval_merging=ALL interval_padding=0 reference_sequence=/home/mahajrod/genetics/desaminases/data/LAN210_v0.10m/LAN210_v0.10m.fasta nonDeterministicRandomSeed=false disableDithering=false maxRuntime=-1 maxRuntimeUnits=MINUTES downsampling_type=BY_SAMPLE downsample_to_fraction=null downsample_to_coverage=1000 baq=OFF baqGapOpenPenalty=40.0 refactor_NDN_cigar_string=false fix_misencoded_quality_scores=false allow_potentially_misencoded_quality_scores=false useOriginalQualities=false defaultBaseQualities=-1 performanceLog=null BQSR=null quantize_quals=0 disable_indel_quals=false emit_original_quals=false preserve_qscores_less_than=6 globalQScorePrior=-1.0 validation_strictness=SILENT remove_program_records=false keep_program_records=false sample_rename_mapping_file=null unsafe=null disable_auto_index_creation_and_locking_when_reading_rods=false num_threads=1 num_cpu_threads_per_data_thread=1 num_io_threads=0 monitorThreadEfficiency=false num_bam_file_handles=null read_group_black_list=null pedigree=[] pedigreeString=[] pedigreeValidationType=STRICT allow_intervals_with_unindexed_bam=false generateShadowBCF=false variant_index_type=DYNAMIC_SEEK variant_index_parameter=-1 logging_level=INFO log_to_file=null help=false version=false variant=(RodBinding name=variant source=N018-LAN211-Can-HAP-NA-RUN2_GATK_filtered_SNP.vcf) discordance=(RodBinding name= source=UNBOUND) concordance=(RodBinding name= source=UNBOUND) out=org.broadinstitute.gatk.engine.io.stubs.VariantContextWriterStub no_cmdline_in_header=org.broadinstitute.gatk.engine.io.stubs.VariantContextWriterStub sites_only=org.broadinstitute.gatk.engine.io.stubs.VariantContextWriterStub bcf=org.broadinstitute.gatk.engine.io.stubs.VariantContextWriterStub sample_name=[] sample_expressions=null sample_file=null exclude_sample_name=[] exclude_sample_file=[] select_expressions=[] excludeNonVariants=false excludeFiltered=true restrictAllelesTo=ALL keepOriginalAC=false mendelianViolation=false mendelianViolationQualThreshold=0.0 select_random_fraction=0.0 remove_fraction_genotypes=0.0 selectTypeToInclude=[] keepIDs=null fullyDecode=false forceGenotypesDecode=false justRead=false maxIndelSize=2147483647 ALLOW_NONOVERLAPPING_COMMAND_LINE_SAMPLES=false filter_reads_with_N_cigar=false filter_mismatching_base_and_quals=false filter_bases_not_stored=false">
##INFO=<ID=AC,Number=A,Type=Integer,Description="Allele count in genotypes, for each ALT allele, in the same order as listed">
##INFO=<ID=AF,Number=A,Type=Float,Description="Allele Frequency, for each ALT allele, in the same order as listed">
##INFO=<ID=AN,Number=1,Type=Integer,Description="Total number of alleles in called genotypes">
##INFO=<ID=BaseQRankSum,Number=1,Type=Float,Description="Z-score from Wilcoxon rank sum test of Alt Vs. Ref base qualities">
##INFO=<ID=DP,Number=1,Type=Integer,Description="Approximate read depth; some reads may have been filtered">
##INFO=<ID=DS,Number=0,Type=Flag,Description="Were any of the samples downsampled?">
##INFO=<ID=Dels,Number=1,Type=Float,Description="Fraction of Reads Containing Spanning Deletions">
##INFO=<ID=FS,Number=1,Type=Float,Description="Phred-scaled p-value using Fisher's exact test to detect strand bias">
##INFO=<ID=HaplotypeScore,Number=1,Type=Float,Description="Consistency of the site with at most two segregating haplotypes">
##INFO=<ID=InbreedingCoeff,Number=1,Type=Float,Description="Inbreeding coefficient as estimated from the genotype likelihoods per-sample when compared against the Hardy-Weinberg expectation">
##INFO=<ID=MLEAC,Number=A,Type=Integer,Description="Maximum likelihood expectation (MLE) for the allele counts (not necessarily the same as the AC), for each ALT allele, in the same order as listed">
##INFO=<ID=MLEAF,Number=A,Type=Float,Description="Maximum likelihood expectation (MLE) for the allele frequency (not necessarily the same as the AF), for each ALT allele, in the same order as listed">
##INFO=<ID=MQ,Number=1,Type=Float,Description="RMS Mapping Quality">
##INFO=<ID=MQ0,Number=1,Type=Integer,Description="Total Mapping Quality Zero Reads">
##INFO=<ID=MQRankSum,Number=1,Type=Float,Description="Z-score From Wilcoxon rank sum test of Alt vs. Ref read mapping qualities">
##INFO=<ID=QD,Number=1,Type=Float,Description="Variant Confidence/Quality by Depth">
##INFO=<ID=RPA,Number=.,Type=Integer,Description="Number of times tandem repeat unit is repeated, for each allele (including reference)">
##INFO=<ID=RU,Number=1,Type=String,Description="Tandem repeat unit (bases)">
##INFO=<ID=ReadPosRankSum,Number=1,Type=Float,Description="Z-score from Wilcoxon rank sum test of Alt vs. Ref read position bias">
##INFO=<ID=STR,Number=0,Type=Flag,Description="Variant is a short tandem repeat">
##contig=<ID=chrI,length=198855>
##contig=<ID=chrII,length=810456>
##contig=<ID=chrIII,length=316501>
##contig=<ID=chrIV,length=1516959>
##contig=<ID=chrV,length=570663>
##contig=<ID=chrVI,length=270116>
##contig=<ID=chrVII,length=1084724>
##contig=<ID=chrVIII,length=557320>
##contig=<ID=chrIX,length=433988>
##contig=<ID=chrX,length=745688>
##contig=<ID=chrXI,length=666767>
##contig=<ID=chrXII,length=1065113>
##contig=<ID=chrXIII,length=917121>
##contig=<ID=chrXIV,length=784078>
##contig=<ID=chrXV,length=1078147>
##contig=<ID=chrXVI,length=943466>
##contig=<ID=mt,length=85611>
##reference=file:///home/mahajrod/genetics/desaminases/data/LAN210_v0.10m/LAN210_v0.10m.fasta
##source=SelectVariants
#CHROM	POS	ID	REF	ALT	QUAL	FILTER	INFO	FORMAT	N018-LAN211-Can-HAP-NA-RUN2
chrI	34316	.	G	A	2900.77	PASS	AC=1;AF=0.5;AN=2;BaseQRankSum=1.724;DP=176;Dels=0.0;FS=0.0;HaplotypeScore=1.8295;MLEAC=1;MLEAF=0.5;MQ=42.0;MQ0=0;MQRankSum=1.658;QD=16.48;ReadPosRankSum=-0.715	GT:AD:DP:GQ:PL	0/1:85,90:175:99:2929,0,2643
chrI	43680	.	C	T	2585.77	PASS	AC=1;AF=0.5;AN=2;BaseQRankSum=-0.389;DP=168;Dels=0.0;FS=2.671;HaplotypeScore=7.8399;MLEAC=1;MLEAF=0.5;MQ=42.0;MQ0=0;MQRankSum=-1.326;QD=15.39;ReadPosRankSum=0.434	GT:AD:DP:GQ:PL	0/1:88,80:168:99:2614,0,2917
chrI	45378	.	C	T	1929.77	PASS	AC=1;AF=0.5;AN=2;BaseQRankSum=2.501;DP=124;Dels=0.0;FS=0.668;HaplotypeScore=0.0;MLEAC=1;MLEAF=0.5;MQ=42.0;MQ0=0;MQRankSum=1.137;QD=15.56;ReadPosRankSum=1.707	GT:AD:DP:GQ:PL	0/1:62,62:124:99:1958,0,1931
chrI	53105	.	C	T	3559.77	PASS	AC=1;AF=0.5;AN=2;BaseQRankSum=-2.15;DP=212;Dels=0.0;FS=3.837;HaplotypeScore=3.4437;MLEAC=1;MLEAF=0.5;MQ=42.0;MQ0=0;MQRankSum=0.802;QD=16.79;ReadPosRankSum=-1.142	GT:AD:DP:GQ:PL	0/1:105,107:212:99:3588,0,3546
chrI	54374	.	C	T	3685.77	PASS	AC=1;AF=0.5;AN=2;BaseQRankSum=-0.14;DP=213;Dels=0.0;FS=2.412;HaplotypeScore=2.444;MLEAC=1;MLEAF=0.5;MQ=42.0;MQ0=0;MQRankSum=0.364;QD=17.3;ReadPosRankSum=-0.039	GT:AD:DP:GQ:PL	0/1:104,108:213:99:3714,0,3541
chrI	55590	.	C	T	3847.77	PASS	AC=1;AF=0.5;AN=2;BaseQRankSum=2.347;DP=250;Dels=0.0;FS=3.5;HaplotypeScore=5.3355;MLEAC=1;MLEAF=0.5;MQ=42.0;MQ0=0;MQRankSum=-1.104;QD=15.39;ReadPosRankSum=-0.271	GT:AD:DP:GQ:PL	0/1:134,116:250:99:3876,0,4413
chrI	56569	.	C	T	4084.77	PASS	AC=1;AF=0.5;AN=2;BaseQRankSum=-2.561;DP=217;Dels=0.0;FS=0.0;HaplotypeScore=3.5768;MLEAC=1;MLEAF=0.5;MQ=41.89;MQ0=0;MQRankSum=-0.562;QD=18.82;ReadPosRankSum=-1.964	GT:AD:DP:GQ:PL	0/1:89,127:216:99:4113,0,2863
chrI	56588	.	T	C	4245.77	PASS	AC=1;AF=0.5;AN=2;BaseQRankSum=0.964;DP=215;Dels=0.0;FS=0.0;HaplotypeScore=4.2159;MLEAC=1;MLEAF=0.5;MQ=41.88;MQ0=0;MQRankSum=0.334;QD=19.75;ReadPosRankSum=-0.045	GT:AD:DP:GQ:PL	0/1:91,124:215:99:4274,0,2889
chrI	58567	.	C	T	2294.77	PASS	AC=1;AF=0.5;AN=2;BaseQRankSum=-1.558;DP=152;Dels=0.0;FS=0.0;HaplotypeScore=0.0;MLEAC=1;MLEAF=0.5;MQ=42.0;MQ0=0;MQRankSum=-0.897;QD=15.1;ReadPosRankSum=-0.092	GT:AD:DP:GQ:PL	0/1:81,71:152:99:2323,0,2767
chrI	67352	.	A	G	2679.77	PASS	AC=1;AF=0.5;AN=2;BaseQRankSum=2.49;DP=171;Dels=0.0;FS=0.0;HaplotypeScore=0.0;MLEAC=1;MLEAF=0.5;MQ=42.0;MQ0=0;MQRankSum=-0.488;QD=15.67;ReadPosRankSum=-0.036	GT:AD:DP:GQ:PL	0/1:88,82:170:99:2708,0,2784
chrI	67739	.	G	A	2895.77	PASS	AC=1;AF=0.5;AN=2;BaseQRankSum=-1.035;DP=161;Dels=0.0;FS=10.815;HaplotypeScore=4.9565;MLEAC=1;MLEAF=0.5;MQ=41.91;MQ0=0;MQRankSum=-0.95;QD=17.99;ReadPosRankSum=-0.823	GT:AD:DP:GQ:PL	0/1:74,86:160:99:2924,0,2442
chrI	68304	.	C	T	1552.77	PASS	AC=1;AF=0.5;AN=2;BaseQRankSum=0.36;DP=111;Dels=0.0;FS=0.717;HaplotypeScore=2.3115;MLEAC=1;MLEAF=0.5;MQ=42.0;MQ0=0;MQRankSum=-0.301;QD=13.99;ReadPosRankSum=-0.17	GT:AD:DP:GQ:PL	0/1:63,48:111:99:1581,0,2016
chrI	70041	.	C	T	3204.83	PASS	AC=1;AF=0.5;AN=2;BaseQRankSum=-0.101;DP=177;Dels=0.0;FS=2.617;HaplotypeScore=0.7887;MLEAC=1;MLEAF=0.5;MQ=41.83;MQ0=0;MQRankSum=0.662;QD=18.11;ReadPosRankSum=0.639	GT:AD:DP:GQ:PL	0/1:84,93:177:99:3235,0,2739
chrI	70064	.	C	T	3282.77	PASS	AC=1;AF=0.5;AN=2;BaseQRankSum=0.743;DP=185;Dels=0.0;FS=0.0;HaplotypeScore=0.8667;MLEAC=1;MLEAF=0.5;MQ=41.71;MQ0=0;MQRankSum=-1.76;QD=17.74;ReadPosRankSum=0.044	GT:AD:DP:GQ:PL	0/1:87,97:184:99:3311,0,2841
chrI	75774	.	C	T	2724.77	PASS	AC=1;AF=0.5;AN=2;BaseQRankSum=-0.112;DP=160;Dels=0.0;FS=2.022;HaplotypeScore=1.9468;MLEAC=1;MLEAF=0.5;MQ=41.91;MQ0=0;MQRankSum=0.682;QD=17.03;ReadPosRankSum=0.185	GT:AD:DP:GQ:PL	0/1:74,85:159:99:2753,0,2406
chrI	78410	.	G	A	3675.77	PASS	AC=1;AF=0.5;AN=2;BaseQRankSum=-1.847;DP=209;Dels=0.0;FS=3.126;HaplotypeScore=2.6985;MLEAC=1;MLEAF=0.5;MQ=41.99;MQ0=0;MQRankSum=0.39;QD=17.59;ReadPosRankSum=-1.275	GT:AD:DP:GQ:PL	0/1:97,111:208:99:3704,0,3261
chrI	95412	.	G	A	3377.77	PASS	AC=1;AF=0.5;AN=2;BaseQRankSum=0.042;DP=182;Dels=0.0;FS=0.546;HaplotypeScore=5.1096;MLEAC=1;MLEAF=0.5;MQ=41.9;MQ0=0;MQRankSum=-1.726;QD=18.56;ReadPosRankSum=0.435	GT:AD:DP:GQ:PL	0/1:83,99:182:99:3406,0,2769
chrI	99152	.	C	T	2928.77	PASS	AC=1;AF=0.5;AN=2;BaseQRankSum=0.474;DP=187;Dels=0.0;FS=2.556;HaplotypeScore=2.7355;MLEAC=1;MLEAF=0.5;MQ=42.0;MQ0=0;MQRankSum=-0.147;QD=15.66;ReadPosRankSum=-0.133	GT:AD:DP:GQ:PL	0/1:95,89:184:99:2957,0,3223
chrI	101607	.	C	T	3088.77	PASS	AC=1;AF=0.5;AN=2;BaseQRankSum=0.736;DP=209;Dels=0.0;FS=3.964;HaplotypeScore=2.6711;MLEAC=1;MLEAF=0.5;MQ=41.99;MQ0=0;MQRankSum=-0.141;QD=14.78;ReadPosRankSum=-0.102	GT:AD:DP:GQ:PL	0/1:114,95:209:99:3117,0,3858
chrI	104968	.	C	T	2896.77	PASS	AC=1;AF=0.5;AN=2;BaseQRankSum=0.734;DP=178;Dels=0.0;FS=0.553;HaplotypeScore=4.4337;MLEAC=1;MLEAF=0.5;MQ=41.9;MQ0=0;MQRankSum=-1.325;QD=16.27;ReadPosRankSum=0.16	GT:AD:DP:GQ:PL	0/1:85,93:178:99:2925,0,2691
chrI	105597	.	C	T	3046.77	PASS	AC=1;AF=0.5;AN=2;BaseQRankSum=-1.461;DP=178;Dels=0.0;FS=1.86;HaplotypeScore=2.5655;MLEAC=1;MLEAF=0.5;MQ=41.92;MQ0=0;MQRankSum=0.794;QD=17.12;ReadPosRankSum=-1.596	GT:AD:DP:GQ:PL	0/1:85,92:177:99:3075,0,2838
chrI	107386	.	A	G	4050.77	PASS	AC=1;AF=0.5;AN=2;BaseQRankSum=4.596;DP=249;Dels=0.0;FS=1.52;HaplotypeScore=5.1698;MLEAC=1;MLEAF=0.5;MQ=41.99;MQ0=0;MQRankSum=-0.34;QD=16.27;ReadPosRankSum=-0.303	GT:AD:DP:GQ:PL	0/1:125,123:249:99:4079,0,3864
chrI	108053	.	G	A	2540.77	PASS	AC=1;AF=0.5;AN=2;BaseQRankSum=2.079;DP=166;Dels=0.0;FS=5.796;HaplotypeScore=0.9734;MLEAC=1;MLEAF=0.5;MQ=42.0;MQ0=0;MQRankSum=0.916;QD=15.31;ReadPosRankSum=-0.695	GT:AD:DP:GQ:PL	0/1:90,76:166:99:2569,0,2998
chrI	108554	.	G	A	3856.77	PASS	AC=1;AF=0.5;AN=2;BaseQRankSum=-0.351;DP=215;Dels=0.0;FS=0.0;HaplotypeScore=1.6828;MLEAC=1;MLEAF=0.5;MQ=41.99;MQ0=0;MQRankSum=0.455;QD=17.94;ReadPosRankSum=-1.977	GT:AD:DP:GQ:PL	0/1:97,118:215:99:3885,0,3037
chrI	108875	.	C	T	3033.77	PASS	AC=1;AF=0.5;AN=2;BaseQRankSum=1.144;DP=179;Dels=0.0;FS=2.588;HaplotypeScore=5.258;MLEAC=1;MLEAF=0.5;MQ=42.0;MQ0=0;MQRankSum=-0.195;QD=16.95;ReadPosRankSum=0.304	GT:AD:DP:GQ:PL	0/1:89,90:179:99:3062,0,3012
chrI	113253	.	G	A	1846.77	PASS	AC=1;AF=0.5;AN=2;BaseQRankSum=0.44;DP=114;Dels=0.0;FS=0.0;HaplotypeScore=3.2778;MLEAC=1;MLEAF=0.5;MQ=42.0;MQ0=0;MQRankSum=-0.48;QD=16.2;ReadPosRankSum=1.129	GT:AD:DP:GQ:PL	0/1:54,59:114:99:1875,0,1690
chrI	114824	.	C	T	2953.77	PASS	AC=1;AF=0.5;AN=2;BaseQRankSum=0.898;DP=173;Dels=0.0;FS=0.559;HaplotypeScore=1.9568;MLEAC=1;MLEAF=0.5;MQ=42.0;MQ0=0;MQRankSum=-1.169;QD=17.07;ReadPosRankSum=0.759	GT:AD:DP:GQ:PL	0/1:82,91:173:99:2982,0,2549
chrI	115444	.	C	T	2908.77	PASS	AC=1;AF=0.5;AN=2;BaseQRankSum=-0.26;DP=185;Dels=0.0;FS=1.153;HaplotypeScore=1.6006;MLEAC=1;MLEAF=0.5;MQ=42.0;MQ0=0;MQRankSum=-1.26;QD=15.72;ReadPosRankSum=-0.078	GT:AD:DP:GQ:PL	0/1:93,91:184:99:2937,0,3098
chrI	125409	.	C	T	3890.77	PASS	AC=1;AF=0.5;AN=2;BaseQRankSum=1.905;DP=207;Dels=0.0;FS=1.736;HaplotypeScore=2.605;MLEAC=1;MLEAF=0.5;MQ=42.0;MQ0=0;MQRankSum=2.628;QD=18.8;ReadPosRankSum=0.381	GT:AD:DP:GQ:PL	0/1:94,113:207:99:3919,0,2972
chrI	128872	.	C	T	3093.77	PASS	AC=1;AF=0.5;AN=2;BaseQRankSum=-0.437;DP=204;Dels=0.0;FS=6.964;HaplotypeScore=1.5661;MLEAC=1;MLEAF=0.5;MQ=41.99;MQ0=0;MQRankSum=-0.583;QD=15.17;ReadPosRankSum=0.348	GT:AD:DP:GQ:PL	0/1:107,96:204:99:3122,0,3500
chrI	148858	.	C	T	3788.77	PASS	AC=1;AF=0.5;AN=2;BaseQRankSum=0.817;DP=204;Dels=0.0;FS=1.858;HaplotypeScore=0.7887;MLEAC=1;MLEAF=0.5;MQ=42.0;MQ0=0;MQRankSum=-0.901;QD=18.57;ReadPosRankSum=-0.054	GT:AD:DP:GQ:PL	0/1:92,111:203:99:3817,0,2976
chrI	175252	.	G	A	3869.77	PASS	AC=1;AF=0.5;AN=2;BaseQRankSum=0.192;DP=236;Dels=0.0;FS=2.88;HaplotypeScore=1.7552;MLEAC=1;MLEAF=0.5;MQ=41.99;MQ0=0;MQRankSum=0.491;QD=16.4;ReadPosRankSum=-0.764	GT:AD:DP:GQ:PL	0/1:118,118:236:99:3898,0,3864
chrI	183945	.	G	A	3747.77	PASS	AC=1;AF=0.5;AN=2;BaseQRankSum=-0.076;DP=236;Dels=0.0;FS=6.186;HaplotypeScore=5.9086;MLEAC=1;MLEAF=0.5;MQ=41.98;MQ0=0;MQRankSum=0.231;QD=15.88;ReadPosRankSum=1.312	GT:AD:DP:GQ:PL	0/1:120,115:235:99:3776,0,4016
chrI	191353	.	C	T	268.77	PASS	AC=1;AF=0.5;AN=2;BaseQRankSum=-1.649;DP=38;Dels=0.0;FS=40.075;HaplotypeScore=0.0;MLEAC=1;MLEAF=0.5;MQ=42.0;MQ0=0;MQRankSum=0.236;QD=7.07;ReadPosRankSum=0.424	GT:AD:DP:GQ:PL	0/1:26,12:38:99:297,0,876
chrI	191372	.	T	C	368.77	PASS	AC=1;AF=0.5;AN=2;BaseQRankSum=-2.917;DP=35;Dels=0.0;FS=50.089;HaplotypeScore=0.9997;MLEAC=1;MLEAF=0.5;MQ=42.0;MQ0=0;MQRankSum=0.283;QD=10.54;ReadPosRankSum=2.683	GT:AD:DP:GQ:PL	0/1:20,15:35:99:397,0,693
chrI	192292	.	A	T	4903.77	PASS	AC=2;AF=1.0;AN=2;BaseQRankSum=1.706;DP=135;Dels=0.01;FS=0.0;HaplotypeScore=7.4633;MLEAC=2;MLEAF=1.0;MQ=41.45;MQ0=0;MQRankSum=0.225;QD=27.09;ReadPosRankSum=0.41	GT:AD:DP:GQ:PL	1/1:1,130:132:99:4932,379,0
chrI	195803	.	A	G	2759.77	PASS	AC=1;AF=0.5;AN=2;BaseQRankSum=2.519;DP=214;Dels=0.0;FS=0.0;HaplotypeScore=6.8959;MLEAC=1;MLEAF=0.5;MQ=41.93;MQ0=0;MQRankSum=1.563;QD=12.9;ReadPosRankSum=0.076	GT:AD:DP:GQ:PL	0/1:120,92:213:99:2788,0,3634
chrI	198126	.	G	A	3603.77	PASS	AC=1;AF=0.5;AN=2;BaseQRankSum=-1.203;DP=215;Dels=0.0;FS=3.078;HaplotypeScore=1.7552;MLEAC=1;MLEAF=0.5;MQ=42.0;MQ0=0;MQRankSum=-0.415;QD=16.76;ReadPosRankSum=-0.036	GT:AD:DP:GQ:PL	0/1:107,108:215:99:3632,0,3669
chrII	13588	.	A	G	4003.77	PASS	AC=1;AF=0.5;AN=2;BaseQRankSum=0.151;DP=233;Dels=0.0;FS=1.587;HaplotypeScore=4.3552;MLEAC=1;MLEAF=0.5;MQ=41.99;MQ0=0;MQRankSum=0.675;QD=17.18;ReadPosRankSum=-1.495	GT:AD:DP:GQ:PL	0/1:110,121:231:99:4032,0,3702
chrII	15100	.	G	A	2989.77	PASS	AC=1;AF=0.5;AN=2;BaseQRankSum=1.157;DP=210;Dels=0.0;FS=1.077;HaplotypeScore=2.574;MLEAC=1;MLEAF=0.5;MQ=42.0;MQ0=0;MQRankSum=1.729;QD=14.24;ReadPosRankSum=0.18	GT:AD:DP:GQ:PL	0/1:118,92:210:99:3018,0,3944
chrII	16404	.	C	T	3530.77	PASS	AC=1;AF=0.5;AN=2;BaseQRankSum=-1.896;DP=211;Dels=0.0;FS=2.398;HaplotypeScore=1.7552;MLEAC=1;MLEAF=0.5;MQ=41.99;MQ0=0;MQRankSum=-0.28;QD=16.73;ReadPosRankSum=-0.261	GT:AD:DP:GQ:PL	0/1:101,109:210:99:3559,0,3292
chrII	17537	.	G	A	3121.77	PASS	AC=1;AF=0.5;AN=2;BaseQRankSum=0.399;DP=180;Dels=0.0;FS=3.409;HaplotypeScore=2.5873;MLEAC=1;MLEAF=0.5;MQ=42.0;MQ0=0;MQRankSum=-1.436;QD=17.34;ReadPosRankSum=1.23	GT:AD:DP:GQ:PL	0/1:86,94:180:99:3150,0,2803
chrII	17820	.	C	T	3513.77	PASS	AC=1;AF=0.5;AN=2;BaseQRankSum=-1.288;DP=196;Dels=0.0;FS=7.077;HaplotypeScore=1.8401;MLEAC=1;MLEAF=0.5;MQ=41.99;MQ0=0;MQRankSum=-0.717;QD=17.93;ReadPosRankSum=-0.101	GT:AD:DP:GQ:PL	0/1:91,105:196:99:3542,0,3044
chrII	18078	.	C	T	2987.77	PASS	AC=1;AF=0.5;AN=2;BaseQRankSum=1.369;DP=187;Dels=0.0;FS=7.363;HaplotypeScore=5.2525;MLEAC=1;MLEAF=0.5;MQ=41.99;MQ0=0;MQRankSum=1.12;QD=15.98;ReadPosRankSum=0.766	GT:AD:DP:GQ:PL	0/1:96,91:187:99:3016,0,3187
chrII	20776	.	C	T	3850.77	PASS	AC=1;AF=0.5;AN=2;BaseQRankSum=-1.373;DP=250;Dels=0.0;FS=1.527;HaplotypeScore=2.7355;MLEAC=1;MLEAF=0.5;MQ=42.0;MQ0=0;MQRankSum=0.149;QD=15.4;ReadPosRankSum=-1.467	GT:AD:DP:GQ:PL	0/1:133,116:249:99:3879,0,4554
chrII	22904	.	C	T	3614.77	PASS	AC=1;AF=0.5;AN=2;BaseQRankSum=-2.316;DP=227;Dels=0.0;FS=1.039;HaplotypeScore=9.4184;MLEAC=1;MLEAF=0.5;MQ=41.98;MQ0=0;MQRankSum=-0.423;QD=15.92;ReadPosRankSum=-2.143	GT:AD:DP:GQ:PL	0/1:111,115:227:99:3643,0,3621
chrII	26183	.	C	T	3156.77	PASS	AC=1;AF=0.5;AN=2;BaseQRankSum=0.63;DP=194;Dels=0.0;FS=0.527;HaplotypeScore=0.0;MLEAC=1;MLEAF=0.5;MQ=41.99;MQ0=0;MQRankSum=1.365;QD=16.27;ReadPosRankSum=0.287	GT:AD:DP:GQ:PL	0/1:98,95:193:99:3185,0,3245
chrII	26540	.	C	T	2860.77	PASS	AC=1;AF=0.5;AN=2;BaseQRankSum=-0.826;DP=177;Dels=0.0;FS=0.0;HaplotypeScore=2.531;MLEAC=1;MLEAF=0.5;MQ=42.0;MQ0=0;MQRankSum=0.222;QD=16.16;ReadPosRankSum=-0.799	GT:AD:DP:GQ:PL	0/1:89,88:177:99:2889,0,2995
chrII	27119	.	C	T	3922.77	PASS	AC=1;AF=0.5;AN=2;BaseQRankSum=2.431;DP=250;Dels=0.0;FS=0.0;HaplotypeScore=7.086;MLEAC=1;MLEAF=0.5;MQ=42.0;MQ0=0;MQRankSum=0.751;QD=15.69;ReadPosRankSum=-0.082	GT:AD:DP:GQ:PL	0/1:134,115:249:99:3951,0,4446
chrII	27637	.	G	A	2696.77	PASS	AC=1;AF=0.5;AN=2;BaseQRankSum=2.754;DP=148;Dels=0.0;FS=10.051;HaplotypeScore=0.0;MLEAC=1;MLEAF=0.5;MQ=42.0;MQ0=0;MQRankSum=-1.429;QD=18.22;ReadPosRankSum=1.395	GT:AD:DP:GQ:PL	0/1:67,81:148:99:2725,0,2144
chrII	49154	.	A	G	2373.77	PASS	AC=1;AF=0.5;AN=2;BaseQRankSum=0.982;DP=152;Dels=0.0;FS=0.0;HaplotypeScore=2.5439;MLEAC=1;MLEAF=0.5;MQ=42.0;MQ0=0;MQRankSum=-0.345;QD=15.62;ReadPosRankSum=1.351	GT:AD:DP:GQ:PL	0/1:80,71:151:99:2402,0,2659
chrII	57216	.	C	T	3683.77	PASS	AC=1;AF=0.5;AN=2;BaseQRankSum=0.137;DP=227;Dels=0.0;FS=1.606;HaplotypeScore=1.7998;MLEAC=1;MLEAF=0.5;MQ=41.99;MQ0=0;MQRankSum=0.776;QD=16.23;ReadPosRankSum=1.116	GT:AD:DP:GQ:PL	0/1:118,109:227:99:3712,0,4020
chrII	57704	.	C	T	3204.83	PASS	AC=1;AF=0.5;AN=2;BaseQRankSum=2.566;DP=213;Dels=0.0;FS=4.821;HaplotypeScore=7.7482;MLEAC=1;MLEAF=0.5;MQ=41.93;MQ0=0;MQRankSum=-0.061;QD=15.05;ReadPosRankSum=-0.391	GT:AD:DP:GQ:PL	0/1:115,97:212:99:3236,0,3760
chrII	69757	.	G	A	2476.77	PASS	AC=1;AF=0.5;AN=2;BaseQRankSum=0.474;DP=184;Dels=0.0;FS=0.0;HaplotypeScore=0.9734;MLEAC=1;MLEAF=0.5;MQ=42.0;MQ0=0;MQRankSum=0.03;QD=13.46;ReadPosRankSum=-0.865	GT:AD:DP:GQ:PL	0/1:103,80:183:99:2505,0,3382
chrII	73198	.	C	T	3198.81	PASS	AC=1;AF=0.5;AN=2;BaseQRankSum=-0.075;DP=182;Dels=0.0;FS=3.415;HaplotypeScore=0.7887;MLEAC=1;MLEAF=0.5;MQ=41.99;MQ0=0;MQRankSum=-0.433;QD=17.58;ReadPosRankSum=-0.359	GT:AD:DP:GQ:PL	0/1:86,96:182:99:3227,0,2825
chrII	75194	.	G	A	2558.77	PASS	AC=1;AF=0.5;AN=2;BaseQRankSum=0.791;DP=171;Dels=0.0;FS=1.196;HaplotypeScore=2.453;MLEAC=1;MLEAF=0.5;MQ=42.0;MQ0=0;MQRankSum=-0.11;QD=14.96;ReadPosRankSum=0.785	GT:AD:DP:GQ:PL	0/1:91,80:171:99:2587,0,2999
chrII	79237	.	G	A	4235.77	PASS	AC=1;AF=0.5;AN=2;BaseQRankSum=-1.152;DP=240;Dels=0.0;FS=1.588;HaplotypeScore=3.23;MLEAC=1;MLEAF=0.5;MQ=42.0;MQ0=0;MQRankSum=1.653;QD=17.65;ReadPosRankSum=-1.757	GT:AD:DP:GQ:PL	0/1:115,125:240:99:4264,0,3855
chrII	89379	.	C	T	3531.77	PASS	AC=1;AF=0.5;AN=2;BaseQRankSum=-0.657;DP=170;Dels=0.0;FS=1.243;HaplotypeScore=4.0447;MLEAC=1;MLEAF=0.5;MQ=41.99;MQ0=0;MQRankSum=-1.228;QD=20.78;ReadPosRankSum=-0.561	GT:AD:DP:GQ:PL	0/1:67,103:170:99:3560,0,2144
chrII	91139	.	C	T	2212.77	PASS	AC=1;AF=0.5;AN=2;BaseQRankSum=0.386;DP=144;Dels=0.0;FS=0.0;HaplotypeScore=0.8667;MLEAC=1;MLEAF=0.5;MQ=42.0;MQ0=0;MQRankSum=-1.982;QD=15.37;ReadPosRankSum=-2.701	GT:AD:DP:GQ:PL	0/1:74,69:143:99:2241,0,2395
chrII	92497	.	C	T	2721.77	PASS	AC=1;AF=0.5;AN=2;BaseQRankSum=0.423;DP=146;Dels=0.0;FS=2.077;HaplotypeScore=2.9366;MLEAC=1;MLEAF=0.5;MQ=41.9;MQ0=0;MQRankSum=0.45;QD=18.64;ReadPosRankSum=-0.997	GT:AD:DP:GQ:PL	0/1:66,80:146:99:2750,0,2215
chrII	95228	.	G	A	3060.77	PASS	AC=1;AF=0.5;AN=2;BaseQRankSum=-0.667;DP=186;Dels=0.0;FS=3.369;HaplotypeScore=0.0;MLEAC=1;MLEAF=0.5;MQ=42.0;MQ0=0;MQRankSum=-1.13;QD=16.46;ReadPosRankSum=-1.049	GT:AD:DP:GQ:PL	0/1:93,93:186:99:3089,0,3164
chrII	97884	.	T	C	3384.77	PASS	AC=1;AF=0.5;AN=2;BaseQRankSum=0.712;DP=194;Dels=0.0;FS=0.0;HaplotypeScore=1.8401;MLEAC=1;MLEAF=0.5;MQ=42.0;MQ0=0;MQRankSum=-0.802;QD=17.45;ReadPosRankSum=1.931	GT:AD:DP:GQ:PL	0/1:90,103:193:99:3413,0,2936
chrII	102363	.	G	A	2691.77	PASS	AC=1;AF=0.5;AN=2;BaseQRankSum=-1.614;DP=194;Dels=0.0;FS=0.532;HaplotypeScore=1.9707;MLEAC=1;MLEAF=0.5;MQ=41.99;MQ0=0;MQRankSum=-1.015;QD=13.88;ReadPosRankSum=0.242	GT:AD:DP:GQ:PL	0/1:107,86:193:99:2720,0,3637
chrII	102816	.	G	A	2298.77	PASS	AC=1;AF=0.5;AN=2;BaseQRankSum=0.605;DP=173;Dels=0.0;FS=4.505;HaplotypeScore=8.5163;MLEAC=1;MLEAF=0.5;MQ=42.0;MQ0=0;MQRankSum=-0.294;QD=13.29;ReadPosRankSum=-0.79	GT:AD:DP:GQ:PL	0/1:101,72:173:99:2327,0,3492
chrII	104097	.	G	A	2708.77	PASS	AC=1;AF=0.5;AN=2;BaseQRankSum=0.35;DP=157;Dels=0.0;FS=6.012;HaplotypeScore=7.6632;MLEAC=1;MLEAF=0.5;MQ=41.98;MQ0=0;MQRankSum=-0.139;QD=17.25;ReadPosRankSum=0.607	GT:AD:DP:GQ:PL	0/1:73,84:157:99:2737,0,2289
chrII	104581	.	G	A	3534.77	PASS	AC=1;AF=0.5;AN=2;BaseQRankSum=2.865;DP=233;Dels=0.0;FS=2.95;HaplotypeScore=8.2844;MLEAC=1;MLEAF=0.5;MQ=41.99;MQ0=0;MQRankSum=0.079;QD=15.17;ReadPosRankSum=0.378	GT:AD:DP:GQ:PL	0/1:129,103:233:99:3563,0,4431
chrII	111523	.	G	A	4201.77	PASS	AC=1;AF=0.5;AN=2;BaseQRankSum=0.318;DP=220;Dels=0.0;FS=3.83;HaplotypeScore=5.6615;MLEAC=1;MLEAF=0.5;MQ=42.0;MQ0=0;MQRankSum=0.22;QD=19.1;ReadPosRankSum=-0.369	GT:AD:DP:GQ:PL	0/1:97,121:218:99:4230,0,3264
chrII	121858	.	C	T	2531.77	PASS	AC=1;AF=0.5;AN=2;BaseQRankSum=-0.96;DP=201;Dels=0.0;FS=0.527;HaplotypeScore=0.8667;MLEAC=1;MLEAF=0.5;MQ=41.93;MQ0=0;MQRankSum=-0.375;QD=12.6;ReadPosRankSum=-0.229	GT:AD:DP:GQ:PL	0/1:121,80:201:99:2560,0,4142
chrII	126919	.	C	T	3342.77	PASS	AC=1;AF=0.5;AN=2;BaseQRankSum=1.357;DP=222;Dels=0.0;FS=3.759;HaplotypeScore=8.6866;MLEAC=1;MLEAF=0.5;MQ=41.93;MQ0=0;MQRankSum=0.134;QD=15.06;ReadPosRankSum=-0.085	GT:AD:DP:GQ:PL	0/1:115,106:221:99:3371,0,3738
chrII	132305	.	A	G	3501.77	PASS	AC=1;AF=0.5;AN=2;BaseQRankSum=1.193;DP=205;Dels=0.0;FS=2.404;HaplotypeScore=0.5784;MLEAC=1;MLEAF=0.5;MQ=42.0;MQ0=0;MQRankSum=-0.47;QD=17.08;ReadPosRankSum=0.23	GT:AD:DP:GQ:PL	0/1:100,105:205:99:3530,0,3190
chrII	139603	.	C	T	3017.77	PASS	AC=1;AF=0.5;AN=2;BaseQRankSum=0.157;DP=203;Dels=0.0;FS=1.097;HaplotypeScore=4.2927;MLEAC=1;MLEAF=0.5;MQ=42.0;MQ0=0;MQRankSum=0.169;QD=14.87;ReadPosRankSum=-0.069	GT:AD:DP:GQ:PL	0/1:108,93:202:99:3046,0,3583
chrII	140840	.	C	T	1757.77	PASS	AC=1;AF=0.5;AN=2;BaseQRankSum=-3.898;DP=124;Dels=0.0;FS=0.0;HaplotypeScore=0.0;MLEAC=1;MLEAF=0.5;MQ=42.0;MQ0=0;MQRankSum=-0.58;QD=14.18;ReadPosRankSum=0.205	GT:AD:DP:GQ:PL	0/1:59,65:124:99:1786,0,1929
chrII	146395	.	G	A	3981.77	PASS	AC=1;AF=0.5;AN=2;BaseQRankSum=0.649;DP=246;Dels=0.0;FS=0.976;HaplotypeScore=1.8614;MLEAC=1;MLEAF=0.5;MQ=42.0;MQ0=0;MQRankSum=0.385;QD=16.19;ReadPosRankSum=-0.613	GT:AD:DP:GQ:PL	0/1:125,121:246:99:4010,0,4155
chrII	147001	.	G	A	2444.77	PASS	AC=1;AF=0.5;AN=2;BaseQRankSum=1.29;DP=175;Dels=0.0;FS=7.77;HaplotypeScore=0.9665;MLEAC=1;MLEAF=0.5;MQ=41.9;MQ0=0;MQRankSum=1.434;QD=13.97;ReadPosRankSum=-0.769	GT:AD:DP:GQ:PL	0/1:99,76:175:99:2473,0,3294
chrII	152006	.	G	A	2900.77	PASS	AC=1;AF=0.5;AN=2;BaseQRankSum=-0.445;DP=209;Dels=0.0;FS=5.841;HaplotypeScore=3.762;MLEAC=1;MLEAF=0.5;MQ=42.0;MQ0=0;MQRankSum=0.717;QD=13.88;ReadPosRankSum=-2.604	GT:AD:DP:GQ:PL	0/1:119,90:209:99:2929,0,4001
chrII	153271	.	G	A	2458.77	PASS	AC=1;AF=0.5;AN=2;BaseQRankSum=1.404;DP=158;Dels=0.0;FS=2.019;HaplotypeScore=2.8066;MLEAC=1;MLEAF=0.5;MQ=41.99;MQ0=0;MQRankSum=-1.506;QD=15.56;ReadPosRankSum=-0.81	GT:AD:DP:GQ:PL	0/1:82,75:158:99:2487,0,2710
chrII	154930	.	C	T	3277.77	PASS	AC=1;AF=0.5;AN=2;BaseQRankSum=0.151;DP=219;Dels=0.0;FS=0.0;HaplotypeScore=2.9317;MLEAC=1;MLEAF=0.5;MQ=41.92;MQ0=0;MQRankSum=-0.874;QD=14.97;ReadPosRankSum=-0.852	GT:AD:DP:GQ:PL	0/1:118,99:217:99:3306,0,4073
chrII	163820	.	C	T	3275.77	PASS	AC=1;AF=0.5;AN=2;BaseQRankSum=0.789;DP=206;Dels=0.0;FS=4.89;HaplotypeScore=2.5165;MLEAC=1;MLEAF=0.5;MQ=42.0;MQ0=0;MQRankSum=-1.459;QD=15.9;ReadPosRankSum=0.815	GT:AD:DP:GQ:PL	0/1:106,98:204:99:3304,0,3532
chrII	164535	.	C	T	2106.77	PASS	AC=1;AF=0.5;AN=2;BaseQRankSum=2.628;DP=131;Dels=0.0;FS=0.0;HaplotypeScore=0.0;MLEAC=1;MLEAF=0.5;MQ=41.99;MQ0=0;MQRankSum=-0.223;QD=16.08;ReadPosRankSum=0.058	GT:AD:DP:GQ:PL	0/1:68,63:131:99:2135,0,2156
chrII	169663	.	C	T	3088.77	PASS	AC=1;AF=0.5;AN=2;BaseQRankSum=0.626;DP=198;Dels=0.0;FS=2.446;HaplotypeScore=0.8321;MLEAC=1;MLEAF=0.5;MQ=41.62;MQ0=0;MQRankSum=-1.182;QD=15.6;ReadPosRankSum=0.765	GT:AD:DP:GQ:PL	0/1:103,95:198:99:3117,0,3322
chrII	178608	.	A	G	3106.77	PASS	AC=1;AF=0.5;AN=2;BaseQRankSum=1.429;DP=197;Dels=0.0;FS=1.097;HaplotypeScore=1.9402;MLEAC=1;MLEAF=0.5;MQ=41.99;MQ0=0;MQRankSum=1.509;QD=15.77;ReadPosRankSum=-0.544	GT:AD:DP:GQ:PL	0/1:101,95:196:99:3135,0,3306
chrII	180668	.	C	T	3333.77	PASS	AC=1;AF=0.5;AN=2;BaseQRankSum=1.983;DP=209;Dels=0.0;FS=1.077;HaplotypeScore=4.9062;MLEAC=1;MLEAF=0.5;MQ=41.99;MQ0=0;MQRankSum=-0.294;QD=15.95;ReadPosRankSum=-1.491	GT:AD:DP:GQ:PL	0/1:103,104:207:99:3362,0,3278
chrII	181491	.	C	T	3192.79	PASS	AC=1;AF=0.5;AN=2;BaseQRankSum=-0.785;DP=216;Dels=0.0;FS=0.515;HaplotypeScore=0.0;MLEAC=1;MLEAF=0.5;MQ=42.0;MQ0=0;MQRankSum=-1.387;QD=14.78;ReadPosRankSum=0.184	GT:AD:DP:GQ:PL	0/1:112,104:216:99:3221,0,3546
chrII	185674	.	A	G	3150.77	PASS	AC=1;AF=0.5;AN=2;BaseQRankSum=0.812;DP=184;Dels=0.0;FS=5.248;HaplotypeScore=1.8401;MLEAC=1;MLEAF=0.5;MQ=41.99;MQ0=0;MQRankSum=-1.389;QD=17.12;ReadPosRankSum=1.411	GT:AD:DP:GQ:PL	0/1:87,97:184:99:3179,0,2857
chrII	187984	.	G	A	3561.77	PASS	AC=1;AF=0.5;AN=2;BaseQRankSum=2.309;DP=206;Dels=0.0;FS=1.711;HaplotypeScore=6.0322;MLEAC=1;MLEAF=0.5;MQ=41.93;MQ0=0;MQRankSum=0.434;QD=17.29;ReadPosRankSum=1.664	GT:AD:DP:GQ:PL	0/1:101,104:205:99:3590,0,3278
chrII	192360	.	C	T	3707.77	PASS	AC=1;AF=0.5;AN=2;BaseQRankSum=-2.473;DP=215;Dels=0.0;FS=1.066;HaplotypeScore=0.8667;MLEAC=1;MLEAF=0.5;MQ=41.98;MQ0=0;MQRankSum=-2.15;QD=17.25;ReadPosRankSum=-2.55	GT:AD:DP:GQ:PL	0/1:104,110:214:99:3736,0,3513
chrII	212401	.	G	A	2971.77	PASS	AC=1;AF=0.5;AN=2;BaseQRankSum=-0.641;DP=185;Dels=0.0;FS=3.386;HaplotypeScore=1.7885;MLEAC=1;MLEAF=0.5;MQ=41.99;MQ0=0;MQRankSum=0.224;QD=16.06;ReadPosRankSum=1.24	GT:AD:DP:GQ:PL	0/1:94,91:185:99:3000,0,3138
chrII	216268	.	C	T	3071.77	PASS	AC=1;AF=0.5;AN=2;BaseQRankSum=-1.159;DP=186;Dels=0.0;FS=2.567;HaplotypeScore=1.8997;MLEAC=1;MLEAF=0.5;MQ=41.99;MQ0=0;MQRankSum=0.339;QD=16.51;ReadPosRankSum=-1.6	GT:AD:DP:GQ:PL	0/1:92,94:186:99:3100,0,3027
chrII	268865	.	T	C	3393.77	PASS	AC=1;AF=0.5;AN=2;BaseQRankSum=-0.048;DP=213;Dels=0.0;FS=5.634;HaplotypeScore=3.5072;MLEAC=1;MLEAF=0.5;MQ=42.0;MQ0=0;MQRankSum=-2.433;QD=15.93;ReadPosRankSum=0.55	GT:AD:DP:GQ:PL	0/1:108,104:212:99:3422,0,3659
chrII	269301	.	G	A	2796.77	PASS	AC=1;AF=0.5;AN=2;BaseQRankSum=0.104;DP=198;Dels=0.0;FS=3.255;HaplotypeScore=0.9734;MLEAC=1;MLEAF=0.5;MQ=41.99;MQ0=0;MQRankSum=0.672;QD=14.13;ReadPosRankSum=1.09	GT:AD:DP:GQ:PL	0/1:112,86:198:99:2825,0,3650
chrII	282222	.	G	A	3314.77	PASS	AC=1;AF=0.5;AN=2;BaseQRankSum=-1.697;DP=213;Dels=0.0;FS=0.506;HaplotypeScore=5.9298;MLEAC=1;MLEAF=0.5;MQ=42.0;MQ0=0;MQRankSum=-1.111;QD=15.56;ReadPosRankSum=-0.418	GT:AD:DP:GQ:PL	0/1:107,103:211:99:3343,0,3553
chrII	284815	.	G	A	3699.77	PASS	AC=1;AF=0.5;AN=2;BaseQRankSum=-1.1;DP=248;Dels=0.0;FS=1.546;HaplotypeScore=4.371;MLEAC=1;MLEAF=0.5;MQ=42.0;MQ0=0;MQRankSum=-0.412;QD=14.92;ReadPosRankSum=0.812	GT:AD:DP:GQ:PL	0/1:135,113:248:99:3728,0,4594
chrII	286855	.	G	A	3656.77	PASS	AC=1;AF=0.5;AN=2;BaseQRankSum=0.931;DP=208;Dels=0.0;FS=4.795;HaplotypeScore=3.3648;MLEAC=1;MLEAF=0.5;MQ=41.96;MQ0=0;MQRankSum=-0.802;QD=17.58;ReadPosRankSum=0.668	GT:AD:DP:GQ:PL	0/1:98,110:208:99:3685,0,3136
chrII	299554	.	G	A	2455.77	PASS	AC=1;AF=0.5;AN=2;BaseQRankSum=-0.351;DP=149;Dels=0.0;FS=1.294;HaplotypeScore=1.9707;MLEAC=1;MLEAF=0.5;MQ=41.99;MQ0=0;MQRankSum=1.222;QD=16.48;ReadPosRankSum=-0.355	GT:AD:DP:GQ:PL	0/1:72,76:148:99:2484,0,2384
chrII	300084	.	C	T	1471.77	PASS	AC=1;AF=0.5;AN=2;BaseQRankSum=0.844;DP=83;Dels=0.0;FS=1.8;HaplotypeScore=1.7074;MLEAC=1;MLEAF=0.5;MQ=42.0;MQ0=0;MQRankSum=0.744;QD=17.73;ReadPosRankSum=-0.424	GT:AD:DP:GQ:PL	0/1:39,44:83:99:1500,0,1264
chrII	310439	.	G	A	2488.77	PASS	AC=1;AF=0.5;AN=2;BaseQRankSum=1.432;DP=153;Dels=0.0;FS=8.166;HaplotypeScore=3.2332;MLEAC=1;MLEAF=0.5;MQ=41.95;MQ0=0;MQRankSum=0.608;QD=16.27;ReadPosRankSum=0.374	GT:AD:DP:GQ:PL	0/1:75,78:153:99:2517,0,2334
chrII	321353	.	C	T	2595.77	PASS	AC=1;AF=0.5;AN=2;BaseQRankSum=1.902;DP=145;Dels=0.0;FS=7.505;HaplotypeScore=2.7229;MLEAC=1;MLEAF=0.5;MQ=41.99;MQ0=0;MQRankSum=1.381;QD=17.9;ReadPosRankSum=1.514	GT:AD:DP:GQ:PL	0/1:66,78:144:99:2624,0,2118
chrII	354326	.	C	T	4098.77	PASS	AC=1;AF=0.5;AN=2;BaseQRankSum=-0.983;DP=231;Dels=0.0;FS=2.236;HaplotypeScore=1.7333;MLEAC=1;MLEAF=0.5;MQ=42.0;MQ0=0;MQRankSum=0.468;QD=17.74;ReadPosRankSum=-0.174	GT:AD:DP:GQ:PL	0/1:110,121:231:99:4127,0,3697
chrII	365758	.	T	C	4218.77	PASS	AC=1;AF=0.5;AN=2;BaseQRankSum=-0.641;DP=234;Dels=0.0;FS=1.005;HaplotypeScore=2.6287;MLEAC=1;MLEAF=0.5;MQ=42.0;MQ0=0;MQRankSum=-2.394;QD=18.03;ReadPosRankSum=-0.766	GT:AD:DP:GQ:PL	0/1:106,127:234:99:4247,0,3499
chrII	368926	.	C	T	2854.77	PASS	AC=1;AF=0.5;AN=2;BaseQRankSum=0.634;DP=170;Dels=0.0;FS=7.712;HaplotypeScore=3.1982;MLEAC=1;MLEAF=0.5;MQ=41.99;MQ0=0;MQRankSum=0.354;QD=16.79;ReadPosRankSum=0.207	GT:AD:DP:GQ:PL	0/1:84,86:170:99:2883,0,2738
chrII	369929	.	C	T	2256.77	PASS	AC=1;AF=0.5;AN=2;BaseQRankSum=-1.443;DP=139;Dels=0.0;FS=4.105;HaplotypeScore=0.0;MLEAC=1;MLEAF=0.5;MQ=41.99;MQ0=0;MQRankSum=-0.52;QD=16.24;ReadPosRankSum=0.676	GT:AD:DP:GQ:PL	0/1:69,70:139:99:2285,0,2266
chrII	377129	.	C	T	3444.77	PASS	AC=1;AF=0.5;AN=2;BaseQRankSum=-2.817;DP=217;Dels=0.0;FS=0.0;HaplotypeScore=0.6651;MLEAC=1;MLEAF=0.5;MQ=42.0;MQ0=0;MQRankSum=0.92;QD=15.87;ReadPosRankSum=0.15	GT:AD:DP:GQ:PL	0/1:106,111:217:99:3473,0,3503
chrII	381907	.	C	T	4010.77	PASS	AC=1;AF=0.5;AN=2;BaseQRankSum=1.461;DP=221;Dels=0.0;FS=0.0;HaplotypeScore=4.5913;MLEAC=1;MLEAF=0.5;MQ=42.0;MQ0=0;MQRankSum=-0.349;QD=18.15;ReadPosRankSum=0.631	GT:AD:DP:GQ:PL	0/1:105,116:221:99:4039,0,3489
chrII	384982	.	G	A	2667.77	PASS	AC=1;AF=0.5;AN=2;BaseQRankSum=-0.575;DP=167;Dels=0.0;FS=1.915;HaplotypeScore=0.9947;MLEAC=1;MLEAF=0.5;MQ=42.0;MQ0=0;MQRankSum=1.596;QD=15.97;ReadPosRankSum=0.114	GT:AD:DP:GQ:PL	0/1:85,82:167:99:2696,0,2806
chrII	388548	.	C	T	3383.77	PASS	AC=1;AF=0.5;AN=2;BaseQRankSum=1.411;DP=202;Dels=0.0;FS=2.422;HaplotypeScore=1.811;MLEAC=1;MLEAF=0.5;MQ=42.0;MQ0=0;MQRankSum=-0.302;QD=16.75;ReadPosRankSum=0.884	GT:AD:DP:GQ:PL	0/1:98,103:201:99:3412,0,3277
chrII	391402	.	T	C	2595.77	PASS	AC=1;AF=0.5;AN=2;BaseQRankSum=1.749;DP=176;Dels=0.0;FS=5.422;HaplotypeScore=2.2566;MLEAC=1;MLEAF=0.5;MQ=42.0;MQ0=0;MQRankSum=0.735;QD=14.75;ReadPosRankSum=1.986	GT:AD:DP:GQ:PL	0/1:96,80:176:99:2624,0,3139
chrII	394083	.	A	G	3119.77	PASS	AC=1;AF=0.5;AN=2;BaseQRankSum=0.613;DP=202;Dels=0.0;FS=1.724;HaplotypeScore=10.5188;MLEAC=1;MLEAF=0.5;MQ=41.99;MQ0=0;MQRankSum=0.055;QD=15.44;ReadPosRankSum=1.183	GT:AD:DP:GQ:PL	0/1:105,96:201:99:3148,0,3416
chrII	400769	.	T	C	3857.77	PASS	AC=1;AF=0.5;AN=2;BaseQRankSum=1.939;DP=217;Dels=0.0;FS=0.538;HaplotypeScore=4.5776;MLEAC=1;MLEAF=0.5;MQ=41.93;MQ0=0;MQRankSum=-1.079;QD=17.78;ReadPosRankSum=0.909	GT:AD:DP:GQ:PL	0/1:99,116:215:99:3886,0,3071
chrII	418613	.	G	A	2534.77	PASS	AC=1;AF=0.5;AN=2;BaseQRankSum=-1.847;DP=164;Dels=0.0;FS=1.224;HaplotypeScore=3.7564;MLEAC=1;MLEAF=0.5;MQ=41.89;MQ0=0;MQRankSum=0.048;QD=15.46;ReadPosRankSum=-0.327	GT:AD:DP:GQ:PL	0/1:86,77:163:99:2563,0,2935
chrII	420231	.	G	A	2898.77	PASS	AC=1;AF=0.5;AN=2;BaseQRankSum=-2.989;DP=204;Dels=0.0;FS=0.54;HaplotypeScore=0.0;MLEAC=1;MLEAF=0.5;MQ=42.0;MQ0=0;MQRankSum=1.45;QD=14.21;ReadPosRankSum=-0.609	GT:AD:DP:GQ:PL	0/1:87,116:203:99:2927,0,2719
chrII	421301	.	G	A	2823.77	PASS	AC=1;AF=0.5;AN=2;BaseQRankSum=0.418;DP=175;Dels=0.0;FS=3.489;HaplotypeScore=2.5059;MLEAC=1;MLEAF=0.5;MQ=42.0;MQ0=0;MQRankSum=0.199;QD=16.14;ReadPosRankSum=-0.372	GT:AD:DP:GQ:PL	0/1:89,84:174:99:2852,0,3060
chrII	424993	.	G	A	2309.77	PASS	AC=1;AF=0.5;AN=2;BaseQRankSum=-0.128;DP=174;Dels=0.0;FS=0.0;HaplotypeScore=4.1563;MLEAC=1;MLEAF=0.5;MQ=42.0;MQ0=0;MQRankSum=-0.306;QD=13.27;ReadPosRankSum=-0.561	GT:AD:DP:GQ:PL	0/1:100,73:173:99:2338,0,3371
chrII	425698	.	G	A	3566.77	PASS	AC=1;AF=0.5;AN=2;BaseQRankSum=-0.654;DP=221;Dels=0.0;FS=4.649;HaplotypeScore=6.1274;MLEAC=1;MLEAF=0.5;MQ=42.0;MQ0=0;MQRankSum=0.938;QD=16.14;ReadPosRankSum=-0.579	GT:AD:DP:GQ:PL	0/1:112,107:220:99:3595,0,3755
chrII	428819	.	G	A	2451.77	PASS	AC=1;AF=0.5;AN=2;BaseQRankSum=0.455;DP=176;Dels=0.0;FS=1.905;HaplotypeScore=2.2424;MLEAC=1;MLEAF=0.5;MQ=41.26;MQ0=0;MQRankSum=-0.422;QD=13.93;ReadPosRankSum=-0.387	GT:AD:DP:GQ:PL	0/1:92,84:176:99:2480,0,2776
chrII	436794	.	G	A	3765.77	PASS	AC=1;AF=0.5;AN=2;BaseQRankSum=0.675;DP=233;Dels=0.0;FS=3.679;HaplotypeScore=5.1708;MLEAC=1;MLEAF=0.5;MQ=41.93;MQ0=0;MQRankSum=0.749;QD=16.16;ReadPosRankSum=1.408	GT:AD:DP:GQ:PL	0/1:117,116:233:99:3794,0,3843
chrII	445135	.	C	T	4362.77	PASS	AC=1;AF=0.5;AN=2;BaseQRankSum=1.477;DP=234;Dels=0.0;FS=2.234;HaplotypeScore=2.5015;MLEAC=1;MLEAF=0.5;MQ=42.0;MQ0=0;MQRankSum=0.93;QD=18.64;ReadPosRankSum=1.488	GT:AD:DP:GQ:PL	0/1:103,131:234:99:4391,0,3249
chrII	452002	.	T	C	2057.77	PASS	AC=1;AF=0.5;AN=2;BaseQRankSum=1.004;DP=128;Dels=0.0;FS=3.192;HaplotypeScore=1.786;MLEAC=1;MLEAF=0.5;MQ=41.89;MQ0=0;MQRankSum=-0.837;QD=16.08;ReadPosRankSum=0.474	GT:AD:DP:GQ:PL	0/1:66,62:128:99:2086,0,2201
chrII	453012	.	A	G	3252.77	PASS	AC=1;AF=0.5;AN=2;BaseQRankSum=1.581;DP=215;Dels=0.0;FS=0.0;HaplotypeScore=2.6336;MLEAC=1;MLEAF=0.5;MQ=42.0;MQ0=0;MQRankSum=-1.588;QD=15.13;ReadPosRankSum=0.878	GT:AD:DP:GQ:PL	0/1:111,102:213:99:3281,0,3515
chrII	453622	.	T	C	2887.77	PASS	AC=1;AF=0.5;AN=2;BaseQRankSum=2.342;DP=206;Dels=0.0;FS=2.428;HaplotypeScore=1.7885;MLEAC=1;MLEAF=0.5;MQ=41.98;MQ0=0;MQRankSum=-0.337;QD=14.02;ReadPosRankSum=1.146	GT:AD:DP:GQ:PL	0/1:115,91:206:99:2916,0,3752
chrII	463442	.	T	C	2673.77	PASS	AC=1;AF=0.5;AN=2;BaseQRankSum=2.033;DP=149;Dels=0.0;FS=2.084;HaplotypeScore=3.0888;MLEAC=1;MLEAF=0.5;MQ=41.99;MQ0=0;MQRankSum=0.934;QD=17.94;ReadPosRankSum=-0.065	GT:AD:DP:GQ:PL	0/1:69,79:149:99:2702,0,2262
chrII	467344	.	C	T	2613.77	PASS	AC=1;AF=0.5;AN=2;BaseQRankSum=0.024;DP=177;Dels=0.0;FS=0.0;HaplotypeScore=3.5411;MLEAC=1;MLEAF=0.5;MQ=42.0;MQ0=0;MQRankSum=-0.695;QD=14.77;ReadPosRankSum=-1.95	GT:AD:DP:GQ:PL	0/1:95,81:176:99:2642,0,3157
chrII	469971	.	C	T	2970.77	PASS	AC=1;AF=0.5;AN=2;BaseQRankSum=-0.321;DP=193;Dels=0.0;FS=8.344;HaplotypeScore=1.5226;MLEAC=1;MLEAF=0.5;MQ=42.0;MQ0=0;MQRankSum=-1.373;QD=15.39;ReadPosRankSum=0.285	GT:AD:DP:GQ:PL	0/1:100,93:193:99:2999,0,3236
chrII	495116	.	G	A	4049.77	PASS	AC=1;AF=0.5;AN=2;BaseQRankSum=-1.316;DP=216;Dels=0.0;FS=0.502;HaplotypeScore=2.6219;MLEAC=1;MLEAF=0.5;MQ=42.0;MQ0=0;MQRankSum=1.015;QD=18.75;ReadPosRankSum=0.312	GT:AD:DP:GQ:PL	0/1:97,118:215:99:4078,0,3269
chrII	504652	.	C	T	2175.77	PASS	AC=1;AF=0.5;AN=2;BaseQRankSum=0.877;DP=138;Dels=0.0;FS=0.635;HaplotypeScore=0.8321;MLEAC=1;MLEAF=0.5;MQ=41.97;MQ0=0;MQRankSum=1.452;QD=15.77;ReadPosRankSum=0.422	GT:AD:DP:GQ:PL	0/1:69,69:138:99:2204,0,2200
chrII	511429	.	G	A	3796.77	PASS	AC=1;AF=0.5;AN=2;BaseQRankSum=0.758;DP=220;Dels=0.0;FS=4.731;HaplotypeScore=0.9332;MLEAC=1;MLEAF=0.5;MQ=41.99;MQ0=0;MQRankSum=0.167;QD=17.26;ReadPosRankSum=-0.439	GT:AD:DP:GQ:PL	0/1:109,111:220:99:3825,0,3627
chrII	516023	.	C	T	2953.77	PASS	AC=1;AF=0.5;AN=2;BaseQRankSum=0.547;DP=196;Dels=0.0;FS=0.0;HaplotypeScore=4.5618;MLEAC=1;MLEAF=0.5;MQ=41.98;MQ0=0;MQRankSum=3.091;QD=15.07;ReadPosRankSum=0.982	GT:AD:DP:GQ:PL	0/1:102,93:195:99:2982,0,3438
chrII	516854	.	C	T	3396.77	PASS	AC=1;AF=0.5;AN=2;BaseQRankSum=1.074;DP=186;Dels=0.0;FS=0.0;HaplotypeScore=0.8941;MLEAC=1;MLEAF=0.5;MQ=42.0;MQ0=0;MQRankSum=-0.071;QD=18.26;ReadPosRankSum=0.465	GT:AD:DP:GQ:PL	0/1:84,100:184:99:3425,0,2709
chrII	519099	.	G	A	2633.77	PASS	AC=1;AF=0.5;AN=2;BaseQRankSum=-2.633;DP=201;Dels=0.0;FS=4.96;HaplotypeScore=6.8293;MLEAC=1;MLEAF=0.5;MQ=41.99;MQ0=0;MQRankSum=0.587;QD=13.1;ReadPosRankSum=-1.572	GT:AD:DP:GQ:PL	0/1:115,86:201:99:2662,0,3841
chrII	522659	.	C	T	3970.77	PASS	AC=1;AF=0.5;AN=2;BaseQRankSum=0.155;DP=213;Dels=0.0;FS=2.408;HaplotypeScore=6.8592;MLEAC=1;MLEAF=0.5;MQ=41.97;MQ0=0;MQRankSum=-3.331;QD=18.64;ReadPosRankSum=-1.469	GT:AD:DP:GQ:PL	0/1:92,120:212:99:3999,0,2866
chrII	532266	.	G	A	4293.77	PASS	AC=1;AF=0.5;AN=2;BaseQRankSum=1.144;DP=235;Dels=0.0;FS=5.314;HaplotypeScore=5.7253;MLEAC=1;MLEAF=0.5;MQ=41.99;MQ0=0;MQRankSum=-1.041;QD=18.27;ReadPosRankSum=-0.359	GT:AD:DP:GQ:PL	0/1:108,126:234:99:4322,0,3514
chrII	533778	.	T	C	2124.77	PASS	AC=1;AF=0.5;AN=2;BaseQRankSum=0.986;DP=163;Dels=0.0;FS=0.585;HaplotypeScore=1.6553;MLEAC=1;MLEAF=0.5;MQ=42.0;MQ0=0;MQRankSum=-0.808;QD=13.04;ReadPosRankSum=1.496	GT:AD:DP:GQ:PL	0/1:94,69:163:99:2153,0,3094
chrII	536506	.	C	T	3077.77	PASS	AC=1;AF=0.5;AN=2;BaseQRankSum=0.747;DP=189;Dels=0.0;FS=3.32;HaplotypeScore=5.8067;MLEAC=1;MLEAF=0.5;MQ=42.0;MQ0=0;MQRankSum=-0.639;QD=16.28;ReadPosRankSum=-0.377	GT:AD:DP:GQ:PL	0/1:96,92:188:99:3106,0,3261
chrII	542861	.	G	A	3627.77	PASS	AC=1;AF=0.5;AN=2;BaseQRankSum=-0.008;DP=218;Dels=0.0;FS=1.042;HaplotypeScore=1.6553;MLEAC=1;MLEAF=0.5;MQ=42.0;MQ0=0;MQRankSum=2.27;QD=16.64;ReadPosRankSum=0.867	GT:AD:DP:GQ:PL	0/1:106,112:218:99:3656,0,3420
chrII	548298	.	G	A	3107.77	PASS	AC=1;AF=0.5;AN=2;BaseQRankSum=-0.57;DP=191;Dels=0.0;FS=6.283;HaplotypeScore=5.096;MLEAC=1;MLEAF=0.5;MQ=41.99;MQ0=0;MQRankSum=1.116;QD=16.27;ReadPosRankSum=-0.224	GT:AD:DP:GQ:PL	0/1:94,94:190:99:3136,0,3125
chrII	551846	.	G	A	2968.77	PASS	AC=1;AF=0.5;AN=2;BaseQRankSum=-1.264;DP=192;Dels=0.0;FS=4.543;HaplotypeScore=1.7005;MLEAC=1;MLEAF=0.5;MQ=42.0;MQ0=0;MQRankSum=0.232;QD=15.46;ReadPosRankSum=0.187	GT:AD:DP:GQ:PL	0/1:98,93:191:99:2997,0,3188
chrII	554335	.	G	A	3295.77	PASS	AC=1;AF=0.5;AN=2;BaseQRankSum=1.008;DP=226;Dels=0.0;FS=4.578;HaplotypeScore=9.2516;MLEAC=1;MLEAF=0.5;MQ=41.99;MQ0=0;MQRankSum=0.775;QD=14.58;ReadPosRankSum=-0.915	GT:AD:DP:GQ:PL	0/1:124,101:225:99:3324,0,4131
chrII	563302	.	T	C	2287.77	PASS	AC=1;AF=0.5;AN=2;BaseQRankSum=1.462;DP=138;Dels=0.0;FS=0.0;HaplotypeScore=0.0;MLEAC=1;MLEAF=0.5;MQ=41.8;MQ0=1;MQRankSum=-0.855;QD=16.58;ReadPosRankSum=0.23	GT:AD:DP:GQ:PL	0/1:67,71:138:99:2316,0,2233
chrII	564383	.	C	T	4102.77	PASS	AC=1;AF=0.5;AN=2;BaseQRankSum=1.042;DP=240;Dels=0.0;FS=0.0;HaplotypeScore=3.7062;MLEAC=1;MLEAF=0.5;MQ=42.0;MQ0=0;MQRankSum=-2.207;QD=17.09;ReadPosRankSum=-1.736	GT:AD:DP:GQ:PL	0/1:114,126:240:99:4131,0,3763
chrII	573829	.	A	G	3982.77	PASS	AC=1;AF=0.5;AN=2;BaseQRankSum=-0.442;DP=231;Dels=0.0;FS=0.0;HaplotypeScore=5.9669;MLEAC=1;MLEAF=0.5;MQ=41.99;MQ0=0;MQRankSum=-0.867;QD=17.24;ReadPosRankSum=-1.452	GT:AD:DP:GQ:PL	0/1:111,118:229:99:4011,0,3703
chrII	576163	.	C	T	3116.77	PASS	AC=1;AF=0.5;AN=2;BaseQRankSum=-0.024;DP=198;Dels=0.0;FS=2.464;HaplotypeScore=0.0;MLEAC=1;MLEAF=0.5;MQ=41.9;MQ0=0;MQRankSum=-1.067;QD=15.74;ReadPosRankSum=0.568	GT:AD:DP:GQ:PL	0/1:104,94:198:99:3145,0,3547
chrII	578461	.	C	T	2884.77	PASS	AC=1;AF=0.5;AN=2;BaseQRankSum=0.73;DP=154;Dels=0.0;FS=2.907;HaplotypeScore=1.7675;MLEAC=1;MLEAF=0.5;MQ=42.0;MQ0=0;MQRankSum=-0.862;QD=18.73;ReadPosRankSum=0.318	GT:AD:DP:GQ:PL	0/1:67,86:153:99:2913,0,2200
chrII	582350	.	C	T	3103.77	PASS	AC=1;AF=0.5;AN=2;BaseQRankSum=2.998;DP=208;Dels=0.0;FS=0.0;HaplotypeScore=0.0;MLEAC=1;MLEAF=0.5;MQ=41.99;MQ0=0;MQRankSum=0.126;QD=14.92;ReadPosRankSum=-0.154	GT:AD:DP:GQ:PL	0/1:112,96:208:99:3132,0,3687
chrII	582558	.	C	T	2815.77	PASS	AC=1;AF=0.5;AN=2;BaseQRankSum=0.622;DP=189;Dels=0.0;FS=0.0;HaplotypeScore=0.0;MLEAC=1;MLEAF=0.5;MQ=42.0;MQ0=0;MQRankSum=0.566;QD=14.9;ReadPosRankSum=-1.257	GT:AD:DP:GQ:PL	0/1:101,88:189:99:2844,0,3407
chrII	583749	.	C	T	3733.77	PASS	AC=1;AF=0.5;AN=2;BaseQRankSum=0.765;DP=214;Dels=0.0;FS=3.028;HaplotypeScore=2.5213;MLEAC=1;MLEAF=0.5;MQ=41.99;MQ0=0;MQRankSum=-0.611;QD=17.45;ReadPosRankSum=-0.529	GT:AD:DP:GQ:PL	0/1:104,110:214:99:3762,0,3508
chrII	585425	.	G	A	2298.77	PASS	AC=1;AF=0.5;AN=2;BaseQRankSum=-1.055;DP=149;Dels=0.0;FS=6.213;HaplotypeScore=0.8667;MLEAC=1;MLEAF=0.5;MQ=42.0;MQ0=0;MQRankSum=-0.372;QD=15.43;ReadPosRankSum=0.936	GT:AD:DP:GQ:PL	0/1:75,73:148:99:2327,0,2467
chrII	594496	.	C	T	2638.77	PASS	AC=1;AF=0.5;AN=2;BaseQRankSum=0.901;DP=162;Dels=0.0;FS=0.591;HaplotypeScore=3.7842;MLEAC=1;MLEAF=0.5;MQ=42.0;MQ0=0;MQRankSum=0.62;QD=16.29;ReadPosRankSum=-1.452	GT:AD:DP:GQ:PL	0/1:81,80:161:99:2667,0,2673
chrII	602468	.	C	T	2882.77	PASS	AC=1;AF=0.5;AN=2;BaseQRankSum=-0.953;DP=178;Dels=0.0;FS=1.854;HaplotypeScore=4.1007;MLEAC=1;MLEAF=0.5;MQ=42.0;MQ0=0;MQRankSum=0.182;QD=16.2;ReadPosRankSum=-1.0	GT:AD:DP:GQ:PL	0/1:86,92:178:99:2911,0,2791
chrII	603156	.	C	T	2781.77	PASS	AC=1;AF=0.5;AN=2;BaseQRankSum=-2.295;DP=185;Dels=0.0;FS=19.7;HaplotypeScore=2.7539;MLEAC=1;MLEAF=0.5;MQ=41.84;MQ0=0;MQRankSum=-2.493;QD=15.04;ReadPosRankSum=0.603	GT:AD:DP:GQ:PL	0/1:95,90:185:99:2810,0,3065
chrII	614245	.	C	T	3047.77	PASS	AC=1;AF=0.5;AN=2;BaseQRankSum=1.527;DP=158;Dels=0.0;FS=0.608;HaplotypeScore=3.4383;MLEAC=1;MLEAF=0.5;MQ=42.0;MQ0=0;MQRankSum=0.279;QD=19.29;ReadPosRankSum=0.187	GT:AD:DP:GQ:PL	0/1:66,91:157:99:3076,0,1922
chrII	618687	.	C	T	3526.77	PASS	AC=1;AF=0.5;AN=2;BaseQRankSum=1.299;DP=215;Dels=0.0;FS=3.868;HaplotypeScore=1.8332;MLEAC=1;MLEAF=0.5;MQ=41.99;MQ0=0;MQRankSum=-0.47;QD=16.4;ReadPosRankSum=0.264	GT:AD:DP:GQ:PL	0/1:110,105:215:99:3555,0,3751
chrII	622956	.	G	A	2920.77	PASS	AC=1;AF=0.5;AN=2;BaseQRankSum=1.116;DP=189;Dels=0.0;FS=9.673;HaplotypeScore=1.9755;MLEAC=1;MLEAF=0.5;MQ=42.0;MQ0=0;MQRankSum=-2.846;QD=15.45;ReadPosRankSum=0.052	GT:AD:DP:GQ:PL	0/1:100,88:189:99:2949,0,3350
chrII	625774	.	G	A	3197.05	PASS	AC=1;AF=0.5;AN=2;BaseQRankSum=0.431;DP=187;Dels=0.0;FS=1.868;HaplotypeScore=4.4135;MLEAC=1;MLEAF=0.5;MQ=41.99;MQ0=0;MQRankSum=0.447;QD=17.1;ReadPosRankSum=1.499	GT:AD:DP:GQ:PL	0/1:91,96:187:99:3225,0,2974
chrII	633727	.	C	T	2693.77	PASS	AC=1;AF=0.5;AN=2;BaseQRankSum=-1.535;DP=181;Dels=0.0;FS=1.161;HaplotypeScore=4.3552;MLEAC=1;MLEAF=0.5;MQ=41.99;MQ0=0;MQRankSum=-1.288;QD=14.88;ReadPosRankSum=1.493	GT:AD:DP:GQ:PL	0/1:95,86:181:99:2722,0,3170
chrII	640921	.	A	T	2654.77	PASS	AC=1;AF=0.5;AN=2;BaseQRankSum=3.237;DP=156;Dels=0.0;FS=1.278;HaplotypeScore=4.4343;MLEAC=1;MLEAF=0.5;MQ=42.0;MQ0=0;MQRankSum=0.329;QD=17.02;ReadPosRankSum=-0.347	GT:AD:DP:GQ:PL	0/1:72,84:156:99:2683,0,2017
chrII	646765	.	G	A	3318.77	PASS	AC=1;AF=0.5;AN=2;BaseQRankSum=-0.19;DP=203;Dels=0.0;FS=1.08;HaplotypeScore=4.2208;MLEAC=1;MLEAF=0.5;MQ=42.0;MQ0=0;MQRankSum=0.596;QD=16.35;ReadPosRankSum=-3.034	GT:AD:DP:GQ:PL	0/1:101,102:203:99:3347,0,3444
chrII	654726	.	C	T	3021.77	PASS	AC=1;AF=0.5;AN=2;BaseQRankSum=-0.857;DP=180;Dels=0.0;FS=5.359;HaplotypeScore=4.3759;MLEAC=1;MLEAF=0.5;MQ=41.92;MQ0=0;MQRankSum=0.949;QD=16.79;ReadPosRankSum=1.147	GT:AD:DP:GQ:PL	0/1:82,98:180:99:3050,0,2490
chrII	663039	.	G	A	2810.77	PASS	AC=1;AF=0.5;AN=2;BaseQRankSum=-1.129;DP=185;Dels=0.0;FS=5.603;HaplotypeScore=1.7297;MLEAC=1;MLEAF=0.5;MQ=42.0;MQ0=0;MQRankSum=1.242;QD=15.19;ReadPosRankSum=-0.879	GT:AD:DP:GQ:PL	0/1:98,87:185:99:2839,0,3353
chrII	666133	.	T	C	2393.77	PASS	AC=1;AF=0.5;AN=2;BaseQRankSum=1.057;DP=144;Dels=0.0;FS=0.0;HaplotypeScore=0.7887;MLEAC=1;MLEAF=0.5;MQ=42.0;MQ0=0;MQRankSum=0.482;QD=16.62;ReadPosRankSum=0.35	GT:AD:DP:GQ:PL	0/1:70,74:144:99:2422,0,2261
chrII	675434	.	C	T	2299.77	PASS	AC=1;AF=0.5;AN=2;BaseQRankSum=1.004;DP=145;Dels=0.0;FS=7.44;HaplotypeScore=5.2385;MLEAC=1;MLEAF=0.5;MQ=42.0;MQ0=0;MQRankSum=0.01;QD=15.86;ReadPosRankSum=-2.345	GT:AD:DP:GQ:PL	0/1:74,69:144:99:2328,0,2469
chrII	680373	.	G	A	2484.77	PASS	AC=1;AF=0.5;AN=2;BaseQRankSum=-0.938;DP=132;Dels=0.0;FS=6.674;HaplotypeScore=0.0;MLEAC=1;MLEAF=0.5;MQ=41.72;MQ0=1;MQRankSum=0.172;QD=18.82;ReadPosRankSum=-0.437	GT:AD:DP:GQ:PL	0/1:55,76:131:99:2513,0,1632
chrII	686328	.	C	T	3587.77	PASS	AC=1;AF=0.5;AN=2;BaseQRankSum=1.53;DP=215;Dels=0.0;FS=1.655;HaplotypeScore=2.5439;MLEAC=1;MLEAF=0.5;MQ=42.0;MQ0=0;MQRankSum=-1.907;QD=16.69;ReadPosRankSum=-0.155	GT:AD:DP:GQ:PL	0/1:105,110:215:99:3616,0,3361
chrII	695760	.	C	T	3006.77	PASS	AC=1;AF=0.5;AN=2;BaseQRankSum=0.079;DP=181;Dels=0.0;FS=0.551;HaplotypeScore=4.7374;MLEAC=1;MLEAF=0.5;MQ=42.0;MQ0=0;MQRankSum=0.665;QD=16.61;ReadPosRankSum=0.922	GT:AD:DP:GQ:PL	0/1:89,90:180:99:3035,0,2990
chrII	704688	.	A	G	2229.77	PASS	AC=1;AF=0.5;AN=2;BaseQRankSum=0.902;DP=166;Dels=0.0;FS=12.451;HaplotypeScore=2.4673;MLEAC=1;MLEAF=0.5;MQ=42.0;MQ0=0;MQRankSum=0.931;QD=13.43;ReadPosRankSum=-0.12	GT:AD:DP:GQ:PL	0/1:95,70:166:99:2258,0,3211
chrII	707797	.	G	A	3691.77	PASS	AC=1;AF=0.5;AN=2;BaseQRankSum=2.023;DP=209;Dels=0.0;FS=6.694;HaplotypeScore=0.8321;MLEAC=1;MLEAF=0.5;MQ=41.85;MQ0=0;MQRankSum=0.739;QD=17.66;ReadPosRankSum=0.923	GT:AD:DP:GQ:PL	0/1:98,111:209:99:3720,0,3175
chrII	716945	.	C	T	3151.77	PASS	AC=1;AF=0.5;AN=2;BaseQRankSum=0.805;DP=195;Dels=0.0;FS=3.3;HaplotypeScore=2.4892;MLEAC=1;MLEAF=0.5;MQ=41.99;MQ0=0;MQRankSum=0.771;QD=16.16;ReadPosRankSum=-0.152	GT:AD:DP:GQ:PL	0/1:100,94:194:99:3180,0,3351
chrII	741077	.	C	T	2650.77	PASS	AC=1;AF=0.5;AN=2;BaseQRankSum=0.024;DP=153;Dels=0.0;FS=0.606;HaplotypeScore=3.6343;MLEAC=1;MLEAF=0.5;MQ=41.99;MQ0=0;MQRankSum=-1.175;QD=17.33;ReadPosRankSum=1.227	GT:AD:DP:GQ:PL	0/1:72,80:152:99:2679,0,2443
chrII	747903	.	T	C	3342.77	PASS	AC=1;AF=0.5;AN=2;BaseQRankSum=-0.44;DP=189;Dels=0.0;FS=13.815;HaplotypeScore=0.0;MLEAC=1;MLEAF=0.5;MQ=42.0;MQ0=0;MQRankSum=-0.523;QD=17.69;ReadPosRankSum=0.608	GT:AD:DP:GQ:PL	0/1:91,98:189:99:3371,0,3136
chrII	749440	.	G	A	2643.77	PASS	AC=1;AF=0.5;AN=2;BaseQRankSum=-4.195;DP=182;Dels=0.0;FS=1.868;HaplotypeScore=3.4941;MLEAC=1;MLEAF=0.5;MQ=42.0;MQ0=0;MQRankSum=-2.02;QD=14.53;ReadPosRankSum=-1.241	GT:AD:DP:GQ:PL	0/1:85,95:180:99:2672,0,2735
chrII	766138	.	G	A	4157.77	PASS	AC=1;AF=0.5;AN=2;BaseQRankSum=2.028;DP=250;Dels=0.0;FS=0.0;HaplotypeScore=2.4875;MLEAC=1;MLEAF=0.5;MQ=41.99;MQ0=0;MQRankSum=0.02;QD=16.63;ReadPosRankSum=-0.123	GT:AD:DP:GQ:PL	0/1:124,124:249:99:4186,0,4105
chrII	766385	.	G	A	3677.77	PASS	AC=1;AF=0.5;AN=2;BaseQRankSum=0.241;DP=227;Dels=0.0;FS=2.274;HaplotypeScore=2.6001;MLEAC=1;MLEAF=0.5;MQ=41.98;MQ0=0;MQRankSum=0.343;QD=16.2;ReadPosRankSum=-0.176	GT:AD:DP:GQ:PL	0/1:114,112:226:99:3706,0,3754
chrII	776161	.	C	T	2873.77	PASS	AC=1;AF=0.5;AN=2;BaseQRankSum=-0.037;DP=188;Dels=0.0;FS=0.535;HaplotypeScore=2.6998;MLEAC=1;MLEAF=0.5;MQ=42.0;MQ0=0;MQRankSum=-0.557;QD=15.29;ReadPosRankSum=0.871	GT:AD:DP:GQ:PL	0/1:100,87:187:99:2902,0,3377
chrII	777412	.	G	A	2920.77	PASS	AC=1;AF=0.5;AN=2;BaseQRankSum=-0.478;DP=180;Dels=0.0;FS=0.0;HaplotypeScore=3.0686;MLEAC=1;MLEAF=0.5;MQ=42.0;MQ0=0;MQRankSum=-0.143;QD=16.23;ReadPosRankSum=-0.241	GT:AD:DP:GQ:PL	0/1:91,88:179:99:2949,0,3067
chrII	779211	.	G	A	3042.77	PASS	AC=1;AF=0.5;AN=2;BaseQRankSum=1.236;DP=181;Dels=0.0;FS=0.0;HaplotypeScore=4.7893;MLEAC=1;MLEAF=0.5;MQ=42.0;MQ0=0;MQRankSum=-0.909;QD=16.81;ReadPosRankSum=0.157	GT:AD:DP:GQ:PL	0/1:89,92:181:99:3071,0,2899
chrII	783810	.	C	T	3261.77	PASS	AC=1;AF=0.5;AN=2;BaseQRankSum=-0.928;DP=195;Dels=0.0;FS=0.0;HaplotypeScore=1.7333;MLEAC=1;MLEAF=0.5;MQ=42.0;MQ0=0;MQRankSum=-0.545;QD=16.73;ReadPosRankSum=0.522	GT:AD:DP:GQ:PL	0/1:97,97:194:99:3290,0,3252
chrII	784221	.	C	T	2848.77	PASS	AC=1;AF=0.5;AN=2;BaseQRankSum=-1.945;DP=175;Dels=0.0;FS=5.44;HaplotypeScore=0.734;MLEAC=1;MLEAF=0.5;MQ=42.0;MQ0=0;MQRankSum=-0.317;QD=16.28;ReadPosRankSum=0.445	GT:AD:DP:GQ:PL	0/1:84,89:173:99:2877,0,2765
chrII	786639	.	T	C	3733.77	PASS	AC=1;AF=0.5;AN=2;BaseQRankSum=1.201;DP=205;Dels=0.0;FS=1.088;HaplotypeScore=6.1157;MLEAC=1;MLEAF=0.5;MQ=42.0;MQ0=0;MQRankSum=-1.033;QD=18.21;ReadPosRankSum=2.025	GT:AD:DP:GQ:PL	0/1:92,113:205:99:3762,0,3054
chrII	787253	.	G	A	2946.77	PASS	AC=1;AF=0.5;AN=2;BaseQRankSum=-0.052;DP=189;Dels=0.0;FS=3.361;HaplotypeScore=1.6553;MLEAC=1;MLEAF=0.5;MQ=41.99;MQ0=0;MQRankSum=0.774;QD=15.59;ReadPosRankSum=-1.213	GT:AD:DP:GQ:PL	0/1:96,92:188:99:2975,0,3129
chrII	787900	.	C	T	2802.77	PASS	AC=1;AF=0.5;AN=2;BaseQRankSum=-1.753;DP=198;Dels=0.0;FS=4.108;HaplotypeScore=2.6342;MLEAC=1;MLEAF=0.5;MQ=42.0;MQ0=0;MQRankSum=0.347;QD=14.16;ReadPosRankSum=-1.346	GT:AD:DP:GQ:PL	0/1:109,89:198:99:2831,0,3793
chrII	790477	.	C	T	3379.77	PASS	AC=1;AF=0.5;AN=2;BaseQRankSum=-1.466;DP=197;Dels=0.0;FS=8.215;HaplotypeScore=5.743;MLEAC=1;MLEAF=0.5;MQ=41.93;MQ0=0;MQRankSum=0.825;QD=17.16;ReadPosRankSum=-0.904	GT:AD:DP:GQ:PL	0/1:94,102:197:99:3408,0,3143
chrIII	23269	.	G	A	3825.77	PASS	AC=1;AF=0.5;AN=2;BaseQRankSum=-0.019;DP=231;Dels=0.0;FS=6.38;HaplotypeScore=0.9989;MLEAC=1;MLEAF=0.5;MQ=42.0;MQ0=0;MQRankSum=-0.229;QD=16.56;ReadPosRankSum=0.873	GT:AD:DP:GQ:PL	0/1:116,115:231:99:3854,0,3793
chrIII	44926	.	G	A	2800.77	PASS	AC=1;AF=0.5;AN=2;BaseQRankSum=-0.25;DP=187;Dels=0.0;FS=4.243;HaplotypeScore=4.4239;MLEAC=1;MLEAF=0.5;MQ=42.0;MQ0=0;MQRankSum=1.691;QD=14.98;ReadPosRankSum=0.887	GT:AD:DP:GQ:PL	0/1:95,88:183:99:2829,0,3116
chrIII	50344	.	G	A	657.77	PASS	AC=1;AF=0.5;AN=2;BaseQRankSum=1.556;DP=154;Dels=0.0;FS=3.565;HaplotypeScore=12.8483;MLEAC=1;MLEAF=0.5;MQ=40.69;MQ0=0;MQRankSum=-0.858;QD=4.27;ReadPosRankSum=-7.375	GT:AD:DP:GQ:PL	0/1:119,34:154:99:686,0,3769
chrIII	63863	.	G	A	4322.77	PASS	AC=1;AF=0.5;AN=2;BaseQRankSum=0.353;DP=235;Dels=0.0;FS=1.574;HaplotypeScore=4.3758;MLEAC=1;MLEAF=0.5;MQ=42.0;MQ0=0;MQRankSum=-1.108;QD=18.39;ReadPosRankSum=-0.488	GT:AD:DP:GQ:PL	0/1:108,127:235:99:4351,0,3528
chrIII	74429	.	G	A	3038.77	PASS	AC=1;AF=0.5;AN=2;BaseQRankSum=1.627;DP=204;Dels=0.0;FS=3.17;HaplotypeScore=0.0;MLEAC=1;MLEAF=0.5;MQ=42.0;MQ0=0;MQRankSum=0.337;QD=14.9;ReadPosRankSum=0.077	GT:AD:DP:GQ:PL	0/1:112,92:204:99:3067,0,3834
chrIII	103834	.	G	A	3089.77	PASS	AC=1;AF=0.5;AN=2;BaseQRankSum=-1.331;DP=162;Dels=0.0;FS=6.954;HaplotypeScore=0.7887;MLEAC=1;MLEAF=0.5;MQ=41.9;MQ0=0;MQRankSum=-0.833;QD=19.07;ReadPosRankSum=1.761	GT:AD:DP:GQ:PL	0/1:69,93:162:99:3118,0,2244
chrIII	104717	.	G	A	2073.77	PASS	AC=1;AF=0.5;AN=2;BaseQRankSum=-2.573;DP=137;Dels=0.0;FS=0.649;HaplotypeScore=3.2327;MLEAC=1;MLEAF=0.5;MQ=42.0;MQ0=0;MQRankSum=0.244;QD=15.14;ReadPosRankSum=0.715	GT:AD:DP:GQ:PL	0/1:66,69:135:99:2102,0,2109
chrIII	107389	.	G	A	3105.77	PASS	AC=1;AF=0.5;AN=2;BaseQRankSum=2.423;DP=199;Dels=0.0;FS=3.457;HaplotypeScore=1.8401;MLEAC=1;MLEAF=0.5;MQ=42.0;MQ0=0;MQRankSum=-4.178;QD=15.61;ReadPosRankSum=1.651	GT:AD:DP:GQ:PL	0/1:103,95:199:99:3134,0,3351
chrIII	157259	.	G	A	4004.77	PASS	AC=1;AF=0.5;AN=2;BaseQRankSum=-1.264;DP=232;Dels=0.0;FS=5.452;HaplotypeScore=2.7331;MLEAC=1;MLEAF=0.5;MQ=42.0;MQ0=0;MQRankSum=-0.018;QD=17.26;ReadPosRankSum=-0.308	GT:AD:DP:GQ:PL	0/1:109,121:230:99:4033,0,3589
chrIII	166920	.	A	G	4052.77	PASS	AC=1;AF=0.5;AN=2;BaseQRankSum=-2.508;DP=227;Dels=0.0;FS=14.905;HaplotypeScore=2.6998;MLEAC=1;MLEAF=0.5;MQ=41.86;MQ0=0;MQRankSum=-0.388;QD=17.85;ReadPosRankSum=-0.086	GT:AD:DP:GQ:PL	0/1:105,122:227:99:4081,0,3551
chrIII	173586	.	G	A	1976.77	PASS	AC=1;AF=0.5;AN=2;BaseQRankSum=0.588;DP=164;Dels=0.0;FS=5.785;HaplotypeScore=3.3901;MLEAC=1;MLEAF=0.5;MQ=41.99;MQ0=0;MQRankSum=-0.581;QD=12.05;ReadPosRankSum=0.564	GT:AD:DP:GQ:PL	0/1:98,65:163:99:2005,0,3028
chrIII	173816	.	G	A	3318.77	PASS	AC=1;AF=0.5;AN=2;BaseQRankSum=2.698;DP=175;Dels=0.0;FS=0.558;HaplotypeScore=0.0;MLEAC=1;MLEAF=0.5;MQ=42.0;MQ0=0;MQRankSum=1.179;QD=18.96;ReadPosRankSum=1.272	GT:AD:DP:GQ:PL	0/1:78,96:174:99:3347,0,2512
chrIII	175175	.	G	A	2904.77	PASS	AC=1;AF=0.5;AN=2;BaseQRankSum=-1.776;DP=179;Dels=0.0;FS=6.447;HaplotypeScore=0.734;MLEAC=1;MLEAF=0.5;MQ=42.0;MQ0=0;MQRankSum=-0.033;QD=16.23;ReadPosRankSum=-0.463	GT:AD:DP:GQ:PL	0/1:88,91:179:99:2933,0,2883
chrIII	187346	.	G	A	2713.77	PASS	AC=1;AF=0.5;AN=2;BaseQRankSum=0.364;DP=195;Dels=0.0;FS=0.528;HaplotypeScore=0.0;MLEAC=1;MLEAF=0.5;MQ=42.0;MQ0=0;MQRankSum=-0.8;QD=13.92;ReadPosRankSum=0.527	GT:AD:DP:GQ:PL	0/1:108,87:195:99:2742,0,3645
chrIII	196032	.	G	A	3518.77	PASS	AC=1;AF=0.5;AN=2;BaseQRankSum=-1.432;DP=220;Dels=0.0;FS=0.493;HaplotypeScore=1.9663;MLEAC=1;MLEAF=0.5;MQ=41.99;MQ0=0;MQRankSum=0.351;QD=15.99;ReadPosRankSum=-0.854	GT:AD:DP:GQ:PL	0/1:111,108:219:99:3547,0,3721
chrIII	196478	.	G	A	3334.77	PASS	AC=1;AF=0.5;AN=2;BaseQRankSum=2.119;DP=196;Dels=0.0;FS=1.109;HaplotypeScore=1.6006;MLEAC=1;MLEAF=0.5;MQ=41.92;MQ0=0;MQRankSum=-0.09;QD=17.01;ReadPosRankSum=-0.644	GT:AD:DP:GQ:PL	0/1:94,101:195:99:3363,0,3202
chrIII	197988	.	G	A	4069.77	PASS	AC=1;AF=0.5;AN=2;BaseQRankSum=-0.379;DP=250;Dels=0.0;FS=6.012;HaplotypeScore=1.9581;MLEAC=1;MLEAF=0.5;MQ=41.99;MQ0=0;MQRankSum=2.748;QD=16.28;ReadPosRankSum=-0.953	GT:AD:DP:GQ:PL	0/1:127,122:249:99:4098,0,4232
chrIII	236220	.	G	A	3066.77	PASS	AC=1;AF=0.5;AN=2;BaseQRankSum=2.573;DP=191;Dels=0.0;FS=0.532;HaplotypeScore=4.2586;MLEAC=1;MLEAF=0.5;MQ=41.97;MQ0=0;MQRankSum=0.525;QD=16.06;ReadPosRankSum=-0.086	GT:AD:DP:GQ:PL	0/1:95,94:190:99:3095,0,3104
chrIII	240095	.	G	A	2887.77	PASS	AC=1;AF=0.5;AN=2;BaseQRankSum=-0.908;DP=182;Dels=0.0;FS=0.546;HaplotypeScore=3.5538;MLEAC=1;MLEAF=0.5;MQ=41.92;MQ0=0;MQRankSum=0.03;QD=15.87;ReadPosRankSum=1.119	GT:AD:DP:GQ:PL	0/1:92,90:182:99:2916,0,3100
chrIII	248466	.	G	A	2734.77	PASS	AC=1;AF=0.5;AN=2;BaseQRankSum=-1.946;DP=166;Dels=0.0;FS=5.611;HaplotypeScore=2.5015;MLEAC=1;MLEAF=0.5;MQ=42.0;MQ0=0;MQRankSum=0.238;QD=16.47;ReadPosRankSum=-1.341	GT:AD:DP:GQ:PL	0/1:78,88:166:99:2763,0,2595
chrIII	249073	.	G	A	2478.77	PASS	AC=1;AF=0.5;AN=2;BaseQRankSum=1.328;DP=148;Dels=0.0;FS=13.453;HaplotypeScore=5.2616;MLEAC=1;MLEAF=0.5;MQ=41.9;MQ0=0;MQRankSum=-1.823;QD=16.75;ReadPosRankSum=0.265	GT:AD:DP:GQ:PL	0/1:71,77:148:99:2507,0,2299
chrIII	250664	.	G	A	3706.77	PASS	AC=1;AF=0.5;AN=2;BaseQRankSum=-0.536;DP=245;Dels=0.0;FS=2.846;HaplotypeScore=6.3173;MLEAC=1;MLEAF=0.5;MQ=41.99;MQ0=0;MQRankSum=0.623;QD=15.13;ReadPosRankSum=-0.339	GT:AD:DP:GQ:PL	0/1:132,113:245:99:3735,0,4452
chrIII	252270	.	G	A	1354.77	PASS	AC=1;AF=0.5;AN=2;BaseQRankSum=-0.84;DP=90;Dels=0.0;FS=4.007;HaplotypeScore=0.0;MLEAC=1;MLEAF=0.5;MQ=42.0;MQ0=0;MQRankSum=0.129;QD=15.05;ReadPosRankSum=1.325	GT:AD:DP:GQ:PL	0/1:47,43:90:99:1383,0,1520
chrIII	278678	.	G	A	4448.77	PASS	AC=1;AF=0.5;AN=2;BaseQRankSum=-0.673;DP=246;Dels=0.0;FS=5.215;HaplotypeScore=5.2064;MLEAC=1;MLEAF=0.5;MQ=41.97;MQ0=0;MQRankSum=0.435;QD=18.08;ReadPosRankSum=1.15	GT:AD:DP:GQ:PL	0/1:111,131:244:99:4477,0,3623
chrIV	28198	.	T	C	2740.77	PASS	AC=1;AF=0.5;AN=2;BaseQRankSum=-0.49;DP=204;Dels=0.0;FS=1.738;HaplotypeScore=1.7883;MLEAC=1;MLEAF=0.5;MQ=42.0;MQ0=0;MQRankSum=-1.012;QD=13.44;ReadPosRankSum=-1.865	GT:AD:DP:GQ:PL	0/1:117,86:203:99:2769,0,4000
chrIV	30885	.	T	C	2205.77	PASS	AC=1;AF=0.5;AN=2;BaseQRankSum=-1.981;DP=139;Dels=0.0;FS=0.0;HaplotypeScore=1.5226;MLEAC=1;MLEAF=0.5;MQ=42.0;MQ0=0;MQRankSum=-0.388;QD=15.87;ReadPosRankSum=-0.405	GT:AD:DP:GQ:PL	0/1:71,67:138:99:2234,0,2374
chrIV	36740	.	T	C	2516.77	PASS	AC=1;AF=0.5;AN=2;BaseQRankSum=-0.74;DP=148;Dels=0.0;FS=0.0;HaplotypeScore=0.7887;MLEAC=1;MLEAF=0.5;MQ=41.97;MQ0=0;MQRankSum=-0.488;QD=17.01;ReadPosRankSum=-0.748	GT:AD:DP:GQ:PL	0/1:68,79:147:99:2545,0,2220
chrIV	38291	.	C	T	2127.77	PASS	AC=1;AF=0.5;AN=2;BaseQRankSum=0.64;DP=145;Dels=0.0;FS=2.994;HaplotypeScore=7.1222;MLEAC=1;MLEAF=0.5;MQ=41.99;MQ0=0;MQRankSum=0.684;QD=14.67;ReadPosRankSum=-0.331	GT:AD:DP:GQ:PL	0/1:78,66:144:99:2156,0,2660
chrIV	55589	.	T	C	2530.77	PASS	AC=1;AF=0.5;AN=2;BaseQRankSum=2.625;DP=155;Dels=0.0;FS=2.83;HaplotypeScore=2.6219;MLEAC=1;MLEAF=0.5;MQ=41.99;MQ0=0;MQRankSum=0.07;QD=16.33;ReadPosRankSum=-1.849	GT:AD:DP:GQ:PL	0/1:76,79:155:99:2559,0,2335
chrIV	58148	.	C	T	2187.77	PASS	AC=1;AF=0.5;AN=2;BaseQRankSum=1.108;DP=169;Dels=0.0;FS=0.0;HaplotypeScore=0.734;MLEAC=1;MLEAF=0.5;MQ=41.92;MQ0=0;MQRankSum=-1.227;QD=12.95;ReadPosRankSum=-0.229	GT:AD:DP:GQ:PL	0/1:100,69:169:99:2216,0,3341
chrIV	62469	.	G	A	1875.77	PASS	AC=1;AF=0.5;AN=2;BaseQRankSum=-1.607;DP=113;Dels=0.0;FS=0.0;HaplotypeScore=0.0;MLEAC=1;MLEAF=0.5;MQ=41.98;MQ0=0;MQRankSum=-0.262;QD=16.6;ReadPosRankSum=-0.486	GT:AD:DP:GQ:PL	0/1:54,59:113:99:1904,0,1777
chrIV	64930	.	G	A	2730.77	PASS	AC=1;AF=0.5;AN=2;BaseQRankSum=-2.619;DP=167;Dels=0.0;FS=1.216;HaplotypeScore=3.4223;MLEAC=1;MLEAF=0.5;MQ=42.0;MQ0=0;MQRankSum=1.072;QD=16.35;ReadPosRankSum=-0.161	GT:AD:DP:GQ:PL	0/1:83,83:166:99:2759,0,2760
chrIV	78727	.	T	C	3486.77	PASS	AC=1;AF=0.5;AN=2;BaseQRankSum=-0.154;DP=201;Dels=0.0;FS=7.027;HaplotypeScore=3.5389;MLEAC=1;MLEAF=0.5;MQ=42.0;MQ0=0;MQRankSum=-0.502;QD=17.35;ReadPosRankSum=0.408	GT:AD:DP:GQ:PL	0/1:93,105:199:99:3515,0,2963
chrIV	86261	.	T	C	3586.77	PASS	AC=1;AF=0.5;AN=2;BaseQRankSum=-0.322;DP=189;Dels=0.0;FS=10.503;HaplotypeScore=2.4669;MLEAC=1;MLEAF=0.5;MQ=41.99;MQ0=0;MQRankSum=0.561;QD=18.98;ReadPosRankSum=-0.182	GT:AD:DP:GQ:PL	0/1:80,109:189:99:3615,0,2597
chrIV	87975	.	T	C	2822.77	PASS	AC=1;AF=0.5;AN=2;BaseQRankSum=-0.332;DP=186;Dels=0.0;FS=5.293;HaplotypeScore=7.9313;MLEAC=1;MLEAF=0.5;MQ=42.0;MQ0=0;MQRankSum=0.136;QD=15.18;ReadPosRankSum=0.668	GT:AD:DP:GQ:PL	0/1:95,89:185:99:2851,0,3074
chrIV	88609	.	G	A	2143.77	PASS	AC=1;AF=0.5;AN=2;BaseQRankSum=0.63;DP=155;Dels=0.0;FS=4.759;HaplotypeScore=0.0;MLEAC=1;MLEAF=0.5;MQ=41.91;MQ0=0;MQRankSum=-0.062;QD=13.83;ReadPosRankSum=-0.069	GT:AD:DP:GQ:PL	0/1:87,67:154:99:2172,0,2998
chrIV	90443	.	G	A	3509.77	PASS	AC=1;AF=0.5;AN=2;BaseQRankSum=0.619;DP=213;Dels=0.0;FS=11.234;HaplotypeScore=0.9665;MLEAC=1;MLEAF=0.5;MQ=42.0;MQ0=0;MQRankSum=-1.073;QD=16.48;ReadPosRankSum=-0.197	GT:AD:DP:GQ:PL	0/1:109,104:213:99:3538,0,3716
chrIV	97073	.	T	C	2699.77	PASS	AC=1;AF=0.5;AN=2;BaseQRankSum=-0.296;DP=190;Dels=0.0;FS=1.151;HaplotypeScore=2.7254;MLEAC=1;MLEAF=0.5;MQ=42.0;MQ0=0;MQRankSum=0.11;QD=14.21;ReadPosRankSum=-0.345	GT:AD:DP:GQ:PL	0/1:103,85:188:99:2728,0,3565
chrIV	98736	.	T	C	2818.77	PASS	AC=1;AF=0.5;AN=2;BaseQRankSum=-1.241;DP=176;Dels=0.0;FS=4.465;HaplotypeScore=0.0;MLEAC=1;MLEAF=0.5;MQ=41.99;MQ0=0;MQRankSum=-1.166;QD=16.02;ReadPosRankSum=1.202	GT:AD:DP:GQ:PL	0/1:84,91:175:99:2847,0,2781
chrIV	103380	.	A	G	2277.77	PASS	AC=1;AF=0.5;AN=2;BaseQRankSum=-1.634;DP=153;Dels=0.0;FS=0.0;HaplotypeScore=1.6006;MLEAC=1;MLEAF=0.5;MQ=42.0;MQ0=0;MQRankSum=1.59;QD=14.89;ReadPosRankSum=0.166	GT:AD:DP:GQ:PL	0/1:79,74:153:99:2306,0,2666
chrIV	106435	.	C	T	2119.77	PASS	AC=1;AF=0.5;AN=2;BaseQRankSum=1.588;DP=160;Dels=0.0;FS=2.848;HaplotypeScore=3.6182;MLEAC=1;MLEAF=0.5;MQ=42.0;MQ0=0;MQRankSum=0.545;QD=13.25;ReadPosRankSum=-0.869	GT:AD:DP:GQ:PL	0/1:92,66:159:99:2148,0,3070
chrIV	119839	.	C	T	2627.77	PASS	AC=1;AF=0.5;AN=2;BaseQRankSum=0.234;DP=179;Dels=0.0;FS=0.0;HaplotypeScore=5.5472;MLEAC=1;MLEAF=0.5;MQ=41.99;MQ0=0;MQRankSum=-0.993;QD=14.68;ReadPosRankSum=1.375	GT:AD:DP:GQ:PL	0/1:95,82:177:99:2656,0,3198
chrIV	128387	.	A	G	3522.77	PASS	AC=1;AF=0.5;AN=2;BaseQRankSum=1.292;DP=207;Dels=0.0;FS=1.704;HaplotypeScore=2.522;MLEAC=1;MLEAF=0.5;MQ=42.0;MQ0=0;MQRankSum=0.836;QD=17.02;ReadPosRankSum=-0.382	GT:AD:DP:GQ:PL	0/1:100,106:206:99:3551,0,3294
chrIV	132036	.	G	A	3163.77	PASS	AC=1;AF=0.5;AN=2;BaseQRankSum=-1.427;DP=196;Dels=0.0;FS=5.008;HaplotypeScore=4.3074;MLEAC=1;MLEAF=0.5;MQ=41.98;MQ0=0;MQRankSum=-0.205;QD=16.14;ReadPosRankSum=-1.402	GT:AD:DP:GQ:PL	0/1:96,100:196:99:3192,0,3240
chrIV	134841	.	G	A	2503.77	PASS	AC=1;AF=0.5;AN=2;BaseQRankSum=0.154;DP=149;Dels=0.0;FS=0.624;HaplotypeScore=2.728;MLEAC=1;MLEAF=0.5;MQ=41.99;MQ0=0;MQRankSum=0.245;QD=16.8;ReadPosRankSum=0.759	GT:AD:DP:GQ:PL	0/1:70,79:149:99:2532,0,2200
chrIV	143476	.	G	A	3098.77	PASS	AC=1;AF=0.5;AN=2;BaseQRankSum=0.564;DP=221;Dels=0.0;FS=8.753;HaplotypeScore=2.366;MLEAC=1;MLEAF=0.5;MQ=41.99;MQ0=0;MQRankSum=-0.44;QD=14.02;ReadPosRankSum=-0.24	GT:AD:DP:GQ:PL	0/1:123,96:219:99:3127,0,4271
chrIV	169451	.	G	A	2868.77	PASS	AC=1;AF=0.5;AN=2;BaseQRankSum=1.095;DP=152;Dels=0.0;FS=0.0;HaplotypeScore=0.0;MLEAC=1;MLEAF=0.5;MQ=41.99;MQ0=0;MQRankSum=-1.343;QD=18.87;ReadPosRankSum=-1.399	GT:AD:DP:GQ:PL	0/1:67,85:152:99:2897,0,2179
chrIV	170364	.	C	T	2411.77	PASS	AC=1;AF=0.5;AN=2;BaseQRankSum=-1.206;DP=169;Dels=0.0;FS=10.479;HaplotypeScore=4.3436;MLEAC=1;MLEAF=0.5;MQ=41.9;MQ0=0;MQRankSum=2.351;QD=14.27;ReadPosRankSum=-0.487	GT:AD:DP:GQ:PL	0/1:91,78:169:99:2440,0,3080
chrIV	173693	.	C	T	4226.77	PASS	AC=1;AF=0.5;AN=2;BaseQRankSum=-0.092;DP=244;Dels=0.0;FS=0.98;HaplotypeScore=5.9415;MLEAC=1;MLEAF=0.5;MQ=42.0;MQ0=0;MQRankSum=-0.43;QD=17.32;ReadPosRankSum=1.343	GT:AD:DP:GQ:PL	0/1:118,125:243:99:4255,0,3911
chrIV	173715	.	G	A	4219.77	PASS	AC=1;AF=0.5;AN=2;BaseQRankSum=-0.871;DP=245;Dels=0.0;FS=16.661;HaplotypeScore=4.2277;MLEAC=1;MLEAF=0.5;MQ=42.0;MQ0=0;MQRankSum=1.249;QD=17.22;ReadPosRankSum=0.044	GT:AD:DP:GQ:PL	0/1:118,127:245:99:4248,0,3815
chrIV	176760	.	C	T	2876.77	PASS	AC=1;AF=0.5;AN=2;BaseQRankSum=1.822;DP=168;Dels=0.0;FS=0.0;HaplotypeScore=0.9734;MLEAC=1;MLEAF=0.5;MQ=42.0;MQ0=0;MQRankSum=0.782;QD=17.12;ReadPosRankSum=-0.049	GT:AD:DP:GQ:PL	0/1:84,84:168:99:2905,0,2817
chrIV	179606	.	G	A	3715.77	PASS	AC=1;AF=0.5;AN=2;BaseQRankSum=-1.572;DP=225;Dels=0.0;FS=4.538;HaplotypeScore=1.6553;MLEAC=1;MLEAF=0.5;MQ=41.98;MQ0=0;MQRankSum=0.552;QD=16.51;ReadPosRankSum=-0.677	GT:AD:DP:GQ:PL	0/1:111,114:225:99:3744,0,3751
chrIV	181250	.	A	G	2471.77	PASS	AC=1;AF=0.5;AN=2;BaseQRankSum=0.362;DP=170;Dels=0.0;FS=3.575;HaplotypeScore=1.9833;MLEAC=1;MLEAF=0.5;MQ=41.99;MQ0=0;MQRankSum=-0.302;QD=14.54;ReadPosRankSum=-1.669	GT:AD:DP:GQ:PL	0/1:94,76:170:99:2500,0,3161
chrIV	181305	.	C	T	2467.77	PASS	AC=1;AF=0.5;AN=2;BaseQRankSum=-0.098;DP=157;Dels=0.0;FS=0.0;HaplotypeScore=4.479;MLEAC=1;MLEAF=0.5;MQ=41.99;MQ0=0;MQRankSum=0.193;QD=15.72;ReadPosRankSum=1.61	GT:AD:DP:GQ:PL	0/1:82,74:156:99:2496,0,2822
chrIV	183934	.	C	T	2268.77	PASS	AC=1;AF=0.5;AN=2;BaseQRankSum=-0.821;DP=167;Dels=0.0;FS=0.572;HaplotypeScore=2.8591;MLEAC=1;MLEAF=0.5;MQ=42.0;MQ0=0;MQRankSum=1.899;QD=13.59;ReadPosRankSum=0.739	GT:AD:DP:GQ:PL	0/1:91,74:165:99:2297,0,3110
chrIV	185599	.	C	T	2576.77	PASS	AC=1;AF=0.5;AN=2;BaseQRankSum=-0.039;DP=168;Dels=0.0;FS=1.956;HaplotypeScore=6.8222;MLEAC=1;MLEAF=0.5;MQ=42.0;MQ0=0;MQRankSum=0.475;QD=15.34;ReadPosRankSum=1.662	GT:AD:DP:GQ:PL	0/1:87,79:167:99:2605,0,2946
chrIV	189621	.	C	T	3568.77	PASS	AC=1;AF=0.5;AN=2;BaseQRankSum=0.556;DP=202;Dels=0.0;FS=0.517;HaplotypeScore=2.6722;MLEAC=1;MLEAF=0.5;MQ=41.99;MQ0=0;MQRankSum=1.15;QD=17.67;ReadPosRankSum=1.374	GT:AD:DP:GQ:PL	0/1:94,108:202:99:3597,0,3049
chrIV	192105	.	A	G	3011.77	PASS	AC=1;AF=0.5;AN=2;BaseQRankSum=-0.969;DP=196;Dels=0.0;FS=7.318;HaplotypeScore=0.0;MLEAC=1;MLEAF=0.5;MQ=42.0;MQ0=0;MQRankSum=0.72;QD=15.37;ReadPosRankSum=0.246	GT:AD:DP:GQ:PL	0/1:102,94:196:99:3040,0,3372
chrIV	193992	.	G	A	2103.77	PASS	AC=1;AF=0.5;AN=2;BaseQRankSum=0.496;DP=166;Dels=0.0;FS=3.807;HaplotypeScore=3.4195;MLEAC=1;MLEAF=0.5;MQ=42.0;MQ0=0;MQRankSum=-0.503;QD=12.67;ReadPosRankSum=0.536	GT:AD:DP:GQ:PL	0/1:98,67:165:99:2132,0,3270
chrIV	200671	.	C	T	3532.77	PASS	AC=1;AF=0.5;AN=2;BaseQRankSum=-1.787;DP=207;Dels=0.0;FS=1.728;HaplotypeScore=3.3627;MLEAC=1;MLEAF=0.5;MQ=42.0;MQ0=0;MQRankSum=0.808;QD=17.07;ReadPosRankSum=0.413	GT:AD:DP:GQ:PL	0/1:93,113:206:99:3561,0,3046
chrIV	208351	.	C	T	4514.77	PASS	AC=1;AF=0.5;AN=2;BaseQRankSum=1.087;DP=242;Dels=0.0;FS=8.085;HaplotypeScore=1.933;MLEAC=1;MLEAF=0.5;MQ=41.99;MQ0=0;MQRankSum=-0.745;QD=18.66;ReadPosRankSum=0.686	GT:AD:DP:GQ:PL	0/1:109,132:241:99:4543,0,3551
chrIV	210523	.	G	A	3256.77	PASS	AC=1;AF=0.5;AN=2;BaseQRankSum=-0.038;DP=210;Dels=0.0;FS=1.771;HaplotypeScore=0.734;MLEAC=1;MLEAF=0.5;MQ=41.99;MQ0=0;MQRankSum=-1.275;QD=15.51;ReadPosRankSum=1.835	GT:AD:DP:GQ:PL	0/1:111,98:209:99:3285,0,3832
chrIV	213908	.	G	A	2343.77	PASS	AC=1;AF=0.5;AN=2;BaseQRankSum=-0.574;DP=176;Dels=0.0;FS=4.448;HaplotypeScore=0.734;MLEAC=1;MLEAF=0.5;MQ=42.0;MQ0=0;MQRankSum=0.707;QD=13.32;ReadPosRankSum=-0.119	GT:AD:DP:GQ:PL	0/1:100,75:175:99:2372,0,3274
chrIV	214457	.	A	G	2817.77	PASS	AC=1;AF=0.5;AN=2;BaseQRankSum=-0.109;DP=150;Dels=0.0;FS=3.872;HaplotypeScore=2.6002;MLEAC=1;MLEAF=0.5;MQ=42.0;MQ0=0;MQRankSum=0.032;QD=18.79;ReadPosRankSum=0.35	GT:AD:DP:GQ:PL	0/1:66,83:150:99:2846,0,2189
chrIV	217625	.	G	A	3719.77	PASS	AC=1;AF=0.5;AN=2;BaseQRankSum=0.452;DP=225;Dels=0.0;FS=6.406;HaplotypeScore=3.9434;MLEAC=1;MLEAF=0.5;MQ=42.0;MQ0=0;MQRankSum=-0.922;QD=16.53;ReadPosRankSum=0.4	GT:AD:DP:GQ:PL	0/1:113,111:224:99:3748,0,3843
chrIV	224698	.	G	A	3572.77	PASS	AC=1;AF=0.5;AN=2;BaseQRankSum=1.101;DP=190;Dels=0.0;FS=1.137;HaplotypeScore=0.0;MLEAC=1;MLEAF=0.5;MQ=42.0;MQ0=0;MQRankSum=-0.276;QD=18.8;ReadPosRankSum=1.638	GT:AD:DP:GQ:PL	0/1:86,103:189:99:3601,0,2743
chrIV	239467	.	C	T	3612.77	PASS	AC=1;AF=0.5;AN=2;BaseQRankSum=-0.032;DP=219;Dels=0.0;FS=1.054;HaplotypeScore=4.539;MLEAC=1;MLEAF=0.5;MQ=42.0;MQ0=0;MQRankSum=-0.095;QD=16.5;ReadPosRankSum=0.576	GT:AD:DP:GQ:PL	0/1:106,110:217:99:3641,0,3437
chrIV	244866	.	G	A	2573.77	PASS	AC=1;AF=0.5;AN=2;BaseQRankSum=-0.749;DP=163;Dels=0.0;FS=15.649;HaplotypeScore=3.376;MLEAC=1;MLEAF=0.5;MQ=41.99;MQ0=0;MQRankSum=0.49;QD=15.79;ReadPosRankSum=-0.782	GT:AD:DP:GQ:PL	0/1:85,78:163:99:2602,0,2848
chrIV	249801	.	C	T	2830.77	PASS	AC=1;AF=0.5;AN=2;BaseQRankSum=-0.393;DP=168;Dels=0.0;FS=3.562;HaplotypeScore=0.0;MLEAC=1;MLEAF=0.5;MQ=41.99;MQ0=0;MQRankSum=-1.593;QD=16.85;ReadPosRankSum=-0.238	GT:AD:DP:GQ:PL	0/1:83,85:168:99:2859,0,2753
chrIV	258837	.	C	G	6984.77	PASS	AC=2;AF=1.0;AN=2;BaseQRankSum=1.713;DP=179;Dels=0.0;FS=0.0;HaplotypeScore=2.3113;MLEAC=2;MLEAF=1.0;MQ=42.0;MQ0=0;MQRankSum=-0.934;QD=30.17;ReadPosRankSum=1.07	GT:AD:DP:GQ:PL	1/1:1,177:178:99:7013,527,0
chrIV	272972	.	G	A	3400.77	PASS	AC=1;AF=0.5;AN=2;BaseQRankSum=2.224;DP=179;Dels=0.0;FS=0.0;HaplotypeScore=6.0278;MLEAC=1;MLEAF=0.5;MQ=41.99;MQ0=0;MQRankSum=0.516;QD=19.0;ReadPosRankSum=1.841	GT:AD:DP:GQ:PL	0/1:80,98:178:99:3429,0,2606
chrIV	287737	.	C	T	2667.77	PASS	AC=1;AF=0.5;AN=2;BaseQRankSum=1.756;DP=171;Dels=0.0;FS=0.585;HaplotypeScore=8.6321;MLEAC=1;MLEAF=0.5;MQ=42.0;MQ0=0;MQRankSum=-0.616;QD=15.6;ReadPosRankSum=0.203	GT:AD:DP:GQ:PL	0/1:85,82:167:99:2696,0,2718
chrIV	290209	.	C	T	3515.77	PASS	AC=1;AF=0.5;AN=2;BaseQRankSum=0.302;DP=218;Dels=0.0;FS=5.663;HaplotypeScore=3.466;MLEAC=1;MLEAF=0.5;MQ=41.99;MQ0=0;MQRankSum=0.639;QD=16.13;ReadPosRankSum=0.611	GT:AD:DP:GQ:PL	0/1:110,106:216:99:3544,0,3744
chrIV	291168	.	G	A	2844.77	PASS	AC=1;AF=0.5;AN=2;BaseQRankSum=1.432;DP=171;Dels=0.0;FS=4.452;HaplotypeScore=1.7005;MLEAC=1;MLEAF=0.5;MQ=41.99;MQ0=0;MQRankSum=1.766;QD=16.64;ReadPosRankSum=0.771	GT:AD:DP:GQ:PL	0/1:84,87:171:99:2873,0,2749
chrIV	297440	.	G	A	3501.77	PASS	AC=1;AF=0.5;AN=2;BaseQRankSum=1.661;DP=215;Dels=0.0;FS=7.715;HaplotypeScore=0.7887;MLEAC=1;MLEAF=0.5;MQ=42.0;MQ0=0;MQRankSum=-1.198;QD=16.29;ReadPosRankSum=-0.376	GT:AD:DP:GQ:PL	0/1:109,106:215:99:3530,0,3650
chrIV	300942	.	T	C	2457.77	PASS	AC=1;AF=0.5;AN=2;BaseQRankSum=2.087;DP=148;Dels=0.0;FS=0.0;HaplotypeScore=3.3981;MLEAC=1;MLEAF=0.5;MQ=41.99;MQ0=0;MQRankSum=0.355;QD=16.61;ReadPosRankSum=-0.14	GT:AD:DP:GQ:PL	0/1:70,78:148:99:2486,0,2088
chrIV	303530	.	G	A	2081.77	PASS	AC=1;AF=0.5;AN=2;BaseQRankSum=0.371;DP=143;Dels=0.0;FS=6.151;HaplotypeScore=5.5994;MLEAC=1;MLEAF=0.5;MQ=42.0;MQ0=0;MQRankSum=-0.281;QD=14.56;ReadPosRankSum=0.334	GT:AD:DP:GQ:PL	0/1:77,66:143:99:2110,0,2497
chrIV	315512	.	A	G	2891.77	PASS	AC=1;AF=0.5;AN=2;BaseQRankSum=-0.433;DP=157;Dels=0.0;FS=0.0;HaplotypeScore=2.6175;MLEAC=1;MLEAF=0.5;MQ=42.0;MQ0=0;MQRankSum=-0.433;QD=18.42;ReadPosRankSum=0.511	GT:AD:DP:GQ:PL	0/1:70,86:156:99:2920,0,2248
chrIV	342236	.	G	A	3126.77	PASS	AC=1;AF=0.5;AN=2;BaseQRankSum=0.513;DP=227;Dels=0.0;FS=1.64;HaplotypeScore=1.5774;MLEAC=1;MLEAF=0.5;MQ=41.99;MQ0=0;MQRankSum=-1.644;QD=13.77;ReadPosRankSum=-0.55	GT:AD:DP:GQ:PL	0/1:132,95:227:99:3155,0,4565
chrIV	355287	.	G	A	2812.77	PASS	AC=1;AF=0.5;AN=2;BaseQRankSum=0.68;DP=190;Dels=0.0;FS=5.106;HaplotypeScore=1.7608;MLEAC=1;MLEAF=0.5;MQ=41.82;MQ0=0;MQRankSum=0.146;QD=14.8;ReadPosRankSum=-0.77	GT:AD:DP:GQ:PL	0/1:103,86:189:99:2841,0,3449
chrIV	365115	.	C	T	3867.77	PASS	AC=1;AF=0.5;AN=2;BaseQRankSum=-1.224;DP=230;Dels=0.0;FS=0.477;HaplotypeScore=3.1985;MLEAC=1;MLEAF=0.5;MQ=41.98;MQ0=0;MQRankSum=1.999;QD=16.82;ReadPosRankSum=-0.225	GT:AD:DP:GQ:PL	0/1:112,118:230:99:3896,0,3636
chrIV	367114	.	G	A	2088.77	PASS	AC=1;AF=0.5;AN=2;BaseQRankSum=0.32;DP=145;Dels=0.0;FS=1.299;HaplotypeScore=2.3113;MLEAC=1;MLEAF=0.5;MQ=42.0;MQ0=0;MQRankSum=-0.409;QD=14.41;ReadPosRankSum=1.178	GT:AD:DP:GQ:PL	0/1:77,67:144:99:2117,0,2388
chrIV	374810	.	C	T	2764.77	PASS	AC=1;AF=0.5;AN=2;BaseQRankSum=-0.329;DP=158;Dels=0.0;FS=0.0;HaplotypeScore=3.2213;MLEAC=1;MLEAF=0.5;MQ=42.0;MQ0=0;MQRankSum=-1.966;QD=17.5;ReadPosRankSum=-1.358	GT:AD:DP:GQ:PL	0/1:75,82:157:99:2793,0,2480
chrIV	376210	.	G	A	3308.77	PASS	AC=1;AF=0.5;AN=2;BaseQRankSum=-4.606;DP=203;Dels=0.0;FS=0.0;HaplotypeScore=2.4602;MLEAC=1;MLEAF=0.5;MQ=42.0;MQ0=0;MQRankSum=0.132;QD=16.3;ReadPosRankSum=1.249	GT:AD:DP:GQ:PL	0/1:88,114:202:99:3337,0,2786
chrIV	379352	.	G	A	2613.77	PASS	AC=1;AF=0.5;AN=2;BaseQRankSum=0.184;DP=188;Dels=0.0;FS=2.541;HaplotypeScore=2.366;MLEAC=1;MLEAF=0.5;MQ=41.98;MQ0=0;MQRankSum=-0.662;QD=13.9;ReadPosRankSum=0.518	GT:AD:DP:GQ:PL	0/1:104,83:187:99:2642,0,3476
chrIV	379555	.	A	G	3309.77	PASS	AC=1;AF=0.5;AN=2;BaseQRankSum=-1.307;DP=213;Dels=0.0;FS=0.0;HaplotypeScore=1.6006;MLEAC=1;MLEAF=0.5;MQ=41.99;MQ0=0;MQRankSum=-0.137;QD=15.54;ReadPosRankSum=-0.697	GT:AD:DP:GQ:PL	0/1:110,103:213:99:3338,0,3779
chrIV	380116	.	C	T	3153.77	PASS	AC=1;AF=0.5;AN=2;BaseQRankSum=-0.803;DP=186;Dels=0.0;FS=1.13;HaplotypeScore=1.7873;MLEAC=1;MLEAF=0.5;MQ=41.98;MQ0=0;MQRankSum=-0.748;QD=16.96;ReadPosRankSum=0.549	GT:AD:DP:GQ:PL	0/1:90,96:186:99:3182,0,2984
chrIV	380130	.	G	A	2814.77	PASS	AC=1;AF=0.5;AN=2;BaseQRankSum=-3.279;DP=181;Dels=0.0;FS=1.154;HaplotypeScore=1.6553;MLEAC=1;MLEAF=0.5;MQ=41.98;MQ0=0;MQRankSum=0.643;QD=15.55;ReadPosRankSum=-0.432	GT:AD:DP:GQ:PL	0/1:82,99:181:99:2843,0,2670
chrIV	381193	.	G	A	2521.77	PASS	AC=1;AF=0.5;AN=2;BaseQRankSum=0.751;DP=165;Dels=0.0;FS=5.785;HaplotypeScore=7.0434;MLEAC=1;MLEAF=0.5;MQ=41.91;MQ0=0;MQRankSum=-0.939;QD=15.28;ReadPosRankSum=-1.288	GT:AD:DP:GQ:PL	0/1:85,77:162:99:2550,0,2856
chrIV	382834	.	G	A	3140.77	PASS	AC=1;AF=0.5;AN=2;BaseQRankSum=-1.824;DP=211;Dels=0.0;FS=2.358;HaplotypeScore=0.0;MLEAC=1;MLEAF=0.5;MQ=41.99;MQ0=0;MQRankSum=-0.322;QD=14.89;ReadPosRankSum=0.743	GT:AD:DP:GQ:PL	0/1:109,102:211:99:3169,0,3559
chrIV	383864	.	G	A	3724.77	PASS	AC=1;AF=0.5;AN=2;BaseQRankSum=0.88;DP=193;Dels=0.0;FS=2.533;HaplotypeScore=5.1325;MLEAC=1;MLEAF=0.5;MQ=41.83;MQ0=0;MQRankSum=0.447;QD=19.3;ReadPosRankSum=-0.817	GT:AD:DP:GQ:PL	0/1:82,111:193:99:3753,0,2604
chrIV	384260	.	C	G	942.77	PASS	AC=1;AF=0.5;AN=2;BaseQRankSum=1.702;DP=190;Dels=0.0;FS=3.312;HaplotypeScore=9.7248;MLEAC=1;MLEAF=0.5;MQ=40.14;MQ0=0;MQRankSum=1.23;QD=4.96;ReadPosRankSum=-5.848	GT:AD:DP:GQ:PL	0/1:147,43:190:99:971,0,5244
chrIV	391161	.	C	T	3516.77	PASS	AC=1;AF=0.5;AN=2;BaseQRankSum=0.572;DP=198;Dels=0.0;FS=4.901;HaplotypeScore=5.6097;MLEAC=1;MLEAF=0.5;MQ=42.0;MQ0=0;MQRankSum=0.011;QD=17.76;ReadPosRankSum=-1.273	GT:AD:DP:GQ:PL	0/1:94,104:198:99:3545,0,3117
chrIV	413191	.	G	A	2663.77	PASS	AC=1;AF=0.5;AN=2;BaseQRankSum=-0.354;DP=166;Dels=0.0;FS=5.654;HaplotypeScore=0.7887;MLEAC=1;MLEAF=0.5;MQ=42.0;MQ0=0;MQRankSum=-1.153;QD=16.05;ReadPosRankSum=-1.42	GT:AD:DP:GQ:PL	0/1:85,80:165:99:2692,0,2816
chrIV	449251	.	C	T	4050.77	PASS	AC=1;AF=0.5;AN=2;BaseQRankSum=1.468;DP=250;Dels=0.0;FS=3.51;HaplotypeScore=2.366;MLEAC=1;MLEAF=0.5;MQ=42.0;MQ0=0;MQRankSum=-2.788;QD=16.2;ReadPosRankSum=-0.181	GT:AD:DP:GQ:PL	0/1:130,119:249:99:4079,0,4406
chrIV	493896	.	C	T	2935.77	PASS	AC=1;AF=0.5;AN=2;BaseQRankSum=1.378;DP=184;Dels=0.0;FS=4.243;HaplotypeScore=3.8226;MLEAC=1;MLEAF=0.5;MQ=41.92;MQ0=0;MQRankSum=1.923;QD=15.96;ReadPosRankSum=-0.744	GT:AD:DP:GQ:PL	0/1:95,88:183:99:2964,0,3177
chrIV	497188	.	G	A	2972.77	PASS	AC=1;AF=0.5;AN=2;BaseQRankSum=1.014;DP=181;Dels=0.0;FS=0.557;HaplotypeScore=0.0;MLEAC=1;MLEAF=0.5;MQ=42.0;MQ0=0;MQRankSum=-0.552;QD=16.42;ReadPosRankSum=0.538	GT:AD:DP:GQ:PL	0/1:90,91:181:99:3001,0,2919
chrIV	500937	.	C	T	3347.77	PASS	AC=1;AF=0.5;AN=2;BaseQRankSum=-2.048;DP=226;Dels=0.0;FS=18.38;HaplotypeScore=7.9049;MLEAC=1;MLEAF=0.5;MQ=41.94;MQ0=0;MQRankSum=1.578;QD=14.81;ReadPosRankSum=0.375	GT:AD:DP:GQ:PL	0/1:120,104:224:99:3376,0,4004
chrIV	544730	.	T	A	8091.77	PASS	AC=2;AF=1.0;AN=2;BaseQRankSum=1.692;DP=219;Dels=0.0;FS=0.0;HaplotypeScore=0.0;MLEAC=2;MLEAF=1.0;MQ=40.39;MQ0=0;MQRankSum=4.953;QD=28.77;ReadPosRankSum=-1.331	GT:AD:DP:GQ:PL	1/1:14,203:217:99:8120,536,0
chrIV	579320	.	G	A	3093.77	PASS	AC=1;AF=0.5;AN=2;BaseQRankSum=0.202;DP=194;Dels=0.0;FS=2.5;HaplotypeScore=2.366;MLEAC=1;MLEAF=0.5;MQ=42.0;MQ0=0;MQRankSum=-0.006;QD=15.95;ReadPosRankSum=1.103	GT:AD:DP:GQ:PL	0/1:100,93:194:99:3122,0,3230
chrIV	579573	.	C	T	2739.77	PASS	AC=1;AF=0.5;AN=2;BaseQRankSum=1.019;DP=184;Dels=0.0;FS=2.597;HaplotypeScore=0.0;MLEAC=1;MLEAF=0.5;MQ=42.0;MQ0=0;MQRankSum=0.425;QD=14.89;ReadPosRankSum=-0.222	GT:AD:DP:GQ:PL	0/1:99,85:184:99:2768,0,3259
chrIV	595231	.	T	C	3949.77	PASS	AC=1;AF=0.5;AN=2;BaseQRankSum=-1.248;DP=244;Dels=0.0;FS=0.993;HaplotypeScore=4.0118;MLEAC=1;MLEAF=0.5;MQ=41.99;MQ0=0;MQRankSum=1.406;QD=16.19;ReadPosRankSum=0.32	GT:AD:DP:GQ:PL	0/1:123,120:243:99:3978,0,4128
chrIV	597221	.	C	T	4005.77	PASS	AC=1;AF=0.5;AN=2;BaseQRankSum=0.343;DP=235;Dels=0.0;FS=2.899;HaplotypeScore=4.4876;MLEAC=1;MLEAF=0.5;MQ=41.99;MQ0=0;MQRankSum=0.712;QD=17.05;ReadPosRankSum=0.689	GT:AD:DP:GQ:PL	0/1:116,118:234:99:4034,0,3895
chrIV	610054	.	G	A	2934.77	PASS	AC=1;AF=0.5;AN=2;BaseQRankSum=-0.009;DP=156;Dels=0.0;FS=5.964;HaplotypeScore=1.399;MLEAC=1;MLEAF=0.5;MQ=42.0;MQ0=0;MQRankSum=0.048;QD=18.81;ReadPosRankSum=0.75	GT:AD:DP:GQ:PL	0/1:70,86:156:99:2963,0,2238
chrIV	614886	.	G	A	3578.77	PASS	AC=1;AF=0.5;AN=2;BaseQRankSum=0.748;DP=221;Dels=0.0;FS=16.772;HaplotypeScore=2.751;MLEAC=1;MLEAF=0.5;MQ=41.93;MQ0=0;MQRankSum=-0.75;QD=16.19;ReadPosRankSum=-0.203	GT:AD:DP:GQ:PL	0/1:112,109:221:99:3607,0,3579
chrIV	615841	.	C	T	3637.77	PASS	AC=1;AF=0.5;AN=2;BaseQRankSum=2.149;DP=234;Dels=0.0;FS=10.902;HaplotypeScore=4.3059;MLEAC=1;MLEAF=0.5;MQ=41.94;MQ0=0;MQRankSum=0.54;QD=15.55;ReadPosRankSum=0.395	GT:AD:DP:GQ:PL	0/1:122,112:234:99:3666,0,3898
chrIV	632953	.	G	A	2461.77	PASS	AC=1;AF=0.5;AN=2;BaseQRankSum=-0.755;DP=182;Dels=0.0;FS=1.866;HaplotypeScore=5.0728;MLEAC=1;MLEAF=0.5;MQ=41.99;MQ0=0;MQRankSum=0.624;QD=13.53;ReadPosRankSum=-1.695	GT:AD:DP:GQ:PL	0/1:101,78:179:99:2490,0,3530
chrIV	639386	.	C	T	3044.77	PASS	AC=1;AF=0.5;AN=2;BaseQRankSum=0.916;DP=165;Dels=0.0;FS=1.941;HaplotypeScore=3.546;MLEAC=1;MLEAF=0.5;MQ=41.99;MQ0=0;MQRankSum=1.424;QD=18.45;ReadPosRankSum=0.49	GT:AD:DP:GQ:PL	0/1:74,91:165:99:3073,0,2373
chrIV	643018	.	C	T	3057.77	PASS	AC=1;AF=0.5;AN=2;BaseQRankSum=-0.377;DP=168;Dels=0.0;FS=0.0;HaplotypeScore=3.7048;MLEAC=1;MLEAF=0.5;MQ=41.98;MQ0=0;MQRankSum=-2.113;QD=18.2;ReadPosRankSum=1.048	GT:AD:DP:GQ:PL	0/1:78,90:168:99:3086,0,2589
chrIV	643314	.	G	A	3759.77	PASS	AC=1;AF=0.5;AN=2;BaseQRankSum=-5.228;DP=222;Dels=0.0;FS=0.0;HaplotypeScore=0.0;MLEAC=1;MLEAF=0.5;MQ=41.99;MQ0=0;MQRankSum=0.316;QD=16.94;ReadPosRankSum=-0.854	GT:AD:DP:GQ:PL	0/1:101,120:221:99:3788,0,3398
chrIV	659405	.	C	T	3264.77	PASS	AC=1;AF=0.5;AN=2;BaseQRankSum=-1.231;DP=204;Dels=0.0;FS=1.755;HaplotypeScore=1.6439;MLEAC=1;MLEAF=0.5;MQ=41.99;MQ0=0;MQRankSum=2.761;QD=16.0;ReadPosRankSum=0.275	GT:AD:DP:GQ:PL	0/1:101,103:204:99:3293,0,3420
chrIV	676273	.	C	T	4119.77	PASS	AC=1;AF=0.5;AN=2;BaseQRankSum=0.422;DP=236;Dels=0.0;FS=0.48;HaplotypeScore=8.0526;MLEAC=1;MLEAF=0.5;MQ=41.98;MQ0=0;MQRankSum=-2.248;QD=17.46;ReadPosRankSum=1.212	GT:AD:DP:GQ:PL	0/1:113,123:236:99:4148,0,3672
chrIV	684229	.	C	T	2844.77	PASS	AC=1;AF=0.5;AN=2;BaseQRankSum=0.758;DP=172;Dels=0.0;FS=3.562;HaplotypeScore=1.5774;MLEAC=1;MLEAF=0.5;MQ=42.0;MQ0=0;MQRankSum=-1.42;QD=16.54;ReadPosRankSum=-0.193	GT:AD:DP:GQ:PL	0/1:86,85:171:99:2873,0,2860
chrIV	684421	.	C	T	3060.77	PASS	AC=1;AF=0.5;AN=2;BaseQRankSum=1.481;DP=191;Dels=0.0;FS=7.25;HaplotypeScore=3.549;MLEAC=1;MLEAF=0.5;MQ=42.0;MQ0=0;MQRankSum=-0.762;QD=16.02;ReadPosRankSum=-0.571	GT:AD:DP:GQ:PL	0/1:98,91:189:99:3089,0,3274
chrIV	702061	.	C	T	2980.77	PASS	AC=1;AF=0.5;AN=2;BaseQRankSum=1.152;DP=192;Dels=0.0;FS=1.116;HaplotypeScore=1.5226;MLEAC=1;MLEAF=0.5;MQ=41.99;MQ0=0;MQRankSum=-0.793;QD=15.52;ReadPosRankSum=-2.235	GT:AD:DP:GQ:PL	0/1:101,90:192:99:3009,0,3350
chrIV	705139	.	G	A	4128.77	PASS	AC=1;AF=0.5;AN=2;BaseQRankSum=1.094;DP=235;Dels=0.0;FS=1.583;HaplotypeScore=3.5434;MLEAC=1;MLEAF=0.5;MQ=42.0;MQ0=0;MQRankSum=0.071;QD=17.57;ReadPosRankSum=0.005	GT:AD:DP:GQ:PL	0/1:114,120:234:99:4157,0,3704
chrIV	711290	.	G	A	2114.77	PASS	AC=1;AF=0.5;AN=2;BaseQRankSum=-0.246;DP=138;Dels=0.0;FS=3.097;HaplotypeScore=4.7172;MLEAC=1;MLEAF=0.5;MQ=42.0;MQ0=0;MQRankSum=-0.534;QD=15.32;ReadPosRankSum=-0.434	GT:AD:DP:GQ:PL	0/1:72,64:136:99:2143,0,2470
chrIV	711373	.	C	T	2558.77	PASS	AC=1;AF=0.5;AN=2;BaseQRankSum=0.276;DP=142;Dels=0.0;FS=2.134;HaplotypeScore=3.2416;MLEAC=1;MLEAF=0.5;MQ=42.0;MQ0=0;MQRankSum=0.029;QD=18.02;ReadPosRankSum=0.531	GT:AD:DP:GQ:PL	0/1:65,75:140:99:2587,0,2163
chrIV	717963	.	G	A	3607.77	PASS	AC=1;AF=0.5;AN=2;BaseQRankSum=0.468;DP=225;Dels=0.0;FS=4.734;HaplotypeScore=5.3081;MLEAC=1;MLEAF=0.5;MQ=41.99;MQ0=0;MQRankSum=-1.858;QD=16.03;ReadPosRankSum=1.204	GT:AD:DP:GQ:PL	0/1:116,109:225:99:3636,0,3837
chrIV	726383	.	G	A	2135.77	PASS	AC=1;AF=0.5;AN=2;BaseQRankSum=0.713;DP=195;Dels=0.0;FS=11.275;HaplotypeScore=3.7075;MLEAC=1;MLEAF=0.5;MQ=41.99;MQ0=0;MQRankSum=0.308;QD=10.95;ReadPosRankSum=0.546	GT:AD:DP:GQ:PL	0/1:125,70:195:99:2164,0,4346
chrIV	726662	.	G	A	3476.77	PASS	AC=1;AF=0.5;AN=2;BaseQRankSum=-0.992;DP=204;Dels=0.0;FS=1.724;HaplotypeScore=3.5043;MLEAC=1;MLEAF=0.5;MQ=41.99;MQ0=0;MQRankSum=0.511;QD=17.04;ReadPosRankSum=0.198	GT:AD:DP:GQ:PL	0/1:95,108:203:99:3505,0,3178
chrIV	740638	.	C	T	3493.77	PASS	AC=1;AF=0.5;AN=2;BaseQRankSum=0.338;DP=207;Dels=0.0;FS=1.082;HaplotypeScore=8.1426;MLEAC=1;MLEAF=0.5;MQ=41.8;MQ0=0;MQRankSum=0.238;QD=16.88;ReadPosRankSum=-1.317	GT:AD:DP:GQ:PL	0/1:101,106:207:99:3522,0,3316
chrIV	743363	.	C	T	2229.77	PASS	AC=1;AF=0.5;AN=2;BaseQRankSum=0.936;DP=180;Dels=0.0;FS=0.0;HaplotypeScore=5.778;MLEAC=1;MLEAF=0.5;MQ=42.0;MQ0=0;MQRankSum=0.936;QD=12.39;ReadPosRankSum=-0.013	GT:AD:DP:GQ:PL	0/1:108,72:180:99:2258,0,3621
chrIV	754668	.	G	A	1804.77	PASS	AC=1;AF=0.5;AN=2;BaseQRankSum=2.115;DP=126;Dels=0.0;FS=13.29;HaplotypeScore=0.0;MLEAC=1;MLEAF=0.5;MQ=42.0;MQ0=0;MQRankSum=-0.812;QD=14.32;ReadPosRankSum=-0.679	GT:AD:DP:GQ:PL	0/1:71,55:126:99:1833,0,2327
chrIV	755607	.	A	G	2757.77	PASS	AC=1;AF=0.5;AN=2;BaseQRankSum=1.486;DP=182;Dels=0.0;FS=3.489;HaplotypeScore=2.7286;MLEAC=1;MLEAF=0.5;MQ=42.0;MQ0=0;MQRankSum=-0.987;QD=15.15;ReadPosRankSum=-1.435	GT:AD:DP:GQ:PL	0/1:94,87:181:99:2786,0,2906
chrIV	766675	.	G	A	3001.77	PASS	AC=1;AF=0.5;AN=2;BaseQRankSum=-0.224;DP=177;Dels=0.0;FS=1.183;HaplotypeScore=4.3308;MLEAC=1;MLEAF=0.5;MQ=41.99;MQ0=0;MQRankSum=0.773;QD=16.96;ReadPosRankSum=0.518	GT:AD:DP:GQ:PL	0/1:88,89:177:99:3030,0,3000
chrIV	768904	.	G	A	2649.77	PASS	AC=1;AF=0.5;AN=2;BaseQRankSum=0.005;DP=155;Dels=0.0;FS=3.725;HaplotypeScore=2.4964;MLEAC=1;MLEAF=0.5;MQ=41.99;MQ0=0;MQRankSum=-0.371;QD=17.1;ReadPosRankSum=1.547	GT:AD:DP:GQ:PL	0/1:73,82:155:99:2678,0,2350
chrIV	787138	.	T	C	3932.77	PASS	AC=1;AF=0.5;AN=2;BaseQRankSum=-0.375;DP=236;Dels=0.0;FS=6.294;HaplotypeScore=3.0888;MLEAC=1;MLEAF=0.5;MQ=41.91;MQ0=0;MQRankSum=0.592;QD=16.66;ReadPosRankSum=-0.398	GT:AD:DP:GQ:PL	0/1:114,122:236:99:3961,0,3612
chrIV	791502	.	G	A	3834.77	PASS	AC=1;AF=0.5;AN=2;BaseQRankSum=2.274;DP=229;Dels=0.0;FS=3.728;HaplotypeScore=2.7976;MLEAC=1;MLEAF=0.5;MQ=41.89;MQ0=1;MQRankSum=1.14;QD=16.75;ReadPosRankSum=-2.298	GT:AD:DP:GQ:PL	0/1:115,114:229:99:3863,0,3654
chrIV	795631	.	C	T	2811.77	PASS	AC=1;AF=0.5;AN=2;BaseQRankSum=-1.221;DP=171;Dels=0.0;FS=3.595;HaplotypeScore=1.8606;MLEAC=1;MLEAF=0.5;MQ=42.0;MQ0=0;MQRankSum=-1.316;QD=16.44;ReadPosRankSum=-1.161	GT:AD:DP:GQ:PL	0/1:80,88:168:99:2840,0,2682
chrIV	797627	.	G	A	2777.77	PASS	AC=1;AF=0.5;AN=2;BaseQRankSum=0.531;DP=188;Dels=0.0;FS=1.826;HaplotypeScore=1.9638;MLEAC=1;MLEAF=0.5;MQ=41.89;MQ0=0;MQRankSum=0.117;QD=14.78;ReadPosRankSum=-0.488	GT:AD:DP:GQ:PL	0/1:100,88:188:99:2806,0,3305
chrIV	798975	.	C	T	2897.77	PASS	AC=1;AF=0.5;AN=2;BaseQRankSum=1.205;DP=174;Dels=0.0;FS=5.407;HaplotypeScore=1.8824;MLEAC=1;MLEAF=0.5;MQ=42.0;MQ0=0;MQRankSum=-0.283;QD=16.65;ReadPosRankSum=0.513	GT:AD:DP:GQ:PL	0/1:84,88:173:99:2926,0,2702
chrIV	807406	.	G	A	3419.77	PASS	AC=1;AF=0.5;AN=2;BaseQRankSum=0.941;DP=198;Dels=0.0;FS=3.181;HaplotypeScore=1.9468;MLEAC=1;MLEAF=0.5;MQ=42.0;MQ0=0;MQRankSum=-0.462;QD=17.27;ReadPosRankSum=-0.06	GT:AD:DP:GQ:PL	0/1:95,103:198:99:3448,0,3106
chrIV	810077	.	C	T	3837.77	PASS	AC=1;AF=0.5;AN=2;BaseQRankSum=0.184;DP=240;Dels=0.0;FS=2.875;HaplotypeScore=0.9832;MLEAC=1;MLEAF=0.5;MQ=41.99;MQ0=0;MQRankSum=0.785;QD=15.99;ReadPosRankSum=-1.058	GT:AD:DP:GQ:PL	0/1:124,114:238:99:3866,0,4280
chrIV	815474	.	G	A	3239.77	PASS	AC=1;AF=0.5;AN=2;BaseQRankSum=-0.809;DP=206;Dels=0.0;FS=4.896;HaplotypeScore=3.8922;MLEAC=1;MLEAF=0.5;MQ=41.99;MQ0=0;MQRankSum=-0.105;QD=15.73;ReadPosRankSum=-0.672	GT:AD:DP:GQ:PL	0/1:104,101:206:99:3268,0,3498
chrIV	824595	.	A	G	2956.77	PASS	AC=1;AF=0.5;AN=2;BaseQRankSum=0.342;DP=192;Dels=0.0;FS=12.453;HaplotypeScore=1.7883;MLEAC=1;MLEAF=0.5;MQ=41.99;MQ0=0;MQRankSum=0.567;QD=15.4;ReadPosRankSum=-0.447	GT:AD:DP:GQ:PL	0/1:100,91:192:99:2985,0,3304
chrIV	835196	.	C	T	2084.77	PASS	AC=1;AF=0.5;AN=2;BaseQRankSum=0.473;DP=148;Dels=0.0;FS=0.0;HaplotypeScore=0.7887;MLEAC=1;MLEAF=0.5;MQ=41.96;MQ0=0;MQRankSum=-0.26;QD=14.09;ReadPosRankSum=-0.318	GT:AD:DP:GQ:PL	0/1:82,66:148:99:2113,0,2785
chrIV	836774	.	G	A	1991.77	PASS	AC=1;AF=0.5;AN=2;BaseQRankSum=1.953;DP=126;Dels=0.0;FS=11.823;HaplotypeScore=0.734;MLEAC=1;MLEAF=0.5;MQ=42.0;MQ0=0;MQRankSum=-0.596;QD=15.81;ReadPosRankSum=-1.093	GT:AD:DP:GQ:PL	0/1:65,61:126:99:2020,0,2018
chrIV	840884	.	C	T	3004.77	PASS	AC=1;AF=0.5;AN=2;BaseQRankSum=-0.386;DP=212;Dels=0.0;FS=3.909;HaplotypeScore=5.3055;MLEAC=1;MLEAF=0.5;MQ=41.99;MQ0=0;MQRankSum=1.282;QD=14.17;ReadPosRankSum=-0.259	GT:AD:DP:GQ:PL	0/1:119,93:212:99:3033,0,4055
chrIV	846530	.	C	T	3246.77	PASS	AC=1;AF=0.5;AN=2;BaseQRankSum=-0.175;DP=181;Dels=0.0;FS=0.0;HaplotypeScore=3.2327;MLEAC=1;MLEAF=0.5;MQ=41.95;MQ0=0;MQRankSum=-0.007;QD=17.94;ReadPosRankSum=1.536	GT:AD:DP:GQ:PL	0/1:82,97:180:99:3275,0,2707
chrIV	846544	.	C	T	3864.77	PASS	AC=1;AF=0.5;AN=2;BaseQRankSum=1.774;DP=194;Dels=0.0;FS=0.0;HaplotypeScore=2.798;MLEAC=1;MLEAF=0.5;MQ=41.95;MQ0=0;MQRankSum=-0.283;QD=19.92;ReadPosRankSum=0.423	GT:AD:DP:GQ:PL	0/1:81,113:194:99:3893,0,2576
chrIV	850202	.	A	G	3950.77	PASS	AC=1;AF=0.5;AN=2;BaseQRankSum=2.371;DP=206;Dels=0.0;FS=4.266;HaplotypeScore=4.5085;MLEAC=1;MLEAF=0.5;MQ=41.82;MQ0=0;MQRankSum=0.561;QD=19.18;ReadPosRankSum=0.196	GT:AD:DP:GQ:PL	0/1:88,115:203:99:3979,0,2833
chrIV	860753	.	G	A	2569.77	PASS	AC=1;AF=0.5;AN=2;BaseQRankSum=-0.087;DP=199;Dels=0.0;FS=2.48;HaplotypeScore=4.6849;MLEAC=1;MLEAF=0.5;MQ=42.0;MQ0=0;MQRankSum=1.124;QD=12.91;ReadPosRankSum=-1.636	GT:AD:DP:GQ:PL	0/1:115,82:197:99:2598,0,3946
chrIV	910231	.	T	C	3747.77	PASS	AC=1;AF=0.5;AN=2;BaseQRankSum=-0.187;DP=244;Dels=0.0;FS=1.541;HaplotypeScore=6.142;MLEAC=1;MLEAF=0.5;MQ=41.94;MQ0=0;MQRankSum=0.907;QD=15.36;ReadPosRankSum=1.175	GT:AD:DP:GQ:PL	0/1:126,116:243:99:3776,0,4260
chrIV	959337	.	G	A	3621.77	PASS	AC=1;AF=0.5;AN=2;BaseQRankSum=0.08;DP=219;Dels=0.0;FS=0.0;HaplotypeScore=4.3826;MLEAC=1;MLEAF=0.5;MQ=41.99;MQ0=0;MQRankSum=-0.927;QD=16.54;ReadPosRankSum=-0.381	GT:AD:DP:GQ:PL	0/1:108,111:219:99:3650,0,3618
chrIV	963952	.	G	A	2837.77	PASS	AC=1;AF=0.5;AN=2;BaseQRankSum=1.79;DP=167;Dels=0.0;FS=0.0;HaplotypeScore=3.3868;MLEAC=1;MLEAF=0.5;MQ=41.98;MQ0=0;MQRankSum=0.2;QD=16.99;ReadPosRankSum=-0.378	GT:AD:DP:GQ:PL	0/1:81,85:166:99:2866,0,2726
chrIV	969933	.	G	A	2528.77	PASS	AC=1;AF=0.5;AN=2;BaseQRankSum=-1.916;DP=155;Dels=0.0;FS=5.116;HaplotypeScore=3.454;MLEAC=1;MLEAF=0.5;MQ=41.91;MQ0=0;MQRankSum=0.82;QD=16.31;ReadPosRankSum=-0.703	GT:AD:DP:GQ:PL	0/1:73,80:153:99:2557,0,2315
chrIV	971281	.	G	A	3879.77	PASS	AC=1;AF=0.5;AN=2;BaseQRankSum=-0.001;DP=197;Dels=0.0;FS=24.0;HaplotypeScore=0.8667;MLEAC=1;MLEAF=0.5;MQ=42.0;MQ0=0;MQRankSum=0.882;QD=19.69;ReadPosRankSum=0.502	GT:AD:DP:GQ:PL	0/1:83,114:197:99:3908,0,2653
chrIV	974078	.	G	A	3041.77	PASS	AC=1;AF=0.5;AN=2;BaseQRankSum=-0.944;DP=204;Dels=0.0;FS=3.983;HaplotypeScore=7.7436;MLEAC=1;MLEAF=0.5;MQ=41.99;MQ0=0;MQRankSum=1.61;QD=14.91;ReadPosRankSum=1.581	GT:AD:DP:GQ:PL	0/1:109,95:204:99:3070,0,3701
chrIV	996547	.	T	C	3551.77	PASS	AC=1;AF=0.5;AN=2;BaseQRankSum=0.159;DP=217;Dels=0.0;FS=0.506;HaplotypeScore=0.8321;MLEAC=1;MLEAF=0.5;MQ=41.93;MQ0=0;MQRankSum=0.088;QD=16.37;ReadPosRankSum=-0.31	GT:AD:DP:GQ:PL	0/1:109,108:217:99:3580,0,3627
chrIV	997789	.	C	T	2934.77	PASS	AC=1;AF=0.5;AN=2;BaseQRankSum=-0.478;DP=204;Dels=0.0;FS=4.095;HaplotypeScore=1.7552;MLEAC=1;MLEAF=0.5;MQ=42.0;MQ0=0;MQRankSum=-0.89;QD=14.39;ReadPosRankSum=0.982	GT:AD:DP:GQ:PL	0/1:109,92:201:99:2963,0,3653
chrIV	1009080	.	C	T	3462.77	PASS	AC=1;AF=0.5;AN=2;BaseQRankSum=-1.673;DP=201;Dels=0.0;FS=1.11;HaplotypeScore=6.4578;MLEAC=1;MLEAF=0.5;MQ=41.99;MQ0=0;MQRankSum=-1.127;QD=17.23;ReadPosRankSum=-1.384	GT:AD:DP:GQ:PL	0/1:93,107:200:99:3491,0,3085
chrIV	1020172	.	C	T	3662.77	PASS	AC=1;AF=0.5;AN=2;BaseQRankSum=0.001;DP=228;Dels=0.0;FS=7.327;HaplotypeScore=5.8286;MLEAC=1;MLEAF=0.5;MQ=41.98;MQ0=0;MQRankSum=-1.145;QD=16.06;ReadPosRankSum=0.636	GT:AD:DP:GQ:PL	0/1:115,112:227:99:3691,0,3844
chrIV	1023872	.	T	C	3153.77	PASS	AC=1;AF=0.5;AN=2;BaseQRankSum=-0.089;DP=193;Dels=0.0;FS=1.124;HaplotypeScore=0.0;MLEAC=1;MLEAF=0.5;MQ=41.99;MQ0=0;MQRankSum=-1.448;QD=16.34;ReadPosRankSum=0.014	GT:AD:DP:GQ:PL	0/1:99,94:193:99:3182,0,3357
chrIV	1027661	.	C	T	3568.77	PASS	AC=1;AF=0.5;AN=2;BaseQRankSum=1.706;DP=227;Dels=0.0;FS=7.39;HaplotypeScore=0.8667;MLEAC=1;MLEAF=0.5;MQ=42.0;MQ0=0;MQRankSum=0.011;QD=15.72;ReadPosRankSum=-0.693	GT:AD:DP:GQ:PL	0/1:120,107:227:99:3597,0,4107
chrIV	1057102	.	C	T	3262.77	PASS	AC=1;AF=0.5;AN=2;BaseQRankSum=1.63;DP=228;Dels=0.0;FS=2.324;HaplotypeScore=5.4884;MLEAC=1;MLEAF=0.5;MQ=41.99;MQ0=0;MQRankSum=-0.353;QD=14.31;ReadPosRankSum=0.948	GT:AD:DP:GQ:PL	0/1:125,102:228:99:3291,0,3989
chrIV	1060265	.	G	A	3581.77	PASS	AC=1;AF=0.5;AN=2;BaseQRankSum=0.748;DP=211;Dels=0.0;FS=4.743;HaplotypeScore=1.9523;MLEAC=1;MLEAF=0.5;MQ=41.98;MQ0=0;MQRankSum=0.96;QD=16.98;ReadPosRankSum=0.375	GT:AD:DP:GQ:PL	0/1:105,106:211:99:3610,0,3398
chrIV	1061572	.	C	T	3389.77	PASS	AC=1;AF=0.5;AN=2;BaseQRankSum=0.242;DP=183;Dels=0.0;FS=1.819;HaplotypeScore=0.8667;MLEAC=1;MLEAF=0.5;MQ=42.0;MQ0=0;MQRankSum=-0.374;QD=18.52;ReadPosRankSum=-0.142	GT:AD:DP:GQ:PL	0/1:83,100:183:99:3418,0,2752
chrIV	1068252	.	T	C	3129.77	PASS	AC=1;AF=0.5;AN=2;BaseQRankSum=3.548;DP=206;Dels=0.0;FS=0.524;HaplotypeScore=0.734;MLEAC=1;MLEAF=0.5;MQ=41.75;MQ0=0;MQRankSum=-1.065;QD=15.19;ReadPosRankSum=0.144	GT:AD:DP:GQ:PL	0/1:110,96:206:99:3158,0,3538
chrIV	1079985	.	T	C	3011.77	PASS	AC=1;AF=0.5;AN=2;BaseQRankSum=3.118;DP=190;Dels=0.0;FS=7.3;HaplotypeScore=0.8941;MLEAC=1;MLEAF=0.5;MQ=42.0;MQ0=0;MQRankSum=1.186;QD=15.85;ReadPosRankSum=0.757	GT:AD:DP:GQ:PL	0/1:98,91:189:99:3040,0,3163
chrIV	1087072	.	G	A	2526.77	PASS	AC=1;AF=0.5;AN=2;BaseQRankSum=1.84;DP=194;Dels=0.0;FS=1.136;HaplotypeScore=2.5763;MLEAC=1;MLEAF=0.5;MQ=42.0;MQ0=0;MQRankSum=0.578;QD=13.02;ReadPosRankSum=0.31	GT:AD:DP:GQ:PL	0/1:115,79:194:99:2555,0,3816
chrIV	1089203	.	G	A	2347.77	PASS	AC=1;AF=0.5;AN=2;BaseQRankSum=-1.515;DP=168;Dels=0.0;FS=1.22;HaplotypeScore=0.0;MLEAC=1;MLEAF=0.5;MQ=41.99;MQ0=0;MQRankSum=-0.369;QD=13.97;ReadPosRankSum=0.06	GT:AD:DP:GQ:PL	0/1:94,73:167:99:2376,0,3295
chrIV	1090989	.	G	A	4594.77	PASS	AC=1;AF=0.5;AN=2;BaseQRankSum=1.153;DP=250;Dels=0.0;FS=0.0;HaplotypeScore=5.4401;MLEAC=1;MLEAF=0.5;MQ=41.98;MQ0=0;MQRankSum=-0.098;QD=18.38;ReadPosRankSum=0.474	GT:AD:DP:GQ:PL	0/1:116,133:249:99:4623,0,3778
chrIV	1108490	.	C	T	3702.77	PASS	AC=1;AF=0.5;AN=2;BaseQRankSum=-0.31;DP=229;Dels=0.0;FS=3.712;HaplotypeScore=1.5661;MLEAC=1;MLEAF=0.5;MQ=41.99;MQ0=0;MQRankSum=1.218;QD=16.17;ReadPosRankSum=0.21	GT:AD:DP:GQ:PL	0/1:114,114:228:99:3731,0,3828
chrIV	1113604	.	G	A	3562.77	PASS	AC=1;AF=0.5;AN=2;BaseQRankSum=-1.685;DP=230;Dels=0.0;FS=1.034;HaplotypeScore=2.366;MLEAC=1;MLEAF=0.5;MQ=42.0;MQ0=0;MQRankSum=1.015;QD=15.49;ReadPosRankSum=0.902	GT:AD:DP:GQ:PL	0/1:117,113:230:99:3591,0,3768
chrIV	1129405	.	G	A	3321.77	PASS	AC=1;AF=0.5;AN=2;BaseQRankSum=-0.521;DP=197;Dels=0.0;FS=4.988;HaplotypeScore=1.5226;MLEAC=1;MLEAF=0.5;MQ=41.99;MQ0=0;MQRankSum=-0.697;QD=16.86;ReadPosRankSum=0.281	GT:AD:DP:GQ:PL	0/1:95,102:197:99:3350,0,3114
chrIV	1136033	.	G	A	3111.77	PASS	AC=1;AF=0.5;AN=2;BaseQRankSum=2.097;DP=214;Dels=0.0;FS=1.674;HaplotypeScore=1.8401;MLEAC=1;MLEAF=0.5;MQ=41.92;MQ0=0;MQRankSum=-0.035;QD=14.54;ReadPosRankSum=0.765	GT:AD:DP:GQ:PL	0/1:117,96:213:99:3140,0,3938
chrIV	1181221	.	T	C	2913.77	PASS	AC=1;AF=0.5;AN=2;BaseQRankSum=-1.309;DP=181;Dels=0.0;FS=7.524;HaplotypeScore=2.4095;MLEAC=1;MLEAF=0.5;MQ=41.99;MQ0=0;MQRankSum=-0.464;QD=16.1;ReadPosRankSum=-0.331	GT:AD:DP:GQ:PL	0/1:90,91:181:99:2942,0,3045
chrIV	1188855	.	G	A	3598.77	PASS	AC=1;AF=0.5;AN=2;BaseQRankSum=-1.456;DP=220;Dels=0.0;FS=0.498;HaplotypeScore=4.5148;MLEAC=1;MLEAF=0.5;MQ=42.0;MQ0=0;MQRankSum=-0.492;QD=16.36;ReadPosRankSum=0.063	GT:AD:DP:GQ:PL	0/1:110,109:220:99:3627,0,3658
chrIV	1204302	.	G	A	2592.77	PASS	AC=1;AF=0.5;AN=2;BaseQRankSum=-0.147;DP=210;Dels=0.0;FS=1.119;HaplotypeScore=4.2767;MLEAC=1;MLEAF=0.5;MQ=42.0;MQ0=0;MQRankSum=-0.152;QD=12.35;ReadPosRankSum=1.287	GT:AD:DP:GQ:PL	0/1:121,87:208:99:2621,0,4013
chrIV	1247312	.	G	A	3380.77	PASS	AC=1;AF=0.5;AN=2;BaseQRankSum=0.121;DP=204;Dels=0.0;FS=2.429;HaplotypeScore=3.4749;MLEAC=1;MLEAF=0.5;MQ=42.0;MQ0=0;MQRankSum=0.565;QD=16.57;ReadPosRankSum=-1.872	GT:AD:DP:GQ:PL	0/1:101,102:203:99:3409,0,3322
chrIV	1277639	.	G	A	2887.77	PASS	AC=1;AF=0.5;AN=2;BaseQRankSum=-0.436;DP=169;Dels=0.0;FS=13.395;HaplotypeScore=0.7887;MLEAC=1;MLEAF=0.5;MQ=41.92;MQ0=0;MQRankSum=0.876;QD=17.09;ReadPosRankSum=0.524	GT:AD:DP:GQ:PL	0/1:81,88:169:99:2916,0,2640
chrIV	1277794	.	G	A	2263.77	PASS	AC=1;AF=0.5;AN=2;BaseQRankSum=1.559;DP=128;Dels=0.0;FS=0.0;HaplotypeScore=2.9764;MLEAC=1;MLEAF=0.5;MQ=42.0;MQ0=0;MQRankSum=1.855;QD=17.69;ReadPosRankSum=-1.597	GT:AD:DP:GQ:PL	0/1:60,68:128:99:2292,0,1881
chrIV	1287715	.	G	A	3570.77	PASS	AC=1;AF=0.5;AN=2;BaseQRankSum=-1.175;DP=208;Dels=0.0;FS=1.088;HaplotypeScore=0.8667;MLEAC=1;MLEAF=0.5;MQ=42.0;MQ0=0;MQRankSum=0.19;QD=17.17;ReadPosRankSum=-1.364	GT:AD:DP:GQ:PL	0/1:100,108:208:99:3599,0,3247
chrIV	1357249	.	G	A	2242.77	PASS	AC=1;AF=0.5;AN=2;BaseQRankSum=2.486;DP=160;Dels=0.0;FS=4.904;HaplotypeScore=5.809;MLEAC=1;MLEAF=0.5;MQ=41.58;MQ0=3;MQRankSum=-0.052;QD=14.02;ReadPosRankSum=1.495	GT:AD:DP:GQ:PL	0/1:88,70:158:99:2271,0,2869
chrIV	1381610	.	G	A	3299.77	PASS	AC=1;AF=0.5;AN=2;BaseQRankSum=-0.62;DP=218;Dels=0.0;FS=1.066;HaplotypeScore=4.6184;MLEAC=1;MLEAF=0.5;MQ=42.0;MQ0=0;MQRankSum=1.986;QD=15.14;ReadPosRankSum=0.027	GT:AD:DP:GQ:PL	0/1:112,106:218:99:3328,0,3659
chrIV	1404749	.	G	A	2809.77	PASS	AC=1;AF=0.5;AN=2;BaseQRankSum=-0.624;DP=185;Dels=0.0;FS=2.582;HaplotypeScore=6.6334;MLEAC=1;MLEAF=0.5;MQ=42.0;MQ0=0;MQRankSum=1.179;QD=15.19;ReadPosRankSum=-0.247	GT:AD:DP:GQ:PL	0/1:96,86:182:99:2838,0,3249
chrIV	1414014	.	G	A	3292.77	PASS	AC=1;AF=0.5;AN=2;BaseQRankSum=2.113;DP=197;Dels=0.0;FS=4.127;HaplotypeScore=7.6891;MLEAC=1;MLEAF=0.5;MQ=42.0;MQ0=0;MQRankSum=-0.446;QD=16.71;ReadPosRankSum=2.372	GT:AD:DP:GQ:PL	0/1:99,97:196:99:3321,0,3276
chrIV	1418524	.	G	A	3374.77	PASS	AC=1;AF=0.5;AN=2;BaseQRankSum=0.284;DP=196;Dels=0.0;FS=1.877;HaplotypeScore=8.4986;MLEAC=1;MLEAF=0.5;MQ=42.0;MQ0=0;MQRankSum=1.846;QD=17.22;ReadPosRankSum=-0.321	GT:AD:DP:GQ:PL	0/1:94,102:196:99:3403,0,3132
chrIV	1423616	.	G	A	3288.77	PASS	AC=1;AF=0.5;AN=2;BaseQRankSum=-1.765;DP=231;Dels=0.0;FS=2.303;HaplotypeScore=0.734;MLEAC=1;MLEAF=0.5;MQ=41.99;MQ0=0;MQRankSum=0.267;QD=14.24;ReadPosRankSum=2.322	GT:AD:DP:GQ:PL	0/1:123,108:231:99:3317,0,4170
chrIV	1429900	.	G	A	1642.77	PASS	AC=1;AF=0.5;AN=2;BaseQRankSum=-0.199;DP=114;Dels=0.0;FS=0.706;HaplotypeScore=0.0;MLEAC=1;MLEAF=0.5;MQ=41.98;MQ0=0;MQRankSum=-1.284;QD=14.41;ReadPosRankSum=1.409	GT:AD:DP:GQ:PL	0/1:61,53:114:99:1671,0,1953
chrIV	1476652	.	G	A	2888.77	PASS	AC=1;AF=0.5;AN=2;BaseQRankSum=2.456;DP=170;Dels=0.0;FS=0.0;HaplotypeScore=4.0955;MLEAC=1;MLEAF=0.5;MQ=42.0;MQ0=0;MQRankSum=1.944;QD=16.99;ReadPosRankSum=0.681	GT:AD:DP:GQ:PL	0/1:82,88:170:99:2917,0,2561
chrIV	1481032	.	G	A	3098.77	PASS	AC=1;AF=0.5;AN=2;BaseQRankSum=-0.744;DP=174;Dels=0.0;FS=3.81;HaplotypeScore=4.2208;MLEAC=1;MLEAF=0.5;MQ=42.0;MQ0=0;MQRankSum=-0.021;QD=17.81;ReadPosRankSum=-0.331	GT:AD:DP:GQ:PL	0/1:83,91:174:99:3127,0,2814
chrIV	1505795	.	C	G	9388.77	PASS	AC=2;AF=1.0;AN=2;DP=247;Dels=0.0;FS=0.0;HaplotypeScore=2.3113;MLEAC=2;MLEAF=1.0;MQ=40.67;MQ0=0;QD=24.18	GT:AD:DP:GQ:PL	1/1:0,247:247:99:9417,719,0
chrIV	1511748	.	G	A	4237.77	PASS	AC=1;AF=0.5;AN=2;BaseQRankSum=-0.798;DP=242;Dels=0.0;FS=2.167;HaplotypeScore=5.5732;MLEAC=1;MLEAF=0.5;MQ=41.98;MQ0=0;MQRankSum=-0.334;QD=17.51;ReadPosRankSum=0.191	GT:AD:DP:GQ:PL	0/1:116,125:241:99:4266,0,3849
chrIV	1512813	.	G	A	3300.77	PASS	AC=1;AF=0.5;AN=2;BaseQRankSum=-0.831;DP=222;Dels=0.0;FS=3.789;HaplotypeScore=0.9992;MLEAC=1;MLEAF=0.5;MQ=41.93;MQ0=0;MQRankSum=-2.029;QD=14.87;ReadPosRankSum=0.713	GT:AD:DP:GQ:PL	0/1:115,105:220:99:3329,0,3901
chrV	6397	.	C	T	383.77	PASS	AC=1;AF=0.5;AN=2;BaseQRankSum=3.531;DP=158;Dels=0.0;FS=52.22;HaplotypeScore=0.0;MLEAC=1;MLEAF=0.5;MQ=41.74;MQ0=1;MQRankSum=0.639;QD=2.43;ReadPosRankSum=-3.72	GT:AD:DP:GQ:PL	0/1:134,23:157:99:412,0,4821
chrV	12598	.	T	C	3017.77	PASS	AC=1;AF=0.5;AN=2;BaseQRankSum=0.25;DP=183;Dels=0.0;FS=1.853;HaplotypeScore=1.7313;MLEAC=1;MLEAF=0.5;MQ=41.98;MQ0=0;MQRankSum=-2.365;QD=16.49;ReadPosRankSum=-0.127	GT:AD:DP:GQ:PL	0/1:87,96:183:99:3046,0,2743
chrV	14996	.	C	T	3706.77	PASS	AC=1;AF=0.5;AN=2;BaseQRankSum=-1.333;DP=236;Dels=0.0;FS=8.316;HaplotypeScore=6.1376;MLEAC=1;MLEAF=0.5;MQ=42.0;MQ0=0;MQRankSum=-0.903;QD=15.71;ReadPosRankSum=-1.266	GT:AD:DP:GQ:PL	0/1:119,116:235:99:3735,0,4136
chrV	17230	.	C	T	3053.77	PASS	AC=1;AF=0.5;AN=2;BaseQRankSum=-0.166;DP=185;Dels=0.0;FS=0.538;HaplotypeScore=0.0;MLEAC=1;MLEAF=0.5;MQ=42.0;MQ0=0;MQRankSum=-0.644;QD=16.51;ReadPosRankSum=0.048	GT:AD:DP:GQ:PL	0/1:92,93:185:99:3082,0,3108
chrV	18617	.	C	T	2773.77	PASS	AC=1;AF=0.5;AN=2;BaseQRankSum=-1.669;DP=174;Dels=0.0;FS=1.19;HaplotypeScore=6.2234;MLEAC=1;MLEAF=0.5;MQ=41.99;MQ0=0;MQRankSum=-0.548;QD=15.94;ReadPosRankSum=-0.964	GT:AD:DP:GQ:PL	0/1:88,85:173:99:2802,0,2998
chrV	23525	.	C	T	3160.77	PASS	AC=1;AF=0.5;AN=2;BaseQRankSum=-1.978;DP=161;Dels=0.0;FS=5.815;HaplotypeScore=5.4008;MLEAC=1;MLEAF=0.5;MQ=41.81;MQ0=0;MQRankSum=-0.183;QD=19.63;ReadPosRankSum=-0.775	GT:AD:DP:GQ:PL	0/1:67,93:160:99:3189,0,2244
chrV	24659	.	C	T	3755.77	PASS	AC=1;AF=0.5;AN=2;BaseQRankSum=0.608;DP=245;Dels=0.0;FS=0.992;HaplotypeScore=2.834;MLEAC=1;MLEAF=0.5;MQ=42.0;MQ0=0;MQRankSum=-0.695;QD=15.33;ReadPosRankSum=0.799	GT:AD:DP:GQ:PL	0/1:130,114:244:99:3784,0,4260
chrV	26083	.	C	T	3000.77	PASS	AC=1;AF=0.5;AN=2;BaseQRankSum=0.918;DP=167;Dels=0.0;FS=1.93;HaplotypeScore=3.4885;MLEAC=1;MLEAF=0.5;MQ=42.0;MQ0=0;MQRankSum=-1.162;QD=17.97;ReadPosRankSum=-0.058	GT:AD:DP:GQ:PL	0/1:75,91:166:99:3029,0,2357
chrV	32855	.	C	T	3099.77	PASS	AC=1;AF=0.5;AN=2;BaseQRankSum=-0.172;DP=168;Dels=0.0;FS=0.0;HaplotypeScore=0.9665;MLEAC=1;MLEAF=0.5;MQ=42.0;MQ0=0;MQRankSum=-1.732;QD=18.45;ReadPosRankSum=-0.688	GT:AD:DP:GQ:PL	0/1:74,93:167:99:3128,0,2422
chrV	32958	.	C	T	2262.77	PASS	AC=1;AF=0.5;AN=2;BaseQRankSum=1.57;DP=135;Dels=0.0;FS=0.0;HaplotypeScore=4.1947;MLEAC=1;MLEAF=0.5;MQ=42.0;MQ0=0;MQRankSum=-0.931;QD=16.76;ReadPosRankSum=0.531	GT:AD:DP:GQ:PL	0/1:65,70:135:99:2291,0,2029
chrV	42752	.	C	T	2604.77	PASS	AC=1;AF=0.5;AN=2;BaseQRankSum=2.92;DP=156;Dels=0.0;FS=2.026;HaplotypeScore=2.7303;MLEAC=1;MLEAF=0.5;MQ=41.91;MQ0=0;MQRankSum=-0.81;QD=16.7;ReadPosRankSum=0.892	GT:AD:DP:GQ:PL	0/1:76,80:156:99:2633,0,2330
chrV	43970	.	C	T	2587.77	PASS	AC=1;AF=0.5;AN=2;BaseQRankSum=-0.132;DP=159;Dels=0.0;FS=1.267;HaplotypeScore=3.447;MLEAC=1;MLEAF=0.5;MQ=42.0;MQ0=0;MQRankSum=0.922;QD=16.28;ReadPosRankSum=0.0	GT:AD:DP:GQ:PL	0/1:77,81:158:99:2616,0,2578
chrV	57930	.	C	T	2063.77	PASS	AC=1;AF=0.5;AN=2;BaseQRankSum=0.006;DP=137;Dels=0.0;FS=4.034;HaplotypeScore=1.5774;MLEAC=1;MLEAF=0.5;MQ=42.0;MQ0=0;MQRankSum=1.292;QD=15.06;ReadPosRankSum=-0.55	GT:AD:DP:GQ:PL	0/1:73,64:137:99:2092,0,2438
chrV	58957	.	G	A	4032.77	PASS	AC=1;AF=0.5;AN=2;BaseQRankSum=1.382;DP=223;Dels=0.0;FS=0.0;HaplotypeScore=3.4626;MLEAC=1;MLEAF=0.5;MQ=42.0;MQ0=0;MQRankSum=1.205;QD=18.08;ReadPosRankSum=0.635	GT:AD:DP:GQ:PL	0/1:104,117:222:99:4061,0,3468
chrV	59578	.	C	T	2578.77	PASS	AC=1;AF=0.5;AN=2;BaseQRankSum=-1.69;DP=187;Dels=0.0;FS=1.16;HaplotypeScore=0.9578;MLEAC=1;MLEAF=0.5;MQ=42.0;MQ0=0;MQRankSum=0.473;QD=13.79;ReadPosRankSum=0.823	GT:AD:DP:GQ:PL	0/1:101,85:186:99:2607,0,3455
chrV	73172	.	C	T	3060.77	PASS	AC=1;AF=0.5;AN=2;BaseQRankSum=1.649;DP=195;Dels=0.0;FS=7.137;HaplotypeScore=6.3444;MLEAC=1;MLEAF=0.5;MQ=41.99;MQ0=0;MQRankSum=-0.506;QD=15.7;ReadPosRankSum=-0.807	GT:AD:DP:GQ:PL	0/1:100,92:192:99:3089,0,3379
chrV	102199	.	G	A	3684.77	PASS	AC=1;AF=0.5;AN=2;BaseQRankSum=-0.029;DP=229;Dels=0.0;FS=2.955;HaplotypeScore=3.5045;MLEAC=1;MLEAF=0.5;MQ=41.99;MQ0=0;MQRankSum=0.027;QD=16.09;ReadPosRankSum=0.153	GT:AD:DP:GQ:PL	0/1:117,110:227:99:3713,0,4038
chrV	107433	.	T	C	3161.77	PASS	AC=1;AF=0.5;AN=2;BaseQRankSum=1.321;DP=210;Dels=0.0;FS=0.0;HaplotypeScore=4.6519;MLEAC=1;MLEAF=0.5;MQ=41.99;MQ0=0;MQRankSum=-0.778;QD=15.06;ReadPosRankSum=-0.207	GT:AD:DP:GQ:PL	0/1:112,97:210:99:3190,0,3584
chrV	116503	.	G	A	7045.77	PASS	AC=2;AF=1.0;AN=2;DP=184;Dels=0.0;FS=0.0;HaplotypeScore=7.2043;MLEAC=2;MLEAF=1.0;MQ=41.99;MQ0=0;QD=29.69	GT:AD:DP:GQ:PL	1/1:0,184:184:99:7074,539,0
chrV	116807	.	C	T	2884.77	PASS	AC=1;AF=0.5;AN=2;BaseQRankSum=0.383;DP=185;Dels=0.0;FS=9.726;HaplotypeScore=3.376;MLEAC=1;MLEAF=0.5;MQ=42.0;MQ0=0;MQRankSum=-0.823;QD=15.59;ReadPosRankSum=-0.636	GT:AD:DP:GQ:PL	0/1:96,89:185:99:2913,0,3216
chrV	118501	.	C	T	3800.77	PASS	AC=1;AF=0.5;AN=2;BaseQRankSum=-0.615;DP=212;Dels=0.0;FS=6.387;HaplotypeScore=4.9395;MLEAC=1;MLEAF=0.5;MQ=41.99;MQ0=0;MQRankSum=0.185;QD=17.93;ReadPosRankSum=0.049	GT:AD:DP:GQ:PL	0/1:100,110:210:99:3829,0,3378
chrV	126957	.	G	A	3743.77	PASS	AC=1;AF=0.5;AN=2;BaseQRankSum=1.364;DP=231;Dels=0.0;FS=1.592;HaplotypeScore=4.3842;MLEAC=1;MLEAF=0.5;MQ=42.0;MQ0=0;MQRankSum=-1.343;QD=16.21;ReadPosRankSum=-0.32	GT:AD:DP:GQ:PL	0/1:119,112:231:99:3772,0,4035
chrV	128164	.	C	T	3392.77	PASS	AC=1;AF=0.5;AN=2;BaseQRankSum=-1.536;DP=193;Dels=0.0;FS=7.099;HaplotypeScore=1.8245;MLEAC=1;MLEAF=0.5;MQ=42.0;MQ0=0;MQRankSum=-1.033;QD=17.58;ReadPosRankSum=-0.398	GT:AD:DP:GQ:PL	0/1:93,100:193:99:3421,0,3137
chrV	150813	.	G	A	3029.77	PASS	AC=1;AF=0.5;AN=2;BaseQRankSum=-0.225;DP=178;Dels=0.0;FS=19.713;HaplotypeScore=1.4105;MLEAC=1;MLEAF=0.5;MQ=42.0;MQ0=0;MQRankSum=1.908;QD=17.02;ReadPosRankSum=0.063	GT:AD:DP:GQ:PL	0/1:84,93:177:99:3058,0,2746
chrV	153021	.	A	G	1838.77	PASS	AC=1;AF=0.5;AN=2;BaseQRankSum=-0.278;DP=135;Dels=0.0;FS=1.376;HaplotypeScore=9.763;MLEAC=1;MLEAF=0.5;MQ=41.99;MQ0=0;MQRankSum=0.56;QD=13.62;ReadPosRankSum=-0.475	GT:AD:DP:GQ:PL	0/1:75,59:134:99:1867,0,2454
chrV	160432	.	G	A	2959.77	PASS	AC=1;AF=0.5;AN=2;BaseQRankSum=-0.128;DP=185;Dels=0.0;FS=1.813;HaplotypeScore=3.3991;MLEAC=1;MLEAF=0.5;MQ=41.99;MQ0=0;MQRankSum=-0.498;QD=16.0;ReadPosRankSum=-0.38	GT:AD:DP:GQ:PL	0/1:94,91:185:99:2988,0,3076
chrV	161718	.	G	A	2849.77	PASS	AC=1;AF=0.5;AN=2;BaseQRankSum=1.084;DP=182;Dels=0.0;FS=3.352;HaplotypeScore=3.9434;MLEAC=1;MLEAF=0.5;MQ=41.99;MQ0=0;MQRankSum=-0.223;QD=15.66;ReadPosRankSum=0.465	GT:AD:DP:GQ:PL	0/1:95,87:182:99:2878,0,3210
chrV	199946	.	C	T	3123.77	PASS	AC=1;AF=0.5;AN=2;BaseQRankSum=0.873;DP=194;Dels=0.0;FS=1.771;HaplotypeScore=3.6021;MLEAC=1;MLEAF=0.5;MQ=42.0;MQ0=0;MQRankSum=0.927;QD=16.1;ReadPosRankSum=-0.95	GT:AD:DP:GQ:PL	0/1:101,93:194:99:3152,0,3366
chrV	210743	.	C	T	3269.77	PASS	AC=1;AF=0.5;AN=2;BaseQRankSum=0.976;DP=205;Dels=0.0;FS=0.518;HaplotypeScore=4.6974;MLEAC=1;MLEAF=0.5;MQ=42.0;MQ0=0;MQRankSum=0.404;QD=15.95;ReadPosRankSum=0.343	GT:AD:DP:GQ:PL	0/1:105,100:205:99:3298,0,3506
chrV	214370	.	C	T	2818.77	PASS	AC=1;AF=0.5;AN=2;BaseQRankSum=-0.683;DP=201;Dels=0.0;FS=3.331;HaplotypeScore=3.7651;MLEAC=1;MLEAF=0.5;MQ=42.0;MQ0=0;MQRankSum=0.681;QD=14.02;ReadPosRankSum=-0.076	GT:AD:DP:GQ:PL	0/1:111,89:201:99:2847,0,3647
chrV	214449	.	C	T	2150.77	PASS	AC=1;AF=0.5;AN=2;BaseQRankSum=-0.049;DP=163;Dels=0.0;FS=0.588;HaplotypeScore=0.8667;MLEAC=1;MLEAF=0.5;MQ=42.0;MQ0=0;MQRankSum=-0.455;QD=13.19;ReadPosRankSum=0.066	GT:AD:DP:GQ:PL	0/1:97,66:163:99:2179,0,3412
chrV	220895	.	G	A	2343.77	PASS	AC=1;AF=0.5;AN=2;BaseQRankSum=0.958;DP=154;Dels=0.0;FS=3.847;HaplotypeScore=3.4848;MLEAC=1;MLEAF=0.5;MQ=42.0;MQ0=0;MQRankSum=-1.243;QD=15.22;ReadPosRankSum=-0.896	GT:AD:DP:GQ:PL	0/1:79,74:154:99:2372,0,2559
chrV	221784	.	C	T	2753.77	PASS	AC=1;AF=0.5;AN=2;BaseQRankSum=0.116;DP=171;Dels=0.0;FS=6.768;HaplotypeScore=6.1673;MLEAC=1;MLEAF=0.5;MQ=41.99;MQ0=0;MQRankSum=-1.728;QD=16.1;ReadPosRankSum=-0.722	GT:AD:DP:GQ:PL	0/1:82,86:168:99:2782,0,2505
chrV	223370	.	C	T	2302.77	PASS	AC=1;AF=0.5;AN=2;BaseQRankSum=-0.554;DP=157;Dels=0.0;FS=0.593;HaplotypeScore=1.7326;MLEAC=1;MLEAF=0.5;MQ=41.99;MQ0=0;MQRankSum=1.083;QD=14.67;ReadPosRankSum=-1.026	GT:AD:DP:GQ:PL	0/1:83,73:156:99:2331,0,2696
chrV	223822	.	T	C	3087.77	PASS	AC=1;AF=0.5;AN=2;BaseQRankSum=5.191;DP=184;Dels=0.0;FS=1.156;HaplotypeScore=1.7552;MLEAC=1;MLEAF=0.5;MQ=41.98;MQ0=0;MQRankSum=-0.341;QD=16.78;ReadPosRankSum=-0.091	GT:AD:DP:GQ:PL	0/1:91,93:184:99:3116,0,2625
chrV	231314	.	G	A	3752.77	PASS	AC=1;AF=0.5;AN=2;BaseQRankSum=-1.73;DP=214;Dels=0.0;FS=3.093;HaplotypeScore=1.6385;MLEAC=1;MLEAF=0.5;MQ=42.0;MQ0=0;MQRankSum=1.2;QD=17.54;ReadPosRankSum=1.765	GT:AD:DP:GQ:PL	0/1:100,113:213:99:3781,0,3305
chrV	235987	.	G	A	3774.77	PASS	AC=1;AF=0.5;AN=2;BaseQRankSum=-1.941;DP=247;Dels=0.0;FS=3.503;HaplotypeScore=9.0892;MLEAC=1;MLEAF=0.5;MQ=42.0;MQ0=0;MQRankSum=-1.155;QD=15.28;ReadPosRankSum=1.745	GT:AD:DP:GQ:PL	0/1:130,117:247:99:3803,0,4200
chrV	237067	.	G	A	2523.77	PASS	AC=1;AF=0.5;AN=2;BaseQRankSum=0.678;DP=164;Dels=0.0;FS=8.031;HaplotypeScore=2.444;MLEAC=1;MLEAF=0.5;MQ=42.0;MQ0=0;MQRankSum=-0.157;QD=15.39;ReadPosRankSum=-0.486	GT:AD:DP:GQ:PL	0/1:88,76:164:99:2552,0,2898
chrV	237849	.	G	A	4184.77	PASS	AC=1;AF=0.5;AN=2;BaseQRankSum=0.821;DP=249;Dels=0.0;FS=0.972;HaplotypeScore=0.9987;MLEAC=1;MLEAF=0.5;MQ=41.99;MQ0=0;MQRankSum=-1.101;QD=16.81;ReadPosRankSum=-1.356	GT:AD:DP:GQ:PL	0/1:124,125:249:99:4213,0,4161
chrV	237989	.	C	T	3899.77	PASS	AC=1;AF=0.5;AN=2;BaseQRankSum=2.911;DP=216;Dels=0.0;FS=2.324;HaplotypeScore=2.6342;MLEAC=1;MLEAF=0.5;MQ=41.98;MQ0=0;MQRankSum=1.032;QD=18.05;ReadPosRankSum=1.036	GT:AD:DP:GQ:PL	0/1:101,115:216:99:3928,0,3210
chrV	239215	.	G	A	3616.77	PASS	AC=1;AF=0.5;AN=2;BaseQRankSum=-0.109;DP=203;Dels=0.0;FS=16.221;HaplotypeScore=0.7887;MLEAC=1;MLEAF=0.5;MQ=42.0;MQ0=0;MQRankSum=-0.08;QD=17.82;ReadPosRankSum=-0.008	GT:AD:DP:GQ:PL	0/1:94,109:203:99:3645,0,3088
chrV	246501	.	G	A	3664.77	PASS	AC=1;AF=0.5;AN=2;BaseQRankSum=1.753;DP=219;Dels=0.0;FS=5.973;HaplotypeScore=3.7144;MLEAC=1;MLEAF=0.5;MQ=41.94;MQ0=0;MQRankSum=-0.083;QD=16.73;ReadPosRankSum=-0.092	GT:AD:DP:GQ:PL	0/1:107,110:217:99:3693,0,3329
chrV	247326	.	C	T	3605.77	PASS	AC=1;AF=0.5;AN=2;BaseQRankSum=1.15;DP=191;Dels=0.0;FS=1.138;HaplotypeScore=4.6277;MLEAC=1;MLEAF=0.5;MQ=41.88;MQ0=0;MQRankSum=-0.28;QD=18.88;ReadPosRankSum=1.605	GT:AD:DP:GQ:PL	0/1:85,106:191:99:3634,0,2819
chrV	252028	.	G	A	4133.77	PASS	AC=1;AF=0.5;AN=2;BaseQRankSum=1.037;DP=221;Dels=0.0;FS=2.292;HaplotypeScore=8.4701;MLEAC=1;MLEAF=0.5;MQ=41.94;MQ0=0;MQRankSum=-1.168;QD=18.7;ReadPosRankSum=-0.96	GT:AD:DP:GQ:PL	0/1:96,125:221:99:4162,0,3035
chrV	252321	.	C	T	3118.77	PASS	AC=1;AF=0.5;AN=2;BaseQRankSum=0.443;DP=212;Dels=0.0;FS=2.345;HaplotypeScore=0.8667;MLEAC=1;MLEAF=0.5;MQ=41.99;MQ0=0;MQRankSum=-0.486;QD=14.71;ReadPosRankSum=-0.792	GT:AD:DP:GQ:PL	0/1:116,95:211:99:3147,0,3925
chrV	260321	.	G	A	2689.77	PASS	AC=1;AF=0.5;AN=2;BaseQRankSum=1.045;DP=177;Dels=0.0;FS=4.378;HaplotypeScore=0.734;MLEAC=1;MLEAF=0.5;MQ=41.92;MQ0=0;MQRankSum=-0.954;QD=15.2;ReadPosRankSum=-0.789	GT:AD:DP:GQ:PL	0/1:94,83:177:99:2718,0,3128
chrV	265248	.	C	T	2757.77	PASS	AC=1;AF=0.5;AN=2;BaseQRankSum=2.014;DP=183;Dels=0.0;FS=2.58;HaplotypeScore=2.5015;MLEAC=1;MLEAF=0.5;MQ=42.0;MQ0=0;MQRankSum=0.829;QD=15.07;ReadPosRankSum=0.33	GT:AD:DP:GQ:PL	0/1:97,85:182:99:2786,0,3021
chrV	276164	.	C	T	3884.77	PASS	AC=1;AF=0.5;AN=2;BaseQRankSum=-1.604;DP=250;Dels=0.0;FS=1.534;HaplotypeScore=3.5494;MLEAC=1;MLEAF=0.5;MQ=41.98;MQ0=0;MQRankSum=0.498;QD=15.54;ReadPosRankSum=0.697	GT:AD:DP:GQ:PL	0/1:131,118:249:99:3913,0,4446
chrV	276478	.	C	T	3308.77	PASS	AC=1;AF=0.5;AN=2;BaseQRankSum=1.566;DP=210;Dels=0.0;FS=2.425;HaplotypeScore=0.6651;MLEAC=1;MLEAF=0.5;MQ=41.86;MQ0=0;MQRankSum=0.801;QD=15.76;ReadPosRankSum=-0.523	GT:AD:DP:GQ:PL	0/1:110,99:209:99:3337,0,3681
chrV	293391	.	G	A	2128.77	PASS	AC=1;AF=0.5;AN=2;BaseQRankSum=0.04;DP=169;Dels=0.0;FS=3.658;HaplotypeScore=4.28;MLEAC=1;MLEAF=0.5;MQ=42.0;MQ0=0;MQRankSum=1.038;QD=12.6;ReadPosRankSum=-0.427	GT:AD:DP:GQ:PL	0/1:100,69:169:99:2157,0,3501
chrV	302805	.	C	T	2375.77	PASS	AC=1;AF=0.5;AN=2;BaseQRankSum=-0.113;DP=182;Dels=0.0;FS=11.407;HaplotypeScore=5.8478;MLEAC=1;MLEAF=0.5;MQ=41.98;MQ0=0;MQRankSum=-1.987;QD=13.05;ReadPosRankSum=-0.538	GT:AD:DP:GQ:PL	0/1:106,76:182:99:2404,0,3592
chrV	317984	.	C	T	2753.77	PASS	AC=1;AF=0.5;AN=2;BaseQRankSum=-0.36;DP=174;Dels=0.0;FS=2.66;HaplotypeScore=3.4398;MLEAC=1;MLEAF=0.5;MQ=42.0;MQ0=0;MQRankSum=2.08;QD=15.83;ReadPosRankSum=-0.291	GT:AD:DP:GQ:PL	0/1:90,84:174:99:2782,0,2961
chrV	318029	.	C	T	3327.77	PASS	AC=1;AF=0.5;AN=2;BaseQRankSum=-1.477;DP=204;Dels=0.0;FS=0.519;HaplotypeScore=0.0;MLEAC=1;MLEAF=0.5;MQ=42.0;MQ0=0;MQRankSum=1.306;QD=16.31;ReadPosRankSum=0.675	GT:AD:DP:GQ:PL	0/1:100,104:204:99:3356,0,3330
chrV	318273	.	G	A	3198.81	PASS	AC=1;AF=0.5;AN=2;BaseQRankSum=2.778;DP=184;Dels=0.0;FS=2.592;HaplotypeScore=2.6287;MLEAC=1;MLEAF=0.5;MQ=42.0;MQ0=0;MQRankSum=1.576;QD=17.38;ReadPosRankSum=1.036	GT:AD:DP:GQ:PL	0/1:89,93:183:99:3227,0,2838
chrV	320235	.	C	T	2717.77	PASS	AC=1;AF=0.5;AN=2;BaseQRankSum=0.173;DP=193;Dels=0.0;FS=3.328;HaplotypeScore=1.7621;MLEAC=1;MLEAF=0.5;MQ=42.0;MQ0=0;MQRankSum=-1.271;QD=14.08;ReadPosRankSum=0.217	GT:AD:DP:GQ:PL	0/1:107,85:192:99:2746,0,3521
chrV	322835	.	T	C	3135.77	PASS	AC=1;AF=0.5;AN=2;BaseQRankSum=-1.687;DP=191;Dels=0.0;FS=2.566;HaplotypeScore=0.0;MLEAC=1;MLEAF=0.5;MQ=42.0;MQ0=0;MQRankSum=-1.499;QD=16.42;ReadPosRankSum=-0.433	GT:AD:DP:GQ:PL	0/1:97,94:191:99:3164,0,3275
chrV	328479	.	C	T	2643.77	PASS	AC=1;AF=0.5;AN=2;BaseQRankSum=-0.882;DP=191;Dels=0.0;FS=0.0;HaplotypeScore=1.6553;MLEAC=1;MLEAF=0.5;MQ=41.91;MQ0=0;MQRankSum=-0.173;QD=13.84;ReadPosRankSum=-0.705	GT:AD:DP:GQ:PL	0/1:107,84:191:99:2672,0,3613
chrV	332392	.	A	G	2893.77	PASS	AC=1;AF=0.5;AN=2;BaseQRankSum=-0.297;DP=162;Dels=0.0;FS=12.516;HaplotypeScore=3.4006;MLEAC=1;MLEAF=0.5;MQ=41.99;MQ0=0;MQRankSum=0.418;QD=17.86;ReadPosRankSum=1.039	GT:AD:DP:GQ:PL	0/1:76,86:162:99:2922,0,2445
chrV	342649	.	A	G	2791.77	PASS	AC=1;AF=0.5;AN=2;BaseQRankSum=0.572;DP=168;Dels=0.0;FS=0.575;HaplotypeScore=5.7219;MLEAC=1;MLEAF=0.5;MQ=41.88;MQ0=0;MQRankSum=2.339;QD=16.62;ReadPosRankSum=0.568	GT:AD:DP:GQ:PL	0/1:81,87:168:99:2820,0,2538
chrV	360127	.	G	A	3488.77	PASS	AC=1;AF=0.5;AN=2;BaseQRankSum=2.058;DP=206;Dels=0.0;FS=6.968;HaplotypeScore=1.782;MLEAC=1;MLEAF=0.5;MQ=41.9;MQ0=0;MQRankSum=0.918;QD=16.94;ReadPosRankSum=-0.124	GT:AD:DP:GQ:PL	0/1:97,109:206:99:3517,0,2940
chrV	371765	.	G	A	3672.77	PASS	AC=1;AF=0.5;AN=2;BaseQRankSum=1.657;DP=206;Dels=0.0;FS=0.0;HaplotypeScore=4.6924;MLEAC=1;MLEAF=0.5;MQ=42.0;MQ0=0;MQRankSum=1.18;QD=17.83;ReadPosRankSum=1.108	GT:AD:DP:GQ:PL	0/1:96,108:204:99:3701,0,2988
chrV	375961	.	A	G	2423.77	PASS	AC=1;AF=0.5;AN=2;BaseQRankSum=-0.612;DP=163;Dels=0.0;FS=2.766;HaplotypeScore=1.7206;MLEAC=1;MLEAF=0.5;MQ=41.99;MQ0=0;MQRankSum=1.48;QD=14.87;ReadPosRankSum=0.652	GT:AD:DP:GQ:PL	0/1:84,78:163:99:2452,0,2771
chrV	380487	.	A	G	1860.77	PASS	AC=1;AF=0.5;AN=2;BaseQRankSum=2.276;DP=149;Dels=0.0;FS=2.133;HaplotypeScore=3.3558;MLEAC=1;MLEAF=0.5;MQ=41.99;MQ0=0;MQRankSum=-0.438;QD=12.49;ReadPosRankSum=-0.281	GT:AD:DP:GQ:PL	0/1:90,58:148:99:1889,0,3130
chrV	385578	.	G	A	3959.77	PASS	AC=1;AF=0.5;AN=2;BaseQRankSum=-1.335;DP=203;Dels=0.0;FS=2.484;HaplotypeScore=4.1736;MLEAC=1;MLEAF=0.5;MQ=41.98;MQ0=0;MQRankSum=1.592;QD=19.51;ReadPosRankSum=-1.82	GT:AD:DP:GQ:PL	0/1:82,120:203:99:3988,0,2670
chrV	385749	.	C	T	3667.77	PASS	AC=1;AF=0.5;AN=2;BaseQRankSum=-1.623;DP=207;Dels=0.0;FS=1.71;HaplotypeScore=0.0;MLEAC=1;MLEAF=0.5;MQ=41.99;MQ0=0;MQRankSum=-1.141;QD=17.72;ReadPosRankSum=0.773	GT:AD:DP:GQ:PL	0/1:94,113:207:99:3696,0,3107
chrV	390688	.	G	A	3204.83	PASS	AC=1;AF=0.5;AN=2;BaseQRankSum=-0.37;DP=209;Dels=0.0;FS=1.068;HaplotypeScore=1.5774;MLEAC=1;MLEAF=0.5;MQ=42.0;MQ0=0;MQRankSum=-0.571;QD=15.33;ReadPosRankSum=-0.58	GT:AD:DP:GQ:PL	0/1:108,101:209:99:3235,0,3465
chrV	392571	.	C	T	2345.77	PASS	AC=1;AF=0.5;AN=2;BaseQRankSum=-0.468;DP=171;Dels=0.0;FS=6.633;HaplotypeScore=2.7622;MLEAC=1;MLEAF=0.5;MQ=41.88;MQ0=0;MQRankSum=-1.66;QD=13.72;ReadPosRankSum=1.597	GT:AD:DP:GQ:PL	0/1:95,75:170:99:2374,0,3039
chrV	395446	.	C	T	2939.77	PASS	AC=1;AF=0.5;AN=2;BaseQRankSum=1.747;DP=184;Dels=0.0;FS=1.16;HaplotypeScore=2.9516;MLEAC=1;MLEAF=0.5;MQ=42.0;MQ0=0;MQRankSum=1.339;QD=15.98;ReadPosRankSum=0.783	GT:AD:DP:GQ:PL	0/1:95,88:183:99:2968,0,3194
chrV	402175	.	C	T	3197.84	PASS	AC=1;AF=0.5;AN=2;BaseQRankSum=0.975;DP=212;Dels=0.0;FS=2.388;HaplotypeScore=3.2992;MLEAC=1;MLEAF=0.5;MQ=41.99;MQ0=0;MQRankSum=0.456;QD=15.08;ReadPosRankSum=1.874	GT:AD:DP:GQ:PL	0/1:115,97:212:99:3226,0,3747
chrV	404446	.	A	G	2160.77	PASS	AC=1;AF=0.5;AN=2;BaseQRankSum=-0.402;DP=139;Dels=0.0;FS=3.046;HaplotypeScore=6.9258;MLEAC=1;MLEAF=0.5;MQ=41.99;MQ0=0;MQRankSum=0.977;QD=15.55;ReadPosRankSum=0.053	GT:AD:DP:GQ:PL	0/1:70,68:138:99:2189,0,2383
chrV	407025	.	T	C	3649.77	PASS	AC=1;AF=0.5;AN=2;BaseQRankSum=0.977;DP=204;Dels=0.0;FS=0.522;HaplotypeScore=3.4082;MLEAC=1;MLEAF=0.5;MQ=41.98;MQ0=0;MQRankSum=1.714;QD=17.89;ReadPosRankSum=-0.607	GT:AD:DP:GQ:PL	0/1:91,112:203:99:3678,0,2792
chrV	408556	.	C	T	2816.77	PASS	AC=1;AF=0.5;AN=2;BaseQRankSum=0.253;DP=211;Dels=0.0;FS=0.0;HaplotypeScore=4.6408;MLEAC=1;MLEAF=0.5;MQ=41.93;MQ0=0;MQRankSum=-0.097;QD=13.35;ReadPosRankSum=-0.411	GT:AD:DP:GQ:PL	0/1:124,87:211:99:2845,0,4321
chrV	409621	.	A	G	2328.77	PASS	AC=1;AF=0.5;AN=2;BaseQRankSum=-1.437;DP=154;Dels=0.0;FS=3.772;HaplotypeScore=0.9989;MLEAC=1;MLEAF=0.5;MQ=42.0;MQ0=0;MQRankSum=-0.421;QD=15.12;ReadPosRankSum=0.309	GT:AD:DP:GQ:PL	0/1:80,74:154:99:2357,0,2702
chrV	421850	.	G	A	2817.77	PASS	AC=1;AF=0.5;AN=2;BaseQRankSum=-2.419;DP=183;Dels=0.0;FS=1.153;HaplotypeScore=0.7887;MLEAC=1;MLEAF=0.5;MQ=42.0;MQ0=0;MQRankSum=0.522;QD=15.4;ReadPosRankSum=-1.043	GT:AD:DP:GQ:PL	0/1:92,90:182:99:2846,0,3030
chrV	423102	.	C	T	2704.77	PASS	AC=1;AF=0.5;AN=2;BaseQRankSum=-0.931;DP=166;Dels=0.0;FS=0.0;HaplotypeScore=4.8987;MLEAC=1;MLEAF=0.5;MQ=41.99;MQ0=0;MQRankSum=-1.369;QD=16.29;ReadPosRankSum=0.652	GT:AD:DP:GQ:PL	0/1:79,85:164:99:2733,0,2586
chrV	427442	.	A	G	3557.77	PASS	AC=1;AF=0.5;AN=2;BaseQRankSum=-0.24;DP=195;Dels=0.0;FS=9.539;HaplotypeScore=0.0;MLEAC=1;MLEAF=0.5;MQ=41.79;MQ0=0;MQRankSum=-0.718;QD=18.24;ReadPosRankSum=-1.11	GT:AD:DP:GQ:PL	0/1:92,103:195:99:3586,0,2999
chrV	428752	.	T	C	3505.77	PASS	AC=1;AF=0.5;AN=2;BaseQRankSum=1.909;DP=212;Dels=0.0;FS=0.0;HaplotypeScore=8.2407;MLEAC=1;MLEAF=0.5;MQ=41.99;MQ0=0;MQRankSum=1.16;QD=16.54;ReadPosRankSum=2.332	GT:AD:DP:GQ:PL	0/1:109,103:212:99:3534,0,3671
chrV	451956	.	G	A	3367.77	PASS	AC=1;AF=0.5;AN=2;BaseQRankSum=0.747;DP=213;Dels=0.0;FS=1.053;HaplotypeScore=0.9789;MLEAC=1;MLEAF=0.5;MQ=42.0;MQ0=0;MQRankSum=0.208;QD=15.81;ReadPosRankSum=0.497	GT:AD:DP:GQ:PL	0/1:111,102:213:99:3396,0,3650
chrV	453610	.	C	T	2919.77	PASS	AC=1;AF=0.5;AN=2;BaseQRankSum=-4.8;DP=197;Dels=0.0;FS=5.116;HaplotypeScore=1.6006;MLEAC=1;MLEAF=0.5;MQ=42.0;MQ0=0;MQRankSum=0.67;QD=14.82;ReadPosRankSum=-0.834	GT:AD:DP:GQ:PL	0/1:99,97:196:99:2948,0,3232
chrV	457816	.	A	G	3746.77	PASS	AC=1;AF=0.5;AN=2;BaseQRankSum=-0.824;DP=205;Dels=0.0;FS=1.718;HaplotypeScore=0.9734;MLEAC=1;MLEAF=0.5;MQ=42.0;MQ0=0;MQRankSum=-0.342;QD=18.28;ReadPosRankSum=1.285	GT:AD:DP:GQ:PL	0/1:93,112:205:99:3775,0,3070
chrV	459319	.	C	T	2692.77	PASS	AC=1;AF=0.5;AN=2;BaseQRankSum=-1.493;DP=161;Dels=0.0;FS=2.808;HaplotypeScore=3.6882;MLEAC=1;MLEAF=0.5;MQ=42.0;MQ0=0;MQRankSum=0.427;QD=16.73;ReadPosRankSum=0.272	GT:AD:DP:GQ:PL	0/1:72,87:160:99:2721,0,2208
chrV	460181	.	G	A	3059.77	PASS	AC=1;AF=0.5;AN=2;BaseQRankSum=-1.344;DP=192;Dels=0.0;FS=7.129;HaplotypeScore=5.6746;MLEAC=1;MLEAF=0.5;MQ=42.0;MQ0=0;MQRankSum=0.14;QD=15.94;ReadPosRankSum=-1.033	GT:AD:DP:GQ:PL	0/1:95,96:192:99:3088,0,3136
chrV	463803	.	C	T	2153.77	PASS	AC=1;AF=0.5;AN=2;BaseQRankSum=-5.137;DP=154;Dels=0.0;FS=12.015;HaplotypeScore=4.1172;MLEAC=1;MLEAF=0.5;MQ=41.99;MQ0=0;MQRankSum=0.261;QD=13.99;ReadPosRankSum=1.728	GT:AD:DP:GQ:PL	0/1:75,78:153:99:2182,0,2417
chrV	464420	.	C	T	2899.77	PASS	AC=1;AF=0.5;AN=2;BaseQRankSum=1.29;DP=191;Dels=0.0;FS=6.141;HaplotypeScore=2.6132;MLEAC=1;MLEAF=0.5;MQ=41.99;MQ0=0;MQRankSum=0.875;QD=15.18;ReadPosRankSum=-1.138	GT:AD:DP:GQ:PL	0/1:105,86:191:99:2928,0,3502
chrV	472124	.	C	T	2104.77	PASS	AC=1;AF=0.5;AN=2;BaseQRankSum=0.451;DP=135;Dels=0.0;FS=12.304;HaplotypeScore=0.9933;MLEAC=1;MLEAF=0.5;MQ=41.89;MQ0=0;MQRankSum=1.033;QD=15.59;ReadPosRankSum=1.667	GT:AD:DP:GQ:PL	0/1:70,65:135:99:2133,0,2344
chrV	472514	.	C	T	2648.77	PASS	AC=1;AF=0.5;AN=2;BaseQRankSum=-0.716;DP=193;Dels=0.0;FS=8.374;HaplotypeScore=1.8401;MLEAC=1;MLEAF=0.5;MQ=42.0;MQ0=0;MQRankSum=1.365;QD=13.72;ReadPosRankSum=-1.057	GT:AD:DP:GQ:PL	0/1:111,82:193:99:2677,0,3802
chrV	474064	.	C	T	1316.77	PASS	AC=1;AF=0.5;AN=2;BaseQRankSum=0.486;DP=81;Dels=0.0;FS=7.538;HaplotypeScore=0.0;MLEAC=1;MLEAF=0.5;MQ=42.0;MQ0=0;MQRankSum=-0.09;QD=16.26;ReadPosRankSum=-1.167	GT:AD:DP:GQ:PL	0/1:40,41:81:99:1345,0,1308
chrV	480122	.	C	T	3149.77	PASS	AC=1;AF=0.5;AN=2;BaseQRankSum=-3.21;DP=184;Dels=0.0;FS=1.215;HaplotypeScore=3.6257;MLEAC=1;MLEAF=0.5;MQ=42.0;MQ0=0;MQRankSum=-0.662;QD=17.12;ReadPosRankSum=-0.019	GT:AD:DP:GQ:PL	0/1:89,95:184:99:3178,0,2997
chrV	481606	.	A	G	2655.77	PASS	AC=1;AF=0.5;AN=2;BaseQRankSum=-0.852;DP=159;Dels=0.0;FS=0.0;HaplotypeScore=2.4095;MLEAC=1;MLEAF=0.5;MQ=42.0;MQ0=0;MQRankSum=0.62;QD=16.7;ReadPosRankSum=-0.733	GT:AD:DP:GQ:PL	0/1:75,82:158:99:2684,0,2443
chrV	483707	.	G	A	1730.77	PASS	AC=1;AF=0.5;AN=2;BaseQRankSum=-0.09;DP=156;Dels=0.0;FS=0.607;HaplotypeScore=5.8686;MLEAC=1;MLEAF=0.5;MQ=41.99;MQ0=0;MQRankSum=-1.527;QD=11.09;ReadPosRankSum=1.789	GT:AD:DP:GQ:PL	0/1:92,62:154:99:1759,0,2871
chrV	484409	.	G	A	2776.77	PASS	AC=1;AF=0.5;AN=2;BaseQRankSum=-1.567;DP=166;Dels=0.0;FS=0.566;HaplotypeScore=2.9241;MLEAC=1;MLEAF=0.5;MQ=41.99;MQ0=0;MQRankSum=0.426;QD=16.73;ReadPosRankSum=-0.766	GT:AD:DP:GQ:PL	0/1:81,85:166:99:2805,0,2669
chrV	485540	.	G	A	3066.77	PASS	AC=1;AF=0.5;AN=2;BaseQRankSum=0.749;DP=218;Dels=0.0;FS=11.385;HaplotypeScore=2.9217;MLEAC=1;MLEAF=0.5;MQ=42.0;MQ0=0;MQRankSum=0.715;QD=14.07;ReadPosRankSum=-1.636	GT:AD:DP:GQ:PL	0/1:122,96:218:99:3095,0,3885
chrV	486794	.	G	A	3619.77	PASS	AC=1;AF=0.5;AN=2;BaseQRankSum=-0.621;DP=211;Dels=0.0;FS=5.658;HaplotypeScore=4.3794;MLEAC=1;MLEAF=0.5;MQ=42.0;MQ0=0;MQRankSum=0.82;QD=17.16;ReadPosRankSum=0.17	GT:AD:DP:GQ:PL	0/1:103,108:211:99:3648,0,3517
chrV	505938	.	G	A	3100.77	PASS	AC=1;AF=0.5;AN=2;BaseQRankSum=0.284;DP=179;Dels=0.0;FS=0.0;HaplotypeScore=4.4055;MLEAC=1;MLEAF=0.5;MQ=41.99;MQ0=0;MQRankSum=1.724;QD=17.32;ReadPosRankSum=0.227	GT:AD:DP:GQ:PL	0/1:87,92:179:99:3129,0,2864
chrV	509342	.	G	A	1876.77	PASS	AC=1;AF=0.5;AN=2;BaseQRankSum=-1.981;DP=144;Dels=0.0;FS=0.0;HaplotypeScore=0.6651;MLEAC=1;MLEAF=0.5;MQ=42.0;MQ0=0;MQRankSum=-1.891;QD=13.03;ReadPosRankSum=-0.875	GT:AD:DP:GQ:PL	0/1:71,72:144:99:1905,0,2024
chrV	516120	.	C	T	3643.77	PASS	AC=1;AF=0.5;AN=2;BaseQRankSum=-4.626;DP=222;Dels=0.0;FS=8.593;HaplotypeScore=2.5439;MLEAC=1;MLEAF=0.5;MQ=41.98;MQ0=0;MQRankSum=0.371;QD=16.41;ReadPosRankSum=-0.587	GT:AD:DP:GQ:PL	0/1:100,121:221:99:3672,0,3333
chrV	523439	.	C	T	2089.77	PASS	AC=1;AF=0.5;AN=2;BaseQRankSum=0.252;DP=142;Dels=0.0;FS=0.62;HaplotypeScore=0.9973;MLEAC=1;MLEAF=0.5;MQ=41.99;MQ0=0;MQRankSum=-2.007;QD=14.72;ReadPosRankSum=-1.896	GT:AD:DP:GQ:PL	0/1:78,64:142:99:2118,0,2631
chrV	527150	.	G	A	2741.77	PASS	AC=1;AF=0.5;AN=2;BaseQRankSum=1.766;DP=168;Dels=0.0;FS=0.568;HaplotypeScore=0.9789;MLEAC=1;MLEAF=0.5;MQ=41.99;MQ0=0;MQRankSum=0.328;QD=16.32;ReadPosRankSum=-0.101	GT:AD:DP:GQ:PL	0/1:86,81:167:99:2770,0,2904
chrV	527309	.	G	A	3747.77	PASS	AC=1;AF=0.5;AN=2;BaseQRankSum=0.793;DP=217;Dels=0.0;FS=7.602;HaplotypeScore=0.8667;MLEAC=1;MLEAF=0.5;MQ=41.99;MQ0=0;MQRankSum=0.892;QD=17.27;ReadPosRankSum=1.675	GT:AD:DP:GQ:PL	0/1:107,110:217:99:3776,0,3622
chrV	531874	.	C	T	2609.77	PASS	AC=1;AF=0.5;AN=2;BaseQRankSum=1.657;DP=186;Dels=0.0;FS=2.608;HaplotypeScore=7.01;MLEAC=1;MLEAF=0.5;MQ=41.99;MQ0=0;MQRankSum=-0.403;QD=14.03;ReadPosRankSum=1.575	GT:AD:DP:GQ:PL	0/1:106,80:186:99:2638,0,3508
chrV	535672	.	G	A	3393.77	PASS	AC=1;AF=0.5;AN=2;BaseQRankSum=1.863;DP=226;Dels=0.0;FS=0.0;HaplotypeScore=4.6649;MLEAC=1;MLEAF=0.5;MQ=42.0;MQ0=0;MQRankSum=1.222;QD=15.02;ReadPosRankSum=0.504	GT:AD:DP:GQ:PL	0/1:124,102:226:99:3422,0,4023
chrV	546344	.	A	G	1782.77	PASS	AC=1;AF=0.5;AN=2;BaseQRankSum=0.935;DP=111;Dels=0.0;FS=3.521;HaplotypeScore=2.8995;MLEAC=1;MLEAF=0.5;MQ=42.0;MQ0=0;MQRankSum=-0.221;QD=16.06;ReadPosRankSum=-0.788	GT:AD:DP:GQ:PL	0/1:54,57:111:99:1811,0,1715
chrV	546751	.	C	T	3484.77	PASS	AC=1;AF=0.5;AN=2;BaseQRankSum=0.695;DP=189;Dels=0.0;FS=0.0;HaplotypeScore=0.0;MLEAC=1;MLEAF=0.5;MQ=41.99;MQ0=0;MQRankSum=1.231;QD=18.44;ReadPosRankSum=0.159	GT:AD:DP:GQ:PL	0/1:87,102:189:99:3513,0,2769
chrV	553595	.	G	A	3176.77	PASS	AC=1;AF=0.5;AN=2;BaseQRankSum=2.32;DP=206;Dels=0.0;FS=1.693;HaplotypeScore=3.9879;MLEAC=1;MLEAF=0.5;MQ=41.73;MQ0=0;MQRankSum=0.784;QD=15.42;ReadPosRankSum=1.275	GT:AD:DP:GQ:PL	0/1:107,97:205:99:3205,0,3437
chrV	560941	.	C	T	3582.77	PASS	AC=1;AF=0.5;AN=2;BaseQRankSum=1.827;DP=203;Dels=0.0;FS=3.215;HaplotypeScore=1.663;MLEAC=1;MLEAF=0.5;MQ=42.0;MQ0=0;MQRankSum=-0.901;QD=17.65;ReadPosRankSum=-1.327	GT:AD:DP:GQ:PL	0/1:96,107:203:99:3611,0,3169
chrV	561351	.	C	T	3828.77	PASS	AC=1;AF=0.5;AN=2;BaseQRankSum=2.84;DP=237;Dels=0.0;FS=2.858;HaplotypeScore=6.1859;MLEAC=1;MLEAF=0.5;MQ=41.88;MQ0=0;MQRankSum=-0.588;QD=16.16;ReadPosRankSum=0.2	GT:AD:DP:GQ:PL	0/1:119,118:237:99:3857,0,3891
chrV	561604	.	T	C	2829.77	PASS	AC=1;AF=0.5;AN=2;BaseQRankSum=-0.069;DP=197;Dels=0.0;FS=0.529;HaplotypeScore=11.3364;MLEAC=1;MLEAF=0.5;MQ=42.0;MQ0=0;MQRankSum=-0.227;QD=14.36;ReadPosRankSum=0.062	GT:AD:DP:GQ:PL	0/1:108,89:197:99:2858,0,3728
chrV	568425	.	C	T	2842.77	PASS	AC=1;AF=0.5;AN=2;BaseQRankSum=-0.395;DP=154;Dels=0.0;FS=3.796;HaplotypeScore=2.6545;MLEAC=1;MLEAF=0.5;MQ=41.99;MQ0=0;MQRankSum=0.842;QD=18.46;ReadPosRankSum=-2.09	GT:AD:DP:GQ:PL	0/1:68,86:154:99:2871,0,2190
chrV	568744	.	C	T	3038.77	PASS	AC=1;AF=0.5;AN=2;BaseQRankSum=-0.177;DP=194;Dels=0.0;FS=1.139;HaplotypeScore=0.0;MLEAC=1;MLEAF=0.5;MQ=42.0;MQ0=0;MQRankSum=0.839;QD=15.66;ReadPosRankSum=-0.187	GT:AD:DP:GQ:PL	0/1:100,93:193:99:3067,0,3308
chrVI	22812	.	G	A	3191.82	PASS	AC=1;AF=0.5;AN=2;BaseQRankSum=1.46;DP=196;Dels=0.0;FS=0.0;HaplotypeScore=0.9983;MLEAC=1;MLEAF=0.5;MQ=41.99;MQ0=0;MQRankSum=1.019;QD=16.28;ReadPosRankSum=-0.695	GT:AD:DP:GQ:PL	0/1:96,97:194:99:3220,0,3212
chrVI	23595	.	G	A	2657.77	PASS	AC=1;AF=0.5;AN=2;BaseQRankSum=-0.448;DP=151;Dels=0.0;FS=2.058;HaplotypeScore=3.1233;MLEAC=1;MLEAF=0.5;MQ=42.0;MQ0=0;MQRankSum=-0.114;QD=17.6;ReadPosRankSum=1.556	GT:AD:DP:GQ:PL	0/1:67,84:151:99:2686,0,2100
chrVI	23819	.	G	A	2453.77	PASS	AC=1;AF=0.5;AN=2;BaseQRankSum=1.054;DP=149;Dels=0.0;FS=7.259;HaplotypeScore=1.5226;MLEAC=1;MLEAF=0.5;MQ=42.0;MQ0=0;MQRankSum=-0.788;QD=16.47;ReadPosRankSum=-0.552	GT:AD:DP:GQ:PL	0/1:74,75:149:99:2482,0,2345
chrVI	24632	.	G	A	3080.77	PASS	AC=1;AF=0.5;AN=2;BaseQRankSum=-1.327;DP=182;Dels=0.0;FS=2.587;HaplotypeScore=1.8401;MLEAC=1;MLEAF=0.5;MQ=42.0;MQ0=0;MQRankSum=0.273;QD=16.93;ReadPosRankSum=-0.314	GT:AD:DP:GQ:PL	0/1:86,94:181:99:3109,0,2821
chrVI	25287	.	G	A	2949.77	PASS	AC=1;AF=0.5;AN=2;BaseQRankSum=1.372;DP=178;Dels=0.0;FS=4.278;HaplotypeScore=1.7552;MLEAC=1;MLEAF=0.5;MQ=42.0;MQ0=0;MQRankSum=1.299;QD=16.57;ReadPosRankSum=0.697	GT:AD:DP:GQ:PL	0/1:90,88:178:99:2978,0,2968
chrVI	26458	.	C	T	2737.77	PASS	AC=1;AF=0.5;AN=2;BaseQRankSum=3.3;DP=178;Dels=0.0;FS=3.444;HaplotypeScore=5.7266;MLEAC=1;MLEAF=0.5;MQ=41.92;MQ0=0;MQRankSum=1.569;QD=15.38;ReadPosRankSum=-1.246	GT:AD:DP:GQ:PL	0/1:94,84:178:99:2766,0,3004
chrVI	26693	.	C	T	2687.77	PASS	AC=1;AF=0.5;AN=2;BaseQRankSum=-2.634;DP=188;Dels=0.0;FS=4.249;HaplotypeScore=0.9789;MLEAC=1;MLEAF=0.5;MQ=42.0;MQ0=0;MQRankSum=0.251;QD=14.3;ReadPosRankSum=0.027	GT:AD:DP:GQ:PL	0/1:97,89:186:99:2716,0,3250
chrVI	33635	.	C	T	3092.77	PASS	AC=1;AF=0.5;AN=2;BaseQRankSum=0.816;DP=190;Dels=0.0;FS=1.176;HaplotypeScore=5.3942;MLEAC=1;MLEAF=0.5;MQ=40.41;MQ0=7;MQRankSum=-1.013;QD=16.28;ReadPosRankSum=-1.027	GT:AD:DP:GQ:PL	0/1:98,91:189:99:3121,0,2853
chrVI	34305	.	T	C	3127.77	PASS	AC=1;AF=0.5;AN=2;BaseQRankSum=0.453;DP=216;Dels=0.0;FS=2.389;HaplotypeScore=0.0;MLEAC=1;MLEAF=0.5;MQ=41.71;MQ0=3;MQRankSum=0.666;QD=14.48;ReadPosRankSum=0.212	GT:AD:DP:GQ:PL	0/1:117,95:215:99:3156,0,3982
chrVI	35459	.	G	A	2776.77	PASS	AC=1;AF=0.5;AN=2;BaseQRankSum=-1.447;DP=179;Dels=0.0;FS=0.0;HaplotypeScore=4.1605;MLEAC=1;MLEAF=0.5;MQ=42.0;MQ0=0;MQRankSum=0.176;QD=15.51;ReadPosRankSum=3.9	GT:AD:DP:GQ:PL	0/1:90,88:179:99:2805,0,3026
chrVI	47750	.	C	T	2525.77	PASS	AC=1;AF=0.5;AN=2;BaseQRankSum=0.324;DP=171;Dels=0.0;FS=2.7;HaplotypeScore=0.0;MLEAC=1;MLEAF=0.5;MQ=42.0;MQ0=0;MQRankSum=0.69;QD=14.77;ReadPosRankSum=0.633	GT:AD:DP:GQ:PL	0/1:92,78:170:99:2554,0,3051
chrVI	58411	.	A	G	3105.77	PASS	AC=1;AF=0.5;AN=2;BaseQRankSum=-0.204;DP=179;Dels=0.0;FS=1.168;HaplotypeScore=1.7987;MLEAC=1;MLEAF=0.5;MQ=42.0;MQ0=0;MQRankSum=-1.766;QD=17.35;ReadPosRankSum=-0.085	GT:AD:DP:GQ:PL	0/1:83,96:179:99:3134,0,2734
chrVI	62503	.	C	T	3639.77	PASS	AC=1;AF=0.5;AN=2;BaseQRankSum=0.883;DP=218;Dels=0.0;FS=0.502;HaplotypeScore=2.8348;MLEAC=1;MLEAF=0.5;MQ=42.0;MQ0=0;MQRankSum=-0.883;QD=16.7;ReadPosRankSum=0.736	GT:AD:DP:GQ:PL	0/1:107,108:215:99:3668,0,3546
chrVI	63251	.	T	C	3273.77	PASS	AC=1;AF=0.5;AN=2;BaseQRankSum=-0.185;DP=210;Dels=0.0;FS=3.107;HaplotypeScore=4.0972;MLEAC=1;MLEAF=0.5;MQ=42.0;MQ0=0;MQRankSum=-1.187;QD=15.59;ReadPosRankSum=1.453	GT:AD:DP:GQ:PL	0/1:108,102:210:99:3302,0,3603
chrVI	68716	.	A	G	3618.77	PASS	AC=1;AF=0.5;AN=2;BaseQRankSum=-1.63;DP=210;Dels=0.0;FS=5.828;HaplotypeScore=10.1518;MLEAC=1;MLEAF=0.5;MQ=42.0;MQ0=0;MQRankSum=-0.124;QD=17.23;ReadPosRankSum=-0.706	GT:AD:DP:GQ:PL	0/1:102,108:210:99:3647,0,3539
chrVI	80026	.	C	T	4049.77	PASS	AC=1;AF=0.5;AN=2;BaseQRankSum=0.179;DP=230;Dels=0.0;FS=3.728;HaplotypeScore=2.7329;MLEAC=1;MLEAF=0.5;MQ=41.99;MQ0=0;MQRankSum=-1.28;QD=17.61;ReadPosRankSum=0.77	GT:AD:DP:GQ:PL	0/1:107,119:227:99:4078,0,3512
chrVI	81658	.	G	A	3664.77	PASS	AC=1;AF=0.5;AN=2;BaseQRankSum=-0.244;DP=224;Dels=0.0;FS=6.578;HaplotypeScore=3.9993;MLEAC=1;MLEAF=0.5;MQ=41.99;MQ0=0;MQRankSum=0.362;QD=16.36;ReadPosRankSum=-0.545	GT:AD:DP:GQ:PL	0/1:112,111:224:99:3693,0,3644
chrVI	84029	.	C	T	3625.77	PASS	AC=1;AF=0.5;AN=2;BaseQRankSum=1.487;DP=210;Dels=0.0;FS=1.106;HaplotypeScore=0.0;MLEAC=1;MLEAF=0.5;MQ=42.0;MQ0=0;MQRankSum=-0.528;QD=17.27;ReadPosRankSum=-0.319	GT:AD:DP:GQ:PL	0/1:101,108:209:99:3654,0,3331
chrVI	85932	.	C	T	4222.77	PASS	AC=1;AF=0.5;AN=2;BaseQRankSum=2.987;DP=227;Dels=0.0;FS=0.0;HaplotypeScore=0.9734;MLEAC=1;MLEAF=0.5;MQ=42.0;MQ0=0;MQRankSum=0.105;QD=18.6;ReadPosRankSum=1.253	GT:AD:DP:GQ:PL	0/1:100,127:227:99:4251,0,3133
chrVI	89085	.	A	T	5596.77	PASS	AC=2;AF=1.0;AN=2;DP=148;Dels=0.0;FS=0.0;HaplotypeScore=7.0868;MLEAC=2;MLEAF=1.0;MQ=41.53;MQ0=0;QD=26.16	GT:AD:DP:GQ:PL	1/1:0,147:147:99:5625,427,0
chrVI	89088	.	T	A	5287.77	PASS	AC=2;AF=1.0;AN=2;DP=142;Dels=0.0;FS=0.0;HaplotypeScore=5.3023;MLEAC=2;MLEAF=1.0;MQ=41.49;MQ0=0;QD=32.58	GT:AD:DP:GQ:PL	1/1:0,141:142:99:5316,406,0
chrVI	89109	.	C	T	5645.77	PASS	AC=2;AF=1.0;AN=2;DP=147;Dels=0.0;FS=0.0;HaplotypeScore=0.0;MLEAC=2;MLEAF=1.0;MQ=41.52;MQ0=0;QD=23.9	GT:AD:DP:GQ:PL	1/1:0,147:147:99:5674,430,0
chrVI	94697	.	C	T	2834.77	PASS	AC=1;AF=0.5;AN=2;BaseQRankSum=-1.235;DP=184;Dels=0.0;FS=7.254;HaplotypeScore=3.3225;MLEAC=1;MLEAF=0.5;MQ=42.0;MQ0=0;MQRankSum=-1.751;QD=15.41;ReadPosRankSum=-0.864	GT:AD:DP:GQ:PL	0/1:95,89:184:99:2863,0,3068
chrVI	95894	.	T	C	1147.77	PASS	AC=1;AF=0.5;AN=2;BaseQRankSum=0.169;DP=89;Dels=0.0;FS=5.467;HaplotypeScore=2.133;MLEAC=1;MLEAF=0.5;MQ=41.98;MQ0=0;MQRankSum=0.617;QD=12.9;ReadPosRankSum=-1.268	GT:AD:DP:GQ:PL	0/1:51,37:89:99:1176,0,1738
chrVI	96527	.	T	C	2037.77	PASS	AC=1;AF=0.5;AN=2;BaseQRankSum=0.788;DP=124;Dels=0.0;FS=4.601;HaplotypeScore=1.865;MLEAC=1;MLEAF=0.5;MQ=42.0;MQ0=0;MQRankSum=0.638;QD=16.43;ReadPosRankSum=1.333	GT:AD:DP:GQ:PL	0/1:60,64:124:99:2066,0,1883
chrVI	102186	.	C	T	3539.77	PASS	AC=1;AF=0.5;AN=2;BaseQRankSum=0.482;DP=209;Dels=0.0;FS=3.897;HaplotypeScore=2.4875;MLEAC=1;MLEAF=0.5;MQ=42.0;MQ0=0;MQRankSum=0.896;QD=16.94;ReadPosRankSum=1.289	GT:AD:DP:GQ:PL	0/1:103,106:209:99:3568,0,3390
chrVI	109368	.	C	T	3247.77	PASS	AC=1;AF=0.5;AN=2;BaseQRankSum=-1.058;DP=216;Dels=0.0;FS=0.0;HaplotypeScore=6.0671;MLEAC=1;MLEAF=0.5;MQ=42.0;MQ0=0;MQRankSum=1.581;QD=15.04;ReadPosRankSum=-1.291	GT:AD:DP:GQ:PL	0/1:115,100:215:99:3276,0,3769
chrVI	113184	.	C	T	2678.77	PASS	AC=1;AF=0.5;AN=2;BaseQRankSum=0.992;DP=164;Dels=0.0;FS=0.0;HaplotypeScore=5.0659;MLEAC=1;MLEAF=0.5;MQ=41.99;MQ0=0;MQRankSum=-0.512;QD=16.33;ReadPosRankSum=-0.745	GT:AD:DP:GQ:PL	0/1:84,80:164:99:2707,0,2793
chrVI	114304	.	G	A	4238.77	PASS	AC=1;AF=0.5;AN=2;BaseQRankSum=-1.156;DP=250;Dels=0.0;FS=0.971;HaplotypeScore=0.7887;MLEAC=1;MLEAF=0.5;MQ=41.93;MQ0=0;MQRankSum=1.162;QD=16.96;ReadPosRankSum=-0.315	GT:AD:DP:GQ:PL	0/1:123,127:250:99:4267,0,4152
chrVI	169904	.	A	G	3594.77	PASS	AC=1;AF=0.5;AN=2;BaseQRankSum=0.108;DP=204;Dels=0.0;FS=1.706;HaplotypeScore=1.5226;MLEAC=1;MLEAF=0.5;MQ=42.0;MQ0=0;MQRankSum=0.386;QD=17.62;ReadPosRankSum=-0.89	GT:AD:DP:GQ:PL	0/1:96,108:204:99:3623,0,3144
chrVI	227665	.	C	T	1567.77	PASS	AC=1;AF=0.5;AN=2;BaseQRankSum=-0.926;DP=94;Dels=0.0;FS=0.0;HaplotypeScore=2.4344;MLEAC=1;MLEAF=0.5;MQ=41.7;MQ0=0;MQRankSum=1.003;QD=16.68;ReadPosRankSum=-0.734	GT:AD:DP:GQ:PL	0/1:45,48:94:99:1596,0,1430
chrVI	232674	.	G	A	2404.77	PASS	AC=1;AF=0.5;AN=2;BaseQRankSum=-0.854;DP=153;Dels=0.0;FS=8.36;HaplotypeScore=7.063;MLEAC=1;MLEAF=0.5;MQ=41.99;MQ0=0;MQRankSum=0.538;QD=15.72;ReadPosRankSum=0.173	GT:AD:DP:GQ:PL	0/1:77,74:151:99:2433,0,2641
chrVI	233222	.	G	A	4486.77	PASS	AC=1;AF=0.5;AN=2;BaseQRankSum=-0.281;DP=247;Dels=0.0;FS=0.462;HaplotypeScore=9.9139;MLEAC=1;MLEAF=0.5;MQ=41.99;MQ0=0;MQRankSum=-0.795;QD=18.17;ReadPosRankSum=-0.095	GT:AD:DP:GQ:PL	0/1:116,131:247:99:4515,0,3821
chrVI	244487	.	G	A	2937.77	PASS	AC=1;AF=0.5;AN=2;BaseQRankSum=2.287;DP=164;Dels=0.0;FS=0.0;HaplotypeScore=7.3639;MLEAC=1;MLEAF=0.5;MQ=41.9;MQ0=0;MQRankSum=0.028;QD=17.91;ReadPosRankSum=1.575	GT:AD:DP:GQ:PL	0/1:76,88:164:99:2966,0,2448
chrVI	245031	.	T	C	2626.77	PASS	AC=1;AF=0.5;AN=2;BaseQRankSum=-0.379;DP=144;Dels=0.0;FS=2.974;HaplotypeScore=4.3839;MLEAC=1;MLEAF=0.5;MQ=42.0;MQ0=0;MQRankSum=-1.012;QD=18.24;ReadPosRankSum=-0.237	GT:AD:DP:GQ:PL	0/1:65,78:144:99:2655,0,2161
chrVI	246523	.	G	A	2840.77	PASS	AC=1;AF=0.5;AN=2;BaseQRankSum=2.697;DP=158;Dels=0.0;FS=5.794;HaplotypeScore=2.6132;MLEAC=1;MLEAF=0.5;MQ=42.0;MQ0=0;MQRankSum=-0.592;QD=17.98;ReadPosRankSum=1.032	GT:AD:DP:GQ:PL	0/1:72,86:158:99:2869,0,2230
chrVI	252982	.	C	T	3725.77	PASS	AC=1;AF=0.5;AN=2;BaseQRankSum=1.493;DP=241;Dels=0.0;FS=6.084;HaplotypeScore=6.0393;MLEAC=1;MLEAF=0.5;MQ=42.0;MQ0=0;MQRankSum=-0.369;QD=15.46;ReadPosRankSum=-0.116	GT:AD:DP:GQ:PL	0/1:128,113:241:99:3754,0,4185
chrVI	254498	.	C	T	4150.77	PASS	AC=1;AF=0.5;AN=2;BaseQRankSum=-0.6;DP=250;Dels=0.0;FS=0.458;HaplotypeScore=7.1526;MLEAC=1;MLEAF=0.5;MQ=41.94;MQ0=0;MQRankSum=-0.46;QD=16.6;ReadPosRankSum=0.973	GT:AD:DP:GQ:PL	0/1:123,127:250:99:4179,0,4044
chrVI	259014	.	C	T	3193.69	PASS	AC=1;AF=0.5;AN=2;BaseQRankSum=0.097;DP=201;Dels=0.0;FS=0.0;HaplotypeScore=6.8376;MLEAC=1;MLEAF=0.5;MQ=41.98;MQ0=0;MQRankSum=1.154;QD=15.89;ReadPosRankSum=-0.336	GT:AD:DP:GQ:PL	0/1:103,96:199:99:3222,0,3410
chrVII	8836	.	A	G	1547.77	PASS	AC=1;AF=0.5;AN=2;BaseQRankSum=1.573;DP=103;Dels=0.0;FS=0.0;HaplotypeScore=4.1674;MLEAC=1;MLEAF=0.5;MQ=41.71;MQ0=0;MQRankSum=1.831;QD=15.03;ReadPosRankSum=0.567	GT:AD:DP:GQ:PL	0/1:52,49:102:99:1576,0,1567
chrVII	9707	.	C	T	2528.77	PASS	AC=1;AF=0.5;AN=2;BaseQRankSum=1.223;DP=158;Dels=0.0;FS=0.581;HaplotypeScore=3.3627;MLEAC=1;MLEAF=0.5;MQ=42.0;MQ0=0;MQRankSum=-1.314;QD=16.0;ReadPosRankSum=-0.579	GT:AD:DP:GQ:PL	0/1:82,76:158:99:2557,0,2688
chrVII	10101	.	G	A	2738.77	PASS	AC=1;AF=0.5;AN=2;BaseQRankSum=2.978;DP=159;Dels=0.0;FS=3.769;HaplotypeScore=0.7887;MLEAC=1;MLEAF=0.5;MQ=41.99;MQ0=0;MQRankSum=-1.353;QD=17.22;ReadPosRankSum=-0.188	GT:AD:DP:GQ:PL	0/1:77,81:158:99:2767,0,2522
chrVII	12292	.	T	C	2789.77	PASS	AC=1;AF=0.5;AN=2;BaseQRankSum=-0.7;DP=171;Dels=0.0;FS=3.549;HaplotypeScore=1.6828;MLEAC=1;MLEAF=0.5;MQ=41.99;MQ0=0;MQRankSum=-0.347;QD=16.31;ReadPosRankSum=-0.703	GT:AD:DP:GQ:PL	0/1:84,85:170:99:2818,0,2822
chrVII	17370	.	T	C	4067.77	PASS	AC=1;AF=0.5;AN=2;BaseQRankSum=-3.326;DP=250;Dels=0.0;FS=2.126;HaplotypeScore=2.9133;MLEAC=1;MLEAF=0.5;MQ=42.0;MQ0=0;MQRankSum=0.029;QD=16.27;ReadPosRankSum=-0.524	GT:AD:DP:GQ:PL	0/1:124,126:250:99:4096,0,4249
chrVII	18987	.	G	A	2871.77	PASS	AC=1;AF=0.5;AN=2;BaseQRankSum=-1.843;DP=181;Dels=0.0;FS=3.688;HaplotypeScore=2.5494;MLEAC=1;MLEAF=0.5;MQ=42.0;MQ0=0;MQRankSum=1.262;QD=15.87;ReadPosRankSum=-0.509	GT:AD:DP:GQ:PL	0/1:89,91:180:99:2900,0,2860
chrVII	21990	.	G	A	2975.77	PASS	AC=1;AF=0.5;AN=2;BaseQRankSum=-0.585;DP=177;Dels=0.0;FS=4.413;HaplotypeScore=6.3677;MLEAC=1;MLEAF=0.5;MQ=41.99;MQ0=0;MQRankSum=1.853;QD=16.81;ReadPosRankSum=0.04	GT:AD:DP:GQ:PL	0/1:89,88:177:99:3004,0,2995
chrVII	31462	.	G	A	3277.77	PASS	AC=1;AF=0.5;AN=2;BaseQRankSum=0.885;DP=190;Dels=0.0;FS=0.0;HaplotypeScore=3.308;MLEAC=1;MLEAF=0.5;MQ=42.0;MQ0=0;MQRankSum=0.513;QD=17.25;ReadPosRankSum=-0.173	GT:AD:DP:GQ:PL	0/1:94,96:190:99:3306,0,3129
chrVII	44866	.	C	T	3940.77	PASS	AC=1;AF=0.5;AN=2;BaseQRankSum=0.868;DP=217;Dels=0.0;FS=2.324;HaplotypeScore=6.7542;MLEAC=1;MLEAF=0.5;MQ=41.91;MQ0=0;MQRankSum=-0.324;QD=18.16;ReadPosRankSum=0.536	GT:AD:DP:GQ:PL	0/1:101,116:217:99:3969,0,3268
chrVII	45061	.	G	A	2945.77	PASS	AC=1;AF=0.5;AN=2;BaseQRankSum=-0.839;DP=184;Dels=0.0;FS=1.816;HaplotypeScore=6.8735;MLEAC=1;MLEAF=0.5;MQ=41.99;MQ0=0;MQRankSum=-0.28;QD=16.01;ReadPosRankSum=-0.083	GT:AD:DP:GQ:PL	0/1:93,91:184:99:2974,0,3078
chrVII	48353	.	G	A	2182.77	PASS	AC=1;AF=0.5;AN=2;BaseQRankSum=1.109;DP=130;Dels=0.0;FS=0.0;HaplotypeScore=4.2512;MLEAC=1;MLEAF=0.5;MQ=41.87;MQ0=0;MQRankSum=0.177;QD=16.79;ReadPosRankSum=-1.253	GT:AD:DP:GQ:PL	0/1:63,67:130:99:2211,0,1947
chrVII	48777	.	G	A	3112.77	PASS	AC=1;AF=0.5;AN=2;BaseQRankSum=0.476;DP=195;Dels=0.0;FS=4.154;HaplotypeScore=4.9168;MLEAC=1;MLEAF=0.5;MQ=42.0;MQ0=0;MQRankSum=0.435;QD=15.96;ReadPosRankSum=-0.369	GT:AD:DP:GQ:PL	0/1:101,93:195:99:3141,0,3460
chrVII	56500	.	C	T	2857.77	PASS	AC=1;AF=0.5;AN=2;BaseQRankSum=0.5;DP=151;Dels=0.0;FS=0.644;HaplotypeScore=3.389;MLEAC=1;MLEAF=0.5;MQ=41.7;MQ0=0;MQRankSum=-0.583;QD=18.93;ReadPosRankSum=-0.511	GT:AD:DP:GQ:PL	0/1:63,88:151:99:2886,0,1966
chrVII	66254	.	T	C	3646.77	PASS	AC=1;AF=0.5;AN=2;BaseQRankSum=1.752;DP=212;Dels=0.0;FS=0.0;HaplotypeScore=0.8667;MLEAC=1;MLEAF=0.5;MQ=41.99;MQ0=0;MQRankSum=0.215;QD=17.2;ReadPosRankSum=-0.607	GT:AD:DP:GQ:PL	0/1:103,109:212:99:3675,0,3377
chrVII	70176	.	G	A	2733.77	PASS	AC=1;AF=0.5;AN=2;BaseQRankSum=0.423;DP=186;Dels=0.0;FS=1.835;HaplotypeScore=2.5494;MLEAC=1;MLEAF=0.5;MQ=42.0;MQ0=0;MQRankSum=0.97;QD=14.7;ReadPosRankSum=0.109	GT:AD:DP:GQ:PL	0/1:99,86:185:99:2762,0,3089
chrVII	74327	.	A	G	3332.77	PASS	AC=1;AF=0.5;AN=2;BaseQRankSum=0.232;DP=209;Dels=0.0;FS=4.801;HaplotypeScore=1.9717;MLEAC=1;MLEAF=0.5;MQ=42.0;MQ0=0;MQRankSum=-0.807;QD=15.95;ReadPosRankSum=-0.248	GT:AD:DP:GQ:PL	0/1:109,100:209:99:3361,0,3747
chrVII	82967	.	G	A	2353.77	PASS	AC=1;AF=0.5;AN=2;BaseQRankSum=1.532;DP=166;Dels=0.0;FS=1.93;HaplotypeScore=0.734;MLEAC=1;MLEAF=0.5;MQ=41.98;MQ0=0;MQRankSum=0.963;QD=14.18;ReadPosRankSum=0.388	GT:AD:DP:GQ:PL	0/1:92,74:166:99:2382,0,3016
chrVII	86409	.	G	A	3259.77	PASS	AC=1;AF=0.5;AN=2;BaseQRankSum=-1.989;DP=215;Dels=0.0;FS=0.0;HaplotypeScore=3.5712;MLEAC=1;MLEAF=0.5;MQ=41.97;MQ0=0;MQRankSum=-0.528;QD=15.16;ReadPosRankSum=-0.959	GT:AD:DP:GQ:PL	0/1:114,101:215:99:3288,0,3804
chrVII	103005	.	C	T	3394.77	PASS	AC=1;AF=0.5;AN=2;BaseQRankSum=0.113;DP=210;Dels=0.0;FS=1.072;HaplotypeScore=0.9159;MLEAC=1;MLEAF=0.5;MQ=42.0;MQ0=0;MQRankSum=1.588;QD=16.17;ReadPosRankSum=1.025	GT:AD:DP:GQ:PL	0/1:105,103:208:99:3423,0,3551
chrVII	107857	.	A	G	3282.77	PASS	AC=1;AF=0.5;AN=2;BaseQRankSum=-2.658;DP=203;Dels=0.0;FS=5.062;HaplotypeScore=6.7425;MLEAC=1;MLEAF=0.5;MQ=42.0;MQ0=0;MQRankSum=0.38;QD=16.17;ReadPosRankSum=-1.194	GT:AD:DP:GQ:PL	0/1:101,101:203:99:3311,0,3450
chrVII	110571	.	C	T	3163.77	PASS	AC=1;AF=0.5;AN=2;BaseQRankSum=0.499;DP=198;Dels=0.0;FS=3.406;HaplotypeScore=3.5734;MLEAC=1;MLEAF=0.5;MQ=41.97;MQ0=0;MQRankSum=-0.285;QD=15.98;ReadPosRankSum=0.182	GT:AD:DP:GQ:PL	0/1:103,93:196:99:3192,0,3507
chrVII	116377	.	G	A	3108.77	PASS	AC=1;AF=0.5;AN=2;BaseQRankSum=-0.706;DP=207;Dels=0.0;FS=0.0;HaplotypeScore=2.8367;MLEAC=1;MLEAF=0.5;MQ=42.0;MQ0=0;MQRankSum=-0.647;QD=15.02;ReadPosRankSum=1.224	GT:AD:DP:GQ:PL	0/1:111,95:206:99:3137,0,3776
chrVII	122376	.	T	C	2627.77	PASS	AC=1;AF=0.5;AN=2;BaseQRankSum=0.48;DP=178;Dels=0.0;FS=3.504;HaplotypeScore=4.4675;MLEAC=1;MLEAF=0.5;MQ=41.88;MQ0=1;MQRankSum=-3.663;QD=14.76;ReadPosRankSum=-0.338	GT:AD:DP:GQ:PL	0/1:93,84:177:99:2656,0,3091
chrVII	124817	.	G	A	2416.77	PASS	AC=1;AF=0.5;AN=2;BaseQRankSum=-1.315;DP=141;Dels=0.0;FS=3.072;HaplotypeScore=0.7887;MLEAC=1;MLEAF=0.5;MQ=42.0;MQ0=0;MQRankSum=0.32;QD=17.14;ReadPosRankSum=0.014	GT:AD:DP:GQ:PL	0/1:67,74:141:99:2445,0,2207
chrVII	131620	.	T	C	3946.77	PASS	AC=1;AF=0.5;AN=2;BaseQRankSum=0.001;DP=240;Dels=0.0;FS=4.477;HaplotypeScore=1.5226;MLEAC=1;MLEAF=0.5;MQ=41.99;MQ0=0;MQRankSum=-1.021;QD=16.44;ReadPosRankSum=0.995	GT:AD:DP:GQ:PL	0/1:118,121:239:99:3975,0,3987
chrVII	139119	.	G	A	3119.77	PASS	AC=1;AF=0.5;AN=2;BaseQRankSum=-0.945;DP=226;Dels=0.0;FS=3.815;HaplotypeScore=6.3181;MLEAC=1;MLEAF=0.5;MQ=42.0;MQ0=0;MQRankSum=-0.662;QD=13.8;ReadPosRankSum=1.138	GT:AD:DP:GQ:PL	0/1:127,99:226:99:3148,0,4289
chrVII	140267	.	C	T	1564.77	PASS	AC=1;AF=0.5;AN=2;BaseQRankSum=1.207;DP=79;Dels=0.0;FS=0.914;HaplotypeScore=4.7715;MLEAC=1;MLEAF=0.5;MQ=42.0;MQ0=0;MQRankSum=-0.508;QD=19.81;ReadPosRankSum=-0.005	GT:AD:DP:GQ:PL	0/1:30,48:78:99:1593,0,933
chrVII	140932	.	C	T	1948.77	PASS	AC=1;AF=0.5;AN=2;BaseQRankSum=2.735;DP=184;Dels=0.0;FS=34.777;HaplotypeScore=7.1208;MLEAC=1;MLEAF=0.5;MQ=42.0;MQ0=0;MQRankSum=1.631;QD=10.59;ReadPosRankSum=-1.64	GT:AD:DP:GQ:PL	0/1:119,64:183:99:1977,0,3975
chrVII	142624	.	C	T	2655.77	PASS	AC=1;AF=0.5;AN=2;BaseQRankSum=0.585;DP=194;Dels=0.0;FS=0.53;HaplotypeScore=0.7887;MLEAC=1;MLEAF=0.5;MQ=42.0;MQ0=0;MQRankSum=0.249;QD=13.69;ReadPosRankSum=0.554	GT:AD:DP:GQ:PL	0/1:110,84:194:99:2684,0,3683
chrVII	154968	.	C	T	2671.77	PASS	AC=1;AF=0.5;AN=2;BaseQRankSum=0.471;DP=168;Dels=0.0;FS=2.719;HaplotypeScore=0.9996;MLEAC=1;MLEAF=0.5;MQ=42.0;MQ0=0;MQRankSum=0.211;QD=15.9;ReadPosRankSum=0.29	GT:AD:DP:GQ:PL	0/1:84,84:168:99:2700,0,2733
chrVII	170876	.	C	T	3123.77	PASS	AC=1;AF=0.5;AN=2;BaseQRankSum=-0.331;DP=208;Dels=0.0;FS=1.09;HaplotypeScore=1.933;MLEAC=1;MLEAF=0.5;MQ=41.99;MQ0=0;MQRankSum=-0.621;QD=15.02;ReadPosRankSum=-0.138	GT:AD:DP:GQ:PL	0/1:111,95:206:99:3152,0,3731
chrVII	173338	.	T	C	3862.77	PASS	AC=1;AF=0.5;AN=2;BaseQRankSum=0.114;DP=213;Dels=0.0;FS=3.132;HaplotypeScore=4.0649;MLEAC=1;MLEAF=0.5;MQ=41.93;MQ0=0;MQRankSum=0.747;QD=18.14;ReadPosRankSum=-0.232	GT:AD:DP:GQ:PL	0/1:97,113:210:99:3891,0,3184
chrVII	184292	.	C	T	2275.77	PASS	AC=1;AF=0.5;AN=2;BaseQRankSum=1.225;DP=166;Dels=0.0;FS=2.787;HaplotypeScore=0.9332;MLEAC=1;MLEAF=0.5;MQ=42.0;MQ0=0;MQRankSum=-0.121;QD=13.71;ReadPosRankSum=1.874	GT:AD:DP:GQ:PL	0/1:97,69:166:99:2304,0,3333
chrVII	211393	.	G	A	3309.77	PASS	AC=1;AF=0.5;AN=2;BaseQRankSum=0.185;DP=192;Dels=0.0;FS=4.159;HaplotypeScore=3.23;MLEAC=1;MLEAF=0.5;MQ=42.0;MQ0=0;MQRankSum=-0.047;QD=17.24;ReadPosRankSum=0.278	GT:AD:DP:GQ:PL	0/1:93,99:192:99:3338,0,3040
chrVII	214466	.	G	A	2904.77	PASS	AC=1;AF=0.5;AN=2;BaseQRankSum=0.345;DP=179;Dels=0.0;FS=7.523;HaplotypeScore=4.1121;MLEAC=1;MLEAF=0.5;MQ=42.0;MQ0=0;MQRankSum=-1.187;QD=16.23;ReadPosRankSum=0.004	GT:AD:DP:GQ:PL	0/1:91,88:179:99:2933,0,3040
chrVII	215094	.	A	G	3184.79	PASS	AC=1;AF=0.5;AN=2;BaseQRankSum=1.242;DP=201;Dels=0.0;FS=6.94;HaplotypeScore=0.9832;MLEAC=1;MLEAF=0.5;MQ=42.0;MQ0=0;MQRankSum=-0.76;QD=15.84;ReadPosRankSum=-0.467	GT:AD:DP:GQ:PL	0/1:103,97:200:99:3213,0,3459
chrVII	223475	.	C	T	4119.77	PASS	AC=1;AF=0.5;AN=2;BaseQRankSum=1.837;DP=229;Dels=0.0;FS=2.951;HaplotypeScore=0.7887;MLEAC=1;MLEAF=0.5;MQ=41.97;MQ0=0;MQRankSum=2.211;QD=17.99;ReadPosRankSum=-0.01	GT:AD:DP:GQ:PL	0/1:107,121:228:99:4148,0,3478
chrVII	223518	.	C	T	3698.77	PASS	AC=1;AF=0.5;AN=2;BaseQRankSum=0.575;DP=232;Dels=0.0;FS=2.958;HaplotypeScore=6.3813;MLEAC=1;MLEAF=0.5;MQ=41.97;MQ0=0;MQRankSum=0.109;QD=15.94;ReadPosRankSum=-0.198	GT:AD:DP:GQ:PL	0/1:119,111:231:99:3727,0,3914
chrVII	223803	.	C	T	4465.77	PASS	AC=1;AF=0.5;AN=2;BaseQRankSum=2.558;DP=247;Dels=0.0;FS=2.156;HaplotypeScore=0.9734;MLEAC=1;MLEAF=0.5;MQ=42.0;MQ0=0;MQRankSum=0.505;QD=18.08;ReadPosRankSum=1.813	GT:AD:DP:GQ:PL	0/1:112,134:246:99:4494,0,3667
chrVII	236919	.	G	A	3876.77	PASS	AC=1;AF=0.5;AN=2;BaseQRankSum=3.187;DP=218;Dels=0.0;FS=1.056;HaplotypeScore=8.4652;MLEAC=1;MLEAF=0.5;MQ=41.99;MQ0=0;MQRankSum=0.364;QD=17.78;ReadPosRankSum=0.42	GT:AD:DP:GQ:PL	0/1:105,111:218:99:3905,0,3510
chrVII	243186	.	C	T	3655.77	PASS	AC=1;AF=0.5;AN=2;BaseQRankSum=-0.033;DP=182;Dels=0.0;FS=2.648;HaplotypeScore=4.4859;MLEAC=1;MLEAF=0.5;MQ=41.95;MQ0=0;MQRankSum=-0.218;QD=20.09;ReadPosRankSum=-0.406	GT:AD:DP:GQ:PL	0/1:73,108:182:99:3684,0,2384
chrVII	243204	.	G	A	3686.77	PASS	AC=1;AF=0.5;AN=2;BaseQRankSum=-0.904;DP=188;Dels=0.0;FS=7.376;HaplotypeScore=4.4665;MLEAC=1;MLEAF=0.5;MQ=41.95;MQ0=0;MQRankSum=-1.252;QD=19.61;ReadPosRankSum=0.994	GT:AD:DP:GQ:PL	0/1:79,109:188:99:3715,0,2607
chrVII	244045	.	T	C	3773.77	PASS	AC=1;AF=0.5;AN=2;BaseQRankSum=0.133;DP=229;Dels=0.0;FS=6.426;HaplotypeScore=6.1665;MLEAC=1;MLEAF=0.5;MQ=42.0;MQ0=0;MQRankSum=-1.885;QD=16.48;ReadPosRankSum=0.434	GT:AD:DP:GQ:PL	0/1:117,112:229:99:3802,0,3983
chrVII	249703	.	T	C	3379.77	PASS	AC=1;AF=0.5;AN=2;BaseQRankSum=-0.324;DP=213;Dels=0.0;FS=0.0;HaplotypeScore=2.3113;MLEAC=1;MLEAF=0.5;MQ=41.93;MQ0=0;MQRankSum=0.183;QD=15.87;ReadPosRankSum=0.479	GT:AD:DP:GQ:PL	0/1:108,105:213:99:3408,0,3476
chrVII	253090	.	A	G	3350.77	PASS	AC=1;AF=0.5;AN=2;BaseQRankSum=-0.967;DP=215;Dels=0.0;FS=1.678;HaplotypeScore=0.8321;MLEAC=1;MLEAF=0.5;MQ=41.93;MQ0=0;MQRankSum=0.786;QD=15.58;ReadPosRankSum=1.438	GT:AD:DP:GQ:PL	0/1:109,105:214:99:3379,0,3603
chrVII	264007	.	T	C	3898.77	PASS	AC=1;AF=0.5;AN=2;BaseQRankSum=-0.512;DP=208;Dels=0.0;FS=0.0;HaplotypeScore=1.8633;MLEAC=1;MLEAF=0.5;MQ=41.92;MQ0=0;MQRankSum=0.056;QD=18.74;ReadPosRankSum=-1.397	GT:AD:DP:GQ:PL	0/1:93,115:208:99:3927,0,3035
chrVII	271403	.	G	A	1358.77	PASS	AC=1;AF=0.5;AN=2;BaseQRankSum=-1.867;DP=95;Dels=0.0;FS=1.677;HaplotypeScore=4.8512;MLEAC=1;MLEAF=0.5;MQ=42.0;MQ0=0;MQRankSum=-0.242;QD=14.3;ReadPosRankSum=-0.466	GT:AD:DP:GQ:PL	0/1:50,45:95:99:1387,0,1672
chrVII	274782	.	T	C	7143.77	PASS	AC=2;AF=1.0;AN=2;DP=183;Dels=0.0;FS=0.0;HaplotypeScore=6.1566;MLEAC=2;MLEAF=1.0;MQ=41.97;MQ0=0;QD=34.39	GT:AD:DP:GQ:PL	1/1:0,183:183:99:7172,542,0
chrVII	321863	.	C	T	2695.77	PASS	AC=1;AF=0.5;AN=2;BaseQRankSum=0.084;DP=159;Dels=0.0;FS=5.751;HaplotypeScore=2.9257;MLEAC=1;MLEAF=0.5;MQ=41.99;MQ0=0;MQRankSum=-1.507;QD=16.95;ReadPosRankSum=-1.421	GT:AD:DP:GQ:PL	0/1:78,81:159:99:2724,0,2616
chrVII	325242	.	G	A	3483.77	PASS	AC=1;AF=0.5;AN=2;BaseQRankSum=-3.115;DP=215;Dels=0.0;FS=3.121;HaplotypeScore=6.8531;MLEAC=1;MLEAF=0.5;MQ=41.99;MQ0=0;MQRankSum=-0.733;QD=16.2;ReadPosRankSum=-0.376	GT:AD:DP:GQ:PL	0/1:99,115:214:99:3512,0,3109
chrVII	325560	.	C	T	3328.77	PASS	AC=1;AF=0.5;AN=2;BaseQRankSum=2.245;DP=216;Dels=0.0;FS=0.0;HaplotypeScore=0.9973;MLEAC=1;MLEAF=0.5;MQ=41.93;MQ0=0;MQRankSum=-1.039;QD=15.41;ReadPosRankSum=1.506	GT:AD:DP:GQ:PL	0/1:114,102:216:99:3357,0,3666
chrVII	327546	.	C	T	3159.77	PASS	AC=1;AF=0.5;AN=2;BaseQRankSum=0.05;DP=196;Dels=0.0;FS=3.33;HaplotypeScore=1.5774;MLEAC=1;MLEAF=0.5;MQ=41.99;MQ0=0;MQRankSum=-0.655;QD=16.12;ReadPosRankSum=-2.764	GT:AD:DP:GQ:PL	0/1:101,95:196:99:3188,0,3344
chrVII	327574	.	T	C	3365.77	PASS	AC=1;AF=0.5;AN=2;BaseQRankSum=-1.944;DP=207;Dels=0.0;FS=0.0;HaplotypeScore=9.3549;MLEAC=1;MLEAF=0.5;MQ=41.99;MQ0=0;MQRankSum=0.258;QD=16.26;ReadPosRankSum=-1.666	GT:AD:DP:GQ:PL	0/1:101,104:206:99:3394,0,3467
chrVII	331618	.	C	T	3850.77	PASS	AC=1;AF=0.5;AN=2;BaseQRankSum=-0.455;DP=225;Dels=0.0;FS=0.0;HaplotypeScore=4.506;MLEAC=1;MLEAF=0.5;MQ=41.99;MQ0=0;MQRankSum=0.1;QD=17.11;ReadPosRankSum=0.578	GT:AD:DP:GQ:PL	0/1:110,114:225:99:3879,0,3694
chrVII	333645	.	C	T	2799.77	PASS	AC=1;AF=0.5;AN=2;BaseQRankSum=-0.178;DP=177;Dels=0.0;FS=7.529;HaplotypeScore=0.0;MLEAC=1;MLEAF=0.5;MQ=42.0;MQ0=0;MQRankSum=1.692;QD=15.82;ReadPosRankSum=1.252	GT:AD:DP:GQ:PL	0/1:91,86:177:99:2828,0,3040
chrVII	337372	.	C	T	3286.77	PASS	AC=1;AF=0.5;AN=2;BaseQRankSum=-0.762;DP=188;Dels=0.0;FS=0.535;HaplotypeScore=3.2445;MLEAC=1;MLEAF=0.5;MQ=42.0;MQ0=0;MQRankSum=-0.026;QD=17.48;ReadPosRankSum=0.423	GT:AD:DP:GQ:PL	0/1:89,98:187:99:3315,0,2927
chrVII	338985	.	A	G	2895.77	PASS	AC=1;AF=0.5;AN=2;BaseQRankSum=1.693;DP=191;Dels=0.0;FS=0.0;HaplotypeScore=0.0;MLEAC=1;MLEAF=0.5;MQ=42.0;MQ0=0;MQRankSum=1.572;QD=15.16;ReadPosRankSum=1.011	GT:AD:DP:GQ:PL	0/1:101,90:191:99:2924,0,3250
chrVII	340077	.	A	G	2967.77	PASS	AC=1;AF=0.5;AN=2;BaseQRankSum=0.282;DP=181;Dels=0.0;FS=1.192;HaplotypeScore=0.734;MLEAC=1;MLEAF=0.5;MQ=41.99;MQ0=0;MQRankSum=0.467;QD=16.4;ReadPosRankSum=0.209	GT:AD:DP:GQ:PL	0/1:90,91:181:99:2996,0,3009
chrVII	341320	.	G	A	4018.77	PASS	AC=1;AF=0.5;AN=2;BaseQRankSum=0.601;DP=250;Dels=0.0;FS=0.0;HaplotypeScore=10.2938;MLEAC=1;MLEAF=0.5;MQ=41.99;MQ0=0;MQRankSum=1.153;QD=16.08;ReadPosRankSum=0.827	GT:AD:DP:GQ:PL	0/1:130,120:250:99:4047,0,4313
chrVII	343076	.	G	A	3142.77	PASS	AC=1;AF=0.5;AN=2;BaseQRankSum=1.968;DP=203;Dels=0.0;FS=0.525;HaplotypeScore=1.6208;MLEAC=1;MLEAF=0.5;MQ=42.0;MQ0=0;MQRankSum=1.485;QD=15.48;ReadPosRankSum=1.051	GT:AD:DP:GQ:PL	0/1:107,95:203:99:3171,0,3453
chrVII	344346	.	G	A	3628.77	PASS	AC=1;AF=0.5;AN=2;BaseQRankSum=1.421;DP=250;Dels=0.0;FS=13.838;HaplotypeScore=4.3005;MLEAC=1;MLEAF=0.5;MQ=42.0;MQ0=0;MQRankSum=-0.38;QD=14.52;ReadPosRankSum=-0.693	GT:AD:DP:GQ:PL	0/1:138,111:249:99:3657,0,4700
chrVII	346735	.	G	A	3846.77	PASS	AC=1;AF=0.5;AN=2;BaseQRankSum=-0.36;DP=241;Dels=0.0;FS=3.59;HaplotypeScore=5.1935;MLEAC=1;MLEAF=0.5;MQ=41.93;MQ0=0;MQRankSum=1.07;QD=15.96;ReadPosRankSum=0.143	GT:AD:DP:GQ:PL	0/1:122,117:240:99:3875,0,4130
chrVII	358359	.	T	C	3105.77	PASS	AC=1;AF=0.5;AN=2;BaseQRankSum=0.438;DP=176;Dels=0.0;FS=0.0;HaplotypeScore=0.8667;MLEAC=1;MLEAF=0.5;MQ=41.97;MQ0=0;MQRankSum=-0.139;QD=17.65;ReadPosRankSum=-0.711	GT:AD:DP:GQ:PL	0/1:81,94:175:99:3134,0,2636
chrVII	380266	.	G	A	3172.77	PASS	AC=1;AF=0.5;AN=2;BaseQRankSum=1.933;DP=207;Dels=0.0;FS=2.521;HaplotypeScore=0.8667;MLEAC=1;MLEAF=0.5;MQ=42.0;MQ0=0;MQRankSum=-0.206;QD=15.33;ReadPosRankSum=-0.322	GT:AD:DP:GQ:PL	0/1:110,97:207:99:3201,0,3709
chrVII	400561	.	A	T	118.77	PASS	AC=1;AF=0.5;AN=2;BaseQRankSum=-1.958;DP=39;Dels=0.0;FS=51.078;HaplotypeScore=0.9916;MLEAC=1;MLEAF=0.5;MQ=41.55;MQ0=0;MQRankSum=-0.933;QD=3.05;ReadPosRankSum=-1.994	GT:AD:DP:GQ:PL	0/1:32,7:39:99:147,0,1100
chrVII	410506	.	G	A	2517.77	PASS	AC=1;AF=0.5;AN=2;BaseQRankSum=1.068;DP=148;Dels=0.0;FS=4.96;HaplotypeScore=0.7887;MLEAC=1;MLEAF=0.5;MQ=42.0;MQ0=0;MQRankSum=0.255;QD=17.01;ReadPosRankSum=1.195	GT:AD:DP:GQ:PL	0/1:72,76:148:99:2546,0,2387
chrVII	420877	.	C	T	2855.77	PASS	AC=1;AF=0.5;AN=2;BaseQRankSum=1.411;DP=196;Dels=0.0;FS=1.105;HaplotypeScore=5.0298;MLEAC=1;MLEAF=0.5;MQ=41.92;MQ0=0;MQRankSum=-1.258;QD=14.57;ReadPosRankSum=0.142	GT:AD:DP:GQ:PL	0/1:107,88:195:99:2884,0,3544
chrVII	433631	.	T	C	2153.77	PASS	AC=1;AF=0.5;AN=2;BaseQRankSum=-0.651;DP=150;Dels=0.0;FS=0.614;HaplotypeScore=2.6308;MLEAC=1;MLEAF=0.5;MQ=42.0;MQ0=0;MQRankSum=-1.35;QD=14.36;ReadPosRankSum=1.516	GT:AD:DP:GQ:PL	0/1:82,68:150:99:2182,0,2803
chrVII	435836	.	G	A	4121.77	PASS	AC=1;AF=0.5;AN=2;BaseQRankSum=0.175;DP=249;Dels=0.0;FS=0.461;HaplotypeScore=0.734;MLEAC=1;MLEAF=0.5;MQ=42.0;MQ0=0;MQRankSum=0.752;QD=16.55;ReadPosRankSum=0.15	GT:AD:DP:GQ:PL	0/1:123,126:249:99:4150,0,4089
chrVII	438288	.	G	A	3449.77	PASS	AC=1;AF=0.5;AN=2;BaseQRankSum=-0.096;DP=210;Dels=0.0;FS=9.269;HaplotypeScore=7.409;MLEAC=1;MLEAF=0.5;MQ=42.0;MQ0=0;MQRankSum=-0.55;QD=16.43;ReadPosRankSum=-0.289	GT:AD:DP:GQ:PL	0/1:104,104:208:99:3478,0,3325
chrVII	447657	.	C	T	3904.77	PASS	AC=1;AF=0.5;AN=2;BaseQRankSum=1.519;DP=224;Dels=0.0;FS=6.44;HaplotypeScore=7.5324;MLEAC=1;MLEAF=0.5;MQ=41.98;MQ0=0;MQRankSum=0.337;QD=17.43;ReadPosRankSum=-0.637	GT:AD:DP:GQ:PL	0/1:108,115:223:99:3933,0,3557
chrVII	460384	.	C	T	3125.77	PASS	AC=1;AF=0.5;AN=2;BaseQRankSum=1.255;DP=175;Dels=0.0;FS=5.338;HaplotypeScore=5.2957;MLEAC=1;MLEAF=0.5;MQ=42.0;MQ0=0;MQRankSum=1.255;QD=17.86;ReadPosRankSum=0.747	GT:AD:DP:GQ:PL	0/1:81,94:175:99:3154,0,2639
chrVII	473101	.	C	T	3727.77	PASS	AC=1;AF=0.5;AN=2;BaseQRankSum=1.926;DP=208;Dels=0.0;FS=1.074;HaplotypeScore=1.6208;MLEAC=1;MLEAF=0.5;MQ=42.0;MQ0=0;MQRankSum=0.713;QD=17.92;ReadPosRankSum=-1.153	GT:AD:DP:GQ:PL	0/1:99,109:208:99:3756,0,3272
chrVII	477363	.	A	G	2762.77	PASS	AC=1;AF=0.5;AN=2;BaseQRankSum=3.446;DP=181;Dels=0.0;FS=0.0;HaplotypeScore=3.5987;MLEAC=1;MLEAF=0.5;MQ=41.99;MQ0=0;MQRankSum=0.121;QD=15.26;ReadPosRankSum=-0.937	GT:AD:DP:GQ:PL	0/1:97,84:181:99:2791,0,3094
chrVII	496030	.	G	A	3168.77	PASS	AC=1;AF=0.5;AN=2;BaseQRankSum=-0.327;DP=179;Dels=0.0;FS=1.838;HaplotypeScore=5.2946;MLEAC=1;MLEAF=0.5;MQ=41.99;MQ0=0;MQRankSum=1.268;QD=17.7;ReadPosRankSum=0.006	GT:AD:DP:GQ:PL	0/1:83,95:178:99:3197,0,2702
chrVII	500476	.	G	A	3026.77	PASS	AC=1;AF=0.5;AN=2;BaseQRankSum=-0.806;DP=202;Dels=0.0;FS=4.077;HaplotypeScore=3.6301;MLEAC=1;MLEAF=0.5;MQ=41.99;MQ0=0;MQRankSum=0.344;QD=14.98;ReadPosRankSum=-0.849	GT:AD:DP:GQ:PL	0/1:111,91:202:99:3055,0,3837
chrVII	500600	.	G	A	3749.77	PASS	AC=1;AF=0.5;AN=2;BaseQRankSum=1.462;DP=199;Dels=0.0;FS=0.523;HaplotypeScore=1.9523;MLEAC=1;MLEAF=0.5;MQ=41.92;MQ0=0;MQRankSum=-0.734;QD=18.84;ReadPosRankSum=0.593	GT:AD:DP:GQ:PL	0/1:89,110:199:99:3778,0,2901
chrVII	522981	.	C	T	3381.77	PASS	AC=1;AF=0.5;AN=2;BaseQRankSum=2.043;DP=214;Dels=0.0;FS=4.732;HaplotypeScore=0.0;MLEAC=1;MLEAF=0.5;MQ=41.99;MQ0=0;MQRankSum=-0.227;QD=15.8;ReadPosRankSum=-0.627	GT:AD:DP:GQ:PL	0/1:114,100:214:99:3410,0,3910
chrVII	528444	.	G	A	2200.77	PASS	AC=1;AF=0.5;AN=2;BaseQRankSum=1.906;DP=155;Dels=0.0;FS=6.252;HaplotypeScore=1.6208;MLEAC=1;MLEAF=0.5;MQ=42.0;MQ0=0;MQRankSum=-1.394;QD=14.2;ReadPosRankSum=0.197	GT:AD:DP:GQ:PL	0/1:87,68:155:99:2229,0,2747
chrVII	560825	.	C	T	2154.77	PASS	AC=1;AF=0.5;AN=2;BaseQRankSum=2.372;DP=156;Dels=0.0;FS=14.561;HaplotypeScore=7.1793;MLEAC=1;MLEAF=0.5;MQ=41.97;MQ0=0;MQRankSum=-0.241;QD=13.81;ReadPosRankSum=0.165	GT:AD:DP:GQ:PL	0/1:89,66:155:99:2183,0,3034
chrVII	600394	.	C	T	2613.77	PASS	AC=1;AF=0.5;AN=2;BaseQRankSum=0.929;DP=156;Dels=0.0;FS=2.035;HaplotypeScore=3.9899;MLEAC=1;MLEAF=0.5;MQ=42.0;MQ0=0;MQRankSum=-0.972;QD=16.75;ReadPosRankSum=-0.298	GT:AD:DP:GQ:PL	0/1:75,81:156:99:2642,0,2286
chrVII	605186	.	G	A	3354.77	PASS	AC=1;AF=0.5;AN=2;BaseQRankSum=-2.309;DP=197;Dels=0.0;FS=0.0;HaplotypeScore=12.0954;MLEAC=1;MLEAF=0.5;MQ=41.91;MQ0=0;MQRankSum=-0.893;QD=17.03;ReadPosRankSum=-0.351	GT:AD:DP:GQ:PL	0/1:93,101:195:99:3383,0,3030
chrVII	605656	.	C	T	2988.77	PASS	AC=1;AF=0.5;AN=2;BaseQRankSum=-0.116;DP=197;Dels=0.0;FS=8.22;HaplotypeScore=0.734;MLEAC=1;MLEAF=0.5;MQ=42.0;MQ0=0;MQRankSum=0.116;QD=15.17;ReadPosRankSum=-1.366	GT:AD:DP:GQ:PL	0/1:104,93:197:99:3017,0,3497
chrVII	606113	.	A	G	2869.77	PASS	AC=1;AF=0.5;AN=2;BaseQRankSum=0.984;DP=174;Dels=0.0;FS=4.404;HaplotypeScore=1.5226;MLEAC=1;MLEAF=0.5;MQ=41.98;MQ0=0;MQRankSum=-0.358;QD=16.49;ReadPosRankSum=-0.515	GT:AD:DP:GQ:PL	0/1:85,89:174:99:2898,0,2635
chrVII	606945	.	G	A	3208.76	PASS	AC=1;AF=0.5;AN=2;BaseQRankSum=0.586;DP=210;Dels=0.0;FS=0.508;HaplotypeScore=2.6777;MLEAC=1;MLEAF=0.5;MQ=41.99;MQ0=0;MQRankSum=0.666;QD=15.28;ReadPosRankSum=-0.609	GT:AD:DP:GQ:PL	0/1:111,98:210:99:3237,0,3831
chrVII	611916	.	C	T	2413.77	PASS	AC=1;AF=0.5;AN=2;BaseQRankSum=-0.571;DP=160;Dels=0.0;FS=0.584;HaplotypeScore=0.0;MLEAC=1;MLEAF=0.5;MQ=42.0;MQ0=0;MQRankSum=-0.098;QD=15.09;ReadPosRankSum=-0.295	GT:AD:DP:GQ:PL	0/1:83,76:159:99:2442,0,2764
chrVII	617607	.	C	T	2407.77	PASS	AC=1;AF=0.5;AN=2;BaseQRankSum=1.512;DP=157;Dels=0.0;FS=1.985;HaplotypeScore=0.0;MLEAC=1;MLEAF=0.5;MQ=41.99;MQ0=0;MQRankSum=0.023;QD=15.34;ReadPosRankSum=-0.069	GT:AD:DP:GQ:PL	0/1:84,73:157:99:2436,0,2820
chrVII	622707	.	C	T	3241.77	PASS	AC=1;AF=0.5;AN=2;BaseQRankSum=-0.022;DP=212;Dels=0.0;FS=1.675;HaplotypeScore=3.3381;MLEAC=1;MLEAF=0.5;MQ=42.0;MQ0=0;MQRankSum=-1.509;QD=15.29;ReadPosRankSum=-0.944	GT:AD:DP:GQ:PL	0/1:111,101:212:99:3270,0,3771
chrVII	624347	.	C	T	2789.77	PASS	AC=1;AF=0.5;AN=2;BaseQRankSum=-2.897;DP=204;Dels=0.0;FS=1.109;HaplotypeScore=6.3767;MLEAC=1;MLEAF=0.5;MQ=42.0;MQ0=0;MQRankSum=0.225;QD=13.68;ReadPosRankSum=0.619	GT:AD:DP:GQ:PL	0/1:105,99:204:99:2818,0,3378
chrVII	625626	.	C	T	2139.77	PASS	AC=1;AF=0.5;AN=2;BaseQRankSum=0.962;DP=135;Dels=0.0;FS=1.379;HaplotypeScore=0.9665;MLEAC=1;MLEAF=0.5;MQ=41.99;MQ0=0;MQRankSum=1.715;QD=15.85;ReadPosRankSum=-0.126	GT:AD:DP:GQ:PL	0/1:70,65:135:99:2168,0,2281
chrVII	630405	.	C	T	2896.77	PASS	AC=1;AF=0.5;AN=2;BaseQRankSum=-0.465;DP=164;Dels=0.0;FS=0.0;HaplotypeScore=6.0991;MLEAC=1;MLEAF=0.5;MQ=41.99;MQ0=0;MQRankSum=0.932;QD=17.66;ReadPosRankSum=-0.58	GT:AD:DP:GQ:PL	0/1:77,87:164:99:2925,0,2447
chrVII	644041	.	T	C	3038.77	PASS	AC=1;AF=0.5;AN=2;BaseQRankSum=3.563;DP=189;Dels=0.0;FS=0.536;HaplotypeScore=4.8805;MLEAC=1;MLEAF=0.5;MQ=42.0;MQ0=0;MQRankSum=0.971;QD=16.08;ReadPosRankSum=1.023	GT:AD:DP:GQ:PL	0/1:94,93:188:99:3067,0,2960
chrVII	670560	.	G	A	3212.77	PASS	AC=1;AF=0.5;AN=2;BaseQRankSum=0.711;DP=222;Dels=0.0;FS=2.99;HaplotypeScore=2.5942;MLEAC=1;MLEAF=0.5;MQ=42.0;MQ0=0;MQRankSum=0.848;QD=14.47;ReadPosRankSum=-1.526	GT:AD:DP:GQ:PL	0/1:120,101:221:99:3241,0,4064
chrVII	671797	.	G	A	3615.77	PASS	AC=1;AF=0.5;AN=2;BaseQRankSum=0.999;DP=188;Dels=0.0;FS=0.0;HaplotypeScore=0.0;MLEAC=1;MLEAF=0.5;MQ=42.0;MQ0=0;MQRankSum=0.058;QD=19.23;ReadPosRankSum=0.945	GT:AD:DP:GQ:PL	0/1:82,106:188:99:3644,0,2686
chrVII	672972	.	G	A	2745.77	PASS	AC=1;AF=0.5;AN=2;BaseQRankSum=2.444;DP=182;Dels=0.0;FS=0.549;HaplotypeScore=3.5441;MLEAC=1;MLEAF=0.5;MQ=42.0;MQ0=0;MQRankSum=-0.466;QD=15.09;ReadPosRankSum=0.836	GT:AD:DP:GQ:PL	0/1:99,82:182:99:2774,0,3290
chrVII	685106	.	C	T	2826.77	PASS	AC=1;AF=0.5;AN=2;BaseQRankSum=-1.144;DP=209;Dels=0.0;FS=2.411;HaplotypeScore=6.337;MLEAC=1;MLEAF=0.5;MQ=41.99;MQ0=0;MQRankSum=-0.997;QD=13.53;ReadPosRankSum=-0.319	GT:AD:DP:GQ:PL	0/1:116,91:207:99:2855,0,3874
chrVII	693223	.	C	T	3006.77	PASS	AC=1;AF=0.5;AN=2;BaseQRankSum=1.0;DP=198;Dels=0.0;FS=0.521;HaplotypeScore=4.4089;MLEAC=1;MLEAF=0.5;MQ=41.9;MQ0=0;MQRankSum=0.614;QD=15.19;ReadPosRankSum=-1.105	GT:AD:DP:GQ:PL	0/1:103,94:197:99:3035,0,3368
chrVII	726247	.	G	A	3386.77	PASS	AC=1;AF=0.5;AN=2;BaseQRankSum=-0.814;DP=201;Dels=0.0;FS=2.419;HaplotypeScore=4.6;MLEAC=1;MLEAF=0.5;MQ=42.0;MQ0=0;MQRankSum=-0.994;QD=16.85;ReadPosRankSum=0.278	GT:AD:DP:GQ:PL	0/1:97,104:201:99:3415,0,3223
chrVII	730203	.	G	A	4361.77	PASS	AC=1;AF=0.5;AN=2;BaseQRankSum=0.755;DP=230;Dels=0.0;FS=0.487;HaplotypeScore=5.3377;MLEAC=1;MLEAF=0.5;MQ=41.99;MQ0=0;MQRankSum=0.55;QD=18.96;ReadPosRankSum=-0.735	GT:AD:DP:GQ:PL	0/1:102,128:230:99:4390,0,3278
chrVII	730443	.	G	A	3952.77	PASS	AC=1;AF=0.5;AN=2;BaseQRankSum=1.086;DP=219;Dels=0.0;FS=3.07;HaplotypeScore=6.8787;MLEAC=1;MLEAF=0.5;MQ=41.79;MQ0=0;MQRankSum=-0.181;QD=18.05;ReadPosRankSum=1.45	GT:AD:DP:GQ:PL	0/1:100,117:217:99:3981,0,3361
chrVII	731108	.	A	G	6573.77	PASS	AC=2;AF=1.0;AN=2;DP=168;Dels=0.0;FS=0.0;HaplotypeScore=0.0;MLEAC=2;MLEAF=1.0;MQ=41.99;MQ0=0;QD=28.57	GT:AD:DP:GQ:PL	1/1:0,167:167:99:6602,494,0
chrVII	749904	.	G	A	3475.77	PASS	AC=1;AF=0.5;AN=2;BaseQRankSum=1.839;DP=215;Dels=0.0;FS=12.572;HaplotypeScore=2.5997;MLEAC=1;MLEAF=0.5;MQ=41.99;MQ0=0;MQRankSum=-1.696;QD=16.17;ReadPosRankSum=-0.359	GT:AD:DP:GQ:PL	0/1:110,105:215:99:3504,0,3687
chrVII	753541	.	C	T	3089.77	PASS	AC=1;AF=0.5;AN=2;BaseQRankSum=-1.144;DP=198;Dels=0.0;FS=5.024;HaplotypeScore=5.8944;MLEAC=1;MLEAF=0.5;MQ=41.85;MQ0=0;MQRankSum=1.079;QD=15.6;ReadPosRankSum=-0.459	GT:AD:DP:GQ:PL	0/1:102,95:197:99:3118,0,3380
chrVII	767391	.	A	G	2763.77	PASS	AC=1;AF=0.5;AN=2;BaseQRankSum=-0.424;DP=173;Dels=0.0;FS=3.554;HaplotypeScore=4.3438;MLEAC=1;MLEAF=0.5;MQ=42.0;MQ0=0;MQRankSum=0.973;QD=15.98;ReadPosRankSum=1.644	GT:AD:DP:GQ:PL	0/1:88,85:173:99:2792,0,2879
chrVII	768084	.	A	G	4240.77	PASS	AC=1;AF=0.5;AN=2;BaseQRankSum=-0.152;DP=214;Dels=0.0;FS=0.0;HaplotypeScore=1.9523;MLEAC=1;MLEAF=0.5;MQ=41.99;MQ0=0;MQRankSum=0.875;QD=19.82;ReadPosRankSum=-0.785	GT:AD:DP:GQ:PL	0/1:88,125:213:99:4269,0,2823
chrVII	769133	.	T	C	3086.77	PASS	AC=1;AF=0.5;AN=2;BaseQRankSum=1.836;DP=196;Dels=0.0;FS=1.108;HaplotypeScore=0.9789;MLEAC=1;MLEAF=0.5;MQ=42.0;MQ0=0;MQRankSum=-0.174;QD=15.75;ReadPosRankSum=-0.418	GT:AD:DP:GQ:PL	0/1:103,92:195:99:3115,0,3407
chrVII	787315	.	G	A	2482.77	PASS	AC=1;AF=0.5;AN=2;BaseQRankSum=-0.01;DP=176;Dels=0.0;FS=5.795;HaplotypeScore=2.9309;MLEAC=1;MLEAF=0.5;MQ=40.11;MQ0=0;MQRankSum=-0.224;QD=14.11;ReadPosRankSum=-0.538	GT:AD:DP:GQ:PL	0/1:94,82:176:99:2511,0,3115
chrVII	790090	.	C	T	3742.77	PASS	AC=1;AF=0.5;AN=2;BaseQRankSum=-0.082;DP=194;Dels=0.0;FS=1.783;HaplotypeScore=3.5158;MLEAC=1;MLEAF=0.5;MQ=41.99;MQ0=0;MQRankSum=-1.13;QD=19.29;ReadPosRankSum=0.632	GT:AD:DP:GQ:PL	0/1:85,108:194:99:3771,0,2854
chrVII	795899	.	G	A	4048.77	PASS	AC=1;AF=0.5;AN=2;BaseQRankSum=2.026;DP=208;Dels=0.0;FS=3.138;HaplotypeScore=2.3113;MLEAC=1;MLEAF=0.5;MQ=41.97;MQ0=0;MQRankSum=-0.385;QD=19.47;ReadPosRankSum=1.058	GT:AD:DP:GQ:PL	0/1:91,116:207:99:4077,0,2998
chrVII	796740	.	G	A	3695.77	PASS	AC=1;AF=0.5;AN=2;BaseQRankSum=-2.666;DP=197;Dels=0.0;FS=5.954;HaplotypeScore=6.146;MLEAC=1;MLEAF=0.5;MQ=41.99;MQ0=0;MQRankSum=-1.051;QD=18.76;ReadPosRankSum=-0.21	GT:AD:DP:GQ:PL	0/1:87,110:197:99:3724,0,2944
chrVII	803564	.	A	G	3460.77	PASS	AC=1;AF=0.5;AN=2;BaseQRankSum=-2.298;DP=241;Dels=0.0;FS=7.26;HaplotypeScore=1.9783;MLEAC=1;MLEAF=0.5;MQ=42.0;MQ0=0;MQRankSum=0.394;QD=14.36;ReadPosRankSum=-0.496	GT:AD:DP:GQ:PL	0/1:132,107:240:99:3489,0,4559
chrVII	806178	.	C	T	3317.77	PASS	AC=1;AF=0.5;AN=2;BaseQRankSum=0.159;DP=189;Dels=0.0;FS=0.541;HaplotypeScore=2.2019;MLEAC=1;MLEAF=0.5;MQ=42.0;MQ0=0;MQRankSum=0.657;QD=17.55;ReadPosRankSum=0.5	GT:AD:DP:GQ:PL	0/1:88,101:189:99:3346,0,2814
chrVII	806801	.	C	T	2382.77	PASS	AC=1;AF=0.5;AN=2;BaseQRankSum=-1.149;DP=143;Dels=0.0;FS=3.084;HaplotypeScore=7.6983;MLEAC=1;MLEAF=0.5;MQ=41.9;MQ0=0;MQRankSum=-0.347;QD=16.66;ReadPosRankSum=1.66	GT:AD:DP:GQ:PL	0/1:65,78:143:99:2411,0,2029
chrVII	911931	.	G	A	3035.77	PASS	AC=1;AF=0.5;AN=2;BaseQRankSum=-1.08;DP=197;Dels=0.0;FS=1.106;HaplotypeScore=0.7887;MLEAC=1;MLEAF=0.5;MQ=42.0;MQ0=0;MQRankSum=-0.442;QD=15.41;ReadPosRankSum=1.252	GT:AD:DP:GQ:PL	0/1:103,94:197:99:3064,0,3402
chrVII	923736	.	G	A	2736.77	PASS	AC=1;AF=0.5;AN=2;BaseQRankSum=-1.738;DP=197;Dels=0.0;FS=6.171;HaplotypeScore=3.4698;MLEAC=1;MLEAF=0.5;MQ=42.0;MQ0=0;MQRankSum=0.118;QD=13.89;ReadPosRankSum=-0.295	GT:AD:DP:GQ:PL	0/1:108,88:197:99:2765,0,3510
chrVII	937962	.	G	A	3324.77	PASS	AC=1;AF=0.5;AN=2;BaseQRankSum=0.161;DP=197;Dels=0.0;FS=22.048;HaplotypeScore=0.0;MLEAC=1;MLEAF=0.5;MQ=42.0;MQ0=0;MQRankSum=1.216;QD=16.88;ReadPosRankSum=-0.414	GT:AD:DP:GQ:PL	0/1:96,101:197:99:3353,0,3024
chrVII	938344	.	G	A	2326.77	PASS	AC=1;AF=0.5;AN=2;BaseQRankSum=-0.717;DP=174;Dels=0.0;FS=1.227;HaplotypeScore=4.5554;MLEAC=1;MLEAF=0.5;MQ=42.0;MQ0=0;MQRankSum=0.397;QD=13.37;ReadPosRankSum=1.043	GT:AD:DP:GQ:PL	0/1:94,80:174:99:2355,0,2966
chrVII	948423	.	G	A	3044.77	PASS	AC=1;AF=0.5;AN=2;BaseQRankSum=-0.951;DP=216;Dels=0.0;FS=0.529;HaplotypeScore=6.4803;MLEAC=1;MLEAF=0.5;MQ=41.87;MQ0=0;MQRankSum=1.172;QD=14.1;ReadPosRankSum=-1.17	GT:AD:DP:GQ:PL	0/1:121,94:216:99:3073,0,4167
chrVII	955493	.	G	A	3325.77	PASS	AC=1;AF=0.5;AN=2;BaseQRankSum=-4.111;DP=222;Dels=0.0;FS=5.487;HaplotypeScore=7.6814;MLEAC=1;MLEAF=0.5;MQ=41.99;MQ0=0;MQRankSum=1.333;QD=14.98;ReadPosRankSum=-0.996	GT:AD:DP:GQ:PL	0/1:114,108:222:99:3354,0,3791
chrVII	958503	.	G	A	3252.77	PASS	AC=1;AF=0.5;AN=2;BaseQRankSum=1.46;DP=193;Dels=0.0;FS=0.0;HaplotypeScore=1.5774;MLEAC=1;MLEAF=0.5;MQ=42.0;MQ0=0;MQRankSum=0.635;QD=16.85;ReadPosRankSum=1.086	GT:AD:DP:GQ:PL	0/1:97,96:193:99:3281,0,3168
chrVII	964507	.	C	T	3204.83	PASS	AC=1;AF=0.5;AN=2;BaseQRankSum=-0.427;DP=189;Dels=0.0;FS=6.124;HaplotypeScore=6.5802;MLEAC=1;MLEAF=0.5;MQ=42.0;MQ0=0;MQRankSum=0.366;QD=16.96;ReadPosRankSum=-0.094	GT:AD:DP:GQ:PL	0/1:93,96:189:99:3233,0,3108
chrVII	965200	.	C	T	2626.77	PASS	AC=1;AF=0.5;AN=2;BaseQRankSum=-1.505;DP=185;Dels=0.0;FS=8.532;HaplotypeScore=5.5229;MLEAC=1;MLEAF=0.5;MQ=41.99;MQ0=0;MQRankSum=-0.339;QD=14.2;ReadPosRankSum=-0.885	GT:AD:DP:GQ:PL	0/1:101,83:184:99:2655,0,3337
chrVII	972024	.	C	T	3854.77	PASS	AC=1;AF=0.5;AN=2;BaseQRankSum=1.222;DP=227;Dels=0.0;FS=18.344;HaplotypeScore=2.7067;MLEAC=1;MLEAF=0.5;MQ=42.0;MQ0=0;MQRankSum=0.884;QD=16.98;ReadPosRankSum=-0.668	GT:AD:DP:GQ:PL	0/1:113,114:227:99:3883,0,3629
chrVII	978589	.	T	C	2879.77	PASS	AC=1;AF=0.5;AN=2;BaseQRankSum=0.009;DP=171;Dels=0.0;FS=8.887;HaplotypeScore=0.734;MLEAC=1;MLEAF=0.5;MQ=42.0;MQ0=0;MQRankSum=0.209;QD=16.84;ReadPosRankSum=-1.144	GT:AD:DP:GQ:PL	0/1:85,85:170:99:2908,0,2906
chrVII	981655	.	C	T	2833.77	PASS	AC=1;AF=0.5;AN=2;BaseQRankSum=-0.886;DP=181;Dels=0.0;FS=11.807;HaplotypeScore=3.3196;MLEAC=1;MLEAF=0.5;MQ=42.0;MQ0=0;MQRankSum=-1.144;QD=15.66;ReadPosRankSum=0.142	GT:AD:DP:GQ:PL	0/1:94,86:181:99:2862,0,3148
chrVII	982081	.	G	A	2806.77	PASS	AC=1;AF=0.5;AN=2;BaseQRankSum=-0.24;DP=174;Dels=0.0;FS=3.513;HaplotypeScore=1.6553;MLEAC=1;MLEAF=0.5;MQ=41.13;MQ0=0;MQRankSum=0.164;QD=16.13;ReadPosRankSum=2.17	GT:AD:DP:GQ:PL	0/1:86,86:172:99:2835,0,2799
chrVII	982938	.	G	A	3992.77	PASS	AC=1;AF=0.5;AN=2;BaseQRankSum=1.822;DP=238;Dels=0.0;FS=11.682;HaplotypeScore=3.6799;MLEAC=1;MLEAF=0.5;MQ=42.0;MQ0=0;MQRankSum=-1.136;QD=16.78;ReadPosRankSum=-0.126	GT:AD:DP:GQ:PL	0/1:119,118:237:99:4021,0,3946
chrVII	996549	.	G	A	3449.77	PASS	AC=1;AF=0.5;AN=2;BaseQRankSum=1.853;DP=224;Dels=0.0;FS=2.253;HaplotypeScore=1.8997;MLEAC=1;MLEAF=0.5;MQ=41.99;MQ0=0;MQRankSum=0.302;QD=15.4;ReadPosRankSum=0.831	GT:AD:DP:GQ:PL	0/1:119,105:224:99:3478,0,3921
chrVII	996655	.	G	A	3352.77	PASS	AC=1;AF=0.5;AN=2;BaseQRankSum=0.769;DP=207;Dels=0.0;FS=3.157;HaplotypeScore=3.5886;MLEAC=1;MLEAF=0.5;MQ=41.99;MQ0=0;MQRankSum=-2.153;QD=16.2;ReadPosRankSum=-0.421	GT:AD:DP:GQ:PL	0/1:105,101:206:99:3381,0,3433
chrVII	1000010	.	G	A	2705.77	PASS	AC=1;AF=0.5;AN=2;BaseQRankSum=2.253;DP=164;Dels=0.0;FS=0.0;HaplotypeScore=8.4663;MLEAC=1;MLEAF=0.5;MQ=42.0;MQ0=0;MQRankSum=0.286;QD=16.5;ReadPosRankSum=0.964	GT:AD:DP:GQ:PL	0/1:81,83:164:99:2734,0,2472
chrVII	1006111	.	G	A	3163.77	PASS	AC=1;AF=0.5;AN=2;BaseQRankSum=0.777;DP=208;Dels=0.0;FS=8.046;HaplotypeScore=0.6651;MLEAC=1;MLEAF=0.5;MQ=42.0;MQ0=0;MQRankSum=0.848;QD=15.21;ReadPosRankSum=1.534	GT:AD:DP:GQ:PL	0/1:110,98:208:99:3192,0,3652
chrVII	1009866	.	G	A	2936.77	PASS	AC=1;AF=0.5;AN=2;BaseQRankSum=-1.324;DP=171;Dels=0.0;FS=1.229;HaplotypeScore=2.5218;MLEAC=1;MLEAF=0.5;MQ=42.0;MQ0=0;MQRankSum=1.075;QD=17.17;ReadPosRankSum=-0.029	GT:AD:DP:GQ:PL	0/1:75,93:169:99:2965,0,2393
chrVII	1010432	.	G	A	1538.77	PASS	AC=1;AF=0.5;AN=2;BaseQRankSum=-0.903;DP=120;Dels=0.0;FS=0.0;HaplotypeScore=9.0099;MLEAC=1;MLEAF=0.5;MQ=42.0;MQ0=0;MQRankSum=0.212;QD=12.82;ReadPosRankSum=1.149	GT:AD:DP:GQ:PL	0/1:67,52:119:99:1567,0,2218
chrVII	1017355	.	G	A	2487.77	PASS	AC=1;AF=0.5;AN=2;BaseQRankSum=1.606;DP=166;Dels=0.0;FS=1.935;HaplotypeScore=5.2517;MLEAC=1;MLEAF=0.5;MQ=41.99;MQ0=0;MQRankSum=1.69;QD=14.99;ReadPosRankSum=0.635	GT:AD:DP:GQ:PL	0/1:89,77:166:99:2516,0,2928
chrVII	1020954	.	G	A	3009.77	PASS	AC=1;AF=0.5;AN=2;BaseQRankSum=0.818;DP=192;Dels=0.0;FS=0.0;HaplotypeScore=1.7675;MLEAC=1;MLEAF=0.5;MQ=42.0;MQ0=0;MQRankSum=0.855;QD=15.68;ReadPosRankSum=0.016	GT:AD:DP:GQ:PL	0/1:97,95:192:99:3038,0,3131
chrVII	1023879	.	G	A	3616.77	PASS	AC=1;AF=0.5;AN=2;BaseQRankSum=0.344;DP=201;Dels=0.0;FS=1.735;HaplotypeScore=1.8401;MLEAC=1;MLEAF=0.5;MQ=41.99;MQ0=0;MQRankSum=-1.149;QD=17.99;ReadPosRankSum=1.149	GT:AD:DP:GQ:PL	0/1:93,108:201:99:3645,0,3022
chrVII	1032451	.	C	T	2819.77	PASS	AC=1;AF=0.5;AN=2;BaseQRankSum=-0.133;DP=194;Dels=0.0;FS=4.117;HaplotypeScore=5.5833;MLEAC=1;MLEAF=0.5;MQ=42.0;MQ0=0;MQRankSum=0.151;QD=14.53;ReadPosRankSum=0.682	GT:AD:DP:GQ:PL	0/1:105,88:193:99:2848,0,3447
chrVII	1033463	.	C	T	4458.77	PASS	AC=1;AF=0.5;AN=2;BaseQRankSum=1.926;DP=249;Dels=0.0;FS=3.487;HaplotypeScore=0.7887;MLEAC=1;MLEAF=0.5;MQ=42.0;MQ0=0;MQRankSum=0.651;QD=17.91;ReadPosRankSum=4.007	GT:AD:DP:GQ:PL	0/1:120,129:249:99:4487,0,4027
chrVII	1060021	.	G	A	3302.77	PASS	AC=1;AF=0.5;AN=2;BaseQRankSum=-0.241;DP=191;Dels=0.0;FS=0.536;HaplotypeScore=1.7675;MLEAC=1;MLEAF=0.5;MQ=41.99;MQ0=0;MQRankSum=1.615;QD=17.29;ReadPosRankSum=-0.114	GT:AD:DP:GQ:PL	0/1:89,101:190:99:3331,0,2967
chrVII	1067838	.	T	C	3148.77	PASS	AC=1;AF=0.5;AN=2;BaseQRankSum=-0.111;DP=210;Dels=0.0;FS=14.56;HaplotypeScore=0.9973;MLEAC=1;MLEAF=0.5;MQ=42.0;MQ0=0;MQRankSum=-1.081;QD=14.99;ReadPosRankSum=-0.341	GT:AD:DP:GQ:PL	0/1:112,97:209:99:3177,0,3711
chrVII	1069083	.	C	T	3299.77	PASS	AC=1;AF=0.5;AN=2;BaseQRankSum=-0.04;DP=190;Dels=0.0;FS=6.108;HaplotypeScore=6.5851;MLEAC=1;MLEAF=0.5;MQ=41.92;MQ0=0;MQRankSum=0.494;QD=17.37;ReadPosRankSum=0.291	GT:AD:DP:GQ:PL	0/1:89,101:190:99:3328,0,2887
chrVII	1070095	.	G	A	2815.77	PASS	AC=1;AF=0.5;AN=2;BaseQRankSum=1.148;DP=156;Dels=0.0;FS=0.593;HaplotypeScore=0.0;MLEAC=1;MLEAF=0.5;MQ=41.99;MQ0=0;MQRankSum=1.253;QD=18.05;ReadPosRankSum=2.54	GT:AD:DP:GQ:PL	0/1:68,87:155:99:2844,0,2085
chrVIII	7190	.	C	T	3154.77	PASS	AC=1;AF=0.5;AN=2;BaseQRankSum=0.332;DP=174;Dels=0.0;FS=8.919;HaplotypeScore=0.0;MLEAC=1;MLEAF=0.5;MQ=41.98;MQ0=0;MQRankSum=-1.43;QD=18.13;ReadPosRankSum=-0.842	GT:AD:DP:GQ:PL	0/1:81,93:174:99:3183,0,2634
chrVIII	7354	.	T	C	5611.77	PASS	AC=2;AF=1.0;AN=2;BaseQRankSum=1.367;DP=175;Dels=0.0;FS=9.272;HaplotypeScore=2.7579;MLEAC=2;MLEAF=1.0;MQ=40.74;MQ0=0;MQRankSum=1.411;QD=32.07;ReadPosRankSum=0.8	GT:AD:DP:GQ:PL	1/1:14,161:175:88:5640,88,0
chrVIII	7747	.	T	C	1284.77	PASS	AC=1;AF=0.5;AN=2;BaseQRankSum=2.348;DP=231;Dels=0.0;FS=9.846;HaplotypeScore=7.9779;MLEAC=1;MLEAF=0.5;MQ=41.99;MQ0=0;MQRankSum=-0.501;QD=5.56;ReadPosRankSum=-6.264	GT:AD:DP:GQ:PL	0/1:179,50:229:99:1313,0,6404
chrVIII	14682	.	C	T	3067.77	PASS	AC=1;AF=0.5;AN=2;BaseQRankSum=1.236;DP=187;Dels=0.0;FS=0.0;HaplotypeScore=0.7887;MLEAC=1;MLEAF=0.5;MQ=42.0;MQ0=0;MQRankSum=0.326;QD=16.41;ReadPosRankSum=0.02	GT:AD:DP:GQ:PL	0/1:93,94:187:99:3096,0,3133
chrVIII	23994	.	A	G	3431.77	PASS	AC=1;AF=0.5;AN=2;BaseQRankSum=-1.467;DP=199;Dels=0.0;FS=1.742;HaplotypeScore=3.5674;MLEAC=1;MLEAF=0.5;MQ=41.99;MQ0=0;MQRankSum=1.395;QD=17.25;ReadPosRankSum=0.226	GT:AD:DP:GQ:PL	0/1:93,106:199:99:3460,0,3049
chrVIII	28074	.	C	T	2180.77	PASS	AC=1;AF=0.5;AN=2;BaseQRankSum=1.501;DP=151;Dels=0.0;FS=1.303;HaplotypeScore=0.0;MLEAC=1;MLEAF=0.5;MQ=42.0;MQ0=0;MQRankSum=-0.674;QD=14.44;ReadPosRankSum=1.776	GT:AD:DP:GQ:PL	0/1:82,68:150:99:2209,0,2673
chrVIII	35024	.	C	T	3233.06	PASS	AC=1;AF=0.5;AN=2;BaseQRankSum=3.256;DP=185;Dels=0.0;FS=0.0;HaplotypeScore=4.3574;MLEAC=1;MLEAF=0.5;MQ=42.0;MQ0=0;MQRankSum=-0.509;QD=17.48;ReadPosRankSum=1.559	GT:AD:DP:GQ:PL	0/1:90,93:183:99:3260,0,2956
chrVIII	59601	.	C	T	3618.77	PASS	AC=1;AF=0.5;AN=2;BaseQRankSum=-0.543;DP=189;Dels=0.0;FS=6.186;HaplotypeScore=3.5087;MLEAC=1;MLEAF=0.5;MQ=42.0;MQ0=0;MQRankSum=0.667;QD=19.15;ReadPosRankSum=0.621	GT:AD:DP:GQ:PL	0/1:82,107:189:99:3647,0,2633
chrVIII	60659	.	C	T	3280.77	PASS	AC=1;AF=0.5;AN=2;BaseQRankSum=-0.928;DP=184;Dels=0.0;FS=4.408;HaplotypeScore=2.496;MLEAC=1;MLEAF=0.5;MQ=42.0;MQ0=0;MQRankSum=0.909;QD=17.83;ReadPosRankSum=0.098	GT:AD:DP:GQ:PL	0/1:79,105:184:99:3309,0,2451
chrVIII	61067	.	C	T	4403.77	PASS	AC=1;AF=0.5;AN=2;BaseQRankSum=0.241;DP=250;Dels=0.0;FS=4.22;HaplotypeScore=0.734;MLEAC=1;MLEAF=0.5;MQ=42.0;MQ0=0;MQRankSum=0.053;QD=17.62;ReadPosRankSum=-0.951	GT:AD:DP:GQ:PL	0/1:120,130:250:99:4432,0,3882
chrVIII	61782	.	C	T	3894.77	PASS	AC=1;AF=0.5;AN=2;BaseQRankSum=1.683;DP=235;Dels=0.0;FS=9.952;HaplotypeScore=0.8667;MLEAC=1;MLEAF=0.5;MQ=41.98;MQ0=0;MQRankSum=0.155;QD=16.57;ReadPosRankSum=-0.579	GT:AD:DP:GQ:PL	0/1:117,115:232:99:3923,0,3878
chrVIII	83497	.	C	T	3410.77	PASS	AC=1;AF=0.5;AN=2;BaseQRankSum=1.907;DP=210;Dels=0.0;FS=2.358;HaplotypeScore=1.5226;MLEAC=1;MLEAF=0.5;MQ=42.0;MQ0=0;MQRankSum=1.137;QD=16.24;ReadPosRankSum=-0.78	GT:AD:DP:GQ:PL	0/1:106,104:210:99:3439,0,3325
chrVIII	131563	.	T	C	3259.77	PASS	AC=1;AF=0.5;AN=2;BaseQRankSum=-0.907;DP=193;Dels=0.0;FS=3.249;HaplotypeScore=6.7568;MLEAC=1;MLEAF=0.5;MQ=41.99;MQ0=0;MQRankSum=-0.293;QD=16.89;ReadPosRankSum=-0.293	GT:AD:DP:GQ:PL	0/1:92,101:193:99:3288,0,2958
chrVIII	183406	.	C	T	3216.73	PASS	AC=1;AF=0.5;AN=2;BaseQRankSum=-1.102;DP=201;Dels=0.0;FS=1.73;HaplotypeScore=3.1982;MLEAC=1;MLEAF=0.5;MQ=42.0;MQ0=0;MQRankSum=-0.11;QD=16.0;ReadPosRankSum=-1.521	GT:AD:DP:GQ:PL	0/1:102,97:199:99:3245,0,3476
chrVIII	191175	.	C	T	1760.77	PASS	AC=1;AF=0.5;AN=2;BaseQRankSum=-1.792;DP=138;Dels=0.0;FS=0.646;HaplotypeScore=1.6208;MLEAC=1;MLEAF=0.5;MQ=41.99;MQ0=0;MQRankSum=-0.201;QD=12.76;ReadPosRankSum=-0.804	GT:AD:DP:GQ:PL	0/1:80,58:138:99:1789,0,2632
chrVIII	191213	.	C	T	2230.77	PASS	AC=1;AF=0.5;AN=2;BaseQRankSum=-0.304;DP=151;Dels=0.0;FS=11.632;HaplotypeScore=0.0;MLEAC=1;MLEAF=0.5;MQ=41.99;MQ0=0;MQRankSum=0.804;QD=14.77;ReadPosRankSum=-0.166	GT:AD:DP:GQ:PL	0/1:81,70:151:99:2259,0,2749
chrVIII	199606	.	G	A	3092.77	PASS	AC=1;AF=0.5;AN=2;BaseQRankSum=1.929;DP=179;Dels=0.0;FS=1.197;HaplotypeScore=6.9389;MLEAC=1;MLEAF=0.5;MQ=41.84;MQ0=0;MQRankSum=-1.871;QD=17.28;ReadPosRankSum=1.366	GT:AD:DP:GQ:PL	0/1:88,91:179:99:3121,0,2800
chrVIII	216122	.	T	C	9312.77	PASS	AC=2;AF=1.0;AN=2;DP=250;Dels=0.0;FS=0.0;HaplotypeScore=0.0;MLEAC=2;MLEAF=1.0;MQ=41.84;MQ0=0;QD=33.74	GT:AD:DP:GQ:PL	1/1:0,250:250:99:9341,734,0
chrVIII	217060	.	C	T	3030.77	PASS	AC=1;AF=0.5;AN=2;BaseQRankSum=-1.013;DP=174;Dels=0.0;FS=0.57;HaplotypeScore=8.5299;MLEAC=1;MLEAF=0.5;MQ=42.0;MQ0=0;MQRankSum=-1.659;QD=17.42;ReadPosRankSum=-1.207	GT:AD:DP:GQ:PL	0/1:78,94:172:99:3059,0,2493
chrVIII	226433	.	C	T	3333.77	PASS	AC=1;AF=0.5;AN=2;BaseQRankSum=-0.712;DP=207;Dels=0.0;FS=17.423;HaplotypeScore=8.1977;MLEAC=1;MLEAF=0.5;MQ=42.0;MQ0=0;MQRankSum=1.75;QD=16.11;ReadPosRankSum=-2.365	GT:AD:DP:GQ:PL	0/1:102,104:206:99:3362,0,3267
chrVIII	227363	.	C	T	3514.77	PASS	AC=1;AF=0.5;AN=2;BaseQRankSum=0.069;DP=219;Dels=0.0;FS=1.648;HaplotypeScore=9.8147;MLEAC=1;MLEAF=0.5;MQ=41.99;MQ0=0;MQRankSum=0.264;QD=16.05;ReadPosRankSum=0.232	GT:AD:DP:GQ:PL	0/1:109,109:219:99:3543,0,3580
chrVIII	245684	.	C	T	4402.77	PASS	AC=1;AF=0.5;AN=2;BaseQRankSum=0.613;DP=223;Dels=0.0;FS=9.37;HaplotypeScore=7.6185;MLEAC=1;MLEAF=0.5;MQ=41.99;MQ0=0;MQRankSum=0.644;QD=19.74;ReadPosRankSum=-0.079	GT:AD:DP:GQ:PL	0/1:96,126:222:99:4431,0,3182
chrVIII	248963	.	G	A	3603.77	PASS	AC=1;AF=0.5;AN=2;BaseQRankSum=0.934;DP=224;Dels=0.0;FS=1.633;HaplotypeScore=4.1563;MLEAC=1;MLEAF=0.5;MQ=41.98;MQ0=0;MQRankSum=-0.487;QD=16.09;ReadPosRankSum=0.211	GT:AD:DP:GQ:PL	0/1:115,108:224:99:3632,0,3871
chrVIII	254698	.	C	T	3357.77	PASS	AC=1;AF=0.5;AN=2;BaseQRankSum=1.057;DP=199;Dels=0.0;FS=2.446;HaplotypeScore=3.6008;MLEAC=1;MLEAF=0.5;MQ=42.0;MQ0=0;MQRankSum=0.353;QD=16.87;ReadPosRankSum=-0.964	GT:AD:DP:GQ:PL	0/1:99,100:199:99:3386,0,3346
chrVIII	256183	.	T	C	2512.77	PASS	AC=1;AF=0.5;AN=2;BaseQRankSum=3.968;DP=185;Dels=0.0;FS=7.458;HaplotypeScore=0.734;MLEAC=1;MLEAF=0.5;MQ=41.99;MQ0=0;MQRankSum=1.069;QD=13.58;ReadPosRankSum=0.464	GT:AD:DP:GQ:PL	0/1:106,78:185:99:2541,0,3512
chrVIII	258077	.	C	T	4274.77	PASS	AC=1;AF=0.5;AN=2;BaseQRankSum=0.096;DP=233;Dels=0.0;FS=16.26;HaplotypeScore=4.1774;MLEAC=1;MLEAF=0.5;MQ=42.0;MQ0=0;MQRankSum=-0.56;QD=18.35;ReadPosRankSum=-1.223	GT:AD:DP:GQ:PL	0/1:107,124:232:99:4303,0,3506
chrVIII	260262	.	C	T	3648.77	PASS	AC=1;AF=0.5;AN=2;BaseQRankSum=0.63;DP=218;Dels=0.0;FS=12.667;HaplotypeScore=4.4953;MLEAC=1;MLEAF=0.5;MQ=42.0;MQ0=0;MQRankSum=1.178;QD=16.74;ReadPosRankSum=0.63	GT:AD:DP:GQ:PL	0/1:108,110:218:99:3677,0,3619
chrVIII	261320	.	C	T	3617.77	PASS	AC=1;AF=0.5;AN=2;BaseQRankSum=1.455;DP=198;Dels=0.0;FS=4.968;HaplotypeScore=2.7587;MLEAC=1;MLEAF=0.5;MQ=42.0;MQ0=0;MQRankSum=1.976;QD=18.27;ReadPosRankSum=-1.224	GT:AD:DP:GQ:PL	0/1:91,106:197:99:3646,0,2801
chrVIII	272092	.	C	T	3479.77	PASS	AC=1;AF=0.5;AN=2;BaseQRankSum=0.84;DP=202;Dels=0.0;FS=1.103;HaplotypeScore=3.5423;MLEAC=1;MLEAF=0.5;MQ=41.91;MQ0=0;MQRankSum=-0.813;QD=17.23;ReadPosRankSum=-0.004	GT:AD:DP:GQ:PL	0/1:94,107:201:99:3508,0,3104
chrVIII	319580	.	C	T	2513.77	PASS	AC=1;AF=0.5;AN=2;BaseQRankSum=-0.522;DP=182;Dels=0.0;FS=3.438;HaplotypeScore=1.7465;MLEAC=1;MLEAF=0.5;MQ=42.0;MQ0=0;MQRankSum=-0.15;QD=13.81;ReadPosRankSum=0.496	GT:AD:DP:GQ:PL	0/1:102,79:181:99:2542,0,3451
chrVIII	325384	.	C	T	2281.77	PASS	AC=1;AF=0.5;AN=2;BaseQRankSum=-0.554;DP=156;Dels=0.0;FS=0.594;HaplotypeScore=1.7621;MLEAC=1;MLEAF=0.5;MQ=42.0;MQ0=0;MQRankSum=1.327;QD=14.63;ReadPosRankSum=-0.864	GT:AD:DP:GQ:PL	0/1:86,70:156:99:2310,0,2807
chrVIII	345586	.	G	A	2622.77	PASS	AC=1;AF=0.5;AN=2;BaseQRankSum=0.188;DP=163;Dels=0.0;FS=0.0;HaplotypeScore=1.6671;MLEAC=1;MLEAF=0.5;MQ=42.0;MQ0=0;MQRankSum=1.014;QD=16.09;ReadPosRankSum=0.466	GT:AD:DP:GQ:PL	0/1:83,80:163:99:2651,0,2678
chrVIII	355956	.	C	T	3775.77	PASS	AC=1;AF=0.5;AN=2;BaseQRankSum=0.843;DP=218;Dels=0.0;FS=4.796;HaplotypeScore=4.3225;MLEAC=1;MLEAF=0.5;MQ=41.99;MQ0=0;MQRankSum=-0.393;QD=17.32;ReadPosRankSum=-0.455	GT:AD:DP:GQ:PL	0/1:105,112:217:99:3804,0,3393
chrVIII	369561	.	C	T	3291.77	PASS	AC=1;AF=0.5;AN=2;BaseQRankSum=0.806;DP=208;Dels=0.0;FS=0.506;HaplotypeScore=1.7987;MLEAC=1;MLEAF=0.5;MQ=42.0;MQ0=0;MQRankSum=1.025;QD=15.83;ReadPosRankSum=0.134	GT:AD:DP:GQ:PL	0/1:111,97:208:99:3320,0,3787
chrVIII	372038	.	C	T	2931.77	PASS	AC=1;AF=0.5;AN=2;BaseQRankSum=-0.88;DP=186;Dels=0.0;FS=0.539;HaplotypeScore=2.7062;MLEAC=1;MLEAF=0.5;MQ=41.91;MQ0=0;MQRankSum=0.504;QD=15.76;ReadPosRankSum=-0.114	GT:AD:DP:GQ:PL	0/1:93,92:186:99:2960,0,3048
chrVIII	376343	.	C	T	2840.77	PASS	AC=1;AF=0.5;AN=2;BaseQRankSum=-1.494;DP=180;Dels=0.0;FS=3.402;HaplotypeScore=1.8401;MLEAC=1;MLEAF=0.5;MQ=42.0;MQ0=0;MQRankSum=-0.189;QD=15.78;ReadPosRankSum=-0.816	GT:AD:DP:GQ:PL	0/1:93,87:180:99:2869,0,3158
chrVIII	379685	.	C	T	2747.77	PASS	AC=1;AF=0.5;AN=2;BaseQRankSum=2.597;DP=171;Dels=0.0;FS=4.414;HaplotypeScore=3.3992;MLEAC=1;MLEAF=0.5;MQ=42.0;MQ0=0;MQRankSum=1.116;QD=16.07;ReadPosRankSum=-0.374	GT:AD:DP:GQ:PL	0/1:83,87:170:99:2776,0,2595
chrVIII	398936	.	C	T	2606.77	PASS	AC=1;AF=0.5;AN=2;BaseQRankSum=1.697;DP=187;Dels=0.0;FS=0.0;HaplotypeScore=4.1501;MLEAC=1;MLEAF=0.5;MQ=41.92;MQ0=0;MQRankSum=1.42;QD=13.94;ReadPosRankSum=-0.93	GT:AD:DP:GQ:PL	0/1:105,80:185:99:2635,0,3468
chrVIII	474221	.	G	A	3098.77	PASS	AC=1;AF=0.5;AN=2;BaseQRankSum=-0.488;DP=206;Dels=0.0;FS=4.855;HaplotypeScore=1.9523;MLEAC=1;MLEAF=0.5;MQ=42.0;MQ0=0;MQRankSum=-1.293;QD=15.04;ReadPosRankSum=-0.7	GT:AD:DP:GQ:PL	0/1:110,95:205:99:3127,0,3711
chrVIII	501580	.	C	T	3773.77	PASS	AC=1;AF=0.5;AN=2;BaseQRankSum=0.344;DP=249;Dels=0.0;FS=1.53;HaplotypeScore=2.7508;MLEAC=1;MLEAF=0.5;MQ=41.99;MQ0=0;MQRankSum=0.001;QD=15.16;ReadPosRankSum=0.803	GT:AD:DP:GQ:PL	0/1:136,112:248:99:3802,0,4724
chrVIII	521093	.	T	C	2887.77	PASS	AC=1;AF=0.5;AN=2;BaseQRankSum=-2.214;DP=189;Dels=0.0;FS=4.215;HaplotypeScore=3.7273;MLEAC=1;MLEAF=0.5;MQ=41.98;MQ0=0;MQRankSum=-0.389;QD=15.28;ReadPosRankSum=0.852	GT:AD:DP:GQ:PL	0/1:95,93:188:99:2916,0,3196
chrIX	49279	.	C	T	2472.77	PASS	AC=1;AF=0.5;AN=2;BaseQRankSum=0.139;DP=171;Dels=0.0;FS=2.868;HaplotypeScore=5.5576;MLEAC=1;MLEAF=0.5;MQ=42.0;MQ0=0;MQRankSum=-1.26;QD=14.46;ReadPosRankSum=-0.263	GT:AD:DP:GQ:PL	0/1:92,76:168:99:2501,0,3056
chrIX	52290	.	C	T	3412.77	PASS	AC=1;AF=0.5;AN=2;BaseQRankSum=0.05;DP=200;Dels=0.0;FS=7.067;HaplotypeScore=4.4892;MLEAC=1;MLEAF=0.5;MQ=42.0;MQ0=0;MQRankSum=0.72;QD=17.06;ReadPosRankSum=0.219	GT:AD:DP:GQ:PL	0/1:96,104:200:99:3441,0,3110
chrIX	53206	.	C	T	2389.77	PASS	AC=1;AF=0.5;AN=2;BaseQRankSum=-0.527;DP=142;Dels=0.0;FS=5.066;HaplotypeScore=2.9133;MLEAC=1;MLEAF=0.5;MQ=42.0;MQ0=0;MQRankSum=1.206;QD=16.83;ReadPosRankSum=0.045	GT:AD:DP:GQ:PL	0/1:67,75:142:99:2418,0,2184
chrIX	53647	.	C	T	1483.77	PASS	AC=1;AF=0.5;AN=2;BaseQRankSum=-0.711;DP=94;Dels=0.0;FS=0.0;HaplotypeScore=1.5774;MLEAC=1;MLEAF=0.5;MQ=41.98;MQ0=0;MQRankSum=1.572;QD=15.78;ReadPosRankSum=0.058	GT:AD:DP:GQ:PL	0/1:45,48:94:99:1512,0,1455
chrIX	54865	.	C	T	1422.77	PASS	AC=1;AF=0.5;AN=2;BaseQRankSum=0.521;DP=74;Dels=0.0;FS=1.958;HaplotypeScore=2.576;MLEAC=1;MLEAF=0.5;MQ=41.8;MQ0=0;MQRankSum=-0.353;QD=19.23;ReadPosRankSum=0.219	GT:AD:DP:GQ:PL	0/1:31,43:74:99:1451,0,838
chrIX	55460	.	G	A	1222.77	PASS	AC=1;AF=0.5;AN=2;BaseQRankSum=-0.555;DP=78;Dels=0.0;FS=0.0;HaplotypeScore=0.0;MLEAC=1;MLEAF=0.5;MQ=42.0;MQ0=0;MQRankSum=1.235;QD=15.68;ReadPosRankSum=-0.095	GT:AD:DP:GQ:PL	0/1:40,38:78:99:1251,0,1376
chrIX	61793	.	C	T	2380.77	PASS	AC=1;AF=0.5;AN=2;BaseQRankSum=0.707;DP=141;Dels=0.0;FS=0.0;HaplotypeScore=1.7621;MLEAC=1;MLEAF=0.5;MQ=42.0;MQ0=0;MQRankSum=0.237;QD=16.88;ReadPosRankSum=-1.73	GT:AD:DP:GQ:PL	0/1:70,71:141:99:2409,0,2387
chrIX	63608	.	C	T	2410.77	PASS	AC=1;AF=0.5;AN=2;BaseQRankSum=2.96;DP=168;Dels=0.0;FS=7.948;HaplotypeScore=4.1965;MLEAC=1;MLEAF=0.5;MQ=41.99;MQ0=0;MQRankSum=1.014;QD=14.35;ReadPosRankSum=1.615	GT:AD:DP:GQ:PL	0/1:94,74:168:99:2439,0,3084
chrIX	68216	.	C	T	2628.77	PASS	AC=1;AF=0.5;AN=2;BaseQRankSum=1.918;DP=159;Dels=0.0;FS=1.256;HaplotypeScore=8.155;MLEAC=1;MLEAF=0.5;MQ=41.9;MQ0=0;MQRankSum=-0.795;QD=16.53;ReadPosRankSum=-2.78	GT:AD:DP:GQ:PL	0/1:78,80:158:99:2657,0,2581
chrIX	69553	.	T	C	3266.77	PASS	AC=1;AF=0.5;AN=2;BaseQRankSum=0.538;DP=173;Dels=0.0;FS=5.42;HaplotypeScore=0.7887;MLEAC=1;MLEAF=0.5;MQ=41.99;MQ0=0;MQRankSum=-0.175;QD=18.88;ReadPosRankSum=0.978	GT:AD:DP:GQ:PL	0/1:78,95:173:99:3295,0,2613
chrIX	71875	.	C	T	3605.77	PASS	AC=1;AF=0.5;AN=2;BaseQRankSum=1.744;DP=207;Dels=0.0;FS=1.704;HaplotypeScore=0.7887;MLEAC=1;MLEAF=0.5;MQ=42.0;MQ0=0;MQRankSum=1.603;QD=17.42;ReadPosRankSum=0.755	GT:AD:DP:GQ:PL	0/1:102,105:207:99:3634,0,3420
chrIX	71978	.	T	C	3482.77	PASS	AC=1;AF=0.5;AN=2;BaseQRankSum=-1.601;DP=197;Dels=0.0;FS=2.465;HaplotypeScore=4.6469;MLEAC=1;MLEAF=0.5;MQ=42.0;MQ0=0;MQRankSum=1.55;QD=17.68;ReadPosRankSum=-0.003	GT:AD:DP:GQ:PL	0/1:91,105:197:99:3511,0,3052
chrIX	72438	.	G	A	3005.77	PASS	AC=1;AF=0.5;AN=2;BaseQRankSum=-0.108;DP=163;Dels=0.0;FS=2.797;HaplotypeScore=2.6175;MLEAC=1;MLEAF=0.5;MQ=42.0;MQ0=0;MQRankSum=0.108;QD=18.44;ReadPosRankSum=0.516	GT:AD:DP:GQ:PL	0/1:73,90:163:99:3034,0,2385
chrIX	72958	.	G	A	3366.77	PASS	AC=1;AF=0.5;AN=2;BaseQRankSum=-0.982;DP=226;Dels=0.0;FS=5.436;HaplotypeScore=3.7075;MLEAC=1;MLEAF=0.5;MQ=42.0;MQ0=0;MQRankSum=0.091;QD=14.9;ReadPosRankSum=-1.122	GT:AD:DP:GQ:PL	0/1:120,106:226:99:3395,0,4030
chrIX	87950	.	C	T	3507.77	PASS	AC=1;AF=0.5;AN=2;BaseQRankSum=-0.333;DP=180;Dels=0.0;FS=0.569;HaplotypeScore=4.371;MLEAC=1;MLEAF=0.5;MQ=42.0;MQ0=0;MQRankSum=0.12;QD=19.49;ReadPosRankSum=-1.023	GT:AD:DP:GQ:PL	0/1:78,102:180:99:3536,0,2614
chrIX	92790	.	G	A	2702.77	PASS	AC=1;AF=0.5;AN=2;BaseQRankSum=0.768;DP=172;Dels=0.0;FS=0.0;HaplotypeScore=1.5226;MLEAC=1;MLEAF=0.5;MQ=42.0;MQ0=0;MQRankSum=0.954;QD=15.71;ReadPosRankSum=0.082	GT:AD:DP:GQ:PL	0/1:89,82:171:99:2731,0,2951
chrIX	110562	.	C	T	3955.77	PASS	AC=1;AF=0.5;AN=2;BaseQRankSum=1.009;DP=245;Dels=0.0;FS=0.467;HaplotypeScore=0.9987;MLEAC=1;MLEAF=0.5;MQ=42.0;MQ0=0;MQRankSum=-1.709;QD=16.15;ReadPosRankSum=-1.385	GT:AD:DP:GQ:PL	0/1:125,119:244:99:3984,0,4113
chrIX	113465	.	C	T	4023.77	PASS	AC=1;AF=0.5;AN=2;BaseQRankSum=0.873;DP=242;Dels=0.0;FS=4.335;HaplotypeScore=2.8192;MLEAC=1;MLEAF=0.5;MQ=42.0;MQ0=0;MQRankSum=-0.032;QD=16.63;ReadPosRankSum=-1.073	GT:AD:DP:GQ:PL	0/1:122,120:242:99:4052,0,4036
chrIX	115773	.	A	G	3214.74	PASS	AC=1;AF=0.5;AN=2;BaseQRankSum=0.764;DP=193;Dels=0.0;FS=5.988;HaplotypeScore=3.3993;MLEAC=1;MLEAF=0.5;MQ=41.98;MQ0=0;MQRankSum=0.429;QD=16.66;ReadPosRankSum=1.538	GT:AD:DP:GQ:PL	0/1:95,97:192:99:3243,0,3178
chrIX	124031	.	G	A	3682.77	PASS	AC=1;AF=0.5;AN=2;BaseQRankSum=0.319;DP=229;Dels=0.0;FS=2.269;HaplotypeScore=4.3605;MLEAC=1;MLEAF=0.5;MQ=42.0;MQ0=0;MQRankSum=-0.852;QD=16.08;ReadPosRankSum=-0.028	GT:AD:DP:GQ:PL	0/1:117,111:229:99:3711,0,3790
chrIX	127935	.	G	A	2986.77	PASS	AC=1;AF=0.5;AN=2;BaseQRankSum=0.869;DP=184;Dels=0.0;FS=0.576;HaplotypeScore=0.9578;MLEAC=1;MLEAF=0.5;MQ=41.99;MQ0=0;MQRankSum=-1.924;QD=16.23;ReadPosRankSum=-0.233	GT:AD:DP:GQ:PL	0/1:93,91:184:99:3015,0,3048
chrIX	133917	.	C	T	3543.77	PASS	AC=1;AF=0.5;AN=2;BaseQRankSum=0.977;DP=222;Dels=0.0;FS=6.633;HaplotypeScore=5.014;MLEAC=1;MLEAF=0.5;MQ=41.99;MQ0=0;MQRankSum=0.944;QD=15.96;ReadPosRankSum=-0.161	GT:AD:DP:GQ:PL	0/1:112,109:221:99:3572,0,3673
chrIX	135410	.	A	G	2766.77	PASS	AC=1;AF=0.5;AN=2;BaseQRankSum=0.502;DP=156;Dels=0.0;FS=3.714;HaplotypeScore=2.6722;MLEAC=1;MLEAF=0.5;MQ=42.0;MQ0=0;MQRankSum=0.158;QD=17.74;ReadPosRankSum=1.134	GT:AD:DP:GQ:PL	0/1:74,82:156:99:2795,0,2438
chrIX	139350	.	G	A	2308.77	PASS	AC=1;AF=0.5;AN=2;BaseQRankSum=-1.953;DP=151;Dels=0.0;FS=7.492;HaplotypeScore=2.522;MLEAC=1;MLEAF=0.5;MQ=42.0;MQ0=0;MQRankSum=-1.513;QD=15.29;ReadPosRankSum=-0.978	GT:AD:DP:GQ:PL	0/1:75,74:150:99:2337,0,2428
chrIX	141478	.	G	A	6794.77	PASS	AC=2;AF=1.0;AN=2;DP=178;Dels=0.0;FS=0.0;HaplotypeScore=1.5226;MLEAC=2;MLEAF=1.0;MQ=41.99;MQ0=0;QD=33.03	GT:AD:DP:GQ:PL	1/1:0,178:178:99:6823,527,0
chrIX	157170	.	T	C	4027.77	PASS	AC=1;AF=0.5;AN=2;BaseQRankSum=1.357;DP=237;Dels=0.0;FS=0.0;HaplotypeScore=4.503;MLEAC=1;MLEAF=0.5;MQ=41.99;MQ0=0;MQRankSum=-0.308;QD=16.99;ReadPosRankSum=-0.627	GT:AD:DP:GQ:PL	0/1:113,122:235:99:4056,0,3657
chrIX	166617	.	C	T	3527.77	PASS	AC=1;AF=0.5;AN=2;BaseQRankSum=-2.59;DP=218;Dels=0.0;FS=1.153;HaplotypeScore=1.5226;MLEAC=1;MLEAF=0.5;MQ=41.98;MQ0=0;MQRankSum=0.178;QD=16.18;ReadPosRankSum=0.278	GT:AD:DP:GQ:PL	0/1:107,110:218:99:3556,0,3552
chrIX	166905	.	C	T	1954.77	PASS	AC=1;AF=0.5;AN=2;BaseQRankSum=-2.263;DP=156;Dels=0.0;FS=14.584;HaplotypeScore=0.8667;MLEAC=1;MLEAF=0.5;MQ=42.0;MQ0=0;MQRankSum=1.348;QD=12.53;ReadPosRankSum=0.535	GT:AD:DP:GQ:PL	0/1:86,69:155:99:1983,0,2787
chrIX	178049	.	T	C	2332.77	PASS	AC=1;AF=0.5;AN=2;BaseQRankSum=1.876;DP=134;Dels=0.0;FS=4.112;HaplotypeScore=3.4516;MLEAC=1;MLEAF=0.5;MQ=42.0;MQ0=0;MQRankSum=-1.577;QD=17.41;ReadPosRankSum=-0.639	GT:AD:DP:GQ:PL	0/1:61,73:134:99:2361,0,1892
chrIX	180039	.	C	T	4064.77	PASS	AC=1;AF=0.5;AN=2;BaseQRankSum=1.431;DP=245;Dels=0.0;FS=0.977;HaplotypeScore=9.0409;MLEAC=1;MLEAF=0.5;MQ=41.93;MQ0=0;MQRankSum=1.331;QD=16.59;ReadPosRankSum=2.368	GT:AD:DP:GQ:PL	0/1:123,122:245:99:4093,0,4055
chrIX	180989	.	G	A	3286.77	PASS	AC=1;AF=0.5;AN=2;BaseQRankSum=1.449;DP=216;Dels=0.0;FS=0.0;HaplotypeScore=2.6912;MLEAC=1;MLEAF=0.5;MQ=41.93;MQ0=0;MQRankSum=0.741;QD=15.22;ReadPosRankSum=-0.908	GT:AD:DP:GQ:PL	0/1:117,98:215:99:3315,0,3979
chrIX	188388	.	C	T	3173.77	PASS	AC=1;AF=0.5;AN=2;BaseQRankSum=-0.57;DP=202;Dels=0.0;FS=7.988;HaplotypeScore=6.276;MLEAC=1;MLEAF=0.5;MQ=41.98;MQ0=0;MQRankSum=-1.901;QD=15.71;ReadPosRankSum=1.463	GT:AD:DP:GQ:PL	0/1:104,98:202:99:3202,0,3462
chrIX	189196	.	C	T	2752.77	PASS	AC=1;AF=0.5;AN=2;BaseQRankSum=-0.154;DP=179;Dels=0.0;FS=9.166;HaplotypeScore=7.3562;MLEAC=1;MLEAF=0.5;MQ=42.0;MQ0=0;MQRankSum=0.474;QD=15.38;ReadPosRankSum=0.524	GT:AD:DP:GQ:PL	0/1:91,86:178:99:2781,0,2950
chrIX	189827	.	G	A	3479.77	PASS	AC=1;AF=0.5;AN=2;BaseQRankSum=0.477;DP=213;Dels=0.0;FS=0.0;HaplotypeScore=4.0999;MLEAC=1;MLEAF=0.5;MQ=41.93;MQ0=0;MQRankSum=-0.046;QD=16.34;ReadPosRankSum=-0.215	GT:AD:DP:GQ:PL	0/1:108,105:213:99:3508,0,3663
chrIX	191003	.	C	T	2641.77	PASS	AC=1;AF=0.5;AN=2;BaseQRankSum=-2.533;DP=183;Dels=0.0;FS=0.0;HaplotypeScore=1.6988;MLEAC=1;MLEAF=0.5;MQ=41.99;MQ0=0;MQRankSum=0.044;QD=14.44;ReadPosRankSum=0.944	GT:AD:DP:GQ:PL	0/1:98,84:183:99:2670,0,3360
chrIX	199138	.	G	A	4076.77	PASS	AC=1;AF=0.5;AN=2;BaseQRankSum=0.291;DP=217;Dels=0.0;FS=0.0;HaplotypeScore=0.7887;MLEAC=1;MLEAF=0.5;MQ=42.0;MQ0=0;MQRankSum=0.256;QD=18.79;ReadPosRankSum=0.054	GT:AD:DP:GQ:PL	0/1:93,122:215:99:4105,0,3031
chrIX	206501	.	C	T	3338.77	PASS	AC=1;AF=0.5;AN=2;BaseQRankSum=0.195;DP=202;Dels=0.0;FS=1.114;HaplotypeScore=5.2681;MLEAC=1;MLEAF=0.5;MQ=41.98;MQ0=0;MQRankSum=0.62;QD=16.53;ReadPosRankSum=-0.346	GT:AD:DP:GQ:PL	0/1:98,103:202:99:3367,0,3224
chrIX	217429	.	A	G	2931.77	PASS	AC=1;AF=0.5;AN=2;BaseQRankSum=1.24;DP=224;Dels=0.0;FS=3.818;HaplotypeScore=3.5939;MLEAC=1;MLEAF=0.5;MQ=42.0;MQ0=0;MQRankSum=-0.998;QD=13.09;ReadPosRankSum=0.224	GT:AD:DP:GQ:PL	0/1:134,90:224:99:2960,0,4608
chrIX	220613	.	G	A	2689.77	PASS	AC=1;AF=0.5;AN=2;BaseQRankSum=-0.869;DP=169;Dels=0.0;FS=0.0;HaplotypeScore=1.7046;MLEAC=1;MLEAF=0.5;MQ=42.0;MQ0=0;MQRankSum=-1.225;QD=15.92;ReadPosRankSum=-1.464	GT:AD:DP:GQ:PL	0/1:85,84:169:99:2718,0,2873
chrIX	230224	.	G	A	3592.77	PASS	AC=1;AF=0.5;AN=2;BaseQRankSum=0.329;DP=209;Dels=0.0;FS=3.133;HaplotypeScore=3.4174;MLEAC=1;MLEAF=0.5;MQ=42.0;MQ0=0;MQRankSum=0.895;QD=17.19;ReadPosRankSum=-2.326	GT:AD:DP:GQ:PL	0/1:100,107:207:99:3621,0,3345
chrIX	231150	.	C	T	2405.77	PASS	AC=1;AF=0.5;AN=2;BaseQRankSum=-0.213;DP=192;Dels=0.0;FS=5.603;HaplotypeScore=0.8667;MLEAC=1;MLEAF=0.5;MQ=41.99;MQ0=0;MQRankSum=0.292;QD=12.53;ReadPosRankSum=-0.75	GT:AD:DP:GQ:PL	0/1:114,78:192:99:2434,0,3905
chrIX	241482	.	G	A	6768.77	PASS	AC=2;AF=1.0;AN=2;DP=173;Dels=0.0;FS=0.0;HaplotypeScore=0.8667;MLEAC=2;MLEAF=1.0;MQ=42.0;MQ0=0;QD=28.79	GT:AD:DP:GQ:PL	1/1:0,173:173:99:6797,515,0
chrIX	250775	.	G	A	2876.77	PASS	AC=1;AF=0.5;AN=2;BaseQRankSum=-0.664;DP=160;Dels=0.0;FS=9.529;HaplotypeScore=0.9734;MLEAC=1;MLEAF=0.5;MQ=41.99;MQ0=0;MQRankSum=-1.435;QD=17.98;ReadPosRankSum=-1.418	GT:AD:DP:GQ:PL	0/1:72,88:160:99:2905,0,2356
chrIX	251750	.	G	A	3038.77	PASS	AC=1;AF=0.5;AN=2;BaseQRankSum=-1.354;DP=196;Dels=0.0;FS=1.76;HaplotypeScore=3.3107;MLEAC=1;MLEAF=0.5;MQ=42.0;MQ0=0;MQRankSum=0.875;QD=15.5;ReadPosRankSum=-0.93	GT:AD:DP:GQ:PL	0/1:100,95:195:99:3067,0,3354
chrIX	255445	.	C	T	3090.77	PASS	AC=1;AF=0.5;AN=2;BaseQRankSum=-0.971;DP=199;Dels=0.0;FS=1.091;HaplotypeScore=0.9992;MLEAC=1;MLEAF=0.5;MQ=42.0;MQ0=0;MQRankSum=-0.036;QD=15.53;ReadPosRankSum=-1.462	GT:AD:DP:GQ:PL	0/1:106,93:199:99:3119,0,3618
chrIX	267829	.	G	A	2221.77	PASS	AC=1;AF=0.5;AN=2;BaseQRankSum=-1.568;DP=144;Dels=0.0;FS=3.96;HaplotypeScore=2.3983;MLEAC=1;MLEAF=0.5;MQ=41.9;MQ0=0;MQRankSum=0.613;QD=15.43;ReadPosRankSum=-0.921	GT:AD:DP:GQ:PL	0/1:72,72:144:99:2250,0,2192
chrIX	269558	.	C	T	2233.77	PASS	AC=1;AF=0.5;AN=2;BaseQRankSum=-0.101;DP=131;Dels=0.0;FS=3.162;HaplotypeScore=3.7091;MLEAC=1;MLEAF=0.5;MQ=41.99;MQ0=0;MQRankSum=-1.413;QD=17.05;ReadPosRankSum=-1.394	GT:AD:DP:GQ:PL	0/1:61,68:130:99:2262,0,2005
chrIX	270060	.	G	A	2558.77	PASS	AC=1;AF=0.5;AN=2;BaseQRankSum=1.314;DP=159;Dels=0.0;FS=4.707;HaplotypeScore=0.7887;MLEAC=1;MLEAF=0.5;MQ=42.0;MQ0=0;MQRankSum=-1.404;QD=16.09;ReadPosRankSum=0.549	GT:AD:DP:GQ:PL	0/1:80,79:159:99:2587,0,2597
chrIX	274978	.	T	C	3204.83	PASS	AC=1;AF=0.5;AN=2;BaseQRankSum=-1.155;DP=209;Dels=0.0;FS=5.949;HaplotypeScore=8.6789;MLEAC=1;MLEAF=0.5;MQ=42.0;MQ0=0;MQRankSum=-0.695;QD=15.33;ReadPosRankSum=1.111	GT:AD:DP:GQ:PL	0/1:111,97:209:99:3236,0,3875
chrIX	285338	.	C	T	2801.77	PASS	AC=1;AF=0.5;AN=2;BaseQRankSum=2.605;DP=198;Dels=0.0;FS=4.102;HaplotypeScore=1.7621;MLEAC=1;MLEAF=0.5;MQ=42.0;MQ0=0;MQRankSum=1.014;QD=14.15;ReadPosRankSum=-0.716	GT:AD:DP:GQ:PL	0/1:107,89:196:99:2830,0,3463
chrIX	286660	.	C	T	2344.77	PASS	AC=1;AF=0.5;AN=2;BaseQRankSum=1.399;DP=140;Dels=0.0;FS=6.375;HaplotypeScore=3.5437;MLEAC=1;MLEAF=0.5;MQ=41.99;MQ0=0;MQRankSum=0.248;QD=16.75;ReadPosRankSum=1.29	GT:AD:DP:GQ:PL	0/1:68,72:140:99:2373,0,2114
chrIX	301147	.	C	T	3152.77	PASS	AC=1;AF=0.5;AN=2;BaseQRankSum=-1.911;DP=179;Dels=0.0;FS=0.0;HaplotypeScore=4.6133;MLEAC=1;MLEAF=0.5;MQ=42.0;MQ0=0;MQRankSum=1.364;QD=17.61;ReadPosRankSum=-0.7	GT:AD:DP:GQ:PL	0/1:81,98:179:99:3181,0,2597
chrIX	304919	.	C	T	3261.77	PASS	AC=1;AF=0.5;AN=2;BaseQRankSum=1.081;DP=179;Dels=0.0;FS=10.095;HaplotypeScore=6.9581;MLEAC=1;MLEAF=0.5;MQ=41.91;MQ0=0;MQRankSum=0.48;QD=18.22;ReadPosRankSum=-0.751	GT:AD:DP:GQ:PL	0/1:82,96:178:99:3290,0,2647
chrIX	308407	.	C	T	3556.77	PASS	AC=1;AF=0.5;AN=2;BaseQRankSum=1.476;DP=203;Dels=0.0;FS=0.0;HaplotypeScore=0.9469;MLEAC=1;MLEAF=0.5;MQ=42.0;MQ0=0;MQRankSum=-0.49;QD=17.52;ReadPosRankSum=1.467	GT:AD:DP:GQ:PL	0/1:95,108:203:99:3585,0,2970
chrIX	318933	.	C	T	3866.77	PASS	AC=1;AF=0.5;AN=2;BaseQRankSum=2.426;DP=208;Dels=0.0;FS=1.696;HaplotypeScore=0.8667;MLEAC=1;MLEAF=0.5;MQ=41.99;MQ0=0;MQRankSum=-1.891;QD=18.59;ReadPosRankSum=-0.129	GT:AD:DP:GQ:PL	0/1:96,111:207:99:3895,0,3189
chrIX	322462	.	C	T	3079.77	PASS	AC=1;AF=0.5;AN=2;BaseQRankSum=1.817;DP=198;Dels=0.0;FS=0.522;HaplotypeScore=1.5226;MLEAC=1;MLEAF=0.5;MQ=41.99;MQ0=0;MQRankSum=0.14;QD=15.55;ReadPosRankSum=0.285	GT:AD:DP:GQ:PL	0/1:106,92:198:99:3108,0,3461
chrIX	394084	.	C	T	3778.77	PASS	AC=1;AF=0.5;AN=2;BaseQRankSum=0.188;DP=231;Dels=0.0;FS=6.268;HaplotypeScore=2.7997;MLEAC=1;MLEAF=0.5;MQ=41.98;MQ0=0;MQRankSum=0.078;QD=16.36;ReadPosRankSum=-0.149	GT:AD:DP:GQ:PL	0/1:117,114:231:99:3807,0,3643
chrIX	394241	.	C	T	3457.77	PASS	AC=1;AF=0.5;AN=2;BaseQRankSum=-0.314;DP=202;Dels=0.0;FS=1.096;HaplotypeScore=0.7887;MLEAC=1;MLEAF=0.5;MQ=42.0;MQ0=0;MQRankSum=-0.818;QD=17.12;ReadPosRankSum=-0.533	GT:AD:DP:GQ:PL	0/1:98,104:202:99:3486,0,3353
chrIX	397305	.	C	T	3219.84	PASS	AC=1;AF=0.5;AN=2;BaseQRankSum=0.381;DP=213;Dels=0.0;FS=4.747;HaplotypeScore=3.3267;MLEAC=1;MLEAF=0.5;MQ=41.99;MQ0=0;MQRankSum=1.82;QD=15.12;ReadPosRankSum=-0.583	GT:AD:DP:GQ:PL	0/1:113,99:212:99:3248,0,3628
chrIX	405550	.	C	T	3505.77	PASS	AC=1;AF=0.5;AN=2;BaseQRankSum=1.514;DP=213;Dels=0.0;FS=24.796;HaplotypeScore=1.7675;MLEAC=1;MLEAF=0.5;MQ=42.0;MQ0=0;MQRankSum=-0.412;QD=16.46;ReadPosRankSum=0.754	GT:AD:DP:GQ:PL	0/1:105,106:211:99:3534,0,3534
chrIX	424182	.	G	A	2737.77	PASS	AC=1;AF=0.5;AN=2;BaseQRankSum=-0.533;DP=162;Dels=0.0;FS=0.0;HaplotypeScore=1.9621;MLEAC=1;MLEAF=0.5;MQ=42.0;MQ0=0;MQRankSum=-0.744;QD=16.9;ReadPosRankSum=-1.317	GT:AD:DP:GQ:PL	0/1:79,83:162:99:2766,0,2657
chrIX	424656	.	T	C	3512.77	PASS	AC=1;AF=0.5;AN=2;BaseQRankSum=1.346;DP=204;Dels=0.0;FS=0.0;HaplotypeScore=4.344;MLEAC=1;MLEAF=0.5;MQ=42.0;MQ0=0;MQRankSum=-1.193;QD=17.22;ReadPosRankSum=-0.389	GT:AD:DP:GQ:PL	0/1:96,107:204:99:3541,0,3009
chrIX	425470	.	T	C	1997.77	PASS	AC=1;AF=0.5;AN=2;BaseQRankSum=-0.872;DP=150;Dels=0.0;FS=0.0;HaplotypeScore=0.0;MLEAC=1;MLEAF=0.5;MQ=41.27;MQ0=0;MQRankSum=0.165;QD=13.32;ReadPosRankSum=0.021	GT:AD:DP:GQ:PL	0/1:86,64:150:99:2026,0,2891
chrX	24661	.	C	T	3297.77	PASS	AC=1;AF=0.5;AN=2;BaseQRankSum=1.721;DP=179;Dels=0.0;FS=3.542;HaplotypeScore=3.7484;MLEAC=1;MLEAF=0.5;MQ=41.91;MQ0=0;MQRankSum=0.777;QD=18.42;ReadPosRankSum=-1.53	GT:AD:DP:GQ:PL	0/1:82,97:179:99:3326,0,2724
chrX	25153	.	C	T	3384.77	PASS	AC=1;AF=0.5;AN=2;BaseQRankSum=1.083;DP=179;Dels=0.0;FS=2.617;HaplotypeScore=2.7286;MLEAC=1;MLEAF=0.5;MQ=42.0;MQ0=0;MQRankSum=0.2;QD=18.91;ReadPosRankSum=0.829	GT:AD:DP:GQ:PL	0/1:80,98:178:99:3413,0,2569
chrX	32218	.	C	T	2040.77	PASS	AC=1;AF=0.5;AN=2;BaseQRankSum=-0.151;DP=135;Dels=0.0;FS=0.64;HaplotypeScore=4.1965;MLEAC=1;MLEAF=0.5;MQ=41.99;MQ0=0;MQRankSum=-1.704;QD=15.12;ReadPosRankSum=-1.196	GT:AD:DP:GQ:PL	0/1:69,64:134:99:2069,0,2339
chrX	35285	.	C	T	3313.77	PASS	AC=1;AF=0.5;AN=2;BaseQRankSum=0.353;DP=163;Dels=0.0;FS=0.0;HaplotypeScore=0.0;MLEAC=1;MLEAF=0.5;MQ=42.0;MQ0=0;MQRankSum=-0.857;QD=20.33;ReadPosRankSum=-1.03	GT:AD:DP:GQ:PL	0/1:61,101:162:99:3342,0,1916
chrX	37456	.	G	A	3326.77	PASS	AC=1;AF=0.5;AN=2;BaseQRankSum=0.97;DP=186;Dels=0.0;FS=1.159;HaplotypeScore=1.8455;MLEAC=1;MLEAF=0.5;MQ=42.0;MQ0=0;MQRankSum=2.157;QD=17.89;ReadPosRankSum=0.552	GT:AD:DP:GQ:PL	0/1:87,97:185:99:3355,0,2820
chrX	42080	.	T	C	4348.77	PASS	AC=1;AF=0.5;AN=2;BaseQRankSum=0.597;DP=250;Dels=0.0;FS=6.892;HaplotypeScore=4.5723;MLEAC=1;MLEAF=0.5;MQ=41.99;MQ0=0;MQRankSum=-0.011;QD=17.4;ReadPosRankSum=-1.857	GT:AD:DP:GQ:PL	0/1:117,132:249:99:4377,0,3546
chrX	42196	.	C	T	3321.77	PASS	AC=1;AF=0.5;AN=2;BaseQRankSum=-1.927;DP=227;Dels=0.0;FS=0.488;HaplotypeScore=3.2327;MLEAC=1;MLEAF=0.5;MQ=42.0;MQ0=0;MQRankSum=0.545;QD=14.63;ReadPosRankSum=0.111	GT:AD:DP:GQ:PL	0/1:124,102:226:99:3350,0,4157
chrX	45055	.	C	T	3197.84	PASS	AC=1;AF=0.5;AN=2;BaseQRankSum=-0.294;DP=189;Dels=0.0;FS=0.536;HaplotypeScore=1.787;MLEAC=1;MLEAF=0.5;MQ=42.0;MQ0=0;MQRankSum=0.439;QD=16.92;ReadPosRankSum=0.286	GT:AD:DP:GQ:PL	0/1:88,100:188:99:3226,0,2872
chrX	47579	.	G	A	3331.77	PASS	AC=1;AF=0.5;AN=2;BaseQRankSum=-0.597;DP=186;Dels=0.0;FS=0.0;HaplotypeScore=0.734;MLEAC=1;MLEAF=0.5;MQ=42.0;MQ0=0;MQRankSum=0.138;QD=17.91;ReadPosRankSum=-0.747	GT:AD:DP:GQ:PL	0/1:86,100:186:99:3360,0,2807
chrX	48927	.	G	A	3118.77	PASS	AC=1;AF=0.5;AN=2;BaseQRankSum=0.676;DP=170;Dels=0.0;FS=0.569;HaplotypeScore=3.1547;MLEAC=1;MLEAF=0.5;MQ=42.0;MQ0=0;MQRankSum=-0.907;QD=18.35;ReadPosRankSum=-0.903	GT:AD:DP:GQ:PL	0/1:75,94:169:99:3147,0,2407
chrX	49710	.	C	T	3197.05	PASS	AC=1;AF=0.5;AN=2;BaseQRankSum=-0.013;DP=183;Dels=0.0;FS=5.269;HaplotypeScore=0.9665;MLEAC=1;MLEAF=0.5;MQ=42.0;MQ0=0;MQRankSum=-0.194;QD=17.47;ReadPosRankSum=-0.838	GT:AD:DP:GQ:PL	0/1:85,98:183:99:3225,0,2752
chrX	51991	.	C	T	3030.77	PASS	AC=1;AF=0.5;AN=2;BaseQRankSum=-1.258;DP=203;Dels=0.0;FS=4.845;HaplotypeScore=4.3059;MLEAC=1;MLEAF=0.5;MQ=41.99;MQ0=0;MQRankSum=0.446;QD=14.93;ReadPosRankSum=0.978	GT:AD:DP:GQ:PL	0/1:107,96:203:99:3059,0,3617
chrX	54247	.	C	T	3201.82	PASS	AC=1;AF=0.5;AN=2;BaseQRankSum=-0.824;DP=204;Dels=0.0;FS=6.836;HaplotypeScore=3.5953;MLEAC=1;MLEAF=0.5;MQ=41.98;MQ0=0;MQRankSum=0.199;QD=15.7;ReadPosRankSum=-1.057	GT:AD:DP:GQ:PL	0/1:107,97:204:99:3230,0,3697
chrX	63122	.	C	T	3124.77	PASS	AC=1;AF=0.5;AN=2;BaseQRankSum=-2.095;DP=180;Dels=0.0;FS=2.595;HaplotypeScore=3.2902;MLEAC=1;MLEAF=0.5;MQ=42.0;MQ0=0;MQRankSum=-0.77;QD=17.36;ReadPosRankSum=0.202	GT:AD:DP:GQ:PL	0/1:84,96:180:99:3153,0,2713
chrX	64241	.	C	T	3177.77	PASS	AC=1;AF=0.5;AN=2;BaseQRankSum=-1.144;DP=205;Dels=0.0;FS=0.0;HaplotypeScore=0.0;MLEAC=1;MLEAF=0.5;MQ=42.0;MQ0=0;MQRankSum=-1.932;QD=15.5;ReadPosRankSum=-1.364	GT:AD:DP:GQ:PL	0/1:107,98:205:99:3206,0,3613
chrX	64500	.	C	T	3561.77	PASS	AC=1;AF=0.5;AN=2;BaseQRankSum=-2.406;DP=237;Dels=0.0;FS=5.337;HaplotypeScore=1.4538;MLEAC=1;MLEAF=0.5;MQ=42.0;MQ0=0;MQRankSum=0.82;QD=15.03;ReadPosRankSum=-1.394	GT:AD:DP:GQ:PL	0/1:118,117:235:99:3590,0,3882
chrX	65396	.	C	T	3336.77	PASS	AC=1;AF=0.5;AN=2;BaseQRankSum=-0.544;DP=203;Dels=0.0;FS=0.519;HaplotypeScore=4.0738;MLEAC=1;MLEAF=0.5;MQ=42.0;MQ0=0;MQRankSum=-0.615;QD=16.44;ReadPosRankSum=-0.025	GT:AD:DP:GQ:PL	0/1:100,101:201:99:3365,0,3337
chrX	72051	.	C	T	3331.77	PASS	AC=1;AF=0.5;AN=2;BaseQRankSum=1.303;DP=182;Dels=0.0;FS=4.416;HaplotypeScore=7.1276;MLEAC=1;MLEAF=0.5;MQ=42.0;MQ0=0;MQRankSum=-1.214;QD=18.31;ReadPosRankSum=-1.772	GT:AD:DP:GQ:PL	0/1:83,98:181:99:3360,0,2665
chrX	75154	.	C	T	3574.77	PASS	AC=1;AF=0.5;AN=2;BaseQRankSum=0.263;DP=205;Dels=0.0;FS=11.507;HaplotypeScore=2.6543;MLEAC=1;MLEAF=0.5;MQ=41.99;MQ0=0;MQRankSum=0.501;QD=17.44;ReadPosRankSum=-0.565	GT:AD:DP:GQ:PL	0/1:99,105:204:99:3603,0,3276
chrX	76948	.	C	T	2714.77	PASS	AC=1;AF=0.5;AN=2;BaseQRankSum=0.542;DP=178;Dels=0.0;FS=0.551;HaplotypeScore=4.1212;MLEAC=1;MLEAF=0.5;MQ=42.0;MQ0=0;MQRankSum=-0.978;QD=15.25;ReadPosRankSum=-0.07	GT:AD:DP:GQ:PL	0/1:93,85:178:99:2743,0,3122
chrX	77044	.	C	T	3869.77	PASS	AC=1;AF=0.5;AN=2;BaseQRankSum=-1.179;DP=230;Dels=0.0;FS=10.731;HaplotypeScore=6.3987;MLEAC=1;MLEAF=0.5;MQ=41.93;MQ0=0;MQRankSum=0.099;QD=16.83;ReadPosRankSum=-1.443	GT:AD:DP:GQ:PL	0/1:109,121:230:99:3898,0,3493
chrX	83078	.	G	A	3558.77	PASS	AC=1;AF=0.5;AN=2;BaseQRankSum=1.634;DP=224;Dels=0.0;FS=1.612;HaplotypeScore=0.7887;MLEAC=1;MLEAF=0.5;MQ=41.98;MQ0=0;MQRankSum=0.457;QD=15.89;ReadPosRankSum=0.93	GT:AD:DP:GQ:PL	0/1:118,106:224:99:3587,0,4021
chrX	88822	.	C	T	4435.77	PASS	AC=1;AF=0.5;AN=2;BaseQRankSum=-2.506;DP=246;Dels=0.0;FS=4.33;HaplotypeScore=0.9789;MLEAC=1;MLEAF=0.5;MQ=42.0;MQ0=0;MQRankSum=0.465;QD=18.03;ReadPosRankSum=-0.213	GT:AD:DP:GQ:PL	0/1:110,135:245:99:4464,0,3620
chrX	97946	.	T	C	2517.77	PASS	AC=1;AF=0.5;AN=2;BaseQRankSum=0.89;DP=171;Dels=0.0;FS=0.0;HaplotypeScore=3.3725;MLEAC=1;MLEAF=0.5;MQ=41.99;MQ0=0;MQRankSum=-0.417;QD=14.72;ReadPosRankSum=2.347	GT:AD:DP:GQ:PL	0/1:92,78:170:99:2546,0,3034
chrX	97997	.	C	T	2846.77	PASS	AC=1;AF=0.5;AN=2;BaseQRankSum=-0.894;DP=187;Dels=0.0;FS=1.132;HaplotypeScore=0.9734;MLEAC=1;MLEAF=0.5;MQ=41.99;MQ0=0;MQRankSum=-0.166;QD=15.22;ReadPosRankSum=-1.297	GT:AD:DP:GQ:PL	0/1:97,90:187:99:2875,0,3315
chrX	106577	.	G	A	3799.77	PASS	AC=1;AF=0.5;AN=2;BaseQRankSum=1.202;DP=220;Dels=0.0;FS=6.621;HaplotypeScore=1.8154;MLEAC=1;MLEAF=0.5;MQ=41.94;MQ0=0;MQRankSum=2.192;QD=17.27;ReadPosRankSum=-0.366	GT:AD:DP:GQ:PL	0/1:107,112:219:99:3828,0,3626
chrX	108013	.	C	T	2275.77	PASS	AC=1;AF=0.5;AN=2;BaseQRankSum=0.56;DP=173;Dels=0.0;FS=1.936;HaplotypeScore=2.7067;MLEAC=1;MLEAF=0.5;MQ=41.9;MQ0=0;MQRankSum=-0.185;QD=13.15;ReadPosRankSum=1.283	GT:AD:DP:GQ:PL	0/1:100,72:172:99:2304,0,3337
chrX	109664	.	C	T	2504.77	PASS	AC=1;AF=0.5;AN=2;BaseQRankSum=1.612;DP=159;Dels=0.0;FS=1.266;HaplotypeScore=3.7401;MLEAC=1;MLEAF=0.5;MQ=41.9;MQ0=0;MQRankSum=-1.695;QD=15.75;ReadPosRankSum=-0.423	GT:AD:DP:GQ:PL	0/1:80,78:158:99:2533,0,2525
chrX	112148	.	A	G	3350.77	PASS	AC=1;AF=0.5;AN=2;BaseQRankSum=0.101;DP=218;Dels=0.0;FS=4.837;HaplotypeScore=1.8332;MLEAC=1;MLEAF=0.5;MQ=41.99;MQ0=0;MQRankSum=-0.388;QD=15.37;ReadPosRankSum=0.515	GT:AD:DP:GQ:PL	0/1:117,101:218:99:3379,0,4013
chrX	113226	.	G	A	2349.77	PASS	AC=1;AF=0.5;AN=2;BaseQRankSum=1.978;DP=158;Dels=0.0;FS=5.882;HaplotypeScore=5.5671;MLEAC=1;MLEAF=0.5;MQ=41.88;MQ0=0;MQRankSum=-0.326;QD=14.87;ReadPosRankSum=0.71	GT:AD:DP:GQ:PL	0/1:85,72:157:99:2378,0,2813
chrX	115822	.	T	C	3540.77	PASS	AC=1;AF=0.5;AN=2;BaseQRankSum=0.517;DP=230;Dels=0.0;FS=8.606;HaplotypeScore=5.2058;MLEAC=1;MLEAF=0.5;MQ=41.99;MQ0=0;MQRankSum=0.766;QD=15.39;ReadPosRankSum=0.638	GT:AD:DP:GQ:PL	0/1:121,108:230:99:3569,0,4083
chrX	119287	.	G	A	3536.77	PASS	AC=1;AF=0.5;AN=2;BaseQRankSum=0.07;DP=190;Dels=0.0;FS=1.814;HaplotypeScore=1.8401;MLEAC=1;MLEAF=0.5;MQ=42.0;MQ0=0;MQRankSum=-0.307;QD=18.61;ReadPosRankSum=0.575	GT:AD:DP:GQ:PL	0/1:84,106:190:99:3565,0,2723
chrX	122603	.	G	A	2111.77	PASS	AC=1;AF=0.5;AN=2;BaseQRankSum=-1.055;DP=139;Dels=0.0;FS=0.0;HaplotypeScore=2.522;MLEAC=1;MLEAF=0.5;MQ=42.0;MQ0=0;MQRankSum=-0.693;QD=15.19;ReadPosRankSum=-0.259	GT:AD:DP:GQ:PL	0/1:71,68:139:99:2140,0,2400
chrX	126120	.	G	A	4323.77	PASS	AC=1;AF=0.5;AN=2;BaseQRankSum=-2.235;DP=239;Dels=0.0;FS=3.657;HaplotypeScore=4.8165;MLEAC=1;MLEAF=0.5;MQ=41.99;MQ0=0;MQRankSum=0.258;QD=18.09;ReadPosRankSum=-0.437	GT:AD:DP:GQ:PL	0/1:103,135:238:99:4352,0,3265
chrX	128695	.	C	T	4086.77	PASS	AC=1;AF=0.5;AN=2;BaseQRankSum=0.416;DP=233;Dels=0.0;FS=4.489;HaplotypeScore=0.0;MLEAC=1;MLEAF=0.5;MQ=42.0;MQ0=0;MQRankSum=0.385;QD=17.54;ReadPosRankSum=2.678	GT:AD:DP:GQ:PL	0/1:110,123:233:99:4115,0,3508
chrX	134267	.	T	C	3185.74	PASS	AC=1;AF=0.5;AN=2;BaseQRankSum=-0.8;DP=193;Dels=0.0;FS=4.272;HaplotypeScore=0.8667;MLEAC=1;MLEAF=0.5;MQ=41.92;MQ0=0;MQRankSum=-0.599;QD=16.51;ReadPosRankSum=-0.006	GT:AD:DP:GQ:PL	0/1:96,97:193:99:3214,0,3254
chrX	139427	.	G	A	3821.77	PASS	AC=1;AF=0.5;AN=2;BaseQRankSum=-0.283;DP=214;Dels=0.0;FS=2.364;HaplotypeScore=5.5652;MLEAC=1;MLEAF=0.5;MQ=41.99;MQ0=0;MQRankSum=0.838;QD=17.86;ReadPosRankSum=-1.311	GT:AD:DP:GQ:PL	0/1:101,113:214:99:3850,0,3413
chrX	141297	.	G	A	3204.83	PASS	AC=1;AF=0.5;AN=2;BaseQRankSum=0.864;DP=205;Dels=0.0;FS=3.168;HaplotypeScore=2.6308;MLEAC=1;MLEAF=0.5;MQ=42.0;MQ0=0;MQRankSum=-0.582;QD=15.63;ReadPosRankSum=-0.551	GT:AD:DP:GQ:PL	0/1:104,99:203:99:3234,0,3462
chrX	151264	.	C	T	2476.77	PASS	AC=1;AF=0.5;AN=2;BaseQRankSum=-0.234;DP=171;Dels=0.0;FS=10.707;HaplotypeScore=5.2347;MLEAC=1;MLEAF=0.5;MQ=42.0;MQ0=0;MQRankSum=0.562;QD=14.48;ReadPosRankSum=0.572	GT:AD:DP:GQ:PL	0/1:91,79:170:99:2505,0,2997
chrX	155660	.	C	T	3875.77	PASS	AC=1;AF=0.5;AN=2;BaseQRankSum=-0.039;DP=227;Dels=0.0;FS=3.702;HaplotypeScore=0.0;MLEAC=1;MLEAF=0.5;MQ=42.0;MQ0=0;MQRankSum=0.3;QD=17.07;ReadPosRankSum=0.971	GT:AD:DP:GQ:PL	0/1:111,116:227:99:3904,0,3613
chrX	155909	.	C	T	3373.77	PASS	AC=1;AF=0.5;AN=2;BaseQRankSum=0.745;DP=214;Dels=0.0;FS=6.542;HaplotypeScore=0.7887;MLEAC=1;MLEAF=0.5;MQ=42.0;MQ0=0;MQRankSum=0.164;QD=15.77;ReadPosRankSum=-0.285	GT:AD:DP:GQ:PL	0/1:111,103:214:99:3402,0,3784
chrX	156502	.	C	T	3978.77	PASS	AC=1;AF=0.5;AN=2;BaseQRankSum=-0.637;DP=242;Dels=0.0;FS=2.29;HaplotypeScore=5.4485;MLEAC=1;MLEAF=0.5;MQ=41.99;MQ0=0;MQRankSum=-0.14;QD=16.44;ReadPosRankSum=-0.751	GT:AD:DP:GQ:PL	0/1:121,121:242:99:4007,0,4074
chrX	165833	.	C	T	3679.77	PASS	AC=1;AF=0.5;AN=2;BaseQRankSum=-2.075;DP=202;Dels=0.0;FS=10.65;HaplotypeScore=3.4245;MLEAC=1;MLEAF=0.5;MQ=41.85;MQ0=0;MQRankSum=0.8;QD=18.22;ReadPosRankSum=-0.393	GT:AD:DP:GQ:PL	0/1:92,108:200:99:3708,0,3041
chrX	166142	.	C	T	3909.77	PASS	AC=1;AF=0.5;AN=2;BaseQRankSum=0.302;DP=215;Dels=0.0;FS=0.502;HaplotypeScore=0.9867;MLEAC=1;MLEAF=0.5;MQ=42.0;MQ0=0;MQRankSum=0.098;QD=18.18;ReadPosRankSum=-0.687	GT:AD:DP:GQ:PL	0/1:99,116:215:99:3938,0,3197
chrX	172531	.	C	T	3048.77	PASS	AC=1;AF=0.5;AN=2;BaseQRankSum=1.768;DP=165;Dels=0.0;FS=3.614;HaplotypeScore=5.6644;MLEAC=1;MLEAF=0.5;MQ=42.0;MQ0=0;MQRankSum=-0.516;QD=18.48;ReadPosRankSum=0.67	GT:AD:DP:GQ:PL	0/1:74,91:165:99:3077,0,2237
chrX	173883	.	C	T	3433.77	PASS	AC=1;AF=0.5;AN=2;BaseQRankSum=0.216;DP=227;Dels=0.0;FS=1.034;HaplotypeScore=6.4772;MLEAC=1;MLEAF=0.5;MQ=41.81;MQ0=0;MQRankSum=-0.611;QD=15.13;ReadPosRankSum=0.247	GT:AD:DP:GQ:PL	0/1:119,107:226:99:3462,0,3864
chrX	177108	.	T	C	2407.77	PASS	AC=1;AF=0.5;AN=2;BaseQRankSum=0.314;DP=168;Dels=0.0;FS=1.275;HaplotypeScore=0.0;MLEAC=1;MLEAF=0.5;MQ=41.99;MQ0=0;MQRankSum=-0.888;QD=14.33;ReadPosRankSum=0.741	GT:AD:DP:GQ:PL	0/1:92,76:168:99:2436,0,3207
chrX	185924	.	C	T	3230.05	PASS	AC=1;AF=0.5;AN=2;BaseQRankSum=-0.986;DP=183;Dels=0.0;FS=2.566;HaplotypeScore=2.6616;MLEAC=1;MLEAF=0.5;MQ=41.99;MQ0=0;MQRankSum=1.803;QD=17.65;ReadPosRankSum=1.039	GT:AD:DP:GQ:PL	0/1:85,98:183:99:3259,0,2857
chrX	226444	.	G	A	2951.77	PASS	AC=1;AF=0.5;AN=2;BaseQRankSum=0.033;DP=199;Dels=0.0;FS=5.031;HaplotypeScore=5.829;MLEAC=1;MLEAF=0.5;MQ=41.98;MQ0=0;MQRankSum=-0.777;QD=14.83;ReadPosRankSum=0.537	GT:AD:DP:GQ:PL	0/1:108,91:199:99:2980,0,3719
chrX	237957	.	G	A	2864.77	PASS	AC=1;AF=0.5;AN=2;BaseQRankSum=0.576;DP=175;Dels=0.0;FS=5.879;HaplotypeScore=0.8321;MLEAC=1;MLEAF=0.5;MQ=42.0;MQ0=0;MQRankSum=0.002;QD=16.37;ReadPosRankSum=-1.639	GT:AD:DP:GQ:PL	0/1:86,88:174:99:2893,0,2649
chrX	238349	.	G	A	3197.05	PASS	AC=1;AF=0.5;AN=2;BaseQRankSum=0.122;DP=213;Dels=0.0;FS=8.171;HaplotypeScore=5.9049;MLEAC=1;MLEAF=0.5;MQ=41.99;MQ0=0;MQRankSum=-1.406;QD=15.01;ReadPosRankSum=1.13	GT:AD:DP:GQ:PL	0/1:115,98:213:99:3225,0,3928
chrX	246680	.	G	A	3320.77	PASS	AC=1;AF=0.5;AN=2;BaseQRankSum=0.212;DP=177;Dels=0.0;FS=1.237;HaplotypeScore=2.8801;MLEAC=1;MLEAF=0.5;MQ=41.98;MQ0=0;MQRankSum=0.099;QD=18.76;ReadPosRankSum=0.347	GT:AD:DP:GQ:PL	0/1:75,101:177:99:3349,0,2359
chrX	261345	.	G	A	4726.77	PASS	AC=1;AF=0.5;AN=2;BaseQRankSum=0.72;DP=248;Dels=0.0;FS=5.286;HaplotypeScore=2.5721;MLEAC=1;MLEAF=0.5;MQ=41.89;MQ0=0;MQRankSum=0.379;QD=19.06;ReadPosRankSum=0.494	GT:AD:DP:GQ:PL	0/1:109,137:246:99:4755,0,3553
chrX	263152	.	G	A	3226.07	PASS	AC=1;AF=0.5;AN=2;BaseQRankSum=0.195;DP=199;Dels=0.01;FS=0.521;HaplotypeScore=6.2353;MLEAC=1;MLEAF=0.5;MQ=41.98;MQ0=0;MQRankSum=1.152;QD=16.21;ReadPosRankSum=0.79	GT:AD:DP:GQ:PL	0/1:100,98:198:99:3254,0,3386
chrX	265423	.	G	A	3146.77	PASS	AC=1;AF=0.5;AN=2;BaseQRankSum=1.69;DP=184;Dels=0.0;FS=1.188;HaplotypeScore=0.9665;MLEAC=1;MLEAF=0.5;MQ=42.0;MQ0=0;MQRankSum=0.774;QD=17.1;ReadPosRankSum=0.998	GT:AD:DP:GQ:PL	0/1:90,94:184:99:3175,0,2958
chrX	268056	.	G	A	3078.77	PASS	AC=1;AF=0.5;AN=2;BaseQRankSum=0.658;DP=189;Dels=0.0;FS=0.0;HaplotypeScore=3.7618;MLEAC=1;MLEAF=0.5;MQ=42.0;MQ0=0;MQRankSum=-0.117;QD=16.29;ReadPosRankSum=0.814	GT:AD:DP:GQ:PL	0/1:94,91:185:99:3107,0,3178
chrX	276762	.	G	A	3424.77	PASS	AC=1;AF=0.5;AN=2;BaseQRankSum=1.655;DP=198;Dels=0.0;FS=0.0;HaplotypeScore=8.5929;MLEAC=1;MLEAF=0.5;MQ=41.99;MQ0=0;MQRankSum=0.992;QD=17.3;ReadPosRankSum=-0.016	GT:AD:DP:GQ:PL	0/1:94,103:197:99:3453,0,3014
chrX	276936	.	G	A	3029.77	PASS	AC=1;AF=0.5;AN=2;BaseQRankSum=1.648;DP=195;Dels=0.0;FS=7.318;HaplotypeScore=4.2048;MLEAC=1;MLEAF=0.5;MQ=42.0;MQ0=0;MQRankSum=-0.578;QD=15.54;ReadPosRankSum=-1.193	GT:AD:DP:GQ:PL	0/1:101,93:195:99:3058,0,3287
chrX	277938	.	G	A	3313.77	PASS	AC=1;AF=0.5;AN=2;BaseQRankSum=-1.979;DP=195;Dels=0.0;FS=1.933;HaplotypeScore=1.9243;MLEAC=1;MLEAF=0.5;MQ=42.0;MQ0=0;MQRankSum=-1.582;QD=16.99;ReadPosRankSum=-0.136	GT:AD:DP:GQ:PL	0/1:93,101:194:99:3342,0,3140
chrX	279082	.	C	T	2474.77	PASS	AC=1;AF=0.5;AN=2;BaseQRankSum=-0.221;DP=163;Dels=0.0;FS=1.943;HaplotypeScore=0.0;MLEAC=1;MLEAF=0.5;MQ=42.0;MQ0=0;MQRankSum=-1.26;QD=15.18;ReadPosRankSum=-0.961	GT:AD:DP:GQ:PL	0/1:88,75:163:99:2503,0,3040
chrX	282423	.	T	C	3057.77	PASS	AC=1;AF=0.5;AN=2;BaseQRankSum=-0.344;DP=205;Dels=0.0;FS=0.0;HaplotypeScore=2.4573;MLEAC=1;MLEAF=0.5;MQ=42.0;MQ0=0;MQRankSum=-0.346;QD=14.92;ReadPosRankSum=0.329	GT:AD:DP:GQ:PL	0/1:109,94:203:99:3086,0,3640
chrX	284951	.	G	A	3054.77	PASS	AC=1;AF=0.5;AN=2;BaseQRankSum=0.323;DP=204;Dels=0.0;FS=6.854;HaplotypeScore=0.8667;MLEAC=1;MLEAF=0.5;MQ=42.0;MQ0=0;MQRankSum=-0.373;QD=14.97;ReadPosRankSum=-0.575	GT:AD:DP:GQ:PL	0/1:109,95:204:99:3083,0,3643
chrX	287969	.	G	A	7408.77	PASS	AC=2;AF=1.0;AN=2;DP=191;Dels=0.0;FS=0.0;HaplotypeScore=0.0;MLEAC=2;MLEAF=1.0;MQ=40.28;MQ0=0;QD=32.64	GT:AD:DP:GQ:PL	1/1:0,191:191:99:7437,569,0
chrX	287972	.	T	C	7105.77	PASS	AC=2;AF=1.0;AN=2;DP=187;Dels=0.0;FS=0.0;HaplotypeScore=0.0;MLEAC=2;MLEAF=1.0;MQ=40.23;MQ0=0;QD=32.67	GT:AD:DP:GQ:PL	1/1:0,187:187:99:7134,548,0
chrX	288280	.	T	G	7925.77	PASS	AC=2;AF=1.0;AN=2;DP=211;Dels=0.0;FS=0.0;HaplotypeScore=4.148;MLEAC=2;MLEAF=1.0;MQ=40.68;MQ0=0;QD=25.26	GT:AD:DP:GQ:PL	1/1:0,210:210:99:7954,617,0
chrX	290992	.	T	C	2183.77	PASS	AC=1;AF=0.5;AN=2;BaseQRankSum=3.338;DP=163;Dels=0.0;FS=0.0;HaplotypeScore=5.9367;MLEAC=1;MLEAF=0.5;MQ=42.0;MQ0=0;MQRankSum=0.028;QD=13.4;ReadPosRankSum=0.719	GT:AD:DP:GQ:PL	0/1:93,67:160:99:2212,0,2700
chrX	292209	.	C	T	2141.77	PASS	AC=1;AF=0.5;AN=2;BaseQRankSum=0.898;DP=151;Dels=0.0;FS=0.0;HaplotypeScore=5.9722;MLEAC=1;MLEAF=0.5;MQ=41.96;MQ0=0;MQRankSum=-0.14;QD=14.18;ReadPosRankSum=-0.035	GT:AD:DP:GQ:PL	0/1:82,69:151:99:2170,0,2645
chrX	292308	.	T	C	5386.77	PASS	AC=2;AF=1.0;AN=2;DP=142;Dels=0.0;FS=0.0;HaplotypeScore=0.0;MLEAC=2;MLEAF=1.0;MQ=40.89;MQ0=0;QD=30.0	GT:AD:DP:GQ:PL	1/1:0,142:142:99:5415,421,0
chrX	292495	.	A	T	5262.77	PASS	AC=2;AF=1.0;AN=2;DP=138;Dels=0.0;FS=0.0;HaplotypeScore=0.7887;MLEAC=2;MLEAF=1.0;MQ=41.11;MQ0=0;QD=32.5	GT:AD:DP:GQ:PL	1/1:0,137:137:99:5291,409,0
chrX	300507	.	G	A	4009.77	PASS	AC=1;AF=0.5;AN=2;BaseQRankSum=0.693;DP=250;Dels=0.0;FS=7.861;HaplotypeScore=1.6553;MLEAC=1;MLEAF=0.5;MQ=42.0;MQ0=0;MQRankSum=1.733;QD=16.04;ReadPosRankSum=-0.265	GT:AD:DP:GQ:PL	0/1:126,123:249:99:4038,0,4143
chrX	301741	.	A	G	3511.77	PASS	AC=1;AF=0.5;AN=2;BaseQRankSum=0.021;DP=209;Dels=0.0;FS=10.321;HaplotypeScore=1.8675;MLEAC=1;MLEAF=0.5;MQ=42.0;MQ0=0;MQRankSum=1.696;QD=16.8;ReadPosRankSum=0.691	GT:AD:DP:GQ:PL	0/1:103,105:208:99:3540,0,3392
chrX	307436	.	G	A	2575.77	PASS	AC=1;AF=0.5;AN=2;BaseQRankSum=0.067;DP=187;Dels=0.0;FS=2.602;HaplotypeScore=2.7067;MLEAC=1;MLEAF=0.5;MQ=41.99;MQ0=0;MQRankSum=-0.194;QD=13.77;ReadPosRankSum=0.86	GT:AD:DP:GQ:PL	0/1:106,80:186:99:2604,0,3623
chrX	309131	.	G	A	3713.77	PASS	AC=1;AF=0.5;AN=2;BaseQRankSum=1.521;DP=209;Dels=0.0;FS=5.719;HaplotypeScore=1.6006;MLEAC=1;MLEAF=0.5;MQ=41.93;MQ0=0;MQRankSum=0.342;QD=17.77;ReadPosRankSum=0.175	GT:AD:DP:GQ:PL	0/1:100,109:209:99:3742,0,3232
chrX	316515	.	G	A	2389.77	PASS	AC=1;AF=0.5;AN=2;BaseQRankSum=-2.527;DP=180;Dels=0.0;FS=1.192;HaplotypeScore=5.6785;MLEAC=1;MLEAF=0.5;MQ=42.0;MQ0=0;MQRankSum=-1.484;QD=13.28;ReadPosRankSum=-0.012	GT:AD:DP:GQ:PL	0/1:97,81:178:99:2418,0,3190
chrX	317447	.	G	A	2608.77	PASS	AC=1;AF=0.5;AN=2;BaseQRankSum=-1.279;DP=150;Dels=0.0;FS=3.904;HaplotypeScore=1.7356;MLEAC=1;MLEAF=0.5;MQ=42.0;MQ0=0;MQRankSum=0.733;QD=17.39;ReadPosRankSum=0.134	GT:AD:DP:GQ:PL	0/1:70,80:150:99:2637,0,2284
chrX	320713	.	T	C	3204.83	PASS	AC=1;AF=0.5;AN=2;BaseQRankSum=0.596;DP=228;Dels=0.0;FS=9.684;HaplotypeScore=6.3587;MLEAC=1;MLEAF=0.5;MQ=41.93;MQ0=0;MQRankSum=0.932;QD=14.06;ReadPosRankSum=-0.61	GT:AD:DP:GQ:PL	0/1:129,99:228:99:3234,0,4374
chrX	321813	.	C	T	3649.77	PASS	AC=1;AF=0.5;AN=2;BaseQRankSum=0.452;DP=210;Dels=0.0;FS=12.841;HaplotypeScore=4.3425;MLEAC=1;MLEAF=0.5;MQ=42.0;MQ0=0;MQRankSum=-0.344;QD=17.38;ReadPosRankSum=0.692	GT:AD:DP:GQ:PL	0/1:102,107:210:99:3678,0,3308
chrX	323014	.	C	T	3836.77	PASS	AC=1;AF=0.5;AN=2;BaseQRankSum=-1.16;DP=217;Dels=0.0;FS=1.048;HaplotypeScore=0.0;MLEAC=1;MLEAF=0.5;MQ=42.0;MQ0=0;MQRankSum=-0.226;QD=17.68;ReadPosRankSum=-0.558	GT:AD:DP:GQ:PL	0/1:102,115:217:99:3865,0,3496
chrX	324380	.	C	T	2935.77	PASS	AC=1;AF=0.5;AN=2;BaseQRankSum=1.072;DP=188;Dels=0.0;FS=1.125;HaplotypeScore=1.9468;MLEAC=1;MLEAF=0.5;MQ=41.9;MQ0=0;MQRankSum=0.975;QD=15.62;ReadPosRankSum=-0.039	GT:AD:DP:GQ:PL	0/1:98,90:188:99:2964,0,3297
chrX	325205	.	T	C	2979.77	PASS	AC=1;AF=0.5;AN=2;BaseQRankSum=-1.682;DP=213;Dels=0.0;FS=1.075;HaplotypeScore=0.8667;MLEAC=1;MLEAF=0.5;MQ=41.99;MQ0=0;MQRankSum=-0.6;QD=13.99;ReadPosRankSum=-1.063	GT:AD:DP:GQ:PL	0/1:121,92:213:99:3008,0,4259
chrX	325678	.	G	A	3625.77	PASS	AC=1;AF=0.5;AN=2;BaseQRankSum=-0.727;DP=215;Dels=0.0;FS=0.0;HaplotypeScore=0.7887;MLEAC=1;MLEAF=0.5;MQ=42.0;MQ0=0;MQRankSum=-0.436;QD=16.86;ReadPosRankSum=1.998	GT:AD:DP:GQ:PL	0/1:103,112:215:99:3654,0,3314
chrX	328349	.	C	T	3398.77	PASS	AC=1;AF=0.5;AN=2;BaseQRankSum=-0.142;DP=240;Dels=0.0;FS=6.328;HaplotypeScore=5.7653;MLEAC=1;MLEAF=0.5;MQ=42.0;MQ0=0;MQRankSum=-0.55;QD=14.16;ReadPosRankSum=0.342	GT:AD:DP:GQ:PL	0/1:132,105:239:99:3427,0,4510
chrX	329246	.	C	T	2877.77	PASS	AC=1;AF=0.5;AN=2;BaseQRankSum=2.324;DP=197;Dels=0.0;FS=7.031;HaplotypeScore=0.8321;MLEAC=1;MLEAF=0.5;MQ=42.0;MQ0=0;MQRankSum=-1.148;QD=14.61;ReadPosRankSum=0.85	GT:AD:DP:GQ:PL	0/1:107,89:197:99:2906,0,3557
chrX	332452	.	C	T	2732.77	PASS	AC=1;AF=0.5;AN=2;BaseQRankSum=-0.061;DP=203;Dels=0.0;FS=0.0;HaplotypeScore=7.7176;MLEAC=1;MLEAF=0.5;MQ=41.91;MQ0=0;MQRankSum=-1.236;QD=13.46;ReadPosRankSum=-0.237	GT:AD:DP:GQ:PL	0/1:114,89:203:99:2761,0,3789
chrX	332790	.	C	T	1696.77	PASS	AC=1;AF=0.5;AN=2;BaseQRankSum=0.507;DP=115;Dels=0.0;FS=0.0;HaplotypeScore=0.0;MLEAC=1;MLEAF=0.5;MQ=42.0;MQ0=0;MQRankSum=0.367;QD=14.75;ReadPosRankSum=0.708	GT:AD:DP:GQ:PL	0/1:60,55:115:99:1725,0,1952
chrX	342060	.	C	T	2889.77	PASS	AC=1;AF=0.5;AN=2;BaseQRankSum=-0.99;DP=185;Dels=0.0;FS=1.173;HaplotypeScore=2.5193;MLEAC=1;MLEAF=0.5;MQ=41.87;MQ0=0;MQRankSum=-0.762;QD=15.62;ReadPosRankSum=-1.586	GT:AD:DP:GQ:PL	0/1:92,93:185:99:2918,0,3026
chrX	346009	.	C	T	3089.77	PASS	AC=1;AF=0.5;AN=2;BaseQRankSum=-0.212;DP=219;Dels=0.0;FS=0.0;HaplotypeScore=4.3183;MLEAC=1;MLEAF=0.5;MQ=41.93;MQ0=0;MQRankSum=-0.468;QD=14.11;ReadPosRankSum=-0.542	GT:AD:DP:GQ:PL	0/1:118,99:217:99:3118,0,3991
chrX	346370	.	A	G	2312.77	PASS	AC=1;AF=0.5;AN=2;BaseQRankSum=-0.259;DP=170;Dels=0.0;FS=2.739;HaplotypeScore=1.5774;MLEAC=1;MLEAF=0.5;MQ=41.99;MQ0=0;MQRankSum=-0.265;QD=13.6;ReadPosRankSum=1.387	GT:AD:DP:GQ:PL	0/1:94,76:170:99:2341,0,3089
chrX	347983	.	A	G	3673.77	PASS	AC=1;AF=0.5;AN=2;BaseQRankSum=-0.636;DP=226;Dels=0.0;FS=6.484;HaplotypeScore=1.4679;MLEAC=1;MLEAF=0.5;MQ=41.99;MQ0=0;MQRankSum=-1.418;QD=16.26;ReadPosRankSum=0.489	GT:AD:DP:GQ:PL	0/1:112,113:226:99:3702,0,3574
chrX	368817	.	C	T	4097.77	PASS	AC=1;AF=0.5;AN=2;BaseQRankSum=2.312;DP=249;Dels=0.01;FS=5.128;HaplotypeScore=6.0554;MLEAC=1;MLEAF=0.5;MQ=42.0;MQ0=0;MQRankSum=-0.362;QD=16.46;ReadPosRankSum=0.986	GT:AD:DP:GQ:PL	0/1:125,121:246:99:4126,0,4058
chrX	373726	.	G	A	3717.77	PASS	AC=1;AF=0.5;AN=2;BaseQRankSum=-2.331;DP=247;Dels=0.0;FS=6.108;HaplotypeScore=1.7219;MLEAC=1;MLEAF=0.5;MQ=42.0;MQ0=0;MQRankSum=0.319;QD=15.05;ReadPosRankSum=-0.753	GT:AD:DP:GQ:PL	0/1:132,115:247:99:3746,0,4479
chrX	375902	.	G	A	2734.77	PASS	AC=1;AF=0.5;AN=2;BaseQRankSum=1.014;DP=202;Dels=0.0;FS=0.0;HaplotypeScore=3.5669;MLEAC=1;MLEAF=0.5;MQ=42.0;MQ0=0;MQRankSum=-1.045;QD=13.54;ReadPosRankSum=-0.644	GT:AD:DP:GQ:PL	0/1:115,87:202:99:2763,0,3806
chrX	380510	.	G	A	3584.77	PASS	AC=1;AF=0.5;AN=2;BaseQRankSum=-1.012;DP=200;Dels=0.0;FS=1.116;HaplotypeScore=3.6456;MLEAC=1;MLEAF=0.5;MQ=42.0;MQ0=0;MQRankSum=-0.335;QD=17.92;ReadPosRankSum=0.822	GT:AD:DP:GQ:PL	0/1:91,108:199:99:3613,0,2914
chrX	384852	.	G	A	2994.77	PASS	AC=1;AF=0.5;AN=2;BaseQRankSum=0.81;DP=205;Dels=0.0;FS=10.526;HaplotypeScore=0.0;MLEAC=1;MLEAF=0.5;MQ=42.0;MQ0=0;MQRankSum=0.518;QD=14.61;ReadPosRankSum=0.501	GT:AD:DP:GQ:PL	0/1:110,94:204:99:3023,0,3710
chrX	387416	.	G	A	3186.77	PASS	AC=1;AF=0.5;AN=2;BaseQRankSum=-1.299;DP=228;Dels=0.0;FS=5.481;HaplotypeScore=5.164;MLEAC=1;MLEAF=0.5;MQ=42.0;MQ0=0;MQRankSum=-0.81;QD=13.98;ReadPosRankSum=-0.655	GT:AD:DP:GQ:PL	0/1:125,102:227:99:3215,0,4166
chrX	398445	.	C	T	4280.77	PASS	AC=1;AF=0.5;AN=2;BaseQRankSum=-1.076;DP=230;Dels=0.0;FS=10.7;HaplotypeScore=0.0;MLEAC=1;MLEAF=0.5;MQ=41.98;MQ0=0;MQRankSum=0.769;QD=18.61;ReadPosRankSum=0.105	GT:AD:DP:GQ:PL	0/1:102,128:230:99:4309,0,3428
chrX	398739	.	C	T	3302.77	PASS	AC=1;AF=0.5;AN=2;BaseQRankSum=-1.745;DP=214;Dels=0.0;FS=3.897;HaplotypeScore=4.5404;MLEAC=1;MLEAF=0.5;MQ=42.0;MQ0=0;MQRankSum=-0.828;QD=15.43;ReadPosRankSum=0.177	GT:AD:DP:GQ:PL	0/1:109,105:214:99:3331,0,3517
chrX	423231	.	G	A	2369.77	PASS	AC=1;AF=0.5;AN=2;BaseQRankSum=-0.337;DP=171;Dels=0.0;FS=1.232;HaplotypeScore=1.8656;MLEAC=1;MLEAF=0.5;MQ=42.0;MQ0=0;MQRankSum=-1.049;QD=13.86;ReadPosRankSum=0.256	GT:AD:DP:GQ:PL	0/1:95,76:171:99:2398,0,3226
chrX	440117	.	C	T	3393.77	PASS	AC=1;AF=0.5;AN=2;BaseQRankSum=-2.277;DP=224;Dels=0.0;FS=4.519;HaplotypeScore=5.3139;MLEAC=1;MLEAF=0.5;MQ=42.0;MQ0=0;MQRankSum=-0.015;QD=15.15;ReadPosRankSum=-0.081	GT:AD:DP:GQ:PL	0/1:116,108:224:99:3422,0,3917
chrX	446541	.	G	A	2528.77	PASS	AC=1;AF=0.5;AN=2;BaseQRankSum=-1.441;DP=182;Dels=0.0;FS=0.543;HaplotypeScore=9.6032;MLEAC=1;MLEAF=0.5;MQ=41.84;MQ0=0;MQRankSum=-0.89;QD=13.89;ReadPosRankSum=-0.807	GT:AD:DP:GQ:PL	0/1:96,84:181:99:2557,0,3161
chrX	450736	.	A	G	3473.77	PASS	AC=1;AF=0.5;AN=2;BaseQRankSum=1.112;DP=204;Dels=0.0;FS=4.882;HaplotypeScore=0.0;MLEAC=1;MLEAF=0.5;MQ=42.0;MQ0=0;MQRankSum=0.595;QD=17.03;ReadPosRankSum=0.384	GT:AD:DP:GQ:PL	0/1:96,107:203:99:3502,0,3086
chrX	454614	.	T	C	3422.77	PASS	AC=1;AF=0.5;AN=2;BaseQRankSum=0.02;DP=206;Dels=0.0;FS=3.162;HaplotypeScore=2.7518;MLEAC=1;MLEAF=0.5;MQ=40.18;MQ0=0;MQRankSum=3.168;QD=16.62;ReadPosRankSum=-0.116	GT:AD:DP:GQ:PL	0/1:100,106:206:99:3451,0,3212
chrX	455141	.	G	A	3474.77	PASS	AC=1;AF=0.5;AN=2;BaseQRankSum=1.702;DP=211;Dels=0.0;FS=3.124;HaplotypeScore=4.1111;MLEAC=1;MLEAF=0.5;MQ=41.98;MQ0=0;MQRankSum=1.005;QD=16.47;ReadPosRankSum=-0.376	GT:AD:DP:GQ:PL	0/1:108,103:211:99:3503,0,3631
chrX	461214	.	C	T	3748.77	PASS	AC=1;AF=0.5;AN=2;BaseQRankSum=-1.825;DP=221;Dels=0.0;FS=1.039;HaplotypeScore=3.2653;MLEAC=1;MLEAF=0.5;MQ=42.0;MQ0=0;MQRankSum=1.261;QD=16.96;ReadPosRankSum=0.85	GT:AD:DP:GQ:PL	0/1:107,113:220:99:3777,0,3655
chrX	468771	.	G	A	1843.77	PASS	AC=1;AF=0.5;AN=2;BaseQRankSum=0.696;DP=132;Dels=0.0;FS=0.0;HaplotypeScore=0.8667;MLEAC=1;MLEAF=0.5;MQ=41.99;MQ0=0;MQRankSum=-0.554;QD=13.97;ReadPosRankSum=-1.707	GT:AD:DP:GQ:PL	0/1:73,59:132:99:1872,0,2368
chrX	471081	.	C	T	2079.77	PASS	AC=1;AF=0.5;AN=2;BaseQRankSum=-0.47;DP=133;Dels=0.0;FS=4.247;HaplotypeScore=4.3292;MLEAC=1;MLEAF=0.5;MQ=42.0;MQ0=0;MQRankSum=2.046;QD=15.64;ReadPosRankSum=-0.601	GT:AD:DP:GQ:PL	0/1:65,68:133:99:2108,0,2032
chrX	487318	.	T	C	3084.77	PASS	AC=1;AF=0.5;AN=2;BaseQRankSum=0.167;DP=210;Dels=0.0;FS=1.063;HaplotypeScore=0.8667;MLEAC=1;MLEAF=0.5;MQ=42.0;MQ0=0;MQRankSum=1.342;QD=14.69;ReadPosRankSum=-0.664	GT:AD:DP:GQ:PL	0/1:110,98:208:99:3113,0,3617
chrX	490483	.	C	T	3079.77	PASS	AC=1;AF=0.5;AN=2;BaseQRankSum=0.102;DP=189;Dels=0.0;FS=2.515;HaplotypeScore=1.5774;MLEAC=1;MLEAF=0.5;MQ=42.0;MQ0=0;MQRankSum=-1.278;QD=16.3;ReadPosRankSum=-0.746	GT:AD:DP:GQ:PL	0/1:95,94:189:99:3108,0,3072
chrX	491453	.	C	T	3509.77	PASS	AC=1;AF=0.5;AN=2;BaseQRankSum=-2.286;DP=232;Dels=0.0;FS=0.0;HaplotypeScore=7.2409;MLEAC=1;MLEAF=0.5;MQ=42.0;MQ0=0;MQRankSum=-1.298;QD=15.13;ReadPosRankSum=-0.835	GT:AD:DP:GQ:PL	0/1:117,113:230:99:3538,0,3947
chrX	493252	.	C	T	4559.77	PASS	AC=1;AF=0.5;AN=2;BaseQRankSum=1.063;DP=250;Dels=0.0;FS=2.198;HaplotypeScore=3.8633;MLEAC=1;MLEAF=0.5;MQ=42.0;MQ0=0;MQRankSum=0.154;QD=18.24;ReadPosRankSum=-1.626	GT:AD:DP:GQ:PL	0/1:115,134:249:99:4588,0,3805
chrX	499133	.	G	A	4098.77	PASS	AC=1;AF=0.5;AN=2;BaseQRankSum=-0.417;DP=243;Dels=0.0;FS=2.861;HaplotypeScore=7.9286;MLEAC=1;MLEAF=0.5;MQ=41.91;MQ0=1;MQRankSum=0.402;QD=16.87;ReadPosRankSum=1.042	GT:AD:DP:GQ:PL	0/1:119,123:242:99:4127,0,4000
chrX	501718	.	C	T	2975.77	PASS	AC=1;AF=0.5;AN=2;BaseQRankSum=-2.071;DP=174;Dels=0.0;FS=0.0;HaplotypeScore=5.0632;MLEAC=1;MLEAF=0.5;MQ=42.0;MQ0=0;MQRankSum=1.277;QD=17.1;ReadPosRankSum=-1.451	GT:AD:DP:GQ:PL	0/1:85,89:174:99:3004,0,2820
chrX	503328	.	C	T	2443.77	PASS	AC=1;AF=0.5;AN=2;BaseQRankSum=-1.249;DP=142;Dels=0.0;FS=0.617;HaplotypeScore=0.0;MLEAC=1;MLEAF=0.5;MQ=42.0;MQ0=0;MQRankSum=-2.061;QD=17.21;ReadPosRankSum=-0.563	GT:AD:DP:GQ:PL	0/1:69,73:142:99:2472,0,2266
chrX	504403	.	C	T	3295.77	PASS	AC=1;AF=0.5;AN=2;BaseQRankSum=-2.531;DP=201;Dels=0.0;FS=16.222;HaplotypeScore=2.5439;MLEAC=1;MLEAF=0.5;MQ=42.0;MQ0=0;MQRankSum=0.428;QD=16.4;ReadPosRankSum=-1.241	GT:AD:DP:GQ:PL	0/1:99,102:201:99:3324,0,3364
chrX	509545	.	C	T	2675.77	PASS	AC=1;AF=0.5;AN=2;BaseQRankSum=-0.704;DP=178;Dels=0.0;FS=6.395;HaplotypeScore=1.6918;MLEAC=1;MLEAF=0.5;MQ=41.99;MQ0=0;MQRankSum=-0.01;QD=15.03;ReadPosRankSum=1.686	GT:AD:DP:GQ:PL	0/1:94,84:178:99:2704,0,3039
chrX	509582	.	C	T	3850.77	PASS	AC=1;AF=0.5;AN=2;BaseQRankSum=1.988;DP=217;Dels=0.0;FS=2.323;HaplotypeScore=5.1305;MLEAC=1;MLEAF=0.5;MQ=41.99;MQ0=0;MQRankSum=-0.968;QD=17.75;ReadPosRankSum=0.981	GT:AD:DP:GQ:PL	0/1:103,113:216:99:3879,0,3320
chrX	515983	.	C	T	2692.77	PASS	AC=1;AF=0.5;AN=2;BaseQRankSum=0.333;DP=159;Dels=0.0;FS=5.707;HaplotypeScore=1.7219;MLEAC=1;MLEAF=0.5;MQ=41.99;MQ0=0;MQRankSum=-0.771;QD=16.94;ReadPosRankSum=0.102	GT:AD:DP:GQ:PL	0/1:75,84:159:99:2721,0,2455
chrX	519162	.	C	T	3222.65	PASS	AC=1;AF=0.5;AN=2;BaseQRankSum=0.231;DP=188;Dels=0.0;FS=1.141;HaplotypeScore=3.7324;MLEAC=1;MLEAF=0.5;MQ=41.97;MQ0=0;MQRankSum=-0.328;QD=17.14;ReadPosRankSum=-0.569	GT:AD:DP:GQ:PL	0/1:91,96:187:99:3251,0,3023
chrX	576770	.	G	A	2747.77	PASS	AC=1;AF=0.5;AN=2;BaseQRankSum=-0.592;DP=169;Dels=0.0;FS=1.205;HaplotypeScore=0.0;MLEAC=1;MLEAF=0.5;MQ=41.46;MQ0=0;MQRankSum=-0.792;QD=16.26;ReadPosRankSum=0.874	GT:AD:DP:GQ:PL	0/1:82,86:168:99:2776,0,2661
chrX	581409	.	C	T	4155.77	PASS	AC=1;AF=0.5;AN=2;BaseQRankSum=-0.602;DP=237;Dels=0.0;FS=7.251;HaplotypeScore=5.0159;MLEAC=1;MLEAF=0.5;MQ=42.0;MQ0=0;MQRankSum=-0.219;QD=17.53;ReadPosRankSum=-0.992	GT:AD:DP:GQ:PL	0/1:112,124:237:99:4184,0,3708
chrX	594169	.	T	C	6548.77	PASS	AC=2;AF=1.0;AN=2;DP=174;Dels=0.0;FS=0.0;HaplotypeScore=4.5951;MLEAC=2;MLEAF=1.0;MQ=41.98;MQ0=0;QD=31.35	GT:AD:DP:GQ:PL	1/1:0,173:173:99:6577,506,0
chrX	596912	.	C	T	2437.77	PASS	AC=1;AF=0.5;AN=2;BaseQRankSum=-0.004;DP=182;Dels=0.0;FS=1.858;HaplotypeScore=1.8499;MLEAC=1;MLEAF=0.5;MQ=42.0;MQ0=0;MQRankSum=0.149;QD=13.39;ReadPosRankSum=-0.943	GT:AD:DP:GQ:PL	0/1:104,78:182:99:2466,0,3602
chrX	602409	.	G	A	2507.77	PASS	AC=1;AF=0.5;AN=2;BaseQRankSum=1.24;DP=146;Dels=0.0;FS=2.142;HaplotypeScore=2.9439;MLEAC=1;MLEAF=0.5;MQ=41.99;MQ0=0;MQRankSum=-0.469;QD=17.18;ReadPosRankSum=-0.398	GT:AD:DP:GQ:PL	0/1:70,75:145:99:2536,0,2314
chrX	634495	.	G	A	3444.77	PASS	AC=1;AF=0.5;AN=2;BaseQRankSum=-0.087;DP=185;Dels=0.0;FS=11.356;HaplotypeScore=2.5787;MLEAC=1;MLEAF=0.5;MQ=41.91;MQ0=0;MQRankSum=0.357;QD=18.62;ReadPosRankSum=0.305	GT:AD:DP:GQ:PL	0/1:84,101:185:99:3473,0,2677
chrX	646636	.	G	A	2886.77	PASS	AC=1;AF=0.5;AN=2;BaseQRankSum=-2.946;DP=175;Dels=0.0;FS=0.0;HaplotypeScore=1.7621;MLEAC=1;MLEAF=0.5;MQ=42.0;MQ0=0;MQRankSum=-0.213;QD=16.5;ReadPosRankSum=0.349	GT:AD:DP:GQ:PL	0/1:80,94:174:99:2915,0,2636
chrX	662044	.	C	T	2269.77	PASS	AC=1;AF=0.5;AN=2;BaseQRankSum=-1.344;DP=156;Dels=0.0;FS=0.0;HaplotypeScore=1.7465;MLEAC=1;MLEAF=0.5;MQ=41.99;MQ0=0;MQRankSum=-0.344;QD=14.55;ReadPosRankSum=0.184	GT:AD:DP:GQ:PL	0/1:81,75:156:99:2298,0,2661
chrX	671703	.	A	G	2965.77	PASS	AC=1;AF=0.5;AN=2;BaseQRankSum=-0.997;DP=198;Dels=0.0;FS=1.109;HaplotypeScore=4.331;MLEAC=1;MLEAF=0.5;MQ=41.99;MQ0=0;MQRankSum=-0.97;QD=14.98;ReadPosRankSum=1.449	GT:AD:DP:GQ:PL	0/1:105,91:197:99:2994,0,3728
chrX	690227	.	G	A	3554.77	PASS	AC=1;AF=0.5;AN=2;BaseQRankSum=-0.285;DP=224;Dels=0.0;FS=3.035;HaplotypeScore=9.0997;MLEAC=1;MLEAF=0.5;MQ=41.99;MQ0=0;MQRankSum=-0.051;QD=15.87;ReadPosRankSum=-0.532	GT:AD:DP:GQ:PL	0/1:114,108:223:99:3583,0,3855
chrX	696587	.	G	A	3625.77	PASS	AC=1;AF=0.5;AN=2;BaseQRankSum=2.065;DP=197;Dels=0.0;FS=4.073;HaplotypeScore=3.338;MLEAC=1;MLEAF=0.5;MQ=41.93;MQ0=0;MQRankSum=-0.55;QD=18.4;ReadPosRankSum=1.884	GT:AD:DP:GQ:PL	0/1:91,105:196:99:3654,0,2967
chrX	713301	.	T	C	3490.77	PASS	AC=1;AF=0.5;AN=2;BaseQRankSum=-0.218;DP=225;Dels=0.0;FS=0.508;HaplotypeScore=5.9326;MLEAC=1;MLEAF=0.5;MQ=42.0;MQ0=0;MQRankSum=-0.233;QD=15.51;ReadPosRankSum=1.119	GT:AD:DP:GQ:PL	0/1:118,107:225:99:3519,0,3966
chrX	738027	.	G	T	2521.77	PASS	AC=1;AF=0.5;AN=2;BaseQRankSum=-4.189;DP=250;Dels=0.0;FS=0.515;HaplotypeScore=7.4277;MLEAC=1;MLEAF=0.5;MQ=41.99;MQ0=0;MQRankSum=0.552;QD=10.09;ReadPosRankSum=1.493	GT:AD:DP:GQ:PL	0/1:141,107:248:99:2550,0,4667
chrX	741623	.	T	A	3702.77	PASS	AC=1;AF=0.5;AN=2;BaseQRankSum=-1.302;DP=250;Dels=0.0;FS=15.245;HaplotypeScore=7.1357;MLEAC=1;MLEAF=0.5;MQ=41.98;MQ0=0;MQRankSum=0.331;QD=14.81;ReadPosRankSum=-1.3	GT:AD:DP:GQ:PL	0/1:134,115:249:99:3731,0,4411
chrXI	12413	.	C	T	3444.77	PASS	AC=1;AF=0.5;AN=2;BaseQRankSum=1.06;DP=203;Dels=0.0;FS=5.861;HaplotypeScore=2.6998;MLEAC=1;MLEAF=0.5;MQ=41.99;MQ0=0;MQRankSum=0.223;QD=16.97;ReadPosRankSum=-0.047	GT:AD:DP:GQ:PL	0/1:99,104:203:99:3473,0,3231
chrXI	15341	.	C	T	4347.77	PASS	AC=1;AF=0.5;AN=2;BaseQRankSum=0.724;DP=235;Dels=0.0;FS=1.011;HaplotypeScore=6.9986;MLEAC=1;MLEAF=0.5;MQ=41.99;MQ0=0;MQRankSum=-0.687;QD=18.5;ReadPosRankSum=-0.169	GT:AD:DP:GQ:PL	0/1:107,128:235:99:4376,0,3434
chrXI	34048	.	C	T	2540.77	PASS	AC=1;AF=0.5;AN=2;BaseQRankSum=-1.656;DP=149;Dels=0.0;FS=2.928;HaplotypeScore=0.0;MLEAC=1;MLEAF=0.5;MQ=42.0;MQ0=0;MQRankSum=0.891;QD=17.05;ReadPosRankSum=-0.117	GT:AD:DP:GQ:PL	0/1:68,80:148:99:2569,0,2250
chrXI	59511	.	T	C	3620.77	PASS	AC=1;AF=0.5;AN=2;BaseQRankSum=1.242;DP=223;Dels=0.0;FS=4.688;HaplotypeScore=1.5774;MLEAC=1;MLEAF=0.5;MQ=42.0;MQ0=0;MQRankSum=0.302;QD=16.24;ReadPosRankSum=0.398	GT:AD:DP:GQ:PL	0/1:109,110:219:99:3649,0,3500
chrXI	109155	.	C	T	2711.77	PASS	AC=1;AF=0.5;AN=2;BaseQRankSum=0.714;DP=179;Dels=0.0;FS=14.623;HaplotypeScore=4.467;MLEAC=1;MLEAF=0.5;MQ=42.0;MQ0=0;MQRankSum=0.717;QD=15.15;ReadPosRankSum=0.16	GT:AD:DP:GQ:PL	0/1:95,83:178:99:2740,0,3198
chrXI	121066	.	C	T	4085.77	PASS	AC=1;AF=0.5;AN=2;BaseQRankSum=1.16;DP=194;Dels=0.0;FS=5.322;HaplotypeScore=0.9665;MLEAC=1;MLEAF=0.5;MQ=42.0;MQ0=0;MQRankSum=-0.179;QD=21.06;ReadPosRankSum=0.714	GT:AD:DP:GQ:PL	0/1:74,119:193:99:4114,0,2383
chrXI	133947	.	C	T	2620.77	PASS	AC=1;AF=0.5;AN=2;BaseQRankSum=1.014;DP=184;Dels=0.0;FS=4.307;HaplotypeScore=5.2;MLEAC=1;MLEAF=0.5;MQ=42.0;MQ0=0;MQRankSum=0.296;QD=14.24;ReadPosRankSum=0.92	GT:AD:DP:GQ:PL	0/1:100,82:182:99:2649,0,3352
chrXI	139181	.	C	T	4028.77	PASS	AC=1;AF=0.5;AN=2;BaseQRankSum=3.948;DP=230;Dels=0.0;FS=0.486;HaplotypeScore=1.8675;MLEAC=1;MLEAF=0.5;MQ=42.0;MQ0=0;MQRankSum=1.035;QD=17.52;ReadPosRankSum=-1.225	GT:AD:DP:GQ:PL	0/1:109,118:227:99:4057,0,3556
chrXI	139623	.	C	T	3661.77	PASS	AC=1;AF=0.5;AN=2;BaseQRankSum=1.322;DP=231;Dels=0.0;FS=6.277;HaplotypeScore=3.5086;MLEAC=1;MLEAF=0.5;MQ=41.98;MQ0=0;MQRankSum=-1.442;QD=15.85;ReadPosRankSum=-1.365	GT:AD:DP:GQ:PL	0/1:121,110:231:99:3690,0,3905
chrXI	158612	.	T	C	3869.77	PASS	AC=1;AF=0.5;AN=2;BaseQRankSum=1.24;DP=246;Dels=0.0;FS=2.144;HaplotypeScore=7.0804;MLEAC=1;MLEAF=0.5;MQ=42.0;MQ0=0;MQRankSum=0.501;QD=15.73;ReadPosRankSum=0.659	GT:AD:DP:GQ:PL	0/1:128,118:246:99:3898,0,4207
chrXI	159722	.	C	T	2342.77	PASS	AC=1;AF=0.5;AN=2;BaseQRankSum=0.567;DP=178;Dels=0.0;FS=4.541;HaplotypeScore=0.734;MLEAC=1;MLEAF=0.5;MQ=42.0;MQ0=0;MQRankSum=0.265;QD=13.16;ReadPosRankSum=-0.058	GT:AD:DP:GQ:PL	0/1:100,77:177:99:2371,0,3246
chrXI	174836	.	T	C	2982.77	PASS	AC=1;AF=0.5;AN=2;BaseQRankSum=-1.06;DP=190;Dels=0.0;FS=0.55;HaplotypeScore=0.7887;MLEAC=1;MLEAF=0.5;MQ=42.0;MQ0=0;MQRankSum=-0.709;QD=15.7;ReadPosRankSum=-0.353	GT:AD:DP:GQ:PL	0/1:96,92:188:99:3011,0,3175
chrXI	184890	.	G	A	4100.77	PASS	AC=1;AF=0.5;AN=2;BaseQRankSum=-0.682;DP=248;Dels=0.0;FS=2.851;HaplotypeScore=1.7333;MLEAC=1;MLEAF=0.5;MQ=42.0;MQ0=0;MQRankSum=0.24;QD=16.54;ReadPosRankSum=0.138	GT:AD:DP:GQ:PL	0/1:120,127:247:99:4129,0,3982
chrXI	188087	.	G	A	4128.77	PASS	AC=1;AF=0.5;AN=2;BaseQRankSum=0.304;DP=218;Dels=0.0;FS=12.574;HaplotypeScore=3.5656;MLEAC=1;MLEAF=0.5;MQ=41.98;MQ0=0;MQRankSum=-0.012;QD=18.94;ReadPosRankSum=1.257	GT:AD:DP:GQ:PL	0/1:96,121:217:99:4157,0,3160
chrXI	201897	.	G	A	2664.77	PASS	AC=1;AF=0.5;AN=2;BaseQRankSum=-1.462;DP=145;Dels=0.0;FS=2.975;HaplotypeScore=1.5774;MLEAC=1;MLEAF=0.5;MQ=42.0;MQ0=0;MQRankSum=-1.151;QD=18.38;ReadPosRankSum=-0.401	GT:AD:DP:GQ:PL	0/1:63,82:145:99:2693,0,2063
chrXI	202026	.	T	C	2765.77	PASS	AC=1;AF=0.5;AN=2;BaseQRankSum=-0.842;DP=172;Dels=0.0;FS=2.732;HaplotypeScore=7.2948;MLEAC=1;MLEAF=0.5;MQ=41.95;MQ0=0;MQRankSum=-0.144;QD=16.08;ReadPosRankSum=-0.929	GT:AD:DP:GQ:PL	0/1:88,83:171:99:2794,0,2993
chrXI	209979	.	C	T	2735.77	PASS	AC=1;AF=0.5;AN=2;BaseQRankSum=0.029;DP=184;Dels=0.0;FS=0.542;HaplotypeScore=2.7551;MLEAC=1;MLEAF=0.5;MQ=42.0;MQ0=0;MQRankSum=-0.571;QD=14.87;ReadPosRankSum=-0.224	GT:AD:DP:GQ:PL	0/1:100,84:184:99:2764,0,3345
chrXI	216470	.	T	C	2581.77	PASS	AC=1;AF=0.5;AN=2;BaseQRankSum=-0.37;DP=169;Dels=0.0;FS=0.574;HaplotypeScore=2.812;MLEAC=1;MLEAF=0.5;MQ=42.0;MQ0=0;MQRankSum=-0.26;QD=15.28;ReadPosRankSum=-0.25	GT:AD:DP:GQ:PL	0/1:90,79:169:99:2610,0,3084
chrXI	221455	.	C	T	3103.77	PASS	AC=1;AF=0.5;AN=2;BaseQRankSum=-1.096;DP=214;Dels=0.0;FS=0.508;HaplotypeScore=5.5875;MLEAC=1;MLEAF=0.5;MQ=41.99;MQ0=0;MQRankSum=-0.768;QD=14.5;ReadPosRankSum=0.274	GT:AD:DP:GQ:PL	0/1:117,96:213:99:3132,0,3957
chrXI	226942	.	G	A	3020.77	PASS	AC=1;AF=0.5;AN=2;BaseQRankSum=-1.114;DP=173;Dels=0.0;FS=1.183;HaplotypeScore=1.5774;MLEAC=1;MLEAF=0.5;MQ=41.92;MQ0=0;MQRankSum=-0.132;QD=17.46;ReadPosRankSum=0.281	GT:AD:DP:GQ:PL	0/1:82,91:173:99:3049,0,2736
chrXI	227591	.	G	A	2970.77	PASS	AC=1;AF=0.5;AN=2;BaseQRankSum=0.117;DP=190;Dels=0.0;FS=12.298;HaplotypeScore=1.7552;MLEAC=1;MLEAF=0.5;MQ=41.89;MQ0=0;MQRankSum=-0.991;QD=15.64;ReadPosRankSum=0.336	GT:AD:DP:GQ:PL	0/1:94,96:190:99:2999,0,3085
chrXI	231987	.	C	T	3316.77	PASS	AC=1;AF=0.5;AN=2;BaseQRankSum=-1.803;DP=197;Dels=0.0;FS=0.523;HaplotypeScore=5.2664;MLEAC=1;MLEAF=0.5;MQ=41.99;MQ0=0;MQRankSum=0.126;QD=16.84;ReadPosRankSum=-0.28	GT:AD:DP:GQ:PL	0/1:96,99:195:99:3345,0,3228
chrXI	240426	.	C	T	2963.77	PASS	AC=1;AF=0.5;AN=2;BaseQRankSum=-0.971;DP=193;Dels=0.0;FS=6.047;HaplotypeScore=0.6651;MLEAC=1;MLEAF=0.5;MQ=42.0;MQ0=0;MQRankSum=-0.253;QD=15.36;ReadPosRankSum=-1.325	GT:AD:DP:GQ:PL	0/1:100,91:191:99:2992,0,3399
chrXI	241640	.	C	T	3488.77	PASS	AC=1;AF=0.5;AN=2;BaseQRankSum=-0.97;DP=230;Dels=0.0;FS=2.22;HaplotypeScore=0.0;MLEAC=1;MLEAF=0.5;MQ=41.99;MQ0=0;MQRankSum=0.139;QD=15.17;ReadPosRankSum=-0.3	GT:AD:DP:GQ:PL	0/1:123,107:230:99:3517,0,4134
chrXI	246261	.	C	T	2138.77	PASS	AC=1;AF=0.5;AN=2;BaseQRankSum=-1.629;DP=150;Dels=0.0;FS=1.302;HaplotypeScore=2.6219;MLEAC=1;MLEAF=0.5;MQ=41.8;MQ0=0;MQRankSum=-1.352;QD=14.26;ReadPosRankSum=0.267	GT:AD:DP:GQ:PL	0/1:80,68:148:99:2167,0,2686
chrXI	246839	.	C	T	2948.77	PASS	AC=1;AF=0.5;AN=2;BaseQRankSum=1.001;DP=160;Dels=0.0;FS=0.589;HaplotypeScore=0.0;MLEAC=1;MLEAF=0.5;MQ=41.99;MQ0=0;MQRankSum=-0.088;QD=18.43;ReadPosRankSum=-1.129	GT:AD:DP:GQ:PL	0/1:70,89:159:99:2977,0,2312
chrXI	251862	.	C	T	3463.77	PASS	AC=1;AF=0.5;AN=2;BaseQRankSum=0.068;DP=217;Dels=0.0;FS=4.753;HaplotypeScore=5.368;MLEAC=1;MLEAF=0.5;MQ=42.0;MQ0=0;MQRankSum=1.457;QD=15.96;ReadPosRankSum=-1.796	GT:AD:DP:GQ:PL	0/1:111,106:217:99:3492,0,3709
chrXI	263032	.	C	T	3505.77	PASS	AC=1;AF=0.5;AN=2;BaseQRankSum=1.976;DP=194;Dels=0.0;FS=3.26;HaplotypeScore=5.3239;MLEAC=1;MLEAF=0.5;MQ=42.0;MQ0=0;MQRankSum=-0.584;QD=18.07;ReadPosRankSum=-0.295	GT:AD:DP:GQ:PL	0/1:91,103:194:99:3534,0,2884
chrXI	277615	.	G	A	2687.77	PASS	AC=1;AF=0.5;AN=2;BaseQRankSum=-1.692;DP=185;Dels=0.0;FS=4.479;HaplotypeScore=2.5942;MLEAC=1;MLEAF=0.5;MQ=42.0;MQ0=0;MQRankSum=0.084;QD=14.53;ReadPosRankSum=1.341	GT:AD:DP:GQ:PL	0/1:91,92:183:99:2716,0,2809
chrXI	281194	.	C	T	3379.77	PASS	AC=1;AF=0.5;AN=2;BaseQRankSum=0.462;DP=187;Dels=0.0;FS=3.359;HaplotypeScore=0.9665;MLEAC=1;MLEAF=0.5;MQ=41.99;MQ0=0;MQRankSum=-2.826;QD=18.07;ReadPosRankSum=-0.722	GT:AD:DP:GQ:PL	0/1:87,100:187:99:3408,0,2882
chrXI	286204	.	G	A	3462.77	PASS	AC=1;AF=0.5;AN=2;BaseQRankSum=0.964;DP=216;Dels=0.0;FS=0.5;HaplotypeScore=1.4538;MLEAC=1;MLEAF=0.5;MQ=41.72;MQ0=0;MQRankSum=1.615;QD=16.03;ReadPosRankSum=-0.242	GT:AD:DP:GQ:PL	0/1:108,106:214:99:3491,0,3496
chrXI	286628	.	G	A	2883.77	PASS	AC=1;AF=0.5;AN=2;BaseQRankSum=1.358;DP=171;Dels=0.0;FS=2.67;HaplotypeScore=4.9879;MLEAC=1;MLEAF=0.5;MQ=42.0;MQ0=0;MQRankSum=1.685;QD=16.86;ReadPosRankSum=-1.16	GT:AD:DP:GQ:PL	0/1:87,84:171:99:2912,0,2884
chrXI	288570	.	A	G	2301.77	PASS	AC=1;AF=0.5;AN=2;BaseQRankSum=-2.295;DP=171;Dels=0.0;FS=2.818;HaplotypeScore=1.9663;MLEAC=1;MLEAF=0.5;MQ=42.0;MQ0=0;MQRankSum=-0.586;QD=13.46;ReadPosRankSum=0.359	GT:AD:DP:GQ:PL	0/1:97,73:171:99:2330,0,3350
chrXI	294565	.	G	A	3556.77	PASS	AC=1;AF=0.5;AN=2;BaseQRankSum=-0.667;DP=190;Dels=0.0;FS=4.24;HaplotypeScore=6.6187;MLEAC=1;MLEAF=0.5;MQ=42.0;MQ0=0;MQRankSum=-0.651;QD=18.72;ReadPosRankSum=-0.53	GT:AD:DP:GQ:PL	0/1:80,110:190:99:3585,0,2516
chrXI	294671	.	C	T	2581.77	PASS	AC=1;AF=0.5;AN=2;BaseQRankSum=1.538;DP=171;Dels=0.0;FS=5.485;HaplotypeScore=2.5193;MLEAC=1;MLEAF=0.5;MQ=42.0;MQ0=0;MQRankSum=0.658;QD=15.1;ReadPosRankSum=-1.479	GT:AD:DP:GQ:PL	0/1:92,79:171:99:2610,0,3056
chrXI	299508	.	C	T	3059.77	PASS	AC=1;AF=0.5;AN=2;BaseQRankSum=0.831;DP=180;Dels=0.0;FS=1.16;HaplotypeScore=5.1594;MLEAC=1;MLEAF=0.5;MQ=41.99;MQ0=0;MQRankSum=-1.066;QD=17.0;ReadPosRankSum=0.119	GT:AD:DP:GQ:PL	0/1:90,90:180:99:3088,0,2982
chrXI	334684	.	G	A	3090.77	PASS	AC=1;AF=0.5;AN=2;BaseQRankSum=-0.316;DP=192;Dels=0.0;FS=0.0;HaplotypeScore=0.9734;MLEAC=1;MLEAF=0.5;MQ=42.0;MQ0=0;MQRankSum=-0.248;QD=16.1;ReadPosRankSum=-0.766	GT:AD:DP:GQ:PL	0/1:100,92:192:99:3119,0,3383
chrXI	346114	.	C	T	2477.77	PASS	AC=1;AF=0.5;AN=2;BaseQRankSum=-0.199;DP=166;Dels=0.0;FS=2.73;HaplotypeScore=0.0;MLEAC=1;MLEAF=0.5;MQ=42.0;MQ0=0;MQRankSum=0.747;QD=14.93;ReadPosRankSum=-0.18	GT:AD:DP:GQ:PL	0/1:90,76:166:99:2506,0,3094
chrXI	359293	.	C	T	2770.77	PASS	AC=1;AF=0.5;AN=2;BaseQRankSum=-2.118;DP=182;Dels=0.0;FS=12.928;HaplotypeScore=8.8181;MLEAC=1;MLEAF=0.5;MQ=41.97;MQ0=0;MQRankSum=-0.113;QD=15.22;ReadPosRankSum=0.135	GT:AD:DP:GQ:PL	0/1:95,87:182:99:2799,0,3180
chrXI	379651	.	T	C	3702.77	PASS	AC=1;AF=0.5;AN=2;BaseQRankSum=-0.156;DP=240;Dels=0.0;FS=0.0;HaplotypeScore=7.662;MLEAC=1;MLEAF=0.5;MQ=41.94;MQ0=0;MQRankSum=0.576;QD=15.43;ReadPosRankSum=0.662	GT:AD:DP:GQ:PL	0/1:125,114:239:99:3731,0,4210
chrXI	380389	.	C	T	2586.77	PASS	AC=1;AF=0.5;AN=2;BaseQRankSum=0.609;DP=182;Dels=0.0;FS=0.547;HaplotypeScore=1.9654;MLEAC=1;MLEAF=0.5;MQ=41.99;MQ0=0;MQRankSum=-0.474;QD=14.21;ReadPosRankSum=-0.79	GT:AD:DP:GQ:PL	0/1:100,82:182:99:2615,0,3228
chrXI	399447	.	C	T	3284.77	PASS	AC=1;AF=0.5;AN=2;BaseQRankSum=1.376;DP=228;Dels=0.0;FS=3.725;HaplotypeScore=0.9789;MLEAC=1;MLEAF=0.5;MQ=41.99;MQ0=0;MQRankSum=1.536;QD=14.41;ReadPosRankSum=-0.148	GT:AD:DP:GQ:PL	0/1:127,99:226:99:3313,0,4377
chrXI	409689	.	C	T	3251.77	PASS	AC=1;AF=0.5;AN=2;BaseQRankSum=-1.988;DP=231;Dels=0.0;FS=1.015;HaplotypeScore=3.3923;MLEAC=1;MLEAF=0.5;MQ=42.0;MQ0=0;MQRankSum=0.338;QD=14.08;ReadPosRankSum=-0.368	GT:AD:DP:GQ:PL	0/1:129,102:231:99:3280,0,4335
chrXI	410563	.	G	A	4033.77	PASS	AC=1;AF=0.5;AN=2;BaseQRankSum=-1.747;DP=250;Dels=0.0;FS=18.356;HaplotypeScore=2.6653;MLEAC=1;MLEAF=0.5;MQ=42.0;MQ0=0;MQRankSum=-0.957;QD=16.14;ReadPosRankSum=-1.022	GT:AD:DP:GQ:PL	0/1:125,125:250:99:4062,0,4217
chrXI	415405	.	C	T	3648.77	PASS	AC=1;AF=0.5;AN=2;BaseQRankSum=2.065;DP=240;Dels=0.0;FS=2.878;HaplotypeScore=1.8914;MLEAC=1;MLEAF=0.5;MQ=42.0;MQ0=0;MQRankSum=-0.047;QD=15.2;ReadPosRankSum=0.53	GT:AD:DP:GQ:PL	0/1:131,109:240:99:3677,0,4496
chrXI	423768	.	C	T	3130.77	PASS	AC=1;AF=0.5;AN=2;BaseQRankSum=0.22;DP=193;Dels=0.0;FS=0.0;HaplotypeScore=1.7621;MLEAC=1;MLEAF=0.5;MQ=42.0;MQ0=0;MQRankSum=-1.932;QD=16.22;ReadPosRankSum=-0.685	GT:AD:DP:GQ:PL	0/1:98,94:192:99:3159,0,3240
chrXI	522896	.	A	G	2904.77	PASS	AC=1;AF=0.5;AN=2;BaseQRankSum=1.339;DP=160;Dels=0.0;FS=3.67;HaplotypeScore=2.6219;MLEAC=1;MLEAF=0.5;MQ=42.0;MQ0=0;MQRankSum=0.818;QD=18.15;ReadPosRankSum=1.14	GT:AD:DP:GQ:PL	0/1:72,88:160:99:2933,0,2234
chrXI	542407	.	C	T	2833.77	PASS	AC=1;AF=0.5;AN=2;BaseQRankSum=0.965;DP=175;Dels=0.0;FS=0.56;HaplotypeScore=0.0;MLEAC=1;MLEAF=0.5;MQ=42.0;MQ0=0;MQRankSum=-1.559;QD=16.19;ReadPosRankSum=0.598	GT:AD:DP:GQ:PL	0/1:88,87:175:99:2862,0,2860
chrXI	547009	.	T	C	2665.77	PASS	AC=1;AF=0.5;AN=2;BaseQRankSum=0.089;DP=176;Dels=0.0;FS=5.379;HaplotypeScore=1.5226;MLEAC=1;MLEAF=0.5;MQ=42.0;MQ0=0;MQRankSum=0.128;QD=15.15;ReadPosRankSum=0.223	GT:AD:DP:GQ:PL	0/1:95,81:176:99:2694,0,3248
chrXI	550976	.	G	A	3528.77	PASS	AC=1;AF=0.5;AN=2;BaseQRankSum=0.179;DP=193;Dels=0.0;FS=0.54;HaplotypeScore=7.9338;MLEAC=1;MLEAF=0.5;MQ=42.0;MQ0=0;MQRankSum=0.228;QD=18.28;ReadPosRankSum=1.732	GT:AD:DP:GQ:PL	0/1:88,104:193:99:3557,0,2899
chrXI	551686	.	G	A	4141.77	PASS	AC=1;AF=0.5;AN=2;BaseQRankSum=-0.736;DP=235;Dels=0.0;FS=1.036;HaplotypeScore=0.7887;MLEAC=1;MLEAF=0.5;MQ=41.99;MQ0=0;MQRankSum=-0.78;QD=17.62;ReadPosRankSum=-0.587	GT:AD:DP:GQ:PL	0/1:114,121:235:99:4170,0,3829
chrXI	572048	.	C	T	3686.77	PASS	AC=1;AF=0.5;AN=2;BaseQRankSum=-0.825;DP=225;Dels=0.0;FS=4.593;HaplotypeScore=0.0;MLEAC=1;MLEAF=0.5;MQ=41.99;MQ0=0;MQRankSum=0.724;QD=16.39;ReadPosRankSum=-1.078	GT:AD:DP:GQ:PL	0/1:111,113:224:99:3715,0,3679
chrXI	594677	.	G	A	3336.77	PASS	AC=1;AF=0.5;AN=2;BaseQRankSum=1.601;DP=235;Dels=0.0;FS=0.0;HaplotypeScore=2.7537;MLEAC=1;MLEAF=0.5;MQ=42.0;MQ0=0;MQRankSum=0.651;QD=14.2;ReadPosRankSum=2.176	GT:AD:DP:GQ:PL	0/1:133,101:234:99:3365,0,4471
chrXI	598066	.	G	A	3262.77	PASS	AC=1;AF=0.5;AN=2;BaseQRankSum=-1.293;DP=199;Dels=0.0;FS=1.111;HaplotypeScore=3.3659;MLEAC=1;MLEAF=0.5;MQ=41.99;MQ0=0;MQRankSum=1.971;QD=16.4;ReadPosRankSum=-1.231	GT:AD:DP:GQ:PL	0/1:99,98:198:99:3291,0,3379
chrXI	601749	.	C	T	2865.77	PASS	AC=1;AF=0.5;AN=2;BaseQRankSum=-2.728;DP=188;Dels=0.0;FS=1.815;HaplotypeScore=0.8941;MLEAC=1;MLEAF=0.5;MQ=42.0;MQ0=0;MQRankSum=-0.093;QD=15.24;ReadPosRankSum=-1.031	GT:AD:DP:GQ:PL	0/1:95,92:187:99:2894,0,3170
chrXI	604486	.	C	T	3652.77	PASS	AC=1;AF=0.5;AN=2;BaseQRankSum=1.609;DP=216;Dels=0.0;FS=1.04;HaplotypeScore=0.0;MLEAC=1;MLEAF=0.5;MQ=42.0;MQ0=0;MQRankSum=-0.427;QD=16.91;ReadPosRankSum=0.196	GT:AD:DP:GQ:PL	0/1:107,109:216:99:3681,0,3551
chrXI	609219	.	G	A	2435.77	PASS	AC=1;AF=0.5;AN=2;BaseQRankSum=1.503;DP=174;Dels=0.0;FS=2.662;HaplotypeScore=0.734;MLEAC=1;MLEAF=0.5;MQ=42.0;MQ0=0;MQRankSum=-0.097;QD=14.0;ReadPosRankSum=0.506	GT:AD:DP:GQ:PL	0/1:94,78:172:99:2464,0,3038
chrXI	610395	.	G	A	2577.77	PASS	AC=1;AF=0.5;AN=2;BaseQRankSum=1.323;DP=155;Dels=0.0;FS=1.267;HaplotypeScore=0.8321;MLEAC=1;MLEAF=0.5;MQ=42.0;MQ0=0;MQRankSum=-0.319;QD=16.63;ReadPosRankSum=2.049	GT:AD:DP:GQ:PL	0/1:77,76:153:99:2606,0,2411
chrXI	613811	.	G	A	6496.77	PASS	AC=2;AF=1.0;AN=2;DP=175;Dels=0.0;FS=0.0;HaplotypeScore=3.578;MLEAC=2;MLEAF=1.0;MQ=41.66;MQ0=0;QD=25.25	GT:AD:DP:GQ:PL	1/1:0,175:175:99:6525,500,0
chrXI	614240	.	T	C	2961.77	PASS	AC=1;AF=0.5;AN=2;BaseQRankSum=-1.276;DP=182;Dels=0.0;FS=1.154;HaplotypeScore=0.734;MLEAC=1;MLEAF=0.5;MQ=41.99;MQ0=0;MQRankSum=-0.688;QD=16.27;ReadPosRankSum=0.606	GT:AD:DP:GQ:PL	0/1:88,93:182:99:2990,0,2890
chrXI	650892	.	G	A	3322.77	PASS	AC=1;AF=0.5;AN=2;BaseQRankSum=-2.303;DP=207;Dels=0.0;FS=2.402;HaplotypeScore=1.6553;MLEAC=1;MLEAF=0.5;MQ=42.0;MQ0=0;MQRankSum=-1.886;QD=16.05;ReadPosRankSum=-0.071	GT:AD:DP:GQ:PL	0/1:104,103:207:99:3351,0,3467
chrXI	657442	.	T	C	3156.77	PASS	AC=1;AF=0.5;AN=2;BaseQRankSum=0.193;DP=201;Dels=0.0;FS=0.518;HaplotypeScore=0.7887;MLEAC=1;MLEAF=0.5;MQ=41.99;MQ0=0;MQRankSum=0.904;QD=15.71;ReadPosRankSum=1.224	GT:AD:DP:GQ:PL	0/1:104,97:201:99:3185,0,3500
chrXI	658763	.	A	C	3966.77	PASS	AC=1;AF=0.5;AN=2;BaseQRankSum=2.315;DP=250;Dels=0.0;FS=6.078;HaplotypeScore=8.7871;MLEAC=1;MLEAF=0.5;MQ=41.61;MQ0=2;MQRankSum=1.132;QD=15.87;ReadPosRankSum=1.397	GT:AD:DP:GQ:PL	0/1:124,125:249:99:3995,0,4001
chrXI	658985	.	A	G	3956.77	PASS	AC=1;AF=0.5;AN=2;BaseQRankSum=0.93;DP=250;Dels=0.0;FS=1.537;HaplotypeScore=3.9106;MLEAC=1;MLEAF=0.5;MQ=41.56;MQ0=0;MQRankSum=-2.444;QD=15.83;ReadPosRankSum=-0.136	GT:AD:DP:GQ:PL	0/1:126,123:249:99:3985,0,4075
chrXI	664327	.	A	G	3588.77	PASS	AC=1;AF=0.5;AN=2;BaseQRankSum=-2.335;DP=250;Dels=0.0;FS=3.535;HaplotypeScore=3.5372;MLEAC=1;MLEAF=0.5;MQ=40.45;MQ0=0;MQRankSum=-2.485;QD=14.36;ReadPosRankSum=-0.496	GT:AD:DP:GQ:PL	0/1:133,117:250:99:3617,0,4378
chrXII	20021	.	G	A	2903.77	PASS	AC=1;AF=0.5;AN=2;BaseQRankSum=0.472;DP=209;Dels=0.0;FS=4.859;HaplotypeScore=4.9453;MLEAC=1;MLEAF=0.5;MQ=41.93;MQ0=0;MQRankSum=0.444;QD=13.89;ReadPosRankSum=-0.908	GT:AD:DP:GQ:PL	0/1:113,94:207:99:2932,0,3687
chrXII	21618	.	C	T	3488.77	PASS	AC=1;AF=0.5;AN=2;BaseQRankSum=-2.158;DP=193;Dels=0.0;FS=3.43;HaplotypeScore=0.7887;MLEAC=1;MLEAF=0.5;MQ=42.0;MQ0=0;MQRankSum=1.106;QD=18.08;ReadPosRankSum=1.766	GT:AD:DP:GQ:PL	0/1:84,108:192:99:3517,0,2721
chrXII	27241	.	C	T	2782.77	PASS	AC=1;AF=0.5;AN=2;BaseQRankSum=0.229;DP=166;Dels=0.0;FS=6.717;HaplotypeScore=4.1965;MLEAC=1;MLEAF=0.5;MQ=41.99;MQ0=0;MQRankSum=-0.023;QD=16.76;ReadPosRankSum=-1.88	GT:AD:DP:GQ:PL	0/1:81,85:166:99:2811,0,2601
chrXII	29384	.	C	T	2996.77	PASS	AC=1;AF=0.5;AN=2;BaseQRankSum=1.005;DP=178;Dels=0.0;FS=0.0;HaplotypeScore=3.2666;MLEAC=1;MLEAF=0.5;MQ=42.0;MQ0=0;MQRankSum=-0.88;QD=16.84;ReadPosRankSum=1.113	GT:AD:DP:GQ:PL	0/1:88,90:178:99:3025,0,2819
chrXII	30502	.	G	A	2899.77	PASS	AC=1;AF=0.5;AN=2;BaseQRankSum=-0.12;DP=160;Dels=0.0;FS=0.587;HaplotypeScore=2.3346;MLEAC=1;MLEAF=0.5;MQ=41.99;MQ0=0;MQRankSum=-0.047;QD=18.12;ReadPosRankSum=-0.504	GT:AD:DP:GQ:PL	0/1:71,88:159:99:2928,0,2218
chrXII	33848	.	G	A	4135.77	PASS	AC=1;AF=0.5;AN=2;BaseQRankSum=1.24;DP=242;Dels=0.0;FS=0.469;HaplotypeScore=3.3326;MLEAC=1;MLEAF=0.5;MQ=41.83;MQ0=0;MQRankSum=0.806;QD=17.09;ReadPosRankSum=1.061	GT:AD:DP:GQ:PL	0/1:115,126:241:99:4164,0,3867
chrXII	37786	.	C	T	2875.77	PASS	AC=1;AF=0.5;AN=2;BaseQRankSum=0.539;DP=187;Dels=0.0;FS=0.0;HaplotypeScore=4.5727;MLEAC=1;MLEAF=0.5;MQ=42.0;MQ0=0;MQRankSum=0.599;QD=15.38;ReadPosRankSum=0.666	GT:AD:DP:GQ:PL	0/1:93,94:187:99:2904,0,2949
chrXII	41343	.	C	T	2496.77	PASS	AC=1;AF=0.5;AN=2;BaseQRankSum=1.067;DP=167;Dels=0.0;FS=0.638;HaplotypeScore=0.9734;MLEAC=1;MLEAF=0.5;MQ=41.98;MQ0=0;MQRankSum=-1.063;QD=14.95;ReadPosRankSum=0.335	GT:AD:DP:GQ:PL	0/1:89,78:167:99:2525,0,2990
chrXII	45846	.	G	A	3153.77	PASS	AC=1;AF=0.5;AN=2;BaseQRankSum=-2.807;DP=214;Dels=0.0;FS=14.621;HaplotypeScore=7.1879;MLEAC=1;MLEAF=0.5;MQ=42.0;MQ0=0;MQRankSum=-0.537;QD=14.74;ReadPosRankSum=-2.501	GT:AD:DP:GQ:PL	0/1:116,97:213:99:3182,0,4042
chrXII	49907	.	C	T	2728.77	PASS	AC=1;AF=0.5;AN=2;BaseQRankSum=-0.884;DP=172;Dels=0.0;FS=10.345;HaplotypeScore=3.6801;MLEAC=1;MLEAF=0.5;MQ=41.99;MQ0=0;MQRankSum=-1.086;QD=15.86;ReadPosRankSum=1.095	GT:AD:DP:GQ:PL	0/1:86,86:172:99:2757,0,2865
chrXII	51931	.	C	T	3420.77	PASS	AC=1;AF=0.5;AN=2;BaseQRankSum=0.356;DP=205;Dels=0.0;FS=3.287;HaplotypeScore=5.0877;MLEAC=1;MLEAF=0.5;MQ=42.0;MQ0=0;MQRankSum=-1.94;QD=16.69;ReadPosRankSum=0.002	GT:AD:DP:GQ:PL	0/1:101,103:204:99:3449,0,3289
chrXII	53131	.	C	T	3478.77	PASS	AC=1;AF=0.5;AN=2;BaseQRankSum=1.33;DP=224;Dels=0.0;FS=7.629;HaplotypeScore=9.6693;MLEAC=1;MLEAF=0.5;MQ=41.97;MQ0=0;MQRankSum=-0.425;QD=15.53;ReadPosRankSum=-0.788	GT:AD:DP:GQ:PL	0/1:115,109:224:99:3507,0,3738
chrXII	53338	.	C	T	3633.77	PASS	AC=1;AF=0.5;AN=2;BaseQRankSum=-0.666;DP=250;Dels=0.0;FS=1.537;HaplotypeScore=0.9665;MLEAC=1;MLEAF=0.5;MQ=41.99;MQ0=0;MQRankSum=0.157;QD=14.54;ReadPosRankSum=-0.71	GT:AD:DP:GQ:PL	0/1:136,114:250:99:3662,0,4593
chrXII	54433	.	C	T	3166.77	PASS	AC=1;AF=0.5;AN=2;BaseQRankSum=-1.05;DP=195;Dels=0.0;FS=0.0;HaplotypeScore=4.6653;MLEAC=1;MLEAF=0.5;MQ=41.99;MQ0=0;MQRankSum=-0.29;QD=16.24;ReadPosRankSum=0.536	GT:AD:DP:GQ:PL	0/1:96,98:195:99:3195,0,3129
chrXII	54973	.	G	A	3462.77	PASS	AC=1;AF=0.5;AN=2;BaseQRankSum=0.563;DP=200;Dels=0.0;FS=1.756;HaplotypeScore=0.9734;MLEAC=1;MLEAF=0.5;MQ=41.99;MQ0=0;MQRankSum=0.312;QD=17.31;ReadPosRankSum=1.386	GT:AD:DP:GQ:PL	0/1:95,104:199:99:3491,0,3099
chrXII	57249	.	C	T	4701.77	PASS	AC=1;AF=0.5;AN=2;BaseQRankSum=-0.094;DP=240;Dels=0.0;FS=0.997;HaplotypeScore=3.2013;MLEAC=1;MLEAF=0.5;MQ=41.99;MQ0=0;MQRankSum=0.538;QD=19.59;ReadPosRankSum=-1.684	GT:AD:DP:GQ:PL	0/1:103,136:239:99:4730,0,3444
chrXII	61175	.	C	T	4028.77	PASS	AC=1;AF=0.5;AN=2;BaseQRankSum=-3.28;DP=249;Dels=0.0;FS=0.975;HaplotypeScore=7.9589;MLEAC=1;MLEAF=0.5;MQ=42.0;MQ0=0;MQRankSum=0.249;QD=16.18;ReadPosRankSum=-0.277	GT:AD:DP:GQ:PL	0/1:120,127:248:99:4057,0,4108
chrXII	62325	.	C	T	3512.77	PASS	AC=1;AF=0.5;AN=2;BaseQRankSum=-0.582;DP=196;Dels=0.0;FS=1.138;HaplotypeScore=3.3648;MLEAC=1;MLEAF=0.5;MQ=42.0;MQ0=0;MQRankSum=-0.1;QD=17.92;ReadPosRankSum=1.03	GT:AD:DP:GQ:PL	0/1:90,106:196:99:3541,0,2863
chrXII	62730	.	C	T	2992.77	PASS	AC=1;AF=0.5;AN=2;BaseQRankSum=0.34;DP=189;Dels=0.0;FS=0.543;HaplotypeScore=0.734;MLEAC=1;MLEAF=0.5;MQ=41.99;MQ0=0;MQRankSum=-1.569;QD=15.83;ReadPosRankSum=1.089	GT:AD:DP:GQ:PL	0/1:99,88:187:99:3021,0,3409
chrXII	62892	.	T	C	3036.77	PASS	AC=1;AF=0.5;AN=2;BaseQRankSum=-0.213;DP=162;Dels=0.0;FS=1.963;HaplotypeScore=1.9726;MLEAC=1;MLEAF=0.5;MQ=42.0;MQ0=0;MQRankSum=0.061;QD=18.75;ReadPosRankSum=-0.466	GT:AD:DP:GQ:PL	0/1:71,91:162:99:3065,0,2341
chrXII	79316	.	C	T	3458.77	PASS	AC=1;AF=0.5;AN=2;BaseQRankSum=-1.582;DP=228;Dels=0.0;FS=0.0;HaplotypeScore=0.0;MLEAC=1;MLEAF=0.5;MQ=41.99;MQ0=0;MQRankSum=0.837;QD=15.17;ReadPosRankSum=-1.233	GT:AD:DP:GQ:PL	0/1:118,110:228:99:3487,0,3896
chrXII	81988	.	T	C	2667.77	PASS	AC=1;AF=0.5;AN=2;BaseQRankSum=-1.734;DP=169;Dels=0.0;FS=1.924;HaplotypeScore=5.9268;MLEAC=1;MLEAF=0.5;MQ=42.0;MQ0=0;MQRankSum=-0.197;QD=15.79;ReadPosRankSum=-0.184	GT:AD:DP:GQ:PL	0/1:86,81:167:99:2696,0,2859
chrXII	86636	.	C	T	3792.77	PASS	AC=1;AF=0.5;AN=2;BaseQRankSum=-2.476;DP=221;Dels=0.0;FS=16.775;HaplotypeScore=4.1847;MLEAC=1;MLEAF=0.5;MQ=41.98;MQ0=0;MQRankSum=1.75;QD=17.16;ReadPosRankSum=0.368	GT:AD:DP:GQ:PL	0/1:99,121:221:99:3821,0,3213
chrXII	96514	.	A	G	3861.77	PASS	AC=1;AF=0.5;AN=2;BaseQRankSum=0.512;DP=250;Dels=0.0;FS=2.111;HaplotypeScore=3.9322;MLEAC=1;MLEAF=0.5;MQ=41.15;MQ0=0;MQRankSum=-0.876;QD=15.45;ReadPosRankSum=1.467	GT:AD:DP:GQ:PL	0/1:128,122:250:99:3890,0,4102
chrXII	96700	.	A	G	4300.77	PASS	AC=1;AF=0.5;AN=2;BaseQRankSum=0.327;DP=250;Dels=0.0;FS=5.956;HaplotypeScore=4.3059;MLEAC=1;MLEAF=0.5;MQ=42.0;MQ0=0;MQRankSum=1.253;QD=17.2;ReadPosRankSum=1.874	GT:AD:DP:GQ:PL	0/1:116,134:250:99:4329,0,3785
chrXII	100262	.	G	A	2384.77	PASS	AC=1;AF=0.5;AN=2;BaseQRankSum=0.793;DP=128;Dels=0.0;FS=1.434;HaplotypeScore=0.8321;MLEAC=1;MLEAF=0.5;MQ=42.0;MQ0=0;MQRankSum=-1.728;QD=18.63;ReadPosRankSum=0.264	GT:AD:DP:GQ:PL	0/1:57,70:127:99:2413,0,1798
chrXII	102214	.	C	T	3083.77	PASS	AC=1;AF=0.5;AN=2;BaseQRankSum=1.321;DP=168;Dels=0.0;FS=0.0;HaplotypeScore=5.8701;MLEAC=1;MLEAF=0.5;MQ=42.0;MQ0=0;MQRankSum=0.011;QD=18.36;ReadPosRankSum=-0.557	GT:AD:DP:GQ:PL	0/1:77,90:168:99:3112,0,2435
chrXII	105887	.	G	A	3570.77	PASS	AC=1;AF=0.5;AN=2;BaseQRankSum=1.898;DP=212;Dels=0.0;FS=5.79;HaplotypeScore=8.4721;MLEAC=1;MLEAF=0.5;MQ=41.99;MQ0=0;MQRankSum=0.315;QD=16.84;ReadPosRankSum=0.667	GT:AD:DP:GQ:PL	0/1:102,106:209:99:3599,0,3326
chrXII	112674	.	C	T	3416.77	PASS	AC=1;AF=0.5;AN=2;BaseQRankSum=-1.351;DP=224;Dels=0.0;FS=3.02;HaplotypeScore=1.787;MLEAC=1;MLEAF=0.5;MQ=42.0;MQ0=0;MQRankSum=0.117;QD=15.25;ReadPosRankSum=-0.802	GT:AD:DP:GQ:PL	0/1:118,105:223:99:3445,0,3995
chrXII	121034	.	C	T	3488.77	PASS	AC=1;AF=0.5;AN=2;BaseQRankSum=0.876;DP=237;Dels=0.0;FS=1.588;HaplotypeScore=4.4969;MLEAC=1;MLEAF=0.5;MQ=42.0;MQ0=0;MQRankSum=0.632;QD=14.72;ReadPosRankSum=0.794	GT:AD:DP:GQ:PL	0/1:129,106:235:99:3517,0,4275
chrXII	121667	.	C	T	3418.77	PASS	AC=1;AF=0.5;AN=2;BaseQRankSum=0.69;DP=192;Dels=0.0;FS=0.0;HaplotypeScore=2.3893;MLEAC=1;MLEAF=0.5;MQ=41.74;MQ0=0;MQRankSum=-0.409;QD=17.81;ReadPosRankSum=-2.096	GT:AD:DP:GQ:PL	0/1:87,104:191:99:3447,0,2817
chrXII	132635	.	C	T	3343.77	PASS	AC=1;AF=0.5;AN=2;BaseQRankSum=-0.785;DP=200;Dels=0.0;FS=4.056;HaplotypeScore=6.3023;MLEAC=1;MLEAF=0.5;MQ=41.92;MQ0=0;MQRankSum=0.435;QD=16.72;ReadPosRankSum=0.662	GT:AD:DP:GQ:PL	0/1:97,103:200:99:3372,0,3117
chrXII	137157	.	C	T	2615.77	PASS	AC=1;AF=0.5;AN=2;BaseQRankSum=1.018;DP=185;Dels=0.0;FS=6.475;HaplotypeScore=0.7887;MLEAC=1;MLEAF=0.5;MQ=41.89;MQ0=0;MQRankSum=1.319;QD=14.14;ReadPosRankSum=-0.065	GT:AD:DP:GQ:PL	0/1:102,82:184:99:2644,0,3430
chrXII	140167	.	G	A	3243.77	PASS	AC=1;AF=0.5;AN=2;BaseQRankSum=-0.595;DP=207;Dels=0.0;FS=1.089;HaplotypeScore=3.6111;MLEAC=1;MLEAF=0.5;MQ=41.99;MQ0=0;MQRankSum=0.485;QD=15.67;ReadPosRankSum=-1.524	GT:AD:DP:GQ:PL	0/1:106,100:207:99:3272,0,3600
chrXII	140769	.	G	A	3903.77	PASS	AC=1;AF=0.5;AN=2;BaseQRankSum=0.2;DP=217;Dels=0.0;FS=24.68;HaplotypeScore=4.2281;MLEAC=1;MLEAF=0.5;MQ=41.93;MQ0=0;MQRankSum=-0.954;QD=17.99;ReadPosRankSum=1.022	GT:AD:DP:GQ:PL	0/1:96,119:216:99:3932,0,3090
chrXII	144579	.	G	A	2749.77	PASS	AC=1;AF=0.5;AN=2;BaseQRankSum=0.726;DP=170;Dels=0.0;FS=1.916;HaplotypeScore=2.4892;MLEAC=1;MLEAF=0.5;MQ=42.0;MQ0=0;MQRankSum=-0.499;QD=16.18;ReadPosRankSum=0.084	GT:AD:DP:GQ:PL	0/1:87,83:170:99:2778,0,2823
chrXII	155264	.	G	A	3867.77	PASS	AC=1;AF=0.5;AN=2;BaseQRankSum=-1.821;DP=211;Dels=0.0;FS=11.39;HaplotypeScore=1.7333;MLEAC=1;MLEAF=0.5;MQ=42.0;MQ0=0;MQRankSum=0.407;QD=18.33;ReadPosRankSum=0.368	GT:AD:DP:GQ:PL	0/1:95,116:211:99:3896,0,3150
chrXII	157347	.	A	G	2469.77	PASS	AC=1;AF=0.5;AN=2;BaseQRankSum=0.098;DP=155;Dels=0.0;FS=2.024;HaplotypeScore=0.0;MLEAC=1;MLEAF=0.5;MQ=41.99;MQ0=0;MQRankSum=0.363;QD=15.93;ReadPosRankSum=-0.145	GT:AD:DP:GQ:PL	0/1:78,77:155:99:2498,0,2564
chrXII	159690	.	G	A	3094.77	PASS	AC=1;AF=0.5;AN=2;BaseQRankSum=0.394;DP=171;Dels=0.0;FS=3.658;HaplotypeScore=7.1367;MLEAC=1;MLEAF=0.5;MQ=41.92;MQ0=0;MQRankSum=0.582;QD=18.1;ReadPosRankSum=-1.262	GT:AD:DP:GQ:PL	0/1:77,93:170:99:3123,0,2430
chrXII	173575	.	T	C	2903.77	PASS	AC=1;AF=0.5;AN=2;BaseQRankSum=0.734;DP=200;Dels=0.0;FS=5.933;HaplotypeScore=4.5955;MLEAC=1;MLEAF=0.5;MQ=42.0;MQ0=0;MQRankSum=-0.583;QD=14.52;ReadPosRankSum=1.321	GT:AD:DP:GQ:PL	0/1:110,89:200:99:2932,0,3722
chrXII	180015	.	A	G	2960.77	PASS	AC=1;AF=0.5;AN=2;BaseQRankSum=2.848;DP=194;Dels=0.0;FS=2.533;HaplotypeScore=4.7806;MLEAC=1;MLEAF=0.5;MQ=41.99;MQ0=0;MQRankSum=2.645;QD=15.26;ReadPosRankSum=-1.701	GT:AD:DP:GQ:PL	0/1:102,90:192:99:2989,0,3238
chrXII	180635	.	G	A	3313.77	PASS	AC=1;AF=0.5;AN=2;BaseQRankSum=0.276;DP=194;Dels=0.0;FS=1.12;HaplotypeScore=3.664;MLEAC=1;MLEAF=0.5;MQ=41.98;MQ0=0;MQRankSum=-0.374;QD=17.08;ReadPosRankSum=0.003	GT:AD:DP:GQ:PL	0/1:93,101:194:99:3342,0,3006
chrXII	183181	.	G	A	2918.77	PASS	AC=1;AF=0.5;AN=2;BaseQRankSum=0.509;DP=182;Dels=0.0;FS=0.0;HaplotypeScore=3.3614;MLEAC=1;MLEAF=0.5;MQ=41.99;MQ0=0;MQRankSum=1.343;QD=16.04;ReadPosRankSum=1.247	GT:AD:DP:GQ:PL	0/1:93,89:182:99:2947,0,3076
chrXII	185992	.	C	T	3758.77	PASS	AC=1;AF=0.5;AN=2;BaseQRankSum=1.107;DP=220;Dels=0.0;FS=3.834;HaplotypeScore=5.1726;MLEAC=1;MLEAF=0.5;MQ=42.0;MQ0=0;MQRankSum=-0.255;QD=17.09;ReadPosRankSum=0.464	GT:AD:DP:GQ:PL	0/1:104,115:219:99:3787,0,3244
chrXII	186816	.	C	T	2694.77	PASS	AC=1;AF=0.5;AN=2;BaseQRankSum=1.214;DP=194;Dels=0.0;FS=1.126;HaplotypeScore=2.9064;MLEAC=1;MLEAF=0.5;MQ=42.0;MQ0=0;MQRankSum=1.217;QD=13.89;ReadPosRankSum=1.085	GT:AD:DP:GQ:PL	0/1:110,84:194:99:2723,0,3714
chrXII	186915	.	C	T	4099.77	PASS	AC=1;AF=0.5;AN=2;BaseQRankSum=0.305;DP=218;Dels=0.0;FS=11.161;HaplotypeScore=2.3113;MLEAC=1;MLEAF=0.5;MQ=41.99;MQ0=0;MQRankSum=-1.031;QD=18.81;ReadPosRankSum=-0.549	GT:AD:DP:GQ:PL	0/1:98,120:218:99:4128,0,3245
chrXII	189871	.	C	T	3820.77	PASS	AC=1;AF=0.5;AN=2;BaseQRankSum=0.952;DP=217;Dels=0.0;FS=1.063;HaplotypeScore=4.3839;MLEAC=1;MLEAF=0.5;MQ=42.0;MQ0=0;MQRankSum=-0.785;QD=17.61;ReadPosRankSum=-0.016	GT:AD:DP:GQ:PL	0/1:102,113:215:99:3849,0,3349
chrXII	209755	.	C	T	3294.77	PASS	AC=1;AF=0.5;AN=2;BaseQRankSum=1.971;DP=202;Dels=0.0;FS=2.445;HaplotypeScore=2.8395;MLEAC=1;MLEAF=0.5;MQ=42.0;MQ0=0;MQRankSum=0.075;QD=16.31;ReadPosRankSum=-0.617	GT:AD:DP:GQ:PL	0/1:102,97:199:99:3323,0,3367
chrXII	213017	.	T	C	3200.06	PASS	AC=1;AF=0.5;AN=2;BaseQRankSum=1.112;DP=202;Dels=0.0;FS=0.0;HaplotypeScore=0.734;MLEAC=1;MLEAF=0.5;MQ=42.0;MQ0=0;MQRankSum=0.529;QD=15.84;ReadPosRankSum=0.98	GT:AD:DP:GQ:PL	0/1:106,96:202:99:3229,0,3487
chrXII	215018	.	C	T	1536.77	PASS	AC=1;AF=0.5;AN=2;BaseQRankSum=2.016;DP=98;Dels=0.0;FS=4.982;HaplotypeScore=0.0;MLEAC=1;MLEAF=0.5;MQ=40.02;MQ0=9;MQRankSum=0.718;QD=15.68;ReadPosRankSum=0.825	GT:AD:DP:GQ:PL	0/1:47,51:98:99:1565,0,1429
chrXII	248992	.	G	A	2593.77	PASS	AC=1;AF=0.5;AN=2;BaseQRankSum=-2.814;DP=181;Dels=0.0;FS=0.0;HaplotypeScore=0.0;MLEAC=1;MLEAF=0.5;MQ=42.0;MQ0=0;MQRankSum=0.89;QD=14.33;ReadPosRankSum=-1.713	GT:AD:DP:GQ:PL	0/1:93,88:181:99:2622,0,2981
chrXII	251516	.	C	T	2816.77	PASS	AC=1;AF=0.5;AN=2;BaseQRankSum=-2.818;DP=162;Dels=0.0;FS=3.7;HaplotypeScore=7.0673;MLEAC=1;MLEAF=0.5;MQ=41.88;MQ0=0;MQRankSum=-1.032;QD=17.39;ReadPosRankSum=-1.137	GT:AD:DP:GQ:PL	0/1:75,86:161:99:2845,0,2459
chrXII	251556	.	G	A	2890.77	PASS	AC=1;AF=0.5;AN=2;BaseQRankSum=2.573;DP=178;Dels=0.0;FS=5.425;HaplotypeScore=7.2466;MLEAC=1;MLEAF=0.5;MQ=42.0;MQ0=0;MQRankSum=-0.892;QD=16.24;ReadPosRankSum=0.095	GT:AD:DP:GQ:PL	0/1:90,88:178:99:2919,0,2902
chrXII	258703	.	A	G	3449.77	PASS	AC=1;AF=0.5;AN=2;BaseQRankSum=2.056;DP=209;Dels=0.0;FS=3.092;HaplotypeScore=3.487;MLEAC=1;MLEAF=0.5;MQ=42.0;MQ0=0;MQRankSum=-1.582;QD=16.51;ReadPosRankSum=1.354	GT:AD:DP:GQ:PL	0/1:104,104:208:99:3478,0,3440
chrXII	260596	.	C	T	6390.77	PASS	AC=2;AF=1.0;AN=2;DP=162;Dels=0.0;FS=0.0;HaplotypeScore=2.9625;MLEAC=2;MLEAF=1.0;MQ=41.99;MQ0=0;QD=32.22	GT:AD:DP:GQ:PL	1/1:0,161:161:99:6419,485,0
chrXII	262564	.	C	T	3644.77	PASS	AC=1;AF=0.5;AN=2;BaseQRankSum=2.672;DP=211;Dels=0.0;FS=0.522;HaplotypeScore=6.054;MLEAC=1;MLEAF=0.5;MQ=42.0;MQ0=0;MQRankSum=0.15;QD=17.27;ReadPosRankSum=0.31	GT:AD:DP:GQ:PL	0/1:101,108:209:99:3673,0,3350
chrXII	270460	.	G	A	3655.77	PASS	AC=1;AF=0.5;AN=2;BaseQRankSum=-0.297;DP=218;Dels=0.0;FS=1.678;HaplotypeScore=4.2659;MLEAC=1;MLEAF=0.5;MQ=42.0;MQ0=0;MQRankSum=-1.324;QD=16.77;ReadPosRankSum=0.452	GT:AD:DP:GQ:PL	0/1:108,110:218:99:3684,0,3571
chrXII	276985	.	C	T	3033.77	PASS	AC=1;AF=0.5;AN=2;BaseQRankSum=-0.628;DP=189;Dels=0.0;FS=2.525;HaplotypeScore=2.7759;MLEAC=1;MLEAF=0.5;MQ=42.0;MQ0=0;MQRankSum=0.007;QD=16.05;ReadPosRankSum=0.077	GT:AD:DP:GQ:PL	0/1:96,91:187:99:3062,0,3264
chrXII	278496	.	G	A	2734.77	PASS	AC=1;AF=0.5;AN=2;BaseQRankSum=-0.412;DP=171;Dels=0.0;FS=7.851;HaplotypeScore=1.4679;MLEAC=1;MLEAF=0.5;MQ=42.0;MQ0=0;MQRankSum=-0.737;QD=15.99;ReadPosRankSum=0.07	GT:AD:DP:GQ:PL	0/1:86,85:171:99:2763,0,2754
chrXII	278559	.	C	T	2789.77	PASS	AC=1;AF=0.5;AN=2;BaseQRankSum=-0.09;DP=177;Dels=0.0;FS=7.518;HaplotypeScore=0.734;MLEAC=1;MLEAF=0.5;MQ=42.0;MQ0=0;MQRankSum=-0.145;QD=15.76;ReadPosRankSum=-0.63	GT:AD:DP:GQ:PL	0/1:91,86:177:99:2818,0,2992
chrXII	280492	.	G	A	2926.77	PASS	AC=1;AF=0.5;AN=2;BaseQRankSum=-0.141;DP=173;Dels=0.0;FS=0.0;HaplotypeScore=7.5794;MLEAC=1;MLEAF=0.5;MQ=42.0;MQ0=0;MQRankSum=0.313;QD=16.92;ReadPosRankSum=-0.294	GT:AD:DP:GQ:PL	0/1:81,91:172:99:2955,0,2615
chrXII	282216	.	C	T	3717.77	PASS	AC=1;AF=0.5;AN=2;BaseQRankSum=1.325;DP=199;Dels=0.0;FS=0.523;HaplotypeScore=4.0191;MLEAC=1;MLEAF=0.5;MQ=42.0;MQ0=0;MQRankSum=-0.722;QD=18.68;ReadPosRankSum=-1.25	GT:AD:DP:GQ:PL	0/1:88,111:199:99:3746,0,2756
chrXII	282845	.	C	T	3417.77	PASS	AC=1;AF=0.5;AN=2;BaseQRankSum=0.696;DP=192;Dels=0.0;FS=3.329;HaplotypeScore=2.6653;MLEAC=1;MLEAF=0.5;MQ=41.97;MQ0=0;MQRankSum=-2.086;QD=17.8;ReadPosRankSum=0.857	GT:AD:DP:GQ:PL	0/1:90,100:190:99:3446,0,3045
chrXII	286673	.	G	A	2179.77	PASS	AC=1;AF=0.5;AN=2;BaseQRankSum=-1.993;DP=165;Dels=0.0;FS=9.528;HaplotypeScore=1.5774;MLEAC=1;MLEAF=0.5;MQ=42.0;MQ0=0;MQRankSum=0.084;QD=13.21;ReadPosRankSum=2.957	GT:AD:DP:GQ:PL	0/1:92,72:164:99:2208,0,3115
chrXII	288963	.	G	A	4101.77	PASS	AC=1;AF=0.5;AN=2;BaseQRankSum=0.964;DP=249;Dels=0.0;FS=4.269;HaplotypeScore=3.3394;MLEAC=1;MLEAF=0.5;MQ=41.94;MQ0=0;MQRankSum=1.011;QD=16.47;ReadPosRankSum=-1.289	GT:AD:DP:GQ:PL	0/1:126,123:249:99:4130,0,4195
chrXII	291844	.	G	A	3649.77	PASS	AC=1;AF=0.5;AN=2;BaseQRankSum=0.668;DP=214;Dels=0.0;FS=0.505;HaplotypeScore=3.3887;MLEAC=1;MLEAF=0.5;MQ=41.98;MQ0=0;MQRankSum=-1.567;QD=17.05;ReadPosRankSum=-0.379	GT:AD:DP:GQ:PL	0/1:105,108:213:99:3678,0,3518
chrXII	292243	.	G	A	3139.77	PASS	AC=1;AF=0.5;AN=2;BaseQRankSum=-0.232;DP=172;Dels=0.0;FS=0.576;HaplotypeScore=1.7273;MLEAC=1;MLEAF=0.5;MQ=41.99;MQ0=0;MQRankSum=0.595;QD=18.25;ReadPosRankSum=0.247	GT:AD:DP:GQ:PL	0/1:76,95:171:99:3168,0,2388
chrXII	292947	.	G	A	2995.77	PASS	AC=1;AF=0.5;AN=2;BaseQRankSum=-0.556;DP=158;Dels=0.0;FS=0.591;HaplotypeScore=8.9895;MLEAC=1;MLEAF=0.5;MQ=41.91;MQ0=0;MQRankSum=-0.139;QD=18.96;ReadPosRankSum=-1.541	GT:AD:DP:GQ:PL	0/1:70,87:158:99:3024,0,2309
chrXII	294078	.	C	T	3106.77	PASS	AC=1;AF=0.5;AN=2;BaseQRankSum=-0.607;DP=190;Dels=0.0;FS=0.535;HaplotypeScore=10.1626;MLEAC=1;MLEAF=0.5;MQ=42.0;MQ0=0;MQRankSum=0.446;QD=16.35;ReadPosRankSum=0.883	GT:AD:DP:GQ:PL	0/1:94,94:188:99:3135,0,3159
chrXII	294133	.	G	A	2948.77	PASS	AC=1;AF=0.5;AN=2;BaseQRankSum=-1.135;DP=207;Dels=0.0;FS=1.088;HaplotypeScore=0.0;MLEAC=1;MLEAF=0.5;MQ=41.99;MQ0=0;MQRankSum=1.051;QD=14.25;ReadPosRankSum=1.049	GT:AD:DP:GQ:PL	0/1:114,93:207:99:2977,0,3903
chrXII	294741	.	G	A	2869.77	PASS	AC=1;AF=0.5;AN=2;BaseQRankSum=0.466;DP=206;Dels=0.0;FS=1.715;HaplotypeScore=1.933;MLEAC=1;MLEAF=0.5;MQ=42.0;MQ0=0;MQRankSum=1.593;QD=13.93;ReadPosRankSum=0.085	GT:AD:DP:GQ:PL	0/1:119,87:206:99:2898,0,4134
chrXII	296744	.	C	T	3299.77	PASS	AC=1;AF=0.5;AN=2;BaseQRankSum=-0.409;DP=185;Dels=0.0;FS=1.813;HaplotypeScore=1.5774;MLEAC=1;MLEAF=0.5;MQ=42.0;MQ0=0;MQRankSum=2.032;QD=17.84;ReadPosRankSum=0.831	GT:AD:DP:GQ:PL	0/1:85,100:185:99:3328,0,2818
chrXII	296807	.	C	T	3469.77	PASS	AC=1;AF=0.5;AN=2;BaseQRankSum=2.266;DP=196;Dels=0.0;FS=1.793;HaplotypeScore=7.2484;MLEAC=1;MLEAF=0.5;MQ=41.99;MQ0=0;MQRankSum=-0.393;QD=17.7;ReadPosRankSum=2.103	GT:AD:DP:GQ:PL	0/1:92,103:195:99:3498,0,2871
chrXII	301856	.	G	A	3026.77	PASS	AC=1;AF=0.5;AN=2;BaseQRankSum=-0.439;DP=210;Dels=0.0;FS=4.02;HaplotypeScore=2.5929;MLEAC=1;MLEAF=0.5;MQ=41.99;MQ0=0;MQRankSum=-0.569;QD=14.41;ReadPosRankSum=0.123	GT:AD:DP:GQ:PL	0/1:117,93:210:99:3055,0,4011
chrXII	317290	.	G	A	3725.77	PASS	AC=1;AF=0.5;AN=2;BaseQRankSum=-0.628;DP=212;Dels=0.0;FS=0.514;HaplotypeScore=3.3326;MLEAC=1;MLEAF=0.5;MQ=42.0;MQ0=0;MQRankSum=-1.12;QD=17.57;ReadPosRankSum=-0.211	GT:AD:DP:GQ:PL	0/1:99,113:212:99:3754,0,3251
chrXII	320105	.	C	T	4263.77	PASS	AC=1;AF=0.5;AN=2;BaseQRankSum=-0.45;DP=244;Dels=0.0;FS=0.468;HaplotypeScore=3.7259;MLEAC=1;MLEAF=0.5;MQ=42.0;MQ0=0;MQRankSum=0.061;QD=17.47;ReadPosRankSum=1.164	GT:AD:DP:GQ:PL	0/1:114,130:244:99:4292,0,3654
chrXII	322847	.	G	A	2119.77	PASS	AC=1;AF=0.5;AN=2;BaseQRankSum=-2.149;DP=123;Dels=0.0;FS=13.22;HaplotypeScore=1.9648;MLEAC=1;MLEAF=0.5;MQ=42.0;MQ0=0;MQRankSum=1.101;QD=17.23;ReadPosRankSum=3.111	GT:AD:DP:GQ:PL	0/1:59,64:123:99:2148,0,1986
chrXII	323610	.	C	T	3893.77	PASS	AC=1;AF=0.5;AN=2;BaseQRankSum=0.538;DP=218;Dels=0.0;FS=3.954;HaplotypeScore=3.59;MLEAC=1;MLEAF=0.5;MQ=42.0;MQ0=0;MQRankSum=-0.796;QD=17.86;ReadPosRankSum=-0.409	GT:AD:DP:GQ:PL	0/1:100,116:216:99:3922,0,3285
chrXII	325750	.	C	T	2759.77	PASS	AC=1;AF=0.5;AN=2;BaseQRankSum=0.65;DP=148;Dels=0.0;FS=3.836;HaplotypeScore=4.4455;MLEAC=1;MLEAF=0.5;MQ=42.0;MQ0=0;MQRankSum=0.334;QD=18.65;ReadPosRankSum=-0.75	GT:AD:DP:GQ:PL	0/1:66,82:148:99:2788,0,2132
chrXII	326590	.	C	T	4169.77	PASS	AC=1;AF=0.5;AN=2;BaseQRankSum=1.426;DP=224;Dels=0.0;FS=0.492;HaplotypeScore=1.6208;MLEAC=1;MLEAF=0.5;MQ=42.0;MQ0=0;MQRankSum=0.847;QD=18.62;ReadPosRankSum=1.353	GT:AD:DP:GQ:PL	0/1:102,121:223:99:4198,0,3317
chrXII	334944	.	C	T	2704.77	PASS	AC=1;AF=0.5;AN=2;BaseQRankSum=-0.807;DP=176;Dels=0.0;FS=1.189;HaplotypeScore=3.2391;MLEAC=1;MLEAF=0.5;MQ=42.0;MQ0=0;MQRankSum=0.012;QD=15.37;ReadPosRankSum=0.187	GT:AD:DP:GQ:PL	0/1:89,85:175:99:2733,0,2993
chrXII	344385	.	C	T	3127.77	PASS	AC=1;AF=0.5;AN=2;BaseQRankSum=-0.597;DP=208;Dels=0.0;FS=3.118;HaplotypeScore=2.574;MLEAC=1;MLEAF=0.5;MQ=42.0;MQ0=0;MQRankSum=1.049;QD=15.04;ReadPosRankSum=-1.794	GT:AD:DP:GQ:PL	0/1:112,95:208:99:3156,0,3776
chrXII	344661	.	C	T	4155.77	PASS	AC=1;AF=0.5;AN=2;BaseQRankSum=2.439;DP=250;Dels=0.0;FS=1.524;HaplotypeScore=0.9665;MLEAC=1;MLEAF=0.5;MQ=42.0;MQ0=0;MQRankSum=1.158;QD=16.62;ReadPosRankSum=0.674	GT:AD:DP:GQ:PL	0/1:127,123:250:99:4184,0,4256
chrXII	345503	.	C	T	3256.77	PASS	AC=1;AF=0.5;AN=2;BaseQRankSum=0.041;DP=199;Dels=0.0;FS=1.736;HaplotypeScore=2.5439;MLEAC=1;MLEAF=0.5;MQ=42.0;MQ0=0;MQRankSum=-0.681;QD=16.37;ReadPosRankSum=0.718	GT:AD:DP:GQ:PL	0/1:101,98:199:99:3285,0,3424
chrXII	358981	.	C	T	2598.77	PASS	AC=1;AF=0.5;AN=2;BaseQRankSum=2.475;DP=204;Dels=0.0;FS=0.533;HaplotypeScore=1.9399;MLEAC=1;MLEAF=0.5;MQ=41.99;MQ0=0;MQRankSum=0.604;QD=12.74;ReadPosRankSum=0.318	GT:AD:DP:GQ:PL	0/1:122,81:203:99:2627,0,4248
chrXII	361599	.	T	C	3487.77	PASS	AC=1;AF=0.5;AN=2;BaseQRankSum=-0.447;DP=219;Dels=0.0;FS=4.628;HaplotypeScore=6.4057;MLEAC=1;MLEAF=0.5;MQ=41.99;MQ0=0;MQRankSum=-0.466;QD=15.93;ReadPosRankSum=-1.422	GT:AD:DP:GQ:PL	0/1:110,109:219:99:3516,0,3653
chrXII	378277	.	G	A	3365.77	PASS	AC=1;AF=0.5;AN=2;BaseQRankSum=0.027;DP=242;Dels=0.0;FS=5.26;HaplotypeScore=6.7217;MLEAC=1;MLEAF=0.5;MQ=42.0;MQ0=0;MQRankSum=0.417;QD=13.91;ReadPosRankSum=0.283	GT:AD:DP:GQ:PL	0/1:137,104:242:99:3394,0,4767
chrXII	378477	.	A	G	3873.77	PASS	AC=1;AF=0.5;AN=2;BaseQRankSum=1.01;DP=234;Dels=0.0;FS=1.03;HaplotypeScore=2.6722;MLEAC=1;MLEAF=0.5;MQ=41.99;MQ0=0;MQRankSum=-1.713;QD=16.55;ReadPosRankSum=0.429	GT:AD:DP:GQ:PL	0/1:117,116:234:99:3902,0,3835
chrXII	387140	.	C	T	4376.77	PASS	AC=1;AF=0.5;AN=2;BaseQRankSum=1.105;DP=250;Dels=0.0;FS=5.172;HaplotypeScore=0.9665;MLEAC=1;MLEAF=0.5;MQ=42.0;MQ0=0;MQRankSum=-0.423;QD=17.51;ReadPosRankSum=1.715	GT:AD:DP:GQ:PL	0/1:118,130:248:99:4405,0,3930
chrXII	388193	.	G	A	3137.77	PASS	AC=1;AF=0.5;AN=2;BaseQRankSum=-0.856;DP=171;Dels=0.0;FS=3.654;HaplotypeScore=6.8062;MLEAC=1;MLEAF=0.5;MQ=42.0;MQ0=0;MQRankSum=-0.968;QD=18.35;ReadPosRankSum=-0.113	GT:AD:DP:GQ:PL	0/1:76,95:171:99:3166,0,2467
chrXII	389273	.	G	A	2260.77	PASS	AC=1;AF=0.5;AN=2;BaseQRankSum=0.158;DP=150;Dels=0.0;FS=11.462;HaplotypeScore=3.447;MLEAC=1;MLEAF=0.5;MQ=42.0;MQ0=0;MQRankSum=-1.779;QD=15.07;ReadPosRankSum=0.207	GT:AD:DP:GQ:PL	0/1:77,73:150:99:2289,0,2485
chrXII	394155	.	G	A	2157.77	PASS	AC=1;AF=0.5;AN=2;BaseQRankSum=-0.28;DP=185;Dels=0.0;FS=10.597;HaplotypeScore=5.3064;MLEAC=1;MLEAF=0.5;MQ=41.98;MQ0=0;MQRankSum=-0.564;QD=11.66;ReadPosRankSum=2.66	GT:AD:DP:GQ:PL	0/1:113,70:183:99:2186,0,3902
chrXII	399820	.	G	A	2878.77	PASS	AC=1;AF=0.5;AN=2;BaseQRankSum=-0.396;DP=162;Dels=0.0;FS=2.011;HaplotypeScore=7.2631;MLEAC=1;MLEAF=0.5;MQ=42.0;MQ0=0;MQRankSum=-0.396;QD=17.77;ReadPosRankSum=-0.436	GT:AD:DP:GQ:PL	0/1:72,90:162:99:2907,0,2184
chrXII	415084	.	T	C	3264.77	PASS	AC=1;AF=0.5;AN=2;BaseQRankSum=2.148;DP=193;Dels=0.0;FS=2.479;HaplotypeScore=0.8667;MLEAC=1;MLEAF=0.5;MQ=42.0;MQ0=0;MQRankSum=-0.875;QD=16.92;ReadPosRankSum=2.682	GT:AD:DP:GQ:PL	0/1:97,96:193:99:3293,0,3254
chrXII	416560	.	G	A	3132.77	PASS	AC=1;AF=0.5;AN=2;BaseQRankSum=0.545;DP=193;Dels=0.0;FS=7.235;HaplotypeScore=1.8664;MLEAC=1;MLEAF=0.5;MQ=42.0;MQ0=0;MQRankSum=-1.218;QD=16.23;ReadPosRankSum=-0.255	GT:AD:DP:GQ:PL	0/1:97,95:192:99:3161,0,3157
chrXII	418054	.	G	A	2861.77	PASS	AC=1;AF=0.5;AN=2;BaseQRankSum=0.909;DP=184;Dels=0.0;FS=5.357;HaplotypeScore=4.3002;MLEAC=1;MLEAF=0.5;MQ=42.0;MQ0=0;MQRankSum=-0.698;QD=15.55;ReadPosRankSum=1.067	GT:AD:DP:GQ:PL	0/1:96,86:183:99:2890,0,3164
chrXII	421634	.	C	T	1824.77	PASS	AC=1;AF=0.5;AN=2;BaseQRankSum=-0.985;DP=105;Dels=0.0;FS=4.194;HaplotypeScore=2.3696;MLEAC=1;MLEAF=0.5;MQ=42.0;MQ0=0;MQRankSum=0.849;QD=17.38;ReadPosRankSum=0.178	GT:AD:DP:GQ:PL	0/1:46,59:105:99:1853,0,1395
chrXII	425346	.	C	T	2234.77	PASS	AC=1;AF=0.5;AN=2;BaseQRankSum=0.434;DP=154;Dels=0.0;FS=1.3;HaplotypeScore=2.6527;MLEAC=1;MLEAF=0.5;MQ=42.0;MQ0=0;MQRankSum=1.443;QD=14.51;ReadPosRankSum=-0.803	GT:AD:DP:GQ:PL	0/1:82,71:153:99:2263,0,2685
chrXII	430688	.	T	C	3388.77	PASS	AC=1;AF=0.5;AN=2;BaseQRankSum=3.112;DP=223;Dels=0.0;FS=3.003;HaplotypeScore=0.9958;MLEAC=1;MLEAF=0.5;MQ=41.98;MQ0=0;MQRankSum=-0.796;QD=15.2;ReadPosRankSum=-0.079	GT:AD:DP:GQ:PL	0/1:118,103:221:99:3417,0,3986
chrXII	433848	.	A	G	2948.77	PASS	AC=1;AF=0.5;AN=2;BaseQRankSum=1.49;DP=191;Dels=0.0;FS=1.812;HaplotypeScore=0.9578;MLEAC=1;MLEAF=0.5;MQ=41.98;MQ0=0;MQRankSum=0.136;QD=15.44;ReadPosRankSum=1.173	GT:AD:DP:GQ:PL	0/1:98,92:190:99:2977,0,3233
chrXII	434181	.	C	T	2448.77	PASS	AC=1;AF=0.5;AN=2;BaseQRankSum=0.451;DP=171;Dels=0.0;FS=8.075;HaplotypeScore=4.4982;MLEAC=1;MLEAF=0.5;MQ=41.99;MQ0=0;MQRankSum=0.592;QD=14.32;ReadPosRankSum=0.314	GT:AD:DP:GQ:PL	0/1:90,80:170:99:2477,0,2868
chrXII	435846	.	T	C	3271.77	PASS	AC=1;AF=0.5;AN=2;BaseQRankSum=-0.96;DP=184;Dels=0.0;FS=19.155;HaplotypeScore=2.9441;MLEAC=1;MLEAF=0.5;MQ=42.0;MQ0=0;MQRankSum=-1.182;QD=17.78;ReadPosRankSum=0.595	GT:AD:DP:GQ:PL	0/1:83,101:184:99:3300,0,2737
chrXII	439732	.	G	A	2836.77	PASS	AC=1;AF=0.5;AN=2;BaseQRankSum=-0.099;DP=202;Dels=0.0;FS=0.0;HaplotypeScore=2.6274;MLEAC=1;MLEAF=0.5;MQ=42.0;MQ0=0;MQRankSum=0.647;QD=14.04;ReadPosRankSum=-0.036	GT:AD:DP:GQ:PL	0/1:113,89:202:99:2865,0,3765
chrXII	444207	.	C	T	3142.77	PASS	AC=1;AF=0.5;AN=2;BaseQRankSum=-0.971;DP=176;Dels=0.0;FS=0.0;HaplotypeScore=3.4438;MLEAC=1;MLEAF=0.5;MQ=42.0;MQ0=0;MQRankSum=0.313;QD=17.86;ReadPosRankSum=-0.725	GT:AD:DP:GQ:PL	0/1:82,94:176:99:3171,0,2795
chrXII	555882	.	G	A	3171.77	PASS	AC=1;AF=0.5;AN=2;BaseQRankSum=-1.238;DP=182;Dels=0.0;FS=6.35;HaplotypeScore=5.0201;MLEAC=1;MLEAF=0.5;MQ=42.0;MQ0=0;MQRankSum=0.624;QD=17.43;ReadPosRankSum=-0.28	GT:AD:DP:GQ:PL	0/1:85,96:181:99:3200,0,2749
chrXII	610324	.	G	A	2469.77	PASS	AC=1;AF=0.5;AN=2;BaseQRankSum=-0.031;DP=194;Dels=0.0;FS=2.511;HaplotypeScore=1.7552;MLEAC=1;MLEAF=0.5;MQ=42.0;MQ0=0;MQRankSum=1.575;QD=12.73;ReadPosRankSum=-0.505	GT:AD:DP:GQ:PL	0/1:115,79:194:99:2498,0,3862
chrXII	620406	.	A	G	2365.77	PASS	AC=1;AF=0.5;AN=2;BaseQRankSum=-0.54;DP=155;Dels=0.0;FS=0.598;HaplotypeScore=2.4875;MLEAC=1;MLEAF=0.5;MQ=42.0;MQ0=0;MQRankSum=0.504;QD=15.26;ReadPosRankSum=0.587	GT:AD:DP:GQ:PL	0/1:76,78:155:99:2394,0,2467
chrXII	622007	.	G	A	2690.77	PASS	AC=1;AF=0.5;AN=2;BaseQRankSum=-1.263;DP=176;Dels=0.0;FS=1.897;HaplotypeScore=4.7603;MLEAC=1;MLEAF=0.5;MQ=41.99;MQ0=0;MQRankSum=-0.478;QD=15.29;ReadPosRankSum=0.194	GT:AD:DP:GQ:PL	0/1:92,84:176:99:2719,0,3145
chrXII	623392	.	G	A	3583.77	PASS	AC=1;AF=0.5;AN=2;BaseQRankSum=-1.363;DP=250;Dels=0.0;FS=0.466;HaplotypeScore=4.267;MLEAC=1;MLEAF=0.5;MQ=41.98;MQ0=0;MQRankSum=-1.234;QD=14.34;ReadPosRankSum=-0.879	GT:AD:DP:GQ:PL	0/1:134,113:247:99:3612,0,4465
chrXII	637628	.	G	A	3779.77	PASS	AC=1;AF=0.5;AN=2;BaseQRankSum=0.097;DP=225;Dels=0.0;FS=7.45;HaplotypeScore=3.7247;MLEAC=1;MLEAF=0.5;MQ=41.99;MQ0=0;MQRankSum=1.365;QD=16.8;ReadPosRankSum=0.745	GT:AD:DP:GQ:PL	0/1:113,112:225:99:3808,0,3838
chrXII	660766	.	G	A	2401.77	PASS	AC=1;AF=0.5;AN=2;BaseQRankSum=-0.592;DP=182;Dels=0.0;FS=8.772;HaplotypeScore=2.6308;MLEAC=1;MLEAF=0.5;MQ=42.0;MQ0=0;MQRankSum=-1.779;QD=13.2;ReadPosRankSum=0.019	GT:AD:DP:GQ:PL	0/1:106,76:182:99:2430,0,3598
chrXII	683392	.	G	A	3002.77	PASS	AC=1;AF=0.5;AN=2;BaseQRankSum=0.729;DP=201;Dels=0.0;FS=1.098;HaplotypeScore=3.9667;MLEAC=1;MLEAF=0.5;MQ=41.93;MQ0=0;MQRankSum=-0.461;QD=14.94;ReadPosRankSum=0.761	GT:AD:DP:GQ:PL	0/1:109,91:200:99:3031,0,3639
chrXII	696135	.	G	A	3379.77	PASS	AC=1;AF=0.5;AN=2;BaseQRankSum=-0.358;DP=230;Dels=0.0;FS=1.027;HaplotypeScore=4.964;MLEAC=1;MLEAF=0.5;MQ=41.99;MQ0=0;MQRankSum=-1.814;QD=14.69;ReadPosRankSum=-0.051	GT:AD:DP:GQ:PL	0/1:126,103:229:99:3408,0,4290
chrXII	707289	.	A	G	3242.77	PASS	AC=1;AF=0.5;AN=2;BaseQRankSum=1.735;DP=190;Dels=0.0;FS=1.125;HaplotypeScore=3.2013;MLEAC=1;MLEAF=0.5;MQ=41.98;MQ0=0;MQRankSum=-0.467;QD=17.07;ReadPosRankSum=-0.443	GT:AD:DP:GQ:PL	0/1:93,96:190:99:3271,0,3051
chrXII	717052	.	A	G	3452.77	PASS	AC=1;AF=0.5;AN=2;BaseQRankSum=-0.833;DP=219;Dels=0.0;FS=2.348;HaplotypeScore=0.9832;MLEAC=1;MLEAF=0.5;MQ=42.0;MQ0=0;MQRankSum=0.02;QD=15.77;ReadPosRankSum=-0.637	GT:AD:DP:GQ:PL	0/1:113,106:219:99:3481,0,3894
chrXII	740869	.	G	A	2730.77	PASS	AC=1;AF=0.5;AN=2;BaseQRankSum=0.296;DP=188;Dels=0.0;FS=0.0;HaplotypeScore=4.2476;MLEAC=1;MLEAF=0.5;MQ=42.0;MQ0=0;MQRankSum=0.103;QD=14.53;ReadPosRankSum=0.888	GT:AD:DP:GQ:PL	0/1:100,85:186:99:2759,0,3424
chrXII	742230	.	G	A	2569.77	PASS	AC=1;AF=0.5;AN=2;BaseQRankSum=-0.504;DP=175;Dels=0.0;FS=0.0;HaplotypeScore=1.6553;MLEAC=1;MLEAF=0.5;MQ=42.0;MQ0=0;MQRankSum=0.833;QD=14.68;ReadPosRankSum=-0.163	GT:AD:DP:GQ:PL	0/1:93,80:173:99:2598,0,2988
chrXII	750441	.	G	A	2651.77	PASS	AC=1;AF=0.5;AN=2;BaseQRankSum=-3.222;DP=179;Dels=0.0;FS=1.185;HaplotypeScore=6.3219;MLEAC=1;MLEAF=0.5;MQ=42.0;MQ0=0;MQRankSum=-0.441;QD=14.81;ReadPosRankSum=-0.911	GT:AD:DP:GQ:PL	0/1:94,85:179:99:2680,0,3109
chrXII	756907	.	G	A	2751.77	PASS	AC=1;AF=0.5;AN=2;BaseQRankSum=1.523;DP=174;Dels=0.0;FS=4.424;HaplotypeScore=3.3887;MLEAC=1;MLEAF=0.5;MQ=42.0;MQ0=0;MQRankSum=0.686;QD=15.81;ReadPosRankSum=0.425	GT:AD:DP:GQ:PL	0/1:89,85:174:99:2780,0,2968
chrXII	766364	.	G	A	2595.77	PASS	AC=1;AF=0.5;AN=2;BaseQRankSum=0.412;DP=211;Dels=0.0;FS=0.0;HaplotypeScore=5.6615;MLEAC=1;MLEAF=0.5;MQ=41.96;MQ0=0;MQRankSum=-0.276;QD=12.3;ReadPosRankSum=-1.137	GT:AD:DP:GQ:PL	0/1:128,83:211:99:2624,0,4301
chrXII	828940	.	G	A	2384.77	PASS	AC=1;AF=0.5;AN=2;BaseQRankSum=-0.714;DP=148;Dels=0.0;FS=0.63;HaplotypeScore=3.1233;MLEAC=1;MLEAF=0.5;MQ=41.99;MQ0=0;MQRankSum=-0.528;QD=16.11;ReadPosRankSum=-0.224	GT:AD:DP:GQ:PL	0/1:71,75:147:99:2413,0,2214
chrXII	833012	.	C	T	3446.77	PASS	AC=1;AF=0.5;AN=2;BaseQRankSum=-1.319;DP=202;Dels=0.0;FS=1.737;HaplotypeScore=2.667;MLEAC=1;MLEAF=0.5;MQ=41.99;MQ0=0;MQRankSum=0.259;QD=17.06;ReadPosRankSum=-0.574	GT:AD:DP:GQ:PL	0/1:98,104:202:99:3475,0,3167
chrXII	844895	.	G	A	2711.77	PASS	AC=1;AF=0.5;AN=2;BaseQRankSum=-0.405;DP=206;Dels=0.0;FS=4.005;HaplotypeScore=0.0;MLEAC=1;MLEAF=0.5;MQ=41.99;MQ0=0;MQRankSum=0.032;QD=13.16;ReadPosRankSum=0.663	GT:AD:DP:GQ:PL	0/1:118,88:206:99:2740,0,4117
chrXII	854152	.	G	A	2108.77	PASS	AC=1;AF=0.5;AN=2;BaseQRankSum=-1.068;DP=164;Dels=0.0;FS=6.936;HaplotypeScore=3.4195;MLEAC=1;MLEAF=0.5;MQ=42.0;MQ0=0;MQRankSum=-1.155;QD=12.86;ReadPosRankSum=1.094	GT:AD:DP:GQ:PL	0/1:96,67:163:99:2137,0,3265
chrXII	862218	.	G	A	2590.77	PASS	AC=1;AF=0.5;AN=2;BaseQRankSum=2.443;DP=167;Dels=0.0;FS=0.0;HaplotypeScore=2.667;MLEAC=1;MLEAF=0.5;MQ=42.0;MQ0=0;MQRankSum=-1.541;QD=15.51;ReadPosRankSum=1.195	GT:AD:DP:GQ:PL	0/1:89,78:167:99:2619,0,2948
chrXII	896089	.	G	A	3140.77	PASS	AC=1;AF=0.5;AN=2;BaseQRankSum=1.678;DP=202;Dels=0.0;FS=2.416;HaplotypeScore=2.7316;MLEAC=1;MLEAF=0.5;MQ=42.0;MQ0=0;MQRankSum=1.032;QD=15.55;ReadPosRankSum=-0.439	GT:AD:DP:GQ:PL	0/1:107,95:202:99:3169,0,3550
chrXII	921794	.	G	A	1805.77	PASS	AC=1;AF=0.5;AN=2;BaseQRankSum=-0.117;DP=117;Dels=0.0;FS=0.694;HaplotypeScore=0.0;MLEAC=1;MLEAF=0.5;MQ=41.98;MQ0=0;MQRankSum=-1.066;QD=15.43;ReadPosRankSum=-0.51	GT:AD:DP:GQ:PL	0/1:60,57:117:99:1834,0,1936
chrXII	924282	.	G	A	2423.77	PASS	AC=1;AF=0.5;AN=2;BaseQRankSum=-1.123;DP=155;Dels=0.0;FS=2.0;HaplotypeScore=0.0;MLEAC=1;MLEAF=0.5;MQ=42.0;MQ0=0;MQRankSum=0.131;QD=15.64;ReadPosRankSum=-0.786	GT:AD:DP:GQ:PL	0/1:81,74:155:99:2452,0,2676
chrXII	937532	.	G	A	3230.05	PASS	AC=1;AF=0.5;AN=2;BaseQRankSum=-0.494;DP=221;Dels=0.0;FS=6.526;HaplotypeScore=6.9424;MLEAC=1;MLEAF=0.5;MQ=41.99;MQ0=0;MQRankSum=-1.765;QD=14.62;ReadPosRankSum=2.525	GT:AD:DP:GQ:PL	0/1:121,99:220:99:3259,0,4114
chrXII	951943	.	G	A	3798.77	PASS	AC=1;AF=0.5;AN=2;BaseQRankSum=-2.819;DP=220;Dels=0.0;FS=1.06;HaplotypeScore=7.2695;MLEAC=1;MLEAF=0.5;MQ=41.86;MQ0=0;MQRankSum=0.37;QD=17.27;ReadPosRankSum=-2.322	GT:AD:DP:GQ:PL	0/1:99,120:219:99:3827,0,3217
chrXII	955825	.	A	G	2311.77	PASS	AC=1;AF=0.5;AN=2;BaseQRankSum=0.555;DP=158;Dels=0.0;FS=9.664;HaplotypeScore=2.6998;MLEAC=1;MLEAF=0.5;MQ=42.0;MQ0=0;MQRankSum=-0.247;QD=14.63;ReadPosRankSum=1.44	GT:AD:DP:GQ:PL	0/1:88,70:158:99:2340,0,3064
chrXII	960199	.	G	A	2532.77	PASS	AC=1;AF=0.5;AN=2;BaseQRankSum=-0.639;DP=191;Dels=0.0;FS=7.302;HaplotypeScore=1.9681;MLEAC=1;MLEAF=0.5;MQ=41.92;MQ0=0;MQRankSum=0.23;QD=13.26;ReadPosRankSum=-0.538	GT:AD:DP:GQ:PL	0/1:112,79:191:99:2561,0,3923
chrXII	965891	.	G	A	2190.77	PASS	AC=1;AF=0.5;AN=2;BaseQRankSum=-0.647;DP=160;Dels=0.0;FS=0.0;HaplotypeScore=4.4696;MLEAC=1;MLEAF=0.5;MQ=41.99;MQ0=0;MQRankSum=-1.014;QD=13.69;ReadPosRankSum=0.166	GT:AD:DP:GQ:PL	0/1:88,72:160:99:2219,0,2779
chrXII	985207	.	A	G	4722.77	PASS	AC=1;AF=0.5;AN=2;BaseQRankSum=1.012;DP=223;Dels=0.0;FS=3.909;HaplotypeScore=3.9694;MLEAC=1;MLEAF=0.5;MQ=42.0;MQ0=0;MQRankSum=0.027;QD=21.18;ReadPosRankSum=1.048	GT:AD:DP:GQ:PL	0/1:84,138:222:99:4751,0,2614
chrXII	1006048	.	A	G	5239.77	PASS	AC=2;AF=1.0;AN=2;DP=150;Dels=0.0;FS=0.0;HaplotypeScore=3.9554;MLEAC=2;MLEAF=1.0;MQ=40.45;MQ0=0;QD=34.93	GT:AD:DP:GQ:PL	1/1:0,150:150:99:5268,412,0
chrXII	1006245	.	A	T	6548.77	PASS	AC=2;AF=1.0;AN=2;DP=170;Dels=0.0;FS=0.0;HaplotypeScore=0.8941;MLEAC=2;MLEAF=1.0;MQ=40.26;MQ0=0;QD=26.1	GT:AD:DP:GQ:PL	1/1:0,170:170:99:6577,512,0
chrXII	1006255	.	C	T	6496.77	PASS	AC=2;AF=1.0;AN=2;DP=173;Dels=0.0;FS=0.0;HaplotypeScore=0.8667;MLEAC=2;MLEAF=1.0;MQ=40.15;MQ0=0;QD=26.77	GT:AD:DP:GQ:PL	1/1:0,173:173:99:6525,509,0
chrXII	1006270	.	G	A	6401.77	PASS	AC=2;AF=1.0;AN=2;DP=166;Dels=0.0;FS=0.0;HaplotypeScore=2.8189;MLEAC=2;MLEAF=1.0;MQ=40.59;MQ0=0;QD=31.75	GT:AD:DP:GQ:PL	1/1:0,166:166:99:6430,491,0
chrXII	1011896	.	C	T	3625.77	PASS	AC=2;AF=1.0;AN=2;DP=98;Dels=0.0;FS=0.0;HaplotypeScore=9.9362;MLEAC=2;MLEAF=1.0;MQ=41.44;MQ0=0;QD=29.07	GT:AD:DP:GQ:PL	1/1:0,97:98:99:3654,283,0
chrXII	1015225	.	G	A	2415.77	PASS	AC=1;AF=0.5;AN=2;BaseQRankSum=-0.965;DP=177;Dels=0.0;FS=7.61;HaplotypeScore=3.9869;MLEAC=1;MLEAF=0.5;MQ=41.83;MQ0=0;MQRankSum=0.069;QD=13.65;ReadPosRankSum=-0.52	GT:AD:DP:GQ:PL	0/1:97,80:177:99:2444,0,3205
chrXII	1045475	.	G	A	2365.77	PASS	AC=1;AF=0.5;AN=2;BaseQRankSum=-0.212;DP=185;Dels=0.0;FS=7.758;HaplotypeScore=4.3621;MLEAC=1;MLEAF=0.5;MQ=41.99;MQ0=0;MQRankSum=-1.125;QD=12.79;ReadPosRankSum=-2.01	GT:AD:DP:GQ:PL	0/1:112,73:185:99:2394,0,3989
chrXII	1047222	.	G	A	2757.77	PASS	AC=1;AF=0.5;AN=2;BaseQRankSum=-0.981;DP=206;Dels=0.0;FS=2.42;HaplotypeScore=1.5774;MLEAC=1;MLEAF=0.5;MQ=42.0;MQ0=0;MQRankSum=-0.268;QD=13.39;ReadPosRankSum=-0.228	GT:AD:DP:GQ:PL	0/1:121,85:206:99:2786,0,4133
chrXII	1056711	.	G	A	2386.77	PASS	AC=1;AF=0.5;AN=2;BaseQRankSum=-0.509;DP=187;Dels=0.0;FS=6.533;HaplotypeScore=4.1445;MLEAC=1;MLEAF=0.5;MQ=41.92;MQ0=0;MQRankSum=-1.487;QD=12.76;ReadPosRankSum=-0.498	GT:AD:DP:GQ:PL	0/1:110,77:187:99:2415,0,3652
chrXII	1058400	.	G	A	3488.77	PASS	AC=1;AF=0.5;AN=2;BaseQRankSum=0.562;DP=245;Dels=0.0;FS=4.369;HaplotypeScore=3.5159;MLEAC=1;MLEAF=0.5;MQ=42.0;MQ0=0;MQRankSum=-0.348;QD=14.24;ReadPosRankSum=-0.271	GT:AD:DP:GQ:PL	0/1:136,108:244:99:3517,0,4704
chrXIII	21710	.	C	T	3731.77	PASS	AC=1;AF=0.5;AN=2;BaseQRankSum=-0.645;DP=216;Dels=0.0;FS=3.046;HaplotypeScore=4.204;MLEAC=1;MLEAF=0.5;MQ=41.89;MQ0=0;MQRankSum=-1.222;QD=17.28;ReadPosRankSum=0.586	GT:AD:DP:GQ:PL	0/1:100,116:216:99:3760,0,3276
chrXIII	44388	.	G	A	4609.77	PASS	AC=2;AF=1.0;AN=2;DP=123;Dels=0.0;FS=0.0;HaplotypeScore=6.9731;MLEAC=2;MLEAF=1.0;MQ=41.71;MQ0=0;QD=31.85	GT:AD:DP:GQ:PL	1/1:0,122:123:99:4638,358,0
chrXIII	51013	.	C	T	3426.77	PASS	AC=1;AF=0.5;AN=2;BaseQRankSum=-2.408;DP=186;Dels=0.0;FS=4.268;HaplotypeScore=2.8253;MLEAC=1;MLEAF=0.5;MQ=41.92;MQ0=0;MQRankSum=-0.518;QD=18.42;ReadPosRankSum=-0.403	GT:AD:DP:GQ:PL	0/1:83,103:186:99:3455,0,2703
chrXIII	72072	.	A	G	2417.77	PASS	AC=1;AF=0.5;AN=2;BaseQRankSum=-0.322;DP=146;Dels=0.0;FS=0.0;HaplotypeScore=2.5795;MLEAC=1;MLEAF=0.5;MQ=41.99;MQ0=0;MQRankSum=-0.714;QD=16.56;ReadPosRankSum=0.809	GT:AD:DP:GQ:PL	0/1:71,74:145:99:2446,0,2362
chrXIII	85048	.	C	T	3114.77	PASS	AC=1;AF=0.5;AN=2;BaseQRankSum=-0.59;DP=180;Dels=0.0;FS=0.564;HaplotypeScore=1.9523;MLEAC=1;MLEAF=0.5;MQ=42.0;MQ0=0;MQRankSum=-1.159;QD=17.3;ReadPosRankSum=1.851	GT:AD:DP:GQ:PL	0/1:87,92:179:99:3143,0,2994
chrXIII	96506	.	C	T	3430.77	PASS	AC=1;AF=0.5;AN=2;BaseQRankSum=-0.709;DP=200;Dels=0.0;FS=1.713;HaplotypeScore=5.6063;MLEAC=1;MLEAF=0.5;MQ=41.99;MQ0=0;MQRankSum=-1.232;QD=17.15;ReadPosRankSum=0.086	GT:AD:DP:GQ:PL	0/1:97,103:200:99:3459,0,3158
chrXIII	97981	.	C	T	2492.77	PASS	AC=1;AF=0.5;AN=2;BaseQRankSum=-1.579;DP=151;Dels=0.0;FS=5.952;HaplotypeScore=3.5173;MLEAC=1;MLEAF=0.5;MQ=42.0;MQ0=0;MQRankSum=0.29;QD=16.51;ReadPosRankSum=-0.579	GT:AD:DP:GQ:PL	0/1:73,77:150:99:2521,0,2405
chrXIII	100874	.	C	T	2229.77	PASS	AC=1;AF=0.5;AN=2;BaseQRankSum=-0.839;DP=137;Dels=0.0;FS=3.221;HaplotypeScore=0.9996;MLEAC=1;MLEAF=0.5;MQ=41.99;MQ0=0;MQRankSum=2.046;QD=16.28;ReadPosRankSum=-0.852	GT:AD:DP:GQ:PL	0/1:65,70:135:99:2258,0,2046
chrXIII	106622	.	C	T	2185.77	PASS	AC=1;AF=0.5;AN=2;BaseQRankSum=-0.269;DP=153;Dels=0.0;FS=0.621;HaplotypeScore=5.3496;MLEAC=1;MLEAF=0.5;MQ=41.99;MQ0=0;MQRankSum=-0.776;QD=14.29;ReadPosRankSum=0.391	GT:AD:DP:GQ:PL	0/1:84,68:152:99:2214,0,2784
chrXIII	108430	.	C	T	3770.77	PASS	AC=1;AF=0.5;AN=2;BaseQRankSum=-0.223;DP=208;Dels=0.0;FS=3.105;HaplotypeScore=0.0;MLEAC=1;MLEAF=0.5;MQ=41.99;MQ0=0;MQRankSum=-0.26;QD=18.13;ReadPosRankSum=1.099	GT:AD:DP:GQ:PL	0/1:96,112:208:99:3799,0,3148
chrXIII	112930	.	C	T	3767.77	PASS	AC=1;AF=0.5;AN=2;BaseQRankSum=-1.068;DP=241;Dels=0.0;FS=7.11;HaplotypeScore=1.811;MLEAC=1;MLEAF=0.5;MQ=42.0;MQ0=0;MQRankSum=2.889;QD=15.63;ReadPosRankSum=-1.469	GT:AD:DP:GQ:PL	0/1:123,117:240:99:3796,0,4037
chrXIII	113297	.	C	T	3371.77	PASS	AC=1;AF=0.5;AN=2;BaseQRankSum=1.544;DP=209;Dels=0.0;FS=2.378;HaplotypeScore=3.7034;MLEAC=1;MLEAF=0.5;MQ=42.0;MQ0=0;MQRankSum=0.791;QD=16.13;ReadPosRankSum=-0.374	GT:AD:DP:GQ:PL	0/1:108,101:209:99:3400,0,3604
chrXIII	116225	.	C	T	3670.77	PASS	AC=1;AF=0.5;AN=2;BaseQRankSum=1.146;DP=210;Dels=0.0;FS=1.067;HaplotypeScore=3.6864;MLEAC=1;MLEAF=0.5;MQ=41.99;MQ0=0;MQRankSum=1.657;QD=17.48;ReadPosRankSum=-0.661	GT:AD:DP:GQ:PL	0/1:101,109:210:99:3699,0,3272
chrXIII	230906	.	A	G	1335.77	PASS	AC=2;AF=1.0;AN=2;DP=35;Dels=0.0;FS=0.0;HaplotypeScore=0.0;MLEAC=2;MLEAF=1.0;MQ=41.08;MQ0=0;QD=26.17	GT:AD:DP:GQ:PL	1/1:0,35:35:99:1364,105,0
chrXIII	245070	.	C	T	2168.77	PASS	AC=1;AF=0.5;AN=2;BaseQRankSum=-3.061;DP=183;Dels=0.0;FS=2.628;HaplotypeScore=3.5782;MLEAC=1;MLEAF=0.5;MQ=42.0;MQ0=0;MQRankSum=0.078;QD=11.85;ReadPosRankSum=1.616	GT:AD:DP:GQ:PL	0/1:105,75:180:99:2197,0,3440
chrXIII	250461	.	C	T	1269.77	PASS	AC=1;AF=0.5;AN=2;BaseQRankSum=0.311;DP=78;Dels=0.0;FS=0.0;HaplotypeScore=2.5114;MLEAC=1;MLEAF=0.5;MQ=42.0;MQ0=0;MQRankSum=-0.066;QD=16.28;ReadPosRankSum=-1.404	GT:AD:DP:GQ:PL	0/1:36,41:77:99:1298,0,1130
chrXIII	345590	.	T	C	4304.77	PASS	AC=1;AF=0.5;AN=2;BaseQRankSum=0.897;DP=216;Dels=0.0;FS=8.144;HaplotypeScore=5.4383;MLEAC=1;MLEAF=0.5;MQ=42.0;MQ0=0;MQRankSum=-0.944;QD=19.93;ReadPosRankSum=-0.053	GT:AD:DP:GQ:PL	0/1:91,125:216:99:4333,0,2969
chrXIII	351860	.	C	T	4392.77	PASS	AC=1;AF=0.5;AN=2;BaseQRankSum=-1.693;DP=239;Dels=0.0;FS=3.666;HaplotypeScore=5.9348;MLEAC=1;MLEAF=0.5;MQ=41.94;MQ0=0;MQRankSum=-0.637;QD=18.38;ReadPosRankSum=-1.032	GT:AD:DP:GQ:PL	0/1:103,132:235:99:4421,0,3324
chrXIII	411619	.	C	T	3658.77	PASS	AC=1;AF=0.5;AN=2;BaseQRankSum=0.169;DP=221;Dels=0.0;FS=10.099;HaplotypeScore=0.0;MLEAC=1;MLEAF=0.5;MQ=41.9;MQ0=0;MQRankSum=-0.704;QD=16.56;ReadPosRankSum=0.479	GT:AD:DP:GQ:PL	0/1:110,111:221:99:3687,0,3704
chrXIII	415228	.	C	T	3025.77	PASS	AC=1;AF=0.5;AN=2;BaseQRankSum=-1.082;DP=202;Dels=0.0;FS=1.76;HaplotypeScore=5.5126;MLEAC=1;MLEAF=0.5;MQ=42.0;MQ0=0;MQRankSum=0.417;QD=14.98;ReadPosRankSum=0.665	GT:AD:DP:GQ:PL	0/1:109,91:201:99:3054,0,3817
chrXIII	425973	.	C	T	3653.77	PASS	AC=1;AF=0.5;AN=2;BaseQRankSum=-0.84;DP=219;Dels=0.0;FS=1.041;HaplotypeScore=11.3482;MLEAC=1;MLEAF=0.5;MQ=41.92;MQ0=0;MQRankSum=1.211;QD=16.68;ReadPosRankSum=-0.605	GT:AD:DP:GQ:PL	0/1:105,114:219:99:3682,0,3394
chrXIII	426958	.	C	T	4014.77	PASS	AC=1;AF=0.5;AN=2;BaseQRankSum=-0.095;DP=250;Dels=0.0;FS=1.548;HaplotypeScore=5.2521;MLEAC=1;MLEAF=0.5;MQ=42.0;MQ0=0;MQRankSum=-0.015;QD=16.06;ReadPosRankSum=-0.72	GT:AD:DP:GQ:PL	0/1:130,120:250:99:4043,0,4416
chrXIII	431550	.	C	T	2808.77	PASS	AC=1;AF=0.5;AN=2;BaseQRankSum=-0.061;DP=170;Dels=0.0;FS=5.701;HaplotypeScore=5.7101;MLEAC=1;MLEAF=0.5;MQ=41.92;MQ0=0;MQRankSum=-0.902;QD=16.52;ReadPosRankSum=2.374	GT:AD:DP:GQ:PL	0/1:81,89:170:99:2837,0,2454
chrXIII	443255	.	G	A	2330.77	PASS	AC=1;AF=0.5;AN=2;BaseQRankSum=2.048;DP=176;Dels=0.0;FS=1.196;HaplotypeScore=1.6643;MLEAC=1;MLEAF=0.5;MQ=42.0;MQ0=0;MQRankSum=-0.396;QD=13.24;ReadPosRankSum=-0.63	GT:AD:DP:GQ:PL	0/1:104,72:176:99:2359,0,3551
chrXIII	456211	.	T	C	3508.77	PASS	AC=1;AF=0.5;AN=2;BaseQRankSum=1.298;DP=219;Dels=0.0;FS=0.0;HaplotypeScore=1.7128;MLEAC=1;MLEAF=0.5;MQ=41.99;MQ0=0;MQRankSum=-1.062;QD=16.02;ReadPosRankSum=-1.612	GT:AD:DP:GQ:PL	0/1:110,108:218:99:3537,0,3514
chrXIII	471970	.	T	C	2462.77	PASS	AC=1;AF=0.5;AN=2;BaseQRankSum=-1.132;DP=137;Dels=0.0;FS=4.058;HaplotypeScore=0.9332;MLEAC=1;MLEAF=0.5;MQ=42.0;MQ0=0;MQRankSum=0.261;QD=17.98;ReadPosRankSum=-0.649	GT:AD:DP:GQ:PL	0/1:64,73:137:99:2491,0,2107
chrXIII	501232	.	C	T	2641.77	PASS	AC=1;AF=0.5;AN=2;BaseQRankSum=0.072;DP=183;Dels=0.0;FS=0.0;HaplotypeScore=3.6856;MLEAC=1;MLEAF=0.5;MQ=41.99;MQ0=0;MQRankSum=-1.453;QD=14.44;ReadPosRankSum=-0.189	GT:AD:DP:GQ:PL	0/1:102,80:182:99:2670,0,3538
chrXIII	512810	.	C	T	2384.77	PASS	AC=1;AF=0.5;AN=2;BaseQRankSum=1.536;DP=159;Dels=0.0;FS=0.0;HaplotypeScore=4.3403;MLEAC=1;MLEAF=0.5;MQ=42.0;MQ0=0;MQRankSum=0.609;QD=15.0;ReadPosRankSum=-0.091	GT:AD:DP:GQ:PL	0/1:83,75:158:99:2413,0,2784
chrXIII	521261	.	C	T	3512.77	PASS	AC=1;AF=0.5;AN=2;BaseQRankSum=1.855;DP=208;Dels=0.0;FS=8.966;HaplotypeScore=4.1775;MLEAC=1;MLEAF=0.5;MQ=42.0;MQ0=0;MQRankSum=0.772;QD=16.89;ReadPosRankSum=-1.564	GT:AD:DP:GQ:PL	0/1:105,103:208:99:3541,0,3529
chrXIII	525559	.	C	T	3694.77	PASS	AC=1;AF=0.5;AN=2;BaseQRankSum=-0.736;DP=224;Dels=0.0;FS=2.339;HaplotypeScore=12.483;MLEAC=1;MLEAF=0.5;MQ=41.98;MQ0=0;MQRankSum=0.539;QD=16.49;ReadPosRankSum=0.092	GT:AD:DP:GQ:PL	0/1:108,115:223:99:3723,0,3512
chrXIII	543372	.	T	C	3193.69	PASS	AC=1;AF=0.5;AN=2;BaseQRankSum=1.325;DP=205;Dels=0.0;FS=0.518;HaplotypeScore=2.7332;MLEAC=1;MLEAF=0.5;MQ=41.99;MQ0=0;MQRankSum=0.457;QD=15.58;ReadPosRankSum=-0.664	GT:AD:DP:GQ:PL	0/1:108,96:204:99:3222,0,3685
chrXIII	546565	.	C	T	2420.77	PASS	AC=1;AF=0.5;AN=2;BaseQRankSum=-0.452;DP=171;Dels=0.0;FS=1.206;HaplotypeScore=3.4736;MLEAC=1;MLEAF=0.5;MQ=41.98;MQ0=0;MQRankSum=1.149;QD=14.16;ReadPosRankSum=-0.464	GT:AD:DP:GQ:PL	0/1:95,75:170:99:2449,0,3262
chrXIII	570489	.	T	C	2714.77	PASS	AC=1;AF=0.5;AN=2;BaseQRankSum=0.197;DP=188;Dels=0.0;FS=0.541;HaplotypeScore=0.0;MLEAC=1;MLEAF=0.5;MQ=42.0;MQ0=0;MQRankSum=0.796;QD=14.44;ReadPosRankSum=1.355	GT:AD:DP:GQ:PL	0/1:105,83:188:99:2743,0,3633
chrXIII	578104	.	C	T	2321.77	PASS	AC=1;AF=0.5;AN=2;BaseQRankSum=1.891;DP=143;Dels=0.0;FS=8.998;HaplotypeScore=5.5966;MLEAC=1;MLEAF=0.5;MQ=41.99;MQ0=0;MQRankSum=1.705;QD=16.24;ReadPosRankSum=1.206	GT:AD:DP:GQ:PL	0/1:71,70:142:99:2350,0,2278
chrXIII	580388	.	G	A	2937.77	PASS	AC=1;AF=0.5;AN=2;BaseQRankSum=-0.789;DP=190;Dels=0.0;FS=9.591;HaplotypeScore=4.4859;MLEAC=1;MLEAF=0.5;MQ=41.99;MQ0=0;MQRankSum=-1.029;QD=15.46;ReadPosRankSum=-0.374	GT:AD:DP:GQ:PL	0/1:99,90:189:99:2966,0,3295
chrXIII	583752	.	T	C	2610.77	PASS	AC=1;AF=0.5;AN=2;BaseQRankSum=1.303;DP=169;Dels=0.0;FS=2.706;HaplotypeScore=4.739;MLEAC=1;MLEAF=0.5;MQ=42.0;MQ0=0;MQRankSum=0.515;QD=15.45;ReadPosRankSum=0.705	GT:AD:DP:GQ:PL	0/1:89,79:168:99:2639,0,2947
chrXIII	608250	.	C	T	2890.77	PASS	AC=1;AF=0.5;AN=2;BaseQRankSum=0.086;DP=174;Dels=0.0;FS=1.21;HaplotypeScore=1.7621;MLEAC=1;MLEAF=0.5;MQ=42.0;MQ0=0;MQRankSum=0.146;QD=16.61;ReadPosRankSum=-1.043	GT:AD:DP:GQ:PL	0/1:88,86:174:99:2919,0,2887
chrXIII	615609	.	C	T	3837.77	PASS	AC=1;AF=0.5;AN=2;BaseQRankSum=-0.29;DP=226;Dels=0.0;FS=6.362;HaplotypeScore=3.7181;MLEAC=1;MLEAF=0.5;MQ=41.93;MQ0=0;MQRankSum=-2.197;QD=16.98;ReadPosRankSum=0.634	GT:AD:DP:GQ:PL	0/1:110,115:226:99:3866,0,3699
chrXIII	616107	.	T	C	3003.77	PASS	AC=1;AF=0.5;AN=2;BaseQRankSum=-1.214;DP=183;Dels=0.0;FS=0.548;HaplotypeScore=0.7887;MLEAC=1;MLEAF=0.5;MQ=42.0;MQ0=0;MQRankSum=1.605;QD=16.41;ReadPosRankSum=0.155	GT:AD:DP:GQ:PL	0/1:88,95:183:99:3032,0,2887
chrXIII	627352	.	C	T	3204.83	PASS	AC=1;AF=0.5;AN=2;BaseQRankSum=0.117;DP=157;Dels=0.0;FS=0.601;HaplotypeScore=0.8667;MLEAC=1;MLEAF=0.5;MQ=41.98;MQ0=0;MQRankSum=0.686;QD=20.41;ReadPosRankSum=-1.59	GT:AD:DP:GQ:PL	0/1:61,96:157:99:3235,0,1907
chrXIII	669476	.	C	T	3947.77	PASS	AC=1;AF=0.5;AN=2;BaseQRankSum=-0.287;DP=223;Dels=0.0;FS=11.066;HaplotypeScore=4.2438;MLEAC=1;MLEAF=0.5;MQ=42.0;MQ0=0;MQRankSum=0.522;QD=17.7;ReadPosRankSum=0.606	GT:AD:DP:GQ:PL	0/1:103,119:223:99:3976,0,3418
chrXIII	671994	.	C	T	2815.77	PASS	AC=1;AF=0.5;AN=2;BaseQRankSum=0.13;DP=153;Dels=0.0;FS=11.38;HaplotypeScore=0.0;MLEAC=1;MLEAF=0.5;MQ=41.99;MQ0=0;MQRankSum=-0.648;QD=18.4;ReadPosRankSum=-0.067	GT:AD:DP:GQ:PL	0/1:69,83:152:99:2844,0,2277
chrXIII	676880	.	C	T	2414.77	PASS	AC=1;AF=0.5;AN=2;BaseQRankSum=-0.929;DP=165;Dels=0.0;FS=0.59;HaplotypeScore=2.4304;MLEAC=1;MLEAF=0.5;MQ=42.0;MQ0=0;MQRankSum=-0.119;QD=14.63;ReadPosRankSum=-0.766	GT:AD:DP:GQ:PL	0/1:88,77:165:99:2443,0,3004
chrXIII	677784	.	C	T	3490.77	PASS	AC=1;AF=0.5;AN=2;BaseQRankSum=-0.575;DP=230;Dels=0.0;FS=4.513;HaplotypeScore=3.376;MLEAC=1;MLEAF=0.5;MQ=41.99;MQ0=0;MQRankSum=-0.007;QD=15.18;ReadPosRankSum=-0.955	GT:AD:DP:GQ:PL	0/1:116,111:227:99:3519,0,3570
chrXIII	682129	.	C	T	3187.75	PASS	AC=1;AF=0.5;AN=2;BaseQRankSum=0.352;DP=191;Dels=0.0;FS=3.323;HaplotypeScore=2.5953;MLEAC=1;MLEAF=0.5;MQ=42.0;MQ0=0;MQRankSum=-0.046;QD=16.69;ReadPosRankSum=1.582	GT:AD:DP:GQ:PL	0/1:95,96:191:99:3216,0,3187
chrXIII	682404	.	C	T	3892.77	PASS	AC=1;AF=0.5;AN=2;BaseQRankSum=-1.192;DP=225;Dels=0.0;FS=0.0;HaplotypeScore=1.6988;MLEAC=1;MLEAF=0.5;MQ=42.0;MQ0=0;MQRankSum=0.407;QD=17.3;ReadPosRankSum=-1.648	GT:AD:DP:GQ:PL	0/1:108,116:224:99:3921,0,3676
chrXIII	687800	.	C	T	3689.77	PASS	AC=1;AF=0.5;AN=2;BaseQRankSum=-0.607;DP=216;Dels=0.0;FS=3.933;HaplotypeScore=3.454;MLEAC=1;MLEAF=0.5;MQ=42.0;MQ0=0;MQRankSum=1.081;QD=17.08;ReadPosRankSum=-1.158	GT:AD:DP:GQ:PL	0/1:100,114:214:99:3718,0,3238
chrXIII	688741	.	C	T	2922.77	PASS	AC=1;AF=0.5;AN=2;BaseQRankSum=-0.168;DP=175;Dels=0.0;FS=5.492;HaplotypeScore=9.5257;MLEAC=1;MLEAF=0.5;MQ=41.99;MQ0=0;MQRankSum=-1.054;QD=16.7;ReadPosRankSum=-0.542	GT:AD:DP:GQ:PL	0/1:83,87:174:99:2951,0,2749
chrXIII	691443	.	T	C	4105.77	PASS	AC=1;AF=0.5;AN=2;BaseQRankSum=-0.523;DP=250;Dels=0.0;FS=0.968;HaplotypeScore=2.7523;MLEAC=1;MLEAF=0.5;MQ=41.98;MQ0=0;MQRankSum=-1.994;QD=16.42;ReadPosRankSum=-0.063	GT:AD:DP:GQ:PL	0/1:127,123:250:99:4134,0,4209
chrXIII	714467	.	G	A	3487.77	PASS	AC=1;AF=0.5;AN=2;BaseQRankSum=1.922;DP=199;Dels=0.0;FS=3.281;HaplotypeScore=3.7204;MLEAC=1;MLEAF=0.5;MQ=42.0;MQ0=0;MQRankSum=2.101;QD=17.53;ReadPosRankSum=0.753	GT:AD:DP:GQ:PL	0/1:96,102:198:99:3516,0,3059
chrXIII	748079	.	A	C	342.77	PASS	AC=1;AF=0.5;AN=2;BaseQRankSum=1.162;DP=148;Dels=0.0;FS=8.024;HaplotypeScore=6.7606;MLEAC=1;MLEAF=0.5;MQ=41.78;MQ0=0;MQRankSum=-0.116;QD=2.32;ReadPosRankSum=-3.905	GT:AD:DP:GQ:PL	0/1:126,22:148:99:371,0,4514
chrXIII	754960	.	C	T	3354.77	PASS	AC=1;AF=0.5;AN=2;BaseQRankSum=-0.506;DP=195;Dels=0.0;FS=0.523;HaplotypeScore=0.0;MLEAC=1;MLEAF=0.5;MQ=42.0;MQ0=0;MQRankSum=2.2;QD=17.2;ReadPosRankSum=-1.073	GT:AD:DP:GQ:PL	0/1:95,100:195:99:3383,0,3178
chrXIII	758979	.	C	T	1551.77	PASS	AC=1;AF=0.5;AN=2;BaseQRankSum=0.126;DP=98;Dels=0.0;FS=2.758;HaplotypeScore=1.5774;MLEAC=1;MLEAF=0.5;MQ=42.0;MQ0=0;MQRankSum=-0.307;QD=15.83;ReadPosRankSum=0.718	GT:AD:DP:GQ:PL	0/1:49,48:97:99:1580,0,1556
chrXIII	761646	.	C	T	3294.77	PASS	AC=1;AF=0.5;AN=2;BaseQRankSum=-1.911;DP=228;Dels=0.0;FS=9.614;HaplotypeScore=3.3394;MLEAC=1;MLEAF=0.5;MQ=42.0;MQ0=0;MQRankSum=0.622;QD=14.45;ReadPosRankSum=-1.82	GT:AD:DP:GQ:PL	0/1:121,105:226:99:3323,0,4018
chrXIII	773473	.	C	T	3189.78	PASS	AC=1;AF=0.5;AN=2;BaseQRankSum=1.322;DP=212;Dels=0.0;FS=3.073;HaplotypeScore=0.0;MLEAC=1;MLEAF=0.5;MQ=41.99;MQ0=0;MQRankSum=-1.73;QD=15.05;ReadPosRankSum=-0.054	GT:AD:DP:GQ:PL	0/1:113,99:212:99:3218,0,3814
chrXIII	803047	.	T	C	3373.77	PASS	AC=1;AF=0.5;AN=2;BaseQRankSum=2.165;DP=203;Dels=0.0;FS=10.456;HaplotypeScore=2.6998;MLEAC=1;MLEAF=0.5;MQ=42.0;MQ0=0;MQRankSum=0.688;QD=16.62;ReadPosRankSum=0.986	GT:AD:DP:GQ:PL	0/1:100,101:202:99:3402,0,3299
chrXIII	828442	.	C	T	3541.77	PASS	AC=1;AF=0.5;AN=2;BaseQRankSum=1.272;DP=184;Dels=0.0;FS=1.158;HaplotypeScore=1.7719;MLEAC=1;MLEAF=0.5;MQ=42.0;MQ0=0;MQRankSum=0.825;QD=19.25;ReadPosRankSum=-1.411	GT:AD:DP:GQ:PL	0/1:80,104:184:99:3570,0,2516
chrXIII	855782	.	T	C	3338.77	PASS	AC=1;AF=0.5;AN=2;BaseQRankSum=-0.337;DP=236;Dels=0.0;FS=2.274;HaplotypeScore=4.2896;MLEAC=1;MLEAF=0.5;MQ=42.0;MQ0=0;MQRankSum=-0.504;QD=14.15;ReadPosRankSum=0.567	GT:AD:DP:GQ:PL	0/1:129,107:236:99:3367,0,4306
chrXIII	866285	.	C	T	3906.77	PASS	AC=1;AF=0.5;AN=2;BaseQRankSum=-0.259;DP=222;Dels=0.0;FS=1.635;HaplotypeScore=3.7095;MLEAC=1;MLEAF=0.5;MQ=41.99;MQ0=0;MQRankSum=0.33;QD=17.6;ReadPosRankSum=-0.755	GT:AD:DP:GQ:PL	0/1:104,118:222:99:3935,0,3358
chrXIII	867173	.	T	C	2719.77	PASS	AC=1;AF=0.5;AN=2;BaseQRankSum=3.0;DP=193;Dels=0.0;FS=1.169;HaplotypeScore=2.2657;MLEAC=1;MLEAF=0.5;MQ=41.98;MQ0=0;MQRankSum=-2.041;QD=14.09;ReadPosRankSum=-1.109	GT:AD:DP:GQ:PL	0/1:98,95:193:99:2748,0,2765
chrXIII	881325	.	T	C	3077.77	PASS	AC=1;AF=0.5;AN=2;BaseQRankSum=4.229;DP=193;Dels=0.0;FS=6.01;HaplotypeScore=3.6212;MLEAC=1;MLEAF=0.5;MQ=41.99;MQ0=0;MQRankSum=0.563;QD=15.95;ReadPosRankSum=0.256	GT:AD:DP:GQ:PL	0/1:98,95:193:99:3106,0,3102
chrXIII	887361	.	C	T	3485.77	PASS	AC=1;AF=0.5;AN=2;BaseQRankSum=0.186;DP=222;Dels=0.0;FS=1.049;HaplotypeScore=6.5865;MLEAC=1;MLEAF=0.5;MQ=42.0;MQ0=0;MQRankSum=-0.059;QD=15.7;ReadPosRankSum=1.185	GT:AD:DP:GQ:PL	0/1:113,109:222:99:3514,0,3763
chrXIII	893138	.	C	T	3909.77	PASS	AC=1;AF=0.5;AN=2;BaseQRankSum=2.497;DP=236;Dels=0.0;FS=0.0;HaplotypeScore=7.8741;MLEAC=1;MLEAF=0.5;MQ=41.98;MQ0=0;MQRankSum=-2.906;QD=16.57;ReadPosRankSum=1.712	GT:AD:DP:GQ:PL	0/1:120,116:236:99:3938,0,3940
chrXIII	894141	.	C	T	3987.77	PASS	AC=1;AF=0.5;AN=2;BaseQRankSum=1.099;DP=242;Dels=0.0;FS=0.989;HaplotypeScore=3.5009;MLEAC=1;MLEAF=0.5;MQ=42.0;MQ0=0;MQRankSum=-0.184;QD=16.48;ReadPosRankSum=-0.5	GT:AD:DP:GQ:PL	0/1:125,117:242:99:4016,0,4276
chrXIII	912930	.	C	T	2725.77	PASS	AC=1;AF=0.5;AN=2;BaseQRankSum=-1.317;DP=211;Dels=0.0;FS=8.97;HaplotypeScore=3.0746;MLEAC=1;MLEAF=0.5;MQ=41.99;MQ0=0;MQRankSum=-1.385;QD=12.92;ReadPosRankSum=0.446	GT:AD:DP:GQ:PL	0/1:121,90:211:99:2754,0,4104
chrXIV	21658	.	C	T	3215.74	PASS	AC=1;AF=0.5;AN=2;BaseQRankSum=-1.516;DP=193;Dels=0.0;FS=3.249;HaplotypeScore=4.44;MLEAC=1;MLEAF=0.5;MQ=42.0;MQ0=0;MQRankSum=1.221;QD=16.66;ReadPosRankSum=-2.351	GT:AD:DP:GQ:PL	0/1:89,104:193:99:3244,0,2840
chrXIV	21892	.	C	T	3465.77	PASS	AC=1;AF=0.5;AN=2;BaseQRankSum=1.503;DP=182;Dels=0.0;FS=6.393;HaplotypeScore=9.5571;MLEAC=1;MLEAF=0.5;MQ=42.0;MQ0=0;MQRankSum=-0.209;QD=19.04;ReadPosRankSum=0.322	GT:AD:DP:GQ:PL	0/1:78,102:181:99:3494,0,2488
chrXIV	27683	.	C	T	3494.77	PASS	AC=1;AF=0.5;AN=2;BaseQRankSum=2.12;DP=207;Dels=0.0;FS=4.869;HaplotypeScore=0.7887;MLEAC=1;MLEAF=0.5;MQ=41.93;MQ0=0;MQRankSum=-0.567;QD=16.88;ReadPosRankSum=0.171	GT:AD:DP:GQ:PL	0/1:103,104:207:99:3523,0,3495
chrXIV	33133	.	C	T	2824.77	PASS	AC=1;AF=0.5;AN=2;BaseQRankSum=-0.014;DP=167;Dels=0.0;FS=2.735;HaplotypeScore=0.6651;MLEAC=1;MLEAF=0.5;MQ=41.92;MQ0=0;MQRankSum=1.046;QD=16.91;ReadPosRankSum=-0.075	GT:AD:DP:GQ:PL	0/1:81,86:167:99:2853,0,2612
chrXIV	39945	.	C	T	3537.77	PASS	AC=1;AF=0.5;AN=2;BaseQRankSum=1.481;DP=216;Dels=0.0;FS=3.862;HaplotypeScore=3.1507;MLEAC=1;MLEAF=0.5;MQ=41.99;MQ0=0;MQRankSum=-1.47;QD=16.38;ReadPosRankSum=-0.192	GT:AD:DP:GQ:PL	0/1:109,107:216:99:3566,0,3575
chrXIV	40135	.	C	T	2920.77	PASS	AC=1;AF=0.5;AN=2;BaseQRankSum=1.974;DP=191;Dels=0.0;FS=2.501;HaplotypeScore=1.6918;MLEAC=1;MLEAF=0.5;MQ=42.0;MQ0=0;MQRankSum=-1.098;QD=15.29;ReadPosRankSum=1.261	GT:AD:DP:GQ:PL	0/1:102,89:191:99:2949,0,3397
chrXIV	40646	.	C	T	2863.77	PASS	AC=1;AF=0.5;AN=2;BaseQRankSum=-0.29;DP=192;Dels=0.0;FS=6.108;HaplotypeScore=5.1844;MLEAC=1;MLEAF=0.5;MQ=42.0;MQ0=0;MQRankSum=-0.418;QD=14.92;ReadPosRankSum=-1.22	GT:AD:DP:GQ:PL	0/1:100,91:191:99:2892,0,3345
chrXIV	43151	.	A	G	2708.77	PASS	AC=1;AF=0.5;AN=2;BaseQRankSum=1.519;DP=189;Dels=0.0;FS=0.544;HaplotypeScore=3.4338;MLEAC=1;MLEAF=0.5;MQ=41.99;MQ0=0;MQRankSum=0.504;QD=14.33;ReadPosRankSum=0.762	GT:AD:DP:GQ:PL	0/1:103,85:188:99:2737,0,3559
chrXIV	43441	.	C	T	3213.77	PASS	AC=1;AF=0.5;AN=2;BaseQRankSum=1.039;DP=193;Dels=0.0;FS=0.524;HaplotypeScore=0.9734;MLEAC=1;MLEAF=0.5;MQ=41.99;MQ0=0;MQRankSum=-0.699;QD=16.65;ReadPosRankSum=0.403	GT:AD:DP:GQ:PL	0/1:97,95:192:99:3242,0,3245
chrXIV	43893	.	C	T	3320.77	PASS	AC=1;AF=0.5;AN=2;BaseQRankSum=0.424;DP=218;Dels=0.0;FS=1.053;HaplotypeScore=2.366;MLEAC=1;MLEAF=0.5;MQ=42.0;MQ0=0;MQRankSum=-0.872;QD=15.23;ReadPosRankSum=0.53	GT:AD:DP:GQ:PL	0/1:117,101:218:99:3349,0,3997
chrXIV	45489	.	C	T	2888.77	PASS	AC=1;AF=0.5;AN=2;BaseQRankSum=1.273;DP=147;Dels=0.0;FS=3.88;HaplotypeScore=5.5692;MLEAC=1;MLEAF=0.5;MQ=42.0;MQ0=0;MQRankSum=-2.077;QD=19.65;ReadPosRankSum=0.986	GT:AD:DP:GQ:PL	0/1:62,85:147:99:2917,0,2035
chrXIV	47825	.	C	T	3365.77	PASS	AC=1;AF=0.5;AN=2;BaseQRankSum=-1.179;DP=202;Dels=0.0;FS=1.725;HaplotypeScore=3.3607;MLEAC=1;MLEAF=0.5;MQ=41.93;MQ0=0;MQRankSum=-1.005;QD=16.66;ReadPosRankSum=0.553	GT:AD:DP:GQ:PL	0/1:98,104:202:99:3394,0,3303
chrXIV	48496	.	C	T	2356.77	PASS	AC=1;AF=0.5;AN=2;BaseQRankSum=0.085;DP=159;Dels=0.0;FS=3.747;HaplotypeScore=2.5655;MLEAC=1;MLEAF=0.5;MQ=42.0;MQ0=0;MQRankSum=-0.499;QD=14.82;ReadPosRankSum=-1.749	GT:AD:DP:GQ:PL	0/1:85,74:159:99:2385,0,2824
chrXIV	49787	.	C	T	3879.77	PASS	AC=1;AF=0.5;AN=2;BaseQRankSum=-0.398;DP=232;Dels=0.0;FS=2.924;HaplotypeScore=0.734;MLEAC=1;MLEAF=0.5;MQ=42.0;MQ0=0;MQRankSum=-1.102;QD=16.72;ReadPosRankSum=-1.235	GT:AD:DP:GQ:PL	0/1:116,116:232:99:3908,0,3927
chrXIV	52147	.	C	T	3288.77	PASS	AC=1;AF=0.5;AN=2;BaseQRankSum=2.173;DP=186;Dels=0.0;FS=1.798;HaplotypeScore=1.5226;MLEAC=1;MLEAF=0.5;MQ=42.0;MQ0=0;MQRankSum=-0.8;QD=17.68;ReadPosRankSum=0.087	GT:AD:DP:GQ:PL	0/1:87,99:186:99:3317,0,2750
chrXIV	54004	.	A	G	2699.77	PASS	AC=1;AF=0.5;AN=2;BaseQRankSum=0.443;DP=151;Dels=0.0;FS=0.0;HaplotypeScore=3.7539;MLEAC=1;MLEAF=0.5;MQ=42.0;MQ0=0;MQRankSum=0.009;QD=17.88;ReadPosRankSum=-0.731	GT:AD:DP:GQ:PL	0/1:68,83:151:99:2728,0,2223
chrXIV	54398	.	C	T	2814.77	PASS	AC=1;AF=0.5;AN=2;BaseQRankSum=0.645;DP=168;Dels=0.0;FS=1.205;HaplotypeScore=3.8576;MLEAC=1;MLEAF=0.5;MQ=42.0;MQ0=0;MQRankSum=0.463;QD=16.75;ReadPosRankSum=0.226	GT:AD:DP:GQ:PL	0/1:82,85:167:99:2843,0,2666
chrXIV	58034	.	C	T	3430.77	PASS	AC=1;AF=0.5;AN=2;BaseQRankSum=-0.616;DP=205;Dels=0.0;FS=3.946;HaplotypeScore=2.4413;MLEAC=1;MLEAF=0.5;MQ=42.0;MQ0=0;MQRankSum=-0.298;QD=16.74;ReadPosRankSum=-0.124	GT:AD:DP:GQ:PL	0/1:102,103:205:99:3459,0,3442
chrXIV	62637	.	C	T	3124.77	PASS	AC=1;AF=0.5;AN=2;BaseQRankSum=-2.905;DP=194;Dels=0.0;FS=10.879;HaplotypeScore=7.2285;MLEAC=1;MLEAF=0.5;MQ=42.0;MQ0=0;MQRankSum=0.615;QD=16.11;ReadPosRankSum=-0.311	GT:AD:DP:GQ:PL	0/1:94,100:194:99:3153,0,3156
chrXIV	62701	.	A	G	3843.77	PASS	AC=1;AF=0.5;AN=2;BaseQRankSum=-1.71;DP=249;Dels=0.0;FS=7.975;HaplotypeScore=2.7067;MLEAC=1;MLEAF=0.5;MQ=41.94;MQ0=0;MQRankSum=-1.336;QD=15.44;ReadPosRankSum=-1.625	GT:AD:DP:GQ:PL	0/1:130,119:249:99:3872,0,4438
chrXIV	66764	.	G	A	3483.77	PASS	AC=1;AF=0.5;AN=2;BaseQRankSum=-0.476;DP=205;Dels=0.0;FS=4.0;HaplotypeScore=4.3719;MLEAC=1;MLEAF=0.5;MQ=42.0;MQ0=0;MQRankSum=-0.077;QD=16.99;ReadPosRankSum=-1.002	GT:AD:DP:GQ:PL	0/1:102,102:204:99:3512,0,3458
chrXIV	74331	.	A	G	4027.77	PASS	AC=1;AF=0.5;AN=2;BaseQRankSum=-0.601;DP=249;Dels=0.0;FS=6.009;HaplotypeScore=9.8391;MLEAC=1;MLEAF=0.5;MQ=42.0;MQ0=0;MQRankSum=0.199;QD=16.18;ReadPosRankSum=-0.027	GT:AD:DP:GQ:PL	0/1:124,124:248:99:4056,0,4181
chrXIV	78044	.	C	T	3682.77	PASS	AC=1;AF=0.5;AN=2;BaseQRankSum=1.264;DP=220;Dels=0.0;FS=5.598;HaplotypeScore=1.5226;MLEAC=1;MLEAF=0.5;MQ=41.99;MQ0=0;MQRankSum=-0.442;QD=16.74;ReadPosRankSum=-1.569	GT:AD:DP:GQ:PL	0/1:110,110:220:99:3711,0,3687
chrXIV	79358	.	C	T	3290.77	PASS	AC=1;AF=0.5;AN=2;BaseQRankSum=1.475;DP=213;Dels=0.0;FS=1.079;HaplotypeScore=8.3092;MLEAC=1;MLEAF=0.5;MQ=41.98;MQ0=0;MQRankSum=-0.043;QD=15.45;ReadPosRankSum=-0.069	GT:AD:DP:GQ:PL	0/1:112,101:213:99:3319,0,3663
chrXIV	81760	.	C	T	2672.77	PASS	AC=1;AF=0.5;AN=2;BaseQRankSum=-1.639;DP=174;Dels=0.0;FS=1.2;HaplotypeScore=4.6227;MLEAC=1;MLEAF=0.5;MQ=41.92;MQ0=0;MQRankSum=-0.746;QD=15.36;ReadPosRankSum=-1.678	GT:AD:DP:GQ:PL	0/1:89,84:174:99:2701,0,3036
chrXIV	89367	.	A	G	3601.77	PASS	AC=1;AF=0.5;AN=2;BaseQRankSum=1.787;DP=226;Dels=0.0;FS=0.0;HaplotypeScore=0.8667;MLEAC=1;MLEAF=0.5;MQ=42.0;MQ0=0;MQRankSum=0.214;QD=15.94;ReadPosRankSum=-0.916	GT:AD:DP:GQ:PL	0/1:115,111:226:99:3630,0,3726
chrXIV	90145	.	C	T	2707.77	PASS	AC=1;AF=0.5;AN=2;BaseQRankSum=-0.082;DP=159;Dels=0.0;FS=9.546;HaplotypeScore=2.366;MLEAC=1;MLEAF=0.5;MQ=42.0;MQ0=0;MQRankSum=-0.27;QD=17.03;ReadPosRankSum=-0.781	GT:AD:DP:GQ:PL	0/1:76,82:158:99:2736,0,2529
chrXIV	92453	.	C	T	4085.77	PASS	AC=1;AF=0.5;AN=2;BaseQRankSum=0.698;DP=223;Dels=0.0;FS=9.843;HaplotypeScore=0.9734;MLEAC=1;MLEAF=0.5;MQ=41.99;MQ0=0;MQRankSum=0.026;QD=18.32;ReadPosRankSum=0.444	GT:AD:DP:GQ:PL	0/1:104,119:223:99:4114,0,3396
chrXIV	94203	.	G	A	2894.77	PASS	AC=1;AF=0.5;AN=2;BaseQRankSum=-0.934;DP=163;Dels=0.0;FS=1.305;HaplotypeScore=6.0103;MLEAC=1;MLEAF=0.5;MQ=41.99;MQ0=0;MQRankSum=-0.484;QD=17.76;ReadPosRankSum=-0.474	GT:AD:DP:GQ:PL	0/1:75,88:163:99:2923,0,2484
chrXIV	106339	.	C	T	2947.77	PASS	AC=1;AF=0.5;AN=2;BaseQRankSum=-2.096;DP=181;Dels=0.0;FS=2.582;HaplotypeScore=4.2294;MLEAC=1;MLEAF=0.5;MQ=42.0;MQ0=0;MQRankSum=1.208;QD=16.29;ReadPosRankSum=1.144	GT:AD:DP:GQ:PL	0/1:83,96:179:99:2976,0,2670
chrXIV	107980	.	C	T	2182.77	PASS	AC=1;AF=0.5;AN=2;BaseQRankSum=0.803;DP=147;Dels=0.0;FS=2.079;HaplotypeScore=0.8941;MLEAC=1;MLEAF=0.5;MQ=42.0;MQ0=0;MQRankSum=-1.263;QD=14.85;ReadPosRankSum=1.398	GT:AD:DP:GQ:PL	0/1:78,67:145:99:2211,0,2450
chrXIV	114258	.	T	C	3350.77	PASS	AC=1;AF=0.5;AN=2;BaseQRankSum=2.552;DP=200;Dels=0.0;FS=1.104;HaplotypeScore=4.2991;MLEAC=1;MLEAF=0.5;MQ=42.0;MQ0=0;MQRankSum=1.87;QD=16.75;ReadPosRankSum=1.24	GT:AD:DP:GQ:PL	0/1:99,99:199:99:3379,0,3285
chrXIV	117623	.	T	C	3058.77	PASS	AC=1;AF=0.5;AN=2;BaseQRankSum=-1.785;DP=163;Dels=0.0;FS=2.924;HaplotypeScore=6.0652;MLEAC=1;MLEAF=0.5;MQ=42.0;MQ0=0;MQRankSum=-0.535;QD=18.77;ReadPosRankSum=-1.148	GT:AD:DP:GQ:PL	0/1:70,93:163:99:3087,0,2267
chrXIV	118784	.	G	A	2513.77	PASS	AC=1;AF=0.5;AN=2;BaseQRankSum=1.619;DP=167;Dels=0.0;FS=3.666;HaplotypeScore=5.0382;MLEAC=1;MLEAF=0.5;MQ=41.86;MQ0=0;MQRankSum=-0.105;QD=15.05;ReadPosRankSum=-0.315	GT:AD:DP:GQ:PL	0/1:88,78:167:99:2542,0,2772
chrXIV	120474	.	G	A	3033.77	PASS	AC=1;AF=0.5;AN=2;BaseQRankSum=0.751;DP=182;Dels=0.0;FS=1.183;HaplotypeScore=5.0394;MLEAC=1;MLEAF=0.5;MQ=41.97;MQ0=0;MQRankSum=-0.294;QD=16.67;ReadPosRankSum=0.37	GT:AD:DP:GQ:PL	0/1:89,92:181:99:3062,0,2895
chrXIV	130421	.	G	A	3952.77	PASS	AC=1;AF=0.5;AN=2;BaseQRankSum=2.288;DP=232;Dels=0.0;FS=3.626;HaplotypeScore=4.9401;MLEAC=1;MLEAF=0.5;MQ=42.0;MQ0=0;MQRankSum=0.124;QD=17.04;ReadPosRankSum=0.4	GT:AD:DP:GQ:PL	0/1:114,118:232:99:3981,0,3644
chrXIV	130470	.	T	C	3456.77	PASS	AC=1;AF=0.5;AN=2;BaseQRankSum=-0.102;DP=221;Dels=0.0;FS=1.043;HaplotypeScore=2.7732;MLEAC=1;MLEAF=0.5;MQ=42.0;MQ0=0;MQRankSum=-0.104;QD=15.64;ReadPosRankSum=-0.407	GT:AD:DP:GQ:PL	0/1:114,107:221:99:3485,0,3841
chrXIV	138121	.	G	A	2683.77	PASS	AC=1;AF=0.5;AN=2;BaseQRankSum=-0.099;DP=163;Dels=0.0;FS=2.826;HaplotypeScore=4.6867;MLEAC=1;MLEAF=0.5;MQ=41.99;MQ0=0;MQRankSum=0.052;QD=16.46;ReadPosRankSum=0.995	GT:AD:DP:GQ:PL	0/1:77,86:163:99:2712,0,2476
chrXIV	140318	.	G	A	2994.77	PASS	AC=1;AF=0.5;AN=2;BaseQRankSum=1.519;DP=181;Dels=0.0;FS=1.867;HaplotypeScore=1.6988;MLEAC=1;MLEAF=0.5;MQ=42.0;MQ0=0;MQRankSum=2.981;QD=16.55;ReadPosRankSum=-0.32	GT:AD:DP:GQ:PL	0/1:91,89:180:99:3023,0,3052
chrXIV	142081	.	C	T	2710.77	PASS	AC=1;AF=0.5;AN=2;BaseQRankSum=-2.363;DP=164;Dels=0.0;FS=5.64;HaplotypeScore=0.0;MLEAC=1;MLEAF=0.5;MQ=42.0;MQ0=0;MQRankSum=0.841;QD=16.53;ReadPosRankSum=-0.393	GT:AD:DP:GQ:PL	0/1:78,86:164:99:2739,0,2569
chrXIV	143287	.	G	A	3080.77	PASS	AC=1;AF=0.5;AN=2;BaseQRankSum=2.388;DP=190;Dels=0.0;FS=10.787;HaplotypeScore=1.8055;MLEAC=1;MLEAF=0.5;MQ=42.0;MQ0=0;MQRankSum=-1.802;QD=16.21;ReadPosRankSum=1.799	GT:AD:DP:GQ:PL	0/1:98,92:190:99:3109,0,3176
chrXIV	144696	.	G	A	3667.77	PASS	AC=1;AF=0.5;AN=2;BaseQRankSum=-1.198;DP=233;Dels=0.0;FS=2.893;HaplotypeScore=3.3634;MLEAC=1;MLEAF=0.5;MQ=42.0;MQ0=0;MQRankSum=-0.094;QD=15.74;ReadPosRankSum=-0.596	GT:AD:DP:GQ:PL	0/1:122,111:233:99:3696,0,3981
chrXIV	145273	.	A	G	3579.77	PASS	AC=1;AF=0.5;AN=2;BaseQRankSum=1.274;DP=207;Dels=0.0;FS=0.51;HaplotypeScore=1.5226;MLEAC=1;MLEAF=0.5;MQ=41.99;MQ0=0;MQRankSum=-0.54;QD=17.29;ReadPosRankSum=0.412	GT:AD:DP:GQ:PL	0/1:99,108:207:99:3608,0,3184
chrXIV	147797	.	G	A	2797.77	PASS	AC=1;AF=0.5;AN=2;BaseQRankSum=-3.782;DP=183;Dels=0.0;FS=2.604;HaplotypeScore=7.291;MLEAC=1;MLEAF=0.5;MQ=42.0;MQ0=0;MQRankSum=0.099;QD=15.29;ReadPosRankSum=-0.393	GT:AD:DP:GQ:PL	0/1:87,96:183:99:2826,0,2801
chrXIV	149397	.	C	T	2952.77	PASS	AC=1;AF=0.5;AN=2;BaseQRankSum=-1.9;DP=186;Dels=0.0;FS=0.537;HaplotypeScore=2.6;MLEAC=1;MLEAF=0.5;MQ=42.0;MQ0=0;MQRankSum=-0.187;QD=15.88;ReadPosRankSum=1.935	GT:AD:DP:GQ:PL	0/1:92,94:186:99:2981,0,3083
chrXIV	155955	.	C	T	3181.78	PASS	AC=1;AF=0.5;AN=2;BaseQRankSum=-0.453;DP=201;Dels=0.0;FS=3.192;HaplotypeScore=8.2047;MLEAC=1;MLEAF=0.5;MQ=42.0;MQ0=0;MQRankSum=2.111;QD=15.83;ReadPosRankSum=-1.052	GT:AD:DP:GQ:PL	0/1:105,96:201:99:3210,0,3610
chrXIV	157463	.	G	A	3607.77	PASS	AC=1;AF=0.5;AN=2;BaseQRankSum=1.609;DP=231;Dels=0.0;FS=0.484;HaplotypeScore=3.3976;MLEAC=1;MLEAF=0.5;MQ=41.99;MQ0=0;MQRankSum=-0.155;QD=15.62;ReadPosRankSum=-0.105	GT:AD:DP:GQ:PL	0/1:121,108:229:99:3636,0,4045
chrXIV	166852	.	C	T	2178.77	PASS	AC=1;AF=0.5;AN=2;BaseQRankSum=2.684;DP=179;Dels=0.0;FS=4.515;HaplotypeScore=1.6988;MLEAC=1;MLEAF=0.5;MQ=42.0;MQ0=0;MQRankSum=-0.422;QD=12.17;ReadPosRankSum=0.461	GT:AD:DP:GQ:PL	0/1:110,69:179:99:2207,0,3694
chrXIV	167254	.	G	A	2755.77	PASS	AC=1;AF=0.5;AN=2;BaseQRankSum=0.935;DP=162;Dels=0.0;FS=5.767;HaplotypeScore=1.8455;MLEAC=1;MLEAF=0.5;MQ=42.0;MQ0=0;MQRankSum=-0.351;QD=17.01;ReadPosRankSum=0.032	GT:AD:DP:GQ:PL	0/1:76,86:162:99:2784,0,2508
chrXIV	170451	.	A	G	4179.77	PASS	AC=1;AF=0.5;AN=2;BaseQRankSum=0.572;DP=223;Dels=0.0;FS=2.311;HaplotypeScore=6.8389;MLEAC=1;MLEAF=0.5;MQ=41.99;MQ0=0;MQRankSum=-0.109;QD=18.74;ReadPosRankSum=0.09	GT:AD:DP:GQ:PL	0/1:97,123:221:99:4208,0,3167
chrXIV	174436	.	G	A	2521.77	PASS	AC=1;AF=0.5;AN=2;BaseQRankSum=2.174;DP=173;Dels=0.0;FS=1.188;HaplotypeScore=0.0;MLEAC=1;MLEAF=0.5;MQ=42.0;MQ0=0;MQRankSum=-0.956;QD=14.58;ReadPosRankSum=0.841	GT:AD:DP:GQ:PL	0/1:95,76:171:99:2550,0,3259
chrXIV	176035	.	G	A	4032.77	PASS	AC=1;AF=0.5;AN=2;BaseQRankSum=1.321;DP=240;Dels=0.0;FS=0.999;HaplotypeScore=3.3381;MLEAC=1;MLEAF=0.5;MQ=42.0;MQ0=0;MQRankSum=-1.256;QD=16.8;ReadPosRankSum=-0.62	GT:AD:DP:GQ:PL	0/1:120,120:240:99:4061,0,4033
chrXIV	189338	.	G	A	2137.77	PASS	AC=1;AF=0.5;AN=2;BaseQRankSum=0.121;DP=149;Dels=0.0;FS=0.0;HaplotypeScore=1.8401;MLEAC=1;MLEAF=0.5;MQ=42.0;MQ0=0;MQRankSum=-0.317;QD=14.35;ReadPosRankSum=0.818	GT:AD:DP:GQ:PL	0/1:80,68:148:99:2166,0,2758
chrXIV	189534	.	C	T	2537.77	PASS	AC=1;AF=0.5;AN=2;BaseQRankSum=0.895;DP=164;Dels=0.0;FS=1.266;HaplotypeScore=2.4892;MLEAC=1;MLEAF=0.5;MQ=42.0;MQ0=0;MQRankSum=-0.151;QD=15.47;ReadPosRankSum=-1.427	GT:AD:DP:GQ:PL	0/1:83,79:163:99:2566,0,2737
chrXIV	190003	.	C	T	1848.77	PASS	AC=1;AF=0.5;AN=2;BaseQRankSum=0.238;DP=130;Dels=0.0;FS=1.447;HaplotypeScore=0.0;MLEAC=1;MLEAF=0.5;MQ=42.0;MQ0=0;MQRankSum=0.435;QD=14.22;ReadPosRankSum=0.028	GT:AD:DP:GQ:PL	0/1:71,59:130:99:1877,0,2415
chrXIV	204198	.	C	T	3010.77	PASS	AC=1;AF=0.5;AN=2;BaseQRankSum=2.252;DP=212;Dels=0.0;FS=0.0;HaplotypeScore=4.2623;MLEAC=1;MLEAF=0.5;MQ=42.0;MQ0=0;MQRankSum=-0.441;QD=14.2;ReadPosRankSum=0.924	GT:AD:DP:GQ:PL	0/1:117,93:210:99:3039,0,3823
chrXIV	207178	.	G	A	3083.77	PASS	AC=1;AF=0.5;AN=2;BaseQRankSum=-0.122;DP=199;Dels=0.0;FS=4.982;HaplotypeScore=0.9933;MLEAC=1;MLEAF=0.5;MQ=42.0;MQ0=0;MQRankSum=0.704;QD=15.5;ReadPosRankSum=-0.854	GT:AD:DP:GQ:PL	0/1:105,94:199:99:3112,0,3421
chrXIV	212657	.	A	G	1921.77	PASS	AC=1;AF=0.5;AN=2;BaseQRankSum=1.605;DP=128;Dels=0.0;FS=5.485;HaplotypeScore=1.7552;MLEAC=1;MLEAF=0.5;MQ=41.98;MQ0=0;MQRankSum=0.283;QD=15.01;ReadPosRankSum=0.059	GT:AD:DP:GQ:PL	0/1:63,65:128:99:1950,0,1854
chrXIV	213445	.	G	A	3237.77	PASS	AC=1;AF=0.5;AN=2;BaseQRankSum=1.161;DP=177;Dels=0.0;FS=2.653;HaplotypeScore=6.2295;MLEAC=1;MLEAF=0.5;MQ=41.99;MQ0=0;MQRankSum=-1.409;QD=18.29;ReadPosRankSum=0.897	GT:AD:DP:GQ:PL	0/1:80,95:176:99:3266,0,2626
chrXIV	213594	.	G	A	3258.77	PASS	AC=1;AF=0.5;AN=2;BaseQRankSum=-2.784;DP=198;Dels=0.0;FS=4.952;HaplotypeScore=0.9973;MLEAC=1;MLEAF=0.5;MQ=42.0;MQ0=0;MQRankSum=1.261;QD=16.46;ReadPosRankSum=-0.174	GT:AD:DP:GQ:PL	0/1:96,101:197:99:3287,0,3259
chrXIV	215474	.	G	A	3084.77	PASS	AC=1;AF=0.5;AN=2;BaseQRankSum=0.885;DP=179;Dels=0.0;FS=0.0;HaplotypeScore=4.9401;MLEAC=1;MLEAF=0.5;MQ=42.0;MQ0=0;MQRankSum=0.54;QD=17.23;ReadPosRankSum=-0.05	GT:AD:DP:GQ:PL	0/1:81,97:179:99:3113,0,2571
chrXIV	216432	.	G	A	3438.77	PASS	AC=1;AF=0.5;AN=2;BaseQRankSum=-1.631;DP=205;Dels=0.0;FS=0.0;HaplotypeScore=2.7844;MLEAC=1;MLEAF=0.5;MQ=41.99;MQ0=0;MQRankSum=1.028;QD=16.77;ReadPosRankSum=-1.365	GT:AD:DP:GQ:PL	0/1:103,102:205:99:3467,0,3536
chrXIV	227695	.	C	T	2900.77	PASS	AC=1;AF=0.5;AN=2;BaseQRankSum=-2.691;DP=181;Dels=0.0;FS=0.0;HaplotypeScore=1.6006;MLEAC=1;MLEAF=0.5;MQ=42.0;MQ0=0;MQRankSum=0.995;QD=16.03;ReadPosRankSum=0.328	GT:AD:DP:GQ:PL	0/1:86,94:180:99:2929,0,2845
chrXIV	227993	.	C	T	2605.77	PASS	AC=1;AF=0.5;AN=2;BaseQRankSum=-0.027;DP=168;Dels=0.0;FS=0.572;HaplotypeScore=0.9665;MLEAC=1;MLEAF=0.5;MQ=42.0;MQ0=0;MQRankSum=-1.614;QD=15.51;ReadPosRankSum=0.37	GT:AD:DP:GQ:PL	0/1:88,79:167:99:2634,0,2953
chrXIV	232439	.	C	T	3315.77	PASS	AC=1;AF=0.5;AN=2;BaseQRankSum=1.727;DP=218;Dels=0.0;FS=3.044;HaplotypeScore=4.4055;MLEAC=1;MLEAF=0.5;MQ=41.99;MQ0=0;MQRankSum=1.482;QD=15.21;ReadPosRankSum=0.214	GT:AD:DP:GQ:PL	0/1:119,99:218:99:3344,0,4012
chrXIV	235016	.	G	A	3281.77	PASS	AC=1;AF=0.5;AN=2;BaseQRankSum=-0.76;DP=216;Dels=0.0;FS=2.309;HaplotypeScore=0.0;MLEAC=1;MLEAF=0.5;MQ=41.99;MQ0=0;MQRankSum=-0.841;QD=15.19;ReadPosRankSum=2.217	GT:AD:DP:GQ:PL	0/1:114,102:216:99:3310,0,3770
chrXIV	235042	.	C	T	3844.77	PASS	AC=1;AF=0.5;AN=2;BaseQRankSum=1.064;DP=229;Dels=0.0;FS=2.244;HaplotypeScore=3.4105;MLEAC=1;MLEAF=0.5;MQ=41.99;MQ0=0;MQRankSum=0.228;QD=16.79;ReadPosRankSum=1.058	GT:AD:DP:GQ:PL	0/1:111,115:226:99:3873,0,3712
chrXIV	235204	.	C	T	3422.77	PASS	AC=1;AF=0.5;AN=2;BaseQRankSum=-0.878;DP=203;Dels=0.0;FS=6.878;HaplotypeScore=3.2762;MLEAC=1;MLEAF=0.5;MQ=41.99;MQ0=0;MQRankSum=0.993;QD=16.86;ReadPosRankSum=-2.181	GT:AD:DP:GQ:PL	0/1:100,103:203:99:3451,0,3357
chrXIV	247816	.	C	T	2943.77	PASS	AC=1;AF=0.5;AN=2;BaseQRankSum=-3.712;DP=200;Dels=0.0;FS=7.16;HaplotypeScore=0.6651;MLEAC=1;MLEAF=0.5;MQ=42.0;MQ0=0;MQRankSum=0.324;QD=14.72;ReadPosRankSum=-0.248	GT:AD:DP:GQ:PL	0/1:106,94:200:99:2972,0,3670
chrXIV	250211	.	C	T	3315.77	PASS	AC=1;AF=0.5;AN=2;BaseQRankSum=-0.244;DP=213;Dels=0.0;FS=1.678;HaplotypeScore=4.1727;MLEAC=1;MLEAF=0.5;MQ=42.0;MQ0=0;MQRankSum=-0.674;QD=15.57;ReadPosRankSum=-1.9	GT:AD:DP:GQ:PL	0/1:112,101:213:99:3344,0,3910
chrXIV	255925	.	T	C	3904.77	PASS	AC=1;AF=0.5;AN=2;BaseQRankSum=0.272;DP=214;Dels=0.0;FS=0.0;HaplotypeScore=4.1992;MLEAC=1;MLEAF=0.5;MQ=41.99;MQ0=0;MQRankSum=0.248;QD=18.25;ReadPosRankSum=-0.1	GT:AD:DP:GQ:PL	0/1:93,120:213:99:3933,0,3022
chrXIV	258015	.	C	T	4042.77	PASS	AC=1;AF=0.5;AN=2;BaseQRankSum=1.314;DP=236;Dels=0.0;FS=2.213;HaplotypeScore=0.7887;MLEAC=1;MLEAF=0.5;MQ=42.0;MQ0=0;MQRankSum=0.563;QD=17.13;ReadPosRankSum=1.039	GT:AD:DP:GQ:PL	0/1:117,119:236:99:4071,0,3857
chrXIV	262719	.	C	T	3045.77	PASS	AC=1;AF=0.5;AN=2;BaseQRankSum=1.373;DP=174;Dels=0.0;FS=3.526;HaplotypeScore=4.4606;MLEAC=1;MLEAF=0.5;MQ=42.0;MQ0=0;MQRankSum=0.763;QD=17.5;ReadPosRankSum=-0.678	GT:AD:DP:GQ:PL	0/1:79,94:173:99:3074,0,2573
chrXIV	272418	.	G	A	2998.77	PASS	AC=1;AF=0.5;AN=2;BaseQRankSum=1.06;DP=197;Dels=0.0;FS=0.0;HaplotypeScore=0.734;MLEAC=1;MLEAF=0.5;MQ=42.0;MQ0=0;MQRankSum=-0.299;QD=15.22;ReadPosRankSum=1.786	GT:AD:DP:GQ:PL	0/1:104,93:197:99:3027,0,3371
chrXIV	274525	.	C	T	2949.77	PASS	AC=1;AF=0.5;AN=2;BaseQRankSum=-0.549;DP=197;Dels=0.0;FS=0.0;HaplotypeScore=1.6643;MLEAC=1;MLEAF=0.5;MQ=42.0;MQ0=0;MQRankSum=-0.937;QD=14.97;ReadPosRankSum=-0.589	GT:AD:DP:GQ:PL	0/1:104,92:196:99:2978,0,3414
chrXIV	283320	.	C	T	2978.77	PASS	AC=1;AF=0.5;AN=2;BaseQRankSum=-1.016;DP=192;Dels=0.0;FS=2.498;HaplotypeScore=1.866;MLEAC=1;MLEAF=0.5;MQ=42.0;MQ0=0;MQRankSum=0.573;QD=15.51;ReadPosRankSum=1.073	GT:AD:DP:GQ:PL	0/1:103,89:192:99:3007,0,3547
chrXIV	285279	.	C	T	3935.77	PASS	AC=1;AF=0.5;AN=2;BaseQRankSum=-0.721;DP=225;Dels=0.0;FS=0.0;HaplotypeScore=6.0068;MLEAC=1;MLEAF=0.5;MQ=42.0;MQ0=0;MQRankSum=1.129;QD=17.49;ReadPosRankSum=0.618	GT:AD:DP:GQ:PL	0/1:102,122:224:99:3964,0,3360
chrXIV	286203	.	G	A	3252.77	PASS	AC=1;AF=0.5;AN=2;BaseQRankSum=0.611;DP=190;Dels=0.0;FS=3.3;HaplotypeScore=0.7887;MLEAC=1;MLEAF=0.5;MQ=41.93;MQ0=0;MQRankSum=-0.302;QD=17.12;ReadPosRankSum=0.899	GT:AD:DP:GQ:PL	0/1:92,98:190:99:3281,0,3079
chrXIV	293850	.	C	T	4456.77	PASS	AC=1;AF=0.5;AN=2;BaseQRankSum=1.219;DP=233;Dels=0.0;FS=1.617;HaplotypeScore=8.3651;MLEAC=1;MLEAF=0.5;MQ=42.0;MQ0=0;MQRankSum=0.795;QD=19.13;ReadPosRankSum=0.834	GT:AD:DP:GQ:PL	0/1:106,127:233:99:4485,0,3570
chrXIV	295901	.	C	T	2742.77	PASS	AC=1;AF=0.5;AN=2;BaseQRankSum=0.558;DP=177;Dels=0.0;FS=3.492;HaplotypeScore=9.9877;MLEAC=1;MLEAF=0.5;MQ=41.99;MQ0=0;MQRankSum=-0.707;QD=15.5;ReadPosRankSum=-1.885	GT:AD:DP:GQ:PL	0/1:93,82:176:99:2771,0,3189
chrXIV	296537	.	C	T	3617.77	PASS	AC=1;AF=0.5;AN=2;BaseQRankSum=1.489;DP=201;Dels=0.0;FS=5.842;HaplotypeScore=3.2778;MLEAC=1;MLEAF=0.5;MQ=42.0;MQ0=0;MQRankSum=-1.351;QD=18.0;ReadPosRankSum=0.045	GT:AD:DP:GQ:PL	0/1:96,105:201:99:3646,0,3176
chrXIV	301209	.	G	A	1978.77	PASS	AC=1;AF=0.5;AN=2;BaseQRankSum=2.367;DP=154;Dels=0.0;FS=0.614;HaplotypeScore=1.4679;MLEAC=1;MLEAF=0.5;MQ=40.52;MQ0=0;MQRankSum=0.249;QD=12.85;ReadPosRankSum=2.195	GT:AD:DP:GQ:PL	0/1:89,65:154:99:2007,0,2600
chrXIV	303294	.	C	T	3685.77	PASS	AC=1;AF=0.5;AN=2;BaseQRankSum=0.069;DP=198;Dels=0.0;FS=0.525;HaplotypeScore=0.9997;MLEAC=1;MLEAF=0.5;MQ=42.0;MQ0=0;MQRankSum=-0.321;QD=18.61;ReadPosRankSum=0.216	GT:AD:DP:GQ:PL	0/1:88,110:198:99:3714,0,2851
chrXIV	305629	.	C	T	2777.77	PASS	AC=1;AF=0.5;AN=2;BaseQRankSum=1.171;DP=158;Dels=0.0;FS=0.593;HaplotypeScore=2.4344;MLEAC=1;MLEAF=0.5;MQ=41.98;MQ0=0;MQRankSum=-0.626;QD=17.58;ReadPosRankSum=0.117	GT:AD:DP:GQ:PL	0/1:71,85:156:99:2806,0,2269
chrXIV	307503	.	C	T	2372.77	PASS	AC=1;AF=0.5;AN=2;BaseQRankSum=-1.311;DP=136;Dels=0.0;FS=14.302;HaplotypeScore=0.0;MLEAC=1;MLEAF=0.5;MQ=41.79;MQ0=0;MQRankSum=-0.321;QD=17.45;ReadPosRankSum=-1.815	GT:AD:DP:GQ:PL	0/1:61,74:135:99:2401,0,2015
chrXIV	312510	.	G	A	3311.77	PASS	AC=1;AF=0.5;AN=2;BaseQRankSum=0.436;DP=180;Dels=0.0;FS=0.0;HaplotypeScore=2.6219;MLEAC=1;MLEAF=0.5;MQ=42.0;MQ0=0;MQRankSum=0.439;QD=18.4;ReadPosRankSum=-1.572	GT:AD:DP:GQ:PL	0/1:79,99:178:99:3340,0,2522
chrXIV	329441	.	T	C	2568.77	PASS	AC=1;AF=0.5;AN=2;BaseQRankSum=-1.488;DP=180;Dels=0.0;FS=0.562;HaplotypeScore=7.242;MLEAC=1;MLEAF=0.5;MQ=42.0;MQ0=0;MQRankSum=0.93;QD=14.27;ReadPosRankSum=-1.485	GT:AD:DP:GQ:PL	0/1:96,83:179:99:2597,0,3267
chrXIV	332999	.	G	A	2866.77	PASS	AC=1;AF=0.5;AN=2;BaseQRankSum=-0.319;DP=169;Dels=0.0;FS=10.394;HaplotypeScore=1.7987;MLEAC=1;MLEAF=0.5;MQ=42.0;MQ0=0;MQRankSum=-0.43;QD=16.96;ReadPosRankSum=-0.552	GT:AD:DP:GQ:PL	0/1:81,88:169:99:2895,0,2585
chrXIV	341546	.	G	A	2879.77	PASS	AC=1;AF=0.5;AN=2;BaseQRankSum=0.988;DP=149;Dels=0.0;FS=6.244;HaplotypeScore=1.7005;MLEAC=1;MLEAF=0.5;MQ=42.0;MQ0=0;MQRankSum=1.121;QD=19.33;ReadPosRankSum=0.511	GT:AD:DP:GQ:PL	0/1:63,84:147:99:2908,0,2032
chrXIV	343920	.	G	A	2408.77	PASS	AC=1;AF=0.5;AN=2;BaseQRankSum=-1.258;DP=161;Dels=0.0;FS=8.026;HaplotypeScore=2.6469;MLEAC=1;MLEAF=0.5;MQ=42.0;MQ0=0;MQRankSum=-0.11;QD=14.96;ReadPosRankSum=-0.11	GT:AD:DP:GQ:PL	0/1:85,76:161:99:2437,0,2892
chrXIV	366890	.	C	T	3300.77	PASS	AC=1;AF=0.5;AN=2;BaseQRankSum=-1.358;DP=181;Dels=0.0;FS=2.602;HaplotypeScore=2.101;MLEAC=1;MLEAF=0.5;MQ=42.0;MQ0=0;MQRankSum=0.473;QD=18.24;ReadPosRankSum=-0.901	GT:AD:DP:GQ:PL	0/1:80,101:181:99:3329,0,2597
chrXIV	369050	.	G	A	3253.77	PASS	AC=1;AF=0.5;AN=2;BaseQRankSum=-1.219;DP=200;Dels=0.0;FS=4.054;HaplotypeScore=2.3113;MLEAC=1;MLEAF=0.5;MQ=42.0;MQ0=0;MQRankSum=0.569;QD=16.27;ReadPosRankSum=0.159	GT:AD:DP:GQ:PL	0/1:99,101:200:99:3282,0,3192
chrXIV	374373	.	G	A	3390.77	PASS	AC=1;AF=0.5;AN=2;BaseQRankSum=-0.031;DP=190;Dels=0.0;FS=0.0;HaplotypeScore=7.9968;MLEAC=1;MLEAF=0.5;MQ=42.0;MQ0=0;MQRankSum=-0.644;QD=17.85;ReadPosRankSum=-0.908	GT:AD:DP:GQ:PL	0/1:88,101:189:99:3419,0,2857
chrXIV	380746	.	G	A	2897.77	PASS	AC=1;AF=0.5;AN=2;BaseQRankSum=-1.022;DP=197;Dels=0.0;FS=8.28;HaplotypeScore=0.0;MLEAC=1;MLEAF=0.5;MQ=41.99;MQ0=0;MQRankSum=-1.735;QD=14.71;ReadPosRankSum=-0.529	GT:AD:DP:GQ:PL	0/1:107,89:196:99:2926,0,3672
chrXIV	389238	.	G	A	2698.77	PASS	AC=1;AF=0.5;AN=2;BaseQRankSum=-0.43;DP=183;Dels=0.0;FS=1.826;HaplotypeScore=0.0;MLEAC=1;MLEAF=0.5;MQ=41.99;MQ0=0;MQRankSum=-1.599;QD=14.75;ReadPosRankSum=-0.018	GT:AD:DP:GQ:PL	0/1:98,85:183:99:2727,0,3352
chrXIV	389953	.	G	A	2389.77	PASS	AC=1;AF=0.5;AN=2;BaseQRankSum=0.232;DP=180;Dels=0.0;FS=1.187;HaplotypeScore=1.6281;MLEAC=1;MLEAF=0.5;MQ=42.0;MQ0=0;MQRankSum=1.001;QD=13.28;ReadPosRankSum=-0.406	GT:AD:DP:GQ:PL	0/1:102,77:179:99:2418,0,3353
chrXIV	396133	.	C	T	2973.77	PASS	AC=1;AF=0.5;AN=2;BaseQRankSum=1.547;DP=203;Dels=0.0;FS=1.103;HaplotypeScore=5.8834;MLEAC=1;MLEAF=0.5;MQ=42.0;MQ0=0;MQRankSum=-0.607;QD=14.65;ReadPosRankSum=-0.529	GT:AD:DP:GQ:PL	0/1:112,89:202:99:3002,0,3759
chrXIV	401099	.	A	G	3616.77	PASS	AC=1;AF=0.5;AN=2;BaseQRankSum=-0.55;DP=217;Dels=0.0;FS=3.818;HaplotypeScore=1.8455;MLEAC=1;MLEAF=0.5;MQ=41.99;MQ0=0;MQRankSum=-0.46;QD=16.67;ReadPosRankSum=0.79	GT:AD:DP:GQ:PL	0/1:109,108:217:99:3645,0,3605
chrXIV	405977	.	C	T	2738.77	PASS	AC=1;AF=0.5;AN=2;BaseQRankSum=-0.39;DP=178;Dels=0.0;FS=1.862;HaplotypeScore=0.8667;MLEAC=1;MLEAF=0.5;MQ=41.99;MQ0=0;MQRankSum=1.337;QD=15.39;ReadPosRankSum=1.513	GT:AD:DP:GQ:PL	0/1:92,83:175:99:2767,0,3191
chrXIV	406430	.	T	C	4096.77	PASS	AC=1;AF=0.5;AN=2;BaseQRankSum=1.69;DP=250;Dels=0.0;FS=19.027;HaplotypeScore=9.2375;MLEAC=1;MLEAF=0.5;MQ=41.94;MQ0=0;MQRankSum=0.846;QD=16.39;ReadPosRankSum=0.87	GT:AD:DP:GQ:PL	0/1:125,124:249:99:4125,0,4081
chrXIV	406721	.	C	T	2977.77	PASS	AC=1;AF=0.5;AN=2;BaseQRankSum=1.297;DP=171;Dels=0.0;FS=0.569;HaplotypeScore=2.6777;MLEAC=1;MLEAF=0.5;MQ=42.0;MQ0=0;MQRankSum=0.453;QD=17.41;ReadPosRankSum=-0.057	GT:AD:DP:GQ:PL	0/1:83,88:171:99:3006,0,2637
chrXIV	415634	.	C	T	3319.77	PASS	AC=1;AF=0.5;AN=2;BaseQRankSum=0.723;DP=197;Dels=0.0;FS=4.101;HaplotypeScore=2.6998;MLEAC=1;MLEAF=0.5;MQ=41.99;MQ0=0;MQRankSum=-0.055;QD=16.85;ReadPosRankSum=-0.798	GT:AD:DP:GQ:PL	0/1:97,99:196:99:3348,0,3229
chrXIV	416787	.	C	T	3820.77	PASS	AC=1;AF=0.5;AN=2;BaseQRankSum=0.978;DP=241;Dels=0.0;FS=10.345;HaplotypeScore=5.3579;MLEAC=1;MLEAF=0.5;MQ=42.0;MQ0=0;MQRankSum=-1.048;QD=15.85;ReadPosRankSum=-1.748	GT:AD:DP:GQ:PL	0/1:127,114:241:99:3849,0,4303
chrXIV	419713	.	C	T	2675.77	PASS	AC=1;AF=0.5;AN=2;BaseQRankSum=-1.928;DP=182;Dels=0.0;FS=5.268;HaplotypeScore=1.7987;MLEAC=1;MLEAF=0.5;MQ=41.88;MQ0=1;MQRankSum=-1.914;QD=14.7;ReadPosRankSum=0.003	GT:AD:DP:GQ:PL	0/1:95,86:182:99:2704,0,3127
chrXIV	422404	.	G	A	3888.77	PASS	AC=1;AF=0.5;AN=2;BaseQRankSum=1.317;DP=232;Dels=0.0;FS=0.0;HaplotypeScore=0.9159;MLEAC=1;MLEAF=0.5;MQ=41.98;MQ0=0;MQRankSum=-0.049;QD=16.76;ReadPosRankSum=0.579	GT:AD:DP:GQ:PL	0/1:113,119:232:99:3917,0,3589
chrXIV	423502	.	C	T	2757.77	PASS	AC=1;AF=0.5;AN=2;BaseQRankSum=0.003;DP=185;Dels=0.0;FS=2.584;HaplotypeScore=2.3113;MLEAC=1;MLEAF=0.5;MQ=41.99;MQ0=0;MQRankSum=-0.069;QD=14.91;ReadPosRankSum=-1.827	GT:AD:DP:GQ:PL	0/1:99,85:184:99:2786,0,3325
chrXIV	423900	.	C	T	3130.77	PASS	AC=1;AF=0.5;AN=2;BaseQRankSum=1.789;DP=191;Dels=0.0;FS=0.0;HaplotypeScore=7.9488;MLEAC=1;MLEAF=0.5;MQ=42.0;MQ0=0;MQRankSum=-0.795;QD=16.39;ReadPosRankSum=0.509	GT:AD:DP:GQ:PL	0/1:97,94:191:99:3159,0,3098
chrXIV	433471	.	C	T	3034.77	PASS	AC=1;AF=0.5;AN=2;BaseQRankSum=2.938;DP=191;Dels=0.0;FS=0.0;HaplotypeScore=3.2762;MLEAC=1;MLEAF=0.5;MQ=41.97;MQ0=0;MQRankSum=-0.562;QD=15.89;ReadPosRankSum=1.055	GT:AD:DP:GQ:PL	0/1:101,90:191:99:3063,0,3336
chrXIV	434239	.	G	A	3102.77	PASS	AC=1;AF=0.5;AN=2;BaseQRankSum=-1.022;DP=197;Dels=0.0;FS=4.948;HaplotypeScore=0.8667;MLEAC=1;MLEAF=0.5;MQ=41.99;MQ0=0;MQRankSum=0.304;QD=15.75;ReadPosRankSum=-1.875	GT:AD:DP:GQ:PL	0/1:103,94:197:99:3131,0,3387
chrXIV	444233	.	C	T	3024.77	PASS	AC=1;AF=0.5;AN=2;BaseQRankSum=1.4;DP=186;Dels=0.0;FS=3.346;HaplotypeScore=0.0;MLEAC=1;MLEAF=0.5;MQ=42.0;MQ0=0;MQRankSum=-0.891;QD=16.26;ReadPosRankSum=1.444	GT:AD:DP:GQ:PL	0/1:95,91:186:99:3053,0,3209
chrXIV	455114	.	A	G	3980.77	PASS	AC=1;AF=0.5;AN=2;BaseQRankSum=1.029;DP=220;Dels=0.0;FS=0.0;HaplotypeScore=4.6732;MLEAC=1;MLEAF=0.5;MQ=42.0;MQ0=0;MQRankSum=-2.024;QD=18.09;ReadPosRankSum=-0.791	GT:AD:DP:GQ:PL	0/1:100,119:219:99:4009,0,3201
chrXIV	463120	.	G	A	3217.75	PASS	AC=1;AF=0.5;AN=2;BaseQRankSum=0.036;DP=209;Dels=0.0;FS=0.0;HaplotypeScore=1.7005;MLEAC=1;MLEAF=0.5;MQ=41.99;MQ0=0;MQRankSum=-0.095;QD=15.4;ReadPosRankSum=0.487	GT:AD:DP:GQ:PL	0/1:111,98:209:99:3246,0,3753
chrXIV	464784	.	G	A	3286.77	PASS	AC=1;AF=0.5;AN=2;BaseQRankSum=1.139;DP=199;Dels=0.0;FS=1.741;HaplotypeScore=0.7887;MLEAC=1;MLEAF=0.5;MQ=42.0;MQ0=0;MQRankSum=-1.176;QD=16.52;ReadPosRankSum=-1.632	GT:AD:DP:GQ:PL	0/1:99,99:198:99:3315,0,3286
chrXIV	471788	.	G	A	3176.77	PASS	AC=1;AF=0.5;AN=2;BaseQRankSum=-0.069;DP=199;Dels=0.0;FS=12.104;HaplotypeScore=8.3635;MLEAC=1;MLEAF=0.5;MQ=42.0;MQ0=0;MQRankSum=0.506;QD=15.96;ReadPosRankSum=1.396	GT:AD:DP:GQ:PL	0/1:98,99:198:99:3205,0,3198
chrXIV	481194	.	G	A	3263.77	PASS	AC=1;AF=0.5;AN=2;BaseQRankSum=0.595;DP=210;Dels=0.0;FS=0.514;HaplotypeScore=6.9434;MLEAC=1;MLEAF=0.5;MQ=42.0;MQ0=0;MQRankSum=-0.236;QD=15.54;ReadPosRankSum=-0.4	GT:AD:DP:GQ:PL	0/1:107,103:210:99:3292,0,3401
chrXIV	481851	.	G	A	3147.77	PASS	AC=1;AF=0.5;AN=2;BaseQRankSum=0.67;DP=184;Dels=0.0;FS=6.344;HaplotypeScore=1.6483;MLEAC=1;MLEAF=0.5;MQ=42.0;MQ0=0;MQRankSum=-0.651;QD=17.11;ReadPosRankSum=0.251	GT:AD:DP:GQ:PL	0/1:86,98:184:99:3176,0,2741
chrXIV	491175	.	C	T	2385.77	PASS	AC=1;AF=0.5;AN=2;BaseQRankSum=1.316;DP=144;Dels=0.0;FS=10.566;HaplotypeScore=1.7552;MLEAC=1;MLEAF=0.5;MQ=41.9;MQ0=0;MQRankSum=-0.776;QD=16.57;ReadPosRankSum=0.319	GT:AD:DP:GQ:PL	0/1:67,75:142:99:2414,0,1979
chrXIV	495343	.	C	T	2170.77	PASS	AC=1;AF=0.5;AN=2;BaseQRankSum=-0.2;DP=134;Dels=0.0;FS=0.644;HaplotypeScore=0.0;MLEAC=1;MLEAF=0.5;MQ=42.0;MQ0=0;MQRankSum=0.209;QD=16.2;ReadPosRankSum=0.151	GT:AD:DP:GQ:PL	0/1:69,65:134:99:2199,0,2273
chrXIV	496355	.	A	G	2473.77	PASS	AC=1;AF=0.5;AN=2;BaseQRankSum=0.065;DP=152;Dels=0.0;FS=1.301;HaplotypeScore=0.0;MLEAC=1;MLEAF=0.5;MQ=42.0;MQ0=0;MQRankSum=1.662;QD=16.27;ReadPosRankSum=-0.017	GT:AD:DP:GQ:PL	0/1:74,77:151:99:2502,0,2439
chrXIV	501585	.	G	A	2535.77	PASS	AC=1;AF=0.5;AN=2;BaseQRankSum=0.851;DP=190;Dels=0.0;FS=1.145;HaplotypeScore=1.7128;MLEAC=1;MLEAF=0.5;MQ=41.99;MQ0=0;MQRankSum=1.216;QD=13.35;ReadPosRankSum=1.211	GT:AD:DP:GQ:PL	0/1:109,81:190:99:2564,0,3686
chrXIV	508211	.	G	A	2662.77	PASS	AC=1;AF=0.5;AN=2;BaseQRankSum=0.353;DP=181;Dels=0.0;FS=0.0;HaplotypeScore=1.9399;MLEAC=1;MLEAF=0.5;MQ=41.99;MQ0=0;MQRankSum=1.136;QD=14.71;ReadPosRankSum=-0.026	GT:AD:DP:GQ:PL	0/1:97,83:180:99:2691,0,3183
chrXIV	512166	.	C	T	3361.77	PASS	AC=1;AF=0.5;AN=2;BaseQRankSum=0.324;DP=205;Dels=0.0;FS=4.826;HaplotypeScore=2.5769;MLEAC=1;MLEAF=0.5;MQ=42.0;MQ0=0;MQRankSum=-0.759;QD=16.4;ReadPosRankSum=0.215	GT:AD:DP:GQ:PL	0/1:102,103:205:99:3390,0,3340
chrXIV	513559	.	C	T	3100.77	PASS	AC=1;AF=0.5;AN=2;BaseQRankSum=0.501;DP=191;Dels=0.0;FS=6.244;HaplotypeScore=1.6006;MLEAC=1;MLEAF=0.5;MQ=41.99;MQ0=0;MQRankSum=0.719;QD=16.23;ReadPosRankSum=-1.339	GT:AD:DP:GQ:PL	0/1:98,93:191:99:3129,0,3292
chrXIV	514284	.	C	T	3496.77	PASS	AC=1;AF=0.5;AN=2;BaseQRankSum=-0.445;DP=202;Dels=0.0;FS=1.091;HaplotypeScore=2.5671;MLEAC=1;MLEAF=0.5;MQ=41.99;MQ0=0;MQRankSum=0.655;QD=17.31;ReadPosRankSum=-0.296	GT:AD:DP:GQ:PL	0/1:99,103:202:99:3525,0,3308
chrXIV	586595	.	C	T	3078.77	PASS	AC=1;AF=0.5;AN=2;BaseQRankSum=0.087;DP=173;Dels=0.0;FS=15.082;HaplotypeScore=4.1716;MLEAC=1;MLEAF=0.5;MQ=41.97;MQ0=0;MQRankSum=-0.002;QD=17.8;ReadPosRankSum=0.345	GT:AD:DP:GQ:PL	0/1:82,91:173:99:3107,0,2643
chrXIV	598165	.	C	T	640.77	PASS	AC=1;AF=0.5;AN=2;BaseQRankSum=2.056;DP=161;Dels=0.0;FS=40.529;HaplotypeScore=2.3113;MLEAC=1;MLEAF=0.5;MQ=41.11;MQ0=0;MQRankSum=-0.675;QD=3.98;ReadPosRankSum=-3.505	GT:AD:DP:GQ:PL	0/1:130,31:161:99:669,0,4415
chrXIV	598168	.	A	C	694.77	PASS	AC=1;AF=0.5;AN=2;BaseQRankSum=4.435;DP=156;Dels=0.0;FS=40.241;HaplotypeScore=2.3113;MLEAC=1;MLEAF=0.5;MQ=41.08;MQ0=0;MQRankSum=-1.007;QD=4.45;ReadPosRankSum=-2.956	GT:AD:DP:GQ:PL	0/1:124,32:156:99:723,0,4320
chrXIV	598681	.	G	A	4071.77	PASS	AC=1;AF=0.5;AN=2;BaseQRankSum=1.291;DP=250;Dels=0.0;FS=0.978;HaplotypeScore=5.6997;MLEAC=1;MLEAF=0.5;MQ=42.0;MQ0=0;MQRankSum=2.028;QD=16.29;ReadPosRankSum=0.854	GT:AD:DP:GQ:PL	0/1:124,125:250:99:4100,0,4010
chrXIV	620668	.	G	A	3053.77	PASS	AC=1;AF=0.5;AN=2;BaseQRankSum=-1.308;DP=194;Dels=0.0;FS=4.132;HaplotypeScore=3.4543;MLEAC=1;MLEAF=0.5;MQ=42.0;MQ0=0;MQRankSum=0.95;QD=15.74;ReadPosRankSum=-1.069	GT:AD:DP:GQ:PL	0/1:98,94:192:99:3082,0,3272
chrXIV	657805	.	C	T	3989.77	PASS	AC=1;AF=0.5;AN=2;BaseQRankSum=2.466;DP=235;Dels=0.0;FS=0.0;HaplotypeScore=0.0;MLEAC=1;MLEAF=0.5;MQ=41.99;MQ0=0;MQRankSum=-0.14;QD=16.98;ReadPosRankSum=-1.226	GT:AD:DP:GQ:PL	0/1:116,118:234:99:4018,0,3784
chrXIV	658052	.	G	A	3364.77	PASS	AC=1;AF=0.5;AN=2;BaseQRankSum=1.621;DP=202;Dels=0.0;FS=1.092;HaplotypeScore=10.3093;MLEAC=1;MLEAF=0.5;MQ=41.85;MQ0=0;MQRankSum=0.117;QD=16.66;ReadPosRankSum=-0.998	GT:AD:DP:GQ:PL	0/1:100,102:202:99:3393,0,3171
chrXIV	671260	.	G	A	2652.77	PASS	AC=1;AF=0.5;AN=2;BaseQRankSum=-0.096;DP=178;Dels=0.0;FS=0.556;HaplotypeScore=1.6553;MLEAC=1;MLEAF=0.5;MQ=42.0;MQ0=0;MQRankSum=1.084;QD=14.9;ReadPosRankSum=1.595	GT:AD:DP:GQ:PL	0/1:97,81:178:99:2681,0,3271
chrXIV	676288	.	A	G	3036.77	PASS	AC=1;AF=0.5;AN=2;BaseQRankSum=2.237;DP=167;Dels=0.0;FS=5.616;HaplotypeScore=2.4239;MLEAC=1;MLEAF=0.5;MQ=41.98;MQ0=0;MQRankSum=-0.044;QD=18.18;ReadPosRankSum=-0.892	GT:AD:DP:GQ:PL	0/1:73,94:167:99:3065,0,2173
chrXIV	679030	.	G	A	3458.77	PASS	AC=1;AF=0.5;AN=2;BaseQRankSum=0.264;DP=203;Dels=0.0;FS=3.22;HaplotypeScore=4.5634;MLEAC=1;MLEAF=0.5;MQ=41.99;MQ0=0;MQRankSum=0.943;QD=17.04;ReadPosRankSum=-0.647	GT:AD:DP:GQ:PL	0/1:98,104:203:99:3487,0,3251
chrXIV	679103	.	C	T	2725.77	PASS	AC=1;AF=0.5;AN=2;BaseQRankSum=-1.553;DP=197;Dels=0.0;FS=5.227;HaplotypeScore=0.9958;MLEAC=1;MLEAF=0.5;MQ=41.99;MQ0=0;MQRankSum=-0.605;QD=13.84;ReadPosRankSum=0.738	GT:AD:DP:GQ:PL	0/1:106,91:197:99:2754,0,3521
chrXIV	682756	.	A	G	4223.77	PASS	AC=1;AF=0.5;AN=2;BaseQRankSum=3.965;DP=247;Dels=0.0;FS=4.314;HaplotypeScore=6.6537;MLEAC=1;MLEAF=0.5;MQ=41.99;MQ0=0;MQRankSum=-1.224;QD=17.1;ReadPosRankSum=-0.793	GT:AD:DP:GQ:PL	0/1:120,125:246:99:4252,0,3892
chrXIV	686880	.	T	C	3388.77	PASS	AC=1;AF=0.5;AN=2;BaseQRankSum=-0.342;DP=212;Dels=0.0;FS=4.737;HaplotypeScore=3.2355;MLEAC=1;MLEAF=0.5;MQ=42.0;MQ0=0;MQRankSum=0.147;QD=15.98;ReadPosRankSum=-1.283	GT:AD:DP:GQ:PL	0/1:110,102:212:99:3417,0,3743
chrXIV	690473	.	C	T	2745.77	PASS	AC=1;AF=0.5;AN=2;BaseQRankSum=-1.491;DP=167;Dels=0.0;FS=0.0;HaplotypeScore=6.3083;MLEAC=1;MLEAF=0.5;MQ=41.99;MQ0=0;MQRankSum=1.081;QD=16.44;ReadPosRankSum=-1.808	GT:AD:DP:GQ:PL	0/1:81,86:167:99:2774,0,2714
chrXIV	696444	.	G	A	3576.77	PASS	AC=1;AF=0.5;AN=2;BaseQRankSum=-3.133;DP=228;Dels=0.0;FS=0.0;HaplotypeScore=0.9996;MLEAC=1;MLEAF=0.5;MQ=42.0;MQ0=0;MQRankSum=1.257;QD=15.69;ReadPosRankSum=-0.262	GT:AD:DP:GQ:PL	0/1:110,118:228:99:3605,0,3629
chrXIV	696926	.	C	T	2649.77	PASS	AC=1;AF=0.5;AN=2;BaseQRankSum=0.757;DP=188;Dels=0.0;FS=0.542;HaplotypeScore=4.6613;MLEAC=1;MLEAF=0.5;MQ=41.98;MQ0=0;MQRankSum=-0.07;QD=14.09;ReadPosRankSum=-0.391	GT:AD:DP:GQ:PL	0/1:106,81:187:99:2678,0,3639
chrXIV	700599	.	G	A	3806.77	PASS	AC=1;AF=0.5;AN=2;BaseQRankSum=1.719;DP=193;Dels=0.0;FS=0.536;HaplotypeScore=0.8667;MLEAC=1;MLEAF=0.5;MQ=42.0;MQ0=0;MQRankSum=0.43;QD=19.72;ReadPosRankSum=-1.315	GT:AD:DP:GQ:PL	0/1:81,112:193:99:3835,0,2556
chrXIV	700954	.	C	T	3151.77	PASS	AC=1;AF=0.5;AN=2;BaseQRankSum=0.797;DP=201;Dels=0.0;FS=0.517;HaplotypeScore=2.366;MLEAC=1;MLEAF=0.5;MQ=41.99;MQ0=0;MQRankSum=0.001;QD=15.68;ReadPosRankSum=0.661	GT:AD:DP:GQ:PL	0/1:101,100:201:99:3180,0,3236
chrXIV	707076	.	C	T	3074.77	PASS	AC=1;AF=0.5;AN=2;BaseQRankSum=-1.499;DP=193;Dels=0.0;FS=13.558;HaplotypeScore=1.5774;MLEAC=1;MLEAF=0.5;MQ=42.0;MQ0=0;MQRankSum=0.094;QD=15.93;ReadPosRankSum=1.63	GT:AD:DP:GQ:PL	0/1:96,97:193:99:3103,0,3124
chrXIV	711296	.	C	T	3139.77	PASS	AC=1;AF=0.5;AN=2;BaseQRankSum=0.686;DP=199;Dels=0.0;FS=1.744;HaplotypeScore=8.7385;MLEAC=1;MLEAF=0.5;MQ=41.99;MQ0=0;MQRankSum=2.361;QD=15.78;ReadPosRankSum=-0.758	GT:AD:DP:GQ:PL	0/1:102,96:198:99:3168,0,3228
chrXIV	711889	.	T	C	2855.77	PASS	AC=1;AF=0.5;AN=2;BaseQRankSum=0.1;DP=172;Dels=0.0;FS=2.66;HaplotypeScore=3.7993;MLEAC=1;MLEAF=0.5;MQ=42.0;MQ0=0;MQRankSum=0.09;QD=16.6;ReadPosRankSum=1.273	GT:AD:DP:GQ:PL	0/1:84,88:172:99:2884,0,2763
chrXIV	712275	.	G	A	1775.77	PASS	AC=1;AF=0.5;AN=2;BaseQRankSum=-0.531;DP=149;Dels=0.0;FS=0.613;HaplotypeScore=0.7887;MLEAC=1;MLEAF=0.5;MQ=42.0;MQ0=0;MQRankSum=0.152;QD=11.92;ReadPosRankSum=0.149	GT:AD:DP:GQ:PL	0/1:88,61:149:99:1804,0,2950
chrXIV	714126	.	C	T	4383.77	PASS	AC=1;AF=0.5;AN=2;BaseQRankSum=-0.121;DP=234;Dels=0.0;FS=5.361;HaplotypeScore=4.4682;MLEAC=1;MLEAF=0.5;MQ=42.0;MQ0=0;MQRankSum=-0.241;QD=18.73;ReadPosRankSum=0.626	GT:AD:DP:GQ:PL	0/1:103,131:234:99:4412,0,3281
chrXIV	715165	.	G	A	3000.77	PASS	AC=1;AF=0.5;AN=2;BaseQRankSum=2.284;DP=212;Dels=0.0;FS=0.51;HaplotypeScore=6.4476;MLEAC=1;MLEAF=0.5;MQ=41.99;MQ0=0;MQRankSum=-1.857;QD=14.15;ReadPosRankSum=-0.429	GT:AD:DP:GQ:PL	0/1:115,94:209:99:3029,0,3903
chrXIV	715920	.	C	T	4247.77	PASS	AC=1;AF=0.5;AN=2;BaseQRankSum=0.943;DP=205;Dels=0.0;FS=5.029;HaplotypeScore=1.6553;MLEAC=1;MLEAF=0.5;MQ=41.99;MQ0=0;MQRankSum=-1.376;QD=20.72;ReadPosRankSum=1.301	GT:AD:DP:GQ:PL	0/1:82,123:205:99:4276,0,2509
chrXIV	717380	.	C	T	2934.77	PASS	AC=1;AF=0.5;AN=2;BaseQRankSum=-0.594;DP=170;Dels=0.0;FS=6.583;HaplotypeScore=1.5226;MLEAC=1;MLEAF=0.5;MQ=41.99;MQ0=0;MQRankSum=-2.404;QD=17.26;ReadPosRankSum=-0.546	GT:AD:DP:GQ:PL	0/1:80,89:169:99:2963,0,2491
chrXIV	719420	.	C	T	2539.77	PASS	AC=1;AF=0.5;AN=2;BaseQRankSum=0.396;DP=155;Dels=0.0;FS=0.595;HaplotypeScore=0.8667;MLEAC=1;MLEAF=0.5;MQ=41.97;MQ0=0;MQRankSum=0.17;QD=16.39;ReadPosRankSum=-1.173	GT:AD:DP:GQ:PL	0/1:75,78:153:99:2568,0,2477
chrXIV	735199	.	C	T	2368.77	PASS	AC=1;AF=0.5;AN=2;BaseQRankSum=-0.818;DP=159;Dels=0.0;FS=9.584;HaplotypeScore=0.0;MLEAC=1;MLEAF=0.5;MQ=42.0;MQ0=0;MQRankSum=-0.22;QD=14.9;ReadPosRankSum=0.782	GT:AD:DP:GQ:PL	0/1:83,74:157:99:2397,0,2779
chrXIV	735519	.	G	A	3363.77	PASS	AC=1;AF=0.5;AN=2;BaseQRankSum=-1.154;DP=214;Dels=0.0;FS=0.0;HaplotypeScore=5.7465;MLEAC=1;MLEAF=0.5;MQ=42.0;MQ0=0;MQRankSum=0.169;QD=15.72;ReadPosRankSum=-0.234	GT:AD:DP:GQ:PL	0/1:106,106:213:99:3392,0,3541
chrXIV	740273	.	G	A	4207.77	PASS	AC=1;AF=0.5;AN=2;BaseQRankSum=-1.35;DP=245;Dels=0.0;FS=0.467;HaplotypeScore=4.4708;MLEAC=1;MLEAF=0.5;MQ=42.0;MQ0=0;MQRankSum=0.927;QD=17.17;ReadPosRankSum=-0.202	GT:AD:DP:GQ:PL	0/1:119,124:244:99:4236,0,4085
chrXIV	742035	.	C	T	3827.77	PASS	AC=1;AF=0.5;AN=2;BaseQRankSum=0.982;DP=243;Dels=0.0;FS=9.116;HaplotypeScore=6.3418;MLEAC=1;MLEAF=0.5;MQ=41.99;MQ0=0;MQRankSum=1.151;QD=15.75;ReadPosRankSum=0.947	GT:AD:DP:GQ:PL	0/1:124,118:242:99:3856,0,3998
chrXIV	742465	.	C	T	3578.77	PASS	AC=1;AF=0.5;AN=2;BaseQRankSum=0.054;DP=239;Dels=0.0;FS=5.255;HaplotypeScore=7.9179;MLEAC=1;MLEAF=0.5;MQ=42.0;MQ0=0;MQRankSum=1.669;QD=14.97;ReadPosRankSum=-0.148	GT:AD:DP:GQ:PL	0/1:130,108:238:99:3607,0,4370
chrXIV	747677	.	T	C	2459.77	PASS	AC=1;AF=0.5;AN=2;BaseQRankSum=-0.567;DP=173;Dels=0.0;FS=1.196;HaplotypeScore=4.3826;MLEAC=1;MLEAF=0.5;MQ=41.91;MQ0=0;MQRankSum=0.234;QD=14.22;ReadPosRankSum=0.356	GT:AD:DP:GQ:PL	0/1:96,77:173:99:2488,0,3326
chrXIV	749169	.	C	T	3448.77	PASS	AC=1;AF=0.5;AN=2;BaseQRankSum=-0.477;DP=193;Dels=0.0;FS=3.242;HaplotypeScore=0.0;MLEAC=1;MLEAF=0.5;MQ=41.93;MQ0=0;MQRankSum=-1.02;QD=17.87;ReadPosRankSum=1.276	GT:AD:DP:GQ:PL	0/1:89,104:193:99:3477,0,2922
chrXIV	749739	.	C	T	2636.77	PASS	AC=1;AF=0.5;AN=2;BaseQRankSum=0.804;DP=149;Dels=0.0;FS=1.307;HaplotypeScore=3.7105;MLEAC=1;MLEAF=0.5;MQ=42.0;MQ0=0;MQRankSum=0.059;QD=17.7;ReadPosRankSum=0.686	GT:AD:DP:GQ:PL	0/1:71,78:149:99:2665,0,2343
chrXIV	755668	.	T	C	2783.77	PASS	AC=1;AF=0.5;AN=2;BaseQRankSum=-0.604;DP=177;Dels=0.0;FS=0.562;HaplotypeScore=5.4518;MLEAC=1;MLEAF=0.5;MQ=42.0;MQ0=0;MQRankSum=-1.394;QD=15.73;ReadPosRankSum=2.209	GT:AD:DP:GQ:PL	0/1:91,85:176:99:2812,0,2959
chrXIV	761310	.	C	T	3471.77	PASS	AC=1;AF=0.5;AN=2;BaseQRankSum=0.406;DP=196;Dels=0.0;FS=7.113;HaplotypeScore=6.9824;MLEAC=1;MLEAF=0.5;MQ=42.0;MQ0=0;MQRankSum=1.056;QD=17.71;ReadPosRankSum=0.301	GT:AD:DP:GQ:PL	0/1:92,102:194:99:3500,0,3086
chrXIV	763010	.	G	A	3028.77	PASS	AC=1;AF=0.5;AN=2;BaseQRankSum=-1.844;DP=172;Dels=0.0;FS=0.576;HaplotypeScore=6.1789;MLEAC=1;MLEAF=0.5;MQ=41.99;MQ0=0;MQRankSum=-1.117;QD=17.61;ReadPosRankSum=-1.415	GT:AD:DP:GQ:PL	0/1:82,90:172:99:3057,0,2757
chrXIV	763767	.	G	A	3037.77	PASS	AC=1;AF=0.5;AN=2;BaseQRankSum=0.467;DP=163;Dels=0.0;FS=1.241;HaplotypeScore=2.6287;MLEAC=1;MLEAF=0.5;MQ=42.0;MQ0=0;MQRankSum=-1.14;QD=18.64;ReadPosRankSum=1.237	GT:AD:DP:GQ:PL	0/1:71,92:163:99:3066,0,2242
chrXIV	764962	.	C	T	3088.77	PASS	AC=1;AF=0.5;AN=2;BaseQRankSum=0.542;DP=186;Dels=0.0;FS=2.548;HaplotypeScore=0.8667;MLEAC=1;MLEAF=0.5;MQ=42.0;MQ0=0;MQRankSum=-0.613;QD=16.61;ReadPosRankSum=0.182	GT:AD:DP:GQ:PL	0/1:93,93:186:99:3117,0,3111
chrXIV	766600	.	C	T	3353.77	PASS	AC=1;AF=0.5;AN=2;BaseQRankSum=0.435;DP=207;Dels=0.0;FS=0.518;HaplotypeScore=3.9756;MLEAC=1;MLEAF=0.5;MQ=42.0;MQ0=0;MQRankSum=1.024;QD=16.2;ReadPosRankSum=0.636	GT:AD:DP:GQ:PL	0/1:103,103:206:99:3382,0,3268
chrXV	133096	.	C	T	3145.77	PASS	AC=1;AF=0.5;AN=2;BaseQRankSum=0.033;DP=202;Dels=0.0;FS=0.0;HaplotypeScore=6.5155;MLEAC=1;MLEAF=0.5;MQ=41.99;MQ0=0;MQRankSum=1.639;QD=15.57;ReadPosRankSum=0.208	GT:AD:DP:GQ:PL	0/1:107,94:202:99:3174,0,3579
chrXV	675005	.	A	C	6065.77	PASS	AC=1;AF=0.5;AN=2;BaseQRankSum=1.447;DP=188;Dels=0.0;FS=5.407;HaplotypeScore=11.0329;MLEAC=1;MLEAF=0.5;MQ=40.84;MQ0=0;MQRankSum=-1.224;QD=32.26;ReadPosRankSum=6.383	GT:AD:DP:GQ:PL	0/1:16,171:187:83:6094,0,83
chrXV	675006	.	C	A	6130.77	PASS	AC=1;AF=0.5;AN=2;BaseQRankSum=2.312;DP=186;Dels=0.0;FS=5.304;HaplotypeScore=12.0322;MLEAC=1;MLEAF=0.5;MQ=40.83;MQ0=0;MQRankSum=-1.081;QD=32.96;ReadPosRankSum=6.785	GT:AD:DP:GQ:PL	0/1:17,168:185:99:6159,0,116
chrXV	726943	.	C	T	3080.77	PASS	AC=1;AF=0.5;AN=2;BaseQRankSum=-0.702;DP=210;Dels=0.0;FS=3.908;HaplotypeScore=2.6;MLEAC=1;MLEAF=0.5;MQ=41.98;MQ0=0;MQRankSum=0.297;QD=14.67;ReadPosRankSum=-0.297	GT:AD:DP:GQ:PL	0/1:112,98:210:99:3109,0,3716
chrXV	1066671	.	G	A	3513.77	PASS	AC=1;AF=0.5;AN=2;BaseQRankSum=-0.099;DP=218;Dels=0.0;FS=3.037;HaplotypeScore=1.7005;MLEAC=1;MLEAF=0.5;MQ=41.99;MQ0=0;MQRankSum=0.455;QD=16.12;ReadPosRankSum=-0.906	GT:AD:DP:GQ:PL	0/1:111,107:218:99:3542,0,3665
chrXV	1071913	.	C	G	4112.77	PASS	AC=1;AF=0.5;AN=2;BaseQRankSum=0.777;DP=250;Dels=0.0;FS=16.471;HaplotypeScore=5.1535;MLEAC=1;MLEAF=0.5;MQ=42.0;MQ0=0;MQRankSum=0.935;QD=16.45;ReadPosRankSum=0.043	GT:AD:DP:GQ:PL	0/1:126,123:249:99:4141,0,4215
chrXVI	25788	.	C	T	3408.77	PASS	AC=1;AF=0.5;AN=2;BaseQRankSum=0.027;DP=193;Dels=0.0;FS=3.291;HaplotypeScore=0.734;MLEAC=1;MLEAF=0.5;MQ=42.0;MQ0=0;MQRankSum=-0.36;QD=17.66;ReadPosRankSum=0.577	GT:AD:DP:GQ:PL	0/1:92,101:193:99:3437,0,2977
chrXVI	29478	.	A	G	3574.77	PASS	AC=1;AF=0.5;AN=2;BaseQRankSum=-0.437;DP=204;Dels=0.0;FS=0.0;HaplotypeScore=2.3893;MLEAC=1;MLEAF=0.5;MQ=41.99;MQ0=0;MQRankSum=-1.703;QD=17.52;ReadPosRankSum=0.252	GT:AD:DP:GQ:PL	0/1:97,107:204:99:3603,0,3301
chrXVI	33948	.	C	T	2610.77	PASS	AC=1;AF=0.5;AN=2;BaseQRankSum=-1.165;DP=162;Dels=0.0;FS=10.79;HaplotypeScore=8.1139;MLEAC=1;MLEAF=0.5;MQ=42.0;MQ0=0;MQRankSum=-0.718;QD=16.12;ReadPosRankSum=0.847	GT:AD:DP:GQ:PL	0/1:81,80:162:99:2639,0,2719
chrXVI	38083	.	C	T	3544.77	PASS	AC=1;AF=0.5;AN=2;BaseQRankSum=1.486;DP=194;Dels=0.0;FS=0.0;HaplotypeScore=1.986;MLEAC=1;MLEAF=0.5;MQ=42.0;MQ0=0;MQRankSum=1.145;QD=18.27;ReadPosRankSum=-0.961	GT:AD:DP:GQ:PL	0/1:91,103:194:99:3573,0,3007
chrXVI	43586	.	C	T	2509.77	PASS	AC=1;AF=0.5;AN=2;BaseQRankSum=0.278;DP=152;Dels=0.0;FS=2.037;HaplotypeScore=0.0;MLEAC=1;MLEAF=0.5;MQ=42.0;MQ0=0;MQRankSum=0.208;QD=16.51;ReadPosRankSum=-0.503	GT:AD:DP:GQ:PL	0/1:76,76:152:99:2538,0,2449
chrXVI	117976	.	C	T	4264.77	PASS	AC=1;AF=0.5;AN=2;BaseQRankSum=0.678;DP=227;Dels=0.0;FS=1.619;HaplotypeScore=1.6208;MLEAC=1;MLEAF=0.5;MQ=42.0;MQ0=0;MQRankSum=0.145;QD=18.79;ReadPosRankSum=-0.115	GT:AD:DP:GQ:PL	0/1:105,122:227:99:4293,0,3490
chrXVI	151722	.	C	T	2979.77	PASS	AC=1;AF=0.5;AN=2;BaseQRankSum=-0.615;DP=207;Dels=0.0;FS=1.133;HaplotypeScore=3.2666;MLEAC=1;MLEAF=0.5;MQ=42.0;MQ0=0;MQRankSum=-1.863;QD=14.4;ReadPosRankSum=1.478	GT:AD:DP:GQ:PL	0/1:114,93:207:99:3008,0,3864
chrXVI	160319	.	C	T	3897.77	PASS	AC=1;AF=0.5;AN=2;BaseQRankSum=1.04;DP=212;Dels=0.0;FS=3.088;HaplotypeScore=5.3289;MLEAC=1;MLEAF=0.5;MQ=41.91;MQ0=0;MQRankSum=0.172;QD=18.39;ReadPosRankSum=-1.004	GT:AD:DP:GQ:PL	0/1:94,118:212:99:3926,0,2902
chrXVI	160461	.	C	T	3171.77	PASS	AC=1;AF=0.5;AN=2;BaseQRankSum=-1.341;DP=173;Dels=0.0;FS=1.188;HaplotypeScore=5.3749;MLEAC=1;MLEAF=0.5;MQ=41.91;MQ0=0;MQRankSum=-0.356;QD=18.33;ReadPosRankSum=-1.338	GT:AD:DP:GQ:PL	0/1:76,95:172:99:3200,0,2517
chrXVI	172919	.	T	C	2376.77	PASS	AC=1;AF=0.5;AN=2;BaseQRankSum=-0.434;DP=167;Dels=0.0;FS=4.557;HaplotypeScore=0.9665;MLEAC=1;MLEAF=0.5;MQ=42.0;MQ0=0;MQRankSum=-1.334;QD=14.23;ReadPosRankSum=1.035	GT:AD:DP:GQ:PL	0/1:92,74:166:99:2405,0,3140
chrXVI	180994	.	T	C	3140.77	PASS	AC=1;AF=0.5;AN=2;BaseQRankSum=-1.117;DP=179;Dels=0.0;FS=11.669;HaplotypeScore=5.4719;MLEAC=1;MLEAF=0.5;MQ=42.0;MQ0=0;MQRankSum=-0.487;QD=17.55;ReadPosRankSum=-1.889	GT:AD:DP:GQ:PL	0/1:83,95:179:99:3169,0,2699
chrXVI	192345	.	C	T	3328.77	PASS	AC=1;AF=0.5;AN=2;BaseQRankSum=0.589;DP=213;Dels=0.0;FS=1.671;HaplotypeScore=0.8667;MLEAC=1;MLEAF=0.5;MQ=42.0;MQ0=0;MQRankSum=-0.337;QD=15.63;ReadPosRankSum=-0.816	GT:AD:DP:GQ:PL	0/1:113,100:213:99:3357,0,3786
chrXVI	197434	.	C	T	3306.77	PASS	AC=1;AF=0.5;AN=2;BaseQRankSum=-0.997;DP=215;Dels=0.0;FS=4.72;HaplotypeScore=6.9551;MLEAC=1;MLEAF=0.5;MQ=41.93;MQ0=0;MQRankSum=-0.396;QD=15.38;ReadPosRankSum=0.554	GT:AD:DP:GQ:PL	0/1:111,104:215:99:3335,0,3690
chrXVI	217262	.	T	C	2542.77	PASS	AC=1;AF=0.5;AN=2;BaseQRankSum=1.003;DP=176;Dels=0.0;FS=3.497;HaplotypeScore=2.444;MLEAC=1;MLEAF=0.5;MQ=42.0;MQ0=0;MQRankSum=0.483;QD=14.45;ReadPosRankSum=0.848	GT:AD:DP:GQ:PL	0/1:96,80:176:99:2571,0,3193
chrXVI	228310	.	C	T	3010.77	PASS	AC=1;AF=0.5;AN=2;BaseQRankSum=1.06;DP=199;Dels=0.0;FS=8.435;HaplotypeScore=4.2397;MLEAC=1;MLEAF=0.5;MQ=41.99;MQ0=0;MQRankSum=0.916;QD=15.13;ReadPosRankSum=-1.874	GT:AD:DP:GQ:PL	0/1:107,91:198:99:3039,0,3582
chrXVI	237167	.	C	T	2687.77	PASS	AC=1;AF=0.5;AN=2;BaseQRankSum=2.034;DP=170;Dels=0.0;FS=1.915;HaplotypeScore=5.3795;MLEAC=1;MLEAF=0.5;MQ=42.0;MQ0=0;MQRankSum=0.886;QD=15.81;ReadPosRankSum=-1.516	GT:AD:DP:GQ:PL	0/1:89,81:170:99:2716,0,3018
chrXVI	245998	.	T	C	3369.77	PASS	AC=1;AF=0.5;AN=2;BaseQRankSum=1.941;DP=207;Dels=0.0;FS=3.166;HaplotypeScore=7.1349;MLEAC=1;MLEAF=0.5;MQ=42.0;MQ0=0;MQRankSum=0.613;QD=16.28;ReadPosRankSum=-0.442	GT:AD:DP:GQ:PL	0/1:105,101:206:99:3398,0,3543
chrXVI	248610	.	C	T	3563.77	PASS	AC=1;AF=0.5;AN=2;BaseQRankSum=0.018;DP=218;Dels=0.0;FS=20.287;HaplotypeScore=0.9894;MLEAC=1;MLEAF=0.5;MQ=42.0;MQ0=0;MQRankSum=2.36;QD=16.35;ReadPosRankSum=-0.111	GT:AD:DP:GQ:PL	0/1:112,106:218:99:3592,0,3763
chrXVI	255218	.	C	T	3600.77	PASS	AC=1;AF=0.5;AN=2;BaseQRankSum=-0.086;DP=191;Dels=0.0;FS=0.548;HaplotypeScore=0.6651;MLEAC=1;MLEAF=0.5;MQ=42.0;MQ0=0;MQRankSum=-0.033;QD=18.85;ReadPosRankSum=0.575	GT:AD:DP:GQ:PL	0/1:82,109:191:99:3629,0,2653
chrXVI	337936	.	C	T	3798.77	PASS	AC=1;AF=0.5;AN=2;BaseQRankSum=2.043;DP=213;Dels=0.0;FS=3.067;HaplotypeScore=4.365;MLEAC=1;MLEAF=0.5;MQ=41.99;MQ0=0;MQRankSum=0.404;QD=17.83;ReadPosRankSum=-0.01	GT:AD:DP:GQ:PL	0/1:103,110:213:99:3827,0,3430
chrXVI	346438	.	C	T	3474.77	PASS	AC=1;AF=0.5;AN=2;BaseQRankSum=1.089;DP=202;Dels=0.0;FS=3.224;HaplotypeScore=6.9608;MLEAC=1;MLEAF=0.5;MQ=42.0;MQ0=0;MQRankSum=0.529;QD=17.2;ReadPosRankSum=0.194	GT:AD:DP:GQ:PL	0/1:96,104:200:99:3503,0,3098
chrXVI	349013	.	T	C	3133.77	PASS	AC=1;AF=0.5;AN=2;BaseQRankSum=0.718;DP=187;Dels=0.0;FS=2.537;HaplotypeScore=3.4272;MLEAC=1;MLEAF=0.5;MQ=42.0;MQ0=0;MQRankSum=0.366;QD=16.76;ReadPosRankSum=-0.884	GT:AD:DP:GQ:PL	0/1:92,94:186:99:3162,0,3084
chrXVI	354658	.	C	T	3419.77	PASS	AC=1;AF=0.5;AN=2;BaseQRankSum=1.569;DP=216;Dels=0.0;FS=7.671;HaplotypeScore=2.5657;MLEAC=1;MLEAF=0.5;MQ=42.0;MQ0=0;MQRankSum=0.592;QD=15.83;ReadPosRankSum=-0.337	GT:AD:DP:GQ:PL	0/1:114,102:216:99:3448,0,3886
chrXVI	361175	.	C	T	3459.77	PASS	AC=1;AF=0.5;AN=2;BaseQRankSum=-0.722;DP=209;Dels=0.0;FS=3.1;HaplotypeScore=9.0078;MLEAC=1;MLEAF=0.5;MQ=41.98;MQ0=0;MQRankSum=0.509;QD=16.55;ReadPosRankSum=-0.168	GT:AD:DP:GQ:PL	0/1:103,106:209:99:3488,0,3487
chrXVI	364952	.	C	T	2625.77	PASS	AC=1;AF=0.5;AN=2;BaseQRankSum=-0.099;DP=180;Dels=0.0;FS=0.55;HaplotypeScore=0.8667;MLEAC=1;MLEAF=0.5;MQ=41.92;MQ0=0;MQRankSum=0.217;QD=14.59;ReadPosRankSum=0.292	GT:AD:DP:GQ:PL	0/1:98,82:180:99:2654,0,3281
chrXVI	396720	.	C	T	3119.77	PASS	AC=1;AF=0.5;AN=2;BaseQRankSum=-1.0;DP=176;Dels=0.0;FS=0.0;HaplotypeScore=1.7234;MLEAC=1;MLEAF=0.5;MQ=42.0;MQ0=0;MQRankSum=1.098;QD=17.73;ReadPosRankSum=-0.899	GT:AD:DP:GQ:PL	0/1:81,95:176:99:3148,0,2752
chrXVI	450002	.	C	T	3049.77	PASS	AC=1;AF=0.5;AN=2;BaseQRankSum=-1.307;DP=207;Dels=0.0;FS=13.074;HaplotypeScore=1.7046;MLEAC=1;MLEAF=0.5;MQ=41.99;MQ0=0;MQRankSum=-0.476;QD=14.73;ReadPosRankSum=-1.525	GT:AD:DP:GQ:PL	0/1:108,98:206:99:3078,0,3607
chrXVI	454004	.	C	T	2485.77	PASS	AC=1;AF=0.5;AN=2;BaseQRankSum=0.272;DP=163;Dels=0.0;FS=0.584;HaplotypeScore=1.6988;MLEAC=1;MLEAF=0.5;MQ=42.0;MQ0=0;MQRankSum=-1.953;QD=15.25;ReadPosRankSum=-0.422	GT:AD:DP:GQ:PL	0/1:84,76:160:99:2514,0,2763
chrXVI	469986	.	C	T	2905.77	PASS	AC=1;AF=0.5;AN=2;BaseQRankSum=1.302;DP=174;Dels=0.0;FS=1.895;HaplotypeScore=1.4538;MLEAC=1;MLEAF=0.5;MQ=41.98;MQ0=0;MQRankSum=-0.288;QD=16.7;ReadPosRankSum=0.613	GT:AD:DP:GQ:PL	0/1:83,89:172:99:2934,0,2695
chrXVI	472498	.	C	T	3260.77	PASS	AC=1;AF=0.5;AN=2;BaseQRankSum=-2.663;DP=215;Dels=0.0;FS=1.665;HaplotypeScore=0.9665;MLEAC=1;MLEAF=0.5;MQ=41.99;MQ0=0;MQRankSum=-2.21;QD=15.17;ReadPosRankSum=-0.353	GT:AD:DP:GQ:PL	0/1:115,100:215:99:3289,0,3906
chrXVI	479150	.	C	T	2692.77	PASS	AC=1;AF=0.5;AN=2;BaseQRankSum=0.274;DP=171;Dels=0.0;FS=0.561;HaplotypeScore=5.0854;MLEAC=1;MLEAF=0.5;MQ=41.99;MQ0=0;MQRankSum=-0.481;QD=15.75;ReadPosRankSum=0.836	GT:AD:DP:GQ:PL	0/1:89,82:171:99:2721,0,2925
chrXVI	484833	.	T	C	6933.77	PASS	AC=2;AF=1.0;AN=2;DP=184;Dels=0.0;FS=0.0;HaplotypeScore=3.4174;MLEAC=2;MLEAF=1.0;MQ=41.39;MQ0=0;QD=24.79	GT:AD:DP:GQ:PL	1/1:0,182:184:99:6962,539,0
chrXVI	502809	.	C	T	1549.77	PASS	AC=1;AF=0.5;AN=2;BaseQRankSum=-0.119;DP=118;Dels=0.0;FS=0.0;HaplotypeScore=8.4046;MLEAC=1;MLEAF=0.5;MQ=41.98;MQ0=0;MQRankSum=1.753;QD=13.13;ReadPosRankSum=-0.286	GT:AD:DP:GQ:PL	0/1:63,55:118:99:1578,0,1884
chrXVI	503193	.	C	T	2785.77	PASS	AC=1;AF=0.5;AN=2;BaseQRankSum=1.992;DP=138;Dels=0.0;FS=5.298;HaplotypeScore=0.0;MLEAC=1;MLEAF=0.5;MQ=41.87;MQ0=0;MQRankSum=0.07;QD=20.19;ReadPosRankSum=-1.857	GT:AD:DP:GQ:PL	0/1:55,83:138:99:2814,0,1696
chrXVI	565356	.	C	T	3429.77	PASS	AC=1;AF=0.5;AN=2;BaseQRankSum=0.981;DP=220;Dels=0.0;FS=6.557;HaplotypeScore=6.645;MLEAC=1;MLEAF=0.5;MQ=41.99;MQ0=0;MQRankSum=0.751;QD=15.59;ReadPosRankSum=0.63	GT:AD:DP:GQ:PL	0/1:115,103:218:99:3458,0,3888
chrXVI	576704	.	C	T	3171.77	PASS	AC=1;AF=0.5;AN=2;BaseQRankSum=0.477;DP=202;Dels=0.0;FS=4.931;HaplotypeScore=0.9665;MLEAC=1;MLEAF=0.5;MQ=41.99;MQ0=0;MQRankSum=1.402;QD=15.7;ReadPosRankSum=0.344	GT:AD:DP:GQ:PL	0/1:105,96:201:99:3200,0,3489
chrXVI	608793	.	C	T	3624.77	PASS	AC=1;AF=0.5;AN=2;BaseQRankSum=-0.085;DP=227;Dels=0.0;FS=4.588;HaplotypeScore=4.4675;MLEAC=1;MLEAF=0.5;MQ=41.98;MQ0=0;MQRankSum=-0.22;QD=15.97;ReadPosRankSum=0.012	GT:AD:DP:GQ:PL	0/1:115,111:226:99:3653,0,3827
chrXVI	610289	.	T	C	2548.77	PASS	AC=1;AF=0.5;AN=2;BaseQRankSum=2.245;DP=158;Dels=0.0;FS=1.251;HaplotypeScore=1.7675;MLEAC=1;MLEAF=0.5;MQ=41.98;MQ0=0;MQRankSum=0.978;QD=16.13;ReadPosRankSum=0.616	GT:AD:DP:GQ:PL	0/1:79,78:157:99:2577,0,2546
chrXVI	620042	.	T	C	3334.77	PASS	AC=1;AF=0.5;AN=2;BaseQRankSum=-0.247;DP=185;Dels=0.0;FS=0.0;HaplotypeScore=3.462;MLEAC=1;MLEAF=0.5;MQ=41.92;MQ0=0;MQRankSum=0.476;QD=18.03;ReadPosRankSum=-0.586	GT:AD:DP:GQ:PL	0/1:84,101:185:99:3363,0,2656
chrXVI	626570	.	C	T	3736.77	PASS	AC=1;AF=0.5;AN=2;BaseQRankSum=2.555;DP=211;Dels=0.0;FS=6.714;HaplotypeScore=5.9633;MLEAC=1;MLEAF=0.5;MQ=42.0;MQ0=0;MQRankSum=1.13;QD=17.71;ReadPosRankSum=0.723	GT:AD:DP:GQ:PL	0/1:99,110:210:99:3765,0,3143
chrXVI	629259	.	C	T	3327.77	PASS	AC=1;AF=0.5;AN=2;BaseQRankSum=1.041;DP=199;Dels=0.0;FS=5.991;HaplotypeScore=7.9897;MLEAC=1;MLEAF=0.5;MQ=41.89;MQ0=0;MQRankSum=0.024;QD=16.72;ReadPosRankSum=-1.896	GT:AD:DP:GQ:PL	0/1:98,100:198:99:3356,0,3161
chrXVI	642732	.	C	T	2642.77	PASS	AC=1;AF=0.5;AN=2;BaseQRankSum=-3.461;DP=189;Dels=0.0;FS=0.543;HaplotypeScore=4.4205;MLEAC=1;MLEAF=0.5;MQ=41.99;MQ0=0;MQRankSum=1.455;QD=13.98;ReadPosRankSum=-1.236	GT:AD:DP:GQ:PL	0/1:99,88:187:99:2671,0,3320
chrXVI	693877	.	A	G	6059.77	PASS	AC=2;AF=1.0;AN=2;BaseQRankSum=0.054;DP=160;Dels=0.0;FS=0.0;HaplotypeScore=0.9996;MLEAC=2;MLEAF=1.0;MQ=42.0;MQ0=0;MQRankSum=1.318;QD=24.28;ReadPosRankSum=1.383	GT:AD:DP:GQ:PL	1/1:1,158:159:99:6088,434,0
chrXVI	699899	.	T	C	2980.77	PASS	AC=1;AF=0.5;AN=2;BaseQRankSum=1.241;DP=178;Dels=0.0;FS=1.926;HaplotypeScore=2.3893;MLEAC=1;MLEAF=0.5;MQ=42.0;MQ0=0;MQRankSum=-0.194;QD=16.75;ReadPosRankSum=0.537	GT:AD:DP:GQ:PL	0/1:86,92:178:99:3009,0,2540
chrXVI	729826	.	T	C	3381.77	PASS	AC=1;AF=0.5;AN=2;BaseQRankSum=2.421;DP=223;Dels=0.0;FS=0.489;HaplotypeScore=0.0;MLEAC=1;MLEAF=0.5;MQ=41.98;MQ0=0;MQRankSum=0.421;QD=15.16;ReadPosRankSum=0.548	GT:AD:DP:GQ:PL	0/1:118,105:223:99:3410,0,3765
chrXVI	737141	.	C	T	3417.77	PASS	AC=1;AF=0.5;AN=2;BaseQRankSum=0.293;DP=234;Dels=0.0;FS=0.0;HaplotypeScore=2.7601;MLEAC=1;MLEAF=0.5;MQ=41.99;MQ0=0;MQRankSum=-0.414;QD=14.61;ReadPosRankSum=-0.194	GT:AD:DP:GQ:PL	0/1:125,108:233:99:3446,0,4094
chrXVI	739436	.	C	T	3344.77	PASS	AC=1;AF=0.5;AN=2;BaseQRankSum=-0.957;DP=190;Dels=0.0;FS=1.116;HaplotypeScore=0.0;MLEAC=1;MLEAF=0.5;MQ=42.0;MQ0=0;MQRankSum=-0.997;QD=17.6;ReadPosRankSum=-0.759	GT:AD:DP:GQ:PL	0/1:89,101:190:99:3373,0,2913
chrXVI	740633	.	C	T	3698.77	PASS	AC=1;AF=0.5;AN=2;BaseQRankSum=1.147;DP=224;Dels=0.0;FS=1.039;HaplotypeScore=8.1051;MLEAC=1;MLEAF=0.5;MQ=41.98;MQ0=0;MQRankSum=0.823;QD=16.51;ReadPosRankSum=-0.576	GT:AD:DP:GQ:PL	0/1:113,110:224:99:3727,0,3802
chrXVI	742983	.	T	C	3459.77	PASS	AC=1;AF=0.5;AN=2;BaseQRankSum=-0.388;DP=214;Dels=0.0;FS=1.67;HaplotypeScore=1.7987;MLEAC=1;MLEAF=0.5;MQ=41.97;MQ0=0;MQRankSum=0.226;QD=16.17;ReadPosRankSum=0.613	GT:AD:DP:GQ:PL	0/1:108,105:213:99:3488,0,3666
chrXVI	833018	.	C	T	2167.77	PASS	AC=1;AF=0.5;AN=2;BaseQRankSum=1.747;DP=134;Dels=0.0;FS=4.117;HaplotypeScore=2.5873;MLEAC=1;MLEAF=0.5;MQ=42.0;MQ0=0;MQRankSum=-0.256;QD=16.18;ReadPosRankSum=0.532	GT:AD:DP:GQ:PL	0/1:68,66:134:99:2196,0,2201
chrXVI	863219	.	C	T	2895.77	PASS	AC=1;AF=0.5;AN=2;BaseQRankSum=1.327;DP=172;Dels=0.0;FS=1.19;HaplotypeScore=5.1619;MLEAC=1;MLEAF=0.5;MQ=42.0;MQ0=0;MQRankSum=-0.317;QD=16.84;ReadPosRankSum=-0.564	GT:AD:DP:GQ:PL	0/1:84,87:171:99:2924,0,2638
chrXVI	870922	.	C	T	2766.77	PASS	AC=1;AF=0.5;AN=2;BaseQRankSum=-0.341;DP=183;Dels=0.0;FS=2.659;HaplotypeScore=0.8667;MLEAC=1;MLEAF=0.5;MQ=41.98;MQ0=0;MQRankSum=0.829;QD=15.12;ReadPosRankSum=-1.162	GT:AD:DP:GQ:PL	0/1:97,85:182:99:2795,0,3308
chrXVI	895075	.	C	T	3564.77	PASS	AC=1;AF=0.5;AN=2;BaseQRankSum=-1.241;DP=193;Dels=0.0;FS=0.0;HaplotypeScore=6.0116;MLEAC=1;MLEAF=0.5;MQ=42.0;MQ0=0;MQRankSum=0.365;QD=18.47;ReadPosRankSum=0.615	GT:AD:DP:GQ:PL	0/1:84,109:193:99:3593,0,2743
chrXVI	898441	.	T	C	3546.77	PASS	AC=1;AF=0.5;AN=2;BaseQRankSum=0.472;DP=205;Dels=0.0;FS=10.43;HaplotypeScore=2.6527;MLEAC=1;MLEAF=0.5;MQ=42.0;MQ0=0;MQRankSum=-1.85;QD=17.3;ReadPosRankSum=1.678	GT:AD:DP:GQ:PL	0/1:100,105:205:99:3575,0,3433
chrXVI	905694	.	T	C	3375.77	PASS	AC=1;AF=0.5;AN=2;BaseQRankSum=-1.403;DP=216;Dels=0.0;FS=3.835;HaplotypeScore=0.8667;MLEAC=1;MLEAF=0.5;MQ=41.99;MQ0=0;MQRankSum=0.376;QD=15.63;ReadPosRankSum=0.725	GT:AD:DP:GQ:PL	0/1:110,105:215:99:3404,0,3589
chrXVI	921992	.	C	T	1521.77	PASS	AC=1;AF=0.5;AN=2;BaseQRankSum=0.287;DP=105;Dels=0.0;FS=6.511;HaplotypeScore=1.5226;MLEAC=1;MLEAF=0.5;MQ=42.0;MQ0=0;MQRankSum=0.052;QD=14.49;ReadPosRankSum=0.996	GT:AD:DP:GQ:PL	0/1:55,49:104:99:1550,0,1787
chrXVI	938001	.	C	T	3142.77	PASS	AC=1;AF=0.5;AN=2;BaseQRankSum=-1.333;DP=214;Dels=0.0;FS=2.339;HaplotypeScore=1.9399;MLEAC=1;MLEAF=0.5;MQ=41.99;MQ0=0;MQRankSum=-3.375;QD=14.69;ReadPosRankSum=-0.752	GT:AD:DP:GQ:PL	0/1:117,97:214:99:3171,0,3931
