# Supplementary material for: Disruption of Transcriptional Coactivator Sub1 Leads to Genome-Wide Re-distribution of Clustered Mutations Induced by APOBEC in Active Yeast Genes
Source: PLoS Genet. 2015 May 5;11(5):e1005217. doi: 10.1371/journal.pgen.1005217 (PMC4420506; doi:10.1371/journal.pgen.1005217)
Supplement: S1 Dataset — (ZIP) [file pgen.1005217.s001.zip › HAP/N019-LAN211-Can-HAP-NA-RUN2.vcf]

##fileformat=VCFv4.1
##FILTER=<ID=LowQual,Description="Low quality">
##FILTER=<ID=ambigious_snp,Description="QD < 2.000000 || FS > 60.000000 || MQ < 40.000000 || HaplotypeScore > 13.000000 || MappingQualityRankSum < -12.500000 || ReadPosRankSum < -8.000000">
##FORMAT=<ID=AD,Number=.,Type=Integer,Description="Allelic depths for the ref and alt alleles in the order listed">
##FORMAT=<ID=DP,Number=1,Type=Integer,Description="Approximate read depth (reads with MQ=255 or with bad mates are filtered)">
##FORMAT=<ID=GQ,Number=1,Type=Integer,Description="Genotype Quality">
##FORMAT=<ID=GT,Number=1,Type=String,Description="Genotype">
##FORMAT=<ID=PL,Number=G,Type=Integer,Description="Normalized, Phred-scaled likelihoods for genotypes as defined in the VCF specification">
##GATKCommandLine=<ID=SelectVariants,Version=3.2-0-g289df4b,Date="Wed Sep 03 23:23:14 MSK 2014",Epoch=1409772194255,CommandLineOptions="analysis_type=SelectVariants input_file=[] showFullBamList=false read_buffer_size=null phone_home=AWS gatk_key=null tag=NA read_filter=[] intervals=null excludeIntervals=null interval_set_rule=UNION interval_merging=ALL interval_padding=0 reference_sequence=/home/mahajrod/genetics/desaminases/data/LAN210_v0.10m/LAN210_v0.10m.fasta nonDeterministicRandomSeed=false disableDithering=false maxRuntime=-1 maxRuntimeUnits=MINUTES downsampling_type=BY_SAMPLE downsample_to_fraction=null downsample_to_coverage=1000 baq=OFF baqGapOpenPenalty=40.0 refactor_NDN_cigar_string=false fix_misencoded_quality_scores=false allow_potentially_misencoded_quality_scores=false useOriginalQualities=false defaultBaseQualities=-1 performanceLog=null BQSR=null quantize_quals=0 disable_indel_quals=false emit_original_quals=false preserve_qscores_less_than=6 globalQScorePrior=-1.0 validation_strictness=SILENT remove_program_records=false keep_program_records=false sample_rename_mapping_file=null unsafe=null disable_auto_index_creation_and_locking_when_reading_rods=false num_threads=1 num_cpu_threads_per_data_thread=1 num_io_threads=0 monitorThreadEfficiency=false num_bam_file_handles=null read_group_black_list=null pedigree=[] pedigreeString=[] pedigreeValidationType=STRICT allow_intervals_with_unindexed_bam=false generateShadowBCF=false variant_index_type=DYNAMIC_SEEK variant_index_parameter=-1 logging_level=INFO log_to_file=null help=false version=false variant=(RodBinding name=variant source=N019-LAN211-Can-HAP-NA-RUN2_GATK_filtered_SNP.vcf) discordance=(RodBinding name= source=UNBOUND) concordance=(RodBinding name= source=UNBOUND) out=org.broadinstitute.gatk.engine.io.stubs.VariantContextWriterStub no_cmdline_in_header=org.broadinstitute.gatk.engine.io.stubs.VariantContextWriterStub sites_only=org.broadinstitute.gatk.engine.io.stubs.VariantContextWriterStub bcf=org.broadinstitute.gatk.engine.io.stubs.VariantContextWriterStub sample_name=[] sample_expressions=null sample_file=null exclude_sample_name=[] exclude_sample_file=[] select_expressions=[] excludeNonVariants=false excludeFiltered=true restrictAllelesTo=ALL keepOriginalAC=false mendelianViolation=false mendelianViolationQualThreshold=0.0 select_random_fraction=0.0 remove_fraction_genotypes=0.0 selectTypeToInclude=[] keepIDs=null fullyDecode=false forceGenotypesDecode=false justRead=false maxIndelSize=2147483647 ALLOW_NONOVERLAPPING_COMMAND_LINE_SAMPLES=false filter_reads_with_N_cigar=false filter_mismatching_base_and_quals=false filter_bases_not_stored=false">
##INFO=<ID=AC,Number=A,Type=Integer,Description="Allele count in genotypes, for each ALT allele, in the same order as listed">
##INFO=<ID=AF,Number=A,Type=Float,Description="Allele Frequency, for each ALT allele, in the same order as listed">
##INFO=<ID=AN,Number=1,Type=Integer,Description="Total number of alleles in called genotypes">
##INFO=<ID=BaseQRankSum,Number=1,Type=Float,Description="Z-score from Wilcoxon rank sum test of Alt Vs. Ref base qualities">
##INFO=<ID=DP,Number=1,Type=Integer,Description="Approximate read depth; some reads may have been filtered">
##INFO=<ID=DS,Number=0,Type=Flag,Description="Were any of the samples downsampled?">
##INFO=<ID=Dels,Number=1,Type=Float,Description="Fraction of Reads Containing Spanning Deletions">
##INFO=<ID=FS,Number=1,Type=Float,Description="Phred-scaled p-value using Fisher's exact test to detect strand bias">
##INFO=<ID=HaplotypeScore,Number=1,Type=Float,Description="Consistency of the site with at most two segregating haplotypes">
##INFO=<ID=InbreedingCoeff,Number=1,Type=Float,Description="Inbreeding coefficient as estimated from the genotype likelihoods per-sample when compared against the Hardy-Weinberg expectation">
##INFO=<ID=MLEAC,Number=A,Type=Integer,Description="Maximum likelihood expectation (MLE) for the allele counts (not necessarily the same as the AC), for each ALT allele, in the same order as listed">
##INFO=<ID=MLEAF,Number=A,Type=Float,Description="Maximum likelihood expectation (MLE) for the allele frequency (not necessarily the same as the AF), for each ALT allele, in the same order as listed">
##INFO=<ID=MQ,Number=1,Type=Float,Description="RMS Mapping Quality">
##INFO=<ID=MQ0,Number=1,Type=Integer,Description="Total Mapping Quality Zero Reads">
##INFO=<ID=MQRankSum,Number=1,Type=Float,Description="Z-score From Wilcoxon rank sum test of Alt vs. Ref read mapping qualities">
##INFO=<ID=QD,Number=1,Type=Float,Description="Variant Confidence/Quality by Depth">
##INFO=<ID=RPA,Number=.,Type=Integer,Description="Number of times tandem repeat unit is repeated, for each allele (including reference)">
##INFO=<ID=RU,Number=1,Type=String,Description="Tandem repeat unit (bases)">
##INFO=<ID=ReadPosRankSum,Number=1,Type=Float,Description="Z-score from Wilcoxon rank sum test of Alt vs. Ref read position bias">
##INFO=<ID=STR,Number=0,Type=Flag,Description="Variant is a short tandem repeat">
##contig=<ID=chrI,length=198855>
##contig=<ID=chrII,length=810456>
##contig=<ID=chrIII,length=316501>
##contig=<ID=chrIV,length=1516959>
##contig=<ID=chrV,length=570663>
##contig=<ID=chrVI,length=270116>
##contig=<ID=chrVII,length=1084724>
##contig=<ID=chrVIII,length=557320>
##contig=<ID=chrIX,length=433988>
##contig=<ID=chrX,length=745688>
##contig=<ID=chrXI,length=666767>
##contig=<ID=chrXII,length=1065113>
##contig=<ID=chrXIII,length=917121>
##contig=<ID=chrXIV,length=784078>
##contig=<ID=chrXV,length=1078147>
##contig=<ID=chrXVI,length=943466>
##contig=<ID=mt,length=85611>
##reference=file:///home/mahajrod/genetics/desaminases/data/LAN210_v0.10m/LAN210_v0.10m.fasta
##source=SelectVariants
#CHROM	POS	ID	REF	ALT	QUAL	FILTER	INFO	FORMAT	N019-LAN211-Can-HAP-NA-RUN2
chrI	49281	.	C	T	2911.77	PASS	AC=1;AF=0.5;AN=2;BaseQRankSum=-4.725;DP=189;Dels=0.0;FS=1.807;HaplotypeScore=0.734;MLEAC=1;MLEAF=0.5;MQ=41.99;MQ0=0;MQRankSum=-0.289;QD=15.41;ReadPosRankSum=-1.368	GT:AD:DP:GQ:PL	0/1:93,96:189:99:2940,0,3064
chrI	67885	.	T	C	3127.77	PASS	AC=1;AF=0.5;AN=2;BaseQRankSum=0.709;DP=197;Dels=0.0;FS=5.145;HaplotypeScore=4.0174;MLEAC=1;MLEAF=0.5;MQ=42.0;MQ0=0;MQRankSum=1.268;QD=15.88;ReadPosRankSum=-0.732	GT:AD:DP:GQ:PL	0/1:99,96:195:99:3156,0,3232
chrI	95080	.	T	C	3469.77	PASS	AC=1;AF=0.5;AN=2;BaseQRankSum=2.186;DP=209;Dels=0.0;FS=7.812;HaplotypeScore=4.0122;MLEAC=1;MLEAF=0.5;MQ=42.0;MQ0=0;MQRankSum=0.376;QD=16.6;ReadPosRankSum=-0.408	GT:AD:DP:GQ:PL	0/1:104,105:209:99:3498,0,3326
chrI	101273	.	G	C	251.77	PASS	AC=1;AF=0.5;AN=2;BaseQRankSum=1.197;DP=79;Dels=0.0;FS=41.017;HaplotypeScore=3.5596;MLEAC=1;MLEAF=0.5;MQ=41.98;MQ0=0;MQRankSum=1.501;QD=3.19;ReadPosRankSum=2.691	GT:AD:DP:GQ:PL	0/1:66,13:79:99:280,0,2222
chrI	192292	.	A	T	5254.77	PASS	AC=2;AF=1.0;AN=2;BaseQRankSum=-1.184;DP=141;Dels=0.01;FS=3.917;HaplotypeScore=12.3992;MLEAC=2;MLEAF=1.0;MQ=41.79;MQ0=0;MQRankSum=1.533;QD=27.95;ReadPosRankSum=0.511	GT:AD:DP:GQ:PL	1/1:1,138:139:99:5283,371,0
chrII	11898	.	C	T	8696.77	PASS	AC=2;AF=1.0;AN=2;DP=220;Dels=0.0;FS=0.0;HaplotypeScore=0.9958;MLEAC=2;MLEAF=1.0;MQ=42.0;MQ0=0;QD=31.52	GT:AD:DP:GQ:PL	1/1:0,220:220:99:8725,656,0
chrII	12688	.	A	G	6619.77	PASS	AC=2;AF=1.0;AN=2;DP=171;Dels=0.0;FS=0.0;HaplotypeScore=1.6553;MLEAC=2;MLEAF=1.0;MQ=41.91;MQ0=0;QD=29.15	GT:AD:DP:GQ:PL	1/1:0,170:170:99:6648,503,0
chrII	16731	.	C	T	8113.77	PASS	AC=2;AF=1.0;AN=2;DP=215;Dels=0.0;FS=0.0;HaplotypeScore=1.7234;MLEAC=2;MLEAF=1.0;MQ=41.89;MQ0=1;QD=29.23	GT:AD:DP:GQ:PL	1/1:0,214:214:99:8142,632,0
chrII	41229	.	A	G	3174.77	PASS	AC=1;AF=0.5;AN=2;BaseQRankSum=-0.95;DP=201;Dels=0.0;FS=10.451;HaplotypeScore=1.5226;MLEAC=1;MLEAF=0.5;MQ=42.0;MQ0=0;MQRankSum=1.676;QD=15.79;ReadPosRankSum=0.263	GT:AD:DP:GQ:PL	0/1:104,97:201:99:3203,0,3477
chrII	89896	.	T	C	3494.77	PASS	AC=1;AF=0.5;AN=2;BaseQRankSum=-0.812;DP=193;Dels=0.0;FS=9.877;HaplotypeScore=9.3232;MLEAC=1;MLEAF=0.5;MQ=42.0;MQ0=0;MQRankSum=-0.444;QD=18.11;ReadPosRankSum=0.193	GT:AD:DP:GQ:PL	0/1:87,106:193:99:3523,0,2781
chrII	102030	.	C	T	3284.77	PASS	AC=1;AF=0.5;AN=2;BaseQRankSum=0.14;DP=203;Dels=0.0;FS=2.485;HaplotypeScore=3.4954;MLEAC=1;MLEAF=0.5;MQ=41.99;MQ0=0;MQRankSum=0.973;QD=16.18;ReadPosRankSum=0.558	GT:AD:DP:GQ:PL	0/1:101,101:202:99:3313,0,3327
chrII	124192	.	C	T	3539.77	PASS	AC=1;AF=0.5;AN=2;BaseQRankSum=1.697;DP=220;Dels=0.0;FS=0.502;HaplotypeScore=3.5173;MLEAC=1;MLEAF=0.5;MQ=41.98;MQ0=0;MQRankSum=-1.402;QD=16.09;ReadPosRankSum=1.989	GT:AD:DP:GQ:PL	0/1:111,108:219:99:3568,0,3663
chrII	130770	.	C	T	3298.77	PASS	AC=1;AF=0.5;AN=2;BaseQRankSum=-0.344;DP=167;Dels=0.0;FS=4.666;HaplotypeScore=2.3113;MLEAC=1;MLEAF=0.5;MQ=42.0;MQ0=0;MQRankSum=-0.211;QD=19.75;ReadPosRankSum=-1.36	GT:AD:DP:GQ:PL	0/1:67,100:167:99:3327,0,2059
chrII	147713	.	G	A	4000.77	PASS	AC=1;AF=0.5;AN=2;BaseQRankSum=1.207;DP=250;Dels=0.0;FS=0.0;HaplotypeScore=1.7333;MLEAC=1;MLEAF=0.5;MQ=42.0;MQ0=0;MQRankSum=-0.244;QD=16.0;ReadPosRankSum=0.825	GT:AD:DP:GQ:PL	0/1:128,121:249:99:4029,0,4115
chrII	160537	.	G	A	2439.77	PASS	AC=1;AF=0.5;AN=2;BaseQRankSum=0.167;DP=134;Dels=0.0;FS=2.341;HaplotypeScore=0.0;MLEAC=1;MLEAF=0.5;MQ=42.0;MQ0=0;MQRankSum=0.337;QD=18.21;ReadPosRankSum=-0.266	GT:AD:DP:GQ:PL	0/1:62,72:134:99:2468,0,2051
chrII	168525	.	C	T	3671.77	PASS	AC=1;AF=0.5;AN=2;BaseQRankSum=1.109;DP=192;Dels=0.0;FS=0.0;HaplotypeScore=1.5774;MLEAC=1;MLEAF=0.5;MQ=41.99;MQ0=0;MQRankSum=0.871;QD=19.12;ReadPosRankSum=0.104	GT:AD:DP:GQ:PL	0/1:82,109:191:99:3700,0,2553
chrII	171540	.	G	A	3448.77	PASS	AC=1;AF=0.5;AN=2;BaseQRankSum=-1.674;DP=196;Dels=0.0;FS=0.0;HaplotypeScore=4.0209;MLEAC=1;MLEAF=0.5;MQ=42.0;MQ0=0;MQRankSum=-1.005;QD=17.6;ReadPosRankSum=-0.608	GT:AD:DP:GQ:PL	0/1:91,105:196:99:3477,0,2966
chrII	282411	.	G	A	3250.77	PASS	AC=1;AF=0.5;AN=2;BaseQRankSum=-0.895;DP=206;Dels=0.0;FS=4.801;HaplotypeScore=4.1212;MLEAC=1;MLEAF=0.5;MQ=41.98;MQ0=0;MQRankSum=0.272;QD=15.78;ReadPosRankSum=-0.918	GT:AD:DP:GQ:PL	0/1:106,100:206:99:3279,0,3509
chrII	296237	.	T	C	3663.77	PASS	AC=1;AF=0.5;AN=2;BaseQRankSum=0.295;DP=238;Dels=0.0;FS=0.0;HaplotypeScore=6.7641;MLEAC=1;MLEAF=0.5;MQ=41.94;MQ0=0;MQRankSum=0.988;QD=15.39;ReadPosRankSum=-0.511	GT:AD:DP:GQ:PL	0/1:122,116:238:99:3692,0,4119
chrII	313587	.	G	A	2617.77	PASS	AC=1;AF=0.5;AN=2;BaseQRankSum=1.538;DP=176;Dels=0.0;FS=1.193;HaplotypeScore=1.7621;MLEAC=1;MLEAF=0.5;MQ=41.92;MQ0=0;MQRankSum=-1.017;QD=14.87;ReadPosRankSum=-0.217	GT:AD:DP:GQ:PL	0/1:97,79:176:99:2646,0,3259
chrII	324316	.	C	T	4272.77	PASS	AC=1;AF=0.5;AN=2;BaseQRankSum=-1.166;DP=244;Dels=0.0;FS=0.986;HaplotypeScore=1.6828;MLEAC=1;MLEAF=0.5;MQ=42.0;MQ0=0;MQRankSum=2.224;QD=17.51;ReadPosRankSum=-0.334	GT:AD:DP:GQ:PL	0/1:113,130:243:99:4301,0,3814
chrII	353937	.	T	C	3505.77	PASS	AC=1;AF=0.5;AN=2;BaseQRankSum=1.671;DP=240;Dels=0.0;FS=4.623;HaplotypeScore=5.6377;MLEAC=1;MLEAF=0.5;MQ=40.53;MQ0=0;MQRankSum=2.444;QD=14.61;ReadPosRankSum=1.343	GT:AD:DP:GQ:PL	0/1:128,112:240:99:3534,0,3843
chrII	362351	.	C	T	2805.77	PASS	AC=1;AF=0.5;AN=2;BaseQRankSum=1.926;DP=195;Dels=0.0;FS=6.084;HaplotypeScore=3.3558;MLEAC=1;MLEAF=0.5;MQ=41.88;MQ0=1;MQRankSum=1.364;QD=14.39;ReadPosRankSum=0.188	GT:AD:DP:GQ:PL	0/1:107,87:194:99:2834,0,3366
chrII	364204	.	C	T	2610.77	PASS	AC=1;AF=0.5;AN=2;BaseQRankSum=-1.101;DP=176;Dels=0.0;FS=1.197;HaplotypeScore=6.1693;MLEAC=1;MLEAF=0.5;MQ=41.99;MQ0=0;MQRankSum=-1.098;QD=14.83;ReadPosRankSum=1.208	GT:AD:DP:GQ:PL	0/1:91,84:175:99:2639,0,2847
chrII	436517	.	C	T	3678.77	PASS	AC=1;AF=0.5;AN=2;BaseQRankSum=0.709;DP=250;Dels=0.0;FS=1.528;HaplotypeScore=0.7887;MLEAC=1;MLEAF=0.5;MQ=41.99;MQ0=0;MQRankSum=-0.847;QD=14.72;ReadPosRankSum=-0.644	GT:AD:DP:GQ:PL	0/1:136,114:250:99:3707,0,4557
chrII	460416	.	C	T	3250.77	PASS	AC=1;AF=0.5;AN=2;BaseQRankSum=-1.409;DP=202;Dels=0.0;FS=3.178;HaplotypeScore=7.063;MLEAC=1;MLEAF=0.5;MQ=42.0;MQ0=0;MQRankSum=-0.652;QD=16.09;ReadPosRankSum=-1.274	GT:AD:DP:GQ:PL	0/1:96,106:202:99:3279,0,3045
chrII	490834	.	G	A	2782.77	PASS	AC=1;AF=0.5;AN=2;BaseQRankSum=0.584;DP=208;Dels=0.0;FS=0.514;HaplotypeScore=1.7005;MLEAC=1;MLEAF=0.5;MQ=41.93;MQ0=0;MQRankSum=-0.265;QD=13.38;ReadPosRankSum=-1.583	GT:AD:DP:GQ:PL	0/1:119,89:208:99:2811,0,3916
chrII	529634	.	G	A	3562.77	PASS	AC=1;AF=0.5;AN=2;BaseQRankSum=-1.882;DP=250;Dels=0.0;FS=2.163;HaplotypeScore=3.5786;MLEAC=1;MLEAF=0.5;MQ=42.0;MQ0=0;MQRankSum=-0.322;QD=14.25;ReadPosRankSum=0.127	GT:AD:DP:GQ:PL	0/1:136,114:250:99:3591,0,4460
chrII	551255	.	G	A	3649.77	PASS	AC=1;AF=0.5;AN=2;BaseQRankSum=-1.874;DP=228;Dels=0.0;FS=0.512;HaplotypeScore=5.5202;MLEAC=1;MLEAF=0.5;MQ=42.0;MQ0=0;MQRankSum=-0.729;QD=16.01;ReadPosRankSum=-1.1	GT:AD:DP:GQ:PL	0/1:113,115:228:99:3678,0,3655
chrII	554234	.	A	G	3143.77	PASS	AC=1;AF=0.5;AN=2;BaseQRankSum=0.501;DP=198;Dels=0.0;FS=9.464;HaplotypeScore=2.4413;MLEAC=1;MLEAF=0.5;MQ=42.0;MQ0=0;MQRankSum=1.489;QD=15.88;ReadPosRankSum=0.364	GT:AD:DP:GQ:PL	0/1:101,96:197:99:3172,0,3267
chrII	557140	.	G	A	3140.77	PASS	AC=1;AF=0.5;AN=2;BaseQRankSum=-1.481;DP=200;Dels=0.0;FS=14.878;HaplotypeScore=4.3552;MLEAC=1;MLEAF=0.5;MQ=41.93;MQ0=0;MQRankSum=0.994;QD=15.7;ReadPosRankSum=-0.417	GT:AD:DP:GQ:PL	0/1:104,96:200:99:3169,0,3462
chrII	558136	.	A	G	1883.77	PASS	AC=1;AF=0.5;AN=2;BaseQRankSum=2.453;DP=128;Dels=0.0;FS=7.311;HaplotypeScore=0.0;MLEAC=1;MLEAF=0.5;MQ=41.98;MQ0=0;MQRankSum=0.424;QD=14.72;ReadPosRankSum=-0.385	GT:AD:DP:GQ:PL	0/1:70,58:128:99:1912,0,2247
chrII	570996	.	T	C	3643.77	PASS	AC=1;AF=0.5;AN=2;BaseQRankSum=2.229;DP=226;Dels=0.0;FS=26.551;HaplotypeScore=7.9758;MLEAC=1;MLEAF=0.5;MQ=41.99;MQ0=0;MQRankSum=-1.359;QD=16.12;ReadPosRankSum=0.315	GT:AD:DP:GQ:PL	0/1:118,108:226:99:3672,0,3905
chrII	602742	.	C	T	2804.77	PASS	AC=1;AF=0.5;AN=2;BaseQRankSum=-0.931;DP=167;Dels=0.0;FS=3.562;HaplotypeScore=4.2294;MLEAC=1;MLEAF=0.5;MQ=41.99;MQ0=0;MQRankSum=0.495;QD=16.8;ReadPosRankSum=0.828	GT:AD:DP:GQ:PL	0/1:80,87:167:99:2833,0,2607
chrII	618045	.	C	T	2239.77	PASS	AC=1;AF=0.5;AN=2;BaseQRankSum=-0.288;DP=162;Dels=0.0;FS=3.65;HaplotypeScore=1.7853;MLEAC=1;MLEAF=0.5;MQ=42.0;MQ0=0;MQRankSum=1.04;QD=13.83;ReadPosRankSum=-0.484	GT:AD:DP:GQ:PL	0/1:90,72:162:99:2268,0,2923
chrII	648436	.	G	A	3414.77	PASS	AC=1;AF=0.5;AN=2;BaseQRankSum=-0.449;DP=198;Dels=0.0;FS=2.557;HaplotypeScore=2.654;MLEAC=1;MLEAF=0.5;MQ=41.99;MQ0=0;MQRankSum=-1.723;QD=17.25;ReadPosRankSum=-1.283	GT:AD:DP:GQ:PL	0/1:93,104:197:99:3443,0,2981
chrII	653368	.	G	A	3645.77	PASS	AC=1;AF=0.5;AN=2;BaseQRankSum=-0.006;DP=221;Dels=0.0;FS=11.221;HaplotypeScore=0.8667;MLEAC=1;MLEAF=0.5;MQ=42.0;MQ0=0;MQRankSum=1.259;QD=16.5;ReadPosRankSum=-0.604	GT:AD:DP:GQ:PL	0/1:107,113:220:99:3674,0,3513
chrII	664623	.	A	G	2563.77	PASS	AC=1;AF=0.5;AN=2;BaseQRankSum=1.498;DP=169;Dels=0.0;FS=16.889;HaplotypeScore=4.7789;MLEAC=1;MLEAF=0.5;MQ=42.0;MQ0=0;MQRankSum=0.087;QD=15.17;ReadPosRankSum=-0.109	GT:AD:DP:GQ:PL	0/1:90,79:169:99:2592,0,2897
chrII	677657	.	G	A	2994.77	PASS	AC=1;AF=0.5;AN=2;BaseQRankSum=-0.63;DP=201;Dels=0.0;FS=9.112;HaplotypeScore=0.9665;MLEAC=1;MLEAF=0.5;MQ=42.0;MQ0=0;MQRankSum=-1.791;QD=14.9;ReadPosRankSum=-0.725	GT:AD:DP:GQ:PL	0/1:104,96:200:99:3023,0,3480
chrII	703613	.	C	T	1732.77	PASS	AC=1;AF=0.5;AN=2;BaseQRankSum=-1.651;DP=131;Dels=0.0;FS=2.238;HaplotypeScore=4.5196;MLEAC=1;MLEAF=0.5;MQ=41.99;MQ0=0;MQRankSum=1.385;QD=13.23;ReadPosRankSum=1.832	GT:AD:DP:GQ:PL	0/1:66,64:131:99:1761,0,2023
chrII	744130	.	C	T	3793.77	PASS	AC=1;AF=0.5;AN=2;BaseQRankSum=-1.717;DP=189;Dels=0.0;FS=10.094;HaplotypeScore=6.9402;MLEAC=1;MLEAF=0.5;MQ=42.0;MQ0=0;MQRankSum=-1.634;QD=20.07;ReadPosRankSum=-0.738	GT:AD:DP:GQ:PL	0/1:71,117:189:99:3822,0,2165
chrII	749216	.	C	T	3988.77	PASS	AC=1;AF=0.5;AN=2;BaseQRankSum=0.359;DP=237;Dels=0.0;FS=4.411;HaplotypeScore=1.6553;MLEAC=1;MLEAF=0.5;MQ=41.98;MQ0=0;MQRankSum=-0.689;QD=16.83;ReadPosRankSum=-0.365	GT:AD:DP:GQ:PL	0/1:118,119:237:99:4017,0,3995
chrII	761546	.	T	C	3629.77	PASS	AC=1;AF=0.5;AN=2;BaseQRankSum=1.03;DP=230;Dels=0.0;FS=1.015;HaplotypeScore=5.481;MLEAC=1;MLEAF=0.5;MQ=42.0;MQ0=0;MQRankSum=0.399;QD=15.78;ReadPosRankSum=0.359	GT:AD:DP:GQ:PL	0/1:121,109:230:99:3658,0,4116
chrII	764372	.	A	G	2538.77	PASS	AC=1;AF=0.5;AN=2;BaseQRankSum=2.048;DP=161;Dels=0.0;FS=0.587;HaplotypeScore=5.8997;MLEAC=1;MLEAF=0.5;MQ=42.0;MQ0=0;MQRankSum=-1.611;QD=15.77;ReadPosRankSum=-0.463	GT:AD:DP:GQ:PL	0/1:81,78:160:99:2567,0,2437
chrII	773480	.	C	T	3175.77	PASS	AC=1;AF=0.5;AN=2;BaseQRankSum=2.656;DP=208;Dels=0.0;FS=0.518;HaplotypeScore=9.0087;MLEAC=1;MLEAF=0.5;MQ=41.9;MQ0=0;MQRankSum=0.762;QD=15.27;ReadPosRankSum=0.159	GT:AD:DP:GQ:PL	0/1:105,102:208:99:3204,0,3128
chrII	779652	.	G	A	2750.77	PASS	AC=1;AF=0.5;AN=2;BaseQRankSum=0.169;DP=175;Dels=0.0;FS=1.209;HaplotypeScore=1.786;MLEAC=1;MLEAF=0.5;MQ=41.92;MQ0=0;MQRankSum=-0.205;QD=15.72;ReadPosRankSum=0.497	GT:AD:DP:GQ:PL	0/1:91,84:175:99:2779,0,3008
chrII	781327	.	G	A	3813.77	PASS	AC=1;AF=0.5;AN=2;BaseQRankSum=-1.664;DP=228;Dels=0.0;FS=2.294;HaplotypeScore=3.5422;MLEAC=1;MLEAF=0.5;MQ=41.98;MQ0=0;MQRankSum=-0.45;QD=16.73;ReadPosRankSum=-1.132	GT:AD:DP:GQ:PL	0/1:108,119:227:99:3842,0,3554
chrII	782141	.	C	T	3668.77	PASS	AC=1;AF=0.5;AN=2;BaseQRankSum=-2.707;DP=232;Dels=0.0;FS=0.482;HaplotypeScore=4.5208;MLEAC=1;MLEAF=0.5;MQ=42.0;MQ0=0;MQRankSum=-0.83;QD=15.81;ReadPosRankSum=0.465	GT:AD:DP:GQ:PL	0/1:116,116:232:99:3697,0,3937
chrII	796296	.	G	A	3242.77	PASS	AC=1;AF=0.5;AN=2;BaseQRankSum=0.868;DP=196;Dels=0.0;FS=1.116;HaplotypeScore=2.8556;MLEAC=1;MLEAF=0.5;MQ=41.98;MQ0=0;MQRankSum=0.262;QD=16.54;ReadPosRankSum=0.469	GT:AD:DP:GQ:PL	0/1:98,96:194:99:3271,0,3395
chrIII	165487	.	T	C	3599.77	PASS	AC=1;AF=0.5;AN=2;BaseQRankSum=-0.318;DP=250;Dels=0.0;FS=1.554;HaplotypeScore=3.5219;MLEAC=1;MLEAF=0.5;MQ=42.0;MQ0=0;MQRankSum=0.797;QD=14.4;ReadPosRankSum=-0.2	GT:AD:DP:GQ:PL	0/1:140,110:250:99:3628,0,4737
chrIII	174799	.	G	A	2401.77	PASS	AC=1;AF=0.5;AN=2;BaseQRankSum=-4.011;DP=137;Dels=0.0;FS=1.407;HaplotypeScore=0.0;MLEAC=1;MLEAF=0.5;MQ=42.0;MQ0=0;MQRankSum=1.898;QD=17.53;ReadPosRankSum=0.436	GT:AD:DP:GQ:PL	0/1:63,73:136:99:2430,0,2094
chrIII	175974	.	G	A	2968.77	PASS	AC=1;AF=0.5;AN=2;BaseQRankSum=-2.683;DP=196;Dels=0.0;FS=5.182;HaplotypeScore=6.3862;MLEAC=1;MLEAF=0.5;MQ=42.0;MQ0=0;MQRankSum=0.838;QD=15.15;ReadPosRankSum=-0.926	GT:AD:DP:GQ:PL	0/1:102,94:196:99:2997,0,3449
chrIII	182036	.	G	A	4209.77	PASS	AC=1;AF=0.5;AN=2;BaseQRankSum=-1.567;DP=248;Dels=0.0;FS=8.995;HaplotypeScore=2.444;MLEAC=1;MLEAF=0.5;MQ=42.0;MQ0=0;MQRankSum=-0.922;QD=16.97;ReadPosRankSum=-1.758	GT:AD:DP:GQ:PL	0/1:120,128:248:99:4238,0,4024
chrIII	185383	.	G	A	3129.77	PASS	AC=1;AF=0.5;AN=2;BaseQRankSum=-0.319;DP=195;Dels=0.0;FS=8.136;HaplotypeScore=1.7608;MLEAC=1;MLEAF=0.5;MQ=42.0;MQ0=0;MQRankSum=-1.276;QD=16.05;ReadPosRankSum=-0.527	GT:AD:DP:GQ:PL	0/1:100,95:195:99:3158,0,3353
chrIII	188126	.	G	A	3250.77	PASS	AC=1;AF=0.5;AN=2;BaseQRankSum=0.57;DP=193;Dels=0.01;FS=0.0;HaplotypeScore=3.6007;MLEAC=1;MLEAF=0.5;MQ=42.0;MQ0=0;MQRankSum=0.053;QD=16.84;ReadPosRankSum=-0.14	GT:AD:DP:GQ:PL	0/1:93,97:191:99:3279,0,3070
chrIII	191068	.	G	A	3146.77	PASS	AC=1;AF=0.5;AN=2;BaseQRankSum=1.344;DP=191;Dels=0.0;FS=0.0;HaplotypeScore=1.6006;MLEAC=1;MLEAF=0.5;MQ=42.0;MQ0=0;MQRankSum=-0.397;QD=16.48;ReadPosRankSum=-2.173	GT:AD:DP:GQ:PL	0/1:96,94:191:99:3175,0,3202
chrIII	191363	.	A	G	3635.77	PASS	AC=1;AF=0.5;AN=2;BaseQRankSum=1.006;DP=220;Dels=0.0;FS=18.687;HaplotypeScore=0.7887;MLEAC=1;MLEAF=0.5;MQ=42.0;MQ0=0;MQRankSum=0.071;QD=16.53;ReadPosRankSum=0.005	GT:AD:DP:GQ:PL	0/1:110,109:219:99:3664,0,3533
chrIII	207248	.	T	C	3026.77	PASS	AC=1;AF=0.5;AN=2;BaseQRankSum=1.323;DP=175;Dels=0.0;FS=5.443;HaplotypeScore=1.6553;MLEAC=1;MLEAF=0.5;MQ=42.0;MQ0=0;MQRankSum=1.006;QD=17.3;ReadPosRankSum=0.477	GT:AD:DP:GQ:PL	0/1:82,93:175:99:3055,0,2476
chrIII	233246	.	G	A	2316.77	PASS	AC=1;AF=0.5;AN=2;BaseQRankSum=-0.505;DP=157;Dels=0.0;FS=2.805;HaplotypeScore=0.0;MLEAC=1;MLEAF=0.5;MQ=42.0;MQ0=0;MQRankSum=-2.015;QD=14.76;ReadPosRankSum=-0.533	GT:AD:DP:GQ:PL	0/1:84,73:157:99:2345,0,2852
chrIII	236011	.	A	G	3596.77	PASS	AC=1;AF=0.5;AN=2;BaseQRankSum=1.443;DP=222;Dels=0.0;FS=1.637;HaplotypeScore=4.608;MLEAC=1;MLEAF=0.5;MQ=42.0;MQ0=0;MQRankSum=-0.438;QD=16.2;ReadPosRankSum=-0.772	GT:AD:DP:GQ:PL	0/1:110,112:222:99:3625,0,3581
chrIII	246750	.	A	G	2090.77	PASS	AC=1;AF=0.5;AN=2;BaseQRankSum=-1.607;DP=139;Dels=0.0;FS=0.0;HaplotypeScore=0.7887;MLEAC=1;MLEAF=0.5;MQ=42.0;MQ0=0;MQRankSum=-0.979;QD=15.04;ReadPosRankSum=-0.735	GT:AD:DP:GQ:PL	0/1:70,69:139:99:2119,0,2321
chrIII	253825	.	A	G	2661.77	PASS	AC=1;AF=0.5;AN=2;BaseQRankSum=1.726;DP=174;Dels=0.0;FS=2.764;HaplotypeScore=3.5208;MLEAC=1;MLEAF=0.5;MQ=42.0;MQ0=0;MQRankSum=1.422;QD=15.3;ReadPosRankSum=0.814	GT:AD:DP:GQ:PL	0/1:91,83:174:99:2690,0,2814
chrIII	261860	.	C	T	1274.77	PASS	AC=1;AF=0.5;AN=2;BaseQRankSum=0.337;DP=105;Dels=0.0;FS=2.591;HaplotypeScore=12.1661;MLEAC=1;MLEAF=0.5;MQ=41.87;MQ0=0;MQRankSum=1.129;QD=12.14;ReadPosRankSum=0.224	GT:AD:DP:GQ:PL	0/1:61,43:105:99:1303,0,1969
chrIII	266476	.	G	A	2399.77	PASS	AC=1;AF=0.5;AN=2;BaseQRankSum=-0.771;DP=147;Dels=0.0;FS=2.073;HaplotypeScore=2.5634;MLEAC=1;MLEAF=0.5;MQ=42.0;MQ0=0;MQRankSum=-0.599;QD=16.32;ReadPosRankSum=-1.57	GT:AD:DP:GQ:PL	0/1:71,75:146:99:2428,0,2338
chrIII	267153	.	G	A	3550.77	PASS	AC=1;AF=0.5;AN=2;BaseQRankSum=-1.562;DP=233;Dels=0.0;FS=2.23;HaplotypeScore=0.0;MLEAC=1;MLEAF=0.5;MQ=42.0;MQ0=0;MQRankSum=-0.036;QD=15.24;ReadPosRankSum=0.82	GT:AD:DP:GQ:PL	0/1:122,110:232:99:3579,0,4034
chrIII	269670	.	A	G	3179.76	PASS	AC=1;AF=0.5;AN=2;BaseQRankSum=0.71;DP=205;Dels=0.0;FS=6.792;HaplotypeScore=2.4095;MLEAC=1;MLEAF=0.5;MQ=42.0;MQ0=0;MQRankSum=1.271;QD=15.51;ReadPosRankSum=-1.066	GT:AD:DP:GQ:PL	0/1:105,100:205:99:3208,0,3364
chrIII	279116	.	G	A	3541.77	PASS	AC=1;AF=0.5;AN=2;BaseQRankSum=-0.326;DP=215;Dels=0.0;FS=6.618;HaplotypeScore=2.8066;MLEAC=1;MLEAF=0.5;MQ=42.0;MQ0=0;MQRankSum=0.861;QD=16.47;ReadPosRankSum=1.036	GT:AD:DP:GQ:PL	0/1:102,112:214:99:3570,0,3306
chrIII	290407	.	G	A	3318.77	PASS	AC=1;AF=0.5;AN=2;BaseQRankSum=2.532;DP=214;Dels=0.0;FS=12.017;HaplotypeScore=2.366;MLEAC=1;MLEAF=0.5;MQ=41.98;MQ0=0;MQRankSum=-0.534;QD=15.51;ReadPosRankSum=0.106	GT:AD:DP:GQ:PL	0/1:113,100:213:99:3347,0,3758
chrIII	301323	.	G	A	2984.77	PASS	AC=1;AF=0.5;AN=2;BaseQRankSum=1.201;DP=176;Dels=0.0;FS=6.469;HaplotypeScore=3.5228;MLEAC=1;MLEAF=0.5;MQ=41.99;MQ0=0;MQRankSum=0.387;QD=16.96;ReadPosRankSum=0.538	GT:AD:DP:GQ:PL	0/1:82,92:174:99:3013,0,2548
chrIII	301695	.	G	A	2833.77	PASS	AC=1;AF=0.5;AN=2;BaseQRankSum=-2.001;DP=155;Dels=0.0;FS=8.504;HaplotypeScore=1.7552;MLEAC=1;MLEAF=0.5;MQ=42.0;MQ0=0;MQRankSum=1.889;QD=18.28;ReadPosRankSum=-0.207	GT:AD:DP:GQ:PL	0/1:70,85:155:99:2862,0,2362
chrIV	23702	.	A	G	3536.77	PASS	AC=1;AF=0.5;AN=2;BaseQRankSum=-0.802;DP=209;Dels=0.0;FS=4.837;HaplotypeScore=2.8131;MLEAC=1;MLEAF=0.5;MQ=41.98;MQ0=0;MQRankSum=0.124;QD=16.92;ReadPosRankSum=0.473	GT:AD:DP:GQ:PL	0/1:101,107:208:99:3565,0,3387
chrIV	91600	.	G	A	3334.77	PASS	AC=1;AF=0.5;AN=2;BaseQRankSum=-2.044;DP=226;Dels=0.0;FS=1.041;HaplotypeScore=0.9665;MLEAC=1;MLEAF=0.5;MQ=41.98;MQ0=0;MQRankSum=0.894;QD=14.76;ReadPosRankSum=0.166	GT:AD:DP:GQ:PL	0/1:123,102:225:99:3363,0,4323
chrIV	93313	.	C	T	3602.77	PASS	AC=1;AF=0.5;AN=2;BaseQRankSum=0.758;DP=195;Dels=0.0;FS=0.531;HaplotypeScore=0.6651;MLEAC=1;MLEAF=0.5;MQ=41.99;MQ0=0;MQRankSum=-0.574;QD=18.48;ReadPosRankSum=0.024	GT:AD:DP:GQ:PL	0/1:86,109:195:99:3631,0,2748
chrIV	93387	.	G	A	2773.77	PASS	AC=1;AF=0.5;AN=2;BaseQRankSum=0.197;DP=165;Dels=0.0;FS=2.056;HaplotypeScore=6.2222;MLEAC=1;MLEAF=0.5;MQ=42.0;MQ0=0;MQRankSum=0.762;QD=16.81;ReadPosRankSum=-1.062	GT:AD:DP:GQ:PL	0/1:78,87:165:99:2802,0,2411
chrIV	96165	.	G	A	2712.77	PASS	AC=1;AF=0.5;AN=2;BaseQRankSum=-1.087;DP=155;Dels=0.0;FS=8.645;HaplotypeScore=1.5774;MLEAC=1;MLEAF=0.5;MQ=42.0;MQ0=0;MQRankSum=1.05;QD=17.5;ReadPosRankSum=-0.234	GT:AD:DP:GQ:PL	0/1:70,84:154:99:2741,0,2219
chrIV	97877	.	G	A	3035.77	PASS	AC=1;AF=0.5;AN=2;BaseQRankSum=-0.318;DP=173;Dels=0.0;FS=3.526;HaplotypeScore=2.5942;MLEAC=1;MLEAF=0.5;MQ=42.0;MQ0=0;MQRankSum=0.64;QD=17.55;ReadPosRankSum=-0.471	GT:AD:DP:GQ:PL	0/1:80,92:172:99:3064,0,2590
chrIV	109614	.	C	T	2664.77	PASS	AC=1;AF=0.5;AN=2;BaseQRankSum=0.649;DP=155;Dels=0.0;FS=0.0;HaplotypeScore=2.4011;MLEAC=1;MLEAF=0.5;MQ=42.0;MQ0=0;MQRankSum=-0.899;QD=17.19;ReadPosRankSum=-0.605	GT:AD:DP:GQ:PL	0/1:71,83:155:99:2693,0,2212
chrIV	110572	.	A	G	3194.83	PASS	AC=1;AF=0.5;AN=2;BaseQRankSum=1.34;DP=153;Dels=0.0;FS=0.676;HaplotypeScore=4.6577;MLEAC=1;MLEAF=0.5;MQ=42.0;MQ0=0;MQRankSum=-0.065;QD=20.88;ReadPosRankSum=0.94	GT:AD:DP:GQ:PL	0/1:57,95:152:99:3223,0,1746
chrIV	126491	.	G	T	106.77	PASS	AC=1;AF=0.5;AN=2;BaseQRankSum=2.477;DP=51;Dels=0.0;FS=13.72;HaplotypeScore=8.6197;MLEAC=1;MLEAF=0.5;MQ=41.69;MQ0=0;MQRankSum=-3.709;QD=2.09;ReadPosRankSum=2.997	GT:AD:DP:GQ:PL	0/1:44,7:51:99:135,0,1601
chrIV	126496	.	G	T	139.77	PASS	AC=1;AF=0.5;AN=2;BaseQRankSum=2.919;DP=41;Dels=0.0;FS=11.282;HaplotypeScore=11.6193;MLEAC=1;MLEAF=0.5;MQ=41.62;MQ0=0;MQRankSum=-4.093;QD=3.41;ReadPosRankSum=2.812	GT:AD:DP:GQ:PL	0/1:33,7:41:99:168,0,1197
chrIV	131681	.	G	A	4798.77	PASS	AC=1;AF=0.5;AN=2;BaseQRankSum=0.19;DP=248;Dels=0.0;FS=0.475;HaplotypeScore=2.6219;MLEAC=1;MLEAF=0.5;MQ=41.99;MQ0=0;MQRankSum=0.188;QD=19.35;ReadPosRankSum=-0.233	GT:AD:DP:GQ:PL	0/1:108,140:248:99:4827,0,3585
chrIV	135284	.	G	A	2431.77	PASS	AC=1;AF=0.5;AN=2;BaseQRankSum=0.578;DP=155;Dels=0.01;FS=2.838;HaplotypeScore=4.3498;MLEAC=1;MLEAF=0.5;MQ=42.0;MQ0=0;MQRankSum=0.911;QD=15.69;ReadPosRankSum=-1.203	GT:AD:DP:GQ:PL	0/1:78,75:153:99:2460,0,2558
chrIV	144128	.	A	G	4129.77	PASS	AC=1;AF=0.5;AN=2;BaseQRankSum=1.79;DP=249;Dels=0.0;FS=0.0;HaplotypeScore=4.1426;MLEAC=1;MLEAF=0.5;MQ=41.99;MQ0=0;MQRankSum=-3.828;QD=16.59;ReadPosRankSum=1.397	GT:AD:DP:GQ:PL	0/1:125,123:248:99:4158,0,4212
chrIV	151093	.	G	A	3999.77	PASS	AC=1;AF=0.5;AN=2;BaseQRankSum=-2.275;DP=215;Dels=0.0;FS=1.059;HaplotypeScore=0.9958;MLEAC=1;MLEAF=0.5;MQ=41.99;MQ0=0;MQRankSum=-0.109;QD=18.6;ReadPosRankSum=0.028	GT:AD:DP:GQ:PL	0/1:94,121:215:99:4028,0,3048
chrIV	152140	.	T	C	3948.77	PASS	AC=1;AF=0.5;AN=2;BaseQRankSum=0.881;DP=250;Dels=0.0;FS=2.763;HaplotypeScore=1.4679;MLEAC=1;MLEAF=0.5;MQ=41.99;MQ0=0;MQRankSum=-0.207;QD=15.8;ReadPosRankSum=-1.148	GT:AD:DP:GQ:PL	0/1:130,120:250:99:3977,0,4329
chrIV	153081	.	G	A	3495.77	PASS	AC=1;AF=0.5;AN=2;BaseQRankSum=-0.449;DP=212;Dels=0.0;FS=4.84;HaplotypeScore=1.7333;MLEAC=1;MLEAF=0.5;MQ=42.0;MQ0=0;MQRankSum=-0.017;QD=16.49;ReadPosRankSum=0.106	GT:AD:DP:GQ:PL	0/1:108,104:212:99:3524,0,3702
chrIV	155935	.	G	A	3337.77	PASS	AC=1;AF=0.5;AN=2;BaseQRankSum=-0.328;DP=211;Dels=0.0;FS=2.388;HaplotypeScore=2.4328;MLEAC=1;MLEAF=0.5;MQ=42.0;MQ0=0;MQRankSum=-0.251;QD=15.82;ReadPosRankSum=0.438	GT:AD:DP:GQ:PL	0/1:108,101:209:99:3366,0,3659
chrIV	160748	.	G	A	2812.77	PASS	AC=1;AF=0.5;AN=2;BaseQRankSum=-0.639;DP=174;Dels=0.0;FS=8.885;HaplotypeScore=1.7803;MLEAC=1;MLEAF=0.5;MQ=41.99;MQ0=0;MQRankSum=0.336;QD=16.17;ReadPosRankSum=-0.891	GT:AD:DP:GQ:PL	0/1:89,84:173:99:2841,0,3057
chrIV	164917	.	A	G	2748.77	PASS	AC=1;AF=0.5;AN=2;BaseQRankSum=-1.212;DP=179;Dels=0.0;FS=1.878;HaplotypeScore=5.9963;MLEAC=1;MLEAF=0.5;MQ=41.92;MQ0=0;MQRankSum=-0.975;QD=15.36;ReadPosRankSum=1.151	GT:AD:DP:GQ:PL	0/1:85,94:179:99:2777,0,2596
chrIV	167681	.	G	A	3856.77	PASS	AC=1;AF=0.5;AN=2;BaseQRankSum=0.865;DP=227;Dels=0.0;FS=7.676;HaplotypeScore=2.6537;MLEAC=1;MLEAF=0.5;MQ=41.99;MQ0=0;MQRankSum=0.21;QD=16.99;ReadPosRankSum=-0.476	GT:AD:DP:GQ:PL	0/1:111,115:227:99:3885,0,3681
chrIV	168733	.	G	A	3964.77	PASS	AC=1;AF=0.5;AN=2;BaseQRankSum=0.227;DP=236;Dels=0.0;FS=13.099;HaplotypeScore=5.7597;MLEAC=1;MLEAF=0.5;MQ=41.98;MQ0=0;MQRankSum=0.474;QD=16.8;ReadPosRankSum=-2.126	GT:AD:DP:GQ:PL	0/1:114,120:234:99:3993,0,3795
chrIV	169187	.	A	G	2983.77	PASS	AC=1;AF=0.5;AN=2;BaseQRankSum=-2.718;DP=167;Dels=0.0;FS=4.706;HaplotypeScore=0.8941;MLEAC=1;MLEAF=0.5;MQ=41.92;MQ0=0;MQRankSum=0.452;QD=17.87;ReadPosRankSum=-1.467	GT:AD:DP:GQ:PL	0/1:76,90:167:99:3012,0,2418
chrIV	173229	.	A	G	3653.77	PASS	AC=1;AF=0.5;AN=2;BaseQRankSum=1.806;DP=243;Dels=0.0;FS=0.0;HaplotypeScore=7.2679;MLEAC=1;MLEAF=0.5;MQ=41.73;MQ0=0;MQRankSum=0.253;QD=15.04;ReadPosRankSum=0.125	GT:AD:DP:GQ:PL	0/1:129,114:243:99:3682,0,4331
chrIV	175953	.	G	A	3864.77	PASS	AC=1;AF=0.5;AN=2;BaseQRankSum=-0.305;DP=220;Dels=0.0;FS=3.076;HaplotypeScore=1.5226;MLEAC=1;MLEAF=0.5;MQ=42.0;MQ0=0;MQRankSum=-1.086;QD=17.57;ReadPosRankSum=0.073	GT:AD:DP:GQ:PL	0/1:103,115:218:99:3893,0,3287
chrIV	178938	.	A	G	4995.77	PASS	AC=1;AF=0.5;AN=2;BaseQRankSum=2.629;DP=250;Dels=0.0;FS=5.228;HaplotypeScore=3.7431;MLEAC=1;MLEAF=0.5;MQ=41.99;MQ0=0;MQRankSum=0.074;QD=19.98;ReadPosRankSum=-0.336	GT:AD:DP:GQ:PL	0/1:104,144:248:99:5024,0,3289
chrIV	179545	.	A	G	3997.77	PASS	AC=1;AF=0.5;AN=2;BaseQRankSum=1.238;DP=250;Dels=0.0;FS=2.193;HaplotypeScore=5.1682;MLEAC=1;MLEAF=0.5;MQ=42.0;MQ0=0;MQRankSum=0.15;QD=15.99;ReadPosRankSum=1.904	GT:AD:DP:GQ:PL	0/1:127,122:249:99:4026,0,4247
chrIV	180334	.	G	A	3982.77	PASS	AC=1;AF=0.5;AN=2;BaseQRankSum=1.415;DP=250;Dels=0.0;FS=5.149;HaplotypeScore=0.0;MLEAC=1;MLEAF=0.5;MQ=42.0;MQ0=0;MQRankSum=0.013;QD=15.93;ReadPosRankSum=0.305	GT:AD:DP:GQ:PL	0/1:130,120:250:99:4011,0,4227
chrIV	180388	.	G	A	3899.77	PASS	AC=1;AF=0.5;AN=2;BaseQRankSum=-0.082;DP=247;Dels=0.0;FS=0.465;HaplotypeScore=5.8827;MLEAC=1;MLEAF=0.5;MQ=41.94;MQ0=0;MQRankSum=0.502;QD=15.79;ReadPosRankSum=-2.058	GT:AD:DP:GQ:PL	0/1:127,119:246:99:3928,0,4347
chrIV	192467	.	G	A	3520.77	PASS	AC=1;AF=0.5;AN=2;BaseQRankSum=-0.895;DP=209;Dels=0.0;FS=0.504;HaplotypeScore=11.0746;MLEAC=1;MLEAF=0.5;MQ=41.97;MQ0=0;MQRankSum=-2.361;QD=16.85;ReadPosRankSum=-3.05	GT:AD:DP:GQ:PL	0/1:99,110:209:99:3549,0,3192
chrIV	203504	.	T	C	2121.77	PASS	AC=1;AF=0.5;AN=2;BaseQRankSum=-1.169;DP=144;Dels=0.0;FS=0.617;HaplotypeScore=2.4413;MLEAC=1;MLEAF=0.5;MQ=42.0;MQ0=0;MQRankSum=-0.303;QD=14.73;ReadPosRankSum=-1.361	GT:AD:DP:GQ:PL	0/1:78,66:144:99:2150,0,2675
chrIV	204414	.	T	C	3159.77	PASS	AC=1;AF=0.5;AN=2;BaseQRankSum=0.474;DP=206;Dels=0.0;FS=2.373;HaplotypeScore=8.8827;MLEAC=1;MLEAF=0.5;MQ=42.0;MQ0=0;MQRankSum=-1.89;QD=15.34;ReadPosRankSum=-0.092	GT:AD:DP:GQ:PL	0/1:108,98:206:99:3188,0,3677
chrIV	214496	.	G	A	2174.77	PASS	AC=1;AF=0.5;AN=2;BaseQRankSum=-1.229;DP=156;Dels=0.0;FS=0.589;HaplotypeScore=1.4679;MLEAC=1;MLEAF=0.5;MQ=41.99;MQ0=0;MQRankSum=-0.364;QD=13.94;ReadPosRankSum=-1.041	GT:AD:DP:GQ:PL	0/1:82,72:154:99:2203,0,2777
chrIV	224617	.	G	A	4030.77	PASS	AC=1;AF=0.5;AN=2;BaseQRankSum=-1.784;DP=215;Dels=0.0;FS=1.087;HaplotypeScore=3.2834;MLEAC=1;MLEAF=0.5;MQ=41.98;MQ0=0;MQRankSum=-0.564;QD=18.75;ReadPosRankSum=2.409	GT:AD:DP:GQ:PL	0/1:90,123:213:99:4059,0,2993
chrIV	224655	.	C	T	3543.77	PASS	AC=1;AF=0.5;AN=2;BaseQRankSum=-1.36;DP=193;Dels=0.0;FS=0.0;HaplotypeScore=3.3326;MLEAC=1;MLEAF=0.5;MQ=41.98;MQ0=0;MQRankSum=1.014;QD=18.36;ReadPosRankSum=-1.687	GT:AD:DP:GQ:PL	0/1:84,108:193:99:3572,0,2661
chrIV	256465	.	T	C	3271.77	PASS	AC=1;AF=0.5;AN=2;BaseQRankSum=1.822;DP=206;Dels=0.0;FS=1.073;HaplotypeScore=1.7128;MLEAC=1;MLEAF=0.5;MQ=42.0;MQ0=0;MQRankSum=0.27;QD=15.88;ReadPosRankSum=-0.472	GT:AD:DP:GQ:PL	0/1:105,100:205:99:3300,0,3393
chrIV	258837	.	C	G	9242.77	PASS	AC=2;AF=1.0;AN=2;DP=237;Dels=0.0;FS=0.0;HaplotypeScore=0.7887;MLEAC=2;MLEAF=1.0;MQ=42.0;MQ0=0;QD=32.37	GT:AD:DP:GQ:PL	1/1:0,235:235:99:9271,692,0
chrIV	260087	.	T	C	3307.77	PASS	AC=1;AF=0.5;AN=2;BaseQRankSum=0.357;DP=203;Dels=0.0;FS=1.11;HaplotypeScore=3.7246;MLEAC=1;MLEAF=0.5;MQ=42.0;MQ0=0;MQRankSum=0.41;QD=16.29;ReadPosRankSum=0.604	GT:AD:DP:GQ:PL	0/1:99,104:203:99:3336,0,3323
chrIV	263640	.	G	A	4012.77	PASS	AC=1;AF=0.5;AN=2;BaseQRankSum=1.223;DP=250;Dels=0.0;FS=19.756;HaplotypeScore=1.787;MLEAC=1;MLEAF=0.5;MQ=42.0;MQ0=0;MQRankSum=0.396;QD=16.05;ReadPosRankSum=0.18	GT:AD:DP:GQ:PL	0/1:126,122:248:99:4041,0,4150
chrIV	288721	.	C	T	3507.77	PASS	AC=1;AF=0.5;AN=2;BaseQRankSum=0.954;DP=209;Dels=0.0;FS=2.366;HaplotypeScore=3.3627;MLEAC=1;MLEAF=0.5;MQ=41.93;MQ0=0;MQRankSum=-0.387;QD=16.78;ReadPosRankSum=1.27	GT:AD:DP:GQ:PL	0/1:103,105:208:99:3536,0,3385
chrIV	289129	.	C	T	2486.77	PASS	AC=1;AF=0.5;AN=2;BaseQRankSum=0.078;DP=173;Dels=0.0;FS=0.0;HaplotypeScore=2.2566;MLEAC=1;MLEAF=0.5;MQ=42.0;MQ0=0;MQRankSum=-0.463;QD=14.37;ReadPosRankSum=0.134	GT:AD:DP:GQ:PL	0/1:94,78:172:99:2515,0,3115
chrIV	301009	.	G	A	2198.77	PASS	AC=1;AF=0.5;AN=2;BaseQRankSum=-1.57;DP=141;Dels=0.0;FS=6.426;HaplotypeScore=1.7552;MLEAC=1;MLEAF=0.5;MQ=41.99;MQ0=0;MQRankSum=0.254;QD=15.59;ReadPosRankSum=0.885	GT:AD:DP:GQ:PL	0/1:73,68:141:99:2227,0,2462
chrIV	341801	.	G	A	3360.77	PASS	AC=1;AF=0.5;AN=2;BaseQRankSum=1.23;DP=187;Dels=0.0;FS=1.815;HaplotypeScore=4.3938;MLEAC=1;MLEAF=0.5;MQ=42.0;MQ0=0;MQRankSum=0.445;QD=17.97;ReadPosRankSum=0.291	GT:AD:DP:GQ:PL	0/1:88,99:187:99:3389,0,2853
chrIV	344482	.	T	C	2875.77	PASS	AC=1;AF=0.5;AN=2;BaseQRankSum=-0.449;DP=177;Dels=0.0;FS=8.876;HaplotypeScore=1.6498;MLEAC=1;MLEAF=0.5;MQ=41.76;MQ0=2;MQRankSum=0.1;QD=16.25;ReadPosRankSum=-1.873	GT:AD:DP:GQ:PL	0/1:87,90:177:99:2904,0,2817
chrIV	345623	.	C	T	2834.77	PASS	AC=1;AF=0.5;AN=2;BaseQRankSum=-0.719;DP=186;Dels=0.0;FS=4.235;HaplotypeScore=2.4203;MLEAC=1;MLEAF=0.5;MQ=41.99;MQ0=0;MQRankSum=1.387;QD=15.24;ReadPosRankSum=-0.524	GT:AD:DP:GQ:PL	0/1:97,88:185:99:2863,0,3319
chrIV	346927	.	G	A	3890.77	PASS	AC=1;AF=0.5;AN=2;BaseQRankSum=-2.797;DP=240;Dels=0.0;FS=0.993;HaplotypeScore=4.293;MLEAC=1;MLEAF=0.5;MQ=41.99;MQ0=0;MQRankSum=1.659;QD=16.21;ReadPosRankSum=-0.569	GT:AD:DP:GQ:PL	0/1:121,119:240:99:3919,0,4074
chrIV	349317	.	G	A	2491.77	PASS	AC=1;AF=0.5;AN=2;BaseQRankSum=1.604;DP=179;Dels=0.0;FS=0.559;HaplotypeScore=1.5774;MLEAC=1;MLEAF=0.5;MQ=42.0;MQ0=0;MQRankSum=-0.25;QD=13.92;ReadPosRankSum=0.019	GT:AD:DP:GQ:PL	0/1:103,76:179:99:2520,0,3409
chrIV	364567	.	G	A	3294.77	PASS	AC=1;AF=0.5;AN=2;BaseQRankSum=1.434;DP=212;Dels=0.0;FS=0.0;HaplotypeScore=1.5774;MLEAC=1;MLEAF=0.5;MQ=42.0;MQ0=0;MQRankSum=-0.69;QD=15.54;ReadPosRankSum=-0.426	GT:AD:DP:GQ:PL	0/1:110,100:210:99:3323,0,3639
chrIV	382156	.	A	G	3934.77	PASS	AC=1;AF=0.5;AN=2;BaseQRankSum=0.738;DP=233;Dels=0.0;FS=2.913;HaplotypeScore=0.0;MLEAC=1;MLEAF=0.5;MQ=42.0;MQ0=0;MQRankSum=1.439;QD=16.89;ReadPosRankSum=0.028	GT:AD:DP:GQ:PL	0/1:116,117:233:99:3963,0,3808
chrIV	392775	.	T	C	2524.77	PASS	AC=1;AF=0.5;AN=2;BaseQRankSum=1.431;DP=167;Dels=0.0;FS=1.913;HaplotypeScore=2.5223;MLEAC=1;MLEAF=0.5;MQ=42.0;MQ0=0;MQRankSum=-0.059;QD=15.12;ReadPosRankSum=1.495	GT:AD:DP:GQ:PL	0/1:88,79:167:99:2553,0,2713
chrIV	423063	.	G	A	3408.77	PASS	AC=1;AF=0.5;AN=2;BaseQRankSum=-0.806;DP=190;Dels=0.0;FS=0.0;HaplotypeScore=3.5271;MLEAC=1;MLEAF=0.5;MQ=42.0;MQ0=0;MQRankSum=-1.101;QD=17.94;ReadPosRankSum=-0.53	GT:AD:DP:GQ:PL	0/1:84,106:190:99:3437,0,2721
chrIV	425229	.	G	A	3339.77	PASS	AC=1;AF=0.5;AN=2;BaseQRankSum=-1.046;DP=193;Dels=0.0;FS=1.133;HaplotypeScore=0.8667;MLEAC=1;MLEAF=0.5;MQ=41.98;MQ0=0;MQRankSum=-0.976;QD=17.3;ReadPosRankSum=0.446	GT:AD:DP:GQ:PL	0/1:89,104:193:99:3368,0,2944
chrIV	431659	.	G	A	2781.77	PASS	AC=1;AF=0.5;AN=2;BaseQRankSum=-0.8;DP=182;Dels=0.0;FS=2.598;HaplotypeScore=4.5478;MLEAC=1;MLEAF=0.5;MQ=41.91;MQ0=0;MQRankSum=-1.186;QD=15.28;ReadPosRankSum=1.18	GT:AD:DP:GQ:PL	0/1:95,87:182:99:2810,0,3157
chrIV	446205	.	G	A	3742.77	PASS	AC=1;AF=0.5;AN=2;BaseQRankSum=1.334;DP=229;Dels=0.0;FS=5.481;HaplotypeScore=3.7731;MLEAC=1;MLEAF=0.5;MQ=41.98;MQ0=0;MQRankSum=0.579;QD=16.34;ReadPosRankSum=-1.687	GT:AD:DP:GQ:PL	0/1:117,111:228:99:3771,0,3927
chrIV	447438	.	A	G	3334.77	PASS	AC=1;AF=0.5;AN=2;BaseQRankSum=-0.314;DP=183;Dels=0.0;FS=5.344;HaplotypeScore=4.3323;MLEAC=1;MLEAF=0.5;MQ=42.0;MQ0=0;MQRankSum=-1.268;QD=18.22;ReadPosRankSum=0.411	GT:AD:DP:GQ:PL	0/1:81,101:182:99:3363,0,2652
chrIV	485653	.	C	T	2254.77	PASS	AC=1;AF=0.5;AN=2;BaseQRankSum=-1.437;DP=162;Dels=0.0;FS=0.0;HaplotypeScore=3.7627;MLEAC=1;MLEAF=0.5;MQ=42.0;MQ0=0;MQRankSum=1.338;QD=13.92;ReadPosRankSum=-0.341	GT:AD:DP:GQ:PL	0/1:87,74:162:99:2283,0,2826
chrIV	489863	.	G	A	4170.77	PASS	AC=1;AF=0.5;AN=2;BaseQRankSum=1.74;DP=233;Dels=0.0;FS=0.485;HaplotypeScore=5.0748;MLEAC=1;MLEAF=0.5;MQ=42.0;MQ0=0;MQRankSum=2.302;QD=17.9;ReadPosRankSum=0.201	GT:AD:DP:GQ:PL	0/1:110,123:233:99:4199,0,3629
chrIV	502308	.	C	T	3802.77	PASS	AC=1;AF=0.5;AN=2;BaseQRankSum=0.601;DP=250;Dels=0.0;FS=5.502;HaplotypeScore=3.23;MLEAC=1;MLEAF=0.5;MQ=42.0;MQ0=0;MQRankSum=1.335;QD=15.21;ReadPosRankSum=1.411	GT:AD:DP:GQ:PL	0/1:136,114:250:99:3831,0,4545
chrIV	544730	.	T	A	9286.77	PASS	AC=2;AF=1.0;AN=2;BaseQRankSum=0.572;DP=247;Dels=0.0;FS=6.38;HaplotypeScore=9.8737;MLEAC=2;MLEAF=1.0;MQ=41.29;MQ0=4;MQRankSum=2.428;QD=30.98;ReadPosRankSum=-0.116	GT:AD:DP:GQ:PL	1/1:10,235:245:99:9315,620,0
chrIV	566796	.	G	A	5017.77	PASS	AC=1;AF=0.5;AN=2;BaseQRankSum=1.903;DP=249;Dels=0.0;FS=0.0;HaplotypeScore=1.9778;MLEAC=1;MLEAF=0.5;MQ=42.0;MQ0=0;MQRankSum=0.026;QD=20.15;ReadPosRankSum=-1.436	GT:AD:DP:GQ:PL	0/1:102,147:249:99:5046,0,3120
chrIV	575424	.	G	A	2695.77	PASS	AC=1;AF=0.5;AN=2;BaseQRankSum=-1.823;DP=179;Dels=0.0;FS=11.439;HaplotypeScore=0.0;MLEAC=1;MLEAF=0.5;MQ=41.92;MQ0=0;MQRankSum=-0.663;QD=15.06;ReadPosRankSum=-1.442	GT:AD:DP:GQ:PL	0/1:93,86:179:99:2724,0,3095
chrIV	602641	.	G	A	4142.77	PASS	AC=1;AF=0.5;AN=2;BaseQRankSum=1.26;DP=238;Dels=0.0;FS=4.402;HaplotypeScore=2.522;MLEAC=1;MLEAF=0.5;MQ=42.0;MQ0=0;MQRankSum=0.024;QD=17.41;ReadPosRankSum=1.021	GT:AD:DP:GQ:PL	0/1:114,124:238:99:4171,0,3863
chrIV	603856	.	G	A	4001.77	PASS	AC=1;AF=0.5;AN=2;BaseQRankSum=-3.599;DP=246;Dels=0.0;FS=2.19;HaplotypeScore=5.2716;MLEAC=1;MLEAF=0.5;MQ=41.94;MQ0=0;MQRankSum=1.416;QD=16.27;ReadPosRankSum=1.209	GT:AD:DP:GQ:PL	0/1:120,124:245:99:4030,0,4062
chrIV	610327	.	G	A	3452.77	PASS	AC=1;AF=0.5;AN=2;BaseQRankSum=1.199;DP=212;Dels=0.0;FS=6.569;HaplotypeScore=5.332;MLEAC=1;MLEAF=0.5;MQ=41.99;MQ0=0;MQRankSum=0.088;QD=16.29;ReadPosRankSum=1.356	GT:AD:DP:GQ:PL	0/1:108,104:212:99:3481,0,3592
chrIV	623531	.	C	T	3902.77	PASS	AC=1;AF=0.5;AN=2;BaseQRankSum=-0.86;DP=249;Dels=0.0;FS=0.464;HaplotypeScore=7.3858;MLEAC=1;MLEAF=0.5;MQ=41.81;MQ0=2;MQRankSum=1.069;QD=15.67;ReadPosRankSum=-1.017	GT:AD:DP:GQ:PL	0/1:127,120:247:99:3931,0,4391
chrIV	637542	.	T	C	3325.77	PASS	AC=1;AF=0.5;AN=2;BaseQRankSum=-0.754;DP=205;Dels=0.0;FS=6.882;HaplotypeScore=0.0;MLEAC=1;MLEAF=0.5;MQ=42.0;MQ0=0;MQRankSum=0.833;QD=16.22;ReadPosRankSum=-0.235	GT:AD:DP:GQ:PL	0/1:101,102:203:99:3354,0,3362
chrIV	651665	.	G	A	4186.77	PASS	AC=1;AF=0.5;AN=2;BaseQRankSum=0.754;DP=250;Dels=0.0;FS=2.134;HaplotypeScore=6.1594;MLEAC=1;MLEAF=0.5;MQ=41.98;MQ0=0;MQRankSum=2.95;QD=16.75;ReadPosRankSum=0.071	GT:AD:DP:GQ:PL	0/1:125,124:249:99:4215,0,4125
chrIV	657847	.	G	A	3522.77	PASS	AC=1;AF=0.5;AN=2;BaseQRankSum=0.567;DP=195;Dels=0.0;FS=2.475;HaplotypeScore=0.8941;MLEAC=1;MLEAF=0.5;MQ=41.93;MQ0=0;MQRankSum=0.216;QD=18.07;ReadPosRankSum=-0.572	GT:AD:DP:GQ:PL	0/1:91,102:193:99:3551,0,3031
chrIV	663722	.	G	A	3190.85	PASS	AC=1;AF=0.5;AN=2;BaseQRankSum=-0.446;DP=198;Dels=0.0;FS=4.048;HaplotypeScore=5.3217;MLEAC=1;MLEAF=0.5;MQ=41.99;MQ0=0;MQRankSum=0.426;QD=16.12;ReadPosRankSum=1.093	GT:AD:DP:GQ:PL	0/1:99,98:198:99:3219,0,3369
chrIV	669115	.	G	A	4144.77	PASS	AC=1;AF=0.5;AN=2;BaseQRankSum=-1.235;DP=224;Dels=0.0;FS=0.0;HaplotypeScore=0.8667;MLEAC=1;MLEAF=0.5;MQ=42.0;MQ0=0;MQRankSum=1.157;QD=18.5;ReadPosRankSum=-0.691	GT:AD:DP:GQ:PL	0/1:97,125:222:99:4173,0,3144
chrIV	673115	.	G	A	3354.77	PASS	AC=1;AF=0.5;AN=2;BaseQRankSum=-0.247;DP=220;Dels=0.0;FS=7.663;HaplotypeScore=4.8422;MLEAC=1;MLEAF=0.5;MQ=41.98;MQ0=0;MQRankSum=1.491;QD=15.25;ReadPosRankSum=0.798	GT:AD:DP:GQ:PL	0/1:112,108:220:99:3383,0,3544
chrIV	677548	.	G	A	2760.77	PASS	AC=1;AF=0.5;AN=2;BaseQRankSum=-1.618;DP=180;Dels=0.0;FS=1.16;HaplotypeScore=4.1172;MLEAC=1;MLEAF=0.5;MQ=41.99;MQ0=0;MQRankSum=-2.444;QD=15.34;ReadPosRankSum=-0.596	GT:AD:DP:GQ:PL	0/1:93,86:179:99:2789,0,3120
chrIV	687730	.	A	G	3214.74	PASS	AC=1;AF=0.5;AN=2;BaseQRankSum=-1.074;DP=185;Dels=0.0;FS=2.689;HaplotypeScore=1.6006;MLEAC=1;MLEAF=0.5;MQ=41.99;MQ0=0;MQRankSum=-1.166;QD=17.38;ReadPosRankSum=-1.024	GT:AD:DP:GQ:PL	0/1:84,100:184:99:3243,0,2751
chrIV	697526	.	G	A	3422.77	PASS	AC=1;AF=0.5;AN=2;BaseQRankSum=0.071;DP=216;Dels=0.0;FS=0.503;HaplotypeScore=6.4314;MLEAC=1;MLEAF=0.5;MQ=42.0;MQ0=0;MQRankSum=-0.829;QD=15.85;ReadPosRankSum=-1.046	GT:AD:DP:GQ:PL	0/1:110,106:216:99:3451,0,3633
chrIV	702097	.	C	T	4210.77	PASS	AC=1;AF=0.5;AN=2;BaseQRankSum=0.724;DP=239;Dels=0.0;FS=3.613;HaplotypeScore=2.444;MLEAC=1;MLEAF=0.5;MQ=42.0;MQ0=0;MQRankSum=0.179;QD=17.62;ReadPosRankSum=0.897	GT:AD:DP:GQ:PL	0/1:113,125:238:99:4239,0,3726
chrIV	707818	.	G	A	2653.77	PASS	AC=1;AF=0.5;AN=2;BaseQRankSum=-0.229;DP=172;Dels=0.0;FS=1.202;HaplotypeScore=4.2496;MLEAC=1;MLEAF=0.5;MQ=42.0;MQ0=0;MQRankSum=0.978;QD=15.43;ReadPosRankSum=1.22	GT:AD:DP:GQ:PL	0/1:92,80:172:99:2682,0,3182
chrIV	716347	.	G	A	3975.77	PASS	AC=1;AF=0.5;AN=2;BaseQRankSum=1.065;DP=232;Dels=0.0;FS=0.0;HaplotypeScore=1.7987;MLEAC=1;MLEAF=0.5;MQ=42.0;MQ0=0;MQRankSum=-1.764;QD=17.14;ReadPosRankSum=0.981	GT:AD:DP:GQ:PL	0/1:114,118:232:99:4004,0,3796
chrIV	722477	.	A	G	3604.77	PASS	AC=1;AF=0.5;AN=2;BaseQRankSum=1.496;DP=190;Dels=0.0;FS=3.347;HaplotypeScore=1.9662;MLEAC=1;MLEAF=0.5;MQ=42.0;MQ0=0;MQRankSum=0.299;QD=18.97;ReadPosRankSum=-0.986	GT:AD:DP:GQ:PL	0/1:81,106:188:99:3633,0,2533
chrIV	728575	.	G	A	4684.77	PASS	AC=1;AF=0.5;AN=2;BaseQRankSum=2.743;DP=250;Dels=0.0;FS=0.0;HaplotypeScore=1.7675;MLEAC=1;MLEAF=0.5;MQ=42.0;MQ0=0;MQRankSum=2.681;QD=18.74;ReadPosRankSum=-0.319	GT:AD:DP:GQ:PL	0/1:115,135:250:99:4713,0,3702
chrIV	731487	.	G	A	4153.77	PASS	AC=1;AF=0.5;AN=2;BaseQRankSum=1.68;DP=250;Dels=0.0;FS=0.0;HaplotypeScore=9.6485;MLEAC=1;MLEAF=0.5;MQ=42.0;MQ0=0;MQRankSum=0.193;QD=16.62;ReadPosRankSum=0.573	GT:AD:DP:GQ:PL	0/1:126,124:250:99:4182,0,4101
chrIV	740328	.	A	G	4195.77	PASS	AC=1;AF=0.5;AN=2;BaseQRankSum=-1.007;DP=230;Dels=0.0;FS=9.876;HaplotypeScore=1.7313;MLEAC=1;MLEAF=0.5;MQ=42.0;MQ0=0;MQRankSum=0.666;QD=18.24;ReadPosRankSum=0.458	GT:AD:DP:GQ:PL	0/1:105,125:230:99:4224,0,3465
chrIV	754527	.	G	A	2442.77	PASS	AC=1;AF=0.5;AN=2;BaseQRankSum=-1.152;DP=139;Dels=0.0;FS=0.0;HaplotypeScore=1.5616;MLEAC=1;MLEAF=0.5;MQ=42.0;MQ0=0;MQRankSum=-0.666;QD=17.57;ReadPosRankSum=0.112	GT:AD:DP:GQ:PL	0/1:64,75:139:99:2471,0,2083
chrIV	756365	.	A	G	3962.77	PASS	AC=1;AF=0.5;AN=2;BaseQRankSum=-1.845;DP=250;Dels=0.0;FS=0.0;HaplotypeScore=8.1958;MLEAC=1;MLEAF=0.5;MQ=41.94;MQ0=0;MQRankSum=0.613;QD=15.85;ReadPosRankSum=-0.939	GT:AD:DP:GQ:PL	0/1:128,122:250:99:3991,0,4488
chrIV	768864	.	G	A	3014.77	PASS	AC=1;AF=0.5;AN=2;BaseQRankSum=-0.413;DP=176;Dels=0.0;FS=4.358;HaplotypeScore=1.7319;MLEAC=1;MLEAF=0.5;MQ=42.0;MQ0=0;MQRankSum=-0.299;QD=17.13;ReadPosRankSum=0.003	GT:AD:DP:GQ:PL	0/1:81,93:174:99:3043,0,2636
chrIV	773270	.	T	C	4291.77	PASS	AC=1;AF=0.5;AN=2;BaseQRankSum=-0.192;DP=226;Dels=0.0;FS=2.265;HaplotypeScore=0.9979;MLEAC=1;MLEAF=0.5;MQ=41.98;MQ0=0;MQRankSum=0.552;QD=18.99;ReadPosRankSum=-0.196	GT:AD:DP:GQ:PL	0/1:103,123:226:99:4320,0,3494
chrIV	775722	.	G	A	3588.77	PASS	AC=1;AF=0.5;AN=2;BaseQRankSum=2.353;DP=226;Dels=0.0;FS=0.0;HaplotypeScore=5.2651;MLEAC=1;MLEAF=0.5;MQ=42.0;MQ0=0;MQRankSum=-0.297;QD=15.88;ReadPosRankSum=1.271	GT:AD:DP:GQ:PL	0/1:117,107:225:99:3617,0,3879
chrIV	786540	.	G	A	3657.77	PASS	AC=1;AF=0.5;AN=2;BaseQRankSum=0.107;DP=244;Dels=0.0;FS=6.056;HaplotypeScore=0.9159;MLEAC=1;MLEAF=0.5;MQ=42.0;MQ0=0;MQRankSum=0.298;QD=14.99;ReadPosRankSum=0.144	GT:AD:DP:GQ:PL	0/1:131,113:244:99:3686,0,4298
chrIV	821379	.	G	A	2831.77	PASS	AC=1;AF=0.5;AN=2;BaseQRankSum=-3.594;DP=180;Dels=0.0;FS=1.173;HaplotypeScore=2.5239;MLEAC=1;MLEAF=0.5;MQ=42.0;MQ0=0;MQRankSum=2.564;QD=15.73;ReadPosRankSum=-0.124	GT:AD:DP:GQ:PL	0/1:76,103:179:99:2860,0,2477
chrIV	824859	.	G	A	4043.77	PASS	AC=1;AF=0.5;AN=2;BaseQRankSum=1.26;DP=250;Dels=0.0;FS=2.154;HaplotypeScore=1.5226;MLEAC=1;MLEAF=0.5;MQ=41.99;MQ0=0;MQRankSum=1.019;QD=16.18;ReadPosRankSum=-0.344	GT:AD:DP:GQ:PL	0/1:126,124:250:99:4072,0,4082
chrIV	840172	.	A	G	3914.77	PASS	AC=1;AF=0.5;AN=2;BaseQRankSum=0.153;DP=223;Dels=0.0;FS=1.042;HaplotypeScore=2.7711;MLEAC=1;MLEAF=0.5;MQ=41.97;MQ0=0;MQRankSum=-2.956;QD=17.56;ReadPosRankSum=-0.356	GT:AD:DP:GQ:PL	0/1:106,117:223:99:3943,0,3514
chrIV	840978	.	C	T	3878.77	PASS	AC=1;AF=0.5;AN=2;BaseQRankSum=-0.548;DP=247;Dels=0.0;FS=0.0;HaplotypeScore=6.2796;MLEAC=1;MLEAF=0.5;MQ=41.99;MQ0=0;MQRankSum=0.227;QD=15.7;ReadPosRankSum=2.801	GT:AD:DP:GQ:PL	0/1:128,118:246:99:3907,0,4317
chrIV	844002	.	G	A	2534.77	PASS	AC=1;AF=0.5;AN=2;BaseQRankSum=0.125;DP=148;Dels=0.0;FS=20.915;HaplotypeScore=3.6268;MLEAC=1;MLEAF=0.5;MQ=41.99;MQ0=0;MQRankSum=1.2;QD=17.13;ReadPosRankSum=-1.761	GT:AD:DP:GQ:PL	0/1:70,78:148:99:2563,0,2277
chrIV	853059	.	C	T	4206.77	PASS	AC=1;AF=0.5;AN=2;BaseQRankSum=-1.39;DP=216;Dels=0.0;FS=9.142;HaplotypeScore=5.6514;MLEAC=1;MLEAF=0.5;MQ=42.0;MQ0=0;MQRankSum=0.816;QD=19.48;ReadPosRankSum=-1.315	GT:AD:DP:GQ:PL	0/1:88,125:214:99:4235,0,2831
chrIV	936495	.	G	A	3216.73	PASS	AC=1;AF=0.5;AN=2;BaseQRankSum=-0.644;DP=206;Dels=0.0;FS=9.266;HaplotypeScore=5.5491;MLEAC=1;MLEAF=0.5;MQ=41.99;MQ0=0;MQRankSum=0.268;QD=15.62;ReadPosRankSum=-0.081	GT:AD:DP:GQ:PL	0/1:104,102:206:99:3245,0,3437
chrIV	952293	.	G	A	4278.77	PASS	AC=1;AF=0.5;AN=2;BaseQRankSum=0.389;DP=248;Dels=0.0;FS=7.038;HaplotypeScore=3.365;MLEAC=1;MLEAF=0.5;MQ=41.99;MQ0=0;MQRankSum=1.18;QD=17.25;ReadPosRankSum=-0.911	GT:AD:DP:GQ:PL	0/1:122,126:248:99:4307,0,4168
chrIV	960215	.	G	A	3302.77	PASS	AC=1;AF=0.5;AN=2;BaseQRankSum=-0.074;DP=219;Dels=0.0;FS=1.095;HaplotypeScore=0.5784;MLEAC=1;MLEAF=0.5;MQ=41.99;MQ0=0;MQRankSum=0.498;QD=15.08;ReadPosRankSum=-1.273	GT:AD:DP:GQ:PL	0/1:119,100:219:99:3331,0,4052
chrIV	962890	.	G	A	2829.77	PASS	AC=1;AF=0.5;AN=2;BaseQRankSum=0.771;DP=194;Dels=0.0;FS=1.79;HaplotypeScore=5.3026;MLEAC=1;MLEAF=0.5;MQ=42.0;MQ0=0;MQRankSum=0.64;QD=14.59;ReadPosRankSum=0.076	GT:AD:DP:GQ:PL	0/1:104,90:194:99:2858,0,3373
chrIV	964193	.	G	A	4037.77	PASS	AC=1;AF=0.5;AN=2;BaseQRankSum=0.101;DP=245;Dels=0.0;FS=11.42;HaplotypeScore=0.9789;MLEAC=1;MLEAF=0.5;MQ=41.99;MQ0=0;MQRankSum=0.059;QD=16.48;ReadPosRankSum=1.585	GT:AD:DP:GQ:PL	0/1:118,126:244:99:4066,0,3827
chrIV	967187	.	T	C	3670.77	PASS	AC=1;AF=0.5;AN=2;BaseQRankSum=-0.311;DP=212;Dels=0.0;FS=1.06;HaplotypeScore=0.9973;MLEAC=1;MLEAF=0.5;MQ=42.0;MQ0=0;MQRankSum=-0.621;QD=17.31;ReadPosRankSum=1.799	GT:AD:DP:GQ:PL	0/1:103,109:212:99:3699,0,3405
chrIV	969363	.	T	C	2110.77	PASS	AC=1;AF=0.5;AN=2;BaseQRankSum=0.765;DP=139;Dels=0.0;FS=1.425;HaplotypeScore=3.5452;MLEAC=1;MLEAF=0.5;MQ=41.99;MQ0=0;MQRankSum=0.276;QD=15.19;ReadPosRankSum=1.608	GT:AD:DP:GQ:PL	0/1:72,67:139:99:2139,0,2357
chrIV	970397	.	G	A	3143.77	PASS	AC=1;AF=0.5;AN=2;BaseQRankSum=-0.529;DP=223;Dels=0.0;FS=1.038;HaplotypeScore=8.3161;MLEAC=1;MLEAF=0.5;MQ=41.99;MQ0=0;MQRankSum=-0.026;QD=14.1;ReadPosRankSum=-0.045	GT:AD:DP:GQ:PL	0/1:124,98:223:99:3172,0,4272
chrIV	998227	.	A	G	3854.77	PASS	AC=1;AF=0.5;AN=2;BaseQRankSum=0.154;DP=226;Dels=0.0;FS=2.98;HaplotypeScore=3.5866;MLEAC=1;MLEAF=0.5;MQ=42.0;MQ0=0;MQRankSum=1.263;QD=17.06;ReadPosRankSum=-0.616	GT:AD:DP:GQ:PL	0/1:110,116:226:99:3883,0,3514
chrIV	1006549	.	G	A	4181.77	PASS	AC=1;AF=0.5;AN=2;BaseQRankSum=0.51;DP=250;Dels=0.0;FS=3.488;HaplotypeScore=5.1185;MLEAC=1;MLEAF=0.5;MQ=41.99;MQ0=0;MQRankSum=-0.874;QD=16.73;ReadPosRankSum=-2.704	GT:AD:DP:GQ:PL	0/1:124,126:250:99:4210,0,4168
chrIV	1019656	.	G	A	3421.77	PASS	AC=1;AF=0.5;AN=2;BaseQRankSum=-0.143;DP=210;Dels=0.0;FS=3.9;HaplotypeScore=2.496;MLEAC=1;MLEAF=0.5;MQ=42.0;MQ0=0;MQRankSum=-1.786;QD=16.29;ReadPosRankSum=0.267	GT:AD:DP:GQ:PL	0/1:106,103:209:99:3450,0,3586
chrIV	1031123	.	A	G	4051.77	PASS	AC=1;AF=0.5;AN=2;BaseQRankSum=-0.042;DP=247;Dels=0.0;FS=3.506;HaplotypeScore=3.2656;MLEAC=1;MLEAF=0.5;MQ=41.98;MQ0=0;MQRankSum=0.916;QD=16.4;ReadPosRankSum=-0.095	GT:AD:DP:GQ:PL	0/1:124,123:247:99:4080,0,4141
chrIV	1034292	.	G	A	3149.77	PASS	AC=1;AF=0.5;AN=2;BaseQRankSum=1.636;DP=194;Dels=0.0;FS=0.527;HaplotypeScore=1.7005;MLEAC=1;MLEAF=0.5;MQ=42.0;MQ0=0;MQRankSum=-0.543;QD=16.24;ReadPosRankSum=1.454	GT:AD:DP:GQ:PL	0/1:101,93:194:99:3178,0,3361
chrIV	1037249	.	G	A	3747.77	PASS	AC=1;AF=0.5;AN=2;BaseQRankSum=3.01;DP=237;Dels=0.0;FS=2.31;HaplotypeScore=6.3356;MLEAC=1;MLEAF=0.5;MQ=42.0;MQ0=0;MQRankSum=2.173;QD=15.81;ReadPosRankSum=-0.46	GT:AD:DP:GQ:PL	0/1:122,113:235:99:3776,0,4011
chrIV	1040383	.	G	A	4204.77	PASS	AC=1;AF=0.5;AN=2;BaseQRankSum=1.297;DP=250;Dels=0.0;FS=2.136;HaplotypeScore=1.8401;MLEAC=1;MLEAF=0.5;MQ=41.99;MQ0=0;MQRankSum=-0.127;QD=16.82;ReadPosRankSum=-0.015	GT:AD:DP:GQ:PL	0/1:124,126:250:99:4233,0,4159
chrIV	1040853	.	G	A	3430.77	PASS	AC=1;AF=0.5;AN=2;BaseQRankSum=-0.965;DP=236;Dels=0.0;FS=3.645;HaplotypeScore=1.6281;MLEAC=1;MLEAF=0.5;MQ=41.99;MQ0=0;MQRankSum=0.357;QD=14.54;ReadPosRankSum=-1.533	GT:AD:DP:GQ:PL	0/1:130,106:236:99:3459,0,4391
chrIV	1042866	.	G	A	4526.77	PASS	AC=1;AF=0.5;AN=2;BaseQRankSum=1.518;DP=250;Dels=0.0;FS=0.0;HaplotypeScore=6.3869;MLEAC=1;MLEAF=0.5;MQ=42.0;MQ0=0;MQRankSum=0.679;QD=18.11;ReadPosRankSum=-0.298	GT:AD:DP:GQ:PL	0/1:119,131:250:99:4555,0,3917
chrIV	1043478	.	C	T	3416.77	PASS	AC=1;AF=0.5;AN=2;BaseQRankSum=0.128;DP=217;Dels=0.0;FS=6.599;HaplotypeScore=1.8625;MLEAC=1;MLEAF=0.5;MQ=42.0;MQ0=0;MQRankSum=0.308;QD=15.75;ReadPosRankSum=-0.416	GT:AD:DP:GQ:PL	0/1:112,103:215:99:3445,0,3843
chrIV	1044837	.	C	T	3897.77	PASS	AC=1;AF=0.5;AN=2;BaseQRankSum=-0.598;DP=234;Dels=0.0;FS=0.0;HaplotypeScore=3.6882;MLEAC=1;MLEAF=0.5;MQ=42.0;MQ0=0;MQRankSum=-2.093;QD=16.66;ReadPosRankSum=-1.218	GT:AD:DP:GQ:PL	0/1:116,117:233:99:3926,0,3851
chrIV	1048195	.	T	C	3487.77	PASS	AC=1;AF=0.5;AN=2;BaseQRankSum=0.172;DP=199;Dels=0.0;FS=7.084;HaplotypeScore=2.755;MLEAC=1;MLEAF=0.5;MQ=42.0;MQ0=0;MQRankSum=0.523;QD=17.53;ReadPosRankSum=0.495	GT:AD:DP:GQ:PL	0/1:91,108:199:99:3516,0,2886
chrIV	1058357	.	G	A	2743.77	PASS	AC=1;AF=0.5;AN=2;BaseQRankSum=-0.748;DP=183;Dels=0.0;FS=12.733;HaplotypeScore=6.1391;MLEAC=1;MLEAF=0.5;MQ=41.99;MQ0=0;MQRankSum=0.894;QD=14.99;ReadPosRankSum=1.009	GT:AD:DP:GQ:PL	0/1:98,85:183:99:2772,0,3350
chrIV	1069244	.	G	A	4109.77	PASS	AC=1;AF=0.5;AN=2;BaseQRankSum=-1.13;DP=239;Dels=0.0;FS=1.01;HaplotypeScore=7.8776;MLEAC=1;MLEAF=0.5;MQ=42.0;MQ0=0;MQRankSum=-0.876;QD=17.2;ReadPosRankSum=-0.21	GT:AD:DP:GQ:PL	0/1:112,125:238:99:4138,0,3702
chrIV	1077778	.	C	T	3667.77	PASS	AC=1;AF=0.5;AN=2;BaseQRankSum=0.069;DP=225;Dels=0.0;FS=1.033;HaplotypeScore=11.4324;MLEAC=1;MLEAF=0.5;MQ=41.91;MQ0=0;MQRankSum=-1.839;QD=16.3;ReadPosRankSum=0.234	GT:AD:DP:GQ:PL	0/1:114,110:225:99:3696,0,3751
chrIV	1078506	.	G	A	4048.77	PASS	AC=1;AF=0.5;AN=2;BaseQRankSum=3.213;DP=250;Dels=0.0;FS=2.14;HaplotypeScore=6.8658;MLEAC=1;MLEAF=0.5;MQ=41.98;MQ0=0;MQRankSum=1.244;QD=16.2;ReadPosRankSum=1.822	GT:AD:DP:GQ:PL	0/1:130,120:250:99:4077,0,4257
chrIV	1078816	.	G	A	3540.77	PASS	AC=1;AF=0.5;AN=2;BaseQRankSum=0.19;DP=215;Dels=0.0;FS=1.657;HaplotypeScore=1.7333;MLEAC=1;MLEAF=0.5;MQ=41.83;MQ0=0;MQRankSum=0.067;QD=16.47;ReadPosRankSum=-0.242	GT:AD:DP:GQ:PL	0/1:110,105:215:99:3569,0,3727
chrIV	1083632	.	A	G	2015.77	PASS	AC=1;AF=0.5;AN=2;BaseQRankSum=2.501;DP=142;Dels=0.0;FS=6.303;HaplotypeScore=0.8941;MLEAC=1;MLEAF=0.5;MQ=42.0;MQ0=0;MQRankSum=-0.14;QD=14.2;ReadPosRankSum=2.139	GT:AD:DP:GQ:PL	0/1:79,63:142:99:2044,0,2488
chrIV	1103770	.	G	A	3257.77	PASS	AC=1;AF=0.5;AN=2;BaseQRankSum=0.141;DP=223;Dels=0.0;FS=1.754;HaplotypeScore=0.0;MLEAC=1;MLEAF=0.5;MQ=42.0;MQ0=0;MQRankSum=-0.068;QD=14.61;ReadPosRankSum=0.337	GT:AD:DP:GQ:PL	0/1:124,99:223:99:3286,0,4218
chrIV	1104662	.	G	A	4253.77	PASS	AC=1;AF=0.5;AN=2;BaseQRankSum=1.472;DP=246;Dels=0.0;FS=16.679;HaplotypeScore=3.3107;MLEAC=1;MLEAF=0.5;MQ=41.99;MQ0=0;MQRankSum=0.286;QD=17.29;ReadPosRankSum=-1.702	GT:AD:DP:GQ:PL	0/1:122,124:246:99:4282,0,4054
chrIV	1105367	.	T	C	3457.77	PASS	AC=1;AF=0.5;AN=2;BaseQRankSum=0.343;DP=223;Dels=0.0;FS=0.0;HaplotypeScore=4.1658;MLEAC=1;MLEAF=0.5;MQ=41.99;MQ0=0;MQRankSum=-1.148;QD=15.51;ReadPosRankSum=-1.4	GT:AD:DP:GQ:PL	0/1:113,109:223:99:3486,0,3689
chrIV	1105850	.	A	G	2958.77	PASS	AC=1;AF=0.5;AN=2;BaseQRankSum=0.403;DP=210;Dels=0.0;FS=1.719;HaplotypeScore=5.6868;MLEAC=1;MLEAF=0.5;MQ=41.89;MQ0=0;MQRankSum=-0.655;QD=14.09;ReadPosRankSum=-1.868	GT:AD:DP:GQ:PL	0/1:112,96:209:99:2987,0,3580
chrIV	1106459	.	G	A	3223.52	PASS	AC=1;AF=0.5;AN=2;BaseQRankSum=-0.008;DP=204;Dels=0.0;FS=3.971;HaplotypeScore=1.7465;MLEAC=1;MLEAF=0.5;MQ=42.0;MQ0=0;MQRankSum=0.319;QD=15.8;ReadPosRankSum=-0.409	GT:AD:DP:GQ:PL	0/1:100,104:204:99:3252,0,3179
chrIV	1108517	.	C	T	3600.77	PASS	AC=1;AF=0.5;AN=2;BaseQRankSum=1.865;DP=215;Dels=0.0;FS=10.117;HaplotypeScore=7.8342;MLEAC=1;MLEAF=0.5;MQ=42.0;MQ0=0;MQRankSum=-1.949;QD=16.75;ReadPosRankSum=0.146	GT:AD:DP:GQ:PL	0/1:105,110:215:99:3629,0,3308
chrIV	1110422	.	T	C	3656.77	PASS	AC=1;AF=0.5;AN=2;BaseQRankSum=-0.489;DP=234;Dels=0.0;FS=0.0;HaplotypeScore=9.6456;MLEAC=1;MLEAF=0.5;MQ=41.92;MQ0=0;MQRankSum=-0.72;QD=15.63;ReadPosRankSum=-1.029	GT:AD:DP:GQ:PL	0/1:118,115:233:99:3685,0,3863
chrIV	1117332	.	C	T	3188.81	PASS	AC=1;AF=0.5;AN=2;BaseQRankSum=-0.603;DP=213;Dels=0.0;FS=3.887;HaplotypeScore=8.7136;MLEAC=1;MLEAF=0.5;MQ=41.99;MQ0=0;MQRankSum=-1.894;QD=14.97;ReadPosRankSum=-1.667	GT:AD:DP:GQ:PL	0/1:114,98:212:99:3217,0,3786
chrIV	1120913	.	G	A	3226.07	PASS	AC=1;AF=0.5;AN=2;BaseQRankSum=2.455;DP=211;Dels=0.0;FS=2.359;HaplotypeScore=10.0854;MLEAC=1;MLEAF=0.5;MQ=42.0;MQ0=0;MQRankSum=0.279;QD=15.29;ReadPosRankSum=0.746	GT:AD:DP:GQ:PL	0/1:108,103:211:99:3254,0,3332
chrIV	1128231	.	G	A	3169.77	PASS	AC=1;AF=0.5;AN=2;BaseQRankSum=-0.775;DP=192;Dels=0.0;FS=5.282;HaplotypeScore=0.6651;MLEAC=1;MLEAF=0.5;MQ=41.88;MQ0=1;MQRankSum=0.106;QD=16.51;ReadPosRankSum=0.041	GT:AD:DP:GQ:PL	0/1:90,102:192:99:3198,0,2732
chrIV	1135033	.	G	A	2909.77	PASS	AC=1;AF=0.5;AN=2;BaseQRankSum=-0.25;DP=191;Dels=0.0;FS=3.324;HaplotypeScore=10.7624;MLEAC=1;MLEAF=0.5;MQ=41.97;MQ0=0;MQRankSum=0.266;QD=15.23;ReadPosRankSum=1.301	GT:AD:DP:GQ:PL	0/1:100,91:191:99:2938,0,3211
chrIV	1136154	.	G	A	3740.77	PASS	AC=1;AF=0.5;AN=2;BaseQRankSum=0.314;DP=239;Dels=0.0;FS=2.862;HaplotypeScore=2.496;MLEAC=1;MLEAF=0.5;MQ=42.0;MQ0=0;MQRankSum=0.737;QD=15.65;ReadPosRankSum=0.158	GT:AD:DP:GQ:PL	0/1:123,116:239:99:3769,0,3996
chrIV	1136466	.	A	G	4480.77	PASS	AC=1;AF=0.5;AN=2;BaseQRankSum=-0.025;DP=222;Dels=0.0;FS=0.506;HaplotypeScore=1.8665;MLEAC=1;MLEAF=0.5;MQ=41.99;MQ0=0;MQRankSum=-1.11;QD=20.18;ReadPosRankSum=-1.9	GT:AD:DP:GQ:PL	0/1:87,134:221:99:4509,0,2730
chrIV	1187898	.	G	A	4135.77	PASS	AC=1;AF=0.5;AN=2;BaseQRankSum=2.442;DP=245;Dels=0.0;FS=0.981;HaplotypeScore=3.5704;MLEAC=1;MLEAF=0.5;MQ=42.0;MQ0=0;MQRankSum=0.477;QD=16.88;ReadPosRankSum=0.789	GT:AD:DP:GQ:PL	0/1:123,122:245:99:4164,0,4111
chrIV	1190712	.	G	A	3128.77	PASS	AC=1;AF=0.5;AN=2;BaseQRankSum=-0.848;DP=177;Dels=0.0;FS=0.0;HaplotypeScore=2.7342;MLEAC=1;MLEAF=0.5;MQ=42.0;MQ0=0;MQRankSum=-0.527;QD=17.68;ReadPosRankSum=0.786	GT:AD:DP:GQ:PL	0/1:79,98:177:99:3157,0,2565
chrIV	1192518	.	G	A	2602.77	PASS	AC=1;AF=0.5;AN=2;BaseQRankSum=-1.623;DP=176;Dels=0.0;FS=2.645;HaplotypeScore=5.1509;MLEAC=1;MLEAF=0.5;MQ=42.0;MQ0=0;MQRankSum=-0.73;QD=14.79;ReadPosRankSum=-0.879	GT:AD:DP:GQ:PL	0/1:87,86:174:99:2631,0,2862
chrIV	1197069	.	G	A	3197.84	PASS	AC=1;AF=0.5;AN=2;BaseQRankSum=-0.706;DP=192;Dels=0.0;FS=0.0;HaplotypeScore=0.0;MLEAC=1;MLEAF=0.5;MQ=41.99;MQ0=0;MQRankSum=-0.669;QD=16.66;ReadPosRankSum=-0.522	GT:AD:DP:GQ:PL	0/1:94,98:192:99:3226,0,2998
chrIV	1201937	.	G	A	4021.77	PASS	AC=1;AF=0.5;AN=2;BaseQRankSum=1.316;DP=237;Dels=0.0;FS=9.338;HaplotypeScore=2.6287;MLEAC=1;MLEAF=0.5;MQ=41.97;MQ0=0;MQRankSum=1.694;QD=16.97;ReadPosRankSum=0.738	GT:AD:DP:GQ:PL	0/1:116,119:235:99:4050,0,3912
chrIV	1204727	.	G	A	3898.77	PASS	AC=1;AF=0.5;AN=2;BaseQRankSum=0.395;DP=232;Dels=0.0;FS=2.917;HaplotypeScore=1.8332;MLEAC=1;MLEAF=0.5;MQ=41.99;MQ0=0;MQRankSum=-0.552;QD=16.81;ReadPosRankSum=0.17	GT:AD:DP:GQ:PL	0/1:115,117:232:99:3927,0,3810
chrIV	1250486	.	G	A	3180.76	PASS	AC=1;AF=0.5;AN=2;BaseQRankSum=-0.401;DP=180;Dels=0.0;FS=9.997;HaplotypeScore=0.9734;MLEAC=1;MLEAF=0.5;MQ=41.99;MQ0=0;MQRankSum=0.948;QD=17.67;ReadPosRankSum=-2.473	GT:AD:DP:GQ:PL	0/1:85,95:180:99:3209,0,2864
chrIV	1252446	.	G	A	3784.77	PASS	AC=1;AF=0.5;AN=2;BaseQRankSum=-3.94;DP=228;Dels=0.0;FS=3.784;HaplotypeScore=2.7616;MLEAC=1;MLEAF=0.5;MQ=42.0;MQ0=0;MQRankSum=-1.554;QD=16.6;ReadPosRankSum=-0.502	GT:AD:DP:GQ:PL	0/1:109,119:228:99:3813,0,3675
chrIV	1255118	.	G	A	2787.77	PASS	AC=1;AF=0.5;AN=2;BaseQRankSum=1.288;DP=164;Dels=0.0;FS=21.379;HaplotypeScore=0.8321;MLEAC=1;MLEAF=0.5;MQ=41.91;MQ0=0;MQRankSum=1.028;QD=17.0;ReadPosRankSum=0.13	GT:AD:DP:GQ:PL	0/1:80,84:164:99:2816,0,2595
chrIV	1257087	.	G	A	3069.77	PASS	AC=1;AF=0.5;AN=2;BaseQRankSum=0.499;DP=165;Dels=0.0;FS=0.583;HaplotypeScore=6.8923;MLEAC=1;MLEAF=0.5;MQ=42.0;MQ0=0;MQRankSum=0.329;QD=18.6;ReadPosRankSum=-0.888	GT:AD:DP:GQ:PL	0/1:75,90:165:99:3098,0,2411
chrIV	1258488	.	C	T	3072.77	PASS	AC=1;AF=0.5;AN=2;BaseQRankSum=-0.418;DP=187;Dels=0.0;FS=1.142;HaplotypeScore=1.7552;MLEAC=1;MLEAF=0.5;MQ=42.0;MQ0=0;MQRankSum=1.211;QD=16.43;ReadPosRankSum=0.604	GT:AD:DP:GQ:PL	0/1:90,96:186:99:3101,0,2986
chrIV	1267259	.	G	A	2360.77	PASS	AC=1;AF=0.5;AN=2;BaseQRankSum=-0.779;DP=184;Dels=0.0;FS=3.458;HaplotypeScore=5.6352;MLEAC=1;MLEAF=0.5;MQ=41.92;MQ0=0;MQRankSum=-0.379;QD=12.83;ReadPosRankSum=-1.145	GT:AD:DP:GQ:PL	0/1:104,79:184:99:2389,0,3429
chrIV	1276450	.	G	A	4305.77	PASS	AC=1;AF=0.5;AN=2;BaseQRankSum=1.526;DP=250;Dels=0.0;FS=0.0;HaplotypeScore=6.0013;MLEAC=1;MLEAF=0.5;MQ=42.0;MQ0=0;MQRankSum=0.389;QD=17.22;ReadPosRankSum=1.652	GT:AD:DP:GQ:PL	0/1:121,129:250:99:4334,0,4050
chrIV	1280946	.	A	G	3345.77	PASS	AC=1;AF=0.5;AN=2;BaseQRankSum=-0.542;DP=213;Dels=0.0;FS=0.502;HaplotypeScore=1.6553;MLEAC=1;MLEAF=0.5;MQ=41.87;MQ0=0;MQRankSum=-0.134;QD=15.71;ReadPosRankSum=0.965	GT:AD:DP:GQ:PL	0/1:109,103:212:99:3374,0,3680
chrIV	1281122	.	G	A	3252.77	PASS	AC=1;AF=0.5;AN=2;BaseQRankSum=1.07;DP=191;Dels=0.0;FS=0.0;HaplotypeScore=3.8214;MLEAC=1;MLEAF=0.5;MQ=41.93;MQ0=0;MQRankSum=0.075;QD=17.03;ReadPosRankSum=-1.164	GT:AD:DP:GQ:PL	0/1:93,98:191:99:3281,0,2982
chrIV	1293374	.	C	T	2129.77	PASS	AC=1;AF=0.5;AN=2;BaseQRankSum=-4.78;DP=158;Dels=0.0;FS=1.255;HaplotypeScore=0.0;MLEAC=1;MLEAF=0.5;MQ=41.99;MQ0=0;MQRankSum=-0.569;QD=13.48;ReadPosRankSum=0.6	GT:AD:DP:GQ:PL	0/1:82,76:158:99:2158,0,2735
chrIV	1296030	.	C	T	2579.77	PASS	AC=1;AF=0.5;AN=2;BaseQRankSum=-2.91;DP=198;Dels=0.0;FS=6.132;HaplotypeScore=4.3908;MLEAC=1;MLEAF=0.5;MQ=41.99;MQ0=0;MQRankSum=0.105;QD=13.03;ReadPosRankSum=-0.716	GT:AD:DP:GQ:PL	0/1:113,84:197:99:2608,0,3834
chrIV	1363214	.	G	A	2954.77	PASS	AC=1;AF=0.5;AN=2;BaseQRankSum=2.11;DP=202;Dels=0.0;FS=1.746;HaplotypeScore=4.533;MLEAC=1;MLEAF=0.5;MQ=41.99;MQ0=0;MQRankSum=-0.231;QD=14.63;ReadPosRankSum=0.774	GT:AD:DP:GQ:PL	0/1:112,90:202:99:2983,0,3636
chrIV	1371596	.	G	A	4093.77	PASS	AC=1;AF=0.5;AN=2;BaseQRankSum=0.053;DP=238;Dels=0.0;FS=2.191;HaplotypeScore=0.9578;MLEAC=1;MLEAF=0.5;MQ=41.98;MQ0=0;MQRankSum=-0.831;QD=17.2;ReadPosRankSum=0.366	GT:AD:DP:GQ:PL	0/1:115,123:238:99:4122,0,3844
chrIV	1374403	.	A	G	2877.77	PASS	AC=1;AF=0.5;AN=2;BaseQRankSum=0.429;DP=211;Dels=0.0;FS=0.0;HaplotypeScore=2.3346;MLEAC=1;MLEAF=0.5;MQ=41.99;MQ0=0;MQRankSum=0.19;QD=13.64;ReadPosRankSum=1.073	GT:AD:DP:GQ:PL	0/1:120,91:211:99:2906,0,3937
chrIV	1375187	.	C	T	3097.77	PASS	AC=1;AF=0.5;AN=2;BaseQRankSum=0.909;DP=192;Dels=0.0;FS=10.97;HaplotypeScore=3.5043;MLEAC=1;MLEAF=0.5;MQ=42.0;MQ0=0;MQRankSum=0.534;QD=16.13;ReadPosRankSum=-0.508	GT:AD:DP:GQ:PL	0/1:100,92:192:99:3126,0,3456
chrIV	1384167	.	C	T	3396.77	PASS	AC=1;AF=0.5;AN=2;BaseQRankSum=1.089;DP=227;Dels=0.0;FS=12.273;HaplotypeScore=5.6674;MLEAC=1;MLEAF=0.5;MQ=41.99;MQ0=0;MQRankSum=0.592;QD=14.96;ReadPosRankSum=0.126	GT:AD:DP:GQ:PL	0/1:121,105:226:99:3425,0,3951
chrIV	1384905	.	C	T	3034.77	PASS	AC=1;AF=0.5;AN=2;BaseQRankSum=2.93;DP=217;Dels=0.0;FS=0.0;HaplotypeScore=6.646;MLEAC=1;MLEAF=0.5;MQ=42.0;MQ0=0;MQRankSum=0.897;QD=13.99;ReadPosRankSum=-1.055	GT:AD:DP:GQ:PL	0/1:122,94:216:99:3063,0,3982
chrIV	1386024	.	G	A	2752.77	PASS	AC=1;AF=0.5;AN=2;BaseQRankSum=0.45;DP=193;Dels=0.0;FS=1.119;HaplotypeScore=2.6511;MLEAC=1;MLEAF=0.5;MQ=42.0;MQ0=0;MQRankSum=0.058;QD=14.26;ReadPosRankSum=1.712	GT:AD:DP:GQ:PL	0/1:107,86:193:99:2781,0,3570
chrIV	1386354	.	G	A	2557.77	PASS	AC=1;AF=0.5;AN=2;BaseQRankSum=-1.906;DP=145;Dels=0.0;FS=0.633;HaplotypeScore=4.3552;MLEAC=1;MLEAF=0.5;MQ=42.0;MQ0=0;MQRankSum=-0.843;QD=17.64;ReadPosRankSum=0.434	GT:AD:DP:GQ:PL	0/1:67,78:145:99:2586,0,2215
chrIV	1387062	.	G	A	2673.77	PASS	AC=1;AF=0.5;AN=2;BaseQRankSum=0.356;DP=178;Dels=0.0;FS=1.87;HaplotypeScore=0.7887;MLEAC=1;MLEAF=0.5;MQ=42.0;MQ0=0;MQRankSum=0.015;QD=15.02;ReadPosRankSum=-0.277	GT:AD:DP:GQ:PL	0/1:97,81:178:99:2702,0,3309
chrIV	1388320	.	A	G	3043.77	PASS	AC=1;AF=0.5;AN=2;BaseQRankSum=1.608;DP=202;Dels=0.0;FS=3.194;HaplotypeScore=3.4838;MLEAC=1;MLEAF=0.5;MQ=41.99;MQ0=0;MQRankSum=-0.649;QD=15.07;ReadPosRankSum=-1.495	GT:AD:DP:GQ:PL	0/1:110,92:202:99:3072,0,3694
chrIV	1394858	.	A	G	3101.77	PASS	AC=1;AF=0.5;AN=2;BaseQRankSum=0.951;DP=196;Dels=0.0;FS=0.53;HaplotypeScore=4.4403;MLEAC=1;MLEAF=0.5;MQ=42.0;MQ0=0;MQRankSum=0.019;QD=15.83;ReadPosRankSum=0.963	GT:AD:DP:GQ:PL	0/1:99,96:196:99:3130,0,3213
chrIV	1404052	.	G	A	3237.77	PASS	AC=1;AF=0.5;AN=2;BaseQRankSum=-2.67;DP=204;Dels=0.0;FS=5.906;HaplotypeScore=2.522;MLEAC=1;MLEAF=0.5;MQ=42.0;MQ0=0;MQRankSum=2.494;QD=15.87;ReadPosRankSum=-0.53	GT:AD:DP:GQ:PL	0/1:101,101:202:99:3266,0,3403
chrIV	1407909	.	G	A	2800.77	PASS	AC=1;AF=0.5;AN=2;BaseQRankSum=1.579;DP=186;Dels=0.0;FS=4.222;HaplotypeScore=0.0;MLEAC=1;MLEAF=0.5;MQ=42.0;MQ0=0;MQRankSum=-0.262;QD=15.06;ReadPosRankSum=-0.158	GT:AD:DP:GQ:PL	0/1:97,89:186:99:2829,0,2980
chrIV	1407990	.	G	A	2607.77	PASS	AC=1;AF=0.5;AN=2;BaseQRankSum=1.412;DP=171;Dels=0.0;FS=0.0;HaplotypeScore=1.9891;MLEAC=1;MLEAF=0.5;MQ=42.0;MQ0=0;MQRankSum=0.456;QD=15.25;ReadPosRankSum=-0.537	GT:AD:DP:GQ:PL	0/1:91,79:170:99:2636,0,3029
chrIV	1408480	.	G	A	3193.69	PASS	AC=1;AF=0.5;AN=2;BaseQRankSum=1.442;DP=200;Dels=0.0;FS=2.449;HaplotypeScore=0.9665;MLEAC=1;MLEAF=0.5;MQ=41.98;MQ0=0;MQRankSum=-0.516;QD=15.97;ReadPosRankSum=-0.864	GT:AD:DP:GQ:PL	0/1:103,95:198:99:3222,0,3391
chrIV	1412407	.	G	A	2875.77	PASS	AC=1;AF=0.5;AN=2;BaseQRankSum=-0.421;DP=183;Dels=0.0;FS=0.549;HaplotypeScore=5.2556;MLEAC=1;MLEAF=0.5;MQ=42.0;MQ0=0;MQRankSum=0.514;QD=15.71;ReadPosRankSum=0.091	GT:AD:DP:GQ:PL	0/1:90,93:183:99:2904,0,2860
chrIV	1412676	.	C	T	3315.77	PASS	AC=1;AF=0.5;AN=2;BaseQRankSum=0.705;DP=204;Dels=0.0;FS=2.382;HaplotypeScore=3.4195;MLEAC=1;MLEAF=0.5;MQ=42.0;MQ0=0;MQRankSum=-0.147;QD=16.25;ReadPosRankSum=-0.399	GT:AD:DP:GQ:PL	0/1:103,101:204:99:3344,0,3424
chrIV	1413327	.	G	A	3961.77	PASS	AC=1;AF=0.5;AN=2;BaseQRankSum=1.049;DP=234;Dels=0.0;FS=1.02;HaplotypeScore=5.9758;MLEAC=1;MLEAF=0.5;MQ=41.98;MQ0=0;MQRankSum=0.221;QD=16.93;ReadPosRankSum=0.352	GT:AD:DP:GQ:PL	0/1:113,119:232:99:3990,0,3746
chrIV	1415086	.	G	A	3137.77	PASS	AC=1;AF=0.5;AN=2;BaseQRankSum=2.153;DP=211;Dels=0.01;FS=0.0;HaplotypeScore=5.5798;MLEAC=1;MLEAF=0.5;MQ=42.0;MQ0=0;MQRankSum=0.745;QD=14.87;ReadPosRankSum=1.936	GT:AD:DP:GQ:PL	0/1:113,95:209:99:3166,0,3723
chrIV	1417693	.	G	A	2984.77	PASS	AC=1;AF=0.5;AN=2;BaseQRankSum=0.513;DP=190;Dels=0.0;FS=3.299;HaplotypeScore=2.7446;MLEAC=1;MLEAF=0.5;MQ=41.99;MQ0=0;MQRankSum=-0.598;QD=15.71;ReadPosRankSum=1.793	GT:AD:DP:GQ:PL	0/1:96,94:190:99:3013,0,3017
chrIV	1430307	.	G	A	2341.77	PASS	AC=1;AF=0.5;AN=2;BaseQRankSum=-0.007;DP=129;Dels=0.0;FS=0.0;HaplotypeScore=0.8667;MLEAC=1;MLEAF=0.5;MQ=42.0;MQ0=0;MQRankSum=-0.924;QD=18.15;ReadPosRankSum=1.807	GT:AD:DP:GQ:PL	0/1:54,75:129:99:2370,0,1554
chrIV	1431837	.	G	A	3370.77	PASS	AC=1;AF=0.5;AN=2;BaseQRankSum=-0.1;DP=225;Dels=0.0;FS=4.074;HaplotypeScore=1.8625;MLEAC=1;MLEAF=0.5;MQ=42.0;MQ0=0;MQRankSum=-1.238;QD=14.98;ReadPosRankSum=1.174	GT:AD:DP:GQ:PL	0/1:118,106:225:99:3399,0,3953
chrIV	1436077	.	A	G	2663.77	PASS	AC=1;AF=0.5;AN=2;BaseQRankSum=-0.717;DP=202;Dels=0.0;FS=2.537;HaplotypeScore=8.8903;MLEAC=1;MLEAF=0.5;MQ=42.0;MQ0=0;MQRankSum=0.698;QD=13.19;ReadPosRankSum=-0.301	GT:AD:DP:GQ:PL	0/1:115,87:202:99:2692,0,3848
chrIV	1442326	.	C	T	3834.77	PASS	AC=1;AF=0.5;AN=2;BaseQRankSum=0.411;DP=249;Dels=0.0;FS=0.0;HaplotypeScore=1.5774;MLEAC=1;MLEAF=0.5;MQ=42.0;MQ0=0;MQRankSum=0.188;QD=15.4;ReadPosRankSum=0.293	GT:AD:DP:GQ:PL	0/1:131,117:248:99:3863,0,4348
chrIV	1444121	.	A	G	3303.77	PASS	AC=1;AF=0.5;AN=2;BaseQRankSum=4.553;DP=200;Dels=0.0;FS=1.095;HaplotypeScore=0.9958;MLEAC=1;MLEAF=0.5;MQ=42.0;MQ0=0;MQRankSum=-0.287;QD=16.52;ReadPosRankSum=-0.346	GT:AD:DP:GQ:PL	0/1:95,105:200:99:3332,0,2381
chrIV	1453107	.	T	C	3392.77	PASS	AC=1;AF=0.5;AN=2;BaseQRankSum=1.511;DP=229;Dels=0.0;FS=1.036;HaplotypeScore=11.7302;MLEAC=1;MLEAF=0.5;MQ=42.0;MQ0=0;MQRankSum=-0.924;QD=14.82;ReadPosRankSum=0.295	GT:AD:DP:GQ:PL	0/1:125,103:228:99:3421,0,4221
chrIV	1455836	.	C	T	4155.77	PASS	AC=1;AF=0.5;AN=2;BaseQRankSum=-1.744;DP=250;Dels=0.0;FS=3.081;HaplotypeScore=5.1489;MLEAC=1;MLEAF=0.5;MQ=41.98;MQ0=0;MQRankSum=-1.185;QD=16.62;ReadPosRankSum=1.406	GT:AD:DP:GQ:PL	0/1:122,128:250:99:4184,0,4023
chrIV	1461319	.	A	G	4142.77	PASS	AC=1;AF=0.5;AN=2;BaseQRankSum=0.196;DP=250;Dels=0.0;FS=7.006;HaplotypeScore=9.6688;MLEAC=1;MLEAF=0.5;MQ=41.94;MQ0=0;MQRankSum=0.444;QD=16.57;ReadPosRankSum=1.599	GT:AD:DP:GQ:PL	0/1:122,127:249:99:4171,0,4116
chrIV	1461834	.	T	C	3420.77	PASS	AC=1;AF=0.5;AN=2;BaseQRankSum=-0.585;DP=222;Dels=0.0;FS=0.0;HaplotypeScore=2.6;MLEAC=1;MLEAF=0.5;MQ=41.93;MQ0=0;MQRankSum=0.704;QD=15.41;ReadPosRankSum=-0.316	GT:AD:DP:GQ:PL	0/1:113,107:220:99:3449,0,3912
chrIV	1471664	.	C	T	2109.77	PASS	AC=1;AF=0.5;AN=2;BaseQRankSum=-2.058;DP=159;Dels=0.0;FS=0.0;HaplotypeScore=1.5226;MLEAC=1;MLEAF=0.5;MQ=42.0;MQ0=0;MQRankSum=1.146;QD=13.27;ReadPosRankSum=-0.257	GT:AD:DP:GQ:PL	0/1:86,73:159:99:2138,0,2816
chrIV	1473976	.	G	A	2951.77	PASS	AC=1;AF=0.5;AN=2;BaseQRankSum=0.35;DP=197;Dels=0.0;FS=9.467;HaplotypeScore=7.3482;MLEAC=1;MLEAF=0.5;MQ=41.92;MQ0=0;MQRankSum=0.022;QD=14.98;ReadPosRankSum=-0.709	GT:AD:DP:GQ:PL	0/1:104,90:195:99:2980,0,3395
chrIV	1474016	.	T	C	3246.77	PASS	AC=1;AF=0.5;AN=2;BaseQRankSum=0.329;DP=207;Dels=0.0;FS=0.0;HaplotypeScore=2.6;MLEAC=1;MLEAF=0.5;MQ=42.0;MQ0=0;MQRankSum=-0.336;QD=15.68;ReadPosRankSum=-1.322	GT:AD:DP:GQ:PL	0/1:106,100:206:99:3275,0,3354
chrIV	1475873	.	T	C	2736.77	PASS	AC=1;AF=0.5;AN=2;BaseQRankSum=1.056;DP=175;Dels=0.0;FS=0.558;HaplotypeScore=0.734;MLEAC=1;MLEAF=0.5;MQ=42.0;MQ0=0;MQRankSum=-0.676;QD=15.64;ReadPosRankSum=-1.583	GT:AD:DP:GQ:PL	0/1:90,84:174:99:2765,0,2912
chrIV	1486868	.	C	T	2825.77	PASS	AC=1;AF=0.5;AN=2;BaseQRankSum=-1.527;DP=204;Dels=0.0;FS=1.097;HaplotypeScore=5.0218;MLEAC=1;MLEAF=0.5;MQ=41.99;MQ0=0;MQRankSum=-0.341;QD=13.85;ReadPosRankSum=0.828	GT:AD:DP:GQ:PL	0/1:113,91:204:99:2854,0,3837
chrIV	1499702	.	G	A	3634.77	PASS	AC=1;AF=0.5;AN=2;BaseQRankSum=1.627;DP=225;Dels=0.0;FS=2.28;HaplotypeScore=0.734;MLEAC=1;MLEAF=0.5;MQ=41.99;MQ0=0;MQRankSum=1.196;QD=16.15;ReadPosRankSum=0.794	GT:AD:DP:GQ:PL	0/1:113,111:224:99:3663,0,3807
chrIV	1501507	.	T	C	2983.77	PASS	AC=1;AF=0.5;AN=2;BaseQRankSum=0.449;DP=189;Dels=0.0;FS=1.794;HaplotypeScore=4.4619;MLEAC=1;MLEAF=0.5;MQ=42.0;MQ0=0;MQRankSum=1.2;QD=15.79;ReadPosRankSum=-0.631	GT:AD:DP:GQ:PL	0/1:92,96:188:99:3012,0,2972
chrIV	1505245	.	T	C	2577.77	PASS	AC=1;AF=0.5;AN=2;BaseQRankSum=-0.065;DP=153;Dels=0.0;FS=1.258;HaplotypeScore=4.615;MLEAC=1;MLEAF=0.5;MQ=42.0;MQ0=0;MQRankSum=-0.297;QD=16.85;ReadPosRankSum=-1.288	GT:AD:DP:GQ:PL	0/1:74,78:152:99:2606,0,2418
chrIV	1505795	.	C	G	9780.77	PASS	AC=2;AF=1.0;AN=2;DP=250;Dels=0.0;FS=0.0;HaplotypeScore=0.7887;MLEAC=2;MLEAF=1.0;MQ=41.57;MQ0=0;QD=31.65	GT:AD:DP:GQ:PL	1/1:0,249:249:99:9809,746,0
chrIV	1514666	.	G	A	3731.77	PASS	AC=1;AF=0.5;AN=2;BaseQRankSum=2.197;DP=202;Dels=0.0;FS=1.119;HaplotypeScore=4.4079;MLEAC=1;MLEAF=0.5;MQ=41.99;MQ0=0;MQRankSum=-1.735;QD=18.47;ReadPosRankSum=-1.914	GT:AD:DP:GQ:PL	0/1:91,111:202:99:3760,0,2872
chrV	11809	.	C	T	4137.77	PASS	AC=1;AF=0.5;AN=2;BaseQRankSum=-0.047;DP=242;Dels=0.0;FS=2.18;HaplotypeScore=4.7048;MLEAC=1;MLEAF=0.5;MQ=41.99;MQ0=0;MQRankSum=0.383;QD=17.1;ReadPosRankSum=-1.091	GT:AD:DP:GQ:PL	0/1:115,125:240:99:4166,0,3763
chrV	24042	.	C	T	2814.77	PASS	AC=1;AF=0.5;AN=2;BaseQRankSum=-2.101;DP=193;Dels=0.0;FS=2.529;HaplotypeScore=1.7005;MLEAC=1;MLEAF=0.5;MQ=42.0;MQ0=0;MQRankSum=0.829;QD=14.58;ReadPosRankSum=-0.316	GT:AD:DP:GQ:PL	0/1:101,92:193:99:2843,0,3320
chrV	25506	.	C	T	3263.77	PASS	AC=1;AF=0.5;AN=2;BaseQRankSum=-1.276;DP=212;Dels=0.0;FS=12.864;HaplotypeScore=11.7559;MLEAC=1;MLEAF=0.5;MQ=41.99;MQ0=0;MQRankSum=0.347;QD=15.4;ReadPosRankSum=0.316	GT:AD:DP:GQ:PL	0/1:111,101:212:99:3292,0,3624
chrV	32679	.	C	T	2754.77	PASS	AC=1;AF=0.5;AN=2;BaseQRankSum=-0.21;DP=161;Dels=0.0;FS=6.765;HaplotypeScore=0.7887;MLEAC=1;MLEAF=0.5;MQ=42.0;MQ0=0;MQRankSum=-0.64;QD=17.11;ReadPosRankSum=-0.968	GT:AD:DP:GQ:PL	0/1:78,82:160:99:2783,0,2607
chrV	32855	.	C	T	2542.77	PASS	AC=1;AF=0.5;AN=2;BaseQRankSum=-0.215;DP=161;Dels=0.0;FS=1.257;HaplotypeScore=1.9525;MLEAC=1;MLEAF=0.5;MQ=41.99;MQ0=0;MQRankSum=0.668;QD=15.79;ReadPosRankSum=-1.053	GT:AD:DP:GQ:PL	0/1:81,80:161:99:2571,0,2691
chrV	42429	.	G	A	2923.77	PASS	AC=1;AF=0.5;AN=2;BaseQRankSum=1.027;DP=168;Dels=0.0;FS=5.006;HaplotypeScore=4.4688;MLEAC=1;MLEAF=0.5;MQ=42.0;MQ0=0;MQRankSum=2.074;QD=17.4;ReadPosRankSum=1.571	GT:AD:DP:GQ:PL	0/1:80,87:167:99:2952,0,2546
chrV	47294	.	C	T	3834.77	PASS	AC=1;AF=0.5;AN=2;BaseQRankSum=-0.321;DP=235;Dels=0.0;FS=0.475;HaplotypeScore=2.5975;MLEAC=1;MLEAF=0.5;MQ=41.94;MQ0=0;MQRankSum=0.627;QD=16.32;ReadPosRankSum=1.987	GT:AD:DP:GQ:PL	0/1:118,117:235:99:3863,0,3915
chrV	47840	.	C	T	3539.77	PASS	AC=1;AF=0.5;AN=2;BaseQRankSum=-1.962;DP=205;Dels=0.0;FS=1.089;HaplotypeScore=5.1095;MLEAC=1;MLEAF=0.5;MQ=42.0;MQ0=0;MQRankSum=-2.009;QD=17.27;ReadPosRankSum=-0.013	GT:AD:DP:GQ:PL	0/1:96,109:205:99:3568,0,3004
chrV	49296	.	C	T	2540.77	PASS	AC=1;AF=0.5;AN=2;BaseQRankSum=-1.083;DP=147;Dels=0.0;FS=4.975;HaplotypeScore=0.9973;MLEAC=1;MLEAF=0.5;MQ=42.0;MQ0=0;MQRankSum=-0.643;QD=17.28;ReadPosRankSum=1.555	GT:AD:DP:GQ:PL	0/1:66,80:146:99:2569,0,2101
chrV	54337	.	C	T	4763.77	PASS	AC=1;AF=0.5;AN=2;BaseQRankSum=-1.293;DP=250;Dels=0.0;FS=0.976;HaplotypeScore=7.088;MLEAC=1;MLEAF=0.5;MQ=41.98;MQ0=0;MQRankSum=1.045;QD=19.06;ReadPosRankSum=0.382	GT:AD:DP:GQ:PL	0/1:109,139:248:99:4792,0,3599
chrV	61570	.	G	A	3211.76	PASS	AC=1;AF=0.5;AN=2;BaseQRankSum=2.245;DP=244;Dels=0.0;FS=9.48;HaplotypeScore=0.0;MLEAC=1;MLEAF=0.5;MQ=41.98;MQ0=0;MQRankSum=-2.131;QD=13.16;ReadPosRankSum=-0.196	GT:AD:DP:GQ:PL	0/1:144,100:244:99:3240,0,4595
chrV	63471	.	G	A	3178.77	PASS	AC=1;AF=0.5;AN=2;BaseQRankSum=-1.215;DP=205;Dels=0.0;FS=1.095;HaplotypeScore=2.6386;MLEAC=1;MLEAF=0.5;MQ=42.0;MQ0=0;MQRankSum=0.286;QD=15.51;ReadPosRankSum=-0.59	GT:AD:DP:GQ:PL	0/1:106,99:205:99:3207,0,3517
chrV	66934	.	G	A	2520.77	PASS	AC=1;AF=0.5;AN=2;BaseQRankSum=0.408;DP=169;Dels=0.0;FS=0.0;HaplotypeScore=8.4721;MLEAC=1;MLEAF=0.5;MQ=41.99;MQ0=0;MQRankSum=-1.381;QD=14.92;ReadPosRankSum=1.799	GT:AD:DP:GQ:PL	0/1:89,80:169:99:2549,0,2942
chrV	70756	.	C	T	2548.77	PASS	AC=1;AF=0.5;AN=2;BaseQRankSum=0.331;DP=187;Dels=0.0;FS=2.588;HaplotypeScore=5.7493;MLEAC=1;MLEAF=0.5;MQ=41.98;MQ0=0;MQRankSum=-0.35;QD=13.63;ReadPosRankSum=0.388	GT:AD:DP:GQ:PL	0/1:104,82:186:99:2577,0,3416
chrV	70927	.	A	G	2435.77	PASS	AC=1;AF=0.5;AN=2;BaseQRankSum=-0.105;DP=159;Dels=0.0;FS=2.78;HaplotypeScore=3.3481;MLEAC=1;MLEAF=0.5;MQ=42.0;MQ0=0;MQRankSum=1.87;QD=15.32;ReadPosRankSum=-0.488	GT:AD:DP:GQ:PL	0/1:82,77:159:99:2464,0,2596
chrV	72377	.	C	T	4234.77	PASS	AC=1;AF=0.5;AN=2;BaseQRankSum=1.265;DP=249;Dels=0.0;FS=2.829;HaplotypeScore=11.3611;MLEAC=1;MLEAF=0.5;MQ=41.99;MQ0=0;MQRankSum=-0.396;QD=17.01;ReadPosRankSum=0.619	GT:AD:DP:GQ:PL	0/1:122,126:249:99:4263,0,3924
chrV	74859	.	G	A	3011.77	PASS	AC=1;AF=0.5;AN=2;BaseQRankSum=1.293;DP=192;Dels=0.0;FS=4.996;HaplotypeScore=5.2217;MLEAC=1;MLEAF=0.5;MQ=41.93;MQ0=0;MQRankSum=-0.264;QD=15.69;ReadPosRankSum=-0.272	GT:AD:DP:GQ:PL	0/1:100,92:192:99:3040,0,3308
chrV	97483	.	C	T	4257.77	PASS	AC=1;AF=0.5;AN=2;BaseQRankSum=2.122;DP=250;Dels=0.0;FS=0.0;HaplotypeScore=3.7164;MLEAC=1;MLEAF=0.5;MQ=41.94;MQ0=0;MQRankSum=0.066;QD=17.03;ReadPosRankSum=-1.258	GT:AD:DP:GQ:PL	0/1:125,125:250:99:4286,0,4190
chrV	106412	.	C	T	4057.77	PASS	AC=1;AF=0.5;AN=2;BaseQRankSum=0.531;DP=230;Dels=0.0;FS=0.487;HaplotypeScore=0.0;MLEAC=1;MLEAF=0.5;MQ=42.0;MQ0=0;MQRankSum=-0.077;QD=17.64;ReadPosRankSum=-1.716	GT:AD:DP:GQ:PL	0/1:107,122:229:99:4086,0,3558
chrV	112267	.	C	T	3611.77	PASS	AC=1;AF=0.5;AN=2;BaseQRankSum=-2.386;DP=230;Dels=0.0;FS=4.52;HaplotypeScore=3.4101;MLEAC=1;MLEAF=0.5;MQ=42.0;MQ0=0;MQRankSum=-0.333;QD=15.7;ReadPosRankSum=0.126	GT:AD:DP:GQ:PL	0/1:113,114:228:99:3640,0,3730
chrV	113862	.	G	A	4543.77	PASS	AC=1;AF=0.5;AN=2;BaseQRankSum=0.752;DP=247;Dels=0.0;FS=0.987;HaplotypeScore=3.9322;MLEAC=1;MLEAF=0.5;MQ=41.98;MQ0=0;MQRankSum=-0.605;QD=18.4;ReadPosRankSum=0.765	GT:AD:DP:GQ:PL	0/1:114,132:247:99:4572,0,3782
chrV	113901	.	C	T	3732.77	PASS	AC=1;AF=0.5;AN=2;BaseQRankSum=2.019;DP=247;Dels=0.0;FS=5.128;HaplotypeScore=3.6021;MLEAC=1;MLEAF=0.5;MQ=41.99;MQ0=0;MQRankSum=-1.393;QD=15.11;ReadPosRankSum=-0.656	GT:AD:DP:GQ:PL	0/1:135,112:247:99:3761,0,4521
chrV	115751	.	G	A	3352.77	PASS	AC=1;AF=0.5;AN=2;BaseQRankSum=2.005;DP=202;Dels=0.0;FS=12.315;HaplotypeScore=5.3955;MLEAC=1;MLEAF=0.5;MQ=42.0;MQ0=0;MQRankSum=-0.583;QD=16.6;ReadPosRankSum=-0.628	GT:AD:DP:GQ:PL	0/1:101,101:202:99:3381,0,3283
chrV	116503	.	G	A	7574.77	PASS	AC=2;AF=1.0;AN=2;BaseQRankSum=1.714;DP=197;Dels=0.0;FS=0.0;HaplotypeScore=0.0;MLEAC=2;MLEAF=1.0;MQ=42.0;MQ0=0;MQRankSum=1.345;QD=27.86;ReadPosRankSum=1.292	GT:AD:DP:GQ:PL	1/1:1,196:197:99:7603,584,0
chrV	125328	.	A	G	2592.77	PASS	AC=1;AF=0.5;AN=2;BaseQRankSum=0.146;DP=168;Dels=0.0;FS=2.739;HaplotypeScore=0.0;MLEAC=1;MLEAF=0.5;MQ=42.0;MQ0=0;MQRankSum=-0.066;QD=15.43;ReadPosRankSum=-0.837	GT:AD:DP:GQ:PL	0/1:86,81:167:99:2621,0,2832
chrV	125655	.	C	T	2528.77	PASS	AC=1;AF=0.5;AN=2;BaseQRankSum=1.335;DP=142;Dels=0.0;FS=9.095;HaplotypeScore=1.6643;MLEAC=1;MLEAF=0.5;MQ=42.0;MQ0=0;MQRankSum=0.636;QD=17.81;ReadPosRankSum=-0.227	GT:AD:DP:GQ:PL	0/1:66,76:142:99:2557,0,2103
chrV	140773	.	A	G	2357.77	PASS	AC=1;AF=0.5;AN=2;BaseQRankSum=-0.006;DP=168;Dels=0.0;FS=1.234;HaplotypeScore=1.8245;MLEAC=1;MLEAF=0.5;MQ=41.9;MQ0=0;MQRankSum=-1.857;QD=14.03;ReadPosRankSum=-0.057	GT:AD:DP:GQ:PL	0/1:93,75:168:99:2386,0,2947
chrV	153425	.	C	T	3363.77	PASS	AC=1;AF=0.5;AN=2;BaseQRankSum=-0.491;DP=195;Dels=0.0;FS=9.62;HaplotypeScore=1.8055;MLEAC=1;MLEAF=0.5;MQ=41.92;MQ0=0;MQRankSum=-0.572;QD=17.25;ReadPosRankSum=0.088	GT:AD:DP:GQ:PL	0/1:96,99:195:99:3392,0,3267
chrV	154393	.	T	C	3935.77	PASS	AC=1;AF=0.5;AN=2;BaseQRankSum=-0.004;DP=205;Dels=0.0;FS=4.908;HaplotypeScore=6.2596;MLEAC=1;MLEAF=0.5;MQ=42.0;MQ0=0;MQRankSum=0.742;QD=19.2;ReadPosRankSum=-0.391	GT:AD:DP:GQ:PL	0/1:89,116:205:99:3964,0,2897
chrV	154580	.	G	A	3552.77	PASS	AC=1;AF=0.5;AN=2;BaseQRankSum=-1.502;DP=212;Dels=0.0;FS=3.954;HaplotypeScore=1.7552;MLEAC=1;MLEAF=0.5;MQ=41.9;MQ0=0;MQRankSum=-0.741;QD=16.76;ReadPosRankSum=-0.64	GT:AD:DP:GQ:PL	0/1:99,110:209:99:3581,0,3292
chrV	158794	.	G	A	3110.77	PASS	AC=1;AF=0.5;AN=2;BaseQRankSum=-1.694;DP=207;Dels=0.0;FS=3.125;HaplotypeScore=4.2048;MLEAC=1;MLEAF=0.5;MQ=42.0;MQ0=0;MQRankSum=-0.745;QD=15.03;ReadPosRankSum=-0.452	GT:AD:DP:GQ:PL	0/1:110,97:207:99:3139,0,3754
chrV	168478	.	C	T	3823.77	PASS	AC=1;AF=0.5;AN=2;BaseQRankSum=-1.064;DP=209;Dels=0.0;FS=9.105;HaplotypeScore=3.4954;MLEAC=1;MLEAF=0.5;MQ=41.99;MQ0=0;MQRankSum=-0.321;QD=18.3;ReadPosRankSum=-0.277	GT:AD:DP:GQ:PL	0/1:93,116:209:99:3852,0,2954
chrV	180907	.	G	A	3718.77	PASS	AC=1;AF=0.5;AN=2;BaseQRankSum=0.135;DP=212;Dels=0.0;FS=4.79;HaplotypeScore=3.1547;MLEAC=1;MLEAF=0.5;MQ=41.98;MQ0=0;MQRankSum=-0.01;QD=17.54;ReadPosRankSum=1.975	GT:AD:DP:GQ:PL	0/1:100,110:211:99:3747,0,3303
chrV	183882	.	G	A	3370.77	PASS	AC=1;AF=0.5;AN=2;BaseQRankSum=2.109;DP=207;Dels=0.0;FS=19.317;HaplotypeScore=5.9846;MLEAC=1;MLEAF=0.5;MQ=41.98;MQ0=0;MQRankSum=-2.713;QD=16.28;ReadPosRankSum=1.582	GT:AD:DP:GQ:PL	0/1:106,101:207:99:3399,0,3418
chrV	185412	.	C	T	3589.77	PASS	AC=1;AF=0.5;AN=2;BaseQRankSum=-0.043;DP=201;Dels=0.0;FS=1.716;HaplotypeScore=6.0873;MLEAC=1;MLEAF=0.5;MQ=41.99;MQ0=0;MQRankSum=1.179;QD=17.86;ReadPosRankSum=-0.843	GT:AD:DP:GQ:PL	0/1:94,106:200:99:3618,0,3130
chrV	187242	.	G	A	3927.77	PASS	AC=1;AF=0.5;AN=2;BaseQRankSum=-1.128;DP=219;Dels=0.0;FS=1.069;HaplotypeScore=3.475;MLEAC=1;MLEAF=0.5;MQ=42.0;MQ0=0;MQRankSum=-0.224;QD=17.94;ReadPosRankSum=-1.278	GT:AD:DP:GQ:PL	0/1:101,118:219:99:3956,0,3333
chrV	191363	.	G	A	2877.77	PASS	AC=1;AF=0.5;AN=2;BaseQRankSum=0.236;DP=186;Dels=0.0;FS=16.654;HaplotypeScore=0.0;MLEAC=1;MLEAF=0.5;MQ=42.0;MQ0=0;MQRankSum=0.228;QD=15.47;ReadPosRankSum=0.14	GT:AD:DP:GQ:PL	0/1:98,88:186:99:2906,0,3330
chrV	199813	.	G	A	3230.05	PASS	AC=1;AF=0.5;AN=2;BaseQRankSum=-0.945;DP=250;Dels=0.0;FS=0.991;HaplotypeScore=2.6808;MLEAC=1;MLEAF=0.5;MQ=42.0;MQ0=0;MQRankSum=0.554;QD=12.92;ReadPosRankSum=0.679	GT:AD:DP:GQ:PL	0/1:147,103:250:99:3259,0,5209
chrV	200298	.	G	A	3236.77	PASS	AC=1;AF=0.5;AN=2;BaseQRankSum=-1.59;DP=233;Dels=0.0;FS=5.439;HaplotypeScore=4.4859;MLEAC=1;MLEAF=0.5;MQ=42.0;MQ0=0;MQRankSum=1.042;QD=13.89;ReadPosRankSum=-0.861	GT:AD:DP:GQ:PL	0/1:133,100:233:99:3265,0,4614
chrV	202434	.	G	A	3793.77	PASS	AC=1;AF=0.5;AN=2;BaseQRankSum=0.906;DP=240;Dels=0.0;FS=0.496;HaplotypeScore=8.9457;MLEAC=1;MLEAF=0.5;MQ=41.93;MQ0=0;MQRankSum=0.095;QD=15.81;ReadPosRankSum=2.793	GT:AD:DP:GQ:PL	0/1:126,113:239:99:3822,0,4257
chrV	204506	.	T	C	2435.77	PASS	AC=1;AF=0.5;AN=2;BaseQRankSum=2.108;DP=153;Dels=0.0;FS=0.0;HaplotypeScore=3.3542;MLEAC=1;MLEAF=0.5;MQ=42.0;MQ0=0;MQRankSum=-0.641;QD=15.92;ReadPosRankSum=1.425	GT:AD:DP:GQ:PL	0/1:78,75:153:99:2464,0,2461
chrV	208140	.	C	T	3201.82	PASS	AC=1;AF=0.5;AN=2;BaseQRankSum=-0.374;DP=206;Dels=0.0;FS=0.514;HaplotypeScore=3.5602;MLEAC=1;MLEAF=0.5;MQ=41.98;MQ0=0;MQRankSum=2.538;QD=15.54;ReadPosRankSum=-0.256	GT:AD:DP:GQ:PL	0/1:108,97:205:99:3230,0,3681
chrV	217882	.	T	C	4008.77	PASS	AC=1;AF=0.5;AN=2;BaseQRankSum=-0.517;DP=224;Dels=0.0;FS=0.488;HaplotypeScore=7.9105;MLEAC=1;MLEAF=0.5;MQ=42.0;MQ0=0;MQRankSum=-0.124;QD=17.9;ReadPosRankSum=-1.261	GT:AD:DP:GQ:PL	0/1:103,120:223:99:4037,0,3416
chrV	235243	.	T	C	4072.77	PASS	AC=1;AF=0.5;AN=2;BaseQRankSum=0.589;DP=250;Dels=0.0;FS=2.152;HaplotypeScore=4.3279;MLEAC=1;MLEAF=0.5;MQ=42.0;MQ0=0;MQRankSum=1.524;QD=16.29;ReadPosRankSum=-0.529	GT:AD:DP:GQ:PL	0/1:126,122:248:99:4101,0,4259
chrV	236942	.	G	A	2275.77	PASS	AC=1;AF=0.5;AN=2;BaseQRankSum=0.172;DP=144;Dels=0.0;FS=0.632;HaplotypeScore=2.3113;MLEAC=1;MLEAF=0.5;MQ=42.0;MQ0=0;MQRankSum=0.715;QD=15.8;ReadPosRankSum=1.003	GT:AD:DP:GQ:PL	0/1:73,71:144:99:2304,0,2304
chrV	238634	.	C	T	3548.77	PASS	AC=1;AF=0.5;AN=2;BaseQRankSum=-0.23;DP=225;Dels=0.0;FS=7.469;HaplotypeScore=3.6076;MLEAC=1;MLEAF=0.5;MQ=41.98;MQ0=0;MQRankSum=0.882;QD=15.77;ReadPosRankSum=-0.888	GT:AD:DP:GQ:PL	0/1:114,111:225:99:3577,0,3661
chrV	238838	.	A	G	3720.77	PASS	AC=1;AF=0.5;AN=2;BaseQRankSum=2.747;DP=227;Dels=0.0;FS=4.494;HaplotypeScore=6.6187;MLEAC=1;MLEAF=0.5;MQ=41.99;MQ0=0;MQRankSum=0.484;QD=16.39;ReadPosRankSum=1.072	GT:AD:DP:GQ:PL	0/1:113,113:227:99:3749,0,3719
chrV	245827	.	G	A	3361.77	PASS	AC=1;AF=0.5;AN=2;BaseQRankSum=2.006;DP=197;Dels=0.0;FS=10.72;HaplotypeScore=8.1036;MLEAC=1;MLEAF=0.5;MQ=42.0;MQ0=0;MQRankSum=-1.568;QD=17.06;ReadPosRankSum=0.087	GT:AD:DP:GQ:PL	0/1:96,100:196:99:3390,0,3055
chrV	247285	.	G	A	2584.77	PASS	AC=1;AF=0.5;AN=2;BaseQRankSum=0.847;DP=183;Dels=0.0;FS=6.375;HaplotypeScore=3.6527;MLEAC=1;MLEAF=0.5;MQ=42.0;MQ0=0;MQRankSum=-0.093;QD=14.12;ReadPosRankSum=0.793	GT:AD:DP:GQ:PL	0/1:101,80:181:99:2613,0,3381
chrV	257798	.	G	A	2158.77	PASS	AC=1;AF=0.5;AN=2;BaseQRankSum=-1.957;DP=142;Dels=0.0;FS=3.021;HaplotypeScore=0.734;MLEAC=1;MLEAF=0.5;MQ=41.99;MQ0=0;MQRankSum=0.018;QD=15.2;ReadPosRankSum=1.234	GT:AD:DP:GQ:PL	0/1:70,72:142:99:2187,0,2291
chrV	259960	.	A	G	3932.77	PASS	AC=1;AF=0.5;AN=2;BaseQRankSum=-1.167;DP=221;Dels=0.0;FS=4.665;HaplotypeScore=2.366;MLEAC=1;MLEAF=0.5;MQ=41.97;MQ0=0;MQRankSum=0.741;QD=17.8;ReadPosRankSum=-1.122	GT:AD:DP:GQ:PL	0/1:100,120:221:99:3961,0,3321
chrV	261992	.	C	T	3278.77	PASS	AC=1;AF=0.5;AN=2;BaseQRankSum=1.438;DP=200;Dels=0.0;FS=6.232;HaplotypeScore=7.8704;MLEAC=1;MLEAF=0.5;MQ=41.99;MQ0=0;MQRankSum=1.123;QD=16.39;ReadPosRankSum=-0.446	GT:AD:DP:GQ:PL	0/1:98,102:200:99:3307,0,3072
chrV	262390	.	C	T	3696.77	PASS	AC=1;AF=0.5;AN=2;BaseQRankSum=-2.613;DP=236;Dels=0.0;FS=1.574;HaplotypeScore=3.4626;MLEAC=1;MLEAF=0.5;MQ=41.98;MQ0=0;MQRankSum=0.268;QD=15.66;ReadPosRankSum=0.667	GT:AD:DP:GQ:PL	0/1:122,114:236:99:3725,0,4092
chrV	263075	.	C	T	2866.77	PASS	AC=1;AF=0.5;AN=2;BaseQRankSum=-0.569;DP=180;Dels=0.0;FS=0.555;HaplotypeScore=4.6024;MLEAC=1;MLEAF=0.5;MQ=42.0;MQ0=0;MQRankSum=-0.298;QD=15.93;ReadPosRankSum=0.003	GT:AD:DP:GQ:PL	0/1:89,91:180:99:2895,0,2904
chrV	265986	.	C	T	2552.77	PASS	AC=1;AF=0.5;AN=2;BaseQRankSum=-2.201;DP=188;Dels=0.0;FS=4.199;HaplotypeScore=0.9996;MLEAC=1;MLEAF=0.5;MQ=41.91;MQ0=0;MQRankSum=-0.399;QD=13.58;ReadPosRankSum=-0.504	GT:AD:DP:GQ:PL	0/1:100,88:188:99:2581,0,3219
chrV	268179	.	A	G	2856.77	PASS	AC=1;AF=0.5;AN=2;BaseQRankSum=-0.508;DP=180;Dels=0.0;FS=2.589;HaplotypeScore=7.4379;MLEAC=1;MLEAF=0.5;MQ=42.0;MQ0=0;MQRankSum=0.062;QD=15.87;ReadPosRankSum=-2.291	GT:AD:DP:GQ:PL	0/1:92,88:180:99:2885,0,3078
chrV	276310	.	G	A	3368.77	PASS	AC=1;AF=0.5;AN=2;BaseQRankSum=2.185;DP=211;Dels=0.0;FS=2.375;HaplotypeScore=3.8887;MLEAC=1;MLEAF=0.5;MQ=42.0;MQ0=0;MQRankSum=-1.289;QD=15.97;ReadPosRankSum=-0.212	GT:AD:DP:GQ:PL	0/1:108,102:210:99:3397,0,3500
chrV	279419	.	C	T	2952.77	PASS	AC=1;AF=0.5;AN=2;BaseQRankSum=-0.501;DP=217;Dels=0.0;FS=0.0;HaplotypeScore=1.7987;MLEAC=1;MLEAF=0.5;MQ=41.99;MQ0=0;MQRankSum=-0.514;QD=13.61;ReadPosRankSum=-0.453	GT:AD:DP:GQ:PL	0/1:120,97:217:99:2981,0,4047
chrV	279840	.	C	T	4240.77	PASS	AC=1;AF=0.5;AN=2;BaseQRankSum=0.738;DP=239;Dels=0.0;FS=11.636;HaplotypeScore=1.5774;MLEAC=1;MLEAF=0.5;MQ=42.0;MQ0=0;MQRankSum=0.855;QD=17.74;ReadPosRankSum=1.704	GT:AD:DP:GQ:PL	0/1:112,126:238:99:4269,0,3708
chrV	285689	.	A	G	4028.77	PASS	AC=1;AF=0.5;AN=2;BaseQRankSum=-1.099;DP=239;Dels=0.0;FS=15.742;HaplotypeScore=1.5774;MLEAC=1;MLEAF=0.5;MQ=42.0;MQ0=0;MQRankSum=-1.804;QD=16.86;ReadPosRankSum=0.145	GT:AD:DP:GQ:PL	0/1:114,123:237:99:4057,0,3801
chrV	291146	.	A	G	4004.77	PASS	AC=1;AF=0.5;AN=2;BaseQRankSum=-1.579;DP=250;Dels=0.0;FS=8.956;HaplotypeScore=4.2427;MLEAC=1;MLEAF=0.5;MQ=41.99;MQ0=0;MQRankSum=-0.567;QD=16.02;ReadPosRankSum=-1.692	GT:AD:DP:GQ:PL	0/1:122,126:248:99:4033,0,4080
chrV	299757	.	C	T	3916.77	PASS	AC=1;AF=0.5;AN=2;BaseQRankSum=-0.832;DP=207;Dels=0.0;FS=5.79;HaplotypeScore=7.0961;MLEAC=1;MLEAF=0.5;MQ=41.93;MQ0=0;MQRankSum=-0.591;QD=18.92;ReadPosRankSum=-0.703	GT:AD:DP:GQ:PL	0/1:90,117:207:99:3945,0,2919
chrV	312780	.	C	T	2823.77	PASS	AC=1;AF=0.5;AN=2;BaseQRankSum=-0.151;DP=168;Dels=0.0;FS=1.936;HaplotypeScore=3.5405;MLEAC=1;MLEAF=0.5;MQ=42.0;MQ0=0;MQRankSum=-0.627;QD=16.81;ReadPosRankSum=1.325	GT:AD:DP:GQ:PL	0/1:82,86:168:99:2852,0,2708
chrV	322425	.	G	A	1404.77	PASS	AC=1;AF=0.5;AN=2;BaseQRankSum=3.279;DP=158;Dels=0.0;FS=56.774;HaplotypeScore=8.683;MLEAC=1;MLEAF=0.5;MQ=41.91;MQ0=0;MQRankSum=-0.077;QD=8.89;ReadPosRankSum=-0.742	GT:AD:DP:GQ:PL	0/1:109,47:158:99:1433,0,3773
chrV	327641	.	C	T	2754.77	PASS	AC=1;AF=0.5;AN=2;BaseQRankSum=-1.716;DP=142;Dels=0.0;FS=4.262;HaplotypeScore=2.6548;MLEAC=1;MLEAF=0.5;MQ=41.99;MQ0=0;MQRankSum=-0.371;QD=19.4;ReadPosRankSum=-0.608	GT:AD:DP:GQ:PL	0/1:58,84:142:99:2783,0,1836
chrV	330384	.	C	T	4014.77	PASS	AC=1;AF=0.5;AN=2;BaseQRankSum=1.882;DP=236;Dels=0.0;FS=2.97;HaplotypeScore=7.738;MLEAC=1;MLEAF=0.5;MQ=41.99;MQ0=0;MQRankSum=1.864;QD=17.01;ReadPosRankSum=2.317	GT:AD:DP:GQ:PL	0/1:117,118:235:99:4043,0,3875
chrV	334457	.	T	C	2568.77	PASS	AC=1;AF=0.5;AN=2;BaseQRankSum=4.104;DP=153;Dels=0.0;FS=0.595;HaplotypeScore=0.7887;MLEAC=1;MLEAF=0.5;MQ=42.0;MQ0=0;MQRankSum=0.13;QD=16.79;ReadPosRankSum=-1.524	GT:AD:DP:GQ:PL	0/1:75,78:153:99:2597,0,2266
chrV	341496	.	C	T	3257.77	PASS	AC=1;AF=0.5;AN=2;BaseQRankSum=-0.233;DP=208;Dels=0.0;FS=5.74;HaplotypeScore=2.4413;MLEAC=1;MLEAF=0.5;MQ=41.99;MQ0=0;MQRankSum=-0.681;QD=15.66;ReadPosRankSum=-0.113	GT:AD:DP:GQ:PL	0/1:103,104:207:99:3286,0,3179
chrV	342158	.	G	A	3137.77	PASS	AC=1;AF=0.5;AN=2;BaseQRankSum=-0.566;DP=192;Dels=0.0;FS=14.383;HaplotypeScore=1.8332;MLEAC=1;MLEAF=0.5;MQ=42.0;MQ0=0;MQRankSum=-0.672;QD=16.34;ReadPosRankSum=-1.144	GT:AD:DP:GQ:PL	0/1:96,94:190:99:3166,0,3218
chrV	347059	.	C	T	3651.77	PASS	AC=1;AF=0.5;AN=2;BaseQRankSum=-0.399;DP=214;Dels=0.0;FS=3.13;HaplotypeScore=2.3893;MLEAC=1;MLEAF=0.5;MQ=42.0;MQ0=0;MQRankSum=0.361;QD=17.06;ReadPosRankSum=0.24	GT:AD:DP:GQ:PL	0/1:101,111:212:99:3680,0,3372
chrV	380335	.	G	A	3391.77	PASS	AC=1;AF=0.5;AN=2;BaseQRankSum=-0.154;DP=205;Dels=0.0;FS=0.513;HaplotypeScore=0.8941;MLEAC=1;MLEAF=0.5;MQ=41.9;MQ0=0;MQRankSum=0.036;QD=16.55;ReadPosRankSum=-0.731	GT:AD:DP:GQ:PL	0/1:103,102:205:99:3420,0,3409
chrV	384862	.	A	G	4293.77	PASS	AC=1;AF=0.5;AN=2;BaseQRankSum=1.25;DP=250;Dels=0.0;FS=0.468;HaplotypeScore=3.2601;MLEAC=1;MLEAF=0.5;MQ=41.86;MQ0=0;MQRankSum=2.157;QD=17.18;ReadPosRankSum=-0.244	GT:AD:DP:GQ:PL	0/1:122,128:250:99:4322,0,4036
chrV	388245	.	G	A	4367.77	PASS	AC=1;AF=0.5;AN=2;BaseQRankSum=1.701;DP=250;Dels=0.0;FS=0.0;HaplotypeScore=9.6464;MLEAC=1;MLEAF=0.5;MQ=41.99;MQ0=0;MQRankSum=-0.994;QD=17.47;ReadPosRankSum=-1.366	GT:AD:DP:GQ:PL	0/1:119,128:248:99:4396,0,3859
chrV	393983	.	C	T	3411.77	PASS	AC=1;AF=0.5;AN=2;BaseQRankSum=1.082;DP=213;Dels=0.0;FS=2.377;HaplotypeScore=4.8945;MLEAC=1;MLEAF=0.5;MQ=41.99;MQ0=0;MQRankSum=-1.621;QD=16.02;ReadPosRankSum=-0.206	GT:AD:DP:GQ:PL	0/1:107,105:212:99:3440,0,3484
chrV	396341	.	C	T	3482.77	PASS	AC=1;AF=0.5;AN=2;BaseQRankSum=-1.966;DP=200;Dels=0.0;FS=1.101;HaplotypeScore=5.0678;MLEAC=1;MLEAF=0.5;MQ=41.99;MQ0=0;MQRankSum=-0.794;QD=17.41;ReadPosRankSum=-0.776	GT:AD:DP:GQ:PL	0/1:92,107:199:99:3511,0,3075
chrV	405852	.	C	T	3194.83	PASS	AC=1;AF=0.5;AN=2;BaseQRankSum=-1.26;DP=209;Dels=0.0;FS=3.142;HaplotypeScore=3.0888;MLEAC=1;MLEAF=0.5;MQ=41.9;MQ0=0;MQRankSum=-1.113;QD=15.29;ReadPosRankSum=2.929	GT:AD:DP:GQ:PL	0/1:108,100:209:99:3223,0,3662
chrV	407919	.	G	A	4232.77	PASS	AC=1;AF=0.5;AN=2;BaseQRankSum=0.877;DP=250;Dels=0.0;FS=7.984;HaplotypeScore=0.0;MLEAC=1;MLEAF=0.5;MQ=41.92;MQ0=1;MQRankSum=1.062;QD=16.93;ReadPosRankSum=0.42	GT:AD:DP:GQ:PL	0/1:124,126:250:99:4261,0,4132
chrV	408288	.	T	C	3200.06	PASS	AC=1;AF=0.5;AN=2;BaseQRankSum=0.119;DP=194;Dels=0.0;FS=0.549;HaplotypeScore=3.7198;MLEAC=1;MLEAF=0.5;MQ=41.99;MQ0=0;MQRankSum=-0.514;QD=16.5;ReadPosRankSum=1.169	GT:AD:DP:GQ:PL	0/1:97,95:192:99:3228,0,3216
chrV	414750	.	C	T	4099.77	PASS	AC=1;AF=0.5;AN=2;BaseQRankSum=0.83;DP=243;Dels=0.0;FS=2.844;HaplotypeScore=2.4485;MLEAC=1;MLEAF=0.5;MQ=42.0;MQ0=0;MQRankSum=1.35;QD=16.87;ReadPosRankSum=-0.499	GT:AD:DP:GQ:PL	0/1:120,123:243:99:4128,0,3878
chrV	417215	.	T	C	3658.77	PASS	AC=1;AF=0.5;AN=2;BaseQRankSum=-0.975;DP=244;Dels=0.0;FS=0.0;HaplotypeScore=0.9832;MLEAC=1;MLEAF=0.5;MQ=42.0;MQ0=0;MQRankSum=0.201;QD=14.99;ReadPosRankSum=-0.769	GT:AD:DP:GQ:PL	0/1:128,113:241:99:3687,0,4417
chrV	418662	.	C	T	4008.77	PASS	AC=1;AF=0.5;AN=2;BaseQRankSum=0.217;DP=238;Dels=0.0;FS=5.305;HaplotypeScore=0.0;MLEAC=1;MLEAF=0.5;MQ=42.0;MQ0=0;MQRankSum=0.992;QD=16.84;ReadPosRankSum=0.441	GT:AD:DP:GQ:PL	0/1:116,121:237:99:4037,0,3824
chrV	418958	.	C	T	3837.77	PASS	AC=1;AF=0.5;AN=2;BaseQRankSum=0.583;DP=226;Dels=0.0;FS=0.494;HaplotypeScore=1.5774;MLEAC=1;MLEAF=0.5;MQ=42.0;MQ0=0;MQRankSum=-0.065;QD=16.98;ReadPosRankSum=0.411	GT:AD:DP:GQ:PL	0/1:110,115:226:99:3866,0,3708
chrV	421435	.	C	T	3272.77	PASS	AC=1;AF=0.5;AN=2;BaseQRankSum=-0.315;DP=212;Dels=0.0;FS=4.859;HaplotypeScore=0.9159;MLEAC=1;MLEAF=0.5;MQ=41.99;MQ0=0;MQRankSum=1.623;QD=15.44;ReadPosRankSum=-1.781	GT:AD:DP:GQ:PL	0/1:108,103:211:99:3301,0,3365
chrV	424903	.	C	T	3381.77	PASS	AC=1;AF=0.5;AN=2;BaseQRankSum=-0.441;DP=197;Dels=0.0;FS=1.12;HaplotypeScore=1.6809;MLEAC=1;MLEAF=0.5;MQ=41.88;MQ0=1;MQRankSum=1.556;QD=17.17;ReadPosRankSum=-1.117	GT:AD:DP:GQ:PL	0/1:93,104:197:99:3410,0,2998
chrV	440067	.	G	A	3522.77	PASS	AC=1;AF=0.5;AN=2;BaseQRankSum=-0.321;DP=223;Dels=0.0;FS=3.003;HaplotypeScore=1.6553;MLEAC=1;MLEAF=0.5;MQ=42.0;MQ0=0;MQRankSum=1.387;QD=15.8;ReadPosRankSum=0.327	GT:AD:DP:GQ:PL	0/1:116,107:223:99:3551,0,3982
chrV	462021	.	G	A	1470.77	PASS	AC=1;AF=0.5;AN=2;BaseQRankSum=-4.467;DP=107;Dels=0.0;FS=3.932;HaplotypeScore=2.8735;MLEAC=1;MLEAF=0.5;MQ=42.0;MQ0=0;MQRankSum=-0.559;QD=13.75;ReadPosRankSum=0.228	GT:AD:DP:GQ:PL	0/1:51,53:104:99:1499,0,1676
chrV	463067	.	C	T	1315.77	PASS	AC=1;AF=0.5;AN=2;BaseQRankSum=-0.598;DP=94;Dels=0.0;FS=3.917;HaplotypeScore=3.3993;MLEAC=1;MLEAF=0.5;MQ=42.0;MQ0=0;MQRankSum=-0.992;QD=14.0;ReadPosRankSum=-0.583	GT:AD:DP:GQ:PL	0/1:51,42:94:99:1344,0,1728
chrV	468348	.	C	T	3063.77	PASS	AC=1;AF=0.5;AN=2;BaseQRankSum=-0.827;DP=184;Dels=0.0;FS=13.952;HaplotypeScore=0.8667;MLEAC=1;MLEAF=0.5;MQ=42.0;MQ0=0;MQRankSum=-0.372;QD=16.65;ReadPosRankSum=-0.359	GT:AD:DP:GQ:PL	0/1:90,94:184:99:3092,0,3010
chrV	471197	.	C	T	2757.77	PASS	AC=1;AF=0.5;AN=2;BaseQRankSum=-3.819;DP=188;Dels=0.0;FS=8.537;HaplotypeScore=2.444;MLEAC=1;MLEAF=0.5;MQ=42.0;MQ0=0;MQRankSum=0.358;QD=14.67;ReadPosRankSum=0.828	GT:AD:DP:GQ:PL	0/1:94,91:185:99:2786,0,3090
chrV	474631	.	C	T	1175.77	PASS	AC=1;AF=0.5;AN=2;BaseQRankSum=0.232;DP=83;Dels=0.0;FS=0.0;HaplotypeScore=0.8321;MLEAC=1;MLEAF=0.5;MQ=41.98;MQ0=0;MQRankSum=1.417;QD=14.17;ReadPosRankSum=0.506	GT:AD:DP:GQ:PL	0/1:43,40:83:99:1204,0,1306
chrV	475445	.	C	T	1940.77	PASS	AC=1;AF=0.5;AN=2;BaseQRankSum=0.843;DP=128;Dels=0.0;FS=0.0;HaplotypeScore=3.7868;MLEAC=1;MLEAF=0.5;MQ=41.98;MQ0=0;MQRankSum=2.037;QD=15.16;ReadPosRankSum=0.719	GT:AD:DP:GQ:PL	0/1:68,60:128:99:1969,0,2204
chrV	479908	.	C	T	4157.77	PASS	AC=1;AF=0.5;AN=2;BaseQRankSum=-1.957;DP=247;Dels=0.0;FS=1.546;HaplotypeScore=4.5151;MLEAC=1;MLEAF=0.5;MQ=42.0;MQ0=0;MQRankSum=0.371;QD=16.83;ReadPosRankSum=0.086	GT:AD:DP:GQ:PL	0/1:121,126:247:99:4186,0,3987
chrV	481919	.	C	T	4029.77	PASS	AC=1;AF=0.5;AN=2;BaseQRankSum=-0.824;DP=250;Dels=0.0;FS=2.205;HaplotypeScore=5.2271;MLEAC=1;MLEAF=0.5;MQ=41.94;MQ0=0;MQRankSum=0.559;QD=16.12;ReadPosRankSum=-0.256	GT:AD:DP:GQ:PL	0/1:125,124:249:99:4058,0,4183
chrV	486634	.	T	C	4112.77	PASS	AC=1;AF=0.5;AN=2;BaseQRankSum=-0.059;DP=245;Dels=0.0;FS=0.983;HaplotypeScore=0.0;MLEAC=1;MLEAF=0.5;MQ=41.94;MQ0=0;MQRankSum=0.427;QD=16.79;ReadPosRankSum=-0.277	GT:AD:DP:GQ:PL	0/1:118,126:244:99:4141,0,3989
chrV	488344	.	G	A	4330.77	PASS	AC=1;AF=0.5;AN=2;BaseQRankSum=0.277;DP=250;Dels=0.0;FS=2.139;HaplotypeScore=4.9633;MLEAC=1;MLEAF=0.5;MQ=41.99;MQ0=0;MQRankSum=-0.734;QD=17.32;ReadPosRankSum=0.475	GT:AD:DP:GQ:PL	0/1:119,130:249:99:4359,0,3994
chrV	506865	.	T	C	2293.77	PASS	AC=1;AF=0.5;AN=2;BaseQRankSum=1.737;DP=174;Dels=0.0;FS=1.208;HaplotypeScore=1.7074;MLEAC=1;MLEAF=0.5;MQ=42.0;MQ0=0;MQRankSum=0.188;QD=13.18;ReadPosRankSum=-1.129	GT:AD:DP:GQ:PL	0/1:102,72:174:99:2322,0,3487
chrV	519621	.	G	A	4184.77	PASS	AC=1;AF=0.5;AN=2;BaseQRankSum=-0.107;DP=235;Dels=0.0;FS=7.231;HaplotypeScore=5.1795;MLEAC=1;MLEAF=0.5;MQ=42.0;MQ0=0;MQRankSum=-1.735;QD=17.81;ReadPosRankSum=2.085	GT:AD:DP:GQ:PL	0/1:109,126:235:99:4213,0,3565
chrV	529862	.	G	A	2929.77	PASS	AC=1;AF=0.5;AN=2;BaseQRankSum=-0.635;DP=195;Dels=0.0;FS=3.348;HaplotypeScore=2.6985;MLEAC=1;MLEAF=0.5;MQ=41.99;MQ0=0;MQRankSum=-0.879;QD=15.02;ReadPosRankSum=-0.292	GT:AD:DP:GQ:PL	0/1:103,91:194:99:2958,0,3498
chrV	535085	.	T	C	2421.77	PASS	AC=1;AF=0.5;AN=2;BaseQRankSum=-1.268;DP=168;Dels=0.0;FS=18.673;HaplotypeScore=4.9661;MLEAC=1;MLEAF=0.5;MQ=41.87;MQ0=0;MQRankSum=1.306;QD=14.42;ReadPosRankSum=-1.119	GT:AD:DP:GQ:PL	0/1:89,79:168:99:2450,0,3056
chrV	536597	.	G	A	3772.77	PASS	AC=1;AF=0.5;AN=2;BaseQRankSum=-0.377;DP=227;Dels=0.0;FS=0.0;HaplotypeScore=5.5858;MLEAC=1;MLEAF=0.5;MQ=41.99;MQ0=0;MQRankSum=-0.55;QD=16.62;ReadPosRankSum=0.08	GT:AD:DP:GQ:PL	0/1:112,114:226:99:3801,0,3812
chrV	546403	.	A	G	2278.77	PASS	AC=1;AF=0.5;AN=2;BaseQRankSum=-0.89;DP=164;Dels=0.0;FS=2.918;HaplotypeScore=0.0;MLEAC=1;MLEAF=0.5;MQ=41.99;MQ0=0;MQRankSum=-0.059;QD=13.89;ReadPosRankSum=0.422	GT:AD:DP:GQ:PL	0/1:87,77:164:99:2307,0,2874
chrV	548662	.	C	T	3344.77	PASS	AC=1;AF=0.5;AN=2;BaseQRankSum=0.402;DP=197;Dels=0.0;FS=2.458;HaplotypeScore=7.1125;MLEAC=1;MLEAF=0.5;MQ=42.0;MQ0=0;MQRankSum=-0.326;QD=16.98;ReadPosRankSum=-0.674	GT:AD:DP:GQ:PL	0/1:98,98:197:99:3373,0,3285
chrV	555601	.	A	G	3959.77	PASS	AC=1;AF=0.5;AN=2;BaseQRankSum=3.344;DP=233;Dels=0.0;FS=2.246;HaplotypeScore=2.7938;MLEAC=1;MLEAF=0.5;MQ=41.89;MQ0=0;MQRankSum=0.948;QD=16.99;ReadPosRankSum=0.648	GT:AD:DP:GQ:PL	0/1:111,119:230:99:3988,0,3410
chrVI	89085	.	A	T	5927.77	PASS	AC=2;AF=1.0;AN=2;DP=151;Dels=0.0;FS=0.0;HaplotypeScore=0.0;MLEAC=2;MLEAF=1.0;MQ=41.91;MQ0=0;QD=29.77	GT:AD:DP:GQ:PL	1/1:0,150:150:99:5956,445,0
chrVI	89088	.	T	A	5801.77	PASS	AC=2;AF=1.0;AN=2;DP=150;Dels=0.0;FS=0.0;HaplotypeScore=0.0;MLEAC=2;MLEAF=1.0;MQ=41.91;MQ0=0;QD=32.58	GT:AD:DP:GQ:PL	1/1:0,150:150:99:5830,448,0
chrVI	89109	.	C	T	5817.77	PASS	AC=2;AF=1.0;AN=2;DP=150;Dels=0.0;FS=0.0;HaplotypeScore=0.0;MLEAC=2;MLEAF=1.0;MQ=41.91;MQ0=0;QD=29.97	GT:AD:DP:GQ:PL	1/1:0,150:150:99:5846,448,0
chrVI	134676	.	C	T	3850.77	PASS	AC=1;AF=0.5;AN=2;BaseQRankSum=-3.288;DP=248;Dels=0.0;FS=5.094;HaplotypeScore=5.2544;MLEAC=1;MLEAF=0.5;MQ=42.0;MQ0=0;MQRankSum=-0.708;QD=15.53;ReadPosRankSum=-1.127	GT:AD:DP:GQ:PL	0/1:127,120:248:99:3879,0,4308
chrVI	215869	.	C	T	3513.77	PASS	AC=1;AF=0.5;AN=2;BaseQRankSum=1.208;DP=219;Dels=0.0;FS=1.656;HaplotypeScore=3.964;MLEAC=1;MLEAF=0.5;MQ=41.96;MQ0=0;MQRankSum=-0.632;QD=16.04;ReadPosRankSum=0.696	GT:AD:DP:GQ:PL	0/1:111,108:219:99:3542,0,3589
chrVI	222136	.	C	T	1576.77	PASS	AC=1;AF=0.5;AN=2;BaseQRankSum=-2.509;DP=111;Dels=0.0;FS=0.0;HaplotypeScore=1.7552;MLEAC=1;MLEAF=0.5;MQ=41.87;MQ0=0;MQRankSum=-0.14;QD=14.21;ReadPosRankSum=0.241	GT:AD:DP:GQ:PL	0/1:49,62:111:99:1605,0,1480
chrVI	239882	.	G	A	3430.77	PASS	AC=1;AF=0.5;AN=2;BaseQRankSum=-0.963;DP=220;Dels=0.0;FS=1.661;HaplotypeScore=1.7074;MLEAC=1;MLEAF=0.5;MQ=42.0;MQ0=0;MQRankSum=-1.626;QD=15.59;ReadPosRankSum=-1.353	GT:AD:DP:GQ:PL	0/1:115,105:220:99:3459,0,3892
chrVI	240740	.	C	T	4017.77	PASS	AC=1;AF=0.5;AN=2;BaseQRankSum=0.527;DP=197;Dels=0.0;FS=5.089;HaplotypeScore=0.0;MLEAC=1;MLEAF=0.5;MQ=41.99;MQ0=0;MQRankSum=0.565;QD=20.39;ReadPosRankSum=0.692	GT:AD:DP:GQ:PL	0/1:79,118:197:99:4046,0,2557
chrVI	241918	.	T	C	2941.77	PASS	AC=1;AF=0.5;AN=2;BaseQRankSum=-0.319;DP=193;Dels=0.0;FS=0.538;HaplotypeScore=1.7608;MLEAC=1;MLEAF=0.5;MQ=41.99;MQ0=0;MQRankSum=0.887;QD=15.24;ReadPosRankSum=-0.241	GT:AD:DP:GQ:PL	0/1:102,91:193:99:2970,0,3474
chrVI	244171	.	C	T	3690.77	PASS	AC=1;AF=0.5;AN=2;BaseQRankSum=3.484;DP=217;Dels=0.0;FS=0.512;HaplotypeScore=7.5881;MLEAC=1;MLEAF=0.5;MQ=41.98;MQ0=0;MQRankSum=0.289;QD=17.01;ReadPosRankSum=0.352	GT:AD:DP:GQ:PL	0/1:102,114:217:99:3719,0,3129
chrVI	253861	.	C	T	3102.77	PASS	AC=1;AF=0.5;AN=2;BaseQRankSum=-1.222;DP=238;Dels=0.0;FS=1.579;HaplotypeScore=6.8001;MLEAC=1;MLEAF=0.5;MQ=41.99;MQ0=0;MQRankSum=0.189;QD=13.04;ReadPosRankSum=-0.819	GT:AD:DP:GQ:PL	0/1:136,102:238:99:3131,0,4612
chrVII	22984	.	G	A	3010.77	PASS	AC=1;AF=0.5;AN=2;BaseQRankSum=-0.031;DP=188;Dels=0.0;FS=3.349;HaplotypeScore=0.8667;MLEAC=1;MLEAF=0.5;MQ=42.0;MQ0=0;MQRankSum=-1.187;QD=16.01;ReadPosRankSum=-0.23	GT:AD:DP:GQ:PL	0/1:96,90:186:99:3039,0,3233
chrVII	23615	.	G	A	2848.77	PASS	AC=1;AF=0.5;AN=2;BaseQRankSum=-0.797;DP=170;Dels=0.0;FS=2.71;HaplotypeScore=5.2518;MLEAC=1;MLEAF=0.5;MQ=41.92;MQ0=0;MQRankSum=-1.411;QD=16.76;ReadPosRankSum=-0.219	GT:AD:DP:GQ:PL	0/1:82,87:170:99:2877,0,2753
chrVII	30038	.	A	G	2630.77	PASS	AC=1;AF=0.5;AN=2;BaseQRankSum=0.161;DP=163;Dels=0.0;FS=2.739;HaplotypeScore=0.9665;MLEAC=1;MLEAF=0.5;MQ=42.0;MQ0=0;MQRankSum=0.563;QD=16.14;ReadPosRankSum=-1.303	GT:AD:DP:GQ:PL	0/1:82,81:163:99:2659,0,2739
chrVII	42464	.	G	A	3621.77	PASS	AC=1;AF=0.5;AN=2;BaseQRankSum=0.713;DP=209;Dels=0.0;FS=1.066;HaplotypeScore=0.8667;MLEAC=1;MLEAF=0.5;MQ=41.99;MQ0=0;MQRankSum=-1.358;QD=17.33;ReadPosRankSum=0.214	GT:AD:DP:GQ:PL	0/1:101,108:209:99:3650,0,3383
chrVII	51701	.	G	A	4317.77	PASS	AC=1;AF=0.5;AN=2;BaseQRankSum=1.351;DP=246;Dels=0.0;FS=8.036;HaplotypeScore=10.6262;MLEAC=1;MLEAF=0.5;MQ=42.0;MQ0=0;MQRankSum=0.361;QD=17.55;ReadPosRankSum=-1.432	GT:AD:DP:GQ:PL	0/1:112,133:245:99:4346,0,3537
chrVII	62348	.	A	G	3897.77	PASS	AC=1;AF=0.5;AN=2;BaseQRankSum=-2.176;DP=249;Dels=0.0;FS=0.987;HaplotypeScore=0.7887;MLEAC=1;MLEAF=0.5;MQ=42.0;MQ0=0;MQRankSum=-0.261;QD=15.65;ReadPosRankSum=-0.816	GT:AD:DP:GQ:PL	0/1:130,118:248:99:3926,0,4519
chrVII	70634	.	A	G	3495.77	PASS	AC=1;AF=0.5;AN=2;BaseQRankSum=2.755;DP=223;Dels=0.0;FS=0.0;HaplotypeScore=3.2287;MLEAC=1;MLEAF=0.5;MQ=41.99;MQ0=0;MQRankSum=0.889;QD=15.68;ReadPosRankSum=-0.95	GT:AD:DP:GQ:PL	0/1:114,107:222:99:3524,0,3746
chrVII	82395	.	T	C	3288.77	PASS	AC=1;AF=0.5;AN=2;BaseQRankSum=0.61;DP=204;Dels=0.0;FS=3.926;HaplotypeScore=5.2092;MLEAC=1;MLEAF=0.5;MQ=41.86;MQ0=0;MQRankSum=0.112;QD=16.12;ReadPosRankSum=-0.382	GT:AD:DP:GQ:PL	0/1:105,99:204:99:3317,0,3610
chrVII	86700	.	G	A	3015.77	PASS	AC=1;AF=0.5;AN=2;BaseQRankSum=0.39;DP=201;Dels=0.0;FS=1.758;HaplotypeScore=2.574;MLEAC=1;MLEAF=0.5;MQ=41.98;MQ0=0;MQRankSum=1.943;QD=15.0;ReadPosRankSum=0.303	GT:AD:DP:GQ:PL	0/1:107,94:201:99:3044,0,3439
chrVII	90419	.	G	A	3549.77	PASS	AC=1;AF=0.5;AN=2;BaseQRankSum=0.906;DP=206;Dels=0.0;FS=1.757;HaplotypeScore=1.7621;MLEAC=1;MLEAF=0.5;MQ=42.0;MQ0=0;MQRankSum=0.45;QD=17.23;ReadPosRankSum=-1.264	GT:AD:DP:GQ:PL	0/1:100,106:206:99:3578,0,3166
chrVII	93444	.	G	A	3547.77	PASS	AC=1;AF=0.5;AN=2;BaseQRankSum=0.96;DP=190;Dels=0.0;FS=0.0;HaplotypeScore=2.5942;MLEAC=1;MLEAF=0.5;MQ=42.0;MQ0=0;MQRankSum=-1.157;QD=18.67;ReadPosRankSum=-0.136	GT:AD:DP:GQ:PL	0/1:83,107:190:99:3576,0,2634
chrVII	98996	.	T	C	3280.77	PASS	AC=1;AF=0.5;AN=2;BaseQRankSum=1.493;DP=206;Dels=0.0;FS=1.701;HaplotypeScore=4.487;MLEAC=1;MLEAF=0.5;MQ=41.99;MQ0=0;MQRankSum=-0.735;QD=15.93;ReadPosRankSum=0.899	GT:AD:DP:GQ:PL	0/1:106,100:206:99:3309,0,3502
chrVII	99118	.	C	T	2108.77	PASS	AC=1;AF=0.5;AN=2;BaseQRankSum=-1.277;DP=148;Dels=0.0;FS=2.122;HaplotypeScore=6.9458;MLEAC=1;MLEAF=0.5;MQ=42.0;MQ0=0;MQRankSum=0.211;QD=14.25;ReadPosRankSum=-0.242	GT:AD:DP:GQ:PL	0/1:76,71:147:99:2137,0,2449
chrVII	107171	.	C	T	3574.77	PASS	AC=1;AF=0.5;AN=2;BaseQRankSum=1.125;DP=211;Dels=0.0;FS=0.0;HaplotypeScore=4.4983;MLEAC=1;MLEAF=0.5;MQ=42.0;MQ0=0;MQRankSum=0.361;QD=16.94;ReadPosRankSum=-0.803	GT:AD:DP:GQ:PL	0/1:100,109:210:99:3603,0,3234
chrVII	121419	.	A	G	4136.77	PASS	AC=1;AF=0.5;AN=2;BaseQRankSum=0.655;DP=246;Dels=0.0;FS=0.976;HaplotypeScore=0.8941;MLEAC=1;MLEAF=0.5;MQ=42.0;MQ0=0;MQRankSum=-1.016;QD=16.82;ReadPosRankSum=0.093	GT:AD:DP:GQ:PL	0/1:121,124:245:99:4165,0,3944
chrVII	139178	.	C	T	3108.77	PASS	AC=1;AF=0.5;AN=2;BaseQRankSum=2.106;DP=191;Dels=0.0;FS=6.158;HaplotypeScore=3.1;MLEAC=1;MLEAF=0.5;MQ=41.99;MQ0=0;MQRankSum=-0.599;QD=16.28;ReadPosRankSum=0.077	GT:AD:DP:GQ:PL	0/1:97,93:191:99:3137,0,3136
chrVII	149453	.	A	G	3047.77	PASS	AC=1;AF=0.5;AN=2;BaseQRankSum=-0.227;DP=185;Dels=0.0;FS=0.0;HaplotypeScore=9.419;MLEAC=1;MLEAF=0.5;MQ=41.92;MQ0=0;MQRankSum=0.13;QD=16.47;ReadPosRankSum=-1.445	GT:AD:DP:GQ:PL	0/1:90,93:183:99:3076,0,3079
chrVII	151934	.	C	T	4338.77	PASS	AC=1;AF=0.5;AN=2;BaseQRankSum=-0.228;DP=250;Dels=0.0;FS=7.227;HaplotypeScore=6.0341;MLEAC=1;MLEAF=0.5;MQ=42.0;MQ0=0;MQRankSum=-0.364;QD=17.36;ReadPosRankSum=0.677	GT:AD:DP:GQ:PL	0/1:121,129:250:99:4367,0,4006
chrVII	158984	.	G	A	1397.77	PASS	AC=1;AF=0.5;AN=2;BaseQRankSum=0.209;DP=96;Dels=0.0;FS=0.794;HaplotypeScore=1.7005;MLEAC=1;MLEAF=0.5;MQ=42.0;MQ0=0;MQRankSum=-1.265;QD=14.56;ReadPosRankSum=0.29	GT:AD:DP:GQ:PL	0/1:50,46:96:99:1426,0,1625
chrVII	177864	.	G	A	4013.77	PASS	AC=1;AF=0.5;AN=2;BaseQRankSum=-0.145;DP=234;Dels=0.0;FS=2.216;HaplotypeScore=4.0565;MLEAC=1;MLEAF=0.5;MQ=41.99;MQ0=0;MQRankSum=-0.573;QD=17.15;ReadPosRankSum=0.826	GT:AD:DP:GQ:PL	0/1:111,122:233:99:4042,0,3554
chrVII	190277	.	G	A	3767.77	PASS	AC=1;AF=0.5;AN=2;BaseQRankSum=0.825;DP=203;Dels=0.0;FS=3.997;HaplotypeScore=4.0999;MLEAC=1;MLEAF=0.5;MQ=42.0;MQ0=0;MQRankSum=-0.934;QD=18.56;ReadPosRankSum=-1.132	GT:AD:DP:GQ:PL	0/1:91,111:202:99:3796,0,2969
chrVII	237392	.	A	G	2725.77	PASS	AC=1;AF=0.5;AN=2;BaseQRankSum=1.495;DP=194;Dels=0.0;FS=0.536;HaplotypeScore=8.2818;MLEAC=1;MLEAF=0.5;MQ=41.99;MQ0=0;MQRankSum=0.947;QD=14.05;ReadPosRankSum=2.655	GT:AD:DP:GQ:PL	0/1:106,86:193:99:2754,0,3449
chrVII	239180	.	G	A	3394.77	PASS	AC=1;AF=0.5;AN=2;BaseQRankSum=0.676;DP=220;Dels=0.0;FS=4.656;HaplotypeScore=2.2566;MLEAC=1;MLEAF=0.5;MQ=42.0;MQ0=0;MQRankSum=0.084;QD=15.43;ReadPosRankSum=-0.633	GT:AD:DP:GQ:PL	0/1:116,104:220:99:3423,0,3886
chrVII	246302	.	C	T	2957.77	PASS	AC=1;AF=0.5;AN=2;BaseQRankSum=-0.502;DP=193;Dels=0.0;FS=3.256;HaplotypeScore=5.2656;MLEAC=1;MLEAF=0.5;MQ=41.99;MQ0=0;MQRankSum=0.512;QD=15.33;ReadPosRankSum=-0.987	GT:AD:DP:GQ:PL	0/1:102,91:193:99:2986,0,3404
chrVII	252739	.	G	A	3337.77	PASS	AC=1;AF=0.5;AN=2;BaseQRankSum=-0.015;DP=189;Dels=0.0;FS=0.0;HaplotypeScore=3.256;MLEAC=1;MLEAF=0.5;MQ=41.99;MQ0=0;MQRankSum=-0.954;QD=17.66;ReadPosRankSum=-0.56	GT:AD:DP:GQ:PL	0/1:90,99:189:99:3366,0,3064
chrVII	256861	.	G	A	3556.77	PASS	AC=1;AF=0.5;AN=2;BaseQRankSum=0.835;DP=213;Dels=0.0;FS=1.677;HaplotypeScore=3.2287;MLEAC=1;MLEAF=0.5;MQ=42.0;MQ0=0;MQRankSum=1.227;QD=16.7;ReadPosRankSum=-0.905	GT:AD:DP:GQ:PL	0/1:105,107:212:99:3585,0,3464
chrVII	260515	.	G	A	3955.77	PASS	AC=1;AF=0.5;AN=2;BaseQRankSum=-0.48;DP=247;Dels=0.0;FS=4.316;HaplotypeScore=0.0;MLEAC=1;MLEAF=0.5;MQ=41.99;MQ0=0;MQRankSum=1.348;QD=16.02;ReadPosRankSum=-0.514	GT:AD:DP:GQ:PL	0/1:125,122:247:99:3984,0,4165
chrVII	260557	.	G	A	3958.77	PASS	AC=1;AF=0.5;AN=2;BaseQRankSum=-0.374;DP=224;Dels=0.0;FS=3.025;HaplotypeScore=7.9282;MLEAC=1;MLEAF=0.5;MQ=41.98;MQ0=0;MQRankSum=-0.931;QD=17.67;ReadPosRankSum=0.543	GT:AD:DP:GQ:PL	0/1:107,117:224:99:3987,0,3637
chrVII	268819	.	A	G	2966.77	PASS	AC=1;AF=0.5;AN=2;BaseQRankSum=-0.108;DP=186;Dels=0.0;FS=8.643;HaplotypeScore=3.4609;MLEAC=1;MLEAF=0.5;MQ=41.89;MQ0=0;MQRankSum=0.745;QD=15.95;ReadPosRankSum=0.625	GT:AD:DP:GQ:PL	0/1:96,90:186:99:2995,0,3248
chrVII	274782	.	T	C	9430.77	PASS	AC=2;AF=1.0;AN=2;DP=246;Dels=0.0;FS=0.0;HaplotypeScore=5.4851;MLEAC=2;MLEAF=1.0;MQ=41.79;MQ0=0;QD=26.39	GT:AD:DP:GQ:PL	1/1:0,246:246:99:9459,728,0
chrVII	321786	.	G	A	2726.77	PASS	AC=1;AF=0.5;AN=2;BaseQRankSum=2.256;DP=182;Dels=0.0;FS=14.3;HaplotypeScore=2.751;MLEAC=1;MLEAF=0.5;MQ=41.99;MQ0=0;MQRankSum=0.512;QD=14.98;ReadPosRankSum=-0.794	GT:AD:DP:GQ:PL	0/1:98,84:182:99:2755,0,3210
chrVII	326612	.	G	A	3427.77	PASS	AC=1;AF=0.5;AN=2;BaseQRankSum=1.303;DP=217;Dels=0.0;FS=8.706;HaplotypeScore=3.6215;MLEAC=1;MLEAF=0.5;MQ=41.97;MQ0=0;MQRankSum=0.5;QD=15.8;ReadPosRankSum=-1.325	GT:AD:DP:GQ:PL	0/1:114,102:216:99:3456,0,3818
chrVII	351381	.	G	A	3678.77	PASS	AC=1;AF=0.5;AN=2;BaseQRankSum=2.611;DP=243;Dels=0.0;FS=1.551;HaplotypeScore=2.6287;MLEAC=1;MLEAF=0.5;MQ=42.0;MQ0=0;MQRankSum=0.499;QD=15.14;ReadPosRankSum=-0.162	GT:AD:DP:GQ:PL	0/1:131,111:242:99:3707,0,4206
chrVII	370170	.	A	G	3756.77	PASS	AC=1;AF=0.5;AN=2;BaseQRankSum=-1.834;DP=218;Dels=0.0;FS=15.764;HaplotypeScore=1.5774;MLEAC=1;MLEAF=0.5;MQ=41.99;MQ0=0;MQRankSum=0.421;QD=17.23;ReadPosRankSum=1.611	GT:AD:DP:GQ:PL	0/1:102,115:217:99:3785,0,3421
chrVII	371085	.	C	T	2155.77	PASS	AC=1;AF=0.5;AN=2;BaseQRankSum=1.662;DP=132;Dels=0.0;FS=4.208;HaplotypeScore=3.3772;MLEAC=1;MLEAF=0.5;MQ=42.0;MQ0=0;MQRankSum=-0.205;QD=16.33;ReadPosRankSum=1.155	GT:AD:DP:GQ:PL	0/1:62,69:131:99:2184,0,1772
chrVII	416339	.	G	A	3088.77	PASS	AC=1;AF=0.5;AN=2;BaseQRankSum=1.759;DP=189;Dels=0.0;FS=0.536;HaplotypeScore=1.5774;MLEAC=1;MLEAF=0.5;MQ=41.93;MQ0=0;MQRankSum=-1.717;QD=16.34;ReadPosRankSum=1.371	GT:AD:DP:GQ:PL	0/1:95,94:189:99:3117,0,3063
chrVII	441392	.	G	A	3742.77	PASS	AC=1;AF=0.5;AN=2;BaseQRankSum=-0.287;DP=239;Dels=0.0;FS=0.473;HaplotypeScore=5.0615;MLEAC=1;MLEAF=0.5;MQ=42.0;MQ0=0;MQRankSum=0.77;QD=15.66;ReadPosRankSum=-3.041	GT:AD:DP:GQ:PL	0/1:120,117:237:99:3771,0,3977
chrVII	448263	.	G	A	3633.77	PASS	AC=1;AF=0.5;AN=2;BaseQRankSum=0.56;DP=219;Dels=0.0;FS=24.126;HaplotypeScore=3.1869;MLEAC=1;MLEAF=0.5;MQ=42.0;MQ0=0;MQRankSum=-0.586;QD=16.59;ReadPosRankSum=-0.564	GT:AD:DP:GQ:PL	0/1:106,113:219:99:3662,0,3369
chrVII	451148	.	A	G	2798.77	PASS	AC=1;AF=0.5;AN=2;BaseQRankSum=-0.654;DP=160;Dels=0.0;FS=0.0;HaplotypeScore=3.4462;MLEAC=1;MLEAF=0.5;MQ=41.99;MQ0=0;MQRankSum=-0.62;QD=17.49;ReadPosRankSum=1.346	GT:AD:DP:GQ:PL	0/1:73,87:160:99:2827,0,2426
chrVII	453589	.	G	A	2712.77	PASS	AC=1;AF=0.5;AN=2;BaseQRankSum=-0.86;DP=170;Dels=0.0;FS=1.902;HaplotypeScore=0.6651;MLEAC=1;MLEAF=0.5;MQ=42.0;MQ0=0;MQRankSum=-0.533;QD=15.96;ReadPosRankSum=2.023	GT:AD:DP:GQ:PL	0/1:84,85:169:99:2741,0,2720
chrVII	457906	.	C	T	4001.77	PASS	AC=1;AF=0.5;AN=2;BaseQRankSum=-1.211;DP=242;Dels=0.0;FS=11.477;HaplotypeScore=0.0;MLEAC=1;MLEAF=0.5;MQ=42.0;MQ0=0;MQRankSum=0.023;QD=16.54;ReadPosRankSum=-0.853	GT:AD:DP:GQ:PL	0/1:120,122:242:99:4030,0,3948
chrVII	470359	.	T	C	3742.77	PASS	AC=1;AF=0.5;AN=2;BaseQRankSum=-1.186;DP=229;Dels=0.0;FS=0.0;HaplotypeScore=4.4505;MLEAC=1;MLEAF=0.5;MQ=42.0;MQ0=0;MQRankSum=-0.049;QD=16.34;ReadPosRankSum=-2.75	GT:AD:DP:GQ:PL	0/1:112,116:228:99:3771,0,3758
chrVII	473061	.	A	G	3765.77	PASS	AC=1;AF=0.5;AN=2;BaseQRankSum=1.674;DP=212;Dels=0.0;FS=5.725;HaplotypeScore=2.3893;MLEAC=1;MLEAF=0.5;MQ=42.0;MQ0=0;MQRankSum=-0.391;QD=17.76;ReadPosRankSum=0.028	GT:AD:DP:GQ:PL	0/1:96,115:212:99:3794,0,3027
chrVII	476191	.	T	C	3349.77	PASS	AC=1;AF=0.5;AN=2;BaseQRankSum=3.469;DP=228;Dels=0.0;FS=0.0;HaplotypeScore=9.0084;MLEAC=1;MLEAF=0.5;MQ=41.98;MQ0=0;MQRankSum=0.464;QD=14.69;ReadPosRankSum=0.773	GT:AD:DP:GQ:PL	0/1:125,102:227:99:3378,0,4210
chrVII	480208	.	A	G	2640.77	PASS	AC=1;AF=0.5;AN=2;BaseQRankSum=0.207;DP=195;Dels=0.0;FS=5.115;HaplotypeScore=1.4538;MLEAC=1;MLEAF=0.5;MQ=41.94;MQ0=0;MQRankSum=-1.23;QD=13.54;ReadPosRankSum=-0.013	GT:AD:DP:GQ:PL	0/1:111,83:194:99:2669,0,3709
chrVII	520442	.	A	G	3640.77	PASS	AC=1;AF=0.5;AN=2;BaseQRankSum=-1.665;DP=218;Dels=0.0;FS=6.617;HaplotypeScore=1.8773;MLEAC=1;MLEAF=0.5;MQ=42.0;MQ0=0;MQRankSum=-0.994;QD=16.7;ReadPosRankSum=1.046	GT:AD:DP:GQ:PL	0/1:106,110:216:99:3669,0,3571
chrVII	526240	.	C	T	3048.77	PASS	AC=1;AF=0.5;AN=2;BaseQRankSum=1.924;DP=203;Dels=0.0;FS=2.401;HaplotypeScore=8.7039;MLEAC=1;MLEAF=0.5;MQ=42.0;MQ0=0;MQRankSum=0.832;QD=15.02;ReadPosRankSum=1.852	GT:AD:DP:GQ:PL	0/1:107,95:203:99:3077,0,3452
chrVII	531787	.	G	A	3323.77	PASS	AC=1;AF=0.5;AN=2;BaseQRankSum=1.372;DP=231;Dels=0.0;FS=3.701;HaplotypeScore=7.0591;MLEAC=1;MLEAF=0.5;MQ=41.99;MQ0=0;MQRankSum=2.241;QD=14.39;ReadPosRankSum=-0.432	GT:AD:DP:GQ:PL	0/1:127,104:231:99:3352,0,4188
chrVII	534088	.	G	A	3679.77	PASS	AC=1;AF=0.5;AN=2;BaseQRankSum=1.257;DP=209;Dels=0.0;FS=0.0;HaplotypeScore=6.5756;MLEAC=1;MLEAF=0.5;MQ=41.99;MQ0=0;MQRankSum=0.428;QD=17.61;ReadPosRankSum=-0.043	GT:AD:DP:GQ:PL	0/1:100,107:208:99:3708,0,3404
chrVII	584126	.	G	A	2940.77	PASS	AC=1;AF=0.5;AN=2;BaseQRankSum=0.733;DP=194;Dels=0.0;FS=0.0;HaplotypeScore=0.8667;MLEAC=1;MLEAF=0.5;MQ=42.0;MQ0=0;MQRankSum=-1.777;QD=15.16;ReadPosRankSum=-0.876	GT:AD:DP:GQ:PL	0/1:100,94:194:99:2969,0,3251
chrVII	585498	.	G	A	3612.77	PASS	AC=1;AF=0.5;AN=2;BaseQRankSum=2.652;DP=216;Dels=0.0;FS=3.073;HaplotypeScore=0.9665;MLEAC=1;MLEAF=0.5;MQ=41.99;MQ0=0;MQRankSum=1.693;QD=16.73;ReadPosRankSum=-0.421	GT:AD:DP:GQ:PL	0/1:106,107:213:99:3641,0,3487
chrVII	586205	.	G	A	3768.77	PASS	AC=1;AF=0.5;AN=2;BaseQRankSum=1.755;DP=205;Dels=0.0;FS=5.827;HaplotypeScore=1.5226;MLEAC=1;MLEAF=0.5;MQ=42.0;MQ0=0;MQRankSum=2.82;QD=18.38;ReadPosRankSum=-0.223	GT:AD:DP:GQ:PL	0/1:95,109:204:99:3797,0,3131
chrVII	594554	.	G	A	3247.77	PASS	AC=1;AF=0.5;AN=2;BaseQRankSum=1.443;DP=217;Dels=0.0;FS=0.526;HaplotypeScore=0.9734;MLEAC=1;MLEAF=0.5;MQ=42.0;MQ0=0;MQRankSum=-0.295;QD=14.97;ReadPosRankSum=-0.492	GT:AD:DP:GQ:PL	0/1:114,102:217:99:3276,0,3691
chrVII	605003	.	T	C	4063.77	PASS	AC=1;AF=0.5;AN=2;BaseQRankSum=-0.104;DP=243;Dels=0.0;FS=0.0;HaplotypeScore=6.9389;MLEAC=1;MLEAF=0.5;MQ=42.0;MQ0=0;MQRankSum=-0.326;QD=16.72;ReadPosRankSum=0.405	GT:AD:DP:GQ:PL	0/1:120,122:243:99:4092,0,3991
chrVII	608561	.	G	A	4369.77	PASS	AC=1;AF=0.5;AN=2;BaseQRankSum=-2.193;DP=248;Dels=0.0;FS=1.534;HaplotypeScore=4.4072;MLEAC=1;MLEAF=0.5;MQ=41.99;MQ0=0;MQRankSum=-0.026;QD=17.62;ReadPosRankSum=-0.718	GT:AD:DP:GQ:PL	0/1:114,134:248:99:4398,0,3774
chrVII	608949	.	G	A	3720.77	PASS	AC=1;AF=0.5;AN=2;BaseQRankSum=-0.124;DP=203;Dels=0.0;FS=0.0;HaplotypeScore=2.6274;MLEAC=1;MLEAF=0.5;MQ=42.0;MQ0=0;MQRankSum=0.737;QD=18.33;ReadPosRankSum=-0.843	GT:AD:DP:GQ:PL	0/1:94,108:202:99:3749,0,3185
chrVII	612490	.	G	A	2855.77	PASS	AC=1;AF=0.5;AN=2;BaseQRankSum=-3.135;DP=190;Dels=0.0;FS=3.301;HaplotypeScore=0.7887;MLEAC=1;MLEAF=0.5;MQ=42.0;MQ0=0;MQRankSum=-0.781;QD=15.03;ReadPosRankSum=0.356	GT:AD:DP:GQ:PL	0/1:93,97:190:99:2884,0,2860
chrVII	623469	.	G	A	3909.77	PASS	AC=1;AF=0.5;AN=2;BaseQRankSum=-0.292;DP=209;Dels=0.0;FS=1.098;HaplotypeScore=4.8308;MLEAC=1;MLEAF=0.5;MQ=41.99;MQ0=0;MQRankSum=-0.983;QD=18.71;ReadPosRankSum=-0.392	GT:AD:DP:GQ:PL	0/1:90,119:209:99:3938,0,2891
chrVII	626116	.	A	G	3040.77	PASS	AC=1;AF=0.5;AN=2;BaseQRankSum=0.304;DP=186;Dels=0.0;FS=6.223;HaplotypeScore=0.0;MLEAC=1;MLEAF=0.5;MQ=41.99;MQ0=0;MQRankSum=-1.007;QD=16.35;ReadPosRankSum=0.781	GT:AD:DP:GQ:PL	0/1:90,96:186:99:3069,0,3050
chrVII	633557	.	G	A	4006.77	PASS	AC=1;AF=0.5;AN=2;BaseQRankSum=-0.976;DP=250;Dels=0.0;FS=2.798;HaplotypeScore=4.0327;MLEAC=1;MLEAF=0.5;MQ=42.0;MQ0=0;MQRankSum=0.318;QD=16.03;ReadPosRankSum=0.022	GT:AD:DP:GQ:PL	0/1:124,124:249:99:4035,0,4134
chrVII	642327	.	C	T	2460.77	PASS	AC=1;AF=0.5;AN=2;BaseQRankSum=-0.991;DP=168;Dels=0.0;FS=2.742;HaplotypeScore=1.6208;MLEAC=1;MLEAF=0.5;MQ=42.0;MQ0=0;MQRankSum=0.097;QD=14.65;ReadPosRankSum=0.717	GT:AD:DP:GQ:PL	0/1:90,78:168:99:2489,0,2888
chrVII	663414	.	G	A	2943.77	PASS	AC=1;AF=0.5;AN=2;BaseQRankSum=-0.406;DP=196;Dels=0.0;FS=7.004;HaplotypeScore=4.118;MLEAC=1;MLEAF=0.5;MQ=42.0;MQ0=0;MQRankSum=2.245;QD=15.02;ReadPosRankSum=-0.62	GT:AD:DP:GQ:PL	0/1:106,90:196:99:2972,0,3658
chrVII	670560	.	G	A	4239.77	PASS	AC=1;AF=0.5;AN=2;BaseQRankSum=2.953;DP=250;Dels=0.0;FS=2.803;HaplotypeScore=5.6527;MLEAC=1;MLEAF=0.5;MQ=41.92;MQ0=0;MQRankSum=-0.005;QD=16.96;ReadPosRankSum=1.742	GT:AD:DP:GQ:PL	0/1:123,125:248:99:4268,0,4120
chrVII	670568	.	G	A	4036.77	PASS	AC=1;AF=0.5;AN=2;BaseQRankSum=-0.29;DP=250;Dels=0.0;FS=0.0;HaplotypeScore=4.6645;MLEAC=1;MLEAF=0.5;MQ=41.92;MQ0=0;MQRankSum=-0.277;QD=16.15;ReadPosRankSum=0.861	GT:AD:DP:GQ:PL	0/1:126,123:249:99:4065,0,4265
chrVII	679707	.	G	A	2969.77	PASS	AC=1;AF=0.5;AN=2;BaseQRankSum=1.131;DP=197;Dels=0.0;FS=0.525;HaplotypeScore=1.8583;MLEAC=1;MLEAF=0.5;MQ=42.0;MQ0=0;MQRankSum=0.056;QD=15.07;ReadPosRankSum=-0.775	GT:AD:DP:GQ:PL	0/1:105,91:196:99:2998,0,3474
chrVII	686725	.	G	A	3497.77	PASS	AC=1;AF=0.5;AN=2;BaseQRankSum=1.856;DP=194;Dels=0.0;FS=2.562;HaplotypeScore=3.6404;MLEAC=1;MLEAF=0.5;MQ=41.99;MQ0=0;MQRankSum=1.257;QD=18.03;ReadPosRankSum=0.223	GT:AD:DP:GQ:PL	0/1:90,103:193:99:3526,0,2938
chrVII	688699	.	G	A	3737.77	PASS	AC=1;AF=0.5;AN=2;BaseQRankSum=1.047;DP=208;Dels=0.0;FS=1.072;HaplotypeScore=9.2693;MLEAC=1;MLEAF=0.5;MQ=42.0;MQ0=0;MQRankSum=0.062;QD=17.97;ReadPosRankSum=-0.615	GT:AD:DP:GQ:PL	0/1:98,109:207:99:3766,0,3145
chrVII	695720	.	G	A	3554.77	PASS	AC=1;AF=0.5;AN=2;BaseQRankSum=0.985;DP=205;Dels=0.0;FS=4.102;HaplotypeScore=3.4134;MLEAC=1;MLEAF=0.5;MQ=41.93;MQ0=0;MQRankSum=-0.427;QD=17.34;ReadPosRankSum=0.005	GT:AD:DP:GQ:PL	0/1:99,105:204:99:3583,0,3260
chrVII	718607	.	G	A	2943.77	PASS	AC=1;AF=0.5;AN=2;BaseQRankSum=-0.255;DP=198;Dels=0.0;FS=0.0;HaplotypeScore=6.9456;MLEAC=1;MLEAF=0.5;MQ=42.0;MQ0=0;MQRankSum=0.018;QD=14.87;ReadPosRankSum=-1.942	GT:AD:DP:GQ:PL	0/1:103,93:196:99:2972,0,3452
chrVII	721435	.	G	A	4566.77	PASS	AC=1;AF=0.5;AN=2;BaseQRankSum=1.89;DP=250;Dels=0.0;FS=6.884;HaplotypeScore=0.8667;MLEAC=1;MLEAF=0.5;MQ=42.0;MQ0=0;MQRankSum=2.344;QD=18.27;ReadPosRankSum=-0.563	GT:AD:DP:GQ:PL	0/1:117,133:250:99:4595,0,3949
chrVII	725768	.	G	A	3896.77	PASS	AC=1;AF=0.5;AN=2;BaseQRankSum=0.858;DP=242;Dels=0.0;FS=4.354;HaplotypeScore=8.3903;MLEAC=1;MLEAF=0.5;MQ=42.0;MQ0=0;MQRankSum=0.055;QD=16.1;ReadPosRankSum=-0.127	GT:AD:DP:GQ:PL	0/1:122,119:241:99:3925,0,3980
chrVII	727723	.	G	A	4391.77	PASS	AC=1;AF=0.5;AN=2;BaseQRankSum=1.56;DP=250;Dels=0.0;FS=1.534;HaplotypeScore=4.1126;MLEAC=1;MLEAF=0.5;MQ=40.95;MQ0=0;MQRankSum=0.198;QD=17.57;ReadPosRankSum=0.756	GT:AD:DP:GQ:PL	0/1:114,134:249:99:4420,0,3698
chrVII	731108	.	A	G	6914.77	PASS	AC=2;AF=1.0;AN=2;DP=178;Dels=0.0;FS=0.0;HaplotypeScore=0.0;MLEAC=2;MLEAF=1.0;MQ=42.0;MQ0=0;QD=27.86	GT:AD:DP:GQ:PL	1/1:0,178:178:99:6943,524,0
chrVII	740718	.	A	G	2574.77	PASS	AC=1;AF=0.5;AN=2;BaseQRankSum=-0.598;DP=191;Dels=0.0;FS=4.194;HaplotypeScore=5.3986;MLEAC=1;MLEAF=0.5;MQ=42.0;MQ0=0;MQRankSum=-0.926;QD=13.48;ReadPosRankSum=-0.166	GT:AD:DP:GQ:PL	0/1:108,82:190:99:2603,0,3623
chrVII	744374	.	G	A	4298.77	PASS	AC=1;AF=0.5;AN=2;BaseQRankSum=3.861;DP=250;Dels=0.0;FS=5.235;HaplotypeScore=4.2553;MLEAC=1;MLEAF=0.5;MQ=42.0;MQ0=0;MQRankSum=0.049;QD=17.2;ReadPosRankSum=2.077	GT:AD:DP:GQ:PL	0/1:127,123:250:99:4327,0,4244
chrVII	748996	.	G	A	4415.77	PASS	AC=1;AF=0.5;AN=2;BaseQRankSum=0.422;DP=250;Dels=0.0;FS=0.0;HaplotypeScore=3.6248;MLEAC=1;MLEAF=0.5;MQ=42.0;MQ0=0;MQRankSum=0.649;QD=17.66;ReadPosRankSum=-0.219	GT:AD:DP:GQ:PL	0/1:121,129:250:99:4444,0,4080
chrVII	763309	.	C	T	4236.77	PASS	AC=1;AF=0.5;AN=2;BaseQRankSum=1.658;DP=225;Dels=0.0;FS=12.187;HaplotypeScore=4.3678;MLEAC=1;MLEAF=0.5;MQ=42.0;MQ0=0;MQRankSum=0.192;QD=18.83;ReadPosRankSum=0.235	GT:AD:DP:GQ:PL	0/1:100,124:224:99:4265,0,3183
chrVII	768498	.	A	G	3407.77	PASS	AC=1;AF=0.5;AN=2;BaseQRankSum=0.558;DP=193;Dels=0.0;FS=8.62;HaplotypeScore=5.3348;MLEAC=1;MLEAF=0.5;MQ=41.93;MQ0=0;MQRankSum=-0.808;QD=17.66;ReadPosRankSum=1.582	GT:AD:DP:GQ:PL	0/1:94,99:193:99:3436,0,3142
chrVII	784370	.	G	A	4437.77	PASS	AC=1;AF=0.5;AN=2;BaseQRankSum=1.954;DP=250;Dels=0.0;FS=1.535;HaplotypeScore=2.6653;MLEAC=1;MLEAF=0.5;MQ=42.0;MQ0=0;MQRankSum=-2.46;QD=17.75;ReadPosRankSum=0.264	GT:AD:DP:GQ:PL	0/1:117,132:249:99:4466,0,3801
chrVII	784856	.	G	A	3763.77	PASS	AC=1;AF=0.5;AN=2;BaseQRankSum=0.416;DP=204;Dels=0.0;FS=2.406;HaplotypeScore=0.8667;MLEAC=1;MLEAF=0.5;MQ=41.99;MQ0=0;MQRankSum=-0.922;QD=18.45;ReadPosRankSum=-1.061	GT:AD:DP:GQ:PL	0/1:93,110:203:99:3792,0,3058
chrVII	796642	.	G	A	4967.77	PASS	AC=1;AF=0.5;AN=2;BaseQRankSum=1.804;DP=250;Dels=0.0;FS=7.062;HaplotypeScore=4.1996;MLEAC=1;MLEAF=0.5;MQ=42.0;MQ0=0;MQRankSum=-0.321;QD=19.87;ReadPosRankSum=-0.31	GT:AD:DP:GQ:PL	0/1:105,145:250:99:4996,0,3333
chrVII	810952	.	C	T	2884.77	PASS	AC=1;AF=0.5;AN=2;BaseQRankSum=-0.681;DP=189;Dels=0.0;FS=9.749;HaplotypeScore=3.178;MLEAC=1;MLEAF=0.5;MQ=42.0;MQ0=0;MQRankSum=1.23;QD=15.26;ReadPosRankSum=0.201	GT:AD:DP:GQ:PL	0/1:95,93:188:99:2913,0,3070
chrVII	828592	.	G	A	3629.77	PASS	AC=1;AF=0.5;AN=2;BaseQRankSum=-0.025;DP=238;Dels=0.0;FS=2.865;HaplotypeScore=0.0;MLEAC=1;MLEAF=0.5;MQ=42.0;MQ0=0;MQRankSum=0.177;QD=15.25;ReadPosRankSum=-1.102	GT:AD:DP:GQ:PL	0/1:128,110:238:99:3658,0,4409
chrVII	851612	.	G	A	2250.77	PASS	AC=1;AF=0.5;AN=2;BaseQRankSum=1.223;DP=172;Dels=0.0;FS=9.351;HaplotypeScore=2.8135;MLEAC=1;MLEAF=0.5;MQ=41.97;MQ0=0;MQRankSum=-2.676;QD=13.09;ReadPosRankSum=0.351	GT:AD:DP:GQ:PL	0/1:102,70:172:99:2279,0,3352
chrVII	851626	.	G	A	2623.77	PASS	AC=1;AF=0.5;AN=2;BaseQRankSum=2.117;DP=184;Dels=0.0;FS=1.841;HaplotypeScore=4.2814;MLEAC=1;MLEAF=0.5;MQ=41.97;MQ0=0;MQRankSum=0.789;QD=14.26;ReadPosRankSum=-1.292	GT:AD:DP:GQ:PL	0/1:105,79:184:99:2652,0,3473
chrVII	855832	.	T	C	4565.77	PASS	AC=1;AF=0.5;AN=2;BaseQRankSum=2.772;DP=249;Dels=0.0;FS=0.982;HaplotypeScore=0.7887;MLEAC=1;MLEAF=0.5;MQ=42.0;MQ0=0;MQRankSum=-0.925;QD=18.34;ReadPosRankSum=1.314	GT:AD:DP:GQ:PL	0/1:116,132:248:99:4594,0,3802
chrVII	863934	.	A	G	3883.77	PASS	AC=1;AF=0.5;AN=2;BaseQRankSum=-1.227;DP=250;Dels=0.0;FS=1.522;HaplotypeScore=4.9367;MLEAC=1;MLEAF=0.5;MQ=41.99;MQ0=0;MQRankSum=0.409;QD=15.54;ReadPosRankSum=-0.228	GT:AD:DP:GQ:PL	0/1:125,124:249:99:3912,0,4074
chrVII	872985	.	A	G	2558.77	PASS	AC=1;AF=0.5;AN=2;BaseQRankSum=-0.688;DP=193;Dels=0.0;FS=1.776;HaplotypeScore=3.1;MLEAC=1;MLEAF=0.5;MQ=41.99;MQ0=0;MQRankSum=-1.179;QD=13.26;ReadPosRankSum=0.051	GT:AD:DP:GQ:PL	0/1:112,81:193:99:2587,0,3861
chrVII	874261	.	C	T	2528.77	PASS	AC=1;AF=0.5;AN=2;BaseQRankSum=-5.35;DP=207;Dels=0.0;FS=0.545;HaplotypeScore=1.4679;MLEAC=1;MLEAF=0.5;MQ=41.93;MQ0=0;MQRankSum=1.572;QD=12.22;ReadPosRankSum=-0.534	GT:AD:DP:GQ:PL	0/1:115,91:206:99:2557,0,3978
chrVII	903883	.	G	A	2308.77	PASS	AC=1;AF=0.5;AN=2;BaseQRankSum=0.404;DP=154;Dels=0.0;FS=3.077;HaplotypeScore=5.4873;MLEAC=1;MLEAF=0.5;MQ=42.0;MQ0=0;MQRankSum=-1.092;QD=14.99;ReadPosRankSum=-0.208	GT:AD:DP:GQ:PL	0/1:82,72:154:99:2337,0,2742
chrVII	904780	.	G	A	2653.77	PASS	AC=1;AF=0.5;AN=2;BaseQRankSum=0.479;DP=173;Dels=0.0;FS=1.19;HaplotypeScore=2.7396;MLEAC=1;MLEAF=0.5;MQ=42.0;MQ0=0;MQRankSum=-0.437;QD=15.34;ReadPosRankSum=1.288	GT:AD:DP:GQ:PL	0/1:88,84:172:99:2682,0,2938
chrVII	914622	.	G	A	2413.77	PASS	AC=1;AF=0.5;AN=2;BaseQRankSum=-0.028;DP=151;Dels=0.0;FS=1.28;HaplotypeScore=1.7653;MLEAC=1;MLEAF=0.5;MQ=42.0;MQ0=0;MQRankSum=-1.96;QD=15.99;ReadPosRankSum=1.554	GT:AD:DP:GQ:PL	0/1:74,77:151:99:2442,0,2353
chrVII	917516	.	A	G	2969.77	PASS	AC=1;AF=0.5;AN=2;BaseQRankSum=3.399;DP=192;Dels=0.0;FS=2.513;HaplotypeScore=2.7997;MLEAC=1;MLEAF=0.5;MQ=41.92;MQ0=0;MQRankSum=0.751;QD=15.47;ReadPosRankSum=0.284	GT:AD:DP:GQ:PL	0/1:99,92:191:99:2998,0,3126
chrVII	918125	.	G	A	3392.77	PASS	AC=1;AF=0.5;AN=2;BaseQRankSum=-1.054;DP=218;Dels=0.0;FS=1.052;HaplotypeScore=1.5226;MLEAC=1;MLEAF=0.5;MQ=42.0;MQ0=0;MQRankSum=0.378;QD=15.56;ReadPosRankSum=-2.594	GT:AD:DP:GQ:PL	0/1:115,102:217:99:3421,0,4004
chrVII	919176	.	G	A	3237.77	PASS	AC=1;AF=0.5;AN=2;BaseQRankSum=-0.364;DP=197;Dels=0.0;FS=5.072;HaplotypeScore=6.5131;MLEAC=1;MLEAF=0.5;MQ=41.98;MQ0=0;MQRankSum=0.23;QD=16.44;ReadPosRankSum=-0.638	GT:AD:DP:GQ:PL	0/1:96,99:195:99:3266,0,3166
chrVII	921959	.	G	A	3440.77	PASS	AC=1;AF=0.5;AN=2;BaseQRankSum=0.088;DP=215;Dels=0.0;FS=1.664;HaplotypeScore=7.9054;MLEAC=1;MLEAF=0.5;MQ=41.99;MQ0=0;MQRankSum=-0.062;QD=16.0;ReadPosRankSum=-0.13	GT:AD:DP:GQ:PL	0/1:109,105:214:99:3469,0,3751
chrVII	928018	.	T	C	4167.77	PASS	AC=1;AF=0.5;AN=2;BaseQRankSum=-0.551;DP=225;Dels=0.0;FS=1.638;HaplotypeScore=2.8189;MLEAC=1;MLEAF=0.5;MQ=42.0;MQ0=0;MQRankSum=-0.26;QD=18.52;ReadPosRankSum=-0.179	GT:AD:DP:GQ:PL	0/1:100,124:224:99:4196,0,3332
chrVII	934508	.	G	A	3507.77	PASS	AC=1;AF=0.5;AN=2;BaseQRankSum=0.42;DP=203;Dels=0.0;FS=6.96;HaplotypeScore=6.6438;MLEAC=1;MLEAF=0.5;MQ=42.0;MQ0=0;MQRankSum=0.325;QD=17.28;ReadPosRankSum=1.408	GT:AD:DP:GQ:PL	0/1:99,103:203:99:3536,0,3202
chrVII	939079	.	G	A	4024.77	PASS	AC=1;AF=0.5;AN=2;BaseQRankSum=0.872;DP=250;Dels=0.0;FS=0.462;HaplotypeScore=1.7552;MLEAC=1;MLEAF=0.5;MQ=41.94;MQ0=0;MQRankSum=0.268;QD=16.1;ReadPosRankSum=-0.085	GT:AD:DP:GQ:PL	0/1:127,122:249:99:4053,0,4175
chrVII	943304	.	G	A	2343.77	PASS	AC=1;AF=0.5;AN=2;BaseQRankSum=1.253;DP=152;Dels=0.0;FS=1.283;HaplotypeScore=1.7128;MLEAC=1;MLEAF=0.5;MQ=42.0;MQ0=0;MQRankSum=0.441;QD=15.42;ReadPosRankSum=0.11	GT:AD:DP:GQ:PL	0/1:78,73:151:99:2372,0,2441
chrVII	944763	.	G	A	4256.77	PASS	AC=1;AF=0.5;AN=2;BaseQRankSum=1.784;DP=221;Dels=0.0;FS=2.307;HaplotypeScore=0.8667;MLEAC=1;MLEAF=0.5;MQ=42.0;MQ0=0;MQRankSum=0.196;QD=19.26;ReadPosRankSum=0.412	GT:AD:DP:GQ:PL	0/1:97,124:221:99:4285,0,3145
chrVII	946871	.	A	G	3116.77	PASS	AC=1;AF=0.5;AN=2;BaseQRankSum=0.791;DP=183;Dels=0.0;FS=1.825;HaplotypeScore=1.7333;MLEAC=1;MLEAF=0.5;MQ=41.99;MQ0=0;MQRankSum=1.303;QD=17.03;ReadPosRankSum=0.891	GT:AD:DP:GQ:PL	0/1:86,95:181:99:3145,0,2894
chrVII	949055	.	A	G	3278.77	PASS	AC=1;AF=0.5;AN=2;BaseQRankSum=-0.598;DP=219;Dels=0.0;FS=0.505;HaplotypeScore=2.7273;MLEAC=1;MLEAF=0.5;MQ=41.96;MQ0=0;MQRankSum=0.074;QD=14.97;ReadPosRankSum=-1.536	GT:AD:DP:GQ:PL	0/1:117,102:219:99:3307,0,4000
chrVII	950982	.	G	A	3458.77	PASS	AC=1;AF=0.5;AN=2;BaseQRankSum=-1.371;DP=215;Dels=0.0;FS=3.874;HaplotypeScore=2.6;MLEAC=1;MLEAF=0.5;MQ=41.98;MQ0=0;MQRankSum=1.018;QD=16.09;ReadPosRankSum=0.19	GT:AD:DP:GQ:PL	0/1:108,107:215:99:3487,0,3660
chrVII	973152	.	C	T	2298.77	PASS	AC=1;AF=0.5;AN=2;BaseQRankSum=-1.73;DP=143;Dels=0.0;FS=0.0;HaplotypeScore=0.734;MLEAC=1;MLEAF=0.5;MQ=42.0;MQ0=0;MQRankSum=0.103;QD=16.08;ReadPosRankSum=-1.028	GT:AD:DP:GQ:PL	0/1:72,71:143:99:2327,0,2261
chrVII	975585	.	G	A	3079.77	PASS	AC=1;AF=0.5;AN=2;BaseQRankSum=1.556;DP=220;Dels=0.0;FS=0.502;HaplotypeScore=1.5226;MLEAC=1;MLEAF=0.5;MQ=42.0;MQ0=0;MQRankSum=-1.761;QD=14.0;ReadPosRankSum=-0.087	GT:AD:DP:GQ:PL	0/1:121,99:220:99:3108,0,3889
chrVII	1013659	.	G	A	3861.77	PASS	AC=1;AF=0.5;AN=2;BaseQRankSum=0.207;DP=248;Dels=0.0;FS=3.532;HaplotypeScore=0.0;MLEAC=1;MLEAF=0.5;MQ=41.99;MQ0=0;MQRankSum=2.058;QD=15.57;ReadPosRankSum=1.278	GT:AD:DP:GQ:PL	0/1:128,118:246:99:3890,0,4275
chrVII	1018073	.	G	A	3404.77	PASS	AC=1;AF=0.5;AN=2;BaseQRankSum=-0.264;DP=188;Dels=0.0;FS=9.862;HaplotypeScore=1.5774;MLEAC=1;MLEAF=0.5;MQ=42.0;MQ0=0;MQRankSum=0.307;QD=18.11;ReadPosRankSum=1.4	GT:AD:DP:GQ:PL	0/1:85,103:188:99:3433,0,2679
chrVII	1023747	.	G	A	4403.77	PASS	AC=1;AF=0.5;AN=2;BaseQRankSum=0.006;DP=250;Dels=0.0;FS=11.361;HaplotypeScore=5.7623;MLEAC=1;MLEAF=0.5;MQ=41.97;MQ0=0;MQRankSum=0.294;QD=17.62;ReadPosRankSum=-0.108	GT:AD:DP:GQ:PL	0/1:115,132:248:99:4432,0,3733
chrVII	1026837	.	G	A	2278.77	PASS	AC=1;AF=0.5;AN=2;BaseQRankSum=0.111;DP=155;Dels=0.0;FS=7.229;HaplotypeScore=3.317;MLEAC=1;MLEAF=0.5;MQ=42.0;MQ0=0;MQRankSum=-0.161;QD=14.7;ReadPosRankSum=-0.278	GT:AD:DP:GQ:PL	0/1:84,70:154:99:2307,0,2874
chrVII	1027730	.	A	G	3351.77	PASS	AC=1;AF=0.5;AN=2;BaseQRankSum=0.838;DP=195;Dels=0.0;FS=22.265;HaplotypeScore=6.6433;MLEAC=1;MLEAF=0.5;MQ=42.0;MQ0=0;MQRankSum=-0.626;QD=17.19;ReadPosRankSum=0.244	GT:AD:DP:GQ:PL	0/1:91,102:194:99:3380,0,2755
chrVII	1031746	.	G	A	4263.77	PASS	AC=1;AF=0.5;AN=2;BaseQRankSum=-1.359;DP=250;Dels=0.0;FS=0.0;HaplotypeScore=1.6643;MLEAC=1;MLEAF=0.5;MQ=41.99;MQ0=0;MQRankSum=-1.52;QD=17.06;ReadPosRankSum=0.339	GT:AD:DP:GQ:PL	0/1:122,126:248:99:4292,0,4176
chrVII	1035535	.	G	A	3528.77	PASS	AC=1;AF=0.5;AN=2;BaseQRankSum=0.94;DP=220;Dels=0.0;FS=4.638;HaplotypeScore=0.0;MLEAC=1;MLEAF=0.5;MQ=42.0;MQ0=0;MQRankSum=1.066;QD=16.04;ReadPosRankSum=2.418	GT:AD:DP:GQ:PL	0/1:112,107:219:99:3557,0,3787
chrVII	1036630	.	G	A	4205.77	PASS	AC=1;AF=0.5;AN=2;BaseQRankSum=-1.264;DP=241;Dels=0.0;FS=0.0;HaplotypeScore=6.2203;MLEAC=1;MLEAF=0.5;MQ=41.98;MQ0=0;MQRankSum=-1.372;QD=17.45;ReadPosRankSum=1.018	GT:AD:DP:GQ:PL	0/1:115,126:241:99:4234,0,3852
chrVII	1041286	.	G	A	2977.77	PASS	AC=1;AF=0.5;AN=2;BaseQRankSum=-0.003;DP=190;Dels=0.0;FS=9.618;HaplotypeScore=0.8667;MLEAC=1;MLEAF=0.5;MQ=42.0;MQ0=0;MQRankSum=0.959;QD=15.67;ReadPosRankSum=1.933	GT:AD:DP:GQ:PL	0/1:99,91:190:99:3006,0,3272
chrVII	1058859	.	T	C	2556.77	PASS	AC=1;AF=0.5;AN=2;BaseQRankSum=2.848;DP=167;Dels=0.0;FS=1.961;HaplotypeScore=0.9832;MLEAC=1;MLEAF=0.5;MQ=42.0;MQ0=0;MQRankSum=-0.373;QD=15.31;ReadPosRankSum=-0.668	GT:AD:DP:GQ:PL	0/1:88,79:167:99:2585,0,2902
chrVII	1061344	.	G	A	3645.77	PASS	AC=1;AF=0.5;AN=2;BaseQRankSum=0.361;DP=237;Dels=0.0;FS=9.306;HaplotypeScore=5.32;MLEAC=1;MLEAF=0.5;MQ=42.0;MQ0=0;MQRankSum=0.85;QD=15.38;ReadPosRankSum=1.436	GT:AD:DP:GQ:PL	0/1:122,115:237:99:3674,0,3923
chrVII	1068082	.	A	G	1118.77	PASS	AC=1;AF=0.5;AN=2;BaseQRankSum=4.412;DP=186;Dels=0.0;FS=7.767;HaplotypeScore=2.2424;MLEAC=1;MLEAF=0.5;MQ=40.75;MQ0=0;MQRankSum=-1.118;QD=6.01;ReadPosRankSum=-5.791	GT:AD:DP:GQ:PL	0/1:140,44:184:99:1147,0,4833
chrVII	1075342	.	C	T	2793.77	PASS	AC=1;AF=0.5;AN=2;BaseQRankSum=-1.639;DP=180;Dels=0.0;FS=4.25;HaplotypeScore=2.453;MLEAC=1;MLEAF=0.5;MQ=42.0;MQ0=0;MQRankSum=-1.179;QD=15.52;ReadPosRankSum=1.21	GT:AD:DP:GQ:PL	0/1:91,89:180:99:2822,0,3056
chrVIII	10226	.	C	T	4246.77	PASS	AC=1;AF=0.5;AN=2;BaseQRankSum=2.444;DP=243;Dels=0.0;FS=9.091;HaplotypeScore=0.0;MLEAC=1;MLEAF=0.5;MQ=41.93;MQ0=0;MQRankSum=-0.691;QD=17.48;ReadPosRankSum=1.042	GT:AD:DP:GQ:PL	0/1:119,124:243:99:4275,0,3935
chrVIII	18104	.	C	T	2848.77	PASS	AC=1;AF=0.5;AN=2;BaseQRankSum=0.498;DP=197;Dels=0.0;FS=1.125;HaplotypeScore=2.6132;MLEAC=1;MLEAF=0.5;MQ=42.0;MQ0=0;MQRankSum=0.25;QD=14.46;ReadPosRankSum=0.791	GT:AD:DP:GQ:PL	0/1:107,90:197:99:2877,0,3492
chrVIII	108651	.	C	T	3950.77	PASS	AC=1;AF=0.5;AN=2;BaseQRankSum=1.298;DP=247;Dels=0.0;FS=0.0;HaplotypeScore=0.9665;MLEAC=1;MLEAF=0.5;MQ=41.98;MQ0=0;MQRankSum=1.18;QD=16.0;ReadPosRankSum=0.632	GT:AD:DP:GQ:PL	0/1:126,121:247:99:3979,0,4275
chrVIII	216122	.	T	C	9042.77	PASS	AC=2;AF=1.0;AN=2;BaseQRankSum=-0.137;DP=250;Dels=0.0;FS=4.196;HaplotypeScore=0.0;MLEAC=2;MLEAF=1.0;MQ=41.92;MQ0=0;MQRankSum=-0.578;QD=35.09;ReadPosRankSum=1.076	GT:AD:DP:GQ:PL	1/1:3,247:250:99:9071,622,0
chrVIII	219615	.	C	T	3888.77	PASS	AC=1;AF=0.5;AN=2;BaseQRankSum=0.412;DP=250;Dels=0.0;FS=0.985;HaplotypeScore=1.9312;MLEAC=1;MLEAF=0.5;MQ=42.0;MQ0=0;MQRankSum=0.279;QD=15.56;ReadPosRankSum=-0.549	GT:AD:DP:GQ:PL	0/1:130,120:250:99:3917,0,4398
chrVIII	232191	.	C	T	3343.77	PASS	AC=1;AF=0.5;AN=2;BaseQRankSum=-0.615;DP=231;Dels=0.0;FS=14.994;HaplotypeScore=5.6806;MLEAC=1;MLEAF=0.5;MQ=41.87;MQ0=0;MQRankSum=-1.496;QD=14.48;ReadPosRankSum=0.187	GT:AD:DP:GQ:PL	0/1:125,105:230:99:3372,0,4236
chrVIII	254662	.	T	C	3711.77	PASS	AC=1;AF=0.5;AN=2;BaseQRankSum=0.722;DP=241;Dels=0.0;FS=3.56;HaplotypeScore=3.2762;MLEAC=1;MLEAF=0.5;MQ=42.0;MQ0=0;MQRankSum=-0.955;QD=15.4;ReadPosRankSum=-1.075	GT:AD:DP:GQ:PL	0/1:124,117:241:99:3740,0,4106
chrVIII	276124	.	T	C	3096.77	PASS	AC=1;AF=0.5;AN=2;BaseQRankSum=0.965;DP=191;Dels=0.0;FS=7.353;HaplotypeScore=2.9217;MLEAC=1;MLEAF=0.5;MQ=41.77;MQ0=0;MQRankSum=-0.577;QD=16.21;ReadPosRankSum=0.459	GT:AD:DP:GQ:PL	0/1:96,95:191:99:3125,0,3040
chrVIII	293625	.	C	T	2013.77	PASS	AC=1;AF=0.5;AN=2;BaseQRankSum=-2.38;DP=134;Dels=0.0;FS=0.642;HaplotypeScore=6.1624;MLEAC=1;MLEAF=0.5;MQ=42.0;MQ0=0;MQRankSum=0.45;QD=15.03;ReadPosRankSum=0.29	GT:AD:DP:GQ:PL	0/1:63,71:134:99:2042,0,1919
chrVIII	341360	.	C	T	1948.77	PASS	AC=1;AF=0.5;AN=2;BaseQRankSum=-1.466;DP=130;Dels=0.0;FS=0.0;HaplotypeScore=2.9607;MLEAC=1;MLEAF=0.5;MQ=41.98;MQ0=0;MQRankSum=1.489;QD=14.99;ReadPosRankSum=-2.119	GT:AD:DP:GQ:PL	0/1:68,62:130:99:1977,0,2267
chrVIII	348934	.	T	C	3513.77	PASS	AC=1;AF=0.5;AN=2;BaseQRankSum=0.238;DP=233;Dels=0.0;FS=1.608;HaplotypeScore=4.2665;MLEAC=1;MLEAF=0.5;MQ=42.0;MQ0=0;MQRankSum=0.115;QD=15.08;ReadPosRankSum=0.162	GT:AD:DP:GQ:PL	0/1:124,108:232:99:3542,0,4089
chrVIII	366194	.	C	T	3784.77	PASS	AC=1;AF=0.5;AN=2;BaseQRankSum=1.045;DP=240;Dels=0.0;FS=2.193;HaplotypeScore=0.0;MLEAC=1;MLEAF=0.5;MQ=41.99;MQ0=0;MQRankSum=0.193;QD=15.77;ReadPosRankSum=-1.341	GT:AD:DP:GQ:PL	0/1:124,114:238:99:3813,0,4050
chrVIII	414779	.	C	T	3495.77	PASS	AC=1;AF=0.5;AN=2;BaseQRankSum=-1.083;DP=223;Dels=0.0;FS=6.49;HaplotypeScore=0.734;MLEAC=1;MLEAF=0.5;MQ=42.0;MQ0=0;MQRankSum=3.128;QD=15.68;ReadPosRankSum=-0.065	GT:AD:DP:GQ:PL	0/1:113,110:223:99:3524,0,3683
chrVIII	428319	.	C	T	3291.77	PASS	AC=1;AF=0.5;AN=2;BaseQRankSum=-0.545;DP=188;Dels=0.0;FS=1.138;HaplotypeScore=9.7431;MLEAC=1;MLEAF=0.5;MQ=41.98;MQ0=0;MQRankSum=-0.174;QD=17.51;ReadPosRankSum=-1.353	GT:AD:DP:GQ:PL	0/1:89,99:188:99:3320,0,2903
chrVIII	489971	.	C	T	2467.77	PASS	AC=1;AF=0.5;AN=2;BaseQRankSum=-1.546;DP=153;Dels=0.0;FS=0.0;HaplotypeScore=0.0;MLEAC=1;MLEAF=0.5;MQ=42.0;MQ0=0;MQRankSum=-1.257;QD=16.13;ReadPosRankSum=-2.276	GT:AD:DP:GQ:PL	0/1:75,78:153:99:2496,0,2423
chrVIII	493572	.	C	T	3631.77	PASS	AC=1;AF=0.5;AN=2;BaseQRankSum=-0.122;DP=184;Dels=0.0;FS=2.608;HaplotypeScore=3.8329;MLEAC=1;MLEAF=0.5;MQ=41.98;MQ0=0;MQRankSum=-0.657;QD=19.74;ReadPosRankSum=0.318	GT:AD:DP:GQ:PL	0/1:78,106:184:99:3660,0,2501
chrVIII	494215	.	T	C	3442.77	PASS	AC=1;AF=0.5;AN=2;BaseQRankSum=-1.491;DP=232;Dels=0.0;FS=1.03;HaplotypeScore=3.1667;MLEAC=1;MLEAF=0.5;MQ=42.0;MQ0=0;MQRankSum=1.737;QD=14.84;ReadPosRankSum=-0.882	GT:AD:DP:GQ:PL	0/1:120,110:230:99:3471,0,4064
chrVIII	501122	.	C	T	4361.77	PASS	AC=1;AF=0.5;AN=2;BaseQRankSum=2.095;DP=235;Dels=0.0;FS=0.0;HaplotypeScore=7.9393;MLEAC=1;MLEAF=0.5;MQ=42.0;MQ0=0;MQRankSum=-1.741;QD=18.56;ReadPosRankSum=1.105	GT:AD:DP:GQ:PL	0/1:107,128:235:99:4390,0,3401
chrIX	31627	.	C	T	3427.77	PASS	AC=1;AF=0.5;AN=2;BaseQRankSum=-1.614;DP=208;Dels=0.0;FS=0.0;HaplotypeScore=7.8821;MLEAC=1;MLEAF=0.5;MQ=41.99;MQ0=0;MQRankSum=0.154;QD=16.48;ReadPosRankSum=-1.388	GT:AD:DP:GQ:PL	0/1:101,104:206:99:3456,0,3386
chrIX	31751	.	C	T	3683.77	PASS	AC=1;AF=0.5;AN=2;BaseQRankSum=1.196;DP=217;Dels=0.0;FS=4.658;HaplotypeScore=3.6951;MLEAC=1;MLEAF=0.5;MQ=42.0;MQ0=0;MQRankSum=0.988;QD=16.98;ReadPosRankSum=-0.047	GT:AD:DP:GQ:PL	0/1:104,113:217:99:3712,0,3280
chrIX	44163	.	C	T	1824.77	PASS	AC=1;AF=0.5;AN=2;BaseQRankSum=-0.094;DP=127;Dels=0.0;FS=3.313;HaplotypeScore=1.6553;MLEAC=1;MLEAF=0.5;MQ=41.98;MQ0=0;MQRankSum=0.796;QD=14.37;ReadPosRankSum=0.883	GT:AD:DP:GQ:PL	0/1:69,58:127:99:1853,0,2280
chrIX	54310	.	C	T	1253.77	PASS	AC=1;AF=0.5;AN=2;BaseQRankSum=0.694;DP=86;Dels=0.0;FS=5.602;HaplotypeScore=1.367;MLEAC=1;MLEAF=0.5;MQ=42.0;MQ0=0;MQRankSum=-0.72;QD=14.58;ReadPosRankSum=-0.946	GT:AD:DP:GQ:PL	0/1:47,39:86:99:1282,0,1520
chrIX	54507	.	C	T	1228.77	PASS	AC=1;AF=0.5;AN=2;BaseQRankSum=-0.659;DP=66;Dels=0.0;FS=5.379;HaplotypeScore=0.0;MLEAC=1;MLEAF=0.5;MQ=42.0;MQ0=0;MQRankSum=-0.633;QD=18.62;ReadPosRankSum=1.447	GT:AD:DP:GQ:PL	0/1:29,37:66:99:1257,0,931
chrIX	61627	.	C	T	2050.77	PASS	AC=1;AF=0.5;AN=2;BaseQRankSum=-2.99;DP=135;Dels=0.0;FS=13.017;HaplotypeScore=1.7781;MLEAC=1;MLEAF=0.5;MQ=42.0;MQ0=0;MQRankSum=0.095;QD=15.19;ReadPosRankSum=2.348	GT:AD:DP:GQ:PL	0/1:67,68:135:99:2079,0,2204
chrIX	61840	.	C	T	2749.77	PASS	AC=1;AF=0.5;AN=2;BaseQRankSum=0.523;DP=169;Dels=0.0;FS=3.596;HaplotypeScore=5.3341;MLEAC=1;MLEAF=0.5;MQ=41.92;MQ0=0;MQRankSum=0.747;QD=16.27;ReadPosRankSum=-0.366	GT:AD:DP:GQ:PL	0/1:84,83:167:99:2778,0,2704
chrIX	62540	.	C	T	3861.77	PASS	AC=1;AF=0.5;AN=2;BaseQRankSum=0.376;DP=218;Dels=0.0;FS=0.0;HaplotypeScore=2.4875;MLEAC=1;MLEAF=0.5;MQ=42.0;MQ0=0;MQRankSum=0.387;QD=17.71;ReadPosRankSum=-0.763	GT:AD:DP:GQ:PL	0/1:99,117:216:99:3890,0,3163
chrIX	66088	.	C	T	3547.77	PASS	AC=1;AF=0.5;AN=2;BaseQRankSum=1.191;DP=233;Dels=0.0;FS=2.993;HaplotypeScore=2.6543;MLEAC=1;MLEAF=0.5;MQ=41.97;MQ0=0;MQRankSum=1.452;QD=15.23;ReadPosRankSum=1.526	GT:AD:DP:GQ:PL	0/1:124,109:233:99:3576,0,4108
chrIX	67534	.	C	T	2903.77	PASS	AC=1;AF=0.5;AN=2;BaseQRankSum=-0.637;DP=199;Dels=0.0;FS=5.089;HaplotypeScore=3.6971;MLEAC=1;MLEAF=0.5;MQ=42.0;MQ0=0;MQRankSum=-0.023;QD=14.59;ReadPosRankSum=1.042	GT:AD:DP:GQ:PL	0/1:109,90:199:99:2932,0,3789
chrIX	70639	.	C	T	3989.77	PASS	AC=1;AF=0.5;AN=2;BaseQRankSum=-0.078;DP=247;Dels=0.0;FS=12.54;HaplotypeScore=2.4095;MLEAC=1;MLEAF=0.5;MQ=42.0;MQ0=0;MQRankSum=2.334;QD=16.15;ReadPosRankSum=3.098	GT:AD:DP:GQ:PL	0/1:128,118:246:99:4018,0,4450
chrIX	74933	.	G	A	2877.77	PASS	AC=1;AF=0.5;AN=2;BaseQRankSum=1.634;DP=179;Dels=0.0;FS=4.523;HaplotypeScore=7.5208;MLEAC=1;MLEAF=0.5;MQ=41.99;MQ0=0;MQRankSum=0.555;QD=16.08;ReadPosRankSum=0.919	GT:AD:DP:GQ:PL	0/1:90,89:179:99:2906,0,2754
chrIX	76256	.	C	T	4082.77	PASS	AC=1;AF=0.5;AN=2;BaseQRankSum=0.392;DP=213;Dels=0.0;FS=4.055;HaplotypeScore=2.6219;MLEAC=1;MLEAF=0.5;MQ=41.96;MQ0=0;MQRankSum=-0.797;QD=19.17;ReadPosRankSum=1.307	GT:AD:DP:GQ:PL	0/1:91,122:213:99:4111,0,2831
chrIX	80954	.	T	C	3750.77	PASS	AC=1;AF=0.5;AN=2;BaseQRankSum=2.708;DP=230;Dels=0.0;FS=0.0;HaplotypeScore=5.2426;MLEAC=1;MLEAF=0.5;MQ=42.0;MQ0=0;MQRankSum=-2.079;QD=16.31;ReadPosRankSum=-0.041	GT:AD:DP:GQ:PL	0/1:112,115:227:99:3779,0,3574
chrIX	87937	.	T	C	3676.77	PASS	AC=1;AF=0.5;AN=2;BaseQRankSum=0.627;DP=202;Dels=0.0;FS=1.129;HaplotypeScore=0.9789;MLEAC=1;MLEAF=0.5;MQ=41.85;MQ0=0;MQRankSum=0.417;QD=18.2;ReadPosRankSum=-0.427	GT:AD:DP:GQ:PL	0/1:95,107:202:99:3705,0,3157
chrIX	91291	.	C	T	4013.77	PASS	AC=1;AF=0.5;AN=2;BaseQRankSum=0.69;DP=213;Dels=0.0;FS=6.757;HaplotypeScore=3.5797;MLEAC=1;MLEAF=0.5;MQ=42.0;MQ0=0;MQRankSum=0.47;QD=18.84;ReadPosRankSum=0.003	GT:AD:DP:GQ:PL	0/1:92,119:211:99:4042,0,2929
chrIX	116223	.	C	T	4117.77	PASS	AC=1;AF=0.5;AN=2;BaseQRankSum=0.203;DP=250;Dels=0.0;FS=0.0;HaplotypeScore=0.9665;MLEAC=1;MLEAF=0.5;MQ=42.0;MQ0=0;MQRankSum=-0.138;QD=16.47;ReadPosRankSum=-0.45	GT:AD:DP:GQ:PL	0/1:129,121:250:99:4146,0,4352
chrIX	116880	.	A	G	2697.77	PASS	AC=1;AF=0.5;AN=2;BaseQRankSum=-0.109;DP=186;Dels=0.0;FS=1.148;HaplotypeScore=4.2658;MLEAC=1;MLEAF=0.5;MQ=42.0;MQ0=0;MQRankSum=-0.139;QD=14.5;ReadPosRankSum=0.247	GT:AD:DP:GQ:PL	0/1:101,84:185:99:2726,0,3432
chrIX	120023	.	G	A	4230.77	PASS	AC=1;AF=0.5;AN=2;BaseQRankSum=0.833;DP=247;Dels=0.0;FS=3.698;HaplotypeScore=3.4941;MLEAC=1;MLEAF=0.5;MQ=41.99;MQ0=0;MQRankSum=0.005;QD=17.13;ReadPosRankSum=-1.059	GT:AD:DP:GQ:PL	0/1:121,125:246:99:4259,0,4037
chrIX	129136	.	C	T	2506.77	PASS	AC=1;AF=0.5;AN=2;BaseQRankSum=0.044;DP=158;Dels=0.0;FS=2.858;HaplotypeScore=2.3322;MLEAC=1;MLEAF=0.5;MQ=42.0;MQ0=0;MQRankSum=-2.105;QD=15.87;ReadPosRankSum=0.521	GT:AD:DP:GQ:PL	0/1:78,79:158:99:2535,0,2497
chrIX	129505	.	G	A	3316.77	PASS	AC=1;AF=0.5;AN=2;BaseQRankSum=0.006;DP=197;Dels=0.0;FS=0.0;HaplotypeScore=2.6998;MLEAC=1;MLEAF=0.5;MQ=42.0;MQ0=0;MQRankSum=0.094;QD=16.84;ReadPosRankSum=-0.021	GT:AD:DP:GQ:PL	0/1:96,100:196:99:3345,0,3136
chrIX	141478	.	G	A	7742.77	PASS	AC=2;AF=1.0;AN=2;DP=207;Dels=0.0;FS=0.0;HaplotypeScore=4.5473;MLEAC=2;MLEAF=1.0;MQ=41.99;MQ0=0;QD=30.56	GT:AD:DP:GQ:PL	1/1:0,206:206:99:7771,599,0
chrIX	157167	.	C	T	4121.77	PASS	AC=1;AF=0.5;AN=2;BaseQRankSum=-1.554;DP=250;Dels=0.0;FS=0.458;HaplotypeScore=2.5213;MLEAC=1;MLEAF=0.5;MQ=41.92;MQ0=0;MQRankSum=-2.32;QD=16.49;ReadPosRankSum=-0.613	GT:AD:DP:GQ:PL	0/1:126,124:250:99:4150,0,4293
chrIX	182177	.	G	A	3004.77	PASS	AC=1;AF=0.5;AN=2;BaseQRankSum=0.247;DP=211;Dels=0.0;FS=4.851;HaplotypeScore=3.9643;MLEAC=1;MLEAF=0.5;MQ=42.0;MQ0=0;MQRankSum=0.133;QD=14.24;ReadPosRankSum=0.375	GT:AD:DP:GQ:PL	0/1:120,91:211:99:3033,0,4099
chrIX	185913	.	C	T	4134.77	PASS	AC=1;AF=0.5;AN=2;BaseQRankSum=-2.673;DP=244;Dels=0.0;FS=0.466;HaplotypeScore=1.6828;MLEAC=1;MLEAF=0.5;MQ=41.94;MQ0=0;MQRankSum=0.897;QD=16.95;ReadPosRankSum=-0.789	GT:AD:DP:GQ:PL	0/1:115,128:243:99:4163,0,3813
chrIX	211146	.	C	T	3767.77	PASS	AC=1;AF=0.5;AN=2;BaseQRankSum=-0.914;DP=220;Dels=0.0;FS=27.371;HaplotypeScore=4.4418;MLEAC=1;MLEAF=0.5;MQ=41.97;MQ0=0;MQRankSum=1.446;QD=17.13;ReadPosRankSum=-0.827	GT:AD:DP:GQ:PL	0/1:106,113:219:99:3796,0,3580
chrIX	224294	.	C	T	3989.77	PASS	AC=1;AF=0.5;AN=2;BaseQRankSum=0.504;DP=213;Dels=0.0;FS=4.018;HaplotypeScore=2.3893;MLEAC=1;MLEAF=0.5;MQ=41.99;MQ0=0;MQRankSum=-0.283;QD=18.73;ReadPosRankSum=-1.643	GT:AD:DP:GQ:PL	0/1:95,118:213:99:4018,0,3052
chrIX	235993	.	C	T	3579.77	PASS	AC=1;AF=0.5;AN=2;BaseQRankSum=-0.37;DP=210;Dels=0.0;FS=1.682;HaplotypeScore=7.3216;MLEAC=1;MLEAF=0.5;MQ=42.0;MQ0=0;MQRankSum=0.056;QD=17.05;ReadPosRankSum=-2.564	GT:AD:DP:GQ:PL	0/1:102,107:210:99:3608,0,3327
chrIX	241482	.	G	A	5939.77	PASS	AC=2;AF=1.0;AN=2;DP=154;Dels=0.0;FS=0.0;HaplotypeScore=3.6638;MLEAC=2;MLEAF=1.0;MQ=42.0;MQ0=0;QD=31.85	GT:AD:DP:GQ:PL	1/1:0,153:153:99:5968,454,0
chrIX	242703	.	T	C	3193.69	PASS	AC=1;AF=0.5;AN=2;BaseQRankSum=0.83;DP=211;Dels=0.0;FS=4.741;HaplotypeScore=8.6852;MLEAC=1;MLEAF=0.5;MQ=41.98;MQ0=0;MQRankSum=0.864;QD=15.14;ReadPosRankSum=-0.301	GT:AD:DP:GQ:PL	0/1:111,100:211:99:3222,0,3766
chrIX	260891	.	T	C	4767.77	PASS	AC=1;AF=0.5;AN=2;BaseQRankSum=0.366;DP=245;Dels=0.0;FS=0.0;HaplotypeScore=3.3558;MLEAC=1;MLEAF=0.5;MQ=42.0;MQ0=0;MQRankSum=-0.31;QD=19.46;ReadPosRankSum=0.861	GT:AD:DP:GQ:PL	0/1:105,139:244:99:4796,0,3404
chrIX	263391	.	T	C	3233.06	PASS	AC=1;AF=0.5;AN=2;BaseQRankSum=-0.916;DP=216;Dels=0.0;FS=11.14;HaplotypeScore=8.6606;MLEAC=1;MLEAF=0.5;MQ=41.99;MQ0=0;MQRankSum=0.394;QD=14.97;ReadPosRankSum=0.188	GT:AD:DP:GQ:PL	0/1:113,101:215:99:3260,0,3846
chrIX	274095	.	T	C	2363.77	PASS	AC=1;AF=0.5;AN=2;BaseQRankSum=2.878;DP=176;Dels=0.0;FS=6.865;HaplotypeScore=2.3893;MLEAC=1;MLEAF=0.5;MQ=42.0;MQ0=0;MQRankSum=-0.79;QD=13.43;ReadPosRankSum=0.039	GT:AD:DP:GQ:PL	0/1:101,75:176:99:2392,0,3272
chrIX	283363	.	G	A	3219.84	PASS	AC=1;AF=0.5;AN=2;BaseQRankSum=2.867;DP=168;Dels=0.0;FS=23.054;HaplotypeScore=0.9159;MLEAC=1;MLEAF=0.5;MQ=42.0;MQ0=0;MQRankSum=1.155;QD=19.17;ReadPosRankSum=-0.864	GT:AD:DP:GQ:PL	0/1:73,95:168:99:3248,0,2355
chrIX	286594	.	C	T	3201.82	PASS	AC=1;AF=0.5;AN=2;BaseQRankSum=-0.42;DP=177;Dels=0.0;FS=2.045;HaplotypeScore=4.814;MLEAC=1;MLEAF=0.5;MQ=41.98;MQ0=0;MQRankSum=-1.312;QD=18.09;ReadPosRankSum=1.255	GT:AD:DP:GQ:PL	0/1:80,96:176:99:3231,0,2600
chrIX	286987	.	A	G	2923.77	PASS	AC=1;AF=0.5;AN=2;BaseQRankSum=-1.17;DP=166;Dels=0.0;FS=1.953;HaplotypeScore=0.0;MLEAC=1;MLEAF=0.5;MQ=42.0;MQ0=0;MQRankSum=-1.678;QD=17.61;ReadPosRankSum=-0.16	GT:AD:DP:GQ:PL	0/1:78,88:166:99:2952,0,2530
chrIX	287841	.	C	T	3605.77	PASS	AC=1;AF=0.5;AN=2;BaseQRankSum=1.928;DP=248;Dels=0.0;FS=0.0;HaplotypeScore=2.3113;MLEAC=1;MLEAF=0.5;MQ=42.0;MQ0=0;MQRankSum=-0.332;QD=14.54;ReadPosRankSum=-0.622	GT:AD:DP:GQ:PL	0/1:137,109:247:99:3634,0,4497
chrIX	288733	.	C	T	3490.77	PASS	AC=1;AF=0.5;AN=2;BaseQRankSum=-2.44;DP=214;Dels=0.0;FS=2.348;HaplotypeScore=4.1716;MLEAC=1;MLEAF=0.5;MQ=42.0;MQ0=0;MQRankSum=0.915;QD=16.31;ReadPosRankSum=-0.449	GT:AD:DP:GQ:PL	0/1:104,108:213:99:3519,0,3483
chrIX	295210	.	C	T	2656.77	PASS	AC=1;AF=0.5;AN=2;BaseQRankSum=1.047;DP=198;Dels=0.0;FS=7.758;HaplotypeScore=1.5226;MLEAC=1;MLEAF=0.5;MQ=42.0;MQ0=0;MQRankSum=-0.701;QD=13.42;ReadPosRankSum=-1.004	GT:AD:DP:GQ:PL	0/1:113,84:197:99:2685,0,3782
chrIX	302477	.	C	T	2758.77	PASS	AC=1;AF=0.5;AN=2;BaseQRankSum=-1.52;DP=195;Dels=0.0;FS=7.246;HaplotypeScore=1.7552;MLEAC=1;MLEAF=0.5;MQ=42.0;MQ0=0;MQRankSum=-0.338;QD=14.15;ReadPosRankSum=-1.275	GT:AD:DP:GQ:PL	0/1:108,87:195:99:2787,0,3653
chrIX	304490	.	C	T	3730.77	PASS	AC=1;AF=0.5;AN=2;BaseQRankSum=-2.552;DP=241;Dels=0.0;FS=5.323;HaplotypeScore=2.4203;MLEAC=1;MLEAF=0.5;MQ=42.0;MQ0=0;MQRankSum=-0.213;QD=15.48;ReadPosRankSum=-2.773	GT:AD:DP:GQ:PL	0/1:124,116:240:99:3759,0,4056
chrIX	306000	.	C	T	3802.77	PASS	AC=1;AF=0.5;AN=2;BaseQRankSum=0.181;DP=230;Dels=0.0;FS=5.355;HaplotypeScore=7.1927;MLEAC=1;MLEAF=0.5;MQ=42.0;MQ0=0;MQRankSum=-0.735;QD=16.53;ReadPosRankSum=0.181	GT:AD:DP:GQ:PL	0/1:115,114:230:99:3831,0,3878
chrIX	308933	.	T	C	2906.77	PASS	AC=1;AF=0.5;AN=2;BaseQRankSum=-0.944;DP=185;Dels=0.0;FS=1.163;HaplotypeScore=1.4972;MLEAC=1;MLEAF=0.5;MQ=42.0;MQ0=0;MQRankSum=-0.07;QD=15.71;ReadPosRankSum=-1.763	GT:AD:DP:GQ:PL	0/1:96,89:185:99:2935,0,3259
chrIX	311532	.	C	T	2206.77	PASS	AC=1;AF=0.5;AN=2;BaseQRankSum=0.38;DP=169;Dels=0.0;FS=0.0;HaplotypeScore=5.1406;MLEAC=1;MLEAF=0.5;MQ=42.0;MQ0=0;MQRankSum=2.514;QD=13.06;ReadPosRankSum=-0.646	GT:AD:DP:GQ:PL	0/1:97,72:169:99:2235,0,3128
chrIX	316540	.	C	T	2268.77	PASS	AC=1;AF=0.5;AN=2;BaseQRankSum=-2.906;DP=169;Dels=0.0;FS=0.0;HaplotypeScore=3.799;MLEAC=1;MLEAF=0.5;MQ=42.0;MQ0=0;MQRankSum=-0.401;QD=13.42;ReadPosRankSum=1.187	GT:AD:DP:GQ:PL	0/1:91,77:169:99:2297,0,2941
chrIX	318016	.	C	T	3244.77	PASS	AC=1;AF=0.5;AN=2;BaseQRankSum=1.247;DP=197;Dels=0.0;FS=6.557;HaplotypeScore=4.2868;MLEAC=1;MLEAF=0.5;MQ=41.98;MQ0=0;MQRankSum=3.031;QD=16.47;ReadPosRankSum=1.019	GT:AD:DP:GQ:PL	0/1:98,97:196:99:3273,0,3302
chrIX	416105	.	T	C	3192.79	PASS	AC=1;AF=0.5;AN=2;BaseQRankSum=-0.76;DP=189;Dels=0.0;FS=3.327;HaplotypeScore=5.3727;MLEAC=1;MLEAF=0.5;MQ=42.0;MQ0=0;MQRankSum=-0.68;QD=16.89;ReadPosRankSum=-0.103	GT:AD:DP:GQ:PL	0/1:90,99:189:99:3221,0,2960
chrX	23563	.	C	T	2887.77	PASS	AC=1;AF=0.5;AN=2;BaseQRankSum=0.119;DP=160;Dels=0.0;FS=3.695;HaplotypeScore=7.0428;MLEAC=1;MLEAF=0.5;MQ=41.99;MQ0=0;MQRankSum=0.655;QD=18.05;ReadPosRankSum=2.304	GT:AD:DP:GQ:PL	0/1:73,86:159:99:2916,0,2362
chrX	23812	.	C	T	3320.77	PASS	AC=1;AF=0.5;AN=2;BaseQRankSum=-2.762;DP=217;Dels=0.0;FS=0.517;HaplotypeScore=9.8414;MLEAC=1;MLEAF=0.5;MQ=41.93;MQ0=0;MQRankSum=-0.85;QD=15.3;ReadPosRankSum=-0.015	GT:AD:DP:GQ:PL	0/1:111,105:216:99:3349,0,3638
chrX	24036	.	G	A	4288.77	PASS	AC=1;AF=0.5;AN=2;BaseQRankSum=0.792;DP=250;Dels=0.0;FS=0.0;HaplotypeScore=6.0329;MLEAC=1;MLEAF=0.5;MQ=42.0;MQ0=0;MQRankSum=-1.218;QD=17.16;ReadPosRankSum=-0.166	GT:AD:DP:GQ:PL	0/1:121,127:248:99:4317,0,4075
chrX	24856	.	A	G	3909.77	PASS	AC=1;AF=0.5;AN=2;BaseQRankSum=1.179;DP=245;Dels=0.0;FS=4.366;HaplotypeScore=6.1488;MLEAC=1;MLEAF=0.5;MQ=41.98;MQ0=0;MQRankSum=0.512;QD=15.96;ReadPosRankSum=0.767	GT:AD:DP:GQ:PL	0/1:118,124:245:99:3938,0,3886
chrX	25127	.	G	A	3151.77	PASS	AC=1;AF=0.5;AN=2;BaseQRankSum=-1.226;DP=187;Dels=0.0;FS=2.539;HaplotypeScore=4.394;MLEAC=1;MLEAF=0.5;MQ=41.9;MQ0=0;MQRankSum=0.94;QD=16.85;ReadPosRankSum=-1.202	GT:AD:DP:GQ:PL	0/1:91,95:187:99:3180,0,3122
chrX	27076	.	G	A	3005.77	PASS	AC=1;AF=0.5;AN=2;BaseQRankSum=-2.544;DP=203;Dels=0.0;FS=0.0;HaplotypeScore=6.3869;MLEAC=1;MLEAF=0.5;MQ=41.99;MQ0=0;MQRankSum=-0.341;QD=14.81;ReadPosRankSum=0.904	GT:AD:DP:GQ:PL	0/1:104,97:202:99:3034,0,3469
chrX	27271	.	G	A	2997.77	PASS	AC=1;AF=0.5;AN=2;BaseQRankSum=-1.532;DP=229;Dels=0.0;FS=0.0;HaplotypeScore=1.8055;MLEAC=1;MLEAF=0.5;MQ=42.0;MQ0=0;MQRankSum=-1.56;QD=13.09;ReadPosRankSum=-0.549	GT:AD:DP:GQ:PL	0/1:128,101:229:99:3026,0,4167
chrX	28564	.	G	A	3880.77	PASS	AC=1;AF=0.5;AN=2;BaseQRankSum=0.617;DP=219;Dels=0.0;FS=2.313;HaplotypeScore=0.0;MLEAC=1;MLEAF=0.5;MQ=42.0;MQ0=0;MQRankSum=0.389;QD=17.72;ReadPosRankSum=0.038	GT:AD:DP:GQ:PL	0/1:100,118:218:99:3909,0,3209
chrX	30368	.	G	A	4225.77	PASS	AC=1;AF=0.5;AN=2;BaseQRankSum=2.131;DP=218;Dels=0.0;FS=2.405;HaplotypeScore=3.5734;MLEAC=1;MLEAF=0.5;MQ=41.99;MQ0=0;MQRankSum=1.05;QD=19.38;ReadPosRankSum=-1.618	GT:AD:DP:GQ:PL	0/1:95,123:218:99:4254,0,3136
chrX	31115	.	G	A	3878.77	PASS	AC=1;AF=0.5;AN=2;BaseQRankSum=-1.168;DP=208;Dels=0.0;FS=0.522;HaplotypeScore=10.7305;MLEAC=1;MLEAF=0.5;MQ=41.93;MQ0=0;MQRankSum=-0.361;QD=18.65;ReadPosRankSum=1.276	GT:AD:DP:GQ:PL	0/1:89,117:207:99:3907,0,2933
chrX	74789	.	G	A	3070.77	PASS	AC=1;AF=0.5;AN=2;BaseQRankSum=2.15;DP=182;Dels=0.0;FS=14.401;HaplotypeScore=2.545;MLEAC=1;MLEAF=0.5;MQ=42.0;MQ0=0;MQRankSum=-1.224;QD=16.87;ReadPosRankSum=-2.142	GT:AD:DP:GQ:PL	0/1:93,89:182:99:3099,0,3036
chrX	114112	.	G	A	3579.77	PASS	AC=1;AF=0.5;AN=2;BaseQRankSum=0.418;DP=221;Dels=0.0;FS=8.61;HaplotypeScore=3.2327;MLEAC=1;MLEAF=0.5;MQ=42.0;MQ0=0;MQRankSum=1.463;QD=16.2;ReadPosRankSum=0.249	GT:AD:DP:GQ:PL	0/1:112,109:221:99:3608,0,3693
chrX	123518	.	G	A	2855.77	PASS	AC=1;AF=0.5;AN=2;BaseQRankSum=-2.529;DP=170;Dels=0.0;FS=0.566;HaplotypeScore=0.9665;MLEAC=1;MLEAF=0.5;MQ=41.98;MQ0=0;MQRankSum=-0.544;QD=16.8;ReadPosRankSum=-1.567	GT:AD:DP:GQ:PL	0/1:78,89:168:99:2884,0,2567
chrX	136598	.	G	A	2727.77	PASS	AC=1;AF=0.5;AN=2;BaseQRankSum=0.196;DP=173;Dels=0.0;FS=0.568;HaplotypeScore=8.2295;MLEAC=1;MLEAF=0.5;MQ=41.9;MQ0=0;MQRankSum=1.231;QD=15.77;ReadPosRankSum=-1.142	GT:AD:DP:GQ:PL	0/1:87,84:171:99:2756,0,2817
chrX	139030	.	A	G	4460.77	PASS	AC=1;AF=0.5;AN=2;BaseQRankSum=-2.831;DP=250;Dels=0.0;FS=0.984;HaplotypeScore=7.1147;MLEAC=1;MLEAF=0.5;MQ=42.0;MQ0=0;MQRankSum=-0.857;QD=17.84;ReadPosRankSum=0.606	GT:AD:DP:GQ:PL	0/1:112,137:249:99:4489,0,3791
chrX	140156	.	G	A	3038.77	PASS	AC=1;AF=0.5;AN=2;BaseQRankSum=0.597;DP=170;Dels=0.0;FS=0.567;HaplotypeScore=0.9734;MLEAC=1;MLEAF=0.5;MQ=42.0;MQ0=0;MQRankSum=0.039;QD=17.88;ReadPosRankSum=-0.726	GT:AD:DP:GQ:PL	0/1:79,90:169:99:3067,0,2633
chrX	212632	.	A	G	2909.77	PASS	AC=1;AF=0.5;AN=2;BaseQRankSum=-1.341;DP=205;Dels=0.0;FS=2.41;HaplotypeScore=2.7067;MLEAC=1;MLEAF=0.5;MQ=41.98;MQ0=0;MQRankSum=-0.492;QD=14.19;ReadPosRankSum=-0.69	GT:AD:DP:GQ:PL	0/1:112,92:204:99:2938,0,3791
chrX	242545	.	G	A	3669.77	PASS	AC=1;AF=0.5;AN=2;BaseQRankSum=2.113;DP=221;Dels=0.0;FS=0.5;HaplotypeScore=0.0;MLEAC=1;MLEAF=0.5;MQ=42.0;MQ0=0;MQRankSum=-0.344;QD=16.61;ReadPosRankSum=0.961	GT:AD:DP:GQ:PL	0/1:110,110:220:99:3698,0,3588
chrX	258412	.	A	G	2664.77	PASS	AC=1;AF=0.5;AN=2;BaseQRankSum=2.265;DP=193;Dels=0.0;FS=0.538;HaplotypeScore=2.4805;MLEAC=1;MLEAF=0.5;MQ=42.0;MQ0=0;MQRankSum=1.741;QD=13.81;ReadPosRankSum=-1.412	GT:AD:DP:GQ:PL	0/1:107,86:193:99:2693,0,3188
chrX	262030	.	G	A	3978.77	PASS	AC=1;AF=0.5;AN=2;BaseQRankSum=0.108;DP=212;Dels=0.0;FS=11.768;HaplotypeScore=3.5063;MLEAC=1;MLEAF=0.5;MQ=42.0;MQ0=0;MQRankSum=0.161;QD=18.77;ReadPosRankSum=-2.551	GT:AD:DP:GQ:PL	0/1:89,121:210:99:4007,0,2772
chrX	279830	.	A	G	3200.06	PASS	AC=1;AF=0.5;AN=2;BaseQRankSum=0.009;DP=211;Dels=0.0;FS=0.531;HaplotypeScore=7.9506;MLEAC=1;MLEAF=0.5;MQ=42.0;MQ0=0;MQRankSum=0.273;QD=15.17;ReadPosRankSum=-0.484	GT:AD:DP:GQ:PL	0/1:109,101:211:99:3229,0,3536
chrX	292308	.	T	C	5622.77	PASS	AC=2;AF=1.0;AN=2;DP=151;Dels=0.0;FS=0.0;HaplotypeScore=2.444;MLEAC=2;MLEAF=1.0;MQ=40.67;MQ0=0;QD=28.07	GT:AD:DP:GQ:PL	1/1:0,151:151:99:5651,445,0
chrX	292495	.	A	T	6453.77	PASS	AC=2;AF=1.0;AN=2;DP=171;Dels=0.0;FS=0.0;HaplotypeScore=0.0;MLEAC=2;MLEAF=1.0;MQ=40.77;MQ0=0;QD=29.19	GT:AD:DP:GQ:PL	1/1:0,170:171:99:6482,506,0
chrX	304157	.	G	A	3636.77	PASS	AC=1;AF=0.5;AN=2;BaseQRankSum=2.696;DP=224;Dels=0.0;FS=0.492;HaplotypeScore=5.4317;MLEAC=1;MLEAF=0.5;MQ=41.99;MQ0=0;MQRankSum=1.291;QD=16.24;ReadPosRankSum=0.596	GT:AD:DP:GQ:PL	0/1:115,109:224:99:3665,0,3753
chrX	305913	.	G	A	3338.77	PASS	AC=1;AF=0.5;AN=2;BaseQRankSum=-0.018;DP=235;Dels=0.0;FS=4.637;HaplotypeScore=0.0;MLEAC=1;MLEAF=0.5;MQ=42.0;MQ0=0;MQRankSum=-1.234;QD=14.21;ReadPosRankSum=-2.088	GT:AD:DP:GQ:PL	0/1:133,102:235:99:3367,0,4540
chrX	330318	.	G	A	3441.77	PASS	AC=1;AF=0.5;AN=2;BaseQRankSum=1.768;DP=193;Dels=0.0;FS=2.523;HaplotypeScore=6.5632;MLEAC=1;MLEAF=0.5;MQ=41.97;MQ0=0;MQRankSum=0.656;QD=17.83;ReadPosRankSum=-0.52	GT:AD:DP:GQ:PL	0/1:88,104:192:99:3470,0,2777
chrX	378692	.	G	A	3169.77	PASS	AC=1;AF=0.5;AN=2;BaseQRankSum=1.437;DP=201;Dels=0.0;FS=0.518;HaplotypeScore=2.2019;MLEAC=1;MLEAF=0.5;MQ=42.0;MQ0=0;MQRankSum=-1.099;QD=15.77;ReadPosRankSum=1.39	GT:AD:DP:GQ:PL	0/1:101,98:199:99:3198,0,3141
chrX	393698	.	A	G	2990.77	PASS	AC=1;AF=0.5;AN=2;BaseQRankSum=0.755;DP=180;Dels=0.0;FS=0.0;HaplotypeScore=6.1912;MLEAC=1;MLEAF=0.5;MQ=41.87;MQ0=0;MQRankSum=0.506;QD=16.62;ReadPosRankSum=-0.747	GT:AD:DP:GQ:PL	0/1:89,91:180:99:3019,0,2826
chrX	423657	.	A	G	3286.77	PASS	AC=1;AF=0.5;AN=2;BaseQRankSum=1.77;DP=205;Dels=0.0;FS=4.821;HaplotypeScore=2.6308;MLEAC=1;MLEAF=0.5;MQ=42.0;MQ0=0;MQRankSum=-0.965;QD=16.03;ReadPosRankSum=-0.458	GT:AD:DP:GQ:PL	0/1:103,101:205:99:3315,0,3315
chrX	438180	.	A	G	3134.77	PASS	AC=1;AF=0.5;AN=2;BaseQRankSum=1.597;DP=202;Dels=0.0;FS=0.0;HaplotypeScore=3.5228;MLEAC=1;MLEAF=0.5;MQ=41.99;MQ0=0;MQRankSum=0.421;QD=15.52;ReadPosRankSum=0.737	GT:AD:DP:GQ:PL	0/1:106,95:201:99:3163,0,3495
chrX	459006	.	G	A	3906.77	PASS	AC=1;AF=0.5;AN=2;BaseQRankSum=0.692;DP=250;Dels=0.0;FS=3.538;HaplotypeScore=0.6651;MLEAC=1;MLEAF=0.5;MQ=41.99;MQ0=0;MQRankSum=1.811;QD=15.63;ReadPosRankSum=-0.722	GT:AD:DP:GQ:PL	0/1:133,117:250:99:3935,0,4500
chrX	496547	.	G	A	3185.74	PASS	AC=1;AF=0.5;AN=2;BaseQRankSum=-1.365;DP=219;Dels=0.0;FS=0.0;HaplotypeScore=4.2816;MLEAC=1;MLEAF=0.5;MQ=42.0;MQ0=0;MQRankSum=1.341;QD=14.55;ReadPosRankSum=-0.374	GT:AD:DP:GQ:PL	0/1:118,100:218:99:3214,0,3899
chrX	530654	.	A	G	3484.77	PASS	AC=1;AF=0.5;AN=2;BaseQRankSum=-0.53;DP=200;Dels=0.0;FS=10.531;HaplotypeScore=0.0;MLEAC=1;MLEAF=0.5;MQ=42.0;MQ0=0;MQRankSum=-0.733;QD=17.42;ReadPosRankSum=-0.528	GT:AD:DP:GQ:PL	0/1:94,106:200:99:3513,0,3077
chrX	594169	.	T	C	6755.77	PASS	AC=2;AF=1.0;AN=2;BaseQRankSum=-0.61;DP=181;Dels=0.0;FS=0.0;HaplotypeScore=4.4178;MLEAC=2;MLEAF=1.0;MQ=42.0;MQ0=0;MQRankSum=-1.113;QD=30.81;ReadPosRankSum=0.3	GT:AD:DP:GQ:PL	1/1:1,178:179:99:6784,482,0
chrX	600891	.	A	G	3487.77	PASS	AC=1;AF=0.5;AN=2;BaseQRankSum=-0.429;DP=222;Dels=0.0;FS=2.304;HaplotypeScore=2.5439;MLEAC=1;MLEAF=0.5;MQ=41.99;MQ0=0;MQRankSum=0.159;QD=15.71;ReadPosRankSum=0.519	GT:AD:DP:GQ:PL	0/1:115,107:222:99:3516,0,3937
chrX	644215	.	G	A	4243.77	PASS	AC=1;AF=0.5;AN=2;BaseQRankSum=1.239;DP=250;Dels=0.0;FS=2.128;HaplotypeScore=1.9883;MLEAC=1;MLEAF=0.5;MQ=42.0;MQ0=0;MQRankSum=0.22;QD=16.98;ReadPosRankSum=-0.402	GT:AD:DP:GQ:PL	0/1:123,127:250:99:4272,0,4073
chrX	706569	.	G	A	2087.77	PASS	AC=1;AF=0.5;AN=2;BaseQRankSum=1.154;DP=171;Dels=0.0;FS=0.6;HaplotypeScore=1.6988;MLEAC=1;MLEAF=0.5;MQ=42.0;MQ0=0;MQRankSum=0.425;QD=12.21;ReadPosRankSum=1.605	GT:AD:DP:GQ:PL	0/1:106,65:171:99:2116,0,3533
chrX	727945	.	G	A	269.77	PASS	AC=1;AF=0.5;AN=2;BaseQRankSum=-0.659;DP=28;Dels=0.0;FS=0.0;HaplotypeScore=0.0;MLEAC=1;MLEAF=0.5;MQ=41.58;MQ0=0;MQRankSum=0.517;QD=9.63;ReadPosRankSum=-2.211	GT:AD:DP:GQ:PL	0/1:17,11:28:99:298,0,573
chrX	738027	.	G	T	3535.77	PASS	AC=1;AF=0.5;AN=2;BaseQRankSum=-2.497;DP=250;Dels=0.0;FS=10.636;HaplotypeScore=1.9977;MLEAC=1;MLEAF=0.5;MQ=41.98;MQ0=0;MQRankSum=-1.498;QD=14.14;ReadPosRankSum=-0.252	GT:AD:DP:GQ:PL	0/1:118,132:250:99:3564,0,3759
chrX	741623	.	T	A	4405.77	PASS	AC=1;AF=0.5;AN=2;BaseQRankSum=0.459;DP=250;Dels=0.0;FS=2.793;HaplotypeScore=4.261;MLEAC=1;MLEAF=0.5;MQ=41.99;MQ0=0;MQRankSum=-0.528;QD=17.62;ReadPosRankSum=-0.428	GT:AD:DP:GQ:PL	0/1:116,133:249:99:4434,0,3734
chrXI	6247	.	C	T	4450.77	PASS	AC=1;AF=0.5;AN=2;BaseQRankSum=-0.181;DP=249;Dels=0.0;FS=6.12;HaplotypeScore=5.7219;MLEAC=1;MLEAF=0.5;MQ=41.99;MQ0=0;MQRankSum=-0.274;QD=17.87;ReadPosRankSum=0.238	GT:AD:DP:GQ:PL	0/1:115,132:248:99:4479,0,3667
chrXI	56574	.	G	A	3200.06	PASS	AC=1;AF=0.5;AN=2;BaseQRankSum=2.371;DP=203;Dels=0.0;FS=2.422;HaplotypeScore=2.564;MLEAC=1;MLEAF=0.5;MQ=41.92;MQ0=0;MQRankSum=0.699;QD=15.76;ReadPosRankSum=1.855	GT:AD:DP:GQ:PL	0/1:105,97:202:99:3229,0,3301
chrXI	154466	.	C	T	3274.77	PASS	AC=1;AF=0.5;AN=2;BaseQRankSum=2.315;DP=204;Dels=0.0;FS=0.513;HaplotypeScore=0.0;MLEAC=1;MLEAF=0.5;MQ=42.0;MQ0=0;MQRankSum=-0.549;QD=16.05;ReadPosRankSum=1.641	GT:AD:DP:GQ:PL	0/1:104,99:203:99:3303,0,3346
chrXI	163928	.	A	G	2329.77	PASS	AC=1;AF=0.5;AN=2;BaseQRankSum=0.065;DP=182;Dels=0.0;FS=4.4;HaplotypeScore=2.565;MLEAC=1;MLEAF=0.5;MQ=41.98;MQ0=0;MQRankSum=0.953;QD=12.8;ReadPosRankSum=1.257	GT:AD:DP:GQ:PL	0/1:108,73:181:99:2358,0,3641
chrXI	175159	.	T	C	3201.82	PASS	AC=1;AF=0.5;AN=2;BaseQRankSum=1.165;DP=206;Dels=0.0;FS=10.464;HaplotypeScore=3.9667;MLEAC=1;MLEAF=0.5;MQ=42.0;MQ0=0;MQRankSum=-1.088;QD=15.54;ReadPosRankSum=0.175	GT:AD:DP:GQ:PL	0/1:107,99:206:99:3230,0,3320
chrXI	177297	.	G	A	3405.77	PASS	AC=1;AF=0.5;AN=2;BaseQRankSum=0.636;DP=224;Dels=0.0;FS=2.288;HaplotypeScore=8.6393;MLEAC=1;MLEAF=0.5;MQ=41.97;MQ0=0;MQRankSum=-0.925;QD=15.2;ReadPosRankSum=-0.663	GT:AD:DP:GQ:PL	0/1:119,104:224:99:3434,0,4031
chrXI	205505	.	A	G	2756.77	PASS	AC=1;AF=0.5;AN=2;BaseQRankSum=-0.477;DP=170;Dels=0.0;FS=6.605;HaplotypeScore=2.7217;MLEAC=1;MLEAF=0.5;MQ=42.0;MQ0=0;MQRankSum=-0.745;QD=16.22;ReadPosRankSum=-1.795	GT:AD:DP:GQ:PL	0/1:85,85:170:99:2785,0,2873
chrXI	217691	.	G	A	3135.77	PASS	AC=1;AF=0.5;AN=2;BaseQRankSum=-2.655;DP=199;Dels=0.0;FS=5.859;HaplotypeScore=2.6;MLEAC=1;MLEAF=0.5;MQ=41.99;MQ0=0;MQRankSum=-1.023;QD=15.76;ReadPosRankSum=-1.177	GT:AD:DP:GQ:PL	0/1:100,98:198:99:3164,0,3405
chrXI	220801	.	G	A	2609.77	PASS	AC=1;AF=0.5;AN=2;BaseQRankSum=1.14;DP=193;Dels=0.0;FS=0.0;HaplotypeScore=6.5544;MLEAC=1;MLEAF=0.5;MQ=42.0;MQ0=0;MQRankSum=0.08;QD=13.52;ReadPosRankSum=-0.839	GT:AD:DP:GQ:PL	0/1:108,84:193:99:2638,0,3624
chrXI	229524	.	G	A	3055.77	PASS	AC=1;AF=0.5;AN=2;BaseQRankSum=0.434;DP=192;Dels=0.0;FS=2.49;HaplotypeScore=0.9734;MLEAC=1;MLEAF=0.5;MQ=41.99;MQ0=0;MQRankSum=-1.13;QD=15.92;ReadPosRankSum=-1.01	GT:AD:DP:GQ:PL	0/1:99,92:191:99:3084,0,3306
chrXI	229609	.	A	G	3452.77	PASS	AC=1;AF=0.5;AN=2;BaseQRankSum=0.341;DP=205;Dels=0.0;FS=4.033;HaplotypeScore=4.1896;MLEAC=1;MLEAF=0.5;MQ=42.0;MQ0=0;MQRankSum=0.348;QD=16.84;ReadPosRankSum=0.575	GT:AD:DP:GQ:PL	0/1:98,105:203:99:3481,0,3157
chrXI	238078	.	T	C	3520.77	PASS	AC=1;AF=0.5;AN=2;BaseQRankSum=1.276;DP=225;Dels=0.0;FS=1.605;HaplotypeScore=1.5774;MLEAC=1;MLEAF=0.5;MQ=42.0;MQ0=0;MQRankSum=0.456;QD=15.65;ReadPosRankSum=-0.522	GT:AD:DP:GQ:PL	0/1:113,111:224:99:3549,0,3556
chrXI	244182	.	G	A	2849.77	PASS	AC=1;AF=0.5;AN=2;BaseQRankSum=-1.583;DP=206;Dels=0.0;FS=0.511;HaplotypeScore=1.8625;MLEAC=1;MLEAF=0.5;MQ=41.99;MQ0=0;MQRankSum=0.968;QD=13.83;ReadPosRankSum=1.949	GT:AD:DP:GQ:PL	0/1:112,94:206:99:2878,0,3776
chrXI	258404	.	G	A	2025.77	PASS	AC=1;AF=0.5;AN=2;BaseQRankSum=0.416;DP=157;Dels=0.0;FS=6.424;HaplotypeScore=0.9734;MLEAC=1;MLEAF=0.5;MQ=42.0;MQ0=0;MQRankSum=-0.334;QD=12.9;ReadPosRankSum=1.702	GT:AD:DP:GQ:PL	0/1:93,64:157:99:2054,0,3153
chrXI	301039	.	C	T	3736.77	PASS	AC=1;AF=0.5;AN=2;BaseQRankSum=-1.454;DP=231;Dels=0.0;FS=0.482;HaplotypeScore=7.519;MLEAC=1;MLEAF=0.5;MQ=41.99;MQ0=0;MQRankSum=-1.055;QD=16.18;ReadPosRankSum=-0.667	GT:AD:DP:GQ:PL	0/1:116,114:230:99:3765,0,3916
chrXI	328894	.	G	A	2712.77	PASS	AC=1;AF=0.5;AN=2;BaseQRankSum=0.257;DP=169;Dels=0.0;FS=0.577;HaplotypeScore=1.8455;MLEAC=1;MLEAF=0.5;MQ=41.99;MQ0=0;MQRankSum=-0.213;QD=16.05;ReadPosRankSum=1.504	GT:AD:DP:GQ:PL	0/1:83,85:168:99:2741,0,2656
chrXI	346992	.	G	A	4214.77	PASS	AC=1;AF=0.5;AN=2;BaseQRankSum=1.771;DP=230;Dels=0.0;FS=3.723;HaplotypeScore=3.1291;MLEAC=1;MLEAF=0.5;MQ=41.98;MQ0=0;MQRankSum=-0.328;QD=18.33;ReadPosRankSum=0.751	GT:AD:DP:GQ:PL	0/1:104,124:228:99:4243,0,3329
chrXI	359192	.	C	T	3484.77	PASS	AC=1;AF=0.5;AN=2;BaseQRankSum=-0.817;DP=230;Dels=0.0;FS=5.458;HaplotypeScore=0.7887;MLEAC=1;MLEAF=0.5;MQ=42.0;MQ0=0;MQRankSum=-0.68;QD=15.15;ReadPosRankSum=-1.123	GT:AD:DP:GQ:PL	0/1:122,108:230:99:3513,0,4127
chrXI	378158	.	G	A	4612.77	PASS	AC=1;AF=0.5;AN=2;BaseQRankSum=2.583;DP=250;Dels=0.0;FS=1.526;HaplotypeScore=2.7384;MLEAC=1;MLEAF=0.5;MQ=42.0;MQ0=0;MQRankSum=0.167;QD=18.45;ReadPosRankSum=0.469	GT:AD:DP:GQ:PL	0/1:113,137:250:99:4641,0,3469
chrXI	399076	.	G	A	3828.77	PASS	AC=1;AF=0.5;AN=2;BaseQRankSum=1.727;DP=249;Dels=0.0;FS=0.0;HaplotypeScore=4.1336;MLEAC=1;MLEAF=0.5;MQ=41.99;MQ0=0;MQRankSum=-0.387;QD=15.38;ReadPosRankSum=-0.88	GT:AD:DP:GQ:PL	0/1:133,115:248:99:3857,0,4429
chrXI	443431	.	A	G	2911.77	PASS	AC=1;AF=0.5;AN=2;BaseQRankSum=2.2;DP=177;Dels=0.0;FS=0.0;HaplotypeScore=2.522;MLEAC=1;MLEAF=0.5;MQ=41.99;MQ0=0;MQRankSum=-0.306;QD=16.45;ReadPosRankSum=-0.883	GT:AD:DP:GQ:PL	0/1:88,88:177:99:2940,0,2921
chrXI	477270	.	G	A	3987.77	PASS	AC=1;AF=0.5;AN=2;BaseQRankSum=1.331;DP=206;Dels=0.0;FS=2.442;HaplotypeScore=7.5603;MLEAC=1;MLEAF=0.5;MQ=41.99;MQ0=0;MQRankSum=-1.279;QD=19.36;ReadPosRankSum=-0.272	GT:AD:DP:GQ:PL	0/1:89,116:205:99:4016,0,2789
chrXI	502686	.	A	G	2815.77	PASS	AC=1;AF=0.5;AN=2;BaseQRankSum=-1.132;DP=212;Dels=0.0;FS=0.0;HaplotypeScore=1.7878;MLEAC=1;MLEAF=0.5;MQ=42.0;MQ0=0;MQRankSum=0.377;QD=13.28;ReadPosRankSum=0.294	GT:AD:DP:GQ:PL	0/1:118,91:209:99:2844,0,4030
chrXI	541675	.	G	A	2796.77	PASS	AC=1;AF=0.5;AN=2;BaseQRankSum=-0.973;DP=194;Dels=0.0;FS=0.531;HaplotypeScore=3.8798;MLEAC=1;MLEAF=0.5;MQ=42.0;MQ0=0;MQRankSum=-0.049;QD=14.42;ReadPosRankSum=-2.227	GT:AD:DP:GQ:PL	0/1:105,89:194:99:2825,0,3493
chrXI	577468	.	A	G	3221.92	PASS	AC=1;AF=0.5;AN=2;BaseQRankSum=-1.127;DP=194;Dels=0.0;FS=4.127;HaplotypeScore=0.9578;MLEAC=1;MLEAF=0.5;MQ=41.99;MQ0=0;MQRankSum=-0.372;QD=16.61;ReadPosRankSum=-0.313	GT:AD:DP:GQ:PL	0/1:94,100:194:99:3250,0,3082
chrXI	605651	.	A	G	3470.77	PASS	AC=1;AF=0.5;AN=2;BaseQRankSum=0.402;DP=190;Dels=0.0;FS=0.0;HaplotypeScore=2.3548;MLEAC=1;MLEAF=0.5;MQ=42.0;MQ0=0;MQRankSum=1.846;QD=18.27;ReadPosRankSum=-0.563	GT:AD:DP:GQ:PL	0/1:86,104:190:99:3499,0,2769
chrXI	613811	.	G	A	5819.77	PASS	AC=2;AF=1.0;AN=2;DP=155;Dels=0.0;FS=0.0;HaplotypeScore=2.8057;MLEAC=2;MLEAF=1.0;MQ=41.71;MQ0=0;QD=26.69	GT:AD:DP:GQ:PL	1/1:0,155:155:99:5848,457,0
chrXI	625332	.	G	A	4160.77	PASS	AC=1;AF=0.5;AN=2;BaseQRankSum=2.585;DP=246;Dels=0.0;FS=3.529;HaplotypeScore=2.7568;MLEAC=1;MLEAF=0.5;MQ=41.99;MQ0=0;MQRankSum=-0.048;QD=16.91;ReadPosRankSum=0.589	GT:AD:DP:GQ:PL	0/1:120,125:245:99:4189,0,3903
chrXI	625895	.	G	A	3633.77	PASS	AC=1;AF=0.5;AN=2;BaseQRankSum=0.698;DP=232;Dels=0.0;FS=9.753;HaplotypeScore=1.8401;MLEAC=1;MLEAF=0.5;MQ=42.0;MQ0=0;MQRankSum=-1.061;QD=15.66;ReadPosRankSum=-1.788	GT:AD:DP:GQ:PL	0/1:122,110:232:99:3662,0,4058
chrXI	630724	.	A	G	3563.77	PASS	AC=1;AF=0.5;AN=2;BaseQRankSum=0.817;DP=210;Dels=0.0;FS=3.892;HaplotypeScore=4.3316;MLEAC=1;MLEAF=0.5;MQ=41.99;MQ0=0;MQRankSum=-0.249;QD=16.97;ReadPosRankSum=-0.317	GT:AD:DP:GQ:PL	0/1:100,110:210:99:3592,0,3185
chrXI	634943	.	G	A	4286.77	PASS	AC=1;AF=0.5;AN=2;BaseQRankSum=2.14;DP=249;Dels=0.0;FS=2.798;HaplotypeScore=7.6728;MLEAC=1;MLEAF=0.5;MQ=41.98;MQ0=0;MQRankSum=0.132;QD=17.22;ReadPosRankSum=0.784	GT:AD:DP:GQ:PL	0/1:122,126:248:99:4315,0,4063
chrXI	650671	.	G	A	4383.77	PASS	AC=1;AF=0.5;AN=2;BaseQRankSum=1.101;DP=237;Dels=0.0;FS=5.313;HaplotypeScore=0.0;MLEAC=1;MLEAF=0.5;MQ=42.0;MQ0=0;MQRankSum=1.751;QD=18.5;ReadPosRankSum=0.634	GT:AD:DP:GQ:PL	0/1:107,129:236:99:4412,0,3416
chrXI	658763	.	A	C	3780.77	PASS	AC=1;AF=0.5;AN=2;BaseQRankSum=0.969;DP=250;Dels=0.0;FS=0.0;HaplotypeScore=11.0666;MLEAC=1;MLEAF=0.5;MQ=41.72;MQ0=1;MQRankSum=1.183;QD=15.12;ReadPosRankSum=1.147	GT:AD:DP:GQ:PL	0/1:129,119:248:99:3809,0,4202
chrXI	658985	.	A	G	3915.77	PASS	AC=1;AF=0.5;AN=2;BaseQRankSum=0.56;DP=249;Dels=0.0;FS=4.393;HaplotypeScore=6.1253;MLEAC=1;MLEAF=0.5;MQ=41.32;MQ0=0;MQRankSum=-0.637;QD=15.73;ReadPosRankSum=0.652	GT:AD:DP:GQ:PL	0/1:122,126:249:99:3944,0,3993
chrXI	664327	.	A	G	3604.77	PASS	AC=1;AF=0.5;AN=2;BaseQRankSum=-1.922;DP=250;Dels=0.0;FS=3.526;HaplotypeScore=8.9641;MLEAC=1;MLEAF=0.5;MQ=40.39;MQ0=0;MQRankSum=-3.174;QD=14.42;ReadPosRankSum=1.057	GT:AD:DP:GQ:PL	0/1:129,120:249:99:3633,0,4334
chrXII	16284	.	C	T	3269.77	PASS	AC=1;AF=0.5;AN=2;BaseQRankSum=0.906;DP=214;Dels=0.0;FS=12.691;HaplotypeScore=4.5609;MLEAC=1;MLEAF=0.5;MQ=41.96;MQ0=0;MQRankSum=-0.011;QD=15.28;ReadPosRankSum=0.693	GT:AD:DP:GQ:PL	0/1:115,99:214:99:3298,0,3900
chrXII	16302	.	G	A	3096.77	PASS	AC=1;AF=0.5;AN=2;BaseQRankSum=-0.495;DP=222;Dels=0.0;FS=3.803;HaplotypeScore=6.3478;MLEAC=1;MLEAF=0.5;MQ=41.98;MQ0=0;MQRankSum=0.467;QD=13.95;ReadPosRankSum=0.092	GT:AD:DP:GQ:PL	0/1:124,97:221:99:3125,0,4148
chrXII	16923	.	G	A	3789.77	PASS	AC=1;AF=0.5;AN=2;BaseQRankSum=1.199;DP=205;Dels=0.0;FS=5.805;HaplotypeScore=0.9665;MLEAC=1;MLEAF=0.5;MQ=42.0;MQ0=0;MQRankSum=-1.024;QD=18.49;ReadPosRankSum=-0.252	GT:AD:DP:GQ:PL	0/1:94,111:205:99:3818,0,3119
chrXII	21135	.	A	G	2250.77	PASS	AC=1;AF=0.5;AN=2;BaseQRankSum=-1.232;DP=128;Dels=0.0;FS=9.576;HaplotypeScore=4.1956;MLEAC=1;MLEAF=0.5;MQ=42.0;MQ0=0;MQRankSum=1.621;QD=17.58;ReadPosRankSum=-1.76	GT:AD:DP:GQ:PL	0/1:56,72:128:99:2279,0,1693
chrXII	22340	.	C	T	2993.77	PASS	AC=1;AF=0.5;AN=2;BaseQRankSum=1.919;DP=206;Dels=0.0;FS=0.51;HaplotypeScore=2.7051;MLEAC=1;MLEAF=0.5;MQ=42.0;MQ0=0;MQRankSum=-1.301;QD=14.53;ReadPosRankSum=0.382	GT:AD:DP:GQ:PL	0/1:113,92:205:99:3022,0,3712
chrXII	22488	.	C	T	3454.77	PASS	AC=1;AF=0.5;AN=2;BaseQRankSum=1.36;DP=210;Dels=0.0;FS=0.508;HaplotypeScore=0.0;MLEAC=1;MLEAF=0.5;MQ=42.0;MQ0=0;MQRankSum=0.397;QD=16.45;ReadPosRankSum=-1.074	GT:AD:DP:GQ:PL	0/1:105,105:210:99:3483,0,3540
chrXII	23677	.	G	A	3105.77	PASS	AC=1;AF=0.5;AN=2;BaseQRankSum=-0.268;DP=186;Dels=0.0;FS=12.62;HaplotypeScore=3.9667;MLEAC=1;MLEAF=0.5;MQ=42.0;MQ0=0;MQRankSum=1.13;QD=16.7;ReadPosRankSum=0.869	GT:AD:DP:GQ:PL	0/1:90,95:185:99:3134,0,2980
chrXII	31487	.	C	T	4258.77	PASS	AC=1;AF=0.5;AN=2;BaseQRankSum=-1.492;DP=239;Dels=0.0;FS=8.233;HaplotypeScore=4.3383;MLEAC=1;MLEAF=0.5;MQ=41.99;MQ0=0;MQRankSum=0.518;QD=17.82;ReadPosRankSum=-1.941	GT:AD:DP:GQ:PL	0/1:108,129:237:99:4287,0,3442
chrXII	32924	.	C	T	3813.77	PASS	AC=1;AF=0.5;AN=2;BaseQRankSum=-0.118;DP=237;Dels=0.0;FS=4.493;HaplotypeScore=5.2785;MLEAC=1;MLEAF=0.5;MQ=42.0;MQ0=0;MQRankSum=1.494;QD=16.09;ReadPosRankSum=-1.053	GT:AD:DP:GQ:PL	0/1:119,116:235:99:3842,0,3973
chrXII	35234	.	G	A	2882.77	PASS	AC=1;AF=0.5;AN=2;BaseQRankSum=-1.736;DP=182;Dels=0.0;FS=8.613;HaplotypeScore=0.8667;MLEAC=1;MLEAF=0.5;MQ=41.89;MQ0=0;MQRankSum=1.747;QD=15.84;ReadPosRankSum=-0.481	GT:AD:DP:GQ:PL	0/1:93,88:181:99:2911,0,3130
chrXII	46603	.	G	A	2849.77	PASS	AC=1;AF=0.5;AN=2;BaseQRankSum=1.212;DP=196;Dels=0.0;FS=2.557;HaplotypeScore=2.3113;MLEAC=1;MLEAF=0.5;MQ=41.99;MQ0=0;MQRankSum=-0.546;QD=14.54;ReadPosRankSum=1.114	GT:AD:DP:GQ:PL	0/1:104,92:196:99:2878,0,3305
chrXII	60874	.	C	T	3929.77	PASS	AC=1;AF=0.5;AN=2;BaseQRankSum=2.294;DP=250;Dels=0.0;FS=0.0;HaplotypeScore=7.2123;MLEAC=1;MLEAF=0.5;MQ=41.98;MQ0=0;MQRankSum=-0.464;QD=15.72;ReadPosRankSum=0.264	GT:AD:DP:GQ:PL	0/1:131,119:250:99:3958,0,4318
chrXII	62194	.	C	T	2670.77	PASS	AC=1;AF=0.5;AN=2;BaseQRankSum=-1.272;DP=179;Dels=0.0;FS=2.667;HaplotypeScore=1.7074;MLEAC=1;MLEAF=0.5;MQ=41.77;MQ0=0;MQRankSum=0.427;QD=14.92;ReadPosRankSum=-0.141	GT:AD:DP:GQ:PL	0/1:94,84:178:99:2699,0,3057
chrXII	72600	.	C	T	3731.77	PASS	AC=1;AF=0.5;AN=2;BaseQRankSum=-0.595;DP=228;Dels=0.0;FS=1.024;HaplotypeScore=1.8332;MLEAC=1;MLEAF=0.5;MQ=42.0;MQ0=0;MQRankSum=0.203;QD=16.37;ReadPosRankSum=-0.179	GT:AD:DP:GQ:PL	0/1:115,112:227:99:3760,0,3879
chrXII	96514	.	A	G	3881.77	PASS	AC=1;AF=0.5;AN=2;BaseQRankSum=0.903;DP=250;Dels=0.0;FS=1.514;HaplotypeScore=0.0;MLEAC=1;MLEAF=0.5;MQ=40.78;MQ0=0;MQRankSum=-0.025;QD=15.53;ReadPosRankSum=-0.463	GT:AD:DP:GQ:PL	0/1:124,126:250:99:3910,0,4136
chrXII	96700	.	A	G	4244.77	PASS	AC=1;AF=0.5;AN=2;BaseQRankSum=-1.543;DP=250;Dels=0.0;FS=2.176;HaplotypeScore=3.3046;MLEAC=1;MLEAF=0.5;MQ=42.0;MQ0=0;MQRankSum=0.684;QD=16.98;ReadPosRankSum=0.516	GT:AD:DP:GQ:PL	0/1:120,130:250:99:4273,0,4032
chrXII	107322	.	C	T	2875.77	PASS	AC=1;AF=0.5;AN=2;BaseQRankSum=-2.303;DP=175;Dels=0.0;FS=0.0;HaplotypeScore=1.5226;MLEAC=1;MLEAF=0.5;MQ=42.0;MQ0=0;MQRankSum=0.037;QD=16.43;ReadPosRankSum=-0.628	GT:AD:DP:GQ:PL	0/1:86,89:175:99:2904,0,2772
chrXII	114511	.	T	C	2491.77	PASS	AC=1;AF=0.5;AN=2;BaseQRankSum=-1.31;DP=177;Dels=0.0;FS=7.958;HaplotypeScore=1.8055;MLEAC=1;MLEAF=0.5;MQ=42.0;MQ0=0;MQRankSum=-0.703;QD=14.08;ReadPosRankSum=-0.364	GT:AD:DP:GQ:PL	0/1:97,80:177:99:2520,0,3161
chrXII	114859	.	C	T	3517.77	PASS	AC=1;AF=0.5;AN=2;BaseQRankSum=-0.847;DP=235;Dels=0.0;FS=2.293;HaplotypeScore=1.7465;MLEAC=1;MLEAF=0.5;MQ=41.98;MQ0=0;MQRankSum=-0.122;QD=14.97;ReadPosRankSum=0.075	GT:AD:DP:GQ:PL	0/1:122,111:233:99:3546,0,4003
chrXII	149231	.	C	T	2803.77	PASS	AC=1;AF=0.5;AN=2;BaseQRankSum=-1.113;DP=172;Dels=0.0;FS=1.95;HaplotypeScore=0.9665;MLEAC=1;MLEAF=0.5;MQ=42.0;MQ0=0;MQRankSum=-0.409;QD=16.3;ReadPosRankSum=0.023	GT:AD:DP:GQ:PL	0/1:86,86:172:99:2832,0,2902
chrXII	173588	.	G	A	2925.77	PASS	AC=1;AF=0.5;AN=2;BaseQRankSum=-1.536;DP=187;Dels=0.0;FS=2.537;HaplotypeScore=3.6951;MLEAC=1;MLEAF=0.5;MQ=42.0;MQ0=0;MQRankSum=0.324;QD=15.65;ReadPosRankSum=-1.776	GT:AD:DP:GQ:PL	0/1:93,93:186:99:2954,0,3142
chrXII	175017	.	C	T	4106.77	PASS	AC=1;AF=0.5;AN=2;BaseQRankSum=1.268;DP=246;Dels=0.0;FS=2.168;HaplotypeScore=9.7892;MLEAC=1;MLEAF=0.5;MQ=42.0;MQ0=0;MQRankSum=0.291;QD=16.69;ReadPosRankSum=0.37	GT:AD:DP:GQ:PL	0/1:122,120:243:99:4135,0,4043
chrXII	186090	.	T	C	2570.77	PASS	AC=1;AF=0.5;AN=2;BaseQRankSum=0.468;DP=167;Dels=0.0;FS=12.148;HaplotypeScore=8.3754;MLEAC=1;MLEAF=0.5;MQ=42.0;MQ0=0;MQRankSum=-0.07;QD=15.39;ReadPosRankSum=1.204	GT:AD:DP:GQ:PL	0/1:84,81:166:99:2599,0,2721
chrXII	187553	.	C	T	2454.77	PASS	AC=1;AF=0.5;AN=2;BaseQRankSum=1.561;DP=157;Dels=0.0;FS=2.103;HaplotypeScore=5.7894;MLEAC=1;MLEAF=0.5;MQ=42.0;MQ0=0;MQRankSum=-0.539;QD=15.64;ReadPosRankSum=1.389	GT:AD:DP:GQ:PL	0/1:79,78:157:99:2483,0,2536
chrXII	188337	.	T	C	4654.77	PASS	AC=1;AF=0.5;AN=2;BaseQRankSum=1.879;DP=250;Dels=0.0;FS=3.683;HaplotypeScore=8.1677;MLEAC=1;MLEAF=0.5;MQ=41.94;MQ0=0;MQRankSum=0.455;QD=18.62;ReadPosRankSum=2.33	GT:AD:DP:GQ:PL	0/1:115,135:250:99:4683,0,3835
chrXII	197980	.	C	T	2472.77	PASS	AC=1;AF=0.5;AN=2;BaseQRankSum=-0.845;DP=160;Dels=0.0;FS=0.586;HaplotypeScore=3.6215;MLEAC=1;MLEAF=0.5;MQ=41.99;MQ0=0;MQRankSum=-1.343;QD=15.45;ReadPosRankSum=0.155	GT:AD:DP:GQ:PL	0/1:82,78:160:99:2501,0,2649
chrXII	208588	.	C	T	3414.77	PASS	AC=1;AF=0.5;AN=2;BaseQRankSum=0.727;DP=216;Dels=0.0;FS=3.128;HaplotypeScore=3.4525;MLEAC=1;MLEAF=0.5;MQ=41.97;MQ0=0;MQRankSum=-0.527;QD=15.81;ReadPosRankSum=-0.4	GT:AD:DP:GQ:PL	0/1:114,102:216:99:3443,0,3920
chrXII	224517	.	C	T	4825.77	PASS	AC=1;AF=0.5;AN=2;BaseQRankSum=-0.005;DP=247;Dels=0.0;FS=1.559;HaplotypeScore=3.8645;MLEAC=1;MLEAF=0.5;MQ=41.99;MQ0=0;MQRankSum=-0.259;QD=19.54;ReadPosRankSum=0.195	GT:AD:DP:GQ:PL	0/1:105,142:247:99:4854,0,3444
chrXII	227357	.	C	T	3915.77	PASS	AC=1;AF=0.5;AN=2;BaseQRankSum=1.704;DP=247;Dels=0.0;FS=7.973;HaplotypeScore=5.3779;MLEAC=1;MLEAF=0.5;MQ=41.94;MQ0=0;MQRankSum=-0.143;QD=15.85;ReadPosRankSum=-0.609	GT:AD:DP:GQ:PL	0/1:125,121:246:99:3944,0,4312
chrXII	244631	.	T	C	3767.77	PASS	AC=1;AF=0.5;AN=2;BaseQRankSum=0.681;DP=222;Dels=0.0;FS=8.551;HaplotypeScore=3.4407;MLEAC=1;MLEAF=0.5;MQ=41.99;MQ0=0;MQRankSum=-2.393;QD=16.97;ReadPosRankSum=-0.694	GT:AD:DP:GQ:PL	0/1:111,111:222:99:3796,0,3770
chrXII	260491	.	G	A	2201.77	PASS	AC=1;AF=0.5;AN=2;BaseQRankSum=0.525;DP=147;Dels=0.0;FS=2.979;HaplotypeScore=2.5352;MLEAC=1;MLEAF=0.5;MQ=42.0;MQ0=0;MQRankSum=0.014;QD=14.98;ReadPosRankSum=1.707	GT:AD:DP:GQ:PL	0/1:78,67:146:99:2230,0,2647
chrXII	260596	.	C	T	6355.77	PASS	AC=2;AF=1.0;AN=2;DP=164;Dels=0.01;FS=0.0;HaplotypeScore=9.8017;MLEAC=2;MLEAF=1.0;MQ=41.99;MQ0=0;QD=29.5	GT:AD:DP:GQ:PL	1/1:0,163:163:99:6384,485,0
chrXII	266111	.	G	A	3395.77	PASS	AC=1;AF=0.5;AN=2;BaseQRankSum=-0.552;DP=196;Dels=0.0;FS=5.076;HaplotypeScore=2.6219;MLEAC=1;MLEAF=0.5;MQ=42.0;MQ0=0;MQRankSum=-0.144;QD=17.33;ReadPosRankSum=0.656	GT:AD:DP:GQ:PL	0/1:93,103:196:99:3424,0,3147
chrXII	268234	.	G	A	4581.77	PASS	AC=1;AF=0.5;AN=2;BaseQRankSum=0.817;DP=250;Dels=0.0;FS=2.854;HaplotypeScore=0.9665;MLEAC=1;MLEAF=0.5;MQ=42.0;MQ0=0;MQRankSum=-0.346;QD=18.33;ReadPosRankSum=-0.355	GT:AD:DP:GQ:PL	0/1:113,137:250:99:4610,0,3591
chrXII	269349	.	A	G	4006.77	PASS	AC=1;AF=0.5;AN=2;BaseQRankSum=-0.742;DP=235;Dels=0.0;FS=17.221;HaplotypeScore=1.7987;MLEAC=1;MLEAF=0.5;MQ=42.0;MQ0=0;MQRankSum=-0.377;QD=17.05;ReadPosRankSum=-0.796	GT:AD:DP:GQ:PL	0/1:113,122:235:99:4035,0,3733
chrXII	269434	.	G	A	2767.77	PASS	AC=1;AF=0.5;AN=2;BaseQRankSum=0.062;DP=190;Dels=0.0;FS=6.108;HaplotypeScore=3.8887;MLEAC=1;MLEAF=0.5;MQ=42.0;MQ0=0;MQRankSum=0.542;QD=14.57;ReadPosRankSum=-2.156	GT:AD:DP:GQ:PL	0/1:104,86:190:99:2796,0,3538
chrXII	270881	.	G	A	3228.29	PASS	AC=1;AF=0.5;AN=2;BaseQRankSum=-1.543;DP=214;Dels=0.0;FS=0.0;HaplotypeScore=12.9557;MLEAC=1;MLEAF=0.5;MQ=41.93;MQ0=0;MQRankSum=-0.974;QD=15.09;ReadPosRankSum=0.398	GT:AD:DP:GQ:PL	0/1:110,102:214:99:3257,0,3627
chrXII	271608	.	G	A	3029.77	PASS	AC=1;AF=0.5;AN=2;BaseQRankSum=1.319;DP=167;Dels=0.0;FS=2.013;HaplotypeScore=5.3542;MLEAC=1;MLEAF=0.5;MQ=41.99;MQ0=0;MQRankSum=-0.195;QD=18.14;ReadPosRankSum=-1.276	GT:AD:DP:GQ:PL	0/1:74,91:165:99:3058,0,2396
chrXII	277423	.	G	A	2888.77	PASS	AC=1;AF=0.5;AN=2;BaseQRankSum=0.703;DP=200;Dels=0.0;FS=6.104;HaplotypeScore=2.4167;MLEAC=1;MLEAF=0.5;MQ=41.93;MQ0=0;MQRankSum=1.498;QD=14.44;ReadPosRankSum=-1.972	GT:AD:DP:GQ:PL	0/1:109,89:198:99:2917,0,3628
chrXII	281781	.	C	T	2873.77	PASS	AC=1;AF=0.5;AN=2;BaseQRankSum=2.62;DP=184;Dels=0.0;FS=1.818;HaplotypeScore=2.4095;MLEAC=1;MLEAF=0.5;MQ=41.98;MQ0=0;MQRankSum=2.512;QD=15.62;ReadPosRankSum=-1.799	GT:AD:DP:GQ:PL	0/1:97,87:184:99:2902,0,3165
chrXII	288788	.	C	T	4105.77	PASS	AC=1;AF=0.5;AN=2;BaseQRankSum=2.35;DP=248;Dels=0.0;FS=0.463;HaplotypeScore=0.8321;MLEAC=1;MLEAF=0.5;MQ=41.99;MQ0=0;MQRankSum=0.571;QD=16.56;ReadPosRankSum=1.064	GT:AD:DP:GQ:PL	0/1:128,120:248:99:4134,0,4329
chrXII	294824	.	G	A	3776.77	PASS	AC=1;AF=0.5;AN=2;BaseQRankSum=0.369;DP=223;Dels=0.0;FS=2.995;HaplotypeScore=2.5059;MLEAC=1;MLEAF=0.5;MQ=41.99;MQ0=0;MQRankSum=-1.391;QD=16.94;ReadPosRankSum=0.319	GT:AD:DP:GQ:PL	0/1:108,114:222:99:3805,0,3613
chrXII	304586	.	G	A	3444.77	PASS	AC=1;AF=0.5;AN=2;BaseQRankSum=0.427;DP=207;Dels=0.0;FS=6.872;HaplotypeScore=7.4306;MLEAC=1;MLEAF=0.5;MQ=41.99;MQ0=0;MQRankSum=0.202;QD=16.64;ReadPosRankSum=-0.738	GT:AD:DP:GQ:PL	0/1:100,106:206:99:3473,0,3219
chrXII	308475	.	T	C	3714.77	PASS	AC=1;AF=0.5;AN=2;BaseQRankSum=-0.728;DP=222;Dels=0.0;FS=1.036;HaplotypeScore=4.0622;MLEAC=1;MLEAF=0.5;MQ=42.0;MQ0=0;MQRankSum=-0.12;QD=16.73;ReadPosRankSum=1.366	GT:AD:DP:GQ:PL	0/1:110,112:222:99:3743,0,3729
chrXII	316029	.	G	A	3407.77	PASS	AC=1;AF=0.5;AN=2;BaseQRankSum=2.544;DP=210;Dels=0.0;FS=4.74;HaplotypeScore=0.734;MLEAC=1;MLEAF=0.5;MQ=42.0;MQ0=0;MQRankSum=-0.287;QD=16.23;ReadPosRankSum=-0.383	GT:AD:DP:GQ:PL	0/1:108,102:210:99:3436,0,3579
chrXII	318573	.	T	C	2794.77	PASS	AC=1;AF=0.5;AN=2;BaseQRankSum=3.681;DP=207;Dels=0.0;FS=6.081;HaplotypeScore=5.2875;MLEAC=1;MLEAF=0.5;MQ=42.0;MQ0=0;MQRankSum=-0.573;QD=13.5;ReadPosRankSum=-0.824	GT:AD:DP:GQ:PL	0/1:118,89:207:99:2823,0,3686
chrXII	327423	.	C	T	1958.77	PASS	AC=1;AF=0.5;AN=2;BaseQRankSum=-0.4;DP=134;Dels=0.0;FS=3.211;HaplotypeScore=4.605;MLEAC=1;MLEAF=0.5;MQ=41.99;MQ0=0;MQRankSum=0.919;QD=14.62;ReadPosRankSum=-0.633	GT:AD:DP:GQ:PL	0/1:74,60:134:99:1987,0,2467
chrXII	346528	.	G	A	3259.77	PASS	AC=1;AF=0.5;AN=2;BaseQRankSum=2.305;DP=190;Dels=0.0;FS=0.0;HaplotypeScore=2.4875;MLEAC=1;MLEAF=0.5;MQ=42.0;MQ0=0;MQRankSum=1.19;QD=17.16;ReadPosRankSum=1.494	GT:AD:DP:GQ:PL	0/1:92,97:189:99:3288,0,2927
chrXII	349289	.	G	A	3175.77	PASS	AC=1;AF=0.5;AN=2;BaseQRankSum=-0.033;DP=211;Dels=0.0;FS=1.704;HaplotypeScore=5.1073;MLEAC=1;MLEAF=0.5;MQ=42.0;MQ0=0;MQRankSum=-0.391;QD=15.05;ReadPosRankSum=-1.319	GT:AD:DP:GQ:PL	0/1:111,98:209:99:3204,0,3578
chrXII	361187	.	G	A	3248.77	PASS	AC=1;AF=0.5;AN=2;BaseQRankSum=1.988;DP=180;Dels=0.0;FS=5.302;HaplotypeScore=0.7887;MLEAC=1;MLEAF=0.5;MQ=42.0;MQ0=0;MQRankSum=-1.337;QD=18.05;ReadPosRankSum=0.019	GT:AD:DP:GQ:PL	0/1:80,100:180:99:3277,0,2392
chrXII	389258	.	G	A	2333.77	PASS	AC=1;AF=0.5;AN=2;BaseQRankSum=0.067;DP=138;Dels=0.0;FS=3.116;HaplotypeScore=1.7465;MLEAC=1;MLEAF=0.5;MQ=42.0;MQ0=0;MQRankSum=-0.642;QD=16.91;ReadPosRankSum=0.949	GT:AD:DP:GQ:PL	0/1:62,75:137:99:2362,0,1898
chrXII	390415	.	G	A	2939.77	PASS	AC=1;AF=0.5;AN=2;BaseQRankSum=1.34;DP=191;Dels=0.0;FS=0.0;HaplotypeScore=0.8941;MLEAC=1;MLEAF=0.5;MQ=41.99;MQ0=0;MQRankSum=1.44;QD=15.39;ReadPosRankSum=-2.224	GT:AD:DP:GQ:PL	0/1:100,91:191:99:2968,0,3261
chrXII	397727	.	T	C	3799.77	PASS	AC=1;AF=0.5;AN=2;BaseQRankSum=-2.004;DP=235;Dels=0.0;FS=2.301;HaplotypeScore=11.6282;MLEAC=1;MLEAF=0.5;MQ=41.93;MQ0=0;MQRankSum=0.157;QD=16.17;ReadPosRankSum=-1.589	GT:AD:DP:GQ:PL	0/1:116,118:235:99:3828,0,4017
chrXII	401749	.	G	A	3248.77	PASS	AC=1;AF=0.5;AN=2;BaseQRankSum=-1.185;DP=168;Dels=0.0;FS=5.658;HaplotypeScore=3.5734;MLEAC=1;MLEAF=0.5;MQ=42.0;MQ0=0;MQRankSum=-0.245;QD=19.34;ReadPosRankSum=-1.834	GT:AD:DP:GQ:PL	0/1:70,97:167:99:3277,0,2323
chrXII	404101	.	G	A	3895.77	PASS	AC=1;AF=0.5;AN=2;BaseQRankSum=0.034;DP=226;Dels=0.0;FS=3.009;HaplotypeScore=5.4984;MLEAC=1;MLEAF=0.5;MQ=41.89;MQ0=0;MQRankSum=0.606;QD=17.24;ReadPosRankSum=-1.228	GT:AD:DP:GQ:PL	0/1:106,119:225:99:3924,0,3445
chrXII	404120	.	G	A	3890.77	PASS	AC=1;AF=0.5;AN=2;BaseQRankSum=1.78;DP=214;Dels=0.0;FS=3.099;HaplotypeScore=3.9899;MLEAC=1;MLEAF=0.5;MQ=41.89;MQ0=0;MQRankSum=0.545;QD=18.18;ReadPosRankSum=-1.211	GT:AD:DP:GQ:PL	0/1:99,115:214:99:3919,0,3253
chrXII	410249	.	T	C	3151.77	PASS	AC=1;AF=0.5;AN=2;BaseQRankSum=-1.325;DP=195;Dels=0.0;FS=2.705;HaplotypeScore=7.9668;MLEAC=1;MLEAF=0.5;MQ=41.99;MQ0=0;MQRankSum=-0.847;QD=16.16;ReadPosRankSum=2.015	GT:AD:DP:GQ:PL	0/1:97,97:194:99:3180,0,3226
chrXII	417796	.	C	T	3335.77	PASS	AC=1;AF=0.5;AN=2;BaseQRankSum=0.274;DP=206;Dels=0.0;FS=2.46;HaplotypeScore=3.3178;MLEAC=1;MLEAF=0.5;MQ=42.0;MQ0=0;MQRankSum=-0.898;QD=16.19;ReadPosRankSum=-0.371	GT:AD:DP:GQ:PL	0/1:104,101:205:99:3364,0,3471
chrXII	418292	.	G	A	3394.77	PASS	AC=1;AF=0.5;AN=2;BaseQRankSum=0.243;DP=200;Dels=0.0;FS=8.162;HaplotypeScore=3.398;MLEAC=1;MLEAF=0.5;MQ=41.99;MQ0=0;MQRankSum=0.685;QD=16.97;ReadPosRankSum=2.332	GT:AD:DP:GQ:PL	0/1:97,101:199:99:3423,0,3212
chrXII	421482	.	A	G	113.77	PASS	AC=1;AF=0.5;AN=2;BaseQRankSum=-0.787;DP=23;Dels=0.0;FS=31.547;HaplotypeScore=3.866;MLEAC=1;MLEAF=0.5;MQ=41.92;MQ0=0;MQRankSum=0.724;QD=4.95;ReadPosRankSum=-3.055	GT:AD:DP:GQ:PL	0/1:14,9:23:99:142,0,362
chrXII	431660	.	T	C	1926.77	PASS	AC=1;AF=0.5;AN=2;BaseQRankSum=0.23;DP=170;Dels=0.0;FS=0.0;HaplotypeScore=4.1428;MLEAC=1;MLEAF=0.5;MQ=42.0;MQ0=0;MQRankSum=1.535;QD=11.33;ReadPosRankSum=0.586	GT:AD:DP:GQ:PL	0/1:107,62:169:99:1955,0,3733
chrXII	432588	.	T	C	3404.77	PASS	AC=1;AF=0.5;AN=2;BaseQRankSum=0.702;DP=224;Dels=0.0;FS=4.619;HaplotypeScore=3.6158;MLEAC=1;MLEAF=0.5;MQ=41.99;MQ0=0;MQRankSum=0.446;QD=15.2;ReadPosRankSum=0.396	GT:AD:DP:GQ:PL	0/1:118,105:223:99:3433,0,3865
chrXII	446090	.	C	T	3949.77	PASS	AC=1;AF=0.5;AN=2;BaseQRankSum=0.891;DP=224;Dels=0.0;FS=2.986;HaplotypeScore=4.9133;MLEAC=1;MLEAF=0.5;MQ=42.0;MQ0=0;MQRankSum=-0.518;QD=17.63;ReadPosRankSum=-1.582	GT:AD:DP:GQ:PL	0/1:104,118:223:99:3978,0,3427
chrXII	491557	.	C	T	4905.77	PASS	AC=1;AF=0.5;AN=2;BaseQRankSum=0.052;DP=201;Dels=0.0;FS=48.102;HaplotypeScore=5.8578;MLEAC=1;MLEAF=0.5;MQ=41.97;MQ0=0;MQRankSum=1.178;QD=24.41;ReadPosRankSum=-0.928	GT:AD:DP:GQ:PL	0/1:59,142:201:99:4934,0,1649
chrXII	492445	.	T	C	2413.77	PASS	AC=1;AF=0.5;AN=2;BaseQRankSum=0.693;DP=174;Dels=0.0;FS=0.568;HaplotypeScore=5.0765;MLEAC=1;MLEAF=0.5;MQ=42.0;MQ0=0;MQRankSum=0.584;QD=13.87;ReadPosRankSum=0.684	GT:AD:DP:GQ:PL	0/1:98,76:174:99:2442,0,3287
chrXII	501893	.	G	A	3338.77	PASS	AC=1;AF=0.5;AN=2;BaseQRankSum=-0.559;DP=201;Dels=0.0;FS=2.444;HaplotypeScore=1.5226;MLEAC=1;MLEAF=0.5;MQ=42.0;MQ0=0;MQRankSum=0.045;QD=16.61;ReadPosRankSum=-1.336	GT:AD:DP:GQ:PL	0/1:97,104:201:99:3367,0,3165
chrXII	508648	.	G	A	3075.77	PASS	AC=1;AF=0.5;AN=2;BaseQRankSum=1.56;DP=208;Dels=0.0;FS=0.514;HaplotypeScore=4.4326;MLEAC=1;MLEAF=0.5;MQ=41.97;MQ0=0;MQRankSum=0.742;QD=14.79;ReadPosRankSum=1.306	GT:AD:DP:GQ:PL	0/1:113,94:207:99:3104,0,3755
chrXII	515335	.	G	A	2734.77	PASS	AC=1;AF=0.5;AN=2;BaseQRankSum=-0.503;DP=175;Dels=0.0;FS=0.562;HaplotypeScore=0.7887;MLEAC=1;MLEAF=0.5;MQ=42.0;MQ0=0;MQRankSum=-1.78;QD=15.63;ReadPosRankSum=0.013	GT:AD:DP:GQ:PL	0/1:88,87:175:99:2763,0,2879
chrXII	523120	.	G	A	3259.77	PASS	AC=1;AF=0.5;AN=2;BaseQRankSum=-0.646;DP=186;Dels=0.0;FS=3.363;HaplotypeScore=6.7655;MLEAC=1;MLEAF=0.5;MQ=42.0;MQ0=0;MQRankSum=0.941;QD=17.53;ReadPosRankSum=-0.395	GT:AD:DP:GQ:PL	0/1:89,97:186:99:3288,0,2969
chrXII	523141	.	G	A	3124.77	PASS	AC=1;AF=0.5;AN=2;BaseQRankSum=-1.678;DP=174;Dels=0.0;FS=0.559;HaplotypeScore=1.7791;MLEAC=1;MLEAF=0.5;MQ=42.0;MQ0=0;MQRankSum=-0.089;QD=17.96;ReadPosRankSum=0.577	GT:AD:DP:GQ:PL	0/1:82,92:174:99:3153,0,2744
chrXII	525047	.	A	G	2943.77	PASS	AC=1;AF=0.5;AN=2;BaseQRankSum=0.578;DP=175;Dels=0.0;FS=0.563;HaplotypeScore=2.6141;MLEAC=1;MLEAF=0.5;MQ=41.99;MQ0=0;MQRankSum=-0.55;QD=16.82;ReadPosRankSum=0.599	GT:AD:DP:GQ:PL	0/1:82,90:173:99:2972,0,2676
chrXII	525532	.	G	A	2739.77	PASS	AC=1;AF=0.5;AN=2;BaseQRankSum=-0.092;DP=152;Dels=0.0;FS=2.09;HaplotypeScore=3.1456;MLEAC=1;MLEAF=0.5;MQ=41.99;MQ0=0;MQRankSum=-0.054;QD=18.02;ReadPosRankSum=-0.2	GT:AD:DP:GQ:PL	0/1:69,82:152:99:2768,0,2253
chrXII	526429	.	A	G	2431.77	PASS	AC=1;AF=0.5;AN=2;BaseQRankSum=1.436;DP=153;Dels=0.0;FS=0.0;HaplotypeScore=0.0;MLEAC=1;MLEAF=0.5;MQ=41.91;MQ0=0;MQRankSum=1.1;QD=15.89;ReadPosRankSum=0.097	GT:AD:DP:GQ:PL	0/1:78,75:153:99:2460,0,2543
chrXII	527784	.	A	G	2009.77	PASS	AC=1;AF=0.5;AN=2;BaseQRankSum=0.71;DP=133;Dels=0.0;FS=6.068;HaplotypeScore=1.7333;MLEAC=1;MLEAF=0.5;MQ=42.0;MQ0=0;MQRankSum=0.426;QD=15.11;ReadPosRankSum=0.544	GT:AD:DP:GQ:PL	0/1:71,62:133:99:2038,0,2421
chrXII	527806	.	G	A	2014.77	PASS	AC=1;AF=0.5;AN=2;BaseQRankSum=1.017;DP=133;Dels=0.0;FS=2.509;HaplotypeScore=0.0;MLEAC=1;MLEAF=0.5;MQ=42.0;MQ0=0;MQRankSum=-0.602;QD=15.15;ReadPosRankSum=1.889	GT:AD:DP:GQ:PL	0/1:70,61:131:99:2043,0,2292
chrXII	529120	.	A	G	3041.77	PASS	AC=1;AF=0.5;AN=2;BaseQRankSum=0.561;DP=201;Dels=0.0;FS=1.742;HaplotypeScore=5.0035;MLEAC=1;MLEAF=0.5;MQ=42.0;MQ0=0;MQRankSum=-0.184;QD=15.13;ReadPosRankSum=0.478	GT:AD:DP:GQ:PL	0/1:108,93:201:99:3070,0,3579
chrXII	529414	.	A	G	2381.77	PASS	AC=1;AF=0.5;AN=2;BaseQRankSum=-1.47;DP=148;Dels=0.0;FS=0.608;HaplotypeScore=1.7319;MLEAC=1;MLEAF=0.5;MQ=42.0;MQ0=0;MQRankSum=1.167;QD=16.09;ReadPosRankSum=0.764	GT:AD:DP:GQ:PL	0/1:71,77:148:99:2410,0,2378
chrXII	529781	.	G	A	2938.77	PASS	AC=1;AF=0.5;AN=2;BaseQRankSum=1.599;DP=170;Dels=0.0;FS=0.565;HaplotypeScore=4.6535;MLEAC=1;MLEAF=0.5;MQ=42.0;MQ0=0;MQRankSum=-2.382;QD=17.29;ReadPosRankSum=-0.112	GT:AD:DP:GQ:PL	0/1:83,87:170:99:2967,0,2708
chrXII	530153	.	G	A	3016.77	PASS	AC=1;AF=0.5;AN=2;BaseQRankSum=2.043;DP=177;Dels=0.0;FS=1.861;HaplotypeScore=4.9447;MLEAC=1;MLEAF=0.5;MQ=41.77;MQ0=0;MQRankSum=-0.187;QD=17.04;ReadPosRankSum=0.899	GT:AD:DP:GQ:PL	0/1:82,95:177:99:3045,0,2623
chrXII	532468	.	A	G	3428.77	PASS	AC=1;AF=0.5;AN=2;BaseQRankSum=-2.809;DP=218;Dels=0.0;FS=4.659;HaplotypeScore=4.0447;MLEAC=1;MLEAF=0.5;MQ=42.0;MQ0=0;MQRankSum=0.09;QD=15.73;ReadPosRankSum=-0.797	GT:AD:DP:GQ:PL	0/1:111,107:218:99:3457,0,3752
chrXII	532799	.	C	T	3270.77	PASS	AC=1;AF=0.5;AN=2;BaseQRankSum=-2.766;DP=234;Dels=0.0;FS=0.478;HaplotypeScore=2.4095;MLEAC=1;MLEAF=0.5;MQ=42.0;MQ0=0;MQRankSum=-0.634;QD=13.98;ReadPosRankSum=-0.696	GT:AD:DP:GQ:PL	0/1:124,110:234:99:3299,0,3961
chrXII	534995	.	A	G	3096.77	PASS	AC=1;AF=0.5;AN=2;BaseQRankSum=-0.614;DP=214;Dels=0.0;FS=1.681;HaplotypeScore=2.7348;MLEAC=1;MLEAF=0.5;MQ=41.99;MQ0=0;MQRankSum=1.089;QD=14.47;ReadPosRankSum=-0.33	GT:AD:DP:GQ:PL	0/1:117,97:214:99:3125,0,3875
chrXII	538395	.	G	A	4262.77	PASS	AC=1;AF=0.5;AN=2;BaseQRankSum=2.108;DP=242;Dels=0.0;FS=1.006;HaplotypeScore=2.4964;MLEAC=1;MLEAF=0.5;MQ=42.0;MQ0=0;MQRankSum=0.167;QD=17.61;ReadPosRankSum=-0.521	GT:AD:DP:GQ:PL	0/1:115,126:241:99:4291,0,3765
chrXII	542736	.	A	G	3611.77	PASS	AC=1;AF=0.5;AN=2;BaseQRankSum=-0.055;DP=240;Dels=0.0;FS=4.465;HaplotypeScore=1.8401;MLEAC=1;MLEAF=0.5;MQ=42.0;MQ0=0;MQRankSum=-0.689;QD=15.05;ReadPosRankSum=0.178	GT:AD:DP:GQ:PL	0/1:128,112:240:99:3640,0,4341
chrXII	543803	.	A	G	2973.77	PASS	AC=1;AF=0.5;AN=2;BaseQRankSum=-0.688;DP=184;Dels=0.0;FS=1.154;HaplotypeScore=0.0;MLEAC=1;MLEAF=0.5;MQ=41.99;MQ0=0;MQRankSum=0.439;QD=16.16;ReadPosRankSum=0.929	GT:AD:DP:GQ:PL	0/1:94,90:184:99:3002,0,3175
chrXII	543833	.	T	C	3157.77	PASS	AC=1;AF=0.5;AN=2;BaseQRankSum=-0.011;DP=195;Dels=0.0;FS=1.808;HaplotypeScore=0.9789;MLEAC=1;MLEAF=0.5;MQ=41.89;MQ0=0;MQRankSum=0.831;QD=16.19;ReadPosRankSum=0.702	GT:AD:DP:GQ:PL	0/1:98,97:195:99:3186,0,3210
chrXII	544105	.	A	G	1938.77	PASS	AC=1;AF=0.5;AN=2;BaseQRankSum=0.654;DP=177;Dels=0.0;FS=1.261;HaplotypeScore=0.0;MLEAC=1;MLEAF=0.5;MQ=42.0;MQ0=0;MQRankSum=0.777;QD=10.95;ReadPosRankSum=-0.911	GT:AD:DP:GQ:PL	0/1:114,63:177:99:1967,0,3896
chrXII	545279	.	C	T	2741.77	PASS	AC=1;AF=0.5;AN=2;BaseQRankSum=1.706;DP=183;Dels=0.0;FS=1.833;HaplotypeScore=6.8718;MLEAC=1;MLEAF=0.5;MQ=42.0;MQ0=0;MQRankSum=0.209;QD=14.98;ReadPosRankSum=2.82	GT:AD:DP:GQ:PL	0/1:97,85:182:99:2770,0,3184
chrXII	545773	.	A	G	3860.77	PASS	AC=1;AF=0.5;AN=2;BaseQRankSum=-0.101;DP=226;Dels=0.0;FS=0.0;HaplotypeScore=5.187;MLEAC=1;MLEAF=0.5;MQ=41.99;MQ0=0;MQRankSum=-1.442;QD=17.08;ReadPosRankSum=0.425	GT:AD:DP:GQ:PL	0/1:109,116:225:99:3889,0,3649
chrXII	546992	.	T	C	3200.06	PASS	AC=1;AF=0.5;AN=2;BaseQRankSum=1.87;DP=194;Dels=0.0;FS=0.0;HaplotypeScore=2.8879;MLEAC=1;MLEAF=0.5;MQ=42.0;MQ0=0;MQRankSum=0.542;QD=16.5;ReadPosRankSum=1.335	GT:AD:DP:GQ:PL	0/1:99,95:194:99:3228,0,3363
chrXII	547085	.	A	G	2803.77	PASS	AC=1;AF=0.5;AN=2;BaseQRankSum=-0.458;DP=175;Dels=0.0;FS=0.0;HaplotypeScore=0.9332;MLEAC=1;MLEAF=0.5;MQ=42.0;MQ0=0;MQRankSum=1.87;QD=16.02;ReadPosRankSum=-0.207	GT:AD:DP:GQ:PL	0/1:89,86:175:99:2832,0,2979
chrXII	547528	.	A	G	3719.77	PASS	AC=1;AF=0.5;AN=2;BaseQRankSum=-1.401;DP=242;Dels=0.0;FS=6.344;HaplotypeScore=12.1364;MLEAC=1;MLEAF=0.5;MQ=41.83;MQ0=0;MQRankSum=-1.205;QD=15.37;ReadPosRankSum=-1.619	GT:AD:DP:GQ:PL	0/1:125,116:242:99:3748,0,4191
chrXII	547557	.	A	G	3315.77	PASS	AC=1;AF=0.5;AN=2;BaseQRankSum=-0.779;DP=217;Dels=0.0;FS=1.688;HaplotypeScore=12.77;MLEAC=1;MLEAF=0.5;MQ=41.88;MQ0=0;MQRankSum=-1.999;QD=15.28;ReadPosRankSum=0.382	GT:AD:DP:GQ:PL	0/1:115,101:216:99:3344,0,3941
chrXII	552634	.	T	C	3424.77	PASS	AC=1;AF=0.5;AN=2;BaseQRankSum=0.326;DP=223;Dels=0.0;FS=2.403;HaplotypeScore=1.5774;MLEAC=1;MLEAF=0.5;MQ=41.93;MQ0=0;MQRankSum=-0.893;QD=15.36;ReadPosRankSum=-1.701	GT:AD:DP:GQ:PL	0/1:118,104:222:99:3453,0,3773
chrXII	553992	.	C	T	3192.79	PASS	AC=1;AF=0.5;AN=2;BaseQRankSum=-1.475;DP=198;Dels=0.0;FS=4.272;HaplotypeScore=1.7333;MLEAC=1;MLEAF=0.5;MQ=42.0;MQ0=0;MQRankSum=0.091;QD=16.13;ReadPosRankSum=-1.49	GT:AD:DP:GQ:PL	0/1:102,96:198:99:3221,0,3348
chrXII	555322	.	A	G	3129.77	PASS	AC=1;AF=0.5;AN=2;BaseQRankSum=1.712;DP=171;Dels=0.0;FS=9.038;HaplotypeScore=1.7853;MLEAC=1;MLEAF=0.5;MQ=41.99;MQ0=0;MQRankSum=0.482;QD=18.3;ReadPosRankSum=1.935	GT:AD:DP:GQ:PL	0/1:79,92:171:99:3158,0,2501
chrXII	556724	.	T	C	3985.77	PASS	AC=1;AF=0.5;AN=2;BaseQRankSum=0.427;DP=214;Dels=0.0;FS=7.943;HaplotypeScore=7.5667;MLEAC=1;MLEAF=0.5;MQ=41.78;MQ0=0;MQRankSum=0.046;QD=18.63;ReadPosRankSum=0.194	GT:AD:DP:GQ:PL	0/1:93,120:213:99:4014,0,2890
chrXII	556873	.	C	T	2734.77	PASS	AC=1;AF=0.5;AN=2;BaseQRankSum=1.371;DP=188;Dels=0.0;FS=1.205;HaplotypeScore=2.7232;MLEAC=1;MLEAF=0.5;MQ=41.89;MQ0=0;MQRankSum=0.771;QD=14.55;ReadPosRankSum=-0.539	GT:AD:DP:GQ:PL	0/1:102,86:188:99:2763,0,3398
chrXII	557639	.	A	G	3555.77	PASS	AC=1;AF=0.5;AN=2;BaseQRankSum=0.688;DP=210;Dels=0.0;FS=2.388;HaplotypeScore=3.0311;MLEAC=1;MLEAF=0.5;MQ=41.99;MQ0=0;MQRankSum=-1.424;QD=16.93;ReadPosRankSum=0.688	GT:AD:DP:GQ:PL	0/1:99,110:209:99:3584,0,3110
chrXII	560544	.	A	G	4044.77	PASS	AC=1;AF=0.5;AN=2;BaseQRankSum=0.857;DP=224;Dels=0.0;FS=2.268;HaplotypeScore=2.4673;MLEAC=1;MLEAF=0.5;MQ=41.99;MQ0=0;MQRankSum=0.37;QD=18.06;ReadPosRankSum=0.943	GT:AD:DP:GQ:PL	0/1:102,121:223:99:4073,0,3219
chrXII	563217	.	C	T	3559.77	PASS	AC=1;AF=0.5;AN=2;BaseQRankSum=-3.494;DP=208;Dels=0.0;FS=1.104;HaplotypeScore=9.1185;MLEAC=1;MLEAF=0.5;MQ=41.99;MQ0=0;MQRankSum=-1.159;QD=17.11;ReadPosRankSum=-0.181	GT:AD:DP:GQ:PL	0/1:100,108:208:99:3588,0,3367
chrXII	563381	.	C	T	3168.77	PASS	AC=1;AF=0.5;AN=2;BaseQRankSum=-2.875;DP=188;Dels=0.0;FS=2.665;HaplotypeScore=4.3592;MLEAC=1;MLEAF=0.5;MQ=41.99;MQ0=0;MQRankSum=0.661;QD=16.86;ReadPosRankSum=-0.694	GT:AD:DP:GQ:PL	0/1:90,98:188:99:3197,0,3090
chrXII	563559	.	C	T	2538.77	PASS	AC=1;AF=0.5;AN=2;BaseQRankSum=0.576;DP=169;Dels=0.0;FS=1.237;HaplotypeScore=3.4407;MLEAC=1;MLEAF=0.5;MQ=42.0;MQ0=0;MQRankSum=-1.056;QD=15.02;ReadPosRankSum=1.419	GT:AD:DP:GQ:PL	0/1:92,77:169:99:2567,0,3179
chrXII	564606	.	C	T	3375.77	PASS	AC=1;AF=0.5;AN=2;BaseQRankSum=1.309;DP=188;Dels=0.0;FS=1.8;HaplotypeScore=4.1212;MLEAC=1;MLEAF=0.5;MQ=41.92;MQ0=0;MQRankSum=0.153;QD=17.96;ReadPosRankSum=0.723	GT:AD:DP:GQ:PL	0/1:87,101:188:99:3404,0,2762
chrXII	565011	.	A	G	4398.77	PASS	AC=1;AF=0.5;AN=2;BaseQRankSum=0.075;DP=246;Dels=0.0;FS=0.472;HaplotypeScore=5.1594;MLEAC=1;MLEAF=0.5;MQ=42.0;MQ0=0;MQRankSum=-0.434;QD=17.88;ReadPosRankSum=-0.017	GT:AD:DP:GQ:PL	0/1:109,136:245:99:4427,0,3538
chrXII	565074	.	A	G	3848.77	PASS	AC=1;AF=0.5;AN=2;BaseQRankSum=-0.71;DP=250;Dels=0.0;FS=0.979;HaplotypeScore=3.1702;MLEAC=1;MLEAF=0.5;MQ=42.0;MQ0=0;MQRankSum=0.353;QD=15.4;ReadPosRankSum=0.286	GT:AD:DP:GQ:PL	0/1:130,120:250:99:3877,0,4346
chrXII	571538	.	C	T	3092.77	PASS	AC=1;AF=0.5;AN=2;BaseQRankSum=-0.314;DP=199;Dels=0.0;FS=1.742;HaplotypeScore=1.7306;MLEAC=1;MLEAF=0.5;MQ=41.99;MQ0=0;MQRankSum=0.262;QD=15.54;ReadPosRankSum=0.593	GT:AD:DP:GQ:PL	0/1:104,95:199:99:3121,0,3388
chrXII	574779	.	T	C	3927.77	PASS	AC=1;AF=0.5;AN=2;BaseQRankSum=1.803;DP=236;Dels=0.0;FS=2.898;HaplotypeScore=3.5884;MLEAC=1;MLEAF=0.5;MQ=42.0;MQ0=0;MQRankSum=0.207;QD=16.64;ReadPosRankSum=0.218	GT:AD:DP:GQ:PL	0/1:116,120:236:99:3956,0,3720
chrXII	632005	.	G	A	3386.77	PASS	AC=1;AF=0.5;AN=2;BaseQRankSum=-0.253;DP=219;Dels=0.0;FS=0.0;HaplotypeScore=2.5439;MLEAC=1;MLEAF=0.5;MQ=42.0;MQ0=0;MQRankSum=-1.136;QD=15.46;ReadPosRankSum=3.696	GT:AD:DP:GQ:PL	0/1:112,107:219:99:3415,0,3703
chrXII	633959	.	G	A	4080.77	PASS	AC=1;AF=0.5;AN=2;BaseQRankSum=1.15;DP=228;Dels=0.0;FS=0.491;HaplotypeScore=4.5867;MLEAC=1;MLEAF=0.5;MQ=41.98;MQ0=0;MQRankSum=-1.899;QD=17.9;ReadPosRankSum=-0.212	GT:AD:DP:GQ:PL	0/1:106,121:227:99:4109,0,3538
chrXII	634155	.	G	A	4316.77	PASS	AC=1;AF=0.5;AN=2;BaseQRankSum=0.399;DP=250;Dels=0.0;FS=4.276;HaplotypeScore=6.7547;MLEAC=1;MLEAF=0.5;MQ=41.99;MQ0=0;MQRankSum=-1.884;QD=17.27;ReadPosRankSum=-0.038	GT:AD:DP:GQ:PL	0/1:120,128:248:99:4345,0,3990
chrXII	650512	.	C	T	3910.77	PASS	AC=1;AF=0.5;AN=2;BaseQRankSum=1.38;DP=238;Dels=0.0;FS=3.63;HaplotypeScore=5.2722;MLEAC=1;MLEAF=0.5;MQ=42.0;MQ0=0;MQRankSum=0.323;QD=16.43;ReadPosRankSum=-0.114	GT:AD:DP:GQ:PL	0/1:122,116:238:99:3939,0,4028
chrXII	658548	.	A	G	2434.77	PASS	AC=1;AF=0.5;AN=2;BaseQRankSum=-0.168;DP=191;Dels=0.0;FS=1.131;HaplotypeScore=6.1086;MLEAC=1;MLEAF=0.5;MQ=42.0;MQ0=0;MQRankSum=0.243;QD=12.75;ReadPosRankSum=1.013	GT:AD:DP:GQ:PL	0/1:107,82:189:99:2463,0,3655
chrXII	665228	.	G	A	3275.77	PASS	AC=1;AF=0.5;AN=2;BaseQRankSum=-1.34;DP=183;Dels=0.0;FS=11.294;HaplotypeScore=5.6045;MLEAC=1;MLEAF=0.5;MQ=42.0;MQ0=0;MQRankSum=-1.066;QD=17.9;ReadPosRankSum=-1.581	GT:AD:DP:GQ:PL	0/1:84,99:183:99:3304,0,2812
chrXII	690124	.	T	C	4033.77	PASS	AC=1;AF=0.5;AN=2;BaseQRankSum=2.287;DP=250;Dels=0.0;FS=0.964;HaplotypeScore=3.6343;MLEAC=1;MLEAF=0.5;MQ=42.0;MQ0=0;MQRankSum=0.554;QD=16.14;ReadPosRankSum=0.382	GT:AD:DP:GQ:PL	0/1:125,123:248:99:4062,0,3937
chrXII	696975	.	G	A	4130.77	PASS	AC=1;AF=0.5;AN=2;BaseQRankSum=0.151;DP=247;Dels=0.0;FS=0.981;HaplotypeScore=8.4333;MLEAC=1;MLEAF=0.5;MQ=41.99;MQ0=0;MQRankSum=-1.688;QD=16.72;ReadPosRankSum=-1.521	GT:AD:DP:GQ:PL	0/1:120,127:247:99:4159,0,3987
chrXII	699585	.	G	A	4041.77	PASS	AC=1;AF=0.5;AN=2;BaseQRankSum=0.154;DP=250;Dels=0.0;FS=1.57;HaplotypeScore=2.5508;MLEAC=1;MLEAF=0.5;MQ=41.94;MQ0=0;MQRankSum=-0.512;QD=16.17;ReadPosRankSum=0.351	GT:AD:DP:GQ:PL	0/1:129,120:249:99:4070,0,4491
chrXII	701595	.	C	T	3354.77	PASS	AC=1;AF=0.5;AN=2;BaseQRankSum=-1.431;DP=204;Dels=0.0;FS=4.266;HaplotypeScore=1.7998;MLEAC=1;MLEAF=0.5;MQ=42.0;MQ0=0;MQRankSum=-0.052;QD=16.44;ReadPosRankSum=-0.104	GT:AD:DP:GQ:PL	0/1:99,105:204:99:3383,0,3231
chrXII	703639	.	C	T	2229.77	PASS	AC=1;AF=0.5;AN=2;BaseQRankSum=1.087;DP=155;Dels=0.0;FS=0.0;HaplotypeScore=6.8795;MLEAC=1;MLEAF=0.5;MQ=41.97;MQ0=0;MQRankSum=-2.033;QD=14.39;ReadPosRankSum=1.516	GT:AD:DP:GQ:PL	0/1:84,69:153:99:2258,0,2793
chrXII	715127	.	A	G	3244.77	PASS	AC=1;AF=0.5;AN=2;BaseQRankSum=1.251;DP=222;Dels=0.0;FS=1.035;HaplotypeScore=2.3113;MLEAC=1;MLEAF=0.5;MQ=41.98;MQ0=0;MQRankSum=-0.746;QD=14.62;ReadPosRankSum=-0.098	GT:AD:DP:GQ:PL	0/1:119,103:222:99:3273,0,3914
chrXII	739254	.	A	G	3917.77	PASS	AC=1;AF=0.5;AN=2;BaseQRankSum=0.591;DP=216;Dels=0.0;FS=6.744;HaplotypeScore=7.4992;MLEAC=1;MLEAF=0.5;MQ=41.87;MQ0=0;MQRankSum=0.871;QD=18.14;ReadPosRankSum=-1.473	GT:AD:DP:GQ:PL	0/1:95,119:215:99:3946,0,3019
chrXII	739750	.	G	A	2073.77	PASS	AC=1;AF=0.5;AN=2;BaseQRankSum=1.42;DP=141;Dels=0.0;FS=4.182;HaplotypeScore=0.0;MLEAC=1;MLEAF=0.5;MQ=42.0;MQ0=0;MQRankSum=-0.349;QD=14.71;ReadPosRankSum=0.533	GT:AD:DP:GQ:PL	0/1:76,64:140:99:2102,0,2635
chrXII	743499	.	C	T	2870.77	PASS	AC=1;AF=0.5;AN=2;BaseQRankSum=0.215;DP=180;Dels=0.0;FS=4.307;HaplotypeScore=1.8625;MLEAC=1;MLEAF=0.5;MQ=42.0;MQ0=0;MQRankSum=0.052;QD=15.95;ReadPosRankSum=1.98	GT:AD:DP:GQ:PL	0/1:95,85:180:99:2899,0,3249
chrXII	746849	.	C	T	4390.77	PASS	AC=1;AF=0.5;AN=2;BaseQRankSum=-0.51;DP=250;Dels=0.0;FS=0.984;HaplotypeScore=5.4141;MLEAC=1;MLEAF=0.5;MQ=42.0;MQ0=0;MQRankSum=-0.54;QD=17.56;ReadPosRankSum=0.219	GT:AD:DP:GQ:PL	0/1:119,130:250:99:4419,0,3929
chrXII	748261	.	G	A	3024.77	PASS	AC=1;AF=0.5;AN=2;BaseQRankSum=-1.823;DP=204;Dels=0.0;FS=3.181;HaplotypeScore=4.455;MLEAC=1;MLEAF=0.5;MQ=41.99;MQ0=0;MQRankSum=-1.44;QD=14.83;ReadPosRankSum=-0.456	GT:AD:DP:GQ:PL	0/1:108,95:203:99:3053,0,3520
chrXII	756357	.	G	A	4206.77	PASS	AC=1;AF=0.5;AN=2;BaseQRankSum=0.091;DP=239;Dels=0.0;FS=0.0;HaplotypeScore=1.8401;MLEAC=1;MLEAF=0.5;MQ=42.0;MQ0=0;MQRankSum=-1.113;QD=17.6;ReadPosRankSum=-1.655	GT:AD:DP:GQ:PL	0/1:111,127:238:99:4235,0,3664
chrXII	758144	.	G	A	3426.77	PASS	AC=1;AF=0.5;AN=2;BaseQRankSum=2.707;DP=214;Dels=0.0;FS=3.871;HaplotypeScore=5.6727;MLEAC=1;MLEAF=0.5;MQ=41.98;MQ0=0;MQRankSum=-1.72;QD=16.01;ReadPosRankSum=2.376	GT:AD:DP:GQ:PL	0/1:109,105:214:99:3455,0,3525
chrXII	759551	.	C	T	3153.77	PASS	AC=1;AF=0.5;AN=2;BaseQRankSum=-0.427;DP=218;Dels=0.0;FS=9.921;HaplotypeScore=4.6598;MLEAC=1;MLEAF=0.5;MQ=42.0;MQ0=0;MQRankSum=-0.325;QD=14.47;ReadPosRankSum=0.023	GT:AD:DP:GQ:PL	0/1:118,99:217:99:3182,0,3913
chrXII	759564	.	G	A	4180.77	PASS	AC=1;AF=0.5;AN=2;BaseQRankSum=-0.299;DP=231;Dels=0.0;FS=6.344;HaplotypeScore=3.8711;MLEAC=1;MLEAF=0.5;MQ=42.0;MQ0=0;MQRankSum=-0.588;QD=18.1;ReadPosRankSum=-1.477	GT:AD:DP:GQ:PL	0/1:106,125:231:99:4209,0,3519
chrXII	759590	.	G	A	4070.77	PASS	AC=1;AF=0.5;AN=2;BaseQRankSum=-1.12;DP=236;Dels=0.0;FS=7.433;HaplotypeScore=3.3673;MLEAC=1;MLEAF=0.5;MQ=42.0;MQ0=0;MQRankSum=1.877;QD=17.25;ReadPosRankSum=-1.008	GT:AD:DP:GQ:PL	0/1:111,124:235:99:4099,0,3671
chrXII	761215	.	T	C	2926.77	PASS	AC=1;AF=0.5;AN=2;BaseQRankSum=-1.043;DP=178;Dels=0.0;FS=0.0;HaplotypeScore=4.8096;MLEAC=1;MLEAF=0.5;MQ=42.0;MQ0=0;MQRankSum=-0.866;QD=16.44;ReadPosRankSum=-0.327	GT:AD:DP:GQ:PL	0/1:88,90:178:99:2955,0,2924
chrXII	763024	.	G	A	4023.77	PASS	AC=1;AF=0.5;AN=2;BaseQRankSum=-2.819;DP=246;Dels=0.0;FS=2.157;HaplotypeScore=9.7801;MLEAC=1;MLEAF=0.5;MQ=41.83;MQ0=2;MQRankSum=0.952;QD=16.36;ReadPosRankSum=-2.138	GT:AD:DP:GQ:PL	0/1:121,124:246:99:4052,0,4062
chrXII	768337	.	G	A	4233.77	PASS	AC=1;AF=0.5;AN=2;BaseQRankSum=1.426;DP=249;Dels=0.0;FS=4.342;HaplotypeScore=4.6754;MLEAC=1;MLEAF=0.5;MQ=42.0;MQ0=0;MQRankSum=1.539;QD=17.0;ReadPosRankSum=-1.168	GT:AD:DP:GQ:PL	0/1:123,126:249:99:4262,0,4045
chrXII	777042	.	C	T	3489.77	PASS	AC=1;AF=0.5;AN=2;BaseQRankSum=-0.341;DP=230;Dels=0.0;FS=3.744;HaplotypeScore=2.3823;MLEAC=1;MLEAF=0.5;MQ=42.0;MQ0=0;MQRankSum=0.408;QD=15.17;ReadPosRankSum=-0.05	GT:AD:DP:GQ:PL	0/1:117,113:230:99:3518,0,3628
chrXII	782570	.	C	T	3276.77	PASS	AC=1;AF=0.5;AN=2;BaseQRankSum=0.873;DP=211;Dels=0.0;FS=3.109;HaplotypeScore=2.8265;MLEAC=1;MLEAF=0.5;MQ=42.0;MQ0=0;MQRankSum=0.964;QD=15.53;ReadPosRankSum=-0.819	GT:AD:DP:GQ:PL	0/1:112,99:211:99:3305,0,3702
chrXII	791577	.	G	A	3786.77	PASS	AC=1;AF=0.5;AN=2;BaseQRankSum=-0.894;DP=227;Dels=0.0;FS=1.031;HaplotypeScore=0.734;MLEAC=1;MLEAF=0.5;MQ=42.0;MQ0=0;MQRankSum=1.802;QD=16.68;ReadPosRankSum=-1.385	GT:AD:DP:GQ:PL	0/1:112,114:226:99:3815,0,3696
chrXII	797949	.	T	C	2929.77	PASS	AC=1;AF=0.5;AN=2;BaseQRankSum=0.075;DP=189;Dels=0.0;FS=4.198;HaplotypeScore=2.5352;MLEAC=1;MLEAF=0.5;MQ=41.99;MQ0=0;MQRankSum=-0.596;QD=15.5;ReadPosRankSum=1.13	GT:AD:DP:GQ:PL	0/1:99,89:188:99:2958,0,3370
chrXII	811152	.	G	A	3416.77	PASS	AC=1;AF=0.5;AN=2;BaseQRankSum=-0.23;DP=236;Dels=0.0;FS=14.318;HaplotypeScore=3.454;MLEAC=1;MLEAF=0.5;MQ=42.0;MQ0=0;MQRankSum=-0.437;QD=14.48;ReadPosRankSum=-0.113	GT:AD:DP:GQ:PL	0/1:129,107:236:99:3445,0,4359
chrXII	815258	.	A	G	3269.77	PASS	AC=1;AF=0.5;AN=2;BaseQRankSum=0.787;DP=199;Dels=0.0;FS=9.566;HaplotypeScore=1.8401;MLEAC=1;MLEAF=0.5;MQ=42.0;MQ0=0;MQRankSum=-0.851;QD=16.43;ReadPosRankSum=-1.454	GT:AD:DP:GQ:PL	0/1:99,100:199:99:3298,0,3268
chrXII	815773	.	G	A	3024.77	PASS	AC=1;AF=0.5;AN=2;BaseQRankSum=1.263;DP=223;Dels=0.0;FS=0.0;HaplotypeScore=2.5795;MLEAC=1;MLEAF=0.5;MQ=41.99;MQ0=0;MQRankSum=0.611;QD=13.56;ReadPosRankSum=0.777	GT:AD:DP:GQ:PL	0/1:126,95:221:99:3053,0,4279
chrXII	816035	.	G	A	4807.77	PASS	AC=1;AF=0.5;AN=2;BaseQRankSum=1.624;DP=243;Dels=0.0;FS=3.66;HaplotypeScore=5.5341;MLEAC=1;MLEAF=0.5;MQ=42.0;MQ0=0;MQRankSum=1.126;QD=19.79;ReadPosRankSum=0.056	GT:AD:DP:GQ:PL	0/1:103,140:243:99:4836,0,3296
chrXII	834037	.	C	T	3321.77	PASS	AC=1;AF=0.5;AN=2;BaseQRankSum=0.082;DP=237;Dels=0.0;FS=1.016;HaplotypeScore=10.1283;MLEAC=1;MLEAF=0.5;MQ=41.98;MQ0=0;MQRankSum=0.473;QD=14.02;ReadPosRankSum=0.56	GT:AD:DP:GQ:PL	0/1:132,103:236:99:3350,0,4339
chrXII	835052	.	G	A	2902.77	PASS	AC=1;AF=0.5;AN=2;BaseQRankSum=-0.796;DP=182;Dels=0.0;FS=1.206;HaplotypeScore=0.0;MLEAC=1;MLEAF=0.5;MQ=42.0;MQ0=0;MQRankSum=0.112;QD=15.95;ReadPosRankSum=0.203	GT:AD:DP:GQ:PL	0/1:94,87:181:99:2931,0,3194
chrXII	837966	.	T	C	2559.77	PASS	AC=1;AF=0.5;AN=2;BaseQRankSum=-0.106;DP=156;Dels=0.0;FS=0.609;HaplotypeScore=2.574;MLEAC=1;MLEAF=0.5;MQ=41.97;MQ0=0;MQRankSum=-1.369;QD=16.41;ReadPosRankSum=0.291	GT:AD:DP:GQ:PL	0/1:75,81:156:99:2588,0,2447
chrXII	838193	.	G	A	4110.77	PASS	AC=1;AF=0.5;AN=2;BaseQRankSum=1.976;DP=242;Dels=0.0;FS=11.698;HaplotypeScore=6.3221;MLEAC=1;MLEAF=0.5;MQ=41.98;MQ0=0;MQRankSum=0.549;QD=16.99;ReadPosRankSum=0.914	GT:AD:DP:GQ:PL	0/1:120,120:241:99:4139,0,3964
chrXII	845298	.	C	T	3887.77	PASS	AC=1;AF=0.5;AN=2;BaseQRankSum=0.391;DP=222;Dels=0.0;FS=3.004;HaplotypeScore=0.734;MLEAC=1;MLEAF=0.5;MQ=42.0;MQ0=0;MQRankSum=0.761;QD=17.51;ReadPosRankSum=-2.42	GT:AD:DP:GQ:PL	0/1:107,115:222:99:3916,0,3546
chrXII	870984	.	C	T	1808.77	PASS	AC=1;AF=0.5;AN=2;BaseQRankSum=-0.216;DP=106;Dels=0.0;FS=0.756;HaplotypeScore=4.1536;MLEAC=1;MLEAF=0.5;MQ=42.0;MQ0=0;MQRankSum=0.3;QD=17.06;ReadPosRankSum=-0.416	GT:AD:DP:GQ:PL	0/1:47,58:105:99:1837,0,1488
chrXII	876071	.	G	A	2358.77	PASS	AC=1;AF=0.5;AN=2;BaseQRankSum=-0.898;DP=143;Dels=0.0;FS=3.903;HaplotypeScore=1.5774;MLEAC=1;MLEAF=0.5;MQ=41.99;MQ0=0;MQRankSum=-0.349;QD=16.49;ReadPosRankSum=-0.624	GT:AD:DP:GQ:PL	0/1:72,71:143:99:2387,0,2435
chrXII	877295	.	C	T	2861.77	PASS	AC=1;AF=0.5;AN=2;BaseQRankSum=-1.072;DP=172;Dels=0.0;FS=2.012;HaplotypeScore=0.9867;MLEAC=1;MLEAF=0.5;MQ=42.0;MQ0=0;MQRankSum=0.657;QD=16.64;ReadPosRankSum=0.196	GT:AD:DP:GQ:PL	0/1:81,90:171:99:2890,0,2629
chrXII	885206	.	C	T	3089.77	PASS	AC=1;AF=0.5;AN=2;BaseQRankSum=-1.619;DP=213;Dels=0.0;FS=1.06;HaplotypeScore=4.0488;MLEAC=1;MLEAF=0.5;MQ=42.0;MQ0=0;MQRankSum=1.452;QD=14.51;ReadPosRankSum=-1.266	GT:AD:DP:GQ:PL	0/1:112,99:212:99:3118,0,3756
chrXII	885373	.	C	T	2389.77	PASS	AC=1;AF=0.5;AN=2;BaseQRankSum=0.159;DP=154;Dels=0.0;FS=2.06;HaplotypeScore=2.5873;MLEAC=1;MLEAF=0.5;MQ=42.0;MQ0=0;MQRankSum=-0.042;QD=15.52;ReadPosRankSum=-0.458	GT:AD:DP:GQ:PL	0/1:77,76:153:99:2418,0,2488
chrXII	896247	.	T	C	3937.77	PASS	AC=1;AF=0.5;AN=2;BaseQRankSum=1.099;DP=224;Dels=0.0;FS=3.8;HaplotypeScore=5.2117;MLEAC=1;MLEAF=0.5;MQ=41.99;MQ0=0;MQRankSum=0.142;QD=17.58;ReadPosRankSum=-0.702	GT:AD:DP:GQ:PL	0/1:104,120:224:99:3966,0,3245
chrXII	900017	.	C	T	2736.77	PASS	AC=1;AF=0.5;AN=2;BaseQRankSum=0.354;DP=168;Dels=0.0;FS=9.2;HaplotypeScore=2.7325;MLEAC=1;MLEAF=0.5;MQ=42.0;MQ0=0;MQRankSum=-1.445;QD=16.29;ReadPosRankSum=-0.883	GT:AD:DP:GQ:PL	0/1:82,84:166:99:2765,0,2728
chrXII	904095	.	C	T	1998.77	PASS	AC=1;AF=0.5;AN=2;BaseQRankSum=-0.243;DP=129;Dels=0.0;FS=2.227;HaplotypeScore=0.0;MLEAC=1;MLEAF=0.5;MQ=42.0;MQ0=0;MQRankSum=0.704;QD=15.49;ReadPosRankSum=-2.24	GT:AD:DP:GQ:PL	0/1:65,64:129:99:2027,0,2176
chrXII	908815	.	G	A	3177.77	PASS	AC=1;AF=0.5;AN=2;BaseQRankSum=2.994;DP=191;Dels=0.0;FS=1.132;HaplotypeScore=9.0996;MLEAC=1;MLEAF=0.5;MQ=42.0;MQ0=0;MQRankSum=0.315;QD=16.64;ReadPosRankSum=-0.305	GT:AD:DP:GQ:PL	0/1:93,96:189:99:3206,0,2986
chrXII	916752	.	C	T	3009.77	PASS	AC=1;AF=0.5;AN=2;BaseQRankSum=1.588;DP=195;Dels=0.0;FS=1.121;HaplotypeScore=3.6289;MLEAC=1;MLEAF=0.5;MQ=42.0;MQ0=0;MQRankSum=-0.373;QD=15.43;ReadPosRankSum=1.07	GT:AD:DP:GQ:PL	0/1:104,91:195:99:3038,0,3490
chrXII	928357	.	G	A	3872.77	PASS	AC=1;AF=0.5;AN=2;BaseQRankSum=-1.256;DP=249;Dels=0.0;FS=1.011;HaplotypeScore=4.3839;MLEAC=1;MLEAF=0.5;MQ=41.98;MQ0=0;MQRankSum=2.516;QD=15.55;ReadPosRankSum=-0.559	GT:AD:DP:GQ:PL	0/1:126,123:249:99:3901,0,4158
chrXII	934751	.	G	A	4176.77	PASS	AC=1;AF=0.5;AN=2;BaseQRankSum=0.491;DP=248;Dels=0.0;FS=0.0;HaplotypeScore=4.6405;MLEAC=1;MLEAF=0.5;MQ=41.99;MQ0=0;MQRankSum=1.21;QD=16.84;ReadPosRankSum=-1.111	GT:AD:DP:GQ:PL	0/1:123,124:247:99:4205,0,4110
chrXII	940346	.	A	G	3068.77	PASS	AC=1;AF=0.5;AN=2;BaseQRankSum=0.121;DP=191;Dels=0.0;FS=3.297;HaplotypeScore=1.7262;MLEAC=1;MLEAF=0.5;MQ=42.0;MQ0=0;MQRankSum=0.288;QD=16.07;ReadPosRankSum=1.736	GT:AD:DP:GQ:PL	0/1:97,93:190:99:3097,0,3213
chrXII	949219	.	C	T	3663.77	PASS	AC=1;AF=0.5;AN=2;BaseQRankSum=0.385;DP=223;Dels=0.0;FS=8.503;HaplotypeScore=1.7005;MLEAC=1;MLEAF=0.5;MQ=42.0;MQ0=0;MQRankSum=0.076;QD=16.43;ReadPosRankSum=0.277	GT:AD:DP:GQ:PL	0/1:112,111:223:99:3692,0,3622
chrXII	956015	.	G	A	3864.77	PASS	AC=1;AF=0.5;AN=2;BaseQRankSum=0.869;DP=229;Dels=0.0;FS=4.518;HaplotypeScore=2.6998;MLEAC=1;MLEAF=0.5;MQ=41.98;MQ0=0;MQRankSum=-0.644;QD=16.88;ReadPosRankSum=-0.534	GT:AD:DP:GQ:PL	0/1:112,117:229:99:3893,0,3635
chrXII	958851	.	C	T	3546.77	PASS	AC=1;AF=0.5;AN=2;BaseQRankSum=-0.001;DP=206;Dels=0.0;FS=0.513;HaplotypeScore=0.7887;MLEAC=1;MLEAF=0.5;MQ=41.99;MQ0=0;MQRankSum=-1.354;QD=17.22;ReadPosRankSum=0.077	GT:AD:DP:GQ:PL	0/1:95,110:205:99:3575,0,3053
chrXII	962565	.	G	A	3276.77	PASS	AC=1;AF=0.5;AN=2;BaseQRankSum=0.312;DP=206;Dels=0.0;FS=0.0;HaplotypeScore=4.5443;MLEAC=1;MLEAF=0.5;MQ=42.0;MQ0=0;MQRankSum=0.845;QD=15.91;ReadPosRankSum=1.408	GT:AD:DP:GQ:PL	0/1:107,98:205:99:3305,0,3642
chrXII	968432	.	C	T	3899.77	PASS	AC=1;AF=0.5;AN=2;BaseQRankSum=-0.895;DP=234;Dels=0.0;FS=2.889;HaplotypeScore=6.1007;MLEAC=1;MLEAF=0.5;MQ=41.98;MQ0=0;MQRankSum=0.111;QD=16.67;ReadPosRankSum=0.181	GT:AD:DP:GQ:PL	0/1:114,120:234:99:3928,0,3683
chrXII	973992	.	T	C	3021.77	PASS	AC=1;AF=0.5;AN=2;BaseQRankSum=0.16;DP=206;Dels=0.0;FS=3.172;HaplotypeScore=0.7887;MLEAC=1;MLEAF=0.5;MQ=41.99;MQ0=0;MQRankSum=-0.018;QD=14.67;ReadPosRankSum=0.89	GT:AD:DP:GQ:PL	0/1:112,93:205:99:3050,0,3782
chrXII	991070	.	G	A	3388.77	PASS	AC=1;AF=0.5;AN=2;BaseQRankSum=0.202;DP=186;Dels=0.0;FS=1.147;HaplotypeScore=5.2559;MLEAC=1;MLEAF=0.5;MQ=41.99;MQ0=0;MQRankSum=-0.767;QD=18.22;ReadPosRankSum=-0.341	GT:AD:DP:GQ:PL	0/1:87,99:186:99:3417,0,2831
chrXII	993605	.	T	C	2616.77	PASS	AC=1;AF=0.5;AN=2;BaseQRankSum=0.178;DP=197;Dels=0.0;FS=0.0;HaplotypeScore=5.0832;MLEAC=1;MLEAF=0.5;MQ=41.93;MQ0=0;MQRankSum=-0.797;QD=13.28;ReadPosRankSum=-0.064	GT:AD:DP:GQ:PL	0/1:113,84:197:99:2645,0,3636
chrXII	998221	.	G	A	4436.77	PASS	AC=1;AF=0.5;AN=2;BaseQRankSum=1.399;DP=250;Dels=0.0;FS=2.168;HaplotypeScore=1.6208;MLEAC=1;MLEAF=0.5;MQ=42.0;MQ0=0;MQRankSum=-0.433;QD=17.75;ReadPosRankSum=-0.066	GT:AD:DP:GQ:PL	0/1:117,131:249:99:4465,0,3795
chrXII	1006048	.	A	G	6915.77	PASS	AC=2;AF=1.0;AN=2;DP=188;Dels=0.0;FS=0.0;HaplotypeScore=1.782;MLEAC=2;MLEAF=1.0;MQ=40.71;MQ0=0;QD=29.04	GT:AD:DP:GQ:PL	1/1:0,188:188:99:6944,547,0
chrXII	1006245	.	A	T	6683.77	PASS	AC=2;AF=1.0;AN=2;DP=176;Dels=0.0;FS=0.0;HaplotypeScore=0.9789;MLEAC=2;MLEAF=1.0;MQ=40.1;MQ0=0;QD=38.62	GT:AD:DP:GQ:PL	1/1:0,176:176:99:6712,524,0
chrXII	1006270	.	G	A	7018.77	PASS	AC=2;AF=1.0;AN=2;DP=186;Dels=0.0;FS=0.0;HaplotypeScore=6.2583;MLEAC=2;MLEAF=1.0;MQ=40.17;MQ0=0;QD=24.2	GT:AD:DP:GQ:PL	1/1:0,186:186:99:7047,545,0
chrXII	1011896	.	C	T	4063.77	PASS	AC=2;AF=1.0;AN=2;BaseQRankSum=1.636;DP=110;Dels=0.0;FS=0.0;HaplotypeScore=8.7833;MLEAC=2;MLEAF=1.0;MQ=41.78;MQ0=0;MQRankSum=0.77;QD=30.33;ReadPosRankSum=-0.866	GT:AD:DP:GQ:PL	1/1:1,107:109:99:4092,316,0
chrXII	1015170	.	G	A	2807.77	PASS	AC=1;AF=0.5;AN=2;BaseQRankSum=-1.279;DP=167;Dels=0.0;FS=4.62;HaplotypeScore=3.5321;MLEAC=1;MLEAF=0.5;MQ=41.86;MQ0=0;MQRankSum=-1.799;QD=16.81;ReadPosRankSum=1.857	GT:AD:DP:GQ:PL	0/1:77,90:167:99:2836,0,2565
chrXII	1025142	.	G	A	3023.77	PASS	AC=1;AF=0.5;AN=2;BaseQRankSum=-0.901;DP=182;Dels=0.0;FS=1.149;HaplotypeScore=4.6905;MLEAC=1;MLEAF=0.5;MQ=41.98;MQ0=0;MQRankSum=-0.34;QD=16.61;ReadPosRankSum=-0.695	GT:AD:DP:GQ:PL	0/1:89,91:181:99:3052,0,3013
chrXII	1026823	.	C	T	3672.77	PASS	AC=1;AF=0.5;AN=2;BaseQRankSum=2.237;DP=196;Dels=0.0;FS=4.132;HaplotypeScore=4.4148;MLEAC=1;MLEAF=0.5;MQ=41.98;MQ0=0;MQRankSum=-0.495;QD=18.74;ReadPosRankSum=1.435	GT:AD:DP:GQ:PL	0/1:86,109:196:99:3701,0,2863
chrXII	1027504	.	T	C	4176.77	PASS	AC=1;AF=0.5;AN=2;BaseQRankSum=2.805;DP=239;Dels=0.0;FS=2.86;HaplotypeScore=1.6385;MLEAC=1;MLEAF=0.5;MQ=41.99;MQ0=0;MQRankSum=-0.667;QD=17.48;ReadPosRankSum=-1.345	GT:AD:DP:GQ:PL	0/1:115,123:238:99:4205,0,3667
chrXII	1035340	.	G	A	2259.77	PASS	AC=1;AF=0.5;AN=2;BaseQRankSum=-0.423;DP=146;Dels=0.0;FS=4.094;HaplotypeScore=5.3972;MLEAC=1;MLEAF=0.5;MQ=41.8;MQ0=0;MQRankSum=-1.754;QD=15.48;ReadPosRankSum=1.175	GT:AD:DP:GQ:PL	0/1:75,71:146:99:2288,0,2511
chrXII	1035750	.	G	A	3708.77	PASS	AC=1;AF=0.5;AN=2;BaseQRankSum=0.044;DP=215;Dels=0.0;FS=5.643;HaplotypeScore=4.8741;MLEAC=1;MLEAF=0.5;MQ=41.99;MQ0=0;MQRankSum=-3.131;QD=17.25;ReadPosRankSum=-0.146	GT:AD:DP:GQ:PL	0/1:103,111:215:99:3737,0,3382
chrXII	1038196	.	G	A	3331.77	PASS	AC=1;AF=0.5;AN=2;BaseQRankSum=1.013;DP=204;Dels=0.0;FS=0.0;HaplotypeScore=2.7032;MLEAC=1;MLEAF=0.5;MQ=41.98;MQ0=0;MQRankSum=-0.194;QD=16.33;ReadPosRankSum=-0.235	GT:AD:DP:GQ:PL	0/1:104,98:202:99:3360,0,3447
chrXII	1042624	.	A	G	3349.77	PASS	AC=1;AF=0.5;AN=2;BaseQRankSum=2.202;DP=217;Dels=0.0;FS=3.834;HaplotypeScore=4.1774;MLEAC=1;MLEAF=0.5;MQ=42.0;MQ0=0;MQRankSum=0.511;QD=15.44;ReadPosRankSum=1.511	GT:AD:DP:GQ:PL	0/1:112,104:216:99:3378,0,3688
chrXII	1057864	.	G	A	4371.77	PASS	AC=1;AF=0.5;AN=2;BaseQRankSum=3.488;DP=250;Dels=0.0;FS=0.968;HaplotypeScore=3.4799;MLEAC=1;MLEAF=0.5;MQ=41.99;MQ0=0;MQRankSum=1.958;QD=17.49;ReadPosRankSum=0.996	GT:AD:DP:GQ:PL	0/1:121,128:249:99:4400,0,3911
chrXIII	11104	.	A	G	4478.77	PASS	AC=1;AF=0.5;AN=2;BaseQRankSum=1.347;DP=250;Dels=0.0;FS=0.985;HaplotypeScore=1.5226;MLEAC=1;MLEAF=0.5;MQ=42.0;MQ0=0;MQRankSum=0.485;QD=17.92;ReadPosRankSum=-1.09	GT:AD:DP:GQ:PL	0/1:116,132:248:99:4507,0,3761
chrXIII	16961	.	G	A	2723.77	PASS	AC=1;AF=0.5;AN=2;BaseQRankSum=0.509;DP=187;Dels=0.0;FS=4.258;HaplotypeScore=7.2705;MLEAC=1;MLEAF=0.5;MQ=42.0;MQ0=0;MQRankSum=-1.017;QD=14.57;ReadPosRankSum=-0.227	GT:AD:DP:GQ:PL	0/1:101,85:186:99:2752,0,3318
chrXIII	24181	.	C	T	3204.83	PASS	AC=1;AF=0.5;AN=2;BaseQRankSum=-1.511;DP=223;Dels=0.0;FS=2.288;HaplotypeScore=7.8512;MLEAC=1;MLEAF=0.5;MQ=42.0;MQ0=0;MQRankSum=-1.004;QD=14.37;ReadPosRankSum=-0.157	GT:AD:DP:GQ:PL	0/1:122,101:223:99:3233,0,4039
chrXIII	35728	.	A	G	4610.77	PASS	AC=1;AF=0.5;AN=2;BaseQRankSum=1.493;DP=242;Dels=0.0;FS=4.399;HaplotypeScore=3.8729;MLEAC=1;MLEAF=0.5;MQ=41.99;MQ0=0;MQRankSum=-1.206;QD=19.05;ReadPosRankSum=0.155	GT:AD:DP:GQ:PL	0/1:106,136:242:99:4639,0,3431
chrXIII	36906	.	G	A	3567.77	PASS	AC=1;AF=0.5;AN=2;BaseQRankSum=-1.018;DP=209;Dels=0.0;FS=10.052;HaplotypeScore=6.1296;MLEAC=1;MLEAF=0.5;MQ=42.0;MQ0=0;MQRankSum=-0.301;QD=17.07;ReadPosRankSum=-1.993	GT:AD:DP:GQ:PL	0/1:100,108:209:99:3596,0,3350
chrXIII	41024	.	C	T	4203.77	PASS	AC=1;AF=0.5;AN=2;BaseQRankSum=1.946;DP=239;Dels=0.0;FS=0.0;HaplotypeScore=0.734;MLEAC=1;MLEAF=0.5;MQ=42.0;MQ0=0;MQRankSum=-0.98;QD=17.59;ReadPosRankSum=0.28	GT:AD:DP:GQ:PL	0/1:117,122:239:99:4232,0,3801
chrXIII	44388	.	G	A	4538.77	PASS	AC=2;AF=1.0;AN=2;DP=128;Dels=0.0;FS=0.0;HaplotypeScore=4.5434;MLEAC=2;MLEAF=1.0;MQ=41.51;MQ0=0;QD=32.5	GT:AD:DP:GQ:PL	1/1:0,127:128:99:4567,364,0
chrXIII	44649	.	G	A	3168.77	PASS	AC=1;AF=0.5;AN=2;BaseQRankSum=-2.336;DP=187;Dels=0.0;FS=14.517;HaplotypeScore=3.0746;MLEAC=1;MLEAF=0.5;MQ=41.9;MQ0=0;MQRankSum=-0.475;QD=16.95;ReadPosRankSum=-0.532	GT:AD:DP:GQ:PL	0/1:87,100:187:99:3197,0,2845
chrXIII	50536	.	G	A	2798.77	PASS	AC=1;AF=0.5;AN=2;BaseQRankSum=-0.379;DP=169;Dels=0.0;FS=9.358;HaplotypeScore=1.6208;MLEAC=1;MLEAF=0.5;MQ=42.0;MQ0=0;MQRankSum=-0.574;QD=16.56;ReadPosRankSum=1.366	GT:AD:DP:GQ:PL	0/1:84,85:169:99:2827,0,2699
chrXIII	54856	.	G	A	3537.77	PASS	AC=1;AF=0.5;AN=2;BaseQRankSum=0.694;DP=208;Dels=0.0;FS=0.0;HaplotypeScore=4.9315;MLEAC=1;MLEAF=0.5;MQ=42.0;MQ0=0;MQRankSum=2.326;QD=17.01;ReadPosRankSum=-0.921	GT:AD:DP:GQ:PL	0/1:101,105:207:99:3566,0,3197
chrXIII	69400	.	G	A	3986.77	PASS	AC=1;AF=0.5;AN=2;BaseQRankSum=-0.913;DP=223;Dels=0.0;FS=3.107;HaplotypeScore=3.4557;MLEAC=1;MLEAF=0.5;MQ=42.0;MQ0=0;MQRankSum=0.109;QD=17.88;ReadPosRankSum=0.784	GT:AD:DP:GQ:PL	0/1:99,122:222:99:4015,0,3240
chrXIII	72120	.	G	A	2791.77	PASS	AC=1;AF=0.5;AN=2;BaseQRankSum=-0.724;DP=173;Dels=0.0;FS=0.0;HaplotypeScore=0.8321;MLEAC=1;MLEAF=0.5;MQ=42.0;MQ0=0;MQRankSum=0.238;QD=16.14;ReadPosRankSum=1.738	GT:AD:DP:GQ:PL	0/1:88,85:173:99:2820,0,2977
chrXIII	82248	.	A	G	2934.77	PASS	AC=1;AF=0.5;AN=2;BaseQRankSum=0.294;DP=187;Dels=0.0;FS=1.158;HaplotypeScore=7.3412;MLEAC=1;MLEAF=0.5;MQ=41.98;MQ0=0;MQRankSum=-0.34;QD=15.69;ReadPosRankSum=0.915	GT:AD:DP:GQ:PL	0/1:93,93:186:99:2963,0,3050
chrXIII	100006	.	G	A	3847.77	PASS	AC=1;AF=0.5;AN=2;BaseQRankSum=-0.098;DP=221;Dels=0.0;FS=3.03;HaplotypeScore=4.6133;MLEAC=1;MLEAF=0.5;MQ=42.0;MQ0=0;MQRankSum=-1.219;QD=17.41;ReadPosRankSum=-0.394	GT:AD:DP:GQ:PL	0/1:105,115:221:99:3876,0,3491
chrXIII	110029	.	G	A	3353.77	PASS	AC=1;AF=0.5;AN=2;BaseQRankSum=-3.056;DP=234;Dels=0.0;FS=0.0;HaplotypeScore=0.7887;MLEAC=1;MLEAF=0.5;MQ=41.99;MQ0=0;MQRankSum=1.297;QD=14.33;ReadPosRankSum=-0.078	GT:AD:DP:GQ:PL	0/1:123,109:232:99:3382,0,4162
chrXIII	128175	.	C	T	4139.77	PASS	AC=1;AF=0.5;AN=2;BaseQRankSum=-0.694;DP=250;Dels=0.0;FS=2.845;HaplotypeScore=9.3559;MLEAC=1;MLEAF=0.5;MQ=41.98;MQ0=0;MQRankSum=-2.153;QD=16.56;ReadPosRankSum=-0.69	GT:AD:DP:GQ:PL	0/1:118,130:249:99:4168,0,3950
chrXIII	143300	.	G	A	3165.77	PASS	AC=1;AF=0.5;AN=2;BaseQRankSum=1.598;DP=205;Dels=0.0;FS=6.978;HaplotypeScore=1.7552;MLEAC=1;MLEAF=0.5;MQ=41.99;MQ0=0;MQRankSum=-0.035;QD=15.44;ReadPosRankSum=-1.622	GT:AD:DP:GQ:PL	0/1:110,94:204:99:3194,0,3662
chrXIII	151959	.	G	A	3233.06	PASS	AC=1;AF=0.5;AN=2;BaseQRankSum=0.486;DP=210;Dels=0.0;FS=2.375;HaplotypeScore=6.5742;MLEAC=1;MLEAF=0.5;MQ=41.98;MQ0=0;MQRankSum=-0.266;QD=15.4;ReadPosRankSum=-0.352	GT:AD:DP:GQ:PL	0/1:105,102:207:99:3261,0,3396
chrXIII	158502	.	A	G	3100.77	PASS	AC=1;AF=0.5;AN=2;BaseQRankSum=0.354;DP=178;Dels=0.0;FS=2.621;HaplotypeScore=5.3958;MLEAC=1;MLEAF=0.5;MQ=42.0;MQ0=0;MQRankSum=-0.101;QD=17.42;ReadPosRankSum=-1.266	GT:AD:DP:GQ:PL	0/1:84,94:178:99:3129,0,2797
chrXIII	172029	.	C	T	3494.77	PASS	AC=1;AF=0.5;AN=2;BaseQRankSum=0.014;DP=219;Dels=0.0;FS=0.0;HaplotypeScore=5.4797;MLEAC=1;MLEAF=0.5;MQ=41.99;MQ0=0;MQRankSum=1.449;QD=15.96;ReadPosRankSum=0.04	GT:AD:DP:GQ:PL	0/1:110,106:218:99:3523,0,3681
chrXIII	220444	.	G	A	3798.77	PASS	AC=1;AF=0.5;AN=2;BaseQRankSum=0.964;DP=241;Dels=0.0;FS=0.0;HaplotypeScore=0.9665;MLEAC=1;MLEAF=0.5;MQ=41.99;MQ0=0;MQRankSum=1.751;QD=15.76;ReadPosRankSum=0.13	GT:AD:DP:GQ:PL	0/1:125,115:240:99:3827,0,4180
chrXIII	225060	.	G	A	3481.77	PASS	AC=1;AF=0.5;AN=2;BaseQRankSum=-0.438;DP=186;Dels=0.0;FS=7.417;HaplotypeScore=8.4203;MLEAC=1;MLEAF=0.5;MQ=42.0;MQ0=0;MQRankSum=-0.842;QD=18.72;ReadPosRankSum=-0.681	GT:AD:DP:GQ:PL	0/1:82,103:185:99:3510,0,2670
chrXIII	229529	.	G	A	2837.77	PASS	AC=1;AF=0.5;AN=2;BaseQRankSum=-1.058;DP=178;Dels=0.0;FS=1.874;HaplotypeScore=0.0;MLEAC=1;MLEAF=0.5;MQ=41.75;MQ0=2;MQRankSum=0.013;QD=15.94;ReadPosRankSum=-1.097	GT:AD:DP:GQ:PL	0/1:88,89:177:99:2866,0,2916
chrXIII	230906	.	A	G	1517.77	PASS	AC=2;AF=1.0;AN=2;DP=40;Dels=0.0;FS=0.0;HaplotypeScore=0.0;MLEAC=2;MLEAF=1.0;MQ=40.95;MQ0=0;QD=31.04	GT:AD:DP:GQ:PL	1/1:0,40:40:99:1546,120,0
chrXIII	252087	.	C	T	3466.77	PASS	AC=1;AF=0.5;AN=2;BaseQRankSum=0.26;DP=215;Dels=0.0;FS=0.498;HaplotypeScore=4.4346;MLEAC=1;MLEAF=0.5;MQ=41.99;MQ0=0;MQRankSum=1.288;QD=16.12;ReadPosRankSum=1.135	GT:AD:DP:GQ:PL	0/1:108,107:215:99:3495,0,3507
chrXIII	255020	.	G	A	3863.77	PASS	AC=1;AF=0.5;AN=2;BaseQRankSum=1.05;DP=225;Dels=0.0;FS=0.487;HaplotypeScore=5.7653;MLEAC=1;MLEAF=0.5;MQ=42.0;MQ0=0;MQRankSum=1.119;QD=17.17;ReadPosRankSum=-2.443	GT:AD:DP:GQ:PL	0/1:111,114:225:99:3892,0,3544
chrXIII	275872	.	C	T	3662.77	PASS	AC=1;AF=0.5;AN=2;BaseQRankSum=-1.184;DP=213;Dels=0.0;FS=2.343;HaplotypeScore=2.7468;MLEAC=1;MLEAF=0.5;MQ=42.0;MQ0=0;MQRankSum=-1.073;QD=17.2;ReadPosRankSum=-0.791	GT:AD:DP:GQ:PL	0/1:104,109:213:99:3691,0,3515
chrXIII	286263	.	G	A	4122.77	PASS	AC=1;AF=0.5;AN=2;BaseQRankSum=0.548;DP=247;Dels=0.0;FS=3.503;HaplotypeScore=1.4679;MLEAC=1;MLEAF=0.5;MQ=41.99;MQ0=0;MQRankSum=-0.582;QD=16.69;ReadPosRankSum=-2.148	GT:AD:DP:GQ:PL	0/1:118,129:247:99:4151,0,3715
chrXIII	310583	.	G	A	2980.77	PASS	AC=1;AF=0.5;AN=2;BaseQRankSum=-2.673;DP=220;Dels=0.0;FS=2.364;HaplotypeScore=0.8321;MLEAC=1;MLEAF=0.5;MQ=42.0;MQ0=0;MQRankSum=1.506;QD=13.55;ReadPosRankSum=1.12	GT:AD:DP:GQ:PL	0/1:123,97:220:99:3009,0,4183
chrXIII	314694	.	G	A	4152.77	PASS	AC=1;AF=0.5;AN=2;BaseQRankSum=0.432;DP=246;Dels=0.0;FS=8.229;HaplotypeScore=0.7887;MLEAC=1;MLEAF=0.5;MQ=41.99;MQ0=0;MQRankSum=0.6;QD=16.88;ReadPosRankSum=1.464	GT:AD:DP:GQ:PL	0/1:123,123:246:99:4181,0,4087
chrXIII	316766	.	G	A	2959.77	PASS	AC=1;AF=0.5;AN=2;BaseQRankSum=-0.132;DP=163;Dels=0.0;FS=3.63;HaplotypeScore=0.0;MLEAC=1;MLEAF=0.5;MQ=42.0;MQ0=0;MQRankSum=-0.743;QD=18.16;ReadPosRankSum=0.415	GT:AD:DP:GQ:PL	0/1:73,90:163:99:2988,0,2281
chrXIII	316882	.	G	A	2780.77	PASS	AC=1;AF=0.5;AN=2;BaseQRankSum=2.956;DP=163;Dels=0.0;FS=2.781;HaplotypeScore=1.399;MLEAC=1;MLEAF=0.5;MQ=41.99;MQ0=0;MQRankSum=0.725;QD=17.06;ReadPosRankSum=0.061	GT:AD:DP:GQ:PL	0/1:81,82:163:99:2809,0,2660
chrXIII	318277	.	G	A	2700.77	PASS	AC=1;AF=0.5;AN=2;BaseQRankSum=1.028;DP=169;Dels=0.0;FS=0.571;HaplotypeScore=4.9401;MLEAC=1;MLEAF=0.5;MQ=42.0;MQ0=0;MQRankSum=-0.419;QD=15.98;ReadPosRankSum=2.181	GT:AD:DP:GQ:PL	0/1:87,81:168:99:2729,0,2805
chrXIII	328081	.	G	A	2887.77	PASS	AC=1;AF=0.5;AN=2;BaseQRankSum=-0.648;DP=188;Dels=0.0;FS=17.943;HaplotypeScore=5.4956;MLEAC=1;MLEAF=0.5;MQ=41.98;MQ0=0;MQRankSum=0.147;QD=15.36;ReadPosRankSum=0.588	GT:AD:DP:GQ:PL	0/1:95,91:186:99:2916,0,3239
chrXIII	332999	.	G	A	2935.77	PASS	AC=1;AF=0.5;AN=2;BaseQRankSum=0.808;DP=198;Dels=0.0;FS=5.114;HaplotypeScore=4.2991;MLEAC=1;MLEAF=0.5;MQ=41.93;MQ0=0;MQRankSum=-0.813;QD=14.83;ReadPosRankSum=-0.778	GT:AD:DP:GQ:PL	0/1:105,92:197:99:2964,0,3555
chrXIII	334319	.	G	A	2718.77	PASS	AC=1;AF=0.5;AN=2;BaseQRankSum=2.069;DP=166;Dels=0.0;FS=0.0;HaplotypeScore=4.8051;MLEAC=1;MLEAF=0.5;MQ=42.0;MQ0=0;MQRankSum=-0.359;QD=16.38;ReadPosRankSum=0.312	GT:AD:DP:GQ:PL	0/1:83,81:165:99:2747,0,2608
chrXIII	340104	.	G	A	3957.77	PASS	AC=1;AF=0.5;AN=2;BaseQRankSum=-0.68;DP=210;Dels=0.0;FS=0.514;HaplotypeScore=3.702;MLEAC=1;MLEAF=0.5;MQ=42.0;MQ0=0;MQRankSum=0.141;QD=18.85;ReadPosRankSum=-0.735	GT:AD:DP:GQ:PL	0/1:90,120:210:99:3986,0,2867
chrXIII	344054	.	A	G	4678.77	PASS	AC=1;AF=0.5;AN=2;BaseQRankSum=1.376;DP=250;Dels=0.0;FS=0.0;HaplotypeScore=4.4567;MLEAC=1;MLEAF=0.5;MQ=42.0;MQ0=0;MQRankSum=1.839;QD=18.72;ReadPosRankSum=0.268	GT:AD:DP:GQ:PL	0/1:113,136:249:99:4707,0,3767
chrXIII	346794	.	C	T	2860.77	PASS	AC=1;AF=0.5;AN=2;BaseQRankSum=-0.328;DP=202;Dels=0.0;FS=1.739;HaplotypeScore=0.734;MLEAC=1;MLEAF=0.5;MQ=41.99;MQ0=0;MQRankSum=1.106;QD=14.16;ReadPosRankSum=1.184	GT:AD:DP:GQ:PL	0/1:111,90:201:99:2889,0,3662
chrXIII	387314	.	A	G	3530.77	PASS	AC=1;AF=0.5;AN=2;BaseQRankSum=-0.128;DP=203;Dels=0.0;FS=5.911;HaplotypeScore=1.9566;MLEAC=1;MLEAF=0.5;MQ=41.92;MQ0=0;MQRankSum=1.488;QD=17.39;ReadPosRankSum=0.114	GT:AD:DP:GQ:PL	0/1:95,108:203:99:3559,0,3091
chrXIII	394015	.	G	A	3823.77	PASS	AC=1;AF=0.5;AN=2;BaseQRankSum=-1.02;DP=245;Dels=0.0;FS=0.99;HaplotypeScore=2.9324;MLEAC=1;MLEAF=0.5;MQ=41.93;MQ0=0;MQRankSum=-0.528;QD=15.61;ReadPosRankSum=-0.519	GT:AD:DP:GQ:PL	0/1:125,119:244:99:3852,0,4182
chrXIII	403389	.	A	G	3471.77	PASS	AC=1;AF=0.5;AN=2;BaseQRankSum=1.376;DP=230;Dels=0.0;FS=2.936;HaplotypeScore=2.6406;MLEAC=1;MLEAF=0.5;MQ=42.0;MQ0=0;MQRankSum=-1.889;QD=15.09;ReadPosRankSum=2.145	GT:AD:DP:GQ:PL	0/1:124,105:229:99:3500,0,4252
chrXIII	414978	.	C	T	3485.77	PASS	AC=1;AF=0.5;AN=2;BaseQRankSum=1.107;DP=209;Dels=0.0;FS=1.094;HaplotypeScore=4.5434;MLEAC=1;MLEAF=0.5;MQ=42.0;MQ0=0;MQRankSum=0.54;QD=16.68;ReadPosRankSum=-0.165	GT:AD:DP:GQ:PL	0/1:102,106:209:99:3514,0,3317
chrXIII	422362	.	G	A	3817.77	PASS	AC=1;AF=0.5;AN=2;BaseQRankSum=1.939;DP=209;Dels=0.0;FS=2.627;HaplotypeScore=3.4105;MLEAC=1;MLEAF=0.5;MQ=41.99;MQ0=0;MQRankSum=-0.096;QD=18.27;ReadPosRankSum=-0.831	GT:AD:DP:GQ:PL	0/1:92,117:209:99:3846,0,2879
chrXIII	436162	.	G	A	3155.77	PASS	AC=1;AF=0.5;AN=2;BaseQRankSum=-0.598;DP=174;Dels=0.0;FS=1.182;HaplotypeScore=1.6828;MLEAC=1;MLEAF=0.5;MQ=42.0;MQ0=0;MQRankSum=-0.391;QD=18.14;ReadPosRankSum=-0.069	GT:AD:DP:GQ:PL	0/1:80,93:173:99:3184,0,2664
chrXIII	436648	.	G	A	2772.77	PASS	AC=1;AF=0.5;AN=2;BaseQRankSum=0.36;DP=172;Dels=0.0;FS=10.714;HaplotypeScore=6.8623;MLEAC=1;MLEAF=0.5;MQ=41.91;MQ0=0;MQRankSum=-0.249;QD=16.12;ReadPosRankSum=-0.842	GT:AD:DP:GQ:PL	0/1:85,86:172:99:2801,0,2779
chrXIII	442768	.	G	A	2653.77	PASS	AC=1;AF=0.5;AN=2;BaseQRankSum=-1.669;DP=194;Dels=0.0;FS=0.0;HaplotypeScore=4.1339;MLEAC=1;MLEAF=0.5;MQ=41.99;MQ0=0;MQRankSum=-0.005;QD=13.68;ReadPosRankSum=1.427	GT:AD:DP:GQ:PL	0/1:107,87:194:99:2682,0,3549
chrXIII	447360	.	A	G	3188.81	PASS	AC=1;AF=0.5;AN=2;BaseQRankSum=-0.398;DP=182;Dels=0.0;FS=3.406;HaplotypeScore=2.8066;MLEAC=1;MLEAF=0.5;MQ=42.0;MQ0=0;MQRankSum=-0.285;QD=17.52;ReadPosRankSum=1.887	GT:AD:DP:GQ:PL	0/1:83,99:182:99:3217,0,2617
chrXIII	449594	.	G	A	3885.77	PASS	AC=1;AF=0.5;AN=2;BaseQRankSum=-1.862;DP=199;Dels=0.0;FS=12.149;HaplotypeScore=2.3893;MLEAC=1;MLEAF=0.5;MQ=42.0;MQ0=0;MQRankSum=-0.732;QD=19.53;ReadPosRankSum=-0.424	GT:AD:DP:GQ:PL	0/1:81,117:198:99:3914,0,2643
chrXIII	462194	.	G	A	4168.77	PASS	AC=1;AF=0.5;AN=2;BaseQRankSum=1.201;DP=239;Dels=0.0;FS=1.558;HaplotypeScore=2.5508;MLEAC=1;MLEAF=0.5;MQ=41.99;MQ0=0;MQRankSum=-0.885;QD=17.44;ReadPosRankSum=0.25	GT:AD:DP:GQ:PL	0/1:115,124:239:99:4197,0,3837
chrXIII	464639	.	C	T	3563.77	PASS	AC=1;AF=0.5;AN=2;BaseQRankSum=-1.037;DP=250;Dels=0.0;FS=2.144;HaplotypeScore=8.8442;MLEAC=1;MLEAF=0.5;MQ=41.94;MQ0=0;MQRankSum=2.486;QD=14.26;ReadPosRankSum=-0.349	GT:AD:DP:GQ:PL	0/1:139,111:250:99:3592,0,4681
chrXIII	464898	.	C	T	3016.77	PASS	AC=1;AF=0.5;AN=2;BaseQRankSum=1.121;DP=199;Dels=0.0;FS=4.023;HaplotypeScore=2.3548;MLEAC=1;MLEAF=0.5;MQ=41.99;MQ0=0;MQRankSum=0.384;QD=15.16;ReadPosRankSum=0.624	GT:AD:DP:GQ:PL	0/1:108,91:199:99:3045,0,3504
chrXIII	471808	.	G	A	2668.77	PASS	AC=1;AF=0.5;AN=2;BaseQRankSum=-1.303;DP=196;Dels=0.0;FS=0.0;HaplotypeScore=4.2783;MLEAC=1;MLEAF=0.5;MQ=42.0;MQ0=0;MQRankSum=-1.379;QD=13.62;ReadPosRankSum=-0.598	GT:AD:DP:GQ:PL	0/1:109,87:196:99:2697,0,3676
chrXIII	475038	.	G	A	3457.77	PASS	AC=1;AF=0.5;AN=2;BaseQRankSum=0.676;DP=200;Dels=0.0;FS=4.057;HaplotypeScore=5.4639;MLEAC=1;MLEAF=0.5;MQ=41.98;MQ0=0;MQRankSum=-0.817;QD=17.29;ReadPosRankSum=-0.637	GT:AD:DP:GQ:PL	0/1:95,104:199:99:3486,0,3207
chrXIII	478008	.	G	A	2545.77	PASS	AC=1;AF=0.5;AN=2;BaseQRankSum=-0.533;DP=161;Dels=0.0;FS=1.257;HaplotypeScore=0.0;MLEAC=1;MLEAF=0.5;MQ=41.99;MQ0=0;MQRankSum=-0.61;QD=15.81;ReadPosRankSum=-2.389	GT:AD:DP:GQ:PL	0/1:81,80:161:99:2574,0,2720
chrXIII	510352	.	A	G	3696.77	PASS	AC=1;AF=0.5;AN=2;BaseQRankSum=-0.407;DP=225;Dels=0.0;FS=5.646;HaplotypeScore=5.8884;MLEAC=1;MLEAF=0.5;MQ=41.92;MQ0=0;MQRankSum=-0.052;QD=16.43;ReadPosRankSum=-0.468	GT:AD:DP:GQ:PL	0/1:108,117:225:99:3725,0,3518
chrXIII	517874	.	A	G	3768.77	PASS	AC=1;AF=0.5;AN=2;BaseQRankSum=-0.842;DP=245;Dels=0.0;FS=0.474;HaplotypeScore=1.9664;MLEAC=1;MLEAF=0.5;MQ=41.98;MQ0=0;MQRankSum=0.562;QD=15.38;ReadPosRankSum=-1.19	GT:AD:DP:GQ:PL	0/1:128,117:245:99:3797,0,4406
chrXIII	535775	.	G	A	3826.77	PASS	AC=1;AF=0.5;AN=2;BaseQRankSum=0.887;DP=236;Dels=0.0;FS=4.545;HaplotypeScore=0.7887;MLEAC=1;MLEAF=0.5;MQ=42.0;MQ0=0;MQRankSum=0.765;QD=16.22;ReadPosRankSum=-0.5	GT:AD:DP:GQ:PL	0/1:121,115:236:99:3855,0,4047
chrXIII	537039	.	G	A	3687.77	PASS	AC=1;AF=0.5;AN=2;BaseQRankSum=1.58;DP=226;Dels=0.0;FS=1.025;HaplotypeScore=1.7845;MLEAC=1;MLEAF=0.5;MQ=42.0;MQ0=0;MQRankSum=-0.843;QD=16.32;ReadPosRankSum=0.118	GT:AD:DP:GQ:PL	0/1:117,109:226:99:3716,0,3949
chrXIII	544323	.	G	A	4240.77	PASS	AC=1;AF=0.5;AN=2;BaseQRankSum=0.239;DP=245;Dels=0.0;FS=8.014;HaplotypeScore=3.4669;MLEAC=1;MLEAF=0.5;MQ=41.98;MQ0=0;MQRankSum=0.668;QD=17.31;ReadPosRankSum=1.71	GT:AD:DP:GQ:PL	0/1:115,128:244:99:4269,0,3725
chrXIII	552912	.	T	C	3070.77	PASS	AC=1;AF=0.5;AN=2;BaseQRankSum=-0.853;DP=187;Dels=0.0;FS=0.0;HaplotypeScore=1.8656;MLEAC=1;MLEAF=0.5;MQ=41.99;MQ0=0;MQRankSum=0.901;QD=16.42;ReadPosRankSum=-1.18	GT:AD:DP:GQ:PL	0/1:92,95:187:99:3099,0,3129
chrXIII	553323	.	T	C	2901.77	PASS	AC=1;AF=0.5;AN=2;BaseQRankSum=-1.04;DP=181;Dels=0.0;FS=0.0;HaplotypeScore=0.9998;MLEAC=1;MLEAF=0.5;MQ=41.99;MQ0=0;MQRankSum=-1.185;QD=16.03;ReadPosRankSum=-1.854	GT:AD:DP:GQ:PL	0/1:92,89:181:99:2930,0,3045
chrXIII	553731	.	G	A	3463.77	PASS	AC=1;AF=0.5;AN=2;BaseQRankSum=-1.298;DP=218;Dels=0.0;FS=3.051;HaplotypeScore=3.9864;MLEAC=1;MLEAF=0.5;MQ=41.81;MQ0=2;MQRankSum=-0.78;QD=15.89;ReadPosRankSum=-0.211	GT:AD:DP:GQ:PL	0/1:111,107:218:99:3492,0,3810
chrXIII	556317	.	G	A	2686.77	PASS	AC=1;AF=0.5;AN=2;BaseQRankSum=-1.034;DP=164;Dels=0.0;FS=25.844;HaplotypeScore=1.933;MLEAC=1;MLEAF=0.5;MQ=42.0;MQ0=0;MQRankSum=1.98;QD=16.38;ReadPosRankSum=-0.327	GT:AD:DP:GQ:PL	0/1:80,83:163:99:2715,0,2610
chrXIII	561447	.	A	G	2899.77	PASS	AC=1;AF=0.5;AN=2;BaseQRankSum=3.891;DP=216;Dels=0.0;FS=1.818;HaplotypeScore=0.7887;MLEAC=1;MLEAF=0.5;MQ=42.0;MQ0=0;MQRankSum=-0.656;QD=13.42;ReadPosRankSum=-0.452	GT:AD:DP:GQ:PL	0/1:124,91:215:99:2928,0,4121
chrXIII	565938	.	G	A	2756.77	PASS	AC=1;AF=0.5;AN=2;BaseQRankSum=-2.491;DP=186;Dels=0.0;FS=5.207;HaplotypeScore=0.0;MLEAC=1;MLEAF=0.5;MQ=42.0;MQ0=0;MQRankSum=-0.716;QD=14.82;ReadPosRankSum=-2.504	GT:AD:DP:GQ:PL	0/1:101,85:186:99:2785,0,3538
chrXIII	569103	.	G	A	3989.77	PASS	AC=1;AF=0.5;AN=2;BaseQRankSum=0.496;DP=243;Dels=0.0;FS=1.563;HaplotypeScore=4.798;MLEAC=1;MLEAF=0.5;MQ=42.0;MQ0=0;MQRankSum=0.373;QD=16.42;ReadPosRankSum=0.378	GT:AD:DP:GQ:PL	0/1:123,119:242:99:4018,0,4088
chrXIII	571953	.	G	A	3419.77	PASS	AC=1;AF=0.5;AN=2;BaseQRankSum=-0.676;DP=182;Dels=0.0;FS=1.843;HaplotypeScore=4.1083;MLEAC=1;MLEAF=0.5;MQ=42.0;MQ0=0;MQRankSum=-0.38;QD=18.79;ReadPosRankSum=-0.304	GT:AD:DP:GQ:PL	0/1:79,103:182:99:3448,0,2474
chrXIII	584518	.	G	A	3369.77	PASS	AC=1;AF=0.5;AN=2;BaseQRankSum=-0.383;DP=193;Dels=0.0;FS=6.062;HaplotypeScore=0.0;MLEAC=1;MLEAF=0.5;MQ=42.0;MQ0=0;MQRankSum=0.001;QD=17.46;ReadPosRankSum=-1.039	GT:AD:DP:GQ:PL	0/1:91,102:193:99:3398,0,2999
chrXIII	588095	.	G	A	2913.77	PASS	AC=1;AF=0.5;AN=2;BaseQRankSum=1.405;DP=196;Dels=0.0;FS=3.315;HaplotypeScore=0.734;MLEAC=1;MLEAF=0.5;MQ=42.0;MQ0=0;MQRankSum=1.497;QD=14.87;ReadPosRankSum=0.832	GT:AD:DP:GQ:PL	0/1:106,89:195:99:2942,0,3541
chrXIII	590870	.	G	A	4002.77	PASS	AC=1;AF=0.5;AN=2;BaseQRankSum=-0.485;DP=242;Dels=0.0;FS=5.179;HaplotypeScore=4.3622;MLEAC=1;MLEAF=0.5;MQ=42.0;MQ0=0;MQRankSum=-0.517;QD=16.54;ReadPosRankSum=1.027	GT:AD:DP:GQ:PL	0/1:122,119:242:99:4031,0,4031
chrXIII	605565	.	A	G	3849.77	PASS	AC=1;AF=0.5;AN=2;BaseQRankSum=-1.382;DP=194;Dels=0.0;FS=6.221;HaplotypeScore=0.9993;MLEAC=1;MLEAF=0.5;MQ=42.0;MQ0=0;MQRankSum=-0.163;QD=19.84;ReadPosRankSum=-0.825	GT:AD:DP:GQ:PL	0/1:80,113:193:99:3878,0,2672
chrXIII	659344	.	G	A	3701.77	PASS	AC=1;AF=0.5;AN=2;BaseQRankSum=-1.224;DP=218;Dels=0.0;FS=3.033;HaplotypeScore=0.7887;MLEAC=1;MLEAF=0.5;MQ=41.99;MQ0=0;MQRankSum=1.682;QD=16.98;ReadPosRankSum=1.039	GT:AD:DP:GQ:PL	0/1:109,109:218:99:3730,0,3745
chrXIII	665276	.	G	A	3738.77	PASS	AC=1;AF=0.5;AN=2;BaseQRankSum=-2.524;DP=220;Dels=0.0;FS=0.0;HaplotypeScore=4.3059;MLEAC=1;MLEAF=0.5;MQ=41.94;MQ0=0;MQRankSum=-0.025;QD=16.99;ReadPosRankSum=-0.621	GT:AD:DP:GQ:PL	0/1:103,116:220:99:3767,0,3427
chrXIII	672431	.	G	A	4067.77	PASS	AC=1;AF=0.5;AN=2;BaseQRankSum=0.71;DP=226;Dels=0.0;FS=1.635;HaplotypeScore=2.2019;MLEAC=1;MLEAF=0.5;MQ=41.99;MQ0=0;MQRankSum=-0.118;QD=18.0;ReadPosRankSum=0.83	GT:AD:DP:GQ:PL	0/1:105,121:226:99:4096,0,3334
chrXIII	679314	.	G	A	3221.92	PASS	AC=1;AF=0.5;AN=2;BaseQRankSum=0.035;DP=204;Dels=0.0;FS=7.929;HaplotypeScore=2.3113;MLEAC=1;MLEAF=0.5;MQ=42.0;MQ0=0;MQRankSum=-0.659;QD=15.79;ReadPosRankSum=-0.551	GT:AD:DP:GQ:PL	0/1:104,99:203:99:3250,0,3333
chrXIII	684680	.	A	G	3023.77	PASS	AC=1;AF=0.5;AN=2;BaseQRankSum=-3.134;DP=186;Dels=0.0;FS=1.835;HaplotypeScore=0.0;MLEAC=1;MLEAF=0.5;MQ=42.0;MQ0=0;MQRankSum=0.075;QD=16.26;ReadPosRankSum=-0.573	GT:AD:DP:GQ:PL	0/1:92,94:186:99:3052,0,3163
chrXIII	686265	.	G	A	3939.77	PASS	AC=1;AF=0.5;AN=2;BaseQRankSum=-1.122;DP=205;Dels=0.0;FS=0.0;HaplotypeScore=3.2666;MLEAC=1;MLEAF=0.5;MQ=42.0;MQ0=0;MQRankSum=-1.369;QD=19.22;ReadPosRankSum=-1.68	GT:AD:DP:GQ:PL	0/1:88,116:204:99:3968,0,2909
chrXIII	686365	.	C	T	3236.77	PASS	AC=1;AF=0.5;AN=2;BaseQRankSum=0.319;DP=172;Dels=0.01;FS=5.446;HaplotypeScore=3.4302;MLEAC=1;MLEAF=0.5;MQ=41.91;MQ0=0;MQRankSum=0.514;QD=18.82;ReadPosRankSum=-3.026	GT:AD:DP:GQ:PL	0/1:76,95:171:99:3265,0,2485
chrXIII	687649	.	G	A	4500.77	PASS	AC=1;AF=0.5;AN=2;BaseQRankSum=-1.126;DP=238;Dels=0.0;FS=1.004;HaplotypeScore=2.7047;MLEAC=1;MLEAF=0.5;MQ=41.98;MQ0=0;MQRankSum=0.113;QD=18.91;ReadPosRankSum=-0.134	GT:AD:DP:GQ:PL	0/1:106,132:238:99:4529,0,3567
chrXIII	688701	.	G	A	2412.77	PASS	AC=1;AF=0.5;AN=2;BaseQRankSum=-2.402;DP=155;Dels=0.0;FS=2.83;HaplotypeScore=1.9512;MLEAC=1;MLEAF=0.5;MQ=42.0;MQ0=0;MQRankSum=1.209;QD=15.57;ReadPosRankSum=-2.23	GT:AD:DP:GQ:PL	0/1:81,74:155:99:2441,0,2643
chrXIII	689156	.	G	A	3355.77	PASS	AC=1;AF=0.5;AN=2;BaseQRankSum=1.765;DP=195;Dels=0.0;FS=1.109;HaplotypeScore=0.8667;MLEAC=1;MLEAF=0.5;MQ=42.0;MQ0=0;MQRankSum=-1.519;QD=17.21;ReadPosRankSum=0.189	GT:AD:DP:GQ:PL	0/1:97,98:195:99:3384,0,3234
chrXIII	694712	.	A	G	1689.77	PASS	AC=1;AF=0.5;AN=2;BaseQRankSum=0.685;DP=119;Dels=0.0;FS=0.0;HaplotypeScore=6.7864;MLEAC=1;MLEAF=0.5;MQ=41.97;MQ0=0;MQRankSum=1.521;QD=14.2;ReadPosRankSum=1.343	GT:AD:DP:GQ:PL	0/1:63,55:118:99:1718,0,2025
chrXIII	695907	.	T	C	2112.77	PASS	AC=1;AF=0.5;AN=2;BaseQRankSum=-2.441;DP=144;Dels=0.0;FS=0.616;HaplotypeScore=0.9992;MLEAC=1;MLEAF=0.5;MQ=41.8;MQ0=0;MQRankSum=-0.289;QD=14.67;ReadPosRankSum=0.466	GT:AD:DP:GQ:PL	0/1:73,70:143:99:2141,0,2442
chrXIII	700389	.	T	C	2388.77	PASS	AC=1;AF=0.5;AN=2;BaseQRankSum=1.145;DP=165;Dels=0.0;FS=0.582;HaplotypeScore=0.8667;MLEAC=1;MLEAF=0.5;MQ=42.0;MQ0=0;MQRankSum=0.237;QD=14.48;ReadPosRankSum=0.142	GT:AD:DP:GQ:PL	0/1:88,77:165:99:2417,0,2797
chrXIII	714767	.	G	A	3384.77	PASS	AC=1;AF=0.5;AN=2;BaseQRankSum=0.328;DP=209;Dels=0.0;FS=0.508;HaplotypeScore=3.6296;MLEAC=1;MLEAF=0.5;MQ=42.0;MQ0=0;MQRankSum=1.171;QD=16.2;ReadPosRankSum=1.117	GT:AD:DP:GQ:PL	0/1:104,103:207:99:3413,0,3451
chrXIII	717267	.	G	A	4130.77	PASS	AC=1;AF=0.5;AN=2;BaseQRankSum=-0.471;DP=248;Dels=0.0;FS=9.086;HaplotypeScore=2.4875;MLEAC=1;MLEAF=0.5;MQ=41.91;MQ0=0;MQRankSum=1.649;QD=16.66;ReadPosRankSum=1.282	GT:AD:DP:GQ:PL	0/1:120,127:247:99:4159,0,3921
chrXIII	735290	.	A	G	2932.77	PASS	AC=1;AF=0.5;AN=2;BaseQRankSum=3.045;DP=200;Dels=0.0;FS=1.788;HaplotypeScore=4.455;MLEAC=1;MLEAF=0.5;MQ=42.0;MQ0=0;MQRankSum=0.009;QD=14.66;ReadPosRankSum=-0.359	GT:AD:DP:GQ:PL	0/1:107,92:199:99:2961,0,3170
chrXIII	736232	.	G	A	4165.77	PASS	AC=1;AF=0.5;AN=2;BaseQRankSum=2.259;DP=250;Dels=0.0;FS=0.477;HaplotypeScore=5.7477;MLEAC=1;MLEAF=0.5;MQ=42.0;MQ0=0;MQRankSum=2.188;QD=16.66;ReadPosRankSum=-0.879	GT:AD:DP:GQ:PL	0/1:125,124:249:99:4194,0,4134
chrXIII	742176	.	A	G	3628.77	PASS	AC=1;AF=0.5;AN=2;BaseQRankSum=-0.315;DP=203;Dels=0.0;FS=0.516;HaplotypeScore=1.6006;MLEAC=1;MLEAF=0.5;MQ=42.0;MQ0=0;MQRankSum=-0.365;QD=17.88;ReadPosRankSum=-0.698	GT:AD:DP:GQ:PL	0/1:96,107:203:99:3657,0,3259
chrXIII	744632	.	G	A	3527.77	PASS	AC=1;AF=0.5;AN=2;BaseQRankSum=1.248;DP=210;Dels=0.0;FS=3.191;HaplotypeScore=0.0;MLEAC=1;MLEAF=0.5;MQ=42.0;MQ0=0;MQRankSum=-1.343;QD=16.8;ReadPosRankSum=1.114	GT:AD:DP:GQ:PL	0/1:104,106:210:99:3556,0,3465
chrXIII	745051	.	T	C	2828.77	PASS	AC=1;AF=0.5;AN=2;BaseQRankSum=3.118;DP=191;Dels=0.0;FS=1.832;HaplotypeScore=0.0;MLEAC=1;MLEAF=0.5;MQ=42.0;MQ0=0;MQRankSum=0.653;QD=14.81;ReadPosRankSum=-0.422	GT:AD:DP:GQ:PL	0/1:104,87:191:99:2857,0,3390
chrXIII	749641	.	T	C	3616.77	PASS	AC=1;AF=0.5;AN=2;BaseQRankSum=1.922;DP=223;Dels=0.0;FS=0.0;HaplotypeScore=5.3631;MLEAC=1;MLEAF=0.5;MQ=42.0;MQ0=0;MQRankSum=1.385;QD=16.22;ReadPosRankSum=1.665	GT:AD:DP:GQ:PL	0/1:114,108:222:99:3645,0,3808
chrXIII	751488	.	G	A	2322.77	PASS	AC=1;AF=0.5;AN=2;BaseQRankSum=-0.098;DP=163;Dels=0.0;FS=0.0;HaplotypeScore=3.5168;MLEAC=1;MLEAF=0.5;MQ=42.0;MQ0=0;MQRankSum=0.544;QD=14.25;ReadPosRankSum=-1.01	GT:AD:DP:GQ:PL	0/1:87,76:163:99:2351,0,2788
chrXIII	754660	.	A	G	2973.77	PASS	AC=1;AF=0.5;AN=2;BaseQRankSum=-0.558;DP=197;Dels=0.0;FS=11.075;HaplotypeScore=0.734;MLEAC=1;MLEAF=0.5;MQ=41.99;MQ0=0;MQRankSum=-1.819;QD=15.1;ReadPosRankSum=1.212	GT:AD:DP:GQ:PL	0/1:106,91:197:99:3002,0,3674
chrXIII	759013	.	G	A	1713.77	PASS	AC=1;AF=0.5;AN=2;BaseQRankSum=-3.839;DP=127;Dels=0.0;FS=2.3;HaplotypeScore=1.9774;MLEAC=1;MLEAF=0.5;MQ=42.0;MQ0=0;MQRankSum=1.341;QD=13.49;ReadPosRankSum=-0.493	GT:AD:DP:GQ:PL	0/1:57,68:127:99:1742,0,1702
chrXIII	764154	.	A	G	4075.77	PASS	AC=1;AF=0.5;AN=2;BaseQRankSum=2.06;DP=250;Dels=0.0;FS=6.847;HaplotypeScore=1.6643;MLEAC=1;MLEAF=0.5;MQ=41.99;MQ0=0;MQRankSum=-0.809;QD=16.3;ReadPosRankSum=-0.087	GT:AD:DP:GQ:PL	0/1:126,124:250:99:4104,0,4190
chrXIII	764985	.	G	A	4026.77	PASS	AC=1;AF=0.5;AN=2;BaseQRankSum=-0.484;DP=248;Dels=0.0;FS=0.993;HaplotypeScore=5.2722;MLEAC=1;MLEAF=0.5;MQ=41.99;MQ0=0;MQRankSum=-1.002;QD=16.24;ReadPosRankSum=-0.569	GT:AD:DP:GQ:PL	0/1:126,121:247:99:4055,0,4322
chrXIII	776610	.	G	A	3521.77	PASS	AC=1;AF=0.5;AN=2;BaseQRankSum=2.243;DP=202;Dels=0.0;FS=0.0;HaplotypeScore=1.933;MLEAC=1;MLEAF=0.5;MQ=41.79;MQ0=0;MQRankSum=-0.042;QD=17.43;ReadPosRankSum=0.967	GT:AD:DP:GQ:PL	0/1:98,104:202:99:3550,0,3164
chrXIII	777427	.	C	T	3351.77	PASS	AC=1;AF=0.5;AN=2;BaseQRankSum=0.75;DP=203;Dels=0.0;FS=4.907;HaplotypeScore=1.6553;MLEAC=1;MLEAF=0.5;MQ=42.0;MQ0=0;MQRankSum=0.873;QD=16.51;ReadPosRankSum=0.085	GT:AD:DP:GQ:PL	0/1:100,102:202:99:3380,0,3322
chrXIII	788852	.	A	G	2886.77	PASS	AC=1;AF=0.5;AN=2;BaseQRankSum=-0.51;DP=189;Dels=0.0;FS=2.551;HaplotypeScore=0.734;MLEAC=1;MLEAF=0.5;MQ=42.0;MQ0=0;MQRankSum=-1.267;QD=15.27;ReadPosRankSum=-0.723	GT:AD:DP:GQ:PL	0/1:100,89:189:99:2915,0,3313
chrXIII	790611	.	A	G	3210.76	PASS	AC=1;AF=0.5;AN=2;BaseQRankSum=3.749;DP=224;Dels=0.0;FS=2.29;HaplotypeScore=1.7886;MLEAC=1;MLEAF=0.5;MQ=42.0;MQ0=0;MQRankSum=-0.212;QD=14.33;ReadPosRankSum=-1.165	GT:AD:DP:GQ:PL	0/1:124,99:223:99:3239,0,3720
chrXIII	791929	.	A	G	3955.77	PASS	AC=1;AF=0.5;AN=2;BaseQRankSum=-0.078;DP=224;Dels=0.0;FS=0.492;HaplotypeScore=3.5389;MLEAC=1;MLEAF=0.5;MQ=42.0;MQ0=0;MQRankSum=-0.782;QD=17.66;ReadPosRankSum=-1.582	GT:AD:DP:GQ:PL	0/1:109,115:224:99:3984,0,3724
chrXIII	838193	.	G	A	3960.77	PASS	AC=1;AF=0.5;AN=2;BaseQRankSum=0.421;DP=250;Dels=0.0;FS=3.568;HaplotypeScore=1.6208;MLEAC=1;MLEAF=0.5;MQ=42.0;MQ0=0;MQRankSum=1.663;QD=15.84;ReadPosRankSum=-1.306	GT:AD:DP:GQ:PL	0/1:132,118:250:99:3989,0,4493
chrXIII	843809	.	G	A	3954.77	PASS	AC=1;AF=0.5;AN=2;BaseQRankSum=0.902;DP=250;Dels=0.0;FS=12.47;HaplotypeScore=4.3328;MLEAC=1;MLEAF=0.5;MQ=41.93;MQ0=0;MQRankSum=-1.584;QD=15.82;ReadPosRankSum=0.629	GT:AD:DP:GQ:PL	0/1:128,121:249:99:3983,0,4190
chrXIII	844217	.	G	A	3447.77	PASS	AC=1;AF=0.5;AN=2;BaseQRankSum=2.661;DP=229;Dels=0.0;FS=3.711;HaplotypeScore=2.921;MLEAC=1;MLEAF=0.5;MQ=41.99;MQ0=0;MQRankSum=0.125;QD=15.06;ReadPosRankSum=-2.463	GT:AD:DP:GQ:PL	0/1:121,108:229:99:3476,0,3984
chrXIII	848998	.	G	A	3760.77	PASS	AC=1;AF=0.5;AN=2;BaseQRankSum=-0.57;DP=225;Dels=0.0;FS=2.26;HaplotypeScore=3.7615;MLEAC=1;MLEAF=0.5;MQ=42.0;MQ0=0;MQRankSum=0.06;QD=16.71;ReadPosRankSum=0.36	GT:AD:DP:GQ:PL	0/1:111,114:225:99:3789,0,3784
chrXIII	851964	.	G	A	3250.77	PASS	AC=1;AF=0.5;AN=2;BaseQRankSum=0.887;DP=230;Dels=0.0;FS=3.028;HaplotypeScore=3.3103;MLEAC=1;MLEAF=0.5;MQ=40.9;MQ0=0;MQRankSum=-0.637;QD=14.13;ReadPosRankSum=-0.931	GT:AD:DP:GQ:PL	0/1:122,107:229:99:3279,0,4092
chrXIII	852670	.	G	A	2643.77	PASS	AC=1;AF=0.5;AN=2;BaseQRankSum=-0.577;DP=162;Dels=0.0;FS=1.236;HaplotypeScore=8.2842;MLEAC=1;MLEAF=0.5;MQ=41.91;MQ0=0;MQRankSum=-1.819;QD=16.32;ReadPosRankSum=0.33	GT:AD:DP:GQ:PL	0/1:77,84:161:99:2672,0,2442
chrXIII	861432	.	G	A	3023.77	PASS	AC=1;AF=0.5;AN=2;BaseQRankSum=-2.11;DP=196;Dels=0.0;FS=8.462;HaplotypeScore=4.1514;MLEAC=1;MLEAF=0.5;MQ=41.92;MQ0=0;MQRankSum=-0.089;QD=15.43;ReadPosRankSum=-0.707	GT:AD:DP:GQ:PL	0/1:100,96:196:99:3052,0,3196
chrXIII	882579	.	G	A	3204.83	PASS	AC=1;AF=0.5;AN=2;BaseQRankSum=-0.856;DP=196;Dels=0.0;FS=0.544;HaplotypeScore=2.444;MLEAC=1;MLEAF=0.5;MQ=42.0;MQ0=0;MQRankSum=0.884;QD=16.35;ReadPosRankSum=1.248	GT:AD:DP:GQ:PL	0/1:88,107:196:99:3232,0,2745
chrXIII	909458	.	A	G	3610.77	PASS	AC=1;AF=0.5;AN=2;BaseQRankSum=0.23;DP=213;Dels=0.0;FS=1.055;HaplotypeScore=1.5592;MLEAC=1;MLEAF=0.5;MQ=42.0;MQ0=0;MQRankSum=0.246;QD=16.95;ReadPosRankSum=-1.814	GT:AD:DP:GQ:PL	0/1:103,110:213:99:3639,0,3347
chrXIII	910629	.	G	A	3494.77	PASS	AC=1;AF=0.5;AN=2;BaseQRankSum=0.066;DP=219;Dels=0.0;FS=1.088;HaplotypeScore=7.5288;MLEAC=1;MLEAF=0.5;MQ=42.0;MQ0=0;MQRankSum=0.091;QD=15.96;ReadPosRankSum=0.242	GT:AD:DP:GQ:PL	0/1:108,110:219:99:3523,0,3456
chrXIII	912622	.	G	A	3070.77	PASS	AC=1;AF=0.5;AN=2;BaseQRankSum=-3.019;DP=177;Dels=0.0;FS=4.499;HaplotypeScore=6.9134;MLEAC=1;MLEAF=0.5;MQ=42.0;MQ0=0;MQRankSum=1.844;QD=17.35;ReadPosRankSum=-2.653	GT:AD:DP:GQ:PL	0/1:79,97:176:99:3099,0,2595
chrXIII	915216	.	G	A	3314.77	PASS	AC=1;AF=0.5;AN=2;BaseQRankSum=1.537;DP=210;Dels=0.0;FS=6.829;HaplotypeScore=0.7887;MLEAC=1;MLEAF=0.5;MQ=42.0;MQ0=0;MQRankSum=0.665;QD=15.78;ReadPosRankSum=-1.43	GT:AD:DP:GQ:PL	0/1:109,100:209:99:3343,0,3629
chrXIV	21333	.	A	G	4156.77	PASS	AC=1;AF=0.5;AN=2;BaseQRankSum=2.756;DP=250;Dels=0.0;FS=0.457;HaplotypeScore=1.5774;MLEAC=1;MLEAF=0.5;MQ=42.0;MQ0=0;MQRankSum=0.22;QD=16.63;ReadPosRankSum=0.344	GT:AD:DP:GQ:PL	0/1:126,124:250:99:4185,0,4191
chrXIV	23999	.	G	A	3435.77	PASS	AC=1;AF=0.5;AN=2;BaseQRankSum=-0.689;DP=230;Dels=0.0;FS=6.455;HaplotypeScore=1.8332;MLEAC=1;MLEAF=0.5;MQ=41.99;MQ0=0;MQRankSum=-0.183;QD=14.94;ReadPosRankSum=-1.525	GT:AD:DP:GQ:PL	0/1:123,105:228:99:3464,0,4278
chrXIV	24058	.	C	T	2537.77	PASS	AC=1;AF=0.5;AN=2;BaseQRankSum=0.763;DP=188;Dels=0.0;FS=5.282;HaplotypeScore=1.6006;MLEAC=1;MLEAF=0.5;MQ=42.0;MQ0=0;MQRankSum=0.836;QD=13.5;ReadPosRankSum=-0.331	GT:AD:DP:GQ:PL	0/1:109,79:188:99:2566,0,3764
chrXIV	26178	.	A	G	3454.77	PASS	AC=1;AF=0.5;AN=2;BaseQRankSum=-0.67;DP=202;Dels=0.0;FS=8.125;HaplotypeScore=1.7465;MLEAC=1;MLEAF=0.5;MQ=42.0;MQ0=0;MQRankSum=-0.439;QD=17.1;ReadPosRankSum=-1.933	GT:AD:DP:GQ:PL	0/1:94,107:201:99:3483,0,3130
chrXIV	27095	.	C	T	2516.77	PASS	AC=1;AF=0.5;AN=2;BaseQRankSum=-0.602;DP=181;Dels=0.0;FS=0.0;HaplotypeScore=1.4942;MLEAC=1;MLEAF=0.5;MQ=40.1;MQ0=0;MQRankSum=0.169;QD=13.9;ReadPosRankSum=-1.0	GT:AD:DP:GQ:PL	0/1:95,85:180:99:2545,0,3111
chrXIV	32387	.	A	G	3741.77	PASS	AC=1;AF=0.5;AN=2;BaseQRankSum=0.511;DP=205;Dels=0.0;FS=16.165;HaplotypeScore=1.5774;MLEAC=1;MLEAF=0.5;MQ=41.85;MQ0=0;MQRankSum=1.798;QD=18.25;ReadPosRankSum=-0.988	GT:AD:DP:GQ:PL	0/1:92,112:204:99:3770,0,3020
chrXIV	34463	.	G	A	3517.77	PASS	AC=1;AF=0.5;AN=2;BaseQRankSum=-0.19;DP=173;Dels=0.0;FS=0.0;HaplotypeScore=3.4885;MLEAC=1;MLEAF=0.5;MQ=42.0;MQ0=0;MQRankSum=-0.884;QD=20.33;ReadPosRankSum=-2.342	GT:AD:DP:GQ:PL	0/1:70,101:172:99:3546,0,2220
chrXIV	50051	.	A	G	2795.77	PASS	AC=1;AF=0.5;AN=2;BaseQRankSum=-0.24;DP=184;Dels=0.0;FS=7.431;HaplotypeScore=2.4905;MLEAC=1;MLEAF=0.5;MQ=41.92;MQ0=0;MQRankSum=-0.909;QD=15.19;ReadPosRankSum=0.667	GT:AD:DP:GQ:PL	0/1:98,86:184:99:2824,0,3246
chrXIV	74611	.	A	G	3948.77	PASS	AC=1;AF=0.5;AN=2;BaseQRankSum=-0.534;DP=249;Dels=0.0;FS=6.906;HaplotypeScore=4.3276;MLEAC=1;MLEAF=0.5;MQ=41.99;MQ0=0;MQRankSum=1.172;QD=15.86;ReadPosRankSum=-0.782	GT:AD:DP:GQ:PL	0/1:128,120:248:99:3977,0,4336
chrXIV	78962	.	C	T	3998.77	PASS	AC=1;AF=0.5;AN=2;BaseQRankSum=1.154;DP=214;Dels=0.0;FS=11.252;HaplotypeScore=2.7453;MLEAC=1;MLEAF=0.5;MQ=42.0;MQ0=0;MQRankSum=-1.009;QD=18.69;ReadPosRankSum=2.07	GT:AD:DP:GQ:PL	0/1:96,117:213:99:4027,0,3122
chrXIV	86875	.	A	G	3725.77	PASS	AC=1;AF=0.5;AN=2;BaseQRankSum=-0.463;DP=212;Dels=0.0;FS=1.061;HaplotypeScore=2.7286;MLEAC=1;MLEAF=0.5;MQ=42.0;MQ0=0;MQRankSum=-0.237;QD=17.57;ReadPosRankSum=-0.802	GT:AD:DP:GQ:PL	0/1:100,112:212:99:3754,0,3203
chrXIV	92187	.	G	A	2667.77	PASS	AC=1;AF=0.5;AN=2;BaseQRankSum=-0.008;DP=192;Dels=0.0;FS=0.544;HaplotypeScore=6.3075;MLEAC=1;MLEAF=0.5;MQ=42.0;MQ0=0;MQRankSum=-0.779;QD=13.89;ReadPosRankSum=1.438	GT:AD:DP:GQ:PL	0/1:107,85:192:99:2696,0,3543
chrXIV	93654	.	G	A	4085.77	PASS	AC=1;AF=0.5;AN=2;BaseQRankSum=1.526;DP=240;Dels=0.0;FS=3.605;HaplotypeScore=5.051;MLEAC=1;MLEAF=0.5;MQ=42.0;MQ0=0;MQRankSum=0.589;QD=17.02;ReadPosRankSum=0.83	GT:AD:DP:GQ:PL	0/1:118,121:239:99:4114,0,3782
chrXIV	106004	.	C	T	2530.77	PASS	AC=1;AF=0.5;AN=2;BaseQRankSum=-0.395;DP=143;Dels=0.0;FS=3.932;HaplotypeScore=2.6777;MLEAC=1;MLEAF=0.5;MQ=42.0;MQ0=0;MQRankSum=0.505;QD=17.7;ReadPosRankSum=1.04	GT:AD:DP:GQ:PL	0/1:65,78:143:99:2559,0,2129
chrXIV	107885	.	G	A	3081.77	PASS	AC=1;AF=0.5;AN=2;BaseQRankSum=-1.857;DP=168;Dels=0.0;FS=1.95;HaplotypeScore=0.0;MLEAC=1;MLEAF=0.5;MQ=41.99;MQ0=0;MQRankSum=0.603;QD=18.34;ReadPosRankSum=-0.357	GT:AD:DP:GQ:PL	0/1:72,95:167:99:3110,0,2301
chrXIV	109961	.	G	A	3624.77	PASS	AC=1;AF=0.5;AN=2;BaseQRankSum=1.502;DP=209;Dels=0.0;FS=2.4;HaplotypeScore=7.7324;MLEAC=1;MLEAF=0.5;MQ=42.0;MQ0=0;MQRankSum=-1.429;QD=17.34;ReadPosRankSum=-0.8	GT:AD:DP:GQ:PL	0/1:103,106:209:99:3653,0,3310
chrXIV	111686	.	A	G	2308.77	PASS	AC=1;AF=0.5;AN=2;BaseQRankSum=0.356;DP=174;Dels=0.0;FS=8.967;HaplotypeScore=2.4666;MLEAC=1;MLEAF=0.5;MQ=42.0;MQ0=0;MQRankSum=0.769;QD=13.27;ReadPosRankSum=0.386	GT:AD:DP:GQ:PL	0/1:99,75:174:99:2337,0,3358
chrXIV	113243	.	G	A	2889.77	PASS	AC=1;AF=0.5;AN=2;BaseQRankSum=0.425;DP=185;Dels=0.0;FS=4.713;HaplotypeScore=0.8667;MLEAC=1;MLEAF=0.5;MQ=42.0;MQ0=0;MQRankSum=1.112;QD=15.62;ReadPosRankSum=1.175	GT:AD:DP:GQ:PL	0/1:94,90:185:99:2918,0,3054
chrXIV	114307	.	A	G	3671.77	PASS	AC=1;AF=0.5;AN=2;BaseQRankSum=0.052;DP=216;Dels=0.0;FS=6.654;HaplotypeScore=5.0399;MLEAC=1;MLEAF=0.5;MQ=42.0;MQ0=0;MQRankSum=0.348;QD=17.0;ReadPosRankSum=-0.068	GT:AD:DP:GQ:PL	0/1:107,109:216:99:3700,0,3513
chrXIV	123964	.	G	A	4322.77	PASS	AC=1;AF=0.5;AN=2;BaseQRankSum=0.48;DP=222;Dels=0.0;FS=12.452;HaplotypeScore=2.8066;MLEAC=1;MLEAF=0.5;MQ=41.98;MQ0=0;MQRankSum=-0.83;QD=19.47;ReadPosRankSum=0.44	GT:AD:DP:GQ:PL	0/1:96,126:222:99:4351,0,3155
chrXIV	138821	.	G	A	4324.77	PASS	AC=1;AF=0.5;AN=2;BaseQRankSum=0.841;DP=238;Dels=0.0;FS=8.165;HaplotypeScore=5.4358;MLEAC=1;MLEAF=0.5;MQ=42.0;MQ0=0;MQRankSum=0.996;QD=18.17;ReadPosRankSum=1.395	GT:AD:DP:GQ:PL	0/1:109,129:238:99:4353,0,3558
chrXIV	151307	.	C	T	2851.77	PASS	AC=1;AF=0.5;AN=2;BaseQRankSum=-0.537;DP=199;Dels=0.0;FS=0.527;HaplotypeScore=6.2514;MLEAC=1;MLEAF=0.5;MQ=42.0;MQ0=0;MQRankSum=-1.485;QD=14.33;ReadPosRankSum=0.488	GT:AD:DP:GQ:PL	0/1:112,87:199:99:2880,0,3839
chrXIV	164919	.	C	T	3955.77	PASS	AC=1;AF=0.5;AN=2;BaseQRankSum=-0.015;DP=214;Dels=0.0;FS=1.729;HaplotypeScore=1.8401;MLEAC=1;MLEAF=0.5;MQ=42.0;MQ0=0;MQRankSum=-1.427;QD=18.48;ReadPosRankSum=0.05	GT:AD:DP:GQ:PL	0/1:93,120:213:99:3984,0,2947
chrXIV	175617	.	G	A	2703.77	PASS	AC=1;AF=0.5;AN=2;BaseQRankSum=0.085;DP=180;Dels=0.0;FS=1.856;HaplotypeScore=3.8112;MLEAC=1;MLEAF=0.5;MQ=42.0;MQ0=0;MQRankSum=-0.876;QD=15.02;ReadPosRankSum=-0.122	GT:AD:DP:GQ:PL	0/1:96,84:180:99:2732,0,3251
chrXIV	176564	.	G	A	3824.77	PASS	AC=1;AF=0.5;AN=2;BaseQRankSum=0.196;DP=247;Dels=0.0;FS=5.123;HaplotypeScore=5.1448;MLEAC=1;MLEAF=0.5;MQ=42.0;MQ0=0;MQRankSum=0.925;QD=15.48;ReadPosRankSum=-0.643	GT:AD:DP:GQ:PL	0/1:132,113:246:99:3853,0,4545
chrXIV	179695	.	G	A	3635.77	PASS	AC=1;AF=0.5;AN=2;BaseQRankSum=0.824;DP=215;Dels=0.0;FS=2.336;HaplotypeScore=4.3552;MLEAC=1;MLEAF=0.5;MQ=41.89;MQ0=0;MQRankSum=-0.077;QD=16.91;ReadPosRankSum=1.146	GT:AD:DP:GQ:PL	0/1:105,109:214:99:3664,0,3510
chrXIV	196348	.	G	A	2720.77	PASS	AC=1;AF=0.5;AN=2;BaseQRankSum=0.293;DP=155;Dels=0.0;FS=0.59;HaplotypeScore=5.8768;MLEAC=1;MLEAF=0.5;MQ=41.84;MQ0=0;MQRankSum=-0.9;QD=17.55;ReadPosRankSum=-0.375	GT:AD:DP:GQ:PL	0/1:71,84:155:99:2749,0,2213
chrXIV	203847	.	G	A	3900.77	PASS	AC=1;AF=0.5;AN=2;BaseQRankSum=1.155;DP=224;Dels=0.0;FS=1.625;HaplotypeScore=1.6553;MLEAC=1;MLEAF=0.5;MQ=42.0;MQ0=0;MQRankSum=-0.465;QD=17.41;ReadPosRankSum=-0.336	GT:AD:DP:GQ:PL	0/1:106,117:223:99:3929,0,3389
chrXIV	208917	.	G	A	2486.77	PASS	AC=1;AF=0.5;AN=2;BaseQRankSum=-0.819;DP=155;Dels=0.0;FS=0.0;HaplotypeScore=2.522;MLEAC=1;MLEAF=0.5;MQ=42.0;MQ0=0;MQRankSum=1.144;QD=16.04;ReadPosRankSum=0.403	GT:AD:DP:GQ:PL	0/1:78,76:154:99:2515,0,2600
chrXIV	211323	.	G	A	3126.77	PASS	AC=1;AF=0.5;AN=2;BaseQRankSum=-0.309;DP=186;Dels=0.0;FS=1.838;HaplotypeScore=4.9428;MLEAC=1;MLEAF=0.5;MQ=42.0;MQ0=0;MQRankSum=-0.887;QD=16.81;ReadPosRankSum=0.628	GT:AD:DP:GQ:PL	0/1:90,96:186:99:3155,0,3046
chrXIV	211475	.	G	A	3163.77	PASS	AC=1;AF=0.5;AN=2;BaseQRankSum=0.401;DP=202;Dels=0.0;FS=11.58;HaplotypeScore=4.5292;MLEAC=1;MLEAF=0.5;MQ=41.99;MQ0=0;MQRankSum=0.765;QD=15.66;ReadPosRankSum=-0.919	GT:AD:DP:GQ:PL	0/1:104,98:202:99:3192,0,3442
chrXIV	214528	.	A	G	3858.77	PASS	AC=1;AF=0.5;AN=2;BaseQRankSum=-0.455;DP=230;Dels=0.0;FS=8.337;HaplotypeScore=3.8867;MLEAC=1;MLEAF=0.5;MQ=41.87;MQ0=0;MQRankSum=0.249;QD=16.78;ReadPosRankSum=-1.063	GT:AD:DP:GQ:PL	0/1:114,116:230:99:3887,0,3827
chrXIV	228081	.	C	T	3106.77	PASS	AC=1;AF=0.5;AN=2;BaseQRankSum=0.67;DP=200;Dels=0.0;FS=0.0;HaplotypeScore=4.3005;MLEAC=1;MLEAF=0.5;MQ=41.99;MQ0=0;MQRankSum=0.91;QD=15.53;ReadPosRankSum=1.304	GT:AD:DP:GQ:PL	0/1:105,95:200:99:3135,0,3405
chrXIV	236083	.	C	T	3685.77	PASS	AC=1;AF=0.5;AN=2;BaseQRankSum=0.467;DP=210;Dels=0.0;FS=0.505;HaplotypeScore=2.8135;MLEAC=1;MLEAF=0.5;MQ=41.93;MQ0=0;MQRankSum=-0.942;QD=17.55;ReadPosRankSum=-0.126	GT:AD:DP:GQ:PL	0/1:100,110:210:99:3714,0,3260
chrXIV	241744	.	G	A	3348.77	PASS	AC=1;AF=0.5;AN=2;BaseQRankSum=-0.196;DP=191;Dels=0.0;FS=1.13;HaplotypeScore=5.3139;MLEAC=1;MLEAF=0.5;MQ=42.0;MQ0=0;MQRankSum=-1.06;QD=17.53;ReadPosRankSum=0.603	GT:AD:DP:GQ:PL	0/1:88,103:191:99:3377,0,2850
chrXIV	245190	.	G	A	3381.77	PASS	AC=1;AF=0.5;AN=2;BaseQRankSum=-0.793;DP=186;Dels=0.0;FS=3.344;HaplotypeScore=0.734;MLEAC=1;MLEAF=0.5;MQ=42.0;MQ0=0;MQRankSum=0.656;QD=18.18;ReadPosRankSum=-0.15	GT:AD:DP:GQ:PL	0/1:85,101:186:99:3410,0,2841
chrXIV	246101	.	A	G	3860.77	PASS	AC=1;AF=0.5;AN=2;BaseQRankSum=-0.422;DP=220;Dels=0.0;FS=0.0;HaplotypeScore=6.6373;MLEAC=1;MLEAF=0.5;MQ=41.99;MQ0=0;MQRankSum=0.974;QD=17.55;ReadPosRankSum=-1.891	GT:AD:DP:GQ:PL	0/1:102,117:219:99:3889,0,3326
chrXIV	255473	.	C	T	3549.77	PASS	AC=1;AF=0.5;AN=2;BaseQRankSum=1.143;DP=222;Dels=0.0;FS=6.552;HaplotypeScore=2.9622;MLEAC=1;MLEAF=0.5;MQ=41.99;MQ0=0;MQRankSum=0.899;QD=15.99;ReadPosRankSum=-0.505	GT:AD:DP:GQ:PL	0/1:108,112:220:99:3578,0,3350
chrXIV	275286	.	C	T	3168.77	PASS	AC=1;AF=0.5;AN=2;BaseQRankSum=0.91;DP=195;Dels=0.0;FS=2.503;HaplotypeScore=3.4435;MLEAC=1;MLEAF=0.5;MQ=41.99;MQ0=0;MQRankSum=1.171;QD=16.25;ReadPosRankSum=0.435	GT:AD:DP:GQ:PL	0/1:98,97:195:99:3197,0,3169
chrXIV	289456	.	G	A	3964.77	PASS	AC=1;AF=0.5;AN=2;BaseQRankSum=-2.151;DP=222;Dels=0.0;FS=0.496;HaplotypeScore=3.8183;MLEAC=1;MLEAF=0.5;MQ=41.99;MQ0=0;MQRankSum=-0.221;QD=17.86;ReadPosRankSum=-0.782	GT:AD:DP:GQ:PL	0/1:102,119:221:99:3993,0,3359
chrXIV	296273	.	C	T	4001.77	PASS	AC=1;AF=0.5;AN=2;BaseQRankSum=-1.124;DP=250;Dels=0.0;FS=0.98;HaplotypeScore=4.4613;MLEAC=1;MLEAF=0.5;MQ=41.99;MQ0=0;MQRankSum=-1.094;QD=16.01;ReadPosRankSum=0.478	GT:AD:DP:GQ:PL	0/1:127,122:249:99:4030,0,4339
chrXIV	297910	.	A	G	3757.77	PASS	AC=1;AF=0.5;AN=2;BaseQRankSum=1.445;DP=227;Dels=0.0;FS=5.424;HaplotypeScore=10.3979;MLEAC=1;MLEAF=0.5;MQ=42.0;MQ0=0;MQRankSum=-1.856;QD=16.55;ReadPosRankSum=1.648	GT:AD:DP:GQ:PL	0/1:111,115:226:99:3786,0,3564
chrXIV	302991	.	C	T	2820.77	PASS	AC=1;AF=0.5;AN=2;BaseQRankSum=-0.842;DP=192;Dels=0.0;FS=8.466;HaplotypeScore=1.5226;MLEAC=1;MLEAF=0.5;MQ=42.0;MQ0=0;MQRankSum=0.338;QD=14.69;ReadPosRankSum=-2.38	GT:AD:DP:GQ:PL	0/1:104,87:191:99:2849,0,3492
chrXIV	348769	.	C	T	3042.77	PASS	AC=1;AF=0.5;AN=2;BaseQRankSum=-0.432;DP=175;Dels=0.0;FS=2.638;HaplotypeScore=2.9332;MLEAC=1;MLEAF=0.5;MQ=42.0;MQ0=0;MQRankSum=1.092;QD=17.39;ReadPosRankSum=0.444	GT:AD:DP:GQ:PL	0/1:83,92:175:99:3071,0,2634
chrXIV	350799	.	G	A	3297.77	PASS	AC=1;AF=0.5;AN=2;BaseQRankSum=-0.949;DP=225;Dels=0.0;FS=4.578;HaplotypeScore=2.7979;MLEAC=1;MLEAF=0.5;MQ=42.0;MQ0=0;MQRankSum=0.681;QD=14.66;ReadPosRankSum=-0.297	GT:AD:DP:GQ:PL	0/1:120,105:225:99:3326,0,3939
chrXIV	350822	.	G	A	3260.77	PASS	AC=1;AF=0.5;AN=2;BaseQRankSum=1.451;DP=208;Dels=0.0;FS=5.012;HaplotypeScore=6.0626;MLEAC=1;MLEAF=0.5;MQ=42.0;MQ0=0;MQRankSum=0.736;QD=15.68;ReadPosRankSum=-0.152	GT:AD:DP:GQ:PL	0/1:109,98:207:99:3289,0,3684
chrXIV	351218	.	T	C	3197.05	PASS	AC=1;AF=0.5;AN=2;BaseQRankSum=3.492;DP=206;Dels=0.0;FS=0.51;HaplotypeScore=3.7404;MLEAC=1;MLEAF=0.5;MQ=42.0;MQ0=0;MQRankSum=0.301;QD=15.52;ReadPosRankSum=-0.751	GT:AD:DP:GQ:PL	0/1:107,98:205:99:3225,0,3430
chrXIV	353500	.	G	A	3043.77	PASS	AC=1;AF=0.5;AN=2;BaseQRankSum=0.793;DP=182;Dels=0.0;FS=3.422;HaplotypeScore=3.4944;MLEAC=1;MLEAF=0.5;MQ=41.99;MQ0=0;MQRankSum=-0.668;QD=16.72;ReadPosRankSum=1.077	GT:AD:DP:GQ:PL	0/1:88,93:181:99:3072,0,2866
chrXIV	353658	.	G	A	2804.77	PASS	AC=1;AF=0.5;AN=2;BaseQRankSum=0.157;DP=178;Dels=0.0;FS=4.375;HaplotypeScore=3.8647;MLEAC=1;MLEAF=0.5;MQ=42.0;MQ0=0;MQRankSum=-0.763;QD=15.76;ReadPosRankSum=0.376	GT:AD:DP:GQ:PL	0/1:93,85:178:99:2833,0,3057
chrXIV	358442	.	A	G	2528.77	PASS	AC=1;AF=0.5;AN=2;BaseQRankSum=2.807;DP=160;Dels=0.0;FS=6.956;HaplotypeScore=1.7552;MLEAC=1;MLEAF=0.5;MQ=41.99;MQ0=0;MQRankSum=1.136;QD=15.8;ReadPosRankSum=0.75	GT:AD:DP:GQ:PL	0/1:84,76:160:99:2557,0,2667
chrXIV	358790	.	C	T	3218.75	PASS	AC=1;AF=0.5;AN=2;BaseQRankSum=0.498;DP=226;Dels=0.0;FS=13.297;HaplotypeScore=6.1743;MLEAC=1;MLEAF=0.5;MQ=41.99;MQ0=0;MQRankSum=0.913;QD=14.24;ReadPosRankSum=0.231	GT:AD:DP:GQ:PL	0/1:123,103:226:99:3247,0,4138
chrXIV	364716	.	C	T	3124.77	PASS	AC=1;AF=0.5;AN=2;BaseQRankSum=0.316;DP=209;Dels=0.0;FS=3.95;HaplotypeScore=3.2601;MLEAC=1;MLEAF=0.5;MQ=41.99;MQ0=0;MQRankSum=-1.247;QD=14.95;ReadPosRankSum=1.564	GT:AD:DP:GQ:PL	0/1:113,96:209:99:3153,0,3878
chrXIV	374512	.	G	A	2467.77	PASS	AC=1;AF=0.5;AN=2;BaseQRankSum=-1.442;DP=172;Dels=0.0;FS=1.898;HaplotypeScore=1.5226;MLEAC=1;MLEAF=0.5;MQ=41.92;MQ0=0;MQRankSum=-1.222;QD=14.35;ReadPosRankSum=-2.361	GT:AD:DP:GQ:PL	0/1:94,77:172:99:2496,0,3128
chrXIV	380018	.	G	A	3091.77	PASS	AC=1;AF=0.5;AN=2;BaseQRankSum=1.58;DP=209;Dels=0.0;FS=2.376;HaplotypeScore=3.5831;MLEAC=1;MLEAF=0.5;MQ=42.0;MQ0=0;MQRankSum=-1.219;QD=14.79;ReadPosRankSum=1.33	GT:AD:DP:GQ:PL	0/1:114,94:208:99:3120,0,3931
chrXIV	392153	.	A	G	2443.77	PASS	AC=1;AF=0.5;AN=2;BaseQRankSum=-1.583;DP=147;Dels=0.0;FS=7.275;HaplotypeScore=2.2788;MLEAC=1;MLEAF=0.5;MQ=41.9;MQ0=0;MQRankSum=0.289;QD=16.62;ReadPosRankSum=-0.979	GT:AD:DP:GQ:PL	0/1:71,76:147:99:2472,0,2353
chrXIV	392862	.	A	G	2622.77	PASS	AC=1;AF=0.5;AN=2;BaseQRankSum=-0.485;DP=167;Dels=0.0;FS=0.0;HaplotypeScore=1.6316;MLEAC=1;MLEAF=0.5;MQ=42.0;MQ0=0;MQRankSum=1.397;QD=15.71;ReadPosRankSum=1.228	GT:AD:DP:GQ:PL	0/1:85,82:167:99:2651,0,2865
chrXIV	396711	.	C	T	3944.77	PASS	AC=1;AF=0.5;AN=2;BaseQRankSum=1.238;DP=239;Dels=0.0;FS=0.0;HaplotypeScore=3.5852;MLEAC=1;MLEAF=0.5;MQ=42.0;MQ0=0;MQRankSum=-0.317;QD=16.51;ReadPosRankSum=1.41	GT:AD:DP:GQ:PL	0/1:122,117:239:99:3973,0,4080
chrXIV	408917	.	A	G	3128.77	PASS	AC=1;AF=0.5;AN=2;BaseQRankSum=0.487;DP=183;Dels=0.0;FS=0.542;HaplotypeScore=1.2434;MLEAC=1;MLEAF=0.5;MQ=42.0;MQ0=0;MQRankSum=-1.286;QD=17.1;ReadPosRankSum=1.381	GT:AD:DP:GQ:PL	0/1:88,95:183:99:3157,0,2951
chrXIV	411082	.	A	G	2923.77	PASS	AC=1;AF=0.5;AN=2;BaseQRankSum=1.577;DP=182;Dels=0.0;FS=6.295;HaplotypeScore=0.7887;MLEAC=1;MLEAF=0.5;MQ=42.0;MQ0=0;MQRankSum=-0.552;QD=16.06;ReadPosRankSum=-0.256	GT:AD:DP:GQ:PL	0/1:95,87:182:99:2952,0,3206
chrXIV	419471	.	G	A	4054.77	PASS	AC=1;AF=0.5;AN=2;BaseQRankSum=1.698;DP=248;Dels=0.0;FS=2.14;HaplotypeScore=7.3148;MLEAC=1;MLEAF=0.5;MQ=42.0;MQ0=0;MQRankSum=-0.485;QD=16.35;ReadPosRankSum=0.069	GT:AD:DP:GQ:PL	0/1:125,122:248:99:4083,0,4082
chrXIV	421954	.	G	A	3415.77	PASS	AC=1;AF=0.5;AN=2;BaseQRankSum=2.479;DP=230;Dels=0.0;FS=1.602;HaplotypeScore=3.209;MLEAC=1;MLEAF=0.5;MQ=42.0;MQ0=0;MQRankSum=-0.402;QD=14.85;ReadPosRankSum=0.8	GT:AD:DP:GQ:PL	0/1:125,105:230:99:3444,0,4120
chrXIV	424771	.	G	A	3594.77	PASS	AC=1;AF=0.5;AN=2;BaseQRankSum=-0.643;DP=232;Dels=0.0;FS=0.496;HaplotypeScore=4.1534;MLEAC=1;MLEAF=0.5;MQ=41.98;MQ0=0;MQRankSum=-0.641;QD=15.49;ReadPosRankSum=1.291	GT:AD:DP:GQ:PL	0/1:117,114:231:99:3623,0,3715
chrXIV	431601	.	C	T	3403.77	PASS	AC=1;AF=0.5;AN=2;BaseQRankSum=0.284;DP=221;Dels=0.0;FS=1.677;HaplotypeScore=5.7998;MLEAC=1;MLEAF=0.5;MQ=41.99;MQ0=0;MQRankSum=-0.73;QD=15.4;ReadPosRankSum=-1.218	GT:AD:DP:GQ:PL	0/1:117,103:220:99:3432,0,4011
chrXIV	432291	.	A	G	4593.77	PASS	AC=1;AF=0.5;AN=2;BaseQRankSum=-0.946;DP=249;Dels=0.0;FS=8.01;HaplotypeScore=4.4262;MLEAC=1;MLEAF=0.5;MQ=41.99;MQ0=0;MQRankSum=0.459;QD=18.45;ReadPosRankSum=-0.939	GT:AD:DP:GQ:PL	0/1:113,136:249:99:4622,0,3809
chrXIV	432411	.	A	G	3708.77	PASS	AC=1;AF=0.5;AN=2;BaseQRankSum=-1.716;DP=250;Dels=0.0;FS=3.527;HaplotypeScore=6.9272;MLEAC=1;MLEAF=0.5;MQ=42.0;MQ0=0;MQRankSum=-1.186;QD=14.84;ReadPosRankSum=-1.278	GT:AD:DP:GQ:PL	0/1:134,116:250:99:3737,0,4516
chrXIV	447211	.	A	G	2260.77	PASS	AC=1;AF=0.5;AN=2;BaseQRankSum=1.367;DP=165;Dels=0.0;FS=0.0;HaplotypeScore=0.9332;MLEAC=1;MLEAF=0.5;MQ=42.0;MQ0=0;MQRankSum=-1.545;QD=13.7;ReadPosRankSum=0.611	GT:AD:DP:GQ:PL	0/1:92,71:163:99:2289,0,2857
chrXIV	464678	.	G	A	2816.77	PASS	AC=1;AF=0.5;AN=2;BaseQRankSum=-1.492;DP=212;Dels=0.0;FS=0.508;HaplotypeScore=0.9665;MLEAC=1;MLEAF=0.5;MQ=42.0;MQ0=0;MQRankSum=-1.51;QD=13.29;ReadPosRankSum=0.767	GT:AD:DP:GQ:PL	0/1:124,88:212:99:2845,0,4277
chrXIV	465143	.	G	A	3050.77	PASS	AC=1;AF=0.5;AN=2;BaseQRankSum=-0.952;DP=207;Dels=0.0;FS=6.765;HaplotypeScore=2.2566;MLEAC=1;MLEAF=0.5;MQ=42.0;MQ0=0;MQRankSum=-0.101;QD=14.74;ReadPosRankSum=1.875	GT:AD:DP:GQ:PL	0/1:113,94:207:99:3079,0,3827
chrXIV	469617	.	G	A	4192.77	PASS	AC=1;AF=0.5;AN=2;BaseQRankSum=-2.547;DP=250;Dels=0.0;FS=0.0;HaplotypeScore=1.7608;MLEAC=1;MLEAF=0.5;MQ=41.99;MQ0=0;MQRankSum=0.178;QD=16.77;ReadPosRankSum=0.236	GT:AD:DP:GQ:PL	0/1:125,125:250:99:4221,0,4248
chrXIV	484630	.	C	T	3391.77	PASS	AC=1;AF=0.5;AN=2;BaseQRankSum=-0.203;DP=207;Dels=0.0;FS=5.155;HaplotypeScore=0.9832;MLEAC=1;MLEAF=0.5;MQ=42.0;MQ0=0;MQRankSum=1.209;QD=16.39;ReadPosRankSum=0.547	GT:AD:DP:GQ:PL	0/1:101,105:206:99:3420,0,3367
chrXIV	487374	.	G	A	2889.77	PASS	AC=1;AF=0.5;AN=2;BaseQRankSum=0.28;DP=161;Dels=0.0;FS=3.637;HaplotypeScore=0.8321;MLEAC=1;MLEAF=0.5;MQ=42.0;MQ0=0;MQRankSum=0.022;QD=17.95;ReadPosRankSum=-2.243	GT:AD:DP:GQ:PL	0/1:73,88:161:99:2918,0,2326
chrXIV	494966	.	C	T	3866.77	PASS	AC=1;AF=0.5;AN=2;BaseQRankSum=0.264;DP=198;Dels=0.0;FS=6.052;HaplotypeScore=5.1518;MLEAC=1;MLEAF=0.5;MQ=41.99;MQ0=0;MQRankSum=0.5;QD=19.53;ReadPosRankSum=-0.254	GT:AD:DP:GQ:PL	0/1:83,114:197:99:3895,0,2590
chrXIV	505123	.	T	C	3288.77	PASS	AC=1;AF=0.5;AN=2;BaseQRankSum=-0.984;DP=196;Dels=0.0;FS=3.26;HaplotypeScore=1.6553;MLEAC=1;MLEAF=0.5;MQ=42.0;MQ0=0;MQRankSum=0.228;QD=16.78;ReadPosRankSum=0.467	GT:AD:DP:GQ:PL	0/1:96,100:196:99:3317,0,3312
chrXIV	509606	.	G	A	4097.77	PASS	AC=1;AF=0.5;AN=2;BaseQRankSum=2.417;DP=236;Dels=0.0;FS=1.002;HaplotypeScore=4.0327;MLEAC=1;MLEAF=0.5;MQ=41.99;MQ0=0;MQRankSum=-0.795;QD=17.36;ReadPosRankSum=0.094	GT:AD:DP:GQ:PL	0/1:114,122:236:99:4126,0,3683
chrXIV	510219	.	G	A	3932.77	PASS	AC=1;AF=0.5;AN=2;BaseQRankSum=0.113;DP=234;Dels=0.0;FS=1.592;HaplotypeScore=0.0;MLEAC=1;MLEAF=0.5;MQ=42.0;MQ0=0;MQRankSum=-0.843;QD=16.81;ReadPosRankSum=-1.409	GT:AD:DP:GQ:PL	0/1:114,120:234:99:3961,0,3724
chrXIV	515041	.	G	A	3697.77	PASS	AC=1;AF=0.5;AN=2;BaseQRankSum=2.201;DP=234;Dels=0.0;FS=8.266;HaplotypeScore=10.0148;MLEAC=1;MLEAF=0.5;MQ=41.98;MQ0=0;MQRankSum=-0.34;QD=15.8;ReadPosRankSum=-0.287	GT:AD:DP:GQ:PL	0/1:123,110:233:99:3726,0,4156
chrXIV	516006	.	A	G	3889.77	PASS	AC=1;AF=0.5;AN=2;BaseQRankSum=-0.544;DP=209;Dels=0.0;FS=0.515;HaplotypeScore=4.1501;MLEAC=1;MLEAF=0.5;MQ=41.98;MQ0=0;MQRankSum=1.427;QD=18.61;ReadPosRankSum=-0.429	GT:AD:DP:GQ:PL	0/1:94,115:209:99:3918,0,3017
chrXIV	539824	.	G	A	3794.77	PASS	AC=1;AF=0.5;AN=2;BaseQRankSum=0.199;DP=215;Dels=0.0;FS=3.844;HaplotypeScore=0.9665;MLEAC=1;MLEAF=0.5;MQ=42.0;MQ0=0;MQRankSum=1.378;QD=17.65;ReadPosRankSum=0.945	GT:AD:DP:GQ:PL	0/1:102,113:215:99:3823,0,3470
chrXIV	574265	.	G	A	3960.77	PASS	AC=1;AF=0.5;AN=2;BaseQRankSum=0.364;DP=224;Dels=0.0;FS=4.604;HaplotypeScore=3.3542;MLEAC=1;MLEAF=0.5;MQ=41.99;MQ0=0;MQRankSum=0.259;QD=17.68;ReadPosRankSum=1.497	GT:AD:DP:GQ:PL	0/1:102,121:223:99:3989,0,3295
chrXIV	580265	.	G	A	3591.77	PASS	AC=1;AF=0.5;AN=2;BaseQRankSum=-0.851;DP=220;Dels=0.0;FS=0.0;HaplotypeScore=1.786;MLEAC=1;MLEAF=0.5;MQ=41.87;MQ0=0;MQRankSum=0.125;QD=16.33;ReadPosRankSum=0.45	GT:AD:DP:GQ:PL	0/1:103,117:220:99:3620,0,3318
chrXIV	590913	.	G	A	3591.77	PASS	AC=1;AF=0.5;AN=2;BaseQRankSum=-0.965;DP=229;Dels=0.0;FS=0.0;HaplotypeScore=6.2348;MLEAC=1;MLEAF=0.5;MQ=42.0;MQ0=0;MQRankSum=-0.316;QD=15.68;ReadPosRankSum=-0.665	GT:AD:DP:GQ:PL	0/1:115,114:229:99:3620,0,3637
chrXIV	591306	.	C	T	3858.77	PASS	AC=1;AF=0.5;AN=2;BaseQRankSum=-1.471;DP=250;Dels=0.0;FS=0.988;HaplotypeScore=4.3894;MLEAC=1;MLEAF=0.5;MQ=41.99;MQ0=0;MQRankSum=0.204;QD=15.44;ReadPosRankSum=0.772	GT:AD:DP:GQ:PL	0/1:131,116:247:99:3887,0,4559
chrXIV	594876	.	C	T	4593.77	PASS	AC=1;AF=0.5;AN=2;BaseQRankSum=0.392;DP=250;Dels=0.0;FS=2.132;HaplotypeScore=6.134;MLEAC=1;MLEAF=0.5;MQ=42.0;MQ0=0;MQRankSum=-0.155;QD=18.38;ReadPosRankSum=0.68	GT:AD:DP:GQ:PL	0/1:116,134:250:99:4622,0,3970
chrXIV	598165	.	C	T	707.77	PASS	AC=1;AF=0.5;AN=2;BaseQRankSum=2.385;DP=155;Dels=0.0;FS=43.647;HaplotypeScore=4.0191;MLEAC=1;MLEAF=0.5;MQ=40.16;MQ0=0;MQRankSum=-2.969;QD=4.57;ReadPosRankSum=-2.757	GT:AD:DP:GQ:PL	0/1:117,37:154:99:736,0,3847
chrXIV	598168	.	A	C	887.77	PASS	AC=1;AF=0.5;AN=2;BaseQRankSum=1.856;DP=157;Dels=0.0;FS=50.096;HaplotypeScore=1.6006;MLEAC=1;MLEAF=0.5;MQ=40.18;MQ0=0;MQRankSum=-2.979;QD=5.65;ReadPosRankSum=-2.527	GT:AD:DP:GQ:PL	0/1:114,42:156:99:916,0,3854
chrXIV	598681	.	G	A	4184.77	PASS	AC=1;AF=0.5;AN=2;BaseQRankSum=0.519;DP=250;Dels=0.0;FS=0.468;HaplotypeScore=5.3409;MLEAC=1;MLEAF=0.5;MQ=42.0;MQ0=0;MQRankSum=-0.074;QD=16.74;ReadPosRankSum=-0.193	GT:AD:DP:GQ:PL	0/1:122,128:250:99:4213,0,3976
chrXIV	614337	.	G	A	4072.77	PASS	AC=1;AF=0.5;AN=2;BaseQRankSum=0.419;DP=238;Dels=0.0;FS=4.44;HaplotypeScore=3.4943;MLEAC=1;MLEAF=0.5;MQ=41.93;MQ0=0;MQRankSum=1.239;QD=17.11;ReadPosRankSum=-1.324	GT:AD:DP:GQ:PL	0/1:114,124:238:99:4101,0,3726
chrXIV	631276	.	T	C	2866.77	PASS	AC=1;AF=0.5;AN=2;BaseQRankSum=-0.255;DP=191;Dels=0.0;FS=0.534;HaplotypeScore=8.8044;MLEAC=1;MLEAF=0.5;MQ=41.93;MQ0=0;MQRankSum=0.054;QD=15.01;ReadPosRankSum=0.308	GT:AD:DP:GQ:PL	0/1:102,88:190:99:2895,0,3449
chrXIV	653996	.	G	A	2158.77	PASS	AC=1;AF=0.5;AN=2;BaseQRankSum=-0.167;DP=139;Dels=0.0;FS=1.358;HaplotypeScore=1.6316;MLEAC=1;MLEAF=0.5;MQ=42.0;MQ0=0;MQRankSum=-1.212;QD=15.53;ReadPosRankSum=-1.039	GT:AD:DP:GQ:PL	0/1:72,67:139:99:2187,0,2347
chrXIV	654411	.	G	A	2546.77	PASS	AC=1;AF=0.5;AN=2;BaseQRankSum=-1.523;DP=162;Dels=0.0;FS=19.471;HaplotypeScore=2.4673;MLEAC=1;MLEAF=0.5;MQ=42.0;MQ0=0;MQRankSum=0.245;QD=15.72;ReadPosRankSum=0.502	GT:AD:DP:GQ:PL	0/1:82,79:161:99:2575,0,2722
chrXIV	654522	.	G	A	2524.77	PASS	AC=1;AF=0.5;AN=2;BaseQRankSum=-0.88;DP=164;Dels=0.0;FS=2.764;HaplotypeScore=5.8127;MLEAC=1;MLEAF=0.5;MQ=41.9;MQ0=0;MQRankSum=1.173;QD=15.39;ReadPosRankSum=-1.166	GT:AD:DP:GQ:PL	0/1:87,77:164:99:2553,0,3023
chrXIV	665407	.	G	A	2698.77	PASS	AC=1;AF=0.5;AN=2;BaseQRankSum=2.435;DP=178;Dels=0.0;FS=1.169;HaplotypeScore=3.1898;MLEAC=1;MLEAF=0.5;MQ=41.99;MQ0=0;MQRankSum=1.134;QD=15.16;ReadPosRankSum=0.064	GT:AD:DP:GQ:PL	0/1:95,83:178:99:2727,0,2969
chrXIV	668660	.	G	A	2919.77	PASS	AC=1;AF=0.5;AN=2;BaseQRankSum=0.961;DP=201;Dels=0.0;FS=11.926;HaplotypeScore=4.5742;MLEAC=1;MLEAF=0.5;MQ=41.98;MQ0=0;MQRankSum=0.56;QD=14.53;ReadPosRankSum=-0.491	GT:AD:DP:GQ:PL	0/1:112,88:200:99:2948,0,3795
chrXIV	680749	.	A	G	3894.77	PASS	AC=1;AF=0.5;AN=2;BaseQRankSum=0.899;DP=229;Dels=0.0;FS=1.029;HaplotypeScore=0.8667;MLEAC=1;MLEAF=0.5;MQ=42.0;MQ0=0;MQRankSum=-1.293;QD=17.01;ReadPosRankSum=2.886	GT:AD:DP:GQ:PL	0/1:110,118:228:99:3923,0,3580
chrXIV	697159	.	G	A	3233.06	PASS	AC=1;AF=0.5;AN=2;BaseQRankSum=0.451;DP=196;Dels=0.0;FS=5.972;HaplotypeScore=2.6219;MLEAC=1;MLEAF=0.5;MQ=41.99;MQ0=0;MQRankSum=0.895;QD=16.5;ReadPosRankSum=-1.126	GT:AD:DP:GQ:PL	0/1:96,99:196:99:3264,0,3224
chrXIV	708597	.	G	A	2790.77	PASS	AC=1;AF=0.5;AN=2;BaseQRankSum=0.751;DP=157;Dels=0.0;FS=3.938;HaplotypeScore=4.0145;MLEAC=1;MLEAF=0.5;MQ=42.0;MQ0=0;MQRankSum=0.565;QD=17.78;ReadPosRankSum=-0.836	GT:AD:DP:GQ:PL	0/1:73,84:157:99:2819,0,2368
chrXIV	714764	.	G	A	4004.77	PASS	AC=1;AF=0.5;AN=2;BaseQRankSum=0.217;DP=249;Dels=0.0;FS=2.786;HaplotypeScore=2.7579;MLEAC=1;MLEAF=0.5;MQ=42.0;MQ0=0;MQRankSum=-0.062;QD=16.08;ReadPosRankSum=-1.168	GT:AD:DP:GQ:PL	0/1:128,121:249:99:4033,0,4297
chrXIV	717054	.	G	A	2687.77	PASS	AC=1;AF=0.5;AN=2;BaseQRankSum=-0.314;DP=188;Dels=0.0;FS=0.0;HaplotypeScore=4.4061;MLEAC=1;MLEAF=0.5;MQ=42.0;MQ0=0;MQRankSum=1.28;QD=14.3;ReadPosRankSum=-0.707	GT:AD:DP:GQ:PL	0/1:101,83:184:99:2716,0,3498
chrXIV	717178	.	G	A	2868.77	PASS	AC=1;AF=0.5;AN=2;BaseQRankSum=-1.712;DP=195;Dels=0.0;FS=0.0;HaplotypeScore=6.3101;MLEAC=1;MLEAF=0.5;MQ=41.98;MQ0=0;MQRankSum=0.303;QD=14.71;ReadPosRankSum=0.399	GT:AD:DP:GQ:PL	0/1:99,92:192:99:2897,0,3268
chrXIV	717199	.	T	C	2801.77	PASS	AC=1;AF=0.5;AN=2;BaseQRankSum=0.496;DP=173;Dels=0.0;FS=2.655;HaplotypeScore=0.0;MLEAC=1;MLEAF=0.5;MQ=41.98;MQ0=0;MQRankSum=-1.538;QD=16.2;ReadPosRankSum=0.278	GT:AD:DP:GQ:PL	0/1:87,86:173:99:2830,0,2732
chrXIV	725828	.	C	T	2465.77	PASS	AC=1;AF=0.5;AN=2;BaseQRankSum=-0.049;DP=177;Dels=0.0;FS=2.67;HaplotypeScore=3.3011;MLEAC=1;MLEAF=0.5;MQ=42.0;MQ0=0;MQRankSum=0.3;QD=13.93;ReadPosRankSum=0.274	GT:AD:DP:GQ:PL	0/1:100,77:177:99:2494,0,3390
chrXIV	733936	.	C	T	2963.77	PASS	AC=1;AF=0.5;AN=2;BaseQRankSum=0.421;DP=186;Dels=0.0;FS=1.816;HaplotypeScore=3.2593;MLEAC=1;MLEAF=0.5;MQ=42.0;MQ0=0;MQRankSum=-0.007;QD=15.93;ReadPosRankSum=1.415	GT:AD:DP:GQ:PL	0/1:94,92:186:99:2992,0,3136
chrXIV	743148	.	G	A	3703.77	PASS	AC=1;AF=0.5;AN=2;BaseQRankSum=-0.252;DP=224;Dels=0.0;FS=2.285;HaplotypeScore=8.8839;MLEAC=1;MLEAF=0.5;MQ=41.94;MQ0=0;MQRankSum=-1.396;QD=16.53;ReadPosRankSum=-1.231	GT:AD:DP:GQ:PL	0/1:111,113:224:99:3732,0,3657
chrXIV	754665	.	G	A	3370.77	PASS	AC=1;AF=0.5;AN=2;BaseQRankSum=0.933;DP=203;Dels=0.0;FS=16.081;HaplotypeScore=1.7845;MLEAC=1;MLEAF=0.5;MQ=41.99;MQ0=0;MQRankSum=-0.063;QD=16.6;ReadPosRankSum=2.121	GT:AD:DP:GQ:PL	0/1:99,104:203:99:3399,0,3218
chrXIV	754983	.	G	A	3313.77	PASS	AC=1;AF=0.5;AN=2;BaseQRankSum=0.865;DP=175;Dels=0.0;FS=1.891;HaplotypeScore=1.7781;MLEAC=1;MLEAF=0.5;MQ=42.0;MQ0=0;MQRankSum=-1.642;QD=18.94;ReadPosRankSum=2.229	GT:AD:DP:GQ:PL	0/1:76,99:175:99:3342,0,2451
chrXV	70534	.	G	A	1976.77	PASS	AC=1;AF=0.5;AN=2;BaseQRankSum=-3.148;DP=125;Dels=0.0;FS=5.519;HaplotypeScore=2.6469;MLEAC=1;MLEAF=0.5;MQ=41.82;MQ0=0;MQRankSum=0.61;QD=15.81;ReadPosRankSum=-1.257	GT:AD:DP:GQ:PL	0/1:62,63:125:99:2005,0,2099
chrXV	139570	.	C	T	4016.77	PASS	AC=1;AF=0.5;AN=2;BaseQRankSum=0.906;DP=236;Dels=0.0;FS=11.726;HaplotypeScore=4.2603;MLEAC=1;MLEAF=0.5;MQ=42.0;MQ0=0;MQRankSum=1.412;QD=17.02;ReadPosRankSum=1.108	GT:AD:DP:GQ:PL	0/1:115,121:236:99:4045,0,3803
chrXV	143146	.	A	G	2669.77	PASS	AC=1;AF=0.5;AN=2;BaseQRankSum=1.997;DP=188;Dels=0.0;FS=0.535;HaplotypeScore=9.4635;MLEAC=1;MLEAF=0.5;MQ=41.98;MQ0=0;MQRankSum=0.178;QD=14.2;ReadPosRankSum=0.548	GT:AD:DP:GQ:PL	0/1:103,83:187:99:2698,0,3428
chrXV	147293	.	C	T	3356.77	PASS	AC=1;AF=0.5;AN=2;BaseQRankSum=-1.458;DP=225;Dels=0.0;FS=4.929;HaplotypeScore=2.3346;MLEAC=1;MLEAF=0.5;MQ=41.98;MQ0=0;MQRankSum=0.553;QD=14.92;ReadPosRankSum=0.264	GT:AD:DP:GQ:PL	0/1:111,113:224:99:3385,0,3382
chrXV	149683	.	G	A	3359.77	PASS	AC=1;AF=0.5;AN=2;BaseQRankSum=1.784;DP=207;Dels=0.0;FS=9.114;HaplotypeScore=1.9663;MLEAC=1;MLEAF=0.5;MQ=42.0;MQ0=0;MQRankSum=-0.419;QD=16.23;ReadPosRankSum=1.7	GT:AD:DP:GQ:PL	0/1:105,101:206:99:3388,0,3475
chrXV	241014	.	G	A	3901.77	PASS	AC=1;AF=0.5;AN=2;BaseQRankSum=1.024;DP=228;Dels=0.0;FS=0.0;HaplotypeScore=2.7067;MLEAC=1;MLEAF=0.5;MQ=41.99;MQ0=0;MQRankSum=-0.642;QD=17.11;ReadPosRankSum=0.064	GT:AD:DP:GQ:PL	0/1:111,116:227:99:3930,0,3813
chrXV	243292	.	C	T	3107.77	PASS	AC=1;AF=0.5;AN=2;BaseQRankSum=-1.331;DP=195;Dels=0.0;FS=14.972;HaplotypeScore=4.2444;MLEAC=1;MLEAF=0.5;MQ=41.92;MQ0=0;MQRankSum=2.456;QD=15.94;ReadPosRankSum=-0.494	GT:AD:DP:GQ:PL	0/1:99,96:195:99:3136,0,3392
chrXV	249576	.	G	A	2956.77	PASS	AC=1;AF=0.5;AN=2;BaseQRankSum=1.965;DP=188;Dels=0.0;FS=0.0;HaplotypeScore=4.2496;MLEAC=1;MLEAF=0.5;MQ=41.98;MQ0=0;MQRankSum=0.039;QD=15.73;ReadPosRankSum=-0.095	GT:AD:DP:GQ:PL	0/1:100,88:188:99:2985,0,3338
chrXV	250519	.	G	A	3442.77	PASS	AC=1;AF=0.5;AN=2;BaseQRankSum=0.592;DP=247;Dels=0.0;FS=8.022;HaplotypeScore=1.5226;MLEAC=1;MLEAF=0.5;MQ=42.0;MQ0=0;MQRankSum=1.406;QD=13.94;ReadPosRankSum=-0.245	GT:AD:DP:GQ:PL	0/1:141,105:246:99:3471,0,4837
chrXV	251142	.	G	A	4304.77	PASS	AC=1;AF=0.5;AN=2;BaseQRankSum=0.303;DP=250;Dels=0.0;FS=2.128;HaplotypeScore=3.5009;MLEAC=1;MLEAF=0.5;MQ=41.99;MQ0=0;MQRankSum=-0.389;QD=17.22;ReadPosRankSum=-0.064	GT:AD:DP:GQ:PL	0/1:124,126:250:99:4333,0,4274
chrXV	257828	.	G	A	3400.77	PASS	AC=1;AF=0.5;AN=2;BaseQRankSum=-1.527;DP=221;Dels=0.0;FS=2.302;HaplotypeScore=1.6553;MLEAC=1;MLEAF=0.5;MQ=42.0;MQ0=0;MQRankSum=0.184;QD=15.39;ReadPosRankSum=1.436	GT:AD:DP:GQ:PL	0/1:109,112:221:99:3429,0,3543
chrXV	297862	.	A	G	3164.77	PASS	AC=1;AF=0.5;AN=2;BaseQRankSum=-1.046;DP=209;Dels=0.0;FS=8.993;HaplotypeScore=4.2701;MLEAC=1;MLEAF=0.5;MQ=42.0;MQ0=0;MQRankSum=-1.607;QD=15.14;ReadPosRankSum=0.109	GT:AD:DP:GQ:PL	0/1:111,97:208:99:3193,0,3724
chrXV	323561	.	C	T	3319.77	PASS	AC=1;AF=0.5;AN=2;BaseQRankSum=-0.037;DP=186;Dels=0.0;FS=15.797;HaplotypeScore=0.0;MLEAC=1;MLEAF=0.5;MQ=41.99;MQ0=0;MQRankSum=-0.748;QD=17.85;ReadPosRankSum=0.007	GT:AD:DP:GQ:PL	0/1:82,103:185:99:3348,0,2610
chrXV	350649	.	G	A	3330.77	PASS	AC=1;AF=0.5;AN=2;BaseQRankSum=-0.845;DP=213;Dels=0.0;FS=3.1;HaplotypeScore=2.522;MLEAC=1;MLEAF=0.5;MQ=42.0;MQ0=0;MQRankSum=0.215;QD=15.64;ReadPosRankSum=1.062	GT:AD:DP:GQ:PL	0/1:109,102:211:99:3359,0,3706
chrXV	366381	.	C	T	2867.77	PASS	AC=1;AF=0.5;AN=2;BaseQRankSum=-4.39;DP=199;Dels=0.0;FS=1.094;HaplotypeScore=0.0;MLEAC=1;MLEAF=0.5;MQ=42.0;MQ0=0;MQRankSum=0.112;QD=14.41;ReadPosRankSum=0.142	GT:AD:DP:GQ:PL	0/1:102,97:199:99:2896,0,3314
chrXV	375671	.	G	A	3249.77	PASS	AC=1;AF=0.5;AN=2;BaseQRankSum=1.126;DP=201;Dels=0.0;FS=9.338;HaplotypeScore=8.694;MLEAC=1;MLEAF=0.5;MQ=41.99;MQ0=0;MQRankSum=-0.274;QD=16.17;ReadPosRankSum=-1.535	GT:AD:DP:GQ:PL	0/1:101,99:200:99:3278,0,3354
chrXV	377193	.	G	A	1992.77	PASS	AC=1;AF=0.5;AN=2;BaseQRankSum=-0.099;DP=149;Dels=0.0;FS=4.975;HaplotypeScore=3.5017;MLEAC=1;MLEAF=0.5;MQ=41.72;MQ0=2;MQRankSum=0.652;QD=13.37;ReadPosRankSum=0.64	GT:AD:DP:GQ:PL	0/1:85,63:148:99:2021,0,2812
chrXV	384440	.	C	T	3573.77	PASS	AC=1;AF=0.5;AN=2;BaseQRankSum=-2.39;DP=245;Dels=0.0;FS=0.0;HaplotypeScore=7.717;MLEAC=1;MLEAF=0.5;MQ=41.94;MQ0=0;MQRankSum=-0.604;QD=14.59;ReadPosRankSum=1.537	GT:AD:DP:GQ:PL	0/1:131,113:245:99:3602,0,4527
chrXV	388459	.	C	T	4059.77	PASS	AC=1;AF=0.5;AN=2;BaseQRankSum=-1.332;DP=223;Dels=0.0;FS=1.66;HaplotypeScore=2.7979;MLEAC=1;MLEAF=0.5;MQ=42.0;MQ0=0;MQRankSum=0.045;QD=18.21;ReadPosRankSum=-0.232	GT:AD:DP:GQ:PL	0/1:102,120:222:99:4088,0,3389
chrXV	396001	.	G	A	4431.77	PASS	AC=1;AF=0.5;AN=2;BaseQRankSum=1.456;DP=250;Dels=0.0;FS=13.598;HaplotypeScore=2.6219;MLEAC=1;MLEAF=0.5;MQ=42.0;MQ0=0;MQRankSum=1.492;QD=17.73;ReadPosRankSum=0.461	GT:AD:DP:GQ:PL	0/1:120,130:250:99:4460,0,4058
chrXV	413036	.	C	T	4604.77	PASS	AC=1;AF=0.5;AN=2;BaseQRankSum=-1.499;DP=250;Dels=0.0;FS=4.411;HaplotypeScore=0.9958;MLEAC=1;MLEAF=0.5;MQ=41.94;MQ0=0;MQRankSum=0.8;QD=18.42;ReadPosRankSum=-1.923	GT:AD:DP:GQ:PL	0/1:112,137:249:99:4633,0,3674
chrXV	431247	.	C	T	3255.77	PASS	AC=1;AF=0.5;AN=2;BaseQRankSum=1.166;DP=205;Dels=0.0;FS=4.888;HaplotypeScore=1.5592;MLEAC=1;MLEAF=0.5;MQ=41.93;MQ0=0;MQRankSum=-0.421;QD=15.88;ReadPosRankSum=0.876	GT:AD:DP:GQ:PL	0/1:108,97:205:99:3284,0,3601
chrXV	445319	.	C	T	3668.77	PASS	AC=1;AF=0.5;AN=2;BaseQRankSum=0.23;DP=225;Dels=0.0;FS=1.022;HaplotypeScore=8.0163;MLEAC=1;MLEAF=0.5;MQ=42.0;MQ0=0;MQRankSum=-2.549;QD=16.31;ReadPosRankSum=2.353	GT:AD:DP:GQ:PL	0/1:111,114:225:99:3697,0,3573
chrXV	451417	.	C	T	4155.77	PASS	AC=1;AF=0.5;AN=2;BaseQRankSum=0.345;DP=250;Dels=0.0;FS=0.0;HaplotypeScore=1.9066;MLEAC=1;MLEAF=0.5;MQ=41.99;MQ0=0;MQRankSum=-0.103;QD=16.62;ReadPosRankSum=-1.65	GT:AD:DP:GQ:PL	0/1:125,123:248:99:4184,0,4296
chrXV	452122	.	A	G	3524.77	PASS	AC=1;AF=0.5;AN=2;BaseQRankSum=-0.718;DP=225;Dels=0.0;FS=4.537;HaplotypeScore=3.6281;MLEAC=1;MLEAF=0.5;MQ=42.0;MQ0=0;MQRankSum=1.176;QD=15.67;ReadPosRankSum=0.21	GT:AD:DP:GQ:PL	0/1:115,109:224:99:3553,0,3910
chrXV	469489	.	C	T	4025.77	PASS	AC=1;AF=0.5;AN=2;BaseQRankSum=-0.191;DP=244;Dels=0.0;FS=0.484;HaplotypeScore=0.0;MLEAC=1;MLEAF=0.5;MQ=41.91;MQ0=1;MQRankSum=-2.199;QD=16.5;ReadPosRankSum=-1.512	GT:AD:DP:GQ:PL	0/1:122,122:244:99:4054,0,4037
chrXV	483333	.	G	A	3765.77	PASS	AC=1;AF=0.5;AN=2;BaseQRankSum=-3.209;DP=218;Dels=0.0;FS=0.497;HaplotypeScore=2.7997;MLEAC=1;MLEAF=0.5;MQ=41.93;MQ0=0;MQRankSum=-0.301;QD=17.27;ReadPosRankSum=0.014	GT:AD:DP:GQ:PL	0/1:98,120:218:99:3794,0,3180
chrXV	484011	.	G	A	4134.77	PASS	AC=1;AF=0.5;AN=2;BaseQRankSum=0.621;DP=237;Dels=0.0;FS=2.189;HaplotypeScore=6.3405;MLEAC=1;MLEAF=0.5;MQ=41.99;MQ0=0;MQRankSum=-0.875;QD=17.45;ReadPosRankSum=-1.032	GT:AD:DP:GQ:PL	0/1:116,121:237:99:4163,0,3795
chrXV	484780	.	C	T	3921.77	PASS	AC=1;AF=0.5;AN=2;BaseQRankSum=-2.101;DP=250;Dels=0.0;FS=0.0;HaplotypeScore=0.8321;MLEAC=1;MLEAF=0.5;MQ=42.0;MQ0=0;MQRankSum=0.36;QD=15.69;ReadPosRankSum=-1.333	GT:AD:DP:GQ:PL	0/1:131,118:249:99:3950,0,4465
chrXV	492066	.	G	A	3489.77	PASS	AC=1;AF=0.5;AN=2;BaseQRankSum=-0.978;DP=218;Dels=0.0;FS=4.659;HaplotypeScore=1.7552;MLEAC=1;MLEAF=0.5;MQ=41.99;MQ0=0;MQRankSum=0.116;QD=16.01;ReadPosRankSum=0.266	GT:AD:DP:GQ:PL	0/1:113,105:218:99:3518,0,3821
chrXV	502957	.	A	G	3188.81	PASS	AC=1;AF=0.5;AN=2;BaseQRankSum=1.879;DP=180;Dels=0.0;FS=1.202;HaplotypeScore=1.7005;MLEAC=1;MLEAF=0.5;MQ=42.0;MQ0=0;MQRankSum=-1.769;QD=17.72;ReadPosRankSum=-0.534	GT:AD:DP:GQ:PL	0/1:83,97:180:99:3217,0,2499
chrXV	514054	.	G	A	2755.77	PASS	AC=1;AF=0.5;AN=2;BaseQRankSum=-0.89;DP=184;Dels=0.0;FS=1.976;HaplotypeScore=4.533;MLEAC=1;MLEAF=0.5;MQ=42.0;MQ0=0;MQRankSum=1.975;QD=14.98;ReadPosRankSum=-0.341	GT:AD:DP:GQ:PL	0/1:95,87:184:99:2784,0,3106
chrXV	545967	.	G	A	3867.77	PASS	AC=1;AF=0.5;AN=2;BaseQRankSum=0.013;DP=197;Dels=0.0;FS=0.0;HaplotypeScore=0.9993;MLEAC=1;MLEAF=0.5;MQ=42.0;MQ0=0;MQRankSum=-0.138;QD=19.63;ReadPosRankSum=-0.701	GT:AD:DP:GQ:PL	0/1:81,115:196:99:3896,0,2525
chrXV	557672	.	A	G	3842.77	PASS	AC=1;AF=0.5;AN=2;BaseQRankSum=-0.293;DP=250;Dels=0.0;FS=3.519;HaplotypeScore=0.9159;MLEAC=1;MLEAF=0.5;MQ=42.0;MQ0=0;MQRankSum=-0.018;QD=15.37;ReadPosRankSum=-0.64	GT:AD:DP:GQ:PL	0/1:133,117:250:99:3871,0,4516
chrXV	558524	.	C	T	3753.77	PASS	AC=1;AF=0.5;AN=2;BaseQRankSum=-1.159;DP=234;Dels=0.0;FS=1.008;HaplotypeScore=5.4873;MLEAC=1;MLEAF=0.5;MQ=41.98;MQ0=0;MQRankSum=-0.775;QD=16.04;ReadPosRankSum=-0.608	GT:AD:DP:GQ:PL	0/1:119,115:234:99:3782,0,4033
chrXV	567506	.	G	A	3708.77	PASS	AC=1;AF=0.5;AN=2;BaseQRankSum=-0.881;DP=230;Dels=0.0;FS=3.951;HaplotypeScore=7.8521;MLEAC=1;MLEAF=0.5;MQ=41.92;MQ0=0;MQRankSum=0.691;QD=16.13;ReadPosRankSum=-0.473	GT:AD:DP:GQ:PL	0/1:114,116:230:99:3737,0,3807
chrXV	567583	.	C	T	3884.77	PASS	AC=1;AF=0.5;AN=2;BaseQRankSum=-2.405;DP=235;Dels=0.0;FS=1.602;HaplotypeScore=0.8667;MLEAC=1;MLEAF=0.5;MQ=41.99;MQ0=0;MQRankSum=0.596;QD=16.53;ReadPosRankSum=-0.164	GT:AD:DP:GQ:PL	0/1:113,120:233:99:3913,0,3713
chrXV	567937	.	G	A	3128.77	PASS	AC=1;AF=0.5;AN=2;BaseQRankSum=-3.155;DP=212;Dels=0.0;FS=1.061;HaplotypeScore=10.3984;MLEAC=1;MLEAF=0.5;MQ=41.92;MQ0=0;MQRankSum=0.311;QD=14.76;ReadPosRankSum=-1.291	GT:AD:DP:GQ:PL	0/1:112,100:212:99:3157,0,3736
chrXV	569517	.	G	A	3908.77	PASS	AC=1;AF=0.5;AN=2;BaseQRankSum=1.286;DP=247;Dels=0.0;FS=2.254;HaplotypeScore=1.5774;MLEAC=1;MLEAF=0.5;MQ=42.0;MQ0=0;MQRankSum=0.432;QD=15.82;ReadPosRankSum=1.013	GT:AD:DP:GQ:PL	0/1:128,119:247:99:3937,0,4260
chrXV	571136	.	G	A	3638.77	PASS	AC=1;AF=0.5;AN=2;BaseQRankSum=0.164;DP=231;Dels=0.0;FS=4.566;HaplotypeScore=3.6796;MLEAC=1;MLEAF=0.5;MQ=42.0;MQ0=0;MQRankSum=-0.127;QD=15.75;ReadPosRankSum=-0.698	GT:AD:DP:GQ:PL	0/1:117,114:231:99:3667,0,3860
chrXV	588906	.	A	G	2617.77	PASS	AC=1;AF=0.5;AN=2;BaseQRankSum=-0.491;DP=160;Dels=0.0;FS=0.59;HaplotypeScore=1.6553;MLEAC=1;MLEAF=0.5;MQ=42.0;MQ0=0;MQRankSum=0.113;QD=16.36;ReadPosRankSum=-1.925	GT:AD:DP:GQ:PL	0/1:79,81:160:99:2646,0,2637
chrXV	604583	.	G	A	3362.77	PASS	AC=1;AF=0.5;AN=2;BaseQRankSum=0.574;DP=197;Dels=0.0;FS=0.0;HaplotypeScore=4.3403;MLEAC=1;MLEAF=0.5;MQ=41.99;MQ0=0;MQRankSum=0.842;QD=17.07;ReadPosRankSum=-0.599	GT:AD:DP:GQ:PL	0/1:95,102:197:99:3391,0,2950
chrXV	605569	.	T	C	3558.77	PASS	AC=1;AF=0.5;AN=2;BaseQRankSum=-0.917;DP=225;Dels=0.0;FS=3.988;HaplotypeScore=4.7527;MLEAC=1;MLEAF=0.5;MQ=42.0;MQ0=0;MQRankSum=-0.802;QD=15.82;ReadPosRankSum=0.282	GT:AD:DP:GQ:PL	0/1:114,111:225:99:3587,0,3639
chrXV	615497	.	G	A	3297.77	PASS	AC=1;AF=0.5;AN=2;BaseQRankSum=0.646;DP=195;Dels=0.0;FS=7.055;HaplotypeScore=5.957;MLEAC=1;MLEAF=0.5;MQ=41.98;MQ0=0;MQRankSum=0.935;QD=16.91;ReadPosRankSum=-1.72	GT:AD:DP:GQ:PL	0/1:96,99:195:99:3326,0,3266
chrXV	622792	.	T	C	2758.77	PASS	AC=1;AF=0.5;AN=2;BaseQRankSum=0.059;DP=181;Dels=0.0;FS=1.836;HaplotypeScore=4.7712;MLEAC=1;MLEAF=0.5;MQ=42.0;MQ0=0;MQRankSum=0.067;QD=15.24;ReadPosRankSum=0.532	GT:AD:DP:GQ:PL	0/1:96,84:180:99:2787,0,3267
chrXV	635939	.	C	T	4001.77	PASS	AC=1;AF=0.5;AN=2;BaseQRankSum=0.736;DP=243;Dels=0.0;FS=5.153;HaplotypeScore=3.912;MLEAC=1;MLEAF=0.5;MQ=41.99;MQ0=0;MQRankSum=0.775;QD=16.47;ReadPosRankSum=0.901	GT:AD:DP:GQ:PL	0/1:121,122:243:99:4030,0,3967
chrXV	638251	.	C	T	2937.77	PASS	AC=1;AF=0.5;AN=2;BaseQRankSum=-2.805;DP=175;Dels=0.0;FS=2.625;HaplotypeScore=4.6885;MLEAC=1;MLEAF=0.5;MQ=42.0;MQ0=0;MQRankSum=0.145;QD=16.79;ReadPosRankSum=-2.016	GT:AD:DP:GQ:PL	0/1:79,95:175:99:2966,0,2419
chrXV	639854	.	C	T	3554.77	PASS	AC=1;AF=0.5;AN=2;BaseQRankSum=-0.005;DP=215;Dels=0.0;FS=2.321;HaplotypeScore=4.6839;MLEAC=1;MLEAF=0.5;MQ=42.0;MQ0=0;MQRankSum=1.646;QD=16.53;ReadPosRankSum=-0.747	GT:AD:DP:GQ:PL	0/1:109,106:215:99:3583,0,3700
chrXV	646328	.	A	G	4138.77	PASS	AC=1;AF=0.5;AN=2;BaseQRankSum=-0.376;DP=207;Dels=0.0;FS=6.895;HaplotypeScore=5.2181;MLEAC=1;MLEAF=0.5;MQ=42.0;MQ0=0;MQRankSum=0.343;QD=19.99;ReadPosRankSum=-1.046	GT:AD:DP:GQ:PL	0/1:87,119:206:99:4167,0,2910
chrXV	675005	.	A	C	6413.77	PASS	AC=2;AF=1.0;AN=2;BaseQRankSum=2.04;DP=192;Dels=0.0;FS=6.028;HaplotypeScore=5.9986;MLEAC=2;MLEAF=1.0;MQ=41.08;MQ0=0;MQRankSum=-1.593;QD=33.41;ReadPosRankSum=5.875	GT:AD:DP:GQ:PL	1/1:13,178:191:60:6442,60,0
chrXV	675006	.	C	A	6362.85	PASS	AC=2;AF=1.0;AN=2;BaseQRankSum=2.017;DP=192;Dels=0.0;FS=7.949;HaplotypeScore=6.9973;MLEAC=2;MLEAF=1.0;MQ=41.08;MQ0=0;MQRankSum=-2.85;QD=33.14;ReadPosRankSum=6.153	GT:AD:DP:GQ:PL	1/1:14,176:190:17:6391,17,0
chrXV	679425	.	G	A	2726.77	PASS	AC=1;AF=0.5;AN=2;BaseQRankSum=1.354;DP=160;Dels=0.0;FS=4.717;HaplotypeScore=4.7165;MLEAC=1;MLEAF=0.5;MQ=42.0;MQ0=0;MQRankSum=-1.161;QD=17.04;ReadPosRankSum=-1.703	GT:AD:DP:GQ:PL	0/1:75,84:159:99:2755,0,2438
chrXV	687395	.	G	A	3455.77	PASS	AC=1;AF=0.5;AN=2;BaseQRankSum=-0.982;DP=199;Dels=0.0;FS=0.522;HaplotypeScore=1.5226;MLEAC=1;MLEAF=0.5;MQ=42.0;MQ0=0;MQRankSum=-0.232;QD=17.37;ReadPosRankSum=-0.982	GT:AD:DP:GQ:PL	0/1:94,104:198:99:3484,0,3150
chrXV	695853	.	G	A	3065.77	PASS	AC=1;AF=0.5;AN=2;BaseQRankSum=0.845;DP=192;Dels=0.0;FS=2.49;HaplotypeScore=4.7819;MLEAC=1;MLEAF=0.5;MQ=42.0;MQ0=0;MQRankSum=-1.987;QD=15.97;ReadPosRankSum=-0.151	GT:AD:DP:GQ:PL	0/1:99,92:192:99:3094,0,3250
chrXV	696500	.	T	C	2134.77	PASS	AC=1;AF=0.5;AN=2;BaseQRankSum=1.45;DP=162;Dels=0.0;FS=1.235;HaplotypeScore=2.4344;MLEAC=1;MLEAF=0.5;MQ=42.0;MQ0=0;MQRankSum=0.166;QD=13.18;ReadPosRankSum=-0.322	GT:AD:DP:GQ:PL	0/1:93,69:162:99:2163,0,3071
chrXV	718893	.	G	A	3257.77	PASS	AC=1;AF=0.5;AN=2;BaseQRankSum=-1.191;DP=211;Dels=0.0;FS=7.947;HaplotypeScore=3.4105;MLEAC=1;MLEAF=0.5;MQ=42.0;MQ0=0;MQRankSum=0.279;QD=15.44;ReadPosRankSum=0.082	GT:AD:DP:GQ:PL	0/1:110,101:211:99:3286,0,3641
chrXV	719179	.	C	T	2814.77	PASS	AC=1;AF=0.5;AN=2;BaseQRankSum=-2.025;DP=175;Dels=0.0;FS=0.0;HaplotypeScore=0.0;MLEAC=1;MLEAF=0.5;MQ=42.0;MQ0=0;MQRankSum=-0.416;QD=16.08;ReadPosRankSum=-0.816	GT:AD:DP:GQ:PL	0/1:87,88:175:99:2843,0,2776
chrXV	739674	.	G	A	4304.77	PASS	AC=1;AF=0.5;AN=2;BaseQRankSum=0.112;DP=250;Dels=0.0;FS=1.537;HaplotypeScore=5.2948;MLEAC=1;MLEAF=0.5;MQ=42.0;MQ0=0;MQRankSum=1.224;QD=17.22;ReadPosRankSum=-1.263	GT:AD:DP:GQ:PL	0/1:119,131:250:99:4333,0,3954
chrXV	744770	.	C	T	3854.77	PASS	AC=1;AF=0.5;AN=2;BaseQRankSum=1.794;DP=199;Dels=0.0;FS=1.146;HaplotypeScore=5.6474;MLEAC=1;MLEAF=0.5;MQ=42.0;MQ0=0;MQRankSum=-1.932;QD=19.37;ReadPosRankSum=0.138	GT:AD:DP:GQ:PL	0/1:85,113:198:99:3883,0,2783
chrXV	745735	.	C	T	2641.77	PASS	AC=1;AF=0.5;AN=2;BaseQRankSum=1.157;DP=143;Dels=0.0;FS=4.368;HaplotypeScore=0.0;MLEAC=1;MLEAF=0.5;MQ=42.0;MQ0=0;MQRankSum=0.315;QD=18.47;ReadPosRankSum=-0.994	GT:AD:DP:GQ:PL	0/1:63,80:143:99:2670,0,1992
chrXV	756514	.	G	A	3936.77	PASS	AC=1;AF=0.5;AN=2;BaseQRankSum=0.281;DP=220;Dels=0.0;FS=3.098;HaplotypeScore=9.8893;MLEAC=1;MLEAF=0.5;MQ=41.97;MQ0=0;MQRankSum=0.161;QD=17.89;ReadPosRankSum=-0.388	GT:AD:DP:GQ:PL	0/1:103,116:219:99:3965,0,3342
chrXV	758684	.	C	T	2934.77	PASS	AC=1;AF=0.5;AN=2;BaseQRankSum=-1.799;DP=198;Dels=0.0;FS=0.0;HaplotypeScore=6.762;MLEAC=1;MLEAF=0.5;MQ=41.99;MQ0=0;MQRankSum=-1.361;QD=14.82;ReadPosRankSum=1.799	GT:AD:DP:GQ:PL	0/1:104,93:197:99:2963,0,3440
chrXV	769278	.	G	A	2615.77	PASS	AC=1;AF=0.5;AN=2;BaseQRankSum=3.013;DP=154;Dels=0.0;FS=0.0;HaplotypeScore=0.0;MLEAC=1;MLEAF=0.5;MQ=42.0;MQ0=0;MQRankSum=-0.071;QD=16.99;ReadPosRankSum=-2.1	GT:AD:DP:GQ:PL	0/1:75,78:153:99:2644,0,2350
chrXV	777632	.	C	T	3233.06	PASS	AC=1;AF=0.5;AN=2;BaseQRankSum=-0.732;DP=185;Dels=0.0;FS=2.554;HaplotypeScore=4.9401;MLEAC=1;MLEAF=0.5;MQ=41.89;MQ0=0;MQRankSum=-0.545;QD=17.48;ReadPosRankSum=0.95	GT:AD:DP:GQ:PL	0/1:84,101:185:99:3260,0,2711
chrXV	796938	.	G	A	3433.77	PASS	AC=1;AF=0.5;AN=2;BaseQRankSum=-1.246;DP=197;Dels=0.0;FS=15.057;HaplotypeScore=3.3976;MLEAC=1;MLEAF=0.5;MQ=41.99;MQ0=0;MQRankSum=-0.703;QD=17.43;ReadPosRankSum=-0.219	GT:AD:DP:GQ:PL	0/1:92,105:197:99:3462,0,2962
chrXV	797089	.	G	A	2493.77	PASS	AC=1;AF=0.5;AN=2;BaseQRankSum=-2.916;DP=179;Dels=0.0;FS=2.638;HaplotypeScore=0.0;MLEAC=1;MLEAF=0.5;MQ=41.9;MQ0=0;MQRankSum=0.248;QD=13.93;ReadPosRankSum=-1.268	GT:AD:DP:GQ:PL	0/1:95,83:178:99:2522,0,3161
chrXV	806562	.	G	A	3161.77	PASS	AC=1;AF=0.5;AN=2;BaseQRankSum=0.031;DP=209;Dels=0.0;FS=3.968;HaplotypeScore=3.5227;MLEAC=1;MLEAF=0.5;MQ=42.0;MQ0=0;MQRankSum=1.897;QD=15.13;ReadPosRankSum=0.464	GT:AD:DP:GQ:PL	0/1:114,94:208:99:3190,0,3984
chrXV	812426	.	C	T	3156.77	PASS	AC=1;AF=0.5;AN=2;BaseQRankSum=-1.677;DP=217;Dels=0.0;FS=3.072;HaplotypeScore=4.3826;MLEAC=1;MLEAF=0.5;MQ=42.0;MQ0=0;MQRankSum=0.243;QD=14.55;ReadPosRankSum=-0.063	GT:AD:DP:GQ:PL	0/1:116,99:216:99:3185,0,3980
chrXV	814426	.	G	A	4185.77	PASS	AC=1;AF=0.5;AN=2;BaseQRankSum=0.342;DP=200;Dels=0.0;FS=2.604;HaplotypeScore=1.6643;MLEAC=1;MLEAF=0.5;MQ=42.0;MQ0=0;MQRankSum=-0.505;QD=20.93;ReadPosRankSum=-1.143	GT:AD:DP:GQ:PL	0/1:78,122:200:99:4214,0,2436
chrXV	814857	.	G	A	3895.77	PASS	AC=1;AF=0.5;AN=2;BaseQRankSum=3.25;DP=249;Dels=0.0;FS=0.464;HaplotypeScore=4.7641;MLEAC=1;MLEAF=0.5;MQ=41.93;MQ0=0;MQRankSum=0.389;QD=15.65;ReadPosRankSum=0.616	GT:AD:DP:GQ:PL	0/1:133,116:249:99:3924,0,4511
chrXV	815995	.	C	T	3594.77	PASS	AC=1;AF=0.5;AN=2;BaseQRankSum=0.541;DP=218;Dels=0.0;FS=12.609;HaplotypeScore=6.7224;MLEAC=1;MLEAF=0.5;MQ=41.93;MQ0=0;MQRankSum=1.148;QD=16.49;ReadPosRankSum=0.288	GT:AD:DP:GQ:PL	0/1:105,110:216:99:3623,0,3434
chrXV	918957	.	T	C	3002.77	PASS	AC=1;AF=0.5;AN=2;BaseQRankSum=1.247;DP=181;Dels=0.0;FS=0.0;HaplotypeScore=3.7007;MLEAC=1;MLEAF=0.5;MQ=42.0;MQ0=0;MQRankSum=0.68;QD=16.59;ReadPosRankSum=1.46	GT:AD:DP:GQ:PL	0/1:91,90:181:99:3031,0,3031
chrXV	921405	.	G	A	2893.77	PASS	AC=1;AF=0.5;AN=2;BaseQRankSum=-2.496;DP=194;Dels=0.0;FS=6.491;HaplotypeScore=2.453;MLEAC=1;MLEAF=0.5;MQ=42.0;MQ0=0;MQRankSum=1.34;QD=14.92;ReadPosRankSum=0.145	GT:AD:DP:GQ:PL	0/1:104,90:194:99:2922,0,3533
chrXV	939262	.	G	A	3612.77	PASS	AC=1;AF=0.5;AN=2;BaseQRankSum=-0.195;DP=200;Dels=0.0;FS=4.095;HaplotypeScore=0.7887;MLEAC=1;MLEAF=0.5;MQ=41.98;MQ0=0;MQRankSum=0.056;QD=18.06;ReadPosRankSum=-1.076	GT:AD:DP:GQ:PL	0/1:89,108:198:99:3641,0,2941
chrXV	941601	.	G	A	3819.77	PASS	AC=1;AF=0.5;AN=2;BaseQRankSum=0.723;DP=213;Dels=0.0;FS=1.08;HaplotypeScore=2.7633;MLEAC=1;MLEAF=0.5;MQ=41.98;MQ0=0;MQRankSum=-0.382;QD=17.93;ReadPosRankSum=1.044	GT:AD:DP:GQ:PL	0/1:100,113:213:99:3848,0,3191
chrXV	946782	.	C	T	3721.77	PASS	AC=1;AF=0.5;AN=2;BaseQRankSum=-1.348;DP=206;Dels=0.0;FS=21.461;HaplotypeScore=2.8387;MLEAC=1;MLEAF=0.5;MQ=42.0;MQ0=0;MQRankSum=0.916;QD=18.07;ReadPosRankSum=-0.63	GT:AD:DP:GQ:PL	0/1:94,111:205:99:3750,0,3044
chrXV	956755	.	G	A	3026.77	PASS	AC=1;AF=0.5;AN=2;BaseQRankSum=-2.404;DP=196;Dels=0.0;FS=9.248;HaplotypeScore=3.6261;MLEAC=1;MLEAF=0.5;MQ=41.99;MQ0=0;MQRankSum=0.792;QD=15.44;ReadPosRankSum=-0.354	GT:AD:DP:GQ:PL	0/1:100,96:196:99:3055,0,3367
chrXV	966828	.	A	G	3242.77	PASS	AC=1;AF=0.5;AN=2;BaseQRankSum=2.437;DP=205;Dels=0.0;FS=0.525;HaplotypeScore=8.3716;MLEAC=1;MLEAF=0.5;MQ=41.99;MQ0=0;MQRankSum=0.725;QD=15.82;ReadPosRankSum=-0.417	GT:AD:DP:GQ:PL	0/1:103,99:202:99:3271,0,3265
chrXV	967659	.	C	T	3058.77	PASS	AC=1;AF=0.5;AN=2;BaseQRankSum=1.879;DP=197;Dels=0.0;FS=18.525;HaplotypeScore=0.0;MLEAC=1;MLEAF=0.5;MQ=42.0;MQ0=0;MQRankSum=0.095;QD=15.53;ReadPosRankSum=-0.11	GT:AD:DP:GQ:PL	0/1:104,92:196:99:3087,0,3389
chrXV	1003219	.	G	A	4741.77	PASS	AC=1;AF=0.5;AN=2;BaseQRankSum=1.401;DP=250;Dels=0.0;FS=10.194;HaplotypeScore=1.782;MLEAC=1;MLEAF=0.5;MQ=41.99;MQ0=0;MQRankSum=-0.826;QD=18.97;ReadPosRankSum=1.557	GT:AD:DP:GQ:PL	0/1:111,138:249:99:4770,0,3630
chrXV	1006963	.	C	T	2886.77	PASS	AC=1;AF=0.5;AN=2;BaseQRankSum=0.448;DP=165;Dels=0.0;FS=2.807;HaplotypeScore=7.4919;MLEAC=1;MLEAF=0.5;MQ=42.0;MQ0=0;MQRankSum=0.501;QD=17.5;ReadPosRankSum=-0.187	GT:AD:DP:GQ:PL	0/1:74,90:165:99:2915,0,2356
chrXV	1014698	.	G	A	4337.77	PASS	AC=1;AF=0.5;AN=2;BaseQRankSum=1.258;DP=250;Dels=0.0;FS=0.975;HaplotypeScore=3.7089;MLEAC=1;MLEAF=0.5;MQ=42.0;MQ0=0;MQRankSum=0.098;QD=17.35;ReadPosRankSum=-0.499	GT:AD:DP:GQ:PL	0/1:122,127:249:99:4366,0,4006
chrXV	1054856	.	G	A	2985.77	PASS	AC=1;AF=0.5;AN=2;BaseQRankSum=1.311;DP=183;Dels=0.0;FS=3.377;HaplotypeScore=3.2553;MLEAC=1;MLEAF=0.5;MQ=41.99;MQ0=0;MQRankSum=-1.76;QD=16.32;ReadPosRankSum=0.515	GT:AD:DP:GQ:PL	0/1:93,90:183:99:3014,0,3005
chrXV	1057890	.	G	A	3363.77	PASS	AC=1;AF=0.5;AN=2;BaseQRankSum=2.929;DP=202;Dels=0.0;FS=1.768;HaplotypeScore=4.4011;MLEAC=1;MLEAF=0.5;MQ=41.98;MQ0=0;MQRankSum=-1.263;QD=16.65;ReadPosRankSum=1.886	GT:AD:DP:GQ:PL	0/1:100,102:202:99:3392,0,3059
chrXV	1065922	.	G	A	3357.77	PASS	AC=1;AF=0.5;AN=2;BaseQRankSum=1.06;DP=179;Dels=0.0;FS=5.318;HaplotypeScore=9.0362;MLEAC=1;MLEAF=0.5;MQ=41.98;MQ0=0;MQRankSum=-0.338;QD=18.76;ReadPosRankSum=0.095	GT:AD:DP:GQ:PL	0/1:80,98:178:99:3386,0,2571
chrXV	1071913	.	C	G	4193.77	PASS	AC=1;AF=0.5;AN=2;BaseQRankSum=0.467;DP=250;Dels=0.0;FS=0.966;HaplotypeScore=5.6108;MLEAC=1;MLEAF=0.5;MQ=42.0;MQ0=0;MQRankSum=1.327;QD=16.78;ReadPosRankSum=0.616	GT:AD:DP:GQ:PL	0/1:121,129:250:99:4222,0,4020
chrXVI	23490	.	C	T	2738.77	PASS	AC=1;AF=0.5;AN=2;BaseQRankSum=1.387;DP=157;Dels=0.0;FS=3.705;HaplotypeScore=3.0686;MLEAC=1;MLEAF=0.5;MQ=41.99;MQ0=0;MQRankSum=0.455;QD=17.44;ReadPosRankSum=0.016	GT:AD:DP:GQ:PL	0/1:74,83:157:99:2767,0,2361
chrXVI	27174	.	C	T	3606.77	PASS	AC=1;AF=0.5;AN=2;BaseQRankSum=-0.049;DP=220;Dels=0.0;FS=17.979;HaplotypeScore=6.0978;MLEAC=1;MLEAF=0.5;MQ=41.99;MQ0=0;MQRankSum=-0.017;QD=16.39;ReadPosRankSum=-0.35	GT:AD:DP:GQ:PL	0/1:113,107:220:99:3635,0,3856
chrXVI	31191	.	T	C	3425.77	PASS	AC=1;AF=0.5;AN=2;BaseQRankSum=1.651;DP=198;Dels=0.0;FS=3.247;HaplotypeScore=3.5153;MLEAC=1;MLEAF=0.5;MQ=41.93;MQ0=0;MQRankSum=1.549;QD=17.3;ReadPosRankSum=0.648	GT:AD:DP:GQ:PL	0/1:95,103:198:99:3454,0,3160
chrXVI	72500	.	C	T	2710.77	PASS	AC=1;AF=0.5;AN=2;BaseQRankSum=0.763;DP=168;Dels=0.0;FS=4.565;HaplotypeScore=11.1686;MLEAC=1;MLEAF=0.5;MQ=42.0;MQ0=0;MQRankSum=-0.658;QD=16.14;ReadPosRankSum=-0.914	GT:AD:DP:GQ:PL	0/1:85,82:168:99:2739,0,2838
chrXVI	87085	.	T	C	2396.77	PASS	AC=1;AF=0.5;AN=2;BaseQRankSum=1.504;DP=179;Dels=0.0;FS=14.592;HaplotypeScore=0.8321;MLEAC=1;MLEAF=0.5;MQ=42.0;MQ0=0;MQRankSum=2.663;QD=13.39;ReadPosRankSum=-0.498	GT:AD:DP:GQ:PL	0/1:103,76:179:99:2425,0,3390
chrXVI	107654	.	G	A	2920.77	PASS	AC=1;AF=0.5;AN=2;BaseQRankSum=1.714;DP=179;Dels=0.0;FS=14.622;HaplotypeScore=1.6643;MLEAC=1;MLEAF=0.5;MQ=41.99;MQ0=0;MQRankSum=1.845;QD=16.32;ReadPosRankSum=1.103	GT:AD:DP:GQ:PL	0/1:91,87:178:99:2949,0,2929
chrXVI	108369	.	C	T	3397.77	PASS	AC=1;AF=0.5;AN=2;BaseQRankSum=-2.161;DP=177;Dels=0.0;FS=2.721;HaplotypeScore=2.2566;MLEAC=1;MLEAF=0.5;MQ=42.0;MQ0=0;MQRankSum=-0.819;QD=19.2;ReadPosRankSum=0.311	GT:AD:DP:GQ:PL	0/1:74,103:177:99:3426,0,2379
chrXVI	114467	.	G	A	1962.77	PASS	AC=1;AF=0.5;AN=2;BaseQRankSum=2.951;DP=126;Dels=0.0;FS=1.518;HaplotypeScore=0.9933;MLEAC=1;MLEAF=0.5;MQ=41.55;MQ0=0;MQRankSum=-0.422;QD=15.58;ReadPosRankSum=0.289	GT:AD:DP:GQ:PL	0/1:64,61:125:99:1991,0,2005
chrXVI	115872	.	C	A	517.77	PASS	AC=1;AF=0.5;AN=2;BaseQRankSum=4.242;DP=159;Dels=0.0;FS=46.95;HaplotypeScore=12.6226;MLEAC=1;MLEAF=0.5;MQ=41.91;MQ0=0;MQRankSum=-0.739;QD=3.26;ReadPosRankSum=-2.377	GT:AD:DP:GQ:PL	0/1:131,25:159:99:546,0,4550
chrXVI	121687	.	C	T	4123.77	PASS	AC=1;AF=0.5;AN=2;BaseQRankSum=2.133;DP=250;Dels=0.0;FS=4.483;HaplotypeScore=10.4423;MLEAC=1;MLEAF=0.5;MQ=41.96;MQ0=0;MQRankSum=0.015;QD=16.5;ReadPosRankSum=-0.557	GT:AD:DP:GQ:PL	0/1:128,121:249:99:4152,0,4230
chrXVI	126456	.	G	A	4209.77	PASS	AC=1;AF=0.5;AN=2;BaseQRankSum=0.581;DP=250;Dels=0.0;FS=0.0;HaplotypeScore=4.7101;MLEAC=1;MLEAF=0.5;MQ=42.0;MQ0=0;MQRankSum=-0.788;QD=16.84;ReadPosRankSum=-1.031	GT:AD:DP:GQ:PL	0/1:119,131:250:99:4238,0,3931
chrXVI	144641	.	C	T	3470.77	PASS	AC=1;AF=0.5;AN=2;BaseQRankSum=-0.734;DP=205;Dels=0.0;FS=8.047;HaplotypeScore=0.8667;MLEAC=1;MLEAF=0.5;MQ=41.99;MQ0=0;MQRankSum=0.338;QD=16.93;ReadPosRankSum=0.852	GT:AD:DP:GQ:PL	0/1:99,106:205:99:3499,0,3210
chrXVI	159728	.	C	T	2995.77	PASS	AC=1;AF=0.5;AN=2;BaseQRankSum=-0.879;DP=194;Dels=0.0;FS=0.541;HaplotypeScore=3.3627;MLEAC=1;MLEAF=0.5;MQ=42.0;MQ0=0;MQRankSum=-2.012;QD=15.44;ReadPosRankSum=-0.116	GT:AD:DP:GQ:PL	0/1:98,96:194:99:3024,0,3126
chrXVI	177111	.	G	A	3029.77	PASS	AC=1;AF=0.5;AN=2;BaseQRankSum=-1.821;DP=205;Dels=0.0;FS=0.0;HaplotypeScore=3.6951;MLEAC=1;MLEAF=0.5;MQ=41.93;MQ0=0;MQRankSum=-0.629;QD=14.78;ReadPosRankSum=-1.699	GT:AD:DP:GQ:PL	0/1:110,93:203:99:3058,0,3828
chrXVI	182269	.	G	A	2607.77	PASS	AC=1;AF=0.5;AN=2;BaseQRankSum=3.974;DP=196;Dels=0.0;FS=0.0;HaplotypeScore=0.0;MLEAC=1;MLEAF=0.5;MQ=41.98;MQ0=0;MQRankSum=-0.614;QD=13.3;ReadPosRankSum=-0.506	GT:AD:DP:GQ:PL	0/1:117,79:196:99:2636,0,3977
chrXVI	185299	.	G	A	2100.77	PASS	AC=1;AF=0.5;AN=2;BaseQRankSum=0.326;DP=174;Dels=0.0;FS=18.676;HaplotypeScore=0.6651;MLEAC=1;MLEAF=0.5;MQ=42.0;MQ0=0;MQRankSum=0.686;QD=12.07;ReadPosRankSum=0.185	GT:AD:DP:GQ:PL	0/1:105,69:174:99:2129,0,3593
chrXVI	196936	.	C	T	2437.77	PASS	AC=1;AF=0.5;AN=2;BaseQRankSum=0.682;DP=174;Dels=0.0;FS=8.955;HaplotypeScore=3.911;MLEAC=1;MLEAF=0.5;MQ=42.0;MQ0=0;MQRankSum=-0.598;QD=14.01;ReadPosRankSum=0.528	GT:AD:DP:GQ:PL	0/1:96,78:174:99:2466,0,3233
chrXVI	201737	.	G	A	3637.77	PASS	AC=1;AF=0.5;AN=2;BaseQRankSum=-0.057;DP=221;Dels=0.0;FS=0.513;HaplotypeScore=2.7286;MLEAC=1;MLEAF=0.5;MQ=42.0;MQ0=0;MQRankSum=-1.829;QD=16.46;ReadPosRankSum=-1.71	GT:AD:DP:GQ:PL	0/1:109,110:219:99:3666,0,3610
chrXVI	203431	.	C	T	3579.77	PASS	AC=1;AF=0.5;AN=2;BaseQRankSum=0.205;DP=206;Dels=0.0;FS=3.978;HaplotypeScore=4.4892;MLEAC=1;MLEAF=0.5;MQ=42.0;MQ0=0;MQRankSum=-0.773;QD=17.38;ReadPosRankSum=0.898	GT:AD:DP:GQ:PL	0/1:98,108:206:99:3608,0,3270
chrXVI	204993	.	C	T	4728.77	PASS	AC=1;AF=0.5;AN=2;BaseQRankSum=0.012;DP=244;Dels=0.0;FS=2.182;HaplotypeScore=1.7675;MLEAC=1;MLEAF=0.5;MQ=41.99;MQ0=0;MQRankSum=-1.188;QD=19.38;ReadPosRankSum=-0.841	GT:AD:DP:GQ:PL	0/1:108,136:244:99:4757,0,3523
chrXVI	205749	.	G	A	3761.77	PASS	AC=1;AF=0.5;AN=2;BaseQRankSum=0.156;DP=243;Dels=0.0;FS=0.0;HaplotypeScore=3.7185;MLEAC=1;MLEAF=0.5;MQ=41.99;MQ0=0;MQRankSum=-0.12;QD=15.48;ReadPosRankSum=0.209	GT:AD:DP:GQ:PL	0/1:127,116:243:99:3790,0,4337
chrXVI	226560	.	G	A	2019.77	PASS	AC=1;AF=0.5;AN=2;BaseQRankSum=1.713;DP=145;Dels=0.0;FS=2.106;HaplotypeScore=8.2074;MLEAC=1;MLEAF=0.5;MQ=41.99;MQ0=0;MQRankSum=0.931;QD=13.93;ReadPosRankSum=0.054	GT:AD:DP:GQ:PL	0/1:82,63:145:99:2048,0,2690
chrXVI	238430	.	C	T	3859.77	PASS	AC=1;AF=0.5;AN=2;BaseQRankSum=0.755;DP=232;Dels=0.0;FS=15.953;HaplotypeScore=3.7198;MLEAC=1;MLEAF=0.5;MQ=42.0;MQ0=0;MQRankSum=1.248;QD=16.64;ReadPosRankSum=0.166	GT:AD:DP:GQ:PL	0/1:117,114:231:99:3888,0,3964
chrXVI	241531	.	C	T	3286.77	PASS	AC=1;AF=0.5;AN=2;BaseQRankSum=-0.308;DP=211;Dels=0.0;FS=5.757;HaplotypeScore=4.5088;MLEAC=1;MLEAF=0.5;MQ=42.0;MQ0=0;MQRankSum=0.522;QD=15.58;ReadPosRankSum=0.574	GT:AD:DP:GQ:PL	0/1:110,101:211:99:3315,0,3702
chrXVI	254145	.	C	T	3966.77	PASS	AC=1;AF=0.5;AN=2;BaseQRankSum=1.951;DP=249;Dels=0.0;FS=0.0;HaplotypeScore=1.7465;MLEAC=1;MLEAF=0.5;MQ=42.0;MQ0=0;MQRankSum=-0.57;QD=15.93;ReadPosRankSum=0.955	GT:AD:DP:GQ:PL	0/1:132,117:249:99:3995,0,4294
chrXVI	275874	.	G	A	4054.77	PASS	AC=1;AF=0.5;AN=2;BaseQRankSum=0.598;DP=219;Dels=0.0;FS=1.695;HaplotypeScore=9.8351;MLEAC=1;MLEAF=0.5;MQ=41.98;MQ0=0;MQRankSum=0.035;QD=18.51;ReadPosRankSum=-2.393	GT:AD:DP:GQ:PL	0/1:100,119:219:99:4083,0,3260
chrXVI	276173	.	A	G	4083.77	PASS	AC=1;AF=0.5;AN=2;BaseQRankSum=1.587;DP=250;Dels=0.0;FS=0.0;HaplotypeScore=5.4984;MLEAC=1;MLEAF=0.5;MQ=42.0;MQ0=0;MQRankSum=-0.214;QD=16.34;ReadPosRankSum=0.205	GT:AD:DP:GQ:PL	0/1:120,129:249:99:4112,0,3677
chrXVI	290963	.	G	A	3052.77	PASS	AC=1;AF=0.5;AN=2;BaseQRankSum=0.141;DP=185;Dels=0.0;FS=0.55;HaplotypeScore=1.6006;MLEAC=1;MLEAF=0.5;MQ=42.0;MQ0=0;MQRankSum=0.011;QD=16.5;ReadPosRankSum=-1.578	GT:AD:DP:GQ:PL	0/1:93,91:184:99:3081,0,3039
chrXVI	291305	.	G	A	3759.77	PASS	AC=1;AF=0.5;AN=2;BaseQRankSum=0.811;DP=217;Dels=0.0;FS=4.848;HaplotypeScore=9.9197;MLEAC=1;MLEAF=0.5;MQ=41.99;MQ0=0;MQRankSum=1.228;QD=17.33;ReadPosRankSum=1.612	GT:AD:DP:GQ:PL	0/1:103,112:216:99:3788,0,3384
chrXVI	310359	.	G	A	3481.77	PASS	AC=1;AF=0.5;AN=2;BaseQRankSum=1.485;DP=212;Dels=0.0;FS=0.507;HaplotypeScore=4.3908;MLEAC=1;MLEAF=0.5;MQ=42.0;MQ0=0;MQRankSum=0.636;QD=16.42;ReadPosRankSum=0.579	GT:AD:DP:GQ:PL	0/1:105,105:210:99:3510,0,3360
chrXVI	318545	.	G	A	4508.77	PASS	AC=1;AF=0.5;AN=2;BaseQRankSum=0.288;DP=250;Dels=0.0;FS=0.462;HaplotypeScore=5.8413;MLEAC=1;MLEAF=0.5;MQ=41.98;MQ0=0;MQRankSum=-0.525;QD=18.04;ReadPosRankSum=-0.055	GT:AD:DP:GQ:PL	0/1:116,134:250:99:4537,0,3823
chrXVI	328292	.	G	A	3674.77	PASS	AC=1;AF=0.5;AN=2;BaseQRankSum=-0.674;DP=239;Dels=0.0;FS=0.0;HaplotypeScore=2.444;MLEAC=1;MLEAF=0.5;MQ=42.0;MQ0=0;MQRankSum=-0.871;QD=15.38;ReadPosRankSum=0.74	GT:AD:DP:GQ:PL	0/1:127,112:239:99:3703,0,4290
chrXVI	378806	.	G	A	2284.77	PASS	AC=1;AF=0.5;AN=2;BaseQRankSum=1.223;DP=132;Dels=0.0;FS=3.108;HaplotypeScore=0.0;MLEAC=1;MLEAF=0.5;MQ=42.0;MQ0=0;MQRankSum=1.751;QD=17.31;ReadPosRankSum=-1.282	GT:AD:DP:GQ:PL	0/1:64,68:132:99:2313,0,2136
chrXVI	382917	.	C	T	3361.77	PASS	AC=1;AF=0.5;AN=2;BaseQRankSum=0.662;DP=211;Dels=0.0;FS=0.51;HaplotypeScore=0.9987;MLEAC=1;MLEAF=0.5;MQ=41.99;MQ0=0;MQRankSum=-0.125;QD=15.93;ReadPosRankSum=0.283	GT:AD:DP:GQ:PL	0/1:109,102:211:99:3390,0,3652
chrXVI	424398	.	G	A	4192.77	PASS	AC=1;AF=0.5;AN=2;BaseQRankSum=0.065;DP=233;Dels=0.0;FS=2.401;HaplotypeScore=2.6287;MLEAC=1;MLEAF=0.5;MQ=42.0;MQ0=0;MQRankSum=0.306;QD=17.99;ReadPosRankSum=-0.232	GT:AD:DP:GQ:PL	0/1:107,125:232:99:4221,0,3546
chrXVI	434492	.	T	C	3692.77	PASS	AC=1;AF=0.5;AN=2;BaseQRankSum=0.556;DP=250;Dels=0.0;FS=0.978;HaplotypeScore=3.3394;MLEAC=1;MLEAF=0.5;MQ=42.0;MQ0=0;MQRankSum=-2.096;QD=14.77;ReadPosRankSum=1.893	GT:AD:DP:GQ:PL	0/1:133,117:250:99:3721,0,4446
chrXVI	460713	.	A	G	3867.77	PASS	AC=1;AF=0.5;AN=2;BaseQRankSum=1.718;DP=223;Dels=0.0;FS=1.051;HaplotypeScore=3.6007;MLEAC=1;MLEAF=0.5;MQ=41.98;MQ0=0;MQRankSum=0.19;QD=17.34;ReadPosRankSum=-0.854	GT:AD:DP:GQ:PL	0/1:102,120:222:99:3896,0,3335
chrXVI	472637	.	G	A	4524.77	PASS	AC=1;AF=0.5;AN=2;BaseQRankSum=-1.104;DP=250;Dels=0.0;FS=1.524;HaplotypeScore=4.5139;MLEAC=1;MLEAF=0.5;MQ=42.0;MQ0=0;MQRankSum=0.475;QD=18.1;ReadPosRankSum=-0.709	GT:AD:DP:GQ:PL	0/1:116,132:248:99:4553,0,3987
chrXVI	473310	.	G	A	4520.77	PASS	AC=1;AF=0.5;AN=2;BaseQRankSum=-1.239;DP=247;Dels=0.0;FS=2.812;HaplotypeScore=2.6386;MLEAC=1;MLEAF=0.5;MQ=42.0;MQ0=0;MQRankSum=-1.151;QD=18.3;ReadPosRankSum=-0.297	GT:AD:DP:GQ:PL	0/1:114,132:246:99:4549,0,3854
chrXVI	473975	.	G	A	3097.77	PASS	AC=1;AF=0.5;AN=2;BaseQRankSum=-2.447;DP=216;Dels=0.0;FS=1.072;HaplotypeScore=4.3059;MLEAC=1;MLEAF=0.5;MQ=41.99;MQ0=0;MQRankSum=0.464;QD=14.34;ReadPosRankSum=0.354	GT:AD:DP:GQ:PL	0/1:111,104:215:99:3126,0,3532
chrXVI	484833	.	T	C	7281.77	PASS	AC=2;AF=1.0;AN=2;DP=199;Dels=0.0;FS=0.0;HaplotypeScore=4.1935;MLEAC=2;MLEAF=1.0;MQ=40.29;MQ0=0;QD=31.38	GT:AD:DP:GQ:PL	1/1:0,198:198:99:7310,578,0
chrXVI	496004	.	A	G	3915.77	PASS	AC=1;AF=0.5;AN=2;BaseQRankSum=-1.025;DP=245;Dels=0.0;FS=8.395;HaplotypeScore=3.2327;MLEAC=1;MLEAF=0.5;MQ=42.0;MQ0=0;MQRankSum=-0.351;QD=15.98;ReadPosRankSum=-2.078	GT:AD:DP:GQ:PL	0/1:125,120:245:99:3944,0,4253
chrXVI	497547	.	A	G	3289.77	PASS	AC=1;AF=0.5;AN=2;BaseQRankSum=0.212;DP=211;Dels=0.0;FS=5.737;HaplotypeScore=9.1708;MLEAC=1;MLEAF=0.5;MQ=42.0;MQ0=0;MQRankSum=1.316;QD=15.59;ReadPosRankSum=0.764	GT:AD:DP:GQ:PL	0/1:110,99:209:99:3318,0,3754
chrXVI	585120	.	G	A	3074.77	PASS	AC=1;AF=0.5;AN=2;BaseQRankSum=0.27;DP=161;Dels=0.0;FS=1.26;HaplotypeScore=1.8401;MLEAC=1;MLEAF=0.5;MQ=41.99;MQ0=0;MQRankSum=-1.704;QD=19.1;ReadPosRankSum=-0.912	GT:AD:DP:GQ:PL	0/1:67,92:159:99:3103,0,2094
chrXVI	587426	.	G	A	3679.77	PASS	AC=1;AF=0.5;AN=2;BaseQRankSum=0.057;DP=193;Dels=0.0;FS=8.563;HaplotypeScore=3.5159;MLEAC=1;MLEAF=0.5;MQ=41.98;MQ0=0;MQRankSum=1.221;QD=19.07;ReadPosRankSum=0.135	GT:AD:DP:GQ:PL	0/1:82,108:190:99:3708,0,2630
chrXVI	589592	.	G	A	4218.77	PASS	AC=1;AF=0.5;AN=2;BaseQRankSum=0.292;DP=250;Dels=0.0;FS=0.996;HaplotypeScore=5.1439;MLEAC=1;MLEAF=0.5;MQ=41.98;MQ0=0;MQRankSum=0.815;QD=16.88;ReadPosRankSum=-0.147	GT:AD:DP:GQ:PL	0/1:121,125:246:99:4247,0,4107
chrXVI	600897	.	G	A	3090.77	PASS	AC=1;AF=0.5;AN=2;BaseQRankSum=-0.251;DP=184;Dels=0.0;FS=0.0;HaplotypeScore=2.4029;MLEAC=1;MLEAF=0.5;MQ=41.99;MQ0=0;MQRankSum=0.771;QD=16.8;ReadPosRankSum=2.283	GT:AD:DP:GQ:PL	0/1:90,94:184:99:3119,0,2974
chrXVI	608954	.	A	G	4115.77	PASS	AC=1;AF=0.5;AN=2;BaseQRankSum=-1.068;DP=248;Dels=0.0;FS=4.345;HaplotypeScore=5.4908;MLEAC=1;MLEAF=0.5;MQ=41.98;MQ0=0;MQRankSum=-0.245;QD=16.6;ReadPosRankSum=-0.505	GT:AD:DP:GQ:PL	0/1:123,124:247:99:4144,0,4088
chrXVI	638158	.	G	A	3054.77	PASS	AC=1;AF=0.5;AN=2;BaseQRankSum=0.984;DP=206;Dels=0.0;FS=2.471;HaplotypeScore=9.4838;MLEAC=1;MLEAF=0.5;MQ=41.99;MQ0=0;MQRankSum=-1.785;QD=14.83;ReadPosRankSum=1.246	GT:AD:DP:GQ:PL	0/1:111,94:205:99:3083,0,3768
chrXVI	645381	.	G	A	1733.77	PASS	AC=1;AF=0.5;AN=2;BaseQRankSum=0.991;DP=118;Dels=0.0;FS=0.712;HaplotypeScore=1.6316;MLEAC=1;MLEAF=0.5;MQ=41.98;MQ0=0;MQRankSum=-0.883;QD=14.69;ReadPosRankSum=0.489	GT:AD:DP:GQ:PL	0/1:64,54:118:99:1762,0,2069
chrXVI	662614	.	C	T	3410.77	PASS	AC=1;AF=0.5;AN=2;BaseQRankSum=-3.444;DP=221;Dels=0.0;FS=0.514;HaplotypeScore=3.6466;MLEAC=1;MLEAF=0.5;MQ=41.98;MQ0=0;MQRankSum=0.823;QD=15.43;ReadPosRankSum=1.801	GT:AD:DP:GQ:PL	0/1:96,124:221:99:3439,0,3008
chrXVI	666802	.	C	T	3041.77	PASS	AC=1;AF=0.5;AN=2;BaseQRankSum=-2.378;DP=185;Dels=0.0;FS=0.0;HaplotypeScore=2.6998;MLEAC=1;MLEAF=0.5;MQ=42.0;MQ0=0;MQRankSum=-0.328;QD=16.44;ReadPosRankSum=0.675	GT:AD:DP:GQ:PL	0/1:89,96:185:99:3070,0,2890
chrXVI	673480	.	G	A	3607.77	PASS	AC=1;AF=0.5;AN=2;BaseQRankSum=-0.102;DP=202;Dels=0.0;FS=7.245;HaplotypeScore=7.0021;MLEAC=1;MLEAF=0.5;MQ=41.99;MQ0=0;MQRankSum=2.476;QD=17.86;ReadPosRankSum=0.028	GT:AD:DP:GQ:PL	0/1:96,106:202:99:3636,0,3299
chrXVI	692637	.	G	A	3035.77	PASS	AC=1;AF=0.5;AN=2;BaseQRankSum=-0.326;DP=219;Dels=0.0;FS=4.828;HaplotypeScore=0.0;MLEAC=1;MLEAF=0.5;MQ=42.0;MQ0=0;MQRankSum=-1.23;QD=13.86;ReadPosRankSum=0.053	GT:AD:DP:GQ:PL	0/1:123,94:217:99:3064,0,4194
chrXVI	693877	.	A	G	7223.77	PASS	AC=2;AF=1.0;AN=2;DP=186;Dels=0.0;FS=0.0;HaplotypeScore=3.4174;MLEAC=2;MLEAF=1.0;MQ=41.99;MQ0=0;QD=31.59	GT:AD:DP:GQ:PL	1/1:0,185:185:99:7252,551,0
chrXVI	705083	.	G	A	3654.77	PASS	AC=1;AF=0.5;AN=2;BaseQRankSum=1.257;DP=212;Dels=0.0;FS=1.053;HaplotypeScore=1.9468;MLEAC=1;MLEAF=0.5;MQ=41.99;MQ0=0;MQRankSum=-1.888;QD=17.24;ReadPosRankSum=0.851	GT:AD:DP:GQ:PL	0/1:103,109:212:99:3683,0,3406
chrXVI	742615	.	A	G	3396.77	PASS	AC=1;AF=0.5;AN=2;BaseQRankSum=0.691;DP=207;Dels=0.0;FS=0.516;HaplotypeScore=3.1507;MLEAC=1;MLEAF=0.5;MQ=42.0;MQ0=0;MQRankSum=0.604;QD=16.41;ReadPosRankSum=-0.027	GT:AD:DP:GQ:PL	0/1:103,102:206:99:3425,0,3341
chrXVI	743847	.	A	G	4201.77	PASS	AC=1;AF=0.5;AN=2;BaseQRankSum=0.037;DP=248;Dels=0.0;FS=1.543;HaplotypeScore=1.782;MLEAC=1;MLEAF=0.5;MQ=42.0;MQ0=0;MQRankSum=-0.893;QD=16.94;ReadPosRankSum=-0.293	GT:AD:DP:GQ:PL	0/1:122,125:247:99:4230,0,4010
chrXVI	745744	.	G	A	3917.77	PASS	AC=1;AF=0.5;AN=2;BaseQRankSum=1.644;DP=249;Dels=0.0;FS=0.97;HaplotypeScore=1.6006;MLEAC=1;MLEAF=0.5;MQ=42.0;MQ0=0;MQRankSum=-1.752;QD=15.73;ReadPosRankSum=-0.196	GT:AD:DP:GQ:PL	0/1:130,118:248:99:3946,0,4333
chrXVI	750009	.	A	G	3268.77	PASS	AC=1;AF=0.5;AN=2;BaseQRankSum=0.109;DP=203;Dels=0.0;FS=3.976;HaplotypeScore=3.912;MLEAC=1;MLEAF=0.5;MQ=41.99;MQ0=0;MQRankSum=-0.773;QD=16.1;ReadPosRankSum=0.082	GT:AD:DP:GQ:PL	0/1:105,98:203:99:3297,0,3443
chrXVI	753481	.	G	A	2823.77	PASS	AC=1;AF=0.5;AN=2;BaseQRankSum=-0.089;DP=202;Dels=0.0;FS=5.206;HaplotypeScore=2.5655;MLEAC=1;MLEAF=0.5;MQ=42.0;MQ0=0;MQRankSum=-1.803;QD=13.98;ReadPosRankSum=-0.941	GT:AD:DP:GQ:PL	0/1:114,87:201:99:2852,0,3863
chrXVI	759137	.	C	T	3605.77	PASS	AC=1;AF=0.5;AN=2;BaseQRankSum=-0.994;DP=215;Dels=0.0;FS=1.052;HaplotypeScore=0.9734;MLEAC=1;MLEAF=0.5;MQ=41.99;MQ0=0;MQRankSum=-0.413;QD=16.77;ReadPosRankSum=-0.117	GT:AD:DP:GQ:PL	0/1:107,108:215:99:3634,0,3676
chrXVI	783615	.	T	C	4391.77	PASS	AC=1;AF=0.5;AN=2;BaseQRankSum=4.145;DP=224;Dels=0.0;FS=11.109;HaplotypeScore=7.0209;MLEAC=1;MLEAF=0.5;MQ=41.99;MQ0=0;MQRankSum=-0.666;QD=19.61;ReadPosRankSum=0.23	GT:AD:DP:GQ:PL	0/1:96,128:224:99:4420,0,3060
chrXVI	788438	.	A	G	4320.77	PASS	AC=1;AF=0.5;AN=2;BaseQRankSum=3.15;DP=223;Dels=0.0;FS=0.0;HaplotypeScore=3.7075;MLEAC=1;MLEAF=0.5;MQ=42.0;MQ0=0;MQRankSum=-0.204;QD=19.38;ReadPosRankSum=1.115	GT:AD:DP:GQ:PL	0/1:97,126:223:99:4349,0,3071
chrXVI	803308	.	C	T	3029.77	PASS	AC=1;AF=0.5;AN=2;BaseQRankSum=-3.825;DP=181;Dels=0.0;FS=6.465;HaplotypeScore=5.3165;MLEAC=1;MLEAF=0.5;MQ=42.0;MQ0=0;MQRankSum=0.331;QD=16.74;ReadPosRankSum=-1.165	GT:AD:DP:GQ:PL	0/1:84,97:181:99:3058,0,2794
chrXVI	872660	.	G	A	4001.77	PASS	AC=1;AF=0.5;AN=2;BaseQRankSum=1.846;DP=242;Dels=0.0;FS=8.245;HaplotypeScore=3.8976;MLEAC=1;MLEAF=0.5;MQ=41.92;MQ0=0;MQRankSum=-0.803;QD=16.54;ReadPosRankSum=1.158	GT:AD:DP:GQ:PL	0/1:123,118:241:99:4030,0,4117
chrXVI	877765	.	G	A	3628.77	PASS	AC=1;AF=0.5;AN=2;BaseQRankSum=-0.601;DP=250;Dels=0.0;FS=1.53;HaplotypeScore=4.126;MLEAC=1;MLEAF=0.5;MQ=41.94;MQ0=0;MQRankSum=-0.682;QD=14.52;ReadPosRankSum=1.075	GT:AD:DP:GQ:PL	0/1:138,112:250:99:3657,0,4708
chrXVI	883324	.	C	T	4068.77	PASS	AC=1;AF=0.5;AN=2;BaseQRankSum=0.345;DP=250;Dels=0.0;FS=5.969;HaplotypeScore=12.9937;MLEAC=1;MLEAF=0.5;MQ=42.0;MQ0=0;MQRankSum=-1.804;QD=16.28;ReadPosRankSum=0.037	GT:AD:DP:GQ:PL	0/1:125,123:250:99:4097,0,4199
chrXVI	891624	.	T	C	3054.77	PASS	AC=1;AF=0.5;AN=2;BaseQRankSum=-0.708;DP=204;Dels=0.0;FS=11.693;HaplotypeScore=0.8667;MLEAC=1;MLEAF=0.5;MQ=41.99;MQ0=0;MQRankSum=-1.365;QD=14.97;ReadPosRankSum=-1.484	GT:AD:DP:GQ:PL	0/1:110,94:204:99:3083,0,3676
chrXVI	909058	.	G	A	3982.77	PASS	AC=1;AF=0.5;AN=2;BaseQRankSum=1.926;DP=232;Dels=0.0;FS=0.479;HaplotypeScore=3.311;MLEAC=1;MLEAF=0.5;MQ=42.0;MQ0=0;MQRankSum=0.318;QD=17.17;ReadPosRankSum=0.304	GT:AD:DP:GQ:PL	0/1:112,119:231:99:4011,0,3656
chrXVI	924833	.	G	A	4310.77	PASS	AC=1;AF=0.5;AN=2;BaseQRankSum=-1.694;DP=230;Dels=0.0;FS=1.024;HaplotypeScore=1.6553;MLEAC=1;MLEAF=0.5;MQ=42.0;MQ0=0;MQRankSum=1.404;QD=18.74;ReadPosRankSum=0.213	GT:AD:DP:GQ:PL	0/1:98,132:230:99:4339,0,3153
chrXVI	936197	.	G	A	3725.77	PASS	AC=1;AF=0.5;AN=2;BaseQRankSum=1.76;DP=216;Dels=0.0;FS=0.0;HaplotypeScore=6.1215;MLEAC=1;MLEAF=0.5;MQ=41.98;MQ0=0;MQRankSum=-1.078;QD=17.25;ReadPosRankSum=0.703	GT:AD:DP:GQ:PL	0/1:104,111:215:99:3754,0,3396
