# Supplementary material for: Disruption of Transcriptional Coactivator Sub1 Leads to Genome-Wide Re-distribution of Clustered Mutations Induced by APOBEC in Active Yeast Genes
Source: PLoS Genet. 2015 May 5;11(5):e1005217. doi: 10.1371/journal.pgen.1005217 (PMC4420506; doi:10.1371/journal.pgen.1005217)
Supplement: S1 Dataset — (ZIP) [file pgen.1005217.s001.zip › HAP/N050-LAN211-Can-HAP-NA-RUN4.vcf]

##fileformat=VCFv4.1
##FILTER=<ID=LowQual,Description="Low quality">
##FILTER=<ID=ambigious_snp,Description="QD < 2.000000 || FS > 60.000000 || MQ < 40.000000 || HaplotypeScore > 13.000000 || MappingQualityRankSum < -12.500000 || ReadPosRankSum < -8.000000">
##FORMAT=<ID=AD,Number=.,Type=Integer,Description="Allelic depths for the ref and alt alleles in the order listed">
##FORMAT=<ID=DP,Number=1,Type=Integer,Description="Approximate read depth (reads with MQ=255 or with bad mates are filtered)">
##FORMAT=<ID=GQ,Number=1,Type=Integer,Description="Genotype Quality">
##FORMAT=<ID=GT,Number=1,Type=String,Description="Genotype">
##FORMAT=<ID=PL,Number=G,Type=Integer,Description="Normalized, Phred-scaled likelihoods for genotypes as defined in the VCF specification">
##GATKCommandLine=<ID=SelectVariants,Version=3.2-0-g289df4b,Date="Wed Sep 03 23:40:09 MSK 2014",Epoch=1409773209326,CommandLineOptions="analysis_type=SelectVariants input_file=[] showFullBamList=false read_buffer_size=null phone_home=AWS gatk_key=null tag=NA read_filter=[] intervals=null excludeIntervals=null interval_set_rule=UNION interval_merging=ALL interval_padding=0 reference_sequence=/home/mahajrod/genetics/desaminases/data/LAN210_v0.10m/LAN210_v0.10m.fasta nonDeterministicRandomSeed=false disableDithering=false maxRuntime=-1 maxRuntimeUnits=MINUTES downsampling_type=BY_SAMPLE downsample_to_fraction=null downsample_to_coverage=1000 baq=OFF baqGapOpenPenalty=40.0 refactor_NDN_cigar_string=false fix_misencoded_quality_scores=false allow_potentially_misencoded_quality_scores=false useOriginalQualities=false defaultBaseQualities=-1 performanceLog=null BQSR=null quantize_quals=0 disable_indel_quals=false emit_original_quals=false preserve_qscores_less_than=6 globalQScorePrior=-1.0 validation_strictness=SILENT remove_program_records=false keep_program_records=false sample_rename_mapping_file=null unsafe=null disable_auto_index_creation_and_locking_when_reading_rods=false num_threads=1 num_cpu_threads_per_data_thread=1 num_io_threads=0 monitorThreadEfficiency=false num_bam_file_handles=null read_group_black_list=null pedigree=[] pedigreeString=[] pedigreeValidationType=STRICT allow_intervals_with_unindexed_bam=false generateShadowBCF=false variant_index_type=DYNAMIC_SEEK variant_index_parameter=-1 logging_level=INFO log_to_file=null help=false version=false variant=(RodBinding name=variant source=N050-LAN211-Can-HAP-NA-RUN4_GATK_filtered_SNP.vcf) discordance=(RodBinding name= source=UNBOUND) concordance=(RodBinding name= source=UNBOUND) out=org.broadinstitute.gatk.engine.io.stubs.VariantContextWriterStub no_cmdline_in_header=org.broadinstitute.gatk.engine.io.stubs.VariantContextWriterStub sites_only=org.broadinstitute.gatk.engine.io.stubs.VariantContextWriterStub bcf=org.broadinstitute.gatk.engine.io.stubs.VariantContextWriterStub sample_name=[] sample_expressions=null sample_file=null exclude_sample_name=[] exclude_sample_file=[] select_expressions=[] excludeNonVariants=false excludeFiltered=true restrictAllelesTo=ALL keepOriginalAC=false mendelianViolation=false mendelianViolationQualThreshold=0.0 select_random_fraction=0.0 remove_fraction_genotypes=0.0 selectTypeToInclude=[] keepIDs=null fullyDecode=false forceGenotypesDecode=false justRead=false maxIndelSize=2147483647 ALLOW_NONOVERLAPPING_COMMAND_LINE_SAMPLES=false filter_reads_with_N_cigar=false filter_mismatching_base_and_quals=false filter_bases_not_stored=false">
##INFO=<ID=AC,Number=A,Type=Integer,Description="Allele count in genotypes, for each ALT allele, in the same order as listed">
##INFO=<ID=AF,Number=A,Type=Float,Description="Allele Frequency, for each ALT allele, in the same order as listed">
##INFO=<ID=AN,Number=1,Type=Integer,Description="Total number of alleles in called genotypes">
##INFO=<ID=BaseQRankSum,Number=1,Type=Float,Description="Z-score from Wilcoxon rank sum test of Alt Vs. Ref base qualities">
##INFO=<ID=DP,Number=1,Type=Integer,Description="Approximate read depth; some reads may have been filtered">
##INFO=<ID=DS,Number=0,Type=Flag,Description="Were any of the samples downsampled?">
##INFO=<ID=Dels,Number=1,Type=Float,Description="Fraction of Reads Containing Spanning Deletions">
##INFO=<ID=FS,Number=1,Type=Float,Description="Phred-scaled p-value using Fisher's exact test to detect strand bias">
##INFO=<ID=HaplotypeScore,Number=1,Type=Float,Description="Consistency of the site with at most two segregating haplotypes">
##INFO=<ID=InbreedingCoeff,Number=1,Type=Float,Description="Inbreeding coefficient as estimated from the genotype likelihoods per-sample when compared against the Hardy-Weinberg expectation">
##INFO=<ID=MLEAC,Number=A,Type=Integer,Description="Maximum likelihood expectation (MLE) for the allele counts (not necessarily the same as the AC), for each ALT allele, in the same order as listed">
##INFO=<ID=MLEAF,Number=A,Type=Float,Description="Maximum likelihood expectation (MLE) for the allele frequency (not necessarily the same as the AF), for each ALT allele, in the same order as listed">
##INFO=<ID=MQ,Number=1,Type=Float,Description="RMS Mapping Quality">
##INFO=<ID=MQ0,Number=1,Type=Integer,Description="Total Mapping Quality Zero Reads">
##INFO=<ID=MQRankSum,Number=1,Type=Float,Description="Z-score From Wilcoxon rank sum test of Alt vs. Ref read mapping qualities">
##INFO=<ID=QD,Number=1,Type=Float,Description="Variant Confidence/Quality by Depth">
##INFO=<ID=RPA,Number=.,Type=Integer,Description="Number of times tandem repeat unit is repeated, for each allele (including reference)">
##INFO=<ID=RU,Number=1,Type=String,Description="Tandem repeat unit (bases)">
##INFO=<ID=ReadPosRankSum,Number=1,Type=Float,Description="Z-score from Wilcoxon rank sum test of Alt vs. Ref read position bias">
##INFO=<ID=STR,Number=0,Type=Flag,Description="Variant is a short tandem repeat">
##contig=<ID=chrI,length=198855>
##contig=<ID=chrII,length=810456>
##contig=<ID=chrIII,length=316501>
##contig=<ID=chrIV,length=1516959>
##contig=<ID=chrV,length=570663>
##contig=<ID=chrVI,length=270116>
##contig=<ID=chrVII,length=1084724>
##contig=<ID=chrVIII,length=557320>
##contig=<ID=chrIX,length=433988>
##contig=<ID=chrX,length=745688>
##contig=<ID=chrXI,length=666767>
##contig=<ID=chrXII,length=1065113>
##contig=<ID=chrXIII,length=917121>
##contig=<ID=chrXIV,length=784078>
##contig=<ID=chrXV,length=1078147>
##contig=<ID=chrXVI,length=943466>
##contig=<ID=mt,length=85611>
##reference=file:///home/mahajrod/genetics/desaminases/data/LAN210_v0.10m/LAN210_v0.10m.fasta
##source=SelectVariants
#CHROM	POS	ID	REF	ALT	QUAL	FILTER	INFO	FORMAT	N050-LAN211-Can-HAP-NA-RUN4
chrI	35115	.	G	A	101.77	PASS	AC=1;AF=0.5;AN=2;BaseQRankSum=-3.689;DP=44;Dels=0.02;FS=48.424;HaplotypeScore=9.5729;MLEAC=1;MLEAF=0.5;MQ=41.63;MQ0=0;MQRankSum=-0.097;QD=2.31;ReadPosRankSum=2.019	GT:AD:DP:GQ:PL	0/1:30,13:43:99:130,0,1001
chrI	45591	.	C	T	167.77	PASS	AC=1;AF=0.5;AN=2;BaseQRankSum=0.828;DP=63;Dels=0.0;FS=48.966;HaplotypeScore=1.9454;MLEAC=1;MLEAF=0.5;MQ=41.22;MQ0=1;MQRankSum=-2.425;QD=2.66;ReadPosRankSum=1.646	GT:AD:DP:GQ:PL	0/1:53,10:63:99:196,0,1633
chrI	45592	.	T	A	183.77	PASS	AC=1;AF=0.5;AN=2;BaseQRankSum=1.26;DP=61;Dels=0.0;FS=50.667;HaplotypeScore=1.9454;MLEAC=1;MLEAF=0.5;MQ=41.19;MQ0=1;MQRankSum=-1.934;QD=3.01;ReadPosRankSum=1.478	GT:AD:DP:GQ:PL	0/1:51,10:61:99:212,0,1728
chrI	86351	.	T	C	797.77	PASS	AC=1;AF=0.5;AN=2;BaseQRankSum=0.353;DP=45;Dels=0.0;FS=4.659;HaplotypeScore=0.0;MLEAC=1;MLEAF=0.5;MQ=42.0;MQ0=0;MQRankSum=-0.808;QD=17.73;ReadPosRankSum=-0.08	GT:AD:DP:GQ:PL	0/1:21,24:45:99:826,0,676
chrI	146793	.	T	C	882.77	PASS	AC=1;AF=0.5;AN=2;BaseQRankSum=0.647;DP=57;Dels=0.0;FS=0.0;HaplotypeScore=0.0;MLEAC=1;MLEAF=0.5;MQ=42.0;MQ0=0;MQRankSum=-1.047;QD=15.49;ReadPosRankSum=1.478	GT:AD:DP:GQ:PL	0/1:30,27:57:99:911,0,953
chrI	191353	.	C	T	251.77	PASS	AC=1;AF=0.5;AN=2;BaseQRankSum=-1.999;DP=40;Dels=0.0;FS=36.393;HaplotypeScore=0.734;MLEAC=1;MLEAF=0.5;MQ=42.0;MQ0=0;MQRankSum=-0.848;QD=6.29;ReadPosRankSum=2.272	GT:AD:DP:GQ:PL	0/1:29,11:40:99:280,0,943
chrII	62962	.	T	A	327.77	PASS	AC=1;AF=0.5;AN=2;BaseQRankSum=1.177;DP=57;Dels=0.0;FS=55.839;HaplotypeScore=2.3937;MLEAC=1;MLEAF=0.5;MQ=41.65;MQ0=0;MQRankSum=-0.176;QD=5.75;ReadPosRankSum=1.14	GT:AD:DP:GQ:PL	0/1:43,14:57:99:356,0,1344
chrII	62963	.	T	A	366.77	PASS	AC=1;AF=0.5;AN=2;BaseQRankSum=2.318;DP=56;Dels=0.0;FS=46.525;HaplotypeScore=2.3937;MLEAC=1;MLEAF=0.5;MQ=41.64;MQ0=0;MQRankSum=0.35;QD=6.55;ReadPosRankSum=0.88	GT:AD:DP:GQ:PL	0/1:42,14:56:99:395,0,1136
chrII	80227	.	A	C	228.77	PASS	AC=1;AF=0.5;AN=2;BaseQRankSum=0.832;DP=37;Dels=0.0;FS=21.463;HaplotypeScore=0.0;MLEAC=1;MLEAF=0.5;MQ=41.95;MQ0=0;MQRankSum=-0.867;QD=6.18;ReadPosRankSum=2.637	GT:AD:DP:GQ:PL	0/1:28,9:37:99:257,0,990
chrII	89800	.	T	C	1040.77	PASS	AC=1;AF=0.5;AN=2;BaseQRankSum=-2.176;DP=64;Dels=0.0;FS=0.0;HaplotypeScore=1.399;MLEAC=1;MLEAF=0.5;MQ=42.0;MQ0=0;MQRankSum=1.303;QD=16.26;ReadPosRankSum=-1.209	GT:AD:DP:GQ:PL	0/1:31,33:64:99:1069,0,1071
chrII	120910	.	G	A	441.77	PASS	AC=1;AF=0.5;AN=2;BaseQRankSum=-1.97;DP=33;Dels=0.0;FS=5.188;HaplotypeScore=0.0;MLEAC=1;MLEAF=0.5;MQ=42.0;MQ0=0;MQRankSum=-0.56;QD=13.39;ReadPosRankSum=0.018	GT:AD:DP:GQ:PL	0/1:18,15:33:99:470,0,620
chrII	130252	.	C	T	1217.77	PASS	AC=1;AF=0.5;AN=2;BaseQRankSum=0.366;DP=75;Dels=0.0;FS=0.0;HaplotypeScore=0.9665;MLEAC=1;MLEAF=0.5;MQ=42.0;MQ0=0;MQRankSum=0.589;QD=16.24;ReadPosRankSum=0.843	GT:AD:DP:GQ:PL	0/1:36,39:75:99:1246,0,1159
chrII	141517	.	T	C	1125.77	PASS	AC=1;AF=0.5;AN=2;BaseQRankSum=-0.245;DP=58;Dels=0.0;FS=10.285;HaplotypeScore=0.7887;MLEAC=1;MLEAF=0.5;MQ=42.0;MQ0=0;MQRankSum=-0.418;QD=19.41;ReadPosRankSum=0.718	GT:AD:DP:GQ:PL	0/1:24,34:58:99:1154,0,745
chrII	143228	.	G	A	760.77	PASS	AC=1;AF=0.5;AN=2;BaseQRankSum=-0.499;DP=55;Dels=0.0;FS=5.451;HaplotypeScore=1.5774;MLEAC=1;MLEAF=0.5;MQ=42.0;MQ0=0;MQRankSum=1.783;QD=13.83;ReadPosRankSum=-0.33	GT:AD:DP:GQ:PL	0/1:30,25:55:99:789,0,933
chrII	162318	.	C	T	564.77	PASS	AC=1;AF=0.5;AN=2;BaseQRankSum=1.089;DP=55;Dels=0.0;FS=2.418;HaplotypeScore=0.0;MLEAC=1;MLEAF=0.5;MQ=42.0;MQ0=0;MQRankSum=-0.009;QD=10.27;ReadPosRankSum=-0.133	GT:AD:DP:GQ:PL	0/1:36,19:55:99:593,0,1254
chrII	167655	.	C	T	958.77	PASS	AC=1;AF=0.5;AN=2;BaseQRankSum=1.356;DP=63;Dels=0.0;FS=56.991;HaplotypeScore=0.0;MLEAC=1;MLEAF=0.5;MQ=42.0;MQ0=0;MQRankSum=1.397;QD=15.22;ReadPosRankSum=3.186	GT:AD:DP:GQ:PL	0/1:33,30:63:99:987,0,1076
chrII	175972	.	C	T	1135.77	PASS	AC=1;AF=0.5;AN=2;BaseQRankSum=0.522;DP=66;Dels=0.0;FS=4.891;HaplotypeScore=0.0;MLEAC=1;MLEAF=0.5;MQ=42.0;MQ0=0;MQRankSum=0.895;QD=17.21;ReadPosRankSum=-1.796	GT:AD:DP:GQ:PL	0/1:30,36:66:99:1164,0,877
chrII	177593	.	C	T	1139.77	PASS	AC=1;AF=0.5;AN=2;BaseQRankSum=0.029;DP=80;Dels=0.0;FS=0.0;HaplotypeScore=0.0;MLEAC=1;MLEAF=0.5;MQ=42.0;MQ0=0;MQRankSum=-0.727;QD=14.25;ReadPosRankSum=0.815	GT:AD:DP:GQ:PL	0/1:45,35:80:99:1168,0,1569
chrII	205044	.	C	T	1217.77	PASS	AC=1;AF=0.5;AN=2;BaseQRankSum=0.315;DP=69;Dels=0.0;FS=0.998;HaplotypeScore=0.0;MLEAC=1;MLEAF=0.5;MQ=41.49;MQ0=1;MQRankSum=-0.685;QD=17.65;ReadPosRankSum=1.105	GT:AD:DP:GQ:PL	0/1:30,39:69:99:1246,0,854
chrII	236344	.	A	T	632.77	PASS	AC=1;AF=0.5;AN=2;BaseQRankSum=0.919;DP=36;Dels=0.0;FS=59.872;HaplotypeScore=1.7338;MLEAC=1;MLEAF=0.5;MQ=42.0;MQ0=0;MQRankSum=-0.095;QD=17.58;ReadPosRankSum=2.25	GT:AD:DP:GQ:PL	0/1:17,19:36:99:661,0,564
chrII	271989	.	A	C	131.77	PASS	AC=1;AF=0.5;AN=2;BaseQRankSum=-3.349;DP=30;Dels=0.0;FS=48.393;HaplotypeScore=0.9578;MLEAC=1;MLEAF=0.5;MQ=40.78;MQ0=0;MQRankSum=-2.942;QD=4.39;ReadPosRankSum=-3.621	GT:AD:DP:GQ:PL	0/1:21,9:30:99:160,0,690
chrII	434325	.	G	A	121.77	PASS	AC=1;AF=0.5;AN=2;BaseQRankSum=-2.908;DP=36;Dels=0.0;FS=41.965;HaplotypeScore=1.7273;MLEAC=1;MLEAF=0.5;MQ=41.48;MQ0=0;MQRankSum=0.994;QD=3.38;ReadPosRankSum=-0.074	GT:AD:DP:GQ:PL	0/1:23,13:36:99:150,0,696
chrII	477362	.	C	A	727.77	PASS	AC=1;AF=0.5;AN=2;BaseQRankSum=-2.666;DP=44;Dels=0.0;FS=56.738;HaplotypeScore=2.7289;MLEAC=1;MLEAF=0.5;MQ=41.82;MQ0=0;MQRankSum=-0.11;QD=16.54;ReadPosRankSum=1.522	GT:AD:DP:GQ:PL	0/1:20,23:44:99:756,0,665
chrII	477363	.	G	A	683.77	PASS	AC=1;AF=0.5;AN=2;BaseQRankSum=-2.759;DP=45;Dels=0.0;FS=54.068;HaplotypeScore=2.7289;MLEAC=1;MLEAF=0.5;MQ=41.83;MQ0=0;MQRankSum=-0.874;QD=15.19;ReadPosRankSum=1.51	GT:AD:DP:GQ:PL	0/1:22,23:45:99:712,0,714
chrII	481041	.	C	T	1096.77	PASS	AC=1;AF=0.5;AN=2;BaseQRankSum=-0.211;DP=61;Dels=0.0;FS=9.8;HaplotypeScore=0.0;MLEAC=1;MLEAF=0.5;MQ=42.0;MQ0=0;MQRankSum=-0.661;QD=17.98;ReadPosRankSum=-0.617	GT:AD:DP:GQ:PL	0/1:27,34:61:99:1125,0,884
chrII	515008	.	T	C	834.77	PASS	AC=1;AF=0.5;AN=2;BaseQRankSum=1.074;DP=38;Dels=0.0;FS=7.476;HaplotypeScore=0.0;MLEAC=1;MLEAF=0.5;MQ=42.0;MQ0=0;MQRankSum=-0.045;QD=21.97;ReadPosRankSum=0.499	GT:AD:DP:GQ:PL	0/1:14,24:38:99:863,0,446
chrII	516470	.	G	A	529.77	PASS	AC=1;AF=0.5;AN=2;BaseQRankSum=0.0;DP=34;Dels=0.0;FS=0.0;HaplotypeScore=2.9589;MLEAC=1;MLEAF=0.5;MQ=42.0;MQ0=0;MQRankSum=-0.103;QD=15.58;ReadPosRankSum=1.343	GT:AD:DP:GQ:PL	0/1:17,17:34:99:558,0,564
chrII	537474	.	T	C	978.77	PASS	AC=1;AF=0.5;AN=2;BaseQRankSum=-0.553;DP=52;Dels=0.0;FS=2.419;HaplotypeScore=1.5774;MLEAC=1;MLEAF=0.5;MQ=41.96;MQ0=0;MQRankSum=1.124;QD=18.82;ReadPosRankSum=0.737	GT:AD:DP:GQ:PL	0/1:23,29:52:99:1007,0,778
chrII	546692	.	T	C	1179.77	PASS	AC=1;AF=0.5;AN=2;BaseQRankSum=-0.183;DP=61;Dels=0.0;FS=3.648;HaplotypeScore=0.0;MLEAC=1;MLEAF=0.5;MQ=42.0;MQ0=0;MQRankSum=0.535;QD=19.34;ReadPosRankSum=0.682	GT:AD:DP:GQ:PL	0/1:25,36:61:99:1208,0,809
chrII	553213	.	G	A	1054.77	PASS	AC=1;AF=0.5;AN=2;BaseQRankSum=-0.36;DP=44;Dels=0.0;FS=4.911;HaplotypeScore=0.0;MLEAC=1;MLEAF=0.5;MQ=42.0;MQ0=0;MQRankSum=-0.669;QD=23.97;ReadPosRankSum=-1.492	GT:AD:DP:GQ:PL	0/1:13,31:44:99:1083,0,380
chrII	554269	.	G	A	882.77	PASS	AC=1;AF=0.5;AN=2;BaseQRankSum=-0.998;DP=39;Dels=0.0;FS=2.843;HaplotypeScore=0.0;MLEAC=1;MLEAF=0.5;MQ=42.0;MQ0=0;MQRankSum=-0.789;QD=22.64;ReadPosRankSum=0.194	GT:AD:DP:GQ:PL	0/1:13,26:39:99:911,0,398
chrII	558262	.	C	T	575.77	PASS	AC=1;AF=0.5;AN=2;BaseQRankSum=-1.313;DP=36;Dels=0.0;FS=0.0;HaplotypeScore=0.8667;MLEAC=1;MLEAF=0.5;MQ=42.0;MQ0=0;MQRankSum=-2.357;QD=15.99;ReadPosRankSum=0.965	GT:AD:DP:GQ:PL	0/1:18,18:36:99:604,0,620
chrII	567043	.	C	T	838.77	PASS	AC=1;AF=0.5;AN=2;BaseQRankSum=1.384;DP=42;Dels=0.0;FS=2.853;HaplotypeScore=0.734;MLEAC=1;MLEAF=0.5;MQ=42.0;MQ0=0;MQRankSum=1.179;QD=19.97;ReadPosRankSum=-0.794	GT:AD:DP:GQ:PL	0/1:17,25:42:99:867,0,513
chrII	576555	.	C	T	1004.77	PASS	AC=1;AF=0.5;AN=2;BaseQRankSum=-0.04;DP=50;Dels=0.0;FS=6.133;HaplotypeScore=0.0;MLEAC=1;MLEAF=0.5;MQ=42.0;MQ0=0;MQRankSum=0.02;QD=20.1;ReadPosRankSum=1.779	GT:AD:DP:GQ:PL	0/1:19,31:50:99:1033,0,596
chrII	582927	.	C	T	1082.77	PASS	AC=1;AF=0.5;AN=2;BaseQRankSum=0.558;DP=70;Dels=0.0;FS=3.273;HaplotypeScore=0.0;MLEAC=1;MLEAF=0.5;MQ=42.0;MQ0=0;MQRankSum=-0.429;QD=15.47;ReadPosRankSum=0.241	GT:AD:DP:GQ:PL	0/1:36,34:70:99:1111,0,1181
chrII	583727	.	C	T	722.77	PASS	AC=1;AF=0.5;AN=2;BaseQRankSum=-0.059;DP=55;Dels=0.0;FS=1.059;HaplotypeScore=0.0;MLEAC=1;MLEAF=0.5;MQ=42.0;MQ0=0;MQRankSum=-0.942;QD=13.14;ReadPosRankSum=0.687	GT:AD:DP:GQ:PL	0/1:31,24:55:99:751,0,1058
chrII	587943	.	C	T	602.77	PASS	AC=1;AF=0.5;AN=2;BaseQRankSum=-0.052;DP=48;Dels=0.0;FS=0.0;HaplotypeScore=0.0;MLEAC=1;MLEAF=0.5;MQ=42.0;MQ0=0;MQRankSum=-0.136;QD=12.56;ReadPosRankSum=-1.746	GT:AD:DP:GQ:PL	0/1:28,20:48:99:631,0,936
chrII	648598	.	C	T	797.77	PASS	AC=1;AF=0.5;AN=2;BaseQRankSum=2.078;DP=46;Dels=0.0;FS=6.438;HaplotypeScore=0.0;MLEAC=1;MLEAF=0.5;MQ=42.0;MQ0=0;MQRankSum=-0.693;QD=17.34;ReadPosRankSum=-0.957	GT:AD:DP:GQ:PL	0/1:22,24:46:99:826,0,703
chrII	654953	.	G	A	633.77	PASS	AC=1;AF=0.5;AN=2;BaseQRankSum=1.02;DP=49;Dels=0.0;FS=0.0;HaplotypeScore=0.0;MLEAC=1;MLEAF=0.5;MQ=42.0;MQ0=0;MQRankSum=0.798;QD=12.93;ReadPosRankSum=0.758	GT:AD:DP:GQ:PL	0/1:28,21:49:99:662,0,985
chrII	655219	.	G	A	552.77	PASS	AC=1;AF=0.5;AN=2;BaseQRankSum=-3.401;DP=54;Dels=0.0;FS=1.113;HaplotypeScore=0.0;MLEAC=1;MLEAF=0.5;MQ=42.0;MQ0=0;MQRankSum=-2.521;QD=10.24;ReadPosRankSum=1.05	GT:AD:DP:GQ:PL	0/1:30,24:54:99:581,0,1036
chrII	671402	.	C	T	890.77	PASS	AC=1;AF=0.5;AN=2;BaseQRankSum=-0.33;DP=52;Dels=0.0;FS=0.0;HaplotypeScore=0.0;MLEAC=1;MLEAF=0.5;MQ=42.0;MQ0=0;MQRankSum=-0.311;QD=17.13;ReadPosRankSum=-0.494	GT:AD:DP:GQ:PL	0/1:25,27:52:99:919,0,825
chrII	682843	.	C	T	1025.77	PASS	AC=1;AF=0.5;AN=2;BaseQRankSum=-0.559;DP=67;Dels=0.0;FS=4.853;HaplotypeScore=0.6651;MLEAC=1;MLEAF=0.5;MQ=42.0;MQ0=0;MQRankSum=0.609;QD=15.31;ReadPosRankSum=-0.508	GT:AD:DP:GQ:PL	0/1:35,32:67:99:1054,0,1144
chrII	685602	.	C	T	1093.77	PASS	AC=1;AF=0.5;AN=2;BaseQRankSum=1.399;DP=68;Dels=0.0;FS=12.919;HaplotypeScore=0.0;MLEAC=1;MLEAF=0.5;MQ=42.0;MQ0=0;MQRankSum=-0.871;QD=16.08;ReadPosRankSum=0.515	GT:AD:DP:GQ:PL	0/1:35,33:68:99:1122,0,1185
chrII	692835	.	C	T	370.77	PASS	AC=1;AF=0.5;AN=2;BaseQRankSum=1.068;DP=24;Dels=0.0;FS=0.0;HaplotypeScore=0.0;MLEAC=1;MLEAF=0.5;MQ=41.92;MQ0=0;MQRankSum=-1.068;QD=15.45;ReadPosRankSum=1.126	GT:AD:DP:GQ:PL	0/1:12,12:24:99:399,0,378
chrII	695019	.	G	A	397.77	PASS	AC=1;AF=0.5;AN=2;BaseQRankSum=-0.741;DP=31;Dels=0.0;FS=46.63;HaplotypeScore=0.0;MLEAC=1;MLEAF=0.5;MQ=42.0;MQ0=0;MQRankSum=-0.1;QD=12.83;ReadPosRankSum=1.781	GT:AD:DP:GQ:PL	0/1:18,13:31:99:426,0,593
chrII	695976	.	C	T	852.77	PASS	AC=1;AF=0.5;AN=2;BaseQRankSum=-0.462;DP=39;Dels=0.0;FS=5.129;HaplotypeScore=0.0;MLEAC=1;MLEAF=0.5;MQ=42.0;MQ0=0;MQRankSum=0.194;QD=21.87;ReadPosRankSum=0.611	GT:AD:DP:GQ:PL	0/1:13,26:39:99:881,0,403
chrII	708242	.	T	C	1235.77	PASS	AC=1;AF=0.5;AN=2;BaseQRankSum=-0.313;DP=90;Dels=0.0;FS=0.0;HaplotypeScore=0.0;MLEAC=1;MLEAF=0.5;MQ=42.0;MQ0=0;MQRankSum=-0.386;QD=13.73;ReadPosRankSum=0.67	GT:AD:DP:GQ:PL	0/1:50,40:90:99:1264,0,1637
chrII	711728	.	T	C	1033.77	PASS	AC=1;AF=0.5;AN=2;BaseQRankSum=2.152;DP=63;Dels=0.0;FS=3.433;HaplotypeScore=0.0;MLEAC=1;MLEAF=0.5;MQ=42.0;MQ0=0;MQRankSum=-0.612;QD=16.41;ReadPosRankSum=1.203	GT:AD:DP:GQ:PL	0/1:32,31:63:99:1062,0,1071
chrII	752317	.	G	T	139.77	PASS	AC=1;AF=0.5;AN=2;BaseQRankSum=-2.867;DP=35;Dels=0.0;FS=45.278;HaplotypeScore=0.0;MLEAC=1;MLEAF=0.5;MQ=42.0;MQ0=0;MQRankSum=0.33;QD=3.99;ReadPosRankSum=-2.798	GT:AD:DP:GQ:PL	0/1:23,12:35:99:168,0,648
chrII	752634	.	C	T	609.77	PASS	AC=1;AF=0.5;AN=2;BaseQRankSum=-1.199;DP=45;Dels=0.0;FS=6.208;HaplotypeScore=0.0;MLEAC=1;MLEAF=0.5;MQ=42.0;MQ0=0;MQRankSum=0.651;QD=13.55;ReadPosRankSum=-0.08	GT:AD:DP:GQ:PL	0/1:25,20:45:99:638,0,862
chrII	754037	.	C	T	873.77	PASS	AC=1;AF=0.5;AN=2;BaseQRankSum=-0.458;DP=52;Dels=0.0;FS=12.937;HaplotypeScore=0.0;MLEAC=1;MLEAF=0.5;MQ=42.0;MQ0=0;MQRankSum=1.209;QD=16.8;ReadPosRankSum=0.714	GT:AD:DP:GQ:PL	0/1:25,27:52:99:902,0,845
chrII	754183	.	C	T	580.77	PASS	AC=1;AF=0.5;AN=2;BaseQRankSum=-0.152;DP=42;Dels=0.0;FS=0.0;HaplotypeScore=0.0;MLEAC=1;MLEAF=0.5;MQ=42.0;MQ0=0;MQRankSum=0.253;QD=13.83;ReadPosRankSum=-1.491	GT:AD:DP:GQ:PL	0/1:23,19:42:99:609,0,761
chrII	757900	.	T	C	915.77	PASS	AC=1;AF=0.5;AN=2;BaseQRankSum=0.177;DP=55;Dels=0.0;FS=2.268;HaplotypeScore=0.0;MLEAC=1;MLEAF=0.5;MQ=42.0;MQ0=0;MQRankSum=0.042;QD=16.65;ReadPosRankSum=1.288	GT:AD:DP:GQ:PL	0/1:27,28:55:99:944,0,884
chrII	767798	.	G	A	116.77	PASS	AC=1;AF=0.5;AN=2;BaseQRankSum=-2.621;DP=40;Dels=0.0;FS=52.193;HaplotypeScore=2.9865;MLEAC=1;MLEAF=0.5;MQ=40.13;MQ0=1;MQRankSum=-1.849;QD=2.92;ReadPosRankSum=-1.045	GT:AD:DP:GQ:PL	0/1:29,11:40:99:145,0,1009
chrII	768340	.	T	C	517.77	PASS	AC=1;AF=0.5;AN=2;BaseQRankSum=0.463;DP=41;Dels=0.0;FS=1.259;HaplotypeScore=0.0;MLEAC=1;MLEAF=0.5;MQ=42.0;MQ0=0;MQRankSum=0.463;QD=12.63;ReadPosRankSum=0.146	GT:AD:DP:GQ:PL	0/1:24,17:41:99:546,0,813
chrII	780337	.	A	C	251.77	PASS	AC=1;AF=0.5;AN=2;BaseQRankSum=2.113;DP=96;Dels=0.0;FS=50.881;HaplotypeScore=8.4649;MLEAC=1;MLEAF=0.5;MQ=41.8;MQ0=0;MQRankSum=0.099;QD=2.62;ReadPosRankSum=-2.663	GT:AD:DP:GQ:PL	0/1:82,14:96:99:280,0,2853
chrII	782409	.	A	T	527.77	PASS	AC=1;AF=0.5;AN=2;BaseQRankSum=1.57;DP=55;Dels=0.0;FS=58.219;HaplotypeScore=0.0;MLEAC=1;MLEAF=0.5;MQ=42.0;MQ0=0;MQRankSum=-0.278;QD=9.6;ReadPosRankSum=3.561	GT:AD:DP:GQ:PL	0/1:37,18:55:99:556,0,1302
chrII	783846	.	C	T	918.77	PASS	AC=1;AF=0.5;AN=2;BaseQRankSum=-0.585;DP=61;Dels=0.0;FS=0.97;HaplotypeScore=0.0;MLEAC=1;MLEAF=0.5;MQ=42.0;MQ0=0;MQRankSum=-0.253;QD=15.06;ReadPosRankSum=-1.076	GT:AD:DP:GQ:PL	0/1:32,29:61:99:947,0,1093
chrII	785858	.	A	T	133.77	PASS	AC=1;AF=0.5;AN=2;BaseQRankSum=-2.715;DP=50;Dels=0.0;FS=46.098;HaplotypeScore=10.242;MLEAC=1;MLEAF=0.5;MQ=41.12;MQ0=0;MQRankSum=-0.011;QD=2.68;ReadPosRankSum=0.057	GT:AD:DP:GQ:PL	0/1:38,12:50:99:162,0,1168
chrII	786975	.	C	T	1238.77	PASS	AC=1;AF=0.5;AN=2;BaseQRankSum=-0.081;DP=74;Dels=0.0;FS=4.549;HaplotypeScore=0.0;MLEAC=1;MLEAF=0.5;MQ=42.0;MQ0=0;MQRankSum=0.786;QD=16.74;ReadPosRankSum=-2.619	GT:AD:DP:GQ:PL	0/1:34,40:74:99:1267,0,1027
chrII	791501	.	C	T	975.77	PASS	AC=1;AF=0.5;AN=2;BaseQRankSum=-0.259;DP=68;Dels=0.0;FS=6.469;HaplotypeScore=0.0;MLEAC=1;MLEAF=0.5;MQ=42.0;MQ0=0;MQRankSum=0.837;QD=14.35;ReadPosRankSum=-0.529	GT:AD:DP:GQ:PL	0/1:37,31:68:99:1004,0,1196
chrII	795065	.	C	T	1115.77	PASS	AC=1;AF=0.5;AN=2;BaseQRankSum=0.585;DP=60;Dels=0.0;FS=3.982;HaplotypeScore=0.0;MLEAC=1;MLEAF=0.5;MQ=42.0;MQ0=0;MQRankSum=0.045;QD=18.6;ReadPosRankSum=-0.015	GT:AD:DP:GQ:PL	0/1:25,35:60:99:1144,0,770
chrII	801278	.	C	T	761.77	PASS	AC=1;AF=0.5;AN=2;BaseQRankSum=0.84;DP=79;Dels=0.0;FS=12.449;HaplotypeScore=0.0;MLEAC=1;MLEAF=0.5;MQ=42.0;MQ0=0;MQRankSum=0.485;QD=9.64;ReadPosRankSum=-0.37	GT:AD:DP:GQ:PL	0/1:53,26:79:99:790,0,1787
chrIII	23455	.	C	T	437.77	PASS	AC=1;AF=0.5;AN=2;BaseQRankSum=0.239;DP=60;Dels=0.0;FS=50.834;HaplotypeScore=2.2424;MLEAC=1;MLEAF=0.5;MQ=40.63;MQ0=0;MQRankSum=-0.206;QD=7.3;ReadPosRankSum=3.992	GT:AD:DP:GQ:PL	0/1:41,19:60:99:466,0,1367
chrIII	110357	.	A	G	781.77	PASS	AC=1;AF=0.5;AN=2;BaseQRankSum=0.13;DP=49;Dels=0.0;FS=1.101;HaplotypeScore=0.0;MLEAC=1;MLEAF=0.5;MQ=42.0;MQ0=0;MQRankSum=0.33;QD=15.95;ReadPosRankSum=-0.83	GT:AD:DP:GQ:PL	0/1:25,24:49:99:810,0,814
chrIII	110723	.	T	A	331.77	PASS	AC=1;AF=0.5;AN=2;BaseQRankSum=-0.415;DP=46;Dels=0.0;FS=51.56;HaplotypeScore=2.7609;MLEAC=1;MLEAF=0.5;MQ=41.18;MQ0=0;MQRankSum=0.829;QD=7.21;ReadPosRankSum=0.878	GT:AD:DP:GQ:PL	0/1:33,13:46:99:360,0,1115
chrIII	113598	.	G	A	264.77	PASS	AC=1;AF=0.5;AN=2;BaseQRankSum=-0.675;DP=21;Dels=0.0;FS=4.018;HaplotypeScore=0.0;MLEAC=1;MLEAF=0.5;MQ=42.0;MQ0=0;MQRankSum=-0.107;QD=12.61;ReadPosRankSum=-1.812	GT:AD:DP:GQ:PL	0/1:12,9:21:99:293,0,387
chrIII	147820	.	G	A	608.77	PASS	AC=1;AF=0.5;AN=2;BaseQRankSum=-1.217;DP=35;Dels=0.0;FS=0.0;HaplotypeScore=0.0;MLEAC=1;MLEAF=0.5;MQ=42.0;MQ0=0;MQRankSum=-1.75;QD=17.39;ReadPosRankSum=-0.317	GT:AD:DP:GQ:PL	0/1:15,20:35:99:637,0,469
chrIII	166896	.	G	A	998.77	PASS	AC=1;AF=0.5;AN=2;BaseQRankSum=1.089;DP=44;Dels=0.0;FS=1.238;HaplotypeScore=0.0;MLEAC=1;MLEAF=0.5;MQ=42.0;MQ0=0;MQRankSum=0.272;QD=22.7;ReadPosRankSum=0.669	GT:AD:DP:GQ:PL	0/1:15,29:44:99:1027,0,440
chrIII	173957	.	G	A	568.77	PASS	AC=1;AF=0.5;AN=2;BaseQRankSum=0.988;DP=52;Dels=0.0;FS=1.105;HaplotypeScore=0.0;MLEAC=1;MLEAF=0.5;MQ=42.0;MQ0=0;MQRankSum=0.323;QD=10.94;ReadPosRankSum=-0.171	GT:AD:DP:GQ:PL	0/1:33,19:52:99:597,0,1114
chrIII	189290	.	G	A	858.77	PASS	AC=1;AF=0.5;AN=2;BaseQRankSum=-0.282;DP=60;Dels=0.0;FS=0.0;HaplotypeScore=0.0;MLEAC=1;MLEAF=0.5;MQ=42.0;MQ0=0;MQRankSum=0.267;QD=14.31;ReadPosRankSum=0.461	GT:AD:DP:GQ:PL	0/1:33,27:60:99:887,0,1123
chrIII	189414	.	G	A	1250.77	PASS	AC=1;AF=0.5;AN=2;BaseQRankSum=0.259;DP=73;Dels=0.0;FS=3.247;HaplotypeScore=0.0;MLEAC=1;MLEAF=0.5;MQ=42.0;MQ0=0;MQRankSum=-2.07;QD=17.13;ReadPosRankSum=-1.706	GT:AD:DP:GQ:PL	0/1:35,38:73:99:1279,0,1097
chrIII	215255	.	G	A	909.77	PASS	AC=1;AF=0.5;AN=2;BaseQRankSum=-0.483;DP=51;Dels=0.0;FS=3.896;HaplotypeScore=0.0;MLEAC=1;MLEAF=0.5;MQ=42.0;MQ0=0;MQRankSum=-1.183;QD=17.84;ReadPosRankSum=-0.066	GT:AD:DP:GQ:PL	0/1:23,28:51:99:938,0,720
chrIII	224264	.	G	T	106.77	PASS	AC=1;AF=0.5;AN=2;BaseQRankSum=-2.806;DP=30;Dels=0.0;FS=39.942;HaplotypeScore=2.1877;MLEAC=1;MLEAF=0.5;MQ=40.12;MQ0=0;MQRankSum=-0.407;QD=3.56;ReadPosRankSum=0.181	GT:AD:DP:GQ:PL	0/1:21,9:30:99:135,0,727
chrIII	229470	.	G	A	1005.77	PASS	AC=1;AF=0.5;AN=2;BaseQRankSum=2.588;DP=59;Dels=0.0;FS=0.989;HaplotypeScore=1.367;MLEAC=1;MLEAF=0.5;MQ=42.0;MQ0=0;MQRankSum=0.129;QD=17.05;ReadPosRankSum=-0.509	GT:AD:DP:GQ:PL	0/1:28,31:59:99:1034,0,835
chrIII	235408	.	G	A	1145.77	PASS	AC=1;AF=0.5;AN=2;BaseQRankSum=1.397;DP=73;Dels=0.0;FS=3.148;HaplotypeScore=0.0;MLEAC=1;MLEAF=0.5;MQ=42.0;MQ0=0;MQRankSum=1.607;QD=15.7;ReadPosRankSum=-1.088	GT:AD:DP:GQ:PL	0/1:38,35:73:99:1174,0,1262
chrIII	236442	.	G	A	1148.77	PASS	AC=1;AF=0.5;AN=2;BaseQRankSum=0.36;DP=59;Dels=0.0;FS=1.026;HaplotypeScore=0.0;MLEAC=1;MLEAF=0.5;MQ=42.0;MQ0=0;MQRankSum=-0.928;QD=19.47;ReadPosRankSum=0.314	GT:AD:DP:GQ:PL	0/1:25,34:59:99:1177,0,809
chrIII	239543	.	G	A	1260.77	PASS	AC=1;AF=0.5;AN=2;BaseQRankSum=-0.211;DP=79;Dels=0.0;FS=1.838;HaplotypeScore=0.7887;MLEAC=1;MLEAF=0.5;MQ=42.0;MQ0=0;MQRankSum=-0.691;QD=15.96;ReadPosRankSum=0.397	GT:AD:DP:GQ:PL	0/1:40,39:79:99:1289,0,1327
chrIII	241747	.	G	A	938.77	PASS	AC=1;AF=0.5;AN=2;BaseQRankSum=1.878;DP=54;Dels=0.0;FS=7.653;HaplotypeScore=0.0;MLEAC=1;MLEAF=0.5;MQ=42.0;MQ0=0;MQRankSum=-0.926;QD=17.38;ReadPosRankSum=0.078	GT:AD:DP:GQ:PL	0/1:26,28:54:99:967,0,834
chrIII	246663	.	T	C	130.77	PASS	AC=1;AF=0.5;AN=2;BaseQRankSum=-3.903;DP=36;Dels=0.0;FS=24.06;HaplotypeScore=12.1451;MLEAC=1;MLEAF=0.5;MQ=41.14;MQ0=0;MQRankSum=0.159;QD=3.63;ReadPosRankSum=-1.96	GT:AD:DP:GQ:PL	0/1:26,10:36:99:159,0,852
chrIII	247780	.	G	A	483.77	PASS	AC=1;AF=0.5;AN=2;BaseQRankSum=-0.225;DP=50;Dels=0.0;FS=11.183;HaplotypeScore=0.0;MLEAC=1;MLEAF=0.5;MQ=42.0;MQ0=0;MQRankSum=-1.577;QD=9.68;ReadPosRankSum=0.594	GT:AD:DP:GQ:PL	0/1:33,17:50:99:512,0,1144
chrIII	250067	.	G	A	670.77	PASS	AC=1;AF=0.5;AN=2;BaseQRankSum=1.349;DP=56;Dels=0.0;FS=0.0;HaplotypeScore=0.0;MLEAC=1;MLEAF=0.5;MQ=41.71;MQ0=0;MQRankSum=-2.148;QD=11.98;ReadPosRankSum=-0.25	GT:AD:DP:GQ:PL	0/1:33,23:56:99:699,0,1067
chrIII	254238	.	A	T	593.77	PASS	AC=1;AF=0.5;AN=2;BaseQRankSum=1.294;DP=42;Dels=0.0;FS=35.309;HaplotypeScore=6.9788;MLEAC=1;MLEAF=0.5;MQ=41.62;MQ0=0;MQRankSum=-1.346;QD=14.14;ReadPosRankSum=3.281	GT:AD:DP:GQ:PL	0/1:22,19:42:99:622,0,757
chrIII	259285	.	G	A	423.77	PASS	AC=1;AF=0.5;AN=2;BaseQRankSum=-1.226;DP=30;Dels=0.0;FS=1.415;HaplotypeScore=0.0;MLEAC=1;MLEAF=0.5;MQ=42.0;MQ0=0;MQRankSum=0.353;QD=14.13;ReadPosRankSum=-1.268	GT:AD:DP:GQ:PL	0/1:16,14:30:99:452,0,553
chrIII	259678	.	G	A	612.77	PASS	AC=1;AF=0.5;AN=2;BaseQRankSum=0.77;DP=43;Dels=0.0;FS=0.0;HaplotypeScore=0.0;MLEAC=1;MLEAF=0.5;MQ=42.0;MQ0=0;MQRankSum=0.77;QD=14.25;ReadPosRankSum=0.99	GT:AD:DP:GQ:PL	0/1:24,19:43:99:641,0,828
chrIII	270403	.	G	A	1681.77	PASS	AC=1;AF=0.5;AN=2;BaseQRankSum=0.906;DP=74;Dels=0.0;FS=0.0;HaplotypeScore=0.0;MLEAC=1;MLEAF=0.5;MQ=42.0;MQ0=0;MQRankSum=0.006;QD=22.73;ReadPosRankSum=0.237	GT:AD:DP:GQ:PL	0/1:24,50:74:99:1710,0,664
chrIII	276297	.	G	A	668.77	PASS	AC=1;AF=0.5;AN=2;BaseQRankSum=-0.298;DP=53;Dels=0.0;FS=2.399;HaplotypeScore=0.0;MLEAC=1;MLEAF=0.5;MQ=42.0;MQ0=0;MQRankSum=1.327;QD=12.62;ReadPosRankSum=-1.146	GT:AD:DP:GQ:PL	0/1:31,22:53:99:697,0,1015
chrIII	287798	.	G	A	553.77	PASS	AC=1;AF=0.5;AN=2;BaseQRankSum=-0.328;DP=34;Dels=0.0;FS=0.0;HaplotypeScore=0.0;MLEAC=1;MLEAF=0.5;MQ=42.0;MQ0=0;MQRankSum=0.569;QD=16.29;ReadPosRankSum=-0.155	GT:AD:DP:GQ:PL	0/1:16,18:34:99:582,0,505
chrIII	289274	.	G	A	486.77	PASS	AC=1;AF=0.5;AN=2;BaseQRankSum=-0.695;DP=38;Dels=0.0;FS=0.0;HaplotypeScore=0.0;MLEAC=1;MLEAF=0.5;MQ=42.0;MQ0=0;MQRankSum=-0.488;QD=12.81;ReadPosRankSum=-2.055	GT:AD:DP:GQ:PL	0/1:22,16:38:99:515,0,768
chrIII	298033	.	G	A	707.77	PASS	AC=1;AF=0.5;AN=2;BaseQRankSum=-0.686;DP=33;Dels=0.0;FS=3.329;HaplotypeScore=0.0;MLEAC=1;MLEAF=0.5;MQ=42.0;MQ0=0;MQRankSum=-2.723;QD=21.45;ReadPosRankSum=0.607	GT:AD:DP:GQ:PL	0/1:10,23:33:99:736,0,287
chrIII	309021	.	A	G	184.77	PASS	AC=1;AF=0.5;AN=2;BaseQRankSum=1.693;DP=52;Dels=0.0;FS=17.284;HaplotypeScore=1.9997;MLEAC=1;MLEAF=0.5;MQ=41.56;MQ0=1;MQRankSum=0.531;QD=3.55;ReadPosRankSum=2.31	GT:AD:DP:GQ:PL	0/1:42,10:52:99:213,0,1440
chrIV	19587	.	G	A	906.77	PASS	AC=1;AF=0.5;AN=2;BaseQRankSum=0.884;DP=62;Dels=0.0;FS=16.51;HaplotypeScore=0.734;MLEAC=1;MLEAF=0.5;MQ=42.0;MQ0=0;MQRankSum=-0.233;QD=14.63;ReadPosRankSum=-0.248	GT:AD:DP:GQ:PL	0/1:34,28:62:99:935,0,1147
chrIV	31485	.	C	T	572.77	PASS	AC=1;AF=0.5;AN=2;BaseQRankSum=2.16;DP=44;Dels=0.0;FS=0.0;HaplotypeScore=0.734;MLEAC=1;MLEAF=0.5;MQ=42.0;MQ0=0;MQRankSum=-2.184;QD=13.02;ReadPosRankSum=1.11	GT:AD:DP:GQ:PL	0/1:26,18:44:99:601,0,874
chrIV	33313	.	G	T	310.77	PASS	AC=1;AF=0.5;AN=2;BaseQRankSum=-0.434;DP=32;Dels=0.03;FS=33.59;HaplotypeScore=4.9317;MLEAC=1;MLEAF=0.5;MQ=41.57;MQ0=0;MQRankSum=1.961;QD=9.71;ReadPosRankSum=2.663	GT:AD:DP:GQ:PL	0/1:20,11:31:99:339,0,693
chrIV	33343	.	T	G	379.77	PASS	AC=1;AF=0.5;AN=2;BaseQRankSum=1.644;DP=29;Dels=0.0;FS=48.129;HaplotypeScore=2.8932;MLEAC=1;MLEAF=0.5;MQ=40.79;MQ0=0;MQRankSum=-2.916;QD=13.1;ReadPosRankSum=1.338	GT:AD:DP:GQ:PL	0/1:16,13:29:99:408,0,558
chrIV	33344	.	G	A	347.77	PASS	AC=1;AF=0.5;AN=2;BaseQRankSum=-0.18;DP=31;Dels=0.0;FS=42.264;HaplotypeScore=2.8932;MLEAC=1;MLEAF=0.5;MQ=40.87;MQ0=0;MQRankSum=-1.821;QD=11.22;ReadPosRankSum=1.861	GT:AD:DP:GQ:PL	0/1:18,13:31:99:376,0,588
chrIV	36782	.	C	T	518.77	PASS	AC=1;AF=0.5;AN=2;BaseQRankSum=-0.966;DP=43;Dels=0.0;FS=1.226;HaplotypeScore=0.734;MLEAC=1;MLEAF=0.5;MQ=41.66;MQ0=0;MQRankSum=-1.626;QD=12.06;ReadPosRankSum=-0.33	GT:AD:DP:GQ:PL	0/1:24,19:43:99:547,0,802
chrIV	53007	.	G	A	1210.77	PASS	AC=1;AF=0.5;AN=2;BaseQRankSum=-0.853;DP=60;Dels=0.0;FS=5.524;HaplotypeScore=0.0;MLEAC=1;MLEAF=0.5;MQ=42.0;MQ0=0;MQRankSum=0.204;QD=20.18;ReadPosRankSum=-0.113	GT:AD:DP:GQ:PL	0/1:24,36:60:99:1239,0,769
chrIV	59581	.	G	A	1160.77	PASS	AC=1;AF=0.5;AN=2;BaseQRankSum=0.138;DP=69;Dels=0.0;FS=0.916;HaplotypeScore=0.0;MLEAC=1;MLEAF=0.5;MQ=41.77;MQ0=0;MQRankSum=0.895;QD=16.82;ReadPosRankSum=1.183	GT:AD:DP:GQ:PL	0/1:33,36:69:99:1189,0,1104
chrIV	60818	.	G	A	461.77	PASS	AC=1;AF=0.5;AN=2;BaseQRankSum=-2.036;DP=55;Dels=0.0;FS=49.895;HaplotypeScore=7.2426;MLEAC=1;MLEAF=0.5;MQ=41.25;MQ0=0;MQRankSum=-0.17;QD=8.4;ReadPosRankSum=4.493	GT:AD:DP:GQ:PL	0/1:37,18:55:99:490,0,1172
chrIV	85294	.	C	T	1081.77	PASS	AC=1;AF=0.5;AN=2;BaseQRankSum=0.077;DP=66;Dels=0.0;FS=4.895;HaplotypeScore=0.0;MLEAC=1;MLEAF=0.5;MQ=42.0;MQ0=0;MQRankSum=0.604;QD=16.39;ReadPosRankSum=-0.373	GT:AD:DP:GQ:PL	0/1:31,35:66:99:1110,0,973
chrIV	87057	.	G	A	604.77	PASS	AC=1;AF=0.5;AN=2;BaseQRankSum=-1.188;DP=47;Dels=0.0;FS=1.113;HaplotypeScore=0.0;MLEAC=1;MLEAF=0.5;MQ=42.0;MQ0=0;MQRankSum=1.102;QD=12.87;ReadPosRankSum=0.781	GT:AD:DP:GQ:PL	0/1:26,21:47:99:633,0,866
chrIV	92301	.	G	A	526.77	PASS	AC=1;AF=0.5;AN=2;BaseQRankSum=1.119;DP=39;Dels=0.0;FS=2.747;HaplotypeScore=0.0;MLEAC=1;MLEAF=0.5;MQ=42.0;MQ0=0;MQRankSum=0.496;QD=13.51;ReadPosRankSum=0.637	GT:AD:DP:GQ:PL	0/1:22,17:39:99:555,0,748
chrIV	101106	.	C	T	910.77	PASS	AC=1;AF=0.5;AN=2;BaseQRankSum=2.116;DP=62;Dels=0.0;FS=13.546;HaplotypeScore=0.0;MLEAC=1;MLEAF=0.5;MQ=42.0;MQ0=0;MQRankSum=-1.086;QD=14.69;ReadPosRankSum=0.79	GT:AD:DP:GQ:PL	0/1:33,29:62:99:939,0,1020
chrIV	103860	.	G	A	1275.77	PASS	AC=1;AF=0.5;AN=2;BaseQRankSum=1.063;DP=83;Dels=0.0;FS=1.812;HaplotypeScore=0.0;MLEAC=1;MLEAF=0.5;MQ=42.0;MQ0=0;MQRankSum=-0.698;QD=15.37;ReadPosRankSum=0.616	GT:AD:DP:GQ:PL	0/1:44,39:83:99:1304,0,1467
chrIV	112460	.	A	G	708.77	PASS	AC=1;AF=0.5;AN=2;BaseQRankSum=-2.961;DP=60;Dels=0.0;FS=0.0;HaplotypeScore=0.0;MLEAC=1;MLEAF=0.5;MQ=42.0;MQ0=0;MQRankSum=-1.052;QD=11.81;ReadPosRankSum=0.306	GT:AD:DP:GQ:PL	0/1:34,26:60:99:737,0,1198
chrIV	131353	.	C	T	1393.77	PASS	AC=1;AF=0.5;AN=2;BaseQRankSum=1.718;DP=66;Dels=0.0;FS=5.094;HaplotypeScore=0.0;MLEAC=1;MLEAF=0.5;MQ=42.0;MQ0=0;MQRankSum=-0.529;QD=21.12;ReadPosRankSum=1.163	GT:AD:DP:GQ:PL	0/1:25,41:66:99:1422,0,760
chrIV	139012	.	G	A	824.77	PASS	AC=1;AF=0.5;AN=2;BaseQRankSum=-2.55;DP=54;Dels=0.0;FS=7.565;HaplotypeScore=0.0;MLEAC=1;MLEAF=0.5;MQ=42.0;MQ0=0;MQRankSum=-1.162;QD=15.27;ReadPosRankSum=1.44	GT:AD:DP:GQ:PL	0/1:25,29:54:99:853,0,839
chrIV	166509	.	C	T	429.77	PASS	AC=1;AF=0.5;AN=2;BaseQRankSum=0.437;DP=34;Dels=0.0;FS=1.377;HaplotypeScore=0.0;MLEAC=1;MLEAF=0.5;MQ=42.0;MQ0=0;MQRankSum=0.192;QD=12.64;ReadPosRankSum=2.117	GT:AD:DP:GQ:PL	0/1:20,14:34:99:458,0,673
chrIV	168145	.	A	G	910.77	PASS	AC=1;AF=0.5;AN=2;BaseQRankSum=0.216;DP=68;Dels=0.0;FS=0.921;HaplotypeScore=0.0;MLEAC=1;MLEAF=0.5;MQ=42.0;MQ0=0;MQRankSum=0.809;QD=13.39;ReadPosRankSum=0.747	GT:AD:DP:GQ:PL	0/1:38,30:68:99:939,0,1287
chrIV	168597	.	G	A	1231.77	PASS	AC=1;AF=0.5;AN=2;BaseQRankSum=1.186;DP=68;Dels=0.0;FS=3.318;HaplotypeScore=0.0;MLEAC=1;MLEAF=0.5;MQ=42.0;MQ0=0;MQRankSum=-1.124;QD=18.11;ReadPosRankSum=0.965	GT:AD:DP:GQ:PL	0/1:32,36:68:99:1260,0,1079
chrIV	171191	.	G	A	773.77	PASS	AC=1;AF=0.5;AN=2;BaseQRankSum=0.33;DP=53;Dels=0.0;FS=1.072;HaplotypeScore=0.0;MLEAC=1;MLEAF=0.5;MQ=42.0;MQ0=0;MQRankSum=0.223;QD=14.6;ReadPosRankSum=1.025	GT:AD:DP:GQ:PL	0/1:28,25:53:99:802,0,954
chrIV	173244	.	G	A	724.77	PASS	AC=1;AF=0.5;AN=2;BaseQRankSum=-2.559;DP=48;Dels=0.0;FS=4.134;HaplotypeScore=0.0;MLEAC=1;MLEAF=0.5;MQ=42.0;MQ0=0;MQRankSum=-0.722;QD=15.1;ReadPosRankSum=-0.268	GT:AD:DP:GQ:PL	0/1:25,23:48:99:753,0,873
chrIV	175586	.	G	A	837.77	PASS	AC=1;AF=0.5;AN=2;BaseQRankSum=1.126;DP=52;Dels=0.0;FS=0.0;HaplotypeScore=0.0;MLEAC=1;MLEAF=0.5;MQ=42.0;MQ0=0;MQRankSum=-0.156;QD=16.11;ReadPosRankSum=0.485	GT:AD:DP:GQ:PL	0/1:26,26:52:99:866,0,838
chrIV	178119	.	G	A	639.77	PASS	AC=1;AF=0.5;AN=2;BaseQRankSum=-0.522;DP=52;Dels=0.0;FS=2.422;HaplotypeScore=0.0;MLEAC=1;MLEAF=0.5;MQ=42.0;MQ0=0;MQRankSum=-0.653;QD=12.3;ReadPosRankSum=-0.839	GT:AD:DP:GQ:PL	0/1:31,21:52:99:668,0,1055
chrIV	179249	.	G	A	637.77	PASS	AC=1;AF=0.5;AN=2;BaseQRankSum=1.522;DP=43;Dels=0.0;FS=1.217;HaplotypeScore=0.0;MLEAC=1;MLEAF=0.5;MQ=42.0;MQ0=0;MQRankSum=-0.499;QD=14.83;ReadPosRankSum=0.889	GT:AD:DP:GQ:PL	0/1:23,20:43:99:666,0,721
chrIV	181211	.	C	T	1207.77	PASS	AC=1;AF=0.5;AN=2;BaseQRankSum=1.185;DP=56;Dels=0.0;FS=3.97;HaplotypeScore=3.9798;MLEAC=1;MLEAF=0.5;MQ=41.74;MQ0=0;MQRankSum=1.049;QD=21.57;ReadPosRankSum=-1.811	GT:AD:DP:GQ:PL	0/1:21,35:56:99:1236,0,644
chrIV	185862	.	C	T	768.77	PASS	AC=1;AF=0.5;AN=2;BaseQRankSum=-0.193;DP=52;Dels=0.0;FS=5.765;HaplotypeScore=0.0;MLEAC=1;MLEAF=0.5;MQ=42.0;MQ0=0;MQRankSum=1.955;QD=14.78;ReadPosRankSum=-0.486	GT:AD:DP:GQ:PL	0/1:28,24:52:99:797,0,936
chrIV	188318	.	G	A	454.77	PASS	AC=1;AF=0.5;AN=2;BaseQRankSum=0.138;DP=28;Dels=0.0;FS=8.202;HaplotypeScore=0.0;MLEAC=1;MLEAF=0.5;MQ=42.0;MQ0=0;MQRankSum=-0.138;QD=16.24;ReadPosRankSum=-0.829	GT:AD:DP:GQ:PL	0/1:13,15:28:99:483,0,418
chrIV	224795	.	G	A	551.77	PASS	AC=1;AF=0.5;AN=2;BaseQRankSum=0.234;DP=43;Dels=0.0;FS=0.0;HaplotypeScore=0.0;MLEAC=1;MLEAF=0.5;MQ=42.0;MQ0=0;MQRankSum=1.194;QD=12.83;ReadPosRankSum=-2.597	GT:AD:DP:GQ:PL	0/1:25,18:43:99:580,0,802
chrIV	251642	.	C	T	678.77	PASS	AC=1;AF=0.5;AN=2;BaseQRankSum=-0.397;DP=45;Dels=0.0;FS=1.154;HaplotypeScore=1.3123;MLEAC=1;MLEAF=0.5;MQ=42.0;MQ0=0;MQRankSum=-0.42;QD=15.08;ReadPosRankSum=0.329	GT:AD:DP:GQ:PL	0/1:23,22:45:99:707,0,751
chrIV	254879	.	A	G	673.77	PASS	AC=1;AF=0.5;AN=2;BaseQRankSum=-1.26;DP=39;Dels=0.0;FS=0.0;HaplotypeScore=0.0;MLEAC=1;MLEAF=0.5;MQ=41.9;MQ0=0;MQRankSum=-0.354;QD=17.28;ReadPosRankSum=0.92	GT:AD:DP:GQ:PL	0/1:17,22:39:99:702,0,542
chrIV	254898	.	G	A	660.77	PASS	AC=1;AF=0.5;AN=2;BaseQRankSum=-0.239;DP=39;Dels=0.0;FS=0.0;HaplotypeScore=0.0;MLEAC=1;MLEAF=0.5;MQ=41.9;MQ0=0;MQRankSum=-0.155;QD=16.94;ReadPosRankSum=0.352	GT:AD:DP:GQ:PL	0/1:18,21:39:99:689,0,575
chrIV	257726	.	G	A	610.77	PASS	AC=1;AF=0.5;AN=2;BaseQRankSum=-0.817;DP=35;Dels=0.0;FS=2.958;HaplotypeScore=0.0;MLEAC=1;MLEAF=0.5;MQ=41.42;MQ0=0;MQRankSum=-0.15;QD=17.45;ReadPosRankSum=-0.183	GT:AD:DP:GQ:PL	0/1:15,20:35:99:639,0,465
chrIV	258837	.	C	G	1389.77	PASS	AC=2;AF=1.0;AN=2;DP=36;Dels=0.0;FS=0.0;HaplotypeScore=0.0;MLEAC=2;MLEAF=1.0;MQ=42.0;MQ0=0;QD=31.27	GT:AD:DP:GQ:PL	1/1:0,36:36:99:1418,108,0
chrIV	264465	.	G	A	781.77	PASS	AC=1;AF=0.5;AN=2;BaseQRankSum=0.773;DP=48;Dels=0.0;FS=13.067;HaplotypeScore=0.0;MLEAC=1;MLEAF=0.5;MQ=42.0;MQ0=0;MQRankSum=-0.753;QD=16.29;ReadPosRankSum=1.474	GT:AD:DP:GQ:PL	0/1:24,24:48:99:810,0,804
chrIV	265435	.	G	A	972.77	PASS	AC=1;AF=0.5;AN=2;BaseQRankSum=-1.137;DP=56;Dels=0.0;FS=2.282;HaplotypeScore=0.0;MLEAC=1;MLEAF=0.5;MQ=41.97;MQ0=0;MQRankSum=-0.396;QD=17.37;ReadPosRankSum=0.643	GT:AD:DP:GQ:PL	0/1:25,31:56:99:1001,0,818
chrIV	265485	.	G	A	680.77	PASS	AC=1;AF=0.5;AN=2;BaseQRankSum=-1.507;DP=48;Dels=0.0;FS=1.079;HaplotypeScore=0.0;MLEAC=1;MLEAF=0.5;MQ=41.96;MQ0=0;MQRankSum=-1.321;QD=14.18;ReadPosRankSum=1.321	GT:AD:DP:GQ:PL	0/1:25,23:48:99:709,0,802
chrIV	265966	.	G	A	901.77	PASS	AC=1;AF=0.5;AN=2;BaseQRankSum=0.837;DP=60;Dels=0.0;FS=2.272;HaplotypeScore=0.0;MLEAC=1;MLEAF=0.5;MQ=42.0;MQ0=0;MQRankSum=-0.645;QD=15.03;ReadPosRankSum=0.689	GT:AD:DP:GQ:PL	0/1:32,28:60:99:930,0,1069
chrIV	272459	.	G	A	1409.77	PASS	AC=1;AF=0.5;AN=2;BaseQRankSum=2.492;DP=85;Dels=0.0;FS=9.014;HaplotypeScore=0.0;MLEAC=1;MLEAF=0.5;MQ=42.0;MQ0=0;MQRankSum=-1.921;QD=16.59;ReadPosRankSum=-0.057	GT:AD:DP:GQ:PL	0/1:43,42:85:99:1438,0,1400
chrIV	274160	.	A	G	880.77	PASS	AC=1;AF=0.5;AN=2;BaseQRankSum=-1.407;DP=61;Dels=0.0;FS=7.461;HaplotypeScore=0.0;MLEAC=1;MLEAF=0.5;MQ=42.0;MQ0=0;MQRankSum=0.57;QD=14.44;ReadPosRankSum=-0.772	GT:AD:DP:GQ:PL	0/1:31,30:61:99:909,0,1025
chrIV	283286	.	G	A	1543.77	PASS	AC=1;AF=0.5;AN=2;BaseQRankSum=2.115;DP=67;Dels=0.0;FS=1.028;HaplotypeScore=1.7005;MLEAC=1;MLEAF=0.5;MQ=41.48;MQ0=0;MQRankSum=-0.885;QD=23.04;ReadPosRankSum=0.142	GT:AD:DP:GQ:PL	0/1:21,46:67:99:1572,0,501
chrIV	332765	.	T	A	596.77	PASS	AC=1;AF=0.5;AN=2;BaseQRankSum=0.228;DP=38;Dels=0.0;FS=41.163;HaplotypeScore=0.0;MLEAC=1;MLEAF=0.5;MQ=41.44;MQ0=1;MQRankSum=-0.046;QD=15.7;ReadPosRankSum=1.352	GT:AD:DP:GQ:PL	0/1:18,19:38:99:625,0,540
chrIV	334071	.	C	A	591.77	PASS	AC=1;AF=0.5;AN=2;BaseQRankSum=0.802;DP=50;Dels=0.0;FS=56.933;HaplotypeScore=0.9987;MLEAC=1;MLEAF=0.5;MQ=41.96;MQ0=0;MQRankSum=0.05;QD=11.84;ReadPosRankSum=2.406	GT:AD:DP:GQ:PL	0/1:30,20:50:99:620,0,1037
chrIV	337447	.	G	A	889.77	PASS	AC=1;AF=0.5;AN=2;BaseQRankSum=-0.188;DP=53;Dels=0.0;FS=12.969;HaplotypeScore=0.0;MLEAC=1;MLEAF=0.5;MQ=41.96;MQ0=0;MQRankSum=-0.152;QD=16.79;ReadPosRankSum=1.778	GT:AD:DP:GQ:PL	0/1:24,29:53:99:918,0,788
chrIV	355514	.	C	T	340.77	PASS	AC=1;AF=0.5;AN=2;BaseQRankSum=-2.423;DP=57;Dels=0.0;FS=44.381;HaplotypeScore=12.4111;MLEAC=1;MLEAF=0.5;MQ=41.04;MQ0=1;MQRankSum=0.445;QD=5.98;ReadPosRankSum=1.426	GT:AD:DP:GQ:PL	0/1:39,18:57:99:369,0,1312
chrIV	360713	.	G	A	651.77	PASS	AC=1;AF=0.5;AN=2;BaseQRankSum=0.336;DP=53;Dels=0.0;FS=1.092;HaplotypeScore=0.0;MLEAC=1;MLEAF=0.5;MQ=42.0;MQ0=0;MQRankSum=0.227;QD=12.3;ReadPosRankSum=-0.3	GT:AD:DP:GQ:PL	0/1:32,21:53:99:680,0,1103
chrIV	368281	.	G	A	1069.77	PASS	AC=1;AF=0.5;AN=2;BaseQRankSum=0.023;DP=59;Dels=0.0;FS=2.272;HaplotypeScore=0.0;MLEAC=1;MLEAF=0.5;MQ=42.0;MQ0=0;MQRankSum=-1.179;QD=18.13;ReadPosRankSum=-0.89	GT:AD:DP:GQ:PL	0/1:27,32:59:99:1098,0,907
chrIV	394231	.	A	G	839.77	PASS	AC=1;AF=0.5;AN=2;BaseQRankSum=-0.008;DP=57;Dels=0.0;FS=7.45;HaplotypeScore=1.6671;MLEAC=1;MLEAF=0.5;MQ=42.0;MQ0=0;MQRankSum=-0.487;QD=14.73;ReadPosRankSum=0.615	GT:AD:DP:GQ:PL	0/1:29,28:57:99:868,0,895
chrIV	400874	.	A	T	403.77	PASS	AC=1;AF=0.5;AN=2;BaseQRankSum=0.371;DP=44;Dels=0.0;FS=48.097;HaplotypeScore=1.9894;MLEAC=1;MLEAF=0.5;MQ=41.35;MQ0=0;MQRankSum=-0.52;QD=9.18;ReadPosRankSum=2.451	GT:AD:DP:GQ:PL	0/1:29,15:44:99:432,0,1021
chrIV	420479	.	G	A	1502.77	PASS	AC=1;AF=0.5;AN=2;BaseQRankSum=1.331;DP=76;Dels=0.0;FS=6.063;HaplotypeScore=0.0;MLEAC=1;MLEAF=0.5;MQ=42.0;MQ0=0;MQRankSum=1.646;QD=19.77;ReadPosRankSum=-0.268	GT:AD:DP:GQ:PL	0/1:32,44:76:99:1531,0,994
chrIV	421781	.	G	A	1168.77	PASS	AC=1;AF=0.5;AN=2;BaseQRankSum=1.401;DP=65;Dels=0.0;FS=3.368;HaplotypeScore=0.0;MLEAC=1;MLEAF=0.5;MQ=42.0;MQ0=0;MQRankSum=1.533;QD=17.98;ReadPosRankSum=0.204	GT:AD:DP:GQ:PL	0/1:30,35:65:99:1197,0,975
chrIV	484183	.	G	A	1251.77	PASS	AC=1;AF=0.5;AN=2;BaseQRankSum=-0.959;DP=69;Dels=0.0;FS=21.058;HaplotypeScore=0.0;MLEAC=1;MLEAF=0.5;MQ=42.0;MQ0=0;MQRankSum=0.585;QD=18.14;ReadPosRankSum=-1.104	GT:AD:DP:GQ:PL	0/1:31,38:69:99:1280,0,1017
chrIV	486754	.	G	C	371.77	PASS	AC=1;AF=0.5;AN=2;BaseQRankSum=-3.753;DP=47;Dels=0.0;FS=55.444;HaplotypeScore=2.6648;MLEAC=1;MLEAF=0.5;MQ=41.96;MQ0=0;MQRankSum=0.631;QD=7.91;ReadPosRankSum=-0.166	GT:AD:DP:GQ:PL	0/1:30,17:47:99:400,0,1054
chrIV	488654	.	G	A	1036.77	PASS	AC=1;AF=0.5;AN=2;BaseQRankSum=0.205;DP=66;Dels=0.0;FS=8.254;HaplotypeScore=0.0;MLEAC=1;MLEAF=0.5;MQ=42.0;MQ0=0;MQRankSum=2.167;QD=15.71;ReadPosRankSum=0.654	GT:AD:DP:GQ:PL	0/1:33,33:66:99:1065,0,1047
chrIV	492097	.	G	A	1607.77	PASS	AC=1;AF=0.5;AN=2;BaseQRankSum=0.035;DP=105;Dels=0.0;FS=4.823;HaplotypeScore=0.0;MLEAC=1;MLEAF=0.5;MQ=40.69;MQ0=0;MQRankSum=-2.518;QD=15.31;ReadPosRankSum=0.17	GT:AD:DP:GQ:PL	0/1:50,55:105:99:1636,0,1596
chrIV	499798	.	G	A	900.77	PASS	AC=1;AF=0.5;AN=2;BaseQRankSum=0.564;DP=50;Dels=0.0;FS=8.094;HaplotypeScore=0.0;MLEAC=1;MLEAF=0.5;MQ=42.0;MQ0=0;MQRankSum=3.153;QD=18.02;ReadPosRankSum=0.428	GT:AD:DP:GQ:PL	0/1:23,27:50:99:929,0,738
chrIV	503355	.	T	G	254.77	PASS	AC=1;AF=0.5;AN=2;BaseQRankSum=-1.014;DP=39;Dels=0.0;FS=48.394;HaplotypeScore=1.664;MLEAC=1;MLEAF=0.5;MQ=42.0;MQ0=0;MQRankSum=-0.577;QD=6.53;ReadPosRankSum=1.17	GT:AD:DP:GQ:PL	0/1:28,11:39:99:283,0,866
chrIV	503938	.	G	A	628.77	PASS	AC=1;AF=0.5;AN=2;BaseQRankSum=0.182;DP=35;Dels=0.0;FS=7.624;HaplotypeScore=2.3548;MLEAC=1;MLEAF=0.5;MQ=42.0;MQ0=0;MQRankSum=-2.136;QD=17.96;ReadPosRankSum=1.474	GT:AD:DP:GQ:PL	0/1:16,19:35:99:657,0,469
chrIV	504169	.	G	A	1038.77	PASS	AC=1;AF=0.5;AN=2;BaseQRankSum=-1.249;DP=56;Dels=0.0;FS=2.305;HaplotypeScore=0.0;MLEAC=1;MLEAF=0.5;MQ=42.0;MQ0=0;MQRankSum=-0.916;QD=18.55;ReadPosRankSum=-0.733	GT:AD:DP:GQ:PL	0/1:23,33:56:99:1067,0,720
chrIV	504903	.	G	A	361.77	PASS	AC=1;AF=0.5;AN=2;BaseQRankSum=-1.581;DP=37;Dels=0.0;FS=0.0;HaplotypeScore=0.0;MLEAC=1;MLEAF=0.5;MQ=42.0;MQ0=0;MQRankSum=0.454;QD=9.78;ReadPosRankSum=1.456	GT:AD:DP:GQ:PL	0/1:23,14:37:99:390,0,774
chrIV	506916	.	T	A	120.77	PASS	AC=1;AF=0.5;AN=2;BaseQRankSum=-2.88;DP=30;Dels=0.03;FS=52.903;HaplotypeScore=1.7005;MLEAC=1;MLEAF=0.5;MQ=42.0;MQ0=0;MQRankSum=0.79;QD=4.03;ReadPosRankSum=2.217	GT:AD:DP:GQ:PL	0/1:22,7:29:99:149,0,755
chrIV	506917	.	T	A	116.77	PASS	AC=1;AF=0.5;AN=2;BaseQRankSum=-2.893;DP=30;Dels=0.0;FS=47.524;HaplotypeScore=1.7005;MLEAC=1;MLEAF=0.5;MQ=42.0;MQ0=0;MQRankSum=0.637;QD=3.89;ReadPosRankSum=2.648	GT:AD:DP:GQ:PL	0/1:23,7:30:99:145,0,797
chrIV	510412	.	G	A	964.77	PASS	AC=1;AF=0.5;AN=2;BaseQRankSum=0.691;DP=45;Dels=0.0;FS=2.66;HaplotypeScore=0.0;MLEAC=1;MLEAF=0.5;MQ=42.0;MQ0=0;MQRankSum=0.457;QD=21.44;ReadPosRankSum=0.761	GT:AD:DP:GQ:PL	0/1:17,28:45:99:993,0,545
chrIV	510908	.	G	A	443.77	PASS	AC=1;AF=0.5;AN=2;BaseQRankSum=1.211;DP=31;Dels=0.0;FS=5.608;HaplotypeScore=0.0;MLEAC=1;MLEAF=0.5;MQ=42.0;MQ0=0;MQRankSum=-0.496;QD=14.32;ReadPosRankSum=-0.893	GT:AD:DP:GQ:PL	0/1:17,14:31:99:472,0,557
chrIV	547558	.	G	A	596.77	PASS	AC=1;AF=0.5;AN=2;BaseQRankSum=1.294;DP=35;Dels=0.0;FS=1.317;HaplotypeScore=2.9994;MLEAC=1;MLEAF=0.5;MQ=41.94;MQ0=0;MQRankSum=-0.155;QD=17.05;ReadPosRankSum=0.155	GT:AD:DP:GQ:PL	0/1:16,18:35:99:625,0,531
chrIV	557152	.	T	C	652.77	PASS	AC=1;AF=0.5;AN=2;BaseQRankSum=0.472;DP=52;Dels=0.0;FS=5.825;HaplotypeScore=0.0;MLEAC=1;MLEAF=0.5;MQ=41.96;MQ0=0;MQRankSum=-0.824;QD=12.55;ReadPosRankSum=-0.843	GT:AD:DP:GQ:PL	0/1:30,22:52:99:681,0,946
chrIV	561751	.	G	A	1376.77	PASS	AC=1;AF=0.5;AN=2;BaseQRankSum=1.907;DP=73;Dels=0.0;FS=0.92;HaplotypeScore=0.0;MLEAC=1;MLEAF=0.5;MQ=42.0;MQ0=0;MQRankSum=-1.062;QD=18.86;ReadPosRankSum=0.717	GT:AD:DP:GQ:PL	0/1:32,41:73:99:1405,0,950
chrIV	565089	.	A	G	813.77	PASS	AC=1;AF=0.5;AN=2;BaseQRankSum=0.673;DP=43;Dels=0.0;FS=0.0;HaplotypeScore=0.0;MLEAC=1;MLEAF=0.5;MQ=42.0;MQ0=0;MQRankSum=0.819;QD=18.92;ReadPosRankSum=1.846	GT:AD:DP:GQ:PL	0/1:19,24:43:99:842,0,574
chrIV	596471	.	G	A	963.77	PASS	AC=1;AF=0.5;AN=2;BaseQRankSum=1.205;DP=55;Dels=0.0;FS=0.0;HaplotypeScore=0.734;MLEAC=1;MLEAF=0.5;MQ=42.0;MQ0=0;MQRankSum=-1.087;QD=17.52;ReadPosRankSum=1.661	GT:AD:DP:GQ:PL	0/1:26,29:55:99:992,0,853
chrIV	603005	.	G	A	532.77	PASS	AC=1;AF=0.5;AN=2;BaseQRankSum=-1.031;DP=43;Dels=0.0;FS=4.461;HaplotypeScore=0.0;MLEAC=1;MLEAF=0.5;MQ=42.0;MQ0=0;MQRankSum=-0.261;QD=12.39;ReadPosRankSum=0.161	GT:AD:DP:GQ:PL	0/1:26,17:43:99:561,0,893
chrIV	604707	.	G	A	389.77	PASS	AC=1;AF=0.5;AN=2;BaseQRankSum=-0.924;DP=37;Dels=0.0;FS=46.781;HaplotypeScore=7.6511;MLEAC=1;MLEAF=0.5;MQ=41.44;MQ0=0;MQRankSum=-0.83;QD=10.53;ReadPosRankSum=1.488	GT:AD:DP:GQ:PL	0/1:23,14:37:99:418,0,759
chrIV	606413	.	C	T	463.77	PASS	AC=1;AF=0.5;AN=2;BaseQRankSum=0.746;DP=26;Dels=0.0;FS=3.751;HaplotypeScore=0.0;MLEAC=1;MLEAF=0.5;MQ=42.0;MQ0=0;MQRankSum=-1.26;QD=17.84;ReadPosRankSum=-1.209	GT:AD:DP:GQ:PL	0/1:12,14:26:99:492,0,388
chrIV	611759	.	G	A	727.77	PASS	AC=1;AF=0.5;AN=2;BaseQRankSum=1.07;DP=51;Dels=0.0;FS=0.0;HaplotypeScore=0.0;MLEAC=1;MLEAF=0.5;MQ=42.0;MQ0=0;MQRankSum=-0.805;QD=14.27;ReadPosRankSum=0.88	GT:AD:DP:GQ:PL	0/1:28,23:51:99:756,0,932
chrIV	612149	.	A	G	978.77	PASS	AC=1;AF=0.5;AN=2;BaseQRankSum=0.674;DP=55;Dels=0.0;FS=3.798;HaplotypeScore=0.9933;MLEAC=1;MLEAF=0.5;MQ=41.93;MQ0=0;MQRankSum=-0.555;QD=17.8;ReadPosRankSum=1.152	GT:AD:DP:GQ:PL	0/1:23,32:55:99:1007,0,677
chrIV	617704	.	C	T	976.77	PASS	AC=1;AF=0.5;AN=2;BaseQRankSum=1.602;DP=63;Dels=0.0;FS=0.972;HaplotypeScore=0.0;MLEAC=1;MLEAF=0.5;MQ=42.0;MQ0=0;MQRankSum=2.647;QD=15.5;ReadPosRankSum=0.378	GT:AD:DP:GQ:PL	0/1:31,32:63:99:1005,0,932
chrIV	631275	.	C	T	817.77	PASS	AC=1;AF=0.5;AN=2;BaseQRankSum=-2.785;DP=63;Dels=0.0;FS=16.924;HaplotypeScore=0.0;MLEAC=1;MLEAF=0.5;MQ=42.0;MQ0=0;MQRankSum=0.59;QD=12.98;ReadPosRankSum=-1.34	GT:AD:DP:GQ:PL	0/1:36,27:63:99:846,0,1255
chrIV	643152	.	G	A	691.77	PASS	AC=1;AF=0.5;AN=2;BaseQRankSum=1.671;DP=50;Dels=0.0;FS=0.0;HaplotypeScore=0.9916;MLEAC=1;MLEAF=0.5;MQ=42.0;MQ0=0;MQRankSum=0.264;QD=13.84;ReadPosRankSum=-1.397	GT:AD:DP:GQ:PL	0/1:28,22:50:99:720,0,897
chrIV	653872	.	A	G	890.77	PASS	AC=1;AF=0.5;AN=2;BaseQRankSum=0.211;DP=55;Dels=0.0;FS=5.479;HaplotypeScore=0.0;MLEAC=1;MLEAF=0.5;MQ=42.0;MQ0=0;MQRankSum=1.02;QD=16.2;ReadPosRankSum=1.441	GT:AD:DP:GQ:PL	0/1:26,29:55:99:919,0,830
chrIV	661587	.	G	A	1130.77	PASS	AC=1;AF=0.5;AN=2;BaseQRankSum=-0.065;DP=61;Dels=0.0;FS=5.099;HaplotypeScore=0.734;MLEAC=1;MLEAF=0.5;MQ=41.94;MQ0=0;MQRankSum=-0.748;QD=18.54;ReadPosRankSum=0.486	GT:AD:DP:GQ:PL	0/1:27,34:61:99:1159,0,879
chrIV	667577	.	G	A	603.77	PASS	AC=1;AF=0.5;AN=2;BaseQRankSum=-0.436;DP=39;Dels=0.0;FS=1.243;HaplotypeScore=0.0;MLEAC=1;MLEAF=0.5;MQ=42.0;MQ0=0;MQRankSum=-0.632;QD=15.48;ReadPosRankSum=-1.391	GT:AD:DP:GQ:PL	0/1:20,19:39:99:632,0,670
chrIV	672508	.	A	G	712.77	PASS	AC=1;AF=0.5;AN=2;BaseQRankSum=0.17;DP=53;Dels=0.0;FS=1.079;HaplotypeScore=0.0;MLEAC=1;MLEAF=0.5;MQ=42.0;MQ0=0;MQRankSum=2.1;QD=13.45;ReadPosRankSum=-0.581	GT:AD:DP:GQ:PL	0/1:29,24:53:99:741,0,940
chrIV	674341	.	G	A	555.77	PASS	AC=1;AF=0.5;AN=2;BaseQRankSum=0.916;DP=39;Dels=0.0;FS=1.243;HaplotypeScore=0.0;MLEAC=1;MLEAF=0.5;MQ=42.0;MQ0=0;MQRankSum=-0.07;QD=14.25;ReadPosRankSum=0.747	GT:AD:DP:GQ:PL	0/1:21,18:39:99:584,0,700
chrIV	674764	.	A	G	548.77	PASS	AC=1;AF=0.5;AN=2;BaseQRankSum=0.743;DP=52;Dels=0.0;FS=16.488;HaplotypeScore=0.0;MLEAC=1;MLEAF=0.5;MQ=42.0;MQ0=0;MQRankSum=-0.404;QD=10.55;ReadPosRankSum=1.514	GT:AD:DP:GQ:PL	0/1:32,20:52:99:577,0,949
chrIV	678291	.	G	A	965.77	PASS	AC=1;AF=0.5;AN=2;BaseQRankSum=0.74;DP=62;Dels=0.0;FS=3.585;HaplotypeScore=0.0;MLEAC=1;MLEAF=0.5;MQ=42.0;MQ0=0;MQRankSum=-0.697;QD=15.58;ReadPosRankSum=2.472	GT:AD:DP:GQ:PL	0/1:32,30:62:99:994,0,984
chrIV	687245	.	G	A	924.77	PASS	AC=1;AF=0.5;AN=2;BaseQRankSum=1.133;DP=44;Dels=0.0;FS=1.186;HaplotypeScore=0.0;MLEAC=1;MLEAF=0.5;MQ=42.0;MQ0=0;MQRankSum=0.723;QD=21.02;ReadPosRankSum=0.145	GT:AD:DP:GQ:PL	0/1:17,27:44:99:953,0,500
chrIV	690644	.	G	A	845.77	PASS	AC=1;AF=0.5;AN=2;BaseQRankSum=-0.85;DP=55;Dels=0.0;FS=1.038;HaplotypeScore=0.0;MLEAC=1;MLEAF=0.5;MQ=41.96;MQ0=0;MQRankSum=0.143;QD=15.38;ReadPosRankSum=-1.052	GT:AD:DP:GQ:PL	0/1:27,28:55:99:874,0,853
chrIV	705656	.	G	A	1456.77	PASS	AC=1;AF=0.5;AN=2;BaseQRankSum=0.752;DP=82;Dels=0.0;FS=0.833;HaplotypeScore=0.5784;MLEAC=1;MLEAF=0.5;MQ=42.0;MQ0=0;MQRankSum=-0.678;QD=17.77;ReadPosRankSum=-0.093	GT:AD:DP:GQ:PL	0/1:39,43:82:99:1485,0,1286
chrIV	720839	.	G	A	564.77	PASS	AC=1;AF=0.5;AN=2;BaseQRankSum=-0.06;DP=31;Dels=0.0;FS=20.505;HaplotypeScore=0.0;MLEAC=1;MLEAF=0.5;MQ=42.0;MQ0=0;MQRankSum=-0.734;QD=18.22;ReadPosRankSum=-0.576	GT:AD:DP:GQ:PL	0/1:14,17:31:99:593,0,471
chrIV	726068	.	C	T	677.77	PASS	AC=1;AF=0.5;AN=2;BaseQRankSum=-1.726;DP=46;Dels=0.0;FS=0.0;HaplotypeScore=0.0;MLEAC=1;MLEAF=0.5;MQ=42.0;MQ0=0;MQRankSum=-0.121;QD=14.73;ReadPosRankSum=-1.286	GT:AD:DP:GQ:PL	0/1:24,22:46:99:706,0,794
chrIV	735569	.	A	G	665.77	PASS	AC=1;AF=0.5;AN=2;BaseQRankSum=0.385;DP=57;Dels=0.0;FS=5.429;HaplotypeScore=0.0;MLEAC=1;MLEAF=0.5;MQ=42.0;MQ0=0;MQRankSum=1.615;QD=11.68;ReadPosRankSum=0.451	GT:AD:DP:GQ:PL	0/1:35,22:57:99:694,0,1116
chrIV	752656	.	A	G	573.77	PASS	AC=1;AF=0.5;AN=2;BaseQRankSum=1.458;DP=41;Dels=0.0;FS=2.807;HaplotypeScore=0.0;MLEAC=1;MLEAF=0.5;MQ=42.0;MQ0=0;MQRankSum=-2.299;QD=13.99;ReadPosRankSum=1.511	GT:AD:DP:GQ:PL	0/1:23,18:41:99:602,0,793
chrIV	756249	.	G	A	590.77	PASS	AC=1;AF=0.5;AN=2;BaseQRankSum=-0.436;DP=56;Dels=0.0;FS=7.783;HaplotypeScore=0.0;MLEAC=1;MLEAF=0.5;MQ=42.0;MQ0=0;MQRankSum=-0.539;QD=10.55;ReadPosRankSum=0.265	GT:AD:DP:GQ:PL	0/1:36,20:56:99:619,0,1255
chrIV	756848	.	G	A	682.77	PASS	AC=1;AF=0.5;AN=2;BaseQRankSum=-1.231;DP=48;Dels=0.0;FS=1.079;HaplotypeScore=0.0;MLEAC=1;MLEAF=0.5;MQ=42.0;MQ0=0;MQRankSum=1.19;QD=14.22;ReadPosRankSum=0.197	GT:AD:DP:GQ:PL	0/1:26,22:48:99:711,0,880
chrIV	770424	.	G	A	642.77	PASS	AC=1;AF=0.5;AN=2;BaseQRankSum=1.668;DP=43;Dels=0.0;FS=4.375;HaplotypeScore=0.0;MLEAC=1;MLEAF=0.5;MQ=42.0;MQ0=0;MQRankSum=-0.767;QD=14.95;ReadPosRankSum=0.134	GT:AD:DP:GQ:PL	0/1:23,20:43:99:671,0,758
chrIV	770513	.	C	T	1241.77	PASS	AC=1;AF=0.5;AN=2;BaseQRankSum=-0.149;DP=59;Dels=0.0;FS=2.353;HaplotypeScore=0.0;MLEAC=1;MLEAF=0.5;MQ=42.0;MQ0=0;MQRankSum=0.29;QD=21.05;ReadPosRankSum=0.337	GT:AD:DP:GQ:PL	0/1:22,37:59:99:1270,0,688
chrIV	775966	.	C	T	887.77	PASS	AC=1;AF=0.5;AN=2;BaseQRankSum=-0.559;DP=43;Dels=0.0;FS=6.852;HaplotypeScore=0.0;MLEAC=1;MLEAF=0.5;MQ=41.95;MQ0=0;MQRankSum=-0.633;QD=20.65;ReadPosRankSum=-0.807	GT:AD:DP:GQ:PL	0/1:17,26:43:99:916,0,522
chrIV	792536	.	A	G	984.77	PASS	AC=1;AF=0.5;AN=2;BaseQRankSum=-1.35;DP=68;Dels=0.0;FS=0.0;HaplotypeScore=0.0;MLEAC=1;MLEAF=0.5;MQ=41.97;MQ0=0;MQRankSum=-0.405;QD=14.48;ReadPosRankSum=-0.356	GT:AD:DP:GQ:PL	0/1:35,33:68:99:1013,0,1198
chrIV	792592	.	G	A	1184.77	PASS	AC=1;AF=0.5;AN=2;BaseQRankSum=0.6;DP=78;Dels=0.0;FS=0.0;HaplotypeScore=0.0;MLEAC=1;MLEAF=0.5;MQ=41.97;MQ0=0;MQRankSum=0.4;QD=15.19;ReadPosRankSum=-1.181	GT:AD:DP:GQ:PL	0/1:41,37:78:99:1213,0,1366
chrIV	796629	.	A	G	728.77	PASS	AC=1;AF=0.5;AN=2;BaseQRankSum=-0.876;DP=58;Dels=0.0;FS=17.835;HaplotypeScore=0.0;MLEAC=1;MLEAF=0.5;MQ=42.0;MQ0=0;MQRankSum=-0.529;QD=12.56;ReadPosRankSum=0.45	GT:AD:DP:GQ:PL	0/1:34,24:58:99:757,0,1180
chrIV	809004	.	G	A	1058.77	PASS	AC=1;AF=0.5;AN=2;BaseQRankSum=-1.438;DP=72;Dels=0.0;FS=4.498;HaplotypeScore=0.0;MLEAC=1;MLEAF=0.5;MQ=42.0;MQ0=0;MQRankSum=-0.051;QD=14.71;ReadPosRankSum=-1.111	GT:AD:DP:GQ:PL	0/1:38,34:72:99:1087,0,1253
chrIV	813844	.	G	A	1298.77	PASS	AC=1;AF=0.5;AN=2;BaseQRankSum=0.007;DP=61;Dels=0.0;FS=2.243;HaplotypeScore=1.5226;MLEAC=1;MLEAF=0.5;MQ=42.0;MQ0=0;MQRankSum=0.469;QD=21.29;ReadPosRankSum=1.004	GT:AD:DP:GQ:PL	0/1:23,38:61:99:1327,0,717
chrIV	818588	.	A	T	692.77	PASS	AC=1;AF=0.5;AN=2;BaseQRankSum=2.303;DP=45;Dels=0.0;FS=52.547;HaplotypeScore=1.7338;MLEAC=1;MLEAF=0.5;MQ=41.53;MQ0=0;MQRankSum=-0.047;QD=15.39;ReadPosRankSum=2.655	GT:AD:DP:GQ:PL	0/1:23,21:45:99:721,0,680
chrIV	818609	.	A	T	220.77	PASS	AC=1;AF=0.5;AN=2;BaseQRankSum=-1.27;DP=38;Dels=0.0;FS=40.364;HaplotypeScore=0.0;MLEAC=1;MLEAF=0.5;MQ=42.0;MQ0=0;MQRankSum=0.584;QD=5.81;ReadPosRankSum=-0.343	GT:AD:DP:GQ:PL	0/1:29,9:38:99:249,0,1021
chrIV	818963	.	G	A	378.77	PASS	AC=1;AF=0.5;AN=2;BaseQRankSum=-0.118;DP=35;Dels=0.0;FS=11.171;HaplotypeScore=0.0;MLEAC=1;MLEAF=0.5;MQ=42.0;MQ0=0;MQRankSum=0.522;QD=10.82;ReadPosRankSum=1.801	GT:AD:DP:GQ:PL	0/1:21,14:35:99:407,0,694
chrIV	842583	.	G	A	615.77	PASS	AC=1;AF=0.5;AN=2;BaseQRankSum=-2.724;DP=49;Dels=0.0;FS=16.373;HaplotypeScore=0.0;MLEAC=1;MLEAF=0.5;MQ=41.96;MQ0=0;MQRankSum=0.07;QD=12.57;ReadPosRankSum=-1.015	GT:AD:DP:GQ:PL	0/1:27,22:49:99:644,0,902
chrIV	849626	.	T	A	252.77	PASS	AC=1;AF=0.5;AN=2;BaseQRankSum=-1.07;DP=51;Dels=0.0;FS=56.178;HaplotypeScore=2.5237;MLEAC=1;MLEAF=0.5;MQ=42.0;MQ0=0;MQRankSum=-0.421;QD=4.96;ReadPosRankSum=0.529	GT:AD:DP:GQ:PL	0/1:37,14:51:99:281,0,1114
chrIV	851594	.	C	T	690.77	PASS	AC=1;AF=0.5;AN=2;BaseQRankSum=1.317;DP=41;Dels=0.0;FS=1.189;HaplotypeScore=0.0;MLEAC=1;MLEAF=0.5;MQ=42.0;MQ0=0;MQRankSum=-1.943;QD=16.85;ReadPosRankSum=-1.813	GT:AD:DP:GQ:PL	0/1:20,21:41:99:719,0,618
chrIV	851972	.	A	G	562.77	PASS	AC=1;AF=0.5;AN=2;BaseQRankSum=-0.012;DP=44;Dels=0.0;FS=0.0;HaplotypeScore=0.8321;MLEAC=1;MLEAF=0.5;MQ=42.0;MQ0=0;MQRankSum=-0.153;QD=12.79;ReadPosRankSum=0.412	GT:AD:DP:GQ:PL	0/1:24,20:44:99:591,0,750
chrIV	853212	.	A	G	680.77	PASS	AC=1;AF=0.5;AN=2;BaseQRankSum=0.671;DP=46;Dels=0.0;FS=1.186;HaplotypeScore=0.0;MLEAC=1;MLEAF=0.5;MQ=41.34;MQ0=0;MQRankSum=0.319;QD=14.8;ReadPosRankSum=0.759	GT:AD:DP:GQ:PL	0/1:24,22:46:99:709,0,825
chrIV	866813	.	G	A	792.77	PASS	AC=1;AF=0.5;AN=2;BaseQRankSum=-0.982;DP=40;Dels=0.0;FS=3.048;HaplotypeScore=0.5784;MLEAC=1;MLEAF=0.5;MQ=41.95;MQ0=0;MQRankSum=1.357;QD=19.82;ReadPosRankSum=0.347	GT:AD:DP:GQ:PL	0/1:13,27:40:99:821,0,374
chrIV	869559	.	C	T	684.77	PASS	AC=1;AF=0.5;AN=2;BaseQRankSum=-0.382;DP=38;Dels=0.0;FS=1.239;HaplotypeScore=0.0;MLEAC=1;MLEAF=0.5;MQ=42.0;MQ0=0;MQRankSum=0.44;QD=18.02;ReadPosRankSum=0.44	GT:AD:DP:GQ:PL	0/1:17,21:38:99:713,0,553
chrIV	888774	.	C	T	579.77	PASS	AC=1;AF=0.5;AN=2;BaseQRankSum=-2.464;DP=53;Dels=0.0;FS=0.0;HaplotypeScore=0.0;MLEAC=1;MLEAF=0.5;MQ=42.0;MQ0=0;MQRankSum=-0.827;QD=10.94;ReadPosRankSum=-0.391	GT:AD:DP:GQ:PL	0/1:32,21:53:99:608,0,1042
chrIV	892780	.	T	C	566.77	PASS	AC=1;AF=0.5;AN=2;BaseQRankSum=-1.914;DP=55;Dels=0.0;FS=7.951;HaplotypeScore=2.2566;MLEAC=1;MLEAF=0.5;MQ=41.96;MQ0=0;MQRankSum=0.563;QD=10.3;ReadPosRankSum=-1.256	GT:AD:DP:GQ:PL	0/1:34,21:55:99:595,0,1216
chrIV	894026	.	A	G	814.77	PASS	AC=1;AF=0.5;AN=2;BaseQRankSum=1.919;DP=46;Dels=0.0;FS=2.597;HaplotypeScore=0.0;MLEAC=1;MLEAF=0.5;MQ=41.96;MQ0=0;MQRankSum=1.344;QD=17.71;ReadPosRankSum=0.379	GT:AD:DP:GQ:PL	0/1:19,27:46:99:843,0,490
chrIV	904593	.	C	T	1003.77	PASS	AC=1;AF=0.5;AN=2;BaseQRankSum=-0.624;DP=58;Dels=0.0;FS=5.446;HaplotypeScore=0.0;MLEAC=1;MLEAF=0.5;MQ=42.0;MQ0=0;MQRankSum=1.621;QD=17.31;ReadPosRankSum=-0.327	GT:AD:DP:GQ:PL	0/1:27,31:58:99:1032,0,917
chrIV	917498	.	G	A	174.77	PASS	AC=1;AF=0.5;AN=2;BaseQRankSum=-2.99;DP=41;Dels=0.0;FS=51.461;HaplotypeScore=5.6939;MLEAC=1;MLEAF=0.5;MQ=41.64;MQ0=0;MQRankSum=-0.531;QD=4.26;ReadPosRankSum=2.778	GT:AD:DP:GQ:PL	0/1:31,10:41:99:203,0,1068
chrIV	920796	.	G	A	1105.77	PASS	AC=1;AF=0.5;AN=2;BaseQRankSum=0.798;DP=54;Dels=0.0;FS=2.511;HaplotypeScore=0.9995;MLEAC=1;MLEAF=0.5;MQ=42.0;MQ0=0;MQRankSum=-0.195;QD=20.48;ReadPosRankSum=0.319	GT:AD:DP:GQ:PL	0/1:21,33:54:99:1134,0,670
chrIV	939246	.	A	G	690.77	PASS	AC=1;AF=0.5;AN=2;BaseQRankSum=0.825;DP=64;Dels=0.0;FS=3.585;HaplotypeScore=0.734;MLEAC=1;MLEAF=0.5;MQ=42.0;MQ0=0;MQRankSum=0.645;QD=10.79;ReadPosRankSum=0.576	GT:AD:DP:GQ:PL	0/1:40,24:64:99:719,0,1320
chrIV	955575	.	A	T	432.77	PASS	AC=1;AF=0.5;AN=2;BaseQRankSum=-2.641;DP=39;Dels=0.0;FS=59.768;HaplotypeScore=2.9841;MLEAC=1;MLEAF=0.5;MQ=41.59;MQ0=0;MQRankSum=0.621;QD=11.1;ReadPosRankSum=2.439	GT:AD:DP:GQ:PL	0/1:24,15:39:99:461,0,807
chrIV	967928	.	G	A	646.77	PASS	AC=1;AF=0.5;AN=2;BaseQRankSum=-0.155;DP=48;Dels=0.0;FS=1.133;HaplotypeScore=0.5784;MLEAC=1;MLEAF=0.5;MQ=42.0;MQ0=0;MQRankSum=0.176;QD=13.47;ReadPosRankSum=-0.735	GT:AD:DP:GQ:PL	0/1:26,22:48:99:675,0,808
chrIV	975484	.	G	A	686.77	PASS	AC=1;AF=0.5;AN=2;BaseQRankSum=0.288;DP=47;Dels=0.0;FS=6.396;HaplotypeScore=0.0;MLEAC=1;MLEAF=0.5;MQ=42.0;MQ0=0;MQRankSum=1.695;QD=14.61;ReadPosRankSum=0.394	GT:AD:DP:GQ:PL	0/1:25,22:47:99:715,0,852
chrIV	979199	.	G	A	521.77	PASS	AC=1;AF=0.5;AN=2;BaseQRankSum=0.547;DP=40;Dels=0.0;FS=0.0;HaplotypeScore=0.0;MLEAC=1;MLEAF=0.5;MQ=42.0;MQ0=0;MQRankSum=0.301;QD=13.04;ReadPosRankSum=0.055	GT:AD:DP:GQ:PL	0/1:23,17:40:99:550,0,763
chrIV	979624	.	A	G	830.77	PASS	AC=1;AF=0.5;AN=2;BaseQRankSum=0.43;DP=49;Dels=0.0;FS=1.101;HaplotypeScore=0.0;MLEAC=1;MLEAF=0.5;MQ=42.0;MQ0=0;MQRankSum=-0.17;QD=16.95;ReadPosRankSum=-0.31	GT:AD:DP:GQ:PL	0/1:24,25:49:99:859,0,805
chrIV	1014227	.	A	G	1106.77	PASS	AC=1;AF=0.5;AN=2;BaseQRankSum=0.862;DP=60;Dels=0.0;FS=0.0;HaplotypeScore=0.0;MLEAC=1;MLEAF=0.5;MQ=42.0;MQ0=0;MQRankSum=0.238;QD=18.45;ReadPosRankSum=0.312	GT:AD:DP:GQ:PL	0/1:27,33:60:99:1135,0,870
chrIV	1015120	.	C	T	859.77	PASS	AC=1;AF=0.5;AN=2;BaseQRankSum=0.856;DP=64;Dels=0.0;FS=0.993;HaplotypeScore=0.0;MLEAC=1;MLEAF=0.5;MQ=42.0;MQ0=0;MQRankSum=-0.299;QD=13.43;ReadPosRankSum=1.373	GT:AD:DP:GQ:PL	0/1:37,27:64:99:888,0,1217
chrIV	1027512	.	A	G	599.77	PASS	AC=1;AF=0.5;AN=2;BaseQRankSum=-1.693;DP=38;Dels=0.0;FS=1.289;HaplotypeScore=0.0;MLEAC=1;MLEAF=0.5;MQ=42.0;MQ0=0;MQRankSum=-0.876;QD=15.78;ReadPosRankSum=-0.671	GT:AD:DP:GQ:PL	0/1:19,19:38:99:628,0,645
chrIV	1037249	.	G	A	1109.77	PASS	AC=1;AF=0.5;AN=2;BaseQRankSum=0.353;DP=62;Dels=0.0;FS=0.949;HaplotypeScore=0.0;MLEAC=1;MLEAF=0.5;MQ=42.0;MQ0=0;MQRankSum=1.227;QD=17.9;ReadPosRankSum=-0.099	GT:AD:DP:GQ:PL	0/1:29,33:62:99:1138,0,973
chrIV	1049851	.	A	G	929.77	PASS	AC=1;AF=0.5;AN=2;BaseQRankSum=0.614;DP=59;Dels=0.0;FS=20.928;HaplotypeScore=0.9578;MLEAC=1;MLEAF=0.5;MQ=42.0;MQ0=0;MQRankSum=-0.25;QD=15.76;ReadPosRankSum=0.008	GT:AD:DP:GQ:PL	0/1:30,29:59:99:958,0,945
chrIV	1059146	.	G	A	977.77	PASS	AC=1;AF=0.5;AN=2;BaseQRankSum=1.602;DP=48;Dels=0.0;FS=0.0;HaplotypeScore=1.9967;MLEAC=1;MLEAF=0.5;MQ=42.0;MQ0=0;MQRankSum=0.379;QD=20.37;ReadPosRankSum=-0.169	GT:AD:DP:GQ:PL	0/1:19,29:48:99:1006,0,587
chrIV	1066071	.	G	A	919.77	PASS	AC=1;AF=0.5;AN=2;BaseQRankSum=0.094;DP=61;Dels=0.0;FS=0.0;HaplotypeScore=0.0;MLEAC=1;MLEAF=0.5;MQ=42.0;MQ0=0;MQRankSum=0.687;QD=15.08;ReadPosRankSum=1.701	GT:AD:DP:GQ:PL	0/1:33,28:61:99:948,0,1130
chrIV	1069586	.	G	A	720.77	PASS	AC=1;AF=0.5;AN=2;BaseQRankSum=0.808;DP=51;Dels=0.0;FS=8.297;HaplotypeScore=0.0;MLEAC=1;MLEAF=0.5;MQ=42.0;MQ0=0;MQRankSum=0.637;QD=14.13;ReadPosRankSum=0.124	GT:AD:DP:GQ:PL	0/1:29,22:51:99:749,0,976
chrIV	1071899	.	G	A	811.77	PASS	AC=1;AF=0.5;AN=2;BaseQRankSum=-2.626;DP=57;Dels=0.0;FS=3.662;HaplotypeScore=0.0;MLEAC=1;MLEAF=0.5;MQ=42.0;MQ0=0;MQRankSum=0.71;QD=14.24;ReadPosRankSum=0.072	GT:AD:DP:GQ:PL	0/1:29,28:57:99:840,0,967
chrIV	1107396	.	G	A	946.77	PASS	AC=1;AF=0.5;AN=2;BaseQRankSum=0.216;DP=51;Dels=0.0;FS=6.09;HaplotypeScore=0.7887;MLEAC=1;MLEAF=0.5;MQ=42.0;MQ0=0;MQRankSum=-0.511;QD=18.56;ReadPosRankSum=-0.727	GT:AD:DP:GQ:PL	0/1:21,29:51:99:975,0,688
chrIV	1176795	.	G	A	771.77	PASS	AC=1;AF=0.5;AN=2;BaseQRankSum=0.73;DP=49;Dels=0.0;FS=4.055;HaplotypeScore=0.0;MLEAC=1;MLEAF=0.5;MQ=42.0;MQ0=0;MQRankSum=-1.11;QD=15.75;ReadPosRankSum=-2.45	GT:AD:DP:GQ:PL	0/1:25,24:49:99:800,0,772
chrIV	1186908	.	G	A	1014.77	PASS	AC=1;AF=0.5;AN=2;BaseQRankSum=1.323;DP=66;Dels=0.0;FS=0.0;HaplotypeScore=0.0;MLEAC=1;MLEAF=0.5;MQ=42.0;MQ0=0;MQRankSum=-2.12;QD=15.38;ReadPosRankSum=-0.283	GT:AD:DP:GQ:PL	0/1:35,31:66:99:1043,0,1173
chrIV	1246829	.	A	G	637.77	PASS	AC=1;AF=0.5;AN=2;BaseQRankSum=1.178;DP=59;Dels=0.0;FS=1.033;HaplotypeScore=2.6834;MLEAC=1;MLEAF=0.5;MQ=42.0;MQ0=0;MQRankSum=-0.841;QD=10.81;ReadPosRankSum=-1.05	GT:AD:DP:GQ:PL	0/1:36,22:59:99:666,0,1226
chrIV	1249733	.	G	A	1065.77	PASS	AC=1;AF=0.5;AN=2;BaseQRankSum=-0.148;DP=64;Dels=0.0;FS=7.524;HaplotypeScore=0.0;MLEAC=1;MLEAF=0.5;MQ=42.0;MQ0=0;MQRankSum=-0.994;QD=16.65;ReadPosRankSum=-0.349	GT:AD:DP:GQ:PL	0/1:31,33:64:99:1094,0,1045
chrIV	1278867	.	G	A	1153.77	PASS	AC=1;AF=0.5;AN=2;BaseQRankSum=-0.062;DP=64;Dels=0.0;FS=0.983;HaplotypeScore=0.0;MLEAC=1;MLEAF=0.5;MQ=42.0;MQ0=0;MQRankSum=1.606;QD=18.03;ReadPosRankSum=1.128	GT:AD:DP:GQ:PL	0/1:26,38:64:99:1182,0,793
chrIV	1284009	.	A	T	533.77	PASS	AC=1;AF=0.5;AN=2;BaseQRankSum=0.807;DP=44;Dels=0.02;FS=43.921;HaplotypeScore=6.6316;MLEAC=1;MLEAF=0.5;MQ=41.33;MQ0=0;MQRankSum=2.397;QD=12.13;ReadPosRankSum=3.192	GT:AD:DP:GQ:PL	0/1:26,17:43:99:562,0,877
chrIV	1288469	.	G	A	639.77	PASS	AC=1;AF=0.5;AN=2;BaseQRankSum=0.197;DP=50;Dels=0.0;FS=8.2;HaplotypeScore=0.0;MLEAC=1;MLEAF=0.5;MQ=42.0;MQ0=0;MQRankSum=-2.103;QD=12.8;ReadPosRankSum=-0.393	GT:AD:DP:GQ:PL	0/1:29,21:50:99:668,0,1012
chrIV	1291701	.	A	G	1270.77	PASS	AC=1;AF=0.5;AN=2;BaseQRankSum=-0.377;DP=68;Dels=0.0;FS=3.357;HaplotypeScore=0.0;MLEAC=1;MLEAF=0.5;MQ=42.0;MQ0=0;MQRankSum=0.327;QD=18.69;ReadPosRankSum=0.315	GT:AD:DP:GQ:PL	0/1:30,38:68:99:1299,0,984
chrIV	1294107	.	G	A	1107.77	PASS	AC=1;AF=0.5;AN=2;BaseQRankSum=-0.875;DP=52;Dels=0.0;FS=1.16;HaplotypeScore=0.0;MLEAC=1;MLEAF=0.5;MQ=42.0;MQ0=0;MQRankSum=0.221;QD=21.3;ReadPosRankSum=0.394	GT:AD:DP:GQ:PL	0/1:18,34:52:99:1136,0,566
chrIV	1307549	.	C	T	1712.77	PASS	AC=1;AF=0.5;AN=2;BaseQRankSum=1.449;DP=99;Dels=0.0;FS=3.82;HaplotypeScore=0.0;MLEAC=1;MLEAF=0.5;MQ=42.0;MQ0=0;MQRankSum=-0.207;QD=17.3;ReadPosRankSum=0.326	GT:AD:DP:GQ:PL	0/1:46,53:99:99:1741,0,1464
chrIV	1378579	.	A	G	663.77	PASS	AC=1;AF=0.5;AN=2;BaseQRankSum=-0.456;DP=41;Dels=0.0;FS=15.562;HaplotypeScore=0.0;MLEAC=1;MLEAF=0.5;MQ=42.0;MQ0=0;MQRankSum=-0.117;QD=16.19;ReadPosRankSum=0.091	GT:AD:DP:GQ:PL	0/1:20,21:41:99:692,0,663
chrIV	1379431	.	C	T	823.77	PASS	AC=1;AF=0.5;AN=2;BaseQRankSum=-0.133;DP=63;Dels=0.0;FS=2.133;HaplotypeScore=0.0;MLEAC=1;MLEAF=0.5;MQ=42.0;MQ0=0;MQRankSum=1.04;QD=13.08;ReadPosRankSum=-0.119	GT:AD:DP:GQ:PL	0/1:37,26:63:99:852,0,1289
chrIV	1380413	.	A	G	538.77	PASS	AC=1;AF=0.5;AN=2;BaseQRankSum=-0.795;DP=43;Dels=0.0;FS=2.649;HaplotypeScore=0.0;MLEAC=1;MLEAF=0.5;MQ=42.0;MQ0=0;MQRankSum=0.355;QD=12.53;ReadPosRankSum=-0.037	GT:AD:DP:GQ:PL	0/1:24,19:43:99:567,0,816
chrIV	1382629	.	G	A	1026.77	PASS	AC=1;AF=0.5;AN=2;BaseQRankSum=0.037;DP=52;Dels=0.0;FS=1.076;HaplotypeScore=0.0;MLEAC=1;MLEAF=0.5;MQ=42.0;MQ0=0;MQRankSum=-0.858;QD=19.75;ReadPosRankSum=-0.149	GT:AD:DP:GQ:PL	0/1:21,31:52:99:1055,0,675
chrIV	1383429	.	T	C	546.77	PASS	AC=1;AF=0.5;AN=2;BaseQRankSum=-1.59;DP=49;Dels=0.0;FS=1.182;HaplotypeScore=0.0;MLEAC=1;MLEAF=0.5;MQ=42.0;MQ0=0;MQRankSum=1.262;QD=11.16;ReadPosRankSum=-0.298	GT:AD:DP:GQ:PL	0/1:30,19:49:99:575,0,1007
chrIV	1398330	.	G	A	1187.77	PASS	AC=1;AF=0.5;AN=2;BaseQRankSum=-0.391;DP=69;Dels=0.0;FS=3.284;HaplotypeScore=0.0;MLEAC=1;MLEAF=0.5;MQ=42.0;MQ0=0;MQRankSum=-0.848;QD=17.21;ReadPosRankSum=0.752	GT:AD:DP:GQ:PL	0/1:32,37:69:99:1216,0,1022
chrIV	1407739	.	G	A	843.77	PASS	AC=1;AF=0.5;AN=2;BaseQRankSum=0.534;DP=56;Dels=0.0;FS=0.0;HaplotypeScore=0.6651;MLEAC=1;MLEAF=0.5;MQ=40.96;MQ0=0;MQRankSum=0.764;QD=15.07;ReadPosRankSum=0.501	GT:AD:DP:GQ:PL	0/1:30,26:56:99:872,0,953
chrIV	1416253	.	C	T	691.77	PASS	AC=1;AF=0.5;AN=2;BaseQRankSum=0.979;DP=51;Dels=0.0;FS=1.126;HaplotypeScore=0.0;MLEAC=1;MLEAF=0.5;MQ=42.0;MQ0=0;MQRankSum=-1.075;QD=13.56;ReadPosRankSum=0.029	GT:AD:DP:GQ:PL	0/1:29,22:51:99:720,0,979
chrIV	1433944	.	C	T	898.77	PASS	AC=1;AF=0.5;AN=2;BaseQRankSum=-0.632;DP=68;Dels=0.0;FS=0.0;HaplotypeScore=0.0;MLEAC=1;MLEAF=0.5;MQ=42.0;MQ0=0;MQRankSum=0.508;QD=13.22;ReadPosRankSum=-1.141	GT:AD:DP:GQ:PL	0/1:39,29:68:99:927,0,1303
chrIV	1443915	.	A	G	1181.77	PASS	AC=1;AF=0.5;AN=2;BaseQRankSum=0.842;DP=68;Dels=0.0;FS=0.0;HaplotypeScore=0.0;MLEAC=1;MLEAF=0.5;MQ=42.0;MQ0=0;MQRankSum=0.952;QD=17.38;ReadPosRankSum=0.805	GT:AD:DP:GQ:PL	0/1:32,36:68:99:1210,0,1004
chrIV	1451143	.	G	A	272.77	PASS	AC=1;AF=0.5;AN=2;BaseQRankSum=0.292;DP=43;Dels=0.0;FS=10.636;HaplotypeScore=0.0;MLEAC=1;MLEAF=0.5;MQ=42.0;MQ0=0;MQRankSum=0.097;QD=6.34;ReadPosRankSum=0.71	GT:AD:DP:GQ:PL	0/1:32,11:43:99:301,0,1043
chrIV	1461852	.	A	G	1294.77	PASS	AC=1;AF=0.5;AN=2;BaseQRankSum=-0.447;DP=56;Dels=0.0;FS=2.579;HaplotypeScore=0.0;MLEAC=1;MLEAF=0.5;MQ=42.0;MQ0=0;MQRankSum=-1.518;QD=23.12;ReadPosRankSum=0.132	GT:AD:DP:GQ:PL	0/1:18,38:56:99:1323,0,505
chrIV	1462670	.	G	A	886.77	PASS	AC=1;AF=0.5;AN=2;BaseQRankSum=1.02;DP=61;Dels=0.0;FS=0.972;HaplotypeScore=0.0;MLEAC=1;MLEAF=0.5;MQ=42.0;MQ0=0;MQRankSum=-0.166;QD=14.54;ReadPosRankSum=-0.441	GT:AD:DP:GQ:PL	0/1:33,28:61:99:915,0,1046
chrIV	1476548	.	A	G	1305.77	PASS	AC=1;AF=0.5;AN=2;BaseQRankSum=-0.965;DP=77;Dels=0.0;FS=0.859;HaplotypeScore=0.0;MLEAC=1;MLEAF=0.5;MQ=42.0;MQ0=0;MQRankSum=-0.352;QD=16.96;ReadPosRankSum=-0.107	GT:AD:DP:GQ:PL	0/1:36,41:77:99:1334,0,1186
chrIV	1483583	.	C	T	594.77	PASS	AC=1;AF=0.5;AN=2;BaseQRankSum=-1.242;DP=41;Dels=0.0;FS=2.709;HaplotypeScore=0.0;MLEAC=1;MLEAF=0.5;MQ=42.0;MQ0=0;MQRankSum=1.477;QD=14.51;ReadPosRankSum=-2.157	GT:AD:DP:GQ:PL	0/1:22,19:41:99:623,0,761
chrIV	1487931	.	G	A	388.77	PASS	AC=1;AF=0.5;AN=2;BaseQRankSum=0.461;DP=35;Dels=0.0;FS=5.334;HaplotypeScore=0.0;MLEAC=1;MLEAF=0.5;MQ=42.0;MQ0=0;MQRankSum=-0.29;QD=11.11;ReadPosRankSum=1.246	GT:AD:DP:GQ:PL	0/1:22,13:35:99:417,0,778
chrIV	1490651	.	G	A	554.77	PASS	AC=1;AF=0.5;AN=2;BaseQRankSum=-0.918;DP=53;Dels=0.0;FS=8.635;HaplotypeScore=0.0;MLEAC=1;MLEAF=0.5;MQ=42.0;MQ0=0;MQRankSum=-1.456;QD=10.47;ReadPosRankSum=0.362	GT:AD:DP:GQ:PL	0/1:34,19:53:99:583,0,1172
chrIV	1500000	.	C	T	1138.77	PASS	AC=1;AF=0.5;AN=2;BaseQRankSum=0.18;DP=60;Dels=0.0;FS=5.228;HaplotypeScore=0.0;MLEAC=1;MLEAF=0.5;MQ=42.0;MQ0=0;MQRankSum=-0.99;QD=18.98;ReadPosRankSum=0.465	GT:AD:DP:GQ:PL	0/1:25,35:60:99:1167,0,821
chrIV	1502763	.	A	G	965.77	PASS	AC=1;AF=0.5;AN=2;BaseQRankSum=0.383;DP=70;Dels=0.0;FS=4.731;HaplotypeScore=0.0;MLEAC=1;MLEAF=0.5;MQ=41.7;MQ0=0;MQRankSum=0.029;QD=13.8;ReadPosRankSum=-0.867	GT:AD:DP:GQ:PL	0/1:38,32:70:99:994,0,1300
chrIV	1505795	.	C	G	2240.77	PASS	AC=2;AF=1.0;AN=2;DP=59;Dels=0.0;FS=0.0;HaplotypeScore=0.0;MLEAC=2;MLEAF=1.0;MQ=40.92;MQ0=3;QD=30.78	GT:AD:DP:GQ:PL	1/1:0,59:59:99:2269,169,0
chrIV	1514488	.	G	A	265.77	PASS	AC=1;AF=0.5;AN=2;BaseQRankSum=-1.111;DP=32;Dels=0.0;FS=0.0;HaplotypeScore=0.0;MLEAC=1;MLEAF=0.5;MQ=41.94;MQ0=0;MQRankSum=-0.436;QD=8.31;ReadPosRankSum=0.357	GT:AD:DP:GQ:PL	0/1:21,11:32:99:294,0,748
chrV	32223	.	G	A	1244.77	PASS	AC=1;AF=0.5;AN=2;BaseQRankSum=-0.075;DP=71;Dels=0.0;FS=0.0;HaplotypeScore=0.0;MLEAC=1;MLEAF=0.5;MQ=42.0;MQ0=0;MQRankSum=1.092;QD=17.53;ReadPosRankSum=1.265	GT:AD:DP:GQ:PL	0/1:32,39:71:99:1273,0,1036
chrV	32515	.	G	A	930.77	PASS	AC=1;AF=0.5;AN=2;BaseQRankSum=-1.176;DP=62;Dels=0.0;FS=6.819;HaplotypeScore=0.0;MLEAC=1;MLEAF=0.5;MQ=42.0;MQ0=0;MQRankSum=-0.162;QD=15.01;ReadPosRankSum=0.782	GT:AD:DP:GQ:PL	0/1:32,30:62:99:959,0,1077
chrV	32945	.	C	T	644.77	PASS	AC=1;AF=0.5;AN=2;BaseQRankSum=0.032;DP=47;Dels=0.0;FS=0.0;HaplotypeScore=0.0;MLEAC=1;MLEAF=0.5;MQ=42.0;MQ0=0;MQRankSum=1.594;QD=13.72;ReadPosRankSum=1.53	GT:AD:DP:GQ:PL	0/1:26,21:47:99:673,0,871
chrV	69802	.	G	A	162.77	PASS	AC=1;AF=0.5;AN=2;BaseQRankSum=-0.118;DP=65;Dels=0.0;FS=0.0;HaplotypeScore=7.9965;MLEAC=1;MLEAF=0.5;MQ=41.85;MQ0=0;MQRankSum=-3.7;QD=2.5;ReadPosRankSum=-3.3	GT:AD:DP:GQ:PL	0/1:55,10:65:99:191,0,1952
chrV	71948	.	C	T	865.77	PASS	AC=1;AF=0.5;AN=2;BaseQRankSum=2.748;DP=50;Dels=0.0;FS=10.841;HaplotypeScore=0.0;MLEAC=1;MLEAF=0.5;MQ=42.0;MQ0=0;MQRankSum=0.534;QD=17.32;ReadPosRankSum=-1.272	GT:AD:DP:GQ:PL	0/1:24,26:50:99:894,0,753
chrV	73379	.	G	A	894.77	PASS	AC=1;AF=0.5;AN=2;BaseQRankSum=-2.973;DP=70;Dels=0.0;FS=24.143;HaplotypeScore=0.0;MLEAC=1;MLEAF=0.5;MQ=42.0;MQ0=0;MQRankSum=-0.386;QD=12.78;ReadPosRankSum=0.35	GT:AD:DP:GQ:PL	0/1:40,30:70:99:923,0,1402
chrV	84367	.	T	C	987.77	PASS	AC=1;AF=0.5;AN=2;BaseQRankSum=1.525;DP=71;Dels=0.0;FS=0.0;HaplotypeScore=0.6651;MLEAC=1;MLEAF=0.5;MQ=42.0;MQ0=0;MQRankSum=-1.096;QD=13.91;ReadPosRankSum=1.072	GT:AD:DP:GQ:PL	0/1:40,31:71:99:1016,0,1328
chrV	116503	.	G	A	2357.77	PASS	AC=2;AF=1.0;AN=2;DP=61;Dels=0.0;FS=0.0;HaplotypeScore=0.0;MLEAC=2;MLEAF=1.0;MQ=42.0;MQ0=0;QD=24.83	GT:AD:DP:GQ:PL	1/1:0,61:61:99:2386,184,0
chrV	118374	.	T	C	726.77	PASS	AC=1;AF=0.5;AN=2;BaseQRankSum=-0.642;DP=42;Dels=0.0;FS=4.506;HaplotypeScore=0.0;MLEAC=1;MLEAF=0.5;MQ=42.0;MQ0=0;MQRankSum=-0.038;QD=17.3;ReadPosRankSum=0.214	GT:AD:DP:GQ:PL	0/1:20,22:42:99:755,0,690
chrV	120354	.	G	A	1269.77	PASS	AC=1;AF=0.5;AN=2;BaseQRankSum=-0.699;DP=69;Dels=0.0;FS=2.051;HaplotypeScore=0.0;MLEAC=1;MLEAF=0.5;MQ=41.7;MQ0=0;MQRankSum=0.419;QD=18.4;ReadPosRankSum=-1.526	GT:AD:DP:GQ:PL	0/1:29,40:69:99:1298,0,918
chrV	190199	.	G	A	1079.77	PASS	AC=1;AF=0.5;AN=2;BaseQRankSum=0.44;DP=75;Dels=0.0;FS=4.468;HaplotypeScore=0.0;MLEAC=1;MLEAF=0.5;MQ=42.0;MQ0=0;MQRankSum=0.992;QD=14.4;ReadPosRankSum=-1.851	GT:AD:DP:GQ:PL	0/1:39,36:75:99:1108,0,1183
chrV	195792	.	G	A	986.77	PASS	AC=1;AF=0.5;AN=2;BaseQRankSum=1.206;DP=70;Dels=0.0;FS=2.046;HaplotypeScore=0.734;MLEAC=1;MLEAF=0.5;MQ=41.94;MQ0=0;MQRankSum=-0.733;QD=14.1;ReadPosRankSum=2.412	GT:AD:DP:GQ:PL	0/1:39,31:70:99:1015,0,1299
chrV	207482	.	G	A	927.77	PASS	AC=1;AF=0.5;AN=2;BaseQRankSum=1.46;DP=66;Dels=0.0;FS=0.945;HaplotypeScore=1.5774;MLEAC=1;MLEAF=0.5;MQ=42.0;MQ0=0;MQRankSum=1.873;QD=14.06;ReadPosRankSum=0.103	GT:AD:DP:GQ:PL	0/1:37,29:66:99:956,0,1250
chrV	221406	.	C	A	269.77	PASS	AC=1;AF=0.5;AN=2;BaseQRankSum=-3.995;DP=57;Dels=0.0;FS=55.604;HaplotypeScore=2.6971;MLEAC=1;MLEAF=0.5;MQ=41.97;MQ0=0;MQRankSum=-0.139;QD=4.73;ReadPosRankSum=2.512	GT:AD:DP:GQ:PL	0/1:43,14:57:99:298,0,1560
chrV	227058	.	C	T	528.77	PASS	AC=1;AF=0.5;AN=2;BaseQRankSum=-1.046;DP=36;Dels=0.0;FS=0.0;HaplotypeScore=0.0;MLEAC=1;MLEAF=0.5;MQ=42.0;MQ0=0;MQRankSum=-0.951;QD=14.69;ReadPosRankSum=-0.254	GT:AD:DP:GQ:PL	0/1:19,17:36:99:557,0,654
chrV	231632	.	G	A	677.77	PASS	AC=1;AF=0.5;AN=2;BaseQRankSum=1.713;DP=51;Dels=0.0;FS=4.045;HaplotypeScore=0.0;MLEAC=1;MLEAF=0.5;MQ=42.0;MQ0=0;MQRankSum=-0.967;QD=13.29;ReadPosRankSum=0.316	GT:AD:DP:GQ:PL	0/1:30,21:51:99:706,0,1040
chrV	234310	.	C	T	703.77	PASS	AC=1;AF=0.5;AN=2;BaseQRankSum=-0.286;DP=46;Dels=0.0;FS=1.145;HaplotypeScore=0.0;MLEAC=1;MLEAF=0.5;MQ=42.0;MQ0=0;MQRankSum=-1.186;QD=15.3;ReadPosRankSum=0.505	GT:AD:DP:GQ:PL	0/1:23,23:46:99:732,0,658
chrV	257757	.	C	T	941.77	PASS	AC=1;AF=0.5;AN=2;BaseQRankSum=-2.416;DP=58;Dels=0.0;FS=2.226;HaplotypeScore=0.0;MLEAC=1;MLEAF=0.5;MQ=42.0;MQ0=0;MQRankSum=0.047;QD=16.24;ReadPosRankSum=-0.701	GT:AD:DP:GQ:PL	0/1:27,31:58:99:970,0,866
chrV	264070	.	C	T	1056.77	PASS	AC=1;AF=0.5;AN=2;BaseQRankSum=-1.395;DP=60;Dels=0.0;FS=5.265;HaplotypeScore=0.0;MLEAC=1;MLEAF=0.5;MQ=41.97;MQ0=0;MQRankSum=0.544;QD=17.61;ReadPosRankSum=-0.41	GT:AD:DP:GQ:PL	0/1:26,34:60:99:1085,0,851
chrV	272907	.	A	G	994.77	PASS	AC=1;AF=0.5;AN=2;BaseQRankSum=0.252;DP=68;Dels=0.0;FS=5.197;HaplotypeScore=0.0;MLEAC=1;MLEAF=0.5;MQ=42.0;MQ0=0;MQRankSum=-0.424;QD=14.63;ReadPosRankSum=0.375	GT:AD:DP:GQ:PL	0/1:36,32:68:99:1023,0,1210
chrV	286724	.	G	A	1140.77	PASS	AC=1;AF=0.5;AN=2;BaseQRankSum=-1.265;DP=64;Dels=0.0;FS=0.953;HaplotypeScore=0.7887;MLEAC=1;MLEAF=0.5;MQ=42.0;MQ0=0;MQRankSum=-0.602;QD=17.82;ReadPosRankSum=-2.104	GT:AD:DP:GQ:PL	0/1:28,36:64:99:1169,0,894
chrV	286824	.	A	G	789.77	PASS	AC=1;AF=0.5;AN=2;BaseQRankSum=-0.197;DP=48;Dels=0.0;FS=2.508;HaplotypeScore=0.0;MLEAC=1;MLEAF=0.5;MQ=42.0;MQ0=0;MQRankSum=-1.066;QD=16.45;ReadPosRankSum=0.569	GT:AD:DP:GQ:PL	0/1:22,26:48:99:818,0,713
chrV	291236	.	C	T	1055.77	PASS	AC=1;AF=0.5;AN=2;BaseQRankSum=-1.04;DP=58;Dels=0.0;FS=2.265;HaplotypeScore=0.0;MLEAC=1;MLEAF=0.5;MQ=42.0;MQ0=0;MQRankSum=-0.274;QD=18.2;ReadPosRankSum=-1.493	GT:AD:DP:GQ:PL	0/1:26,32:58:99:1084,0,874
chrV	294382	.	C	T	1293.77	PASS	AC=1;AF=0.5;AN=2;BaseQRankSum=-1.301;DP=70;Dels=0.0;FS=0.0;HaplotypeScore=0.0;MLEAC=1;MLEAF=0.5;MQ=42.0;MQ0=0;MQRankSum=-0.307;QD=18.48;ReadPosRankSum=-1.312	GT:AD:DP:GQ:PL	0/1:31,39:70:99:1322,0,1023
chrV	302530	.	G	A	922.77	PASS	AC=1;AF=0.5;AN=2;BaseQRankSum=-0.172;DP=49;Dels=0.0;FS=5.9;HaplotypeScore=0.0;MLEAC=1;MLEAF=0.5;MQ=42.0;MQ0=0;MQRankSum=1.404;QD=18.83;ReadPosRankSum=-0.798	GT:AD:DP:GQ:PL	0/1:21,28:49:99:951,0,681
chrV	306616	.	T	C	1054.77	PASS	AC=1;AF=0.5;AN=2;BaseQRankSum=-0.124;DP=70;Dels=0.0;FS=0.0;HaplotypeScore=0.0;MLEAC=1;MLEAF=0.5;MQ=42.0;MQ0=0;MQRankSum=-0.395;QD=15.07;ReadPosRankSum=0.961	GT:AD:DP:GQ:PL	0/1:38,32:70:99:1083,0,1321
chrV	330506	.	T	C	1204.77	PASS	AC=1;AF=0.5;AN=2;BaseQRankSum=-1.261;DP=80;Dels=0.0;FS=2.99;HaplotypeScore=0.0;MLEAC=1;MLEAF=0.5;MQ=42.0;MQ0=0;MQRankSum=-0.693;QD=15.06;ReadPosRankSum=0.347	GT:AD:DP:GQ:PL	0/1:41,39:80:99:1233,0,1351
chrV	357262	.	G	A	799.77	PASS	AC=1;AF=0.5;AN=2;BaseQRankSum=-1.592;DP=54;Dels=0.0;FS=9.929;HaplotypeScore=0.0;MLEAC=1;MLEAF=0.5;MQ=42.0;MQ0=0;MQRankSum=-0.467;QD=14.81;ReadPosRankSum=-0.363	GT:AD:DP:GQ:PL	0/1:27,27:54:99:828,0,907
chrV	373112	.	C	A	447.77	PASS	AC=1;AF=0.5;AN=2;BaseQRankSum=-1.284;DP=39;Dels=0.0;FS=47.087;HaplotypeScore=0.7887;MLEAC=1;MLEAF=0.5;MQ=42.0;MQ0=0;MQRankSum=0.329;QD=11.48;ReadPosRankSum=1.702	GT:AD:DP:GQ:PL	0/1:23,15:39:99:476,0,768
chrV	378631	.	G	A	972.77	PASS	AC=1;AF=0.5;AN=2;BaseQRankSum=0.821;DP=60;Dels=0.0;FS=9.577;HaplotypeScore=0.0;MLEAC=1;MLEAF=0.5;MQ=42.0;MQ0=0;MQRankSum=-0.894;QD=16.21;ReadPosRankSum=-0.347	GT:AD:DP:GQ:PL	0/1:30,30:60:99:1001,0,972
chrV	381553	.	G	A	938.77	PASS	AC=1;AF=0.5;AN=2;BaseQRankSum=0.568;DP=58;Dels=0.0;FS=9.433;HaplotypeScore=0.0;MLEAC=1;MLEAF=0.5;MQ=42.0;MQ0=0;MQRankSum=-0.163;QD=16.19;ReadPosRankSum=-1.097	GT:AD:DP:GQ:PL	0/1:30,28:58:99:967,0,1043
chrV	384046	.	G	A	768.77	PASS	AC=1;AF=0.5;AN=2;BaseQRankSum=0.443;DP=51;Dels=0.0;FS=1.082;HaplotypeScore=0.0;MLEAC=1;MLEAF=0.5;MQ=42.0;MQ0=0;MQRankSum=-0.311;QD=15.07;ReadPosRankSum=-1.878	GT:AD:DP:GQ:PL	0/1:27,24:51:99:797,0,900
chrV	386087	.	G	A	673.77	PASS	AC=1;AF=0.5;AN=2;BaseQRankSum=-0.176;DP=42;Dels=0.0;FS=0.0;HaplotypeScore=0.5784;MLEAC=1;MLEAF=0.5;MQ=41.86;MQ0=0;MQRankSum=-0.453;QD=16.04;ReadPosRankSum=-0.428	GT:AD:DP:GQ:PL	0/1:21,21:42:99:702,0,700
chrV	389592	.	G	A	663.77	PASS	AC=1;AF=0.5;AN=2;BaseQRankSum=0.027;DP=53;Dels=0.0;FS=3.822;HaplotypeScore=0.0;MLEAC=1;MLEAF=0.5;MQ=42.0;MQ0=0;MQRankSum=-0.587;QD=12.52;ReadPosRankSum=-0.027	GT:AD:DP:GQ:PL	0/1:31,22:53:99:692,0,1030
chrV	401012	.	G	A	682.77	PASS	AC=1;AF=0.5;AN=2;BaseQRankSum=0.593;DP=60;Dels=0.0;FS=5.937;HaplotypeScore=0.0;MLEAC=1;MLEAF=0.5;MQ=42.0;MQ0=0;MQRankSum=0.73;QD=11.38;ReadPosRankSum=-0.745	GT:AD:DP:GQ:PL	0/1:37,23:60:99:711,0,1259
chrV	401406	.	C	T	771.77	PASS	AC=1;AF=0.5;AN=2;BaseQRankSum=-0.115;DP=56;Dels=0.0;FS=0.0;HaplotypeScore=1.6988;MLEAC=1;MLEAF=0.5;MQ=42.0;MQ0=0;MQRankSum=0.558;QD=13.78;ReadPosRankSum=-1.886	GT:AD:DP:GQ:PL	0/1:29,27:56:99:800,0,912
chrV	419715	.	G	A	976.77	PASS	AC=1;AF=0.5;AN=2;BaseQRankSum=1.35;DP=57;Dels=0.0;FS=0.0;HaplotypeScore=0.0;MLEAC=1;MLEAF=0.5;MQ=42.0;MQ0=0;MQRankSum=-0.28;QD=17.14;ReadPosRankSum=1.974	GT:AD:DP:GQ:PL	0/1:27,30:57:99:1005,0,835
chrV	453052	.	G	A	981.77	PASS	AC=1;AF=0.5;AN=2;BaseQRankSum=1.12;DP=50;Dels=0.0;FS=0.0;HaplotypeScore=0.0;MLEAC=1;MLEAF=0.5;MQ=42.0;MQ0=0;MQRankSum=-1.631;QD=19.64;ReadPosRankSum=-1.179	GT:AD:DP:GQ:PL	0/1:21,29:50:99:1010,0,631
chrV	456893	.	T	C	687.77	PASS	AC=1;AF=0.5;AN=2;BaseQRankSum=-0.352;DP=49;Dels=0.0;FS=6.09;HaplotypeScore=0.0;MLEAC=1;MLEAF=0.5;MQ=42.0;MQ0=0;MQRankSum=-1.136;QD=14.04;ReadPosRankSum=0.151	GT:AD:DP:GQ:PL	0/1:27,22:49:99:716,0,923
chrV	459588	.	G	A	1159.77	PASS	AC=1;AF=0.5;AN=2;BaseQRankSum=0.358;DP=67;Dels=0.0;FS=2.021;HaplotypeScore=0.0;MLEAC=1;MLEAF=0.5;MQ=42.0;MQ0=0;MQRankSum=-1.588;QD=17.31;ReadPosRankSum=-0.144	GT:AD:DP:GQ:PL	0/1:32,35:67:99:1188,0,1078
chrV	462844	.	G	A	802.77	PASS	AC=1;AF=0.5;AN=2;BaseQRankSum=1.056;DP=66;Dels=0.0;FS=0.0;HaplotypeScore=0.0;MLEAC=1;MLEAF=0.5;MQ=42.0;MQ0=0;MQRankSum=-0.613;QD=12.16;ReadPosRankSum=1.5	GT:AD:DP:GQ:PL	0/1:39,27:66:99:831,0,1277
chrV	470762	.	G	A	1128.77	PASS	AC=1;AF=0.5;AN=2;BaseQRankSum=-1.254;DP=64;Dels=0.0;FS=0.0;HaplotypeScore=0.0;MLEAC=1;MLEAF=0.5;MQ=42.0;MQ0=0;MQRankSum=-0.58;QD=17.64;ReadPosRankSum=0.769	GT:AD:DP:GQ:PL	0/1:29,35:64:99:1157,0,952
chrV	478487	.	A	G	1117.77	PASS	AC=1;AF=0.5;AN=2;BaseQRankSum=-0.209;DP=64;Dels=0.0;FS=0.0;HaplotypeScore=0.0;MLEAC=1;MLEAF=0.5;MQ=42.0;MQ0=0;MQRankSum=0.397;QD=17.47;ReadPosRankSum=0.262	GT:AD:DP:GQ:PL	0/1:30,34:64:99:1146,0,996
chrV	484809	.	G	A	659.77	PASS	AC=1;AF=0.5;AN=2;BaseQRankSum=-1.446;DP=58;Dels=0.0;FS=3.658;HaplotypeScore=1.7297;MLEAC=1;MLEAF=0.5;MQ=42.0;MQ0=0;MQRankSum=-0.699;QD=11.38;ReadPosRankSum=-0.334	GT:AD:DP:GQ:PL	0/1:35,23:58:99:688,0,1195
chrV	491940	.	A	G	670.77	PASS	AC=1;AF=0.5;AN=2;BaseQRankSum=0.124;DP=51;Dels=0.0;FS=1.083;HaplotypeScore=0.0;MLEAC=1;MLEAF=0.5;MQ=42.0;MQ0=0;MQRankSum=-0.884;QD=13.15;ReadPosRankSum=-0.447	GT:AD:DP:GQ:PL	0/1:29,22:51:99:699,0,928
chrV	512211	.	G	A	795.77	PASS	AC=1;AF=0.5;AN=2;BaseQRankSum=-2.016;DP=62;Dels=0.0;FS=6.93;HaplotypeScore=0.0;MLEAC=1;MLEAF=0.5;MQ=41.97;MQ0=0;MQRankSum=0.233;QD=12.83;ReadPosRankSum=0.078	GT:AD:DP:GQ:PL	0/1:34,28:62:99:824,0,1098
chrV	515314	.	G	A	852.77	PASS	AC=1;AF=0.5;AN=2;BaseQRankSum=-2.102;DP=57;Dels=0.0;FS=1.058;HaplotypeScore=1.6281;MLEAC=1;MLEAF=0.5;MQ=42.0;MQ0=0;MQRankSum=-0.647;QD=14.96;ReadPosRankSum=0.376	GT:AD:DP:GQ:PL	0/1:27,30:57:99:881,0,877
chrV	515452	.	G	A	1877.77	PASS	AC=1;AF=0.5;AN=2;BaseQRankSum=1.704;DP=96;Dels=0.0;FS=1.659;HaplotypeScore=0.0;MLEAC=1;MLEAF=0.5;MQ=42.0;MQ0=0;MQRankSum=0.859;QD=19.56;ReadPosRankSum=2.222	GT:AD:DP:GQ:PL	0/1:41,55:96:99:1906,0,1331
chrV	516952	.	G	A	1005.77	PASS	AC=1;AF=0.5;AN=2;BaseQRankSum=2.029;DP=56;Dels=0.0;FS=3.784;HaplotypeScore=0.0;MLEAC=1;MLEAF=0.5;MQ=42.0;MQ0=0;MQRankSum=1.536;QD=17.96;ReadPosRankSum=2.045	GT:AD:DP:GQ:PL	0/1:26,30:56:99:1034,0,856
chrV	532698	.	G	A	1034.77	PASS	AC=1;AF=0.5;AN=2;BaseQRankSum=-0.98;DP=54;Dels=0.0;FS=1.04;HaplotypeScore=0.0;MLEAC=1;MLEAF=0.5;MQ=42.0;MQ0=0;MQRankSum=-0.595;QD=19.16;ReadPosRankSum=1.854	GT:AD:DP:GQ:PL	0/1:23,31:54:99:1063,0,759
chrV	542413	.	C	T	1059.77	PASS	AC=1;AF=0.5;AN=2;BaseQRankSum=-0.472;DP=64;Dels=0.0;FS=0.948;HaplotypeScore=0.0;MLEAC=1;MLEAF=0.5;MQ=42.0;MQ0=0;MQRankSum=-0.405;QD=16.56;ReadPosRankSum=1.362	GT:AD:DP:GQ:PL	0/1:29,35:64:99:1088,0,910
chrV	553724	.	G	A	833.77	PASS	AC=1;AF=0.5;AN=2;BaseQRankSum=-0.842;DP=52;Dels=0.0;FS=2.35;HaplotypeScore=0.0;MLEAC=1;MLEAF=0.5;MQ=42.0;MQ0=0;MQRankSum=1.374;QD=16.03;ReadPosRankSum=1.337	GT:AD:DP:GQ:PL	0/1:25,27:52:99:862,0,834
chrV	561430	.	G	A	877.77	PASS	AC=1;AF=0.5;AN=2;BaseQRankSum=0.864;DP=50;Dels=0.0;FS=1.085;HaplotypeScore=0.0;MLEAC=1;MLEAF=0.5;MQ=42.0;MQ0=0;MQRankSum=-2.864;QD=17.56;ReadPosRankSum=-0.398	GT:AD:DP:GQ:PL	0/1:24,26:50:99:906,0,820
chrVI	16744	.	C	T	1002.77	PASS	AC=1;AF=0.5;AN=2;BaseQRankSum=-0.479;DP=65;Dels=0.0;FS=2.056;HaplotypeScore=0.0;MLEAC=1;MLEAF=0.5;MQ=42.0;MQ0=0;MQRankSum=-0.479;QD=15.43;ReadPosRankSum=0.754	GT:AD:DP:GQ:PL	0/1:33,32:65:99:1031,0,1074
chrVI	23776	.	T	C	1269.77	PASS	AC=1;AF=0.5;AN=2;BaseQRankSum=-0.797;DP=74;Dels=0.0;FS=7.88;HaplotypeScore=0.0;MLEAC=1;MLEAF=0.5;MQ=42.0;MQ0=0;MQRankSum=-0.678;QD=17.16;ReadPosRankSum=2.891	GT:AD:DP:GQ:PL	0/1:34,40:74:99:1298,0,1130
chrVI	24786	.	C	T	1099.77	PASS	AC=1;AF=0.5;AN=2;BaseQRankSum=0.903;DP=63;Dels=0.0;FS=3.524;HaplotypeScore=0.0;MLEAC=1;MLEAF=0.5;MQ=41.97;MQ0=0;MQRankSum=-1.482;QD=17.46;ReadPosRankSum=-1.193	GT:AD:DP:GQ:PL	0/1:29,34:63:99:1128,0,887
chrVI	28507	.	C	T	1249.77	PASS	AC=1;AF=0.5;AN=2;BaseQRankSum=-0.383;DP=66;Dels=0.0;FS=2.084;HaplotypeScore=0.0;MLEAC=1;MLEAF=0.5;MQ=41.97;MQ0=0;MQRankSum=-1.745;QD=18.94;ReadPosRankSum=0.811	GT:AD:DP:GQ:PL	0/1:28,38:66:99:1278,0,891
chrVI	30900	.	C	T	1309.77	PASS	AC=1;AF=0.5;AN=2;BaseQRankSum=0.489;DP=67;Dels=0.0;FS=4.857;HaplotypeScore=0.0;MLEAC=1;MLEAF=0.5;MQ=42.0;MQ0=0;MQRankSum=0.998;QD=19.55;ReadPosRankSum=0.324	GT:AD:DP:GQ:PL	0/1:28,39:67:99:1338,0,891
chrVI	32868	.	C	T	1371.77	PASS	AC=1;AF=0.5;AN=2;BaseQRankSum=0.64;DP=72;Dels=0.0;FS=0.904;HaplotypeScore=0.0;MLEAC=1;MLEAF=0.5;MQ=42.0;MQ0=0;MQRankSum=-0.47;QD=19.05;ReadPosRankSum=-0.788	GT:AD:DP:GQ:PL	0/1:32,40:72:99:1400,0,1021
chrVI	35237	.	C	T	1199.77	PASS	AC=1;AF=0.5;AN=2;BaseQRankSum=-1.495;DP=82;Dels=0.0;FS=1.799;HaplotypeScore=0.0;MLEAC=1;MLEAF=0.5;MQ=42.0;MQ0=0;MQRankSum=0.492;QD=14.63;ReadPosRankSum=-1.318	GT:AD:DP:GQ:PL	0/1:43,39:82:99:1228,0,1442
chrVI	40150	.	C	T	878.77	PASS	AC=1;AF=0.5;AN=2;BaseQRankSum=-0.146;DP=50;Dels=0.0;FS=0.0;HaplotypeScore=0.0;MLEAC=1;MLEAF=0.5;MQ=42.0;MQ0=0;MQRankSum=0.651;QD=17.58;ReadPosRankSum=-1.252	GT:AD:DP:GQ:PL	0/1:24,26:50:99:907,0,815
chrVI	42339	.	C	T	568.77	PASS	AC=1;AF=0.5;AN=2;BaseQRankSum=-2.84;DP=44;Dels=0.0;FS=1.177;HaplotypeScore=0.0;MLEAC=1;MLEAF=0.5;MQ=42.0;MQ0=0;MQRankSum=-1.426;QD=12.93;ReadPosRankSum=-0.53	GT:AD:DP:GQ:PL	0/1:24,20:44:99:597,0,844
chrVI	43220	.	G	A	815.77	PASS	AC=1;AF=0.5;AN=2;BaseQRankSum=1.582;DP=56;Dels=0.0;FS=7.508;HaplotypeScore=0.0;MLEAC=1;MLEAF=0.5;MQ=42.0;MQ0=0;MQRankSum=0.313;QD=14.57;ReadPosRankSum=0.28	GT:AD:DP:GQ:PL	0/1:31,25:56:99:844,0,1045
chrVI	47763	.	G	A	879.77	PASS	AC=1;AF=0.5;AN=2;BaseQRankSum=0.273;DP=68;Dels=0.0;FS=0.933;HaplotypeScore=0.0;MLEAC=1;MLEAF=0.5;MQ=42.0;MQ0=0;MQRankSum=0.409;QD=12.94;ReadPosRankSum=-0.595	GT:AD:DP:GQ:PL	0/1:39,29:68:99:908,0,1334
chrVI	50887	.	C	T	871.77	PASS	AC=1;AF=0.5;AN=2;BaseQRankSum=0.487;DP=50;Dels=0.0;FS=0.0;HaplotypeScore=0.0;MLEAC=1;MLEAF=0.5;MQ=42.0;MQ0=0;MQRankSum=-1.44;QD=17.44;ReadPosRankSum=1.966	GT:AD:DP:GQ:PL	0/1:23,27:50:99:900,0,714
chrVI	51483	.	C	T	1020.77	PASS	AC=1;AF=0.5;AN=2;BaseQRankSum=2.568;DP=54;Dels=0.0;FS=3.801;HaplotypeScore=0.0;MLEAC=1;MLEAF=0.5;MQ=42.0;MQ0=0;MQRankSum=-0.131;QD=18.9;ReadPosRankSum=-0.061	GT:AD:DP:GQ:PL	0/1:24,30:54:99:1049,0,757
chrVI	54468	.	C	T	612.77	PASS	AC=1;AF=0.5;AN=2;BaseQRankSum=0.321;DP=46;Dels=0.0;FS=0.0;HaplotypeScore=0.7887;MLEAC=1;MLEAF=0.5;MQ=41.65;MQ0=0;MQRankSum=1.075;QD=13.32;ReadPosRankSum=-0.72	GT:AD:DP:GQ:PL	0/1:26,20:46:99:641,0,864
chrVI	57865	.	A	T	397.77	PASS	AC=1;AF=0.5;AN=2;BaseQRankSum=2.149;DP=25;Dels=0.0;FS=27.831;HaplotypeScore=0.9999;MLEAC=1;MLEAF=0.5;MQ=41.92;MQ0=0;MQRankSum=0.517;QD=15.91;ReadPosRankSum=2.312	GT:AD:DP:GQ:PL	0/1:13,12:25:99:426,0,448
chrVI	59428	.	C	T	872.77	PASS	AC=1;AF=0.5;AN=2;BaseQRankSum=0.914;DP=37;Dels=0.0;FS=5.54;HaplotypeScore=0.0;MLEAC=1;MLEAF=0.5;MQ=42.0;MQ0=0;MQRankSum=-0.615;QD=23.59;ReadPosRankSum=-0.05	GT:AD:DP:GQ:PL	0/1:11,26:37:99:901,0,295
chrVI	60110	.	C	T	559.77	PASS	AC=1;AF=0.5;AN=2;BaseQRankSum=-0.575;DP=43;Dels=0.0;FS=11.85;HaplotypeScore=0.0;MLEAC=1;MLEAF=0.5;MQ=42.0;MQ0=0;MQRankSum=0.575;QD=13.02;ReadPosRankSum=0.697	GT:AD:DP:GQ:PL	0/1:24,19:43:99:588,0,815
chrVI	63378	.	C	T	764.77	PASS	AC=1;AF=0.5;AN=2;BaseQRankSum=-0.119;DP=52;Dels=0.0;FS=7.859;HaplotypeScore=0.0;MLEAC=1;MLEAF=0.5;MQ=42.0;MQ0=0;MQRankSum=-0.67;QD=14.71;ReadPosRankSum=-0.872	GT:AD:DP:GQ:PL	0/1:28,24:52:99:793,0,940
chrVI	66061	.	C	T	883.77	PASS	AC=1;AF=0.5;AN=2;BaseQRankSum=0.455;DP=57;Dels=0.0;FS=2.223;HaplotypeScore=0.0;MLEAC=1;MLEAF=0.5;MQ=42.0;MQ0=0;MQRankSum=-1.335;QD=15.5;ReadPosRankSum=-0.855	GT:AD:DP:GQ:PL	0/1:30,27:57:99:912,0,987
chrVI	66207	.	C	T	895.77	PASS	AC=1;AF=0.5;AN=2;BaseQRankSum=1.256;DP=49;Dels=0.0;FS=5.868;HaplotypeScore=0.0;MLEAC=1;MLEAF=0.5;MQ=42.0;MQ0=0;MQRankSum=1.276;QD=18.28;ReadPosRankSum=-0.231	GT:AD:DP:GQ:PL	0/1:22,27:49:99:924,0,655
chrVI	73383	.	T	C	245.77	PASS	AC=1;AF=0.5;AN=2;BaseQRankSum=-0.388;DP=43;Dels=0.0;FS=19.845;HaplotypeScore=2.9995;MLEAC=1;MLEAF=0.5;MQ=41.91;MQ0=0;MQRankSum=-1.624;QD=5.72;ReadPosRankSum=-1.251	GT:AD:DP:GQ:PL	0/1:33,10:43:99:274,0,1162
chrVI	76475	.	C	T	544.77	PASS	AC=1;AF=0.5;AN=2;BaseQRankSum=0.491;DP=32;Dels=0.0;FS=0.0;HaplotypeScore=0.734;MLEAC=1;MLEAF=0.5;MQ=42.0;MQ0=0;MQRankSum=-0.415;QD=17.02;ReadPosRankSum=-1.473	GT:AD:DP:GQ:PL	0/1:15,17:32:99:573,0,474
chrVI	76771	.	C	T	633.77	PASS	AC=1;AF=0.5;AN=2;BaseQRankSum=0.051;DP=62;Dels=0.0;FS=0.999;HaplotypeScore=0.0;MLEAC=1;MLEAF=0.5;MQ=42.0;MQ0=0;MQRankSum=-0.934;QD=10.22;ReadPosRankSum=0.405	GT:AD:DP:GQ:PL	0/1:40,22:62:99:662,0,1385
chrVI	84571	.	G	A	1354.77	PASS	AC=1;AF=0.5;AN=2;BaseQRankSum=-1.41;DP=75;Dels=0.0;FS=5.959;HaplotypeScore=0.0;MLEAC=1;MLEAF=0.5;MQ=42.0;MQ0=0;MQRankSum=-0.176;QD=18.06;ReadPosRankSum=0.101	GT:AD:DP:GQ:PL	0/1:34,41:75:99:1383,0,1135
chrVI	84684	.	C	T	904.77	PASS	AC=1;AF=0.5;AN=2;BaseQRankSum=2.378;DP=60;Dels=0.0;FS=0.0;HaplotypeScore=0.0;MLEAC=1;MLEAF=0.5;MQ=42.0;MQ0=0;MQRankSum=-0.067;QD=15.08;ReadPosRankSum=0.496	GT:AD:DP:GQ:PL	0/1:32,28:60:99:933,0,1011
chrVI	88112	.	A	G	1104.77	PASS	AC=1;AF=0.5;AN=2;BaseQRankSum=-0.892;DP=77;Dels=0.0;FS=0.0;HaplotypeScore=0.9665;MLEAC=1;MLEAF=0.5;MQ=41.97;MQ0=0;MQRankSum=0.291;QD=14.35;ReadPosRankSum=-0.046	GT:AD:DP:GQ:PL	0/1:40,37:77:99:1133,0,1334
chrVI	89366	.	C	T	932.77	PASS	AC=1;AF=0.5;AN=2;BaseQRankSum=0.225;DP=66;Dels=0.0;FS=0.946;HaplotypeScore=0.0;MLEAC=1;MLEAF=0.5;MQ=42.0;MQ0=0;MQRankSum=0.805;QD=14.13;ReadPosRankSum=0.65	GT:AD:DP:GQ:PL	0/1:36,30:66:99:961,0,1214
chrVI	90053	.	C	T	787.77	PASS	AC=1;AF=0.5;AN=2;BaseQRankSum=-0.764;DP=68;Dels=0.0;FS=2.071;HaplotypeScore=0.0;MLEAC=1;MLEAF=0.5;MQ=42.0;MQ0=0;MQRankSum=-1.988;QD=11.58;ReadPosRankSum=1.054	GT:AD:DP:GQ:PL	0/1:42,26:68:99:816,0,1456
chrVI	92483	.	C	T	978.77	PASS	AC=1;AF=0.5;AN=2;BaseQRankSum=-0.717;DP=54;Dels=0.0;FS=2.392;HaplotypeScore=0.0;MLEAC=1;MLEAF=0.5;MQ=41.62;MQ0=0;MQRankSum=-1.12;QD=18.13;ReadPosRankSum=0.245	GT:AD:DP:GQ:PL	0/1:23,31:54:99:1007,0,699
chrVI	94972	.	T	C	584.77	PASS	AC=1;AF=0.5;AN=2;BaseQRankSum=2.053;DP=34;Dels=0.0;FS=1.356;HaplotypeScore=0.0;MLEAC=1;MLEAF=0.5;MQ=42.0;MQ0=0;MQRankSum=-0.362;QD=17.2;ReadPosRankSum=-0.569	GT:AD:DP:GQ:PL	0/1:16,18:34:99:613,0,499
chrVI	95460	.	A	T	168.77	PASS	AC=1;AF=0.5;AN=2;BaseQRankSum=-2.318;DP=46;Dels=0.0;FS=41.281;HaplotypeScore=7.0254;MLEAC=1;MLEAF=0.5;MQ=41.48;MQ0=0;MQRankSum=-0.103;QD=3.67;ReadPosRankSum=1.339	GT:AD:DP:GQ:PL	0/1:35,11:46:99:197,0,1136
chrVI	99865	.	C	T	988.77	PASS	AC=1;AF=0.5;AN=2;BaseQRankSum=-0.31;DP=61;Dels=0.0;FS=2.182;HaplotypeScore=0.0;MLEAC=1;MLEAF=0.5;MQ=42.0;MQ0=0;MQRankSum=0.483;QD=16.21;ReadPosRankSum=-1.681	GT:AD:DP:GQ:PL	0/1:30,31:61:99:1017,0,986
chrVI	108394	.	A	G	1399.77	PASS	AC=1;AF=0.5;AN=2;BaseQRankSum=-0.425;DP=83;Dels=0.0;FS=2.892;HaplotypeScore=0.9993;MLEAC=1;MLEAF=0.5;MQ=42.0;MQ0=0;MQRankSum=-1.12;QD=16.86;ReadPosRankSum=-0.27	GT:AD:DP:GQ:PL	0/1:38,45:83:99:1428,0,1187
chrVI	156109	.	C	T	856.77	PASS	AC=1;AF=0.5;AN=2;BaseQRankSum=0.144;DP=46;Dels=0.0;FS=0.0;HaplotypeScore=0.0;MLEAC=1;MLEAF=0.5;MQ=41.96;MQ0=0;MQRankSum=1.341;QD=18.63;ReadPosRankSum=-0.543	GT:AD:DP:GQ:PL	0/1:20,26:46:99:885,0,651
chrVI	169537	.	C	T	1019.77	PASS	AC=1;AF=0.5;AN=2;BaseQRankSum=-0.757;DP=49;Dels=0.0;FS=0.0;HaplotypeScore=0.0;MLEAC=1;MLEAF=0.5;MQ=41.96;MQ0=0;MQRankSum=-1.358;QD=20.81;ReadPosRankSum=-0.073	GT:AD:DP:GQ:PL	0/1:18,31:49:99:1048,0,569
chrVI	179931	.	C	T	1250.77	PASS	AC=1;AF=0.5;AN=2;BaseQRankSum=2.525;DP=76;Dels=0.0;FS=4.46;HaplotypeScore=1.5226;MLEAC=1;MLEAF=0.5;MQ=42.0;MQ0=0;MQRankSum=-0.821;QD=16.46;ReadPosRankSum=0.125	GT:AD:DP:GQ:PL	0/1:39,37:76:99:1279,0,1191
chrVI	184695	.	C	T	836.77	PASS	AC=1;AF=0.5;AN=2;BaseQRankSum=1.012;DP=71;Dels=0.0;FS=0.0;HaplotypeScore=0.0;MLEAC=1;MLEAF=0.5;MQ=42.0;MQ0=0;MQRankSum=-0.24;QD=11.79;ReadPosRankSum=0.146	GT:AD:DP:GQ:PL	0/1:42,29:71:99:865,0,1352
chrVI	186279	.	G	A	362.77	PASS	AC=1;AF=0.5;AN=2;BaseQRankSum=-0.623;DP=35;Dels=0.0;FS=22.123;HaplotypeScore=4.788;MLEAC=1;MLEAF=0.5;MQ=41.42;MQ0=0;MQRankSum=-0.657;QD=10.36;ReadPosRankSum=2.946	GT:AD:DP:GQ:PL	0/1:21,14:35:99:391,0,692
chrVI	186531	.	C	T	1210.77	PASS	AC=1;AF=0.5;AN=2;BaseQRankSum=-1.239;DP=71;Dels=0.0;FS=0.0;HaplotypeScore=0.0;MLEAC=1;MLEAF=0.5;MQ=42.0;MQ0=0;MQRankSum=1.009;QD=17.05;ReadPosRankSum=1.147	GT:AD:DP:GQ:PL	0/1:33,38:71:99:1239,0,1063
chrVI	221507	.	T	A	457.77	PASS	AC=1;AF=0.5;AN=2;BaseQRankSum=-0.771;DP=42;Dels=0.0;FS=56.613;HaplotypeScore=4.4479;MLEAC=1;MLEAF=0.5;MQ=41.65;MQ0=0;MQRankSum=-0.327;QD=10.9;ReadPosRankSum=4.17	GT:AD:DP:GQ:PL	0/1:19,23:42:99:486,0,432
chrVI	237451	.	C	T	320.77	PASS	AC=1;AF=0.5;AN=2;BaseQRankSum=0.04;DP=44;Dels=0.0;FS=59.171;HaplotypeScore=0.6651;MLEAC=1;MLEAF=0.5;MQ=42.0;MQ0=0;MQRankSum=-1.304;QD=7.29;ReadPosRankSum=1.383	GT:AD:DP:GQ:PL	0/1:32,12:44:99:349,0,1070
chrVI	245984	.	A	C	106.77	PASS	AC=1;AF=0.5;AN=2;BaseQRankSum=-2.893;DP=42;Dels=0.0;FS=35.433;HaplotypeScore=3.7331;MLEAC=1;MLEAF=0.5;MQ=41.47;MQ0=0;MQRankSum=0.641;QD=2.54;ReadPosRankSum=1.784	GT:AD:DP:GQ:PL	0/1:34,7:42:99:135,0,1229
chrVI	247469	.	C	T	923.77	PASS	AC=1;AF=0.5;AN=2;BaseQRankSum=0.31;DP=63;Dels=0.0;FS=3.429;HaplotypeScore=0.8321;MLEAC=1;MLEAF=0.5;MQ=42.0;MQ0=0;MQRankSum=-0.807;QD=14.66;ReadPosRankSum=-0.421	GT:AD:DP:GQ:PL	0/1:34,29:63:99:952,0,1083
chrVII	9205	.	C	T	832.77	PASS	AC=1;AF=0.5;AN=2;BaseQRankSum=0.355;DP=44;Dels=0.0;FS=9.057;HaplotypeScore=0.7887;MLEAC=1;MLEAF=0.5;MQ=42.0;MQ0=0;MQRankSum=-0.166;QD=18.93;ReadPosRankSum=-1.066	GT:AD:DP:GQ:PL	0/1:19,25:44:99:861,0,605
chrVII	11961	.	C	T	628.77	PASS	AC=1;AF=0.5;AN=2;BaseQRankSum=-0.227;DP=35;Dels=0.0;FS=3.303;HaplotypeScore=0.8667;MLEAC=1;MLEAF=0.5;MQ=42.0;MQ0=0;MQRankSum=-0.297;QD=17.96;ReadPosRankSum=0.577	GT:AD:DP:GQ:PL	0/1:14,20:35:99:657,0,465
chrVII	28711	.	C	T	827.77	PASS	AC=1;AF=0.5;AN=2;BaseQRankSum=-0.261;DP=71;Dels=0.0;FS=0.0;HaplotypeScore=0.0;MLEAC=1;MLEAF=0.5;MQ=42.0;MQ0=0;MQRankSum=0.11;QD=11.66;ReadPosRankSum=0.609	GT:AD:DP:GQ:PL	0/1:40,31:71:99:856,0,1273
chrVII	37814	.	C	T	914.77	PASS	AC=1;AF=0.5;AN=2;BaseQRankSum=1.495;DP=47;Dels=0.0;FS=6.357;HaplotypeScore=0.0;MLEAC=1;MLEAF=0.5;MQ=41.55;MQ0=1;MQRankSum=1.16;QD=19.46;ReadPosRankSum=0.134	GT:AD:DP:GQ:PL	0/1:20,27:47:99:943,0,613
chrVII	39345	.	G	A	820.77	PASS	AC=1;AF=0.5;AN=2;BaseQRankSum=0.352;DP=58;Dels=0.0;FS=5.342;HaplotypeScore=0.0;MLEAC=1;MLEAF=0.5;MQ=42.0;MQ0=0;MQRankSum=1.149;QD=14.15;ReadPosRankSum=-0.211	GT:AD:DP:GQ:PL	0/1:32,26:58:99:849,0,1085
chrVII	45099	.	T	C	819.77	PASS	AC=1;AF=0.5;AN=2;BaseQRankSum=0.981;DP=50;Dels=0.0;FS=1.096;HaplotypeScore=0.0;MLEAC=1;MLEAF=0.5;MQ=42.0;MQ0=0;MQRankSum=-2.32;QD=16.4;ReadPosRankSum=1.544	GT:AD:DP:GQ:PL	0/1:24,26:50:99:848,0,771
chrVII	48978	.	C	T	936.77	PASS	AC=1;AF=0.5;AN=2;BaseQRankSum=-2.348;DP=59;Dels=0.0;FS=0.0;HaplotypeScore=0.7887;MLEAC=1;MLEAF=0.5;MQ=42.0;MQ0=0;MQRankSum=-0.14;QD=15.88;ReadPosRankSum=-0.202	GT:AD:DP:GQ:PL	0/1:29,29:59:99:965,0,1005
chrVII	53852	.	G	A	1172.77	PASS	AC=1;AF=0.5;AN=2;BaseQRankSum=-0.133;DP=63;Dels=0.0;FS=0.0;HaplotypeScore=0.0;MLEAC=1;MLEAF=0.5;MQ=42.0;MQ0=0;MQRankSum=0.914;QD=18.62;ReadPosRankSum=0.049	GT:AD:DP:GQ:PL	0/1:26,37:63:99:1201,0,811
chrVII	55903	.	C	T	1511.77	PASS	AC=1;AF=0.5;AN=2;BaseQRankSum=0.115;DP=87;Dels=0.0;FS=1.743;HaplotypeScore=0.9894;MLEAC=1;MLEAF=0.5;MQ=42.0;MQ0=0;MQRankSum=-0.362;QD=17.38;ReadPosRankSum=2.304	GT:AD:DP:GQ:PL	0/1:40,47:87:99:1540,0,1281
chrVII	57699	.	C	T	1143.77	PASS	AC=1;AF=0.5;AN=2;BaseQRankSum=-0.573;DP=66;Dels=0.0;FS=6.54;HaplotypeScore=0.734;MLEAC=1;MLEAF=0.5;MQ=42.0;MQ0=0;MQRankSum=-0.534;QD=17.33;ReadPosRankSum=0.264	GT:AD:DP:GQ:PL	0/1:30,36:66:99:1172,0,961
chrVII	64156	.	G	A	861.77	PASS	AC=1;AF=0.5;AN=2;BaseQRankSum=2.646;DP=46;Dels=0.0;FS=1.149;HaplotypeScore=0.0;MLEAC=1;MLEAF=0.5;MQ=42.0;MQ0=0;MQRankSum=-1.103;QD=18.73;ReadPosRankSum=0.309	GT:AD:DP:GQ:PL	0/1:21,25:46:99:890,0,687
chrVII	68472	.	C	A	328.77	PASS	AC=1;AF=0.5;AN=2;BaseQRankSum=0.755;DP=40;Dels=0.0;FS=53.059;HaplotypeScore=5.7388;MLEAC=1;MLEAF=0.5;MQ=41.12;MQ0=1;MQRankSum=-3.339;QD=8.22;ReadPosRankSum=2.332	GT:AD:DP:GQ:PL	0/1:24,13:40:99:357,0,798
chrVII	68473	.	A	C	348.77	PASS	AC=1;AF=0.5;AN=2;BaseQRankSum=3.338;DP=42;Dels=0.0;FS=42.744;HaplotypeScore=4.7723;MLEAC=1;MLEAF=0.5;MQ=41.17;MQ0=1;MQRankSum=-2.192;QD=8.3;ReadPosRankSum=2.88	GT:AD:DP:GQ:PL	0/1:29,13:42:99:377,0,1002
chrVII	68490	.	T	G	389.77	PASS	AC=1;AF=0.5;AN=2;BaseQRankSum=-0.64;DP=48;Dels=0.0;FS=48.544;HaplotypeScore=0.0;MLEAC=1;MLEAF=0.5;MQ=41.27;MQ0=1;MQRankSum=2.175;QD=8.12;ReadPosRankSum=2.384	GT:AD:DP:GQ:PL	0/1:34,14:48:99:418,0,1181
chrVII	83764	.	C	T	1093.77	PASS	AC=1;AF=0.5;AN=2;BaseQRankSum=1.027;DP=69;Dels=0.0;FS=0.0;HaplotypeScore=0.0;MLEAC=1;MLEAF=0.5;MQ=42.0;MQ0=0;MQRankSum=-0.751;QD=15.85;ReadPosRankSum=0.186	GT:AD:DP:GQ:PL	0/1:36,33:69:99:1122,0,1224
chrVII	88920	.	C	T	943.77	PASS	AC=1;AF=0.5;AN=2;BaseQRankSum=-0.866;DP=52;Dels=0.0;FS=1.076;HaplotypeScore=0.0;MLEAC=1;MLEAF=0.5;MQ=42.0;MQ0=0;MQRankSum=-0.719;QD=18.15;ReadPosRankSum=1.437	GT:AD:DP:GQ:PL	0/1:23,29:52:99:972,0,752
chrVII	90365	.	C	T	766.77	PASS	AC=1;AF=0.5;AN=2;BaseQRankSum=2.3;DP=42;Dels=0.0;FS=2.659;HaplotypeScore=0.0;MLEAC=1;MLEAF=0.5;MQ=42.0;MQ0=0;MQRankSum=0.101;QD=18.26;ReadPosRankSum=0.227	GT:AD:DP:GQ:PL	0/1:19,23:42:99:795,0,608
chrVII	90876	.	C	T	561.77	PASS	AC=1;AF=0.5;AN=2;BaseQRankSum=-0.539;DP=41;Dels=0.0;FS=2.837;HaplotypeScore=0.0;MLEAC=1;MLEAF=0.5;MQ=42.0;MQ0=0;MQRankSum=-1.195;QD=13.7;ReadPosRankSum=0.381	GT:AD:DP:GQ:PL	0/1:23,18:41:99:590,0,783
chrVII	97322	.	C	T	1146.77	PASS	AC=1;AF=0.5;AN=2;BaseQRankSum=-1.223;DP=83;Dels=0.0;FS=4.488;HaplotypeScore=0.0;MLEAC=1;MLEAF=0.5;MQ=42.0;MQ0=0;MQRankSum=0.417;QD=13.82;ReadPosRankSum=0.453	GT:AD:DP:GQ:PL	0/1:46,37:83:99:1175,0,1519
chrVII	100717	.	C	T	1159.77	PASS	AC=1;AF=0.5;AN=2;BaseQRankSum=0.104;DP=63;Dels=0.0;FS=8.669;HaplotypeScore=0.0;MLEAC=1;MLEAF=0.5;MQ=42.0;MQ0=0;MQRankSum=-1.362;QD=18.41;ReadPosRankSum=-0.892	GT:AD:DP:GQ:PL	0/1:28,35:63:99:1188,0,901
chrVII	101137	.	C	T	909.77	PASS	AC=1;AF=0.5;AN=2;BaseQRankSum=1.374;DP=59;Dels=0.0;FS=0.972;HaplotypeScore=0.0;MLEAC=1;MLEAF=0.5;MQ=42.0;MQ0=0;MQRankSum=-0.008;QD=15.42;ReadPosRankSum=0.068	GT:AD:DP:GQ:PL	0/1:31,28:59:99:938,0,1065
chrVII	102555	.	C	T	670.77	PASS	AC=1;AF=0.5;AN=2;BaseQRankSum=0.779;DP=39;Dels=0.0;FS=16.065;HaplotypeScore=0.0;MLEAC=1;MLEAF=0.5;MQ=41.43;MQ0=0;MQRankSum=-0.042;QD=17.2;ReadPosRankSum=-1.402	GT:AD:DP:GQ:PL	0/1:17,22:39:99:699,0,526
chrVII	113179	.	C	T	834.77	PASS	AC=1;AF=0.5;AN=2;BaseQRankSum=0.042;DP=55;Dels=0.0;FS=3.749;HaplotypeScore=0.0;MLEAC=1;MLEAF=0.5;MQ=42.0;MQ0=0;MQRankSum=-0.346;QD=15.18;ReadPosRankSum=-1.829	GT:AD:DP:GQ:PL	0/1:29,26:55:99:863,0,990
chrVII	133210	.	C	T	1147.77	PASS	AC=1;AF=0.5;AN=2;BaseQRankSum=1.083;DP=64;Dels=0.0;FS=6.748;HaplotypeScore=0.0;MLEAC=1;MLEAF=0.5;MQ=42.0;MQ0=0;MQRankSum=1.648;QD=17.93;ReadPosRankSum=-1.5	GT:AD:DP:GQ:PL	0/1:30,34:64:99:1176,0,983
chrVII	135715	.	C	T	1052.77	PASS	AC=1;AF=0.5;AN=2;BaseQRankSum=0.172;DP=68;Dels=0.0;FS=0.929;HaplotypeScore=0.0;MLEAC=1;MLEAF=0.5;MQ=42.0;MQ0=0;MQRankSum=1.252;QD=15.48;ReadPosRankSum=-1.215	GT:AD:DP:GQ:PL	0/1:35,33:68:99:1081,0,1182
chrVII	139030	.	T	C	965.77	PASS	AC=1;AF=0.5;AN=2;BaseQRankSum=0.476;DP=56;Dels=0.0;FS=0.0;HaplotypeScore=0.0;MLEAC=1;MLEAF=0.5;MQ=42.0;MQ0=0;MQRankSum=1.968;QD=17.25;ReadPosRankSum=0.213	GT:AD:DP:GQ:PL	0/1:27,29:56:99:994,0,900
chrVII	139363	.	C	T	1611.77	PASS	AC=1;AF=0.5;AN=2;BaseQRankSum=-0.137;DP=73;Dels=0.0;FS=0.0;HaplotypeScore=0.0;MLEAC=1;MLEAF=0.5;MQ=42.0;MQ0=0;MQRankSum=-0.73;QD=22.08;ReadPosRankSum=-1.443	GT:AD:DP:GQ:PL	0/1:23,50:73:99:1640,0,675
chrVII	142808	.	C	T	849.77	PASS	AC=1;AF=0.5;AN=2;BaseQRankSum=0.022;DP=61;Dels=0.0;FS=3.556;HaplotypeScore=0.0;MLEAC=1;MLEAF=0.5;MQ=42.0;MQ0=0;MQRankSum=-1.295;QD=13.93;ReadPosRankSum=0.152	GT:AD:DP:GQ:PL	0/1:33,28:61:99:878,0,1059
chrVII	146287	.	C	T	1088.77	PASS	AC=1;AF=0.5;AN=2;BaseQRankSum=1.276;DP=63;Dels=0.0;FS=3.523;HaplotypeScore=0.0;MLEAC=1;MLEAF=0.5;MQ=42.0;MQ0=0;MQRankSum=2.117;QD=17.28;ReadPosRankSum=1.869	GT:AD:DP:GQ:PL	0/1:29,34:63:99:1117,0,974
chrVII	147771	.	G	A	659.77	PASS	AC=1;AF=0.5;AN=2;BaseQRankSum=-2.985;DP=50;Dels=0.0;FS=59.21;HaplotypeScore=3.9733;MLEAC=1;MLEAF=0.5;MQ=41.7;MQ0=0;MQRankSum=1.176;QD=13.2;ReadPosRankSum=1.437	GT:AD:DP:GQ:PL	0/1:27,22:50:99:688,0,903
chrVII	173691	.	C	T	611.77	PASS	AC=1;AF=0.5;AN=2;BaseQRankSum=-0.168;DP=37;Dels=0.0;FS=1.273;HaplotypeScore=0.0;MLEAC=1;MLEAF=0.5;MQ=42.0;MQ0=0;MQRankSum=0.838;QD=16.53;ReadPosRankSum=1.204	GT:AD:DP:GQ:PL	0/1:17,20:37:99:640,0,547
chrVII	183138	.	C	T	634.77	PASS	AC=1;AF=0.5;AN=2;BaseQRankSum=1.002;DP=44;Dels=0.0;FS=0.0;HaplotypeScore=0.9665;MLEAC=1;MLEAF=0.5;MQ=41.96;MQ0=0;MQRankSum=-0.507;QD=14.43;ReadPosRankSum=1.473	GT:AD:DP:GQ:PL	0/1:24,20:44:99:663,0,762
chrVII	187475	.	G	A	273.77	PASS	AC=1;AF=0.5;AN=2;BaseQRankSum=-0.264;DP=43;Dels=0.0;FS=48.814;HaplotypeScore=0.9933;MLEAC=1;MLEAF=0.5;MQ=41.66;MQ0=0;MQRankSum=0.598;QD=6.37;ReadPosRankSum=1.517	GT:AD:DP:GQ:PL	0/1:32,11:43:99:302,0,1154
chrVII	202088	.	C	T	741.77	PASS	AC=1;AF=0.5;AN=2;BaseQRankSum=-1.245;DP=47;Dels=0.0;FS=0.0;HaplotypeScore=0.0;MLEAC=1;MLEAF=0.5;MQ=42.0;MQ0=0;MQRankSum=-1.458;QD=15.78;ReadPosRankSum=0.117	GT:AD:DP:GQ:PL	0/1:24,23:47:99:770,0,821
chrVII	218807	.	T	C	1255.77	PASS	AC=1;AF=0.5;AN=2;BaseQRankSum=-1.557;DP=67;Dels=0.0;FS=3.46;HaplotypeScore=0.0;MLEAC=1;MLEAF=0.5;MQ=42.0;MQ0=0;MQRankSum=2.218;QD=18.74;ReadPosRankSum=-1.392	GT:AD:DP:GQ:PL	0/1:28,39:67:99:1284,0,868
chrVII	241832	.	C	T	836.77	PASS	AC=1;AF=0.5;AN=2;BaseQRankSum=-1.256;DP=53;Dels=0.0;FS=0.0;HaplotypeScore=0.0;MLEAC=1;MLEAF=0.5;MQ=42.0;MQ0=0;MQRankSum=-0.276;QD=15.79;ReadPosRankSum=1.06	GT:AD:DP:GQ:PL	0/1:25,28:53:99:865,0,796
chrVII	245635	.	C	T	1075.77	PASS	AC=1;AF=0.5;AN=2;BaseQRankSum=0.58;DP=72;Dels=0.0;FS=1.962;HaplotypeScore=10.2142;MLEAC=1;MLEAF=0.5;MQ=40.8;MQ0=0;MQRankSum=0.94;QD=14.94;ReadPosRankSum=0.276	GT:AD:DP:GQ:PL	0/1:36,36:72:99:1104,0,993
chrVII	249931	.	C	T	642.77	PASS	AC=1;AF=0.5;AN=2;BaseQRankSum=-0.653;DP=47;Dels=0.0;FS=0.0;HaplotypeScore=0.0;MLEAC=1;MLEAF=0.5;MQ=42.0;MQ0=0;MQRankSum=-0.032;QD=13.68;ReadPosRankSum=-2.044	GT:AD:DP:GQ:PL	0/1:26,21:47:99:671,0,870
chrVII	259615	.	C	T	1306.77	PASS	AC=1;AF=0.5;AN=2;BaseQRankSum=-0.348;DP=79;Dels=0.0;FS=0.0;HaplotypeScore=0.0;MLEAC=1;MLEAF=0.5;MQ=42.0;MQ0=0;MQRankSum=-1.074;QD=16.54;ReadPosRankSum=0.064	GT:AD:DP:GQ:PL	0/1:39,40:79:99:1335,0,1286
chrVII	272009	.	C	T	261.77	PASS	AC=1;AF=0.5;AN=2;BaseQRankSum=-1.325;DP=34;Dels=0.0;FS=3.382;HaplotypeScore=0.0;MLEAC=1;MLEAF=0.5;MQ=42.0;MQ0=0;MQRankSum=0.037;QD=7.7;ReadPosRankSum=-0.479	GT:AD:DP:GQ:PL	0/1:23,11:34:99:290,0,725
chrVII	274047	.	C	T	648.77	PASS	AC=1;AF=0.5;AN=2;BaseQRankSum=-0.512;DP=38;Dels=0.0;FS=4.536;HaplotypeScore=0.0;MLEAC=1;MLEAF=0.5;MQ=42.0;MQ0=0;MQRankSum=1.067;QD=17.07;ReadPosRankSum=-0.395	GT:AD:DP:GQ:PL	0/1:18,20:38:99:677,0,612
chrVII	274782	.	T	C	1099.77	PASS	AC=2;AF=1.0;AN=2;DP=29;Dels=0.0;FS=0.0;HaplotypeScore=0.0;MLEAC=2;MLEAF=1.0;MQ=42.0;MQ0=0;QD=33.45	GT:AD:DP:GQ:PL	1/1:0,29:29:87:1128,87,0
chrVII	276102	.	C	T	629.77	PASS	AC=1;AF=0.5;AN=2;BaseQRankSum=2.571;DP=47;Dels=0.0;FS=11.708;HaplotypeScore=0.9665;MLEAC=1;MLEAF=0.5;MQ=41.96;MQ0=0;MQRankSum=0.269;QD=13.4;ReadPosRankSum=1.388	GT:AD:DP:GQ:PL	0/1:27,20:47:99:658,0,918
chrVII	278081	.	C	T	1033.77	PASS	AC=1;AF=0.5;AN=2;BaseQRankSum=-0.493;DP=58;Dels=0.0;FS=0.0;HaplotypeScore=0.0;MLEAC=1;MLEAF=0.5;MQ=42.0;MQ0=0;MQRankSum=-1.024;QD=17.82;ReadPosRankSum=0.133	GT:AD:DP:GQ:PL	0/1:26,32:58:99:1062,0,773
chrVII	334356	.	T	C	1089.77	PASS	AC=1;AF=0.5;AN=2;BaseQRankSum=0.599;DP=64;Dels=0.0;FS=2.104;HaplotypeScore=2.3346;MLEAC=1;MLEAF=0.5;MQ=42.0;MQ0=0;MQRankSum=-0.733;QD=17.03;ReadPosRankSum=1.002	GT:AD:DP:GQ:PL	0/1:30,34:64:99:1118,0,985
chrVII	334504	.	C	T	1221.77	PASS	AC=1;AF=0.5;AN=2;BaseQRankSum=0.917;DP=61;Dels=0.0;FS=1.009;HaplotypeScore=0.0;MLEAC=1;MLEAF=0.5;MQ=41.97;MQ0=0;MQRankSum=-0.022;QD=20.03;ReadPosRankSum=-1.312	GT:AD:DP:GQ:PL	0/1:25,36:61:99:1250,0,765
chrVII	340610	.	T	C	767.77	PASS	AC=1;AF=0.5;AN=2;BaseQRankSum=-1.537;DP=41;Dels=0.0;FS=0.0;HaplotypeScore=0.0;MLEAC=1;MLEAF=0.5;MQ=42.0;MQ0=0;MQRankSum=0.486;QD=18.73;ReadPosRankSum=0.486	GT:AD:DP:GQ:PL	0/1:18,23:41:99:796,0,610
chrVII	356446	.	C	T	295.77	PASS	AC=1;AF=0.5;AN=2;BaseQRankSum=-3.37;DP=56;Dels=0.0;FS=56.991;HaplotypeScore=6.6747;MLEAC=1;MLEAF=0.5;MQ=40.96;MQ0=1;MQRankSum=-0.511;QD=5.28;ReadPosRankSum=1.862	GT:AD:DP:GQ:PL	0/1:35,21:56:99:324,0,1154
chrVII	358113	.	A	G	242.77	PASS	AC=1;AF=0.5;AN=2;BaseQRankSum=0.654;DP=79;Dels=0.0;FS=12.08;HaplotypeScore=12.7768;MLEAC=1;MLEAF=0.5;MQ=41.17;MQ0=0;MQRankSum=-0.641;QD=3.07;ReadPosRankSum=-1.276	GT:AD:DP:GQ:PL	0/1:66,13:79:99:271,0,2326
chrVII	358942	.	G	A	857.77	PASS	AC=1;AF=0.5;AN=2;BaseQRankSum=-0.483;DP=58;Dels=0.0;FS=3.951;HaplotypeScore=0.0;MLEAC=1;MLEAF=0.5;MQ=42.0;MQ0=0;MQRankSum=0.249;QD=14.79;ReadPosRankSum=0.14	GT:AD:DP:GQ:PL	0/1:31,27:58:99:886,0,1072
chrVII	359651	.	C	T	1089.77	PASS	AC=1;AF=0.5;AN=2;BaseQRankSum=0.267;DP=57;Dels=0.0;FS=0.0;HaplotypeScore=0.8321;MLEAC=1;MLEAF=0.5;MQ=42.0;MQ0=0;MQRankSum=-0.638;QD=19.12;ReadPosRankSum=0.412	GT:AD:DP:GQ:PL	0/1:24,33:57:99:1118,0,752
chrVII	360131	.	T	C	963.77	PASS	AC=1;AF=0.5;AN=2;BaseQRankSum=-0.084;DP=48;Dels=0.0;FS=0.0;HaplotypeScore=0.7887;MLEAC=1;MLEAF=0.5;MQ=41.96;MQ0=0;MQRankSum=1.265;QD=20.08;ReadPosRankSum=-0.148	GT:AD:DP:GQ:PL	0/1:19,29:48:99:992,0,621
chrVII	367525	.	C	T	1002.77	PASS	AC=1;AF=0.5;AN=2;BaseQRankSum=2.07;DP=61;Dels=0.0;FS=0.975;HaplotypeScore=0.0;MLEAC=1;MLEAF=0.5;MQ=42.0;MQ0=0;MQRankSum=-0.353;QD=16.44;ReadPosRankSum=0.123	GT:AD:DP:GQ:PL	0/1:31,30:61:99:1031,0,1024
chrVII	370792	.	G	A	1174.77	PASS	AC=1;AF=0.5;AN=2;BaseQRankSum=-0.806;DP=85;Dels=0.0;FS=1.761;HaplotypeScore=0.0;MLEAC=1;MLEAF=0.5;MQ=42.0;MQ0=0;MQRankSum=0.885;QD=13.82;ReadPosRankSum=-0.656	GT:AD:DP:GQ:PL	0/1:45,40:85:99:1203,0,1416
chrVII	372264	.	T	C	1066.77	PASS	AC=1;AF=0.5;AN=2;BaseQRankSum=-1.442;DP=75;Dels=0.0;FS=3.127;HaplotypeScore=0.0;MLEAC=1;MLEAF=0.5;MQ=42.0;MQ0=0;MQRankSum=0.165;QD=14.22;ReadPosRankSum=-1.463	GT:AD:DP:GQ:PL	0/1:41,34:75:99:1095,0,1404
chrVII	376793	.	C	T	1146.77	PASS	AC=1;AF=0.5;AN=2;BaseQRankSum=0.86;DP=67;Dels=0.0;FS=4.729;HaplotypeScore=0.0;MLEAC=1;MLEAF=0.5;MQ=42.0;MQ0=0;MQRankSum=-0.119;QD=17.12;ReadPosRankSum=-0.471	GT:AD:DP:GQ:PL	0/1:32,35:67:99:1175,0,1020
chrVII	395968	.	A	C	155.77	PASS	AC=1;AF=0.5;AN=2;BaseQRankSum=4.48;DP=64;Dels=0.0;FS=27.132;HaplotypeScore=0.9933;MLEAC=1;MLEAF=0.5;MQ=41.42;MQ0=0;MQRankSum=0.753;QD=2.43;ReadPosRankSum=2.395	GT:AD:DP:GQ:PL	0/1:55,9:64:99:184,0,1589
chrVII	431406	.	T	C	120.77	PASS	AC=1;AF=0.5;AN=2;BaseQRankSum=-0.295;DP=15;Dels=0.0;FS=33.015;HaplotypeScore=0.0;MLEAC=1;MLEAF=0.5;MQ=40.31;MQ0=0;MQRankSum=-1.473;QD=8.05;ReadPosRankSum=1.355	GT:AD:DP:GQ:PL	0/1:9,6:15:99:149,0,316
chrVII	431407	.	T	G	132.77	PASS	AC=1;AF=0.5;AN=2;BaseQRankSum=0.059;DP=15;Dels=0.0;FS=31.096;HaplotypeScore=0.0;MLEAC=1;MLEAF=0.5;MQ=40.31;MQ0=0;MQRankSum=-0.53;QD=8.85;ReadPosRankSum=1.12	GT:AD:DP:GQ:PL	0/1:9,6:15:99:161,0,290
chrVII	485319	.	A	T	412.77	PASS	AC=1;AF=0.5;AN=2;BaseQRankSum=2.235;DP=41;Dels=0.0;FS=55.055;HaplotypeScore=7.0981;MLEAC=1;MLEAF=0.5;MQ=41.0;MQ0=0;MQRankSum=0.14;QD=10.07;ReadPosRankSum=1.788	GT:AD:DP:GQ:PL	0/1:25,15:41:99:441,0,613
chrVII	529642	.	A	T	466.77	PASS	AC=1;AF=0.5;AN=2;BaseQRankSum=2.123;DP=74;Dels=0.0;FS=53.866;HaplotypeScore=3.7336;MLEAC=1;MLEAF=0.5;MQ=41.97;MQ0=0;MQRankSum=-1.518;QD=6.31;ReadPosRankSum=3.849	GT:AD:DP:GQ:PL	0/1:56,18:74:99:495,0,1868
chrVII	558491	.	C	T	860.77	PASS	AC=1;AF=0.5;AN=2;BaseQRankSum=-1.116;DP=49;Dels=0.0;FS=4.189;HaplotypeScore=0.8667;MLEAC=1;MLEAF=0.5;MQ=41.71;MQ0=0;MQRankSum=-1.156;QD=17.57;ReadPosRankSum=-0.653	GT:AD:DP:GQ:PL	0/1:22,27:49:99:889,0,731
chrVII	606438	.	G	A	665.77	PASS	AC=1;AF=0.5;AN=2;BaseQRankSum=0.622;DP=57;Dels=0.0;FS=3.633;HaplotypeScore=0.0;MLEAC=1;MLEAF=0.5;MQ=42.0;MQ0=0;MQRankSum=-0.832;QD=11.68;ReadPosRankSum=-0.671	GT:AD:DP:GQ:PL	0/1:33,24:57:99:694,0,1023
chrVII	616075	.	C	T	1076.77	PASS	AC=1;AF=0.5;AN=2;BaseQRankSum=1.153;DP=82;Dels=0.0;FS=2.983;HaplotypeScore=0.734;MLEAC=1;MLEAF=0.5;MQ=42.0;MQ0=0;MQRankSum=0.701;QD=13.13;ReadPosRankSum=1.369	GT:AD:DP:GQ:PL	0/1:48,34:82:99:1105,0,1643
chrVII	644610	.	T	C	533.77	PASS	AC=1;AF=0.5;AN=2;BaseQRankSum=0.28;DP=49;Dels=0.0;FS=15.427;HaplotypeScore=0.5784;MLEAC=1;MLEAF=0.5;MQ=42.0;MQ0=0;MQRankSum=2.167;QD=10.89;ReadPosRankSum=-0.819	GT:AD:DP:GQ:PL	0/1:31,18:49:99:562,0,1045
chrVII	650929	.	C	T	555.77	PASS	AC=1;AF=0.5;AN=2;BaseQRankSum=-2.044;DP=47;Dels=0.0;FS=2.577;HaplotypeScore=0.734;MLEAC=1;MLEAF=0.5;MQ=41.03;MQ0=0;MQRankSum=0.16;QD=11.82;ReadPosRankSum=1.038	GT:AD:DP:GQ:PL	0/1:26,21:47:99:584,0,844
chrVII	687580	.	C	T	864.77	PASS	AC=1;AF=0.5;AN=2;BaseQRankSum=0.065;DP=61;Dels=0.0;FS=0.0;HaplotypeScore=0.0;MLEAC=1;MLEAF=0.5;MQ=42.0;MQ0=0;MQRankSum=-0.966;QD=14.18;ReadPosRankSum=0.007	GT:AD:DP:GQ:PL	0/1:34,27:61:99:893,0,1155
chrVII	726541	.	C	T	105.77	PASS	AC=1;AF=0.5;AN=2;BaseQRankSum=-4.133;DP=49;Dels=0.0;FS=52.481;HaplotypeScore=11.3011;MLEAC=1;MLEAF=0.5;MQ=41.31;MQ0=0;MQRankSum=0.395;QD=2.16;ReadPosRankSum=-0.084	GT:AD:DP:GQ:PL	0/1:38,11:49:99:134,0,1306
chrVII	731108	.	A	G	2150.77	PASS	AC=2;AF=1.0;AN=2;DP=56;Dels=0.0;FS=0.0;HaplotypeScore=0.0;MLEAC=2;MLEAF=1.0;MQ=40.83;MQ0=0;QD=26.19	GT:AD:DP:GQ:PL	1/1:0,56:56:99:2179,169,0
chrVII	742952	.	G	A	1097.77	PASS	AC=1;AF=0.5;AN=2;BaseQRankSum=0.417;DP=72;Dels=0.0;FS=1.975;HaplotypeScore=0.9789;MLEAC=1;MLEAF=0.5;MQ=42.0;MQ0=0;MQRankSum=0.101;QD=15.25;ReadPosRankSum=0.653	GT:AD:DP:GQ:PL	0/1:37,35:72:99:1126,0,1235
chrVII	784015	.	G	T	441.77	PASS	AC=1;AF=0.5;AN=2;BaseQRankSum=-1.475;DP=40;Dels=0.0;FS=32.143;HaplotypeScore=2.9397;MLEAC=1;MLEAF=0.5;MQ=41.22;MQ0=0;MQRankSum=0.014;QD=11.04;ReadPosRankSum=2.318	GT:AD:DP:GQ:PL	0/1:20,20:40:99:470,0,616
chrVII	810589	.	T	G	117.77	PASS	AC=1;AF=0.5;AN=2;BaseQRankSum=-0.987;DP=50;Dels=0.0;FS=49.798;HaplotypeScore=5.1543;MLEAC=1;MLEAF=0.5;MQ=40.06;MQ0=1;MQRankSum=-0.609;QD=2.36;ReadPosRankSum=-0.419	GT:AD:DP:GQ:PL	0/1:42,8:50:99:146,0,1394
chrVII	858977	.	T	A	565.77	PASS	AC=1;AF=0.5;AN=2;BaseQRankSum=0.084;DP=48;Dels=0.0;FS=54.21;HaplotypeScore=2.9893;MLEAC=1;MLEAF=0.5;MQ=41.66;MQ0=0;MQRankSum=-0.295;QD=11.79;ReadPosRankSum=2.72	GT:AD:DP:GQ:PL	0/1:29,19:48:99:594,0,1004
chrVII	859695	.	A	G	861.77	PASS	AC=1;AF=0.5;AN=2;BaseQRankSum=0.078;DP=46;Dels=0.0;FS=2.612;HaplotypeScore=0.7887;MLEAC=1;MLEAF=0.5;MQ=42.0;MQ0=0;MQRankSum=-1.075;QD=18.73;ReadPosRankSum=-0.632	GT:AD:DP:GQ:PL	0/1:20,26:46:99:890,0,655
chrVII	936318	.	C	T	1063.77	PASS	AC=1;AF=0.5;AN=2;BaseQRankSum=-1.823;DP=63;Dels=0.0;FS=13.51;HaplotypeScore=0.0;MLEAC=1;MLEAF=0.5;MQ=42.0;MQ0=0;MQRankSum=0.158;QD=16.89;ReadPosRankSum=-2.718	GT:AD:DP:GQ:PL	0/1:30,33:63:99:1092,0,1003
chrVII	938421	.	C	T	967.77	PASS	AC=1;AF=0.5;AN=2;BaseQRankSum=-2.168;DP=62;Dels=0.0;FS=0.0;HaplotypeScore=0.7887;MLEAC=1;MLEAF=0.5;MQ=42.0;MQ0=0;MQRankSum=-0.366;QD=15.61;ReadPosRankSum=-2.337	GT:AD:DP:GQ:PL	0/1:31,31:62:99:996,0,1024
chrVII	938713	.	C	T	849.77	PASS	AC=1;AF=0.5;AN=2;BaseQRankSum=-0.01;DP=48;Dels=0.0;FS=0.0;HaplotypeScore=0.0;MLEAC=1;MLEAF=0.5;MQ=42.0;MQ0=0;MQRankSum=-1.604;QD=17.7;ReadPosRankSum=0.031	GT:AD:DP:GQ:PL	0/1:22,26:48:99:878,0,731
chrVII	956536	.	A	G	701.77	PASS	AC=1;AF=0.5;AN=2;BaseQRankSum=-0.884;DP=40;Dels=0.0;FS=6.934;HaplotypeScore=0.0;MLEAC=1;MLEAF=0.5;MQ=42.0;MQ0=0;MQRankSum=1.047;QD=17.54;ReadPosRankSum=1.074	GT:AD:DP:GQ:PL	0/1:18,22:40:99:730,0,605
chrVII	957307	.	C	T	1043.77	PASS	AC=1;AF=0.5;AN=2;BaseQRankSum=1.749;DP=55;Dels=0.0;FS=0.0;HaplotypeScore=0.0;MLEAC=1;MLEAF=0.5;MQ=42.0;MQ0=0;MQRankSum=0.296;QD=18.98;ReadPosRankSum=-0.735	GT:AD:DP:GQ:PL	0/1:25,30:55:99:1072,0,839
chrVII	963646	.	C	T	764.77	PASS	AC=1;AF=0.5;AN=2;BaseQRankSum=0.756;DP=59;Dels=0.0;FS=0.0;HaplotypeScore=0.0;MLEAC=1;MLEAF=0.5;MQ=42.0;MQ0=0;MQRankSum=0.878;QD=12.96;ReadPosRankSum=-0.038	GT:AD:DP:GQ:PL	0/1:33,26:59:99:793,0,1093
chrVII	965864	.	C	T	481.77	PASS	AC=1;AF=0.5;AN=2;BaseQRankSum=0.039;DP=42;Dels=0.0;FS=2.853;HaplotypeScore=0.0;MLEAC=1;MLEAF=0.5;MQ=42.0;MQ0=0;MQRankSum=0.427;QD=11.47;ReadPosRankSum=-1.308	GT:AD:DP:GQ:PL	0/1:26,16:42:99:510,0,906
chrVII	969901	.	C	T	1062.77	PASS	AC=1;AF=0.5;AN=2;BaseQRankSum=-2.058;DP=69;Dels=0.0;FS=1.958;HaplotypeScore=0.0;MLEAC=1;MLEAF=0.5;MQ=42.0;MQ0=0;MQRankSum=-0.426;QD=15.4;ReadPosRankSum=-0.786	GT:AD:DP:GQ:PL	0/1:35,34:69:99:1091,0,1193
chrVII	970962	.	C	T	1309.77	PASS	AC=1;AF=0.5;AN=2;BaseQRankSum=0.26;DP=73;Dels=0.0;FS=6.072;HaplotypeScore=0.0;MLEAC=1;MLEAF=0.5;MQ=42.0;MQ0=0;MQRankSum=-1.014;QD=17.94;ReadPosRankSum=0.648	GT:AD:DP:GQ:PL	0/1:33,40:73:99:1338,0,1077
chrVII	972292	.	C	T	1236.77	PASS	AC=1;AF=0.5;AN=2;BaseQRankSum=0.985;DP=78;Dels=0.0;FS=9.526;HaplotypeScore=0.0;MLEAC=1;MLEAF=0.5;MQ=42.0;MQ0=0;MQRankSum=0.035;QD=15.86;ReadPosRankSum=1.814	GT:AD:DP:GQ:PL	0/1:40,38:78:99:1265,0,1339
chrVII	972395	.	C	T	1118.77	PASS	AC=1;AF=0.5;AN=2;BaseQRankSum=-0.27;DP=63;Dels=0.0;FS=6.789;HaplotypeScore=0.0;MLEAC=1;MLEAF=0.5;MQ=42.0;MQ0=0;MQRankSum=-0.795;QD=17.76;ReadPosRankSum=-1.501	GT:AD:DP:GQ:PL	0/1:28,35:63:99:1147,0,916
chrVII	996014	.	A	G	670.77	PASS	AC=1;AF=0.5;AN=2;BaseQRankSum=-0.35;DP=69;Dels=0.0;FS=5.162;HaplotypeScore=0.0;MLEAC=1;MLEAF=0.5;MQ=42.0;MQ0=0;MQRankSum=-0.643;QD=9.72;ReadPosRankSum=0.414	GT:AD:DP:GQ:PL	0/1:46,23:69:99:699,0,1559
chrVII	1005585	.	T	C	1198.77	PASS	AC=1;AF=0.5;AN=2;BaseQRankSum=-0.656;DP=82;Dels=0.0;FS=5.738;HaplotypeScore=0.0;MLEAC=1;MLEAF=0.5;MQ=42.0;MQ0=0;MQRankSum=-0.581;QD=14.62;ReadPosRankSum=-1.623	GT:AD:DP:GQ:PL	0/1:44,38:82:99:1227,0,1483
chrVII	1010436	.	C	T	870.77	PASS	AC=1;AF=0.5;AN=2;BaseQRankSum=-2.318;DP=61;Dels=0.0;FS=0.992;HaplotypeScore=0.0;MLEAC=1;MLEAF=0.5;MQ=42.0;MQ0=0;MQRankSum=-0.498;QD=14.27;ReadPosRankSum=-0.152	GT:AD:DP:GQ:PL	0/1:32,29:61:99:899,0,1065
chrVII	1027275	.	C	T	1450.77	PASS	AC=1;AF=0.5;AN=2;BaseQRankSum=-0.402;DP=82;Dels=0.0;FS=4.26;HaplotypeScore=0.0;MLEAC=1;MLEAF=0.5;MQ=41.74;MQ0=1;MQRankSum=-0.014;QD=17.69;ReadPosRankSum=1.178	GT:AD:DP:GQ:PL	0/1:39,43:82:99:1479,0,1273
chrVII	1028622	.	C	T	1558.77	PASS	AC=1;AF=0.5;AN=2;BaseQRankSum=1.457;DP=89;Dels=0.0;FS=0.793;HaplotypeScore=0.0;MLEAC=1;MLEAF=0.5;MQ=42.0;MQ0=0;MQRankSum=-1.293;QD=17.51;ReadPosRankSum=0.111	GT:AD:DP:GQ:PL	0/1:43,46:89:99:1587,0,1420
chrVII	1038019	.	C	T	1018.77	PASS	AC=1;AF=0.5;AN=2;BaseQRankSum=1.104;DP=53;Dels=0.0;FS=15.258;HaplotypeScore=0.0;MLEAC=1;MLEAF=0.5;MQ=42.0;MQ0=0;MQRankSum=-0.637;QD=19.22;ReadPosRankSum=-0.35	GT:AD:DP:GQ:PL	0/1:23,30:53:99:1047,0,758
chrVII	1041379	.	A	T	410.77	PASS	AC=1;AF=0.5;AN=2;BaseQRankSum=2.222;DP=31;Dels=0.0;FS=57.561;HaplotypeScore=0.9999;MLEAC=1;MLEAF=0.5;MQ=41.94;MQ0=0;MQRankSum=-0.1;QD=13.25;ReadPosRankSum=0.26	GT:AD:DP:GQ:PL	0/1:18,13:31:99:439,0,565
chrVII	1045399	.	C	T	594.77	PASS	AC=1;AF=0.5;AN=2;BaseQRankSum=-0.486;DP=53;Dels=0.0;FS=0.0;HaplotypeScore=0.0;MLEAC=1;MLEAF=0.5;MQ=42.0;MQ0=0;MQRankSum=0.174;QD=11.22;ReadPosRankSum=0.303	GT:AD:DP:GQ:PL	0/1:33,20:53:99:623,0,1084
chrVII	1048110	.	A	G	812.77	PASS	AC=1;AF=0.5;AN=2;BaseQRankSum=0.464;DP=55;Dels=0.0;FS=1.029;HaplotypeScore=0.0;MLEAC=1;MLEAF=0.5;MQ=42.0;MQ0=0;MQRankSum=-2.335;QD=14.78;ReadPosRankSum=0.177	GT:AD:DP:GQ:PL	0/1:29,26:55:99:841,0,969
chrVII	1050706	.	A	G	494.77	PASS	AC=1;AF=0.5;AN=2;BaseQRankSum=1.185;DP=47;Dels=0.0;FS=2.581;HaplotypeScore=0.0;MLEAC=1;MLEAF=0.5;MQ=41.61;MQ0=0;MQRankSum=0.188;QD=10.53;ReadPosRankSum=-0.587	GT:AD:DP:GQ:PL	0/1:30,17:47:99:523,0,927
chrVII	1055980	.	C	T	942.77	PASS	AC=1;AF=0.5;AN=2;BaseQRankSum=-0.028;DP=51;Dels=0.0;FS=0.0;HaplotypeScore=0.0;MLEAC=1;MLEAF=0.5;MQ=42.0;MQ0=0;MQRankSum=-1.978;QD=18.49;ReadPosRankSum=-2.489	GT:AD:DP:GQ:PL	0/1:23,28:51:99:971,0,722
chrVII	1058786	.	G	A	433.77	PASS	AC=1;AF=0.5;AN=2;BaseQRankSum=-0.47;DP=44;Dels=0.0;FS=58.287;HaplotypeScore=0.9987;MLEAC=1;MLEAF=0.5;MQ=42.0;MQ0=0;MQRankSum=1.535;QD=9.86;ReadPosRankSum=1.114	GT:AD:DP:GQ:PL	0/1:29,15:44:99:462,0,994
chrVII	1063033	.	T	C	871.77	PASS	AC=1;AF=0.5;AN=2;BaseQRankSum=-0.557;DP=50;Dels=0.0;FS=1.092;HaplotypeScore=0.0;MLEAC=1;MLEAF=0.5;MQ=42.0;MQ0=0;MQRankSum=1.241;QD=17.44;ReadPosRankSum=1.339	GT:AD:DP:GQ:PL	0/1:22,28:50:99:900,0,713
chrVII	1063803	.	T	C	530.77	PASS	AC=1;AF=0.5;AN=2;BaseQRankSum=-1.145;DP=38;Dels=0.0;FS=5.131;HaplotypeScore=0.0;MLEAC=1;MLEAF=0.5;MQ=42.0;MQ0=0;MQRankSum=-0.646;QD=13.97;ReadPosRankSum=-1.673	GT:AD:DP:GQ:PL	0/1:21,17:38:99:559,0,741
chrVII	1066920	.	C	T	775.77	PASS	AC=1;AF=0.5;AN=2;BaseQRankSum=-0.626;DP=45;Dels=0.0;FS=0.0;HaplotypeScore=0.0;MLEAC=1;MLEAF=0.5;MQ=42.0;MQ0=0;MQRankSum=0.33;QD=17.24;ReadPosRankSum=0.125	GT:AD:DP:GQ:PL	0/1:21,24:45:99:804,0,676
chrVII	1074481	.	T	C	743.77	PASS	AC=1;AF=0.5;AN=2;BaseQRankSum=-0.904;DP=47;Dels=0.0;FS=6.369;HaplotypeScore=0.9947;MLEAC=1;MLEAF=0.5;MQ=42.0;MQ0=0;MQRankSum=-0.755;QD=15.82;ReadPosRankSum=0.543	GT:AD:DP:GQ:PL	0/1:23,24:47:99:772,0,772
chrVIII	7970	.	T	C	351.77	PASS	AC=1;AF=0.5;AN=2;BaseQRankSum=-1.49;DP=43;Dels=0.0;FS=4.877;HaplotypeScore=0.0;MLEAC=1;MLEAF=0.5;MQ=42.0;MQ0=0;MQRankSum=-0.816;QD=8.18;ReadPosRankSum=-1.568	GT:AD:DP:GQ:PL	0/1:29,14:43:99:380,0,1024
chrVIII	8743	.	C	T	978.77	PASS	AC=1;AF=0.5;AN=2;BaseQRankSum=1.039;DP=50;Dels=0.0;FS=6.163;HaplotypeScore=0.6651;MLEAC=1;MLEAF=0.5;MQ=42.0;MQ0=0;MQRankSum=-1.759;QD=19.58;ReadPosRankSum=0.46	GT:AD:DP:GQ:PL	0/1:19,31:50:99:1007,0,546
chrVIII	9501	.	C	T	1279.77	PASS	AC=1;AF=0.5;AN=2;BaseQRankSum=1.342;DP=63;Dels=0.0;FS=0.0;HaplotypeScore=0.0;MLEAC=1;MLEAF=0.5;MQ=42.0;MQ0=0;MQRankSum=0.274;QD=20.31;ReadPosRankSum=-0.499	GT:AD:DP:GQ:PL	0/1:25,38:63:99:1308,0,798
chrVIII	26154	.	C	T	1238.77	PASS	AC=1;AF=0.5;AN=2;BaseQRankSum=-1.525;DP=79;Dels=0.0;FS=5.803;HaplotypeScore=0.0;MLEAC=1;MLEAF=0.5;MQ=42.0;MQ0=0;MQRankSum=-0.358;QD=15.68;ReadPosRankSum=0.25	GT:AD:DP:GQ:PL	0/1:39,40:79:99:1267,0,1330
chrVIII	27263	.	C	T	834.77	PASS	AC=1;AF=0.5;AN=2;BaseQRankSum=-1.104;DP=60;Dels=0.0;FS=5.959;HaplotypeScore=0.0;MLEAC=1;MLEAF=0.5;MQ=41.66;MQ0=0;MQRankSum=-0.719;QD=13.91;ReadPosRankSum=0.763	GT:AD:DP:GQ:PL	0/1:32,28:60:99:863,0,992
chrVIII	32703	.	C	T	578.77	PASS	AC=1;AF=0.5;AN=2;BaseQRankSum=2.032;DP=38;Dels=0.0;FS=4.536;HaplotypeScore=0.6651;MLEAC=1;MLEAF=0.5;MQ=42.0;MQ0=0;MQRankSum=-0.716;QD=15.23;ReadPosRankSum=1.535	GT:AD:DP:GQ:PL	0/1:20,18:38:99:607,0,586
chrVIII	34122	.	C	T	1009.77	PASS	AC=1;AF=0.5;AN=2;BaseQRankSum=0.122;DP=47;Dels=0.0;FS=0.0;HaplotypeScore=0.0;MLEAC=1;MLEAF=0.5;MQ=42.0;MQ0=0;MQRankSum=-0.875;QD=21.48;ReadPosRankSum=0.565	GT:AD:DP:GQ:PL	0/1:17,30:47:99:1038,0,513
chrVIII	37226	.	C	T	1216.77	PASS	AC=1;AF=0.5;AN=2;BaseQRankSum=-0.344;DP=72;Dels=0.0;FS=11.806;HaplotypeScore=0.9469;MLEAC=1;MLEAF=0.5;MQ=42.0;MQ0=0;MQRankSum=0.874;QD=16.9;ReadPosRankSum=0.051	GT:AD:DP:GQ:PL	0/1:34,38:72:99:1245,0,1076
chrVIII	41954	.	C	T	1054.77	PASS	AC=1;AF=0.5;AN=2;BaseQRankSum=-0.468;DP=72;Dels=0.0;FS=0.0;HaplotypeScore=0.0;MLEAC=1;MLEAF=0.5;MQ=42.0;MQ0=0;MQRankSum=-0.739;QD=14.65;ReadPosRankSum=-0.468	GT:AD:DP:GQ:PL	0/1:38,34:72:99:1083,0,1291
chrVIII	81264	.	C	T	1129.77	PASS	AC=1;AF=0.5;AN=2;BaseQRankSum=0.88;DP=71;Dels=0.0;FS=4.528;HaplotypeScore=0.0;MLEAC=1;MLEAF=0.5;MQ=42.0;MQ0=0;MQRankSum=0.949;QD=15.91;ReadPosRankSum=1.179	GT:AD:DP:GQ:PL	0/1:35,36:71:99:1158,0,1149
chrVIII	82821	.	C	T	761.77	PASS	AC=1;AF=0.5;AN=2;BaseQRankSum=-1.679;DP=45;Dels=0.0;FS=6.267;HaplotypeScore=0.0;MLEAC=1;MLEAF=0.5;MQ=42.0;MQ0=0;MQRankSum=0.491;QD=16.93;ReadPosRankSum=-0.651	GT:AD:DP:GQ:PL	0/1:20,25:45:99:790,0,628
chrVIII	100521	.	C	T	205.77	PASS	AC=1;AF=0.5;AN=2;BaseQRankSum=-3.46;DP=54;Dels=0.0;FS=37.09;HaplotypeScore=8.5785;MLEAC=1;MLEAF=0.5;MQ=40.72;MQ0=1;MQRankSum=-0.454;QD=3.81;ReadPosRankSum=4.287	GT:AD:DP:GQ:PL	0/1:40,14:54:99:234,0,1272
chrVIII	115383	.	A	G	302.77	PASS	AC=1;AF=0.5;AN=2;BaseQRankSum=-3.742;DP=44;Dels=0.0;FS=46.472;HaplotypeScore=2.7419;MLEAC=1;MLEAF=0.5;MQ=42.0;MQ0=0;MQRankSum=0.315;QD=6.88;ReadPosRankSum=2.532	GT:AD:DP:GQ:PL	0/1:30,14:44:99:331,0,1021
chrVIII	117687	.	C	T	447.77	PASS	AC=1;AF=0.5;AN=2;BaseQRankSum=-0.539;DP=48;Dels=0.0;FS=48.93;HaplotypeScore=6.6736;MLEAC=1;MLEAF=0.5;MQ=41.34;MQ0=0;MQRankSum=-1.207;QD=9.33;ReadPosRankSum=0.517	GT:AD:DP:GQ:PL	0/1:31,17:48:99:476,0,956
chrVIII	117688	.	A	T	427.77	PASS	AC=1;AF=0.5;AN=2;BaseQRankSum=0.284;DP=49;Dels=0.0;FS=46.93;HaplotypeScore=6.6736;MLEAC=1;MLEAF=0.5;MQ=41.36;MQ0=0;MQRankSum=-0.473;QD=8.73;ReadPosRankSum=0.494	GT:AD:DP:GQ:PL	0/1:32,17:49:99:456,0,976
chrVIII	148428	.	T	C	1045.77	PASS	AC=1;AF=0.5;AN=2;BaseQRankSum=-0.602;DP=55;Dels=0.0;FS=5.927;HaplotypeScore=0.0;MLEAC=1;MLEAF=0.5;MQ=42.0;MQ0=0;MQRankSum=1.74;QD=19.01;ReadPosRankSum=-0.586	GT:AD:DP:GQ:PL	0/1:24,31:55:99:1074,0,814
chrVIII	168845	.	C	T	914.77	PASS	AC=1;AF=0.5;AN=2;BaseQRankSum=-1.812;DP=57;Dels=0.0;FS=7.398;HaplotypeScore=0.0;MLEAC=1;MLEAF=0.5;MQ=42.0;MQ0=0;MQRankSum=-0.838;QD=16.05;ReadPosRankSum=0.615	GT:AD:DP:GQ:PL	0/1:29,28:57:99:943,0,1003
chrVIII	177483	.	C	T	1028.77	PASS	AC=1;AF=0.5;AN=2;BaseQRankSum=1.505;DP=64;Dels=0.0;FS=4.987;HaplotypeScore=0.0;MLEAC=1;MLEAF=0.5;MQ=42.0;MQ0=0;MQRankSum=0.282;QD=16.07;ReadPosRankSum=0.027	GT:AD:DP:GQ:PL	0/1:33,31:64:99:1057,0,1105
chrVIII	179380	.	T	C	1086.77	PASS	AC=1;AF=0.5;AN=2;BaseQRankSum=-1.559;DP=60;Dels=0.0;FS=1.042;HaplotypeScore=0.0;MLEAC=1;MLEAF=0.5;MQ=42.0;MQ0=0;MQRankSum=0.559;QD=18.11;ReadPosRankSum=-0.127	GT:AD:DP:GQ:PL	0/1:26,34:60:99:1115,0,854
chrVIII	189090	.	C	A	158.77	PASS	AC=1;AF=0.5;AN=2;BaseQRankSum=-4.721;DP=64;Dels=0.0;FS=59.18;HaplotypeScore=9.9799;MLEAC=1;MLEAF=0.5;MQ=41.66;MQ0=0;MQRankSum=-1.62;QD=2.48;ReadPosRankSum=0.938	GT:AD:DP:GQ:PL	0/1:48,16:64:99:187,0,1639
chrVIII	191641	.	C	T	799.77	PASS	AC=1;AF=0.5;AN=2;BaseQRankSum=-0.212;DP=67;Dels=0.0;FS=6.81;HaplotypeScore=0.734;MLEAC=1;MLEAF=0.5;MQ=42.0;MQ0=0;MQRankSum=0.856;QD=11.94;ReadPosRankSum=-0.006	GT:AD:DP:GQ:PL	0/1:41,26:67:99:828,0,1405
chrVIII	197261	.	T	A	441.77	PASS	AC=1;AF=0.5;AN=2;BaseQRankSum=-0.315;DP=28;Dels=0.04;FS=17.975;HaplotypeScore=5.9206;MLEAC=1;MLEAF=0.5;MQ=40.18;MQ0=1;MQRankSum=0.315;QD=15.78;ReadPosRankSum=1.626	GT:AD:DP:GQ:PL	0/1:13,14:27:99:470,0,439
chrVIII	199542	.	C	T	1389.77	PASS	AC=1;AF=0.5;AN=2;BaseQRankSum=1.035;DP=72;Dels=0.0;FS=3.229;HaplotypeScore=0.0;MLEAC=1;MLEAF=0.5;MQ=42.0;MQ0=0;MQRankSum=0.762;QD=19.3;ReadPosRankSum=0.512	GT:AD:DP:GQ:PL	0/1:31,41:72:99:1418,0,1018
chrVIII	200350	.	C	T	1185.77	PASS	AC=1;AF=0.5;AN=2;BaseQRankSum=-1.572;DP=73;Dels=0.0;FS=0.911;HaplotypeScore=0.0;MLEAC=1;MLEAF=0.5;MQ=41.52;MQ0=0;MQRankSum=0.866;QD=16.24;ReadPosRankSum=-0.127	GT:AD:DP:GQ:PL	0/1:36,37:73:99:1214,0,1220
chrVIII	203646	.	C	T	925.77	PASS	AC=1;AF=0.5;AN=2;BaseQRankSum=-0.099;DP=59;Dels=0.0;FS=8.012;HaplotypeScore=0.0;MLEAC=1;MLEAF=0.5;MQ=42.0;MQ0=0;MQRankSum=1.63;QD=15.69;ReadPosRankSum=-1.372	GT:AD:DP:GQ:PL	0/1:29,30:59:99:954,0,930
chrVIII	204578	.	C	T	1166.77	PASS	AC=1;AF=0.5;AN=2;BaseQRankSum=0.652;DP=64;Dels=0.0;FS=5.208;HaplotypeScore=0.0;MLEAC=1;MLEAF=0.5;MQ=42.0;MQ0=0;MQRankSum=0.975;QD=18.23;ReadPosRankSum=-0.679	GT:AD:DP:GQ:PL	0/1:30,34:64:99:1195,0,1007
chrVIII	224013	.	C	T	1155.77	PASS	AC=1;AF=0.5;AN=2;BaseQRankSum=1.539;DP=58;Dels=0.0;FS=10.285;HaplotypeScore=0.0;MLEAC=1;MLEAF=0.5;MQ=42.0;MQ0=0;MQRankSum=1.16;QD=19.93;ReadPosRankSum=2.171	GT:AD:DP:GQ:PL	0/1:24,34:58:99:1184,0,728
chrVIII	224650	.	T	C	995.77	PASS	AC=1;AF=0.5;AN=2;BaseQRankSum=0.97;DP=44;Dels=0.0;FS=0.0;HaplotypeScore=1.9894;MLEAC=1;MLEAF=0.5;MQ=41.68;MQ0=0;MQRankSum=0.365;QD=22.63;ReadPosRankSum=1.348	GT:AD:DP:GQ:PL	0/1:14,30:44:99:1024,0,408
chrVIII	228447	.	C	T	995.77	PASS	AC=1;AF=0.5;AN=2;BaseQRankSum=0.608;DP=52;Dels=0.0;FS=5.703;HaplotypeScore=0.0;MLEAC=1;MLEAF=0.5;MQ=42.0;MQ0=0;MQRankSum=0.479;QD=19.15;ReadPosRankSum=0.719	GT:AD:DP:GQ:PL	0/1:23,29:52:99:1024,0,766
chrVIII	231730	.	C	T	934.77	PASS	AC=1;AF=0.5;AN=2;BaseQRankSum=0.071;DP=62;Dels=0.0;FS=2.097;HaplotypeScore=0.0;MLEAC=1;MLEAF=0.5;MQ=42.0;MQ0=0;MQRankSum=1.665;QD=15.08;ReadPosRankSum=-1.905	GT:AD:DP:GQ:PL	0/1:33,29:62:99:963,0,1132
chrVIII	240668	.	C	T	1288.77	PASS	AC=1;AF=0.5;AN=2;BaseQRankSum=2.241;DP=74;Dels=0.0;FS=0.0;HaplotypeScore=0.0;MLEAC=1;MLEAF=0.5;MQ=42.0;MQ0=0;MQRankSum=0.26;QD=17.42;ReadPosRankSum=2.653	GT:AD:DP:GQ:PL	0/1:35,39:74:99:1317,0,1105
chrVIII	260470	.	C	T	721.77	PASS	AC=1;AF=0.5;AN=2;BaseQRankSum=-1.651;DP=43;Dels=0.0;FS=2.6;HaplotypeScore=0.734;MLEAC=1;MLEAF=0.5;MQ=42.0;MQ0=0;MQRankSum=0.452;QD=16.79;ReadPosRankSum=-1.039	GT:AD:DP:GQ:PL	0/1:19,24:43:99:750,0,591
chrVIII	265833	.	C	T	1171.77	PASS	AC=1;AF=0.5;AN=2;BaseQRankSum=-0.696;DP=53;Dels=0.0;FS=0.0;HaplotypeScore=0.0;MLEAC=1;MLEAF=0.5;MQ=41.96;MQ0=0;MQRankSum=-0.6;QD=22.11;ReadPosRankSum=-0.905	GT:AD:DP:GQ:PL	0/1:17,36:53:99:1200,0,515
chrVIII	273471	.	C	T	1192.77	PASS	AC=1;AF=0.5;AN=2;BaseQRankSum=0.346;DP=67;Dels=0.0;FS=3.306;HaplotypeScore=0.0;MLEAC=1;MLEAF=0.5;MQ=42.0;MQ0=0;MQRankSum=0.547;QD=17.8;ReadPosRankSum=1.151	GT:AD:DP:GQ:PL	0/1:31,36:67:99:1221,0,1013
chrVIII	309081	.	T	C	1051.77	PASS	AC=1;AF=0.5;AN=2;BaseQRankSum=-0.209;DP=68;Dels=0.0;FS=0.0;HaplotypeScore=0.0;MLEAC=1;MLEAF=0.5;MQ=42.0;MQ0=0;MQRankSum=1.534;QD=15.47;ReadPosRankSum=-2.098	GT:AD:DP:GQ:PL	0/1:33,35:68:99:1080,0,1042
chrVIII	311450	.	T	C	797.77	PASS	AC=1;AF=0.5;AN=2;BaseQRankSum=-0.85;DP=65;Dels=0.0;FS=18.863;HaplotypeScore=0.0;MLEAC=1;MLEAF=0.5;MQ=42.0;MQ0=0;MQRankSum=-1.788;QD=12.27;ReadPosRankSum=-1.252	GT:AD:DP:GQ:PL	0/1:39,26:65:99:826,0,1332
chrVIII	324726	.	T	C	948.77	PASS	AC=1;AF=0.5;AN=2;BaseQRankSum=0.373;DP=66;Dels=0.0;FS=3.391;HaplotypeScore=0.0;MLEAC=1;MLEAF=0.5;MQ=42.0;MQ0=0;MQRankSum=1.246;QD=14.38;ReadPosRankSum=0.54	GT:AD:DP:GQ:PL	0/1:35,31:66:99:977,0,1147
chrVIII	349475	.	T	C	986.77	PASS	AC=1;AF=0.5;AN=2;BaseQRankSum=0.12;DP=52;Dels=0.0;FS=1.082;HaplotypeScore=0.0;MLEAC=1;MLEAF=0.5;MQ=42.0;MQ0=0;MQRankSum=-0.324;QD=18.98;ReadPosRankSum=-0.935	GT:AD:DP:GQ:PL	0/1:22,30:52:99:1015,0,708
chrVIII	354839	.	C	T	1100.77	PASS	AC=1;AF=0.5;AN=2;BaseQRankSum=2.73;DP=70;Dels=0.0;FS=6.522;HaplotypeScore=0.0;MLEAC=1;MLEAF=0.5;MQ=42.0;MQ0=0;MQRankSum=-0.235;QD=15.73;ReadPosRankSum=2.024	GT:AD:DP:GQ:PL	0/1:37,33:70:99:1129,0,1237
chrVIII	361924	.	C	T	243.77	PASS	AC=1;AF=0.5;AN=2;BaseQRankSum=-3.94;DP=41;Dels=0.02;FS=56.189;HaplotypeScore=9.9925;MLEAC=1;MLEAF=0.5;MQ=40.05;MQ0=1;MQRankSum=1.573;QD=5.95;ReadPosRankSum=1.025	GT:AD:DP:GQ:PL	0/1:24,16:40:99:272,0,744
chrVIII	374410	.	C	T	1330.77	PASS	AC=1;AF=0.5;AN=2;BaseQRankSum=-0.153;DP=82;Dels=0.0;FS=0.823;HaplotypeScore=0.0;MLEAC=1;MLEAF=0.5;MQ=42.0;MQ0=0;MQRankSum=-0.487;QD=16.23;ReadPosRankSum=-1.582	GT:AD:DP:GQ:PL	0/1:40,42:82:99:1359,0,1299
chrVIII	375458	.	C	T	1081.77	PASS	AC=1;AF=0.5;AN=2;BaseQRankSum=-1.321;DP=55;Dels=0.0;FS=1.075;HaplotypeScore=0.0;MLEAC=1;MLEAF=0.5;MQ=41.96;MQ0=0;MQRankSum=0.761;QD=19.67;ReadPosRankSum=0.394	GT:AD:DP:GQ:PL	0/1:20,35:55:99:1110,0,598
chrVIII	384609	.	G	T	119.77	PASS	AC=1;AF=0.5;AN=2;BaseQRankSum=-3.513;DP=27;Dels=0.0;FS=50.453;HaplotypeScore=0.0;MLEAC=1;MLEAF=0.5;MQ=41.86;MQ0=0;MQRankSum=-0.415;QD=4.44;ReadPosRankSum=-3.901	GT:AD:DP:GQ:PL	0/1:20,7:27:99:148,0,705
chrVIII	395158	.	G	T	496.77	PASS	AC=1;AF=0.5;AN=2;BaseQRankSum=0.381;DP=55;Dels=0.0;FS=50.342;HaplotypeScore=8.9481;MLEAC=1;MLEAF=0.5;MQ=41.21;MQ0=0;MQRankSum=0.77;QD=9.03;ReadPosRankSum=1.814	GT:AD:DP:GQ:PL	0/1:36,19:55:99:525,0,1270
chrVIII	397522	.	C	T	1274.77	PASS	AC=1;AF=0.5;AN=2;BaseQRankSum=-1.225;DP=64;Dels=0.0;FS=2.155;HaplotypeScore=0.0;MLEAC=1;MLEAF=0.5;MQ=42.0;MQ0=0;MQRankSum=-1.266;QD=19.92;ReadPosRankSum=-1.734	GT:AD:DP:GQ:PL	0/1:25,39:64:99:1303,0,779
chrVIII	399205	.	C	T	663.77	PASS	AC=1;AF=0.5;AN=2;BaseQRankSum=0.014;DP=40;Dels=0.0;FS=9.476;HaplotypeScore=0.9665;MLEAC=1;MLEAF=0.5;MQ=41.95;MQ0=0;MQRankSum=0.122;QD=16.59;ReadPosRankSum=-1.312	GT:AD:DP:GQ:PL	0/1:20,20:40:99:692,0,657
chrVIII	405374	.	T	C	716.77	PASS	AC=1;AF=0.5;AN=2;BaseQRankSum=-0.739;DP=34;Dels=0.0;FS=3.229;HaplotypeScore=0.0;MLEAC=1;MLEAF=0.5;MQ=42.0;MQ0=0;MQRankSum=-0.919;QD=21.08;ReadPosRankSum=-0.595	GT:AD:DP:GQ:PL	0/1:12,22:34:99:745,0,387
chrVIII	409289	.	T	A	240.77	PASS	AC=1;AF=0.5;AN=2;BaseQRankSum=-2.826;DP=32;Dels=0.0;FS=48.092;HaplotypeScore=4.3809;MLEAC=1;MLEAF=0.5;MQ=41.94;MQ0=0;MQRankSum=-1.077;QD=7.52;ReadPosRankSum=0.955	GT:AD:DP:GQ:PL	0/1:22,10:32:99:269,0,787
chrVIII	411989	.	C	T	851.77	PASS	AC=1;AF=0.5;AN=2;BaseQRankSum=0.897;DP=46;Dels=0.0;FS=8.268;HaplotypeScore=0.0;MLEAC=1;MLEAF=0.5;MQ=41.96;MQ0=0;MQRankSum=0.188;QD=18.52;ReadPosRankSum=0.698	GT:AD:DP:GQ:PL	0/1:20,26:46:99:880,0,656
chrVIII	415880	.	C	T	882.77	PASS	AC=1;AF=0.5;AN=2;BaseQRankSum=-0.941;DP=62;Dels=0.0;FS=0.0;HaplotypeScore=1.7206;MLEAC=1;MLEAF=0.5;MQ=42.0;MQ0=0;MQRankSum=-1.577;QD=14.24;ReadPosRankSum=-0.035	GT:AD:DP:GQ:PL	0/1:34,28:62:99:911,0,1128
chrVIII	416224	.	C	T	757.77	PASS	AC=1;AF=0.5;AN=2;BaseQRankSum=-1.259;DP=55;Dels=0.0;FS=2.35;HaplotypeScore=0.7887;MLEAC=1;MLEAF=0.5;MQ=42.0;MQ0=0;MQRankSum=-0.296;QD=13.78;ReadPosRankSum=-0.397	GT:AD:DP:GQ:PL	0/1:30,25:55:99:786,0,1015
chrVIII	417033	.	C	T	1294.77	PASS	AC=1;AF=0.5;AN=2;BaseQRankSum=2.081;DP=68;Dels=0.0;FS=0.0;HaplotypeScore=0.0;MLEAC=1;MLEAF=0.5;MQ=42.0;MQ0=0;MQRankSum=0.08;QD=19.04;ReadPosRankSum=1.995	GT:AD:DP:GQ:PL	0/1:30,38:68:99:1323,0,972
chrVIII	419292	.	C	T	974.77	PASS	AC=1;AF=0.5;AN=2;BaseQRankSum=1.263;DP=58;Dels=0.0;FS=1.029;HaplotypeScore=0.0;MLEAC=1;MLEAF=0.5;MQ=42.0;MQ0=0;MQRankSum=-1.029;QD=16.81;ReadPosRankSum=-0.53	GT:AD:DP:GQ:PL	0/1:27,31:58:99:1003,0,831
chrVIII	422527	.	C	T	783.77	PASS	AC=1;AF=0.5;AN=2;BaseQRankSum=-0.398;DP=37;Dels=0.0;FS=0.0;HaplotypeScore=0.0;MLEAC=1;MLEAF=0.5;MQ=42.0;MQ0=0;MQRankSum=-1.002;QD=21.18;ReadPosRankSum=0.716	GT:AD:DP:GQ:PL	0/1:13,24:37:99:812,0,408
chrVIII	438258	.	C	T	972.77	PASS	AC=1;AF=0.5;AN=2;BaseQRankSum=-1.285;DP=63;Dels=0.0;FS=3.53;HaplotypeScore=0.734;MLEAC=1;MLEAF=0.5;MQ=42.0;MQ0=0;MQRankSum=-1.093;QD=15.44;ReadPosRankSum=-1.189	GT:AD:DP:GQ:PL	0/1:32,31:63:99:1001,0,1068
chrVIII	443601	.	C	T	1040.77	PASS	AC=1;AF=0.5;AN=2;BaseQRankSum=-0.817;DP=59;Dels=0.0;FS=0.0;HaplotypeScore=0.0;MLEAC=1;MLEAF=0.5;MQ=42.0;MQ0=0;MQRankSum=1.076;QD=17.64;ReadPosRankSum=0.771	GT:AD:DP:GQ:PL	0/1:26,33:59:99:1069,0,857
chrVIII	472441	.	C	T	598.77	PASS	AC=1;AF=0.5;AN=2;BaseQRankSum=0.687;DP=44;Dels=0.0;FS=11.649;HaplotypeScore=0.0;MLEAC=1;MLEAF=0.5;MQ=42.0;MQ0=0;MQRankSum=1.469;QD=13.61;ReadPosRankSum=1.019	GT:AD:DP:GQ:PL	0/1:25,19:44:99:627,0,848
chrVIII	472627	.	C	T	226.77	PASS	AC=1;AF=0.5;AN=2;BaseQRankSum=-4.365;DP=40;Dels=0.0;FS=57.968;HaplotypeScore=5.9377;MLEAC=1;MLEAF=0.5;MQ=41.13;MQ0=0;MQRankSum=-0.551;QD=5.67;ReadPosRankSum=2.16	GT:AD:DP:GQ:PL	0/1:26,13:40:99:255,0,919
chrVIII	473283	.	T	A	488.77	PASS	AC=1;AF=0.5;AN=2;BaseQRankSum=-3.311;DP=40;Dels=0.0;FS=44.248;HaplotypeScore=2.9841;MLEAC=1;MLEAF=0.5;MQ=41.64;MQ0=0;MQRankSum=1.231;QD=12.22;ReadPosRankSum=3.064	GT:AD:DP:GQ:PL	0/1:23,17:40:99:517,0,804
chrVIII	475150	.	T	A	673.77	PASS	AC=1;AF=0.5;AN=2;BaseQRankSum=1.607;DP=38;Dels=0.0;FS=57.076;HaplotypeScore=11.0005;MLEAC=1;MLEAF=0.5;MQ=40.68;MQ0=1;MQRankSum=-1.352;QD=17.73;ReadPosRankSum=2.784	GT:AD:DP:GQ:PL	0/1:13,24:38:99:702,0,295
chrVIII	481300	.	C	T	579.77	PASS	AC=1;AF=0.5;AN=2;BaseQRankSum=0.488;DP=47;Dels=0.0;FS=1.11;HaplotypeScore=0.0;MLEAC=1;MLEAF=0.5;MQ=42.0;MQ0=0;MQRankSum=-1.788;QD=12.34;ReadPosRankSum=-0.119	GT:AD:DP:GQ:PL	0/1:28,19:47:99:608,0,951
chrVIII	487217	.	C	T	1210.77	PASS	AC=1;AF=0.5;AN=2;BaseQRankSum=-0.758;DP=74;Dels=0.0;FS=3.169;HaplotypeScore=0.0;MLEAC=1;MLEAF=0.5;MQ=42.0;MQ0=0;MQRankSum=-0.346;QD=16.36;ReadPosRankSum=0.271	GT:AD:DP:GQ:PL	0/1:35,39:74:99:1239,0,1125
chrVIII	497180	.	T	C	786.77	PASS	AC=1;AF=0.5;AN=2;BaseQRankSum=-0.16;DP=47;Dels=0.0;FS=3.811;HaplotypeScore=0.0;MLEAC=1;MLEAF=0.5;MQ=42.0;MQ0=0;MQRankSum=-0.862;QD=16.74;ReadPosRankSum=1.075	GT:AD:DP:GQ:PL	0/1:23,24:47:99:815,0,780
chrVIII	500217	.	C	T	1089.77	PASS	AC=1;AF=0.5;AN=2;BaseQRankSum=2.013;DP=67;Dels=0.0;FS=2.072;HaplotypeScore=0.0;MLEAC=1;MLEAF=0.5;MQ=42.0;MQ0=0;MQRankSum=-1.361;QD=16.27;ReadPosRankSum=1.235	GT:AD:DP:GQ:PL	0/1:34,33:67:99:1118,0,1111
chrVIII	509671	.	T	C	1113.77	PASS	AC=1;AF=0.5;AN=2;BaseQRankSum=-0.373;DP=54;Dels=0.0;FS=10.245;HaplotypeScore=0.0;MLEAC=1;MLEAF=0.5;MQ=42.0;MQ0=0;MQRankSum=-0.071;QD=20.63;ReadPosRankSum=-0.461	GT:AD:DP:GQ:PL	0/1:21,33:54:99:1142,0,677
chrVIII	514664	.	T	C	865.77	PASS	AC=1;AF=0.5;AN=2;BaseQRankSum=-1.143;DP=57;Dels=0.0;FS=3.783;HaplotypeScore=0.0;MLEAC=1;MLEAF=0.5;MQ=41.97;MQ0=0;MQRankSum=-0.855;QD=15.19;ReadPosRankSum=-1.446	GT:AD:DP:GQ:PL	0/1:30,27:57:99:894,0,1045
chrVIII	521504	.	C	T	1168.77	PASS	AC=1;AF=0.5;AN=2;BaseQRankSum=1.363;DP=69;Dels=0.0;FS=2.037;HaplotypeScore=0.0;MLEAC=1;MLEAF=0.5;MQ=42.0;MQ0=0;MQRankSum=-1.556;QD=16.94;ReadPosRankSum=-0.511	GT:AD:DP:GQ:PL	0/1:33,36:69:99:1197,0,1089
chrIX	36143	.	T	A	187.77	PASS	AC=1;AF=0.5;AN=2;BaseQRankSum=-1.874;DP=50;Dels=0.0;FS=56.939;HaplotypeScore=3.8121;MLEAC=1;MLEAF=0.5;MQ=41.7;MQ0=0;MQRankSum=-0.07;QD=3.76;ReadPosRankSum=1.991	GT:AD:DP:GQ:PL	0/1:39,11:50:99:216,0,1351
chrIX	44873	.	C	G	109.77	PASS	AC=1;AF=0.5;AN=2;BaseQRankSum=-3.466;DP=33;Dels=0.0;FS=54.893;HaplotypeScore=1.7987;MLEAC=1;MLEAF=0.5;MQ=41.39;MQ0=0;MQRankSum=-0.525;QD=3.33;ReadPosRankSum=-3.55	GT:AD:DP:GQ:PL	0/1:25,8:33:99:138,0,812
chrIX	61568	.	G	A	955.77	PASS	AC=1;AF=0.5;AN=2;BaseQRankSum=0.326;DP=59;Dels=0.0;FS=12.26;HaplotypeScore=0.0;MLEAC=1;MLEAF=0.5;MQ=42.0;MQ0=0;MQRankSum=-1.478;QD=16.2;ReadPosRankSum=-0.462	GT:AD:DP:GQ:PL	0/1:29,30:59:99:984,0,926
chrIX	66211	.	C	T	796.77	PASS	AC=1;AF=0.5;AN=2;BaseQRankSum=-0.238;DP=52;Dels=0.0;FS=2.402;HaplotypeScore=0.0;MLEAC=1;MLEAF=0.5;MQ=42.0;MQ0=0;MQRankSum=1.74;QD=15.32;ReadPosRankSum=-1.136	GT:AD:DP:GQ:PL	0/1:27,25:52:99:825,0,929
chrIX	91743	.	G	A	937.77	PASS	AC=1;AF=0.5;AN=2;BaseQRankSum=0.629;DP=88;Dels=0.0;FS=0.861;HaplotypeScore=0.0;MLEAC=1;MLEAF=0.5;MQ=42.0;MQ0=0;MQRankSum=-1.482;QD=10.66;ReadPosRankSum=-0.81	GT:AD:DP:GQ:PL	0/1:55,33:88:99:966,0,1837
chrIX	97715	.	G	A	965.77	PASS	AC=1;AF=0.5;AN=2;BaseQRankSum=-1.043;DP=56;Dels=0.0;FS=1.031;HaplotypeScore=0.0;MLEAC=1;MLEAF=0.5;MQ=42.0;MQ0=0;MQRankSum=0.912;QD=17.25;ReadPosRankSum=-0.813	GT:AD:DP:GQ:PL	0/1:26,30:56:99:994,0,861
chrIX	99498	.	A	G	1203.77	PASS	AC=1;AF=0.5;AN=2;BaseQRankSum=-1.479;DP=63;Dels=0.0;FS=2.132;HaplotypeScore=0.0;MLEAC=1;MLEAF=0.5;MQ=42.0;MQ0=0;MQRankSum=-0.257;QD=19.11;ReadPosRankSum=-0.271	GT:AD:DP:GQ:PL	0/1:27,36:63:99:1232,0,881
chrIX	117359	.	G	A	1117.77	PASS	AC=1;AF=0.5;AN=2;BaseQRankSum=-0.583;DP=81;Dels=0.0;FS=4.261;HaplotypeScore=0.0;MLEAC=1;MLEAF=0.5;MQ=41.79;MQ0=0;MQRankSum=-0.232;QD=13.8;ReadPosRankSum=0.431	GT:AD:DP:GQ:PL	0/1:44,37:81:99:1146,0,1436
chrIX	122764	.	G	A	997.77	PASS	AC=1;AF=0.5;AN=2;BaseQRankSum=-2.021;DP=69;Dels=0.0;FS=3.335;HaplotypeScore=0.734;MLEAC=1;MLEAF=0.5;MQ=42.0;MQ0=0;MQRankSum=-0.055;QD=14.46;ReadPosRankSum=-0.24	GT:AD:DP:GQ:PL	0/1:36,32:69:99:1026,0,1189
chrIX	123706	.	G	A	1229.77	PASS	AC=1;AF=0.5;AN=2;BaseQRankSum=-0.388;DP=79;Dels=0.0;FS=4.386;HaplotypeScore=0.6651;MLEAC=1;MLEAF=0.5;MQ=42.0;MQ0=0;MQRankSum=-1.084;QD=15.57;ReadPosRankSum=1.006	GT:AD:DP:GQ:PL	0/1:38,41:79:99:1258,0,1218
chrIX	135140	.	A	G	884.77	PASS	AC=1;AF=0.5;AN=2;BaseQRankSum=1.433;DP=59;Dels=0.0;FS=2.31;HaplotypeScore=0.0;MLEAC=1;MLEAF=0.5;MQ=42.0;MQ0=0;MQRankSum=1.509;QD=15.0;ReadPosRankSum=1.054	GT:AD:DP:GQ:PL	0/1:30,29:59:99:913,0,831
chrIX	141478	.	G	A	2206.77	PASS	AC=2;AF=1.0;AN=2;DP=58;Dels=0.0;FS=0.0;HaplotypeScore=0.0;MLEAC=2;MLEAF=1.0;MQ=42.0;MQ0=0;QD=33.34	GT:AD:DP:GQ:PL	1/1:0,58:58:99:2235,175,0
chrIX	163695	.	G	A	1081.77	PASS	AC=1;AF=0.5;AN=2;BaseQRankSum=0.319;DP=60;Dels=0.0;FS=0.0;HaplotypeScore=0.0;MLEAC=1;MLEAF=0.5;MQ=42.0;MQ0=0;MQRankSum=-0.63;QD=18.03;ReadPosRankSum=0.274	GT:AD:DP:GQ:PL	0/1:28,32:60:99:1110,0,945
chrIX	165939	.	G	A	387.77	PASS	AC=1;AF=0.5;AN=2;BaseQRankSum=-0.967;DP=46;Dels=0.0;FS=49.68;HaplotypeScore=1.9993;MLEAC=1;MLEAF=0.5;MQ=41.96;MQ0=0;MQRankSum=0.824;QD=8.43;ReadPosRankSum=0.561	GT:AD:DP:GQ:PL	0/1:32,14:46:99:416,0,1152
chrIX	184953	.	G	A	783.77	PASS	AC=1;AF=0.5;AN=2;BaseQRankSum=-0.35;DP=62;Dels=0.0;FS=3.461;HaplotypeScore=0.8321;MLEAC=1;MLEAF=0.5;MQ=42.0;MQ0=0;MQRankSum=-0.621;QD=12.64;ReadPosRankSum=-0.036	GT:AD:DP:GQ:PL	0/1:36,26:62:99:812,0,1222
chrIX	222451	.	A	G	824.77	PASS	AC=1;AF=0.5;AN=2;BaseQRankSum=-1.235;DP=52;Dels=0.0;FS=1.289;HaplotypeScore=0.0;MLEAC=1;MLEAF=0.5;MQ=42.0;MQ0=0;MQRankSum=-0.101;QD=15.86;ReadPosRankSum=0.009	GT:AD:DP:GQ:PL	0/1:26,26:52:99:853,0,874
chrIX	230683	.	G	A	828.77	PASS	AC=1;AF=0.5;AN=2;BaseQRankSum=0.867;DP=48;Dels=0.0;FS=0.0;HaplotypeScore=0.0;MLEAC=1;MLEAF=0.5;MQ=42.0;MQ0=0;MQRankSum=-0.495;QD=17.27;ReadPosRankSum=0.64	GT:AD:DP:GQ:PL	0/1:23,25:48:99:857,0,701
chrIX	241482	.	G	A	2411.77	PASS	AC=2;AF=1.0;AN=2;DP=62;Dels=0.0;FS=0.0;HaplotypeScore=0.0;MLEAC=2;MLEAF=1.0;MQ=41.97;MQ0=0;QD=26.39	GT:AD:DP:GQ:PL	1/1:0,62:62:99:2440,187,0
chrIX	242955	.	G	A	1097.77	PASS	AC=1;AF=0.5;AN=2;BaseQRankSum=-0.881;DP=64;Dels=0.0;FS=2.1;HaplotypeScore=0.0;MLEAC=1;MLEAF=0.5;MQ=42.0;MQ0=0;MQRankSum=-0.72;QD=17.15;ReadPosRankSum=-1.123	GT:AD:DP:GQ:PL	0/1:30,34:64:99:1126,0,993
chrIX	251075	.	G	A	1067.77	PASS	AC=1;AF=0.5;AN=2;BaseQRankSum=-1.38;DP=61;Dels=0.0;FS=1.017;HaplotypeScore=0.0;MLEAC=1;MLEAF=0.5;MQ=42.0;MQ0=0;MQRankSum=0.583;QD=17.5;ReadPosRankSum=1.779	GT:AD:DP:GQ:PL	0/1:24,37:61:99:1096,0,736
chrIX	255957	.	A	T	500.77	PASS	AC=1;AF=0.5;AN=2;BaseQRankSum=-1.688;DP=29;Dels=0.0;FS=28.388;HaplotypeScore=1.9989;MLEAC=1;MLEAF=0.5;MQ=41.93;MQ0=0;MQRankSum=1.206;QD=17.27;ReadPosRankSum=1.206	GT:AD:DP:GQ:PL	0/1:13,16:29:99:529,0,459
chrIX	259113	.	G	A	773.77	PASS	AC=1;AF=0.5;AN=2;BaseQRankSum=1.671;DP=53;Dels=0.0;FS=0.0;HaplotypeScore=0.0;MLEAC=1;MLEAF=0.5;MQ=42.0;MQ0=0;MQRankSum=-0.795;QD=14.6;ReadPosRankSum=-0.867	GT:AD:DP:GQ:PL	0/1:29,24:53:99:802,0,954
chrIX	265255	.	G	A	960.77	PASS	AC=1;AF=0.5;AN=2;BaseQRankSum=-0.282;DP=63;Dels=0.0;FS=0.0;HaplotypeScore=0.6651;MLEAC=1;MLEAF=0.5;MQ=42.0;MQ0=0;MQRankSum=-0.282;QD=15.25;ReadPosRankSum=-1.313	GT:AD:DP:GQ:PL	0/1:32,31:63:99:989,0,1065
chrIX	266020	.	G	A	1524.77	PASS	AC=1;AF=0.5;AN=2;BaseQRankSum=1.025;DP=89;Dels=0.0;FS=4.03;HaplotypeScore=0.0;MLEAC=1;MLEAF=0.5;MQ=41.96;MQ0=0;MQRankSum=-1.494;QD=17.13;ReadPosRankSum=0.926	GT:AD:DP:GQ:PL	0/1:41,48:89:99:1553,0,1316
chrIX	268463	.	G	A	1430.77	PASS	AC=1;AF=0.5;AN=2;BaseQRankSum=0.069;DP=83;Dels=0.0;FS=0.0;HaplotypeScore=1.399;MLEAC=1;MLEAF=0.5;MQ=42.0;MQ0=0;MQRankSum=0.547;QD=17.24;ReadPosRankSum=-0.822	GT:AD:DP:GQ:PL	0/1:36,47:83:99:1459,0,1028
chrIX	271113	.	T	A	280.77	PASS	AC=1;AF=0.5;AN=2;BaseQRankSum=0.576;DP=40;Dels=0.0;FS=30.464;HaplotypeScore=4.9724;MLEAC=1;MLEAF=0.5;MQ=40.9;MQ0=0;MQRankSum=-0.28;QD=7.02;ReadPosRankSum=2.789	GT:AD:DP:GQ:PL	0/1:28,12:40:99:309,0,935
chrIX	271395	.	G	A	775.77	PASS	AC=1;AF=0.5;AN=2;BaseQRankSum=0.211;DP=55;Dels=0.0;FS=0.0;HaplotypeScore=0.0;MLEAC=1;MLEAF=0.5;MQ=42.0;MQ0=0;MQRankSum=-1.344;QD=14.1;ReadPosRankSum=-0.938	GT:AD:DP:GQ:PL	0/1:30,25:55:99:804,0,983
chrIX	271498	.	G	A	986.77	PASS	AC=1;AF=0.5;AN=2;BaseQRankSum=0.426;DP=61;Dels=0.0;FS=0.0;HaplotypeScore=0.0;MLEAC=1;MLEAF=0.5;MQ=42.0;MQ0=0;MQRankSum=0.599;QD=16.18;ReadPosRankSum=-0.584	GT:AD:DP:GQ:PL	0/1:30,31:61:99:1015,0,966
chrIX	275581	.	G	A	700.77	PASS	AC=1;AF=0.5;AN=2;BaseQRankSum=0.209;DP=46;Dels=0.0;FS=0.0;HaplotypeScore=0.0;MLEAC=1;MLEAF=0.5;MQ=42.0;MQ0=0;MQRankSum=0.055;QD=15.23;ReadPosRankSum=0.627	GT:AD:DP:GQ:PL	0/1:24,22:46:99:729,0,754
chrIX	278367	.	G	A	1085.77	PASS	AC=1;AF=0.5;AN=2;BaseQRankSum=0.255;DP=64;Dels=0.0;FS=6.892;HaplotypeScore=0.0;MLEAC=1;MLEAF=0.5;MQ=42.0;MQ0=0;MQRankSum=1.102;QD=16.97;ReadPosRankSum=0.255	GT:AD:DP:GQ:PL	0/1:31,33:64:99:1114,0,1020
chrIX	296486	.	A	G	634.77	PASS	AC=1;AF=0.5;AN=2;BaseQRankSum=0.565;DP=51;Dels=0.0;FS=4.059;HaplotypeScore=0.0;MLEAC=1;MLEAF=0.5;MQ=42.0;MQ0=0;MQRankSum=0.01;QD=12.45;ReadPosRankSum=-0.584	GT:AD:DP:GQ:PL	0/1:30,21:51:99:663,0,984
chrIX	310012	.	A	G	1125.77	PASS	AC=1;AF=0.5;AN=2;BaseQRankSum=-0.166;DP=81;Dels=0.0;FS=0.0;HaplotypeScore=1.6643;MLEAC=1;MLEAF=0.5;MQ=41.98;MQ0=0;MQRankSum=0.412;QD=13.9;ReadPosRankSum=0.336	GT:AD:DP:GQ:PL	0/1:38,43:81:99:1154,0,1086
chrIX	427056	.	G	A	857.77	PASS	AC=1;AF=0.5;AN=2;BaseQRankSum=1.182;DP=46;Dels=0.0;FS=6.711;HaplotypeScore=2.5243;MLEAC=1;MLEAF=0.5;MQ=41.96;MQ0=0;MQRankSum=-1.227;QD=18.65;ReadPosRankSum=1.204	GT:AD:DP:GQ:PL	0/1:18,28:46:99:886,0,499
chrIX	433117	.	C	T	1635.77	PASS	AC=1;AF=0.5;AN=2;BaseQRankSum=0.138;DP=121;Dels=0.0;FS=1.444;HaplotypeScore=0.0;MLEAC=1;MLEAF=0.5;MQ=40.21;MQ0=0;MQRankSum=-6.239;QD=13.52;ReadPosRankSum=-2.37	GT:AD:DP:GQ:PL	0/1:67,54:121:99:1664,0,2305
chrX	33359	.	A	T	216.77	PASS	AC=1;AF=0.5;AN=2;BaseQRankSum=-3.935;DP=53;Dels=0.0;FS=54.667;HaplotypeScore=7.7008;MLEAC=1;MLEAF=0.5;MQ=40.52;MQ0=0;MQRankSum=-1.437;QD=4.09;ReadPosRankSum=0.272	GT:AD:DP:GQ:PL	0/1:35,18:53:99:245,0,1178
chrX	51283	.	A	G	444.77	PASS	AC=1;AF=0.5;AN=2;BaseQRankSum=-1.981;DP=28;Dels=0.0;FS=0.0;HaplotypeScore=2.4964;MLEAC=1;MLEAF=0.5;MQ=42.0;MQ0=0;MQRankSum=-0.645;QD=15.88;ReadPosRankSum=-0.553	GT:AD:DP:GQ:PL	0/1:13,15:28:99:473,0,401
chrX	56314	.	T	A	337.77	PASS	AC=1;AF=0.5;AN=2;BaseQRankSum=1.402;DP=40;Dels=0.0;FS=50.448;HaplotypeScore=0.0;MLEAC=1;MLEAF=0.5;MQ=42.0;MQ0=0;MQRankSum=-0.694;QD=8.44;ReadPosRankSum=2.848	GT:AD:DP:GQ:PL	0/1:28,12:40:99:366,0,992
chrX	59906	.	A	G	796.77	PASS	AC=1;AF=0.5;AN=2;BaseQRankSum=-1.984;DP=61;Dels=0.0;FS=2.139;HaplotypeScore=0.0;MLEAC=1;MLEAF=0.5;MQ=41.97;MQ0=0;MQRankSum=-1.277;QD=13.06;ReadPosRankSum=0.151	GT:AD:DP:GQ:PL	0/1:31,30:61:99:825,0,1038
chrX	65107	.	G	A	1013.77	PASS	AC=1;AF=0.5;AN=2;BaseQRankSum=1.463;DP=65;Dels=0.0;FS=13.217;HaplotypeScore=0.734;MLEAC=1;MLEAF=0.5;MQ=41.97;MQ0=0;MQRankSum=-0.308;QD=15.6;ReadPosRankSum=-0.072	GT:AD:DP:GQ:PL	0/1:32,33:65:99:1042,0,1026
chrX	108002	.	G	A	802.77	PASS	AC=1;AF=0.5;AN=2;BaseQRankSum=-0.059;DP=60;Dels=0.0;FS=0.0;HaplotypeScore=0.0;MLEAC=1;MLEAF=0.5;MQ=42.0;MQ0=0;MQRankSum=0.444;QD=13.38;ReadPosRankSum=2.899	GT:AD:DP:GQ:PL	0/1:31,29:60:99:831,0,956
chrX	115059	.	G	A	1323.77	PASS	AC=1;AF=0.5;AN=2;BaseQRankSum=-0.539;DP=69;Dels=0.0;FS=2.002;HaplotypeScore=0.0;MLEAC=1;MLEAF=0.5;MQ=42.0;MQ0=0;MQRankSum=1.979;QD=19.19;ReadPosRankSum=0.163	GT:AD:DP:GQ:PL	0/1:30,39:69:99:1352,0,992
chrX	118686	.	G	A	889.77	PASS	AC=1;AF=0.5;AN=2;BaseQRankSum=0.801;DP=66;Dels=0.0;FS=8.661;HaplotypeScore=0.0;MLEAC=1;MLEAF=0.5;MQ=42.0;MQ0=0;MQRankSum=0.504;QD=13.48;ReadPosRankSum=1.137	GT:AD:DP:GQ:PL	0/1:37,29:66:99:918,0,1210
chrX	121665	.	G	A	1353.77	PASS	AC=1;AF=0.5;AN=2;BaseQRankSum=0.656;DP=62;Dels=0.0;FS=5.284;HaplotypeScore=0.0;MLEAC=1;MLEAF=0.5;MQ=42.0;MQ0=0;MQRankSum=-0.087;QD=21.83;ReadPosRankSum=0.903	GT:AD:DP:GQ:PL	0/1:23,39:62:99:1382,0,720
chrX	124980	.	G	A	1697.77	PASS	AC=1;AF=0.5;AN=2;BaseQRankSum=0.06;DP=91;Dels=0.0;FS=0.81;HaplotypeScore=0.0;MLEAC=1;MLEAF=0.5;MQ=42.0;MQ0=0;MQRankSum=0.828;QD=18.66;ReadPosRankSum=-0.508	GT:AD:DP:GQ:PL	0/1:40,51:91:99:1726,0,1278
chrX	129063	.	A	C	307.77	PASS	AC=1;AF=0.5;AN=2;BaseQRankSum=-0.878;DP=47;Dels=0.0;FS=43.047;HaplotypeScore=11.6293;MLEAC=1;MLEAF=0.5;MQ=41.12;MQ0=0;MQRankSum=0.195;QD=6.55;ReadPosRankSum=0.976	GT:AD:DP:GQ:PL	0/1:33,13:47:99:336,0,1012
chrX	130657	.	G	A	611.77	PASS	AC=1;AF=0.5;AN=2;BaseQRankSum=0.98;DP=41;Dels=0.0;FS=2.693;HaplotypeScore=0.7887;MLEAC=1;MLEAF=0.5;MQ=42.0;MQ0=0;MQRankSum=1.216;QD=14.92;ReadPosRankSum=0.353	GT:AD:DP:GQ:PL	0/1:22,19:41:99:640,0,662
chrX	141503	.	A	G	648.77	PASS	AC=1;AF=0.5;AN=2;BaseQRankSum=0.829;DP=39;Dels=0.0;FS=0.0;HaplotypeScore=0.0;MLEAC=1;MLEAF=0.5;MQ=42.0;MQ0=0;MQRankSum=-1.194;QD=16.64;ReadPosRankSum=1.194	GT:AD:DP:GQ:PL	0/1:19,20:39:99:677,0,596
chrX	144026	.	A	G	903.77	PASS	AC=1;AF=0.5;AN=2;BaseQRankSum=-0.148;DP=58;Dels=0.0;FS=0.0;HaplotypeScore=0.0;MLEAC=1;MLEAF=0.5;MQ=41.93;MQ0=0;MQRankSum=1.004;QD=15.58;ReadPosRankSum=-0.039	GT:AD:DP:GQ:PL	0/1:28,30:58:99:932,0,905
chrX	146562	.	T	C	354.77	PASS	AC=1;AF=0.5;AN=2;BaseQRankSum=-0.059;DP=47;Dels=0.0;FS=43.925;HaplotypeScore=8.9829;MLEAC=1;MLEAF=0.5;MQ=41.61;MQ0=0;MQRankSum=0.916;QD=7.55;ReadPosRankSum=2.747	GT:AD:DP:GQ:PL	0/1:34,13:47:99:383,0,1116
chrX	150922	.	A	T	811.77	PASS	AC=1;AF=0.5;AN=2;BaseQRankSum=1.012;DP=45;Dels=0.0;FS=49.905;HaplotypeScore=0.734;MLEAC=1;MLEAF=0.5;MQ=42.0;MQ0=0;MQRankSum=-0.33;QD=18.04;ReadPosRankSum=2.082	GT:AD:DP:GQ:PL	0/1:21,24:45:99:840,0,712
chrX	153212	.	G	A	453.77	PASS	AC=1;AF=0.5;AN=2;BaseQRankSum=-0.429;DP=52;Dels=0.0;FS=59.892;HaplotypeScore=2.366;MLEAC=1;MLEAF=0.5;MQ=41.61;MQ0=0;MQRankSum=0.332;QD=8.73;ReadPosRankSum=1.541	GT:AD:DP:GQ:PL	0/1:35,17:52:99:482,0,1230
chrX	160564	.	G	A	1053.77	PASS	AC=1;AF=0.5;AN=2;BaseQRankSum=-0.104;DP=57;Dels=0.0;FS=1.13;HaplotypeScore=0.6651;MLEAC=1;MLEAF=0.5;MQ=42.0;MQ0=0;MQRankSum=-0.008;QD=18.49;ReadPosRankSum=0.937	GT:AD:DP:GQ:PL	0/1:26,31:57:99:1082,0,871
chrX	170030	.	G	A	1078.77	PASS	AC=1;AF=0.5;AN=2;BaseQRankSum=-0.319;DP=60;Dels=0.0;FS=1.009;HaplotypeScore=0.0;MLEAC=1;MLEAF=0.5;MQ=42.0;MQ0=0;MQRankSum=-0.215;QD=17.98;ReadPosRankSum=-0.896	GT:AD:DP:GQ:PL	0/1:28,32:60:99:1107,0,949
chrX	170241	.	C	T	1108.77	PASS	AC=1;AF=0.5;AN=2;BaseQRankSum=2.251;DP=74;Dels=0.0;FS=3.169;HaplotypeScore=0.0;MLEAC=1;MLEAF=0.5;MQ=42.0;MQ0=0;MQRankSum=-0.428;QD=14.98;ReadPosRankSum=0.266	GT:AD:DP:GQ:PL	0/1:40,34:74:99:1137,0,1275
chrX	170639	.	G	A	1128.77	PASS	AC=1;AF=0.5;AN=2;BaseQRankSum=0.119;DP=74;Dels=0.0;FS=12.317;HaplotypeScore=0.0;MLEAC=1;MLEAF=0.5;MQ=42.0;MQ0=0;MQRankSum=0.595;QD=15.25;ReadPosRankSum=-1.319	GT:AD:DP:GQ:PL	0/1:37,37:74:99:1157,0,1220
chrX	188820	.	G	A	1116.77	PASS	AC=1;AF=0.5;AN=2;BaseQRankSum=1.392;DP=68;Dels=0.0;FS=0.952;HaplotypeScore=0.0;MLEAC=1;MLEAF=0.5;MQ=42.0;MQ0=0;MQRankSum=-0.301;QD=16.42;ReadPosRankSum=-0.202	GT:AD:DP:GQ:PL	0/1:34,34:68:99:1145,0,1132
chrX	189042	.	C	T	678.77	PASS	AC=1;AF=0.5;AN=2;BaseQRankSum=2.928;DP=48;Dels=0.0;FS=47.175;HaplotypeScore=3.5093;MLEAC=1;MLEAF=0.5;MQ=41.69;MQ0=0;MQRankSum=-0.176;QD=14.14;ReadPosRankSum=1.873	GT:AD:DP:GQ:PL	0/1:26,22:48:99:707,0,613
chrX	230470	.	G	A	765.77	PASS	AC=1;AF=0.5;AN=2;BaseQRankSum=-0.737;DP=69;Dels=0.0;FS=0.0;HaplotypeScore=0.0;MLEAC=1;MLEAF=0.5;MQ=41.79;MQ0=0;MQRankSum=0.402;QD=11.1;ReadPosRankSum=0.514	GT:AD:DP:GQ:PL	0/1:43,26:69:99:794,0,1459
chrX	240621	.	G	A	1120.77	PASS	AC=1;AF=0.5;AN=2;BaseQRankSum=-1.809;DP=65;Dels=0.0;FS=8.546;HaplotypeScore=0.0;MLEAC=1;MLEAF=0.5;MQ=42.0;MQ0=0;MQRankSum=-0.599;QD=17.24;ReadPosRankSum=-0.612	GT:AD:DP:GQ:PL	0/1:30,35:65:99:1149,0,997
chrX	240737	.	G	A	956.77	PASS	AC=1;AF=0.5;AN=2;BaseQRankSum=0.441;DP=65;Dels=0.0;FS=8.554;HaplotypeScore=0.0;MLEAC=1;MLEAF=0.5;MQ=42.0;MQ0=0;MQRankSum=-0.98;QD=14.72;ReadPosRankSum=0.151	GT:AD:DP:GQ:PL	0/1:35,30:65:99:985,0,1089
chrX	242895	.	G	A	868.77	PASS	AC=1;AF=0.5;AN=2;BaseQRankSum=-2.016;DP=62;Dels=0.0;FS=11.159;HaplotypeScore=0.0;MLEAC=1;MLEAF=0.5;MQ=42.0;MQ0=0;MQRankSum=0.728;QD=14.01;ReadPosRankSum=-0.785	GT:AD:DP:GQ:PL	0/1:34,28:62:99:897,0,1158
chrX	249598	.	C	T	1233.77	PASS	AC=1;AF=0.5;AN=2;BaseQRankSum=0.227;DP=66;Dels=0.0;FS=0.0;HaplotypeScore=0.0;MLEAC=1;MLEAF=0.5;MQ=42.0;MQ0=0;MQRankSum=0.811;QD=18.69;ReadPosRankSum=-0.201	GT:AD:DP:GQ:PL	0/1:28,38:66:99:1262,0,923
chrX	253606	.	G	A	1226.77	PASS	AC=1;AF=0.5;AN=2;BaseQRankSum=1.993;DP=83;Dels=0.0;FS=4.18;HaplotypeScore=0.0;MLEAC=1;MLEAF=0.5;MQ=42.0;MQ0=0;MQRankSum=-1.672;QD=14.78;ReadPosRankSum=1.333	GT:AD:DP:GQ:PL	0/1:46,37:83:99:1255,0,1505
chrX	254871	.	G	A	999.77	PASS	AC=1;AF=0.5;AN=2;BaseQRankSum=-1.978;DP=58;Dels=0.0;FS=9.45;HaplotypeScore=0.0;MLEAC=1;MLEAF=0.5;MQ=42.0;MQ0=0;MQRankSum=-1.227;QD=17.24;ReadPosRankSum=-0.758	GT:AD:DP:GQ:PL	0/1:26,32:58:99:1028,0,859
chrX	259198	.	G	A	464.77	PASS	AC=1;AF=0.5;AN=2;BaseQRankSum=-0.078;DP=57;Dels=0.0;FS=0.0;HaplotypeScore=0.0;MLEAC=1;MLEAF=0.5;MQ=42.0;MQ0=0;MQRankSum=-0.427;QD=8.15;ReadPosRankSum=0.637	GT:AD:DP:GQ:PL	0/1:40,17:57:99:493,0,1407
chrX	275313	.	G	A	1041.77	PASS	AC=1;AF=0.5;AN=2;BaseQRankSum=-0.859;DP=68;Dels=0.0;FS=0.923;HaplotypeScore=0.0;MLEAC=1;MLEAF=0.5;MQ=41.97;MQ0=0;MQRankSum=1.203;QD=15.32;ReadPosRankSum=-0.258	GT:AD:DP:GQ:PL	0/1:35,33:68:99:1070,0,1193
chrX	276638	.	G	A	494.77	PASS	AC=1;AF=0.5;AN=2;BaseQRankSum=2.691;DP=45;Dels=0.0;FS=6.548;HaplotypeScore=0.0;MLEAC=1;MLEAF=0.5;MQ=42.0;MQ0=0;MQRankSum=-1.055;QD=10.99;ReadPosRankSum=0.107	GT:AD:DP:GQ:PL	0/1:29,16:45:99:523,0,999
chrX	282848	.	A	G	1044.77	PASS	AC=1;AF=0.5;AN=2;BaseQRankSum=-1.053;DP=63;Dels=0.0;FS=0.0;HaplotypeScore=0.0;MLEAC=1;MLEAF=0.5;MQ=42.0;MQ0=0;MQRankSum=0.819;QD=16.58;ReadPosRankSum=-0.571	GT:AD:DP:GQ:PL	0/1:30,33:63:99:1073,0,988
chrX	284058	.	C	T	1134.77	PASS	AC=1;AF=0.5;AN=2;BaseQRankSum=1.331;DP=68;Dels=0.0;FS=2.03;HaplotypeScore=0.0;MLEAC=1;MLEAF=0.5;MQ=42.0;MQ0=0;MQRankSum=-0.644;QD=16.69;ReadPosRankSum=1.098	GT:AD:DP:GQ:PL	0/1:34,34:68:99:1163,0,1070
chrX	287969	.	G	A	2688.77	PASS	AC=2;AF=1.0;AN=2;DP=68;Dels=0.0;FS=0.0;HaplotypeScore=0.0;MLEAC=2;MLEAF=1.0;MQ=41.07;MQ0=0;QD=31.26	GT:AD:DP:GQ:PL	1/1:0,68:68:99:2717,205,0
chrX	287972	.	T	C	2874.77	PASS	AC=2;AF=1.0;AN=2;DP=73;Dels=0.0;FS=0.0;HaplotypeScore=0.0;MLEAC=2;MLEAF=1.0;MQ=41.14;MQ0=0;QD=28.73	GT:AD:DP:GQ:PL	1/1:0,73:73:99:2903,220,0
chrX	292308	.	T	C	3449.77	PASS	AC=2;AF=1.0;AN=2;DP=91;Dels=0.0;FS=0.0;HaplotypeScore=0.0;MLEAC=2;MLEAF=1.0;MQ=42.0;MQ0=0;QD=32.59	GT:AD:DP:GQ:PL	1/1:0,91:91:99:3478,271,0
chrX	292781	.	G	A	1878.77	PASS	AC=2;AF=1.0;AN=2;DP=60;Dels=0.0;FS=0.0;HaplotypeScore=0.0;MLEAC=2;MLEAF=1.0;MQ=40.14;MQ0=0;QD=31.31	GT:AD:DP:GQ:PL	1/1:0,59:60:99:1907,162,0
chrX	298685	.	G	A	810.77	PASS	AC=1;AF=0.5;AN=2;BaseQRankSum=0.604;DP=52;Dels=0.0;FS=1.05;HaplotypeScore=0.0;MLEAC=1;MLEAF=0.5;MQ=42.0;MQ0=0;MQRankSum=0.22;QD=15.59;ReadPosRankSum=0.861	GT:AD:DP:GQ:PL	0/1:27,25:52:99:839,0,910
chrX	300852	.	G	A	1145.77	PASS	AC=1;AF=0.5;AN=2;BaseQRankSum=-0.548;DP=59;Dels=0.0;FS=1.01;HaplotypeScore=0.8321;MLEAC=1;MLEAF=0.5;MQ=42.0;MQ0=0;MQRankSum=0.687;QD=19.42;ReadPosRankSum=-1.258	GT:AD:DP:GQ:PL	0/1:24,35:59:99:1174,0,769
chrX	306414	.	G	A	983.77	PASS	AC=1;AF=0.5;AN=2;BaseQRankSum=-0.115;DP=57;Dels=0.0;FS=2.207;HaplotypeScore=0.0;MLEAC=1;MLEAF=0.5;MQ=42.0;MQ0=0;MQRankSum=-0.676;QD=17.26;ReadPosRankSum=1.286	GT:AD:DP:GQ:PL	0/1:25,32:57:99:1012,0,762
chrX	308566	.	G	A	625.77	PASS	AC=1;AF=0.5;AN=2;BaseQRankSum=-0.909;DP=51;Dels=0.0;FS=0.0;HaplotypeScore=0.0;MLEAC=1;MLEAF=0.5;MQ=42.0;MQ0=0;MQRankSum=-0.545;QD=12.27;ReadPosRankSum=0.469	GT:AD:DP:GQ:PL	0/1:30,21:51:99:654,0,1032
chrX	312938	.	A	G	1081.77	PASS	AC=1;AF=0.5;AN=2;BaseQRankSum=-0.466;DP=56;Dels=0.0;FS=2.244;HaplotypeScore=0.0;MLEAC=1;MLEAF=0.5;MQ=42.0;MQ0=0;MQRankSum=-1.499;QD=19.32;ReadPosRankSum=-1.416	GT:AD:DP:GQ:PL	0/1:23,33:56:99:1110,0,730
chrX	321352	.	A	G	1033.77	PASS	AC=1;AF=0.5;AN=2;BaseQRankSum=-0.524;DP=58;Dels=0.0;FS=7.336;HaplotypeScore=0.0;MLEAC=1;MLEAF=0.5;MQ=41.75;MQ0=0;MQRankSum=0.836;QD=17.82;ReadPosRankSum=-1.243	GT:AD:DP:GQ:PL	0/1:26,32:58:99:1062,0,845
chrX	376329	.	C	T	427.77	PASS	AC=1;AF=0.5;AN=2;BaseQRankSum=1.168;DP=62;Dels=0.0;FS=59.859;HaplotypeScore=5.7664;MLEAC=1;MLEAF=0.5;MQ=40.69;MQ0=0;MQRankSum=0.552;QD=6.9;ReadPosRankSum=3.677	GT:AD:DP:GQ:PL	0/1:45,17:62:99:456,0,1418
chrX	380316	.	G	A	1092.77	PASS	AC=1;AF=0.5;AN=2;BaseQRankSum=0.502;DP=72;Dels=0.0;FS=6.105;HaplotypeScore=0.8321;MLEAC=1;MLEAF=0.5;MQ=42.0;MQ0=0;MQRankSum=0.581;QD=15.18;ReadPosRankSum=-1.833	GT:AD:DP:GQ:PL	0/1:38,34:72:99:1121,0,1207
chrX	424871	.	C	T	128.77	PASS	AC=1;AF=0.5;AN=2;BaseQRankSum=-1.0;DP=12;Dels=0.0;FS=26.646;HaplotypeScore=0.0;MLEAC=1;MLEAF=0.5;MQ=41.51;MQ0=0;MQRankSum=-1.788;QD=10.73;ReadPosRankSum=0.831	GT:AD:DP:GQ:PL	0/1:7,5:12:99:157,0,206
chrX	436601	.	C	T	229.77	PASS	AC=1;AF=0.5;AN=2;BaseQRankSum=-2.396;DP=34;Dels=0.0;FS=26.202;HaplotypeScore=3.7185;MLEAC=1;MLEAF=0.5;MQ=41.45;MQ0=0;MQRankSum=-0.306;QD=6.76;ReadPosRankSum=0.991	GT:AD:DP:GQ:PL	0/1:22,12:34:99:258,0,707
chrX	452443	.	G	T	508.77	PASS	AC=1;AF=0.5;AN=2;BaseQRankSum=-1.834;DP=48;Dels=0.0;FS=47.909;HaplotypeScore=0.9999;MLEAC=1;MLEAF=0.5;MQ=41.96;MQ0=0;MQRankSum=-0.169;QD=10.6;ReadPosRankSum=1.539	GT:AD:DP:GQ:PL	0/1:29,19:48:99:537,0,999
chrX	459838	.	G	A	103.77	PASS	AC=1;AF=0.5;AN=2;BaseQRankSum=1.574;DP=51;Dels=0.0;FS=19.723;HaplotypeScore=2.8665;MLEAC=1;MLEAF=0.5;MQ=42.0;MQ0=0;MQRankSum=-1.218;QD=2.03;ReadPosRankSum=2.915	GT:AD:DP:GQ:PL	0/1:44,7:51:99:132,0,1574
chrX	466039	.	G	A	579.77	PASS	AC=1;AF=0.5;AN=2;BaseQRankSum=0.45;DP=48;Dels=0.0;FS=0.0;HaplotypeScore=0.0;MLEAC=1;MLEAF=0.5;MQ=42.0;MQ0=0;MQRankSum=-1.788;QD=12.08;ReadPosRankSum=-0.366	GT:AD:DP:GQ:PL	0/1:28,20:48:99:608,0,895
chrX	489583	.	T	C	730.77	PASS	AC=1;AF=0.5;AN=2;BaseQRankSum=1.272;DP=42;Dels=0.0;FS=1.21;HaplotypeScore=0.9665;MLEAC=1;MLEAF=0.5;MQ=42.0;MQ0=0;MQRankSum=1.347;QD=17.4;ReadPosRankSum=0.869	GT:AD:DP:GQ:PL	0/1:20,22:42:99:759,0,633
chrX	496180	.	G	A	710.77	PASS	AC=1;AF=0.5;AN=2;BaseQRankSum=-0.127;DP=39;Dels=0.0;FS=2.814;HaplotypeScore=0.0;MLEAC=1;MLEAF=0.5;MQ=42.0;MQ0=0;MQRankSum=-0.071;QD=18.22;ReadPosRankSum=-1.317	GT:AD:DP:GQ:PL	0/1:17,22:39:99:739,0,538
chrX	500212	.	G	A	666.77	PASS	AC=1;AF=0.5;AN=2;BaseQRankSum=1.433;DP=44;Dels=0.0;FS=0.0;HaplotypeScore=0.0;MLEAC=1;MLEAF=0.5;MQ=42.0;MQ0=0;MQRankSum=0.164;QD=15.15;ReadPosRankSum=0.517	GT:AD:DP:GQ:PL	0/1:23,21:44:99:695,0,742
chrX	572307	.	G	A	1050.77	PASS	AC=1;AF=0.5;AN=2;BaseQRankSum=-1.347;DP=54;Dels=0.0;FS=1.059;HaplotypeScore=0.0;MLEAC=1;MLEAF=0.5;MQ=42.0;MQ0=0;MQRankSum=-1.504;QD=19.46;ReadPosRankSum=-1.085	GT:AD:DP:GQ:PL	0/1:23,31:54:99:1079,0,781
chrX	572868	.	G	A	1707.77	PASS	AC=1;AF=0.5;AN=2;BaseQRankSum=0.409;DP=87;Dels=0.0;FS=2.904;HaplotypeScore=0.0;MLEAC=1;MLEAF=0.5;MQ=42.0;MQ0=0;MQRankSum=-2.65;QD=19.63;ReadPosRankSum=0.978	GT:AD:DP:GQ:PL	0/1:36,51:87:99:1736,0,1140
chrX	574035	.	G	A	830.77	PASS	AC=1;AF=0.5;AN=2;BaseQRankSum=0.374;DP=59;Dels=0.0;FS=0.0;HaplotypeScore=0.0;MLEAC=1;MLEAF=0.5;MQ=42.0;MQ0=0;MQRankSum=-0.45;QD=14.08;ReadPosRankSum=-0.893	GT:AD:DP:GQ:PL	0/1:33,26:59:99:859,0,1065
chrX	574309	.	T	C	1226.77	PASS	AC=1;AF=0.5;AN=2;BaseQRankSum=-1.253;DP=84;Dels=0.0;FS=6.991;HaplotypeScore=0.0;MLEAC=1;MLEAF=0.5;MQ=42.0;MQ0=0;MQRankSum=1.226;QD=14.6;ReadPosRankSum=-1.951	GT:AD:DP:GQ:PL	0/1:43,41:84:99:1255,0,1434
chrX	588965	.	C	A	128.77	PASS	AC=1;AF=0.5;AN=2;BaseQRankSum=-3.65;DP=39;Dels=0.0;FS=54.719;HaplotypeScore=0.9789;MLEAC=1;MLEAF=0.5;MQ=41.85;MQ0=0;MQRankSum=0.183;QD=3.3;ReadPosRankSum=-1.883	GT:AD:DP:GQ:PL	0/1:30,9:39:99:157,0,972
chrX	593816	.	C	T	1065.77	PASS	AC=1;AF=0.5;AN=2;BaseQRankSum=0.106;DP=57;Dels=0.0;FS=2.243;HaplotypeScore=0.0;MLEAC=1;MLEAF=0.5;MQ=42.0;MQ0=0;MQRankSum=0.87;QD=18.7;ReadPosRankSum=-0.659	GT:AD:DP:GQ:PL	0/1:23,34:57:99:1094,0,716
chrX	594169	.	T	C	1829.77	PASS	AC=2;AF=1.0;AN=2;DP=52;Dels=0.0;FS=0.0;HaplotypeScore=0.9947;MLEAC=2;MLEAF=1.0;MQ=42.0;MQ0=0;QD=28.09	GT:AD:DP:GQ:PL	1/1:0,51:52:99:1858,150,0
chrX	600918	.	C	T	1013.77	PASS	AC=1;AF=0.5;AN=2;BaseQRankSum=-1.129;DP=55;Dels=0.0;FS=1.028;HaplotypeScore=0.0;MLEAC=1;MLEAF=0.5;MQ=42.0;MQ0=0;MQRankSum=-0.008;QD=18.43;ReadPosRankSum=-1.926	GT:AD:DP:GQ:PL	0/1:24,31:55:99:1042,0,767
chrX	605633	.	C	T	131.77	PASS	AC=1;AF=0.5;AN=2;BaseQRankSum=-0.28;DP=36;Dels=0.0;FS=14.647;HaplotypeScore=5.5212;MLEAC=1;MLEAF=0.5;MQ=41.89;MQ0=0;MQRankSum=-0.839;QD=3.66;ReadPosRankSum=0.52	GT:AD:DP:GQ:PL	0/1:29,7:36:99:160,0,964
chrX	620256	.	G	A	506.77	PASS	AC=1;AF=0.5;AN=2;BaseQRankSum=0.465;DP=47;Dels=0.0;FS=45.055;HaplotypeScore=4.4038;MLEAC=1;MLEAF=0.5;MQ=40.6;MQ0=2;MQRankSum=-0.465;QD=10.78;ReadPosRankSum=2.113	GT:AD:DP:GQ:PL	0/1:27,19:47:99:535,0,784
chrX	658622	.	T	C	3166.77	PASS	AC=2;AF=1.0;AN=2;DP=85;Dels=0.02;FS=0.0;HaplotypeScore=3.866;MLEAC=2;MLEAF=1.0;MQ=41.73;MQ0=0;QD=30.31	GT:AD:DP:GQ:PL	1/1:0,83:83:99:3195,244,0
chrX	708701	.	A	G	466.77	PASS	AC=1;AF=0.5;AN=2;BaseQRankSum=-1.035;DP=38;Dels=0.0;FS=7.555;HaplotypeScore=0.0;MLEAC=1;MLEAF=0.5;MQ=40.88;MQ0=2;MQRankSum=0.589;QD=12.28;ReadPosRankSum=-1.098	GT:AD:DP:GQ:PL	0/1:22,16:38:99:495,0,703
chrX	709011	.	G	A	1220.77	PASS	AC=1;AF=0.5;AN=2;BaseQRankSum=0.302;DP=75;Dels=0.0;FS=4.438;HaplotypeScore=5.6376;MLEAC=1;MLEAF=0.5;MQ=41.78;MQ0=0;MQRankSum=-0.801;QD=16.28;ReadPosRankSum=-0.366	GT:AD:DP:GQ:PL	0/1:36,39:75:99:1249,0,1160
chrX	738027	.	G	T	1121.77	PASS	AC=1;AF=0.5;AN=2;BaseQRankSum=-0.37;DP=92;Dels=0.0;FS=4.044;HaplotypeScore=0.0;MLEAC=1;MLEAF=0.5;MQ=42.0;MQ0=0;MQRankSum=0.648;QD=12.19;ReadPosRankSum=1.562	GT:AD:DP:GQ:PL	0/1:49,43:92:99:1150,0,1497
chrX	741623	.	T	A	2160.77	PASS	AC=1;AF=0.5;AN=2;BaseQRankSum=1.811;DP=128;Dels=0.0;FS=2.21;HaplotypeScore=0.0;MLEAC=1;MLEAF=0.5;MQ=42.0;MQ0=0;MQRankSum=1.144;QD=16.88;ReadPosRankSum=0.114	GT:AD:DP:GQ:PL	0/1:63,65:128:99:2189,0,1991
chrXI	4422	.	C	G	313.77	PASS	AC=1;AF=0.5;AN=2;BaseQRankSum=-2.681;DP=41;Dels=0.0;FS=37.797;HaplotypeScore=0.0;MLEAC=1;MLEAF=0.5;MQ=41.95;MQ0=0;MQRankSum=-0.124;QD=7.65;ReadPosRankSum=1.141	GT:AD:DP:GQ:PL	0/1:27,14:41:99:342,0,942
chrXI	45784	.	G	A	784.77	PASS	AC=1;AF=0.5;AN=2;BaseQRankSum=0.583;DP=46;Dels=0.0;FS=2.555;HaplotypeScore=0.9789;MLEAC=1;MLEAF=0.5;MQ=41.96;MQ0=0;MQRankSum=-0.649;QD=17.06;ReadPosRankSum=1.308	GT:AD:DP:GQ:PL	0/1:22,24:46:99:813,0,661
chrXI	75755	.	G	A	662.77	PASS	AC=1;AF=0.5;AN=2;BaseQRankSum=-0.083;DP=52;Dels=0.0;FS=3.967;HaplotypeScore=0.0;MLEAC=1;MLEAF=0.5;MQ=42.0;MQ0=0;MQRankSum=-0.269;QD=12.75;ReadPosRankSum=0.38	GT:AD:DP:GQ:PL	0/1:30,22:52:99:691,0,1001
chrXI	112020	.	G	A	412.77	PASS	AC=1;AF=0.5;AN=2;BaseQRankSum=-1.056;DP=41;Dels=0.0;FS=2.846;HaplotypeScore=0.0;MLEAC=1;MLEAF=0.5;MQ=42.0;MQ0=0;MQRankSum=1.029;QD=10.07;ReadPosRankSum=-0.281	GT:AD:DP:GQ:PL	0/1:25,16:41:99:441,0,854
chrXI	120573	.	G	A	832.77	PASS	AC=1;AF=0.5;AN=2;BaseQRankSum=-0.857;DP=54;Dels=0.0;FS=2.273;HaplotypeScore=0.0;MLEAC=1;MLEAF=0.5;MQ=41.96;MQ0=0;MQRankSum=-1.099;QD=15.42;ReadPosRankSum=-0.078	GT:AD:DP:GQ:PL	0/1:28,26:54:99:861,0,960
chrXI	120904	.	G	A	1210.77	PASS	AC=1;AF=0.5;AN=2;BaseQRankSum=-1.395;DP=62;Dels=0.0;FS=3.6;HaplotypeScore=0.0;MLEAC=1;MLEAF=0.5;MQ=42.0;MQ0=0;MQRankSum=2.03;QD=19.53;ReadPosRankSum=-0.022	GT:AD:DP:GQ:PL	0/1:24,38:62:99:1239,0,735
chrXI	125986	.	A	G	1218.77	PASS	AC=1;AF=0.5;AN=2;BaseQRankSum=-0.932;DP=77;Dels=0.0;FS=5.896;HaplotypeScore=0.9947;MLEAC=1;MLEAF=0.5;MQ=41.97;MQ0=0;MQRankSum=1.656;QD=15.83;ReadPosRankSum=-0.066	GT:AD:DP:GQ:PL	0/1:39,38:77:99:1247,0,1328
chrXI	126751	.	G	A	1352.77	PASS	AC=1;AF=0.5;AN=2;BaseQRankSum=1.973;DP=77;Dels=0.0;FS=0.0;HaplotypeScore=0.0;MLEAC=1;MLEAF=0.5;MQ=42.0;MQ0=0;MQRankSum=0.77;QD=17.57;ReadPosRankSum=0.872	GT:AD:DP:GQ:PL	0/1:37,40:77:99:1381,0,1203
chrXI	149999	.	A	G	622.77	PASS	AC=1;AF=0.5;AN=2;BaseQRankSum=-0.601;DP=44;Dels=0.0;FS=6.234;HaplotypeScore=0.0;MLEAC=1;MLEAF=0.5;MQ=42.0;MQ0=0;MQRankSum=-0.389;QD=14.15;ReadPosRankSum=0.719	GT:AD:DP:GQ:PL	0/1:24,20:44:99:651,0,829
chrXI	169034	.	G	A	342.77	PASS	AC=1;AF=0.5;AN=2;BaseQRankSum=0.387;DP=22;Dels=0.05;FS=29.863;HaplotypeScore=8.6438;MLEAC=1;MLEAF=0.5;MQ=41.17;MQ0=0;MQRankSum=1.444;QD=15.58;ReadPosRankSum=1.796	GT:AD:DP:GQ:PL	0/1:10,11:21:99:371,0,340
chrXI	169574	.	G	A	876.77	PASS	AC=1;AF=0.5;AN=2;BaseQRankSum=-0.373;DP=59;Dels=0.0;FS=3.586;HaplotypeScore=0.0;MLEAC=1;MLEAF=0.5;MQ=42.0;MQ0=0;MQRankSum=0.571;QD=14.86;ReadPosRankSum=-1.103	GT:AD:DP:GQ:PL	0/1:32,27:59:99:905,0,1102
chrXI	170842	.	G	A	846.77	PASS	AC=1;AF=0.5;AN=2;BaseQRankSum=-0.454;DP=53;Dels=0.0;FS=2.347;HaplotypeScore=0.0;MLEAC=1;MLEAF=0.5;MQ=42.0;MQ0=0;MQRankSum=-1.201;QD=15.98;ReadPosRankSum=-0.027	GT:AD:DP:GQ:PL	0/1:27,26:53:99:875,0,906
chrXI	171348	.	G	A	642.77	PASS	AC=1;AF=0.5;AN=2;BaseQRankSum=-0.379;DP=39;Dels=0.0;FS=12.712;HaplotypeScore=0.0;MLEAC=1;MLEAF=0.5;MQ=42.0;MQ0=0;MQRankSum=0.576;QD=16.48;ReadPosRankSum=-0.267	GT:AD:DP:GQ:PL	0/1:19,20:39:99:671,0,632
chrXI	171642	.	G	A	523.77	PASS	AC=1;AF=0.5;AN=2;BaseQRankSum=1.521;DP=36;Dels=0.0;FS=1.258;HaplotypeScore=0.0;MLEAC=1;MLEAF=0.5;MQ=41.95;MQ0=0;MQRankSum=0.095;QD=14.55;ReadPosRankSum=-0.602	GT:AD:DP:GQ:PL	0/1:19,17:36:99:552,0,618
chrXI	186848	.	G	A	425.77	PASS	AC=1;AF=0.5;AN=2;BaseQRankSum=0.11;DP=37;Dels=0.0;FS=5.123;HaplotypeScore=0.0;MLEAC=1;MLEAF=0.5;MQ=42.0;MQ0=0;MQRankSum=-0.298;QD=11.51;ReadPosRankSum=0.298	GT:AD:DP:GQ:PL	0/1:23,14:37:99:454,0,771
chrXI	195219	.	G	T	709.77	PASS	AC=1;AF=0.5;AN=2;BaseQRankSum=-0.448;DP=50;Dels=0.0;FS=58.127;HaplotypeScore=6.7631;MLEAC=1;MLEAF=0.5;MQ=41.43;MQ0=0;MQRankSum=-0.331;QD=14.2;ReadPosRankSum=2.258	GT:AD:DP:GQ:PL	0/1:27,23:50:99:738,0,895
chrXI	196127	.	A	G	1183.77	PASS	AC=1;AF=0.5;AN=2;BaseQRankSum=2.563;DP=69;Dels=0.0;FS=1.99;HaplotypeScore=0.7887;MLEAC=1;MLEAF=0.5;MQ=42.0;MQ0=0;MQRankSum=0.378;QD=17.16;ReadPosRankSum=-0.486	GT:AD:DP:GQ:PL	0/1:34,35:69:99:1212,0,1073
chrXI	211214	.	A	G	876.77	PASS	AC=1;AF=0.5;AN=2;BaseQRankSum=0.311;DP=55;Dels=0.0;FS=0.0;HaplotypeScore=0.0;MLEAC=1;MLEAF=0.5;MQ=42.0;MQ0=0;MQRankSum=-0.766;QD=15.94;ReadPosRankSum=0.379	GT:AD:DP:GQ:PL	0/1:28,27:55:99:905,0,925
chrXI	228980	.	G	A	644.77	PASS	AC=1;AF=0.5;AN=2;BaseQRankSum=-1.271;DP=52;Dels=0.0;FS=4.076;HaplotypeScore=0.0;MLEAC=1;MLEAF=0.5;MQ=42.0;MQ0=0;MQRankSum=0.811;QD=12.4;ReadPosRankSum=-1.769	GT:AD:DP:GQ:PL	0/1:29,23:52:99:673,0,931
chrXI	232471	.	G	A	853.77	PASS	AC=1;AF=0.5;AN=2;BaseQRankSum=0.521;DP=46;Dels=0.0;FS=1.156;HaplotypeScore=0.8321;MLEAC=1;MLEAF=0.5;MQ=42.0;MQ0=0;MQRankSum=-0.698;QD=18.56;ReadPosRankSum=0.432	GT:AD:DP:GQ:PL	0/1:20,26:46:99:882,0,581
chrXI	234486	.	G	A	882.77	PASS	AC=1;AF=0.5;AN=2;BaseQRankSum=-0.443;DP=51;Dels=0.0;FS=10.225;HaplotypeScore=0.0;MLEAC=1;MLEAF=0.5;MQ=42.0;MQ0=0;MQRankSum=-1.01;QD=17.31;ReadPosRankSum=-1.104	GT:AD:DP:GQ:PL	0/1:24,27:51:99:911,0,795
chrXI	238628	.	G	A	1114.77	PASS	AC=1;AF=0.5;AN=2;BaseQRankSum=1.212;DP=66;Dels=0.0;FS=4.782;HaplotypeScore=0.0;MLEAC=1;MLEAF=0.5;MQ=42.0;MQ0=0;MQRankSum=-1.11;QD=16.89;ReadPosRankSum=-0.571	GT:AD:DP:GQ:PL	0/1:32,34:66:99:1143,0,1058
chrXI	239786	.	A	G	785.77	PASS	AC=1;AF=0.5;AN=2;BaseQRankSum=0.415;DP=69;Dels=0.0;FS=6.619;HaplotypeScore=0.0;MLEAC=1;MLEAF=0.5;MQ=42.0;MQ0=0;MQRankSum=-0.192;QD=11.39;ReadPosRankSum=0.947	GT:AD:DP:GQ:PL	0/1:43,26:69:99:814,0,1480
chrXI	246680	.	A	G	1104.77	PASS	AC=1;AF=0.5;AN=2;BaseQRankSum=1.727;DP=65;Dels=0.0;FS=4.986;HaplotypeScore=0.0;MLEAC=1;MLEAF=0.5;MQ=42.0;MQ0=0;MQRankSum=0.676;QD=17.0;ReadPosRankSum=-1.701	GT:AD:DP:GQ:PL	0/1:31,34:65:99:1133,0,980
chrXI	249058	.	G	A	688.77	PASS	AC=1;AF=0.5;AN=2;BaseQRankSum=-1.03;DP=49;Dels=0.0;FS=2.45;HaplotypeScore=0.0;MLEAC=1;MLEAF=0.5;MQ=42.0;MQ0=0;MQRankSum=-0.07;QD=14.06;ReadPosRankSum=-0.13	GT:AD:DP:GQ:PL	0/1:24,25:49:99:717,0,768
chrXI	252175	.	G	A	492.77	PASS	AC=1;AF=0.5;AN=2;BaseQRankSum=-0.384;DP=49;Dels=0.0;FS=18.706;HaplotypeScore=0.6651;MLEAC=1;MLEAF=0.5;MQ=42.0;MQ0=0;MQRankSum=-0.28;QD=10.06;ReadPosRankSum=1.69	GT:AD:DP:GQ:PL	0/1:31,18:49:99:521,0,1072
chrXI	253608	.	G	A	633.77	PASS	AC=1;AF=0.5;AN=2;BaseQRankSum=-0.478;DP=48;Dels=0.0;FS=2.536;HaplotypeScore=1.6643;MLEAC=1;MLEAF=0.5;MQ=42.0;MQ0=0;MQRankSum=0.54;QD=13.2;ReadPosRankSum=1.122	GT:AD:DP:GQ:PL	0/1:27,21:48:99:662,0,860
chrXI	275232	.	G	A	1198.77	PASS	AC=1;AF=0.5;AN=2;BaseQRankSum=1.121;DP=71;Dels=0.0;FS=0.908;HaplotypeScore=0.0;MLEAC=1;MLEAF=0.5;MQ=41.97;MQ0=0;MQRankSum=-1.489;QD=16.88;ReadPosRankSum=-1.386	GT:AD:DP:GQ:PL	0/1:35,36:71:99:1227,0,1177
chrXI	280280	.	G	A	1300.77	PASS	AC=1;AF=0.5;AN=2;BaseQRankSum=1.654;DP=71;Dels=0.0;FS=3.261;HaplotypeScore=0.0;MLEAC=1;MLEAF=0.5;MQ=42.0;MQ0=0;MQRankSum=0.721;QD=18.32;ReadPosRankSum=-0.063	GT:AD:DP:GQ:PL	0/1:33,38:71:99:1329,0,1059
chrXI	280440	.	T	A	442.77	PASS	AC=1;AF=0.5;AN=2;BaseQRankSum=2.425;DP=43;Dels=0.0;FS=58.067;HaplotypeScore=5.0996;MLEAC=1;MLEAF=0.5;MQ=42.0;MQ0=0;MQRankSum=0.465;QD=10.3;ReadPosRankSum=0.214	GT:AD:DP:GQ:PL	0/1:27,16:43:99:471,0,751
chrXI	281012	.	C	A	105.77	PASS	AC=1;AF=0.5;AN=2;BaseQRankSum=1.377;DP=33;Dels=0.0;FS=0.0;HaplotypeScore=0.0;MLEAC=1;MLEAF=0.5;MQ=40.98;MQ0=0;MQRankSum=-0.443;QD=3.21;ReadPosRankSum=-2.264	GT:AD:DP:GQ:PL	0/1:27,6:33:99:134,0,940
chrXI	287544	.	A	G	403.77	PASS	AC=1;AF=0.5;AN=2;BaseQRankSum=-0.455;DP=53;Dels=0.0;FS=0.0;HaplotypeScore=0.0;MLEAC=1;MLEAF=0.5;MQ=42.0;MQ0=0;MQRankSum=-0.765;QD=7.62;ReadPosRankSum=-0.32	GT:AD:DP:GQ:PL	0/1:37,16:53:99:432,0,1315
chrXI	323355	.	A	G	962.77	PASS	AC=1;AF=0.5;AN=2;BaseQRankSum=-1.021;DP=64;Dels=0.0;FS=0.958;HaplotypeScore=0.0;MLEAC=1;MLEAF=0.5;MQ=42.0;MQ0=0;MQRankSum=0.309;QD=15.04;ReadPosRankSum=-1.155	GT:AD:DP:GQ:PL	0/1:33,31:64:99:991,0,1110
chrXI	331274	.	G	A	873.77	PASS	AC=1;AF=0.5;AN=2;BaseQRankSum=0.007;DP=62;Dels=0.0;FS=0.0;HaplotypeScore=0.0;MLEAC=1;MLEAF=0.5;MQ=42.0;MQ0=0;MQRankSum=-2.2;QD=14.09;ReadPosRankSum=0.318	GT:AD:DP:GQ:PL	0/1:34,28:62:99:902,0,1154
chrXI	336766	.	G	A	1175.77	PASS	AC=1;AF=0.5;AN=2;BaseQRankSum=-0.039;DP=72;Dels=0.0;FS=4.729;HaplotypeScore=0.0;MLEAC=1;MLEAF=0.5;MQ=41.68;MQ0=0;MQRankSum=0.141;QD=16.33;ReadPosRankSum=-0.377	GT:AD:DP:GQ:PL	0/1:36,36:72:99:1204,0,1156
chrXI	341685	.	G	A	722.77	PASS	AC=1;AF=0.5;AN=2;BaseQRankSum=-1.57;DP=58;Dels=0.0;FS=0.0;HaplotypeScore=0.0;MLEAC=1;MLEAF=0.5;MQ=42.0;MQ0=0;MQRankSum=-0.173;QD=12.46;ReadPosRankSum=-0.958	GT:AD:DP:GQ:PL	0/1:33,25:58:99:751,0,1079
chrXI	368339	.	G	A	1417.77	PASS	AC=1;AF=0.5;AN=2;BaseQRankSum=0.025;DP=79;Dels=0.0;FS=0.0;HaplotypeScore=0.9916;MLEAC=1;MLEAF=0.5;MQ=42.0;MQ0=0;MQRankSum=-0.172;QD=17.95;ReadPosRankSum=-1.891	GT:AD:DP:GQ:PL	0/1:37,42:79:99:1446,0,1162
chrXI	385508	.	G	A	437.77	PASS	AC=1;AF=0.5;AN=2;BaseQRankSum=-3.16;DP=48;Dels=0.0;FS=56.991;HaplotypeScore=1.9988;MLEAC=1;MLEAF=0.5;MQ=41.96;MQ0=0;MQRankSum=0.667;QD=9.12;ReadPosRankSum=0.973	GT:AD:DP:GQ:PL	0/1:32,16:48:99:466,0,1138
chrXI	385619	.	T	A	443.77	PASS	AC=1;AF=0.5;AN=2;BaseQRankSum=-2.867;DP=49;Dels=0.0;FS=50.47;HaplotypeScore=11.6444;MLEAC=1;MLEAF=0.5;MQ=41.59;MQ0=0;MQRankSum=0.284;QD=9.06;ReadPosRankSum=2.027	GT:AD:DP:GQ:PL	0/1:32,17:49:99:472,0,1075
chrXI	387340	.	G	A	122.77	PASS	AC=1;AF=0.5;AN=2;BaseQRankSum=-0.13;DP=53;Dels=0.0;FS=0.0;HaplotypeScore=11.9599;MLEAC=1;MLEAF=0.5;MQ=41.16;MQ0=0;MQRankSum=-2.594;QD=2.32;ReadPosRankSum=-2.973	GT:AD:DP:GQ:PL	0/1:44,9:53:99:151,0,1409
chrXI	387445	.	T	A	166.77	PASS	AC=1;AF=0.5;AN=2;BaseQRankSum=-1.486;DP=38;Dels=0.0;FS=42.118;HaplotypeScore=2.9731;MLEAC=1;MLEAF=0.5;MQ=41.9;MQ0=0;MQRankSum=1.02;QD=4.39;ReadPosRankSum=1.235	GT:AD:DP:GQ:PL	0/1:30,8:38:99:195,0,1085
chrXI	391521	.	G	A	810.77	PASS	AC=1;AF=0.5;AN=2;BaseQRankSum=-2.063;DP=51;Dels=0.0;FS=0.0;HaplotypeScore=0.9933;MLEAC=1;MLEAF=0.5;MQ=41.71;MQ0=0;MQRankSum=0.405;QD=15.9;ReadPosRankSum=-0.744	GT:AD:DP:GQ:PL	0/1:25,26:51:99:839,0,859
chrXI	401964	.	G	A	1315.77	PASS	AC=1;AF=0.5;AN=2;BaseQRankSum=-1.676;DP=75;Dels=0.0;FS=3.087;HaplotypeScore=0.0;MLEAC=1;MLEAF=0.5;MQ=42.0;MQ0=0;MQRankSum=0.229;QD=17.54;ReadPosRankSum=-2.336	GT:AD:DP:GQ:PL	0/1:34,41:75:99:1344,0,1116
chrXI	405310	.	A	G	666.77	PASS	AC=1;AF=0.5;AN=2;BaseQRankSum=-0.138;DP=57;Dels=0.0;FS=5.62;HaplotypeScore=0.734;MLEAC=1;MLEAF=0.5;MQ=42.0;MQ0=0;MQRankSum=0.691;QD=11.7;ReadPosRankSum=-0.577	GT:AD:DP:GQ:PL	0/1:34,23:57:99:695,0,1154
chrXI	410616	.	A	G	660.77	PASS	AC=1;AF=0.5;AN=2;BaseQRankSum=-0.841;DP=58;Dels=0.0;FS=3.697;HaplotypeScore=0.0;MLEAC=1;MLEAF=0.5;MQ=42.0;MQ0=0;MQRankSum=-0.441;QD=11.39;ReadPosRankSum=-1.562	GT:AD:DP:GQ:PL	0/1:36,22:58:99:689,0,1250
chrXI	414136	.	A	G	722.77	PASS	AC=1;AF=0.5;AN=2;BaseQRankSum=-1.09;DP=50;Dels=0.0;FS=0.0;HaplotypeScore=0.0;MLEAC=1;MLEAF=0.5;MQ=42.0;MQ0=0;MQRankSum=-0.097;QD=14.46;ReadPosRankSum=-1.129	GT:AD:DP:GQ:PL	0/1:27,23:50:99:751,0,921
chrXI	423439	.	A	G	626.77	PASS	AC=1;AF=0.5;AN=2;BaseQRankSum=0.044;DP=54;Dels=0.0;FS=0.0;HaplotypeScore=0.0;MLEAC=1;MLEAF=0.5;MQ=42.0;MQ0=0;MQRankSum=0.537;QD=11.61;ReadPosRankSum=-0.819	GT:AD:DP:GQ:PL	0/1:32,22:54:99:655,0,1003
chrXI	428134	.	G	A	712.77	PASS	AC=1;AF=0.5;AN=2;BaseQRankSum=0.445;DP=48;Dels=0.0;FS=4.144;HaplotypeScore=0.734;MLEAC=1;MLEAF=0.5;MQ=42.0;MQ0=0;MQRankSum=0.093;QD=14.85;ReadPosRankSum=-0.3	GT:AD:DP:GQ:PL	0/1:26,22:48:99:741,0,857
chrXI	432875	.	T	A	242.77	PASS	AC=1;AF=0.5;AN=2;BaseQRankSum=-3.011;DP=28;Dels=0.0;FS=51.066;HaplotypeScore=0.9998;MLEAC=1;MLEAF=0.5;MQ=42.0;MQ0=0;MQRankSum=0.47;QD=8.67;ReadPosRankSum=1.929	GT:AD:DP:GQ:PL	0/1:17,11:28:99:271,0,580
chrXI	436131	.	G	A	649.77	PASS	AC=1;AF=0.5;AN=2;BaseQRankSum=-0.793;DP=42;Dels=0.0;FS=6.806;HaplotypeScore=0.8321;MLEAC=1;MLEAF=0.5;MQ=42.0;MQ0=0;MQRankSum=0.063;QD=15.47;ReadPosRankSum=0.088	GT:AD:DP:GQ:PL	0/1:20,22:42:99:678,0,656
chrXI	494215	.	C	T	339.77	PASS	AC=1;AF=0.5;AN=2;BaseQRankSum=-1.104;DP=33;Dels=0.0;FS=32.902;HaplotypeScore=7.8105;MLEAC=1;MLEAF=0.5;MQ=41.57;MQ0=0;MQRankSum=-0.917;QD=10.3;ReadPosRankSum=0.543	GT:AD:DP:GQ:PL	0/1:21,12:33:99:368,0,759
chrXI	494233	.	T	A	279.77	PASS	AC=1;AF=0.5;AN=2;BaseQRankSum=0.655;DP=31;Dels=0.0;FS=46.465;HaplotypeScore=0.0;MLEAC=1;MLEAF=0.5;MQ=42.0;MQ0=0;MQRankSum=0.57;QD=9.02;ReadPosRankSum=0.74	GT:AD:DP:GQ:PL	0/1:21,10:31:99:308,0,748
chrXI	495152	.	G	A	633.77	PASS	AC=1;AF=0.5;AN=2;BaseQRankSum=-0.818;DP=42;Dels=0.0;FS=0.0;HaplotypeScore=0.0;MLEAC=1;MLEAF=0.5;MQ=42.0;MQ0=0;MQRankSum=-0.315;QD=15.09;ReadPosRankSum=-0.139	GT:AD:DP:GQ:PL	0/1:22,20:42:99:662,0,715
chrXI	499918	.	G	A	717.77	PASS	AC=1;AF=0.5;AN=2;BaseQRankSum=-0.768;DP=42;Dels=0.0;FS=0.0;HaplotypeScore=0.0;MLEAC=1;MLEAF=0.5;MQ=42.0;MQ0=0;MQRankSum=-0.264;QD=17.09;ReadPosRankSum=1.07	GT:AD:DP:GQ:PL	0/1:20,22:42:99:746,0,692
chrXI	500646	.	G	A	564.77	PASS	AC=1;AF=0.5;AN=2;BaseQRankSum=0.114;DP=42;Dels=0.0;FS=4.457;HaplotypeScore=0.0;MLEAC=1;MLEAF=0.5;MQ=42.0;MQ0=0;MQRankSum=-1.284;QD=13.45;ReadPosRankSum=-1.512	GT:AD:DP:GQ:PL	0/1:24,18:42:99:593,0,801
chrXI	531784	.	G	A	1210.77	PASS	AC=1;AF=0.5;AN=2;BaseQRankSum=0.165;DP=65;Dels=0.0;FS=0.0;HaplotypeScore=0.0;MLEAC=1;MLEAF=0.5;MQ=42.0;MQ0=0;MQRankSum=0.838;QD=18.63;ReadPosRankSum=-0.257	GT:AD:DP:GQ:PL	0/1:29,36:65:99:1239,0,925
chrXI	554248	.	G	A	1401.77	PASS	AC=1;AF=0.5;AN=2;BaseQRankSum=0.538;DP=76;Dels=0.0;FS=0.0;HaplotypeScore=0.0;MLEAC=1;MLEAF=0.5;MQ=42.0;MQ0=0;MQRankSum=0.507;QD=18.44;ReadPosRankSum=0.329	GT:AD:DP:GQ:PL	0/1:34,42:76:99:1430,0,1076
chrXI	554520	.	G	A	967.77	PASS	AC=1;AF=0.5;AN=2;BaseQRankSum=-1.914;DP=67;Dels=0.0;FS=6.908;HaplotypeScore=0.0;MLEAC=1;MLEAF=0.5;MQ=42.0;MQ0=0;MQRankSum=0.734;QD=14.44;ReadPosRankSum=-1.575	GT:AD:DP:GQ:PL	0/1:35,32:67:99:996,0,1180
chrXI	560521	.	G	A	913.77	PASS	AC=1;AF=0.5;AN=2;BaseQRankSum=-0.93;DP=66;Dels=0.0;FS=6.633;HaplotypeScore=0.0;MLEAC=1;MLEAF=0.5;MQ=42.0;MQ0=0;MQRankSum=0.289;QD=13.84;ReadPosRankSum=2.265	GT:AD:DP:GQ:PL	0/1:34,32:66:99:942,0,1125
chrXI	562308	.	G	A	1112.77	PASS	AC=1;AF=0.5;AN=2;BaseQRankSum=-2.009;DP=68;Dels=0.0;FS=0.0;HaplotypeScore=0.0;MLEAC=1;MLEAF=0.5;MQ=42.0;MQ0=0;MQRankSum=1.223;QD=16.36;ReadPosRankSum=-0.338	GT:AD:DP:GQ:PL	0/1:32,36:68:99:1141,0,1028
chrXI	566959	.	A	C	133.77	PASS	AC=1;AF=0.5;AN=2;BaseQRankSum=-0.424;DP=33;Dels=0.0;FS=12.418;HaplotypeScore=5.9599;MLEAC=1;MLEAF=0.5;MQ=41.1;MQ0=0;MQRankSum=-0.384;QD=4.05;ReadPosRankSum=-1.152	GT:AD:DP:GQ:PL	0/1:24,9:33:99:162,0,525
chrXI	583382	.	G	A	501.77	PASS	AC=1;AF=0.5;AN=2;BaseQRankSum=0.696;DP=50;Dels=0.0;FS=1.154;HaplotypeScore=0.0;MLEAC=1;MLEAF=0.5;MQ=42.0;MQ0=0;MQRankSum=0.942;QD=10.04;ReadPosRankSum=-0.082	GT:AD:DP:GQ:PL	0/1:33,17:50:99:530,0,1146
chrXI	588792	.	G	A	478.77	PASS	AC=1;AF=0.5;AN=2;BaseQRankSum=0.399;DP=38;Dels=0.0;FS=1.336;HaplotypeScore=0.0;MLEAC=1;MLEAF=0.5;MQ=42.0;MQ0=0;MQRankSum=0.843;QD=12.6;ReadPosRankSum=1.257	GT:AD:DP:GQ:PL	0/1:22,16:38:99:507,0,740
chrXI	592873	.	G	A	507.77	PASS	AC=1;AF=0.5;AN=2;BaseQRankSum=-0.594;DP=37;Dels=0.0;FS=1.288;HaplotypeScore=0.0;MLEAC=1;MLEAF=0.5;MQ=41.95;MQ0=0;MQRankSum=-2.179;QD=13.72;ReadPosRankSum=-0.777	GT:AD:DP:GQ:PL	0/1:20,17:37:99:536,0,642
chrXI	608363	.	G	A	879.77	PASS	AC=1;AF=0.5;AN=2;BaseQRankSum=0.12;DP=62;Dels=0.0;FS=7.035;HaplotypeScore=0.0;MLEAC=1;MLEAF=0.5;MQ=42.0;MQ0=0;MQRankSum=-0.644;QD=14.19;ReadPosRankSum=0.375	GT:AD:DP:GQ:PL	0/1:34,28:62:99:908,0,1153
chrXI	613811	.	G	A	1288.77	PASS	AC=2;AF=1.0;AN=2;DP=34;Dels=0.0;FS=0.0;HaplotypeScore=0.0;MLEAC=2;MLEAF=1.0;MQ=42.0;MQ0=0;QD=30.84	GT:AD:DP:GQ:PL	1/1:0,34:34:99:1317,102,0
chrXI	614616	.	A	G	1113.77	PASS	AC=1;AF=0.5;AN=2;BaseQRankSum=-0.767;DP=73;Dels=0.0;FS=1.925;HaplotypeScore=0.0;MLEAC=1;MLEAF=0.5;MQ=42.0;MQ0=0;MQRankSum=0.017;QD=15.26;ReadPosRankSum=-0.834	GT:AD:DP:GQ:PL	0/1:38,35:73:99:1142,0,1291
chrXI	619375	.	G	A	691.77	PASS	AC=1;AF=0.5;AN=2;BaseQRankSum=0.783;DP=45;Dels=0.0;FS=4.246;HaplotypeScore=0.0;MLEAC=1;MLEAF=0.5;MQ=42.0;MQ0=0;MQRankSum=-0.261;QD=15.37;ReadPosRankSum=1.555	GT:AD:DP:GQ:PL	0/1:23,22:45:99:720,0,741
chrXI	644010	.	G	A	746.77	PASS	AC=1;AF=0.5;AN=2;BaseQRankSum=0.357;DP=54;Dels=0.0;FS=2.277;HaplotypeScore=0.0;MLEAC=1;MLEAF=0.5;MQ=42.0;MQ0=0;MQRankSum=-1.384;QD=13.83;ReadPosRankSum=0.722	GT:AD:DP:GQ:PL	0/1:30,24:54:99:775,0,994
chrXI	655843	.	G	A	436.77	PASS	AC=1;AF=0.5;AN=2;BaseQRankSum=1.349;DP=32;Dels=0.0;FS=0.0;HaplotypeScore=0.0;MLEAC=1;MLEAF=0.5;MQ=42.0;MQ0=0;MQRankSum=-0.019;QD=13.65;ReadPosRankSum=1.197	GT:AD:DP:GQ:PL	0/1:18,14:32:99:465,0,595
chrXI	658985	.	A	G	1142.77	PASS	AC=1;AF=0.5;AN=2;BaseQRankSum=2.425;DP=86;Dels=0.0;FS=0.0;HaplotypeScore=0.0;MLEAC=1;MLEAF=0.5;MQ=41.84;MQ0=0;MQRankSum=0.314;QD=13.29;ReadPosRankSum=2.311	GT:AD:DP:GQ:PL	0/1:49,37:86:99:1171,0,1639
chrXII	65385	.	A	G	920.77	PASS	AC=1;AF=0.5;AN=2;BaseQRankSum=1.399;DP=53;Dels=0.0;FS=0.0;HaplotypeScore=0.0;MLEAC=1;MLEAF=0.5;MQ=42.0;MQ0=0;MQRankSum=0.811;QD=17.37;ReadPosRankSum=0.918	GT:AD:DP:GQ:PL	0/1:25,28:53:99:949,0,803
chrXII	75930	.	A	C	358.77	PASS	AC=1;AF=0.5;AN=2;BaseQRankSum=-0.293;DP=55;Dels=0.0;FS=53.989;HaplotypeScore=6.6939;MLEAC=1;MLEAF=0.5;MQ=41.19;MQ0=0;MQRankSum=-0.293;QD=6.52;ReadPosRankSum=1.994	GT:AD:DP:GQ:PL	0/1:40,15:55:99:387,0,1399
chrXII	80105	.	A	G	938.77	PASS	AC=1;AF=0.5;AN=2;BaseQRankSum=-2.045;DP=53;Dels=0.0;FS=7.905;HaplotypeScore=0.8321;MLEAC=1;MLEAF=0.5;MQ=42.0;MQ0=0;MQRankSum=0.866;QD=17.71;ReadPosRankSum=-0.811	GT:AD:DP:GQ:PL	0/1:23,29:53:99:967,0,768
chrXII	86604	.	A	T	460.77	PASS	AC=1;AF=0.5;AN=2;BaseQRankSum=-1.272;DP=56;Dels=0.0;FS=48.128;HaplotypeScore=0.9933;MLEAC=1;MLEAF=0.5;MQ=41.74;MQ0=0;MQRankSum=-0.763;QD=8.23;ReadPosRankSum=3.272	GT:AD:DP:GQ:PL	0/1:38,18:56:99:489,0,1278
chrXII	96514	.	A	G	1755.77	PASS	AC=1;AF=0.5;AN=2;BaseQRankSum=1.017;DP=96;Dels=0.0;FS=0.0;HaplotypeScore=2.6632;MLEAC=1;MLEAF=0.5;MQ=41.97;MQ0=0;MQRankSum=-0.442;QD=18.29;ReadPosRankSum=0.309	GT:AD:DP:GQ:PL	0/1:43,53:96:99:1784,0,1272
chrXII	96700	.	A	G	1571.77	PASS	AC=1;AF=0.5;AN=2;BaseQRankSum=-0.44;DP=88;Dels=0.0;FS=13.231;HaplotypeScore=0.0;MLEAC=1;MLEAF=0.5;MQ=42.0;MQ0=0;MQRankSum=0.127;QD=17.86;ReadPosRankSum=-0.296	GT:AD:DP:GQ:PL	0/1:37,51:88:99:1600,0,1194
chrXII	123970	.	G	A	1231.77	PASS	AC=1;AF=0.5;AN=2;BaseQRankSum=0.645;DP=69;Dels=0.0;FS=0.933;HaplotypeScore=0.0;MLEAC=1;MLEAF=0.5;MQ=42.0;MQ0=0;MQRankSum=-0.657;QD=17.85;ReadPosRankSum=0.283	GT:AD:DP:GQ:PL	0/1:31,38:69:99:1260,0,996
chrXII	161684	.	A	T	590.77	PASS	AC=1;AF=0.5;AN=2;BaseQRankSum=1.576;DP=32;Dels=0.0;FS=55.496;HaplotypeScore=0.0;MLEAC=1;MLEAF=0.5;MQ=41.94;MQ0=0;MQRankSum=1.159;QD=18.46;ReadPosRankSum=2.26	GT:AD:DP:GQ:PL	0/1:14,18:32:99:619,0,437
chrXII	245251	.	C	A	362.77	PASS	AC=1;AF=0.5;AN=2;BaseQRankSum=-1.067;DP=34;Dels=0.0;FS=47.188;HaplotypeScore=12.8123;MLEAC=1;MLEAF=0.5;MQ=41.35;MQ0=0;MQRankSum=-0.271;QD=10.67;ReadPosRankSum=1.247	GT:AD:DP:GQ:PL	0/1:18,15:34:99:391,0,588
chrXII	251247	.	G	A	296.77	PASS	AC=1;AF=0.5;AN=2;BaseQRankSum=0.988;DP=47;Dels=0.0;FS=28.906;HaplotypeScore=9.9623;MLEAC=1;MLEAF=0.5;MQ=41.35;MQ0=0;MQRankSum=0.11;QD=6.31;ReadPosRankSum=-1.208	GT:AD:DP:GQ:PL	0/1:35,12:47:99:325,0,1135
chrXII	252920	.	C	A	746.77	PASS	AC=1;AF=0.5;AN=2;BaseQRankSum=-0.8;DP=74;Dels=0.0;FS=40.477;HaplotypeScore=8.9982;MLEAC=1;MLEAF=0.5;MQ=40.91;MQ0=1;MQRankSum=-0.664;QD=10.09;ReadPosRankSum=-1.775	GT:AD:DP:GQ:PL	0/1:46,28:74:99:775,0,1488
chrXII	259722	.	C	T	1112.77	PASS	AC=1;AF=0.5;AN=2;BaseQRankSum=-2.287;DP=62;Dels=0.03;FS=0.0;HaplotypeScore=12.881;MLEAC=1;MLEAF=0.5;MQ=40.48;MQ0=2;MQRankSum=1.242;QD=17.95;ReadPosRankSum=4.028	GT:AD:DP:GQ:PL	0/1:12,47:60:99:1141,0,228
chrXII	260596	.	C	T	2475.77	PASS	AC=2;AF=1.0;AN=2;DP=64;Dels=0.0;FS=0.0;HaplotypeScore=0.0;MLEAC=2;MLEAF=1.0;MQ=41.69;MQ0=0;QD=26.86	GT:AD:DP:GQ:PL	1/1:0,64:64:99:2504,193,0
chrXII	320028	.	C	T	1334.77	PASS	AC=1;AF=0.5;AN=2;BaseQRankSum=1.228;DP=70;Dels=0.0;FS=0.0;HaplotypeScore=0.734;MLEAC=1;MLEAF=0.5;MQ=42.0;MQ0=0;MQRankSum=0.882;QD=19.07;ReadPosRankSum=1.311	GT:AD:DP:GQ:PL	0/1:29,41:70:99:1363,0,873
chrXII	373011	.	T	A	244.77	PASS	AC=1;AF=0.5;AN=2;BaseQRankSum=-5.0;DP=49;Dels=0.0;FS=56.213;HaplotypeScore=4.6962;MLEAC=1;MLEAF=0.5;MQ=41.63;MQ0=0;MQRankSum=-1.141;QD=5.0;ReadPosRankSum=1.183	GT:AD:DP:GQ:PL	0/1:33,16:49:99:273,0,1149
chrXII	490529	.	T	C	210.77	PASS	AC=1;AF=0.5;AN=2;BaseQRankSum=2.139;DP=69;Dels=0.0;FS=45.236;HaplotypeScore=0.5784;MLEAC=1;MLEAF=0.5;MQ=40.29;MQ0=0;MQRankSum=1.844;QD=3.05;ReadPosRankSum=2.647	GT:AD:DP:GQ:PL	0/1:58,11:69:99:239,0,2012
chrXII	528709	.	T	G	226.77	PASS	AC=1;AF=0.5;AN=2;BaseQRankSum=-3.201;DP=56;Dels=0.0;FS=54.043;HaplotypeScore=0.0;MLEAC=1;MLEAF=0.5;MQ=41.25;MQ0=0;MQRankSum=-1.129;QD=4.05;ReadPosRankSum=0.5	GT:AD:DP:GQ:PL	0/1:41,15:56:99:255,0,1447
chrXII	556590	.	G	C	171.77	PASS	AC=1;AF=0.5;AN=2;BaseQRankSum=-0.017;DP=39;Dels=0.0;FS=46.795;HaplotypeScore=6.6091;MLEAC=1;MLEAF=0.5;MQ=40.78;MQ0=0;MQRankSum=0.33;QD=4.4;ReadPosRankSum=2.348	GT:AD:DP:GQ:PL	0/1:31,8:39:99:200,0,1065
chrXII	558082	.	T	C	1226.77	PASS	AC=1;AF=0.5;AN=2;BaseQRankSum=-0.683;DP=79;Dels=0.0;FS=0.878;HaplotypeScore=0.0;MLEAC=1;MLEAF=0.5;MQ=42.0;MQ0=0;MQRankSum=0.201;QD=15.53;ReadPosRankSum=-0.771	GT:AD:DP:GQ:PL	0/1:42,37:79:99:1255,0,1394
chrXII	568021	.	A	T	128.77	PASS	AC=1;AF=0.5;AN=2;BaseQRankSum=-2.364;DP=39;Dels=0.0;FS=57.185;HaplotypeScore=4.9576;MLEAC=1;MLEAF=0.5;MQ=40.72;MQ0=0;MQRankSum=0.466;QD=3.3;ReadPosRankSum=2.589	GT:AD:DP:GQ:PL	0/1:29,10:39:99:157,0,890
chrXII	675626	.	T	C	878.77	PASS	AC=1;AF=0.5;AN=2;BaseQRankSum=-0.457;DP=48;Dels=0.0;FS=4.057;HaplotypeScore=0.0;MLEAC=1;MLEAF=0.5;MQ=42.0;MQ0=0;MQRankSum=1.039;QD=18.31;ReadPosRankSum=-1.081	GT:AD:DP:GQ:PL	0/1:21,27:48:99:907,0,705
chrXII	832776	.	G	A	495.77	PASS	AC=1;AF=0.5;AN=2;BaseQRankSum=0.37;DP=38;Dels=0.0;FS=2.92;HaplotypeScore=0.0;MLEAC=1;MLEAF=0.5;MQ=42.0;MQ0=0;MQRankSum=-0.547;QD=13.05;ReadPosRankSum=-0.547	GT:AD:DP:GQ:PL	0/1:22,16:38:99:524,0,769
chrXII	833731	.	G	T	124.77	PASS	AC=1;AF=0.5;AN=2;BaseQRankSum=-3.368;DP=40;Dels=0.0;FS=46.795;HaplotypeScore=11.6089;MLEAC=1;MLEAF=0.5;MQ=40.86;MQ0=0;MQRankSum=0.68;QD=3.12;ReadPosRankSum=2.267	GT:AD:DP:GQ:PL	0/1:31,9:40:99:153,0,1056
chrXII	868584	.	T	A	458.77	PASS	AC=1;AF=0.5;AN=2;BaseQRankSum=0.215;DP=35;Dels=0.0;FS=40.522;HaplotypeScore=0.9999;MLEAC=1;MLEAF=0.5;MQ=41.94;MQ0=0;MQRankSum=-0.878;QD=13.11;ReadPosRankSum=1.209	GT:AD:DP:GQ:PL	0/1:19,16:35:99:487,0,623
chrXII	878247	.	A	G	1300.77	PASS	AC=1;AF=0.5;AN=2;BaseQRankSum=1.091;DP=68;Dels=0.0;FS=0.0;HaplotypeScore=0.0;MLEAC=1;MLEAF=0.5;MQ=42.0;MQ0=0;MQRankSum=-1.451;QD=19.13;ReadPosRankSum=1.959	GT:AD:DP:GQ:PL	0/1:29,39:68:99:1329,0,870
chrXII	908269	.	C	T	888.77	PASS	AC=1;AF=0.5;AN=2;BaseQRankSum=0.438;DP=53;Dels=0.0;FS=7.598;HaplotypeScore=0.6651;MLEAC=1;MLEAF=0.5;MQ=42.0;MQ0=0;MQRankSum=0.509;QD=16.77;ReadPosRankSum=-1.153	GT:AD:DP:GQ:PL	0/1:24,29:53:99:917,0,753
chrXII	1011896	.	C	T	2492.77	PASS	AC=2;AF=1.0;AN=2;DP=67;Dels=0.0;FS=0.0;HaplotypeScore=0.0;MLEAC=2;MLEAF=1.0;MQ=41.2;MQ0=0;QD=32.19	GT:AD:DP:GQ:PL	1/1:0,67:67:99:2521,199,0
chrXII	1011902	.	C	T	2517.77	PASS	AC=2;AF=1.0;AN=2;DP=67;Dels=0.0;FS=0.0;HaplotypeScore=1.933;MLEAC=2;MLEAF=1.0;MQ=41.2;MQ0=0;QD=30.18	GT:AD:DP:GQ:PL	1/1:0,67:67:99:2546,199,0
chrXII	1024011	.	C	T	440.77	PASS	AC=1;AF=0.5;AN=2;BaseQRankSum=1.349;DP=32;Dels=0.0;FS=35.361;HaplotypeScore=5.9835;MLEAC=1;MLEAF=0.5;MQ=41.49;MQ0=0;MQRankSum=-0.171;QD=13.77;ReadPosRankSum=2.83	GT:AD:DP:GQ:PL	0/1:18,14:32:99:469,0,568
chrXII	1036689	.	T	C	923.77	PASS	AC=1;AF=0.5;AN=2;BaseQRankSum=-0.337;DP=63;Dels=0.0;FS=2.15;HaplotypeScore=0.0;MLEAC=1;MLEAF=0.5;MQ=42.0;MQ0=0;MQRankSum=-1.424;QD=14.66;ReadPosRankSum=-2.016	GT:AD:DP:GQ:PL	0/1:33,30:63:99:952,0,1079
chrXII	1049925	.	C	T	634.77	PASS	AC=1;AF=0.5;AN=2;BaseQRankSum=0.468;DP=45;Dels=0.0;FS=4.288;HaplotypeScore=0.7887;MLEAC=1;MLEAF=0.5;MQ=42.0;MQ0=0;MQRankSum=0.24;QD=14.11;ReadPosRankSum=-0.4	GT:AD:DP:GQ:PL	0/1:25,20:45:99:663,0,822
chrXIII	34554	.	C	T	961.77	PASS	AC=1;AF=0.5;AN=2;BaseQRankSum=2.282;DP=59;Dels=0.0;FS=0.998;HaplotypeScore=0.0;MLEAC=1;MLEAF=0.5;MQ=42.0;MQ0=0;MQRankSum=0.569;QD=16.3;ReadPosRankSum=2.297	GT:AD:DP:GQ:PL	0/1:30,29:59:99:990,0,990
chrXIII	44388	.	G	A	2123.77	PASS	AC=2;AF=1.0;AN=2;BaseQRankSum=0.0;DP=63;Dels=0.02;FS=0.0;HaplotypeScore=2.8995;MLEAC=2;MLEAF=1.0;MQ=41.73;MQ0=0;MQRankSum=1.062;QD=33.71;ReadPosRankSum=0.95	GT:AD:DP:GQ:PL	1/1:1,61:62:99:2152,142,0
chrXIII	49143	.	G	A	784.77	PASS	AC=1;AF=0.5;AN=2;BaseQRankSum=-0.608;DP=48;Dels=0.0;FS=1.117;HaplotypeScore=0.9789;MLEAC=1;MLEAF=0.5;MQ=41.96;MQ0=0;MQRankSum=-0.32;QD=16.35;ReadPosRankSum=-0.588	GT:AD:DP:GQ:PL	0/1:24,24:48:99:813,0,819
chrXIII	56981	.	A	G	840.77	PASS	AC=1;AF=0.5;AN=2;BaseQRankSum=-0.689;DP=56;Dels=0.0;FS=5.456;HaplotypeScore=0.0;MLEAC=1;MLEAF=0.5;MQ=42.0;MQ0=0;MQRankSum=-0.787;QD=15.01;ReadPosRankSum=1.722	GT:AD:DP:GQ:PL	0/1:29,27:56:99:869,0,951
chrXIII	63375	.	G	A	522.77	PASS	AC=1;AF=0.5;AN=2;BaseQRankSum=-1.021;DP=37;Dels=0.0;FS=2.884;HaplotypeScore=0.0;MLEAC=1;MLEAF=0.5;MQ=42.0;MQ0=0;MQRankSum=-0.229;QD=14.13;ReadPosRankSum=0.411	GT:AD:DP:GQ:PL	0/1:20,17:37:99:551,0,693
chrXIII	65604	.	G	A	435.77	PASS	AC=1;AF=0.5;AN=2;BaseQRankSum=-0.373;DP=40;Dels=0.0;FS=6.93;HaplotypeScore=0.0;MLEAC=1;MLEAF=0.5;MQ=42.0;MQ0=0;MQRankSum=0.621;QD=10.89;ReadPosRankSum=1.725	GT:AD:DP:GQ:PL	0/1:24,16:40:99:464,0,846
chrXIII	73738	.	T	C	1004.77	PASS	AC=1;AF=0.5;AN=2;BaseQRankSum=-0.466;DP=56;Dels=0.0;FS=5.435;HaplotypeScore=0.0;MLEAC=1;MLEAF=0.5;MQ=42.0;MQ0=0;MQRankSum=1.665;QD=17.94;ReadPosRankSum=-0.2	GT:AD:DP:GQ:PL	0/1:23,33:56:99:1033,0,723
chrXIII	97375	.	G	A	769.77	PASS	AC=1;AF=0.5;AN=2;BaseQRankSum=-0.031;DP=48;Dels=0.0;FS=6.062;HaplotypeScore=0.0;MLEAC=1;MLEAF=0.5;MQ=42.0;MQ0=0;MQRankSum=-0.381;QD=16.04;ReadPosRankSum=-0.113	GT:AD:DP:GQ:PL	0/1:24,24:48:99:798,0,791
chrXIII	115119	.	T	C	1116.77	PASS	AC=1;AF=0.5;AN=2;BaseQRankSum=-0.955;DP=69;Dels=0.0;FS=4.703;HaplotypeScore=0.8321;MLEAC=1;MLEAF=0.5;MQ=42.0;MQ0=0;MQRankSum=-0.523;QD=16.19;ReadPosRankSum=-1.904	GT:AD:DP:GQ:PL	0/1:33,36:69:99:1145,0,1124
chrXIII	118383	.	G	A	863.77	PASS	AC=1;AF=0.5;AN=2;BaseQRankSum=2.113;DP=55;Dels=0.0;FS=0.0;HaplotypeScore=0.0;MLEAC=1;MLEAF=0.5;MQ=41.96;MQ0=0;MQRankSum=-1.002;QD=15.7;ReadPosRankSum=0.884	GT:AD:DP:GQ:PL	0/1:28,27:55:99:892,0,866
chrXIII	120860	.	G	A	1289.77	PASS	AC=1;AF=0.5;AN=2;BaseQRankSum=1.167;DP=77;Dels=0.0;FS=0.859;HaplotypeScore=0.9987;MLEAC=1;MLEAF=0.5;MQ=42.0;MQ0=0;MQRankSum=0.841;QD=16.75;ReadPosRankSum=1.859	GT:AD:DP:GQ:PL	0/1:38,39:77:99:1318,0,1268
chrXIII	211066	.	A	G	779.77	PASS	AC=1;AF=0.5;AN=2;BaseQRankSum=1.397;DP=58;Dels=0.0;FS=5.476;HaplotypeScore=1.6208;MLEAC=1;MLEAF=0.5;MQ=41.97;MQ0=0;MQRankSum=1.617;QD=13.44;ReadPosRankSum=-0.188	GT:AD:DP:GQ:PL	0/1:33,25:58:99:808,0,1140
chrXIII	218522	.	G	A	862.77	PASS	AC=1;AF=0.5;AN=2;BaseQRankSum=-0.482;DP=58;Dels=0.0;FS=1.007;HaplotypeScore=0.9967;MLEAC=1;MLEAF=0.5;MQ=42.0;MQ0=0;MQRankSum=1.166;QD=14.88;ReadPosRankSum=1.726	GT:AD:DP:GQ:PL	0/1:29,29:58:99:891,0,933
chrXIII	221673	.	G	A	1117.77	PASS	AC=1;AF=0.5;AN=2;BaseQRankSum=1.737;DP=67;Dels=0.0;FS=3.334;HaplotypeScore=0.0;MLEAC=1;MLEAF=0.5;MQ=42.0;MQ0=0;MQRankSum=-1.16;QD=16.68;ReadPosRankSum=0.42	GT:AD:DP:GQ:PL	0/1:33,34:67:99:1146,0,1091
chrXIII	230906	.	A	G	435.77	PASS	AC=2;AF=1.0;AN=2;DP=12;Dels=0.0;FS=0.0;HaplotypeScore=0.0;MLEAC=2;MLEAF=1.0;MQ=41.51;MQ0=0;QD=33.93	GT:AD:DP:GQ:PL	1/1:0,12:12:36:464,36,0
chrXIII	267822	.	G	A	667.77	PASS	AC=1;AF=0.5;AN=2;BaseQRankSum=0.383;DP=35;Dels=0.0;FS=18.742;HaplotypeScore=0.0;MLEAC=1;MLEAF=0.5;MQ=42.0;MQ0=0;MQRankSum=0.017;QD=19.08;ReadPosRankSum=0.217	GT:AD:DP:GQ:PL	0/1:15,20:35:99:696,0,458
chrXIII	279114	.	G	A	969.77	PASS	AC=1;AF=0.5;AN=2;BaseQRankSum=1.218;DP=64;Dels=0.0;FS=4.853;HaplotypeScore=0.0;MLEAC=1;MLEAF=0.5;MQ=42.0;MQ0=0;MQRankSum=-0.249;QD=15.15;ReadPosRankSum=1.446	GT:AD:DP:GQ:PL	0/1:34,30:64:99:998,0,1094
chrXIII	301059	.	A	G	1540.77	PASS	AC=1;AF=0.5;AN=2;BaseQRankSum=-0.454;DP=68;Dels=0.0;FS=8.965;HaplotypeScore=0.0;MLEAC=1;MLEAF=0.5;MQ=42.0;MQ0=0;MQRankSum=-0.92;QD=22.66;ReadPosRankSum=-0.259	GT:AD:DP:GQ:PL	0/1:23,45:68:99:1569,0,715
chrXIII	305677	.	A	T	344.77	PASS	AC=1;AF=0.5;AN=2;BaseQRankSum=-3.091;DP=49;Dels=0.0;FS=46.841;HaplotypeScore=7.8199;MLEAC=1;MLEAF=0.5;MQ=41.4;MQ0=0;MQRankSum=0.271;QD=7.04;ReadPosRankSum=2.267	GT:AD:DP:GQ:PL	0/1:34,15:49:99:373,0,1201
chrXIII	317341	.	G	A	1026.77	PASS	AC=1;AF=0.5;AN=2;BaseQRankSum=1.706;DP=64;Dels=0.0;FS=2.025;HaplotypeScore=0.0;MLEAC=1;MLEAF=0.5;MQ=42.0;MQ0=0;MQRankSum=1.155;QD=16.04;ReadPosRankSum=0.86	GT:AD:DP:GQ:PL	0/1:33,31:64:99:1055,0,1114
chrXIII	323852	.	G	A	719.77	PASS	AC=1;AF=0.5;AN=2;BaseQRankSum=1.583;DP=48;Dels=0.0;FS=4.18;HaplotypeScore=0.0;MLEAC=1;MLEAF=0.5;MQ=42.0;MQ0=0;MQRankSum=-1.583;QD=15.0;ReadPosRankSum=1.024	GT:AD:DP:GQ:PL	0/1:26,22:48:99:748,0,894
chrXIII	327275	.	G	A	412.77	PASS	AC=1;AF=0.5;AN=2;BaseQRankSum=-0.993;DP=35;Dels=0.0;FS=1.348;HaplotypeScore=0.0;MLEAC=1;MLEAF=0.5;MQ=42.0;MQ0=0;MQRankSum=-1.094;QD=11.79;ReadPosRankSum=-2.34	GT:AD:DP:GQ:PL	0/1:21,14:35:99:441,0,728
chrXIII	387097	.	T	A	116.77	PASS	AC=1;AF=0.5;AN=2;BaseQRankSum=-3.315;DP=46;Dels=0.0;FS=42.634;HaplotypeScore=10.3303;MLEAC=1;MLEAF=0.5;MQ=40.1;MQ0=1;MQRankSum=-3.103;QD=2.54;ReadPosRankSum=2.892	GT:AD:DP:GQ:PL	0/1:35,11:46:99:145,0,1081
chrXIII	403755	.	G	A	683.77	PASS	AC=1;AF=0.5;AN=2;BaseQRankSum=-0.025;DP=42;Dels=0.0;FS=1.204;HaplotypeScore=0.0;MLEAC=1;MLEAF=0.5;MQ=42.0;MQ0=0;MQRankSum=2.339;QD=16.28;ReadPosRankSum=0.151	GT:AD:DP:GQ:PL	0/1:21,21:42:99:712,0,685
chrXIII	404279	.	G	A	1048.77	PASS	AC=1;AF=0.5;AN=2;BaseQRankSum=-1.345;DP=62;Dels=0.0;FS=0.0;HaplotypeScore=0.0;MLEAC=1;MLEAF=0.5;MQ=42.0;MQ0=0;MQRankSum=0.289;QD=16.92;ReadPosRankSum=-0.57	GT:AD:DP:GQ:PL	0/1:30,32:62:99:1077,0,1018
chrXIII	404707	.	G	A	985.77	PASS	AC=1;AF=0.5;AN=2;BaseQRankSum=0.494;DP=62;Dels=0.0;FS=5.09;HaplotypeScore=0.0;MLEAC=1;MLEAF=0.5;MQ=42.0;MQ0=0;MQRankSum=0.48;QD=15.9;ReadPosRankSum=0.423	GT:AD:DP:GQ:PL	0/1:29,33:62:99:1014,0,885
chrXIII	405600	.	G	A	894.77	PASS	AC=1;AF=0.5;AN=2;BaseQRankSum=1.904;DP=60;Dels=0.0;FS=0.0;HaplotypeScore=0.0;MLEAC=1;MLEAF=0.5;MQ=42.0;MQ0=0;MQRankSum=-0.067;QD=14.91;ReadPosRankSum=-1.089	GT:AD:DP:GQ:PL	0/1:32,28:60:99:923,0,1051
chrXIII	414389	.	A	G	651.77	PASS	AC=1;AF=0.5;AN=2;BaseQRankSum=-0.456;DP=41;Dels=0.0;FS=12.016;HaplotypeScore=0.6651;MLEAC=1;MLEAF=0.5;MQ=42.0;MQ0=0;MQRankSum=1.369;QD=15.9;ReadPosRankSum=0.769	GT:AD:DP:GQ:PL	0/1:20,21:41:99:680,0,649
chrXIII	419173	.	G	A	875.77	PASS	AC=1;AF=0.5;AN=2;BaseQRankSum=0.241;DP=62;Dels=0.0;FS=14.749;HaplotypeScore=0.0;MLEAC=1;MLEAF=0.5;MQ=42.0;MQ0=0;MQRankSum=0.582;QD=14.13;ReadPosRankSum=0.539	GT:AD:DP:GQ:PL	0/1:35,27:62:99:904,0,1111
chrXIII	427941	.	C	T	846.77	PASS	AC=1;AF=0.5;AN=2;BaseQRankSum=-0.174;DP=41;Dels=0.0;FS=4.63;HaplotypeScore=1.5774;MLEAC=1;MLEAF=0.5;MQ=42.0;MQ0=0;MQRankSum=-0.655;QD=20.65;ReadPosRankSum=0.04	GT:AD:DP:GQ:PL	0/1:16,25:41:99:875,0,523
chrXIII	428486	.	G	A	1254.77	PASS	AC=1;AF=0.5;AN=2;BaseQRankSum=1.094;DP=60;Dels=0.0;FS=5.343;HaplotypeScore=0.9995;MLEAC=1;MLEAF=0.5;MQ=42.0;MQ0=0;MQRankSum=0.792;QD=20.91;ReadPosRankSum=0.49	GT:AD:DP:GQ:PL	0/1:24,36:60:99:1283,0,757
chrXIII	437923	.	G	A	1268.77	PASS	AC=1;AF=0.5;AN=2;BaseQRankSum=0.235;DP=66;Dels=0.0;FS=10.856;HaplotypeScore=0.0;MLEAC=1;MLEAF=0.5;MQ=42.0;MQ0=0;MQRankSum=-0.965;QD=19.22;ReadPosRankSum=-2.674	GT:AD:DP:GQ:PL	0/1:27,39:66:99:1297,0,828
chrXIII	443742	.	G	A	1250.77	PASS	AC=1;AF=0.5;AN=2;BaseQRankSum=-0.502;DP=88;Dels=0.0;FS=2.829;HaplotypeScore=0.6651;MLEAC=1;MLEAF=0.5;MQ=42.0;MQ0=0;MQRankSum=0.519;QD=14.21;ReadPosRankSum=-0.05	GT:AD:DP:GQ:PL	0/1:47,41:88:99:1279,0,1524
chrXIII	450049	.	G	A	714.77	PASS	AC=1;AF=0.5;AN=2;BaseQRankSum=-1.105;DP=54;Dels=0.0;FS=2.339;HaplotypeScore=0.0;MLEAC=1;MLEAF=0.5;MQ=42.0;MQ0=0;MQRankSum=0.113;QD=13.24;ReadPosRankSum=-0.374	GT:AD:DP:GQ:PL	0/1:30,24:54:99:743,0,1007
chrXIII	454704	.	G	A	591.77	PASS	AC=1;AF=0.5;AN=2;BaseQRankSum=1.296;DP=57;Dels=0.0;FS=2.373;HaplotypeScore=0.0;MLEAC=1;MLEAF=0.5;MQ=42.0;MQ0=0;MQRankSum=0.109;QD=10.38;ReadPosRankSum=-0.025	GT:AD:DP:GQ:PL	0/1:37,20:57:99:620,0,1259
chrXIII	458893	.	G	A	1074.77	PASS	AC=1;AF=0.5;AN=2;BaseQRankSum=1.644;DP=68;Dels=0.0;FS=0.0;HaplotypeScore=0.0;MLEAC=1;MLEAF=0.5;MQ=42.0;MQ0=0;MQRankSum=-0.54;QD=15.81;ReadPosRankSum=0.012	GT:AD:DP:GQ:PL	0/1:35,33:68:99:1103,0,1082
chrXIII	475814	.	C	T	1359.77	PASS	AC=1;AF=0.5;AN=2;BaseQRankSum=1.785;DP=80;Dels=0.0;FS=1.871;HaplotypeScore=0.0;MLEAC=1;MLEAF=0.5;MQ=42.0;MQ0=0;MQRankSum=1.015;QD=17.0;ReadPosRankSum=0.996	GT:AD:DP:GQ:PL	0/1:40,40:80:99:1388,0,1321
chrXIII	489805	.	A	T	287.77	PASS	AC=1;AF=0.5;AN=2;BaseQRankSum=2.735;DP=36;Dels=0.0;FS=59.779;HaplotypeScore=0.5784;MLEAC=1;MLEAF=0.5;MQ=42.0;MQ0=0;MQRankSum=-0.386;QD=7.99;ReadPosRankSum=0.621	GT:AD:DP:GQ:PL	0/1:24,12:36:99:316,0,441
chrXIII	500728	.	G	A	292.77	PASS	AC=1;AF=0.5;AN=2;BaseQRankSum=-2.999;DP=49;Dels=0.0;FS=59.171;HaplotypeScore=3.5001;MLEAC=1;MLEAF=0.5;MQ=42.0;MQ0=0;MQRankSum=0.122;QD=5.97;ReadPosRankSum=0.985	GT:AD:DP:GQ:PL	0/1:35,14:49:99:321,0,1117
chrXIII	505920	.	A	T	360.77	PASS	AC=1;AF=0.5;AN=2;BaseQRankSum=0.013;DP=44;Dels=0.0;FS=56.738;HaplotypeScore=5.3501;MLEAC=1;MLEAF=0.5;MQ=41.21;MQ0=0;MQRankSum=0.239;QD=8.2;ReadPosRankSum=1.424	GT:AD:DP:GQ:PL	0/1:30,14:44:99:389,0,1061
chrXIII	509732	.	A	G	1044.77	PASS	AC=1;AF=0.5;AN=2;BaseQRankSum=0.478;DP=56;Dels=0.0;FS=2.282;HaplotypeScore=0.7887;MLEAC=1;MLEAF=0.5;MQ=41.66;MQ0=0;MQRankSum=1.566;QD=18.66;ReadPosRankSum=-0.906	GT:AD:DP:GQ:PL	0/1:25,31:56:99:1073,0,817
chrXIII	512259	.	G	A	1177.77	PASS	AC=1;AF=0.5;AN=2;BaseQRankSum=2.243;DP=62;Dels=0.0;FS=0.962;HaplotypeScore=0.9734;MLEAC=1;MLEAF=0.5;MQ=41.97;MQ0=0;MQRankSum=0.738;QD=19.0;ReadPosRankSum=0.525	GT:AD:DP:GQ:PL	0/1:27,35:62:99:1206,0,828
chrXIII	527560	.	A	G	925.77	PASS	AC=1;AF=0.5;AN=2;BaseQRankSum=2.653;DP=66;Dels=0.0;FS=3.589;HaplotypeScore=0.0;MLEAC=1;MLEAF=0.5;MQ=42.0;MQ0=0;MQRankSum=0.512;QD=14.03;ReadPosRankSum=1.33	GT:AD:DP:GQ:PL	0/1:38,28:66:99:954,0,1322
chrXIII	573844	.	G	A	880.77	PASS	AC=1;AF=0.5;AN=2;BaseQRankSum=-0.12;DP=57;Dels=0.0;FS=5.616;HaplotypeScore=2.7217;MLEAC=1;MLEAF=0.5;MQ=41.74;MQ0=0;MQRankSum=1.03;QD=15.45;ReadPosRankSum=-0.311	GT:AD:DP:GQ:PL	0/1:29,28:57:99:909,0,995
chrXIII	575695	.	G	A	930.77	PASS	AC=1;AF=0.5;AN=2;BaseQRankSum=0.778;DP=56;Dels=0.0;FS=0.0;HaplotypeScore=0.0;MLEAC=1;MLEAF=0.5;MQ=41.97;MQ0=0;MQRankSum=0.336;QD=16.62;ReadPosRankSum=-0.631	GT:AD:DP:GQ:PL	0/1:28,28:56:99:959,0,868
chrXIII	580241	.	T	C	884.77	PASS	AC=1;AF=0.5;AN=2;BaseQRankSum=1.103;DP=55;Dels=0.0;FS=1.075;HaplotypeScore=0.0;MLEAC=1;MLEAF=0.5;MQ=42.0;MQ0=0;MQRankSum=0.025;QD=16.09;ReadPosRankSum=0.345	GT:AD:DP:GQ:PL	0/1:28,27:55:99:913,0,927
chrXIII	583614	.	C	T	701.77	PASS	AC=1;AF=0.5;AN=2;BaseQRankSum=0.917;DP=52;Dels=0.0;FS=16.437;HaplotypeScore=0.0;MLEAC=1;MLEAF=0.5;MQ=42.0;MQ0=0;MQRankSum=-0.306;QD=13.5;ReadPosRankSum=-0.713	GT:AD:DP:GQ:PL	0/1:30,22:52:99:730,0,1024
chrXIII	586150	.	G	A	753.77	PASS	AC=1;AF=0.5;AN=2;BaseQRankSum=0.154;DP=57;Dels=0.0;FS=5.827;HaplotypeScore=0.0;MLEAC=1;MLEAF=0.5;MQ=42.0;MQ0=0;MQRankSum=-1.511;QD=13.22;ReadPosRankSum=-2.675	GT:AD:DP:GQ:PL	0/1:33,24:57:99:782,0,1124
chrXIII	589107	.	A	G	765.77	PASS	AC=1;AF=0.5;AN=2;BaseQRankSum=-0.715;DP=66;Dels=0.0;FS=8.949;HaplotypeScore=0.0;MLEAC=1;MLEAF=0.5;MQ=42.0;MQ0=0;MQRankSum=-2.487;QD=11.6;ReadPosRankSum=-0.348	GT:AD:DP:GQ:PL	0/1:40,26:66:99:794,0,1377
chrXIII	590257	.	A	G	995.77	PASS	AC=1;AF=0.5;AN=2;BaseQRankSum=-0.33;DP=58;Dels=0.0;FS=3.698;HaplotypeScore=0.0;MLEAC=1;MLEAF=0.5;MQ=42.0;MQ0=0;MQRankSum=0.031;QD=17.17;ReadPosRankSum=-1.099	GT:AD:DP:GQ:PL	0/1:25,33:58:99:1024,0,739
chrXIII	615909	.	G	A	805.77	PASS	AC=1;AF=0.5;AN=2;BaseQRankSum=-1.775;DP=62;Dels=0.0;FS=2.176;HaplotypeScore=0.9332;MLEAC=1;MLEAF=0.5;MQ=42.0;MQ0=0;MQRankSum=-1.079;QD=13.0;ReadPosRankSum=-0.511	GT:AD:DP:GQ:PL	0/1:35,27:62:99:834,0,1200
chrXIII	639284	.	G	A	1234.77	PASS	AC=1;AF=0.5;AN=2;BaseQRankSum=-1.698;DP=80;Dels=0.0;FS=0.0;HaplotypeScore=0.0;MLEAC=1;MLEAF=0.5;MQ=42.0;MQ0=0;MQRankSum=0.64;QD=15.43;ReadPosRankSum=0.621	GT:AD:DP:GQ:PL	0/1:40,40:80:99:1263,0,1270
chrXIII	651296	.	G	A	975.77	PASS	AC=1;AF=0.5;AN=2;BaseQRankSum=0.384;DP=53;Dels=0.0;FS=0.0;HaplotypeScore=0.0;MLEAC=1;MLEAF=0.5;MQ=42.0;MQ0=0;MQRankSum=0.384;QD=18.41;ReadPosRankSum=0.599	GT:AD:DP:GQ:PL	0/1:24,29:53:99:1004,0,765
chrXIII	657619	.	G	A	863.77	PASS	AC=1;AF=0.5;AN=2;BaseQRankSum=1.29;DP=55;Dels=0.0;FS=5.451;HaplotypeScore=0.0;MLEAC=1;MLEAF=0.5;MQ=42.0;MQ0=0;MQRankSum=-0.683;QD=15.7;ReadPosRankSum=-0.261	GT:AD:DP:GQ:PL	0/1:29,26:55:99:892,0,974
chrXIII	671323	.	C	T	523.77	PASS	AC=1;AF=0.5;AN=2;BaseQRankSum=-0.17;DP=55;Dels=0.0;FS=6.045;HaplotypeScore=0.0;MLEAC=1;MLEAF=0.5;MQ=42.0;MQ0=0;MQRankSum=-0.422;QD=9.52;ReadPosRankSum=-0.762	GT:AD:DP:GQ:PL	0/1:37,18:55:99:552,0,1279
chrXIII	674908	.	T	A	1376.77	PASS	AC=1;AF=0.5;AN=2;BaseQRankSum=0.991;DP=87;Dels=0.0;FS=59.939;HaplotypeScore=4.4038;MLEAC=1;MLEAF=0.5;MQ=41.57;MQ0=0;MQRankSum=0.633;QD=15.82;ReadPosRankSum=3.21	GT:AD:DP:GQ:PL	0/1:41,46:87:99:1405,0,1216
chrXIII	687658	.	G	A	1162.77	PASS	AC=1;AF=0.5;AN=2;BaseQRankSum=0.971;DP=58;Dels=0.0;FS=0.0;HaplotypeScore=0.0;MLEAC=1;MLEAF=0.5;MQ=42.0;MQ0=0;MQRankSum=0.687;QD=20.05;ReadPosRankSum=-0.229	GT:AD:DP:GQ:PL	0/1:24,34:58:99:1191,0,750
chrXIII	689612	.	G	A	1220.77	PASS	AC=1;AF=0.5;AN=2;BaseQRankSum=0.728;DP=66;Dels=0.0;FS=4.946;HaplotypeScore=0.0;MLEAC=1;MLEAF=0.5;MQ=42.0;MQ0=0;MQRankSum=0.058;QD=18.5;ReadPosRankSum=-1.565	GT:AD:DP:GQ:PL	0/1:30,36:66:99:1249,0,982
chrXIII	695173	.	G	A	1403.77	PASS	AC=1;AF=0.5;AN=2;BaseQRankSum=0.282;DP=98;Dels=0.0;FS=0.761;HaplotypeScore=0.0;MLEAC=1;MLEAF=0.5;MQ=42.0;MQ0=0;MQRankSum=1.132;QD=14.32;ReadPosRankSum=0.075	GT:AD:DP:GQ:PL	0/1:54,44:98:99:1432,0,1835
chrXIII	699440	.	G	A	1024.77	PASS	AC=1;AF=0.5;AN=2;BaseQRankSum=-0.454;DP=61;Dels=0.0;FS=2.276;HaplotypeScore=0.7887;MLEAC=1;MLEAF=0.5;MQ=42.0;MQ0=0;MQRankSum=-1.637;QD=16.8;ReadPosRankSum=-0.353	GT:AD:DP:GQ:PL	0/1:30,31:61:99:1053,0,1006
chrXIII	707261	.	G	A	756.77	PASS	AC=1;AF=0.5;AN=2;BaseQRankSum=1.867;DP=46;Dels=0.0;FS=0.0;HaplotypeScore=0.7887;MLEAC=1;MLEAF=0.5;MQ=42.0;MQ0=0;MQRankSum=1.186;QD=16.45;ReadPosRankSum=1.472	GT:AD:DP:GQ:PL	0/1:23,23:46:99:785,0,729
chrXIII	709210	.	G	A	801.77	PASS	AC=1;AF=0.5;AN=2;BaseQRankSum=0.276;DP=53;Dels=0.0;FS=7.971;HaplotypeScore=0.0;MLEAC=1;MLEAF=0.5;MQ=42.0;MQ0=0;MQRankSum=0.722;QD=15.13;ReadPosRankSum=1.274	GT:AD:DP:GQ:PL	0/1:28,25:53:99:830,0,854
chrXIII	714931	.	A	G	749.77	PASS	AC=1;AF=0.5;AN=2;BaseQRankSum=-0.027;DP=40;Dels=0.0;FS=0.0;HaplotypeScore=0.0;MLEAC=1;MLEAF=0.5;MQ=41.85;MQ0=0;MQRankSum=-0.274;QD=18.74;ReadPosRankSum=-1.915	GT:AD:DP:GQ:PL	0/1:17,23:40:99:778,0,514
chrXIII	714970	.	G	A	723.77	PASS	AC=1;AF=0.5;AN=2;BaseQRankSum=-0.458;DP=47;Dels=0.0;FS=4.031;HaplotypeScore=0.0;MLEAC=1;MLEAF=0.5;MQ=41.88;MQ0=0;MQRankSum=0.692;QD=15.4;ReadPosRankSum=2.011	GT:AD:DP:GQ:PL	0/1:24,23:47:99:752,0,775
chrXIII	716082	.	C	T	792.77	PASS	AC=1;AF=0.5;AN=2;BaseQRankSum=-1.556;DP=59;Dels=0.0;FS=7.155;HaplotypeScore=0.0;MLEAC=1;MLEAF=0.5;MQ=42.0;MQ0=0;MQRankSum=-0.068;QD=13.44;ReadPosRankSum=1.48	GT:AD:DP:GQ:PL	0/1:31,28:59:99:821,0,1009
chrXIII	721279	.	G	A	894.77	PASS	AC=1;AF=0.5;AN=2;BaseQRankSum=0.699;DP=55;Dels=0.0;FS=1.026;HaplotypeScore=0.734;MLEAC=1;MLEAF=0.5;MQ=42.0;MQ0=0;MQRankSum=0.278;QD=16.27;ReadPosRankSum=1.423	GT:AD:DP:GQ:PL	0/1:27,28:55:99:923,0,874
chrXIII	722613	.	G	A	1239.77	PASS	AC=1;AF=0.5;AN=2;BaseQRankSum=-0.646;DP=73;Dels=0.0;FS=2.059;HaplotypeScore=0.0;MLEAC=1;MLEAF=0.5;MQ=42.0;MQ0=0;MQRankSum=-0.348;QD=16.98;ReadPosRankSum=0.547	GT:AD:DP:GQ:PL	0/1:35,38:73:99:1268,0,1150
chrXIII	744140	.	G	A	1044.77	PASS	AC=1;AF=0.5;AN=2;BaseQRankSum=0.227;DP=73;Dels=0.0;FS=0.0;HaplotypeScore=0.0;MLEAC=1;MLEAF=0.5;MQ=42.0;MQ0=0;MQRankSum=1.047;QD=14.31;ReadPosRankSum=-1.302	GT:AD:DP:GQ:PL	0/1:40,33:73:99:1073,0,1399
chrXIII	744667	.	G	A	556.77	PASS	AC=1;AF=0.5;AN=2;BaseQRankSum=-0.616;DP=44;Dels=0.0;FS=0.0;HaplotypeScore=0.0;MLEAC=1;MLEAF=0.5;MQ=42.0;MQ0=0;MQRankSum=1.114;QD=12.65;ReadPosRankSum=-0.592	GT:AD:DP:GQ:PL	0/1:25,19:44:99:585,0,834
chrXIII	745191	.	G	A	660.77	PASS	AC=1;AF=0.5;AN=2;BaseQRankSum=0.737;DP=49;Dels=0.0;FS=6.078;HaplotypeScore=0.734;MLEAC=1;MLEAF=0.5;MQ=42.0;MQ0=0;MQRankSum=0.535;QD=13.49;ReadPosRankSum=-0.293	GT:AD:DP:GQ:PL	0/1:28,21:49:99:689,0,893
chrXIII	758746	.	G	A	990.77	PASS	AC=1;AF=0.5;AN=2;BaseQRankSum=0.053;DP=59;Dels=0.0;FS=0.0;HaplotypeScore=0.0;MLEAC=1;MLEAF=0.5;MQ=42.0;MQ0=0;MQRankSum=-1.342;QD=16.79;ReadPosRankSum=0.068	GT:AD:DP:GQ:PL	0/1:29,30:59:99:1019,0,964
chrXIII	762464	.	T	A	526.77	PASS	AC=1;AF=0.5;AN=2;BaseQRankSum=-3.422;DP=40;Dels=0.0;FS=59.768;HaplotypeScore=1.9894;MLEAC=1;MLEAF=0.5;MQ=41.64;MQ0=0;MQRankSum=0.96;QD=13.17;ReadPosRankSum=2.448	GT:AD:DP:GQ:PL	0/1:20,20:40:99:555,0,700
chrXIII	767221	.	G	A	740.77	PASS	AC=1;AF=0.5;AN=2;BaseQRankSum=-0.27;DP=59;Dels=0.0;FS=0.0;HaplotypeScore=0.0;MLEAC=1;MLEAF=0.5;MQ=42.0;MQ0=0;MQRankSum=0.131;QD=12.56;ReadPosRankSum=-0.455	GT:AD:DP:GQ:PL	0/1:35,24:59:99:769,0,1196
chrXIII	771246	.	G	A	951.77	PASS	AC=1;AF=0.5;AN=2;BaseQRankSum=2.102;DP=52;Dels=0.0;FS=15.856;HaplotypeScore=0.0;MLEAC=1;MLEAF=0.5;MQ=42.0;MQ0=0;MQRankSum=-0.898;QD=18.3;ReadPosRankSum=0.713	GT:AD:DP:GQ:PL	0/1:22,30:52:99:980,0,624
chrXIII	779761	.	A	G	978.77	PASS	AC=1;AF=0.5;AN=2;BaseQRankSum=-0.159;DP=59;Dels=0.0;FS=0.0;HaplotypeScore=0.0;MLEAC=1;MLEAF=0.5;MQ=42.0;MQ0=0;MQRankSum=-0.356;QD=16.59;ReadPosRankSum=-0.599	GT:AD:DP:GQ:PL	0/1:29,30:59:99:1007,0,986
chrXIII	788353	.	A	G	822.77	PASS	AC=1;AF=0.5;AN=2;BaseQRankSum=-0.21;DP=49;Dels=0.0;FS=0.0;HaplotypeScore=0.0;MLEAC=1;MLEAF=0.5;MQ=42.0;MQ0=0;MQRankSum=0.01;QD=16.79;ReadPosRankSum=1.27	GT:AD:DP:GQ:PL	0/1:24,25:49:99:851,0,821
chrXIII	810235	.	G	A	737.77	PASS	AC=1;AF=0.5;AN=2;BaseQRankSum=0.406;DP=61;Dels=0.0;FS=0.0;HaplotypeScore=0.734;MLEAC=1;MLEAF=0.5;MQ=42.0;MQ0=0;MQRankSum=-0.967;QD=12.09;ReadPosRankSum=-0.052	GT:AD:DP:GQ:PL	0/1:37,24:61:99:766,0,1255
chrXIII	827520	.	T	C	1066.77	PASS	AC=1;AF=0.5;AN=2;BaseQRankSum=2.439;DP=56;Dels=0.0;FS=2.284;HaplotypeScore=0.0;MLEAC=1;MLEAF=0.5;MQ=42.0;MQ0=0;MQRankSum=-1.203;QD=19.05;ReadPosRankSum=0.989	GT:AD:DP:GQ:PL	0/1:25,31:56:99:1095,0,802
chrXIII	846570	.	G	A	1142.77	PASS	AC=1;AF=0.5;AN=2;BaseQRankSum=-0.545;DP=64;Dels=0.0;FS=4.853;HaplotypeScore=0.7887;MLEAC=1;MLEAF=0.5;MQ=42.0;MQ0=0;MQRankSum=-1.002;QD=17.86;ReadPosRankSum=-1.688	GT:AD:DP:GQ:PL	0/1:30,34:64:99:1171,0,1018
chrXIII	851829	.	G	A	1372.77	PASS	AC=1;AF=0.5;AN=2;BaseQRankSum=0.635;DP=74;Dels=0.0;FS=0.0;HaplotypeScore=0.0;MLEAC=1;MLEAF=0.5;MQ=42.0;MQ0=0;MQRankSum=-0.331;QD=18.55;ReadPosRankSum=-1.34	GT:AD:DP:GQ:PL	0/1:34,40:74:99:1401,0,1106
chrXIII	855614	.	G	A	1094.77	PASS	AC=1;AF=0.5;AN=2;BaseQRankSum=0.511;DP=54;Dels=0.0;FS=5.964;HaplotypeScore=0.0;MLEAC=1;MLEAF=0.5;MQ=42.0;MQ0=0;MQRankSum=-0.958;QD=20.27;ReadPosRankSum=-1.532	GT:AD:DP:GQ:PL	0/1:20,34:54:99:1123,0,604
chrXIII	856880	.	G	A	289.77	PASS	AC=1;AF=0.5;AN=2;BaseQRankSum=-3.244;DP=40;Dels=0.0;FS=57.867;HaplotypeScore=0.0;MLEAC=1;MLEAF=0.5;MQ=41.28;MQ0=0;MQRankSum=0.594;QD=7.24;ReadPosRankSum=2.857	GT:AD:DP:GQ:PL	0/1:24,16:40:99:318,0,813
chrXIII	859875	.	G	A	1003.77	PASS	AC=1;AF=0.5;AN=2;BaseQRankSum=-1.457;DP=64;Dels=0.0;FS=3.32;HaplotypeScore=0.0;MLEAC=1;MLEAF=0.5;MQ=42.0;MQ0=0;MQRankSum=-0.248;QD=15.68;ReadPosRankSum=1.443	GT:AD:DP:GQ:PL	0/1:32,32:64:99:1032,0,1082
chrXIII	861899	.	C	T	1130.77	PASS	AC=1;AF=0.5;AN=2;BaseQRankSum=2.005;DP=54;Dels=0.0;FS=5.974;HaplotypeScore=0.0;MLEAC=1;MLEAF=0.5;MQ=42.0;MQ0=0;MQRankSum=0.639;QD=20.94;ReadPosRankSum=1.118	GT:AD:DP:GQ:PL	0/1:21,33:54:99:1159,0,642
chrXIII	879454	.	A	G	691.77	PASS	AC=1;AF=0.5;AN=2;BaseQRankSum=2.171;DP=62;Dels=0.0;FS=1.018;HaplotypeScore=0.0;MLEAC=1;MLEAF=0.5;MQ=42.0;MQ0=0;MQRankSum=-1.545;QD=11.16;ReadPosRankSum=0.597	GT:AD:DP:GQ:PL	0/1:39,23:62:99:720,0,1231
chrXIII	884685	.	A	G	1132.77	PASS	AC=1;AF=0.5;AN=2;BaseQRankSum=-0.569;DP=73;Dels=0.0;FS=3.145;HaplotypeScore=0.0;MLEAC=1;MLEAF=0.5;MQ=42.0;MQ0=0;MQRankSum=0.248;QD=15.52;ReadPosRankSum=0.315	GT:AD:DP:GQ:PL	0/1:38,35:73:99:1161,0,1293
chrXIII	897606	.	A	G	771.77	PASS	AC=1;AF=0.5;AN=2;BaseQRankSum=0.028;DP=51;Dels=0.0;FS=0.0;HaplotypeScore=0.0;MLEAC=1;MLEAF=0.5;MQ=42.0;MQ0=0;MQRankSum=-0.217;QD=15.13;ReadPosRankSum=-1.085	GT:AD:DP:GQ:PL	0/1:27,24:51:99:800,0,833
chrXIV	25369	.	G	A	1279.77	PASS	AC=1;AF=0.5;AN=2;BaseQRankSum=0.725;DP=78;Dels=0.0;FS=3.46;HaplotypeScore=0.0;MLEAC=1;MLEAF=0.5;MQ=42.0;MQ0=0;MQRankSum=-1.105;QD=16.41;ReadPosRankSum=1.215	GT:AD:DP:GQ:PL	0/1:38,40:78:99:1308,0,1275
chrXIV	37106	.	A	G	1029.77	PASS	AC=1;AF=0.5;AN=2;BaseQRankSum=-1.227;DP=62;Dels=0.0;FS=0.949;HaplotypeScore=0.9967;MLEAC=1;MLEAF=0.5;MQ=41.64;MQ0=0;MQRankSum=2.06;QD=16.61;ReadPosRankSum=-0.536	GT:AD:DP:GQ:PL	0/1:29,33:62:99:1058,0,942
chrXIV	42844	.	C	T	997.77	PASS	AC=1;AF=0.5;AN=2;BaseQRankSum=1.767;DP=60;Dels=0.0;FS=0.0;HaplotypeScore=0.0;MLEAC=1;MLEAF=0.5;MQ=42.0;MQ0=0;MQRankSum=0.347;QD=16.63;ReadPosRankSum=0.791	GT:AD:DP:GQ:PL	0/1:30,30:60:99:1026,0,971
chrXIV	46578	.	C	T	1245.77	PASS	AC=1;AF=0.5;AN=2;BaseQRankSum=0.675;DP=67;Dels=0.0;FS=4.853;HaplotypeScore=0.0;MLEAC=1;MLEAF=0.5;MQ=42.0;MQ0=0;MQRankSum=-0.838;QD=18.59;ReadPosRankSum=-0.813	GT:AD:DP:GQ:PL	0/1:30,37:67:99:1274,0,982
chrXIV	51347	.	T	C	1595.77	PASS	AC=1;AF=0.5;AN=2;BaseQRankSum=0.47;DP=77;Dels=0.0;FS=4.67;HaplotypeScore=1.9963;MLEAC=1;MLEAF=0.5;MQ=41.73;MQ0=1;MQRankSum=-1.187;QD=20.72;ReadPosRankSum=1.433	GT:AD:DP:GQ:PL	0/1:29,48:77:99:1624,0,877
chrXIV	55380	.	C	T	945.77	PASS	AC=1;AF=0.5;AN=2;BaseQRankSum=-0.431;DP=68;Dels=0.0;FS=2.084;HaplotypeScore=0.734;MLEAC=1;MLEAF=0.5;MQ=41.97;MQ0=0;MQRankSum=-1.096;QD=13.91;ReadPosRankSum=0.246	GT:AD:DP:GQ:PL	0/1:37,31:68:99:974,0,1276
chrXIV	55725	.	G	T	148.77	PASS	AC=1;AF=0.5;AN=2;BaseQRankSum=2.018;DP=63;Dels=0.0;FS=21.211;HaplotypeScore=3.9981;MLEAC=1;MLEAF=0.5;MQ=41.57;MQ0=1;MQRankSum=-0.899;QD=2.36;ReadPosRankSum=-0.16	GT:AD:DP:GQ:PL	0/1:54,9:63:99:177,0,1848
chrXIV	59805	.	C	T	685.77	PASS	AC=1;AF=0.5;AN=2;BaseQRankSum=0.139;DP=47;Dels=0.0;FS=6.227;HaplotypeScore=0.0;MLEAC=1;MLEAF=0.5;MQ=41.96;MQ0=0;MQRankSum=-1.098;QD=14.59;ReadPosRankSum=1.183	GT:AD:DP:GQ:PL	0/1:25,22:47:99:714,0,829
chrXIV	63685	.	C	A	1668.77	PASS	AC=1;AF=0.5;AN=2;BaseQRankSum=-0.994;DP=107;Dels=0.0;FS=0.0;HaplotypeScore=0.0;MLEAC=1;MLEAF=0.5;MQ=41.59;MQ0=0;MQRankSum=-1.648;QD=15.6;ReadPosRankSum=0.371	GT:AD:DP:GQ:PL	0/1:54,53:107:99:1697,0,1766
chrXIV	66448	.	G	A	1194.77	PASS	AC=1;AF=0.5;AN=2;BaseQRankSum=-2.055;DP=71;Dels=0.0;FS=3.195;HaplotypeScore=0.0;MLEAC=1;MLEAF=0.5;MQ=42.0;MQ0=0;MQRankSum=-0.501;QD=16.83;ReadPosRankSum=0.132	GT:AD:DP:GQ:PL	0/1:34,37:71:99:1223,0,1138
chrXIV	73022	.	G	A	770.77	PASS	AC=1;AF=0.5;AN=2;BaseQRankSum=-1.29;DP=52;Dels=0.0;FS=0.0;HaplotypeScore=0.0;MLEAC=1;MLEAF=0.5;MQ=42.0;MQ0=0;MQRankSum=-0.284;QD=14.82;ReadPosRankSum=1.272	GT:AD:DP:GQ:PL	0/1:26,26:52:99:799,0,814
chrXIV	90197	.	G	A	1003.77	PASS	AC=1;AF=0.5;AN=2;BaseQRankSum=-0.577;DP=58;Dels=0.0;FS=2.23;HaplotypeScore=0.0;MLEAC=1;MLEAF=0.5;MQ=42.0;MQ0=0;MQRankSum=0.436;QD=17.31;ReadPosRankSum=-0.733	GT:AD:DP:GQ:PL	0/1:27,31:58:99:1032,0,887
chrXIV	106517	.	G	A	1339.77	PASS	AC=1;AF=0.5;AN=2;BaseQRankSum=1.155;DP=75;Dels=0.0;FS=6.568;HaplotypeScore=0.0;MLEAC=1;MLEAF=0.5;MQ=42.0;MQ0=0;MQRankSum=0.399;QD=17.86;ReadPosRankSum=1.123	GT:AD:DP:GQ:PL	0/1:34,41:75:99:1368,0,1033
chrXIV	106659	.	A	G	957.77	PASS	AC=1;AF=0.5;AN=2;BaseQRankSum=1.455;DP=58;Dels=0.0;FS=0.0;HaplotypeScore=0.0;MLEAC=1;MLEAF=0.5;MQ=42.0;MQ0=0;MQRankSum=-0.179;QD=16.51;ReadPosRankSum=0.63	GT:AD:DP:GQ:PL	0/1:28,30:58:99:986,0,844
chrXIV	107063	.	G	A	906.77	PASS	AC=1;AF=0.5;AN=2;BaseQRankSum=-1.058;DP=62;Dels=0.0;FS=0.0;HaplotypeScore=0.0;MLEAC=1;MLEAF=0.5;MQ=42.0;MQ0=0;MQRankSum=0.437;QD=14.63;ReadPosRankSum=-1.1	GT:AD:DP:GQ:PL	0/1:33,29:62:99:935,0,1090
chrXIV	108342	.	G	A	1141.77	PASS	AC=1;AF=0.5;AN=2;BaseQRankSum=-0.834;DP=71;Dels=0.0;FS=0.0;HaplotypeScore=0.0;MLEAC=1;MLEAF=0.5;MQ=42.0;MQ0=0;MQRankSum=-0.121;QD=16.08;ReadPosRankSum=0.213	GT:AD:DP:GQ:PL	0/1:35,36:71:99:1170,0,1171
chrXIV	109828	.	G	A	1150.77	PASS	AC=1;AF=0.5;AN=2;BaseQRankSum=1.116;DP=70;Dels=0.0;FS=10.294;HaplotypeScore=0.0;MLEAC=1;MLEAF=0.5;MQ=42.0;MQ0=0;MQRankSum=1.175;QD=16.44;ReadPosRankSum=-0.693	GT:AD:DP:GQ:PL	0/1:35,35:70:99:1179,0,1120
chrXIV	117400	.	G	A	964.77	PASS	AC=1;AF=0.5;AN=2;BaseQRankSum=0.414;DP=65;Dels=0.0;FS=2.337;HaplotypeScore=0.7887;MLEAC=1;MLEAF=0.5;MQ=42.0;MQ0=0;MQRankSum=-1.373;QD=14.84;ReadPosRankSum=-1.202	GT:AD:DP:GQ:PL	0/1:34,31:65:99:993,0,1150
chrXIV	123367	.	G	A	1037.77	PASS	AC=1;AF=0.5;AN=2;BaseQRankSum=-1.269;DP=68;Dels=0.0;FS=4.857;HaplotypeScore=0.0;MLEAC=1;MLEAF=0.5;MQ=42.0;MQ0=0;MQRankSum=0.435;QD=15.26;ReadPosRankSum=-0.288	GT:AD:DP:GQ:PL	0/1:34,34:68:99:1066,0,1136
chrXIV	134294	.	G	A	963.77	PASS	AC=1;AF=0.5;AN=2;BaseQRankSum=-1.258;DP=47;Dels=0.0;FS=2.552;HaplotypeScore=0.8321;MLEAC=1;MLEAF=0.5;MQ=42.0;MQ0=0;MQRankSum=0.602;QD=20.51;ReadPosRankSum=0.449	GT:AD:DP:GQ:PL	0/1:18,29:47:99:992,0,574
chrXIV	139124	.	G	A	1160.77	PASS	AC=1;AF=0.5;AN=2;BaseQRankSum=0.477;DP=71;Dels=0.0;FS=0.887;HaplotypeScore=0.0;MLEAC=1;MLEAF=0.5;MQ=42.0;MQ0=0;MQRankSum=0.972;QD=16.35;ReadPosRankSum=-0.914	GT:AD:DP:GQ:PL	0/1:35,36:71:99:1189,0,1175
chrXIV	159771	.	C	T	532.77	PASS	AC=1;AF=0.5;AN=2;BaseQRankSum=1.338;DP=29;Dels=0.0;FS=5.649;HaplotypeScore=0.0;MLEAC=1;MLEAF=0.5;MQ=42.0;MQ0=0;MQRankSum=-0.022;QD=18.37;ReadPosRankSum=0.197	GT:AD:DP:GQ:PL	0/1:13,16:29:99:561,0,386
chrXIV	193048	.	C	T	1033.77	PASS	AC=1;AF=0.5;AN=2;BaseQRankSum=1.332;DP=72;Dels=0.0;FS=8.087;HaplotypeScore=0.0;MLEAC=1;MLEAF=0.5;MQ=42.0;MQ0=0;MQRankSum=1.173;QD=14.36;ReadPosRankSum=0.153	GT:AD:DP:GQ:PL	0/1:40,32:72:99:1062,0,1340
chrXIV	207675	.	G	A	759.77	PASS	AC=1;AF=0.5;AN=2;BaseQRankSum=-0.313;DP=53;Dels=0.0;FS=2.311;HaplotypeScore=0.0;MLEAC=1;MLEAF=0.5;MQ=42.0;MQ0=0;MQRankSum=0.313;QD=14.34;ReadPosRankSum=-0.08	GT:AD:DP:GQ:PL	0/1:29,24:53:99:788,0,995
chrXIV	211171	.	A	G	972.77	PASS	AC=1;AF=0.5;AN=2;BaseQRankSum=1.593;DP=60;Dels=0.0;FS=3.777;HaplotypeScore=0.734;MLEAC=1;MLEAF=0.5;MQ=42.0;MQ0=0;MQRankSum=-0.808;QD=16.21;ReadPosRankSum=-2.408	GT:AD:DP:GQ:PL	0/1:28,32:60:99:1001,0,839
chrXIV	212052	.	G	A	1068.77	PASS	AC=1;AF=0.5;AN=2;BaseQRankSum=0.893;DP=52;Dels=0.0;FS=5.839;HaplotypeScore=0.0;MLEAC=1;MLEAF=0.5;MQ=42.0;MQ0=0;MQRankSum=0.423;QD=20.55;ReadPosRankSum=-0.95	GT:AD:DP:GQ:PL	0/1:20,32:52:99:1097,0,574
chrXIV	215113	.	G	A	1058.77	PASS	AC=1;AF=0.5;AN=2;BaseQRankSum=0.903;DP=62;Dels=0.0;FS=5.105;HaplotypeScore=0.0;MLEAC=1;MLEAF=0.5;MQ=42.0;MQ0=0;MQRankSum=0.889;QD=17.08;ReadPosRankSum=0.353	GT:AD:DP:GQ:PL	0/1:29,33:62:99:1087,0,910
chrXIV	226148	.	C	T	762.77	PASS	AC=1;AF=0.5;AN=2;BaseQRankSum=-0.803;DP=46;Dels=0.0;FS=0.0;HaplotypeScore=0.0;MLEAC=1;MLEAF=0.5;MQ=42.0;MQ0=0;MQRankSum=-0.055;QD=16.58;ReadPosRankSum=1.682	GT:AD:DP:GQ:PL	0/1:22,24:46:99:791,0,764
chrXIV	232186	.	T	C	979.77	PASS	AC=1;AF=0.5;AN=2;BaseQRankSum=1.827;DP=59;Dels=0.0;FS=11.599;HaplotypeScore=0.0;MLEAC=1;MLEAF=0.5;MQ=42.0;MQ0=0;MQRankSum=0.493;QD=16.61;ReadPosRankSum=0.205	GT:AD:DP:GQ:PL	0/1:29,30:59:99:1008,0,905
chrXIV	238763	.	C	T	711.77	PASS	AC=1;AF=0.5;AN=2;BaseQRankSum=0.754;DP=49;Dels=0.0;FS=6.054;HaplotypeScore=0.0;MLEAC=1;MLEAF=0.5;MQ=42.0;MQ0=0;MQRankSum=0.231;QD=14.53;ReadPosRankSum=0.01	GT:AD:DP:GQ:PL	0/1:27,22:49:99:740,0,922
chrXIV	239652	.	G	A	1347.77	PASS	AC=1;AF=0.5;AN=2;BaseQRankSum=-0.941;DP=78;Dels=0.0;FS=4.444;HaplotypeScore=0.7887;MLEAC=1;MLEAF=0.5;MQ=41.97;MQ0=0;MQRankSum=0.546;QD=17.28;ReadPosRankSum=0.142	GT:AD:DP:GQ:PL	0/1:33,45:78:99:1376,0,984
chrXIV	249515	.	C	T	362.77	PASS	AC=1;AF=0.5;AN=2;BaseQRankSum=-1.006;DP=34;Dels=0.0;FS=1.397;HaplotypeScore=0.0;MLEAC=1;MLEAF=0.5;MQ=42.0;MQ0=0;MQRankSum=-1.353;QD=10.67;ReadPosRankSum=-0.277	GT:AD:DP:GQ:PL	0/1:19,15:34:99:391,0,636
chrXIV	257031	.	C	T	916.77	PASS	AC=1;AF=0.5;AN=2;BaseQRankSum=-1.158;DP=75;Dels=0.0;FS=0.94;HaplotypeScore=0.0;MLEAC=1;MLEAF=0.5;MQ=42.0;MQ0=0;MQRankSum=-0.069;QD=12.22;ReadPosRankSum=0.261	GT:AD:DP:GQ:PL	0/1:42,33:75:99:945,0,1327
chrXIV	260317	.	G	A	451.77	PASS	AC=1;AF=0.5;AN=2;BaseQRankSum=-0.046;DP=38;Dels=0.0;FS=0.0;HaplotypeScore=2.9127;MLEAC=1;MLEAF=0.5;MQ=41.95;MQ0=0;MQRankSum=0.201;QD=11.89;ReadPosRankSum=1.253	GT:AD:DP:GQ:PL	0/1:22,15:38:99:480,0,747
chrXIV	262162	.	G	A	1000.77	PASS	AC=1;AF=0.5;AN=2;BaseQRankSum=1.146;DP=53;Dels=0.0;FS=0.0;HaplotypeScore=0.734;MLEAC=1;MLEAF=0.5;MQ=42.0;MQ0=0;MQRankSum=-0.46;QD=18.88;ReadPosRankSum=1.02	GT:AD:DP:GQ:PL	0/1:22,31:53:99:1029,0,671
chrXIV	267624	.	A	G	779.77	PASS	AC=1;AF=0.5;AN=2;BaseQRankSum=0.764;DP=42;Dels=0.0;FS=4.769;HaplotypeScore=0.0;MLEAC=1;MLEAF=0.5;MQ=42.0;MQ0=0;MQRankSum=0.35;QD=18.57;ReadPosRankSum=2.085	GT:AD:DP:GQ:PL	0/1:16,26:42:99:808,0,471
chrXIV	280235	.	C	T	820.77	PASS	AC=1;AF=0.5;AN=2;BaseQRankSum=2.445;DP=50;Dels=0.0;FS=2.512;HaplotypeScore=0.0;MLEAC=1;MLEAF=0.5;MQ=42.0;MQ0=0;MQRankSum=0.815;QD=16.42;ReadPosRankSum=-0.233	GT:AD:DP:GQ:PL	0/1:25,25:50:99:849,0,774
chrXIV	355051	.	G	A	929.77	PASS	AC=1;AF=0.5;AN=2;BaseQRankSum=2.089;DP=63;Dels=0.0;FS=0.962;HaplotypeScore=0.0;MLEAC=1;MLEAF=0.5;MQ=42.0;MQ0=0;MQRankSum=-0.793;QD=14.76;ReadPosRankSum=0.641	GT:AD:DP:GQ:PL	0/1:34,29:63:99:958,0,1048
chrXIV	366211	.	G	A	1271.77	PASS	AC=1;AF=0.5;AN=2;BaseQRankSum=0.42;DP=86;Dels=0.0;FS=4.034;HaplotypeScore=0.734;MLEAC=1;MLEAF=0.5;MQ=42.0;MQ0=0;MQRankSum=1.147;QD=14.79;ReadPosRankSum=-0.126	GT:AD:DP:GQ:PL	0/1:46,40:86:99:1300,0,1508
chrXIV	373940	.	G	A	1106.77	PASS	AC=1;AF=0.5;AN=2;BaseQRankSum=0.634;DP=70;Dels=0.0;FS=0.887;HaplotypeScore=0.0;MLEAC=1;MLEAF=0.5;MQ=42.0;MQ0=0;MQRankSum=-1.633;QD=15.81;ReadPosRankSum=1.069	GT:AD:DP:GQ:PL	0/1:35,35:70:99:1135,0,1149
chrXIV	382616	.	G	A	855.77	PASS	AC=1;AF=0.5;AN=2;BaseQRankSum=0.851;DP=55;Dels=0.0;FS=1.037;HaplotypeScore=0.0;MLEAC=1;MLEAF=0.5;MQ=42.0;MQ0=0;MQRankSum=3.245;QD=15.56;ReadPosRankSum=-0.076	GT:AD:DP:GQ:PL	0/1:29,26:55:99:884,0,994
chrXIV	383861	.	G	A	611.77	PASS	AC=1;AF=0.5;AN=2;BaseQRankSum=0.682;DP=42;Dels=0.0;FS=9.72;HaplotypeScore=0.0;MLEAC=1;MLEAF=0.5;MQ=42.0;MQ0=0;MQRankSum=-0.606;QD=14.57;ReadPosRankSum=0.404	GT:AD:DP:GQ:PL	0/1:23,19:42:99:640,0,793
chrXIV	385936	.	G	A	689.77	PASS	AC=1;AF=0.5;AN=2;BaseQRankSum=-0.082;DP=44;Dels=0.0;FS=4.124;HaplotypeScore=0.0;MLEAC=1;MLEAF=0.5;MQ=42.0;MQ0=0;MQRankSum=1.913;QD=15.68;ReadPosRankSum=0.692	GT:AD:DP:GQ:PL	0/1:22,22:44:99:718,0,731
chrXIV	391753	.	G	A	982.77	PASS	AC=1;AF=0.5;AN=2;BaseQRankSum=-0.559;DP=62;Dels=0.0;FS=6.99;HaplotypeScore=0.0;MLEAC=1;MLEAF=0.5;MQ=41.76;MQ0=0;MQRankSum=-0.559;QD=15.85;ReadPosRankSum=0.912	GT:AD:DP:GQ:PL	0/1:28,34:62:99:1011,0,921
chrXIV	407502	.	C	T	899.77	PASS	AC=1;AF=0.5;AN=2;BaseQRankSum=-0.47;DP=61;Dels=0.0;FS=0.968;HaplotypeScore=0.0;MLEAC=1;MLEAF=0.5;MQ=42.0;MQ0=0;MQRankSum=-0.282;QD=14.75;ReadPosRankSum=-0.919	GT:AD:DP:GQ:PL	0/1:33,28:61:99:928,0,1125
chrXIV	410299	.	C	T	1109.77	PASS	AC=1;AF=0.5;AN=2;BaseQRankSum=0.211;DP=53;Dels=0.0;FS=0.0;HaplotypeScore=0.0;MLEAC=1;MLEAF=0.5;MQ=42.0;MQ0=0;MQRankSum=0.908;QD=20.94;ReadPosRankSum=-0.927	GT:AD:DP:GQ:PL	0/1:20,33:53:99:1138,0,639
chrXIV	429831	.	G	A	290.77	PASS	AC=1;AF=0.5;AN=2;BaseQRankSum=0.682;DP=30;Dels=0.0;FS=6.284;HaplotypeScore=0.8321;MLEAC=1;MLEAF=0.5;MQ=41.93;MQ0=0;MQRankSum=0.638;QD=9.69;ReadPosRankSum=1.386	GT:AD:DP:GQ:PL	0/1:20,10:30:99:319,0,678
chrXIV	431345	.	G	A	1086.77	PASS	AC=1;AF=0.5;AN=2;BaseQRankSum=1.103;DP=66;Dels=0.0;FS=8.59;HaplotypeScore=0.0;MLEAC=1;MLEAF=0.5;MQ=42.0;MQ0=0;MQRankSum=-0.462;QD=16.47;ReadPosRankSum=-1.244	GT:AD:DP:GQ:PL	0/1:33,33:66:99:1115,0,1084
chrXIV	451675	.	G	A	1078.77	PASS	AC=1;AF=0.5;AN=2;BaseQRankSum=0.685;DP=64;Dels=0.0;FS=3.589;HaplotypeScore=0.0;MLEAC=1;MLEAF=0.5;MQ=42.0;MQ0=0;MQRankSum=0.685;QD=16.86;ReadPosRankSum=0.537	GT:AD:DP:GQ:PL	0/1:31,33:64:99:1107,0,974
chrXIV	454984	.	C	T	1136.77	PASS	AC=1;AF=0.5;AN=2;BaseQRankSum=-0.037;DP=68;Dels=0.0;FS=0.899;HaplotypeScore=0.0;MLEAC=1;MLEAF=0.5;MQ=42.0;MQ0=0;MQRankSum=-0.368;QD=16.72;ReadPosRankSum=-1.657	GT:AD:DP:GQ:PL	0/1:33,35:68:99:1165,0,1094
chrXIV	458548	.	A	G	882.77	PASS	AC=1;AF=0.5;AN=2;BaseQRankSum=-2.589;DP=60;Dels=0.0;FS=2.177;HaplotypeScore=0.0;MLEAC=1;MLEAF=0.5;MQ=42.0;MQ0=0;MQRankSum=-1.331;QD=14.71;ReadPosRankSum=0.636	GT:AD:DP:GQ:PL	0/1:31,29:60:99:911,0,1062
chrXIV	460311	.	G	A	1012.77	PASS	AC=1;AF=0.5;AN=2;BaseQRankSum=-1.148;DP=63;Dels=0.0;FS=0.971;HaplotypeScore=0.0;MLEAC=1;MLEAF=0.5;MQ=42.0;MQ0=0;MQRankSum=-1.478;QD=16.08;ReadPosRankSum=-1.272	GT:AD:DP:GQ:PL	0/1:31,32:63:99:1041,0,976
chrXIV	466564	.	C	T	799.77	PASS	AC=1;AF=0.5;AN=2;BaseQRankSum=0.508;DP=53;Dels=0.0;FS=0.0;HaplotypeScore=0.0;MLEAC=1;MLEAF=0.5;MQ=42.0;MQ0=0;MQRankSum=-1.452;QD=15.09;ReadPosRankSum=0.33	GT:AD:DP:GQ:PL	0/1:28,25:53:99:828,0,922
chrXIV	472326	.	T	C	610.77	PASS	AC=1;AF=0.5;AN=2;BaseQRankSum=-0.437;DP=39;Dels=0.0;FS=4.643;HaplotypeScore=0.0;MLEAC=1;MLEAF=0.5;MQ=42.0;MQ0=0;MQRankSum=0.916;QD=15.66;ReadPosRankSum=-0.747	GT:AD:DP:GQ:PL	0/1:18,21:39:99:639,0,560
chrXIV	472750	.	G	A	830.77	PASS	AC=1;AF=0.5;AN=2;BaseQRankSum=-0.009;DP=52;Dels=0.0;FS=0.0;HaplotypeScore=0.0;MLEAC=1;MLEAF=0.5;MQ=42.0;MQ0=0;MQRankSum=-0.339;QD=15.98;ReadPosRankSum=0.302	GT:AD:DP:GQ:PL	0/1:26,26:52:99:859,0,871
chrXIV	474066	.	G	A	535.77	PASS	AC=1;AF=0.5;AN=2;BaseQRankSum=-0.439;DP=48;Dels=0.0;FS=2.699;HaplotypeScore=0.9734;MLEAC=1;MLEAF=0.5;MQ=41.12;MQ0=2;MQRankSum=-0.214;QD=11.16;ReadPosRankSum=-1.047	GT:AD:DP:GQ:PL	0/1:28,18:48:99:564,0,945
chrXIV	475523	.	G	A	583.77	PASS	AC=1;AF=0.5;AN=2;BaseQRankSum=-1.283;DP=34;Dels=0.0;FS=3.093;HaplotypeScore=0.0;MLEAC=1;MLEAF=0.5;MQ=42.0;MQ0=0;MQRankSum=0.104;QD=17.17;ReadPosRankSum=0.451	GT:AD:DP:GQ:PL	0/1:15,19:34:99:612,0,481
chrXIV	495625	.	C	T	751.77	PASS	AC=1;AF=0.5;AN=2;BaseQRankSum=-1.295;DP=66;Dels=0.0;FS=10.745;HaplotypeScore=0.0;MLEAC=1;MLEAF=0.5;MQ=42.0;MQ0=0;MQRankSum=0.397;QD=11.39;ReadPosRankSum=-0.939	GT:AD:DP:GQ:PL	0/1:41,25:66:99:780,0,1454
chrXIV	503958	.	G	A	993.77	PASS	AC=1;AF=0.5;AN=2;BaseQRankSum=0.159;DP=59;Dels=0.0;FS=0.0;HaplotypeScore=0.0;MLEAC=1;MLEAF=0.5;MQ=42.0;MQ0=0;MQRankSum=-2.085;QD=16.84;ReadPosRankSum=-0.69	GT:AD:DP:GQ:PL	0/1:29,30:59:99:1022,0,977
chrXIV	504382	.	G	A	1250.77	PASS	AC=1;AF=0.5;AN=2;BaseQRankSum=0.032;DP=66;Dels=0.0;FS=5.069;HaplotypeScore=0.0;MLEAC=1;MLEAF=0.5;MQ=42.0;MQ0=0;MQRankSum=0.474;QD=18.95;ReadPosRankSum=-1.434	GT:AD:DP:GQ:PL	0/1:28,38:66:99:1279,0,903
chrXIV	504777	.	G	A	848.77	PASS	AC=1;AF=0.5;AN=2;BaseQRankSum=-0.33;DP=52;Dels=0.0;FS=0.0;HaplotypeScore=0.734;MLEAC=1;MLEAF=0.5;MQ=42.0;MQ0=0;MQRankSum=0.256;QD=16.32;ReadPosRankSum=1.612	GT:AD:DP:GQ:PL	0/1:25,27:52:99:877,0,800
chrXIV	505461	.	T	C	1074.77	PASS	AC=1;AF=0.5;AN=2;BaseQRankSum=-0.021;DP=63;Dels=0.0;FS=7.148;HaplotypeScore=0.0;MLEAC=1;MLEAF=0.5;MQ=42.0;MQ0=0;MQRankSum=-2.434;QD=17.06;ReadPosRankSum=-0.131	GT:AD:DP:GQ:PL	0/1:29,34:63:99:1103,0,882
chrXIV	506357	.	G	A	1223.77	PASS	AC=1;AF=0.5;AN=2;BaseQRankSum=2.169;DP=68;Dels=0.0;FS=6.592;HaplotypeScore=0.0;MLEAC=1;MLEAF=0.5;MQ=42.0;MQ0=0;MQRankSum=1.714;QD=18.0;ReadPosRankSum=2.894	GT:AD:DP:GQ:PL	0/1:32,36:68:99:1252,0,1052
chrXIV	514880	.	C	T	566.77	PASS	AC=1;AF=0.5;AN=2;BaseQRankSum=-0.421;DP=40;Dels=0.0;FS=0.0;HaplotypeScore=0.0;MLEAC=1;MLEAF=0.5;MQ=42.0;MQ0=0;MQRankSum=0.014;QD=14.17;ReadPosRankSum=-0.476	GT:AD:DP:GQ:PL	0/1:22,18:40:99:595,0,747
chrXIV	541536	.	A	T	215.77	PASS	AC=1;AF=0.5;AN=2;BaseQRankSum=1.671;DP=66;Dels=0.0;FS=9.809;HaplotypeScore=5.9926;MLEAC=1;MLEAF=0.5;MQ=41.43;MQ0=1;MQRankSum=0.674;QD=3.27;ReadPosRankSum=-1.968	GT:AD:DP:GQ:PL	0/1:55,11:66:99:244,0,1906
chrXIV	577422	.	G	A	704.77	PASS	AC=1;AF=0.5;AN=2;BaseQRankSum=0.424;DP=59;Dels=0.0;FS=0.0;HaplotypeScore=2.913;MLEAC=1;MLEAF=0.5;MQ=41.73;MQ0=0;MQRankSum=2.554;QD=11.95;ReadPosRankSum=1.906	GT:AD:DP:GQ:PL	0/1:35,24:59:99:733,0,1008
chrXIV	598681	.	G	A	2090.77	PASS	AC=1;AF=0.5;AN=2;BaseQRankSum=0.305;DP=126;Dels=0.0;FS=2.302;HaplotypeScore=0.0;MLEAC=1;MLEAF=0.5;MQ=42.0;MQ0=0;MQRankSum=0.588;QD=16.59;ReadPosRankSum=-0.071	GT:AD:DP:GQ:PL	0/1:62,64:126:99:2119,0,1940
chrXIV	620920	.	G	A	1075.77	PASS	AC=1;AF=0.5;AN=2;BaseQRankSum=2.542;DP=67;Dels=0.0;FS=8.761;HaplotypeScore=0.0;MLEAC=1;MLEAF=0.5;MQ=42.0;MQ0=0;MQRankSum=0.245;QD=16.06;ReadPosRankSum=-2.492	GT:AD:DP:GQ:PL	0/1:35,32:67:99:1104,0,1078
chrXIV	627956	.	G	A	515.77	PASS	AC=1;AF=0.5;AN=2;BaseQRankSum=1.639;DP=44;Dels=0.0;FS=0.0;HaplotypeScore=0.0;MLEAC=1;MLEAF=0.5;MQ=42.0;MQ0=0;MQRankSum=-0.868;QD=11.72;ReadPosRankSum=-0.506	GT:AD:DP:GQ:PL	0/1:27,17:44:99:544,0,814
chrXIV	647725	.	G	A	913.77	PASS	AC=1;AF=0.5;AN=2;BaseQRankSum=-0.274;DP=51;Dels=0.0;FS=3.933;HaplotypeScore=0.734;MLEAC=1;MLEAF=0.5;MQ=42.0;MQ0=0;MQRankSum=-0.028;QD=17.92;ReadPosRankSum=-0.312	GT:AD:DP:GQ:PL	0/1:23,28:51:99:942,0,734
chrXIV	667759	.	G	A	1124.77	PASS	AC=1;AF=0.5;AN=2;BaseQRankSum=1.182;DP=82;Dels=0.0;FS=0.0;HaplotypeScore=0.0;MLEAC=1;MLEAF=0.5;MQ=42.0;MQ0=0;MQRankSum=1.63;QD=13.72;ReadPosRankSum=0.201	GT:AD:DP:GQ:PL	0/1:46,36:82:99:1153,0,1445
chrXIV	672878	.	G	A	1088.77	PASS	AC=1;AF=0.5;AN=2;BaseQRankSum=1.349;DP=77;Dels=0.0;FS=4.405;HaplotypeScore=0.0;MLEAC=1;MLEAF=0.5;MQ=41.97;MQ0=0;MQRankSum=1.903;QD=14.14;ReadPosRankSum=1.175	GT:AD:DP:GQ:PL	0/1:43,34:77:99:1117,0,1409
chrXIV	675664	.	G	A	703.77	PASS	AC=1;AF=0.5;AN=2;BaseQRankSum=-1.01;DP=45;Dels=0.0;FS=4.288;HaplotypeScore=0.0;MLEAC=1;MLEAF=0.5;MQ=41.96;MQ0=0;MQRankSum=-0.079;QD=15.64;ReadPosRankSum=-1.192	GT:AD:DP:GQ:PL	0/1:22,23:45:99:732,0,709
chrXIV	681670	.	G	A	1482.77	PASS	AC=1;AF=0.5;AN=2;BaseQRankSum=1.712;DP=71;Dels=0.0;FS=6.552;HaplotypeScore=0.0;MLEAC=1;MLEAF=0.5;MQ=42.0;MQ0=0;MQRankSum=-1.214;QD=20.88;ReadPosRankSum=1.001	GT:AD:DP:GQ:PL	0/1:27,44:71:99:1511,0,812
chrXIV	682891	.	A	G	868.77	PASS	AC=1;AF=0.5;AN=2;BaseQRankSum=1.535;DP=62;Dels=0.0;FS=16.678;HaplotypeScore=0.0;MLEAC=1;MLEAF=0.5;MQ=42.0;MQ0=0;MQRankSum=1.662;QD=14.01;ReadPosRankSum=-2.44	GT:AD:DP:GQ:PL	0/1:34,28:62:99:897,0,1062
chrXIV	686870	.	A	G	1116.77	PASS	AC=1;AF=0.5;AN=2;BaseQRankSum=1.575;DP=67;Dels=0.0;FS=3.31;HaplotypeScore=0.0;MLEAC=1;MLEAF=0.5;MQ=42.0;MQ0=0;MQRankSum=-1.274;QD=16.67;ReadPosRankSum=-0.408	GT:AD:DP:GQ:PL	0/1:32,35:67:99:1145,0,901
chrXIV	690075	.	C	T	397.77	PASS	AC=1;AF=0.5;AN=2;BaseQRankSum=-3.501;DP=47;Dels=0.0;FS=51.831;HaplotypeScore=7.2498;MLEAC=1;MLEAF=0.5;MQ=40.88;MQ0=0;MQRankSum=-4.195;QD=8.46;ReadPosRankSum=1.832	GT:AD:DP:GQ:PL	0/1:28,19:47:99:426,0,948
chrXIV	690076	.	G	T	236.77	PASS	AC=1;AF=0.5;AN=2;BaseQRankSum=-4.435;DP=46;Dels=0.0;FS=56.41;HaplotypeScore=7.2498;MLEAC=1;MLEAF=0.5;MQ=40.86;MQ0=0;MQRankSum=-3.543;QD=5.15;ReadPosRankSum=2.049	GT:AD:DP:GQ:PL	0/1:27,18:46:99:265,0,881
chrXIV	690077	.	C	T	270.77	PASS	AC=1;AF=0.5;AN=2;BaseQRankSum=-3.547;DP=46;Dels=0.0;FS=45.22;HaplotypeScore=7.2498;MLEAC=1;MLEAF=0.5;MQ=40.86;MQ0=0;MQRankSum=-3.968;QD=5.89;ReadPosRankSum=1.042	GT:AD:DP:GQ:PL	0/1:28,18:46:99:299,0,876
chrXIV	692771	.	C	T	799.77	PASS	AC=1;AF=0.5;AN=2;BaseQRankSum=-0.469;DP=62;Dels=0.0;FS=0.0;HaplotypeScore=0.0;MLEAC=1;MLEAF=0.5;MQ=41.77;MQ0=0;MQRankSum=-0.44;QD=12.9;ReadPosRankSum=-0.256	GT:AD:DP:GQ:PL	0/1:35,27:62:99:828,0,1120
chrXIV	745364	.	G	A	745.77	PASS	AC=1;AF=0.5;AN=2;BaseQRankSum=0.791;DP=50;Dels=0.0;FS=13.631;HaplotypeScore=1.3302;MLEAC=1;MLEAF=0.5;MQ=41.58;MQ0=1;MQRankSum=0.311;QD=14.92;ReadPosRankSum=0.13	GT:AD:DP:GQ:PL	0/1:27,23:50:99:774,0,872
chrXIV	749473	.	G	A	1056.77	PASS	AC=1;AF=0.5;AN=2;BaseQRankSum=-1.443;DP=59;Dels=0.0;FS=0.0;HaplotypeScore=0.0;MLEAC=1;MLEAF=0.5;MQ=42.0;MQ0=0;MQRankSum=-0.679;QD=17.91;ReadPosRankSum=0.511	GT:AD:DP:GQ:PL	0/1:26,33:59:99:1085,0,852
chrXIV	758559	.	G	A	1201.77	PASS	AC=1;AF=0.5;AN=2;BaseQRankSum=0.443;DP=68;Dels=0.0;FS=2.038;HaplotypeScore=0.0;MLEAC=1;MLEAF=0.5;MQ=42.0;MQ0=0;MQRankSum=-0.308;QD=17.67;ReadPosRankSum=1.108	GT:AD:DP:GQ:PL	0/1:31,37:68:99:1230,0,975
chrXIV	763778	.	T	G	133.77	PASS	AC=1;AF=0.5;AN=2;BaseQRankSum=-1.043;DP=40;Dels=0.0;FS=45.826;HaplotypeScore=0.0;MLEAC=1;MLEAF=0.5;MQ=41.42;MQ0=1;MQRankSum=0.897;QD=3.34;ReadPosRankSum=0.384	GT:AD:DP:GQ:PL	0/1:32,8:40:99:162,0,1135
chrXIV	771766	.	T	A	476.77	PASS	AC=1;AF=0.5;AN=2;BaseQRankSum=-0.622;DP=44;Dels=0.0;FS=52.893;HaplotypeScore=0.0;MLEAC=1;MLEAF=0.5;MQ=41.6;MQ0=0;MQRankSum=-1.988;QD=10.84;ReadPosRankSum=3.672	GT:AD:DP:GQ:PL	0/1:28,16:44:99:505,0,977
chrXIV	771767	.	T	A	480.77	PASS	AC=1;AF=0.5;AN=2;BaseQRankSum=0.232;DP=44;Dels=0.0;FS=52.893;HaplotypeScore=0.0;MLEAC=1;MLEAF=0.5;MQ=41.6;MQ0=0;MQRankSum=-1.452;QD=10.93;ReadPosRankSum=3.599	GT:AD:DP:GQ:PL	0/1:28,16:44:99:509,0,992
chrXV	126819	.	G	A	1060.77	PASS	AC=1;AF=0.5;AN=2;BaseQRankSum=1.745;DP=57;Dels=0.0;FS=15.044;HaplotypeScore=0.734;MLEAC=1;MLEAF=0.5;MQ=42.0;MQ0=0;MQRankSum=0.426;QD=18.61;ReadPosRankSum=0.587	GT:AD:DP:GQ:PL	0/1:25,32:57:99:1089,0,761
chrXV	131431	.	G	A	1039.77	PASS	AC=1;AF=0.5;AN=2;BaseQRankSum=-1.673;DP=77;Dels=0.0;FS=0.877;HaplotypeScore=0.0;MLEAC=1;MLEAF=0.5;MQ=42.0;MQ0=0;MQRankSum=0.643;QD=13.5;ReadPosRankSum=-0.304	GT:AD:DP:GQ:PL	0/1:44,33:77:99:1068,0,1494
chrXV	141487	.	T	A	215.77	PASS	AC=1;AF=0.5;AN=2;BaseQRankSum=-0.989;DP=42;Dels=0.0;FS=39.011;HaplotypeScore=9.5347;MLEAC=1;MLEAF=0.5;MQ=40.42;MQ0=0;MQRankSum=0.458;QD=5.14;ReadPosRankSum=0.281	GT:AD:DP:GQ:PL	0/1:32,10:42:99:244,0,998
chrXV	145190	.	C	T	308.77	PASS	AC=1;AF=0.5;AN=2;BaseQRankSum=-4.212;DP=33;Dels=0.0;FS=56.333;HaplotypeScore=8.1614;MLEAC=1;MLEAF=0.5;MQ=40.62;MQ0=0;MQRankSum=0.271;QD=9.36;ReadPosRankSum=0.271	GT:AD:DP:GQ:PL	0/1:18,15:33:99:337,0,626
chrXV	155244	.	A	G	880.77	PASS	AC=1;AF=0.5;AN=2;BaseQRankSum=1.187;DP=50;Dels=0.0;FS=6.082;HaplotypeScore=0.0;MLEAC=1;MLEAF=0.5;MQ=42.0;MQ0=0;MQRankSum=-0.584;QD=17.62;ReadPosRankSum=1.324	GT:AD:DP:GQ:PL	0/1:23,27:50:99:909,0,714
chrXV	204059	.	A	G	814.77	PASS	AC=1;AF=0.5;AN=2;BaseQRankSum=0.072;DP=57;Dels=0.0;FS=7.467;HaplotypeScore=0.0;MLEAC=1;MLEAF=0.5;MQ=42.0;MQ0=0;MQRankSum=-0.761;QD=14.29;ReadPosRankSum=1.514	GT:AD:DP:GQ:PL	0/1:31,26:57:99:843,0,1031
chrXV	209263	.	A	G	992.77	PASS	AC=1;AF=0.5;AN=2;BaseQRankSum=0.189;DP=70;Dels=0.0;FS=4.858;HaplotypeScore=0.0;MLEAC=1;MLEAF=0.5;MQ=42.0;MQ0=0;MQRankSum=-0.13;QD=14.18;ReadPosRankSum=-1.714	GT:AD:DP:GQ:PL	0/1:39,31:70:99:1021,0,1311
chrXV	241696	.	G	A	445.77	PASS	AC=1;AF=0.5;AN=2;BaseQRankSum=-0.596;DP=24;Dels=0.0;FS=0.0;HaplotypeScore=0.0;MLEAC=1;MLEAF=0.5;MQ=42.0;MQ0=0;MQRankSum=1.431;QD=18.57;ReadPosRankSum=-0.775	GT:AD:DP:GQ:PL	0/1:9,15:24:99:474,0,284
chrXV	242910	.	G	A	587.77	PASS	AC=1;AF=0.5;AN=2;BaseQRankSum=-1.769;DP=38;Dels=0.0;FS=56.189;HaplotypeScore=0.734;MLEAC=1;MLEAF=0.5;MQ=41.85;MQ0=0;MQRankSum=-1.096;QD=15.47;ReadPosRankSum=2.266	GT:AD:DP:GQ:PL	0/1:18,20:38:99:616,0,589
chrXV	242911	.	C	G	606.77	PASS	AC=1;AF=0.5;AN=2;BaseQRankSum=-1.588;DP=39;Dels=0.0;FS=54.762;HaplotypeScore=0.734;MLEAC=1;MLEAF=0.5;MQ=41.85;MQ0=0;MQRankSum=-0.014;QD=15.56;ReadPosRankSum=2.262	GT:AD:DP:GQ:PL	0/1:19,20:39:99:635,0,568
chrXV	262738	.	C	T	803.77	PASS	AC=1;AF=0.5;AN=2;BaseQRankSum=1.407;DP=57;Dels=0.0;FS=3.765;HaplotypeScore=0.0;MLEAC=1;MLEAF=0.5;MQ=41.97;MQ0=0;MQRankSum=0.635;QD=14.1;ReadPosRankSum=-0.024	GT:AD:DP:GQ:PL	0/1:32,25:57:99:832,0,1082
chrXV	296244	.	G	A	680.77	PASS	AC=1;AF=0.5;AN=2;BaseQRankSum=0.62;DP=58;Dels=0.0;FS=5.667;HaplotypeScore=0.0;MLEAC=1;MLEAF=0.5;MQ=42.0;MQ0=0;MQRankSum=0.016;QD=11.74;ReadPosRankSum=1.033	GT:AD:DP:GQ:PL	0/1:35,23:58:99:709,0,1162
chrXV	296921	.	G	A	794.77	PASS	AC=1;AF=0.5;AN=2;BaseQRankSum=-0.76;DP=47;Dels=0.0;FS=16.868;HaplotypeScore=0.0;MLEAC=1;MLEAF=0.5;MQ=42.0;MQ0=0;MQRankSum=-0.267;QD=16.91;ReadPosRankSum=1.188	GT:AD:DP:GQ:PL	0/1:21,26:47:99:823,0,681
chrXV	301520	.	G	T	112.77	PASS	AC=1;AF=0.5;AN=2;BaseQRankSum=-3.746;DP=50;Dels=0.0;FS=22.253;HaplotypeScore=1.4679;MLEAC=1;MLEAF=0.5;MQ=40.3;MQ0=3;MQRankSum=0.321;QD=2.26;ReadPosRankSum=-4.15	GT:AD:DP:GQ:PL	0/1:34,16:50:99:141,0,1072
chrXV	352528	.	G	A	496.77	PASS	AC=1;AF=0.5;AN=2;BaseQRankSum=0.077;DP=42;Dels=0.0;FS=1.286;HaplotypeScore=0.0;MLEAC=1;MLEAF=0.5;MQ=42.0;MQ0=0;MQRankSum=-1.589;QD=11.83;ReadPosRankSum=-0.487	GT:AD:DP:GQ:PL	0/1:25,17:42:99:525,0,834
chrXV	358624	.	G	A	917.77	PASS	AC=1;AF=0.5;AN=2;BaseQRankSum=-0.741;DP=43;Dels=0.0;FS=2.753;HaplotypeScore=0.0;MLEAC=1;MLEAF=0.5;MQ=42.0;MQ0=0;MQRankSum=-2.073;QD=21.34;ReadPosRankSum=0.063	GT:AD:DP:GQ:PL	0/1:16,27:43:99:946,0,523
chrXV	372947	.	G	A	753.77	PASS	AC=1;AF=0.5;AN=2;BaseQRankSum=-0.942;DP=50;Dels=0.0;FS=1.093;HaplotypeScore=0.0;MLEAC=1;MLEAF=0.5;MQ=42.0;MQ0=0;MQRankSum=1.757;QD=15.08;ReadPosRankSum=-0.825	GT:AD:DP:GQ:PL	0/1:26,24:50:99:782,0,880
chrXV	381427	.	G	A	738.77	PASS	AC=1;AF=0.5;AN=2;BaseQRankSum=1.026;DP=63;Dels=0.0;FS=5.199;HaplotypeScore=0.0;MLEAC=1;MLEAF=0.5;MQ=42.0;MQ0=0;MQRankSum=0.658;QD=11.73;ReadPosRankSum=0.488	GT:AD:DP:GQ:PL	0/1:39,24:63:99:767,0,1346
chrXV	382248	.	G	A	1348.77	PASS	AC=1;AF=0.5;AN=2;BaseQRankSum=1.434;DP=80;Dels=0.0;FS=11.456;HaplotypeScore=0.0;MLEAC=1;MLEAF=0.5;MQ=42.0;MQ0=0;MQRankSum=0.789;QD=16.86;ReadPosRankSum=-0.626	GT:AD:DP:GQ:PL	0/1:39,41:80:99:1377,0,1259
chrXV	383534	.	A	G	749.77	PASS	AC=1;AF=0.5;AN=2;BaseQRankSum=0.891;DP=49;Dels=0.0;FS=2.45;HaplotypeScore=0.0;MLEAC=1;MLEAF=0.5;MQ=42.0;MQ0=0;MQRankSum=0.691;QD=15.3;ReadPosRankSum=-0.531	GT:AD:DP:GQ:PL	0/1:23,26:49:99:778,0,679
chrXV	384495	.	G	A	1083.77	PASS	AC=1;AF=0.5;AN=2;BaseQRankSum=1.586;DP=67;Dels=0.0;FS=3.305;HaplotypeScore=0.0;MLEAC=1;MLEAF=0.5;MQ=42.0;MQ0=0;MQRankSum=-0.37;QD=16.18;ReadPosRankSum=0.27	GT:AD:DP:GQ:PL	0/1:34,33:67:99:1112,0,1112
chrXV	385206	.	G	A	1026.77	PASS	AC=1;AF=0.5;AN=2;BaseQRankSum=-0.894;DP=62;Dels=0.0;FS=3.895;HaplotypeScore=0.0;MLEAC=1;MLEAF=0.5;MQ=42.0;MQ0=0;MQRankSum=1.007;QD=16.56;ReadPosRankSum=0.275	GT:AD:DP:GQ:PL	0/1:30,32:62:99:1055,0,989
chrXV	389599	.	C	T	1341.77	PASS	AC=1;AF=0.5;AN=2;BaseQRankSum=1.089;DP=64;Dels=0.0;FS=5.257;HaplotypeScore=0.0;MLEAC=1;MLEAF=0.5;MQ=42.0;MQ0=0;MQRankSum=0.936;QD=20.97;ReadPosRankSum=1.921	GT:AD:DP:GQ:PL	0/1:24,40:64:99:1370,0,758
chrXV	389850	.	G	A	1254.77	PASS	AC=1;AF=0.5;AN=2;BaseQRankSum=-1.282;DP=74;Dels=0.0;FS=3.093;HaplotypeScore=0.0;MLEAC=1;MLEAF=0.5;MQ=41.95;MQ0=0;MQRankSum=0.387;QD=16.96;ReadPosRankSum=1.926	GT:AD:DP:GQ:PL	0/1:32,42:74:99:1283,0,997
chrXV	395436	.	G	A	852.77	PASS	AC=1;AF=0.5;AN=2;BaseQRankSum=-0.726;DP=63;Dels=0.0;FS=0.979;HaplotypeScore=0.0;MLEAC=1;MLEAF=0.5;MQ=42.0;MQ0=0;MQRankSum=0.118;QD=13.54;ReadPosRankSum=-0.699	GT:AD:DP:GQ:PL	0/1:35,28:63:99:881,0,1174
chrXV	396425	.	C	T	1141.77	PASS	AC=1;AF=0.5;AN=2;BaseQRankSum=0.227;DP=85;Dels=0.0;FS=1.796;HaplotypeScore=0.0;MLEAC=1;MLEAF=0.5;MQ=42.0;MQ0=0;MQRankSum=0.325;QD=13.43;ReadPosRankSum=0.787	GT:AD:DP:GQ:PL	0/1:49,36:85:99:1170,0,1691
chrXV	398412	.	G	A	942.77	PASS	AC=1;AF=0.5;AN=2;BaseQRankSum=-0.243;DP=65;Dels=0.0;FS=5.098;HaplotypeScore=0.0;MLEAC=1;MLEAF=0.5;MQ=42.0;MQ0=0;MQRankSum=-1.725;QD=14.5;ReadPosRankSum=-0.269	GT:AD:DP:GQ:PL	0/1:33,32:65:99:971,0,1063
chrXV	398557	.	G	A	1052.77	PASS	AC=1;AF=0.5;AN=2;BaseQRankSum=0.49;DP=57;Dels=0.0;FS=1.004;HaplotypeScore=0.0;MLEAC=1;MLEAF=0.5;MQ=41.9;MQ0=0;MQRankSum=0.233;QD=18.47;ReadPosRankSum=0.137	GT:AD:DP:GQ:PL	0/1:25,32:57:99:1081,0,777
chrXV	398581	.	G	A	873.77	PASS	AC=1;AF=0.5;AN=2;BaseQRankSum=0.891;DP=49;Dels=0.0;FS=5.913;HaplotypeScore=0.0;MLEAC=1;MLEAF=0.5;MQ=41.88;MQ0=0;MQRankSum=0.07;QD=17.83;ReadPosRankSum=2.134	GT:AD:DP:GQ:PL	0/1:23,26:49:99:902,0,764
chrXV	400779	.	G	A	1204.77	PASS	AC=1;AF=0.5;AN=2;BaseQRankSum=-0.867;DP=76;Dels=0.0;FS=5.999;HaplotypeScore=0.0;MLEAC=1;MLEAF=0.5;MQ=42.0;MQ0=0;MQRankSum=-0.109;QD=15.85;ReadPosRankSum=0.109	GT:AD:DP:GQ:PL	0/1:38,38:76:99:1233,0,1302
chrXV	401549	.	A	G	958.77	PASS	AC=1;AF=0.5;AN=2;BaseQRankSum=1.444;DP=67;Dels=0.0;FS=3.31;HaplotypeScore=0.0;MLEAC=1;MLEAF=0.5;MQ=42.0;MQ0=0;MQRankSum=-1.267;QD=14.31;ReadPosRankSum=1.633	GT:AD:DP:GQ:PL	0/1:37,30:67:99:987,0,1239
chrXV	401926	.	G	A	354.77	PASS	AC=1;AF=0.5;AN=2;BaseQRankSum=-1.276;DP=34;Dels=0.0;FS=1.377;HaplotypeScore=0.0;MLEAC=1;MLEAF=0.5;MQ=41.94;MQ0=0;MQRankSum=0.319;QD=10.43;ReadPosRankSum=-1.028	GT:AD:DP:GQ:PL	0/1:21,13:34:99:383,0,706
chrXV	401953	.	G	A	343.77	PASS	AC=1;AF=0.5;AN=2;BaseQRankSum=-0.366;DP=37;Dels=0.0;FS=10.401;HaplotypeScore=0.0;MLEAC=1;MLEAF=0.5;MQ=41.95;MQ0=0;MQRankSum=-0.907;QD=9.29;ReadPosRankSum=-0.27	GT:AD:DP:GQ:PL	0/1:24,13:37:99:372,0,842
chrXV	402809	.	C	T	1103.77	PASS	AC=1;AF=0.5;AN=2;BaseQRankSum=-1.476;DP=62;Dels=0.0;FS=0.96;HaplotypeScore=0.9789;MLEAC=1;MLEAF=0.5;MQ=42.0;MQ0=0;MQRankSum=0.449;QD=17.8;ReadPosRankSum=0.078	GT:AD:DP:GQ:PL	0/1:26,36:62:99:1132,0,857
chrXV	404480	.	G	A	818.77	PASS	AC=1;AF=0.5;AN=2;BaseQRankSum=1.232;DP=54;Dels=0.0;FS=0.0;HaplotypeScore=0.0;MLEAC=1;MLEAF=0.5;MQ=42.0;MQ0=0;MQRankSum=1.874;QD=15.16;ReadPosRankSum=0.347	GT:AD:DP:GQ:PL	0/1:29,25:54:99:847,0,918
chrXV	406560	.	A	G	647.77	PASS	AC=1;AF=0.5;AN=2;BaseQRankSum=-0.434;DP=62;Dels=0.0;FS=1.022;HaplotypeScore=0.6651;MLEAC=1;MLEAF=0.5;MQ=42.0;MQ0=0;MQRankSum=-0.861;QD=10.45;ReadPosRankSum=0.272	GT:AD:DP:GQ:PL	0/1:40,22:62:99:676,0,1381
chrXV	408609	.	A	G	1108.77	PASS	AC=1;AF=0.5;AN=2;BaseQRankSum=-0.56;DP=59;Dels=0.0;FS=3.662;HaplotypeScore=0.0;MLEAC=1;MLEAF=0.5;MQ=42.0;MQ0=0;MQRankSum=-0.284;QD=18.79;ReadPosRankSum=-0.821	GT:AD:DP:GQ:PL	0/1:25,34:59:99:1137,0,799
chrXV	410932	.	A	C	695.77	PASS	AC=1;AF=0.5;AN=2;BaseQRankSum=-1.202;DP=51;Dels=0.0;FS=50.079;HaplotypeScore=4.4903;MLEAC=1;MLEAF=0.5;MQ=41.96;MQ0=0;MQRankSum=-0.274;QD=13.64;ReadPosRankSum=3.0	GT:AD:DP:GQ:PL	0/1:28,23:51:99:724,0,932
chrXV	418719	.	G	A	668.77	PASS	AC=1;AF=0.5;AN=2;BaseQRankSum=0.838;DP=46;Dels=0.0;FS=2.561;HaplotypeScore=0.7887;MLEAC=1;MLEAF=0.5;MQ=42.0;MQ0=0;MQRankSum=-0.772;QD=14.54;ReadPosRankSum=0.926	GT:AD:DP:GQ:PL	0/1:25,21:46:99:697,0,822
chrXV	419428	.	G	A	908.77	PASS	AC=1;AF=0.5;AN=2;BaseQRankSum=-1.808;DP=53;Dels=0.0;FS=0.0;HaplotypeScore=0.0;MLEAC=1;MLEAF=0.5;MQ=42.0;MQ0=0;MQRankSum=0.65;QD=17.15;ReadPosRankSum=1.416	GT:AD:DP:GQ:PL	0/1:25,28:53:99:937,0,810
chrXV	456850	.	G	A	1398.77	PASS	AC=1;AF=0.5;AN=2;BaseQRankSum=1.672;DP=80;Dels=0.0;FS=1.8;HaplotypeScore=0.0;MLEAC=1;MLEAF=0.5;MQ=42.0;MQ0=0;MQRankSum=0.448;QD=17.48;ReadPosRankSum=0.063	GT:AD:DP:GQ:PL	0/1:38,42:80:99:1427,0,1145
chrXV	481201	.	G	A	1359.77	PASS	AC=1;AF=0.5;AN=2;BaseQRankSum=0.567;DP=77;Dels=0.0;FS=0.0;HaplotypeScore=0.0;MLEAC=1;MLEAF=0.5;MQ=42.0;MQ0=0;MQRankSum=-0.403;QD=17.66;ReadPosRankSum=-0.056	GT:AD:DP:GQ:PL	0/1:36,41:77:99:1388,0,1134
chrXV	484459	.	G	A	1265.77	PASS	AC=1;AF=0.5;AN=2;BaseQRankSum=-0.22;DP=72;Dels=0.0;FS=0.0;HaplotypeScore=0.0;MLEAC=1;MLEAF=0.5;MQ=42.0;MQ0=0;MQRankSum=0.4;QD=17.58;ReadPosRankSum=0.626	GT:AD:DP:GQ:PL	0/1:34,38:72:99:1294,0,1136
chrXV	490997	.	C	A	201.77	PASS	AC=1;AF=0.5;AN=2;BaseQRankSum=-4.979;DP=47;Dels=0.0;FS=48.522;HaplotypeScore=4.1948;MLEAC=1;MLEAF=0.5;MQ=41.2;MQ0=0;MQRankSum=-1.018;QD=4.29;ReadPosRankSum=0.58	GT:AD:DP:GQ:PL	0/1:29,18:47:99:230,0,992
chrXV	492458	.	G	A	1055.77	PASS	AC=1;AF=0.5;AN=2;BaseQRankSum=-0.629;DP=70;Dels=0.0;FS=6.366;HaplotypeScore=0.0;MLEAC=1;MLEAF=0.5;MQ=42.0;MQ0=0;MQRankSum=1.275;QD=15.08;ReadPosRankSum=0.805	GT:AD:DP:GQ:PL	0/1:36,34:70:99:1084,0,1214
chrXV	499731	.	G	A	731.77	PASS	AC=1;AF=0.5;AN=2;BaseQRankSum=-0.251;DP=38;Dels=0.0;FS=4.655;HaplotypeScore=1.6208;MLEAC=1;MLEAF=0.5;MQ=42.0;MQ0=0;MQRankSum=0.015;QD=19.26;ReadPosRankSum=0.458	GT:AD:DP:GQ:PL	0/1:16,22:38:99:760,0,511
chrXV	501577	.	G	A	634.77	PASS	AC=1;AF=0.5;AN=2;BaseQRankSum=-0.884;DP=44;Dels=0.0;FS=14.026;HaplotypeScore=0.0;MLEAC=1;MLEAF=0.5;MQ=42.0;MQ0=0;MQRankSum=0.577;QD=14.43;ReadPosRankSum=-0.625	GT:AD:DP:GQ:PL	0/1:24,20:44:99:663,0,830
chrXV	504872	.	G	A	1077.77	PASS	AC=1;AF=0.5;AN=2;BaseQRankSum=-1.681;DP=56;Dels=0.0;FS=0.0;HaplotypeScore=0.0;MLEAC=1;MLEAF=0.5;MQ=42.0;MQ0=0;MQRankSum=0.157;QD=19.25;ReadPosRankSum=-2.045	GT:AD:DP:GQ:PL	0/1:24,32:56:99:1106,0,798
chrXV	507383	.	G	A	900.77	PASS	AC=1;AF=0.5;AN=2;BaseQRankSum=-0.861;DP=51;Dels=0.0;FS=0.0;HaplotypeScore=0.0;MLEAC=1;MLEAF=0.5;MQ=42.0;MQ0=0;MQRankSum=0.956;QD=17.66;ReadPosRankSum=-0.634	GT:AD:DP:GQ:PL	0/1:23,28:51:99:929,0,781
chrXV	512951	.	G	A	1445.77	PASS	AC=1;AF=0.5;AN=2;BaseQRankSum=0.9;DP=66;Dels=0.0;FS=2.143;HaplotypeScore=0.0;MLEAC=1;MLEAF=0.5;MQ=42.0;MQ0=0;MQRankSum=0.873;QD=21.91;ReadPosRankSum=1.406	GT:AD:DP:GQ:PL	0/1:24,42:66:99:1474,0,737
chrXV	515959	.	G	A	1095.77	PASS	AC=1;AF=0.5;AN=2;BaseQRankSum=0.328;DP=71;Dels=0.0;FS=3.193;HaplotypeScore=0.8321;MLEAC=1;MLEAF=0.5;MQ=42.0;MQ0=0;MQRankSum=-0.892;QD=15.43;ReadPosRankSum=0.006	GT:AD:DP:GQ:PL	0/1:37,34:71:99:1124,0,1221
chrXV	516447	.	G	A	560.77	PASS	AC=1;AF=0.5;AN=2;BaseQRankSum=-0.08;DP=46;Dels=0.0;FS=4.36;HaplotypeScore=0.0;MLEAC=1;MLEAF=0.5;MQ=41.08;MQ0=1;MQRankSum=1.39;QD=12.19;ReadPosRankSum=0.379	GT:AD:DP:GQ:PL	0/1:27,19:46:99:589,0,813
chrXV	524739	.	G	A	1142.77	PASS	AC=1;AF=0.5;AN=2;BaseQRankSum=1.931;DP=64;Dels=0.0;FS=0.0;HaplotypeScore=0.0;MLEAC=1;MLEAF=0.5;MQ=42.0;MQ0=0;MQRankSum=-1.392;QD=17.86;ReadPosRankSum=0.841	GT:AD:DP:GQ:PL	0/1:30,34:64:99:1171,0,973
chrXV	526841	.	A	G	831.77	PASS	AC=1;AF=0.5;AN=2;BaseQRankSum=-0.16;DP=71;Dels=0.0;FS=7.09;HaplotypeScore=0.0;MLEAC=1;MLEAF=0.5;MQ=42.0;MQ0=0;MQRankSum=0.302;QD=11.72;ReadPosRankSum=0.006	GT:AD:DP:GQ:PL	0/1:44,27:71:99:860,0,1544
chrXV	527851	.	G	A	680.77	PASS	AC=1;AF=0.5;AN=2;BaseQRankSum=0.176;DP=42;Dels=0.0;FS=2.574;HaplotypeScore=1.7853;MLEAC=1;MLEAF=0.5;MQ=42.0;MQ0=0;MQRankSum=0.805;QD=16.21;ReadPosRankSum=0.528	GT:AD:DP:GQ:PL	0/1:21,21:42:99:709,0,683
chrXV	532381	.	G	A	854.77	PASS	AC=1;AF=0.5;AN=2;BaseQRankSum=1.301;DP=46;Dels=0.0;FS=8.671;HaplotypeScore=0.0;MLEAC=1;MLEAF=0.5;MQ=42.0;MQ0=0;MQRankSum=-0.287;QD=18.58;ReadPosRankSum=-1.323	GT:AD:DP:GQ:PL	0/1:21,25:46:99:883,0,709
chrXV	546201	.	G	A	1300.77	PASS	AC=1;AF=0.5;AN=2;BaseQRankSum=1.039;DP=69;Dels=0.0;FS=6.936;HaplotypeScore=0.0;MLEAC=1;MLEAF=0.5;MQ=42.0;MQ0=0;MQRankSum=-0.286;QD=18.85;ReadPosRankSum=0.444	GT:AD:DP:GQ:PL	0/1:29,40:69:99:1329,0,909
chrXV	550506	.	G	A	807.77	PASS	AC=1;AF=0.5;AN=2;BaseQRankSum=-1.742;DP=59;Dels=0.0;FS=3.809;HaplotypeScore=11.6242;MLEAC=1;MLEAF=0.5;MQ=40.85;MQ0=0;MQRankSum=-1.51;QD=13.69;ReadPosRankSum=1.331	GT:AD:DP:GQ:PL	0/1:24,29:59:99:836,0,728
chrXV	551523	.	C	T	702.77	PASS	AC=1;AF=0.5;AN=2;BaseQRankSum=0.97;DP=63;Dels=0.0;FS=0.979;HaplotypeScore=2.3548;MLEAC=1;MLEAF=0.5;MQ=41.77;MQ0=0;MQRankSum=2.328;QD=11.16;ReadPosRankSum=-0.389	GT:AD:DP:GQ:PL	0/1:39,24:63:99:731,0,1297
chrXV	556238	.	C	T	648.77	PASS	AC=1;AF=0.5;AN=2;BaseQRankSum=0.902;DP=45;Dels=0.0;FS=8.549;HaplotypeScore=0.734;MLEAC=1;MLEAF=0.5;MQ=41.53;MQ0=0;MQRankSum=0.4;QD=14.42;ReadPosRankSum=0.331	GT:AD:DP:GQ:PL	0/1:25,20:45:99:677,0,783
chrXV	563163	.	G	A	684.77	PASS	AC=1;AF=0.5;AN=2;BaseQRankSum=2.104;DP=54;Dels=0.0;FS=1.064;HaplotypeScore=0.0;MLEAC=1;MLEAF=0.5;MQ=42.0;MQ0=0;MQRankSum=-1.03;QD=12.68;ReadPosRankSum=0.22	GT:AD:DP:GQ:PL	0/1:32,22:54:99:713,0,1024
chrXV	571148	.	G	A	1104.77	PASS	AC=1;AF=0.5;AN=2;BaseQRankSum=1.418;DP=66;Dels=0.0;FS=0.0;HaplotypeScore=0.0;MLEAC=1;MLEAF=0.5;MQ=42.0;MQ0=0;MQRankSum=0.686;QD=16.74;ReadPosRankSum=0.532	GT:AD:DP:GQ:PL	0/1:32,34:66:99:1133,0,1009
chrXV	574140	.	G	A	983.77	PASS	AC=1;AF=0.5;AN=2;BaseQRankSum=0.387;DP=79;Dels=0.0;FS=0.0;HaplotypeScore=0.0;MLEAC=1;MLEAF=0.5;MQ=42.0;MQ0=0;MQRankSum=0.146;QD=12.45;ReadPosRankSum=0.045	GT:AD:DP:GQ:PL	0/1:48,31:79:99:1012,0,1665
chrXV	578355	.	G	A	1211.77	PASS	AC=1;AF=0.5;AN=2;BaseQRankSum=-0.671;DP=70;Dels=0.0;FS=1.99;HaplotypeScore=0.0;MLEAC=1;MLEAF=0.5;MQ=42.0;MQ0=0;MQRankSum=0.965;QD=17.31;ReadPosRankSum=-0.506	GT:AD:DP:GQ:PL	0/1:33,37:70:99:1240,0,1105
chrXV	579445	.	G	A	1130.77	PASS	AC=1;AF=0.5;AN=2;BaseQRankSum=0.703;DP=78;Dels=0.0;FS=1.879;HaplotypeScore=0.0;MLEAC=1;MLEAF=0.5;MQ=41.97;MQ0=0;MQRankSum=-0.532;QD=14.5;ReadPosRankSum=0.08	GT:AD:DP:GQ:PL	0/1:43,35:78:99:1159,0,1491
chrXV	582802	.	G	A	574.77	PASS	AC=1;AF=0.5;AN=2;BaseQRankSum=-0.557;DP=60;Dels=0.0;FS=3.89;HaplotypeScore=0.0;MLEAC=1;MLEAF=0.5;MQ=42.0;MQ0=0;MQRankSum=1.325;QD=9.58;ReadPosRankSum=1.137	GT:AD:DP:GQ:PL	0/1:40,20:60:99:603,0,1401
chrXV	587301	.	A	G	1037.77	PASS	AC=1;AF=0.5;AN=2;BaseQRankSum=1.063;DP=62;Dels=0.0;FS=11.491;HaplotypeScore=0.0;MLEAC=1;MLEAF=0.5;MQ=42.0;MQ0=0;MQRankSum=0.021;QD=16.74;ReadPosRankSum=1.599	GT:AD:DP:GQ:PL	0/1:30,32:62:99:1066,0,934
chrXV	592509	.	C	A	388.77	PASS	AC=1;AF=0.5;AN=2;BaseQRankSum=-1.133;DP=53;Dels=0.0;FS=48.156;HaplotypeScore=0.0;MLEAC=1;MLEAF=0.5;MQ=42.0;MQ0=0;MQRankSum=-1.075;QD=7.34;ReadPosRankSum=0.785	GT:AD:DP:GQ:PL	0/1:37,16:53:99:417,0,1260
chrXV	601983	.	G	A	618.77	PASS	AC=1;AF=0.5;AN=2;BaseQRankSum=0.59;DP=34;Dels=0.0;FS=1.377;HaplotypeScore=0.0;MLEAC=1;MLEAF=0.5;MQ=42.0;MQ0=0;MQRankSum=-1.145;QD=18.2;ReadPosRankSum=-0.069	GT:AD:DP:GQ:PL	0/1:15,19:34:99:647,0,455
chrXV	602980	.	T	C	584.77	PASS	AC=1;AF=0.5;AN=2;BaseQRankSum=-0.324;DP=48;Dels=0.0;FS=4.488;HaplotypeScore=0.0;MLEAC=1;MLEAF=0.5;MQ=41.69;MQ0=0;MQRankSum=-0.01;QD=12.18;ReadPosRankSum=0.45	GT:AD:DP:GQ:PL	0/1:28,20:48:99:613,0,940
chrXV	609099	.	T	C	922.77	PASS	AC=1;AF=0.5;AN=2;BaseQRankSum=0.173;DP=56;Dels=0.0;FS=2.276;HaplotypeScore=5.1621;MLEAC=1;MLEAF=0.5;MQ=41.67;MQ0=0;MQRankSum=0.025;QD=16.48;ReadPosRankSum=-0.518	GT:AD:DP:GQ:PL	0/1:26,30:56:99:951,0,837
chrXV	609119	.	C	T	281.77	PASS	AC=1;AF=0.5;AN=2;BaseQRankSum=-1.415;DP=49;Dels=0.0;FS=32.313;HaplotypeScore=1.7552;MLEAC=1;MLEAF=0.5;MQ=41.66;MQ0=0;MQRankSum=0.283;QD=5.75;ReadPosRankSum=-0.6	GT:AD:DP:GQ:PL	0/1:36,13:49:99:310,0,1161
chrXV	609757	.	G	A	546.77	PASS	AC=1;AF=0.5;AN=2;BaseQRankSum=-0.585;DP=40;Dels=0.0;FS=2.774;HaplotypeScore=0.0;MLEAC=1;MLEAF=0.5;MQ=42.0;MQ0=0;MQRankSum=0.095;QD=13.67;ReadPosRankSum=-0.693	GT:AD:DP:GQ:PL	0/1:22,18:40:99:575,0,723
chrXV	609827	.	G	A	715.77	PASS	AC=1;AF=0.5;AN=2;BaseQRankSum=0.261;DP=45;Dels=0.0;FS=6.369;HaplotypeScore=0.0;MLEAC=1;MLEAF=0.5;MQ=42.0;MQ0=0;MQRankSum=0.534;QD=15.91;ReadPosRankSum=1.465	GT:AD:DP:GQ:PL	0/1:23,22:45:99:744,0,783
chrXV	614411	.	G	A	840.77	PASS	AC=1;AF=0.5;AN=2;BaseQRankSum=-0.251;DP=54;Dels=0.0;FS=0.0;HaplotypeScore=8.4073;MLEAC=1;MLEAF=0.5;MQ=41.93;MQ0=0;MQRankSum=0.424;QD=15.57;ReadPosRankSum=-0.597	GT:AD:DP:GQ:PL	0/1:28,26:54:99:869,0,922
chrXV	620303	.	G	A	603.77	PASS	AC=1;AF=0.5;AN=2;BaseQRankSum=-0.531;DP=50;Dels=0.0;FS=1.102;HaplotypeScore=0.7887;MLEAC=1;MLEAF=0.5;MQ=42.0;MQ0=0;MQRankSum=1.12;QD=12.08;ReadPosRankSum=1.396	GT:AD:DP:GQ:PL	0/1:29,21:50:99:632,0,970
chrXV	624222	.	G	A	1384.77	PASS	AC=1;AF=0.5;AN=2;BaseQRankSum=-0.538;DP=76;Dels=0.0;FS=0.0;HaplotypeScore=0.0;MLEAC=1;MLEAF=0.5;MQ=42.0;MQ0=0;MQRankSum=-0.705;QD=18.22;ReadPosRankSum=0.12	GT:AD:DP:GQ:PL	0/1:34,42:76:99:1413,0,1154
chrXV	630196	.	T	C	423.77	PASS	AC=1;AF=0.5;AN=2;BaseQRankSum=2.458;DP=38;Dels=0.0;FS=0.0;HaplotypeScore=0.734;MLEAC=1;MLEAF=0.5;MQ=42.0;MQ0=0;MQRankSum=1.049;QD=11.15;ReadPosRankSum=-1.112	GT:AD:DP:GQ:PL	0/1:23,14:38:99:452,0,698
chrXV	630475	.	G	T	280.77	PASS	AC=1;AF=0.5;AN=2;BaseQRankSum=0.026;DP=26;Dels=0.0;FS=39.678;HaplotypeScore=2.8995;MLEAC=1;MLEAF=0.5;MQ=41.7;MQ0=0;MQRankSum=-0.343;QD=10.8;ReadPosRankSum=1.924	GT:AD:DP:GQ:PL	0/1:16,10:26:99:309,0,544
chrXV	630476	.	C	T	273.77	PASS	AC=1;AF=0.5;AN=2;BaseQRankSum=-0.083;DP=25;Dels=0.0;FS=41.72;HaplotypeScore=2.8995;MLEAC=1;MLEAF=0.5;MQ=41.69;MQ0=0;MQRankSum=-1.248;QD=10.95;ReadPosRankSum=1.692	GT:AD:DP:GQ:PL	0/1:15,10:25:99:302,0,483
chrXV	631859	.	A	T	304.77	PASS	AC=1;AF=0.5;AN=2;BaseQRankSum=-2.109;DP=44;Dels=0.0;FS=54.835;HaplotypeScore=0.0;MLEAC=1;MLEAF=0.5;MQ=42.0;MQ0=0;MQRankSum=-0.232;QD=6.93;ReadPosRankSum=0.257	GT:AD:DP:GQ:PL	0/1:31,13:44:99:333,0,1098
chrXV	631986	.	A	G	613.77	PASS	AC=1;AF=0.5;AN=2;BaseQRankSum=-0.148;DP=45;Dels=0.0;FS=0.0;HaplotypeScore=1.5774;MLEAC=1;MLEAF=0.5;MQ=41.68;MQ0=0;MQRankSum=1.081;QD=13.64;ReadPosRankSum=-1.103	GT:AD:DP:GQ:PL	0/1:24,21:45:99:642,0,791
chrXV	635422	.	G	A	597.77	PASS	AC=1;AF=0.5;AN=2;BaseQRankSum=-0.38;DP=37;Dels=0.0;FS=7.36;HaplotypeScore=0.0;MLEAC=1;MLEAF=0.5;MQ=42.0;MQ0=0;MQRankSum=0.41;QD=16.16;ReadPosRankSum=-1.14	GT:AD:DP:GQ:PL	0/1:18,19:37:99:626,0,580
chrXV	635763	.	G	A	652.77	PASS	AC=1;AF=0.5;AN=2;BaseQRankSum=0.516;DP=42;Dels=0.0;FS=4.504;HaplotypeScore=0.734;MLEAC=1;MLEAF=0.5;MQ=42.0;MQ0=0;MQRankSum=-0.97;QD=15.54;ReadPosRankSum=0.718	GT:AD:DP:GQ:PL	0/1:22,20:42:99:681,0,755
chrXV	638731	.	A	G	1710.77	PASS	AC=1;AF=0.5;AN=2;BaseQRankSum=0.484;DP=89;Dels=0.0;FS=4.132;HaplotypeScore=0.0;MLEAC=1;MLEAF=0.5;MQ=42.0;MQ0=0;MQRankSum=-1.063;QD=19.22;ReadPosRankSum=1.211	GT:AD:DP:GQ:PL	0/1:39,50:89:99:1739,0,1296
chrXV	641391	.	A	G	787.77	PASS	AC=1;AF=0.5;AN=2;BaseQRankSum=0.835;DP=62;Dels=0.0;FS=2.16;HaplotypeScore=0.0;MLEAC=1;MLEAF=0.5;MQ=42.0;MQ0=0;MQRankSum=0.278;QD=12.71;ReadPosRankSum=0.763	GT:AD:DP:GQ:PL	0/1:36,26:62:99:816,0,1162
chrXV	651745	.	T	A	510.77	PASS	AC=1;AF=0.5;AN=2;BaseQRankSum=1.225;DP=34;Dels=0.0;FS=34.107;HaplotypeScore=3.9942;MLEAC=1;MLEAF=0.5;MQ=41.41;MQ0=0;MQRankSum=-0.259;QD=15.02;ReadPosRankSum=0.431	GT:AD:DP:GQ:PL	0/1:18,16:34:99:539,0,623
chrXV	659767	.	G	A	764.77	PASS	AC=1;AF=0.5;AN=2;BaseQRankSum=-0.087;DP=65;Dels=0.0;FS=2.056;HaplotypeScore=0.0;MLEAC=1;MLEAF=0.5;MQ=42.0;MQ0=0;MQRankSum=0.636;QD=11.77;ReadPosRankSum=0.663	GT:AD:DP:GQ:PL	0/1:39,26:65:99:793,0,1296
chrXV	660962	.	G	A	752.77	PASS	AC=1;AF=0.5;AN=2;BaseQRankSum=0.305;DP=54;Dels=0.0;FS=1.055;HaplotypeScore=0.0;MLEAC=1;MLEAF=0.5;MQ=42.0;MQ0=0;MQRankSum=0.775;QD=13.94;ReadPosRankSum=-0.026	GT:AD:DP:GQ:PL	0/1:30,24:54:99:781,0,1017
chrXV	661549	.	G	A	580.77	PASS	AC=1;AF=0.5;AN=2;BaseQRankSum=-1.291;DP=56;Dels=0.0;FS=19.067;HaplotypeScore=0.0;MLEAC=1;MLEAF=0.5;MQ=42.0;MQ0=0;MQRankSum=-0.436;QD=10.37;ReadPosRankSum=-0.71	GT:AD:DP:GQ:PL	0/1:36,20:56:99:609,0,1267
chrXV	675005	.	A	C	2017.77	PASS	AC=1;AF=0.5;AN=2;BaseQRankSum=1.909;DP=65;Dels=0.0;FS=0.0;HaplotypeScore=0.9996;MLEAC=1;MLEAF=0.5;MQ=41.33;MQ0=0;MQRankSum=-0.978;QD=31.04;ReadPosRankSum=4.777	GT:AD:DP:GQ:PL	0/1:9,56:65:99:2046,0,155
chrXV	675006	.	C	A	2037.77	PASS	AC=1;AF=0.5;AN=2;BaseQRankSum=2.915;DP=65;Dels=0.0;FS=0.0;HaplotypeScore=0.9996;MLEAC=1;MLEAF=0.5;MQ=41.33;MQ0=0;MQRankSum=-0.731;QD=31.35;ReadPosRankSum=4.777	GT:AD:DP:GQ:PL	0/1:9,56:65:99:2066,0,138
chrXV	681575	.	G	A	834.77	PASS	AC=1;AF=0.5;AN=2;BaseQRankSum=-0.392;DP=57;Dels=0.0;FS=3.654;HaplotypeScore=0.0;MLEAC=1;MLEAF=0.5;MQ=42.0;MQ0=0;MQRankSum=0.024;QD=14.65;ReadPosRankSum=1.271	GT:AD:DP:GQ:PL	0/1:30,27:57:99:863,0,1029
chrXV	681735	.	G	A	740.77	PASS	AC=1;AF=0.5;AN=2;BaseQRankSum=2.411;DP=54;Dels=0.0;FS=1.045;HaplotypeScore=0.0;MLEAC=1;MLEAF=0.5;MQ=41.95;MQ0=0;MQRankSum=-0.044;QD=13.72;ReadPosRankSum=2.254	GT:AD:DP:GQ:PL	0/1:30,24:54:99:769,0,993
chrXV	685687	.	G	A	1286.77	PASS	AC=1;AF=0.5;AN=2;BaseQRankSum=1.174;DP=66;Dels=0.0;FS=5.094;HaplotypeScore=0.0;MLEAC=1;MLEAF=0.5;MQ=42.0;MQ0=0;MQRankSum=-1.2;QD=19.5;ReadPosRankSum=0.104	GT:AD:DP:GQ:PL	0/1:27,39:66:99:1315,0,785
chrXV	690177	.	G	A	839.77	PASS	AC=1;AF=0.5;AN=2;BaseQRankSum=-1.281;DP=42;Dels=0.0;FS=2.748;HaplotypeScore=0.0;MLEAC=1;MLEAF=0.5;MQ=42.0;MQ0=0;MQRankSum=1.589;QD=19.99;ReadPosRankSum=0.077	GT:AD:DP:GQ:PL	0/1:17,25:42:99:868,0,549
chrXV	693043	.	G	A	1005.77	PASS	AC=1;AF=0.5;AN=2;BaseQRankSum=0.769;DP=55;Dels=0.0;FS=2.305;HaplotypeScore=0.0;MLEAC=1;MLEAF=0.5;MQ=42.0;MQ0=0;MQRankSum=0.127;QD=18.29;ReadPosRankSum=0.059	GT:AD:DP:GQ:PL	0/1:25,30:55:99:1034,0,827
chrXV	694097	.	G	A	985.77	PASS	AC=1;AF=0.5;AN=2;BaseQRankSum=-0.969;DP=57;Dels=0.0;FS=1.006;HaplotypeScore=0.0;MLEAC=1;MLEAF=0.5;MQ=42.0;MQ0=0;MQRankSum=-0.28;QD=17.29;ReadPosRankSum=0.937	GT:AD:DP:GQ:PL	0/1:26,31:57:99:1014,0,858
chrXV	695411	.	G	A	859.77	PASS	AC=1;AF=0.5;AN=2;BaseQRankSum=-1.486;DP=53;Dels=0.0;FS=1.054;HaplotypeScore=0.0;MLEAC=1;MLEAF=0.5;MQ=42.0;MQ0=0;MQRankSum=-0.471;QD=16.22;ReadPosRankSum=-0.471	GT:AD:DP:GQ:PL	0/1:26,27:53:99:888,0,874
chrXV	696722	.	G	A	882.77	PASS	AC=1;AF=0.5;AN=2;BaseQRankSum=-0.714;DP=52;Dels=0.0;FS=2.304;HaplotypeScore=0.0;MLEAC=1;MLEAF=0.5;MQ=42.0;MQ0=0;MQRankSum=1.722;QD=16.98;ReadPosRankSum=-1.74	GT:AD:DP:GQ:PL	0/1:25,27:52:99:911,0,832
chrXV	699727	.	G	A	805.77	PASS	AC=1;AF=0.5;AN=2;BaseQRankSum=-0.429;DP=46;Dels=0.0;FS=0.0;HaplotypeScore=0.8321;MLEAC=1;MLEAF=0.5;MQ=41.96;MQ0=0;MQRankSum=-0.737;QD=17.52;ReadPosRankSum=0.319	GT:AD:DP:GQ:PL	0/1:22,24:46:99:834,0,748
chrXV	700077	.	G	A	1030.77	PASS	AC=1;AF=0.5;AN=2;BaseQRankSum=-0.466;DP=52;Dels=0.0;FS=7.901;HaplotypeScore=0.0;MLEAC=1;MLEAF=0.5;MQ=42.0;MQ0=0;MQRankSum=-1.156;QD=19.82;ReadPosRankSum=0.336	GT:AD:DP:GQ:PL	0/1:21,31:52:99:1059,0,679
chrXV	710334	.	T	A	311.77	PASS	AC=1;AF=0.5;AN=2;BaseQRankSum=-2.183;DP=38;Dels=0.0;FS=42.726;HaplotypeScore=0.0;MLEAC=1;MLEAF=0.5;MQ=42.0;MQ0=0;MQRankSum=-0.173;QD=8.2;ReadPosRankSum=0.612	GT:AD:DP:GQ:PL	0/1:26,12:38:99:340,0,849
chrXV	713149	.	T	C	585.77	PASS	AC=1;AF=0.5;AN=2;BaseQRankSum=-0.853;DP=44;Dels=0.0;FS=1.192;HaplotypeScore=0.0;MLEAC=1;MLEAF=0.5;MQ=41.96;MQ0=0;MQRankSum=0.782;QD=13.31;ReadPosRankSum=-0.663	GT:AD:DP:GQ:PL	0/1:25,19:44:99:614,0,800
chrXV	715656	.	G	A	893.77	PASS	AC=1;AF=0.5;AN=2;BaseQRankSum=0.748;DP=48;Dels=0.0;FS=0.0;HaplotypeScore=0.0;MLEAC=1;MLEAF=0.5;MQ=42.0;MQ0=0;MQRankSum=0.665;QD=18.62;ReadPosRankSum=-0.831	GT:AD:DP:GQ:PL	0/1:21,27:48:99:922,0,685
chrXV	720020	.	G	A	841.77	PASS	AC=1;AF=0.5;AN=2;BaseQRankSum=-1.671;DP=54;Dels=0.0;FS=2.446;HaplotypeScore=0.0;MLEAC=1;MLEAF=0.5;MQ=42.0;MQ0=0;MQRankSum=-0.892;QD=15.59;ReadPosRankSum=-0.545	GT:AD:DP:GQ:PL	0/1:26,28:54:99:870,0,873
chrXV	727055	.	G	A	698.77	PASS	AC=1;AF=0.5;AN=2;BaseQRankSum=0.639;DP=60;Dels=0.0;FS=0.0;HaplotypeScore=0.0;MLEAC=1;MLEAF=0.5;MQ=41.76;MQ0=0;MQRankSum=0.502;QD=11.65;ReadPosRankSum=-0.395	GT:AD:DP:GQ:PL	0/1:37,23:60:99:727,0,1265
chrXV	727245	.	A	G	1130.77	PASS	AC=1;AF=0.5;AN=2;BaseQRankSum=2.129;DP=60;Dels=0.0;FS=3.85;HaplotypeScore=0.0;MLEAC=1;MLEAF=0.5;MQ=42.0;MQ0=0;MQRankSum=0.66;QD=18.85;ReadPosRankSum=0.66	GT:AD:DP:GQ:PL	0/1:25,35:60:99:1159,0,755
chrXV	736259	.	T	A	416.77	PASS	AC=1;AF=0.5;AN=2;BaseQRankSum=-3.728;DP=38;Dels=0.0;FS=42.075;HaplotypeScore=4.9732;MLEAC=1;MLEAF=0.5;MQ=41.23;MQ0=0;MQRankSum=0.499;QD=10.97;ReadPosRankSum=0.117	GT:AD:DP:GQ:PL	0/1:21,17:38:99:445,0,680
chrXV	737292	.	G	A	734.77	PASS	AC=1;AF=0.5;AN=2;BaseQRankSum=0.491;DP=42;Dels=0.0;FS=0.0;HaplotypeScore=0.0;MLEAC=1;MLEAF=0.5;MQ=42.0;MQ0=0;MQRankSum=1.07;QD=17.49;ReadPosRankSum=1.02	GT:AD:DP:GQ:PL	0/1:20,22:42:99:763,0,677
chrXV	738946	.	A	G	319.77	PASS	AC=1;AF=0.5;AN=2;BaseQRankSum=-0.218;DP=36;Dels=0.0;FS=1.356;HaplotypeScore=0.0;MLEAC=1;MLEAF=0.5;MQ=42.0;MQ0=0;MQRankSum=-1.359;QD=8.88;ReadPosRankSum=2.265	GT:AD:DP:GQ:PL	0/1:24,12:36:99:348,0,821
chrXV	752360	.	C	T	878.77	PASS	AC=1;AF=0.5;AN=2;BaseQRankSum=0.131;DP=63;Dels=0.0;FS=2.076;HaplotypeScore=0.0;MLEAC=1;MLEAF=0.5;MQ=42.0;MQ0=0;MQRankSum=-0.934;QD=13.95;ReadPosRankSum=1.058	GT:AD:DP:GQ:PL	0/1:35,28:63:99:907,0,1202
chrXV	768116	.	G	A	839.77	PASS	AC=1;AF=0.5;AN=2;BaseQRankSum=0.617;DP=61;Dels=0.0;FS=0.0;HaplotypeScore=0.0;MLEAC=1;MLEAF=0.5;MQ=42.0;MQ0=0;MQRankSum=-0.123;QD=13.77;ReadPosRankSum=0.08	GT:AD:DP:GQ:PL	0/1:34,27:61:99:868,0,1147
chrXV	774102	.	G	A	984.77	PASS	AC=1;AF=0.5;AN=2;BaseQRankSum=-0.296;DP=61;Dels=0.0;FS=2.182;HaplotypeScore=0.0;MLEAC=1;MLEAF=0.5;MQ=41.97;MQ0=0;MQRankSum=-0.584;QD=16.14;ReadPosRankSum=-1.363	GT:AD:DP:GQ:PL	0/1:31,30:61:99:1013,0,1072
chrXV	776828	.	G	A	616.77	PASS	AC=1;AF=0.5;AN=2;BaseQRankSum=-0.355;DP=53;Dels=0.0;FS=0.0;HaplotypeScore=0.5784;MLEAC=1;MLEAF=0.5;MQ=41.93;MQ0=0;MQRankSum=-0.373;QD=11.64;ReadPosRankSum=-2.009	GT:AD:DP:GQ:PL	0/1:32,21:53:99:645,0,1055
chrXV	776889	.	G	A	608.77	PASS	AC=1;AF=0.5;AN=2;BaseQRankSum=-1.701;DP=47;Dels=0.0;FS=2.509;HaplotypeScore=0.8321;MLEAC=1;MLEAF=0.5;MQ=41.92;MQ0=0;MQRankSum=-0.524;QD=12.95;ReadPosRankSum=-0.267	GT:AD:DP:GQ:PL	0/1:26,21:47:99:637,0,886
chrXV	785148	.	G	A	913.77	PASS	AC=1;AF=0.5;AN=2;BaseQRankSum=-0.377;DP=76;Dels=0.0;FS=3.168;HaplotypeScore=0.0;MLEAC=1;MLEAF=0.5;MQ=42.0;MQ0=0;MQRankSum=-0.122;QD=12.02;ReadPosRankSum=0.76	GT:AD:DP:GQ:PL	0/1:46,30:76:99:942,0,1623
chrXV	793345	.	G	A	948.77	PASS	AC=1;AF=0.5;AN=2;BaseQRankSum=-0.359;DP=62;Dels=0.0;FS=0.0;HaplotypeScore=0.0;MLEAC=1;MLEAF=0.5;MQ=42.0;MQ0=0;MQRankSum=-1.444;QD=15.3;ReadPosRankSum=-0.218	GT:AD:DP:GQ:PL	0/1:32,30:62:99:977,0,1088
chrXV	794232	.	G	A	1207.77	PASS	AC=1;AF=0.5;AN=2;BaseQRankSum=-0.006;DP=71;Dels=0.0;FS=4.667;HaplotypeScore=0.0;MLEAC=1;MLEAF=0.5;MQ=42.0;MQ0=0;MQRankSum=1.686;QD=17.01;ReadPosRankSum=-0.927	GT:AD:DP:GQ:PL	0/1:34,37:71:99:1236,0,1102
chrXV	795536	.	G	A	1042.77	PASS	AC=1;AF=0.5;AN=2;BaseQRankSum=1.391;DP=74;Dels=0.0;FS=4.577;HaplotypeScore=0.0;MLEAC=1;MLEAF=0.5;MQ=42.0;MQ0=0;MQRankSum=-1.893;QD=14.09;ReadPosRankSum=-0.245	GT:AD:DP:GQ:PL	0/1:42,32:74:99:1071,0,1428
chrXV	795690	.	G	A	1632.77	PASS	AC=1;AF=0.5;AN=2;BaseQRankSum=0.329;DP=77;Dels=0.0;FS=0.869;HaplotypeScore=0.734;MLEAC=1;MLEAF=0.5;MQ=42.0;MQ0=0;MQRankSum=-0.559;QD=21.2;ReadPosRankSum=-0.642	GT:AD:DP:GQ:PL	0/1:30,47:77:99:1661,0,968
chrXV	801493	.	G	A	771.77	PASS	AC=1;AF=0.5;AN=2;BaseQRankSum=0.322;DP=54;Dels=0.0;FS=0.0;HaplotypeScore=0.0;MLEAC=1;MLEAF=0.5;MQ=42.0;MQ0=0;MQRankSum=1.001;QD=14.29;ReadPosRankSum=0.148	GT:AD:DP:GQ:PL	0/1:30,24:54:99:800,0,985
chrXV	801932	.	G	A	568.77	PASS	AC=1;AF=0.5;AN=2;BaseQRankSum=1.359;DP=50;Dels=0.0;FS=4.121;HaplotypeScore=0.0;MLEAC=1;MLEAF=0.5;MQ=42.0;MQ0=0;MQRankSum=0.2;QD=11.38;ReadPosRankSum=0.66	GT:AD:DP:GQ:PL	0/1:31,19:50:99:597,0,1042
chrXV	803048	.	G	A	1282.77	PASS	AC=1;AF=0.5;AN=2;BaseQRankSum=-1.047;DP=63;Dels=0.0;FS=6.929;HaplotypeScore=0.734;MLEAC=1;MLEAF=0.5;MQ=42.0;MQ0=0;MQRankSum=0.738;QD=20.36;ReadPosRankSum=-1.651	GT:AD:DP:GQ:PL	0/1:25,38:63:99:1311,0,814
chrXV	803146	.	G	A	1341.77	PASS	AC=1;AF=0.5;AN=2;BaseQRankSum=0.588;DP=71;Dels=0.0;FS=2.009;HaplotypeScore=0.0;MLEAC=1;MLEAF=0.5;MQ=42.0;MQ0=0;MQRankSum=-1.007;QD=18.9;ReadPosRankSum=-1.31	GT:AD:DP:GQ:PL	0/1:30,41:71:99:1370,0,935
chrXV	803272	.	A	G	1027.77	PASS	AC=1;AF=0.5;AN=2;BaseQRankSum=0.178;DP=81;Dels=0.0;FS=3.075;HaplotypeScore=0.0;MLEAC=1;MLEAF=0.5;MQ=42.0;MQ0=0;MQRankSum=-0.053;QD=12.69;ReadPosRankSum=2.465	GT:AD:DP:GQ:PL	0/1:48,33:81:99:1056,0,1626
chrXV	806419	.	G	A	850.77	PASS	AC=1;AF=0.5;AN=2;BaseQRankSum=-0.758;DP=61;Dels=0.0;FS=0.0;HaplotypeScore=0.0;MLEAC=1;MLEAF=0.5;MQ=42.0;MQ0=0;MQRankSum=-0.744;QD=13.95;ReadPosRankSum=-0.325	GT:AD:DP:GQ:PL	0/1:32,29:61:99:879,0,1063
chrXV	807974	.	G	A	1065.77	PASS	AC=1;AF=0.5;AN=2;BaseQRankSum=1.074;DP=72;Dels=0.0;FS=10.318;HaplotypeScore=0.7887;MLEAC=1;MLEAF=0.5;MQ=42.0;MQ0=0;MQRankSum=-0.486;QD=14.8;ReadPosRankSum=-0.102	GT:AD:DP:GQ:PL	0/1:39,33:72:99:1094,0,1238
chrXV	808131	.	G	A	912.77	PASS	AC=1;AF=0.5;AN=2;BaseQRankSum=0.459;DP=59;Dels=0.0;FS=0.0;HaplotypeScore=0.7887;MLEAC=1;MLEAF=0.5;MQ=41.64;MQ0=1;MQRankSum=1.346;QD=15.47;ReadPosRankSum=2.357	GT:AD:DP:GQ:PL	0/1:30,28:59:99:941,0,1016
chrXV	814138	.	C	T	901.77	PASS	AC=1;AF=0.5;AN=2;BaseQRankSum=-0.486;DP=52;Dels=0.0;FS=3.775;HaplotypeScore=0.0;MLEAC=1;MLEAF=0.5;MQ=42.0;MQ0=0;MQRankSum=-0.835;QD=17.34;ReadPosRankSum=-0.358	GT:AD:DP:GQ:PL	0/1:24,28:52:99:930,0,795
chrXV	841787	.	G	A	948.77	PASS	AC=1;AF=0.5;AN=2;BaseQRankSum=-0.867;DP=70;Dels=0.0;FS=0.889;HaplotypeScore=1.6642;MLEAC=1;MLEAF=0.5;MQ=42.0;MQ0=0;MQRankSum=0.159;QD=13.55;ReadPosRankSum=0.053	GT:AD:DP:GQ:PL	0/1:38,32:70:99:977,0,1267
chrXV	846285	.	G	A	380.77	PASS	AC=1;AF=0.5;AN=2;BaseQRankSum=0.97;DP=37;Dels=0.0;FS=49.991;HaplotypeScore=0.9998;MLEAC=1;MLEAF=0.5;MQ=42.0;MQ0=0;MQRankSum=-1.161;QD=10.29;ReadPosRankSum=1.638	GT:AD:DP:GQ:PL	0/1:24,13:37:99:409,0,812
chrXV	850703	.	C	A	574.77	PASS	AC=1;AF=0.5;AN=2;BaseQRankSum=-0.609;DP=46;Dels=0.0;FS=57.928;HaplotypeScore=0.7887;MLEAC=1;MLEAF=0.5;MQ=41.96;MQ0=0;MQRankSum=-0.742;QD=12.49;ReadPosRankSum=2.737	GT:AD:DP:GQ:PL	0/1:26,20:46:99:603,0,858
chrXV	866128	.	G	A	876.77	PASS	AC=1;AF=0.5;AN=2;BaseQRankSum=2.661;DP=57;Dels=0.0;FS=0.0;HaplotypeScore=0.0;MLEAC=1;MLEAF=0.5;MQ=42.0;MQ0=0;MQRankSum=-0.615;QD=15.38;ReadPosRankSum=0.903	GT:AD:DP:GQ:PL	0/1:30,27:57:99:905,0,936
chrXV	889654	.	C	T	698.77	PASS	AC=1;AF=0.5;AN=2;BaseQRankSum=0.075;DP=56;Dels=0.0;FS=7.677;HaplotypeScore=0.0;MLEAC=1;MLEAF=0.5;MQ=42.0;MQ0=0;MQRankSum=0.377;QD=12.48;ReadPosRankSum=-1.535	GT:AD:DP:GQ:PL	0/1:34,22:56:99:727,0,1203
chrXV	889731	.	T	A	168.77	PASS	AC=1;AF=0.5;AN=2;BaseQRankSum=-3.261;DP=56;Dels=0.0;FS=45.95;HaplotypeScore=7.3458;MLEAC=1;MLEAF=0.5;MQ=40.33;MQ0=1;MQRankSum=-0.496;QD=3.01;ReadPosRankSum=-2.227	GT:AD:DP:GQ:PL	0/1:37,19:56:99:197,0,1034
chrXV	895703	.	C	T	635.77	PASS	AC=1;AF=0.5;AN=2;BaseQRankSum=4.666;DP=54;Dels=0.0;FS=56.091;HaplotypeScore=3.3112;MLEAC=1;MLEAF=0.5;MQ=41.44;MQ0=0;MQRankSum=-0.994;QD=11.77;ReadPosRankSum=2.893	GT:AD:DP:GQ:PL	0/1:34,20:54:99:664,0,910
chrXV	895758	.	G	T	174.77	PASS	AC=1;AF=0.5;AN=2;BaseQRankSum=-4.01;DP=40;Dels=0.0;FS=34.84;HaplotypeScore=4.2446;MLEAC=1;MLEAF=0.5;MQ=40.5;MQ0=0;MQRankSum=-0.53;QD=4.37;ReadPosRankSum=-0.076	GT:AD:DP:GQ:PL	0/1:26,14:40:99:203,0,829
chrXV	911726	.	T	A	264.77	PASS	AC=1;AF=0.5;AN=2;BaseQRankSum=2.338;DP=32;Dels=0.0;FS=43.321;HaplotypeScore=4.6564;MLEAC=1;MLEAF=0.5;MQ=41.31;MQ0=0;MQRankSum=-1.687;QD=8.27;ReadPosRankSum=2.948	GT:AD:DP:GQ:PL	0/1:22,10:32:99:293,0,744
chrXV	911727	.	G	T	244.77	PASS	AC=1;AF=0.5;AN=2;BaseQRankSum=2.431;DP=33;Dels=0.0;FS=37.485;HaplotypeScore=4.6564;MLEAC=1;MLEAF=0.5;MQ=41.33;MQ0=0;MQRankSum=-1.006;QD=7.42;ReadPosRankSum=3.102	GT:AD:DP:GQ:PL	0/1:23,9:33:99:273,0,748
chrXV	926618	.	C	T	1270.77	PASS	AC=1;AF=0.5;AN=2;BaseQRankSum=1.029;DP=70;Dels=0.0;FS=10.438;HaplotypeScore=0.0;MLEAC=1;MLEAF=0.5;MQ=42.0;MQ0=0;MQRankSum=0.473;QD=18.15;ReadPosRankSum=2.708	GT:AD:DP:GQ:PL	0/1:31,39:70:99:1299,0,1015
chrXV	940807	.	G	A	1102.77	PASS	AC=1;AF=0.5;AN=2;BaseQRankSum=-0.12;DP=48;Dels=0.0;FS=9.581;HaplotypeScore=0.0;MLEAC=1;MLEAF=0.5;MQ=42.0;MQ0=0;MQRankSum=-1.17;QD=22.97;ReadPosRankSum=-0.776	GT:AD:DP:GQ:PL	0/1:16,32:48:99:1131,0,508
chrXV	946107	.	A	G	1037.77	PASS	AC=1;AF=0.5;AN=2;BaseQRankSum=-2.252;DP=66;Dels=0.0;FS=2.047;HaplotypeScore=0.0;MLEAC=1;MLEAF=0.5;MQ=42.0;MQ0=0;MQRankSum=-0.417;QD=15.72;ReadPosRankSum=-0.43	GT:AD:DP:GQ:PL	0/1:34,32:66:99:1066,0,1145
chrXV	947730	.	A	C	134.77	PASS	AC=1;AF=0.5;AN=2;BaseQRankSum=-2.064;DP=51;Dels=0.0;FS=17.988;HaplotypeScore=6.934;MLEAC=1;MLEAF=0.5;MQ=41.96;MQ0=0;MQRankSum=-1.221;QD=2.64;ReadPosRankSum=-0.638	GT:AD:DP:GQ:PL	0/1:38,13:51:99:163,0,929
chrXV	954228	.	G	A	816.77	PASS	AC=1;AF=0.5;AN=2;BaseQRankSum=1.675;DP=43;Dels=0.0;FS=2.6;HaplotypeScore=0.734;MLEAC=1;MLEAF=0.5;MQ=42.0;MQ0=0;MQRankSum=0.257;QD=18.99;ReadPosRankSum=-0.599	GT:AD:DP:GQ:PL	0/1:19,24:43:99:845,0,625
chrXV	955798	.	G	A	512.77	PASS	AC=1;AF=0.5;AN=2;BaseQRankSum=-2.049;DP=53;Dels=0.0;FS=0.0;HaplotypeScore=0.0;MLEAC=1;MLEAF=0.5;MQ=42.0;MQ0=0;MQRankSum=-1.178;QD=9.67;ReadPosRankSum=-2.309	GT:AD:DP:GQ:PL	0/1:34,19:53:99:541,0,1169
chrXV	957028	.	G	A	1513.77	PASS	AC=1;AF=0.5;AN=2;BaseQRankSum=1.301;DP=64;Dels=0.0;FS=7.483;HaplotypeScore=0.0;MLEAC=1;MLEAF=0.5;MQ=42.0;MQ0=0;MQRankSum=-0.372;QD=23.65;ReadPosRankSum=-0.443	GT:AD:DP:GQ:PL	0/1:21,43:64:99:1542,0,633
chrXV	962817	.	A	G	681.77	PASS	AC=1;AF=0.5;AN=2;BaseQRankSum=-1.366;DP=55;Dels=0.0;FS=12.331;HaplotypeScore=0.0;MLEAC=1;MLEAF=0.5;MQ=42.0;MQ0=0;MQRankSum=-0.713;QD=12.4;ReadPosRankSum=-1.211	GT:AD:DP:GQ:PL	0/1:33,22:55:99:710,0,1169
chrXV	967942	.	A	T	195.77	PASS	AC=1;AF=0.5;AN=2;BaseQRankSum=-3.651;DP=49;Dels=0.0;FS=49.381;HaplotypeScore=12.3179;MLEAC=1;MLEAF=0.5;MQ=40.66;MQ0=1;MQRankSum=-0.321;QD=4.0;ReadPosRankSum=2.485	GT:AD:DP:GQ:PL	0/1:34,14:49:99:224,0,1137
chrXV	977325	.	G	A	822.77	PASS	AC=1;AF=0.5;AN=2;BaseQRankSum=-0.545;DP=54;Dels=0.0;FS=1.047;HaplotypeScore=0.0;MLEAC=1;MLEAF=0.5;MQ=42.0;MQ0=0;MQRankSum=-0.597;QD=15.24;ReadPosRankSum=-0.58	GT:AD:DP:GQ:PL	0/1:28,26:54:99:851,0,962
chrXV	982936	.	A	G	1249.77	PASS	AC=1;AF=0.5;AN=2;BaseQRankSum=0.607;DP=64;Dels=0.0;FS=0.987;HaplotypeScore=0.0;MLEAC=1;MLEAF=0.5;MQ=41.64;MQ0=1;MQRankSum=-0.272;QD=19.53;ReadPosRankSum=-2.255	GT:AD:DP:GQ:PL	0/1:27,37:64:99:1278,0,828
chrXV	984025	.	G	A	873.77	PASS	AC=1;AF=0.5;AN=2;BaseQRankSum=-0.981;DP=43;Dels=0.0;FS=2.704;HaplotypeScore=1.5774;MLEAC=1;MLEAF=0.5;MQ=42.0;MQ0=0;MQRankSum=0.708;QD=20.32;ReadPosRankSum=-1.23	GT:AD:DP:GQ:PL	0/1:17,26:43:99:902,0,551
chrXV	985338	.	G	A	840.77	PASS	AC=1;AF=0.5;AN=2;BaseQRankSum=0.696;DP=62;Dels=0.0;FS=3.58;HaplotypeScore=0.0;MLEAC=1;MLEAF=0.5;MQ=42.0;MQ0=0;MQRankSum=0.256;QD=13.56;ReadPosRankSum=-1.221	GT:AD:DP:GQ:PL	0/1:35,27:62:99:869,0,1118
chrXV	988606	.	G	A	889.77	PASS	AC=1;AF=0.5;AN=2;BaseQRankSum=-0.814;DP=60;Dels=0.0;FS=2.3;HaplotypeScore=0.7887;MLEAC=1;MLEAF=0.5;MQ=42.0;MQ0=0;MQRankSum=-0.281;QD=14.83;ReadPosRankSum=-0.118	GT:AD:DP:GQ:PL	0/1:31,29:60:99:918,0,980
chrXV	998880	.	G	A	938.77	PASS	AC=1;AF=0.5;AN=2;BaseQRankSum=-0.296;DP=62;Dels=0.0;FS=0.0;HaplotypeScore=0.0;MLEAC=1;MLEAF=0.5;MQ=42.0;MQ0=0;MQRankSum=-0.085;QD=15.14;ReadPosRankSum=-0.677	GT:AD:DP:GQ:PL	0/1:33,29:62:99:967,0,1132
chrXV	1001820	.	G	A	1055.77	PASS	AC=1;AF=0.5;AN=2;BaseQRankSum=1.349;DP=64;Dels=0.0;FS=0.922;HaplotypeScore=0.0;MLEAC=1;MLEAF=0.5;MQ=42.0;MQ0=0;MQRankSum=2.195;QD=16.5;ReadPosRankSum=-0.141	GT:AD:DP:GQ:PL	0/1:32,32:64:99:1084,0,1080
chrXV	1007660	.	A	G	675.77	PASS	AC=1;AF=0.5;AN=2;BaseQRankSum=-0.786;DP=51;Dels=0.0;FS=2.386;HaplotypeScore=0.9916;MLEAC=1;MLEAF=0.5;MQ=42.0;MQ0=0;MQRankSum=-0.369;QD=13.25;ReadPosRankSum=-0.407	GT:AD:DP:GQ:PL	0/1:28,23:51:99:704,0,960
chrXV	1010088	.	G	A	840.77	PASS	AC=1;AF=0.5;AN=2;BaseQRankSum=-1.468;DP=53;Dels=0.0;FS=0.0;HaplotypeScore=0.8321;MLEAC=1;MLEAF=0.5;MQ=42.0;MQ0=0;MQRankSum=2.091;QD=15.86;ReadPosRankSum=0.507	GT:AD:DP:GQ:PL	0/1:26,27:53:99:869,0,870
chrXV	1018655	.	C	T	890.77	PASS	AC=1;AF=0.5;AN=2;BaseQRankSum=-0.023;DP=59;Dels=0.0;FS=0.0;HaplotypeScore=0.0;MLEAC=1;MLEAF=0.5;MQ=42.0;MQ0=0;MQRankSum=0.205;QD=15.1;ReadPosRankSum=1.372	GT:AD:DP:GQ:PL	0/1:30,29:59:99:919,0,983
chrXV	1032286	.	A	G	920.77	PASS	AC=1;AF=0.5;AN=2;BaseQRankSum=-0.312;DP=53;Dels=0.0;FS=5.585;HaplotypeScore=0.0;MLEAC=1;MLEAF=0.5;MQ=42.0;MQ0=0;MQRankSum=1.203;QD=17.37;ReadPosRankSum=0.935	GT:AD:DP:GQ:PL	0/1:25,28:53:99:949,0,826
chrXV	1057950	.	G	T	265.77	PASS	AC=1;AF=0.5;AN=2;BaseQRankSum=-1.252;DP=43;Dels=0.02;FS=59.452;HaplotypeScore=6.4326;MLEAC=1;MLEAF=0.5;MQ=40.95;MQ0=0;MQRankSum=0.326;QD=6.18;ReadPosRankSum=1.578	GT:AD:DP:GQ:PL	0/1:29,13:42:99:294,0,934
chrXV	1071913	.	C	G	2517.77	PASS	AC=1;AF=0.5;AN=2;BaseQRankSum=1.295;DP=159;Dels=0.0;FS=1.969;HaplotypeScore=0.0;MLEAC=1;MLEAF=0.5;MQ=42.0;MQ0=0;MQRankSum=1.329;QD=15.84;ReadPosRankSum=-0.322	GT:AD:DP:GQ:PL	0/1:83,76:159:99:2546,0,2816
chrXV	1073585	.	G	A	930.77	PASS	AC=1;AF=0.5;AN=2;BaseQRankSum=-0.681;DP=57;Dels=0.0;FS=2.209;HaplotypeScore=0.0;MLEAC=1;MLEAF=0.5;MQ=42.0;MQ0=0;MQRankSum=1.306;QD=16.33;ReadPosRankSum=0.425	GT:AD:DP:GQ:PL	0/1:26,31:57:99:959,0,834
chrXVI	28582	.	C	T	788.77	PASS	AC=1;AF=0.5;AN=2;BaseQRankSum=-2.024;DP=56;Dels=0.0;FS=7.892;HaplotypeScore=0.0;MLEAC=1;MLEAF=0.5;MQ=42.0;MQ0=0;MQRankSum=0.139;QD=14.09;ReadPosRankSum=-1.991	GT:AD:DP:GQ:PL	0/1:28,28:56:99:817,0,856
chrXVI	31644	.	C	T	568.77	PASS	AC=1;AF=0.5;AN=2;BaseQRankSum=-1.927;DP=42;Dels=0.0;FS=0.0;HaplotypeScore=0.0;MLEAC=1;MLEAF=0.5;MQ=42.0;MQ0=0;MQRankSum=-1.448;QD=13.54;ReadPosRankSum=1.524	GT:AD:DP:GQ:PL	0/1:22,20:42:99:597,0,761
chrXVI	36224	.	T	C	797.77	PASS	AC=1;AF=0.5;AN=2;BaseQRankSum=-1.072;DP=41;Dels=0.0;FS=2.906;HaplotypeScore=0.0;MLEAC=1;MLEAF=0.5;MQ=42.0;MQ0=0;MQRankSum=-0.198;QD=19.46;ReadPosRankSum=-0.648	GT:AD:DP:GQ:PL	0/1:17,24:41:99:826,0,562
chrXVI	39846	.	C	T	851.77	PASS	AC=1;AF=0.5;AN=2;BaseQRankSum=0.553;DP=50;Dels=0.0;FS=1.115;HaplotypeScore=0.0;MLEAC=1;MLEAF=0.5;MQ=42.0;MQ0=0;MQRankSum=-2.34;QD=17.04;ReadPosRankSum=0.806	GT:AD:DP:GQ:PL	0/1:24,26:50:99:880,0,751
chrXVI	43893	.	G	A	961.77	PASS	AC=1;AF=0.5;AN=2;BaseQRankSum=-1.046;DP=57;Dels=0.0;FS=3.679;HaplotypeScore=0.0;MLEAC=1;MLEAF=0.5;MQ=41.97;MQ0=0;MQRankSum=-1.716;QD=16.87;ReadPosRankSum=-1.939	GT:AD:DP:GQ:PL	0/1:28,29:57:99:990,0,953
chrXVI	44706	.	G	A	1059.77	PASS	AC=1;AF=0.5;AN=2;BaseQRankSum=0.387;DP=65;Dels=0.0;FS=3.535;HaplotypeScore=0.0;MLEAC=1;MLEAF=0.5;MQ=42.0;MQ0=0;MQRankSum=0.636;QD=16.3;ReadPosRankSum=0.23	GT:AD:DP:GQ:PL	0/1:33,32:65:99:1088,0,1094
chrXVI	52062	.	C	T	738.77	PASS	AC=1;AF=0.5;AN=2;BaseQRankSum=0.548;DP=59;Dels=0.0;FS=0.0;HaplotypeScore=0.0;MLEAC=1;MLEAF=0.5;MQ=42.0;MQ0=0;MQRankSum=-0.625;QD=12.52;ReadPosRankSum=0.964	GT:AD:DP:GQ:PL	0/1:35,24:59:99:767,0,1169
chrXVI	52589	.	G	A	774.77	PASS	AC=1;AF=0.5;AN=2;BaseQRankSum=0.614;DP=39;Dels=0.0;FS=7.027;HaplotypeScore=0.0;MLEAC=1;MLEAF=0.5;MQ=42.0;MQ0=0;MQRankSum=-2.869;QD=19.87;ReadPosRankSum=0.471	GT:AD:DP:GQ:PL	0/1:16,23:39:99:803,0,480
chrXVI	52985	.	G	A	738.77	PASS	AC=1;AF=0.5;AN=2;BaseQRankSum=-1.142;DP=46;Dels=0.0;FS=6.064;HaplotypeScore=0.0;MLEAC=1;MLEAF=0.5;MQ=42.0;MQ0=0;MQRankSum=1.076;QD=16.06;ReadPosRankSum=-2.153	GT:AD:DP:GQ:PL	0/1:23,23:46:99:767,0,773
chrXVI	67556	.	C	T	599.77	PASS	AC=1;AF=0.5;AN=2;BaseQRankSum=0.526;DP=43;Dels=0.0;FS=6.514;HaplotypeScore=0.0;MLEAC=1;MLEAF=0.5;MQ=42.0;MQ0=0;MQRankSum=0.232;QD=13.95;ReadPosRankSum=1.113	GT:AD:DP:GQ:PL	0/1:24,19:43:99:628,0,795
chrXVI	70274	.	C	T	557.77	PASS	AC=1;AF=0.5;AN=2;BaseQRankSum=0.089;DP=46;Dels=0.0;FS=8.553;HaplotypeScore=0.0;MLEAC=1;MLEAF=0.5;MQ=42.0;MQ0=0;MQRankSum=0.0;QD=12.13;ReadPosRankSum=1.026	GT:AD:DP:GQ:PL	0/1:27,19:46:99:586,0,898
chrXVI	103516	.	C	T	869.77	PASS	AC=1;AF=0.5;AN=2;BaseQRankSum=0.037;DP=60;Dels=0.0;FS=7.273;HaplotypeScore=0.0;MLEAC=1;MLEAF=0.5;MQ=42.0;MQ0=0;MQRankSum=1.46;QD=14.5;ReadPosRankSum=-1.148	GT:AD:DP:GQ:PL	0/1:32,28:60:99:898,0,1021
chrXVI	106341	.	C	T	1267.77	PASS	AC=1;AF=0.5;AN=2;BaseQRankSum=-0.719;DP=91;Dels=0.0;FS=4.058;HaplotypeScore=0.0;MLEAC=1;MLEAF=0.5;MQ=42.0;MQ0=0;MQRankSum=0.696;QD=13.93;ReadPosRankSum=-0.457	GT:AD:DP:GQ:PL	0/1:48,43:91:99:1296,0,1517
chrXVI	106930	.	G	A	865.77	PASS	AC=1;AF=0.5;AN=2;BaseQRankSum=1.478;DP=57;Dels=0.0;FS=7.247;HaplotypeScore=0.0;MLEAC=1;MLEAF=0.5;MQ=42.0;MQ0=0;MQRankSum=-1.127;QD=15.19;ReadPosRankSum=-2.421	GT:AD:DP:GQ:PL	0/1:30,27:57:99:894,0,982
chrXVI	113158	.	C	T	1002.77	PASS	AC=1;AF=0.5;AN=2;BaseQRankSum=-0.662;DP=71;Dels=0.0;FS=0.0;HaplotypeScore=0.734;MLEAC=1;MLEAF=0.5;MQ=42.0;MQ0=0;MQRankSum=-2.043;QD=14.12;ReadPosRankSum=-1.295	GT:AD:DP:GQ:PL	0/1:37,34:71:99:1031,0,1220
chrXVI	116462	.	A	G	1320.77	PASS	AC=1;AF=0.5;AN=2;BaseQRankSum=4.067;DP=70;Dels=0.0;FS=0.915;HaplotypeScore=0.0;MLEAC=1;MLEAF=0.5;MQ=42.0;MQ0=0;MQRankSum=-2.152;QD=18.87;ReadPosRankSum=1.549	GT:AD:DP:GQ:PL	0/1:31,39:70:99:1349,0,658
chrXVI	123750	.	G	A	560.77	PASS	AC=1;AF=0.5;AN=2;BaseQRankSum=-0.717;DP=48;Dels=0.0;FS=4.128;HaplotypeScore=0.9832;MLEAC=1;MLEAF=0.5;MQ=42.0;MQ0=0;MQRankSum=-1.223;QD=11.68;ReadPosRankSum=0.0	GT:AD:DP:GQ:PL	0/1:29,19:48:99:589,0,1010
chrXVI	132580	.	G	A	900.77	PASS	AC=1;AF=0.5;AN=2;BaseQRankSum=-0.746;DP=72;Dels=0.0;FS=0.898;HaplotypeScore=0.0;MLEAC=1;MLEAF=0.5;MQ=42.0;MQ0=0;MQRankSum=-0.983;QD=12.51;ReadPosRankSum=-1.164	GT:AD:DP:GQ:PL	0/1:39,33:72:99:929,0,1182
chrXVI	135010	.	G	A	1087.77	PASS	AC=1;AF=0.5;AN=2;BaseQRankSum=1.421;DP=75;Dels=0.0;FS=1.925;HaplotypeScore=0.0;MLEAC=1;MLEAF=0.5;MQ=42.0;MQ0=0;MQRankSum=1.08;QD=14.5;ReadPosRankSum=-2.528	GT:AD:DP:GQ:PL	0/1:41,34:75:99:1116,0,1323
chrXVI	136737	.	C	T	1053.77	PASS	AC=1;AF=0.5;AN=2;BaseQRankSum=-2.133;DP=70;Dels=0.0;FS=0.0;HaplotypeScore=0.0;MLEAC=1;MLEAF=0.5;MQ=42.0;MQ0=0;MQRankSum=-1.451;QD=15.05;ReadPosRankSum=-1.016	GT:AD:DP:GQ:PL	0/1:36,34:70:99:1082,0,1146
chrXVI	138093	.	G	A	763.77	PASS	AC=1;AF=0.5;AN=2;BaseQRankSum=0.949;DP=62;Dels=0.0;FS=3.63;HaplotypeScore=0.0;MLEAC=1;MLEAF=0.5;MQ=42.0;MQ0=0;MQRankSum=1.234;QD=12.32;ReadPosRankSum=-0.82	GT:AD:DP:GQ:PL	0/1:36,26:62:99:792,0,1256
chrXVI	139233	.	G	A	1016.77	PASS	AC=1;AF=0.5;AN=2;BaseQRankSum=-0.475;DP=50;Dels=0.0;FS=0.0;HaplotypeScore=0.0;MLEAC=1;MLEAF=0.5;MQ=42.0;MQ0=0;MQRankSum=-0.111;QD=20.34;ReadPosRankSum=0.273	GT:AD:DP:GQ:PL	0/1:18,32:50:99:1045,0,553
chrXVI	143003	.	G	A	945.77	PASS	AC=1;AF=0.5;AN=2;BaseQRankSum=0.828;DP=70;Dels=0.0;FS=10.205;HaplotypeScore=0.0;MLEAC=1;MLEAF=0.5;MQ=42.0;MQ0=0;MQRankSum=-1.159;QD=13.51;ReadPosRankSum=1.442	GT:AD:DP:GQ:PL	0/1:39,31:70:99:974,0,1272
chrXVI	150344	.	C	T	770.77	PASS	AC=1;AF=0.5;AN=2;BaseQRankSum=1.558;DP=61;Dels=0.0;FS=2.227;HaplotypeScore=0.0;MLEAC=1;MLEAF=0.5;MQ=42.0;MQ0=0;MQRankSum=-0.672;QD=12.64;ReadPosRankSum=1.041	GT:AD:DP:GQ:PL	0/1:37,24:61:99:799,0,1254
chrXVI	150733	.	C	T	1338.77	PASS	AC=1;AF=0.5;AN=2;BaseQRankSum=-0.489;DP=74;Dels=0.0;FS=0.889;HaplotypeScore=0.0;MLEAC=1;MLEAF=0.5;MQ=42.0;MQ0=0;MQRankSum=0.75;QD=18.09;ReadPosRankSum=0.685	GT:AD:DP:GQ:PL	0/1:33,41:74:99:1367,0,1077
chrXVI	154432	.	C	T	805.77	PASS	AC=1;AF=0.5;AN=2;BaseQRankSum=-1.61;DP=53;Dels=0.0;FS=2.323;HaplotypeScore=0.0;MLEAC=1;MLEAF=0.5;MQ=41.96;MQ0=0;MQRankSum=-0.934;QD=15.2;ReadPosRankSum=0.774	GT:AD:DP:GQ:PL	0/1:27,26:53:99:834,0,927
chrXVI	157962	.	C	T	816.77	PASS	AC=1;AF=0.5;AN=2;BaseQRankSum=0.16;DP=47;Dels=0.0;FS=6.054;HaplotypeScore=0.0;MLEAC=1;MLEAF=0.5;MQ=42.0;MQ0=0;MQRankSum=-1.823;QD=17.38;ReadPosRankSum=2.462	GT:AD:DP:GQ:PL	0/1:22,25:47:99:845,0,728
chrXVI	165002	.	G	A	690.77	PASS	AC=1;AF=0.5;AN=2;BaseQRankSum=0.978;DP=41;Dels=0.0;FS=4.561;HaplotypeScore=0.0;MLEAC=1;MLEAF=0.5;MQ=42.0;MQ0=0;MQRankSum=0.143;QD=16.85;ReadPosRankSum=-0.561	GT:AD:DP:GQ:PL	0/1:20,21:41:99:719,0,650
chrXVI	166010	.	A	T	671.77	PASS	AC=1;AF=0.5;AN=2;BaseQRankSum=-1.477;DP=40;Dels=0.0;FS=50.644;HaplotypeScore=12.6166;MLEAC=1;MLEAF=0.5;MQ=41.07;MQ0=0;MQRankSum=2.189;QD=16.79;ReadPosRankSum=2.845	GT:AD:DP:GQ:PL	0/1:17,23:40:99:700,0,472
chrXVI	181196	.	C	T	106.77	PASS	AC=1;AF=0.5;AN=2;BaseQRankSum=-0.478;DP=37;Dels=0.0;FS=26.911;HaplotypeScore=8.0396;MLEAC=1;MLEAF=0.5;MQ=40.44;MQ0=0;MQRankSum=-0.053;QD=2.89;ReadPosRankSum=-2.212	GT:AD:DP:GQ:PL	0/1:28,9:37:99:135,0,869
chrXVI	185635	.	C	T	707.77	PASS	AC=1;AF=0.5;AN=2;BaseQRankSum=-2.304;DP=71;Dels=0.0;FS=0.959;HaplotypeScore=0.0;MLEAC=1;MLEAF=0.5;MQ=41.97;MQ0=0;MQRankSum=0.326;QD=9.97;ReadPosRankSum=0.077	GT:AD:DP:GQ:PL	0/1:44,27:71:99:736,0,1503
chrXVI	191917	.	C	T	1076.77	PASS	AC=1;AF=0.5;AN=2;BaseQRankSum=-0.047;DP=58;Dels=0.0;FS=14.253;HaplotypeScore=0.9983;MLEAC=1;MLEAF=0.5;MQ=41.97;MQ0=0;MQRankSum=0.408;QD=18.56;ReadPosRankSum=-0.361	GT:AD:DP:GQ:PL	0/1:25,33:58:99:1105,0,805
chrXVI	195067	.	A	G	1072.77	PASS	AC=1;AF=0.5;AN=2;BaseQRankSum=1.141;DP=63;Dels=0.0;FS=5.183;HaplotypeScore=0.0;MLEAC=1;MLEAF=0.5;MQ=42.0;MQ0=0;MQRankSum=0.27;QD=17.03;ReadPosRankSum=0.657	GT:AD:DP:GQ:PL	0/1:28,35:63:99:1101,0,861
chrXVI	195930	.	C	T	297.77	PASS	AC=1;AF=0.5;AN=2;BaseQRankSum=0.333;DP=40;Dels=0.0;FS=57.237;HaplotypeScore=0.9999;MLEAC=1;MLEAF=0.5;MQ=41.58;MQ0=0;MQRankSum=1.0;QD=7.44;ReadPosRankSum=1.484	GT:AD:DP:GQ:PL	0/1:29,11:40:99:326,0,1028
chrXVI	196363	.	A	G	1227.77	PASS	AC=1;AF=0.5;AN=2;BaseQRankSum=-1.108;DP=56;Dels=0.0;FS=1.098;HaplotypeScore=0.0;MLEAC=1;MLEAF=0.5;MQ=42.0;MQ0=0;MQRankSum=0.346;QD=21.92;ReadPosRankSum=1.125	GT:AD:DP:GQ:PL	0/1:19,37:56:99:1256,0,596
chrXVI	198251	.	G	A	949.77	PASS	AC=1;AF=0.5;AN=2;BaseQRankSum=-0.982;DP=68;Dels=0.0;FS=3.391;HaplotypeScore=0.8321;MLEAC=1;MLEAF=0.5;MQ=42.0;MQ0=0;MQRankSum=-1.325;QD=13.97;ReadPosRankSum=0.712	GT:AD:DP:GQ:PL	0/1:35,33:68:99:978,0,1155
chrXVI	203081	.	G	A	636.77	PASS	AC=1;AF=0.5;AN=2;BaseQRankSum=0.515;DP=40;Dels=0.0;FS=4.837;HaplotypeScore=0.0;MLEAC=1;MLEAF=0.5;MQ=42.0;MQ0=0;MQRankSum=0.569;QD=15.92;ReadPosRankSum=0.813	GT:AD:DP:GQ:PL	0/1:19,21:40:99:665,0,607
chrXVI	204847	.	G	A	1235.77	PASS	AC=1;AF=0.5;AN=2;BaseQRankSum=1.296;DP=68;Dels=0.0;FS=2.025;HaplotypeScore=0.0;MLEAC=1;MLEAF=0.5;MQ=42.0;MQ0=0;MQRankSum=0.031;QD=18.17;ReadPosRankSum=1.382	GT:AD:DP:GQ:PL	0/1:32,36:68:99:1264,0,1049
chrXVI	205321	.	T	C	766.77	PASS	AC=1;AF=0.5;AN=2;BaseQRankSum=1.528;DP=53;Dels=0.0;FS=2.323;HaplotypeScore=0.0;MLEAC=1;MLEAF=0.5;MQ=42.0;MQ0=0;MQRankSum=-0.366;QD=14.47;ReadPosRankSum=2.689	GT:AD:DP:GQ:PL	0/1:29,24:53:99:795,0,993
chrXVI	209135	.	G	A	808.77	PASS	AC=1;AF=0.5;AN=2;BaseQRankSum=-1.59;DP=41;Dels=0.0;FS=0.0;HaplotypeScore=0.0;MLEAC=1;MLEAF=0.5;MQ=42.0;MQ0=0;MQRankSum=-0.334;QD=19.73;ReadPosRankSum=-1.056	GT:AD:DP:GQ:PL	0/1:16,25:41:99:837,0,532
chrXVI	210019	.	C	T	512.77	PASS	AC=1;AF=0.5;AN=2;BaseQRankSum=-0.675;DP=38;Dels=0.0;FS=0.0;HaplotypeScore=0.0;MLEAC=1;MLEAF=0.5;MQ=42.0;MQ0=0;MQRankSum=-0.059;QD=13.49;ReadPosRankSum=-0.294	GT:AD:DP:GQ:PL	0/1:21,17:38:99:541,0,712
chrXVI	221870	.	G	A	874.77	PASS	AC=1;AF=0.5;AN=2;BaseQRankSum=0.379;DP=45;Dels=0.0;FS=0.0;HaplotypeScore=0.0;MLEAC=1;MLEAF=0.5;MQ=42.0;MQ0=0;MQRankSum=0.54;QD=19.44;ReadPosRankSum=0.954	GT:AD:DP:GQ:PL	0/1:19,26:45:99:903,0,639
chrXVI	225819	.	G	A	787.77	PASS	AC=1;AF=0.5;AN=2;BaseQRankSum=0.232;DP=57;Dels=0.0;FS=2.251;HaplotypeScore=0.0;MLEAC=1;MLEAF=0.5;MQ=42.0;MQ0=0;MQRankSum=1.354;QD=13.82;ReadPosRankSum=-0.2	GT:AD:DP:GQ:PL	0/1:31,26:57:99:816,0,1063
chrXVI	228446	.	C	T	473.77	PASS	AC=1;AF=0.5;AN=2;BaseQRankSum=0.572;DP=43;Dels=0.0;FS=0.0;HaplotypeScore=0.0;MLEAC=1;MLEAF=0.5;MQ=42.0;MQ0=0;MQRankSum=0.256;QD=11.02;ReadPosRankSum=1.497	GT:AD:DP:GQ:PL	0/1:23,20:43:99:502,0,710
chrXVI	234445	.	C	T	950.77	PASS	AC=1;AF=0.5;AN=2;BaseQRankSum=0.41;DP=56;Dels=0.0;FS=3.742;HaplotypeScore=0.0;MLEAC=1;MLEAF=0.5;MQ=42.0;MQ0=0;MQRankSum=0.492;QD=16.98;ReadPosRankSum=-0.787	GT:AD:DP:GQ:PL	0/1:27,29:56:99:979,0,906
chrXVI	237357	.	A	G	867.77	PASS	AC=1;AF=0.5;AN=2;BaseQRankSum=-0.493;DP=59;Dels=0.0;FS=5.341;HaplotypeScore=0.7887;MLEAC=1;MLEAF=0.5;MQ=42.0;MQ0=0;MQRankSum=0.326;QD=14.71;ReadPosRankSum=0.524	GT:AD:DP:GQ:PL	0/1:31,28:59:99:896,0,1064
chrXVI	237489	.	A	G	918.77	PASS	AC=1;AF=0.5;AN=2;BaseQRankSum=-1.827;DP=51;Dels=0.0;FS=1.096;HaplotypeScore=0.0;MLEAC=1;MLEAF=0.5;MQ=42.0;MQ0=0;MQRankSum=1.24;QD=18.02;ReadPosRankSum=-0.256	GT:AD:DP:GQ:PL	0/1:23,28:51:99:947,0,778
chrXVI	238648	.	A	G	786.77	PASS	AC=1;AF=0.5;AN=2;BaseQRankSum=0.516;DP=41;Dels=0.0;FS=0.0;HaplotypeScore=0.0;MLEAC=1;MLEAF=0.5;MQ=41.65;MQ0=0;MQRankSum=-1.072;QD=19.19;ReadPosRankSum=-0.516	GT:AD:DP:GQ:PL	0/1:17,24:41:99:815,0,538
chrXVI	239830	.	T	C	1394.77	PASS	AC=1;AF=0.5;AN=2;BaseQRankSum=-0.22;DP=66;Dels=0.0;FS=0.96;HaplotypeScore=0.0;MLEAC=1;MLEAF=0.5;MQ=42.0;MQ0=0;MQRankSum=-0.1;QD=21.13;ReadPosRankSum=-0.753	GT:AD:DP:GQ:PL	0/1:24,42:66:99:1423,0,724
chrXVI	239988	.	C	T	1114.77	PASS	AC=1;AF=0.5;AN=2;BaseQRankSum=0.298;DP=57;Dels=0.0;FS=2.297;HaplotypeScore=0.0;MLEAC=1;MLEAF=0.5;MQ=42.0;MQ0=0;MQRankSum=1.455;QD=19.56;ReadPosRankSum=-0.008	GT:AD:DP:GQ:PL	0/1:25,32:57:99:1143,0,813
chrXVI	241108	.	A	G	1199.77	PASS	AC=1;AF=0.5;AN=2;BaseQRankSum=-0.219;DP=55;Dels=0.0;FS=1.075;HaplotypeScore=0.0;MLEAC=1;MLEAF=0.5;MQ=42.0;MQ0=0;MQRankSum=-0.534;QD=21.81;ReadPosRankSum=-0.201	GT:AD:DP:GQ:PL	0/1:20,35:55:99:1228,0,622
chrXVI	241941	.	C	T	1284.77	PASS	AC=1;AF=0.5;AN=2;BaseQRankSum=-0.161;DP=73;Dels=0.0;FS=9.804;HaplotypeScore=0.0;MLEAC=1;MLEAF=0.5;MQ=42.0;MQ0=0;MQRankSum=1.568;QD=17.6;ReadPosRankSum=1.092	GT:AD:DP:GQ:PL	0/1:33,40:73:99:1313,0,1041
chrXVI	242687	.	A	G	1522.77	PASS	AC=1;AF=0.5;AN=2;BaseQRankSum=-0.593;DP=82;Dels=0.0;FS=11.361;HaplotypeScore=0.0;MLEAC=1;MLEAF=0.5;MQ=42.0;MQ0=0;MQRankSum=0.79;QD=18.57;ReadPosRankSum=0.612	GT:AD:DP:GQ:PL	0/1:36,46:82:99:1551,0,1189
chrXVI	245533	.	T	C	846.77	PASS	AC=1;AF=0.5;AN=2;BaseQRankSum=1.536;DP=51;Dels=0.0;FS=0.0;HaplotypeScore=0.0;MLEAC=1;MLEAF=0.5;MQ=41.96;MQ0=0;MQRankSum=0.556;QD=16.6;ReadPosRankSum=0.782	GT:AD:DP:GQ:PL	0/1:25,26:51:99:875,0,837
chrXVI	251200	.	G	A	805.77	PASS	AC=1;AF=0.5;AN=2;BaseQRankSum=-0.632;DP=53;Dels=0.0;FS=7.686;HaplotypeScore=0.0;MLEAC=1;MLEAF=0.5;MQ=41.46;MQ0=0;MQRankSum=0.098;QD=15.2;ReadPosRankSum=0.205	GT:AD:DP:GQ:PL	0/1:27,26:53:99:834,0,879
chrXVI	253589	.	G	A	1192.77	PASS	AC=1;AF=0.5;AN=2;BaseQRankSum=1.495;DP=64;Dels=0.0;FS=0.953;HaplotypeScore=0.0;MLEAC=1;MLEAF=0.5;MQ=42.0;MQ0=0;MQRankSum=-0.616;QD=18.64;ReadPosRankSum=-0.101	GT:AD:DP:GQ:PL	0/1:28,36:64:99:1221,0,881
chrXVI	254647	.	C	T	1380.77	PASS	AC=1;AF=0.5;AN=2;BaseQRankSum=0.623;DP=66;Dels=0.0;FS=0.0;HaplotypeScore=0.0;MLEAC=1;MLEAF=0.5;MQ=42.0;MQ0=0;MQRankSum=-0.138;QD=20.92;ReadPosRankSum=0.991	GT:AD:DP:GQ:PL	0/1:26,40:66:99:1409,0,805
chrXVI	262110	.	C	T	1284.77	PASS	AC=1;AF=0.5;AN=2;BaseQRankSum=0.804;DP=80;Dels=0.0;FS=0.826;HaplotypeScore=0.0;MLEAC=1;MLEAF=0.5;MQ=42.0;MQ0=0;MQRankSum=-0.149;QD=16.06;ReadPosRankSum=0.188	GT:AD:DP:GQ:PL	0/1:42,38:80:99:1313,0,1457
chrXVI	265970	.	G	A	1208.77	PASS	AC=1;AF=0.5;AN=2;BaseQRankSum=0.534;DP=68;Dels=0.0;FS=8.062;HaplotypeScore=0.0;MLEAC=1;MLEAF=0.5;MQ=42.0;MQ0=0;MQRankSum=2.119;QD=17.78;ReadPosRankSum=-0.129	GT:AD:DP:GQ:PL	0/1:32,36:68:99:1237,0,1058
chrXVI	269185	.	C	T	1143.77	PASS	AC=1;AF=0.5;AN=2;BaseQRankSum=1.455;DP=71;Dels=0.0;FS=13.77;HaplotypeScore=0.0;MLEAC=1;MLEAF=0.5;MQ=42.0;MQ0=0;MQRankSum=-0.316;QD=16.11;ReadPosRankSum=-0.063	GT:AD:DP:GQ:PL	0/1:36,35:71:99:1172,0,1171
chrXVI	271487	.	C	T	907.77	PASS	AC=1;AF=0.5;AN=2;BaseQRankSum=1.041;DP=56;Dels=0.0;FS=7.45;HaplotypeScore=0.0;MLEAC=1;MLEAF=0.5;MQ=42.0;MQ0=0;MQRankSum=-2.188;QD=16.21;ReadPosRankSum=-0.238	GT:AD:DP:GQ:PL	0/1:28,28:56:99:936,0,909
chrXVI	290972	.	G	A	989.77	PASS	AC=1;AF=0.5;AN=2;BaseQRankSum=-0.433;DP=59;Dels=0.0;FS=7.136;HaplotypeScore=0.7887;MLEAC=1;MLEAF=0.5;MQ=42.0;MQ0=0;MQRankSum=0.63;QD=16.78;ReadPosRankSum=0.19	GT:AD:DP:GQ:PL	0/1:28,31:59:99:1018,0,908
chrXVI	299484	.	G	A	714.77	PASS	AC=1;AF=0.5;AN=2;BaseQRankSum=0.243;DP=60;Dels=0.0;FS=0.0;HaplotypeScore=0.0;MLEAC=1;MLEAF=0.5;MQ=42.0;MQ0=0;MQRankSum=-0.198;QD=11.91;ReadPosRankSum=0.547	GT:AD:DP:GQ:PL	0/1:37,23:60:99:743,0,1264
chrXVI	307935	.	C	T	1331.77	PASS	AC=1;AF=0.5;AN=2;BaseQRankSum=0.727;DP=78;Dels=0.0;FS=0.0;HaplotypeScore=0.6651;MLEAC=1;MLEAF=0.5;MQ=42.0;MQ0=0;MQRankSum=0.847;QD=17.07;ReadPosRankSum=-0.496	GT:AD:DP:GQ:PL	0/1:36,42:78:99:1360,0,1128
chrXVI	317829	.	T	C	362.77	PASS	AC=1;AF=0.5;AN=2;BaseQRankSum=-1.147;DP=39;Dels=0.0;FS=18.137;HaplotypeScore=0.0;MLEAC=1;MLEAF=0.5;MQ=42.0;MQ0=0;MQRankSum=-0.074;QD=9.3;ReadPosRankSum=-0.76	GT:AD:DP:GQ:PL	0/1:26,13:39:99:391,0,926
chrXVI	322485	.	G	A	1295.77	PASS	AC=1;AF=0.5;AN=2;BaseQRankSum=0.549;DP=71;Dels=0.0;FS=12.387;HaplotypeScore=0.0;MLEAC=1;MLEAF=0.5;MQ=42.0;MQ0=0;MQRankSum=1.601;QD=18.25;ReadPosRankSum=0.133	GT:AD:DP:GQ:PL	0/1:32,39:71:99:1324,0,1013
chrXVI	323363	.	G	A	626.77	PASS	AC=1;AF=0.5;AN=2;BaseQRankSum=0.342;DP=44;Dels=0.0;FS=4.363;HaplotypeScore=0.0;MLEAC=1;MLEAF=0.5;MQ=42.0;MQ0=0;MQRankSum=-0.53;QD=14.24;ReadPosRankSum=-0.907	GT:AD:DP:GQ:PL	0/1:24,20:44:99:655,0,782
chrXVI	323885	.	C	T	758.77	PASS	AC=1;AF=0.5;AN=2;BaseQRankSum=1.631;DP=56;Dels=0.0;FS=7.675;HaplotypeScore=0.0;MLEAC=1;MLEAF=0.5;MQ=42.0;MQ0=0;MQRankSum=-0.422;QD=13.55;ReadPosRankSum=-1.25	GT:AD:DP:GQ:PL	0/1:32,24:56:99:787,0,1066
chrXVI	326955	.	C	T	1296.77	PASS	AC=1;AF=0.5;AN=2;BaseQRankSum=-0.781;DP=61;Dels=0.0;FS=0.0;HaplotypeScore=0.0;MLEAC=1;MLEAF=0.5;MQ=41.76;MQ0=0;MQRankSum=-0.573;QD=21.26;ReadPosRankSum=0.305	GT:AD:DP:GQ:PL	0/1:23,38:61:99:1325,0,741
chrXVI	327998	.	C	T	650.77	PASS	AC=1;AF=0.5;AN=2;BaseQRankSum=1.642;DP=48;Dels=0.0;FS=4.179;HaplotypeScore=0.0;MLEAC=1;MLEAF=0.5;MQ=42.0;MQ0=0;MQRankSum=1.018;QD=13.56;ReadPosRankSum=-0.561	GT:AD:DP:GQ:PL	0/1:27,21:48:99:679,0,866
chrXVI	331491	.	T	A	154.77	PASS	AC=1;AF=0.5;AN=2;BaseQRankSum=-2.464;DP=40;Dels=0.0;FS=40.033;HaplotypeScore=1.5226;MLEAC=1;MLEAF=0.5;MQ=40.58;MQ0=0;MQRankSum=0.635;QD=3.87;ReadPosRankSum=2.494	GT:AD:DP:GQ:PL	0/1:28,12:40:99:183,0,978
chrXVI	333455	.	G	A	675.77	PASS	AC=1;AF=0.5;AN=2;BaseQRankSum=0.45;DP=51;Dels=0.0;FS=10.821;HaplotypeScore=0.0;MLEAC=1;MLEAF=0.5;MQ=42.0;MQ0=0;MQRankSum=-0.182;QD=13.25;ReadPosRankSum=-0.469	GT:AD:DP:GQ:PL	0/1:30,21:51:99:704,0,1059
chrXVI	337254	.	A	G	943.77	PASS	AC=1;AF=0.5;AN=2;BaseQRankSum=1.37;DP=64;Dels=0.0;FS=3.495;HaplotypeScore=0.0;MLEAC=1;MLEAF=0.5;MQ=42.0;MQ0=0;MQRankSum=-0.618;QD=14.75;ReadPosRankSum=0.793	GT:AD:DP:GQ:PL	0/1:33,31:64:99:972,0,1082
chrXVI	338421	.	G	A	726.77	PASS	AC=1;AF=0.5;AN=2;BaseQRankSum=1.392;DP=62;Dels=0.0;FS=5.309;HaplotypeScore=0.734;MLEAC=1;MLEAF=0.5;MQ=42.0;MQ0=0;MQRankSum=-1.291;QD=11.72;ReadPosRankSum=0.674	GT:AD:DP:GQ:PL	0/1:37,25:62:99:755,0,1254
chrXVI	356323	.	C	T	995.77	PASS	AC=1;AF=0.5;AN=2;BaseQRankSum=-0.121;DP=57;Dels=0.0;FS=3.765;HaplotypeScore=0.0;MLEAC=1;MLEAF=0.5;MQ=41.97;MQ0=0;MQRankSum=-1.536;QD=17.47;ReadPosRankSum=0.378	GT:AD:DP:GQ:PL	0/1:25,32:57:99:1024,0,792
chrXVI	356975	.	C	T	868.77	PASS	AC=1;AF=0.5;AN=2;BaseQRankSum=1.575;DP=53;Dels=0.0;FS=0.0;HaplotypeScore=0.0;MLEAC=1;MLEAF=0.5;MQ=41.25;MQ0=0;MQRankSum=-0.383;QD=16.39;ReadPosRankSum=-0.56	GT:AD:DP:GQ:PL	0/1:27,26:53:99:897,0,858
chrXVI	364434	.	C	T	935.77	PASS	AC=1;AF=0.5;AN=2;BaseQRankSum=-0.519;DP=57;Dels=0.0;FS=0.0;HaplotypeScore=0.0;MLEAC=1;MLEAF=0.5;MQ=42.0;MQ0=0;MQRankSum=-0.391;QD=16.42;ReadPosRankSum=0.279	GT:AD:DP:GQ:PL	0/1:28,29:57:99:964,0,937
chrXVI	364535	.	C	T	1157.77	PASS	AC=1;AF=0.5;AN=2;BaseQRankSum=-0.033;DP=65;Dels=0.0;FS=13.568;HaplotypeScore=0.0;MLEAC=1;MLEAF=0.5;MQ=42.0;MQ0=0;MQRankSum=-0.125;QD=17.81;ReadPosRankSum=-0.059	GT:AD:DP:GQ:PL	0/1:29,36:65:99:1186,0,864
chrXVI	372838	.	C	T	1042.77	PASS	AC=1;AF=0.5;AN=2;BaseQRankSum=1.61;DP=66;Dels=0.0;FS=0.917;HaplotypeScore=0.0;MLEAC=1;MLEAF=0.5;MQ=42.0;MQ0=0;MQRankSum=-1.238;QD=15.8;ReadPosRankSum=1.135	GT:AD:DP:GQ:PL	0/1:34,32:66:99:1071,0,1118
chrXVI	378244	.	C	T	1004.77	PASS	AC=1;AF=0.5;AN=2;BaseQRankSum=0.685;DP=61;Dels=0.0;FS=2.212;HaplotypeScore=0.0;MLEAC=1;MLEAF=0.5;MQ=42.0;MQ0=0;MQRankSum=-0.108;QD=16.47;ReadPosRankSum=0.108	GT:AD:DP:GQ:PL	0/1:31,30:61:99:1033,0,1034
chrXVI	381237	.	G	A	730.77	PASS	AC=1;AF=0.5;AN=2;BaseQRankSum=-0.059;DP=44;Dels=0.0;FS=6.473;HaplotypeScore=0.9996;MLEAC=1;MLEAF=0.5;MQ=41.68;MQ0=0;MQRankSum=-1.025;QD=16.61;ReadPosRankSum=0.86	GT:AD:DP:GQ:PL	0/1:20,24:44:99:759,0,587
chrXVI	393674	.	C	T	987.77	PASS	AC=1;AF=0.5;AN=2;BaseQRankSum=-0.245;DP=55;Dels=0.0;FS=1.049;HaplotypeScore=0.0;MLEAC=1;MLEAF=0.5;MQ=42.0;MQ0=0;MQRankSum=0.549;QD=17.96;ReadPosRankSum=-0.465	GT:AD:DP:GQ:PL	0/1:25,30:55:99:1016,0,831
chrXVI	398509	.	C	T	1026.77	PASS	AC=1;AF=0.5;AN=2;BaseQRankSum=0.402;DP=70;Dels=0.0;FS=3.279;HaplotypeScore=0.0;MLEAC=1;MLEAF=0.5;MQ=41.7;MQ0=1;MQRankSum=0.535;QD=14.67;ReadPosRankSum=-0.042	GT:AD:DP:GQ:PL	0/1:36,34:70:99:1055,0,1112
chrXVI	405300	.	C	T	1064.77	PASS	AC=1;AF=0.5;AN=2;BaseQRankSum=1.508;DP=66;Dels=0.0;FS=0.0;HaplotypeScore=0.0;MLEAC=1;MLEAF=0.5;MQ=41.97;MQ0=0;MQRankSum=-0.648;QD=16.13;ReadPosRankSum=0.879	GT:AD:DP:GQ:PL	0/1:34,32:66:99:1093,0,1112
chrXVI	405353	.	C	T	1301.77	PASS	AC=1;AF=0.5;AN=2;BaseQRankSum=-1.455;DP=78;Dels=0.0;FS=0.839;HaplotypeScore=0.0;MLEAC=1;MLEAF=0.5;MQ=41.97;MQ0=0;MQRankSum=-0.885;QD=16.69;ReadPosRankSum=0.095	GT:AD:DP:GQ:PL	0/1:38,40:78:99:1330,0,1269
chrXVI	407847	.	G	A	1050.77	PASS	AC=1;AF=0.5;AN=2;BaseQRankSum=0.22;DP=67;Dels=0.0;FS=3.48;HaplotypeScore=0.0;MLEAC=1;MLEAF=0.5;MQ=42.0;MQ0=0;MQRankSum=-0.897;QD=15.68;ReadPosRankSum=0.295	GT:AD:DP:GQ:PL	0/1:35,32:67:99:1079,0,1199
chrXVI	427865	.	G	A	412.77	PASS	AC=1;AF=0.5;AN=2;BaseQRankSum=0.669;DP=33;Dels=0.0;FS=5.188;HaplotypeScore=0.0;MLEAC=1;MLEAF=0.5;MQ=42.0;MQ0=0;MQRankSum=0.56;QD=12.51;ReadPosRankSum=0.597	GT:AD:DP:GQ:PL	0/1:18,15:33:99:441,0,544
chrXVI	443404	.	G	A	229.77	PASS	AC=1;AF=0.5;AN=2;BaseQRankSum=0.226;DP=23;Dels=0.0;FS=4.216;HaplotypeScore=0.0;MLEAC=1;MLEAF=0.5;MQ=42.0;MQ0=0;MQRankSum=-0.549;QD=9.99;ReadPosRankSum=0.613	GT:AD:DP:GQ:PL	0/1:15,8:23:99:258,0,512
chrXVI	443802	.	G	A	172.77	PASS	AC=1;AF=0.5;AN=2;BaseQRankSum=-1.397;DP=24;Dels=0.0;FS=0.0;HaplotypeScore=0.0;MLEAC=1;MLEAF=0.5;MQ=42.0;MQ0=0;MQRankSum=0.762;QD=7.2;ReadPosRankSum=-0.191	GT:AD:DP:GQ:PL	0/1:17,7:24:99:201,0,615
chrXVI	445626	.	G	A	249.77	PASS	AC=1;AF=0.5;AN=2;BaseQRankSum=1.107;DP=17;Dels=0.0;FS=2.392;HaplotypeScore=2.9995;MLEAC=1;MLEAF=0.5;MQ=41.65;MQ0=0;MQRankSum=0.529;QD=14.69;ReadPosRankSum=-1.395	GT:AD:DP:GQ:PL	0/1:9,8:17:99:278,0,290
chrXVI	461169	.	A	G	653.77	PASS	AC=1;AF=0.5;AN=2;BaseQRankSum=1.566;DP=46;Dels=0.0;FS=0.0;HaplotypeScore=0.0;MLEAC=1;MLEAF=0.5;MQ=41.69;MQ0=0;MQRankSum=-2.029;QD=14.21;ReadPosRankSum=2.249	GT:AD:DP:GQ:PL	0/1:25,21:46:99:682,0,822
chrXVI	464028	.	G	A	531.77	PASS	AC=1;AF=0.5;AN=2;BaseQRankSum=-0.941;DP=35;Dels=0.0;FS=0.0;HaplotypeScore=0.0;MLEAC=1;MLEAF=0.5;MQ=42.0;MQ0=0;MQRankSum=-2.129;QD=15.19;ReadPosRankSum=1.436	GT:AD:DP:GQ:PL	0/1:17,18:35:99:560,0,557
chrXVI	464376	.	G	A	1362.77	PASS	AC=1;AF=0.5;AN=2;BaseQRankSum=-1.877;DP=66;Dels=0.0;FS=5.048;HaplotypeScore=0.0;MLEAC=1;MLEAF=0.5;MQ=42.0;MQ0=0;MQRankSum=-0.859;QD=20.65;ReadPosRankSum=0.542	GT:AD:DP:GQ:PL	0/1:25,41:66:99:1391,0,813
chrXVI	469312	.	C	T	831.77	PASS	AC=1;AF=0.5;AN=2;BaseQRankSum=-0.042;DP=55;Dels=0.0;FS=25.397;HaplotypeScore=0.0;MLEAC=1;MLEAF=0.5;MQ=42.0;MQ0=0;MQRankSum=-1.155;QD=15.12;ReadPosRankSum=-0.413	GT:AD:DP:GQ:PL	0/1:29,26:55:99:860,0,977
chrXVI	485546	.	C	T	641.77	PASS	AC=1;AF=0.5;AN=2;BaseQRankSum=-0.856;DP=50;Dels=0.0;FS=2.434;HaplotypeScore=0.0;MLEAC=1;MLEAF=0.5;MQ=42.0;MQ0=0;MQRankSum=1.363;QD=12.84;ReadPosRankSum=0.058	GT:AD:DP:GQ:PL	0/1:27,23:50:99:670,0,897
chrXVI	493107	.	C	T	761.77	PASS	AC=1;AF=0.5;AN=2;BaseQRankSum=0.671;DP=59;Dels=0.0;FS=9.158;HaplotypeScore=0.0;MLEAC=1;MLEAF=0.5;MQ=42.0;MQ0=0;MQRankSum=-0.964;QD=12.91;ReadPosRankSum=-1.165	GT:AD:DP:GQ:PL	0/1:35,24:59:99:790,0,1222
chrXVI	502789	.	C	T	1241.77	PASS	AC=1;AF=0.5;AN=2;BaseQRankSum=-1.019;DP=68;Dels=0.0;FS=0.93;HaplotypeScore=0.0;MLEAC=1;MLEAF=0.5;MQ=42.0;MQ0=0;MQRankSum=-1.167;QD=18.26;ReadPosRankSum=-0.364	GT:AD:DP:GQ:PL	0/1:30,38:68:99:1270,0,972
chrXVI	572735	.	T	A	123.77	PASS	AC=1;AF=0.5;AN=2;BaseQRankSum=-2.323;DP=45;Dels=0.0;FS=31.48;HaplotypeScore=8.8636;MLEAC=1;MLEAF=0.5;MQ=41.35;MQ0=0;MQRankSum=-0.346;QD=2.75;ReadPosRankSum=2.323	GT:AD:DP:GQ:PL	0/1:33,12:45:99:152,0,1103
chrXVI	587662	.	G	A	921.77	PASS	AC=1;AF=0.5;AN=2;BaseQRankSum=0.986;DP=54;Dels=0.0;FS=7.263;HaplotypeScore=0.0;MLEAC=1;MLEAF=0.5;MQ=42.0;MQ0=0;MQRankSum=-1.47;QD=17.07;ReadPosRankSum=-0.796	GT:AD:DP:GQ:PL	0/1:27,27:54:99:950,0,926
chrXVI	597259	.	G	A	594.77	PASS	AC=1;AF=0.5;AN=2;BaseQRankSum=0.671;DP=52;Dels=0.0;FS=1.165;HaplotypeScore=0.734;MLEAC=1;MLEAF=0.5;MQ=41.61;MQ0=0;MQRankSum=-0.821;QD=11.44;ReadPosRankSum=1.678	GT:AD:DP:GQ:PL	0/1:31,21:52:99:623,0,1064
chrXVI	600279	.	C	T	624.77	PASS	AC=1;AF=0.5;AN=2;BaseQRankSum=1.477;DP=41;Dels=0.0;FS=15.55;HaplotypeScore=0.0;MLEAC=1;MLEAF=0.5;MQ=42.0;MQ0=0;MQRankSum=-0.719;QD=15.24;ReadPosRankSum=0.196	GT:AD:DP:GQ:PL	0/1:22,19:41:99:653,0,717
chrXVI	607481	.	A	T	236.77	PASS	AC=1;AF=0.5;AN=2;BaseQRankSum=-5.164;DP=63;Dels=0.0;FS=56.578;HaplotypeScore=7.6613;MLEAC=1;MLEAF=0.5;MQ=41.38;MQ0=0;MQRankSum=1.2;QD=3.76;ReadPosRankSum=2.33	GT:AD:DP:GQ:PL	0/1:46,17:63:99:265,0,1584
chrXVI	613339	.	A	T	163.77	PASS	AC=1;AF=0.5;AN=2;BaseQRankSum=0.736;DP=30;Dels=0.0;FS=32.946;HaplotypeScore=0.9958;MLEAC=1;MLEAF=0.5;MQ=42.0;MQ0=0;MQRankSum=-0.932;QD=5.46;ReadPosRankSum=1.373	GT:AD:DP:GQ:PL	0/1:23,7:30:99:192,0,751
chrXVI	619847	.	C	T	671.77	PASS	AC=1;AF=0.5;AN=2;BaseQRankSum=-0.324;DP=60;Dels=0.0;FS=2.331;HaplotypeScore=0.0;MLEAC=1;MLEAF=0.5;MQ=42.0;MQ0=0;MQRankSum=0.128;QD=11.2;ReadPosRankSum=2.724	GT:AD:DP:GQ:PL	0/1:36,24:60:99:700,0,1215
chrXVI	644793	.	G	A	583.77	PASS	AC=1;AF=0.5;AN=2;BaseQRankSum=-1.631;DP=50;Dels=0.0;FS=0.0;HaplotypeScore=0.0;MLEAC=1;MLEAF=0.5;MQ=41.96;MQ0=0;MQRankSum=-0.354;QD=11.68;ReadPosRankSum=-1.749	GT:AD:DP:GQ:PL	0/1:29,21:50:99:612,0,972
chrXVI	646377	.	A	T	259.77	PASS	AC=1;AF=0.5;AN=2;BaseQRankSum=1.747;DP=20;Dels=0.0;FS=39.242;HaplotypeScore=1.9894;MLEAC=1;MLEAF=0.5;MQ=40.56;MQ0=0;MQRankSum=-0.684;QD=12.99;ReadPosRankSum=1.444	GT:AD:DP:GQ:PL	0/1:11,9:20:99:288,0,391
chrXVI	657664	.	C	T	877.77	PASS	AC=1;AF=0.5;AN=2;BaseQRankSum=-1.381;DP=53;Dels=0.0;FS=0.0;HaplotypeScore=0.0;MLEAC=1;MLEAF=0.5;MQ=42.0;MQ0=0;MQRankSum=0.134;QD=16.56;ReadPosRankSum=0.437	GT:AD:DP:GQ:PL	0/1:25,28:53:99:906,0,831
chrXVI	661039	.	G	A	464.77	PASS	AC=1;AF=0.5;AN=2;BaseQRankSum=-0.352;DP=49;Dels=0.0;FS=11.575;HaplotypeScore=1.7552;MLEAC=1;MLEAF=0.5;MQ=42.0;MQ0=0;MQRankSum=2.612;QD=9.49;ReadPosRankSum=-0.629	GT:AD:DP:GQ:PL	0/1:33,16:49:99:493,0,1168
chrXVI	663655	.	C	T	932.77	PASS	AC=1;AF=0.5;AN=2;BaseQRankSum=-0.042;DP=55;Dels=0.0;FS=3.743;HaplotypeScore=0.0;MLEAC=1;MLEAF=0.5;MQ=42.0;MQ0=0;MQRankSum=-0.126;QD=16.96;ReadPosRankSum=1.29	GT:AD:DP:GQ:PL	0/1:26,29:55:99:961,0,858
chrXVI	675372	.	A	G	822.77	PASS	AC=1;AF=0.5;AN=2;BaseQRankSum=1.738;DP=47;Dels=0.0;FS=2.531;HaplotypeScore=0.0;MLEAC=1;MLEAF=0.5;MQ=42.0;MQ0=0;MQRankSum=2.462;QD=17.51;ReadPosRankSum=-0.757	GT:AD:DP:GQ:PL	0/1:22,25:47:99:851,0,698
chrXVI	687373	.	G	A	927.77	PASS	AC=1;AF=0.5;AN=2;BaseQRankSum=-1.07;DP=55;Dels=0.0;FS=0.0;HaplotypeScore=0.0;MLEAC=1;MLEAF=0.5;MQ=42.0;MQ0=0;MQRankSum=-0.582;QD=16.87;ReadPosRankSum=-0.312	GT:AD:DP:GQ:PL	0/1:26,29:55:99:956,0,870
chrXVI	693877	.	A	G	2247.77	PASS	AC=2;AF=1.0;AN=2;DP=58;Dels=0.0;FS=0.0;HaplotypeScore=0.0;MLEAC=2;MLEAF=1.0;MQ=42.0;MQ0=0;QD=30.07	GT:AD:DP:GQ:PL	1/1:0,58:58:99:2276,175,0
chrXVI	698331	.	T	C	1354.77	PASS	AC=1;AF=0.5;AN=2;BaseQRankSum=0.496;DP=81;Dels=0.0;FS=0.895;HaplotypeScore=0.0;MLEAC=1;MLEAF=0.5;MQ=42.0;MQ0=0;MQRankSum=0.666;QD=16.73;ReadPosRankSum=0.392	GT:AD:DP:GQ:PL	0/1:40,41:81:99:1383,0,1310
chrXVI	702341	.	G	A	769.77	PASS	AC=1;AF=0.5;AN=2;BaseQRankSum=0.45;DP=49;Dels=0.0;FS=0.0;HaplotypeScore=0.0;MLEAC=1;MLEAF=0.5;MQ=42.0;MQ0=0;MQRankSum=1.27;QD=15.71;ReadPosRankSum=0.95	GT:AD:DP:GQ:PL	0/1:25,24:49:99:798,0,835
chrXVI	705117	.	G	A	1472.77	PASS	AC=1;AF=0.5;AN=2;BaseQRankSum=-1.56;DP=87;Dels=0.0;FS=4.074;HaplotypeScore=0.0;MLEAC=1;MLEAF=0.5;MQ=42.0;MQ0=0;MQRankSum=-0.064;QD=16.93;ReadPosRankSum=-0.795	GT:AD:DP:GQ:PL	0/1:41,46:87:99:1501,0,1374
chrXVI	718322	.	G	A	1221.77	PASS	AC=1;AF=0.5;AN=2;BaseQRankSum=0.474;DP=77;Dels=0.0;FS=3.036;HaplotypeScore=0.0;MLEAC=1;MLEAF=0.5;MQ=42.0;MQ0=0;MQRankSum=-1.595;QD=15.87;ReadPosRankSum=-0.046	GT:AD:DP:GQ:PL	0/1:39,38:77:99:1250,0,1266
chrXVI	727120	.	C	T	1145.77	PASS	AC=1;AF=0.5;AN=2;BaseQRankSum=0.688;DP=64;Dels=0.0;FS=0.97;HaplotypeScore=0.8321;MLEAC=1;MLEAF=0.5;MQ=42.0;MQ0=0;MQRankSum=0.054;QD=17.9;ReadPosRankSum=-0.634	GT:AD:DP:GQ:PL	0/1:29,35:64:99:1174,0,957
chrXVI	727655	.	C	T	743.77	PASS	AC=1;AF=0.5;AN=2;BaseQRankSum=0.1;DP=59;Dels=0.0;FS=9.232;HaplotypeScore=0.0;MLEAC=1;MLEAF=0.5;MQ=42.0;MQ0=0;MQRankSum=0.867;QD=12.61;ReadPosRankSum=-0.268	GT:AD:DP:GQ:PL	0/1:34,25:59:99:772,0,1108
chrXVI	733938	.	C	T	1438.77	PASS	AC=1;AF=0.5;AN=2;BaseQRankSum=1.275;DP=78;Dels=0.0;FS=1.878;HaplotypeScore=0.0;MLEAC=1;MLEAF=0.5;MQ=42.0;MQ0=0;MQRankSum=0.267;QD=18.45;ReadPosRankSum=1.315	GT:AD:DP:GQ:PL	0/1:34,44:78:99:1467,0,1062
chrXVI	735589	.	C	T	917.77	PASS	AC=1;AF=0.5;AN=2;BaseQRankSum=1.483;DP=56;Dels=0.0;FS=2.31;HaplotypeScore=0.0;MLEAC=1;MLEAF=0.5;MQ=42.0;MQ0=0;MQRankSum=-2.073;QD=16.39;ReadPosRankSum=-0.123	GT:AD:DP:GQ:PL	0/1:28,28:56:99:946,0,935
chrXVI	737531	.	G	A	752.77	PASS	AC=1;AF=0.5;AN=2;BaseQRankSum=0.486;DP=52;Dels=0.0;FS=2.307;HaplotypeScore=0.0;MLEAC=1;MLEAF=0.5;MQ=42.0;MQ0=0;MQRankSum=0.413;QD=14.48;ReadPosRankSum=-2.579	GT:AD:DP:GQ:PL	0/1:28,24:52:99:781,0,929
chrXVI	738233	.	T	C	779.77	PASS	AC=1;AF=0.5;AN=2;BaseQRankSum=-2.629;DP=44;Dels=0.0;FS=14.701;HaplotypeScore=1.6643;MLEAC=1;MLEAF=0.5;MQ=42.0;MQ0=0;MQRankSum=-1.357;QD=17.72;ReadPosRankSum=-1.993	GT:AD:DP:GQ:PL	0/1:19,24:44:99:808,0,651
chrXVI	758649	.	A	G	546.77	PASS	AC=1;AF=0.5;AN=2;BaseQRankSum=2.155;DP=36;Dels=0.0;FS=0.0;HaplotypeScore=0.0;MLEAC=1;MLEAF=0.5;MQ=42.0;MQ0=0;MQRankSum=-0.856;QD=15.19;ReadPosRankSum=-0.127	GT:AD:DP:GQ:PL	0/1:19,17:36:99:575,0,613
chrXVI	765730	.	A	G	780.77	PASS	AC=1;AF=0.5;AN=2;BaseQRankSum=-0.728;DP=41;Dels=0.0;FS=6.816;HaplotypeScore=0.0;MLEAC=1;MLEAF=0.5;MQ=42.0;MQ0=0;MQRankSum=-0.49;QD=19.04;ReadPosRankSum=0.569	GT:AD:DP:GQ:PL	0/1:17,24:41:99:809,0,560
chrXVI	787298	.	G	A	1402.77	PASS	AC=1;AF=0.5;AN=2;BaseQRankSum=2.076;DP=75;Dels=0.0;FS=4.464;HaplotypeScore=0.0;MLEAC=1;MLEAF=0.5;MQ=42.0;MQ0=0;MQRankSum=2.193;QD=18.7;ReadPosRankSum=-0.379	GT:AD:DP:GQ:PL	0/1:33,42:75:99:1431,0,1034
chrXVI	797258	.	G	A	1046.77	PASS	AC=1;AF=0.5;AN=2;BaseQRankSum=1.84;DP=64;Dels=0.0;FS=0.0;HaplotypeScore=0.0;MLEAC=1;MLEAF=0.5;MQ=42.0;MQ0=0;MQRankSum=-0.51;QD=16.36;ReadPosRankSum=0.672	GT:AD:DP:GQ:PL	0/1:33,31:64:99:1075,0,1040
chrXVI	800547	.	G	A	748.77	PASS	AC=1;AF=0.5;AN=2;BaseQRankSum=-0.263;DP=55;Dels=0.0;FS=1.038;HaplotypeScore=0.0;MLEAC=1;MLEAF=0.5;MQ=42.0;MQ0=0;MQRankSum=0.45;QD=13.61;ReadPosRankSum=1.926	GT:AD:DP:GQ:PL	0/1:31,24:55:99:777,0,1062
chrXVI	822905	.	G	A	1471.77	PASS	AC=1;AF=0.5;AN=2;BaseQRankSum=-0.558;DP=79;Dels=0.0;FS=1.854;HaplotypeScore=0.734;MLEAC=1;MLEAF=0.5;MQ=42.0;MQ0=0;MQRankSum=-2.097;QD=18.63;ReadPosRankSum=0.548	GT:AD:DP:GQ:PL	0/1:35,44:79:99:1500,0,1128
chrXVI	823991	.	A	G	174.77	PASS	AC=1;AF=0.5;AN=2;BaseQRankSum=-0.053;DP=48;Dels=0.0;FS=42.071;HaplotypeScore=2.9893;MLEAC=1;MLEAF=0.5;MQ=41.24;MQ0=0;MQRankSum=-0.079;QD=3.64;ReadPosRankSum=1.928	GT:AD:DP:GQ:PL	0/1:39,9:48:99:203,0,1377
chrXVI	825441	.	A	G	1228.77	PASS	AC=1;AF=0.5;AN=2;BaseQRankSum=1.758;DP=71;Dels=0.0;FS=4.632;HaplotypeScore=0.0;MLEAC=1;MLEAF=0.5;MQ=42.0;MQ0=0;MQRankSum=0.928;QD=17.31;ReadPosRankSum=0.836	GT:AD:DP:GQ:PL	0/1:33,38:71:99:1257,0,1027
chrXVI	830087	.	T	C	1155.77	PASS	AC=1;AF=0.5;AN=2;BaseQRankSum=-0.27;DP=58;Dels=0.0;FS=0.0;HaplotypeScore=4.2939;MLEAC=1;MLEAF=0.5;MQ=41.76;MQ0=0;MQRankSum=0.572;QD=19.93;ReadPosRankSum=0.461	GT:AD:DP:GQ:PL	0/1:23,35:58:99:1184,0,748
chrXVI	830709	.	C	T	339.77	PASS	AC=1;AF=0.5;AN=2;BaseQRankSum=2.196;DP=27;Dels=0.0;FS=0.0;HaplotypeScore=0.0;MLEAC=1;MLEAF=0.5;MQ=41.93;MQ0=0;MQRankSum=0.271;QD=12.58;ReadPosRankSum=-0.962	GT:AD:DP:GQ:PL	0/1:16,11:27:99:368,0,534
chrXVI	887633	.	T	C	1078.77	PASS	AC=1;AF=0.5;AN=2;BaseQRankSum=0.809;DP=66;Dels=0.0;FS=6.528;HaplotypeScore=0.0;MLEAC=1;MLEAF=0.5;MQ=42.0;MQ0=0;MQRankSum=1.478;QD=16.34;ReadPosRankSum=-0.745	GT:AD:DP:GQ:PL	0/1:31,35:66:99:1107,0,932
chrXVI	896151	.	G	A	787.77	PASS	AC=1;AF=0.5;AN=2;BaseQRankSum=0.402;DP=53;Dels=0.0;FS=3.855;HaplotypeScore=0.0;MLEAC=1;MLEAF=0.5;MQ=42.0;MQ0=0;MQRankSum=0.259;QD=14.86;ReadPosRankSum=-2.082	GT:AD:DP:GQ:PL	0/1:29,24:53:99:816,0,1012
chrXVI	899743	.	A	T	604.77	PASS	AC=1;AF=0.5;AN=2;BaseQRankSum=3.357;DP=73;Dels=0.0;FS=50.142;HaplotypeScore=1.9894;MLEAC=1;MLEAF=0.5;MQ=41.28;MQ0=0;MQRankSum=-3.747;QD=8.28;ReadPosRankSum=1.091	GT:AD:DP:GQ:PL	0/1:52,21:73:99:633,0,1769
chrXVI	899744	.	A	T	588.77	PASS	AC=1;AF=0.5;AN=2;BaseQRankSum=2.75;DP=72;Dels=0.0;FS=51.805;HaplotypeScore=1.9894;MLEAC=1;MLEAF=0.5;MQ=41.27;MQ0=0;MQRankSum=-2.8;QD=8.18;ReadPosRankSum=0.83	GT:AD:DP:GQ:PL	0/1:51,21:72:99:617,0,1756
chrXVI	899834	.	C	T	925.77	PASS	AC=1;AF=0.5;AN=2;BaseQRankSum=2.203;DP=54;Dels=0.0;FS=21.269;HaplotypeScore=0.9973;MLEAC=1;MLEAF=0.5;MQ=41.73;MQ0=0;MQRankSum=0.902;QD=17.14;ReadPosRankSum=-1.11	GT:AD:DP:GQ:PL	0/1:25,29:54:99:954,0,739
chrXVI	907769	.	C	T	816.77	PASS	AC=1;AF=0.5;AN=2;BaseQRankSum=0.308;DP=43;Dels=0.0;FS=1.194;HaplotypeScore=0.0;MLEAC=1;MLEAF=0.5;MQ=42.0;MQ0=0;MQRankSum=-0.997;QD=18.99;ReadPosRankSum=1.268	GT:AD:DP:GQ:PL	0/1:18,25:43:99:845,0,572
chrXVI	909567	.	T	C	727.77	PASS	AC=1;AF=0.5;AN=2;BaseQRankSum=-0.132;DP=46;Dels=0.0;FS=0.0;HaplotypeScore=0.0;MLEAC=1;MLEAF=0.5;MQ=42.0;MQ0=0;MQRankSum=0.659;QD=15.82;ReadPosRankSum=0.066	GT:AD:DP:GQ:PL	0/1:23,23:46:99:756,0,792
chrXVI	926477	.	C	T	1053.77	PASS	AC=1;AF=0.5;AN=2;BaseQRankSum=0.715;DP=65;Dels=0.0;FS=3.417;HaplotypeScore=0.0;MLEAC=1;MLEAF=0.5;MQ=42.0;MQ0=0;MQRankSum=-0.217;QD=16.21;ReadPosRankSum=-0.65	GT:AD:DP:GQ:PL	0/1:32,33:65:99:1082,0,1020
chrXVI	927800	.	C	T	758.77	PASS	AC=1;AF=0.5;AN=2;BaseQRankSum=1.317;DP=57;Dels=0.0;FS=2.245;HaplotypeScore=0.0;MLEAC=1;MLEAF=0.5;MQ=42.0;MQ0=0;MQRankSum=1.026;QD=13.31;ReadPosRankSum=-0.04	GT:AD:DP:GQ:PL	0/1:33,24:57:99:787,0,1095
chrXVI	928328	.	C	T	831.77	PASS	AC=1;AF=0.5;AN=2;BaseQRankSum=0.61;DP=66;Dels=0.0;FS=6.698;HaplotypeScore=0.0;MLEAC=1;MLEAF=0.5;MQ=42.0;MQ0=0;MQRankSum=-0.951;QD=12.6;ReadPosRankSum=0.217	GT:AD:DP:GQ:PL	0/1:40,26:66:99:860,0,1335
chrXVI	931591	.	T	C	1066.77	PASS	AC=1;AF=0.5;AN=2;BaseQRankSum=-0.038;DP=60;Dels=0.0;FS=2.256;HaplotypeScore=0.734;MLEAC=1;MLEAF=0.5;MQ=42.0;MQ0=0;MQRankSum=-0.974;QD=17.78;ReadPosRankSum=-0.33	GT:AD:DP:GQ:PL	0/1:25,34:60:99:1095,0,764
