# Supplementary material for: Disruption of Transcriptional Coactivator Sub1 Leads to Genome-Wide Re-distribution of Clustered Mutations Induced by APOBEC in Active Yeast Genes
Source: PLoS Genet. 2015 May 5;11(5):e1005217. doi: 10.1371/journal.pgen.1005217 (PMC4420506; doi:10.1371/journal.pgen.1005217)
Supplement: S1 Dataset — (ZIP) [file pgen.1005217.s001.zip › HAP/N051-LAN211-Can-HAP-NA-RUN4.vcf]

##fileformat=VCFv4.1
##FILTER=<ID=LowQual,Description="Low quality">
##FILTER=<ID=ambigious_snp,Description="QD < 2.000000 || FS > 60.000000 || MQ < 40.000000 || HaplotypeScore > 13.000000 || MappingQualityRankSum < -12.500000 || ReadPosRankSum < -8.000000">
##FORMAT=<ID=AD,Number=.,Type=Integer,Description="Allelic depths for the ref and alt alleles in the order listed">
##FORMAT=<ID=DP,Number=1,Type=Integer,Description="Approximate read depth (reads with MQ=255 or with bad mates are filtered)">
##FORMAT=<ID=GQ,Number=1,Type=Integer,Description="Genotype Quality">
##FORMAT=<ID=GT,Number=1,Type=String,Description="Genotype">
##FORMAT=<ID=PL,Number=G,Type=Integer,Description="Normalized, Phred-scaled likelihoods for genotypes as defined in the VCF specification">
##GATKCommandLine=<ID=SelectVariants,Version=3.2-0-g289df4b,Date="Wed Sep 03 23:55:55 MSK 2014",Epoch=1409774155881,CommandLineOptions="analysis_type=SelectVariants input_file=[] showFullBamList=false read_buffer_size=null phone_home=AWS gatk_key=null tag=NA read_filter=[] intervals=null excludeIntervals=null interval_set_rule=UNION interval_merging=ALL interval_padding=0 reference_sequence=/home/mahajrod/genetics/desaminases/data/LAN210_v0.10m/LAN210_v0.10m.fasta nonDeterministicRandomSeed=false disableDithering=false maxRuntime=-1 maxRuntimeUnits=MINUTES downsampling_type=BY_SAMPLE downsample_to_fraction=null downsample_to_coverage=1000 baq=OFF baqGapOpenPenalty=40.0 refactor_NDN_cigar_string=false fix_misencoded_quality_scores=false allow_potentially_misencoded_quality_scores=false useOriginalQualities=false defaultBaseQualities=-1 performanceLog=null BQSR=null quantize_quals=0 disable_indel_quals=false emit_original_quals=false preserve_qscores_less_than=6 globalQScorePrior=-1.0 validation_strictness=SILENT remove_program_records=false keep_program_records=false sample_rename_mapping_file=null unsafe=null disable_auto_index_creation_and_locking_when_reading_rods=false num_threads=1 num_cpu_threads_per_data_thread=1 num_io_threads=0 monitorThreadEfficiency=false num_bam_file_handles=null read_group_black_list=null pedigree=[] pedigreeString=[] pedigreeValidationType=STRICT allow_intervals_with_unindexed_bam=false generateShadowBCF=false variant_index_type=DYNAMIC_SEEK variant_index_parameter=-1 logging_level=INFO log_to_file=null help=false version=false variant=(RodBinding name=variant source=N051-LAN211-Can-HAP-NA-RUN4_GATK_filtered_SNP.vcf) discordance=(RodBinding name= source=UNBOUND) concordance=(RodBinding name= source=UNBOUND) out=org.broadinstitute.gatk.engine.io.stubs.VariantContextWriterStub no_cmdline_in_header=org.broadinstitute.gatk.engine.io.stubs.VariantContextWriterStub sites_only=org.broadinstitute.gatk.engine.io.stubs.VariantContextWriterStub bcf=org.broadinstitute.gatk.engine.io.stubs.VariantContextWriterStub sample_name=[] sample_expressions=null sample_file=null exclude_sample_name=[] exclude_sample_file=[] select_expressions=[] excludeNonVariants=false excludeFiltered=true restrictAllelesTo=ALL keepOriginalAC=false mendelianViolation=false mendelianViolationQualThreshold=0.0 select_random_fraction=0.0 remove_fraction_genotypes=0.0 selectTypeToInclude=[] keepIDs=null fullyDecode=false forceGenotypesDecode=false justRead=false maxIndelSize=2147483647 ALLOW_NONOVERLAPPING_COMMAND_LINE_SAMPLES=false filter_reads_with_N_cigar=false filter_mismatching_base_and_quals=false filter_bases_not_stored=false">
##INFO=<ID=AC,Number=A,Type=Integer,Description="Allele count in genotypes, for each ALT allele, in the same order as listed">
##INFO=<ID=AF,Number=A,Type=Float,Description="Allele Frequency, for each ALT allele, in the same order as listed">
##INFO=<ID=AN,Number=1,Type=Integer,Description="Total number of alleles in called genotypes">
##INFO=<ID=BaseQRankSum,Number=1,Type=Float,Description="Z-score from Wilcoxon rank sum test of Alt Vs. Ref base qualities">
##INFO=<ID=DP,Number=1,Type=Integer,Description="Approximate read depth; some reads may have been filtered">
##INFO=<ID=DS,Number=0,Type=Flag,Description="Were any of the samples downsampled?">
##INFO=<ID=Dels,Number=1,Type=Float,Description="Fraction of Reads Containing Spanning Deletions">
##INFO=<ID=FS,Number=1,Type=Float,Description="Phred-scaled p-value using Fisher's exact test to detect strand bias">
##INFO=<ID=HaplotypeScore,Number=1,Type=Float,Description="Consistency of the site with at most two segregating haplotypes">
##INFO=<ID=InbreedingCoeff,Number=1,Type=Float,Description="Inbreeding coefficient as estimated from the genotype likelihoods per-sample when compared against the Hardy-Weinberg expectation">
##INFO=<ID=MLEAC,Number=A,Type=Integer,Description="Maximum likelihood expectation (MLE) for the allele counts (not necessarily the same as the AC), for each ALT allele, in the same order as listed">
##INFO=<ID=MLEAF,Number=A,Type=Float,Description="Maximum likelihood expectation (MLE) for the allele frequency (not necessarily the same as the AF), for each ALT allele, in the same order as listed">
##INFO=<ID=MQ,Number=1,Type=Float,Description="RMS Mapping Quality">
##INFO=<ID=MQ0,Number=1,Type=Integer,Description="Total Mapping Quality Zero Reads">
##INFO=<ID=MQRankSum,Number=1,Type=Float,Description="Z-score From Wilcoxon rank sum test of Alt vs. Ref read mapping qualities">
##INFO=<ID=QD,Number=1,Type=Float,Description="Variant Confidence/Quality by Depth">
##INFO=<ID=RPA,Number=.,Type=Integer,Description="Number of times tandem repeat unit is repeated, for each allele (including reference)">
##INFO=<ID=RU,Number=1,Type=String,Description="Tandem repeat unit (bases)">
##INFO=<ID=ReadPosRankSum,Number=1,Type=Float,Description="Z-score from Wilcoxon rank sum test of Alt vs. Ref read position bias">
##INFO=<ID=STR,Number=0,Type=Flag,Description="Variant is a short tandem repeat">
##contig=<ID=chrI,length=198855>
##contig=<ID=chrII,length=810456>
##contig=<ID=chrIII,length=316501>
##contig=<ID=chrIV,length=1516959>
##contig=<ID=chrV,length=570663>
##contig=<ID=chrVI,length=270116>
##contig=<ID=chrVII,length=1084724>
##contig=<ID=chrVIII,length=557320>
##contig=<ID=chrIX,length=433988>
##contig=<ID=chrX,length=745688>
##contig=<ID=chrXI,length=666767>
##contig=<ID=chrXII,length=1065113>
##contig=<ID=chrXIII,length=917121>
##contig=<ID=chrXIV,length=784078>
##contig=<ID=chrXV,length=1078147>
##contig=<ID=chrXVI,length=943466>
##contig=<ID=mt,length=85611>
##reference=file:///home/mahajrod/genetics/desaminases/data/LAN210_v0.10m/LAN210_v0.10m.fasta
##source=SelectVariants
#CHROM	POS	ID	REF	ALT	QUAL	FILTER	INFO	FORMAT	N051-LAN211-Can-HAP-NA-RUN4
chrI	31526	.	G	T	267.77	PASS	AC=1;AF=0.5;AN=2;BaseQRankSum=-2.433;DP=36;Dels=0.0;FS=49.801;HaplotypeScore=2.7331;MLEAC=1;MLEAF=0.5;MQ=41.89;MQ0=0;MQRankSum=0.285;QD=7.44;ReadPosRankSum=1.091	GT:AD:DP:GQ:PL	0/1:24,12:36:99:296,0,836
chrI	36841	.	G	A	722.77	PASS	AC=1;AF=0.5;AN=2;BaseQRankSum=-1.07;DP=51;Dels=0.0;FS=5.955;HaplotypeScore=0.0;MLEAC=1;MLEAF=0.5;MQ=41.96;MQ0=0;MQRankSum=-1.543;QD=14.17;ReadPosRankSum=-0.331	GT:AD:DP:GQ:PL	0/1:28,23:51:99:751,0,916
chrI	39833	.	A	G	1042.77	PASS	AC=1;AF=0.5;AN=2;BaseQRankSum=0.45;DP=69;Dels=0.0;FS=0.924;HaplotypeScore=0.0;MLEAC=1;MLEAF=0.5;MQ=42.0;MQ0=0;MQRankSum=-1.363;QD=15.11;ReadPosRankSum=-1.52	GT:AD:DP:GQ:PL	0/1:36,33:69:99:1071,0,1216
chrI	41256	.	A	G	946.77	PASS	AC=1;AF=0.5;AN=2;BaseQRankSum=-0.776;DP=68;Dels=0.0;FS=0.897;HaplotypeScore=0.0;MLEAC=1;MLEAF=0.5;MQ=42.0;MQ0=0;MQRankSum=-0.086;QD=13.92;ReadPosRankSum=-1.97	GT:AD:DP:GQ:PL	0/1:37,31:68:99:975,0,1168
chrI	46600	.	G	A	657.77	PASS	AC=1;AF=0.5;AN=2;BaseQRankSum=-0.132;DP=54;Dels=0.0;FS=0.0;HaplotypeScore=0.0;MLEAC=1;MLEAF=0.5;MQ=42.0;MQ0=0;MQRankSum=-1.628;QD=12.18;ReadPosRankSum=-0.273	GT:AD:DP:GQ:PL	0/1:32,22:54:99:686,0,1071
chrI	49895	.	T	C	935.77	PASS	AC=1;AF=0.5;AN=2;BaseQRankSum=-1.307;DP=55;Dels=0.0;FS=0.0;HaplotypeScore=0.0;MLEAC=1;MLEAF=0.5;MQ=42.0;MQ0=0;MQRankSum=-0.7;QD=17.01;ReadPosRankSum=-0.211	GT:AD:DP:GQ:PL	0/1:26,29:55:99:964,0,861
chrI	54390	.	G	A	762.77	PASS	AC=1;AF=0.5;AN=2;BaseQRankSum=-0.108;DP=56;Dels=0.0;FS=2.293;HaplotypeScore=0.0;MLEAC=1;MLEAF=0.5;MQ=42.0;MQ0=0;MQRankSum=-1.002;QD=13.62;ReadPosRankSum=0.654	GT:AD:DP:GQ:PL	0/1:32,24:56:99:791,0,1135
chrI	55915	.	T	C	1065.77	PASS	AC=1;AF=0.5;AN=2;BaseQRankSum=0.463;DP=64;Dels=0.0;FS=0.0;HaplotypeScore=0.0;MLEAC=1;MLEAF=0.5;MQ=42.0;MQ0=0;MQRankSum=0.973;QD=16.65;ReadPosRankSum=-0.53	GT:AD:DP:GQ:PL	0/1:32,32:64:99:1094,0,1085
chrI	56319	.	C	T	984.77	PASS	AC=1;AF=0.5;AN=2;BaseQRankSum=0.245;DP=55;Dels=0.0;FS=1.029;HaplotypeScore=0.0;MLEAC=1;MLEAF=0.5;MQ=42.0;MQ0=0;MQRankSum=-1.665;QD=17.9;ReadPosRankSum=1.395	GT:AD:DP:GQ:PL	0/1:25,30:55:99:1013,0,829
chrI	60491	.	C	T	973.77	PASS	AC=1;AF=0.5;AN=2;BaseQRankSum=1.13;DP=59;Dels=0.0;FS=7.342;HaplotypeScore=0.9993;MLEAC=1;MLEAF=0.5;MQ=42.0;MQ0=0;MQRankSum=-0.826;QD=16.5;ReadPosRankSum=-1.448	GT:AD:DP:GQ:PL	0/1:29,30:59:99:1002,0,918
chrI	67912	.	T	C	1201.77	PASS	AC=1;AF=0.5;AN=2;BaseQRankSum=-0.493;DP=76;Dels=0.0;FS=1.894;HaplotypeScore=0.0;MLEAC=1;MLEAF=0.5;MQ=42.0;MQ0=0;MQRankSum=-0.213;QD=15.81;ReadPosRankSum=1.844	GT:AD:DP:GQ:PL	0/1:38,38:76:99:1230,0,1269
chrI	69220	.	G	A	858.77	PASS	AC=1;AF=0.5;AN=2;BaseQRankSum=-0.204;DP=68;Dels=0.0;FS=2.08;HaplotypeScore=0.0;MLEAC=1;MLEAF=0.5;MQ=42.0;MQ0=0;MQRankSum=1.044;QD=12.63;ReadPosRankSum=0.76	GT:AD:DP:GQ:PL	0/1:38,30:68:99:887,0,1281
chrI	70860	.	A	T	375.77	PASS	AC=1;AF=0.5;AN=2;BaseQRankSum=1.169;DP=25;Dels=0.0;FS=46.948;HaplotypeScore=2.366;MLEAC=1;MLEAF=0.5;MQ=41.02;MQ0=0;MQRankSum=0.626;QD=15.03;ReadPosRankSum=2.638	GT:AD:DP:GQ:PL	0/1:13,12:25:99:404,0,390
chrI	72813	.	C	T	1036.77	PASS	AC=1;AF=0.5;AN=2;BaseQRankSum=2.441;DP=67;Dels=0.0;FS=0.924;HaplotypeScore=0.0;MLEAC=1;MLEAF=0.5;MQ=42.0;MQ0=0;MQRankSum=-0.119;QD=15.47;ReadPosRankSum=1.161	GT:AD:DP:GQ:PL	0/1:35,32:67:99:1065,0,1138
chrI	75071	.	C	T	497.77	PASS	AC=1;AF=0.5;AN=2;BaseQRankSum=2.94;DP=40;Dels=0.0;FS=1.382;HaplotypeScore=0.0;MLEAC=1;MLEAF=0.5;MQ=41.09;MQ0=0;MQRankSum=0.014;QD=12.44;ReadPosRankSum=-0.952	GT:AD:DP:GQ:PL	0/1:24,16:40:99:526,0,749
chrI	77503	.	G	A	720.77	PASS	AC=1;AF=0.5;AN=2;BaseQRankSum=-0.248;DP=48;Dels=0.0;FS=0.0;HaplotypeScore=0.8321;MLEAC=1;MLEAF=0.5;MQ=41.96;MQ0=0;MQRankSum=-1.156;QD=15.02;ReadPosRankSum=-1.362	GT:AD:DP:GQ:PL	0/1:25,23:48:99:749,0,837
chrI	78177	.	C	T	805.77	PASS	AC=1;AF=0.5;AN=2;BaseQRankSum=1.103;DP=63;Dels=0.0;FS=0.0;HaplotypeScore=0.0;MLEAC=1;MLEAF=0.5;MQ=42.0;MQ0=0;MQRankSum=0.246;QD=12.79;ReadPosRankSum=0.92	GT:AD:DP:GQ:PL	0/1:38,25:63:99:834,0,1309
chrI	79363	.	G	A	547.77	PASS	AC=1;AF=0.5;AN=2;BaseQRankSum=-2.124;DP=31;Dels=0.0;FS=0.0;HaplotypeScore=0.0;MLEAC=1;MLEAF=0.5;MQ=42.0;MQ0=0;MQRankSum=1.33;QD=17.67;ReadPosRankSum=0.734	GT:AD:DP:GQ:PL	0/1:14,17:31:99:576,0,478
chrI	90148	.	C	T	624.77	PASS	AC=1;AF=0.5;AN=2;BaseQRankSum=1.839;DP=38;Dels=0.0;FS=1.289;HaplotypeScore=0.0;MLEAC=1;MLEAF=0.5;MQ=42.0;MQ0=0;MQRankSum=0.438;QD=16.44;ReadPosRankSum=1.343	GT:AD:DP:GQ:PL	0/1:19,19:38:99:653,0,602
chrI	93943	.	A	G	1196.77	PASS	AC=1;AF=0.5;AN=2;BaseQRankSum=-1.224;DP=75;Dels=0.0;FS=3.321;HaplotypeScore=0.0;MLEAC=1;MLEAF=0.5;MQ=42.0;MQ0=0;MQRankSum=-0.026;QD=15.96;ReadPosRankSum=-0.366	GT:AD:DP:GQ:PL	0/1:37,38:75:99:1225,0,1238
chrI	104031	.	G	A	679.77	PASS	AC=1;AF=0.5;AN=2;BaseQRankSum=0.085;DP=43;Dels=0.0;FS=2.704;HaplotypeScore=0.0;MLEAC=1;MLEAF=0.5;MQ=41.95;MQ0=0;MQRankSum=0.401;QD=15.81;ReadPosRankSum=-1.324	GT:AD:DP:GQ:PL	0/1:22,21:43:99:708,0,738
chrI	104550	.	T	C	764.77	PASS	AC=1;AF=0.5;AN=2;BaseQRankSum=-0.267;DP=47;Dels=0.0;FS=2.561;HaplotypeScore=0.0;MLEAC=1;MLEAF=0.5;MQ=42.0;MQ0=0;MQRankSum=0.139;QD=16.27;ReadPosRankSum=1.316	GT:AD:DP:GQ:PL	0/1:21,26:47:99:793,0,682
chrI	105098	.	A	G	490.77	PASS	AC=1;AF=0.5;AN=2;BaseQRankSum=-0.748;DP=36;Dels=0.0;FS=1.258;HaplotypeScore=0.0;MLEAC=1;MLEAF=0.5;MQ=42.0;MQ0=0;MQRankSum=-1.831;QD=13.63;ReadPosRankSum=-0.271	GT:AD:DP:GQ:PL	0/1:20,16:36:99:519,0,692
chrI	109519	.	T	C	807.77	PASS	AC=1;AF=0.5;AN=2;BaseQRankSum=2.583;DP=44;Dels=0.0;FS=6.222;HaplotypeScore=0.0;MLEAC=1;MLEAF=0.5;MQ=42.0;MQ0=0;MQRankSum=0.521;QD=18.36;ReadPosRankSum=0.853	GT:AD:DP:GQ:PL	0/1:19,25:44:99:836,0,518
chrI	115944	.	C	T	1072.77	PASS	AC=1;AF=0.5;AN=2;BaseQRankSum=0.412;DP=73;Dels=0.0;FS=4.979;HaplotypeScore=0.734;MLEAC=1;MLEAF=0.5;MQ=42.0;MQ0=0;MQRankSum=-0.479;QD=14.7;ReadPosRankSum=0.107	GT:AD:DP:GQ:PL	0/1:35,38:73:99:1101,0,956
chrI	117284	.	A	G	846.77	PASS	AC=1;AF=0.5;AN=2;BaseQRankSum=0.237;DP=64;Dels=0.0;FS=16.466;HaplotypeScore=0.0;MLEAC=1;MLEAF=0.5;MQ=41.97;MQ0=0;MQRankSum=-1.022;QD=13.23;ReadPosRankSum=-0.345	GT:AD:DP:GQ:PL	0/1:36,28:64:99:875,0,1194
chrI	119940	.	C	T	925.77	PASS	AC=1;AF=0.5;AN=2;BaseQRankSum=0.446;DP=55;Dels=0.0;FS=1.075;HaplotypeScore=0.0;MLEAC=1;MLEAF=0.5;MQ=42.0;MQ0=0;MQRankSum=-0.598;QD=16.83;ReadPosRankSum=0.194	GT:AD:DP:GQ:PL	0/1:27,28:55:99:954,0,901
chrI	124890	.	G	A	854.77	PASS	AC=1;AF=0.5;AN=2;BaseQRankSum=-1.354;DP=63;Dels=0.0;FS=2.095;HaplotypeScore=0.0;MLEAC=1;MLEAF=0.5;MQ=41.84;MQ0=0;MQRankSum=-1.505;QD=13.57;ReadPosRankSum=-1.67	GT:AD:DP:GQ:PL	0/1:32,31:63:99:883,0,1015
chrI	132326	.	G	T	273.77	PASS	AC=1;AF=0.5;AN=2;BaseQRankSum=1.18;DP=37;Dels=0.0;FS=41.965;HaplotypeScore=7.9608;MLEAC=1;MLEAF=0.5;MQ=41.46;MQ0=0;MQRankSum=-1.009;QD=7.4;ReadPosRankSum=-1.009	GT:AD:DP:GQ:PL	0/1:27,10:37:99:302,0,638
chrI	133657	.	C	T	800.77	PASS	AC=1;AF=0.5;AN=2;BaseQRankSum=2.605;DP=55;Dels=0.0;FS=2.375;HaplotypeScore=0.0;MLEAC=1;MLEAF=0.5;MQ=42.0;MQ0=0;MQRankSum=1.417;QD=14.56;ReadPosRankSum=0.586	GT:AD:DP:GQ:PL	0/1:31,24:55:99:829,0,994
chrI	136309	.	A	G	1053.77	PASS	AC=1;AF=0.5;AN=2;BaseQRankSum=-0.318;DP=69;Dels=0.0;FS=3.248;HaplotypeScore=0.0;MLEAC=1;MLEAF=0.5;MQ=42.0;MQ0=0;MQRankSum=0.342;QD=15.27;ReadPosRankSum=-0.15	GT:AD:DP:GQ:PL	0/1:36,33:69:99:1082,0,1210
chrI	136746	.	C	T	1017.77	PASS	AC=1;AF=0.5;AN=2;BaseQRankSum=-2.406;DP=52;Dels=0.0;FS=1.111;HaplotypeScore=0.0;MLEAC=1;MLEAF=0.5;MQ=41.73;MQ0=0;MQRankSum=-0.951;QD=19.57;ReadPosRankSum=0.0	GT:AD:DP:GQ:PL	0/1:21,31:52:99:1046,0,695
chrI	136840	.	C	T	957.77	PASS	AC=1;AF=0.5;AN=2;BaseQRankSum=2.456;DP=60;Dels=0.0;FS=2.198;HaplotypeScore=0.0;MLEAC=1;MLEAF=0.5;MQ=42.0;MQ0=0;MQRankSum=-0.222;QD=15.96;ReadPosRankSum=1.479	GT:AD:DP:GQ:PL	0/1:31,29:60:99:986,0,1033
chrI	174471	.	C	T	761.77	PASS	AC=1;AF=0.5;AN=2;BaseQRankSum=0.372;DP=64;Dels=0.0;FS=2.155;HaplotypeScore=0.0;MLEAC=1;MLEAF=0.5;MQ=42.0;MQ0=0;MQRankSum=0.592;QD=11.9;ReadPosRankSum=-0.289	GT:AD:DP:GQ:PL	0/1:39,25:64:99:790,0,1312
chrI	179878	.	T	C	804.77	PASS	AC=1;AF=0.5;AN=2;BaseQRankSum=-0.29;DP=49;Dels=0.0;FS=1.101;HaplotypeScore=0.0;MLEAC=1;MLEAF=0.5;MQ=42.0;MQ0=0;MQRankSum=-1.03;QD=16.42;ReadPosRankSum=0.29	GT:AD:DP:GQ:PL	0/1:24,25:49:99:833,0,813
chrI	191372	.	T	C	191.77	PASS	AC=1;AF=0.5;AN=2;BaseQRankSum=-2.731;DP=34;Dels=0.0;FS=48.092;HaplotypeScore=0.0;MLEAC=1;MLEAF=0.5;MQ=42.0;MQ0=0;MQRankSum=0.63;QD=5.64;ReadPosRankSum=2.005	GT:AD:DP:GQ:PL	0/1:23,11:34:99:220,0,720
chrI	192292	.	A	T	1675.77	PASS	AC=2;AF=1.0;AN=2;DP=45;Dels=0.0;FS=0.0;HaplotypeScore=0.0;MLEAC=2;MLEAF=1.0;MQ=42.0;MQ0=0;QD=27.54	GT:AD:DP:GQ:PL	1/1:0,45:45:99:1704,132,0
chrI	192853	.	C	T	920.77	PASS	AC=1;AF=0.5;AN=2;BaseQRankSum=-0.579;DP=53;Dels=0.0;FS=7.859;HaplotypeScore=0.0;MLEAC=1;MLEAF=0.5;MQ=42.0;MQ0=0;MQRankSum=1.149;QD=17.37;ReadPosRankSum=-1.345	GT:AD:DP:GQ:PL	0/1:25,28:53:99:949,0,804
chrII	11371	.	A	G	742.77	PASS	AC=1;AF=0.5;AN=2;BaseQRankSum=-1.373;DP=47;Dels=0.0;FS=0.0;HaplotypeScore=0.0;MLEAC=1;MLEAF=0.5;MQ=42.0;MQ0=0;MQRankSum=2.032;QD=15.8;ReadPosRankSum=-0.351	GT:AD:DP:GQ:PL	0/1:23,24:47:99:771,0,776
chrII	12347	.	C	T	840.77	PASS	AC=1;AF=0.5;AN=2;BaseQRankSum=0.68;DP=58;Dels=0.0;FS=19.997;HaplotypeScore=0.0;MLEAC=1;MLEAF=0.5;MQ=42.0;MQ0=0;MQRankSum=-1.087;QD=14.5;ReadPosRankSum=0.711	GT:AD:DP:GQ:PL	0/1:32,26:58:99:869,0,1083
chrII	44028	.	C	T	1025.77	PASS	AC=1;AF=0.5;AN=2;BaseQRankSum=0.451;DP=62;Dels=0.0;FS=2.139;HaplotypeScore=0.0;MLEAC=1;MLEAF=0.5;MQ=42.0;MQ0=0;MQRankSum=0.69;QD=16.54;ReadPosRankSum=0.324	GT:AD:DP:GQ:PL	0/1:31,31:62:99:1054,0,1034
chrII	44386	.	C	T	517.77	PASS	AC=1;AF=0.5;AN=2;BaseQRankSum=1.572;DP=60;Dels=0.0;FS=7.919;HaplotypeScore=0.5784;MLEAC=1;MLEAF=0.5;MQ=41.65;MQ0=1;MQRankSum=0.601;QD=8.63;ReadPosRankSum=1.325	GT:AD:DP:GQ:PL	0/1:42,18:60:99:546,0,1413
chrII	44464	.	C	T	1201.77	PASS	AC=1;AF=0.5;AN=2;BaseQRankSum=1.181;DP=65;Dels=0.0;FS=8.801;HaplotypeScore=0.0;MLEAC=1;MLEAF=0.5;MQ=42.0;MQ0=0;MQRankSum=-0.495;QD=18.49;ReadPosRankSum=0.93	GT:AD:DP:GQ:PL	0/1:29,36:65:99:1230,0,851
chrII	51543	.	C	T	554.77	PASS	AC=1;AF=0.5;AN=2;BaseQRankSum=-0.799;DP=50;Dels=0.0;FS=0.0;HaplotypeScore=0.0;MLEAC=1;MLEAF=0.5;MQ=42.0;MQ0=0;MQRankSum=2.938;QD=11.1;ReadPosRankSum=-1.079	GT:AD:DP:GQ:PL	0/1:31,19:50:99:583,0,1050
chrII	55115	.	C	T	670.77	PASS	AC=1;AF=0.5;AN=2;BaseQRankSum=0.616;DP=49;Dels=0.0;FS=2.397;HaplotypeScore=0.0;MLEAC=1;MLEAF=0.5;MQ=42.0;MQ0=0;MQRankSum=0.172;QD=13.69;ReadPosRankSum=0.596	GT:AD:DP:GQ:PL	0/1:28,21:49:99:699,0,968
chrII	57290	.	C	T	717.77	PASS	AC=1;AF=0.5;AN=2;BaseQRankSum=-1.021;DP=44;Dels=0.0;FS=2.649;HaplotypeScore=0.0;MLEAC=1;MLEAF=0.5;MQ=42.0;MQ0=0;MQRankSum=0.927;QD=16.31;ReadPosRankSum=-0.059	GT:AD:DP:GQ:PL	0/1:22,22:44:99:746,0,762
chrII	69289	.	G	A	638.77	PASS	AC=1;AF=0.5;AN=2;BaseQRankSum=-0.604;DP=39;Dels=0.0;FS=4.773;HaplotypeScore=0.0;MLEAC=1;MLEAF=0.5;MQ=42.0;MQ0=0;MQRankSum=-1.363;QD=16.38;ReadPosRankSum=-1.307	GT:AD:DP:GQ:PL	0/1:19,20:39:99:667,0,632
chrII	75119	.	T	C	312.77	PASS	AC=1;AF=0.5;AN=2;BaseQRankSum=-1.003;DP=62;Dels=0.0;FS=46.391;HaplotypeScore=1.4972;MLEAC=1;MLEAF=0.5;MQ=41.57;MQ0=0;MQRankSum=-0.279;QD=5.04;ReadPosRankSum=1.233	GT:AD:DP:GQ:PL	0/1:47,15:62:99:341,0,1554
chrII	75120	.	C	A	296.77	PASS	AC=1;AF=0.5;AN=2;BaseQRankSum=-2.975;DP=62;Dels=0.0;FS=47.39;HaplotypeScore=1.4972;MLEAC=1;MLEAF=0.5;MQ=41.57;MQ0=0;MQRankSum=-0.444;QD=4.79;ReadPosRankSum=1.183	GT:AD:DP:GQ:PL	0/1:47,15:62:99:325,0,1671
chrII	86154	.	G	A	692.77	PASS	AC=1;AF=0.5;AN=2;BaseQRankSum=-0.309;DP=47;Dels=0.0;FS=2.488;HaplotypeScore=0.0;MLEAC=1;MLEAF=0.5;MQ=42.0;MQ0=0;MQRankSum=1.396;QD=14.74;ReadPosRankSum=-1.269	GT:AD:DP:GQ:PL	0/1:25,22:47:99:721,0,851
chrII	87182	.	G	A	914.77	PASS	AC=1;AF=0.5;AN=2;BaseQRankSum=-0.717;DP=65;Dels=0.0;FS=0.942;HaplotypeScore=0.0;MLEAC=1;MLEAF=0.5;MQ=41.97;MQ0=0;MQRankSum=-0.401;QD=14.07;ReadPosRankSum=0.283	GT:AD:DP:GQ:PL	0/1:35,30:65:99:943,0,1202
chrII	90706	.	A	G	410.77	PASS	AC=1;AF=0.5;AN=2;BaseQRankSum=-0.619;DP=44;Dels=0.0;FS=7.665;HaplotypeScore=0.0;MLEAC=1;MLEAF=0.5;MQ=42.0;MQ0=0;MQRankSum=-0.421;QD=9.34;ReadPosRankSum=-0.074	GT:AD:DP:GQ:PL	0/1:29,15:44:99:439,0,1006
chrII	107008	.	T	C	694.77	PASS	AC=1;AF=0.5;AN=2;BaseQRankSum=0.078;DP=54;Dels=0.0;FS=2.388;HaplotypeScore=0.8321;MLEAC=1;MLEAF=0.5;MQ=42.0;MQ0=0;MQRankSum=0.096;QD=12.87;ReadPosRankSum=0.809	GT:AD:DP:GQ:PL	0/1:30,24:54:99:723,0,965
chrII	110212	.	C	T	1166.77	PASS	AC=1;AF=0.5;AN=2;BaseQRankSum=1.174;DP=67;Dels=0.0;FS=4.79;HaplotypeScore=1.5226;MLEAC=1;MLEAF=0.5;MQ=42.0;MQ0=0;MQRankSum=0.082;QD=17.41;ReadPosRankSum=0.446	GT:AD:DP:GQ:PL	0/1:32,35:67:99:1195,0,984
chrII	121485	.	T	C	1116.77	PASS	AC=1;AF=0.5;AN=2;BaseQRankSum=-2.804;DP=57;Dels=0.0;FS=0.0;HaplotypeScore=0.0;MLEAC=1;MLEAF=0.5;MQ=42.0;MQ0=0;MQRankSum=0.356;QD=19.59;ReadPosRankSum=-0.554	GT:AD:DP:GQ:PL	0/1:21,36:57:99:1145,0,695
chrII	129298	.	C	T	1239.77	PASS	AC=1;AF=0.5;AN=2;BaseQRankSum=-0.303;DP=73;Dels=0.0;FS=0.884;HaplotypeScore=0.0;MLEAC=1;MLEAF=0.5;MQ=41.97;MQ0=0;MQRankSum=-0.723;QD=16.98;ReadPosRankSum=0.303	GT:AD:DP:GQ:PL	0/1:36,37:73:99:1268,0,1231
chrII	139354	.	C	T	766.77	PASS	AC=1;AF=0.5;AN=2;BaseQRankSum=-0.689;DP=50;Dels=0.0;FS=10.544;HaplotypeScore=0.0;MLEAC=1;MLEAF=0.5;MQ=41.72;MQ0=0;MQRankSum=-0.417;QD=15.34;ReadPosRankSum=1.117	GT:AD:DP:GQ:PL	0/1:26,24:50:99:795,0,869
chrII	140005	.	C	T	831.77	PASS	AC=1;AF=0.5;AN=2;BaseQRankSum=0.801;DP=51;Dels=0.0;FS=4.289;HaplotypeScore=0.6651;MLEAC=1;MLEAF=0.5;MQ=42.0;MQ0=0;MQRankSum=-0.16;QD=16.31;ReadPosRankSum=-0.952	GT:AD:DP:GQ:PL	0/1:25,26:51:99:860,0,772
chrII	140177	.	C	T	511.77	PASS	AC=1;AF=0.5;AN=2;BaseQRankSum=0.992;DP=41;Dels=0.0;FS=0.0;HaplotypeScore=0.0;MLEAC=1;MLEAF=0.5;MQ=41.95;MQ0=0;MQRankSum=-0.119;QD=12.48;ReadPosRankSum=-0.595	GT:AD:DP:GQ:PL	0/1:24,17:41:99:540,0,779
chrII	140947	.	C	T	826.77	PASS	AC=1;AF=0.5;AN=2;BaseQRankSum=-0.938;DP=65;Dels=0.0;FS=0.967;HaplotypeScore=0.0;MLEAC=1;MLEAF=0.5;MQ=42.0;MQ0=0;MQRankSum=-0.805;QD=12.72;ReadPosRankSum=0.153	GT:AD:DP:GQ:PL	0/1:38,27:65:99:855,0,1315
chrII	141616	.	A	G	528.77	PASS	AC=1;AF=0.5;AN=2;BaseQRankSum=1.696;DP=56;Dels=0.0;FS=2.564;HaplotypeScore=1.9975;MLEAC=1;MLEAF=0.5;MQ=42.0;MQ0=0;MQRankSum=-1.142;QD=9.44;ReadPosRankSum=2.752	GT:AD:DP:GQ:PL	0/1:37,19:56:99:557,0,1260
chrII	153015	.	G	A	1091.77	PASS	AC=1;AF=0.5;AN=2;BaseQRankSum=0.876;DP=61;Dels=0.0;FS=1.075;HaplotypeScore=0.0;MLEAC=1;MLEAF=0.5;MQ=42.0;MQ0=0;MQRankSum=-0.919;QD=17.9;ReadPosRankSum=-0.398	GT:AD:DP:GQ:PL	0/1:28,33:61:99:1120,0,915
chrII	156515	.	G	A	899.77	PASS	AC=1;AF=0.5;AN=2;BaseQRankSum=0.391;DP=57;Dels=0.0;FS=1.063;HaplotypeScore=0.0;MLEAC=1;MLEAF=0.5;MQ=42.0;MQ0=0;MQRankSum=-0.87;QD=15.79;ReadPosRankSum=0.407	GT:AD:DP:GQ:PL	0/1:29,28:57:99:928,0,892
chrII	161081	.	A	G	1059.77	PASS	AC=1;AF=0.5;AN=2;BaseQRankSum=1.525;DP=53;Dels=0.0;FS=3.844;HaplotypeScore=0.0;MLEAC=1;MLEAF=0.5;MQ=42.0;MQ0=0;MQRankSum=0.063;QD=20.0;ReadPosRankSum=1.94	GT:AD:DP:GQ:PL	0/1:22,31:53:99:1088,0,708
chrII	169865	.	A	G	733.77	PASS	AC=1;AF=0.5;AN=2;BaseQRankSum=1.299;DP=56;Dels=0.0;FS=2.244;HaplotypeScore=0.734;MLEAC=1;MLEAF=0.5;MQ=42.0;MQ0=0;MQRankSum=-0.899;QD=13.1;ReadPosRankSum=0.866	GT:AD:DP:GQ:PL	0/1:33,23:56:99:762,0,1009
chrII	174494	.	G	A	232.77	PASS	AC=1;AF=0.5;AN=2;BaseQRankSum=0.126;DP=32;Dels=0.0;FS=44.502;HaplotypeScore=0.9999;MLEAC=1;MLEAF=0.5;MQ=41.94;MQ0=0;MQRankSum=-0.545;QD=7.27;ReadPosRankSum=1.76	GT:AD:DP:GQ:PL	0/1:23,9:32:99:261,0,775
chrII	174519	.	C	A	329.77	PASS	AC=1;AF=0.5;AN=2;BaseQRankSum=-0.406;DP=37;Dels=0.0;FS=41.467;HaplotypeScore=1.4679;MLEAC=1;MLEAF=0.5;MQ=42.0;MQ0=0;MQRankSum=0.243;QD=8.91;ReadPosRankSum=0.73	GT:AD:DP:GQ:PL	0/1:25,12:37:99:358,0,788
chrII	175854	.	G	A	552.77	PASS	AC=1;AF=0.5;AN=2;BaseQRankSum=0.82;DP=48;Dels=0.0;FS=0.0;HaplotypeScore=0.0;MLEAC=1;MLEAF=0.5;MQ=42.0;MQ0=0;MQRankSum=0.479;QD=11.52;ReadPosRankSum=0.437	GT:AD:DP:GQ:PL	0/1:30,18:48:99:581,0,1038
chrII	177416	.	C	T	723.77	PASS	AC=1;AF=0.5;AN=2;BaseQRankSum=1.248;DP=61;Dels=0.0;FS=1.017;HaplotypeScore=0.0;MLEAC=1;MLEAF=0.5;MQ=42.0;MQ0=0;MQRankSum=-0.288;QD=11.87;ReadPosRankSum=-0.317	GT:AD:DP:GQ:PL	0/1:37,24:61:99:752,0,1198
chrII	189983	.	A	G	769.77	PASS	AC=1;AF=0.5;AN=2;BaseQRankSum=0.028;DP=52;Dels=0.0;FS=0.0;HaplotypeScore=0.0;MLEAC=1;MLEAF=0.5;MQ=42.0;MQ0=0;MQRankSum=-0.083;QD=14.8;ReadPosRankSum=-0.817	GT:AD:DP:GQ:PL	0/1:28,24:52:99:798,0,954
chrII	193728	.	C	A	202.77	PASS	AC=1;AF=0.5;AN=2;BaseQRankSum=-3.049;DP=35;Dels=0.0;FS=42.142;HaplotypeScore=4.3685;MLEAC=1;MLEAF=0.5;MQ=41.59;MQ0=0;MQRankSum=1.041;QD=5.79;ReadPosRankSum=0.091	GT:AD:DP:GQ:PL	0/1:25,10:35:99:231,0,854
chrII	200261	.	G	A	743.77	PASS	AC=1;AF=0.5;AN=2;BaseQRankSum=-0.713;DP=47;Dels=0.0;FS=2.509;HaplotypeScore=0.0;MLEAC=1;MLEAF=0.5;MQ=42.0;MQ0=0;MQRankSum=1.011;QD=15.82;ReadPosRankSum=-0.181	GT:AD:DP:GQ:PL	0/1:24,23:47:99:772,0,803
chrII	205764	.	G	A	786.77	PASS	AC=1;AF=0.5;AN=2;BaseQRankSum=-1.621;DP=58;Dels=0.0;FS=5.333;HaplotypeScore=10.8046;MLEAC=1;MLEAF=0.5;MQ=41.19;MQ0=0;MQRankSum=0.249;QD=13.56;ReadPosRankSum=-1.247	GT:AD:DP:GQ:PL	0/1:31,27:58:99:815,0,1028
chrII	206488	.	C	T	773.77	PASS	AC=1;AF=0.5;AN=2;BaseQRankSum=0.321;DP=52;Dels=0.0;FS=0.0;HaplotypeScore=0.0;MLEAC=1;MLEAF=0.5;MQ=42.0;MQ0=0;MQRankSum=-0.964;QD=14.88;ReadPosRankSum=1.68	GT:AD:DP:GQ:PL	0/1:28,24:52:99:802,0,877
chrII	238240	.	A	T	147.77	PASS	AC=1;AF=0.5;AN=2;BaseQRankSum=1.433;DP=24;Dels=0.0;FS=32.048;HaplotypeScore=0.8321;MLEAC=1;MLEAF=0.5;MQ=42.0;MQ0=0;MQRankSum=-0.5;QD=6.16;ReadPosRankSum=2.5	GT:AD:DP:GQ:PL	0/1:18,6:24:99:176,0,661
chrII	238293	.	A	T	156.77	PASS	AC=1;AF=0.5;AN=2;BaseQRankSum=0.35;DP=21;Dels=0.0;FS=24.123;HaplotypeScore=1.79;MLEAC=1;MLEAF=0.5;MQ=41.91;MQ0=0;MQRankSum=1.129;QD=7.47;ReadPosRankSum=2.063	GT:AD:DP:GQ:PL	0/1:15,6:21:99:185,0,552
chrII	247477	.	G	A	649.77	PASS	AC=1;AF=0.5;AN=2;BaseQRankSum=2.179;DP=43;Dels=0.0;FS=0.0;HaplotypeScore=0.0;MLEAC=1;MLEAF=0.5;MQ=42.0;MQ0=0;MQRankSum=-0.645;QD=15.11;ReadPosRankSum=-1.546	GT:AD:DP:GQ:PL	0/1:23,20:43:99:678,0,615
chrII	271989	.	A	C	158.77	PASS	AC=1;AF=0.5;AN=2;BaseQRankSum=-2.46;DP=28;Dels=0.0;FS=46.932;HaplotypeScore=0.8321;MLEAC=1;MLEAF=0.5;MQ=41.28;MQ0=0;MQRankSum=-0.885;QD=5.67;ReadPosRankSum=-3.837	GT:AD:DP:GQ:PL	0/1:19,9:28:99:187,0,631
chrII	272635	.	G	A	836.77	PASS	AC=1;AF=0.5;AN=2;BaseQRankSum=0.041;DP=64;Dels=0.0;FS=20.085;HaplotypeScore=0.0;MLEAC=1;MLEAF=0.5;MQ=42.0;MQ0=0;MQRankSum=0.856;QD=13.07;ReadPosRankSum=0.53	GT:AD:DP:GQ:PL	0/1:37,27:64:99:865,0,1251
chrII	278701	.	C	T	874.77	PASS	AC=1;AF=0.5;AN=2;BaseQRankSum=0.073;DP=52;Dels=0.0;FS=7.92;HaplotypeScore=0.0;MLEAC=1;MLEAF=0.5;MQ=42.0;MQ0=0;MQRankSum=1.099;QD=16.82;ReadPosRankSum=-1.758	GT:AD:DP:GQ:PL	0/1:25,27:52:99:903,0,783
chrII	279425	.	C	T	888.77	PASS	AC=1;AF=0.5;AN=2;BaseQRankSum=2.03;DP=62;Dels=0.0;FS=0.0;HaplotypeScore=0.0;MLEAC=1;MLEAF=0.5;MQ=42.0;MQ0=0;MQRankSum=-0.658;QD=14.33;ReadPosRankSum=0.559	GT:AD:DP:GQ:PL	0/1:34,28:62:99:917,0,1099
chrII	285905	.	G	A	816.77	PASS	AC=1;AF=0.5;AN=2;BaseQRankSum=1.664;DP=60;Dels=0.0;FS=0.0;HaplotypeScore=0.0;MLEAC=1;MLEAF=0.5;MQ=42.0;MQ0=0;MQRankSum=-0.15;QD=13.61;ReadPosRankSum=-1.589	GT:AD:DP:GQ:PL	0/1:35,25:60:99:845,0,1206
chrII	286203	.	T	C	797.77	PASS	AC=1;AF=0.5;AN=2;BaseQRankSum=0.315;DP=65;Dels=0.0;FS=3.466;HaplotypeScore=0.9995;MLEAC=1;MLEAF=0.5;MQ=42.0;MQ0=0;MQRankSum=-0.154;QD=12.27;ReadPosRankSum=0.716	GT:AD:DP:GQ:PL	0/1:39,26:65:99:826,0,1341
chrII	287386	.	G	A	1106.77	PASS	AC=1;AF=0.5;AN=2;BaseQRankSum=0.889;DP=62;Dels=0.0;FS=0.0;HaplotypeScore=0.0;MLEAC=1;MLEAF=0.5;MQ=42.0;MQ0=0;MQRankSum=0.522;QD=17.85;ReadPosRankSum=0.071	GT:AD:DP:GQ:PL	0/1:29,33:62:99:1135,0,868
chrII	287469	.	C	T	841.77	PASS	AC=1;AF=0.5;AN=2;BaseQRankSum=-1.159;DP=51;Dels=0.0;FS=7.859;HaplotypeScore=0.0;MLEAC=1;MLEAF=0.5;MQ=42.0;MQ0=0;MQRankSum=-1.159;QD=16.51;ReadPosRankSum=-1.404	GT:AD:DP:GQ:PL	0/1:25,26:51:99:870,0,857
chrII	288057	.	G	A	1038.77	PASS	AC=1;AF=0.5;AN=2;BaseQRankSum=-0.596;DP=68;Dels=0.0;FS=0.908;HaplotypeScore=0.0;MLEAC=1;MLEAF=0.5;MQ=42.0;MQ0=0;MQRankSum=0.227;QD=15.28;ReadPosRankSum=-1.702	GT:AD:DP:GQ:PL	0/1:36,32:68:99:1067,0,1236
chrII	289150	.	G	A	970.77	PASS	AC=1;AF=0.5;AN=2;BaseQRankSum=0.926;DP=49;Dels=0.0;FS=2.554;HaplotypeScore=0.0;MLEAC=1;MLEAF=0.5;MQ=42.0;MQ0=0;MQRankSum=0.173;QD=19.81;ReadPosRankSum=-0.519	GT:AD:DP:GQ:PL	0/1:20,29:49:99:999,0,638
chrII	292113	.	T	A	385.77	PASS	AC=1;AF=0.5;AN=2;BaseQRankSum=-2.445;DP=43;Dels=0.02;FS=52.267;HaplotypeScore=5.1014;MLEAC=1;MLEAF=0.5;MQ=40.78;MQ0=1;MQRankSum=-1.136;QD=8.97;ReadPosRankSum=1.884	GT:AD:DP:GQ:PL	0/1:25,17:42:99:414,0,846
chrII	292724	.	G	A	745.77	PASS	AC=1;AF=0.5;AN=2;BaseQRankSum=1.81;DP=50;Dels=0.0;FS=9.238;HaplotypeScore=0.0;MLEAC=1;MLEAF=0.5;MQ=42.0;MQ0=0;MQRankSum=0.195;QD=14.92;ReadPosRankSum=1.09	GT:AD:DP:GQ:PL	0/1:27,23:50:99:774,0,846
chrII	294182	.	G	A	609.77	PASS	AC=1;AF=0.5;AN=2;BaseQRankSum=-2.349;DP=33;Dels=0.0;FS=3.419;HaplotypeScore=1.2434;MLEAC=1;MLEAF=0.5;MQ=41.94;MQ0=0;MQRankSum=0.674;QD=18.48;ReadPosRankSum=-0.382	GT:AD:DP:GQ:PL	0/1:14,19:33:99:638,0,470
chrII	295013	.	G	A	796.77	PASS	AC=1;AF=0.5;AN=2;BaseQRankSum=-0.686;DP=53;Dels=0.0;FS=22.302;HaplotypeScore=0.0;MLEAC=1;MLEAF=0.5;MQ=42.0;MQ0=0;MQRankSum=1.042;QD=15.03;ReadPosRankSum=1.007	GT:AD:DP:GQ:PL	0/1:28,25:53:99:825,0,929
chrII	299856	.	G	A	808.77	PASS	AC=1;AF=0.5;AN=2;BaseQRankSum=1.797;DP=56;Dels=0.0;FS=0.0;HaplotypeScore=0.0;MLEAC=1;MLEAF=0.5;MQ=42.0;MQ0=0;MQRankSum=-1.071;QD=14.44;ReadPosRankSum=0.313	GT:AD:DP:GQ:PL	0/1:31,25:56:99:837,0,1028
chrII	322543	.	G	A	725.77	PASS	AC=1;AF=0.5;AN=2;BaseQRankSum=-0.711;DP=54;Dels=0.0;FS=5.608;HaplotypeScore=0.0;MLEAC=1;MLEAF=0.5;MQ=42.0;MQ0=0;MQRankSum=0.226;QD=13.44;ReadPosRankSum=-0.625	GT:AD:DP:GQ:PL	0/1:29,25:54:99:754,0,925
chrII	357674	.	C	T	794.77	PASS	AC=1;AF=0.5;AN=2;BaseQRankSum=1.184;DP=50;Dels=0.0;FS=5.993;HaplotypeScore=0.0;MLEAC=1;MLEAF=0.5;MQ=42.0;MQ0=0;MQRankSum=0.64;QD=15.9;ReadPosRankSum=-1.087	GT:AD:DP:GQ:PL	0/1:25,25:50:99:823,0,784
chrII	359904	.	C	T	625.77	PASS	AC=1;AF=0.5;AN=2;BaseQRankSum=1.579;DP=54;Dels=0.0;FS=1.064;HaplotypeScore=0.734;MLEAC=1;MLEAF=0.5;MQ=42.0;MQ0=0;MQRankSum=-0.266;QD=11.59;ReadPosRankSum=0.816	GT:AD:DP:GQ:PL	0/1:33,21:54:99:654,0,1056
chrII	360182	.	A	G	907.77	PASS	AC=1;AF=0.5;AN=2;BaseQRankSum=-1.588;DP=53;Dels=0.0;FS=2.294;HaplotypeScore=0.0;MLEAC=1;MLEAF=0.5;MQ=42.0;MQ0=0;MQRankSum=-0.296;QD=17.13;ReadPosRankSum=0.206	GT:AD:DP:GQ:PL	0/1:23,30:53:99:936,0,745
chrII	360491	.	C	T	870.77	PASS	AC=1;AF=0.5;AN=2;BaseQRankSum=0.689;DP=47;Dels=0.0;FS=0.0;HaplotypeScore=0.0;MLEAC=1;MLEAF=0.5;MQ=42.0;MQ0=0;MQRankSum=0.186;QD=18.53;ReadPosRankSum=0.996	GT:AD:DP:GQ:PL	0/1:18,29:47:99:899,0,426
chrII	364608	.	C	T	1105.77	PASS	AC=1;AF=0.5;AN=2;BaseQRankSum=-0.471;DP=58;Dels=0.0;FS=0.0;HaplotypeScore=0.734;MLEAC=1;MLEAF=0.5;MQ=42.0;MQ0=0;MQRankSum=0.22;QD=19.06;ReadPosRankSum=-1.382	GT:AD:DP:GQ:PL	0/1:25,33:58:99:1134,0,789
chrII	365577	.	C	T	1024.77	PASS	AC=1;AF=0.5;AN=2;BaseQRankSum=0.346;DP=56;Dels=0.0;FS=2.306;HaplotypeScore=0.0;MLEAC=1;MLEAF=0.5;MQ=42.0;MQ0=0;MQRankSum=0.198;QD=18.3;ReadPosRankSum=0.593	GT:AD:DP:GQ:PL	0/1:25,31:56:99:1053,0,799
chrII	366122	.	C	T	789.77	PASS	AC=1;AF=0.5;AN=2;BaseQRankSum=-0.575;DP=43;Dels=0.0;FS=4.388;HaplotypeScore=0.0;MLEAC=1;MLEAF=0.5;MQ=42.0;MQ0=0;MQRankSum=-1.113;QD=18.37;ReadPosRankSum=-1.284	GT:AD:DP:GQ:PL	0/1:19,24:43:99:818,0,641
chrII	375479	.	T	C	1024.77	PASS	AC=1;AF=0.5;AN=2;BaseQRankSum=0.05;DP=61;Dels=0.0;FS=2.222;HaplotypeScore=0.0;MLEAC=1;MLEAF=0.5;MQ=42.0;MQ0=0;MQRankSum=0.916;QD=16.8;ReadPosRankSum=-0.079	GT:AD:DP:GQ:PL	0/1:30,31:61:99:1053,0,1006
chrII	377243	.	C	T	1276.77	PASS	AC=1;AF=0.5;AN=2;BaseQRankSum=0.904;DP=62;Dels=0.0;FS=2.163;HaplotypeScore=0.0;MLEAC=1;MLEAF=0.5;MQ=42.0;MQ0=0;MQRankSum=-0.273;QD=20.59;ReadPosRankSum=1.004	GT:AD:DP:GQ:PL	0/1:25,37:62:99:1305,0,816
chrII	378069	.	C	T	479.77	PASS	AC=1;AF=0.5;AN=2;BaseQRankSum=-1.254;DP=57;Dels=0.0;FS=1.019;HaplotypeScore=0.0;MLEAC=1;MLEAF=0.5;MQ=42.0;MQ0=0;MQRankSum=0.664;QD=8.42;ReadPosRankSum=0.385	GT:AD:DP:GQ:PL	0/1:35,22:57:99:508,0,1177
chrII	378720	.	G	T	487.77	PASS	AC=1;AF=0.5;AN=2;BaseQRankSum=-3.904;DP=45;Dels=0.0;FS=59.599;HaplotypeScore=0.0;MLEAC=1;MLEAF=0.5;MQ=41.96;MQ0=0;MQRankSum=0.174;QD=10.84;ReadPosRankSum=2.537	GT:AD:DP:GQ:PL	0/1:27,18:45:99:516,0,948
chrII	378740	.	C	T	423.77	PASS	AC=1;AF=0.5;AN=2;BaseQRankSum=1.713;DP=40;Dels=0.0;FS=54.762;HaplotypeScore=0.0;MLEAC=1;MLEAF=0.5;MQ=41.42;MQ0=1;MQRankSum=-0.307;QD=10.59;ReadPosRankSum=0.161	GT:AD:DP:GQ:PL	0/1:25,15:40:99:452,0,863
chrII	380280	.	A	G	917.77	PASS	AC=1;AF=0.5;AN=2;BaseQRankSum=-1.677;DP=61;Dels=0.0;FS=2.199;HaplotypeScore=0.9867;MLEAC=1;MLEAF=0.5;MQ=42.0;MQ0=0;MQRankSum=-1.212;QD=15.05;ReadPosRankSum=0.341	GT:AD:DP:GQ:PL	0/1:27,34:61:99:946,0,831
chrII	382261	.	A	G	924.77	PASS	AC=1;AF=0.5;AN=2;BaseQRankSum=0.277;DP=49;Dels=0.0;FS=0.0;HaplotypeScore=0.7887;MLEAC=1;MLEAF=0.5;MQ=40.98;MQ0=0;MQRankSum=0.482;QD=18.87;ReadPosRankSum=-2.144	GT:AD:DP:GQ:PL	0/1:19,30:49:99:953,0,566
chrII	384697	.	C	T	815.77	PASS	AC=1;AF=0.5;AN=2;BaseQRankSum=0.0;DP=52;Dels=0.0;FS=1.077;HaplotypeScore=0.0;MLEAC=1;MLEAF=0.5;MQ=42.0;MQ0=0;MQRankSum=-1.209;QD=15.69;ReadPosRankSum=-0.696	GT:AD:DP:GQ:PL	0/1:27,25:52:99:844,0,911
chrII	390688	.	C	T	531.77	PASS	AC=1;AF=0.5;AN=2;BaseQRankSum=0.581;DP=39;Dels=0.0;FS=1.234;HaplotypeScore=0.0;MLEAC=1;MLEAF=0.5;MQ=42.0;MQ0=0;MQRankSum=-2.138;QD=13.64;ReadPosRankSum=-0.637	GT:AD:DP:GQ:PL	0/1:22,17:39:99:560,0,747
chrII	391547	.	C	T	589.77	PASS	AC=1;AF=0.5;AN=2;BaseQRankSum=0.725;DP=53;Dels=0.0;FS=1.099;HaplotypeScore=0.0;MLEAC=1;MLEAF=0.5;MQ=42.0;MQ0=0;MQRankSum=-0.119;QD=11.13;ReadPosRankSum=1.422	GT:AD:DP:GQ:PL	0/1:33,20:53:99:618,0,1081
chrII	394543	.	C	T	750.77	PASS	AC=1;AF=0.5;AN=2;BaseQRankSum=0.381;DP=48;Dels=0.0;FS=1.157;HaplotypeScore=0.0;MLEAC=1;MLEAF=0.5;MQ=42.0;MQ0=0;MQRankSum=-1.144;QD=15.64;ReadPosRankSum=-0.01	GT:AD:DP:GQ:PL	0/1:24,24:48:99:779,0,794
chrII	397157	.	A	G	1111.77	PASS	AC=1;AF=0.5;AN=2;BaseQRankSum=0.16;DP=66;Dels=0.0;FS=3.664;HaplotypeScore=0.0;MLEAC=1;MLEAF=0.5;MQ=42.0;MQ0=0;MQRankSum=1.61;QD=16.84;ReadPosRankSum=-0.391	GT:AD:DP:GQ:PL	0/1:32,34:66:99:1140,0,1079
chrII	401733	.	C	T	766.77	PASS	AC=1;AF=0.5;AN=2;BaseQRankSum=2.085;DP=51;Dels=0.0;FS=5.765;HaplotypeScore=0.0;MLEAC=1;MLEAF=0.5;MQ=42.0;MQ0=0;MQRankSum=0.085;QD=15.03;ReadPosRankSum=0.613	GT:AD:DP:GQ:PL	0/1:27,24:51:99:795,0,856
chrII	403880	.	G	A	759.77	PASS	AC=1;AF=0.5;AN=2;BaseQRankSum=-1.506;DP=54;Dels=0.0;FS=2.35;HaplotypeScore=0.0;MLEAC=1;MLEAF=0.5;MQ=42.0;MQ0=0;MQRankSum=-0.618;QD=14.07;ReadPosRankSum=-1.454	GT:AD:DP:GQ:PL	0/1:30,24:54:99:788,0,1054
chrII	424369	.	G	A	1028.77	PASS	AC=1;AF=0.5;AN=2;BaseQRankSum=0.547;DP=53;Dels=0.0;FS=9.951;HaplotypeScore=0.0;MLEAC=1;MLEAF=0.5;MQ=42.0;MQ0=0;MQRankSum=-0.87;QD=19.41;ReadPosRankSum=-0.296	GT:AD:DP:GQ:PL	0/1:23,30:53:99:1057,0,746
chrII	433397	.	G	A	878.77	PASS	AC=1;AF=0.5;AN=2;BaseQRankSum=-0.605;DP=70;Dels=0.0;FS=1.036;HaplotypeScore=0.0;MLEAC=1;MLEAF=0.5;MQ=41.97;MQ0=0;MQRankSum=0.078;QD=12.55;ReadPosRankSum=-0.354	GT:AD:DP:GQ:PL	0/1:42,28:70:99:907,0,1408
chrII	435642	.	G	A	1019.77	PASS	AC=1;AF=0.5;AN=2;BaseQRankSum=0.311;DP=46;Dels=0.0;FS=4.54;HaplotypeScore=2.9841;MLEAC=1;MLEAF=0.5;MQ=41.69;MQ0=0;MQRankSum=1.511;QD=22.17;ReadPosRankSum=-1.741	GT:AD:DP:GQ:PL	0/1:16,30:46:99:1048,0,490
chrII	437624	.	G	A	622.77	PASS	AC=1;AF=0.5;AN=2;BaseQRankSum=-0.529;DP=46;Dels=0.0;FS=1.169;HaplotypeScore=1.9973;MLEAC=1;MLEAF=0.5;MQ=41.96;MQ0=0;MQRankSum=0.904;QD=13.54;ReadPosRankSum=-0.243	GT:AD:DP:GQ:PL	0/1:25,21:46:99:651,0,861
chrII	437625	.	G	A	836.77	PASS	AC=1;AF=0.5;AN=2;BaseQRankSum=0.24;DP=46;Dels=0.0;FS=2.529;HaplotypeScore=1.9973;MLEAC=1;MLEAF=0.5;MQ=41.96;MQ0=0;MQRankSum=0.468;QD=18.19;ReadPosRankSum=0.171	GT:AD:DP:GQ:PL	0/1:20,25:46:99:865,0,568
chrII	437851	.	G	A	726.77	PASS	AC=1;AF=0.5;AN=2;BaseQRankSum=-2.846;DP=41;Dels=0.0;FS=4.769;HaplotypeScore=0.0;MLEAC=1;MLEAF=0.5;MQ=42.0;MQ0=0;MQRankSum=-1.056;QD=17.73;ReadPosRankSum=-0.521	GT:AD:DP:GQ:PL	0/1:16,25:41:99:755,0,538
chrII	446318	.	G	A	741.77	PASS	AC=1;AF=0.5;AN=2;BaseQRankSum=-0.007;DP=61;Dels=0.0;FS=2.21;HaplotypeScore=0.0;MLEAC=1;MLEAF=0.5;MQ=42.0;MQ0=0;MQRankSum=-1.735;QD=12.16;ReadPosRankSum=1.307	GT:AD:DP:GQ:PL	0/1:37,24:61:99:770,0,1288
chrII	459002	.	G	A	916.77	PASS	AC=1;AF=0.5;AN=2;BaseQRankSum=-0.699;DP=55;Dels=0.0;FS=1.029;HaplotypeScore=0.9665;MLEAC=1;MLEAF=0.5;MQ=42.0;MQ0=0;MQRankSum=1.103;QD=16.67;ReadPosRankSum=-1.945	GT:AD:DP:GQ:PL	0/1:27,28:55:99:945,0,842
chrII	465591	.	C	T	855.77	PASS	AC=1;AF=0.5;AN=2;BaseQRankSum=1.337;DP=60;Dels=0.0;FS=2.21;HaplotypeScore=0.0;MLEAC=1;MLEAF=0.5;MQ=42.0;MQ0=0;MQRankSum=-0.357;QD=14.26;ReadPosRankSum=1.085	GT:AD:DP:GQ:PL	0/1:33,27:60:99:884,0,1094
chrII	466250	.	G	A	268.77	PASS	AC=1;AF=0.5;AN=2;BaseQRankSum=0.193;DP=38;Dels=0.0;FS=44.292;HaplotypeScore=0.0;MLEAC=1;MLEAF=0.5;MQ=42.0;MQ0=0;MQRankSum=-1.416;QD=7.07;ReadPosRankSum=3.122	GT:AD:DP:GQ:PL	0/1:27,11:38:99:297,0,850
chrII	468110	.	C	T	766.77	PASS	AC=1;AF=0.5;AN=2;BaseQRankSum=1.843;DP=62;Dels=0.0;FS=0.977;HaplotypeScore=0.0;MLEAC=1;MLEAF=0.5;MQ=42.0;MQ0=0;MQRankSum=1.467;QD=12.37;ReadPosRankSum=0.73	GT:AD:DP:GQ:PL	0/1:38,24:62:99:795,0,1280
chrII	468764	.	C	T	990.77	PASS	AC=1;AF=0.5;AN=2;BaseQRankSum=-0.823;DP=55;Dels=0.0;FS=1.115;HaplotypeScore=0.0;MLEAC=1;MLEAF=0.5;MQ=42.0;MQ0=0;MQRankSum=0.195;QD=18.01;ReadPosRankSum=-1.247	GT:AD:DP:GQ:PL	0/1:24,31:55:99:1019,0,798
chrII	469971	.	C	T	874.77	PASS	AC=1;AF=0.5;AN=2;BaseQRankSum=1.227;DP=52;Dels=0.0;FS=2.304;HaplotypeScore=0.0;MLEAC=1;MLEAF=0.5;MQ=42.0;MQ0=0;MQRankSum=0.788;QD=16.82;ReadPosRankSum=1.538	GT:AD:DP:GQ:PL	0/1:25,27:52:99:903,0,811
chrII	473445	.	C	T	1072.77	PASS	AC=1;AF=0.5;AN=2;BaseQRankSum=1.208;DP=60;Dels=0.0;FS=6.93;HaplotypeScore=0.0;MLEAC=1;MLEAF=0.5;MQ=41.76;MQ0=0;MQRankSum=0.244;QD=17.88;ReadPosRankSum=-0.511	GT:AD:DP:GQ:PL	0/1:28,32:60:99:1101,0,891
chrII	476930	.	C	T	586.77	PASS	AC=1;AF=0.5;AN=2;BaseQRankSum=-0.611;DP=48;Dels=0.0;FS=0.0;HaplotypeScore=0.0;MLEAC=1;MLEAF=0.5;MQ=42.0;MQ0=0;MQRankSum=0.843;QD=12.22;ReadPosRankSum=1.054	GT:AD:DP:GQ:PL	0/1:29,19:48:99:615,0,979
chrII	479634	.	C	T	798.77	PASS	AC=1;AF=0.5;AN=2;BaseQRankSum=0.313;DP=56;Dels=0.0;FS=11.939;HaplotypeScore=0.0;MLEAC=1;MLEAF=0.5;MQ=42.0;MQ0=0;MQRankSum=-0.659;QD=14.26;ReadPosRankSum=-0.082	GT:AD:DP:GQ:PL	0/1:31,25:56:99:827,0,1061
chrII	481686	.	C	T	959.77	PASS	AC=1;AF=0.5;AN=2;BaseQRankSum=0.326;DP=59;Dels=0.0;FS=0.99;HaplotypeScore=0.7887;MLEAC=1;MLEAF=0.5;MQ=42.0;MQ0=0;MQRankSum=-0.841;QD=16.27;ReadPosRankSum=0.569	GT:AD:DP:GQ:PL	0/1:30,29:59:99:988,0,1011
chrII	494412	.	G	A	642.77	PASS	AC=1;AF=0.5;AN=2;BaseQRankSum=1.574;DP=50;Dels=0.0;FS=2.623;HaplotypeScore=0.0;MLEAC=1;MLEAF=0.5;MQ=42.0;MQ0=0;MQRankSum=-0.089;QD=12.86;ReadPosRankSum=1.257	GT:AD:DP:GQ:PL	0/1:30,20:50:99:671,0,1041
chrII	495484	.	G	A	974.77	PASS	AC=1;AF=0.5;AN=2;BaseQRankSum=-0.039;DP=66;Dels=0.0;FS=3.391;HaplotypeScore=0.0;MLEAC=1;MLEAF=0.5;MQ=42.0;MQ0=0;MQRankSum=0.206;QD=14.77;ReadPosRankSum=1.786	GT:AD:DP:GQ:PL	0/1:35,31:66:99:1003,0,1174
chrII	497455	.	G	A	823.77	PASS	AC=1;AF=0.5;AN=2;BaseQRankSum=-1.068;DP=63;Dels=0.0;FS=7.06;HaplotypeScore=0.0;MLEAC=1;MLEAF=0.5;MQ=41.97;MQ0=0;MQRankSum=-0.3;QD=13.08;ReadPosRankSum=-0.133	GT:AD:DP:GQ:PL	0/1:37,26:63:99:852,0,1243
chrII	500339	.	G	A	811.77	PASS	AC=1;AF=0.5;AN=2;BaseQRankSum=-0.563;DP=45;Dels=0.0;FS=0.0;HaplotypeScore=0.0;MLEAC=1;MLEAF=0.5;MQ=42.0;MQ0=0;MQRankSum=-0.586;QD=18.04;ReadPosRankSum=0.908	GT:AD:DP:GQ:PL	0/1:19,26:45:99:840,0,621
chrII	503719	.	G	A	810.77	PASS	AC=1;AF=0.5;AN=2;BaseQRankSum=-1.065;DP=57;Dels=0.0;FS=0.0;HaplotypeScore=0.0;MLEAC=1;MLEAF=0.5;MQ=42.0;MQ0=0;MQRankSum=1.626;QD=14.22;ReadPosRankSum=-0.553	GT:AD:DP:GQ:PL	0/1:31,26:57:99:839,0,1070
chrII	506422	.	G	A	593.77	PASS	AC=1;AF=0.5;AN=2;BaseQRankSum=0.824;DP=41;Dels=0.0;FS=4.558;HaplotypeScore=0.0;MLEAC=1;MLEAF=0.5;MQ=42.0;MQ0=0;MQRankSum=-0.484;QD=14.48;ReadPosRankSum=-1.19	GT:AD:DP:GQ:PL	0/1:22,19:41:99:622,0,749
chrII	511704	.	A	G	855.77	PASS	AC=1;AF=0.5;AN=2;BaseQRankSum=0.873;DP=57;Dels=0.0;FS=7.467;HaplotypeScore=0.0;MLEAC=1;MLEAF=0.5;MQ=42.0;MQ0=0;MQRankSum=-0.344;QD=15.01;ReadPosRankSum=-1.45	GT:AD:DP:GQ:PL	0/1:31,26:57:99:884,0,1050
chrII	512141	.	C	T	303.77	PASS	AC=1;AF=0.5;AN=2;BaseQRankSum=-0.756;DP=36;Dels=0.0;FS=5.506;HaplotypeScore=0.0;MLEAC=1;MLEAF=0.5;MQ=42.0;MQ0=0;MQRankSum=-1.065;QD=8.44;ReadPosRankSum=-2.507	GT:AD:DP:GQ:PL	0/1:25,11:36:99:332,0,880
chrII	516301	.	C	T	1152.77	PASS	AC=1;AF=0.5;AN=2;BaseQRankSum=-1.568;DP=61;Dels=0.0;FS=3.585;HaplotypeScore=0.0;MLEAC=1;MLEAF=0.5;MQ=42.0;MQ0=0;MQRankSum=0.999;QD=18.9;ReadPosRankSum=-0.518	GT:AD:DP:GQ:PL	0/1:26,35:61:99:1181,0,828
chrII	521831	.	G	A	539.77	PASS	AC=1;AF=0.5;AN=2;BaseQRankSum=1.014;DP=44;Dels=0.0;FS=6.578;HaplotypeScore=0.0;MLEAC=1;MLEAF=0.5;MQ=42.0;MQ0=0;MQRankSum=0.561;QD=12.27;ReadPosRankSum=1.373	GT:AD:DP:GQ:PL	0/1:26,18:44:99:568,0,866
chrII	524235	.	G	A	975.77	PASS	AC=1;AF=0.5;AN=2;BaseQRankSum=-0.356;DP=59;Dels=0.0;FS=9.192;HaplotypeScore=0.0;MLEAC=1;MLEAF=0.5;MQ=41.76;MQ0=0;MQRankSum=-0.948;QD=16.54;ReadPosRankSum=0.629	GT:AD:DP:GQ:PL	0/1:29,30:59:99:1004,0,986
chrII	529174	.	G	A	790.77	PASS	AC=1;AF=0.5;AN=2;BaseQRankSum=0.08;DP=53;Dels=0.0;FS=3.854;HaplotypeScore=0.0;MLEAC=1;MLEAF=0.5;MQ=42.0;MQ0=0;MQRankSum=-1.114;QD=14.92;ReadPosRankSum=0.08	GT:AD:DP:GQ:PL	0/1:28,25:53:99:819,0,927
chrII	530643	.	T	G	287.77	PASS	AC=1;AF=0.5;AN=2;BaseQRankSum=-0.971;DP=27;Dels=0.0;FS=54.73;HaplotypeScore=11.0967;MLEAC=1;MLEAF=0.5;MQ=40.4;MQ0=0;MQRankSum=0.25;QD=10.66;ReadPosRankSum=1.803	GT:AD:DP:GQ:PL	0/1:15,10:27:99:316,0,521
chrII	532967	.	T	C	952.77	PASS	AC=1;AF=0.5;AN=2;BaseQRankSum=0.733;DP=55;Dels=0.0;FS=2.346;HaplotypeScore=0.0;MLEAC=1;MLEAF=0.5;MQ=42.0;MQ0=0;MQRankSum=0.228;QD=17.32;ReadPosRankSum=0.076	GT:AD:DP:GQ:PL	0/1:26,29:55:99:981,0,845
chrII	541893	.	G	A	798.77	PASS	AC=1;AF=0.5;AN=2;BaseQRankSum=0.842;DP=52;Dels=0.0;FS=0.0;HaplotypeScore=0.0;MLEAC=1;MLEAF=0.5;MQ=42.0;MQ0=0;MQRankSum=0.696;QD=15.36;ReadPosRankSum=-0.659	GT:AD:DP:GQ:PL	0/1:27,25:52:99:827,0,874
chrII	545131	.	G	A	1199.77	PASS	AC=1;AF=0.5;AN=2;BaseQRankSum=2.68;DP=57;Dels=0.0;FS=3.707;HaplotypeScore=0.0;MLEAC=1;MLEAF=0.5;MQ=42.0;MQ0=0;MQRankSum=0.352;QD=21.05;ReadPosRankSum=0.238	GT:AD:DP:GQ:PL	0/1:22,35:57:99:1228,0,660
chrII	549152	.	G	A	592.77	PASS	AC=1;AF=0.5;AN=2;BaseQRankSum=-2.139;DP=46;Dels=0.0;FS=1.169;HaplotypeScore=0.0;MLEAC=1;MLEAF=0.5;MQ=42.0;MQ0=0;MQRankSum=0.441;QD=12.89;ReadPosRankSum=0.838	GT:AD:DP:GQ:PL	0/1:25,21:46:99:621,0,842
chrII	550094	.	C	T	1042.77	PASS	AC=1;AF=0.5;AN=2;BaseQRankSum=-0.997;DP=63;Dels=0.0;FS=0.0;HaplotypeScore=0.0;MLEAC=1;MLEAF=0.5;MQ=42.0;MQ0=0;MQRankSum=0.914;QD=16.55;ReadPosRankSum=0.901	GT:AD:DP:GQ:PL	0/1:31,32:63:99:1071,0,1074
chrII	551134	.	A	G	805.77	PASS	AC=1;AF=0.5;AN=2;BaseQRankSum=-0.992;DP=41;Dels=0.0;FS=6.658;HaplotypeScore=0.0;MLEAC=1;MLEAF=0.5;MQ=42.0;MQ0=0;MQRankSum=0.146;QD=19.65;ReadPosRankSum=0.701	GT:AD:DP:GQ:PL	0/1:17,24:41:99:834,0,563
chrII	554562	.	G	A	773.77	PASS	AC=1;AF=0.5;AN=2;BaseQRankSum=0.264;DP=72;Dels=0.0;FS=0.934;HaplotypeScore=1.399;MLEAC=1;MLEAF=0.5;MQ=42.0;MQ0=0;MQRankSum=0.076;QD=10.75;ReadPosRankSum=-0.698	GT:AD:DP:GQ:PL	0/1:46,26:72:99:802,0,1564
chrII	556927	.	C	T	863.77	PASS	AC=1;AF=0.5;AN=2;BaseQRankSum=-0.543;DP=46;Dels=0.0;FS=2.512;HaplotypeScore=0.9989;MLEAC=1;MLEAF=0.5;MQ=42.0;MQ0=0;MQRankSum=-1.939;QD=18.78;ReadPosRankSum=0.343	GT:AD:DP:GQ:PL	0/1:20,26:46:99:892,0,648
chrII	557560	.	A	G	833.77	PASS	AC=1;AF=0.5;AN=2;BaseQRankSum=0.615;DP=55;Dels=0.0;FS=3.749;HaplotypeScore=0.0;MLEAC=1;MLEAF=0.5;MQ=42.0;MQ0=0;MQRankSum=-1.221;QD=15.16;ReadPosRankSum=0.648	GT:AD:DP:GQ:PL	0/1:28,27:55:99:862,0,883
chrII	565317	.	G	A	1074.77	PASS	AC=1;AF=0.5;AN=2;BaseQRankSum=0.405;DP=70;Dels=0.0;FS=2.001;HaplotypeScore=0.0;MLEAC=1;MLEAF=0.5;MQ=42.0;MQ0=0;MQRankSum=0.217;QD=15.35;ReadPosRankSum=0.476	GT:AD:DP:GQ:PL	0/1:36,34:70:99:1103,0,1194
chrII	565713	.	C	T	692.77	PASS	AC=1;AF=0.5;AN=2;BaseQRankSum=0.319;DP=46;Dels=0.0;FS=6.632;HaplotypeScore=0.0;MLEAC=1;MLEAF=0.5;MQ=41.64;MQ0=0;MQRankSum=-0.759;QD=15.06;ReadPosRankSum=0.099	GT:AD:DP:GQ:PL	0/1:24,22:46:99:721,0,815
chrII	566866	.	C	T	914.77	PASS	AC=1;AF=0.5;AN=2;BaseQRankSum=-0.772;DP=50;Dels=0.0;FS=1.112;HaplotypeScore=0.0;MLEAC=1;MLEAF=0.5;MQ=42.0;MQ0=0;MQRankSum=0.088;QD=18.3;ReadPosRankSum=1.495	GT:AD:DP:GQ:PL	0/1:22,28:50:99:943,0,723
chrII	567192	.	G	A	1102.77	PASS	AC=1;AF=0.5;AN=2;BaseQRankSum=-0.119;DP=60;Dels=0.0;FS=0.989;HaplotypeScore=0.0;MLEAC=1;MLEAF=0.5;MQ=42.0;MQ0=0;MQRankSum=-1.129;QD=18.38;ReadPosRankSum=-0.208	GT:AD:DP:GQ:PL	0/1:27,33:60:99:1131,0,902
chrII	569485	.	C	T	779.77	PASS	AC=1;AF=0.5;AN=2;BaseQRankSum=1.349;DP=52;Dels=0.0;FS=0.0;HaplotypeScore=0.0;MLEAC=1;MLEAF=0.5;MQ=42.0;MQ0=0;MQRankSum=0.303;QD=15.0;ReadPosRankSum=1.349	GT:AD:DP:GQ:PL	0/1:28,24:52:99:808,0,932
chrII	570324	.	C	T	1154.77	PASS	AC=1;AF=0.5;AN=2;BaseQRankSum=1.163;DP=57;Dels=0.0;FS=3.769;HaplotypeScore=0.0;MLEAC=1;MLEAF=0.5;MQ=42.0;MQ0=0;MQRankSum=0.724;QD=20.26;ReadPosRankSum=-1.456	GT:AD:DP:GQ:PL	0/1:23,34:57:99:1183,0,724
chrII	570925	.	G	A	661.77	PASS	AC=1;AF=0.5;AN=2;BaseQRankSum=0.198;DP=46;Dels=0.0;FS=17.794;HaplotypeScore=0.0;MLEAC=1;MLEAF=0.5;MQ=42.0;MQ0=0;MQRankSum=0.926;QD=14.39;ReadPosRankSum=-0.926	GT:AD:DP:GQ:PL	0/1:25,21:46:99:690,0,835
chrII	575665	.	C	T	789.77	PASS	AC=1;AF=0.5;AN=2;BaseQRankSum=0.477;DP=72;Dels=0.0;FS=0.0;HaplotypeScore=0.0;MLEAC=1;MLEAF=0.5;MQ=42.0;MQ0=0;MQRankSum=1.605;QD=10.97;ReadPosRankSum=-0.675	GT:AD:DP:GQ:PL	0/1:45,27:72:99:818,0,1518
chrII	583028	.	C	T	899.77	PASS	AC=1;AF=0.5;AN=2;BaseQRankSum=-0.099;DP=59;Dels=0.0;FS=0.0;HaplotypeScore=0.0;MLEAC=1;MLEAF=0.5;MQ=42.0;MQ0=0;MQRankSum=-1.313;QD=15.25;ReadPosRankSum=-0.448	GT:AD:DP:GQ:PL	0/1:31,28:59:99:928,0,1008
chrII	583639	.	C	T	951.77	PASS	AC=1;AF=0.5;AN=2;BaseQRankSum=0.565;DP=46;Dels=0.0;FS=8.994;HaplotypeScore=0.0;MLEAC=1;MLEAF=0.5;MQ=41.96;MQ0=0;MQRankSum=0.703;QD=20.69;ReadPosRankSum=-0.726	GT:AD:DP:GQ:PL	0/1:16,30:46:99:980,0,498
chrII	587560	.	A	G	687.77	PASS	AC=1;AF=0.5;AN=2;BaseQRankSum=-0.459;DP=50;Dels=0.0;FS=4.055;HaplotypeScore=0.7887;MLEAC=1;MLEAF=0.5;MQ=42.0;MQ0=0;MQRankSum=-0.029;QD=13.76;ReadPosRankSum=-1.456	GT:AD:DP:GQ:PL	0/1:28,22:50:99:716,0,967
chrII	593481	.	C	T	762.77	PASS	AC=1;AF=0.5;AN=2;BaseQRankSum=1.09;DP=41;Dels=0.0;FS=1.216;HaplotypeScore=0.0;MLEAC=1;MLEAF=0.5;MQ=42.0;MQ0=0;MQRankSum=0.092;QD=18.6;ReadPosRankSum=0.328	GT:AD:DP:GQ:PL	0/1:18,23:41:99:791,0,499
chrII	607242	.	T	A	157.77	PASS	AC=1;AF=0.5;AN=2;BaseQRankSum=-0.117;DP=22;Dels=0.0;FS=12.155;HaplotypeScore=4.1546;MLEAC=1;MLEAF=0.5;MQ=40.08;MQ0=1;MQRankSum=0.117;QD=7.17;ReadPosRankSum=1.518	GT:AD:DP:GQ:PL	0/1:15,7:22:99:186,0,505
chrII	613174	.	A	G	1155.77	PASS	AC=1;AF=0.5;AN=2;BaseQRankSum=1.529;DP=70;Dels=0.0;FS=2.001;HaplotypeScore=0.0;MLEAC=1;MLEAF=0.5;MQ=42.0;MQ0=0;MQRankSum=0.929;QD=16.51;ReadPosRankSum=0.188	GT:AD:DP:GQ:PL	0/1:33,37:70:99:1184,0,1046
chrII	614077	.	C	T	598.77	PASS	AC=1;AF=0.5;AN=2;BaseQRankSum=-0.62;DP=57;Dels=0.0;FS=1.058;HaplotypeScore=0.9979;MLEAC=1;MLEAF=0.5;MQ=42.0;MQ0=0;MQRankSum=-0.008;QD=10.5;ReadPosRankSum=2.159	GT:AD:DP:GQ:PL	0/1:36,21:57:99:627,0,1250
chrII	615270	.	C	T	1197.77	PASS	AC=1;AF=0.5;AN=2;BaseQRankSum=-1.129;DP=70;Dels=0.0;FS=0.912;HaplotypeScore=0.0;MLEAC=1;MLEAF=0.5;MQ=42.0;MQ0=0;MQRankSum=-0.753;QD=17.11;ReadPosRankSum=0.376	GT:AD:DP:GQ:PL	0/1:33,37:70:99:1226,0,1097
chrII	625110	.	G	A	720.77	PASS	AC=1;AF=0.5;AN=2;BaseQRankSum=-0.025;DP=42;Dels=0.0;FS=2.748;HaplotypeScore=0.0;MLEAC=1;MLEAF=0.5;MQ=42.0;MQ0=0;MQRankSum=-0.076;QD=17.16;ReadPosRankSum=-1.137	GT:AD:DP:GQ:PL	0/1:19,23:42:99:749,0,616
chrII	634805	.	G	A	928.77	PASS	AC=1;AF=0.5;AN=2;BaseQRankSum=0.806;DP=57;Dels=0.0;FS=3.724;HaplotypeScore=0.0;MLEAC=1;MLEAF=0.5;MQ=41.74;MQ0=0;MQRankSum=-0.982;QD=16.29;ReadPosRankSum=1.269	GT:AD:DP:GQ:PL	0/1:28,29:57:99:957,0,921
chrII	640390	.	A	G	746.77	PASS	AC=1;AF=0.5;AN=2;BaseQRankSum=0.127;DP=55;Dels=0.0;FS=0.0;HaplotypeScore=0.0;MLEAC=1;MLEAF=0.5;MQ=42.0;MQ0=0;MQRankSum=-0.399;QD=13.58;ReadPosRankSum=-0.874	GT:AD:DP:GQ:PL	0/1:31,24:55:99:775,0,1025
chrII	642134	.	G	A	544.77	PASS	AC=1;AF=0.5;AN=2;BaseQRankSum=0.41;DP=37;Dels=0.0;FS=9.866;HaplotypeScore=0.0;MLEAC=1;MLEAF=0.5;MQ=42.0;MQ0=0;MQRankSum=1.018;QD=14.72;ReadPosRankSum=0.198	GT:AD:DP:GQ:PL	0/1:19,18:37:99:573,0,591
chrII	650127	.	A	G	506.77	PASS	AC=1;AF=0.5;AN=2;BaseQRankSum=-0.287;DP=50;Dels=0.0;FS=0.0;HaplotypeScore=0.9997;MLEAC=1;MLEAF=0.5;MQ=42.0;MQ0=0;MQRankSum=-0.819;QD=10.14;ReadPosRankSum=-0.348	GT:AD:DP:GQ:PL	0/1:33,17:50:99:535,0,1185
chrII	650129	.	G	A	1152.77	PASS	AC=1;AF=0.5;AN=2;BaseQRankSum=1.004;DP=50;Dels=0.0;FS=0.0;HaplotypeScore=0.9997;MLEAC=1;MLEAF=0.5;MQ=42.0;MQ0=0;MQRankSum=0.86;QD=23.06;ReadPosRankSum=0.246	GT:AD:DP:GQ:PL	0/1:17,33:50:99:1181,0,531
chrII	651944	.	A	G	863.77	PASS	AC=1;AF=0.5;AN=2;BaseQRankSum=-2.04;DP=53;Dels=0.0;FS=0.0;HaplotypeScore=0.0;MLEAC=1;MLEAF=0.5;MQ=42.0;MQ0=0;MQRankSum=1.185;QD=16.3;ReadPosRankSum=-0.009	GT:AD:DP:GQ:PL	0/1:25,28:53:99:892,0,854
chrII	654543	.	G	A	881.77	PASS	AC=1;AF=0.5;AN=2;BaseQRankSum=3.024;DP=58;Dels=0.0;FS=0.0;HaplotypeScore=2.0641;MLEAC=1;MLEAF=0.5;MQ=41.97;MQ0=0;MQRankSum=-1.793;QD=15.2;ReadPosRankSum=0.062	GT:AD:DP:GQ:PL	0/1:31,27:58:99:910,0,821
chrII	655581	.	G	A	995.77	PASS	AC=1;AF=0.5;AN=2;BaseQRankSum=3.243;DP=50;Dels=0.0;FS=1.116;HaplotypeScore=0.0;MLEAC=1;MLEAF=0.5;MQ=42.0;MQ0=0;MQRankSum=-1.297;QD=19.92;ReadPosRankSum=0.236	GT:AD:DP:GQ:PL	0/1:21,29:50:99:1024,0,602
chrII	673405	.	G	A	1131.77	PASS	AC=1;AF=0.5;AN=2;BaseQRankSum=0.942;DP=58;Dels=0.0;FS=2.245;HaplotypeScore=0.0;MLEAC=1;MLEAF=0.5;MQ=42.0;MQ0=0;MQRankSum=-0.016;QD=19.51;ReadPosRankSum=0.031	GT:AD:DP:GQ:PL	0/1:25,33:58:99:1160,0,801
chrII	676998	.	A	G	707.77	PASS	AC=1;AF=0.5;AN=2;BaseQRankSum=-2.321;DP=52;Dels=0.0;FS=5.816;HaplotypeScore=0.0;MLEAC=1;MLEAF=0.5;MQ=42.0;MQ0=0;MQRankSum=-0.516;QD=13.61;ReadPosRankSum=-1.013	GT:AD:DP:GQ:PL	0/1:29,23:52:99:736,0,1028
chrII	679513	.	A	T	314.77	PASS	AC=1;AF=0.5;AN=2;BaseQRankSum=-1.922;DP=55;Dels=0.0;FS=47.393;HaplotypeScore=0.9999;MLEAC=1;MLEAF=0.5;MQ=41.96;MQ0=0;MQRankSum=-0.667;QD=5.72;ReadPosRankSum=2.038	GT:AD:DP:GQ:PL	0/1:41,14:55:99:343,0,1477
chrII	684868	.	A	T	124.77	PASS	AC=1;AF=0.5;AN=2;BaseQRankSum=-3.267;DP=46;Dels=0.0;FS=49.836;HaplotypeScore=2.7848;MLEAC=1;MLEAF=0.5;MQ=40.58;MQ0=0;MQRankSum=-3.683;QD=2.71;ReadPosRankSum=0.526	GT:AD:DP:GQ:PL	0/1:37,9:46:99:153,0,1263
chrII	684869	.	G	T	128.77	PASS	AC=1;AF=0.5;AN=2;BaseQRankSum=-3.966;DP=46;Dels=0.0;FS=58.969;HaplotypeScore=2.7848;MLEAC=1;MLEAF=0.5;MQ=40.58;MQ0=0;MQRankSum=-4.043;QD=2.8;ReadPosRankSum=0.721	GT:AD:DP:GQ:PL	0/1:35,11:46:99:157,0,1208
chrII	688777	.	T	C	920.77	PASS	AC=1;AF=0.5;AN=2;BaseQRankSum=1.129;DP=42;Dels=0.0;FS=2.752;HaplotypeScore=0.0;MLEAC=1;MLEAF=0.5;MQ=42.0;MQ0=0;MQRankSum=-0.709;QD=21.92;ReadPosRankSum=0.525	GT:AD:DP:GQ:PL	0/1:15,27:42:99:949,0,420
chrII	703094	.	A	G	740.77	PASS	AC=1;AF=0.5;AN=2;BaseQRankSum=0.104;DP=51;Dels=0.0;FS=0.0;HaplotypeScore=0.0;MLEAC=1;MLEAF=0.5;MQ=42.0;MQ0=0;MQRankSum=0.861;QD=14.52;ReadPosRankSum=-0.937	GT:AD:DP:GQ:PL	0/1:28,23:51:99:769,0,938
chrII	707656	.	C	T	1070.77	PASS	AC=1;AF=0.5;AN=2;BaseQRankSum=-0.505;DP=60;Dels=0.0;FS=8.026;HaplotypeScore=0.0;MLEAC=1;MLEAF=0.5;MQ=42.0;MQ0=0;MQRankSum=1.189;QD=17.85;ReadPosRankSum=-0.149	GT:AD:DP:GQ:PL	0/1:27,33:60:99:1099,0,775
chrII	711407	.	T	C	675.77	PASS	AC=1;AF=0.5;AN=2;BaseQRankSum=0.821;DP=52;Dels=0.0;FS=2.477;HaplotypeScore=2.9985;MLEAC=1;MLEAF=0.5;MQ=41.96;MQ0=0;MQRankSum=0.317;QD=13.0;ReadPosRankSum=1.473	GT:AD:DP:GQ:PL	0/1:31,21:52:99:704,0,1086
chrII	713663	.	G	A	693.77	PASS	AC=1;AF=0.5;AN=2;BaseQRankSum=1.645;DP=44;Dels=0.0;FS=0.0;HaplotypeScore=0.0;MLEAC=1;MLEAF=0.5;MQ=42.0;MQ0=0;MQRankSum=-0.446;QD=15.77;ReadPosRankSum=-0.305	GT:AD:DP:GQ:PL	0/1:23,21:44:99:722,0,777
chrII	723500	.	G	A	699.77	PASS	AC=1;AF=0.5;AN=2;BaseQRankSum=-0.074;DP=52;Dels=0.0;FS=3.978;HaplotypeScore=0.8321;MLEAC=1;MLEAF=0.5;MQ=42.0;MQ0=0;MQRankSum=0.479;QD=13.46;ReadPosRankSum=-0.276	GT:AD:DP:GQ:PL	0/1:29,23:52:99:728,0,958
chrII	724554	.	G	A	664.77	PASS	AC=1;AF=0.5;AN=2;BaseQRankSum=-1.676;DP=52;Dels=0.0;FS=5.699;HaplotypeScore=0.0;MLEAC=1;MLEAF=0.5;MQ=42.0;MQ0=0;MQRankSum=-0.12;QD=12.78;ReadPosRankSum=-0.658	GT:AD:DP:GQ:PL	0/1:30,22:52:99:693,0,1047
chrII	725278	.	C	A	211.77	PASS	AC=1;AF=0.5;AN=2;BaseQRankSum=2.792;DP=56;Dels=0.0;FS=1.384;HaplotypeScore=2.9996;MLEAC=1;MLEAF=0.5;MQ=41.86;MQ0=0;MQRankSum=-1.273;QD=3.78;ReadPosRankSum=-1.337	GT:AD:DP:GQ:PL	0/1:46,10:56:99:240,0,1624
chrII	751203	.	G	A	411.77	PASS	AC=1;AF=0.5;AN=2;BaseQRankSum=1.956;DP=40;Dels=0.0;FS=46.07;HaplotypeScore=6.0404;MLEAC=1;MLEAF=0.5;MQ=40.88;MQ0=0;MQRankSum=1.201;QD=10.29;ReadPosRankSum=2.822	GT:AD:DP:GQ:PL	0/1:25,15:40:99:440,0,819
chrII	752317	.	G	T	137.77	PASS	AC=1;AF=0.5;AN=2;BaseQRankSum=-2.638;DP=29;Dels=0.0;FS=43.012;HaplotypeScore=0.0;MLEAC=1;MLEAF=0.5;MQ=41.44;MQ0=0;MQRankSum=-0.941;QD=4.75;ReadPosRankSum=-1.996	GT:AD:DP:GQ:PL	0/1:19,10:29:99:166,0,524
chrII	757753	.	G	A	842.77	PASS	AC=1;AF=0.5;AN=2;BaseQRankSum=-1.01;DP=60;Dels=0.0;FS=0.0;HaplotypeScore=0.0;MLEAC=1;MLEAF=0.5;MQ=41.97;MQ0=0;MQRankSum=0.892;QD=14.05;ReadPosRankSum=0.03	GT:AD:DP:GQ:PL	0/1:33,27:60:99:871,0,1124
chrII	759461	.	T	C	713.77	PASS	AC=1;AF=0.5;AN=2;BaseQRankSum=0.155;DP=48;Dels=0.0;FS=18.834;HaplotypeScore=0.0;MLEAC=1;MLEAF=0.5;MQ=41.96;MQ0=0;MQRankSum=-0.238;QD=14.87;ReadPosRankSum=0.259	GT:AD:DP:GQ:PL	0/1:26,22:48:99:742,0,890
chrII	766245	.	G	A	834.77	PASS	AC=1;AF=0.5;AN=2;BaseQRankSum=1.921;DP=50;Dels=0.0;FS=7.645;HaplotypeScore=0.734;MLEAC=1;MLEAF=0.5;MQ=42.0;MQ0=0;MQRankSum=-0.776;QD=16.7;ReadPosRankSum=0.679	GT:AD:DP:GQ:PL	0/1:25,25:50:99:863,0,830
chrII	782939	.	C	T	1081.77	PASS	AC=1;AF=0.5;AN=2;BaseQRankSum=0.748;DP=75;Dels=0.0;FS=6.159;HaplotypeScore=0.0;MLEAC=1;MLEAF=0.5;MQ=42.0;MQ0=0;MQRankSum=-2.031;QD=14.42;ReadPosRankSum=0.758	GT:AD:DP:GQ:PL	0/1:39,36:75:99:1110,0,1200
chrII	788632	.	C	T	1067.77	PASS	AC=1;AF=0.5;AN=2;BaseQRankSum=0.41;DP=52;Dels=0.0;FS=0.0;HaplotypeScore=0.0;MLEAC=1;MLEAF=0.5;MQ=41.96;MQ0=0;MQRankSum=-0.28;QD=20.53;ReadPosRankSum=1.865	GT:AD:DP:GQ:PL	0/1:21,31:52:99:1096,0,689
chrIII	43614	.	C	T	1800.77	PASS	AC=2;AF=1.0;AN=2;DP=46;Dels=0.02;FS=0.0;HaplotypeScore=1.933;MLEAC=2;MLEAF=1.0;MQ=41.96;MQ0=0;QD=36.46	GT:AD:DP:GQ:PL	1/1:0,45:45:99:1829,135,0
chrIII	45718	.	T	C	568.77	PASS	AC=1;AF=0.5;AN=2;BaseQRankSum=-0.16;DP=43;Dels=0.0;FS=2.67;HaplotypeScore=0.0;MLEAC=1;MLEAF=0.5;MQ=42.0;MQ0=0;MQRankSum=0.899;QD=13.23;ReadPosRankSum=0.16	GT:AD:DP:GQ:PL	0/1:25,18:43:99:597,0,842
chrIII	50583	.	G	A	111.77	PASS	AC=1;AF=0.5;AN=2;BaseQRankSum=-3.045;DP=34;Dels=0.0;FS=44.479;HaplotypeScore=4.4695;MLEAC=1;MLEAF=0.5;MQ=41.03;MQ0=0;MQRankSum=-0.312;QD=3.29;ReadPosRankSum=0.429	GT:AD:DP:GQ:PL	0/1:25,9:34:99:140,0,868
chrIII	57171	.	C	T	791.77	PASS	AC=1;AF=0.5;AN=2;BaseQRankSum=0.648;DP=42;Dels=0.0;FS=46.531;HaplotypeScore=8.17;MLEAC=1;MLEAF=0.5;MQ=40.88;MQ0=0;MQRankSum=-0.119;QD=18.85;ReadPosRankSum=-0.41	GT:AD:DP:GQ:PL	0/1:18,24:42:99:820,0,540
chrIII	62770	.	C	T	332.77	PASS	AC=1;AF=0.5;AN=2;BaseQRankSum=-1.043;DP=25;Dels=0.0;FS=34.73;HaplotypeScore=7.8174;MLEAC=1;MLEAF=0.5;MQ=40.5;MQ0=0;MQRankSum=-0.521;QD=13.31;ReadPosRankSum=1.622	GT:AD:DP:GQ:PL	0/1:11,13:25:99:361,0,341
chrIII	69357	.	C	T	810.77	PASS	AC=1;AF=0.5;AN=2;BaseQRankSum=1.743;DP=64;Dels=0.0;FS=0.0;HaplotypeScore=0.0;MLEAC=1;MLEAF=0.5;MQ=42.0;MQ0=0;MQRankSum=-0.854;QD=12.67;ReadPosRankSum=-1.155	GT:AD:DP:GQ:PL	0/1:38,26:64:99:839,0,1223
chrIII	93311	.	C	T	580.77	PASS	AC=1;AF=0.5;AN=2;BaseQRankSum=-0.826;DP=48;Dels=0.0;FS=0.0;HaplotypeScore=0.734;MLEAC=1;MLEAF=0.5;MQ=41.96;MQ0=0;MQRankSum=0.868;QD=12.1;ReadPosRankSum=-0.533	GT:AD:DP:GQ:PL	0/1:28,20:48:99:609,0,955
chrIII	94525	.	C	T	656.77	PASS	AC=1;AF=0.5;AN=2;BaseQRankSum=0.229;DP=37;Dels=0.0;FS=0.0;HaplotypeScore=0.0;MLEAC=1;MLEAF=0.5;MQ=42.0;MQ0=0;MQRankSum=-0.259;QD=17.75;ReadPosRankSum=0.168	GT:AD:DP:GQ:PL	0/1:17,20:37:99:685,0,567
chrIII	95908	.	C	T	842.77	PASS	AC=1;AF=0.5;AN=2;BaseQRankSum=-0.141;DP=51;Dels=0.0;FS=2.371;HaplotypeScore=0.0;MLEAC=1;MLEAF=0.5;MQ=42.0;MQ0=0;MQRankSum=-0.179;QD=16.52;ReadPosRankSum=-0.952	GT:AD:DP:GQ:PL	0/1:25,26:51:99:871,0,823
chrIII	115270	.	T	C	660.77	PASS	AC=1;AF=0.5;AN=2;BaseQRankSum=2.515;DP=39;Dels=0.0;FS=0.0;HaplotypeScore=0.0;MLEAC=1;MLEAF=0.5;MQ=42.0;MQ0=0;MQRankSum=-1.784;QD=16.94;ReadPosRankSum=0.042	GT:AD:DP:GQ:PL	0/1:19,20:39:99:689,0,497
chrIII	118383	.	C	T	783.77	PASS	AC=1;AF=0.5;AN=2;BaseQRankSum=-0.518;DP=51;Dels=0.0;FS=0.0;HaplotypeScore=0.0;MLEAC=1;MLEAF=0.5;MQ=42.0;MQ0=0;MQRankSum=0.367;QD=15.37;ReadPosRankSum=-0.933	GT:AD:DP:GQ:PL	0/1:25,26:51:99:812,0,808
chrIII	140114	.	T	C	814.77	PASS	AC=1;AF=0.5;AN=2;BaseQRankSum=2.139;DP=46;Dels=0.0;FS=0.0;HaplotypeScore=0.0;MLEAC=1;MLEAF=0.5;MQ=42.0;MQ0=0;MQRankSum=-0.221;QD=17.71;ReadPosRankSum=0.684	GT:AD:DP:GQ:PL	0/1:21,25:46:99:843,0,595
chrIII	148369	.	T	C	858.77	PASS	AC=1;AF=0.5;AN=2;BaseQRankSum=-0.785;DP=62;Dels=0.0;FS=4.994;HaplotypeScore=0.0;MLEAC=1;MLEAF=0.5;MQ=42.0;MQ0=0;MQRankSum=-0.149;QD=13.85;ReadPosRankSum=-1.789	GT:AD:DP:GQ:PL	0/1:34,28:62:99:887,0,1150
chrIII	153069	.	G	A	768.77	PASS	AC=1;AF=0.5;AN=2;BaseQRankSum=2.011;DP=55;Dels=0.0;FS=5.651;HaplotypeScore=0.0;MLEAC=1;MLEAF=0.5;MQ=41.96;MQ0=0;MQRankSum=0.67;QD=13.98;ReadPosRankSum=0.552	GT:AD:DP:GQ:PL	0/1:31,24:55:99:797,0,1001
chrIII	166293	.	C	T	907.77	PASS	AC=1;AF=0.5;AN=2;BaseQRankSum=1.708;DP=59;Dels=0.0;FS=3.731;HaplotypeScore=0.7887;MLEAC=1;MLEAF=0.5;MQ=42.0;MQ0=0;MQRankSum=0.417;QD=15.39;ReadPosRankSum=0.675	GT:AD:DP:GQ:PL	0/1:31,28:59:99:936,0,968
chrIII	175148	.	T	C	1267.77	PASS	AC=1;AF=0.5;AN=2;BaseQRankSum=1.255;DP=70;Dels=0.0;FS=7.811;HaplotypeScore=1.4538;MLEAC=1;MLEAF=0.5;MQ=41.77;MQ0=0;MQRankSum=0.29;QD=18.11;ReadPosRankSum=-1.629	GT:AD:DP:GQ:PL	0/1:27,43:70:99:1296,0,700
chrIII	176119	.	C	T	965.77	PASS	AC=1;AF=0.5;AN=2;BaseQRankSum=0.75;DP=56;Dels=0.0;FS=0.0;HaplotypeScore=0.0;MLEAC=1;MLEAF=0.5;MQ=41.62;MQ0=1;MQRankSum=0.48;QD=17.25;ReadPosRankSum=-0.649	GT:AD:DP:GQ:PL	0/1:26,30:56:99:994,0,825
chrIII	179063	.	G	A	729.77	PASS	AC=1;AF=0.5;AN=2;BaseQRankSum=-1.583;DP=50;Dels=0.0;FS=3.899;HaplotypeScore=0.0;MLEAC=1;MLEAF=0.5;MQ=42.0;MQ0=0;MQRankSum=-0.068;QD=14.6;ReadPosRankSum=-0.32	GT:AD:DP:GQ:PL	0/1:26,24:50:99:758,0,870
chrIII	179659	.	G	A	1374.77	PASS	AC=1;AF=0.5;AN=2;BaseQRankSum=0.148;DP=72;Dels=0.0;FS=2.022;HaplotypeScore=0.734;MLEAC=1;MLEAF=0.5;MQ=42.0;MQ0=0;MQRankSum=-0.614;QD=19.09;ReadPosRankSum=0.625	GT:AD:DP:GQ:PL	0/1:31,41:72:99:1403,0,1009
chrIII	184402	.	G	A	665.77	PASS	AC=1;AF=0.5;AN=2;BaseQRankSum=-1.435;DP=40;Dels=0.0;FS=1.219;HaplotypeScore=0.0;MLEAC=1;MLEAF=0.5;MQ=42.0;MQ0=0;MQRankSum=1.842;QD=16.64;ReadPosRankSum=-0.46	GT:AD:DP:GQ:PL	0/1:19,21:40:99:694,0,637
chrIII	190299	.	A	T	179.77	PASS	AC=1;AF=0.5;AN=2;BaseQRankSum=0.116;DP=26;Dels=0.0;FS=22.825;HaplotypeScore=0.7887;MLEAC=1;MLEAF=0.5;MQ=42.0;MQ0=0;MQRankSum=0.636;QD=6.91;ReadPosRankSum=1.503	GT:AD:DP:GQ:PL	0/1:19,7:26:99:208,0,698
chrIII	190627	.	T	C	1022.77	PASS	AC=1;AF=0.5;AN=2;BaseQRankSum=0.318;DP=53;Dels=0.0;FS=1.083;HaplotypeScore=0.0;MLEAC=1;MLEAF=0.5;MQ=42.0;MQ0=0;MQRankSum=0.3;QD=19.3;ReadPosRankSum=-1.318	GT:AD:DP:GQ:PL	0/1:21,32:53:99:1051,0,669
chrIII	191587	.	C	T	809.77	PASS	AC=1;AF=0.5;AN=2;BaseQRankSum=0.672;DP=47;Dels=0.0;FS=8.31;HaplotypeScore=1.5774;MLEAC=1;MLEAF=0.5;MQ=41.96;MQ0=0;MQRankSum=-0.714;QD=17.23;ReadPosRankSum=0.288	GT:AD:DP:GQ:PL	0/1:22,25:47:99:838,0,684
chrIII	194153	.	G	A	756.77	PASS	AC=1;AF=0.5;AN=2;BaseQRankSum=-1.504;DP=43;Dels=0.0;FS=4.344;HaplotypeScore=0.0;MLEAC=1;MLEAF=0.5;MQ=42.0;MQ0=0;MQRankSum=0.257;QD=17.6;ReadPosRankSum=-0.477	GT:AD:DP:GQ:PL	0/1:19,24:43:99:785,0,632
chrIII	196842	.	C	T	796.77	PASS	AC=1;AF=0.5;AN=2;BaseQRankSum=1.486;DP=64;Dels=0.0;FS=0.996;HaplotypeScore=0.0;MLEAC=1;MLEAF=0.5;MQ=42.0;MQ0=0;MQRankSum=0.138;QD=12.45;ReadPosRankSum=0.206	GT:AD:DP:GQ:PL	0/1:39,25:64:99:825,0,1339
chrIII	201285	.	C	T	1423.77	PASS	AC=1;AF=0.5;AN=2;BaseQRankSum=0.515;DP=74;Dels=0.0;FS=0.0;HaplotypeScore=0.734;MLEAC=1;MLEAF=0.5;MQ=42.0;MQ0=0;MQRankSum=-0.624;QD=19.24;ReadPosRankSum=0.241	GT:AD:DP:GQ:PL	0/1:31,43:74:99:1452,0,1001
chrIII	209394	.	C	T	722.77	PASS	AC=1;AF=0.5;AN=2;BaseQRankSum=-1.724;DP=40;Dels=0.0;FS=12.722;HaplotypeScore=0.0;MLEAC=1;MLEAF=0.5;MQ=42.0;MQ0=0;MQRankSum=-0.492;QD=18.07;ReadPosRankSum=1.259	GT:AD:DP:GQ:PL	0/1:17,23:40:99:751,0,520
chrIII	209651	.	G	A	865.77	PASS	AC=1;AF=0.5;AN=2;BaseQRankSum=0.63;DP=61;Dels=0.0;FS=0.0;HaplotypeScore=0.0;MLEAC=1;MLEAF=0.5;MQ=42.0;MQ0=0;MQRankSum=-0.514;QD=14.19;ReadPosRankSum=-0.109	GT:AD:DP:GQ:PL	0/1:33,28:61:99:894,0,1061
chrIII	210828	.	C	T	812.77	PASS	AC=1;AF=0.5;AN=2;BaseQRankSum=-0.011;DP=45;Dels=0.0;FS=0.0;HaplotypeScore=0.0;MLEAC=1;MLEAF=0.5;MQ=42.0;MQ0=0;MQRankSum=0.4;QD=18.06;ReadPosRankSum=-0.857	GT:AD:DP:GQ:PL	0/1:20,25:45:99:841,0,666
chrIII	213868	.	C	A	372.77	PASS	AC=1;AF=0.5;AN=2;BaseQRankSum=0.791;DP=17;Dels=0.0;FS=5.315;HaplotypeScore=1.8268;MLEAC=1;MLEAF=0.5;MQ=41.04;MQ0=0;MQRankSum=-0.685;QD=21.93;ReadPosRankSum=2.055	GT:AD:DP:GQ:PL	0/1:5,12:17:99:401,0,142
chrIII	215434	.	T	C	566.77	PASS	AC=1;AF=0.5;AN=2;BaseQRankSum=0.458;DP=51;Dels=0.0;FS=1.171;HaplotypeScore=1.5762;MLEAC=1;MLEAF=0.5;MQ=41.96;MQ0=0;MQRankSum=1.237;QD=11.11;ReadPosRankSum=0.107	GT:AD:DP:GQ:PL	0/1:32,19:51:99:595,0,1065
chrIII	216830	.	C	T	233.77	PASS	AC=1;AF=0.5;AN=2;BaseQRankSum=-0.827;DP=36;Dels=0.0;FS=1.942;HaplotypeScore=0.7887;MLEAC=1;MLEAF=0.5;MQ=42.0;MQ0=0;MQRankSum=-1.12;QD=6.49;ReadPosRankSum=0.016	GT:AD:DP:GQ:PL	0/1:22,14:36:99:262,0,750
chrIII	217339	.	A	G	536.77	PASS	AC=1;AF=0.5;AN=2;BaseQRankSum=2.486;DP=54;Dels=0.0;FS=2.557;HaplotypeScore=0.0;MLEAC=1;MLEAF=0.5;MQ=42.0;MQ0=0;MQRankSum=0.505;QD=9.94;ReadPosRankSum=0.468	GT:AD:DP:GQ:PL	0/1:36,18:54:99:565,0,1166
chrIII	218876	.	C	T	684.77	PASS	AC=1;AF=0.5;AN=2;BaseQRankSum=-1.366;DP=39;Dels=0.0;FS=6.784;HaplotypeScore=0.0;MLEAC=1;MLEAF=0.5;MQ=42.0;MQ0=0;MQRankSum=0.916;QD=17.56;ReadPosRankSum=0.042	GT:AD:DP:GQ:PL	0/1:18,21:39:99:713,0,572
chrIII	219620	.	C	T	1240.77	PASS	AC=1;AF=0.5;AN=2;BaseQRankSum=-0.932;DP=56;Dels=0.0;FS=3.848;HaplotypeScore=0.0;MLEAC=1;MLEAF=0.5;MQ=42.0;MQ0=0;MQRankSum=0.47;QD=22.16;ReadPosRankSum=-1.599	GT:AD:DP:GQ:PL	0/1:20,36:56:99:1269,0,633
chrIII	220207	.	C	T	898.77	PASS	AC=1;AF=0.5;AN=2;BaseQRankSum=-0.246;DP=56;Dels=0.0;FS=0.0;HaplotypeScore=0.7887;MLEAC=1;MLEAF=0.5;MQ=41.9;MQ0=0;MQRankSum=-0.377;QD=16.05;ReadPosRankSum=0.656	GT:AD:DP:GQ:PL	0/1:27,29:56:99:927,0,884
chrIII	231804	.	G	A	962.77	PASS	AC=1;AF=0.5;AN=2;BaseQRankSum=0.366;DP=58;Dels=0.0;FS=7.247;HaplotypeScore=0.0;MLEAC=1;MLEAF=0.5;MQ=42.0;MQ0=0;MQRankSum=-1.035;QD=16.6;ReadPosRankSum=-0.241	GT:AD:DP:GQ:PL	0/1:28,30:58:99:991,0,923
chrIII	232316	.	T	C	510.77	PASS	AC=1;AF=0.5;AN=2;BaseQRankSum=-1.752;DP=49;Dels=0.0;FS=0.0;HaplotypeScore=0.0;MLEAC=1;MLEAF=0.5;MQ=42.0;MQ0=0;MQRankSum=0.944;QD=10.42;ReadPosRankSum=-1.628	GT:AD:DP:GQ:PL	0/1:31,18:49:99:539,0,1096
chrIII	232979	.	C	T	1101.77	PASS	AC=1;AF=0.5;AN=2;BaseQRankSum=-0.282;DP=61;Dels=0.0;FS=3.601;HaplotypeScore=0.0;MLEAC=1;MLEAF=0.5;MQ=42.0;MQ0=0;MQRankSum=1.86;QD=18.06;ReadPosRankSum=1.556	GT:AD:DP:GQ:PL	0/1:28,33:61:99:1130,0,947
chrIII	235380	.	T	C	916.77	PASS	AC=1;AF=0.5;AN=2;BaseQRankSum=1.077;DP=57;Dels=0.0;FS=0.0;HaplotypeScore=0.8321;MLEAC=1;MLEAF=0.5;MQ=42.0;MQ0=0;MQRankSum=0.838;QD=16.08;ReadPosRankSum=-0.391	GT:AD:DP:GQ:PL	0/1:29,28:57:99:945,0,965
chrIII	236251	.	G	A	506.77	PASS	AC=1;AF=0.5;AN=2;BaseQRankSum=-1.691;DP=42;Dels=0.0;FS=1.268;HaplotypeScore=1.5774;MLEAC=1;MLEAF=0.5;MQ=42.0;MQ0=0;MQRankSum=0.154;QD=12.07;ReadPosRankSum=-1.537	GT:AD:DP:GQ:PL	0/1:25,17:42:99:535,0,868
chrIII	238341	.	G	A	1092.77	PASS	AC=1;AF=0.5;AN=2;BaseQRankSum=1.534;DP=63;Dels=0.0;FS=0.0;HaplotypeScore=1.5226;MLEAC=1;MLEAF=0.5;MQ=42.0;MQ0=0;MQRankSum=0.434;QD=17.35;ReadPosRankSum=0.048	GT:AD:DP:GQ:PL	0/1:30,33:63:99:1121,0,938
chrIII	250132	.	T	C	993.77	PASS	AC=1;AF=0.5;AN=2;BaseQRankSum=0.323;DP=63;Dels=0.0;FS=6.954;HaplotypeScore=0.0;MLEAC=1;MLEAF=0.5;MQ=41.74;MQ0=0;MQRankSum=-0.268;QD=15.77;ReadPosRankSum=-0.873	GT:AD:DP:GQ:PL	0/1:32,31:63:99:1022,0,1020
chrIII	251401	.	C	T	892.77	PASS	AC=1;AF=0.5;AN=2;BaseQRankSum=0.553;DP=59;Dels=0.0;FS=0.0;HaplotypeScore=0.0;MLEAC=1;MLEAF=0.5;MQ=42.0;MQ0=0;MQRankSum=0.614;QD=15.13;ReadPosRankSum=0.341	GT:AD:DP:GQ:PL	0/1:30,29:59:99:921,0,972
chrIII	278595	.	G	A	1075.77	PASS	AC=1;AF=0.5;AN=2;BaseQRankSum=0.524;DP=58;Dels=0.0;FS=0.0;HaplotypeScore=0.0;MLEAC=1;MLEAF=0.5;MQ=42.0;MQ0=0;MQRankSum=0.539;QD=18.55;ReadPosRankSum=-1.259	GT:AD:DP:GQ:PL	0/1:26,32:58:99:1104,0,814
chrIII	283868	.	C	T	964.77	PASS	AC=1;AF=0.5;AN=2;BaseQRankSum=1.509;DP=60;Dels=0.0;FS=0.953;HaplotypeScore=0.0;MLEAC=1;MLEAF=0.5;MQ=42.0;MQ0=0;MQRankSum=-1.509;QD=16.08;ReadPosRankSum=1.701	GT:AD:DP:GQ:PL	0/1:31,29:60:99:993,0,1033
chrIII	285900	.	C	T	560.77	PASS	AC=1;AF=0.5;AN=2;BaseQRankSum=0.829;DP=40;Dels=0.0;FS=6.934;HaplotypeScore=0.0;MLEAC=1;MLEAF=0.5;MQ=42.0;MQ0=0;MQRankSum=-0.313;QD=14.02;ReadPosRankSum=1.536	GT:AD:DP:GQ:PL	0/1:22,18:40:99:589,0,704
chrIII	290167	.	C	G	352.77	PASS	AC=1;AF=0.5;AN=2;BaseQRankSum=-1.214;DP=45;Dels=0.0;FS=58.259;HaplotypeScore=0.0;MLEAC=1;MLEAF=0.5;MQ=42.0;MQ0=0;MQRankSum=-0.552;QD=7.84;ReadPosRankSum=1.9	GT:AD:DP:GQ:PL	0/1:31,14:45:99:381,0,1115
chrIII	302484	.	A	T	670.77	PASS	AC=1;AF=0.5;AN=2;BaseQRankSum=-1.391;DP=52;Dels=0.0;FS=51.449;HaplotypeScore=0.6651;MLEAC=1;MLEAF=0.5;MQ=41.96;MQ0=0;MQRankSum=-0.937;QD=12.9;ReadPosRankSum=3.36	GT:AD:DP:GQ:PL	0/1:28,23:52:99:699,0,947
chrIII	310155	.	C	T	850.77	PASS	AC=1;AF=0.5;AN=2;BaseQRankSum=0.187;DP=53;Dels=0.0;FS=12.889;HaplotypeScore=0.0;MLEAC=1;MLEAF=0.5;MQ=42.0;MQ0=0;MQRankSum=1.646;QD=16.05;ReadPosRankSum=-0.294	GT:AD:DP:GQ:PL	0/1:26,27:53:99:879,0,845
chrIII	312015	.	G	A	513.77	PASS	AC=1;AF=0.5;AN=2;BaseQRankSum=0.122;DP=53;Dels=0.0;FS=15.423;HaplotypeScore=1.7552;MLEAC=1;MLEAF=0.5;MQ=42.0;MQ0=0;MQRankSum=1.85;QD=9.69;ReadPosRankSum=-0.516	GT:AD:DP:GQ:PL	0/1:35,18:53:99:542,0,1144
chrIV	22293	.	A	G	665.77	PASS	AC=1;AF=0.5;AN=2;BaseQRankSum=-0.948;DP=53;Dels=0.0;FS=0.0;HaplotypeScore=0.0;MLEAC=1;MLEAF=0.5;MQ=42.0;MQ0=0;MQRankSum=-1.074;QD=12.56;ReadPosRankSum=1.146	GT:AD:DP:GQ:PL	0/1:31,22:53:99:694,0,1090
chrIV	23604	.	C	T	793.77	PASS	AC=1;AF=0.5;AN=2;BaseQRankSum=-0.33;DP=52;Dels=0.0;FS=2.371;HaplotypeScore=0.0;MLEAC=1;MLEAF=0.5;MQ=42.0;MQ0=0;MQRankSum=0.586;QD=15.26;ReadPosRankSum=0.0	GT:AD:DP:GQ:PL	0/1:25,27:52:99:822,0,787
chrIV	24783	.	C	T	1024.77	PASS	AC=1;AF=0.5;AN=2;BaseQRankSum=0.935;DP=58;Dels=0.0;FS=1.021;HaplotypeScore=0.0;MLEAC=1;MLEAF=0.5;MQ=42.0;MQ0=0;MQRankSum=0.281;QD=17.67;ReadPosRankSum=-0.483	GT:AD:DP:GQ:PL	0/1:27,31:58:99:1053,0,859
chrIV	32846	.	C	T	963.77	PASS	AC=1;AF=0.5;AN=2;BaseQRankSum=0.452;DP=50;Dels=0.0;FS=4.076;HaplotypeScore=0.0;MLEAC=1;MLEAF=0.5;MQ=42.0;MQ0=0;MQRankSum=-0.806;QD=19.28;ReadPosRankSum=-0.845	GT:AD:DP:GQ:PL	0/1:21,29:50:99:992,0,671
chrIV	34263	.	C	T	797.77	PASS	AC=1;AF=0.5;AN=2;BaseQRankSum=0.795;DP=43;Dels=0.0;FS=2.692;HaplotypeScore=0.0;MLEAC=1;MLEAF=0.5;MQ=41.95;MQ0=0;MQRankSum=-1.406;QD=18.55;ReadPosRankSum=-0.183	GT:AD:DP:GQ:PL	0/1:19,24:43:99:826,0,607
chrIV	42453	.	C	T	948.77	PASS	AC=1;AF=0.5;AN=2;BaseQRankSum=0.857;DP=54;Dels=0.0;FS=4.213;HaplotypeScore=0.0;MLEAC=1;MLEAF=0.5;MQ=42.0;MQ0=0;MQRankSum=0.095;QD=17.57;ReadPosRankSum=0.788	GT:AD:DP:GQ:PL	0/1:26,28:54:99:977,0,860
chrIV	61997	.	C	T	758.77	PASS	AC=1;AF=0.5;AN=2;BaseQRankSum=-0.486;DP=54;Dels=0.0;FS=8.092;HaplotypeScore=0.0;MLEAC=1;MLEAF=0.5;MQ=42.0;MQ0=0;MQRankSum=-0.173;QD=14.05;ReadPosRankSum=-0.191	GT:AD:DP:GQ:PL	0/1:29,25:54:99:787,0,913
chrIV	65204	.	C	T	568.77	PASS	AC=1;AF=0.5;AN=2;BaseQRankSum=0.928;DP=41;Dels=0.0;FS=0.0;HaplotypeScore=0.9665;MLEAC=1;MLEAF=0.5;MQ=41.95;MQ0=0;MQRankSum=-0.824;QD=13.87;ReadPosRankSum=0.379	GT:AD:DP:GQ:PL	0/1:22,19:41:99:597,0,713
chrIV	65812	.	T	C	949.77	PASS	AC=1;AF=0.5;AN=2;BaseQRankSum=1.051;DP=51;Dels=0.0;FS=1.064;HaplotypeScore=0.0;MLEAC=1;MLEAF=0.5;MQ=42.0;MQ0=0;MQRankSum=0.123;QD=18.62;ReadPosRankSum=0.199	GT:AD:DP:GQ:PL	0/1:23,28:51:99:978,0,757
chrIV	70104	.	G	A	539.77	PASS	AC=1;AF=0.5;AN=2;BaseQRankSum=-0.38;DP=53;Dels=0.0;FS=2.451;HaplotypeScore=0.0;MLEAC=1;MLEAF=0.5;MQ=42.0;MQ0=0;MQRankSum=-0.083;QD=10.18;ReadPosRankSum=0.046	GT:AD:DP:GQ:PL	0/1:34,19:53:99:568,0,1189
chrIV	72872	.	C	T	1047.77	PASS	AC=1;AF=0.5;AN=2;BaseQRankSum=-1.466;DP=61;Dels=0.0;FS=2.214;HaplotypeScore=0.0;MLEAC=1;MLEAF=0.5;MQ=42.0;MQ0=0;MQRankSum=0.816;QD=17.18;ReadPosRankSum=-0.209	GT:AD:DP:GQ:PL	0/1:29,32:61:99:1076,0,991
chrIV	75058	.	G	A	982.77	PASS	AC=1;AF=0.5;AN=2;BaseQRankSum=-1.825;DP=68;Dels=0.0;FS=3.335;HaplotypeScore=0.0;MLEAC=1;MLEAF=0.5;MQ=41.97;MQ0=0;MQRankSum=0.694;QD=14.45;ReadPosRankSum=0.031	GT:AD:DP:GQ:PL	0/1:36,32:68:99:1011,0,1196
chrIV	97404	.	T	C	786.77	PASS	AC=1;AF=0.5;AN=2;BaseQRankSum=-0.011;DP=46;Dels=0.0;FS=0.0;HaplotypeScore=0.0;MLEAC=1;MLEAF=0.5;MQ=42.0;MQ0=0;MQRankSum=0.539;QD=17.1;ReadPosRankSum=0.077	GT:AD:DP:GQ:PL	0/1:22,24:46:99:815,0,737
chrIV	99403	.	T	A	169.77	PASS	AC=1;AF=0.5;AN=2;BaseQRankSum=-3.354;DP=43;Dels=0.0;FS=32.506;HaplotypeScore=3.8572;MLEAC=1;MLEAF=0.5;MQ=41.02;MQ0=0;MQRankSum=0.314;QD=3.95;ReadPosRankSum=-0.691	GT:AD:DP:GQ:PL	0/1:27,16:43:99:198,0,817
chrIV	101356	.	T	C	1014.77	PASS	AC=1;AF=0.5;AN=2;BaseQRankSum=1.419;DP=54;Dels=0.0;FS=3.801;HaplotypeScore=0.0;MLEAC=1;MLEAF=0.5;MQ=42.0;MQ0=0;MQRankSum=-0.914;QD=18.79;ReadPosRankSum=1.732	GT:AD:DP:GQ:PL	0/1:24,30:54:99:1043,0,772
chrIV	105670	.	C	T	1334.77	PASS	AC=1;AF=0.5;AN=2;BaseQRankSum=1.037;DP=72;Dels=0.0;FS=10.171;HaplotypeScore=0.0;MLEAC=1;MLEAF=0.5;MQ=41.97;MQ0=0;MQRankSum=1.785;QD=18.54;ReadPosRankSum=0.21	GT:AD:DP:GQ:PL	0/1:32,40:72:99:1363,0,1004
chrIV	111300	.	G	A	892.77	PASS	AC=1;AF=0.5;AN=2;BaseQRankSum=1.313;DP=53;Dels=0.0;FS=1.102;HaplotypeScore=0.0;MLEAC=1;MLEAF=0.5;MQ=42.0;MQ0=0;MQRankSum=1.153;QD=16.84;ReadPosRankSum=-1.063	GT:AD:DP:GQ:PL	0/1:24,29:53:99:921,0,702
chrIV	113613	.	C	T	739.77	PASS	AC=1;AF=0.5;AN=2;BaseQRankSum=0.934;DP=51;Dels=0.0;FS=1.068;HaplotypeScore=0.0;MLEAC=1;MLEAF=0.5;MQ=42.0;MQ0=0;MQRankSum=-0.066;QD=14.51;ReadPosRankSum=-0.406	GT:AD:DP:GQ:PL	0/1:27,24:51:99:768,0,825
chrIV	113927	.	T	C	850.77	PASS	AC=1;AF=0.5;AN=2;BaseQRankSum=2.297;DP=52;Dels=0.0;FS=7.826;HaplotypeScore=0.0;MLEAC=1;MLEAF=0.5;MQ=42.0;MQ0=0;MQRankSum=0.32;QD=16.36;ReadPosRankSum=-0.778	GT:AD:DP:GQ:PL	0/1:26,26:52:99:879,0,825
chrIV	119354	.	C	T	815.77	PASS	AC=1;AF=0.5;AN=2;BaseQRankSum=2.77;DP=49;Dels=0.0;FS=1.169;HaplotypeScore=0.0;MLEAC=1;MLEAF=0.5;MQ=42.0;MQ0=0;MQRankSum=-0.05;QD=16.65;ReadPosRankSum=0.61	GT:AD:DP:GQ:PL	0/1:24,25:49:99:844,0,627
chrIV	120011	.	C	T	797.77	PASS	AC=1;AF=0.5;AN=2;BaseQRankSum=-0.72;DP=46;Dels=0.0;FS=11.017;HaplotypeScore=0.0;MLEAC=1;MLEAF=0.5;MQ=42.0;MQ0=0;MQRankSum=2.604;QD=17.34;ReadPosRankSum=-0.476	GT:AD:DP:GQ:PL	0/1:20,26:46:99:826,0,606
chrIV	121125	.	G	A	1003.77	PASS	AC=1;AF=0.5;AN=2;BaseQRankSum=0.69;DP=65;Dels=0.0;FS=4.891;HaplotypeScore=0.0;MLEAC=1;MLEAF=0.5;MQ=42.0;MQ0=0;MQRankSum=0.112;QD=15.44;ReadPosRankSum=-0.768	GT:AD:DP:GQ:PL	0/1:34,31:65:99:1032,0,1078
chrIV	123838	.	G	A	671.77	PASS	AC=1;AF=0.5;AN=2;BaseQRankSum=-0.374;DP=48;Dels=0.0;FS=6.044;HaplotypeScore=0.0;MLEAC=1;MLEAF=0.5;MQ=42.0;MQ0=0;MQRankSum=-0.499;QD=14.0;ReadPosRankSum=-0.104	GT:AD:DP:GQ:PL	0/1:27,21:48:99:700,0,930
chrIV	125870	.	C	T	942.77	PASS	AC=1;AF=0.5;AN=2;BaseQRankSum=-0.865;DP=51;Dels=0.0;FS=4.012;HaplotypeScore=0.0;MLEAC=1;MLEAF=0.5;MQ=42.0;MQ0=0;MQRankSum=-0.314;QD=18.49;ReadPosRankSum=-1.626	GT:AD:DP:GQ:PL	0/1:22,29:51:99:971,0,700
chrIV	130202	.	C	T	1279.77	PASS	AC=1;AF=0.5;AN=2;BaseQRankSum=1.122;DP=72;Dels=0.0;FS=0.872;HaplotypeScore=0.0;MLEAC=1;MLEAF=0.5;MQ=42.0;MQ0=0;MQRankSum=-0.671;QD=17.77;ReadPosRankSum=0.254	GT:AD:DP:GQ:PL	0/1:34,38:72:99:1308,0,1141
chrIV	131409	.	C	T	1185.77	PASS	AC=1;AF=0.5;AN=2;BaseQRankSum=2.018;DP=55;Dels=0.0;FS=0.0;HaplotypeScore=0.0;MLEAC=1;MLEAF=0.5;MQ=42.0;MQ0=0;MQRankSum=0.078;QD=21.56;ReadPosRankSum=0.771	GT:AD:DP:GQ:PL	0/1:21,34:55:99:1214,0,623
chrIV	143458	.	G	A	1021.77	PASS	AC=1;AF=0.5;AN=2;BaseQRankSum=-0.322;DP=54;Dels=0.0;FS=1.041;HaplotypeScore=0.0;MLEAC=1;MLEAF=0.5;MQ=42.0;MQ0=0;MQRankSum=-0.165;QD=18.92;ReadPosRankSum=0.931	GT:AD:DP:GQ:PL	0/1:24,30:54:99:1050,0,802
chrIV	144596	.	C	T	858.77	PASS	AC=1;AF=0.5;AN=2;BaseQRankSum=-1.372;DP=48;Dels=0.0;FS=0.0;HaplotypeScore=0.0;MLEAC=1;MLEAF=0.5;MQ=41.92;MQ0=0;MQRankSum=-0.623;QD=17.89;ReadPosRankSum=0.727	GT:AD:DP:GQ:PL	0/1:21,27:48:99:887,0,698
chrIV	144668	.	G	A	835.77	PASS	AC=1;AF=0.5;AN=2;BaseQRankSum=0.934;DP=54;Dels=0.0;FS=0.0;HaplotypeScore=0.0;MLEAC=1;MLEAF=0.5;MQ=41.93;MQ0=0;MQRankSum=0.208;QD=15.48;ReadPosRankSum=0.294	GT:AD:DP:GQ:PL	0/1:27,27:54:99:864,0,878
chrIV	146094	.	C	T	1227.77	PASS	AC=1;AF=0.5;AN=2;BaseQRankSum=-1.398;DP=67;Dels=0.0;FS=0.921;HaplotypeScore=0.0;MLEAC=1;MLEAF=0.5;MQ=42.0;MQ0=0;MQRankSum=-0.5;QD=18.32;ReadPosRankSum=-1.575	GT:AD:DP:GQ:PL	0/1:29,38:67:99:1256,0,953
chrIV	146487	.	C	T	905.77	PASS	AC=1;AF=0.5;AN=2;BaseQRankSum=0.722;DP=53;Dels=0.0;FS=3.824;HaplotypeScore=0.0;MLEAC=1;MLEAF=0.5;MQ=42.0;MQ0=0;MQRankSum=-0.829;QD=17.09;ReadPosRankSum=1.042	GT:AD:DP:GQ:PL	0/1:25,28:53:99:934,0,811
chrIV	147691	.	G	A	136.77	PASS	AC=1;AF=0.5;AN=2;BaseQRankSum=-1.286;DP=48;Dels=0.0;FS=36.983;HaplotypeScore=0.7887;MLEAC=1;MLEAF=0.5;MQ=41.92;MQ0=0;MQRankSum=-0.318;QD=2.85;ReadPosRankSum=2.089	GT:AD:DP:GQ:PL	0/1:40,8:48:99:165,0,1441
chrIV	148652	.	G	A	852.77	PASS	AC=1;AF=0.5;AN=2;BaseQRankSum=-0.965;DP=47;Dels=0.0;FS=8.705;HaplotypeScore=1.7335;MLEAC=1;MLEAF=0.5;MQ=42.0;MQ0=0;MQRankSum=-0.314;QD=18.14;ReadPosRankSum=-1.333	GT:AD:DP:GQ:PL	0/1:19,28:47:99:881,0,594
chrIV	157959	.	C	T	136.77	PASS	AC=1;AF=0.5;AN=2;BaseQRankSum=-3.645;DP=33;Dels=0.0;FS=34.992;HaplotypeScore=1.9974;MLEAC=1;MLEAF=0.5;MQ=41.94;MQ0=0;MQRankSum=-0.844;QD=4.14;ReadPosRankSum=1.995	GT:AD:DP:GQ:PL	0/1:20,13:33:99:165,0,605
chrIV	173466	.	C	T	580.77	PASS	AC=1;AF=0.5;AN=2;BaseQRankSum=-1.451;DP=51;Dels=0.0;FS=1.132;HaplotypeScore=0.0;MLEAC=1;MLEAF=0.5;MQ=42.0;MQ0=0;MQRankSum=-1.159;QD=11.39;ReadPosRankSum=0.068	GT:AD:DP:GQ:PL	0/1:32,19:51:99:609,0,1146
chrIV	179421	.	A	G	847.77	PASS	AC=1;AF=0.5;AN=2;BaseQRankSum=0.543;DP=46;Dels=0.0;FS=6.349;HaplotypeScore=0.0;MLEAC=1;MLEAF=0.5;MQ=42.0;MQ0=0;MQRankSum=-0.875;QD=18.43;ReadPosRankSum=-0.011	GT:AD:DP:GQ:PL	0/1:20,26:46:99:876,0,669
chrIV	191711	.	C	T	773.77	PASS	AC=1;AF=0.5;AN=2;BaseQRankSum=-0.274;DP=51;Dels=0.0;FS=2.381;HaplotypeScore=0.0;MLEAC=1;MLEAF=0.5;MQ=42.0;MQ0=0;MQRankSum=0.727;QD=15.17;ReadPosRankSum=0.009	GT:AD:DP:GQ:PL	0/1:27,24:51:99:802,0,928
chrIV	191719	.	C	T	870.77	PASS	AC=1;AF=0.5;AN=2;BaseQRankSum=0.068;DP=50;Dels=0.0;FS=0.0;HaplotypeScore=0.0;MLEAC=1;MLEAF=0.5;MQ=42.0;MQ0=0;MQRankSum=-0.398;QD=17.42;ReadPosRankSum=0.417	GT:AD:DP:GQ:PL	0/1:24,26:50:99:899,0,816
chrIV	200051	.	C	T	953.77	PASS	AC=1;AF=0.5;AN=2;BaseQRankSum=0.814;DP=64;Dels=0.0;FS=2.1;HaplotypeScore=0.0;MLEAC=1;MLEAF=0.5;MQ=42.0;MQ0=0;MQRankSum=0.814;QD=14.9;ReadPosRankSum=1.433	GT:AD:DP:GQ:PL	0/1:34,30:64:99:982,0,1021
chrIV	203620	.	C	T	756.77	PASS	AC=1;AF=0.5;AN=2;BaseQRankSum=1.184;DP=56;Dels=0.0;FS=2.294;HaplotypeScore=0.0;MLEAC=1;MLEAF=0.5;MQ=42.0;MQ0=0;MQRankSum=-0.82;QD=13.51;ReadPosRankSum=-0.041	GT:AD:DP:GQ:PL	0/1:32,24:56:99:785,0,1073
chrIV	206244	.	C	T	941.77	PASS	AC=1;AF=0.5;AN=2;BaseQRankSum=1.042;DP=71;Dels=0.0;FS=6.349;HaplotypeScore=0.0;MLEAC=1;MLEAF=0.5;MQ=42.0;MQ0=0;MQRankSum=0.46;QD=13.26;ReadPosRankSum=0.18	GT:AD:DP:GQ:PL	0/1:41,30:71:99:970,0,1360
chrIV	206516	.	C	T	1315.77	PASS	AC=1;AF=0.5;AN=2;BaseQRankSum=-1.183;DP=74;Dels=0.0;FS=4.83;HaplotypeScore=0.0;MLEAC=1;MLEAF=0.5;MQ=41.97;MQ0=0;MQRankSum=0.767;QD=17.78;ReadPosRankSum=-1.6	GT:AD:DP:GQ:PL	0/1:31,43:74:99:1344,0,1000
chrIV	210716	.	T	A	133.77	PASS	AC=1;AF=0.5;AN=2;BaseQRankSum=-0.845;DP=48;Dels=0.0;FS=19.178;HaplotypeScore=3.1;MLEAC=1;MLEAF=0.5;MQ=40.88;MQ0=0;MQRankSum=0.66;QD=2.79;ReadPosRankSum=2.694	GT:AD:DP:GQ:PL	0/1:39,9:48:99:162,0,1324
chrIV	211748	.	C	T	1274.77	PASS	AC=1;AF=0.5;AN=2;BaseQRankSum=0.479;DP=72;Dels=0.0;FS=2.036;HaplotypeScore=0.6651;MLEAC=1;MLEAF=0.5;MQ=42.0;MQ0=0;MQRankSum=-1.404;QD=17.71;ReadPosRankSum=0.615	GT:AD:DP:GQ:PL	0/1:34,38:72:99:1303,0,1125
chrIV	214886	.	T	C	1003.77	PASS	AC=1;AF=0.5;AN=2;BaseQRankSum=1.366;DP=62;Dels=0.0;FS=8.994;HaplotypeScore=0.0;MLEAC=1;MLEAF=0.5;MQ=42.0;MQ0=0;MQRankSum=-0.493;QD=16.19;ReadPosRankSum=-0.197	GT:AD:DP:GQ:PL	0/1:31,31:62:99:1032,0,1007
chrIV	215297	.	T	C	704.77	PASS	AC=1;AF=0.5;AN=2;BaseQRankSum=-0.012;DP=43;Dels=0.0;FS=1.323;HaplotypeScore=0.0;MLEAC=1;MLEAF=0.5;MQ=42.0;MQ0=0;MQRankSum=1.357;QD=16.39;ReadPosRankSum=0.575	GT:AD:DP:GQ:PL	0/1:19,24:43:99:733,0,612
chrIV	225506	.	C	T	769.77	PASS	AC=1;AF=0.5;AN=2;BaseQRankSum=0.104;DP=51;Dels=0.0;FS=1.107;HaplotypeScore=0.0;MLEAC=1;MLEAF=0.5;MQ=42.0;MQ0=0;MQRankSum=-1.611;QD=15.09;ReadPosRankSum=-1.046	GT:AD:DP:GQ:PL	0/1:26,25:51:99:798,0,869
chrIV	229502	.	C	T	657.77	PASS	AC=1;AF=0.5;AN=2;BaseQRankSum=0.931;DP=44;Dels=0.0;FS=2.696;HaplotypeScore=0.0;MLEAC=1;MLEAF=0.5;MQ=42.0;MQ0=0;MQRankSum=0.672;QD=14.95;ReadPosRankSum=-0.082	GT:AD:DP:GQ:PL	0/1:24,20:44:99:686,0,810
chrIV	248616	.	G	A	626.77	PASS	AC=1;AF=0.5;AN=2;BaseQRankSum=-0.305;DP=44;Dels=0.0;FS=1.238;HaplotypeScore=0.0;MLEAC=1;MLEAF=0.5;MQ=42.0;MQ0=0;MQRankSum=0.141;QD=14.24;ReadPosRankSum=0.728	GT:AD:DP:GQ:PL	0/1:23,21:44:99:655,0,752
chrIV	258837	.	C	G	2032.77	PASS	AC=2;AF=1.0;AN=2;DP=52;Dels=0.0;FS=0.0;HaplotypeScore=0.0;MLEAC=2;MLEAF=1.0;MQ=42.0;MQ0=0;QD=29.27	GT:AD:DP:GQ:PL	1/1:0,52:52:99:2061,156,0
chrIV	266743	.	G	A	934.77	PASS	AC=1;AF=0.5;AN=2;BaseQRankSum=0.599;DP=59;Dels=0.0;FS=0.0;HaplotypeScore=0.0;MLEAC=1;MLEAF=0.5;MQ=42.0;MQ0=0;MQRankSum=-0.69;QD=15.84;ReadPosRankSum=-1.251	GT:AD:DP:GQ:PL	0/1:30,29:59:99:963,0,990
chrIV	273568	.	T	C	595.77	PASS	AC=1;AF=0.5;AN=2;BaseQRankSum=-0.054;DP=40;Dels=0.0;FS=6.928;HaplotypeScore=1.6918;MLEAC=1;MLEAF=0.5;MQ=41.19;MQ0=0;MQRankSum=0.027;QD=14.89;ReadPosRankSum=0.406	GT:AD:DP:GQ:PL	0/1:21,19:40:99:624,0,693
chrIV	274846	.	T	C	941.77	PASS	AC=1;AF=0.5;AN=2;BaseQRankSum=0.697;DP=49;Dels=0.0;FS=2.553;HaplotypeScore=0.0;MLEAC=1;MLEAF=0.5;MQ=42.0;MQ0=0;MQRankSum=-1.323;QD=19.22;ReadPosRankSum=-3.303	GT:AD:DP:GQ:PL	0/1:21,28:49:99:970,0,654
chrIV	281548	.	C	T	930.77	PASS	AC=1;AF=0.5;AN=2;BaseQRankSum=1.19;DP=59;Dels=0.0;FS=5.239;HaplotypeScore=0.0;MLEAC=1;MLEAF=0.5;MQ=42.0;MQ0=0;MQRankSum=-0.114;QD=15.78;ReadPosRankSum=-1.19	GT:AD:DP:GQ:PL	0/1:30,29:59:99:959,0,961
chrIV	284339	.	C	T	1052.77	PASS	AC=1;AF=0.5;AN=2;BaseQRankSum=-0.443;DP=64;Dels=0.0;FS=0.958;HaplotypeScore=0.0;MLEAC=1;MLEAF=0.5;MQ=42.0;MQ0=0;MQRankSum=1.33;QD=16.45;ReadPosRankSum=0.215	GT:AD:DP:GQ:PL	0/1:31,33:64:99:1081,0,1006
chrIV	285254	.	C	T	856.77	PASS	AC=1;AF=0.5;AN=2;BaseQRankSum=-0.463;DP=59;Dels=0.0;FS=7.38;HaplotypeScore=0.0;MLEAC=1;MLEAF=0.5;MQ=42.0;MQ0=0;MQRankSum=-0.144;QD=14.52;ReadPosRankSum=-0.357	GT:AD:DP:GQ:PL	0/1:31,28:59:99:885,0,1051
chrIV	288215	.	C	T	984.77	PASS	AC=1;AF=0.5;AN=2;BaseQRankSum=0.374;DP=65;Dels=0.0;FS=8.66;HaplotypeScore=0.0;MLEAC=1;MLEAF=0.5;MQ=42.0;MQ0=0;MQRankSum=-0.545;QD=15.15;ReadPosRankSum=0.623	GT:AD:DP:GQ:PL	0/1:33,32:65:99:1013,0,1022
chrIV	290776	.	G	A	663.77	PASS	AC=1;AF=0.5;AN=2;BaseQRankSum=0.312;DP=48;Dels=0.0;FS=1.121;HaplotypeScore=0.0;MLEAC=1;MLEAF=0.5;MQ=42.0;MQ0=0;MQRankSum=-2.037;QD=13.83;ReadPosRankSum=0.395	GT:AD:DP:GQ:PL	0/1:27,21:48:99:692,0,890
chrIV	303035	.	G	A	594.77	PASS	AC=1;AF=0.5;AN=2;BaseQRankSum=-2.414;DP=52;Dels=0.0;FS=1.072;HaplotypeScore=0.734;MLEAC=1;MLEAF=0.5;MQ=42.0;MQ0=0;MQRankSum=-0.45;QD=11.44;ReadPosRankSum=1.0	GT:AD:DP:GQ:PL	0/1:28,24:52:99:623,0,829
chrIV	312088	.	A	G	663.77	PASS	AC=1;AF=0.5;AN=2;BaseQRankSum=-1.477;DP=49;Dels=0.0;FS=2.418;HaplotypeScore=0.0;MLEAC=1;MLEAF=0.5;MQ=42.0;MQ0=0;MQRankSum=0.613;QD=13.55;ReadPosRankSum=0.151	GT:AD:DP:GQ:PL	0/1:27,22:49:99:692,0,910
chrIV	314285	.	T	A	110.77	PASS	AC=1;AF=0.5;AN=2;BaseQRankSum=-0.983;DP=53;Dels=0.0;FS=17.51;HaplotypeScore=10.9469;MLEAC=1;MLEAF=0.5;MQ=40.58;MQ0=0;MQRankSum=1.528;QD=2.09;ReadPosRankSum=-0.012	GT:AD:DP:GQ:PL	0/1:44,9:53:99:139,0,1370
chrIV	314298	.	T	A	223.77	PASS	AC=1;AF=0.5;AN=2;BaseQRankSum=-3.67;DP=56;Dels=0.0;FS=31.521;HaplotypeScore=6.9732;MLEAC=1;MLEAF=0.5;MQ=40.63;MQ0=0;MQRankSum=0.883;QD=4.0;ReadPosRankSum=1.594	GT:AD:DP:GQ:PL	0/1:38,18:56:99:252,0,1286
chrIV	320357	.	G	A	884.77	PASS	AC=1;AF=0.5;AN=2;BaseQRankSum=0.191;DP=49;Dels=0.0;FS=6.09;HaplotypeScore=0.0;MLEAC=1;MLEAF=0.5;MQ=42.0;MQ0=0;MQRankSum=0.171;QD=18.06;ReadPosRankSum=-1.357	GT:AD:DP:GQ:PL	0/1:22,27:49:99:913,0,663
chrIV	321876	.	C	T	974.77	PASS	AC=1;AF=0.5;AN=2;BaseQRankSum=0.14;DP=54;Dels=0.0;FS=3.878;HaplotypeScore=0.0;MLEAC=1;MLEAF=0.5;MQ=41.86;MQ0=0;MQRankSum=0.805;QD=18.05;ReadPosRankSum=-0.98	GT:AD:DP:GQ:PL	0/1:23,31:54:99:1003,0,706
chrIV	326247	.	C	T	350.77	PASS	AC=1;AF=0.5;AN=2;BaseQRankSum=-0.337;DP=39;Dels=0.0;FS=49.991;HaplotypeScore=2.7206;MLEAC=1;MLEAF=0.5;MQ=41.62;MQ0=0;MQRankSum=0.425;QD=8.99;ReadPosRankSum=1.83	GT:AD:DP:GQ:PL	0/1:25,14:39:99:379,0,840
chrIV	336596	.	T	C	1010.77	PASS	AC=1;AF=0.5;AN=2;BaseQRankSum=-0.111;DP=60;Dels=0.0;FS=0.0;HaplotypeScore=0.0;MLEAC=1;MLEAF=0.5;MQ=42.0;MQ0=0;MQRankSum=0.496;QD=16.85;ReadPosRankSum=-1.208	GT:AD:DP:GQ:PL	0/1:28,32:60:99:1039,0,907
chrIV	343017	.	G	A	1083.77	PASS	AC=1;AF=0.5;AN=2;BaseQRankSum=1.185;DP=67;Dels=0.0;FS=10.541;HaplotypeScore=0.9665;MLEAC=1;MLEAF=0.5;MQ=42.0;MQ0=0;MQRankSum=-0.383;QD=16.18;ReadPosRankSum=-0.408	GT:AD:DP:GQ:PL	0/1:34,33:67:99:1112,0,1134
chrIV	349687	.	G	A	702.77	PASS	AC=1;AF=0.5;AN=2;BaseQRankSum=1.108;DP=55;Dels=0.0;FS=5.664;HaplotypeScore=0.0;MLEAC=1;MLEAF=0.5;MQ=42.0;MQ0=0;MQRankSum=-1.366;QD=12.78;ReadPosRankSum=-1.692	GT:AD:DP:GQ:PL	0/1:33,22:55:99:731,0,1147
chrIV	360799	.	G	A	777.77	PASS	AC=1;AF=0.5;AN=2;BaseQRankSum=-0.403;DP=52;Dels=0.0;FS=0.0;HaplotypeScore=0.0;MLEAC=1;MLEAF=0.5;MQ=42.0;MQ0=0;MQRankSum=1.374;QD=14.96;ReadPosRankSum=0.934	GT:AD:DP:GQ:PL	0/1:27,25:52:99:806,0,925
chrIV	366582	.	G	A	1040.77	PASS	AC=1;AF=0.5;AN=2;BaseQRankSum=-0.138;DP=69;Dels=0.0;FS=2.045;HaplotypeScore=0.0;MLEAC=1;MLEAF=0.5;MQ=42.0;MQ0=0;MQRankSum=0.054;QD=15.08;ReadPosRankSum=0.247	GT:AD:DP:GQ:PL	0/1:37,32:69:99:1069,0,1221
chrIV	371248	.	C	T	685.77	PASS	AC=1;AF=0.5;AN=2;BaseQRankSum=-0.107;DP=69;Dels=0.0;FS=3.639;HaplotypeScore=0.0;MLEAC=1;MLEAF=0.5;MQ=42.0;MQ0=0;MQRankSum=-0.46;QD=9.94;ReadPosRankSum=1.72	GT:AD:DP:GQ:PL	0/1:45,24:69:99:714,0,1570
chrIV	378815	.	T	A	455.77	PASS	AC=1;AF=0.5;AN=2;BaseQRankSum=0.44;DP=43;Dels=0.0;FS=59.587;HaplotypeScore=2.4095;MLEAC=1;MLEAF=0.5;MQ=41.53;MQ0=0;MQRankSum=0.289;QD=10.6;ReadPosRankSum=1.721	GT:AD:DP:GQ:PL	0/1:27,16:43:99:484,0,966
chrIV	386259	.	G	A	952.77	PASS	AC=1;AF=0.5;AN=2;BaseQRankSum=1.161;DP=48;Dels=0.0;FS=0.0;HaplotypeScore=6.9935;MLEAC=1;MLEAF=0.5;MQ=41.66;MQ0=0;MQRankSum=-0.522;QD=19.85;ReadPosRankSum=0.458	GT:AD:DP:GQ:PL	0/1:18,30:48:99:981,0,533
chrIV	387127	.	T	A	325.77	PASS	AC=1;AF=0.5;AN=2;BaseQRankSum=0.063;DP=52;Dels=0.0;FS=41.969;HaplotypeScore=0.9665;MLEAC=1;MLEAF=0.5;MQ=41.72;MQ0=0;MQRankSum=-0.486;QD=6.26;ReadPosRankSum=2.113	GT:AD:DP:GQ:PL	0/1:39,13:52:99:354,0,1404
chrIV	389329	.	C	T	741.77	PASS	AC=1;AF=0.5;AN=2;BaseQRankSum=-0.97;DP=48;Dels=0.0;FS=1.143;HaplotypeScore=0.0;MLEAC=1;MLEAF=0.5;MQ=42.0;MQ0=0;MQRankSum=-0.144;QD=15.45;ReadPosRankSum=-1.321	GT:AD:DP:GQ:PL	0/1:25,23:48:99:770,0,872
chrIV	389726	.	C	T	1127.77	PASS	AC=1;AF=0.5;AN=2;BaseQRankSum=0.186;DP=69;Dels=0.0;FS=0.0;HaplotypeScore=0.0;MLEAC=1;MLEAF=0.5;MQ=42.0;MQ0=0;MQRankSum=0.366;QD=16.34;ReadPosRankSum=-1.914	GT:AD:DP:GQ:PL	0/1:34,35:69:99:1156,0,1148
chrIV	389940	.	A	G	1062.77	PASS	AC=1;AF=0.5;AN=2;BaseQRankSum=-1.355;DP=53;Dels=0.0;FS=0.0;HaplotypeScore=0.0;MLEAC=1;MLEAF=0.5;MQ=42.0;MQ0=0;MQRankSum=0.027;QD=20.05;ReadPosRankSum=-1.282	GT:AD:DP:GQ:PL	0/1:21,32:53:99:1091,0,693
chrIV	403027	.	C	T	779.77	PASS	AC=1;AF=0.5;AN=2;BaseQRankSum=-0.505;DP=43;Dels=0.0;FS=0.0;HaplotypeScore=0.0;MLEAC=1;MLEAF=0.5;MQ=42.0;MQ0=0;MQRankSum=-1.489;QD=18.13;ReadPosRankSum=0.899	GT:AD:DP:GQ:PL	0/1:18,25:43:99:808,0,579
chrIV	407533	.	C	T	1447.77	PASS	AC=1;AF=0.5;AN=2;BaseQRankSum=0.665;DP=65;Dels=0.0;FS=6.947;HaplotypeScore=0.0;MLEAC=1;MLEAF=0.5;MQ=41.97;MQ0=0;MQRankSum=0.185;QD=22.27;ReadPosRankSum=-1.571	GT:AD:DP:GQ:PL	0/1:23,42:65:99:1476,0,709
chrIV	409322	.	T	C	923.77	PASS	AC=1;AF=0.5;AN=2;BaseQRankSum=0.991;DP=70;Dels=0.0;FS=0.933;HaplotypeScore=0.9789;MLEAC=1;MLEAF=0.5;MQ=42.0;MQ0=0;MQRankSum=0.742;QD=13.2;ReadPosRankSum=0.694	GT:AD:DP:GQ:PL	0/1:40,30:70:99:952,0,1364
chrIV	422729	.	C	T	823.77	PASS	AC=1;AF=0.5;AN=2;BaseQRankSum=1.708;DP=61;Dels=0.0;FS=2.197;HaplotypeScore=0.0;MLEAC=1;MLEAF=0.5;MQ=42.0;MQ0=0;MQRankSum=-0.403;QD=13.5;ReadPosRankSum=1.034	GT:AD:DP:GQ:PL	0/1:36,25:61:99:852,0,1209
chrIV	477845	.	G	A	954.77	PASS	AC=1;AF=0.5;AN=2;BaseQRankSum=1.885;DP=61;Dels=0.0;FS=0.0;HaplotypeScore=0.734;MLEAC=1;MLEAF=0.5;MQ=42.0;MQ0=0;MQRankSum=-1.119;QD=15.65;ReadPosRankSum=2.13	GT:AD:DP:GQ:PL	0/1:32,29:61:99:983,0,1015
chrIV	479601	.	G	A	625.77	PASS	AC=1;AF=0.5;AN=2;BaseQRankSum=-0.601;DP=44;Dels=0.0;FS=0.0;HaplotypeScore=0.0;MLEAC=1;MLEAF=0.5;MQ=42.0;MQ0=0;MQRankSum=0.295;QD=14.22;ReadPosRankSum=-1.85	GT:AD:DP:GQ:PL	0/1:24,20:44:99:654,0,825
chrIV	483957	.	C	T	465.77	PASS	AC=1;AF=0.5;AN=2;BaseQRankSum=0.15;DP=46;Dels=0.0;FS=47.601;HaplotypeScore=1.7885;MLEAC=1;MLEAF=0.5;MQ=42.0;MQ0=0;MQRankSum=1.557;QD=10.13;ReadPosRankSum=1.81	GT:AD:DP:GQ:PL	0/1:30,16:46:99:494,0,1051
chrIV	492097	.	G	A	1674.77	PASS	AC=1;AF=0.5;AN=2;BaseQRankSum=2.061;DP=118;Dels=0.0;FS=5.728;HaplotypeScore=0.0;MLEAC=1;MLEAF=0.5;MQ=40.12;MQ0=0;MQRankSum=-1.873;QD=14.19;ReadPosRankSum=-0.148	GT:AD:DP:GQ:PL	0/1:62,56:118:99:1703,0,1968
chrIV	493765	.	G	A	1031.77	PASS	AC=1;AF=0.5;AN=2;BaseQRankSum=-0.631;DP=59;Dels=0.0;FS=1.037;HaplotypeScore=0.0;MLEAC=1;MLEAF=0.5;MQ=42.0;MQ0=0;MQRankSum=0.053;QD=17.49;ReadPosRankSum=1.286	GT:AD:DP:GQ:PL	0/1:27,32:59:99:1060,0,904
chrIV	503527	.	G	A	582.77	PASS	AC=1;AF=0.5;AN=2;BaseQRankSum=-3.179;DP=56;Dels=0.0;FS=2.302;HaplotypeScore=0.0;MLEAC=1;MLEAF=0.5;MQ=42.0;MQ0=0;MQRankSum=-0.713;QD=10.41;ReadPosRankSum=0.109	GT:AD:DP:GQ:PL	0/1:34,22:56:99:611,0,1199
chrIV	511927	.	G	A	976.77	PASS	AC=1;AF=0.5;AN=2;BaseQRankSum=0.567;DP=56;Dels=0.0;FS=3.784;HaplotypeScore=0.0;MLEAC=1;MLEAF=0.5;MQ=42.0;MQ0=0;MQRankSum=0.731;QD=17.44;ReadPosRankSum=0.337	GT:AD:DP:GQ:PL	0/1:26,30:56:99:1005,0,811
chrIV	544241	.	T	C	891.77	PASS	AC=1;AF=0.5;AN=2;BaseQRankSum=-2.5;DP=55;Dels=0.0;FS=13.07;HaplotypeScore=0.5784;MLEAC=1;MLEAF=0.5;MQ=42.0;MQ0=0;MQRankSum=1.834;QD=16.21;ReadPosRankSum=-0.401	GT:AD:DP:GQ:PL	0/1:23,32:55:99:920,0,739
chrIV	548511	.	C	T	940.77	PASS	AC=1;AF=0.5;AN=2;BaseQRankSum=2.499;DP=50;Dels=0.0;FS=20.485;HaplotypeScore=4.4038;MLEAC=1;MLEAF=0.5;MQ=40.68;MQ0=0;MQRankSum=1.621;QD=18.82;ReadPosRankSum=2.248	GT:AD:DP:GQ:PL	0/1:22,28:50:99:969,0,364
chrIV	558467	.	G	A	711.77	PASS	AC=1;AF=0.5;AN=2;BaseQRankSum=0.218;DP=57;Dels=0.0;FS=0.0;HaplotypeScore=0.0;MLEAC=1;MLEAF=0.5;MQ=42.0;MQ0=0;MQRankSum=0.218;QD=12.49;ReadPosRankSum=0.154	GT:AD:DP:GQ:PL	0/1:33,24:57:99:740,0,1122
chrIV	578918	.	T	C	951.77	PASS	AC=1;AF=0.5;AN=2;BaseQRankSum=0.921;DP=52;Dels=0.0;FS=2.414;HaplotypeScore=0.0;MLEAC=1;MLEAF=0.5;MQ=42.0;MQ0=0;MQRankSum=0.055;QD=18.3;ReadPosRankSum=-0.258	GT:AD:DP:GQ:PL	0/1:23,29:52:99:980,0,741
chrIV	580631	.	A	T	702.77	PASS	AC=1;AF=0.5;AN=2;BaseQRankSum=0.488;DP=40;Dels=0.0;FS=1.239;HaplotypeScore=0.0;MLEAC=1;MLEAF=0.5;MQ=42.0;MQ0=0;MQRankSum=-0.623;QD=17.57;ReadPosRankSum=-0.867	GT:AD:DP:GQ:PL	0/1:19,21:40:99:731,0,631
chrIV	581550	.	C	T	811.77	PASS	AC=1;AF=0.5;AN=2;BaseQRankSum=-0.648;DP=42;Dels=0.0;FS=2.745;HaplotypeScore=0.0;MLEAC=1;MLEAF=0.5;MQ=42.0;MQ0=0;MQRankSum=-0.292;QD=19.33;ReadPosRankSum=1.004	GT:AD:DP:GQ:PL	0/1:18,24:42:99:840,0,567
chrIV	589626	.	T	A	354.77	PASS	AC=1;AF=0.5;AN=2;BaseQRankSum=-1.931;DP=43;Dels=0.0;FS=44.728;HaplotypeScore=9.8643;MLEAC=1;MLEAF=0.5;MQ=40.94;MQ0=0;MQRankSum=-0.402;QD=8.25;ReadPosRankSum=2.708	GT:AD:DP:GQ:PL	0/1:29,14:43:99:383,0,1011
chrIV	591726	.	G	A	373.77	PASS	AC=1;AF=0.5;AN=2;BaseQRankSum=-1.542;DP=43;Dels=0.0;FS=4.849;HaplotypeScore=0.0;MLEAC=1;MLEAF=0.5;MQ=41.62;MQ0=0;MQRankSum=0.446;QD=8.69;ReadPosRankSum=-0.701	GT:AD:DP:GQ:PL	0/1:28,15:43:99:402,0,900
chrIV	603012	.	C	T	703.77	PASS	AC=1;AF=0.5;AN=2;BaseQRankSum=-0.556;DP=42;Dels=0.0;FS=1.216;HaplotypeScore=0.0;MLEAC=1;MLEAF=0.5;MQ=42.0;MQ0=0;MQRankSum=-1.213;QD=16.76;ReadPosRankSum=-0.126	GT:AD:DP:GQ:PL	0/1:19,23:42:99:732,0,622
chrIV	604828	.	G	A	841.77	PASS	AC=1;AF=0.5;AN=2;BaseQRankSum=-0.321;DP=46;Dels=0.0;FS=0.0;HaplotypeScore=0.0;MLEAC=1;MLEAF=0.5;MQ=42.0;MQ0=0;MQRankSum=-0.41;QD=18.3;ReadPosRankSum=-1.119	GT:AD:DP:GQ:PL	0/1:20,26:46:99:870,0,637
chrIV	608909	.	T	C	880.77	PASS	AC=1;AF=0.5;AN=2;BaseQRankSum=-1.146;DP=59;Dels=0.0;FS=2.287;HaplotypeScore=0.0;MLEAC=1;MLEAF=0.5;MQ=42.0;MQ0=0;MQRankSum=-0.205;QD=14.93;ReadPosRankSum=0.023	GT:AD:DP:GQ:PL	0/1:31,28:59:99:909,0,1065
chrIV	639067	.	C	T	797.77	PASS	AC=1;AF=0.5;AN=2;BaseQRankSum=-1.86;DP=55;Dels=0.0;FS=0.0;HaplotypeScore=0.5784;MLEAC=1;MLEAF=0.5;MQ=42.0;MQ0=0;MQRankSum=0.396;QD=14.5;ReadPosRankSum=-0.581	GT:AD:DP:GQ:PL	0/1:28,27:55:99:826,0,958
chrIV	641115	.	G	A	1082.77	PASS	AC=1;AF=0.5;AN=2;BaseQRankSum=-0.233;DP=57;Dels=0.0;FS=1.004;HaplotypeScore=0.0;MLEAC=1;MLEAF=0.5;MQ=41.75;MQ0=0;MQRankSum=-0.024;QD=19.0;ReadPosRankSum=1.246	GT:AD:DP:GQ:PL	0/1:25,32:57:99:1111,0,794
chrIV	643040	.	G	A	504.77	PASS	AC=1;AF=0.5;AN=2;BaseQRankSum=0.634;DP=36;Dels=0.0;FS=1.309;HaplotypeScore=0.0;MLEAC=1;MLEAF=0.5;MQ=42.0;MQ0=0;MQRankSum=-1.236;QD=14.02;ReadPosRankSum=0.951	GT:AD:DP:GQ:PL	0/1:19,17:36:99:533,0,647
chrIV	655454	.	G	A	992.77	PASS	AC=1;AF=0.5;AN=2;BaseQRankSum=-1.471;DP=53;Dels=0.0;FS=5.893;HaplotypeScore=0.0;MLEAC=1;MLEAF=0.5;MQ=42.0;MQ0=0;MQRankSum=-1.182;QD=18.73;ReadPosRankSum=0.208	GT:AD:DP:GQ:PL	0/1:22,31:53:99:1021,0,739
chrIV	656634	.	A	G	677.77	PASS	AC=1;AF=0.5;AN=2;BaseQRankSum=0.209;DP=46;Dels=0.0;FS=0.0;HaplotypeScore=0.0;MLEAC=1;MLEAF=0.5;MQ=42.0;MQ0=0;MQRankSum=0.957;QD=14.73;ReadPosRankSum=-0.561	GT:AD:DP:GQ:PL	0/1:24,22:46:99:706,0,740
chrIV	661209	.	G	A	979.77	PASS	AC=1;AF=0.5;AN=2;BaseQRankSum=0.936;DP=55;Dels=0.0;FS=9.886;HaplotypeScore=0.0;MLEAC=1;MLEAF=0.5;MQ=42.0;MQ0=0;MQRankSum=-0.716;QD=17.81;ReadPosRankSum=-0.818	GT:AD:DP:GQ:PL	0/1:26,29:55:99:1008,0,865
chrIV	675972	.	G	A	617.77	PASS	AC=1;AF=0.5;AN=2;BaseQRankSum=-2.342;DP=54;Dels=0.0;FS=58.976;HaplotypeScore=0.6651;MLEAC=1;MLEAF=0.5;MQ=41.89;MQ0=0;MQRankSum=-0.657;QD=11.44;ReadPosRankSum=2.733	GT:AD:DP:GQ:PL	0/1:33,21:54:99:646,0,1117
chrIV	701960	.	G	A	870.77	PASS	AC=1;AF=0.5;AN=2;BaseQRankSum=-1.308;DP=53;Dels=0.0;FS=5.608;HaplotypeScore=0.0;MLEAC=1;MLEAF=0.5;MQ=42.0;MQ0=0;MQRankSum=-0.738;QD=16.43;ReadPosRankSum=0.471	GT:AD:DP:GQ:PL	0/1:26,27:53:99:899,0,884
chrIV	705170	.	G	A	1096.77	PASS	AC=1;AF=0.5;AN=2;BaseQRankSum=-2.515;DP=65;Dels=0.0;FS=0.942;HaplotypeScore=0.0;MLEAC=1;MLEAF=0.5;MQ=42.0;MQ0=0;MQRankSum=-1.819;QD=16.87;ReadPosRankSum=-0.466	GT:AD:DP:GQ:PL	0/1:31,34:65:99:1125,0,1058
chrIV	706866	.	T	C	733.77	PASS	AC=1;AF=0.5;AN=2;BaseQRankSum=-0.03;DP=49;Dels=0.0;FS=4.022;HaplotypeScore=0.0;MLEAC=1;MLEAF=0.5;MQ=42.0;MQ0=0;MQRankSum=0.27;QD=14.97;ReadPosRankSum=1.41	GT:AD:DP:GQ:PL	0/1:25,24:49:99:762,0,820
chrIV	710043	.	G	A	920.77	PASS	AC=1;AF=0.5;AN=2;BaseQRankSum=-1.34;DP=62;Dels=0.0;FS=6.909;HaplotypeScore=0.0;MLEAC=1;MLEAF=0.5;MQ=42.0;MQ0=0;MQRankSum=0.028;QD=14.85;ReadPosRankSum=-2.257	GT:AD:DP:GQ:PL	0/1:33,29:62:99:949,0,1107
chrIV	711339	.	G	A	877.77	PASS	AC=1;AF=0.5;AN=2;BaseQRankSum=0.277;DP=64;Dels=0.0;FS=5.039;HaplotypeScore=0.0;MLEAC=1;MLEAF=0.5;MQ=42.0;MQ0=0;MQRankSum=1.089;QD=13.72;ReadPosRankSum=-0.291	GT:AD:DP:GQ:PL	0/1:36,28:64:99:906,0,1201
chrIV	725926	.	C	T	906.77	PASS	AC=1;AF=0.5;AN=2;BaseQRankSum=0.216;DP=54;Dels=0.0;FS=1.05;HaplotypeScore=0.0;MLEAC=1;MLEAF=0.5;MQ=42.0;MQ0=0;MQRankSum=-0.32;QD=16.79;ReadPosRankSum=0.303	GT:AD:DP:GQ:PL	0/1:26,28:54:99:935,0,885
chrIV	726703	.	G	A	726.77	PASS	AC=1;AF=0.5;AN=2;BaseQRankSum=0.363;DP=46;Dels=0.0;FS=1.145;HaplotypeScore=0.734;MLEAC=1;MLEAF=0.5;MQ=42.0;MQ0=0;MQRankSum=0.891;QD=15.8;ReadPosRankSum=1.001	GT:AD:DP:GQ:PL	0/1:24,22:46:99:755,0,818
chrIV	743053	.	C	T	1239.77	PASS	AC=1;AF=0.5;AN=2;BaseQRankSum=1.804;DP=73;Dels=0.0;FS=0.0;HaplotypeScore=0.0;MLEAC=1;MLEAF=0.5;MQ=42.0;MQ0=0;MQRankSum=0.314;QD=16.98;ReadPosRankSum=2.301	GT:AD:DP:GQ:PL	0/1:36,37:73:99:1268,0,1166
chrIV	746323	.	T	A	123.77	PASS	AC=1;AF=0.5;AN=2;BaseQRankSum=-2.741;DP=49;Dels=0.0;FS=43.673;HaplotypeScore=6.1783;MLEAC=1;MLEAF=0.5;MQ=41.88;MQ0=0;MQRankSum=0.062;QD=2.53;ReadPosRankSum=1.947	GT:AD:DP:GQ:PL	0/1:39,10:49:99:152,0,1219
chrIV	746948	.	C	T	741.77	PASS	AC=1;AF=0.5;AN=2;BaseQRankSum=-1.175;DP=55;Dels=0.0;FS=1.117;HaplotypeScore=0.0;MLEAC=1;MLEAF=0.5;MQ=41.74;MQ0=0;MQRankSum=-0.465;QD=13.49;ReadPosRankSum=-1.276	GT:AD:DP:GQ:PL	0/1:30,25:55:99:770,0,1016
chrIV	770130	.	T	C	765.77	PASS	AC=1;AF=0.5;AN=2;BaseQRankSum=-0.97;DP=50;Dels=0.0;FS=1.117;HaplotypeScore=0.7887;MLEAC=1;MLEAF=0.5;MQ=41.31;MQ0=0;MQRankSum=-1.96;QD=15.32;ReadPosRankSum=0.737	GT:AD:DP:GQ:PL	0/1:25,25:50:99:794,0,822
chrIV	778650	.	C	T	906.77	PASS	AC=1;AF=0.5;AN=2;BaseQRankSum=1.332;DP=45;Dels=0.0;FS=0.0;HaplotypeScore=0.0;MLEAC=1;MLEAF=0.5;MQ=41.6;MQ0=0;MQRankSum=0.081;QD=20.15;ReadPosRankSum=0.776	GT:AD:DP:GQ:PL	0/1:18,27:45:99:935,0,562
chrIV	781097	.	G	A	1094.77	PASS	AC=1;AF=0.5;AN=2;BaseQRankSum=1.259;DP=63;Dels=0.0;FS=0.961;HaplotypeScore=0.0;MLEAC=1;MLEAF=0.5;MQ=42.0;MQ0=0;MQRankSum=1.025;QD=17.38;ReadPosRankSum=-0.323	GT:AD:DP:GQ:PL	0/1:30,33:63:99:1123,0,1001
chrIV	783995	.	C	T	1097.77	PASS	AC=1;AF=0.5;AN=2;BaseQRankSum=-0.498;DP=69;Dels=0.0;FS=4.697;HaplotypeScore=0.0;MLEAC=1;MLEAF=0.5;MQ=41.71;MQ0=0;MQRankSum=-0.966;QD=15.91;ReadPosRankSum=0.114	GT:AD:DP:GQ:PL	0/1:34,35:69:99:1126,0,1136
chrIV	784074	.	C	T	1109.77	PASS	AC=1;AF=0.5;AN=2;BaseQRankSum=0.62;DP=49;Dels=0.0;FS=0.0;HaplotypeScore=0.0;MLEAC=1;MLEAF=0.5;MQ=42.0;MQ0=0;MQRankSum=-0.914;QD=22.65;ReadPosRankSum=-0.956	GT:AD:DP:GQ:PL	0/1:17,32:49:99:1138,0,528
chrIV	789211	.	C	T	748.77	PASS	AC=1;AF=0.5;AN=2;BaseQRankSum=-0.198;DP=51;Dels=0.0;FS=10.225;HaplotypeScore=0.734;MLEAC=1;MLEAF=0.5;MQ=42.0;MQ0=0;MQRankSum=1.463;QD=14.68;ReadPosRankSum=-0.047	GT:AD:DP:GQ:PL	0/1:27,24:51:99:777,0,899
chrIV	792568	.	C	T	895.77	PASS	AC=1;AF=0.5;AN=2;BaseQRankSum=1.13;DP=64;Dels=0.0;FS=2.195;HaplotypeScore=0.0;MLEAC=1;MLEAF=0.5;MQ=42.0;MQ0=0;MQRankSum=-0.846;QD=14.0;ReadPosRankSum=0.494	GT:AD:DP:GQ:PL	0/1:36,28:64:99:924,0,1247
chrIV	796010	.	C	T	1002.77	PASS	AC=1;AF=0.5;AN=2;BaseQRankSum=0.585;DP=62;Dels=0.0;FS=3.524;HaplotypeScore=0.0;MLEAC=1;MLEAF=0.5;MQ=42.0;MQ0=0;MQRankSum=-0.021;QD=16.17;ReadPosRankSum=0.218	GT:AD:DP:GQ:PL	0/1:32,30:62:99:1031,0,1043
chrIV	798342	.	C	T	1017.77	PASS	AC=1;AF=0.5;AN=2;BaseQRankSum=-1.724;DP=77;Dels=0.0;FS=3.034;HaplotypeScore=0.0;MLEAC=1;MLEAF=0.5;MQ=42.0;MQ0=0;MQRankSum=0.046;QD=13.22;ReadPosRankSum=0.849	GT:AD:DP:GQ:PL	0/1:44,33:77:99:1046,0,1505
chrIV	801234	.	C	T	695.77	PASS	AC=1;AF=0.5;AN=2;BaseQRankSum=-0.845;DP=51;Dels=0.0;FS=0.0;HaplotypeScore=0.0;MLEAC=1;MLEAF=0.5;MQ=42.0;MQ0=0;MQRankSum=-0.165;QD=13.64;ReadPosRankSum=2.379	GT:AD:DP:GQ:PL	0/1:24,27:51:99:724,0,715
chrIV	807021	.	C	T	1004.77	PASS	AC=1;AF=0.5;AN=2;BaseQRankSum=0.963;DP=59;Dels=0.0;FS=0.99;HaplotypeScore=0.734;MLEAC=1;MLEAF=0.5;MQ=42.0;MQ0=0;MQRankSum=1.16;QD=17.03;ReadPosRankSum=-0.28	GT:AD:DP:GQ:PL	0/1:29,30:59:99:1033,0,864
chrIV	812787	.	G	A	169.77	PASS	AC=1;AF=0.5;AN=2;BaseQRankSum=-0.449;DP=50;Dels=0.0;FS=1.407;HaplotypeScore=3.9982;MLEAC=1;MLEAF=0.5;MQ=41.51;MQ0=0;MQRankSum=-2.607;QD=3.4;ReadPosRankSum=-2.777	GT:AD:DP:GQ:PL	0/1:40,10:50:99:198,0,1344
chrIV	812789	.	T	G	251.77	PASS	AC=1;AF=0.5;AN=2;BaseQRankSum=0.721;DP=51;Dels=0.0;FS=4.854;HaplotypeScore=3.9982;MLEAC=1;MLEAF=0.5;MQ=41.52;MQ0=0;MQRankSum=-1.248;QD=4.94;ReadPosRankSum=-2.416	GT:AD:DP:GQ:PL	0/1:40,11:51:99:280,0,1306
chrIV	815314	.	C	T	547.77	PASS	AC=1;AF=0.5;AN=2;BaseQRankSum=-0.331;DP=54;Dels=0.0;FS=1.087;HaplotypeScore=0.7887;MLEAC=1;MLEAF=0.5;MQ=42.0;MQ0=0;MQRankSum=1.621;QD=10.14;ReadPosRankSum=0.493	GT:AD:DP:GQ:PL	0/1:34,20:54:99:576,0,1201
chrIV	816946	.	C	T	882.77	PASS	AC=1;AF=0.5;AN=2;BaseQRankSum=1.066;DP=51;Dels=0.0;FS=1.07;HaplotypeScore=0.0;MLEAC=1;MLEAF=0.5;MQ=42.0;MQ0=0;MQRankSum=1.613;QD=17.31;ReadPosRankSum=0.915	GT:AD:DP:GQ:PL	0/1:24,27:51:99:911,0,738
chrIV	823014	.	C	T	534.77	PASS	AC=1;AF=0.5;AN=2;BaseQRankSum=0.19;DP=36;Dels=0.0;FS=0.0;HaplotypeScore=0.0;MLEAC=1;MLEAF=0.5;MQ=42.0;MQ0=0;MQRankSum=0.444;QD=14.85;ReadPosRankSum=2.186	GT:AD:DP:GQ:PL	0/1:19,17:36:99:563,0,640
chrIV	828304	.	T	C	306.77	PASS	AC=1;AF=0.5;AN=2;BaseQRankSum=-0.062;DP=32;Dels=0.0;FS=1.702;HaplotypeScore=0.0;MLEAC=1;MLEAF=0.5;MQ=42.0;MQ0=0;MQRankSum=0.351;QD=9.59;ReadPosRankSum=-2.044	GT:AD:DP:GQ:PL	0/1:20,12:32:99:335,0,695
chrIV	830278	.	A	G	724.77	PASS	AC=1;AF=0.5;AN=2;BaseQRankSum=-0.449;DP=43;Dels=0.0;FS=5.084;HaplotypeScore=0.0;MLEAC=1;MLEAF=0.5;MQ=42.0;MQ0=0;MQRankSum=0.449;QD=16.86;ReadPosRankSum=-0.352	GT:AD:DP:GQ:PL	0/1:21,22:43:99:753,0,725
chrIV	833672	.	T	C	820.77	PASS	AC=1;AF=0.5;AN=2;BaseQRankSum=-1.481;DP=58;Dels=0.0;FS=11.817;HaplotypeScore=0.0;MLEAC=1;MLEAF=0.5;MQ=42.0;MQ0=0;MQRankSum=0.577;QD=14.15;ReadPosRankSum=-1.481	GT:AD:DP:GQ:PL	0/1:31,27:58:99:849,0,1062
chrIV	833943	.	C	T	1027.77	PASS	AC=1;AF=0.5;AN=2;BaseQRankSum=-0.754;DP=68;Dels=0.0;FS=0.0;HaplotypeScore=0.9967;MLEAC=1;MLEAF=0.5;MQ=42.0;MQ0=0;MQRankSum=0.497;QD=15.11;ReadPosRankSum=-0.031	GT:AD:DP:GQ:PL	0/1:34,34:68:99:1056,0,1084
chrIV	847335	.	C	T	1101.77	PASS	AC=1;AF=0.5;AN=2;BaseQRankSum=1.727;DP=58;Dels=0.0;FS=7.34;HaplotypeScore=0.0;MLEAC=1;MLEAF=0.5;MQ=41.72;MQ0=0;MQRankSum=-0.283;QD=19.0;ReadPosRankSum=2.198	GT:AD:DP:GQ:PL	0/1:25,33:58:99:1130,0,773
chrIV	849626	.	T	A	136.77	PASS	AC=1;AF=0.5;AN=2;BaseQRankSum=-1.809;DP=62;Dels=0.0;FS=43.062;HaplotypeScore=0.9665;MLEAC=1;MLEAF=0.5;MQ=42.0;MQ0=0;MQRankSum=-1.1;QD=2.21;ReadPosRankSum=2.957	GT:AD:DP:GQ:PL	0/1:52,10:62:99:165,0,1713
chrIV	851494	.	C	T	656.77	PASS	AC=1;AF=0.5;AN=2;BaseQRankSum=-0.658;DP=52;Dels=0.0;FS=1.05;HaplotypeScore=0.7887;MLEAC=1;MLEAF=0.5;MQ=42.0;MQ0=0;MQRankSum=0.269;QD=12.63;ReadPosRankSum=-2.121	GT:AD:DP:GQ:PL	0/1:30,22:52:99:685,0,1008
chrIV	861255	.	A	G	582.77	PASS	AC=1;AF=0.5;AN=2;BaseQRankSum=0.404;DP=43;Dels=0.0;FS=4.546;HaplotypeScore=0.0;MLEAC=1;MLEAF=0.5;MQ=42.0;MQ0=0;MQRankSum=0.721;QD=13.55;ReadPosRankSum=-1.602	GT:AD:DP:GQ:PL	0/1:24,19:43:99:611,0,810
chrIV	862701	.	C	T	438.77	PASS	AC=1;AF=0.5;AN=2;BaseQRankSum=-0.87;DP=40;Dels=0.0;FS=0.0;HaplotypeScore=0.0;MLEAC=1;MLEAF=0.5;MQ=42.0;MQ0=0;MQRankSum=-0.4;QD=10.97;ReadPosRankSum=-0.732	GT:AD:DP:GQ:PL	0/1:24,16:40:99:467,0,799
chrIV	885495	.	G	A	940.77	PASS	AC=1;AF=0.5;AN=2;BaseQRankSum=3.289;DP=63;Dels=0.0;FS=2.151;HaplotypeScore=0.7887;MLEAC=1;MLEAF=0.5;MQ=42.0;MQ0=0;MQRankSum=-1.167;QD=14.93;ReadPosRankSum=0.05	GT:AD:DP:GQ:PL	0/1:34,28:63:99:969,0,1164
chrIV	888948	.	C	T	379.77	PASS	AC=1;AF=0.5;AN=2;BaseQRankSum=-0.277;DP=38;Dels=0.0;FS=0.0;HaplotypeScore=0.0;MLEAC=1;MLEAF=0.5;MQ=42.0;MQ0=0;MQRankSum=0.277;QD=9.99;ReadPosRankSum=0.092	GT:AD:DP:GQ:PL	0/1:25,13:38:99:408,0,886
chrIV	892789	.	G	A	1030.77	PASS	AC=1;AF=0.5;AN=2;BaseQRankSum=-0.754;DP=60;Dels=0.0;FS=0.0;HaplotypeScore=0.0;MLEAC=1;MLEAF=0.5;MQ=42.0;MQ0=0;MQRankSum=-1.021;QD=17.18;ReadPosRankSum=-1.287	GT:AD:DP:GQ:PL	0/1:29,31:60:99:1059,0,960
chrIV	924067	.	G	A	820.77	PASS	AC=1;AF=0.5;AN=2;BaseQRankSum=-0.674;DP=45;Dels=0.0;FS=0.0;HaplotypeScore=0.0;MLEAC=1;MLEAF=0.5;MQ=42.0;MQ0=0;MQRankSum=2.867;QD=18.24;ReadPosRankSum=2.113	GT:AD:DP:GQ:PL	0/1:20,25:45:99:849,0,655
chrIV	930580	.	G	A	750.77	PASS	AC=1;AF=0.5;AN=2;BaseQRankSum=-0.031;DP=48;Dels=0.0;FS=6.062;HaplotypeScore=0.0;MLEAC=1;MLEAF=0.5;MQ=42.0;MQ0=0;MQRankSum=0.113;QD=15.64;ReadPosRankSum=-0.175	GT:AD:DP:GQ:PL	0/1:24,24:48:99:779,0,787
chrIV	934699	.	C	T	579.77	PASS	AC=1;AF=0.5;AN=2;BaseQRankSum=-0.853;DP=44;Dels=0.0;FS=2.544;HaplotypeScore=0.0;MLEAC=1;MLEAF=0.5;MQ=42.0;MQ0=0;MQRankSum=0.071;QD=13.18;ReadPosRankSum=-0.711	GT:AD:DP:GQ:PL	0/1:25,19:44:99:608,0,864
chrIV	936628	.	G	A	1147.77	PASS	AC=1;AF=0.5;AN=2;BaseQRankSum=2.659;DP=55;Dels=0.0;FS=8.172;HaplotypeScore=0.0;MLEAC=1;MLEAF=0.5;MQ=42.0;MQ0=0;MQRankSum=-0.754;QD=20.87;ReadPosRankSum=1.585	GT:AD:DP:GQ:PL	0/1:21,34:55:99:1176,0,616
chrIV	937633	.	G	A	871.77	PASS	AC=1;AF=0.5;AN=2;BaseQRankSum=2.004;DP=52;Dels=0.0;FS=1.069;HaplotypeScore=0.0;MLEAC=1;MLEAF=0.5;MQ=42.0;MQ0=0;MQRankSum=-1.089;QD=16.76;ReadPosRankSum=0.65	GT:AD:DP:GQ:PL	0/1:26,26:52:99:900,0,874
chrIV	952734	.	G	A	740.77	PASS	AC=1;AF=0.5;AN=2;BaseQRankSum=-0.29;DP=49;Dels=0.0;FS=2.552;HaplotypeScore=0.0;MLEAC=1;MLEAF=0.5;MQ=42.0;MQ0=0;MQRankSum=-1.23;QD=15.12;ReadPosRankSum=-0.87	GT:AD:DP:GQ:PL	0/1:24,25:49:99:769,0,772
chrIV	958234	.	G	A	766.77	PASS	AC=1;AF=0.5;AN=2;BaseQRankSum=-0.943;DP=44;Dels=0.0;FS=4.336;HaplotypeScore=3.7397;MLEAC=1;MLEAF=0.5;MQ=41.68;MQ0=0;MQRankSum=-1.468;QD=17.43;ReadPosRankSum=-0.943	GT:AD:DP:GQ:PL	0/1:18,26:44:99:795,0,578
chrIV	958265	.	T	C	497.77	PASS	AC=1;AF=0.5;AN=2;BaseQRankSum=0.606;DP=39;Dels=0.0;FS=0.0;HaplotypeScore=3.0311;MLEAC=1;MLEAF=0.5;MQ=41.64;MQ0=0;MQRankSum=0.38;QD=12.76;ReadPosRankSum=-1.873	GT:AD:DP:GQ:PL	0/1:21,18:39:99:526,0,614
chrIV	968527	.	A	G	880.77	PASS	AC=1;AF=0.5;AN=2;BaseQRankSum=-2.661;DP=59;Dels=0.0;FS=2.3;HaplotypeScore=0.0;MLEAC=1;MLEAF=0.5;MQ=42.0;MQ0=0;MQRankSum=2.13;QD=14.93;ReadPosRankSum=1.463	GT:AD:DP:GQ:PL	0/1:30,29:59:99:909,0,1027
chrIV	973318	.	G	A	507.77	PASS	AC=1;AF=0.5;AN=2;BaseQRankSum=0.758;DP=43;Dels=0.0;FS=6.477;HaplotypeScore=0.9947;MLEAC=1;MLEAF=0.5;MQ=41.95;MQ0=0;MQRankSum=-0.385;QD=11.81;ReadPosRankSum=-1.155	GT:AD:DP:GQ:PL	0/1:26,17:43:99:536,0,873
chrIV	974041	.	G	A	880.77	PASS	AC=1;AF=0.5;AN=2;BaseQRankSum=-2.338;DP=51;Dels=0.0;FS=5.864;HaplotypeScore=0.0;MLEAC=1;MLEAF=0.5;MQ=42.0;MQ0=0;MQRankSum=0.35;QD=17.27;ReadPosRankSum=-0.634	GT:AD:DP:GQ:PL	0/1:23,28:51:99:909,0,771
chrIV	977495	.	T	C	1089.77	PASS	AC=1;AF=0.5;AN=2;BaseQRankSum=-0.149;DP=55;Dels=0.0;FS=2.401;HaplotypeScore=0.0;MLEAC=1;MLEAF=0.5;MQ=42.0;MQ0=0;MQRankSum=0.254;QD=19.81;ReadPosRankSum=-1.111	GT:AD:DP:GQ:PL	0/1:20,35:55:99:1118,0,616
chrIV	980902	.	T	C	752.77	PASS	AC=1;AF=0.5;AN=2;BaseQRankSum=0.799;DP=44;Dels=0.0;FS=2.498;HaplotypeScore=0.0;MLEAC=1;MLEAF=0.5;MQ=42.0;MQ0=0;MQRankSum=1.151;QD=17.11;ReadPosRankSum=1.01	GT:AD:DP:GQ:PL	0/1:21,23:44:99:781,0,672
chrIV	993337	.	T	C	1020.77	PASS	AC=1;AF=0.5;AN=2;BaseQRankSum=-0.104;DP=60;Dels=0.0;FS=5.416;HaplotypeScore=0.0;MLEAC=1;MLEAF=0.5;MQ=42.0;MQ0=0;MQRankSum=1.923;QD=17.01;ReadPosRankSum=1.361	GT:AD:DP:GQ:PL	0/1:29,31:60:99:1049,0,972
chrIV	1004179	.	A	G	1067.77	PASS	AC=1;AF=0.5;AN=2;BaseQRankSum=0.887;DP=63;Dels=0.0;FS=3.505;HaplotypeScore=0.0;MLEAC=1;MLEAF=0.5;MQ=41.97;MQ0=0;MQRankSum=-0.502;QD=16.95;ReadPosRankSum=2.0	GT:AD:DP:GQ:PL	0/1:31,32:63:99:1096,0,1009
chrIV	1006085	.	A	G	473.77	PASS	AC=1;AF=0.5;AN=2;BaseQRankSum=0.843;DP=38;Dels=0.0;FS=2.913;HaplotypeScore=0.0;MLEAC=1;MLEAF=0.5;MQ=42.0;MQ0=0;MQRankSum=-0.103;QD=12.47;ReadPosRankSum=-1.227	GT:AD:DP:GQ:PL	0/1:22,16:38:99:502,0,729
chrIV	1007209	.	C	T	604.77	PASS	AC=1;AF=0.5;AN=2;BaseQRankSum=0.044;DP=54;Dels=0.0;FS=0.0;HaplotypeScore=2.4964;MLEAC=1;MLEAF=0.5;MQ=42.0;MQ0=0;MQRankSum=0.836;QD=11.2;ReadPosRankSum=-1.91	GT:AD:DP:GQ:PL	0/1:32,22:54:99:633,0,1056
chrIV	1010036	.	C	T	762.77	PASS	AC=1;AF=0.5;AN=2;BaseQRankSum=-0.15;DP=49;Dels=0.0;FS=0.0;HaplotypeScore=0.0;MLEAC=1;MLEAF=0.5;MQ=41.56;MQ0=0;MQRankSum=-2.15;QD=15.57;ReadPosRankSum=0.71	GT:AD:DP:GQ:PL	0/1:24,25:49:99:791,0,779
chrIV	1010069	.	T	C	1163.77	PASS	AC=1;AF=0.5;AN=2;BaseQRankSum=0.756;DP=57;Dels=0.0;FS=0.0;HaplotypeScore=0.0;MLEAC=1;MLEAF=0.5;MQ=41.62;MQ0=0;MQRankSum=-2.041;QD=20.42;ReadPosRankSum=1.0	GT:AD:DP:GQ:PL	0/1:23,34:57:99:1192,0,742
chrIV	1014761	.	T	C	810.77	PASS	AC=1;AF=0.5;AN=2;BaseQRankSum=-1.008;DP=51;Dels=0.0;FS=2.388;HaplotypeScore=0.0;MLEAC=1;MLEAF=0.5;MQ=42.0;MQ0=0;MQRankSum=-1.065;QD=15.9;ReadPosRankSum=1.95	GT:AD:DP:GQ:PL	0/1:25,26:51:99:839,0,869
chrIV	1015398	.	C	T	936.77	PASS	AC=1;AF=0.5;AN=2;BaseQRankSum=-1.5;DP=62;Dels=0.0;FS=0.94;HaplotypeScore=0.0;MLEAC=1;MLEAF=0.5;MQ=42.0;MQ0=0;MQRankSum=-0.965;QD=15.11;ReadPosRankSum=2.289	GT:AD:DP:GQ:PL	0/1:32,30:62:99:965,0,1094
chrIV	1026173	.	C	T	878.77	PASS	AC=1;AF=0.5;AN=2;BaseQRankSum=-0.366;DP=52;Dels=0.0;FS=1.09;HaplotypeScore=0.0;MLEAC=1;MLEAF=0.5;MQ=41.66;MQ0=0;MQRankSum=-0.055;QD=16.9;ReadPosRankSum=-0.604	GT:AD:DP:GQ:PL	0/1:25,27:52:99:907,0,835
chrIV	1026204	.	A	G	695.77	PASS	AC=1;AF=0.5;AN=2;BaseQRankSum=0.162;DP=55;Dels=0.0;FS=0.0;HaplotypeScore=0.0;MLEAC=1;MLEAF=0.5;MQ=41.68;MQ0=0;MQRankSum=-2.176;QD=12.65;ReadPosRankSum=1.322	GT:AD:DP:GQ:PL	0/1:32,23:55:99:724,0,1072
chrIV	1032123	.	C	T	688.77	PASS	AC=1;AF=0.5;AN=2;BaseQRankSum=-0.87;DP=53;Dels=0.0;FS=0.0;HaplotypeScore=0.0;MLEAC=1;MLEAF=0.5;MQ=42.0;MQ0=0;MQRankSum=-0.817;QD=13.0;ReadPosRankSum=-0.404	GT:AD:DP:GQ:PL	0/1:30,23:53:99:717,0,1020
chrIV	1040255	.	T	C	918.77	PASS	AC=1;AF=0.5;AN=2;BaseQRankSum=-0.476;DP=56;Dels=0.0;FS=1.118;HaplotypeScore=0.0;MLEAC=1;MLEAF=0.5;MQ=42.0;MQ0=0;MQRankSum=-1.656;QD=16.41;ReadPosRankSum=-0.59	GT:AD:DP:GQ:PL	0/1:27,29:56:99:947,0,894
chrIV	1041525	.	G	A	970.77	PASS	AC=1;AF=0.5;AN=2;BaseQRankSum=0.815;DP=54;Dels=0.0;FS=12.14;HaplotypeScore=0.0;MLEAC=1;MLEAF=0.5;MQ=42.0;MQ0=0;MQRankSum=1.214;QD=17.98;ReadPosRankSum=-1.475	GT:AD:DP:GQ:PL	0/1:25,29:54:99:999,0,816
chrIV	1048205	.	G	A	701.77	PASS	AC=1;AF=0.5;AN=2;BaseQRankSum=-0.271;DP=61;Dels=0.0;FS=3.893;HaplotypeScore=0.0;MLEAC=1;MLEAF=0.5;MQ=42.0;MQ0=0;MQRankSum=0.975;QD=11.5;ReadPosRankSum=0.242	GT:AD:DP:GQ:PL	0/1:36,25:61:99:730,0,1212
chrIV	1050639	.	C	T	974.77	PASS	AC=1;AF=0.5;AN=2;BaseQRankSum=-0.099;DP=59;Dels=0.0;FS=2.212;HaplotypeScore=0.0;MLEAC=1;MLEAF=0.5;MQ=41.97;MQ0=0;MQRankSum=-0.235;QD=16.52;ReadPosRankSum=-0.811	GT:AD:DP:GQ:PL	0/1:29,30:59:99:1003,0,919
chrIV	1052484	.	C	T	578.77	PASS	AC=1;AF=0.5;AN=2;BaseQRankSum=-0.824;DP=49;Dels=0.0;FS=4.125;HaplotypeScore=0.0;MLEAC=1;MLEAF=0.5;MQ=41.96;MQ0=0;MQRankSum=-0.58;QD=11.81;ReadPosRankSum=-0.559	GT:AD:DP:GQ:PL	0/1:29,20:49:99:607,0,982
chrIV	1052847	.	C	T	771.77	PASS	AC=1;AF=0.5;AN=2;BaseQRankSum=0.67;DP=51;Dels=0.0;FS=1.072;HaplotypeScore=1.4538;MLEAC=1;MLEAF=0.5;MQ=42.0;MQ0=0;MQRankSum=-0.311;QD=15.13;ReadPosRankSum=-0.047	GT:AD:DP:GQ:PL	0/1:27,24:51:99:800,0,911
chrIV	1053959	.	C	T	679.77	PASS	AC=1;AF=0.5;AN=2;BaseQRankSum=2.431;DP=60;Dels=0.0;FS=5.346;HaplotypeScore=0.0;MLEAC=1;MLEAF=0.5;MQ=42.0;MQ0=0;MQRankSum=-0.56;QD=11.33;ReadPosRankSum=-1.081	GT:AD:DP:GQ:PL	0/1:38,22:60:99:708,0,1270
chrIV	1065070	.	G	A	857.77	PASS	AC=1;AF=0.5;AN=2;BaseQRankSum=-0.851;DP=49;Dels=0.0;FS=1.101;HaplotypeScore=0.0;MLEAC=1;MLEAF=0.5;MQ=42.0;MQ0=0;MQRankSum=-0.751;QD=17.51;ReadPosRankSum=-2.093	GT:AD:DP:GQ:PL	0/1:23,26:49:99:886,0,740
chrIV	1067010	.	G	A	1307.77	PASS	AC=1;AF=0.5;AN=2;BaseQRankSum=-2.516;DP=63;Dels=0.0;FS=5.248;HaplotypeScore=0.0;MLEAC=1;MLEAF=0.5;MQ=42.0;MQ0=0;MQRankSum=0.296;QD=20.76;ReadPosRankSum=-0.656	GT:AD:DP:GQ:PL	0/1:22,41:63:99:1336,0,701
chrIV	1069703	.	A	G	1116.77	PASS	AC=1;AF=0.5;AN=2;BaseQRankSum=-0.225;DP=50;Dels=0.0;FS=2.544;HaplotypeScore=0.0;MLEAC=1;MLEAF=0.5;MQ=42.0;MQ0=0;MQRankSum=-0.696;QD=22.34;ReadPosRankSum=-1.311	GT:AD:DP:GQ:PL	0/1:17,33:50:99:1145,0,515
chrIV	1071053	.	G	A	1270.77	PASS	AC=1;AF=0.5;AN=2;BaseQRankSum=0.859;DP=78;Dels=0.0;FS=0.0;HaplotypeScore=0.0;MLEAC=1;MLEAF=0.5;MQ=42.0;MQ0=0;MQRankSum=0.19;QD=16.29;ReadPosRankSum=0.65	GT:AD:DP:GQ:PL	0/1:39,39:78:99:1299,0,1278
chrIV	1072609	.	G	A	582.77	PASS	AC=1;AF=0.5;AN=2;BaseQRankSum=0.512;DP=38;Dels=0.0;FS=0.0;HaplotypeScore=0.0;MLEAC=1;MLEAF=0.5;MQ=42.0;MQ0=0;MQRankSum=0.219;QD=15.34;ReadPosRankSum=0.658	GT:AD:DP:GQ:PL	0/1:20,18:38:99:611,0,643
chrIV	1089861	.	T	C	1100.77	PASS	AC=1;AF=0.5;AN=2;BaseQRankSum=1.724;DP=51;Dels=0.0;FS=1.111;HaplotypeScore=0.0;MLEAC=1;MLEAF=0.5;MQ=42.0;MQ0=0;MQRankSum=0.945;QD=21.58;ReadPosRankSum=-0.828	GT:AD:DP:GQ:PL	0/1:19,32:51:99:1129,0,537
chrIV	1093662	.	G	A	640.77	PASS	AC=1;AF=0.5;AN=2;BaseQRankSum=1.303;DP=56;Dels=0.0;FS=3.856;HaplotypeScore=0.0;MLEAC=1;MLEAF=0.5;MQ=42.0;MQ0=0;MQRankSum=0.914;QD=11.44;ReadPosRankSum=0.051	GT:AD:DP:GQ:PL	0/1:35,21:56:99:669,0,1156
chrIV	1101981	.	G	T	320.77	PASS	AC=1;AF=0.5;AN=2;BaseQRankSum=-3.393;DP=41;Dels=0.02;FS=39.611;HaplotypeScore=5.9461;MLEAC=1;MLEAF=0.5;MQ=40.69;MQ0=0;MQRankSum=-1.204;QD=7.82;ReadPosRankSum=-0.985	GT:AD:DP:GQ:PL	0/1:23,17:40:99:349,0,795
chrIV	1106281	.	C	T	709.77	PASS	AC=1;AF=0.5;AN=2;BaseQRankSum=-0.072;DP=48;Dels=0.0;FS=1.079;HaplotypeScore=0.0;MLEAC=1;MLEAF=0.5;MQ=41.92;MQ0=0;MQRankSum=0.134;QD=14.79;ReadPosRankSum=0.072	GT:AD:DP:GQ:PL	0/1:26,22:48:99:738,0,866
chrIV	1111186	.	A	G	994.77	PASS	AC=1;AF=0.5;AN=2;BaseQRankSum=-0.28;DP=57;Dels=0.0;FS=1.004;HaplotypeScore=1.6208;MLEAC=1;MLEAF=0.5;MQ=41.97;MQ0=0;MQRankSum=-0.521;QD=17.45;ReadPosRankSum=0.473	GT:AD:DP:GQ:PL	0/1:26,31:57:99:1023,0,815
chrIV	1118027	.	C	T	1136.77	PASS	AC=1;AF=0.5;AN=2;BaseQRankSum=0.338;DP=63;Dels=0.0;FS=2.176;HaplotypeScore=0.0;MLEAC=1;MLEAF=0.5;MQ=42.0;MQ0=0;MQRankSum=-0.076;QD=18.04;ReadPosRankSum=-0.765	GT:AD:DP:GQ:PL	0/1:29,34:63:99:1165,0,970
chrIV	1119539	.	C	T	1185.77	PASS	AC=1;AF=0.5;AN=2;BaseQRankSum=-0.221;DP=55;Dels=0.0;FS=13.426;HaplotypeScore=0.0;MLEAC=1;MLEAF=0.5;MQ=42.0;MQ0=0;MQRankSum=-1.159;QD=21.56;ReadPosRankSum=0.965	GT:AD:DP:GQ:PL	0/1:19,36:55:99:1214,0,607
chrIV	1121894	.	A	G	601.77	PASS	AC=1;AF=0.5;AN=2;BaseQRankSum=1.113;DP=43;Dels=0.0;FS=2.649;HaplotypeScore=0.0;MLEAC=1;MLEAF=0.5;MQ=42.0;MQ0=0;MQRankSum=-0.819;QD=13.99;ReadPosRankSum=2.262	GT:AD:DP:GQ:PL	0/1:24,19:43:99:630,0,800
chrIV	1125065	.	A	G	1082.77	PASS	AC=1;AF=0.5;AN=2;BaseQRankSum=0.683;DP=57;Dels=0.0;FS=0.0;HaplotypeScore=0.0;MLEAC=1;MLEAF=0.5;MQ=42.0;MQ0=0;MQRankSum=-0.764;QD=19.0;ReadPosRankSum=-0.764	GT:AD:DP:GQ:PL	0/1:25,32:57:99:1111,0,820
chrIV	1127657	.	C	T	607.77	PASS	AC=1;AF=0.5;AN=2;BaseQRankSum=-0.974;DP=47;Dels=0.0;FS=0.0;HaplotypeScore=0.9947;MLEAC=1;MLEAF=0.5;MQ=42.0;MQ0=0;MQRankSum=0.246;QD=12.93;ReadPosRankSum=0.096	GT:AD:DP:GQ:PL	0/1:26,21:47:99:636,0,882
chrIV	1128984	.	C	T	1046.77	PASS	AC=1;AF=0.5;AN=2;BaseQRankSum=-0.666;DP=51;Dels=0.0;FS=0.0;HaplotypeScore=0.0;MLEAC=1;MLEAF=0.5;MQ=41.71;MQ0=0;MQRankSum=-2.074;QD=20.52;ReadPosRankSum=-0.627	GT:AD:DP:GQ:PL	0/1:20,31:51:99:1075,0,634
chrIV	1131199	.	C	T	743.77	PASS	AC=1;AF=0.5;AN=2;BaseQRankSum=1.175;DP=44;Dels=0.0;FS=11.196;HaplotypeScore=0.0;MLEAC=1;MLEAF=0.5;MQ=42.0;MQ0=0;MQRankSum=-1.433;QD=16.9;ReadPosRankSum=-0.54	GT:AD:DP:GQ:PL	0/1:21,23:44:99:772,0,686
chrIV	1151997	.	C	T	560.77	PASS	AC=1;AF=0.5;AN=2;BaseQRankSum=2.79;DP=47;Dels=0.0;FS=1.128;HaplotypeScore=0.0;MLEAC=1;MLEAF=0.5;MQ=42.0;MQ0=0;MQRankSum=-0.514;QD=11.93;ReadPosRankSum=0.339	GT:AD:DP:GQ:PL	0/1:29,18:47:99:589,0,966
chrIV	1181036	.	G	A	989.77	PASS	AC=1;AF=0.5;AN=2;BaseQRankSum=0.626;DP=64;Dels=0.0;FS=5.122;HaplotypeScore=0.0;MLEAC=1;MLEAF=0.5;MQ=42.0;MQ0=0;MQRankSum=0.41;QD=15.47;ReadPosRankSum=0.451	GT:AD:DP:GQ:PL	0/1:34,30:64:99:1018,0,1196
chrIV	1192967	.	G	A	626.77	PASS	AC=1;AF=0.5;AN=2;BaseQRankSum=1.84;DP=47;Dels=0.0;FS=0.0;HaplotypeScore=0.0;MLEAC=1;MLEAF=0.5;MQ=42.0;MQ0=0;MQRankSum=0.204;QD=13.34;ReadPosRankSum=0.635	GT:AD:DP:GQ:PL	0/1:27,20:47:99:655,0,866
chrIV	1198379	.	G	A	761.77	PASS	AC=1;AF=0.5;AN=2;BaseQRankSum=0.723;DP=70;Dels=0.0;FS=0.0;HaplotypeScore=2.4095;MLEAC=1;MLEAF=0.5;MQ=42.0;MQ0=0;MQRankSum=-0.261;QD=10.88;ReadPosRankSum=0.954	GT:AD:DP:GQ:PL	0/1:44,26:70:99:790,0,1406
chrIV	1205497	.	G	A	818.77	PASS	AC=1;AF=0.5;AN=2;BaseQRankSum=-0.659;DP=52;Dels=0.0;FS=0.0;HaplotypeScore=0.0;MLEAC=1;MLEAF=0.5;MQ=42.0;MQ0=0;MQRankSum=0.806;QD=15.75;ReadPosRankSum=-0.33	GT:AD:DP:GQ:PL	0/1:27,25:52:99:847,0,931
chrIV	1205596	.	T	C	982.77	PASS	AC=1;AF=0.5;AN=2;BaseQRankSum=1.277;DP=61;Dels=0.0;FS=0.984;HaplotypeScore=1.5774;MLEAC=1;MLEAF=0.5;MQ=42.0;MQ0=0;MQRankSum=-1.363;QD=16.11;ReadPosRankSum=1.435	GT:AD:DP:GQ:PL	0/1:31,30:61:99:1011,0,982
chrIV	1266713	.	A	G	1265.77	PASS	AC=1;AF=0.5;AN=2;BaseQRankSum=-0.728;DP=82;Dels=0.0;FS=0.0;HaplotypeScore=0.0;MLEAC=1;MLEAF=0.5;MQ=42.0;MQ0=0;MQRankSum=-0.005;QD=15.44;ReadPosRankSum=-1.155	GT:AD:DP:GQ:PL	0/1:42,40:82:99:1294,0,1425
chrIV	1267607	.	C	T	1568.77	PASS	AC=1;AF=0.5;AN=2;BaseQRankSum=0.75;DP=76;Dels=0.0;FS=4.489;HaplotypeScore=0.0;MLEAC=1;MLEAF=0.5;MQ=42.0;MQ0=0;MQRankSum=-1.046;QD=20.64;ReadPosRankSum=-0.328	GT:AD:DP:GQ:PL	0/1:31,45:76:99:1597,0,1000
chrIV	1269975	.	G	A	902.77	PASS	AC=1;AF=0.5;AN=2;BaseQRankSum=-0.986;DP=47;Dels=0.0;FS=1.231;HaplotypeScore=0.0;MLEAC=1;MLEAF=0.5;MQ=42.0;MQ0=0;MQRankSum=-1.181;QD=19.21;ReadPosRankSum=-1.767	GT:AD:DP:GQ:PL	0/1:19,28:47:99:931,0,592
chrIV	1270422	.	G	A	782.77	PASS	AC=1;AF=0.5;AN=2;BaseQRankSum=0.895;DP=51;Dels=0.0;FS=0.0;HaplotypeScore=0.8321;MLEAC=1;MLEAF=0.5;MQ=41.6;MQ0=0;MQRankSum=0.443;QD=15.35;ReadPosRankSum=1.102	GT:AD:DP:GQ:PL	0/1:26,25:51:99:811,0,827
chrIV	1272885	.	G	A	821.77	PASS	AC=1;AF=0.5;AN=2;BaseQRankSum=0.607;DP=54;Dels=0.0;FS=1.055;HaplotypeScore=0.0;MLEAC=1;MLEAF=0.5;MQ=42.0;MQ0=0;MQRankSum=-1.457;QD=15.22;ReadPosRankSum=1.145	GT:AD:DP:GQ:PL	0/1:29,25:54:99:850,0,995
chrIV	1278227	.	A	G	795.77	PASS	AC=1;AF=0.5;AN=2;BaseQRankSum=0.397;DP=46;Dels=0.0;FS=6.29;HaplotypeScore=0.0;MLEAC=1;MLEAF=0.5;MQ=42.0;MQ0=0;MQRankSum=-0.397;QD=17.3;ReadPosRankSum=-2.271	GT:AD:DP:GQ:PL	0/1:21,25:46:99:824,0,587
chrIV	1294654	.	G	A	897.77	PASS	AC=1;AF=0.5;AN=2;BaseQRankSum=0.374;DP=65;Dels=0.0;FS=0.942;HaplotypeScore=0.0;MLEAC=1;MLEAF=0.5;MQ=42.0;MQ0=0;MQRankSum=0.151;QD=13.81;ReadPosRankSum=-0.046	GT:AD:DP:GQ:PL	0/1:34,31:65:99:926,0,1055
chrIV	1364468	.	G	A	1096.77	PASS	AC=1;AF=0.5;AN=2;BaseQRankSum=-0.453;DP=65;Dels=0.0;FS=0.0;HaplotypeScore=0.7887;MLEAC=1;MLEAF=0.5;MQ=41.78;MQ0=0;MQRankSum=1.189;QD=16.87;ReadPosRankSum=0.742	GT:AD:DP:GQ:PL	0/1:31,34:65:99:1125,0,941
chrIV	1372970	.	C	T	1258.77	PASS	AC=1;AF=0.5;AN=2;BaseQRankSum=0.4;DP=59;Dels=0.0;FS=2.26;HaplotypeScore=0.0;MLEAC=1;MLEAF=0.5;MQ=42.0;MQ0=0;MQRankSum=-1.528;QD=21.34;ReadPosRankSum=-2.296	GT:AD:DP:GQ:PL	0/1:22,37:59:99:1287,0,671
chrIV	1375887	.	G	A	1018.77	PASS	AC=1;AF=0.5;AN=2;BaseQRankSum=-0.067;DP=60;Dels=0.0;FS=0.992;HaplotypeScore=0.0;MLEAC=1;MLEAF=0.5;MQ=42.0;MQ0=0;MQRankSum=-1.726;QD=16.98;ReadPosRankSum=-0.985	GT:AD:DP:GQ:PL	0/1:28,32:60:99:1047,0,857
chrIV	1382125	.	T	C	449.77	PASS	AC=1;AF=0.5;AN=2;BaseQRankSum=-1.126;DP=48;Dels=0.0;FS=53.61;HaplotypeScore=11.7865;MLEAC=1;MLEAF=0.5;MQ=40.79;MQ0=0;MQRankSum=1.673;QD=9.37;ReadPosRankSum=0.689	GT:AD:DP:GQ:PL	0/1:32,16:48:99:478,0,1119
chrIV	1384905	.	C	T	1034.77	PASS	AC=1;AF=0.5;AN=2;BaseQRankSum=0.008;DP=59;Dels=0.0;FS=2.23;HaplotypeScore=0.0;MLEAC=1;MLEAF=0.5;MQ=42.0;MQ0=0;MQRankSum=0.92;QD=17.54;ReadPosRankSum=-1.499	GT:AD:DP:GQ:PL	0/1:27,32:59:99:1063,0,898
chrIV	1387229	.	C	T	714.77	PASS	AC=1;AF=0.5;AN=2;BaseQRankSum=-0.075;DP=47;Dels=0.0;FS=1.149;HaplotypeScore=0.0;MLEAC=1;MLEAF=0.5;MQ=42.0;MQ0=0;MQRankSum=0.203;QD=15.21;ReadPosRankSum=0.736	GT:AD:DP:GQ:PL	0/1:22,25:47:99:743,0,670
chrIV	1395723	.	A	G	972.77	PASS	AC=1;AF=0.5;AN=2;BaseQRankSum=-0.115;DP=56;Dels=0.0;FS=10.2;HaplotypeScore=0.0;MLEAC=1;MLEAF=0.5;MQ=42.0;MQ0=0;MQRankSum=1.154;QD=17.37;ReadPosRankSum=0.412	GT:AD:DP:GQ:PL	0/1:25,31:56:99:1001,0,791
chrIV	1402786	.	T	C	1954.77	PASS	AC=2;AF=1.0;AN=2;BaseQRankSum=1.599;DP=52;Dels=0.0;FS=0.0;HaplotypeScore=0.0;MLEAC=2;MLEAF=1.0;MQ=41.96;MQ0=0;MQRankSum=-0.866;QD=28.27;ReadPosRankSum=-0.733	GT:AD:DP:GQ:PL	1/1:1,51:52:99:1983,125,0
chrIV	1417368	.	G	A	2219.77	PASS	AC=2;AF=1.0;AN=2;DP=59;Dels=0.0;FS=0.0;HaplotypeScore=0.0;MLEAC=2;MLEAF=1.0;MQ=42.0;MQ0=0;QD=31.37	GT:AD:DP:GQ:PL	1/1:0,59:59:99:2248,169,0
chrIV	1422440	.	G	A	1536.77	PASS	AC=2;AF=1.0;AN=2;BaseQRankSum=0.222;DP=46;Dels=0.0;FS=2.847;HaplotypeScore=0.8321;MLEAC=2;MLEAF=1.0;MQ=41.92;MQ0=0;MQRankSum=2.714;QD=33.41;ReadPosRankSum=-0.267	GT:AD:DP:GQ:PL	1/1:3,43:46:54:1565,54,0
chrIV	1423885	.	T	C	2373.77	PASS	AC=2;AF=1.0;AN=2;DP=63;Dels=0.0;FS=0.0;HaplotypeScore=0.0;MLEAC=2;MLEAF=1.0;MQ=42.0;MQ0=0;QD=31.28	GT:AD:DP:GQ:PL	1/1:0,63:63:99:2402,187,0
chrIV	1424679	.	G	A	2167.77	PASS	AC=2;AF=1.0;AN=2;DP=55;Dels=0.0;FS=0.0;HaplotypeScore=0.0;MLEAC=2;MLEAF=1.0;MQ=42.0;MQ0=0;QD=25.19	GT:AD:DP:GQ:PL	1/1:0,55:55:99:2196,166,0
chrIV	1428636	.	C	T	2411.77	PASS	AC=2;AF=1.0;AN=2;DP=64;Dels=0.0;FS=0.0;HaplotypeScore=0.0;MLEAC=2;MLEAF=1.0;MQ=42.0;MQ0=0;QD=37.81	GT:AD:DP:GQ:PL	1/1:0,64:64:99:2440,187,0
chrIV	1428938	.	C	T	2816.77	PASS	AC=2;AF=1.0;AN=2;DP=73;Dels=0.0;FS=0.0;HaplotypeScore=0.0;MLEAC=2;MLEAF=1.0;MQ=41.97;MQ0=0;QD=33.07	GT:AD:DP:GQ:PL	1/1:0,73:73:99:2845,220,0
chrIV	1433350	.	C	T	2368.77	PASS	AC=2;AF=1.0;AN=2;DP=59;Dels=0.0;FS=0.0;HaplotypeScore=0.0;MLEAC=2;MLEAF=1.0;MQ=42.0;MQ0=0;QD=26.3	GT:AD:DP:GQ:PL	1/1:0,59:59:99:2397,178,0
chrIV	1436946	.	G	A	2061.77	PASS	AC=2;AF=1.0;AN=2;DP=56;Dels=0.0;FS=0.0;HaplotypeScore=0.0;MLEAC=2;MLEAF=1.0;MQ=40.89;MQ0=0;QD=26.25	GT:AD:DP:GQ:PL	1/1:0,56:56:99:2090,165,0
chrIV	1438422	.	C	T	1777.77	PASS	AC=2;AF=1.0;AN=2;DP=46;Dels=0.0;FS=0.0;HaplotypeScore=0.0;MLEAC=2;MLEAF=1.0;MQ=42.0;MQ0=0;QD=34.17	GT:AD:DP:GQ:PL	1/1:0,46:46:99:1806,135,0
chrIV	1444254	.	C	T	2526.77	PASS	AC=2;AF=1.0;AN=2;DP=67;Dels=0.0;FS=0.0;HaplotypeScore=0.0;MLEAC=2;MLEAF=1.0;MQ=41.97;MQ0=0;QD=30.98	GT:AD:DP:GQ:PL	1/1:0,67:67:99:2555,196,0
chrIV	1451256	.	G	T	104.77	PASS	AC=1;AF=0.5;AN=2;BaseQRankSum=-2.541;DP=36;Dels=0.0;FS=45.54;HaplotypeScore=7.0434;MLEAC=1;MLEAF=0.5;MQ=40.86;MQ0=0;MQRankSum=0.893;QD=2.91;ReadPosRankSum=1.786	GT:AD:DP:GQ:PL	0/1:25,11:36:99:133,0,890
chrIV	1451860	.	G	A	1628.77	PASS	AC=2;AF=1.0;AN=2;DP=43;Dels=0.0;FS=0.0;HaplotypeScore=0.0;MLEAC=2;MLEAF=1.0;MQ=42.0;MQ0=0;QD=32.04	GT:AD:DP:GQ:PL	1/1:0,43:43:99:1657,126,0
chrIV	1468623	.	G	A	1931.77	PASS	AC=2;AF=1.0;AN=2;DP=54;Dels=0.0;FS=0.0;HaplotypeScore=0.0;MLEAC=2;MLEAF=1.0;MQ=41.82;MQ0=0;QD=32.73	GT:AD:DP:GQ:PL	1/1:0,54:54:99:1960,159,0
chrIV	1468686	.	G	A	2115.77	PASS	AC=2;AF=1.0;AN=2;DP=55;Dels=0.0;FS=0.0;HaplotypeScore=0.0;MLEAC=2;MLEAF=1.0;MQ=41.82;MQ0=0;QD=28.14	GT:AD:DP:GQ:PL	1/1:0,55:55:99:2144,166,0
chrIV	1474412	.	G	A	2227.77	PASS	AC=2;AF=1.0;AN=2;DP=56;Dels=0.0;FS=0.0;HaplotypeScore=0.0;MLEAC=2;MLEAF=1.0;MQ=42.0;MQ0=0;QD=29.04	GT:AD:DP:GQ:PL	1/1:0,56:56:99:2256,169,0
chrIV	1477222	.	C	T	2806.77	PASS	AC=2;AF=1.0;AN=2;DP=74;Dels=0.0;FS=0.0;HaplotypeScore=0.0;MLEAC=2;MLEAF=1.0;MQ=42.0;MQ0=0;QD=26.49	GT:AD:DP:GQ:PL	1/1:0,74:74:99:2835,220,0
chrIV	1478272	.	C	T	1530.77	PASS	AC=2;AF=1.0;AN=2;DP=41;Dels=0.0;FS=0.0;HaplotypeScore=0.0;MLEAC=2;MLEAF=1.0;MQ=42.0;MQ0=0;QD=27.4	GT:AD:DP:GQ:PL	1/1:0,41:41:99:1559,120,0
chrIV	1479753	.	C	T	2285.77	PASS	AC=2;AF=1.0;AN=2;DP=58;Dels=0.0;FS=0.0;HaplotypeScore=0.0;MLEAC=2;MLEAF=1.0;MQ=42.0;MQ0=0;QD=32.11	GT:AD:DP:GQ:PL	1/1:0,58:58:99:2314,172,0
chrIV	1486755	.	C	T	1866.77	PASS	AC=2;AF=1.0;AN=2;DP=48;Dels=0.0;FS=0.0;HaplotypeScore=0.0;MLEAC=2;MLEAF=1.0;MQ=42.0;MQ0=0;QD=29.05	GT:AD:DP:GQ:PL	1/1:0,48:48:99:1895,144,0
chrIV	1487390	.	G	C	194.77	PASS	AC=1;AF=0.5;AN=2;BaseQRankSum=-1.881;DP=35;Dels=0.0;FS=44.183;HaplotypeScore=2.366;MLEAC=1;MLEAF=0.5;MQ=41.42;MQ0=0;MQRankSum=0.128;QD=5.56;ReadPosRankSum=0.055	GT:AD:DP:GQ:PL	0/1:25,10:35:99:223,0,851
chrIV	1487391	.	T	G	101.77	PASS	AC=1;AF=0.5;AN=2;BaseQRankSum=-3.816;DP=35;Dels=0.0;FS=39.014;HaplotypeScore=2.366;MLEAC=1;MLEAF=0.5;MQ=41.42;MQ0=0;MQRankSum=0.493;QD=2.91;ReadPosRankSum=-0.31	GT:AD:DP:GQ:PL	0/1:25,10:35:99:130,0,812
chrIV	1496365	.	C	T	2146.77	PASS	AC=2;AF=1.0;AN=2;DP=56;Dels=0.0;FS=0.0;HaplotypeScore=0.0;MLEAC=2;MLEAF=1.0;MQ=42.0;MQ0=0;QD=27.59	GT:AD:DP:GQ:PL	1/1:0,56:56:99:2175,169,0
chrIV	1505795	.	C	G	1935.77	PASS	AC=2;AF=1.0;AN=2;DP=51;Dels=0.0;FS=0.0;HaplotypeScore=0.0;MLEAC=2;MLEAF=1.0;MQ=41.09;MQ0=1;QD=26.81	GT:AD:DP:GQ:PL	1/1:0,51:51:99:1964,147,0
chrIV	1505936	.	G	A	2332.77	PASS	AC=2;AF=1.0;AN=2;DP=61;Dels=0.0;FS=0.0;HaplotypeScore=0.0;MLEAC=2;MLEAF=1.0;MQ=41.48;MQ0=0;QD=23.64	GT:AD:DP:GQ:PL	1/1:0,61:61:99:2361,181,0
chrIV	1505986	.	G	A	2057.77	PASS	AC=2;AF=1.0;AN=2;DP=52;Dels=0.0;FS=0.0;HaplotypeScore=0.0;MLEAC=2;MLEAF=1.0;MQ=41.39;MQ0=0;QD=25.56	GT:AD:DP:GQ:PL	1/1:0,52:52:99:2086,156,0
chrIV	1513698	.	G	A	2122.77	PASS	AC=2;AF=1.0;AN=2;DP=56;Dels=0.0;FS=0.0;HaplotypeScore=0.0;MLEAC=2;MLEAF=1.0;MQ=42.0;MQ0=0;QD=30.66	GT:AD:DP:GQ:PL	1/1:0,56:56:99:2151,166,0
chrV	8346	.	T	A	537.77	PASS	AC=1;AF=0.5;AN=2;BaseQRankSum=2.659;DP=38;Dels=0.0;FS=43.012;HaplotypeScore=4.4878;MLEAC=1;MLEAF=0.5;MQ=40.52;MQ0=1;MQRankSum=0.167;QD=14.15;ReadPosRankSum=1.899	GT:AD:DP:GQ:PL	0/1:19,19:38:99:566,0,355
chrV	15926	.	C	T	1055.77	PASS	AC=1;AF=0.5;AN=2;BaseQRankSum=-0.541;DP=70;Dels=0.0;FS=6.366;HaplotypeScore=0.0;MLEAC=1;MLEAF=0.5;MQ=42.0;MQ0=0;MQRankSum=-0.647;QD=15.08;ReadPosRankSum=0.047	GT:AD:DP:GQ:PL	0/1:37,33:70:99:1084,0,1272
chrV	23922	.	G	A	1021.77	PASS	AC=1;AF=0.5;AN=2;BaseQRankSum=-0.244;DP=66;Dels=0.0;FS=4.987;HaplotypeScore=0.0;MLEAC=1;MLEAF=0.5;MQ=42.0;MQ0=0;MQRankSum=0.487;QD=15.48;ReadPosRankSum=-0.372	GT:AD:DP:GQ:PL	0/1:33,33:66:99:1050,0,1076
chrV	32463	.	G	A	835.77	PASS	AC=1;AF=0.5;AN=2;BaseQRankSum=0.489;DP=57;Dels=0.0;FS=0.0;HaplotypeScore=0.0;MLEAC=1;MLEAF=0.5;MQ=42.0;MQ0=0;MQRankSum=-0.649;QD=14.66;ReadPosRankSum=0.713	GT:AD:DP:GQ:PL	0/1:31,26:57:99:864,0,1044
chrV	32788	.	C	T	685.77	PASS	AC=1;AF=0.5;AN=2;BaseQRankSum=-0.322;DP=50;Dels=0.0;FS=0.0;HaplotypeScore=0.0;MLEAC=1;MLEAF=0.5;MQ=42.0;MQ0=0;MQRankSum=1.436;QD=13.72;ReadPosRankSum=-0.303	GT:AD:DP:GQ:PL	0/1:28,22:50:99:714,0,962
chrV	33056	.	C	T	645.77	PASS	AC=1;AF=0.5;AN=2;BaseQRankSum=-0.532;DP=54;Dels=0.0;FS=2.386;HaplotypeScore=0.0;MLEAC=1;MLEAF=0.5;MQ=42.0;MQ0=0;MQRankSum=-0.337;QD=11.96;ReadPosRankSum=0.834	GT:AD:DP:GQ:PL	0/1:33,21:54:99:674,0,1159
chrV	36304	.	A	T	190.77	PASS	AC=1;AF=0.5;AN=2;BaseQRankSum=-2.971;DP=36;Dels=0.0;FS=35.278;HaplotypeScore=8.4897;MLEAC=1;MLEAF=0.5;MQ=40.69;MQ0=0;MQRankSum=-0.263;QD=5.3;ReadPosRankSum=0.061	GT:AD:DP:GQ:PL	0/1:24,9:36:99:219,0,844
chrV	36405	.	G	A	1086.77	PASS	AC=1;AF=0.5;AN=2;BaseQRankSum=0.883;DP=56;Dels=0.0;FS=3.751;HaplotypeScore=0.0;MLEAC=1;MLEAF=0.5;MQ=42.0;MQ0=0;MQRankSum=-0.816;QD=19.41;ReadPosRankSum=-0.733	GT:AD:DP:GQ:PL	0/1:23,33:56:99:1115,0,741
chrV	47900	.	C	T	902.77	PASS	AC=1;AF=0.5;AN=2;BaseQRankSum=0.546;DP=63;Dels=0.0;FS=0.962;HaplotypeScore=0.0;MLEAC=1;MLEAF=0.5;MQ=42.0;MQ0=0;MQRankSum=-0.076;QD=14.33;ReadPosRankSum=-0.865	GT:AD:DP:GQ:PL	0/1:35,28:63:99:931,0,1153
chrV	51387	.	A	G	866.77	PASS	AC=1;AF=0.5;AN=2;BaseQRankSum=-1.525;DP=67;Dels=0.0;FS=0.945;HaplotypeScore=0.0;MLEAC=1;MLEAF=0.5;MQ=42.0;MQ0=0;MQRankSum=-0.196;QD=12.94;ReadPosRankSum=0.335	GT:AD:DP:GQ:PL	0/1:38,29:67:99:895,0,1236
chrV	59568	.	T	C	832.77	PASS	AC=1;AF=0.5;AN=2;BaseQRankSum=-1.902;DP=62;Dels=0.0;FS=0.0;HaplotypeScore=0.0;MLEAC=1;MLEAF=0.5;MQ=42.0;MQ0=0;MQRankSum=-1.436;QD=13.43;ReadPosRankSum=-0.375	GT:AD:DP:GQ:PL	0/1:34,28:62:99:861,0,1178
chrV	61388	.	G	A	841.77	PASS	AC=1;AF=0.5;AN=2;BaseQRankSum=-0.894;DP=42;Dels=0.0;FS=1.242;HaplotypeScore=0.0;MLEAC=1;MLEAF=0.5;MQ=42.0;MQ0=0;MQRankSum=1.334;QD=20.04;ReadPosRankSum=-1.8	GT:AD:DP:GQ:PL	0/1:16,26:42:99:870,0,513
chrV	70563	.	C	T	1211.77	PASS	AC=1;AF=0.5;AN=2;BaseQRankSum=-0.612;DP=67;Dels=0.0;FS=2.006;HaplotypeScore=0.0;MLEAC=1;MLEAF=0.5;MQ=42.0;MQ0=0;MQRankSum=-0.271;QD=18.09;ReadPosRankSum=0.435	GT:AD:DP:GQ:PL	0/1:30,37:67:99:1240,0,957
chrV	86555	.	A	G	456.77	PASS	AC=1;AF=0.5;AN=2;BaseQRankSum=-0.15;DP=35;Dels=0.0;FS=1.324;HaplotypeScore=0.0;MLEAC=1;MLEAF=0.5;MQ=41.72;MQ0=0;MQRankSum=0.75;QD=13.05;ReadPosRankSum=0.55	GT:AD:DP:GQ:PL	0/1:20,15:35:99:485,0,687
chrV	96582	.	A	G	437.77	PASS	AC=1;AF=0.5;AN=2;BaseQRankSum=-2.029;DP=55;Dels=0.0;FS=50.834;HaplotypeScore=5.7287;MLEAC=1;MLEAF=0.5;MQ=41.59;MQ0=0;MQRankSum=1.64;QD=7.96;ReadPosRankSum=-0.232	GT:AD:DP:GQ:PL	0/1:39,16:55:99:466,0,1369
chrV	101872	.	G	A	801.77	PASS	AC=1;AF=0.5;AN=2;BaseQRankSum=0.53;DP=49;Dels=0.0;FS=1.127;HaplotypeScore=0.0;MLEAC=1;MLEAF=0.5;MQ=42.0;MQ0=0;MQRankSum=-2.25;QD=16.36;ReadPosRankSum=-0.75	GT:AD:DP:GQ:PL	0/1:24,25:49:99:830,0,761
chrV	116503	.	G	A	1814.77	PASS	AC=2;AF=1.0;AN=2;DP=47;Dels=0.0;FS=0.0;HaplotypeScore=0.0;MLEAC=2;MLEAF=1.0;MQ=42.0;MQ0=0;QD=27.7	GT:AD:DP:GQ:PL	1/1:0,47:47:99:1843,141,0
chrV	119407	.	G	A	1006.77	PASS	AC=1;AF=0.5;AN=2;BaseQRankSum=1.61;DP=54;Dels=0.0;FS=0.0;HaplotypeScore=0.0;MLEAC=1;MLEAF=0.5;MQ=42.0;MQ0=0;MQRankSum=-1.245;QD=18.64;ReadPosRankSum=-0.374	GT:AD:DP:GQ:PL	0/1:24,30:54:99:1035,0,766
chrV	153032	.	A	G	340.77	PASS	AC=1;AF=0.5;AN=2;BaseQRankSum=-3.029;DP=51;Dels=0.0;FS=58.19;HaplotypeScore=9.9363;MLEAC=1;MLEAF=0.5;MQ=41.07;MQ0=0;MQRankSum=-0.538;QD=6.68;ReadPosRankSum=-0.517	GT:AD:DP:GQ:PL	0/1:37,14:51:99:369,0,1265
chrV	161023	.	A	G	1193.77	PASS	AC=1;AF=0.5;AN=2;BaseQRankSum=-0.769;DP=55;Dels=0.0;FS=0.0;HaplotypeScore=0.0;MLEAC=1;MLEAF=0.5;MQ=42.0;MQ0=0;MQRankSum=-1.621;QD=21.7;ReadPosRankSum=-1.714	GT:AD:DP:GQ:PL	0/1:16,39:55:99:1222,0,456
chrV	178894	.	G	A	774.77	PASS	AC=1;AF=0.5;AN=2;BaseQRankSum=0.05;DP=49;Dels=0.0;FS=0.0;HaplotypeScore=0.0;MLEAC=1;MLEAF=0.5;MQ=42.0;MQ0=0;MQRankSum=-0.63;QD=15.81;ReadPosRankSum=-0.43	GT:AD:DP:GQ:PL	0/1:25,24:49:99:803,0,845
chrV	179825	.	G	A	1037.77	PASS	AC=1;AF=0.5;AN=2;BaseQRankSum=1.94;DP=61;Dels=0.0;FS=0.971;HaplotypeScore=0.0;MLEAC=1;MLEAF=0.5;MQ=42.0;MQ0=0;MQRankSum=0.7;QD=17.01;ReadPosRankSum=-0.541	GT:AD:DP:GQ:PL	0/1:30,31:61:99:1066,0,956
chrV	181147	.	G	A	875.77	PASS	AC=1;AF=0.5;AN=2;BaseQRankSum=-1.33;DP=58;Dels=0.0;FS=15.787;HaplotypeScore=0.734;MLEAC=1;MLEAF=0.5;MQ=42.0;MQ0=0;MQRankSum=-0.07;QD=15.1;ReadPosRankSum=-0.319	GT:AD:DP:GQ:PL	0/1:30,28:58:99:904,0,1024
chrV	184645	.	G	A	878.77	PASS	AC=1;AF=0.5;AN=2;BaseQRankSum=0.882;DP=43;Dels=0.0;FS=9.383;HaplotypeScore=0.0;MLEAC=1;MLEAF=0.5;MQ=42.0;MQ0=0;MQRankSum=1.403;QD=20.44;ReadPosRankSum=0.062	GT:AD:DP:GQ:PL	0/1:17,26:43:99:907,0,519
chrV	187828	.	G	A	897.77	PASS	AC=1;AF=0.5;AN=2;BaseQRankSum=-0.472;DP=53;Dels=0.0;FS=1.052;HaplotypeScore=0.0;MLEAC=1;MLEAF=0.5;MQ=42.0;MQ0=0;MQRankSum=0.882;QD=16.94;ReadPosRankSum=-0.989	GT:AD:DP:GQ:PL	0/1:25,28:53:99:926,0,792
chrV	190810	.	G	A	545.77	PASS	AC=1;AF=0.5;AN=2;BaseQRankSum=-0.38;DP=35;Dels=0.0;FS=2.966;HaplotypeScore=0.0;MLEAC=1;MLEAF=0.5;MQ=42.0;MQ0=0;MQRankSum=-0.413;QD=15.59;ReadPosRankSum=1.04	GT:AD:DP:GQ:PL	0/1:17,18:35:99:574,0,549
chrV	200807	.	G	A	1031.77	PASS	AC=1;AF=0.5;AN=2;BaseQRankSum=0.695;DP=60;Dels=0.0;FS=2.195;HaplotypeScore=0.8321;MLEAC=1;MLEAF=0.5;MQ=42.0;MQ0=0;MQRankSum=-1.538;QD=17.2;ReadPosRankSum=-0.666	GT:AD:DP:GQ:PL	0/1:29,31:60:99:1060,0,960
chrV	204398	.	G	A	627.77	PASS	AC=1;AF=0.5;AN=2;BaseQRankSum=-1.055;DP=49;Dels=0.0;FS=4.018;HaplotypeScore=0.0;MLEAC=1;MLEAF=0.5;MQ=42.0;MQ0=0;MQRankSum=0.01;QD=12.81;ReadPosRankSum=-0.834	GT:AD:DP:GQ:PL	0/1:27,22:49:99:656,0,908
chrV	204769	.	G	A	1009.77	PASS	AC=1;AF=0.5;AN=2;BaseQRankSum=0.377;DP=57;Dels=0.0;FS=2.284;HaplotypeScore=0.0;MLEAC=1;MLEAF=0.5;MQ=42.0;MQ0=0;MQRankSum=-0.216;QD=17.72;ReadPosRankSum=-0.184	GT:AD:DP:GQ:PL	0/1:26,31:57:99:1038,0,842
chrV	218900	.	T	A	117.77	PASS	AC=1;AF=0.5;AN=2;BaseQRankSum=2.047;DP=47;Dels=0.0;FS=11.066;HaplotypeScore=0.9998;MLEAC=1;MLEAF=0.5;MQ=41.45;MQ0=0;MQRankSum=-1.748;QD=2.51;ReadPosRankSum=-2.764	GT:AD:DP:GQ:PL	0/1:40,7:47:99:146,0,1444
chrV	219471	.	G	A	1011.77	PASS	AC=1;AF=0.5;AN=2;BaseQRankSum=0.953;DP=71;Dels=0.0;FS=3.346;HaplotypeScore=0.0;MLEAC=1;MLEAF=0.5;MQ=42.0;MQ0=0;MQRankSum=0.04;QD=14.25;ReadPosRankSum=-0.641	GT:AD:DP:GQ:PL	0/1:39,32:71:99:1040,0,1297
chrV	221382	.	T	A	167.77	PASS	AC=1;AF=0.5;AN=2;BaseQRankSum=-5.362;DP=40;Dels=0.0;FS=55.101;HaplotypeScore=7.0344;MLEAC=1;MLEAF=0.5;MQ=41.17;MQ0=0;MQRankSum=-0.027;QD=4.19;ReadPosRankSum=4.049	GT:AD:DP:GQ:PL	0/1:23,17:40:99:196,0,780
chrV	227343	.	T	C	158.77	PASS	AC=1;AF=0.5;AN=2;BaseQRankSum=2.203;DP=59;Dels=0.0;FS=5.45;HaplotypeScore=3.9992;MLEAC=1;MLEAF=0.5;MQ=41.87;MQ0=0;MQRankSum=-0.748;QD=2.69;ReadPosRankSum=-1.086	GT:AD:DP:GQ:PL	0/1:50,9:59:99:187,0,1809
chrV	228958	.	T	C	1069.77	PASS	AC=1;AF=0.5;AN=2;BaseQRankSum=-0.746;DP=70;Dels=0.0;FS=4.702;HaplotypeScore=0.0;MLEAC=1;MLEAF=0.5;MQ=41.92;MQ0=0;MQRankSum=1.31;QD=15.28;ReadPosRankSum=-0.511	GT:AD:DP:GQ:PL	0/1:36,34:70:99:1098,0,1204
chrV	229030	.	G	A	840.77	PASS	AC=1;AF=0.5;AN=2;BaseQRankSum=-1.385;DP=51;Dels=0.0;FS=3.978;HaplotypeScore=0.0;MLEAC=1;MLEAF=0.5;MQ=41.88;MQ0=0;MQRankSum=0.16;QD=16.49;ReadPosRankSum=-0.97	GT:AD:DP:GQ:PL	0/1:25,26:51:99:869,0,820
chrV	232584	.	C	T	559.77	PASS	AC=1;AF=0.5;AN=2;BaseQRankSum=-1.778;DP=53;Dels=0.0;FS=5.672;HaplotypeScore=0.0;MLEAC=1;MLEAF=0.5;MQ=42.0;MQ0=0;MQRankSum=0.731;QD=10.56;ReadPosRankSum=0.117	GT:AD:DP:GQ:PL	0/1:31,22:53:99:588,0,1035
chrV	253610	.	T	C	905.77	PASS	AC=1;AF=0.5;AN=2;BaseQRankSum=1.34;DP=62;Dels=0.0;FS=5.213;HaplotypeScore=0.0;MLEAC=1;MLEAF=0.5;MQ=42.0;MQ0=0;MQRankSum=0.804;QD=14.61;ReadPosRankSum=1.326	GT:AD:DP:GQ:PL	0/1:33,29:62:99:934,0,1087
chrV	256407	.	C	T	532.77	PASS	AC=1;AF=0.5;AN=2;BaseQRankSum=-1.96;DP=37;Dels=0.0;FS=1.378;HaplotypeScore=0.0;MLEAC=1;MLEAF=0.5;MQ=42.0;MQ0=0;MQRankSum=-1.747;QD=14.4;ReadPosRankSum=0.471	GT:AD:DP:GQ:PL	0/1:19,18:37:99:561,0,646
chrV	258614	.	G	A	757.77	PASS	AC=1;AF=0.5;AN=2;BaseQRankSum=0.919;DP=34;Dels=0.0;FS=3.356;HaplotypeScore=0.0;MLEAC=1;MLEAF=0.5;MQ=42.0;MQ0=0;MQRankSum=-0.919;QD=22.29;ReadPosRankSum=-0.955	GT:AD:DP:GQ:PL	0/1:12,22:34:99:786,0,381
chrV	280262	.	G	A	1063.77	PASS	AC=1;AF=0.5;AN=2;BaseQRankSum=1.584;DP=57;Dels=0.0;FS=3.773;HaplotypeScore=0.0;MLEAC=1;MLEAF=0.5;MQ=42.0;MQ0=0;MQRankSum=-0.169;QD=18.66;ReadPosRankSum=-0.056	GT:AD:DP:GQ:PL	0/1:25,32:57:99:1092,0,749
chrV	303753	.	G	A	656.77	PASS	AC=1;AF=0.5;AN=2;BaseQRankSum=0.352;DP=41;Dels=0.0;FS=4.506;HaplotypeScore=0.0;MLEAC=1;MLEAF=0.5;MQ=41.61;MQ0=0;MQRankSum=0.143;QD=16.02;ReadPosRankSum=0.43	GT:AD:DP:GQ:PL	0/1:20,21:41:99:685,0,629
chrV	316913	.	C	T	1104.77	PASS	AC=1;AF=0.5;AN=2;BaseQRankSum=1.467;DP=62;Dels=0.0;FS=11.316;HaplotypeScore=0.0;MLEAC=1;MLEAF=0.5;MQ=41.77;MQ0=0;MQRankSum=-0.085;QD=17.82;ReadPosRankSum=0.508	GT:AD:DP:GQ:PL	0/1:29,33:62:99:1133,0,943
chrV	319658	.	C	T	1017.77	PASS	AC=1;AF=0.5;AN=2;BaseQRankSum=0.254;DP=63;Dels=0.0;FS=0.0;HaplotypeScore=0.0;MLEAC=1;MLEAF=0.5;MQ=41.49;MQ0=0;MQRankSum=-0.378;QD=16.16;ReadPosRankSum=-0.667	GT:AD:DP:GQ:PL	0/1:31,32:63:99:1046,0,976
chrV	333436	.	G	A	708.77	PASS	AC=1;AF=0.5;AN=2;BaseQRankSum=2.101;DP=49;Dels=0.0;FS=5.751;HaplotypeScore=0.0;MLEAC=1;MLEAF=0.5;MQ=42.0;MQ0=0;MQRankSum=-0.452;QD=14.46;ReadPosRankSum=0.151	GT:AD:DP:GQ:PL	0/1:27,22:49:99:737,0,876
chrV	334402	.	G	A	989.77	PASS	AC=1;AF=0.5;AN=2;BaseQRankSum=0.36;DP=70;Dels=0.0;FS=2.146;HaplotypeScore=0.0;MLEAC=1;MLEAF=0.5;MQ=42.0;MQ0=0;MQRankSum=0.053;QD=14.14;ReadPosRankSum=0.018	GT:AD:DP:GQ:PL	0/1:38,32:70:99:1018,0,1157
chrV	362698	.	C	T	1027.77	PASS	AC=1;AF=0.5;AN=2;BaseQRankSum=-0.617;DP=73;Dels=0.0;FS=4.642;HaplotypeScore=0.0;MLEAC=1;MLEAF=0.5;MQ=42.0;MQ0=0;MQRankSum=0.528;QD=14.08;ReadPosRankSum=-0.573	GT:AD:DP:GQ:PL	0/1:41,32:73:99:1056,0,1398
chrV	370184	.	G	A	1209.77	PASS	AC=1;AF=0.5;AN=2;BaseQRankSum=-1.271;DP=63;Dels=0.0;FS=11.655;HaplotypeScore=0.9832;MLEAC=1;MLEAF=0.5;MQ=42.0;MQ0=0;MQRankSum=-0.513;QD=19.2;ReadPosRankSum=-1.51	GT:AD:DP:GQ:PL	0/1:25,38:63:99:1238,0,742
chrV	371169	.	G	A	965.77	PASS	AC=1;AF=0.5;AN=2;BaseQRankSum=-0.089;DP=60;Dels=0.0;FS=0.0;HaplotypeScore=0.0;MLEAC=1;MLEAF=0.5;MQ=42.0;MQ0=0;MQRankSum=-0.222;QD=16.1;ReadPosRankSum=-2.441	GT:AD:DP:GQ:PL	0/1:31,29:60:99:994,0,1067
chrV	403396	.	C	T	1157.77	PASS	AC=1;AF=0.5;AN=2;BaseQRankSum=0.384;DP=77;Dels=0.0;FS=5.918;HaplotypeScore=0.0;MLEAC=1;MLEAF=0.5;MQ=42.0;MQ0=0;MQRankSum=-2.573;QD=15.04;ReadPosRankSum=0.159	GT:AD:DP:GQ:PL	0/1:42,35:77:99:1186,0,1445
chrV	405725	.	C	T	1107.77	PASS	AC=1;AF=0.5;AN=2;BaseQRankSum=0.835;DP=66;Dels=0.0;FS=0.938;HaplotypeScore=0.8321;MLEAC=1;MLEAF=0.5;MQ=42.0;MQ0=0;MQRankSum=0.951;QD=16.78;ReadPosRankSum=-1.002	GT:AD:DP:GQ:PL	0/1:31,35:66:99:1136,0,1021
chrV	412068	.	A	G	1058.77	PASS	AC=1;AF=0.5;AN=2;BaseQRankSum=-0.592;DP=52;Dels=0.0;FS=6.203;HaplotypeScore=0.0;MLEAC=1;MLEAF=0.5;MQ=42.0;MQ0=0;MQRankSum=0.442;QD=20.36;ReadPosRankSum=1.044	GT:AD:DP:GQ:PL	0/1:20,32:52:99:1087,0,640
chrV	413351	.	T	A	170.77	PASS	AC=1;AF=0.5;AN=2;BaseQRankSum=-3.594;DP=48;Dels=0.0;FS=39.899;HaplotypeScore=1.9849;MLEAC=1;MLEAF=0.5;MQ=41.12;MQ0=0;MQRankSum=0.285;QD=3.56;ReadPosRankSum=2.065	GT:AD:DP:GQ:PL	0/1:32,16:48:99:199,0,1070
chrV	414912	.	A	G	1116.77	PASS	AC=1;AF=0.5;AN=2;BaseQRankSum=-2.786;DP=73;Dels=0.0;FS=9.876;HaplotypeScore=0.0;MLEAC=1;MLEAF=0.5;MQ=42.0;MQ0=0;MQRankSum=-0.657;QD=15.3;ReadPosRankSum=-0.006	GT:AD:DP:GQ:PL	0/1:37,36:73:99:1145,0,1280
chrV	424864	.	C	T	827.77	PASS	AC=1;AF=0.5;AN=2;BaseQRankSum=-0.882;DP=46;Dels=0.0;FS=2.561;HaplotypeScore=0.0;MLEAC=1;MLEAF=0.5;MQ=42.0;MQ0=0;MQRankSum=-0.64;QD=17.99;ReadPosRankSum=-1.764	GT:AD:DP:GQ:PL	0/1:21,25:46:99:856,0,711
chrV	426761	.	C	T	939.77	PASS	AC=1;AF=0.5;AN=2;BaseQRankSum=-0.052;DP=48;Dels=0.0;FS=1.133;HaplotypeScore=0.0;MLEAC=1;MLEAF=0.5;MQ=42.0;MQ0=0;MQRankSum=-0.345;QD=19.58;ReadPosRankSum=-0.24	GT:AD:DP:GQ:PL	0/1:20,28:48:99:968,0,655
chrV	451950	.	G	A	901.77	PASS	AC=1;AF=0.5;AN=2;BaseQRankSum=-1.632;DP=50;Dels=0.0;FS=2.522;HaplotypeScore=0.0;MLEAC=1;MLEAF=0.5;MQ=42.0;MQ0=0;MQRankSum=-1.339;QD=18.04;ReadPosRankSum=-1.104	GT:AD:DP:GQ:PL	0/1:22,28:50:99:930,0,733
chrV	453875	.	G	A	1710.77	PASS	AC=1;AF=0.5;AN=2;BaseQRankSum=-0.17;DP=73;Dels=0.0;FS=0.951;HaplotypeScore=0.0;MLEAC=1;MLEAF=0.5;MQ=42.0;MQ0=0;MQRankSum=-1.626;QD=23.44;ReadPosRankSum=-0.734	GT:AD:DP:GQ:PL	0/1:24,49:73:99:1739,0,733
chrV	456866	.	G	A	1167.77	PASS	AC=1;AF=0.5;AN=2;BaseQRankSum=-1.26;DP=71;Dels=0.0;FS=6.326;HaplotypeScore=0.0;MLEAC=1;MLEAF=0.5;MQ=42.0;MQ0=0;MQRankSum=-1.387;QD=16.45;ReadPosRankSum=-1.111	GT:AD:DP:GQ:PL	0/1:34,37:71:99:1196,0,1127
chrV	457481	.	C	T	636.77	PASS	AC=1;AF=0.5;AN=2;BaseQRankSum=0.804;DP=49;Dels=0.0;FS=2.504;HaplotypeScore=0.0;MLEAC=1;MLEAF=0.5;MQ=42.0;MQ0=0;MQRankSum=1.597;QD=13.0;ReadPosRankSum=0.031	GT:AD:DP:GQ:PL	0/1:29,20:49:99:665,0,1012
chrV	462820	.	G	A	762.77	PASS	AC=1;AF=0.5;AN=2;BaseQRankSum=0.047;DP=44;Dels=0.0;FS=1.198;HaplotypeScore=0.0;MLEAC=1;MLEAF=0.5;MQ=42.0;MQ0=0;MQRankSum=0.047;QD=17.34;ReadPosRankSum=1.422	GT:AD:DP:GQ:PL	0/1:19,25:44:99:791,0,565
chrV	467517	.	C	T	965.77	PASS	AC=1;AF=0.5;AN=2;BaseQRankSum=0.459;DP=60;Dels=0.0;FS=3.581;HaplotypeScore=0.0;MLEAC=1;MLEAF=0.5;MQ=42.0;MQ0=0;MQRankSum=-1.967;QD=16.1;ReadPosRankSum=0.917	GT:AD:DP:GQ:PL	0/1:31,29:60:99:994,0,1072
chrV	471719	.	C	T	943.77	PASS	AC=1;AF=0.5;AN=2;BaseQRankSum=-1.563;DP=62;Dels=0.0;FS=3.62;HaplotypeScore=0.7887;MLEAC=1;MLEAF=0.5;MQ=42.0;MQ0=0;MQRankSum=-0.436;QD=15.22;ReadPosRankSum=0.014	GT:AD:DP:GQ:PL	0/1:31,31:62:99:972,0,1037
chrV	473078	.	C	T	836.77	PASS	AC=1;AF=0.5;AN=2;BaseQRankSum=-0.353;DP=47;Dels=0.0;FS=4.269;HaplotypeScore=0.0;MLEAC=1;MLEAF=0.5;MQ=42.0;MQ0=0;MQRankSum=0.503;QD=17.8;ReadPosRankSum=-0.631	GT:AD:DP:GQ:PL	0/1:21,26:47:99:865,0,637
chrV	475284	.	C	T	761.77	PASS	AC=1;AF=0.5;AN=2;BaseQRankSum=0.486;DP=52;Dels=0.0;FS=0.0;HaplotypeScore=0.0;MLEAC=1;MLEAF=0.5;MQ=42.0;MQ0=0;MQRankSum=0.78;QD=14.65;ReadPosRankSum=2.047	GT:AD:DP:GQ:PL	0/1:28,24:52:99:790,0,952
chrV	478082	.	C	T	1084.77	PASS	AC=1;AF=0.5;AN=2;BaseQRankSum=-0.612;DP=58;Dels=0.0;FS=3.796;HaplotypeScore=0.0;MLEAC=1;MLEAF=0.5;MQ=42.0;MQ0=0;MQRankSum=-0.393;QD=18.7;ReadPosRankSum=0.188	GT:AD:DP:GQ:PL	0/1:25,33:58:99:1113,0,815
chrV	499856	.	A	G	890.77	PASS	AC=1;AF=0.5;AN=2;BaseQRankSum=1.277;DP=61;Dels=0.0;FS=2.182;HaplotypeScore=0.0;MLEAC=1;MLEAF=0.5;MQ=42.0;MQ0=0;MQRankSum=-0.123;QD=14.6;ReadPosRankSum=0.195	GT:AD:DP:GQ:PL	0/1:31,30:61:99:919,0,934
chrV	501011	.	G	A	706.77	PASS	AC=1;AF=0.5;AN=2;BaseQRankSum=-1.482;DP=56;Dels=0.0;FS=2.302;HaplotypeScore=0.0;MLEAC=1;MLEAF=0.5;MQ=42.0;MQ0=0;MQRankSum=-0.786;QD=12.62;ReadPosRankSum=-0.339	GT:AD:DP:GQ:PL	0/1:32,24:56:99:735,0,1118
chrV	514617	.	A	G	835.77	PASS	AC=1;AF=0.5;AN=2;BaseQRankSum=-1.07;DP=55;Dels=0.0;FS=1.01;HaplotypeScore=0.0;MLEAC=1;MLEAF=0.5;MQ=42.0;MQ0=0;MQRankSum=0.936;QD=15.2;ReadPosRankSum=-1.526	GT:AD:DP:GQ:PL	0/1:29,26:55:99:864,0,968
chrV	528230	.	A	G	1020.77	PASS	AC=1;AF=0.5;AN=2;BaseQRankSum=0.195;DP=61;Dels=0.0;FS=2.139;HaplotypeScore=0.0;MLEAC=1;MLEAF=0.5;MQ=42.0;MQ0=0;MQRankSum=0.209;QD=16.73;ReadPosRankSum=0.382	GT:AD:DP:GQ:PL	0/1:30,31:61:99:1049,0,990
chrV	537849	.	G	A	969.77	PASS	AC=1;AF=0.5;AN=2;BaseQRankSum=0.871;DP=51;Dels=0.0;FS=0.0;HaplotypeScore=0.0;MLEAC=1;MLEAF=0.5;MQ=42.0;MQ0=0;MQRankSum=-1.139;QD=19.02;ReadPosRankSum=-0.163	GT:AD:DP:GQ:PL	0/1:21,30:51:99:998,0,600
chrV	538373	.	T	A	120.77	PASS	AC=1;AF=0.5;AN=2;BaseQRankSum=0.197;DP=18;Dels=0.0;FS=15.315;HaplotypeScore=6.859;MLEAC=1;MLEAF=0.5;MQ=40.95;MQ0=0;MQRankSum=1.084;QD=6.71;ReadPosRankSum=1.971	GT:AD:DP:GQ:PL	0/1:13,5:18:99:149,0,459
chrV	540915	.	G	A	679.77	PASS	AC=1;AF=0.5;AN=2;BaseQRankSum=0.717;DP=47;Dels=0.0;FS=0.0;HaplotypeScore=0.0;MLEAC=1;MLEAF=0.5;MQ=42.0;MQ0=0;MQRankSum=0.909;QD=14.46;ReadPosRankSum=-0.332	GT:AD:DP:GQ:PL	0/1:26,21:47:99:708,0,915
chrV	542954	.	G	A	964.77	PASS	AC=1;AF=0.5;AN=2;BaseQRankSum=0.328;DP=57;Dels=0.0;FS=1.021;HaplotypeScore=0.9993;MLEAC=1;MLEAF=0.5;MQ=41.86;MQ0=0;MQRankSum=-1.883;QD=16.93;ReadPosRankSum=-1.274	GT:AD:DP:GQ:PL	0/1:26,31:57:99:993,0,793
chrV	543863	.	G	A	596.77	PASS	AC=1;AF=0.5;AN=2;BaseQRankSum=-0.681;DP=49;Dels=0.0;FS=0.0;HaplotypeScore=0.734;MLEAC=1;MLEAF=0.5;MQ=42.0;MQ0=0;MQRankSum=0.254;QD=12.18;ReadPosRankSum=-2.553	GT:AD:DP:GQ:PL	0/1:29,20:49:99:625,0,986
chrV	553499	.	G	A	651.77	PASS	AC=1;AF=0.5;AN=2;BaseQRankSum=0.211;DP=40;Dels=0.0;FS=0.0;HaplotypeScore=0.0;MLEAC=1;MLEAF=0.5;MQ=42.0;MQ0=0;MQRankSum=0.521;QD=16.29;ReadPosRankSum=-1.056	GT:AD:DP:GQ:PL	0/1:18,22:40:99:680,0,576
chrV	561742	.	T	C	873.77	PASS	AC=1;AF=0.5;AN=2;BaseQRankSum=-1.618;DP=49;Dels=0.0;FS=10.441;HaplotypeScore=0.0;MLEAC=1;MLEAF=0.5;MQ=42.0;MQ0=0;MQRankSum=-0.653;QD=17.83;ReadPosRankSum=-0.533	GT:AD:DP:GQ:PL	0/1:22,27:49:99:902,0,749
chrV	562412	.	A	G	1289.77	PASS	AC=1;AF=0.5;AN=2;BaseQRankSum=0.475;DP=65;Dels=0.0;FS=0.0;HaplotypeScore=0.0;MLEAC=1;MLEAF=0.5;MQ=42.0;MQ0=0;MQRankSum=-0.85;QD=19.84;ReadPosRankSum=1.399	GT:AD:DP:GQ:PL	0/1:26,39:65:99:1318,0,772
chrV	566137	.	A	G	680.77	PASS	AC=1;AF=0.5;AN=2;BaseQRankSum=1.874;DP=46;Dels=0.0;FS=1.145;HaplotypeScore=0.0;MLEAC=1;MLEAF=0.5;MQ=42.0;MQ0=0;MQRankSum=0.926;QD=14.8;ReadPosRankSum=0.706	GT:AD:DP:GQ:PL	0/1:25,21:46:99:709,0,796
chrV	568437	.	G	A	1140.77	PASS	AC=1;AF=0.5;AN=2;BaseQRankSum=0.405;DP=60;Dels=0.0;FS=3.6;HaplotypeScore=0.0;MLEAC=1;MLEAF=0.5;MQ=42.0;MQ0=0;MQRankSum=0.945;QD=19.01;ReadPosRankSum=-0.045	GT:AD:DP:GQ:PL	0/1:25,35:60:99:1169,0,799
chrVI	16209	.	A	T	198.77	PASS	AC=1;AF=0.5;AN=2;BaseQRankSum=-2.266;DP=38;Dels=0.0;FS=38.264;HaplotypeScore=1.9944;MLEAC=1;MLEAF=0.5;MQ=41.57;MQ0=0;MQRankSum=1.511;QD=5.23;ReadPosRankSum=1.064	GT:AD:DP:GQ:PL	0/1:29,9:38:99:227,0,1037
chrVI	37527	.	C	T	2298.77	PASS	AC=2;AF=1.0;AN=2;DP=59;Dels=0.0;FS=0.0;HaplotypeScore=0.0;MLEAC=2;MLEAF=1.0;MQ=42.0;MQ0=0;QD=30.13	GT:AD:DP:GQ:PL	1/1:0,59:59:99:2327,178,0
chrVI	55784	.	T	C	963.77	PASS	AC=1;AF=0.5;AN=2;BaseQRankSum=0.051;DP=51;Dels=0.0;FS=0.0;HaplotypeScore=0.0;MLEAC=1;MLEAF=0.5;MQ=41.13;MQ0=2;MQRankSum=-1.149;QD=18.9;ReadPosRankSum=1.007	GT:AD:DP:GQ:PL	0/1:20,31:51:99:992,0,638
chrVI	84309	.	G	A	749.77	PASS	AC=1;AF=0.5;AN=2;BaseQRankSum=-1.3;DP=56;Dels=0.0;FS=5.513;HaplotypeScore=0.0;MLEAC=1;MLEAF=0.5;MQ=42.0;MQ0=0;MQRankSum=-2.161;QD=13.39;ReadPosRankSum=0.571	GT:AD:DP:GQ:PL	0/1:32,24:56:99:778,0,1114
chrVI	95476	.	G	C	110.77	PASS	AC=1;AF=0.5;AN=2;BaseQRankSum=-4.131;DP=35;Dels=0.03;FS=40.373;HaplotypeScore=8.5051;MLEAC=1;MLEAF=0.5;MQ=41.11;MQ0=0;MQRankSum=1.048;QD=3.16;ReadPosRankSum=1.403	GT:AD:DP:GQ:PL	0/1:16,16:34:99:139,0,504
chrVI	97321	.	A	T	463.77	PASS	AC=1;AF=0.5;AN=2;BaseQRankSum=1.629;DP=49;Dels=0.0;FS=40.941;HaplotypeScore=7.7263;MLEAC=1;MLEAF=0.5;MQ=40.82;MQ0=1;MQRankSum=-3.27;QD=9.46;ReadPosRankSum=2.876	GT:AD:DP:GQ:PL	0/1:32,17:49:99:492,0,1124
chrVI	97322	.	A	G	460.77	PASS	AC=1;AF=0.5;AN=2;BaseQRankSum=1.017;DP=49;Dels=0.0;FS=40.941;HaplotypeScore=7.7263;MLEAC=1;MLEAF=0.5;MQ=40.82;MQ0=1;MQRankSum=-4.604;QD=9.4;ReadPosRankSum=3.138	GT:AD:DP:GQ:PL	0/1:32,17:49:99:489,0,1129
chrVI	99157	.	C	A	190.77	PASS	AC=1;AF=0.5;AN=2;BaseQRankSum=-2.212;DP=30;Dels=0.0;FS=42.75;HaplotypeScore=9.2847;MLEAC=1;MLEAF=0.5;MQ=41.67;MQ0=0;MQRankSum=-0.331;QD=6.36;ReadPosRankSum=-3.789	GT:AD:DP:GQ:PL	0/1:22,8:30:99:219,0,679
chrVI	105825	.	C	T	359.77	PASS	AC=1;AF=0.5;AN=2;BaseQRankSum=0.501;DP=20;Dels=0.0;FS=0.0;HaplotypeScore=0.0;MLEAC=1;MLEAF=0.5;MQ=42.0;MQ0=0;MQRankSum=0.27;QD=17.99;ReadPosRankSum=0.579	GT:AD:DP:GQ:PL	0/1:8,12:20:99:388,0,235
chrVI	107687	.	C	T	453.77	PASS	AC=1;AF=0.5;AN=2;BaseQRankSum=1.244;DP=43;Dels=0.0;FS=6.799;HaplotypeScore=3.9925;MLEAC=1;MLEAF=0.5;MQ=41.86;MQ0=0;MQRankSum=-1.671;QD=10.55;ReadPosRankSum=-1.143	GT:AD:DP:GQ:PL	0/1:27,16:43:99:482,0,924
chrVI	113175	.	A	G	738.77	PASS	AC=1;AF=0.5;AN=2;BaseQRankSum=1.161;DP=52;Dels=0.0;FS=2.414;HaplotypeScore=0.0;MLEAC=1;MLEAF=0.5;MQ=42.0;MQ0=0;MQRankSum=0.553;QD=14.21;ReadPosRankSum=0.092	GT:AD:DP:GQ:PL	0/1:29,23:52:99:767,0,955
chrVI	120933	.	G	A	968.77	PASS	AC=1;AF=0.5;AN=2;BaseQRankSum=0.483;DP=66;Dels=0.0;FS=16.162;HaplotypeScore=0.8321;MLEAC=1;MLEAF=0.5;MQ=42.0;MQ0=0;MQRankSum=-0.753;QD=14.68;ReadPosRankSum=1.165	GT:AD:DP:GQ:PL	0/1:36,30:66:99:997,0,1239
chrVI	186207	.	G	A	499.77	PASS	AC=1;AF=0.5;AN=2;BaseQRankSum=0.686;DP=30;Dels=0.0;FS=3.312;HaplotypeScore=0.0;MLEAC=1;MLEAF=0.5;MQ=40.98;MQ0=0;MQRankSum=-0.312;QD=16.66;ReadPosRankSum=-0.229	GT:AD:DP:GQ:PL	0/1:14,16:30:99:528,0,456
chrVI	210348	.	T	G	156.77	PASS	AC=1;AF=0.5;AN=2;BaseQRankSum=-1.661;DP=41;Dels=0.0;FS=33.392;HaplotypeScore=0.7887;MLEAC=1;MLEAF=0.5;MQ=41.13;MQ0=0;MQRankSum=-0.839;QD=3.82;ReadPosRankSum=-4.293	GT:AD:DP:GQ:PL	0/1:33,8:41:99:185,0,1038
chrVI	217048	.	C	T	892.77	PASS	AC=1;AF=0.5;AN=2;BaseQRankSum=2.416;DP=55;Dels=0.0;FS=7.45;HaplotypeScore=0.0;MLEAC=1;MLEAF=0.5;MQ=42.0;MQ0=0;MQRankSum=-0.362;QD=16.23;ReadPosRankSum=1.473	GT:AD:DP:GQ:PL	0/1:28,27:55:99:921,0,934
chrVI	219505	.	C	T	870.77	PASS	AC=1;AF=0.5;AN=2;BaseQRankSum=0.87;DP=57;Dels=0.0;FS=11.912;HaplotypeScore=0.0;MLEAC=1;MLEAF=0.5;MQ=42.0;MQ0=0;MQRankSum=-1.109;QD=15.28;ReadPosRankSum=1.03	GT:AD:DP:GQ:PL	0/1:29,28:57:99:899,0,960
chrVI	238014	.	T	C	622.77	PASS	AC=1;AF=0.5;AN=2;BaseQRankSum=1.646;DP=53;Dels=0.0;FS=0.0;HaplotypeScore=0.7887;MLEAC=1;MLEAF=0.5;MQ=42.0;MQ0=0;MQRankSum=1.155;QD=11.75;ReadPosRankSum=2.373	GT:AD:DP:GQ:PL	0/1:32,21:53:99:651,0,1099
chrVI	264666	.	C	T	652.77	PASS	AC=1;AF=0.5;AN=2;BaseQRankSum=-0.852;DP=48;Dels=0.0;FS=0.0;HaplotypeScore=0.0;MLEAC=1;MLEAF=0.5;MQ=42.0;MQ0=0;MQRankSum=0.478;QD=13.6;ReadPosRankSum=-0.27	GT:AD:DP:GQ:PL	0/1:27,21:48:99:681,0,942
chrVII	11687	.	C	T	776.77	PASS	AC=1;AF=0.5;AN=2;BaseQRankSum=-1.854;DP=50;Dels=0.0;FS=2.463;HaplotypeScore=0.0;MLEAC=1;MLEAF=0.5;MQ=41.75;MQ0=0;MQRankSum=-0.32;QD=15.54;ReadPosRankSum=0.049	GT:AD:DP:GQ:PL	0/1:24,26:50:99:805,0,812
chrVII	14943	.	A	G	364.77	PASS	AC=1;AF=0.5;AN=2;BaseQRankSum=-1.51;DP=41;Dels=0.0;FS=7.276;HaplotypeScore=0.734;MLEAC=1;MLEAF=0.5;MQ=42.0;MQ0=0;MQRankSum=-1.457;QD=8.9;ReadPosRankSum=-0.147	GT:AD:DP:GQ:PL	0/1:25,16:41:99:393,0,831
chrVII	15020	.	G	A	1015.77	PASS	AC=1;AF=0.5;AN=2;BaseQRankSum=-1.607;DP=49;Dels=0.0;FS=6.054;HaplotypeScore=0.0;MLEAC=1;MLEAF=0.5;MQ=42.0;MQ0=0;MQRankSum=-0.57;QD=20.73;ReadPosRankSum=-1.483	GT:AD:DP:GQ:PL	0/1:18,31:49:99:1044,0,567
chrVII	15727	.	C	T	855.77	PASS	AC=1;AF=0.5;AN=2;BaseQRankSum=1.238;DP=64;Dels=0.0;FS=0.0;HaplotypeScore=0.0;MLEAC=1;MLEAF=0.5;MQ=42.0;MQ0=0;MQRankSum=-0.169;QD=13.37;ReadPosRankSum=0.846	GT:AD:DP:GQ:PL	0/1:36,28:64:99:884,0,1197
chrVII	16663	.	A	G	800.77	PASS	AC=1;AF=0.5;AN=2;BaseQRankSum=-1.298;DP=59;Dels=0.0;FS=3.67;HaplotypeScore=0.8321;MLEAC=1;MLEAF=0.5;MQ=42.0;MQ0=0;MQRankSum=0.372;QD=13.57;ReadPosRankSum=0.782	GT:AD:DP:GQ:PL	0/1:31,28:59:99:829,0,1064
chrVII	17436	.	C	T	1145.77	PASS	AC=1;AF=0.5;AN=2;BaseQRankSum=1.178;DP=65;Dels=0.0;FS=11.276;HaplotypeScore=0.0;MLEAC=1;MLEAF=0.5;MQ=42.0;MQ0=0;MQRankSum=0.191;QD=17.63;ReadPosRankSum=0.533	GT:AD:DP:GQ:PL	0/1:30,35:65:99:1174,0,959
chrVII	21067	.	T	C	650.77	PASS	AC=1;AF=0.5;AN=2;BaseQRankSum=0.478;DP=48;Dels=0.0;FS=10.841;HaplotypeScore=0.0;MLEAC=1;MLEAF=0.5;MQ=41.71;MQ0=0;MQRankSum=-1.101;QD=13.56;ReadPosRankSum=-0.499	GT:AD:DP:GQ:PL	0/1:27,21:48:99:679,0,894
chrVII	21099	.	T	C	723.77	PASS	AC=1;AF=0.5;AN=2;BaseQRankSum=0.426;DP=51;Dels=0.0;FS=3.975;HaplotypeScore=0.0;MLEAC=1;MLEAF=0.5;MQ=41.73;MQ0=0;MQRankSum=0.691;QD=14.19;ReadPosRankSum=-0.161	GT:AD:DP:GQ:PL	0/1:28,23:51:99:752,0,933
chrVII	21597	.	T	C	1335.77	PASS	AC=1;AF=0.5;AN=2;BaseQRankSum=-0.26;DP=73;Dels=0.0;FS=0.884;HaplotypeScore=0.0;MLEAC=1;MLEAF=0.5;MQ=42.0;MQ0=0;MQRankSum=-0.338;QD=18.3;ReadPosRankSum=-1.424	GT:AD:DP:GQ:PL	0/1:33,40:73:99:1364,0,1091
chrVII	22887	.	C	T	779.77	PASS	AC=1;AF=0.5;AN=2;BaseQRankSum=-1.214;DP=57;Dels=0.0;FS=1.033;HaplotypeScore=0.0;MLEAC=1;MLEAF=0.5;MQ=42.0;MQ0=0;MQRankSum=0.86;QD=13.68;ReadPosRankSum=0.072	GT:AD:DP:GQ:PL	0/1:32,25:57:99:808,0,1067
chrVII	30280	.	T	C	576.77	PASS	AC=1;AF=0.5;AN=2;BaseQRankSum=-0.813;DP=47;Dels=0.0;FS=1.151;HaplotypeScore=0.0;MLEAC=1;MLEAF=0.5;MQ=42.0;MQ0=0;MQRankSum=-0.401;QD=12.27;ReadPosRankSum=1.051	GT:AD:DP:GQ:PL	0/1:28,19:47:99:605,0,981
chrVII	31832	.	G	A	1222.77	PASS	AC=1;AF=0.5;AN=2;BaseQRankSum=0.478;DP=62;Dels=0.0;FS=2.176;HaplotypeScore=0.0;MLEAC=1;MLEAF=0.5;MQ=41.97;MQ0=0;MQRankSum=-0.606;QD=19.72;ReadPosRankSum=1.605	GT:AD:DP:GQ:PL	0/1:26,36:62:99:1251,0,827
chrVII	37550	.	C	T	733.77	PASS	AC=1;AF=0.5;AN=2;BaseQRankSum=0.495;DP=48;Dels=0.0;FS=13.125;HaplotypeScore=0.0;MLEAC=1;MLEAF=0.5;MQ=42.0;MQ0=0;MQRankSum=-1.754;QD=15.29;ReadPosRankSum=-1.341	GT:AD:DP:GQ:PL	0/1:25,23:48:99:762,0,854
chrVII	37843	.	C	T	1007.77	PASS	AC=1;AF=0.5;AN=2;BaseQRankSum=-1.773;DP=62;Dels=0.0;FS=2.139;HaplotypeScore=1.7866;MLEAC=1;MLEAF=0.5;MQ=42.0;MQ0=0;MQRankSum=-1.122;QD=16.25;ReadPosRankSum=1.208	GT:AD:DP:GQ:PL	0/1:28,33:62:99:1036,0,956
chrVII	41183	.	T	C	1049.77	PASS	AC=1;AF=0.5;AN=2;BaseQRankSum=0.053;DP=59;Dels=0.0;FS=0.0;HaplotypeScore=0.0;MLEAC=1;MLEAF=0.5;MQ=41.97;MQ0=0;MQRankSum=0.205;QD=17.79;ReadPosRankSum=0.6	GT:AD:DP:GQ:PL	0/1:28,31:59:99:1078,0,957
chrVII	48405	.	C	T	1035.77	PASS	AC=1;AF=0.5;AN=2;BaseQRankSum=-0.401;DP=60;Dels=0.0;FS=2.239;HaplotypeScore=0.0;MLEAC=1;MLEAF=0.5;MQ=42.0;MQ0=0;MQRankSum=1.545;QD=17.26;ReadPosRankSum=0.906	GT:AD:DP:GQ:PL	0/1:27,33:60:99:1064,0,823
chrVII	48756	.	C	T	997.77	PASS	AC=1;AF=0.5;AN=2;BaseQRankSum=-0.373;DP=62;Dels=0.0;FS=3.505;HaplotypeScore=0.0;MLEAC=1;MLEAF=0.5;MQ=42.0;MQ0=0;MQRankSum=0.049;QD=16.09;ReadPosRankSum=-0.683	GT:AD:DP:GQ:PL	0/1:30,32:62:99:1026,0,982
chrVII	51721	.	C	T	894.77	PASS	AC=1;AF=0.5;AN=2;BaseQRankSum=0.188;DP=66;Dels=0.0;FS=4.917;HaplotypeScore=0.0;MLEAC=1;MLEAF=0.5;MQ=41.97;MQ0=0;MQRankSum=0.824;QD=13.56;ReadPosRankSum=0.642	GT:AD:DP:GQ:PL	0/1:38,28:66:99:923,0,1329
chrVII	52752	.	C	T	1081.77	PASS	AC=1;AF=0.5;AN=2;BaseQRankSum=1.514;DP=59;Dels=0.0;FS=0.0;HaplotypeScore=0.0;MLEAC=1;MLEAF=0.5;MQ=42.0;MQ0=0;MQRankSum=0.86;QD=18.34;ReadPosRankSum=1.468	GT:AD:DP:GQ:PL	0/1:27,32:59:99:1110,0,880
chrVII	66115	.	T	C	905.77	PASS	AC=1;AF=0.5;AN=2;BaseQRankSum=0.2;DP=57;Dels=0.0;FS=0.0;HaplotypeScore=1.4538;MLEAC=1;MLEAF=0.5;MQ=42.0;MQ0=0;MQRankSum=1.7;QD=15.89;ReadPosRankSum=-2.578	GT:AD:DP:GQ:PL	0/1:28,29:57:99:934,0,822
chrVII	66432	.	G	A	794.77	PASS	AC=1;AF=0.5;AN=2;BaseQRankSum=0.206;DP=48;Dels=0.0;FS=13.928;HaplotypeScore=0.0;MLEAC=1;MLEAF=0.5;MQ=42.0;MQ0=0;MQRankSum=0.31;QD=16.56;ReadPosRankSum=-0.784	GT:AD:DP:GQ:PL	0/1:23,25:48:99:823,0,719
chrVII	67997	.	T	C	1313.77	PASS	AC=1;AF=0.5;AN=2;BaseQRankSum=0.392;DP=81;Dels=0.0;FS=4.295;HaplotypeScore=0.7887;MLEAC=1;MLEAF=0.5;MQ=42.0;MQ0=0;MQRankSum=-1.648;QD=16.22;ReadPosRankSum=-0.685	GT:AD:DP:GQ:PL	0/1:40,41:81:99:1342,0,1271
chrVII	72406	.	G	A	897.77	PASS	AC=1;AF=0.5;AN=2;BaseQRankSum=-0.538;DP=59;Dels=0.0;FS=0.0;HaplotypeScore=0.0;MLEAC=1;MLEAF=0.5;MQ=42.0;MQ0=0;MQRankSum=-0.978;QD=15.22;ReadPosRankSum=-1.645	GT:AD:DP:GQ:PL	0/1:30,29:59:99:926,0,972
chrVII	81787	.	A	G	1151.77	PASS	AC=1;AF=0.5;AN=2;BaseQRankSum=-1.23;DP=66;Dels=0.0;FS=6.553;HaplotypeScore=0.0;MLEAC=1;MLEAF=0.5;MQ=42.0;MQ0=0;MQRankSum=-1.809;QD=17.45;ReadPosRankSum=-0.071	GT:AD:DP:GQ:PL	0/1:30,36:66:99:1180,0,975
chrVII	84106	.	T	C	973.77	PASS	AC=1;AF=0.5;AN=2;BaseQRankSum=1.218;DP=72;Dels=0.0;FS=6.407;HaplotypeScore=0.0;MLEAC=1;MLEAF=0.5;MQ=42.0;MQ0=0;MQRankSum=0.21;QD=13.52;ReadPosRankSum=0.55	GT:AD:DP:GQ:PL	0/1:40,32:72:99:1002,0,1264
chrVII	85948	.	G	A	732.77	PASS	AC=1;AF=0.5;AN=2;BaseQRankSum=-1.312;DP=51;Dels=0.0;FS=7.859;HaplotypeScore=0.0;MLEAC=1;MLEAF=0.5;MQ=41.96;MQ0=0;MQRankSum=-0.293;QD=14.37;ReadPosRankSum=1.5	GT:AD:DP:GQ:PL	0/1:27,24:51:99:761,0,898
chrVII	92794	.	T	C	718.77	PASS	AC=1;AF=0.5;AN=2;BaseQRankSum=2.515;DP=57;Dels=0.0;FS=2.302;HaplotypeScore=0.0;MLEAC=1;MLEAF=0.5;MQ=42.0;MQ0=0;MQRankSum=-0.017;QD=12.61;ReadPosRankSum=1.332	GT:AD:DP:GQ:PL	0/1:33,24:57:99:747,0,1064
chrVII	92982	.	G	A	640.77	PASS	AC=1;AF=0.5;AN=2;BaseQRankSum=-0.943;DP=50;Dels=0.0;FS=0.0;HaplotypeScore=0.0;MLEAC=1;MLEAF=0.5;MQ=42.0;MQ0=0;MQRankSum=-0.393;QD=12.82;ReadPosRankSum=0.02	GT:AD:DP:GQ:PL	0/1:29,21:50:99:669,0,998
chrVII	96673	.	C	T	1354.77	PASS	AC=1;AF=0.5;AN=2;BaseQRankSum=0.274;DP=82;Dels=0.0;FS=0.0;HaplotypeScore=0.0;MLEAC=1;MLEAF=0.5;MQ=42.0;MQ0=0;MQRankSum=-0.144;QD=16.52;ReadPosRankSum=0.209	GT:AD:DP:GQ:PL	0/1:40,42:82:99:1383,0,1276
chrVII	103835	.	G	A	660.77	PASS	AC=1;AF=0.5;AN=2;BaseQRankSum=-0.262;DP=45;Dels=0.0;FS=4.24;HaplotypeScore=0.0;MLEAC=1;MLEAF=0.5;MQ=42.0;MQ0=0;MQRankSum=-0.466;QD=14.68;ReadPosRankSum=-0.102	GT:AD:DP:GQ:PL	0/1:24,21:45:99:689,0,802
chrVII	104055	.	G	T	229.77	PASS	AC=1;AF=0.5;AN=2;BaseQRankSum=-3.662;DP=23;Dels=0.0;FS=58.107;HaplotypeScore=0.0;MLEAC=1;MLEAF=0.5;MQ=40.09;MQ0=0;MQRankSum=-1.939;QD=9.99;ReadPosRankSum=-4.093	GT:AD:DP:GQ:PL	0/1:12,11:23:99:258,0,417
chrVII	106017	.	C	T	769.77	PASS	AC=1;AF=0.5;AN=2;BaseQRankSum=0.703;DP=46;Dels=0.0;FS=2.444;HaplotypeScore=0.0;MLEAC=1;MLEAF=0.5;MQ=41.53;MQ0=0;MQRankSum=-1.714;QD=16.73;ReadPosRankSum=0.835	GT:AD:DP:GQ:PL	0/1:23,23:46:99:798,0,776
chrVII	106028	.	G	A	762.77	PASS	AC=1;AF=0.5;AN=2;BaseQRankSum=1.098;DP=46;Dels=0.0;FS=2.444;HaplotypeScore=0.0;MLEAC=1;MLEAF=0.5;MQ=41.53;MQ0=0;MQRankSum=-1.889;QD=16.58;ReadPosRankSum=0.132	GT:AD:DP:GQ:PL	0/1:23,23:46:99:791,0,747
chrVII	124153	.	T	C	747.77	PASS	AC=1;AF=0.5;AN=2;BaseQRankSum=-0.058;DP=45;Dels=0.0;FS=0.0;HaplotypeScore=0.734;MLEAC=1;MLEAF=0.5;MQ=41.96;MQ0=0;MQRankSum=0.452;QD=16.62;ReadPosRankSum=0.568	GT:AD:DP:GQ:PL	0/1:18,27:45:99:776,0,542
chrVII	128394	.	G	A	680.77	PASS	AC=1;AF=0.5;AN=2;BaseQRankSum=1.748;DP=49;Dels=0.0;FS=1.101;HaplotypeScore=0.0;MLEAC=1;MLEAF=0.5;MQ=41.96;MQ0=0;MQRankSum=-1.647;QD=13.89;ReadPosRankSum=1.162	GT:AD:DP:GQ:PL	0/1:28,21:49:99:709,0,942
chrVII	129267	.	C	T	538.77	PASS	AC=1;AF=0.5;AN=2;BaseQRankSum=-0.32;DP=37;Dels=0.0;FS=2.884;HaplotypeScore=0.734;MLEAC=1;MLEAF=0.5;MQ=42.0;MQ0=0;MQRankSum=0.96;QD=14.56;ReadPosRankSum=-1.173	GT:AD:DP:GQ:PL	0/1:20,17:37:99:567,0,667
chrVII	143036	.	T	C	794.77	PASS	AC=1;AF=0.5;AN=2;BaseQRankSum=0.413;DP=55;Dels=0.0;FS=3.84;HaplotypeScore=0.0;MLEAC=1;MLEAF=0.5;MQ=41.89;MQ0=0;MQRankSum=1.205;QD=14.45;ReadPosRankSum=-1.964	GT:AD:DP:GQ:PL	0/1:29,26:55:99:823,0,977
chrVII	145934	.	C	T	853.77	PASS	AC=1;AF=0.5;AN=2;BaseQRankSum=0.684;DP=54;Dels=0.0;FS=1.136;HaplotypeScore=0.0;MLEAC=1;MLEAF=0.5;MQ=42.0;MQ0=0;MQRankSum=1.532;QD=15.81;ReadPosRankSum=-1.047	GT:AD:DP:GQ:PL	0/1:28,26:54:99:882,0,959
chrVII	146340	.	C	T	990.77	PASS	AC=1;AF=0.5;AN=2;BaseQRankSum=-1.944;DP=75;Dels=0.0;FS=0.0;HaplotypeScore=0.0;MLEAC=1;MLEAF=0.5;MQ=42.0;MQ0=0;MQRankSum=1.012;QD=13.21;ReadPosRankSum=-2.019	GT:AD:DP:GQ:PL	0/1:43,32:75:99:1019,0,1454
chrVII	157985	.	C	T	1054.77	PASS	AC=1;AF=0.5;AN=2;BaseQRankSum=-1.186;DP=55;Dels=0.0;FS=2.276;HaplotypeScore=0.0;MLEAC=1;MLEAF=0.5;MQ=42.0;MQ0=0;MQRankSum=1.766;QD=19.18;ReadPosRankSum=-0.793	GT:AD:DP:GQ:PL	0/1:23,32:55:99:1083,0,753
chrVII	160731	.	C	T	693.77	PASS	AC=1;AF=0.5;AN=2;BaseQRankSum=-1.553;DP=57;Dels=0.0;FS=2.238;HaplotypeScore=0.0;MLEAC=1;MLEAF=0.5;MQ=42.0;MQ0=0;MQRankSum=-1.13;QD=12.17;ReadPosRankSum=-1.505	GT:AD:DP:GQ:PL	0/1:34,23:57:99:722,0,1183
chrVII	167725	.	G	A	1001.77	PASS	AC=1;AF=0.5;AN=2;BaseQRankSum=0.624;DP=58;Dels=0.0;FS=7.175;HaplotypeScore=0.0;MLEAC=1;MLEAF=0.5;MQ=41.97;MQ0=0;MQRankSum=-0.483;QD=17.27;ReadPosRankSum=1.574	GT:AD:DP:GQ:PL	0/1:27,31:58:99:1030,0,888
chrVII	169708	.	T	C	980.77	PASS	AC=1;AF=0.5;AN=2;BaseQRankSum=-0.99;DP=48;Dels=0.0;FS=4.326;HaplotypeScore=0.0;MLEAC=1;MLEAF=0.5;MQ=42.0;MQ0=0;MQRankSum=0.777;QD=20.43;ReadPosRankSum=-1.565	GT:AD:DP:GQ:PL	0/1:18,30:48:99:1009,0,578
chrVII	175547	.	G	A	901.77	PASS	AC=1;AF=0.5;AN=2;BaseQRankSum=-1.251;DP=72;Dels=0.0;FS=12.479;HaplotypeScore=0.0;MLEAC=1;MLEAF=0.5;MQ=42.0;MQ0=0;MQRankSum=-0.725;QD=12.52;ReadPosRankSum=-1.365	GT:AD:DP:GQ:PL	0/1:42,30:72:99:930,0,1457
chrVII	183744	.	T	C	718.77	PASS	AC=1;AF=0.5;AN=2;BaseQRankSum=0.64;DP=55;Dels=0.0;FS=1.061;HaplotypeScore=0.9789;MLEAC=1;MLEAF=0.5;MQ=42.0;MQ0=0;MQRankSum=0.299;QD=13.07;ReadPosRankSum=0.623	GT:AD:DP:GQ:PL	0/1:32,23:55:99:747,0,1089
chrVII	184730	.	C	T	701.77	PASS	AC=1;AF=0.5;AN=2;BaseQRankSum=-0.065;DP=41;Dels=0.0;FS=1.216;HaplotypeScore=0.0;MLEAC=1;MLEAF=0.5;MQ=42.0;MQ0=0;MQRankSum=-0.717;QD=17.12;ReadPosRankSum=-1.891	GT:AD:DP:GQ:PL	0/1:20,21:41:99:730,0,648
chrVII	192998	.	T	C	793.77	PASS	AC=1;AF=0.5;AN=2;BaseQRankSum=0.173;DP=54;Dels=0.0;FS=10.837;HaplotypeScore=1.7219;MLEAC=1;MLEAF=0.5;MQ=42.0;MQ0=0;MQRankSum=1.058;QD=14.7;ReadPosRankSum=1.891	GT:AD:DP:GQ:PL	0/1:29,25:54:99:822,0,984
chrVII	206368	.	T	C	726.77	PASS	AC=1;AF=0.5;AN=2;BaseQRankSum=-0.575;DP=51;Dels=0.0;FS=0.0;HaplotypeScore=0.0;MLEAC=1;MLEAF=0.5;MQ=41.81;MQ0=0;MQRankSum=-0.236;QD=14.25;ReadPosRankSum=-0.198	GT:AD:DP:GQ:PL	0/1:25,26:51:99:755,0,805
chrVII	213634	.	G	A	814.77	PASS	AC=1;AF=0.5;AN=2;BaseQRankSum=-0.656;DP=56;Dels=0.0;FS=1.034;HaplotypeScore=0.0;MLEAC=1;MLEAF=0.5;MQ=42.0;MQ0=0;MQRankSum=-0.361;QD=14.55;ReadPosRankSum=-1.246	GT:AD:DP:GQ:PL	0/1:29,27:56:99:843,0,954
chrVII	224759	.	C	T	1035.77	PASS	AC=1;AF=0.5;AN=2;BaseQRankSum=-0.205;DP=73;Dels=0.0;FS=7.953;HaplotypeScore=0.0;MLEAC=1;MLEAF=0.5;MQ=42.0;MQ0=0;MQRankSum=0.614;QD=14.19;ReadPosRankSum=-1.122	GT:AD:DP:GQ:PL	0/1:39,34:73:99:1064,0,1142
chrVII	235199	.	C	T	586.77	PASS	AC=1;AF=0.5;AN=2;BaseQRankSum=-1.528;DP=40;Dels=0.0;FS=8.842;HaplotypeScore=0.0;MLEAC=1;MLEAF=0.5;MQ=41.95;MQ0=0;MQRankSum=-0.365;QD=14.67;ReadPosRankSum=0.663	GT:AD:DP:GQ:PL	0/1:20,20:40:99:615,0,656
chrVII	240405	.	G	A	697.77	PASS	AC=1;AF=0.5;AN=2;BaseQRankSum=-1.068;DP=53;Dels=0.0;FS=0.0;HaplotypeScore=0.0;MLEAC=1;MLEAF=0.5;MQ=41.73;MQ0=0;MQRankSum=0.565;QD=13.17;ReadPosRankSum=0.745	GT:AD:DP:GQ:PL	0/1:30,23:53:99:726,0,1014
chrVII	241396	.	A	G	760.77	PASS	AC=1;AF=0.5;AN=2;BaseQRankSum=-0.1;DP=59;Dels=0.0;FS=7.373;HaplotypeScore=0.0;MLEAC=1;MLEAF=0.5;MQ=42.0;MQ0=0;MQRankSum=-0.069;QD=12.89;ReadPosRankSum=2.77	GT:AD:DP:GQ:PL	0/1:35,24:59:99:789,0,1237
chrVII	243581	.	C	T	1104.77	PASS	AC=1;AF=0.5;AN=2;BaseQRankSum=0.353;DP=66;Dels=0.0;FS=0.0;HaplotypeScore=0.0;MLEAC=1;MLEAF=0.5;MQ=42.0;MQ0=0;MQRankSum=-0.135;QD=16.74;ReadPosRankSum=1.636	GT:AD:DP:GQ:PL	0/1:32,34:66:99:1133,0,1013
chrVII	244934	.	G	A	925.77	PASS	AC=1;AF=0.5;AN=2;BaseQRankSum=0.531;DP=63;Dels=0.0;FS=0.0;HaplotypeScore=0.0;MLEAC=1;MLEAF=0.5;MQ=41.97;MQ0=0;MQRankSum=-1.607;QD=14.69;ReadPosRankSum=-0.228	GT:AD:DP:GQ:PL	0/1:34,29:63:99:954,0,1190
chrVII	247623	.	A	G	851.77	PASS	AC=1;AF=0.5;AN=2;BaseQRankSum=-0.094;DP=61;Dels=0.0;FS=5.205;HaplotypeScore=0.9578;MLEAC=1;MLEAF=0.5;MQ=42.0;MQ0=0;MQRankSum=0.065;QD=13.96;ReadPosRankSum=-0.559	GT:AD:DP:GQ:PL	0/1:34,27:61:99:880,0,1144
chrVII	252292	.	C	T	1016.77	PASS	AC=1;AF=0.5;AN=2;BaseQRankSum=-0.3;DP=50;Dels=0.0;FS=1.126;HaplotypeScore=0.9332;MLEAC=1;MLEAF=0.5;MQ=42.0;MQ0=0;MQRankSum=0.999;QD=20.34;ReadPosRankSum=-1.139	GT:AD:DP:GQ:PL	0/1:19,31:50:99:1045,0,600
chrVII	252756	.	C	T	723.77	PASS	AC=1;AF=0.5;AN=2;BaseQRankSum=-2.1;DP=53;Dels=0.0;FS=5.752;HaplotypeScore=0.0;MLEAC=1;MLEAF=0.5;MQ=42.0;MQ0=0;MQRankSum=-0.545;QD=13.66;ReadPosRankSum=0.724	GT:AD:DP:GQ:PL	0/1:29,24:53:99:752,0,1009
chrVII	257307	.	G	A	1130.77	PASS	AC=1;AF=0.5;AN=2;BaseQRankSum=-0.213;DP=54;Dels=0.0;FS=3.899;HaplotypeScore=0.0;MLEAC=1;MLEAF=0.5;MQ=42.0;MQ0=0;MQRankSum=1.118;QD=20.94;ReadPosRankSum=-1.419	GT:AD:DP:GQ:PL	0/1:21,33:54:99:1159,0,684
chrVII	262913	.	T	C	488.77	PASS	AC=1;AF=0.5;AN=2;BaseQRankSum=-0.574;DP=46;Dels=0.0;FS=2.66;HaplotypeScore=0.0;MLEAC=1;MLEAF=0.5;MQ=42.0;MQ0=0;MQRankSum=-0.259;QD=10.63;ReadPosRankSum=0.191	GT:AD:DP:GQ:PL	0/1:28,18:46:99:517,0,967
chrVII	263179	.	C	T	995.77	PASS	AC=1;AF=0.5;AN=2;BaseQRankSum=1.457;DP=54;Dels=0.0;FS=0.0;HaplotypeScore=0.0;MLEAC=1;MLEAF=0.5;MQ=41.96;MQ0=0;MQRankSum=0.399;QD=18.44;ReadPosRankSum=-1.006	GT:AD:DP:GQ:PL	0/1:25,29:54:99:1024,0,835
chrVII	264920	.	A	G	876.77	PASS	AC=1;AF=0.5;AN=2;BaseQRankSum=1.663;DP=48;Dels=0.0;FS=4.168;HaplotypeScore=0.0;MLEAC=1;MLEAF=0.5;MQ=42.0;MQ0=0;MQRankSum=0.665;QD=18.27;ReadPosRankSum=0.416	GT:AD:DP:GQ:PL	0/1:21,27:48:99:905,0,668
chrVII	278546	.	C	T	752.77	PASS	AC=1;AF=0.5;AN=2;BaseQRankSum=-0.817;DP=52;Dels=0.0;FS=2.307;HaplotypeScore=0.0;MLEAC=1;MLEAF=0.5;MQ=42.0;MQ0=0;MQRankSum=1.276;QD=14.48;ReadPosRankSum=0.798	GT:AD:DP:GQ:PL	0/1:28,24:52:99:781,0,956
chrVII	287272	.	C	T	507.77	PASS	AC=1;AF=0.5;AN=2;BaseQRankSum=-0.637;DP=45;Dels=0.0;FS=6.624;HaplotypeScore=0.0;MLEAC=1;MLEAF=0.5;MQ=41.2;MQ0=0;MQRankSum=0.892;QD=11.28;ReadPosRankSum=0.266	GT:AD:DP:GQ:PL	0/1:27,18:45:99:536,0,930
chrVII	322436	.	T	C	559.77	PASS	AC=1;AF=0.5;AN=2;BaseQRankSum=0.231;DP=40;Dels=0.0;FS=4.859;HaplotypeScore=0.0;MLEAC=1;MLEAF=0.5;MQ=42.0;MQ0=0;MQRankSum=1.155;QD=13.99;ReadPosRankSum=0.177	GT:AD:DP:GQ:PL	0/1:22,18:40:99:588,0,724
chrVII	330259	.	G	A	718.77	PASS	AC=1;AF=0.5;AN=2;BaseQRankSum=0.405;DP=41;Dels=0.0;FS=1.238;HaplotypeScore=0.0;MLEAC=1;MLEAF=0.5;MQ=42.0;MQ0=0;MQRankSum=1.294;QD=17.53;ReadPosRankSum=0.431	GT:AD:DP:GQ:PL	0/1:19,22:41:99:747,0,623
chrVII	331489	.	G	A	1257.77	PASS	AC=1;AF=0.5;AN=2;BaseQRankSum=1.449;DP=62;Dels=0.0;FS=0.955;HaplotypeScore=0.0;MLEAC=1;MLEAF=0.5;MQ=42.0;MQ0=0;MQRankSum=-1.378;QD=20.29;ReadPosRankSum=0.588	GT:AD:DP:GQ:PL	0/1:25,37:62:99:1286,0,759
chrVII	333190	.	C	T	1184.77	PASS	AC=1;AF=0.5;AN=2;BaseQRankSum=-1.764;DP=60;Dels=0.0;FS=12.333;HaplotypeScore=0.0;MLEAC=1;MLEAF=0.5;MQ=42.0;MQ0=0;MQRankSum=0.243;QD=19.75;ReadPosRankSum=-2.235	GT:AD:DP:GQ:PL	0/1:23,37:60:99:1213,0,741
chrVII	341851	.	T	C	425.77	PASS	AC=1;AF=0.5;AN=2;BaseQRankSum=-0.982;DP=29;Dels=0.0;FS=0.0;HaplotypeScore=0.0;MLEAC=1;MLEAF=0.5;MQ=42.0;MQ0=0;MQRankSum=0.676;QD=14.68;ReadPosRankSum=1.287	GT:AD:DP:GQ:PL	0/1:15,14:29:99:454,0,518
chrVII	344040	.	T	C	752.77	PASS	AC=1;AF=0.5;AN=2;BaseQRankSum=0.382;DP=54;Dels=0.0;FS=10.268;HaplotypeScore=0.0;MLEAC=1;MLEAF=0.5;MQ=42.0;MQ0=0;MQRankSum=0.434;QD=13.94;ReadPosRankSum=1.613	GT:AD:DP:GQ:PL	0/1:29,25:54:99:781,0,914
chrVII	346622	.	C	T	699.77	PASS	AC=1;AF=0.5;AN=2;BaseQRankSum=0.013;DP=42;Dels=0.0;FS=1.203;HaplotypeScore=0.0;MLEAC=1;MLEAF=0.5;MQ=42.0;MQ0=0;MQRankSum=0.667;QD=16.66;ReadPosRankSum=1.02	GT:AD:DP:GQ:PL	0/1:20,22:42:99:728,0,660
chrVII	347082	.	T	C	627.77	PASS	AC=1;AF=0.5;AN=2;BaseQRankSum=-0.397;DP=46;Dels=0.0;FS=0.0;HaplotypeScore=0.0;MLEAC=1;MLEAF=0.5;MQ=42.0;MQ0=0;MQRankSum=-1.191;QD=13.65;ReadPosRankSum=0.044	GT:AD:DP:GQ:PL	0/1:25,21:46:99:656,0,867
chrVII	355801	.	C	T	902.77	PASS	AC=1;AF=0.5;AN=2;BaseQRankSum=-0.475;DP=45;Dels=0.0;FS=1.192;HaplotypeScore=0.0;MLEAC=1;MLEAF=0.5;MQ=42.0;MQ0=0;MQRankSum=-0.591;QD=20.06;ReadPosRankSum=-0.498	GT:AD:DP:GQ:PL	0/1:18,27:45:99:931,0,563
chrVII	356018	.	C	T	808.77	PASS	AC=1;AF=0.5;AN=2;BaseQRankSum=0.48;DP=51;Dels=0.0;FS=5.785;HaplotypeScore=0.0;MLEAC=1;MLEAF=0.5;MQ=42.0;MQ0=0;MQRankSum=0.33;QD=15.86;ReadPosRankSum=0.801	GT:AD:DP:GQ:PL	0/1:26,25:51:99:837,0,832
chrVII	361355	.	G	A	767.77	PASS	AC=1;AF=0.5;AN=2;BaseQRankSum=-1.931;DP=51;Dels=0.0;FS=1.083;HaplotypeScore=0.9665;MLEAC=1;MLEAF=0.5;MQ=42.0;MQ0=0;MQRankSum=0.669;QD=15.05;ReadPosRankSum=-1.347	GT:AD:DP:GQ:PL	0/1:26,25:51:99:796,0,878
chrVII	370588	.	C	T	794.77	PASS	AC=1;AF=0.5;AN=2;BaseQRankSum=1.23;DP=57;Dels=0.0;FS=1.045;HaplotypeScore=0.0;MLEAC=1;MLEAF=0.5;MQ=42.0;MQ0=0;MQRankSum=-0.137;QD=13.94;ReadPosRankSum=1.182	GT:AD:DP:GQ:PL	0/1:32,25:57:99:823,0,1072
chrVII	375067	.	G	A	719.77	PASS	AC=1;AF=0.5;AN=2;BaseQRankSum=-1.61;DP=57;Dels=0.0;FS=2.282;HaplotypeScore=0.0;MLEAC=1;MLEAF=0.5;MQ=42.0;MQ0=0;MQRankSum=1.899;QD=12.63;ReadPosRankSum=0.344	GT:AD:DP:GQ:PL	0/1:31,26:57:99:748,0,1027
chrVII	379731	.	T	C	713.77	PASS	AC=1;AF=0.5;AN=2;BaseQRankSum=-3.804;DP=54;Dels=0.0;FS=5.636;HaplotypeScore=0.0;MLEAC=1;MLEAF=0.5;MQ=42.0;MQ0=0;MQRankSum=-0.531;QD=13.22;ReadPosRankSum=-0.183	GT:AD:DP:GQ:PL	0/1:30,24:54:99:742,0,1035
chrVII	382783	.	G	A	800.77	PASS	AC=1;AF=0.5;AN=2;BaseQRankSum=-1.601;DP=52;Dels=0.0;FS=0.0;HaplotypeScore=0.0;MLEAC=1;MLEAF=0.5;MQ=42.0;MQ0=0;MQRankSum=-0.357;QD=15.4;ReadPosRankSum=0.137	GT:AD:DP:GQ:PL	0/1:26,26:52:99:829,0,879
chrVII	383706	.	A	G	846.77	PASS	AC=1;AF=0.5;AN=2;BaseQRankSum=-0.476;DP=50;Dels=0.0;FS=5.885;HaplotypeScore=0.0;MLEAC=1;MLEAF=0.5;MQ=42.0;MQ0=0;MQRankSum=0.243;QD=16.94;ReadPosRankSum=0.087	GT:AD:DP:GQ:PL	0/1:24,26:50:99:875,0,761
chrVII	386198	.	T	G	181.77	PASS	AC=1;AF=0.5;AN=2;BaseQRankSum=-2.203;DP=33;Dels=0.0;FS=58.459;HaplotypeScore=0.0;MLEAC=1;MLEAF=0.5;MQ=41.82;MQ0=0;MQRankSum=-0.586;QD=5.51;ReadPosRankSum=-4.386	GT:AD:DP:GQ:PL	0/1:24,9:33:99:210,0,744
chrVII	393645	.	C	T	738.77	PASS	AC=1;AF=0.5;AN=2;BaseQRankSum=0.955;DP=33;Dels=0.0;FS=3.304;HaplotypeScore=7.8672;MLEAC=1;MLEAF=0.5;MQ=41.38;MQ0=0;MQRankSum=0.996;QD=22.39;ReadPosRankSum=0.02	GT:AD:DP:GQ:PL	0/1:10,22:33:99:767,0,286
chrVII	407908	.	T	C	940.77	PASS	AC=1;AF=0.5;AN=2;BaseQRankSum=0.531;DP=55;Dels=0.0;FS=0.0;HaplotypeScore=0.0;MLEAC=1;MLEAF=0.5;MQ=42.0;MQ0=0;MQRankSum=-0.093;QD=17.1;ReadPosRankSum=1.172	GT:AD:DP:GQ:PL	0/1:26,29:55:99:969,0,812
chrVII	408834	.	C	T	877.77	PASS	AC=1;AF=0.5;AN=2;BaseQRankSum=-0.195;DP=50;Dels=0.0;FS=4.037;HaplotypeScore=0.7887;MLEAC=1;MLEAF=0.5;MQ=42.0;MQ0=0;MQRankSum=0.662;QD=17.56;ReadPosRankSum=0.856	GT:AD:DP:GQ:PL	0/1:23,27:50:99:906,0,764
chrVII	426908	.	G	A	784.77	PASS	AC=1;AF=0.5;AN=2;BaseQRankSum=0.896;DP=51;Dels=0.0;FS=4.045;HaplotypeScore=0.0;MLEAC=1;MLEAF=0.5;MQ=42.0;MQ0=0;MQRankSum=0.443;QD=15.39;ReadPosRankSum=-0.085	GT:AD:DP:GQ:PL	0/1:27,24:51:99:813,0,900
chrVII	430887	.	C	T	1744.77	PASS	AC=1;AF=0.5;AN=2;BaseQRankSum=-0.117;DP=87;Dels=0.0;FS=15.231;HaplotypeScore=0.0;MLEAC=1;MLEAF=0.5;MQ=41.77;MQ0=0;MQRankSum=-0.558;QD=20.05;ReadPosRankSum=0.394	GT:AD:DP:GQ:PL	0/1:35,52:87:99:1773,0,1124
chrVII	430955	.	C	T	1292.77	PASS	AC=1;AF=0.5;AN=2;BaseQRankSum=1.867;DP=72;Dels=0.0;FS=8.066;HaplotypeScore=0.0;MLEAC=1;MLEAF=0.5;MQ=41.73;MQ0=0;MQRankSum=-0.446;QD=17.96;ReadPosRankSum=0.31	GT:AD:DP:GQ:PL	0/1:34,38:72:99:1321,0,1115
chrVII	438270	.	C	T	701.77	PASS	AC=1;AF=0.5;AN=2;BaseQRankSum=0.941;DP=48;Dels=0.0;FS=4.156;HaplotypeScore=0.0;MLEAC=1;MLEAF=0.5;MQ=41.92;MQ0=0;MQRankSum=0.755;QD=14.62;ReadPosRankSum=0.776	GT:AD:DP:GQ:PL	0/1:26,22:48:99:730,0,844
chrVII	441815	.	C	T	1125.77	PASS	AC=1;AF=0.5;AN=2;BaseQRankSum=-0.627;DP=52;Dels=0.0;FS=2.399;HaplotypeScore=0.0;MLEAC=1;MLEAF=0.5;MQ=42.0;MQ0=0;MQRankSum=1.387;QD=21.65;ReadPosRankSum=3.249	GT:AD:DP:GQ:PL	0/1:19,33:52:99:1154,0,602
chrVII	443720	.	T	C	874.77	PASS	AC=1;AF=0.5;AN=2;BaseQRankSum=-0.742;DP=64;Dels=0.0;FS=3.454;HaplotypeScore=2.9841;MLEAC=1;MLEAF=0.5;MQ=41.78;MQ0=0;MQRankSum=-1.16;QD=13.67;ReadPosRankSum=0.62	GT:AD:DP:GQ:PL	0/1:35,29:64:99:903,0,1221
chrVII	444304	.	C	T	897.77	PASS	AC=1;AF=0.5;AN=2;BaseQRankSum=0.412;DP=49;Dels=0.0;FS=2.434;HaplotypeScore=0.0;MLEAC=1;MLEAF=0.5;MQ=42.0;MQ0=0;MQRankSum=1.94;QD=18.32;ReadPosRankSum=0.05	GT:AD:DP:GQ:PL	0/1:22,27:49:99:926,0,719
chrVII	444532	.	G	A	1090.77	PASS	AC=1;AF=0.5;AN=2;BaseQRankSum=1.58;DP=59;Dels=0.0;FS=1.018;HaplotypeScore=0.0;MLEAC=1;MLEAF=0.5;MQ=42.0;MQ0=0;MQRankSum=0.13;QD=18.49;ReadPosRankSum=-0.863	GT:AD:DP:GQ:PL	0/1:26,33:59:99:1119,0,815
chrVII	446830	.	T	C	772.77	PASS	AC=1;AF=0.5;AN=2;BaseQRankSum=3.919;DP=59;Dels=0.0;FS=2.335;HaplotypeScore=0.0;MLEAC=1;MLEAF=0.5;MQ=42.0;MQ0=0;MQRankSum=-0.146;QD=13.1;ReadPosRankSum=0.959	GT:AD:DP:GQ:PL	0/1:34,25:59:99:801,0,935
chrVII	450134	.	A	G	607.77	PASS	AC=1;AF=0.5;AN=2;BaseQRankSum=-0.623;DP=40;Dels=0.0;FS=1.618;HaplotypeScore=0.0;MLEAC=1;MLEAF=0.5;MQ=41.95;MQ0=0;MQRankSum=1.354;QD=15.19;ReadPosRankSum=0.65	GT:AD:DP:GQ:PL	0/1:21,19:40:99:636,0,731
chrVII	456268	.	C	T	833.77	PASS	AC=1;AF=0.5;AN=2;BaseQRankSum=1.53;DP=49;Dels=0.0;FS=8.135;HaplotypeScore=0.0;MLEAC=1;MLEAF=0.5;MQ=42.0;MQ0=0;MQRankSum=1.13;QD=17.02;ReadPosRankSum=1.75	GT:AD:DP:GQ:PL	0/1:24,25:49:99:862,0,772
chrVII	463334	.	T	C	860.77	PASS	AC=1;AF=0.5;AN=2;BaseQRankSum=0.591;DP=49;Dels=0.0;FS=0.0;HaplotypeScore=0.0;MLEAC=1;MLEAF=0.5;MQ=42.0;MQ0=0;MQRankSum=1.753;QD=17.57;ReadPosRankSum=0.851	GT:AD:DP:GQ:PL	0/1:23,26:49:99:889,0,780
chrVII	467686	.	T	A	211.77	PASS	AC=1;AF=0.5;AN=2;BaseQRankSum=2.883;DP=40;Dels=0.0;FS=26.996;HaplotypeScore=4.8046;MLEAC=1;MLEAF=0.5;MQ=41.24;MQ0=0;MQRankSum=-0.777;QD=5.29;ReadPosRankSum=2.591	GT:AD:DP:GQ:PL	0/1:31,9:40:99:240,0,1066
chrVII	467735	.	G	A	741.77	PASS	AC=1;AF=0.5;AN=2;BaseQRankSum=0.794;DP=42;Dels=0.0;FS=45.446;HaplotypeScore=3.826;MLEAC=1;MLEAF=0.5;MQ=41.23;MQ0=0;MQRankSum=-0.641;QD=17.66;ReadPosRankSum=2.691	GT:AD:DP:GQ:PL	0/1:17,25:42:99:770,0,544
chrVII	474519	.	C	T	592.77	PASS	AC=1;AF=0.5;AN=2;BaseQRankSum=1.98;DP=49;Dels=0.0;FS=0.0;HaplotypeScore=0.7887;MLEAC=1;MLEAF=0.5;MQ=42.0;MQ0=0;MQRankSum=0.626;QD=12.1;ReadPosRankSum=0.831	GT:AD:DP:GQ:PL	0/1:30,19:49:99:621,0,921
chrVII	557328	.	A	G	1051.77	PASS	AC=1;AF=0.5;AN=2;BaseQRankSum=0.62;DP=49;Dels=0.0;FS=0.0;HaplotypeScore=0.0;MLEAC=1;MLEAF=0.5;MQ=42.0;MQ0=0;MQRankSum=-0.872;QD=21.46;ReadPosRankSum=-0.368	GT:AD:DP:GQ:PL	0/1:17,32:49:99:1080,0,522
chrVII	558082	.	C	T	778.77	PASS	AC=1;AF=0.5;AN=2;BaseQRankSum=-1.802;DP=47;Dels=0.0;FS=11.114;HaplotypeScore=0.0;MLEAC=1;MLEAF=0.5;MQ=42.0;MQ0=0;MQRankSum=0.139;QD=16.57;ReadPosRankSum=0.437	GT:AD:DP:GQ:PL	0/1:22,25:47:99:807,0,734
chrVII	579002	.	T	C	723.77	PASS	AC=1;AF=0.5;AN=2;BaseQRankSum=-0.018;DP=52;Dels=0.0;FS=3.85;HaplotypeScore=0.0;MLEAC=1;MLEAF=0.5;MQ=42.0;MQ0=0;MQRankSum=1.216;QD=13.92;ReadPosRankSum=0.682	GT:AD:DP:GQ:PL	0/1:29,23:52:99:752,0,964
chrVII	583563	.	G	A	841.77	PASS	AC=1;AF=0.5;AN=2;BaseQRankSum=0.03;DP=49;Dels=0.0;FS=0.0;HaplotypeScore=0.0;MLEAC=1;MLEAF=0.5;MQ=42.0;MQ0=0;MQRankSum=-0.992;QD=17.18;ReadPosRankSum=1.332	GT:AD:DP:GQ:PL	0/1:23,26:49:99:870,0,742
chrVII	590785	.	T	C	892.77	PASS	AC=1;AF=0.5;AN=2;BaseQRankSum=1.237;DP=55;Dels=0.0;FS=5.456;HaplotypeScore=0.0;MLEAC=1;MLEAF=0.5;MQ=42.0;MQ0=0;MQRankSum=-1.54;QD=16.23;ReadPosRankSum=1.103	GT:AD:DP:GQ:PL	0/1:27,28:55:99:921,0,877
chrVII	594566	.	G	A	648.77	PASS	AC=1;AF=0.5;AN=2;BaseQRankSum=-1.258;DP=36;Dels=0.0;FS=7.558;HaplotypeScore=0.0;MLEAC=1;MLEAF=0.5;MQ=42.0;MQ0=0;MQRankSum=-0.716;QD=18.02;ReadPosRankSum=-0.589	GT:AD:DP:GQ:PL	0/1:16,20:36:99:677,0,515
chrVII	602976	.	T	C	1040.77	PASS	AC=1;AF=0.5;AN=2;BaseQRankSum=-0.962;DP=58;Dels=0.0;FS=0.0;HaplotypeScore=0.0;MLEAC=1;MLEAF=0.5;MQ=42.0;MQ0=0;MQRankSum=-0.399;QD=17.94;ReadPosRankSum=0.79	GT:AD:DP:GQ:PL	0/1:26,32:58:99:1069,0,830
chrVII	606742	.	G	A	1039.77	PASS	AC=1;AF=0.5;AN=2;BaseQRankSum=0.006;DP=66;Dels=0.0;FS=6.368;HaplotypeScore=0.0;MLEAC=1;MLEAF=0.5;MQ=42.0;MQ0=0;MQRankSum=-1.02;QD=15.75;ReadPosRankSum=0.122	GT:AD:DP:GQ:PL	0/1:34,32:66:99:1068,0,1139
chrVII	609569	.	T	C	1025.77	PASS	AC=1;AF=0.5;AN=2;BaseQRankSum=-0.195;DP=64;Dels=0.0;FS=0.972;HaplotypeScore=0.0;MLEAC=1;MLEAF=0.5;MQ=41.82;MQ0=0;MQRankSum=-0.101;QD=16.03;ReadPosRankSum=-0.02	GT:AD:DP:GQ:PL	0/1:32,32:64:99:1054,0,1073
chrVII	622536	.	C	T	825.77	PASS	AC=1;AF=0.5;AN=2;BaseQRankSum=-2.401;DP=64;Dels=0.0;FS=0.99;HaplotypeScore=0.6651;MLEAC=1;MLEAF=0.5;MQ=42.0;MQ0=0;MQRankSum=1.487;QD=12.9;ReadPosRankSum=0.841	GT:AD:DP:GQ:PL	0/1:34,30:64:99:854,0,1085
chrVII	624673	.	C	T	608.77	PASS	AC=1;AF=0.5;AN=2;BaseQRankSum=1.059;DP=43;Dels=0.0;FS=1.203;HaplotypeScore=0.0;MLEAC=1;MLEAF=0.5;MQ=42.0;MQ0=0;MQRankSum=1.984;QD=14.16;ReadPosRankSum=0.889	GT:AD:DP:GQ:PL	0/1:23,20:43:99:637,0,697
chrVII	625335	.	G	A	507.77	PASS	AC=1;AF=0.5;AN=2;BaseQRankSum=0.251;DP=44;Dels=0.0;FS=1.184;HaplotypeScore=0.0;MLEAC=1;MLEAF=0.5;MQ=42.0;MQ0=0;MQRankSum=-0.609;QD=11.54;ReadPosRankSum=0.728	GT:AD:DP:GQ:PL	0/1:26,18:44:99:536,0,803
chrVII	626889	.	C	T	853.77	PASS	AC=1;AF=0.5;AN=2;BaseQRankSum=0.782;DP=51;Dels=0.0;FS=10.225;HaplotypeScore=0.0;MLEAC=1;MLEAF=0.5;MQ=42.0;MQ0=0;MQRankSum=-0.97;QD=16.74;ReadPosRankSum=0.518	GT:AD:DP:GQ:PL	0/1:25,26:51:99:882,0,824
chrVII	627053	.	A	G	722.77	PASS	AC=1;AF=0.5;AN=2;BaseQRankSum=-2.512;DP=58;Dels=0.0;FS=0.0;HaplotypeScore=0.0;MLEAC=1;MLEAF=0.5;MQ=42.0;MQ0=0;MQRankSum=-0.816;QD=12.46;ReadPosRankSum=-1.319	GT:AD:DP:GQ:PL	0/1:33,25:58:99:751,0,1152
chrVII	628871	.	A	G	965.77	PASS	AC=1;AF=0.5;AN=2;BaseQRankSum=-0.195;DP=67;Dels=0.0;FS=2.117;HaplotypeScore=0.0;MLEAC=1;MLEAF=0.5;MQ=42.0;MQ0=0;MQRankSum=1.28;QD=14.41;ReadPosRankSum=0.435	GT:AD:DP:GQ:PL	0/1:37,30:67:99:994,0,1199
chrVII	641392	.	G	A	769.77	PASS	AC=1;AF=0.5;AN=2;BaseQRankSum=0.278;DP=48;Dels=0.0;FS=1.134;HaplotypeScore=0.0;MLEAC=1;MLEAF=0.5;MQ=42.0;MQ0=0;MQRankSum=0.258;QD=16.04;ReadPosRankSum=0.072	GT:AD:DP:GQ:PL	0/1:24,24:48:99:798,0,810
chrVII	643831	.	C	T	572.77	PASS	AC=1;AF=0.5;AN=2;BaseQRankSum=-0.038;DP=62;Dels=0.0;FS=1.048;HaplotypeScore=0.0;MLEAC=1;MLEAF=0.5;MQ=42.0;MQ0=0;MQRankSum=-1.995;QD=9.24;ReadPosRankSum=-0.459	GT:AD:DP:GQ:PL	0/1:42,20:62:99:601,0,1383
chrVII	646048	.	G	A	820.77	PASS	AC=1;AF=0.5;AN=2;BaseQRankSum=-1.279;DP=44;Dels=0.0;FS=4.3;HaplotypeScore=0.0;MLEAC=1;MLEAF=0.5;MQ=42.0;MQ0=0;MQRankSum=0.237;QD=18.65;ReadPosRankSum=-1.327	GT:AD:DP:GQ:PL	0/1:19,25:44:99:849,0,635
chrVII	646567	.	T	C	1265.77	PASS	AC=1;AF=0.5;AN=2;BaseQRankSum=0.77;DP=81;Dels=0.0;FS=1.838;HaplotypeScore=0.0;MLEAC=1;MLEAF=0.5;MQ=41.74;MQ0=1;MQRankSum=-0.289;QD=15.63;ReadPosRankSum=-1.338	GT:AD:DP:GQ:PL	0/1:41,40:81:99:1294,0,1346
chrVII	647235	.	T	C	634.77	PASS	AC=1;AF=0.5;AN=2;BaseQRankSum=-1.611;DP=54;Dels=0.0;FS=7.543;HaplotypeScore=0.0;MLEAC=1;MLEAF=0.5;MQ=42.0;MQ0=0;MQRankSum=1.1;QD=11.75;ReadPosRankSum=-0.062	GT:AD:DP:GQ:PL	0/1:32,22:54:99:663,0,1126
chrVII	649824	.	C	T	1024.77	PASS	AC=1;AF=0.5;AN=2;BaseQRankSum=-0.966;DP=74;Dels=0.0;FS=7.844;HaplotypeScore=0.0;MLEAC=1;MLEAF=0.5;MQ=42.0;MQ0=0;MQRankSum=0.169;QD=13.85;ReadPosRankSum=-1.337	GT:AD:DP:GQ:PL	0/1:42,32:74:99:1053,0,1434
chrVII	652830	.	C	T	949.77	PASS	AC=1;AF=0.5;AN=2;BaseQRankSum=-0.353;DP=61;Dels=0.0;FS=3.505;HaplotypeScore=0.0;MLEAC=1;MLEAF=0.5;MQ=42.0;MQ0=0;MQRankSum=0.353;QD=15.57;ReadPosRankSum=-1.262	GT:AD:DP:GQ:PL	0/1:31,30:61:99:978,0,1021
chrVII	655675	.	C	T	504.77	PASS	AC=1;AF=0.5;AN=2;BaseQRankSum=-0.675;DP=44;Dels=0.0;FS=2.614;HaplotypeScore=0.0;MLEAC=1;MLEAF=0.5;MQ=42.0;MQ0=0;MQRankSum=0.024;QD=11.47;ReadPosRankSum=0.434	GT:AD:DP:GQ:PL	0/1:27,17:44:99:533,0,937
chrVII	656083	.	C	T	520.77	PASS	AC=1;AF=0.5;AN=2;BaseQRankSum=1.502;DP=49;Dels=0.0;FS=4.348;HaplotypeScore=0.0;MLEAC=1;MLEAF=0.5;MQ=42.0;MQ0=0;MQRankSum=0.578;QD=10.63;ReadPosRankSum=0.578	GT:AD:DP:GQ:PL	0/1:32,17:49:99:549,0,1066
chrVII	660263	.	T	C	1011.77	PASS	AC=1;AF=0.5;AN=2;BaseQRankSum=-0.843;DP=60;Dels=0.0;FS=2.12;HaplotypeScore=0.0;MLEAC=1;MLEAF=0.5;MQ=42.0;MQ0=0;MQRankSum=-2.145;QD=16.86;ReadPosRankSum=-0.414	GT:AD:DP:GQ:PL	0/1:29,31:60:99:1040,0,989
chrVII	679369	.	C	T	732.77	PASS	AC=1;AF=0.5;AN=2;BaseQRankSum=2.538;DP=44;Dels=0.0;FS=6.095;HaplotypeScore=0.0;MLEAC=1;MLEAF=0.5;MQ=42.0;MQ0=0;MQRankSum=-1.833;QD=16.65;ReadPosRankSum=0.493	GT:AD:DP:GQ:PL	0/1:21,23:44:99:761,0,553
chrVII	681497	.	T	A	594.77	PASS	AC=1;AF=0.5;AN=2;BaseQRankSum=0.635;DP=60;Dels=0.0;FS=58.486;HaplotypeScore=2.9864;MLEAC=1;MLEAF=0.5;MQ=41.56;MQ0=0;MQRankSum=-2.976;QD=9.91;ReadPosRankSum=1.999	GT:AD:DP:GQ:PL	0/1:39,21:60:99:623,0,1267
chrVII	682882	.	T	C	890.77	PASS	AC=1;AF=0.5;AN=2;BaseQRankSum=-0.432;DP=49;Dels=0.0;FS=0.0;HaplotypeScore=0.0;MLEAC=1;MLEAF=0.5;MQ=42.0;MQ0=0;MQRankSum=-0.111;QD=18.18;ReadPosRankSum=-0.513	GT:AD:DP:GQ:PL	0/1:22,27:49:99:919,0,725
chrVII	686310	.	C	T	692.77	PASS	AC=1;AF=0.5;AN=2;BaseQRankSum=-0.921;DP=40;Dels=0.0;FS=0.0;HaplotypeScore=0.0;MLEAC=1;MLEAF=0.5;MQ=42.0;MQ0=0;MQRankSum=-0.108;QD=17.32;ReadPosRankSum=0.108	GT:AD:DP:GQ:PL	0/1:19,21:40:99:721,0,649
chrVII	687772	.	A	C	592.77	PASS	AC=1;AF=0.5;AN=2;BaseQRankSum=-1.288;DP=52;Dels=0.0;FS=52.239;HaplotypeScore=0.734;MLEAC=1;MLEAF=0.5;MQ=41.89;MQ0=0;MQRankSum=-1.665;QD=11.4;ReadPosRankSum=-0.893	GT:AD:DP:GQ:PL	0/1:32,20:52:99:621,0,1127
chrVII	688277	.	T	C	761.77	PASS	AC=1;AF=0.5;AN=2;BaseQRankSum=0.358;DP=52;Dels=0.0;FS=0.0;HaplotypeScore=0.0;MLEAC=1;MLEAF=0.5;MQ=42.0;MQ0=0;MQRankSum=1.551;QD=14.65;ReadPosRankSum=0.486	GT:AD:DP:GQ:PL	0/1:28,24:52:99:790,0,935
chrVII	690998	.	C	T	819.77	PASS	AC=1;AF=0.5;AN=2;BaseQRankSum=-0.679;DP=59;Dels=0.0;FS=0.0;HaplotypeScore=0.0;MLEAC=1;MLEAF=0.5;MQ=42.0;MQ0=0;MQRankSum=2.191;QD=13.89;ReadPosRankSum=-1.305	GT:AD:DP:GQ:PL	0/1:33,26:59:99:848,0,1142
chrVII	691628	.	C	T	1153.77	PASS	AC=1;AF=0.5;AN=2;BaseQRankSum=-1.057;DP=71;Dels=0.0;FS=0.0;HaplotypeScore=0.0;MLEAC=1;MLEAF=0.5;MQ=41.97;MQ0=0;MQRankSum=0.017;QD=16.25;ReadPosRankSum=-0.052	GT:AD:DP:GQ:PL	0/1:32,39:71:99:1182,0,941
chrVII	692748	.	G	A	367.77	PASS	AC=1;AF=0.5;AN=2;BaseQRankSum=-1.338;DP=47;Dels=0.0;FS=0.0;HaplotypeScore=0.0;MLEAC=1;MLEAF=0.5;MQ=42.0;MQ0=0;MQRankSum=0.849;QD=7.82;ReadPosRankSum=-0.244	GT:AD:DP:GQ:PL	0/1:33,14:47:99:396,0,1194
chrVII	693178	.	C	T	1359.77	PASS	AC=1;AF=0.5;AN=2;BaseQRankSum=-0.656;DP=75;Dels=0.0;FS=7.965;HaplotypeScore=0.0;MLEAC=1;MLEAF=0.5;MQ=42.0;MQ0=0;MQRankSum=0.72;QD=18.13;ReadPosRankSum=1.585	GT:AD:DP:GQ:PL	0/1:33,42:75:99:1388,0,1068
chrVII	696397	.	A	G	2133.77	PASS	AC=1;AF=0.5;AN=2;BaseQRankSum=0.364;DP=97;Dels=0.0;FS=1.732;HaplotypeScore=0.0;MLEAC=1;MLEAF=0.5;MQ=42.0;MQ0=0;MQRankSum=2.655;QD=22.0;ReadPosRankSum=0.274	GT:AD:DP:GQ:PL	0/1:35,62:97:99:2162,0,1099
chrVII	697636	.	C	T	688.77	PASS	AC=1;AF=0.5;AN=2;BaseQRankSum=-2.251;DP=61;Dels=0.0;FS=1.007;HaplotypeScore=0.0;MLEAC=1;MLEAF=0.5;MQ=42.0;MQ0=0;MQRankSum=0.125;QD=11.29;ReadPosRankSum=-0.975	GT:AD:DP:GQ:PL	0/1:36,25:61:99:717,0,1254
chrVII	716803	.	G	A	1064.77	PASS	AC=1;AF=0.5;AN=2;BaseQRankSum=-0.383;DP=61;Dels=0.0;FS=2.149;HaplotypeScore=0.0;MLEAC=1;MLEAF=0.5;MQ=42.0;MQ0=0;MQRankSum=-0.96;QD=17.46;ReadPosRankSum=-0.383	GT:AD:DP:GQ:PL	0/1:29,32:61:99:1093,0,984
chrVII	722953	.	G	A	482.77	PASS	AC=1;AF=0.5;AN=2;BaseQRankSum=-0.592;DP=46;Dels=0.0;FS=11.684;HaplotypeScore=0.0;MLEAC=1;MLEAF=0.5;MQ=42.0;MQ0=0;MQRankSum=-0.478;QD=10.49;ReadPosRankSum=-0.842	GT:AD:DP:GQ:PL	0/1:29,17:46:99:511,0,950
chrVII	726293	.	C	T	740.77	PASS	AC=1;AF=0.5;AN=2;BaseQRankSum=0.518;DP=55;Dels=0.0;FS=5.43;HaplotypeScore=0.0;MLEAC=1;MLEAF=0.5;MQ=42.0;MQ0=0;MQRankSum=-0.552;QD=13.47;ReadPosRankSum=0.008	GT:AD:DP:GQ:PL	0/1:31,24:55:99:769,0,1051
chrVII	742424	.	G	A	850.77	PASS	AC=1;AF=0.5;AN=2;BaseQRankSum=0.742;DP=49;Dels=0.0;FS=6.406;HaplotypeScore=0.0;MLEAC=1;MLEAF=0.5;MQ=42.0;MQ0=0;MQRankSum=-0.865;QD=17.36;ReadPosRankSum=2.349	GT:AD:DP:GQ:PL	0/1:20,29:49:99:879,0,621
chrVII	742560	.	G	A	782.77	PASS	AC=1;AF=0.5;AN=2;BaseQRankSum=1.645;DP=54;Dels=0.0;FS=7.696;HaplotypeScore=0.0;MLEAC=1;MLEAF=0.5;MQ=42.0;MQ0=0;MQRankSum=0.444;QD=14.5;ReadPosRankSum=0.148	GT:AD:DP:GQ:PL	0/1:30,24:54:99:811,0,1018
chrVII	747813	.	C	T	969.77	PASS	AC=1;AF=0.5;AN=2;BaseQRankSum=-0.492;DP=56;Dels=0.0;FS=9.814;HaplotypeScore=0.0;MLEAC=1;MLEAF=0.5;MQ=42.0;MQ0=0;MQRankSum=0.836;QD=17.32;ReadPosRankSum=-1.377	GT:AD:DP:GQ:PL	0/1:27,29:56:99:998,0,905
chrVII	754123	.	C	T	905.77	PASS	AC=1;AF=0.5;AN=2;BaseQRankSum=0.0;DP=52;Dels=0.0;FS=2.504;HaplotypeScore=0.0;MLEAC=1;MLEAF=0.5;MQ=42.0;MQ0=0;MQRankSum=-1.447;QD=17.42;ReadPosRankSum=-0.916	GT:AD:DP:GQ:PL	0/1:25,27:52:99:934,0,822
chrVII	757134	.	T	C	996.77	PASS	AC=1;AF=0.5;AN=2;BaseQRankSum=1.649;DP=58;Dels=0.0;FS=3.54;HaplotypeScore=1.7845;MLEAC=1;MLEAF=0.5;MQ=42.0;MQ0=0;MQRankSum=0.534;QD=17.19;ReadPosRankSum=1.335	GT:AD:DP:GQ:PL	0/1:25,33:58:99:1025,0,753
chrVII	759875	.	T	C	696.77	PASS	AC=1;AF=0.5;AN=2;BaseQRankSum=-0.138;DP=57;Dels=0.0;FS=5.609;HaplotypeScore=0.0;MLEAC=1;MLEAF=0.5;MQ=42.0;MQ0=0;MQRankSum=-2.139;QD=12.22;ReadPosRankSum=0.838	GT:AD:DP:GQ:PL	0/1:34,23:57:99:725,0,1157
chrVII	774473	.	C	T	465.77	PASS	AC=1;AF=0.5;AN=2;BaseQRankSum=-1.918;DP=50;Dels=0.0;FS=56.74;HaplotypeScore=6.2547;MLEAC=1;MLEAF=0.5;MQ=41.17;MQ0=1;MQRankSum=-0.715;QD=9.32;ReadPosRankSum=1.13	GT:AD:DP:GQ:PL	0/1:31,19:50:99:494,0,1066
chrVII	777840	.	T	C	453.77	PASS	AC=1;AF=0.5;AN=2;BaseQRankSum=0.42;DP=41;Dels=0.0;FS=4.613;HaplotypeScore=0.0;MLEAC=1;MLEAF=0.5;MQ=42.0;MQ0=0;MQRankSum=-0.068;QD=11.07;ReadPosRankSum=0.88	GT:AD:DP:GQ:PL	0/1:26,15:41:99:482,0,901
chrVII	783803	.	G	A	756.77	PASS	AC=1;AF=0.5;AN=2;BaseQRankSum=-1.358;DP=59;Dels=0.0;FS=2.256;HaplotypeScore=0.0;MLEAC=1;MLEAF=0.5;MQ=42.0;MQ0=0;MQRankSum=-1.68;QD=12.83;ReadPosRankSum=-1.741	GT:AD:DP:GQ:PL	0/1:34,25:59:99:785,0,1172
chrVII	787024	.	T	C	673.77	PASS	AC=1;AF=0.5;AN=2;BaseQRankSum=-0.377;DP=56;Dels=0.0;FS=4.043;HaplotypeScore=0.7887;MLEAC=1;MLEAF=0.5;MQ=42.0;MQ0=0;MQRankSum=0.445;QD=12.03;ReadPosRankSum=0.294	GT:AD:DP:GQ:PL	0/1:34,22:56:99:702,0,1175
chrVII	802112	.	C	T	638.77	PASS	AC=1;AF=0.5;AN=2;BaseQRankSum=-1.397;DP=43;Dels=0.0;FS=1.172;HaplotypeScore=0.0;MLEAC=1;MLEAF=0.5;MQ=42.0;MQ0=0;MQRankSum=-0.474;QD=14.86;ReadPosRankSum=1.834	GT:AD:DP:GQ:PL	0/1:22,21:43:99:667,0,745
chrVII	804873	.	C	T	1235.77	PASS	AC=1;AF=0.5;AN=2;BaseQRankSum=-1.214;DP=66;Dels=0.0;FS=3.402;HaplotypeScore=0.0;MLEAC=1;MLEAF=0.5;MQ=42.0;MQ0=0;MQRankSum=0.349;QD=18.72;ReadPosRankSum=-1.731	GT:AD:DP:GQ:PL	0/1:29,37:66:99:1264,0,954
chrVII	828992	.	C	A	153.77	PASS	AC=1;AF=0.5;AN=2;BaseQRankSum=-0.934;DP=57;Dels=0.0;FS=53.065;HaplotypeScore=0.0;MLEAC=1;MLEAF=0.5;MQ=42.0;MQ0=0;MQRankSum=-0.766;QD=2.7;ReadPosRankSum=1.878	GT:AD:DP:GQ:PL	0/1:47,10:57:99:182,0,1650
chrVII	848439	.	G	T	476.77	PASS	AC=1;AF=0.5;AN=2;BaseQRankSum=-1.866;DP=36;Dels=0.0;FS=40.033;HaplotypeScore=2.7781;MLEAC=1;MLEAF=0.5;MQ=41.02;MQ0=0;MQRankSum=1.509;QD=13.24;ReadPosRankSum=1.087	GT:AD:DP:GQ:PL	0/1:14,22:36:99:505,0,369
chrVII	848440	.	A	T	486.77	PASS	AC=1;AF=0.5;AN=2;BaseQRankSum=-1.929;DP=35;Dels=0.0;FS=40.728;HaplotypeScore=2.7781;MLEAC=1;MLEAF=0.5;MQ=40.99;MQ0=0;MQRankSum=1.314;QD=13.91;ReadPosRankSum=0.768	GT:AD:DP:GQ:PL	0/1:13,22:35:99:515,0,365
chrVII	851065	.	G	A	1044.77	PASS	AC=1;AF=0.5;AN=2;BaseQRankSum=0.23;DP=60;Dels=0.0;FS=0.0;HaplotypeScore=0.0;MLEAC=1;MLEAF=0.5;MQ=42.0;MQ0=0;MQRankSum=-0.289;QD=17.41;ReadPosRankSum=0.23	GT:AD:DP:GQ:PL	0/1:28,32:60:99:1073,0,938
chrVII	907696	.	G	A	731.77	PASS	AC=1;AF=0.5;AN=2;BaseQRankSum=-1.588;DP=52;Dels=0.0;FS=5.86;HaplotypeScore=0.0;MLEAC=1;MLEAF=0.5;MQ=42.0;MQ0=0;MQRankSum=-1.533;QD=14.07;ReadPosRankSum=-1.239	GT:AD:DP:GQ:PL	0/1:28,24:52:99:760,0,956
chrVII	911391	.	C	T	915.77	PASS	AC=1;AF=0.5;AN=2;BaseQRankSum=0.537;DP=50;Dels=0.0;FS=1.101;HaplotypeScore=0.8321;MLEAC=1;MLEAF=0.5;MQ=42.0;MQ0=0;MQRankSum=-0.518;QD=18.32;ReadPosRankSum=-1.436	GT:AD:DP:GQ:PL	0/1:22,28:50:99:944,0,690
chrVII	926138	.	C	T	619.77	PASS	AC=1;AF=0.5;AN=2;BaseQRankSum=0.651;DP=45;Dels=0.0;FS=0.0;HaplotypeScore=0.0;MLEAC=1;MLEAF=0.5;MQ=42.0;MQ0=0;MQRankSum=0.742;QD=13.77;ReadPosRankSum=0.217	GT:AD:DP:GQ:PL	0/1:25,20:45:99:648,0,834
chrVII	926227	.	G	A	413.77	PASS	AC=1;AF=0.5;AN=2;BaseQRankSum=-0.152;DP=35;Dels=0.0;FS=3.127;HaplotypeScore=0.0;MLEAC=1;MLEAF=0.5;MQ=42.0;MQ0=0;MQRankSum=-1.094;QD=11.82;ReadPosRankSum=-0.017	GT:AD:DP:GQ:PL	0/1:21,14:35:99:442,0,675
chrVII	927619	.	T	C	506.77	PASS	AC=1;AF=0.5;AN=2;BaseQRankSum=-1.085;DP=44;Dels=0.0;FS=0.0;HaplotypeScore=0.7887;MLEAC=1;MLEAF=0.5;MQ=42.0;MQ0=0;MQRankSum=0.603;QD=11.52;ReadPosRankSum=-0.434	GT:AD:DP:GQ:PL	0/1:27,17:44:99:535,0,937
chrVII	928585	.	G	A	712.77	PASS	AC=1;AF=0.5;AN=2;BaseQRankSum=-0.147;DP=52;Dels=0.0;FS=10.476;HaplotypeScore=0.0;MLEAC=1;MLEAF=0.5;MQ=42.0;MQ0=0;MQRankSum=-0.737;QD=13.71;ReadPosRankSum=0.129	GT:AD:DP:GQ:PL	0/1:29,23:52:99:741,0,970
chrVII	939775	.	A	T	242.77	PASS	AC=1;AF=0.5;AN=2;BaseQRankSum=-2.006;DP=46;Dels=0.0;FS=50.063;HaplotypeScore=0.734;MLEAC=1;MLEAF=0.5;MQ=41.08;MQ0=2;MQRankSum=-0.434;QD=5.28;ReadPosRankSum=0.813	GT:AD:DP:GQ:PL	0/1:35,11:46:99:271,0,1146
chrVII	939793	.	C	T	410.77	PASS	AC=1;AF=0.5;AN=2;BaseQRankSum=-1.971;DP=40;Dels=0.0;FS=59.768;HaplotypeScore=0.0;MLEAC=1;MLEAF=0.5;MQ=40.94;MQ0=2;MQRankSum=-2.957;QD=10.27;ReadPosRankSum=-0.239	GT:AD:DP:GQ:PL	0/1:24,16:40:99:439,0,739
chrVII	939908	.	G	A	1433.77	PASS	AC=2;AF=1.0;AN=2;DP=36;Dels=0.0;FS=0.0;HaplotypeScore=0.0;MLEAC=2;MLEAF=1.0;MQ=42.0;MQ0=0;QD=32.74	GT:AD:DP:GQ:PL	1/1:0,36:36:99:1462,108,0
chrVII	940434	.	A	G	1702.77	PASS	AC=2;AF=1.0;AN=2;DP=45;Dels=0.0;FS=0.0;HaplotypeScore=0.0;MLEAC=2;MLEAF=1.0;MQ=42.0;MQ0=0;QD=29.59	GT:AD:DP:GQ:PL	1/1:0,45:45:99:1731,132,0
chrVII	954323	.	T	C	555.77	PASS	AC=1;AF=0.5;AN=2;BaseQRankSum=0.557;DP=40;Dels=0.0;FS=0.0;HaplotypeScore=0.8321;MLEAC=1;MLEAF=0.5;MQ=42.0;MQ0=0;MQRankSum=-1.21;QD=13.89;ReadPosRankSum=-0.313	GT:AD:DP:GQ:PL	0/1:22,18:40:99:584,0,714
chrVII	960106	.	C	T	678.77	PASS	AC=1;AF=0.5;AN=2;BaseQRankSum=-0.399;DP=57;Dels=0.0;FS=1.033;HaplotypeScore=0.0;MLEAC=1;MLEAF=0.5;MQ=42.0;MQ0=0;MQRankSum=-1.212;QD=11.91;ReadPosRankSum=-1.212	GT:AD:DP:GQ:PL	0/1:34,23:57:99:707,0,1144
chrVII	964031	.	T	C	663.77	PASS	AC=1;AF=0.5;AN=2;BaseQRankSum=0.796;DP=41;Dels=0.0;FS=0.0;HaplotypeScore=0.0;MLEAC=1;MLEAF=0.5;MQ=42.0;MQ0=0;MQRankSum=2.282;QD=16.19;ReadPosRankSum=0.613	GT:AD:DP:GQ:PL	0/1:20,21:41:99:692,0,653
chrVII	967528	.	G	A	898.77	PASS	AC=1;AF=0.5;AN=2;BaseQRankSum=0.979;DP=47;Dels=0.0;FS=11.844;HaplotypeScore=0.0;MLEAC=1;MLEAF=0.5;MQ=42.0;MQ0=0;MQRankSum=-0.29;QD=19.12;ReadPosRankSum=1.56	GT:AD:DP:GQ:PL	0/1:20,27:47:99:927,0,558
chrVII	968591	.	C	T	785.77	PASS	AC=1;AF=0.5;AN=2;BaseQRankSum=-1.207;DP=42;Dels=0.0;FS=2.729;HaplotypeScore=0.0;MLEAC=1;MLEAF=0.5;MQ=42.0;MQ0=0;MQRankSum=0.013;QD=18.71;ReadPosRankSum=-1.156	GT:AD:DP:GQ:PL	0/1:18,24:42:99:814,0,592
chrVII	968857	.	G	A	851.77	PASS	AC=1;AF=0.5;AN=2;BaseQRankSum=-1.37;DP=48;Dels=0.0;FS=6.04;HaplotypeScore=0.7887;MLEAC=1;MLEAF=0.5;MQ=42.0;MQ0=0;MQRankSum=-0.889;QD=17.75;ReadPosRankSum=0.972	GT:AD:DP:GQ:PL	0/1:20,28:48:99:880,0,616
chrVII	969604	.	C	T	724.77	PASS	AC=1;AF=0.5;AN=2;BaseQRankSum=-1.695;DP=45;Dels=0.0;FS=0.0;HaplotypeScore=0.0;MLEAC=1;MLEAF=0.5;MQ=42.0;MQ0=0;MQRankSum=0.535;QD=16.11;ReadPosRankSum=0.011	GT:AD:DP:GQ:PL	0/1:21,24:45:99:753,0,681
chrVII	969842	.	C	T	751.77	PASS	AC=1;AF=0.5;AN=2;BaseQRankSum=0.711;DP=49;Dels=0.0;FS=1.097;HaplotypeScore=0.0;MLEAC=1;MLEAF=0.5;MQ=42.0;MQ0=0;MQRankSum=-0.11;QD=15.34;ReadPosRankSum=-2.033	GT:AD:DP:GQ:PL	0/1:26,23:49:99:780,0,884
chrVII	979828	.	T	C	922.77	PASS	AC=1;AF=0.5;AN=2;BaseQRankSum=1.661;DP=53;Dels=0.0;FS=3.85;HaplotypeScore=0.0;MLEAC=1;MLEAF=0.5;MQ=41.6;MQ0=1;MQRankSum=-1.349;QD=17.41;ReadPosRankSum=1.992	GT:AD:DP:GQ:PL	0/1:25,28:53:99:951,0,779
chrVII	991427	.	C	T	1248.77	PASS	AC=1;AF=0.5;AN=2;BaseQRankSum=0.409;DP=58;Dels=0.0;FS=0.0;HaplotypeScore=0.9916;MLEAC=1;MLEAF=0.5;MQ=42.0;MQ0=0;MQRankSum=1.482;QD=21.53;ReadPosRankSum=0.168	GT:AD:DP:GQ:PL	0/1:22,36:58:99:1277,0,697
chrVII	991596	.	C	T	1179.77	PASS	AC=1;AF=0.5;AN=2;BaseQRankSum=2.059;DP=62;Dels=0.0;FS=9.078;HaplotypeScore=0.0;MLEAC=1;MLEAF=0.5;MQ=42.0;MQ0=0;MQRankSum=0.426;QD=19.03;ReadPosRankSum=0.667	GT:AD:DP:GQ:PL	0/1:27,35:62:99:1208,0,859
chrVII	995861	.	T	C	974.77	PASS	AC=1;AF=0.5;AN=2;BaseQRankSum=-0.839;DP=64;Dels=0.0;FS=0.0;HaplotypeScore=0.0;MLEAC=1;MLEAF=0.5;MQ=42.0;MQ0=0;MQRankSum=-0.759;QD=15.23;ReadPosRankSum=0.557	GT:AD:DP:GQ:PL	0/1:32,32:64:99:1003,0,1018
chrVII	1005917	.	G	A	946.77	PASS	AC=1;AF=0.5;AN=2;BaseQRankSum=-1.486;DP=60;Dels=0.0;FS=0.0;HaplotypeScore=0.0;MLEAC=1;MLEAF=0.5;MQ=42.0;MQ0=0;MQRankSum=-1.678;QD=15.78;ReadPosRankSum=-1.708	GT:AD:DP:GQ:PL	0/1:30,30:60:99:975,0,952
chrVII	1006868	.	T	C	603.77	PASS	AC=1;AF=0.5;AN=2;BaseQRankSum=0.819;DP=43;Dels=0.0;FS=1.161;HaplotypeScore=0.0;MLEAC=1;MLEAF=0.5;MQ=42.0;MQ0=0;MQRankSum=0.208;QD=14.04;ReadPosRankSum=-1.088	GT:AD:DP:GQ:PL	0/1:24,19:43:99:632,0,799
chrVII	1007111	.	G	A	874.77	PASS	AC=1;AF=0.5;AN=2;BaseQRankSum=2.313;DP=62;Dels=0.0;FS=0.0;HaplotypeScore=0.734;MLEAC=1;MLEAF=0.5;MQ=42.0;MQ0=0;MQRankSum=-1.789;QD=14.11;ReadPosRankSum=-0.672	GT:AD:DP:GQ:PL	0/1:34,28:62:99:903,0,1019
chrVII	1008529	.	G	A	559.77	PASS	AC=1;AF=0.5;AN=2;BaseQRankSum=-2.173;DP=53;Dels=0.0;FS=4.031;HaplotypeScore=1.9559;MLEAC=1;MLEAF=0.5;MQ=41.73;MQ0=0;MQRankSum=-0.082;QD=10.56;ReadPosRankSum=0.318	GT:AD:DP:GQ:PL	0/1:32,21:53:99:588,0,1123
chrVII	1008889	.	T	C	698.77	PASS	AC=1;AF=0.5;AN=2;BaseQRankSum=-0.197;DP=65;Dels=0.0;FS=16.915;HaplotypeScore=0.0;MLEAC=1;MLEAF=0.5;MQ=42.0;MQ0=0;MQRankSum=0.197;QD=10.75;ReadPosRankSum=0.374	GT:AD:DP:GQ:PL	0/1:41,24:65:99:727,0,1410
chrVII	1023552	.	G	A	1005.77	PASS	AC=1;AF=0.5;AN=2;BaseQRankSum=0.412;DP=61;Dels=0.0;FS=3.503;HaplotypeScore=0.0;MLEAC=1;MLEAF=0.5;MQ=42.0;MQ0=0;MQRankSum=-1.509;QD=16.49;ReadPosRankSum=0.585	GT:AD:DP:GQ:PL	0/1:29,32:61:99:1034,0,912
chrVII	1028835	.	G	A	810.77	PASS	AC=1;AF=0.5;AN=2;BaseQRankSum=0.963;DP=62;Dels=0.0;FS=9.035;HaplotypeScore=0.734;MLEAC=1;MLEAF=0.5;MQ=42.0;MQ0=0;MQRankSum=-0.25;QD=13.08;ReadPosRankSum=0.036	GT:AD:DP:GQ:PL	0/1:36,26:62:99:839,0,1184
chrVII	1029484	.	G	A	779.77	PASS	AC=1;AF=0.5;AN=2;BaseQRankSum=-0.069;DP=59;Dels=0.0;FS=2.256;HaplotypeScore=0.0;MLEAC=1;MLEAF=0.5;MQ=42.0;MQ0=0;MQRankSum=-1.189;QD=13.22;ReadPosRankSum=0.867	GT:AD:DP:GQ:PL	0/1:34,25:59:99:808,0,1177
chrVII	1031202	.	G	A	617.77	PASS	AC=1;AF=0.5;AN=2;BaseQRankSum=-1.709;DP=44;Dels=0.0;FS=0.0;HaplotypeScore=2.3113;MLEAC=1;MLEAF=0.5;MQ=41.54;MQ0=0;MQRankSum=-0.813;QD=14.04;ReadPosRankSum=-0.46	GT:AD:DP:GQ:PL	0/1:24,20:44:99:646,0,800
chrVII	1032598	.	T	C	706.77	PASS	AC=1;AF=0.5;AN=2;BaseQRankSum=0.618;DP=51;Dels=0.0;FS=4.035;HaplotypeScore=0.0;MLEAC=1;MLEAF=0.5;MQ=42.0;MQ0=0;MQRankSum=0.181;QD=13.86;ReadPosRankSum=0.276	GT:AD:DP:GQ:PL	0/1:29,22:51:99:735,0,995
chrVII	1033554	.	T	C	978.77	PASS	AC=1;AF=0.5;AN=2;BaseQRankSum=0.909;DP=62;Dels=0.0;FS=4.985;HaplotypeScore=0.0;MLEAC=1;MLEAF=0.5;MQ=41.97;MQ0=0;MQRankSum=-0.063;QD=15.79;ReadPosRankSum=1.12	GT:AD:DP:GQ:PL	0/1:32,30:62:99:1007,0,1089
chrVII	1043103	.	C	T	816.77	PASS	AC=1;AF=0.5;AN=2;BaseQRankSum=1.445;DP=55;Dels=0.0;FS=0.0;HaplotypeScore=0.7887;MLEAC=1;MLEAF=0.5;MQ=42.0;MQ0=0;MQRankSum=-0.245;QD=14.85;ReadPosRankSum=1.783	GT:AD:DP:GQ:PL	0/1:30,25:55:99:845,0,1012
chrVII	1043280	.	G	A	520.77	PASS	AC=1;AF=0.5;AN=2;BaseQRankSum=2.779;DP=50;Dels=0.0;FS=4.235;HaplotypeScore=0.0;MLEAC=1;MLEAF=0.5;MQ=42.0;MQ0=0;MQRankSum=0.172;QD=10.42;ReadPosRankSum=1.061	GT:AD:DP:GQ:PL	0/1:32,18:50:99:549,0,1054
chrVII	1044987	.	C	T	853.77	PASS	AC=1;AF=0.5;AN=2;BaseQRankSum=1.792;DP=54;Dels=0.0;FS=9.423;HaplotypeScore=0.0;MLEAC=1;MLEAF=0.5;MQ=42.0;MQ0=0;MQRankSum=0.493;QD=15.81;ReadPosRankSum=0.424	GT:AD:DP:GQ:PL	0/1:28,26:54:99:882,0,908
chrVII	1045379	.	T	C	1195.77	PASS	AC=1;AF=0.5;AN=2;BaseQRankSum=0.666;DP=65;Dels=0.0;FS=2.092;HaplotypeScore=0.0;MLEAC=1;MLEAF=0.5;MQ=42.0;MQ0=0;MQRankSum=-0.284;QD=18.4;ReadPosRankSum=1.089	GT:AD:DP:GQ:PL	0/1:29,36:65:99:1224,0,952
chrVII	1059814	.	C	T	1523.77	PASS	AC=1;AF=0.5;AN=2;BaseQRankSum=2.077;DP=81;Dels=0.0;FS=0.83;HaplotypeScore=0.0;MLEAC=1;MLEAF=0.5;MQ=42.0;MQ0=0;MQRankSum=-1.354;QD=18.81;ReadPosRankSum=2.447	GT:AD:DP:GQ:PL	0/1:36,45:81:99:1552,0,1127
chrVII	1061962	.	G	A	295.77	PASS	AC=1;AF=0.5;AN=2;BaseQRankSum=-1.502;DP=41;Dels=0.0;FS=10.436;HaplotypeScore=0.7887;MLEAC=1;MLEAF=0.5;MQ=41.95;MQ0=0;MQRankSum=1.042;QD=7.21;ReadPosRankSum=0.122	GT:AD:DP:GQ:PL	0/1:26,15:41:99:324,0,824
chrVII	1063723	.	A	T	600.77	PASS	AC=1;AF=0.5;AN=2;BaseQRankSum=1.63;DP=30;Dels=0.0;FS=16.276;HaplotypeScore=8.9724;MLEAC=1;MLEAF=0.5;MQ=40.71;MQ0=0;MQRankSum=-0.91;QD=20.03;ReadPosRankSum=1.588	GT:AD:DP:GQ:PL	0/1:12,18:30:99:629,0,379
chrVII	1064002	.	G	A	978.77	PASS	AC=1;AF=0.5;AN=2;BaseQRankSum=0.647;DP=59;Dels=0.0;FS=1.033;HaplotypeScore=0.0;MLEAC=1;MLEAF=0.5;MQ=42.0;MQ0=0;MQRankSum=-0.555;QD=16.59;ReadPosRankSum=-0.92	GT:AD:DP:GQ:PL	0/1:27,32:59:99:1007,0,773
chrVII	1065336	.	C	T	251.77	PASS	AC=1;AF=0.5;AN=2;BaseQRankSum=0.693;DP=25;Dels=0.0;FS=1.569;HaplotypeScore=0.0;MLEAC=1;MLEAF=0.5;MQ=42.0;MQ0=0;MQRankSum=0.86;QD=10.07;ReadPosRankSum=1.914	GT:AD:DP:GQ:PL	0/1:15,10:25:99:280,0,487
chrVII	1066026	.	G	A	871.77	PASS	AC=1;AF=0.5;AN=2;BaseQRankSum=-0.623;DP=56;Dels=0.0;FS=1.052;HaplotypeScore=0.0;MLEAC=1;MLEAF=0.5;MQ=42.0;MQ0=0;MQRankSum=-0.049;QD=15.57;ReadPosRankSum=-0.541	GT:AD:DP:GQ:PL	0/1:29,27:56:99:900,0,921
chrVII	1069476	.	G	A	808.77	PASS	AC=1;AF=0.5;AN=2;BaseQRankSum=0.456;DP=40;Dels=0.0;FS=9.774;HaplotypeScore=0.0;MLEAC=1;MLEAF=0.5;MQ=42.0;MQ0=0;MQRankSum=1.311;QD=20.22;ReadPosRankSum=0.014	GT:AD:DP:GQ:PL	0/1:16,24:40:99:837,0,515
chrVIII	7489	.	G	A	425.77	PASS	AC=1;AF=0.5;AN=2;BaseQRankSum=-1.57;DP=43;Dels=0.0;FS=47.36;HaplotypeScore=0.0;MLEAC=1;MLEAF=0.5;MQ=42.0;MQ0=0;MQRankSum=-1.143;QD=9.9;ReadPosRankSum=2.425	GT:AD:DP:GQ:PL	0/1:27,16:43:99:454,0,893
chrVIII	8153	.	C	T	853.77	PASS	AC=1;AF=0.5;AN=2;BaseQRankSum=1.146;DP=57;Dels=0.0;FS=1.006;HaplotypeScore=0.0;MLEAC=1;MLEAF=0.5;MQ=42.0;MQ0=0;MQRankSum=1.162;QD=14.98;ReadPosRankSum=-0.184	GT:AD:DP:GQ:PL	0/1:31,26:57:99:882,0,1074
chrVIII	11292	.	G	A	704.77	PASS	AC=1;AF=0.5;AN=2;BaseQRankSum=0.587;DP=38;Dels=0.0;FS=0.0;HaplotypeScore=0.0;MLEAC=1;MLEAF=0.5;MQ=42.0;MQ0=0;MQRankSum=0.176;QD=18.55;ReadPosRankSum=-0.323	GT:AD:DP:GQ:PL	0/1:17,21:38:99:733,0,558
chrVIII	20970	.	C	T	985.77	PASS	AC=1;AF=0.5;AN=2;BaseQRankSum=2.138;DP=63;Dels=0.0;FS=0.973;HaplotypeScore=0.0;MLEAC=1;MLEAF=0.5;MQ=42.0;MQ0=0;MQRankSum=0.983;QD=15.65;ReadPosRankSum=0.928	GT:AD:DP:GQ:PL	0/1:32,31:63:99:1014,0,1046
chrVIII	21762	.	C	T	936.77	PASS	AC=1;AF=0.5;AN=2;BaseQRankSum=-0.279;DP=57;Dels=0.0;FS=2.481;HaplotypeScore=0.7887;MLEAC=1;MLEAF=0.5;MQ=42.0;MQ0=0;MQRankSum=-0.998;QD=16.43;ReadPosRankSum=-2.067	GT:AD:DP:GQ:PL	0/1:28,29:57:99:965,0,905
chrVIII	29849	.	C	T	825.77	PASS	AC=1;AF=0.5;AN=2;BaseQRankSum=0.047;DP=44;Dels=0.0;FS=1.232;HaplotypeScore=0.7887;MLEAC=1;MLEAF=0.5;MQ=42.0;MQ0=0;MQRankSum=-1.635;QD=18.77;ReadPosRankSum=-1.232	GT:AD:DP:GQ:PL	0/1:19,25:44:99:854,0,624
chrVIII	35198	.	G	T	366.77	PASS	AC=1;AF=0.5;AN=2;BaseQRankSum=-0.509;DP=29;Dels=0.0;FS=34.084;HaplotypeScore=0.734;MLEAC=1;MLEAF=0.5;MQ=41.73;MQ0=0;MQRankSum=0.022;QD=12.65;ReadPosRankSum=2.59	GT:AD:DP:GQ:PL	0/1:17,12:29:99:395,0,595
chrVIII	35218	.	A	T	158.77	PASS	AC=1;AF=0.5;AN=2;BaseQRankSum=0.456;DP=32;Dels=0.0;FS=27.185;HaplotypeScore=0.0;MLEAC=1;MLEAF=0.5;MQ=41.76;MQ0=0;MQRankSum=-1.231;QD=4.96;ReadPosRankSum=1.504	GT:AD:DP:GQ:PL	0/1:25,7:32:99:187,0,922
chrVIII	35219	.	A	T	160.77	PASS	AC=1;AF=0.5;AN=2;BaseQRankSum=-0.41;DP=32;Dels=0.0;FS=27.185;HaplotypeScore=0.0;MLEAC=1;MLEAF=0.5;MQ=41.76;MQ0=0;MQRankSum=-1.413;QD=5.02;ReadPosRankSum=1.322	GT:AD:DP:GQ:PL	0/1:25,7:32:99:189,0,925
chrVIII	40843	.	G	A	798.77	PASS	AC=1;AF=0.5;AN=2;BaseQRankSum=1.627;DP=56;Dels=0.0;FS=7.438;HaplotypeScore=1.782;MLEAC=1;MLEAF=0.5;MQ=42.0;MQ0=0;MQRankSum=-0.244;QD=14.26;ReadPosRankSum=-0.379	GT:AD:DP:GQ:PL	0/1:29,26:56:99:827,0,903
chrVIII	65590	.	T	C	563.77	PASS	AC=1;AF=0.5;AN=2;BaseQRankSum=0.921;DP=40;Dels=0.0;FS=0.0;HaplotypeScore=0.0;MLEAC=1;MLEAF=0.5;MQ=42.0;MQ0=0;MQRankSum=0.975;QD=14.09;ReadPosRankSum=-0.569	GT:AD:DP:GQ:PL	0/1:21,19:40:99:592,0,639
chrVIII	78695	.	T	A	110.77	PASS	AC=1;AF=0.5;AN=2;BaseQRankSum=-4.007;DP=52;Dels=0.0;FS=56.133;HaplotypeScore=1.4679;MLEAC=1;MLEAF=0.5;MQ=42.0;MQ0=0;MQRankSum=-0.489;QD=2.13;ReadPosRankSum=2.639	GT:AD:DP:GQ:PL	0/1:40,12:52:99:139,0,1362
chrVIII	78903	.	T	A	141.77	PASS	AC=1;AF=0.5;AN=2;BaseQRankSum=-3.772;DP=43;Dels=0.0;FS=43.784;HaplotypeScore=4.9657;MLEAC=1;MLEAF=0.5;MQ=41.91;MQ0=0;MQRankSum=-1.322;QD=3.3;ReadPosRankSum=0.905	GT:AD:DP:GQ:PL	0/1:32,11:43:99:170,0,1072
chrVIII	122695	.	G	A	150.77	PASS	AC=1;AF=0.5;AN=2;BaseQRankSum=-0.193;DP=58;Dels=0.0;FS=44.858;HaplotypeScore=0.8667;MLEAC=1;MLEAF=0.5;MQ=40.75;MQ0=0;MQRankSum=1.697;QD=2.6;ReadPosRankSum=2.684	GT:AD:DP:GQ:PL	0/1:49,9:58:99:179,0,1673
chrVIII	127594	.	T	A	545.77	PASS	AC=1;AF=0.5;AN=2;BaseQRankSum=2.124;DP=43;Dels=0.0;FS=48.692;HaplotypeScore=0.7887;MLEAC=1;MLEAF=0.5;MQ=42.0;MQ0=0;MQRankSum=0.932;QD=12.69;ReadPosRankSum=2.298	GT:AD:DP:GQ:PL	0/1:26,17:43:99:574,0,884
chrVIII	143580	.	G	A	919.77	PASS	AC=1;AF=0.5;AN=2;BaseQRankSum=2.348;DP=48;Dels=0.0;FS=2.508;HaplotypeScore=0.0;MLEAC=1;MLEAF=0.5;MQ=42.0;MQ0=0;MQRankSum=-0.499;QD=19.16;ReadPosRankSum=0.977	GT:AD:DP:GQ:PL	0/1:21,27:48:99:948,0,631
chrVIII	152936	.	G	A	878.77	PASS	AC=1;AF=0.5;AN=2;BaseQRankSum=0.555;DP=59;Dels=0.0;FS=0.99;HaplotypeScore=0.0;MLEAC=1;MLEAF=0.5;MQ=42.0;MQ0=0;MQRankSum=-1.362;QD=14.89;ReadPosRankSum=-0.129	GT:AD:DP:GQ:PL	0/1:32,27:59:99:907,0,1074
chrVIII	155604	.	G	A	1021.77	PASS	AC=1;AF=0.5;AN=2;BaseQRankSum=-0.472;DP=52;Dels=0.0;FS=1.076;HaplotypeScore=0.0;MLEAC=1;MLEAF=0.5;MQ=42.0;MQ0=0;MQRankSum=0.62;QD=19.65;ReadPosRankSum=0.491	GT:AD:DP:GQ:PL	0/1:22,30:52:99:1050,0,733
chrVIII	155842	.	G	A	897.77	PASS	AC=1;AF=0.5;AN=2;BaseQRankSum=1.783;DP=60;Dels=0.0;FS=7.487;HaplotypeScore=0.0;MLEAC=1;MLEAF=0.5;MQ=42.0;MQ0=0;MQRankSum=0.223;QD=14.96;ReadPosRankSum=1.516	GT:AD:DP:GQ:PL	0/1:33,27:60:99:926,0,1089
chrVIII	156806	.	G	A	1255.77	PASS	AC=1;AF=0.5;AN=2;BaseQRankSum=0.639;DP=65;Dels=0.0;FS=2.069;HaplotypeScore=0.7887;MLEAC=1;MLEAF=0.5;MQ=42.0;MQ0=0;MQRankSum=0.014;QD=19.32;ReadPosRankSum=-1.482	GT:AD:DP:GQ:PL	0/1:27,37:65:99:1284,0,877
chrVIII	161790	.	G	T	195.77	PASS	AC=1;AF=0.5;AN=2;BaseQRankSum=-3.41;DP=30;Dels=0.0;FS=56.582;HaplotypeScore=0.0;MLEAC=1;MLEAF=0.5;MQ=41.93;MQ0=0;MQRankSum=0.286;QD=6.53;ReadPosRankSum=-3.849	GT:AD:DP:GQ:PL	0/1:20,10:30:99:224,0,692
chrVIII	163294	.	G	A	747.77	PASS	AC=1;AF=0.5;AN=2;BaseQRankSum=0.947;DP=47;Dels=0.0;FS=13.823;HaplotypeScore=0.0;MLEAC=1;MLEAF=0.5;MQ=42.0;MQ0=0;MQRankSum=0.777;QD=15.91;ReadPosRankSum=0.436	GT:AD:DP:GQ:PL	0/1:24,23:47:99:776,0,794
chrVIII	165915	.	G	A	673.77	PASS	AC=1;AF=0.5;AN=2;BaseQRankSum=0.07;DP=49;Dels=0.0;FS=14.257;HaplotypeScore=0.734;MLEAC=1;MLEAF=0.5;MQ=42.0;MQ0=0;MQRankSum=-2.322;QD=13.75;ReadPosRankSum=1.377	GT:AD:DP:GQ:PL	0/1:27,22:49:99:702,0,889
chrVIII	170632	.	G	A	210.77	PASS	AC=1;AF=0.5;AN=2;BaseQRankSum=-3.239;DP=28;Dels=0.0;FS=49.123;HaplotypeScore=2.574;MLEAC=1;MLEAF=0.5;MQ=40.44;MQ0=0;MQRankSum=-0.207;QD=7.53;ReadPosRankSum=1.723	GT:AD:DP:GQ:PL	0/1:14,14:28:99:239,0,441
chrVIII	173466	.	T	C	951.77	PASS	AC=1;AF=0.5;AN=2;BaseQRankSum=-0.268;DP=63;Dels=0.0;FS=0.956;HaplotypeScore=0.0;MLEAC=1;MLEAF=0.5;MQ=42.0;MQ0=0;MQRankSum=-0.007;QD=15.11;ReadPosRankSum=0.351	GT:AD:DP:GQ:PL	0/1:32,31:63:99:980,0,1044
chrVIII	183714	.	G	A	873.77	PASS	AC=1;AF=0.5;AN=2;BaseQRankSum=0.689;DP=56;Dels=0.0;FS=1.027;HaplotypeScore=0.9665;MLEAC=1;MLEAF=0.5;MQ=42.0;MQ0=0;MQRankSum=-0.066;QD=15.6;ReadPosRankSum=0.164	GT:AD:DP:GQ:PL	0/1:29,27:56:99:902,0,955
chrVIII	184107	.	G	A	779.77	PASS	AC=1;AF=0.5;AN=2;BaseQRankSum=0.303;DP=52;Dels=0.0;FS=2.419;HaplotypeScore=0.0;MLEAC=1;MLEAF=0.5;MQ=42.0;MQ0=0;MQRankSum=1.863;QD=15.0;ReadPosRankSum=-0.376	GT:AD:DP:GQ:PL	0/1:28,24:52:99:808,0,966
chrVIII	186842	.	C	T	605.77	PASS	AC=1;AF=0.5;AN=2;BaseQRankSum=-0.758;DP=40;Dels=0.0;FS=2.78;HaplotypeScore=0.0;MLEAC=1;MLEAF=0.5;MQ=42.0;MQ0=0;MQRankSum=-1.733;QD=15.14;ReadPosRankSum=-0.054	GT:AD:DP:GQ:PL	0/1:21,19:40:99:634,0,724
chrVIII	197301	.	C	T	452.77	PASS	AC=1;AF=0.5;AN=2;BaseQRankSum=1.881;DP=38;Dels=0.0;FS=44.758;HaplotypeScore=0.734;MLEAC=1;MLEAF=0.5;MQ=42.0;MQ0=0;MQRankSum=-0.179;QD=11.91;ReadPosRankSum=2.031	GT:AD:DP:GQ:PL	0/1:23,15:38:99:481,0,800
chrVIII	216634	.	G	A	1184.77	PASS	AC=1;AF=0.5;AN=2;BaseQRankSum=2.123;DP=63;Dels=0.0;FS=0.0;HaplotypeScore=0.0;MLEAC=1;MLEAF=0.5;MQ=42.0;MQ0=0;MQRankSum=-1.321;QD=18.81;ReadPosRankSum=-0.947	GT:AD:DP:GQ:PL	0/1:28,35:63:99:1213,0,874
chrVIII	225090	.	C	T	727.77	PASS	AC=1;AF=0.5;AN=2;BaseQRankSum=0.833;DP=44;Dels=0.0;FS=0.0;HaplotypeScore=0.0;MLEAC=1;MLEAF=0.5;MQ=42.0;MQ0=0;MQRankSum=-2.195;QD=16.54;ReadPosRankSum=0.716	GT:AD:DP:GQ:PL	0/1:22,22:44:99:756,0,712
chrVIII	225875	.	G	A	1520.77	PASS	AC=1;AF=0.5;AN=2;BaseQRankSum=-1.167;DP=68;Dels=0.0;FS=5.15;HaplotypeScore=0.0;MLEAC=1;MLEAF=0.5;MQ=41.97;MQ0=0;MQRankSum=0.817;QD=22.36;ReadPosRankSum=0.207	GT:AD:DP:GQ:PL	0/1:23,45:68:99:1549,0,700
chrVIII	235803	.	T	C	887.77	PASS	AC=1;AF=0.5;AN=2;BaseQRankSum=-1.24;DP=51;Dels=0.0;FS=16.104;HaplotypeScore=0.0;MLEAC=1;MLEAF=0.5;MQ=41.96;MQ0=0;MQRankSum=2.111;QD=17.41;ReadPosRankSum=0.445	GT:AD:DP:GQ:PL	0/1:23,28:51:99:916,0,759
chrVIII	237752	.	C	T	170.77	PASS	AC=1;AF=0.5;AN=2;BaseQRankSum=-2.434;DP=35;Dels=0.0;FS=49.945;HaplotypeScore=1.7128;MLEAC=1;MLEAF=0.5;MQ=40.32;MQ0=0;MQRankSum=0.472;QD=4.88;ReadPosRankSum=0.17	GT:AD:DP:GQ:PL	0/1:26,9:35:99:199,0,806
chrVIII	237753	.	C	T	131.77	PASS	AC=1;AF=0.5;AN=2;BaseQRankSum=-3.189;DP=35;Dels=0.0;FS=45.499;HaplotypeScore=1.7128;MLEAC=1;MLEAF=0.5;MQ=40.32;MQ0=0;MQRankSum=0.51;QD=3.76;ReadPosRankSum=-0.019	GT:AD:DP:GQ:PL	0/1:26,9:35:99:160,0,784
chrVIII	238967	.	C	A	116.77	PASS	AC=1;AF=0.5;AN=2;BaseQRankSum=-3.892;DP=31;Dels=0.0;FS=51.703;HaplotypeScore=3.9627;MLEAC=1;MLEAF=0.5;MQ=41.41;MQ0=0;MQRankSum=-0.996;QD=3.77;ReadPosRankSum=0.407	GT:AD:DP:GQ:PL	0/1:21,10:31:99:145,0,756
chrVIII	260095	.	C	T	807.77	PASS	AC=1;AF=0.5;AN=2;BaseQRankSum=-0.518;DP=61;Dels=0.0;FS=0.984;HaplotypeScore=0.0;MLEAC=1;MLEAF=0.5;MQ=42.0;MQ0=0;MQRankSum=-1.553;QD=13.24;ReadPosRankSum=1.262	GT:AD:DP:GQ:PL	0/1:35,26:61:99:836,0,1206
chrVIII	264137	.	C	T	1086.77	PASS	AC=1;AF=0.5;AN=2;BaseQRankSum=-0.803;DP=68;Dels=0.0;FS=4.812;HaplotypeScore=0.8321;MLEAC=1;MLEAF=0.5;MQ=42.0;MQ0=0;MQRankSum=-0.178;QD=15.98;ReadPosRankSum=1.147	GT:AD:DP:GQ:PL	0/1:34,34:68:99:1115,0,1167
chrVIII	268890	.	C	T	851.77	PASS	AC=1;AF=0.5;AN=2;BaseQRankSum=1.073;DP=59;Dels=0.0;FS=11.516;HaplotypeScore=0.734;MLEAC=1;MLEAF=0.5;MQ=42.0;MQ0=0;MQRankSum=2.701;QD=14.44;ReadPosRankSum=-0.281	GT:AD:DP:GQ:PL	0/1:32,27:59:99:880,0,1101
chrVIII	277818	.	G	T	134.77	PASS	AC=1;AF=0.5;AN=2;BaseQRankSum=-2.723;DP=48;Dels=0.0;FS=54.498;HaplotypeScore=0.0;MLEAC=1;MLEAF=0.5;MQ=42.0;MQ0=0;MQRankSum=-1.766;QD=2.81;ReadPosRankSum=2.257	GT:AD:DP:GQ:PL	0/1:37,11:48:99:163,0,1132
chrVIII	285378	.	C	T	886.77	PASS	AC=1;AF=0.5;AN=2;BaseQRankSum=-3.047;DP=64;Dels=0.0;FS=5.248;HaplotypeScore=0.0;MLEAC=1;MLEAF=0.5;MQ=42.0;MQ0=0;MQRankSum=-0.222;QD=13.86;ReadPosRankSum=-0.209	GT:AD:DP:GQ:PL	0/1:34,30:64:99:915,0,1184
chrVIII	292761	.	A	G	577.77	PASS	AC=1;AF=0.5;AN=2;BaseQRankSum=0.399;DP=51;Dels=0.0;FS=0.0;HaplotypeScore=0.0;MLEAC=1;MLEAF=0.5;MQ=42.0;MQ0=0;MQRankSum=-1.081;QD=11.33;ReadPosRankSum=0.867	GT:AD:DP:GQ:PL	0/1:32,19:51:99:606,0,1101
chrVIII	306012	.	G	A	662.77	PASS	AC=1;AF=0.5;AN=2;BaseQRankSum=0.638;DP=61;Dels=0.0;FS=0.0;HaplotypeScore=0.0;MLEAC=1;MLEAF=0.5;MQ=42.0;MQ0=0;MQRankSum=0.368;QD=10.87;ReadPosRankSum=-0.924	GT:AD:DP:GQ:PL	0/1:39,22:61:99:691,0,1303
chrVIII	308323	.	G	A	700.77	PASS	AC=1;AF=0.5;AN=2;BaseQRankSum=0.587;DP=53;Dels=0.0;FS=2.407;HaplotypeScore=0.9996;MLEAC=1;MLEAF=0.5;MQ=42.0;MQ0=0;MQRankSum=-0.749;QD=13.22;ReadPosRankSum=1.634	GT:AD:DP:GQ:PL	0/1:31,22:53:99:729,0,1042
chrVIII	320084	.	G	A	716.77	PASS	AC=1;AF=0.5;AN=2;BaseQRankSum=-1.204;DP=39;Dels=0.0;FS=0.0;HaplotypeScore=0.0;MLEAC=1;MLEAF=0.5;MQ=42.0;MQ0=0;MQRankSum=-0.92;QD=18.38;ReadPosRankSum=-0.779	GT:AD:DP:GQ:PL	0/1:17,22:39:99:745,0,531
chrVIII	334134	.	G	A	1132.77	PASS	AC=1;AF=0.5;AN=2;BaseQRankSum=0.464;DP=57;Dels=0.0;FS=1.023;HaplotypeScore=0.0;MLEAC=1;MLEAF=0.5;MQ=42.0;MQ0=0;MQRankSum=-0.008;QD=19.87;ReadPosRankSum=0.61	GT:AD:DP:GQ:PL	0/1:23,34:57:99:1161,0,731
chrVIII	335276	.	C	T	775.77	PASS	AC=1;AF=0.5;AN=2;BaseQRankSum=1.15;DP=57;Dels=0.0;FS=2.297;HaplotypeScore=0.9967;MLEAC=1;MLEAF=0.5;MQ=41.97;MQ0=0;MQRankSum=-0.764;QD=13.61;ReadPosRankSum=-1.455	GT:AD:DP:GQ:PL	0/1:32,25:57:99:804,0,1081
chrVIII	338591	.	G	A	1128.77	PASS	AC=1;AF=0.5;AN=2;BaseQRankSum=0.062;DP=63;Dels=0.0;FS=6.906;HaplotypeScore=0.0;MLEAC=1;MLEAF=0.5;MQ=42.0;MQ0=0;MQRankSum=-0.821;QD=17.92;ReadPosRankSum=-0.683	GT:AD:DP:GQ:PL	0/1:29,34:63:99:1157,0,956
chrVIII	346200	.	A	G	850.77	PASS	AC=1;AF=0.5;AN=2;BaseQRankSum=0.312;DP=46;Dels=0.0;FS=18.025;HaplotypeScore=0.0;MLEAC=1;MLEAF=0.5;MQ=42.0;MQ0=0;MQRankSum=-1.004;QD=18.49;ReadPosRankSum=1.45	GT:AD:DP:GQ:PL	0/1:19,27:46:99:879,0,605
chrVIII	348990	.	G	A	991.77	PASS	AC=1;AF=0.5;AN=2;BaseQRankSum=1.438;DP=56;Dels=0.0;FS=3.608;HaplotypeScore=0.0;MLEAC=1;MLEAF=0.5;MQ=42.0;MQ0=0;MQRankSum=-0.189;QD=17.71;ReadPosRankSum=0.665	GT:AD:DP:GQ:PL	0/1:26,30:56:99:1020,0,834
chrVIII	360526	.	G	A	779.77	PASS	AC=1;AF=0.5;AN=2;BaseQRankSum=2.699;DP=44;Dels=0.0;FS=15.446;HaplotypeScore=0.6651;MLEAC=1;MLEAF=0.5;MQ=41.66;MQ0=0;MQRankSum=0.46;QD=17.72;ReadPosRankSum=-0.695	GT:AD:DP:GQ:PL	0/1:20,24:44:99:808,0,558
chrVIII	375498	.	T	A	217.77	PASS	AC=1;AF=0.5;AN=2;BaseQRankSum=-3.665;DP=45;Dels=0.0;FS=40.543;HaplotypeScore=6.1129;MLEAC=1;MLEAF=0.5;MQ=41.68;MQ0=0;MQRankSum=-1.974;QD=4.84;ReadPosRankSum=1.827	GT:AD:DP:GQ:PL	0/1:31,14:45:99:246,0,968
chrVIII	379385	.	C	T	1492.77	PASS	AC=1;AF=0.5;AN=2;BaseQRankSum=-1.765;DP=77;Dels=0.0;FS=0.876;HaplotypeScore=0.0;MLEAC=1;MLEAF=0.5;MQ=42.0;MQ0=0;MQRankSum=0.829;QD=19.39;ReadPosRankSum=-1.086	GT:AD:DP:GQ:PL	0/1:33,44:77:99:1521,0,1096
chrVIII	381335	.	G	A	470.77	PASS	AC=1;AF=0.5;AN=2;BaseQRankSum=-0.56;DP=33;Dels=0.0;FS=5.281;HaplotypeScore=0.0;MLEAC=1;MLEAF=0.5;MQ=42.0;MQ0=0;MQRankSum=0.669;QD=14.27;ReadPosRankSum=0.343	GT:AD:DP:GQ:PL	0/1:18,15:33:99:499,0,607
chrVIII	402525	.	G	A	868.77	PASS	AC=1;AF=0.5;AN=2;BaseQRankSum=-0.286;DP=44;Dels=0.0;FS=4.592;HaplotypeScore=0.8321;MLEAC=1;MLEAF=0.5;MQ=42.0;MQ0=0;MQRankSum=0.186;QD=19.74;ReadPosRankSum=-1.18	GT:AD:DP:GQ:PL	0/1:17,26:44:99:897,0,545
chrVIII	402886	.	C	T	644.77	PASS	AC=1;AF=0.5;AN=2;BaseQRankSum=0.455;DP=49;Dels=0.0;FS=1.101;HaplotypeScore=0.0;MLEAC=1;MLEAF=0.5;MQ=42.0;MQ0=0;MQRankSum=0.354;QD=13.16;ReadPosRankSum=-0.495	GT:AD:DP:GQ:PL	0/1:28,21:49:99:673,0,979
chrVIII	411605	.	C	T	273.77	PASS	AC=1;AF=0.5;AN=2;BaseQRankSum=0.304;DP=20;Dels=0.0;FS=1.848;HaplotypeScore=0.0;MLEAC=1;MLEAF=0.5;MQ=42.0;MQ0=0;MQRankSum=0.532;QD=13.69;ReadPosRankSum=-1.292	GT:AD:DP:GQ:PL	0/1:11,9:20:99:302,0,376
chrVIII	417511	.	A	G	969.77	PASS	AC=1;AF=0.5;AN=2;BaseQRankSum=-2.132;DP=54;Dels=0.0;FS=1.021;HaplotypeScore=0.0;MLEAC=1;MLEAF=0.5;MQ=42.0;MQ0=0;MQRankSum=0.27;QD=17.96;ReadPosRankSum=-1.018	GT:AD:DP:GQ:PL	0/1:24,30:54:99:998,0,782
chrVIII	417882	.	C	T	1065.77	PASS	AC=1;AF=0.5;AN=2;BaseQRankSum=-0.006;DP=66;Dels=0.0;FS=0.0;HaplotypeScore=0.0;MLEAC=1;MLEAF=0.5;MQ=42.0;MQ0=0;MQRankSum=-1.649;QD=16.15;ReadPosRankSum=1.251	GT:AD:DP:GQ:PL	0/1:32,34:66:99:1094,0,1042
chrVIII	435347	.	C	T	600.77	PASS	AC=1;AF=0.5;AN=2;BaseQRankSum=-0.391;DP=53;Dels=0.0;FS=0.0;HaplotypeScore=0.9995;MLEAC=1;MLEAF=0.5;MQ=42.0;MQ0=0;MQRankSum=-0.191;QD=11.34;ReadPosRankSum=-0.045	GT:AD:DP:GQ:PL	0/1:32,21:53:99:629,0,1049
chrVIII	453920	.	T	C	712.77	PASS	AC=1;AF=0.5;AN=2;BaseQRankSum=0.307;DP=45;Dels=0.0;FS=0.0;HaplotypeScore=0.0;MLEAC=1;MLEAF=0.5;MQ=42.0;MQ0=0;MQRankSum=0.079;QD=15.84;ReadPosRankSum=-0.238	GT:AD:DP:GQ:PL	0/1:23,22:45:99:741,0,763
chrVIII	461405	.	T	C	718.77	PASS	AC=1;AF=0.5;AN=2;BaseQRankSum=0.332;DP=54;Dels=0.0;FS=2.446;HaplotypeScore=0.0;MLEAC=1;MLEAF=0.5;MQ=42.0;MQ0=0;MQRankSum=0.84;QD=13.31;ReadPosRankSum=0.087	GT:AD:DP:GQ:PL	0/1:31,23:54:99:747,0,1058
chrVIII	462453	.	G	A	1023.77	PASS	AC=1;AF=0.5;AN=2;BaseQRankSum=1.009;DP=52;Dels=0.0;FS=10.512;HaplotypeScore=0.734;MLEAC=1;MLEAF=0.5;MQ=42.0;MQ0=0;MQRankSum=-0.065;QD=19.69;ReadPosRankSum=0.194	GT:AD:DP:GQ:PL	0/1:22,30:52:99:1052,0,660
chrVIII	472488	.	G	A	396.77	PASS	AC=1;AF=0.5;AN=2;BaseQRankSum=-0.177;DP=34;Dels=0.0;FS=0.0;HaplotypeScore=0.0;MLEAC=1;MLEAF=0.5;MQ=42.0;MQ0=0;MQRankSum=0.39;QD=11.67;ReadPosRankSum=-0.567	GT:AD:DP:GQ:PL	0/1:21,13:34:99:425,0,745
chrVIII	475150	.	T	A	228.77	PASS	AC=1;AF=0.5;AN=2;BaseQRankSum=-0.659;DP=28;Dels=0.0;FS=33.35;HaplotypeScore=8.3231;MLEAC=1;MLEAF=0.5;MQ=41.49;MQ0=0;MQRankSum=-0.29;QD=8.17;ReadPosRankSum=3.031	GT:AD:DP:GQ:PL	0/1:16,10:28:99:257,0,417
chrVIII	480003	.	G	A	673.77	PASS	AC=1;AF=0.5;AN=2;BaseQRankSum=-1.075;DP=49;Dels=0.0;FS=0.0;HaplotypeScore=0.0;MLEAC=1;MLEAF=0.5;MQ=42.0;MQ0=0;MQRankSum=-0.251;QD=13.75;ReadPosRankSum=-0.693	GT:AD:DP:GQ:PL	0/1:27,22:49:99:702,0,951
chrVIII	484462	.	G	A	720.77	PASS	AC=1;AF=0.5;AN=2;BaseQRankSum=-1.088;DP=54;Dels=0.0;FS=0.0;HaplotypeScore=0.0;MLEAC=1;MLEAF=0.5;MQ=42.0;MQ0=0;MQRankSum=0.722;QD=13.35;ReadPosRankSum=0.305	GT:AD:DP:GQ:PL	0/1:30,24:54:99:749,0,987
chrVIII	484674	.	G	A	976.77	PASS	AC=1;AF=0.5;AN=2;BaseQRankSum=0.24;DP=73;Dels=0.0;FS=6.165;HaplotypeScore=0.0;MLEAC=1;MLEAF=0.5;MQ=42.0;MQ0=0;MQRankSum=-0.106;QD=13.38;ReadPosRankSum=0.407	GT:AD:DP:GQ:PL	0/1:42,31:73:99:1005,0,1435
chrVIII	488095	.	G	A	1127.77	PASS	AC=1;AF=0.5;AN=2;BaseQRankSum=-0.112;DP=55;Dels=0.0;FS=1.034;HaplotypeScore=0.0;MLEAC=1;MLEAF=0.5;MQ=42.0;MQ0=0;MQRankSum=-0.009;QD=20.5;ReadPosRankSum=0.369	GT:AD:DP:GQ:PL	0/1:22,33:55:99:1156,0,696
chrVIII	492063	.	G	A	1262.77	PASS	AC=1;AF=0.5;AN=2;BaseQRankSum=0.8;DP=72;Dels=0.0;FS=0.879;HaplotypeScore=0.0;MLEAC=1;MLEAF=0.5;MQ=42.0;MQ0=0;MQRankSum=-0.766;QD=17.54;ReadPosRankSum=0.034	GT:AD:DP:GQ:PL	0/1:35,37:72:99:1291,0,1174
chrVIII	507036	.	G	A	844.77	PASS	AC=1;AF=0.5;AN=2;BaseQRankSum=-1.21;DP=59;Dels=0.0;FS=0.0;HaplotypeScore=0.0;MLEAC=1;MLEAF=0.5;MQ=42.0;MQ0=0;MQRankSum=0.753;QD=14.32;ReadPosRankSum=0.616	GT:AD:DP:GQ:PL	0/1:32,27:59:99:873,0,1100
chrVIII	514096	.	G	A	876.77	PASS	AC=1;AF=0.5;AN=2;BaseQRankSum=-0.944;DP=64;Dels=0.0;FS=0.0;HaplotypeScore=0.0;MLEAC=1;MLEAF=0.5;MQ=41.68;MQ0=0;MQRankSum=-0.917;QD=13.7;ReadPosRankSum=0.364	GT:AD:DP:GQ:PL	0/1:35,29:64:99:905,0,1210
chrVIII	516845	.	G	A	990.77	PASS	AC=1;AF=0.5;AN=2;BaseQRankSum=-0.75;DP=52;Dels=0.0;FS=0.0;HaplotypeScore=0.0;MLEAC=1;MLEAF=0.5;MQ=42.0;MQ0=0;MQRankSum=0.713;QD=19.05;ReadPosRankSum=-0.787	GT:AD:DP:GQ:PL	0/1:22,30:52:99:1019,0,737
chrVIII	517707	.	G	A	883.77	PASS	AC=1;AF=0.5;AN=2;BaseQRankSum=-1.391;DP=60;Dels=0.0;FS=5.208;HaplotypeScore=0.0;MLEAC=1;MLEAF=0.5;MQ=42.0;MQ0=0;MQRankSum=-0.015;QD=14.73;ReadPosRankSum=-1.346	GT:AD:DP:GQ:PL	0/1:31,29:60:99:912,0,1032
chrVIII	522967	.	C	T	974.77	PASS	AC=1;AF=0.5;AN=2;BaseQRankSum=1.515;DP=51;Dels=0.0;FS=50.731;HaplotypeScore=8.2943;MLEAC=1;MLEAF=0.5;MQ=41.1;MQ0=0;MQRankSum=-1.21;QD=19.11;ReadPosRankSum=0.661	GT:AD:DP:GQ:PL	0/1:20,29:51:99:1003,0,543
chrVIII	522968	.	A	T	974.77	PASS	AC=1;AF=0.5;AN=2;BaseQRankSum=1.99;DP=53;Dels=0.0;FS=50.249;HaplotypeScore=8.2943;MLEAC=1;MLEAF=0.5;MQ=41.13;MQ0=0;MQRankSum=-1.492;QD=18.39;ReadPosRankSum=1.732	GT:AD:DP:GQ:PL	0/1:23,29:53:99:1003,0,650
chrVIII	524050	.	G	A	734.77	PASS	AC=1;AF=0.5;AN=2;BaseQRankSum=-1.103;DP=45;Dels=0.0;FS=0.0;HaplotypeScore=0.0;MLEAC=1;MLEAF=0.5;MQ=42.0;MQ0=0;MQRankSum=-0.58;QD=16.33;ReadPosRankSum=0.603	GT:AD:DP:GQ:PL	0/1:21,24:45:99:763,0,697
chrIX	55225	.	C	T	779.77	PASS	AC=1;AF=0.5;AN=2;BaseQRankSum=-0.022;DP=60;Dels=0.0;FS=1.018;HaplotypeScore=0.0;MLEAC=1;MLEAF=0.5;MQ=42.0;MQ0=0;MQRankSum=-0.44;QD=13.0;ReadPosRankSum=-0.783	GT:AD:DP:GQ:PL	0/1:34,26:60:99:808,0,1077
chrIX	58518	.	C	T	719.77	PASS	AC=1;AF=0.5;AN=2;BaseQRankSum=-0.111;DP=52;Dels=0.0;FS=1.079;HaplotypeScore=0.0;MLEAC=1;MLEAF=0.5;MQ=42.0;MQ0=0;MQRankSum=-0.571;QD=13.84;ReadPosRankSum=0.092	GT:AD:DP:GQ:PL	0/1:29,23:52:99:748,0,993
chrIX	62329	.	C	T	1340.77	PASS	AC=1;AF=0.5;AN=2;BaseQRankSum=-1.264;DP=72;Dels=0.0;FS=1.971;HaplotypeScore=0.8321;MLEAC=1;MLEAF=0.5;MQ=42.0;MQ0=0;MQRankSum=-2.068;QD=18.62;ReadPosRankSum=-0.64	GT:AD:DP:GQ:PL	0/1:32,40:72:99:1369,0,1071
chrIX	62858	.	C	T	578.77	PASS	AC=1;AF=0.5;AN=2;BaseQRankSum=1.794;DP=42;Dels=0.0;FS=1.21;HaplotypeScore=0.0;MLEAC=1;MLEAF=0.5;MQ=42.0;MQ0=0;MQRankSum=-0.404;QD=13.78;ReadPosRankSum=-0.986	GT:AD:DP:GQ:PL	0/1:23,19:42:99:607,0,729
chrIX	70191	.	C	T	938.77	PASS	AC=1;AF=0.5;AN=2;BaseQRankSum=2.237;DP=65;Dels=0.0;FS=11.084;HaplotypeScore=0.0;MLEAC=1;MLEAF=0.5;MQ=41.78;MQ0=0;MQRankSum=0.337;QD=14.44;ReadPosRankSum=0.482	GT:AD:DP:GQ:PL	0/1:36,29:65:99:967,0,1164
chrIX	71120	.	A	G	1049.77	PASS	AC=1;AF=0.5;AN=2;BaseQRankSum=0.92;DP=64;Dels=0.0;FS=6.832;HaplotypeScore=0.0;MLEAC=1;MLEAF=0.5;MQ=42.0;MQ0=0;MQRankSum=-0.235;QD=16.4;ReadPosRankSum=0.396	GT:AD:DP:GQ:PL	0/1:32,32:64:99:1078,0,1063
chrIX	75407	.	C	T	561.77	PASS	AC=1;AF=0.5;AN=2;BaseQRankSum=0.728;DP=49;Dels=0.0;FS=4.212;HaplotypeScore=0.0;MLEAC=1;MLEAF=0.5;MQ=42.0;MQ0=0;MQRankSum=-0.646;QD=11.46;ReadPosRankSum=1.077	GT:AD:DP:GQ:PL	0/1:30,19:49:99:590,0,999
chrIX	76431	.	C	T	790.77	PASS	AC=1;AF=0.5;AN=2;BaseQRankSum=-0.009;DP=51;Dels=0.0;FS=0.0;HaplotypeScore=0.0;MLEAC=1;MLEAF=0.5;MQ=42.0;MQ0=0;MQRankSum=-0.047;QD=15.51;ReadPosRankSum=-0.085	GT:AD:DP:GQ:PL	0/1:26,25:51:99:819,0,856
chrIX	77326	.	C	T	920.77	PASS	AC=1;AF=0.5;AN=2;BaseQRankSum=-3.399;DP=64;Dels=0.0;FS=2.137;HaplotypeScore=0.0;MLEAC=1;MLEAF=0.5;MQ=42.0;MQ0=0;MQRankSum=0.806;QD=14.39;ReadPosRankSum=-1.518	GT:AD:DP:GQ:PL	0/1:33,31:64:99:949,0,1141
chrIX	86327	.	C	T	953.77	PASS	AC=1;AF=0.5;AN=2;BaseQRankSum=0.772;DP=68;Dels=0.0;FS=0.93;HaplotypeScore=0.0;MLEAC=1;MLEAF=0.5;MQ=42.0;MQ0=0;MQRankSum=-0.821;QD=14.03;ReadPosRankSum=1.068	GT:AD:DP:GQ:PL	0/1:38,30:68:99:982,0,1278
chrIX	86799	.	C	T	886.77	PASS	AC=1;AF=0.5;AN=2;BaseQRankSum=0.571;DP=58;Dels=0.0;FS=0.0;HaplotypeScore=1.6385;MLEAC=1;MLEAF=0.5;MQ=42.0;MQ0=0;MQRankSum=-1.634;QD=15.29;ReadPosRankSum=-0.008	GT:AD:DP:GQ:PL	0/1:26,32:58:99:915,0,716
chrIX	95150	.	T	A	804.77	PASS	AC=1;AF=0.5;AN=2;BaseQRankSum=0.605;DP=46;Dels=0.0;FS=47.794;HaplotypeScore=0.0;MLEAC=1;MLEAF=0.5;MQ=42.0;MQ0=0;MQRankSum=0.539;QD=17.49;ReadPosRankSum=2.078	GT:AD:DP:GQ:PL	0/1:22,24:46:99:833,0,746
chrIX	100185	.	G	A	460.77	PASS	AC=1;AF=0.5;AN=2;BaseQRankSum=-1.125;DP=57;Dels=0.0;FS=0.0;HaplotypeScore=0.0;MLEAC=1;MLEAF=0.5;MQ=42.0;MQ0=0;MQRankSum=0.305;QD=8.08;ReadPosRankSum=1.387	GT:AD:DP:GQ:PL	0/1:40,17:57:99:489,0,1382
chrIX	105389	.	G	A	160.77	PASS	AC=1;AF=0.5;AN=2;BaseQRankSum=-0.511;DP=54;Dels=0.0;FS=27.538;HaplotypeScore=1.9998;MLEAC=1;MLEAF=0.5;MQ=41.34;MQ0=0;MQRankSum=-0.093;QD=2.98;ReadPosRankSum=3.644	GT:AD:DP:GQ:PL	0/1:45,9:54:99:189,0,1582
chrIX	105827	.	G	A	397.77	PASS	AC=1;AF=0.5;AN=2;BaseQRankSum=0.589;DP=24;Dels=0.0;FS=16.25;HaplotypeScore=4.4903;MLEAC=1;MLEAF=0.5;MQ=40.35;MQ0=0;MQRankSum=-1.085;QD=16.57;ReadPosRankSum=1.767	GT:AD:DP:GQ:PL	0/1:10,13:24:99:426,0,321
chrIX	105828	.	G	A	316.77	PASS	AC=1;AF=0.5;AN=2;BaseQRankSum=-1.133;DP=24;Dels=0.0;FS=12.381;HaplotypeScore=4.4903;MLEAC=1;MLEAF=0.5;MQ=40.35;MQ0=0;MQRankSum=-1.67;QD=13.2;ReadPosRankSum=2.206	GT:AD:DP:GQ:PL	0/1:9,15:24:99:345,0,256
chrIX	113667	.	T	C	1421.77	PASS	AC=1;AF=0.5;AN=2;BaseQRankSum=1.002;DP=63;Dels=0.0;FS=14.414;HaplotypeScore=0.0;MLEAC=1;MLEAF=0.5;MQ=42.0;MQ0=0;MQRankSum=-0.252;QD=22.57;ReadPosRankSum=0.151	GT:AD:DP:GQ:PL	0/1:22,41:63:99:1450,0,687
chrIX	125024	.	G	A	860.77	PASS	AC=1;AF=0.5;AN=2;BaseQRankSum=-0.461;DP=52;Dels=0.0;FS=0.0;HaplotypeScore=0.0;MLEAC=1;MLEAF=0.5;MQ=42.0;MQ0=0;MQRankSum=-0.479;QD=16.55;ReadPosRankSum=0.018	GT:AD:DP:GQ:PL	0/1:23,29:52:99:889,0,727
chrIX	128338	.	C	T	861.77	PASS	AC=1;AF=0.5;AN=2;BaseQRankSum=-2.257;DP=62;Dels=0.0;FS=3.576;HaplotypeScore=0.734;MLEAC=1;MLEAF=0.5;MQ=42.0;MQ0=0;MQRankSum=0.282;QD=13.9;ReadPosRankSum=0.226	GT:AD:DP:GQ:PL	0/1:33,29:62:99:890,0,1054
chrIX	130217	.	T	C	684.77	PASS	AC=1;AF=0.5;AN=2;BaseQRankSum=-1.56;DP=57;Dels=0.0;FS=5.393;HaplotypeScore=0.0;MLEAC=1;MLEAF=0.5;MQ=42.0;MQ0=0;MQRankSum=0.218;QD=12.01;ReadPosRankSum=0.17	GT:AD:DP:GQ:PL	0/1:33,24:57:99:713,0,1120
chrIX	133639	.	C	T	686.77	PASS	AC=1;AF=0.5;AN=2;BaseQRankSum=0.356;DP=37;Dels=0.0;FS=0.0;HaplotypeScore=0.734;MLEAC=1;MLEAF=0.5;MQ=41.95;MQ0=0;MQRankSum=0.325;QD=18.56;ReadPosRankSum=-0.851	GT:AD:DP:GQ:PL	0/1:15,22:37:99:715,0,436
chrIX	134428	.	A	G	955.77	PASS	AC=1;AF=0.5;AN=2;BaseQRankSum=0.66;DP=51;Dels=0.0;FS=20.138;HaplotypeScore=0.0;MLEAC=1;MLEAF=0.5;MQ=42.0;MQ0=0;MQRankSum=2.057;QD=18.74;ReadPosRankSum=0.01	GT:AD:DP:GQ:PL	0/1:21,30:51:99:984,0,679
chrIX	134665	.	C	T	513.77	PASS	AC=1;AF=0.5;AN=2;BaseQRankSum=-1.919;DP=52;Dels=0.0;FS=1.111;HaplotypeScore=0.0;MLEAC=1;MLEAF=0.5;MQ=42.0;MQ0=0;MQRankSum=-0.038;QD=9.88;ReadPosRankSum=1.197	GT:AD:DP:GQ:PL	0/1:33,19:52:99:542,0,1128
chrIX	134997	.	G	A	728.77	PASS	AC=1;AF=0.5;AN=2;BaseQRankSum=-1.559;DP=53;Dels=0.0;FS=1.054;HaplotypeScore=0.0;MLEAC=1;MLEAF=0.5;MQ=42.0;MQ0=0;MQRankSum=1.416;QD=13.75;ReadPosRankSum=1.399	GT:AD:DP:GQ:PL	0/1:28,25:53:99:757,0,922
chrIX	136683	.	C	T	922.77	PASS	AC=1;AF=0.5;AN=2;BaseQRankSum=-0.268;DP=54;Dels=0.0;FS=1.065;HaplotypeScore=0.0;MLEAC=1;MLEAF=0.5;MQ=42.0;MQ0=0;MQRankSum=1.03;QD=17.09;ReadPosRankSum=0.216	GT:AD:DP:GQ:PL	0/1:26,28:54:99:951,0,829
chrIX	141040	.	T	C	744.77	PASS	AC=1;AF=0.5;AN=2;BaseQRankSum=-0.462;DP=51;Dels=0.0;FS=0.0;HaplotypeScore=1.6671;MLEAC=1;MLEAF=0.5;MQ=41.72;MQ0=0;MQRankSum=1.802;QD=14.6;ReadPosRankSum=0.123	GT:AD:DP:GQ:PL	0/1:27,24:51:99:773,0,916
chrIX	141478	.	G	A	2299.77	PASS	AC=2;AF=1.0;AN=2;DP=61;Dels=0.0;FS=0.0;HaplotypeScore=4.7674;MLEAC=2;MLEAF=1.0;MQ=40.6;MQ0=0;QD=31.13	GT:AD:DP:GQ:PL	1/1:0,61:61:99:2328,184,0
chrIX	168288	.	C	T	916.77	PASS	AC=1;AF=0.5;AN=2;BaseQRankSum=0.574;DP=63;Dels=0.0;FS=2.076;HaplotypeScore=0.0;MLEAC=1;MLEAF=0.5;MQ=42.0;MQ0=0;MQRankSum=-1.279;QD=14.55;ReadPosRankSum=0.048	GT:AD:DP:GQ:PL	0/1:35,28:63:99:945,0,1195
chrIX	174462	.	C	T	1017.77	PASS	AC=1;AF=0.5;AN=2;BaseQRankSum=0.921;DP=73;Dels=0.0;FS=0.881;HaplotypeScore=0.734;MLEAC=1;MLEAF=0.5;MQ=42.0;MQ0=0;MQRankSum=0.463;QD=13.94;ReadPosRankSum=2.271	GT:AD:DP:GQ:PL	0/1:42,31:73:99:1046,0,1467
chrIX	179361	.	A	G	883.77	PASS	AC=1;AF=0.5;AN=2;BaseQRankSum=-1.036;DP=54;Dels=0.0;FS=2.305;HaplotypeScore=0.0;MLEAC=1;MLEAF=0.5;MQ=42.0;MQ0=0;MQRankSum=0.879;QD=16.37;ReadPosRankSum=-0.566	GT:AD:DP:GQ:PL	0/1:24,30:54:99:912,0,753
chrIX	179704	.	A	T	554.77	PASS	AC=1;AF=0.5;AN=2;BaseQRankSum=0.818;DP=52;Dels=0.0;FS=50.791;HaplotypeScore=1.9894;MLEAC=1;MLEAF=0.5;MQ=41.03;MQ0=0;MQRankSum=-2.492;QD=10.67;ReadPosRankSum=2.473	GT:AD:DP:GQ:PL	0/1:32,20:52:99:583,0,1093
chrIX	181757	.	C	T	718.77	PASS	AC=1;AF=0.5;AN=2;BaseQRankSum=0.412;DP=49;Dels=0.0;FS=2.418;HaplotypeScore=0.0;MLEAC=1;MLEAF=0.5;MQ=42.0;MQ0=0;MQRankSum=0.915;QD=14.67;ReadPosRankSum=-1.015	GT:AD:DP:GQ:PL	0/1:27,22:49:99:747,0,932
chrIX	189003	.	T	C	964.77	PASS	AC=1;AF=0.5;AN=2;BaseQRankSum=0.114;DP=59;Dels=0.0;FS=0.0;HaplotypeScore=0.0;MLEAC=1;MLEAF=0.5;MQ=42.0;MQ0=0;MQRankSum=1.6;QD=16.35;ReadPosRankSum=0.584	GT:AD:DP:GQ:PL	0/1:29,30:59:99:993,0,970
chrIX	191896	.	C	T	509.77	PASS	AC=1;AF=0.5;AN=2;BaseQRankSum=-0.339;DP=47;Dels=0.0;FS=2.552;HaplotypeScore=0.0;MLEAC=1;MLEAF=0.5;MQ=42.0;MQ0=0;MQRankSum=-0.295;QD=10.85;ReadPosRankSum=0.208	GT:AD:DP:GQ:PL	0/1:29,18:47:99:538,0,955
chrIX	192163	.	T	C	836.77	PASS	AC=1;AF=0.5;AN=2;BaseQRankSum=0.337;DP=39;Dels=0.0;FS=2.886;HaplotypeScore=0.0;MLEAC=1;MLEAF=0.5;MQ=42.0;MQ0=0;MQRankSum=0.571;QD=21.46;ReadPosRankSum=1.039	GT:AD:DP:GQ:PL	0/1:14,25:39:99:865,0,430
chrIX	201069	.	C	T	641.77	PASS	AC=1;AF=0.5;AN=2;BaseQRankSum=-0.381;DP=37;Dels=0.0;FS=7.118;HaplotypeScore=0.0;MLEAC=1;MLEAF=0.5;MQ=42.0;MQ0=0;MQRankSum=1.448;QD=17.35;ReadPosRankSum=0.168	GT:AD:DP:GQ:PL	0/1:17,20:37:99:670,0,549
chrIX	202185	.	G	A	133.77	PASS	AC=1;AF=0.5;AN=2;BaseQRankSum=-1.695;DP=56;Dels=0.0;FS=34.931;HaplotypeScore=1.9866;MLEAC=1;MLEAF=0.5;MQ=41.74;MQ0=0;MQRankSum=-0.468;QD=2.39;ReadPosRankSum=3.859	GT:AD:DP:GQ:PL	0/1:47,9:56:99:162,0,1680
chrIX	205609	.	C	T	635.77	PASS	AC=1;AF=0.5;AN=2;BaseQRankSum=1.177;DP=51;Dels=0.0;FS=2.463;HaplotypeScore=0.0;MLEAC=1;MLEAF=0.5;MQ=41.96;MQ0=0;MQRankSum=-0.871;QD=12.47;ReadPosRankSum=0.526	GT:AD:DP:GQ:PL	0/1:30,21:51:99:664,0,912
chrIX	205797	.	G	A	956.77	PASS	AC=1;AF=0.5;AN=2;BaseQRankSum=0.069;DP=67;Dels=0.0;FS=4.958;HaplotypeScore=0.0;MLEAC=1;MLEAF=0.5;MQ=42.0;MQ0=0;MQRankSum=-0.195;QD=14.28;ReadPosRankSum=-0.624	GT:AD:DP:GQ:PL	0/1:37,30:67:99:985,0,1256
chrIX	207519	.	G	A	1382.77	PASS	AC=1;AF=0.5;AN=2;BaseQRankSum=0.073;DP=76;Dels=0.0;FS=0.889;HaplotypeScore=0.0;MLEAC=1;MLEAF=0.5;MQ=42.0;MQ0=0;MQRankSum=0.229;QD=18.19;ReadPosRankSum=-3.158	GT:AD:DP:GQ:PL	0/1:35,41:76:99:1411,0,1160
chrIX	236229	.	G	A	1095.77	PASS	AC=1;AF=0.5;AN=2;BaseQRankSum=1.204;DP=70;Dels=0.0;FS=8.325;HaplotypeScore=0.0;MLEAC=1;MLEAF=0.5;MQ=41.8;MQ0=0;MQRankSum=0.135;QD=15.65;ReadPosRankSum=-0.311	GT:AD:DP:GQ:PL	0/1:36,34:70:99:1124,0,1144
chrIX	241482	.	G	A	1596.79	PASS	AC=2;AF=1.0;AN=2;BaseQRankSum=0.347;DP=49;Dels=0.0;FS=6.307;HaplotypeScore=0.0;MLEAC=2;MLEAF=1.0;MQ=41.96;MQ0=0;MQRankSum=1.077;QD=32.59;ReadPosRankSum=-1.954	GT:AD:DP:GQ:PL	1/1:4,45:49:23:1625,23,0
chrIX	241680	.	C	T	746.77	PASS	AC=1;AF=0.5;AN=2;BaseQRankSum=-0.217;DP=48;Dels=0.0;FS=0.0;HaplotypeScore=0.0;MLEAC=1;MLEAF=0.5;MQ=42.0;MQ0=0;MQRankSum=1.045;QD=15.56;ReadPosRankSum=-0.9	GT:AD:DP:GQ:PL	0/1:22,26:48:99:775,0,619
chrIX	248055	.	G	A	978.77	PASS	AC=1;AF=0.5;AN=2;BaseQRankSum=-0.727;DP=57;Dels=0.0;FS=2.226;HaplotypeScore=0.0;MLEAC=1;MLEAF=0.5;MQ=42.0;MQ0=0;MQRankSum=-0.152;QD=17.17;ReadPosRankSum=-0.599	GT:AD:DP:GQ:PL	0/1:27,30:57:99:1007,0,872
chrIX	253980	.	G	A	1268.77	PASS	AC=1;AF=0.5;AN=2;BaseQRankSum=1.493;DP=76;Dels=0.0;FS=6.187;HaplotypeScore=4.4915;MLEAC=1;MLEAF=0.5;MQ=41.28;MQ0=0;MQRankSum=-0.411;QD=16.69;ReadPosRankSum=-0.785	GT:AD:DP:GQ:PL	0/1:36,40:76:99:1297,0,961
chrIX	262733	.	A	G	893.77	PASS	AC=1;AF=0.5;AN=2;BaseQRankSum=1.463;DP=51;Dels=0.0;FS=7.954;HaplotypeScore=0.0;MLEAC=1;MLEAF=0.5;MQ=42.0;MQ0=0;MQRankSum=2.01;QD=17.52;ReadPosRankSum=-0.859	GT:AD:DP:GQ:PL	0/1:24,27:51:99:922,0,765
chrIX	263463	.	G	A	808.77	PASS	AC=1;AF=0.5;AN=2;BaseQRankSum=1.633;DP=45;Dels=0.0;FS=2.64;HaplotypeScore=0.0;MLEAC=1;MLEAF=0.5;MQ=41.78;MQ0=0;MQRankSum=-1.61;QD=17.97;ReadPosRankSum=0.148	GT:AD:DP:GQ:PL	0/1:20,25:45:99:837,0,597
chrIX	267723	.	G	A	530.77	PASS	AC=1;AF=0.5;AN=2;BaseQRankSum=-0.785;DP=40;Dels=0.0;FS=10.095;HaplotypeScore=0.0;MLEAC=1;MLEAF=0.5;MQ=42.0;MQ0=0;MQRankSum=1.083;QD=13.27;ReadPosRankSum=0.108	GT:AD:DP:GQ:PL	0/1:21,19:40:99:559,0,686
chrIX	268295	.	G	A	1212.77	PASS	AC=1;AF=0.5;AN=2;BaseQRankSum=1.078;DP=71;Dels=0.0;FS=3.32;HaplotypeScore=0.0;MLEAC=1;MLEAF=0.5;MQ=41.97;MQ0=0;MQRankSum=0.974;QD=17.08;ReadPosRankSum=-0.905	GT:AD:DP:GQ:PL	0/1:33,38:71:99:1241,0,1036
chrIX	271033	.	A	G	1010.77	PASS	AC=1;AF=0.5;AN=2;BaseQRankSum=-0.772;DP=64;Dels=0.0;FS=0.0;HaplotypeScore=0.0;MLEAC=1;MLEAF=0.5;MQ=42.0;MQ0=0;MQRankSum=-0.195;QD=15.79;ReadPosRankSum=1.067	GT:AD:DP:GQ:PL	0/1:32,32:64:99:1039,0,1058
chrIX	273930	.	G	A	816.77	PASS	AC=1;AF=0.5;AN=2;BaseQRankSum=-0.161;DP=55;Dels=0.0;FS=3.78;HaplotypeScore=0.0;MLEAC=1;MLEAF=0.5;MQ=42.0;MQ0=0;MQRankSum=1.158;QD=14.85;ReadPosRankSum=-1.445	GT:AD:DP:GQ:PL	0/1:30,25:55:99:845,0,994
chrIX	277656	.	C	T	787.77	PASS	AC=1;AF=0.5;AN=2;BaseQRankSum=0.198;DP=41;Dels=0.0;FS=1.279;HaplotypeScore=0.0;MLEAC=1;MLEAF=0.5;MQ=42.0;MQ0=0;MQRankSum=-0.225;QD=19.21;ReadPosRankSum=-0.992	GT:AD:DP:GQ:PL	0/1:17,24:41:99:816,0,526
chrIX	278948	.	C	T	827.77	PASS	AC=1;AF=0.5;AN=2;BaseQRankSum=-0.844;DP=56;Dels=0.0;FS=1.026;HaplotypeScore=0.0;MLEAC=1;MLEAF=0.5;MQ=42.0;MQ0=0;MQRankSum=-0.598;QD=14.78;ReadPosRankSum=0.565	GT:AD:DP:GQ:PL	0/1:28,28:56:99:856,0,879
chrIX	285683	.	T	C	1013.77	PASS	AC=1;AF=0.5;AN=2;BaseQRankSum=0.937;DP=57;Dels=0.0;FS=1.004;HaplotypeScore=0.0;MLEAC=1;MLEAF=0.5;MQ=42.0;MQ0=0;MQRankSum=0.457;QD=17.79;ReadPosRankSum=-0.761	GT:AD:DP:GQ:PL	0/1:26,31:57:99:1042,0,848
chrIX	298293	.	C	T	894.77	PASS	AC=1;AF=0.5;AN=2;BaseQRankSum=-1.159;DP=58;Dels=0.0;FS=11.331;HaplotypeScore=0.7887;MLEAC=1;MLEAF=0.5;MQ=42.0;MQ0=0;MQRankSum=-1.408;QD=15.43;ReadPosRankSum=-0.988	GT:AD:DP:GQ:PL	0/1:30,28:58:99:923,0,1024
chrIX	300074	.	A	G	888.77	PASS	AC=1;AF=0.5;AN=2;BaseQRankSum=-0.629;DP=63;Dels=0.0;FS=0.0;HaplotypeScore=0.0;MLEAC=1;MLEAF=0.5;MQ=42.0;MQ0=0;MQRankSum=0.187;QD=14.11;ReadPosRankSum=0.076	GT:AD:DP:GQ:PL	0/1:35,28:63:99:917,0,1215
chrIX	301531	.	G	A	821.77	PASS	AC=1;AF=0.5;AN=2;BaseQRankSum=0.923;DP=43;Dels=0.0;FS=2.696;HaplotypeScore=0.734;MLEAC=1;MLEAF=0.5;MQ=41.95;MQ0=0;MQRankSum=-1.465;QD=19.11;ReadPosRankSum=-0.8	GT:AD:DP:GQ:PL	0/1:18,25:43:99:850,0,559
chrIX	303391	.	C	T	638.77	PASS	AC=1;AF=0.5;AN=2;BaseQRankSum=0.573;DP=46;Dels=0.0;FS=2.561;HaplotypeScore=0.0;MLEAC=1;MLEAF=0.5;MQ=42.0;MQ0=0;MQRankSum=-1.522;QD=13.89;ReadPosRankSum=1.433	GT:AD:DP:GQ:PL	0/1:25,21:46:99:667,0,831
chrIX	305368	.	T	C	713.77	PASS	AC=1;AF=0.5;AN=2;BaseQRankSum=-1.983;DP=53;Dels=0.0;FS=3.855;HaplotypeScore=0.0;MLEAC=1;MLEAF=0.5;MQ=42.0;MQ0=0;MQRankSum=1.606;QD=13.47;ReadPosRankSum=-0.027	GT:AD:DP:GQ:PL	0/1:30,23:53:99:742,0,1064
chrIX	310929	.	G	T	286.77	PASS	AC=1;AF=0.5;AN=2;BaseQRankSum=1.135;DP=31;Dels=0.0;FS=40.624;HaplotypeScore=2.2282;MLEAC=1;MLEAF=0.5;MQ=42.0;MQ0=0;MQRankSum=0.227;QD=9.25;ReadPosRankSum=2.498	GT:AD:DP:GQ:PL	0/1:20,11:31:99:315,0,564
chrIX	312753	.	G	A	1048.77	PASS	AC=1;AF=0.5;AN=2;BaseQRankSum=-1.605;DP=64;Dels=0.0;FS=0.922;HaplotypeScore=0.9997;MLEAC=1;MLEAF=0.5;MQ=42.0;MQ0=0;MQRankSum=0.128;QD=16.39;ReadPosRankSum=-0.195	GT:AD:DP:GQ:PL	0/1:32,32:64:99:1077,0,1104
chrIX	319197	.	C	T	1000.77	PASS	AC=1;AF=0.5;AN=2;BaseQRankSum=0.809;DP=54;Dels=0.0;FS=0.0;HaplotypeScore=0.0;MLEAC=1;MLEAF=0.5;MQ=42.0;MQ0=0;MQRankSum=-0.775;QD=18.53;ReadPosRankSum=-1.802	GT:AD:DP:GQ:PL	0/1:24,30:54:99:1029,0,809
chrIX	324155	.	G	A	965.77	PASS	AC=1;AF=0.5;AN=2;BaseQRankSum=2.214;DP=56;Dels=0.0;FS=1.027;HaplotypeScore=0.8321;MLEAC=1;MLEAF=0.5;MQ=42.0;MQ0=0;MQRankSum=-0.262;QD=17.25;ReadPosRankSum=0.639	GT:AD:DP:GQ:PL	0/1:27,29:56:99:994,0,891
chrIX	389585	.	C	T	990.77	PASS	AC=1;AF=0.5;AN=2;BaseQRankSum=-1.043;DP=56;Dels=0.0;FS=1.064;HaplotypeScore=0.0;MLEAC=1;MLEAF=0.5;MQ=42.0;MQ0=0;MQRankSum=-1.553;QD=17.69;ReadPosRankSum=-1.75	GT:AD:DP:GQ:PL	0/1:26,30:56:99:1019,0,879
chrIX	398334	.	C	T	688.77	PASS	AC=1;AF=0.5;AN=2;BaseQRankSum=0.096;DP=54;Dels=0.0;FS=2.389;HaplotypeScore=0.0;MLEAC=1;MLEAF=0.5;MQ=42.0;MQ0=0;MQRankSum=0.374;QD=12.75;ReadPosRankSum=1.314	GT:AD:DP:GQ:PL	0/1:30,24:54:99:717,0,969
chrIX	417077	.	G	A	912.77	PASS	AC=1;AF=0.5;AN=2;BaseQRankSum=0.692;DP=58;Dels=0.0;FS=0.0;HaplotypeScore=0.0;MLEAC=1;MLEAF=0.5;MQ=42.0;MQ0=0;MQRankSum=0.086;QD=15.74;ReadPosRankSum=-2.342	GT:AD:DP:GQ:PL	0/1:30,28:58:99:941,0,995
chrIX	427430	.	G	A	910.77	PASS	AC=1;AF=0.5;AN=2;BaseQRankSum=-0.446;DP=55;Dels=0.0;FS=8.603;HaplotypeScore=0.0;MLEAC=1;MLEAF=0.5;MQ=42.0;MQ0=0;MQRankSum=-0.615;QD=16.56;ReadPosRankSum=-1.17	GT:AD:DP:GQ:PL	0/1:27,28:55:99:939,0,897
chrIX	433117	.	C	T	1387.77	PASS	AC=1;AF=0.5;AN=2;BaseQRankSum=-1.511;DP=115;Dels=0.0;FS=0.715;HaplotypeScore=0.0;MLEAC=1;MLEAF=0.5;MQ=40.44;MQ0=0;MQRankSum=-4.308;QD=12.07;ReadPosRankSum=-0.088	GT:AD:DP:GQ:PL	0/1:67,48:115:99:1416,0,2298
chrX	25610	.	C	T	1084.77	PASS	AC=1;AF=0.5;AN=2;BaseQRankSum=1.03;DP=60;Dels=0.0;FS=0.0;HaplotypeScore=0.0;MLEAC=1;MLEAF=0.5;MQ=42.0;MQ0=0;MQRankSum=-0.511;QD=18.08;ReadPosRankSum=-0.333	GT:AD:DP:GQ:PL	0/1:28,32:60:99:1113,0,928
chrX	33820	.	C	T	1015.77	PASS	AC=1;AF=0.5;AN=2;BaseQRankSum=1.585;DP=44;Dels=0.0;FS=1.238;HaplotypeScore=0.0;MLEAC=1;MLEAF=0.5;MQ=42.0;MQ0=0;MQRankSum=-0.099;QD=23.09;ReadPosRankSum=1.065	GT:AD:DP:GQ:PL	0/1:15,29:44:99:1044,0,460
chrX	34303	.	C	T	927.77	PASS	AC=1;AF=0.5;AN=2;BaseQRankSum=-1.712;DP=56;Dels=0.0;FS=20.377;HaplotypeScore=0.0;MLEAC=1;MLEAF=0.5;MQ=42.0;MQ0=0;MQRankSum=-1.499;QD=16.57;ReadPosRankSum=-0.713	GT:AD:DP:GQ:PL	0/1:28,28:56:99:956,0,976
chrX	37621	.	G	A	1032.77	PASS	AC=1;AF=0.5;AN=2;BaseQRankSum=-1.101;DP=56;Dels=0.0;FS=1.05;HaplotypeScore=0.0;MLEAC=1;MLEAF=0.5;MQ=42.0;MQ0=0;MQRankSum=1.896;QD=18.44;ReadPosRankSum=-0.24	GT:AD:DP:GQ:PL	0/1:24,32:56:99:1061,0,763
chrX	43946	.	C	T	822.77	PASS	AC=1;AF=0.5;AN=2;BaseQRankSum=-0.33;DP=52;Dels=0.0;FS=0.0;HaplotypeScore=0.0;MLEAC=1;MLEAF=0.5;MQ=42.0;MQ0=0;MQRankSum=0.183;QD=15.82;ReadPosRankSum=-0.604	GT:AD:DP:GQ:PL	0/1:27,25:52:99:851,0,937
chrX	45425	.	G	A	1068.77	PASS	AC=1;AF=0.5;AN=2;BaseQRankSum=-0.53;DP=62;Dels=0.0;FS=3.503;HaplotypeScore=0.7887;MLEAC=1;MLEAF=0.5;MQ=42.0;MQ0=0;MQRankSum=0.629;QD=17.24;ReadPosRankSum=-0.813	GT:AD:DP:GQ:PL	0/1:28,34:62:99:1097,0,926
chrX	49231	.	A	G	652.77	PASS	AC=1;AF=0.5;AN=2;BaseQRankSum=0.045;DP=53;Dels=0.0;FS=2.35;HaplotypeScore=0.0;MLEAC=1;MLEAF=0.5;MQ=42.0;MQ0=0;MQRankSum=2.049;QD=12.32;ReadPosRankSum=-0.839	GT:AD:DP:GQ:PL	0/1:31,22:53:99:681,0,1054
chrX	51690	.	A	G	648.77	PASS	AC=1;AF=0.5;AN=2;BaseQRankSum=-0.231;DP=54;Dels=0.0;FS=0.0;HaplotypeScore=0.0;MLEAC=1;MLEAF=0.5;MQ=41.62;MQ0=0;MQRankSum=0.444;QD=12.01;ReadPosRankSum=0.852	GT:AD:DP:GQ:PL	0/1:33,21:54:99:677,0,1110
chrX	51975	.	C	T	893.77	PASS	AC=1;AF=0.5;AN=2;BaseQRankSum=-0.717;DP=49;Dels=0.0;FS=0.0;HaplotypeScore=0.0;MLEAC=1;MLEAF=0.5;MQ=42.0;MQ0=0;MQRankSum=-0.354;QD=18.24;ReadPosRankSum=1.687	GT:AD:DP:GQ:PL	0/1:21,28:49:99:922,0,670
chrX	54479	.	C	T	872.77	PASS	AC=1;AF=0.5;AN=2;BaseQRankSum=-0.12;DP=57;Dels=0.0;FS=2.273;HaplotypeScore=0.0;MLEAC=1;MLEAF=0.5;MQ=42.0;MQ0=0;MQRankSum=-0.503;QD=15.31;ReadPosRankSum=-0.631	GT:AD:DP:GQ:PL	0/1:30,27:57:99:901,0,981
chrX	64646	.	G	A	993.77	PASS	AC=1;AF=0.5;AN=2;BaseQRankSum=0.614;DP=61;Dels=0.0;FS=8.983;HaplotypeScore=0.0;MLEAC=1;MLEAF=0.5;MQ=42.0;MQ0=0;MQRankSum=0.513;QD=16.29;ReadPosRankSum=0.036	GT:AD:DP:GQ:PL	0/1:29,32:61:99:1022,0,885
chrX	69140	.	G	A	686.77	PASS	AC=1;AF=0.5;AN=2;BaseQRankSum=-0.415;DP=47;Dels=0.0;FS=6.267;HaplotypeScore=0.0;MLEAC=1;MLEAF=0.5;MQ=42.0;MQ0=0;MQRankSum=0.16;QD=14.61;ReadPosRankSum=-0.585	GT:AD:DP:GQ:PL	0/1:23,24:47:99:715,0,763
chrX	70294	.	G	A	741.77	PASS	AC=1;AF=0.5;AN=2;BaseQRankSum=-0.309;DP=47;Dels=0.0;FS=2.509;HaplotypeScore=0.7887;MLEAC=1;MLEAF=0.5;MQ=42.0;MQ0=0;MQRankSum=1.585;QD=15.78;ReadPosRankSum=-1.649	GT:AD:DP:GQ:PL	0/1:24,23:47:99:770,0,801
chrX	70980	.	C	T	1111.77	PASS	AC=1;AF=0.5;AN=2;BaseQRankSum=0.557;DP=59;Dels=0.0;FS=7.014;HaplotypeScore=0.0;MLEAC=1;MLEAF=0.5;MQ=42.0;MQ0=0;MQRankSum=-1.931;QD=18.84;ReadPosRankSum=-1.779	GT:AD:DP:GQ:PL	0/1:26,33:59:99:1140,0,862
chrX	75666	.	G	A	371.77	PASS	AC=1;AF=0.5;AN=2;BaseQRankSum=-0.537;DP=32;Dels=0.0;FS=0.0;HaplotypeScore=0.734;MLEAC=1;MLEAF=0.5;MQ=42.0;MQ0=0;MQRankSum=-0.384;QD=11.62;ReadPosRankSum=-0.077	GT:AD:DP:GQ:PL	0/1:19,13:32:99:400,0,649
chrX	75959	.	A	G	920.77	PASS	AC=1;AF=0.5;AN=2;BaseQRankSum=0.903;DP=59;Dels=0.0;FS=7.155;HaplotypeScore=0.0;MLEAC=1;MLEAF=0.5;MQ=42.0;MQ0=0;MQRankSum=1.131;QD=15.61;ReadPosRankSum=0.873	GT:AD:DP:GQ:PL	0/1:31,28:59:99:949,0,1055
chrX	76300	.	T	C	996.77	PASS	AC=1;AF=0.5;AN=2;BaseQRankSum=0.368;DP=53;Dels=0.0;FS=1.045;HaplotypeScore=0.0;MLEAC=1;MLEAF=0.5;MQ=42.0;MQ0=0;MQRankSum=0.476;QD=18.81;ReadPosRankSum=-0.296	GT:AD:DP:GQ:PL	0/1:23,30:53:99:1025,0,762
chrX	77822	.	G	A	777.77	PASS	AC=1;AF=0.5;AN=2;BaseQRankSum=0.531;DP=54;Dels=0.0;FS=9.734;HaplotypeScore=0.0;MLEAC=1;MLEAF=0.5;MQ=42.0;MQ0=0;MQRankSum=1.071;QD=14.4;ReadPosRankSum=-1.436	GT:AD:DP:GQ:PL	0/1:30,24:54:99:806,0,1052
chrX	79982	.	C	T	937.77	PASS	AC=1;AF=0.5;AN=2;BaseQRankSum=0.254;DP=49;Dels=0.0;FS=2.492;HaplotypeScore=0.0;MLEAC=1;MLEAF=0.5;MQ=41.26;MQ0=0;MQRankSum=-1.76;QD=19.14;ReadPosRankSum=-0.783	GT:AD:DP:GQ:PL	0/1:20,29:49:99:966,0,611
chrX	84076	.	G	A	620.77	PASS	AC=1;AF=0.5;AN=2;BaseQRankSum=-0.065;DP=41;Dels=0.0;FS=1.204;HaplotypeScore=0.5784;MLEAC=1;MLEAF=0.5;MQ=42.0;MQ0=0;MQRankSum=0.248;QD=15.14;ReadPosRankSum=0.274	GT:AD:DP:GQ:PL	0/1:21,20:41:99:649,0,698
chrX	97234	.	A	G	632.77	PASS	AC=1;AF=0.5;AN=2;BaseQRankSum=-1.264;DP=40;Dels=0.0;FS=6.934;HaplotypeScore=0.0;MLEAC=1;MLEAF=0.5;MQ=42.0;MQ0=0;MQRankSum=0.285;QD=15.82;ReadPosRankSum=-0.449	GT:AD:DP:GQ:PL	0/1:18,22:40:99:661,0,577
chrX	101379	.	G	A	745.77	PASS	AC=1;AF=0.5;AN=2;BaseQRankSum=-1.877;DP=55;Dels=0.0;FS=2.418;HaplotypeScore=0.0;MLEAC=1;MLEAF=0.5;MQ=41.96;MQ0=0;MQRankSum=0.059;QD=13.56;ReadPosRankSum=-1.945	GT:AD:DP:GQ:PL	0/1:28,27:55:99:774,0,857
chrX	103594	.	G	A	624.77	PASS	AC=1;AF=0.5;AN=2;BaseQRankSum=-0.492;DP=39;Dels=0.0;FS=2.814;HaplotypeScore=0.0;MLEAC=1;MLEAF=0.5;MQ=42.0;MQ0=0;MQRankSum=-1.588;QD=16.02;ReadPosRankSum=1.194	GT:AD:DP:GQ:PL	0/1:19,20:39:99:653,0,640
chrX	103627	.	G	A	754.77	PASS	AC=1;AF=0.5;AN=2;BaseQRankSum=-1.232;DP=54;Dels=0.0;FS=1.079;HaplotypeScore=0.0;MLEAC=1;MLEAF=0.5;MQ=42.0;MQ0=0;MQRankSum=1.18;QD=13.98;ReadPosRankSum=0.017	GT:AD:DP:GQ:PL	0/1:29,25:54:99:783,0,983
chrX	106632	.	G	A	856.77	PASS	AC=1;AF=0.5;AN=2;BaseQRankSum=0.078;DP=54;Dels=0.0;FS=6.181;HaplotypeScore=0.0;MLEAC=1;MLEAF=0.5;MQ=42.0;MQ0=0;MQRankSum=0.615;QD=15.87;ReadPosRankSum=0.372	GT:AD:DP:GQ:PL	0/1:28,26:54:99:885,0,905
chrX	122718	.	C	T	641.77	PASS	AC=1;AF=0.5;AN=2;BaseQRankSum=1.354;DP=27;Dels=0.0;FS=0.0;HaplotypeScore=4.7037;MLEAC=1;MLEAF=0.5;MQ=42.0;MQ0=0;MQRankSum=-0.345;QD=23.77;ReadPosRankSum=-1.726	GT:AD:DP:GQ:PL	0/1:8,19:27:99:670,0,125
chrX	125501	.	C	T	933.77	PASS	AC=1;AF=0.5;AN=2;BaseQRankSum=-0.053;DP=70;Dels=0.0;FS=0.0;HaplotypeScore=0.0;MLEAC=1;MLEAF=0.5;MQ=42.0;MQ0=0;MQRankSum=0.647;QD=13.34;ReadPosRankSum=1.038	GT:AD:DP:GQ:PL	0/1:40,30:70:99:962,0,1270
chrX	127528	.	C	T	680.77	PASS	AC=1;AF=0.5;AN=2;BaseQRankSum=1.175;DP=63;Dels=0.0;FS=3.735;HaplotypeScore=0.0;MLEAC=1;MLEAF=0.5;MQ=42.0;MQ0=0;MQRankSum=0.829;QD=10.81;ReadPosRankSum=0.685	GT:AD:DP:GQ:PL	0/1:41,22:63:99:709,0,1443
chrX	127566	.	G	A	1203.77	PASS	AC=1;AF=0.5;AN=2;BaseQRankSum=-0.806;DP=62;Dels=0.0;FS=1.012;HaplotypeScore=0.0;MLEAC=1;MLEAF=0.5;MQ=42.0;MQ0=0;MQRankSum=0.05;QD=19.42;ReadPosRankSum=-0.407	GT:AD:DP:GQ:PL	0/1:26,36:62:99:1232,0,844
chrX	137548	.	C	T	971.77	PASS	AC=1;AF=0.5;AN=2;BaseQRankSum=-0.068;DP=59;Dels=0.0;FS=3.586;HaplotypeScore=0.0;MLEAC=1;MLEAF=0.5;MQ=42.0;MQ0=0;MQRankSum=-1.023;QD=16.47;ReadPosRankSum=-1.979	GT:AD:DP:GQ:PL	0/1:29,30:59:99:1000,0,948
chrX	140904	.	C	T	1109.77	PASS	AC=1;AF=0.5;AN=2;BaseQRankSum=-2.389;DP=61;Dels=0.0;FS=0.0;HaplotypeScore=0.0;MLEAC=1;MLEAF=0.5;MQ=42.0;MQ0=0;MQRankSum=2.069;QD=18.19;ReadPosRankSum=-1.735	GT:AD:DP:GQ:PL	0/1:27,34:61:99:1138,0,907
chrX	144525	.	C	T	1099.77	PASS	AC=1;AF=0.5;AN=2;BaseQRankSum=-0.53;DP=61;Dels=0.0;FS=7.116;HaplotypeScore=0.0;MLEAC=1;MLEAF=0.5;MQ=42.0;MQ0=0;MQRankSum=1.009;QD=18.03;ReadPosRankSum=0.269	GT:AD:DP:GQ:PL	0/1:27,34:61:99:1128,0,888
chrX	146278	.	G	A	966.77	PASS	AC=1;AF=0.5;AN=2;BaseQRankSum=1.286;DP=75;Dels=0.0;FS=0.0;HaplotypeScore=0.0;MLEAC=1;MLEAF=0.5;MQ=42.0;MQ0=0;MQRankSum=-0.457;QD=12.89;ReadPosRankSum=0.554	GT:AD:DP:GQ:PL	0/1:44,31:75:99:995,0,1443
chrX	147838	.	A	G	935.77	PASS	AC=1;AF=0.5;AN=2;BaseQRankSum=0.775;DP=53;Dels=0.0;FS=15.517;HaplotypeScore=0.0;MLEAC=1;MLEAF=0.5;MQ=42.0;MQ0=0;MQRankSum=-0.811;QD=17.66;ReadPosRankSum=0.65	GT:AD:DP:GQ:PL	0/1:25,28:53:99:964,0,823
chrX	148932	.	A	G	1012.77	PASS	AC=1;AF=0.5;AN=2;BaseQRankSum=-0.622;DP=51;Dels=0.0;FS=5.973;HaplotypeScore=0.0;MLEAC=1;MLEAF=0.5;MQ=42.0;MQ0=0;MQRankSum=-0.392;QD=19.86;ReadPosRankSum=1.139	GT:AD:DP:GQ:PL	0/1:21,30:51:99:1041,0,709
chrX	152173	.	C	T	832.77	PASS	AC=1;AF=0.5;AN=2;BaseQRankSum=-0.69;DP=59;Dels=0.0;FS=0.0;HaplotypeScore=0.0;MLEAC=1;MLEAF=0.5;MQ=42.0;MQ0=0;MQRankSum=-1.205;QD=14.11;ReadPosRankSum=0.766	GT:AD:DP:GQ:PL	0/1:30,29:59:99:861,0,882
chrX	156477	.	T	A	345.77	PASS	AC=1;AF=0.5;AN=2;BaseQRankSum=-0.238;DP=45;Dels=0.0;FS=44.321;HaplotypeScore=2.9841;MLEAC=1;MLEAF=0.5;MQ=41.37;MQ0=0;MQRankSum=-0.814;QD=7.68;ReadPosRankSum=1.615	GT:AD:DP:GQ:PL	0/1:32,13:45:99:374,0,1055
chrX	157163	.	C	T	1029.77	PASS	AC=1;AF=0.5;AN=2;BaseQRankSum=-0.669;DP=61;Dels=0.0;FS=0.989;HaplotypeScore=0.7887;MLEAC=1;MLEAF=0.5;MQ=41.97;MQ0=0;MQRankSum=0.624;QD=16.88;ReadPosRankSum=-0.401	GT:AD:DP:GQ:PL	0/1:27,33:61:99:1058,0,879
chrX	158000	.	C	T	884.77	PASS	AC=1;AF=0.5;AN=2;BaseQRankSum=-0.142;DP=66;Dels=0.0;FS=0.0;HaplotypeScore=0.0;MLEAC=1;MLEAF=0.5;MQ=42.0;MQ0=0;MQRankSum=1.227;QD=13.41;ReadPosRankSum=-0.943	GT:AD:DP:GQ:PL	0/1:37,29:66:99:913,0,1236
chrX	159283	.	C	T	517.77	PASS	AC=1;AF=0.5;AN=2;BaseQRankSum=-0.778;DP=49;Dels=0.0;FS=0.0;HaplotypeScore=0.0;MLEAC=1;MLEAF=0.5;MQ=42.0;MQ0=0;MQRankSum=0.052;QD=10.57;ReadPosRankSum=-0.529	GT:AD:DP:GQ:PL	0/1:31,18:49:99:546,0,1063
chrX	162651	.	C	T	750.77	PASS	AC=1;AF=0.5;AN=2;BaseQRankSum=-0.682;DP=42;Dels=0.0;FS=0.0;HaplotypeScore=0.0;MLEAC=1;MLEAF=0.5;MQ=42.0;MQ0=0;MQRankSum=0.303;QD=17.88;ReadPosRankSum=2.3	GT:AD:DP:GQ:PL	0/1:19,23:42:99:779,0,627
chrX	167585	.	C	T	1168.77	PASS	AC=1;AF=0.5;AN=2;BaseQRankSum=0.954;DP=78;Dels=0.0;FS=0.863;HaplotypeScore=0.0;MLEAC=1;MLEAF=0.5;MQ=42.0;MQ0=0;MQRankSum=0.191;QD=14.98;ReadPosRankSum=-0.774	GT:AD:DP:GQ:PL	0/1:43,35:78:99:1197,0,1492
chrX	167908	.	T	C	1312.77	PASS	AC=1;AF=0.5;AN=2;BaseQRankSum=0.834;DP=61;Dels=0.0;FS=0.0;HaplotypeScore=0.0;MLEAC=1;MLEAF=0.5;MQ=42.0;MQ0=0;MQRankSum=0.458;QD=21.52;ReadPosRankSum=-1.119	GT:AD:DP:GQ:PL	0/1:22,39:61:99:1341,0,660
chrX	168829	.	A	G	626.77	PASS	AC=1;AF=0.5;AN=2;BaseQRankSum=-0.388;DP=46;Dels=0.0;FS=0.0;HaplotypeScore=0.0;MLEAC=1;MLEAF=0.5;MQ=42.0;MQ0=0;MQRankSum=-1.695;QD=13.63;ReadPosRankSum=-1.274	GT:AD:DP:GQ:PL	0/1:26,20:46:99:655,0,882
chrX	170792	.	C	T	601.77	PASS	AC=1;AF=0.5;AN=2;BaseQRankSum=-1.732;DP=47;Dels=0.0;FS=6.337;HaplotypeScore=0.0;MLEAC=1;MLEAF=0.5;MQ=42.0;MQ0=0;MQRankSum=-0.957;QD=12.8;ReadPosRankSum=-0.183	GT:AD:DP:GQ:PL	0/1:27,20:47:99:630,0,942
chrX	176037	.	A	G	769.77	PASS	AC=1;AF=0.5;AN=2;BaseQRankSum=-0.24;DP=56;Dels=0.0;FS=0.0;HaplotypeScore=0.8321;MLEAC=1;MLEAF=0.5;MQ=42.0;MQ0=0;MQRankSum=0.886;QD=13.75;ReadPosRankSum=-1.035	GT:AD:DP:GQ:PL	0/1:32,24:56:99:798,0,1085
chrX	178361	.	C	T	911.77	PASS	AC=1;AF=0.5;AN=2;BaseQRankSum=-0.474;DP=53;Dels=0.0;FS=0.0;HaplotypeScore=1.4972;MLEAC=1;MLEAF=0.5;MQ=42.0;MQ0=0;MQRankSum=-0.009;QD=17.2;ReadPosRankSum=0.348	GT:AD:DP:GQ:PL	0/1:24,29:53:99:940,0,773
chrX	180783	.	G	A	634.77	PASS	AC=1;AF=0.5;AN=2;BaseQRankSum=1.686;DP=56;Dels=0.0;FS=7.437;HaplotypeScore=0.7887;MLEAC=1;MLEAF=0.5;MQ=42.0;MQ0=0;MQRankSum=1.267;QD=11.34;ReadPosRankSum=-0.679	GT:AD:DP:GQ:PL	0/1:34,22:56:99:663,0,1053
chrX	185036	.	C	T	785.77	PASS	AC=1;AF=0.5;AN=2;BaseQRankSum=-0.628;DP=47;Dels=0.0;FS=0.0;HaplotypeScore=0.0;MLEAC=1;MLEAF=0.5;MQ=42.0;MQ0=0;MQRankSum=0.138;QD=16.72;ReadPosRankSum=1.309	GT:AD:DP:GQ:PL	0/1:23,24:47:99:814,0,785
chrX	185148	.	C	T	599.77	PASS	AC=1;AF=0.5;AN=2;BaseQRankSum=0.517;DP=45;Dels=0.0;FS=6.174;HaplotypeScore=0.0;MLEAC=1;MLEAF=0.5;MQ=42.0;MQ0=0;MQRankSum=0.379;QD=13.33;ReadPosRankSum=0.54	GT:AD:DP:GQ:PL	0/1:26,19:45:99:628,0,890
chrX	207320	.	C	T	919.77	PASS	AC=1;AF=0.5;AN=2;BaseQRankSum=-0.448;DP=55;Dels=0.0;FS=7.45;HaplotypeScore=0.0;MLEAC=1;MLEAF=0.5;MQ=42.0;MQ0=0;MQRankSum=0.566;QD=16.72;ReadPosRankSum=0.008	GT:AD:DP:GQ:PL	0/1:25,30:55:99:948,0,808
chrX	214427	.	G	A	598.77	PASS	AC=1;AF=0.5;AN=2;BaseQRankSum=-1.485;DP=47;Dels=0.0;FS=2.628;HaplotypeScore=0.0;MLEAC=1;MLEAF=0.5;MQ=42.0;MQ0=0;MQRankSum=-1.702;QD=12.74;ReadPosRankSum=0.119	GT:AD:DP:GQ:PL	0/1:28,19:47:99:627,0,986
chrX	214530	.	C	T	895.77	PASS	AC=1;AF=0.5;AN=2;BaseQRankSum=1.221;DP=56;Dels=0.0;FS=2.282;HaplotypeScore=0.0;MLEAC=1;MLEAF=0.5;MQ=41.97;MQ0=0;MQRankSum=0.057;QD=16.0;ReadPosRankSum=-1.532	GT:AD:DP:GQ:PL	0/1:28,28:56:99:924,0,918
chrX	214895	.	G	A	545.77	PASS	AC=1;AF=0.5;AN=2;BaseQRankSum=0.185;DP=51;Dels=0.0;FS=0.0;HaplotypeScore=0.0;MLEAC=1;MLEAF=0.5;MQ=42.0;MQ0=0;MQRankSum=0.205;QD=10.7;ReadPosRankSum=1.003	GT:AD:DP:GQ:PL	0/1:32,19:51:99:574,0,1097
chrX	217877	.	G	A	830.77	PASS	AC=1;AF=0.5;AN=2;BaseQRankSum=-0.521;DP=57;Dels=0.0;FS=2.235;HaplotypeScore=0.0;MLEAC=1;MLEAF=0.5;MQ=42.0;MQ0=0;MQRankSum=0.505;QD=14.57;ReadPosRankSum=-0.745	GT:AD:DP:GQ:PL	0/1:31,26:57:99:859,0,1058
chrX	221965	.	G	A	787.77	PASS	AC=1;AF=0.5;AN=2;BaseQRankSum=-0.447;DP=61;Dels=0.0;FS=9.345;HaplotypeScore=0.0;MLEAC=1;MLEAF=0.5;MQ=42.0;MQ0=0;MQRankSum=-0.154;QD=12.91;ReadPosRankSum=-0.462	GT:AD:DP:GQ:PL	0/1:36,25:61:99:816,0,1229
chrX	222096	.	A	T	167.77	PASS	AC=1;AF=0.5;AN=2;BaseQRankSum=-1.743;DP=27;Dels=0.0;FS=43.921;HaplotypeScore=0.0;MLEAC=1;MLEAF=0.5;MQ=41.93;MQ0=0;MQRankSum=1.3;QD=6.21;ReadPosRankSum=1.909	GT:AD:DP:GQ:PL	0/1:20,7:27:99:196,0,735
chrX	237394	.	G	A	885.77	PASS	AC=1;AF=0.5;AN=2;BaseQRankSum=1.613;DP=51;Dels=0.0;FS=0.0;HaplotypeScore=0.0;MLEAC=1;MLEAF=0.5;MQ=42.0;MQ0=0;MQRankSum=-0.311;QD=17.37;ReadPosRankSum=-2.689	GT:AD:DP:GQ:PL	0/1:24,27:51:99:914,0,777
chrX	240072	.	G	A	902.77	PASS	AC=1;AF=0.5;AN=2;BaseQRankSum=-0.636;DP=60;Dels=0.0;FS=0.989;HaplotypeScore=0.0;MLEAC=1;MLEAF=0.5;MQ=42.0;MQ0=0;MQRankSum=-0.621;QD=15.05;ReadPosRankSum=-0.858	GT:AD:DP:GQ:PL	0/1:31,29:60:99:931,0,1059
chrX	241169	.	C	A	227.77	PASS	AC=1;AF=0.5;AN=2;BaseQRankSum=-0.817;DP=48;Dels=0.0;FS=53.214;HaplotypeScore=3.4439;MLEAC=1;MLEAF=0.5;MQ=41.54;MQ0=0;MQRankSum=-0.289;QD=4.75;ReadPosRankSum=1.344	GT:AD:DP:GQ:PL	0/1:36,11:48:99:256,0,1302
chrX	246691	.	C	T	533.77	PASS	AC=1;AF=0.5;AN=2;BaseQRankSum=0.313;DP=45;Dels=0.0;FS=1.158;HaplotypeScore=0.0;MLEAC=1;MLEAF=0.5;MQ=41.96;MQ0=0;MQRankSum=-0.266;QD=11.86;ReadPosRankSum=2.676	GT:AD:DP:GQ:PL	0/1:27,18:45:99:562,0,896
chrX	250165	.	G	A	904.77	PASS	AC=1;AF=0.5;AN=2;BaseQRankSum=3.221;DP=48;Dels=0.0;FS=0.0;HaplotypeScore=0.0;MLEAC=1;MLEAF=0.5;MQ=42.0;MQ0=0;MQRankSum=-0.623;QD=18.85;ReadPosRankSum=-0.021	GT:AD:DP:GQ:PL	0/1:21,27:48:99:933,0,556
chrX	255421	.	T	C	671.77	PASS	AC=1;AF=0.5;AN=2;BaseQRankSum=-0.479;DP=50;Dels=0.0;FS=20.773;HaplotypeScore=0.5784;MLEAC=1;MLEAF=0.5;MQ=42.0;MQ0=0;MQRankSum=-0.596;QD=13.44;ReadPosRankSum=-0.537	GT:AD:DP:GQ:PL	0/1:28,22:50:99:700,0,946
chrX	264460	.	C	T	562.77	PASS	AC=1;AF=0.5;AN=2;BaseQRankSum=-0.452;DP=43;Dels=0.0;FS=4.454;HaplotypeScore=0.0;MLEAC=1;MLEAF=0.5;MQ=42.0;MQ0=0;MQRankSum=1.235;QD=13.09;ReadPosRankSum=-0.526	GT:AD:DP:GQ:PL	0/1:24,19:43:99:591,0,759
chrX	264980	.	A	G	783.77	PASS	AC=1;AF=0.5;AN=2;BaseQRankSum=1.956;DP=39;Dels=0.0;FS=0.0;HaplotypeScore=0.0;MLEAC=1;MLEAF=0.5;MQ=42.0;MQ0=0;MQRankSum=0.443;QD=20.1;ReadPosRankSum=-1.242	GT:AD:DP:GQ:PL	0/1:16,23:39:99:812,0,512
chrX	266563	.	A	G	644.77	PASS	AC=1;AF=0.5;AN=2;BaseQRankSum=3.816;DP=48;Dels=0.0;FS=1.098;HaplotypeScore=0.0;MLEAC=1;MLEAF=0.5;MQ=42.0;MQ0=0;MQRankSum=0.45;QD=13.43;ReadPosRankSum=1.955	GT:AD:DP:GQ:PL	0/1:28,20:48:99:673,0,868
chrX	280451	.	G	A	890.77	PASS	AC=1;AF=0.5;AN=2;BaseQRankSum=1.668;DP=56;Dels=0.0;FS=0.0;HaplotypeScore=0.0;MLEAC=1;MLEAF=0.5;MQ=42.0;MQ0=0;MQRankSum=0.337;QD=15.91;ReadPosRankSum=0.83	GT:AD:DP:GQ:PL	0/1:26,30:56:99:919,0,785
chrX	281359	.	A	G	913.77	PASS	AC=1;AF=0.5;AN=2;BaseQRankSum=0.595;DP=72;Dels=0.0;FS=1.992;HaplotypeScore=0.9469;MLEAC=1;MLEAF=0.5;MQ=42.0;MQ0=0;MQRankSum=-0.3;QD=12.69;ReadPosRankSum=-0.391	GT:AD:DP:GQ:PL	0/1:40,32:72:99:942,0,1239
chrX	282141	.	G	A	1270.77	PASS	AC=1;AF=0.5;AN=2;BaseQRankSum=-0.679;DP=58;Dels=0.0;FS=5.856;HaplotypeScore=0.0;MLEAC=1;MLEAF=0.5;MQ=42.0;MQ0=0;MQRankSum=0.762;QD=21.91;ReadPosRankSum=1.922	GT:AD:DP:GQ:PL	0/1:19,39:58:99:1299,0,572
chrX	287969	.	G	A	2560.77	PASS	AC=2;AF=1.0;AN=2;DP=65;Dels=0.0;FS=0.0;HaplotypeScore=0.0;MLEAC=2;MLEAF=1.0;MQ=40.62;MQ0=0;QD=29.63	GT:AD:DP:GQ:PL	1/1:0,65:65:99:2589,196,0
chrX	287972	.	T	C	2471.77	PASS	AC=2;AF=1.0;AN=2;DP=63;Dels=0.0;FS=0.0;HaplotypeScore=0.0;MLEAC=2;MLEAF=1.0;MQ=40.57;MQ0=0;QD=31.53	GT:AD:DP:GQ:PL	1/1:0,63:63:99:2500,190,0
chrX	288079	.	C	T	1144.77	PASS	AC=1;AF=0.5;AN=2;BaseQRankSum=-0.736;DP=55;Dels=0.0;FS=3.944;HaplotypeScore=0.7887;MLEAC=1;MLEAF=0.5;MQ=42.0;MQ0=0;MQRankSum=1.135;QD=20.81;ReadPosRankSum=-0.026	GT:AD:DP:GQ:PL	0/1:21,34:55:99:1173,0,673
chrX	290602	.	C	T	742.77	PASS	AC=1;AF=0.5;AN=2;BaseQRankSum=1.151;DP=56;Dels=0.0;FS=1.037;HaplotypeScore=0.0;MLEAC=1;MLEAF=0.5;MQ=41.75;MQ0=0;MQRankSum=-0.902;QD=13.26;ReadPosRankSum=-0.075	GT:AD:DP:GQ:PL	0/1:32,24:56:99:771,0,1084
chrX	292308	.	T	C	2269.77	PASS	AC=2;AF=1.0;AN=2;DP=59;Dels=0.0;FS=0.0;HaplotypeScore=0.6651;MLEAC=2;MLEAF=1.0;MQ=42.0;MQ0=0;QD=26.24	GT:AD:DP:GQ:PL	1/1:0,59:59:99:2298,178,0
chrX	292649	.	A	G	2002.77	PASS	AC=2;AF=1.0;AN=2;DP=53;Dels=0.0;FS=0.0;HaplotypeScore=0.0;MLEAC=2;MLEAF=1.0;MQ=40.5;MQ0=0;QD=33.36	GT:AD:DP:GQ:PL	1/1:0,53:53:99:2031,159,0
chrX	292781	.	G	A	1850.77	PASS	AC=2;AF=1.0;AN=2;DP=55;Dels=0.0;FS=0.0;HaplotypeScore=0.0;MLEAC=2;MLEAF=1.0;MQ=40.39;MQ0=0;QD=33.65	GT:AD:DP:GQ:PL	1/1:0,55:55:99:1879,153,0
chrX	300613	.	A	G	1133.77	PASS	AC=1;AF=0.5;AN=2;BaseQRankSum=0.112;DP=65;Dels=0.0;FS=0.0;HaplotypeScore=0.0;MLEAC=1;MLEAF=0.5;MQ=42.0;MQ0=0;MQRankSum=0.059;QD=17.44;ReadPosRankSum=0.138	GT:AD:DP:GQ:PL	0/1:30,35:65:99:1162,0,994
chrX	303308	.	G	A	766.77	PASS	AC=1;AF=0.5;AN=2;BaseQRankSum=-0.396;DP=56;Dels=0.0;FS=0.0;HaplotypeScore=0.0;MLEAC=1;MLEAF=0.5;MQ=42.0;MQ0=0;MQRankSum=-0.742;QD=13.69;ReadPosRankSum=-1.384	GT:AD:DP:GQ:PL	0/1:31,25:56:99:795,0,1015
chrX	308256	.	G	A	788.77	PASS	AC=1;AF=0.5;AN=2;BaseQRankSum=0.557;DP=51;Dels=0.0;FS=0.0;HaplotypeScore=0.0;MLEAC=1;MLEAF=0.5;MQ=42.0;MQ0=0;MQRankSum=-0.255;QD=15.47;ReadPosRankSum=-1.463	GT:AD:DP:GQ:PL	0/1:27,24:51:99:817,0,932
chrX	308381	.	T	C	1150.77	PASS	AC=1;AF=0.5;AN=2;BaseQRankSum=-0.043;DP=55;Dels=0.0;FS=1.07;HaplotypeScore=0.0;MLEAC=1;MLEAF=0.5;MQ=42.0;MQ0=0;MQRankSum=0.702;QD=20.92;ReadPosRankSum=-0.113	GT:AD:DP:GQ:PL	0/1:21,34:55:99:1179,0,649
chrX	309341	.	G	A	542.77	PASS	AC=1;AF=0.5;AN=2;BaseQRankSum=-0.625;DP=46;Dels=0.0;FS=2.622;HaplotypeScore=0.0;MLEAC=1;MLEAF=0.5;MQ=42.0;MQ0=0;MQRankSum=-1.383;QD=11.8;ReadPosRankSum=0.535	GT:AD:DP:GQ:PL	0/1:27,19:46:99:571,0,890
chrX	309659	.	C	T	870.77	PASS	AC=1;AF=0.5;AN=2;BaseQRankSum=0.327;DP=58;Dels=0.0;FS=2.244;HaplotypeScore=0.8321;MLEAC=1;MLEAF=0.5;MQ=42.0;MQ0=0;MQRankSum=0.717;QD=15.01;ReadPosRankSum=-1.154	GT:AD:DP:GQ:PL	0/1:31,27:58:99:899,0,1060
chrX	311457	.	C	T	1160.77	PASS	AC=1;AF=0.5;AN=2;BaseQRankSum=0.773;DP=57;Dels=0.0;FS=2.304;HaplotypeScore=0.0;MLEAC=1;MLEAF=0.5;MQ=42.0;MQ0=0;MQRankSum=0.708;QD=20.36;ReadPosRankSum=0.057	GT:AD:DP:GQ:PL	0/1:23,34:57:99:1189,0,741
chrX	315295	.	A	G	872.77	PASS	AC=1;AF=0.5;AN=2;BaseQRankSum=-0.359;DP=57;Dels=0.0;FS=2.226;HaplotypeScore=0.0;MLEAC=1;MLEAF=0.5;MQ=42.0;MQ0=0;MQRankSum=0.487;QD=15.31;ReadPosRankSum=-0.487	GT:AD:DP:GQ:PL	0/1:29,28:57:99:901,0,919
chrX	318470	.	C	T	734.77	PASS	AC=1;AF=0.5;AN=2;BaseQRankSum=-0.465;DP=45;Dels=0.0;FS=2.55;HaplotypeScore=0.0;MLEAC=1;MLEAF=0.5;MQ=42.0;MQ0=0;MQRankSum=1.056;QD=16.33;ReadPosRankSum=1.215	GT:AD:DP:GQ:PL	0/1:22,23:45:99:763,0,754
chrX	320988	.	T	C	660.77	PASS	AC=1;AF=0.5;AN=2;BaseQRankSum=-0.644;DP=55;Dels=0.0;FS=0.0;HaplotypeScore=0.0;MLEAC=1;MLEAF=0.5;MQ=41.96;MQ0=0;MQRankSum=1.022;QD=12.01;ReadPosRankSum=-0.232	GT:AD:DP:GQ:PL	0/1:33,22:55:99:689,0,1155
chrX	321069	.	C	T	868.77	PASS	AC=1;AF=0.5;AN=2;BaseQRankSum=0.631;DP=47;Dels=0.0;FS=6.121;HaplotypeScore=0.0;MLEAC=1;MLEAF=0.5;MQ=41.92;MQ0=0;MQRankSum=0.203;QD=18.48;ReadPosRankSum=0.717	GT:AD:DP:GQ:PL	0/1:21,26:47:99:897,0,692
chrX	321907	.	C	T	733.77	PASS	AC=1;AF=0.5;AN=2;BaseQRankSum=0.17;DP=53;Dels=0.0;FS=2.417;HaplotypeScore=0.0;MLEAC=1;MLEAF=0.5;MQ=42.0;MQ0=0;MQRankSum=-0.223;QD=13.84;ReadPosRankSum=0.616	GT:AD:DP:GQ:PL	0/1:29,24:53:99:762,0,915
chrX	326535	.	C	T	786.77	PASS	AC=1;AF=0.5;AN=2;BaseQRankSum=1.434;DP=53;Dels=0.0;FS=3.854;HaplotypeScore=0.0;MLEAC=1;MLEAF=0.5;MQ=42.0;MQ0=0;MQRankSum=1.702;QD=14.84;ReadPosRankSum=1.203	GT:AD:DP:GQ:PL	0/1:28,25:53:99:815,0,947
chrX	329040	.	C	T	801.77	PASS	AC=1;AF=0.5;AN=2;BaseQRankSum=1.544;DP=54;Dels=0.0;FS=2.323;HaplotypeScore=0.734;MLEAC=1;MLEAF=0.5;MQ=42.0;MQ0=0;MQRankSum=-1.232;QD=14.85;ReadPosRankSum=0.382	GT:AD:DP:GQ:PL	0/1:29,25:54:99:830,0,947
chrX	330260	.	G	A	905.77	PASS	AC=1;AF=0.5;AN=2;BaseQRankSum=-1.871;DP=39;Dels=0.0;FS=3.005;HaplotypeScore=0.0;MLEAC=1;MLEAF=0.5;MQ=42.0;MQ0=0;MQRankSum=2.115;QD=23.22;ReadPosRankSum=-0.411	GT:AD:DP:GQ:PL	0/1:12,27:39:99:934,0,367
chrX	330961	.	G	A	920.77	PASS	AC=1;AF=0.5;AN=2;BaseQRankSum=0.627;DP=63;Dels=0.0;FS=3.442;HaplotypeScore=0.0;MLEAC=1;MLEAF=0.5;MQ=42.0;MQ0=0;MQRankSum=0.021;QD=14.62;ReadPosRankSum=0.779	GT:AD:DP:GQ:PL	0/1:34,29:63:99:949,0,1129
chrX	331642	.	C	T	714.77	PASS	AC=1;AF=0.5;AN=2;BaseQRankSum=-0.947;DP=47;Dels=0.0;FS=6.121;HaplotypeScore=0.0;MLEAC=1;MLEAF=0.5;MQ=42.0;MQ0=0;MQRankSum=0.096;QD=15.21;ReadPosRankSum=1.841	GT:AD:DP:GQ:PL	0/1:23,24:47:99:743,0,726
chrX	333941	.	A	G	811.77	PASS	AC=1;AF=0.5;AN=2;BaseQRankSum=-1.212;DP=61;Dels=0.0;FS=0.0;HaplotypeScore=0.0;MLEAC=1;MLEAF=0.5;MQ=42.0;MQ0=0;MQRankSum=-1.169;QD=13.31;ReadPosRankSum=-0.719	GT:AD:DP:GQ:PL	0/1:34,27:61:99:840,0,1120
chrX	334625	.	T	C	732.77	PASS	AC=1;AF=0.5;AN=2;BaseQRankSum=-1.114;DP=57;Dels=0.0;FS=0.0;HaplotypeScore=0.8321;MLEAC=1;MLEAF=0.5;MQ=42.0;MQ0=0;MQRankSum=1.178;QD=12.86;ReadPosRankSum=-0.12	GT:AD:DP:GQ:PL	0/1:31,26:57:99:761,0,1025
chrX	335569	.	A	G	617.77	PASS	AC=1;AF=0.5;AN=2;BaseQRankSum=-0.853;DP=56;Dels=0.0;FS=15.193;HaplotypeScore=0.0;MLEAC=1;MLEAF=0.5;MQ=42.0;MQ0=0;MQRankSum=0.637;QD=11.03;ReadPosRankSum=0.24	GT:AD:DP:GQ:PL	0/1:32,24:56:99:646,0,1057
chrX	338264	.	C	T	1423.77	PASS	AC=1;AF=0.5;AN=2;BaseQRankSum=0.09;DP=70;Dels=0.0;FS=4.772;HaplotypeScore=0.0;MLEAC=1;MLEAF=0.5;MQ=41.95;MQ0=0;MQRankSum=-2.212;QD=20.34;ReadPosRankSum=-0.378	GT:AD:DP:GQ:PL	0/1:28,42:70:99:1452,0,866
chrX	340122	.	C	T	731.77	PASS	AC=1;AF=0.5;AN=2;BaseQRankSum=0.771;DP=49;Dels=0.0;FS=1.097;HaplotypeScore=0.0;MLEAC=1;MLEAF=0.5;MQ=41.7;MQ0=0;MQRankSum=0.17;QD=14.93;ReadPosRankSum=0.19	GT:AD:DP:GQ:PL	0/1:26,23:49:99:760,0,872
chrX	351907	.	C	T	1128.77	PASS	AC=1;AF=0.5;AN=2;BaseQRankSum=-0.334;DP=59;Dels=0.0;FS=2.227;HaplotypeScore=0.0;MLEAC=1;MLEAF=0.5;MQ=42.0;MQ0=0;MQRankSum=0.614;QD=19.13;ReadPosRankSum=-0.132	GT:AD:DP:GQ:PL	0/1:23,36:59:99:1157,0,692
chrX	352872	.	C	T	823.77	PASS	AC=1;AF=0.5;AN=2;BaseQRankSum=1.257;DP=40;Dels=0.0;FS=2.911;HaplotypeScore=0.0;MLEAC=1;MLEAF=0.5;MQ=42.0;MQ0=0;MQRankSum=-0.531;QD=20.59;ReadPosRankSum=-0.67	GT:AD:DP:GQ:PL	0/1:15,25:40:99:852,0,445
chrX	373135	.	C	T	902.77	PASS	AC=1;AF=0.5;AN=2;BaseQRankSum=-0.928;DP=50;Dels=0.0;FS=2.386;HaplotypeScore=0.8321;MLEAC=1;MLEAF=0.5;MQ=42.0;MQ0=0;MQRankSum=-1.339;QD=18.06;ReadPosRankSum=-0.596	GT:AD:DP:GQ:PL	0/1:22,28:50:99:931,0,725
chrX	373329	.	A	G	695.77	PASS	AC=1;AF=0.5;AN=2;BaseQRankSum=1.308;DP=42;Dels=0.0;FS=1.216;HaplotypeScore=0.0;MLEAC=1;MLEAF=0.5;MQ=42.0;MQ0=0;MQRankSum=-0.402;QD=16.57;ReadPosRankSum=0.05	GT:AD:DP:GQ:PL	0/1:21,21:42:99:724,0,688
chrX	385051	.	G	A	855.77	PASS	AC=1;AF=0.5;AN=2;BaseQRankSum=-2.251;DP=61;Dels=0.0;FS=1.048;HaplotypeScore=0.7887;MLEAC=1;MLEAF=0.5;MQ=42.0;MQ0=0;MQRankSum=-0.861;QD=14.03;ReadPosRankSum=-2.728	GT:AD:DP:GQ:PL	0/1:33,28:61:99:884,0,1150
chrX	385797	.	G	A	975.77	PASS	AC=1;AF=0.5;AN=2;BaseQRankSum=2.52;DP=65;Dels=0.0;FS=9.213;HaplotypeScore=0.0;MLEAC=1;MLEAF=0.5;MQ=41.71;MQ0=0;MQRankSum=0.336;QD=15.01;ReadPosRankSum=-2.783	GT:AD:DP:GQ:PL	0/1:35,30:65:99:1004,0,1133
chrX	387736	.	A	G	1038.77	PASS	AC=1;AF=0.5;AN=2;BaseQRankSum=0.442;DP=68;Dels=0.0;FS=6.617;HaplotypeScore=0.0;MLEAC=1;MLEAF=0.5;MQ=42.0;MQ0=0;MQRankSum=0.933;QD=15.28;ReadPosRankSum=0.086	GT:AD:DP:GQ:PL	0/1:35,33:68:99:1067,0,1114
chrX	404406	.	C	T	880.77	PASS	AC=1;AF=0.5;AN=2;BaseQRankSum=-1.806;DP=53;Dels=0.0;FS=2.316;HaplotypeScore=0.0;MLEAC=1;MLEAF=0.5;MQ=42.0;MQ0=0;MQRankSum=1.041;QD=16.62;ReadPosRankSum=-2.144	GT:AD:DP:GQ:PL	0/1:26,27:53:99:909,0,882
chrX	432499	.	C	T	589.77	PASS	AC=1;AF=0.5;AN=2;BaseQRankSum=1.007;DP=41;Dels=0.0;FS=1.202;HaplotypeScore=0.0;MLEAC=1;MLEAF=0.5;MQ=42.0;MQ0=0;MQRankSum=-1.242;QD=14.38;ReadPosRankSum=0.614	GT:AD:DP:GQ:PL	0/1:22,19:41:99:618,0,726
chrX	447070	.	G	A	748.77	PASS	AC=1;AF=0.5;AN=2;BaseQRankSum=1.232;DP=49;Dels=0.0;FS=0.0;HaplotypeScore=0.734;MLEAC=1;MLEAF=0.5;MQ=42.0;MQ0=0;MQRankSum=-0.691;QD=15.28;ReadPosRankSum=0.731	GT:AD:DP:GQ:PL	0/1:26,23:49:99:777,0,842
chrX	450797	.	A	G	540.77	PASS	AC=1;AF=0.5;AN=2;BaseQRankSum=2.998;DP=42;Dels=0.0;FS=53.557;HaplotypeScore=0.0;MLEAC=1;MLEAF=0.5;MQ=42.0;MQ0=0;MQRankSum=-0.436;QD=12.88;ReadPosRankSum=1.23	GT:AD:DP:GQ:PL	0/1:25,17:42:99:569,0,844
chrX	459036	.	C	T	739.77	PASS	AC=1;AF=0.5;AN=2;BaseQRankSum=-0.794;DP=48;Dels=0.0;FS=0.0;HaplotypeScore=0.0;MLEAC=1;MLEAF=0.5;MQ=42.0;MQ0=0;MQRankSum=1.516;QD=15.41;ReadPosRankSum=-2.155	GT:AD:DP:GQ:PL	0/1:24,24:48:99:768,0,831
chrX	464343	.	G	T	202.77	PASS	AC=1;AF=0.5;AN=2;BaseQRankSum=0.537;DP=17;Dels=0.0;FS=20.078;HaplotypeScore=0.7887;MLEAC=1;MLEAF=0.5;MQ=42.0;MQ0=0;MQRankSum=0.342;QD=11.93;ReadPosRankSum=1.122	GT:AD:DP:GQ:PL	0/1:10,7:17:99:231,0,345
chrX	467494	.	G	A	659.77	PASS	AC=1;AF=0.5;AN=2;BaseQRankSum=-0.667;DP=42;Dels=0.0;FS=1.21;HaplotypeScore=0.0;MLEAC=1;MLEAF=0.5;MQ=42.0;MQ0=0;MQRankSum=1.07;QD=15.71;ReadPosRankSum=-1.146	GT:AD:DP:GQ:PL	0/1:20,22:42:99:688,0,639
chrX	489350	.	C	T	572.77	PASS	AC=1;AF=0.5;AN=2;BaseQRankSum=-0.939;DP=36;Dels=0.0;FS=0.0;HaplotypeScore=0.0;MLEAC=1;MLEAF=0.5;MQ=42.0;MQ0=0;MQRankSum=0.08;QD=15.91;ReadPosRankSum=0.43	GT:AD:DP:GQ:PL	0/1:16,20:36:99:601,0,537
chrX	491403	.	C	T	901.77	PASS	AC=1;AF=0.5;AN=2;BaseQRankSum=0.354;DP=66;Dels=0.0;FS=2.114;HaplotypeScore=0.0;MLEAC=1;MLEAF=0.5;MQ=42.0;MQ0=0;MQRankSum=0.766;QD=13.66;ReadPosRankSum=-0.457	GT:AD:DP:GQ:PL	0/1:36,30:66:99:930,0,1199
chrX	492445	.	C	T	707.77	PASS	AC=1;AF=0.5;AN=2;BaseQRankSum=-1.29;DP=47;Dels=0.0;FS=0.0;HaplotypeScore=1.6006;MLEAC=1;MLEAF=0.5;MQ=41.92;MQ0=0;MQRankSum=0.33;QD=15.06;ReadPosRankSum=-0.011	GT:AD:DP:GQ:PL	0/1:25,22:47:99:736,0,859
chrX	500880	.	G	A	477.77	PASS	AC=1;AF=0.5;AN=2;BaseQRankSum=0.819;DP=46;Dels=0.0;FS=9.192;HaplotypeScore=0.0;MLEAC=1;MLEAF=0.5;MQ=42.0;MQ0=0;MQRankSum=-0.934;QD=10.39;ReadPosRankSum=1.626	GT:AD:DP:GQ:PL	0/1:30,16:46:99:506,0,1056
chrX	510162	.	C	T	499.77	PASS	AC=1;AF=0.5;AN=2;BaseQRankSum=-0.457;DP=45;Dels=0.0;FS=0.0;HaplotypeScore=0.0;MLEAC=1;MLEAF=0.5;MQ=42.0;MQ0=0;MQRankSum=-0.012;QD=11.11;ReadPosRankSum=-0.784	GT:AD:DP:GQ:PL	0/1:28,17:45:99:528,0,973
chrX	515049	.	A	G	967.77	PASS	AC=1;AF=0.5;AN=2;BaseQRankSum=0.478;DP=64;Dels=0.0;FS=5.005;HaplotypeScore=3.9732;MLEAC=1;MLEAF=0.5;MQ=41.97;MQ0=0;MQRankSum=0.827;QD=15.12;ReadPosRankSum=-1.917	GT:AD:DP:GQ:PL	0/1:34,30:64:99:996,0,1094
chrX	515489	.	C	T	768.77	PASS	AC=1;AF=0.5;AN=2;BaseQRankSum=-0.253;DP=61;Dels=0.0;FS=5.509;HaplotypeScore=0.0;MLEAC=1;MLEAF=0.5;MQ=42.0;MQ0=0;MQRankSum=0.716;QD=12.6;ReadPosRankSum=-0.282	GT:AD:DP:GQ:PL	0/1:33,28:61:99:797,0,1058
chrX	516586	.	A	G	409.77	PASS	AC=1;AF=0.5;AN=2;BaseQRankSum=-0.624;DP=43;Dels=0.0;FS=1.223;HaplotypeScore=0.5784;MLEAC=1;MLEAF=0.5;MQ=42.0;MQ0=0;MQRankSum=-0.573;QD=9.53;ReadPosRankSum=-1.414	GT:AD:DP:GQ:PL	0/1:28,15:43:99:438,0,952
chrX	523138	.	A	G	1077.77	PASS	AC=1;AF=0.5;AN=2;BaseQRankSum=0.599;DP=49;Dels=0.0;FS=4.224;HaplotypeScore=0.0;MLEAC=1;MLEAF=0.5;MQ=42.0;MQ0=0;MQRankSum=0.284;QD=22.0;ReadPosRankSum=-1.166	GT:AD:DP:GQ:PL	0/1:17,32:49:99:1106,0,497
chrX	572317	.	G	A	939.77	PASS	AC=1;AF=0.5;AN=2;BaseQRankSum=-0.011;DP=46;Dels=0.0;FS=30.423;HaplotypeScore=0.0;MLEAC=1;MLEAF=0.5;MQ=42.0;MQ0=0;MQRankSum=0.371;QD=20.43;ReadPosRankSum=0.326	GT:AD:DP:GQ:PL	0/1:18,28:46:99:968,0,587
chrX	572351	.	G	A	638.77	PASS	AC=1;AF=0.5;AN=2;BaseQRankSum=1.317;DP=50;Dels=0.0;FS=8.18;HaplotypeScore=0.0;MLEAC=1;MLEAF=0.5;MQ=42.0;MQ0=0;MQRankSum=-0.413;QD=12.78;ReadPosRankSum=0.452	GT:AD:DP:GQ:PL	0/1:29,21:50:99:667,0,932
chrX	586643	.	C	T	648.77	PASS	AC=1;AF=0.5;AN=2;BaseQRankSum=1.008;DP=43;Dels=0.0;FS=2.587;HaplotypeScore=0.0;MLEAC=1;MLEAF=0.5;MQ=41.95;MQ0=0;MQRankSum=0.304;QD=15.09;ReadPosRankSum=0.377	GT:AD:DP:GQ:PL	0/1:22,21:43:99:677,0,720
chrX	587720	.	G	A	1117.77	PASS	AC=1;AF=0.5;AN=2;BaseQRankSum=1.02;DP=59;Dels=0.0;FS=0.985;HaplotypeScore=0.0;MLEAC=1;MLEAF=0.5;MQ=42.0;MQ0=0;MQRankSum=1.511;QD=18.95;ReadPosRankSum=0.299	GT:AD:DP:GQ:PL	0/1:25,34:59:99:1146,0,788
chrX	587898	.	T	C	868.77	PASS	AC=1;AF=0.5;AN=2;BaseQRankSum=0.184;DP=57;Dels=0.0;FS=5.374;HaplotypeScore=0.0;MLEAC=1;MLEAF=0.5;MQ=42.0;MQ0=0;MQRankSum=0.248;QD=15.24;ReadPosRankSum=-0.2	GT:AD:DP:GQ:PL	0/1:30,27:57:99:897,0,1011
chrX	594169	.	T	C	2097.77	PASS	AC=2;AF=1.0;AN=2;BaseQRankSum=0.139;DP=62;Dels=0.0;FS=0.0;HaplotypeScore=1.7306;MLEAC=2;MLEAF=1.0;MQ=42.0;MQ0=0;MQRankSum=0.259;QD=33.83;ReadPosRankSum=1.614	GT:AD:DP:GQ:PL	1/1:2,60:62:99:2126,111,0
chrX	598477	.	G	A	677.77	PASS	AC=1;AF=0.5;AN=2;BaseQRankSum=0.21;DP=60;Dels=0.0;FS=5.263;HaplotypeScore=0.0;MLEAC=1;MLEAF=0.5;MQ=42.0;MQ0=0;MQRankSum=-2.054;QD=11.3;ReadPosRankSum=-0.105	GT:AD:DP:GQ:PL	0/1:35,25:60:99:706,0,1172
chrX	600518	.	G	A	1227.77	PASS	AC=1;AF=0.5;AN=2;BaseQRankSum=0.174;DP=63;Dels=0.0;FS=3.54;HaplotypeScore=0.0;MLEAC=1;MLEAF=0.5;MQ=42.0;MQ0=0;MQRankSum=-0.007;QD=19.49;ReadPosRankSum=-0.549	GT:AD:DP:GQ:PL	0/1:27,36:63:99:1256,0,847
chrX	627351	.	G	A	897.77	PASS	AC=1;AF=0.5;AN=2;BaseQRankSum=-0.043;DP=54;Dels=0.0;FS=2.319;HaplotypeScore=0.0;MLEAC=1;MLEAF=0.5;MQ=42.0;MQ0=0;MQRankSum=-0.078;QD=16.63;ReadPosRankSum=-0.493	GT:AD:DP:GQ:PL	0/1:26,28:54:99:926,0,880
chrX	644542	.	G	A	682.77	PASS	AC=1;AF=0.5;AN=2;BaseQRankSum=-0.009;DP=54;Dels=0.0;FS=0.0;HaplotypeScore=0.0;MLEAC=1;MLEAF=0.5;MQ=42.0;MQ0=0;MQRankSum=0.766;QD=12.64;ReadPosRankSum=-0.748	GT:AD:DP:GQ:PL	0/1:32,22:54:99:711,0,1105
chrX	645302	.	A	G	1225.77	PASS	AC=1;AF=0.5;AN=2;BaseQRankSum=0.62;DP=66;Dels=0.0;FS=0.995;HaplotypeScore=0.0;MLEAC=1;MLEAF=0.5;MQ=42.0;MQ0=0;MQRankSum=-0.245;QD=18.57;ReadPosRankSum=-0.297	GT:AD:DP:GQ:PL	0/1:29,37:66:99:1254,0,942
chrX	657877	.	C	T	1282.77	PASS	AC=1;AF=0.5;AN=2;BaseQRankSum=0.186;DP=75;Dels=0.0;FS=5.999;HaplotypeScore=0.0;MLEAC=1;MLEAF=0.5;MQ=42.0;MQ0=0;MQRankSum=-0.832;QD=17.1;ReadPosRankSum=-0.355	GT:AD:DP:GQ:PL	0/1:36,39:75:99:1311,0,1172
chrX	660194	.	C	T	817.77	PASS	AC=1;AF=0.5;AN=2;BaseQRankSum=0.538;DP=42;Dels=0.0;FS=4.701;HaplotypeScore=0.0;MLEAC=1;MLEAF=0.5;MQ=42.0;MQ0=0;MQRankSum=-1.051;QD=19.47;ReadPosRankSum=-0.282	GT:AD:DP:GQ:PL	0/1:17,25:42:99:846,0,539
chrX	672226	.	C	T	1143.77	PASS	AC=1;AF=0.5;AN=2;BaseQRankSum=-1.19;DP=68;Dels=0.0;FS=0.924;HaplotypeScore=0.0;MLEAC=1;MLEAF=0.5;MQ=42.0;MQ0=0;MQRankSum=-0.123;QD=16.82;ReadPosRankSum=-0.884	GT:AD:DP:GQ:PL	0/1:33,35:68:99:1172,0,1057
chrX	678235	.	A	G	752.77	PASS	AC=1;AF=0.5;AN=2;BaseQRankSum=0.177;DP=44;Dels=0.0;FS=8.433;HaplotypeScore=0.0;MLEAC=1;MLEAF=0.5;MQ=42.0;MQ0=0;MQRankSum=0.719;QD=17.11;ReadPosRankSum=0.46	GT:AD:DP:GQ:PL	0/1:20,24:44:99:781,0,631
chrX	701078	.	G	A	628.77	PASS	AC=1;AF=0.5;AN=2;BaseQRankSum=-1.459;DP=39;Dels=0.0;FS=9.548;HaplotypeScore=0.0;MLEAC=1;MLEAF=0.5;MQ=42.0;MQ0=0;MQRankSum=0.071;QD=16.12;ReadPosRankSum=-0.156	GT:AD:DP:GQ:PL	0/1:17,22:39:99:657,0,465
chrX	702905	.	T	C	819.77	PASS	AC=1;AF=0.5;AN=2;BaseQRankSum=1.134;DP=62;Dels=0.0;FS=0.979;HaplotypeScore=0.0;MLEAC=1;MLEAF=0.5;MQ=42.0;MQ0=0;MQRankSum=-1.633;QD=13.22;ReadPosRankSum=0.335	GT:AD:DP:GQ:PL	0/1:36,26:62:99:848,0,1213
chrX	704937	.	C	T	649.77	PASS	AC=1;AF=0.5;AN=2;BaseQRankSum=0.921;DP=35;Dels=0.0;FS=0.0;HaplotypeScore=0.0;MLEAC=1;MLEAF=0.5;MQ=42.0;MQ0=0;MQRankSum=-0.142;QD=18.56;ReadPosRankSum=0.851	GT:AD:DP:GQ:PL	0/1:14,21:35:99:678,0,369
chrX	706498	.	A	G	1106.77	PASS	AC=1;AF=0.5;AN=2;BaseQRankSum=1.761;DP=62;Dels=0.0;FS=3.41;HaplotypeScore=0.0;MLEAC=1;MLEAF=0.5;MQ=42.0;MQ0=0;MQRankSum=0.446;QD=17.85;ReadPosRankSum=-2.185	GT:AD:DP:GQ:PL	0/1:28,34:62:99:1135,0,876
chrX	706589	.	C	T	1053.77	PASS	AC=1;AF=0.5;AN=2;BaseQRankSum=-2.903;DP=62;Dels=0.0;FS=3.461;HaplotypeScore=0.0;MLEAC=1;MLEAF=0.5;MQ=42.0;MQ0=0;MQRankSum=-0.335;QD=17.0;ReadPosRankSum=-0.193	GT:AD:DP:GQ:PL	0/1:26,36:62:99:1082,0,856
chrX	711626	.	G	A	985.77	PASS	AC=1;AF=0.5;AN=2;BaseQRankSum=1.822;DP=54;Dels=0.0;FS=0.0;HaplotypeScore=0.0;MLEAC=1;MLEAF=0.5;MQ=42.0;MQ0=0;MQRankSum=-2.22;QD=18.25;ReadPosRankSum=0.468	GT:AD:DP:GQ:PL	0/1:25,29:54:99:1014,0,837
chrX	713612	.	G	A	712.77	PASS	AC=1;AF=0.5;AN=2;BaseQRankSum=0.65;DP=56;Dels=0.0;FS=3.93;HaplotypeScore=0.0;MLEAC=1;MLEAF=0.5;MQ=42.0;MQ0=0;MQRankSum=0.566;QD=12.73;ReadPosRankSum=0.699	GT:AD:DP:GQ:PL	0/1:33,23:56:99:741,0,1128
chrX	713962	.	G	A	1069.77	PASS	AC=1;AF=0.5;AN=2;BaseQRankSum=0.319;DP=76;Dels=0.0;FS=0.865;HaplotypeScore=0.0;MLEAC=1;MLEAF=0.5;MQ=42.0;MQ0=0;MQRankSum=0.632;QD=14.08;ReadPosRankSum=0.068	GT:AD:DP:GQ:PL	0/1:42,34:76:99:1098,0,1358
chrX	738027	.	G	T	1481.77	PASS	AC=1;AF=0.5;AN=2;BaseQRankSum=-3.431;DP=108;Dels=0.0;FS=0.0;HaplotypeScore=0.0;MLEAC=1;MLEAF=0.5;MQ=41.98;MQ0=0;MQRankSum=0.634;QD=13.72;ReadPosRankSum=1.452	GT:AD:DP:GQ:PL	0/1:50,58:108:99:1510,0,1625
chrX	738226	.	G	A	643.77	PASS	AC=1;AF=0.5;AN=2;BaseQRankSum=0.452;DP=103;Dels=0.0;FS=5.99;HaplotypeScore=0.734;MLEAC=1;MLEAF=0.5;MQ=42.0;MQ0=0;MQRankSum=0.292;QD=6.25;ReadPosRankSum=1.818	GT:AD:DP:GQ:PL	0/1:77,26:103:99:672,0,2776
chrX	741623	.	T	A	1437.77	PASS	AC=1;AF=0.5;AN=2;BaseQRankSum=0.954;DP=94;Dels=0.0;FS=3.942;HaplotypeScore=0.9993;MLEAC=1;MLEAF=0.5;MQ=41.98;MQ0=0;MQRankSum=0.954;QD=15.3;ReadPosRankSum=1.499	GT:AD:DP:GQ:PL	0/1:49,45:94:99:1466,0,1525
chrXI	2918	.	A	G	835.77	PASS	AC=1;AF=0.5;AN=2;BaseQRankSum=0.743;DP=42;Dels=0.0;FS=0.0;HaplotypeScore=0.0;MLEAC=1;MLEAF=0.5;MQ=42.0;MQ0=0;MQRankSum=-1.871;QD=19.9;ReadPosRankSum=-0.666	GT:AD:DP:GQ:PL	0/1:17,25:42:99:864,0,545
chrXI	3725	.	C	T	549.77	PASS	AC=1;AF=0.5;AN=2;BaseQRankSum=0.419;DP=42;Dels=0.0;FS=1.216;HaplotypeScore=0.0;MLEAC=1;MLEAF=0.5;MQ=42.0;MQ0=0;MQRankSum=0.801;QD=13.09;ReadPosRankSum=0.496	GT:AD:DP:GQ:PL	0/1:24,18:42:99:578,0,815
chrXI	15012	.	C	T	576.77	PASS	AC=1;AF=0.5;AN=2;BaseQRankSum=-1.225;DP=34;Dels=0.0;FS=1.317;HaplotypeScore=0.0;MLEAC=1;MLEAF=0.5;MQ=42.0;MQ0=0;MQRankSum=1.156;QD=16.96;ReadPosRankSum=-0.845	GT:AD:DP:GQ:PL	0/1:16,18:34:99:605,0,552
chrXI	28159	.	C	T	742.77	PASS	AC=1;AF=0.5;AN=2;BaseQRankSum=-1.16;DP=58;Dels=0.0;FS=0.0;HaplotypeScore=0.0;MLEAC=1;MLEAF=0.5;MQ=42.0;MQ0=0;MQRankSum=0.039;QD=12.81;ReadPosRankSum=-1.618	GT:AD:DP:GQ:PL	0/1:34,24:58:99:771,0,1205
chrXI	36509	.	T	A	663.77	PASS	AC=1;AF=0.5;AN=2;BaseQRankSum=-0.179;DP=40;Dels=0.0;FS=19.617;HaplotypeScore=7.9731;MLEAC=1;MLEAF=0.5;MQ=40.9;MQ0=0;MQRankSum=0.483;QD=16.59;ReadPosRankSum=3.824	GT:AD:DP:GQ:PL	0/1:16,24:40:99:692,0,407
chrXI	38292	.	A	G	796.77	PASS	AC=1;AF=0.5;AN=2;BaseQRankSum=-0.987;DP=53;Dels=0.0;FS=5.587;HaplotypeScore=0.0;MLEAC=1;MLEAF=0.5;MQ=42.0;MQ0=0;MQRankSum=-0.614;QD=15.03;ReadPosRankSum=-0.543	GT:AD:DP:GQ:PL	0/1:27,26:53:99:825,0,908
chrXI	63865	.	A	G	593.77	PASS	AC=1;AF=0.5;AN=2;BaseQRankSum=-3.134;DP=42;Dels=0.0;FS=2.587;HaplotypeScore=0.0;MLEAC=1;MLEAF=0.5;MQ=42.0;MQ0=0;MQRankSum=-0.91;QD=14.14;ReadPosRankSum=0.809	GT:AD:DP:GQ:PL	0/1:23,19:42:99:622,0,812
chrXI	82407	.	G	A	1112.77	PASS	AC=1;AF=0.5;AN=2;BaseQRankSum=0.104;DP=64;Dels=0.0;FS=0.0;HaplotypeScore=0.0;MLEAC=1;MLEAF=0.5;MQ=41.45;MQ0=1;MQRankSum=-1.451;QD=17.39;ReadPosRankSum=-0.34	GT:AD:DP:GQ:PL	0/1:27,36:64:99:1141,0,789
chrXI	87739	.	T	C	874.77	PASS	AC=1;AF=0.5;AN=2;BaseQRankSum=-0.296;DP=57;Dels=0.0;FS=11.931;HaplotypeScore=0.0;MLEAC=1;MLEAF=0.5;MQ=42.0;MQ0=0;MQRankSum=-0.919;QD=15.35;ReadPosRankSum=1.398	GT:AD:DP:GQ:PL	0/1:30,27:57:99:903,0,1040
chrXI	97819	.	T	C	1004.77	PASS	AC=1;AF=0.5;AN=2;BaseQRankSum=0.873;DP=62;Dels=0.0;FS=11.645;HaplotypeScore=0.0;MLEAC=1;MLEAF=0.5;MQ=42.0;MQ0=0;MQRankSum=0.408;QD=16.21;ReadPosRankSum=0.239	GT:AD:DP:GQ:PL	0/1:31,31:62:99:1033,0,961
chrXI	98396	.	A	T	234.77	PASS	AC=1;AF=0.5;AN=2;BaseQRankSum=-2.858;DP=61;Dels=0.0;FS=51.611;HaplotypeScore=0.0;MLEAC=1;MLEAF=0.5;MQ=42.0;MQ0=0;MQRankSum=0.426;QD=3.85;ReadPosRankSum=4.472	GT:AD:DP:GQ:PL	0/1:49,12:61:99:263,0,1723
chrXI	99226	.	G	A	665.77	PASS	AC=1;AF=0.5;AN=2;BaseQRankSum=0.226;DP=53;Dels=0.0;FS=0.0;HaplotypeScore=1.3123;MLEAC=1;MLEAF=0.5;MQ=41.96;MQ0=0;MQRankSum=-0.659;QD=12.56;ReadPosRankSum=-1.327	GT:AD:DP:GQ:PL	0/1:31,22:53:99:694,0,1003
chrXI	111184	.	G	A	565.77	PASS	AC=1;AF=0.5;AN=2;BaseQRankSum=-1.092;DP=53;Dels=0.0;FS=2.416;HaplotypeScore=0.0;MLEAC=1;MLEAF=0.5;MQ=42.0;MQ0=0;MQRankSum=0.45;QD=10.67;ReadPosRankSum=0.358	GT:AD:DP:GQ:PL	0/1:33,20:53:99:594,0,1082
chrXI	112990	.	G	A	625.77	PASS	AC=1;AF=0.5;AN=2;BaseQRankSum=-0.447;DP=35;Dels=0.0;FS=0.0;HaplotypeScore=0.0;MLEAC=1;MLEAF=0.5;MQ=42.0;MQ0=0;MQRankSum=-1.341;QD=17.88;ReadPosRankSum=-0.712	GT:AD:DP:GQ:PL	0/1:16,19:35:99:654,0,533
chrXI	115392	.	G	A	314.77	PASS	AC=1;AF=0.5;AN=2;BaseQRankSum=-0.014;DP=42;Dels=0.0;FS=57.75;HaplotypeScore=1.9866;MLEAC=1;MLEAF=0.5;MQ=41.65;MQ0=0;MQRankSum=1.295;QD=7.49;ReadPosRankSum=0.821	GT:AD:DP:GQ:PL	0/1:30,12:42:99:343,0,1040
chrXI	115732	.	A	G	1155.77	PASS	AC=1;AF=0.5;AN=2;BaseQRankSum=-0.18;DP=72;Dels=0.0;FS=0.872;HaplotypeScore=0.0;MLEAC=1;MLEAF=0.5;MQ=42.0;MQ0=0;MQRankSum=-0.214;QD=16.05;ReadPosRankSum=-0.822	GT:AD:DP:GQ:PL	0/1:37,35:72:99:1184,0,1269
chrXI	124756	.	G	A	711.77	PASS	AC=1;AF=0.5;AN=2;BaseQRankSum=0.626;DP=57;Dels=0.0;FS=3.769;HaplotypeScore=0.734;MLEAC=1;MLEAF=0.5;MQ=42.0;MQ0=0;MQRankSum=0.155;QD=12.49;ReadPosRankSum=-1.765	GT:AD:DP:GQ:PL	0/1:34,23:57:99:740,0,1164
chrXI	125399	.	C	T	642.77	PASS	AC=1;AF=0.5;AN=2;BaseQRankSum=-1.455;DP=52;Dels=0.0;FS=4.096;HaplotypeScore=0.0;MLEAC=1;MLEAF=0.5;MQ=42.0;MQ0=0;MQRankSum=-0.149;QD=12.36;ReadPosRankSum=0.97	GT:AD:DP:GQ:PL	0/1:31,21:52:99:671,0,1062
chrXI	127327	.	G	A	576.77	PASS	AC=1;AF=0.5;AN=2;BaseQRankSum=0.48;DP=42;Dels=0.0;FS=0.0;HaplotypeScore=0.0;MLEAC=1;MLEAF=0.5;MQ=42.0;MQ0=0;MQRankSum=-0.556;QD=13.73;ReadPosRankSum=-0.556	GT:AD:DP:GQ:PL	0/1:23,19:42:99:605,0,736
chrXI	131916	.	G	A	733.77	PASS	AC=1;AF=0.5;AN=2;BaseQRankSum=0.397;DP=45;Dels=0.0;FS=0.0;HaplotypeScore=0.0;MLEAC=1;MLEAF=0.5;MQ=42.0;MQ0=0;MQRankSum=0.148;QD=16.31;ReadPosRankSum=2.327	GT:AD:DP:GQ:PL	0/1:22,23:45:99:762,0,707
chrXI	133767	.	T	C	970.77	PASS	AC=1;AF=0.5;AN=2;BaseQRankSum=-0.809;DP=57;Dels=0.0;FS=0.0;HaplotypeScore=0.0;MLEAC=1;MLEAF=0.5;MQ=42.0;MQ0=0;MQRankSum=-1.033;QD=17.03;ReadPosRankSum=1.017	GT:AD:DP:GQ:PL	0/1:26,31:57:99:999,0,886
chrXI	139051	.	G	A	898.77	PASS	AC=1;AF=0.5;AN=2;BaseQRankSum=0.024;DP=57;Dels=0.0;FS=2.277;HaplotypeScore=0.0;MLEAC=1;MLEAF=0.5;MQ=42.0;MQ0=0;MQRankSum=-0.184;QD=15.77;ReadPosRankSum=1.812	GT:AD:DP:GQ:PL	0/1:29,28:57:99:927,0,975
chrXI	146128	.	C	T	717.77	PASS	AC=1;AF=0.5;AN=2;BaseQRankSum=-0.203;DP=57;Dels=0.0;FS=1.047;HaplotypeScore=0.0;MLEAC=1;MLEAF=0.5;MQ=42.0;MQ0=0;MQRankSum=0.512;QD=12.59;ReadPosRankSum=0.171	GT:AD:DP:GQ:PL	0/1:34,23:57:99:746,0,1161
chrXI	159417	.	G	A	682.77	PASS	AC=1;AF=0.5;AN=2;BaseQRankSum=2.152;DP=34;Dels=0.0;FS=5.294;HaplotypeScore=0.0;MLEAC=1;MLEAF=0.5;MQ=42.0;MQ0=0;MQRankSum=-0.367;QD=20.08;ReadPosRankSum=-0.087	GT:AD:DP:GQ:PL	0/1:14,20:34:99:711,0,439
chrXI	166790	.	G	A	533.77	PASS	AC=1;AF=0.5;AN=2;BaseQRankSum=1.204;DP=38;Dels=0.0;FS=1.288;HaplotypeScore=0.0;MLEAC=1;MLEAF=0.5;MQ=42.0;MQ0=0;MQRankSum=1.086;QD=14.05;ReadPosRankSum=-0.117	GT:AD:DP:GQ:PL	0/1:21,17:38:99:562,0,672
chrXI	174542	.	G	A	357.77	PASS	AC=1;AF=0.5;AN=2;BaseQRankSum=2.212;DP=44;Dels=0.0;FS=4.754;HaplotypeScore=0.0;MLEAC=1;MLEAF=0.5;MQ=42.0;MQ0=0;MQRankSum=-0.026;QD=8.13;ReadPosRankSum=0.746	GT:AD:DP:GQ:PL	0/1:31,13:44:99:386,0,1017
chrXI	174717	.	G	A	1033.77	PASS	AC=1;AF=0.5;AN=2;BaseQRankSum=-0.008;DP=55;Dels=0.0;FS=1.083;HaplotypeScore=0.0;MLEAC=1;MLEAF=0.5;MQ=42.0;MQ0=0;MQRankSum=0.755;QD=18.8;ReadPosRankSum=-0.433	GT:AD:DP:GQ:PL	0/1:24,31:55:99:1062,0,723
chrXI	179254	.	T	A	195.77	PASS	AC=1;AF=0.5;AN=2;BaseQRankSum=2.06;DP=21;Dels=0.05;FS=48.894;HaplotypeScore=3.9323;MLEAC=1;MLEAF=0.5;MQ=41.72;MQ0=0;MQRankSum=0.872;QD=9.32;ReadPosRankSum=1.823	GT:AD:DP:GQ:PL	0/1:13,7:20:99:224,0,428
chrXI	180859	.	T	C	792.77	PASS	AC=1;AF=0.5;AN=2;BaseQRankSum=-0.832;DP=62;Dels=0.0;FS=11.497;HaplotypeScore=0.0;MLEAC=1;MLEAF=0.5;MQ=42.0;MQ0=0;MQRankSum=-0.402;QD=12.79;ReadPosRankSum=-0.445	GT:AD:DP:GQ:PL	0/1:37,25:62:99:821,0,1319
chrXI	180978	.	C	T	948.77	PASS	AC=1;AF=0.5;AN=2;BaseQRankSum=-0.583;DP=57;Dels=0.0;FS=5.393;HaplotypeScore=0.0;MLEAC=1;MLEAF=0.5;MQ=42.0;MQ0=0;MQRankSum=0.503;QD=16.65;ReadPosRankSum=0.247	GT:AD:DP:GQ:PL	0/1:28,29:57:99:977,0,965
chrXI	182550	.	G	A	1306.77	PASS	AC=1;AF=0.5;AN=2;BaseQRankSum=0.042;DP=69;Dels=0.0;FS=2.002;HaplotypeScore=0.0;MLEAC=1;MLEAF=0.5;MQ=41.97;MQ0=0;MQRankSum=-0.357;QD=18.94;ReadPosRankSum=-0.176	GT:AD:DP:GQ:PL	0/1:30,39:69:99:1335,0,970
chrXI	190064	.	C	T	784.77	PASS	AC=1;AF=0.5;AN=2;BaseQRankSum=0.775;DP=62;Dels=0.0;FS=7.208;HaplotypeScore=0.0;MLEAC=1;MLEAF=0.5;MQ=42.0;MQ0=0;MQRankSum=0.674;QD=12.66;ReadPosRankSum=0.804	GT:AD:DP:GQ:PL	0/1:37,25:62:99:813,0,1216
chrXI	191989	.	C	T	713.77	PASS	AC=1;AF=0.5;AN=2;BaseQRankSum=-0.153;DP=44;Dels=0.0;FS=1.223;HaplotypeScore=0.0;MLEAC=1;MLEAF=0.5;MQ=42.0;MQ0=0;MQRankSum=-0.411;QD=16.22;ReadPosRankSum=-0.857	GT:AD:DP:GQ:PL	0/1:22,22:44:99:742,0,746
chrXI	198121	.	C	T	912.77	PASS	AC=1;AF=0.5;AN=2;BaseQRankSum=-1.782;DP=61;Dels=0.0;FS=2.155;HaplotypeScore=0.7887;MLEAC=1;MLEAF=0.5;MQ=42.0;MQ0=0;MQRankSum=0.729;QD=14.96;ReadPosRankSum=0.238	GT:AD:DP:GQ:PL	0/1:31,30:61:99:941,0,1009
chrXI	198285	.	C	T	1044.77	PASS	AC=1;AF=0.5;AN=2;BaseQRankSum=-0.311;DP=61;Dels=0.0;FS=3.617;HaplotypeScore=0.0;MLEAC=1;MLEAF=0.5;MQ=41.77;MQ0=0;MQRankSum=0.702;QD=17.13;ReadPosRankSum=-1.57	GT:AD:DP:GQ:PL	0/1:28,33:61:99:1073,0,921
chrXI	198460	.	C	T	959.77	PASS	AC=1;AF=0.5;AN=2;BaseQRankSum=-0.424;DP=64;Dels=0.0;FS=2.045;HaplotypeScore=0.0;MLEAC=1;MLEAF=0.5;MQ=42.0;MQ0=0;MQRankSum=-1.096;QD=15.0;ReadPosRankSum=-1.863	GT:AD:DP:GQ:PL	0/1:34,30:64:99:988,0,1129
chrXI	201502	.	C	T	1130.77	PASS	AC=1;AF=0.5;AN=2;BaseQRankSum=0.783;DP=60;Dels=0.0;FS=9.646;HaplotypeScore=0.0;MLEAC=1;MLEAF=0.5;MQ=42.0;MQ0=0;MQRankSum=-1.052;QD=18.85;ReadPosRankSum=0.246	GT:AD:DP:GQ:PL	0/1:26,34:60:99:1159,0,816
chrXI	201846	.	C	T	654.77	PASS	AC=1;AF=0.5;AN=2;BaseQRankSum=1.535;DP=38;Dels=0.0;FS=15.507;HaplotypeScore=0.9665;MLEAC=1;MLEAF=0.5;MQ=41.9;MQ0=0;MQRankSum=-0.512;QD=17.23;ReadPosRankSum=0.804	GT:AD:DP:GQ:PL	0/1:18,20:38:99:683,0,562
chrXI	202165	.	G	A	542.77	PASS	AC=1;AF=0.5;AN=2;BaseQRankSum=0.027;DP=40;Dels=0.0;FS=1.254;HaplotypeScore=0.0;MLEAC=1;MLEAF=0.5;MQ=42.0;MQ0=0;MQRankSum=-0.055;QD=13.57;ReadPosRankSum=-1.642	GT:AD:DP:GQ:PL	0/1:23,17:40:99:571,0,788
chrXI	202519	.	A	G	934.77	PASS	AC=1;AF=0.5;AN=2;BaseQRankSum=1.126;DP=51;Dels=0.0;FS=1.066;HaplotypeScore=0.0;MLEAC=1;MLEAF=0.5;MQ=42.0;MQ0=0;MQRankSum=-1.088;QD=18.33;ReadPosRankSum=2.149	GT:AD:DP:GQ:PL	0/1:23,28:51:99:963,0,758
chrXI	207258	.	C	T	587.77	PASS	AC=1;AF=0.5;AN=2;BaseQRankSum=1.5;DP=65;Dels=0.0;FS=2.303;HaplotypeScore=0.0;MLEAC=1;MLEAF=0.5;MQ=42.0;MQ0=0;MQRankSum=-0.718;QD=9.04;ReadPosRankSum=-0.107	GT:AD:DP:GQ:PL	0/1:45,20:65:99:616,0,1601
chrXI	211258	.	C	T	803.77	PASS	AC=1;AF=0.5;AN=2;BaseQRankSum=0.943;DP=59;Dels=0.0;FS=2.212;HaplotypeScore=0.0;MLEAC=1;MLEAF=0.5;MQ=42.0;MQ0=0;MQRankSum=0.422;QD=13.62;ReadPosRankSum=1.097	GT:AD:DP:GQ:PL	0/1:34,25:59:99:832,0,1158
chrXI	212692	.	C	T	860.77	PASS	AC=1;AF=0.5;AN=2;BaseQRankSum=0.09;DP=49;Dels=0.0;FS=2.46;HaplotypeScore=0.0;MLEAC=1;MLEAF=0.5;MQ=42.0;MQ0=0;MQRankSum=-1.472;QD=17.57;ReadPosRankSum=1.032	GT:AD:DP:GQ:PL	0/1:23,26:49:99:889,0,770
chrXI	213025	.	C	T	922.77	PASS	AC=1;AF=0.5;AN=2;BaseQRankSum=0.993;DP=59;Dels=0.0;FS=2.46;HaplotypeScore=0.0;MLEAC=1;MLEAF=0.5;MQ=41.97;MQ0=0;MQRankSum=-1.023;QD=15.64;ReadPosRankSum=0.811	GT:AD:DP:GQ:PL	0/1:30,29:59:99:951,0,970
chrXI	222734	.	G	A	1108.77	PASS	AC=1;AF=0.5;AN=2;BaseQRankSum=-0.568;DP=77;Dels=0.0;FS=4.44;HaplotypeScore=0.6651;MLEAC=1;MLEAF=0.5;MQ=42.0;MQ0=0;MQRankSum=-0.435;QD=14.4;ReadPosRankSum=-1.734	GT:AD:DP:GQ:PL	0/1:42,35:77:99:1137,0,1407
chrXI	223029	.	G	A	678.77	PASS	AC=1;AF=0.5;AN=2;BaseQRankSum=-0.201;DP=61;Dels=0.0;FS=2.233;HaplotypeScore=0.0;MLEAC=1;MLEAF=0.5;MQ=42.0;MQ0=0;MQRankSum=-0.35;QD=11.13;ReadPosRankSum=0.826	GT:AD:DP:GQ:PL	0/1:38,23:61:99:707,0,1237
chrXI	226433	.	T	C	1110.77	PASS	AC=1;AF=0.5;AN=2;BaseQRankSum=1.881;DP=55;Dels=0.0;FS=3.85;HaplotypeScore=0.0;MLEAC=1;MLEAF=0.5;MQ=42.0;MQ0=0;MQRankSum=-1.916;QD=20.2;ReadPosRankSum=1.177	GT:AD:DP:GQ:PL	0/1:22,33:55:99:1139,0,663
chrXI	228456	.	G	A	1132.77	PASS	AC=1;AF=0.5;AN=2;BaseQRankSum=-0.695;DP=75;Dels=0.0;FS=0.885;HaplotypeScore=0.0;MLEAC=1;MLEAF=0.5;MQ=42.0;MQ0=0;MQRankSum=-0.514;QD=15.1;ReadPosRankSum=-0.546	GT:AD:DP:GQ:PL	0/1:39,36:75:99:1161,0,1317
chrXI	232845	.	C	T	729.77	PASS	AC=1;AF=0.5;AN=2;BaseQRankSum=0.516;DP=42;Dels=0.0;FS=4.268;HaplotypeScore=0.0;MLEAC=1;MLEAF=0.5;MQ=42.0;MQ0=0;MQRankSum=1.398;QD=17.38;ReadPosRankSum=0.592	GT:AD:DP:GQ:PL	0/1:20,22:42:99:758,0,645
chrXI	233871	.	G	A	777.77	PASS	AC=1;AF=0.5;AN=2;BaseQRankSum=0.172;DP=60;Dels=0.0;FS=3.505;HaplotypeScore=0.0;MLEAC=1;MLEAF=0.5;MQ=42.0;MQ0=0;MQRankSum=-0.738;QD=12.96;ReadPosRankSum=0.485	GT:AD:DP:GQ:PL	0/1:34,26:60:99:806,0,1144
chrXI	233894	.	T	C	932.77	PASS	AC=1;AF=0.5;AN=2;BaseQRankSum=-0.7;DP=55;Dels=0.0;FS=5.492;HaplotypeScore=0.9983;MLEAC=1;MLEAF=0.5;MQ=42.0;MQ0=0;MQRankSum=1.593;QD=16.96;ReadPosRankSum=0.868	GT:AD:DP:GQ:PL	0/1:26,29:55:99:961,0,851
chrXI	243116	.	G	A	478.77	PASS	AC=1;AF=0.5;AN=2;BaseQRankSum=-0.919;DP=47;Dels=0.0;FS=11.608;HaplotypeScore=0.0;MLEAC=1;MLEAF=0.5;MQ=42.0;MQ0=0;MQRankSum=1.074;QD=10.19;ReadPosRankSum=-1.738	GT:AD:DP:GQ:PL	0/1:30,17:47:99:507,0,1066
chrXI	244353	.	C	T	1009.77	PASS	AC=1;AF=0.5;AN=2;BaseQRankSum=1.494;DP=57;Dels=0.0;FS=0.0;HaplotypeScore=0.0;MLEAC=1;MLEAF=0.5;MQ=42.0;MQ0=0;MQRankSum=-0.408;QD=17.72;ReadPosRankSum=1.35	GT:AD:DP:GQ:PL	0/1:27,30:57:99:1038,0,883
chrXI	245598	.	A	G	724.77	PASS	AC=1;AF=0.5;AN=2;BaseQRankSum=-1.123;DP=57;Dels=0.0;FS=11.823;HaplotypeScore=0.0;MLEAC=1;MLEAF=0.5;MQ=42.0;MQ0=0;MQRankSum=0.218;QD=12.72;ReadPosRankSum=0.412	GT:AD:DP:GQ:PL	0/1:33,24:57:99:753,0,1134
chrXI	246915	.	G	A	805.77	PASS	AC=1;AF=0.5;AN=2;BaseQRankSum=2.142;DP=71;Dels=0.0;FS=18.806;HaplotypeScore=0.0;MLEAC=1;MLEAF=0.5;MQ=42.0;MQ0=0;MQRankSum=0.818;QD=11.35;ReadPosRankSum=0.292	GT:AD:DP:GQ:PL	0/1:45,26:71:99:834,0,1446
chrXI	247926	.	C	T	951.77	PASS	AC=1;AF=0.5;AN=2;BaseQRankSum=-0.195;DP=61;Dels=0.0;FS=0.975;HaplotypeScore=0.9789;MLEAC=1;MLEAF=0.5;MQ=42.0;MQ0=0;MQRankSum=-1.643;QD=15.6;ReadPosRankSum=-0.21	GT:AD:DP:GQ:PL	0/1:28,33:61:99:980,0,773
chrXI	251148	.	A	T	430.77	PASS	AC=1;AF=0.5;AN=2;BaseQRankSum=-0.656;DP=42;Dels=0.0;FS=59.587;HaplotypeScore=4.9438;MLEAC=1;MLEAF=0.5;MQ=41.65;MQ0=0;MQRankSum=-0.735;QD=10.26;ReadPosRankSum=1.916	GT:AD:DP:GQ:PL	0/1:27,15:42:99:459,0,950
chrXI	251969	.	A	G	874.77	PASS	AC=1;AF=0.5;AN=2;BaseQRankSum=1.314;DP=69;Dels=0.0;FS=0.0;HaplotypeScore=0.0;MLEAC=1;MLEAF=0.5;MQ=42.0;MQ0=0;MQRankSum=-0.299;QD=12.68;ReadPosRankSum=-0.251	GT:AD:DP:GQ:PL	0/1:41,28:69:99:903,0,1376
chrXI	264178	.	A	G	1015.77	PASS	AC=1;AF=0.5;AN=2;BaseQRankSum=0.605;DP=64;Dels=0.0;FS=3.438;HaplotypeScore=0.0;MLEAC=1;MLEAF=0.5;MQ=41.88;MQ0=0;MQRankSum=0.403;QD=15.87;ReadPosRankSum=-1.531	GT:AD:DP:GQ:PL	0/1:33,31:64:99:1044,0,1112
chrXI	264232	.	C	T	943.77	PASS	AC=1;AF=0.5;AN=2;BaseQRankSum=0.684;DP=58;Dels=0.0;FS=7.247;HaplotypeScore=0.0;MLEAC=1;MLEAF=0.5;MQ=41.87;MQ0=0;MQRankSum=-0.016;QD=16.27;ReadPosRankSum=1.073	GT:AD:DP:GQ:PL	0/1:29,29:58:99:972,0,940
chrXI	264448	.	C	T	549.77	PASS	AC=1;AF=0.5;AN=2;BaseQRankSum=0.088;DP=51;Dels=0.0;FS=0.0;HaplotypeScore=0.734;MLEAC=1;MLEAF=0.5;MQ=42.0;MQ0=0;MQRankSum=1.101;QD=10.78;ReadPosRankSum=1.51	GT:AD:DP:GQ:PL	0/1:32,19:51:99:578,0,1055
chrXI	268508	.	G	A	801.77	PASS	AC=1;AF=0.5;AN=2;BaseQRankSum=0.257;DP=38;Dels=0.0;FS=7.476;HaplotypeScore=0.0;MLEAC=1;MLEAF=0.5;MQ=42.0;MQ0=0;MQRankSum=0.62;QD=21.1;ReadPosRankSum=0.257	GT:AD:DP:GQ:PL	0/1:14,24:38:99:830,0,451
chrXI	273182	.	C	T	619.77	PASS	AC=1;AF=0.5;AN=2;BaseQRankSum=1.682;DP=44;Dels=0.0;FS=1.157;HaplotypeScore=0.0;MLEAC=1;MLEAF=0.5;MQ=42.0;MQ0=0;MQRankSum=-1.706;QD=14.09;ReadPosRankSum=-0.024	GT:AD:DP:GQ:PL	0/1:25,19:44:99:648,0,868
chrXI	279218	.	G	A	1126.77	PASS	AC=1;AF=0.5;AN=2;BaseQRankSum=1.186;DP=67;Dels=0.0;FS=0.0;HaplotypeScore=0.0;MLEAC=1;MLEAF=0.5;MQ=42.0;MQ0=0;MQRankSum=0.383;QD=16.82;ReadPosRankSum=0.257	GT:AD:DP:GQ:PL	0/1:32,35:67:99:1155,0,1003
chrXI	279397	.	G	A	909.77	PASS	AC=1;AF=0.5;AN=2;BaseQRankSum=0.338;DP=63;Dels=0.0;FS=0.996;HaplotypeScore=0.0;MLEAC=1;MLEAF=0.5;MQ=41.97;MQ0=0;MQRankSum=0.159;QD=14.44;ReadPosRankSum=0.186	GT:AD:DP:GQ:PL	0/1:34,29:63:99:938,0,1101
chrXI	280946	.	G	A	316.77	PASS	AC=1;AF=0.5;AN=2;BaseQRankSum=0.058;DP=25;Dels=0.04;FS=32.3;HaplotypeScore=3.6318;MLEAC=1;MLEAF=0.5;MQ=41.77;MQ0=0;MQRankSum=0.521;QD=12.67;ReadPosRankSum=0.927	GT:AD:DP:GQ:PL	0/1:13,11:24:99:345,0,446
chrXI	281204	.	C	T	1357.77	PASS	AC=1;AF=0.5;AN=2;BaseQRankSum=-1.268;DP=78;Dels=0.0;FS=0.873;HaplotypeScore=0.0;MLEAC=1;MLEAF=0.5;MQ=41.97;MQ0=0;MQRankSum=-0.005;QD=17.41;ReadPosRankSum=-0.185	GT:AD:DP:GQ:PL	0/1:36,42:78:99:1386,0,1207
chrXI	282719	.	G	A	568.77	PASS	AC=1;AF=0.5;AN=2;BaseQRankSum=-1.834;DP=48;Dels=0.0;FS=1.16;HaplotypeScore=0.0;MLEAC=1;MLEAF=0.5;MQ=42.0;MQ0=0;MQRankSum=-1.16;QD=11.85;ReadPosRankSum=-0.675	GT:AD:DP:GQ:PL	0/1:29,19:48:99:597,0,994
chrXI	287668	.	C	T	898.77	PASS	AC=1;AF=0.5;AN=2;BaseQRankSum=0.607;DP=56;Dels=0.0;FS=5.225;HaplotypeScore=0.0;MLEAC=1;MLEAF=0.5;MQ=42.0;MQ0=0;MQRankSum=0.525;QD=16.05;ReadPosRankSum=-0.016	GT:AD:DP:GQ:PL	0/1:29,27:56:99:927,0,977
chrXI	294964	.	G	A	921.77	PASS	AC=1;AF=0.5;AN=2;BaseQRankSum=-0.295;DP=57;Dels=0.0;FS=0.0;HaplotypeScore=0.734;MLEAC=1;MLEAF=0.5;MQ=42.0;MQ0=0;MQRankSum=-0.519;QD=16.17;ReadPosRankSum=-2.035	GT:AD:DP:GQ:PL	0/1:29,28:57:99:950,0,941
chrXI	301211	.	T	C	794.77	PASS	AC=1;AF=0.5;AN=2;BaseQRankSum=-0.33;DP=43;Dels=0.0;FS=0.0;HaplotypeScore=0.0;MLEAC=1;MLEAF=0.5;MQ=42.0;MQ0=0;MQRankSum=-0.942;QD=18.48;ReadPosRankSum=-1.798	GT:AD:DP:GQ:PL	0/1:19,24:43:99:823,0,640
chrXI	311992	.	G	A	606.77	PASS	AC=1;AF=0.5;AN=2;BaseQRankSum=-1.227;DP=43;Dels=0.0;FS=0.0;HaplotypeScore=0.0;MLEAC=1;MLEAF=0.5;MQ=42.0;MQ0=0;MQRankSum=-1.154;QD=14.11;ReadPosRankSum=-0.911	GT:AD:DP:GQ:PL	0/1:21,22:43:99:635,0,672
chrXI	318274	.	C	T	585.77	PASS	AC=1;AF=0.5;AN=2;BaseQRankSum=0.569;DP=44;Dels=0.0;FS=0.0;HaplotypeScore=0.0;MLEAC=1;MLEAF=0.5;MQ=42.0;MQ0=0;MQRankSum=-0.616;QD=13.31;ReadPosRankSum=0.45	GT:AD:DP:GQ:PL	0/1:25,19:44:99:614,0,832
chrXI	321268	.	C	T	641.77	PASS	AC=1;AF=0.5;AN=2;BaseQRankSum=-0.967;DP=45;Dels=0.0;FS=1.143;HaplotypeScore=1.79;MLEAC=1;MLEAF=0.5;MQ=41.96;MQ0=0;MQRankSum=-0.421;QD=14.26;ReadPosRankSum=0.99	GT:AD:DP:GQ:PL	0/1:24,21:45:99:670,0,826
chrXI	330126	.	G	A	887.77	PASS	AC=1;AF=0.5;AN=2;BaseQRankSum=0.919;DP=57;Dels=0.0;FS=7.247;HaplotypeScore=0.0;MLEAC=1;MLEAF=0.5;MQ=42.0;MQ0=0;MQRankSum=-1.175;QD=15.57;ReadPosRankSum=0.503	GT:AD:DP:GQ:PL	0/1:30,27:57:99:916,0,1024
chrXI	330700	.	G	A	761.77	PASS	AC=1;AF=0.5;AN=2;BaseQRankSum=0.179;DP=51;Dels=0.0;FS=0.0;HaplotypeScore=0.0;MLEAC=1;MLEAF=0.5;MQ=41.73;MQ0=0;MQRankSum=-0.708;QD=14.94;ReadPosRankSum=0.085	GT:AD:DP:GQ:PL	0/1:27,24:51:99:790,0,927
chrXI	334641	.	A	G	969.77	PASS	AC=1;AF=0.5;AN=2;BaseQRankSum=-0.042;DP=48;Dels=0.0;FS=1.143;HaplotypeScore=0.0;MLEAC=1;MLEAF=0.5;MQ=42.0;MQ0=0;MQRankSum=0.548;QD=20.2;ReadPosRankSum=-0.169	GT:AD:DP:GQ:PL	0/1:19,29:48:99:998,0,613
chrXI	352554	.	C	T	1134.77	PASS	AC=1;AF=0.5;AN=2;BaseQRankSum=1.005;DP=55;Dels=0.0;FS=1.087;HaplotypeScore=0.0;MLEAC=1;MLEAF=0.5;MQ=42.0;MQ0=0;MQRankSum=-0.85;QD=20.63;ReadPosRankSum=-0.335	GT:AD:DP:GQ:PL	0/1:22,33:55:99:1163,0,634
chrXI	359736	.	G	A	788.77	PASS	AC=1;AF=0.5;AN=2;BaseQRankSum=-1.178;DP=51;Dels=0.0;FS=0.0;HaplotypeScore=0.0;MLEAC=1;MLEAF=0.5;MQ=42.0;MQ0=0;MQRankSum=0.575;QD=15.47;ReadPosRankSum=-1.065	GT:AD:DP:GQ:PL	0/1:25,26:51:99:817,0,878
chrXI	367330	.	G	A	1245.77	PASS	AC=1;AF=0.5;AN=2;BaseQRankSum=0.988;DP=60;Dels=0.0;FS=7.679;HaplotypeScore=0.0;MLEAC=1;MLEAF=0.5;MQ=42.0;MQ0=0;MQRankSum=0.274;QD=20.76;ReadPosRankSum=-0.502	GT:AD:DP:GQ:PL	0/1:23,37:60:99:1274,0,723
chrXI	372582	.	C	T	548.77	PASS	AC=1;AF=0.5;AN=2;BaseQRankSum=0.227;DP=42;Dels=0.0;FS=0.0;HaplotypeScore=0.7887;MLEAC=1;MLEAF=0.5;MQ=42.0;MQ0=0;MQRankSum=2.173;QD=13.07;ReadPosRankSum=-0.025	GT:AD:DP:GQ:PL	0/1:23,19:42:99:577,0,732
chrXI	378979	.	T	A	440.77	PASS	AC=1;AF=0.5;AN=2;BaseQRankSum=-0.913;DP=46;Dels=0.02;FS=54.241;HaplotypeScore=6.7541;MLEAC=1;MLEAF=0.5;MQ=41.35;MQ0=0;MQRankSum=-0.984;QD=9.58;ReadPosRankSum=0.012	GT:AD:DP:GQ:PL	0/1:29,16:45:99:469,0,960
chrXI	378981	.	C	A	376.77	PASS	AC=1;AF=0.5;AN=2;BaseQRankSum=-2.1;DP=51;Dels=0.0;FS=50.219;HaplotypeScore=6.7541;MLEAC=1;MLEAF=0.5;MQ=41.41;MQ0=0;MQRankSum=-0.991;QD=7.39;ReadPosRankSum=0.629	GT:AD:DP:GQ:PL	0/1:33,16:51:99:405,0,1169
chrXI	381167	.	G	A	443.77	PASS	AC=1;AF=0.5;AN=2;BaseQRankSum=-2.115;DP=31;Dels=0.0;FS=3.256;HaplotypeScore=0.0;MLEAC=1;MLEAF=0.5;MQ=42.0;MQ0=0;MQRankSum=1.403;QD=14.32;ReadPosRankSum=0.692	GT:AD:DP:GQ:PL	0/1:15,16:31:99:472,0,517
chrXI	385603	.	G	T	101.77	PASS	AC=1;AF=0.5;AN=2;BaseQRankSum=-3.208;DP=42;Dels=0.0;FS=46.685;HaplotypeScore=6.9841;MLEAC=1;MLEAF=0.5;MQ=41.37;MQ0=0;MQRankSum=-0.609;QD=2.42;ReadPosRankSum=0.839	GT:AD:DP:GQ:PL	0/1:33,8:42:99:130,0,1172
chrXI	385604	.	G	T	284.77	PASS	AC=1;AF=0.5;AN=2;BaseQRankSum=-2.992;DP=43;Dels=0.0;FS=45.656;HaplotypeScore=6.9841;MLEAC=1;MLEAF=0.5;MQ=41.33;MQ0=0;MQRankSum=-1.232;QD=6.62;ReadPosRankSum=0.907	GT:AD:DP:GQ:PL	0/1:31,12:43:99:313,0,1125
chrXI	387068	.	G	A	1375.77	PASS	AC=1;AF=0.5;AN=2;BaseQRankSum=-0.61;DP=77;Dels=0.0;FS=0.0;HaplotypeScore=0.0;MLEAC=1;MLEAF=0.5;MQ=42.0;MQ0=0;MQRankSum=-1.062;QD=17.87;ReadPosRankSum=-0.077	GT:AD:DP:GQ:PL	0/1:34,43:77:99:1404,0,1065
chrXI	389192	.	G	A	825.77	PASS	AC=1;AF=0.5;AN=2;BaseQRankSum=-0.057;DP=45;Dels=0.0;FS=1.17;HaplotypeScore=0.0;MLEAC=1;MLEAF=0.5;MQ=42.0;MQ0=0;MQRankSum=0.811;QD=18.35;ReadPosRankSum=0.057	GT:AD:DP:GQ:PL	0/1:20,25:45:99:854,0,621
chrXI	400800	.	G	A	766.77	PASS	AC=1;AF=0.5;AN=2;BaseQRankSum=-0.36;DP=68;Dels=0.0;FS=0.0;HaplotypeScore=0.0;MLEAC=1;MLEAF=0.5;MQ=42.0;MQ0=0;MQRankSum=0.599;QD=11.28;ReadPosRankSum=-0.133	GT:AD:DP:GQ:PL	0/1:42,26:68:99:795,0,1487
chrXI	401396	.	C	T	1166.77	PASS	AC=1;AF=0.5;AN=2;BaseQRankSum=0.65;DP=76;Dels=0.0;FS=1.974;HaplotypeScore=0.0;MLEAC=1;MLEAF=0.5;MQ=42.0;MQ0=0;MQRankSum=1.243;QD=15.35;ReadPosRankSum=-0.505	GT:AD:DP:GQ:PL	0/1:40,36:76:99:1195,0,1306
chrXI	401961	.	G	A	1012.77	PASS	AC=1;AF=0.5;AN=2;BaseQRankSum=0.509;DP=52;Dels=0.0;FS=2.399;HaplotypeScore=0.0;MLEAC=1;MLEAF=0.5;MQ=42.0;MQ0=0;MQRankSum=-0.75;QD=19.48;ReadPosRankSum=2.195	GT:AD:DP:GQ:PL	0/1:22,30:52:99:1041,0,721
chrXI	402274	.	G	A	551.77	PASS	AC=1;AF=0.5;AN=2;BaseQRankSum=-0.012;DP=43;Dels=0.0;FS=0.0;HaplotypeScore=0.0;MLEAC=1;MLEAF=0.5;MQ=42.0;MQ0=0;MQRankSum=-0.208;QD=12.83;ReadPosRankSum=0.648	GT:AD:DP:GQ:PL	0/1:24,19:43:99:580,0,810
chrXI	405846	.	C	T	772.77	PASS	AC=1;AF=0.5;AN=2;BaseQRankSum=-1.459;DP=52;Dels=0.0;FS=7.901;HaplotypeScore=0.0;MLEAC=1;MLEAF=0.5;MQ=42.0;MQ0=0;MQRankSum=-1.239;QD=14.86;ReadPosRankSum=0.229	GT:AD:DP:GQ:PL	0/1:28,24:52:99:801,0,970
chrXI	407160	.	G	A	498.77	PASS	AC=1;AF=0.5;AN=2;BaseQRankSum=-1.914;DP=52;Dels=0.0;FS=1.128;HaplotypeScore=0.0;MLEAC=1;MLEAF=0.5;MQ=42.0;MQ0=0;MQRankSum=-0.375;QD=9.59;ReadPosRankSum=-1.76	GT:AD:DP:GQ:PL	0/1:34,18:52:99:527,0,1204
chrXI	407163	.	A	G	1137.77	PASS	AC=1;AF=0.5;AN=2;BaseQRankSum=2.533;DP=51;Dels=0.0;FS=1.128;HaplotypeScore=0.0;MLEAC=1;MLEAF=0.5;MQ=42.0;MQ0=0;MQRankSum=-0.621;QD=22.31;ReadPosRankSum=2.099	GT:AD:DP:GQ:PL	0/1:18,33:51:99:1166,0,533
chrXI	409308	.	T	C	487.77	PASS	AC=1;AF=0.5;AN=2;BaseQRankSum=0.956;DP=39;Dels=0.0;FS=1.329;HaplotypeScore=0.0;MLEAC=1;MLEAF=0.5;MQ=42.0;MQ0=0;MQRankSum=0.014;QD=12.51;ReadPosRankSum=0.186	GT:AD:DP:GQ:PL	0/1:23,16:39:99:516,0,780
chrXI	409512	.	A	G	597.77	PASS	AC=1;AF=0.5;AN=2;BaseQRankSum=-0.106;DP=51;Dels=0.0;FS=2.483;HaplotypeScore=0.0;MLEAC=1;MLEAF=0.5;MQ=42.0;MQ0=0;MQRankSum=0.762;QD=11.72;ReadPosRankSum=0.974	GT:AD:DP:GQ:PL	0/1:31,20:51:99:626,0,1036
chrXI	410816	.	A	G	851.77	PASS	AC=1;AF=0.5;AN=2;BaseQRankSum=-0.649;DP=53;Dels=0.0;FS=23.306;HaplotypeScore=0.0;MLEAC=1;MLEAF=0.5;MQ=42.0;MQ0=0;MQRankSum=1.326;QD=16.07;ReadPosRankSum=0.044	GT:AD:DP:GQ:PL	0/1:27,26:53:99:880,0,928
chrXI	415307	.	C	T	864.77	PASS	AC=1;AF=0.5;AN=2;BaseQRankSum=-0.184;DP=50;Dels=0.0;FS=1.126;HaplotypeScore=0.0;MLEAC=1;MLEAF=0.5;MQ=42.0;MQ0=0;MQRankSum=0.806;QD=17.3;ReadPosRankSum=-1.019	GT:AD:DP:GQ:PL	0/1:24,26:50:99:893,0,808
chrXI	416483	.	C	T	1311.77	PASS	AC=1;AF=0.5;AN=2;BaseQRankSum=0.892;DP=63;Dels=0.0;FS=9.132;HaplotypeScore=0.0;MLEAC=1;MLEAF=0.5;MQ=42.0;MQ0=0;MQRankSum=-0.78;QD=20.82;ReadPosRankSum=2.002	GT:AD:DP:GQ:PL	0/1:25,38:63:99:1340,0,809
chrXI	416570	.	C	T	498.77	PASS	AC=1;AF=0.5;AN=2;BaseQRankSum=-0.014;DP=39;Dels=0.0;FS=1.229;HaplotypeScore=0.8321;MLEAC=1;MLEAF=0.5;MQ=42.0;MQ0=0;MQRankSum=1.034;QD=12.79;ReadPosRankSum=-0.949	GT:AD:DP:GQ:PL	0/1:22,17:39:99:527,0,738
chrXI	420781	.	A	G	979.77	PASS	AC=1;AF=0.5;AN=2;BaseQRankSum=1.908;DP=60;Dels=0.0;FS=0.0;HaplotypeScore=0.0;MLEAC=1;MLEAF=0.5;MQ=42.0;MQ0=0;MQRankSum=0.488;QD=16.33;ReadPosRankSum=1.331	GT:AD:DP:GQ:PL	0/1:31,29:60:99:1008,0,1011
chrXI	436491	.	C	T	921.77	PASS	AC=1;AF=0.5;AN=2;BaseQRankSum=1.521;DP=53;Dels=0.0;FS=2.386;HaplotypeScore=0.0;MLEAC=1;MLEAF=0.5;MQ=41.96;MQ0=0;MQRankSum=1.005;QD=17.39;ReadPosRankSum=-0.276	GT:AD:DP:GQ:PL	0/1:26,27:53:99:950,0,875
chrXI	455116	.	C	T	1423.77	PASS	AC=1;AF=0.5;AN=2;BaseQRankSum=1.102;DP=72;Dels=0.0;FS=0.0;HaplotypeScore=0.0;MLEAC=1;MLEAF=0.5;MQ=42.0;MQ0=0;MQRankSum=0.965;QD=19.77;ReadPosRankSum=-0.394	GT:AD:DP:GQ:PL	0/1:30,42:72:99:1452,0,945
chrXI	457846	.	A	G	328.77	PASS	AC=1;AF=0.5;AN=2;BaseQRankSum=4.243;DP=49;Dels=0.0;FS=51.544;HaplotypeScore=0.0;MLEAC=1;MLEAF=0.5;MQ=41.96;MQ0=0;MQRankSum=-0.639;QD=6.71;ReadPosRankSum=2.871	GT:AD:DP:GQ:PL	0/1:37,12:49:99:357,0,1321
chrXI	457864	.	T	C	564.77	PASS	AC=1;AF=0.5;AN=2;BaseQRankSum=-1.03;DP=54;Dels=0.0;FS=49.053;HaplotypeScore=0.0;MLEAC=1;MLEAF=0.5;MQ=41.96;MQ0=0;MQRankSum=0.905;QD=10.46;ReadPosRankSum=2.355	GT:AD:DP:GQ:PL	0/1:34,20:54:99:593,0,1226
chrXI	459701	.	G	A	988.77	PASS	AC=1;AF=0.5;AN=2;BaseQRankSum=-0.068;DP=59;Dels=0.0;FS=0.0;HaplotypeScore=0.0;MLEAC=1;MLEAF=0.5;MQ=42.0;MQ0=0;MQRankSum=-1.48;QD=16.76;ReadPosRankSum=1.283	GT:AD:DP:GQ:PL	0/1:28,31:59:99:1017,0,944
chrXI	466407	.	G	A	1207.77	PASS	AC=1;AF=0.5;AN=2;BaseQRankSum=2.215;DP=62;Dels=0.0;FS=5.208;HaplotypeScore=0.0;MLEAC=1;MLEAF=0.5;MQ=42.0;MQ0=0;MQRankSum=0.398;QD=19.48;ReadPosRankSum=1.732	GT:AD:DP:GQ:PL	0/1:27,35:62:99:1236,0,837
chrXI	471645	.	G	A	1554.77	PASS	AC=1;AF=0.5;AN=2;BaseQRankSum=1.733;DP=72;Dels=0.0;FS=2.032;HaplotypeScore=0.0;MLEAC=1;MLEAF=0.5;MQ=42.0;MQ0=0;MQRankSum=0.384;QD=21.59;ReadPosRankSum=1.175	GT:AD:DP:GQ:PL	0/1:27,45:72:99:1583,0,801
chrXI	486088	.	A	G	897.77	PASS	AC=1;AF=0.5;AN=2;BaseQRankSum=0.715;DP=56;Dels=0.0;FS=0.0;HaplotypeScore=1.4679;MLEAC=1;MLEAF=0.5;MQ=42.0;MQ0=0;MQRankSum=-0.945;QD=16.03;ReadPosRankSum=1.257	GT:AD:DP:GQ:PL	0/1:26,30:56:99:926,0,822
chrXI	488634	.	A	G	924.77	PASS	AC=1;AF=0.5;AN=2;BaseQRankSum=0.332;DP=71;Dels=0.0;FS=8.349;HaplotypeScore=0.0;MLEAC=1;MLEAF=0.5;MQ=42.0;MQ0=0;MQRankSum=-1.263;QD=13.02;ReadPosRankSum=0.297	GT:AD:DP:GQ:PL	0/1:41,30:71:99:953,0,1439
chrXI	497286	.	C	T	812.77	PASS	AC=1;AF=0.5;AN=2;BaseQRankSum=1.572;DP=59;Dels=0.0;FS=3.735;HaplotypeScore=0.0;MLEAC=1;MLEAF=0.5;MQ=42.0;MQ0=0;MQRankSum=-2.017;QD=13.78;ReadPosRankSum=0.33	GT:AD:DP:GQ:PL	0/1:34,25:59:99:841,0,1193
chrXI	497691	.	G	A	434.77	PASS	AC=1;AF=0.5;AN=2;BaseQRankSum=-0.257;DP=36;Dels=0.0;FS=1.334;HaplotypeScore=0.0;MLEAC=1;MLEAF=0.5;MQ=42.0;MQ0=0;MQRankSum=-0.353;QD=12.08;ReadPosRankSum=0.449	GT:AD:DP:GQ:PL	0/1:21,15:36:99:463,0,706
chrXI	497935	.	C	T	400.77	PASS	AC=1;AF=0.5;AN=2;BaseQRankSum=-0.512;DP=39;Dels=0.0;FS=0.0;HaplotypeScore=0.0;MLEAC=1;MLEAF=0.5;MQ=42.0;MQ0=0;MQRankSum=0.629;QD=10.28;ReadPosRankSum=-2.21	GT:AD:DP:GQ:PL	0/1:25,14:39:99:429,0,864
chrXI	501833	.	C	T	712.77	PASS	AC=1;AF=0.5;AN=2;BaseQRankSum=1.602;DP=57;Dels=0.0;FS=2.244;HaplotypeScore=0.0;MLEAC=1;MLEAF=0.5;MQ=42.0;MQ0=0;MQRankSum=0.399;QD=12.5;ReadPosRankSum=-0.691	GT:AD:DP:GQ:PL	0/1:34,23:57:99:741,0,1112
chrXI	503360	.	C	T	919.77	PASS	AC=1;AF=0.5;AN=2;BaseQRankSum=0.424;DP=52;Dels=0.0;FS=3.951;HaplotypeScore=0.0;MLEAC=1;MLEAF=0.5;MQ=42.0;MQ0=0;MQRankSum=0.7;QD=17.69;ReadPosRankSum=0.976	GT:AD:DP:GQ:PL	0/1:23,29:52:99:948,0,709
chrXI	504148	.	C	T	464.77	PASS	AC=1;AF=0.5;AN=2;BaseQRankSum=0.806;DP=38;Dels=0.0;FS=0.0;HaplotypeScore=0.0;MLEAC=1;MLEAF=0.5;MQ=42.0;MQ0=0;MQRankSum=0.478;QD=12.23;ReadPosRankSum=0.358	GT:AD:DP:GQ:PL	0/1:23,15:38:99:493,0,786
chrXI	512287	.	C	T	466.77	PASS	AC=1;AF=0.5;AN=2;BaseQRankSum=-1.427;DP=44;Dels=0.0;FS=1.223;HaplotypeScore=0.0;MLEAC=1;MLEAF=0.5;MQ=42.0;MQ0=0;MQRankSum=-1.232;QD=10.61;ReadPosRankSum=-0.598	GT:AD:DP:GQ:PL	0/1:28,16:44:99:495,0,982
chrXI	512514	.	G	A	485.77	PASS	AC=1;AF=0.5;AN=2;BaseQRankSum=-0.227;DP=44;Dels=0.0;FS=2.638;HaplotypeScore=0.0;MLEAC=1;MLEAF=0.5;MQ=42.0;MQ0=0;MQRankSum=0.728;QD=11.04;ReadPosRankSum=2.017	GT:AD:DP:GQ:PL	0/1:26,18:44:99:514,0,816
chrXI	519467	.	A	G	451.77	PASS	AC=1;AF=0.5;AN=2;BaseQRankSum=-0.431;DP=34;Dels=0.0;FS=3.229;HaplotypeScore=0.0;MLEAC=1;MLEAF=0.5;MQ=42.0;MQ0=0;MQRankSum=0.569;QD=13.29;ReadPosRankSum=-0.707	GT:AD:DP:GQ:PL	0/1:18,16:34:99:480,0,607
chrXI	520164	.	G	A	1106.77	PASS	AC=1;AF=0.5;AN=2;BaseQRankSum=-1.271;DP=64;Dels=0.0;FS=5.031;HaplotypeScore=0.0;MLEAC=1;MLEAF=0.5;MQ=42.0;MQ0=0;MQRankSum=-2.549;QD=17.29;ReadPosRankSum=-0.72	GT:AD:DP:GQ:PL	0/1:30,34:64:99:1135,0,994
chrXI	531449	.	A	G	967.77	PASS	AC=1;AF=0.5;AN=2;BaseQRankSum=0.115;DP=56;Dels=0.0;FS=7.436;HaplotypeScore=0.0;MLEAC=1;MLEAF=0.5;MQ=42.0;MQ0=0;MQRankSum=0.639;QD=17.28;ReadPosRankSum=-0.59	GT:AD:DP:GQ:PL	0/1:27,29:56:99:996,0,883
chrXI	542101	.	G	A	986.77	PASS	AC=1;AF=0.5;AN=2;BaseQRankSum=1.237;DP=57;Dels=0.0;FS=2.277;HaplotypeScore=0.0;MLEAC=1;MLEAF=0.5;MQ=42.0;MQ0=0;MQRankSum=2.45;QD=17.31;ReadPosRankSum=-0.168	GT:AD:DP:GQ:PL	0/1:28,29:57:99:1015,0,913
chrXI	544410	.	T	C	637.77	PASS	AC=1;AF=0.5;AN=2;BaseQRankSum=-0.588;DP=59;Dels=0.0;FS=9.72;HaplotypeScore=0.0;MLEAC=1;MLEAF=0.5;MQ=42.0;MQ0=0;MQRankSum=-0.431;QD=10.81;ReadPosRankSum=-0.008	GT:AD:DP:GQ:PL	0/1:37,22:59:99:666,0,1297
chrXI	546849	.	A	G	794.77	PASS	AC=1;AF=0.5;AN=2;BaseQRankSum=-1.149;DP=53;Dels=0.0;FS=0.0;HaplotypeScore=0.0;MLEAC=1;MLEAF=0.5;MQ=42.0;MQ0=0;MQRankSum=1.096;QD=15.0;ReadPosRankSum=-0.543	GT:AD:DP:GQ:PL	0/1:28,25:53:99:823,0,978
chrXI	547019	.	G	A	570.77	PASS	AC=1;AF=0.5;AN=2;BaseQRankSum=0.594;DP=57;Dels=0.0;FS=1.085;HaplotypeScore=0.0;MLEAC=1;MLEAF=0.5;MQ=42.0;MQ0=0;MQRankSum=0.125;QD=10.01;ReadPosRankSum=0.61	GT:AD:DP:GQ:PL	0/1:37,20:57:99:599,0,1300
chrXI	558765	.	T	C	929.77	PASS	AC=1;AF=0.5;AN=2;BaseQRankSum=0.78;DP=48;Dels=0.0;FS=1.143;HaplotypeScore=0.0;MLEAC=1;MLEAF=0.5;MQ=41.7;MQ0=0;MQRankSum=-0.464;QD=19.37;ReadPosRankSum=-1.349	GT:AD:DP:GQ:PL	0/1:19,29:48:99:958,0,540
chrXI	559197	.	T	C	1127.77	PASS	AC=1;AF=0.5;AN=2;BaseQRankSum=-0.877;DP=68;Dels=0.0;FS=3.305;HaplotypeScore=0.0;MLEAC=1;MLEAF=0.5;MQ=42.0;MQ0=0;MQRankSum=-1.049;QD=16.58;ReadPosRankSum=1.11	GT:AD:DP:GQ:PL	0/1:34,34:68:99:1156,0,1174
chrXI	560944	.	T	C	736.77	PASS	AC=1;AF=0.5;AN=2;BaseQRankSum=0.537;DP=48;Dels=0.0;FS=1.164;HaplotypeScore=0.0;MLEAC=1;MLEAF=0.5;MQ=42.0;MQ0=0;MQRankSum=0.0;QD=15.35;ReadPosRankSum=0.227	GT:AD:DP:GQ:PL	0/1:25,23:48:99:765,0,824
chrXI	563581	.	C	T	690.77	PASS	AC=1;AF=0.5;AN=2;BaseQRankSum=2.162;DP=44;Dels=0.0;FS=6.439;HaplotypeScore=0.0;MLEAC=1;MLEAF=0.5;MQ=42.0;MQ0=0;MQRankSum=0.728;QD=15.7;ReadPosRankSum=-0.846	GT:AD:DP:GQ:PL	0/1:23,21:44:99:719,0,768
chrXI	578155	.	C	T	844.77	PASS	AC=1;AF=0.5;AN=2;BaseQRankSum=-0.011;DP=47;Dels=0.0;FS=1.15;HaplotypeScore=0.0;MLEAC=1;MLEAF=0.5;MQ=42.0;MQ0=0;MQRankSum=0.289;QD=17.97;ReadPosRankSum=0.546	GT:AD:DP:GQ:PL	0/1:21,26:47:99:873,0,704
chrXI	580589	.	T	C	1232.77	PASS	AC=1;AF=0.5;AN=2;BaseQRankSum=0.37;DP=63;Dels=0.0;FS=0.972;HaplotypeScore=0.0;MLEAC=1;MLEAF=0.5;MQ=42.0;MQ0=0;MQRankSum=-1.585;QD=19.57;ReadPosRankSum=1.138	GT:AD:DP:GQ:PL	0/1:26,37:63:99:1261,0,839
chrXI	586712	.	G	A	929.77	PASS	AC=1;AF=0.5;AN=2;BaseQRankSum=0.519;DP=51;Dels=0.0;FS=1.082;HaplotypeScore=0.0;MLEAC=1;MLEAF=0.5;MQ=42.0;MQ0=0;MQRankSum=-1.179;QD=18.23;ReadPosRankSum=0.274	GT:AD:DP:GQ:PL	0/1:24,27:51:99:958,0,792
chrXI	587038	.	T	C	1272.77	PASS	AC=1;AF=0.5;AN=2;BaseQRankSum=0.672;DP=66;Dels=0.0;FS=6.684;HaplotypeScore=0.0;MLEAC=1;MLEAF=0.5;MQ=42.0;MQ0=0;MQRankSum=-0.762;QD=19.28;ReadPosRankSum=-2.313	GT:AD:DP:GQ:PL	0/1:29,37:66:99:1301,0,950
chrXI	587896	.	C	T	1006.77	PASS	AC=1;AF=0.5;AN=2;BaseQRankSum=0.217;DP=65;Dels=0.0;FS=2.089;HaplotypeScore=0.0;MLEAC=1;MLEAF=0.5;MQ=41.7;MQ0=0;MQRankSum=-0.256;QD=15.49;ReadPosRankSum=-0.992	GT:AD:DP:GQ:PL	0/1:34,31:65:99:1035,0,1149
chrXI	587950	.	C	T	1310.77	PASS	AC=1;AF=0.5;AN=2;BaseQRankSum=0.118;DP=70;Dels=0.0;FS=4.601;HaplotypeScore=0.0;MLEAC=1;MLEAF=0.5;MQ=41.72;MQ0=0;MQRankSum=0.0;QD=18.73;ReadPosRankSum=-0.319	GT:AD:DP:GQ:PL	0/1:31,39:70:99:1339,0,1024
chrXI	589419	.	G	A	671.77	PASS	AC=1;AF=0.5;AN=2;BaseQRankSum=-0.045;DP=53;Dels=0.0;FS=1.11;HaplotypeScore=0.0;MLEAC=1;MLEAF=0.5;MQ=42.0;MQ0=0;MQRankSum=-0.278;QD=12.67;ReadPosRankSum=0.852	GT:AD:DP:GQ:PL	0/1:30,23:53:99:700,0,966
chrXI	593703	.	T	C	715.77	PASS	AC=1;AF=0.5;AN=2;BaseQRankSum=-1.105;DP=43;Dels=0.0;FS=2.649;HaplotypeScore=0.0;MLEAC=1;MLEAF=0.5;MQ=42.0;MQ0=0;MQRankSum=1.13;QD=16.65;ReadPosRankSum=-2.053	GT:AD:DP:GQ:PL	0/1:21,22:43:99:744,0,717
chrXI	599957	.	A	G	859.77	PASS	AC=1;AF=0.5;AN=2;BaseQRankSum=0.217;DP=48;Dels=0.0;FS=0.0;HaplotypeScore=0.0;MLEAC=1;MLEAF=0.5;MQ=42.0;MQ0=0;MQRankSum=-0.072;QD=17.91;ReadPosRankSum=-0.693	GT:AD:DP:GQ:PL	0/1:22,26:48:99:888,0,721
chrXI	599986	.	G	A	760.77	PASS	AC=1;AF=0.5;AN=2;BaseQRankSum=2.063;DP=50;Dels=0.0;FS=2.434;HaplotypeScore=0.0;MLEAC=1;MLEAF=0.5;MQ=42.0;MQ0=0;MQRankSum=-0.545;QD=15.22;ReadPosRankSum=0.487	GT:AD:DP:GQ:PL	0/1:27,23:50:99:789,0,914
chrXI	604523	.	C	T	642.77	PASS	AC=1;AF=0.5;AN=2;BaseQRankSum=-0.806;DP=52;Dels=0.0;FS=2.473;HaplotypeScore=0.0;MLEAC=1;MLEAF=0.5;MQ=42.0;MQ0=0;MQRankSum=0.083;QD=12.36;ReadPosRankSum=0.065	GT:AD:DP:GQ:PL	0/1:30,22:52:99:671,0,1053
chrXI	605507	.	C	T	1071.77	PASS	AC=1;AF=0.5;AN=2;BaseQRankSum=1.743;DP=59;Dels=0.02;FS=0.0;HaplotypeScore=2.9433;MLEAC=1;MLEAF=0.5;MQ=41.97;MQ0=0;MQRankSum=-1.196;QD=18.17;ReadPosRankSum=-0.023	GT:AD:DP:GQ:PL	0/1:26,32:58:99:1100,0,838
chrXI	611803	.	G	A	979.77	PASS	AC=1;AF=0.5;AN=2;BaseQRankSum=0.74;DP=62;Dels=0.0;FS=10.8;HaplotypeScore=0.0;MLEAC=1;MLEAF=0.5;MQ=42.0;MQ0=0;MQRankSum=-0.754;QD=15.8;ReadPosRankSum=0.88	GT:AD:DP:GQ:PL	0/1:32,30:62:99:1008,0,1077
chrXI	611906	.	A	G	923.77	PASS	AC=1;AF=0.5;AN=2;BaseQRankSum=-0.616;DP=53;Dels=0.0;FS=0.0;HaplotypeScore=0.0;MLEAC=1;MLEAF=0.5;MQ=42.0;MQ0=0;MQRankSum=-0.545;QD=17.43;ReadPosRankSum=0.545	GT:AD:DP:GQ:PL	0/1:24,29:53:99:952,0,766
chrXI	613811	.	G	A	1963.77	PASS	AC=2;AF=1.0;AN=2;DP=55;Dels=0.0;FS=0.0;HaplotypeScore=10.5342;MLEAC=2;MLEAF=1.0;MQ=40.07;MQ0=0;QD=36.38	GT:AD:DP:GQ:PL	1/1:0,55:55:99:1992,159,0
chrXI	613814	.	G	A	112.77	PASS	AC=1;AF=0.5;AN=2;BaseQRankSum=3.454;DP=56;Dels=0.0;FS=23.18;HaplotypeScore=5.9768;MLEAC=1;MLEAF=0.5;MQ=40.75;MQ0=0;MQRankSum=-4.133;QD=2.01;ReadPosRankSum=-1.393	GT:AD:DP:GQ:PL	0/1:48,8:56:99:141,0,1597
chrXI	617676	.	G	A	961.77	PASS	AC=1;AF=0.5;AN=2;BaseQRankSum=-0.022;DP=61;Dels=0.0;FS=25.06;HaplotypeScore=0.0;MLEAC=1;MLEAF=0.5;MQ=42.0;MQ0=0;MQRankSum=-0.022;QD=15.77;ReadPosRankSum=-1.017	GT:AD:DP:GQ:PL	0/1:31,30:61:99:990,0,1068
chrXI	620471	.	G	A	396.77	PASS	AC=1;AF=0.5;AN=2;BaseQRankSum=-1.697;DP=34;Dels=0.0;FS=0.0;HaplotypeScore=0.0;MLEAC=1;MLEAF=0.5;MQ=42.0;MQ0=0;MQRankSum=0.472;QD=11.67;ReadPosRankSum=-1.627	GT:AD:DP:GQ:PL	0/1:20,14:34:99:425,0,658
chrXI	626253	.	G	A	709.77	PASS	AC=1;AF=0.5;AN=2;BaseQRankSum=-0.511;DP=46;Dels=0.0;FS=6.369;HaplotypeScore=4.8766;MLEAC=1;MLEAF=0.5;MQ=41.5;MQ0=1;MQRankSum=-0.488;QD=15.43;ReadPosRankSum=0.488	GT:AD:DP:GQ:PL	0/1:23,22:46:99:738,0,782
chrXI	629603	.	G	A	715.77	PASS	AC=1;AF=0.5;AN=2;BaseQRankSum=-0.174;DP=56;Dels=0.0;FS=0.0;HaplotypeScore=0.0;MLEAC=1;MLEAF=0.5;MQ=41.97;MQ0=0;MQRankSum=0.439;QD=12.78;ReadPosRankSum=-0.356	GT:AD:DP:GQ:PL	0/1:32,24:56:99:744,0,1095
chrXI	631044	.	G	A	965.77	PASS	AC=1;AF=0.5;AN=2;BaseQRankSum=-1.367;DP=54;Dels=0.0;FS=7.686;HaplotypeScore=0.0;MLEAC=1;MLEAF=0.5;MQ=42.0;MQ0=0;MQRankSum=0.583;QD=17.88;ReadPosRankSum=-0.322	GT:AD:DP:GQ:PL	0/1:24,30:54:99:994,0,796
chrXI	631470	.	G	A	763.77	PASS	AC=1;AF=0.5;AN=2;BaseQRankSum=0.344;DP=63;Dels=0.0;FS=5.207;HaplotypeScore=0.0;MLEAC=1;MLEAF=0.5;MQ=42.0;MQ0=0;MQRankSum=0.119;QD=12.12;ReadPosRankSum=-1.089	GT:AD:DP:GQ:PL	0/1:38,25:63:99:792,0,1278
chrXI	635341	.	C	T	911.77	PASS	AC=1;AF=0.5;AN=2;BaseQRankSum=0.215;DP=57;Dels=0.0;FS=3.897;HaplotypeScore=0.0;MLEAC=1;MLEAF=0.5;MQ=42.0;MQ0=0;MQRankSum=0.886;QD=16.0;ReadPosRankSum=0.088	GT:AD:DP:GQ:PL	0/1:29,28:57:99:940,0,976
chrXI	645291	.	C	T	432.77	PASS	AC=1;AF=0.5;AN=2;BaseQRankSum=-0.138;DP=43;Dels=0.0;FS=9.379;HaplotypeScore=0.0;MLEAC=1;MLEAF=0.5;MQ=40.78;MQ0=0;MQRankSum=0.766;QD=10.06;ReadPosRankSum=-0.188	GT:AD:DP:GQ:PL	0/1:27,16:43:99:461,0,895
chrXI	649275	.	G	A	1175.77	PASS	AC=1;AF=0.5;AN=2;BaseQRankSum=1.89;DP=69;Dels=0.0;FS=4.697;HaplotypeScore=0.0;MLEAC=1;MLEAF=0.5;MQ=42.0;MQ0=0;MQRankSum=1.194;QD=17.04;ReadPosRankSum=-0.09	GT:AD:DP:GQ:PL	0/1:34,35:69:99:1204,0,1132
chrXI	650463	.	G	A	807.77	PASS	AC=1;AF=0.5;AN=2;BaseQRankSum=-0.017;DP=54;Dels=0.0;FS=2.393;HaplotypeScore=0.0;MLEAC=1;MLEAF=0.5;MQ=42.0;MQ0=0;MQRankSum=-0.677;QD=14.96;ReadPosRankSum=-1.162	GT:AD:DP:GQ:PL	0/1:29,25:54:99:836,0,990
chrXI	653972	.	G	A	526.77	PASS	AC=1;AF=0.5;AN=2;BaseQRankSum=-0.323;DP=38;Dels=0.0;FS=0.0;HaplotypeScore=0.0;MLEAC=1;MLEAF=0.5;MQ=42.0;MQ0=0;MQRankSum=0.851;QD=13.86;ReadPosRankSum=-1.086	GT:AD:DP:GQ:PL	0/1:21,17:38:99:555,0,713
chrXI	654536	.	C	T	1097.77	PASS	AC=1;AF=0.5;AN=2;BaseQRankSum=0.658;DP=67;Dels=0.0;FS=6.541;HaplotypeScore=0.0;MLEAC=1;MLEAF=0.5;MQ=42.0;MQ0=0;MQRankSum=-0.621;QD=16.38;ReadPosRankSum=1.047	GT:AD:DP:GQ:PL	0/1:34,33:67:99:1126,0,1151
chrXI	655692	.	G	A	845.77	PASS	AC=1;AF=0.5;AN=2;BaseQRankSum=0.902;DP=56;Dels=0.0;FS=2.274;HaplotypeScore=0.734;MLEAC=1;MLEAF=0.5;MQ=41.97;MQ0=0;MQRankSum=0.902;QD=15.1;ReadPosRankSum=-2.64	GT:AD:DP:GQ:PL	0/1:29,27:56:99:874,0,879
chrXI	657164	.	G	A	922.77	PASS	AC=1;AF=0.5;AN=2;BaseQRankSum=-1.254;DP=55;Dels=0.0;FS=0.0;HaplotypeScore=0.0;MLEAC=1;MLEAF=0.5;MQ=42.0;MQ0=0;MQRankSum=-0.396;QD=16.78;ReadPosRankSum=-1.288	GT:AD:DP:GQ:PL	0/1:27,28:55:99:951,0,929
chrXI	658985	.	A	G	1627.77	PASS	AC=1;AF=0.5;AN=2;BaseQRankSum=0.131;DP=114;Dels=0.0;FS=4.605;HaplotypeScore=0.0;MLEAC=1;MLEAF=0.5;MQ=42.0;MQ0=0;MQRankSum=-2.354;QD=14.28;ReadPosRankSum=0.935	GT:AD:DP:GQ:PL	0/1:63,51:114:99:1656,0,2140
chrXII	24866	.	C	T	1313.77	PASS	AC=1;AF=0.5;AN=2;BaseQRankSum=-1.133;DP=74;Dels=0.0;FS=4.577;HaplotypeScore=0.0;MLEAC=1;MLEAF=0.5;MQ=42.0;MQ0=0;MQRankSum=1.502;QD=17.75;ReadPosRankSum=1.35	GT:AD:DP:GQ:PL	0/1:34,40:74:99:1342,0,1147
chrXII	29627	.	C	T	857.77	PASS	AC=1;AF=0.5;AN=2;BaseQRankSum=0.273;DP=68;Dels=0.0;FS=3.295;HaplotypeScore=0.734;MLEAC=1;MLEAF=0.5;MQ=42.0;MQ0=0;MQRankSum=0.236;QD=12.61;ReadPosRankSum=-0.074	GT:AD:DP:GQ:PL	0/1:39,29:68:99:886,0,1276
chrXII	32554	.	G	A	897.77	PASS	AC=1;AF=0.5;AN=2;BaseQRankSum=1.18;DP=61;Dels=0.0;FS=8.938;HaplotypeScore=0.0;MLEAC=1;MLEAF=0.5;MQ=42.0;MQ0=0;MQRankSum=0.268;QD=14.72;ReadPosRankSum=-1.86	GT:AD:DP:GQ:PL	0/1:33,28:61:99:926,0,1094
chrXII	37608	.	C	T	725.77	PASS	AC=1;AF=0.5;AN=2;BaseQRankSum=-0.972;DP=55;Dels=0.0;FS=0.0;HaplotypeScore=0.0;MLEAC=1;MLEAF=0.5;MQ=42.0;MQ0=0;MQRankSum=1.141;QD=13.2;ReadPosRankSum=0.194	GT:AD:DP:GQ:PL	0/1:30,25:55:99:754,0,1024
chrXII	44671	.	A	G	523.77	PASS	AC=1;AF=0.5;AN=2;BaseQRankSum=-1.062;DP=44;Dels=0.0;FS=4.288;HaplotypeScore=0.0;MLEAC=1;MLEAF=0.5;MQ=42.0;MQ0=0;MQRankSum=0.418;QD=11.9;ReadPosRankSum=-2.423	GT:AD:DP:GQ:PL	0/1:26,18:44:99:552,0,890
chrXII	44957	.	C	T	612.77	PASS	AC=1;AF=0.5;AN=2;BaseQRankSum=0.429;DP=48;Dels=0.0;FS=1.103;HaplotypeScore=0.0;MLEAC=1;MLEAF=0.5;MQ=42.0;MQ0=0;MQRankSum=0.429;QD=12.77;ReadPosRankSum=0.157	GT:AD:DP:GQ:PL	0/1:28,20:48:99:641,0,929
chrXII	53615	.	G	A	1170.77	PASS	AC=1;AF=0.5;AN=2;BaseQRankSum=-1.151;DP=61;Dels=0.0;FS=0.0;HaplotypeScore=0.0;MLEAC=1;MLEAF=0.5;MQ=42.0;MQ0=0;MQRankSum=1.752;QD=19.19;ReadPosRankSum=-1.914	GT:AD:DP:GQ:PL	0/1:25,36:61:99:1199,0,788
chrXII	59097	.	C	T	687.77	PASS	AC=1;AF=0.5;AN=2;BaseQRankSum=-2.787;DP=40;Dels=0.0;FS=6.928;HaplotypeScore=0.0;MLEAC=1;MLEAF=0.5;MQ=42.0;MQ0=0;MQRankSum=-1.291;QD=17.19;ReadPosRankSum=-2.596	GT:AD:DP:GQ:PL	0/1:18,22:40:99:716,0,619
chrXII	88198	.	C	T	319.77	PASS	AC=1;AF=0.5;AN=2;BaseQRankSum=-1.801;DP=43;Dels=0.0;FS=58.125;HaplotypeScore=5.2207;MLEAC=1;MLEAF=0.5;MQ=40.34;MQ0=0;MQRankSum=0.168;QD=7.44;ReadPosRankSum=1.568	GT:AD:DP:GQ:PL	0/1:29,14:43:99:348,0,992
chrXII	90033	.	C	T	733.77	PASS	AC=1;AF=0.5;AN=2;BaseQRankSum=-2.294;DP=54;Dels=0.0;FS=0.0;HaplotypeScore=0.0;MLEAC=1;MLEAF=0.5;MQ=42.0;MQ0=0;MQRankSum=0.026;QD=13.59;ReadPosRankSum=-0.095	GT:AD:DP:GQ:PL	0/1:26,28:54:99:762,0,881
chrXII	95394	.	A	T	176.77	PASS	AC=1;AF=0.5;AN=2;BaseQRankSum=-2.459;DP=34;Dels=0.0;FS=58.459;HaplotypeScore=0.9947;MLEAC=1;MLEAF=0.5;MQ=41.58;MQ0=0;MQRankSum=-0.703;QD=5.2;ReadPosRankSum=1.288	GT:AD:DP:GQ:PL	0/1:25,9:34:99:205,0,854
chrXII	96514	.	A	G	1549.77	PASS	AC=1;AF=0.5;AN=2;BaseQRankSum=-1.283;DP=92;Dels=0.0;FS=0.786;HaplotypeScore=0.0;MLEAC=1;MLEAF=0.5;MQ=42.0;MQ0=0;MQRankSum=0.337;QD=16.85;ReadPosRankSum=-0.501	GT:AD:DP:GQ:PL	0/1:43,49:92:99:1578,0,1438
chrXII	96700	.	A	G	2082.77	PASS	AC=1;AF=0.5;AN=2;BaseQRankSum=-0.494;DP=120;Dels=0.0;FS=0.0;HaplotypeScore=0.0;MLEAC=1;MLEAF=0.5;MQ=41.85;MQ0=0;MQRankSum=-0.872;QD=17.36;ReadPosRankSum=-1.734	GT:AD:DP:GQ:PL	0/1:57,63:120:99:2111,0,1840
chrXII	96720	.	C	T	919.77	PASS	AC=1;AF=0.5;AN=2;BaseQRankSum=0.893;DP=125;Dels=0.0;FS=5.183;HaplotypeScore=0.0;MLEAC=1;MLEAF=0.5;MQ=41.86;MQ0=0;MQRankSum=-1.498;QD=7.36;ReadPosRankSum=-0.703	GT:AD:DP:GQ:PL	0/1:92,33:125:99:948,0,3047
chrXII	97730	.	G	A	780.77	PASS	AC=1;AF=0.5;AN=2;BaseQRankSum=0.719;DP=44;Dels=0.0;FS=6.428;HaplotypeScore=0.0;MLEAC=1;MLEAF=0.5;MQ=42.0;MQ0=0;MQRankSum=1.874;QD=17.74;ReadPosRankSum=-1.261	GT:AD:DP:GQ:PL	0/1:20,24:44:99:809,0,600
chrXII	101601	.	G	A	1044.77	PASS	AC=1;AF=0.5;AN=2;BaseQRankSum=0.687;DP=55;Dels=0.0;FS=1.039;HaplotypeScore=0.0;MLEAC=1;MLEAF=0.5;MQ=42.0;MQ0=0;MQRankSum=0.501;QD=19.0;ReadPosRankSum=-0.008	GT:AD:DP:GQ:PL	0/1:24,31:55:99:1073,0,789
chrXII	105651	.	G	A	859.77	PASS	AC=1;AF=0.5;AN=2;BaseQRankSum=2.196;DP=67;Dels=0.0;FS=53.365;HaplotypeScore=7.8842;MLEAC=1;MLEAF=0.5;MQ=41.06;MQ0=0;MQRankSum=-0.715;QD=12.83;ReadPosRankSum=1.765	GT:AD:DP:GQ:PL	0/1:38,29:67:99:888,0,839
chrXII	107986	.	G	A	716.77	PASS	AC=1;AF=0.5;AN=2;BaseQRankSum=-1.258;DP=59;Dels=0.0;FS=2.413;HaplotypeScore=0.0;MLEAC=1;MLEAF=0.5;MQ=41.87;MQ0=0;MQRankSum=1.119;QD=12.15;ReadPosRankSum=-1.582	GT:AD:DP:GQ:PL	0/1:35,24:59:99:745,0,1182
chrXII	108040	.	T	C	2373.77	PASS	AC=2;AF=1.0;AN=2;BaseQRankSum=1.447;DP=73;Dels=0.0;FS=0.0;HaplotypeScore=5.4324;MLEAC=2;MLEAF=1.0;MQ=41.21;MQ0=0;MQRankSum=1.305;QD=32.52;ReadPosRankSum=1.637	GT:AD:DP:GQ:PL	1/1:1,72:73:99:2402,199,0
chrXII	144725	.	G	A	801.77	PASS	AC=1;AF=0.5;AN=2;BaseQRankSum=1.178;DP=58;Dels=0.0;FS=1.017;HaplotypeScore=0.0;MLEAC=1;MLEAF=0.5;MQ=42.0;MQ0=0;MQRankSum=-1.586;QD=13.82;ReadPosRankSum=0.173	GT:AD:DP:GQ:PL	0/1:33,25:58:99:830,0,1130
chrXII	166733	.	G	A	671.77	PASS	AC=1;AF=0.5;AN=2;BaseQRankSum=0.264;DP=50;Dels=0.0;FS=1.064;HaplotypeScore=0.0;MLEAC=1;MLEAF=0.5;MQ=42.0;MQ0=0;MQRankSum=0.557;QD=13.44;ReadPosRankSum=0.088	GT:AD:DP:GQ:PL	0/1:28,22:50:99:700,0,942
chrXII	169755	.	C	T	677.77	PASS	AC=1;AF=0.5;AN=2;BaseQRankSum=0.235;DP=44;Dels=0.0;FS=0.0;HaplotypeScore=0.0;MLEAC=1;MLEAF=0.5;MQ=42.0;MQ0=0;MQRankSum=-0.846;QD=15.4;ReadPosRankSum=-0.141	GT:AD:DP:GQ:PL	0/1:23,21:44:99:706,0,794
chrXII	175263	.	C	T	1048.77	PASS	AC=1;AF=0.5;AN=2;BaseQRankSum=-1.924;DP=65;Dels=0.0;FS=0.0;HaplotypeScore=0.0;MLEAC=1;MLEAF=0.5;MQ=42.0;MQ0=0;MQRankSum=0.69;QD=16.13;ReadPosRankSum=0.033	GT:AD:DP:GQ:PL	0/1:31,34:65:99:1077,0,1011
chrXII	177554	.	G	A	193.77	PASS	AC=1;AF=0.5;AN=2;BaseQRankSum=3.554;DP=73;Dels=0.0;FS=5.07;HaplotypeScore=7.7749;MLEAC=1;MLEAF=0.5;MQ=41.39;MQ0=0;MQRankSum=-3.493;QD=2.65;ReadPosRankSum=-0.825	GT:AD:DP:GQ:PL	0/1:62,11:73:99:222,0,2190
chrXII	179144	.	T	C	698.77	PASS	AC=1;AF=0.5;AN=2;BaseQRankSum=0.397;DP=45;Dels=0.0;FS=9.192;HaplotypeScore=0.0;MLEAC=1;MLEAF=0.5;MQ=42.0;MQ0=0;MQRankSum=1.124;QD=15.53;ReadPosRankSum=0.488	GT:AD:DP:GQ:PL	0/1:23,22:45:99:727,0,764
chrXII	190821	.	C	T	798.77	PASS	AC=1;AF=0.5;AN=2;BaseQRankSum=0.63;DP=49;Dels=0.0;FS=1.101;HaplotypeScore=1.3302;MLEAC=1;MLEAF=0.5;MQ=42.0;MQ0=0;MQRankSum=1.63;QD=16.3;ReadPosRankSum=-0.07	GT:AD:DP:GQ:PL	0/1:24,25:49:99:827,0,789
chrXII	196853	.	G	A	1172.77	PASS	AC=1;AF=0.5;AN=2;BaseQRankSum=0.604;DP=55;Dels=0.0;FS=2.401;HaplotypeScore=0.0;MLEAC=1;MLEAF=0.5;MQ=42.0;MQ0=0;MQRankSum=-0.411;QD=21.32;ReadPosRankSum=0.971	GT:AD:DP:GQ:PL	0/1:20,35:55:99:1201,0,603
chrXII	200409	.	G	A	910.77	PASS	AC=1;AF=0.5;AN=2;BaseQRankSum=-1.254;DP=55;Dels=0.0;FS=5.572;HaplotypeScore=0.0;MLEAC=1;MLEAF=0.5;MQ=42.0;MQ0=0;MQRankSum=-0.362;QD=16.56;ReadPosRankSum=1.237	GT:AD:DP:GQ:PL	0/1:27,28:55:99:939,0,928
chrXII	201375	.	G	A	1292.77	PASS	AC=1;AF=0.5;AN=2;BaseQRankSum=-1.591;DP=67;Dels=0.0;FS=10.518;HaplotypeScore=0.7887;MLEAC=1;MLEAF=0.5;MQ=42.0;MQ0=0;MQRankSum=-0.339;QD=19.3;ReadPosRankSum=1.016	GT:AD:DP:GQ:PL	0/1:27,40:67:99:1321,0,879
chrXII	234301	.	T	A	362.77	PASS	AC=1;AF=0.5;AN=2;BaseQRankSum=-1.908;DP=45;Dels=0.0;FS=41.119;HaplotypeScore=0.0;MLEAC=1;MLEAF=0.5;MQ=40.07;MQ0=0;MQRankSum=-0.854;QD=8.06;ReadPosRankSum=1.791	GT:AD:DP:GQ:PL	0/1:28,17:45:99:391,0,924
chrXII	245251	.	C	A	151.77	PASS	AC=1;AF=0.5;AN=2;BaseQRankSum=0.719;DP=37;Dels=0.0;FS=29.456;HaplotypeScore=5.6929;MLEAC=1;MLEAF=0.5;MQ=41.56;MQ0=0;MQRankSum=0.129;QD=4.1;ReadPosRankSum=2.527	GT:AD:DP:GQ:PL	0/1:29,8:37:99:180,0,998
chrXII	249860	.	G	A	601.77	PASS	AC=1;AF=0.5;AN=2;BaseQRankSum=1.015;DP=43;Dels=0.0;FS=0.0;HaplotypeScore=0.0;MLEAC=1;MLEAF=0.5;MQ=42.0;MQ0=0;MQRankSum=0.135;QD=13.99;ReadPosRankSum=-0.086	GT:AD:DP:GQ:PL	0/1:24,19:43:99:630,0,820
chrXII	250409	.	G	A	672.77	PASS	AC=1;AF=0.5;AN=2;BaseQRankSum=1.63;DP=41;Dels=0.0;FS=0.0;HaplotypeScore=0.0;MLEAC=1;MLEAF=0.5;MQ=42.0;MQ0=0;MQRankSum=0.117;QD=16.41;ReadPosRankSum=1.474	GT:AD:DP:GQ:PL	0/1:21,20:41:99:701,0,706
chrXII	250874	.	A	G	719.77	PASS	AC=1;AF=0.5;AN=2;BaseQRankSum=0.659;DP=46;Dels=0.0;FS=4.165;HaplotypeScore=0.0;MLEAC=1;MLEAF=0.5;MQ=42.0;MQ0=0;MQRankSum=-0.483;QD=15.65;ReadPosRankSum=0.439	GT:AD:DP:GQ:PL	0/1:23,23:46:99:748,0,746
chrXII	260596	.	C	T	2111.77	PASS	AC=2;AF=1.0;AN=2;DP=56;Dels=0.02;FS=0.0;HaplotypeScore=0.9665;MLEAC=2;MLEAF=1.0;MQ=41.64;MQ0=0;QD=30.42	GT:AD:DP:GQ:PL	1/1:0,55:55:99:2140,166,0
chrXII	267230	.	T	C	1032.77	PASS	AC=1;AF=0.5;AN=2;BaseQRankSum=-0.209;DP=61;Dels=0.0;FS=0.996;HaplotypeScore=0.0;MLEAC=1;MLEAF=0.5;MQ=42.0;MQ0=0;MQRankSum=0.7;QD=16.93;ReadPosRankSum=0.108	GT:AD:DP:GQ:PL	0/1:29,32:61:99:1061,0,965
chrXII	273333	.	G	A	753.77	PASS	AC=1;AF=0.5;AN=2;BaseQRankSum=-0.59;DP=49;Dels=0.0;FS=5.913;HaplotypeScore=0.0;MLEAC=1;MLEAF=0.5;MQ=42.0;MQ0=0;MQRankSum=0.49;QD=15.38;ReadPosRankSum=0.69	GT:AD:DP:GQ:PL	0/1:25,24:49:99:782,0,830
chrXII	281482	.	G	A	555.77	PASS	AC=1;AF=0.5;AN=2;BaseQRankSum=0.688;DP=54;Dels=0.0;FS=52.941;HaplotypeScore=0.734;MLEAC=1;MLEAF=0.5;MQ=42.0;MQ0=0;MQRankSum=0.181;QD=10.29;ReadPosRankSum=2.536	GT:AD:DP:GQ:PL	0/1:35,19:54:99:584,0,1211
chrXII	314788	.	A	G	458.77	PASS	AC=1;AF=0.5;AN=2;BaseQRankSum=-0.557;DP=45;Dels=0.0;FS=1.223;HaplotypeScore=0.734;MLEAC=1;MLEAF=0.5;MQ=42.0;MQ0=0;MQRankSum=-0.676;QD=10.19;ReadPosRankSum=-0.794	GT:AD:DP:GQ:PL	0/1:29,16:45:99:487,0,939
chrXII	322143	.	G	A	162.77	PASS	AC=1;AF=0.5;AN=2;BaseQRankSum=-0.555;DP=49;Dels=0.0;FS=38.445;HaplotypeScore=3.5667;MLEAC=1;MLEAF=0.5;MQ=40.57;MQ0=0;MQRankSum=-0.168;QD=3.32;ReadPosRankSum=3.524	GT:AD:DP:GQ:PL	0/1:40,9:49:99:191,0,1299
chrXII	322144	.	A	T	205.77	PASS	AC=1;AF=0.5;AN=2;BaseQRankSum=-0.24;DP=51;Dels=0.0;FS=22.696;HaplotypeScore=1.7834;MLEAC=1;MLEAF=0.5;MQ=40.62;MQ0=0;MQRankSum=-1.408;QD=4.03;ReadPosRankSum=2.302	GT:AD:DP:GQ:PL	0/1:40,11:51:99:234,0,1427
chrXII	348435	.	G	A	443.77	PASS	AC=1;AF=0.5;AN=2;BaseQRankSum=-1.868;DP=51;Dels=0.0;FS=58.306;HaplotypeScore=2.7877;MLEAC=1;MLEAF=0.5;MQ=41.92;MQ0=0;MQRankSum=0.39;QD=8.7;ReadPosRankSum=-1.668	GT:AD:DP:GQ:PL	0/1:34,17:51:99:472,0,1128
chrXII	368552	.	C	T	108.77	PASS	AC=1;AF=0.5;AN=2;BaseQRankSum=1.221;DP=38;Dels=0.0;FS=12.03;HaplotypeScore=0.0;MLEAC=1;MLEAF=0.5;MQ=42.0;MQ0=0;MQRankSum=-0.22;QD=2.86;ReadPosRankSum=1.781	GT:AD:DP:GQ:PL	0/1:32,6:38:99:137,0,1123
chrXII	394668	.	T	A	160.77	PASS	AC=1;AF=0.5;AN=2;BaseQRankSum=-3.669;DP=43;Dels=0.0;FS=33.606;HaplotypeScore=1.5774;MLEAC=1;MLEAF=0.5;MQ=41.02;MQ0=0;MQRankSum=-0.311;QD=3.74;ReadPosRankSum=1.449	GT:AD:DP:GQ:PL	0/1:31,12:43:99:189,0,1085
chrXII	394693	.	C	A	282.77	PASS	AC=1;AF=0.5;AN=2;BaseQRankSum=-3.794;DP=45;Dels=0.0;FS=59.739;HaplotypeScore=1.9863;MLEAC=1;MLEAF=0.5;MQ=41.68;MQ0=0;MQRankSum=-0.664;QD=6.28;ReadPosRankSum=2.692	GT:AD:DP:GQ:PL	0/1:32,13:45:99:311,0,1125
chrXII	409014	.	C	T	983.77	PASS	AC=1;AF=0.5;AN=2;BaseQRankSum=-1.582;DP=56;Dels=0.0;FS=0.993;HaplotypeScore=0.0;MLEAC=1;MLEAF=0.5;MQ=42.0;MQ0=0;MQRankSum=-1.104;QD=17.57;ReadPosRankSum=0.923	GT:AD:DP:GQ:PL	0/1:25,31:56:99:1012,0,823
chrXII	424677	.	G	A	1636.77	PASS	AC=1;AF=0.5;AN=2;BaseQRankSum=-0.336;DP=97;Dels=0.0;FS=6.471;HaplotypeScore=1.6208;MLEAC=1;MLEAF=0.5;MQ=42.0;MQ0=0;MQRankSum=0.141;QD=16.87;ReadPosRankSum=0.191	GT:AD:DP:GQ:PL	0/1:46,51:97:99:1665,0,1524
chrXII	445330	.	C	A	386.77	PASS	AC=1;AF=0.5;AN=2;BaseQRankSum=3.028;DP=45;Dels=0.0;FS=49.048;HaplotypeScore=6.7962;MLEAC=1;MLEAF=0.5;MQ=40.91;MQ0=0;MQRankSum=-4.229;QD=8.59;ReadPosRankSum=1.949	GT:AD:DP:GQ:PL	0/1:31,14:45:99:415,0,1046
chrXII	445331	.	A	T	342.77	PASS	AC=1;AF=0.5;AN=2;BaseQRankSum=3.247;DP=45;Dels=0.0;FS=38.968;HaplotypeScore=6.7962;MLEAC=1;MLEAF=0.5;MQ=40.91;MQ0=0;MQRankSum=-3.734;QD=7.62;ReadPosRankSum=2.271	GT:AD:DP:GQ:PL	0/1:33,12:45:99:371,0,997
chrXII	493937	.	C	T	686.77	PASS	AC=1;AF=0.5;AN=2;BaseQRankSum=-0.912;DP=53;Dels=0.0;FS=2.347;HaplotypeScore=0.0;MLEAC=1;MLEAF=0.5;MQ=42.0;MQ0=0;MQRankSum=-2.049;QD=12.96;ReadPosRankSum=-0.406	GT:AD:DP:GQ:PL	0/1:31,22:53:99:715,0,1053
chrXII	509935	.	G	A	320.77	PASS	AC=1;AF=0.5;AN=2;BaseQRankSum=-0.543;DP=33;Dels=0.0;FS=0.0;HaplotypeScore=0.0;MLEAC=1;MLEAF=0.5;MQ=42.0;MQ0=0;MQRankSum=0.917;QD=9.72;ReadPosRankSum=0.767	GT:AD:DP:GQ:PL	0/1:21,12:33:99:349,0,688
chrXII	522238	.	C	A	148.77	PASS	AC=1;AF=0.5;AN=2;BaseQRankSum=-1.829;DP=36;Dels=0.0;FS=30.246;HaplotypeScore=8.4222;MLEAC=1;MLEAF=0.5;MQ=40.52;MQ0=0;MQRankSum=-1.292;QD=4.13;ReadPosRankSum=1.56	GT:AD:DP:GQ:PL	0/1:24,12:36:99:177,0,657
chrXII	525777	.	G	A	1130.77	PASS	AC=1;AF=0.5;AN=2;BaseQRankSum=1.586;DP=70;Dels=0.0;FS=0.0;HaplotypeScore=1.7128;MLEAC=1;MLEAF=0.5;MQ=41.38;MQ0=0;MQRankSum=0.188;QD=16.15;ReadPosRankSum=-0.07	GT:AD:DP:GQ:PL	0/1:35,35:70:99:1159,0,1146
chrXII	531621	.	G	A	1105.77	PASS	AC=1;AF=0.5;AN=2;BaseQRankSum=-0.959;DP=67;Dels=0.0;FS=2.072;HaplotypeScore=0.0;MLEAC=1;MLEAF=0.5;MQ=42.0;MQ0=0;MQRankSum=1.637;QD=16.5;ReadPosRankSum=0.144	GT:AD:DP:GQ:PL	0/1:33,34:67:99:1134,0,1114
chrXII	537414	.	G	A	675.77	PASS	AC=1;AF=0.5;AN=2;BaseQRankSum=0.213;DP=58;Dels=0.0;FS=1.019;HaplotypeScore=0.0;MLEAC=1;MLEAF=0.5;MQ=42.0;MQ0=0;MQRankSum=-0.592;QD=11.65;ReadPosRankSum=-0.403	GT:AD:DP:GQ:PL	0/1:34,24:58:99:704,0,1122
chrXII	539441	.	C	T	468.77	PASS	AC=1;AF=0.5;AN=2;BaseQRankSum=-0.644;DP=41;Dels=0.0;FS=51.747;HaplotypeScore=2.7206;MLEAC=1;MLEAF=0.5;MQ=41.54;MQ0=0;MQRankSum=1.222;QD=11.43;ReadPosRankSum=0.066	GT:AD:DP:GQ:PL	0/1:23,18:41:99:497,0,724
chrXII	539459	.	T	A	250.77	PASS	AC=1;AF=0.5;AN=2;BaseQRankSum=-2.369;DP=43;Dels=0.0;FS=42.751;HaplotypeScore=0.9894;MLEAC=1;MLEAF=0.5;MQ=41.57;MQ0=0;MQRankSum=-0.663;QD=5.83;ReadPosRankSum=2.911	GT:AD:DP:GQ:PL	0/1:31,12:43:99:279,0,1043
chrXII	539460	.	G	T	198.77	PASS	AC=1;AF=0.5;AN=2;BaseQRankSum=-3.236;DP=43;Dels=0.0;FS=46.7;HaplotypeScore=0.9894;MLEAC=1;MLEAF=0.5;MQ=41.57;MQ0=0;MQRankSum=-0.636;QD=4.62;ReadPosRankSum=2.829	GT:AD:DP:GQ:PL	0/1:31,12:43:99:227,0,1046
chrXII	552587	.	G	A	643.77	PASS	AC=1;AF=0.5;AN=2;BaseQRankSum=1.538;DP=67;Dels=0.0;FS=12.139;HaplotypeScore=0.0;MLEAC=1;MLEAF=0.5;MQ=41.7;MQ0=0;MQRankSum=-0.825;QD=9.61;ReadPosRankSum=1.525	GT:AD:DP:GQ:PL	0/1:44,23:67:99:672,0,1440
chrXII	559391	.	C	T	777.77	PASS	AC=1;AF=0.5;AN=2;BaseQRankSum=-0.744;DP=67;Dels=0.0;FS=15.89;HaplotypeScore=1.5226;MLEAC=1;MLEAF=0.5;MQ=42.0;MQ0=0;MQRankSum=-1.621;QD=11.61;ReadPosRankSum=-0.4	GT:AD:DP:GQ:PL	0/1:39,28:67:99:806,0,1243
chrXII	612188	.	A	T	257.77	PASS	AC=1;AF=0.5;AN=2;BaseQRankSum=0.234;DP=39;Dels=0.0;FS=39.009;HaplotypeScore=11.1965;MLEAC=1;MLEAF=0.5;MQ=40.41;MQ0=0;MQRankSum=-0.265;QD=6.61;ReadPosRankSum=1.545	GT:AD:DP:GQ:PL	0/1:28,11:39:99:286,0,839
chrXII	617172	.	G	A	711.77	PASS	AC=1;AF=0.5;AN=2;BaseQRankSum=-0.057;DP=69;Dels=0.0;FS=0.998;HaplotypeScore=0.0;MLEAC=1;MLEAF=0.5;MQ=42.0;MQ0=0;MQRankSum=0.598;QD=10.32;ReadPosRankSum=-0.082	GT:AD:DP:GQ:PL	0/1:45,24:69:99:740,0,1575
chrXII	640717	.	A	G	949.77	PASS	AC=1;AF=0.5;AN=2;BaseQRankSum=1.225;DP=47;Dels=0.0;FS=25.714;HaplotypeScore=0.0;MLEAC=1;MLEAF=0.5;MQ=42.0;MQ0=0;MQRankSum=0.965;QD=20.21;ReadPosRankSum=0.293	GT:AD:DP:GQ:PL	0/1:19,28:47:99:978,0,600
chrXII	649263	.	C	T	583.77	PASS	AC=1;AF=0.5;AN=2;BaseQRankSum=-1.563;DP=57;Dels=0.0;FS=12.854;HaplotypeScore=0.0;MLEAC=1;MLEAF=0.5;MQ=42.0;MQ0=0;MQRankSum=-0.192;QD=10.24;ReadPosRankSum=-1.162	GT:AD:DP:GQ:PL	0/1:37,20:57:99:612,0,1285
chrXII	662740	.	A	G	741.77	PASS	AC=1;AF=0.5;AN=2;BaseQRankSum=1.074;DP=52;Dels=0.0;FS=0.0;HaplotypeScore=0.0;MLEAC=1;MLEAF=0.5;MQ=42.0;MQ0=0;MQRankSum=1.147;QD=14.26;ReadPosRankSum=-0.101	GT:AD:DP:GQ:PL	0/1:28,24:52:99:770,0,890
chrXII	674672	.	G	A	737.77	PASS	AC=1;AF=0.5;AN=2;BaseQRankSum=-1.19;DP=49;Dels=0.0;FS=2.434;HaplotypeScore=0.0;MLEAC=1;MLEAF=0.5;MQ=42.0;MQ0=0;MQRankSum=0.05;QD=15.06;ReadPosRankSum=1.17	GT:AD:DP:GQ:PL	0/1:24,25:49:99:766,0,799
chrXII	677912	.	C	T	1099.77	PASS	AC=1;AF=0.5;AN=2;BaseQRankSum=1.7;DP=69;Dels=0.0;FS=0.916;HaplotypeScore=0.0;MLEAC=1;MLEAF=0.5;MQ=42.0;MQ0=0;MQRankSum=-1.94;QD=15.94;ReadPosRankSum=1.123	GT:AD:DP:GQ:PL	0/1:36,33:69:99:1128,0,1205
chrXII	710421	.	C	T	1087.77	PASS	AC=1;AF=0.5;AN=2;BaseQRankSum=1.865;DP=68;Dels=0.0;FS=0.927;HaplotypeScore=0.0;MLEAC=1;MLEAF=0.5;MQ=41.97;MQ0=0;MQRankSum=-1.006;QD=16.0;ReadPosRankSum=-1.988	GT:AD:DP:GQ:PL	0/1:35,33:68:99:1116,0,1148
chrXII	712191	.	C	A	263.77	PASS	AC=1;AF=0.5;AN=2;BaseQRankSum=-2.106;DP=41;Dels=0.0;FS=51.317;HaplotypeScore=0.734;MLEAC=1;MLEAF=0.5;MQ=42.0;MQ0=0;MQRankSum=-0.215;QD=6.43;ReadPosRankSum=1.39	GT:AD:DP:GQ:PL	0/1:29,12:41:99:292,0,977
chrXII	718923	.	C	T	681.77	PASS	AC=1;AF=0.5;AN=2;BaseQRankSum=0.34;DP=44;Dels=0.0;FS=6.178;HaplotypeScore=0.9933;MLEAC=1;MLEAF=0.5;MQ=41.66;MQ0=0;MQRankSum=0.857;QD=15.49;ReadPosRankSum=0.739	GT:AD:DP:GQ:PL	0/1:22,22:44:99:710,0,699
chrXII	722848	.	G	A	750.77	PASS	AC=1;AF=0.5;AN=2;BaseQRankSum=-0.472;DP=53;Dels=0.0;FS=0.0;HaplotypeScore=0.0;MLEAC=1;MLEAF=0.5;MQ=42.0;MQ0=0;MQRankSum=-1.042;QD=14.17;ReadPosRankSum=0.526	GT:AD:DP:GQ:PL	0/1:28,25:53:99:779,0,867
chrXII	736863	.	C	T	461.77	PASS	AC=1;AF=0.5;AN=2;BaseQRankSum=-0.357;DP=46;Dels=0.0;FS=6.406;HaplotypeScore=1.9774;MLEAC=1;MLEAF=0.5;MQ=41.96;MQ0=0;MQRankSum=-0.588;QD=10.04;ReadPosRankSum=-1.395	GT:AD:DP:GQ:PL	0/1:30,16:46:99:490,0,962
chrXII	737727	.	A	G	422.77	PASS	AC=1;AF=0.5;AN=2;BaseQRankSum=-1.512;DP=51;Dels=0.0;FS=6.577;HaplotypeScore=0.0;MLEAC=1;MLEAF=0.5;MQ=42.0;MQ0=0;MQRankSum=0.274;QD=8.29;ReadPosRankSum=0.558	GT:AD:DP:GQ:PL	0/1:35,16:51:99:451,0,1232
chrXII	750425	.	G	T	141.77	PASS	AC=1;AF=0.5;AN=2;BaseQRankSum=-3.911;DP=41;Dels=0.0;FS=14.043;HaplotypeScore=1.9025;MLEAC=1;MLEAF=0.5;MQ=41.65;MQ0=0;MQRankSum=-1.562;QD=3.46;ReadPosRankSum=-1.189	GT:AD:DP:GQ:PL	0/1:29,12:41:99:170,0,950
chrXII	762450	.	A	T	308.77	PASS	AC=1;AF=0.5;AN=2;BaseQRankSum=3.578;DP=50;Dels=0.0;FS=57.75;HaplotypeScore=0.0;MLEAC=1;MLEAF=0.5;MQ=42.0;MQ0=0;MQRankSum=2.147;QD=6.18;ReadPosRankSum=0.261	GT:AD:DP:GQ:PL	0/1:38,12:50:99:337,0,846
chrXII	768451	.	G	A	707.77	PASS	AC=1;AF=0.5;AN=2;BaseQRankSum=-1.373;DP=42;Dels=0.0;FS=0.0;HaplotypeScore=0.0;MLEAC=1;MLEAF=0.5;MQ=42.0;MQ0=0;MQRankSum=1.398;QD=16.85;ReadPosRankSum=0.088	GT:AD:DP:GQ:PL	0/1:20,22:42:99:736,0,688
chrXII	778838	.	C	T	1015.77	PASS	AC=1;AF=0.5;AN=2;BaseQRankSum=-0.311;DP=60;Dels=0.0;FS=2.396;HaplotypeScore=0.0;MLEAC=1;MLEAF=0.5;MQ=42.0;MQ0=0;MQRankSum=0.547;QD=16.93;ReadPosRankSum=-0.104	GT:AD:DP:GQ:PL	0/1:29,31:60:99:1044,0,965
chrXII	779130	.	T	C	749.77	PASS	AC=1;AF=0.5;AN=2;BaseQRankSum=-0.412;DP=57;Dels=0.0;FS=3.838;HaplotypeScore=0.0;MLEAC=1;MLEAF=0.5;MQ=42.0;MQ0=0;MQRankSum=-0.671;QD=13.15;ReadPosRankSum=-0.978	GT:AD:DP:GQ:PL	0/1:33,24:57:99:778,0,1087
chrXII	803466	.	A	G	148.77	PASS	AC=1;AF=0.5;AN=2;BaseQRankSum=-2.904;DP=62;Dels=0.0;FS=24.277;HaplotypeScore=8.3059;MLEAC=1;MLEAF=0.5;MQ=41.27;MQ0=0;MQRankSum=-0.475;QD=2.4;ReadPosRankSum=-3.065	GT:AD:DP:GQ:PL	0/1:46,16:62:99:177,0,1328
chrXII	808324	.	C	T	694.77	PASS	AC=1;AF=0.5;AN=2;BaseQRankSum=-0.326;DP=54;Dels=0.0;FS=2.474;HaplotypeScore=0.0;MLEAC=1;MLEAF=0.5;MQ=42.0;MQ0=0;MQRankSum=-1.1;QD=12.87;ReadPosRankSum=-0.766	GT:AD:DP:GQ:PL	0/1:32,22:54:99:723,0,1114
chrXII	809495	.	C	T	266.77	PASS	AC=1;AF=0.5;AN=2;BaseQRankSum=-1.986;DP=43;Dels=0.0;FS=42.744;HaplotypeScore=0.0;MLEAC=1;MLEAF=0.5;MQ=42.0;MQ0=0;MQRankSum=0.082;QD=6.2;ReadPosRankSum=1.469	GT:AD:DP:GQ:PL	0/1:29,14:43:99:295,0,960
chrXII	817474	.	G	A	835.77	PASS	AC=1;AF=0.5;AN=2;BaseQRankSum=-0.859;DP=48;Dels=0.0;FS=3.965;HaplotypeScore=0.7887;MLEAC=1;MLEAF=0.5;MQ=42.0;MQ0=0;MQRankSum=-0.672;QD=17.41;ReadPosRankSum=0.714	GT:AD:DP:GQ:PL	0/1:22,26:48:99:864,0,685
chrXII	820113	.	T	C	720.77	PASS	AC=1;AF=0.5;AN=2;BaseQRankSum=-1.15;DP=49;Dels=0.0;FS=0.0;HaplotypeScore=0.0;MLEAC=1;MLEAF=0.5;MQ=42.0;MQ0=0;MQRankSum=1.51;QD=14.71;ReadPosRankSum=-0.37	GT:AD:DP:GQ:PL	0/1:25,24:49:99:749,0,834
chrXII	837479	.	G	A	292.77	PASS	AC=1;AF=0.5;AN=2;BaseQRankSum=-1.878;DP=34;Dels=0.0;FS=52.899;HaplotypeScore=8.5869;MLEAC=1;MLEAF=0.5;MQ=41.77;MQ0=0;MQRankSum=-0.744;QD=8.61;ReadPosRankSum=0.851	GT:AD:DP:GQ:PL	0/1:21,13:34:99:321,0,702
chrXII	841161	.	A	G	1171.77	PASS	AC=1;AF=0.5;AN=2;BaseQRankSum=0.917;DP=65;Dels=0.0;FS=5.039;HaplotypeScore=0.0;MLEAC=1;MLEAF=0.5;MQ=42.0;MQ0=0;MQRankSum=-0.851;QD=18.03;ReadPosRankSum=-0.666	GT:AD:DP:GQ:PL	0/1:29,36:65:99:1200,0,872
chrXII	846779	.	G	A	1048.77	PASS	AC=1;AF=0.5;AN=2;BaseQRankSum=-1.036;DP=73;Dels=0.0;FS=0.0;HaplotypeScore=0.0;MLEAC=1;MLEAF=0.5;MQ=42.0;MQ0=0;MQRankSum=-1.059;QD=14.37;ReadPosRankSum=-2.056	GT:AD:DP:GQ:PL	0/1:40,33:73:99:1077,0,1390
chrXII	858876	.	G	A	869.77	PASS	AC=1;AF=0.5;AN=2;BaseQRankSum=0.837;DP=63;Dels=0.0;FS=4.972;HaplotypeScore=0.0;MLEAC=1;MLEAF=0.5;MQ=42.0;MQ0=0;MQRankSum=0.574;QD=13.81;ReadPosRankSum=-0.519	GT:AD:DP:GQ:PL	0/1:35,28:63:99:898,0,1171
chrXII	862666	.	C	T	947.77	PASS	AC=1;AF=0.5;AN=2;BaseQRankSum=-0.309;DP=67;Dels=0.0;FS=0.0;HaplotypeScore=0.0;MLEAC=1;MLEAF=0.5;MQ=42.0;MQ0=0;MQRankSum=-0.082;QD=14.15;ReadPosRankSum=-0.725	GT:AD:DP:GQ:PL	0/1:37,30:67:99:976,0,1192
chrXII	868107	.	C	T	893.77	PASS	AC=1;AF=0.5;AN=2;BaseQRankSum=1.122;DP=58;Dels=0.0;FS=0.0;HaplotypeScore=0.0;MLEAC=1;MLEAF=0.5;MQ=42.0;MQ0=0;MQRankSum=0.171;QD=15.41;ReadPosRankSum=-0.53	GT:AD:DP:GQ:PL	0/1:31,27:58:99:922,0,1060
chrXII	882666	.	C	T	689.77	PASS	AC=1;AF=0.5;AN=2;BaseQRankSum=0.2;DP=51;Dels=0.0;FS=1.133;HaplotypeScore=0.0;MLEAC=1;MLEAF=0.5;MQ=42.0;MQ0=0;MQRankSum=0.352;QD=13.52;ReadPosRankSum=0.238	GT:AD:DP:GQ:PL	0/1:29,22:51:99:718,0,992
chrXII	886838	.	T	C	602.77	PASS	AC=1;AF=0.5;AN=2;BaseQRankSum=0.441;DP=42;Dels=0.0;FS=6.59;HaplotypeScore=0.0;MLEAC=1;MLEAF=0.5;MQ=42.0;MQ0=0;MQRankSum=-0.793;QD=14.35;ReadPosRankSum=-0.894	GT:AD:DP:GQ:PL	0/1:22,20:42:99:631,0,628
chrXII	911479	.	C	T	916.77	PASS	AC=1;AF=0.5;AN=2;BaseQRankSum=1.831;DP=71;Dels=0.0;FS=6.618;HaplotypeScore=0.734;MLEAC=1;MLEAF=0.5;MQ=42.0;MQ0=0;MQRankSum=-0.181;QD=12.91;ReadPosRankSum=0.965	GT:AD:DP:GQ:PL	0/1:42,29:71:99:945,0,1400
chrXII	912201	.	A	G	741.77	PASS	AC=1;AF=0.5;AN=2;BaseQRankSum=-0.02;DP=67;Dels=0.0;FS=0.946;HaplotypeScore=0.0;MLEAC=1;MLEAF=0.5;MQ=42.0;MQ0=0;MQRankSum=-1.027;QD=11.07;ReadPosRankSum=-0.386	GT:AD:DP:GQ:PL	0/1:43,24:67:99:770,0,1506
chrXII	915006	.	T	A	436.77	PASS	AC=1;AF=0.5;AN=2;BaseQRankSum=-0.798;DP=52;Dels=0.0;FS=58.127;HaplotypeScore=1.9963;MLEAC=1;MLEAF=0.5;MQ=41.96;MQ0=0;MQRankSum=-0.644;QD=8.4;ReadPosRankSum=2.318	GT:AD:DP:GQ:PL	0/1:34,18:52:99:465,0,1058
chrXII	915884	.	A	G	563.77	PASS	AC=1;AF=0.5;AN=2;BaseQRankSum=-0.15;DP=40;Dels=0.0;FS=2.795;HaplotypeScore=0.0;MLEAC=1;MLEAF=0.5;MQ=42.0;MQ0=0;MQRankSum=-1.101;QD=14.09;ReadPosRankSum=0.313	GT:AD:DP:GQ:PL	0/1:22,18:40:99:592,0,751
chrXII	932939	.	C	T	853.77	PASS	AC=1;AF=0.5;AN=2;BaseQRankSum=0.578;DP=53;Dels=0.0;FS=1.047;HaplotypeScore=0.0;MLEAC=1;MLEAF=0.5;MQ=42.0;MQ0=0;MQRankSum=-0.667;QD=16.11;ReadPosRankSum=0.756	GT:AD:DP:GQ:PL	0/1:27,26:53:99:882,0,907
chrXII	933024	.	A	G	553.77	PASS	AC=1;AF=0.5;AN=2;BaseQRankSum=-1.29;DP=47;Dels=0.0;FS=1.231;HaplotypeScore=0.0;MLEAC=1;MLEAF=0.5;MQ=42.0;MQ0=0;MQRankSum=0.293;QD=11.78;ReadPosRankSum=0.293	GT:AD:DP:GQ:PL	0/1:28,19:47:99:582,0,969
chrXII	935095	.	T	C	977.77	PASS	AC=1;AF=0.5;AN=2;BaseQRankSum=1.003;DP=55;Dels=0.0;FS=1.026;HaplotypeScore=0.0;MLEAC=1;MLEAF=0.5;MQ=42.0;MQ0=0;MQRankSum=0.818;QD=17.78;ReadPosRankSum=0.548	GT:AD:DP:GQ:PL	0/1:26,29:55:99:1006,0,865
chrXII	935291	.	A	G	638.77	PASS	AC=1;AF=0.5;AN=2;BaseQRankSum=1.011;DP=59;Dels=0.0;FS=1.053;HaplotypeScore=0.0;MLEAC=1;MLEAF=0.5;MQ=42.0;MQ0=0;MQRankSum=-0.008;QD=10.83;ReadPosRankSum=0.619	GT:AD:DP:GQ:PL	0/1:37,22:59:99:667,0,1248
chrXII	935921	.	C	T	565.77	PASS	AC=1;AF=0.5;AN=2;BaseQRankSum=-1.194;DP=43;Dels=0.0;FS=5.246;HaplotypeScore=0.0;MLEAC=1;MLEAF=0.5;MQ=42.0;MQ0=0;MQRankSum=0.554;QD=13.16;ReadPosRankSum=-1.416	GT:AD:DP:GQ:PL	0/1:25,18:43:99:594,0,853
chrXII	937120	.	G	A	946.77	PASS	AC=1;AF=0.5;AN=2;BaseQRankSum=0.806;DP=60;Dels=0.0;FS=2.139;HaplotypeScore=0.0;MLEAC=1;MLEAF=0.5;MQ=42.0;MQ0=0;MQRankSum=0.88;QD=15.78;ReadPosRankSum=1.915	GT:AD:DP:GQ:PL	0/1:30,30:60:99:975,0,966
chrXII	940981	.	A	C	208.77	PASS	AC=1;AF=0.5;AN=2;BaseQRankSum=0.92;DP=43;Dels=0.0;FS=28.262;HaplotypeScore=1.5731;MLEAC=1;MLEAF=0.5;MQ=40.19;MQ0=1;MQRankSum=0.307;QD=4.86;ReadPosRankSum=1.41	GT:AD:DP:GQ:PL	0/1:34,9:43:99:237,0,1083
chrXII	956825	.	A	G	500.77	PASS	AC=1;AF=0.5;AN=2;BaseQRankSum=-0.811;DP=34;Dels=0.0;FS=3.079;HaplotypeScore=0.0;MLEAC=1;MLEAF=0.5;MQ=42.0;MQ0=0;MQRankSum=1.501;QD=14.73;ReadPosRankSum=0.293	GT:AD:DP:GQ:PL	0/1:18,16:34:99:529,0,606
chrXII	960016	.	G	A	673.77	PASS	AC=1;AF=0.5;AN=2;BaseQRankSum=0.196;DP=59;Dels=0.0;FS=5.329;HaplotypeScore=0.7887;MLEAC=1;MLEAF=0.5;MQ=42.0;MQ0=0;MQRankSum=-0.509;QD=11.42;ReadPosRankSum=0.055	GT:AD:DP:GQ:PL	0/1:37,22:59:99:702,0,1314
chrXII	982861	.	C	T	711.77	PASS	AC=1;AF=0.5;AN=2;BaseQRankSum=1.529;DP=52;Dels=0.0;FS=4.07;HaplotypeScore=0.0;MLEAC=1;MLEAF=0.5;MQ=42.0;MQ0=0;MQRankSum=0.479;QD=13.69;ReadPosRankSum=-0.295	GT:AD:DP:GQ:PL	0/1:29,23:52:99:740,0,970
chrXII	985686	.	T	C	755.77	PASS	AC=1;AF=0.5;AN=2;BaseQRankSum=-0.205;DP=53;Dels=0.0;FS=2.32;HaplotypeScore=0.7887;MLEAC=1;MLEAF=0.5;MQ=42.0;MQ0=0;MQRankSum=1.791;QD=14.26;ReadPosRankSum=0.9	GT:AD:DP:GQ:PL	0/1:28,25:53:99:784,0,954
chrXII	997078	.	G	A	885.77	PASS	AC=1;AF=0.5;AN=2;BaseQRankSum=1.24;DP=68;Dels=0.0;FS=2.062;HaplotypeScore=0.0;MLEAC=1;MLEAF=0.5;MQ=42.0;MQ0=0;MQRankSum=0.206;QD=13.03;ReadPosRankSum=-1.028	GT:AD:DP:GQ:PL	0/1:40,28:68:99:914,0,1312
chrXII	1006725	.	G	A	1016.77	PASS	AC=1;AF=0.5;AN=2;BaseQRankSum=1.808;DP=63;Dels=0.0;FS=0.988;HaplotypeScore=0.0;MLEAC=1;MLEAF=0.5;MQ=41.77;MQ0=0;MQRankSum=-0.103;QD=16.14;ReadPosRankSum=1.024	GT:AD:DP:GQ:PL	0/1:32,31:63:99:1045,0,1026
chrXII	1011350	.	C	T	103.77	PASS	AC=1;AF=0.5;AN=2;BaseQRankSum=-3.852;DP=44;Dels=0.02;FS=54.893;HaplotypeScore=8.6806;MLEAC=1;MLEAF=0.5;MQ=40.84;MQ0=0;MQRankSum=0.126;QD=2.36;ReadPosRankSum=2.732	GT:AD:DP:GQ:PL	0/1:28,15:43:99:132,0,853
chrXII	1011896	.	C	T	2082.77	PASS	AC=2;AF=1.0;AN=2;DP=56;Dels=0.0;FS=0.0;HaplotypeScore=0.0;MLEAC=2;MLEAF=1.0;MQ=41.33;MQ0=0;QD=27.44	GT:AD:DP:GQ:PL	1/1:0,56:56:99:2111,166,0
chrXII	1011902	.	C	T	2194.77	PASS	AC=2;AF=1.0;AN=2;DP=59;Dels=0.0;FS=0.0;HaplotypeScore=0.0;MLEAC=2;MLEAF=1.0;MQ=41.37;MQ0=0;QD=27.93	GT:AD:DP:GQ:PL	1/1:0,59:59:99:2223,178,0
chrXII	1020972	.	T	C	1243.77	PASS	AC=1;AF=0.5;AN=2;BaseQRankSum=-0.119;DP=63;Dels=0.0;FS=0.985;HaplotypeScore=0.0;MLEAC=1;MLEAF=0.5;MQ=42.0;MQ0=0;MQRankSum=1.131;QD=19.74;ReadPosRankSum=-0.091	GT:AD:DP:GQ:PL	0/1:25,38:63:99:1272,0,787
chrXII	1029031	.	G	A	855.77	PASS	AC=1;AF=0.5;AN=2;BaseQRankSum=-0.654;DP=60;Dels=0.0;FS=0.0;HaplotypeScore=0.0;MLEAC=1;MLEAF=0.5;MQ=42.0;MQ0=0;MQRankSum=-0.342;QD=14.26;ReadPosRankSum=0.223	GT:AD:DP:GQ:PL	0/1:33,27:60:99:884,0,1159
chrXII	1034725	.	G	A	683.77	PASS	AC=1;AF=0.5;AN=2;BaseQRankSum=0.317;DP=44;Dels=0.0;FS=2.649;HaplotypeScore=0.0;MLEAC=1;MLEAF=0.5;MQ=41.93;MQ0=0;MQRankSum=0.857;QD=15.54;ReadPosRankSum=-1.068	GT:AD:DP:GQ:PL	0/1:22,22:44:99:712,0,742
chrXII	1042617	.	G	A	993.77	PASS	AC=1;AF=0.5;AN=2;BaseQRankSum=1.885;DP=53;Dels=0.0;FS=1.079;HaplotypeScore=0.0;MLEAC=1;MLEAF=0.5;MQ=42.0;MQ0=0;MQRankSum=0.331;QD=18.75;ReadPosRankSum=-0.742	GT:AD:DP:GQ:PL	0/1:24,29:53:99:1022,0,757
chrXII	1059098	.	C	A	122.77	PASS	AC=1;AF=0.5;AN=2;BaseQRankSum=-3.702;DP=35;Dels=0.03;FS=52.438;HaplotypeScore=2.6952;MLEAC=1;MLEAF=0.5;MQ=41.94;MQ0=0;MQRankSum=0.372;QD=3.51;ReadPosRankSum=-0.098	GT:AD:DP:GQ:PL	0/1:23,11:34:99:151,0,811
chrXIII	44388	.	G	A	1599.77	PASS	AC=2;AF=1.0;AN=2;DP=46;Dels=0.0;FS=0.0;HaplotypeScore=0.0;MLEAC=2;MLEAF=1.0;MQ=42.0;MQ0=0;QD=34.78	GT:AD:DP:GQ:PL	1/1:0,46:46:99:1628,129,0
chrXIII	46012	.	C	T	1096.77	PASS	AC=2;AF=1.0;AN=2;DP=29;Dels=0.03;FS=0.0;HaplotypeScore=1.933;MLEAC=2;MLEAF=1.0;MQ=41.87;MQ0=0;QD=33.8	GT:AD:DP:GQ:PL	1/1:0,28:28:84:1125,84,0
chrXIII	47402	.	G	A	1039.77	PASS	AC=1;AF=0.5;AN=2;BaseQRankSum=1.005;DP=56;Dels=0.0;FS=0.0;HaplotypeScore=0.0;MLEAC=1;MLEAF=0.5;MQ=42.0;MQ0=0;MQRankSum=-0.181;QD=18.57;ReadPosRankSum=-0.692	GT:AD:DP:GQ:PL	0/1:25,31:56:99:1068,0,809
chrXIII	51446	.	G	A	459.77	PASS	AC=1;AF=0.5;AN=2;BaseQRankSum=0.769;DP=44;Dels=0.0;FS=2.721;HaplotypeScore=0.0;MLEAC=1;MLEAF=0.5;MQ=42.0;MQ0=0;MQRankSum=0.305;QD=10.45;ReadPosRankSum=0.842	GT:AD:DP:GQ:PL	0/1:28,16:44:99:488,0,924
chrXIII	54182	.	G	A	837.77	PASS	AC=1;AF=0.5;AN=2;BaseQRankSum=0.801;DP=51;Dels=0.0;FS=5.738;HaplotypeScore=0.9967;MLEAC=1;MLEAF=0.5;MQ=42.0;MQ0=0;MQRankSum=0.612;QD=16.43;ReadPosRankSum=-0.952	GT:AD:DP:GQ:PL	0/1:26,25:51:99:866,0,886
chrXIII	55375	.	G	A	577.77	PASS	AC=1;AF=0.5;AN=2;BaseQRankSum=0.112;DP=46;Dels=0.0;FS=2.505;HaplotypeScore=0.0;MLEAC=1;MLEAF=0.5;MQ=42.0;MQ0=0;MQRankSum=-0.357;QD=12.56;ReadPosRankSum=0.424	GT:AD:DP:GQ:PL	0/1:27,19:46:99:606,0,927
chrXIII	58543	.	G	A	757.77	PASS	AC=1;AF=0.5;AN=2;BaseQRankSum=0.624;DP=45;Dels=0.0;FS=0.0;HaplotypeScore=0.0;MLEAC=1;MLEAF=0.5;MQ=42.0;MQ0=0;MQRankSum=1.828;QD=16.84;ReadPosRankSum=-0.011	GT:AD:DP:GQ:PL	0/1:22,23:45:99:786,0,740
chrXIII	58780	.	A	T	224.77	PASS	AC=1;AF=0.5;AN=2;BaseQRankSum=-4.636;DP=41;Dels=0.02;FS=52.917;HaplotypeScore=1.9663;MLEAC=1;MLEAF=0.5;MQ=41.5;MQ0=0;MQRankSum=0.922;QD=5.48;ReadPosRankSum=2.424	GT:AD:DP:GQ:PL	0/1:26,14:40:99:253,0,908
chrXIII	62846	.	G	A	694.77	PASS	AC=1;AF=0.5;AN=2;BaseQRankSum=1.397;DP=50;Dels=0.0;FS=1.149;HaplotypeScore=0.0;MLEAC=1;MLEAF=0.5;MQ=42.0;MQ0=0;MQRankSum=-0.694;QD=13.9;ReadPosRankSum=1.202	GT:AD:DP:GQ:PL	0/1:28,22:50:99:723,0,893
chrXIII	63264	.	C	T	837.77	PASS	AC=1;AF=0.5;AN=2;BaseQRankSum=-0.806;DP=50;Dels=0.0;FS=2.539;HaplotypeScore=0.0;MLEAC=1;MLEAF=0.5;MQ=42.0;MQ0=0;MQRankSum=-1.272;QD=16.76;ReadPosRankSum=-0.223	GT:AD:DP:GQ:PL	0/1:24,26:50:99:866,0,792
chrXIII	68915	.	G	A	959.77	PASS	AC=1;AF=0.5;AN=2;BaseQRankSum=0.392;DP=60;Dels=0.0;FS=0.0;HaplotypeScore=0.0;MLEAC=1;MLEAF=0.5;MQ=42.0;MQ0=0;MQRankSum=-0.717;QD=16.0;ReadPosRankSum=-0.643	GT:AD:DP:GQ:PL	0/1:30,30:60:99:988,0,975
chrXIII	71366	.	G	A	827.77	PASS	AC=1;AF=0.5;AN=2;BaseQRankSum=-1.339;DP=56;Dels=0.0;FS=2.584;HaplotypeScore=0.0;MLEAC=1;MLEAF=0.5;MQ=42.0;MQ0=0;MQRankSum=-0.384;QD=14.78;ReadPosRankSum=-0.998	GT:AD:DP:GQ:PL	0/1:23,33:56:99:856,0,714
chrXIII	71821	.	A	G	950.77	PASS	AC=1;AF=0.5;AN=2;BaseQRankSum=2.48;DP=65;Dels=0.0;FS=0.956;HaplotypeScore=0.0;MLEAC=1;MLEAF=0.5;MQ=42.0;MQ0=0;MQRankSum=0.178;QD=14.63;ReadPosRankSum=-1.454	GT:AD:DP:GQ:PL	0/1:35,30:65:99:979,0,1066
chrXIII	74414	.	G	A	888.77	PASS	AC=1;AF=0.5;AN=2;BaseQRankSum=0.998;DP=48;Dels=0.0;FS=0.0;HaplotypeScore=0.0;MLEAC=1;MLEAF=0.5;MQ=42.0;MQ0=0;MQRankSum=-1.185;QD=18.52;ReadPosRankSum=0.644	GT:AD:DP:GQ:PL	0/1:21,27:48:99:917,0,651
chrXIII	74523	.	C	T	800.77	PASS	AC=1;AF=0.5;AN=2;BaseQRankSum=-0.827;DP=53;Dels=0.0;FS=1.047;HaplotypeScore=1.5774;MLEAC=1;MLEAF=0.5;MQ=42.0;MQ0=0;MQRankSum=0.116;QD=15.11;ReadPosRankSum=-0.062	GT:AD:DP:GQ:PL	0/1:26,27:53:99:829,0,758
chrXIII	75240	.	C	T	697.77	PASS	AC=1;AF=0.5;AN=2;BaseQRankSum=-1.664;DP=70;Dels=0.0;FS=0.0;HaplotypeScore=0.0;MLEAC=1;MLEAF=0.5;MQ=41.97;MQ0=0;MQRankSum=1.516;QD=9.97;ReadPosRankSum=-2.159	GT:AD:DP:GQ:PL	0/1:46,24:70:99:726,0,1594
chrXIII	78132	.	G	A	884.77	PASS	AC=1;AF=0.5;AN=2;BaseQRankSum=0.556;DP=61;Dels=0.0;FS=2.1;HaplotypeScore=0.0;MLEAC=1;MLEAF=0.5;MQ=42.0;MQ0=0;MQRankSum=0.022;QD=14.5;ReadPosRankSum=2.044	GT:AD:DP:GQ:PL	0/1:32,29:61:99:913,0,1005
chrXIII	83444	.	A	G	1190.77	PASS	AC=1;AF=0.5;AN=2;BaseQRankSum=0.027;DP=75;Dels=0.0;FS=4.565;HaplotypeScore=1.399;MLEAC=1;MLEAF=0.5;MQ=42.0;MQ0=0;MQRankSum=-0.717;QD=15.88;ReadPosRankSum=0.823	GT:AD:DP:GQ:PL	0/1:35,40:75:99:1219,0,1080
chrXIII	88603	.	C	T	607.77	PASS	AC=1;AF=0.5;AN=2;BaseQRankSum=-1.216;DP=41;Dels=0.0;FS=4.498;HaplotypeScore=0.0;MLEAC=1;MLEAF=0.5;MQ=42.0;MQ0=0;MQRankSum=-0.771;QD=14.82;ReadPosRankSum=-1.582	GT:AD:DP:GQ:PL	0/1:22,19:41:99:636,0,765
chrXIII	89582	.	T	C	527.77	PASS	AC=1;AF=0.5;AN=2;BaseQRankSum=0.845;DP=34;Dels=0.0;FS=1.394;HaplotypeScore=0.0;MLEAC=1;MLEAF=0.5;MQ=42.0;MQ0=0;MQRankSum=1.19;QD=15.52;ReadPosRankSum=-1.466	GT:AD:DP:GQ:PL	0/1:18,16:34:99:556,0,632
chrXIII	97631	.	G	A	749.77	PASS	AC=1;AF=0.5;AN=2;BaseQRankSum=-0.78;DP=57;Dels=0.0;FS=0.0;HaplotypeScore=0.0;MLEAC=1;MLEAF=0.5;MQ=41.63;MQ0=0;MQRankSum=2.501;QD=13.15;ReadPosRankSum=0.088	GT:AD:DP:GQ:PL	0/1:32,25:57:99:778,0,1056
chrXIII	98488	.	G	A	1008.77	PASS	AC=1;AF=0.5;AN=2;BaseQRankSum=0.437;DP=66;Dels=0.0;FS=0.0;HaplotypeScore=0.7887;MLEAC=1;MLEAF=0.5;MQ=42.0;MQ0=0;MQRankSum=-1.233;QD=15.28;ReadPosRankSum=-1.619	GT:AD:DP:GQ:PL	0/1:35,31:66:99:1037,0,1187
chrXIII	100412	.	A	G	1104.77	PASS	AC=1;AF=0.5;AN=2;BaseQRankSum=-0.574;DP=57;Dels=0.0;FS=11.823;HaplotypeScore=0.0;MLEAC=1;MLEAF=0.5;MQ=42.0;MQ0=0;MQRankSum=0.752;QD=19.38;ReadPosRankSum=-1.576	GT:AD:DP:GQ:PL	0/1:24,33:57:99:1133,0,760
chrXIII	113510	.	G	A	962.77	PASS	AC=1;AF=0.5;AN=2;BaseQRankSum=1.588;DP=57;Dels=0.0;FS=7.247;HaplotypeScore=0.0;MLEAC=1;MLEAF=0.5;MQ=42.0;MQ0=0;MQRankSum=0.024;QD=16.89;ReadPosRankSum=0.599	GT:AD:DP:GQ:PL	0/1:28,29:57:99:991,0,926
chrXIII	121554	.	C	T	920.77	PASS	AC=1;AF=0.5;AN=2;BaseQRankSum=1.791;DP=50;Dels=0.0;FS=1.088;HaplotypeScore=0.0;MLEAC=1;MLEAF=0.5;MQ=42.0;MQ0=0;MQRankSum=-0.487;QD=18.42;ReadPosRankSum=-1.265	GT:AD:DP:GQ:PL	0/1:23,27:50:99:949,0,707
chrXIII	122371	.	C	T	734.77	PASS	AC=1;AF=0.5;AN=2;BaseQRankSum=-1.738;DP=50;Dels=0.0;FS=13.327;HaplotypeScore=0.8321;MLEAC=1;MLEAF=0.5;MQ=42.0;MQ0=0;MQRankSum=1.311;QD=14.7;ReadPosRankSum=0.748	GT:AD:DP:GQ:PL	0/1:26,24:50:99:763,0,875
chrXIII	133605	.	G	A	600.77	PASS	AC=1;AF=0.5;AN=2;BaseQRankSum=-0.767;DP=43;Dels=0.0;FS=0.0;HaplotypeScore=0.0;MLEAC=1;MLEAF=0.5;MQ=41.67;MQ0=0;MQRankSum=0.377;QD=13.97;ReadPosRankSum=-0.816	GT:AD:DP:GQ:PL	0/1:23,20:43:99:629,0,738
chrXIII	147312	.	T	A	163.77	PASS	AC=1;AF=0.5;AN=2;BaseQRankSum=-1.618;DP=30;Dels=0.0;FS=26.578;HaplotypeScore=0.0;MLEAC=1;MLEAF=0.5;MQ=42.0;MQ0=0;MQRankSum=-0.211;QD=5.46;ReadPosRankSum=2.368	GT:AD:DP:GQ:PL	0/1:22,8:30:99:192,0,807
chrXIII	147332	.	T	A	238.77	PASS	AC=1;AF=0.5;AN=2;BaseQRankSum=1.795;DP=23;Dels=0.0;FS=17.517;HaplotypeScore=0.0;MLEAC=1;MLEAF=0.5;MQ=42.0;MQ0=0;MQRankSum=-0.409;QD=10.38;ReadPosRankSum=1.795	GT:AD:DP:GQ:PL	0/1:14,9:23:99:267,0,498
chrXIII	154501	.	G	A	905.77	PASS	AC=1;AF=0.5;AN=2;BaseQRankSum=0.803;DP=56;Dels=0.0;FS=5.947;HaplotypeScore=0.0;MLEAC=1;MLEAF=0.5;MQ=42.0;MQ0=0;MQRankSum=-1.509;QD=16.17;ReadPosRankSum=-0.18	GT:AD:DP:GQ:PL	0/1:27,29:56:99:934,0,842
chrXIII	154701	.	G	A	921.77	PASS	AC=1;AF=0.5;AN=2;BaseQRankSum=1.506;DP=62;Dels=0.0;FS=3.524;HaplotypeScore=0.0;MLEAC=1;MLEAF=0.5;MQ=42.0;MQ0=0;MQRankSum=-0.799;QD=14.87;ReadPosRankSum=0.629	GT:AD:DP:GQ:PL	0/1:34,28:62:99:950,0,1154
chrXIII	157256	.	G	A	563.77	PASS	AC=1;AF=0.5;AN=2;BaseQRankSum=-0.072;DP=49;Dels=0.0;FS=14.145;HaplotypeScore=0.0;MLEAC=1;MLEAF=0.5;MQ=42.0;MQ0=0;MQRankSum=-0.38;QD=11.51;ReadPosRankSum=0.687	GT:AD:DP:GQ:PL	0/1:30,19:49:99:592,0,1009
chrXIII	164456	.	G	A	104.77	PASS	AC=1;AF=0.5;AN=2;BaseQRankSum=-0.584;DP=21;Dels=0.0;FS=24.423;HaplotypeScore=1.6281;MLEAC=1;MLEAF=0.5;MQ=41.81;MQ0=0;MQRankSum=1.518;QD=4.99;ReadPosRankSum=1.285	GT:AD:DP:GQ:PL	0/1:15,6:21:99:133,0,513
chrXIII	177372	.	G	A	862.77	PASS	AC=1;AF=0.5;AN=2;BaseQRankSum=0.641;DP=52;Dels=0.0;FS=1.111;HaplotypeScore=0.8941;MLEAC=1;MLEAF=0.5;MQ=42.0;MQ0=0;MQRankSum=-0.275;QD=16.59;ReadPosRankSum=0.696	GT:AD:DP:GQ:PL	0/1:25,27:52:99:891,0,805
chrXIII	212308	.	A	G	995.77	PASS	AC=1;AF=0.5;AN=2;BaseQRankSum=0.441;DP=57;Dels=0.0;FS=3.679;HaplotypeScore=0.0;MLEAC=1;MLEAF=0.5;MQ=42.0;MQ0=0;MQRankSum=-0.681;QD=17.47;ReadPosRankSum=0.264	GT:AD:DP:GQ:PL	0/1:26,31:57:99:1024,0,819
chrXIII	216957	.	G	A	857.77	PASS	AC=1;AF=0.5;AN=2;BaseQRankSum=1.118;DP=67;Dels=0.0;FS=0.0;HaplotypeScore=0.0;MLEAC=1;MLEAF=0.5;MQ=42.0;MQ0=0;MQRankSum=1.029;QD=12.8;ReadPosRankSum=-0.3	GT:AD:DP:GQ:PL	0/1:40,27:67:99:886,0,1361
chrXIII	227497	.	G	A	1106.77	PASS	AC=1;AF=0.5;AN=2;BaseQRankSum=-0.765;DP=55;Dels=0.0;FS=2.352;HaplotypeScore=0.0;MLEAC=1;MLEAF=0.5;MQ=42.0;MQ0=0;MQRankSum=2.001;QD=20.12;ReadPosRankSum=0.593	GT:AD:DP:GQ:PL	0/1:22,33:55:99:1135,0,677
chrXIII	227651	.	G	A	824.77	PASS	AC=1;AF=0.5;AN=2;BaseQRankSum=-1.103;DP=46;Dels=0.0;FS=2.569;HaplotypeScore=0.0;MLEAC=1;MLEAF=0.5;MQ=42.0;MQ0=0;MQRankSum=0.662;QD=17.93;ReadPosRankSum=0.375	GT:AD:DP:GQ:PL	0/1:21,25:46:99:853,0,712
chrXIII	228565	.	C	T	602.77	PASS	AC=1;AF=0.5;AN=2;BaseQRankSum=-0.919;DP=36;Dels=0.0;FS=2.798;HaplotypeScore=0.0;MLEAC=1;MLEAF=0.5;MQ=42.0;MQ0=0;MQRankSum=-0.158;QD=16.74;ReadPosRankSum=0.222	GT:AD:DP:GQ:PL	0/1:17,19:36:99:631,0,573
chrXIII	228813	.	G	A	477.77	PASS	AC=1;AF=0.5;AN=2;BaseQRankSum=-0.046;DP=37;Dels=0.0;FS=2.879;HaplotypeScore=0.0;MLEAC=1;MLEAF=0.5;MQ=42.0;MQ0=0;MQRankSum=0.077;QD=12.91;ReadPosRankSum=-0.322	GT:AD:DP:GQ:PL	0/1:21,16:37:99:506,0,694
chrXIII	230400	.	G	A	898.77	PASS	AC=1;AF=0.5;AN=2;BaseQRankSum=-0.797;DP=59;Dels=0.0;FS=1.03;HaplotypeScore=0.0;MLEAC=1;MLEAF=0.5;MQ=42.0;MQ0=0;MQRankSum=-0.797;QD=15.23;ReadPosRankSum=-0.584	GT:AD:DP:GQ:PL	0/1:31,28:59:99:927,0,1036
chrXIII	240547	.	A	T	629.77	PASS	AC=1;AF=0.5;AN=2;BaseQRankSum=1.418;DP=58;Dels=0.0;FS=59.175;HaplotypeScore=5.9888;MLEAC=1;MLEAF=0.5;MQ=41.69;MQ0=0;MQRankSum=0.793;QD=10.86;ReadPosRankSum=1.851	GT:AD:DP:GQ:PL	0/1:36,22:58:99:658,0,1227
chrXIII	258920	.	A	G	1064.77	PASS	AC=1;AF=0.5;AN=2;BaseQRankSum=1.065;DP=54;Dels=0.0;FS=1.051;HaplotypeScore=0.0;MLEAC=1;MLEAF=0.5;MQ=42.0;MQ0=0;MQRankSum=-1.276;QD=19.72;ReadPosRankSum=0.731	GT:AD:DP:GQ:PL	0/1:22,32:54:99:1093,0,705
chrXIII	272184	.	G	A	1322.77	PASS	AC=1;AF=0.5;AN=2;BaseQRankSum=0.3;DP=72;Dels=0.0;FS=0.901;HaplotypeScore=0.0;MLEAC=1;MLEAF=0.5;MQ=42.0;MQ0=0;MQRankSum=-0.538;QD=18.37;ReadPosRankSum=0.255	GT:AD:DP:GQ:PL	0/1:32,40:72:99:1351,0,1035
chrXIII	275428	.	C	T	719.77	PASS	AC=1;AF=0.5;AN=2;BaseQRankSum=0.786;DP=51;Dels=0.0;FS=1.114;HaplotypeScore=0.7887;MLEAC=1;MLEAF=0.5;MQ=42.0;MQ0=0;MQRankSum=-0.956;QD=14.11;ReadPosRankSum=-0.293	GT:AD:DP:GQ:PL	0/1:28,23:51:99:748,0,917
chrXIII	289514	.	G	T	1144.77	PASS	AC=1;AF=0.5;AN=2;BaseQRankSum=-0.791;DP=61;Dels=0.0;FS=54.827;HaplotypeScore=0.0;MLEAC=1;MLEAF=0.5;MQ=42.0;MQ0=0;MQRankSum=0.53;QD=18.77;ReadPosRankSum=0.922	GT:AD:DP:GQ:PL	0/1:27,34:61:99:1173,0,901
chrXIII	294988	.	A	T	209.77	PASS	AC=1;AF=0.5;AN=2;BaseQRankSum=-1.386;DP=44;Dels=0.0;FS=49.938;HaplotypeScore=2.7753;MLEAC=1;MLEAF=0.5;MQ=41.66;MQ0=0;MQRankSum=0.07;QD=4.77;ReadPosRankSum=0.434	GT:AD:DP:GQ:PL	0/1:34,10:44:99:238,0,1200
chrXIII	319032	.	G	A	643.77	PASS	AC=1;AF=0.5;AN=2;BaseQRankSum=-2.816;DP=61;Dels=0.0;FS=10.007;HaplotypeScore=0.0;MLEAC=1;MLEAF=0.5;MQ=42.0;MQ0=0;MQRankSum=0.128;QD=10.55;ReadPosRankSum=0.443	GT:AD:DP:GQ:PL	0/1:39,22:61:99:672,0,1399
chrXIII	322397	.	G	A	783.77	PASS	AC=1;AF=0.5;AN=2;BaseQRankSum=0.144;DP=48;Dels=0.0;FS=1.121;HaplotypeScore=0.0;MLEAC=1;MLEAF=0.5;MQ=42.0;MQ0=0;MQRankSum=-1.176;QD=16.33;ReadPosRankSum=0.289	GT:AD:DP:GQ:PL	0/1:23,25:48:99:812,0,714
chrXIII	327964	.	G	A	1041.77	PASS	AC=1;AF=0.5;AN=2;BaseQRankSum=-1.712;DP=58;Dels=0.0;FS=1.185;HaplotypeScore=0.0;MLEAC=1;MLEAF=0.5;MQ=42.0;MQ0=0;MQRankSum=1.102;QD=17.96;ReadPosRankSum=0.227	GT:AD:DP:GQ:PL	0/1:26,32:58:99:1070,0,876
chrXIII	329877	.	A	G	606.77	PASS	AC=1;AF=0.5;AN=2;BaseQRankSum=0.709;DP=52;Dels=0.0;FS=0.0;HaplotypeScore=0.0;MLEAC=1;MLEAF=0.5;MQ=42.0;MQ0=0;MQRankSum=-0.317;QD=11.67;ReadPosRankSum=0.392	GT:AD:DP:GQ:PL	0/1:31,21:52:99:635,0,992
chrXIII	332329	.	G	A	648.77	PASS	AC=1;AF=0.5;AN=2;BaseQRankSum=0.831;DP=48;Dels=0.0;FS=6.254;HaplotypeScore=0.0;MLEAC=1;MLEAF=0.5;MQ=42.0;MQ0=0;MQRankSum=-0.478;QD=13.52;ReadPosRankSum=0.208	GT:AD:DP:GQ:PL	0/1:27,21:48:99:677,0,911
chrXIII	335894	.	G	A	756.77	PASS	AC=1;AF=0.5;AN=2;BaseQRankSum=-1.467;DP=45;Dels=0.0;FS=2.594;HaplotypeScore=0.0;MLEAC=1;MLEAF=0.5;MQ=42.0;MQ0=0;MQRankSum=-0.034;QD=16.82;ReadPosRankSum=-0.444	GT:AD:DP:GQ:PL	0/1:21,24:45:99:785,0,703
chrXIII	337294	.	G	A	946.77	PASS	AC=1;AF=0.5;AN=2;BaseQRankSum=-0.541;DP=56;Dels=0.0;FS=0.0;HaplotypeScore=0.0;MLEAC=1;MLEAF=0.5;MQ=42.0;MQ0=0;MQRankSum=0.246;QD=16.91;ReadPosRankSum=0.639	GT:AD:DP:GQ:PL	0/1:27,29:56:99:975,0,936
chrXIII	339323	.	C	T	961.77	PASS	AC=1;AF=0.5;AN=2;BaseQRankSum=1.182;DP=46;Dels=0.0;FS=6.438;HaplotypeScore=0.0;MLEAC=1;MLEAF=0.5;MQ=42.0;MQ0=0;MQRankSum=1.474;QD=20.91;ReadPosRankSum=0.551	GT:AD:DP:GQ:PL	0/1:18,28:46:99:990,0,573
chrXIII	363316	.	C	T	905.77	PASS	AC=1;AF=0.5;AN=2;BaseQRankSum=-1.515;DP=50;Dels=0.0;FS=3.997;HaplotypeScore=0.0;MLEAC=1;MLEAF=0.5;MQ=42.0;MQ0=0;MQRankSum=-0.068;QD=18.12;ReadPosRankSum=-1.046	GT:AD:DP:GQ:PL	0/1:22,28:50:99:934,0,751
chrXIII	385794	.	C	T	1110.77	PASS	AC=1;AF=0.5;AN=2;BaseQRankSum=0.378;DP=69;Dels=0.0;FS=1.99;HaplotypeScore=0.0;MLEAC=1;MLEAF=0.5;MQ=42.0;MQ0=0;MQRankSum=1.098;QD=16.1;ReadPosRankSum=-0.666	GT:AD:DP:GQ:PL	0/1:35,34:69:99:1139,0,1184
chrXIII	387179	.	G	A	1010.77	PASS	AC=1;AF=0.5;AN=2;BaseQRankSum=-0.028;DP=62;Dels=0.0;FS=0.0;HaplotypeScore=0.0;MLEAC=1;MLEAF=0.5;MQ=42.0;MQ0=0;MQRankSum=-0.056;QD=16.3;ReadPosRankSum=1.171	GT:AD:DP:GQ:PL	0/1:29,33:62:99:1039,0,875
chrXIII	391123	.	T	C	643.77	PASS	AC=1;AF=0.5;AN=2;BaseQRankSum=-0.27;DP=58;Dels=0.0;FS=0.0;HaplotypeScore=1.6208;MLEAC=1;MLEAF=0.5;MQ=42.0;MQ0=0;MQRankSum=0.366;QD=11.1;ReadPosRankSum=1.351	GT:AD:DP:GQ:PL	0/1:35,23:58:99:672,0,1126
chrXIII	400194	.	G	A	580.77	PASS	AC=1;AF=0.5;AN=2;BaseQRankSum=-0.782;DP=44;Dels=0.0;FS=0.0;HaplotypeScore=0.0;MLEAC=1;MLEAF=0.5;MQ=42.0;MQ0=0;MQRankSum=0.711;QD=13.2;ReadPosRankSum=0.213	GT:AD:DP:GQ:PL	0/1:25,19:44:99:609,0,858
chrXIII	404245	.	G	A	1350.77	PASS	AC=1;AF=0.5;AN=2;BaseQRankSum=-0.12;DP=63;Dels=0.0;FS=3.611;HaplotypeScore=0.0;MLEAC=1;MLEAF=0.5;MQ=42.0;MQ0=0;MQRankSum=-0.106;QD=21.44;ReadPosRankSum=-1.253	GT:AD:DP:GQ:PL	0/1:24,39:63:99:1379,0,726
chrXIII	405294	.	C	T	734.77	PASS	AC=1;AF=0.5;AN=2;BaseQRankSum=1.538;DP=50;Dels=0.0;FS=0.0;HaplotypeScore=0.0;MLEAC=1;MLEAF=0.5;MQ=42.0;MQ0=0;MQRankSum=-0.701;QD=14.7;ReadPosRankSum=-0.136	GT:AD:DP:GQ:PL	0/1:27,23:50:99:763,0,895
chrXIII	411429	.	C	T	312.77	PASS	AC=1;AF=0.5;AN=2;BaseQRankSum=-1.23;DP=44;Dels=0.0;FS=20.604;HaplotypeScore=6.0088;MLEAC=1;MLEAF=0.5;MQ=40.53;MQ0=0;MQRankSum=-0.102;QD=7.11;ReadPosRankSum=3.639	GT:AD:DP:GQ:PL	0/1:25,17:44:99:341,0,545
chrXIII	414496	.	G	A	376.77	PASS	AC=1;AF=0.5;AN=2;BaseQRankSum=0.045;DP=38;Dels=0.0;FS=0.0;HaplotypeScore=0.0;MLEAC=1;MLEAF=0.5;MQ=42.0;MQ0=0;MQRankSum=0.227;QD=9.91;ReadPosRankSum=0.287	GT:AD:DP:GQ:PL	0/1:24,14:38:99:405,0,782
chrXIII	436163	.	A	G	630.77	PASS	AC=1;AF=0.5;AN=2;BaseQRankSum=0.997;DP=39;Dels=0.0;FS=6.884;HaplotypeScore=0.0;MLEAC=1;MLEAF=0.5;MQ=42.0;MQ0=0;MQRankSum=-1.419;QD=16.17;ReadPosRankSum=-0.492	GT:AD:DP:GQ:PL	0/1:20,19:39:99:659,0,683
chrXIII	441326	.	A	G	616.77	PASS	AC=1;AF=0.5;AN=2;BaseQRankSum=-1.603;DP=52;Dels=0.0;FS=3.951;HaplotypeScore=0.0;MLEAC=1;MLEAF=0.5;MQ=42.0;MQ0=0;MQRankSum=-0.055;QD=11.86;ReadPosRankSum=1.198	GT:AD:DP:GQ:PL	0/1:29,23:52:99:645,0,996
chrXIII	443147	.	A	G	851.77	PASS	AC=1;AF=0.5;AN=2;BaseQRankSum=1.663;DP=61;Dels=0.0;FS=2.155;HaplotypeScore=0.0;MLEAC=1;MLEAF=0.5;MQ=42.0;MQ0=0;MQRankSum=0.632;QD=13.96;ReadPosRankSum=0.501	GT:AD:DP:GQ:PL	0/1:34,27:61:99:880,0,1099
chrXIII	453327	.	A	G	995.77	PASS	AC=1;AF=0.5;AN=2;BaseQRankSum=1.229;DP=53;Dels=0.0;FS=2.407;HaplotypeScore=0.0;MLEAC=1;MLEAF=0.5;MQ=42.0;MQ0=0;MQRankSum=-0.637;QD=18.79;ReadPosRankSum=-0.727	GT:AD:DP:GQ:PL	0/1:23,30:53:99:1024,0,705
chrXIII	454855	.	G	A	938.77	PASS	AC=1;AF=0.5;AN=2;BaseQRankSum=-0.487;DP=40;Dels=0.0;FS=0.0;HaplotypeScore=0.0;MLEAC=1;MLEAF=0.5;MQ=42.0;MQ0=0;MQRankSum=-0.369;QD=23.47;ReadPosRankSum=-1.136	GT:AD:DP:GQ:PL	0/1:12,28:40:99:967,0,354
chrXIII	455001	.	A	G	442.77	PASS	AC=1;AF=0.5;AN=2;BaseQRankSum=0.869;DP=32;Dels=0.0;FS=0.0;HaplotypeScore=0.0;MLEAC=1;MLEAF=0.5;MQ=42.0;MQ0=0;MQRankSum=0.944;QD=13.84;ReadPosRankSum=-0.302	GT:AD:DP:GQ:PL	0/1:17,15:32:99:471,0,544
chrXIII	458651	.	G	A	1128.77	PASS	AC=1;AF=0.5;AN=2;BaseQRankSum=-0.888;DP=60;Dels=0.0;FS=3.505;HaplotypeScore=1.7219;MLEAC=1;MLEAF=0.5;MQ=41.97;MQ0=0;MQRankSum=-0.037;QD=18.81;ReadPosRankSum=-1.126	GT:AD:DP:GQ:PL	0/1:26,34:60:99:1157,0,859
chrXIII	460834	.	G	A	817.77	PASS	AC=1;AF=0.5;AN=2;BaseQRankSum=0.949;DP=47;Dels=0.0;FS=1.121;HaplotypeScore=0.0;MLEAC=1;MLEAF=0.5;MQ=42.0;MQ0=0;MQRankSum=-0.373;QD=17.4;ReadPosRankSum=-0.842	GT:AD:DP:GQ:PL	0/1:22,25:47:99:846,0,705
chrXIII	461436	.	G	A	935.77	PASS	AC=1;AF=0.5;AN=2;BaseQRankSum=1.922;DP=43;Dels=0.0;FS=1.186;HaplotypeScore=0.0;MLEAC=1;MLEAF=0.5;MQ=42.0;MQ0=0;MQRankSum=0.214;QD=21.76;ReadPosRankSum=0.013	GT:AD:DP:GQ:PL	0/1:16,27:43:99:964,0,498
chrXIII	462672	.	C	T	216.77	PASS	AC=1;AF=0.5;AN=2;BaseQRankSum=-3.918;DP=42;Dels=0.02;FS=56.41;HaplotypeScore=7.5904;MLEAC=1;MLEAF=0.5;MQ=41.86;MQ0=0;MQRankSum=0.261;QD=5.16;ReadPosRankSum=3.725	GT:AD:DP:GQ:PL	0/1:27,14:41:99:245,0,887
chrXIII	464468	.	G	A	800.77	PASS	AC=1;AF=0.5;AN=2;BaseQRankSum=-0.434;DP=49;Dels=0.0;FS=10.926;HaplotypeScore=0.0;MLEAC=1;MLEAF=0.5;MQ=42.0;MQ0=0;MQRankSum=1.02;QD=16.34;ReadPosRankSum=0.838	GT:AD:DP:GQ:PL	0/1:21,28:49:99:829,0,666
chrXIII	471506	.	C	T	650.77	PASS	AC=1;AF=0.5;AN=2;BaseQRankSum=0.871;DP=51;Dels=0.0;FS=16.04;HaplotypeScore=0.0;MLEAC=1;MLEAF=0.5;MQ=42.0;MQ0=0;MQRankSum=-0.278;QD=12.76;ReadPosRankSum=0.641	GT:AD:DP:GQ:PL	0/1:30,21:51:99:679,0,966
chrXIII	475492	.	G	A	648.77	PASS	AC=1;AF=0.5;AN=2;BaseQRankSum=-0.453;DP=38;Dels=0.0;FS=9.942;HaplotypeScore=0.0;MLEAC=1;MLEAF=0.5;MQ=41.95;MQ0=0;MQRankSum=0.541;QD=17.07;ReadPosRankSum=0.044	GT:AD:DP:GQ:PL	0/1:18,20:38:99:677,0,597
chrXIII	475724	.	C	A	119.77	PASS	AC=1;AF=0.5;AN=2;BaseQRankSum=-2.988;DP=48;Dels=0.0;FS=39.819;HaplotypeScore=4.3906;MLEAC=1;MLEAF=0.5;MQ=40.78;MQ0=1;MQRankSum=1.419;QD=2.5;ReadPosRankSum=1.014	GT:AD:DP:GQ:PL	0/1:39,9:48:99:148,0,1219
chrXIII	479235	.	G	A	701.77	PASS	AC=1;AF=0.5;AN=2;BaseQRankSum=0.651;DP=51;Dels=0.0;FS=0.0;HaplotypeScore=0.7887;MLEAC=1;MLEAF=0.5;MQ=41.96;MQ0=0;MQRankSum=-0.085;QD=13.76;ReadPosRankSum=-0.255	GT:AD:DP:GQ:PL	0/1:27,24:51:99:730,0,838
chrXIII	497884	.	C	T	564.77	PASS	AC=1;AF=0.5;AN=2;BaseQRankSum=0.301;DP=30;Dels=0.0;FS=6.251;HaplotypeScore=0.0;MLEAC=1;MLEAF=0.5;MQ=42.0;MQ0=0;MQRankSum=-0.603;QD=18.83;ReadPosRankSum=-0.473	GT:AD:DP:GQ:PL	0/1:11,19:30:99:593,0,321
chrXIII	501818	.	A	G	1262.77	PASS	AC=1;AF=0.5;AN=2;BaseQRankSum=4.059;DP=70;Dels=0.0;FS=1.933;HaplotypeScore=0.0;MLEAC=1;MLEAF=0.5;MQ=42.0;MQ0=0;MQRankSum=1.859;QD=18.04;ReadPosRankSum=0.365	GT:AD:DP:GQ:PL	0/1:33,37:70:99:1291,0,978
chrXIII	505496	.	A	G	1005.77	PASS	AC=1;AF=0.5;AN=2;BaseQRankSum=0.34;DP=60;Dels=0.0;FS=3.581;HaplotypeScore=0.0;MLEAC=1;MLEAF=0.5;MQ=42.0;MQ0=0;MQRankSum=0.118;QD=16.76;ReadPosRankSum=-0.178	GT:AD:DP:GQ:PL	0/1:29,31:60:99:1034,0,960
chrXIII	507997	.	G	A	1063.77	PASS	AC=1;AF=0.5;AN=2;BaseQRankSum=-0.201;DP=71;Dels=0.0;FS=0.0;HaplotypeScore=0.0;MLEAC=1;MLEAF=0.5;MQ=41.14;MQ0=0;MQRankSum=-0.213;QD=14.98;ReadPosRankSum=0.604	GT:AD:DP:GQ:PL	0/1:37,34:71:99:1092,0,1250
chrXIII	517864	.	G	A	857.77	PASS	AC=1;AF=0.5;AN=2;BaseQRankSum=-1.48;DP=61;Dels=0.0;FS=1.02;HaplotypeScore=0.0;MLEAC=1;MLEAF=0.5;MQ=42.0;MQ0=0;MQRankSum=-1.899;QD=14.06;ReadPosRankSum=-0.758	GT:AD:DP:GQ:PL	0/1:32,29:61:99:886,0,1102
chrXIII	519894	.	A	G	676.77	PASS	AC=1;AF=0.5;AN=2;BaseQRankSum=-1.297;DP=42;Dels=0.0;FS=8.623;HaplotypeScore=0.7887;MLEAC=1;MLEAF=0.5;MQ=42.0;MQ0=0;MQRankSum=-1.725;QD=16.11;ReadPosRankSum=0.164	GT:AD:DP:GQ:PL	0/1:20,22:42:99:705,0,651
chrXIII	523586	.	G	A	499.77	PASS	AC=1;AF=0.5;AN=2;BaseQRankSum=0.156;DP=26;Dels=0.0;FS=1.657;HaplotypeScore=0.0;MLEAC=1;MLEAF=0.5;MQ=42.0;MQ0=0;MQRankSum=0.311;QD=19.22;ReadPosRankSum=-1.246	GT:AD:DP:GQ:PL	0/1:11,15:26:99:528,0,367
chrXIII	536113	.	G	A	738.77	PASS	AC=1;AF=0.5;AN=2;BaseQRankSum=-1.262;DP=54;Dels=0.0;FS=22.567;HaplotypeScore=0.0;MLEAC=1;MLEAF=0.5;MQ=42.0;MQ0=0;MQRankSum=-1.036;QD=13.68;ReadPosRankSum=0.27	GT:AD:DP:GQ:PL	0/1:30,24:54:99:767,0,998
chrXIII	541333	.	G	A	1354.77	PASS	AC=1;AF=0.5;AN=2;BaseQRankSum=-0.638;DP=77;Dels=0.0;FS=3.046;HaplotypeScore=0.0;MLEAC=1;MLEAF=0.5;MQ=42.0;MQ0=0;MQRankSum=-0.73;QD=17.59;ReadPosRankSum=0.271	GT:AD:DP:GQ:PL	0/1:36,41:77:99:1383,0,1207
chrXIII	566536	.	G	A	757.77	PASS	AC=1;AF=0.5;AN=2;BaseQRankSum=0.802;DP=38;Dels=0.0;FS=1.336;HaplotypeScore=0.0;MLEAC=1;MLEAF=0.5;MQ=42.0;MQ0=0;MQRankSum=-0.953;QD=19.94;ReadPosRankSum=-0.348	GT:AD:DP:GQ:PL	0/1:14,24:38:99:786,0,394
chrXIII	570411	.	G	A	745.77	PASS	AC=1;AF=0.5;AN=2;BaseQRankSum=0.29;DP=35;Dels=0.0;FS=1.387;HaplotypeScore=0.0;MLEAC=1;MLEAF=0.5;MQ=42.0;MQ0=0;MQRankSum=-0.017;QD=21.31;ReadPosRankSum=0.017	GT:AD:DP:GQ:PL	0/1:13,22:35:99:774,0,416
chrXIII	571298	.	G	A	1165.77	PASS	AC=1;AF=0.5;AN=2;BaseQRankSum=1.994;DP=53;Dels=0.0;FS=2.995;HaplotypeScore=1.3123;MLEAC=1;MLEAF=0.5;MQ=41.93;MQ0=0;MQRankSum=0.213;QD=22.0;ReadPosRankSum=0.51	GT:AD:DP:GQ:PL	0/1:19,34:53:99:1194,0,558
chrXIII	572182	.	A	G	971.77	PASS	AC=1;AF=0.5;AN=2;BaseQRankSum=-1.893;DP=53;Dels=0.0;FS=7.918;HaplotypeScore=0.0;MLEAC=1;MLEAF=0.5;MQ=42.0;MQ0=0;MQRankSum=0.583;QD=18.34;ReadPosRankSum=-0.565	GT:AD:DP:GQ:PL	0/1:23,30:53:99:1000,0,755
chrXIII	575343	.	G	A	968.77	PASS	AC=1;AF=0.5;AN=2;BaseQRankSum=-1.209;DP=64;Dels=0.0;FS=2.137;HaplotypeScore=0.9947;MLEAC=1;MLEAF=0.5;MQ=41.78;MQ0=0;MQRankSum=0.403;QD=15.14;ReadPosRankSum=-0.363	GT:AD:DP:GQ:PL	0/1:33,31:64:99:997,0,1097
chrXIII	581700	.	G	A	680.77	PASS	AC=1;AF=0.5;AN=2;BaseQRankSum=1.222;DP=44;Dels=0.0;FS=1.154;HaplotypeScore=0.0;MLEAC=1;MLEAF=0.5;MQ=42.0;MQ0=0;MQRankSum=0.235;QD=15.47;ReadPosRankSum=-0.517	GT:AD:DP:GQ:PL	0/1:23,21:44:99:709,0,750
chrXIII	584289	.	A	G	729.77	PASS	AC=1;AF=0.5;AN=2;BaseQRankSum=0.927;DP=47;Dels=0.0;FS=6.094;HaplotypeScore=0.0;MLEAC=1;MLEAF=0.5;MQ=42.0;MQ0=0;MQRankSum=0.011;QD=15.53;ReadPosRankSum=-0.458	GT:AD:DP:GQ:PL	0/1:25,22:47:99:758,0,861
chrXIII	596313	.	C	T	1078.77	PASS	AC=1;AF=0.5;AN=2;BaseQRankSum=-0.509;DP=57;Dels=0.0;FS=3.812;HaplotypeScore=0.0;MLEAC=1;MLEAF=0.5;MQ=42.0;MQ0=0;MQRankSum=0.331;QD=18.93;ReadPosRankSum=0.461	GT:AD:DP:GQ:PL	0/1:24,33:57:99:1107,0,723
chrXIII	600894	.	C	T	975.77	PASS	AC=1;AF=0.5;AN=2;BaseQRankSum=0.233;DP=58;Dels=0.0;FS=3.657;HaplotypeScore=0.0;MLEAC=1;MLEAF=0.5;MQ=42.0;MQ0=0;MQRankSum=0.855;QD=16.82;ReadPosRankSum=-1.166	GT:AD:DP:GQ:PL	0/1:29,29:58:99:1004,0,1006
chrXIII	603606	.	G	A	1019.77	PASS	AC=1;AF=0.5;AN=2;BaseQRankSum=0.835;DP=66;Dels=0.0;FS=0.0;HaplotypeScore=0.7887;MLEAC=1;MLEAF=0.5;MQ=42.0;MQ0=0;MQRankSum=0.565;QD=15.45;ReadPosRankSum=-0.27	GT:AD:DP:GQ:PL	0/1:35,31:66:99:1048,0,1189
chrXIII	608594	.	A	G	1204.77	PASS	AC=1;AF=0.5;AN=2;BaseQRankSum=-0.176;DP=70;Dels=0.0;FS=10.959;HaplotypeScore=0.0;MLEAC=1;MLEAF=0.5;MQ=42.0;MQ0=0;MQRankSum=-0.376;QD=17.21;ReadPosRankSum=-0.165	GT:AD:DP:GQ:PL	0/1:33,37:70:99:1233,0,1084
chrXIII	622213	.	G	A	592.77	PASS	AC=1;AF=0.5;AN=2;BaseQRankSum=0.431;DP=41;Dels=0.0;FS=4.506;HaplotypeScore=0.0;MLEAC=1;MLEAF=0.5;MQ=41.19;MQ0=0;MQRankSum=1.007;QD=14.46;ReadPosRankSum=0.458	GT:AD:DP:GQ:PL	0/1:22,19:41:99:621,0,715
chrXIII	627154	.	C	T	1167.77	PASS	AC=1;AF=0.5;AN=2;BaseQRankSum=-2.659;DP=66;Dels=0.0;FS=13.486;HaplotypeScore=0.7887;MLEAC=1;MLEAF=0.5;MQ=41.97;MQ0=0;MQRankSum=0.084;QD=17.69;ReadPosRankSum=-1.191	GT:AD:DP:GQ:PL	0/1:30,36:66:99:1196,0,1012
chrXIII	628811	.	A	T	166.77	PASS	AC=1;AF=0.5;AN=2;BaseQRankSum=-1.929;DP=38;Dels=0.0;FS=47.863;HaplotypeScore=0.9665;MLEAC=1;MLEAF=0.5;MQ=40.72;MQ0=1;MQRankSum=-0.478;QD=4.39;ReadPosRankSum=1.257	GT:AD:DP:GQ:PL	0/1:28,10:38:99:195,0,992
chrXIII	628813	.	T	C	172.77	PASS	AC=1;AF=0.5;AN=2;BaseQRankSum=-0.893;DP=39;Dels=0.0;FS=44.771;HaplotypeScore=0.9665;MLEAC=1;MLEAF=0.5;MQ=40.76;MQ0=1;MQRankSum=-1.373;QD=4.43;ReadPosRankSum=1.614	GT:AD:DP:GQ:PL	0/1:29,10:39:99:201,0,1047
chrXIII	631917	.	G	A	658.77	PASS	AC=1;AF=0.5;AN=2;BaseQRankSum=-0.677;DP=53;Dels=0.0;FS=0.0;HaplotypeScore=0.0;MLEAC=1;MLEAF=0.5;MQ=42.0;MQ0=0;MQRankSum=1.02;QD=12.43;ReadPosRankSum=0.063	GT:AD:DP:GQ:PL	0/1:31,22:53:99:687,0,1095
chrXIII	668281	.	T	A	207.77	PASS	AC=1;AF=0.5;AN=2;BaseQRankSum=3.128;DP=28;Dels=0.0;FS=15.999;HaplotypeScore=2.9841;MLEAC=1;MLEAF=0.5;MQ=40.47;MQ0=0;MQRankSum=-3.687;QD=7.42;ReadPosRankSum=3.84	GT:AD:DP:GQ:PL	0/1:20,8:28:99:236,0,695
chrXIII	668282	.	A	T	212.77	PASS	AC=1;AF=0.5;AN=2;BaseQRankSum=2.639;DP=26;Dels=0.0;FS=16.332;HaplotypeScore=0.0;MLEAC=1;MLEAF=0.5;MQ=40.92;MQ0=0;MQRankSum=-4.028;QD=8.18;ReadPosRankSum=3.694	GT:AD:DP:GQ:PL	0/1:18,8:26:99:241,0,592
chrXIII	684829	.	C	T	1036.77	PASS	AC=1;AF=0.5;AN=2;BaseQRankSum=-0.174;DP=56;Dels=0.0;FS=3.842;HaplotypeScore=0.0;MLEAC=1;MLEAF=0.5;MQ=41.63;MQ0=0;MQRankSum=-0.935;QD=18.51;ReadPosRankSum=1.498	GT:AD:DP:GQ:PL	0/1:24,32:56:99:1065,0,703
chrXIII	684912	.	G	A	763.77	PASS	AC=1;AF=0.5;AN=2;BaseQRankSum=0.698;DP=46;Dels=0.0;FS=0.0;HaplotypeScore=0.0;MLEAC=1;MLEAF=0.5;MQ=42.0;MQ0=0;MQRankSum=-1.806;QD=16.6;ReadPosRankSum=0.1	GT:AD:DP:GQ:PL	0/1:20,26:46:99:792,0,582
chrXIII	689999	.	G	A	690.77	PASS	AC=1;AF=0.5;AN=2;BaseQRankSum=1.835;DP=58;Dels=0.0;FS=2.265;HaplotypeScore=0.0;MLEAC=1;MLEAF=0.5;MQ=42.0;MQ0=0;MQRankSum=-0.729;QD=11.91;ReadPosRankSum=0.28	GT:AD:DP:GQ:PL	0/1:36,22:58:99:719,0,1234
chrXIII	703700	.	G	A	686.77	PASS	AC=1;AF=0.5;AN=2;BaseQRankSum=0.108;DP=40;Dels=0.0;FS=0.0;HaplotypeScore=0.0;MLEAC=1;MLEAF=0.5;MQ=42.0;MQ0=0;MQRankSum=0.054;QD=17.17;ReadPosRankSum=0.108	GT:AD:DP:GQ:PL	0/1:19,21:40:99:715,0,628
chrXIII	706534	.	G	A	476.77	PASS	AC=1;AF=0.5;AN=2;BaseQRankSum=1.301;DP=49;Dels=0.0;FS=1.171;HaplotypeScore=0.0;MLEAC=1;MLEAF=0.5;MQ=41.28;MQ0=1;MQRankSum=0.908;QD=9.73;ReadPosRankSum=1.148	GT:AD:DP:GQ:PL	0/1:33,16:49:99:505,0,1024
chrXIII	707244	.	G	A	837.77	PASS	AC=1;AF=0.5;AN=2;BaseQRankSum=1.219;DP=43;Dels=0.0;FS=4.336;HaplotypeScore=0.0;MLEAC=1;MLEAF=0.5;MQ=42.0;MQ0=0;MQRankSum=-0.775;QD=19.48;ReadPosRankSum=0.012	GT:AD:DP:GQ:PL	0/1:18,25:43:99:866,0,570
chrXIII	710048	.	G	A	634.77	PASS	AC=1;AF=0.5;AN=2;BaseQRankSum=0.061;DP=43;Dels=0.0;FS=8.856;HaplotypeScore=0.0;MLEAC=1;MLEAF=0.5;MQ=42.0;MQ0=0;MQRankSum=-0.45;QD=14.76;ReadPosRankSum=-0.11	GT:AD:DP:GQ:PL	0/1:23,20:43:99:663,0,777
chrXIII	710176	.	G	A	745.77	PASS	AC=1;AF=0.5;AN=2;BaseQRankSum=1.498;DP=61;Dels=0.0;FS=21.232;HaplotypeScore=0.7887;MLEAC=1;MLEAF=0.5;MQ=42.0;MQ0=0;MQRankSum=0.672;QD=12.23;ReadPosRankSum=1.1	GT:AD:DP:GQ:PL	0/1:37,24:61:99:774,0,1253
chrXIII	711840	.	G	A	942.77	PASS	AC=1;AF=0.5;AN=2;BaseQRankSum=-0.44;DP=50;Dels=0.0;FS=0.0;HaplotypeScore=0.7887;MLEAC=1;MLEAF=0.5;MQ=41.92;MQ0=0;MQRankSum=0.088;QD=18.86;ReadPosRankSum=-0.537	GT:AD:DP:GQ:PL	0/1:22,28:50:99:971,0,731
chrXIII	712300	.	A	G	769.77	PASS	AC=1;AF=0.5;AN=2;BaseQRankSum=0.801;DP=58;Dels=0.0;FS=1.019;HaplotypeScore=0.0;MLEAC=1;MLEAF=0.5;MQ=42.0;MQ0=0;MQRankSum=-0.989;QD=13.27;ReadPosRankSum=0.267	GT:AD:DP:GQ:PL	0/1:33,25:58:99:798,0,1091
chrXIII	718559	.	G	A	994.77	PASS	AC=1;AF=0.5;AN=2;BaseQRankSum=0.819;DP=44;Dels=0.0;FS=0.0;HaplotypeScore=0.0;MLEAC=1;MLEAF=0.5;MQ=42.0;MQ0=0;MQRankSum=-1.373;QD=22.61;ReadPosRankSum=-0.844	GT:AD:DP:GQ:PL	0/1:14,30:44:99:1023,0,400
chrXIII	721861	.	G	A	564.77	PASS	AC=1;AF=0.5;AN=2;BaseQRankSum=1.541;DP=45;Dels=0.0;FS=18.808;HaplotypeScore=0.0;MLEAC=1;MLEAF=0.5;MQ=41.91;MQ0=0;MQRankSum=-0.336;QD=12.55;ReadPosRankSum=-0.151	GT:AD:DP:GQ:PL	0/1:27,18:45:99:593,0,913
chrXIII	722007	.	C	T	1091.77	PASS	AC=1;AF=0.5;AN=2;BaseQRankSum=-1.314;DP=55;Dels=0.0;FS=0.0;HaplotypeScore=0.0;MLEAC=1;MLEAF=0.5;MQ=41.93;MQ0=0;MQRankSum=-0.558;QD=19.85;ReadPosRankSum=-1.417	GT:AD:DP:GQ:PL	0/1:22,33:55:99:1120,0,715
chrXIII	722355	.	C	T	714.77	PASS	AC=1;AF=0.5;AN=2;BaseQRankSum=1.34;DP=66;Dels=0.0;FS=1.01;HaplotypeScore=0.0;MLEAC=1;MLEAF=0.5;MQ=42.0;MQ0=0;MQRankSum=-0.7;QD=10.83;ReadPosRankSum=0.06	GT:AD:DP:GQ:PL	0/1:42,24:66:99:743,0,1349
chrXIII	723269	.	C	T	1210.77	PASS	AC=1;AF=0.5;AN=2;BaseQRankSum=0.036;DP=62;Dels=0.0;FS=5.547;HaplotypeScore=0.0;MLEAC=1;MLEAF=0.5;MQ=41.97;MQ0=0;MQRankSum=-0.078;QD=19.53;ReadPosRankSum=0.963	GT:AD:DP:GQ:PL	0/1:26,36:62:99:1239,0,841
chrXIII	726774	.	C	T	1030.77	PASS	AC=1;AF=0.5;AN=2;BaseQRankSum=0.209;DP=61;Dels=0.0;FS=14.564;HaplotypeScore=0.0;MLEAC=1;MLEAF=0.5;MQ=42.0;MQ0=0;MQRankSum=-0.614;QD=16.9;ReadPosRankSum=0.224	GT:AD:DP:GQ:PL	0/1:29,32:61:99:1059,0,964
chrXIII	738556	.	A	G	885.77	PASS	AC=1;AF=0.5;AN=2;BaseQRankSum=-0.995;DP=49;Dels=0.0;FS=0.0;HaplotypeScore=0.0;MLEAC=1;MLEAF=0.5;MQ=42.0;MQ0=0;MQRankSum=-0.693;QD=18.08;ReadPosRankSum=-0.714	GT:AD:DP:GQ:PL	0/1:22,27:49:99:914,0,746
chrXIII	739917	.	A	G	572.77	PASS	AC=1;AF=0.5;AN=2;BaseQRankSum=0.512;DP=41;Dels=0.0;FS=9.489;HaplotypeScore=0.0;MLEAC=1;MLEAF=0.5;MQ=42.0;MQ0=0;MQRankSum=-0.223;QD=13.97;ReadPosRankSum=-0.144	GT:AD:DP:GQ:PL	0/1:23,18:41:99:601,0,742
chrXIII	746191	.	A	G	972.77	PASS	AC=1;AF=0.5;AN=2;BaseQRankSum=0.58;DP=49;Dels=0.0;FS=2.492;HaplotypeScore=0.0;MLEAC=1;MLEAF=0.5;MQ=42.0;MQ0=0;MQRankSum=-0.804;QD=19.85;ReadPosRankSum=0.966	GT:AD:DP:GQ:PL	0/1:20,29:49:99:1001,0,641
chrXIII	748010	.	T	C	162.77	PASS	AC=1;AF=0.5;AN=2;BaseQRankSum=0.104;DP=45;Dels=0.0;FS=1.522;HaplotypeScore=6.8205;MLEAC=1;MLEAF=0.5;MQ=41.74;MQ0=0;MQRankSum=-2.835;QD=3.62;ReadPosRankSum=-3.013	GT:AD:DP:GQ:PL	0/1:37,8:45:99:191,0,1332
chrXIII	748016	.	C	T	236.77	PASS	AC=1;AF=0.5;AN=2;BaseQRankSum=1.718;DP=46;Dels=0.0;FS=0.0;HaplotypeScore=4.8259;MLEAC=1;MLEAF=0.5;MQ=41.79;MQ0=0;MQRankSum=-2.197;QD=5.15;ReadPosRankSum=-2.224	GT:AD:DP:GQ:PL	0/1:36,10:46:99:265,0,1289
chrXIII	757988	.	A	G	972.77	PASS	AC=1;AF=0.5;AN=2;BaseQRankSum=-0.677;DP=54;Dels=0.0;FS=5.379;HaplotypeScore=0.0;MLEAC=1;MLEAF=0.5;MQ=41.96;MQ0=0;MQRankSum=-0.52;QD=18.01;ReadPosRankSum=0.139	GT:AD:DP:GQ:PL	0/1:25,29:54:99:1001,0,836
chrXIII	766009	.	G	A	616.77	PASS	AC=1;AF=0.5;AN=2;BaseQRankSum=-0.901;DP=50;Dels=0.0;FS=2.448;HaplotypeScore=0.0;MLEAC=1;MLEAF=0.5;MQ=42.0;MQ0=0;MQRankSum=-0.822;QD=12.34;ReadPosRankSum=1.139	GT:AD:DP:GQ:PL	0/1:30,20:50:99:645,0,1038
chrXIII	776786	.	C	T	841.77	PASS	AC=1;AF=0.5;AN=2;BaseQRankSum=0.812;DP=67;Dels=0.0;FS=4.975;HaplotypeScore=0.0;MLEAC=1;MLEAF=0.5;MQ=42.0;MQ0=0;MQRankSum=2.243;QD=12.56;ReadPosRankSum=1.476	GT:AD:DP:GQ:PL	0/1:40,27:67:99:870,0,1434
chrXIII	778786	.	A	T	160.77	PASS	AC=1;AF=0.5;AN=2;BaseQRankSum=-0.761;DP=48;Dels=0.0;FS=34.765;HaplotypeScore=1.7884;MLEAC=1;MLEAF=0.5;MQ=41.96;MQ0=0;MQRankSum=-0.484;QD=3.35;ReadPosRankSum=1.646	GT:AD:DP:GQ:PL	0/1:40,8:48:99:189,0,1515
chrXIII	782145	.	A	G	679.77	PASS	AC=1;AF=0.5;AN=2;BaseQRankSum=0.305;DP=44;Dels=0.0;FS=4.376;HaplotypeScore=0.0;MLEAC=1;MLEAF=0.5;MQ=42.0;MQ0=0;MQRankSum=-0.141;QD=15.45;ReadPosRankSum=-0.47	GT:AD:DP:GQ:PL	0/1:23,21:44:99:708,0,752
chrXIII	798366	.	G	T	399.77	PASS	AC=1;AF=0.5;AN=2;BaseQRankSum=0.259;DP=56;Dels=0.0;FS=53.365;HaplotypeScore=4.98;MLEAC=1;MLEAF=0.5;MQ=41.46;MQ0=0;MQRankSum=-0.833;QD=7.14;ReadPosRankSum=2.738	GT:AD:DP:GQ:PL	0/1:41,15:56:99:428,0,1449
chrXIII	835272	.	G	A	657.77	PASS	AC=1;AF=0.5;AN=2;BaseQRankSum=-1.875;DP=54;Dels=0.0;FS=1.105;HaplotypeScore=0.0;MLEAC=1;MLEAF=0.5;MQ=42.0;MQ0=0;MQRankSum=0.854;QD=12.18;ReadPosRankSum=0.326	GT:AD:DP:GQ:PL	0/1:32,22:54:99:686,0,1144
chrXIII	835627	.	G	A	918.77	PASS	AC=1;AF=0.5;AN=2;BaseQRankSum=1.968;DP=58;Dels=0.0;FS=1.012;HaplotypeScore=0.0;MLEAC=1;MLEAF=0.5;MQ=42.0;MQ0=0;MQRankSum=-1.33;QD=15.84;ReadPosRankSum=0.117	GT:AD:DP:GQ:PL	0/1:30,28:58:99:947,0,949
chrXIII	851625	.	G	A	1104.77	PASS	AC=1;AF=0.5;AN=2;BaseQRankSum=-0.832;DP=61;Dels=0.0;FS=0.0;HaplotypeScore=0.0;MLEAC=1;MLEAF=0.5;MQ=41.01;MQ0=0;MQRankSum=-0.166;QD=18.11;ReadPosRankSum=0.355	GT:AD:DP:GQ:PL	0/1:28,33:61:99:1133,0,925
chrXIII	854188	.	A	G	1211.77	PASS	AC=1;AF=0.5;AN=2;BaseQRankSum=-0.958;DP=60;Dels=0.0;FS=1.017;HaplotypeScore=0.0;MLEAC=1;MLEAF=0.5;MQ=42.0;MQ0=0;MQRankSum=-0.167;QD=20.2;ReadPosRankSum=-1.505	GT:AD:DP:GQ:PL	0/1:23,37:60:99:1240,0,725
chrXIII	855105	.	A	G	692.77	PASS	AC=1;AF=0.5;AN=2;BaseQRankSum=0.776;DP=48;Dels=0.0;FS=27.674;HaplotypeScore=0.0;MLEAC=1;MLEAF=0.5;MQ=42.0;MQ0=0;MQRankSum=-1.252;QD=14.43;ReadPosRankSum=-0.9	GT:AD:DP:GQ:PL	0/1:26,22:48:99:721,0,866
chrXIII	868245	.	C	T	875.77	PASS	AC=1;AF=0.5;AN=2;BaseQRankSum=1.101;DP=42;Dels=0.0;FS=0.0;HaplotypeScore=0.0;MLEAC=1;MLEAF=0.5;MQ=42.0;MQ0=0;MQRankSum=0.894;QD=20.85;ReadPosRankSum=-0.79	GT:AD:DP:GQ:PL	0/1:16,26:42:99:904,0,505
chrXIII	878767	.	C	A	253.77	PASS	AC=1;AF=0.5;AN=2;BaseQRankSum=0.088;DP=24;Dels=0.0;FS=25.841;HaplotypeScore=6.9979;MLEAC=1;MLEAF=0.5;MQ=40.74;MQ0=0;MQRankSum=-0.439;QD=10.57;ReadPosRankSum=1.669	GT:AD:DP:GQ:PL	0/1:14,10:24:99:282,0,457
chrXIII	887101	.	A	G	409.77	PASS	AC=1;AF=0.5;AN=2;BaseQRankSum=-1.659;DP=44;Dels=0.0;FS=7.895;HaplotypeScore=0.0;MLEAC=1;MLEAF=0.5;MQ=42.0;MQ0=0;MQRankSum=1.065;QD=9.31;ReadPosRankSum=0.173	GT:AD:DP:GQ:PL	0/1:29,15:44:99:438,0,1036
chrXIII	888210	.	G	A	1001.77	PASS	AC=1;AF=0.5;AN=2;BaseQRankSum=-0.296;DP=67;Dels=0.0;FS=4.788;HaplotypeScore=0.5784;MLEAC=1;MLEAF=0.5;MQ=42.0;MQ0=0;MQRankSum=1.063;QD=14.95;ReadPosRankSum=-0.308	GT:AD:DP:GQ:PL	0/1:36,31:67:99:1030,0,1242
chrXIII	897232	.	C	T	955.77	PASS	AC=1;AF=0.5;AN=2;BaseQRankSum=0.295;DP=49;Dels=0.0;FS=0.0;HaplotypeScore=0.0;MLEAC=1;MLEAF=0.5;MQ=41.96;MQ0=0;MQRankSum=-0.519;QD=19.51;ReadPosRankSum=0.62	GT:AD:DP:GQ:PL	0/1:20,29:49:99:984,0,630
chrXIII	898747	.	G	A	975.77	PASS	AC=1;AF=0.5;AN=2;BaseQRankSum=0.857;DP=58;Dels=0.0;FS=1.037;HaplotypeScore=0.0;MLEAC=1;MLEAF=0.5;MQ=42.0;MQ0=0;MQRankSum=-0.249;QD=16.82;ReadPosRankSum=-0.826	GT:AD:DP:GQ:PL	0/1:27,31:58:99:1004,0,864
chrXIII	899331	.	G	A	1168.77	PASS	AC=1;AF=0.5;AN=2;BaseQRankSum=0.708;DP=54;Dels=0.0;FS=2.547;HaplotypeScore=4.9771;MLEAC=1;MLEAF=0.5;MQ=40.98;MQ0=0;MQRankSum=-0.391;QD=21.64;ReadPosRankSum=-0.354	GT:AD:DP:GQ:PL	0/1:17,37:54:99:1197,0,490
chrXIII	904161	.	G	A	726.77	PASS	AC=1;AF=0.5;AN=2;BaseQRankSum=0.849;DP=57;Dels=0.0;FS=9.378;HaplotypeScore=0.8321;MLEAC=1;MLEAF=0.5;MQ=42.0;MQ0=0;MQRankSum=2.691;QD=12.75;ReadPosRankSum=0.364	GT:AD:DP:GQ:PL	0/1:33,24:57:99:755,0,1108
chrXIV	23914	.	A	T	195.77	PASS	AC=1;AF=0.5;AN=2;BaseQRankSum=-3.393;DP=49;Dels=0.02;FS=31.318;HaplotypeScore=6.6944;MLEAC=1;MLEAF=0.5;MQ=40.71;MQ0=0;MQRankSum=-1.29;QD=4.0;ReadPosRankSum=-3.783	GT:AD:DP:GQ:PL	0/1:28,20:48:99:224,0,939
chrXIV	25134	.	A	G	914.77	PASS	AC=1;AF=0.5;AN=2;BaseQRankSum=-0.507;DP=65;Dels=0.0;FS=3.371;HaplotypeScore=0.0;MLEAC=1;MLEAF=0.5;MQ=41.97;MQ0=0;MQRankSum=1.112;QD=14.07;ReadPosRankSum=-0.559	GT:AD:DP:GQ:PL	0/1:35,30:65:99:943,0,1101
chrXIV	43073	.	C	T	893.77	PASS	AC=1;AF=0.5;AN=2;BaseQRankSum=0.447;DP=51;Dels=0.0;FS=3.874;HaplotypeScore=0.0;MLEAC=1;MLEAF=0.5;MQ=42.0;MQ0=0;MQRankSum=0.048;QD=17.52;ReadPosRankSum=1.531	GT:AD:DP:GQ:PL	0/1:22,29:51:99:922,0,664
chrXIV	58663	.	G	A	606.77	PASS	AC=1;AF=0.5;AN=2;BaseQRankSum=0.088;DP=66;Dels=0.0;FS=5.423;HaplotypeScore=0.0;MLEAC=1;MLEAF=0.5;MQ=41.97;MQ0=0;MQRankSum=0.129;QD=9.19;ReadPosRankSum=1.884	GT:AD:DP:GQ:PL	0/1:44,22:66:99:635,0,1497
chrXIV	63685	.	C	A	1746.77	PASS	AC=1;AF=0.5;AN=2;BaseQRankSum=-0.377;DP=107;Dels=0.0;FS=1.561;HaplotypeScore=0.0;MLEAC=1;MLEAF=0.5;MQ=41.21;MQ0=0;MQRankSum=-2.352;QD=16.32;ReadPosRankSum=-0.732	GT:AD:DP:GQ:PL	0/1:53,54:107:99:1775,0,1755
chrXIV	66794	.	G	A	1062.77	PASS	AC=1;AF=0.5;AN=2;BaseQRankSum=1.113;DP=71;Dels=0.0;FS=0.0;HaplotypeScore=0.0;MLEAC=1;MLEAF=0.5;MQ=42.0;MQ0=0;MQRankSum=0.329;QD=14.97;ReadPosRankSum=0.651	GT:AD:DP:GQ:PL	0/1:38,33:71:99:1091,0,1268
chrXIV	70812	.	G	A	1225.77	PASS	AC=1;AF=0.5;AN=2;BaseQRankSum=1.282;DP=57;Dels=0.0;FS=3.907;HaplotypeScore=0.0;MLEAC=1;MLEAF=0.5;MQ=42.0;MQ0=0;MQRankSum=-1.944;QD=21.5;ReadPosRankSum=0.869	GT:AD:DP:GQ:PL	0/1:21,36:57:99:1254,0,637
chrXIV	79578	.	A	G	875.77	PASS	AC=1;AF=0.5;AN=2;BaseQRankSum=0.387;DP=51;Dels=0.0;FS=4.02;HaplotypeScore=0.0;MLEAC=1;MLEAF=0.5;MQ=42.0;MQ0=0;MQRankSum=0.519;QD=17.17;ReadPosRankSum=-2.557	GT:AD:DP:GQ:PL	0/1:24,27:51:99:904,0,770
chrXIV	80115	.	G	A	982.77	PASS	AC=1;AF=0.5;AN=2;BaseQRankSum=-0.188;DP=53;Dels=0.0;FS=0.0;HaplotypeScore=0.0;MLEAC=1;MLEAF=0.5;MQ=42.0;MQ0=0;MQRankSum=2.862;QD=18.54;ReadPosRankSum=-0.619	GT:AD:DP:GQ:PL	0/1:23,30:53:99:1011,0,711
chrXIV	107813	.	G	A	747.77	PASS	AC=1;AF=0.5;AN=2;BaseQRankSum=0.158;DP=43;Dels=0.0;FS=1.171;HaplotypeScore=0.0;MLEAC=1;MLEAF=0.5;MQ=42.0;MQ0=0;MQRankSum=-1.108;QD=17.39;ReadPosRankSum=0.183	GT:AD:DP:GQ:PL	0/1:20,23:43:99:776,0,647
chrXIV	111193	.	G	A	1299.77	PASS	AC=1;AF=0.5;AN=2;BaseQRankSum=0.14;DP=69;Dels=0.0;FS=0.937;HaplotypeScore=0.0;MLEAC=1;MLEAF=0.5;MQ=42.0;MQ0=0;MQRankSum=-1.781;QD=18.84;ReadPosRankSum=-0.808	GT:AD:DP:GQ:PL	0/1:29,40:69:99:1328,0,925
chrXIV	114800	.	G	A	829.77	PASS	AC=1;AF=0.5;AN=2;BaseQRankSum=-0.019;DP=67;Dels=0.0;FS=2.097;HaplotypeScore=0.0;MLEAC=1;MLEAF=0.5;MQ=42.0;MQ0=0;MQRankSum=0.211;QD=12.38;ReadPosRankSum=0.965	GT:AD:DP:GQ:PL	0/1:40,27:67:99:858,0,1357
chrXIV	114967	.	G	A	714.77	PASS	AC=1;AF=0.5;AN=2;BaseQRankSum=-1.114;DP=48;Dels=0.0;FS=6.089;HaplotypeScore=0.0;MLEAC=1;MLEAF=0.5;MQ=42.0;MQ0=0;MQRankSum=0.392;QD=14.89;ReadPosRankSum=-0.784	GT:AD:DP:GQ:PL	0/1:25,23:48:99:743,0,843
chrXIV	116855	.	G	A	1007.77	PASS	AC=1;AF=0.5;AN=2;BaseQRankSum=0.879;DP=54;Dels=0.0;FS=1.072;HaplotypeScore=0.0;MLEAC=1;MLEAF=0.5;MQ=41.74;MQ0=0;MQRankSum=-0.827;QD=18.66;ReadPosRankSum=-1.14	GT:AD:DP:GQ:PL	0/1:24,30:54:99:1036,0,787
chrXIV	117141	.	T	A	526.77	PASS	AC=1;AF=0.5;AN=2;BaseQRankSum=3.248;DP=55;Dels=0.0;FS=59.873;HaplotypeScore=4.7674;MLEAC=1;MLEAF=0.5;MQ=40.9;MQ0=0;MQRankSum=-0.858;QD=9.58;ReadPosRankSum=2.115	GT:AD:DP:GQ:PL	0/1:36,19:55:99:555,0,1191
chrXIV	119584	.	G	A	610.77	PASS	AC=1;AF=0.5;AN=2;BaseQRankSum=1.464;DP=55;Dels=0.0;FS=3.961;HaplotypeScore=0.0;MLEAC=1;MLEAF=0.5;MQ=42.0;MQ0=0;MQRankSum=0.199;QD=11.1;ReadPosRankSum=-1.741	GT:AD:DP:GQ:PL	0/1:34,21:55:99:639,0,1169
chrXIV	119908	.	C	T	1131.77	PASS	AC=1;AF=0.5;AN=2;BaseQRankSum=-0.474;DP=69;Dels=0.0;FS=0.0;HaplotypeScore=0.0;MLEAC=1;MLEAF=0.5;MQ=42.0;MQ0=0;MQRankSum=0.763;QD=16.4;ReadPosRankSum=-1.351	GT:AD:DP:GQ:PL	0/1:33,36:69:99:1160,0,1089
chrXIV	134955	.	C	T	1006.77	PASS	AC=1;AF=0.5;AN=2;BaseQRankSum=-0.172;DP=43;Dels=0.0;FS=0.0;HaplotypeScore=0.0;MLEAC=1;MLEAF=0.5;MQ=42.0;MQ0=0;MQRankSum=1.15;QD=23.41;ReadPosRankSum=0.145	GT:AD:DP:GQ:PL	0/1:13,30:43:99:1035,0,384
chrXIV	142443	.	A	G	1128.77	PASS	AC=1;AF=0.5;AN=2;BaseQRankSum=1.122;DP=71;Dels=0.0;FS=4.794;HaplotypeScore=0.0;MLEAC=1;MLEAF=0.5;MQ=42.0;MQ0=0;MQRankSum=0.155;QD=15.9;ReadPosRankSum=2.239	GT:AD:DP:GQ:PL	0/1:37,34:71:99:1157,0,1273
chrXIV	153033	.	A	G	554.77	PASS	AC=1;AF=0.5;AN=2;BaseQRankSum=-1.539;DP=46;Dels=0.0;FS=0.0;HaplotypeScore=0.0;MLEAC=1;MLEAF=0.5;MQ=42.0;MQ0=0;MQRankSum=0.825;QD=12.06;ReadPosRankSum=-1.852	GT:AD:DP:GQ:PL	0/1:27,19:46:99:583,0,915
chrXIV	153617	.	C	T	482.77	PASS	AC=1;AF=0.5;AN=2;BaseQRankSum=-0.68;DP=44;Dels=0.0;FS=2.713;HaplotypeScore=0.0;MLEAC=1;MLEAF=0.5;MQ=42.0;MQ0=0;MQRankSum=0.585;QD=10.97;ReadPosRankSum=-0.418	GT:AD:DP:GQ:PL	0/1:26,18:44:99:511,0,832
chrXIV	156631	.	C	T	392.77	PASS	AC=1;AF=0.5;AN=2;BaseQRankSum=-0.289;DP=41;Dels=0.0;FS=0.0;HaplotypeScore=0.7887;MLEAC=1;MLEAF=0.5;MQ=42.0;MQ0=0;MQRankSum=0.921;QD=9.58;ReadPosRankSum=-0.756	GT:AD:DP:GQ:PL	0/1:27,14:41:99:421,0,955
chrXIV	168842	.	G	T	789.77	PASS	AC=1;AF=0.5;AN=2;BaseQRankSum=0.299;DP=59;Dels=0.0;FS=5.228;HaplotypeScore=0.0;MLEAC=1;MLEAF=0.5;MQ=42.0;MQ0=0;MQRankSum=-0.836;QD=13.39;ReadPosRankSum=-0.821	GT:AD:DP:GQ:PL	0/1:34,25:59:99:818,0,1119
chrXIV	169390	.	G	A	733.77	PASS	AC=1;AF=0.5;AN=2;BaseQRankSum=-1.919;DP=63;Dels=0.0;FS=5.134;HaplotypeScore=0.734;MLEAC=1;MLEAF=0.5;MQ=41.44;MQ0=1;MQRankSum=-0.849;QD=11.65;ReadPosRankSum=1.505	GT:AD:DP:GQ:PL	0/1:37,26:63:99:762,0,1246
chrXIV	181350	.	C	T	753.77	PASS	AC=1;AF=0.5;AN=2;BaseQRankSum=1.081;DP=44;Dels=0.0;FS=0.0;HaplotypeScore=0.0;MLEAC=1;MLEAF=0.5;MQ=42.0;MQ0=0;MQRankSum=-1.292;QD=17.13;ReadPosRankSum=-1.222	GT:AD:DP:GQ:PL	0/1:21,23:44:99:782,0,674
chrXIV	183977	.	G	A	1088.77	PASS	AC=1;AF=0.5;AN=2;BaseQRankSum=1.752;DP=54;Dels=0.0;FS=1.067;HaplotypeScore=0.0;MLEAC=1;MLEAF=0.5;MQ=42.0;MQ0=0;MQRankSum=0.924;QD=20.16;ReadPosRankSum=0.026	GT:AD:DP:GQ:PL	0/1:22,32:54:99:1117,0,701
chrXIV	202193	.	G	A	745.77	PASS	AC=1;AF=0.5;AN=2;BaseQRankSum=1.288;DP=47;Dels=0.0;FS=0.0;HaplotypeScore=0.0;MLEAC=1;MLEAF=0.5;MQ=41.69;MQ0=0;MQRankSum=-0.67;QD=15.87;ReadPosRankSum=1.181	GT:AD:DP:GQ:PL	0/1:24,23:47:99:774,0,827
chrXIV	203092	.	G	A	1126.77	PASS	AC=1;AF=0.5;AN=2;BaseQRankSum=-1.031;DP=55;Dels=0.0;FS=13.077;HaplotypeScore=0.0;MLEAC=1;MLEAF=0.5;MQ=42.0;MQ0=0;MQRankSum=-3.283;QD=20.49;ReadPosRankSum=-1.325	GT:AD:DP:GQ:PL	0/1:21,34:55:99:1155,0,667
chrXIV	203985	.	G	A	890.77	PASS	AC=1;AF=0.5;AN=2;BaseQRankSum=-0.529;DP=58;Dels=0.0;FS=0.0;HaplotypeScore=0.9789;MLEAC=1;MLEAF=0.5;MQ=42.0;MQ0=0;MQRankSum=-0.187;QD=15.36;ReadPosRankSum=-0.016	GT:AD:DP:GQ:PL	0/1:29,29:58:99:919,0,953
chrXIV	204787	.	T	C	935.77	PASS	AC=1;AF=0.5;AN=2;BaseQRankSum=0.651;DP=55;Dels=0.0;FS=5.637;HaplotypeScore=0.0;MLEAC=1;MLEAF=0.5;MQ=42.0;MQ0=0;MQRankSum=1.006;QD=17.01;ReadPosRankSum=0.465	GT:AD:DP:GQ:PL	0/1:25,30:55:99:964,0,807
chrXIV	205768	.	G	A	1109.77	PASS	AC=1;AF=0.5;AN=2;BaseQRankSum=-0.436;DP=68;Dels=0.0;FS=6.975;HaplotypeScore=0.0;MLEAC=1;MLEAF=0.5;MQ=42.0;MQ0=0;MQRankSum=0.571;QD=16.32;ReadPosRankSum=2.144	GT:AD:DP:GQ:PL	0/1:32,36:68:99:1138,0,1009
chrXIV	209528	.	G	A	1181.77	PASS	AC=1;AF=0.5;AN=2;BaseQRankSum=1.146;DP=63;Dels=0.0;FS=6.832;HaplotypeScore=0.734;MLEAC=1;MLEAF=0.5;MQ=42.0;MQ0=0;MQRankSum=0.59;QD=18.76;ReadPosRankSum=0.66	GT:AD:DP:GQ:PL	0/1:27,36:63:99:1210,0,838
chrXIV	227141	.	C	T	905.77	PASS	AC=1;AF=0.5;AN=2;BaseQRankSum=0.039;DP=58;Dels=0.0;FS=5.332;HaplotypeScore=0.0;MLEAC=1;MLEAF=0.5;MQ=42.0;MQ0=0;MQRankSum=-1.486;QD=15.62;ReadPosRankSum=0.086	GT:AD:DP:GQ:PL	0/1:30,28:58:99:934,0,1009
chrXIV	229019	.	G	A	476.77	PASS	AC=1;AF=0.5;AN=2;BaseQRankSum=-2.147;DP=52;Dels=0.0;FS=44.441;HaplotypeScore=0.0;MLEAC=1;MLEAF=0.5;MQ=41.77;MQ0=0;MQRankSum=-0.152;QD=9.17;ReadPosRankSum=3.059	GT:AD:DP:GQ:PL	0/1:33,19:52:99:505,0,1117
chrXIV	229020	.	C	A	507.77	PASS	AC=1;AF=0.5;AN=2;BaseQRankSum=-1.729;DP=52;Dels=0.0;FS=44.441;HaplotypeScore=0.0;MLEAC=1;MLEAF=0.5;MQ=41.77;MQ0=0;MQRankSum=-1.178;QD=9.76;ReadPosRankSum=2.717	GT:AD:DP:GQ:PL	0/1:33,19:52:99:536,0,1146
chrXIV	238507	.	A	G	1055.77	PASS	AC=1;AF=0.5;AN=2;BaseQRankSum=0.378;DP=60;Dels=0.0;FS=3.46;HaplotypeScore=0.0;MLEAC=1;MLEAF=0.5;MQ=41.84;MQ0=0;MQRankSum=-1.785;QD=17.6;ReadPosRankSum=-0.333	GT:AD:DP:GQ:PL	0/1:28,32:60:99:1084,0,917
chrXIV	238563	.	G	A	1244.77	PASS	AC=1;AF=0.5;AN=2;BaseQRankSum=-0.017;DP=73;Dels=0.0;FS=0.0;HaplotypeScore=0.0;MLEAC=1;MLEAF=0.5;MQ=41.87;MQ0=0;MQRankSum=-0.028;QD=17.05;ReadPosRankSum=-0.469	GT:AD:DP:GQ:PL	0/1:35,38:73:99:1273,0,1070
chrXIV	263012	.	C	T	743.77	PASS	AC=1;AF=0.5;AN=2;BaseQRankSum=1.312;DP=51;Dels=0.0;FS=4.001;HaplotypeScore=0.0;MLEAC=1;MLEAF=0.5;MQ=42.0;MQ0=0;MQRankSum=0.953;QD=14.58;ReadPosRankSum=1.104	GT:AD:DP:GQ:PL	0/1:27,24:51:99:772,0,884
chrXIV	271957	.	C	T	1020.77	PASS	AC=1;AF=0.5;AN=2;BaseQRankSum=0.905;DP=61;Dels=0.0;FS=2.097;HaplotypeScore=0.0;MLEAC=1;MLEAF=0.5;MQ=42.0;MQ0=0;MQRankSum=1.281;QD=16.73;ReadPosRankSum=-0.022	GT:AD:DP:GQ:PL	0/1:28,33:61:99:1049,0,864
chrXIV	274433	.	C	T	836.77	PASS	AC=1;AF=0.5;AN=2;BaseQRankSum=-0.614;DP=45;Dels=0.0;FS=6.611;HaplotypeScore=0.0;MLEAC=1;MLEAF=0.5;MQ=42.0;MQ0=0;MQRankSum=0.058;QD=18.59;ReadPosRankSum=-0.405	GT:AD:DP:GQ:PL	0/1:18,27:45:99:865,0,554
chrXIV	290393	.	C	T	1186.77	PASS	AC=1;AF=0.5;AN=2;BaseQRankSum=1.079;DP=70;Dels=0.0;FS=3.261;HaplotypeScore=0.0;MLEAC=1;MLEAF=0.5;MQ=42.0;MQ0=0;MQRankSum=-0.607;QD=16.95;ReadPosRankSum=1.739	GT:AD:DP:GQ:PL	0/1:32,38:70:99:1215,0,969
chrXIV	307652	.	C	T	1854.77	PASS	AC=1;AF=0.5;AN=2;BaseQRankSum=0.71;DP=92;Dels=0.0;FS=8.456;HaplotypeScore=0.0;MLEAC=1;MLEAF=0.5;MQ=42.0;MQ0=0;MQRankSum=1.082;QD=20.16;ReadPosRankSum=0.987	GT:AD:DP:GQ:PL	0/1:38,54:92:99:1883,0,1246
chrXIV	329565	.	G	A	705.77	PASS	AC=1;AF=0.5;AN=2;BaseQRankSum=-1.226;DP=50;Dels=0.0;FS=2.441;HaplotypeScore=0.0;MLEAC=1;MLEAF=0.5;MQ=42.0;MQ0=0;MQRankSum=0.253;QD=14.12;ReadPosRankSum=-0.331	GT:AD:DP:GQ:PL	0/1:27,23:50:99:734,0,914
chrXIV	345629	.	T	C	753.77	PASS	AC=1;AF=0.5;AN=2;BaseQRankSum=0.35;DP=56;Dels=0.0;FS=0.0;HaplotypeScore=0.0;MLEAC=1;MLEAF=0.5;MQ=42.0;MQ0=0;MQRankSum=-0.167;QD=13.46;ReadPosRankSum=1.499	GT:AD:DP:GQ:PL	0/1:33,23:56:99:782,0,1080
chrXIV	352902	.	G	A	501.77	PASS	AC=1;AF=0.5;AN=2;BaseQRankSum=-0.143;DP=36;Dels=0.0;FS=1.341;HaplotypeScore=0.0;MLEAC=1;MLEAF=0.5;MQ=42.0;MQ0=0;MQRankSum=-0.557;QD=13.94;ReadPosRankSum=-1.289	GT:AD:DP:GQ:PL	0/1:20,16:36:99:530,0,689
chrXIV	356828	.	G	A	946.77	PASS	AC=1;AF=0.5;AN=2;BaseQRankSum=-0.711;DP=57;Dels=0.0;FS=2.243;HaplotypeScore=0.9947;MLEAC=1;MLEAF=0.5;MQ=41.58;MQ0=0;MQRankSum=-2.022;QD=16.61;ReadPosRankSum=-0.104	GT:AD:DP:GQ:PL	0/1:27,30:57:99:975,0,847
chrXIV	356892	.	G	A	951.77	PASS	AC=1;AF=0.5;AN=2;BaseQRankSum=-0.955;DP=55;Dels=0.0;FS=0.0;HaplotypeScore=0.0;MLEAC=1;MLEAF=0.5;MQ=41.6;MQ0=0;MQRankSum=-0.211;QD=17.3;ReadPosRankSum=-0.854	GT:AD:DP:GQ:PL	0/1:25,30:55:99:980,0,824
chrXIV	359223	.	G	A	1571.77	PASS	AC=1;AF=0.5;AN=2;BaseQRankSum=-0.288;DP=75;Dels=0.01;FS=0.0;HaplotypeScore=0.9665;MLEAC=1;MLEAF=0.5;MQ=42.0;MQ0=0;MQRankSum=-0.93;QD=20.96;ReadPosRankSum=0.443	GT:AD:DP:GQ:PL	0/1:29,45:74:99:1600,0,897
chrXIV	361721	.	T	C	954.77	PASS	AC=1;AF=0.5;AN=2;BaseQRankSum=0.038;DP=60;Dels=0.0;FS=23.854;HaplotypeScore=0.9916;MLEAC=1;MLEAF=0.5;MQ=42.0;MQ0=0;MQRankSum=1.039;QD=15.91;ReadPosRankSum=-0.826	GT:AD:DP:GQ:PL	0/1:30,29:60:99:983,0,1022
chrXIV	366406	.	G	A	508.77	PASS	AC=1;AF=0.5;AN=2;BaseQRankSum=-0.375;DP=52;Dels=0.0;FS=4.176;HaplotypeScore=0.0;MLEAC=1;MLEAF=0.5;MQ=41.32;MQ0=0;MQRankSum=0.01;QD=9.78;ReadPosRankSum=-2.356	GT:AD:DP:GQ:PL	0/1:34,18:52:99:537,0,1105
chrXIV	371601	.	T	C	104.77	PASS	AC=1;AF=0.5;AN=2;BaseQRankSum=-2.062;DP=44;Dels=0.0;FS=48.186;HaplotypeScore=2.3838;MLEAC=1;MLEAF=0.5;MQ=41.87;MQ0=0;MQRankSum=-1.549;QD=2.38;ReadPosRankSum=-3.818	GT:AD:DP:GQ:PL	0/1:28,16:44:99:133,0,589
chrXIV	379613	.	G	A	976.77	PASS	AC=1;AF=0.5;AN=2;BaseQRankSum=0.885;DP=56;Dels=0.0;FS=3.608;HaplotypeScore=2.453;MLEAC=1;MLEAF=0.5;MQ=42.0;MQ0=0;MQRankSum=-0.279;QD=17.44;ReadPosRankSum=1.017	GT:AD:DP:GQ:PL	0/1:27,29:56:99:1005,0,909
chrXIV	384289	.	C	T	1105.77	PASS	AC=1;AF=0.5;AN=2;BaseQRankSum=0.013;DP=64;Dels=0.0;FS=8.414;HaplotypeScore=0.0;MLEAC=1;MLEAF=0.5;MQ=42.0;MQ0=0;MQRankSum=0.913;QD=17.28;ReadPosRankSum=0.766	GT:AD:DP:GQ:PL	0/1:31,33:64:99:1134,0,1057
chrXIV	387570	.	C	T	969.77	PASS	AC=1;AF=0.5;AN=2;BaseQRankSum=1.793;DP=44;Dels=0.0;FS=0.0;HaplotypeScore=0.0;MLEAC=1;MLEAF=0.5;MQ=42.0;MQ0=0;MQRankSum=0.134;QD=22.04;ReadPosRankSum=0.159	GT:AD:DP:GQ:PL	0/1:16,28:44:99:998,0,499
chrXIV	398298	.	A	G	1015.77	PASS	AC=1;AF=0.5;AN=2;BaseQRankSum=0.619;DP=56;Dels=0.0;FS=2.342;HaplotypeScore=0.0;MLEAC=1;MLEAF=0.5;MQ=41.59;MQ0=1;MQRankSum=-1.196;QD=18.14;ReadPosRankSum=-0.008	GT:AD:DP:GQ:PL	0/1:25,31:56:99:1044,0,715
chrXIV	402573	.	A	T	232.77	PASS	AC=1;AF=0.5;AN=2;BaseQRankSum=-0.532;DP=43;Dels=0.0;FS=49.938;HaplotypeScore=0.8321;MLEAC=1;MLEAF=0.5;MQ=42.0;MQ0=0;MQRankSum=0.647;QD=5.41;ReadPosRankSum=0.733	GT:AD:DP:GQ:PL	0/1:33,10:43:99:261,0,1177
chrXIV	410505	.	C	T	715.77	PASS	AC=1;AF=0.5;AN=2;BaseQRankSum=-0.036;DP=62;Dels=0.0;FS=12.426;HaplotypeScore=0.0;MLEAC=1;MLEAF=0.5;MQ=42.0;MQ0=0;MQRankSum=-0.224;QD=11.54;ReadPosRankSum=2.551	GT:AD:DP:GQ:PL	0/1:38,24:62:99:744,0,1339
chrXIV	416325	.	T	A	346.77	PASS	AC=1;AF=0.5;AN=2;BaseQRankSum=0.326;DP=40;Dels=0.0;FS=25.5;HaplotypeScore=1.6208;MLEAC=1;MLEAF=0.5;MQ=40.56;MQ0=0;MQRankSum=-2.538;QD=8.67;ReadPosRankSum=1.687	GT:AD:DP:GQ:PL	0/1:26,14:40:99:375,0,937
chrXIV	416326	.	A	T	345.77	PASS	AC=1;AF=0.5;AN=2;BaseQRankSum=-0.043;DP=40;Dels=0.0;FS=25.5;HaplotypeScore=1.6208;MLEAC=1;MLEAF=0.5;MQ=40.56;MQ0=0;MQRankSum=-2.793;QD=8.64;ReadPosRankSum=1.545	GT:AD:DP:GQ:PL	0/1:26,14:40:99:374,0,939
chrXIV	417455	.	A	T	377.77	PASS	AC=1;AF=0.5;AN=2;BaseQRankSum=0.313;DP=45;Dels=0.0;FS=46.481;HaplotypeScore=5.1414;MLEAC=1;MLEAF=0.5;MQ=40.42;MQ0=0;MQRankSum=0.814;QD=8.39;ReadPosRankSum=2.917	GT:AD:DP:GQ:PL	0/1:32,13:45:99:406,0,1053
chrXIV	417475	.	T	A	555.77	PASS	AC=1;AF=0.5;AN=2;BaseQRankSum=-0.805;DP=48;Dels=0.0;FS=41.945;HaplotypeScore=11.1013;MLEAC=1;MLEAF=0.5;MQ=40.95;MQ0=0;MQRankSum=-1.872;QD=11.58;ReadPosRankSum=4.067	GT:AD:DP:GQ:PL	0/1:28,20:48:99:584,0,995
chrXIV	419175	.	G	A	745.77	PASS	AC=1;AF=0.5;AN=2;BaseQRankSum=-0.621;DP=62;Dels=0.0;FS=2.251;HaplotypeScore=0.0;MLEAC=1;MLEAF=0.5;MQ=42.0;MQ0=0;MQRankSum=0.663;QD=12.03;ReadPosRankSum=-0.806	GT:AD:DP:GQ:PL	0/1:36,26:62:99:774,0,1221
chrXIV	430449	.	C	T	996.77	PASS	AC=1;AF=0.5;AN=2;BaseQRankSum=0.846;DP=66;Dels=0.0;FS=0.0;HaplotypeScore=0.0;MLEAC=1;MLEAF=0.5;MQ=42.0;MQ0=0;MQRankSum=-0.757;QD=15.1;ReadPosRankSum=0.718	GT:AD:DP:GQ:PL	0/1:33,33:66:99:1025,0,1072
chrXIV	436243	.	A	G	765.77	PASS	AC=1;AF=0.5;AN=2;BaseQRankSum=3.014;DP=59;Dels=0.0;FS=14.532;HaplotypeScore=0.0;MLEAC=1;MLEAF=0.5;MQ=42.0;MQ0=0;MQRankSum=-0.621;QD=12.98;ReadPosRankSum=1.557	GT:AD:DP:GQ:PL	0/1:34,25:59:99:794,0,1081
chrXIV	440789	.	C	T	756.77	PASS	AC=1;AF=0.5;AN=2;BaseQRankSum=-0.728;DP=60;Dels=0.0;FS=2.21;HaplotypeScore=0.0;MLEAC=1;MLEAF=0.5;MQ=42.0;MQ0=0;MQRankSum=-0.03;QD=12.61;ReadPosRankSum=1.441	GT:AD:DP:GQ:PL	0/1:33,27:60:99:785,0,1114
chrXIV	461078	.	G	A	997.77	PASS	AC=1;AF=0.5;AN=2;BaseQRankSum=0.2;DP=54;Dels=0.0;FS=0.0;HaplotypeScore=0.0;MLEAC=1;MLEAF=0.5;MQ=42.0;MQ0=0;MQRankSum=1.401;QD=18.48;ReadPosRankSum=0.426	GT:AD:DP:GQ:PL	0/1:24,30:54:99:1026,0,798
chrXIV	463035	.	C	T	1142.77	PASS	AC=1;AF=0.5;AN=2;BaseQRankSum=0.696;DP=63;Dels=0.0;FS=5.207;HaplotypeScore=0.0;MLEAC=1;MLEAF=0.5;MQ=42.0;MQ0=0;MQRankSum=0.117;QD=18.14;ReadPosRankSum=-1.565	GT:AD:DP:GQ:PL	0/1:29,34:63:99:1171,0,957
chrXIV	478444	.	A	G	1249.77	PASS	AC=1;AF=0.5;AN=2;BaseQRankSum=0.287;DP=74;Dels=0.0;FS=3.159;HaplotypeScore=0.8321;MLEAC=1;MLEAF=0.5;MQ=42.0;MQ0=0;MQRankSum=-0.038;QD=16.89;ReadPosRankSum=0.222	GT:AD:DP:GQ:PL	0/1:36,38:74:99:1278,0,1225
chrXIV	501884	.	T	C	1069.77	PASS	AC=1;AF=0.5;AN=2;BaseQRankSum=0.313;DP=68;Dels=0.0;FS=2.052;HaplotypeScore=0.0;MLEAC=1;MLEAF=0.5;MQ=42.0;MQ0=0;MQRankSum=1.38;QD=15.73;ReadPosRankSum=0.803	GT:AD:DP:GQ:PL	0/1:34,34:68:99:1098,0,1067
chrXIV	509992	.	T	C	660.77	PASS	AC=1;AF=0.5;AN=2;BaseQRankSum=-0.922;DP=51;Dels=0.0;FS=7.843;HaplotypeScore=0.0;MLEAC=1;MLEAF=0.5;MQ=42.0;MQ0=0;MQRankSum=-1.113;QD=12.96;ReadPosRankSum=-0.01	GT:AD:DP:GQ:PL	0/1:29,22:51:99:689,0,952
chrXIV	513822	.	T	C	752.77	PASS	AC=1;AF=0.5;AN=2;BaseQRankSum=1.486;DP=48;Dels=0.0;FS=4.168;HaplotypeScore=0.0;MLEAC=1;MLEAF=0.5;MQ=42.0;MQ0=0;MQRankSum=1.218;QD=15.68;ReadPosRankSum=0.784	GT:AD:DP:GQ:PL	0/1:25,23:48:99:781,0,821
chrXIV	534073	.	C	T	839.77	PASS	AC=1;AF=0.5;AN=2;BaseQRankSum=2.405;DP=59;Dels=0.0;FS=5.56;HaplotypeScore=0.734;MLEAC=1;MLEAF=0.5;MQ=41.97;MQ0=0;MQRankSum=-0.496;QD=14.23;ReadPosRankSum=0.481	GT:AD:DP:GQ:PL	0/1:33,26:59:99:868,0,1114
chrXIV	550786	.	C	T	807.77	PASS	AC=1;AF=0.5;AN=2;BaseQRankSum=1.588;DP=59;Dels=0.0;FS=3.611;HaplotypeScore=0.0;MLEAC=1;MLEAF=0.5;MQ=42.0;MQ0=0;MQRankSum=0.775;QD=13.69;ReadPosRankSum=-0.36	GT:AD:DP:GQ:PL	0/1:34,25:59:99:836,0,1182
chrXIV	568316	.	G	A	251.77	PASS	AC=1;AF=0.5;AN=2;BaseQRankSum=-4.553;DP=44;Dels=0.0;FS=50.186;HaplotypeScore=2.9596;MLEAC=1;MLEAF=0.5;MQ=41.66;MQ0=0;MQRankSum=-0.18;QD=5.72;ReadPosRankSum=1.878	GT:AD:DP:GQ:PL	0/1:31,13:44:99:280,0,1098
chrXIV	568317	.	C	A	209.77	PASS	AC=1;AF=0.5;AN=2;BaseQRankSum=-4.193;DP=44;Dels=0.0;FS=49.434;HaplotypeScore=2.9596;MLEAC=1;MLEAF=0.5;MQ=41.66;MQ0=0;MQRankSum=-0.849;QD=4.77;ReadPosRankSum=1.852	GT:AD:DP:GQ:PL	0/1:31,13:44:99:238,0,1063
chrXIV	590240	.	C	T	1077.77	PASS	AC=1;AF=0.5;AN=2;BaseQRankSum=0.834;DP=67;Dels=0.0;FS=0.952;HaplotypeScore=0.0;MLEAC=1;MLEAF=0.5;MQ=42.0;MQ0=0;MQRankSum=1.16;QD=16.09;ReadPosRankSum=-0.671	GT:AD:DP:GQ:PL	0/1:34,33:67:99:1106,0,1136
chrXIV	594614	.	C	T	736.77	PASS	AC=1;AF=0.5;AN=2;BaseQRankSum=0.027;DP=53;Dels=0.0;FS=2.391;HaplotypeScore=0.0;MLEAC=1;MLEAF=0.5;MQ=42.0;MQ0=0;MQRankSum=-1.081;QD=13.9;ReadPosRankSum=-1.599	GT:AD:DP:GQ:PL	0/1:29,24:53:99:765,0,918
chrXIV	597259	.	A	G	870.77	PASS	AC=1;AF=0.5;AN=2;BaseQRankSum=-0.892;DP=75;Dels=0.0;FS=1.976;HaplotypeScore=0.0;MLEAC=1;MLEAF=0.5;MQ=40.52;MQ0=0;MQRankSum=-0.643;QD=11.61;ReadPosRankSum=1.217	GT:AD:DP:GQ:PL	0/1:45,30:75:99:899,0,1509
chrXIV	598681	.	G	A	1424.77	PASS	AC=1;AF=0.5;AN=2;BaseQRankSum=1.483;DP=83;Dels=0.0;FS=7.337;HaplotypeScore=0.734;MLEAC=1;MLEAF=0.5;MQ=42.0;MQ0=0;MQRankSum=1.218;QD=17.17;ReadPosRankSum=0.433	GT:AD:DP:GQ:PL	0/1:39,44:83:99:1453,0,1246
chrXIV	609916	.	C	A	734.77	PASS	AC=1;AF=0.5;AN=2;BaseQRankSum=-0.03;DP=38;Dels=0.0;FS=57.095;HaplotypeScore=3.7686;MLEAC=1;MLEAF=0.5;MQ=41.61;MQ0=0;MQRankSum=-1.045;QD=19.34;ReadPosRankSum=0.926	GT:AD:DP:GQ:PL	0/1:15,23:38:99:763,0,397
chrXIV	615934	.	G	A	521.77	PASS	AC=1;AF=0.5;AN=2;BaseQRankSum=-0.313;DP=44;Dels=0.0;FS=0.0;HaplotypeScore=0.0;MLEAC=1;MLEAF=0.5;MQ=42.0;MQ0=0;MQRankSum=0.603;QD=11.86;ReadPosRankSum=0.651	GT:AD:DP:GQ:PL	0/1:27,17:44:99:550,0,956
chrXIV	618301	.	T	C	1051.77	PASS	AC=1;AF=0.5;AN=2;BaseQRankSum=-1.349;DP=54;Dels=0.0;FS=2.417;HaplotypeScore=0.0;MLEAC=1;MLEAF=0.5;MQ=42.0;MQ0=0;MQRankSum=-1.136;QD=19.48;ReadPosRankSum=0.532	GT:AD:DP:GQ:PL	0/1:21,33:54:99:1080,0,686
chrXIV	624624	.	C	T	971.77	PASS	AC=1;AF=0.5;AN=2;BaseQRankSum=-3.152;DP=55;Dels=0.0;FS=1.036;HaplotypeScore=0.0;MLEAC=1;MLEAF=0.5;MQ=42.0;MQ0=0;MQRankSum=0.33;QD=17.67;ReadPosRankSum=-0.025	GT:AD:DP:GQ:PL	0/1:25,30:55:99:1000,0,845
chrXIV	624754	.	G	A	1276.77	PASS	AC=1;AF=0.5;AN=2;BaseQRankSum=2.46;DP=74;Dels=0.0;FS=0.0;HaplotypeScore=0.0;MLEAC=1;MLEAF=0.5;MQ=42.0;MQ0=0;MQRankSum=0.114;QD=17.25;ReadPosRankSum=1.26	GT:AD:DP:GQ:PL	0/1:36,38:74:99:1305,0,1162
chrXIV	639792	.	A	T	499.77	PASS	AC=1;AF=0.5;AN=2;BaseQRankSum=-0.08;DP=45;Dels=0.0;FS=57.288;HaplotypeScore=1.6006;MLEAC=1;MLEAF=0.5;MQ=42.0;MQ0=0;MQRankSum=-1.115;QD=11.11;ReadPosRankSum=1.62	GT:AD:DP:GQ:PL	0/1:26,19:45:99:528,0,836
chrXIV	645129	.	T	C	930.77	PASS	AC=1;AF=0.5;AN=2;BaseQRankSum=-1.718;DP=62;Dels=0.0;FS=0.0;HaplotypeScore=0.9332;MLEAC=1;MLEAF=0.5;MQ=42.0;MQ0=0;MQRankSum=0.901;QD=15.01;ReadPosRankSum=1.309	GT:AD:DP:GQ:PL	0/1:31,31:62:99:959,0,1056
chrXIV	648965	.	G	A	854.77	PASS	AC=1;AF=0.5;AN=2;BaseQRankSum=1.93;DP=49;Dels=0.0;FS=0.0;HaplotypeScore=0.9995;MLEAC=1;MLEAF=0.5;MQ=42.0;MQ0=0;MQRankSum=-0.63;QD=17.44;ReadPosRankSum=-0.11	GT:AD:DP:GQ:PL	0/1:24,25:49:99:883,0,770
chrXIV	649375	.	T	C	681.77	PASS	AC=1;AF=0.5;AN=2;BaseQRankSum=-1.121;DP=52;Dels=0.0;FS=2.392;HaplotypeScore=0.0;MLEAC=1;MLEAF=0.5;MQ=42.0;MQ0=0;MQRankSum=-0.75;QD=13.11;ReadPosRankSum=0.324	GT:AD:DP:GQ:PL	0/1:30,22:52:99:710,0,1049
chrXIV	654503	.	G	A	1031.77	PASS	AC=1;AF=0.5;AN=2;BaseQRankSum=-1.425;DP=50;Dels=0.0;FS=0.0;HaplotypeScore=0.0;MLEAC=1;MLEAF=0.5;MQ=42.0;MQ0=0;MQRankSum=0.495;QD=20.64;ReadPosRankSum=-1.445	GT:AD:DP:GQ:PL	0/1:18,32:50:99:1060,0,571
chrXIV	656840	.	G	A	790.77	PASS	AC=1;AF=0.5;AN=2;BaseQRankSum=0.722;DP=58;Dels=0.0;FS=0.0;HaplotypeScore=0.734;MLEAC=1;MLEAF=0.5;MQ=42.0;MQ0=0;MQRankSum=0.816;QD=13.63;ReadPosRankSum=0.22	GT:AD:DP:GQ:PL	0/1:33,25:58:99:819,0,1125
chrXIV	679316	.	T	C	865.77	PASS	AC=1;AF=0.5;AN=2;BaseQRankSum=0.327;DP=59;Dels=0.0;FS=2.175;HaplotypeScore=0.0;MLEAC=1;MLEAF=0.5;MQ=42.0;MQ0=0;MQRankSum=-1.407;QD=14.67;ReadPosRankSum=0.525	GT:AD:DP:GQ:PL	0/1:32,27:59:99:894,0,1036
chrXIV	683343	.	C	T	862.77	PASS	AC=1;AF=0.5;AN=2;BaseQRankSum=0.193;DP=60;Dels=0.0;FS=0.992;HaplotypeScore=0.0;MLEAC=1;MLEAF=0.5;MQ=42.0;MQ0=0;MQRankSum=-0.089;QD=14.38;ReadPosRankSum=-0.163	GT:AD:DP:GQ:PL	0/1:33,27:60:99:891,0,1072
chrXIV	691037	.	C	T	988.77	PASS	AC=1;AF=0.5;AN=2;BaseQRankSum=0.174;DP=59;Dels=0.0;FS=2.3;HaplotypeScore=0.0;MLEAC=1;MLEAF=0.5;MQ=41.97;MQ0=0;MQRankSum=1.812;QD=16.76;ReadPosRankSum=-0.462	GT:AD:DP:GQ:PL	0/1:29,30:59:99:1017,0,970
chrXIV	694974	.	C	T	181.77	PASS	AC=1;AF=0.5;AN=2;BaseQRankSum=-0.44;DP=47;Dels=0.04;FS=44.648;HaplotypeScore=9.5248;MLEAC=1;MLEAF=0.5;MQ=41.53;MQ0=0;MQRankSum=1.064;QD=3.87;ReadPosRankSum=-1.66	GT:AD:DP:GQ:PL	0/1:36,9:45:99:210,0,1242
chrXIV	701299	.	A	G	1056.77	PASS	AC=1;AF=0.5;AN=2;BaseQRankSum=-1.314;DP=72;Dels=0.0;FS=0.907;HaplotypeScore=0.0;MLEAC=1;MLEAF=0.5;MQ=42.0;MQ0=0;MQRankSum=-2.262;QD=14.68;ReadPosRankSum=0.231	GT:AD:DP:GQ:PL	0/1:38,34:72:99:1085,0,1288
chrXIV	704900	.	G	A	1448.77	PASS	AC=1;AF=0.5;AN=2;BaseQRankSum=1.609;DP=78;Dels=0.0;FS=1.891;HaplotypeScore=0.0;MLEAC=1;MLEAF=0.5;MQ=42.0;MQ0=0;MQRankSum=0.947;QD=18.57;ReadPosRankSum=-0.115	GT:AD:DP:GQ:PL	0/1:36,42:78:99:1477,0,1202
chrXIV	706848	.	C	T	764.77	PASS	AC=1;AF=0.5;AN=2;BaseQRankSum=1.335;DP=56;Dels=0.0;FS=0.0;HaplotypeScore=0.0;MLEAC=1;MLEAF=0.5;MQ=42.0;MQ0=0;MQRankSum=-2.077;QD=13.66;ReadPosRankSum=1.302	GT:AD:DP:GQ:PL	0/1:31,25:56:99:793,0,1031
chrXIV	709602	.	A	G	741.77	PASS	AC=1;AF=0.5;AN=2;BaseQRankSum=-0.518;DP=58;Dels=0.0;FS=0.0;HaplotypeScore=0.0;MLEAC=1;MLEAF=0.5;MQ=42.0;MQ0=0;MQRankSum=-0.565;QD=12.79;ReadPosRankSum=2.23	GT:AD:DP:GQ:PL	0/1:33,25:58:99:770,0,1095
chrXIV	712358	.	C	T	892.77	PASS	AC=1;AF=0.5;AN=2;BaseQRankSum=-1.359;DP=62;Dels=0.0;FS=5.179;HaplotypeScore=0.734;MLEAC=1;MLEAF=0.5;MQ=42.0;MQ0=0;MQRankSum=-0.232;QD=14.4;ReadPosRankSum=-1.627	GT:AD:DP:GQ:PL	0/1:30,32:62:99:921,0,911
chrXIV	713591	.	C	T	929.77	PASS	AC=1;AF=0.5;AN=2;BaseQRankSum=-0.144;DP=59;Dels=0.0;FS=0.0;HaplotypeScore=0.0;MLEAC=1;MLEAF=0.5;MQ=42.0;MQ0=0;MQRankSum=0.053;QD=15.76;ReadPosRankSum=1.145	GT:AD:DP:GQ:PL	0/1:30,29:59:99:958,0,1009
chrXIV	722326	.	A	G	933.77	PASS	AC=1;AF=0.5;AN=2;BaseQRankSum=-2.686;DP=65;Dels=0.0;FS=7.653;HaplotypeScore=0.0;MLEAC=1;MLEAF=0.5;MQ=40.93;MQ0=0;MQRankSum=0.374;QD=14.37;ReadPosRankSum=-0.479	GT:AD:DP:GQ:PL	0/1:34,31:65:99:962,0,1159
chrXIV	729407	.	A	G	496.77	PASS	AC=1;AF=0.5;AN=2;BaseQRankSum=0.708;DP=43;Dels=0.0;FS=0.0;HaplotypeScore=0.0;MLEAC=1;MLEAF=0.5;MQ=42.0;MQ0=0;MQRankSum=0.807;QD=11.55;ReadPosRankSum=-0.211	GT:AD:DP:GQ:PL	0/1:26,17:43:99:525,0,851
chrXIV	735701	.	G	A	893.77	PASS	AC=1;AF=0.5;AN=2;BaseQRankSum=1.747;DP=54;Dels=0.0;FS=3.998;HaplotypeScore=0.0;MLEAC=1;MLEAF=0.5;MQ=42.0;MQ0=0;MQRankSum=0.138;QD=16.55;ReadPosRankSum=-1.747	GT:AD:DP:GQ:PL	0/1:27,27:54:99:922,0,822
chrXIV	744822	.	C	T	676.77	PASS	AC=1;AF=0.5;AN=2;BaseQRankSum=0.656;DP=51;Dels=0.0;FS=7.963;HaplotypeScore=0.0;MLEAC=1;MLEAF=0.5;MQ=42.0;MQ0=0;MQRankSum=0.884;QD=13.27;ReadPosRankSum=2.102	GT:AD:DP:GQ:PL	0/1:29,22:51:99:705,0,882
chrXIV	748326	.	G	A	740.77	PASS	AC=1;AF=0.5;AN=2;BaseQRankSum=-0.733;DP=59;Dels=0.0;FS=11.933;HaplotypeScore=0.0;MLEAC=1;MLEAF=0.5;MQ=42.0;MQ0=0;MQRankSum=-0.748;QD=12.56;ReadPosRankSum=-0.702	GT:AD:DP:GQ:PL	0/1:35,24:59:99:769,0,1175
chrXIV	758733	.	A	G	1097.77	PASS	AC=1;AF=0.5;AN=2;BaseQRankSum=1.443;DP=59;Dels=0.0;FS=1.03;HaplotypeScore=0.0;MLEAC=1;MLEAF=0.5;MQ=42.0;MQ0=0;MQRankSum=0.435;QD=18.61;ReadPosRankSum=-2.435	GT:AD:DP:GQ:PL	0/1:26,33:59:99:1126,0,834
chrXIV	778004	.	C	T	651.77	PASS	AC=1;AF=0.5;AN=2;BaseQRankSum=-1.449;DP=36;Dels=0.0;FS=0.0;HaplotypeScore=0.0;MLEAC=1;MLEAF=0.5;MQ=42.0;MQ0=0;MQRankSum=0.271;QD=18.1;ReadPosRankSum=-0.557	GT:AD:DP:GQ:PL	0/1:16,20:36:99:680,0,484
chrXV	124588	.	A	G	803.77	PASS	AC=1;AF=0.5;AN=2;BaseQRankSum=-0.392;DP=57;Dels=0.0;FS=3.749;HaplotypeScore=0.0;MLEAC=1;MLEAF=0.5;MQ=42.0;MQ0=0;MQRankSum=-0.647;QD=14.1;ReadPosRankSum=-0.583	GT:AD:DP:GQ:PL	0/1:30,27:57:99:832,0,980
chrXV	142146	.	G	A	1325.77	PASS	AC=1;AF=0.5;AN=2;BaseQRankSum=-0.731;DP=56;Dels=0.0;FS=4.13;HaplotypeScore=0.0;MLEAC=1;MLEAF=0.5;MQ=42.0;MQ0=0;MQRankSum=-0.748;QD=23.67;ReadPosRankSum=-0.695	GT:AD:DP:GQ:PL	0/1:17,39:56:99:1354,0,510
chrXV	147212	.	C	T	592.77	PASS	AC=1;AF=0.5;AN=2;BaseQRankSum=-1.565;DP=37;Dels=0.0;FS=1.378;HaplotypeScore=2.98;MLEAC=1;MLEAF=0.5;MQ=41.6;MQ0=0;MQRankSum=-0.805;QD=16.02;ReadPosRankSum=0.167	GT:AD:DP:GQ:PL	0/1:18,19:37:99:621,0,614
chrXV	148293	.	C	T	495.77	PASS	AC=1;AF=0.5;AN=2;BaseQRankSum=0.548;DP=41;Dels=0.0;FS=7.005;HaplotypeScore=0.0;MLEAC=1;MLEAF=0.5;MQ=42.0;MQ0=0;MQRankSum=-0.067;QD=12.09;ReadPosRankSum=1.109	GT:AD:DP:GQ:PL	0/1:25,16:41:99:524,0,801
chrXV	155195	.	G	T	258.77	PASS	AC=1;AF=0.5;AN=2;BaseQRankSum=-1.374;DP=48;Dels=0.0;FS=58.513;HaplotypeScore=0.8321;MLEAC=1;MLEAF=0.5;MQ=42.0;MQ0=0;MQRankSum=0.564;QD=5.39;ReadPosRankSum=0.147	GT:AD:DP:GQ:PL	0/1:37,11:48:99:287,0,1327
chrXV	193557	.	G	A	1041.77	PASS	AC=1;AF=0.5;AN=2;BaseQRankSum=-0.959;DP=67;Dels=0.0;FS=8.388;HaplotypeScore=0.0;MLEAC=1;MLEAF=0.5;MQ=42.0;MQ0=0;MQRankSum=-0.483;QD=15.55;ReadPosRankSum=1.06	GT:AD:DP:GQ:PL	0/1:34,33:67:99:1070,0,1138
chrXV	201005	.	A	G	1129.77	PASS	AC=1;AF=0.5;AN=2;BaseQRankSum=0.283;DP=58;Dels=0.0;FS=1.138;HaplotypeScore=0.0;MLEAC=1;MLEAF=0.5;MQ=41.31;MQ0=1;MQRankSum=-2.158;QD=19.48;ReadPosRankSum=-1.075	GT:AD:DP:GQ:PL	0/1:25,33:58:99:1158,0,768
chrXV	209537	.	C	T	775.77	PASS	AC=1;AF=0.5;AN=2;BaseQRankSum=-0.046;DP=52;Dels=0.0;FS=1.035;HaplotypeScore=0.0;MLEAC=1;MLEAF=0.5;MQ=42.0;MQ0=0;MQRankSum=-0.854;QD=14.92;ReadPosRankSum=-0.376	GT:AD:DP:GQ:PL	0/1:28,24:52:99:804,0,980
chrXV	210082	.	G	A	306.77	PASS	AC=1;AF=0.5;AN=2;BaseQRankSum=-1.331;DP=41;Dels=0.0;FS=2.807;HaplotypeScore=0.0;MLEAC=1;MLEAF=0.5;MQ=42.0;MQ0=0;MQRankSum=-0.883;QD=7.48;ReadPosRankSum=-0.574	GT:AD:DP:GQ:PL	0/1:28,13:41:99:335,0,940
chrXV	219934	.	C	T	469.77	PASS	AC=1;AF=0.5;AN=2;BaseQRankSum=-0.256;DP=44;Dels=0.0;FS=2.831;HaplotypeScore=0.0;MLEAC=1;MLEAF=0.5;MQ=42.0;MQ0=0;MQRankSum=-0.695;QD=10.68;ReadPosRankSum=0.744	GT:AD:DP:GQ:PL	0/1:28,16:44:99:498,0,969
chrXV	230164	.	G	A	1113.77	PASS	AC=1;AF=0.5;AN=2;BaseQRankSum=0.674;DP=54;Dels=0.0;FS=2.386;HaplotypeScore=0.0;MLEAC=1;MLEAF=0.5;MQ=42.0;MQ0=0;MQRankSum=0.994;QD=20.63;ReadPosRankSum=-0.461	GT:AD:DP:GQ:PL	0/1:21,33:54:99:1142,0,672
chrXV	232002	.	G	A	1159.77	PASS	AC=1;AF=0.5;AN=2;BaseQRankSum=-0.296;DP=67;Dels=0.0;FS=0.0;HaplotypeScore=0.7887;MLEAC=1;MLEAF=0.5;MQ=42.0;MQ0=0;MQRankSum=-2.2;QD=17.31;ReadPosRankSum=0.712	GT:AD:DP:GQ:PL	0/1:30,37:67:99:1188,0,875
chrXV	239164	.	C	T	1083.77	PASS	AC=1;AF=0.5;AN=2;BaseQRankSum=-0.801;DP=54;Dels=0.0;FS=2.363;HaplotypeScore=0.0;MLEAC=1;MLEAF=0.5;MQ=42.0;MQ0=0;MQRankSum=-0.537;QD=20.07;ReadPosRankSum=-0.607	GT:AD:DP:GQ:PL	0/1:22,32:54:99:1112,0,727
chrXV	241971	.	G	A	908.77	PASS	AC=1;AF=0.5;AN=2;BaseQRankSum=1.541;DP=59;Dels=0.0;FS=3.615;HaplotypeScore=0.0;MLEAC=1;MLEAF=0.5;MQ=42.0;MQ0=0;MQRankSum=-0.402;QD=15.4;ReadPosRankSum=0.235	GT:AD:DP:GQ:PL	0/1:31,28:59:99:937,0,1043
chrXV	254168	.	A	G	595.77	PASS	AC=1;AF=0.5;AN=2;BaseQRankSum=-0.603;DP=51;Dels=0.0;FS=1.083;HaplotypeScore=0.0;MLEAC=1;MLEAF=0.5;MQ=42.0;MQ0=0;MQRankSum=-0.909;QD=11.68;ReadPosRankSum=0.144	GT:AD:DP:GQ:PL	0/1:30,21:51:99:624,0,1044
chrXV	259852	.	C	T	1096.77	PASS	AC=1;AF=0.5;AN=2;BaseQRankSum=0.746;DP=67;Dels=0.0;FS=2.03;HaplotypeScore=0.7887;MLEAC=1;MLEAF=0.5;MQ=42.0;MQ0=0;MQRankSum=0.558;QD=16.37;ReadPosRankSum=1.097	GT:AD:DP:GQ:PL	0/1:33,34:67:99:1125,0,1128
chrXV	274825	.	C	T	815.77	PASS	AC=1;AF=0.5;AN=2;BaseQRankSum=0.716;DP=65;Dels=0.0;FS=5.094;HaplotypeScore=0.0;MLEAC=1;MLEAF=0.5;MQ=42.0;MQ0=0;MQRankSum=1.466;QD=12.55;ReadPosRankSum=1.573	GT:AD:DP:GQ:PL	0/1:39,26:65:99:844,0,1358
chrXV	287011	.	G	A	482.77	PASS	AC=1;AF=0.5;AN=2;BaseQRankSum=0.126;DP=33;Dels=0.0;FS=5.501;HaplotypeScore=0.0;MLEAC=1;MLEAF=0.5;MQ=42.0;MQ0=0;MQRankSum=-0.883;QD=14.63;ReadPosRankSum=-0.342	GT:AD:DP:GQ:PL	0/1:17,16:33:99:511,0,572
chrXV	289080	.	G	A	792.77	PASS	AC=1;AF=0.5;AN=2;BaseQRankSum=0.133;DP=58;Dels=0.0;FS=0.0;HaplotypeScore=0.0;MLEAC=1;MLEAF=0.5;MQ=42.0;MQ0=0;MQRankSum=0.852;QD=13.67;ReadPosRankSum=0.102	GT:AD:DP:GQ:PL	0/1:32,26:58:99:821,0,1092
chrXV	298046	.	C	T	1062.77	PASS	AC=1;AF=0.5;AN=2;BaseQRankSum=-1.349;DP=66;Dels=0.0;FS=0.984;HaplotypeScore=2.2019;MLEAC=1;MLEAF=0.5;MQ=42.0;MQ0=0;MQRankSum=0.964;QD=16.1;ReadPosRankSum=-0.976	GT:AD:DP:GQ:PL	0/1:31,35:66:99:1091,0,1014
chrXV	301201	.	G	A	527.77	PASS	AC=1;AF=0.5;AN=2;BaseQRankSum=1.502;DP=35;Dels=0.0;FS=1.32;HaplotypeScore=0.0;MLEAC=1;MLEAF=0.5;MQ=42.0;MQ0=0;MQRankSum=1.271;QD=15.08;ReadPosRankSum=1.403	GT:AD:DP:GQ:PL	0/1:18,17:35:99:556,0,558
chrXV	305481	.	C	T	688.77	PASS	AC=1;AF=0.5;AN=2;BaseQRankSum=-1.222;DP=44;Dels=0.0;FS=6.765;HaplotypeScore=0.0;MLEAC=1;MLEAF=0.5;MQ=42.0;MQ0=0;MQRankSum=0.282;QD=15.65;ReadPosRankSum=0.446	GT:AD:DP:GQ:PL	0/1:21,23:44:99:717,0,698
chrXV	309470	.	C	T	849.77	PASS	AC=1;AF=0.5;AN=2;BaseQRankSum=-1.232;DP=49;Dels=0.0;FS=8.132;HaplotypeScore=0.0;MLEAC=1;MLEAF=0.5;MQ=42.0;MQ0=0;MQRankSum=-1.593;QD=17.34;ReadPosRankSum=-0.671	GT:AD:DP:GQ:PL	0/1:23,26:49:99:878,0,796
chrXV	309820	.	C	T	573.77	PASS	AC=1;AF=0.5;AN=2;BaseQRankSum=0.228;DP=37;Dels=0.0;FS=0.0;HaplotypeScore=0.0;MLEAC=1;MLEAF=0.5;MQ=42.0;MQ0=0;MQRankSum=0.258;QD=15.51;ReadPosRankSum=0.41	GT:AD:DP:GQ:PL	0/1:19,18:37:99:602,0,602
chrXV	313107	.	T	C	638.77	PASS	AC=1;AF=0.5;AN=2;BaseQRankSum=-1.202;DP=49;Dels=0.0;FS=14.842;HaplotypeScore=0.0;MLEAC=1;MLEAF=0.5;MQ=42.0;MQ0=0;MQRankSum=-1.445;QD=13.04;ReadPosRankSum=-1.687	GT:AD:DP:GQ:PL	0/1:28,21:49:99:667,0,960
chrXV	317644	.	C	T	670.77	PASS	AC=1;AF=0.5;AN=2;BaseQRankSum=0.853;DP=45;Dels=0.0;FS=1.145;HaplotypeScore=0.0;MLEAC=1;MLEAF=0.5;MQ=42.0;MQ0=0;MQRankSum=0.444;QD=14.91;ReadPosRankSum=0.785	GT:AD:DP:GQ:PL	0/1:24,21:45:99:699,0,784
chrXV	318141	.	A	G	1313.77	PASS	AC=1;AF=0.5;AN=2;BaseQRankSum=-0.63;DP=60;Dels=0.0;FS=23.595;HaplotypeScore=0.734;MLEAC=1;MLEAF=0.5;MQ=42.0;MQ0=0;MQRankSum=-0.841;QD=21.9;ReadPosRankSum=1.337	GT:AD:DP:GQ:PL	0/1:11,49:60:99:1342,0,271
chrXV	357562	.	C	T	234.77	PASS	AC=1;AF=0.5;AN=2;BaseQRankSum=-0.354;DP=47;Dels=0.0;FS=1.373;HaplotypeScore=1.5226;MLEAC=1;MLEAF=0.5;MQ=40.95;MQ0=0;MQRankSum=0.744;QD=5.0;ReadPosRankSum=-0.012	GT:AD:DP:GQ:PL	0/1:35,12:47:99:263,0,1220
chrXV	358840	.	G	A	987.77	PASS	AC=1;AF=0.5;AN=2;BaseQRankSum=0.629;DP=59;Dels=0.0;FS=14.215;HaplotypeScore=0.0;MLEAC=1;MLEAF=0.5;MQ=42.0;MQ0=0;MQRankSum=0.099;QD=16.74;ReadPosRankSum=-2.888	GT:AD:DP:GQ:PL	0/1:29,30:59:99:1016,0,972
chrXV	362256	.	T	C	1044.77	PASS	AC=1;AF=0.5;AN=2;BaseQRankSum=0.84;DP=55;Dels=0.0;FS=3.794;HaplotypeScore=0.0;MLEAC=1;MLEAF=0.5;MQ=42.0;MQ0=0;MQRankSum=-0.569;QD=19.0;ReadPosRankSum=-0.636	GT:AD:DP:GQ:PL	0/1:24,31:55:99:1073,0,795
chrXV	362650	.	G	A	908.77	PASS	AC=1;AF=0.5;AN=2;BaseQRankSum=1.379;DP=53;Dels=0.0;FS=2.323;HaplotypeScore=0.0;MLEAC=1;MLEAF=0.5;MQ=42.0;MQ0=0;MQRankSum=-0.329;QD=17.15;ReadPosRankSum=0.916	GT:AD:DP:GQ:PL	0/1:26,27:53:99:937,0,876
chrXV	366079	.	T	C	1146.77	PASS	AC=1;AF=0.5;AN=2;BaseQRankSum=-0.238;DP=57;Dels=0.0;FS=3.786;HaplotypeScore=0.0;MLEAC=1;MLEAF=0.5;MQ=42.0;MQ0=0;MQRankSum=-2.188;QD=20.12;ReadPosRankSum=1.762	GT:AD:DP:GQ:PL	0/1:22,35:57:99:1175,0,728
chrXV	366555	.	G	A	959.77	PASS	AC=1;AF=0.5;AN=2;BaseQRankSum=-0.884;DP=51;Dels=0.0;FS=3.978;HaplotypeScore=0.0;MLEAC=1;MLEAF=0.5;MQ=42.0;MQ0=0;MQRankSum=-0.276;QD=18.82;ReadPosRankSum=-0.485	GT:AD:DP:GQ:PL	0/1:22,29:51:99:988,0,700
chrXV	382442	.	G	A	829.77	PASS	AC=1;AF=0.5;AN=2;BaseQRankSum=-0.535;DP=66;Dels=0.0;FS=6.725;HaplotypeScore=0.0;MLEAC=1;MLEAF=0.5;MQ=42.0;MQ0=0;MQRankSum=0.809;QD=12.57;ReadPosRankSum=0.209	GT:AD:DP:GQ:PL	0/1:39,27:66:99:858,0,1344
chrXV	384188	.	G	A	819.77	PASS	AC=1;AF=0.5;AN=2;BaseQRankSum=0.99;DP=49;Dels=0.0;FS=2.434;HaplotypeScore=0.0;MLEAC=1;MLEAF=0.5;MQ=42.0;MQ0=0;MQRankSum=0.67;QD=16.73;ReadPosRankSum=0.91	GT:AD:DP:GQ:PL	0/1:24,25:49:99:848,0,766
chrXV	385090	.	C	T	936.77	PASS	AC=1;AF=0.5;AN=2;BaseQRankSum=1.263;DP=56;Dels=0.0;FS=0.0;HaplotypeScore=0.0;MLEAC=1;MLEAF=0.5;MQ=42.0;MQ0=0;MQRankSum=0.082;QD=16.73;ReadPosRankSum=-0.476	GT:AD:DP:GQ:PL	0/1:27,29:56:99:965,0,846
chrXV	391096	.	G	A	781.77	PASS	AC=1;AF=0.5;AN=2;BaseQRankSum=2.263;DP=46;Dels=0.0;FS=0.0;HaplotypeScore=0.0;MLEAC=1;MLEAF=0.5;MQ=42.0;MQ0=0;MQRankSum=0.022;QD=16.99;ReadPosRankSum=0.483	GT:AD:DP:GQ:PL	0/1:23,23:46:99:810,0,772
chrXV	391498	.	C	T	1027.77	PASS	AC=1;AF=0.5;AN=2;BaseQRankSum=0.8;DP=69;Dels=0.0;FS=0.0;HaplotypeScore=0.0;MLEAC=1;MLEAF=0.5;MQ=42.0;MQ0=0;MQRankSum=-0.271;QD=14.9;ReadPosRankSum=-1.955	GT:AD:DP:GQ:PL	0/1:37,32:69:99:1056,0,1182
chrXV	397459	.	T	A	144.77	PASS	AC=1;AF=0.5;AN=2;BaseQRankSum=-2.49;DP=37;Dels=0.0;FS=41.091;HaplotypeScore=6.878;MLEAC=1;MLEAF=0.5;MQ=41.51;MQ0=0;MQRankSum=-0.277;QD=3.91;ReadPosRankSum=0.904	GT:AD:DP:GQ:PL	0/1:29,8:37:99:173,0,1001
chrXV	397479	.	G	A	100.77	PASS	AC=1;AF=0.5;AN=2;BaseQRankSum=-4.144;DP=36;Dels=0.0;FS=48.045;HaplotypeScore=1.9894;MLEAC=1;MLEAF=0.5;MQ=41.15;MQ0=0;MQRankSum=-0.352;QD=2.8;ReadPosRankSum=1.628	GT:AD:DP:GQ:PL	0/1:24,12:36:99:129,0,791
chrXV	397480	.	C	A	138.77	PASS	AC=1;AF=0.5;AN=2;BaseQRankSum=-3.607;DP=36;Dels=0.0;FS=51.055;HaplotypeScore=1.9894;MLEAC=1;MLEAF=0.5;MQ=41.15;MQ0=0;MQRankSum=0.386;QD=3.85;ReadPosRankSum=1.46	GT:AD:DP:GQ:PL	0/1:24,12:36:99:167,0,740
chrXV	417852	.	C	T	632.77	PASS	AC=1;AF=0.5;AN=2;BaseQRankSum=-0.188;DP=46;Dels=0.0;FS=4.24;HaplotypeScore=0.0;MLEAC=1;MLEAF=0.5;MQ=42.0;MQ0=0;MQRankSum=-0.476;QD=13.76;ReadPosRankSum=-0.033	GT:AD:DP:GQ:PL	0/1:26,20:46:99:661,0,902
chrXV	419606	.	C	T	835.77	PASS	AC=1;AF=0.5;AN=2;BaseQRankSum=-2.239;DP=50;Dels=0.0;FS=0.0;HaplotypeScore=0.0;MLEAC=1;MLEAF=0.5;MQ=42.0;MQ0=0;MQRankSum=-0.701;QD=16.72;ReadPosRankSum=-0.467	GT:AD:DP:GQ:PL	0/1:23,27:50:99:864,0,782
chrXV	421285	.	C	T	619.77	PASS	AC=1;AF=0.5;AN=2;BaseQRankSum=-1.659;DP=58;Dels=0.0;FS=3.864;HaplotypeScore=1.2434;MLEAC=1;MLEAF=0.5;MQ=42.0;MQ0=0;MQRankSum=-0.248;QD=10.69;ReadPosRankSum=-0.296	GT:AD:DP:GQ:PL	0/1:36,22:58:99:648,0,1221
chrXV	422172	.	C	T	753.77	PASS	AC=1;AF=0.5;AN=2;BaseQRankSum=0.992;DP=49;Dels=0.0;FS=4.022;HaplotypeScore=0.0;MLEAC=1;MLEAF=0.5;MQ=42.0;MQ0=0;MQRankSum=-0.07;QD=15.38;ReadPosRankSum=0.891	GT:AD:DP:GQ:PL	0/1:26,23:49:99:782,0,873
chrXV	438968	.	C	T	796.77	PASS	AC=1;AF=0.5;AN=2;BaseQRankSum=0.33;DP=48;Dels=0.0;FS=0.0;HaplotypeScore=0.734;MLEAC=1;MLEAF=0.5;MQ=42.0;MQ0=0;MQRankSum=0.124;QD=16.6;ReadPosRankSum=0.578	GT:AD:DP:GQ:PL	0/1:23,25:48:99:825,0,726
chrXV	439654	.	T	C	657.77	PASS	AC=1;AF=0.5;AN=2;BaseQRankSum=1.045;DP=46;Dels=0.0;FS=2.561;HaplotypeScore=0.0;MLEAC=1;MLEAF=0.5;MQ=42.0;MQ0=0;MQRankSum=0.077;QD=14.3;ReadPosRankSum=1.001	GT:AD:DP:GQ:PL	0/1:24,22:46:99:686,0,777
chrXV	441076	.	G	A	954.77	PASS	AC=1;AF=0.5;AN=2;BaseQRankSum=-0.626;DP=52;Dels=0.0;FS=2.414;HaplotypeScore=0.0;MLEAC=1;MLEAF=0.5;MQ=42.0;MQ0=0;MQRankSum=-0.995;QD=18.36;ReadPosRankSum=0.497	GT:AD:DP:GQ:PL	0/1:23,29:52:99:983,0,741
chrXV	448562	.	T	C	647.77	PASS	AC=1;AF=0.5;AN=2;BaseQRankSum=-1.83;DP=55;Dels=0.0;FS=0.0;HaplotypeScore=0.7887;MLEAC=1;MLEAF=0.5;MQ=42.0;MQ0=0;MQRankSum=2.019;QD=11.78;ReadPosRankSum=0.094	GT:AD:DP:GQ:PL	0/1:33,22:55:99:676,0,1120
chrXV	453688	.	C	T	1036.77	PASS	AC=1;AF=0.5;AN=2;BaseQRankSum=-1.384;DP=64;Dels=0.0;FS=4.802;HaplotypeScore=0.0;MLEAC=1;MLEAF=0.5;MQ=42.0;MQ0=0;MQRankSum=0.148;QD=16.2;ReadPosRankSum=-1.102	GT:AD:DP:GQ:PL	0/1:33,31:64:99:1065,0,1163
chrXV	456534	.	T	C	652.77	PASS	AC=1;AF=0.5;AN=2;BaseQRankSum=-0.265;DP=46;Dels=0.0;FS=0.0;HaplotypeScore=0.0;MLEAC=1;MLEAF=0.5;MQ=41.57;MQ0=0;MQRankSum=-1.213;QD=14.19;ReadPosRankSum=0.64	GT:AD:DP:GQ:PL	0/1:25,21:46:99:681,0,861
chrXV	456554	.	C	T	825.77	PASS	AC=1;AF=0.5;AN=2;BaseQRankSum=0.879;DP=45;Dels=0.0;FS=1.17;HaplotypeScore=0.0;MLEAC=1;MLEAF=0.5;MQ=41.61;MQ0=0;MQRankSum=-2.204;QD=18.35;ReadPosRankSum=0.468	GT:AD:DP:GQ:PL	0/1:20,25:45:99:854,0,650
chrXV	458226	.	C	T	720.77	PASS	AC=1;AF=0.5;AN=2;BaseQRankSum=0.486;DP=59;Dels=0.0;FS=7.136;HaplotypeScore=0.0;MLEAC=1;MLEAF=0.5;MQ=42.0;MQ0=0;MQRankSum=-1.69;QD=12.22;ReadPosRankSum=-0.054	GT:AD:DP:GQ:PL	0/1:35,24:59:99:749,0,1161
chrXV	459155	.	G	A	799.77	PASS	AC=1;AF=0.5;AN=2;BaseQRankSum=1.014;DP=46;Dels=0.0;FS=0.0;HaplotypeScore=0.0;MLEAC=1;MLEAF=0.5;MQ=42.0;MQ0=0;MQRankSum=0.022;QD=17.39;ReadPosRankSum=-2.646	GT:AD:DP:GQ:PL	0/1:21,25:46:99:828,0,619
chrXV	461268	.	C	T	873.77	PASS	AC=1;AF=0.5;AN=2;BaseQRankSum=1.646;DP=53;Dels=0.0;FS=5.608;HaplotypeScore=0.0;MLEAC=1;MLEAF=0.5;MQ=42.0;MQ0=0;MQRankSum=-0.827;QD=16.49;ReadPosRankSum=0.151	GT:AD:DP:GQ:PL	0/1:27,26:53:99:902,0,907
chrXV	466258	.	T	C	1041.77	PASS	AC=1;AF=0.5;AN=2;BaseQRankSum=3.235;DP=72;Dels=0.0;FS=0.0;HaplotypeScore=0.0;MLEAC=1;MLEAF=0.5;MQ=42.0;MQ0=0;MQRankSum=0.708;QD=14.47;ReadPosRankSum=-0.38	GT:AD:DP:GQ:PL	0/1:40,32:72:99:1070,0,1192
chrXV	480655	.	G	A	683.77	PASS	AC=1;AF=0.5;AN=2;BaseQRankSum=1.246;DP=51;Dels=0.0;FS=1.133;HaplotypeScore=0.0;MLEAC=1;MLEAF=0.5;MQ=42.0;MQ0=0;MQRankSum=-0.428;QD=13.41;ReadPosRankSum=0.181	GT:AD:DP:GQ:PL	0/1:29,22:51:99:712,0,900
chrXV	485020	.	C	T	919.77	PASS	AC=1;AF=0.5;AN=2;BaseQRankSum=0.108;DP=64;Dels=0.0;FS=11.173;HaplotypeScore=0.7887;MLEAC=1;MLEAF=0.5;MQ=42.0;MQ0=0;MQRankSum=-0.958;QD=14.37;ReadPosRankSum=0.499	GT:AD:DP:GQ:PL	0/1:35,29:64:99:948,0,1180
chrXV	491381	.	T	C	444.77	PASS	AC=1;AF=0.5;AN=2;BaseQRankSum=-0.447;DP=41;Dels=0.0;FS=0.0;HaplotypeScore=0.0;MLEAC=1;MLEAF=0.5;MQ=42.0;MQ0=0;MQRankSum=-1.096;QD=10.85;ReadPosRankSum=0.176	GT:AD:DP:GQ:PL	0/1:26,15:41:99:473,0,871
chrXV	494007	.	G	A	505.77	PASS	AC=1;AF=0.5;AN=2;BaseQRankSum=-0.722;DP=39;Dels=0.0;FS=1.243;HaplotypeScore=0.0;MLEAC=1;MLEAF=0.5;MQ=42.0;MQ0=0;MQRankSum=-1.544;QD=12.97;ReadPosRankSum=-0.637	GT:AD:DP:GQ:PL	0/1:22,17:39:99:534,0,726
chrXV	498418	.	G	A	824.77	PASS	AC=1;AF=0.5;AN=2;BaseQRankSum=0.53;DP=49;Dels=0.0;FS=2.463;HaplotypeScore=0.0;MLEAC=1;MLEAF=0.5;MQ=42.0;MQ0=0;MQRankSum=0.11;QD=16.83;ReadPosRankSum=-0.15	GT:AD:DP:GQ:PL	0/1:24,25:49:99:853,0,785
chrXV	502417	.	G	A	696.77	PASS	AC=1;AF=0.5;AN=2;BaseQRankSum=-0.143;DP=51;Dels=0.0;FS=0.0;HaplotypeScore=0.0;MLEAC=1;MLEAF=0.5;MQ=41.72;MQ0=0;MQRankSum=0.466;QD=13.66;ReadPosRankSum=-0.656	GT:AD:DP:GQ:PL	0/1:29,22:51:99:725,0,983
chrXV	503136	.	G	A	820.77	PASS	AC=1;AF=0.5;AN=2;BaseQRankSum=0.549;DP=52;Dels=0.0;FS=8.592;HaplotypeScore=0.0;MLEAC=1;MLEAF=0.5;MQ=42.0;MQ0=0;MQRankSum=-1.062;QD=15.78;ReadPosRankSum=0.183	GT:AD:DP:GQ:PL	0/1:27,25:52:99:849,0,921
chrXV	506251	.	T	C	1236.77	PASS	AC=1;AF=0.5;AN=2;BaseQRankSum=1.444;DP=67;Dels=0.0;FS=16.566;HaplotypeScore=0.0;MLEAC=1;MLEAF=0.5;MQ=42.0;MQ0=0;MQRankSum=0.271;QD=18.46;ReadPosRankSum=-0.258	GT:AD:DP:GQ:PL	0/1:30,37:67:99:1265,0,951
chrXV	507085	.	T	C	954.77	PASS	AC=1;AF=0.5;AN=2;BaseQRankSum=1.492;DP=52;Dels=0.0;FS=3.983;HaplotypeScore=0.0;MLEAC=1;MLEAF=0.5;MQ=42.0;MQ0=0;MQRankSum=-0.59;QD=18.36;ReadPosRankSum=0.221	GT:AD:DP:GQ:PL	0/1:23,29:52:99:983,0,700
chrXV	508287	.	G	A	592.77	PASS	AC=1;AF=0.5;AN=2;BaseQRankSum=0.07;DP=39;Dels=0.0;FS=2.886;HaplotypeScore=0.0;MLEAC=1;MLEAF=0.5;MQ=42.0;MQ0=0;MQRankSum=0.548;QD=15.2;ReadPosRankSum=0.267	GT:AD:DP:GQ:PL	0/1:20,19:39:99:621,0,663
chrXV	508837	.	C	T	1134.77	PASS	AC=1;AF=0.5;AN=2;BaseQRankSum=0.499;DP=69;Dels=0.0;FS=0.0;HaplotypeScore=0.0;MLEAC=1;MLEAF=0.5;MQ=42.0;MQ0=0;MQRankSum=0.439;QD=16.45;ReadPosRankSum=-0.223	GT:AD:DP:GQ:PL	0/1:32,37:69:99:1163,0,1008
chrXV	509754	.	C	T	1029.77	PASS	AC=1;AF=0.5;AN=2;BaseQRankSum=2.46;DP=65;Dels=0.0;FS=0.0;HaplotypeScore=0.0;MLEAC=1;MLEAF=0.5;MQ=42.0;MQ0=0;MQRankSum=-0.23;QD=15.84;ReadPosRankSum=0.794	GT:AD:DP:GQ:PL	0/1:33,32:65:99:1058,0,1009
chrXV	511275	.	T	C	757.77	PASS	AC=1;AF=0.5;AN=2;BaseQRankSum=-1.845;DP=48;Dels=0.0;FS=15.16;HaplotypeScore=0.0;MLEAC=1;MLEAF=0.5;MQ=42.0;MQ0=0;MQRankSum=-0.546;QD=15.79;ReadPosRankSum=0.588	GT:AD:DP:GQ:PL	0/1:24,24:48:99:786,0,833
chrXV	514079	.	T	C	822.77	PASS	AC=1;AF=0.5;AN=2;BaseQRankSum=1.028;DP=51;Dels=0.0;FS=0.0;HaplotypeScore=0.0;MLEAC=1;MLEAF=0.5;MQ=42.0;MQ0=0;MQRankSum=0.123;QD=16.13;ReadPosRankSum=1.425	GT:AD:DP:GQ:PL	0/1:24,27:51:99:851,0,685
chrXV	514590	.	G	A	774.77	PASS	AC=1;AF=0.5;AN=2;BaseQRankSum=1.541;DP=54;Dels=0.0;FS=3.899;HaplotypeScore=0.7887;MLEAC=1;MLEAF=0.5;MQ=42.0;MQ0=0;MQRankSum=-0.444;QD=14.35;ReadPosRankSum=-0.844	GT:AD:DP:GQ:PL	0/1:30,24:54:99:803,0,1001
chrXV	518420	.	A	G	936.77	PASS	AC=1;AF=0.5;AN=2;BaseQRankSum=0.451;DP=62;Dels=0.0;FS=2.143;HaplotypeScore=0.0;MLEAC=1;MLEAF=0.5;MQ=42.0;MQ0=0;MQRankSum=-0.056;QD=15.11;ReadPosRankSum=-0.155	GT:AD:DP:GQ:PL	0/1:33,29:62:99:965,0,1099
chrXV	521005	.	C	T	1086.77	PASS	AC=1;AF=0.5;AN=2;BaseQRankSum=0.626;DP=68;Dels=0.0;FS=3.35;HaplotypeScore=0.0;MLEAC=1;MLEAF=0.5;MQ=41.97;MQ0=0;MQRankSum=-1.068;QD=15.98;ReadPosRankSum=-0.896	GT:AD:DP:GQ:PL	0/1:35,33:68:99:1115,0,1156
chrXV	528152	.	G	A	100.77	PASS	AC=1;AF=0.5;AN=2;BaseQRankSum=-0.89;DP=25;Dels=0.0;FS=3.821;HaplotypeScore=1.4942;MLEAC=1;MLEAF=0.5;MQ=41.35;MQ0=0;MQRankSum=0.363;QD=4.03;ReadPosRankSum=-0.429	GT:AD:DP:GQ:PL	0/1:10,14:25:99:129,0,227
chrXV	531939	.	C	T	936.77	PASS	AC=1;AF=0.5;AN=2;BaseQRankSum=0.742;DP=53;Dels=0.0;FS=1.179;HaplotypeScore=0.0;MLEAC=1;MLEAF=0.5;MQ=42.0;MQ0=0;MQRankSum=-0.402;QD=17.67;ReadPosRankSum=1.188	GT:AD:DP:GQ:PL	0/1:24,29:53:99:965,0,761
chrXV	537811	.	C	T	723.77	PASS	AC=1;AF=0.5;AN=2;BaseQRankSum=1.227;DP=43;Dels=0.0;FS=2.704;HaplotypeScore=0.0;MLEAC=1;MLEAF=0.5;MQ=42.0;MQ0=0;MQRankSum=0.158;QD=16.83;ReadPosRankSum=0.644	GT:AD:DP:GQ:PL	0/1:21,22:43:99:752,0,702
chrXV	542284	.	G	A	591.77	PASS	AC=1;AF=0.5;AN=2;BaseQRankSum=-0.897;DP=46;Dels=0.0;FS=0.0;HaplotypeScore=0.0;MLEAC=1;MLEAF=0.5;MQ=41.96;MQ0=0;MQRankSum=0.211;QD=12.86;ReadPosRankSum=-0.1	GT:AD:DP:GQ:PL	0/1:26,20:46:99:620,0,882
chrXV	551357	.	A	G	1049.77	PASS	AC=1;AF=0.5;AN=2;BaseQRankSum=1.441;DP=68;Dels=0.0;FS=3.37;HaplotypeScore=0.0;MLEAC=1;MLEAF=0.5;MQ=42.0;MQ0=0;MQRankSum=-1.527;QD=15.44;ReadPosRankSum=0.288	GT:AD:DP:GQ:PL	0/1:34,34:68:99:1078,0,1007
chrXV	553174	.	C	T	1071.77	PASS	AC=1;AF=0.5;AN=2;BaseQRankSum=-0.257;DP=78;Dels=0.0;FS=1.873;HaplotypeScore=0.0;MLEAC=1;MLEAF=0.5;MQ=42.0;MQ0=0;MQRankSum=1.124;QD=13.74;ReadPosRankSum=0.176	GT:AD:DP:GQ:PL	0/1:44,34:78:99:1100,0,1483
chrXV	553411	.	T	C	417.77	PASS	AC=1;AF=0.5;AN=2;BaseQRankSum=0.268;DP=52;Dels=0.0;FS=50.999;HaplotypeScore=0.9947;MLEAC=1;MLEAF=0.5;MQ=41.73;MQ0=0;MQRankSum=-0.109;QD=8.03;ReadPosRankSum=1.081	GT:AD:DP:GQ:PL	0/1:36,16:52:99:446,0,1241
chrXV	555433	.	T	C	613.77	PASS	AC=1;AF=0.5;AN=2;BaseQRankSum=-0.727;DP=48;Dels=0.0;FS=1.127;HaplotypeScore=0.0;MLEAC=1;MLEAF=0.5;MQ=42.0;MQ0=0;MQRankSum=-0.769;QD=12.79;ReadPosRankSum=0.166	GT:AD:DP:GQ:PL	0/1:27,21:48:99:642,0,935
chrXV	569697	.	A	C	434.77	PASS	AC=1;AF=0.5;AN=2;BaseQRankSum=-3.42;DP=52;Dels=0.0;FS=56.206;HaplotypeScore=10.944;MLEAC=1;MLEAF=0.5;MQ=41.64;MQ0=0;MQRankSum=-1.271;QD=8.36;ReadPosRankSum=1.114	GT:AD:DP:GQ:PL	0/1:33,18:52:99:463,0,1118
chrXV	574514	.	G	A	1260.77	PASS	AC=1;AF=0.5;AN=2;BaseQRankSum=1.613;DP=67;Dels=0.0;FS=8.781;HaplotypeScore=0.0;MLEAC=1;MLEAF=0.5;MQ=42.0;MQ0=0;MQRankSum=2.347;QD=18.82;ReadPosRankSum=-0.373	GT:AD:DP:GQ:PL	0/1:29,38:67:99:1289,0,828
chrXV	574642	.	G	A	858.77	PASS	AC=1;AF=0.5;AN=2;BaseQRankSum=0.187;DP=58;Dels=0.0;FS=2.224;HaplotypeScore=0.0;MLEAC=1;MLEAF=0.5;MQ=42.0;MQ0=0;MQRankSum=-0.405;QD=14.81;ReadPosRankSum=0.249	GT:AD:DP:GQ:PL	0/1:31,27:58:99:887,0,1033
chrXV	578633	.	G	A	729.77	PASS	AC=1;AF=0.5;AN=2;BaseQRankSum=-2.01;DP=52;Dels=0.0;FS=10.467;HaplotypeScore=0.0;MLEAC=1;MLEAF=0.5;MQ=42.0;MQ0=0;MQRankSum=-0.67;QD=14.03;ReadPosRankSum=-0.872	GT:AD:DP:GQ:PL	0/1:28,24:52:99:758,0,954
chrXV	581309	.	C	T	1061.77	PASS	AC=1;AF=0.5;AN=2;BaseQRankSum=1.308;DP=66;Dels=0.0;FS=0.978;HaplotypeScore=0.0;MLEAC=1;MLEAF=0.5;MQ=42.0;MQ0=0;MQRankSum=0.18;QD=16.09;ReadPosRankSum=0.757	GT:AD:DP:GQ:PL	0/1:33,33:66:99:1090,0,1038
chrXV	582067	.	G	A	1002.77	PASS	AC=1;AF=0.5;AN=2;BaseQRankSum=-2.861;DP=54;Dels=0.0;FS=0.0;HaplotypeScore=0.0;MLEAC=1;MLEAF=0.5;MQ=42.0;MQ0=0;MQRankSum=1.928;QD=18.57;ReadPosRankSum=-0.678	GT:AD:DP:GQ:PL	0/1:22,32:54:99:1031,0,733
chrXV	582307	.	C	T	714.77	PASS	AC=1;AF=0.5;AN=2;BaseQRankSum=-0.216;DP=45;Dels=0.0;FS=4.246;HaplotypeScore=0.0;MLEAC=1;MLEAF=0.5;MQ=42.0;MQ0=0;MQRankSum=0.443;QD=15.88;ReadPosRankSum=0.079	GT:AD:DP:GQ:PL	0/1:22,23:45:99:743,0,712
chrXV	583233	.	G	A	1160.77	PASS	AC=1;AF=0.5;AN=2;BaseQRankSum=-0.943;DP=57;Dels=0.0;FS=0.0;HaplotypeScore=0.0;MLEAC=1;MLEAF=0.5;MQ=42.0;MQ0=0;MQRankSum=-0.123;QD=20.36;ReadPosRankSum=-0.861	GT:AD:DP:GQ:PL	0/1:22,35:57:99:1189,0,714
chrXV	586140	.	G	A	1164.77	PASS	AC=1;AF=0.5;AN=2;BaseQRankSum=1.241;DP=64;Dels=0.0;FS=2.043;HaplotypeScore=0.0;MLEAC=1;MLEAF=0.5;MQ=42.0;MQ0=0;MQRankSum=-0.89;QD=18.2;ReadPosRankSum=-0.526	GT:AD:DP:GQ:PL	0/1:29,35:64:99:1193,0,924
chrXV	587390	.	C	T	636.77	PASS	AC=1;AF=0.5;AN=2;BaseQRankSum=0.048;DP=36;Dels=0.0;FS=1.32;HaplotypeScore=0.0;MLEAC=1;MLEAF=0.5;MQ=42.0;MQ0=0;MQRankSum=0.271;QD=17.69;ReadPosRankSum=-0.271	GT:AD:DP:GQ:PL	0/1:16,20:36:99:665,0,513
chrXV	591840	.	C	T	827.77	PASS	AC=1;AF=0.5;AN=2;BaseQRankSum=1.148;DP=62;Dels=0.0;FS=6.819;HaplotypeScore=0.0;MLEAC=1;MLEAF=0.5;MQ=42.0;MQ0=0;MQRankSum=-0.663;QD=13.35;ReadPosRankSum=-1.148	GT:AD:DP:GQ:PL	0/1:36,26:62:99:856,0,1201
chrXV	625709	.	G	A	951.77	PASS	AC=1;AF=0.5;AN=2;BaseQRankSum=2.361;DP=53;Dels=0.0;FS=5.91;HaplotypeScore=0.0;MLEAC=1;MLEAF=0.5;MQ=42.0;MQ0=0;MQRankSum=0.561;QD=17.96;ReadPosRankSum=0.009	GT:AD:DP:GQ:PL	0/1:25,28:53:99:980,0,781
chrXV	637160	.	G	A	1200.77	PASS	AC=1;AF=0.5;AN=2;BaseQRankSum=0.151;DP=64;Dels=0.0;FS=0.0;HaplotypeScore=0.0;MLEAC=1;MLEAF=0.5;MQ=42.0;MQ0=0;MQRankSum=0.234;QD=18.76;ReadPosRankSum=0.151	GT:AD:DP:GQ:PL	0/1:25,39:64:99:1229,0,763
chrXV	639195	.	C	T	582.77	PASS	AC=1;AF=0.5;AN=2;BaseQRankSum=1.799;DP=40;Dels=0.0;FS=0.0;HaplotypeScore=0.734;MLEAC=1;MLEAF=0.5;MQ=41.95;MQ0=0;MQRankSum=0.527;QD=14.57;ReadPosRankSum=0.744	GT:AD:DP:GQ:PL	0/1:20,20:40:99:611,0,564
chrXV	641343	.	C	T	1107.77	PASS	AC=1;AF=0.5;AN=2;BaseQRankSum=-1.438;DP=65;Dels=0.0;FS=3.38;HaplotypeScore=0.0;MLEAC=1;MLEAF=0.5;MQ=42.0;MQ0=0;MQRankSum=0.401;QD=17.04;ReadPosRankSum=-1.044	GT:AD:DP:GQ:PL	0/1:31,34:65:99:1136,0,1046
chrXV	642954	.	C	T	633.77	PASS	AC=1;AF=0.5;AN=2;BaseQRankSum=-1.861;DP=52;Dels=0.0;FS=0.0;HaplotypeScore=0.0;MLEAC=1;MLEAF=0.5;MQ=42.0;MQ0=0;MQRankSum=1.327;QD=12.19;ReadPosRankSum=0.59	GT:AD:DP:GQ:PL	0/1:29,23:52:99:662,0,993
chrXV	654473	.	C	T	999.77	PASS	AC=1;AF=0.5;AN=2;BaseQRankSum=-2.182;DP=58;Dels=0.0;FS=0.972;HaplotypeScore=0.0;MLEAC=1;MLEAF=0.5;MQ=42.0;MQ0=0;MQRankSum=0.514;QD=17.24;ReadPosRankSum=-0.655	GT:AD:DP:GQ:PL	0/1:27,31:58:99:1028,0,915
chrXV	660630	.	C	T	1073.77	PASS	AC=1;AF=0.5;AN=2;BaseQRankSum=-0.18;DP=72;Dels=0.0;FS=3.204;HaplotypeScore=0.0;MLEAC=1;MLEAF=0.5;MQ=42.0;MQ0=0;MQRankSum=-0.496;QD=14.91;ReadPosRankSum=-0.789	GT:AD:DP:GQ:PL	0/1:37,35:72:99:1102,0,1189
chrXV	675005	.	A	C	2185.77	PASS	AC=2;AF=1.0;AN=2;BaseQRankSum=0.203;DP=65;Dels=0.0;FS=0.0;HaplotypeScore=0.9996;MLEAC=2;MLEAF=1.0;MQ=41.01;MQ0=0;MQRankSum=-0.891;QD=33.63;ReadPosRankSum=2.642	GT:AD:DP:GQ:PL	1/1:3,62:65:75:2214,75,0
chrXV	675006	.	C	A	2174.77	PASS	AC=2;AF=1.0;AN=2;BaseQRankSum=0.951;DP=62;Dels=0.0;FS=0.0;HaplotypeScore=0.9996;MLEAC=2;MLEAF=1.0;MQ=40.96;MQ0=0;MQRankSum=-0.623;QD=31.63;ReadPosRankSum=2.887	GT:AD:DP:GQ:PL	1/1:3,59:62:69:2203,69,0
chrXV	683774	.	G	A	606.77	PASS	AC=1;AF=0.5;AN=2;BaseQRankSum=-1.631;DP=44;Dels=0.0;FS=0.0;HaplotypeScore=0.0;MLEAC=1;MLEAF=0.5;MQ=41.96;MQ0=0;MQRankSum=0.411;QD=13.79;ReadPosRankSum=-0.599	GT:AD:DP:GQ:PL	0/1:22,22:44:99:635,0,687
chrXV	684212	.	G	A	626.77	PASS	AC=1;AF=0.5;AN=2;BaseQRankSum=-1.057;DP=43;Dels=0.0;FS=2.623;HaplotypeScore=0.0;MLEAC=1;MLEAF=0.5;MQ=42.0;MQ0=0;MQRankSum=-0.377;QD=14.58;ReadPosRankSum=-0.182	GT:AD:DP:GQ:PL	0/1:21,22:43:99:655,0,700
[truncated: 52,583 more chars]
