# Supplementary material for: Disruption of Transcriptional Coactivator Sub1 Leads to Genome-Wide Re-distribution of Clustered Mutations Induced by APOBEC in Active Yeast Genes
Source: PLoS Genet. 2015 May 5;11(5):e1005217. doi: 10.1371/journal.pgen.1005217 (PMC4420506; doi:10.1371/journal.pgen.1005217)
Supplement: S1 Dataset — (ZIP) [file pgen.1005217.s001.zip › HAP_sub1/N081-LAN210_sub1KanMX-Can-HAP-NA-RUN6.vcf]

##fileformat=VCFv4.1
##FILTER=<ID=LowQual,Description="Low quality">
##FILTER=<ID=ambigious_snp,Description="QD < 2.000000 || FS > 60.000000 || MQ < 40.000000 || HaplotypeScore > 13.000000 || MappingQualityRankSum < -12.500000 || ReadPosRankSum < -8.000000">
##FORMAT=<ID=AD,Number=.,Type=Integer,Description="Allelic depths for the ref and alt alleles in the order listed">
##FORMAT=<ID=DP,Number=1,Type=Integer,Description="Approximate read depth (reads with MQ=255 or with bad mates are filtered)">
##FORMAT=<ID=GQ,Number=1,Type=Integer,Description="Genotype Quality">
##FORMAT=<ID=GT,Number=1,Type=String,Description="Genotype">
##FORMAT=<ID=PL,Number=G,Type=Integer,Description="Normalized, Phred-scaled likelihoods for genotypes as defined in the VCF specification">
##GATKCommandLine=<ID=SelectVariants,Version=3.2-0-g289df4b,Date="Thu Sep 04 00:04:14 MSK 2014",Epoch=1409774654815,CommandLineOptions="analysis_type=SelectVariants input_file=[] showFullBamList=false read_buffer_size=null phone_home=AWS gatk_key=null tag=NA read_filter=[] intervals=null excludeIntervals=null interval_set_rule=UNION interval_merging=ALL interval_padding=0 reference_sequence=/home/mahajrod/genetics/desaminases/data/LAN210_v0.10m/LAN210_v0.10m.fasta nonDeterministicRandomSeed=false disableDithering=false maxRuntime=-1 maxRuntimeUnits=MINUTES downsampling_type=BY_SAMPLE downsample_to_fraction=null downsample_to_coverage=1000 baq=OFF baqGapOpenPenalty=40.0 refactor_NDN_cigar_string=false fix_misencoded_quality_scores=false allow_potentially_misencoded_quality_scores=false useOriginalQualities=false defaultBaseQualities=-1 performanceLog=null BQSR=null quantize_quals=0 disable_indel_quals=false emit_original_quals=false preserve_qscores_less_than=6 globalQScorePrior=-1.0 validation_strictness=SILENT remove_program_records=false keep_program_records=false sample_rename_mapping_file=null unsafe=null disable_auto_index_creation_and_locking_when_reading_rods=false num_threads=1 num_cpu_threads_per_data_thread=1 num_io_threads=0 monitorThreadEfficiency=false num_bam_file_handles=null read_group_black_list=null pedigree=[] pedigreeString=[] pedigreeValidationType=STRICT allow_intervals_with_unindexed_bam=false generateShadowBCF=false variant_index_type=DYNAMIC_SEEK variant_index_parameter=-1 logging_level=INFO log_to_file=null help=false version=false variant=(RodBinding name=variant source=N081-LAN210_sub1KanMX-Can-HAP-NA-RUN6_GATK_filtered_SNP.vcf) discordance=(RodBinding name= source=UNBOUND) concordance=(RodBinding name= source=UNBOUND) out=org.broadinstitute.gatk.engine.io.stubs.VariantContextWriterStub no_cmdline_in_header=org.broadinstitute.gatk.engine.io.stubs.VariantContextWriterStub sites_only=org.broadinstitute.gatk.engine.io.stubs.VariantContextWriterStub bcf=org.broadinstitute.gatk.engine.io.stubs.VariantContextWriterStub sample_name=[] sample_expressions=null sample_file=null exclude_sample_name=[] exclude_sample_file=[] select_expressions=[] excludeNonVariants=false excludeFiltered=true restrictAllelesTo=ALL keepOriginalAC=false mendelianViolation=false mendelianViolationQualThreshold=0.0 select_random_fraction=0.0 remove_fraction_genotypes=0.0 selectTypeToInclude=[] keepIDs=null fullyDecode=false forceGenotypesDecode=false justRead=false maxIndelSize=2147483647 ALLOW_NONOVERLAPPING_COMMAND_LINE_SAMPLES=false filter_reads_with_N_cigar=false filter_mismatching_base_and_quals=false filter_bases_not_stored=false">
##INFO=<ID=AC,Number=A,Type=Integer,Description="Allele count in genotypes, for each ALT allele, in the same order as listed">
##INFO=<ID=AF,Number=A,Type=Float,Description="Allele Frequency, for each ALT allele, in the same order as listed">
##INFO=<ID=AN,Number=1,Type=Integer,Description="Total number of alleles in called genotypes">
##INFO=<ID=BaseQRankSum,Number=1,Type=Float,Description="Z-score from Wilcoxon rank sum test of Alt Vs. Ref base qualities">
##INFO=<ID=DP,Number=1,Type=Integer,Description="Approximate read depth; some reads may have been filtered">
##INFO=<ID=DS,Number=0,Type=Flag,Description="Were any of the samples downsampled?">
##INFO=<ID=Dels,Number=1,Type=Float,Description="Fraction of Reads Containing Spanning Deletions">
##INFO=<ID=FS,Number=1,Type=Float,Description="Phred-scaled p-value using Fisher's exact test to detect strand bias">
##INFO=<ID=HaplotypeScore,Number=1,Type=Float,Description="Consistency of the site with at most two segregating haplotypes">
##INFO=<ID=InbreedingCoeff,Number=1,Type=Float,Description="Inbreeding coefficient as estimated from the genotype likelihoods per-sample when compared against the Hardy-Weinberg expectation">
##INFO=<ID=MLEAC,Number=A,Type=Integer,Description="Maximum likelihood expectation (MLE) for the allele counts (not necessarily the same as the AC), for each ALT allele, in the same order as listed">
##INFO=<ID=MLEAF,Number=A,Type=Float,Description="Maximum likelihood expectation (MLE) for the allele frequency (not necessarily the same as the AF), for each ALT allele, in the same order as listed">
##INFO=<ID=MQ,Number=1,Type=Float,Description="RMS Mapping Quality">
##INFO=<ID=MQ0,Number=1,Type=Integer,Description="Total Mapping Quality Zero Reads">
##INFO=<ID=MQRankSum,Number=1,Type=Float,Description="Z-score From Wilcoxon rank sum test of Alt vs. Ref read mapping qualities">
##INFO=<ID=QD,Number=1,Type=Float,Description="Variant Confidence/Quality by Depth">
##INFO=<ID=RPA,Number=.,Type=Integer,Description="Number of times tandem repeat unit is repeated, for each allele (including reference)">
##INFO=<ID=RU,Number=1,Type=String,Description="Tandem repeat unit (bases)">
##INFO=<ID=ReadPosRankSum,Number=1,Type=Float,Description="Z-score from Wilcoxon rank sum test of Alt vs. Ref read position bias">
##INFO=<ID=STR,Number=0,Type=Flag,Description="Variant is a short tandem repeat">
##contig=<ID=chrI,length=198855>
##contig=<ID=chrII,length=810456>
##contig=<ID=chrIII,length=316501>
##contig=<ID=chrIV,length=1516959>
##contig=<ID=chrV,length=570663>
##contig=<ID=chrVI,length=270116>
##contig=<ID=chrVII,length=1084724>
##contig=<ID=chrVIII,length=557320>
##contig=<ID=chrIX,length=433988>
##contig=<ID=chrX,length=745688>
##contig=<ID=chrXI,length=666767>
##contig=<ID=chrXII,length=1065113>
##contig=<ID=chrXIII,length=917121>
##contig=<ID=chrXIV,length=784078>
##contig=<ID=chrXV,length=1078147>
##contig=<ID=chrXVI,length=943466>
##contig=<ID=mt,length=85611>
##reference=file:///home/mahajrod/genetics/desaminases/data/LAN210_v0.10m/LAN210_v0.10m.fasta
##source=SelectVariants
#CHROM	POS	ID	REF	ALT	QUAL	FILTER	INFO	FORMAT	N081-LAN210_sub1KanMX-Can-HAP-NA-RUN6
chrI	33656	.	G	A	386.77	PASS	AC=1;AF=0.5;AN=2;BaseQRankSum=1.268;DP=30;Dels=0.0;FS=3.544;HaplotypeScore=0.0;MLEAC=1;MLEAF=0.5;MQ=41.03;MQ0=0;MQRankSum=0.436;QD=12.89;ReadPosRankSum=-0.229	GT:AD:DP:GQ:PL	0/1:16,14:30:99:415,0,535
chrI	37897	.	C	T	396.77	PASS	AC=1;AF=0.5;AN=2;BaseQRankSum=0.364;DP=27;Dels=0.0;FS=1.527;HaplotypeScore=0.0;MLEAC=1;MLEAF=0.5;MQ=42.0;MQ0=0;MQRankSum=-1.092;QD=14.7;ReadPosRankSum=0.073	GT:AD:DP:GQ:PL	0/1:13,14:27:99:425,0,412
chrI	39496	.	A	G	208.77	PASS	AC=1;AF=0.5;AN=2;BaseQRankSum=0.815;DP=18;Dels=0.0;FS=1.958;HaplotypeScore=0.0;MLEAC=1;MLEAF=0.5;MQ=42.0;MQ0=0;MQRankSum=-1.359;QD=11.6;ReadPosRankSum=-0.453	GT:AD:DP:GQ:PL	0/1:11,7:18:99:237,0,399
chrI	39769	.	C	T	134.77	PASS	AC=1;AF=0.5;AN=2;BaseQRankSum=0.717;DP=11;Dels=0.0;FS=0.0;HaplotypeScore=0.0;MLEAC=1;MLEAF=0.5;MQ=42.0;MQ0=0;MQRankSum=-0.825;QD=12.25;ReadPosRankSum=0.143	GT:AD:DP:GQ:PL	0/1:6,5:11:99:163,0,198
chrI	49847	.	C	T	331.77	PASS	AC=1;AF=0.5;AN=2;BaseQRankSum=1.569;DP=23;Dels=0.0;FS=0.0;HaplotypeScore=0.0;MLEAC=1;MLEAF=0.5;MQ=41.83;MQ0=0;MQRankSum=-0.462;QD=14.42;ReadPosRankSum=-1.077	GT:AD:DP:GQ:PL	0/1:12,11:23:99:360,0,359
chrI	54303	.	C	T	358.77	PASS	AC=1;AF=0.5;AN=2;BaseQRankSum=0.463;DP=24;Dels=0.0;FS=1.569;HaplotypeScore=0.0;MLEAC=1;MLEAF=0.5;MQ=42.0;MQ0=0;MQRankSum=0.348;QD=14.95;ReadPosRankSum=-0.579	GT:AD:DP:GQ:PL	0/1:11,13:24:99:387,0,345
chrI	64263	.	G	A	177.77	PASS	AC=1;AF=0.5;AN=2;BaseQRankSum=0.439;DP=17;Dels=0.0;FS=4.752;HaplotypeScore=0.0;MLEAC=1;MLEAF=0.5;MQ=42.0;MQ0=0;MQRankSum=-0.634;QD=10.46;ReadPosRankSum=0.146	GT:AD:DP:GQ:PL	0/1:10,7:17:99:206,0,324
chrI	75886	.	G	A	495.77	PASS	AC=1;AF=0.5;AN=2;BaseQRankSum=-0.869;DP=32;Dels=0.0;FS=2.991;HaplotypeScore=0.0;MLEAC=1;MLEAF=0.5;MQ=41.88;MQ0=0;MQRankSum=-0.378;QD=15.49;ReadPosRankSum=-2.304	GT:AD:DP:GQ:PL	0/1:15,17:32:99:524,0,514
chrI	76197	.	G	A	227.77	PASS	AC=1;AF=0.5;AN=2;BaseQRankSum=-1.111;DP=18;Dels=0.0;FS=2.527;HaplotypeScore=0.0;MLEAC=1;MLEAF=0.5;MQ=42.0;MQ0=0;MQRankSum=0.933;QD=12.65;ReadPosRankSum=-0.311	GT:AD:DP:GQ:PL	0/1:10,8:18:99:256,0,344
chrI	78106	.	G	A	240.77	PASS	AC=1;AF=0.5;AN=2;BaseQRankSum=-0.648;DP=15;Dels=0.0;FS=2.796;HaplotypeScore=0.0;MLEAC=1;MLEAF=0.5;MQ=40.03;MQ0=0;MQRankSum=1.355;QD=16.05;ReadPosRankSum=-1.355	GT:AD:DP:GQ:PL	0/1:6,9:15:99:269,0,187
chrI	78349	.	G	A	446.77	PASS	AC=1;AF=0.5;AN=2;BaseQRankSum=-1.631;DP=28;Dels=0.0;FS=0.0;HaplotypeScore=0.0;MLEAC=1;MLEAF=0.5;MQ=42.0;MQ0=0;MQRankSum=-0.069;QD=15.96;ReadPosRankSum=-0.712	GT:AD:DP:GQ:PL	0/1:14,14:28:99:475,0,455
chrI	87482	.	G	A	286.77	PASS	AC=1;AF=0.5;AN=2;BaseQRankSum=-0.341;DP=23;Dels=0.0;FS=1.804;HaplotypeScore=0.0;MLEAC=1;MLEAF=0.5;MQ=42.0;MQ0=0;MQRankSum=0.589;QD=12.47;ReadPosRankSum=-1.892	GT:AD:DP:GQ:PL	0/1:13,10:23:99:315,0,435
chrI	91047	.	G	A	399.77	PASS	AC=1;AF=0.5;AN=2;BaseQRankSum=1.088;DP=22;Dels=0.0;FS=5.328;HaplotypeScore=0.0;MLEAC=1;MLEAF=0.5;MQ=42.0;MQ0=0;MQRankSum=-0.956;QD=18.17;ReadPosRankSum=-1.022	GT:AD:DP:GQ:PL	0/1:10,12:22:99:428,0,305
chrI	99160	.	A	G	315.77	PASS	AC=1;AF=0.5;AN=2;BaseQRankSum=0.821;DP=26;Dels=0.0;FS=3.682;HaplotypeScore=0.0;MLEAC=1;MLEAF=0.5;MQ=42.0;MQ0=0;MQRankSum=-1.231;QD=12.14;ReadPosRankSum=-1.795	GT:AD:DP:GQ:PL	0/1:13,13:26:99:344,0,397
chrI	101524	.	T	C	287.77	PASS	AC=1;AF=0.5;AN=2;BaseQRankSum=-1.122;DP=17;Dels=0.0;FS=0.0;HaplotypeScore=0.0;MLEAC=1;MLEAF=0.5;MQ=42.0;MQ0=0;MQRankSum=0.537;QD=16.93;ReadPosRankSum=-0.634	GT:AD:DP:GQ:PL	0/1:7,10:17:99:316,0,241
chrI	105648	.	C	T	167.77	PASS	AC=1;AF=0.5;AN=2;BaseQRankSum=-0.328;DP=18;Dels=0.0;FS=1.952;HaplotypeScore=0.0;MLEAC=1;MLEAF=0.5;MQ=42.0;MQ0=0;MQRankSum=0.328;QD=9.32;ReadPosRankSum=0.047	GT:AD:DP:GQ:PL	0/1:12,6:18:99:196,0,404
chrI	105730	.	C	T	213.77	PASS	AC=1;AF=0.5;AN=2;BaseQRankSum=-0.473;DP=16;Dels=0.0;FS=0.0;HaplotypeScore=0.0;MLEAC=1;MLEAF=0.5;MQ=42.0;MQ0=0;MQRankSum=-0.473;QD=13.36;ReadPosRankSum=-1.418	GT:AD:DP:GQ:PL	0/1:8,8:16:99:242,0,240
chrI	110186	.	C	T	182.77	PASS	AC=1;AF=0.5;AN=2;BaseQRankSum=0.847;DP=16;Dels=0.0;FS=0.0;HaplotypeScore=0.0;MLEAC=1;MLEAF=0.5;MQ=42.0;MQ0=0;MQRankSum=-0.953;QD=11.42;ReadPosRankSum=0.847	GT:AD:DP:GQ:PL	0/1:9,7:16:99:211,0,284
chrI	116832	.	G	A	361.77	PASS	AC=1;AF=0.5;AN=2;BaseQRankSum=0.553;DP=17;Dels=0.0;FS=4.771;HaplotypeScore=0.0;MLEAC=1;MLEAF=0.5;MQ=42.0;MQ0=0;MQRankSum=0.754;QD=21.28;ReadPosRankSum=1.055	GT:AD:DP:GQ:PL	0/1:6,11:17:99:390,0,187
chrI	117874	.	T	C	208.77	PASS	AC=1;AF=0.5;AN=2;BaseQRankSum=0.442;DP=18;Dels=0.0;FS=0.0;HaplotypeScore=0.0;MLEAC=1;MLEAF=0.5;MQ=42.0;MQ0=0;MQRankSum=0.795;QD=11.6;ReadPosRankSum=0.088	GT:AD:DP:GQ:PL	0/1:9,9:18:99:237,0,310
chrI	124701	.	G	A	274.77	PASS	AC=1;AF=0.5;AN=2;BaseQRankSum=-1.013;DP=25;Dels=0.0;FS=0.0;HaplotypeScore=0.0;MLEAC=1;MLEAF=0.5;MQ=42.0;MQ0=0;MQRankSum=0.082;QD=10.99;ReadPosRankSum=-0.794	GT:AD:DP:GQ:PL	0/1:14,11:25:99:303,0,474
chrI	130646	.	G	A	307.77	PASS	AC=1;AF=0.5;AN=2;BaseQRankSum=0.041;DP=19;Dels=0.0;FS=1.984;HaplotypeScore=0.0;MLEAC=1;MLEAF=0.5;MQ=41.25;MQ0=0;MQRankSum=-0.537;QD=16.2;ReadPosRankSum=-0.702	GT:AD:DP:GQ:PL	0/1:8,11:19:99:336,0,229
chrI	133401	.	G	A	262.77	PASS	AC=1;AF=0.5;AN=2;BaseQRankSum=-0.382;DP=11;Dels=0.0;FS=6.264;HaplotypeScore=0.0;MLEAC=1;MLEAF=0.5;MQ=42.0;MQ0=0;MQRankSum=-2.262;QD=23.89;ReadPosRankSum=1.106	GT:AD:DP:GQ:PL	0/1:3,8:11:90:291,0,90
chrI	138299	.	A	G	292.77	PASS	AC=1;AF=0.5;AN=2;BaseQRankSum=1.022;DP=22;Dels=0.0;FS=10.041;HaplotypeScore=0.0;MLEAC=1;MLEAF=0.5;MQ=42.0;MQ0=0;MQRankSum=-0.231;QD=13.31;ReadPosRankSum=0.824	GT:AD:DP:GQ:PL	0/1:12,10:22:99:321,0,360
chrI	154351	.	C	T	142.77	PASS	AC=1;AF=0.5;AN=2;BaseQRankSum=-1.268;DP=10;Dels=0.0;FS=0.0;HaplotypeScore=0.0;MLEAC=1;MLEAF=0.5;MQ=42.0;MQ0=0;MQRankSum=0.676;QD=14.28;ReadPosRankSum=0.103	GT:AD:DP:GQ:PL	0/1:5,5:10:99:171,0,177
chrI	191053	.	G	A	348.77	PASS	AC=1;AF=0.5;AN=2;BaseQRankSum=-1.147;DP=23;Dels=0.0;FS=0.0;HaplotypeScore=0.0;MLEAC=1;MLEAF=0.5;MQ=41.38;MQ0=0;MQRankSum=0.155;QD=15.16;ReadPosRankSum=0.527	GT:AD:DP:GQ:PL	0/1:10,13:23:99:377,0,324
chrI	192292	.	A	T	870.77	PASS	AC=2;AF=1.0;AN=2;DP=22;Dels=0.0;FS=0.0;HaplotypeScore=0.0;MLEAC=2;MLEAF=1.0;MQ=42.0;MQ0=0;QD=31.49	GT:AD:DP:GQ:PL	1/1:0,22:22:66:899,66,0
chrI	194295	.	C	T	229.77	PASS	AC=1;AF=0.5;AN=2;BaseQRankSum=0.6;DP=12;Dels=0.0;FS=6.264;HaplotypeScore=0.0;MLEAC=1;MLEAF=0.5;MQ=40.76;MQ0=0;MQRankSum=1.134;QD=19.15;ReadPosRankSum=-0.536	GT:AD:DP:GQ:PL	0/1:4,8:12:99:258,0,115
chrI	195804	.	C	T	251.77	PASS	AC=1;AF=0.5;AN=2;BaseQRankSum=0.144;DP=17;Dels=0.0;FS=4.752;HaplotypeScore=0.0;MLEAC=1;MLEAF=0.5;MQ=42.0;MQ0=0;MQRankSum=-1.299;QD=14.81;ReadPosRankSum=-0.529	GT:AD:DP:GQ:PL	0/1:8,9:17:99:280,0,273
chrII	23730	.	G	A	250.77	PASS	AC=1;AF=0.5;AN=2;BaseQRankSum=0.722;DP=17;Dels=0.0;FS=4.752;HaplotypeScore=0.0;MLEAC=1;MLEAF=0.5;MQ=42.0;MQ0=0;MQRankSum=0.241;QD=14.75;ReadPosRankSum=-0.048	GT:AD:DP:GQ:PL	0/1:8,9:17:99:279,0,266
chrII	26462	.	C	T	394.77	PASS	AC=1;AF=0.5;AN=2;BaseQRankSum=0.737;DP=28;Dels=0.0;FS=1.549;HaplotypeScore=0.0;MLEAC=1;MLEAF=0.5;MQ=42.0;MQ0=0;MQRankSum=0.092;QD=14.1;ReadPosRankSum=0.737	GT:AD:DP:GQ:PL	0/1:13,15:28:99:423,0,432
chrII	46932	.	C	T	218.77	PASS	AC=1;AF=0.5;AN=2;BaseQRankSum=1.588;DP=16;Dels=0.0;FS=2.331;HaplotypeScore=0.0;MLEAC=1;MLEAF=0.5;MQ=42.0;MQ0=0;MQRankSum=0.318;QD=13.67;ReadPosRankSum=0.0	GT:AD:DP:GQ:PL	0/1:9,7:16:99:247,0,251
chrII	48396	.	C	T	324.77	PASS	AC=1;AF=0.5;AN=2;BaseQRankSum=-0.68;DP=25;Dels=0.0;FS=1.58;HaplotypeScore=0.0;MLEAC=1;MLEAF=0.5;MQ=42.0;MQ0=0;MQRankSum=-1.278;QD=12.99;ReadPosRankSum=-1.169	GT:AD:DP:GQ:PL	0/1:13,12:25:99:353,0,400
chrII	54166	.	G	A	304.77	PASS	AC=1;AF=0.5;AN=2;BaseQRankSum=1.721;DP=18;Dels=0.0;FS=1.913;HaplotypeScore=0.0;MLEAC=1;MLEAF=0.5;MQ=40.86;MQ0=0;MQRankSum=-1.902;QD=16.93;ReadPosRankSum=-1.268	GT:AD:DP:GQ:PL	0/1:7,11:18:99:333,0,245
chrII	78083	.	A	G	223.77	PASS	AC=1;AF=0.5;AN=2;BaseQRankSum=-0.929;DP=12;Dels=0.0;FS=0.0;HaplotypeScore=0.0;MLEAC=1;MLEAF=0.5;MQ=42.0;MQ0=0;MQRankSum=-0.536;QD=18.65;ReadPosRankSum=-0.825	GT:AD:DP:GQ:PL	0/1:4,8:12:99:252,0,132
chrII	85536	.	G	A	159.77	PASS	AC=1;AF=0.5;AN=2;BaseQRankSum=0.833;DP=19;Dels=0.0;FS=0.0;HaplotypeScore=0.0;MLEAC=1;MLEAF=0.5;MQ=42.0;MQ0=0;MQRankSum=1.009;QD=8.41;ReadPosRankSum=1.184	GT:AD:DP:GQ:PL	0/1:13,6:19:99:188,0,482
chrII	85828	.	G	A	280.77	PASS	AC=1;AF=0.5;AN=2;BaseQRankSum=-0.694;DP=19;Dels=0.0;FS=0.0;HaplotypeScore=0.0;MLEAC=1;MLEAF=0.5;MQ=42.0;MQ0=0;MQRankSum=-2.164;QD=14.78;ReadPosRankSum=-0.939	GT:AD:DP:GQ:PL	0/1:9,10:19:99:309,0,313
chrII	88392	.	C	T	517.77	PASS	AC=1;AF=0.5;AN=2;BaseQRankSum=1.202;DP=29;Dels=0.0;FS=0.0;HaplotypeScore=1.5774;MLEAC=1;MLEAF=0.5;MQ=42.0;MQ0=0;MQRankSum=0.731;QD=17.85;ReadPosRankSum=0.495	GT:AD:DP:GQ:PL	0/1:9,20:29:99:546,0,182
chrII	100616	.	A	G	280.77	PASS	AC=1;AF=0.5;AN=2;BaseQRankSum=1.505;DP=25;Dels=0.0;FS=1.583;HaplotypeScore=0.0;MLEAC=1;MLEAF=0.5;MQ=42.0;MQ0=0;MQRankSum=-0.027;QD=11.23;ReadPosRankSum=-1.122	GT:AD:DP:GQ:PL	0/1:14,11:25:99:309,0,424
chrII	114216	.	G	A	411.77	PASS	AC=1;AF=0.5;AN=2;BaseQRankSum=-0.303;DP=16;Dels=0.0;FS=0.0;HaplotypeScore=0.0;MLEAC=1;MLEAF=0.5;MQ=42.0;MQ0=0;MQRankSum=-1.395;QD=25.74;ReadPosRankSum=1.637	GT:AD:DP:GQ:PL	0/1:4,12:16:99:440,0,116
chrII	114594	.	G	A	328.77	PASS	AC=1;AF=0.5;AN=2;BaseQRankSum=-0.684;DP=25;Dels=0.0;FS=3.831;HaplotypeScore=0.0;MLEAC=1;MLEAF=0.5;MQ=42.0;MQ0=0;MQRankSum=-2.053;QD=13.15;ReadPosRankSum=-0.411	GT:AD:DP:GQ:PL	0/1:14,11:25:99:357,0,392
chrII	116711	.	G	A	225.77	PASS	AC=1;AF=0.5;AN=2;BaseQRankSum=-0.028;DP=25;Dels=0.0;FS=0.0;HaplotypeScore=0.0;MLEAC=1;MLEAF=0.5;MQ=42.0;MQ0=0;MQRankSum=0.878;QD=9.03;ReadPosRankSum=-0.481	GT:AD:DP:GQ:PL	0/1:16,9:25:99:254,0,479
chrII	142202	.	C	T	422.77	PASS	AC=1;AF=0.5;AN=2;BaseQRankSum=1.623;DP=24;Dels=0.0;FS=4.216;HaplotypeScore=0.0;MLEAC=1;MLEAF=0.5;MQ=41.15;MQ0=0;MQRankSum=-0.153;QD=17.62;ReadPosRankSum=1.562	GT:AD:DP:GQ:PL	0/1:8,16:24:99:451,0,229
chrII	151990	.	C	T	204.77	PASS	AC=1;AF=0.5;AN=2;BaseQRankSum=0.978;DP=21;Dels=0.0;FS=0.0;HaplotypeScore=0.0;MLEAC=1;MLEAF=0.5;MQ=41.81;MQ0=0;MQRankSum=-1.557;QD=9.75;ReadPosRankSum=-0.109	GT:AD:DP:GQ:PL	0/1:13,8:21:99:233,0,476
chrII	152439	.	G	A	266.77	PASS	AC=1;AF=0.5;AN=2;BaseQRankSum=-1.511;DP=19;Dels=0.0;FS=1.829;HaplotypeScore=0.0;MLEAC=1;MLEAF=0.5;MQ=42.0;MQ0=0;MQRankSum=0.531;QD=14.04;ReadPosRankSum=0.449	GT:AD:DP:GQ:PL	0/1:10,9:19:99:295,0,348
chrII	153553	.	C	T	108.77	PASS	AC=1;AF=0.5;AN=2;BaseQRankSum=1.307;DP=9;Dels=0.0;FS=0.0;HaplotypeScore=0.0;MLEAC=1;MLEAF=0.5;MQ=41.78;MQ0=0;MQRankSum=0.0;QD=12.09;ReadPosRankSum=-0.729	GT:AD:DP:GQ:PL	0/1:5,4:9:99:137,0,163
chrII	155722	.	C	T	251.77	PASS	AC=1;AF=0.5;AN=2;BaseQRankSum=-0.722;DP=17;Dels=0.0;FS=1.957;HaplotypeScore=0.0;MLEAC=1;MLEAF=0.5;MQ=41.16;MQ0=0;MQRankSum=1.203;QD=14.81;ReadPosRankSum=0.241	GT:AD:DP:GQ:PL	0/1:9,8:17:99:280,0,305
chrII	156007	.	G	A	378.77	PASS	AC=1;AF=0.5;AN=2;BaseQRankSum=-0.718;DP=19;Dels=0.0;FS=0.0;HaplotypeScore=0.0;MLEAC=1;MLEAF=0.5;MQ=41.79;MQ0=0;MQRankSum=-0.803;QD=19.94;ReadPosRankSum=-1.31	GT:AD:DP:GQ:PL	0/1:7,12:19:99:407,0,167
chrII	158811	.	C	T	456.77	PASS	AC=1;AF=0.5;AN=2;BaseQRankSum=2.453;DP=19;Dels=0.0;FS=4.713;HaplotypeScore=0.0;MLEAC=1;MLEAF=0.5;MQ=41.79;MQ0=0;MQRankSum=-0.694;QD=24.04;ReadPosRankSum=0.046	GT:AD:DP:GQ:PL	0/1:5,14:19:99:485,0,109
chrII	159088	.	C	T	236.77	PASS	AC=1;AF=0.5;AN=2;BaseQRankSum=-1.588;DP=17;Dels=0.0;FS=0.0;HaplotypeScore=0.0;MLEAC=1;MLEAF=0.5;MQ=42.0;MQ0=0;MQRankSum=-1.78;QD=13.93;ReadPosRankSum=0.144	GT:AD:DP:GQ:PL	0/1:8,9:17:99:265,0,279
chrII	161984	.	C	T	201.77	PASS	AC=1;AF=0.5;AN=2;BaseQRankSum=0.362;DP=18;Dels=0.0;FS=0.0;HaplotypeScore=0.0;MLEAC=1;MLEAF=0.5;MQ=42.0;MQ0=0;MQRankSum=0.906;QD=11.21;ReadPosRankSum=0.543	GT:AD:DP:GQ:PL	0/1:11,7:18:99:230,0,395
chrII	162791	.	C	T	220.84	PASS	AC=2;AF=1.0;AN=2;DP=6;Dels=0.0;FS=0.0;HaplotypeScore=0.0;MLEAC=2;MLEAF=1.0;MQ=41.67;MQ0=0;QD=25.2	GT:AD:DP:GQ:PL	1/1:0,6:6:18:249,18,0
chrII	180992	.	G	A	217.77	PASS	AC=1;AF=0.5;AN=2;BaseQRankSum=1.107;DP=17;Dels=0.0;FS=2.392;HaplotypeScore=2.9985;MLEAC=1;MLEAF=0.5;MQ=41.77;MQ0=0;MQRankSum=0.625;QD=12.81;ReadPosRankSum=-0.529	GT:AD:DP:GQ:PL	0/1:9,8:17:99:246,0,281
chrII	192226	.	C	T	120.77	PASS	AC=1;AF=0.5;AN=2;BaseQRankSum=-2.141;DP=17;Dels=0.0;FS=28.543;HaplotypeScore=6.2398;MLEAC=1;MLEAF=0.5;MQ=41.16;MQ0=0;MQRankSum=-0.058;QD=7.1;ReadPosRankSum=-0.521	GT:AD:DP:GQ:PL	0/1:9,7:17:99:149,0,237
chrII	229334	.	C	T	263.77	PASS	AC=1;AF=0.5;AN=2;BaseQRankSum=-0.133;DP=18;Dels=0.0;FS=5.035;HaplotypeScore=0.0;MLEAC=1;MLEAF=0.5;MQ=42.0;MQ0=0;MQRankSum=0.044;QD=14.65;ReadPosRankSum=0.933	GT:AD:DP:GQ:PL	0/1:8,10:18:99:292,0,282
chrII	276903	.	G	A	284.77	PASS	AC=1;AF=0.5;AN=2;BaseQRankSum=0.591;DP=26;Dels=0.0;FS=5.734;HaplotypeScore=0.0;MLEAC=1;MLEAF=0.5;MQ=42.0;MQ0=0;MQRankSum=-0.129;QD=10.95;ReadPosRankSum=1.157	GT:AD:DP:GQ:PL	0/1:14,12:26:99:313,0,423
chrII	284820	.	C	T	452.77	PASS	AC=1;AF=0.5;AN=2;BaseQRankSum=1.244;DP=30;Dels=0.0;FS=8.443;HaplotypeScore=1.9866;MLEAC=1;MLEAF=0.5;MQ=41.51;MQ0=0;MQRankSum=0.498;QD=15.09;ReadPosRankSum=0.332	GT:AD:DP:GQ:PL	0/1:15,15:30:99:481,0,501
chrII	312313	.	C	T	334.77	PASS	AC=1;AF=0.5;AN=2;BaseQRankSum=-1.702;DP=21;Dels=0.0;FS=1.719;HaplotypeScore=0.0;MLEAC=1;MLEAF=0.5;MQ=42.0;MQ0=0;MQRankSum=0.616;QD=15.94;ReadPosRankSum=0.036	GT:AD:DP:GQ:PL	0/1:8,13:21:99:363,0,276
chrII	325702	.	C	T	393.77	PASS	AC=1;AF=0.5;AN=2;BaseQRankSum=-0.899;DP=23;Dels=0.0;FS=10.02;HaplotypeScore=0.0;MLEAC=1;MLEAF=0.5;MQ=42.0;MQ0=0;MQRankSum=0.465;QD=17.12;ReadPosRankSum=-1.085	GT:AD:DP:GQ:PL	0/1:10,13:23:99:422,0,305
chrII	354057	.	A	G	355.77	PASS	AC=1;AF=0.5;AN=2;BaseQRankSum=0.24;DP=29;Dels=0.0;FS=1.455;HaplotypeScore=0.0;MLEAC=1;MLEAF=0.5;MQ=42.0;MQ0=0;MQRankSum=-0.546;QD=12.27;ReadPosRankSum=0.327	GT:AD:DP:GQ:PL	0/1:15,14:29:99:384,0,505
chrII	356343	.	T	C	390.77	PASS	AC=1;AF=0.5;AN=2;BaseQRankSum=0.868;DP=22;Dels=0.0;FS=0.0;HaplotypeScore=0.0;MLEAC=1;MLEAF=0.5;MQ=40.64;MQ0=0;MQRankSum=0.2;QD=17.76;ReadPosRankSum=2.738	GT:AD:DP:GQ:PL	0/1:9,13:22:99:419,0,252
chrII	361424	.	C	T	170.77	PASS	AC=1;AF=0.5;AN=2;BaseQRankSum=-1.493;DP=13;Dels=0.0;FS=9.89;HaplotypeScore=0.0;MLEAC=1;MLEAF=0.5;MQ=42.0;MQ0=0;MQRankSum=0.101;QD=13.14;ReadPosRankSum=-0.935	GT:AD:DP:GQ:PL	0/1:7,6:13:99:199,0,252
chrII	367465	.	C	T	201.77	PASS	AC=1;AF=0.5;AN=2;BaseQRankSum=-0.683;DP=16;Dels=0.0;FS=0.0;HaplotypeScore=0.0;MLEAC=1;MLEAF=0.5;MQ=42.0;MQ0=0;MQRankSum=-1.103;QD=12.61;ReadPosRankSum=-0.368	GT:AD:DP:GQ:PL	0/1:8,8:16:99:230,0,277
chrII	379206	.	C	T	176.77	PASS	AC=1;AF=0.5;AN=2;BaseQRankSum=-0.754;DP=17;Dels=0.0;FS=1.913;HaplotypeScore=0.0;MLEAC=1;MLEAF=0.5;MQ=42.0;MQ0=0;MQRankSum=-0.754;QD=10.4;ReadPosRankSum=-1.357	GT:AD:DP:GQ:PL	0/1:11,6:17:99:205,0,295
chrII	416119	.	G	A	404.77	PASS	AC=1;AF=0.5;AN=2;BaseQRankSum=0.484;DP=23;Dels=0.0;FS=4.619;HaplotypeScore=0.0;MLEAC=1;MLEAF=0.5;MQ=42.0;MQ0=0;MQRankSum=0.29;QD=17.6;ReadPosRankSum=0.032	GT:AD:DP:GQ:PL	0/1:8,15:23:99:433,0,258
chrII	437944	.	C	T	450.77	PASS	AC=1;AF=0.5;AN=2;BaseQRankSum=1.48;DP=23;Dels=0.0;FS=3.976;HaplotypeScore=0.0;MLEAC=1;MLEAF=0.5;MQ=42.0;MQ0=0;MQRankSum=-0.031;QD=19.6;ReadPosRankSum=1.291	GT:AD:DP:GQ:PL	0/1:9,14:23:99:479,0,266
chrII	445792	.	G	A	549.77	PASS	AC=1;AF=0.5;AN=2;BaseQRankSum=0.112;DP=29;Dels=0.0;FS=1.485;HaplotypeScore=0.0;MLEAC=1;MLEAF=0.5;MQ=42.0;MQ0=0;MQRankSum=-0.876;QD=18.96;ReadPosRankSum=1.955	GT:AD:DP:GQ:PL	0/1:11,18:29:99:578,0,365
chrII	447785	.	G	A	566.77	PASS	AC=1;AF=0.5;AN=2;BaseQRankSum=0.117;DP=35;Dels=0.0;FS=5.023;HaplotypeScore=0.0;MLEAC=1;MLEAF=0.5;MQ=42.0;MQ0=0;MQRankSum=0.617;QD=16.19;ReadPosRankSum=-0.783	GT:AD:DP:GQ:PL	0/1:15,20:35:99:595,0,486
chrII	450142	.	C	T	107.77	PASS	AC=1;AF=0.5;AN=2;BaseQRankSum=0.365;DP=10;Dels=0.0;FS=0.0;HaplotypeScore=0.0;MLEAC=1;MLEAF=0.5;MQ=42.0;MQ0=0;MQRankSum=1.568;QD=10.78;ReadPosRankSum=1.568	GT:AD:DP:GQ:PL	0/1:6,4:10:99:136,0,217
chrII	461230	.	C	T	356.77	PASS	AC=1;AF=0.5;AN=2;BaseQRankSum=-0.362;DP=18;Dels=0.0;FS=0.0;HaplotypeScore=0.0;MLEAC=1;MLEAF=0.5;MQ=42.0;MQ0=0;MQRankSum=-0.091;QD=19.82;ReadPosRankSum=0.725	GT:AD:DP:GQ:PL	0/1:7,11:18:99:385,0,230
chrII	461383	.	C	T	140.77	PASS	AC=1;AF=0.5;AN=2;BaseQRankSum=2.933;DP=14;Dels=0.0;FS=0.0;HaplotypeScore=0.0;MLEAC=1;MLEAF=0.5;MQ=42.0;MQ0=0;MQRankSum=0.267;QD=10.05;ReadPosRankSum=1.6	GT:AD:DP:GQ:PL	0/1:9,5:14:99:169,0,314
chrII	465202	.	C	T	506.77	PASS	AC=1;AF=0.5;AN=2;BaseQRankSum=1.038;DP=26;Dels=0.0;FS=6.609;HaplotypeScore=0.0;MLEAC=1;MLEAF=0.5;MQ=42.0;MQ0=0;MQRankSum=-0.467;QD=19.49;ReadPosRankSum=0.311	GT:AD:DP:GQ:PL	0/1:11,15:26:99:535,0,314
chrII	494904	.	G	A	272.77	PASS	AC=1;AF=0.5;AN=2;BaseQRankSum=-2.168;DP=21;Dels=0.0;FS=0.0;HaplotypeScore=0.0;MLEAC=1;MLEAF=0.5;MQ=42.0;MQ0=0;MQRankSum=-0.604;QD=12.99;ReadPosRankSum=-2.381	GT:AD:DP:GQ:PL	0/1:12,9:21:99:301,0,438
chrII	503050	.	G	A	270.77	PASS	AC=1;AF=0.5;AN=2;BaseQRankSum=1.783;DP=25;Dels=0.0;FS=1.697;HaplotypeScore=0.0;MLEAC=1;MLEAF=0.5;MQ=42.0;MQ0=0;MQRankSum=-0.708;QD=10.83;ReadPosRankSum=-1.274	GT:AD:DP:GQ:PL	0/1:16,9:25:99:299,0,507
chrII	520508	.	A	T	238.77	PASS	AC=1;AF=0.5;AN=2;BaseQRankSum=0.039;DP=20;Dels=0.0;FS=31.46;HaplotypeScore=0.0;MLEAC=1;MLEAF=0.5;MQ=42.0;MQ0=0;MQRankSum=-0.501;QD=11.94;ReadPosRankSum=1.813	GT:AD:DP:GQ:PL	0/1:12,8:20:99:267,0,424
chrII	522574	.	G	A	151.77	PASS	AC=1;AF=0.5;AN=2;BaseQRankSum=1.652;DP=9;Dels=0.0;FS=0.0;HaplotypeScore=0.0;MLEAC=1;MLEAF=0.5;MQ=42.0;MQ0=0;MQRankSum=0.876;QD=16.86;ReadPosRankSum=-2.219	GT:AD:DP:GQ:PL	0/1:4,5:9:99:180,0,134
chrII	528043	.	A	G	330.77	PASS	AC=1;AF=0.5;AN=2;BaseQRankSum=-0.154;DP=23;Dels=0.0;FS=1.674;HaplotypeScore=0.0;MLEAC=1;MLEAF=0.5;MQ=42.0;MQ0=0;MQRankSum=-0.215;QD=14.38;ReadPosRankSum=0.092	GT:AD:DP:GQ:PL	0/1:11,12:23:99:359,0,349
chrII	540315	.	G	A	398.77	PASS	AC=1;AF=0.5;AN=2;BaseQRankSum=1.03;DP=20;Dels=0.0;FS=4.561;HaplotypeScore=0.0;MLEAC=1;MLEAF=0.5;MQ=41.9;MQ0=0;MQRankSum=1.109;QD=19.94;ReadPosRankSum=-0.872	GT:AD:DP:GQ:PL	0/1:7,13:20:99:427,0,219
chrII	542096	.	G	A	251.77	PASS	AC=1;AF=0.5;AN=2;BaseQRankSum=0.122;DP=19;Dels=0.0;FS=4.561;HaplotypeScore=0.0;MLEAC=1;MLEAF=0.5;MQ=41.79;MQ0=0;MQRankSum=1.102;QD=13.25;ReadPosRankSum=-2.327	GT:AD:DP:GQ:PL	0/1:10,9:19:99:280,0,283
chrII	561377	.	C	T	546.77	PASS	AC=2;AF=1.0;AN=2;DP=16;Dels=0.0;FS=0.0;HaplotypeScore=0.0;MLEAC=2;MLEAF=1.0;MQ=42.0;MQ0=0;QD=34.17	GT:AD:DP:GQ:PL	1/1:0,16:16:42:575,42,0
chrII	564026	.	G	A	201.77	PASS	AC=1;AF=0.5;AN=2;BaseQRankSum=0.485;DP=21;Dels=0.0;FS=0.0;HaplotypeScore=0.0;MLEAC=1;MLEAF=0.5;MQ=42.0;MQ0=0;MQRankSum=-0.112;QD=9.61;ReadPosRankSum=-0.336	GT:AD:DP:GQ:PL	0/1:14,7:21:99:230,0,477
chrII	566557	.	G	A	302.77	PASS	AC=1;AF=0.5;AN=2;BaseQRankSum=1.022;DP=22;Dels=0.0;FS=4.193;HaplotypeScore=0.0;MLEAC=1;MLEAF=0.5;MQ=42.0;MQ0=0;MQRankSum=0.758;QD=13.76;ReadPosRankSum=0.033	GT:AD:DP:GQ:PL	0/1:10,12:22:99:331,0,346
chrII	569909	.	T	C	144.77	PASS	AC=1;AF=0.5;AN=2;BaseQRankSum=1.092;DP=13;Dels=0.0;FS=0.0;HaplotypeScore=0.0;MLEAC=1;MLEAF=0.5;MQ=42.0;MQ0=0;MQRankSum=0.437;QD=11.14;ReadPosRankSum=-0.271	GT:AD:DP:GQ:PL	0/1:8,5:13:99:173,0,221
chrII	570649	.	G	A	283.77	PASS	AC=1;AF=0.5;AN=2;BaseQRankSum=0.599;DP=21;Dels=0.0;FS=0.0;HaplotypeScore=0.0;MLEAC=1;MLEAF=0.5;MQ=41.91;MQ0=0;MQRankSum=-0.528;QD=13.51;ReadPosRankSum=-0.176	GT:AD:DP:GQ:PL	0/1:11,10:21:99:312,0,376
chrII	571081	.	C	T	555.77	PASS	AC=1;AF=0.5;AN=2;BaseQRankSum=-0.054;DP=26;Dels=0.0;FS=4.205;HaplotypeScore=0.0;MLEAC=1;MLEAF=0.5;MQ=41.85;MQ0=0;MQRankSum=-2.156;QD=21.38;ReadPosRankSum=0.0	GT:AD:DP:GQ:PL	0/1:9,17:26:99:584,0,294
chrII	571750	.	A	G	215.77	PASS	AC=1;AF=0.5;AN=2;BaseQRankSum=1.61;DP=17;Dels=0.0;FS=4.56;HaplotypeScore=0.0;MLEAC=1;MLEAF=0.5;MQ=42.0;MQ0=0;MQRankSum=-2.196;QD=12.69;ReadPosRankSum=-0.342	GT:AD:DP:GQ:PL	0/1:10,7:17:99:244,0,324
chrII	587540	.	G	A	299.78	PASS	AC=2;AF=1.0;AN=2;DP=8;Dels=0.0;FS=0.0;HaplotypeScore=0.0;MLEAC=2;MLEAF=1.0;MQ=42.0;MQ0=0;QD=28.19	GT:AD:DP:GQ:PL	1/1:0,8:8:24:328,24,0
chrII	593116	.	G	A	199.77	PASS	AC=1;AF=0.5;AN=2;BaseQRankSum=1.067;DP=8;Dels=0.0;FS=0.0;HaplotypeScore=0.0;MLEAC=1;MLEAF=0.5;MQ=42.0;MQ0=0;MQRankSum=0.572;QD=24.97;ReadPosRankSum=0.0	GT:AD:DP:GQ:PL	0/1:2,6:8:59:228,0,59
chrII	603390	.	C	T	237.77	PASS	AC=1;AF=0.5;AN=2;BaseQRankSum=0.239;DP=24;Dels=0.0;FS=0.0;HaplotypeScore=0.0;MLEAC=1;MLEAF=0.5;MQ=42.0;MQ0=0;MQRankSum=-0.656;QD=9.91;ReadPosRankSum=-0.954	GT:AD:DP:GQ:PL	0/1:15,9:24:99:266,0,474
chrII	607329	.	C	T	198.77	PASS	AC=1;AF=0.5;AN=2;BaseQRankSum=-0.238;DP=21;Dels=0.0;FS=2.128;HaplotypeScore=0.0;MLEAC=1;MLEAF=0.5;MQ=40.99;MQ0=1;MQRankSum=-0.079;QD=9.47;ReadPosRankSum=0.238	GT:AD:DP:GQ:PL	0/1:13,8:21:99:227,0,474
chrII	612454	.	A	G	245.77	PASS	AC=1;AF=0.5;AN=2;BaseQRankSum=-0.059;DP=15;Dels=0.0;FS=2.158;HaplotypeScore=0.0;MLEAC=1;MLEAF=0.5;MQ=42.0;MQ0=0;MQRankSum=0.295;QD=16.38;ReadPosRankSum=0.412	GT:AD:DP:GQ:PL	0/1:6,9:15:99:274,0,199
chrII	649206	.	A	G	308.77	PASS	AC=1;AF=0.5;AN=2;BaseQRankSum=-0.912;DP=20;Dels=0.0;FS=3.916;HaplotypeScore=0.0;MLEAC=1;MLEAF=0.5;MQ=42.0;MQ0=0;MQRankSum=-1.975;QD=15.44;ReadPosRankSum=-0.684	GT:AD:DP:GQ:PL	0/1:9,11:20:99:337,0,297
chrII	651159	.	G	A	332.96	PASS	AC=1;AF=0.5;AN=2;BaseQRankSum=1.423;DP=11;Dels=0.0;FS=7.404;HaplotypeScore=0.0;MLEAC=1;MLEAF=0.5;MQ=42.0;MQ0=0;MQRankSum=-1.423;QD=30.27;ReadPosRankSum=1.423	GT:AD:DP:GQ:PL	0/1:1,10:11:5:360,0,5
chrII	655961	.	G	A	418.77	PASS	AC=1;AF=0.5;AN=2;BaseQRankSum=0.0;DP=18;Dels=0.0;FS=2.112;HaplotypeScore=0.734;MLEAC=1;MLEAF=0.5;MQ=41.89;MQ0=0;MQRankSum=0.197;QD=23.26;ReadPosRankSum=0.296	GT:AD:DP:GQ:PL	0/1:5,13:18:99:447,0,153
chrII	663882	.	C	T	149.77	PASS	AC=1;AF=0.5;AN=2;BaseQRankSum=-1.362;DP=25;Dels=0.0;FS=1.721;HaplotypeScore=0.0;MLEAC=1;MLEAF=0.5;MQ=42.0;MQ0=0;MQRankSum=-1.241;QD=5.99;ReadPosRankSum=1.059	GT:AD:DP:GQ:PL	0/1:18,7:25:99:178,0,655
chrII	665362	.	G	A	350.77	PASS	AC=1;AF=0.5;AN=2;BaseQRankSum=-1.303;DP=21;Dels=0.0;FS=4.419;HaplotypeScore=0.0;MLEAC=1;MLEAF=0.5;MQ=42.0;MQ0=0;MQRankSum=-1.303;QD=16.7;ReadPosRankSum=-0.317	GT:AD:DP:GQ:PL	0/1:10,11:21:99:379,0,348
chrII	675168	.	G	A	107.77	PASS	AC=1;AF=0.5;AN=2;BaseQRankSum=0.361;DP=9;Dels=0.0;FS=0.0;HaplotypeScore=0.0;MLEAC=1;MLEAF=0.5;MQ=42.0;MQ0=0;MQRankSum=-1.159;QD=11.97;ReadPosRankSum=-2.219	GT:AD:DP:GQ:PL	0/1:4,5:9:99:136,0,134
chrII	678236	.	G	A	388.77	PASS	AC=1;AF=0.5;AN=2;BaseQRankSum=0.231;DP=26;Dels=0.0;FS=3.674;HaplotypeScore=0.0;MLEAC=1;MLEAF=0.5;MQ=42.0;MQ0=0;MQRankSum=0.643;QD=14.95;ReadPosRankSum=0.746	GT:AD:DP:GQ:PL	0/1:12,14:26:99:417,0,398
chrII	683056	.	C	T	431.77	PASS	AC=1;AF=0.5;AN=2;BaseQRankSum=0.141;DP=22;Dels=0.0;FS=11.974;HaplotypeScore=0.0;MLEAC=1;MLEAF=0.5;MQ=42.0;MQ0=0;MQRankSum=-0.564;QD=19.63;ReadPosRankSum=-0.846	GT:AD:DP:GQ:PL	0/1:7,15:22:99:460,0,219
chrII	686125	.	C	T	511.77	PASS	AC=1;AF=0.5;AN=2;BaseQRankSum=-0.534;DP=28;Dels=0.0;FS=1.527;HaplotypeScore=3.9788;MLEAC=1;MLEAF=0.5;MQ=41.49;MQ0=0;MQRankSum=1.091;QD=18.28;ReadPosRankSum=0.162	GT:AD:DP:GQ:PL	0/1:12,16:28:99:540,0,372
chrII	688150	.	C	T	430.77	PASS	AC=1;AF=0.5;AN=2;BaseQRankSum=-0.245;DP=25;Dels=0.0;FS=1.58;HaplotypeScore=0.0;MLEAC=1;MLEAF=0.5;MQ=42.0;MQ0=0;MQRankSum=0.027;QD=17.23;ReadPosRankSum=-0.734	GT:AD:DP:GQ:PL	0/1:12,13:25:99:459,0,387
chrII	689388	.	C	T	240.77	PASS	AC=1;AF=0.5;AN=2;BaseQRankSum=-1.039;DP=23;Dels=0.0;FS=0.0;HaplotypeScore=0.0;MLEAC=1;MLEAF=0.5;MQ=42.0;MQ0=0;MQRankSum=-0.094;QD=10.47;ReadPosRankSum=-0.094	GT:AD:DP:GQ:PL	0/1:14,9:23:99:269,0,402
chrII	689955	.	G	A	183.77	PASS	AC=1;AF=0.5;AN=2;BaseQRankSum=0.365;DP=10;Dels=0.0;FS=2.43;HaplotypeScore=0.0;MLEAC=1;MLEAF=0.5;MQ=42.0;MQ0=0;MQRankSum=-0.365;QD=18.38;ReadPosRankSum=-1.036	GT:AD:DP:GQ:PL	0/1:4,6:10:99:212,0,132
chrII	714004	.	C	T	235.77	PASS	AC=1;AF=0.5;AN=2;BaseQRankSum=0.041;DP=19;Dels=0.0;FS=0.0;HaplotypeScore=0.0;MLEAC=1;MLEAF=0.5;MQ=42.0;MQ0=0;MQRankSum=0.95;QD=12.41;ReadPosRankSum=-0.041	GT:AD:DP:GQ:PL	0/1:11,8:19:99:264,0,383
chrII	715412	.	G	A	432.77	PASS	AC=1;AF=0.5;AN=2;BaseQRankSum=1.55;DP=25;Dels=0.0;FS=0.0;HaplotypeScore=0.0;MLEAC=1;MLEAF=0.5;MQ=42.0;MQ0=0;MQRankSum=-1.496;QD=17.31;ReadPosRankSum=-0.408	GT:AD:DP:GQ:PL	0/1:12,13:25:99:461,0,394
chrII	716440	.	T	C	108.77	PASS	AC=1;AF=0.5;AN=2;BaseQRankSum=1.159;DP=9;Dels=0.0;FS=0.0;HaplotypeScore=0.0;MLEAC=1;MLEAF=0.5;MQ=42.0;MQ0=0;MQRankSum=0.361;QD=12.09;ReadPosRankSum=0.876	GT:AD:DP:GQ:PL	0/1:5,4:9:99:137,0,170
chrII	719180	.	G	A	203.77	PASS	AC=1;AF=0.5;AN=2;BaseQRankSum=-0.144;DP=17;Dels=0.0;FS=4.752;HaplotypeScore=0.0;MLEAC=1;MLEAF=0.5;MQ=41.16;MQ0=0;MQRankSum=0.722;QD=11.99;ReadPosRankSum=-1.78	GT:AD:DP:GQ:PL	0/1:8,9:17:99:232,0,263
chrII	723691	.	T	A	174.77	PASS	AC=1;AF=0.5;AN=2;BaseQRankSum=-0.368;DP=16;Dels=0.0;FS=5.497;HaplotypeScore=0.9894;MLEAC=1;MLEAF=0.5;MQ=42.0;MQ0=0;MQRankSum=-0.263;QD=10.92;ReadPosRankSum=-3.308	GT:AD:DP:GQ:PL	0/1:8,8:16:99:203,0,232
chrII	725168	.	G	A	444.77	PASS	AC=1;AF=0.5;AN=2;BaseQRankSum=2.436;DP=25;Dels=0.0;FS=1.828;HaplotypeScore=0.0;MLEAC=1;MLEAF=0.5;MQ=41.84;MQ0=0;MQRankSum=1.287;QD=17.79;ReadPosRankSum=0.849	GT:AD:DP:GQ:PL	0/1:11,14:25:99:473,0,366
chrII	725203	.	G	A	551.77	PASS	AC=1;AF=0.5;AN=2;BaseQRankSum=-0.9;DP=27;Dels=0.0;FS=0.0;HaplotypeScore=0.0;MLEAC=1;MLEAF=0.5;MQ=41.86;MQ0=0;MQRankSum=-1.774;QD=20.44;ReadPosRankSum=-1.312	GT:AD:DP:GQ:PL	0/1:9,18:27:99:580,0,299
chrII	727389	.	A	T	111.77	PASS	AC=1;AF=0.5;AN=2;BaseQRankSum=0.323;DP=14;Dels=0.0;FS=20.152;HaplotypeScore=0.7887;MLEAC=1;MLEAF=0.5;MQ=40.94;MQ0=0;MQRankSum=-0.323;QD=7.98;ReadPosRankSum=2.13	GT:AD:DP:GQ:PL	0/1:8,6:14:99:140,0,232
chrII	734555	.	G	A	164.9	PASS	AC=2;AF=1.0;AN=2;DP=6;Dels=0.0;FS=0.0;HaplotypeScore=0.0;MLEAC=2;MLEAF=1.0;MQ=42.0;MQ0=0;QD=27.48	GT:AD:DP:GQ:PL	1/1:0,6:6:15:193,15,0
chrII	739345	.	C	T	441.77	PASS	AC=1;AF=0.5;AN=2;BaseQRankSum=-0.356;DP=25;Dels=0.0;FS=9.558;HaplotypeScore=0.0;MLEAC=1;MLEAF=0.5;MQ=42.0;MQ0=0;MQRankSum=2.217;QD=17.67;ReadPosRankSum=-0.794	GT:AD:DP:GQ:PL	0/1:11,14:25:99:470,0,321
chrII	744985	.	C	T	504.77	PASS	AC=1;AF=0.5;AN=2;BaseQRankSum=-0.078;DP=22;Dels=0.0;FS=0.0;HaplotypeScore=0.0;MLEAC=1;MLEAF=0.5;MQ=42.0;MQ0=0;MQRankSum=1.097;QD=22.94;ReadPosRankSum=-0.235	GT:AD:DP:GQ:PL	0/1:5,17:22:99:533,0,104
chrII	756841	.	C	T	324.77	PASS	AC=1;AF=0.5;AN=2;BaseQRankSum=-0.844;DP=18;Dels=0.0;FS=0.0;HaplotypeScore=0.0;MLEAC=1;MLEAF=0.5;MQ=42.0;MQ0=0;MQRankSum=-0.578;QD=18.04;ReadPosRankSum=1.644	GT:AD:DP:GQ:PL	0/1:8,10:18:99:353,0,244
chrII	762553	.	C	T	327.77	PASS	AC=1;AF=0.5;AN=2;BaseQRankSum=0.099;DP=22;Dels=0.0;FS=0.0;HaplotypeScore=0.0;MLEAC=1;MLEAF=0.5;MQ=40.64;MQ0=0;MQRankSum=-1.22;QD=14.9;ReadPosRankSum=-0.56	GT:AD:DP:GQ:PL	0/1:10,12:22:99:356,0,353
chrII	780704	.	G	A	448.77	PASS	AC=1;AF=0.5;AN=2;BaseQRankSum=1.287;DP=25;Dels=0.0;FS=0.0;HaplotypeScore=0.0;MLEAC=1;MLEAF=0.5;MQ=42.0;MQ0=0;MQRankSum=-1.177;QD=17.95;ReadPosRankSum=2.108	GT:AD:DP:GQ:PL	0/1:11,14:25:99:477,0,287
chrII	782225	.	C	T	202.77	PASS	AC=1;AF=0.5;AN=2;BaseQRankSum=-0.865;DP=14;Dels=0.0;FS=3.256;HaplotypeScore=0.0;MLEAC=1;MLEAF=0.5;MQ=42.0;MQ0=0;MQRankSum=1.109;QD=14.48;ReadPosRankSum=0.0	GT:AD:DP:GQ:PL	0/1:6,8:14:99:231,0,186
chrII	792356	.	G	A	115.77	PASS	AC=1;AF=0.5;AN=2;BaseQRankSum=0.143;DP=11;Dels=0.0;FS=2.632;HaplotypeScore=0.0;MLEAC=1;MLEAF=0.5;MQ=42.0;MQ0=0;MQRankSum=0.143;QD=10.52;ReadPosRankSum=-0.387	GT:AD:DP:GQ:PL	0/1:6,5:11:99:144,0,170
chrII	798078	.	A	G	130.77	PASS	AC=1;AF=0.5;AN=2;BaseQRankSum=-1.031;DP=11;Dels=0.0;FS=0.0;HaplotypeScore=0.0;MLEAC=1;MLEAF=0.5;MQ=42.0;MQ0=0;MQRankSum=0.143;QD=11.89;ReadPosRankSum=-2.181	GT:AD:DP:GQ:PL	0/1:6,5:11:99:159,0,207
chrII	800827	.	C	T	567.77	PASS	AC=1;AF=0.5;AN=2;BaseQRankSum=1.654;DP=20;Dels=0.0;FS=10.569;HaplotypeScore=0.0;MLEAC=1;MLEAF=0.5;MQ=42.0;MQ0=0;MQRankSum=0.803;QD=28.39;ReadPosRankSum=-0.709	GT:AD:DP:GQ:PL	0/1:4,16:20:97:596,0,97
chrIII	17255	.	A	G	455.77	PASS	AC=1;AF=0.5;AN=2;BaseQRankSum=-0.358;DP=24;Dels=0.0;FS=0.0;HaplotypeScore=0.0;MLEAC=1;MLEAF=0.5;MQ=41.84;MQ0=0;MQRankSum=-2.326;QD=18.99;ReadPosRankSum=1.133	GT:AD:DP:GQ:PL	0/1:9,15:24:99:484,0,272
chrIII	17348	.	C	T	311.77	PASS	AC=1;AF=0.5;AN=2;BaseQRankSum=-1.395;DP=23;Dels=0.0;FS=1.643;HaplotypeScore=0.0;MLEAC=1;MLEAF=0.5;MQ=42.0;MQ0=0;MQRankSum=0.031;QD=13.56;ReadPosRankSum=1.643	GT:AD:DP:GQ:PL	0/1:13,10:23:99:340,0,362
chrIII	19360	.	C	T	353.77	PASS	AC=1;AF=0.5;AN=2;BaseQRankSum=-0.322;DP=24;Dels=0.0;FS=3.949;HaplotypeScore=0.0;MLEAC=1;MLEAF=0.5;MQ=42.0;MQ0=0;MQRankSum=1.493;QD=14.74;ReadPosRankSum=-0.322	GT:AD:DP:GQ:PL	0/1:10,14:24:99:382,0,342
chrIII	24702	.	C	T	270.78	PASS	AC=2;AF=1.0;AN=2;DP=9;Dels=0.0;FS=0.0;HaplotypeScore=0.0;MLEAC=2;MLEAF=1.0;MQ=42.0;MQ0=0;QD=30.09	GT:AD:DP:GQ:PL	1/1:0,9:9:24:299,24,0
chrIII	43614	.	C	T	334.78	PASS	AC=2;AF=1.0;AN=2;DP=9;Dels=0.0;FS=0.0;HaplotypeScore=0.0;MLEAC=2;MLEAF=1.0;MQ=41.56;MQ0=0;QD=31.32	GT:AD:DP:GQ:PL	1/1:0,9:9:27:363,27,0
chrIII	49284	.	G	A	204.77	PASS	AC=1;AF=0.5;AN=2;BaseQRankSum=-1.276;DP=14;Dels=0.0;FS=2.276;HaplotypeScore=0.0;MLEAC=1;MLEAF=0.5;MQ=42.0;MQ0=0;MQRankSum=-0.421;QD=14.63;ReadPosRankSum=-0.421	GT:AD:DP:GQ:PL	0/1:7,7:14:99:233,0,242
chrIII	53816	.	G	A	153.77	PASS	AC=1;AF=0.5;AN=2;BaseQRankSum=-0.662;DP=21;Dels=0.0;FS=1.971;HaplotypeScore=0.0;MLEAC=1;MLEAF=0.5;MQ=42.0;MQ0=0;MQRankSum=1.129;QD=7.32;ReadPosRankSum=-1.207	GT:AD:DP:GQ:PL	0/1:15,6:21:99:182,0,430
chrIII	59188	.	G	A	228.77	PASS	AC=1;AF=0.5;AN=2;BaseQRankSum=-0.608;DP=20;Dels=0.0;FS=0.0;HaplotypeScore=0.0;MLEAC=1;MLEAF=0.5;MQ=41.26;MQ0=0;MQRankSum=-1.823;QD=11.44;ReadPosRankSum=1.064	GT:AD:DP:GQ:PL	0/1:11,9:20:99:257,0,311
chrIII	60976	.	C	T	281.77	PASS	AC=1;AF=0.5;AN=2;BaseQRankSum=-1.14;DP=20;Dels=0.0;FS=0.0;HaplotypeScore=0.0;MLEAC=1;MLEAF=0.5;MQ=42.0;MQ0=0;MQRankSum=-0.988;QD=14.09;ReadPosRankSum=0.532	GT:AD:DP:GQ:PL	0/1:11,9:20:99:310,0,361
chrIII	64724	.	T	C	271.77	PASS	AC=1;AF=0.5;AN=2;BaseQRankSum=-2.016;DP=23;Dels=0.0;FS=2.192;HaplotypeScore=0.0;MLEAC=1;MLEAF=0.5;MQ=42.0;MQ0=0;MQRankSum=-1.519;QD=11.82;ReadPosRankSum=-0.341	GT:AD:DP:GQ:PL	0/1:13,10:23:99:300,0,466
chrIII	70037	.	C	T	353.77	PASS	AC=1;AF=0.5;AN=2;BaseQRankSum=1.564;DP=24;Dels=0.0;FS=0.0;HaplotypeScore=0.0;MLEAC=1;MLEAF=0.5;MQ=41.92;MQ0=0;MQRankSum=-0.637;QD=14.74;ReadPosRankSum=0.174	GT:AD:DP:GQ:PL	0/1:13,11:24:99:382,0,382
chrIII	81873	.	G	A	134.77	PASS	AC=1;AF=0.5;AN=2;BaseQRankSum=0.529;DP=12;Dels=0.0;FS=5.332;HaplotypeScore=0.0;MLEAC=1;MLEAF=0.5;MQ=42.0;MQ0=0;MQRankSum=-0.244;QD=11.23;ReadPosRankSum=-0.244	GT:AD:DP:GQ:PL	0/1:7,5:12:99:163,0,208
chrIII	96775	.	A	G	388.77	PASS	AC=1;AF=0.5;AN=2;BaseQRankSum=0.888;DP=21;Dels=0.0;FS=1.808;HaplotypeScore=0.0;MLEAC=1;MLEAF=0.5;MQ=42.0;MQ0=0;MQRankSum=-0.604;QD=18.51;ReadPosRankSum=0.888	GT:AD:DP:GQ:PL	0/1:9,12:21:99:417,0,286
chrIII	97567	.	G	A	190.77	PASS	AC=1;AF=0.5;AN=2;BaseQRankSum=-1.22;DP=17;Dels=0.0;FS=2.331;HaplotypeScore=0.0;MLEAC=1;MLEAF=0.5;MQ=42.0;MQ0=0;MQRankSum=0.244;QD=11.22;ReadPosRankSum=-1.22	GT:AD:DP:GQ:PL	0/1:10,7:17:99:219,0,310
chrIII	99546	.	G	A	252.77	PASS	AC=1;AF=0.5;AN=2;BaseQRankSum=0.15;DP=15;Dels=0.0;FS=0.0;HaplotypeScore=0.0;MLEAC=1;MLEAF=0.5;MQ=42.0;MQ0=0;MQRankSum=-0.772;QD=16.85;ReadPosRankSum=1.22	GT:AD:DP:GQ:PL	0/1:7,8:15:99:281,0,207
chrIII	99559	.	G	A	299.77	PASS	AC=1;AF=0.5;AN=2;BaseQRankSum=-0.185;DP=12;Dels=0.0;FS=0.0;HaplotypeScore=0.0;MLEAC=1;MLEAF=0.5;MQ=42.0;MQ0=0;MQRankSum=-1.109;QD=24.98;ReadPosRankSum=-0.74	GT:AD:DP:GQ:PL	0/1:3,9:12:51:328,0,51
chrIII	104101	.	C	T	258.77	PASS	AC=1;AF=0.5;AN=2;BaseQRankSum=0.667;DP=14;Dels=0.0;FS=10.414;HaplotypeScore=0.0;MLEAC=1;MLEAF=0.5;MQ=42.0;MQ0=0;MQRankSum=-1.333;QD=18.48;ReadPosRankSum=-1.067	GT:AD:DP:GQ:PL	0/1:5,9:14:99:287,0,157
chrIII	106108	.	C	T	191.77	PASS	AC=1;AF=0.5;AN=2;BaseQRankSum=0.261;DP=21;Dels=0.0;FS=0.0;HaplotypeScore=0.0;MLEAC=1;MLEAF=0.5;MQ=42.0;MQ0=0;MQRankSum=-1.007;QD=9.13;ReadPosRankSum=0.783	GT:AD:DP:GQ:PL	0/1:14,7:21:99:220,0,451
chrIII	107946	.	C	T	108.77	PASS	AC=1;AF=0.5;AN=2;BaseQRankSum=0.0;DP=10;Dels=0.0;FS=0.0;HaplotypeScore=0.0;MLEAC=1;MLEAF=0.5;MQ=42.0;MQ0=0;MQRankSum=0.365;QD=10.88;ReadPosRankSum=1.447	GT:AD:DP:GQ:PL	0/1:6,4:10:99:137,0,179
chrIII	124540	.	A	G	113.77	PASS	AC=1;AF=0.5;AN=2;BaseQRankSum=0.55;DP=7;Dels=0.0;FS=3.136;HaplotypeScore=0.0;MLEAC=1;MLEAF=0.5;MQ=42.0;MQ0=0;MQRankSum=-1.3;QD=16.25;ReadPosRankSum=-0.55	GT:AD:DP:GQ:PL	0/1:3,4:7:99:142,0,104
chrIII	144286	.	G	A	108.77	PASS	AC=1;AF=0.5;AN=2;BaseQRankSum=0.876;DP=9;Dels=0.0;FS=0.0;HaplotypeScore=0.0;MLEAC=1;MLEAF=0.5;MQ=42.0;MQ0=0;MQRankSum=-0.876;QD=12.09;ReadPosRankSum=-2.219	GT:AD:DP:GQ:PL	0/1:5,4:9:99:137,0,177
chrIII	147934	.	T	C	235.77	PASS	AC=1;AF=0.5;AN=2;BaseQRankSum=0.353;DP=18;Dels=0.0;FS=0.0;HaplotypeScore=0.0;MLEAC=1;MLEAF=0.5;MQ=42.0;MQ0=0;MQRankSum=1.06;QD=13.1;ReadPosRankSum=-1.148	GT:AD:DP:GQ:PL	0/1:9,9:18:99:264,0,274
chrIII	151890	.	G	A	302.77	PASS	AC=1;AF=0.5;AN=2;BaseQRankSum=0.234;DP=18;Dels=0.0;FS=2.112;HaplotypeScore=0.0;MLEAC=1;MLEAF=0.5;MQ=41.89;MQ0=0;MQRankSum=-0.421;QD=16.82;ReadPosRankSum=0.328	GT:AD:DP:GQ:PL	0/1:6,12:18:99:331,0,197
chrIII	159067	.	A	G	132.77	PASS	AC=1;AF=0.5;AN=2;BaseQRankSum=0.453;DP=16;Dels=0.0;FS=2.06;HaplotypeScore=0.0;MLEAC=1;MLEAF=0.5;MQ=42.0;MQ0=0;MQRankSum=0.34;QD=8.3;ReadPosRankSum=-0.566	GT:AD:DP:GQ:PL	0/1:11,5:16:99:161,0,365
chrIII	159147	.	G	A	116.77	PASS	AC=1;AF=0.5;AN=2;BaseQRankSum=0.0;DP=9;Dels=0.0;FS=0.0;HaplotypeScore=0.0;MLEAC=1;MLEAF=0.5;MQ=42.0;MQ0=0;MQRankSum=1.159;QD=12.97;ReadPosRankSum=0.876	GT:AD:DP:GQ:PL	0/1:5,4:9:99:145,0,111
chrIII	162145	.	C	T	224.77	PASS	AC=1;AF=0.5;AN=2;BaseQRankSum=1.0;DP=12;Dels=0.0;FS=2.817;HaplotypeScore=0.0;MLEAC=1;MLEAF=0.5;MQ=42.0;MQ0=0;MQRankSum=0.135;QD=18.73;ReadPosRankSum=0.135	GT:AD:DP:GQ:PL	0/1:5,7:12:99:253,0,166
chrIII	162245	.	C	T	129.77	PASS	AC=1;AF=0.5;AN=2;BaseQRankSum=-0.851;DP=10;Dels=0.0;FS=0.0;HaplotypeScore=0.0;MLEAC=1;MLEAF=0.5;MQ=42.0;MQ0=0;MQRankSum=-1.453;QD=12.98;ReadPosRankSum=-0.676	GT:AD:DP:GQ:PL	0/1:5,5:10:99:158,0,180
chrIII	173227	.	G	A	175.77	PASS	AC=1;AF=0.5;AN=2;BaseQRankSum=-1.485;DP=14;Dels=0.0;FS=0.0;HaplotypeScore=0.0;MLEAC=1;MLEAF=0.5;MQ=42.0;MQ0=0;MQRankSum=-0.065;QD=12.55;ReadPosRankSum=1.097	GT:AD:DP:GQ:PL	0/1:8,6:14:99:204,0,255
chrIII	173833	.	G	A	222.77	PASS	AC=1;AF=0.5;AN=2;BaseQRankSum=-1.034;DP=11;Dels=0.0;FS=2.632;HaplotypeScore=0.0;MLEAC=1;MLEAF=0.5;MQ=42.0;MQ0=0;MQRankSum=-0.678;QD=20.25;ReadPosRankSum=0.0	GT:AD:DP:GQ:PL	0/1:4,7:11:99:251,0,134
chrIII	175269	.	G	A	273.77	PASS	AC=1;AF=0.5;AN=2;BaseQRankSum=1.068;DP=22;Dels=0.0;FS=10.041;HaplotypeScore=0.0;MLEAC=1;MLEAF=0.5;MQ=42.0;MQ0=0;MQRankSum=0.868;QD=12.44;ReadPosRankSum=-0.601	GT:AD:DP:GQ:PL	0/1:13,9:22:99:302,0,454
chrIII	178462	.	G	A	227.77	PASS	AC=1;AF=0.5;AN=2;BaseQRankSum=0.619;DP=20;Dels=0.05;FS=0.0;HaplotypeScore=0.9665;MLEAC=1;MLEAF=0.5;MQ=41.29;MQ0=0;MQRankSum=0.784;QD=11.39;ReadPosRankSum=-2.436	GT:AD:DP:GQ:PL	0/1:11,8:19:99:256,0,390
chrIII	178654	.	G	A	175.77	PASS	AC=1;AF=0.5;AN=2;BaseQRankSum=1.504;DP=20;Dels=0.0;FS=1.922;HaplotypeScore=0.0;MLEAC=1;MLEAF=0.5;MQ=42.0;MQ0=0;MQRankSum=-0.887;QD=8.79;ReadPosRankSum=1.582	GT:AD:DP:GQ:PL	0/1:12,8:20:99:204,0,394
chrIII	179570	.	G	A	335.77	PASS	AC=1;AF=0.5;AN=2;BaseQRankSum=0.263;DP=22;Dels=0.0;FS=0.0;HaplotypeScore=0.0;MLEAC=1;MLEAF=0.5;MQ=42.0;MQ0=0;MQRankSum=1.182;QD=15.26;ReadPosRankSum=0.919	GT:AD:DP:GQ:PL	0/1:11,11:22:99:364,0,361
chrIII	180565	.	G	A	220.77	PASS	AC=1;AF=0.5;AN=2;BaseQRankSum=0.318;DP=16;Dels=0.0;FS=4.467;HaplotypeScore=0.0;MLEAC=1;MLEAF=0.5;MQ=42.0;MQ0=0;MQRankSum=1.164;QD=13.8;ReadPosRankSum=-0.847	GT:AD:DP:GQ:PL	0/1:9,7:16:99:249,0,255
chrIII	184754	.	G	A	238.77	PASS	AC=1;AF=0.5;AN=2;BaseQRankSum=-1.107;DP=17;Dels=0.0;FS=1.957;HaplotypeScore=0.0;MLEAC=1;MLEAF=0.5;MQ=42.0;MQ0=0;MQRankSum=-0.048;QD=14.05;ReadPosRankSum=0.337	GT:AD:DP:GQ:PL	0/1:9,8:17:99:267,0,317
chrIII	190247	.	A	G	552.77	PASS	AC=2;AF=1.0;AN=2;DP=18;Dels=0.0;FS=0.0;HaplotypeScore=0.0;MLEAC=2;MLEAF=1.0;MQ=40.95;MQ0=0;QD=30.71	GT:AD:DP:GQ:PL	1/1:0,18:18:42:581,42,0
chrIII	194047	.	C	T	253.77	PASS	AC=1;AF=0.5;AN=2;BaseQRankSum=-0.715;DP=11;Dels=0.0;FS=0.0;HaplotypeScore=0.0;MLEAC=1;MLEAF=0.5;MQ=42.0;MQ0=0;MQRankSum=1.531;QD=23.07;ReadPosRankSum=1.708	GT:AD:DP:GQ:PL	0/1:3,8:11:86:282,0,86
chrIII	198125	.	C	T	283.77	PASS	AC=1;AF=0.5;AN=2;BaseQRankSum=-0.887;DP=28;Dels=0.0;FS=0.0;HaplotypeScore=0.0;MLEAC=1;MLEAF=0.5;MQ=42.0;MQ0=0;MQRankSum=-1.271;QD=10.13;ReadPosRankSum=-2.565	GT:AD:DP:GQ:PL	0/1:18,10:28:99:312,0,622
chrIII	202680	.	G	A	363.77	PASS	AC=1;AF=0.5;AN=2;BaseQRankSum=-1.152;DP=28;Dels=0.0;FS=3.473;HaplotypeScore=0.0;MLEAC=1;MLEAF=0.5;MQ=42.0;MQ0=0;MQRankSum=0.783;QD=12.99;ReadPosRankSum=0.322	GT:AD:DP:GQ:PL	0/1:15,13:28:99:392,0,447
chrIII	203148	.	C	T	300.77	PASS	AC=1;AF=0.5;AN=2;BaseQRankSum=-0.954;DP=23;Dels=0.0;FS=1.674;HaplotypeScore=0.734;MLEAC=1;MLEAF=0.5;MQ=42.0;MQ0=0;MQRankSum=1.816;QD=13.08;ReadPosRankSum=-1.508	GT:AD:DP:GQ:PL	0/1:12,11:23:99:329,0,430
chrIII	205344	.	C	T	275.77	PASS	AC=1;AF=0.5;AN=2;BaseQRankSum=-0.599;DP=21;Dels=0.0;FS=1.808;HaplotypeScore=0.0;MLEAC=1;MLEAF=0.5;MQ=42.0;MQ0=0;MQRankSum=-0.81;QD=13.13;ReadPosRankSum=1.303	GT:AD:DP:GQ:PL	0/1:11,10:21:99:304,0,386
chrIII	229954	.	G	A	118.77	PASS	AC=1;AF=0.5;AN=2;BaseQRankSum=0.876;DP=9;Dels=0.0;FS=0.0;HaplotypeScore=0.0;MLEAC=1;MLEAF=0.5;MQ=42.0;MQ0=0;MQRankSum=-1.881;QD=13.2;ReadPosRankSum=2.219	GT:AD:DP:GQ:PL	0/1:4,5:9:99:147,0,137
chrIII	235554	.	G	A	522.78	PASS	AC=1;AF=0.5;AN=2;BaseQRankSum=0.492;DP=18;Dels=0.0;FS=3.274;HaplotypeScore=0.0;MLEAC=1;MLEAF=0.5;MQ=42.0;MQ0=0;MQRankSum=-0.632;QD=29.04;ReadPosRankSum=1.054	GT:AD:DP:GQ:PL	0/1:2,16:18:26:551,0,26
chrIII	236413	.	C	T	675.77	PASS	AC=1;AF=0.5;AN=2;BaseQRankSum=-1.712;DP=30;Dels=0.0;FS=0.0;HaplotypeScore=0.0;MLEAC=1;MLEAF=0.5;MQ=42.0;MQ0=0;MQRankSum=0.258;QD=22.53;ReadPosRankSum=-0.727	GT:AD:DP:GQ:PL	0/1:8,22:30:99:704,0,212
chrIII	241939	.	G	A	321.77	PASS	AC=1;AF=0.5;AN=2;BaseQRankSum=-0.162;DP=28;Dels=0.0;FS=0.0;HaplotypeScore=0.0;MLEAC=1;MLEAF=0.5;MQ=42.0;MQ0=0;MQRankSum=-0.07;QD=11.49;ReadPosRankSum=-0.441	GT:AD:DP:GQ:PL	0/1:16,12:28:99:350,0,512
chrIII	249220	.	G	A	354.77	PASS	AC=1;AF=0.5;AN=2;BaseQRankSum=0.46;DP=31;Dels=0.0;FS=1.446;HaplotypeScore=0.0;MLEAC=1;MLEAF=0.5;MQ=41.87;MQ0=0;MQRankSum=0.14;QD=11.44;ReadPosRankSum=0.22	GT:AD:DP:GQ:PL	0/1:18,13:31:99:383,0,589
chrIII	250829	.	G	A	140.77	PASS	AC=1;AF=0.5;AN=2;BaseQRankSum=1.2;DP=13;Dels=0.0;FS=2.522;HaplotypeScore=0.0;MLEAC=1;MLEAF=0.5;MQ=42.0;MQ0=0;MQRankSum=1.093;QD=10.83;ReadPosRankSum=0.66	GT:AD:DP:GQ:PL	0/1:7,6:13:99:169,0,242
chrIII	251512	.	C	T	313.77	PASS	AC=1;AF=0.5;AN=2;BaseQRankSum=-0.363;DP=22;Dels=0.0;FS=10.78;HaplotypeScore=0.0;MLEAC=1;MLEAF=0.5;MQ=42.0;MQ0=0;MQRankSum=0.692;QD=14.26;ReadPosRankSum=0.824	GT:AD:DP:GQ:PL	0/1:12,10:22:99:342,0,355
chrIII	252113	.	T	C	186.77	PASS	AC=1;AF=0.5;AN=2;BaseQRankSum=0.377;DP=13;Dels=0.0;FS=2.276;HaplotypeScore=0.0;MLEAC=1;MLEAF=0.5;MQ=42.0;MQ0=0;MQRankSum=-0.101;QD=14.37;ReadPosRankSum=-1.369	GT:AD:DP:GQ:PL	0/1:6,7:13:99:215,0,208
chrIII	255143	.	G	A	248.77	PASS	AC=1;AF=0.5;AN=2;BaseQRankSum=-0.473;DP=16;Dels=0.0;FS=0.0;HaplotypeScore=0.0;MLEAC=1;MLEAF=0.5;MQ=42.0;MQ0=0;MQRankSum=1.208;QD=15.55;ReadPosRankSum=0.473	GT:AD:DP:GQ:PL	0/1:8,8:16:99:277,0,279
chrIII	259061	.	G	A	180.84	PASS	AC=1;AF=0.5;AN=2;BaseQRankSum=0.742;DP=7;Dels=0.0;FS=0.0;HaplotypeScore=0.9996;MLEAC=1;MLEAF=0.5;MQ=42.0;MQ0=0;MQRankSum=0.742;QD=25.83;ReadPosRankSum=0.742	GT:AD:DP:GQ:PL	0/1:1,6:7:18:209,0,18
chrIII	260872	.	C	T	276.77	PASS	AC=1;AF=0.5;AN=2;BaseQRankSum=0.083;DP=25;Dels=0.0;FS=1.623;HaplotypeScore=0.0;MLEAC=1;MLEAF=0.5;MQ=42.0;MQ0=0;MQRankSum=2.136;QD=11.07;ReadPosRankSum=-0.693	GT:AD:DP:GQ:PL	0/1:15,10:25:99:305,0,468
chrIII	263117	.	T	C	255.77	PASS	AC=1;AF=0.5;AN=2;BaseQRankSum=0.4;DP=14;Dels=0.0;FS=5.756;HaplotypeScore=0.9995;MLEAC=1;MLEAF=0.5;MQ=42.0;MQ0=0;MQRankSum=0.267;QD=18.27;ReadPosRankSum=-0.667	GT:AD:DP:GQ:PL	0/1:5,9:14:99:284,0,154
chrIII	264462	.	C	T	427.77	PASS	AC=1;AF=0.5;AN=2;BaseQRankSum=-1.112;DP=32;Dels=0.0;FS=0.0;HaplotypeScore=0.0;MLEAC=1;MLEAF=0.5;MQ=42.0;MQ0=0;MQRankSum=0.358;QD=13.37;ReadPosRankSum=-0.886	GT:AD:DP:GQ:PL	0/1:16,16:32:99:456,0,459
chrIII	269735	.	C	T	438.77	PASS	AC=1;AF=0.5;AN=2;BaseQRankSum=-1.331;DP=29;Dels=0.0;FS=0.0;HaplotypeScore=0.0;MLEAC=1;MLEAF=0.5;MQ=42.0;MQ0=0;MQRankSum=0.807;QD=15.13;ReadPosRankSum=-0.284	GT:AD:DP:GQ:PL	0/1:15,14:29:99:467,0,463
chrIII	273509	.	G	A	336.77	PASS	AC=1;AF=0.5;AN=2;BaseQRankSum=1.822;DP=25;Dels=0.0;FS=0.0;HaplotypeScore=0.0;MLEAC=1;MLEAF=0.5;MQ=42.0;MQ0=0;MQRankSum=0.571;QD=13.47;ReadPosRankSum=0.626	GT:AD:DP:GQ:PL	0/1:12,13:25:99:365,0,317
chrIII	275284	.	G	A	402.77	PASS	AC=1;AF=0.5;AN=2;BaseQRankSum=-1.596;DP=21;Dels=0.0;FS=0.0;HaplotypeScore=0.0;MLEAC=1;MLEAF=0.5;MQ=42.0;MQ0=0;MQRankSum=1.752;QD=19.18;ReadPosRankSum=-1.44	GT:AD:DP:GQ:PL	0/1:6,15:21:99:431,0,162
chrIII	278582	.	C	T	321.77	PASS	AC=1;AF=0.5;AN=2;BaseQRankSum=-0.869;DP=24;Dels=0.0;FS=1.81;HaplotypeScore=0.0;MLEAC=1;MLEAF=0.5;MQ=42.0;MQ0=0;MQRankSum=-0.869;QD=13.41;ReadPosRankSum=-0.753	GT:AD:DP:GQ:PL	0/1:13,11:24:99:350,0,475
chrIII	281877	.	G	A	327.77	PASS	AC=1;AF=0.5;AN=2;BaseQRankSum=0.551;DP=15;Dels=0.0;FS=6.008;HaplotypeScore=0.0;MLEAC=1;MLEAF=0.5;MQ=41.01;MQ0=0;MQRankSum=0.184;QD=21.85;ReadPosRankSum=-0.919	GT:AD:DP:GQ:PL	0/1:5,10:15:99:356,0,165
chrIII	283884	.	C	T	560.77	PASS	AC=2;AF=1.0;AN=2;DP=14;Dels=0.0;FS=0.0;HaplotypeScore=0.0;MLEAC=2;MLEAF=1.0;MQ=42.0;MQ0=0;QD=29.38	GT:AD:DP:GQ:PL	1/1:0,14:14:42:589,42,0
chrIII	292858	.	G	A	209.77	PASS	AC=1;AF=0.5;AN=2;BaseQRankSum=-0.608;DP=20;Dels=0.0;FS=0.0;HaplotypeScore=0.0;MLEAC=1;MLEAF=0.5;MQ=42.0;MQ0=0;MQRankSum=1.216;QD=10.49;ReadPosRankSum=0.304	GT:AD:DP:GQ:PL	0/1:11,9:20:99:238,0,401
chrIV	23349	.	T	C	105.77	PASS	AC=1;AF=0.5;AN=2;BaseQRankSum=0.0;DP=8;Dels=0.0;FS=8.451;HaplotypeScore=0.0;MLEAC=1;MLEAF=0.5;MQ=42.0;MQ0=0;MQRankSum=0.0;QD=13.22;ReadPosRankSum=0.922	GT:AD:DP:GQ:PL	0/1:4,4:8:99:134,0,141
chrIV	24868	.	G	A	370.77	PASS	AC=1;AF=0.5;AN=2;BaseQRankSum=-1.246;DP=16;Dels=0.0;FS=0.0;HaplotypeScore=0.0;MLEAC=1;MLEAF=0.5;MQ=41.07;MQ0=0;MQRankSum=1.359;QD=23.17;ReadPosRankSum=-0.34	GT:AD:DP:GQ:PL	0/1:5,11:16:99:399,0,147
chrIV	27242	.	C	T	139.77	PASS	AC=1;AF=0.5;AN=2;BaseQRankSum=0.429;DP=15;Dels=0.0;FS=0.0;HaplotypeScore=0.0;MLEAC=1;MLEAF=0.5;MQ=42.0;MQ0=0;MQRankSum=-1.041;QD=9.32;ReadPosRankSum=1.531	GT:AD:DP:GQ:PL	0/1:10,5:15:99:168,0,336
chrIV	33847	.	C	T	174.9	PASS	AC=2;AF=1.0;AN=2;DP=5;Dels=0.0;FS=0.0;HaplotypeScore=0.0;MLEAC=2;MLEAF=1.0;MQ=42.0;MQ0=0;QD=34.98	GT:AD:DP:GQ:PL	1/1:0,5:5:15:203,15,0
chrIV	48063	.	G	A	351.77	PASS	AC=1;AF=0.5;AN=2;BaseQRankSum=-0.656;DP=20;Dels=0.0;FS=4.481;HaplotypeScore=0.0;MLEAC=1;MLEAF=0.5;MQ=41.26;MQ0=0;MQRankSum=-1.504;QD=17.59;ReadPosRankSum=-0.964	GT:AD:DP:GQ:PL	0/1:8,12:20:99:380,0,275
chrIV	51468	.	G	A	218.77	PASS	AC=1;AF=0.5;AN=2;BaseQRankSum=0.299;DP=14;Dels=0.0;FS=0.0;HaplotypeScore=0.0;MLEAC=1;MLEAF=0.5;MQ=42.0;MQ0=0;MQRankSum=-0.663;QD=15.63;ReadPosRankSum=0.545	GT:AD:DP:GQ:PL	0/1:7,7:14:99:247,0,176
chrIV	54371	.	G	A	193.77	PASS	AC=1;AF=0.5;AN=2;BaseQRankSum=1.256;DP=13;Dels=0.0;FS=0.0;HaplotypeScore=0.0;MLEAC=1;MLEAF=0.5;MQ=42.0;MQ0=0;MQRankSum=0.696;QD=14.91;ReadPosRankSum=0.978	GT:AD:DP:GQ:PL	0/1:5,8:13:99:222,0,129
chrIV	55308	.	G	A	240.77	PASS	AC=1;AF=0.5;AN=2;BaseQRankSum=0.27;DP=20;Dels=0.0;FS=0.0;HaplotypeScore=0.0;MLEAC=1;MLEAF=0.5;MQ=41.26;MQ0=0;MQRankSum=0.116;QD=12.04;ReadPosRankSum=-0.733	GT:AD:DP:GQ:PL	0/1:12,8:20:99:269,0,383
chrIV	59957	.	A	G	376.77	PASS	AC=1;AF=0.5;AN=2;BaseQRankSum=1.29;DP=31;Dels=0.0;FS=5.401;HaplotypeScore=0.6651;MLEAC=1;MLEAF=0.5;MQ=42.0;MQ0=0;MQRankSum=0.615;QD=12.15;ReadPosRankSum=-0.814	GT:AD:DP:GQ:PL	0/1:17,14:31:99:405,0,524
chrIV	60987	.	G	A	237.77	PASS	AC=1;AF=0.5;AN=2;BaseQRankSum=0.353;DP=18;Dels=0.0;FS=0.0;HaplotypeScore=0.0;MLEAC=1;MLEAF=0.5;MQ=42.0;MQ0=0;MQRankSum=0.795;QD=13.21;ReadPosRankSum=-1.325	GT:AD:DP:GQ:PL	0/1:9,9:18:99:266,0,277
chrIV	61805	.	G	A	251.77	PASS	AC=1;AF=0.5;AN=2;BaseQRankSum=0.0;DP=13;Dels=0.0;FS=0.0;HaplotypeScore=0.0;MLEAC=1;MLEAF=0.5;MQ=40.9;MQ0=0;MQRankSum=-1.381;QD=19.37;ReadPosRankSum=-0.212	GT:AD:DP:GQ:PL	0/1:5,8:13:99:280,0,132
chrIV	66619	.	G	A	252.77	PASS	AC=1;AF=0.5;AN=2;BaseQRankSum=-1.269;DP=22;Dels=0.0;FS=4.246;HaplotypeScore=0.0;MLEAC=1;MLEAF=0.5;MQ=42.0;MQ0=0;MQRankSum=-1.002;QD=11.49;ReadPosRankSum=0.334	GT:AD:DP:GQ:PL	0/1:13,9:22:99:281,0,418
chrIV	69043	.	G	A	468.77	PASS	AC=1;AF=0.5;AN=2;BaseQRankSum=1.087;DP=31;Dels=0.0;FS=0.0;HaplotypeScore=0.0;MLEAC=1;MLEAF=0.5;MQ=42.0;MQ0=0;MQRankSum=-0.613;QD=15.12;ReadPosRankSum=-1.048	GT:AD:DP:GQ:PL	0/1:16,15:31:99:497,0,485
chrIV	80532	.	A	G	233.77	PASS	AC=1;AF=0.5;AN=2;BaseQRankSum=-1.148;DP=18;Dels=0.0;FS=0.0;HaplotypeScore=0.0;MLEAC=1;MLEAF=0.5;MQ=41.21;MQ0=0;MQRankSum=-1.06;QD=12.99;ReadPosRankSum=-1.678	GT:AD:DP:GQ:PL	0/1:9,9:18:99:262,0,269
chrIV	85224	.	G	A	315.77	PASS	AC=1;AF=0.5;AN=2;BaseQRankSum=1.55;DP=20;Dels=0.0;FS=4.561;HaplotypeScore=1.9894;MLEAC=1;MLEAF=0.5;MQ=41.29;MQ0=0;MQRankSum=-0.869;QD=15.79;ReadPosRankSum=-0.189	GT:AD:DP:GQ:PL	0/1:10,10:20:99:344,0,303
chrIV	96728	.	C	T	534.77	PASS	AC=1;AF=0.5;AN=2;BaseQRankSum=0.276;DP=24;Dels=0.0;FS=1.68;HaplotypeScore=0.0;MLEAC=1;MLEAF=0.5;MQ=41.92;MQ0=0;MQRankSum=-1.439;QD=22.28;ReadPosRankSum=-0.459	GT:AD:DP:GQ:PL	0/1:8,16:24:99:563,0,252
chrIV	99693	.	G	A	329.77	PASS	AC=1;AF=0.5;AN=2;BaseQRankSum=-0.036;DP=21;Dels=0.0;FS=1.922;HaplotypeScore=0.0;MLEAC=1;MLEAF=0.5;MQ=42.0;MQ0=0;MQRankSum=-0.675;QD=15.7;ReadPosRankSum=-1.741	GT:AD:DP:GQ:PL	0/1:9,12:21:99:358,0,275
chrIV	100183	.	C	T	251.77	PASS	AC=1;AF=0.5;AN=2;BaseQRankSum=-0.449;DP=19;Dels=0.0;FS=0.0;HaplotypeScore=0.0;MLEAC=1;MLEAF=0.5;MQ=42.0;MQ0=0;MQRankSum=-1.347;QD=13.25;ReadPosRankSum=0.857	GT:AD:DP:GQ:PL	0/1:10,9:19:99:280,0,320
chrIV	101279	.	C	T	298.77	PASS	AC=1;AF=0.5;AN=2;BaseQRankSum=1.347;DP=19;Dels=0.0;FS=4.561;HaplotypeScore=0.0;MLEAC=1;MLEAF=0.5;MQ=42.0;MQ0=0;MQRankSum=0.286;QD=15.72;ReadPosRankSum=0.204	GT:AD:DP:GQ:PL	0/1:9,10:19:99:327,0,244
chrIV	101858	.	C	T	204.77	PASS	AC=1;AF=0.5;AN=2;BaseQRankSum=1.813;DP=20;Dels=0.0;FS=0.0;HaplotypeScore=0.0;MLEAC=1;MLEAF=0.5;MQ=42.0;MQ0=0;MQRankSum=0.656;QD=10.24;ReadPosRankSum=2.122	GT:AD:DP:GQ:PL	0/1:12,8:20:99:233,0,416
chrIV	106931	.	C	T	133.77	PASS	AC=1;AF=0.5;AN=2;BaseQRankSum=1.791;DP=13;Dels=0.0;FS=0.0;HaplotypeScore=0.0;MLEAC=1;MLEAF=0.5;MQ=42.0;MQ0=0;MQRankSum=-0.555;QD=10.29;ReadPosRankSum=-1.2	GT:AD:DP:GQ:PL	0/1:7,6:13:99:162,0,156
chrIV	116066	.	C	T	153.77	PASS	AC=1;AF=0.5;AN=2;BaseQRankSum=-1.356;DP=14;Dels=0.0;FS=0.0;HaplotypeScore=0.0;MLEAC=1;MLEAF=0.5;MQ=42.0;MQ0=0;MQRankSum=0.71;QD=10.98;ReadPosRankSum=-1.097	GT:AD:DP:GQ:PL	0/1:8,6:14:99:182,0,287
chrIV	138870	.	G	A	109.77	PASS	AC=1;AF=0.5;AN=2;BaseQRankSum=1.461;DP=12;Dels=0.0;FS=2.398;HaplotypeScore=0.0;MLEAC=1;MLEAF=0.5;MQ=42.0;MQ0=0;MQRankSum=1.0;QD=9.15;ReadPosRankSum=-0.244	GT:AD:DP:GQ:PL	0/1:7,5:12:99:138,0,203
chrIV	145000	.	C	T	236.77	PASS	AC=1;AF=0.5;AN=2;BaseQRankSum=0.537;DP=24;Dels=0.0;FS=0.0;HaplotypeScore=0.0;MLEAC=1;MLEAF=0.5;MQ=41.92;MQ0=0;MQRankSum=0.119;QD=9.87;ReadPosRankSum=0.358	GT:AD:DP:GQ:PL	0/1:15,9:24:99:265,0,545
chrIV	159562	.	G	A	209.77	PASS	AC=1;AF=0.5;AN=2;BaseQRankSum=2.536;DP=18;Dels=0.0;FS=4.359;HaplotypeScore=0.0;MLEAC=1;MLEAF=0.5;MQ=42.0;MQ0=0;MQRankSum=-0.996;QD=11.65;ReadPosRankSum=1.721	GT:AD:DP:GQ:PL	0/1:11,7:18:99:238,0,344
chrIV	163571	.	G	A	161.77	PASS	AC=1;AF=0.5;AN=2;BaseQRankSum=0.38;DP=16;Dels=0.0;FS=0.0;HaplotypeScore=0.0;MLEAC=1;MLEAF=0.5;MQ=42.0;MQ0=0;MQRankSum=0.054;QD=10.11;ReadPosRankSum=1.139	GT:AD:DP:GQ:PL	0/1:10,6:16:99:190,0,275
chrIV	168122	.	G	A	327.77	PASS	AC=1;AF=0.5;AN=2;BaseQRankSum=2.164;DP=19;Dels=0.0;FS=7.701;HaplotypeScore=0.0;MLEAC=1;MLEAF=0.5;MQ=42.0;MQ0=0;MQRankSum=0.531;QD=17.25;ReadPosRankSum=1.102	GT:AD:DP:GQ:PL	0/1:9,10:19:99:356,0,291
chrIV	168456	.	G	A	339.77	PASS	AC=1;AF=0.5;AN=2;BaseQRankSum=-0.56;DP=22;Dels=0.0;FS=1.768;HaplotypeScore=0.0;MLEAC=1;MLEAF=0.5;MQ=41.33;MQ0=0;MQRankSum=0.89;QD=15.44;ReadPosRankSum=-0.429	GT:AD:DP:GQ:PL	0/1:10,12:22:99:368,0,268
chrIV	172368	.	G	A	210.77	PASS	AC=1;AF=0.5;AN=2;BaseQRankSum=-0.215;DP=23;Dels=0.0;FS=3.821;HaplotypeScore=0.0;MLEAC=1;MLEAF=0.5;MQ=41.38;MQ0=0;MQRankSum=-0.4;QD=9.16;ReadPosRankSum=-0.339	GT:AD:DP:GQ:PL	0/1:12,11:23:99:239,0,299
chrIV	173123	.	C	T	216.77	PASS	AC=1;AF=0.5;AN=2;BaseQRankSum=0.318;DP=16;Dels=0.0;FS=0.0;HaplotypeScore=0.0;MLEAC=1;MLEAF=0.5;MQ=41.11;MQ0=0;MQRankSum=-0.106;QD=13.55;ReadPosRankSum=-0.741	GT:AD:DP:GQ:PL	0/1:7,9:16:99:245,0,229
chrIV	177114	.	G	A	380.77	PASS	AC=1;AF=0.5;AN=2;BaseQRankSum=-0.56;DP=22;Dels=0.0;FS=2.43;HaplotypeScore=0.7887;MLEAC=1;MLEAF=0.5;MQ=42.0;MQ0=0;MQRankSum=1.813;QD=17.31;ReadPosRankSum=0.297	GT:AD:DP:GQ:PL	0/1:10,12:22:99:409,0,309
chrIV	182028	.	G	A	208.77	PASS	AC=1;AF=0.5;AN=2;BaseQRankSum=0.935;DP=13;Dels=0.0;FS=2.276;HaplotypeScore=0.0;MLEAC=1;MLEAF=0.5;MQ=40.9;MQ0=0;MQRankSum=0.66;QD=16.06;ReadPosRankSum=0.377	GT:AD:DP:GQ:PL	0/1:6,7:13:99:237,0,211
chrIV	186293	.	G	A	233.77	PASS	AC=1;AF=0.5;AN=2;BaseQRankSum=-0.133;DP=18;Dels=0.0;FS=0.0;HaplotypeScore=0.0;MLEAC=1;MLEAF=0.5;MQ=42.0;MQ0=0;MQRankSum=0.133;QD=12.99;ReadPosRankSum=-1.288	GT:AD:DP:GQ:PL	0/1:10,8:18:99:262,0,344
chrIV	188467	.	C	T	167.77	PASS	AC=1;AF=0.5;AN=2;BaseQRankSum=0.529;DP=16;Dels=0.0;FS=0.0;HaplotypeScore=0.0;MLEAC=1;MLEAF=0.5;MQ=42.0;MQ0=0;MQRankSum=1.482;QD=10.49;ReadPosRankSum=1.588	GT:AD:DP:GQ:PL	0/1:9,7:16:99:196,0,299
chrIV	198853	.	C	T	376.77	PASS	AC=1;AF=0.5;AN=2;BaseQRankSum=-1.22;DP=22;Dels=0.0;FS=3.821;HaplotypeScore=0.0;MLEAC=1;MLEAF=0.5;MQ=42.0;MQ0=0;MQRankSum=-1.154;QD=17.13;ReadPosRankSum=0.56	GT:AD:DP:GQ:PL	0/1:10,12:22:99:405,0,336
chrIV	201994	.	A	G	415.77	PASS	AC=1;AF=0.5;AN=2;BaseQRankSum=0.658;DP=19;Dels=0.0;FS=4.561;HaplotypeScore=0.0;MLEAC=1;MLEAF=0.5;MQ=42.0;MQ0=0;MQRankSum=-0.921;QD=21.88;ReadPosRankSum=0.395	GT:AD:DP:GQ:PL	0/1:6,13:19:99:444,0,194
chrIV	204978	.	A	G	271.77	PASS	AC=1;AF=0.5;AN=2;BaseQRankSum=-0.46;DP=23;Dels=0.0;FS=1.808;HaplotypeScore=0.0;MLEAC=1;MLEAF=0.5;MQ=40.44;MQ0=1;MQRankSum=-0.46;QD=11.82;ReadPosRankSum=1.379	GT:AD:DP:GQ:PL	0/1:11,12:23:99:300,0,383
chrIV	230325	.	G	A	154.77	PASS	AC=1;AF=0.5;AN=2;BaseQRankSum=-1.54;DP=18;Dels=0.0;FS=0.0;HaplotypeScore=0.0;MLEAC=1;MLEAF=0.5;MQ=42.0;MQ0=0;MQRankSum=-0.453;QD=8.6;ReadPosRankSum=-0.362	GT:AD:DP:GQ:PL	0/1:11,7:18:99:183,0,406
chrIV	237360	.	G	A	103.77	PASS	AC=1;AF=0.5;AN=2;BaseQRankSum=-0.365;DP=11;Dels=0.0;FS=6.99;HaplotypeScore=1.6281;MLEAC=1;MLEAF=0.5;MQ=42.0;MQ0=0;MQRankSum=0.0;QD=9.43;ReadPosRankSum=-0.365	GT:AD:DP:GQ:PL	0/1:6,4:11:99:132,0,215
chrIV	250126	.	G	A	180.77	PASS	AC=1;AF=0.5;AN=2;BaseQRankSum=1.226;DP=14;Dels=0.0;FS=0.0;HaplotypeScore=0.0;MLEAC=1;MLEAF=0.5;MQ=42.0;MQ0=0;MQRankSum=0.581;QD=12.91;ReadPosRankSum=0.581	GT:AD:DP:GQ:PL	0/1:8,6:14:99:209,0,250
chrIV	253442	.	G	A	245.77	PASS	AC=1;AF=0.5;AN=2;BaseQRankSum=-0.217;DP=23;Dels=0.0;FS=0.0;HaplotypeScore=0.0;MLEAC=1;MLEAF=0.5;MQ=42.0;MQ0=0;MQRankSum=-1.519;QD=10.69;ReadPosRankSum=0.589	GT:AD:DP:GQ:PL	0/1:13,10:23:99:274,0,332
chrIV	253478	.	G	A	298.77	PASS	AC=1;AF=0.5;AN=2;BaseQRankSum=1.091;DP=21;Dels=0.0;FS=0.0;HaplotypeScore=0.0;MLEAC=1;MLEAF=0.5;MQ=42.0;MQ0=0;MQRankSum=-0.599;QD=14.23;ReadPosRankSum=-0.176	GT:AD:DP:GQ:PL	0/1:11,10:21:99:327,0,292
chrIV	259903	.	A	G	357.77	PASS	AC=1;AF=0.5;AN=2;BaseQRankSum=1.796;DP=24;Dels=0.0;FS=6.204;HaplotypeScore=0.0;MLEAC=1;MLEAF=0.5;MQ=42.0;MQ0=0;MQRankSum=1.68;QD=14.91;ReadPosRankSum=1.043	GT:AD:DP:GQ:PL	0/1:13,11:24:99:386,0,421
chrIV	260603	.	G	A	238.77	PASS	AC=1;AF=0.5;AN=2;BaseQRankSum=-0.899;DP=23;Dels=0.0;FS=0.0;HaplotypeScore=0.0;MLEAC=1;MLEAF=0.5;MQ=42.0;MQ0=0;MQRankSum=-0.465;QD=10.38;ReadPosRankSum=0.093	GT:AD:DP:GQ:PL	0/1:13,10:23:99:267,0,400
chrIV	261782	.	G	A	177.77	PASS	AC=1;AF=0.5;AN=2;BaseQRankSum=-0.555;DP=13;Dels=0.0;FS=2.276;HaplotypeScore=0.0;MLEAC=1;MLEAF=0.5;MQ=42.0;MQ0=0;MQRankSum=-0.377;QD=13.67;ReadPosRankSum=-0.101	GT:AD:DP:GQ:PL	0/1:7,6:13:99:206,0,247
chrIV	262389	.	C	T	246.77	PASS	AC=1;AF=0.5;AN=2;BaseQRankSum=-1.292;DP=20;Dels=0.0;FS=0.0;HaplotypeScore=0.0;MLEAC=1;MLEAF=0.5;MQ=42.0;MQ0=0;MQRankSum=-0.912;QD=12.34;ReadPosRankSum=1.216	GT:AD:DP:GQ:PL	0/1:11,9:20:99:275,0,355
chrIV	265408	.	T	C	414.77	PASS	AC=1;AF=0.5;AN=2;BaseQRankSum=0.89;DP=18;Dels=0.0;FS=8.82;HaplotypeScore=0.0;MLEAC=1;MLEAF=0.5;MQ=42.0;MQ0=0;MQRankSum=-0.234;QD=23.04;ReadPosRankSum=0.047	GT:AD:DP:GQ:PL	0/1:6,12:18:99:443,0,153
chrIV	266218	.	T	C	445.77	PASS	AC=1;AF=0.5;AN=2;BaseQRankSum=-2.029;DP=26;Dels=0.0;FS=1.596;HaplotypeScore=0.0;MLEAC=1;MLEAF=0.5;MQ=42.0;MQ0=0;MQRankSum=0.922;QD=17.14;ReadPosRankSum=-0.448	GT:AD:DP:GQ:PL	0/1:10,16:26:99:474,0,314
chrIV	268649	.	G	A	171.77	PASS	AC=1;AF=0.5;AN=2;BaseQRankSum=-0.71;DP=14;Dels=0.0;FS=0.0;HaplotypeScore=0.0;MLEAC=1;MLEAF=0.5;MQ=42.0;MQ0=0;MQRankSum=-0.323;QD=12.27;ReadPosRankSum=-0.581	GT:AD:DP:GQ:PL	0/1:8,6:14:99:200,0,251
chrIV	269655	.	G	A	228.77	PASS	AC=1;AF=0.5;AN=2;BaseQRankSum=2.202;DP=14;Dels=0.0;FS=10.17;HaplotypeScore=0.0;MLEAC=1;MLEAF=0.5;MQ=40.94;MQ0=0;MQRankSum=0.91;QD=16.34;ReadPosRankSum=0.78	GT:AD:DP:GQ:PL	0/1:7,7:14:99:257,0,163
chrIV	270467	.	G	A	107.77	PASS	AC=1;AF=0.5;AN=2;BaseQRankSum=-1.032;DP=21;Dels=0.0;FS=2.172;HaplotypeScore=0.0;MLEAC=1;MLEAF=0.5;MQ=42.0;MQ0=0;MQRankSum=-0.124;QD=5.13;ReadPosRankSum=-0.702	GT:AD:DP:GQ:PL	0/1:16,5:21:99:136,0,543
chrIV	271443	.	G	A	243.77	PASS	AC=1;AF=0.5;AN=2;BaseQRankSum=1.244;DP=21;Dels=0.0;FS=7.346;HaplotypeScore=0.0;MLEAC=1;MLEAF=0.5;MQ=42.0;MQ0=0;MQRankSum=-0.533;QD=11.61;ReadPosRankSum=0.462	GT:AD:DP:GQ:PL	0/1:12,9:21:99:272,0,420
chrIV	277045	.	G	A	961.77	PASS	AC=2;AF=1.0;AN=2;DP=25;Dels=0.0;FS=0.0;HaplotypeScore=0.0;MLEAC=2;MLEAF=1.0;MQ=42.0;MQ0=0;QD=33.9	GT:AD:DP:GQ:PL	1/1:0,25:25:72:990,72,0
chrIV	277775	.	A	G	362.77	PASS	AC=1;AF=0.5;AN=2;BaseQRankSum=-0.165;DP=22;Dels=0.0;FS=0.0;HaplotypeScore=0.0;MLEAC=1;MLEAF=0.5;MQ=42.0;MQ0=0;MQRankSum=-0.429;QD=16.49;ReadPosRankSum=-0.099	GT:AD:DP:GQ:PL	0/1:10,12:22:99:391,0,310
chrIV	282397	.	C	T	204.77	PASS	AC=1;AF=0.5;AN=2;BaseQRankSum=0.543;DP=18;Dels=0.0;FS=0.0;HaplotypeScore=0.0;MLEAC=1;MLEAF=0.5;MQ=42.0;MQ0=0;MQRankSum=0.272;QD=11.38;ReadPosRankSum=0.362	GT:AD:DP:GQ:PL	0/1:11,7:18:99:233,0,378
chrIV	285449	.	C	T	333.77	PASS	AC=1;AF=0.5;AN=2;BaseQRankSum=0.227;DP=32;Dels=0.0;FS=0.0;HaplotypeScore=0.0;MLEAC=1;MLEAF=0.5;MQ=42.0;MQ0=0;MQRankSum=-1.246;QD=10.43;ReadPosRankSum=-0.113	GT:AD:DP:GQ:PL	0/1:17,15:32:99:362,0,509
chrIV	285623	.	C	T	247.77	PASS	AC=1;AF=0.5;AN=2;BaseQRankSum=1.147;DP=23;Dels=0.0;FS=0.0;HaplotypeScore=0.0;MLEAC=1;MLEAF=0.5;MQ=42.0;MQ0=0;MQRankSum=-1.395;QD=10.77;ReadPosRankSum=-0.961	GT:AD:DP:GQ:PL	0/1:13,10:23:99:276,0,455
chrIV	287258	.	C	T	192.77	PASS	AC=1;AF=0.5;AN=2;BaseQRankSum=0.423;DP=16;Dels=0.0;FS=2.115;HaplotypeScore=0.0;MLEAC=1;MLEAF=0.5;MQ=42.0;MQ0=0;MQRankSum=-2.223;QD=12.05;ReadPosRankSum=1.799	GT:AD:DP:GQ:PL	0/1:9,7:16:99:221,0,263
chrIV	287435	.	G	A	298.77	PASS	AC=1;AF=0.5;AN=2;BaseQRankSum=-1.303;DP=21;Dels=0.0;FS=0.0;HaplotypeScore=0.0;MLEAC=1;MLEAF=0.5;MQ=42.0;MQ0=0;MQRankSum=-0.739;QD=14.23;ReadPosRankSum=-1.796	GT:AD:DP:GQ:PL	0/1:11,10:21:99:327,0,314
chrIV	288075	.	C	T	493.77	PASS	AC=1;AF=0.5;AN=2;BaseQRankSum=-0.804;DP=25;Dels=0.0;FS=0.0;HaplotypeScore=0.0;MLEAC=1;MLEAF=0.5;MQ=42.0;MQ0=0;MQRankSum=-0.361;QD=19.75;ReadPosRankSum=-0.305	GT:AD:DP:GQ:PL	0/1:10,15:25:99:522,0,300
chrIV	293731	.	C	T	183.77	PASS	AC=1;AF=0.5;AN=2;BaseQRankSum=0.421;DP=14;Dels=0.0;FS=5.021;HaplotypeScore=0.0;MLEAC=1;MLEAF=0.5;MQ=42.0;MQ0=0;MQRankSum=0.421;QD=13.13;ReadPosRankSum=-1.406	GT:AD:DP:GQ:PL	0/1:7,7:14:99:212,0,252
chrIV	294400	.	T	C	207.77	PASS	AC=1;AF=0.5;AN=2;BaseQRankSum=0.887;DP=19;Dels=0.0;FS=0.0;HaplotypeScore=0.0;MLEAC=1;MLEAF=0.5;MQ=42.0;MQ0=0;MQRankSum=-0.296;QD=10.94;ReadPosRankSum=0.718	GT:AD:DP:GQ:PL	0/1:12,7:19:99:236,0,363
chrIV	305275	.	C	T	319.77	PASS	AC=1;AF=0.5;AN=2;BaseQRankSum=-0.634;DP=19;Dels=0.0;FS=1.871;HaplotypeScore=0.0;MLEAC=1;MLEAF=0.5;MQ=42.0;MQ0=0;MQRankSum=-0.549;QD=16.83;ReadPosRankSum=-1.902	GT:AD:DP:GQ:PL	0/1:7,12:19:99:348,0,199
chrIV	312371	.	G	A	361.77	PASS	AC=1;AF=0.5;AN=2;BaseQRankSum=-1.732;DP=27;Dels=0.0;FS=5.907;HaplotypeScore=0.0;MLEAC=1;MLEAF=0.5;MQ=41.47;MQ0=0;MQRankSum=0.952;QD=13.4;ReadPosRankSum=0.268	GT:AD:DP:GQ:PL	0/1:15,12:27:99:390,0,506
chrIV	316094	.	C	T	337.77	PASS	AC=1;AF=0.5;AN=2;BaseQRankSum=0.686;DP=29;Dels=0.0;FS=6.306;HaplotypeScore=0.0;MLEAC=1;MLEAF=0.5;MQ=42.0;MQ0=0;MQRankSum=0.819;QD=11.65;ReadPosRankSum=0.155	GT:AD:DP:GQ:PL	0/1:17,12:29:99:366,0,562
chrIV	317942	.	G	A	325.77	PASS	AC=1;AF=0.5;AN=2;BaseQRankSum=1.674;DP=19;Dels=0.0;FS=1.871;HaplotypeScore=0.0;MLEAC=1;MLEAF=0.5;MQ=42.0;MQ0=0;MQRankSum=1.429;QD=17.15;ReadPosRankSum=0.286	GT:AD:DP:GQ:PL	0/1:9,10:19:99:354,0,264
chrIV	318765	.	G	A	207.77	PASS	AC=1;AF=0.5;AN=2;BaseQRankSum=0.465;DP=19;Dels=0.0;FS=7.701;HaplotypeScore=0.0;MLEAC=1;MLEAF=0.5;MQ=42.0;MQ0=0;MQRankSum=-0.803;QD=10.94;ReadPosRankSum=-0.38	GT:AD:DP:GQ:PL	0/1:12,7:19:99:236,0,401
chrIV	325647	.	C	T	439.77	PASS	AC=1;AF=0.5;AN=2;BaseQRankSum=-0.623;DP=26;Dels=0.0;FS=3.783;HaplotypeScore=0.0;MLEAC=1;MLEAF=0.5;MQ=42.0;MQ0=0;MQRankSum=1.609;QD=16.91;ReadPosRankSum=-1.453	GT:AD:DP:GQ:PL	0/1:11,15:26:99:468,0,342
chrIV	336129	.	C	T	184.77	PASS	AC=1;AF=0.5;AN=2;BaseQRankSum=0.365;DP=10;Dels=0.0;FS=3.979;HaplotypeScore=2.9985;MLEAC=1;MLEAF=0.5;MQ=41.61;MQ0=0;MQRankSum=0.0;QD=18.48;ReadPosRankSum=2.383	GT:AD:DP:GQ:PL	0/1:4,6:10:99:213,0,131
chrIV	341818	.	G	A	352.77	PASS	AC=1;AF=0.5;AN=2;BaseQRankSum=1.293;DP=27;Dels=0.0;FS=0.0;HaplotypeScore=0.0;MLEAC=1;MLEAF=0.5;MQ=42.0;MQ0=0;MQRankSum=1.195;QD=13.07;ReadPosRankSum=0.122	GT:AD:DP:GQ:PL	0/1:15,12:27:99:381,0,484
chrIV	352276	.	G	A	478.77	PASS	AC=1;AF=0.5;AN=2;BaseQRankSum=-0.724;DP=29;Dels=0.0;FS=0.0;HaplotypeScore=0.0;MLEAC=1;MLEAF=0.5;MQ=42.0;MQ0=0;MQRankSum=-0.855;QD=16.51;ReadPosRankSum=-0.899	GT:AD:DP:GQ:PL	0/1:13,16:29:99:507,0,426
chrIV	353088	.	G	A	265.77	PASS	AC=1;AF=0.5;AN=2;BaseQRankSum=-0.776;DP=19;Dels=0.0;FS=4.561;HaplotypeScore=0.0;MLEAC=1;MLEAF=0.5;MQ=42.0;MQ0=0;MQRankSum=-0.204;QD=13.99;ReadPosRankSum=-1.266	GT:AD:DP:GQ:PL	0/1:9,10:19:99:294,0,313
chrIV	353971	.	C	T	427.77	PASS	AC=1;AF=0.5;AN=2;BaseQRankSum=-1.291;DP=23;Dels=0.0;FS=4.4;HaplotypeScore=0.0;MLEAC=1;MLEAF=0.5;MQ=42.0;MQ0=0;MQRankSum=-0.787;QD=18.6;ReadPosRankSum=-1.291	GT:AD:DP:GQ:PL	0/1:9,14:23:99:456,0,267
chrIV	354219	.	G	A	356.77	PASS	AC=1;AF=0.5;AN=2;BaseQRankSum=-1.275;DP=24;Dels=0.0;FS=0.0;HaplotypeScore=0.0;MLEAC=1;MLEAF=0.5;MQ=42.0;MQ0=0;MQRankSum=0.869;QD=14.87;ReadPosRankSum=-0.985	GT:AD:DP:GQ:PL	0/1:13,11:24:99:385,0,400
chrIV	356893	.	G	A	288.77	PASS	AC=1;AF=0.5;AN=2;BaseQRankSum=0.189;DP=20;Dels=0.0;FS=0.0;HaplotypeScore=0.0;MLEAC=1;MLEAF=0.5;MQ=42.0;MQ0=0;MQRankSum=1.021;QD=14.44;ReadPosRankSum=-1.021	GT:AD:DP:GQ:PL	0/1:10,10:20:99:317,0,277
chrIV	357441	.	G	A	311.77	PASS	AC=1;AF=0.5;AN=2;BaseQRankSum=0.041;DP=19;Dels=0.0;FS=4.242;HaplotypeScore=0.0;MLEAC=1;MLEAF=0.5;MQ=41.9;MQ0=0;MQRankSum=-0.95;QD=16.41;ReadPosRankSum=-0.454	GT:AD:DP:GQ:PL	0/1:8,11:19:99:340,0,236
chrIV	360004	.	G	A	207.77	PASS	AC=1;AF=0.5;AN=2;BaseQRankSum=0.0;DP=15;Dels=0.0;FS=0.0;HaplotypeScore=0.0;MLEAC=1;MLEAF=0.5;MQ=42.0;MQ0=0;MQRankSum=-0.772;QD=13.85;ReadPosRankSum=-0.34	GT:AD:DP:GQ:PL	0/1:7,8:15:99:236,0,196
chrIV	361137	.	G	A	449.77	PASS	AC=1;AF=0.5;AN=2;BaseQRankSum=1.263;DP=24;Dels=0.0;FS=0.0;HaplotypeScore=6.9532;MLEAC=1;MLEAF=0.5;MQ=40.32;MQ0=0;MQRankSum=-0.307;QD=18.74;ReadPosRankSum=-0.99	GT:AD:DP:GQ:PL	0/1:8,14:24:99:478,0,263
chrIV	363440	.	A	G	300.77	PASS	AC=1;AF=0.5;AN=2;BaseQRankSum=-1.303;DP=21;Dels=0.0;FS=0.0;HaplotypeScore=0.0;MLEAC=1;MLEAF=0.5;MQ=41.32;MQ0=0;MQRankSum=0.81;QD=14.32;ReadPosRankSum=-0.88	GT:AD:DP:GQ:PL	0/1:11,10:21:99:329,0,355
chrIV	363926	.	G	A	304.77	PASS	AC=1;AF=0.5;AN=2;BaseQRankSum=0.54;DP=13;Dels=0.0;FS=0.0;HaplotypeScore=0.0;MLEAC=1;MLEAF=0.5;MQ=42.0;MQ0=0;MQRankSum=-0.849;QD=23.44;ReadPosRankSum=1.62	GT:AD:DP:GQ:PL	0/1:4,9:13:99:333,0,124
chrIV	364043	.	G	A	246.77	PASS	AC=1;AF=0.5;AN=2;BaseQRankSum=0.666;DP=18;Dels=0.0;FS=1.957;HaplotypeScore=0.0;MLEAC=1;MLEAF=0.5;MQ=42.0;MQ0=0;MQRankSum=-0.489;QD=13.71;ReadPosRankSum=0.489	GT:AD:DP:GQ:PL	0/1:10,8:18:99:275,0,316
chrIV	370943	.	C	A	166.77	PASS	AC=1;AF=0.5;AN=2;BaseQRankSum=0.0;DP=12;Dels=0.0;FS=7.404;HaplotypeScore=5.6636;MLEAC=1;MLEAF=0.5;MQ=42.0;MQ0=0;MQRankSum=-2.047;QD=13.9;ReadPosRankSum=-0.259	GT:AD:DP:GQ:PL	0/1:6,6:12:99:195,0,173
chrIV	376306	.	C	T	128.77	PASS	AC=1;AF=0.5;AN=2;BaseQRankSum=0.58;DP=17;Dels=0.0;FS=2.884;HaplotypeScore=0.0;MLEAC=1;MLEAF=0.5;MQ=42.0;MQ0=0;MQRankSum=-0.474;QD=7.57;ReadPosRankSum=0.791	GT:AD:DP:GQ:PL	0/1:12,5:17:99:157,0,436
chrIV	382889	.	A	G	475.77	PASS	AC=1;AF=0.5;AN=2;BaseQRankSum=0.976;DP=24;Dels=0.0;FS=6.701;HaplotypeScore=0.0;MLEAC=1;MLEAF=0.5;MQ=41.12;MQ0=1;MQRankSum=0.22;QD=19.82;ReadPosRankSum=1.984	GT:AD:DP:GQ:PL	0/1:9,15:24:99:504,0,246
chrIV	388492	.	T	C	147.77	PASS	AC=1;AF=0.5;AN=2;BaseQRankSum=-0.452;DP=17;Dels=0.0;FS=2.077;HaplotypeScore=0.0;MLEAC=1;MLEAF=0.5;MQ=41.16;MQ0=0;MQRankSum=-0.854;QD=8.69;ReadPosRankSum=0.452	GT:AD:DP:GQ:PL	0/1:11,6:17:99:176,0,393
chrIV	403120	.	C	T	230.77	PASS	AC=1;AF=0.5;AN=2;BaseQRankSum=-0.454;DP=19;Dels=0.0;FS=8.318;HaplotypeScore=0.0;MLEAC=1;MLEAF=0.5;MQ=42.0;MQ0=0;MQRankSum=0.95;QD=12.15;ReadPosRankSum=-0.206	GT:AD:DP:GQ:PL	0/1:11,8:19:99:259,0,385
chrIV	406404	.	G	A	107.77	PASS	AC=1;AF=0.5;AN=2;BaseQRankSum=0.922;DP=8;Dels=0.0;FS=15.441;HaplotypeScore=1.999;MLEAC=1;MLEAF=0.5;MQ=41.51;MQ0=0;MQRankSum=-1.368;QD=13.47;ReadPosRankSum=-1.368	GT:AD:DP:GQ:PL	0/1:4,4:8:99:136,0,132
chrIV	418230	.	G	A	172.77	PASS	AC=1;AF=0.5;AN=2;BaseQRankSum=-0.241;DP=17;Dels=0.0;FS=2.077;HaplotypeScore=0.0;MLEAC=1;MLEAF=0.5;MQ=42.0;MQ0=0;MQRankSum=1.107;QD=10.16;ReadPosRankSum=1.78	GT:AD:DP:GQ:PL	0/1:9,8:17:99:201,0,315
chrIV	448987	.	T	C	184.77	PASS	AC=1;AF=0.5;AN=2;BaseQRankSum=1.369;DP=13;Dels=0.0;FS=0.0;HaplotypeScore=0.0;MLEAC=1;MLEAF=0.5;MQ=42.0;MQ0=0;MQRankSum=0.811;QD=14.21;ReadPosRankSum=0.555	GT:AD:DP:GQ:PL	0/1:7,6:13:99:213,0,248
chrIV	465448	.	G	A	251.77	PASS	AC=1;AF=0.5;AN=2;BaseQRankSum=1.021;DP=21;Dels=0.0;FS=0.0;HaplotypeScore=0.0;MLEAC=1;MLEAF=0.5;MQ=42.0;MQ0=0;MQRankSum=0.387;QD=11.99;ReadPosRankSum=1.232	GT:AD:DP:GQ:PL	0/1:11,10:21:99:280,0,283
chrIV	468242	.	G	A	544.77	PASS	AC=1;AF=0.5;AN=2;BaseQRankSum=1.555;DP=26;Dels=0.0;FS=4.328;HaplotypeScore=0.0;MLEAC=1;MLEAF=0.5;MQ=42.0;MQ0=0;MQRankSum=-0.606;QD=20.95;ReadPosRankSum=-0.237	GT:AD:DP:GQ:PL	0/1:10,16:26:99:573,0,314
chrIV	494383	.	G	A	121.77	PASS	AC=1;AF=0.5;AN=2;BaseQRankSum=-0.684;DP=8;Dels=0.0;FS=0.0;HaplotypeScore=0.0;MLEAC=1;MLEAF=0.5;MQ=42.0;MQ0=0;MQRankSum=-0.322;QD=15.22;ReadPosRankSum=-1.221	GT:AD:DP:GQ:PL	0/1:3,5:8:99:150,0,102
chrIV	509440	.	G	A	133.77	PASS	AC=1;AF=0.5;AN=2;BaseQRankSum=-1.739;DP=17;Dels=0.0;FS=9.971;HaplotypeScore=0.0;MLEAC=1;MLEAF=0.5;MQ=42.0;MQ0=0;MQRankSum=0.685;QD=7.87;ReadPosRankSum=-0.791	GT:AD:DP:GQ:PL	0/1:12,5:17:99:162,0,379
chrIV	512145	.	G	A	225.77	PASS	AC=1;AF=0.5;AN=2;BaseQRankSum=-0.731;DP=10;Dels=0.0;FS=7.368;HaplotypeScore=0.0;MLEAC=1;MLEAF=0.5;MQ=42.0;MQ0=0;MQRankSum=1.58;QD=22.58;ReadPosRankSum=0.731	GT:AD:DP:GQ:PL	0/1:3,7:10:60:254,0,60
chrIV	541809	.	A	G	325.77	PASS	AC=1;AF=0.5;AN=2;BaseQRankSum=0.131;DP=22;Dels=0.0;FS=3.757;HaplotypeScore=0.0;MLEAC=1;MLEAF=0.5;MQ=42.0;MQ0=0;MQRankSum=-1.379;QD=14.81;ReadPosRankSum=-0.328	GT:AD:DP:GQ:PL	0/1:11,11:22:99:354,0,347
chrIV	560800	.	A	T	121.77	PASS	AC=1;AF=0.5;AN=2;BaseQRankSum=-2.155;DP=19;Dels=0.0;FS=47.023;HaplotypeScore=0.0;MLEAC=1;MLEAF=0.5;MQ=42.0;MQ0=0;MQRankSum=-1.141;QD=6.41;ReadPosRankSum=-1.056	GT:AD:DP:GQ:PL	0/1:12,7:19:99:150,0,357
chrIV	561648	.	T	A	228.77	PASS	AC=1;AF=0.5;AN=2;BaseQRankSum=-1.555;DP=18;Dels=0.0;FS=23.955;HaplotypeScore=4.5358;MLEAC=1;MLEAF=0.5;MQ=41.21;MQ0=0;MQRankSum=-1.555;QD=12.71;ReadPosRankSum=2.888	GT:AD:DP:GQ:PL	0/1:10,8:18:99:257,0,318
chrIV	577625	.	C	T	431.77	PASS	AC=1;AF=0.5;AN=2;BaseQRankSum=-0.787;DP=23;Dels=0.0;FS=0.0;HaplotypeScore=0.0;MLEAC=1;MLEAF=0.5;MQ=42.0;MQ0=0;MQRankSum=0.913;QD=18.77;ReadPosRankSum=-1.354	GT:AD:DP:GQ:PL	0/1:9,14:23:99:460,0,266
chrIV	584393	.	G	A	198.77	PASS	AC=1;AF=0.5;AN=2;BaseQRankSum=-2.141;DP=15;Dels=0.0;FS=2.447;HaplotypeScore=0.0;MLEAC=1;MLEAF=0.5;MQ=42.0;MQ0=0;MQRankSum=1.794;QD=13.25;ReadPosRankSum=-0.637	GT:AD:DP:GQ:PL	0/1:8,7:15:99:227,0,285
chrIV	586379	.	G	A	444.77	PASS	AC=1;AF=0.5;AN=2;BaseQRankSum=2.457;DP=20;Dels=0.0;FS=0.0;HaplotypeScore=0.0;MLEAC=1;MLEAF=0.5;MQ=42.0;MQ0=0;MQRankSum=0.713;QD=22.24;ReadPosRankSum=1.347	GT:AD:DP:GQ:PL	0/1:7,13:20:99:473,0,214
chrIV	590506	.	G	A	432.77	PASS	AC=1;AF=0.5;AN=2;BaseQRankSum=-1.159;DP=32;Dels=0.0;FS=0.0;HaplotypeScore=0.7887;MLEAC=1;MLEAF=0.5;MQ=42.0;MQ0=0;MQRankSum=-1.918;QD=13.52;ReadPosRankSum=0.969	GT:AD:DP:GQ:PL	0/1:18,14:32:99:461,0,488
chrIV	590893	.	C	T	235.77	PASS	AC=1;AF=0.5;AN=2;BaseQRankSum=-1.352;DP=22;Dels=0.0;FS=1.74;HaplotypeScore=0.0;MLEAC=1;MLEAF=0.5;MQ=42.0;MQ0=0;MQRankSum=-0.033;QD=10.72;ReadPosRankSum=0.626	GT:AD:DP:GQ:PL	0/1:12,10:22:99:264,0,353
chrIV	592204	.	A	G	268.77	PASS	AC=1;AF=0.5;AN=2;BaseQRankSum=-0.189;DP=21;Dels=0.0;FS=0.0;HaplotypeScore=5.5188;MLEAC=1;MLEAF=0.5;MQ=41.91;MQ0=0;MQRankSum=0.34;QD=12.8;ReadPosRankSum=-0.945	GT:AD:DP:GQ:PL	0/1:10,10:21:99:297,0,295
chrIV	593669	.	G	A	237.77	PASS	AC=1;AF=0.5;AN=2;BaseQRankSum=1.929;DP=24;Dels=0.0;FS=1.76;HaplotypeScore=0.0;MLEAC=1;MLEAF=0.5;MQ=42.0;MQ0=0;MQRankSum=-0.888;QD=9.91;ReadPosRankSum=-0.214	GT:AD:DP:GQ:PL	0/1:16,8:24:99:266,0,451
chrIV	594404	.	G	A	281.77	PASS	AC=1;AF=0.5;AN=2;BaseQRankSum=0.667;DP=14;Dels=0.0;FS=0.0;HaplotypeScore=0.0;MLEAC=1;MLEAF=0.5;MQ=40.48;MQ0=0;MQRankSum=-0.267;QD=20.13;ReadPosRankSum=0.267	GT:AD:DP:GQ:PL	0/1:5,9:14:99:310,0,116
chrIV	600271	.	G	A	147.77	PASS	AC=1;AF=0.5;AN=2;BaseQRankSum=-0.869;DP=12;Dels=0.0;FS=0.0;HaplotypeScore=0.0;MLEAC=1;MLEAF=0.5;MQ=42.0;MQ0=0;MQRankSum=1.191;QD=12.31;ReadPosRankSum=-0.259	GT:AD:DP:GQ:PL	0/1:6,6:12:99:176,0,213
chrIV	601426	.	C	T	507.77	PASS	AC=1;AF=0.5;AN=2;BaseQRankSum=-0.914;DP=34;Dels=0.0;FS=0.0;HaplotypeScore=2.9326;MLEAC=1;MLEAF=0.5;MQ=40.15;MQ0=0;MQRankSum=-1.19;QD=14.93;ReadPosRankSum=-0.293	GT:AD:DP:GQ:PL	0/1:16,18:34:99:536,0,516
chrIV	601752	.	C	T	142.77	PASS	AC=1;AF=0.5;AN=2;BaseQRankSum=1.191;DP=12;Dels=0.0;FS=6.154;HaplotypeScore=0.0;MLEAC=1;MLEAF=0.5;MQ=40.36;MQ0=0;MQRankSum=0.869;QD=11.9;ReadPosRankSum=1.517	GT:AD:DP:GQ:PL	0/1:6,6:12:99:171,0,207
chrIV	604246	.	G	A	284.77	PASS	AC=1;AF=0.5;AN=2;BaseQRankSum=-0.295;DP=15;Dels=0.0;FS=0.0;HaplotypeScore=0.0;MLEAC=1;MLEAF=0.5;MQ=42.0;MQ0=0;MQRankSum=0.766;QD=18.98;ReadPosRankSum=0.648	GT:AD:DP:GQ:PL	0/1:6,9:15:99:313,0,164
chrIV	604252	.	G	A	322.77	PASS	AC=1;AF=0.5;AN=2;BaseQRankSum=0.271;DP=16;Dels=0.0;FS=0.0;HaplotypeScore=0.0;MLEAC=1;MLEAF=0.5;MQ=42.0;MQ0=0;MQRankSum=-0.38;QD=20.17;ReadPosRankSum=-0.271	GT:AD:DP:GQ:PL	0/1:6,10:16:99:351,0,160
chrIV	604290	.	G	A	256.77	PASS	AC=1;AF=0.5;AN=2;BaseQRankSum=0.683;DP=16;Dels=0.0;FS=0.0;HaplotypeScore=0.0;MLEAC=1;MLEAF=0.5;MQ=42.0;MQ0=0;MQRankSum=1.103;QD=16.05;ReadPosRankSum=-1.313	GT:AD:DP:GQ:PL	0/1:8,8:16:99:285,0,241
chrIV	617576	.	C	T	422.77	PASS	AC=1;AF=0.5;AN=2;BaseQRankSum=0.849;DP=17;Dels=0.0;FS=0.0;HaplotypeScore=0.0;MLEAC=1;MLEAF=0.5;MQ=41.88;MQ0=0;MQRankSum=0.51;QD=24.87;ReadPosRankSum=-0.962	GT:AD:DP:GQ:PL	0/1:4,13:17:99:451,0,113
chrIV	619834	.	C	T	280.77	PASS	AC=1;AF=0.5;AN=2;BaseQRankSum=0.228;DP=20;Dels=0.0;FS=0.0;HaplotypeScore=0.0;MLEAC=1;MLEAF=0.5;MQ=42.0;MQ0=0;MQRankSum=-1.216;QD=14.04;ReadPosRankSum=-0.304	GT:AD:DP:GQ:PL	0/1:11,9:20:99:309,0,350
chrIV	621429	.	C	T	198.77	PASS	AC=1;AF=0.5;AN=2;BaseQRankSum=-0.906;DP=18;Dels=0.0;FS=0.0;HaplotypeScore=0.0;MLEAC=1;MLEAF=0.5;MQ=42.0;MQ0=0;MQRankSum=0.362;QD=11.04;ReadPosRankSum=-0.543	GT:AD:DP:GQ:PL	0/1:11,7:18:99:227,0,318
chrIV	629631	.	G	A	341.77	PASS	AC=1;AF=0.5;AN=2;BaseQRankSum=-0.058;DP=24;Dels=0.0;FS=3.741;HaplotypeScore=0.0;MLEAC=1;MLEAF=0.5;MQ=41.92;MQ0=0;MQRankSum=-0.232;QD=14.24;ReadPosRankSum=0.406	GT:AD:DP:GQ:PL	0/1:13,11:24:99:370,0,459
chrIV	629820	.	G	A	400.77	PASS	AC=1;AF=0.5;AN=2;BaseQRankSum=-1.418;DP=29;Dels=0.0;FS=0.0;HaplotypeScore=0.0;MLEAC=1;MLEAF=0.5;MQ=41.51;MQ0=0;MQRankSum=-0.109;QD=13.82;ReadPosRankSum=-0.72	GT:AD:DP:GQ:PL	0/1:15,14:29:99:429,0,467
chrIV	635352	.	C	T	354.77	PASS	AC=1;AF=0.5;AN=2;BaseQRankSum=-0.415;DP=27;Dels=0.0;FS=0.0;HaplotypeScore=0.0;MLEAC=1;MLEAF=0.5;MQ=42.0;MQ0=0;MQRankSum=-0.903;QD=13.14;ReadPosRankSum=-0.561	GT:AD:DP:GQ:PL	0/1:15,12:27:99:383,0,477
chrIV	635681	.	G	A	219.77	PASS	AC=1;AF=0.5;AN=2;BaseQRankSum=-2.788;DP=21;Dels=0.0;FS=1.808;HaplotypeScore=0.0;MLEAC=1;MLEAF=0.5;MQ=42.0;MQ0=0;MQRankSum=-1.919;QD=10.47;ReadPosRankSum=-0.036	GT:AD:DP:GQ:PL	0/1:13,8:21:99:248,0,439
chrIV	638587	.	C	T	540.77	PASS	AC=1;AF=0.5;AN=2;BaseQRankSum=-1.483;DP=29;Dels=0.0;FS=3.453;HaplotypeScore=0.0;MLEAC=1;MLEAF=0.5;MQ=42.0;MQ0=0;MQRankSum=-1.173;QD=18.65;ReadPosRankSum=-0.022	GT:AD:DP:GQ:PL	0/1:12,17:29:99:569,0,413
chrIV	644503	.	G	A	226.77	PASS	AC=1;AF=0.5;AN=2;BaseQRankSum=0.289;DP=12;Dels=0.0;FS=0.0;HaplotypeScore=0.0;MLEAC=1;MLEAF=0.5;MQ=42.0;MQ0=0;MQRankSum=-1.134;QD=18.9;ReadPosRankSum=0.289	GT:AD:DP:GQ:PL	0/1:4,8:12:99:255,0,129
chrIV	660256	.	C	T	294.77	PASS	AC=1;AF=0.5;AN=2;BaseQRankSum=2.77;DP=15;Dels=0.0;FS=2.363;HaplotypeScore=0.0;MLEAC=1;MLEAF=0.5;MQ=42.0;MQ0=0;MQRankSum=1.002;QD=19.65;ReadPosRankSum=1.709	GT:AD:DP:GQ:PL	0/1:6,9:15:99:323,0,149
chrIV	660667	.	G	A	221.77	PASS	AC=1;AF=0.5;AN=2;BaseQRankSum=0.993;DP=15;Dels=0.0;FS=0.0;HaplotypeScore=0.0;MLEAC=1;MLEAF=0.5;MQ=42.0;MQ0=0;MQRankSum=-0.34;QD=14.78;ReadPosRankSum=-0.993	GT:AD:DP:GQ:PL	0/1:7,8:15:99:250,0,246
chrIV	662142	.	C	T	619.77	PASS	AC=1;AF=0.5;AN=2;BaseQRankSum=-1.592;DP=30;Dels=0.0;FS=5.905;HaplotypeScore=0.0;MLEAC=1;MLEAF=0.5;MQ=42.0;MQ0=0;MQRankSum=0.043;QD=20.66;ReadPosRankSum=-0.689	GT:AD:DP:GQ:PL	0/1:11,19:30:99:648,0,297
chrIV	666960	.	C	T	277.77	PASS	AC=1;AF=0.5;AN=2;BaseQRankSum=0.922;DP=26;Dels=0.0;FS=0.0;HaplotypeScore=0.0;MLEAC=1;MLEAF=0.5;MQ=42.0;MQ0=0;MQRankSum=-0.764;QD=10.68;ReadPosRankSum=0.395	GT:AD:DP:GQ:PL	0/1:16,10:26:99:306,0,511
chrIV	677789	.	G	A	207.77	PASS	AC=1;AF=0.5;AN=2;BaseQRankSum=1.447;DP=16;Dels=0.0;FS=0.0;HaplotypeScore=0.0;MLEAC=1;MLEAF=0.5;MQ=40.67;MQ0=1;MQRankSum=-0.637;QD=12.99;ReadPosRankSum=-1.562	GT:AD:DP:GQ:PL	0/1:9,7:16:99:236,0,226
chrIV	682946	.	C	T	200.77	PASS	AC=1;AF=0.5;AN=2;BaseQRankSum=0.733;DP=20;Dels=0.0;FS=1.871;HaplotypeScore=0.0;MLEAC=1;MLEAF=0.5;MQ=42.0;MQ0=0;MQRankSum=-0.656;QD=10.04;ReadPosRankSum=-2.199	GT:AD:DP:GQ:PL	0/1:12,8:20:99:229,0,380
chrIV	692457	.	A	G	189.77	PASS	AC=1;AF=0.5;AN=2;BaseQRankSum=0.643;DP=24;Dels=0.0;FS=7.144;HaplotypeScore=0.0;MLEAC=1;MLEAF=0.5;MQ=42.0;MQ0=0;MQRankSum=-1.01;QD=7.91;ReadPosRankSum=-1.745	GT:AD:DP:GQ:PL	0/1:16,8:24:99:218,0,518
chrIV	695681	.	G	A	208.77	PASS	AC=1;AF=0.5;AN=2;BaseQRankSum=1.35;DP=20;Dels=0.0;FS=1.885;HaplotypeScore=0.0;MLEAC=1;MLEAF=0.5;MQ=42.0;MQ0=0;MQRankSum=0.039;QD=10.44;ReadPosRankSum=0.964	GT:AD:DP:GQ:PL	0/1:12,8:20:99:237,0,346
chrIV	702445	.	C	T	174.77	PASS	AC=1;AF=0.5;AN=2;BaseQRankSum=-0.259;DP=12;Dels=0.0;FS=0.0;HaplotypeScore=0.0;MLEAC=1;MLEAF=0.5;MQ=42.0;MQ0=0;MQRankSum=-0.259;QD=14.56;ReadPosRankSum=2.426	GT:AD:DP:GQ:PL	0/1:6,6:12:99:203,0,208
chrIV	707204	.	G	A	177.77	PASS	AC=1;AF=0.5;AN=2;BaseQRankSum=-0.059;DP=15;Dels=0.0;FS=0.0;HaplotypeScore=0.0;MLEAC=1;MLEAF=0.5;MQ=42.0;MQ0=0;MQRankSum=0.884;QD=11.85;ReadPosRankSum=-0.53	GT:AD:DP:GQ:PL	0/1:9,6:15:99:206,0,294
chrIV	720550	.	G	A	183.77	PASS	AC=1;AF=0.5;AN=2;BaseQRankSum=1.517;DP=12;Dels=0.0;FS=0.0;HaplotypeScore=0.0;MLEAC=1;MLEAF=0.5;MQ=42.0;MQ0=0;MQRankSum=-0.583;QD=15.31;ReadPosRankSum=-0.467	GT:AD:DP:GQ:PL	0/1:6,6:12:99:212,0,199
chrIV	724327	.	C	T	306.77	PASS	AC=1;AF=0.5;AN=2;BaseQRankSum=-1.985;DP=25;Dels=0.0;FS=0.0;HaplotypeScore=0.0;MLEAC=1;MLEAF=0.5;MQ=42.0;MQ0=0;MQRankSum=-0.354;QD=12.27;ReadPosRankSum=-0.789	GT:AD:DP:GQ:PL	0/1:13,12:25:99:335,0,405
chrIV	725036	.	C	T	334.77	PASS	AC=1;AF=0.5;AN=2;BaseQRankSum=1.796;DP=21;Dels=0.0;FS=0.0;HaplotypeScore=0.0;MLEAC=1;MLEAF=0.5;MQ=42.0;MQ0=0;MQRankSum=-0.669;QD=15.94;ReadPosRankSum=-0.246	GT:AD:DP:GQ:PL	0/1:10,11:21:99:363,0,312
chrIV	726377	.	C	T	214.77	PASS	AC=1;AF=0.5;AN=2;BaseQRankSum=-0.578;DP=18;Dels=0.0;FS=0.0;HaplotypeScore=0.0;MLEAC=1;MLEAF=0.5;MQ=41.78;MQ0=0;MQRankSum=0.933;QD=11.93;ReadPosRankSum=0.133	GT:AD:DP:GQ:PL	0/1:10,8:18:99:243,0,355
chrIV	727113	.	G	A	188.77	PASS	AC=1;AF=0.5;AN=2;BaseQRankSum=2.843;DP=12;Dels=0.0;FS=0.0;HaplotypeScore=0.0;MLEAC=1;MLEAF=0.5;MQ=42.0;MQ0=0;MQRankSum=0.0;QD=15.73;ReadPosRankSum=0.583	GT:AD:DP:GQ:PL	0/1:6,6:12:99:217,0,209
chrIV	732754	.	C	T	109.77	PASS	AC=1;AF=0.5;AN=2;BaseQRankSum=0.0;DP=9;Dels=0.0;FS=2.808;HaplotypeScore=0.0;MLEAC=1;MLEAF=0.5;MQ=42.0;MQ0=0;MQRankSum=-0.729;QD=12.2;ReadPosRankSum=-1.159	GT:AD:DP:GQ:PL	0/1:5,4:9:99:138,0,174
chrIV	740494	.	G	A	344.77	PASS	AC=1;AF=0.5;AN=2;BaseQRankSum=1.909;DP=14;Dels=0.0;FS=7.549;HaplotypeScore=0.0;MLEAC=1;MLEAF=0.5;MQ=42.0;MQ0=0;MQRankSum=0.919;QD=24.63;ReadPosRankSum=-0.071	GT:AD:DP:GQ:PL	0/1:4,10:14:99:373,0,119
chrIV	741790	.	G	A	302.77	PASS	AC=1;AF=0.5;AN=2;BaseQRankSum=-0.778;DP=14;Dels=0.0;FS=2.963;HaplotypeScore=0.0;MLEAC=1;MLEAF=0.5;MQ=42.0;MQ0=0;MQRankSum=0.354;QD=21.63;ReadPosRankSum=0.212	GT:AD:DP:GQ:PL	0/1:4,10:14:99:331,0,127
chrIV	747083	.	C	A	230.77	PASS	AC=1;AF=0.5;AN=2;BaseQRankSum=-1.615;DP=22;Dels=0.0;FS=58.107;HaplotypeScore=0.0;MLEAC=1;MLEAF=0.5;MQ=42.0;MQ0=0;MQRankSum=-0.033;QD=10.49;ReadPosRankSum=-0.033	GT:AD:DP:GQ:PL	0/1:12,10:22:99:259,0,358
chrIV	750819	.	G	A	293.77	PASS	AC=1;AF=0.5;AN=2;BaseQRankSum=1.658;DP=17;Dels=0.0;FS=2.884;HaplotypeScore=0.0;MLEAC=1;MLEAF=0.5;MQ=42.0;MQ0=0;MQRankSum=0.452;QD=17.28;ReadPosRankSum=-1.558	GT:AD:DP:GQ:PL	0/1:6,11:17:99:322,0,188
chrIV	750838	.	A	G	211.77	PASS	AC=1;AF=0.5;AN=2;BaseQRankSum=1.154;DP=14;Dels=0.0;FS=0.0;HaplotypeScore=0.0;MLEAC=1;MLEAF=0.5;MQ=42.0;MQ0=0;MQRankSum=-1.276;QD=15.13;ReadPosRankSum=1.406	GT:AD:DP:GQ:PL	0/1:7,7:14:99:240,0,230
chrIV	752772	.	G	A	215.77	PASS	AC=1;AF=0.5;AN=2;BaseQRankSum=0.372;DP=19;Dels=0.0;FS=0.0;HaplotypeScore=0.0;MLEAC=1;MLEAF=0.5;MQ=42.0;MQ0=0;MQRankSum=-0.372;QD=11.36;ReadPosRankSum=-1.115	GT:AD:DP:GQ:PL	0/1:11,8:19:99:244,0,364
chrIV	752869	.	C	T	288.77	PASS	AC=1;AF=0.5;AN=2;BaseQRankSum=0.669;DP=21;Dels=0.0;FS=1.808;HaplotypeScore=0.9987;MLEAC=1;MLEAF=0.5;MQ=42.0;MQ0=0;MQRankSum=-0.387;QD=13.75;ReadPosRankSum=-1.444	GT:AD:DP:GQ:PL	0/1:11,10:21:99:317,0,351
chrIV	761804	.	G	A	139.77	PASS	AC=1;AF=0.5;AN=2;BaseQRankSum=1.776;DP=15;Dels=0.0;FS=0.0;HaplotypeScore=0.0;MLEAC=1;MLEAF=0.5;MQ=42.0;MQ0=0;MQRankSum=-0.306;QD=9.32;ReadPosRankSum=1.653	GT:AD:DP:GQ:PL	0/1:10,5:15:99:168,0,293
chrIV	761858	.	G	A	142.77	PASS	AC=1;AF=0.5;AN=2;BaseQRankSum=-0.851;DP=10;Dels=0.0;FS=7.782;HaplotypeScore=0.0;MLEAC=1;MLEAF=0.5;MQ=42.0;MQ0=0;MQRankSum=1.098;QD=14.28;ReadPosRankSum=0.103	GT:AD:DP:GQ:PL	0/1:5,5:10:99:171,0,173
chrIV	762098	.	G	A	213.77	PASS	AC=1;AF=0.5;AN=2;BaseQRankSum=-0.545;DP=14;Dels=0.0;FS=0.0;HaplotypeScore=0.0;MLEAC=1;MLEAF=0.5;MQ=42.0;MQ0=0;MQRankSum=-1.154;QD=15.27;ReadPosRankSum=-1.154	GT:AD:DP:GQ:PL	0/1:7,7:14:99:242,0,248
chrIV	763241	.	G	A	447.77	PASS	AC=1;AF=0.5;AN=2;BaseQRankSum=-1.317;DP=24;Dels=0.0;FS=0.0;HaplotypeScore=0.0;MLEAC=1;MLEAF=0.5;MQ=42.0;MQ0=0;MQRankSum=-0.214;QD=18.66;ReadPosRankSum=-0.704	GT:AD:DP:GQ:PL	0/1:8,16:24:99:476,0,270
chrIV	764628	.	A	G	316.77	PASS	AC=1;AF=0.5;AN=2;BaseQRankSum=-1.759;DP=17;Dels=0.0;FS=0.0;HaplotypeScore=0.0;MLEAC=1;MLEAF=0.5;MQ=42.0;MQ0=0;MQRankSum=-0.352;QD=18.63;ReadPosRankSum=-1.256	GT:AD:DP:GQ:PL	0/1:6,11:17:99:345,0,198
chrIV	768654	.	C	T	300.77	PASS	AC=1;AF=0.5;AN=2;BaseQRankSum=0.416;DP=20;Dels=0.0;FS=0.0;HaplotypeScore=0.0;MLEAC=1;MLEAF=0.5;MQ=41.26;MQ0=0;MQRankSum=0.34;QD=15.04;ReadPosRankSum=1.398	GT:AD:DP:GQ:PL	0/1:10,10:20:99:329,0,294
chrIV	771074	.	G	A	219.77	PASS	AC=1;AF=0.5;AN=2;BaseQRankSum=0.772;DP=15;Dels=0.0;FS=3.31;HaplotypeScore=0.0;MLEAC=1;MLEAF=0.5;MQ=41.87;MQ0=0;MQRankSum=1.682;QD=14.65;ReadPosRankSum=1.22	GT:AD:DP:GQ:PL	0/1:7,8:15:99:248,0,240
chrIV	772617	.	C	T	280.77	PASS	AC=1;AF=0.5;AN=2;BaseQRankSum=0.34;DP=20;Dels=0.0;FS=4.561;HaplotypeScore=0.0;MLEAC=1;MLEAF=0.5;MQ=41.29;MQ0=0;MQRankSum=0.643;QD=14.04;ReadPosRankSum=-0.567	GT:AD:DP:GQ:PL	0/1:10,10:20:99:309,0,300
chrIV	776926	.	G	A	428.77	PASS	AC=1;AF=0.5;AN=2;BaseQRankSum=-1.031;DP=20;Dels=0.0;FS=4.506;HaplotypeScore=0.0;MLEAC=1;MLEAF=0.5;MQ=42.0;MQ0=0;MQRankSum=-1.773;QD=21.44;ReadPosRankSum=1.196	GT:AD:DP:GQ:PL	0/1:6,14:20:99:457,0,187
chrIV	777701	.	G	A	437.77	PASS	AC=1;AF=0.5;AN=2;BaseQRankSum=0.54;DP=26;Dels=0.0;FS=3.653;HaplotypeScore=0.0;MLEAC=1;MLEAF=0.5;MQ=41.92;MQ0=0;MQRankSum=-0.283;QD=16.84;ReadPosRankSum=0.489	GT:AD:DP:GQ:PL	0/1:12,14:26:99:466,0,414
chrIV	779526	.	C	T	138.77	PASS	AC=1;AF=0.5;AN=2;BaseQRankSum=-1.055;DP=17;Dels=0.0;FS=4.771;HaplotypeScore=0.0;MLEAC=1;MLEAF=0.5;MQ=42.0;MQ0=0;MQRankSum=0.151;QD=8.16;ReadPosRankSum=-0.251	GT:AD:DP:GQ:PL	0/1:11,6:17:99:167,0,297
chrIV	780716	.	G	A	539.77	PASS	AC=1;AF=0.5;AN=2;BaseQRankSum=-1.129;DP=29;Dels=0.0;FS=1.52;HaplotypeScore=7.8393;MLEAC=1;MLEAF=0.5;MQ=41.49;MQ0=0;MQRankSum=-0.564;QD=18.61;ReadPosRankSum=1.035	GT:AD:DP:GQ:PL	0/1:11,17:29:99:568,0,371
chrIV	788078	.	C	T	409.77	PASS	AC=1;AF=0.5;AN=2;BaseQRankSum=0.358;DP=24;Dels=0.0;FS=0.0;HaplotypeScore=0.0;MLEAC=1;MLEAF=0.5;MQ=42.0;MQ0=0;MQRankSum=0.477;QD=17.07;ReadPosRankSum=-0.239	GT:AD:DP:GQ:PL	0/1:9,15:24:99:438,0,242
chrIV	788229	.	G	A	264.77	PASS	AC=1;AF=0.5;AN=2;BaseQRankSum=2.176;DP=15;Dels=0.0;FS=5.021;HaplotypeScore=0.0;MLEAC=1;MLEAF=0.5;MQ=42.0;MQ0=0;MQRankSum=-0.428;QD=17.65;ReadPosRankSum=-0.34	GT:AD:DP:GQ:PL	0/1:7,8:15:99:293,0,205
chrIV	801521	.	A	G	288.77	PASS	AC=1;AF=0.5;AN=2;BaseQRankSum=1.278;DP=25;Dels=0.0;FS=0.0;HaplotypeScore=0.0;MLEAC=1;MLEAF=0.5;MQ=42.0;MQ0=0;MQRankSum=0.734;QD=11.55;ReadPosRankSum=-1.931	GT:AD:DP:GQ:PL	0/1:13,12:25:99:317,0,465
chrIV	801911	.	C	T	401.77	PASS	AC=1;AF=0.5;AN=2;BaseQRankSum=-0.197;DP=18;Dels=0.0;FS=13.244;HaplotypeScore=3.9929;MLEAC=1;MLEAF=0.5;MQ=41.89;MQ0=0;MQRankSum=0.69;QD=22.32;ReadPosRankSum=0.986	GT:AD:DP:GQ:PL	0/1:5,13:18:99:430,0,112
chrIV	807006	.	G	A	577.77	PASS	AC=1;AF=0.5;AN=2;BaseQRankSum=-0.502;DP=30;Dels=0.0;FS=3.155;HaplotypeScore=0.0;MLEAC=1;MLEAF=0.5;MQ=42.0;MQ0=0;MQRankSum=1.883;QD=19.26;ReadPosRankSum=-0.544	GT:AD:DP:GQ:PL	0/1:13,17:30:99:606,0,407
chrIV	814652	.	G	A	378.77	PASS	AC=1;AF=0.5;AN=2;BaseQRankSum=0.156;DP=14;Dels=0.0;FS=7.549;HaplotypeScore=0.0;MLEAC=1;MLEAF=0.5;MQ=42.0;MQ0=0;MQRankSum=0.156;QD=27.05;ReadPosRankSum=-0.311	GT:AD:DP:GQ:PL	0/1:3,11:14:83:407,0,83
chrIV	822844	.	C	T	250.77	PASS	AC=1;AF=0.5;AN=2;BaseQRankSum=-0.088;DP=18;Dels=0.0;FS=1.957;HaplotypeScore=0.0;MLEAC=1;MLEAF=0.5;MQ=42.0;MQ0=0;MQRankSum=0.442;QD=13.93;ReadPosRankSum=0.0	GT:AD:DP:GQ:PL	0/1:9,9:18:99:279,0,280
chrIV	824965	.	G	A	337.77	PASS	AC=1;AF=0.5;AN=2;BaseQRankSum=-0.653;DP=17;Dels=0.0;FS=0.0;HaplotypeScore=0.0;MLEAC=1;MLEAF=0.5;MQ=42.0;MQ0=0;MQRankSum=1.156;QD=19.87;ReadPosRankSum=1.055	GT:AD:DP:GQ:PL	0/1:6,11:17:99:366,0,161
chrIV	827558	.	G	A	152.77	PASS	AC=1;AF=0.5;AN=2;BaseQRankSum=1.307;DP=9;Dels=0.0;FS=3.522;HaplotypeScore=0.0;MLEAC=1;MLEAF=0.5;MQ=42.0;MQ0=0;MQRankSum=-0.361;QD=16.97;ReadPosRankSum=1.881	GT:AD:DP:GQ:PL	0/1:4,5:9:99:181,0,135
chrIV	827779	.	G	A	375.77	PASS	AC=1;AF=0.5;AN=2;BaseQRankSum=-0.673;DP=24;Dels=0.0;FS=1.674;HaplotypeScore=0.0;MLEAC=1;MLEAF=0.5;MQ=42.0;MQ0=0;MQRankSum=-0.029;QD=15.66;ReadPosRankSum=-1.435	GT:AD:DP:GQ:PL	0/1:10,14:24:99:404,0,244
chrIV	837419	.	C	T	261.77	PASS	AC=1;AF=0.5;AN=2;BaseQRankSum=0.295;DP=15;Dels=0.0;FS=0.0;HaplotypeScore=0.0;MLEAC=1;MLEAF=0.5;MQ=42.0;MQ0=0;MQRankSum=-0.412;QD=17.45;ReadPosRankSum=1.591	GT:AD:DP:GQ:PL	0/1:6,9:15:99:290,0,186
chrIV	842502	.	C	T	678.77	PASS	AC=1;AF=0.5;AN=2;BaseQRankSum=-0.557;DP=37;Dels=0.0;FS=1.341;HaplotypeScore=0.0;MLEAC=1;MLEAF=0.5;MQ=42.0;MQ0=0;MQRankSum=-0.334;QD=18.35;ReadPosRankSum=0.97	GT:AD:DP:GQ:PL	0/1:13,24:37:99:707,0,447
chrIV	843450	.	C	T	343.77	PASS	AC=1;AF=0.5;AN=2;BaseQRankSum=-1.109;DP=20;Dels=0.0;FS=4.561;HaplotypeScore=0.0;MLEAC=1;MLEAF=0.5;MQ=42.0;MQ0=0;MQRankSum=1.109;QD=17.19;ReadPosRankSum=-0.317	GT:AD:DP:GQ:PL	0/1:7,13:20:99:372,0,235
chrIV	846920	.	C	T	198.77	PASS	AC=1;AF=0.5;AN=2;BaseQRankSum=-1.412;DP=21;Dels=0.0;FS=0.0;HaplotypeScore=0.0;MLEAC=1;MLEAF=0.5;MQ=42.0;MQ0=0;MQRankSum=-0.398;QD=9.47;ReadPosRankSum=-0.181	GT:AD:DP:GQ:PL	0/1:13,8:21:99:227,0,399
chrIV	853456	.	A	G	426.77	PASS	AC=1;AF=0.5;AN=2;BaseQRankSum=-0.575;DP=25;Dels=0.0;FS=0.0;HaplotypeScore=0.0;MLEAC=1;MLEAF=0.5;MQ=42.0;MQ0=0;MQRankSum=-0.684;QD=17.07;ReadPosRankSum=-0.356	GT:AD:DP:GQ:PL	0/1:11,14:25:99:455,0,279
chrIV	888341	.	G	A	212.77	PASS	AC=1;AF=0.5;AN=2;BaseQRankSum=1.025;DP=17;Dels=0.0;FS=1.913;HaplotypeScore=0.0;MLEAC=1;MLEAF=0.5;MQ=42.0;MQ0=0;MQRankSum=-0.537;QD=12.52;ReadPosRankSum=0.342	GT:AD:DP:GQ:PL	0/1:10,7:17:99:241,0,325
chrIV	891342	.	C	T	177.77	PASS	AC=1;AF=0.5;AN=2;BaseQRankSum=0.323;DP=14;Dels=0.0;FS=5.219;HaplotypeScore=0.0;MLEAC=1;MLEAF=0.5;MQ=42.0;MQ0=0;MQRankSum=-0.194;QD=12.7;ReadPosRankSum=-2.001	GT:AD:DP:GQ:PL	0/1:8,6:14:99:206,0,279
chrIV	892996	.	C	T	265.77	PASS	AC=1;AF=0.5;AN=2;BaseQRankSum=-1.14;DP=20;Dels=0.0;FS=4.32;HaplotypeScore=0.0;MLEAC=1;MLEAF=0.5;MQ=42.0;MQ0=0;MQRankSum=0.304;QD=13.29;ReadPosRankSum=0.228	GT:AD:DP:GQ:PL	0/1:11,9:20:99:294,0,343
chrIV	894991	.	T	A	163.77	PASS	AC=1;AF=0.5;AN=2;BaseQRankSum=1.91;DP=15;Dels=0.0;FS=21.553;HaplotypeScore=5.9965;MLEAC=1;MLEAF=0.5;MQ=42.0;MQ0=0;MQRankSum=-1.331;QD=10.92;ReadPosRankSum=-0.521	GT:AD:DP:GQ:PL	0/1:8,7:15:99:192,0,173
chrIV	900972	.	C	T	154.77	PASS	AC=1;AF=0.5;AN=2;BaseQRankSum=-1.535;DP=19;Dels=0.0;FS=2.098;HaplotypeScore=0.0;MLEAC=1;MLEAF=0.5;MQ=42.0;MQ0=0;MQRankSum=0.219;QD=8.15;ReadPosRankSum=-1.096	GT:AD:DP:GQ:PL	0/1:13,6:19:99:183,0,409
chrIV	929168	.	C	A	126.77	PASS	AC=1;AF=0.5;AN=2;BaseQRankSum=-1.246;DP=12;Dels=0.0;FS=25.185;HaplotypeScore=0.9997;MLEAC=1;MLEAF=0.5;MQ=41.67;MQ0=0;MQRankSum=0.597;QD=10.56;ReadPosRankSum=0.678	GT:AD:DP:GQ:PL	0/1:4,7:12:84:155,0,84
chrIV	937884	.	A	G	374.77	PASS	AC=1;AF=0.5;AN=2;BaseQRankSum=0.996;DP=18;Dels=0.0;FS=1.958;HaplotypeScore=0.0;MLEAC=1;MLEAF=0.5;MQ=42.0;MQ0=0;MQRankSum=1.087;QD=20.82;ReadPosRankSum=0.091	GT:AD:DP:GQ:PL	0/1:7,11:18:99:403,0,196
chrIV	940749	.	G	A	331.77	PASS	AC=1;AF=0.5;AN=2;BaseQRankSum=0.453;DP=18;Dels=0.0;FS=0.0;HaplotypeScore=0.0;MLEAC=1;MLEAF=0.5;MQ=42.0;MQ0=0;MQRankSum=-1.087;QD=18.43;ReadPosRankSum=0.0	GT:AD:DP:GQ:PL	0/1:7,11:18:99:360,0,224
chrIV	946845	.	G	A	374.77	PASS	AC=1;AF=0.5;AN=2;BaseQRankSum=-1.359;DP=19;Dels=0.0;FS=0.0;HaplotypeScore=0.0;MLEAC=1;MLEAF=0.5;MQ=42.0;MQ0=0;MQRankSum=-0.745;QD=19.72;ReadPosRankSum=-0.482	GT:AD:DP:GQ:PL	0/1:6,13:19:99:403,0,159
chrIV	948566	.	A	G	142.77	PASS	AC=1;AF=0.5;AN=2;BaseQRankSum=-0.831;DP=12;Dels=0.0;FS=0.0;HaplotypeScore=0.0;MLEAC=1;MLEAF=0.5;MQ=42.0;MQ0=0;MQRankSum=0.831;QD=11.9;ReadPosRankSum=0.135	GT:AD:DP:GQ:PL	0/1:7,5:12:99:171,0,216
chrIV	952247	.	G	A	548.77	PASS	AC=1;AF=0.5;AN=2;BaseQRankSum=0.0;DP=32;Dels=0.0;FS=2.991;HaplotypeScore=0.0;MLEAC=1;MLEAF=0.5;MQ=42.0;MQ0=0;MQRankSum=1.775;QD=17.15;ReadPosRankSum=0.302	GT:AD:DP:GQ:PL	0/1:15,17:32:99:577,0,491
chrIV	953439	.	G	A	397.77	PASS	AC=1;AF=0.5;AN=2;BaseQRankSum=-0.692;DP=22;Dels=0.0;FS=6.897;HaplotypeScore=0.0;MLEAC=1;MLEAF=0.5;MQ=42.0;MQ0=0;MQRankSum=-0.89;QD=18.08;ReadPosRankSum=-1.088	GT:AD:DP:GQ:PL	0/1:10,12:22:99:426,0,297
chrIV	953970	.	G	A	422.77	PASS	AC=1;AF=0.5;AN=2;BaseQRankSum=1.623;DP=19;Dels=0.0;FS=0.0;HaplotypeScore=0.0;MLEAC=1;MLEAF=0.5;MQ=42.0;MQ0=0;MQRankSum=0.044;QD=22.25;ReadPosRankSum=0.395	GT:AD:DP:GQ:PL	0/1:6,13:19:99:451,0,196
chrIV	961732	.	G	A	544.77	PASS	AC=1;AF=0.5;AN=2;BaseQRankSum=0.708;DP=25;Dels=0.0;FS=5.055;HaplotypeScore=0.0;MLEAC=1;MLEAF=0.5;MQ=42.0;MQ0=0;MQRankSum=0.028;QD=21.79;ReadPosRankSum=0.481	GT:AD:DP:GQ:PL	0/1:9,16:25:99:573,0,281
chrIV	962724	.	C	T	698.77	PASS	AC=1;AF=0.5;AN=2;BaseQRankSum=-0.564;DP=32;Dels=0.0;FS=0.0;HaplotypeScore=0.0;MLEAC=1;MLEAF=0.5;MQ=42.0;MQ0=0;MQRankSum=0.837;QD=21.84;ReadPosRankSum=-0.487	GT:AD:DP:GQ:PL	0/1:12,20:32:99:727,0,329
chrIV	976928	.	T	C	325.77	PASS	AC=1;AF=0.5;AN=2;BaseQRankSum=2.381;DP=20;Dels=0.0;FS=0.0;HaplotypeScore=0.0;MLEAC=1;MLEAF=0.5;MQ=42.0;MQ0=0;MQRankSum=-0.794;QD=16.29;ReadPosRankSum=0.189	GT:AD:DP:GQ:PL	0/1:10,10:20:99:354,0,322
chrIV	999048	.	C	T	306.77	PASS	AC=1;AF=0.5;AN=2;BaseQRankSum=0.749;DP=25;Dels=0.0;FS=3.544;HaplotypeScore=0.0;MLEAC=1;MLEAF=0.5;MQ=42.0;MQ0=0;MQRankSum=0.028;QD=12.27;ReadPosRankSum=-1.581	GT:AD:DP:GQ:PL	0/1:15,10:25:99:335,0,488
chrIV	1006788	.	A	G	224.77	PASS	AC=1;AF=0.5;AN=2;BaseQRankSum=2.339;DP=14;Dels=0.0;FS=5.021;HaplotypeScore=0.0;MLEAC=1;MLEAF=0.5;MQ=42.0;MQ0=0;MQRankSum=0.068;QD=16.05;ReadPosRankSum=2.98	GT:AD:DP:GQ:PL	0/1:7,7:14:99:253,0,187
chrIV	1030735	.	G	A	358.77	PASS	AC=1;AF=0.5;AN=2;BaseQRankSum=1.182;DP=22;Dels=0.0;FS=0.0;HaplotypeScore=0.0;MLEAC=1;MLEAF=0.5;MQ=42.0;MQ0=0;MQRankSum=-1.313;QD=16.31;ReadPosRankSum=0.263	GT:AD:DP:GQ:PL	0/1:11,11:22:99:387,0,371
chrIV	1034014	.	G	A	255.77	PASS	AC=1;AF=0.5;AN=2;BaseQRankSum=1.256;DP=13;Dels=0.0;FS=0.0;HaplotypeScore=0.0;MLEAC=1;MLEAF=0.5;MQ=42.0;MQ0=0;MQRankSum=1.545;QD=19.67;ReadPosRankSum=-0.212	GT:AD:DP:GQ:PL	0/1:5,8:13:99:284,0,155
chrIV	1039072	.	C	T	126.77	PASS	AC=1;AF=0.5;AN=2;BaseQRankSum=-1.333;DP=15;Dels=0.0;FS=0.0;HaplotypeScore=0.0;MLEAC=1;MLEAF=0.5;MQ=40.58;MQ0=1;MQRankSum=-1.2;QD=8.45;ReadPosRankSum=-2.0	GT:AD:DP:GQ:PL	0/1:10,5:15:99:155,0,330
chrIV	1046452	.	C	T	395.77	PASS	AC=1;AF=0.5;AN=2;BaseQRankSum=-1.244;DP=21;Dels=0.0;FS=0.0;HaplotypeScore=0.0;MLEAC=1;MLEAF=0.5;MQ=42.0;MQ0=0;MQRankSum=1.244;QD=18.85;ReadPosRankSum=0.036	GT:AD:DP:GQ:PL	0/1:9,12:21:99:424,0,277
chrIV	1047692	.	C	T	348.77	PASS	AC=1;AF=0.5;AN=2;BaseQRankSum=0.9;DP=26;Dels=0.0;FS=0.0;HaplotypeScore=0.0;MLEAC=1;MLEAF=0.5;MQ=42.0;MQ0=0;MQRankSum=-1.466;QD=13.41;ReadPosRankSum=-1.054	GT:AD:DP:GQ:PL	0/1:14,12:26:99:377,0,448
chrIV	1052583	.	C	T	254.77	PASS	AC=1;AF=0.5;AN=2;BaseQRankSum=-0.849;DP=13;Dels=0.0;FS=2.522;HaplotypeScore=0.0;MLEAC=1;MLEAF=0.5;MQ=42.0;MQ0=0;MQRankSum=0.849;QD=19.6;ReadPosRankSum=-0.849	GT:AD:DP:GQ:PL	0/1:4,9:13:99:283,0,125
chrIV	1055040	.	C	T	302.77	PASS	AC=1;AF=0.5;AN=2;BaseQRankSum=0.34;DP=16;Dels=0.0;FS=14.73;HaplotypeScore=0.0;MLEAC=1;MLEAF=0.5;MQ=42.0;MQ0=0;MQRankSum=-0.227;QD=18.92;ReadPosRankSum=-0.906	GT:AD:DP:GQ:PL	0/1:5,11:16:99:331,0,165
chrIV	1063719	.	G	A	306.77	PASS	AC=1;AF=0.5;AN=2;BaseQRankSum=0.189;DP=20;Dels=0.0;FS=0.0;HaplotypeScore=0.0;MLEAC=1;MLEAF=0.5;MQ=42.0;MQ0=0;MQRankSum=-0.643;QD=15.34;ReadPosRankSum=-0.189	GT:AD:DP:GQ:PL	0/1:10,10:20:99:335,0,352
chrIV	1063945	.	G	A	214.77	PASS	AC=1;AF=0.5;AN=2;BaseQRankSum=0.416;DP=20;Dels=0.0;FS=4.32;HaplotypeScore=0.0;MLEAC=1;MLEAF=0.5;MQ=40.98;MQ0=0;MQRankSum=-1.398;QD=10.74;ReadPosRankSum=-0.718	GT:AD:DP:GQ:PL	0/1:10,10:20:99:243,0,351
chrIV	1066158	.	A	G	505.77	PASS	AC=1;AF=0.5;AN=2;BaseQRankSum=0.95;DP=19;Dels=0.0;FS=0.0;HaplotypeScore=0.0;MLEAC=1;MLEAF=0.5;MQ=42.0;MQ0=0;MQRankSum=-0.55;QD=26.62;ReadPosRankSum=-0.95	GT:AD:DP:GQ:PL	0/1:4,15:19:99:534,0,111
chrIV	1073673	.	G	A	224.77	PASS	AC=1;AF=0.5;AN=2;BaseQRankSum=-0.38;DP=12;Dels=0.0;FS=5.332;HaplotypeScore=0.0;MLEAC=1;MLEAF=0.5;MQ=42.0;MQ0=0;MQRankSum=0.135;QD=18.73;ReadPosRankSum=-0.529	GT:AD:DP:GQ:PL	0/1:5,7:12:99:253,0,173
chrIV	1076632	.	G	A	257.77	PASS	AC=1;AF=0.5;AN=2;BaseQRankSum=0.231;DP=13;Dels=0.0;FS=0.0;HaplotypeScore=2.366;MLEAC=1;MLEAF=0.5;MQ=42.0;MQ0=0;MQRankSum=-1.774;QD=19.83;ReadPosRankSum=-0.54	GT:AD:DP:GQ:PL	0/1:4,9:13:99:286,0,104
chrIV	1078300	.	C	T	484.77	PASS	AC=1;AF=0.5;AN=2;BaseQRankSum=-0.659;DP=27;Dels=0.0;FS=5.988;HaplotypeScore=0.0;MLEAC=1;MLEAF=0.5;MQ=42.0;MQ0=0;MQRankSum=0.756;QD=17.95;ReadPosRankSum=-2.318	GT:AD:DP:GQ:PL	0/1:12,15:27:99:513,0,407
chrIV	1082267	.	G	A	263.77	PASS	AC=1;AF=0.5;AN=2;BaseQRankSum=0.133;DP=14;Dels=0.0;FS=0.0;HaplotypeScore=0.0;MLEAC=1;MLEAF=0.5;MQ=42.0;MQ0=0;MQRankSum=-1.2;QD=18.84;ReadPosRankSum=-1.733	GT:AD:DP:GQ:PL	0/1:5,9:14:99:292,0,162
chrIV	1086765	.	A	G	195.77	PASS	AC=1;AF=0.5;AN=2;BaseQRankSum=0.181;DP=18;Dels=0.0;FS=4.359;HaplotypeScore=0.0;MLEAC=1;MLEAF=0.5;MQ=42.0;MQ0=0;MQRankSum=0.543;QD=10.88;ReadPosRankSum=0.181	GT:AD:DP:GQ:PL	0/1:11,7:18:99:224,0,347
chrIV	1090290	.	G	A	342.77	PASS	AC=1;AF=0.5;AN=2;BaseQRankSum=1.359;DP=18;Dels=0.0;FS=0.0;HaplotypeScore=0.9332;MLEAC=1;MLEAF=0.5;MQ=42.0;MQ0=0;MQRankSum=-1.268;QD=19.04;ReadPosRankSum=-0.091	GT:AD:DP:GQ:PL	0/1:7,11:18:99:371,0,228
chrIV	1090604	.	C	T	446.77	PASS	AC=1;AF=0.5;AN=2;BaseQRankSum=0.837;DP=30;Dels=0.0;FS=17.593;HaplotypeScore=0.0;MLEAC=1;MLEAF=0.5;MQ=42.0;MQ0=0;MQRankSum=0.963;QD=14.89;ReadPosRankSum=-0.795	GT:AD:DP:GQ:PL	0/1:13,17:30:99:475,0,418
chrIV	1101967	.	C	T	135.77	PASS	AC=1;AF=0.5;AN=2;BaseQRankSum=-1.447;DP=10;Dels=0.0;FS=8.751;HaplotypeScore=3.9506;MLEAC=1;MLEAF=0.5;MQ=40.56;MQ0=0;MQRankSum=1.036;QD=13.58;ReadPosRankSum=0.365	GT:AD:DP:GQ:PL	0/1:4,6:10:85:164,0,85
chrIV	1101968	.	C	T	174.77	PASS	AC=1;AF=0.5;AN=2;BaseQRankSum=0.895;DP=10;Dels=0.0;FS=11.761;HaplotypeScore=3.9506;MLEAC=1;MLEAF=0.5;MQ=40.56;MQ0=0;MQRankSum=-0.296;QD=17.48;ReadPosRankSum=-0.895	GT:AD:DP:GQ:PL	0/1:3,7:10:53:203,0,53
chrIV	1101982	.	G	T	114.77	PASS	AC=1;AF=0.5;AN=2;BaseQRankSum=1.788;DP=12;Dels=0.0;FS=6.892;HaplotypeScore=1.9998;MLEAC=1;MLEAF=0.5;MQ=42.0;MQ0=0;MQRankSum=0.244;QD=9.56;ReadPosRankSum=0.135	GT:AD:DP:GQ:PL	0/1:7,5:12:99:143,0,202
chrIV	1104733	.	C	T	206.77	PASS	AC=1;AF=0.5;AN=2;BaseQRankSum=-1.27;DP=16;Dels=0.0;FS=6.726;HaplotypeScore=0.0;MLEAC=1;MLEAF=0.5;MQ=42.0;MQ0=0;MQRankSum=0.106;QD=12.92;ReadPosRankSum=-0.212	GT:AD:DP:GQ:PL	0/1:9,7:16:99:235,0,250
chrIV	1105035	.	G	A	170.77	PASS	AC=1;AF=0.5;AN=2;BaseQRankSum=1.141;DP=19;Dels=0.0;FS=0.0;HaplotypeScore=0.0;MLEAC=1;MLEAF=0.5;MQ=42.0;MQ0=0;MQRankSum=0.465;QD=8.99;ReadPosRankSum=-0.127	GT:AD:DP:GQ:PL	0/1:12,7:19:99:199,0,395
chrIV	1116031	.	G	A	293.77	PASS	AC=1;AF=0.5;AN=2;BaseQRankSum=0.0;DP=14;Dels=0.0;FS=2.363;HaplotypeScore=0.0;MLEAC=1;MLEAF=0.5;MQ=42.0;MQ0=0;MQRankSum=0.667;QD=20.98;ReadPosRankSum=1.067	GT:AD:DP:GQ:PL	0/1:5,9:14:99:322,0,162
chrIV	1117098	.	G	A	141.77	PASS	AC=1;AF=0.5;AN=2;BaseQRankSum=1.903;DP=17;Dels=0.0;FS=1.957;HaplotypeScore=0.0;MLEAC=1;MLEAF=0.5;MQ=42.0;MQ0=0;MQRankSum=1.025;QD=8.34;ReadPosRankSum=0.927	GT:AD:DP:GQ:PL	0/1:10,7:17:99:170,0,358
chrIV	1119118	.	C	T	342.77	PASS	AC=1;AF=0.5;AN=2;BaseQRankSum=-0.843;DP=25;Dels=0.0;FS=3.524;HaplotypeScore=3.9733;MLEAC=1;MLEAF=0.5;MQ=41.41;MQ0=0;MQRankSum=0.136;QD=13.71;ReadPosRankSum=-1.605	GT:AD:DP:GQ:PL	0/1:13,12:25:99:371,0,384
chrIV	1128153	.	G	A	316.77	PASS	AC=1;AF=0.5;AN=2;BaseQRankSum=-0.26;DP=24;Dels=0.0;FS=3.834;HaplotypeScore=0.0;MLEAC=1;MLEAF=0.5;MQ=42.0;MQ0=0;MQRankSum=0.087;QD=13.2;ReadPosRankSum=-1.819	GT:AD:DP:GQ:PL	0/1:12,12:24:99:345,0,356
chrIV	1131927	.	G	A	178.77	PASS	AC=1;AF=0.5;AN=2;BaseQRankSum=-0.204;DP=19;Dels=0.0;FS=1.829;HaplotypeScore=0.0;MLEAC=1;MLEAF=0.5;MQ=42.0;MQ0=0;MQRankSum=-0.449;QD=9.41;ReadPosRankSum=0.449	GT:AD:DP:GQ:PL	0/1:10,9:19:99:207,0,359
chrIV	1132582	.	G	A	214.77	PASS	AC=1;AF=0.5;AN=2;BaseQRankSum=1.099;DP=15;Dels=0.0;FS=0.0;HaplotypeScore=0.0;MLEAC=1;MLEAF=0.5;MQ=42.0;MQ0=0;MQRankSum=0.289;QD=14.32;ReadPosRankSum=-2.257	GT:AD:DP:GQ:PL	0/1:8,7:15:99:243,0,234
chrIV	1132778	.	A	G	282.77	PASS	AC=1;AF=0.5;AN=2;BaseQRankSum=2.245;DP=19;Dels=0.0;FS=4.32;HaplotypeScore=0.0;MLEAC=1;MLEAF=0.5;MQ=42.0;MQ0=0;MQRankSum=0.776;QD=14.88;ReadPosRankSum=1.266	GT:AD:DP:GQ:PL	0/1:9,10:19:99:311,0,256
chrIV	1133611	.	G	A	488.77	PASS	AC=1;AF=0.5;AN=2;BaseQRankSum=0.75;DP=19;Dels=0.0;FS=9.863;HaplotypeScore=4.9735;MLEAC=1;MLEAF=0.5;MQ=41.25;MQ0=0;MQRankSum=0.55;QD=25.72;ReadPosRankSum=0.55	GT:AD:DP:GQ:PL	0/1:4,15:19:99:517,0,112
chrIV	1137286	.	A	G	255.77	PASS	AC=1;AF=0.5;AN=2;BaseQRankSum=0.337;DP=17;Dels=0.0;FS=0.0;HaplotypeScore=0.0;MLEAC=1;MLEAF=0.5;MQ=41.88;MQ0=0;MQRankSum=-0.529;QD=15.05;ReadPosRankSum=0.337	GT:AD:DP:GQ:PL	0/1:8,9:17:99:284,0,273
chrIV	1138017	.	A	G	397.77	PASS	AC=1;AF=0.5;AN=2;BaseQRankSum=0.308;DP=26;Dels=0.0;FS=9.558;HaplotypeScore=0.0;MLEAC=1;MLEAF=0.5;MQ=42.0;MQ0=0;MQRankSum=-1.128;QD=15.3;ReadPosRankSum=0.308	GT:AD:DP:GQ:PL	0/1:13,13:26:99:426,0,431
chrIV	1149074	.	T	C	141.77	PASS	AC=1;AF=0.5;AN=2;BaseQRankSum=0.412;DP=15;Dels=0.0;FS=2.059;HaplotypeScore=0.0;MLEAC=1;MLEAF=0.5;MQ=42.0;MQ0=0;MQRankSum=1.12;QD=9.45;ReadPosRankSum=1.945	GT:AD:DP:GQ:PL	0/1:9,6:15:99:170,0,330
chrIV	1151040	.	T	C	260.77	PASS	AC=1;AF=0.5;AN=2;BaseQRankSum=-0.503;DP=29;Dels=0.0;FS=12.085;HaplotypeScore=0.9999;MLEAC=1;MLEAF=0.5;MQ=40.19;MQ0=1;MQRankSum=1.175;QD=8.99;ReadPosRankSum=-3.428	GT:AD:DP:GQ:PL	0/1:18,11:29:99:289,0,541
chrIV	1193671	.	T	C	285.77	PASS	AC=1;AF=0.5;AN=2;BaseQRankSum=1.266;DP=19;Dels=0.0;FS=0.0;HaplotypeScore=0.0;MLEAC=1;MLEAF=0.5;MQ=42.0;MQ0=0;MQRankSum=-0.776;QD=15.04;ReadPosRankSum=1.674	GT:AD:DP:GQ:PL	0/1:10,9:19:99:314,0,335
chrIV	1195788	.	C	T	109.77	PASS	AC=1;AF=0.5;AN=2;BaseQRankSum=1.222;DP=20;Dels=0.0;FS=0.0;HaplotypeScore=0.0;MLEAC=1;MLEAF=0.5;MQ=41.26;MQ0=0;MQRankSum=-0.349;QD=5.49;ReadPosRankSum=-0.524	GT:AD:DP:GQ:PL	0/1:15,5:20:99:138,0,482
chrIV	1196341	.	A	G	275.77	PASS	AC=1;AF=0.5;AN=2;BaseQRankSum=1.061;DP=11;Dels=0.0;FS=3.09;HaplotypeScore=0.0;MLEAC=1;MLEAF=0.5;MQ=42.0;MQ0=0;MQRankSum=-0.825;QD=25.07;ReadPosRankSum=0.354	GT:AD:DP:GQ:PL	0/1:2,9:11:47:304,0,47
chrIV	1199807	.	T	C	103.77	PASS	AC=1;AF=0.5;AN=2;BaseQRankSum=1.663;DP=11;Dels=0.0;FS=0.0;HaplotypeScore=0.0;MLEAC=1;MLEAF=0.5;MQ=42.0;MQ0=0;MQRankSum=-0.278;QD=9.43;ReadPosRankSum=1.769	GT:AD:DP:GQ:PL	0/1:7,4:11:99:132,0,215
chrIV	1249764	.	G	A	174.77	PASS	AC=1;AF=0.5;AN=2;BaseQRankSum=-1.073;DP=12;Dels=0.0;FS=0.0;HaplotypeScore=2.98;MLEAC=1;MLEAF=0.5;MQ=40.76;MQ0=0;MQRankSum=0.259;QD=14.56;ReadPosRankSum=-0.583	GT:AD:DP:GQ:PL	0/1:6,6:12:99:203,0,193
chrIV	1257261	.	G	A	168.77	PASS	AC=1;AF=0.5;AN=2;BaseQRankSum=-1.656;DP=13;Dels=0.0;FS=0.0;HaplotypeScore=0.0;MLEAC=1;MLEAF=0.5;MQ=42.0;MQ0=0;MQRankSum=0.555;QD=12.98;ReadPosRankSum=-1.369	GT:AD:DP:GQ:PL	0/1:7,6:13:99:197,0,234
chrIV	1257498	.	G	A	304.77	PASS	AC=1;AF=0.5;AN=2;BaseQRankSum=1.664;DP=12;Dels=0.0;FS=3.09;HaplotypeScore=0.0;MLEAC=1;MLEAF=0.5;MQ=42.0;MQ0=0;MQRankSum=1.294;QD=25.4;ReadPosRankSum=-0.925	GT:AD:DP:GQ:PL	0/1:3,9:12:80:333,0,80
chrIV	1259054	.	G	A	193.77	PASS	AC=1;AF=0.5;AN=2;BaseQRankSum=1.236;DP=23;Dels=0.0;FS=1.76;HaplotypeScore=0.0;MLEAC=1;MLEAF=0.5;MQ=42.0;MQ0=0;MQRankSum=1.437;QD=8.42;ReadPosRankSum=0.167	GT:AD:DP:GQ:PL	0/1:16,7:23:99:222,0,481
chrIV	1261239	.	G	A	342.77	PASS	AC=1;AF=0.5;AN=2;BaseQRankSum=-0.61;DP=27;Dels=0.0;FS=12.411;HaplotypeScore=0.0;MLEAC=1;MLEAF=0.5;MQ=42.0;MQ0=0;MQRankSum=1.732;QD=12.7;ReadPosRankSum=1.049	GT:AD:DP:GQ:PL	0/1:15,12:27:99:371,0,429
chrIV	1264211	.	T	C	114.77	PASS	AC=1;AF=0.5;AN=2;BaseQRankSum=-0.509;DP=19;Dels=0.0;FS=2.017;HaplotypeScore=0.0;MLEAC=1;MLEAF=0.5;MQ=42.0;MQ0=0;MQRankSum=0.417;QD=6.04;ReadPosRankSum=-0.787	GT:AD:DP:GQ:PL	0/1:14,5:19:99:143,0,519
chrIV	1265129	.	A	G	172.77	PASS	AC=1;AF=0.5;AN=2;BaseQRankSum=0.387;DP=11;Dels=0.0;FS=0.0;HaplotypeScore=0.0;MLEAC=1;MLEAF=0.5;MQ=42.0;MQ0=0;MQRankSum=-1.031;QD=15.71;ReadPosRankSum=0.717	GT:AD:DP:GQ:PL	0/1:5,6:11:99:201,0,162
chrIV	1274729	.	C	T	154.77	PASS	AC=1;AF=0.5;AN=2;BaseQRankSum=0.365;DP=10;Dels=0.0;FS=2.43;HaplotypeScore=0.0;MLEAC=1;MLEAF=0.5;MQ=42.0;MQ0=0;MQRankSum=0.741;QD=15.48;ReadPosRankSum=0.741	GT:AD:DP:GQ:PL	0/1:4,6:10:99:183,0,138
chrIV	1278886	.	G	A	262.77	PASS	AC=1;AF=0.5;AN=2;BaseQRankSum=-0.34;DP=20;Dels=0.0;FS=0.0;HaplotypeScore=0.0;MLEAC=1;MLEAF=0.5;MQ=42.0;MQ0=0;MQRankSum=0.34;QD=13.14;ReadPosRankSum=-0.113	GT:AD:DP:GQ:PL	0/1:10,10:20:99:291,0,342
chrIV	1281940	.	G	A	345.77	PASS	AC=1;AF=0.5;AN=2;BaseQRankSum=-0.197;DP=22;Dels=0.0;FS=0.0;HaplotypeScore=0.0;MLEAC=1;MLEAF=0.5;MQ=41.91;MQ0=0;MQRankSum=0.46;QD=15.72;ReadPosRankSum=1.707	GT:AD:DP:GQ:PL	0/1:11,11:22:99:374,0,377
chrIV	1283489	.	G	A	381.77	PASS	AC=1;AF=0.5;AN=2;BaseQRankSum=-1.29;DP=28;Dels=0.0;FS=6.429;HaplotypeScore=0.0;MLEAC=1;MLEAF=0.5;MQ=42.0;MQ0=0;MQRankSum=-0.967;QD=13.63;ReadPosRankSum=0.322	GT:AD:DP:GQ:PL	0/1:15,13:28:99:410,0,502
chrIV	1288027	.	G	A	306.77	PASS	AC=1;AF=0.5;AN=2;BaseQRankSum=1.78;DP=17;Dels=0.0;FS=0.0;HaplotypeScore=0.0;MLEAC=1;MLEAF=0.5;MQ=42.0;MQ0=0;MQRankSum=-0.048;QD=18.05;ReadPosRankSum=-1.395	GT:AD:DP:GQ:PL	0/1:8,9:17:99:335,0,176
chrIV	1291090	.	C	T	177.77	PASS	AC=1;AF=0.5;AN=2;BaseQRankSum=-0.868;DP=15;Dels=0.0;FS=5.497;HaplotypeScore=0.0;MLEAC=1;MLEAF=0.5;MQ=42.0;MQ0=0;MQRankSum=1.215;QD=11.85;ReadPosRankSum=-0.637	GT:AD:DP:GQ:PL	0/1:8,7:15:99:206,0,283
chrIV	1295855	.	C	T	149.77	PASS	AC=1;AF=0.5;AN=2;BaseQRankSum=0.717;DP=11;Dels=0.0;FS=0.0;HaplotypeScore=0.0;MLEAC=1;MLEAF=0.5;MQ=42.0;MQ0=0;MQRankSum=-1.408;QD=13.62;ReadPosRankSum=0.466	GT:AD:DP:GQ:PL	0/1:6,5:11:99:178,0,214
chrIV	1298217	.	G	A	136.77	PASS	AC=1;AF=0.5;AN=2;BaseQRankSum=-1.092;DP=13;Dels=0.0;FS=0.0;HaplotypeScore=0.0;MLEAC=1;MLEAF=0.5;MQ=42.0;MQ0=0;MQRankSum=-0.533;QD=10.52;ReadPosRankSum=0.978	GT:AD:DP:GQ:PL	0/1:8,5:13:99:165,0,261
chrIV	1300553	.	T	C	574.77	PASS	AC=1;AF=0.5;AN=2;BaseQRankSum=1.617;DP=26;Dels=0.0;FS=10.101;HaplotypeScore=0.0;MLEAC=1;MLEAF=0.5;MQ=42.0;MQ0=0;MQRankSum=-1.832;QD=22.11;ReadPosRankSum=0.755	GT:AD:DP:GQ:PL	0/1:9,17:26:99:603,0,262
chrIV	1315171	.	G	A	219.77	PASS	AC=1;AF=0.5;AN=2;BaseQRankSum=1.67;DP=14;Dels=0.0;FS=3.358;HaplotypeScore=0.0;MLEAC=1;MLEAF=0.5;MQ=42.0;MQ0=0;MQRankSum=2.202;QD=15.7;ReadPosRankSum=-0.421	GT:AD:DP:GQ:PL	0/1:7,7:14:99:248,0,244
chrIV	1373190	.	C	T	525.77	PASS	AC=1;AF=0.5;AN=2;BaseQRankSum=1.01;DP=24;Dels=0.0;FS=1.824;HaplotypeScore=0.0;MLEAC=1;MLEAF=0.5;MQ=42.0;MQ0=0;MQRankSum=0.827;QD=21.91;ReadPosRankSum=-0.827	GT:AD:DP:GQ:PL	0/1:8,16:24:99:554,0,228
chrIV	1382724	.	A	G	259.77	PASS	AC=1;AF=0.5;AN=2;BaseQRankSum=1.288;DP=18;Dels=0.0;FS=1.957;HaplotypeScore=0.0;MLEAC=1;MLEAF=0.5;MQ=42.0;MQ0=0;MQRankSum=-0.222;QD=14.43;ReadPosRankSum=1.466	GT:AD:DP:GQ:PL	0/1:8,10:18:99:288,0,235
chrIV	1395363	.	A	G	500.77	PASS	AC=1;AF=0.5;AN=2;BaseQRankSum=0.553;DP=26;Dels=0.0;FS=0.0;HaplotypeScore=0.0;MLEAC=1;MLEAF=0.5;MQ=42.0;MQ0=0;MQRankSum=-1.924;QD=19.26;ReadPosRankSum=1.607	GT:AD:DP:GQ:PL	0/1:10,16:26:99:529,0,294
chrIV	1396834	.	G	A	314.77	PASS	AC=1;AF=0.5;AN=2;BaseQRankSum=0.694;DP=19;Dels=0.0;FS=0.0;HaplotypeScore=0.0;MLEAC=1;MLEAF=0.5;MQ=41.11;MQ0=0;MQRankSum=1.021;QD=16.57;ReadPosRankSum=0.449	GT:AD:DP:GQ:PL	0/1:9,10:19:99:343,0,306
chrIV	1398315	.	C	T	459.77	PASS	AC=1;AF=0.5;AN=2;BaseQRankSum=-1.549;DP=30;Dels=0.0;FS=5.486;HaplotypeScore=0.0;MLEAC=1;MLEAF=0.5;MQ=42.0;MQ0=0;MQRankSum=-0.628;QD=15.33;ReadPosRankSum=0.963	GT:AD:DP:GQ:PL	0/1:13,17:30:99:488,0,426
chrIV	1405658	.	G	A	320.77	PASS	AC=1;AF=0.5;AN=2;BaseQRankSum=-0.038;DP=20;Dels=0.0;FS=7.701;HaplotypeScore=0.0;MLEAC=1;MLEAF=0.5;MQ=42.0;MQ0=0;MQRankSum=-0.113;QD=16.04;ReadPosRankSum=-0.794	GT:AD:DP:GQ:PL	0/1:10,10:20:99:349,0,311
chrIV	1407415	.	T	C	454.77	PASS	AC=1;AF=0.5;AN=2;BaseQRankSum=-0.873;DP=20;Dels=0.0;FS=2.128;HaplotypeScore=0.0;MLEAC=1;MLEAF=0.5;MQ=41.29;MQ0=0;MQRankSum=-0.262;QD=22.74;ReadPosRankSum=0.96	GT:AD:DP:GQ:PL	0/1:5,15:20:99:483,0,155
chrIV	1409896	.	T	C	460.77	PASS	AC=2;AF=1.0;AN=2;DP=12;Dels=0.0;FS=0.0;HaplotypeScore=0.0;MLEAC=2;MLEAF=1.0;MQ=42.0;MQ0=0;QD=33.22	GT:AD:DP:GQ:PL	1/1:0,12:12:36:489,36,0
chrIV	1411376	.	G	A	360.77	PASS	AC=1;AF=0.5;AN=2;BaseQRankSum=1.318;DP=31;Dels=0.0;FS=5.401;HaplotypeScore=0.0;MLEAC=1;MLEAF=0.5;MQ=42.0;MQ0=0;MQRankSum=0.629;QD=11.64;ReadPosRankSum=-1.561	GT:AD:DP:GQ:PL	0/1:19,12:31:99:389,0,557
chrIV	1418777	.	C	T	302.77	PASS	AC=1;AF=0.5;AN=2;BaseQRankSum=-1.313;DP=22;Dels=0.0;FS=0.0;HaplotypeScore=0.0;MLEAC=1;MLEAF=0.5;MQ=42.0;MQ0=0;MQRankSum=-0.46;QD=13.76;ReadPosRankSum=0.131	GT:AD:DP:GQ:PL	0/1:11,11:22:99:331,0,357
chrIV	1422159	.	G	A	175.77	PASS	AC=1;AF=0.5;AN=2;BaseQRankSum=-0.101;DP=13;Dels=0.0;FS=23.314;HaplotypeScore=0.0;MLEAC=1;MLEAF=0.5;MQ=42.0;MQ0=0;MQRankSum=0.312;QD=13.52;ReadPosRankSum=-0.101	GT:AD:DP:GQ:PL	0/1:7,6:13:99:204,0,248
chrIV	1428217	.	C	T	358.77	PASS	AC=1;AF=0.5;AN=2;BaseQRankSum=-0.843;DP=25;Dels=0.0;FS=4.222;HaplotypeScore=0.0;MLEAC=1;MLEAF=0.5;MQ=42.0;MQ0=0;MQRankSum=0.789;QD=14.35;ReadPosRankSum=0.897	GT:AD:DP:GQ:PL	0/1:13,12:25:99:387,0,435
chrIV	1429164	.	G	A	443.77	PASS	AC=1;AF=0.5;AN=2;BaseQRankSum=-1.038;DP=26;Dels=0.0;FS=1.598;HaplotypeScore=0.0;MLEAC=1;MLEAF=0.5;MQ=42.0;MQ0=0;MQRankSum=-0.415;QD=17.07;ReadPosRankSum=-0.363	GT:AD:DP:GQ:PL	0/1:11,15:26:99:472,0,337
chrIV	1432824	.	C	T	527.77	PASS	AC=1;AF=0.5;AN=2;BaseQRankSum=-0.522;DP=33;Dels=0.0;FS=1.377;HaplotypeScore=0.0;MLEAC=1;MLEAF=0.5;MQ=42.0;MQ0=0;MQRankSum=0.594;QD=15.99;ReadPosRankSum=-0.27	GT:AD:DP:GQ:PL	0/1:16,17:33:99:556,0,519
chrIV	1442395	.	C	T	274.77	PASS	AC=1;AF=0.5;AN=2;BaseQRankSum=0.634;DP=17;Dels=0.0;FS=0.0;HaplotypeScore=0.0;MLEAC=1;MLEAF=0.5;MQ=40.27;MQ0=0;MQRankSum=-0.049;QD=16.16;ReadPosRankSum=-2.293	GT:AD:DP:GQ:PL	0/1:7,10:17:99:303,0,170
chrIV	1442930	.	G	A	397.77	PASS	AC=1;AF=0.5;AN=2;BaseQRankSum=1.393;DP=30;Dels=0.0;FS=0.0;HaplotypeScore=0.0;MLEAC=1;MLEAF=0.5;MQ=42.0;MQ0=0;MQRankSum=1.018;QD=13.26;ReadPosRankSum=0.436	GT:AD:DP:GQ:PL	0/1:16,14:30:99:426,0,537
chrIV	1443592	.	C	T	225.77	PASS	AC=1;AF=0.5;AN=2;BaseQRankSum=-1.002;DP=15;Dels=0.0;FS=0.0;HaplotypeScore=0.0;MLEAC=1;MLEAF=0.5;MQ=41.74;MQ0=0;MQRankSum=-0.53;QD=15.05;ReadPosRankSum=0.53	GT:AD:DP:GQ:PL	0/1:6,9:15:99:254,0,206
chrIV	1452334	.	A	G	286.77	PASS	AC=1;AF=0.5;AN=2;BaseQRankSum=-2.011;DP=16;Dels=0.0;FS=5.119;HaplotypeScore=0.0;MLEAC=1;MLEAF=0.5;MQ=42.0;MQ0=0;MQRankSum=-1.482;QD=17.92;ReadPosRankSum=0.212	GT:AD:DP:GQ:PL	0/1:7,9:16:99:315,0,247
chrIV	1457944	.	A	G	380.77	PASS	AC=1;AF=0.5;AN=2;BaseQRankSum=0.51;DP=17;Dels=0.0;FS=2.694;HaplotypeScore=0.0;MLEAC=1;MLEAF=0.5;MQ=42.0;MQ0=0;MQRankSum=0.51;QD=22.4;ReadPosRankSum=-0.396	GT:AD:DP:GQ:PL	0/1:4,13:17:99:409,0,117
chrIV	1475195	.	C	T	278.77	PASS	AC=1;AF=0.5;AN=2;BaseQRankSum=-0.241;DP=17;Dels=0.0;FS=0.0;HaplotypeScore=0.0;MLEAC=1;MLEAF=0.5;MQ=42.0;MQ0=0;MQRankSum=1.01;QD=16.4;ReadPosRankSum=-1.299	GT:AD:DP:GQ:PL	0/1:8,9:17:99:307,0,270
chrIV	1477499	.	T	C	221.77	PASS	AC=1;AF=0.5;AN=2;BaseQRankSum=1.01;DP=17;Dels=0.0;FS=0.0;HaplotypeScore=0.0;MLEAC=1;MLEAF=0.5;MQ=42.0;MQ0=0;MQRankSum=-0.048;QD=13.05;ReadPosRankSum=-0.048	GT:AD:DP:GQ:PL	0/1:8,9:17:99:250,0,269
chrIV	1480536	.	G	A	313.77	PASS	AC=1;AF=0.5;AN=2;BaseQRankSum=0.566;DP=17;Dels=0.0;FS=2.307;HaplotypeScore=0.0;MLEAC=1;MLEAF=0.5;MQ=40.75;MQ0=1;MQRankSum=0.906;QD=18.46;ReadPosRankSum=0.566	GT:AD:DP:GQ:PL	0/1:5,12:17:99:342,0,162
chrIV	1483819	.	A	G	184.77	PASS	AC=1;AF=0.5;AN=2;BaseQRankSum=0.811;DP=13;Dels=0.0;FS=3.358;HaplotypeScore=0.0;MLEAC=1;MLEAF=0.5;MQ=40.7;MQ0=0;MQRankSum=2.777;QD=14.21;ReadPosRankSum=0.555	GT:AD:DP:GQ:PL	0/1:7,6:13:99:213,0,231
chrIV	1485590	.	G	A	104.77	PASS	AC=1;AF=0.5;AN=2;BaseQRankSum=1.246;DP=11;Dels=0.0;FS=0.0;HaplotypeScore=0.0;MLEAC=1;MLEAF=0.5;MQ=42.0;MQ0=0;MQRankSum=-1.246;QD=9.52;ReadPosRankSum=-0.597	GT:AD:DP:GQ:PL	0/1:7,4:11:99:133,0,252
chrIV	1486115	.	A	G	197.77	PASS	AC=1;AF=0.5;AN=2;BaseQRankSum=0.289;DP=12;Dels=0.0;FS=2.398;HaplotypeScore=0.0;MLEAC=1;MLEAF=0.5;MQ=42.0;MQ0=0;MQRankSum=-1.468;QD=16.48;ReadPosRankSum=0.6	GT:AD:DP:GQ:PL	0/1:4,8:12:99:226,0,101
chrIV	1486630	.	G	A	187.77	PASS	AC=1;AF=0.5;AN=2;BaseQRankSum=0.825;DP=11;Dels=0.0;FS=12.175;HaplotypeScore=0.0;MLEAC=1;MLEAF=0.5;MQ=42.0;MQ0=0;MQRankSum=1.749;QD=17.07;ReadPosRankSum=0.143	GT:AD:DP:GQ:PL	0/1:5,6:11:99:216,0,170
chrIV	1488699	.	G	A	318.77	PASS	AC=1;AF=0.5;AN=2;BaseQRankSum=0.521;DP=24;Dels=0.0;FS=3.524;HaplotypeScore=0.0;MLEAC=1;MLEAF=0.5;MQ=42.0;MQ0=0;MQRankSum=0.985;QD=13.28;ReadPosRankSum=-0.753	GT:AD:DP:GQ:PL	0/1:13,11:24:99:347,0,464
chrIV	1493397	.	G	A	330.77	PASS	AC=1;AF=0.5;AN=2;BaseQRankSum=2.082;DP=19;Dels=0.0;FS=7.701;HaplotypeScore=0.0;MLEAC=1;MLEAF=0.5;MQ=41.25;MQ0=0;MQRankSum=-0.204;QD=17.41;ReadPosRankSum=0.122	GT:AD:DP:GQ:PL	0/1:9,10:19:99:359,0,291
chrIV	1497980	.	T	C	588.77	PASS	AC=2;AF=1.0;AN=2;DP=17;Dels=0.0;FS=0.0;HaplotypeScore=0.0;MLEAC=2;MLEAF=1.0;MQ=42.0;MQ0=0;QD=34.63	GT:AD:DP:GQ:PL	1/1:0,17:17:48:617,48,0
chrIV	1500950	.	C	T	370.77	PASS	AC=1;AF=0.5;AN=2;BaseQRankSum=1.87;DP=22;Dels=0.0;FS=1.792;HaplotypeScore=0.0;MLEAC=1;MLEAF=0.5;MQ=42.0;MQ0=0;MQRankSum=0.0;QD=16.85;ReadPosRankSum=-1.402	GT:AD:DP:GQ:PL	0/1:9,13:22:99:399,0,289
chrIV	1507293	.	G	A	230.77	PASS	AC=1;AF=0.5;AN=2;BaseQRankSum=-2.087;DP=24;Dels=0.0;FS=1.824;HaplotypeScore=0.0;MLEAC=1;MLEAF=0.5;MQ=42.0;MQ0=0;MQRankSum=1.312;QD=9.62;ReadPosRankSum=-0.537	GT:AD:DP:GQ:PL	0/1:15,9:24:99:259,0,487
chrV	9797	.	G	A	1104.77	PASS	AC=2;AF=1.0;AN=2;DP=32;Dels=0.0;FS=0.0;HaplotypeScore=0.0;MLEAC=2;MLEAF=1.0;MQ=41.88;MQ0=0;QD=34.52	GT:AD:DP:GQ:PL	1/1:0,32:32:84:1133,84,0
chrV	27099	.	C	T	1330.77	PASS	AC=2;AF=1.0;AN=2;DP=38;Dels=0.0;FS=0.0;HaplotypeScore=0.0;MLEAC=2;MLEAF=1.0;MQ=41.95;MQ0=0;QD=29.33	GT:AD:DP:GQ:PL	1/1:0,38:38:99:1359,99,0
chrV	33168	.	C	T	775.77	PASS	AC=2;AF=1.0;AN=2;DP=24;Dels=0.0;FS=0.0;HaplotypeScore=0.0;MLEAC=2;MLEAF=1.0;MQ=42.0;MQ0=0;QD=32.32	GT:AD:DP:GQ:PL	1/1:0,24:24:60:804,60,0
chrV	34889	.	A	G	497.77	PASS	AC=2;AF=1.0;AN=2;DP=13;Dels=0.0;FS=0.0;HaplotypeScore=0.0;MLEAC=2;MLEAF=1.0;MQ=42.0;MQ0=0;QD=28.6	GT:AD:DP:GQ:PL	1/1:0,13:13:39:526,39,0
chrV	68993	.	C	T	269.77	PASS	AC=1;AF=0.5;AN=2;BaseQRankSum=-3.633;DP=19;Dels=0.0;FS=6.767;HaplotypeScore=0.9867;MLEAC=1;MLEAF=0.5;MQ=42.0;MQ0=0;MQRankSum=-1.102;QD=14.2;ReadPosRankSum=2.49	GT:AD:DP:GQ:PL	0/1:10,9:19:99:298,0,324
chrV	77772	.	A	G	466.77	PASS	AC=2;AF=1.0;AN=2;DP=13;Dels=0.0;FS=0.0;HaplotypeScore=0.0;MLEAC=2;MLEAF=1.0;MQ=42.0;MQ0=0;QD=29.35	GT:AD:DP:GQ:PL	1/1:0,13:13:36:495,36,0
chrV	106397	.	A	G	913.77	PASS	AC=2;AF=1.0;AN=2;DP=29;Dels=0.0;FS=0.0;HaplotypeScore=0.7887;MLEAC=2;MLEAF=1.0;MQ=41.73;MQ0=0;QD=31.51	GT:AD:DP:GQ:PL	1/1:0,28:29:69:942,69,0
chrV	128309	.	A	G	736.77	PASS	AC=2;AF=1.0;AN=2;DP=20;Dels=0.0;FS=0.0;HaplotypeScore=0.0;MLEAC=2;MLEAF=1.0;MQ=42.0;MQ0=0;QD=32.21	GT:AD:DP:GQ:PL	1/1:0,20:20:57:765,57,0
chrV	165828	.	A	G	810.77	PASS	AC=2;AF=1.0;AN=2;DP=23;Dels=0.0;FS=0.0;HaplotypeScore=0.0;MLEAC=2;MLEAF=1.0;MQ=42.0;MQ0=0;QD=30.24	GT:AD:DP:GQ:PL	1/1:0,23:23:60:839,60,0
chrV	178859	.	G	A	586.77	PASS	AC=2;AF=1.0;AN=2;DP=16;Dels=0.0;FS=0.0;HaplotypeScore=0.0;MLEAC=2;MLEAF=1.0;MQ=41.11;MQ0=0;QD=26.36	GT:AD:DP:GQ:PL	1/1:0,16:16:45:615,45,0
chrV	191907	.	C	T	578.77	PASS	AC=2;AF=1.0;AN=2;DP=17;Dels=0.0;FS=0.0;HaplotypeScore=0.0;MLEAC=2;MLEAF=1.0;MQ=41.88;MQ0=0;QD=34.05	GT:AD:DP:GQ:PL	1/1:0,17:17:45:607,45,0
chrV	221515	.	C	T	818.77	PASS	AC=2;AF=1.0;AN=2;DP=24;Dels=0.0;FS=0.0;HaplotypeScore=0.0;MLEAC=2;MLEAF=1.0;MQ=41.41;MQ0=0;QD=34.12	GT:AD:DP:GQ:PL	1/1:0,24:24:63:847,63,0
chrV	221634	.	G	A	605.77	PASS	AC=2;AF=1.0;AN=2;DP=18;Dels=0.0;FS=0.0;HaplotypeScore=0.0;MLEAC=2;MLEAF=1.0;MQ=42.0;MQ0=0;QD=33.65	GT:AD:DP:GQ:PL	1/1:0,18:18:48:634,48,0
chrV	226624	.	A	G	610.77	PASS	AC=2;AF=1.0;AN=2;DP=16;Dels=0.0;FS=0.0;HaplotypeScore=0.0;MLEAC=2;MLEAF=1.0;MQ=42.0;MQ0=0;QD=30.0	GT:AD:DP:GQ:PL	1/1:0,16:16:48:639,48,0
chrV	228251	.	G	A	505.77	PASS	AC=2;AF=1.0;AN=2;DP=14;Dels=0.0;FS=0.0;HaplotypeScore=0.0;MLEAC=2;MLEAF=1.0;MQ=42.0;MQ0=0;QD=32.5	GT:AD:DP:GQ:PL	1/1:0,14:14:42:534,42,0
chrV	262638	.	C	T	457.77	PASS	AC=2;AF=1.0;AN=2;DP=12;Dels=0.0;FS=0.0;HaplotypeScore=0.0;MLEAC=2;MLEAF=1.0;MQ=42.0;MQ0=0;QD=34.02	GT:AD:DP:GQ:PL	1/1:0,12:12:36:486,36,0
chrV	264998	.	C	T	679.77	PASS	AC=2;AF=1.0;AN=2;DP=19;Dels=0.0;FS=0.0;HaplotypeScore=0.0;MLEAC=2;MLEAF=1.0;MQ=41.22;MQ0=0;QD=31.26	GT:AD:DP:GQ:PL	1/1:0,19:19:54:708,54,0
chrV	268929	.	T	C	479.77	PASS	AC=2;AF=1.0;AN=2;DP=14;Dels=0.0;FS=0.0;HaplotypeScore=0.0;MLEAC=2;MLEAF=1.0;MQ=42.0;MQ0=0;QD=34.27	GT:AD:DP:GQ:PL	1/1:0,14:14:39:508,39,0
chrV	272923	.	A	G	475.77	PASS	AC=2;AF=1.0;AN=2;DP=13;Dels=0.0;FS=0.0;HaplotypeScore=0.0;MLEAC=2;MLEAF=1.0;MQ=42.0;MQ0=0;QD=32.46	GT:AD:DP:GQ:PL	1/1:0,13:13:36:504,36,0
chrV	295705	.	G	A	659.77	PASS	AC=2;AF=1.0;AN=2;DP=18;Dels=0.0;FS=0.0;HaplotypeScore=0.0;MLEAC=2;MLEAF=1.0;MQ=42.0;MQ0=0;QD=34.08	GT:AD:DP:GQ:PL	1/1:0,18:18:51:688,51,0
chrV	297231	.	T	C	535.77	PASS	AC=2;AF=1.0;AN=2;DP=15;Dels=0.0;FS=0.0;HaplotypeScore=0.0;MLEAC=2;MLEAF=1.0;MQ=42.0;MQ0=0;QD=33.31	GT:AD:DP:GQ:PL	1/1:0,15:15:42:564,42,0
chrV	320603	.	G	A	521.77	PASS	AC=2;AF=1.0;AN=2;DP=15;Dels=0.0;FS=0.0;HaplotypeScore=0.0;MLEAC=2;MLEAF=1.0;MQ=42.0;MQ0=0;QD=34.78	GT:AD:DP:GQ:PL	1/1:0,15:15:42:550,42,0
chrV	340496	.	G	A	955.77	PASS	AC=2;AF=1.0;AN=2;DP=25;Dels=0.0;FS=0.0;HaplotypeScore=0.0;MLEAC=2;MLEAF=1.0;MQ=42.0;MQ0=0;QD=33.21	GT:AD:DP:GQ:PL	1/1:0,25:25:72:984,72,0
chrV	361002	.	G	A	634.77	PASS	AC=2;AF=1.0;AN=2;DP=16;Dels=0.0;FS=0.0;HaplotypeScore=0.0;MLEAC=2;MLEAF=1.0;MQ=42.0;MQ0=0;QD=31.19	GT:AD:DP:GQ:PL	1/1:0,16:16:48:663,48,0
chrV	388004	.	A	G	616.77	PASS	AC=2;AF=1.0;AN=2;DP=16;Dels=0.0;FS=0.0;HaplotypeScore=0.0;MLEAC=2;MLEAF=1.0;MQ=42.0;MQ0=0;QD=26.98	GT:AD:DP:GQ:PL	1/1:0,16:16:48:645,48,0
chrV	391867	.	G	A	648.77	PASS	AC=2;AF=1.0;AN=2;DP=19;Dels=0.0;FS=0.0;HaplotypeScore=0.0;MLEAC=2;MLEAF=1.0;MQ=42.0;MQ0=0;QD=34.15	GT:AD:DP:GQ:PL	1/1:0,19:19:51:677,51,0
chrV	408100	.	G	A	635.77	PASS	AC=2;AF=1.0;AN=2;DP=20;Dels=0.0;FS=0.0;HaplotypeScore=0.0;MLEAC=2;MLEAF=1.0;MQ=42.0;MQ0=0;QD=31.79	GT:AD:DP:GQ:PL	1/1:0,20:20:48:664,48,0
chrV	413290	.	G	A	603.77	PASS	AC=2;AF=1.0;AN=2;DP=16;Dels=0.0;FS=0.0;HaplotypeScore=0.0;MLEAC=2;MLEAF=1.0;MQ=41.07;MQ0=0;QD=28.64	GT:AD:DP:GQ:PL	1/1:0,16:16:48:632,48,0
chrV	422648	.	G	A	816.77	PASS	AC=2;AF=1.0;AN=2;DP=24;Dels=0.0;FS=0.0;HaplotypeScore=0.0;MLEAC=2;MLEAF=1.0;MQ=41.84;MQ0=0;QD=34.03	GT:AD:DP:GQ:PL	1/1:0,24:24:66:845,66,0
chrV	423126	.	C	T	455.77	PASS	AC=2;AF=1.0;AN=2;DP=13;Dels=0.0;FS=0.0;HaplotypeScore=0.0;MLEAC=2;MLEAF=1.0;MQ=42.0;MQ0=0;QD=27.35	GT:AD:DP:GQ:PL	1/1:0,13:13:36:484,36,0
chrV	454665	.	G	A	554.77	PASS	AC=2;AF=1.0;AN=2;DP=15;Dels=0.0;FS=0.0;HaplotypeScore=0.0;MLEAC=2;MLEAF=1.0;MQ=42.0;MQ0=0;QD=31.31	GT:AD:DP:GQ:PL	1/1:0,15:15:45:583,45,0
chrV	456724	.	G	A	659.77	PASS	AC=2;AF=1.0;AN=2;DP=20;Dels=0.0;FS=0.0;HaplotypeScore=0.0;MLEAC=2;MLEAF=1.0;MQ=42.0;MQ0=0;QD=32.99	GT:AD:DP:GQ:PL	1/1:0,20:20:51:688,51,0
chrV	459051	.	G	A	387.77	PASS	AC=2;AF=1.0;AN=2;DP=12;Dels=0.0;FS=0.0;HaplotypeScore=0.0;MLEAC=2;MLEAF=1.0;MQ=42.0;MQ0=0;QD=32.31	GT:AD:DP:GQ:PL	1/1:0,12:12:30:416,30,0
chrV	459112	.	T	C	1123.77	PASS	AC=2;AF=1.0;AN=2;DP=32;Dels=0.0;FS=0.0;HaplotypeScore=0.0;MLEAC=2;MLEAF=1.0;MQ=41.56;MQ0=0;QD=30.73	GT:AD:DP:GQ:PL	1/1:0,32:32:87:1152,87,0
chrV	464804	.	A	G	961.77	PASS	AC=2;AF=1.0;AN=2;DP=28;Dels=0.0;FS=0.0;HaplotypeScore=0.0;MLEAC=2;MLEAF=1.0;MQ=41.86;MQ0=0;QD=34.35	GT:AD:DP:GQ:PL	1/1:0,28:28:72:990,72,0
chrV	467467	.	C	T	1019.77	PASS	AC=2;AF=1.0;AN=2;DP=28;Dels=0.0;FS=0.0;HaplotypeScore=0.0;MLEAC=2;MLEAF=1.0;MQ=41.47;MQ0=0;QD=27.65	GT:AD:DP:GQ:PL	1/1:0,28:28:78:1048,78,0
chrV	468681	.	G	A	879.77	PASS	AC=2;AF=1.0;AN=2;DP=24;Dels=0.0;FS=0.0;HaplotypeScore=0.0;MLEAC=2;MLEAF=1.0;MQ=42.0;MQ0=0;QD=32.3	GT:AD:DP:GQ:PL	1/1:0,24:24:66:908,66,0
chrV	469243	.	C	T	999.77	PASS	AC=2;AF=1.0;AN=2;DP=27;Dels=0.0;FS=0.0;HaplotypeScore=0.0;MLEAC=2;MLEAF=1.0;MQ=42.0;MQ0=0;QD=27.44	GT:AD:DP:GQ:PL	1/1:0,27:27:75:1028,75,0
chrV	472954	.	G	A	631.77	PASS	AC=2;AF=1.0;AN=2;DP=18;Dels=0.0;FS=0.0;HaplotypeScore=0.0;MLEAC=2;MLEAF=1.0;MQ=40.33;MQ0=0;QD=29.72	GT:AD:DP:GQ:PL	1/1:0,18:18:48:660,48,0
chrV	489235	.	A	G	583.77	PASS	AC=2;AF=1.0;AN=2;DP=15;Dels=0.0;FS=0.0;HaplotypeScore=0.0;MLEAC=2;MLEAF=1.0;MQ=41.87;MQ0=0;QD=30.94	GT:AD:DP:GQ:PL	1/1:0,15:15:45:612,45,0
chrV	504474	.	C	T	783.77	PASS	AC=2;AF=1.0;AN=2;DP=23;Dels=0.0;FS=0.0;HaplotypeScore=0.0;MLEAC=2;MLEAF=1.0;MQ=42.0;MQ0=0;QD=34.08	GT:AD:DP:GQ:PL	1/1:0,23:23:60:812,60,0
chrV	511104	.	G	A	729.77	PASS	AC=2;AF=1.0;AN=2;DP=20;Dels=0.0;FS=0.0;HaplotypeScore=0.0;MLEAC=2;MLEAF=1.0;MQ=41.26;MQ0=0;QD=28.44	GT:AD:DP:GQ:PL	1/1:0,20:20:60:758,60,0
chrV	514980	.	G	A	1013.77	PASS	AC=2;AF=1.0;AN=2;DP=28;Dels=0.0;FS=0.0;HaplotypeScore=0.0;MLEAC=2;MLEAF=1.0;MQ=41.47;MQ0=0;QD=30.86	GT:AD:DP:GQ:PL	1/1:0,28:28:78:1042,78,0
chrV	522766	.	G	A	505.77	PASS	AC=2;AF=1.0;AN=2;DP=16;Dels=0.0;FS=0.0;HaplotypeScore=0.0;MLEAC=2;MLEAF=1.0;MQ=42.0;MQ0=0;QD=31.61	GT:AD:DP:GQ:PL	1/1:0,16:16:39:534,39,0
chrV	523477	.	A	G	623.77	PASS	AC=2;AF=1.0;AN=2;DP=16;Dels=0.0;FS=0.0;HaplotypeScore=0.0;MLEAC=2;MLEAF=1.0;MQ=42.0;MQ0=0;QD=33.91	GT:AD:DP:GQ:PL	1/1:0,16:16:48:652,48,0
chrV	526402	.	G	A	691.77	PASS	AC=2;AF=1.0;AN=2;DP=21;Dels=0.0;FS=0.0;HaplotypeScore=0.0;MLEAC=2;MLEAF=1.0;MQ=40.63;MQ0=0;QD=32.94	GT:AD:DP:GQ:PL	1/1:0,21:21:51:720,51,0
chrV	527576	.	G	A	552.77	PASS	AC=2;AF=1.0;AN=2;DP=16;Dels=0.0;FS=0.0;HaplotypeScore=0.0;MLEAC=2;MLEAF=1.0;MQ=42.0;MQ0=0;QD=34.55	GT:AD:DP:GQ:PL	1/1:0,16:16:42:581,42,0
chrV	533147	.	G	A	777.77	PASS	AC=2;AF=1.0;AN=2;DP=20;Dels=0.0;FS=0.0;HaplotypeScore=0.0;MLEAC=2;MLEAF=1.0;MQ=41.26;MQ0=0;QD=33.16	GT:AD:DP:GQ:PL	1/1:0,20:20:60:806,60,0
chrV	538933	.	C	T	544.77	PASS	AC=2;AF=1.0;AN=2;DP=16;Dels=0.0;FS=0.0;HaplotypeScore=0.0;MLEAC=2;MLEAF=1.0;MQ=42.0;MQ0=0;QD=34.05	GT:AD:DP:GQ:PL	1/1:0,16:16:42:573,42,0
chrVI	17362	.	C	T	308.77	PASS	AC=1;AF=0.5;AN=2;BaseQRankSum=1.209;DP=23;Dels=0.0;FS=3.834;HaplotypeScore=2.9977;MLEAC=1;MLEAF=0.5;MQ=41.92;MQ0=0;MQRankSum=0.155;QD=13.42;ReadPosRankSum=-0.899	GT:AD:DP:GQ:PL	0/1:13,10:23:99:337,0,424
chrVI	22939	.	T	C	387.77	PASS	AC=2;AF=1.0;AN=2;DP=11;Dels=0.0;FS=0.0;HaplotypeScore=0.0;MLEAC=2;MLEAF=1.0;MQ=40.64;MQ0=0;QD=36.88	GT:AD:DP:GQ:PL	1/1:0,11:11:33:416,33,0
chrVI	26693	.	C	T	335.77	PASS	AC=1;AF=0.5;AN=2;BaseQRankSum=0.19;DP=25;Dels=0.0;FS=1.58;HaplotypeScore=0.0;MLEAC=1;MLEAF=0.5;MQ=42.0;MQ0=0;MQRankSum=-0.571;QD=13.43;ReadPosRankSum=1.115	GT:AD:DP:GQ:PL	0/1:13,12:25:99:364,0,376
chrVI	27936	.	G	A	207.77	PASS	AC=1;AF=0.5;AN=2;BaseQRankSum=0.278;DP=11;Dels=0.0;FS=0.0;HaplotypeScore=0.0;MLEAC=1;MLEAF=0.5;MQ=42.0;MQ0=0;MQRankSum=0.0;QD=18.89;ReadPosRankSum=-0.278	GT:AD:DP:GQ:PL	0/1:4,7:11:99:236,0,123
chrVI	32551	.	T	C	294.77	PASS	AC=1;AF=0.5;AN=2;BaseQRankSum=0.318;DP=16;Dels=0.0;FS=0.0;HaplotypeScore=0.0;MLEAC=1;MLEAF=0.5;MQ=42.0;MQ0=0;MQRankSum=0.318;QD=18.42;ReadPosRankSum=-0.529	GT:AD:DP:GQ:PL	0/1:7,9:16:99:323,0,169
chrVI	34296	.	G	A	318.77	PASS	AC=1;AF=0.5;AN=2;BaseQRankSum=0.769;DP=23;Dels=0.0;FS=1.648;HaplotypeScore=0.0;MLEAC=1;MLEAF=0.5;MQ=42.0;MQ0=0;MQRankSum=0.154;QD=13.86;ReadPosRankSum=0.215	GT:AD:DP:GQ:PL	0/1:12,11:23:99:347,0,420
chrVI	38816	.	G	A	534.77	PASS	AC=1;AF=0.5;AN=2;BaseQRankSum=-0.423;DP=28;Dels=0.0;FS=4.192;HaplotypeScore=0.0;MLEAC=1;MLEAF=0.5;MQ=42.0;MQ0=0;MQRankSum=-0.753;QD=19.1;ReadPosRankSum=-1.082	GT:AD:DP:GQ:PL	0/1:11,17:28:99:563,0,311
chrVI	41666	.	G	A	204.77	PASS	AC=1;AF=0.5;AN=2;BaseQRankSum=-0.847;DP=16;Dels=0.0;FS=5.825;HaplotypeScore=0.0;MLEAC=1;MLEAF=0.5;MQ=42.0;MQ0=0;MQRankSum=1.059;QD=12.8;ReadPosRankSum=0.635	GT:AD:DP:GQ:PL	0/1:9,7:16:99:233,0,287
chrVI	44497	.	G	A	361.77	PASS	AC=1;AF=0.5;AN=2;BaseQRankSum=0.796;DP=18;Dels=0.0;FS=5.008;HaplotypeScore=0.0;MLEAC=1;MLEAF=0.5;MQ=42.0;MQ0=0;MQRankSum=-0.609;QD=20.1;ReadPosRankSum=0.702	GT:AD:DP:GQ:PL	0/1:6,12:18:99:390,0,149
chrVI	44946	.	G	A	607.77	PASS	AC=1;AF=0.5;AN=2;BaseQRankSum=1.9;DP=24;Dels=0.0;FS=0.0;HaplotypeScore=0.0;MLEAC=1;MLEAF=0.5;MQ=42.0;MQ0=0;MQRankSum=0.9;QD=25.32;ReadPosRankSum=1.433	GT:AD:DP:GQ:PL	0/1:6,18:24:99:636,0,171
chrVI	46208	.	C	T	314.77	PASS	AC=1;AF=0.5;AN=2;BaseQRankSum=0.341;DP=23;Dels=0.0;FS=0.0;HaplotypeScore=2.98;MLEAC=1;MLEAF=0.5;MQ=41.36;MQ0=0;MQRankSum=0.279;QD=13.69;ReadPosRankSum=-1.209	GT:AD:DP:GQ:PL	0/1:13,10:23:99:343,0,313
chrVI	53427	.	C	T	252.77	PASS	AC=1;AF=0.5;AN=2;BaseQRankSum=0.865;DP=14;Dels=0.0;FS=6.113;HaplotypeScore=0.0;MLEAC=1;MLEAF=0.5;MQ=42.0;MQ0=0;MQRankSum=-0.627;QD=18.05;ReadPosRankSum=0.965	GT:AD:DP:GQ:PL	0/1:6,8:14:99:281,0,158
chrVI	53838	.	C	T	244.77	PASS	AC=1;AF=0.5;AN=2;BaseQRankSum=0.048;DP=17;Dels=0.0;FS=2.077;HaplotypeScore=0.0;MLEAC=1;MLEAF=0.5;MQ=40.3;MQ0=0;MQRankSum=0.337;QD=14.4;ReadPosRankSum=-0.818	GT:AD:DP:GQ:PL	0/1:8,9:17:99:273,0,269
chrVI	54031	.	C	T	321.77	PASS	AC=1;AF=0.5;AN=2;BaseQRankSum=0.449;DP=19;Dels=0.0;FS=0.0;HaplotypeScore=0.0;MLEAC=1;MLEAF=0.5;MQ=42.0;MQ0=0;MQRankSum=0.776;QD=16.94;ReadPosRankSum=0.286	GT:AD:DP:GQ:PL	0/1:9,10:19:99:350,0,314
chrVI	55477	.	C	T	211.77	PASS	AC=1;AF=0.5;AN=2;BaseQRankSum=-0.101;DP=13;Dels=0.0;FS=5.756;HaplotypeScore=0.0;MLEAC=1;MLEAF=0.5;MQ=42.0;MQ0=0;MQRankSum=0.101;QD=16.29;ReadPosRankSum=-1.093	GT:AD:DP:GQ:PL	0/1:6,7:13:99:240,0,201
chrVI	62380	.	C	T	398.77	PASS	AC=1;AF=0.5;AN=2;BaseQRankSum=-0.463;DP=24;Dels=0.0;FS=0.0;HaplotypeScore=0.0;MLEAC=1;MLEAF=0.5;MQ=42.0;MQ0=0;MQRankSum=0.29;QD=16.62;ReadPosRankSum=-1.217	GT:AD:DP:GQ:PL	0/1:11,13:24:99:427,0,346
chrVI	63217	.	C	T	334.77	PASS	AC=1;AF=0.5;AN=2;BaseQRankSum=-0.761;DP=13;Dels=0.0;FS=0.0;HaplotypeScore=0.0;MLEAC=1;MLEAF=0.5;MQ=42.0;MQ0=0;MQRankSum=0.423;QD=25.75;ReadPosRankSum=-0.085	GT:AD:DP:GQ:PL	0/1:3,10:13:85:363,0,85
chrVI	86697	.	C	T	470.77	PASS	AC=1;AF=0.5;AN=2;BaseQRankSum=0.537;DP=24;Dels=0.0;FS=3.976;HaplotypeScore=0.0;MLEAC=1;MLEAF=0.5;MQ=42.0;MQ0=0;MQRankSum=1.55;QD=19.62;ReadPosRankSum=-0.835	GT:AD:DP:GQ:PL	0/1:9,15:24:99:499,0,273
chrVI	90209	.	C	T	259.77	PASS	AC=1;AF=0.5;AN=2;BaseQRankSum=-1.943;DP=25;Dels=0.0;FS=13.779;HaplotypeScore=0.0;MLEAC=1;MLEAF=0.5;MQ=42.0;MQ0=0;MQRankSum=-0.63;QD=10.39;ReadPosRankSum=-1.068	GT:AD:DP:GQ:PL	0/1:14,11:25:99:288,0,427
chrVI	95020	.	T	C	277.77	PASS	AC=1;AF=0.5;AN=2;BaseQRankSum=1.259;DP=24;Dels=0.0;FS=0.0;HaplotypeScore=0.0;MLEAC=1;MLEAF=0.5;MQ=41.41;MQ0=0;MQRankSum=1.962;QD=11.57;ReadPosRankSum=2.254	GT:AD:DP:GQ:PL	0/1:14,10:24:99:306,0,413
chrVI	95353	.	C	T	277.77	PASS	AC=1;AF=0.5;AN=2;BaseQRankSum=-0.796;DP=15;Dels=0.0;FS=0.0;HaplotypeScore=0.0;MLEAC=1;MLEAF=0.5;MQ=42.0;MQ0=0;MQRankSum=1.653;QD=18.52;ReadPosRankSum=0.796	GT:AD:DP:GQ:PL	0/1:5,10:15:99:306,0,123
chrVI	102975	.	C	T	218.77	PASS	AC=1;AF=0.5;AN=2;BaseQRankSum=-1.702;DP=28;Dels=0.0;FS=0.0;HaplotypeScore=0.0;MLEAC=1;MLEAF=0.5;MQ=42.0;MQ0=0;MQRankSum=-0.647;QD=7.81;ReadPosRankSum=0.839	GT:AD:DP:GQ:PL	0/1:18,10:28:99:247,0,619
chrVI	104857	.	C	T	169.77	PASS	AC=1;AF=0.5;AN=2;BaseQRankSum=-1.031;DP=11;Dels=0.0;FS=0.0;HaplotypeScore=0.0;MLEAC=1;MLEAF=0.5;MQ=42.0;MQ0=0;MQRankSum=0.143;QD=15.43;ReadPosRankSum=-0.825	GT:AD:DP:GQ:PL	0/1:5,6:11:99:198,0,174
chrVI	109176	.	C	T	153.77	PASS	AC=1;AF=0.5;AN=2;BaseQRankSum=-0.035;DP=23;Dels=0.0;FS=0.0;HaplotypeScore=0.0;MLEAC=1;MLEAF=0.5;MQ=42.0;MQ0=0;MQRankSum=1.155;QD=6.69;ReadPosRankSum=-1.505	GT:AD:DP:GQ:PL	0/1:17,6:23:99:182,0,518
chrVI	109858	.	T	C	300.77	PASS	AC=1;AF=0.5;AN=2;BaseQRankSum=0.765;DP=27;Dels=0.0;FS=5.988;HaplotypeScore=0.0;MLEAC=1;MLEAF=0.5;MQ=42.0;MQ0=0;MQRankSum=-1.209;QD=11.14;ReadPosRankSum=-1.752	GT:AD:DP:GQ:PL	0/1:16,11:27:99:329,0,533
chrVI	119282	.	G	A	122.77	PASS	AC=1;AF=0.5;AN=2;BaseQRankSum=-2.362;DP=23;Dels=0.0;FS=34.73;HaplotypeScore=5.3198;MLEAC=1;MLEAF=0.5;MQ=42.0;MQ0=0;MQRankSum=-0.409;QD=5.34;ReadPosRankSum=1.48	GT:AD:DP:GQ:PL	0/1:14,9:23:99:151,0,380
chrVI	122382	.	G	A	216.77	PASS	AC=1;AF=0.5;AN=2;BaseQRankSum=1.468;DP=12;Dels=0.0;FS=6.264;HaplotypeScore=0.0;MLEAC=1;MLEAF=0.5;MQ=42.0;MQ0=0;MQRankSum=0.929;QD=18.06;ReadPosRankSum=1.239	GT:AD:DP:GQ:PL	0/1:4,8:12:85:245,0,85
chrVI	131566	.	A	G	376.77	PASS	AC=1;AF=0.5;AN=2;BaseQRankSum=1.659;DP=20;Dels=0.0;FS=0.0;HaplotypeScore=0.0;MLEAC=1;MLEAF=0.5;MQ=42.0;MQ0=0;MQRankSum=1.504;QD=18.84;ReadPosRankSum=-0.039	GT:AD:DP:GQ:PL	0/1:8,12:20:99:405,0,227
chrVI	151281	.	G	A	296.77	PASS	AC=1;AF=0.5;AN=2;BaseQRankSum=0.133;DP=18;Dels=0.0;FS=4.359;HaplotypeScore=0.0;MLEAC=1;MLEAF=0.5;MQ=42.0;MQ0=0;MQRankSum=-0.311;QD=16.49;ReadPosRankSum=-0.844	GT:AD:DP:GQ:PL	0/1:8,10:18:99:325,0,283
chrVI	152779	.	C	T	261.77	PASS	AC=1;AF=0.5;AN=2;BaseQRankSum=-0.249;DP=21;Dels=0.0;FS=1.719;HaplotypeScore=0.0;MLEAC=1;MLEAF=0.5;MQ=41.29;MQ0=0;MQRankSum=-0.32;QD=12.47;ReadPosRankSum=0.391	GT:AD:DP:GQ:PL	0/1:12,9:21:99:290,0,389
chrVI	154107	.	T	C	315.77	PASS	AC=1;AF=0.5;AN=2;BaseQRankSum=-1.111;DP=18;Dels=0.0;FS=0.0;HaplotypeScore=0.0;MLEAC=1;MLEAF=0.5;MQ=42.0;MQ0=0;MQRankSum=0.489;QD=17.54;ReadPosRankSum=-0.578	GT:AD:DP:GQ:PL	0/1:8,10:18:99:344,0,242
chrVI	175338	.	G	A	293.77	PASS	AC=1;AF=0.5;AN=2;BaseQRankSum=-0.89;DP=22;Dels=0.0;FS=0.0;HaplotypeScore=0.0;MLEAC=1;MLEAF=0.5;MQ=41.33;MQ0=0;MQRankSum=-0.165;QD=13.35;ReadPosRankSum=-0.033	GT:AD:DP:GQ:PL	0/1:10,12:22:99:322,0,239
chrVI	182944	.	G	A	706.77	PASS	AC=1;AF=0.5;AN=2;BaseQRankSum=-1.528;DP=39;Dels=0.0;FS=1.481;HaplotypeScore=0.0;MLEAC=1;MLEAF=0.5;MQ=42.0;MQ0=0;MQRankSum=0.557;QD=18.12;ReadPosRankSum=0.3	GT:AD:DP:GQ:PL	0/1:16,23:39:99:735,0,399
chrVI	193509	.	T	A	117.77	PASS	AC=1;AF=0.5;AN=2;BaseQRankSum=-1.91;DP=15;Dels=0.0;FS=20.152;HaplotypeScore=3.3927;MLEAC=1;MLEAF=0.5;MQ=42.0;MQ0=0;MQRankSum=-0.405;QD=7.85;ReadPosRankSum=1.447	GT:AD:DP:GQ:PL	0/1:8,7:15:99:146,0,236
chrVI	196696	.	A	G	390.77	PASS	AC=1;AF=0.5;AN=2;BaseQRankSum=-0.408;DP=25;Dels=0.0;FS=1.58;HaplotypeScore=0.0;MLEAC=1;MLEAF=0.5;MQ=42.0;MQ0=0;MQRankSum=0.299;QD=15.63;ReadPosRankSum=1.931	GT:AD:DP:GQ:PL	0/1:13,12:25:99:419,0,397
chrVI	206080	.	G	A	297.77	PASS	AC=1;AF=0.5;AN=2;BaseQRankSum=-0.29;DP=26;Dels=0.0;FS=3.751;HaplotypeScore=0.0;MLEAC=1;MLEAF=0.5;MQ=42.0;MQ0=0;MQRankSum=0.448;QD=11.45;ReadPosRankSum=0.448	GT:AD:DP:GQ:PL	0/1:16,10:26:99:326,0,461
chrVI	224823	.	G	A	391.77	PASS	AC=1;AF=0.5;AN=2;BaseQRankSum=0.308;DP=26;Dels=0.0;FS=6.956;HaplotypeScore=0.0;MLEAC=1;MLEAF=0.5;MQ=40.74;MQ0=0;MQRankSum=0.359;QD=15.07;ReadPosRankSum=-0.051	GT:AD:DP:GQ:PL	0/1:13,13:26:99:420,0,375
chrVI	230819	.	G	A	146.77	PASS	AC=1;AF=0.5;AN=2;BaseQRankSum=0.103;DP=10;Dels=0.0;FS=0.0;HaplotypeScore=0.0;MLEAC=1;MLEAF=0.5;MQ=42.0;MQ0=0;MQRankSum=-1.951;QD=14.68;ReadPosRankSum=-0.336	GT:AD:DP:GQ:PL	0/1:5,5:10:99:175,0,177
chrVI	231635	.	G	A	383.77	PASS	AC=1;AF=0.5;AN=2;BaseQRankSum=0.153;DP=29;Dels=0.0;FS=4.091;HaplotypeScore=0.0;MLEAC=1;MLEAF=0.5;MQ=42.0;MQ0=0;MQRankSum=0.502;QD=13.23;ReadPosRankSum=0.458	GT:AD:DP:GQ:PL	0/1:14,15:29:99:412,0,476
chrVI	232987	.	T	A	192.77	PASS	AC=1;AF=0.5;AN=2;BaseQRankSum=-0.477;DP=24;Dels=0.0;FS=43.761;HaplotypeScore=4.9984;MLEAC=1;MLEAF=0.5;MQ=41.92;MQ0=0;MQRankSum=-1.193;QD=8.03;ReadPosRankSum=-0.06	GT:AD:DP:GQ:PL	0/1:15,9:24:99:221,0,470
chrVI	235572	.	C	T	470.77	PASS	AC=1;AF=0.5;AN=2;BaseQRankSum=-1.362;DP=21;Dels=0.0;FS=0.0;HaplotypeScore=0.0;MLEAC=1;MLEAF=0.5;MQ=41.2;MQ0=0;MQRankSum=-1.44;QD=22.42;ReadPosRankSum=-1.129	GT:AD:DP:GQ:PL	0/1:6,15:21:99:499,0,149
chrVI	236584	.	G	A	426.77	PASS	AC=1;AF=0.5;AN=2;BaseQRankSum=0.421;DP=18;Dels=0.0;FS=4.634;HaplotypeScore=0.0;MLEAC=1;MLEAF=0.5;MQ=42.0;MQ0=0;MQRankSum=-0.047;QD=23.71;ReadPosRankSum=0.14	GT:AD:DP:GQ:PL	0/1:6,12:18:89:455,0,89
chrVI	238432	.	G	A	267.77	PASS	AC=1;AF=0.5;AN=2;BaseQRankSum=-0.53;DP=15;Dels=0.0;FS=5.021;HaplotypeScore=0.0;MLEAC=1;MLEAF=0.5;MQ=42.0;MQ0=0;MQRankSum=0.766;QD=17.85;ReadPosRankSum=-0.766	GT:AD:DP:GQ:PL	0/1:6,9:15:99:296,0,211
chrVI	238829	.	T	C	191.77	PASS	AC=1;AF=0.5;AN=2;BaseQRankSum=0.101;DP=13;Dels=0.0;FS=2.276;HaplotypeScore=0.0;MLEAC=1;MLEAF=0.5;MQ=42.0;MQ0=0;MQRankSum=-0.101;QD=14.75;ReadPosRankSum=1.2	GT:AD:DP:GQ:PL	0/1:6,7:13:99:220,0,213
chrVI	241558	.	G	A	306.77	PASS	AC=1;AF=0.5;AN=2;BaseQRankSum=-0.945;DP=20;Dels=0.0;FS=0.0;HaplotypeScore=0.0;MLEAC=1;MLEAF=0.5;MQ=42.0;MQ0=0;MQRankSum=1.172;QD=15.34;ReadPosRankSum=-0.869	GT:AD:DP:GQ:PL	0/1:10,10:20:99:335,0,306
chrVI	247401	.	G	A	152.77	PASS	AC=1;AF=0.5;AN=2;BaseQRankSum=0.467;DP=12;Dels=0.0;FS=0.0;HaplotypeScore=0.0;MLEAC=1;MLEAF=0.5;MQ=42.0;MQ0=0;MQRankSum=1.718;QD=12.73;ReadPosRankSum=-0.259	GT:AD:DP:GQ:PL	0/1:6,6:12:99:181,0,177
chrVI	247752	.	C	T	178.77	PASS	AC=1;AF=0.5;AN=2;BaseQRankSum=0.953;DP=16;Dels=0.0;FS=0.0;HaplotypeScore=0.0;MLEAC=1;MLEAF=0.5;MQ=42.0;MQ0=0;MQRankSum=1.376;QD=11.17;ReadPosRankSum=-0.106	GT:AD:DP:GQ:PL	0/1:9,7:16:99:207,0,313
chrVI	248006	.	C	T	260.77	PASS	AC=1;AF=0.5;AN=2;BaseQRankSum=0.423;DP=16;Dels=0.0;FS=2.115;HaplotypeScore=0.0;MLEAC=1;MLEAF=0.5;MQ=42.0;MQ0=0;MQRankSum=0.106;QD=16.3;ReadPosRankSum=0.0	GT:AD:DP:GQ:PL	0/1:7,9:16:99:289,0,242
chrVI	253669	.	G	A	245.77	PASS	AC=1;AF=0.5;AN=2;BaseQRankSum=-0.578;DP=18;Dels=0.0;FS=0.0;HaplotypeScore=0.0;MLEAC=1;MLEAF=0.5;MQ=42.0;MQ0=0;MQRankSum=0.578;QD=13.65;ReadPosRankSum=0.222	GT:AD:DP:GQ:PL	0/1:8,10:18:99:274,0,268
chrVI	254405	.	C	T	109.77	PASS	AC=1;AF=0.5;AN=2;BaseQRankSum=0.0;DP=9;Dels=0.0;FS=0.0;HaplotypeScore=0.0;MLEAC=1;MLEAF=0.5;MQ=42.0;MQ0=0;MQRankSum=-0.361;QD=12.2;ReadPosRankSum=-0.361	GT:AD:DP:GQ:PL	0/1:5,4:9:99:138,0,141
chrVI	264540	.	C	T	236.77	PASS	AC=1;AF=0.5;AN=2;BaseQRankSum=-0.255;DP=33;Dels=0.0;FS=1.5;HaplotypeScore=0.0;MLEAC=1;MLEAF=0.5;MQ=42.0;MQ0=0;MQRankSum=-1.077;QD=7.17;ReadPosRankSum=-0.921	GT:AD:DP:GQ:PL	0/1:23,10:33:99:265,0,725
chrVI	264895	.	C	T	325.77	PASS	AC=1;AF=0.5;AN=2;BaseQRankSum=-1.271;DP=23;Dels=0.0;FS=7.168;HaplotypeScore=0.0;MLEAC=1;MLEAF=0.5;MQ=41.38;MQ0=0;MQRankSum=-0.961;QD=14.16;ReadPosRankSum=0.155	GT:AD:DP:GQ:PL	0/1:10,13:23:99:354,0,310
chrVI	265060	.	C	T	222.77	PASS	AC=1;AF=0.5;AN=2;BaseQRankSum=0.988;DP=20;Dels=0.0;FS=4.561;HaplotypeScore=0.0;MLEAC=1;MLEAF=0.5;MQ=42.0;MQ0=0;MQRankSum=0.532;QD=11.14;ReadPosRankSum=0.456	GT:AD:DP:GQ:PL	0/1:11,9:20:99:251,0,313
chrVI	267385	.	A	G	165.77	PASS	AC=1;AF=0.5;AN=2;BaseQRankSum=-0.158;DP=20;Dels=0.0;FS=0.0;HaplotypeScore=0.0;MLEAC=1;MLEAF=0.5;MQ=42.0;MQ0=0;MQRankSum=-1.03;QD=8.29;ReadPosRankSum=-1.03	GT:AD:DP:GQ:PL	0/1:13,7:20:99:194,0,444
chrVI	269154	.	G	A	170.77	PASS	AC=1;AF=0.5;AN=2;BaseQRankSum=2.155;DP=19;Dels=0.0;FS=4.561;HaplotypeScore=0.0;MLEAC=1;MLEAF=0.5;MQ=42.0;MQ0=0;MQRankSum=-0.127;QD=8.99;ReadPosRankSum=1.225	GT:AD:DP:GQ:PL	0/1:12,7:19:99:199,0,385
chrVII	39047	.	C	T	245.77	PASS	AC=1;AF=0.5;AN=2;BaseQRankSum=-0.625;DP=17;Dels=0.0;FS=2.077;HaplotypeScore=0.0;MLEAC=1;MLEAF=0.5;MQ=42.0;MQ0=0;MQRankSum=1.588;QD=14.46;ReadPosRankSum=-0.048	GT:AD:DP:GQ:PL	0/1:9,8:17:99:274,0,276
chrVII	43338	.	G	A	316.77	PASS	AC=1;AF=0.5;AN=2;BaseQRankSum=-0.779;DP=24;Dels=0.0;FS=1.507;HaplotypeScore=0.0;MLEAC=1;MLEAF=0.5;MQ=41.67;MQ0=0;MQRankSum=-0.029;QD=13.2;ReadPosRankSum=-0.491	GT:AD:DP:GQ:PL	0/1:12,12:24:99:345,0,354
chrVII	49437	.	C	A	217.77	PASS	AC=1;AF=0.5;AN=2;BaseQRankSum=-0.263;DP=18;Dels=0.0;FS=15.911;HaplotypeScore=5.3976;MLEAC=1;MLEAF=0.5;MQ=42.0;MQ0=0;MQRankSum=-0.473;QD=12.1;ReadPosRankSum=0.263	GT:AD:DP:GQ:PL	0/1:8,8:18:99:246,0,190
chrVII	49590	.	C	T	368.77	PASS	AC=1;AF=0.5;AN=2;BaseQRankSum=0.227;DP=16;Dels=0.0;FS=2.622;HaplotypeScore=0.0;MLEAC=1;MLEAF=0.5;MQ=42.0;MQ0=0;MQRankSum=-0.227;QD=23.05;ReadPosRankSum=0.0	GT:AD:DP:GQ:PL	0/1:5,11:16:99:397,0,155
chrVII	68369	.	G	A	160.77	PASS	AC=1;AF=0.5;AN=2;BaseQRankSum=-0.352;DP=17;Dels=0.0;FS=0.0;HaplotypeScore=0.0;MLEAC=1;MLEAF=0.5;MQ=42.0;MQ0=0;MQRankSum=0.05;QD=9.46;ReadPosRankSum=-1.457	GT:AD:DP:GQ:PL	0/1:11,6:17:99:189,0,361
chrVII	76516	.	G	A	330.77	PASS	AC=1;AF=0.5;AN=2;BaseQRankSum=2.769;DP=33;Dels=0.0;FS=1.63;HaplotypeScore=0.0;MLEAC=1;MLEAF=0.5;MQ=42.0;MQ0=0;MQRankSum=0.668;QD=10.02;ReadPosRankSum=-0.057	GT:AD:DP:GQ:PL	0/1:22,11:33:99:359,0,534
chrVII	77853	.	G	A	182.77	PASS	AC=1;AF=0.5;AN=2;BaseQRankSum=-1.133;DP=10;Dels=0.0;FS=2.43;HaplotypeScore=1.995;MLEAC=1;MLEAF=0.5;MQ=41.8;MQ0=0;MQRankSum=-2.383;QD=18.28;ReadPosRankSum=-1.133	GT:AD:DP:GQ:PL	0/1:4,6:10:99:211,0,138
chrVII	84221	.	G	A	153.77	PASS	AC=1;AF=0.5;AN=2;BaseQRankSum=0.328;DP=18;Dels=0.0;FS=2.077;HaplotypeScore=0.0;MLEAC=1;MLEAF=0.5;MQ=41.89;MQ0=0;MQRankSum=1.452;QD=8.54;ReadPosRankSum=0.14	GT:AD:DP:GQ:PL	0/1:12,6:18:99:182,0,432
chrVII	91107	.	C	T	412.77	PASS	AC=1;AF=0.5;AN=2;BaseQRankSum=0.616;DP=21;Dels=0.0;FS=4.359;HaplotypeScore=0.0;MLEAC=1;MLEAF=0.5;MQ=42.0;MQ0=0;MQRankSum=-0.76;QD=19.66;ReadPosRankSum=-0.76	GT:AD:DP:GQ:PL	0/1:8,13:21:99:441,0,233
chrVII	99038	.	C	T	152.77	PASS	AC=1;AF=0.5;AN=2;BaseQRankSum=-1.828;DP=21;Dels=0.0;FS=0.0;HaplotypeScore=0.0;MLEAC=1;MLEAF=0.5;MQ=42.0;MQ0=0;MQRankSum=1.455;QD=7.27;ReadPosRankSum=1.529	GT:AD:DP:GQ:PL	0/1:14,7:21:99:181,0,477
chrVII	101256	.	C	T	241.77	PASS	AC=1;AF=0.5;AN=2;BaseQRankSum=-0.354;DP=11;Dels=0.0;FS=0.0;HaplotypeScore=0.0;MLEAC=1;MLEAF=0.5;MQ=42.0;MQ0=0;MQRankSum=-0.354;QD=21.98;ReadPosRankSum=-0.354	GT:AD:DP:GQ:PL	0/1:2,9:11:56:270,0,56
chrVII	104874	.	G	A	212.77	PASS	AC=1;AF=0.5;AN=2;BaseQRankSum=-0.78;DP=14;Dels=0.0;FS=8.436;HaplotypeScore=0.0;MLEAC=1;MLEAF=0.5;MQ=42.0;MQ0=0;MQRankSum=-1.027;QD=15.2;ReadPosRankSum=-0.663	GT:AD:DP:GQ:PL	0/1:7,7:14:99:241,0,208
chrVII	112816	.	C	T	151.77	PASS	AC=1;AF=0.5;AN=2;BaseQRankSum=1.031;DP=11;Dels=0.0;FS=2.632;HaplotypeScore=0.0;MLEAC=1;MLEAF=0.5;MQ=42.0;MQ0=0;MQRankSum=-0.717;QD=13.8;ReadPosRankSum=-0.825	GT:AD:DP:GQ:PL	0/1:5,6:11:99:180,0,165
chrVII	113458	.	C	T	352.77	PASS	AC=1;AF=0.5;AN=2;BaseQRankSum=1.648;DP=28;Dels=0.0;FS=8.67;HaplotypeScore=0.8321;MLEAC=1;MLEAF=0.5;MQ=41.47;MQ0=0;MQRankSum=-0.07;QD=12.6;ReadPosRankSum=0.673	GT:AD:DP:GQ:PL	0/1:16,12:28:99:381,0,558
chrVII	113630	.	T	C	116.77	PASS	AC=1;AF=0.5;AN=2;BaseQRankSum=-0.69;DP=18;Dels=0.0;FS=2.345;HaplotypeScore=0.0;MLEAC=1;MLEAF=0.5;MQ=42.0;MQ0=0;MQRankSum=-0.986;QD=6.49;ReadPosRankSum=-0.887	GT:AD:DP:GQ:PL	0/1:13,5:18:99:145,0,460
chrVII	119596	.	G	A	336.77	PASS	AC=1;AF=0.5;AN=2;BaseQRankSum=-0.626;DP=25;Dels=0.0;FS=0.0;HaplotypeScore=0.0;MLEAC=1;MLEAF=0.5;MQ=41.43;MQ0=0;MQRankSum=1.115;QD=13.47;ReadPosRankSum=0.082	GT:AD:DP:GQ:PL	0/1:13,12:25:99:365,0,457
chrVII	123190	.	C	T	256.77	PASS	AC=1;AF=0.5;AN=2;BaseQRankSum=2.261;DP=17;Dels=0.0;FS=0.0;HaplotypeScore=0.0;MLEAC=1;MLEAF=0.5;MQ=42.0;MQ0=0;MQRankSum=-1.299;QD=15.1;ReadPosRankSum=1.299	GT:AD:DP:GQ:PL	0/1:8,9:17:99:285,0,270
chrVII	124517	.	G	A	287.77	PASS	AC=1;AF=0.5;AN=2;BaseQRankSum=0.465;DP=23;Dels=0.0;FS=0.0;HaplotypeScore=0.0;MLEAC=1;MLEAF=0.5;MQ=42.0;MQ0=0;MQRankSum=-0.837;QD=12.51;ReadPosRankSum=1.023	GT:AD:DP:GQ:PL	0/1:13,10:23:99:316,0,346
chrVII	124741	.	C	T	146.77	PASS	AC=1;AF=0.5;AN=2;BaseQRankSum=-0.609;DP=18;Dels=0.0;FS=4.634;HaplotypeScore=0.0;MLEAC=1;MLEAF=0.5;MQ=41.18;MQ0=0;MQRankSum=-0.047;QD=8.15;ReadPosRankSum=0.796	GT:AD:DP:GQ:PL	0/1:12,6:18:99:175,0,361
chrVII	126843	.	G	A	324.77	PASS	AC=1;AF=0.5;AN=2;BaseQRankSum=0.342;DP=17;Dels=0.0;FS=0.0;HaplotypeScore=0.0;MLEAC=1;MLEAF=0.5;MQ=42.0;MQ0=0;MQRankSum=0.342;QD=19.1;ReadPosRankSum=0.634	GT:AD:DP:GQ:PL	0/1:7,10:17:99:353,0,222
chrVII	128182	.	C	T	273.77	PASS	AC=1;AF=0.5;AN=2;BaseQRankSum=-0.228;DP=20;Dels=0.0;FS=7.968;HaplotypeScore=0.0;MLEAC=1;MLEAF=0.5;MQ=42.0;MQ0=0;MQRankSum=1.519;QD=13.69;ReadPosRankSum=0.912	GT:AD:DP:GQ:PL	0/1:11,9:20:99:302,0,318
chrVII	145941	.	C	T	217.77	PASS	AC=1;AF=0.5;AN=2;BaseQRankSum=1.936;DP=14;Dels=0.0;FS=2.276;HaplotypeScore=0.0;MLEAC=1;MLEAF=0.5;MQ=42.0;MQ0=0;MQRankSum=-0.663;QD=15.55;ReadPosRankSum=0.421	GT:AD:DP:GQ:PL	0/1:7,7:14:99:246,0,232
chrVII	151708	.	C	T	336.77	PASS	AC=1;AF=0.5;AN=2;BaseQRankSum=0.151;DP=36;Dels=0.0;FS=3.299;HaplotypeScore=0.0;MLEAC=1;MLEAF=0.5;MQ=42.0;MQ0=0;MQRankSum=-0.319;QD=9.35;ReadPosRankSum=1.292	GT:AD:DP:GQ:PL	0/1:24,12:36:99:365,0,692
chrVII	174237	.	G	A	358.77	PASS	AC=1;AF=0.5;AN=2;BaseQRankSum=-0.692;DP=22;Dels=0.0;FS=1.707;HaplotypeScore=0.0;MLEAC=1;MLEAF=0.5;MQ=42.0;MQ0=0;MQRankSum=-0.297;QD=16.31;ReadPosRankSum=0.758	GT:AD:DP:GQ:PL	0/1:10,12:22:99:387,0,345
chrVII	176046	.	G	A	242.77	PASS	AC=1;AF=0.5;AN=2;BaseQRankSum=1.01;DP=17;Dels=0.0;FS=4.752;HaplotypeScore=0.0;MLEAC=1;MLEAF=0.5;MQ=42.0;MQ0=0;MQRankSum=-1.203;QD=14.28;ReadPosRankSum=-0.433	GT:AD:DP:GQ:PL	0/1:9,8:17:99:271,0,301
chrVII	177659	.	G	A	220.84	PASS	AC=2;AF=1.0;AN=2;DP=6;Dels=0.0;FS=0.0;HaplotypeScore=0.0;MLEAC=2;MLEAF=1.0;MQ=42.0;MQ0=0;QD=25.6	GT:AD:DP:GQ:PL	1/1:0,6:6:18:249,18,0
chrVII	179317	.	C	T	106.77	PASS	AC=1;AF=0.5;AN=2;BaseQRankSum=0.896;DP=11;Dels=0.0;FS=0.0;HaplotypeScore=0.0;MLEAC=1;MLEAF=0.5;MQ=42.0;MQ0=0;MQRankSum=0.278;QD=9.71;ReadPosRankSum=0.278	GT:AD:DP:GQ:PL	0/1:7,4:11:99:135,0,257
chrVII	182449	.	G	A	427.77	PASS	AC=1;AF=0.5;AN=2;BaseQRankSum=-0.695;DP=24;Dels=0.0;FS=4.084;HaplotypeScore=0.0;MLEAC=1;MLEAF=0.5;MQ=42.0;MQ0=0;MQRankSum=-0.174;QD=17.82;ReadPosRankSum=-0.348	GT:AD:DP:GQ:PL	0/1:11,13:24:99:456,0,359
chrVII	183099	.	G	A	214.77	PASS	AC=1;AF=0.5;AN=2;BaseQRankSum=-0.116;DP=20;Dels=0.0;FS=1.922;HaplotypeScore=0.0;MLEAC=1;MLEAF=0.5;MQ=42.0;MQ0=0;MQRankSum=-0.424;QD=10.74;ReadPosRankSum=-0.039	GT:AD:DP:GQ:PL	0/1:12,8:20:99:243,0,372
chrVII	188763	.	G	A	426.77	PASS	AC=1;AF=0.5;AN=2;BaseQRankSum=0.067;DP=22;Dels=0.0;FS=4.246;HaplotypeScore=0.0;MLEAC=1;MLEAF=0.5;MQ=42.0;MQ0=0;MQRankSum=1.469;QD=19.4;ReadPosRankSum=-0.735	GT:AD:DP:GQ:PL	0/1:9,13:22:99:455,0,257
chrVII	189713	.	C	T	344.77	PASS	AC=1;AF=0.5;AN=2;BaseQRankSum=0.321;DP=27;Dels=0.0;FS=0.0;HaplotypeScore=0.0;MLEAC=1;MLEAF=0.5;MQ=42.0;MQ0=0;MQRankSum=-0.617;QD=12.77;ReadPosRankSum=-1.209	GT:AD:DP:GQ:PL	0/1:16,11:27:99:373,0,584
chrVII	218009	.	G	A	255.77	PASS	AC=1;AF=0.5;AN=2;BaseQRankSum=1.299;DP=17;Dels=0.0;FS=0.0;HaplotypeScore=0.0;MLEAC=1;MLEAF=0.5;MQ=42.0;MQ0=0;MQRankSum=1.203;QD=15.05;ReadPosRankSum=0.914	GT:AD:DP:GQ:PL	0/1:9,8:17:99:284,0,309
chrVII	242820	.	A	G	173.77	PASS	AC=1;AF=0.5;AN=2;BaseQRankSum=0.754;DP=17;Dels=0.0;FS=13.691;HaplotypeScore=0.0;MLEAC=1;MLEAF=0.5;MQ=42.0;MQ0=0;MQRankSum=1.055;QD=10.22;ReadPosRankSum=-0.151	GT:AD:DP:GQ:PL	0/1:11,6:17:99:202,0,409
chrVII	242840	.	G	A	330.77	PASS	AC=1;AF=0.5;AN=2;BaseQRankSum=1.466;DP=18;Dels=0.0;FS=5.035;HaplotypeScore=0.0;MLEAC=1;MLEAF=0.5;MQ=42.0;MQ0=0;MQRankSum=1.2;QD=18.38;ReadPosRankSum=-0.489	GT:AD:DP:GQ:PL	0/1:8,10:18:99:359,0,277
chrVII	245230	.	C	T	228.77	PASS	AC=1;AF=0.5;AN=2;BaseQRankSum=0.212;DP=13;Dels=0.0;FS=0.0;HaplotypeScore=0.0;MLEAC=1;MLEAF=0.5;MQ=42.0;MQ0=0;MQRankSum=0.271;QD=17.6;ReadPosRankSum=-0.533	GT:AD:DP:GQ:PL	0/1:5,8:13:99:257,0,168
chrVII	247304	.	A	G	428.77	PASS	AC=1;AF=0.5;AN=2;BaseQRankSum=-1.085;DP=23;Dels=0.0;FS=0.0;HaplotypeScore=0.0;MLEAC=1;MLEAF=0.5;MQ=42.0;MQ0=0;MQRankSum=1.395;QD=18.64;ReadPosRankSum=-1.705	GT:AD:DP:GQ:PL	0/1:10,13:23:99:457,0,274
chrVII	252839	.	G	A	301.77	PASS	AC=1;AF=0.5;AN=2;BaseQRankSum=0.348;DP=24;Dels=0.0;FS=7.799;HaplotypeScore=0.0;MLEAC=1;MLEAF=0.5;MQ=42.0;MQ0=0;MQRankSum=-0.406;QD=12.57;ReadPosRankSum=2.028	GT:AD:DP:GQ:PL	0/1:11,13:24:99:330,0,397
chrVII	257566	.	C	T	136.77	PASS	AC=1;AF=0.5;AN=2;BaseQRankSum=-1.67;DP=13;Dels=0.0;FS=6.64;HaplotypeScore=0.0;MLEAC=1;MLEAF=0.5;MQ=42.0;MQ0=0;MQRankSum=-0.212;QD=10.52;ReadPosRankSum=0.533	GT:AD:DP:GQ:PL	0/1:8,5:13:99:165,0,297
chrVII	261515	.	C	T	249.77	PASS	AC=1;AF=0.5;AN=2;BaseQRankSum=1.448;DP=15;Dels=0.0;FS=0.0;HaplotypeScore=0.0;MLEAC=1;MLEAF=0.5;MQ=42.0;MQ0=0;MQRankSum=0.652;QD=16.65;ReadPosRankSum=0.993	GT:AD:DP:GQ:PL	0/1:7,8:15:99:278,0,201
chrVII	264746	.	C	T	515.77	PASS	AC=1;AF=0.5;AN=2;BaseQRankSum=-1.171;DP=33;Dels=0.0;FS=5.287;HaplotypeScore=0.0;MLEAC=1;MLEAF=0.5;MQ=42.0;MQ0=0;MQRankSum=1.747;QD=15.63;ReadPosRankSum=1.207	GT:AD:DP:GQ:PL	0/1:17,16:33:99:544,0,525
chrVII	320814	.	G	A	217.77	PASS	AC=1;AF=0.5;AN=2;BaseQRankSum=0.416;DP=20;Dels=0.0;FS=6.767;HaplotypeScore=0.0;MLEAC=1;MLEAF=0.5;MQ=42.0;MQ0=0;MQRankSum=-1.398;QD=10.89;ReadPosRankSum=0.869	GT:AD:DP:GQ:PL	0/1:10,10:20:99:246,0,349
chrVII	324981	.	G	A	189.77	PASS	AC=1;AF=0.5;AN=2;BaseQRankSum=-0.296;DP=19;Dels=0.0;FS=4.775;HaplotypeScore=0.0;MLEAC=1;MLEAF=0.5;MQ=42.0;MQ0=0;MQRankSum=0.042;QD=9.99;ReadPosRankSum=-0.803	GT:AD:DP:GQ:PL	0/1:12,7:19:99:218,0,383
chrVII	335230	.	C	T	312.77	PASS	AC=1;AF=0.5;AN=2;BaseQRankSum=-0.528;DP=21;Dels=0.0;FS=1.74;HaplotypeScore=0.0;MLEAC=1;MLEAF=0.5;MQ=42.0;MQ0=0;MQRankSum=1.373;QD=14.89;ReadPosRankSum=0.669	GT:AD:DP:GQ:PL	0/1:10,11:21:99:341,0,338
chrVII	336288	.	C	T	353.77	PASS	AC=1;AF=0.5;AN=2;BaseQRankSum=1.631;DP=23;Dels=0.0;FS=1.674;HaplotypeScore=0.0;MLEAC=1;MLEAF=0.5;MQ=42.0;MQ0=0;MQRankSum=1.016;QD=15.38;ReadPosRankSum=-0.092	GT:AD:DP:GQ:PL	0/1:11,12:23:99:382,0,323
chrVII	338870	.	G	A	168.77	PASS	AC=1;AF=0.5;AN=2;BaseQRankSum=-1.027;DP=14;Dels=0.0;FS=0.0;HaplotypeScore=0.0;MLEAC=1;MLEAF=0.5;MQ=41.72;MQ0=0;MQRankSum=-0.201;QD=12.05;ReadPosRankSum=-0.201	GT:AD:DP:GQ:PL	0/1:7,7:14:99:197,0,247
chrVII	352202	.	G	A	203.77	PASS	AC=1;AF=0.5;AN=2;BaseQRankSum=0.127;DP=19;Dels=0.0;FS=4.242;HaplotypeScore=0.0;MLEAC=1;MLEAF=0.5;MQ=42.0;MQ0=0;MQRankSum=-0.38;QD=10.72;ReadPosRankSum=-1.31	GT:AD:DP:GQ:PL	0/1:12,7:19:99:232,0,395
chrVII	362224	.	C	T	398.77	PASS	AC=1;AF=0.5;AN=2;BaseQRankSum=0.2;DP=22;Dels=0.0;FS=0.0;HaplotypeScore=0.0;MLEAC=1;MLEAF=0.5;MQ=42.0;MQ0=0;MQRankSum=-0.601;QD=18.13;ReadPosRankSum=1.002	GT:AD:DP:GQ:PL	0/1:9,13:22:99:427,0,263
chrVII	368222	.	C	T	354.77	PASS	AC=1;AF=0.5;AN=2;BaseQRankSum=-0.769;DP=23;Dels=0.0;FS=0.0;HaplotypeScore=0.0;MLEAC=1;MLEAF=0.5;MQ=41.92;MQ0=0;MQRankSum=-0.4;QD=15.42;ReadPosRankSum=-1.077	GT:AD:DP:GQ:PL	0/1:11,12:23:99:383,0,348
chrVII	371622	.	G	A	288.77	PASS	AC=1;AF=0.5;AN=2;BaseQRankSum=1.928;DP=20;Dels=0.0;FS=0.0;HaplotypeScore=2.9567;MLEAC=1;MLEAF=0.5;MQ=41.9;MQ0=0;MQRankSum=-0.416;QD=14.44;ReadPosRankSum=2.079	GT:AD:DP:GQ:PL	0/1:10,10:20:99:317,0,282
chrVII	372853	.	C	T	288.77	PASS	AC=1;AF=0.5;AN=2;BaseQRankSum=-0.529;DP=16;Dels=0.0;FS=8.383;HaplotypeScore=0.0;MLEAC=1;MLEAF=0.5;MQ=41.88;MQ0=0;MQRankSum=-0.318;QD=18.05;ReadPosRankSum=0.318	GT:AD:DP:GQ:PL	0/1:7,9:16:99:317,0,241
chrVII	392859	.	A	G	139.77	PASS	AC=1;AF=0.5;AN=2;BaseQRankSum=-0.244;DP=12;Dels=0.0;FS=2.817;HaplotypeScore=0.0;MLEAC=1;MLEAF=0.5;MQ=42.0;MQ0=0;MQRankSum=0.831;QD=11.65;ReadPosRankSum=-1.461	GT:AD:DP:GQ:PL	0/1:7,5:12:99:168,0,251
chrVII	393506	.	A	G	325.77	PASS	AC=1;AF=0.5;AN=2;BaseQRankSum=0.411;DP=25;Dels=0.0;FS=1.619;HaplotypeScore=0.0;MLEAC=1;MLEAF=0.5;MQ=42.0;MQ0=0;MQRankSum=1.287;QD=13.03;ReadPosRankSum=0.63	GT:AD:DP:GQ:PL	0/1:14,11:25:99:354,0,403
chrVII	401140	.	T	C	278.77	PASS	AC=1;AF=0.5;AN=2;BaseQRankSum=0.868;DP=23;Dels=0.0;FS=0.0;HaplotypeScore=0.0;MLEAC=1;MLEAF=0.5;MQ=41.08;MQ0=1;MQRankSum=0.267;QD=12.12;ReadPosRankSum=-0.467	GT:AD:DP:GQ:PL	0/1:13,10:23:99:307,0,428
chrVII	422403	.	G	T	110.77	PASS	AC=1;AF=0.5;AN=2;BaseQRankSum=-3.307;DP=23;Dels=0.0;FS=24.123;HaplotypeScore=3.3115;MLEAC=1;MLEAF=0.5;MQ=42.0;MQ0=0;MQRankSum=-0.535;QD=4.82;ReadPosRankSum=1.669	GT:AD:DP:GQ:PL	0/1:14,9:23:99:139,0,428
chrVII	422404	.	T	A	121.77	PASS	AC=1;AF=0.5;AN=2;BaseQRankSum=-1.771;DP=23;Dels=0.0;FS=21.256;HaplotypeScore=3.3115;MLEAC=1;MLEAF=0.5;MQ=42.0;MQ0=0;MQRankSum=0.702;QD=5.29;ReadPosRankSum=2.171	GT:AD:DP:GQ:PL	0/1:16,7:23:99:150,0,456
chrVII	429797	.	C	T	353.77	PASS	AC=1;AF=0.5;AN=2;BaseQRankSum=-0.725;DP=18;Dels=0.0;FS=26.107;HaplotypeScore=3.9733;MLEAC=1;MLEAF=0.5;MQ=41.18;MQ0=0;MQRankSum=-0.272;QD=19.65;ReadPosRankSum=3.351	GT:AD:DP:GQ:PL	0/1:7,11:18:99:382,0,235
chrVII	433745	.	G	A	204.77	PASS	AC=1;AF=0.5;AN=2;BaseQRankSum=0.454;DP=19;Dels=0.0;FS=4.534;HaplotypeScore=0.0;MLEAC=1;MLEAF=0.5;MQ=41.9;MQ0=0;MQRankSum=-0.041;QD=10.78;ReadPosRankSum=1.115	GT:AD:DP:GQ:PL	0/1:11,8:19:99:233,0,377
chrVII	442433	.	G	A	274.77	PASS	AC=1;AF=0.5;AN=2;BaseQRankSum=1.173;DP=21;Dels=0.0;FS=0.0;HaplotypeScore=0.0;MLEAC=1;MLEAF=0.5;MQ=42.0;MQ0=0;MQRankSum=0.391;QD=13.08;ReadPosRankSum=-0.675	GT:AD:DP:GQ:PL	0/1:12,9:21:99:303,0,408
chrVII	444307	.	G	A	433.77	PASS	AC=1;AF=0.5;AN=2;BaseQRankSum=0.137;DP=25;Dels=0.0;FS=0.0;HaplotypeScore=0.0;MLEAC=1;MLEAF=0.5;MQ=42.0;MQ0=0;MQRankSum=-1.068;QD=17.35;ReadPosRankSum=-0.082	GT:AD:DP:GQ:PL	0/1:11,14:25:99:462,0,372
chrVII	453738	.	G	A	128.77	PASS	AC=1;AF=0.5;AN=2;BaseQRankSum=0.184;DP=15;Dels=0.0;FS=0.0;HaplotypeScore=0.0;MLEAC=1;MLEAF=0.5;MQ=41.87;MQ0=0;MQRankSum=0.674;QD=8.58;ReadPosRankSum=0.306	GT:AD:DP:GQ:PL	0/1:10,5:15:99:157,0,354
chrVII	456692	.	T	C	210.77	PASS	AC=1;AF=0.5;AN=2;BaseQRankSum=-0.818;DP=17;Dels=0.0;FS=0.0;HaplotypeScore=0.0;MLEAC=1;MLEAF=0.5;MQ=42.0;MQ0=0;MQRankSum=-0.144;QD=12.4;ReadPosRankSum=-0.337	GT:AD:DP:GQ:PL	0/1:9,8:17:99:239,0,319
chrVII	463769	.	G	A	170.77	PASS	AC=1;AF=0.5;AN=2;BaseQRankSum=-0.922;DP=16;Dels=0.0;FS=9.276;HaplotypeScore=0.0;MLEAC=1;MLEAF=0.5;MQ=42.0;MQ0=0;MQRankSum=-0.163;QD=10.67;ReadPosRankSum=-2.007	GT:AD:DP:GQ:PL	0/1:10,6:16:99:199,0,334
chrVII	466094	.	C	T	293.77	PASS	AC=1;AF=0.5;AN=2;BaseQRankSum=-0.491;DP=24;Dels=0.0;FS=0.0;HaplotypeScore=0.0;MLEAC=1;MLEAF=0.5;MQ=42.0;MQ0=0;MQRankSum=1.415;QD=12.24;ReadPosRankSum=-0.433	GT:AD:DP:GQ:PL	0/1:12,12:24:99:322,0,355
chrVII	468736	.	C	T	285.77	PASS	AC=1;AF=0.5;AN=2;BaseQRankSum=1.041;DP=15;Dels=0.0;FS=5.497;HaplotypeScore=0.0;MLEAC=1;MLEAF=0.5;MQ=41.05;MQ0=0;MQRankSum=0.919;QD=19.05;ReadPosRankSum=0.061	GT:AD:DP:GQ:PL	0/1:5,10:15:99:314,0,156
chrVII	473857	.	C	T	618.77	PASS	AC=1;AF=0.5;AN=2;BaseQRankSum=-0.095;DP=36;Dels=0.0;FS=0.0;HaplotypeScore=0.0;MLEAC=1;MLEAF=0.5;MQ=42.0;MQ0=0;MQRankSum=-0.127;QD=17.19;ReadPosRankSum=-0.444	GT:AD:DP:GQ:PL	0/1:17,19:36:99:647,0,567
chrVII	503337	.	A	G	656.77	PASS	AC=1;AF=0.5;AN=2;BaseQRankSum=-0.819;DP=43;Dels=0.0;FS=2.649;HaplotypeScore=0.0;MLEAC=1;MLEAF=0.5;MQ=41.95;MQ0=0;MQRankSum=-1.088;QD=15.27;ReadPosRankSum=-0.893	GT:AD:DP:GQ:PL	0/1:19,24:43:99:685,0,594
chrVII	513536	.	G	A	348.77	PASS	AC=1;AF=0.5;AN=2;BaseQRankSum=-2.338;DP=24;Dels=0.0;FS=0.0;HaplotypeScore=0.0;MLEAC=1;MLEAF=0.5;MQ=42.0;MQ0=0;MQRankSum=-0.087;QD=14.53;ReadPosRankSum=-0.144	GT:AD:DP:GQ:PL	0/1:12,12:24:99:377,0,392
chrVII	531824	.	C	A	166.77	PASS	AC=1;AF=0.5;AN=2;BaseQRankSum=-1.859;DP=17;Dels=0.0;FS=2.884;HaplotypeScore=2.7884;MLEAC=1;MLEAF=0.5;MQ=41.88;MQ0=0;MQRankSum=0.05;QD=9.81;ReadPosRankSum=3.065	GT:AD:DP:GQ:PL	0/1:11,6:17:99:195,0,409
chrVII	533729	.	T	C	177.77	PASS	AC=1;AF=0.5;AN=2;BaseQRankSum=-1.186;DP=11;Dels=0.0;FS=2.632;HaplotypeScore=0.0;MLEAC=1;MLEAF=0.5;MQ=42.0;MQ0=0;MQRankSum=0.387;QD=16.16;ReadPosRankSum=0.387	GT:AD:DP:GQ:PL	0/1:5,6:11:99:206,0,170
chrVII	583644	.	T	C	180.77	PASS	AC=1;AF=0.5;AN=2;BaseQRankSum=0.526;DP=27;Dels=0.0;FS=0.0;HaplotypeScore=0.0;MLEAC=1;MLEAF=0.5;MQ=42.0;MQ0=0;MQRankSum=-0.028;QD=6.7;ReadPosRankSum=-0.526	GT:AD:DP:GQ:PL	0/1:20,7:27:99:209,0,580
chrVII	589794	.	T	C	402.77	PASS	AC=1;AF=0.5;AN=2;BaseQRankSum=-0.245;DP=25;Dels=0.0;FS=0.0;HaplotypeScore=0.0;MLEAC=1;MLEAF=0.5;MQ=42.0;MQ0=0;MQRankSum=-0.789;QD=16.11;ReadPosRankSum=0.517	GT:AD:DP:GQ:PL	0/1:12,13:25:99:431,0,406
chrVII	591124	.	G	A	398.77	PASS	AC=1;AF=0.5;AN=2;BaseQRankSum=-0.829;DP=28;Dels=0.0;FS=41.727;HaplotypeScore=6.6994;MLEAC=1;MLEAF=0.5;MQ=41.93;MQ0=0;MQRankSum=-0.507;QD=14.24;ReadPosRankSum=2.119	GT:AD:DP:GQ:PL	0/1:15,13:28:99:427,0,469
chrVII	594244	.	C	T	412.77	PASS	AC=1;AF=0.5;AN=2;BaseQRankSum=-0.496;DP=31;Dels=0.0;FS=0.0;HaplotypeScore=0.0;MLEAC=1;MLEAF=0.5;MQ=42.0;MQ0=0;MQRankSum=1.092;QD=13.32;ReadPosRankSum=-1.409	GT:AD:DP:GQ:PL	0/1:17,14:31:99:441,0,532
chrVII	598946	.	G	A	211.77	PASS	AC=1;AF=0.5;AN=2;BaseQRankSum=1.246;DP=11;Dels=0.0;FS=2.632;HaplotypeScore=0.0;MLEAC=1;MLEAF=0.5;MQ=42.0;MQ0=0;MQRankSum=-0.896;QD=19.25;ReadPosRankSum=0.597	GT:AD:DP:GQ:PL	0/1:4,7:11:91:240,0,91
chrVII	607245	.	G	A	309.77	PASS	AC=1;AF=0.5;AN=2;BaseQRankSum=-1.111;DP=18;Dels=0.0;FS=0.0;HaplotypeScore=0.0;MLEAC=1;MLEAF=0.5;MQ=42.0;MQ0=0;MQRankSum=0.044;QD=17.21;ReadPosRankSum=-1.644	GT:AD:DP:GQ:PL	0/1:8,10:18:99:338,0,232
chrVII	607850	.	G	A	142.77	PASS	AC=1;AF=0.5;AN=2;BaseQRankSum=0.717;DP=11;Dels=0.0;FS=2.632;HaplotypeScore=0.0;MLEAC=1;MLEAF=0.5;MQ=42.0;MQ0=0;MQRankSum=1.408;QD=12.98;ReadPosRankSum=0.825	GT:AD:DP:GQ:PL	0/1:6,5:11:99:171,0,209
chrVII	609977	.	G	A	191.77	PASS	AC=1;AF=0.5;AN=2;BaseQRankSum=0.068;DP=14;Dels=0.0;FS=0.0;HaplotypeScore=0.0;MLEAC=1;MLEAF=0.5;MQ=42.0;MQ0=0;MQRankSum=-0.545;QD=13.7;ReadPosRankSum=-0.421	GT:AD:DP:GQ:PL	0/1:7,7:14:99:220,0,238
chrVII	616997	.	C	T	130.77	PASS	AC=1;AF=0.5;AN=2;BaseQRankSum=-0.8;DP=14;Dels=0.0;FS=25.233;HaplotypeScore=0.0;MLEAC=1;MLEAF=0.5;MQ=42.0;MQ0=0;MQRankSum=-0.267;QD=9.34;ReadPosRankSum=-1.2	GT:AD:DP:GQ:PL	0/1:9,5:14:99:159,0,317
chrVII	618359	.	C	T	586.77	PASS	AC=1;AF=0.5;AN=2;BaseQRankSum=-0.116;DP=35;Dels=0.0;FS=4.982;HaplotypeScore=0.0;MLEAC=1;MLEAF=0.5;MQ=42.0;MQ0=0;MQRankSum=-0.281;QD=16.76;ReadPosRankSum=0.974	GT:AD:DP:GQ:PL	0/1:17,18:35:99:615,0,548
chrVII	627394	.	C	T	172.77	PASS	AC=1;AF=0.5;AN=2;BaseQRankSum=0.71;DP=14;Dels=0.0;FS=3.68;HaplotypeScore=0.0;MLEAC=1;MLEAF=0.5;MQ=42.0;MQ0=0;MQRankSum=0.968;QD=12.34;ReadPosRankSum=0.452	GT:AD:DP:GQ:PL	0/1:8,6:14:99:201,0,279
chrVII	631566	.	T	C	140.03	PASS	AC=2;AF=1.0;AN=2;DP=5;Dels=0.0;FS=0.0;HaplotypeScore=0.0;MLEAC=2;MLEAF=1.0;MQ=42.0;MQ0=0;QD=28.01	GT:AD:DP:GQ:PL	1/1:0,5:5:12:168,12,0
chrVII	633084	.	G	A	470.77	PASS	AC=1;AF=0.5;AN=2;BaseQRankSum=0.875;DP=28;Dels=0.0;FS=5.943;HaplotypeScore=0.0;MLEAC=1;MLEAF=0.5;MQ=42.0;MQ0=0;MQRankSum=-0.046;QD=16.81;ReadPosRankSum=0.415	GT:AD:DP:GQ:PL	0/1:13,15:28:99:499,0,378
chrVII	633876	.	G	A	592.77	PASS	AC=1;AF=0.5;AN=2;BaseQRankSum=0.014;DP=40;Dels=0.0;FS=0.0;HaplotypeScore=0.0;MLEAC=1;MLEAF=0.5;MQ=42.0;MQ0=0;MQRankSum=0.798;QD=14.82;ReadPosRankSum=0.852	GT:AD:DP:GQ:PL	0/1:20,20:40:99:621,0,616
chrVII	634872	.	C	T	202.77	PASS	AC=1;AF=0.5;AN=2;BaseQRankSum=-1.799;DP=16;Dels=0.0;FS=0.0;HaplotypeScore=0.0;MLEAC=1;MLEAF=0.5;MQ=42.0;MQ0=0;MQRankSum=-0.423;QD=12.67;ReadPosRankSum=0.318	GT:AD:DP:GQ:PL	0/1:9,7:16:99:231,0,292
chrVII	645861	.	A	G	306.77	PASS	AC=1;AF=0.5;AN=2;BaseQRankSum=1.359;DP=16;Dels=0.0;FS=5.237;HaplotypeScore=0.0;MLEAC=1;MLEAF=0.5;MQ=40.19;MQ0=0;MQRankSum=-1.359;QD=19.17;ReadPosRankSum=-0.113	GT:AD:DP:GQ:PL	0/1:5,11:16:93:335,0,93
chrVII	652936	.	C	T	439.77	PASS	AC=1;AF=0.5;AN=2;BaseQRankSum=0.324;DP=19;Dels=0.0;FS=0.0;HaplotypeScore=0.0;MLEAC=1;MLEAF=0.5;MQ=42.0;MQ0=0;MQRankSum=-1.805;QD=23.15;ReadPosRankSum=0.046	GT:AD:DP:GQ:PL	0/1:5,14:19:99:468,0,145
chrVII	679372	.	G	A	210.77	PASS	AC=1;AF=0.5;AN=2;BaseQRankSum=-0.529;DP=12;Dels=0.0;FS=0.0;HaplotypeScore=0.0;MLEAC=1;MLEAF=0.5;MQ=41.84;MQ0=0;MQRankSum=0.135;QD=17.56;ReadPosRankSum=0.831	GT:AD:DP:GQ:PL	0/1:5,7:12:99:239,0,166
chrVII	681866	.	G	A	394.77	PASS	AC=1;AF=0.5;AN=2;BaseQRankSum=-0.85;DP=23;Dels=0.0;FS=1.674;HaplotypeScore=0.0;MLEAC=1;MLEAF=0.5;MQ=42.0;MQ0=0;MQRankSum=-1.228;QD=17.16;ReadPosRankSum=0.976	GT:AD:DP:GQ:PL	0/1:9,14:23:99:423,0,261
chrVII	683754	.	C	T	136.77	PASS	AC=1;AF=0.5;AN=2;BaseQRankSum=-0.919;DP=15;Dels=0.0;FS=13.57;HaplotypeScore=0.0;MLEAC=1;MLEAF=0.5;MQ=42.0;MQ0=0;MQRankSum=0.429;QD=9.12;ReadPosRankSum=2.756	GT:AD:DP:GQ:PL	0/1:10,5:15:99:165,0,340
chrVII	686219	.	C	T	264.77	PASS	AC=1;AF=0.5;AN=2;BaseQRankSum=-1.402;DP=22;Dels=0.0;FS=0.0;HaplotypeScore=0.0;MLEAC=1;MLEAF=0.5;MQ=42.0;MQ0=0;MQRankSum=-0.401;QD=12.03;ReadPosRankSum=1.336	GT:AD:DP:GQ:PL	0/1:13,9:22:99:293,0,399
chrVII	688258	.	C	T	260.77	PASS	AC=1;AF=0.5;AN=2;BaseQRankSum=-1.164;DP=15;Dels=0.0;FS=2.363;HaplotypeScore=0.0;MLEAC=1;MLEAF=0.5;MQ=42.0;MQ0=0;MQRankSum=-0.674;QD=17.38;ReadPosRankSum=-0.551	GT:AD:DP:GQ:PL	0/1:5,10:15:99:289,0,171
chrVII	688640	.	C	T	178.77	PASS	AC=1;AF=0.5;AN=2;BaseQRankSum=0.101;DP=13;Dels=0.0;FS=0.0;HaplotypeScore=0.8321;MLEAC=1;MLEAF=0.5;MQ=42.0;MQ0=0;MQRankSum=-0.312;QD=13.75;ReadPosRankSum=-0.312	GT:AD:DP:GQ:PL	0/1:7,6:13:99:207,0,239
chrVII	693048	.	C	T	340.77	PASS	AC=1;AF=0.5;AN=2;BaseQRankSum=1.671;DP=20;Dels=0.0;FS=1.848;HaplotypeScore=0.0;MLEAC=1;MLEAF=0.5;MQ=42.0;MQ0=0;MQRankSum=0.684;QD=17.04;ReadPosRankSum=0.0	GT:AD:DP:GQ:PL	0/1:9,11:20:99:369,0,237
chrVII	695480	.	C	T	312.77	PASS	AC=1;AF=0.5;AN=2;BaseQRankSum=-0.202;DP=24;Dels=0.0;FS=1.648;HaplotypeScore=0.0;MLEAC=1;MLEAF=0.5;MQ=42.0;MQ0=0;MQRankSum=-1.703;QD=13.03;ReadPosRankSum=-1.703	GT:AD:DP:GQ:PL	0/1:12,12:24:99:341,0,384
chrVII	695723	.	G	A	443.77	PASS	AC=1;AF=0.5;AN=2;BaseQRankSum=1.396;DP=25;Dels=0.0;FS=0.0;HaplotypeScore=0.0;MLEAC=1;MLEAF=0.5;MQ=42.0;MQ0=0;MQRankSum=-0.52;QD=17.75;ReadPosRankSum=-0.575	GT:AD:DP:GQ:PL	0/1:11,14:25:99:472,0,374
chrVII	697196	.	C	T	127.77	PASS	AC=1;AF=0.5;AN=2;BaseQRankSum=-1.0;DP=12;Dels=0.0;FS=6.532;HaplotypeScore=0.0;MLEAC=1;MLEAF=0.5;MQ=42.0;MQ0=0;MQRankSum=0.689;QD=10.65;ReadPosRankSum=0.244	GT:AD:DP:GQ:PL	0/1:7,5:12:99:156,0,245
chrVII	697904	.	A	G	325.77	PASS	AC=1;AF=0.5;AN=2;BaseQRankSum=1.653;DP=15;Dels=0.0;FS=6.008;HaplotypeScore=0.0;MLEAC=1;MLEAF=0.5;MQ=42.0;MQ0=0;MQRankSum=-0.674;QD=21.72;ReadPosRankSum=1.653	GT:AD:DP:GQ:PL	0/1:5,10:15:99:354,0,145
chrVII	720829	.	G	A	294.77	PASS	AC=1;AF=0.5;AN=2;BaseQRankSum=1.774;DP=13;Dels=0.0;FS=0.0;HaplotypeScore=0.0;MLEAC=1;MLEAF=0.5;MQ=42.0;MQ0=0;MQRankSum=0.54;QD=22.67;ReadPosRankSum=-1.157	GT:AD:DP:GQ:PL	0/1:4,9:13:99:323,0,113
chrVII	738288	.	T	C	187.77	PASS	AC=1;AF=0.5;AN=2;BaseQRankSum=-0.762;DP=9;Dels=0.0;FS=3.01;HaplotypeScore=0.0;MLEAC=1;MLEAF=0.5;MQ=42.0;MQ0=0;MQRankSum=0.762;QD=20.86;ReadPosRankSum=0.762	GT:AD:DP:GQ:PL	0/1:2,7:9:49:216,0,49
chrVII	747457	.	C	T	286.77	PASS	AC=1;AF=0.5;AN=2;BaseQRankSum=-1.936;DP=21;Dels=0.0;FS=0.0;HaplotypeScore=0.7887;MLEAC=1;MLEAF=0.5;MQ=42.0;MQ0=0;MQRankSum=-1.303;QD=13.66;ReadPosRankSum=0.176	GT:AD:DP:GQ:PL	0/1:10,11:21:99:315,0,322
chrVII	753502	.	C	T	366.77	PASS	AC=1;AF=0.5;AN=2;BaseQRankSum=0.196;DP=15;Dels=0.0;FS=2.187;HaplotypeScore=0.0;MLEAC=1;MLEAF=0.5;MQ=42.0;MQ0=0;MQRankSum=0.849;QD=24.45;ReadPosRankSum=-0.065	GT:AD:DP:GQ:PL	0/1:4,11:15:99:395,0,117
chrVII	755163	.	A	G	330.77	PASS	AC=1;AF=0.5;AN=2;BaseQRankSum=2.429;DP=21;Dels=0.0;FS=4.123;HaplotypeScore=0.0;MLEAC=1;MLEAF=0.5;MQ=42.0;MQ0=0;MQRankSum=-1.232;QD=15.75;ReadPosRankSum=-1.232	GT:AD:DP:GQ:PL	0/1:11,10:21:99:359,0,348
chrVII	760308	.	C	T	274.77	PASS	AC=1;AF=0.5;AN=2;BaseQRankSum=-2.817;DP=19;Dels=0.0;FS=4.32;HaplotypeScore=0.0;MLEAC=1;MLEAF=0.5;MQ=42.0;MQ0=0;MQRankSum=0.939;QD=14.46;ReadPosRankSum=1.347	GT:AD:DP:GQ:PL	0/1:10,9:19:99:303,0,328
chrVII	760790	.	C	T	552.77	PASS	AC=1;AF=0.5;AN=2;BaseQRankSum=0.54;DP=31;Dels=0.0;FS=5.608;HaplotypeScore=0.0;MLEAC=1;MLEAF=0.5;MQ=42.0;MQ0=0;MQRankSum=-0.1;QD=17.83;ReadPosRankSum=-1.221	GT:AD:DP:GQ:PL	0/1:13,18:31:99:581,0,449
chrVII	765685	.	A	T	183.77	PASS	AC=1;AF=0.5;AN=2;BaseQRankSum=-1.309;DP=12;Dels=0.0;FS=0.0;HaplotypeScore=0.0;MLEAC=1;MLEAF=0.5;MQ=41.67;MQ0=0;MQRankSum=-0.529;QD=15.31;ReadPosRankSum=1.309	GT:AD:DP:GQ:PL	0/1:5,7:12:99:212,0,177
chrVII	796123	.	G	A	404.77	PASS	AC=1;AF=0.5;AN=2;BaseQRankSum=-1.356;DP=33;Dels=0.0;FS=3.073;HaplotypeScore=0.0;MLEAC=1;MLEAF=0.5;MQ=42.0;MQ0=0;MQRankSum=-1.211;QD=12.27;ReadPosRankSum=-0.886	GT:AD:DP:GQ:PL	0/1:18,15:33:99:433,0,557
chrVII	798795	.	C	T	185.77	PASS	AC=1;AF=0.5;AN=2;BaseQRankSum=0.263;DP=16;Dels=0.0;FS=2.158;HaplotypeScore=0.0;MLEAC=1;MLEAF=0.5;MQ=42.0;MQ0=0;MQRankSum=1.103;QD=11.61;ReadPosRankSum=0.998	GT:AD:DP:GQ:PL	0/1:8,8:16:99:214,0,283
chrVII	798925	.	G	A	478.77	PASS	AC=1;AF=0.5;AN=2;BaseQRankSum=1.142;DP=26;Dels=0.0;FS=3.687;HaplotypeScore=0.0;MLEAC=1;MLEAF=0.5;MQ=42.0;MQ0=0;MQRankSum=1.505;QD=18.41;ReadPosRankSum=1.09	GT:AD:DP:GQ:PL	0/1:11,15:26:99:507,0,378
chrVII	806113	.	G	A	120.77	PASS	AC=1;AF=0.5;AN=2;BaseQRankSum=-0.796;DP=15;Dels=0.0;FS=0.0;HaplotypeScore=0.0;MLEAC=1;MLEAF=0.5;MQ=41.05;MQ0=0;MQRankSum=1.653;QD=8.05;ReadPosRankSum=0.796	GT:AD:DP:GQ:PL	0/1:10,5:15:99:149,0,333
chrVII	810490	.	G	A	228.77	PASS	AC=1;AF=0.5;AN=2;BaseQRankSum=0.222;DP=18;Dels=0.0;FS=9.294;HaplotypeScore=0.0;MLEAC=1;MLEAF=0.5;MQ=41.21;MQ0=0;MQRankSum=0.755;QD=12.71;ReadPosRankSum=-0.311	GT:AD:DP:GQ:PL	0/1:10,8:18:99:257,0,330
chrVII	833262	.	C	T	188.77	PASS	AC=1;AF=0.5;AN=2;BaseQRankSum=1.524;DP=14;Dels=0.0;FS=0.0;HaplotypeScore=0.0;MLEAC=1;MLEAF=0.5;MQ=42.0;MQ0=0;MQRankSum=-0.421;QD=13.48;ReadPosRankSum=0.421	GT:AD:DP:GQ:PL	0/1:7,7:14:99:217,0,201
chrVII	850330	.	G	A	196.77	PASS	AC=1;AF=0.5;AN=2;BaseQRankSum=-2.353;DP=20;Dels=0.0;FS=0.0;HaplotypeScore=0.0;MLEAC=1;MLEAF=0.5;MQ=42.0;MQ0=0;MQRankSum=-1.582;QD=9.84;ReadPosRankSum=-1.35	GT:AD:DP:GQ:PL	0/1:12,8:20:99:225,0,368
chrVII	850566	.	C	T	329.77	PASS	AC=1;AF=0.5;AN=2;BaseQRankSum=-2.154;DP=15;Dels=0.0;FS=0.0;HaplotypeScore=0.0;MLEAC=1;MLEAF=0.5;MQ=41.05;MQ0=0;MQRankSum=0.979;QD=21.98;ReadPosRankSum=-2.154	GT:AD:DP:GQ:PL	0/1:4,11:15:99:358,0,126
chrVII	879970	.	C	T	134.77	PASS	AC=1;AF=0.5;AN=2;BaseQRankSum=0.919;DP=15;Dels=0.0;FS=0.0;HaplotypeScore=0.0;MLEAC=1;MLEAF=0.5;MQ=42.0;MQ0=0;MQRankSum=0.184;QD=8.98;ReadPosRankSum=0.184	GT:AD:DP:GQ:PL	0/1:10,5:15:99:163,0,343
chrVII	880224	.	C	T	240.77	PASS	AC=1;AF=0.5;AN=2;BaseQRankSum=-0.391;DP=21;Dels=0.0;FS=0.0;HaplotypeScore=0.0;MLEAC=1;MLEAF=0.5;MQ=42.0;MQ0=0;MQRankSum=-0.32;QD=11.47;ReadPosRankSum=-0.817	GT:AD:DP:GQ:PL	0/1:12,9:21:99:269,0,427
chrVII	889495	.	G	A	134.77	PASS	AC=1;AF=0.5;AN=2;BaseQRankSum=-0.212;DP=13;Dels=0.0;FS=5.756;HaplotypeScore=0.0;MLEAC=1;MLEAF=0.5;MQ=42.0;MQ0=0;MQRankSum=0.978;QD=10.37;ReadPosRankSum=-0.817	GT:AD:DP:GQ:PL	0/1:8,5:13:99:163,0,286
chrVII	897148	.	G	T	202.77	PASS	AC=1;AF=0.5;AN=2;BaseQRankSum=2.044;DP=22;Dels=0.0;FS=5.798;HaplotypeScore=0.0;MLEAC=1;MLEAF=0.5;MQ=42.0;MQ0=0;MQRankSum=0.987;QD=9.22;ReadPosRankSum=2.185	GT:AD:DP:GQ:PL	0/1:15,7:22:99:231,0,474
chrVII	905342	.	G	A	303.77	PASS	AC=1;AF=0.5;AN=2;BaseQRankSum=0.077;DP=13;Dels=0.0;FS=0.0;HaplotypeScore=0.0;MLEAC=1;MLEAF=0.5;MQ=42.0;MQ0=0;MQRankSum=0.231;QD=23.37;ReadPosRankSum=1.157	GT:AD:DP:GQ:PL	0/1:4,9:13:99:332,0,122
chrVII	908937	.	G	A	384.77	PASS	AC=1;AF=0.5;AN=2;BaseQRankSum=-0.601;DP=22;Dels=0.0;FS=2.154;HaplotypeScore=0.0;MLEAC=1;MLEAF=0.5;MQ=42.0;MQ0=0;MQRankSum=0.2;QD=17.49;ReadPosRankSum=-0.267	GT:AD:DP:GQ:PL	0/1:9,13:22:99:413,0,233
chrVII	916611	.	A	G	272.77	PASS	AC=1;AF=0.5;AN=2;BaseQRankSum=-0.462;DP=21;Dels=0.0;FS=1.801;HaplotypeScore=0.0;MLEAC=1;MLEAF=0.5;MQ=42.0;MQ0=0;MQRankSum=-0.036;QD=12.99;ReadPosRankSum=1.102	GT:AD:DP:GQ:PL	0/1:12,9:21:99:301,0,362
chrVII	920247	.	G	C	145.77	PASS	AC=1;AF=0.5;AN=2;BaseQRankSum=1.973;DP=20;Dels=0.0;FS=17.433;HaplotypeScore=1.9894;MLEAC=1;MLEAF=0.5;MQ=40.56;MQ0=0;MQRankSum=-0.307;QD=7.29;ReadPosRankSum=-3.464	GT:AD:DP:GQ:PL	0/1:13,6:20:99:174,0,453
chrVII	920248	.	A	T	156.77	PASS	AC=1;AF=0.5;AN=2;BaseQRankSum=1.48;DP=22;Dels=0.0;FS=14.728;HaplotypeScore=1.9894;MLEAC=1;MLEAF=0.5;MQ=40.69;MQ0=0;MQRankSum=-0.564;QD=7.13;ReadPosRankSum=-2.749	GT:AD:DP:GQ:PL	0/1:15,7:22:99:185,0,522
chrVII	935720	.	A	G	191.77	PASS	AC=1;AF=0.5;AN=2;BaseQRankSum=1.791;DP=13;Dels=0.0;FS=2.276;HaplotypeScore=0.0;MLEAC=1;MLEAF=0.5;MQ=42.0;MQ0=0;MQRankSum=-1.093;QD=14.75;ReadPosRankSum=0.935	GT:AD:DP:GQ:PL	0/1:6,7:13:99:220,0,209
chrVII	935752	.	G	A	130.77	PASS	AC=1;AF=0.5;AN=2;BaseQRankSum=0.0;DP=16;Dels=0.0;FS=5.237;HaplotypeScore=0.0;MLEAC=1;MLEAF=0.5;MQ=42.0;MQ0=0;MQRankSum=-1.813;QD=8.17;ReadPosRankSum=0.227	GT:AD:DP:GQ:PL	0/1:11,5:16:99:159,0,331
chrVII	937311	.	G	A	164.77	PASS	AC=1;AF=0.5;AN=2;BaseQRankSum=-0.106;DP=16;Dels=0.0;FS=2.115;HaplotypeScore=0.0;MLEAC=1;MLEAF=0.5;MQ=41.07;MQ0=0;MQRankSum=-0.741;QD=10.3;ReadPosRankSum=-1.376	GT:AD:DP:GQ:PL	0/1:9,7:16:99:193,0,245
chrVII	937869	.	G	A	173.77	PASS	AC=1;AF=0.5;AN=2;BaseQRankSum=-0.555;DP=13;Dels=0.0;FS=0.0;HaplotypeScore=0.0;MLEAC=1;MLEAF=0.5;MQ=42.0;MQ0=0;MQRankSum=0.811;QD=13.37;ReadPosRankSum=1.369	GT:AD:DP:GQ:PL	0/1:6,7:13:99:202,0,206
chrVII	944317	.	T	C	177.77	PASS	AC=1;AF=0.5;AN=2;BaseQRankSum=-1.191;DP=12;Dels=0.0;FS=0.0;HaplotypeScore=0.0;MLEAC=1;MLEAF=0.5;MQ=42.0;MQ0=0;MQRankSum=1.813;QD=14.81;ReadPosRankSum=-1.813	GT:AD:DP:GQ:PL	0/1:6,6:12:99:206,0,215
chrVII	945561	.	C	T	255.77	PASS	AC=1;AF=0.5;AN=2;BaseQRankSum=0.872;DP=15;Dels=0.0;FS=0.0;HaplotypeScore=0.0;MLEAC=1;MLEAF=0.5;MQ=42.0;MQ0=0;MQRankSum=0.0;QD=17.05;ReadPosRankSum=-0.556	GT:AD:DP:GQ:PL	0/1:7,8:15:99:284,0,238
chrVII	945809	.	G	A	396.77	PASS	AC=1;AF=0.5;AN=2;BaseQRankSum=0.465;DP=23;Dels=0.0;FS=0.0;HaplotypeScore=0.0;MLEAC=1;MLEAF=0.5;MQ=42.0;MQ0=0;MQRankSum=0.031;QD=17.25;ReadPosRankSum=-1.892	GT:AD:DP:GQ:PL	0/1:10,13:23:99:425,0,313
chrVII	954911	.	C	T	279.77	PASS	AC=1;AF=0.5;AN=2;BaseQRankSum=-0.684;DP=20;Dels=0.0;FS=1.74;HaplotypeScore=0.0;MLEAC=1;MLEAF=0.5;MQ=42.0;MQ0=0;MQRankSum=1.671;QD=13.99;ReadPosRankSum=-1.444	GT:AD:DP:GQ:PL	0/1:11,9:20:99:308,0,291
chrVII	957597	.	T	C	237.77	PASS	AC=1;AF=0.5;AN=2;BaseQRankSum=-0.746;DP=21;Dels=0.0;FS=0.0;HaplotypeScore=0.0;MLEAC=1;MLEAF=0.5;MQ=42.0;MQ0=0;MQRankSum=1.102;QD=11.32;ReadPosRankSum=-0.604	GT:AD:DP:GQ:PL	0/1:12,9:21:99:266,0,398
chrVII	971270	.	C	T	502.77	PASS	AC=1;AF=0.5;AN=2;BaseQRankSum=0.577;DP=27;Dels=0.0;FS=1.632;HaplotypeScore=0.0;MLEAC=1;MLEAF=0.5;MQ=41.45;MQ0=0;MQRankSum=-0.979;QD=18.62;ReadPosRankSum=0.377	GT:AD:DP:GQ:PL	0/1:10,17:27:99:531,0,254
chrVII	971773	.	G	A	313.77	PASS	AC=1;AF=0.5;AN=2;BaseQRankSum=1.286;DP=22;Dels=0.0;FS=0.0;HaplotypeScore=0.0;MLEAC=1;MLEAF=0.5;MQ=41.15;MQ0=0;MQRankSum=-0.626;QD=14.26;ReadPosRankSum=0.165	GT:AD:DP:GQ:PL	0/1:10,12:22:99:342,0,334
chrVII	972414	.	C	T	200.77	PASS	AC=1;AF=0.5;AN=2;BaseQRankSum=1.156;DP=21;Dels=0.0;FS=0.0;HaplotypeScore=0.0;MLEAC=1;MLEAF=0.5;MQ=42.0;MQ0=0;MQRankSum=-0.933;QD=9.56;ReadPosRankSum=-1.455	GT:AD:DP:GQ:PL	0/1:14,7:21:99:229,0,477
chrVII	983538	.	C	T	124.77	PASS	AC=1;AF=0.5;AN=2;BaseQRankSum=-0.717;DP=11;Dels=0.0;FS=2.632;HaplotypeScore=0.0;MLEAC=1;MLEAF=0.5;MQ=42.0;MQ0=0;MQRankSum=0.717;QD=11.34;ReadPosRankSum=0.387	GT:AD:DP:GQ:PL	0/1:6,5:11:99:153,0,220
chrVII	997066	.	G	A	155.77	PASS	AC=1;AF=0.5;AN=2;BaseQRankSum=-1.184;DP=19;Dels=0.0;FS=8.929;HaplotypeScore=0.0;MLEAC=1;MLEAF=0.5;MQ=42.0;MQ0=0;MQRankSum=-0.132;QD=8.2;ReadPosRankSum=-0.57	GT:AD:DP:GQ:PL	0/1:13,6:19:99:184,0,436
chrVII	1006837	.	C	T	287.77	PASS	AC=1;AF=0.5;AN=2;BaseQRankSum=-0.228;DP=20;Dels=0.0;FS=0.0;HaplotypeScore=0.0;MLEAC=1;MLEAF=0.5;MQ=42.0;MQ0=0;MQRankSum=0.532;QD=14.39;ReadPosRankSum=-1.671	GT:AD:DP:GQ:PL	0/1:9,11:20:99:316,0,302
chrVII	1010316	.	C	T	312.77	PASS	AC=1;AF=0.5;AN=2;BaseQRankSum=1.088;DP=22;Dels=0.0;FS=1.603;HaplotypeScore=0.0;MLEAC=1;MLEAF=0.5;MQ=42.0;MQ0=0;MQRankSum=1.154;QD=14.22;ReadPosRankSum=-1.088	GT:AD:DP:GQ:PL	0/1:12,10:22:99:341,0,410
chrVII	1017196	.	C	T	329.77	PASS	AC=1;AF=0.5;AN=2;BaseQRankSum=-0.604;DP=22;Dels=0.0;FS=10.59;HaplotypeScore=0.734;MLEAC=1;MLEAF=0.5;MQ=42.0;MQ0=0;MQRankSum=0.533;QD=14.99;ReadPosRankSum=0.249	GT:AD:DP:GQ:PL	0/1:9,12:22:99:358,0,291
chrVII	1019213	.	C	T	329.77	PASS	AC=1;AF=0.5;AN=2;BaseQRankSum=1.2;DP=18;Dels=0.0;FS=1.957;HaplotypeScore=0.0;MLEAC=1;MLEAF=0.5;MQ=42.0;MQ0=0;MQRankSum=0.4;QD=18.32;ReadPosRankSum=-0.044	GT:AD:DP:GQ:PL	0/1:8,10:18:99:358,0,226
chrVII	1020775	.	C	T	370.77	PASS	AC=1;AF=0.5;AN=2;BaseQRankSum=1.177;DP=18;Dels=0.0;FS=0.0;HaplotypeScore=0.0;MLEAC=1;MLEAF=0.5;MQ=42.0;MQ0=0;MQRankSum=-0.906;QD=20.6;ReadPosRankSum=0.091	GT:AD:DP:GQ:PL	0/1:7,11:18:99:399,0,229
chrVII	1023177	.	G	A	436.77	PASS	AC=1;AF=0.5;AN=2;BaseQRankSum=0.132;DP=19;Dels=0.0;FS=0.0;HaplotypeScore=0.0;MLEAC=1;MLEAF=0.5;MQ=42.0;MQ0=0;MQRankSum=-0.395;QD=22.99;ReadPosRankSum=-1.71	GT:AD:DP:GQ:PL	0/1:6,13:19:99:465,0,180
chrVII	1031029	.	G	A	306.77	PASS	AC=1;AF=0.5;AN=2;BaseQRankSum=0.528;DP=21;Dels=0.0;FS=4.419;HaplotypeScore=0.0;MLEAC=1;MLEAF=0.5;MQ=40.6;MQ0=0;MQRankSum=-0.176;QD=14.61;ReadPosRankSum=0.458	GT:AD:DP:GQ:PL	0/1:10,11:21:99:335,0,314
chrVII	1034122	.	C	T	391.77	PASS	AC=1;AF=0.5;AN=2;BaseQRankSum=0.695;DP=24;Dels=0.0;FS=3.834;HaplotypeScore=0.0;MLEAC=1;MLEAF=0.5;MQ=42.0;MQ0=0;MQRankSum=-0.406;QD=16.32;ReadPosRankSum=1.448	GT:AD:DP:GQ:PL	0/1:11,13:24:99:420,0,358
chrVII	1034739	.	T	C	273.77	PASS	AC=1;AF=0.5;AN=2;BaseQRankSum=0.059;DP=15;Dels=0.0;FS=2.158;HaplotypeScore=0.0;MLEAC=1;MLEAF=0.5;MQ=42.0;MQ0=0;MQRankSum=1.12;QD=18.25;ReadPosRankSum=-0.295	GT:AD:DP:GQ:PL	0/1:6,9:15:99:302,0,164
chrVII	1035100	.	C	T	600.77	PASS	AC=1;AF=0.5;AN=2;BaseQRankSum=0.935;DP=28;Dels=0.0;FS=0.0;HaplotypeScore=0.0;MLEAC=1;MLEAF=0.5;MQ=41.47;MQ0=0;MQRankSum=2.214;QD=21.46;ReadPosRankSum=1.623	GT:AD:DP:GQ:PL	0/1:9,19:28:99:629,0,229
chrVII	1035700	.	T	C	263.77	PASS	AC=1;AF=0.5;AN=2;BaseQRankSum=1.466;DP=18;Dels=0.0;FS=1.778;HaplotypeScore=0.0;MLEAC=1;MLEAF=0.5;MQ=42.0;MQ0=0;MQRankSum=-0.222;QD=14.65;ReadPosRankSum=-1.466	GT:AD:DP:GQ:PL	0/1:10,8:18:99:292,0,251
chrVII	1038024	.	A	G	495.77	PASS	AC=1;AF=0.5;AN=2;BaseQRankSum=1.604;DP=22;Dels=0.0;FS=1.707;HaplotypeScore=0.0;MLEAC=1;MLEAF=0.5;MQ=42.0;MQ0=0;MQRankSum=0.239;QD=22.53;ReadPosRankSum=1.263	GT:AD:DP:GQ:PL	0/1:8,14:22:99:524,0,228
chrVII	1049093	.	C	T	328.77	PASS	AC=1;AF=0.5;AN=2;BaseQRankSum=-0.4;DP=18;Dels=0.0;FS=0.0;HaplotypeScore=0.0;MLEAC=1;MLEAF=0.5;MQ=42.0;MQ0=0;MQRankSum=-0.755;QD=18.26;ReadPosRankSum=0.844	GT:AD:DP:GQ:PL	0/1:8,10:18:99:357,0,241
chrVII	1049726	.	C	T	146.77	PASS	AC=1;AF=0.5;AN=2;BaseQRankSum=-0.702;DP=18;Dels=0.0;FS=1.952;HaplotypeScore=0.0;MLEAC=1;MLEAF=0.5;MQ=42.0;MQ0=0;MQRankSum=1.171;QD=8.15;ReadPosRankSum=0.047	GT:AD:DP:GQ:PL	0/1:12,6:18:99:175,0,421
chrVII	1049903	.	T	C	211.77	PASS	AC=1;AF=0.5;AN=2;BaseQRankSum=1.135;DP=22;Dels=0.0;FS=0.0;HaplotypeScore=0.0;MLEAC=1;MLEAF=0.5;MQ=42.0;MQ0=0;MQRankSum=0.467;QD=9.63;ReadPosRankSum=-0.267	GT:AD:DP:GQ:PL	0/1:13,9:22:99:240,0,426
chrVII	1050468	.	G	A	135.77	PASS	AC=1;AF=0.5;AN=2;BaseQRankSum=-1.408;DP=11;Dels=0.0;FS=0.0;HaplotypeScore=0.0;MLEAC=1;MLEAF=0.5;MQ=42.0;MQ0=0;MQRankSum=-0.387;QD=12.34;ReadPosRankSum=0.143	GT:AD:DP:GQ:PL	0/1:5,6:11:99:164,0,174
chrVII	1053296	.	C	T	441.77	PASS	AC=1;AF=0.5;AN=2;BaseQRankSum=-1.339;DP=22;Dels=0.0;FS=1.885;HaplotypeScore=0.0;MLEAC=1;MLEAF=0.5;MQ=42.0;MQ0=0;MQRankSum=0.493;QD=20.08;ReadPosRankSum=0.493	GT:AD:DP:GQ:PL	0/1:7,15:22:99:470,0,227
chrVII	1053430	.	A	G	262.77	PASS	AC=1;AF=0.5;AN=2;BaseQRankSum=-1.333;DP=14;Dels=0.0;FS=0.0;HaplotypeScore=0.0;MLEAC=1;MLEAF=0.5;MQ=42.0;MQ0=0;MQRankSum=0.0;QD=18.77;ReadPosRankSum=2.133	GT:AD:DP:GQ:PL	0/1:5,9:14:99:291,0,170
chrVII	1071584	.	C	T	138.77	PASS	AC=1;AF=0.5;AN=2;BaseQRankSum=0.465;DP=19;Dels=0.0;FS=0.0;HaplotypeScore=0.0;MLEAC=1;MLEAF=0.5;MQ=42.0;MQ0=0;MQRankSum=-0.211;QD=7.3;ReadPosRankSum=-1.564	GT:AD:DP:GQ:PL	0/1:12,7:19:99:167,0,406
chrVIII	10307	.	G	A	216.77	PASS	AC=1;AF=0.5;AN=2;BaseQRankSum=1.331;DP=15;Dels=0.0;FS=0.0;HaplotypeScore=0.9999;MLEAC=1;MLEAF=0.5;MQ=41.01;MQ0=0;MQRankSum=-0.289;QD=14.45;ReadPosRankSum=-1.331	GT:AD:DP:GQ:PL	0/1:8,7:15:99:245,0,276
chrVIII	11292	.	G	A	415.77	PASS	AC=1;AF=0.5;AN=2;BaseQRankSum=-0.801;DP=27;Dels=0.0;FS=0.0;HaplotypeScore=0.0;MLEAC=1;MLEAF=0.5;MQ=42.0;MQ0=0;MQRankSum=0.995;QD=15.4;ReadPosRankSum=0.024	GT:AD:DP:GQ:PL	0/1:14,13:27:99:444,0,456
chrVIII	11693	.	G	A	284.77	PASS	AC=1;AF=0.5;AN=2;BaseQRankSum=0.939;DP=19;Dels=0.0;FS=2.017;HaplotypeScore=0.0;MLEAC=1;MLEAF=0.5;MQ=42.0;MQ0=0;MQRankSum=0.041;QD=14.99;ReadPosRankSum=-0.694	GT:AD:DP:GQ:PL	0/1:10,9:19:99:313,0,353
chrVIII	16160	.	G	A	352.77	PASS	AC=1;AF=0.5;AN=2;BaseQRankSum=0.165;DP=22;Dels=0.0;FS=0.0;HaplotypeScore=0.0;MLEAC=1;MLEAF=0.5;MQ=41.33;MQ0=0;MQRankSum=-1.286;QD=16.03;ReadPosRankSum=-0.758	GT:AD:DP:GQ:PL	0/1:10,12:22:99:381,0,343
chrVIII	16543	.	G	A	381.77	PASS	AC=1;AF=0.5;AN=2;BaseQRankSum=-2.491;DP=22;Dels=0.0;FS=0.0;HaplotypeScore=0.0;MLEAC=1;MLEAF=0.5;MQ=41.35;MQ0=0;MQRankSum=-0.444;QD=17.35;ReadPosRankSum=-0.785	GT:AD:DP:GQ:PL	0/1:8,14:22:99:410,0,252
chrVIII	18727	.	A	G	274.77	PASS	AC=1;AF=0.5;AN=2;BaseQRankSum=-0.735;DP=22;Dels=0.0;FS=6.923;HaplotypeScore=3.9788;MLEAC=1;MLEAF=0.5;MQ=41.35;MQ0=0;MQRankSum=1.536;QD=12.49;ReadPosRankSum=0.067	GT:AD:DP:GQ:PL	0/1:13,9:22:99:303,0,425
chrVIII	27458	.	C	T	291.77	PASS	AC=1;AF=0.5;AN=2;BaseQRankSum=-0.618;DP=18;Dels=0.0;FS=1.957;HaplotypeScore=0.0;MLEAC=1;MLEAF=0.5;MQ=42.0;MQ0=0;MQRankSum=-0.442;QD=16.21;ReadPosRankSum=-0.883	GT:AD:DP:GQ:PL	0/1:9,9:18:99:320,0,319
chrVIII	28026	.	C	T	279.77	PASS	AC=1;AF=0.5;AN=2;BaseQRankSum=-0.449;DP=19;Dels=0.0;FS=10.62;HaplotypeScore=0.0;MLEAC=1;MLEAF=0.5;MQ=42.0;MQ0=0;MQRankSum=-0.367;QD=14.72;ReadPosRankSum=1.347	GT:AD:DP:GQ:PL	0/1:10,9:19:99:308,0,314
chrVIII	32657	.	G	A	134.77	PASS	AC=1;AF=0.5;AN=2;BaseQRankSum=0.676;DP=10;Dels=0.0;FS=5.441;HaplotypeScore=0.0;MLEAC=1;MLEAF=0.5;MQ=40.56;MQ0=0;MQRankSum=0.47;QD=13.48;ReadPosRankSum=-0.851	GT:AD:DP:GQ:PL	0/1:5,5:10:99:163,0,138
chrVIII	33101	.	A	G	464.77	PASS	AC=1;AF=0.5;AN=2;BaseQRankSum=-1.274;DP=15;Dels=0.0;FS=0.0;HaplotypeScore=0.0;MLEAC=1;MLEAF=0.5;MQ=42.0;MQ0=0;MQRankSum=-0.764;QD=30.98;ReadPosRankSum=-0.425	GT:AD:DP:GQ:PL	0/1:2,13:15:39:493,0,39
chrVIII	38008	.	G	A	361.77	PASS	AC=1;AF=0.5;AN=2;BaseQRankSum=-0.428;DP=21;Dels=0.0;FS=1.922;HaplotypeScore=0.0;MLEAC=1;MLEAF=0.5;MQ=41.91;MQ0=0;MQRankSum=0.584;QD=17.23;ReadPosRankSum=0.817	GT:AD:DP:GQ:PL	0/1:6,15:21:99:390,0,157
chrVIII	41031	.	C	T	211.77	PASS	AC=1;AF=0.5;AN=2;BaseQRankSum=-0.421;DP=14;Dels=0.0;FS=2.522;HaplotypeScore=0.0;MLEAC=1;MLEAF=0.5;MQ=42.0;MQ0=0;MQRankSum=0.421;QD=15.13;ReadPosRankSum=0.421	GT:AD:DP:GQ:PL	0/1:7,7:14:99:240,0,210
chrVIII	46276	.	G	A	200.77	PASS	AC=1;AF=0.5;AN=2;BaseQRankSum=-1.34;DP=21;Dels=0.0;FS=0.0;HaplotypeScore=0.0;MLEAC=1;MLEAF=0.5;MQ=42.0;MQ0=0;MQRankSum=0.616;QD=9.56;ReadPosRankSum=-0.76	GT:AD:DP:GQ:PL	0/1:13,8:21:99:229,0,410
chrVIII	46361	.	C	T	176.77	PASS	AC=1;AF=0.5;AN=2;BaseQRankSum=-0.597;DP=11;Dels=0.0;FS=0.0;HaplotypeScore=0.0;MLEAC=1;MLEAF=0.5;MQ=42.0;MQ0=0;MQRankSum=-1.663;QD=16.07;ReadPosRankSum=0.278	GT:AD:DP:GQ:PL	0/1:4,7:11:99:205,0,131
chrVIII	47666	.	T	C	351.77	PASS	AC=1;AF=0.5;AN=2;BaseQRankSum=0.482;DP=19;Dels=0.0;FS=1.808;HaplotypeScore=0.0;MLEAC=1;MLEAF=0.5;MQ=40.48;MQ0=0;MQRankSum=-1.184;QD=18.51;ReadPosRankSum=0.658	GT:AD:DP:GQ:PL	0/1:6,13:19:99:380,0,180
chrVIII	50997	.	G	T	250.77	PASS	AC=1;AF=0.5;AN=2;BaseQRankSum=-1.998;DP=25;Dels=0.0;FS=29.97;HaplotypeScore=2.667;MLEAC=1;MLEAF=0.5;MQ=42.0;MQ0=0;MQRankSum=0.411;QD=10.03;ReadPosRankSum=1.998	GT:AD:DP:GQ:PL	0/1:14,11:25:99:279,0,384
chrVIII	51480	.	A	G	400.77	PASS	AC=1;AF=0.5;AN=2;BaseQRankSum=-1.092;DP=31;Dels=0.0;FS=5.525;HaplotypeScore=0.0;MLEAC=1;MLEAF=0.5;MQ=42.0;MQ0=0;MQRankSum=-1.25;QD=12.93;ReadPosRankSum=-1.687	GT:AD:DP:GQ:PL	0/1:17,14:31:99:429,0,467
chrVIII	56554	.	C	T	246.77	PASS	AC=1;AF=0.5;AN=2;BaseQRankSum=0.337;DP=17;Dels=0.0;FS=1.957;HaplotypeScore=0.0;MLEAC=1;MLEAF=0.5;MQ=40.23;MQ0=0;MQRankSum=-0.722;QD=14.52;ReadPosRankSum=1.107	GT:AD:DP:GQ:PL	0/1:8,9:17:99:275,0,227
chrVIII	80761	.	C	T	410.77	PASS	AC=1;AF=0.5;AN=2;BaseQRankSum=0.394;DP=18;Dels=0.0;FS=0.0;HaplotypeScore=0.0;MLEAC=1;MLEAF=0.5;MQ=42.0;MQ0=0;MQRankSum=0.296;QD=22.82;ReadPosRankSum=1.084	GT:AD:DP:GQ:PL	0/1:5,13:18:99:439,0,115
chrVIII	83963	.	A	G	254.77	PASS	AC=1;AF=0.5;AN=2;BaseQRankSum=-2.743;DP=24;Dels=0.0;FS=0.0;HaplotypeScore=0.0;MLEAC=1;MLEAF=0.5;MQ=42.0;MQ0=0;MQRankSum=0.656;QD=10.62;ReadPosRankSum=-0.656	GT:AD:DP:GQ:PL	0/1:15,9:24:99:283,0,479
chrVIII	94146	.	C	T	444.77	PASS	AC=1;AF=0.5;AN=2;BaseQRankSum=0.404;DP=16;Dels=0.0;FS=2.933;HaplotypeScore=0.0;MLEAC=1;MLEAF=0.5;MQ=42.0;MQ0=0;MQRankSum=-0.404;QD=27.8;ReadPosRankSum=-0.135	GT:AD:DP:GQ:PL	0/1:3,13:16:72:473,0,72
chrVIII	148376	.	G	A	302.77	PASS	AC=1;AF=0.5;AN=2;BaseQRankSum=0.543;DP=18;Dels=0.0;FS=11.83;HaplotypeScore=0.0;MLEAC=1;MLEAF=0.5;MQ=42.0;MQ0=0;MQRankSum=1.087;QD=16.82;ReadPosRankSum=-0.453	GT:AD:DP:GQ:PL	0/1:7,11:18:99:331,0,238
chrVIII	150094	.	G	A	337.77	PASS	AC=1;AF=0.5;AN=2;BaseQRankSum=0.184;DP=15;Dels=0.0;FS=2.216;HaplotypeScore=0.0;MLEAC=1;MLEAF=0.5;MQ=42.0;MQ0=0;MQRankSum=-1.653;QD=22.52;ReadPosRankSum=-1.041	GT:AD:DP:GQ:PL	0/1:5,10:15:99:366,0,160
chrVIII	156669	.	G	A	263.77	PASS	AC=1;AF=0.5;AN=2;BaseQRankSum=0.825;DP=12;Dels=0.0;FS=0.0;HaplotypeScore=0.0;MLEAC=1;MLEAF=0.5;MQ=42.0;MQ0=0;MQRankSum=0.0;QD=21.98;ReadPosRankSum=0.0	GT:AD:DP:GQ:PL	0/1:4,8:12:99:292,0,124
chrVIII	158231	.	G	A	302.77	PASS	AC=1;AF=0.5;AN=2;BaseQRankSum=0.332;DP=29;Dels=0.0;FS=3.473;HaplotypeScore=0.0;MLEAC=1;MLEAF=0.5;MQ=42.0;MQ0=0;MQRankSum=0.908;QD=10.44;ReadPosRankSum=-1.262	GT:AD:DP:GQ:PL	0/1:17,12:29:99:331,0,498
chrVIII	159366	.	A	G	361.77	PASS	AC=1;AF=0.5;AN=2;BaseQRankSum=-1.054;DP=26;Dels=0.0;FS=3.751;HaplotypeScore=0.0;MLEAC=1;MLEAF=0.5;MQ=41.45;MQ0=0;MQRankSum=1.62;QD=13.91;ReadPosRankSum=-2.237	GT:AD:DP:GQ:PL	0/1:14,12:26:99:390,0,493
chrVIII	166386	.	G	A	387.31	PASS	AC=1;AF=0.5;AN=2;BaseQRankSum=1.47;DP=13;Dels=0.0;FS=0.0;HaplotypeScore=0.0;MLEAC=1;MLEAF=0.5;MQ=42.0;MQ0=0;MQRankSum=1.203;QD=29.79;ReadPosRankSum=1.203	GT:AD:DP:GQ:PL	0/1:1,12:13:1:413,0,1
chrVIII	173450	.	G	A	202.77	PASS	AC=1;AF=0.5;AN=2;BaseQRankSum=-0.109;DP=21;Dels=0.0;FS=0.0;HaplotypeScore=0.0;MLEAC=1;MLEAF=0.5;MQ=41.02;MQ0=0;MQRankSum=0.398;QD=9.66;ReadPosRankSum=-0.905	GT:AD:DP:GQ:PL	0/1:13,8:21:99:231,0,356
chrVIII	175307	.	G	A	320.77	PASS	AC=1;AF=0.5;AN=2;BaseQRankSum=0.212;DP=14;Dels=0.0;FS=0.0;HaplotypeScore=0.0;MLEAC=1;MLEAF=0.5;MQ=40.94;MQ0=0;MQRankSum=0.354;QD=22.91;ReadPosRankSum=-0.636	GT:AD:DP:GQ:PL	0/1:4,10:14:99:349,0,105
chrVIII	187936	.	G	A	139.77	PASS	AC=1;AF=0.5;AN=2;BaseQRankSum=-1.954;DP=13;Dels=0.0;FS=0.0;HaplotypeScore=0.0;MLEAC=1;MLEAF=0.5;MQ=42.0;MQ0=0;MQRankSum=0.101;QD=10.75;ReadPosRankSum=-1.093	GT:AD:DP:GQ:PL	0/1:7,6:13:99:168,0,219
chrVIII	188606	.	G	A	185.77	PASS	AC=1;AF=0.5;AN=2;BaseQRankSum=-0.972;DP=19;Dels=0.0;FS=7.613;HaplotypeScore=0.0;MLEAC=1;MLEAF=0.5;MQ=42.0;MQ0=0;MQRankSum=-0.38;QD=9.78;ReadPosRankSum=-1.225	GT:AD:DP:GQ:PL	0/1:12,7:19:99:214,0,426
chrVIII	189067	.	C	T	288.77	PASS	AC=1;AF=0.5;AN=2;BaseQRankSum=2.329;DP=16;Dels=0.0;FS=4.467;HaplotypeScore=0.0;MLEAC=1;MLEAF=0.5;MQ=41.07;MQ0=0;MQRankSum=-1.164;QD=18.05;ReadPosRankSum=-0.847	GT:AD:DP:GQ:PL	0/1:7,9:16:99:317,0,197
chrVIII	202077	.	C	T	200.77	PASS	AC=1;AF=0.5;AN=2;BaseQRankSum=-0.034;DP=22;Dels=0.0;FS=0.0;HaplotypeScore=0.0;MLEAC=1;MLEAF=0.5;MQ=42.0;MQ0=0;MQRankSum=0.239;QD=9.13;ReadPosRankSum=0.58	GT:AD:DP:GQ:PL	0/1:14,8:22:99:229,0,435
chrVIII	202892	.	C	T	219.84	PASS	AC=2;AF=1.0;AN=2;DP=8;Dels=0.0;FS=0.0;HaplotypeScore=0.0;MLEAC=2;MLEAF=1.0;MQ=42.0;MQ0=0;QD=27.48	GT:AD:DP:GQ:PL	1/1:0,8:8:18:248,18,0
chrVIII	205604	.	G	A	382.77	PASS	AC=1;AF=0.5;AN=2;BaseQRankSum=-0.57;DP=19;Dels=0.0;FS=0.0;HaplotypeScore=0.0;MLEAC=1;MLEAF=0.5;MQ=42.0;MQ0=0;MQRankSum=0.219;QD=20.15;ReadPosRankSum=-0.745	GT:AD:DP:GQ:PL	0/1:6,13:19:99:411,0,197
chrVIII	209759	.	C	T	324.77	PASS	AC=1;AF=0.5;AN=2;BaseQRankSum=0.454;DP=19;Dels=0.0;FS=6.419;HaplotypeScore=0.0;MLEAC=1;MLEAF=0.5;MQ=42.0;MQ0=0;MQRankSum=-0.206;QD=17.09;ReadPosRankSum=0.041	GT:AD:DP:GQ:PL	0/1:8,11:19:99:353,0,265
chrVIII	233131	.	C	T	318.77	PASS	AC=1;AF=0.5;AN=2;BaseQRankSum=0.527;DP=23;Dels=0.0;FS=6.55;HaplotypeScore=0.0;MLEAC=1;MLEAF=0.5;MQ=42.0;MQ0=0;MQRankSum=0.651;QD=13.86;ReadPosRankSum=-0.155	GT:AD:DP:GQ:PL	0/1:13,10:23:99:347,0,469
chrVIII	234222	.	C	T	437.77	PASS	AC=1;AF=0.5;AN=2;BaseQRankSum=0.036;DP=21;Dels=0.0;FS=0.0;HaplotypeScore=0.0;MLEAC=1;MLEAF=0.5;MQ=42.0;MQ0=0;MQRankSum=-0.978;QD=20.85;ReadPosRankSum=1.702	GT:AD:DP:GQ:PL	0/1:8,13:21:99:466,0,198
chrVIII	239823	.	C	T	267.77	PASS	AC=1;AF=0.5;AN=2;BaseQRankSum=0.267;DP=22;Dels=0.0;FS=9.361;HaplotypeScore=0.0;MLEAC=1;MLEAF=0.5;MQ=42.0;MQ0=0;MQRankSum=-1.669;QD=12.17;ReadPosRankSum=0.134	GT:AD:DP:GQ:PL	0/1:13,9:22:99:296,0,458
chrVIII	249563	.	C	T	293.77	PASS	AC=1;AF=0.5;AN=2;BaseQRankSum=-0.212;DP=16;Dels=0.0;FS=1.987;HaplotypeScore=0.0;MLEAC=1;MLEAF=0.5;MQ=42.0;MQ0=0;MQRankSum=1.482;QD=18.36;ReadPosRankSum=-1.588	GT:AD:DP:GQ:PL	0/1:7,9:16:99:322,0,244
chrVIII	264297	.	C	T	136.77	PASS	AC=1;AF=0.5;AN=2;BaseQRankSum=0.597;DP=16;Dels=0.0;FS=5.129;HaplotypeScore=0.0;MLEAC=1;MLEAF=0.5;MQ=42.0;MQ0=0;MQRankSum=-1.681;QD=8.55;ReadPosRankSum=0.597	GT:AD:DP:GQ:PL	0/1:10,6:16:99:165,0,294
chrVIII	267420	.	G	A	127.77	PASS	AC=1;AF=0.5;AN=2;BaseQRankSum=1.25;DP=19;Dels=0.0;FS=0.0;HaplotypeScore=0.0;MLEAC=1;MLEAF=0.5;MQ=42.0;MQ0=0;MQRankSum=1.065;QD=6.72;ReadPosRankSum=0.88	GT:AD:DP:GQ:PL	0/1:14,5:19:99:156,0,406
chrVIII	272649	.	C	T	364.77	PASS	AC=1;AF=0.5;AN=2;BaseQRankSum=-1.269;DP=22;Dels=0.0;FS=0.0;HaplotypeScore=0.0;MLEAC=1;MLEAF=0.5;MQ=42.0;MQ0=0;MQRankSum=-0.134;QD=16.58;ReadPosRankSum=-1.336	GT:AD:DP:GQ:PL	0/1:9,13:22:99:393,0,277
chrVIII	278486	.	G	A	586.77	PASS	AC=1;AF=0.5;AN=2;BaseQRankSum=0.063;DP=36;Dels=0.0;FS=1.297;HaplotypeScore=0.0;MLEAC=1;MLEAF=0.5;MQ=41.59;MQ0=0;MQRankSum=-0.19;QD=16.3;ReadPosRankSum=0.0	GT:AD:DP:GQ:PL	0/1:17,19:36:99:615,0,515
chrVIII	280211	.	C	T	368.77	PASS	AC=1;AF=0.5;AN=2;BaseQRankSum=0.695;DP=24;Dels=0.0;FS=0.0;HaplotypeScore=0.0;MLEAC=1;MLEAF=0.5;MQ=42.0;MQ0=0;MQRankSum=-0.985;QD=15.37;ReadPosRankSum=0.869	GT:AD:DP:GQ:PL	0/1:11,13:24:99:397,0,343
chrVIII	287646	.	C	T	363.77	PASS	AC=1;AF=0.5;AN=2;BaseQRankSum=1.197;DP=19;Dels=0.0;FS=7.425;HaplotypeScore=3.9733;MLEAC=1;MLEAF=0.5;MQ=41.22;MQ0=0;MQRankSum=0.867;QD=19.15;ReadPosRankSum=-1.61	GT:AD:DP:GQ:PL	0/1:8,11:19:99:392,0,253
chrVIII	290426	.	A	G	209.77	PASS	AC=1;AF=0.5;AN=2;BaseQRankSum=1.369;DP=14;Dels=0.0;FS=0.0;HaplotypeScore=0.0;MLEAC=1;MLEAF=0.5;MQ=40.47;MQ0=1;MQRankSum=0.811;QD=14.98;ReadPosRankSum=0.312	GT:AD:DP:GQ:PL	0/1:7,7:14:99:238,0,144
chrVIII	295402	.	C	T	144.77	PASS	AC=1;AF=0.5;AN=2;BaseQRankSum=1.473;DP=15;Dels=0.0;FS=5.426;HaplotypeScore=0.0;MLEAC=1;MLEAF=0.5;MQ=42.0;MQ0=0;MQRankSum=-1.827;QD=9.65;ReadPosRankSum=0.177	GT:AD:DP:GQ:PL	0/1:9,6:15:99:173,0,235
chrVIII	318679	.	G	A	557.77	PASS	AC=1;AF=0.5;AN=2;BaseQRankSum=1.265;DP=37;Dels=0.0;FS=0.0;HaplotypeScore=0.0;MLEAC=1;MLEAF=0.5;MQ=42.0;MQ0=0;MQRankSum=0.564;QD=15.07;ReadPosRankSum=-0.259	GT:AD:DP:GQ:PL	0/1:20,17:37:99:586,0,666
chrVIII	326335	.	G	A	218.77	PASS	AC=1;AF=0.5;AN=2;BaseQRankSum=2.488;DP=15;Dels=0.0;FS=0.0;HaplotypeScore=0.0;MLEAC=1;MLEAF=0.5;MQ=42.0;MQ0=0;MQRankSum=1.562;QD=14.58;ReadPosRankSum=0.405	GT:AD:DP:GQ:PL	0/1:8,7:15:99:247,0,280
chrVIII	329386	.	C	T	265.77	PASS	AC=1;AF=0.5;AN=2;BaseQRankSum=-1.299;DP=17;Dels=0.0;FS=1.957;HaplotypeScore=0.0;MLEAC=1;MLEAF=0.5;MQ=42.0;MQ0=0;MQRankSum=-0.048;QD=15.63;ReadPosRankSum=0.337	GT:AD:DP:GQ:PL	0/1:8,9:17:99:294,0,241
chrVIII	333888	.	A	G	326.77	PASS	AC=1;AF=0.5;AN=2;BaseQRankSum=1.006;DP=25;Dels=0.0;FS=13.262;HaplotypeScore=0.0;MLEAC=1;MLEAF=0.5;MQ=42.0;MQ0=0;MQRankSum=-0.408;QD=13.07;ReadPosRankSum=0.734	GT:AD:DP:GQ:PL	0/1:13,12:25:99:355,0,422
chrVIII	335087	.	G	A	287.77	PASS	AC=1;AF=0.5;AN=2;BaseQRankSum=0.318;DP=16;Dels=0.0;FS=2.115;HaplotypeScore=0.0;MLEAC=1;MLEAF=0.5;MQ=42.0;MQ0=0;MQRankSum=-0.423;QD=17.99;ReadPosRankSum=0.0	GT:AD:DP:GQ:PL	0/1:7,9:16:99:316,0,200
chrVIII	336283	.	T	C	213.77	PASS	AC=1;AF=0.5;AN=2;BaseQRankSum=-0.683;DP=16;Dels=0.0;FS=1.822;HaplotypeScore=0.0;MLEAC=1;MLEAF=0.5;MQ=42.0;MQ0=0;MQRankSum=0.053;QD=13.36;ReadPosRankSum=-1.628	GT:AD:DP:GQ:PL	0/1:8,8:16:99:242,0,249
chrVIII	336722	.	G	A	395.77	PASS	AC=1;AF=0.5;AN=2;BaseQRankSum=-1.068;DP=22;Dels=0.0;FS=0.0;HaplotypeScore=0.0;MLEAC=1;MLEAF=0.5;MQ=42.0;MQ0=0;MQRankSum=-0.467;QD=17.99;ReadPosRankSum=2.671	GT:AD:DP:GQ:PL	0/1:9,13:22:99:424,0,307
chrVIII	337455	.	C	T	225.77	PASS	AC=1;AF=0.5;AN=2;BaseQRankSum=-0.627;DP=14;Dels=0.0;FS=2.027;HaplotypeScore=0.0;MLEAC=1;MLEAF=0.5;MQ=42.0;MQ0=0;MQRankSum=-0.471;QD=16.13;ReadPosRankSum=0.0	GT:AD:DP:GQ:PL	0/1:6,8:14:99:254,0,138
chrVIII	340049	.	G	A	218.77	PASS	AC=1;AF=0.5;AN=2;BaseQRankSum=0.817;DP=13;Dels=0.0;FS=0.0;HaplotypeScore=0.9665;MLEAC=1;MLEAF=0.5;MQ=42.0;MQ0=0;MQRankSum=0.696;QD=16.83;ReadPosRankSum=0.817	GT:AD:DP:GQ:PL	0/1:5,8:13:99:247,0,129
chrVIII	341706	.	C	T	310.77	PASS	AC=1;AF=0.5;AN=2;BaseQRankSum=1.091;DP=21;Dels=0.0;FS=0.0;HaplotypeScore=0.0;MLEAC=1;MLEAF=0.5;MQ=41.32;MQ0=0;MQRankSum=-0.035;QD=14.8;ReadPosRankSum=1.162	GT:AD:DP:GQ:PL	0/1:11,10:21:99:339,0,383
chrVIII	343372	.	G	A	286.77	PASS	AC=1;AF=0.5;AN=2;BaseQRankSum=0.381;DP=24;Dels=0.0;FS=0.0;HaplotypeScore=0.0;MLEAC=1;MLEAF=0.5;MQ=42.0;MQ0=0;MQRankSum=-0.146;QD=11.95;ReadPosRankSum=-1.025	GT:AD:DP:GQ:PL	0/1:14,10:24:99:315,0,420
chrVIII	344181	.	G	A	346.77	PASS	AC=1;AF=0.5;AN=2;BaseQRankSum=-1.754;DP=23;Dels=0.0;FS=0.0;HaplotypeScore=0.0;MLEAC=1;MLEAF=0.5;MQ=42.0;MQ0=0;MQRankSum=-0.4;QD=15.08;ReadPosRankSum=-1.877	GT:AD:DP:GQ:PL	0/1:11,12:23:99:375,0,381
chrVIII	344272	.	A	G	236.77	PASS	AC=1;AF=0.5;AN=2;BaseQRankSum=1.214;DP=10;Dels=0.0;FS=0.0;HaplotypeScore=0.0;MLEAC=1;MLEAF=0.5;MQ=42.0;MQ0=0;MQRankSum=0.895;QD=23.68;ReadPosRankSum=-1.214	GT:AD:DP:GQ:PL	0/1:3,7:10:59:265,0,59
chrVIII	347217	.	C	T	398.77	PASS	AC=1;AF=0.5;AN=2;BaseQRankSum=0.518;DP=27;Dels=0.0;FS=0.0;HaplotypeScore=0.0;MLEAC=1;MLEAF=0.5;MQ=40.79;MQ0=0;MQRankSum=0.765;QD=14.77;ReadPosRankSum=0.962	GT:AD:DP:GQ:PL	0/1:11,16:27:99:427,0,334
chrVIII	350128	.	C	T	197.77	PASS	AC=1;AF=0.5;AN=2;BaseQRankSum=-1.2;DP=13;Dels=0.0;FS=0.0;HaplotypeScore=0.0;MLEAC=1;MLEAF=0.5;MQ=40.85;MQ0=0;MQRankSum=0.101;QD=15.21;ReadPosRankSum=1.2	GT:AD:DP:GQ:PL	0/1:6,7:13:99:226,0,206
chrVIII	352107	.	C	T	109.77	PASS	AC=1;AF=0.5;AN=2;BaseQRankSum=-0.761;DP=26;Dels=0.0;FS=1.714;HaplotypeScore=0.0;MLEAC=1;MLEAF=0.5;MQ=42.0;MQ0=0;MQRankSum=0.03;QD=4.22;ReadPosRankSum=-1.613	GT:AD:DP:GQ:PL	0/1:20,6:26:99:138,0,641
chrVIII	352624	.	C	T	201.77	PASS	AC=1;AF=0.5;AN=2;BaseQRankSum=0.211;DP=19;Dels=0.0;FS=2.199;HaplotypeScore=0.0;MLEAC=1;MLEAF=0.5;MQ=42.0;MQ0=0;MQRankSum=-0.211;QD=10.62;ReadPosRankSum=-0.211	GT:AD:DP:GQ:PL	0/1:12,7:19:99:230,0,405
chrVIII	362746	.	A	G	365.77	PASS	AC=1;AF=0.5;AN=2;BaseQRankSum=-0.553;DP=17;Dels=0.0;FS=1.913;HaplotypeScore=0.0;MLEAC=1;MLEAF=0.5;MQ=42.0;MQ0=0;MQRankSum=0.352;QD=21.52;ReadPosRankSum=-0.151	GT:AD:DP:GQ:PL	0/1:6,11:17:99:394,0,193
chrVIII	365406	.	G	A	244.77	PASS	AC=1;AF=0.5;AN=2;BaseQRankSum=-1.365;DP=14;Dels=0.0;FS=12.601;HaplotypeScore=4.9783;MLEAC=1;MLEAF=0.5;MQ=40.98;MQ0=0;MQRankSum=-1.625;QD=17.48;ReadPosRankSum=2.177	GT:AD:DP:GQ:PL	0/1:6,8:14:99:273,0,202
chrVIII	365412	.	T	G	145.77	PASS	AC=1;AF=0.5;AN=2;BaseQRankSum=2.793;DP=16;Dels=0.0;FS=8.195;HaplotypeScore=7.9719;MLEAC=1;MLEAF=0.5;MQ=41.11;MQ0=0;MQRankSum=-2.367;QD=9.11;ReadPosRankSum=-2.793	GT:AD:DP:GQ:PL	0/1:7,5:16:99:174,0,234
chrVIII	370881	.	G	A	333.77	PASS	AC=1;AF=0.5;AN=2;BaseQRankSum=-0.718;DP=19;Dels=0.0;FS=0.0;HaplotypeScore=0.0;MLEAC=1;MLEAF=0.5;MQ=42.0;MQ0=0;MQRankSum=-0.042;QD=17.57;ReadPosRankSum=-1.395	GT:AD:DP:GQ:PL	0/1:7,12:19:99:362,0,192
chrVIII	371690	.	G	A	266.77	PASS	AC=1;AF=0.5;AN=2;BaseQRankSum=-0.132;DP=26;Dels=0.0;FS=1.623;HaplotypeScore=0.0;MLEAC=1;MLEAF=0.5;MQ=42.0;MQ0=0;MQRankSum=-0.659;QD=10.26;ReadPosRankSum=-0.764	GT:AD:DP:GQ:PL	0/1:16,10:26:99:295,0,493
chrVIII	376801	.	G	A	168.77	PASS	AC=1;AF=0.5;AN=2;BaseQRankSum=-1.555;DP=15;Dels=0.0;FS=2.081;HaplotypeScore=0.0;MLEAC=1;MLEAF=0.5;MQ=42.0;MQ0=0;MQRankSum=-0.428;QD=11.25;ReadPosRankSum=0.556	GT:AD:DP:GQ:PL	0/1:7,8:15:99:197,0,253
chrVIII	380553	.	C	T	373.77	PASS	AC=1;AF=0.5;AN=2;BaseQRankSum=0.267;DP=22;Dels=0.0;FS=0.0;HaplotypeScore=0.0;MLEAC=1;MLEAF=0.5;MQ=42.0;MQ0=0;MQRankSum=0.134;QD=16.99;ReadPosRankSum=2.27	GT:AD:DP:GQ:PL	0/1:9,13:22:99:402,0,313
chrVIII	383567	.	C	T	501.77	PASS	AC=1;AF=0.5;AN=2;BaseQRankSum=-1.768;DP=29;Dels=0.0;FS=1.55;HaplotypeScore=0.0;MLEAC=1;MLEAF=0.5;MQ=42.0;MQ0=0;MQRankSum=1.157;QD=17.3;ReadPosRankSum=-1.331	GT:AD:DP:GQ:PL	0/1:14,15:29:99:530,0,460
chrVIII	385955	.	C	T	181.77	PASS	AC=1;AF=0.5;AN=2;BaseQRankSum=1.093;DP=13;Dels=0.0;FS=2.522;HaplotypeScore=0.0;MLEAC=1;MLEAF=0.5;MQ=42.0;MQ0=0;MQRankSum=0.66;QD=13.98;ReadPosRankSum=-1.493	GT:AD:DP:GQ:PL	0/1:6,7:13:99:210,0,201
chrVIII	394224	.	G	A	213.77	PASS	AC=1;AF=0.5;AN=2;BaseQRankSum=-0.421;DP=14;Dels=0.0;FS=0.0;HaplotypeScore=0.0;MLEAC=1;MLEAF=0.5;MQ=42.0;MQ0=0;MQRankSum=-2.067;QD=15.27;ReadPosRankSum=-0.545	GT:AD:DP:GQ:PL	0/1:7,7:14:99:242,0,243
chrVIII	397230	.	G	A	266.77	PASS	AC=1;AF=0.5;AN=2;BaseQRankSum=1.133;DP=24;Dels=0.0;FS=1.748;HaplotypeScore=0.0;MLEAC=1;MLEAF=0.5;MQ=42.0;MQ0=0;MQRankSum=1.312;QD=11.12;ReadPosRankSum=-1.014	GT:AD:DP:GQ:PL	0/1:15,9:24:99:295,0,486
chrVIII	399342	.	A	G	190.77	PASS	AC=1;AF=0.5;AN=2;BaseQRankSum=0.387;DP=11;Dels=0.0;FS=0.0;HaplotypeScore=0.0;MLEAC=1;MLEAF=0.5;MQ=42.0;MQ0=0;MQRankSum=-0.717;QD=17.34;ReadPosRankSum=1.031	GT:AD:DP:GQ:PL	0/1:5,6:11:99:219,0,172
chrVIII	404948	.	G	A	235.77	PASS	AC=1;AF=0.5;AN=2;BaseQRankSum=0.965;DP=14;Dels=0.0;FS=5.219;HaplotypeScore=0.0;MLEAC=1;MLEAF=0.5;MQ=40.94;MQ0=0;MQRankSum=0.386;QD=16.84;ReadPosRankSum=-0.386	GT:AD:DP:GQ:PL	0/1:6,8:14:99:264,0,155
chrVIII	407712	.	G	A	193.77	PASS	AC=1;AF=0.5;AN=2;BaseQRankSum=1.203;DP=9;Dels=0.0;FS=6.455;HaplotypeScore=0.0;MLEAC=1;MLEAF=0.5;MQ=42.0;MQ0=0;MQRankSum=-1.683;QD=21.53;ReadPosRankSum=0.248	GT:AD:DP:GQ:PL	0/1:3,6:9:95:222,0,95
chrVIII	410002	.	A	G	103.77	PASS	AC=1;AF=0.5;AN=2;BaseQRankSum=0.896;DP=11;Dels=0.0;FS=0.0;HaplotypeScore=0.0;MLEAC=1;MLEAF=0.5;MQ=42.0;MQ0=0;MQRankSum=0.278;QD=9.43;ReadPosRankSum=0.278	GT:AD:DP:GQ:PL	0/1:7,4:11:99:132,0,244
chrVIII	410297	.	C	T	135.77	PASS	AC=1;AF=0.5;AN=2;BaseQRankSum=-1.473;DP=15;Dels=0.0;FS=0.0;HaplotypeScore=0.0;MLEAC=1;MLEAF=0.5;MQ=42.0;MQ0=0;MQRankSum=0.412;QD=9.05;ReadPosRankSum=-0.884	GT:AD:DP:GQ:PL	0/1:9,6:15:99:164,0,291
chrVIII	417472	.	C	T	370.77	PASS	AC=1;AF=0.5;AN=2;BaseQRankSum=-1.679;DP=21;Dels=0.0;FS=1.833;HaplotypeScore=0.0;MLEAC=1;MLEAF=0.5;MQ=42.0;MQ0=0;MQRankSum=0.187;QD=17.66;ReadPosRankSum=-0.037	GT:AD:DP:GQ:PL	0/1:7,14:21:99:399,0,232
chrVIII	417802	.	G	A	262.77	PASS	AC=1;AF=0.5;AN=2;BaseQRankSum=0.722;DP=17;Dels=0.0;FS=0.0;HaplotypeScore=0.0;MLEAC=1;MLEAF=0.5;MQ=42.0;MQ0=0;MQRankSum=0.914;QD=15.46;ReadPosRankSum=-0.818	GT:AD:DP:GQ:PL	0/1:8,9:17:99:291,0,248
chrVIII	420673	.	C	T	267.77	PASS	AC=1;AF=0.5;AN=2;BaseQRankSum=1.855;DP=13;Dels=0.0;FS=9.792;HaplotypeScore=0.0;MLEAC=1;MLEAF=0.5;MQ=42.0;MQ0=0;MQRankSum=-1.67;QD=20.6;ReadPosRankSum=-0.533	GT:AD:DP:GQ:PL	0/1:5,8:13:99:296,0,161
chrVIII	422700	.	A	G	270.77	PASS	AC=1;AF=0.5;AN=2;BaseQRankSum=-0.38;DP=16;Dels=0.0;FS=0.0;HaplotypeScore=0.0;MLEAC=1;MLEAF=0.5;MQ=42.0;MQ0=0;MQRankSum=-0.705;QD=16.92;ReadPosRankSum=0.488	GT:AD:DP:GQ:PL	0/1:6,10:16:99:299,0,138
chrVIII	427920	.	A	G	239.77	PASS	AC=1;AF=0.5;AN=2;BaseQRankSum=-0.158;DP=16;Dels=0.0;FS=1.822;HaplotypeScore=0.0;MLEAC=1;MLEAF=0.5;MQ=42.0;MQ0=0;MQRankSum=-0.263;QD=14.99;ReadPosRankSum=0.158	GT:AD:DP:GQ:PL	0/1:8,8:16:99:268,0,269
chrVIII	443632	.	G	A	296.77	PASS	AC=1;AF=0.5;AN=2;BaseQRankSum=-1.868;DP=14;Dels=0.0;FS=0.0;HaplotypeScore=0.0;MLEAC=1;MLEAF=0.5;MQ=42.0;MQ0=0;MQRankSum=0.311;QD=21.2;ReadPosRankSum=-0.934	GT:AD:DP:GQ:PL	0/1:3,11:14:81:325,0,81
chrVIII	446122	.	T	C	163.77	PASS	AC=1;AF=0.5;AN=2;BaseQRankSum=1.778;DP=24;Dels=0.0;FS=1.851;HaplotypeScore=0.0;MLEAC=1;MLEAF=0.5;MQ=42.0;MQ0=0;MQRankSum=0.254;QD=6.82;ReadPosRankSum=-0.635	GT:AD:DP:GQ:PL	0/1:17,7:24:99:192,0,485
chrVIII	453600	.	T	C	425.77	PASS	AC=1;AF=0.5;AN=2;BaseQRankSum=0.534;DP=31;Dels=0.0;FS=1.412;HaplotypeScore=0.0;MLEAC=1;MLEAF=0.5;MQ=42.0;MQ0=0;MQRankSum=-0.889;QD=13.73;ReadPosRankSum=-0.929	GT:AD:DP:GQ:PL	0/1:16,15:31:99:454,0,491
chrVIII	457337	.	T	C	210.77	PASS	AC=1;AF=0.5;AN=2;BaseQRankSum=1.186;DP=26;Dels=0.0;FS=3.992;HaplotypeScore=0.9996;MLEAC=1;MLEAF=0.5;MQ=40.63;MQ0=0;MQRankSum=-0.237;QD=8.11;ReadPosRankSum=2.767	GT:AD:DP:GQ:PL	0/1:16,10:26:99:239,0,523
chrVIII	461789	.	G	A	324.77	PASS	AC=1;AF=0.5;AN=2;BaseQRankSum=-0.589;DP=23;Dels=0.0;FS=1.744;HaplotypeScore=0.0;MLEAC=1;MLEAF=0.5;MQ=42.0;MQ0=0;MQRankSum=1.581;QD=14.12;ReadPosRankSum=-1.085	GT:AD:DP:GQ:PL	0/1:13,10:23:99:353,0,405
chrVIII	462849	.	T	C	442.77	PASS	AC=1;AF=0.5;AN=2;BaseQRankSum=1.263;DP=22;Dels=0.0;FS=0.0;HaplotypeScore=0.0;MLEAC=1;MLEAF=0.5;MQ=42.0;MQ0=0;MQRankSum=0.648;QD=20.13;ReadPosRankSum=1.877	GT:AD:DP:GQ:PL	0/1:8,14:22:99:471,0,217
chrVIII	469663	.	G	A	337.77	PASS	AC=1;AF=0.5;AN=2;BaseQRankSum=1.768;DP=14;Dels=0.0;FS=2.363;HaplotypeScore=0.0;MLEAC=1;MLEAF=0.5;MQ=42.0;MQ0=0;MQRankSum=-0.495;QD=24.13;ReadPosRankSum=0.071	GT:AD:DP:GQ:PL	0/1:4,10:14:99:366,0,112
chrVIII	476976	.	G	A	260.77	PASS	AC=1;AF=0.5;AN=2;BaseQRankSum=0.437;DP=13;Dels=0.0;FS=0.0;HaplotypeScore=0.0;MLEAC=1;MLEAF=0.5;MQ=42.0;MQ0=0;MQRankSum=0.533;QD=20.06;ReadPosRankSum=-1.381	GT:AD:DP:GQ:PL	0/1:5,8:13:99:289,0,167
chrVIII	480597	.	G	A	100.77	PASS	AC=1;AF=0.5;AN=2;BaseQRankSum=-0.231;DP=13;Dels=0.0;FS=0.0;HaplotypeScore=0.0;MLEAC=1;MLEAF=0.5;MQ=42.0;MQ0=0;MQRankSum=1.157;QD=7.75;ReadPosRankSum=-0.386	GT:AD:DP:GQ:PL	0/1:9,4:13:99:129,0,304
chrVIII	491698	.	C	T	503.77	PASS	AC=1;AF=0.5;AN=2;BaseQRankSum=0.118;DP=18;Dels=0.0;FS=6.107;HaplotypeScore=0.0;MLEAC=1;MLEAF=0.5;MQ=41.78;MQ0=0;MQRankSum=1.066;QD=27.99;ReadPosRankSum=-1.066	GT:AD:DP:GQ:PL	0/1:3,15:18:72:532,0,72
chrVIII	497048	.	C	T	538.77	PASS	AC=1;AF=0.5;AN=2;BaseQRankSum=-1.12;DP=25;Dels=0.0;FS=4.224;HaplotypeScore=0.0;MLEAC=1;MLEAF=0.5;MQ=41.41;MQ0=0;MQRankSum=-0.575;QD=21.55;ReadPosRankSum=-0.757	GT:AD:DP:GQ:PL	0/1:7,18:25:99:567,0,214
chrVIII	500458	.	C	T	241.77	PASS	AC=1;AF=0.5;AN=2;BaseQRankSum=0.116;DP=20;Dels=0.0;FS=4.285;HaplotypeScore=0.0;MLEAC=1;MLEAF=0.5;MQ=41.26;MQ0=0;MQRankSum=-0.656;QD=12.09;ReadPosRankSum=1.042	GT:AD:DP:GQ:PL	0/1:12,8:20:99:270,0,336
chrVIII	507915	.	G	A	181.77	PASS	AC=1;AF=0.5;AN=2;BaseQRankSum=0.811;DP=13;Dels=0.0;FS=2.276;HaplotypeScore=0.0;MLEAC=1;MLEAF=0.5;MQ=42.0;MQ0=0;MQRankSum=0.811;QD=13.98;ReadPosRankSum=-1.2	GT:AD:DP:GQ:PL	0/1:7,6:13:99:210,0,246
chrVIII	508218	.	A	G	240.77	PASS	AC=1;AF=0.5;AN=2;BaseQRankSum=-1.313;DP=16;Dels=0.0;FS=0.0;HaplotypeScore=0.0;MLEAC=1;MLEAF=0.5;MQ=42.0;MQ0=0;MQRankSum=-0.893;QD=15.05;ReadPosRankSum=-0.683	GT:AD:DP:GQ:PL	0/1:8,8:16:99:269,0,278
chrVIII	508995	.	G	A	127.77	PASS	AC=1;AF=0.5;AN=2;BaseQRankSum=-1.333;DP=14;Dels=0.0;FS=0.0;HaplotypeScore=0.0;MLEAC=1;MLEAF=0.5;MQ=42.0;MQ0=0;MQRankSum=1.067;QD=9.13;ReadPosRankSum=0.933	GT:AD:DP:GQ:PL	0/1:9,5:14:99:156,0,330
chrVIII	517174	.	C	T	365.77	PASS	AC=1;AF=0.5;AN=2;BaseQRankSum=-0.031;DP=23;Dels=0.0;FS=1.76;HaplotypeScore=0.0;MLEAC=1;MLEAF=0.5;MQ=42.0;MQ0=0;MQRankSum=-0.031;QD=15.9;ReadPosRankSum=0.708	GT:AD:DP:GQ:PL	0/1:11,12:23:99:394,0,354
chrVIII	521186	.	G	A	177.77	PASS	AC=1;AF=0.5;AN=2;BaseQRankSum=-0.779;DP=12;Dels=0.0;FS=0.0;HaplotypeScore=0.0;MLEAC=1;MLEAF=0.5;MQ=42.0;MQ0=0;MQRankSum=1.191;QD=14.81;ReadPosRankSum=1.073	GT:AD:DP:GQ:PL	0/1:6,6:12:99:206,0,211
chrVIII	522581	.	G	A	324.77	PASS	AC=1;AF=0.5;AN=2;BaseQRankSum=-2.177;DP=18;Dels=0.0;FS=1.952;HaplotypeScore=0.0;MLEAC=1;MLEAF=0.5;MQ=42.0;MQ0=0;MQRankSum=0.666;QD=18.04;ReadPosRankSum=-2.621	GT:AD:DP:GQ:PL	0/1:8,10:18:99:353,0,247
chrIX	30289	.	C	T	209.77	PASS	AC=1;AF=0.5;AN=2;BaseQRankSum=-0.78;DP=14;Dels=0.0;FS=1.987;HaplotypeScore=0.0;MLEAC=1;MLEAF=0.5;MQ=42.0;MQ0=0;MQRankSum=-1.406;QD=14.98;ReadPosRankSum=0.201	GT:AD:DP:GQ:PL	0/1:7,7:14:99:238,0,208
chrIX	36624	.	G	A	538.77	PASS	AC=1;AF=0.5;AN=2;BaseQRankSum=0.975;DP=26;Dels=0.0;FS=1.653;HaplotypeScore=0.0;MLEAC=1;MLEAF=0.5;MQ=42.0;MQ0=0;MQRankSum=1.186;QD=20.72;ReadPosRankSum=-0.079	GT:AD:DP:GQ:PL	0/1:10,16:26:99:567,0,270
chrIX	36908	.	G	A	381.77	PASS	AC=1;AF=0.5;AN=2;BaseQRankSum=0.024;DP=27;Dels=0.0;FS=3.565;HaplotypeScore=0.0;MLEAC=1;MLEAF=0.5;MQ=42.0;MQ0=0;MQRankSum=1.383;QD=14.14;ReadPosRankSum=-0.558	GT:AD:DP:GQ:PL	0/1:14,13:27:99:410,0,485
chrIX	41683	.	G	A	208.77	PASS	AC=1;AF=0.5;AN=2;BaseQRankSum=-0.817;DP=21;Dels=0.0;FS=4.01;HaplotypeScore=0.0;MLEAC=1;MLEAF=0.5;MQ=42.0;MQ0=0;MQRankSum=1.315;QD=9.94;ReadPosRankSum=0.107	GT:AD:DP:GQ:PL	0/1:12,9:21:99:237,0,385
chrIX	43326	.	G	A	112.77	PASS	AC=1;AF=0.5;AN=2;BaseQRankSum=-0.937;DP=7;Dels=0.0;FS=3.68;HaplotypeScore=0.0;MLEAC=1;MLEAF=0.5;MQ=42.0;MQ0=0;MQRankSum=0.55;QD=16.11;ReadPosRankSum=1.3	GT:AD:DP:GQ:PL	0/1:3,4:7:99:141,0,101
chrIX	49499	.	C	T	368.77	PASS	AC=1;AF=0.5;AN=2;BaseQRankSum=-0.456;DP=20;Dels=0.0;FS=15.849;HaplotypeScore=1.9989;MLEAC=1;MLEAF=0.5;MQ=42.0;MQ0=0;MQRankSum=1.064;QD=18.44;ReadPosRankSum=-0.076	GT:AD:DP:GQ:PL	0/1:9,11:20:99:397,0,279
chrIX	52331	.	C	T	100.77	PASS	AC=1;AF=0.5;AN=2;BaseQRankSum=-0.817;DP=13;Dels=0.0;FS=2.276;HaplotypeScore=0.0;MLEAC=1;MLEAF=0.5;MQ=42.0;MQ0=0;MQRankSum=0.817;QD=7.75;ReadPosRankSum=-0.817	GT:AD:DP:GQ:PL	0/1:8,5:13:99:129,0,255
chrIX	52358	.	G	A	155.77	PASS	AC=1;AF=0.5;AN=2;BaseQRankSum=0.452;DP=17;Dels=0.0;FS=0.0;HaplotypeScore=0.0;MLEAC=1;MLEAF=0.5;MQ=42.0;MQ0=0;MQRankSum=0.854;QD=9.16;ReadPosRankSum=0.452	GT:AD:DP:GQ:PL	0/1:11,6:17:99:184,0,350
chrIX	52642	.	A	G	253.77	PASS	AC=1;AF=0.5;AN=2;BaseQRankSum=0.34;DP=15;Dels=0.0;FS=5.021;HaplotypeScore=0.0;MLEAC=1;MLEAF=0.5;MQ=42.0;MQ0=0;MQRankSum=-0.15;QD=16.92;ReadPosRankSum=-0.428	GT:AD:DP:GQ:PL	0/1:7,8:15:99:282,0,237
chrIX	54705	.	G	A	130.77	PASS	AC=1;AF=0.5;AN=2;BaseQRankSum=-1.085;DP=23;Dels=0.0;FS=48.728;HaplotypeScore=2.0234;MLEAC=1;MLEAF=0.5;MQ=41.36;MQ0=0;MQRankSum=0.035;QD=5.69;ReadPosRankSum=0.875	GT:AD:DP:GQ:PL	0/1:17,6:23:99:159,0,553
chrIX	58206	.	G	A	131.77	PASS	AC=1;AF=0.5;AN=2;BaseQRankSum=0.328;DP=18;Dels=0.0;FS=2.029;HaplotypeScore=0.0;MLEAC=1;MLEAF=0.5;MQ=42.0;MQ0=0;MQRankSum=0.89;QD=7.32;ReadPosRankSum=0.983	GT:AD:DP:GQ:PL	0/1:12,6:18:99:160,0,401
chrIX	58775	.	C	T	369.77	PASS	AC=1;AF=0.5;AN=2;BaseQRankSum=0.788;DP=16;Dels=0.0;FS=0.0;HaplotypeScore=0.0;MLEAC=1;MLEAF=0.5;MQ=42.0;MQ0=0;MQRankSum=-1.152;QD=23.11;ReadPosRankSum=0.182	GT:AD:DP:GQ:PL	0/1:4,12:16:99:398,0,112
chrIX	76021	.	T	A	184.77	PASS	AC=1;AF=0.5;AN=2;BaseQRankSum=-2.337;DP=22;Dels=0.0;FS=36.553;HaplotypeScore=5.5901;MLEAC=1;MLEAF=0.5;MQ=41.35;MQ0=0;MQRankSum=0.401;QD=8.4;ReadPosRankSum=-0.801	GT:AD:DP:GQ:PL	0/1:13,9:22:99:213,0,387
chrIX	78237	.	G	A	407.77	PASS	AC=1;AF=0.5;AN=2;BaseQRankSum=0.0;DP=30;Dels=0.0;FS=1.485;HaplotypeScore=0.0;MLEAC=1;MLEAF=0.5;MQ=42.0;MQ0=0;MQRankSum=0.622;QD=13.59;ReadPosRankSum=0.166	GT:AD:DP:GQ:PL	0/1:15,15:30:99:436,0,484
chrIX	86625	.	G	A	124.77	PASS	AC=1;AF=0.5;AN=2;BaseQRankSum=-0.167;DP=23;Dels=0.0;FS=0.0;HaplotypeScore=0.0;MLEAC=1;MLEAF=0.5;MQ=42.0;MQ0=0;MQRankSum=-0.367;QD=5.42;ReadPosRankSum=-0.568	GT:AD:DP:GQ:PL	0/1:16,7:23:99:153,0,470
chrIX	86885	.	C	T	218.77	PASS	AC=1;AF=0.5;AN=2;BaseQRankSum=1.376;DP=16;Dels=0.0;FS=0.0;HaplotypeScore=0.0;MLEAC=1;MLEAF=0.5;MQ=42.0;MQ0=0;MQRankSum=-0.529;QD=13.67;ReadPosRankSum=-0.847	GT:AD:DP:GQ:PL	0/1:9,7:16:99:247,0,285
chrIX	87656	.	C	T	387.77	PASS	AC=1;AF=0.5;AN=2;BaseQRankSum=1.126;DP=28;Dels=0.0;FS=0.0;HaplotypeScore=0.0;MLEAC=1;MLEAF=0.5;MQ=42.0;MQ0=0;MQRankSum=0.437;QD=13.85;ReadPosRankSum=1.034	GT:AD:DP:GQ:PL	0/1:14,14:28:99:416,0,476
chrIX	96801	.	C	T	334.77	PASS	AC=1;AF=0.5;AN=2;BaseQRankSum=1.025;DP=17;Dels=0.0;FS=1.957;HaplotypeScore=0.0;MLEAC=1;MLEAF=0.5;MQ=42.0;MQ0=0;MQRankSum=0.927;QD=19.69;ReadPosRankSum=-0.732	GT:AD:DP:GQ:PL	0/1:7,10:17:99:363,0,191
chrIX	96936	.	G	A	299.77	PASS	AC=1;AF=0.5;AN=2;BaseQRankSum=1.317;DP=17;Dels=0.0;FS=0.0;HaplotypeScore=0.0;MLEAC=1;MLEAF=0.5;MQ=42.0;MQ0=0;MQRankSum=-0.634;QD=17.63;ReadPosRankSum=0.732	GT:AD:DP:GQ:PL	0/1:7,10:17:99:328,0,236
chrIX	116997	.	G	A	177.77	PASS	AC=1;AF=0.5;AN=2;BaseQRankSum=-1.447;DP=10;Dels=0.0;FS=0.0;HaplotypeScore=0.0;MLEAC=1;MLEAF=0.5;MQ=41.8;MQ0=0;MQRankSum=0.741;QD=17.78;ReadPosRankSum=0.365	GT:AD:DP:GQ:PL	0/1:4,6:10:99:206,0,136
chrIX	118851	.	G	A	474.77	PASS	AC=1;AF=0.5;AN=2;BaseQRankSum=2.25;DP=19;Dels=0.0;FS=0.0;HaplotypeScore=0.0;MLEAC=1;MLEAF=0.5;MQ=42.0;MQ0=0;MQRankSum=-2.15;QD=24.99;ReadPosRankSum=1.15	GT:AD:DP:GQ:PL	0/1:4,15:19:99:503,0,114
chrIX	122340	.	G	A	146.77	PASS	AC=1;AF=0.5;AN=2;BaseQRankSum=1.718;DP=12;Dels=0.0;FS=0.0;HaplotypeScore=0.0;MLEAC=1;MLEAF=0.5;MQ=42.0;MQ0=0;MQRankSum=0.0;QD=12.23;ReadPosRankSum=0.583	GT:AD:DP:GQ:PL	0/1:6,6:12:99:175,0,204
chrIX	128897	.	G	A	198.77	PASS	AC=1;AF=0.5;AN=2;BaseQRankSum=-0.652;DP=15;Dels=0.0;FS=0.0;HaplotypeScore=0.0;MLEAC=1;MLEAF=0.5;MQ=42.0;MQ0=0;MQRankSum=0.772;QD=13.25;ReadPosRankSum=-0.15	GT:AD:DP:GQ:PL	0/1:7,8:15:99:227,0,239
chrIX	130075	.	T	C	173.77	PASS	AC=1;AF=0.5;AN=2;BaseQRankSum=1.791;DP=13;Dels=0.0;FS=7.16;HaplotypeScore=0.0;MLEAC=1;MLEAF=0.5;MQ=42.0;MQ0=0;MQRankSum=0.555;QD=13.37;ReadPosRankSum=-0.555	GT:AD:DP:GQ:PL	0/1:7,6:13:99:202,0,224
chrIX	131553	.	C	T	128.77	PASS	AC=1;AF=0.5;AN=2;BaseQRankSum=-0.876;DP=10;Dels=0.0;FS=2.808;HaplotypeScore=0.7887;MLEAC=1;MLEAF=0.5;MQ=42.0;MQ0=0;MQRankSum=-0.361;QD=12.88;ReadPosRankSum=0.0	GT:AD:DP:GQ:PL	0/1:4,5:10:99:157,0,131
chrIX	131894	.	A	G	379.77	PASS	AC=1;AF=0.5;AN=2;BaseQRankSum=-1.047;DP=20;Dels=0.0;FS=0.0;HaplotypeScore=0.0;MLEAC=1;MLEAF=0.5;MQ=42.0;MQ0=0;MQRankSum=-1.484;QD=18.99;ReadPosRankSum=-0.349	GT:AD:DP:GQ:PL	0/1:5,15:20:99:408,0,156
chrIX	140104	.	G	A	244.77	PASS	AC=1;AF=0.5;AN=2;BaseQRankSum=-0.683;DP=16;Dels=0.0;FS=0.0;HaplotypeScore=0.0;MLEAC=1;MLEAF=0.5;MQ=42.0;MQ0=0;MQRankSum=-1.313;QD=15.3;ReadPosRankSum=0.578	GT:AD:DP:GQ:PL	0/1:8,8:16:99:273,0,275
chrIX	141478	.	G	A	937.77	PASS	AC=2;AF=1.0;AN=2;DP=27;Dels=0.0;FS=0.0;HaplotypeScore=0.0;MLEAC=2;MLEAF=1.0;MQ=41.17;MQ0=0;QD=34.73	GT:AD:DP:GQ:PL	1/1:0,27:27:72:966,72,0
chrIX	143118	.	G	A	294.77	PASS	AC=1;AF=0.5;AN=2;BaseQRankSum=0.844;DP=18;Dels=0.0;FS=8.193;HaplotypeScore=0.0;MLEAC=1;MLEAF=0.5;MQ=41.78;MQ0=0;MQRankSum=-0.666;QD=16.38;ReadPosRankSum=1.91	GT:AD:DP:GQ:PL	0/1:8,10:18:99:323,0,271
chrIX	167770	.	C	T	343.77	PASS	AC=1;AF=0.5;AN=2;BaseQRankSum=0.457;DP=15;Dels=0.0;FS=0.0;HaplotypeScore=0.0;MLEAC=1;MLEAF=0.5;MQ=42.0;MQ0=0;MQRankSum=-0.718;QD=22.92;ReadPosRankSum=-0.065	GT:AD:DP:GQ:PL	0/1:4,11:15:99:372,0,122
chrIX	168599	.	C	T	200.77	PASS	AC=1;AF=0.5;AN=2;BaseQRankSum=1.589;DP=8;Dels=0.0;FS=9.7;HaplotypeScore=0.0;MLEAC=1;MLEAF=0.5;MQ=42.0;MQ0=0;MQRankSum=1.589;QD=25.1;ReadPosRankSum=0.572	GT:AD:DP:GQ:PL	0/1:2,6:8:48:229,0,48
chrIX	177663	.	G	A	184.77	PASS	AC=1;AF=0.5;AN=2;BaseQRankSum=0.872;DP=20;Dels=0.0;FS=2.315;HaplotypeScore=0.0;MLEAC=1;MLEAF=0.5;MQ=41.26;MQ0=0;MQRankSum=0.396;QD=9.24;ReadPosRankSum=-0.238	GT:AD:DP:GQ:PL	0/1:13,7:20:99:213,0,387
chrIX	190468	.	G	A	367.77	PASS	AC=1;AF=0.5;AN=2;BaseQRankSum=-0.579;DP=24;Dels=0.0;FS=1.81;HaplotypeScore=0.0;MLEAC=1;MLEAF=0.5;MQ=42.0;MQ0=0;MQRankSum=0.116;QD=15.32;ReadPosRankSum=0.637	GT:AD:DP:GQ:PL	0/1:11,13:24:99:396,0,369
chrIX	194272	.	T	C	325.77	PASS	AC=1;AF=0.5;AN=2;BaseQRankSum=0.489;DP=18;Dels=0.0;FS=0.0;HaplotypeScore=0.0;MLEAC=1;MLEAF=0.5;MQ=42.0;MQ0=0;MQRankSum=0.133;QD=18.1;ReadPosRankSum=0.311	GT:AD:DP:GQ:PL	0/1:8,10:18:99:354,0,200
chrIX	202044	.	T	C	323.89	PASS	AC=2;AF=1.0;AN=2;BaseQRankSum=-1.741;DP=10;Dels=0.0;FS=6.99;HaplotypeScore=0.0;MLEAC=2;MLEAF=1.0;MQ=40.5;MQ0=0;MQRankSum=1.393;QD=32.39;ReadPosRankSum=-0.696	GT:AD:DP:GQ:PL	1/1:1,9:10:2:350,2,0
chrIX	203282	.	C	T	218.77	PASS	AC=1;AF=0.5;AN=2;BaseQRankSum=0.0;DP=15;Dels=0.0;FS=2.276;HaplotypeScore=0.0;MLEAC=1;MLEAF=0.5;MQ=42.0;MQ0=0;MQRankSum=-0.872;QD=14.58;ReadPosRankSum=-1.096	GT:AD:DP:GQ:PL	0/1:7,8:15:99:247,0,169
chrIX	216730	.	G	A	406.77	PASS	AC=1;AF=0.5;AN=2;BaseQRankSum=-1.263;DP=22;Dels=0.0;FS=4.129;HaplotypeScore=0.0;MLEAC=1;MLEAF=0.5;MQ=41.35;MQ0=0;MQRankSum=-0.785;QD=18.49;ReadPosRankSum=0.102	GT:AD:DP:GQ:PL	0/1:8,14:22:99:435,0,261
chrIX	245162	.	A	G	526.77	PASS	AC=1;AF=0.5;AN=2;BaseQRankSum=0.697;DP=32;Dels=0.0;FS=0.0;HaplotypeScore=0.0;MLEAC=1;MLEAF=0.5;MQ=42.0;MQ0=0;MQRankSum=-0.283;QD=16.46;ReadPosRankSum=1.3	GT:AD:DP:GQ:PL	0/1:16,16:32:99:555,0,509
chrIX	249474	.	G	A	389.77	PASS	AC=1;AF=0.5;AN=2;BaseQRankSum=-0.424;DP=20;Dels=0.0;FS=0.0;HaplotypeScore=0.0;MLEAC=1;MLEAF=0.5;MQ=42.0;MQ0=0;MQRankSum=0.039;QD=19.49;ReadPosRankSum=-0.887	GT:AD:DP:GQ:PL	0/1:8,12:20:99:418,0,253
chrIX	257186	.	G	A	127.77	PASS	AC=1;AF=0.5;AN=2;BaseQRankSum=-0.609;DP=18;Dels=0.0;FS=2.452;HaplotypeScore=0.0;MLEAC=1;MLEAF=0.5;MQ=42.0;MQ0=0;MQRankSum=0.796;QD=7.1;ReadPosRankSum=-0.328	GT:AD:DP:GQ:PL	0/1:12,6:18:99:156,0,404
chrIX	257373	.	G	A	337.78	PASS	AC=2;AF=1.0;AN=2;DP=9;Dels=0.0;FS=0.0;HaplotypeScore=0.0;MLEAC=2;MLEAF=1.0;MQ=42.0;MQ0=0;QD=27.44	GT:AD:DP:GQ:PL	1/1:0,9:9:27:366,27,0
chrIX	259727	.	G	A	485.77	PASS	AC=1;AF=0.5;AN=2;BaseQRankSum=-0.146;DP=25;Dels=0.0;FS=0.0;HaplotypeScore=0.0;MLEAC=1;MLEAF=0.5;MQ=42.0;MQ0=0;MQRankSum=0.087;QD=19.43;ReadPosRankSum=1.252	GT:AD:DP:GQ:PL	0/1:8,17:25:99:514,0,263
chrIX	260039	.	A	G	241.77	PASS	AC=1;AF=0.5;AN=2;BaseQRankSum=1.032;DP=19;Dels=0.0;FS=0.0;HaplotypeScore=0.0;MLEAC=1;MLEAF=0.5;MQ=42.0;MQ0=0;MQRankSum=-0.537;QD=12.72;ReadPosRankSum=-0.619	GT:AD:DP:GQ:PL	0/1:11,8:19:99:270,0,383
chrIX	261330	.	G	A	154.77	PASS	AC=1;AF=0.5;AN=2;BaseQRankSum=0.322;DP=8;Dels=0.0;FS=0.0;HaplotypeScore=0.0;MLEAC=1;MLEAF=0.5;MQ=42.0;MQ0=0;MQRankSum=-0.322;QD=19.35;ReadPosRankSum=0.322	GT:AD:DP:GQ:PL	0/1:3,5:8:99:183,0,100
chrIX	261471	.	C	T	200.77	PASS	AC=1;AF=0.5;AN=2;BaseQRankSum=-0.637;DP=15;Dels=0.0;FS=5.021;HaplotypeScore=0.0;MLEAC=1;MLEAF=0.5;MQ=42.0;MQ0=0;MQRankSum=0.984;QD=13.38;ReadPosRankSum=0.637	GT:AD:DP:GQ:PL	0/1:8,7:15:99:229,0,245
chrIX	262758	.	G	A	424.41	PASS	AC=2;AF=1.0;AN=2;BaseQRankSum=1.47;DP=13;Dels=0.0;FS=0.0;HaplotypeScore=0.0;MLEAC=2;MLEAF=1.0;MQ=41.85;MQ0=0;MQRankSum=-0.935;QD=32.65;ReadPosRankSum=-1.47	GT:AD:DP:GQ:PL	1/1:1,12:13:8:452,8,0
chrIX	263107	.	T	C	377.77	PASS	AC=1;AF=0.5;AN=2;BaseQRankSum=-0.415;DP=27;Dels=0.0;FS=0.0;HaplotypeScore=0.0;MLEAC=1;MLEAF=0.5;MQ=42.0;MQ0=0;MQRankSum=0.659;QD=13.99;ReadPosRankSum=-0.805	GT:AD:DP:GQ:PL	0/1:15,12:27:99:406,0,424
chrIX	264967	.	G	A	110.77	PASS	AC=1;AF=0.5;AN=2;BaseQRankSum=0.55;DP=7;Dels=0.0;FS=0.0;HaplotypeScore=0.0;MLEAC=1;MLEAF=0.5;MQ=42.0;MQ0=0;MQRankSum=1.3;QD=15.82;ReadPosRankSum=0.0	GT:AD:DP:GQ:PL	0/1:3,4:7:91:139,0,91
chrIX	266057	.	G	A	364.77	PASS	AC=1;AF=0.5;AN=2;BaseQRankSum=1.701;DP=34;Dels=0.0;FS=3.086;HaplotypeScore=0.0;MLEAC=1;MLEAF=0.5;MQ=41.58;MQ0=0;MQRankSum=0.957;QD=10.73;ReadPosRankSum=0.886	GT:AD:DP:GQ:PL	0/1:21,13:34:99:393,0,634
chrIX	270265	.	G	A	319.77	PASS	AC=1;AF=0.5;AN=2;BaseQRankSum=-0.458;DP=21;Dels=0.0;FS=0.0;HaplotypeScore=0.0;MLEAC=1;MLEAF=0.5;MQ=42.0;MQ0=0;MQRankSum=-0.81;QD=15.23;ReadPosRankSum=-0.246	GT:AD:DP:GQ:PL	0/1:10,11:21:99:348,0,309
chrIX	272562	.	G	A	324.77	PASS	AC=1;AF=0.5;AN=2;BaseQRankSum=0.031;DP=23;Dels=0.0;FS=6.545;HaplotypeScore=0.0;MLEAC=1;MLEAF=0.5;MQ=42.0;MQ0=0;MQRankSum=-0.341;QD=14.12;ReadPosRankSum=-0.527	GT:AD:DP:GQ:PL	0/1:13,10:23:99:353,0,439
chrIX	292880	.	C	T	131.77	PASS	AC=1;AF=0.5;AN=2;BaseQRankSum=0.667;DP=14;Dels=0.0;FS=5.88;HaplotypeScore=0.0;MLEAC=1;MLEAF=0.5;MQ=42.0;MQ0=0;MQRankSum=0.267;QD=9.41;ReadPosRankSum=0.533	GT:AD:DP:GQ:PL	0/1:9,5:14:99:160,0,318
chrIX	293357	.	C	T	147.77	PASS	AC=1;AF=0.5;AN=2;BaseQRankSum=1.159;DP=9;Dels=0.0;FS=2.808;HaplotypeScore=0.0;MLEAC=1;MLEAF=0.5;MQ=42.0;MQ0=0;MQRankSum=0.361;QD=16.42;ReadPosRankSum=-0.729	GT:AD:DP:GQ:PL	0/1:4,5:9:99:176,0,103
chrIX	293777	.	A	G	338.77	PASS	AC=1;AF=0.5;AN=2;BaseQRankSum=0.0;DP=16;Dels=0.0;FS=5.119;HaplotypeScore=0.0;MLEAC=1;MLEAF=0.5;MQ=42.0;MQ0=0;MQRankSum=0.113;QD=21.17;ReadPosRankSum=-1.473	GT:AD:DP:GQ:PL	0/1:5,11:16:99:367,0,159
chrIX	296271	.	C	T	145.77	PASS	AC=1;AF=0.5;AN=2;BaseQRankSum=2.13;DP=14;Dels=0.0;FS=6.113;HaplotypeScore=0.0;MLEAC=1;MLEAF=0.5;MQ=42.0;MQ0=0;MQRankSum=0.581;QD=10.41;ReadPosRankSum=-1.743	GT:AD:DP:GQ:PL	0/1:8,6:14:99:174,0,282
chrIX	307137	.	C	T	262.77	PASS	AC=1;AF=0.5;AN=2;BaseQRankSum=1.799;DP=16;Dels=0.0;FS=0.0;HaplotypeScore=0.0;MLEAC=1;MLEAF=0.5;MQ=42.0;MQ0=0;MQRankSum=0.0;QD=16.42;ReadPosRankSum=2.435	GT:AD:DP:GQ:PL	0/1:7,9:16:99:291,0,233
chrIX	318643	.	G	A	216.77	PASS	AC=1;AF=0.5;AN=2;BaseQRankSum=1.466;DP=18;Dels=0.0;FS=1.778;HaplotypeScore=0.0;MLEAC=1;MLEAF=0.5;MQ=42.0;MQ0=0;MQRankSum=0.4;QD=12.04;ReadPosRankSum=0.666	GT:AD:DP:GQ:PL	0/1:10,8:18:99:245,0,362
chrIX	321245	.	G	A	109.77	PASS	AC=1;AF=0.5;AN=2;BaseQRankSum=-0.421;DP=8;Dels=0.0;FS=0.0;HaplotypeScore=0.0;MLEAC=1;MLEAF=0.5;MQ=42.0;MQ0=0;MQRankSum=-0.421;QD=13.72;ReadPosRankSum=-1.368	GT:AD:DP:GQ:PL	0/1:4,4:8:99:138,0,144
chrIX	323112	.	G	A	210.77	PASS	AC=1;AF=0.5;AN=2;BaseQRankSum=-0.953;DP=16;Dels=0.0;FS=1.987;HaplotypeScore=0.0;MLEAC=1;MLEAF=0.5;MQ=42.0;MQ0=0;MQRankSum=0.953;QD=13.17;ReadPosRankSum=-0.529	GT:AD:DP:GQ:PL	0/1:9,7:16:99:239,0,291
chrIX	323902	.	C	T	202.77	PASS	AC=1;AF=0.5;AN=2;BaseQRankSum=0.978;DP=11;Dels=0.0;FS=6.264;HaplotypeScore=0.0;MLEAC=1;MLEAF=0.5;MQ=42.0;MQ0=0;MQRankSum=0.382;QD=18.43;ReadPosRankSum=1.931	GT:AD:DP:GQ:PL	0/1:3,8:11:95:231,0,95
chrIX	421713	.	G	A	116.77	PASS	AC=1;AF=0.5;AN=2;BaseQRankSum=0.262;DP=20;Dels=0.0;FS=14.211;HaplotypeScore=0.0;MLEAC=1;MLEAF=0.5;MQ=41.29;MQ0=0;MQRankSum=-0.611;QD=5.84;ReadPosRankSum=1.309	GT:AD:DP:GQ:PL	0/1:15,5:20:99:145,0,492
chrIX	428034	.	T	C	226.77	PASS	AC=1;AF=0.5;AN=2;BaseQRankSum=1.093;DP=13;Dels=0.0;FS=0.0;HaplotypeScore=0.0;MLEAC=1;MLEAF=0.5;MQ=42.0;MQ0=0;MQRankSum=1.093;QD=17.44;ReadPosRankSum=-0.66	GT:AD:DP:GQ:PL	0/1:6,7:13:99:255,0,174
chrX	21557	.	C	T	600.77	PASS	AC=2;AF=1.0;AN=2;DP=18;Dels=0.0;FS=0.0;HaplotypeScore=0.0;MLEAC=2;MLEAF=1.0;MQ=42.0;MQ0=0;QD=33.38	GT:AD:DP:GQ:PL	1/1:0,18:18:48:629,48,0
chrX	25440	.	G	A	313.77	PASS	AC=1;AF=0.5;AN=2;BaseQRankSum=0.528;DP=21;Dels=0.0;FS=1.74;HaplotypeScore=0.0;MLEAC=1;MLEAF=0.5;MQ=42.0;MQ0=0;MQRankSum=-0.317;QD=14.94;ReadPosRankSum=0.106	GT:AD:DP:GQ:PL	0/1:11,10:21:99:342,0,378
chrX	28183	.	G	A	132.77	PASS	AC=1;AF=0.5;AN=2;BaseQRankSum=-1.171;DP=18;Dels=0.0;FS=1.952;HaplotypeScore=0.0;MLEAC=1;MLEAF=0.5;MQ=42.0;MQ0=0;MQRankSum=-0.983;QD=7.38;ReadPosRankSum=-0.328	GT:AD:DP:GQ:PL	0/1:12,6:18:99:161,0,447
chrX	31469	.	A	G	355.77	PASS	AC=1;AF=0.5;AN=2;BaseQRankSum=0.339;DP=23;Dels=0.0;FS=1.674;HaplotypeScore=0.0;MLEAC=1;MLEAF=0.5;MQ=42.0;MQ0=0;MQRankSum=-0.339;QD=15.47;ReadPosRankSum=0.215	GT:AD:DP:GQ:PL	0/1:12,11:23:99:384,0,408
chrX	35026	.	A	G	264.77	PASS	AC=1;AF=0.5;AN=2;BaseQRankSum=-0.204;DP=19;Dels=0.0;FS=0.0;HaplotypeScore=0.0;MLEAC=1;MLEAF=0.5;MQ=42.0;MQ0=0;MQRankSum=-0.041;QD=13.94;ReadPosRankSum=-0.449	GT:AD:DP:GQ:PL	0/1:10,9:19:99:293,0,346
chrX	41505	.	G	A	414.77	PASS	AC=1;AF=0.5;AN=2;BaseQRankSum=0.187;DP=21;Dels=0.0;FS=4.01;HaplotypeScore=0.0;MLEAC=1;MLEAF=0.5;MQ=42.0;MQ0=0;MQRankSum=-0.112;QD=19.75;ReadPosRankSum=-0.037	GT:AD:DP:GQ:PL	0/1:7,14:21:99:443,0,227
chrX	57074	.	C	T	171.77	PASS	AC=1;AF=0.5;AN=2;BaseQRankSum=-0.342;DP=17;Dels=0.0;FS=4.56;HaplotypeScore=0.0;MLEAC=1;MLEAF=0.5;MQ=42.0;MQ0=0;MQRankSum=-0.439;QD=10.1;ReadPosRankSum=-0.244	GT:AD:DP:GQ:PL	0/1:10,7:17:99:200,0,371
chrX	75915	.	G	A	295.77	PASS	AC=1;AF=0.5;AN=2;BaseQRankSum=0.914;DP=17;Dels=0.0;FS=0.0;HaplotypeScore=0.0;MLEAC=1;MLEAF=0.5;MQ=42.0;MQ0=0;MQRankSum=-1.491;QD=17.4;ReadPosRankSum=0.625	GT:AD:DP:GQ:PL	0/1:8,9:17:99:324,0,235
chrX	76780	.	T	C	500.77	PASS	AC=1;AF=0.5;AN=2;BaseQRankSum=1.259;DP=23;Dels=0.0;FS=5.275;HaplotypeScore=0.0;MLEAC=1;MLEAF=0.5;MQ=42.0;MQ0=0;MQRankSum=0.42;QD=21.77;ReadPosRankSum=-1.452	GT:AD:DP:GQ:PL	0/1:8,15:23:99:529,0,170
chrX	79984	.	C	A	190.77	PASS	AC=1;AF=0.5;AN=2;BaseQRankSum=-0.709;DP=21;Dels=0.0;FS=23.259;HaplotypeScore=1.9661;MLEAC=1;MLEAF=0.5;MQ=41.81;MQ0=0;MQRankSum=0.858;QD=9.08;ReadPosRankSum=-1.529	GT:AD:DP:GQ:PL	0/1:14,7:21:99:219,0,396
chrX	80721	.	G	A	303.77	PASS	AC=1;AF=0.5;AN=2;BaseQRankSum=0.381;DP=24;Dels=0.0;FS=4.06;HaplotypeScore=0.0;MLEAC=1;MLEAF=0.5;MQ=42.0;MQ0=0;MQRankSum=-1.142;QD=12.66;ReadPosRankSum=-1.844	GT:AD:DP:GQ:PL	0/1:14,10:24:99:332,0,451
chrX	81002	.	C	T	157.77	PASS	AC=1;AF=0.5;AN=2;BaseQRankSum=-0.452;DP=17;Dels=0.0;FS=5.167;HaplotypeScore=0.0;MLEAC=1;MLEAF=0.5;MQ=42.0;MQ0=0;MQRankSum=0.754;QD=9.28;ReadPosRankSum=-0.653	GT:AD:DP:GQ:PL	0/1:11,6:17:99:186,0,383
chrX	96935	.	C	T	274.77	PASS	AC=1;AF=0.5;AN=2;BaseQRankSum=0.835;DP=24;Dels=0.0;FS=2.114;HaplotypeScore=0.0;MLEAC=1;MLEAF=0.5;MQ=42.0;MQ0=0;MQRankSum=-0.06;QD=11.45;ReadPosRankSum=-0.537	GT:AD:DP:GQ:PL	0/1:15,9:24:99:303,0,394
chrX	97911	.	C	T	486.77	PASS	AC=1;AF=0.5;AN=2;BaseQRankSum=0.613;DP=23;Dels=0.0;FS=0.0;HaplotypeScore=0.0;MLEAC=1;MLEAF=0.5;MQ=42.0;MQ0=0;MQRankSum=0.936;QD=21.16;ReadPosRankSum=-0.484	GT:AD:DP:GQ:PL	0/1:8,15:23:99:515,0,225
chrX	135607	.	T	C	156.77	PASS	AC=1;AF=0.5;AN=2;BaseQRankSum=1.762;DP=22;Dels=0.0;FS=7.14;HaplotypeScore=0.0;MLEAC=1;MLEAF=0.5;MQ=42.0;MQ0=0;MQRankSum=-0.07;QD=7.13;ReadPosRankSum=-0.775	GT:AD:DP:GQ:PL	0/1:15,7:22:99:185,0,448
chrX	140073	.	C	T	386.77	PASS	AC=1;AF=0.5;AN=2;BaseQRankSum=-0.202;DP=24;Dels=0.0;FS=1.507;HaplotypeScore=0.0;MLEAC=1;MLEAF=0.5;MQ=42.0;MQ0=0;MQRankSum=0.606;QD=16.12;ReadPosRankSum=-3.031	GT:AD:DP:GQ:PL	0/1:12,12:24:99:415,0,381
chrX	144145	.	G	A	262.77	PASS	AC=1;AF=0.5;AN=2;BaseQRankSum=2.069;DP=17;Dels=0.0;FS=0.0;HaplotypeScore=0.0;MLEAC=1;MLEAF=0.5;MQ=42.0;MQ0=0;MQRankSum=1.203;QD=15.46;ReadPosRankSum=0.144	GT:AD:DP:GQ:PL	0/1:8,9:17:99:291,0,274
chrX	155296	.	C	T	132.77	PASS	AC=1;AF=0.5;AN=2;BaseQRankSum=0.133;DP=14;Dels=0.0;FS=5.219;HaplotypeScore=0.0;MLEAC=1;MLEAF=0.5;MQ=42.0;MQ0=0;MQRankSum=-1.333;QD=9.48;ReadPosRankSum=-1.733	GT:AD:DP:GQ:PL	0/1:9,5:14:99:161,0,323
chrX	170914	.	G	A	183.77	PASS	AC=1;AF=0.5;AN=2;BaseQRankSum=-0.779;DP=12;Dels=0.0;FS=6.154;HaplotypeScore=0.0;MLEAC=1;MLEAF=0.5;MQ=42.0;MQ0=0;MQRankSum=0.259;QD=15.31;ReadPosRankSum=1.073	GT:AD:DP:GQ:PL	0/1:6,6:12:99:212,0,179
chrX	217723	.	G	A	156.77	PASS	AC=1;AF=0.5;AN=2;BaseQRankSum=0.573;DP=9;Dels=0.0;FS=2.808;HaplotypeScore=0.0;MLEAC=1;MLEAF=0.5;MQ=42.0;MQ0=0;MQRankSum=1.422;QD=17.42;ReadPosRankSum=-0.573	GT:AD:DP:GQ:PL	0/1:3,6:9:99:185,0,99
chrX	240278	.	G	A	309.77	PASS	AC=1;AF=0.5;AN=2;BaseQRankSum=-0.321;DP=27;Dels=0.0;FS=9.061;HaplotypeScore=0.0;MLEAC=1;MLEAF=0.5;MQ=41.93;MQ0=0;MQRankSum=-0.567;QD=11.47;ReadPosRankSum=-0.025	GT:AD:DP:GQ:PL	0/1:16,11:27:99:338,0,583
chrX	246199	.	C	T	251.77	PASS	AC=1;AF=0.5;AN=2;BaseQRankSum=-1.208;DP=16;Dels=0.0;FS=2.447;HaplotypeScore=0.0;MLEAC=1;MLEAF=0.5;MQ=42.0;MQ0=0;MQRankSum=0.788;QD=15.74;ReadPosRankSum=-1.313	GT:AD:DP:GQ:PL	0/1:8,8:16:99:280,0,253
chrX	258435	.	A	G	330.77	PASS	AC=1;AF=0.5;AN=2;BaseQRankSum=1.898;DP=15;Dels=0.0;FS=0.0;HaplotypeScore=0.0;MLEAC=1;MLEAF=0.5;MQ=42.0;MQ0=0;MQRankSum=-0.429;QD=22.05;ReadPosRankSum=-2.266	GT:AD:DP:GQ:PL	0/1:5,10:15:99:359,0,147
chrX	261685	.	G	A	322.77	PASS	AC=1;AF=0.5;AN=2;BaseQRankSum=-0.367;DP=19;Dels=0.0;FS=0.0;HaplotypeScore=0.0;MLEAC=1;MLEAF=0.5;MQ=42.0;MQ0=0;MQRankSum=-0.286;QD=16.99;ReadPosRankSum=-1.021	GT:AD:DP:GQ:PL	0/1:9,10:19:99:351,0,262
chrX	264145	.	G	A	405.77	PASS	AC=1;AF=0.5;AN=2;BaseQRankSum=0.534;DP=22;Dels=0.0;FS=1.713;HaplotypeScore=0.0;MLEAC=1;MLEAF=0.5;MQ=42.0;MQ0=0;MQRankSum=-1.603;QD=18.44;ReadPosRankSum=-1.87	GT:AD:DP:GQ:PL	0/1:9,13:22:99:434,0,270
chrX	265805	.	T	C	189.77	PASS	AC=1;AF=0.5;AN=2;BaseQRankSum=-0.825;DP=11;Dels=0.0;FS=3.424;HaplotypeScore=0.0;MLEAC=1;MLEAF=0.5;MQ=42.0;MQ0=0;MQRankSum=1.186;QD=17.25;ReadPosRankSum=1.408	GT:AD:DP:GQ:PL	0/1:5,6:11:99:218,0,174
chrX	270702	.	G	A	136.77	PASS	AC=1;AF=0.5;AN=2;BaseQRankSum=-0.38;DP=12;Dels=0.0;FS=0.0;HaplotypeScore=0.0;MLEAC=1;MLEAF=0.5;MQ=42.0;MQ0=0;MQRankSum=-0.38;QD=11.4;ReadPosRankSum=-1.0	GT:AD:DP:GQ:PL	0/1:7,5:12:99:165,0,251
chrX	277109	.	G	A	133.77	PASS	AC=1;AF=0.5;AN=2;BaseQRankSum=0.271;DP=13;Dels=0.0;FS=0.0;HaplotypeScore=0.0;MLEAC=1;MLEAF=0.5;MQ=42.0;MQ0=0;MQRankSum=-0.978;QD=10.29;ReadPosRankSum=1.545	GT:AD:DP:GQ:PL	0/1:8,5:13:99:162,0,243
chrX	278476	.	G	A	298.77	PASS	AC=1;AF=0.5;AN=2;BaseQRankSum=-1.037;DP=32;Dels=0.0;FS=12.186;HaplotypeScore=0.0;MLEAC=1;MLEAF=0.5;MQ=41.54;MQ0=0;MQRankSum=-0.305;QD=9.34;ReadPosRankSum=-1.199	GT:AD:DP:GQ:PL	0/1:22,10:32:99:327,0,619
chrX	279255	.	G	A	237.77	PASS	AC=1;AF=0.5;AN=2;BaseQRankSum=1.418;DP=16;Dels=0.0;FS=1.822;HaplotypeScore=0.0;MLEAC=1;MLEAF=0.5;MQ=42.0;MQ0=0;MQRankSum=0.158;QD=14.86;ReadPosRankSum=-1.103	GT:AD:DP:GQ:PL	0/1:8,8:16:99:266,0,246
chrX	281179	.	T	C	339.77	PASS	AC=1;AF=0.5;AN=2;BaseQRankSum=-0.104;DP=26;Dels=0.0;FS=6.609;HaplotypeScore=0.0;MLEAC=1;MLEAF=0.5;MQ=42.0;MQ0=0;MQRankSum=-0.571;QD=13.07;ReadPosRankSum=-1.297	GT:AD:DP:GQ:PL	0/1:15,11:26:99:368,0,530
chrX	287972	.	T	C	693.77	PASS	AC=2;AF=1.0;AN=2;DP=21;Dels=0.0;FS=0.0;HaplotypeScore=0.0;MLEAC=2;MLEAF=1.0;MQ=40.22;MQ0=0;QD=33.04	GT:AD:DP:GQ:PL	1/1:0,21:21:54:722,54,0
chrX	292308	.	T	C	1019.77	PASS	AC=2;AF=1.0;AN=2;DP=26;Dels=0.0;FS=0.0;HaplotypeScore=0.0;MLEAC=2;MLEAF=1.0;MQ=41.55;MQ0=0;QD=27.49	GT:AD:DP:GQ:PL	1/1:0,26:26:78:1048,78,0
chrX	292495	.	A	T	1246.77	PASS	AC=2;AF=1.0;AN=2;DP=35;Dels=0.0;FS=0.0;HaplotypeScore=0.0;MLEAC=2;MLEAF=1.0;MQ=40.48;MQ0=0;QD=26.41	GT:AD:DP:GQ:PL	1/1:0,35:35:96:1275,96,0
chrX	292522	.	A	G	1301.77	PASS	AC=2;AF=1.0;AN=2;DP=35;Dels=0.0;FS=0.0;HaplotypeScore=0.0;MLEAC=2;MLEAF=1.0;MQ=40.31;MQ0=0;QD=26.44	GT:AD:DP:GQ:PL	1/1:0,35:35:99:1330,102,0
chrX	292557	.	C	T	576.77	PASS	AC=2;AF=1.0;AN=2;DP=16;Dels=0.0;FS=0.0;HaplotypeScore=0.734;MLEAC=2;MLEAF=1.0;MQ=40.1;MQ0=0;QD=32.14	GT:AD:DP:GQ:PL	1/1:0,16:16:48:605,48,0
chrX	292649	.	A	G	604.77	PASS	AC=2;AF=1.0;AN=2;DP=17;Dels=0.0;FS=0.0;HaplotypeScore=0.0;MLEAC=2;MLEAF=1.0;MQ=40.27;MQ0=0;QD=26.23	GT:AD:DP:GQ:PL	1/1:0,17:17:51:633,51,0
chrX	293241	.	C	T	203.77	PASS	AC=1;AF=0.5;AN=2;BaseQRankSum=-0.101;DP=13;Dels=0.0;FS=0.0;HaplotypeScore=0.0;MLEAC=1;MLEAF=0.5;MQ=40.74;MQ0=0;MQRankSum=0.935;QD=15.67;ReadPosRankSum=-0.811	GT:AD:DP:GQ:PL	0/1:6,7:13:99:232,0,207
chrX	302097	.	C	T	569.77	PASS	AC=1;AF=0.5;AN=2;BaseQRankSum=0.395;DP=36;Dels=0.0;FS=5.153;HaplotypeScore=0.0;MLEAC=1;MLEAF=0.5;MQ=42.0;MQ0=0;MQRankSum=-0.206;QD=15.83;ReadPosRankSum=-0.301	GT:AD:DP:GQ:PL	0/1:18,18:36:99:598,0,565
chrX	302695	.	G	A	237.77	PASS	AC=1;AF=0.5;AN=2;BaseQRankSum=0.724;DP=23;Dels=0.0;FS=1.674;HaplotypeScore=0.0;MLEAC=1;MLEAF=0.5;MQ=42.0;MQ0=0;MQRankSum=-0.094;QD=10.34;ReadPosRankSum=1.921	GT:AD:DP:GQ:PL	0/1:14,9:23:99:266,0,503
chrX	307392	.	G	A	269.77	PASS	AC=1;AF=0.5;AN=2;BaseQRankSum=-0.06;DP=24;Dels=0.0;FS=3.851;HaplotypeScore=0.0;MLEAC=1;MLEAF=0.5;MQ=42.0;MQ0=0;MQRankSum=-0.179;QD=11.24;ReadPosRankSum=-0.239	GT:AD:DP:GQ:PL	0/1:15,9:24:99:298,0,517
chrX	314184	.	G	A	252.77	PASS	AC=1;AF=0.5;AN=2;BaseQRankSum=0.578;DP=16;Dels=0.0;FS=0.0;HaplotypeScore=0.0;MLEAC=1;MLEAF=0.5;MQ=42.0;MQ0=0;MQRankSum=-0.368;QD=15.8;ReadPosRankSum=-0.263	GT:AD:DP:GQ:PL	0/1:8,8:16:99:281,0,277
chrX	315051	.	C	T	549.77	PASS	AC=1;AF=0.5;AN=2;BaseQRankSum=-0.408;DP=28;Dels=0.0;FS=3.852;HaplotypeScore=0.0;MLEAC=1;MLEAF=0.5;MQ=42.0;MQ0=0;MQRankSum=-0.599;QD=19.63;ReadPosRankSum=0.695	GT:AD:DP:GQ:PL	0/1:10,18:28:99:578,0,328
chrX	316236	.	A	G	408.77	PASS	AC=1;AF=0.5;AN=2;BaseQRankSum=1.202;DP=22;Dels=0.0;FS=1.792;HaplotypeScore=0.0;MLEAC=1;MLEAF=0.5;MQ=42.0;MQ0=0;MQRankSum=0.134;QD=18.58;ReadPosRankSum=-0.267	GT:AD:DP:GQ:PL	0/1:9,13:22:99:437,0,259
chrX	326774	.	C	T	217.77	PASS	AC=1;AF=0.5;AN=2;BaseQRankSum=-0.193;DP=14;Dels=0.0;FS=0.0;HaplotypeScore=0.0;MLEAC=1;MLEAF=0.5;MQ=42.0;MQ0=0;MQRankSum=1.222;QD=15.55;ReadPosRankSum=-0.627	GT:AD:DP:GQ:PL	0/1:6,8:14:99:246,0,205
chrX	332042	.	G	A	161.77	PASS	AC=1;AF=0.5;AN=2;BaseQRankSum=0.14;DP=18;Dels=0.0;FS=0.0;HaplotypeScore=0.0;MLEAC=1;MLEAF=0.5;MQ=42.0;MQ0=0;MQRankSum=0.14;QD=8.99;ReadPosRankSum=-0.515	GT:AD:DP:GQ:PL	0/1:12,6:18:99:190,0,395
chrX	332869	.	G	A	292.77	PASS	AC=1;AF=0.5;AN=2;BaseQRankSum=-0.784;DP=19;Dels=0.0;FS=1.984;HaplotypeScore=0.734;MLEAC=1;MLEAF=0.5;MQ=42.0;MQ0=0;MQRankSum=1.693;QD=15.41;ReadPosRankSum=-0.289	GT:AD:DP:GQ:PL	0/1:8,11:19:99:321,0,263
chrX	333511	.	G	A	153.77	PASS	AC=1;AF=0.5;AN=2;BaseQRankSum=-0.307;DP=19;Dels=0.0;FS=7.521;HaplotypeScore=0.0;MLEAC=1;MLEAF=0.5;MQ=42.0;MQ0=0;MQRankSum=-0.57;QD=8.09;ReadPosRankSum=1.535	GT:AD:DP:GQ:PL	0/1:13,6:19:99:182,0,400
chrX	333669	.	C	T	167.77	PASS	AC=1;AF=0.5;AN=2;BaseQRankSum=-0.307;DP=19;Dels=0.0;FS=0.0;HaplotypeScore=0.0;MLEAC=1;MLEAF=0.5;MQ=42.0;MQ0=0;MQRankSum=0.044;QD=8.83;ReadPosRankSum=-1.009	GT:AD:DP:GQ:PL	0/1:13,6:19:99:196,0,484
chrX	336663	.	C	T	302.77	PASS	AC=1;AF=0.5;AN=2;BaseQRankSum=0.4;DP=18;Dels=0.0;FS=2.003;HaplotypeScore=0.0;MLEAC=1;MLEAF=0.5;MQ=42.0;MQ0=0;MQRankSum=-0.133;QD=16.82;ReadPosRankSum=0.933	GT:AD:DP:GQ:PL	0/1:8,10:18:99:331,0,240
chrX	336672	.	G	A	258.77	PASS	AC=1;AF=0.5;AN=2;BaseQRankSum=0.722;DP=17;Dels=0.0;FS=1.957;HaplotypeScore=0.0;MLEAC=1;MLEAF=0.5;MQ=42.0;MQ0=0;MQRankSum=0.433;QD=15.22;ReadPosRankSum=-1.395	GT:AD:DP:GQ:PL	0/1:8,9:17:99:287,0,249
chrX	346642	.	C	T	417.77	PASS	AC=1;AF=0.5;AN=2;BaseQRankSum=0.029;DP=24;Dels=0.0;FS=0.0;HaplotypeScore=0.0;MLEAC=1;MLEAF=0.5;MQ=42.0;MQ0=0;MQRankSum=1.61;QD=17.41;ReadPosRankSum=-0.146	GT:AD:DP:GQ:PL	0/1:10,14:24:99:446,0,274
chrX	348652	.	C	T	368.77	PASS	AC=1;AF=0.5;AN=2;BaseQRankSum=-0.664;DP=24;Dels=0.0;FS=0.0;HaplotypeScore=0.0;MLEAC=1;MLEAF=0.5;MQ=41.38;MQ0=0;MQRankSum=-0.087;QD=15.37;ReadPosRankSum=1.184	GT:AD:DP:GQ:PL	0/1:12,12:24:99:397,0,384
chrX	388670	.	C	T	457.77	PASS	AC=1;AF=0.5;AN=2;BaseQRankSum=0.334;DP=26;Dels=0.0;FS=27.637;HaplotypeScore=0.0;MLEAC=1;MLEAF=0.5;MQ=42.0;MQ0=0;MQRankSum=-0.334;QD=17.61;ReadPosRankSum=-0.797	GT:AD:DP:GQ:PL	0/1:12,14:26:99:486,0,366
chrX	411859	.	G	A	358.77	PASS	AC=1;AF=0.5;AN=2;BaseQRankSum=0.277;DP=23;Dels=0.0;FS=1.648;HaplotypeScore=0.0;MLEAC=1;MLEAF=0.5;MQ=40.75;MQ0=0;MQRankSum=-0.708;QD=15.6;ReadPosRankSum=-0.523	GT:AD:DP:GQ:PL	0/1:11,12:23:99:387,0,383
chrX	444599	.	C	T	199.77	PASS	AC=1;AF=0.5;AN=2;BaseQRankSum=1.38;DP=21;Dels=0.0;FS=4.612;HaplotypeScore=0.0;MLEAC=1;MLEAF=0.5;MQ=41.23;MQ0=0;MQRankSum=1.604;QD=9.51;ReadPosRankSum=0.112	GT:AD:DP:GQ:PL	0/1:14,7:21:99:228,0,455
chrX	457756	.	C	T	370.77	PASS	AC=1;AF=0.5;AN=2;BaseQRankSum=-0.732;DP=24;Dels=0.0;FS=4.675;HaplotypeScore=0.0;MLEAC=1;MLEAF=0.5;MQ=41.38;MQ0=0;MQRankSum=-0.849;QD=15.45;ReadPosRankSum=0.498	GT:AD:DP:GQ:PL	0/1:10,14:24:99:399,0,322
chrX	459272	.	C	T	195.77	PASS	AC=1;AF=0.5;AN=2;BaseQRankSum=-1.733;DP=19;Dels=0.0;FS=2.935;HaplotypeScore=0.0;MLEAC=1;MLEAF=0.5;MQ=42.0;MQ0=0;MQRankSum=0.634;QD=10.3;ReadPosRankSum=0.634	GT:AD:DP:GQ:PL	0/1:12,7:19:99:224,0,438
chrX	465078	.	T	C	192.77	PASS	AC=1;AF=0.5;AN=2;BaseQRankSum=1.03;DP=20;Dels=0.0;FS=0.0;HaplotypeScore=0.0;MLEAC=1;MLEAF=0.5;MQ=42.0;MQ0=0;MQRankSum=0.158;QD=9.64;ReadPosRankSum=0.792	GT:AD:DP:GQ:PL	0/1:13,7:20:99:221,0,405
chrX	484123	.	C	T	301.77	PASS	AC=1;AF=0.5;AN=2;BaseQRankSum=0.025;DP=27;Dels=0.0;FS=0.0;HaplotypeScore=0.734;MLEAC=1;MLEAF=0.5;MQ=42.0;MQ0=0;MQRankSum=0.377;QD=11.18;ReadPosRankSum=-0.326	GT:AD:DP:GQ:PL	0/1:17,10:27:99:330,0,545
chrX	486901	.	G	A	218.77	PASS	AC=1;AF=0.5;AN=2;BaseQRankSum=-1.092;DP=13;Dels=0.0;FS=9.89;HaplotypeScore=0.0;MLEAC=1;MLEAF=0.5;MQ=40.9;MQ0=0;MQRankSum=1.67;QD=16.83;ReadPosRankSum=0.212	GT:AD:DP:GQ:PL	0/1:5,8:13:99:247,0,158
chrX	489418	.	G	A	205.77	PASS	AC=1;AF=0.5;AN=2;BaseQRankSum=0.906;DP=18;Dels=0.0;FS=0.0;HaplotypeScore=0.8667;MLEAC=1;MLEAF=0.5;MQ=42.0;MQ0=0;MQRankSum=0.362;QD=11.43;ReadPosRankSum=0.362	GT:AD:DP:GQ:PL	0/1:11,7:18:99:234,0,309
chrX	506315	.	C	T	416.77	PASS	AC=1;AF=0.5;AN=2;BaseQRankSum=-0.239;DP=24;Dels=0.0;FS=4.1;HaplotypeScore=0.0;MLEAC=1;MLEAF=0.5;MQ=42.0;MQ0=0;MQRankSum=-0.179;QD=17.37;ReadPosRankSum=1.193	GT:AD:DP:GQ:PL	0/1:9,15:24:99:445,0,257
chrX	522142	.	C	T	216.77	PASS	AC=1;AF=0.5;AN=2;BaseQRankSum=-1.157;DP=13;Dels=0.0;FS=2.158;HaplotypeScore=0.0;MLEAC=1;MLEAF=0.5;MQ=42.0;MQ0=0;MQRankSum=1.003;QD=16.67;ReadPosRankSum=-0.694	GT:AD:DP:GQ:PL	0/1:4,9:13:99:245,0,129
chrX	528191	.	C	T	262.77	PASS	AC=1;AF=0.5;AN=2;BaseQRankSum=-0.276;DP=27;Dels=0.0;FS=0.0;HaplotypeScore=0.0;MLEAC=1;MLEAF=0.5;MQ=41.47;MQ0=0;MQRankSum=0.226;QD=9.73;ReadPosRankSum=0.678	GT:AD:DP:GQ:PL	0/1:17,10:27:99:291,0,555
chrX	572963	.	T	C	535.77	PASS	AC=1;AF=0.5;AN=2;BaseQRankSum=-1.334;DP=42;Dels=0.0;FS=1.356;HaplotypeScore=0.0;MLEAC=1;MLEAF=0.5;MQ=42.0;MQ0=0;MQRankSum=1.156;QD=12.76;ReadPosRankSum=-1.995	GT:AD:DP:GQ:PL	0/1:24,18:42:99:564,0,812
chrX	574630	.	G	A	384.77	PASS	AC=1;AF=0.5;AN=2;BaseQRankSum=-0.403;DP=23;Dels=0.0;FS=4.693;HaplotypeScore=0.0;MLEAC=1;MLEAF=0.5;MQ=41.92;MQ0=0;MQRankSum=0.403;QD=16.73;ReadPosRankSum=-1.333	GT:AD:DP:GQ:PL	0/1:10,13:23:99:413,0,340
chrX	582156	.	T	C	257.77	PASS	AC=1;AF=0.5;AN=2;BaseQRankSum=-0.741;DP=16;Dels=0.0;FS=2.331;HaplotypeScore=0.0;MLEAC=1;MLEAF=0.5;MQ=42.0;MQ0=0;MQRankSum=-0.318;QD=16.11;ReadPosRankSum=-1.482	GT:AD:DP:GQ:PL	0/1:7,9:16:99:286,0,244
chrX	586227	.	C	T	204.77	PASS	AC=1;AF=0.5;AN=2;BaseQRankSum=0.543;DP=18;Dels=0.0;FS=4.786;HaplotypeScore=0.0;MLEAC=1;MLEAF=0.5;MQ=42.0;MQ0=0;MQRankSum=0.091;QD=11.38;ReadPosRankSum=0.543	GT:AD:DP:GQ:PL	0/1:11,7:18:99:233,0,393
chrX	586976	.	C	T	281.77	PASS	AC=1;AF=0.5;AN=2;BaseQRankSum=-0.317;DP=21;Dels=0.0;FS=1.808;HaplotypeScore=0.0;MLEAC=1;MLEAF=0.5;MQ=42.0;MQ0=0;MQRankSum=-0.458;QD=13.42;ReadPosRankSum=-0.106	GT:AD:DP:GQ:PL	0/1:11,10:21:99:310,0,392
chrX	587104	.	C	T	102.77	PASS	AC=1;AF=0.5;AN=2;BaseQRankSum=-0.4;DP=14;Dels=0.0;FS=2.363;HaplotypeScore=0.0;MLEAC=1;MLEAF=0.5;MQ=41.86;MQ0=0;MQRankSum=-0.267;QD=7.34;ReadPosRankSum=1.2	GT:AD:DP:GQ:PL	0/1:9,5:14:99:131,0,295
chrX	594169	.	T	C	570.77	PASS	AC=2;AF=1.0;AN=2;DP=15;Dels=0.0;FS=0.0;HaplotypeScore=0.0;MLEAC=2;MLEAF=1.0;MQ=41.87;MQ0=0;QD=28.54	GT:AD:DP:GQ:PL	1/1:0,15:15:45:599,45,0
chrX	596558	.	C	T	169.9	PASS	AC=2;AF=1.0;AN=2;DP=5;Dels=0.0;FS=0.0;HaplotypeScore=0.0;MLEAC=2;MLEAF=1.0;MQ=42.0;MQ0=0;QD=33.98	GT:AD:DP:GQ:PL	1/1:0,5:5:15:198,15,0
chrX	619413	.	T	C	250.77	PASS	AC=1;AF=0.5;AN=2;BaseQRankSum=0.836;DP=20;Dels=0.0;FS=0.0;HaplotypeScore=0.0;MLEAC=1;MLEAF=0.5;MQ=42.0;MQ0=0;MQRankSum=0.532;QD=12.54;ReadPosRankSum=0.228	GT:AD:DP:GQ:PL	0/1:11,9:20:99:279,0,391
chrX	642956	.	C	T	241.77	PASS	AC=1;AF=0.5;AN=2;BaseQRankSum=-0.847;DP=16;Dels=0.0;FS=0.0;HaplotypeScore=0.0;MLEAC=1;MLEAF=0.5;MQ=41.07;MQ0=0;MQRankSum=-0.212;QD=15.11;ReadPosRankSum=-0.318	GT:AD:DP:GQ:PL	0/1:7,9:16:99:270,0,239
chrX	658027	.	G	A	329.77	PASS	AC=1;AF=0.5;AN=2;BaseQRankSum=-2.355;DP=18;Dels=0.0;FS=0.0;HaplotypeScore=0.0;MLEAC=1;MLEAF=0.5;MQ=41.78;MQ0=0;MQRankSum=-0.634;QD=18.32;ReadPosRankSum=0.091	GT:AD:DP:GQ:PL	0/1:7,11:18:99:358,0,242
chrX	665542	.	C	T	233.77	PASS	AC=1;AF=0.5;AN=2;BaseQRankSum=-0.241;DP=17;Dels=0.0;FS=4.752;HaplotypeScore=0.0;MLEAC=1;MLEAF=0.5;MQ=41.88;MQ0=0;MQRankSum=0.337;QD=13.75;ReadPosRankSum=-0.433	GT:AD:DP:GQ:PL	0/1:9,8:17:99:262,0,287
chrX	667631	.	C	T	256.77	PASS	AC=1;AF=0.5;AN=2;BaseQRankSum=0.0;DP=15;Dels=0.0;FS=2.447;HaplotypeScore=0.0;MLEAC=1;MLEAF=0.5;MQ=41.01;MQ0=0;MQRankSum=0.0;QD=17.12;ReadPosRankSum=-1.22	GT:AD:DP:GQ:PL	0/1:7,8:15:99:285,0,233
chrX	701782	.	C	T	175.77	PASS	AC=1;AF=0.5;AN=2;BaseQRankSum=1.358;DP=30;Dels=0.0;FS=0.0;HaplotypeScore=0.0;MLEAC=1;MLEAF=0.5;MQ=42.0;MQ0=0;MQRankSum=0.136;QD=5.86;ReadPosRankSum=0.045	GT:AD:DP:GQ:PL	0/1:21,9:30:99:204,0,491
chrX	738027	.	G	T	553.77	PASS	AC=1;AF=0.5;AN=2;BaseQRankSum=-0.602;DP=35;Dels=0.0;FS=5.586;HaplotypeScore=0.0;MLEAC=1;MLEAF=0.5;MQ=42.0;MQ0=0;MQRankSum=0.921;QD=15.82;ReadPosRankSum=-0.071	GT:AD:DP:GQ:PL	0/1:13,22:35:99:582,0,391
chrX	741623	.	T	A	426.77	PASS	AC=1;AF=0.5;AN=2;BaseQRankSum=1.218;DP=29;Dels=0.0;FS=1.527;HaplotypeScore=0.0;MLEAC=1;MLEAF=0.5;MQ=41.27;MQ0=1;MQRankSum=0.345;QD=14.72;ReadPosRankSum=0.437	GT:AD:DP:GQ:PL	0/1:15,14:29:99:455,0,413
chrXI	5781	.	C	T	241.77	PASS	AC=1;AF=0.5;AN=2;BaseQRankSum=-0.122;DP=19;Dels=0.0;FS=1.829;HaplotypeScore=0.0;MLEAC=1;MLEAF=0.5;MQ=42.0;MQ0=0;MQRankSum=-0.449;QD=12.72;ReadPosRankSum=-0.041	GT:AD:DP:GQ:PL	0/1:10,9:19:99:270,0,317
chrXI	10050	.	A	G	439.77	PASS	AC=1;AF=0.5;AN=2;BaseQRankSum=0.179;DP=25;Dels=0.0;FS=3.949;HaplotypeScore=0.0;MLEAC=1;MLEAF=0.5;MQ=40.99;MQ0=1;MQRankSum=-2.564;QD=17.59;ReadPosRankSum=-0.954	GT:AD:DP:GQ:PL	0/1:9,16:25:99:468,0,302
chrXI	10354	.	C	T	261.77	PASS	AC=1;AF=0.5;AN=2;BaseQRankSum=-0.252;DP=29;Dels=0.0;FS=5.684;HaplotypeScore=0.0;MLEAC=1;MLEAF=0.5;MQ=42.0;MQ0=0;MQRankSum=-1.17;QD=9.03;ReadPosRankSum=-0.344	GT:AD:DP:GQ:PL	0/1:19,10:29:99:290,0,609
chrXI	11083	.	C	T	516.77	PASS	AC=1;AF=0.5;AN=2;BaseQRankSum=-0.056;DP=19;Dels=0.0;FS=2.35;HaplotypeScore=0.0;MLEAC=1;MLEAF=0.5;MQ=41.22;MQ0=0;MQRankSum=-1.398;QD=27.2;ReadPosRankSum=-0.056	GT:AD:DP:GQ:PL	0/1:3,16:19:66:545,0,66
chrXI	20441	.	G	A	365.77	PASS	AC=1;AF=0.5;AN=2;BaseQRankSum=0.424;DP=16;Dels=0.0;FS=0.0;HaplotypeScore=1.9997;MLEAC=1;MLEAF=0.5;MQ=40.98;MQ0=0;MQRankSum=-0.061;QD=22.86;ReadPosRankSum=-0.667	GT:AD:DP:GQ:PL	0/1:4,12:16:99:394,0,109
chrXI	77244	.	T	C	395.77	PASS	AC=1;AF=0.5;AN=2;BaseQRankSum=0.81;DP=20;Dels=0.0;FS=3.056;HaplotypeScore=0.0;MLEAC=1;MLEAF=0.5;MQ=42.0;MQ0=0;MQRankSum=1.504;QD=19.79;ReadPosRankSum=-0.81	GT:AD:DP:GQ:PL	0/1:8,12:20:99:424,0,259
chrXI	108611	.	G	A	338.77	PASS	AC=1;AF=0.5;AN=2;BaseQRankSum=-0.553;DP=17;Dels=0.0;FS=0.0;HaplotypeScore=0.0;MLEAC=1;MLEAF=0.5;MQ=42.0;MQ0=0;MQRankSum=-0.251;QD=19.93;ReadPosRankSum=-0.955	GT:AD:DP:GQ:PL	0/1:6,11:17:99:367,0,166
chrXI	112678	.	G	A	238.77	PASS	AC=1;AF=0.5;AN=2;BaseQRankSum=0.666;DP=18;Dels=0.0;FS=0.0;HaplotypeScore=0.0;MLEAC=1;MLEAF=0.5;MQ=42.0;MQ0=0;MQRankSum=1.644;QD=13.26;ReadPosRankSum=-0.489	GT:AD:DP:GQ:PL	0/1:10,8:18:99:267,0,314
chrXI	115761	.	G	A	130.77	PASS	AC=1;AF=0.5;AN=2;BaseQRankSum=-1.867;DP=14;Dels=0.0;FS=5.88;HaplotypeScore=0.0;MLEAC=1;MLEAF=0.5;MQ=42.0;MQ0=0;MQRankSum=0.133;QD=9.34;ReadPosRankSum=-1.467	GT:AD:DP:GQ:PL	0/1:9,5:14:99:159,0,332
chrXI	124521	.	G	A	289.77	PASS	AC=1;AF=0.5;AN=2;BaseQRankSum=1.209;DP=23;Dels=0.0;FS=0.0;HaplotypeScore=0.0;MLEAC=1;MLEAF=0.5;MQ=42.0;MQ0=0;MQRankSum=-1.085;QD=12.6;ReadPosRankSum=1.085	GT:AD:DP:GQ:PL	0/1:13,10:23:99:318,0,423
chrXI	124958	.	A	G	367.77	PASS	AC=1;AF=0.5;AN=2;BaseQRankSum=1.169;DP=25;Dels=0.0;FS=6.239;HaplotypeScore=0.9999;MLEAC=1;MLEAF=0.5;MQ=42.0;MQ0=0;MQRankSum=0.299;QD=14.71;ReadPosRankSum=-1.822	GT:AD:DP:GQ:PL	0/1:13,12:25:99:396,0,366
chrXI	126697	.	G	A	130.77	PASS	AC=1;AF=0.5;AN=2;BaseQRankSum=-0.696;DP=13;Dels=0.0;FS=3.123;HaplotypeScore=0.0;MLEAC=1;MLEAF=0.5;MQ=42.0;MQ0=0;MQRankSum=1.092;QD=10.06;ReadPosRankSum=-0.212	GT:AD:DP:GQ:PL	0/1:8,5:13:99:159,0,288
chrXI	133607	.	C	T	118.77	PASS	AC=1;AF=0.5;AN=2;BaseQRankSum=-0.453;DP=16;Dels=0.0;FS=2.933;HaplotypeScore=0.0;MLEAC=1;MLEAF=0.5;MQ=42.0;MQ0=0;MQRankSum=-0.906;QD=7.42;ReadPosRankSum=0.34	GT:AD:DP:GQ:PL	0/1:11,5:16:99:147,0,365
chrXI	155232	.	C	T	453.77	PASS	AC=1;AF=0.5;AN=2;BaseQRankSum=1.206;DP=31;Dels=0.0;FS=0.0;HaplotypeScore=0.0;MLEAC=1;MLEAF=0.5;MQ=42.0;MQ0=0;MQRankSum=0.534;QD=14.64;ReadPosRankSum=1.166	GT:AD:DP:GQ:PL	0/1:16,15:31:99:482,0,519
chrXI	170408	.	G	A	491.77	PASS	AC=1;AF=0.5;AN=2;BaseQRankSum=0.052;DP=34;Dels=0.0;FS=5.016;HaplotypeScore=0.0;MLEAC=1;MLEAF=0.5;MQ=42.0;MQ0=0;MQRankSum=-0.5;QD=14.46;ReadPosRankSum=-0.431	GT:AD:DP:GQ:PL	0/1:18,16:34:99:520,0,536
chrXI	171969	.	A	G	127.77	PASS	AC=1;AF=0.5;AN=2;BaseQRankSum=1.545;DP=13;Dels=0.0;FS=0.0;HaplotypeScore=0.0;MLEAC=1;MLEAF=0.5;MQ=42.0;MQ0=0;MQRankSum=0.817;QD=9.83;ReadPosRankSum=-0.533	GT:AD:DP:GQ:PL	0/1:8,5:13:99:156,0,229
chrXI	176290	.	G	A	129.77	PASS	AC=1;AF=0.5;AN=2;BaseQRankSum=1.164;DP=15;Dels=0.0;FS=2.158;HaplotypeScore=0.0;MLEAC=1;MLEAF=0.5;MQ=42.0;MQ0=0;MQRankSum=1.164;QD=8.65;ReadPosRankSum=0.306	GT:AD:DP:GQ:PL	0/1:10,5:15:99:158,0,304
chrXI	180363	.	T	C	266.77	PASS	AC=1;AF=0.5;AN=2;BaseQRankSum=-1.455;DP=26;Dels=0.0;FS=0.0;HaplotypeScore=0.0;MLEAC=1;MLEAF=0.5;MQ=42.0;MQ0=0;MQRankSum=1.186;QD=10.26;ReadPosRankSum=-0.108	GT:AD:DP:GQ:PL	0/1:17,9:26:99:295,0,525
chrXI	196209	.	C	A	101.77	PASS	AC=1;AF=0.5;AN=2;BaseQRankSum=-2.887;DP=17;Dels=0.0;FS=19.59;HaplotypeScore=6.2872;MLEAC=1;MLEAF=0.5;MQ=41.88;MQ0=0;MQRankSum=0.059;QD=5.99;ReadPosRankSum=1.12	GT:AD:DP:GQ:PL	0/1:6,11:17:99:130,0,185
chrXI	197937	.	G	A	318.78	PASS	AC=2;AF=1.0;AN=2;DP=9;Dels=0.0;FS=0.0;HaplotypeScore=0.0;MLEAC=2;MLEAF=1.0;MQ=42.0;MQ0=0;QD=30.39	GT:AD:DP:GQ:PL	1/1:0,9:9:27:347,27,0
chrXI	216842	.	G	A	370.77	PASS	AC=1;AF=0.5;AN=2;BaseQRankSum=1.693;DP=19;Dels=0.0;FS=1.808;HaplotypeScore=0.0;MLEAC=1;MLEAF=0.5;MQ=42.0;MQ0=0;MQRankSum=-0.124;QD=19.51;ReadPosRankSum=1.61	GT:AD:DP:GQ:PL	0/1:8,11:19:99:399,0,216
chrXI	225094	.	G	A	350.77	PASS	AC=1;AF=0.5;AN=2;BaseQRankSum=1.157;DP=26;Dels=0.0;FS=3.442;HaplotypeScore=0.0;MLEAC=1;MLEAF=0.5;MQ=41.85;MQ0=0;MQRankSum=0.026;QD=13.49;ReadPosRankSum=0.129	GT:AD:DP:GQ:PL	0/1:14,12:26:99:379,0,451
chrXI	225123	.	G	A	310.77	PASS	AC=1;AF=0.5;AN=2;BaseQRankSum=0.192;DP=25;Dels=0.0;FS=9.356;HaplotypeScore=0.0;MLEAC=1;MLEAF=0.5;MQ=41.84;MQ0=0;MQRankSum=-0.63;QD=12.43;ReadPosRankSum=0.082	GT:AD:DP:GQ:PL	0/1:14,11:25:99:339,0,429
chrXI	230494	.	G	A	372.77	PASS	AC=1;AF=0.5;AN=2;BaseQRankSum=0.234;DP=18;Dels=0.0;FS=0.0;HaplotypeScore=0.0;MLEAC=1;MLEAF=0.5;MQ=41.21;MQ0=0;MQRankSum=1.264;QD=20.71;ReadPosRankSum=-0.515	GT:AD:DP:GQ:PL	0/1:6,12:18:99:401,0,186
chrXI	230901	.	A	G	102.77	PASS	AC=1;AF=0.5;AN=2;BaseQRankSum=-1.568;DP=10;Dels=0.0;FS=11.181;HaplotypeScore=0.0;MLEAC=1;MLEAF=0.5;MQ=42.0;MQ0=0;MQRankSum=-1.447;QD=10.28;ReadPosRankSum=1.447	GT:AD:DP:GQ:PL	0/1:6,4:10:99:131,0,221
chrXI	230933	.	C	T	249.77	PASS	AC=1;AF=0.5;AN=2;BaseQRankSum=-1.096;DP=15;Dels=0.0;FS=2.447;HaplotypeScore=0.0;MLEAC=1;MLEAF=0.5;MQ=42.0;MQ0=0;MQRankSum=0.0;QD=16.65;ReadPosRankSum=-1.22	GT:AD:DP:GQ:PL	0/1:7,8:15:99:278,0,212
chrXI	242495	.	A	G	192.77	PASS	AC=1;AF=0.5;AN=2;BaseQRankSum=0.214;DP=24;Dels=0.0;FS=0.0;HaplotypeScore=0.0;MLEAC=1;MLEAF=0.5;MQ=42.0;MQ0=0;MQRankSum=0.276;QD=8.03;ReadPosRankSum=1.5	GT:AD:DP:GQ:PL	0/1:16,8:24:99:221,0,535
chrXI	243181	.	G	A	101.77	PASS	AC=1;AF=0.5;AN=2;BaseQRankSum=1.239;DP=12;Dels=0.0;FS=2.398;HaplotypeScore=0.0;MLEAC=1;MLEAF=0.5;MQ=42.0;MQ0=0;MQRankSum=-1.134;QD=8.48;ReadPosRankSum=-0.6	GT:AD:DP:GQ:PL	0/1:8,4:12:99:130,0,274
chrXI	244354	.	C	T	280.77	PASS	AC=1;AF=0.5;AN=2;BaseQRankSum=-1.021;DP=19;Dels=0.0;FS=0.0;HaplotypeScore=0.0;MLEAC=1;MLEAF=0.5;MQ=42.0;MQ0=0;MQRankSum=-0.531;QD=14.78;ReadPosRankSum=1.837	GT:AD:DP:GQ:PL	0/1:10,9:19:99:309,0,323
chrXI	244806	.	C	T	135.77	PASS	AC=1;AF=0.5;AN=2;BaseQRankSum=-0.271;DP=16;Dels=0.0;FS=0.0;HaplotypeScore=0.0;MLEAC=1;MLEAF=0.5;MQ=42.0;MQ0=0;MQRankSum=1.03;QD=8.49;ReadPosRankSum=-1.573	GT:AD:DP:GQ:PL	0/1:10,6:16:99:164,0,329
chrXI	252753	.	G	A	219.77	PASS	AC=1;AF=0.5;AN=2;BaseQRankSum=-0.533;DP=13;Dels=0.0;FS=0.0;HaplotypeScore=0.0;MLEAC=1;MLEAF=0.5;MQ=42.0;MQ0=0;MQRankSum=-0.271;QD=16.91;ReadPosRankSum=0.696	GT:AD:DP:GQ:PL	0/1:5,8:13:99:248,0,171
chrXI	254729	.	C	T	250.77	PASS	AC=1;AF=0.5;AN=2;BaseQRankSum=0.053;DP=16;Dels=0.0;FS=4.393;HaplotypeScore=0.0;MLEAC=1;MLEAF=0.5;MQ=42.0;MQ0=0;MQRankSum=0.683;QD=15.67;ReadPosRankSum=0.998	GT:AD:DP:GQ:PL	0/1:8,8:16:99:279,0,277
chrXI	264805	.	G	A	382.77	PASS	AC=1;AF=0.5;AN=2;BaseQRankSum=-0.561;DP=30;Dels=0.0;FS=5.71;HaplotypeScore=2.9841;MLEAC=1;MLEAF=0.5;MQ=41.53;MQ0=0;MQRankSum=1.434;QD=12.76;ReadPosRankSum=-0.062	GT:AD:DP:GQ:PL	0/1:16,14:30:99:411,0,490
chrXI	267007	.	A	G	157.77	PASS	AC=1;AF=0.5;AN=2;BaseQRankSum=0.365;DP=10;Dels=0.0;FS=0.0;HaplotypeScore=0.0;MLEAC=1;MLEAF=0.5;MQ=42.0;MQ0=0;MQRankSum=0.365;QD=15.78;ReadPosRankSum=0.633	GT:AD:DP:GQ:PL	0/1:4,6:10:99:186,0,104
chrXI	268032	.	G	A	433.77	PASS	AC=2;AF=1.0;AN=2;DP=11;Dels=0.0;FS=0.0;HaplotypeScore=0.0;MLEAC=2;MLEAF=1.0;MQ=42.0;MQ0=0;QD=33.84	GT:AD:DP:GQ:PL	1/1:0,11:11:33:462,33,0
chrXI	270865	.	G	A	277.77	PASS	AC=1;AF=0.5;AN=2;BaseQRankSum=-0.22;DP=23;Dels=0.0;FS=0.0;HaplotypeScore=0.0;MLEAC=1;MLEAF=0.5;MQ=42.0;MQ0=0;MQRankSum=-0.22;QD=12.08;ReadPosRankSum=0.094	GT:AD:DP:GQ:PL	0/1:14,9:23:99:306,0,468
chrXI	271572	.	T	C	243.77	PASS	AC=1;AF=0.5;AN=2;BaseQRankSum=0.423;DP=16;Dels=0.0;FS=2.115;HaplotypeScore=0.0;MLEAC=1;MLEAF=0.5;MQ=41.76;MQ0=0;MQRankSum=-1.376;QD=15.24;ReadPosRankSum=-0.741	GT:AD:DP:GQ:PL	0/1:7,9:16:99:272,0,198
chrXI	272573	.	G	A	282.77	PASS	AC=1;AF=0.5;AN=2;BaseQRankSum=-0.939;DP=19;Dels=0.0;FS=1.829;HaplotypeScore=0.0;MLEAC=1;MLEAF=0.5;MQ=41.79;MQ0=0;MQRankSum=-1.347;QD=14.88;ReadPosRankSum=-0.041	GT:AD:DP:GQ:PL	0/1:9,10:19:99:311,0,313
chrXI	276689	.	C	T	656.77	PASS	AC=1;AF=0.5;AN=2;BaseQRankSum=-0.329;DP=38;Dels=0.0;FS=2.932;HaplotypeScore=0.0;MLEAC=1;MLEAF=0.5;MQ=42.0;MQ0=0;MQRankSum=-0.269;QD=17.28;ReadPosRankSum=-0.209	GT:AD:DP:GQ:PL	0/1:15,23:38:99:685,0,410
chrXI	278390	.	C	T	140.77	PASS	AC=1;AF=0.5;AN=2;BaseQRankSum=0.467;DP=12;Dels=0.0;FS=0.0;HaplotypeScore=0.0;MLEAC=1;MLEAF=0.5;MQ=42.0;MQ0=0;MQRankSum=0.259;QD=11.73;ReadPosRankSum=0.259	GT:AD:DP:GQ:PL	0/1:6,6:12:99:169,0,200
chrXI	284536	.	T	A	314.77	PASS	AC=1;AF=0.5;AN=2;BaseQRankSum=-1.087;DP=18;Dels=0.0;FS=26.107;HaplotypeScore=1.9995;MLEAC=1;MLEAF=0.5;MQ=42.0;MQ0=0;MQRankSum=-0.181;QD=17.49;ReadPosRankSum=1.359	GT:AD:DP:GQ:PL	0/1:7,11:18:99:343,0,169
chrXI	296368	.	C	T	171.77	PASS	AC=1;AF=0.5;AN=2;BaseQRankSum=0.127;DP=19;Dels=0.0;FS=8.903;HaplotypeScore=0.0;MLEAC=1;MLEAF=0.5;MQ=42.0;MQ0=0;MQRankSum=-1.31;QD=9.04;ReadPosRankSum=-0.211	GT:AD:DP:GQ:PL	0/1:12,7:19:99:200,0,403
chrXI	309945	.	G	A	220.77	PASS	AC=1;AF=0.5;AN=2;BaseQRankSum=-0.978;DP=13;Dels=0.0;FS=0.0;HaplotypeScore=0.0;MLEAC=1;MLEAF=0.5;MQ=42.0;MQ0=0;MQRankSum=-1.67;QD=16.98;ReadPosRankSum=0.437	GT:AD:DP:GQ:PL	0/1:5,8:13:99:249,0,170
chrXI	338808	.	G	A	543.77	PASS	AC=1;AF=0.5;AN=2;BaseQRankSum=0.559;DP=23;Dels=0.0;FS=0.0;HaplotypeScore=0.0;MLEAC=1;MLEAF=0.5;MQ=42.0;MQ0=0;MQRankSum=0.112;QD=23.64;ReadPosRankSum=-0.186	GT:AD:DP:GQ:PL	0/1:5,18:23:99:572,0,149
chrXI	343488	.	G	A	440.77	PASS	AC=1;AF=0.5;AN=2;BaseQRankSum=0.79;DP=24;Dels=0.0;FS=6.779;HaplotypeScore=0.0;MLEAC=1;MLEAF=0.5;MQ=41.38;MQ0=0;MQRankSum=-0.029;QD=18.37;ReadPosRankSum=1.2	GT:AD:DP:GQ:PL	0/1:10,14:24:99:469,0,327
chrXI	344688	.	G	A	317.77	PASS	AC=1;AF=0.5;AN=2;BaseQRankSum=-0.528;DP=21;Dels=0.0;FS=7.384;HaplotypeScore=0.0;MLEAC=1;MLEAF=0.5;MQ=42.0;MQ0=0;MQRankSum=-0.246;QD=15.13;ReadPosRankSum=0.176	GT:AD:DP:GQ:PL	0/1:11,10:21:99:346,0,346
chrXI	345543	.	G	A	209.77	PASS	AC=1;AF=0.5;AN=2;BaseQRankSum=-2.431;DP=15;Dels=0.0;FS=6.99;HaplotypeScore=0.0;MLEAC=1;MLEAF=0.5;MQ=42.0;MQ0=0;MQRankSum=0.872;QD=13.98;ReadPosRankSum=2.289	GT:AD:DP:GQ:PL	0/1:7,8:15:99:238,0,234
chrXI	347953	.	C	T	153.77	PASS	AC=1;AF=0.5;AN=2;BaseQRankSum=0.705;DP=16;Dels=0.0;FS=5.193;HaplotypeScore=0.0;MLEAC=1;MLEAF=0.5;MQ=41.07;MQ0=0;MQRankSum=0.488;QD=9.61;ReadPosRankSum=1.79	GT:AD:DP:GQ:PL	0/1:10,6:16:99:182,0,351
chrXI	348100	.	G	A	363.77	PASS	AC=1;AF=0.5;AN=2;BaseQRankSum=0.253;DP=28;Dels=0.0;FS=5.904;HaplotypeScore=0.0;MLEAC=1;MLEAF=0.5;MQ=41.47;MQ0=0;MQRankSum=0.161;QD=12.99;ReadPosRankSum=-0.161	GT:AD:DP:GQ:PL	0/1:14,14:28:99:392,0,489
chrXI	349735	.	G	A	219.77	PASS	AC=1;AF=0.5;AN=2;BaseQRankSum=0.811;DP=13;Dels=0.0;FS=0.0;HaplotypeScore=0.0;MLEAC=1;MLEAF=0.5;MQ=42.0;MQ0=0;MQRankSum=-0.555;QD=16.91;ReadPosRankSum=1.2	GT:AD:DP:GQ:PL	0/1:6,7:13:99:248,0,202
chrXI	361143	.	C	T	166.77	PASS	AC=1;AF=0.5;AN=2;BaseQRankSum=-1.186;DP=11;Dels=0.0;FS=3.424;HaplotypeScore=0.0;MLEAC=1;MLEAF=0.5;MQ=42.0;MQ0=0;MQRankSum=-2.359;QD=15.16;ReadPosRankSum=-0.387	GT:AD:DP:GQ:PL	0/1:5,6:11:99:195,0,178
chrXI	363116	.	G	A	328.77	PASS	AC=1;AF=0.5;AN=2;BaseQRankSum=0.765;DP=27;Dels=0.0;FS=0.0;HaplotypeScore=0.0;MLEAC=1;MLEAF=0.5;MQ=41.93;MQ0=0;MQRankSum=0.913;QD=12.18;ReadPosRankSum=1.209	GT:AD:DP:GQ:PL	0/1:16,11:27:99:357,0,511
chrXI	366998	.	G	A	183.77	PASS	AC=1;AF=0.5;AN=2;BaseQRankSum=1.093;DP=13;Dels=0.0;FS=2.276;HaplotypeScore=0.0;MLEAC=1;MLEAF=0.5;MQ=42.0;MQ0=0;MQRankSum=0.811;QD=14.14;ReadPosRankSum=0.101	GT:AD:DP:GQ:PL	0/1:7,6:13:99:212,0,214
chrXI	368200	.	C	T	406.77	PASS	AC=1;AF=0.5;AN=2;BaseQRankSum=0.803;DP=19;Dels=0.0;FS=1.83;HaplotypeScore=0.0;MLEAC=1;MLEAF=0.5;MQ=42.0;MQ0=0;MQRankSum=-0.211;QD=21.41;ReadPosRankSum=0.465	GT:AD:DP:GQ:PL	0/1:7,12:19:99:435,0,189
chrXI	368393	.	A	G	599.77	PASS	AC=1;AF=0.5;AN=2;BaseQRankSum=0.938;DP=25;Dels=0.0;FS=4.409;HaplotypeScore=0.0;MLEAC=1;MLEAF=0.5;MQ=42.0;MQ0=0;MQRankSum=-1.725;QD=23.99;ReadPosRankSum=0.091	GT:AD:DP:GQ:PL	0/1:7,18:25:99:628,0,211
chrXI	369270	.	C	T	281.77	PASS	AC=1;AF=0.5;AN=2;BaseQRankSum=-0.694;DP=19;Dels=0.0;FS=0.0;HaplotypeScore=0.0;MLEAC=1;MLEAF=0.5;MQ=42.0;MQ0=0;MQRankSum=-0.939;QD=14.83;ReadPosRankSum=-1.184	GT:AD:DP:GQ:PL	0/1:10,9:19:99:310,0,340
chrXI	371030	.	C	T	331.77	PASS	AC=1;AF=0.5;AN=2;BaseQRankSum=-0.628;DP=30;Dels=0.0;FS=0.0;HaplotypeScore=0.0;MLEAC=1;MLEAF=0.5;MQ=41.53;MQ0=0;MQRankSum=-0.419;QD=11.06;ReadPosRankSum=-0.167	GT:AD:DP:GQ:PL	0/1:17,13:30:99:360,0,583
chrXI	372405	.	G	A	428.77	PASS	AC=1;AF=0.5;AN=2;BaseQRankSum=-0.739;DP=25;Dels=0.0;FS=1.697;HaplotypeScore=0.0;MLEAC=1;MLEAF=0.5;MQ=41.43;MQ0=0;MQRankSum=0.246;QD=17.15;ReadPosRankSum=-2.491	GT:AD:DP:GQ:PL	0/1:11,14:25:99:457,0,325
chrXI	377775	.	A	G	330.77	PASS	AC=1;AF=0.5;AN=2;BaseQRankSum=0.087;DP=24;Dels=0.0;FS=0.0;HaplotypeScore=0.0;MLEAC=1;MLEAF=0.5;MQ=42.0;MQ0=0;MQRankSum=0.087;QD=13.78;ReadPosRankSum=1.819	GT:AD:DP:GQ:PL	0/1:12,12:24:99:359,0,364
chrXI	380865	.	A	T	107.77	PASS	AC=1;AF=0.5;AN=2;BaseQRankSum=1.769;DP=11;Dels=0.0;FS=3.09;HaplotypeScore=0.9999;MLEAC=1;MLEAF=0.5;MQ=42.0;MQ0=0;MQRankSum=-0.896;QD=9.8;ReadPosRankSum=1.663	GT:AD:DP:GQ:PL	0/1:7,4:11:99:136,0,228
chrXI	380958	.	C	T	235.77	PASS	AC=1;AF=0.5;AN=2;BaseQRankSum=0.231;DP=13;Dels=0.0;FS=11.553;HaplotypeScore=0.0;MLEAC=1;MLEAF=0.5;MQ=41.7;MQ0=0;MQRankSum=-1.312;QD=18.14;ReadPosRankSum=0.077	GT:AD:DP:GQ:PL	0/1:4,9:13:99:264,0,133
chrXI	388795	.	A	G	301.77	PASS	AC=1;AF=0.5;AN=2;BaseQRankSum=-1.699;DP=16;Dels=0.0;FS=0.0;HaplotypeScore=0.0;MLEAC=1;MLEAF=0.5;MQ=42.0;MQ0=0;MQRankSum=0.113;QD=18.86;ReadPosRankSum=0.453	GT:AD:DP:GQ:PL	0/1:5,11:16:99:330,0,166
chrXI	402957	.	T	A	152.77	PASS	AC=1;AF=0.5;AN=2;BaseQRankSum=1.435;DP=23;Dels=0.0;FS=17.194;HaplotypeScore=0.0;MLEAC=1;MLEAF=0.5;MQ=41.83;MQ0=0;MQRankSum=-2.135;QD=6.64;ReadPosRankSum=-3.326	GT:AD:DP:GQ:PL	0/1:17,6:23:99:181,0,603
chrXI	402958	.	C	G	152.77	PASS	AC=1;AF=0.5;AN=2;BaseQRankSum=2.415;DP=23;Dels=0.0;FS=17.194;HaplotypeScore=0.0;MLEAC=1;MLEAF=0.5;MQ=41.83;MQ0=0;MQRankSum=-1.225;QD=6.64;ReadPosRankSum=-3.536	GT:AD:DP:GQ:PL	0/1:17,6:23:99:181,0,620
chrXI	404511	.	G	A	285.77	PASS	AC=1;AF=0.5;AN=2;BaseQRankSum=0.122;DP=19;Dels=0.0;FS=4.561;HaplotypeScore=0.0;MLEAC=1;MLEAF=0.5;MQ=42.0;MQ0=0;MQRankSum=0.286;QD=15.04;ReadPosRankSum=0.204	GT:AD:DP:GQ:PL	0/1:9,10:19:99:314,0,281
chrXI	410405	.	C	T	418.77	PASS	AC=1;AF=0.5;AN=2;BaseQRankSum=1.273;DP=16;Dels=0.0;FS=2.187;HaplotypeScore=0.0;MLEAC=1;MLEAF=0.5;MQ=42.0;MQ0=0;MQRankSum=-1.516;QD=26.17;ReadPosRankSum=1.031	GT:AD:DP:GQ:PL	0/1:4,12:16:99:447,0,111
chrXI	425003	.	T	C	197.77	PASS	AC=1;AF=0.5;AN=2;BaseQRankSum=-0.272;DP=18;Dels=0.0;FS=1.958;HaplotypeScore=0.0;MLEAC=1;MLEAF=0.5;MQ=42.0;MQ0=0;MQRankSum=0.272;QD=10.99;ReadPosRankSum=0.815	GT:AD:DP:GQ:PL	0/1:11,7:18:99:226,0,354
chrXI	435728	.	C	T	254.77	PASS	AC=1;AF=0.5;AN=2;BaseQRankSum=0.556;DP=15;Dels=0.0;FS=0.0;HaplotypeScore=0.0;MLEAC=1;MLEAF=0.5;MQ=42.0;MQ0=0;MQRankSum=-0.428;QD=16.98;ReadPosRankSum=1.448	GT:AD:DP:GQ:PL	0/1:7,8:15:99:283,0,164
chrXI	450517	.	C	T	168.77	PASS	AC=1;AF=0.5;AN=2;BaseQRankSum=-1.356;DP=16;Dels=0.0;FS=14.564;HaplotypeScore=0.0;MLEAC=1;MLEAF=0.5;MQ=42.0;MQ0=0;MQRankSum=-0.597;QD=10.55;ReadPosRankSum=-1.247	GT:AD:DP:GQ:PL	0/1:10,6:16:99:197,0,296
chrXI	457733	.	A	G	449.77	PASS	AC=1;AF=0.5;AN=2;BaseQRankSum=2.798;DP=21;Dels=0.0;FS=0.0;HaplotypeScore=0.0;MLEAC=1;MLEAF=0.5;MQ=41.29;MQ0=0;MQRankSum=-0.783;QD=21.42;ReadPosRankSum=0.709	GT:AD:DP:GQ:PL	0/1:7,14:21:99:478,0,150
chrXI	472748	.	G	A	437.77	PASS	AC=1;AF=0.5;AN=2;BaseQRankSum=-0.986;DP=26;Dels=0.0;FS=0.0;HaplotypeScore=0.0;MLEAC=1;MLEAF=0.5;MQ=42.0;MQ0=0;MQRankSum=-0.208;QD=16.84;ReadPosRankSum=-1.038	GT:AD:DP:GQ:PL	0/1:11,15:26:99:466,0,383
chrXI	476262	.	G	A	463.77	PASS	AC=1;AF=0.5;AN=2;BaseQRankSum=-0.743;DP=29;Dels=0.0;FS=8.921;HaplotypeScore=0.0;MLEAC=1;MLEAF=0.5;MQ=42.0;MQ0=0;MQRankSum=-0.887;QD=15.99;ReadPosRankSum=-0.408	GT:AD:DP:GQ:PL	0/1:10,18:28:99:492,0,314
chrXI	476281	.	C	T	336.77	PASS	AC=1;AF=0.5;AN=2;BaseQRankSum=-1.774;DP=26;Dels=0.0;FS=0.0;HaplotypeScore=0.0;MLEAC=1;MLEAF=0.5;MQ=42.0;MQ0=0;MQRankSum=-1.003;QD=12.95;ReadPosRankSum=-2.597	GT:AD:DP:GQ:PL	0/1:14,12:26:99:365,0,447
chrXI	493810	.	G	A	210.77	PASS	AC=1;AF=0.5;AN=2;BaseQRankSum=-0.489;DP=18;Dels=0.0;FS=1.778;HaplotypeScore=0.0;MLEAC=1;MLEAF=0.5;MQ=42.0;MQ0=0;MQRankSum=-1.288;QD=11.71;ReadPosRankSum=-0.489	GT:AD:DP:GQ:PL	0/1:10,8:18:99:239,0,323
chrXI	498157	.	C	T	380.77	PASS	AC=2;AF=1.0;AN=2;DP=10;Dels=0.0;FS=0.0;HaplotypeScore=0.0;MLEAC=2;MLEAF=1.0;MQ=42.0;MQ0=0;QD=26.91	GT:AD:DP:GQ:PL	1/1:0,10:10:30:409,30,0
chrXI	499511	.	G	A	329.77	PASS	AC=1;AF=0.5;AN=2;BaseQRankSum=0.408;DP=25;Dels=0.0;FS=1.641;HaplotypeScore=0.0;MLEAC=1;MLEAF=0.5;MQ=41.92;MQ0=0;MQRankSum=-0.245;QD=13.19;ReadPosRankSum=0.517	GT:AD:DP:GQ:PL	0/1:13,12:25:99:358,0,399
chrXI	506081	.	C	T	610.77	PASS	AC=1;AF=0.5;AN=2;BaseQRankSum=1.459;DP=42;Dels=0.0;FS=4.675;HaplotypeScore=0.0;MLEAC=1;MLEAF=0.5;MQ=42.0;MQ0=0;MQRankSum=0.377;QD=14.54;ReadPosRankSum=-0.277	GT:AD:DP:GQ:PL	0/1:21,21:42:99:639,0,604
chrXI	525587	.	C	T	109.77	PASS	AC=1;AF=0.5;AN=2;BaseQRankSum=0.533;DP=13;Dels=0.0;FS=0.0;HaplotypeScore=0.0;MLEAC=1;MLEAF=0.5;MQ=42.0;MQ0=0;MQRankSum=0.533;QD=8.44;ReadPosRankSum=0.696	GT:AD:DP:GQ:PL	0/1:8,5:13:99:138,0,258
chrXI	541285	.	G	A	456.77	PASS	AC=1;AF=0.5;AN=2;BaseQRankSum=0.35;DP=21;Dels=0.0;FS=4.738;HaplotypeScore=0.0;MLEAC=1;MLEAF=0.5;MQ=42.0;MQ0=0;MQRankSum=-1.596;QD=21.75;ReadPosRankSum=0.039	GT:AD:DP:GQ:PL	0/1:6,15:21:99:485,0,193
chrXI	543210	.	G	A	262.77	PASS	AC=1;AF=0.5;AN=2;BaseQRankSum=-0.289;DP=12;Dels=0.0;FS=0.0;HaplotypeScore=0.0;MLEAC=1;MLEAF=0.5;MQ=42.0;MQ0=0;MQRankSum=1.134;QD=21.9;ReadPosRankSum=-1.239	GT:AD:DP:GQ:PL	0/1:4,8:12:96:291,0,96
chrXI	548540	.	G	A	211.77	PASS	AC=1;AF=0.5;AN=2;BaseQRankSum=-0.78;DP=14;Dels=0.0;FS=2.276;HaplotypeScore=0.0;MLEAC=1;MLEAF=0.5;MQ=42.0;MQ0=0;MQRankSum=-0.299;QD=15.13;ReadPosRankSum=-0.201	GT:AD:DP:GQ:PL	0/1:7,7:14:99:240,0,201
chrXI	558661	.	A	G	167.77	PASS	AC=1;AF=0.5;AN=2;BaseQRankSum=-0.323;DP=14;Dels=0.0;FS=2.276;HaplotypeScore=0.0;MLEAC=1;MLEAF=0.5;MQ=41.86;MQ0=0;MQRankSum=-1.356;QD=11.98;ReadPosRankSum=1.226	GT:AD:DP:GQ:PL	0/1:8,6:14:99:196,0,278
chrXI	565057	.	C	T	287.77	PASS	AC=1;AF=0.5;AN=2;BaseQRankSum=1.021;DP=19;Dels=0.0;FS=1.871;HaplotypeScore=0.0;MLEAC=1;MLEAF=0.5;MQ=42.0;MQ0=0;MQRankSum=-1.511;QD=15.15;ReadPosRankSum=1.429	GT:AD:DP:GQ:PL	0/1:10,9:19:99:316,0,309
chrXI	567791	.	G	A	130.77	PASS	AC=1;AF=0.5;AN=2;BaseQRankSum=-0.817;DP=13;Dels=0.0;FS=0.0;HaplotypeScore=0.0;MLEAC=1;MLEAF=0.5;MQ=42.0;MQ0=0;MQRankSum=-0.212;QD=10.06;ReadPosRankSum=0.0	GT:AD:DP:GQ:PL	0/1:8,5:13:99:159,0,287
chrXI	568170	.	G	A	290.77	PASS	AC=1;AF=0.5;AN=2;BaseQRankSum=-1.157;DP=13;Dels=0.0;FS=3.041;HaplotypeScore=0.0;MLEAC=1;MLEAF=0.5;MQ=42.0;MQ0=0;MQRankSum=0.694;QD=22.37;ReadPosRankSum=0.231	GT:AD:DP:GQ:PL	0/1:4,9:13:99:319,0,125
chrXI	576821	.	G	A	164.77	PASS	AC=1;AF=0.5;AN=2;BaseQRankSum=1.545;DP=18;Dels=0.0;FS=5.715;HaplotypeScore=0.0;MLEAC=1;MLEAF=0.5;MQ=42.0;MQ0=0;MQRankSum=0.609;QD=9.15;ReadPosRankSum=0.328	GT:AD:DP:GQ:PL	0/1:12,6:18:99:193,0,432
chrXI	578451	.	T	C	354.77	PASS	AC=1;AF=0.5;AN=2;BaseQRankSum=-1.171;DP=18;Dels=0.0;FS=0.0;HaplotypeScore=0.734;MLEAC=1;MLEAF=0.5;MQ=42.0;MQ0=0;MQRankSum=-0.328;QD=19.71;ReadPosRankSum=-0.609	GT:AD:DP:GQ:PL	0/1:6,12:18:99:383,0,194
chrXI	580993	.	C	T	280.77	PASS	AC=1;AF=0.5;AN=2;BaseQRankSum=0.337;DP=17;Dels=0.0;FS=5.315;HaplotypeScore=0.0;MLEAC=1;MLEAF=0.5;MQ=42.0;MQ0=0;MQRankSum=-0.144;QD=16.52;ReadPosRankSum=-0.048	GT:AD:DP:GQ:PL	0/1:8,9:17:99:309,0,196
chrXI	583770	.	G	A	131.77	PASS	AC=1;AF=0.5;AN=2;BaseQRankSum=-0.047;DP=18;Dels=0.0;FS=2.029;HaplotypeScore=0.0;MLEAC=1;MLEAF=0.5;MQ=42.0;MQ0=0;MQRankSum=0.702;QD=7.32;ReadPosRankSum=0.047	GT:AD:DP:GQ:PL	0/1:12,6:18:99:160,0,448
chrXI	584018	.	G	A	260.77	PASS	AC=1;AF=0.5;AN=2;BaseQRankSum=-0.106;DP=16;Dels=0.0;FS=0.0;HaplotypeScore=0.0;MLEAC=1;MLEAF=0.5;MQ=41.76;MQ0=0;MQRankSum=-0.318;QD=16.3;ReadPosRankSum=-0.741	GT:AD:DP:GQ:PL	0/1:7,9:16:99:289,0,196
chrXI	584636	.	G	A	311.77	PASS	AC=1;AF=0.5;AN=2;BaseQRankSum=0.277;DP=23;Dels=0.0;FS=6.701;HaplotypeScore=0.0;MLEAC=1;MLEAF=0.5;MQ=42.0;MQ0=0;MQRankSum=-0.215;QD=13.56;ReadPosRankSum=1.323	GT:AD:DP:GQ:PL	0/1:12,11:23:99:340,0,353
chrXI	588675	.	G	A	345.77	PASS	AC=1;AF=0.5;AN=2;BaseQRankSum=1.101;DP=24;Dels=0.0;FS=1.706;HaplotypeScore=0.0;MLEAC=1;MLEAF=0.5;MQ=42.0;MQ0=0;MQRankSum=0.811;QD=14.41;ReadPosRankSum=-1.448	GT:AD:DP:GQ:PL	0/1:13,11:24:99:374,0,414
chrXI	589154	.	C	T	187.77	PASS	AC=1;AF=0.5;AN=2;BaseQRankSum=1.749;DP=11;Dels=0.0;FS=0.0;HaplotypeScore=0.0;MLEAC=1;MLEAF=0.5;MQ=42.0;MQ0=0;MQRankSum=0.825;QD=17.07;ReadPosRankSum=1.532	GT:AD:DP:GQ:PL	0/1:5,6:11:99:216,0,168
chrXI	589718	.	G	A	282.77	PASS	AC=1;AF=0.5;AN=2;BaseQRankSum=-1.457;DP=17;Dels=0.0;FS=0.0;HaplotypeScore=0.0;MLEAC=1;MLEAF=0.5;MQ=42.0;MQ0=0;MQRankSum=-0.352;QD=16.63;ReadPosRankSum=0.553	GT:AD:DP:GQ:PL	0/1:6,11:17:99:311,0,199
chrXI	607041	.	G	A	260.77	PASS	AC=1;AF=0.5;AN=2;BaseQRankSum=0.54;DP=13;Dels=0.0;FS=2.522;HaplotypeScore=0.0;MLEAC=1;MLEAF=0.5;MQ=42.0;MQ0=0;MQRankSum=0.694;QD=20.06;ReadPosRankSum=-0.077	GT:AD:DP:GQ:PL	0/1:4,9:13:88:289,0,88
chrXI	613811	.	G	A	550.77	PASS	AC=2;AF=1.0;AN=2;DP=16;Dels=0.0;FS=0.0;HaplotypeScore=0.0;MLEAC=2;MLEAF=1.0;MQ=40.16;MQ0=0;QD=34.42	GT:AD:DP:GQ:PL	1/1:0,16:16:45:579,45,0
chrXI	621609	.	G	A	137.77	PASS	AC=1;AF=0.5;AN=2;BaseQRankSum=-2.047;DP=12;Dels=0.0;FS=0.0;HaplotypeScore=0.0;MLEAC=1;MLEAF=0.5;MQ=40.28;MQ0=0;MQRankSum=1.378;QD=11.48;ReadPosRankSum=-1.718	GT:AD:DP:GQ:PL	0/1:6,6:12:99:166,0,213
chrXI	623093	.	T	C	222.77	PASS	AC=1;AF=0.5;AN=2;BaseQRankSum=0.978;DP=13;Dels=0.0;FS=0.0;HaplotypeScore=0.0;MLEAC=1;MLEAF=0.5;MQ=41.7;MQ0=0;MQRankSum=-1.381;QD=17.14;ReadPosRankSum=-0.212	GT:AD:DP:GQ:PL	0/1:5,8:13:99:251,0,164
chrXI	634531	.	G	A	254.77	PASS	AC=1;AF=0.5;AN=2;BaseQRankSum=-0.715;DP=14;Dels=0.0;FS=2.688;HaplotypeScore=0.0;MLEAC=1;MLEAF=0.5;MQ=42.0;MQ0=0;MQRankSum=2.797;QD=18.2;ReadPosRankSum=0.225	GT:AD:DP:GQ:PL	0/1:6,8:14:99:283,0,204
chrXI	636349	.	G	A	179.77	PASS	AC=1;AF=0.5;AN=2;BaseQRankSum=-1.523;DP=16;Dels=0.0;FS=0.0;HaplotypeScore=0.8321;MLEAC=1;MLEAF=0.5;MQ=41.88;MQ0=0;MQRankSum=0.158;QD=11.24;ReadPosRankSum=0.683	GT:AD:DP:GQ:PL	0/1:8,8:16:99:208,0,288
chrXI	639837	.	A	G	268.77	PASS	AC=1;AF=0.5;AN=2;BaseQRankSum=-0.648;DP=15;Dels=0.0;FS=2.059;HaplotypeScore=0.0;MLEAC=1;MLEAF=0.5;MQ=42.0;MQ0=0;MQRankSum=-0.884;QD=17.92;ReadPosRankSum=0.766	GT:AD:DP:GQ:PL	0/1:6,9:15:99:297,0,171
chrXI	645116	.	G	A	211.77	PASS	AC=1;AF=0.5;AN=2;BaseQRankSum=0.068;DP=14;Dels=0.0;FS=8.024;HaplotypeScore=0.0;MLEAC=1;MLEAF=0.5;MQ=42.0;MQ0=0;MQRankSum=-0.299;QD=15.13;ReadPosRankSum=-0.78	GT:AD:DP:GQ:PL	0/1:7,7:14:99:240,0,243
chrXI	657178	.	C	T	415.77	PASS	AC=1;AF=0.5;AN=2;BaseQRankSum=0.609;DP=18;Dels=0.0;FS=4.634;HaplotypeScore=0.0;MLEAC=1;MLEAF=0.5;MQ=42.0;MQ0=0;MQRankSum=0.421;QD=23.1;ReadPosRankSum=-0.421	GT:AD:DP:GQ:PL	0/1:6,12:18:99:444,0,195
chrXI	658985	.	A	G	542.77	PASS	AC=1;AF=0.5;AN=2;BaseQRankSum=0.349;DP=39;Dels=0.0;FS=1.289;HaplotypeScore=0.0;MLEAC=1;MLEAF=0.5;MQ=40.91;MQ0=2;MQRankSum=-0.349;QD=13.92;ReadPosRankSum=-1.231	GT:AD:DP:GQ:PL	0/1:19,20:39:99:571,0,602
chrXI	665442	.	C	T	367.77	PASS	AC=1;AF=0.5;AN=2;BaseQRankSum=0.124;DP=33;Dels=0.0;FS=1.485;HaplotypeScore=0.0;MLEAC=1;MLEAF=0.5;MQ=40.05;MQ0=3;MQRankSum=-0.664;QD=11.14;ReadPosRankSum=0.622	GT:AD:DP:GQ:PL	0/1:17,16:33:99:396,0,464
chrXII	17230	.	C	T	250.77	PASS	AC=1;AF=0.5;AN=2;BaseQRankSum=-0.625;DP=17;Dels=0.0;FS=2.077;HaplotypeScore=0.0;MLEAC=1;MLEAF=0.5;MQ=42.0;MQ0=0;MQRankSum=-0.048;QD=14.75;ReadPosRankSum=-1.203	GT:AD:DP:GQ:PL	0/1:9,8:17:99:279,0,327
chrXII	25031	.	C	T	319.77	PASS	AC=1;AF=0.5;AN=2;BaseQRankSum=0.507;DP=28;Dels=0.0;FS=3.372;HaplotypeScore=1.7335;MLEAC=1;MLEAF=0.5;MQ=42.0;MQ0=0;MQRankSum=-1.428;QD=11.42;ReadPosRankSum=1.013	GT:AD:DP:GQ:PL	0/1:15,13:28:99:348,0,483
chrXII	25176	.	G	A	497.77	PASS	AC=1;AF=0.5;AN=2;BaseQRankSum=-0.773;DP=32;Dels=0.0;FS=0.0;HaplotypeScore=0.0;MLEAC=1;MLEAF=0.5;MQ=41.94;MQ0=0;MQRankSum=-0.396;QD=15.56;ReadPosRankSum=-0.697	GT:AD:DP:GQ:PL	0/1:16,16:32:99:526,0,531
chrXII	26623	.	G	A	116.77	PASS	AC=1;AF=0.5;AN=2;BaseQRankSum=-1.635;DP=12;Dels=0.0;FS=0.0;HaplotypeScore=0.9734;MLEAC=1;MLEAF=0.5;MQ=42.0;MQ0=0;MQRankSum=0.38;QD=9.73;ReadPosRankSum=-0.689	GT:AD:DP:GQ:PL	0/1:7,5:12:99:145,0,235
chrXII	26975	.	T	C	243.77	PASS	AC=1;AF=0.5;AN=2;BaseQRankSum=-0.286;DP=19;Dels=0.0;FS=0.0;HaplotypeScore=0.0;MLEAC=1;MLEAF=0.5;MQ=42.0;MQ0=0;MQRankSum=-0.286;QD=12.83;ReadPosRankSum=0.612	GT:AD:DP:GQ:PL	0/1:10,9:19:99:272,0,351
chrXII	34060	.	G	A	215.77	PASS	AC=1;AF=0.5;AN=2;BaseQRankSum=1.059;DP=16;Dels=0.0;FS=2.115;HaplotypeScore=0.0;MLEAC=1;MLEAF=0.5;MQ=42.0;MQ0=0;MQRankSum=0.847;QD=13.49;ReadPosRankSum=0.741	GT:AD:DP:GQ:PL	0/1:9,7:16:99:244,0,322
chrXII	38094	.	A	G	131.77	PASS	AC=1;AF=0.5;AN=2;BaseQRankSum=0.184;DP=15;Dels=0.0;FS=4.832;HaplotypeScore=0.0;MLEAC=1;MLEAF=0.5;MQ=42.0;MQ0=0;MQRankSum=-0.061;QD=8.78;ReadPosRankSum=-0.061	GT:AD:DP:GQ:PL	0/1:10,5:15:99:160,0,327
chrXII	50655	.	C	T	262.77	PASS	AC=1;AF=0.5;AN=2;BaseQRankSum=2.888;DP=16;Dels=0.0;FS=6.32;HaplotypeScore=0.0;MLEAC=1;MLEAF=0.5;MQ=42.0;MQ0=0;MQRankSum=1.418;QD=16.42;ReadPosRankSum=-0.053	GT:AD:DP:GQ:PL	0/1:8,8:16:99:291,0,237
chrXII	51205	.	C	T	202.77	PASS	AC=1;AF=0.5;AN=2;BaseQRankSum=1.448;DP=15;Dels=0.0;FS=8.796;HaplotypeScore=0.0;MLEAC=1;MLEAF=0.5;MQ=41.01;MQ0=0;MQRankSum=0.872;QD=13.52;ReadPosRankSum=0.34	GT:AD:DP:GQ:PL	0/1:7,8:15:99:231,0,228
chrXII	61958	.	A	G	334.77	PASS	AC=1;AF=0.5;AN=2;BaseQRankSum=0.38;DP=16;Dels=0.0;FS=2.307;HaplotypeScore=0.0;MLEAC=1;MLEAF=0.5;MQ=42.0;MQ0=0;MQRankSum=-0.163;QD=20.92;ReadPosRankSum=1.03	GT:AD:DP:GQ:PL	0/1:6,10:16:99:363,0,196
chrXII	66516	.	C	T	431.77	PASS	AC=1;AF=0.5;AN=2;BaseQRankSum=0.037;DP=21;Dels=0.0;FS=4.612;HaplotypeScore=0.0;MLEAC=1;MLEAF=0.5;MQ=41.81;MQ0=0;MQRankSum=-0.41;QD=20.56;ReadPosRankSum=0.261	GT:AD:DP:GQ:PL	0/1:7,14:21:99:460,0,212
chrXII	69702	.	C	T	372.77	PASS	AC=1;AF=0.5;AN=2;BaseQRankSum=0.887;DP=20;Dels=0.0;FS=0.0;HaplotypeScore=0.0;MLEAC=1;MLEAF=0.5;MQ=42.0;MQ0=0;MQRankSum=0.81;QD=18.64;ReadPosRankSum=-1.119	GT:AD:DP:GQ:PL	0/1:8,12:20:99:401,0,262
chrXII	82118	.	A	G	318.77	PASS	AC=1;AF=0.5;AN=2;BaseQRankSum=0.694;DP=19;Dels=0.0;FS=1.829;HaplotypeScore=0.0;MLEAC=1;MLEAF=0.5;MQ=42.0;MQ0=0;MQRankSum=-0.041;QD=16.78;ReadPosRankSum=0.367	GT:AD:DP:GQ:PL	0/1:9,10:19:99:347,0,300
chrXII	82522	.	C	T	448.77	PASS	AC=1;AF=0.5;AN=2;BaseQRankSum=-0.235;DP=28;Dels=0.0;FS=0.0;HaplotypeScore=0.0;MLEAC=1;MLEAF=0.5;MQ=42.0;MQ0=0;MQRankSum=-1.599;QD=16.03;ReadPosRankSum=-0.847	GT:AD:DP:GQ:PL	0/1:11,17:28:99:477,0,299
chrXII	89452	.	C	T	179.77	PASS	AC=1;AF=0.5;AN=2;BaseQRankSum=0.068;DP=14;Dels=0.0;FS=1.987;HaplotypeScore=0.0;MLEAC=1;MLEAF=0.5;MQ=42.0;MQ0=0;MQRankSum=-1.027;QD=12.84;ReadPosRankSum=-0.663	GT:AD:DP:GQ:PL	0/1:7,7:14:99:208,0,247
chrXII	92716	.	G	A	209.77	PASS	AC=1;AF=0.5;AN=2;BaseQRankSum=0.718;DP=19;Dels=0.0;FS=1.984;HaplotypeScore=0.0;MLEAC=1;MLEAF=0.5;MQ=42.0;MQ0=0;MQRankSum=-0.127;QD=11.04;ReadPosRankSum=-0.549	GT:AD:DP:GQ:PL	0/1:12,7:19:99:238,0,411
chrXII	94450	.	G	A	231.77	PASS	AC=1;AF=0.5;AN=2;BaseQRankSum=-0.724;DP=25;Dels=0.0;FS=1.744;HaplotypeScore=0.0;MLEAC=1;MLEAF=0.5;MQ=40.28;MQ0=2;MQRankSum=0.094;QD=9.27;ReadPosRankSum=0.472	GT:AD:DP:GQ:PL	0/1:14,11:25:99:260,0,404
chrXII	96514	.	A	G	672.77	PASS	AC=1;AF=0.5;AN=2;BaseQRankSum=-0.986;DP=43;Dels=0.0;FS=8.974;HaplotypeScore=0.0;MLEAC=1;MLEAF=0.5;MQ=41.26;MQ0=0;MQRankSum=-2.277;QD=15.65;ReadPosRankSum=-0.694	GT:AD:DP:GQ:PL	0/1:20,23:43:99:701,0,656
chrXII	100772	.	G	A	218.77	PASS	AC=1;AF=0.5;AN=2;BaseQRankSum=0.868;DP=15;Dels=0.0;FS=2.158;HaplotypeScore=0.0;MLEAC=1;MLEAF=0.5;MQ=41.05;MQ0=0;MQRankSum=-0.289;QD=14.58;ReadPosRankSum=1.562	GT:AD:DP:GQ:PL	0/1:8,7:15:99:247,0,202
chrXII	105417	.	T	A	175.77	PASS	AC=1;AF=0.5;AN=2;BaseQRankSum=1.447;DP=10;Dels=0.0;FS=23.222;HaplotypeScore=0.9999;MLEAC=1;MLEAF=0.5;MQ=40.5;MQ0=0;MQRankSum=0.0;QD=17.58;ReadPosRankSum=0.365	GT:AD:DP:GQ:PL	0/1:4,6:10:99:204,0,128
chrXII	106751	.	C	T	394.77	PASS	AC=1;AF=0.5;AN=2;BaseQRankSum=-0.753;DP=24;Dels=0.0;FS=3.741;HaplotypeScore=0.0;MLEAC=1;MLEAF=0.5;MQ=42.0;MQ0=0;MQRankSum=-0.058;QD=16.45;ReadPosRankSum=-0.116	GT:AD:DP:GQ:PL	0/1:11,13:24:99:423,0,388
chrXII	108040	.	T	C	394.77	PASS	AC=2;AF=1.0;AN=2;BaseQRankSum=0.868;DP=17;Dels=0.0;FS=0.0;HaplotypeScore=1.6498;MLEAC=2;MLEAF=1.0;MQ=40.75;MQ0=1;MQRankSum=0.0;QD=23.22;ReadPosRankSum=0.868	GT:AD:DP:GQ:PL	1/1:2,15:17:33:423,33,0
chrXII	109246	.	A	G	454.77	PASS	AC=2;AF=1.0;AN=2;DP=12;Dels=0.0;FS=0.0;HaplotypeScore=0.0;MLEAC=2;MLEAF=1.0;MQ=42.0;MQ0=0;QD=30.46	GT:AD:DP:GQ:PL	1/1:0,12:12:36:483,36,0
chrXII	122559	.	C	T	140.77	PASS	AC=1;AF=0.5;AN=2;BaseQRankSum=2.143;DP=15;Dels=0.0;FS=0.0;HaplotypeScore=0.0;MLEAC=1;MLEAF=0.5;MQ=42.0;MQ0=0;MQRankSum=0.429;QD=9.38;ReadPosRankSum=1.776	GT:AD:DP:GQ:PL	0/1:10,5:15:99:169,0,335
chrXII	129038	.	C	T	103.77	PASS	AC=1;AF=0.5;AN=2;BaseQRankSum=-0.741;DP=10;Dels=0.0;FS=0.0;HaplotypeScore=0.0;MLEAC=1;MLEAF=0.5;MQ=42.0;MQ0=0;MQRankSum=0.365;QD=10.38;ReadPosRankSum=-0.365	GT:AD:DP:GQ:PL	0/1:4,6:10:99:132,0,126
chrXII	129818	.	C	T	747.77	PASS	AC=1;AF=0.5;AN=2;BaseQRankSum=1.155;DP=33;Dels=0.0;FS=1.63;HaplotypeScore=0.0;MLEAC=1;MLEAF=0.5;MQ=41.1;MQ0=0;MQRankSum=-0.693;QD=22.66;ReadPosRankSum=-0.735	GT:AD:DP:GQ:PL	0/1:8,25:33:99:776,0,197
chrXII	130923	.	C	G	582.77	PASS	AC=2;AF=1.0;AN=2;DP=18;Dels=0.0;FS=0.0;HaplotypeScore=2.6263;MLEAC=2;MLEAF=1.0;MQ=41.21;MQ0=0;QD=32.38	GT:AD:DP:GQ:PL	1/1:0,18:18:54:611,54,0
chrXII	139181	.	G	A	181.77	PASS	AC=1;AF=0.5;AN=2;BaseQRankSum=0.467;DP=12;Dels=0.0;FS=2.463;HaplotypeScore=0.0;MLEAC=1;MLEAF=0.5;MQ=42.0;MQ0=0;MQRankSum=1.073;QD=15.15;ReadPosRankSum=-1.813	GT:AD:DP:GQ:PL	0/1:6,6:12:99:210,0,213
chrXII	142507	.	C	T	290.77	PASS	AC=1;AF=0.5;AN=2;BaseQRankSum=-2.079;DP=20;Dels=0.0;FS=0.0;HaplotypeScore=1.933;MLEAC=1;MLEAF=0.5;MQ=42.0;MQ0=0;MQRankSum=-0.718;QD=14.54;ReadPosRankSum=1.928	GT:AD:DP:GQ:PL	0/1:10,10:20:99:319,0,325
chrXII	158807	.	G	A	537.77	PASS	AC=1;AF=0.5;AN=2;BaseQRankSum=-0.925;DP=26;Dels=0.0;FS=2.015;HaplotypeScore=0.0;MLEAC=1;MLEAF=0.5;MQ=42.0;MQ0=0;MQRankSum=0.058;QD=20.68;ReadPosRankSum=-0.231	GT:AD:DP:GQ:PL	0/1:7,19:26:99:566,0,170
chrXII	164534	.	T	C	541.77	PASS	AC=1;AF=0.5;AN=2;BaseQRankSum=-0.91;DP=30;Dels=0.0;FS=3.39;HaplotypeScore=0.0;MLEAC=1;MLEAF=0.5;MQ=42.0;MQ0=0;MQRankSum=0.148;QD=18.06;ReadPosRankSum=0.445	GT:AD:DP:GQ:PL	0/1:12,18:30:99:570,0,409
chrXII	170197	.	A	G	401.77	PASS	AC=1;AF=0.5;AN=2;BaseQRankSum=-0.22;DP=23;Dels=0.0;FS=6.701;HaplotypeScore=0.0;MLEAC=1;MLEAF=0.5;MQ=42.0;MQ0=0;MQRankSum=-0.094;QD=17.47;ReadPosRankSum=1.228	GT:AD:DP:GQ:PL	0/1:9,14:23:99:430,0,240
chrXII	184328	.	G	A	296.77	PASS	AC=1;AF=0.5;AN=2;BaseQRankSum=1.467;DP=14;Dels=0.0;FS=0.0;HaplotypeScore=0.0;MLEAC=1;MLEAF=0.5;MQ=42.0;MQ0=0;MQRankSum=1.067;QD=21.2;ReadPosRankSum=-1.467	GT:AD:DP:GQ:PL	0/1:5,9:14:99:325,0,151
chrXII	185876	.	T	C	183.77	PASS	AC=1;AF=0.5;AN=2;BaseQRankSum=-0.717;DP=27;Dels=0.0;FS=6.852;HaplotypeScore=0.0;MLEAC=1;MLEAF=0.5;MQ=42.0;MQ0=0;MQRankSum=-0.133;QD=6.81;ReadPosRankSum=-0.398	GT:AD:DP:GQ:PL	0/1:19,8:27:99:212,0,649
chrXII	191009	.	C	T	322.77	PASS	AC=1;AF=0.5;AN=2;BaseQRankSum=0.189;DP=20;Dels=0.0;FS=7.701;HaplotypeScore=0.0;MLEAC=1;MLEAF=0.5;MQ=42.0;MQ0=0;MQRankSum=0.265;QD=16.14;ReadPosRankSum=-1.776	GT:AD:DP:GQ:PL	0/1:10,10:20:99:351,0,322
chrXII	193300	.	C	T	338.77	PASS	AC=1;AF=0.5;AN=2;BaseQRankSum=-0.05;DP=17;Dels=0.0;FS=5.528;HaplotypeScore=0.0;MLEAC=1;MLEAF=0.5;MQ=42.0;MQ0=0;MQRankSum=-1.558;QD=19.93;ReadPosRankSum=0.653	GT:AD:DP:GQ:PL	0/1:6,11:17:99:367,0,200
chrXII	193988	.	C	T	472.77	PASS	AC=1;AF=0.5;AN=2;BaseQRankSum=0.446;DP=35;Dels=0.0;FS=0.0;HaplotypeScore=0.0;MLEAC=1;MLEAF=0.5;MQ=42.0;MQ0=0;MQRankSum=-0.512;QD=13.51;ReadPosRankSum=0.677	GT:AD:DP:GQ:PL	0/1:18,17:35:99:501,0,539
chrXII	199430	.	G	A	481.77	PASS	AC=1;AF=0.5;AN=2;BaseQRankSum=1.545;DP=43;Dels=0.0;FS=2.932;HaplotypeScore=0.9665;MLEAC=1;MLEAF=0.5;MQ=41.91;MQ0=0;MQRankSum=1.093;QD=11.2;ReadPosRankSum=0.063	GT:AD:DP:GQ:PL	0/1:27,16:43:99:510,0,830
chrXII	199799	.	C	T	549.77	PASS	AC=1;AF=0.5;AN=2;BaseQRankSum=0.075;DP=27;Dels=0.0;FS=1.599;HaplotypeScore=0.0;MLEAC=1;MLEAF=0.5;MQ=42.0;MQ0=0;MQRankSum=1.632;QD=20.36;ReadPosRankSum=-0.427	GT:AD:DP:GQ:PL	0/1:10,17:27:99:578,0,328
chrXII	200922	.	A	G	178.77	PASS	AC=1;AF=0.5;AN=2;BaseQRankSum=0.768;DP=23;Dels=0.0;FS=1.86;HaplotypeScore=0.0;MLEAC=1;MLEAF=0.5;MQ=42.0;MQ0=0;MQRankSum=0.234;QD=7.77;ReadPosRankSum=-0.167	GT:AD:DP:GQ:PL	0/1:16,7:23:99:207,0,463
chrXII	214062	.	A	G	548.77	PASS	AC=1;AF=0.5;AN=2;BaseQRankSum=1.351;DP=29;Dels=0.0;FS=12.492;HaplotypeScore=5.94;MLEAC=1;MLEAF=0.5;MQ=40.99;MQ0=0;MQRankSum=0.598;QD=18.92;ReadPosRankSum=0.908	GT:AD:DP:GQ:PL	0/1:12,17:29:99:577,0,380
chrXII	256626	.	T	C	266.77	PASS	AC=1;AF=0.5;AN=2;BaseQRankSum=0.0;DP=16;Dels=0.0;FS=5.119;HaplotypeScore=0.0;MLEAC=1;MLEAF=0.5;MQ=42.0;MQ0=0;MQRankSum=-0.318;QD=16.67;ReadPosRankSum=-0.635	GT:AD:DP:GQ:PL	0/1:7,9:16:99:295,0,231
chrXII	258480	.	T	C	132.77	PASS	AC=1;AF=0.5;AN=2;BaseQRankSum=1.898;DP=15;Dels=0.0;FS=4.832;HaplotypeScore=0.0;MLEAC=1;MLEAF=0.5;MQ=42.0;MQ0=0;MQRankSum=0.551;QD=8.85;ReadPosRankSum=-0.429	GT:AD:DP:GQ:PL	0/1:10,5:15:99:161,0,337
chrXII	260596	.	C	T	643.77	PASS	AC=2;AF=1.0;AN=2;DP=18;Dels=0.0;FS=0.0;HaplotypeScore=0.0;MLEAC=2;MLEAF=1.0;MQ=41.89;MQ0=0;QD=30.68	GT:AD:DP:GQ:PL	1/1:0,18:18:51:672,51,0
chrXII	267237	.	G	A	446.77	PASS	AC=1;AF=0.5;AN=2;BaseQRankSum=0.537;DP=24;Dels=0.0;FS=10.024;HaplotypeScore=0.0;MLEAC=1;MLEAF=0.5;MQ=42.0;MQ0=0;MQRankSum=-1.252;QD=18.62;ReadPosRankSum=0.298	GT:AD:DP:GQ:PL	0/1:9,15:24:99:475,0,266
chrXII	269421	.	T	C	389.77	PASS	AC=1;AF=0.5;AN=2;BaseQRankSum=1.083;DP=15;Dels=0.0;FS=0.0;HaplotypeScore=0.9665;MLEAC=1;MLEAF=0.5;MQ=41.74;MQ0=0;MQRankSum=-0.505;QD=25.98;ReadPosRankSum=-0.938	GT:AD:DP:GQ:PL	0/1:3,12:15:82:418,0,82
chrXII	274093	.	C	T	100.77	PASS	AC=1;AF=0.5;AN=2;BaseQRankSum=1.634;DP=17;Dels=0.0;FS=0.0;HaplotypeScore=0.0;MLEAC=1;MLEAF=0.5;MQ=41.13;MQ0=0;MQRankSum=1.212;QD=5.93;ReadPosRankSum=1.001	GT:AD:DP:GQ:PL	0/1:12,5:17:99:129,0,352
chrXII	275185	.	G	A	559.77	PASS	AC=1;AF=0.5;AN=2;BaseQRankSum=-0.821;DP=31;Dels=0.0;FS=1.615;HaplotypeScore=0.0;MLEAC=1;MLEAF=0.5;MQ=42.0;MQ0=0;MQRankSum=-0.701;QD=18.06;ReadPosRankSum=0.02	GT:AD:DP:GQ:PL	0/1:13,18:31:99:588,0,367
chrXII	282437	.	T	C	281.77	PASS	AC=1;AF=0.5;AN=2;BaseQRankSum=-0.176;DP=21;Dels=0.0;FS=0.0;HaplotypeScore=0.0;MLEAC=1;MLEAF=0.5;MQ=41.72;MQ0=0;MQRankSum=-2.289;QD=13.42;ReadPosRankSum=-0.81	GT:AD:DP:GQ:PL	0/1:11,10:21:99:310,0,365
chrXII	293302	.	T	C	134.77	PASS	AC=1;AF=0.5;AN=2;BaseQRankSum=0.685;DP=17;Dels=0.0;FS=2.077;HaplotypeScore=0.0;MLEAC=1;MLEAF=0.5;MQ=42.0;MQ0=0;MQRankSum=-0.369;QD=7.93;ReadPosRankSum=-0.369	GT:AD:DP:GQ:PL	0/1:12,5:17:99:163,0,373
chrXII	299454	.	C	T	244.77	PASS	AC=1;AF=0.5;AN=2;BaseQRankSum=-0.758;DP=22;Dels=0.0;FS=0.0;HaplotypeScore=0.0;MLEAC=1;MLEAF=0.5;MQ=41.35;MQ0=0;MQRankSum=0.495;QD=11.13;ReadPosRankSum=-0.56	GT:AD:DP:GQ:PL	0/1:12,10:22:99:273,0,425
chrXII	301143	.	T	C	482.77	PASS	AC=1;AF=0.5;AN=2;BaseQRankSum=-0.321;DP=27;Dels=0.0;FS=9.204;HaplotypeScore=0.0;MLEAC=1;MLEAF=0.5;MQ=41.47;MQ0=0;MQRankSum=-0.271;QD=17.88;ReadPosRankSum=-0.617	GT:AD:DP:GQ:PL	0/1:11,16:27:99:511,0,329
chrXII	302358	.	G	A	352.77	PASS	AC=1;AF=0.5;AN=2;BaseQRankSum=-0.113;DP=16;Dels=0.0;FS=2.06;HaplotypeScore=0.0;MLEAC=1;MLEAF=0.5;MQ=41.11;MQ0=0;MQRankSum=1.133;QD=22.05;ReadPosRankSum=0.906	GT:AD:DP:GQ:PL	0/1:5,11:16:99:381,0,153
chrXII	306452	.	G	A	336.77	PASS	AC=1;AF=0.5;AN=2;BaseQRankSum=-0.271;DP=16;Dels=0.0;FS=0.0;HaplotypeScore=0.0;MLEAC=1;MLEAF=0.5;MQ=41.07;MQ0=0;MQRankSum=1.573;QD=21.05;ReadPosRankSum=-1.139	GT:AD:DP:GQ:PL	0/1:6,10:16:99:365,0,188
chrXII	307016	.	G	A	287.77	PASS	AC=1;AF=0.5;AN=2;BaseQRankSum=-0.341;DP=23;Dels=0.0;FS=5.519;HaplotypeScore=0.0;MLEAC=1;MLEAF=0.5;MQ=42.0;MQ0=0;MQRankSum=0.899;QD=12.51;ReadPosRankSum=-0.961	GT:AD:DP:GQ:PL	0/1:13,10:23:99:316,0,446
chrXII	307557	.	G	A	291.77	PASS	AC=1;AF=0.5;AN=2;BaseQRankSum=0.495;DP=22;Dels=0.0;FS=1.603;HaplotypeScore=0.0;MLEAC=1;MLEAF=0.5;MQ=41.33;MQ0=0;MQRankSum=-0.56;QD=13.26;ReadPosRankSum=-0.758	GT:AD:DP:GQ:PL	0/1:10,12:22:99:320,0,287
chrXII	320269	.	C	T	291.77	PASS	AC=1;AF=0.5;AN=2;BaseQRankSum=-1.429;DP=19;Dels=0.0;FS=12.42;HaplotypeScore=0.0;MLEAC=1;MLEAF=0.5;MQ=42.0;MQ0=0;MQRankSum=0.694;QD=15.36;ReadPosRankSum=0.776	GT:AD:DP:GQ:PL	0/1:9,10:19:99:320,0,301
chrXII	320400	.	C	T	510.77	PASS	AC=1;AF=0.5;AN=2;BaseQRankSum=-1.342;DP=27;Dels=0.0;FS=3.522;HaplotypeScore=0.0;MLEAC=1;MLEAF=0.5;MQ=41.93;MQ0=0;MQRankSum=1.683;QD=18.92;ReadPosRankSum=-1.244	GT:AD:DP:GQ:PL	0/1:12,15:27:99:539,0,419
chrXII	326865	.	C	T	348.77	PASS	AC=1;AF=0.5;AN=2;BaseQRankSum=0.326;DP=21;Dels=0.0;FS=3.981;HaplotypeScore=0.0;MLEAC=1;MLEAF=0.5;MQ=42.0;MQ0=0;MQRankSum=0.543;QD=16.61;ReadPosRankSum=1.557	GT:AD:DP:GQ:PL	0/1:8,13:21:99:377,0,222
chrXII	326994	.	T	C	112.77	PASS	AC=1;AF=0.5;AN=2;BaseQRankSum=0.143;DP=11;Dels=0.0;FS=6.154;HaplotypeScore=0.0;MLEAC=1;MLEAF=0.5;MQ=42.0;MQ0=0;MQRankSum=-0.143;QD=10.25;ReadPosRankSum=0.825	GT:AD:DP:GQ:PL	0/1:6,5:11:99:141,0,180
chrXII	327090	.	C	T	215.77	PASS	AC=1;AF=0.5;AN=2;BaseQRankSum=0.299;DP=14;Dels=0.0;FS=0.0;HaplotypeScore=0.0;MLEAC=1;MLEAF=0.5;MQ=42.0;MQ0=0;MQRankSum=0.201;QD=15.41;ReadPosRankSum=0.299	GT:AD:DP:GQ:PL	0/1:7,7:14:99:244,0,208
chrXII	338314	.	C	T	320.77	PASS	AC=1;AF=0.5;AN=2;BaseQRankSum=0.945;DP=20;Dels=0.0;FS=4.32;HaplotypeScore=0.0;MLEAC=1;MLEAF=0.5;MQ=42.0;MQ0=0;MQRankSum=0.113;QD=16.04;ReadPosRankSum=-1.247	GT:AD:DP:GQ:PL	0/1:10,10:20:99:349,0,240
chrXII	352055	.	A	G	337.77	PASS	AC=1;AF=0.5;AN=2;BaseQRankSum=-0.636;DP=14;Dels=0.0;FS=2.363;HaplotypeScore=0.0;MLEAC=1;MLEAF=0.5;MQ=42.0;MQ0=0;MQRankSum=-0.636;QD=24.13;ReadPosRankSum=-0.778	GT:AD:DP:GQ:PL	0/1:4,10:14:99:366,0,123
chrXII	427291	.	T	C	351.77	PASS	AC=1;AF=0.5;AN=2;BaseQRankSum=-2.655;DP=25;Dels=0.0;FS=0.0;HaplotypeScore=0.0;MLEAC=1;MLEAF=0.5;MQ=42.0;MQ0=0;MQRankSum=-0.63;QD=14.07;ReadPosRankSum=0.684	GT:AD:DP:GQ:PL	0/1:14,11:25:99:380,0,405
chrXII	439516	.	G	A	362.77	PASS	AC=1;AF=0.5;AN=2;BaseQRankSum=0.339;DP=23;Dels=0.0;FS=3.976;HaplotypeScore=0.0;MLEAC=1;MLEAF=0.5;MQ=42.0;MQ0=0;MQRankSum=1.323;QD=15.77;ReadPosRankSum=-1.139	GT:AD:DP:GQ:PL	0/1:11,12:23:99:391,0,344
chrXII	444850	.	C	T	527.77	PASS	AC=1;AF=0.5;AN=2;BaseQRankSum=0.793;DP=40;Dels=0.0;FS=0.0;HaplotypeScore=0.9665;MLEAC=1;MLEAF=0.5;MQ=42.0;MQ0=0;MQRankSum=-1.341;QD=13.19;ReadPosRankSum=0.274	GT:AD:DP:GQ:PL	0/1:23,17:40:99:556,0,678
chrXII	445660	.	C	T	186.77	PASS	AC=1;AF=0.5;AN=2;BaseQRankSum=1.749;DP=11;Dels=0.0;FS=10.964;HaplotypeScore=0.0;MLEAC=1;MLEAF=0.5;MQ=42.0;MQ0=0;MQRankSum=-1.749;QD=16.98;ReadPosRankSum=1.186	GT:AD:DP:GQ:PL	0/1:5,6:11:99:215,0,162
chrXII	492810	.	C	T	372.77	PASS	AC=1;AF=0.5;AN=2;BaseQRankSum=-0.437;DP=26;Dels=0.0;FS=0.0;HaplotypeScore=0.0;MLEAC=1;MLEAF=0.5;MQ=42.0;MQ0=0;MQRankSum=-1.466;QD=14.34;ReadPosRankSum=-0.026	GT:AD:DP:GQ:PL	0/1:14,12:26:99:401,0,498
chrXII	502356	.	T	C	287.77	PASS	AC=1;AF=0.5;AN=2;BaseQRankSum=0.0;DP=18;Dels=0.0;FS=4.752;HaplotypeScore=0.0;MLEAC=1;MLEAF=0.5;MQ=42.0;MQ0=0;MQRankSum=-1.854;QD=15.99;ReadPosRankSum=0.442	GT:AD:DP:GQ:PL	0/1:9,9:18:99:316,0,283
chrXII	516370	.	G	A	254.8	PASS	AC=2;AF=1.0;AN=2;DP=9;Dels=0.0;FS=0.0;HaplotypeScore=0.0;MLEAC=2;MLEAF=1.0;MQ=42.0;MQ0=0;QD=28.31	GT:AD:DP:GQ:PL	1/1:0,9:9:21:283,21,0
chrXII	530347	.	G	A	162.77	PASS	AC=1;AF=0.5;AN=2;BaseQRankSum=-0.732;DP=17;Dels=0.0;FS=0.0;HaplotypeScore=0.0;MLEAC=1;MLEAF=0.5;MQ=42.0;MQ0=0;MQRankSum=-1.025;QD=9.57;ReadPosRankSum=-1.025	GT:AD:DP:GQ:PL	0/1:10,7:17:99:191,0,321
chrXII	535996	.	G	A	142.77	PASS	AC=1;AF=0.5;AN=2;BaseQRankSum=0.648;DP=15;Dels=0.0;FS=5.426;HaplotypeScore=0.0;MLEAC=1;MLEAF=0.5;MQ=42.0;MQ0=0;MQRankSum=-0.884;QD=9.52;ReadPosRankSum=1.002	GT:AD:DP:GQ:PL	0/1:9,6:15:99:171,0,287
chrXII	546155	.	G	A	294.77	PASS	AC=1;AF=0.5;AN=2;BaseQRankSum=-0.439;DP=17;Dels=0.0;FS=4.56;HaplotypeScore=0.0;MLEAC=1;MLEAF=0.5;MQ=42.0;MQ0=0;MQRankSum=-1.025;QD=17.34;ReadPosRankSum=0.049	GT:AD:DP:GQ:PL	0/1:7,10:17:99:323,0,240
chrXII	546504	.	G	A	269.77	PASS	AC=1;AF=0.5;AN=2;BaseQRankSum=-0.597;DP=16;Dels=0.0;FS=2.307;HaplotypeScore=0.0;MLEAC=1;MLEAF=0.5;MQ=42.0;MQ0=0;MQRankSum=-1.681;QD=16.86;ReadPosRankSum=0.271	GT:AD:DP:GQ:PL	0/1:6,10:16:99:298,0,172
chrXII	546716	.	G	A	324.77	PASS	AC=1;AF=0.5;AN=2;BaseQRankSum=3.38;DP=23;Dels=0.0;FS=5.519;HaplotypeScore=0.0;MLEAC=1;MLEAF=0.5;MQ=42.0;MQ0=0;MQRankSum=-2.078;QD=14.12;ReadPosRankSum=1.023	GT:AD:DP:GQ:PL	0/1:13,10:23:99:353,0,408
chrXII	548981	.	G	A	146.77	PASS	AC=1;AF=0.5;AN=2;BaseQRankSum=-0.248;DP=9;Dels=0.0;FS=0.0;HaplotypeScore=0.9933;MLEAC=1;MLEAF=0.5;MQ=40.33;MQ0=0;MQRankSum=1.203;QD=16.31;ReadPosRankSum=-1.203	GT:AD:DP:GQ:PL	0/1:3,6:9:99:175,0,101
chrXII	552543	.	A	G	270.77	PASS	AC=1;AF=0.5;AN=2;BaseQRankSum=-0.094;DP=23;Dels=0.0;FS=3.982;HaplotypeScore=0.0;MLEAC=1;MLEAF=0.5;MQ=42.0;MQ0=0;MQRankSum=-0.094;QD=11.77;ReadPosRankSum=-1.354	GT:AD:DP:GQ:PL	0/1:14,9:23:99:299,0,430
chrXII	552642	.	T	C	432.77	PASS	AC=1;AF=0.5;AN=2;BaseQRankSum=-0.655;DP=27;Dels=0.0;FS=0.0;HaplotypeScore=0.0;MLEAC=1;MLEAF=0.5;MQ=42.0;MQ0=0;MQRankSum=0.849;QD=16.03;ReadPosRankSum=-0.315	GT:AD:DP:GQ:PL	0/1:13,14:27:99:461,0,376
chrXII	553431	.	G	A	1048.77	PASS	AC=2;AF=1.0;AN=2;DP=29;Dels=0.0;FS=0.0;HaplotypeScore=0.0;MLEAC=2;MLEAF=1.0;MQ=42.0;MQ0=0;QD=30.52	GT:AD:DP:GQ:PL	1/1:0,29:29:81:1077,81,0
chrXII	554345	.	A	G	205.77	PASS	AC=1;AF=0.5;AN=2;BaseQRankSum=-2.41;DP=28;Dels=0.0;FS=10.089;HaplotypeScore=0.0;MLEAC=1;MLEAF=0.5;MQ=42.0;MQ0=0;MQRankSum=-0.344;QD=7.35;ReadPosRankSum=0.639	GT:AD:DP:GQ:PL	0/1:19,9:28:99:234,0,607
chrXII	555478	.	T	C	155.77	PASS	AC=1;AF=0.5;AN=2;BaseQRankSum=-0.352;DP=17;Dels=0.0;FS=4.752;HaplotypeScore=0.0;MLEAC=1;MLEAF=0.5;MQ=42.0;MQ0=0;MQRankSum=-0.754;QD=9.16;ReadPosRankSum=-0.251	GT:AD:DP:GQ:PL	0/1:11,6:17:99:184,0,334
chrXII	556147	.	G	A	206.77	PASS	AC=1;AF=0.5;AN=2;BaseQRankSum=-0.752;DP=15;Dels=0.0;FS=2.447;HaplotypeScore=0.0;MLEAC=1;MLEAF=0.5;MQ=42.0;MQ0=0;MQRankSum=-0.752;QD=13.78;ReadPosRankSum=-0.058	GT:AD:DP:GQ:PL	0/1:8,7:15:99:235,0,288
chrXII	559869	.	A	G	289.77	PASS	AC=1;AF=0.5;AN=2;BaseQRankSum=0.106;DP=16;Dels=0.0;FS=5.119;HaplotypeScore=0.0;MLEAC=1;MLEAF=0.5;MQ=42.0;MQ0=0;MQRankSum=-1.059;QD=18.11;ReadPosRankSum=0.212	GT:AD:DP:GQ:PL	0/1:7,9:16:99:318,0,236
chrXII	587478	.	C	T	295.77	PASS	AC=1;AF=0.5;AN=2;BaseQRankSum=0.592;DP=13;Dels=0.0;FS=2.522;HaplotypeScore=0.0;MLEAC=1;MLEAF=0.5;MQ=42.0;MQ0=0;MQRankSum=0.085;QD=22.75;ReadPosRankSum=-1.437	GT:AD:DP:GQ:PL	0/1:3,10:13:84:324,0,84
chrXII	587988	.	C	T	471.77	PASS	AC=1;AF=0.5;AN=2;BaseQRankSum=1.102;DP=23;Dels=0.0;FS=0.0;HaplotypeScore=0.0;MLEAC=1;MLEAF=0.5;MQ=42.0;MQ0=0;MQRankSum=-0.661;QD=20.51;ReadPosRankSum=-0.094	GT:AD:DP:GQ:PL	0/1:9,14:23:99:500,0,258
chrXII	600148	.	C	T	404.77	PASS	AC=1;AF=0.5;AN=2;BaseQRankSum=0.257;DP=38;Dels=0.0;FS=8.324;HaplotypeScore=0.0;MLEAC=1;MLEAF=0.5;MQ=42.0;MQ0=0;MQRankSum=-0.56;QD=10.65;ReadPosRankSum=-1.922	GT:AD:DP:GQ:PL	0/1:24,14:38:99:433,0,664
chrXII	604523	.	A	G	398.77	PASS	AC=1;AF=0.5;AN=2;BaseQRankSum=-2.14;DP=20;Dels=0.0;FS=0.0;HaplotypeScore=0.0;MLEAC=1;MLEAF=0.5;MQ=42.0;MQ0=0;MQRankSum=-1.506;QD=19.94;ReadPosRankSum=-1.268	GT:AD:DP:GQ:PL	0/1:7,13:20:99:427,0,159
chrXII	624945	.	A	G	249.77	PASS	AC=1;AF=0.5;AN=2;BaseQRankSum=1.111;DP=18;Dels=0.0;FS=1.778;HaplotypeScore=0.0;MLEAC=1;MLEAF=0.5;MQ=42.0;MQ0=0;MQRankSum=-1.91;QD=13.88;ReadPosRankSum=0.311	GT:AD:DP:GQ:PL	0/1:10,8:18:99:278,0,360
chrXII	630072	.	T	C	220.77	PASS	AC=1;AF=0.5;AN=2;BaseQRankSum=0.531;DP=19;Dels=0.0;FS=0.0;HaplotypeScore=0.0;MLEAC=1;MLEAF=0.5;MQ=42.0;MQ0=0;MQRankSum=-2.0;QD=11.62;ReadPosRankSum=0.939	GT:AD:DP:GQ:PL	0/1:10,9:19:99:249,0,312
chrXII	664376	.	C	T	147.77	PASS	AC=1;AF=0.5;AN=2;BaseQRankSum=1.356;DP=14;Dels=0.0;FS=2.363;HaplotypeScore=0.0;MLEAC=1;MLEAF=0.5;MQ=42.0;MQ0=0;MQRankSum=0.065;QD=10.55;ReadPosRankSum=1.614	GT:AD:DP:GQ:PL	0/1:8,6:14:99:176,0,223
chrXII	665327	.	G	A	334.77	PASS	AC=1;AF=0.5;AN=2;BaseQRankSum=0.533;DP=21;Dels=0.0;FS=0.0;HaplotypeScore=0.0;MLEAC=1;MLEAF=0.5;MQ=41.91;MQ0=0;MQRankSum=0.675;QD=15.94;ReadPosRankSum=-1.03	GT:AD:DP:GQ:PL	0/1:9,12:21:99:363,0,315
chrXII	672513	.	C	T	212.77	PASS	AC=1;AF=0.5;AN=2;BaseQRankSum=0.212;DP=17;Dels=0.0;FS=0.0;HaplotypeScore=0.0;MLEAC=1;MLEAF=0.5;MQ=40.75;MQ0=1;MQRankSum=-1.164;QD=12.52;ReadPosRankSum=0.106	GT:AD:DP:GQ:PL	0/1:9,8:17:99:241,0,283
chrXII	675976	.	C	T	253.77	PASS	AC=1;AF=0.5;AN=2;BaseQRankSum=0.893;DP=16;Dels=0.0;FS=2.081;HaplotypeScore=0.0;MLEAC=1;MLEAF=0.5;MQ=42.0;MQ0=0;MQRankSum=0.473;QD=15.86;ReadPosRankSum=0.158	GT:AD:DP:GQ:PL	0/1:8,8:16:99:282,0,237
chrXII	681190	.	G	A	182.77	PASS	AC=1;AF=0.5;AN=2;BaseQRankSum=-0.029;DP=25;Dels=0.0;FS=1.677;HaplotypeScore=0.0;MLEAC=1;MLEAF=0.5;MQ=40.81;MQ0=0;MQRankSum=-0.029;QD=7.31;ReadPosRankSum=-0.786	GT:AD:DP:GQ:PL	0/1:17,8:25:99:211,0,559
chrXII	690046	.	C	T	137.77	PASS	AC=1;AF=0.5;AN=2;BaseQRankSum=0.533;DP=14;Dels=0.0;FS=5.219;HaplotypeScore=0.0;MLEAC=1;MLEAF=0.5;MQ=42.0;MQ0=0;MQRankSum=-0.667;QD=9.84;ReadPosRankSum=-0.4	GT:AD:DP:GQ:PL	0/1:9,5:14:99:166,0,325
chrXII	690742	.	C	T	149.77	PASS	AC=1;AF=0.5;AN=2;BaseQRankSum=-1.823;DP=20;Dels=0.0;FS=0.0;HaplotypeScore=0.0;MLEAC=1;MLEAF=0.5;MQ=42.0;MQ0=0;MQRankSum=2.219;QD=7.49;ReadPosRankSum=0.317	GT:AD:DP:GQ:PL	0/1:13,7:20:99:178,0,365
chrXII	691324	.	C	T	275.77	PASS	AC=1;AF=0.5;AN=2;BaseQRankSum=-0.625;DP=17;Dels=0.0;FS=0.0;HaplotypeScore=0.9933;MLEAC=1;MLEAF=0.5;MQ=41.13;MQ0=0;MQRankSum=0.433;QD=16.22;ReadPosRankSum=-1.78	GT:AD:DP:GQ:PL	0/1:8,9:17:99:304,0,281
chrXII	691382	.	G	A	284.77	PASS	AC=1;AF=0.5;AN=2;BaseQRankSum=1.6;DP=14;Dels=0.0;FS=2.363;HaplotypeScore=0.0;MLEAC=1;MLEAF=0.5;MQ=42.0;MQ0=0;MQRankSum=0.4;QD=20.34;ReadPosRankSum=0.933	GT:AD:DP:GQ:PL	0/1:5,9:14:99:313,0,140
chrXII	693744	.	G	A	258.77	PASS	AC=1;AF=0.5;AN=2;BaseQRankSum=0.741;DP=16;Dels=0.0;FS=2.246;HaplotypeScore=0.0;MLEAC=1;MLEAF=0.5;MQ=42.0;MQ0=0;MQRankSum=0.635;QD=16.17;ReadPosRankSum=1.27	GT:AD:DP:GQ:PL	0/1:7,9:16:99:287,0,239
chrXII	696573	.	C	T	404.77	PASS	AC=1;AF=0.5;AN=2;BaseQRankSum=0.073;DP=27;Dels=0.0;FS=1.527;HaplotypeScore=0.0;MLEAC=1;MLEAF=0.5;MQ=42.0;MQ0=0;MQRankSum=0.655;QD=14.99;ReadPosRankSum=-0.946	GT:AD:DP:GQ:PL	0/1:13,14:27:99:433,0,378
chrXII	698956	.	C	T	431.77	PASS	AC=1;AF=0.5;AN=2;BaseQRankSum=0.22;DP=23;Dels=0.0;FS=0.0;HaplotypeScore=0.0;MLEAC=1;MLEAF=0.5;MQ=42.0;MQ0=0;MQRankSum=0.157;QD=18.77;ReadPosRankSum=-1.858	GT:AD:DP:GQ:PL	0/1:9,14:23:99:460,0,283
chrXII	701706	.	C	T	287.77	PASS	AC=1;AF=0.5;AN=2;BaseQRankSum=-1.747;DP=22;Dels=0.0;FS=0.0;HaplotypeScore=0.0;MLEAC=1;MLEAF=0.5;MQ=41.33;MQ0=0;MQRankSum=-0.099;QD=13.08;ReadPosRankSum=0.033	GT:AD:DP:GQ:PL	0/1:12,10:22:99:316,0,362
chrXII	714338	.	A	G	419.77	PASS	AC=1;AF=0.5;AN=2;BaseQRankSum=-0.872;DP=26;Dels=0.0;FS=0.0;HaplotypeScore=0.0;MLEAC=1;MLEAF=0.5;MQ=41.92;MQ0=0;MQRankSum=-0.359;QD=16.14;ReadPosRankSum=-0.256	GT:AD:DP:GQ:PL	0/1:13,13:26:99:448,0,454
chrXII	716158	.	C	T	260.77	PASS	AC=1;AF=0.5;AN=2;BaseQRankSum=-0.8;DP=14;Dels=0.0;FS=0.0;HaplotypeScore=0.0;MLEAC=1;MLEAF=0.5;MQ=41.72;MQ0=0;MQRankSum=0.267;QD=18.63;ReadPosRankSum=-0.133	GT:AD:DP:GQ:PL	0/1:5,9:14:99:289,0,168
chrXII	731660	.	T	A	392.77	PASS	AC=1;AF=0.5;AN=2;BaseQRankSum=-1.505;DP=27;Dels=0.0;FS=41.289;HaplotypeScore=0.0;MLEAC=1;MLEAF=0.5;MQ=42.0;MQ0=0;MQRankSum=0.814;QD=14.55;ReadPosRankSum=0.123	GT:AD:DP:GQ:PL	0/1:11,16:27:99:421,0,236
chrXII	743862	.	A	G	306.77	PASS	AC=1;AF=0.5;AN=2;BaseQRankSum=0.044;DP=18;Dels=0.0;FS=0.0;HaplotypeScore=0.0;MLEAC=1;MLEAF=0.5;MQ=42.0;MQ0=0;MQRankSum=-1.288;QD=17.04;ReadPosRankSum=0.578	GT:AD:DP:GQ:PL	0/1:8,10:18:99:335,0,264
chrXII	765148	.	A	G	301.77	PASS	AC=1;AF=0.5;AN=2;BaseQRankSum=0.846;DP=31;Dels=0.0;FS=1.503;HaplotypeScore=0.0;MLEAC=1;MLEAF=0.5;MQ=42.0;MQ0=0;MQRankSum=-0.475;QD=9.73;ReadPosRankSum=0.021	GT:AD:DP:GQ:PL	0/1:20,11:31:99:330,0,576
chrXII	771260	.	G	A	356.77	PASS	AC=1;AF=0.5;AN=2;BaseQRankSum=0.181;DP=18;Dels=0.0;FS=0.0;HaplotypeScore=0.0;MLEAC=1;MLEAF=0.5;MQ=42.0;MQ0=0;MQRankSum=0.091;QD=19.82;ReadPosRankSum=0.815	GT:AD:DP:GQ:PL	0/1:7,11:18:99:385,0,191
chrXII	774393	.	A	G	172.77	PASS	AC=1;AF=0.5;AN=2;BaseQRankSum=1.055;DP=17;Dels=0.0;FS=0.0;HaplotypeScore=0.0;MLEAC=1;MLEAF=0.5;MQ=42.0;MQ0=0;MQRankSum=0.251;QD=10.16;ReadPosRankSum=-0.251	GT:AD:DP:GQ:PL	0/1:11,6:17:99:201,0,405
chrXII	778944	.	G	A	246.77	PASS	AC=1;AF=0.5;AN=2;BaseQRankSum=0.844;DP=18;Dels=0.0;FS=1.957;HaplotypeScore=0.0;MLEAC=1;MLEAF=0.5;MQ=42.0;MQ0=0;MQRankSum=-1.111;QD=13.71;ReadPosRankSum=1.377	GT:AD:DP:GQ:PL	0/1:10,8:18:99:275,0,345
chrXII	793171	.	C	T	141.77	PASS	AC=1;AF=0.5;AN=2;BaseQRankSum=0.103;DP=11;Dels=0.0;FS=0.0;HaplotypeScore=0.0;MLEAC=1;MLEAF=0.5;MQ=40.05;MQ0=1;MQRankSum=1.668;QD=12.89;ReadPosRankSum=-0.676	GT:AD:DP:GQ:PL	0/1:6,5:11:99:170,0,173
chrXII	793238	.	C	T	218.77	PASS	AC=1;AF=0.5;AN=2;BaseQRankSum=0.752;DP=15;Dels=0.0;FS=6.99;HaplotypeScore=0.0;MLEAC=1;MLEAF=0.5;MQ=42.0;MQ0=0;MQRankSum=0.405;QD=14.58;ReadPosRankSum=1.099	GT:AD:DP:GQ:PL	0/1:8,7:15:99:247,0,288
chrXII	796034	.	C	T	239.77	PASS	AC=1;AF=0.5;AN=2;BaseQRankSum=1.511;DP=19;Dels=0.0;FS=7.701;HaplotypeScore=3.9733;MLEAC=1;MLEAF=0.5;MQ=41.22;MQ0=0;MQRankSum=0.694;QD=12.62;ReadPosRankSum=0.531	GT:AD:DP:GQ:PL	0/1:10,9:19:99:268,0,282
chrXII	802913	.	G	A	105.77	PASS	AC=1;AF=0.5;AN=2;BaseQRankSum=0.365;DP=10;Dels=0.0;FS=0.0;HaplotypeScore=0.0;MLEAC=1;MLEAF=0.5;MQ=42.0;MQ0=0;MQRankSum=0.0;QD=10.58;ReadPosRankSum=-1.568	GT:AD:DP:GQ:PL	0/1:6,4:10:99:134,0,220
chrXII	806651	.	G	A	106.77	PASS	AC=1;AF=0.5;AN=2;BaseQRankSum=0.278;DP=11;Dels=0.0;FS=0.0;HaplotypeScore=0.0;MLEAC=1;MLEAF=0.5;MQ=42.0;MQ0=0;MQRankSum=-0.597;QD=9.71;ReadPosRankSum=0.896	GT:AD:DP:GQ:PL	0/1:7,4:11:99:135,0,257
chrXII	808110	.	A	G	318.77	PASS	AC=1;AF=0.5;AN=2;BaseQRankSum=0.597;DP=16;Dels=0.0;FS=0.0;HaplotypeScore=1.9894;MLEAC=1;MLEAF=0.5;MQ=41.11;MQ0=0;MQRankSum=-1.898;QD=19.92;ReadPosRankSum=-0.271	GT:AD:DP:GQ:PL	0/1:6,10:16:99:347,0,164
chrXII	810551	.	G	T	369.77	PASS	AC=1;AF=0.5;AN=2;BaseQRankSum=-0.042;DP=19;Dels=0.0;FS=1.984;HaplotypeScore=0.0;MLEAC=1;MLEAF=0.5;MQ=42.0;MQ0=0;MQRankSum=-0.634;QD=19.46;ReadPosRankSum=-0.803	GT:AD:DP:GQ:PL	0/1:7,12:19:99:398,0,198
chrXII	812286	.	A	G	236.77	PASS	AC=1;AF=0.5;AN=2;BaseQRankSum=0.688;DP=21;Dels=0.0;FS=1.999;HaplotypeScore=0.0;MLEAC=1;MLEAF=0.5;MQ=42.0;MQ0=0;MQRankSum=1.195;QD=11.27;ReadPosRankSum=-1.485	GT:AD:DP:GQ:PL	0/1:13,8:21:99:265,0,468
chrXII	812570	.	G	A	214.77	PASS	AC=1;AF=0.5;AN=2;BaseQRankSum=-0.101;DP=13;Dels=0.0;FS=0.0;HaplotypeScore=0.0;MLEAC=1;MLEAF=0.5;MQ=42.0;MQ0=0;MQRankSum=-0.66;QD=16.52;ReadPosRankSum=-1.954	GT:AD:DP:GQ:PL	0/1:6,7:13:99:243,0,206
chrXII	823924	.	G	A	185.77	PASS	AC=1;AF=0.5;AN=2;BaseQRankSum=-0.579;DP=21;Dels=0.05;FS=8.022;HaplotypeScore=1.9664;MLEAC=1;MLEAF=0.5;MQ=41.29;MQ0=0;MQRankSum=0.116;QD=8.85;ReadPosRankSum=0.733	GT:AD:DP:GQ:PL	0/1:12,8:20:99:214,0,386
chrXII	827802	.	T	G	236.77	PASS	AC=1;AF=0.5;AN=2;BaseQRankSum=1.202;DP=22;Dels=0.0;FS=1.837;HaplotypeScore=0.0;MLEAC=1;MLEAF=0.5;MQ=42.0;MQ0=0;MQRankSum=0.735;QD=10.76;ReadPosRankSum=-1.135	GT:AD:DP:GQ:PL	0/1:13,9:22:99:265,0,397
chrXII	833727	.	A	T	107.77	PASS	AC=1;AF=0.5;AN=2;BaseQRankSum=-2.266;DP=15;Dels=0.0;FS=34.776;HaplotypeScore=0.0;MLEAC=1;MLEAF=0.5;MQ=42.0;MQ0=0;MQRankSum=-1.164;QD=7.18;ReadPosRankSum=0.551	GT:AD:DP:GQ:PL	0/1:10,5:15:99:136,0,347
chrXII	835307	.	G	A	432.77	PASS	AC=1;AF=0.5;AN=2;BaseQRankSum=0.029;DP=24;Dels=0.0;FS=3.892;HaplotypeScore=0.0;MLEAC=1;MLEAF=0.5;MQ=42.0;MQ0=0;MQRankSum=0.146;QD=18.03;ReadPosRankSum=-1.61	GT:AD:DP:GQ:PL	0/1:10,14:24:99:461,0,335
chrXII	839540	.	C	T	345.77	PASS	AC=1;AF=0.5;AN=2;BaseQRankSum=0.406;DP=24;Dels=0.0;FS=3.741;HaplotypeScore=0.0;MLEAC=1;MLEAF=0.5;MQ=41.41;MQ0=0;MQRankSum=1.564;QD=14.41;ReadPosRankSum=-1.39	GT:AD:DP:GQ:PL	0/1:13,11:24:99:374,0,374
chrXII	842071	.	G	A	170.77	PASS	AC=1;AF=0.5;AN=2;BaseQRankSum=2.063;DP=21;Dels=0.0;FS=1.971;HaplotypeScore=0.0;MLEAC=1;MLEAF=0.5;MQ=42.0;MQ0=0;MQRankSum=-2.141;QD=8.13;ReadPosRankSum=0.35	GT:AD:DP:GQ:PL	0/1:15,6:21:99:199,0,375
chrXII	842764	.	T	C	358.77	PASS	AC=1;AF=0.5;AN=2;BaseQRankSum=1.363;DP=26;Dels=0.0;FS=1.54;HaplotypeScore=0.0;MLEAC=1;MLEAF=0.5;MQ=42.0;MQ0=0;MQRankSum=1.003;QD=13.8;ReadPosRankSum=0.18	GT:AD:DP:GQ:PL	0/1:14,12:26:99:387,0,385
chrXII	843791	.	A	G	170.77	PASS	AC=1;AF=0.5;AN=2;BaseQRankSum=-0.194;DP=14;Dels=0.0;FS=5.569;HaplotypeScore=0.0;MLEAC=1;MLEAF=0.5;MQ=40.98;MQ0=0;MQRankSum=1.743;QD=12.2;ReadPosRankSum=-0.839	GT:AD:DP:GQ:PL	0/1:8,6:14:99:199,0,269
chrXII	848184	.	T	C	100.77	PASS	AC=1;AF=0.5;AN=2;BaseQRankSum=0.825;DP=12;Dels=0.0;FS=0.0;HaplotypeScore=0.0;MLEAC=1;MLEAF=0.5;MQ=42.0;MQ0=0;MQRankSum=-0.6;QD=8.4;ReadPosRankSum=-0.289	GT:AD:DP:GQ:PL	0/1:8,4:12:99:129,0,278
chrXII	848765	.	C	T	191.77	PASS	AC=1;AF=0.5;AN=2;BaseQRankSum=1.762;DP=22;Dels=0.0;FS=18.68;HaplotypeScore=0.0;MLEAC=1;MLEAF=0.5;MQ=41.91;MQ0=0;MQRankSum=1.057;QD=8.72;ReadPosRankSum=-1.128	GT:AD:DP:GQ:PL	0/1:15,7:22:99:220,0,550
chrXII	849790	.	T	C	572.77	PASS	AC=1;AF=0.5;AN=2;BaseQRankSum=0.027;DP=40;Dels=0.0;FS=2.928;HaplotypeScore=0.0;MLEAC=1;MLEAF=0.5;MQ=42.0;MQ0=0;MQRankSum=-1.625;QD=14.32;ReadPosRankSum=1.463	GT:AD:DP:GQ:PL	0/1:21,19:40:99:601,0,688
chrXII	857958	.	G	A	401.77	PASS	AC=1;AF=0.5;AN=2;BaseQRankSum=1.31;DP=28;Dels=0.0;FS=1.527;HaplotypeScore=0.0;MLEAC=1;MLEAF=0.5;MQ=42.0;MQ0=0;MQRankSum=-1.355;QD=14.35;ReadPosRankSum=-0.85	GT:AD:DP:GQ:PL	0/1:14,14:28:99:430,0,496
chrXII	863933	.	C	T	306.77	PASS	AC=1;AF=0.5;AN=2;BaseQRankSum=-1.068;DP=25;Dels=0.0;FS=0.0;HaplotypeScore=0.0;MLEAC=1;MLEAF=0.5;MQ=41.43;MQ0=0;MQRankSum=1.396;QD=12.27;ReadPosRankSum=-0.082	GT:AD:DP:GQ:PL	0/1:14,11:25:99:335,0,445
chrXII	866771	.	C	T	176.77	PASS	AC=1;AF=0.5;AN=2;BaseQRankSum=0.549;DP=19;Dels=0.0;FS=4.775;HaplotypeScore=0.0;MLEAC=1;MLEAF=0.5;MQ=42.0;MQ0=0;MQRankSum=1.479;QD=9.3;ReadPosRankSum=0.634	GT:AD:DP:GQ:PL	0/1:12,7:19:99:205,0,337
chrXII	870979	.	C	T	148.77	PASS	AC=1;AF=0.5;AN=2;BaseQRankSum=0.884;DP=15;Dels=0.0;FS=0.0;HaplotypeScore=0.0;MLEAC=1;MLEAF=0.5;MQ=42.0;MQ0=0;MQRankSum=-0.648;QD=9.92;ReadPosRankSum=-0.177	GT:AD:DP:GQ:PL	0/1:9,6:15:99:177,0,259
chrXII	871203	.	C	T	461.77	PASS	AC=1;AF=0.5;AN=2;BaseQRankSum=-0.146;DP=24;Dels=0.0;FS=0.0;HaplotypeScore=0.734;MLEAC=1;MLEAF=0.5;MQ=42.0;MQ0=0;MQRankSum=0.088;QD=19.24;ReadPosRankSum=-1.317	GT:AD:DP:GQ:PL	0/1:10,14:24:99:490,0,318
chrXII	874753	.	G	A	296.77	PASS	AC=1;AF=0.5;AN=2;BaseQRankSum=0.953;DP=16;Dels=0.0;FS=0.0;HaplotypeScore=0.0;MLEAC=1;MLEAF=0.5;MQ=42.0;MQ0=0;MQRankSum=-1.27;QD=18.55;ReadPosRankSum=1.164	GT:AD:DP:GQ:PL	0/1:7,9:16:99:325,0,209
chrXII	877623	.	C	T	446.77	PASS	AC=1;AF=0.5;AN=2;BaseQRankSum=-0.537;DP=24;Dels=0.0;FS=0.0;HaplotypeScore=0.0;MLEAC=1;MLEAF=0.5;MQ=42.0;MQ0=0;MQRankSum=1.133;QD=18.62;ReadPosRankSum=-0.835	GT:AD:DP:GQ:PL	0/1:9,15:24:99:475,0,305
chrXII	878825	.	C	T	193.77	PASS	AC=1;AF=0.5;AN=2;BaseQRankSum=-1.099;DP=15;Dels=0.0;FS=2.158;HaplotypeScore=0.0;MLEAC=1;MLEAF=0.5;MQ=41.05;MQ0=0;MQRankSum=-1.099;QD=12.92;ReadPosRankSum=-0.984	GT:AD:DP:GQ:PL	0/1:8,7:15:99:222,0,248
chrXII	888485	.	C	T	162.77	PASS	AC=1;AF=0.5;AN=2;BaseQRankSum=-0.813;DP=16;Dels=0.0;FS=8.383;HaplotypeScore=0.0;MLEAC=1;MLEAF=0.5;MQ=42.0;MQ0=0;MQRankSum=-0.705;QD=10.17;ReadPosRankSum=-1.356	GT:AD:DP:GQ:PL	0/1:10,6:16:99:191,0,357
chrXII	901388	.	G	A	199.77	PASS	AC=1;AF=0.5;AN=2;BaseQRankSum=1.977;DP=21;Dels=0.0;FS=1.922;HaplotypeScore=3.9733;MLEAC=1;MLEAF=0.5;MQ=41.29;MQ0=0;MQRankSum=-0.261;QD=9.51;ReadPosRankSum=0.933	GT:AD:DP:GQ:PL	0/1:14,7:21:99:228,0,444
chrXII	903850	.	A	G	166.77	PASS	AC=1;AF=0.5;AN=2;BaseQRankSum=-0.521;DP=15;Dels=0.0;FS=2.447;HaplotypeScore=0.0;MLEAC=1;MLEAF=0.5;MQ=42.0;MQ0=0;MQRankSum=-1.099;QD=11.12;ReadPosRankSum=0.868	GT:AD:DP:GQ:PL	0/1:8,7:15:99:195,0,268
chrXII	905337	.	A	G	247.77	PASS	AC=1;AF=0.5;AN=2;BaseQRankSum=1.115;DP=19;Dels=0.0;FS=2.199;HaplotypeScore=0.0;MLEAC=1;MLEAF=0.5;MQ=42.0;MQ0=0;MQRankSum=0.289;QD=13.04;ReadPosRankSum=-1.115	GT:AD:DP:GQ:PL	0/1:11,8:19:99:276,0,351
chrXII	910316	.	C	T	160.77	PASS	AC=1;AF=0.5;AN=2;BaseQRankSum=-0.295;DP=15;Dels=0.0;FS=0.0;HaplotypeScore=0.0;MLEAC=1;MLEAF=0.5;MQ=42.0;MQ0=0;MQRankSum=0.884;QD=10.72;ReadPosRankSum=-0.884	GT:AD:DP:GQ:PL	0/1:9,6:15:99:189,0,309
chrXII	919138	.	A	G	335.77	PASS	AC=1;AF=0.5;AN=2;BaseQRankSum=-0.58;DP=22;Dels=0.0;FS=4.2;HaplotypeScore=0.0;MLEAC=1;MLEAF=0.5;MQ=42.0;MQ0=0;MQRankSum=0.375;QD=15.26;ReadPosRankSum=1.536	GT:AD:DP:GQ:PL	0/1:8,14:22:99:364,0,270
chrXII	922710	.	C	T	173.77	PASS	AC=1;AF=0.5;AN=2;BaseQRankSum=0.648;DP=15;Dels=0.0;FS=15.564;HaplotypeScore=0.0;MLEAC=1;MLEAF=0.5;MQ=42.0;MQ0=0;MQRankSum=-1.002;QD=11.58;ReadPosRankSum=-0.059	GT:AD:DP:GQ:PL	0/1:9,6:15:99:202,0,282
chrXII	929014	.	G	A	246.77	PASS	AC=1;AF=0.5;AN=2;BaseQRankSum=2.016;DP=23;Dels=0.0;FS=6.701;HaplotypeScore=0.0;MLEAC=1;MLEAF=0.5;MQ=42.0;MQ0=0;MQRankSum=-0.775;QD=10.73;ReadPosRankSum=1.395	GT:AD:DP:GQ:PL	0/1:13,10:23:99:275,0,463
chrXII	934158	.	C	T	262.77	PASS	AC=1;AF=0.5;AN=2;BaseQRankSum=0.914;DP=17;Dels=0.0;FS=0.0;HaplotypeScore=0.0;MLEAC=1;MLEAF=0.5;MQ=42.0;MQ0=0;MQRankSum=-0.625;QD=15.46;ReadPosRankSum=0.818	GT:AD:DP:GQ:PL	0/1:8,9:17:99:291,0,268
chrXII	934435	.	C	T	500.77	PASS	AC=1;AF=0.5;AN=2;BaseQRankSum=0.929;DP=31;Dels=0.0;FS=0.0;HaplotypeScore=0.0;MLEAC=1;MLEAF=0.5;MQ=42.0;MQ0=0;MQRankSum=1.285;QD=16.15;ReadPosRankSum=-0.415	GT:AD:DP:GQ:PL	0/1:15,16:31:99:529,0,516
chrXII	947119	.	C	T	170.77	PASS	AC=1;AF=0.5;AN=2;BaseQRankSum=1.826;DP=19;Dels=0.0;FS=9.425;HaplotypeScore=0.0;MLEAC=1;MLEAF=0.5;MQ=40.23;MQ0=0;MQRankSum=0.047;QD=8.99;ReadPosRankSum=0.047	GT:AD:DP:GQ:PL	0/1:12,6:19:99:199,0,434
chrXII	951474	.	G	A	212.77	PASS	AC=1;AF=0.5;AN=2;BaseQRankSum=-0.253;DP=21;Dels=0.0;FS=0.0;HaplotypeScore=0.0;MLEAC=1;MLEAF=0.5;MQ=42.0;MQ0=0;MQRankSum=-0.109;QD=10.13;ReadPosRankSum=-1.412	GT:AD:DP:GQ:PL	0/1:13,8:21:99:241,0,404
chrXII	968900	.	A	G	508.77	PASS	AC=1;AF=0.5;AN=2;BaseQRankSum=-0.962;DP=27;Dels=0.0;FS=0.0;HaplotypeScore=0.0;MLEAC=1;MLEAF=0.5;MQ=42.0;MQ0=0;MQRankSum=-0.864;QD=18.84;ReadPosRankSum=-0.271	GT:AD:DP:GQ:PL	0/1:11,16:27:99:537,0,375
chrXII	988121	.	C	T	393.77	PASS	AC=1;AF=0.5;AN=2;BaseQRankSum=-0.099;DP=13;Dels=0.0;FS=0.0;HaplotypeScore=0.0;MLEAC=1;MLEAF=0.5;MQ=42.0;MQ0=0;MQRankSum=0.888;QD=30.29;ReadPosRankSum=0.296	GT:AD:DP:GQ:PL	0/1:2,11:13:45:422,0,45
chrXII	992599	.	C	T	180.77	PASS	AC=1;AF=0.5;AN=2;BaseQRankSum=-1.133;DP=10;Dels=0.0;FS=7.202;HaplotypeScore=0.0;MLEAC=1;MLEAF=0.5;MQ=42.0;MQ0=0;MQRankSum=1.133;QD=18.08;ReadPosRankSum=-1.568	GT:AD:DP:GQ:PL	0/1:4,6:10:99:209,0,127
chrXII	1006048	.	A	G	368.77	PASS	AC=2;AF=1.0;AN=2;DP=13;Dels=0.0;FS=0.0;HaplotypeScore=0.0;MLEAC=2;MLEAF=1.0;MQ=41.39;MQ0=0;QD=28.37	GT:AD:DP:GQ:PL	1/1:0,13:13:30:397,30,0
chrXII	1006270	.	G	A	773.77	PASS	AC=2;AF=1.0;AN=2;DP=22;Dels=0.0;FS=0.0;HaplotypeScore=0.0;MLEAC=2;MLEAF=1.0;MQ=40.51;MQ0=0;QD=24.94	GT:AD:DP:GQ:PL	1/1:0,22:22:60:802,60,0
chrXII	1011896	.	C	T	537.77	PASS	AC=2;AF=1.0;AN=2;DP=15;Dels=0.0;FS=0.0;HaplotypeScore=0.0;MLEAC=2;MLEAF=1.0;MQ=42.0;MQ0=0;QD=31.04	GT:AD:DP:GQ:PL	1/1:0,15:15:42:566,42,0
chrXII	1011902	.	C	T	483.77	PASS	AC=2;AF=1.0;AN=2;DP=13;Dels=0.0;FS=0.0;HaplotypeScore=0.0;MLEAC=2;MLEAF=1.0;MQ=42.0;MQ0=0;QD=29.4	GT:AD:DP:GQ:PL	1/1:0,13:13:39:512,39,0
chrXII	1020982	.	G	A	261.77	PASS	AC=1;AF=0.5;AN=2;BaseQRankSum=0.386;DP=13;Dels=0.0;FS=2.522;HaplotypeScore=0.0;MLEAC=1;MLEAF=0.5;MQ=42.0;MQ0=0;MQRankSum=0.54;QD=20.14;ReadPosRankSum=0.386	GT:AD:DP:GQ:PL	0/1:4,9:13:99:290,0,125
chrXII	1027419	.	G	A	231.77	PASS	AC=1;AF=0.5;AN=2;BaseQRankSum=1.369;DP=25;Dels=0.0;FS=0.0;HaplotypeScore=0.0;MLEAC=1;MLEAF=0.5;MQ=42.0;MQ0=0;MQRankSum=0.437;QD=9.27;ReadPosRankSum=0.029	GT:AD:DP:GQ:PL	0/1:17,8:25:99:260,0,583
chrXII	1028076	.	C	T	276.77	PASS	AC=1;AF=0.5;AN=2;BaseQRankSum=-0.152;DP=20;Dels=0.0;FS=0.0;HaplotypeScore=0.0;MLEAC=1;MLEAF=0.5;MQ=41.9;MQ0=0;MQRankSum=-1.292;QD=13.84;ReadPosRankSum=-0.836	GT:AD:DP:GQ:PL	0/1:11,9:20:99:305,0,385
chrXII	1031120	.	G	A	285.77	PASS	AC=1;AF=0.5;AN=2;BaseQRankSum=-0.741;DP=16;Dels=0.0;FS=0.0;HaplotypeScore=0.0;MLEAC=1;MLEAF=0.5;MQ=42.0;MQ0=0;MQRankSum=-1.482;QD=17.86;ReadPosRankSum=-0.635	GT:AD:DP:GQ:PL	0/1:7,9:16:99:314,0,235
chrXII	1034088	.	T	C	403.77	PASS	AC=1;AF=0.5;AN=2;BaseQRankSum=0.556;DP=24;Dels=0.0;FS=1.685;HaplotypeScore=0.0;MLEAC=1;MLEAF=0.5;MQ=42.0;MQ0=0;MQRankSum=0.322;QD=16.82;ReadPosRankSum=0.146	GT:AD:DP:GQ:PL	0/1:10,14:24:99:432,0,308
chrXII	1043027	.	T	C	216.77	PASS	AC=1;AF=0.5;AN=2;BaseQRankSum=0.578;DP=18;Dels=0.0;FS=0.0;HaplotypeScore=0.0;MLEAC=1;MLEAF=0.5;MQ=42.0;MQ0=0;MQRankSum=0.133;QD=12.04;ReadPosRankSum=1.022	GT:AD:DP:GQ:PL	0/1:10,8:18:99:245,0,331
chrXII	1044494	.	C	T	128.77	PASS	AC=1;AF=0.5;AN=2;BaseQRankSum=-0.896;DP=17;Dels=0.0;FS=2.077;HaplotypeScore=0.0;MLEAC=1;MLEAF=0.5;MQ=42.0;MQ0=0;MQRankSum=2.055;QD=7.57;ReadPosRankSum=-0.685	GT:AD:DP:GQ:PL	0/1:12,5:17:99:157,0,377
chrXII	1047812	.	C	T	203.77	PASS	AC=1;AF=0.5;AN=2;BaseQRankSum=-0.741;DP=16;Dels=0.0;FS=2.115;HaplotypeScore=0.0;MLEAC=1;MLEAF=0.5;MQ=42.0;MQ0=0;MQRankSum=-0.212;QD=12.74;ReadPosRankSum=-2.223	GT:AD:DP:GQ:PL	0/1:9,7:16:99:232,0,312
chrXII	1049581	.	G	A	228.77	PASS	AC=1;AF=0.5;AN=2;BaseQRankSum=2.117;DP=16;Dels=0.0;FS=0.0;HaplotypeScore=0.0;MLEAC=1;MLEAF=0.5;MQ=42.0;MQ0=0;MQRankSum=-0.953;QD=14.3;ReadPosRankSum=-1.694	GT:AD:DP:GQ:PL	0/1:7,9:16:99:257,0,231
chrXIII	18382	.	A	G	217.77	PASS	AC=1;AF=0.5;AN=2;BaseQRankSum=1.448;DP=15;Dels=0.0;FS=2.158;HaplotypeScore=0.0;MLEAC=1;MLEAF=0.5;MQ=42.0;MQ0=0;MQRankSum=0.872;QD=14.52;ReadPosRankSum=-0.993	GT:AD:DP:GQ:PL	0/1:7,8:15:99:246,0,199
chrXIII	21217	.	C	T	165.77	PASS	AC=1;AF=0.5;AN=2;BaseQRankSum=1.96;DP=17;Dels=0.0;FS=2.077;HaplotypeScore=0.0;MLEAC=1;MLEAF=0.5;MQ=42.0;MQ0=0;MQRankSum=0.653;QD=9.75;ReadPosRankSum=-1.055	GT:AD:DP:GQ:PL	0/1:11,6:17:99:194,0,384
chrXIII	22316	.	C	T	208.77	PASS	AC=1;AF=0.5;AN=2;BaseQRankSum=-0.619;DP=19;Dels=0.0;FS=1.808;HaplotypeScore=0.0;MLEAC=1;MLEAF=0.5;MQ=42.0;MQ0=0;MQRankSum=1.362;QD=10.99;ReadPosRankSum=0.619	GT:AD:DP:GQ:PL	0/1:11,8:19:99:237,0,333
chrXIII	23250	.	C	T	358.77	PASS	AC=1;AF=0.5;AN=2;BaseQRankSum=0.89;DP=22;Dels=0.0;FS=1.897;HaplotypeScore=0.0;MLEAC=1;MLEAF=0.5;MQ=42.0;MQ0=0;MQRankSum=-0.297;QD=16.31;ReadPosRankSum=0.429	GT:AD:DP:GQ:PL	0/1:10,12:22:99:387,0,298
chrXIII	31658	.	C	T	144.77	PASS	AC=1;AF=0.5;AN=2;BaseQRankSum=0.933;DP=14;Dels=0.0;FS=3.123;HaplotypeScore=0.0;MLEAC=1;MLEAF=0.5;MQ=42.0;MQ0=0;MQRankSum=1.333;QD=10.34;ReadPosRankSum=2.267	GT:AD:DP:GQ:PL	0/1:9,5:14:99:173,0,255
chrXIII	44252	.	T	C	145.9	PASS	AC=1;AF=0.5;AN=2;BaseQRankSum=0.736;DP=6;Dels=0.0;FS=0.0;HaplotypeScore=0.0;MLEAC=1;MLEAF=0.5;MQ=42.0;MQ0=0;MQRankSum=-0.736;QD=24.32;ReadPosRankSum=0.736	GT:AD:DP:GQ:PL	0/1:1,5:6:15:174,0,15
chrXIII	44388	.	G	A	866.77	PASS	AC=2;AF=1.0;AN=2;DP=25;Dels=0.0;FS=0.0;HaplotypeScore=0.0;MLEAC=2;MLEAF=1.0;MQ=42.0;MQ0=0;QD=34.67	GT:AD:DP:GQ:PL	1/1:0,25:25:66:895,66,0
chrXIII	45116	.	C	T	358.77	PASS	AC=1;AF=0.5;AN=2;BaseQRankSum=-1.417;DP=35;Dels=0.0;FS=1.423;HaplotypeScore=0.0;MLEAC=1;MLEAF=0.5;MQ=41.17;MQ0=0;MQRankSum=0.119;QD=10.25;ReadPosRankSum=0.871	GT:AD:DP:GQ:PL	0/1:22,13:35:99:387,0,526
chrXIII	46012	.	C	T	257.8	PASS	AC=2;AF=1.0;AN=2;DP=7;Dels=0.0;FS=0.0;HaplotypeScore=0.0;MLEAC=2;MLEAF=1.0;MQ=42.0;MQ0=0;QD=30.49	GT:AD:DP:GQ:PL	1/1:0,7:7:21:286,21,0
chrXIII	49899	.	C	T	252.77	PASS	AC=1;AF=0.5;AN=2;BaseQRankSum=2.652;DP=15;Dels=0.0;FS=0.0;HaplotypeScore=0.0;MLEAC=1;MLEAF=0.5;MQ=42.0;MQ0=0;MQRankSum=0.295;QD=16.85;ReadPosRankSum=-0.648	GT:AD:DP:GQ:PL	0/1:6,9:15:99:281,0,124
chrXIII	54392	.	G	A	299.77	PASS	AC=1;AF=0.5;AN=2;BaseQRankSum=-0.784;DP=19;Dels=0.0;FS=0.0;HaplotypeScore=0.0;MLEAC=1;MLEAF=0.5;MQ=42.0;MQ0=0;MQRankSum=-1.362;QD=15.78;ReadPosRankSum=0.206	GT:AD:DP:GQ:PL	0/1:8,11:19:99:328,0,213
chrXIII	55922	.	C	T	408.77	PASS	AC=1;AF=0.5;AN=2;BaseQRankSum=0.454;DP=20;Dels=0.0;FS=0.0;HaplotypeScore=0.0;MLEAC=1;MLEAF=0.5;MQ=42.0;MQ0=0;MQRankSum=-0.866;QD=20.44;ReadPosRankSum=-0.206	GT:AD:DP:GQ:PL	0/1:6,14:20:99:437,0,181
chrXIII	62569	.	C	T	263.77	PASS	AC=1;AF=0.5;AN=2;BaseQRankSum=-2.914;DP=18;Dels=0.0;FS=3.274;HaplotypeScore=0.0;MLEAC=1;MLEAF=0.5;MQ=42.0;MQ0=0;MQRankSum=-0.088;QD=14.65;ReadPosRankSum=-2.472	GT:AD:DP:GQ:PL	0/1:9,9:18:99:292,0,319
chrXIII	63214	.	T	C	452.77	PASS	AC=1;AF=0.5;AN=2;BaseQRankSum=2.916;DP=25;Dels=0.0;FS=1.697;HaplotypeScore=0.0;MLEAC=1;MLEAF=0.5;MQ=42.0;MQ0=0;MQRankSum=1.613;QD=18.11;ReadPosRankSum=1.783	GT:AD:DP:GQ:PL	0/1:9,16:25:99:481,0,271
chrXIII	63921	.	C	T	144.77	PASS	AC=1;AF=0.5;AN=2;BaseQRankSum=1.268;DP=10;Dels=0.0;FS=0.0;HaplotypeScore=0.0;MLEAC=1;MLEAF=0.5;MQ=42.0;MQ0=0;MQRankSum=0.103;QD=14.48;ReadPosRankSum=-1.098	GT:AD:DP:GQ:PL	0/1:5,5:10:99:173,0,164
chrXIII	67216	.	A	G	325.77	PASS	AC=1;AF=0.5;AN=2;BaseQRankSum=0.951;DP=21;Dels=0.0;FS=4.123;HaplotypeScore=0.0;MLEAC=1;MLEAF=0.5;MQ=42.0;MQ0=0;MQRankSum=0.317;QD=15.51;ReadPosRankSum=-1.021	GT:AD:DP:GQ:PL	0/1:10,11:21:99:354,0,300
chrXIII	70632	.	C	T	160.77	PASS	AC=1;AF=0.5;AN=2;BaseQRankSum=0.488;DP=16;Dels=0.0;FS=0.0;HaplotypeScore=0.0;MLEAC=1;MLEAF=0.5;MQ=42.0;MQ0=0;MQRankSum=0.271;QD=10.05;ReadPosRankSum=-0.054	GT:AD:DP:GQ:PL	0/1:10,6:16:99:189,0,345
chrXIII	76486	.	C	T	302.77	PASS	AC=1;AF=0.5;AN=2;BaseQRankSum=0.38;DP=16;Dels=0.0;FS=1.987;HaplotypeScore=0.0;MLEAC=1;MLEAF=0.5;MQ=42.0;MQ0=0;MQRankSum=0.488;QD=18.92;ReadPosRankSum=-0.705	GT:AD:DP:GQ:PL	0/1:6,10:16:99:331,0,204
chrXIII	87278	.	C	T	209.77	PASS	AC=1;AF=0.5;AN=2;BaseQRankSum=-0.741;DP=16;Dels=0.0;FS=0.0;HaplotypeScore=0.0;MLEAC=1;MLEAF=0.5;MQ=42.0;MQ0=0;MQRankSum=2.011;QD=13.11;ReadPosRankSum=0.847	GT:AD:DP:GQ:PL	0/1:9,7:16:99:238,0,266
chrXIII	99926	.	G	A	445.77	PASS	AC=1;AF=0.5;AN=2;BaseQRankSum=0.945;DP=17;Dels=0.0;FS=0.0;HaplotypeScore=0.0;MLEAC=1;MLEAF=0.5;MQ=42.0;MQ0=0;MQRankSum=0.315;QD=26.22;ReadPosRankSum=-0.945	GT:AD:DP:GQ:PL	0/1:3,14:17:69:474,0,69
chrXIII	103590	.	C	T	141.77	PASS	AC=1;AF=0.5;AN=2;BaseQRankSum=0.466;DP=11;Dels=0.0;FS=0.0;HaplotypeScore=0.0;MLEAC=1;MLEAF=0.5;MQ=42.0;MQ0=0;MQRankSum=-0.387;QD=12.89;ReadPosRankSum=0.143	GT:AD:DP:GQ:PL	0/1:6,5:11:99:170,0,161
chrXIII	110354	.	G	A	206.77	PASS	AC=1;AF=0.5;AN=2;BaseQRankSum=1.119;DP=20;Dels=0.0;FS=1.74;HaplotypeScore=0.0;MLEAC=1;MLEAF=0.5;MQ=42.0;MQ0=0;MQRankSum=1.35;QD=10.34;ReadPosRankSum=-2.276	GT:AD:DP:GQ:PL	0/1:12,8:20:99:235,0,427
chrXIII	130179	.	T	C	298.77	PASS	AC=1;AF=0.5;AN=2;BaseQRankSum=-1.356;DP=16;Dels=0.0;FS=20.84;HaplotypeScore=7.9977;MLEAC=1;MLEAF=0.5;MQ=41.88;MQ0=0;MQRankSum=0.271;QD=18.67;ReadPosRankSum=1.573	GT:AD:DP:GQ:PL	0/1:6,10:16:99:327,0,168
chrXIII	151690	.	C	T	188.77	PASS	AC=1;AF=0.5;AN=2;BaseQRankSum=2.627;DP=13;Dels=0.0;FS=0.0;HaplotypeScore=0.0;MLEAC=1;MLEAF=0.5;MQ=40.85;MQ0=0;MQRankSum=0.555;QD=14.52;ReadPosRankSum=-0.101	GT:AD:DP:GQ:PL	0/1:7,6:13:99:217,0,198
chrXIII	154646	.	T	C	384.77	PASS	AC=1;AF=0.5;AN=2;BaseQRankSum=1.399;DP=22;Dels=0.0;FS=0.0;HaplotypeScore=0.0;MLEAC=1;MLEAF=0.5;MQ=41.91;MQ0=0;MQRankSum=1.809;QD=17.49;ReadPosRankSum=-0.717	GT:AD:DP:GQ:PL	0/1:8,14:22:99:413,0,268
chrXIII	175601	.	C	T	393.77	PASS	AC=1;AF=0.5;AN=2;BaseQRankSum=0.898;DP=27;Dels=0.0;FS=0.0;HaplotypeScore=0.0;MLEAC=1;MLEAF=0.5;MQ=41.93;MQ0=0;MQRankSum=-0.752;QD=14.58;ReadPosRankSum=-0.218	GT:AD:DP:GQ:PL	0/1:14,13:27:99:422,0,492
chrXIII	207921	.	G	A	387.77	PASS	AC=1;AF=0.5;AN=2;BaseQRankSum=0.553;DP=28;Dels=0.0;FS=8.641;HaplotypeScore=0.0;MLEAC=1;MLEAF=0.5;MQ=42.0;MQ0=0;MQRankSum=0.23;QD=13.85;ReadPosRankSum=-0.645	GT:AD:DP:GQ:PL	0/1:15,13:28:99:416,0,426
chrXIII	249317	.	A	G	329.77	PASS	AC=1;AF=0.5;AN=2;BaseQRankSum=1.61;DP=17;Dels=0.0;FS=1.913;HaplotypeScore=0.0;MLEAC=1;MLEAF=0.5;MQ=40.23;MQ0=0;MQRankSum=1.805;QD=19.4;ReadPosRankSum=0.537	GT:AD:DP:GQ:PL	0/1:7,10:17:99:358,0,211
chrXIII	278081	.	C	T	332.77	PASS	AC=1;AF=0.5;AN=2;BaseQRankSum=1.315;DP=21;Dels=0.0;FS=1.801;HaplotypeScore=0.0;MLEAC=1;MLEAF=0.5;MQ=42.0;MQ0=0;MQRankSum=0.462;QD=15.85;ReadPosRankSum=-2.168	GT:AD:DP:GQ:PL	0/1:9,12:21:99:361,0,228
chrXIII	280467	.	G	A	334.77	PASS	AC=1;AF=0.5;AN=2;BaseQRankSum=1.688;DP=32;Dels=0.0;FS=5.547;HaplotypeScore=0.0;MLEAC=1;MLEAF=0.5;MQ=42.0;MQ0=0;MQRankSum=-0.115;QD=10.46;ReadPosRankSum=-0.384	GT:AD:DP:GQ:PL	0/1:19,13:32:99:363,0,620
chrXIII	297309	.	T	C	371.77	PASS	AC=1;AF=0.5;AN=2;BaseQRankSum=-0.972;DP=19;Dels=0.0;FS=1.83;HaplotypeScore=0.0;MLEAC=1;MLEAF=0.5;MQ=42.0;MQ0=0;MQRankSum=-0.042;QD=19.57;ReadPosRankSum=-0.127	GT:AD:DP:GQ:PL	0/1:7,12:19:99:400,0,225
chrXIII	301487	.	G	A	242.77	PASS	AC=1;AF=0.5;AN=2;BaseQRankSum=1.412;DP=21;Dels=0.0;FS=7.06;HaplotypeScore=0.0;MLEAC=1;MLEAF=0.5;MQ=41.02;MQ0=0;MQRankSum=-0.036;QD=11.56;ReadPosRankSum=-0.471	GT:AD:DP:GQ:PL	0/1:13,8:21:99:271,0,425
chrXIII	301723	.	C	T	240.77	PASS	AC=1;AF=0.5;AN=2;BaseQRankSum=1.871;DP=26;Dels=0.0;FS=1.697;HaplotypeScore=0.0;MLEAC=1;MLEAF=0.5;MQ=41.21;MQ0=0;MQRankSum=-0.026;QD=9.26;ReadPosRankSum=-0.237	GT:AD:DP:GQ:PL	0/1:16,10:26:99:269,0,551
chrXIII	307900	.	G	A	317.77	PASS	AC=1;AF=0.5;AN=2;BaseQRankSum=1.457;DP=23;Dels=0.0;FS=3.834;HaplotypeScore=0.0;MLEAC=1;MLEAF=0.5;MQ=40.7;MQ0=0;MQRankSum=-0.217;QD=13.82;ReadPosRankSum=0.775	GT:AD:DP:GQ:PL	0/1:13,10:23:99:346,0,428
chrXIII	312752	.	A	G	437.77	PASS	AC=1;AF=0.5;AN=2;BaseQRankSum=1.193;DP=25;Dels=0.0;FS=0.0;HaplotypeScore=0.0;MLEAC=1;MLEAF=0.5;MQ=42.0;MQ0=0;MQRankSum=-1.803;QD=17.51;ReadPosRankSum=0.139	GT:AD:DP:GQ:PL	0/1:10,15:25:99:466,0,287
chrXIII	313649	.	G	A	129.77	PASS	AC=1;AF=0.5;AN=2;BaseQRankSum=-0.133;DP=14;Dels=0.0;FS=5.756;HaplotypeScore=0.0;MLEAC=1;MLEAF=0.5;MQ=42.0;MQ0=0;MQRankSum=0.533;QD=9.27;ReadPosRankSum=1.467	GT:AD:DP:GQ:PL	0/1:9,5:14:99:158,0,316
chrXIII	315767	.	G	A	142.77	PASS	AC=1;AF=0.5;AN=2;BaseQRankSum=0.583;DP=12;Dels=0.0;FS=2.632;HaplotypeScore=0.0;MLEAC=1;MLEAF=0.5;MQ=42.0;MQ0=0;MQRankSum=-0.259;QD=11.9;ReadPosRankSum=-0.583	GT:AD:DP:GQ:PL	0/1:6,6:12:99:171,0,208
chrXIII	319162	.	G	A	323.77	PASS	AC=1;AF=0.5;AN=2;BaseQRankSum=-1.006;DP=25;Dels=0.0;FS=0.0;HaplotypeScore=0.0;MLEAC=1;MLEAF=0.5;MQ=42.0;MQ0=0;MQRankSum=0.354;QD=12.95;ReadPosRankSum=0.408	GT:AD:DP:GQ:PL	0/1:13,12:25:99:352,0,394
chrXIII	328397	.	G	T	109.77	PASS	AC=1;AF=0.5;AN=2;BaseQRankSum=1.447;DP=11;Dels=0.0;FS=13.222;HaplotypeScore=0.0;MLEAC=1;MLEAF=0.5;MQ=40.05;MQ0=1;MQRankSum=2.072;QD=9.98;ReadPosRankSum=1.568	GT:AD:DP:GQ:PL	0/1:6,5:11:99:138,0,211
chrXIII	331279	.	C	T	293.77	PASS	AC=1;AF=0.5;AN=2;BaseQRankSum=0.131;DP=22;Dels=0.0;FS=0.0;HaplotypeScore=0.0;MLEAC=1;MLEAF=0.5;MQ=42.0;MQ0=0;MQRankSum=0.854;QD=13.35;ReadPosRankSum=0.919	GT:AD:DP:GQ:PL	0/1:11,11:22:99:322,0,356
chrXIII	332419	.	C	T	124.77	PASS	AC=1;AF=0.5;AN=2;BaseQRankSum=0.591;DP=18;Dels=0.0;FS=0.0;HaplotypeScore=0.0;MLEAC=1;MLEAF=0.5;MQ=42.0;MQ0=0;MQRankSum=-0.789;QD=6.93;ReadPosRankSum=-0.099	GT:AD:DP:GQ:PL	0/1:13,5:18:99:153,0,433
chrXIII	343282	.	T	C	127.77	PASS	AC=1;AF=0.5;AN=2;BaseQRankSum=0.566;DP=16;Dels=0.0;FS=0.0;HaplotypeScore=0.0;MLEAC=1;MLEAF=0.5;MQ=42.0;MQ0=0;MQRankSum=1.133;QD=7.99;ReadPosRankSum=0.793	GT:AD:DP:GQ:PL	0/1:11,5:16:99:156,0,396
chrXIII	344028	.	C	T	270.77	PASS	AC=1;AF=0.5;AN=2;BaseQRankSum=2.656;DP=28;Dels=0.0;FS=5.632;HaplotypeScore=0.0;MLEAC=1;MLEAF=0.5;MQ=42.0;MQ0=0;MQRankSum=0.049;QD=9.67;ReadPosRankSum=1.181	GT:AD:DP:GQ:PL	0/1:19,9:28:99:299,0,577
chrXIII	346755	.	C	T	259.77	PASS	AC=1;AF=0.5;AN=2;BaseQRankSum=0.533;DP=13;Dels=0.0;FS=0.0;HaplotypeScore=0.0;MLEAC=1;MLEAF=0.5;MQ=42.0;MQ0=0;MQRankSum=0.212;QD=19.98;ReadPosRankSum=-0.437	GT:AD:DP:GQ:PL	0/1:5,8:13:99:288,0,161
chrXIII	347537	.	T	C	533.77	PASS	AC=1;AF=0.5;AN=2;BaseQRankSum=2.051;DP=37;Dels=0.0;FS=1.378;HaplotypeScore=0.0;MLEAC=1;MLEAF=0.5;MQ=42.0;MQ0=0;MQRankSum=-0.532;QD=14.43;ReadPosRankSum=1.443	GT:AD:DP:GQ:PL	0/1:19,18:37:99:562,0,514
chrXIII	348239	.	T	C	720.77	PASS	AC=2;AF=1.0;AN=2;DP=22;Dels=0.0;FS=0.0;HaplotypeScore=0.0;MLEAC=2;MLEAF=1.0;MQ=41.82;MQ0=0;QD=32.76	GT:AD:DP:GQ:PL	1/1:0,22:22:54:749,54,0
chrXIII	350880	.	C	T	266.9	PASS	AC=1;AF=0.5;AN=2;BaseQRankSum=-0.751;DP=9;Dels=0.0;FS=6.532;HaplotypeScore=0.0;MLEAC=1;MLEAF=0.5;MQ=42.0;MQ0=0;MQRankSum=0.751;QD=29.66;ReadPosRankSum=0.751	GT:AD:DP:GQ:PL	0/1:1,8:9:15:295,0,15
chrXIII	351842	.	C	T	460.77	PASS	AC=1;AF=0.5;AN=2;BaseQRankSum=-0.81;DP=33;Dels=0.0;FS=5.188;HaplotypeScore=0.0;MLEAC=1;MLEAF=0.5;MQ=42.0;MQ0=0;MQRankSum=-0.774;QD=13.96;ReadPosRankSum=-1.027	GT:AD:DP:GQ:PL	0/1:17,16:33:99:489,0,576
chrXIII	356499	.	G	A	217.77	PASS	AC=1;AF=0.5;AN=2;BaseQRankSum=-1.313;DP=16;Dels=0.0;FS=4.393;HaplotypeScore=0.0;MLEAC=1;MLEAF=0.5;MQ=42.0;MQ0=0;MQRankSum=-0.998;QD=13.61;ReadPosRankSum=0.263	GT:AD:DP:GQ:PL	0/1:8,8:16:99:246,0,290
chrXIII	379664	.	G	A	333.77	PASS	AC=1;AF=0.5;AN=2;BaseQRankSum=1.22;DP=17;Dels=0.0;FS=1.957;HaplotypeScore=0.0;MLEAC=1;MLEAF=0.5;MQ=42.0;MQ0=0;MQRankSum=0.049;QD=19.63;ReadPosRankSum=0.634	GT:AD:DP:GQ:PL	0/1:7,10:17:99:362,0,233
chrXIII	381417	.	G	A	292.77	PASS	AC=1;AF=0.5;AN=2;BaseQRankSum=1.299;DP=17;Dels=0.0;FS=6.864;HaplotypeScore=0.0;MLEAC=1;MLEAF=0.5;MQ=42.0;MQ0=0;MQRankSum=-1.395;QD=17.22;ReadPosRankSum=-0.529	GT:AD:DP:GQ:PL	0/1:8,9:17:99:321,0,283
chrXIII	387924	.	T	C	155.77	PASS	AC=1;AF=0.5;AN=2;BaseQRankSum=-0.653;DP=17;Dels=0.0;FS=0.0;HaplotypeScore=0.0;MLEAC=1;MLEAF=0.5;MQ=42.0;MQ0=0;MQRankSum=-0.251;QD=9.16;ReadPosRankSum=0.251	GT:AD:DP:GQ:PL	0/1:11,6:17:99:184,0,380
chrXIII	391479	.	G	A	282.77	PASS	AC=1;AF=0.5;AN=2;BaseQRankSum=-0.692;DP=22;Dels=0.0;FS=7.025;HaplotypeScore=0.0;MLEAC=1;MLEAF=0.5;MQ=42.0;MQ0=0;MQRankSum=-0.033;QD=12.85;ReadPosRankSum=1.945	GT:AD:DP:GQ:PL	0/1:12,10:22:99:311,0,328
chrXIII	392899	.	G	A	343.77	PASS	AC=1;AF=0.5;AN=2;BaseQRankSum=1.96;DP=17;Dels=0.0;FS=0.0;HaplotypeScore=0.0;MLEAC=1;MLEAF=0.5;MQ=41.77;MQ0=0;MQRankSum=1.055;QD=20.22;ReadPosRankSum=-0.955	GT:AD:DP:GQ:PL	0/1:6,11:17:99:372,0,195
chrXIII	396604	.	G	A	257.77	PASS	AC=1;AF=0.5;AN=2;BaseQRankSum=-1.474;DP=20;Dels=0.0;FS=1.871;HaplotypeScore=2.98;MLEAC=1;MLEAF=0.5;MQ=41.26;MQ0=0;MQRankSum=1.928;QD=12.89;ReadPosRankSum=1.398	GT:AD:DP:GQ:PL	0/1:10,10:20:99:286,0,332
chrXIII	402822	.	G	A	210.77	PASS	AC=1;AF=0.5;AN=2;BaseQRankSum=0.722;DP=17;Dels=0.0;FS=0.0;HaplotypeScore=0.0;MLEAC=1;MLEAF=0.5;MQ=42.0;MQ0=0;MQRankSum=-0.337;QD=12.4;ReadPosRankSum=0.144	GT:AD:DP:GQ:PL	0/1:9,8:17:99:239,0,277
chrXIII	404454	.	C	T	268.77	PASS	AC=1;AF=0.5;AN=2;BaseQRankSum=0.061;DP=15;Dels=0.0;FS=0.0;HaplotypeScore=0.0;MLEAC=1;MLEAF=0.5;MQ=42.0;MQ0=0;MQRankSum=0.551;QD=17.92;ReadPosRankSum=0.674	GT:AD:DP:GQ:PL	0/1:5,10:15:99:297,0,158
chrXIII	404634	.	C	T	309.77	PASS	AC=1;AF=0.5;AN=2;BaseQRankSum=-1.333;DP=24;Dels=0.0;FS=1.81;HaplotypeScore=0.0;MLEAC=1;MLEAF=0.5;MQ=42.0;MQ0=0;MQRankSum=0.116;QD=12.91;ReadPosRankSum=-0.29	GT:AD:DP:GQ:PL	0/1:13,11:24:99:338,0,433
chrXIII	406194	.	C	T	282.77	PASS	AC=1;AF=0.5;AN=2;BaseQRankSum=-0.077;DP=13;Dels=0.0;FS=0.0;HaplotypeScore=0.0;MLEAC=1;MLEAF=0.5;MQ=42.0;MQ0=0;MQRankSum=-0.231;QD=21.75;ReadPosRankSum=-0.849	GT:AD:DP:GQ:PL	0/1:4,9:13:99:311,0,117
chrXIII	413108	.	G	A	285.77	PASS	AC=1;AF=0.5;AN=2;BaseQRankSum=-0.204;DP=19;Dels=0.0;FS=7.474;HaplotypeScore=0.0;MLEAC=1;MLEAF=0.5;MQ=42.0;MQ0=0;MQRankSum=0.204;QD=15.04;ReadPosRankSum=-1.184	GT:AD:DP:GQ:PL	0/1:9,10:19:99:314,0,267
chrXIII	413394	.	C	T	207.77	PASS	AC=1;AF=0.5;AN=2;BaseQRankSum=0.439;DP=17;Dels=0.0;FS=6.021;HaplotypeScore=0.0;MLEAC=1;MLEAF=0.5;MQ=42.0;MQ0=0;MQRankSum=2.001;QD=12.22;ReadPosRankSum=-0.732	GT:AD:DP:GQ:PL	0/1:10,7:17:99:236,0,324
chrXIII	414813	.	C	T	322.77	PASS	AC=1;AF=0.5;AN=2;BaseQRankSum=-0.634;DP=17;Dels=0.0;FS=1.957;HaplotypeScore=0.0;MLEAC=1;MLEAF=0.5;MQ=42.0;MQ0=0;MQRankSum=-0.146;QD=18.99;ReadPosRankSum=0.342	GT:AD:DP:GQ:PL	0/1:7,10:17:99:351,0,235
chrXIII	421148	.	A	G	167.77	PASS	AC=1;AF=0.5;AN=2;BaseQRankSum=-0.423;DP=16;Dels=0.0;FS=5.193;HaplotypeScore=0.0;MLEAC=1;MLEAF=0.5;MQ=42.0;MQ0=0;MQRankSum=-1.059;QD=10.49;ReadPosRankSum=-0.106	GT:AD:DP:GQ:PL	0/1:9,7:16:99:196,0,321
chrXIII	427633	.	T	C	256.77	PASS	AC=1;AF=0.5;AN=2;BaseQRankSum=-0.884;DP=15;Dels=0.0;FS=0.0;HaplotypeScore=0.0;MLEAC=1;MLEAF=0.5;MQ=42.0;MQ0=0;MQRankSum=-1.591;QD=17.12;ReadPosRankSum=-0.766	GT:AD:DP:GQ:PL	0/1:6,9:15:99:285,0,204
chrXIII	437401	.	T	C	562.77	PASS	AC=1;AF=0.5;AN=2;BaseQRankSum=1.461;DP=24;Dels=0.0;FS=4.06;HaplotypeScore=0.0;MLEAC=1;MLEAF=0.5;MQ=41.41;MQ0=0;MQRankSum=0.826;QD=23.45;ReadPosRankSum=0.635	GT:AD:DP:GQ:PL	0/1:7,17:24:99:591,0,195
chrXIII	450210	.	G	A	439.77	PASS	AC=1;AF=0.5;AN=2;BaseQRankSum=-2.087;DP=24;Dels=0.0;FS=0.0;HaplotypeScore=0.0;MLEAC=1;MLEAF=0.5;MQ=41.38;MQ0=0;MQRankSum=-1.133;QD=18.32;ReadPosRankSum=1.252	GT:AD:DP:GQ:PL	0/1:9,15:24:99:468,0,301
chrXIII	450466	.	G	A	302.77	PASS	AC=1;AF=0.5;AN=2;BaseQRankSum=1.002;DP=15;Dels=0.0;FS=6.286;HaplotypeScore=0.0;MLEAC=1;MLEAF=0.5;MQ=42.0;MQ0=0;MQRankSum=0.295;QD=20.18;ReadPosRankSum=1.002	GT:AD:DP:GQ:PL	0/1:6,9:15:99:331,0,168
chrXIII	450618	.	C	T	164.77	PASS	AC=1;AF=0.5;AN=2;BaseQRankSum=0.521;DP=15;Dels=0.0;FS=9.249;HaplotypeScore=0.0;MLEAC=1;MLEAF=0.5;MQ=42.0;MQ0=0;MQRankSum=0.289;QD=10.98;ReadPosRankSum=-1.562	GT:AD:DP:GQ:PL	0/1:8,7:15:99:193,0,210
chrXIII	456185	.	C	T	254.77	PASS	AC=1;AF=0.5;AN=2;BaseQRankSum=-0.625;DP=17;Dels=0.0;FS=0.0;HaplotypeScore=0.0;MLEAC=1;MLEAF=0.5;MQ=42.0;MQ0=0;MQRankSum=-0.433;QD=14.99;ReadPosRankSum=0.048	GT:AD:DP:GQ:PL	0/1:9,8:17:99:283,0,288
chrXIII	456938	.	G	A	139.77	PASS	AC=1;AF=0.5;AN=2;BaseQRankSum=0.839;DP=14;Dels=0.0;FS=0.0;HaplotypeScore=0.0;MLEAC=1;MLEAF=0.5;MQ=42.0;MQ0=0;MQRankSum=-0.452;QD=9.98;ReadPosRankSum=0.452	GT:AD:DP:GQ:PL	0/1:8,6:14:99:168,0,271
chrXIII	462610	.	A	G	169.77	PASS	AC=1;AF=0.5;AN=2;BaseQRankSum=1.139;DP=17;Dels=0.0;FS=0.0;HaplotypeScore=0.0;MLEAC=1;MLEAF=0.5;MQ=40.75;MQ0=1;MQRankSum=-0.163;QD=9.99;ReadPosRankSum=1.03	GT:AD:DP:GQ:PL	0/1:10,7:17:99:198,0,363
chrXIII	466694	.	C	T	460.77	PASS	AC=1;AF=0.5;AN=2;BaseQRankSum=1.225;DP=34;Dels=0.0;FS=1.423;HaplotypeScore=0.0;MLEAC=1;MLEAF=0.5;MQ=42.0;MQ0=0;MQRankSum=1.328;QD=13.55;ReadPosRankSum=0.845	GT:AD:DP:GQ:PL	0/1:18,16:34:99:489,0,536
chrXIII	467116	.	C	T	271.77	PASS	AC=1;AF=0.5;AN=2;BaseQRankSum=-1.061;DP=27;Dels=0.0;FS=0.0;HaplotypeScore=0.0;MLEAC=1;MLEAF=0.5;MQ=42.0;MQ0=0;MQRankSum=1.406;QD=10.07;ReadPosRankSum=0.666	GT:AD:DP:GQ:PL	0/1:16,11:27:99:300,0,505
chrXIII	468488	.	G	T	134.77	PASS	AC=1;AF=0.5;AN=2;BaseQRankSum=0.581;DP=14;Dels=0.0;FS=20.152;HaplotypeScore=0.7887;MLEAC=1;MLEAF=0.5;MQ=42.0;MQ0=0;MQRankSum=-1.485;QD=9.63;ReadPosRankSum=1.743	GT:AD:DP:GQ:PL	0/1:8,6:14:99:163,0,237
chrXIII	471429	.	T	C	326.77	PASS	AC=1;AF=0.5;AN=2;BaseQRankSum=-0.049;DP=17;Dels=0.0;FS=2.271;HaplotypeScore=0.0;MLEAC=1;MLEAF=0.5;MQ=42.0;MQ0=0;MQRankSum=0.537;QD=19.22;ReadPosRankSum=0.927	GT:AD:DP:GQ:PL	0/1:7,10:17:99:355,0,234
chrXIII	473580	.	G	A	422.77	PASS	AC=1;AF=0.5;AN=2;BaseQRankSum=-1.364;DP=31;Dels=0.0;FS=1.523;HaplotypeScore=0.0;MLEAC=1;MLEAF=0.5;MQ=42.0;MQ0=0;MQRankSum=0.099;QD=13.64;ReadPosRankSum=0.099	GT:AD:DP:GQ:PL	0/1:16,15:31:99:451,0,498
chrXIII	478290	.	C	T	156.77	PASS	AC=1;AF=0.5;AN=2;BaseQRankSum=-1.883;DP=21;Dels=0.0;FS=4.018;HaplotypeScore=0.0;MLEAC=1;MLEAF=0.5;MQ=42.0;MQ0=0;MQRankSum=-0.249;QD=7.47;ReadPosRankSum=1.173	GT:AD:DP:GQ:PL	0/1:12,9:21:99:185,0,403
chrXIII	496429	.	C	T	130.77	PASS	AC=1;AF=0.5;AN=2;BaseQRankSum=-2.163;DP=13;Dels=0.0;FS=9.89;HaplotypeScore=0.0;MLEAC=1;MLEAF=0.5;MQ=42.0;MQ0=0;MQRankSum=-0.817;QD=10.06;ReadPosRankSum=-0.437	GT:AD:DP:GQ:PL	0/1:8,5:13:99:159,0,261
chrXIII	499290	.	G	A	226.77	PASS	AC=1;AF=0.5;AN=2;BaseQRankSum=-0.289;DP=12;Dels=0.0;FS=6.818;HaplotypeScore=0.0;MLEAC=1;MLEAF=0.5;MQ=41.67;MQ0=0;MQRankSum=-1.932;QD=18.9;ReadPosRankSum=-2.18	GT:AD:DP:GQ:PL	0/1:4,8:12:99:255,0,134
chrXIII	512669	.	C	T	426.77	PASS	AC=1;AF=0.5;AN=2;BaseQRankSum=-0.032;DP=23;Dels=0.0;FS=7.464;HaplotypeScore=0.0;MLEAC=1;MLEAF=0.5;MQ=40.09;MQ0=0;MQRankSum=0.355;QD=18.56;ReadPosRankSum=-2.421	GT:AD:DP:GQ:PL	0/1:8,15:23:99:455,0,203
chrXIII	513575	.	G	A	154.77	PASS	AC=1;AF=0.5;AN=2;BaseQRankSum=-1.529;DP=21;Dels=0.0;FS=4.01;HaplotypeScore=0.0;MLEAC=1;MLEAF=0.5;MQ=42.0;MQ0=0;MQRankSum=-0.858;QD=7.37;ReadPosRankSum=0.336	GT:AD:DP:GQ:PL	0/1:14,7:21:99:183,0,510
chrXIII	517931	.	C	T	256.77	PASS	AC=1;AF=0.5;AN=2;BaseQRankSum=-0.533;DP=13;Dels=0.0;FS=0.0;HaplotypeScore=0.0;MLEAC=1;MLEAF=0.5;MQ=42.0;MQ0=0;MQRankSum=0.212;QD=19.75;ReadPosRankSum=-0.437	GT:AD:DP:GQ:PL	0/1:5,8:13:99:285,0,160
chrXIII	526339	.	C	T	442.77	PASS	AC=1;AF=0.5;AN=2;BaseQRankSum=-1.142;DP=24;Dels=0.0;FS=1.851;HaplotypeScore=0.0;MLEAC=1;MLEAF=0.5;MQ=41.92;MQ0=0;MQRankSum=1.083;QD=18.45;ReadPosRankSum=-1.61	GT:AD:DP:GQ:PL	0/1:10,14:24:99:471,0,315
chrXIII	529642	.	A	G	417.77	PASS	AC=1;AF=0.5;AN=2;BaseQRankSum=0.138;DP=28;Dels=0.0;FS=1.515;HaplotypeScore=0.0;MLEAC=1;MLEAF=0.5;MQ=42.0;MQ0=0;MQRankSum=0.875;QD=14.92;ReadPosRankSum=1.797	GT:AD:DP:GQ:PL	0/1:15,13:28:99:446,0,447
chrXIII	553360	.	G	A	314.77	PASS	AC=1;AF=0.5;AN=2;BaseQRankSum=1.082;DP=28;Dels=0.0;FS=3.524;HaplotypeScore=0.0;MLEAC=1;MLEAF=0.5;MQ=42.0;MQ0=0;MQRankSum=0.423;QD=11.24;ReadPosRankSum=0.847	GT:AD:DP:GQ:PL	0/1:17,11:28:99:343,0,469
chrXIII	558864	.	G	A	332.77	PASS	AC=1;AF=0.5;AN=2;BaseQRankSum=-0.065;DP=15;Dels=0.0;FS=2.447;HaplotypeScore=0.0;MLEAC=1;MLEAF=0.5;MQ=42.0;MQ0=0;MQRankSum=-0.326;QD=22.18;ReadPosRankSum=0.196	GT:AD:DP:GQ:PL	0/1:4,11:15:81:361,0,81
chrXIII	571246	.	G	A	149.77	PASS	AC=1;AF=0.5;AN=2;BaseQRankSum=-3.181;DP=26;Dels=0.04;FS=47.362;HaplotypeScore=1.6316;MLEAC=1;MLEAF=0.5;MQ=41.43;MQ0=0;MQRankSum=0.787;QD=5.76;ReadPosRankSum=-4.0	GT:AD:DP:GQ:PL	0/1:9,16:25:99:178,0,212
chrXIII	573364	.	C	T	283.77	PASS	AC=1;AF=0.5;AN=2;BaseQRankSum=2.07;DP=22;Dels=0.0;FS=6.313;HaplotypeScore=0.0;MLEAC=1;MLEAF=0.5;MQ=41.35;MQ0=0;MQRankSum=-1.202;QD=12.9;ReadPosRankSum=-0.668	GT:AD:DP:GQ:PL	0/1:13,9:22:99:312,0,406
chrXIII	575804	.	G	A	123.77	PASS	AC=1;AF=0.5;AN=2;BaseQRankSum=-0.68;DP=16;Dels=0.0;FS=0.0;HaplotypeScore=0.0;MLEAC=1;MLEAF=0.5;MQ=42.0;MQ0=0;MQRankSum=-0.227;QD=7.74;ReadPosRankSum=-0.68	GT:AD:DP:GQ:PL	0/1:11,5:16:99:152,0,400
chrXIII	578961	.	A	G	224.77	PASS	AC=1;AF=0.5;AN=2;BaseQRankSum=0.186;DP=27;Dels=0.0;FS=0.0;HaplotypeScore=0.0;MLEAC=1;MLEAF=0.5;MQ=42.0;MQ0=0;MQRankSum=-1.301;QD=8.32;ReadPosRankSum=1.248	GT:AD:DP:GQ:PL	0/1:19,8:27:99:253,0,603
chrXIII	580193	.	C	T	349.77	PASS	AC=1;AF=0.5;AN=2;BaseQRankSum=0.521;DP=24;Dels=0.0;FS=1.66;HaplotypeScore=0.9947;MLEAC=1;MLEAF=0.5;MQ=41.41;MQ0=0;MQRankSum=0.811;QD=14.57;ReadPosRankSum=-0.29	GT:AD:DP:GQ:PL	0/1:13,11:24:99:378,0,441
chrXIII	588254	.	T	C	101.77	PASS	AC=1;AF=0.5;AN=2;BaseQRankSum=-1.333;DP=14;Dels=0.0;FS=0.0;HaplotypeScore=0.0;MLEAC=1;MLEAF=0.5;MQ=42.0;MQ0=0;MQRankSum=-1.333;QD=7.27;ReadPosRankSum=1.2	GT:AD:DP:GQ:PL	0/1:9,5:14:99:130,0,296
chrXIII	588681	.	C	T	218.77	PASS	AC=1;AF=0.5;AN=2;BaseQRankSum=-1.196;DP=20;Dels=0.0;FS=0.0;HaplotypeScore=0.0;MLEAC=1;MLEAF=0.5;MQ=41.64;MQ0=0;MQRankSum=0.733;QD=10.94;ReadPosRankSum=-2.045	GT:AD:DP:GQ:PL	0/1:12,8:20:99:247,0,380
chrXIII	592692	.	C	T	264.77	PASS	AC=1;AF=0.5;AN=2;BaseQRankSum=1.816;DP=23;Dels=0.0;FS=0.0;HaplotypeScore=0.0;MLEAC=1;MLEAF=0.5;MQ=42.0;MQ0=0;MQRankSum=-0.831;QD=11.51;ReadPosRankSum=0.277	GT:AD:DP:GQ:PL	0/1:12,11:23:99:293,0,311
chrXIII	598488	.	A	G	302.77	PASS	AC=1;AF=0.5;AN=2;BaseQRankSum=-0.462;DP=23;Dels=0.0;FS=1.674;HaplotypeScore=0.0;MLEAC=1;MLEAF=0.5;MQ=41.38;MQ0=0;MQRankSum=-1.693;QD=13.16;ReadPosRankSum=0.4	GT:AD:DP:GQ:PL	0/1:12,11:23:99:331,0,390
chrXIII	601022	.	C	T	533.77	PASS	AC=1;AF=0.5;AN=2;BaseQRankSum=-0.234;DP=24;Dels=0.0;FS=10.525;HaplotypeScore=0.0;MLEAC=1;MLEAF=0.5;MQ=41.12;MQ0=1;MQRankSum=-1.37;QD=22.24;ReadPosRankSum=0.501	GT:AD:DP:GQ:PL	0/1:8,16:24:99:562,0,185
chrXIII	605029	.	C	T	135.77	PASS	AC=1;AF=0.5;AN=2;BaseQRankSum=0.906;DP=16;Dels=0.0;FS=2.307;HaplotypeScore=0.0;MLEAC=1;MLEAF=0.5;MQ=42.0;MQ0=0;MQRankSum=-0.793;QD=8.49;ReadPosRankSum=0.453	GT:AD:DP:GQ:PL	0/1:11,5:16:99:164,0,367
chrXIII	606435	.	C	T	104.77	PASS	AC=1;AF=0.5;AN=2;BaseQRankSum=1.398;DP=11;Dels=0.0;FS=0.0;HaplotypeScore=0.0;MLEAC=1;MLEAF=0.5;MQ=41.82;MQ0=0;MQRankSum=1.246;QD=9.52;ReadPosRankSum=1.398	GT:AD:DP:GQ:PL	0/1:7,4:11:99:133,0,244
chrXIII	625183	.	G	A	119.77	PASS	AC=1;AF=0.5;AN=2;BaseQRankSum=0.793;DP=16;Dels=0.0;FS=2.933;HaplotypeScore=0.0;MLEAC=1;MLEAF=0.5;MQ=42.0;MQ0=0;MQRankSum=-0.906;QD=7.49;ReadPosRankSum=-1.926	GT:AD:DP:GQ:PL	0/1:11,5:16:99:148,0,392
chrXIII	627179	.	C	T	179.77	PASS	AC=1;AF=0.5;AN=2;BaseQRankSum=1.378;DP=12;Dels=0.0;FS=0.0;HaplotypeScore=0.0;MLEAC=1;MLEAF=0.5;MQ=42.0;MQ0=0;MQRankSum=-1.073;QD=14.98;ReadPosRankSum=0.583	GT:AD:DP:GQ:PL	0/1:6,6:12:99:208,0,167
chrXIII	639423	.	A	G	393.77	PASS	AC=1;AF=0.5;AN=2;BaseQRankSum=0.961;DP=23;Dels=0.0;FS=1.643;HaplotypeScore=0.0;MLEAC=1;MLEAF=0.5;MQ=40.09;MQ0=0;MQRankSum=-0.031;QD=17.12;ReadPosRankSum=0.279	GT:AD:DP:GQ:PL	0/1:10,13:23:99:422,0,302
chrXIII	640330	.	A	G	255.77	PASS	AC=1;AF=0.5;AN=2;BaseQRankSum=-0.635;DP=16;Dels=0.0;FS=2.246;HaplotypeScore=0.0;MLEAC=1;MLEAF=0.5;MQ=42.0;MQ0=0;MQRankSum=-1.905;QD=15.99;ReadPosRankSum=0.529	GT:AD:DP:GQ:PL	0/1:7,9:16:99:284,0,242
chrXIII	657309	.	G	A	379.77	PASS	AC=1;AF=0.5;AN=2;BaseQRankSum=-1.452;DP=18;Dels=0.0;FS=8.193;HaplotypeScore=0.7887;MLEAC=1;MLEAF=0.5;MQ=42.0;MQ0=0;MQRankSum=0.234;QD=21.1;ReadPosRankSum=-1.077	GT:AD:DP:GQ:PL	0/1:6,12:18:99:408,0,155
chrXIII	668993	.	G	A	250.77	PASS	AC=1;AF=0.5;AN=2;BaseQRankSum=0.311;DP=18;Dels=0.0;FS=2.003;HaplotypeScore=0.0;MLEAC=1;MLEAF=0.5;MQ=42.0;MQ0=0;MQRankSum=0.044;QD=13.93;ReadPosRankSum=-0.933	GT:AD:DP:GQ:PL	0/1:10,8:18:99:279,0,319
chrXIII	669798	.	C	T	209.77	PASS	AC=1;AF=0.5;AN=2;BaseQRankSum=-1.555;DP=15;Dels=0.0;FS=2.158;HaplotypeScore=0.0;MLEAC=1;MLEAF=0.5;MQ=42.0;MQ0=0;MQRankSum=-0.652;QD=13.98;ReadPosRankSum=0.556	GT:AD:DP:GQ:PL	0/1:7,8:15:99:238,0,248
chrXIII	678313	.	C	T	249.77	PASS	AC=1;AF=0.5;AN=2;BaseQRankSum=-0.15;DP=15;Dels=0.0;FS=0.0;HaplotypeScore=0.0;MLEAC=1;MLEAF=0.5;MQ=42.0;MQ0=0;MQRankSum=0.209;QD=16.65;ReadPosRankSum=-0.993	GT:AD:DP:GQ:PL	0/1:7,8:15:99:278,0,198
chrXIII	678319	.	C	T	250.77	PASS	AC=1;AF=0.5;AN=2;BaseQRankSum=0.34;DP=15;Dels=0.0;FS=0.0;HaplotypeScore=0.0;MLEAC=1;MLEAF=0.5;MQ=42.0;MQ0=0;MQRankSum=-0.34;QD=16.72;ReadPosRankSum=-1.682	GT:AD:DP:GQ:PL	0/1:7,8:15:99:279,0,204
chrXIII	693072	.	C	T	185.77	PASS	AC=1;AF=0.5;AN=2;BaseQRankSum=-0.752;DP=15;Dels=0.0;FS=2.158;HaplotypeScore=0.0;MLEAC=1;MLEAF=0.5;MQ=41.87;MQ0=0;MQRankSum=-0.405;QD=12.38;ReadPosRankSum=1.678	GT:AD:DP:GQ:PL	0/1:8,7:15:99:214,0,238
chrXIII	697917	.	G	A	215.77	PASS	AC=1;AF=0.5;AN=2;BaseQRankSum=-0.532;DP=20;Dels=0.0;FS=1.74;HaplotypeScore=0.0;MLEAC=1;MLEAF=0.5;MQ=42.0;MQ0=0;MQRankSum=1.671;QD=10.79;ReadPosRankSum=-2.963	GT:AD:DP:GQ:PL	0/1:11,9:20:99:244,0,370
chrXIII	700381	.	G	A	333.77	PASS	AC=1;AF=0.5;AN=2;BaseQRankSum=1.344;DP=14;Dels=0.0;FS=0.0;HaplotypeScore=0.0;MLEAC=1;MLEAF=0.5;MQ=42.0;MQ0=0;MQRankSum=-1.485;QD=23.84;ReadPosRankSum=-0.919	GT:AD:DP:GQ:PL	0/1:4,10:14:99:362,0,119
chrXIII	704313	.	G	A	302.77	PASS	AC=1;AF=0.5;AN=2;BaseQRankSum=2.266;DP=18;Dels=0.0;FS=0.0;HaplotypeScore=0.0;MLEAC=1;MLEAF=0.5;MQ=42.0;MQ0=0;MQRankSum=0.4;QD=16.82;ReadPosRankSum=1.644	GT:AD:DP:GQ:PL	0/1:8,10:18:99:331,0,235
chrXIII	709305	.	C	T	121.77	PASS	AC=1;AF=0.5;AN=2;BaseQRankSum=-0.306;DP=15;Dels=0.0;FS=0.0;HaplotypeScore=0.0;MLEAC=1;MLEAF=0.5;MQ=42.0;MQ0=0;MQRankSum=0.919;QD=8.12;ReadPosRankSum=-1.041	GT:AD:DP:GQ:PL	0/1:10,5:15:99:150,0,348
chrXIII	710732	.	G	A	358.77	PASS	AC=1;AF=0.5;AN=2;BaseQRankSum=1.126;DP=24;Dels=0.0;FS=0.0;HaplotypeScore=0.0;MLEAC=1;MLEAF=0.5;MQ=42.0;MQ0=0;MQRankSum=-0.722;QD=14.95;ReadPosRankSum=0.144	GT:AD:DP:GQ:PL	0/1:12,12:24:99:387,0,377
chrXIII	712681	.	C	T	446.77	PASS	AC=1;AF=0.5;AN=2;BaseQRankSum=-1.483;DP=29;Dels=0.0;FS=0.0;HaplotypeScore=0.0;MLEAC=1;MLEAF=0.5;MQ=41.49;MQ0=0;MQRankSum=0.111;QD=15.41;ReadPosRankSum=-1.793	GT:AD:DP:GQ:PL	0/1:12,17:29:99:475,0,408
chrXIII	714027	.	G	A	468.77	PASS	AC=1;AF=0.5;AN=2;BaseQRankSum=0.676;DP=29;Dels=0.0;FS=0.0;HaplotypeScore=0.0;MLEAC=1;MLEAF=0.5;MQ=42.0;MQ0=0;MQRankSum=-0.676;QD=16.16;ReadPosRankSum=-0.284	GT:AD:DP:GQ:PL	0/1:15,14:29:99:497,0,396
chrXIII	717598	.	C	T	383.77	PASS	AC=1;AF=0.5;AN=2;BaseQRankSum=-0.391;DP=21;Dels=0.0;FS=7.025;HaplotypeScore=0.0;MLEAC=1;MLEAF=0.5;MQ=42.0;MQ0=0;MQRankSum=1.173;QD=18.27;ReadPosRankSum=-1.244	GT:AD:DP:GQ:PL	0/1:9,12:21:99:412,0,298
chrXIII	718601	.	C	T	396.77	PASS	AC=1;AF=0.5;AN=2;BaseQRankSum=0.921;DP=19;Dels=0.0;FS=2.539;HaplotypeScore=0.0;MLEAC=1;MLEAF=0.5;MQ=42.0;MQ0=0;MQRankSum=-1.184;QD=20.88;ReadPosRankSum=0.132	GT:AD:DP:GQ:PL	0/1:6,13:19:99:425,0,147
chrXIII	719093	.	C	T	210.77	PASS	AC=1;AF=0.5;AN=2;BaseQRankSum=0.888;DP=21;Dels=0.0;FS=0.0;HaplotypeScore=0.0;MLEAC=1;MLEAF=0.5;MQ=42.0;MQ0=0;MQRankSum=0.249;QD=10.04;ReadPosRankSum=1.67	GT:AD:DP:GQ:PL	0/1:12,9:21:99:239,0,385
chrXIII	723088	.	C	T	119.77	PASS	AC=1;AF=0.5;AN=2;BaseQRankSum=-2.533;DP=12;Dels=0.0;FS=15.563;HaplotypeScore=0.0;MLEAC=1;MLEAF=0.5;MQ=42.0;MQ0=0;MQRankSum=-0.831;QD=9.98;ReadPosRankSum=1.134	GT:AD:DP:GQ:PL	0/1:7,5:12:99:148,0,252
chrXIII	726661	.	G	A	133.77	PASS	AC=1;AF=0.5;AN=2;BaseQRankSum=2.266;DP=16;Dels=0.0;FS=0.0;HaplotypeScore=0.0;MLEAC=1;MLEAF=0.5;MQ=42.0;MQ0=0;MQRankSum=-0.68;QD=8.36;ReadPosRankSum=0.68	GT:AD:DP:GQ:PL	0/1:11,5:16:99:162,0,383
chrXIII	728513	.	A	G	404.77	PASS	AC=1;AF=0.5;AN=2;BaseQRankSum=-0.616;DP=21;Dels=0.0;FS=7.605;HaplotypeScore=0.0;MLEAC=1;MLEAF=0.5;MQ=42.0;MQ0=0;MQRankSum=0.471;QD=19.27;ReadPosRankSum=-1.267	GT:AD:DP:GQ:PL	0/1:8,13:21:99:433,0,273
chrXIII	736548	.	G	A	175.77	PASS	AC=1;AF=0.5;AN=2;BaseQRankSum=1.721;DP=18;Dels=0.0;FS=0.0;HaplotypeScore=0.0;MLEAC=1;MLEAF=0.5;MQ=42.0;MQ0=0;MQRankSum=1.811;QD=9.76;ReadPosRankSum=0.906	GT:AD:DP:GQ:PL	0/1:11,7:18:99:204,0,406
chrXIII	747573	.	C	T	357.77	PASS	AC=1;AF=0.5;AN=2;BaseQRankSum=0.415;DP=32;Dels=0.0;FS=0.0;HaplotypeScore=0.5784;MLEAC=1;MLEAF=0.5;MQ=42.0;MQ0=0;MQRankSum=-0.227;QD=11.18;ReadPosRankSum=-1.057	GT:AD:DP:GQ:PL	0/1:17,15:32:99:386,0,474
chrXIII	749580	.	T	C	218.77	PASS	AC=1;AF=0.5;AN=2;BaseQRankSum=1.523;DP=16;Dels=0.0;FS=5.497;HaplotypeScore=0.0;MLEAC=1;MLEAF=0.5;MQ=42.0;MQ0=0;MQRankSum=0.893;QD=13.67;ReadPosRankSum=0.683	GT:AD:DP:GQ:PL	0/1:8,8:16:99:247,0,274
chrXIII	750880	.	C	T	140.77	PASS	AC=1;AF=0.5;AN=2;BaseQRankSum=-1.226;DP=14;Dels=0.0;FS=0.0;HaplotypeScore=0.0;MLEAC=1;MLEAF=0.5;MQ=42.0;MQ0=0;MQRankSum=0.968;QD=10.05;ReadPosRankSum=0.065	GT:AD:DP:GQ:PL	0/1:8,6:14:99:169,0,288
chrXIII	752912	.	C	A	174.77	PASS	AC=1;AF=0.5;AN=2;BaseQRankSum=-1.682;DP=15;Dels=0.0;FS=21.553;HaplotypeScore=2.5671;MLEAC=1;MLEAF=0.5;MQ=42.0;MQ0=0;MQRankSum=-0.428;QD=11.65;ReadPosRankSum=-1.096	GT:AD:DP:GQ:PL	0/1:7,8:15:99:203,0,175
chrXIII	758315	.	G	A	122.77	PASS	AC=1;AF=0.5;AN=2;BaseQRankSum=-1.467;DP=14;Dels=0.0;FS=2.363;HaplotypeScore=0.0;MLEAC=1;MLEAF=0.5;MQ=42.0;MQ0=0;MQRankSum=0.0;QD=8.77;ReadPosRankSum=1.6	GT:AD:DP:GQ:PL	0/1:9,5:14:99:151,0,321
chrXIII	758968	.	C	T	194.77	PASS	AC=1;AF=0.5;AN=2;BaseQRankSum=0.0;DP=24;Dels=0.0;FS=1.685;HaplotypeScore=0.0;MLEAC=1;MLEAF=0.5;MQ=42.0;MQ0=0;MQRankSum=-0.298;QD=8.12;ReadPosRankSum=-0.894	GT:AD:DP:GQ:PL	0/1:15,9:24:99:223,0,489
chrXIII	759678	.	G	A	247.77	PASS	AC=1;AF=0.5;AN=2;BaseQRankSum=0.533;DP=21;Dels=0.0;FS=0.0;HaplotypeScore=0.0;MLEAC=1;MLEAF=0.5;MQ=42.0;MQ0=0;MQRankSum=0.817;QD=11.8;ReadPosRankSum=1.386	GT:AD:DP:GQ:PL	0/1:12,9:21:99:276,0,395
chrXIII	762603	.	A	G	333.77	PASS	AC=1;AF=0.5;AN=2;BaseQRankSum=-1.444;DP=21;Dels=0.0;FS=0.0;HaplotypeScore=0.0;MLEAC=1;MLEAF=0.5;MQ=41.81;MQ0=0;MQRankSum=-0.458;QD=15.89;ReadPosRankSum=0.528	GT:AD:DP:GQ:PL	0/1:10,11:21:99:362,0,325
chrXIII	763160	.	T	C	397.77	PASS	AC=1;AF=0.5;AN=2;BaseQRankSum=1.903;DP=24;Dels=0.0;FS=3.755;HaplotypeScore=0.0;MLEAC=1;MLEAF=0.5;MQ=42.0;MQ0=0;MQRankSum=-1.259;QD=16.57;ReadPosRankSum=0.029	GT:AD:DP:GQ:PL	0/1:10,14:24:99:426,0,326
chrXIII	763536	.	C	T	381.77	PASS	AC=1;AF=0.5;AN=2;BaseQRankSum=-0.523;DP=23;Dels=0.0;FS=6.569;HaplotypeScore=0.0;MLEAC=1;MLEAF=0.5;MQ=42.0;MQ0=0;MQRankSum=-1.385;QD=16.6;ReadPosRankSum=-0.462	GT:AD:DP:GQ:PL	0/1:11,12:23:99:410,0,316
chrXIII	770542	.	A	G	449.77	PASS	AC=1;AF=0.5;AN=2;BaseQRankSum=-1.141;DP=36;Dels=0.0;FS=8.07;HaplotypeScore=0.0;MLEAC=1;MLEAF=0.5;MQ=42.0;MQ0=0;MQRankSum=-0.032;QD=12.49;ReadPosRankSum=-0.919	GT:AD:DP:GQ:PL	0/1:19,17:36:99:478,0,624
chrXIII	770584	.	C	T	498.77	PASS	AC=1;AF=0.5;AN=2;BaseQRankSum=0.153;DP=29;Dels=0.0;FS=3.696;HaplotypeScore=0.0;MLEAC=1;MLEAF=0.5;MQ=41.93;MQ0=0;MQRankSum=-0.065;QD=17.2;ReadPosRankSum=0.851	GT:AD:DP:GQ:PL	0/1:14,15:29:99:527,0,423
chrXIII	774528	.	A	G	173.77	PASS	AC=1;AF=0.5;AN=2;BaseQRankSum=0.811;DP=13;Dels=0.0;FS=0.0;HaplotypeScore=0.0;MLEAC=1;MLEAF=0.5;MQ=40.41;MQ0=0;MQRankSum=0.101;QD=13.37;ReadPosRankSum=-1.093	GT:AD:DP:GQ:PL	0/1:6,7:13:99:202,0,158
chrXIII	775620	.	T	C	168.77	PASS	AC=1;AF=0.5;AN=2;BaseQRankSum=-1.031;DP=11;Dels=0.0;FS=10.964;HaplotypeScore=0.0;MLEAC=1;MLEAF=0.5;MQ=42.0;MQ0=0;MQRankSum=-1.749;QD=15.34;ReadPosRankSum=-0.387	GT:AD:DP:GQ:PL	0/1:5,6:11:99:197,0,169
chrXIII	781363	.	C	T	294.77	PASS	AC=1;AF=0.5;AN=2;BaseQRankSum=-1.217;DP=24;Dels=0.0;FS=1.81;HaplotypeScore=0.0;MLEAC=1;MLEAF=0.5;MQ=42.0;MQ0=0;MQRankSum=-1.564;QD=12.28;ReadPosRankSum=-0.753	GT:AD:DP:GQ:PL	0/1:13,11:24:99:323,0,408
chrXIII	784834	.	C	T	215.77	PASS	AC=1;AF=0.5;AN=2;BaseQRankSum=0.423;DP=16;Dels=0.0;FS=5.193;HaplotypeScore=0.0;MLEAC=1;MLEAF=0.5;MQ=42.0;MQ0=0;MQRankSum=0.635;QD=13.49;ReadPosRankSum=-1.164	GT:AD:DP:GQ:PL	0/1:9,7:16:99:244,0,317
chrXIII	788705	.	T	C	302.77	PASS	AC=1;AF=0.5;AN=2;BaseQRankSum=-1.154;DP=22;Dels=0.0;FS=3.821;HaplotypeScore=0.0;MLEAC=1;MLEAF=0.5;MQ=42.0;MQ0=0;MQRankSum=1.088;QD=13.76;ReadPosRankSum=0.956	GT:AD:DP:GQ:PL	0/1:12,10:22:99:331,0,324
chrXIII	789959	.	C	T	262.77	PASS	AC=1;AF=0.5;AN=2;BaseQRankSum=-0.367;DP=19;Dels=0.0;FS=0.0;HaplotypeScore=0.0;MLEAC=1;MLEAF=0.5;MQ=42.0;MQ0=0;MQRankSum=-0.857;QD=13.83;ReadPosRankSum=-0.122	GT:AD:DP:GQ:PL	0/1:10,9:19:99:291,0,343
chrXIII	810372	.	C	T	282.77	PASS	AC=1;AF=0.5;AN=2;BaseQRankSum=1.022;DP=18;Dels=0.0;FS=4.359;HaplotypeScore=0.0;MLEAC=1;MLEAF=0.5;MQ=42.0;MQ0=0;MQRankSum=0.489;QD=15.71;ReadPosRankSum=-2.177	GT:AD:DP:GQ:PL	0/1:8,10:18:99:311,0,260
chrXIII	819583	.	G	A	208.77	PASS	AC=1;AF=0.5;AN=2;BaseQRankSum=-0.637;DP=15;Dels=0.0;FS=2.158;HaplotypeScore=0.0;MLEAC=1;MLEAF=0.5;MQ=42.0;MQ0=0;MQRankSum=-0.868;QD=13.92;ReadPosRankSum=-0.637	GT:AD:DP:GQ:PL	0/1:8,7:15:99:237,0,246
chrXIII	826626	.	G	A	220.77	PASS	AC=1;AF=0.5;AN=2;BaseQRankSum=-0.289;DP=12;Dels=0.0;FS=0.0;HaplotypeScore=0.0;MLEAC=1;MLEAF=0.5;MQ=42.0;MQ0=0;MQRankSum=-0.289;QD=18.4;ReadPosRankSum=-0.289	GT:AD:DP:GQ:PL	0/1:4,8:12:99:249,0,126
chrXIII	833601	.	C	T	203.77	PASS	AC=1;AF=0.5;AN=2;BaseQRankSum=0.289;DP=19;Dels=0.0;FS=0.0;HaplotypeScore=0.0;MLEAC=1;MLEAF=0.5;MQ=42.0;MQ0=0;MQRankSum=-1.362;QD=10.72;ReadPosRankSum=-1.94	GT:AD:DP:GQ:PL	0/1:11,8:19:99:232,0,397
chrXIII	834640	.	G	A	145.77	PASS	AC=1;AF=0.5;AN=2;BaseQRankSum=1.977;DP=12;Dels=0.0;FS=0.0;HaplotypeScore=0.0;MLEAC=1;MLEAF=0.5;MQ=42.0;MQ0=0;MQRankSum=1.0;QD=12.15;ReadPosRankSum=0.38	GT:AD:DP:GQ:PL	0/1:7,5:12:99:174,0,248
chrXIII	840527	.	C	T	393.77	PASS	AC=1;AF=0.5;AN=2;BaseQRankSum=0.713;DP=23;Dels=0.0;FS=3.834;HaplotypeScore=0.0;MLEAC=1;MLEAF=0.5;MQ=42.0;MQ0=0;MQRankSum=1.271;QD=17.12;ReadPosRankSum=1.643	GT:AD:DP:GQ:PL	0/1:10,13:23:99:422,0,296
chrXIII	844729	.	G	A	363.77	PASS	AC=1;AF=0.5;AN=2;BaseQRankSum=-0.127;DP=19;Dels=0.0;FS=1.984;HaplotypeScore=0.0;MLEAC=1;MLEAF=0.5;MQ=40.45;MQ0=0;MQRankSum=-0.549;QD=19.15;ReadPosRankSum=0.38	GT:AD:DP:GQ:PL	0/1:7,12:19:99:392,0,221
chrXIII	848160	.	T	C	423.77	PASS	AC=1;AF=0.5;AN=2;BaseQRankSum=0.06;DP=24;Dels=0.0;FS=3.741;HaplotypeScore=0.0;MLEAC=1;MLEAF=0.5;MQ=41.76;MQ0=0;MQRankSum=-0.716;QD=17.66;ReadPosRankSum=-0.835	GT:AD:DP:GQ:PL	0/1:9,15:24:99:452,0,232
chrXIII	848232	.	G	A	330.77	PASS	AC=1;AF=0.5;AN=2;BaseQRankSum=0.695;DP=24;Dels=0.0;FS=0.0;HaplotypeScore=0.0;MLEAC=1;MLEAF=0.5;MQ=42.0;MQ0=0;MQRankSum=0.463;QD=13.78;ReadPosRankSum=-0.232	GT:AD:DP:GQ:PL	0/1:13,11:24:99:359,0,398
chrXIII	848783	.	G	A	228.77	PASS	AC=1;AF=0.5;AN=2;BaseQRankSum=-0.133;DP=14;Dels=0.0;FS=5.219;HaplotypeScore=0.0;MLEAC=1;MLEAF=0.5;MQ=42.0;MQ0=0;MQRankSum=0.8;QD=16.34;ReadPosRankSum=-0.667	GT:AD:DP:GQ:PL	0/1:5,9:14:99:257,0,166
chrXIII	850412	.	C	T	282.77	PASS	AC=1;AF=0.5;AN=2;BaseQRankSum=-0.561;DP=27;Dels=0.0;FS=1.598;HaplotypeScore=0.0;MLEAC=1;MLEAF=0.5;MQ=41.86;MQ0=0;MQRankSum=-0.61;QD=10.47;ReadPosRankSum=0.073	GT:AD:DP:GQ:PL	0/1:15,12:27:99:311,0,469
chrXIII	854296	.	C	T	126.77	PASS	AC=1;AF=0.5;AN=2;BaseQRankSum=-1.281;DP=18;Dels=0.0;FS=2.112;HaplotypeScore=0.0;MLEAC=1;MLEAF=0.5;MQ=42.0;MQ0=0;MQRankSum=0.493;QD=7.04;ReadPosRankSum=0.493	GT:AD:DP:GQ:PL	0/1:13,5:18:99:155,0,438
chrXIII	865809	.	A	G	367.77	PASS	AC=1;AF=0.5;AN=2;BaseQRankSum=0.113;DP=16;Dels=0.0;FS=2.246;HaplotypeScore=0.0;MLEAC=1;MLEAF=0.5;MQ=42.0;MQ0=0;MQRankSum=-0.227;QD=22.99;ReadPosRankSum=-0.227	GT:AD:DP:GQ:PL	0/1:5,11:16:99:396,0,158
chrXIII	874186	.	A	G	172.77	PASS	AC=1;AF=0.5;AN=2;BaseQRankSum=0.101;DP=13;Dels=0.0;FS=16.782;HaplotypeScore=0.0;MLEAC=1;MLEAF=0.5;MQ=41.85;MQ0=0;MQRankSum=-0.101;QD=13.29;ReadPosRankSum=0.811	GT:AD:DP:GQ:PL	0/1:7,6:13:99:201,0,237
chrXIII	887264	.	T	C	103.77	PASS	AC=1;AF=0.5;AN=2;BaseQRankSum=1.599;DP=12;Dels=0.0;FS=0.0;HaplotypeScore=0.0;MLEAC=1;MLEAF=0.5;MQ=42.0;MQ0=0;MQRankSum=1.835;QD=8.65;ReadPosRankSum=-0.536	GT:AD:DP:GQ:PL	0/1:8,4:12:99:132,0,254
chrXIII	893638	.	C	T	414.77	PASS	AC=1;AF=0.5;AN=2;BaseQRankSum=1.967;DP=20;Dels=0.0;FS=4.481;HaplotypeScore=0.0;MLEAC=1;MLEAF=0.5;MQ=42.0;MQ0=0;MQRankSum=0.964;QD=20.74;ReadPosRankSum=0.656	GT:AD:DP:GQ:PL	0/1:8,12:20:99:443,0,264
chrXIII	904453	.	G	A	316.77	PASS	AC=1;AF=0.5;AN=2;BaseQRankSum=0.0;DP=20;Dels=0.0;FS=0.0;HaplotypeScore=0.0;MLEAC=1;MLEAF=0.5;MQ=42.0;MQ0=0;MQRankSum=1.14;QD=15.84;ReadPosRankSum=-0.456	GT:AD:DP:GQ:PL	0/1:9,11:20:99:345,0,297
chrXIII	911267	.	C	T	522.77	PASS	AC=1;AF=0.5;AN=2;BaseQRankSum=1.996;DP=37;Dels=0.0;FS=1.271;HaplotypeScore=0.0;MLEAC=1;MLEAF=0.5;MQ=41.95;MQ0=0;MQRankSum=0.107;QD=14.13;ReadPosRankSum=1.387	GT:AD:DP:GQ:PL	0/1:20,17:37:99:551,0,662
chrXIV	18507	.	G	A	349.77	PASS	AC=1;AF=0.5;AN=2;BaseQRankSum=-0.039;DP=20;Dels=0.0;FS=1.74;HaplotypeScore=0.0;MLEAC=1;MLEAF=0.5;MQ=42.0;MQ0=0;MQRankSum=0.579;QD=17.49;ReadPosRankSum=0.039	GT:AD:DP:GQ:PL	0/1:8,12:20:99:378,0,253
chrXIV	19531	.	G	A	125.77	PASS	AC=1;AF=0.5;AN=2;BaseQRankSum=-0.184;DP=15;Dels=0.0;FS=0.0;HaplotypeScore=0.0;MLEAC=1;MLEAF=0.5;MQ=42.0;MQ0=0;MQRankSum=0.184;QD=8.38;ReadPosRankSum=0.061	GT:AD:DP:GQ:PL	0/1:10,5:15:99:154,0,353
chrXIV	20311	.	C	T	195.77	PASS	AC=1;AF=0.5;AN=2;BaseQRankSum=0.068;DP=14;Dels=0.0;FS=5.021;HaplotypeScore=0.0;MLEAC=1;MLEAF=0.5;MQ=42.0;MQ0=0;MQRankSum=-0.299;QD=13.98;ReadPosRankSum=-0.545	GT:AD:DP:GQ:PL	0/1:7,7:14:99:224,0,229
chrXIV	21447	.	C	T	246.77	PASS	AC=1;AF=0.5;AN=2;BaseQRankSum=-0.835;DP=24;Dels=0.0;FS=1.685;HaplotypeScore=0.0;MLEAC=1;MLEAF=0.5;MQ=42.0;MQ0=0;MQRankSum=0.298;QD=10.28;ReadPosRankSum=-1.312	GT:AD:DP:GQ:PL	0/1:15,9:24:99:275,0,543
chrXIV	22915	.	C	T	398.77	PASS	AC=1;AF=0.5;AN=2;BaseQRankSum=0.264;DP=17;Dels=0.0;FS=2.694;HaplotypeScore=0.0;MLEAC=1;MLEAF=0.5;MQ=42.0;MQ0=0;MQRankSum=-1.528;QD=23.46;ReadPosRankSum=-1.212	GT:AD:DP:GQ:PL	0/1:5,12:17:99:427,0,148
chrXIV	23903	.	G	T	154.77	PASS	AC=1;AF=0.5;AN=2;BaseQRankSum=-2.162;DP=23;Dels=0.0;FS=16.484;HaplotypeScore=0.0;MLEAC=1;MLEAF=0.5;MQ=42.0;MQ0=0;MQRankSum=0.226;QD=6.73;ReadPosRankSum=1.711	GT:AD:DP:GQ:PL	0/1:15,8:23:99:183,0,535
chrXIV	25835	.	A	G	395.77	PASS	AC=1;AF=0.5;AN=2;BaseQRankSum=0.138;DP=29;Dels=0.0;FS=0.0;HaplotypeScore=0.0;MLEAC=1;MLEAF=0.5;MQ=41.27;MQ0=1;MQRankSum=0.783;QD=13.65;ReadPosRankSum=0.184	GT:AD:DP:GQ:PL	0/1:16,13:29:99:424,0,467
chrXIV	33464	.	G	A	247.77	PASS	AC=1;AF=0.5;AN=2;BaseQRankSum=1.733;DP=16;Dels=0.0;FS=0.0;HaplotypeScore=0.0;MLEAC=1;MLEAF=0.5;MQ=42.0;MQ0=0;MQRankSum=-0.578;QD=15.49;ReadPosRankSum=1.418	GT:AD:DP:GQ:PL	0/1:8,8:16:99:276,0,257
chrXIV	43310	.	G	A	125.77	PASS	AC=1;AF=0.5;AN=2;BaseQRankSum=0.047;DP=18;Dels=0.0;FS=18.921;HaplotypeScore=2.9942;MLEAC=1;MLEAF=0.5;MQ=41.78;MQ0=0;MQRankSum=0.047;QD=6.99;ReadPosRankSum=2.763	GT:AD:DP:GQ:PL	0/1:12,6:18:99:154,0,376
chrXIV	44317	.	A	G	256.77	PASS	AC=1;AF=0.5;AN=2;BaseQRankSum=-0.289;DP=12;Dels=0.0;FS=2.616;HaplotypeScore=0.0;MLEAC=1;MLEAF=0.5;MQ=42.0;MQ0=0;MQRankSum=-0.825;QD=21.4;ReadPosRankSum=-0.289	GT:AD:DP:GQ:PL	0/1:4,8:12:99:285,0,129
chrXIV	46880	.	G	A	348.77	PASS	AC=1;AF=0.5;AN=2;BaseQRankSum=0.543;DP=18;Dels=0.0;FS=0.0;HaplotypeScore=0.0;MLEAC=1;MLEAF=0.5;MQ=41.18;MQ0=0;MQRankSum=-0.091;QD=19.38;ReadPosRankSum=-0.725	GT:AD:DP:GQ:PL	0/1:7,11:18:99:377,0,216
chrXIV	47313	.	C	T	196.77	PASS	AC=1;AF=0.5;AN=2;BaseQRankSum=-0.326;DP=21;Dels=0.0;FS=10.942;HaplotypeScore=2.98;MLEAC=1;MLEAF=0.5;MQ=41.29;MQ0=0;MQRankSum=0.76;QD=9.37;ReadPosRankSum=0.616	GT:AD:DP:GQ:PL	0/1:13,8:21:99:225,0,427
chrXIV	50339	.	A	G	220.77	PASS	AC=1;AF=0.5;AN=2;BaseQRankSum=-0.831;DP=12;Dels=0.0;FS=6.532;HaplotypeScore=0.0;MLEAC=1;MLEAF=0.5;MQ=42.0;MQ0=0;MQRankSum=0.135;QD=18.4;ReadPosRankSum=0.244	GT:AD:DP:GQ:PL	0/1:5,7:12:99:249,0,168
chrXIV	68823	.	C	T	210.77	PASS	AC=1;AF=0.5;AN=2;BaseQRankSum=-1.306;DP=26;Dels=0.0;FS=1.657;HaplotypeScore=0.0;MLEAC=1;MLEAF=0.5;MQ=42.0;MQ0=0;MQRankSum=1.083;QD=8.11;ReadPosRankSum=-0.583	GT:AD:DP:GQ:PL	0/1:18,8:26:99:239,0,554
chrXIV	69247	.	C	T	250.77	PASS	AC=1;AF=0.5;AN=2;BaseQRankSum=0.039;DP=20;Dels=0.0;FS=1.871;HaplotypeScore=0.0;MLEAC=1;MLEAF=0.5;MQ=42.0;MQ0=0;MQRankSum=-1.582;QD=12.54;ReadPosRankSum=0.656	GT:AD:DP:GQ:PL	0/1:12,8:20:99:279,0,316
chrXIV	71277	.	C	T	364.77	PASS	AC=1;AF=0.5;AN=2;BaseQRankSum=-0.38;DP=19;Dels=0.0;FS=0.0;HaplotypeScore=0.0;MLEAC=1;MLEAF=0.5;MQ=42.0;MQ0=0;MQRankSum=-0.042;QD=19.2;ReadPosRankSum=0.465	GT:AD:DP:GQ:PL	0/1:7,12:19:99:393,0,230
chrXIV	71870	.	G	A	136.77	PASS	AC=1;AF=0.5;AN=2;BaseQRankSum=0.244;DP=12;Dels=0.0;FS=0.0;HaplotypeScore=0.0;MLEAC=1;MLEAF=0.5;MQ=42.0;MQ0=0;MQRankSum=-0.529;QD=11.4;ReadPosRankSum=-0.689	GT:AD:DP:GQ:PL	0/1:7,5:12:99:165,0,247
chrXIV	72960	.	G	A	422.77	PASS	AC=1;AF=0.5;AN=2;BaseQRankSum=-0.952;DP=25;Dels=0.0;FS=4.222;HaplotypeScore=0.0;MLEAC=1;MLEAF=0.5;MQ=42.0;MQ0=0;MQRankSum=1.441;QD=16.91;ReadPosRankSum=0.626	GT:AD:DP:GQ:PL	0/1:12,13:25:99:451,0,340
chrXIV	73421	.	C	T	435.77	PASS	AC=1;AF=0.5;AN=2;BaseQRankSum=-0.961;DP=25;Dels=0.0;FS=6.879;HaplotypeScore=0.0;MLEAC=1;MLEAF=0.5;MQ=42.0;MQ0=0;MQRankSum=1.369;QD=17.43;ReadPosRankSum=-0.845	GT:AD:DP:GQ:PL	0/1:8,17:25:99:464,0,264
chrXIV	78549	.	C	T	395.77	PASS	AC=1;AF=0.5;AN=2;BaseQRankSum=0.569;DP=34;Dels=0.0;FS=1.317;HaplotypeScore=0.0;MLEAC=1;MLEAF=0.5;MQ=42.0;MQ0=0;MQRankSum=0.466;QD=11.64;ReadPosRankSum=0.604	GT:AD:DP:GQ:PL	0/1:18,16:34:99:424,0,648
chrXIV	79619	.	C	T	131.77	PASS	AC=1;AF=0.5;AN=2;BaseQRankSum=-1.12;DP=15;Dels=0.0;FS=4.832;HaplotypeScore=0.0;MLEAC=1;MLEAF=0.5;MQ=42.0;MQ0=0;MQRankSum=-0.766;QD=8.78;ReadPosRankSum=-1.827	GT:AD:DP:GQ:PL	0/1:9,6:15:99:160,0,324
chrXIV	82018	.	C	T	298.77	PASS	AC=1;AF=0.5;AN=2;BaseQRankSum=-1.626;DP=14;Dels=0.0;FS=0.0;HaplotypeScore=0.0;MLEAC=1;MLEAF=0.5;MQ=42.0;MQ0=0;MQRankSum=0.071;QD=21.34;ReadPosRankSum=-0.495	GT:AD:DP:GQ:PL	0/1:4,10:14:99:327,0,129
chrXIV	129428	.	T	A	145.77	PASS	AC=1;AF=0.5;AN=2;BaseQRankSum=0.876;DP=9;Dels=0.0;FS=21.004;HaplotypeScore=0.0;MLEAC=1;MLEAF=0.5;MQ=42.0;MQ0=0;MQRankSum=1.159;QD=16.2;ReadPosRankSum=0.361	GT:AD:DP:GQ:PL	0/1:4,5:9:99:174,0,132
chrXIV	130226	.	G	A	115.77	PASS	AC=1;AF=0.5;AN=2;BaseQRankSum=1.368;DP=8;Dels=0.0;FS=0.0;HaplotypeScore=0.0;MLEAC=1;MLEAF=0.5;MQ=42.0;MQ0=0;MQRankSum=-0.421;QD=14.47;ReadPosRankSum=0.922	GT:AD:DP:GQ:PL	0/1:4,4:8:99:144,0,128
chrXIV	134256	.	G	A	300.77	PASS	AC=1;AF=0.5;AN=2;BaseQRankSum=-0.634;DP=17;Dels=0.0;FS=3.14;HaplotypeScore=0.0;MLEAC=1;MLEAF=0.5;MQ=42.0;MQ0=0;MQRankSum=-0.049;QD=17.69;ReadPosRankSum=0.049	GT:AD:DP:GQ:PL	0/1:7,10:17:99:329,0,243
chrXIV	134561	.	G	A	419.77	PASS	AC=2;AF=1.0;AN=2;DP=11;Dels=0.0;FS=0.0;HaplotypeScore=0.0;MLEAC=2;MLEAF=1.0;MQ=42.0;MQ0=0;QD=29.53	GT:AD:DP:GQ:PL	1/1:0,11:11:33:448,33,0
chrXIV	138081	.	G	A	170.77	PASS	AC=1;AF=0.5;AN=2;BaseQRankSum=0.377;DP=13;Dels=0.0;FS=2.276;HaplotypeScore=0.0;MLEAC=1;MLEAF=0.5;MQ=42.0;MQ0=0;MQRankSum=0.312;QD=13.14;ReadPosRankSum=1.493	GT:AD:DP:GQ:PL	0/1:7,6:13:99:199,0,232
chrXIV	142986	.	C	T	335.77	PASS	AC=1;AF=0.5;AN=2;BaseQRankSum=-0.601;DP=22;Dels=0.0;FS=4.123;HaplotypeScore=0.0;MLEAC=1;MLEAF=0.5;MQ=42.0;MQ0=0;MQRankSum=-0.668;QD=15.26;ReadPosRankSum=0.801	GT:AD:DP:GQ:PL	0/1:9,13:22:99:364,0,299
chrXIV	147983	.	A	G	380.77	PASS	AC=1;AF=0.5;AN=2;BaseQRankSum=1.473;DP=16;Dels=0.0;FS=0.0;HaplotypeScore=0.0;MLEAC=1;MLEAF=0.5;MQ=42.0;MQ0=0;MQRankSum=0.0;QD=23.8;ReadPosRankSum=0.793	GT:AD:DP:GQ:PL	0/1:5,11:16:99:409,0,119
chrXIV	153345	.	G	A	201.77	PASS	AC=1;AF=0.5;AN=2;BaseQRankSum=-0.079;DP=20;Dels=0.0;FS=0.0;HaplotypeScore=0.0;MLEAC=1;MLEAF=0.5;MQ=42.0;MQ0=0;MQRankSum=-1.189;QD=10.09;ReadPosRankSum=-0.475	GT:AD:DP:GQ:PL	0/1:13,7:20:99:230,0,476
chrXIV	154192	.	G	A	204.77	PASS	AC=1;AF=0.5;AN=2;BaseQRankSum=0.529;DP=12;Dels=0.0;FS=10.925;HaplotypeScore=0.0;MLEAC=1;MLEAF=0.5;MQ=40.59;MQ0=0;MQRankSum=0.38;QD=17.06;ReadPosRankSum=-0.38	GT:AD:DP:GQ:PL	0/1:5,7:12:99:233,0,163
chrXIV	158766	.	C	T	318.77	PASS	AC=1;AF=0.5;AN=2;BaseQRankSum=-0.052;DP=26;Dels=0.0;FS=1.617;HaplotypeScore=0.0;MLEAC=1;MLEAF=0.5;MQ=42.0;MQ0=0;MQRankSum=-0.675;QD=12.26;ReadPosRankSum=-0.208	GT:AD:DP:GQ:PL	0/1:15,11:26:99:347,0,477
chrXIV	160575	.	A	G	373.77	PASS	AC=1;AF=0.5;AN=2;BaseQRankSum=-1.357;DP=17;Dels=0.0;FS=0.0;HaplotypeScore=0.0;MLEAC=1;MLEAF=0.5;MQ=42.0;MQ0=0;MQRankSum=0.05;QD=21.99;ReadPosRankSum=1.457	GT:AD:DP:GQ:PL	0/1:6,11:17:99:402,0,164
chrXIV	161696	.	C	T	334.77	PASS	AC=1;AF=0.5;AN=2;BaseQRankSum=1.954;DP=21;Dels=0.0;FS=4.01;HaplotypeScore=0.0;MLEAC=1;MLEAF=0.5;MQ=42.0;MQ0=0;MQRankSum=-0.888;QD=15.94;ReadPosRankSum=0.249	GT:AD:DP:GQ:PL	0/1:9,12:21:99:363,0,227
chrXIV	174753	.	T	C	133.77	PASS	AC=1;AF=0.5;AN=2;BaseQRankSum=-0.466;DP=11;Dels=0.0;FS=2.632;HaplotypeScore=0.0;MLEAC=1;MLEAF=0.5;MQ=42.0;MQ0=0;MQRankSum=1.186;QD=12.16;ReadPosRankSum=0.143	GT:AD:DP:GQ:PL	0/1:6,5:11:99:162,0,202
chrXIV	187766	.	C	T	130.77	PASS	AC=1;AF=0.5;AN=2;BaseQRankSum=1.281;DP=18;Dels=0.0;FS=2.112;HaplotypeScore=0.0;MLEAC=1;MLEAF=0.5;MQ=42.0;MQ0=0;MQRankSum=0.789;QD=7.26;ReadPosRankSum=0.887	GT:AD:DP:GQ:PL	0/1:13,5:18:99:159,0,405
chrXIV	189691	.	C	T	282.77	PASS	AC=1;AF=0.5;AN=2;BaseQRankSum=-0.177;DP=18;Dels=0.0;FS=5.315;HaplotypeScore=0.0;MLEAC=1;MLEAF=0.5;MQ=42.0;MQ0=0;MQRankSum=0.265;QD=15.71;ReadPosRankSum=1.413	GT:AD:DP:GQ:PL	0/1:9,9:18:99:311,0,272
chrXIV	190059	.	C	T	280.77	PASS	AC=1;AF=0.5;AN=2;BaseQRankSum=-1.247;DP=20;Dels=0.0;FS=0.0;HaplotypeScore=0.0;MLEAC=1;MLEAF=0.5;MQ=42.0;MQ0=0;MQRankSum=-0.038;QD=14.04;ReadPosRankSum=-0.113	GT:AD:DP:GQ:PL	0/1:10,10:20:99:309,0,320
chrXIV	190602	.	C	T	146.77	PASS	AC=1;AF=0.5;AN=2;BaseQRankSum=-1.495;DP=7;Dels=0.0;FS=0.0;HaplotypeScore=0.0;MLEAC=1;MLEAF=0.5;MQ=42.0;MQ0=0;MQRankSum=0.198;QD=20.97;ReadPosRankSum=1.495	GT:AD:DP:GQ:PL	0/1:2,5:7:63:175,0,63
chrXIV	194425	.	A	G	259.77	PASS	AC=1;AF=0.5;AN=2;BaseQRankSum=0.652;DP=15;Dels=0.0;FS=0.0;HaplotypeScore=0.0;MLEAC=1;MLEAF=0.5;MQ=42.0;MQ0=0;MQRankSum=-0.652;QD=17.32;ReadPosRankSum=-0.15	GT:AD:DP:GQ:PL	0/1:7,8:15:99:288,0,211
chrXIV	197156	.	C	T	157.77	PASS	AC=1;AF=0.5;AN=2;BaseQRankSum=-1.658;DP=17;Dels=0.0;FS=2.218;HaplotypeScore=0.0;MLEAC=1;MLEAF=0.5;MQ=42.0;MQ0=0;MQRankSum=-0.955;QD=9.28;ReadPosRankSum=-1.055	GT:AD:DP:GQ:PL	0/1:11,6:17:99:186,0,397
chrXIV	197997	.	G	A	227.77	PASS	AC=1;AF=0.5;AN=2;BaseQRankSum=-2.119;DP=18;Dels=0.0;FS=1.957;HaplotypeScore=0.0;MLEAC=1;MLEAF=0.5;MQ=42.0;MQ0=0;MQRankSum=1.501;QD=12.65;ReadPosRankSum=-1.236	GT:AD:DP:GQ:PL	0/1:9,9:18:99:256,0,315
chrXIV	209446	.	C	T	292.77	PASS	AC=1;AF=0.5;AN=2;BaseQRankSum=1.466;DP=13;Dels=0.0;FS=6.929;HaplotypeScore=0.0;MLEAC=1;MLEAF=0.5;MQ=40.9;MQ0=0;MQRankSum=0.694;QD=22.52;ReadPosRankSum=1.312	GT:AD:DP:GQ:PL	0/1:4,9:13:99:321,0,121
chrXIV	214637	.	C	T	137.77	PASS	AC=1;AF=0.5;AN=2;BaseQRankSum=0.533;DP=14;Dels=0.0;FS=5.219;HaplotypeScore=0.0;MLEAC=1;MLEAF=0.5;MQ=42.0;MQ0=0;MQRankSum=-1.6;QD=9.84;ReadPosRankSum=-1.733	GT:AD:DP:GQ:PL	0/1:9,5:14:99:166,0,329
chrXIV	216042	.	T	C	644.77	PASS	AC=1;AF=0.5;AN=2;BaseQRankSum=0.331;DP=32;Dels=0.0;FS=0.0;HaplotypeScore=0.0;MLEAC=1;MLEAF=0.5;MQ=42.0;MQ0=0;MQRankSum=-1.849;QD=20.15;ReadPosRankSum=-1.07	GT:AD:DP:GQ:PL	0/1:12,20:32:99:673,0,345
chrXIV	216311	.	T	C	535.77	PASS	AC=1;AF=0.5;AN=2;BaseQRankSum=-0.452;DP=33;Dels=0.0;FS=5.188;HaplotypeScore=0.0;MLEAC=1;MLEAF=0.5;MQ=42.0;MQ0=0;MQRankSum=0.56;QD=16.24;ReadPosRankSum=2.187	GT:AD:DP:GQ:PL	0/1:15,18:33:99:564,0,486
chrXIV	217310	.	G	A	509.77	PASS	AC=1;AF=0.5;AN=2;BaseQRankSum=-0.521;DP=24;Dels=0.0;FS=1.999;HaplotypeScore=0.0;MLEAC=1;MLEAF=0.5;MQ=42.0;MQ0=0;MQRankSum=-0.398;QD=21.24;ReadPosRankSum=-0.398	GT:AD:DP:GQ:PL	0/1:8,16:24:99:538,0,222
chrXIV	227600	.	G	A	286.77	PASS	AC=1;AF=0.5;AN=2;BaseQRankSum=-0.694;DP=19;Dels=0.0;FS=4.32;HaplotypeScore=0.0;MLEAC=1;MLEAF=0.5;MQ=42.0;MQ0=0;MQRankSum=-0.041;QD=15.09;ReadPosRankSum=0.286	GT:AD:DP:GQ:PL	0/1:9,10:19:99:315,0,283
chrXIV	231059	.	G	A	346.77	PASS	AC=1;AF=0.5;AN=2;BaseQRankSum=1.521;DP=31;Dels=0.0;FS=8.009;HaplotypeScore=0.0;MLEAC=1;MLEAF=0.5;MQ=41.52;MQ0=0;MQRankSum=-0.669;QD=11.19;ReadPosRankSum=0.791	GT:AD:DP:GQ:PL	0/1:19,12:31:99:375,0,602
chrXIV	234511	.	C	T	367.77	PASS	AC=1;AF=0.5;AN=2;BaseQRankSum=-1.528;DP=21;Dels=0.0;FS=4.018;HaplotypeScore=0.0;MLEAC=1;MLEAF=0.5;MQ=42.0;MQ0=0;MQRankSum=-1.102;QD=17.51;ReadPosRankSum=0.533	GT:AD:DP:GQ:PL	0/1:9,12:21:99:396,0,281
chrXIV	234575	.	A	G	353.77	PASS	AC=1;AF=0.5;AN=2;BaseQRankSum=1.209;DP=26;Dels=0.0;FS=1.856;HaplotypeScore=0.0;MLEAC=1;MLEAF=0.5;MQ=42.0;MQ0=0;MQRankSum=0.437;QD=13.61;ReadPosRankSum=0.386	GT:AD:DP:GQ:PL	0/1:14,12:26:99:382,0,417
chrXIV	239616	.	C	T	254.77	PASS	AC=1;AF=0.5;AN=2;BaseQRankSum=-0.107;DP=21;Dels=0.0;FS=10.349;HaplotypeScore=0.0;MLEAC=1;MLEAF=0.5;MQ=42.0;MQ0=0;MQRankSum=0.391;QD=12.13;ReadPosRankSum=1.599	GT:AD:DP:GQ:PL	0/1:12,9:21:99:283,0,373
chrXIV	240891	.	A	G	474.77	PASS	AC=1;AF=0.5;AN=2;BaseQRankSum=-1.171;DP=32;Dels=0.0;FS=8.313;HaplotypeScore=0.0;MLEAC=1;MLEAF=0.5;MQ=42.0;MQ0=0;MQRankSum=-1.284;QD=14.84;ReadPosRankSum=-0.604	GT:AD:DP:GQ:PL	0/1:17,15:32:99:503,0,601
chrXIV	246289	.	C	T	211.77	PASS	AC=1;AF=0.5;AN=2;BaseQRankSum=0.423;DP=16;Dels=0.0;FS=0.0;HaplotypeScore=0.0;MLEAC=1;MLEAF=0.5;MQ=42.0;MQ0=0;MQRankSum=1.905;QD=13.24;ReadPosRankSum=-1.059	GT:AD:DP:GQ:PL	0/1:9,7:16:99:240,0,318
chrXIV	248053	.	G	A	399.77	PASS	AC=1;AF=0.5;AN=2;BaseQRankSum=0.462;DP=23;Dels=0.0;FS=4.31;HaplotypeScore=0.0;MLEAC=1;MLEAF=0.5;MQ=42.0;MQ0=0;MQRankSum=0.462;QD=17.38;ReadPosRankSum=0.4	GT:AD:DP:GQ:PL	0/1:11,12:23:99:428,0,383
chrXIV	257837	.	A	G	397.77	PASS	AC=1;AF=0.5;AN=2;BaseQRankSum=0.746;DP=21;Dels=0.0;FS=4.123;HaplotypeScore=0.0;MLEAC=1;MLEAF=0.5;MQ=42.0;MQ0=0;MQRankSum=2.096;QD=18.94;ReadPosRankSum=-0.462	GT:AD:DP:GQ:PL	0/1:9,12:21:99:426,0,268
chrXIV	261644	.	C	T	222.77	PASS	AC=1;AF=0.5;AN=2;BaseQRankSum=0.135;DP=12;Dels=0.0;FS=8.195;HaplotypeScore=0.0;MLEAC=1;MLEAF=0.5;MQ=42.0;MQ0=0;MQRankSum=-1.309;QD=18.56;ReadPosRankSum=-0.38	GT:AD:DP:GQ:PL	0/1:5,7:12:99:251,0,168
chrXIV	264643	.	G	A	720.77	PASS	AC=2;AF=1.0;AN=2;DP=20;Dels=0.0;FS=0.0;HaplotypeScore=0.0;MLEAC=2;MLEAF=1.0;MQ=42.0;MQ0=0;QD=32.86	GT:AD:DP:GQ:PL	1/1:0,20:20:54:749,54,0
chrXIV	265784	.	C	T	455.77	PASS	AC=1;AF=0.5;AN=2;BaseQRankSum=-0.311;DP=26;Dels=0.0;FS=3.442;HaplotypeScore=0.0;MLEAC=1;MLEAF=0.5;MQ=41.43;MQ0=0;MQRankSum=-0.727;QD=17.53;ReadPosRankSum=0.571	GT:AD:DP:GQ:PL	0/1:11,15:26:99:484,0,374
chrXIV	265871	.	C	T	211.77	PASS	AC=1;AF=0.5;AN=2;BaseQRankSum=-0.811;DP=13;Dels=0.0;FS=2.522;HaplotypeScore=0.0;MLEAC=1;MLEAF=0.5;MQ=42.0;MQ0=0;MQRankSum=-0.312;QD=16.29;ReadPosRankSum=-0.555	GT:AD:DP:GQ:PL	0/1:6,7:13:99:240,0,203
chrXIV	272012	.	A	G	163.77	PASS	AC=1;AF=0.5;AN=2;BaseQRankSum=1.526;DP=20;Dels=0.0;FS=0.0;HaplotypeScore=0.0;MLEAC=1;MLEAF=0.5;MQ=42.0;MQ0=0;MQRankSum=-0.124;QD=8.19;ReadPosRankSum=-0.866	GT:AD:DP:GQ:PL	0/1:14,6:20:99:192,0,469
chrXIV	272898	.	G	A	346.77	PASS	AC=1;AF=0.5;AN=2;BaseQRankSum=-1.01;DP=24;Dels=0.0;FS=0.0;HaplotypeScore=0.0;MLEAC=1;MLEAF=0.5;MQ=42.0;MQ0=0;MQRankSum=0.26;QD=14.45;ReadPosRankSum=-0.087	GT:AD:DP:GQ:PL	0/1:12,12:24:99:375,0,389
chrXIV	277998	.	C	T	187.77	PASS	AC=1;AF=0.5;AN=2;BaseQRankSum=-1.082;DP=21;Dels=0.0;FS=1.833;HaplotypeScore=0.0;MLEAC=1;MLEAF=0.5;MQ=42.0;MQ0=0;MQRankSum=-1.455;QD=8.94;ReadPosRankSum=0.485	GT:AD:DP:GQ:PL	0/1:14,7:21:99:216,0,464
chrXIV	284380	.	G	A	379.77	PASS	AC=2;AF=1.0;AN=2;DP=11;Dels=0.0;FS=0.0;HaplotypeScore=0.0;MLEAC=2;MLEAF=1.0;MQ=42.0;MQ0=0;QD=34.52	GT:AD:DP:GQ:PL	1/1:0,11:11:30:408,30,0
chrXIV	286999	.	G	A	404.77	PASS	AC=1;AF=0.5;AN=2;BaseQRankSum=0.675;DP=21;Dels=0.0;FS=4.018;HaplotypeScore=0.0;MLEAC=1;MLEAF=0.5;MQ=42.0;MQ0=0;MQRankSum=0.107;QD=19.27;ReadPosRankSum=0.249	GT:AD:DP:GQ:PL	0/1:9,12:21:99:433,0,306
chrXIV	288609	.	G	A	323.77	PASS	AC=1;AF=0.5;AN=2;BaseQRankSum=1.139;DP=23;Dels=0.0;FS=0.0;HaplotypeScore=0.0;MLEAC=1;MLEAF=0.5;MQ=42.0;MQ0=0;MQRankSum=0.215;QD=14.08;ReadPosRankSum=-1.754	GT:AD:DP:GQ:PL	0/1:12,11:23:99:352,0,343
chrXIV	292593	.	C	T	267.77	PASS	AC=1;AF=0.5;AN=2;BaseQRankSum=0.239;DP=24;Dels=0.0;FS=0.0;HaplotypeScore=0.0;MLEAC=1;MLEAF=0.5;MQ=42.0;MQ0=0;MQRankSum=1.193;QD=11.16;ReadPosRankSum=0.596	GT:AD:DP:GQ:PL	0/1:15,9:24:99:296,0,462
chrXIV	298485	.	G	A	279.77	PASS	AC=1;AF=0.5;AN=2;BaseQRankSum=0.693;DP=25;Dels=0.0;FS=1.569;HaplotypeScore=0.0;MLEAC=1;MLEAF=0.5;MQ=41.92;MQ0=0;MQRankSum=-0.527;QD=11.19;ReadPosRankSum=-0.915	GT:AD:DP:GQ:PL	0/1:15,10:25:99:308,0,538
chrXIV	301545	.	G	A	271.77	PASS	AC=1;AF=0.5;AN=2;BaseQRankSum=-1.975;DP=20;Dels=0.0;FS=0.0;HaplotypeScore=0.0;MLEAC=1;MLEAF=0.5;MQ=42.0;MQ0=0;MQRankSum=0.38;QD=13.59;ReadPosRankSum=1.14	GT:AD:DP:GQ:PL	0/1:11,9:20:99:300,0,356
chrXIV	318072	.	C	T	431.77	PASS	AC=1;AF=0.5;AN=2;BaseQRankSum=0.463;DP=24;Dels=0.0;FS=0.0;HaplotypeScore=0.0;MLEAC=1;MLEAF=0.5;MQ=41.38;MQ0=0;MQRankSum=2.086;QD=17.99;ReadPosRankSum=0.521	GT:AD:DP:GQ:PL	0/1:11,13:24:99:460,0,358
chrXIV	327996	.	G	A	154.77	PASS	AC=1;AF=0.5;AN=2;BaseQRankSum=-2.747;DP=19;Dels=0.0;FS=0.0;HaplotypeScore=0.0;MLEAC=1;MLEAF=0.5;MQ=41.25;MQ0=0;MQRankSum=-0.296;QD=8.15;ReadPosRankSum=-0.972	GT:AD:DP:GQ:PL	0/1:12,7:19:99:183,0,338
chrXIV	332505	.	G	A	312.77	PASS	AC=1;AF=0.5;AN=2;BaseQRankSum=1.352;DP=22;Dels=0.0;FS=0.0;HaplotypeScore=0.0;MLEAC=1;MLEAF=0.5;MQ=42.0;MQ0=0;MQRankSum=-0.692;QD=14.22;ReadPosRankSum=-0.099	GT:AD:DP:GQ:PL	0/1:12,10:22:99:341,0,395
chrXIV	336234	.	G	A	406.77	PASS	AC=1;AF=0.5;AN=2;BaseQRankSum=1.082;DP=25;Dels=0.0;FS=6.455;HaplotypeScore=0.0;MLEAC=1;MLEAF=0.5;MQ=42.0;MQ0=0;MQRankSum=0.527;QD=16.27;ReadPosRankSum=0.86	GT:AD:DP:GQ:PL	0/1:10,15:25:99:435,0,328
chrXIV	336945	.	G	A	193.77	PASS	AC=1;AF=0.5;AN=2;BaseQRankSum=-0.702;DP=23;Dels=0.0;FS=1.76;HaplotypeScore=0.0;MLEAC=1;MLEAF=0.5;MQ=42.0;MQ0=0;MQRankSum=1.837;QD=8.42;ReadPosRankSum=0.367	GT:AD:DP:GQ:PL	0/1:16,7:23:99:222,0,446
chrXIV	347414	.	T	C	145.77	PASS	AC=1;AF=0.5;AN=2;BaseQRankSum=0.583;DP=12;Dels=0.0;FS=0.0;HaplotypeScore=0.0;MLEAC=1;MLEAF=0.5;MQ=42.0;MQ0=0;MQRankSum=-0.779;QD=12.15;ReadPosRankSum=0.259	GT:AD:DP:GQ:PL	0/1:6,6:12:99:174,0,200
chrXIV	362037	.	T	C	173.77	PASS	AC=1;AF=0.5;AN=2;BaseQRankSum=-0.648;DP=15;Dels=0.0;FS=5.426;HaplotypeScore=0.0;MLEAC=1;MLEAF=0.5;MQ=42.0;MQ0=0;MQRankSum=0.766;QD=11.58;ReadPosRankSum=-0.059	GT:AD:DP:GQ:PL	0/1:9,6:15:99:202,0,296
chrXIV	369041	.	G	A	284.77	PASS	AC=1;AF=0.5;AN=2;BaseQRankSum=0.76;DP=20;Dels=0.0;FS=4.738;HaplotypeScore=0.0;MLEAC=1;MLEAF=0.5;MQ=42.0;MQ0=0;MQRankSum=1.368;QD=14.24;ReadPosRankSum=-0.532	GT:AD:DP:GQ:PL	0/1:11,9:20:99:313,0,312
chrXIV	371881	.	T	C	174.77	PASS	AC=1;AF=0.5;AN=2;BaseQRankSum=1.644;DP=18;Dels=0.0;FS=2.003;HaplotypeScore=0.0;MLEAC=1;MLEAF=0.5;MQ=40.99;MQ0=0;MQRankSum=0.666;QD=9.71;ReadPosRankSum=-0.311	GT:AD:DP:GQ:PL	0/1:10,8:18:99:203,0,302
chrXIV	372228	.	T	C	294.77	PASS	AC=1;AF=0.5;AN=2;BaseQRankSum=1.774;DP=13;Dels=0.0;FS=0.0;HaplotypeScore=0.0;MLEAC=1;MLEAF=0.5;MQ=42.0;MQ0=0;MQRankSum=0.849;QD=22.67;ReadPosRankSum=0.54	GT:AD:DP:GQ:PL	0/1:4,9:13:99:323,0,101
chrXIV	372561	.	T	C	380.77	PASS	AC=1;AF=0.5;AN=2;BaseQRankSum=1.418;DP=22;Dels=0.0;FS=1.707;HaplotypeScore=0.0;MLEAC=1;MLEAF=0.5;MQ=41.33;MQ0=0;MQRankSum=-0.033;QD=17.31;ReadPosRankSum=-0.89	GT:AD:DP:GQ:PL	0/1:10,12:22:99:409,0,284
chrXIV	375415	.	G	A	146.77	PASS	AC=1;AF=0.5;AN=2;BaseQRankSum=-0.521;DP=15;Dels=0.0;FS=2.081;HaplotypeScore=0.0;MLEAC=1;MLEAF=0.5;MQ=42.0;MQ0=0;MQRankSum=-0.174;QD=9.78;ReadPosRankSum=0.058	GT:AD:DP:GQ:PL	0/1:8,7:15:99:175,0,295
chrXIV	381463	.	G	A	111.77	PASS	AC=1;AF=0.5;AN=2;BaseQRankSum=-1.368;DP=8;Dels=0.0;FS=0.0;HaplotypeScore=0.0;MLEAC=1;MLEAF=0.5;MQ=42.0;MQ0=0;MQRankSum=1.368;QD=13.97;ReadPosRankSum=0.0	GT:AD:DP:GQ:PL	0/1:4,4:8:99:140,0,145
chrXIV	394890	.	C	T	414.77	PASS	AC=1;AF=0.5;AN=2;BaseQRankSum=-0.393;DP=35;Dels=0.0;FS=9.344;HaplotypeScore=0.0;MLEAC=1;MLEAF=0.5;MQ=42.0;MQ0=0;MQRankSum=-0.939;QD=11.85;ReadPosRankSum=0.905	GT:AD:DP:GQ:PL	0/1:22,13:35:99:443,0,737
chrXIV	395946	.	A	G	352.77	PASS	AC=1;AF=0.5;AN=2;BaseQRankSum=-0.107;DP=21;Dels=0.0;FS=0.0;HaplotypeScore=0.9996;MLEAC=1;MLEAF=0.5;MQ=42.0;MQ0=0;MQRankSum=1.173;QD=16.8;ReadPosRankSum=0.533	GT:AD:DP:GQ:PL	0/1:9,12:21:99:381,0,260
chrXIV	399360	.	C	T	516.77	PASS	AC=1;AF=0.5;AN=2;BaseQRankSum=0.25;DP=19;Dels=0.0;FS=2.199;HaplotypeScore=0.0;MLEAC=1;MLEAF=0.5;MQ=42.0;MQ0=0;MQRankSum=-0.75;QD=27.2;ReadPosRankSum=-1.65	GT:AD:DP:GQ:PL	0/1:4,15:19:99:545,0,102
chrXIV	400306	.	G	A	141.77	PASS	AC=1;AF=0.5;AN=2;BaseQRankSum=0.143;DP=11;Dels=0.0;FS=2.632;HaplotypeScore=0.0;MLEAC=1;MLEAF=0.5;MQ=42.0;MQ0=0;MQRankSum=-2.181;QD=12.89;ReadPosRankSum=-1.408	GT:AD:DP:GQ:PL	0/1:6,5:11:99:170,0,219
chrXIV	406118	.	C	T	378.77	PASS	AC=1;AF=0.5;AN=2;BaseQRankSum=-0.485;DP=21;Dels=0.0;FS=0.0;HaplotypeScore=0.0;MLEAC=1;MLEAF=0.5;MQ=42.0;MQ0=0;MQRankSum=-0.41;QD=18.04;ReadPosRankSum=-1.007	GT:AD:DP:GQ:PL	0/1:7,14:21:99:407,0,233
chrXIV	406282	.	C	T	104.77	PASS	AC=1;AF=0.5;AN=2;BaseQRankSum=-1.034;DP=11;Dels=0.0;FS=2.398;HaplotypeScore=0.0;MLEAC=1;MLEAF=0.5;MQ=42.0;MQ0=0;MQRankSum=1.398;QD=9.52;ReadPosRankSum=-0.896	GT:AD:DP:GQ:PL	0/1:7,4:11:99:133,0,221
chrXIV	407042	.	C	T	265.77	PASS	AC=1;AF=0.5;AN=2;BaseQRankSum=0.177;DP=15;Dels=0.0;FS=6.286;HaplotypeScore=0.0;MLEAC=1;MLEAF=0.5;MQ=42.0;MQ0=0;MQRankSum=-1.827;QD=17.72;ReadPosRankSum=-0.059	GT:AD:DP:GQ:PL	0/1:6,9:15:99:294,0,174
chrXIV	413640	.	A	G	256.77	PASS	AC=1;AF=0.5;AN=2;BaseQRankSum=0.311;DP=18;Dels=0.0;FS=2.447;HaplotypeScore=0.8321;MLEAC=1;MLEAF=0.5;MQ=42.0;MQ0=0;MQRankSum=-1.466;QD=14.26;ReadPosRankSum=-0.133	GT:AD:DP:GQ:PL	0/1:10,8:18:99:285,0,212
chrXIV	416046	.	G	A	321.77	PASS	AC=1;AF=0.5;AN=2;BaseQRankSum=0.189;DP=20;Dels=0.0;FS=0.0;HaplotypeScore=0.0;MLEAC=1;MLEAF=0.5;MQ=42.0;MQ0=0;MQRankSum=-0.794;QD=16.09;ReadPosRankSum=-0.945	GT:AD:DP:GQ:PL	0/1:10,10:20:99:350,0,280
chrXIV	419302	.	G	A	519.77	PASS	AC=1;AF=0.5;AN=2;BaseQRankSum=0.198;DP=25;Dels=0.0;FS=6.455;HaplotypeScore=0.0;MLEAC=1;MLEAF=0.5;MQ=42.0;MQ0=0;MQRankSum=0.708;QD=20.79;ReadPosRankSum=-0.651	GT:AD:DP:GQ:PL	0/1:9,16:25:99:548,0,282
chrXIV	431898	.	A	G	343.77	PASS	AC=1;AF=0.5;AN=2;BaseQRankSum=-1.216;DP=20;Dels=0.0;FS=0.0;HaplotypeScore=0.0;MLEAC=1;MLEAF=0.5;MQ=42.0;MQ0=0;MQRankSum=0.228;QD=17.19;ReadPosRankSum=0.076	GT:AD:DP:GQ:PL	0/1:9,11:20:99:372,0,268
chrXIV	437981	.	A	G	351.77	PASS	AC=1;AF=0.5;AN=2;BaseQRankSum=0.734;DP=25;Dels=0.0;FS=0.0;HaplotypeScore=0.0;MLEAC=1;MLEAF=0.5;MQ=42.0;MQ0=0;MQRankSum=1.169;QD=14.07;ReadPosRankSum=0.68	GT:AD:DP:GQ:PL	0/1:13,12:25:99:380,0,381
chrXIV	438093	.	C	T	337.77	PASS	AC=1;AF=0.5;AN=2;BaseQRankSum=0.796;DP=18;Dels=0.0;FS=1.952;HaplotypeScore=0.0;MLEAC=1;MLEAF=0.5;MQ=42.0;MQ0=0;MQRankSum=1.171;QD=18.76;ReadPosRankSum=-0.609	GT:AD:DP:GQ:PL	0/1:6,12:18:99:366,0,191
chrXIV	439993	.	G	A	159.77	PASS	AC=1;AF=0.5;AN=2;BaseQRankSum=-0.872;DP=20;Dels=0.0;FS=4.561;HaplotypeScore=0.0;MLEAC=1;MLEAF=0.5;MQ=42.0;MQ0=0;MQRankSum=-0.951;QD=7.99;ReadPosRankSum=-1.268	GT:AD:DP:GQ:PL	0/1:13,7:20:99:188,0,400
chrXIV	446346	.	C	T	132.77	PASS	AC=1;AF=0.5;AN=2;BaseQRankSum=-0.648;DP=15;Dels=0.0;FS=15.564;HaplotypeScore=0.0;MLEAC=1;MLEAF=0.5;MQ=42.0;MQ0=0;MQRankSum=1.002;QD=8.85;ReadPosRankSum=-0.177	GT:AD:DP:GQ:PL	0/1:9,6:15:99:161,0,300
chrXIV	451283	.	A	G	141.77	PASS	AC=1;AF=0.5;AN=2;BaseQRankSum=0.676;DP=10;Dels=0.0;FS=0.0;HaplotypeScore=0.0;MLEAC=1;MLEAF=0.5;MQ=42.0;MQ0=0;MQRankSum=-0.676;QD=14.18;ReadPosRankSum=-1.453	GT:AD:DP:GQ:PL	0/1:5,5:10:99:170,0,166
chrXIV	456966	.	G	A	408.77	PASS	AC=1;AF=0.5;AN=2;BaseQRankSum=1.107;DP=17;Dels=0.0;FS=0.0;HaplotypeScore=0.0;MLEAC=1;MLEAF=0.5;MQ=42.0;MQ0=0;MQRankSum=-0.896;QD=24.05;ReadPosRankSum=-0.685	GT:AD:DP:GQ:PL	0/1:5,12:17:99:437,0,146
chrXIV	461804	.	G	A	143.77	PASS	AC=1;AF=0.5;AN=2;BaseQRankSum=-0.831;DP=12;Dels=0.0;FS=2.817;HaplotypeScore=0.0;MLEAC=1;MLEAF=0.5;MQ=42.0;MQ0=0;MQRankSum=-0.244;QD=11.98;ReadPosRankSum=0.244	GT:AD:DP:GQ:PL	0/1:7,5:12:99:172,0,217
chrXIV	463118	.	T	C	360.77	PASS	AC=1;AF=0.5;AN=2;BaseQRankSum=-0.463;DP=24;Dels=0.0;FS=0.0;HaplotypeScore=0.0;MLEAC=1;MLEAF=0.5;MQ=42.0;MQ0=0;MQRankSum=0.695;QD=15.03;ReadPosRankSum=-1.622	GT:AD:DP:GQ:PL	0/1:11,13:24:99:389,0,383
chrXIV	465958	.	G	A	170.9	PASS	AC=2;AF=1.0;AN=2;DP=5;Dels=0.0;FS=0.0;HaplotypeScore=0.0;MLEAC=2;MLEAF=1.0;MQ=42.0;MQ0=0;QD=34.18	GT:AD:DP:GQ:PL	1/1:0,5:5:15:199,15,0
chrXIV	469643	.	G	A	411.77	PASS	AC=1;AF=0.5;AN=2;BaseQRankSum=1.593;DP=29;Dels=0.0;FS=0.0;HaplotypeScore=0.0;MLEAC=1;MLEAF=0.5;MQ=42.0;MQ0=0;MQRankSum=-0.72;QD=14.2;ReadPosRankSum=1.418	GT:AD:DP:GQ:PL	0/1:14,15:29:99:440,0,433
chrXIV	472819	.	C	T	212.77	PASS	AC=1;AF=0.5;AN=2;BaseQRankSum=0.263;DP=16;Dels=0.0;FS=0.0;HaplotypeScore=0.0;MLEAC=1;MLEAF=0.5;MQ=42.0;MQ0=0;MQRankSum=-1.523;QD=13.3;ReadPosRankSum=-2.048	GT:AD:DP:GQ:PL	0/1:8,8:16:99:241,0,237
chrXIV	473260	.	G	A	320.77	PASS	AC=1;AF=0.5;AN=2;BaseQRankSum=1.232;DP=21;Dels=0.0;FS=0.0;HaplotypeScore=0.0;MLEAC=1;MLEAF=0.5;MQ=42.0;MQ0=0;MQRankSum=1.232;QD=15.27;ReadPosRankSum=-0.88	GT:AD:DP:GQ:PL	0/1:10,11:21:99:349,0,344
chrXIV	474674	.	G	A	314.77	PASS	AC=1;AF=0.5;AN=2;BaseQRankSum=-0.951;DP=21;Dels=0.0;FS=0.0;HaplotypeScore=0.0;MLEAC=1;MLEAF=0.5;MQ=42.0;MQ0=0;MQRankSum=-1.162;QD=14.99;ReadPosRankSum=0.317	GT:AD:DP:GQ:PL	0/1:11,10:21:99:343,0,356
chrXIV	475521	.	C	T	321.77	PASS	AC=1;AF=0.5;AN=2;BaseQRankSum=1.681;DP=22;Dels=0.0;FS=7.908;HaplotypeScore=0.0;MLEAC=1;MLEAF=0.5;MQ=41.35;MQ0=0;MQRankSum=-0.033;QD=14.63;ReadPosRankSum=0.56	GT:AD:DP:GQ:PL	0/1:12,10:22:99:350,0,336
chrXIV	479123	.	C	T	389.77	PASS	AC=1;AF=0.5;AN=2;BaseQRankSum=-1.269;DP=22;Dels=0.0;FS=0.0;HaplotypeScore=0.0;MLEAC=1;MLEAF=0.5;MQ=42.0;MQ0=0;MQRankSum=0.534;QD=17.72;ReadPosRankSum=-1.002	GT:AD:DP:GQ:PL	0/1:9,13:22:99:418,0,271
chrXIV	481057	.	C	T	190.77	PASS	AC=1;AF=0.5;AN=2;BaseQRankSum=0.783;DP=21;Dels=0.0;FS=2.409;HaplotypeScore=0.0;MLEAC=1;MLEAF=0.5;MQ=42.0;MQ0=0;MQRankSum=-0.261;QD=9.08;ReadPosRankSum=-1.082	GT:AD:DP:GQ:PL	0/1:14,7:21:99:219,0,467
chrXIV	481079	.	C	T	301.77	PASS	AC=1;AF=0.5;AN=2;BaseQRankSum=0.163;DP=16;Dels=0.0;FS=0.0;HaplotypeScore=0.0;MLEAC=1;MLEAF=0.5;MQ=42.0;MQ0=0;MQRankSum=-0.271;QD=18.86;ReadPosRankSum=-0.163	GT:AD:DP:GQ:PL	0/1:6,10:16:99:330,0,186
chrXIV	483904	.	G	A	206.77	PASS	AC=1;AF=0.5;AN=2;BaseQRankSum=1.902;DP=21;Dels=0.0;FS=8.059;HaplotypeScore=0.0;MLEAC=1;MLEAF=0.5;MQ=42.0;MQ0=0;MQRankSum=-0.037;QD=9.85;ReadPosRankSum=0.783	GT:AD:DP:GQ:PL	0/1:14,7:21:99:235,0,440
chrXIV	487302	.	G	A	299.77	PASS	AC=1;AF=0.5;AN=2;BaseQRankSum=0.692;DP=22;Dels=0.0;FS=4.075;HaplotypeScore=0.0;MLEAC=1;MLEAF=0.5;MQ=40.67;MQ0=0;MQRankSum=1.088;QD=13.63;ReadPosRankSum=0.495	GT:AD:DP:GQ:PL	0/1:12,10:22:99:328,0,336
chrXIV	487595	.	A	G	284.77	PASS	AC=1;AF=0.5;AN=2;BaseQRankSum=-0.489;DP=18;Dels=0.0;FS=0.0;HaplotypeScore=0.0;MLEAC=1;MLEAF=0.5;MQ=42.0;MQ0=0;MQRankSum=-0.755;QD=15.82;ReadPosRankSum=-1.644	GT:AD:DP:GQ:PL	0/1:8,10:18:99:313,0,256
chrXIV	493371	.	C	T	291.77	PASS	AC=1;AF=0.5;AN=2;BaseQRankSum=0.988;DP=20;Dels=0.0;FS=1.74;HaplotypeScore=0.0;MLEAC=1;MLEAF=0.5;MQ=42.0;MQ0=0;MQRankSum=-0.912;QD=14.59;ReadPosRankSum=-0.836	GT:AD:DP:GQ:PL	0/1:11,9:20:99:320,0,357
chrXIV	500274	.	G	A	303.77	PASS	AC=1;AF=0.5;AN=2;BaseQRankSum=0.634;DP=17;Dels=0.0;FS=0.0;HaplotypeScore=0.0;MLEAC=1;MLEAF=0.5;MQ=42.0;MQ0=0;MQRankSum=-1.708;QD=17.87;ReadPosRankSum=0.342	GT:AD:DP:GQ:PL	0/1:7,10:17:99:332,0,230
chrXIV	503127	.	G	A	123.77	PASS	AC=1;AF=0.5;AN=2;BaseQRankSum=-2.205;DP=13;Dels=0.0;FS=26.646;HaplotypeScore=2.9997;MLEAC=1;MLEAF=0.5;MQ=40.74;MQ0=0;MQRankSum=0.0;QD=9.52;ReadPosRankSum=-0.779	GT:AD:DP:GQ:PL	0/1:6,6:13:99:152,0,166
chrXIV	508823	.	G	A	396.77	PASS	AC=1;AF=0.5;AN=2;BaseQRankSum=-0.279;DP=23;Dels=0.0;FS=0.0;HaplotypeScore=0.0;MLEAC=1;MLEAF=0.5;MQ=42.0;MQ0=0;MQRankSum=-1.705;QD=17.25;ReadPosRankSum=1.271	GT:AD:DP:GQ:PL	0/1:10,13:23:99:425,0,307
chrXIV	509793	.	G	A	139.77	PASS	AC=1;AF=0.5;AN=2;BaseQRankSum=0.103;DP=10;Dels=0.0;FS=0.0;HaplotypeScore=0.0;MLEAC=1;MLEAF=0.5;MQ=42.0;MQ0=0;MQRankSum=-2.45;QD=13.98;ReadPosRankSum=0.103	GT:AD:DP:GQ:PL	0/1:5,5:10:99:168,0,167
chrXIV	509794	.	G	A	141.77	PASS	AC=1;AF=0.5;AN=2;BaseQRankSum=1.268;DP=10;Dels=0.0;FS=0.0;HaplotypeScore=0.0;MLEAC=1;MLEAF=0.5;MQ=42.0;MQ0=0;MQRankSum=0.103;QD=14.18;ReadPosRankSum=0.103	GT:AD:DP:GQ:PL	0/1:5,5:10:99:170,0,165
chrXIV	510272	.	G	A	184.77	PASS	AC=1;AF=0.5;AN=2;BaseQRankSum=0.0;DP=10;Dels=0.0;FS=0.0;HaplotypeScore=0.0;MLEAC=1;MLEAF=0.5;MQ=42.0;MQ0=0;MQRankSum=-0.633;QD=18.48;ReadPosRankSum=0.0	GT:AD:DP:GQ:PL	0/1:4,6:10:99:213,0,135
chrXIV	513394	.	C	T	212.77	PASS	AC=1;AF=0.5;AN=2;BaseQRankSum=-0.984;DP=15;Dels=0.0;FS=0.0;HaplotypeScore=0.0;MLEAC=1;MLEAF=0.5;MQ=41.01;MQ0=0;MQRankSum=1.215;QD=14.18;ReadPosRankSum=0.637	GT:AD:DP:GQ:PL	0/1:8,7:15:99:241,0,235
chrXIV	516003	.	G	C	142.77	PASS	AC=1;AF=0.5;AN=2;BaseQRankSum=0.854;DP=17;Dels=0.0;FS=30.584;HaplotypeScore=0.0;MLEAC=1;MLEAF=0.5;MQ=42.0;MQ0=0;MQRankSum=0.251;QD=8.4;ReadPosRankSum=1.859	GT:AD:DP:GQ:PL	0/1:11,6:17:99:171,0,317
chrXIV	516004	.	A	T	135.77	PASS	AC=1;AF=0.5;AN=2;BaseQRankSum=0.653;DP=17;Dels=0.0;FS=32.475;HaplotypeScore=0.0;MLEAC=1;MLEAF=0.5;MQ=42.0;MQ0=0;MQRankSum=-0.352;QD=7.99;ReadPosRankSum=1.859	GT:AD:DP:GQ:PL	0/1:11,6:17:99:164,0,340
chrXIV	525582	.	C	T	373.77	PASS	AC=1;AF=0.5;AN=2;BaseQRankSum=-0.645;DP=28;Dels=0.0;FS=0.0;HaplotypeScore=3.1547;MLEAC=1;MLEAF=0.5;MQ=41.27;MQ0=0;MQRankSum=0.276;QD=13.35;ReadPosRankSum=0.783	GT:AD:DP:GQ:PL	0/1:15,13:28:99:402,0,420
chrXIV	530132	.	C	T	368.77	PASS	AC=1;AF=0.5;AN=2;BaseQRankSum=1.736;DP=22;Dels=0.0;FS=0.0;HaplotypeScore=0.0;MLEAC=1;MLEAF=0.5;MQ=42.0;MQ0=0;MQRankSum=1.402;QD=16.76;ReadPosRankSum=-1.202	GT:AD:DP:GQ:PL	0/1:9,13:22:99:397,0,266
chrXIV	533004	.	C	T	334.77	PASS	AC=1;AF=0.5;AN=2;BaseQRankSum=0.398;DP=21;Dels=0.0;FS=4.359;HaplotypeScore=0.0;MLEAC=1;MLEAF=0.5;MQ=42.0;MQ0=0;MQRankSum=-0.326;QD=15.94;ReadPosRankSum=1.702	GT:AD:DP:GQ:PL	0/1:8,13:21:99:363,0,268
chrXIV	536020	.	C	T	322.77	PASS	AC=1;AF=0.5;AN=2;BaseQRankSum=-0.456;DP=20;Dels=0.0;FS=1.848;HaplotypeScore=0.0;MLEAC=1;MLEAF=0.5;MQ=42.0;MQ0=0;MQRankSum=-0.76;QD=16.14;ReadPosRankSum=-0.532	GT:AD:DP:GQ:PL	0/1:9,11:20:99:351,0,279
chrXIV	544431	.	C	T	255.77	PASS	AC=1;AF=0.5;AN=2;BaseQRankSum=-0.766;DP=15;Dels=0.0;FS=0.0;HaplotypeScore=0.9998;MLEAC=1;MLEAF=0.5;MQ=41.87;MQ0=0;MQRankSum=1.12;QD=17.05;ReadPosRankSum=0.53	GT:AD:DP:GQ:PL	0/1:6,9:15:99:284,0,203
chrXIV	581241	.	G	A	385.77	PASS	AC=2;AF=1.0;AN=2;DP=10;Dels=0.0;FS=0.0;HaplotypeScore=0.0;MLEAC=2;MLEAF=1.0;MQ=42.0;MQ0=0;QD=33.83	GT:AD:DP:GQ:PL	1/1:0,10:10:30:414,30,0
chrXIV	587004	.	C	T	327.77	PASS	AC=1;AF=0.5;AN=2;BaseQRankSum=0.548;DP=24;Dels=0.0;FS=1.507;HaplotypeScore=0.0;MLEAC=1;MLEAF=0.5;MQ=42.0;MQ0=0;MQRankSum=1.01;QD=13.66;ReadPosRankSum=0.895	GT:AD:DP:GQ:PL	0/1:12,12:24:99:356,0,389
chrXIV	588175	.	G	A	200.77	PASS	AC=1;AF=0.5;AN=2;BaseQRankSum=-1.042;DP=20;Dels=0.0;FS=0.0;HaplotypeScore=0.0;MLEAC=1;MLEAF=0.5;MQ=42.0;MQ0=0;MQRankSum=0.27;QD=10.04;ReadPosRankSum=-0.501	GT:AD:DP:GQ:PL	0/1:12,8:20:99:229,0,352
chrXIV	594751	.	C	T	471.77	PASS	AC=1;AF=0.5;AN=2;BaseQRankSum=0.35;DP=35;Dels=0.0;FS=1.547;HaplotypeScore=0.0;MLEAC=1;MLEAF=0.5;MQ=42.0;MQ0=0;MQRankSum=0.717;QD=13.48;ReadPosRankSum=0.55	GT:AD:DP:GQ:PL	0/1:20,15:35:99:500,0,590
chrXIV	626641	.	G	A	299.77	PASS	AC=1;AF=0.5;AN=2;BaseQRankSum=0.4;DP=23;Dels=0.0;FS=3.976;HaplotypeScore=0.0;MLEAC=1;MLEAF=0.5;MQ=41.36;MQ0=0;MQRankSum=0.708;QD=13.03;ReadPosRankSum=0.339	GT:AD:DP:GQ:PL	0/1:12,11:23:99:328,0,338
chrXIV	630759	.	C	T	188.77	PASS	AC=1;AF=0.5;AN=2;BaseQRankSum=1.543;DP=25;Dels=0.0;FS=0.0;HaplotypeScore=2.98;MLEAC=1;MLEAF=0.5;MQ=41.41;MQ0=0;MQRankSum=0.212;QD=7.55;ReadPosRankSum=-0.333	GT:AD:DP:GQ:PL	0/1:18,7:25:99:217,0,560
chrXIV	646607	.	T	C	258.77	PASS	AC=1;AF=0.5;AN=2;BaseQRankSum=-1.381;DP=13;Dels=0.0;FS=0.0;HaplotypeScore=0.0;MLEAC=1;MLEAF=0.5;MQ=42.0;MQ0=0;MQRankSum=-0.533;QD=19.91;ReadPosRankSum=0.0	GT:AD:DP:GQ:PL	0/1:5,8:13:99:287,0,172
chrXIV	649047	.	A	G	293.77	PASS	AC=1;AF=0.5;AN=2;BaseQRankSum=0.971;DP=18;Dels=0.0;FS=0.0;HaplotypeScore=0.0;MLEAC=1;MLEAF=0.5;MQ=42.0;MQ0=0;MQRankSum=-2.296;QD=16.32;ReadPosRankSum=0.353	GT:AD:DP:GQ:PL	0/1:9,9:18:99:322,0,310
chrXIV	652245	.	G	A	157.77	PASS	AC=1;AF=0.5;AN=2;BaseQRankSum=1.589;DP=8;Dels=0.0;FS=9.7;HaplotypeScore=0.0;MLEAC=1;MLEAF=0.5;MQ=42.0;MQ0=0;MQRankSum=0.572;QD=19.72;ReadPosRankSum=0.572	GT:AD:DP:GQ:PL	0/1:2,6:8:53:186,0,53
chrXIV	654677	.	C	T	263.8	PASS	AC=2;AF=1.0;AN=2;DP=9;Dels=0.0;FS=0.0;HaplotypeScore=0.0;MLEAC=2;MLEAF=1.0;MQ=42.0;MQ0=0;QD=29.31	GT:AD:DP:GQ:PL	1/1:0,9:9:21:292,21,0
chrXIV	657057	.	G	A	102.77	PASS	AC=1;AF=0.5;AN=2;BaseQRankSum=-0.741;DP=10;Dels=0.0;FS=0.0;HaplotypeScore=0.0;MLEAC=1;MLEAF=0.5;MQ=40.5;MQ0=0;MQRankSum=0.741;QD=10.28;ReadPosRankSum=0.365	GT:AD:DP:GQ:PL	0/1:6,4:10:99:131,0,199
chrXIV	658472	.	T	C	176.77	PASS	AC=1;AF=0.5;AN=2;BaseQRankSum=0.377;DP=13;Dels=0.0;FS=2.522;HaplotypeScore=0.0;MLEAC=1;MLEAF=0.5;MQ=42.0;MQ0=0;MQRankSum=0.935;QD=13.6;ReadPosRankSum=0.377	GT:AD:DP:GQ:PL	0/1:7,6:13:99:205,0,246
chrXIV	664393	.	C	T	305.77	PASS	AC=1;AF=0.5;AN=2;BaseQRankSum=-0.348;DP=24;Dels=0.0;FS=0.0;HaplotypeScore=0.0;MLEAC=1;MLEAF=0.5;MQ=41.84;MQ0=0;MQRankSum=-0.579;QD=12.74;ReadPosRankSum=0.406	GT:AD:DP:GQ:PL	0/1:13,11:24:99:334,0,418
chrXIV	664414	.	G	A	210.77	PASS	AC=1;AF=0.5;AN=2;BaseQRankSum=0.824;DP=22;Dels=0.0;FS=1.603;HaplotypeScore=0.0;MLEAC=1;MLEAF=0.5;MQ=42.0;MQ0=0;MQRankSum=-0.165;QD=9.58;ReadPosRankSum=1.55	GT:AD:DP:GQ:PL	0/1:12,10:22:99:239,0,379
chrXIV	667184	.	C	T	421.77	PASS	AC=2;AF=1.0;AN=2;DP=11;Dels=0.0;FS=0.0;HaplotypeScore=0.0;MLEAC=2;MLEAF=1.0;MQ=42.0;MQ0=0;QD=30.05	GT:AD:DP:GQ:PL	1/1:0,11:11:33:450,33,0
chrXIV	667577	.	C	T	272.77	PASS	AC=1;AF=0.5;AN=2;BaseQRankSum=-2.826;DP=18;Dels=0.0;FS=4.752;HaplotypeScore=0.0;MLEAC=1;MLEAF=0.5;MQ=42.0;MQ0=0;MQRankSum=-2.031;QD=15.15;ReadPosRankSum=0.618	GT:AD:DP:GQ:PL	0/1:9,9:18:99:301,0,287
chrXIV	667904	.	G	A	275.77	PASS	AC=1;AF=0.5;AN=2;BaseQRankSum=-0.608;DP=20;Dels=0.0;FS=1.74;HaplotypeScore=0.0;MLEAC=1;MLEAF=0.5;MQ=42.0;MQ0=0;MQRankSum=-0.456;QD=13.79;ReadPosRankSum=-0.76	GT:AD:DP:GQ:PL	0/1:11,9:20:99:304,0,355
chrXIV	669526	.	G	A	256.77	PASS	AC=1;AF=0.5;AN=2;BaseQRankSum=0.289;DP=12;Dels=0.0;FS=0.0;HaplotypeScore=0.0;MLEAC=1;MLEAF=0.5;MQ=42.0;MQ0=0;MQRankSum=-0.536;QD=21.4;ReadPosRankSum=-1.835	GT:AD:DP:GQ:PL	0/1:4,8:12:99:285,0,121
chrXIV	673256	.	C	T	355.77	PASS	AC=1;AF=0.5;AN=2;BaseQRankSum=-0.725;DP=18;Dels=0.0;FS=4.786;HaplotypeScore=0.0;MLEAC=1;MLEAF=0.5;MQ=42.0;MQ0=0;MQRankSum=-0.453;QD=19.76;ReadPosRankSum=0.634	GT:AD:DP:GQ:PL	0/1:7,11:18:99:384,0,197
chrXIV	674333	.	C	T	329.77	PASS	AC=1;AF=0.5;AN=2;BaseQRankSum=1.484;DP=22;Dels=0.0;FS=0.0;HaplotypeScore=0.0;MLEAC=1;MLEAF=0.5;MQ=42.0;MQ0=0;MQRankSum=-0.099;QD=14.99;ReadPosRankSum=0.692	GT:AD:DP:GQ:PL	0/1:12,10:22:99:358,0,313
chrXIV	675194	.	G	A	641.77	PASS	AC=1;AF=0.5;AN=2;BaseQRankSum=-1.484;DP=41;Dels=0.0;FS=6.603;HaplotypeScore=0.0;MLEAC=1;MLEAF=0.5;MQ=42.0;MQ0=0;MQRankSum=-0.302;QD=15.65;ReadPosRankSum=-0.433	GT:AD:DP:GQ:PL	0/1:18,23:41:99:670,0,510
chrXIV	677319	.	C	T	203.77	PASS	AC=1;AF=0.5;AN=2;BaseQRankSum=-1.027;DP=14;Dels=0.0;FS=2.522;HaplotypeScore=0.0;MLEAC=1;MLEAF=0.5;MQ=42.0;MQ0=0;MQRankSum=0.068;QD=14.55;ReadPosRankSum=-0.299	GT:AD:DP:GQ:PL	0/1:7,7:14:99:232,0,232
chrXIV	681195	.	C	T	409.77	PASS	AC=1;AF=0.5;AN=2;BaseQRankSum=-0.205;DP=24;Dels=0.0;FS=0.0;HaplotypeScore=0.0;MLEAC=1;MLEAF=0.5;MQ=42.0;MQ0=0;MQRankSum=0.381;QD=17.07;ReadPosRankSum=0.263	GT:AD:DP:GQ:PL	0/1:10,14:24:99:438,0,312
chrXIV	685726	.	C	T	304.77	PASS	AC=1;AF=0.5;AN=2;BaseQRankSum=-0.491;DP=20;Dels=0.0;FS=0.0;HaplotypeScore=0.0;MLEAC=1;MLEAF=0.5;MQ=42.0;MQ0=0;MQRankSum=0.038;QD=15.24;ReadPosRankSum=-0.113	GT:AD:DP:GQ:PL	0/1:10,10:20:99:333,0,341
chrXIV	690060	.	A	T	102.77	PASS	AC=1;AF=0.5;AN=2;BaseQRankSum=-1.873;DP=18;Dels=0.0;FS=16.634;HaplotypeScore=5.8658;MLEAC=1;MLEAF=0.5;MQ=41.21;MQ0=0;MQRankSum=0.197;QD=5.71;ReadPosRankSum=0.493	GT:AD:DP:GQ:PL	0/1:13,5:18:99:131,0,467
chrXIV	692161	.	G	A	643.77	PASS	AC=1;AF=0.5;AN=2;BaseQRankSum=0.499;DP=32;Dels=0.0;FS=1.651;HaplotypeScore=0.0;MLEAC=1;MLEAF=0.5;MQ=42.0;MQ0=0;MQRankSum=1.228;QD=20.12;ReadPosRankSum=0.115	GT:AD:DP:GQ:PL	0/1:13,19:32:99:672,0,426
chrXIV	693248	.	G	A	328.77	PASS	AC=1;AF=0.5;AN=2;BaseQRankSum=0.32;DP=21;Dels=0.0;FS=0.0;HaplotypeScore=0.9665;MLEAC=1;MLEAF=0.5;MQ=42.0;MQ0=0;MQRankSum=-0.533;QD=15.66;ReadPosRankSum=-2.31	GT:AD:DP:GQ:PL	0/1:9,12:21:99:357,0,312
chrXIV	699038	.	C	T	491.77	PASS	AC=1;AF=0.5;AN=2;BaseQRankSum=0.518;DP=27;Dels=0.0;FS=0.0;HaplotypeScore=0.0;MLEAC=1;MLEAF=0.5;MQ=42.0;MQ0=0;MQRankSum=-0.321;QD=18.21;ReadPosRankSum=-1.653	GT:AD:DP:GQ:PL	0/1:11,16:27:99:520,0,353
chrXIV	701364	.	C	T	336.77	PASS	AC=1;AF=0.5;AN=2;BaseQRankSum=-0.797;DP=26;Dels=0.0;FS=0.0;HaplotypeScore=0.0;MLEAC=1;MLEAF=0.5;MQ=41.35;MQ0=0;MQRankSum=0.591;QD=12.95;ReadPosRankSum=-0.797	GT:AD:DP:GQ:PL	0/1:14,12:26:99:365,0,487
chrXIV	703956	.	C	T	265.77	PASS	AC=1;AF=0.5;AN=2;BaseQRankSum=1.368;DP=20;Dels=0.0;FS=0.0;HaplotypeScore=0.9998;MLEAC=1;MLEAF=0.5;MQ=40.83;MQ0=0;MQRankSum=0.912;QD=13.29;ReadPosRankSum=-0.304	GT:AD:DP:GQ:PL	0/1:11,9:20:99:294,0,336
chrXIV	704721	.	C	T	380.77	PASS	AC=1;AF=0.5;AN=2;BaseQRankSum=-0.241;DP=29;Dels=0.0;FS=1.455;HaplotypeScore=0.0;MLEAC=1;MLEAF=0.5;MQ=42.0;MQ0=0;MQRankSum=-0.241;QD=13.13;ReadPosRankSum=-0.811	GT:AD:DP:GQ:PL	0/1:16,13:29:99:409,0,497
chrXIV	705477	.	C	T	425.77	PASS	AC=1;AF=0.5;AN=2;BaseQRankSum=2.918;DP=31;Dels=0.0;FS=3.251;HaplotypeScore=0.0;MLEAC=1;MLEAF=0.5;MQ=42.0;MQ0=0;MQRankSum=0.456;QD=13.73;ReadPosRankSum=1.29	GT:AD:DP:GQ:PL	0/1:17,14:31:99:454,0,580
chrXIV	708373	.	G	A	310.77	PASS	AC=1;AF=0.5;AN=2;BaseQRankSum=-0.093;DP=23;Dels=0.0;FS=10.443;HaplotypeScore=0.0;MLEAC=1;MLEAF=0.5;MQ=41.38;MQ0=0;MQRankSum=0.341;QD=13.51;ReadPosRankSum=-0.775	GT:AD:DP:GQ:PL	0/1:13,10:23:99:339,0,451
chrXIV	717114	.	G	A	268.77	PASS	AC=1;AF=0.5;AN=2;BaseQRankSum=-0.766;DP=15;Dels=0.0;FS=2.059;HaplotypeScore=0.0;MLEAC=1;MLEAF=0.5;MQ=42.0;MQ0=0;MQRankSum=-0.412;QD=17.92;ReadPosRankSum=-0.766	GT:AD:DP:GQ:PL	0/1:6,9:15:99:297,0,192
chrXIV	721772	.	T	C	197.77	PASS	AC=1;AF=0.5;AN=2;BaseQRankSum=-1.109;DP=14;Dels=0.0;FS=0.0;HaplotypeScore=2.9328;MLEAC=1;MLEAF=0.5;MQ=40.94;MQ0=0;MQRankSum=0.965;QD=14.13;ReadPosRankSum=1.222	GT:AD:DP:GQ:PL	0/1:6,8:14:99:226,0,180
chrXIV	729472	.	G	A	368.77	PASS	AC=1;AF=0.5;AN=2;BaseQRankSum=-0.193;DP=20;Dels=0.0;FS=0.0;HaplotypeScore=0.0;MLEAC=1;MLEAF=0.5;MQ=41.8;MQ0=0;MQRankSum=0.887;QD=18.44;ReadPosRankSum=-1.273	GT:AD:DP:GQ:PL	0/1:8,12:20:99:397,0,234
chrXIV	729498	.	C	T	162.77	PASS	AC=1;AF=0.5;AN=2;BaseQRankSum=1.506;DP=20;Dels=0.0;FS=0.0;HaplotypeScore=0.0;MLEAC=1;MLEAF=0.5;MQ=41.8;MQ0=0;MQRankSum=-0.951;QD=8.14;ReadPosRankSum=0.792	GT:AD:DP:GQ:PL	0/1:13,7:20:99:191,0,459
chrXIV	738829	.	G	A	297.77	PASS	AC=1;AF=0.5;AN=2;BaseQRankSum=-1.288;DP=18;Dels=0.0;FS=2.162;HaplotypeScore=0.0;MLEAC=1;MLEAF=0.5;MQ=42.0;MQ0=0;MQRankSum=-0.4;QD=16.54;ReadPosRankSum=1.022	GT:AD:DP:GQ:PL	0/1:8,10:18:99:326,0,281
chrXIV	740452	.	G	A	385.77	PASS	AC=1;AF=0.5;AN=2;BaseQRankSum=-0.013;DP=41;Dels=0.0;FS=0.0;HaplotypeScore=0.0;MLEAC=1;MLEAF=0.5;MQ=41.65;MQ0=0;MQRankSum=-0.281;QD=9.41;ReadPosRankSum=0.788	GT:AD:DP:GQ:PL	0/1:25,16:41:99:414,0,784
chrXIV	744395	.	G	A	186.77	PASS	AC=1;AF=0.5;AN=2;BaseQRankSum=-0.472;DP=26;Dels=0.0;FS=4.262;HaplotypeScore=0.0;MLEAC=1;MLEAF=0.5;MQ=41.43;MQ0=0;MQRankSum=-0.361;QD=7.18;ReadPosRankSum=-1.194	GT:AD:DP:GQ:PL	0/1:18,8:26:99:215,0,572
chrXIV	744729	.	G	A	315.77	PASS	AC=1;AF=0.5;AN=2;BaseQRankSum=0.643;DP=21;Dels=0.0;FS=0.0;HaplotypeScore=0.0;MLEAC=1;MLEAF=0.5;MQ=40.99;MQ0=1;MQRankSum=0.038;QD=15.04;ReadPosRankSum=0.416	GT:AD:DP:GQ:PL	0/1:11,10:21:99:344,0,343
chrXIV	744894	.	C	T	172.77	PASS	AC=1;AF=0.5;AN=2;BaseQRankSum=-1.027;DP=14;Dels=0.0;FS=0.0;HaplotypeScore=0.0;MLEAC=1;MLEAF=0.5;MQ=42.0;MQ0=0;MQRankSum=-0.91;QD=12.34;ReadPosRankSum=-0.299	GT:AD:DP:GQ:PL	0/1:7,7:14:99:201,0,244
chrXIV	747028	.	G	A	469.77	PASS	AC=1;AF=0.5;AN=2;BaseQRankSum=0.346;DP=23;Dels=0.0;FS=0.0;HaplotypeScore=0.0;MLEAC=1;MLEAF=0.5;MQ=42.0;MQ0=0;MQRankSum=-0.535;QD=20.42;ReadPosRankSum=-0.346	GT:AD:DP:GQ:PL	0/1:9,14:23:99:498,0,256
chrXIV	748254	.	G	A	352.77	PASS	AC=1;AF=0.5;AN=2;BaseQRankSum=0.279;DP=23;Dels=0.0;FS=0.0;HaplotypeScore=0.0;MLEAC=1;MLEAF=0.5;MQ=41.38;MQ0=0;MQRankSum=-1.085;QD=15.34;ReadPosRankSum=0.713	GT:AD:DP:GQ:PL	0/1:10,13:23:99:381,0,298
chrXIV	748505	.	G	A	287.77	PASS	AC=1;AF=0.5;AN=2;BaseQRankSum=0.189;DP=20;Dels=0.0;FS=0.0;HaplotypeScore=0.0;MLEAC=1;MLEAF=0.5;MQ=42.0;MQ0=0;MQRankSum=-0.718;QD=14.39;ReadPosRankSum=-0.945	GT:AD:DP:GQ:PL	0/1:10,10:20:99:316,0,353
chrXIV	755879	.	C	T	134.77	PASS	AC=1;AF=0.5;AN=2;BaseQRankSum=-0.387;DP=11;Dels=0.0;FS=0.0;HaplotypeScore=0.0;MLEAC=1;MLEAF=0.5;MQ=42.0;MQ0=0;MQRankSum=1.408;QD=12.25;ReadPosRankSum=1.031	GT:AD:DP:GQ:PL	0/1:6,5:11:99:163,0,172
chrXIV	760224	.	C	T	253.77	PASS	AC=1;AF=0.5;AN=2;BaseQRankSum=0.683;DP=16;Dels=0.0;FS=0.0;HaplotypeScore=0.0;MLEAC=1;MLEAF=0.5;MQ=42.0;MQ0=0;MQRankSum=-0.788;QD=15.86;ReadPosRankSum=-0.998	GT:AD:DP:GQ:PL	0/1:8,8:16:99:282,0,283
chrXIV	761435	.	C	T	393.77	PASS	AC=1;AF=0.5;AN=2;BaseQRankSum=-1.061;DP=25;Dels=0.0;FS=6.239;HaplotypeScore=0.0;MLEAC=1;MLEAF=0.5;MQ=41.92;MQ0=0;MQRankSum=-0.245;QD=15.75;ReadPosRankSum=-1.768	GT:AD:DP:GQ:PL	0/1:12,13:25:99:422,0,349
chrXIV	770845	.	C	T	265.77	PASS	AC=1;AF=0.5;AN=2;BaseQRankSum=0.133;DP=14;Dels=0.0;FS=0.0;HaplotypeScore=0.0;MLEAC=1;MLEAF=0.5;MQ=42.0;MQ0=0;MQRankSum=-0.4;QD=18.98;ReadPosRankSum=-1.467	GT:AD:DP:GQ:PL	0/1:5,9:14:99:294,0,168
chrXIV	770892	.	G	A	301.77	PASS	AC=1;AF=0.5;AN=2;BaseQRankSum=0.076;DP=20;Dels=0.0;FS=0.0;HaplotypeScore=0.0;MLEAC=1;MLEAF=0.5;MQ=42.0;MQ0=0;MQRankSum=-0.228;QD=15.09;ReadPosRankSum=1.14	GT:AD:DP:GQ:PL	0/1:9,11:20:99:330,0,294
chrXIV	780699	.	A	G	288.77	PASS	AC=1;AF=0.5;AN=2;BaseQRankSum=0.048;DP=17;Dels=0.0;FS=8.82;HaplotypeScore=0.0;MLEAC=1;MLEAF=0.5;MQ=42.0;MQ0=0;MQRankSum=-1.107;QD=16.99;ReadPosRankSum=0.818	GT:AD:DP:GQ:PL	0/1:8,9:17:99:317,0,239
chrXV	125862	.	G	A	238.77	PASS	AC=1;AF=0.5;AN=2;BaseQRankSum=-0.755;DP=18;Dels=0.0;FS=5.035;HaplotypeScore=0.0;MLEAC=1;MLEAF=0.5;MQ=42.0;MQ0=0;MQRankSum=-0.489;QD=13.26;ReadPosRankSum=0.311	GT:AD:DP:GQ:PL	0/1:10,8:18:99:267,0,325
chrXV	136146	.	C	T	331.77	PASS	AC=1;AF=0.5;AN=2;BaseQRankSum=-0.452;DP=17;Dels=0.0;FS=4.752;HaplotypeScore=0.0;MLEAC=1;MLEAF=0.5;MQ=42.0;MQ0=0;MQRankSum=-1.96;QD=19.52;ReadPosRankSum=-0.854	GT:AD:DP:GQ:PL	0/1:6,11:17:99:360,0,188
chrXV	141158	.	C	T	238.77	PASS	AC=1;AF=0.5;AN=2;BaseQRankSum=-0.158;DP=16;Dels=0.0;FS=0.0;HaplotypeScore=0.0;MLEAC=1;MLEAF=0.5;MQ=42.0;MQ0=0;MQRankSum=-0.578;QD=14.92;ReadPosRankSum=0.683	GT:AD:DP:GQ:PL	0/1:8,8:16:99:267,0,274
chrXV	193508	.	T	C	278.77	PASS	AC=1;AF=0.5;AN=2;BaseQRankSum=1.269;DP=22;Dels=0.0;FS=2.154;HaplotypeScore=0.0;MLEAC=1;MLEAF=0.5;MQ=42.0;MQ0=0;MQRankSum=-0.801;QD=12.67;ReadPosRankSum=-0.601	GT:AD:DP:GQ:PL	0/1:13,9:22:99:307,0,469
chrXV	220351	.	C	T	130.77	PASS	AC=1;AF=0.5;AN=2;BaseQRankSum=-0.061;DP=15;Dels=0.0;FS=2.216;HaplotypeScore=0.0;MLEAC=1;MLEAF=0.5;MQ=42.0;MQ0=0;MQRankSum=0.184;QD=8.72;ReadPosRankSum=1.164	GT:AD:DP:GQ:PL	0/1:10,5:15:99:159,0,324
chrXV	249221	.	C	T	127.77	PASS	AC=1;AF=0.5;AN=2;BaseQRankSum=0.515;DP=18;Dels=0.0;FS=2.218;HaplotypeScore=0.0;MLEAC=1;MLEAF=0.5;MQ=42.0;MQ0=0;MQRankSum=0.89;QD=7.1;ReadPosRankSum=-0.609	GT:AD:DP:GQ:PL	0/1:12,6:18:99:156,0,423
chrXV	249811	.	T	C	290.77	PASS	AC=1;AF=0.5;AN=2;BaseQRankSum=1.588;DP=16;Dels=0.0;FS=1.987;HaplotypeScore=0.0;MLEAC=1;MLEAF=0.5;MQ=42.0;MQ0=0;MQRankSum=0.318;QD=18.17;ReadPosRankSum=0.423	GT:AD:DP:GQ:PL	0/1:7,9:16:99:319,0,233
chrXV	251379	.	C	T	130.77	PASS	AC=1;AF=0.5;AN=2;BaseQRankSum=-1.098;DP=10;Dels=0.0;FS=5.441;HaplotypeScore=0.0;MLEAC=1;MLEAF=0.5;MQ=40.5;MQ0=0;MQRankSum=0.851;QD=13.08;ReadPosRankSum=0.676	GT:AD:DP:GQ:PL	0/1:5,5:10:99:159,0,141
chrXV	255790	.	C	T	131.77	PASS	AC=1;AF=0.5;AN=2;BaseQRankSum=0.135;DP=12;Dels=0.0;FS=0.0;HaplotypeScore=0.0;MLEAC=1;MLEAF=0.5;MQ=42.0;MQ0=0;MQRankSum=0.135;QD=10.98;ReadPosRankSum=0.529	GT:AD:DP:GQ:PL	0/1:7,5:12:99:160,0,202
chrXV	263123	.	C	T	407.77	PASS	AC=1;AF=0.5;AN=2;BaseQRankSum=1.889;DP=25;Dels=0.0;FS=0.0;HaplotypeScore=0.0;MLEAC=1;MLEAF=0.5;MQ=42.0;MQ0=0;MQRankSum=-0.575;QD=16.31;ReadPosRankSum=0.958	GT:AD:DP:GQ:PL	0/1:11,14:25:99:436,0,325
chrXV	264084	.	A	G	213.77	PASS	AC=1;AF=0.5;AN=2;BaseQRankSum=0.689;DP=12;Dels=0.0;FS=0.0;HaplotypeScore=0.0;MLEAC=1;MLEAF=0.5;MQ=42.0;MQ0=0;MQRankSum=-0.831;QD=17.81;ReadPosRankSum=0.244	GT:AD:DP:GQ:PL	0/1:5,7:12:99:242,0,160
chrXV	268532	.	C	T	197.77	PASS	AC=1;AF=0.5;AN=2;BaseQRankSum=-2.293;DP=17;Dels=0.0;FS=4.708;HaplotypeScore=0.0;MLEAC=1;MLEAF=0.5;MQ=42.0;MQ0=0;MQRankSum=-0.244;QD=11.63;ReadPosRankSum=-0.83	GT:AD:DP:GQ:PL	0/1:10,7:17:99:226,0,316
chrXV	276048	.	G	A	499.77	PASS	AC=2;AF=1.0;AN=2;DP=13;Dels=0.0;FS=0.0;HaplotypeScore=0.0;MLEAC=2;MLEAF=1.0;MQ=42.0;MQ0=0;QD=30.39	GT:AD:DP:GQ:PL	1/1:0,13:13:39:528,39,0
chrXV	300616	.	G	A	112.77	PASS	AC=1;AF=0.5;AN=2;BaseQRankSum=-0.466;DP=11;Dels=0.0;FS=2.632;HaplotypeScore=0.0;MLEAC=1;MLEAF=0.5;MQ=42.0;MQ0=0;MQRankSum=-0.387;QD=10.25;ReadPosRankSum=0.143	GT:AD:DP:GQ:PL	0/1:6,5:11:99:141,0,223
chrXV	313457	.	C	T	168.77	PASS	AC=1;AF=0.5;AN=2;BaseQRankSum=-1.036;DP=10;Dels=0.0;FS=6.99;HaplotypeScore=0.0;MLEAC=1;MLEAF=0.5;MQ=42.0;MQ0=0;MQRankSum=0.0;QD=16.88;ReadPosRankSum=0.365	GT:AD:DP:GQ:PL	0/1:4,6:10:99:197,0,134
chrXV	316816	.	C	T	355.77	PASS	AC=1;AF=0.5;AN=2;BaseQRankSum=-1.016;DP=23;Dels=0.0;FS=0.0;HaplotypeScore=0.0;MLEAC=1;MLEAF=0.5;MQ=42.0;MQ0=0;MQRankSum=1.139;QD=15.47;ReadPosRankSum=-1.323	GT:AD:DP:GQ:PL	0/1:11,12:23:99:384,0,350
chrXV	321114	.	A	G	341.77	PASS	AC=1;AF=0.5;AN=2;BaseQRankSum=0.254;DP=13;Dels=0.0;FS=0.0;HaplotypeScore=0.0;MLEAC=1;MLEAF=0.5;MQ=41.85;MQ0=0;MQRankSum=0.085;QD=26.29;ReadPosRankSum=-1.944	GT:AD:DP:GQ:PL	0/1:3,10:13:50:370,0,50
chrXV	348807	.	G	A	496.77	PASS	AC=1;AF=0.5;AN=2;BaseQRankSum=-0.81;DP=31;Dels=0.0;FS=0.0;HaplotypeScore=0.0;MLEAC=1;MLEAF=0.5;MQ=42.0;MQ0=0;MQRankSum=-0.455;QD=16.02;ReadPosRankSum=1.008	GT:AD:DP:GQ:PL	0/1:15,16:31:99:525,0,458
chrXV	381639	.	A	G	239.77	PASS	AC=1;AF=0.5;AN=2;BaseQRankSum=0.531;DP=19;Dels=0.0;FS=0.0;HaplotypeScore=0.0;MLEAC=1;MLEAF=0.5;MQ=42.0;MQ0=0;MQRankSum=-0.367;QD=12.62;ReadPosRankSum=0.286	GT:AD:DP:GQ:PL	0/1:10,9:19:99:268,0,333
chrXV	386099	.	C	T	316.77	PASS	AC=1;AF=0.5;AN=2;BaseQRankSum=-0.489;DP=18;Dels=0.0;FS=0.0;HaplotypeScore=0.0;MLEAC=1;MLEAF=0.5;MQ=42.0;MQ0=0;MQRankSum=-1.466;QD=17.6;ReadPosRankSum=-0.489	GT:AD:DP:GQ:PL	0/1:8,10:18:99:345,0,170
chrXV	386669	.	G	A	273.77	PASS	AC=1;AF=0.5;AN=2;BaseQRankSum=-1.247;DP=20;Dels=0.0;FS=2.017;HaplotypeScore=0.0;MLEAC=1;MLEAF=0.5;MQ=42.0;MQ0=0;MQRankSum=1.096;QD=13.69;ReadPosRankSum=0.038	GT:AD:DP:GQ:PL	0/1:10,10:20:99:302,0,350
chrXV	387877	.	G	A	283.77	PASS	AC=1;AF=0.5;AN=2;BaseQRankSum=0.0;DP=18;Dels=0.0;FS=2.077;HaplotypeScore=0.0;MLEAC=1;MLEAF=0.5;MQ=42.0;MQ0=0;MQRankSum=-1.236;QD=15.76;ReadPosRankSum=-0.618	GT:AD:DP:GQ:PL	0/1:9,9:18:99:312,0,243
chrXV	388259	.	C	T	333.77	PASS	AC=1;AF=0.5;AN=2;BaseQRankSum=-0.801;DP=22;Dels=0.0;FS=1.59;HaplotypeScore=0.0;MLEAC=1;MLEAF=0.5;MQ=42.0;MQ0=0;MQRankSum=-1.068;QD=15.17;ReadPosRankSum=-1.603	GT:AD:DP:GQ:PL	0/1:9,13:22:99:362,0,271
chrXV	388973	.	A	G	203.77	PASS	AC=1;AF=0.5;AN=2;BaseQRankSum=0.174;DP=15;Dels=0.0;FS=2.158;HaplotypeScore=0.0;MLEAC=1;MLEAF=0.5;MQ=42.0;MQ0=0;MQRankSum=-0.521;QD=13.58;ReadPosRankSum=-2.141	GT:AD:DP:GQ:PL	0/1:8,7:15:99:232,0,276
chrXV	400700	.	T	C	294.77	PASS	AC=1;AF=0.5;AN=2;BaseQRankSum=0.133;DP=14;Dels=0.0;FS=0.0;HaplotypeScore=0.0;MLEAC=1;MLEAF=0.5;MQ=42.0;MQ0=0;MQRankSum=-0.8;QD=21.05;ReadPosRankSum=-0.533	GT:AD:DP:GQ:PL	0/1:5,9:14:99:323,0,160
chrXV	423719	.	C	T	299.77	PASS	AC=1;AF=0.5;AN=2;BaseQRankSum=-1.479;DP=12;Dels=0.0;FS=6.264;HaplotypeScore=0.0;MLEAC=1;MLEAF=0.5;MQ=42.0;MQ0=0;MQRankSum=0.37;QD=24.98;ReadPosRankSum=0.185	GT:AD:DP:GQ:PL	0/1:3,9:12:89:328,0,89
chrXV	424209	.	C	T	277.77	PASS	AC=1;AF=0.5;AN=2;BaseQRankSum=-1.754;DP=23;Dels=0.0;FS=0.0;HaplotypeScore=0.0;MLEAC=1;MLEAF=0.5;MQ=42.0;MQ0=0;MQRankSum=-1.077;QD=12.08;ReadPosRankSum=-1.385	GT:AD:DP:GQ:PL	0/1:12,11:23:99:306,0,352
chrXV	458557	.	T	C	230.77	PASS	AC=1;AF=0.5;AN=2;BaseQRankSum=1.309;DP=12;Dels=0.0;FS=0.0;HaplotypeScore=0.0;MLEAC=1;MLEAF=0.5;MQ=42.0;MQ0=0;MQRankSum=1.461;QD=19.23;ReadPosRankSum=-0.689	GT:AD:DP:GQ:PL	0/1:5,7:12:99:259,0,174
chrXV	469336	.	C	T	193.77	PASS	AC=1;AF=0.5;AN=2;BaseQRankSum=0.0;DP=10;Dels=0.0;FS=2.43;HaplotypeScore=0.0;MLEAC=1;MLEAF=0.5;MQ=42.0;MQ0=0;MQRankSum=1.133;QD=19.38;ReadPosRankSum=0.365	GT:AD:DP:GQ:PL	0/1:4,6:10:99:222,0,137
chrXV	475744	.	G	A	438.77	PASS	AC=1;AF=0.5;AN=2;BaseQRankSum=0.289;DP=20;Dels=0.0;FS=0.0;HaplotypeScore=1.9866;MLEAC=1;MLEAF=0.5;MQ=41.26;MQ0=0;MQRankSum=0.619;QD=21.94;ReadPosRankSum=-0.949	GT:AD:DP:GQ:PL	0/1:6,14:20:99:467,0,188
chrXV	477289	.	T	C	183.77	PASS	AC=1;AF=0.5;AN=2;BaseQRankSum=1.999;DP=18;Dels=0.0;FS=8.141;HaplotypeScore=0.0;MLEAC=1;MLEAF=0.5;MQ=42.0;MQ0=0;MQRankSum=0.222;QD=10.21;ReadPosRankSum=-0.755	GT:AD:DP:GQ:PL	0/1:10,8:18:99:212,0,318
chrXV	503318	.	T	C	324.77	PASS	AC=1;AF=0.5;AN=2;BaseQRankSum=0.222;DP=18;Dels=0.0;FS=4.931;HaplotypeScore=0.0;MLEAC=1;MLEAF=0.5;MQ=42.0;MQ0=0;MQRankSum=-0.133;QD=18.04;ReadPosRankSum=1.377	GT:AD:DP:GQ:PL	0/1:8,10:18:99:353,0,269
chrXV	507177	.	T	C	243.77	PASS	AC=1;AF=0.5;AN=2;BaseQRankSum=-0.189;DP=20;Dels=0.0;FS=4.32;HaplotypeScore=0.0;MLEAC=1;MLEAF=0.5;MQ=42.0;MQ0=0;MQRankSum=0.113;QD=12.19;ReadPosRankSum=-1.474	GT:AD:DP:GQ:PL	0/1:10,10:20:99:272,0,343
chrXV	521554	.	T	C	218.77	PASS	AC=1;AF=0.5;AN=2;BaseQRankSum=2.654;DP=14;Dels=0.0;FS=2.276;HaplotypeScore=0.0;MLEAC=1;MLEAF=0.5;MQ=40.94;MQ0=0;MQRankSum=0.201;QD=15.63;ReadPosRankSum=0.663	GT:AD:DP:GQ:PL	0/1:7,7:14:99:247,0,209
chrXV	525559	.	G	A	134.77	PASS	AC=1;AF=0.5;AN=2;BaseQRankSum=1.0;DP=12;Dels=0.0;FS=0.0;HaplotypeScore=0.0;MLEAC=1;MLEAF=0.5;MQ=42.0;MQ0=0;MQRankSum=0.38;QD=11.23;ReadPosRankSum=1.635	GT:AD:DP:GQ:PL	0/1:7,5:12:99:163,0,237
chrXV	533238	.	T	C	297.77	PASS	AC=1;AF=0.5;AN=2;BaseQRankSum=-0.53;DP=15;Dels=0.0;FS=8.675;HaplotypeScore=0.0;MLEAC=1;MLEAF=0.5;MQ=42.0;MQ0=0;MQRankSum=1.237;QD=19.85;ReadPosRankSum=-2.18	GT:AD:DP:GQ:PL	0/1:6,9:15:99:326,0,169
chrXV	543527	.	C	T	165.77	PASS	AC=1;AF=0.5;AN=2;BaseQRankSum=-0.813;DP=16;Dels=0.0;FS=1.987;HaplotypeScore=0.0;MLEAC=1;MLEAF=0.5;MQ=42.0;MQ0=0;MQRankSum=-0.597;QD=10.36;ReadPosRankSum=0.813	GT:AD:DP:GQ:PL	0/1:10,6:16:99:194,0,327
chrXV	545948	.	G	A	575.77	PASS	AC=1;AF=0.5;AN=2;BaseQRankSum=-0.735;DP=23;Dels=0.0;FS=0.0;HaplotypeScore=0.0;MLEAC=1;MLEAF=0.5;MQ=42.0;MQ0=0;MQRankSum=0.595;QD=25.03;ReadPosRankSum=0.035	GT:AD:DP:GQ:PL	0/1:6,17:23:99:604,0,171
chrXV	554176	.	C	T	297.77	PASS	AC=1;AF=0.5;AN=2;BaseQRankSum=-1.171;DP=18;Dels=0.0;FS=8.82;HaplotypeScore=0.0;MLEAC=1;MLEAF=0.5;MQ=42.0;MQ0=0;MQRankSum=-0.983;QD=16.54;ReadPosRankSum=-1.92	GT:AD:DP:GQ:PL	0/1:6,12:18:99:326,0,208
chrXV	562281	.	A	G	283.77	PASS	AC=1;AF=0.5;AN=2;BaseQRankSum=-1.2;DP=23;Dels=0.0;FS=0.0;HaplotypeScore=0.0;MLEAC=1;MLEAF=0.5;MQ=42.0;MQ0=0;MQRankSum=1.077;QD=12.34;ReadPosRankSum=0.769	GT:AD:DP:GQ:PL	0/1:12,11:23:99:312,0,395
chrXV	582226	.	G	A	366.77	PASS	AC=1;AF=0.5;AN=2;BaseQRankSum=-1.068;DP=24;Dels=0.0;FS=1.641;HaplotypeScore=0.0;MLEAC=1;MLEAF=0.5;MQ=42.0;MQ0=0;MQRankSum=1.472;QD=15.28;ReadPosRankSum=0.318	GT:AD:DP:GQ:PL	0/1:12,12:24:99:395,0,370
chrXV	591954	.	T	C	239.77	PASS	AC=1;AF=0.5;AN=2;BaseQRankSum=0.616;DP=21;Dels=0.0;FS=3.981;HaplotypeScore=0.0;MLEAC=1;MLEAF=0.5;MQ=42.0;MQ0=0;MQRankSum=0.109;QD=11.42;ReadPosRankSum=-0.543	GT:AD:DP:GQ:PL	0/1:13,8:21:99:268,0,422
chrXV	600986	.	G	A	303.77	PASS	AC=1;AF=0.5;AN=2;BaseQRankSum=0.341;DP=23;Dels=0.0;FS=0.0;HaplotypeScore=0.0;MLEAC=1;MLEAF=0.5;MQ=41.83;MQ0=0;MQRankSum=1.085;QD=13.21;ReadPosRankSum=-0.217	GT:AD:DP:GQ:PL	0/1:10,13:23:99:332,0,352
chrXV	601351	.	G	A	241.77	PASS	AC=1;AF=0.5;AN=2;BaseQRankSum=-0.914;DP=17;Dels=0.0;FS=1.957;HaplotypeScore=0.0;MLEAC=1;MLEAF=0.5;MQ=42.0;MQ0=0;MQRankSum=-0.818;QD=14.22;ReadPosRankSum=0.241	GT:AD:DP:GQ:PL	0/1:9,8:17:99:270,0,278
chrXV	610282	.	T	C	185.77	PASS	AC=1;AF=0.5;AN=2;BaseQRankSum=-1.447;DP=15;Dels=0.0;FS=13.919;HaplotypeScore=0.0;MLEAC=1;MLEAF=0.5;MQ=42.0;MQ0=0;MQRankSum=-0.984;QD=12.38;ReadPosRankSum=0.637	GT:AD:DP:GQ:PL	0/1:8,7:15:99:214,0,279
chrXV	613030	.	G	A	160.77	PASS	AC=1;AF=0.5;AN=2;BaseQRankSum=-1.141;DP=19;Dels=0.0;FS=2.098;HaplotypeScore=0.7887;MLEAC=1;MLEAF=0.5;MQ=42.0;MQ0=0;MQRankSum=-0.887;QD=8.46;ReadPosRankSum=-0.38	GT:AD:DP:GQ:PL	0/1:12,7:19:99:189,0,376
chrXV	643312	.	T	C	272.77	PASS	AC=1;AF=0.5;AN=2;BaseQRankSum=2.637;DP=12;Dels=0.0;FS=0.0;HaplotypeScore=0.0;MLEAC=1;MLEAF=0.5;MQ=42.0;MQ0=0;MQRankSum=0.289;QD=22.73;ReadPosRankSum=-1.835	GT:AD:DP:GQ:PL	0/1:4,8:12:99:301,0,122
chrXV	647871	.	T	C	284.77	PASS	AC=1;AF=0.5;AN=2;BaseQRankSum=-0.578;DP=18;Dels=0.0;FS=7.259;HaplotypeScore=0.0;MLEAC=1;MLEAF=0.5;MQ=42.0;MQ0=0;MQRankSum=-0.666;QD=15.82;ReadPosRankSum=-0.755	GT:AD:DP:GQ:PL	0/1:8,10:18:99:313,0,266
chrXV	675005	.	A	C	383.77	PASS	AC=1;AF=0.5;AN=2;BaseQRankSum=-1.875;DP=13;Dels=0.0;FS=0.0;HaplotypeScore=0.9999;MLEAC=1;MLEAF=0.5;MQ=41.24;MQ0=0;MQRankSum=-1.283;QD=29.52;ReadPosRankSum=2.073	GT:AD:DP:GQ:PL	0/1:2,11:13:45:412,0,45
chrXV	675006	.	C	A	462.77	PASS	AC=1;AF=0.5;AN=2;BaseQRankSum=-0.255;DP=15;Dels=0.0;FS=0.0;HaplotypeScore=0.9999;MLEAC=1;MLEAF=0.5;MQ=41.34;MQ0=0;MQRankSum=-0.085;QD=30.85;ReadPosRankSum=1.444	GT:AD:DP:GQ:PL	0/1:2,13:15:39:491,0,39
chrXV	675191	.	C	T	343.77	PASS	AC=1;AF=0.5;AN=2;BaseQRankSum=2.318;DP=27;Dels=0.0;FS=8.57;HaplotypeScore=0.0;MLEAC=1;MLEAF=0.5;MQ=42.0;MQ0=0;MQRankSum=-0.024;QD=12.73;ReadPosRankSum=0.268	GT:AD:DP:GQ:PL	0/1:15,12:27:99:372,0,469
chrXV	679618	.	C	T	472.77	PASS	AC=1;AF=0.5;AN=2;BaseQRankSum=-0.261;DP=21;Dels=0.0;FS=4.612;HaplotypeScore=0.0;MLEAC=1;MLEAF=0.5;MQ=42.0;MQ0=0;MQRankSum=1.007;QD=22.51;ReadPosRankSum=0.634	GT:AD:DP:GQ:PL	0/1:7,14:21:99:501,0,214
chrXV	680056	.	C	T	719.77	PASS	AC=1;AF=0.5;AN=2;BaseQRankSum=0.758;DP=42;Dels=0.0;FS=2.587;HaplotypeScore=0.0;MLEAC=1;MLEAF=0.5;MQ=42.0;MQ0=0;MQRankSum=0.202;QD=17.14;ReadPosRankSum=0.455	GT:AD:DP:GQ:PL	0/1:19,23:42:99:748,0,581
chrXV	690558	.	C	T	155.77	PASS	AC=1;AF=0.5;AN=2;BaseQRankSum=0.684;DP=8;Dels=0.0;FS=0.0;HaplotypeScore=0.0;MLEAC=1;MLEAF=0.5;MQ=42.0;MQ0=0;MQRankSum=0.322;QD=19.47;ReadPosRankSum=0.322	GT:AD:DP:GQ:PL	0/1:3,5:8:99:184,0,102
chrXV	692236	.	G	A	105.77	PASS	AC=1;AF=0.5;AN=2;BaseQRankSum=-0.55;DP=7;Dels=0.0;FS=0.0;HaplotypeScore=0.0;MLEAC=1;MLEAF=0.5;MQ=42.0;MQ0=0;MQRankSum=-1.754;QD=15.11;ReadPosRankSum=-1.3	GT:AD:DP:GQ:PL	0/1:3,4:7:99:134,0,101
chrXV	694105	.	G	A	130.77	PASS	AC=1;AF=0.5;AN=2;BaseQRankSum=0.566;DP=16;Dels=0.0;FS=6.117;HaplotypeScore=0.0;MLEAC=1;MLEAF=0.5;MQ=41.88;MQ0=0;MQRankSum=-0.113;QD=8.17;ReadPosRankSum=-0.227	GT:AD:DP:GQ:PL	0/1:11,5:16:99:159,0,396
chrXV	697307	.	A	G	144.77	PASS	AC=1;AF=0.5;AN=2;BaseQRankSum=0.0;DP=9;Dels=0.0;FS=2.808;HaplotypeScore=0.0;MLEAC=1;MLEAF=0.5;MQ=42.0;MQ0=0;MQRankSum=0.361;QD=16.09;ReadPosRankSum=0.0	GT:AD:DP:GQ:PL	0/1:4,5:9:99:173,0,135
chrXV	711255	.	G	A	227.77	PASS	AC=1;AF=0.5;AN=2;BaseQRankSum=0.212;DP=13;Dels=0.0;FS=0.0;HaplotypeScore=0.0;MLEAC=1;MLEAF=0.5;MQ=42.0;MQ0=0;MQRankSum=-1.67;QD=17.52;ReadPosRankSum=0.0	GT:AD:DP:GQ:PL	0/1:5,8:13:99:256,0,168
chrXV	712651	.	C	T	445.77	PASS	AC=1;AF=0.5;AN=2;BaseQRankSum=0.282;DP=22;Dels=0.0;FS=1.885;HaplotypeScore=0.0;MLEAC=1;MLEAF=0.5;MQ=41.35;MQ0=0;MQRankSum=-1.198;QD=20.26;ReadPosRankSum=1.762	GT:AD:DP:GQ:PL	0/1:7,15:22:99:474,0,210
chrXV	722714	.	C	T	474.77	PASS	AC=1;AF=0.5;AN=2;BaseQRankSum=1.82;DP=27;Dels=0.0;FS=6.532;HaplotypeScore=0.0;MLEAC=1;MLEAF=0.5;MQ=42.0;MQ0=0;MQRankSum=0.995;QD=17.58;ReadPosRankSum=-0.51	GT:AD:DP:GQ:PL	0/1:13,14:27:99:503,0,391
chrXV	728298	.	C	T	375.77	PASS	AC=1;AF=0.5;AN=2;BaseQRankSum=-0.524;DP=20;Dels=0.0;FS=2.098;HaplotypeScore=0.0;MLEAC=1;MLEAF=0.5;MQ=41.29;MQ0=0;MQRankSum=0.873;QD=18.79;ReadPosRankSum=-1.222	GT:AD:DP:GQ:PL	0/1:5,15:20:99:404,0,139
chrXV	763737	.	C	T	155.77	PASS	AC=1;AF=0.5;AN=2;BaseQRankSum=-1.256;DP=17;Dels=0.0;FS=0.0;HaplotypeScore=0.0;MLEAC=1;MLEAF=0.5;MQ=42.0;MQ0=0;MQRankSum=-0.352;QD=9.16;ReadPosRankSum=-2.563	GT:AD:DP:GQ:PL	0/1:11,6:17:99:184,0,393
chrXV	768249	.	T	C	101.77	PASS	AC=1;AF=0.5;AN=2;BaseQRankSum=-3.005;DP=21;Dels=0.0;FS=43.543;HaplotypeScore=5.4934;MLEAC=1;MLEAF=0.5;MQ=42.0;MQ0=0;MQRankSum=-1.267;QD=4.85;ReadPosRankSum=-2.136	GT:AD:DP:GQ:PL	0/1:13,8:21:99:130,0,375
chrXV	782137	.	C	T	243.77	PASS	AC=1;AF=0.5;AN=2;BaseQRankSum=-1.203;DP=17;Dels=0.0;FS=4.752;HaplotypeScore=0.0;MLEAC=1;MLEAF=0.5;MQ=42.0;MQ0=0;MQRankSum=-1.107;QD=14.34;ReadPosRankSum=0.818	GT:AD:DP:GQ:PL	0/1:9,8:17:99:272,0,323
chrXV	794974	.	G	A	325.77	PASS	AC=1;AF=0.5;AN=2;BaseQRankSum=0.488;DP=16;Dels=0.0;FS=5.237;HaplotypeScore=0.0;MLEAC=1;MLEAF=0.5;MQ=42.0;MQ0=0;MQRankSum=1.356;QD=20.36;ReadPosRankSum=-0.922	GT:AD:DP:GQ:PL	0/1:6,10:16:99:354,0,194
chrXV	801162	.	G	A	270.77	PASS	AC=1;AF=0.5;AN=2;BaseQRankSum=-0.367;DP=19;Dels=0.0;FS=0.0;HaplotypeScore=0.0;MLEAC=1;MLEAF=0.5;MQ=41.22;MQ0=0;MQRankSum=0.939;QD=14.25;ReadPosRankSum=-0.531	GT:AD:DP:GQ:PL	0/1:10,9:19:99:299,0,296
chrXV	806206	.	T	C	431.77	PASS	AC=1;AF=0.5;AN=2;BaseQRankSum=0.692;DP=31;Dels=0.0;FS=1.485;HaplotypeScore=0.0;MLEAC=1;MLEAF=0.5;MQ=41.54;MQ0=0;MQRankSum=1.443;QD=13.93;ReadPosRankSum=-0.731	GT:AD:DP:GQ:PL	0/1:15,16:31:99:460,0,521
chrXV	821226	.	C	T	563.77	PASS	AC=1;AF=0.5;AN=2;BaseQRankSum=0.283;DP=27;Dels=0.0;FS=1.583;HaplotypeScore=0.0;MLEAC=1;MLEAF=0.5;MQ=42.0;MQ0=0;MQRankSum=-0.386;QD=20.88;ReadPosRankSum=1.877	GT:AD:DP:GQ:PL	0/1:9,18:27:99:592,0,277
chrXV	824648	.	A	G	239.77	PASS	AC=1;AF=0.5;AN=2;BaseQRankSum=-1.919;DP=19;Dels=0.0;FS=0.0;HaplotypeScore=0.0;MLEAC=1;MLEAF=0.5;MQ=42.0;MQ0=0;MQRankSum=0.612;QD=12.62;ReadPosRankSum=-0.612	GT:AD:DP:GQ:PL	0/1:10,9:19:99:268,0,327
chrXV	828009	.	T	C	437.77	PASS	AC=1;AF=0.5;AN=2;BaseQRankSum=-0.521;DP=24;Dels=0.0;FS=0.0;HaplotypeScore=0.0;MLEAC=1;MLEAF=0.5;MQ=42.0;MQ0=0;MQRankSum=-0.058;QD=18.24;ReadPosRankSum=-0.985	GT:AD:DP:GQ:PL	0/1:11,13:24:99:466,0,375
chrXV	829758	.	G	A	208.77	PASS	AC=1;AF=0.5;AN=2;BaseQRankSum=-0.537;DP=17;Dels=0.0;FS=0.0;HaplotypeScore=0.0;MLEAC=1;MLEAF=0.5;MQ=42.0;MQ0=0;MQRankSum=-0.732;QD=12.28;ReadPosRankSum=-0.146	GT:AD:DP:GQ:PL	0/1:10,7:17:99:237,0,325
chrXV	835947	.	C	T	139.77	PASS	AC=1;AF=0.5;AN=2;BaseQRankSum=-2.261;DP=17;Dels=0.0;FS=0.0;HaplotypeScore=0.9665;MLEAC=1;MLEAF=0.5;MQ=42.0;MQ0=0;MQRankSum=-0.151;QD=8.22;ReadPosRankSum=0.854	GT:AD:DP:GQ:PL	0/1:11,6:17:99:168,0,386
chrXV	844910	.	C	T	213.77	PASS	AC=1;AF=0.5;AN=2;BaseQRankSum=0.106;DP=16;Dels=0.0;FS=0.0;HaplotypeScore=0.0;MLEAC=1;MLEAF=0.5;MQ=42.0;MQ0=0;MQRankSum=1.694;QD=13.36;ReadPosRankSum=-0.953	GT:AD:DP:GQ:PL	0/1:9,7:16:99:242,0,254
chrXV	850049	.	C	T	388.77	PASS	AC=1;AF=0.5;AN=2;BaseQRankSum=-1.441;DP=25;Dels=0.0;FS=6.455;HaplotypeScore=0.9947;MLEAC=1;MLEAF=0.5;MQ=41.43;MQ0=0;MQRankSum=-0.354;QD=15.55;ReadPosRankSum=-0.734	GT:AD:DP:GQ:PL	0/1:12,13:25:99:417,0,369
chrXV	865341	.	C	T	587.77	PASS	AC=1;AF=0.5;AN=2;BaseQRankSum=0.024;DP=28;Dels=0.0;FS=6.152;HaplotypeScore=0.0;MLEAC=1;MLEAF=0.5;MQ=42.0;MQ0=0;MQRankSum=-1.271;QD=20.99;ReadPosRankSum=0.36	GT:AD:DP:GQ:PL	0/1:10,18:28:99:616,0,330
chrXV	874718	.	T	A	106.77	PASS	AC=1;AF=0.5;AN=2;BaseQRankSum=-1.92;DP=8;Dels=0.0;FS=17.482;HaplotypeScore=0.0;MLEAC=1;MLEAF=0.5;MQ=42.0;MQ0=0;MQRankSum=-0.684;QD=13.35;ReadPosRankSum=1.221	GT:AD:DP:GQ:PL	0/1:3,5:8:70:135,0,70
chrXV	874719	.	G	A	110.77	PASS	AC=1;AF=0.5;AN=2;BaseQRankSum=-1.92;DP=8;Dels=0.0;FS=17.482;HaplotypeScore=0.0;MLEAC=1;MLEAF=0.5;MQ=42.0;MQ0=0;MQRankSum=-0.684;QD=13.85;ReadPosRankSum=0.956	GT:AD:DP:GQ:PL	0/1:3,5:8:70:139,0,70
chrXV	887399	.	G	A	441.77	PASS	AC=1;AF=0.5;AN=2;BaseQRankSum=0.991;DP=33;Dels=0.0;FS=1.5;HaplotypeScore=0.0;MLEAC=1;MLEAF=0.5;MQ=42.0;MQ0=0;MQRankSum=-1.243;QD=13.39;ReadPosRankSum=0.09	GT:AD:DP:GQ:PL	0/1:16,17:33:99:470,0,464
chrXV	892240	.	T	C	234.77	PASS	AC=1;AF=0.5;AN=2;BaseQRankSum=0.755;DP=18;Dels=0.0;FS=8.141;HaplotypeScore=0.0;MLEAC=1;MLEAF=0.5;MQ=42.0;MQ0=0;MQRankSum=1.2;QD=13.04;ReadPosRankSum=0.489	GT:AD:DP:GQ:PL	0/1:10,8:18:99:263,0,355
chrXV	907912	.	C	T	457.77	PASS	AC=1;AF=0.5;AN=2;BaseQRankSum=0.534;DP=28;Dels=0.0;FS=5.59;HaplotypeScore=0.0;MLEAC=1;MLEAF=0.5;MQ=42.0;MQ0=0;MQRankSum=0.627;QD=16.35;ReadPosRankSum=-1.741	GT:AD:DP:GQ:PL	0/1:12,16:28:99:486,0,397
chrXV	925457	.	A	G	104.77	PASS	AC=1;AF=0.5;AN=2;BaseQRankSum=0.876;DP=9;Dels=0.0;FS=0.0;HaplotypeScore=0.0;MLEAC=1;MLEAF=0.5;MQ=42.0;MQ0=0;MQRankSum=0.729;QD=11.64;ReadPosRankSum=0.0	GT:AD:DP:GQ:PL	0/1:5,4:9:99:133,0,161
chrXV	926024	.	G	A	230.77	PASS	AC=1;AF=0.5;AN=2;BaseQRankSum=-1.412;DP=21;Dels=0.0;FS=1.719;HaplotypeScore=0.0;MLEAC=1;MLEAF=0.5;MQ=42.0;MQ0=0;MQRankSum=-0.471;QD=10.99;ReadPosRankSum=-1.195	GT:AD:DP:GQ:PL	0/1:13,8:21:99:259,0,472
chrXV	931385	.	G	A	389.77	PASS	AC=1;AF=0.5;AN=2;BaseQRankSum=1.973;DP=19;Dels=0.0;FS=0.0;HaplotypeScore=0.0;MLEAC=1;MLEAF=0.5;MQ=42.0;MQ0=0;MQRankSum=1.184;QD=20.51;ReadPosRankSum=-0.745	GT:AD:DP:GQ:PL	0/1:6,13:19:99:418,0,184
chrXV	951530	.	A	G	199.77	PASS	AC=1;AF=0.5;AN=2;BaseQRankSum=-0.752;DP=15;Dels=0.0;FS=2.081;HaplotypeScore=0.0;MLEAC=1;MLEAF=0.5;MQ=42.0;MQ0=0;MQRankSum=0.289;QD=13.32;ReadPosRankSum=0.984	GT:AD:DP:GQ:PL	0/1:8,7:15:99:228,0,286
chrXV	962965	.	G	A	410.77	PASS	AC=1;AF=0.5;AN=2;BaseQRankSum=0.053;DP=17;Dels=0.0;FS=0.0;HaplotypeScore=0.0;MLEAC=1;MLEAF=0.5;MQ=42.0;MQ0=0;MQRankSum=1.001;QD=24.16;ReadPosRankSum=0.58	GT:AD:DP:GQ:PL	0/1:5,12:17:99:439,0,152
chrXV	963368	.	T	C	297.77	PASS	AC=1;AF=0.5;AN=2;BaseQRankSum=0.094;DP=34;Dels=0.0;FS=0.0;HaplotypeScore=0.0;MLEAC=1;MLEAF=0.5;MQ=42.0;MQ0=0;MQRankSum=-0.397;QD=8.76;ReadPosRankSum=-1.871	GT:AD:DP:GQ:PL	0/1:24,10:34:99:326,0,683
chrXV	993535	.	T	C	184.77	PASS	AC=1;AF=0.5;AN=2;BaseQRankSum=1.093;DP=13;Dels=0.0;FS=0.0;HaplotypeScore=0.0;MLEAC=1;MLEAF=0.5;MQ=42.0;MQ0=0;MQRankSum=-0.66;QD=14.21;ReadPosRankSum=-0.66	GT:AD:DP:GQ:PL	0/1:7,6:13:99:213,0,214
chrXV	996146	.	C	T	136.77	PASS	AC=1;AF=0.5;AN=2;BaseQRankSum=1.333;DP=14;Dels=0.0;FS=2.276;HaplotypeScore=0.0;MLEAC=1;MLEAF=0.5;MQ=40.48;MQ0=0;MQRankSum=0.533;QD=9.77;ReadPosRankSum=-0.933	GT:AD:DP:GQ:PL	0/1:9,5:14:99:165,0,272
chrXV	1011990	.	C	T	562.77	PASS	AC=2;AF=1.0;AN=2;DP=16;Dels=0.0;FS=0.0;HaplotypeScore=0.0;MLEAC=2;MLEAF=1.0;MQ=42.0;MQ0=0;QD=30.86	GT:AD:DP:GQ:PL	1/1:0,16:16:45:591,45,0
chrXV	1026594	.	G	A	293.77	PASS	AC=1;AF=0.5;AN=2;BaseQRankSum=1.678;DP=18;Dels=0.0;FS=2.392;HaplotypeScore=0.0;MLEAC=1;MLEAF=0.5;MQ=42.0;MQ0=0;MQRankSum=0.353;QD=16.32;ReadPosRankSum=-0.353	GT:AD:DP:GQ:PL	0/1:9,9:18:99:322,0,268
chrXV	1042672	.	C	T	183.77	PASS	AC=1;AF=0.5;AN=2;BaseQRankSum=0.825;DP=11;Dels=0.0;FS=0.0;HaplotypeScore=0.0;MLEAC=1;MLEAF=0.5;MQ=42.0;MQ0=0;MQRankSum=-0.466;QD=16.71;ReadPosRankSum=0.143	GT:AD:DP:GQ:PL	0/1:5,6:11:99:212,0,172
chrXV	1049110	.	C	T	124.77	PASS	AC=1;AF=0.5;AN=2;BaseQRankSum=-0.674;DP=15;Dels=0.0;FS=9.961;HaplotypeScore=0.0;MLEAC=1;MLEAF=0.5;MQ=41.87;MQ0=0;MQRankSum=-0.551;QD=8.32;ReadPosRankSum=-3.001	GT:AD:DP:GQ:PL	0/1:10,5:15:99:153,0,357
chrXV	1049111	.	C	T	121.77	PASS	AC=1;AF=0.5;AN=2;BaseQRankSum=0.184;DP=15;Dels=0.0;FS=9.961;HaplotypeScore=0.0;MLEAC=1;MLEAF=0.5;MQ=41.87;MQ0=0;MQRankSum=-0.919;QD=8.12;ReadPosRankSum=-3.123	GT:AD:DP:GQ:PL	0/1:10,5:15:99:150,0,349
chrXV	1049112	.	G	T	115.77	PASS	AC=1;AF=0.5;AN=2;BaseQRankSum=0.061;DP=15;Dels=0.0;FS=9.961;HaplotypeScore=0.0;MLEAC=1;MLEAF=0.5;MQ=41.87;MQ0=0;MQRankSum=-1.531;QD=7.72;ReadPosRankSum=-3.123	GT:AD:DP:GQ:PL	0/1:10,5:15:99:144,0,305
chrXV	1049123	.	A	G	155.77	PASS	AC=1;AF=0.5;AN=2;BaseQRankSum=2.14;DP=20;Dels=0.0;FS=13.521;HaplotypeScore=0.0;MLEAC=1;MLEAF=0.5;MQ=40.01;MQ0=0;MQRankSum=-2.219;QD=7.79;ReadPosRankSum=-3.09	GT:AD:DP:GQ:PL	0/1:13,7:20:99:184,0,423
chrXV	1049124	.	A	G	154.77	PASS	AC=1;AF=0.5;AN=2;BaseQRankSum=2.694;DP=20;Dels=0.0;FS=13.521;HaplotypeScore=0.0;MLEAC=1;MLEAF=0.5;MQ=40.01;MQ0=0;MQRankSum=-1.585;QD=7.74;ReadPosRankSum=-3.011	GT:AD:DP:GQ:PL	0/1:13,7:20:99:183,0,426
chrXV	1071913	.	C	G	828.77	PASS	AC=1;AF=0.5;AN=2;BaseQRankSum=-0.545;DP=52;Dels=0.0;FS=1.091;HaplotypeScore=0.0;MLEAC=1;MLEAF=0.5;MQ=41.59;MQ0=1;MQRankSum=0.258;QD=15.94;ReadPosRankSum=-0.603	GT:AD:DP:GQ:PL	0/1:22,30:52:99:857,0,651
chrXVI	19622	.	C	T	315.77	PASS	AC=1;AF=0.5;AN=2;BaseQRankSum=0.463;DP=24;Dels=0.0;FS=1.706;HaplotypeScore=0.0;MLEAC=1;MLEAF=0.5;MQ=41.38;MQ0=0;MQRankSum=-1.39;QD=13.16;ReadPosRankSum=-0.521	GT:AD:DP:GQ:PL	0/1:13,11:24:99:344,0,438
chrXVI	24578	.	G	A	403.77	PASS	AC=1;AF=0.5;AN=2;BaseQRankSum=0.83;DP=26;Dels=0.0;FS=0.0;HaplotypeScore=0.0;MLEAC=1;MLEAF=0.5;MQ=42.0;MQ0=0;MQRankSum=-1.868;QD=15.53;ReadPosRankSum=0.311	GT:AD:DP:GQ:PL	0/1:11,15:26:99:432,0,341
chrXVI	25026	.	A	G	237.77	PASS	AC=1;AF=0.5;AN=2;BaseQRankSum=0.424;DP=20;Dels=0.0;FS=0.0;HaplotypeScore=0.0;MLEAC=1;MLEAF=0.5;MQ=42.0;MQ0=0;MQRankSum=0.039;QD=11.89;ReadPosRankSum=0.887	GT:AD:DP:GQ:PL	0/1:12,8:20:99:266,0,416
chrXVI	25840	.	C	T	112.77	PASS	AC=1;AF=0.5;AN=2;BaseQRankSum=-0.336;DP=10;Dels=0.0;FS=0.0;HaplotypeScore=0.0;MLEAC=1;MLEAF=0.5;MQ=42.0;MQ0=0;MQRankSum=0.851;QD=11.28;ReadPosRankSum=0.103	GT:AD:DP:GQ:PL	0/1:5,5:10:99:141,0,179
chrXVI	28942	.	G	A	861.77	PASS	AC=1;AF=0.5;AN=2;BaseQRankSum=1.232;DP=39;Dels=0.0;FS=3.119;HaplotypeScore=0.9665;MLEAC=1;MLEAF=0.5;MQ=42.0;MQ0=0;MQRankSum=-0.198;QD=22.1;ReadPosRankSum=0.228	GT:AD:DP:GQ:PL	0/1:12,27:39:99:890,0,339
chrXVI	32189	.	A	G	458.77	PASS	AC=1;AF=0.5;AN=2;BaseQRankSum=-0.52;DP=25;Dels=0.0;FS=9.356;HaplotypeScore=0.0;MLEAC=1;MLEAF=0.5;MQ=42.0;MQ0=0;MQRankSum=-1.122;QD=18.35;ReadPosRankSum=-0.137	GT:AD:DP:GQ:PL	0/1:11,14:25:99:487,0,305
chrXVI	34927	.	G	A	300.77	PASS	AC=1;AF=0.5;AN=2;BaseQRankSum=-0.311;DP=18;Dels=0.0;FS=5.614;HaplotypeScore=0.0;MLEAC=1;MLEAF=0.5;MQ=42.0;MQ0=0;MQRankSum=0.666;QD=16.71;ReadPosRankSum=-0.133	GT:AD:DP:GQ:PL	0/1:8,10:18:99:329,0,247
chrXVI	35215	.	T	C	275.77	PASS	AC=1;AF=0.5;AN=2;BaseQRankSum=0.334;DP=22;Dels=0.0;FS=0.0;HaplotypeScore=0.0;MLEAC=1;MLEAF=0.5;MQ=42.0;MQ0=0;MQRankSum=2.003;QD=12.53;ReadPosRankSum=2.003	GT:AD:DP:GQ:PL	0/1:13,9:22:99:304,0,424
chrXVI	38610	.	C	T	210.77	PASS	AC=1;AF=0.5;AN=2;BaseQRankSum=-0.484;DP=23;Dels=0.0;FS=0.0;HaplotypeScore=0.0;MLEAC=1;MLEAF=0.5;MQ=41.36;MQ0=0;MQRankSum=0.226;QD=9.16;ReadPosRankSum=-0.613	GT:AD:DP:GQ:PL	0/1:15,8:23:99:239,0,506
chrXVI	52141	.	T	C	232.77	PASS	AC=1;AF=0.5;AN=2;BaseQRankSum=0.222;DP=18;Dels=0.0;FS=1.952;HaplotypeScore=0.0;MLEAC=1;MLEAF=0.5;MQ=42.0;MQ0=0;MQRankSum=-0.489;QD=12.93;ReadPosRankSum=-1.555	GT:AD:DP:GQ:PL	0/1:10,8:18:99:261,0,340
chrXVI	68362	.	G	A	280.77	PASS	AC=1;AF=0.5;AN=2;BaseQRankSum=-0.367;DP=19;Dels=0.0;FS=0.0;HaplotypeScore=0.0;MLEAC=1;MLEAF=0.5;MQ=42.0;MQ0=0;MQRankSum=-0.612;QD=14.78;ReadPosRankSum=-0.367	GT:AD:DP:GQ:PL	0/1:9,10:19:99:309,0,272
chrXVI	70692	.	G	A	379.77	PASS	AC=1;AF=0.5;AN=2;BaseQRankSum=-0.371;DP=29;Dels=0.0;FS=3.352;HaplotypeScore=0.0;MLEAC=1;MLEAF=0.5;MQ=42.0;MQ0=0;MQRankSum=0.458;QD=13.1;ReadPosRankSum=0.938	GT:AD:DP:GQ:PL	0/1:15,14:29:99:408,0,430
chrXVI	98840	.	G	A	200.77	PASS	AC=1;AF=0.5;AN=2;BaseQRankSum=0.733;DP=21;Dels=0.0;FS=0.0;HaplotypeScore=0.0;MLEAC=1;MLEAF=0.5;MQ=40.99;MQ0=1;MQRankSum=0.81;QD=9.56;ReadPosRankSum=0.193	GT:AD:DP:GQ:PL	0/1:13,8:21:99:229,0,420
chrXVI	102143	.	C	T	488.77	PASS	AC=1;AF=0.5;AN=2;BaseQRankSum=2.896;DP=42;Dels=0.0;FS=2.752;HaplotypeScore=0.0;MLEAC=1;MLEAF=0.5;MQ=42.0;MQ0=0;MQRankSum=-0.666;QD=11.64;ReadPosRankSum=1.153	GT:AD:DP:GQ:PL	0/1:25,17:42:99:517,0,679
chrXVI	105676	.	A	G	248.77	PASS	AC=1;AF=0.5;AN=2;BaseQRankSum=0.222;DP=18;Dels=0.0;FS=14.443;HaplotypeScore=0.0;MLEAC=1;MLEAF=0.5;MQ=42.0;MQ0=0;MQRankSum=-0.222;QD=13.82;ReadPosRankSum=-0.311	GT:AD:DP:GQ:PL	0/1:10,8:18:99:277,0,311
chrXVI	105763	.	G	A	367.77	PASS	AC=1;AF=0.5;AN=2;BaseQRankSum=-0.68;DP=25;Dels=0.0;FS=1.58;HaplotypeScore=0.0;MLEAC=1;MLEAF=0.5;MQ=42.0;MQ0=0;MQRankSum=-1.333;QD=14.71;ReadPosRankSum=0.354	GT:AD:DP:GQ:PL	0/1:13,12:25:99:396,0,413
chrXVI	106807	.	G	A	506.77	PASS	AC=1;AF=0.5;AN=2;BaseQRankSum=1.482;DP=31;Dels=0.0;FS=3.192;HaplotypeScore=0.0;MLEAC=1;MLEAF=0.5;MQ=42.0;MQ0=0;MQRankSum=0.296;QD=16.35;ReadPosRankSum=1.127	GT:AD:DP:GQ:PL	0/1:15,16:31:99:535,0,445
chrXVI	111853	.	C	T	142.77	PASS	AC=1;AF=0.5;AN=2;BaseQRankSum=0.103;DP=10;Dels=0.0;FS=0.0;HaplotypeScore=0.0;MLEAC=1;MLEAF=0.5;MQ=41.8;MQ0=0;MQRankSum=0.336;QD=14.28;ReadPosRankSum=-0.47	GT:AD:DP:GQ:PL	0/1:5,5:10:99:171,0,168
chrXVI	112107	.	C	T	324.77	PASS	AC=1;AF=0.5;AN=2;BaseQRankSum=-0.035;DP=21;Dels=0.0;FS=8.28;HaplotypeScore=0.0;MLEAC=1;MLEAF=0.5;MQ=42.0;MQ0=0;MQRankSum=0.387;QD=15.47;ReadPosRankSum=0.317	GT:AD:DP:GQ:PL	0/1:11,10:21:99:353,0,321
chrXVI	120248	.	G	A	222.77	PASS	AC=1;AF=0.5;AN=2;BaseQRankSum=1.027;DP=14;Dels=0.0;FS=0.0;HaplotypeScore=0.0;MLEAC=1;MLEAF=0.5;MQ=42.0;MQ0=0;MQRankSum=0.068;QD=15.91;ReadPosRankSum=0.545	GT:AD:DP:GQ:PL	0/1:7,7:14:99:251,0,244
chrXVI	122542	.	C	T	200.77	PASS	AC=1;AF=0.5;AN=2;BaseQRankSum=-0.933;DP=18;Dels=0.0;FS=7.259;HaplotypeScore=0.9996;MLEAC=1;MLEAF=0.5;MQ=42.0;MQ0=0;MQRankSum=0.755;QD=11.15;ReadPosRankSum=-1.288	GT:AD:DP:GQ:PL	0/1:10,8:18:99:229,0,319
chrXVI	126985	.	G	A	484.77	PASS	AC=1;AF=0.5;AN=2;BaseQRankSum=0.915;DP=25;Dels=0.0;FS=6.186;HaplotypeScore=0.0;MLEAC=1;MLEAF=0.5;MQ=42.0;MQ0=0;MQRankSum=-0.582;QD=19.39;ReadPosRankSum=0.971	GT:AD:DP:GQ:PL	0/1:10,15:25:99:513,0,337
chrXVI	127232	.	G	A	237.77	PASS	AC=1;AF=0.5;AN=2;BaseQRankSum=0.204;DP=19;Dels=0.0;FS=0.0;HaplotypeScore=0.0;MLEAC=1;MLEAF=0.5;MQ=42.0;MQ0=0;MQRankSum=-0.367;QD=12.51;ReadPosRankSum=0.939	GT:AD:DP:GQ:PL	0/1:10,9:19:99:266,0,291
chrXVI	130894	.	G	A	180.77	PASS	AC=1;AF=0.5;AN=2;BaseQRankSum=-0.299;DP=14;Dels=0.0;FS=0.0;HaplotypeScore=0.0;MLEAC=1;MLEAF=0.5;MQ=42.0;MQ0=0;MQRankSum=-1.276;QD=12.91;ReadPosRankSum=0.663	GT:AD:DP:GQ:PL	0/1:7,7:14:99:209,0,194
chrXVI	148327	.	C	T	213.77	PASS	AC=1;AF=0.5;AN=2;BaseQRankSum=0.299;DP=14;Dels=0.0;FS=5.021;HaplotypeScore=0.0;MLEAC=1;MLEAF=0.5;MQ=42.0;MQ0=0;MQRankSum=0.78;QD=15.27;ReadPosRankSum=-1.276	GT:AD:DP:GQ:PL	0/1:7,7:14:99:242,0,248
chrXVI	169186	.	T	C	291.77	PASS	AC=1;AF=0.5;AN=2;BaseQRankSum=0.796;DP=15;Dels=0.0;FS=2.216;HaplotypeScore=0.0;MLEAC=1;MLEAF=0.5;MQ=42.0;MQ0=0;MQRankSum=-1.041;QD=19.45;ReadPosRankSum=1.408	GT:AD:DP:GQ:PL	0/1:5,10:15:99:320,0,154
chrXVI	170781	.	C	T	352.77	PASS	AC=1;AF=0.5;AN=2;BaseQRankSum=0.181;DP=18;Dels=0.0;FS=8.392;HaplotypeScore=0.0;MLEAC=1;MLEAF=0.5;MQ=41.89;MQ0=0;MQRankSum=-0.091;QD=19.6;ReadPosRankSum=0.0	GT:AD:DP:GQ:PL	0/1:7,11:18:99:381,0,229
chrXVI	175804	.	G	A	598.77	PASS	AC=1;AF=0.5;AN=2;BaseQRankSum=-0.946;DP=30;Dels=0.0;FS=0.0;HaplotypeScore=0.0;MLEAC=1;MLEAF=0.5;MQ=42.0;MQ0=0;MQRankSum=-0.55;QD=19.96;ReadPosRankSum=-1.65	GT:AD:DP:GQ:PL	0/1:10,20:30:99:627,0,297
chrXVI	177076	.	C	T	493.77	PASS	AC=1;AF=0.5;AN=2;BaseQRankSum=0.506;DP=21;Dels=0.0;FS=12.155;HaplotypeScore=0.0;MLEAC=1;MLEAF=0.5;MQ=41.91;MQ0=0;MQRankSum=-0.117;QD=23.51;ReadPosRankSum=1.051	GT:AD:DP:GQ:PL	0/1:6,15:21:99:522,0,185
chrXVI	178828	.	G	A	259.8	PASS	AC=2;AF=1.0;AN=2;DP=8;Dels=0.0;FS=0.0;HaplotypeScore=0.0;MLEAC=2;MLEAF=1.0;MQ=42.0;MQ0=0;QD=32.48	GT:AD:DP:GQ:PL	1/1:0,8:8:21:288,21,0
chrXVI	181883	.	G	A	403.77	PASS	AC=1;AF=0.5;AN=2;BaseQRankSum=-0.129;DP=26;Dels=0.0;FS=7.707;HaplotypeScore=0.0;MLEAC=1;MLEAF=0.5;MQ=42.0;MQ0=0;MQRankSum=-0.591;QD=15.53;ReadPosRankSum=-0.283	GT:AD:DP:GQ:PL	0/1:12,14:26:99:432,0,420
chrXVI	184991	.	G	A	147.77	PASS	AC=1;AF=0.5;AN=2;BaseQRankSum=-0.701;DP=20;Dels=0.0;FS=0.0;HaplotypeScore=0.0;MLEAC=1;MLEAF=0.5;MQ=42.0;MQ0=0;MQRankSum=0.536;QD=7.39;ReadPosRankSum=-0.041	GT:AD:DP:GQ:PL	0/1:14,6:20:99:176,0,468
chrXVI	194950	.	C	T	180.77	PASS	AC=1;AF=0.5;AN=2;BaseQRankSum=0.34;DP=15;Dels=0.0;FS=0.0;HaplotypeScore=0.0;MLEAC=1;MLEAF=0.5;MQ=42.0;MQ0=0;MQRankSum=-0.34;QD=12.05;ReadPosRankSum=-0.556	GT:AD:DP:GQ:PL	0/1:7,8:15:99:209,0,239
chrXVI	201005	.	C	T	561.77	PASS	AC=1;AF=0.5;AN=2;BaseQRankSum=0.454;DP=25;Dels=0.0;FS=1.828;HaplotypeScore=0.0;MLEAC=1;MLEAF=0.5;MQ=42.0;MQ0=0;MQRankSum=-1.422;QD=22.47;ReadPosRankSum=0.03	GT:AD:DP:GQ:PL	0/1:7,18:25:99:590,0,203
chrXVI	212924	.	G	A	293.78	PASS	AC=2;AF=1.0;AN=2;DP=10;Dels=0.0;FS=0.0;HaplotypeScore=0.0;MLEAC=2;MLEAF=1.0;MQ=42.0;MQ0=0;QD=29.38	GT:AD:DP:GQ:PL	1/1:0,10:10:24:322,24,0
chrXVI	217756	.	G	A	546.77	PASS	AC=1;AF=0.5;AN=2;BaseQRankSum=-1.771;DP=32;Dels=0.0;FS=1.47;HaplotypeScore=0.0;MLEAC=1;MLEAF=0.5;MQ=42.0;MQ0=0;MQRankSum=2.277;QD=17.09;ReadPosRankSum=-1.304	GT:AD:DP:GQ:PL	0/1:12,20:32:99:575,0,371
chrXVI	220598	.	A	G	252.77	PASS	AC=1;AF=0.5;AN=2;BaseQRankSum=-0.739;DP=21;Dels=0.0;FS=5.076;HaplotypeScore=0.0;MLEAC=1;MLEAF=0.5;MQ=42.0;MQ0=0;MQRankSum=0.176;QD=12.04;ReadPosRankSum=-0.88	GT:AD:DP:GQ:PL	0/1:11,10:21:99:281,0,368
chrXVI	222425	.	G	A	111.77	PASS	AC=1;AF=0.5;AN=2;BaseQRankSum=-1.268;DP=10;Dels=0.0;FS=0.0;HaplotypeScore=0.0;MLEAC=1;MLEAF=0.5;MQ=42.0;MQ0=0;MQRankSum=-0.851;QD=11.18;ReadPosRankSum=1.098	GT:AD:DP:GQ:PL	0/1:5,5:10:99:140,0,175
chrXVI	224086	.	G	A	303.77	PASS	AC=1;AF=0.5;AN=2;BaseQRankSum=-0.289;DP=19;Dels=0.0;FS=1.808;HaplotypeScore=0.0;MLEAC=1;MLEAF=0.5;MQ=42.0;MQ0=0;MQRankSum=0.702;QD=15.99;ReadPosRankSum=0.537	GT:AD:DP:GQ:PL	0/1:8,11:19:99:332,0,283
chrXVI	229180	.	G	A	244.77	PASS	AC=1;AF=0.5;AN=2;BaseQRankSum=0.454;DP=19;Dels=0.0;FS=1.82;HaplotypeScore=0.0;MLEAC=1;MLEAF=0.5;MQ=42.0;MQ0=0;MQRankSum=-0.702;QD=12.88;ReadPosRankSum=1.528	GT:AD:DP:GQ:PL	0/1:11,8:19:99:273,0,350
chrXVI	233774	.	C	T	353.77	PASS	AC=1;AF=0.5;AN=2;BaseQRankSum=-0.869;DP=24;Dels=0.0;FS=0.0;HaplotypeScore=0.0;MLEAC=1;MLEAF=0.5;MQ=42.0;MQ0=0;MQRankSum=1.796;QD=14.74;ReadPosRankSum=-0.753	GT:AD:DP:GQ:PL	0/1:13,11:24:99:382,0,438
chrXVI	236045	.	C	T	329.77	PASS	AC=1;AF=0.5;AN=2;BaseQRankSum=1.464;DP=17;Dels=0.0;FS=0.0;HaplotypeScore=0.0;MLEAC=1;MLEAF=0.5;MQ=40.75;MQ0=1;MQRankSum=-0.813;QD=19.4;ReadPosRankSum=0.054	GT:AD:DP:GQ:PL	0/1:6,11:17:99:358,0,187
chrXVI	237310	.	T	C	262.77	PASS	AC=1;AF=0.5;AN=2;BaseQRankSum=-0.578;DP=18;Dels=0.0;FS=1.957;HaplotypeScore=0.0;MLEAC=1;MLEAF=0.5;MQ=41.78;MQ0=0;MQRankSum=-0.044;QD=14.6;ReadPosRankSum=-2.177	GT:AD:DP:GQ:PL	0/1:8,10:18:99:291,0,288
chrXVI	237681	.	A	G	212.77	PASS	AC=1;AF=0.5;AN=2;BaseQRankSum=0.044;DP=18;Dels=0.0;FS=2.003;HaplotypeScore=0.0;MLEAC=1;MLEAF=0.5;MQ=41.89;MQ0=0;MQRankSum=1.111;QD=11.82;ReadPosRankSum=-0.755	GT:AD:DP:GQ:PL	0/1:10,8:18:99:241,0,325
chrXVI	240139	.	G	A	276.77	PASS	AC=1;AF=0.5;AN=2;BaseQRankSum=-0.933;DP=18;Dels=0.0;FS=1.957;HaplotypeScore=0.0;MLEAC=1;MLEAF=0.5;MQ=42.0;MQ0=0;MQRankSum=-2.088;QD=15.38;ReadPosRankSum=-2.888	GT:AD:DP:GQ:PL	0/1:8,10:18:99:305,0,276
chrXVI	240777	.	C	T	347.77	PASS	AC=1;AF=0.5;AN=2;BaseQRankSum=0.521;DP=24;Dels=0.0;FS=6.862;HaplotypeScore=0.0;MLEAC=1;MLEAF=0.5;MQ=42.0;MQ0=0;MQRankSum=-0.29;QD=14.49;ReadPosRankSum=0.29	GT:AD:DP:GQ:PL	0/1:13,11:24:99:376,0,377
chrXVI	243371	.	G	A	450.77	PASS	AC=1;AF=0.5;AN=2;BaseQRankSum=-0.873;DP=20;Dels=0.0;FS=0.0;HaplotypeScore=0.0;MLEAC=1;MLEAF=0.5;MQ=42.0;MQ0=0;MQRankSum=0.087;QD=22.54;ReadPosRankSum=0.175	GT:AD:DP:GQ:PL	0/1:5,15:20:99:479,0,119
chrXVI	250398	.	A	G	372.77	PASS	AC=1;AF=0.5;AN=2;BaseQRankSum=-0.709;DP=21;Dels=0.0;FS=4.01;HaplotypeScore=0.0;MLEAC=1;MLEAF=0.5;MQ=42.0;MQ0=0;MQRankSum=-0.112;QD=17.75;ReadPosRankSum=0.709	GT:AD:DP:GQ:PL	0/1:7,14:21:99:401,0,197
chrXVI	264042	.	C	T	377.77	PASS	AC=1;AF=0.5;AN=2;BaseQRankSum=1.156;DP=17;Dels=0.0;FS=2.336;HaplotypeScore=0.0;MLEAC=1;MLEAF=0.5;MQ=42.0;MQ0=0;MQRankSum=-2.563;QD=22.22;ReadPosRankSum=-0.955	GT:AD:DP:GQ:PL	0/1:6,11:17:99:406,0,201
chrXVI	273163	.	A	G	177.77	PASS	AC=1;AF=0.5;AN=2;BaseQRankSum=1.524;DP=14;Dels=0.0;FS=0.0;HaplotypeScore=0.0;MLEAC=1;MLEAF=0.5;MQ=42.0;MQ0=0;MQRankSum=0.299;QD=12.7;ReadPosRankSum=1.67	GT:AD:DP:GQ:PL	0/1:7,7:14:99:206,0,231
chrXVI	274445	.	G	A	275.77	PASS	AC=1;AF=0.5;AN=2;BaseQRankSum=0.495;DP=14;Dels=0.0;FS=0.0;HaplotypeScore=0.0;MLEAC=1;MLEAF=0.5;MQ=42.0;MQ0=0;MQRankSum=0.212;QD=19.7;ReadPosRankSum=0.354	GT:AD:DP:GQ:PL	0/1:4,10:14:99:304,0,123
chrXVI	277721	.	T	C	662.77	PASS	AC=2;AF=1.0;AN=2;DP=19;Dels=0.0;FS=0.0;HaplotypeScore=0.0;MLEAC=2;MLEAF=1.0;MQ=42.0;MQ0=0;QD=34.88	GT:AD:DP:GQ:PL	1/1:0,19:19:51:691,51,0
chrXVI	293793	.	T	C	317.77	PASS	AC=1;AF=0.5;AN=2;BaseQRankSum=-0.637;DP=24;Dels=0.0;FS=1.66;HaplotypeScore=0.0;MLEAC=1;MLEAF=0.5;MQ=42.0;MQ0=0;MQRankSum=0.406;QD=13.24;ReadPosRankSum=0.174	GT:AD:DP:GQ:PL	0/1:13,11:24:99:346,0,469
chrXVI	308682	.	G	A	269.77	PASS	AC=1;AF=0.5;AN=2;BaseQRankSum=1.664;DP=12;Dels=0.0;FS=0.0;HaplotypeScore=0.0;MLEAC=1;MLEAF=0.5;MQ=42.0;MQ0=0;MQRankSum=-0.555;QD=22.48;ReadPosRankSum=0.185	GT:AD:DP:GQ:PL	0/1:3,9:12:83:298,0,83
chrXVI	313774	.	G	A	211.77	PASS	AC=1;AF=0.5;AN=2;BaseQRankSum=-2.153;DP=16;Dels=0.0;FS=0.0;HaplotypeScore=0.0;MLEAC=1;MLEAF=0.5;MQ=42.0;MQ0=0;MQRankSum=-1.103;QD=13.24;ReadPosRankSum=-1.103	GT:AD:DP:GQ:PL	0/1:8,8:16:99:240,0,285
chrXVI	315588	.	G	A	208.77	PASS	AC=1;AF=0.5;AN=2;BaseQRankSum=0.289;DP=15;Dels=0.0;FS=2.158;HaplotypeScore=0.0;MLEAC=1;MLEAF=0.5;MQ=41.01;MQ0=0;MQRankSum=-0.289;QD=13.92;ReadPosRankSum=-1.099	GT:AD:DP:GQ:PL	0/1:8,7:15:99:237,0,217
chrXVI	322703	.	G	A	376.77	PASS	AC=1;AF=0.5;AN=2;BaseQRankSum=0.833;DP=21;Dels=0.0;FS=1.719;HaplotypeScore=0.0;MLEAC=1;MLEAF=0.5;MQ=42.0;MQ0=0;MQRankSum=1.123;QD=17.94;ReadPosRankSum=1.05	GT:AD:DP:GQ:PL	0/1:8,13:21:99:405,0,269
chrXVI	327229	.	G	A	179.77	PASS	AC=1;AF=0.5;AN=2;BaseQRankSum=0.259;DP=12;Dels=0.0;FS=0.0;HaplotypeScore=0.0;MLEAC=1;MLEAF=0.5;MQ=42.0;MQ0=0;MQRankSum=0.259;QD=14.98;ReadPosRankSum=-0.259	GT:AD:DP:GQ:PL	0/1:6,6:12:99:208,0,174
chrXVI	327393	.	C	T	324.77	PASS	AC=1;AF=0.5;AN=2;BaseQRankSum=1.584;DP=21;Dels=0.0;FS=7.025;HaplotypeScore=0.0;MLEAC=1;MLEAF=0.5;MQ=42.0;MQ0=0;MQRankSum=0.669;QD=15.47;ReadPosRankSum=0.106	GT:AD:DP:GQ:PL	0/1:10,11:21:99:353,0,278
chrXVI	328067	.	C	T	161.77	PASS	AC=1;AF=0.5;AN=2;BaseQRankSum=-0.177;DP=15;Dels=0.0;FS=2.158;HaplotypeScore=0.0;MLEAC=1;MLEAF=0.5;MQ=41.05;MQ0=0;MQRankSum=-1.002;QD=10.78;ReadPosRankSum=-0.412	GT:AD:DP:GQ:PL	0/1:9,6:15:99:190,0,296
chrXVI	331513	.	C	T	340.77	PASS	AC=1;AF=0.5;AN=2;BaseQRankSum=1.09;DP=26;Dels=0.0;FS=0.0;HaplotypeScore=0.5784;MLEAC=1;MLEAF=0.5;MQ=41.21;MQ0=0;MQRankSum=-0.311;QD=13.11;ReadPosRankSum=-2.751	GT:AD:DP:GQ:PL	0/1:15,11:26:99:369,0,410
chrXVI	331728	.	A	G	324.77	PASS	AC=1;AF=0.5;AN=2;BaseQRankSum=1.286;DP=22;Dels=0.0;FS=7.908;HaplotypeScore=0.0;MLEAC=1;MLEAF=0.5;MQ=42.0;MQ0=0;MQRankSum=-0.165;QD=14.76;ReadPosRankSum=1.484	GT:AD:DP:GQ:PL	0/1:12,10:22:99:353,0,382
chrXVI	332895	.	T	C	279.77	PASS	AC=1;AF=0.5;AN=2;BaseQRankSum=-0.8;DP=14;Dels=0.0;FS=2.363;HaplotypeScore=0.0;MLEAC=1;MLEAF=0.5;MQ=42.0;MQ0=0;MQRankSum=1.2;QD=19.98;ReadPosRankSum=-1.067	GT:AD:DP:GQ:PL	0/1:5,9:14:99:308,0,160
chrXVI	348889	.	G	A	307.77	PASS	AC=1;AF=0.5;AN=2;BaseQRankSum=-0.231;DP=22;Dels=0.0;FS=0.0;HaplotypeScore=0.9998;MLEAC=1;MLEAF=0.5;MQ=41.35;MQ0=0;MQRankSum=1.22;QD=13.99;ReadPosRankSum=1.747	GT:AD:DP:GQ:PL	0/1:10,12:22:99:336,0,318
chrXVI	351978	.	C	T	198.77	PASS	AC=1;AF=0.5;AN=2;BaseQRankSum=0.533;DP=13;Dels=0.0;FS=0.0;HaplotypeScore=0.0;MLEAC=1;MLEAF=0.5;MQ=42.0;MQ0=0;MQRankSum=-1.092;QD=15.29;ReadPosRankSum=-0.437	GT:AD:DP:GQ:PL	0/1:5,8:13:99:227,0,140
chrXVI	356313	.	C	T	272.77	PASS	AC=1;AF=0.5;AN=2;BaseQRankSum=0.32;DP=21;Dels=0.0;FS=7.025;HaplotypeScore=0.0;MLEAC=1;MLEAF=0.5;MQ=42.0;MQ0=0;MQRankSum=0.604;QD=12.99;ReadPosRankSum=0.604	GT:AD:DP:GQ:PL	0/1:12,9:21:99:301,0,383
chrXVI	358561	.	G	A	592.77	PASS	AC=1;AF=0.5;AN=2;BaseQRankSum=1.146;DP=29;Dels=0.0;FS=1.536;HaplotypeScore=0.0;MLEAC=1;MLEAF=0.5;MQ=42.0;MQ0=0;MQRankSum=1.551;QD=20.44;ReadPosRankSum=-0.337	GT:AD:DP:GQ:PL	0/1:11,18:29:99:621,0,331
chrXVI	358944	.	C	T	200.77	PASS	AC=1;AF=0.5;AN=2;BaseQRankSum=-0.272;DP=18;Dels=0.0;FS=4.752;HaplotypeScore=0.0;MLEAC=1;MLEAF=0.5;MQ=42.0;MQ0=0;MQRankSum=-1.087;QD=11.15;ReadPosRankSum=-1.721	GT:AD:DP:GQ:PL	0/1:11,7:18:99:229,0,316
chrXVI	361321	.	G	A	286.77	PASS	AC=1;AF=0.5;AN=2;BaseQRankSum=1.216;DP=20;Dels=0.0;FS=0.0;HaplotypeScore=0.0;MLEAC=1;MLEAF=0.5;MQ=42.0;MQ0=0;MQRankSum=-0.38;QD=14.34;ReadPosRankSum=0.532	GT:AD:DP:GQ:PL	0/1:11,9:20:99:315,0,350
chrXVI	365173	.	G	A	256.77	PASS	AC=1;AF=0.5;AN=2;BaseQRankSum=0.053;DP=16;Dels=0.0;FS=0.0;HaplotypeScore=0.0;MLEAC=1;MLEAF=0.5;MQ=42.0;MQ0=0;MQRankSum=0.263;QD=16.05;ReadPosRankSum=-0.788	GT:AD:DP:GQ:PL	0/1:8,8:16:99:285,0,211
chrXVI	368572	.	C	T	167.77	PASS	AC=1;AF=0.5;AN=2;BaseQRankSum=0.151;DP=17;Dels=0.0;FS=0.0;HaplotypeScore=0.0;MLEAC=1;MLEAF=0.5;MQ=42.0;MQ0=0;MQRankSum=-1.457;QD=9.87;ReadPosRankSum=0.05	GT:AD:DP:GQ:PL	0/1:11,6:17:99:196,0,364
chrXVI	381429	.	A	G	264.77	PASS	AC=1;AF=0.5;AN=2;BaseQRankSum=0.437;DP=13;Dels=0.0;FS=2.92;HaplotypeScore=0.0;MLEAC=1;MLEAF=0.5;MQ=42.0;MQ0=0;MQRankSum=0.696;QD=20.37;ReadPosRankSum=0.0	GT:AD:DP:GQ:PL	0/1:5,8:13:99:293,0,169
chrXVI	384448	.	G	A	139.77	PASS	AC=1;AF=0.5;AN=2;BaseQRankSum=-1.992;DP=21;Dels=0.0;FS=53.085;HaplotypeScore=5.973;MLEAC=1;MLEAF=0.5;MQ=41.91;MQ0=0;MQRankSum=-0.109;QD=6.66;ReadPosRankSum=-2.643	GT:AD:DP:GQ:PL	0/1:13,8:21:99:168,0,405
chrXVI	398841	.	C	T	124.77	PASS	AC=1;AF=0.5;AN=2;BaseQRankSum=-0.745;DP=19;Dels=0.0;FS=0.0;HaplotypeScore=0.0;MLEAC=1;MLEAF=0.5;MQ=42.0;MQ0=0;MQRankSum=1.447;QD=6.57;ReadPosRankSum=-0.132	GT:AD:DP:GQ:PL	0/1:13,6:19:99:153,0,411
chrXVI	400795	.	C	T	188.77	PASS	AC=1;AF=0.5;AN=2;BaseQRankSum=1.369;DP=13;Dels=0.0;FS=2.522;HaplotypeScore=0.6651;MLEAC=1;MLEAF=0.5;MQ=42.0;MQ0=0;MQRankSum=-1.093;QD=14.52;ReadPosRankSum=0.66	GT:AD:DP:GQ:PL	0/1:6,7:13:99:217,0,189
chrXVI	402777	.	T	C	300.77	PASS	AC=1;AF=0.5;AN=2;BaseQRankSum=1.035;DP=28;Dels=0.0;FS=3.556;HaplotypeScore=0.734;MLEAC=1;MLEAF=0.5;MQ=42.0;MQ0=0;MQRankSum=-1.223;QD=10.74;ReadPosRankSum=0.706	GT:AD:DP:GQ:PL	0/1:17,11:28:99:329,0,481
chrXVI	425051	.	C	T	255.77	PASS	AC=1;AF=0.5;AN=2;BaseQRankSum=-0.165;DP=22;Dels=0.0;FS=0.0;HaplotypeScore=0.0;MLEAC=1;MLEAF=0.5;MQ=41.33;MQ0=0;MQRankSum=2.011;QD=11.63;ReadPosRankSum=0.033	GT:AD:DP:GQ:PL	0/1:12,10:22:99:284,0,319
chrXVI	430592	.	C	T	257.77	PASS	AC=1;AF=0.5;AN=2;BaseQRankSum=0.289;DP=12;Dels=0.0;FS=2.632;HaplotypeScore=0.0;MLEAC=1;MLEAF=0.5;MQ=42.0;MQ0=0;MQRankSum=1.134;QD=21.48;ReadPosRankSum=1.468	GT:AD:DP:GQ:PL	0/1:4,8:12:99:286,0,124
chrXVI	449674	.	T	C	507.77	PASS	AC=1;AF=0.5;AN=2;BaseQRankSum=-0.1;DP=23;Dels=0.0;FS=1.824;HaplotypeScore=0.0;MLEAC=1;MLEAF=0.5;MQ=42.0;MQ0=0;MQRankSum=-0.835;QD=22.08;ReadPosRankSum=0.434	GT:AD:DP:GQ:PL	0/1:7,16:23:99:536,0,148
[truncated: 19,945 more chars]
