# Supplementary material for: Disruption of Transcriptional Coactivator Sub1 Leads to Genome-Wide Re-distribution of Clustered Mutations Induced by APOBEC in Active Yeast Genes
Source: PLoS Genet. 2015 May 5;11(5):e1005217. doi: 10.1371/journal.pgen.1005217 (PMC4420506; doi:10.1371/journal.pgen.1005217)
Supplement: S1 Dataset — (ZIP) [file pgen.1005217.s001.zip › HAP_sub1/N082-LAN210_sub1KanMX-Can-HAP-NA-RUN6.vcf]

##fileformat=VCFv4.1
##FILTER=<ID=LowQual,Description="Low quality">
##FILTER=<ID=ambigious_snp,Description="QD < 2.000000 || FS > 60.000000 || MQ < 40.000000 || HaplotypeScore > 13.000000 || MappingQualityRankSum < -12.500000 || ReadPosRankSum < -8.000000">
##FORMAT=<ID=AD,Number=.,Type=Integer,Description="Allelic depths for the ref and alt alleles in the order listed">
##FORMAT=<ID=DP,Number=1,Type=Integer,Description="Approximate read depth (reads with MQ=255 or with bad mates are filtered)">
##FORMAT=<ID=GQ,Number=1,Type=Integer,Description="Genotype Quality">
##FORMAT=<ID=GT,Number=1,Type=String,Description="Genotype">
##FORMAT=<ID=PL,Number=G,Type=Integer,Description="Normalized, Phred-scaled likelihoods for genotypes as defined in the VCF specification">
##GATKCommandLine=<ID=SelectVariants,Version=3.2-0-g289df4b,Date="Thu Sep 04 00:17:56 MSK 2014",Epoch=1409775476031,CommandLineOptions="analysis_type=SelectVariants input_file=[] showFullBamList=false read_buffer_size=null phone_home=AWS gatk_key=null tag=NA read_filter=[] intervals=null excludeIntervals=null interval_set_rule=UNION interval_merging=ALL interval_padding=0 reference_sequence=/home/mahajrod/genetics/desaminases/data/LAN210_v0.10m/LAN210_v0.10m.fasta nonDeterministicRandomSeed=false disableDithering=false maxRuntime=-1 maxRuntimeUnits=MINUTES downsampling_type=BY_SAMPLE downsample_to_fraction=null downsample_to_coverage=1000 baq=OFF baqGapOpenPenalty=40.0 refactor_NDN_cigar_string=false fix_misencoded_quality_scores=false allow_potentially_misencoded_quality_scores=false useOriginalQualities=false defaultBaseQualities=-1 performanceLog=null BQSR=null quantize_quals=0 disable_indel_quals=false emit_original_quals=false preserve_qscores_less_than=6 globalQScorePrior=-1.0 validation_strictness=SILENT remove_program_records=false keep_program_records=false sample_rename_mapping_file=null unsafe=null disable_auto_index_creation_and_locking_when_reading_rods=false num_threads=1 num_cpu_threads_per_data_thread=1 num_io_threads=0 monitorThreadEfficiency=false num_bam_file_handles=null read_group_black_list=null pedigree=[] pedigreeString=[] pedigreeValidationType=STRICT allow_intervals_with_unindexed_bam=false generateShadowBCF=false variant_index_type=DYNAMIC_SEEK variant_index_parameter=-1 logging_level=INFO log_to_file=null help=false version=false variant=(RodBinding name=variant source=N082-LAN210_sub1KanMX-Can-HAP-NA-RUN6_GATK_filtered_SNP.vcf) discordance=(RodBinding name= source=UNBOUND) concordance=(RodBinding name= source=UNBOUND) out=org.broadinstitute.gatk.engine.io.stubs.VariantContextWriterStub no_cmdline_in_header=org.broadinstitute.gatk.engine.io.stubs.VariantContextWriterStub sites_only=org.broadinstitute.gatk.engine.io.stubs.VariantContextWriterStub bcf=org.broadinstitute.gatk.engine.io.stubs.VariantContextWriterStub sample_name=[] sample_expressions=null sample_file=null exclude_sample_name=[] exclude_sample_file=[] select_expressions=[] excludeNonVariants=false excludeFiltered=true restrictAllelesTo=ALL keepOriginalAC=false mendelianViolation=false mendelianViolationQualThreshold=0.0 select_random_fraction=0.0 remove_fraction_genotypes=0.0 selectTypeToInclude=[] keepIDs=null fullyDecode=false forceGenotypesDecode=false justRead=false maxIndelSize=2147483647 ALLOW_NONOVERLAPPING_COMMAND_LINE_SAMPLES=false filter_reads_with_N_cigar=false filter_mismatching_base_and_quals=false filter_bases_not_stored=false">
##INFO=<ID=AC,Number=A,Type=Integer,Description="Allele count in genotypes, for each ALT allele, in the same order as listed">
##INFO=<ID=AF,Number=A,Type=Float,Description="Allele Frequency, for each ALT allele, in the same order as listed">
##INFO=<ID=AN,Number=1,Type=Integer,Description="Total number of alleles in called genotypes">
##INFO=<ID=BaseQRankSum,Number=1,Type=Float,Description="Z-score from Wilcoxon rank sum test of Alt Vs. Ref base qualities">
##INFO=<ID=DP,Number=1,Type=Integer,Description="Approximate read depth; some reads may have been filtered">
##INFO=<ID=DS,Number=0,Type=Flag,Description="Were any of the samples downsampled?">
##INFO=<ID=Dels,Number=1,Type=Float,Description="Fraction of Reads Containing Spanning Deletions">
##INFO=<ID=FS,Number=1,Type=Float,Description="Phred-scaled p-value using Fisher's exact test to detect strand bias">
##INFO=<ID=HaplotypeScore,Number=1,Type=Float,Description="Consistency of the site with at most two segregating haplotypes">
##INFO=<ID=InbreedingCoeff,Number=1,Type=Float,Description="Inbreeding coefficient as estimated from the genotype likelihoods per-sample when compared against the Hardy-Weinberg expectation">
##INFO=<ID=MLEAC,Number=A,Type=Integer,Description="Maximum likelihood expectation (MLE) for the allele counts (not necessarily the same as the AC), for each ALT allele, in the same order as listed">
##INFO=<ID=MLEAF,Number=A,Type=Float,Description="Maximum likelihood expectation (MLE) for the allele frequency (not necessarily the same as the AF), for each ALT allele, in the same order as listed">
##INFO=<ID=MQ,Number=1,Type=Float,Description="RMS Mapping Quality">
##INFO=<ID=MQ0,Number=1,Type=Integer,Description="Total Mapping Quality Zero Reads">
##INFO=<ID=MQRankSum,Number=1,Type=Float,Description="Z-score From Wilcoxon rank sum test of Alt vs. Ref read mapping qualities">
##INFO=<ID=QD,Number=1,Type=Float,Description="Variant Confidence/Quality by Depth">
##INFO=<ID=RPA,Number=.,Type=Integer,Description="Number of times tandem repeat unit is repeated, for each allele (including reference)">
##INFO=<ID=RU,Number=1,Type=String,Description="Tandem repeat unit (bases)">
##INFO=<ID=ReadPosRankSum,Number=1,Type=Float,Description="Z-score from Wilcoxon rank sum test of Alt vs. Ref read position bias">
##INFO=<ID=STR,Number=0,Type=Flag,Description="Variant is a short tandem repeat">
##contig=<ID=chrI,length=198855>
##contig=<ID=chrII,length=810456>
##contig=<ID=chrIII,length=316501>
##contig=<ID=chrIV,length=1516959>
##contig=<ID=chrV,length=570663>
##contig=<ID=chrVI,length=270116>
##contig=<ID=chrVII,length=1084724>
##contig=<ID=chrVIII,length=557320>
##contig=<ID=chrIX,length=433988>
##contig=<ID=chrX,length=745688>
##contig=<ID=chrXI,length=666767>
##contig=<ID=chrXII,length=1065113>
##contig=<ID=chrXIII,length=917121>
##contig=<ID=chrXIV,length=784078>
##contig=<ID=chrXV,length=1078147>
##contig=<ID=chrXVI,length=943466>
##contig=<ID=mt,length=85611>
##reference=file:///home/mahajrod/genetics/desaminases/data/LAN210_v0.10m/LAN210_v0.10m.fasta
##source=SelectVariants
#CHROM	POS	ID	REF	ALT	QUAL	FILTER	INFO	FORMAT	N082-LAN210_sub1KanMX-Can-HAP-NA-RUN6
chrI	30127	.	G	A	422.77	PASS	AC=1;AF=0.5;AN=2;BaseQRankSum=0.564;DP=26;Dels=0.0;FS=3.682;HaplotypeScore=0.0;MLEAC=1;MLEAF=0.5;MQ=42.0;MQ0=0;MQRankSum=-0.821;QD=16.26;ReadPosRankSum=0.615	GT:AD:DP:GQ:PL	0/1:13,13:26:99:451,0,417
chrI	31709	.	G	A	522.77	PASS	AC=1;AF=0.5;AN=2;BaseQRankSum=-0.507;DP=36;Dels=0.0;FS=5.077;HaplotypeScore=0.0;MLEAC=1;MLEAF=0.5;MQ=41.59;MQ0=0;MQRankSum=0.0;QD=14.52;ReadPosRankSum=-0.032	GT:AD:DP:GQ:PL	0/1:19,17:36:99:551,0,551
chrI	32850	.	A	G	644.77	PASS	AC=1;AF=0.5;AN=2;BaseQRankSum=1.33;DP=33;Dels=0.0;FS=10.591;HaplotypeScore=0.0;MLEAC=1;MLEAF=0.5;MQ=42.0;MQ0=0;MQRankSum=0.71;QD=19.54;ReadPosRankSum=-0.164	GT:AD:DP:GQ:PL	0/1:14,19:33:99:673,0,442
chrI	33299	.	G	A	385.77	PASS	AC=1;AF=0.5;AN=2;BaseQRankSum=0.408;DP=25;Dels=0.0;FS=3.682;HaplotypeScore=0.0;MLEAC=1;MLEAF=0.5;MQ=42.0;MQ0=0;MQRankSum=-0.897;QD=15.43;ReadPosRankSum=-0.789	GT:AD:DP:GQ:PL	0/1:13,12:25:99:414,0,384
chrI	37138	.	G	A	278.77	PASS	AC=1;AF=0.5;AN=2;BaseQRankSum=1.747;DP=25;Dels=0.0;FS=0.0;HaplotypeScore=0.0;MLEAC=1;MLEAF=0.5;MQ=41.92;MQ0=0;MQRankSum=0.416;QD=11.15;ReadPosRankSum=0.305	GT:AD:DP:GQ:PL	0/1:15,10:25:99:307,0,509
chrI	38431	.	G	A	446.77	PASS	AC=1;AF=0.5;AN=2;BaseQRankSum=0.24;DP=29;Dels=0.0;FS=1.455;HaplotypeScore=0.0;MLEAC=1;MLEAF=0.5;MQ=42.0;MQ0=0;MQRankSum=-1.113;QD=15.41;ReadPosRankSum=0.807	GT:AD:DP:GQ:PL	0/1:14,15:29:99:475,0,473
chrI	48276	.	A	T	352.77	PASS	AC=1;AF=0.5;AN=2;BaseQRankSum=0.4;DP=23;Dels=0.0;FS=50.171;HaplotypeScore=2.9996;MLEAC=1;MLEAF=0.5;MQ=41.74;MQ0=0;MQRankSum=-0.954;QD=15.34;ReadPosRankSum=3.231	GT:AD:DP:GQ:PL	0/1:11,12:23:99:381,0,290
chrI	48277	.	A	T	307.77	PASS	AC=1;AF=0.5;AN=2;BaseQRankSum=-0.646;DP=23;Dels=0.0;FS=44.682;HaplotypeScore=2.9996;MLEAC=1;MLEAF=0.5;MQ=41.74;MQ0=0;MQRankSum=-0.954;QD=13.38;ReadPosRankSum=3.17	GT:AD:DP:GQ:PL	0/1:11,12:23:99:336,0,295
chrI	48296	.	A	C	119.77	PASS	AC=1;AF=0.5;AN=2;BaseQRankSum=0.627;DP=23;Dels=0.0;FS=40.277;HaplotypeScore=3.9744;MLEAC=1;MLEAF=0.5;MQ=41.74;MQ0=0;MQRankSum=0.922;QD=5.21;ReadPosRankSum=1.585	GT:AD:DP:GQ:PL	0/1:16,6:23:99:148,0,555
chrI	51307	.	T	C	155.77	PASS	AC=1;AF=0.5;AN=2;BaseQRankSum=-0.1;DP=23;Dels=0.0;FS=0.0;HaplotypeScore=0.0;MLEAC=1;MLEAF=0.5;MQ=40.7;MQ0=0;MQRankSum=1.57;QD=6.77;ReadPosRankSum=-0.033	GT:AD:DP:GQ:PL	0/1:16,7:23:99:184,0,536
chrI	51903	.	A	T	1135.77	PASS	AC=1;AF=0.5;AN=2;BaseQRankSum=0.044;DP=56;Dels=0.0;FS=5.033;HaplotypeScore=0.0;MLEAC=1;MLEAF=0.5;MQ=42.0;MQ0=0;MQRankSum=0.184;QD=20.28;ReadPosRankSum=0.763	GT:AD:DP:GQ:PL	0/1:18,38:56:99:1164,0,442
chrI	55503	.	G	A	273.77	PASS	AC=1;AF=0.5;AN=2;BaseQRankSum=-0.601;DP=22;Dels=0.0;FS=0.0;HaplotypeScore=0.0;MLEAC=1;MLEAF=0.5;MQ=41.91;MQ0=0;MQRankSum=-1.002;QD=12.44;ReadPosRankSum=-0.2	GT:AD:DP:GQ:PL	0/1:13,9:22:99:302,0,472
chrI	56106	.	C	T	537.77	PASS	AC=1;AF=0.5;AN=2;BaseQRankSum=-0.983;DP=34;Dels=0.0;FS=7.749;HaplotypeScore=0.0;MLEAC=1;MLEAF=0.5;MQ=42.0;MQ0=0;MQRankSum=-1.501;QD=15.82;ReadPosRankSum=-0.707	GT:AD:DP:GQ:PL	0/1:16,18:34:99:566,0,537
chrI	57045	.	G	A	634.77	PASS	AC=1;AF=0.5;AN=2;BaseQRankSum=1.682;DP=34;Dels=0.0;FS=3.591;HaplotypeScore=0.0;MLEAC=1;MLEAF=0.5;MQ=42.0;MQ0=0;MQRankSum=-0.775;QD=18.67;ReadPosRankSum=-0.737	GT:AD:DP:GQ:PL	0/1:10,24:34:99:663,0,298
chrI	58155	.	C	T	535.77	PASS	AC=1;AF=0.5;AN=2;BaseQRankSum=0.017;DP=35;Dels=0.0;FS=1.352;HaplotypeScore=0.0;MLEAC=1;MLEAF=0.5;MQ=42.0;MQ0=0;MQRankSum=0.084;QD=15.31;ReadPosRankSum=0.488	GT:AD:DP:GQ:PL	0/1:14,21:35:99:564,0,436
chrI	59140	.	C	T	455.77	PASS	AC=1;AF=0.5;AN=2;BaseQRankSum=-0.561;DP=30;Dels=0.0;FS=3.568;HaplotypeScore=0.0;MLEAC=1;MLEAF=0.5;MQ=42.0;MQ0=0;MQRankSum=0.312;QD=15.19;ReadPosRankSum=-0.187	GT:AD:DP:GQ:PL	0/1:14,16:30:99:484,0,477
chrI	67719	.	G	A	305.77	PASS	AC=1;AF=0.5;AN=2;BaseQRankSum=-0.044;DP=18;Dels=0.0;FS=1.957;HaplotypeScore=0.0;MLEAC=1;MLEAF=0.5;MQ=41.21;MQ0=0;MQRankSum=-2.266;QD=16.99;ReadPosRankSum=0.489	GT:AD:DP:GQ:PL	0/1:8,10:18:99:334,0,227
chrI	68643	.	T	C	244.77	PASS	AC=1;AF=0.5;AN=2;BaseQRankSum=0.615;DP=24;Dels=0.0;FS=0.0;HaplotypeScore=0.0;MLEAC=1;MLEAF=0.5;MQ=42.0;MQ0=0;MQRankSum=1.2;QD=10.2;ReadPosRankSum=-0.79	GT:AD:DP:GQ:PL	0/1:14,10:24:99:273,0,474
chrI	80177	.	G	A	205.77	PASS	AC=1;AF=0.5;AN=2;BaseQRankSum=1.902;DP=18;Dels=0.0;FS=8.218;HaplotypeScore=0.0;MLEAC=1;MLEAF=0.5;MQ=42.0;MQ0=0;MQRankSum=0.725;QD=11.43;ReadPosRankSum=-1.087	GT:AD:DP:GQ:PL	0/1:11,7:18:99:234,0,393
chrI	80226	.	G	A	361.77	PASS	AC=1;AF=0.5;AN=2;BaseQRankSum=0.354;DP=25;Dels=0.0;FS=6.455;HaplotypeScore=0.0;MLEAC=1;MLEAF=0.5;MQ=42.0;MQ0=0;MQRankSum=1.822;QD=14.47;ReadPosRankSum=0.027	GT:AD:DP:GQ:PL	0/1:12,13:25:99:390,0,381
chrI	81049	.	G	A	783.77	PASS	AC=1;AF=0.5;AN=2;BaseQRankSum=0.254;DP=41;Dels=0.0;FS=2.755;HaplotypeScore=0.0;MLEAC=1;MLEAF=0.5;MQ=42.0;MQ0=0;MQRankSum=-0.067;QD=19.12;ReadPosRankSum=-0.281	GT:AD:DP:GQ:PL	0/1:16,25:41:99:812,0,476
chrI	81392	.	T	C	534.77	PASS	AC=1;AF=0.5;AN=2;BaseQRankSum=1.043;DP=35;Dels=0.0;FS=0.0;HaplotypeScore=0.0;MLEAC=1;MLEAF=0.5;MQ=42.0;MQ0=0;MQRankSum=-0.315;QD=15.28;ReadPosRankSum=0.911	GT:AD:DP:GQ:PL	0/1:19,16:35:99:563,0,648
chrI	83510	.	C	T	226.77	PASS	AC=1;AF=0.5;AN=2;BaseQRankSum=-0.717;DP=22;Dels=0.0;FS=5.959;HaplotypeScore=0.0;MLEAC=1;MLEAF=0.5;MQ=41.33;MQ0=0;MQRankSum=1.331;QD=10.31;ReadPosRankSum=-0.58	GT:AD:DP:GQ:PL	0/1:14,8:22:99:255,0,490
chrI	84008	.	C	T	358.77	PASS	AC=1;AF=0.5;AN=2;BaseQRankSum=2.649;DP=26;Dels=0.0;FS=0.0;HaplotypeScore=0.9933;MLEAC=1;MLEAF=0.5;MQ=41.35;MQ0=0;MQRankSum=0.386;QD=13.8;ReadPosRankSum=0.437	GT:AD:DP:GQ:PL	0/1:14,12:26:99:387,0,443
chrI	85729	.	C	T	129.77	PASS	AC=1;AF=0.5;AN=2;BaseQRankSum=-1.67;DP=13;Dels=0.0;FS=2.158;HaplotypeScore=0.0;MLEAC=1;MLEAF=0.5;MQ=42.0;MQ0=0;MQRankSum=0.696;QD=9.98;ReadPosRankSum=-1.67	GT:AD:DP:GQ:PL	0/1:8,5:13:99:158,0,250
chrI	86593	.	T	C	473.77	PASS	AC=1;AF=0.5;AN=2;BaseQRankSum=-0.903;DP=25;Dels=0.0;FS=4.678;HaplotypeScore=0.0;MLEAC=1;MLEAF=0.5;MQ=42.0;MQ0=0;MQRankSum=2.655;QD=18.95;ReadPosRankSum=0.739	GT:AD:DP:GQ:PL	0/1:11,14:25:99:502,0,388
chrI	87082	.	C	T	395.77	PASS	AC=1;AF=0.5;AN=2;BaseQRankSum=0.154;DP=26;Dels=0.0;FS=3.862;HaplotypeScore=0.0;MLEAC=1;MLEAF=0.5;MQ=42.0;MQ0=0;MQRankSum=0.615;QD=15.22;ReadPosRankSum=1.333	GT:AD:DP:GQ:PL	0/1:13,13:26:99:424,0,461
chrI	90295	.	G	A	243.77	PASS	AC=1;AF=0.5;AN=2;BaseQRankSum=0.635;DP=16;Dels=0.0;FS=5.021;HaplotypeScore=0.0;MLEAC=1;MLEAF=0.5;MQ=40.12;MQ0=0;MQRankSum=-0.318;QD=15.24;ReadPosRankSum=-0.635	GT:AD:DP:GQ:PL	0/1:7,9:16:99:272,0,231
chrI	92424	.	G	A	323.77	PASS	AC=1;AF=0.5;AN=2;BaseQRankSum=2.218;DP=21;Dels=0.0;FS=1.74;HaplotypeScore=0.0;MLEAC=1;MLEAF=0.5;MQ=41.91;MQ0=0;MQRankSum=1.021;QD=15.42;ReadPosRankSum=1.091	GT:AD:DP:GQ:PL	0/1:11,10:21:99:352,0,374
chrI	92631	.	A	G	434.77	PASS	AC=1;AF=0.5;AN=2;BaseQRankSum=0.411;DP=38;Dels=0.0;FS=5.124;HaplotypeScore=0.0;MLEAC=1;MLEAF=0.5;MQ=41.61;MQ0=0;MQRankSum=1.644;QD=11.44;ReadPosRankSum=1.497	GT:AD:DP:GQ:PL	0/1:21,17:38:99:463,0,645
chrI	96738	.	C	T	466.77	PASS	AC=1;AF=0.5;AN=2;BaseQRankSum=-0.438;DP=38;Dels=0.0;FS=0.0;HaplotypeScore=0.0;MLEAC=1;MLEAF=0.5;MQ=42.0;MQ0=0;MQRankSum=-0.234;QD=12.28;ReadPosRankSum=0.788	GT:AD:DP:GQ:PL	0/1:19,19:38:99:495,0,509
chrI	98794	.	A	G	438.77	PASS	AC=1;AF=0.5;AN=2;BaseQRankSum=-0.11;DP=29;Dels=0.0;FS=0.0;HaplotypeScore=0.0;MLEAC=1;MLEAF=0.5;MQ=41.87;MQ0=0;MQRankSum=1.294;QD=15.13;ReadPosRankSum=-1.601	GT:AD:DP:GQ:PL	0/1:13,16:29:99:467,0,445
chrI	99741	.	C	T	373.77	PASS	AC=1;AF=0.5;AN=2;BaseQRankSum=0.72;DP=28;Dels=0.0;FS=3.622;HaplotypeScore=0.0;MLEAC=1;MLEAF=0.5;MQ=42.0;MQ0=0;MQRankSum=0.255;QD=13.35;ReadPosRankSum=2.112	GT:AD:DP:GQ:PL	0/1:16,12:28:99:402,0,492
chrI	103669	.	A	G	430.77	PASS	AC=1;AF=0.5;AN=2;BaseQRankSum=-0.276;DP=28;Dels=0.0;FS=1.549;HaplotypeScore=0.0;MLEAC=1;MLEAF=0.5;MQ=42.0;MQ0=0;MQRankSum=1.474;QD=15.38;ReadPosRankSum=0.046	GT:AD:DP:GQ:PL	0/1:15,13:28:99:459,0,536
chrI	105902	.	C	T	888.77	PASS	AC=1;AF=0.5;AN=2;BaseQRankSum=0.658;DP=60;Dels=0.0;FS=5.208;HaplotypeScore=0.0;MLEAC=1;MLEAF=0.5;MQ=41.69;MQ0=0;MQRankSum=0.067;QD=14.81;ReadPosRankSum=0.288	GT:AD:DP:GQ:PL	0/1:30,30:60:99:917,0,829
chrI	111321	.	C	T	1022.77	PASS	AC=1;AF=0.5;AN=2;BaseQRankSum=-0.773;DP=61;Dels=0.0;FS=0.0;HaplotypeScore=0.0;MLEAC=1;MLEAF=0.5;MQ=42.0;MQ0=0;MQRankSum=-0.282;QD=16.77;ReadPosRankSum=0.643	GT:AD:DP:GQ:PL	0/1:29,32:61:99:1051,0,892
chrI	112482	.	C	T	1214.77	PASS	AC=1;AF=0.5;AN=2;BaseQRankSum=-1.952;DP=70;Dels=0.0;FS=3.397;HaplotypeScore=0.7887;MLEAC=1;MLEAF=0.5;MQ=42.0;MQ0=0;MQRankSum=0.148;QD=17.35;ReadPosRankSum=0.73	GT:AD:DP:GQ:PL	0/1:30,40:70:99:1243,0,962
chrI	113945	.	C	T	722.77	PASS	AC=1;AF=0.5;AN=2;BaseQRankSum=1.496;DP=52;Dels=0.0;FS=0.0;HaplotypeScore=0.0;MLEAC=1;MLEAF=0.5;MQ=42.0;MQ0=0;MQRankSum=0.615;QD=13.9;ReadPosRankSum=-0.248	GT:AD:DP:GQ:PL	0/1:28,24:52:99:751,0,909
chrI	114924	.	A	G	998.77	PASS	AC=1;AF=0.5;AN=2;BaseQRankSum=1.496;DP=69;Dels=0.0;FS=0.0;HaplotypeScore=0.0;MLEAC=1;MLEAF=0.5;MQ=42.0;MQ0=0;MQRankSum=0.438;QD=14.47;ReadPosRankSum=1.375	GT:AD:DP:GQ:PL	0/1:36,33:69:99:1027,0,1190
chrI	115231	.	C	T	789.77	PASS	AC=1;AF=0.5;AN=2;BaseQRankSum=0.9;DP=48;Dels=0.0;FS=0.0;HaplotypeScore=0.0;MLEAC=1;MLEAF=0.5;MQ=42.0;MQ0=0;MQRankSum=-1.645;QD=16.45;ReadPosRankSum=-1.811	GT:AD:DP:GQ:PL	0/1:22,26:48:99:818,0,659
chrI	116293	.	C	T	779.77	PASS	AC=1;AF=0.5;AN=2;BaseQRankSum=0.0;DP=40;Dels=0.0;FS=2.694;HaplotypeScore=0.0;MLEAC=1;MLEAF=0.5;MQ=42.0;MQ0=0;MQRankSum=0.657;QD=19.49;ReadPosRankSum=0.219	GT:AD:DP:GQ:PL	0/1:17,23:40:99:808,0,548
chrI	117428	.	C	T	715.77	PASS	AC=1;AF=0.5;AN=2;BaseQRankSum=1.559;DP=34;Dels=0.0;FS=4.125;HaplotypeScore=0.0;MLEAC=1;MLEAF=0.5;MQ=42.0;MQ0=0;MQRankSum=-0.319;QD=21.05;ReadPosRankSum=0.602	GT:AD:DP:GQ:PL	0/1:13,21:34:99:744,0,403
chrI	117648	.	G	A	692.77	PASS	AC=1;AF=0.5;AN=2;BaseQRankSum=1.399;DP=54;Dels=0.0;FS=13.652;HaplotypeScore=0.0;MLEAC=1;MLEAF=0.5;MQ=41.93;MQ0=0;MQRankSum=-0.787;QD=12.83;ReadPosRankSum=0.297	GT:AD:DP:GQ:PL	0/1:31,23:54:99:721,0,1084
chrI	126898	.	A	T	284.77	PASS	AC=1;AF=0.5;AN=2;BaseQRankSum=2.145;DP=39;Dels=0.0;FS=6.589;HaplotypeScore=0.9159;MLEAC=1;MLEAF=0.5;MQ=40.73;MQ0=0;MQRankSum=0.959;QD=7.3;ReadPosRankSum=-4.914	GT:AD:DP:GQ:PL	0/1:27,12:39:99:313,0,674
chrI	129241	.	G	A	750.77	PASS	AC=1;AF=0.5;AN=2;BaseQRankSum=0.405;DP=51;Dels=0.0;FS=0.0;HaplotypeScore=0.0;MLEAC=1;MLEAF=0.5;MQ=41.31;MQ0=0;MQRankSum=-0.933;QD=14.72;ReadPosRankSum=1.554	GT:AD:DP:GQ:PL	0/1:25,26:51:99:779,0,779
chrI	130742	.	C	T	530.77	PASS	AC=1;AF=0.5;AN=2;BaseQRankSum=2.412;DP=32;Dels=0.0;FS=12.053;HaplotypeScore=3.9891;MLEAC=1;MLEAF=0.5;MQ=41.04;MQ0=0;MQRankSum=1.045;QD=16.59;ReadPosRankSum=-1.5	GT:AD:DP:GQ:PL	0/1:14,18:32:99:559,0,447
chrI	131150	.	C	T	863.77	PASS	AC=1;AF=0.5;AN=2;BaseQRankSum=-0.147;DP=52;Dels=0.0;FS=3.775;HaplotypeScore=0.0;MLEAC=1;MLEAF=0.5;MQ=42.0;MQ0=0;MQRankSum=0.147;QD=16.61;ReadPosRankSum=0.623	GT:AD:DP:GQ:PL	0/1:25,27:52:99:892,0,796
chrI	133159	.	C	T	393.77	PASS	AC=1;AF=0.5;AN=2;BaseQRankSum=0.953;DP=38;Dels=0.0;FS=7.282;HaplotypeScore=0.0;MLEAC=1;MLEAF=0.5;MQ=42.0;MQ0=0;MQRankSum=0.227;QD=10.36;ReadPosRankSum=-1.347	GT:AD:DP:GQ:PL	0/1:24,14:38:99:422,0,772
chrI	147411	.	C	T	271.77	PASS	AC=1;AF=0.5;AN=2;BaseQRankSum=-0.618;DP=18;Dels=0.0;FS=0.0;HaplotypeScore=0.0;MLEAC=1;MLEAF=0.5;MQ=41.21;MQ0=0;MQRankSum=-1.148;QD=15.1;ReadPosRankSum=1.766	GT:AD:DP:GQ:PL	0/1:9,9:18:99:300,0,281
chrI	192292	.	A	T	4053.77	PASS	AC=2;AF=1.0;AN=2;BaseQRankSum=1.501;DP=109;Dels=0.0;FS=0.0;HaplotypeScore=2.9893;MLEAC=2;MLEAF=1.0;MQ=41.72;MQ0=0;MQRankSum=2.382;QD=30.52;ReadPosRankSum=-0.711	GT:AD:DP:GQ:PL	1/1:2,107:109:99:4082,241,0
chrI	192356	.	G	A	1864.77	PASS	AC=1;AF=0.5;AN=2;BaseQRankSum=0.64;DP=121;Dels=0.0;FS=2.768;HaplotypeScore=0.0;MLEAC=1;MLEAF=0.5;MQ=42.0;MQ0=0;MQRankSum=-0.158;QD=15.41;ReadPosRankSum=-0.215	GT:AD:DP:GQ:PL	0/1:60,61:121:99:1893,0,1774
chrI	196011	.	G	A	1427.77	PASS	AC=1;AF=0.5;AN=2;BaseQRankSum=0.371;DP=90;Dels=0.0;FS=8.554;HaplotypeScore=0.9665;MLEAC=1;MLEAF=0.5;MQ=41.84;MQ0=0;MQRankSum=0.646;QD=15.86;ReadPosRankSum=-0.226	GT:AD:DP:GQ:PL	0/1:45,45:90:99:1456,0,1326
chrI	196142	.	G	A	1565.77	PASS	AC=1;AF=0.5;AN=2;BaseQRankSum=1.871;DP=93;Dels=0.0;FS=1.74;HaplotypeScore=2.7206;MLEAC=1;MLEAF=0.5;MQ=41.84;MQ0=0;MQRankSum=1.264;QD=16.84;ReadPosRankSum=1.602	GT:AD:DP:GQ:PL	0/1:47,46:93:99:1594,0,1416
chrII	12270	.	C	T	282.77	PASS	AC=1;AF=0.5;AN=2;BaseQRankSum=-0.866;DP=40;Dels=0.0;FS=7.575;HaplotypeScore=0.0;MLEAC=1;MLEAF=0.5;MQ=42.0;MQ0=0;MQRankSum=-0.289;QD=7.07;ReadPosRankSum=0.578	GT:AD:DP:GQ:PL	0/1:27,13:40:99:311,0,930
chrII	17726	.	C	T	459.77	PASS	AC=1;AF=0.5;AN=2;BaseQRankSum=-0.166;DP=30;Dels=0.0;FS=0.0;HaplotypeScore=0.0;MLEAC=1;MLEAF=0.5;MQ=42.0;MQ0=0;MQRankSum=-0.871;QD=15.33;ReadPosRankSum=1.161	GT:AD:DP:GQ:PL	0/1:15,15:30:99:488,0,427
chrII	19954	.	G	A	164.77	PASS	AC=1;AF=0.5;AN=2;BaseQRankSum=0.328;DP=18;Dels=0.0;FS=2.029;HaplotypeScore=0.0;MLEAC=1;MLEAF=0.5;MQ=42.0;MQ0=0;MQRankSum=-1.171;QD=9.15;ReadPosRankSum=-0.796	GT:AD:DP:GQ:PL	0/1:12,6:18:99:193,0,402
chrII	20399	.	C	T	532.77	PASS	AC=1;AF=0.5;AN=2;BaseQRankSum=-0.586;DP=30;Dels=0.0;FS=0.0;HaplotypeScore=0.0;MLEAC=1;MLEAF=0.5;MQ=42.0;MQ0=0;MQRankSum=-0.377;QD=17.76;ReadPosRankSum=0.084	GT:AD:DP:GQ:PL	0/1:13,17:30:99:561,0,435
chrII	26038	.	G	A	367.77	PASS	AC=1;AF=0.5;AN=2;BaseQRankSum=-1.382;DP=33;Dels=0.0;FS=0.0;HaplotypeScore=0.0;MLEAC=1;MLEAF=0.5;MQ=42.0;MQ0=0;MQRankSum=-0.608;QD=11.14;ReadPosRankSum=0.755	GT:AD:DP:GQ:PL	0/1:20,13:33:99:396,0,657
chrII	29120	.	C	T	229.77	PASS	AC=1;AF=0.5;AN=2;BaseQRankSum=-0.036;DP=21;Dels=0.0;FS=1.808;HaplotypeScore=0.0;MLEAC=1;MLEAF=0.5;MQ=42.0;MQ0=0;MQRankSum=-0.181;QD=10.94;ReadPosRankSum=0.181	GT:AD:DP:GQ:PL	0/1:13,8:21:99:258,0,450
chrII	38717	.	T	A	434.77	PASS	AC=1;AF=0.5;AN=2;BaseQRankSum=1.44;DP=21;Dels=0.0;FS=38.894;HaplotypeScore=2.999;MLEAC=1;MLEAF=0.5;MQ=41.91;MQ0=0;MQRankSum=0.662;QD=20.7;ReadPosRankSum=1.362	GT:AD:DP:GQ:PL	0/1:6,15:21:99:463,0,115
chrII	44615	.	C	T	566.77	PASS	AC=1;AF=0.5;AN=2;BaseQRankSum=-1.439;DP=33;Dels=0.0;FS=0.0;HaplotypeScore=0.0;MLEAC=1;MLEAF=0.5;MQ=41.55;MQ0=0;MQRankSum=0.091;QD=17.17;ReadPosRankSum=-0.71	GT:AD:DP:GQ:PL	0/1:14,19:33:99:595,0,416
chrII	51321	.	C	T	627.77	PASS	AC=1;AF=0.5;AN=2;BaseQRankSum=1.937;DP=35;Dels=0.0;FS=1.32;HaplotypeScore=0.0;MLEAC=1;MLEAF=0.5;MQ=42.0;MQ0=0;MQRankSum=0.215;QD=17.94;ReadPosRankSum=-0.579	GT:AD:DP:GQ:PL	0/1:16,19:35:99:656,0,500
chrII	52102	.	C	T	219.77	PASS	AC=1;AF=0.5;AN=2;BaseQRankSum=-2.371;DP=24;Dels=0.0;FS=1.77;HaplotypeScore=0.0;MLEAC=1;MLEAF=0.5;MQ=42.0;MQ0=0;MQRankSum=0.498;QD=9.16;ReadPosRankSum=0.146	GT:AD:DP:GQ:PL	0/1:14,10:24:99:248,0,464
chrII	56543	.	C	T	591.77	PASS	AC=1;AF=0.5;AN=2;BaseQRankSum=-1.786;DP=42;Dels=0.0;FS=2.709;HaplotypeScore=0.0;MLEAC=1;MLEAF=0.5;MQ=41.91;MQ0=0;MQRankSum=-1.761;QD=14.09;ReadPosRankSum=0.73	GT:AD:DP:GQ:PL	0/1:21,21:42:99:620,0,737
chrII	56855	.	C	T	589.77	PASS	AC=1;AF=0.5;AN=2;BaseQRankSum=-0.483;DP=41;Dels=0.0;FS=0.0;HaplotypeScore=0.0;MLEAC=1;MLEAF=0.5;MQ=41.59;MQ0=0;MQRankSum=0.926;QD=14.38;ReadPosRankSum=0.926	GT:AD:DP:GQ:PL	0/1:21,20:41:99:618,0,696
chrII	64931	.	G	A	172.77	PASS	AC=1;AF=0.5;AN=2;BaseQRankSum=-0.337;DP=17;Dels=0.0;FS=0.0;HaplotypeScore=0.0;MLEAC=1;MLEAF=0.5;MQ=42.0;MQ0=0;MQRankSum=-1.203;QD=10.16;ReadPosRankSum=-1.299	GT:AD:DP:GQ:PL	0/1:9,8:17:99:201,0,316
chrII	71818	.	C	T	106.77	PASS	AC=1;AF=0.5;AN=2;BaseQRankSum=-3.454;DP=22;Dels=0.0;FS=23.314;HaplotypeScore=11.6474;MLEAC=1;MLEAF=0.5;MQ=41.17;MQ0=0;MQRankSum=-0.705;QD=4.85;ReadPosRankSum=0.282	GT:AD:DP:GQ:PL	0/1:7,15:22:99:135,0,238
chrII	77107	.	A	G	308.77	PASS	AC=1;AF=0.5;AN=2;BaseQRankSum=0.507;DP=28;Dels=0.0;FS=12.922;HaplotypeScore=0.0;MLEAC=1;MLEAF=0.5;MQ=42.0;MQ0=0;MQRankSum=-0.369;QD=11.03;ReadPosRankSum=-0.645	GT:AD:DP:GQ:PL	0/1:15,13:28:99:337,0,486
chrII	77376	.	T	C	230.77	PASS	AC=1;AF=0.5;AN=2;BaseQRankSum=-0.29;DP=24;Dels=0.0;FS=4.084;HaplotypeScore=0.7887;MLEAC=1;MLEAF=0.5;MQ=40.28;MQ0=0;MQRankSum=0.985;QD=9.62;ReadPosRankSum=0.232	GT:AD:DP:GQ:PL	0/1:13,11:24:99:259,0,468
chrII	78115	.	G	A	343.77	PASS	AC=1;AF=0.5;AN=2;BaseQRankSum=-2.239;DP=21;Dels=0.0;FS=7.025;HaplotypeScore=0.0;MLEAC=1;MLEAF=0.5;MQ=42.0;MQ0=0;MQRankSum=0.391;QD=16.37;ReadPosRankSum=-0.675	GT:AD:DP:GQ:PL	0/1:9,12:21:99:372,0,309
chrII	91793	.	C	T	523.77	PASS	AC=1;AF=0.5;AN=2;BaseQRankSum=0.021;DP=30;Dels=0.0;FS=0.0;HaplotypeScore=0.0;MLEAC=1;MLEAF=0.5;MQ=42.0;MQ0=0;MQRankSum=0.318;QD=17.46;ReadPosRankSum=-0.148	GT:AD:DP:GQ:PL	0/1:12,18:30:99:552,0,371
chrII	100430	.	G	A	519.77	PASS	AC=1;AF=0.5;AN=2;BaseQRankSum=-1.711;DP=33;Dels=0.0;FS=1.5;HaplotypeScore=0.0;MLEAC=1;MLEAF=0.5;MQ=42.0;MQ0=0;MQRankSum=0.018;QD=15.75;ReadPosRankSum=-1.531	GT:AD:DP:GQ:PL	0/1:16,17:33:99:548,0,510
chrII	102379	.	C	T	504.77	PASS	AC=1;AF=0.5;AN=2;BaseQRankSum=0.982;DP=32;Dels=0.0;FS=1.34;HaplotypeScore=0.0;MLEAC=1;MLEAF=0.5;MQ=41.88;MQ0=0;MQRankSum=-0.717;QD=15.77;ReadPosRankSum=-0.264	GT:AD:DP:GQ:PL	0/1:15,17:32:99:533,0,518
chrII	103583	.	C	T	569.77	PASS	AC=1;AF=0.5;AN=2;BaseQRankSum=-0.793;DP=32;Dels=0.0;FS=2.991;HaplotypeScore=0.0;MLEAC=1;MLEAF=0.5;MQ=42.0;MQ0=0;MQRankSum=-0.566;QD=17.81;ReadPosRankSum=1.473	GT:AD:DP:GQ:PL	0/1:15,17:32:99:598,0,516
chrII	103807	.	A	G	323.77	PASS	AC=1;AF=0.5;AN=2;BaseQRankSum=0.612;DP=19;Dels=0.0;FS=1.829;HaplotypeScore=0.0;MLEAC=1;MLEAF=0.5;MQ=42.0;MQ0=0;MQRankSum=-0.041;QD=17.04;ReadPosRankSum=0.367	GT:AD:DP:GQ:PL	0/1:9,10:19:99:352,0,297
chrII	104510	.	C	T	337.77	PASS	AC=1;AF=0.5;AN=2;BaseQRankSum=1.626;DP=14;Dels=0.0;FS=2.363;HaplotypeScore=0.0;MLEAC=1;MLEAF=0.5;MQ=42.0;MQ0=0;MQRankSum=-2.899;QD=24.13;ReadPosRankSum=1.061	GT:AD:DP:GQ:PL	0/1:4,10:14:99:366,0,111
chrII	111879	.	G	A	383.77	PASS	AC=1;AF=0.5;AN=2;BaseQRankSum=-2.893;DP=20;Dels=0.0;FS=1.885;HaplotypeScore=0.0;MLEAC=1;MLEAF=0.5;MQ=42.0;MQ0=0;MQRankSum=-0.039;QD=19.19;ReadPosRankSum=0.81	GT:AD:DP:GQ:PL	0/1:8,12:20:99:412,0,237
chrII	113751	.	G	A	278.77	PASS	AC=1;AF=0.5;AN=2;BaseQRankSum=-0.326;DP=27;Dels=0.0;FS=0.0;HaplotypeScore=0.0;MLEAC=1;MLEAF=0.5;MQ=42.0;MQ0=0;MQRankSum=-0.477;QD=10.32;ReadPosRankSum=0.025	GT:AD:DP:GQ:PL	0/1:17,10:27:99:307,0,562
chrII	124780	.	C	T	809.77	PASS	AC=1;AF=0.5;AN=2;BaseQRankSum=0.748;DP=58;Dels=0.0;FS=0.0;HaplotypeScore=0.0;MLEAC=1;MLEAF=0.5;MQ=42.0;MQ0=0;MQRankSum=-0.405;QD=13.96;ReadPosRankSum=1.465	GT:AD:DP:GQ:PL	0/1:31,27:58:99:838,0,953
chrII	127241	.	G	A	618.77	PASS	AC=1;AF=0.5;AN=2;BaseQRankSum=-0.78;DP=36;Dels=0.0;FS=2.88;HaplotypeScore=0.0;MLEAC=1;MLEAF=0.5;MQ=42.0;MQ0=0;MQRankSum=1.003;QD=17.19;ReadPosRankSum=-0.207	GT:AD:DP:GQ:PL	0/1:16,20:36:99:647,0,490
chrII	127542	.	C	T	374.77	PASS	AC=1;AF=0.5;AN=2;BaseQRankSum=-2.086;DP=24;Dels=0.0;FS=10.837;HaplotypeScore=0.0;MLEAC=1;MLEAF=0.5;MQ=42.0;MQ0=0;MQRankSum=-1.043;QD=15.62;ReadPosRankSum=1.159	GT:AD:DP:GQ:PL	0/1:11,13:24:99:403,0,346
chrII	127630	.	C	T	162.77	PASS	AC=1;AF=0.5;AN=2;BaseQRankSum=-2.882;DP=31;Dels=0.0;FS=48.453;HaplotypeScore=9.5761;MLEAC=1;MLEAF=0.5;MQ=42.0;MQ0=0;MQRankSum=-0.374;QD=5.25;ReadPosRankSum=-3.542	GT:AD:DP:GQ:PL	0/1:21,10:31:99:191,0,576
chrII	127742	.	G	A	251.77	PASS	AC=1;AF=0.5;AN=2;BaseQRankSum=0.529;DP=18;Dels=0.0;FS=1.957;HaplotypeScore=0.0;MLEAC=1;MLEAF=0.5;MQ=40.82;MQ0=1;MQRankSum=1.107;QD=13.99;ReadPosRankSum=-0.433	GT:AD:DP:GQ:PL	0/1:9,9:18:99:280,0,282
chrII	128442	.	A	G	479.77	PASS	AC=1;AF=0.5;AN=2;BaseQRankSum=0.361;DP=25;Dels=0.0;FS=1.603;HaplotypeScore=0.0;MLEAC=1;MLEAF=0.5;MQ=42.0;MQ0=0;MQRankSum=-0.971;QD=19.19;ReadPosRankSum=1.304	GT:AD:DP:GQ:PL	0/1:10,15:25:99:508,0,333
chrII	128884	.	G	A	626.77	PASS	AC=1;AF=0.5;AN=2;BaseQRankSum=0.376;DP=44;Dels=0.0;FS=1.238;HaplotypeScore=0.0;MLEAC=1;MLEAF=0.5;MQ=42.0;MQ0=0;MQRankSum=-0.611;QD=14.24;ReadPosRankSum=-0.399	GT:AD:DP:GQ:PL	0/1:23,21:44:99:655,0,708
chrII	131731	.	G	A	697.77	PASS	AC=1;AF=0.5;AN=2;BaseQRankSum=0.532;DP=34;Dels=0.0;FS=3.176;HaplotypeScore=0.0;MLEAC=1;MLEAF=0.5;MQ=41.07;MQ0=0;MQRankSum=0.532;QD=20.52;ReadPosRankSum=0.921	GT:AD:DP:GQ:PL	0/1:13,21:34:99:726,0,391
chrII	132347	.	A	G	377.77	PASS	AC=1;AF=0.5;AN=2;BaseQRankSum=0.996;DP=29;Dels=0.0;FS=1.485;HaplotypeScore=0.0;MLEAC=1;MLEAF=0.5;MQ=42.0;MQ0=0;MQRankSum=0.244;QD=13.03;ReadPosRankSum=1.838	GT:AD:DP:GQ:PL	0/1:17,12:29:99:406,0,488
chrII	133227	.	C	T	280.77	PASS	AC=1;AF=0.5;AN=2;BaseQRankSum=-0.608;DP=35;Dels=0.0;FS=30.246;HaplotypeScore=0.9999;MLEAC=1;MLEAF=0.5;MQ=41.13;MQ0=0;MQRankSum=0.886;QD=8.02;ReadPosRankSum=1.651	GT:AD:DP:GQ:PL	0/1:23,12:35:99:309,0,671
chrII	133228	.	A	G	284.77	PASS	AC=1;AF=0.5;AN=2;BaseQRankSum=-1.095;DP=35;Dels=0.0;FS=30.246;HaplotypeScore=0.9999;MLEAC=1;MLEAF=0.5;MQ=41.13;MQ0=0;MQRankSum=-0.156;QD=8.14;ReadPosRankSum=1.338	GT:AD:DP:GQ:PL	0/1:23,12:35:99:313,0,647
chrII	134339	.	A	G	408.77	PASS	AC=1;AF=0.5;AN=2;BaseQRankSum=-0.17;DP=27;Dels=0.0;FS=1.527;HaplotypeScore=0.734;MLEAC=1;MLEAF=0.5;MQ=42.0;MQ0=0;MQRankSum=-1.14;QD=15.14;ReadPosRankSum=0.121	GT:AD:DP:GQ:PL	0/1:13,14:27:99:437,0,437
chrII	134569	.	C	T	662.77	PASS	AC=1;AF=0.5;AN=2;BaseQRankSum=1.347;DP=34;Dels=0.0;FS=3.396;HaplotypeScore=0.0;MLEAC=1;MLEAF=0.5;MQ=42.0;MQ0=0;MQRankSum=-2.467;QD=19.49;ReadPosRankSum=0.542	GT:AD:DP:GQ:PL	0/1:14,20:34:99:691,0,434
chrII	141551	.	C	T	420.77	PASS	AC=1;AF=0.5;AN=2;BaseQRankSum=1.25;DP=29;Dels=0.0;FS=1.462;HaplotypeScore=0.0;MLEAC=1;MLEAF=0.5;MQ=42.0;MQ0=0;MQRankSum=0.592;QD=14.51;ReadPosRankSum=-0.899	GT:AD:DP:GQ:PL	0/1:16,13:29:99:449,0,529
chrII	143377	.	A	G	622.77	PASS	AC=1;AF=0.5;AN=2;BaseQRankSum=-0.614;DP=32;Dels=0.0;FS=0.0;HaplotypeScore=0.0;MLEAC=1;MLEAF=0.5;MQ=42.0;MQ0=0;MQRankSum=0.269;QD=19.46;ReadPosRankSum=0.652	GT:AD:DP:GQ:PL	0/1:13,19:32:99:651,0,423
chrII	147726	.	G	A	669.77	PASS	AC=1;AF=0.5;AN=2;BaseQRankSum=1.021;DP=37;Dels=0.0;FS=5.225;HaplotypeScore=0.0;MLEAC=1;MLEAF=0.5;MQ=42.0;MQ0=0;MQRankSum=1.234;QD=18.1;ReadPosRankSum=0.686	GT:AD:DP:GQ:PL	0/1:17,20:37:99:698,0,567
chrII	147946	.	C	T	1178.77	PASS	AC=1;AF=0.5;AN=2;BaseQRankSum=0.544;DP=64;Dels=0.0;FS=0.96;HaplotypeScore=0.0;MLEAC=1;MLEAF=0.5;MQ=42.0;MQ0=0;MQRankSum=-1.55;QD=18.42;ReadPosRankSum=0.476	GT:AD:DP:GQ:PL	0/1:27,37:64:99:1207,0,812
chrII	148156	.	A	C	428.77	PASS	AC=1;AF=0.5;AN=2;BaseQRankSum=-3.628;DP=50;Dels=0.0;FS=50.47;HaplotypeScore=0.9916;MLEAC=1;MLEAF=0.5;MQ=42.0;MQ0=0;MQRankSum=0.536;QD=8.58;ReadPosRankSum=1.0	GT:AD:DP:GQ:PL	0/1:32,18:50:99:457,0,1007
chrII	149129	.	C	T	575.77	PASS	AC=1;AF=0.5;AN=2;BaseQRankSum=0.298;DP=31;Dels=0.0;FS=0.0;HaplotypeScore=0.0;MLEAC=1;MLEAF=0.5;MQ=41.94;MQ0=0;MQRankSum=0.099;QD=18.57;ReadPosRankSum=0.337	GT:AD:DP:GQ:PL	0/1:14,17:31:99:604,0,396
chrII	150053	.	G	A	991.77	PASS	AC=1;AF=0.5;AN=2;BaseQRankSum=-0.11;DP=55;Dels=0.0;FS=8.187;HaplotypeScore=0.0;MLEAC=1;MLEAF=0.5;MQ=41.74;MQ0=0;MQRankSum=0.008;QD=18.03;ReadPosRankSum=-0.161	GT:AD:DP:GQ:PL	0/1:24,31:55:99:1020,0,735
chrII	150429	.	C	T	594.77	PASS	AC=1;AF=0.5;AN=2;BaseQRankSum=1.122;DP=48;Dels=0.0;FS=4.172;HaplotypeScore=0.0;MLEAC=1;MLEAF=0.5;MQ=41.7;MQ0=0;MQRankSum=-1.87;QD=12.39;ReadPosRankSum=1.06	GT:AD:DP:GQ:PL	0/1:27,21:48:99:623,0,930
chrII	150898	.	G	A	423.77	PASS	AC=1;AF=0.5;AN=2;BaseQRankSum=0.788;DP=30;Dels=0.0;FS=6.107;HaplotypeScore=0.7887;MLEAC=1;MLEAF=0.5;MQ=42.0;MQ0=0;MQRankSum=1.369;QD=14.13;ReadPosRankSum=0.954	GT:AD:DP:GQ:PL	0/1:15,15:30:99:452,0,443
chrII	151747	.	G	A	1363.77	PASS	AC=1;AF=0.5;AN=2;BaseQRankSum=0.752;DP=75;Dels=0.0;FS=7.844;HaplotypeScore=0.0;MLEAC=1;MLEAF=0.5;MQ=42.0;MQ0=0;MQRankSum=-0.827;QD=18.18;ReadPosRankSum=0.443	GT:AD:DP:GQ:PL	0/1:33,42:75:99:1392,0,1014
chrII	154535	.	A	G	1224.77	PASS	AC=1;AF=0.5;AN=2;BaseQRankSum=0.051;DP=56;Dels=0.0;FS=2.391;HaplotypeScore=0.0;MLEAC=1;MLEAF=0.5;MQ=42.0;MQ0=0;MQRankSum=0.389;QD=21.87;ReadPosRankSum=-1.303	GT:AD:DP:GQ:PL	0/1:21,35:56:99:1253,0,612
chrII	155837	.	A	G	1373.77	PASS	AC=1;AF=0.5;AN=2;BaseQRankSum=0.692;DP=79;Dels=0.0;FS=0.854;HaplotypeScore=0.0;MLEAC=1;MLEAF=0.5;MQ=41.95;MQ0=0;MQRankSum=-0.044;QD=17.39;ReadPosRankSum=0.015	GT:AD:DP:GQ:PL	0/1:38,41:79:99:1402,0,1297
chrII	158451	.	A	G	1594.77	PASS	AC=1;AF=0.5;AN=2;BaseQRankSum=2.075;DP=99;Dels=0.0;FS=5.072;HaplotypeScore=0.0;MLEAC=1;MLEAF=0.5;MQ=42.0;MQ0=0;MQRankSum=-1.354;QD=16.11;ReadPosRankSum=1.578	GT:AD:DP:GQ:PL	0/1:50,49:99:99:1623,0,1601
chrII	161223	.	C	T	1893.77	PASS	AC=1;AF=0.5;AN=2;BaseQRankSum=-1.875;DP=123;Dels=0.0;FS=5.236;HaplotypeScore=0.0;MLEAC=1;MLEAF=0.5;MQ=42.0;MQ0=0;MQRankSum=-1.571;QD=15.4;ReadPosRankSum=-1.04	GT:AD:DP:GQ:PL	0/1:60,63:123:99:1922,0,1882
chrII	164933	.	G	A	1508.77	PASS	AC=1;AF=0.5;AN=2;BaseQRankSum=-3.315;DP=92;Dels=0.0;FS=2.755;HaplotypeScore=0.9996;MLEAC=1;MLEAF=0.5;MQ=41.98;MQ0=0;MQRankSum=1.183;QD=16.4;ReadPosRankSum=1.042	GT:AD:DP:GQ:PL	0/1:46,46:92:99:1537,0,1473
chrII	170611	.	G	A	1309.77	PASS	AC=1;AF=0.5;AN=2;BaseQRankSum=0.877;DP=82;Dels=0.0;FS=1.921;HaplotypeScore=0.0;MLEAC=1;MLEAF=0.5;MQ=41.98;MQ0=0;MQRankSum=-0.691;QD=15.97;ReadPosRankSum=0.7	GT:AD:DP:GQ:PL	0/1:40,42:82:99:1338,0,1300
chrII	172605	.	A	G	958.77	PASS	AC=1;AF=0.5;AN=2;BaseQRankSum=-1.1;DP=62;Dels=0.0;FS=3.596;HaplotypeScore=0.0;MLEAC=1;MLEAF=0.5;MQ=42.0;MQ0=0;MQRankSum=0.564;QD=15.46;ReadPosRankSum=-0.55	GT:AD:DP:GQ:PL	0/1:29,33:62:99:987,0,891
chrII	174152	.	C	T	755.77	PASS	AC=1;AF=0.5;AN=2;BaseQRankSum=0.811;DP=49;Dels=0.0;FS=10.964;HaplotypeScore=0.0;MLEAC=1;MLEAF=0.5;MQ=41.96;MQ0=0;MQRankSum=-0.19;QD=15.42;ReadPosRankSum=0.03	GT:AD:DP:GQ:PL	0/1:26,23:49:99:784,0,826
chrII	176839	.	C	T	655.77	PASS	AC=1;AF=0.5;AN=2;BaseQRankSum=0.717;DP=49;Dels=0.0;FS=1.101;HaplotypeScore=0.0;MLEAC=1;MLEAF=0.5;MQ=42.0;MQ0=0;MQRankSum=0.838;QD=13.38;ReadPosRankSum=1.222	GT:AD:DP:GQ:PL	0/1:28,21:49:99:684,0,915
chrII	180757	.	G	A	512.77	PASS	AC=1;AF=0.5;AN=2;BaseQRankSum=0.348;DP=35;Dels=0.0;FS=10.477;HaplotypeScore=0.0;MLEAC=1;MLEAF=0.5;MQ=42.0;MQ0=0;MQRankSum=0.811;QD=14.65;ReadPosRankSum=1.407	GT:AD:DP:GQ:PL	0/1:19,16:35:99:541,0,660
chrII	181239	.	C	T	689.77	PASS	AC=1;AF=0.5;AN=2;BaseQRankSum=0.694;DP=45;Dels=0.0;FS=3.539;HaplotypeScore=0.0;MLEAC=1;MLEAF=0.5;MQ=41.68;MQ0=0;MQRankSum=1.149;QD=15.33;ReadPosRankSum=1.285	GT:AD:DP:GQ:PL	0/1:24,21:45:99:718,0,780
chrII	185325	.	A	G	1230.77	PASS	AC=1;AF=0.5;AN=2;BaseQRankSum=1.3;DP=71;Dels=0.0;FS=8.131;HaplotypeScore=0.0;MLEAC=1;MLEAF=0.5;MQ=42.0;MQ0=0;MQRankSum=0.907;QD=17.33;ReadPosRankSum=1.728	GT:AD:DP:GQ:PL	0/1:32,39:71:99:1259,0,985
chrII	186861	.	C	T	1635.77	PASS	AC=1;AF=0.5;AN=2;BaseQRankSum=1.617;DP=108;Dels=0.0;FS=4.889;HaplotypeScore=0.0;MLEAC=1;MLEAF=0.5;MQ=41.81;MQ0=1;MQRankSum=-1.474;QD=15.15;ReadPosRankSum=0.034	GT:AD:DP:GQ:PL	0/1:55,53:108:99:1664,0,1689
chrII	193461	.	C	T	2307.77	PASS	AC=1;AF=0.5;AN=2;BaseQRankSum=1.198;DP=142;Dels=0.0;FS=2.681;HaplotypeScore=0.0;MLEAC=1;MLEAF=0.5;MQ=41.99;MQ0=0;MQRankSum=-2.181;QD=16.25;ReadPosRankSum=0.226	GT:AD:DP:GQ:PL	0/1:70,72:142:99:2336,0,2184
chrII	208518	.	C	T	321.77	PASS	AC=1;AF=0.5;AN=2;BaseQRankSum=0.543;DP=33;Dels=0.0;FS=1.453;HaplotypeScore=0.0;MLEAC=1;MLEAF=0.5;MQ=41.49;MQ0=0;MQRankSum=-1.141;QD=9.75;ReadPosRankSum=-1.216	GT:AD:DP:GQ:PL	0/1:21,12:33:99:350,0,709
chrII	217139	.	C	T	549.77	PASS	AC=1;AF=0.5;AN=2;BaseQRankSum=-0.248;DP=38;Dels=0.0;FS=6.644;HaplotypeScore=0.0;MLEAC=1;MLEAF=0.5;MQ=40.45;MQ0=0;MQRankSum=-0.599;QD=14.47;ReadPosRankSum=-0.745	GT:AD:DP:GQ:PL	0/1:18,20:38:99:578,0,606
chrII	245359	.	G	A	127.77	PASS	AC=1;AF=0.5;AN=2;BaseQRankSum=-0.231;DP=19;Dels=0.0;FS=4.713;HaplotypeScore=0.0;MLEAC=1;MLEAF=0.5;MQ=42.0;MQ0=0;MQRankSum=0.046;QD=6.72;ReadPosRankSum=-0.417	GT:AD:DP:GQ:PL	0/1:14,5:19:99:156,0,472
chrII	251612	.	C	T	150.77	PASS	AC=1;AF=0.5;AN=2;BaseQRankSum=-3.135;DP=30;Dels=0.03;FS=56.709;HaplotypeScore=5.9068;MLEAC=1;MLEAF=0.5;MQ=42.0;MQ0=0;MQRankSum=0.165;QD=5.03;ReadPosRankSum=0.354	GT:AD:DP:GQ:PL	0/1:20,9:29:99:179,0,631
chrII	276078	.	G	A	612.77	PASS	AC=1;AF=0.5;AN=2;BaseQRankSum=-0.076;DP=37;Dels=0.0;FS=7.125;HaplotypeScore=0.0;MLEAC=1;MLEAF=0.5;MQ=42.0;MQ0=0;MQRankSum=0.319;QD=16.56;ReadPosRankSum=-0.775	GT:AD:DP:GQ:PL	0/1:19,18:37:99:641,0,602
chrII	278709	.	C	T	269.77	PASS	AC=1;AF=0.5;AN=2;BaseQRankSum=1.193;DP=24;Dels=0.0;FS=0.0;HaplotypeScore=0.0;MLEAC=1;MLEAF=0.5;MQ=42.0;MQ0=0;MQRankSum=-0.417;QD=11.24;ReadPosRankSum=-1.133	GT:AD:DP:GQ:PL	0/1:15,9:24:99:298,0,462
chrII	279927	.	G	A	724.77	PASS	AC=1;AF=0.5;AN=2;BaseQRankSum=0.706;DP=36;Dels=0.0;FS=3.329;HaplotypeScore=0.0;MLEAC=1;MLEAF=0.5;MQ=42.0;MQ0=0;MQRankSum=1.572;QD=20.13;ReadPosRankSum=0.674	GT:AD:DP:GQ:PL	0/1:15,21:36:99:753,0,505
chrII	287030	.	G	A	391.77	PASS	AC=1;AF=0.5;AN=2;BaseQRankSum=0.963;DP=30;Dels=0.0;FS=3.372;HaplotypeScore=0.0;MLEAC=1;MLEAF=0.5;MQ=42.0;MQ0=0;MQRankSum=-0.711;QD=13.06;ReadPosRankSum=-1.13	GT:AD:DP:GQ:PL	0/1:17,13:30:99:420,0,534
chrII	288347	.	A	G	570.77	PASS	AC=1;AF=0.5;AN=2;BaseQRankSum=-0.697;DP=29;Dels=0.0;FS=3.581;HaplotypeScore=0.0;MLEAC=1;MLEAF=0.5;MQ=42.0;MQ0=0;MQRankSum=0.607;QD=19.68;ReadPosRankSum=-1.326	GT:AD:DP:GQ:PL	0/1:11,18:29:99:599,0,324
chrII	289442	.	G	A	836.77	PASS	AC=1;AF=0.5;AN=2;BaseQRankSum=0.569;DP=44;Dels=0.0;FS=11.196;HaplotypeScore=0.0;MLEAC=1;MLEAF=0.5;MQ=42.0;MQ0=0;MQRankSum=-1.137;QD=19.02;ReadPosRankSum=-1.019	GT:AD:DP:GQ:PL	0/1:19,25:44:99:865,0,593
chrII	289544	.	G	A	667.77	PASS	AC=1;AF=0.5;AN=2;BaseQRankSum=-0.012;DP=43;Dels=0.0;FS=1.223;HaplotypeScore=0.0;MLEAC=1;MLEAF=0.5;MQ=42.0;MQ0=0;MQRankSum=-0.158;QD=15.53;ReadPosRankSum=-0.255	GT:AD:DP:GQ:PL	0/1:21,22:43:99:696,0,694
chrII	289950	.	G	A	572.77	PASS	AC=1;AF=0.5;AN=2;BaseQRankSum=-0.817;DP=32;Dels=0.0;FS=3.102;HaplotypeScore=0.0;MLEAC=1;MLEAF=0.5;MQ=42.0;MQ0=0;MQRankSum=1.045;QD=17.9;ReadPosRankSum=0.361	GT:AD:DP:GQ:PL	0/1:14,18:32:99:601,0,483
chrII	296972	.	C	T	570.77	PASS	AC=1;AF=0.5;AN=2;BaseQRankSum=-0.743;DP=41;Dels=0.0;FS=0.0;HaplotypeScore=0.0;MLEAC=1;MLEAF=0.5;MQ=42.0;MQ0=0;MQRankSum=-1.421;QD=13.92;ReadPosRankSum=2.256	GT:AD:DP:GQ:PL	0/1:21,20:41:99:599,0,683
chrII	297067	.	A	G	401.77	PASS	AC=1;AF=0.5;AN=2;BaseQRankSum=-0.231;DP=22;Dels=0.0;FS=0.0;HaplotypeScore=0.0;MLEAC=1;MLEAF=0.5;MQ=42.0;MQ0=0;MQRankSum=-1.154;QD=18.26;ReadPosRankSum=0.956	GT:AD:DP:GQ:PL	0/1:10,12:22:99:430,0,308
chrII	312750	.	C	T	538.77	PASS	AC=1;AF=0.5;AN=2;BaseQRankSum=-0.407;DP=41;Dels=0.0;FS=0.0;HaplotypeScore=0.0;MLEAC=1;MLEAF=0.5;MQ=42.0;MQ0=0;MQRankSum=1.248;QD=13.14;ReadPosRankSum=-0.88	GT:AD:DP:GQ:PL	0/1:23,18:41:99:567,0,747
chrII	321000	.	C	T	397.77	PASS	AC=1;AF=0.5;AN=2;BaseQRankSum=-0.29;DP=24;Dels=0.0;FS=1.66;HaplotypeScore=0.0;MLEAC=1;MLEAF=0.5;MQ=41.41;MQ0=0;MQRankSum=0.348;QD=16.57;ReadPosRankSum=-0.058	GT:AD:DP:GQ:PL	0/1:11,13:24:99:426,0,367
chrII	321030	.	C	T	248.77	PASS	AC=1;AF=0.5;AN=2;BaseQRankSum=-0.177;DP=15;Dels=0.0;FS=0.0;HaplotypeScore=0.0;MLEAC=1;MLEAF=0.5;MQ=41.05;MQ0=0;MQRankSum=0.177;QD=16.58;ReadPosRankSum=-0.059	GT:AD:DP:GQ:PL	0/1:6,9:15:99:277,0,182
chrII	354170	.	T	C	486.77	PASS	AC=1;AF=0.5;AN=2;BaseQRankSum=0.738;DP=33;Dels=0.0;FS=7.791;HaplotypeScore=0.0;MLEAC=1;MLEAF=0.5;MQ=41.94;MQ0=0;MQRankSum=1.459;QD=14.75;ReadPosRankSum=-0.991	GT:AD:DP:GQ:PL	0/1:16,17:33:99:515,0,517
chrII	355206	.	G	A	415.77	PASS	AC=1;AF=0.5;AN=2;BaseQRankSum=0.628;DP=30;Dels=0.0;FS=5.486;HaplotypeScore=0.0;MLEAC=1;MLEAF=0.5;MQ=42.0;MQ0=0;MQRankSum=-0.46;QD=13.86;ReadPosRankSum=0.753	GT:AD:DP:GQ:PL	0/1:17,13:30:99:444,0,546
chrII	355515	.	T	C	191.77	PASS	AC=1;AF=0.5;AN=2;BaseQRankSum=-1.059;DP=16;Dels=0.0;FS=0.0;HaplotypeScore=0.734;MLEAC=1;MLEAF=0.5;MQ=41.88;MQ0=0;MQRankSum=-2.011;QD=11.99;ReadPosRankSum=0.529	GT:AD:DP:GQ:PL	0/1:9,7:16:99:220,0,284
chrII	357925	.	G	A	393.77	PASS	AC=1;AF=0.5;AN=2;BaseQRankSum=-0.178;DP=21;Dels=0.0;FS=1.719;HaplotypeScore=0.0;MLEAC=1;MLEAF=0.5;MQ=42.0;MQ0=0;MQRankSum=-0.746;QD=18.75;ReadPosRankSum=0.959	GT:AD:DP:GQ:PL	0/1:9,12:21:99:422,0,289
chrII	359781	.	T	C	446.77	PASS	AC=1;AF=0.5;AN=2;BaseQRankSum=0.437;DP=28;Dels=0.0;FS=0.0;HaplotypeScore=0.0;MLEAC=1;MLEAF=0.5;MQ=42.0;MQ0=0;MQRankSum=-0.758;QD=15.96;ReadPosRankSum=1.034	GT:AD:DP:GQ:PL	0/1:14,14:28:99:475,0,470
chrII	364523	.	C	T	114.77	PASS	AC=1;AF=0.5;AN=2;BaseQRankSum=0.509;DP=19;Dels=0.0;FS=0.0;HaplotypeScore=0.0;MLEAC=1;MLEAF=0.5;MQ=42.0;MQ0=0;MQRankSum=-0.324;QD=6.04;ReadPosRankSum=1.528	GT:AD:DP:GQ:PL	0/1:14,5:19:99:143,0,429
chrII	367876	.	A	G	161.77	PASS	AC=1;AF=0.5;AN=2;BaseQRankSum=0.662;DP=21;Dels=0.0;FS=0.0;HaplotypeScore=0.0;MLEAC=1;MLEAF=0.5;MQ=42.0;MQ0=0;MQRankSum=0.428;QD=7.7;ReadPosRankSum=1.285	GT:AD:DP:GQ:PL	0/1:15,6:21:99:190,0,479
chrII	368261	.	C	T	226.77	PASS	AC=1;AF=0.5;AN=2;BaseQRankSum=1.461;DP=12;Dels=0.0;FS=0.0;HaplotypeScore=0.0;MLEAC=1;MLEAF=0.5;MQ=42.0;MQ0=0;MQRankSum=1.309;QD=18.9;ReadPosRankSum=1.309	GT:AD:DP:GQ:PL	0/1:5,7:12:99:255,0,160
chrII	380153	.	G	A	392.77	PASS	AC=1;AF=0.5;AN=2;BaseQRankSum=-1.347;DP=34;Dels=0.0;FS=1.377;HaplotypeScore=0.0;MLEAC=1;MLEAF=0.5;MQ=42.0;MQ0=0;MQRankSum=0.425;QD=11.55;ReadPosRankSum=0.0	GT:AD:DP:GQ:PL	0/1:21,13:34:99:421,0,659
chrII	381364	.	C	T	511.77	PASS	AC=1;AF=0.5;AN=2;BaseQRankSum=-0.318;DP=24;Dels=0.0;FS=1.748;HaplotypeScore=0.0;MLEAC=1;MLEAF=0.5;MQ=42.0;MQ0=0;MQRankSum=0.127;QD=21.32;ReadPosRankSum=0.064	GT:AD:DP:GQ:PL	0/1:7,17:24:99:540,0,213
chrII	382005	.	G	A	626.77	PASS	AC=1;AF=0.5;AN=2;BaseQRankSum=-0.015;DP=37;Dels=0.0;FS=0.0;HaplotypeScore=0.0;MLEAC=1;MLEAF=0.5;MQ=42.0;MQ0=0;MQRankSum=-0.899;QD=16.94;ReadPosRankSum=0.99	GT:AD:DP:GQ:PL	0/1:17,20:37:99:655,0,567
chrII	382396	.	A	G	484.77	PASS	AC=1;AF=0.5;AN=2;BaseQRankSum=-0.454;DP=20;Dels=0.0;FS=1.922;HaplotypeScore=0.0;MLEAC=1;MLEAF=0.5;MQ=42.0;MQ0=0;MQRankSum=0.701;QD=24.24;ReadPosRankSum=-0.041	GT:AD:DP:GQ:PL	0/1:6,14:20:99:513,0,152
chrII	382633	.	T	C	765.77	PASS	AC=1;AF=0.5;AN=2;BaseQRankSum=1.331;DP=37;Dels=0.0;FS=5.136;HaplotypeScore=0.0;MLEAC=1;MLEAF=0.5;MQ=42.0;MQ0=0;MQRankSum=-0.642;QD=20.7;ReadPosRankSum=1.707	GT:AD:DP:GQ:PL	0/1:14,23:37:99:794,0,389
chrII	382830	.	C	T	333.77	PASS	AC=1;AF=0.5;AN=2;BaseQRankSum=1.177;DP=18;Dels=0.0;FS=2.251;HaplotypeScore=0.0;MLEAC=1;MLEAF=0.5;MQ=42.0;MQ0=0;MQRankSum=-0.815;QD=18.54;ReadPosRankSum=-0.453	GT:AD:DP:GQ:PL	0/1:7,11:18:99:362,0,228
chrII	388100	.	G	A	930.77	PASS	AC=1;AF=0.5;AN=2;BaseQRankSum=-1.18;DP=37;Dels=0.0;FS=6.505;HaplotypeScore=0.0;MLEAC=1;MLEAF=0.5;MQ=42.0;MQ0=0;MQRankSum=0.316;QD=25.16;ReadPosRankSum=-0.15	GT:AD:DP:GQ:PL	0/1:11,26:37:99:959,0,346
chrII	397511	.	C	T	570.77	PASS	AC=1;AF=0.5;AN=2;BaseQRankSum=-0.513;DP=32;Dels=0.0;FS=0.0;HaplotypeScore=0.0;MLEAC=1;MLEAF=0.5;MQ=42.0;MQ0=0;MQRankSum=1.007;QD=17.84;ReadPosRankSum=-0.931	GT:AD:DP:GQ:PL	0/1:14,18:32:99:599,0,471
chrII	404386	.	C	T	208.77	PASS	AC=1;AF=0.5;AN=2;BaseQRankSum=0.091;DP=18;Dels=0.0;FS=0.0;HaplotypeScore=0.0;MLEAC=1;MLEAF=0.5;MQ=42.0;MQ0=0;MQRankSum=-0.091;QD=11.6;ReadPosRankSum=0.091	GT:AD:DP:GQ:PL	0/1:11,7:18:99:237,0,402
chrII	424429	.	G	A	282.77	PASS	AC=1;AF=0.5;AN=2;BaseQRankSum=-1.61;DP=17;Dels=0.0;FS=4.56;HaplotypeScore=0.0;MLEAC=1;MLEAF=0.5;MQ=41.13;MQ0=0;MQRankSum=-1.708;QD=16.63;ReadPosRankSum=-1.805	GT:AD:DP:GQ:PL	0/1:7,10:17:99:311,0,247
chrII	432126	.	T	C	353.77	PASS	AC=1;AF=0.5;AN=2;BaseQRankSum=0.684;DP=25;Dels=0.0;FS=1.799;HaplotypeScore=0.0;MLEAC=1;MLEAF=0.5;MQ=42.0;MQ0=0;MQRankSum=0.301;QD=14.15;ReadPosRankSum=-1.889	GT:AD:DP:GQ:PL	0/1:14,11:25:99:382,0,461
chrII	432871	.	G	A	313.77	PASS	AC=1;AF=0.5;AN=2;BaseQRankSum=-1.47;DP=25;Dels=0.0;FS=9.558;HaplotypeScore=0.0;MLEAC=1;MLEAF=0.5;MQ=42.0;MQ0=0;MQRankSum=0.471;QD=12.55;ReadPosRankSum=1.193	GT:AD:DP:GQ:PL	0/1:15,10:25:99:342,0,441
chrII	441883	.	G	A	220.77	PASS	AC=1;AF=0.5;AN=2;BaseQRankSum=1.144;DP=28;Dels=0.0;FS=1.69;HaplotypeScore=0.0;MLEAC=1;MLEAF=0.5;MQ=42.0;MQ0=0;MQRankSum=1.449;QD=7.88;ReadPosRankSum=0.025	GT:AD:DP:GQ:PL	0/1:20,8:28:99:249,0,655
chrII	445357	.	A	G	388.77	PASS	AC=1;AF=0.5;AN=2;BaseQRankSum=-1.085;DP=23;Dels=0.0;FS=7.06;HaplotypeScore=0.0;MLEAC=1;MLEAF=0.5;MQ=41.92;MQ0=0;MQRankSum=-0.031;QD=16.9;ReadPosRankSum=-0.403	GT:AD:DP:GQ:PL	0/1:10,13:23:99:417,0,343
chrII	452018	.	G	A	446.77	PASS	AC=1;AF=0.5;AN=2;BaseQRankSum=0.893;DP=32;Dels=0.0;FS=0.0;HaplotypeScore=0.0;MLEAC=1;MLEAF=0.5;MQ=42.0;MQ0=0;MQRankSum=-0.893;QD=13.96;ReadPosRankSum=-0.285	GT:AD:DP:GQ:PL	0/1:18,14:32:99:475,0,557
chrII	454734	.	T	C	479.77	PASS	AC=1;AF=0.5;AN=2;BaseQRankSum=0.366;DP=27;Dels=0.0;FS=0.0;HaplotypeScore=1.9997;MLEAC=1;MLEAF=0.5;MQ=41.93;MQ0=0;MQRankSum=-1.244;QD=17.77;ReadPosRankSum=-0.512	GT:AD:DP:GQ:PL	0/1:12,15:27:99:508,0,413
chrII	455433	.	C	T	627.77	PASS	AC=1;AF=0.5;AN=2;BaseQRankSum=0.164;DP=33;Dels=0.0;FS=0.0;HaplotypeScore=0.0;MLEAC=1;MLEAF=0.5;MQ=42.0;MQ0=0;MQRankSum=-0.018;QD=19.02;ReadPosRankSum=-0.346	GT:AD:DP:GQ:PL	0/1:14,19:33:99:656,0,415
chrII	456354	.	T	C	817.77	PASS	AC=1;AF=0.5;AN=2;BaseQRankSum=-0.341;DP=46;Dels=0.0;FS=1.145;HaplotypeScore=0.0;MLEAC=1;MLEAF=0.5;MQ=41.96;MQ0=0;MQRankSum=-0.957;QD=17.78;ReadPosRankSum=-0.099	GT:AD:DP:GQ:PL	0/1:22,24:46:99:846,0,736
chrII	456378	.	A	G	726.77	PASS	AC=1;AF=0.5;AN=2;BaseQRankSum=0.17;DP=45;Dels=0.0;FS=2.597;HaplotypeScore=0.0;MLEAC=1;MLEAF=0.5;MQ=41.96;MQ0=0;MQRankSum=-0.829;QD=16.15;ReadPosRankSum=-0.761	GT:AD:DP:GQ:PL	0/1:22,23:45:99:755,0,714
chrII	457714	.	A	G	604.77	PASS	AC=1;AF=0.5;AN=2;BaseQRankSum=-0.641;DP=49;Dels=0.0;FS=0.0;HaplotypeScore=0.0;MLEAC=1;MLEAF=0.5;MQ=41.7;MQ0=0;MQRankSum=0.051;QD=12.34;ReadPosRankSum=2.309	GT:AD:DP:GQ:PL	0/1:29,20:49:99:633,0,990
chrII	458828	.	A	G	834.77	PASS	AC=1;AF=0.5;AN=2;BaseQRankSum=0.117;DP=50;Dels=0.0;FS=2.441;HaplotypeScore=0.0;MLEAC=1;MLEAF=0.5;MQ=42.0;MQ0=0;MQRankSum=-0.526;QD=16.7;ReadPosRankSum=0.078	GT:AD:DP:GQ:PL	0/1:23,27:50:99:863,0,753
chrII	463395	.	C	T	1269.77	PASS	AC=1;AF=0.5;AN=2;BaseQRankSum=-1.449;DP=80;Dels=0.0;FS=7.857;HaplotypeScore=0.0;MLEAC=1;MLEAF=0.5;MQ=41.74;MQ0=1;MQRankSum=-0.535;QD=15.87;ReadPosRankSum=-1.479	GT:AD:DP:GQ:PL	0/1:37,43:80:99:1298,0,1247
chrII	466745	.	A	G	2088.77	PASS	AC=1;AF=0.5;AN=2;BaseQRankSum=2.348;DP=125;Dels=0.0;FS=0.0;HaplotypeScore=0.0;MLEAC=1;MLEAF=0.5;MQ=41.89;MQ0=0;MQRankSum=-1.033;QD=16.71;ReadPosRankSum=0.613	GT:AD:DP:GQ:PL	0/1:61,64:125:99:2117,0,1860
chrII	481426	.	C	G	246.77	PASS	AC=1;AF=0.5;AN=2;BaseQRankSum=-0.021;DP=50;Dels=0.0;FS=53.965;HaplotypeScore=1.6918;MLEAC=1;MLEAF=0.5;MQ=42.0;MQ0=0;MQRankSum=0.127;QD=4.94;ReadPosRankSum=1.884	GT:AD:DP:GQ:PL	0/1:35,15:50:99:275,0,1107
chrII	486277	.	A	G	1156.77	PASS	AC=1;AF=0.5;AN=2;BaseQRankSum=-0.074;DP=79;Dels=0.0;FS=0.847;HaplotypeScore=2.98;MLEAC=1;MLEAF=0.5;MQ=41.81;MQ0=0;MQRankSum=1.196;QD=14.64;ReadPosRankSum=0.477	GT:AD:DP:GQ:PL	0/1:43,36:79:99:1185,0,1420
chrII	490679	.	C	T	1070.77	PASS	AC=1;AF=0.5;AN=2;BaseQRankSum=0.016;DP=74;Dels=0.0;FS=0.0;HaplotypeScore=0.0;MLEAC=1;MLEAF=0.5;MQ=41.77;MQ0=0;MQRankSum=0.092;QD=14.47;ReadPosRankSum=-0.222	GT:AD:DP:GQ:PL	0/1:38,36:74:99:1099,0,1127
chrII	491152	.	G	A	831.77	PASS	AC=1;AF=0.5;AN=2;BaseQRankSum=-0.184;DP=42;Dels=0.0;FS=6.747;HaplotypeScore=0.0;MLEAC=1;MLEAF=0.5;MQ=41.32;MQ0=0;MQRankSum=-0.157;QD=19.8;ReadPosRankSum=-1.627	GT:AD:DP:GQ:PL	0/1:15,27:42:99:860,0,429
chrII	491978	.	C	T	1516.77	PASS	AC=1;AF=0.5;AN=2;BaseQRankSum=-1.411;DP=76;Dels=0.0;FS=3.249;HaplotypeScore=0.0;MLEAC=1;MLEAF=0.5;MQ=42.0;MQ0=0;MQRankSum=0.449;QD=19.96;ReadPosRankSum=-1.112	GT:AD:DP:GQ:PL	0/1:29,47:76:99:1545,0,895
chrII	499006	.	G	A	461.77	PASS	AC=1;AF=0.5;AN=2;BaseQRankSum=-1.354;DP=23;Dels=0.0;FS=11.823;HaplotypeScore=0.0;MLEAC=1;MLEAF=0.5;MQ=42.0;MQ0=0;MQRankSum=0.346;QD=20.08;ReadPosRankSum=-0.346	GT:AD:DP:GQ:PL	0/1:9,14:23:99:490,0,299
chrII	511617	.	C	T	414.77	PASS	AC=1;AF=0.5;AN=2;BaseQRankSum=-1.926;DP=32;Dels=0.0;FS=1.402;HaplotypeScore=0.0;MLEAC=1;MLEAF=0.5;MQ=42.0;MQ0=0;MQRankSum=0.076;QD=12.96;ReadPosRankSum=0.0	GT:AD:DP:GQ:PL	0/1:17,15:32:99:443,0,578
chrII	518369	.	G	A	337.77	PASS	AC=1;AF=0.5;AN=2;BaseQRankSum=1.068;DP=22;Dels=0.0;FS=4.434;HaplotypeScore=2.9326;MLEAC=1;MLEAF=0.5;MQ=41.91;MQ0=0;MQRankSum=-0.267;QD=15.35;ReadPosRankSum=2.07	GT:AD:DP:GQ:PL	0/1:9,13:22:99:366,0,308
chrII	518996	.	C	T	446.77	PASS	AC=1;AF=0.5;AN=2;BaseQRankSum=-1.194;DP=22;Dels=0.0;FS=1.707;HaplotypeScore=0.0;MLEAC=1;MLEAF=0.5;MQ=42.0;MQ0=0;MQRankSum=-0.239;QD=20.31;ReadPosRankSum=-0.034	GT:AD:DP:GQ:PL	0/1:8,14:22:99:475,0,274
chrII	520713	.	T	C	322.77	PASS	AC=1;AF=0.5;AN=2;BaseQRankSum=0.394;DP=22;Dels=0.0;FS=0.0;HaplotypeScore=0.0;MLEAC=1;MLEAF=0.5;MQ=41.35;MQ0=0;MQRankSum=0.46;QD=14.67;ReadPosRankSum=1.248	GT:AD:DP:GQ:PL	0/1:11,11:22:99:351,0,341
chrII	523641	.	G	A	171.77	PASS	AC=1;AF=0.5;AN=2;BaseQRankSum=-2.126;DP=21;Dels=0.0;FS=12.555;HaplotypeScore=0.0;MLEAC=1;MLEAF=0.5;MQ=42.0;MQ0=0;MQRankSum=0.336;QD=8.18;ReadPosRankSum=-0.112	GT:AD:DP:GQ:PL	0/1:14,7:21:99:200,0,499
chrII	525634	.	A	G	388.77	PASS	AC=1;AF=0.5;AN=2;BaseQRankSum=-1.559;DP=34;Dels=0.0;FS=3.211;HaplotypeScore=0.0;MLEAC=1;MLEAF=0.5;MQ=42.0;MQ0=0;MQRankSum=0.142;QD=11.43;ReadPosRankSum=-0.744	GT:AD:DP:GQ:PL	0/1:21,13:34:99:417,0,658
chrII	526728	.	C	T	277.77	PASS	AC=1;AF=0.5;AN=2;BaseQRankSum=-0.332;DP=29;Dels=0.0;FS=3.581;HaplotypeScore=0.0;MLEAC=1;MLEAF=0.5;MQ=42.0;MQ0=0;MQRankSum=-0.554;QD=9.58;ReadPosRankSum=-0.509	GT:AD:DP:GQ:PL	0/1:17,12:29:99:306,0,535
chrII	528241	.	T	C	397.77	PASS	AC=1;AF=0.5;AN=2;BaseQRankSum=-0.843;DP=25;Dels=0.0;FS=6.239;HaplotypeScore=0.0;MLEAC=1;MLEAF=0.5;MQ=42.0;MQ0=0;MQRankSum=-1.985;QD=15.91;ReadPosRankSum=-0.354	GT:AD:DP:GQ:PL	0/1:12,13:25:99:426,0,369
chrII	528516	.	C	T	172.77	PASS	AC=1;AF=0.5;AN=2;BaseQRankSum=-0.4;DP=18;Dels=0.0;FS=8.392;HaplotypeScore=0.0;MLEAC=1;MLEAF=0.5;MQ=42.0;MQ0=0;MQRankSum=1.2;QD=9.6;ReadPosRankSum=1.111	GT:AD:DP:GQ:PL	0/1:10,8:18:99:201,0,318
chrII	528717	.	G	A	587.77	PASS	AC=1;AF=0.5;AN=2;BaseQRankSum=0.282;DP=44;Dels=0.0;FS=1.154;HaplotypeScore=0.0;MLEAC=1;MLEAF=0.5;MQ=42.0;MQ0=0;MQRankSum=0.258;QD=13.36;ReadPosRankSum=-1.269	GT:AD:DP:GQ:PL	0/1:23,21:44:99:616,0,729
chrII	532833	.	C	T	576.77	PASS	AC=1;AF=0.5;AN=2;BaseQRankSum=0.436;DP=29;Dels=0.0;FS=0.0;HaplotypeScore=0.0;MLEAC=1;MLEAF=0.5;MQ=42.0;MQ0=0;MQRankSum=0.941;QD=19.89;ReadPosRankSum=0.619	GT:AD:DP:GQ:PL	0/1:10,19:29:99:605,0,289
chrII	533600	.	G	A	231.77	PASS	AC=1;AF=0.5;AN=2;BaseQRankSum=0.091;DP=30;Dels=0.0;FS=0.0;HaplotypeScore=0.0;MLEAC=1;MLEAF=0.5;MQ=41.53;MQ0=0;MQRankSum=0.091;QD=7.73;ReadPosRankSum=0.091	GT:AD:DP:GQ:PL	0/1:21,9:30:99:260,0,643
chrII	533938	.	G	A	316.77	PASS	AC=1;AF=0.5;AN=2;BaseQRankSum=-1.396;DP=25;Dels=0.0;FS=0.0;HaplotypeScore=0.0;MLEAC=1;MLEAF=0.5;MQ=41.43;MQ0=0;MQRankSum=0.137;QD=12.67;ReadPosRankSum=-1.615	GT:AD:DP:GQ:PL	0/1:14,11:25:99:345,0,419
chrII	535738	.	C	T	477.77	PASS	AC=1;AF=0.5;AN=2;BaseQRankSum=1.48;DP=23;Dels=0.0;FS=0.0;HaplotypeScore=0.0;MLEAC=1;MLEAF=0.5;MQ=41.38;MQ0=0;MQRankSum=0.535;QD=20.77;ReadPosRankSum=1.228	GT:AD:DP:GQ:PL	0/1:9,14:23:99:506,0,273
chrII	535777	.	T	C	452.77	PASS	AC=1;AF=0.5;AN=2;BaseQRankSum=-0.06;DP=24;Dels=0.0;FS=6.739;HaplotypeScore=0.0;MLEAC=1;MLEAF=0.5;MQ=41.41;MQ0=0;MQRankSum=0.239;QD=18.87;ReadPosRankSum=-1.431	GT:AD:DP:GQ:PL	0/1:9,15:24:99:481,0,297
chrII	537962	.	G	A	322.77	PASS	AC=1;AF=0.5;AN=2;BaseQRankSum=-0.049;DP=17;Dels=0.0;FS=0.0;HaplotypeScore=0.0;MLEAC=1;MLEAF=0.5;MQ=42.0;MQ0=0;MQRankSum=-1.22;QD=18.99;ReadPosRankSum=0.732	GT:AD:DP:GQ:PL	0/1:7,10:17:99:351,0,194
chrII	538355	.	G	A	380.77	PASS	AC=1;AF=0.5;AN=2;BaseQRankSum=0.326;DP=15;Dels=0.0;FS=2.869;HaplotypeScore=0.0;MLEAC=1;MLEAF=0.5;MQ=42.0;MQ0=0;MQRankSum=-0.718;QD=25.38;ReadPosRankSum=0.065	GT:AD:DP:GQ:PL	0/1:4,11:15:99:409,0,123
chrII	538614	.	T	C	685.77	PASS	AC=1;AF=0.5;AN=2;BaseQRankSum=0.091;DP=30;Dels=0.0;FS=1.764;HaplotypeScore=0.0;MLEAC=1;MLEAF=0.5;MQ=42.0;MQ0=0;MQRankSum=0.769;QD=22.86;ReadPosRankSum=-1.267	GT:AD:DP:GQ:PL	0/1:9,21:30:99:714,0,282
chrII	540949	.	G	A	258.77	PASS	AC=1;AF=0.5;AN=2;BaseQRankSum=1.109;DP=14;Dels=0.0;FS=2.027;HaplotypeScore=0.0;MLEAC=1;MLEAF=0.5;MQ=41.86;MQ0=0;MQRankSum=0.627;QD=18.48;ReadPosRankSum=0.965	GT:AD:DP:GQ:PL	0/1:6,8:14:99:287,0,198
chrII	545189	.	G	A	157.77	PASS	AC=1;AF=0.5;AN=2;BaseQRankSum=-0.195;DP=21;Dels=0.0;FS=8.28;HaplotypeScore=0.0;MLEAC=1;MLEAF=0.5;MQ=42.0;MQ0=0;MQRankSum=-0.039;QD=7.51;ReadPosRankSum=1.752	GT:AD:DP:GQ:PL	0/1:15,6:21:99:186,0,555
chrII	547101	.	G	A	303.77	PASS	AC=1;AF=0.5;AN=2;BaseQRankSum=1.6;DP=14;Dels=0.0;FS=5.88;HaplotypeScore=0.0;MLEAC=1;MLEAF=0.5;MQ=42.0;MQ0=0;MQRankSum=0.133;QD=21.7;ReadPosRankSum=-0.4	GT:AD:DP:GQ:PL	0/1:5,9:14:99:332,0,159
chrII	547580	.	C	T	578.77	PASS	AC=1;AF=0.5;AN=2;BaseQRankSum=-1.775;DP=29;Dels=0.0;FS=0.0;HaplotypeScore=0.0;MLEAC=1;MLEAF=0.5;MQ=41.49;MQ0=0;MQRankSum=0.337;QD=19.96;ReadPosRankSum=0.382	GT:AD:DP:GQ:PL	0/1:11,18:29:99:607,0,360
chrII	564228	.	G	A	448.77	PASS	AC=1;AF=0.5;AN=2;BaseQRankSum=-0.56;DP=21;Dels=0.0;FS=1.808;HaplotypeScore=0.0;MLEAC=1;MLEAF=0.5;MQ=42.0;MQ0=0;MQRankSum=0.112;QD=21.37;ReadPosRankSum=1.38	GT:AD:DP:GQ:PL	0/1:7,14:21:99:477,0,233
chrII	575758	.	C	T	368.77	PASS	AC=1;AF=0.5;AN=2;BaseQRankSum=2.264;DP=18;Dels=0.0;FS=8.392;HaplotypeScore=0.9998;MLEAC=1;MLEAF=0.5;MQ=41.89;MQ0=0;MQRankSum=-0.181;QD=20.49;ReadPosRankSum=0.906	GT:AD:DP:GQ:PL	0/1:7,11:18:99:397,0,223
chrII	577963	.	A	G	256.77	PASS	AC=1;AF=0.5;AN=2;BaseQRankSum=-0.431;DP=26;Dels=0.0;FS=1.796;HaplotypeScore=0.0;MLEAC=1;MLEAF=0.5;MQ=42.0;MQ0=0;MQRankSum=-1.132;QD=9.88;ReadPosRankSum=0.162	GT:AD:DP:GQ:PL	0/1:17,9:26:99:285,0,608
chrII	578058	.	C	T	299.77	PASS	AC=1;AF=0.5;AN=2;BaseQRankSum=-0.575;DP=25;Dels=0.0;FS=4.099;HaplotypeScore=0.9332;MLEAC=1;MLEAF=0.5;MQ=42.0;MQ0=0;MQRankSum=0.52;QD=11.99;ReadPosRankSum=-0.301	GT:AD:DP:GQ:PL	0/1:14,11:25:99:328,0,462
chrII	580272	.	G	A	325.77	PASS	AC=1;AF=0.5;AN=2;BaseQRankSum=-1.573;DP=16;Dels=0.0;FS=8.383;HaplotypeScore=0.0;MLEAC=1;MLEAF=0.5;MQ=41.88;MQ0=0;MQRankSum=1.03;QD=20.36;ReadPosRankSum=0.38	GT:AD:DP:GQ:PL	0/1:6,10:16:99:354,0,204
chrII	580344	.	C	T	317.77	PASS	AC=1;AF=0.5;AN=2;BaseQRankSum=-0.458;DP=21;Dels=0.0;FS=1.971;HaplotypeScore=0.0;MLEAC=1;MLEAF=0.5;MQ=42.0;MQ0=0;MQRankSum=0.528;QD=15.13;ReadPosRankSum=-1.373	GT:AD:DP:GQ:PL	0/1:10,11:21:99:346,0,348
chrII	580505	.	C	T	738.77	PASS	AC=1;AF=0.5;AN=2;BaseQRankSum=0.586;DP=35;Dels=0.0;FS=5.391;HaplotypeScore=0.0;MLEAC=1;MLEAF=0.5;MQ=42.0;MQ0=0;MQRankSum=1.581;QD=21.11;ReadPosRankSum=-0.018	GT:AD:DP:GQ:PL	0/1:11,24:35:99:767,0,349
chrII	581569	.	A	T	645.77	PASS	AC=1;AF=0.5;AN=2;BaseQRankSum=-2.51;DP=46;Dels=0.0;FS=52.847;HaplotypeScore=7.8453;MLEAC=1;MLEAF=0.5;MQ=41.31;MQ0=0;MQRankSum=-1.227;QD=14.04;ReadPosRankSum=0.844	GT:AD:DP:GQ:PL	0/1:18,28:46:99:674,0,392
chrII	582066	.	C	T	429.77	PASS	AC=1;AF=0.5;AN=2;BaseQRankSum=0.589;DP=23;Dels=0.0;FS=0.0;HaplotypeScore=0.0;MLEAC=1;MLEAF=0.5;MQ=42.0;MQ0=0;MQRankSum=-0.279;QD=18.69;ReadPosRankSum=0.031	GT:AD:DP:GQ:PL	0/1:10,13:23:99:458,0,303
chrII	582760	.	C	T	358.77	PASS	AC=1;AF=0.5;AN=2;BaseQRankSum=-1.164;DP=30;Dels=0.0;FS=1.415;HaplotypeScore=0.0;MLEAC=1;MLEAF=0.5;MQ=42.0;MQ0=0;MQRankSum=-1.164;QD=11.96;ReadPosRankSum=0.445	GT:AD:DP:GQ:PL	0/1:18,12:30:99:387,0,574
chrII	583372	.	C	T	355.77	PASS	AC=1;AF=0.5;AN=2;BaseQRankSum=-0.282;DP=28;Dels=0.0;FS=4.501;HaplotypeScore=0.0;MLEAC=1;MLEAF=0.5;MQ=42.0;MQ0=0;MQRankSum=0.047;QD=12.71;ReadPosRankSum=-0.564	GT:AD:DP:GQ:PL	0/1:17,11:28:99:384,0,516
chrII	584441	.	C	T	225.77	PASS	AC=1;AF=0.5;AN=2;BaseQRankSum=-0.618;DP=18;Dels=0.0;FS=1.957;HaplotypeScore=0.0;MLEAC=1;MLEAF=0.5;MQ=41.78;MQ0=0;MQRankSum=-0.53;QD=12.54;ReadPosRankSum=0.353	GT:AD:DP:GQ:PL	0/1:9,9:18:99:254,0,314
chrII	586281	.	C	T	475.77	PASS	AC=1;AF=0.5;AN=2;BaseQRankSum=-1.128;DP=22;Dels=0.0;FS=8.704;HaplotypeScore=0.0;MLEAC=1;MLEAF=0.5;MQ=40.64;MQ0=0;MQRankSum=-0.916;QD=21.63;ReadPosRankSum=0.352	GT:AD:DP:GQ:PL	0/1:7,15:22:99:504,0,220
chrII	587943	.	C	T	226.77	PASS	AC=1;AF=0.5;AN=2;BaseQRankSum=0.806;DP=26;Dels=0.0;FS=1.657;HaplotypeScore=0.0;MLEAC=1;MLEAF=0.5;MQ=42.0;MQ0=0;MQRankSum=0.028;QD=8.72;ReadPosRankSum=0.472	GT:AD:DP:GQ:PL	0/1:18,8:26:99:255,0,542
chrII	589077	.	C	T	618.77	PASS	AC=1;AF=0.5;AN=2;BaseQRankSum=0.726;DP=30;Dels=0.0;FS=3.544;HaplotypeScore=0.0;MLEAC=1;MLEAF=0.5;MQ=42.0;MQ0=0;MQRankSum=0.462;QD=20.63;ReadPosRankSum=-0.55	GT:AD:DP:GQ:PL	0/1:10,20:30:99:647,0,273
chrII	589274	.	C	T	348.77	PASS	AC=1;AF=0.5;AN=2;BaseQRankSum=1.926;DP=29;Dels=0.0;FS=1.529;HaplotypeScore=0.0;MLEAC=1;MLEAF=0.5;MQ=42.0;MQ0=0;MQRankSum=0.066;QD=12.03;ReadPosRankSum=0.731	GT:AD:DP:GQ:PL	0/1:17,12:29:99:377,0,559
chrII	590188	.	C	T	177.77	PASS	AC=1;AF=0.5;AN=2;BaseQRankSum=-0.177;DP=15;Dels=0.0;FS=0.0;HaplotypeScore=0.0;MLEAC=1;MLEAF=0.5;MQ=41.87;MQ0=0;MQRankSum=0.295;QD=11.85;ReadPosRankSum=0.884	GT:AD:DP:GQ:PL	0/1:9,6:15:99:206,0,325
chrII	592642	.	C	T	403.77	PASS	AC=1;AF=0.5;AN=2;BaseQRankSum=0.758;DP=22;Dels=0.0;FS=1.86;HaplotypeScore=0.0;MLEAC=1;MLEAF=0.5;MQ=42.0;MQ0=0;MQRankSum=1.681;QD=18.35;ReadPosRankSum=-2.209	GT:AD:DP:GQ:PL	0/1:10,12:22:99:432,0,355
chrII	599253	.	C	T	297.77	PASS	AC=1;AF=0.5;AN=2;BaseQRankSum=0.832;DP=29;Dels=0.0;FS=1.485;HaplotypeScore=0.0;MLEAC=1;MLEAF=0.5;MQ=41.01;MQ0=0;MQRankSum=-0.292;QD=10.27;ReadPosRankSum=-0.832	GT:AD:DP:GQ:PL	0/1:18,11:29:99:326,0,642
chrII	601491	.	C	T	354.77	PASS	AC=1;AF=0.5;AN=2;BaseQRankSum=-1.271;DP=23;Dels=0.0;FS=3.834;HaplotypeScore=0.0;MLEAC=1;MLEAF=0.5;MQ=42.0;MQ0=0;MQRankSum=-0.093;QD=15.42;ReadPosRankSum=-2.388	GT:AD:DP:GQ:PL	0/1:10,13:23:99:383,0,346
chrII	602690	.	C	T	184.77	PASS	AC=1;AF=0.5;AN=2;BaseQRankSum=-0.492;DP=30;Dels=0.0;FS=0.0;HaplotypeScore=0.0;MLEAC=1;MLEAF=0.5;MQ=42.0;MQ0=0;MQRankSum=-1.43;QD=6.16;ReadPosRankSum=1.337	GT:AD:DP:GQ:PL	0/1:22,8:30:99:213,0,708
chrII	631222	.	G	A	538.77	PASS	AC=1;AF=0.5;AN=2;BaseQRankSum=0.835;DP=23;Dels=0.0;FS=3.925;HaplotypeScore=0.0;MLEAC=1;MLEAF=0.5;MQ=41.38;MQ0=0;MQRankSum=0.501;QD=23.42;ReadPosRankSum=0.501	GT:AD:DP:GQ:PL	0/1:7,16:23:99:567,0,195
chrII	631612	.	C	T	323.77	PASS	AC=1;AF=0.5;AN=2;BaseQRankSum=2.186;DP=26;Dels=0.0;FS=3.682;HaplotypeScore=0.0;MLEAC=1;MLEAF=0.5;MQ=41.85;MQ0=0;MQRankSum=0.386;QD=12.45;ReadPosRankSum=-1.054	GT:AD:DP:GQ:PL	0/1:14,12:26:99:352,0,458
chrII	649898	.	T	C	662.77	PASS	AC=1;AF=0.5;AN=2;BaseQRankSum=0.371;DP=49;Dels=0.0;FS=4.022;HaplotypeScore=0.0;MLEAC=1;MLEAF=0.5;MQ=42.0;MQ0=0;MQRankSum=-0.511;QD=13.53;ReadPosRankSum=-2.013	GT:AD:DP:GQ:PL	0/1:26,23:49:99:691,0,830
chrII	653302	.	T	C	377.77	PASS	AC=1;AF=0.5;AN=2;BaseQRankSum=0.293;DP=30;Dels=0.0;FS=1.449;HaplotypeScore=0.0;MLEAC=1;MLEAF=0.5;MQ=42.0;MQ0=0;MQRankSum=0.042;QD=12.59;ReadPosRankSum=0.795	GT:AD:DP:GQ:PL	0/1:17,13:30:99:406,0,553
chrII	654391	.	G	A	586.77	PASS	AC=1;AF=0.5;AN=2;BaseQRankSum=-1.281;DP=36;Dels=0.0;FS=2.769;HaplotypeScore=0.0;MLEAC=1;MLEAF=0.5;MQ=42.0;MQ0=0;MQRankSum=0.079;QD=16.3;ReadPosRankSum=-2.072	GT:AD:DP:GQ:PL	0/1:18,18:36:99:615,0,556
chrII	656396	.	G	A	414.77	PASS	AC=1;AF=0.5;AN=2;BaseQRankSum=-1.06;DP=30;Dels=0.0;FS=3.333;HaplotypeScore=0.0;MLEAC=1;MLEAF=0.5;MQ=42.0;MQ0=0;MQRankSum=-0.894;QD=13.83;ReadPosRankSum=0.062	GT:AD:DP:GQ:PL	0/1:16,14:30:99:443,0,578
chrII	658640	.	G	A	438.77	PASS	AC=1;AF=0.5;AN=2;BaseQRankSum=0.51;DP=27;Dels=0.0;FS=0.0;HaplotypeScore=0.0;MLEAC=1;MLEAF=0.5;MQ=42.0;MQ0=0;MQRankSum=-0.558;QD=16.25;ReadPosRankSum=-0.073	GT:AD:DP:GQ:PL	0/1:14,13:27:99:467,0,471
chrII	662780	.	G	A	686.77	PASS	AC=1;AF=0.5;AN=2;BaseQRankSum=-0.373;DP=36;Dels=0.0;FS=0.0;HaplotypeScore=0.0;MLEAC=1;MLEAF=0.5;MQ=42.0;MQ0=0;MQRankSum=-0.99;QD=19.08;ReadPosRankSum=-0.049	GT:AD:DP:GQ:PL	0/1:14,22:36:99:715,0,410
chrII	678346	.	G	A	333.77	PASS	AC=1;AF=0.5;AN=2;BaseQRankSum=-1.077;DP=23;Dels=0.0;FS=0.0;HaplotypeScore=0.0;MLEAC=1;MLEAF=0.5;MQ=41.36;MQ0=0;MQRankSum=-0.831;QD=14.51;ReadPosRankSum=0.339	GT:AD:DP:GQ:PL	0/1:12,11:23:99:362,0,399
chrII	680123	.	G	A	516.77	PASS	AC=1;AF=0.5;AN=2;BaseQRankSum=0.54;DP=31;Dels=0.0;FS=0.0;HaplotypeScore=0.0;MLEAC=1;MLEAF=0.5;MQ=41.87;MQ0=0;MQRankSum=-0.861;QD=16.67;ReadPosRankSum=1.061	GT:AD:DP:GQ:PL	0/1:13,18:31:99:545,0,378
chrII	682413	.	G	A	404.77	PASS	AC=1;AF=0.5;AN=2;BaseQRankSum=-0.093;DP=24;Dels=0.04;FS=0.0;HaplotypeScore=0.9665;MLEAC=1;MLEAF=0.5;MQ=42.0;MQ0=0;MQRankSum=1.023;QD=16.87;ReadPosRankSum=-2.14	GT:AD:DP:GQ:PL	0/1:10,13:23:99:433,0,282
chrII	683823	.	G	A	678.77	PASS	AC=1;AF=0.5;AN=2;BaseQRankSum=-0.361;DP=48;Dels=0.0;FS=1.134;HaplotypeScore=0.0;MLEAC=1;MLEAF=0.5;MQ=41.69;MQ0=0;MQRankSum=-0.753;QD=14.14;ReadPosRankSum=0.381	GT:AD:DP:GQ:PL	0/1:24,24:48:99:707,0,709
chrII	683978	.	G	A	782.77	PASS	AC=1;AF=0.5;AN=2;BaseQRankSum=0.514;DP=45;Dels=0.0;FS=0.0;HaplotypeScore=0.0;MLEAC=1;MLEAF=0.5;MQ=42.0;MQ0=0;MQRankSum=-0.925;QD=17.39;ReadPosRankSum=0.308	GT:AD:DP:GQ:PL	0/1:20,25:45:99:811,0,592
chrII	686215	.	G	A	686.77	PASS	AC=1;AF=0.5;AN=2;BaseQRankSum=0.939;DP=38;Dels=0.0;FS=0.0;HaplotypeScore=0.0;MLEAC=1;MLEAF=0.5;MQ=42.0;MQ0=0;MQRankSum=-1.028;QD=18.07;ReadPosRankSum=0.763	GT:AD:DP:GQ:PL	0/1:17,21:38:99:715,0,517
chrII	686409	.	T	C	292.77	PASS	AC=1;AF=0.5;AN=2;BaseQRankSum=-0.337;DP=29;Dels=0.0;FS=1.447;HaplotypeScore=0.0;MLEAC=1;MLEAF=0.5;MQ=42.0;MQ0=0;MQRankSum=0.652;QD=10.1;ReadPosRankSum=-0.022	GT:AD:DP:GQ:PL	0/1:18,11:29:99:321,0,635
chrII	686439	.	C	T	551.77	PASS	AC=1;AF=0.5;AN=2;BaseQRankSum=-0.427;DP=27;Dels=0.0;FS=9.061;HaplotypeScore=0.0;MLEAC=1;MLEAF=0.5;MQ=42.0;MQ0=0;MQRankSum=1.13;QD=20.44;ReadPosRankSum=0.527	GT:AD:DP:GQ:PL	0/1:10,17:27:99:580,0,307
chrII	689237	.	G	A	278.77	PASS	AC=1;AF=0.5;AN=2;BaseQRankSum=0.817;DP=21;Dels=0.0;FS=1.801;HaplotypeScore=0.0;MLEAC=1;MLEAF=0.5;MQ=42.0;MQ0=0;MQRankSum=-0.249;QD=13.27;ReadPosRankSum=-1.315	GT:AD:DP:GQ:PL	0/1:12,9:21:99:307,0,433
chrII	696811	.	T	C	565.77	PASS	AC=1;AF=0.5;AN=2;BaseQRankSum=0.15;DP=35;Dels=0.0;FS=3.084;HaplotypeScore=0.0;MLEAC=1;MLEAF=0.5;MQ=41.58;MQ0=0;MQRankSum=0.217;QD=16.16;ReadPosRankSum=0.683	GT:AD:DP:GQ:PL	0/1:15,20:35:99:594,0,496
chrII	697328	.	G	A	631.77	PASS	AC=1;AF=0.5;AN=2;BaseQRankSum=-0.522;DP=47;Dels=0.0;FS=0.0;HaplotypeScore=0.0;MLEAC=1;MLEAF=0.5;MQ=42.0;MQ0=0;MQRankSum=-0.565;QD=13.44;ReadPosRankSum=0.8	GT:AD:DP:GQ:PL	0/1:25,22:47:99:660,0,818
chrII	697968	.	C	T	389.77	PASS	AC=1;AF=0.5;AN=2;BaseQRankSum=1.493;DP=28;Dels=0.0;FS=0.0;HaplotypeScore=0.0;MLEAC=1;MLEAF=0.5;MQ=41.13;MQ0=0;MQRankSum=-1.861;QD=13.92;ReadPosRankSum=0.253	GT:AD:DP:GQ:PL	0/1:14,14:28:99:418,0,440
chrII	699593	.	T	C	786.77	PASS	AC=1;AF=0.5;AN=2;BaseQRankSum=-1.819;DP=42;Dels=0.0;FS=0.0;HaplotypeScore=0.0;MLEAC=1;MLEAF=0.5;MQ=42.0;MQ0=0;MQRankSum=0.333;QD=18.73;ReadPosRankSum=0.0	GT:AD:DP:GQ:PL	0/1:17,25:42:99:815,0,509
chrII	701412	.	G	A	720.77	PASS	AC=1;AF=0.5;AN=2;BaseQRankSum=0.192;DP=38;Dels=0.0;FS=1.293;HaplotypeScore=0.0;MLEAC=1;MLEAF=0.5;MQ=41.9;MQ0=0;MQRankSum=0.044;QD=18.97;ReadPosRankSum=1.079	GT:AD:DP:GQ:PL	0/1:16,22:38:99:749,0,491
chrII	705013	.	T	C	642.77	PASS	AC=1;AF=0.5;AN=2;BaseQRankSum=1.162;DP=32;Dels=0.0;FS=0.0;HaplotypeScore=0.0;MLEAC=1;MLEAF=0.5;MQ=42.0;MQ0=0;MQRankSum=2.472;QD=20.09;ReadPosRankSum=0.19	GT:AD:DP:GQ:PL	0/1:11,21:32:99:671,0,287
chrII	707011	.	G	A	369.77	PASS	AC=1;AF=0.5;AN=2;BaseQRankSum=1.216;DP=20;Dels=0.0;FS=1.922;HaplotypeScore=0.0;MLEAC=1;MLEAF=0.5;MQ=42.0;MQ0=0;MQRankSum=-1.671;QD=18.49;ReadPosRankSum=-0.152	GT:AD:DP:GQ:PL	0/1:9,11:20:99:398,0,279
chrII	709368	.	T	C	269.77	PASS	AC=1;AF=0.5;AN=2;BaseQRankSum=0.132;DP=26;Dels=0.0;FS=0.0;HaplotypeScore=0.0;MLEAC=1;MLEAF=0.5;MQ=42.0;MQ0=0;MQRankSum=-0.922;QD=10.38;ReadPosRankSum=0.606	GT:AD:DP:GQ:PL	0/1:16,10:26:99:298,0,527
chrII	711936	.	G	A	261.77	PASS	AC=1;AF=0.5;AN=2;BaseQRankSum=-0.344;DP=28;Dels=0.0;FS=13.085;HaplotypeScore=0.0;MLEAC=1;MLEAF=0.5;MQ=41.93;MQ0=0;MQRankSum=0.049;QD=9.35;ReadPosRankSum=1.968	GT:AD:DP:GQ:PL	0/1:19,9:28:99:290,0,638
chrII	718883	.	C	T	362.77	PASS	AC=1;AF=0.5;AN=2;BaseQRankSum=1.385;DP=23;Dels=0.0;FS=3.834;HaplotypeScore=0.0;MLEAC=1;MLEAF=0.5;MQ=42.0;MQ0=0;MQRankSum=0.892;QD=15.77;ReadPosRankSum=0.646	GT:AD:DP:GQ:PL	0/1:11,12:23:99:391,0,371
chrII	723530	.	G	A	438.77	PASS	AC=1;AF=0.5;AN=2;BaseQRankSum=-0.371;DP=29;Dels=0.0;FS=3.352;HaplotypeScore=0.0;MLEAC=1;MLEAF=0.5;MQ=41.37;MQ0=0;MQRankSum=-0.022;QD=15.13;ReadPosRankSum=-0.546	GT:AD:DP:GQ:PL	0/1:15,14:29:99:467,0,490
chrII	725474	.	G	A	381.77	PASS	AC=1;AF=0.5;AN=2;BaseQRankSum=0.636;DP=29;Dels=0.0;FS=3.873;HaplotypeScore=0.0;MLEAC=1;MLEAF=0.5;MQ=42.0;MQ0=0;MQRankSum=0.548;QD=13.16;ReadPosRankSum=0.373	GT:AD:DP:GQ:PL	0/1:16,13:29:99:410,0,521
chrII	729690	.	T	C	741.77	PASS	AC=1;AF=0.5;AN=2;BaseQRankSum=1.392;DP=48;Dels=0.0;FS=4.125;HaplotypeScore=0.0;MLEAC=1;MLEAF=0.5;MQ=41.62;MQ0=0;MQRankSum=0.155;QD=15.45;ReadPosRankSum=-1.33	GT:AD:DP:GQ:PL	0/1:24,24:48:99:770,0,731
chrII	729861	.	T	C	336.77	PASS	AC=1;AF=0.5;AN=2;BaseQRankSum=-0.262;DP=34;Dels=0.0;FS=3.303;HaplotypeScore=0.0;MLEAC=1;MLEAF=0.5;MQ=41.47;MQ0=0;MQRankSum=-0.647;QD=9.9;ReadPosRankSum=-1.452	GT:AD:DP:GQ:PL	0/1:20,14:34:99:365,0,639
chrII	732053	.	C	T	244.77	PASS	AC=1;AF=0.5;AN=2;BaseQRankSum=-0.053;DP=16;Dels=0.0;FS=11.486;HaplotypeScore=0.0;MLEAC=1;MLEAF=0.5;MQ=42.0;MQ0=0;MQRankSum=0.368;QD=15.3;ReadPosRankSum=1.103	GT:AD:DP:GQ:PL	0/1:8,8:16:99:273,0,271
chrII	735434	.	C	T	557.77	PASS	AC=1;AF=0.5;AN=2;BaseQRankSum=1.369;DP=25;Dels=0.0;FS=0.0;HaplotypeScore=0.0;MLEAC=1;MLEAF=0.5;MQ=42.0;MQ0=0;MQRankSum=0.437;QD=22.31;ReadPosRankSum=-1.252	GT:AD:DP:GQ:PL	0/1:8,17:25:99:586,0,249
chrII	740289	.	A	G	349.77	PASS	AC=1;AF=0.5;AN=2;BaseQRankSum=0.564;DP=26;Dels=0.0;FS=0.0;HaplotypeScore=0.0;MLEAC=1;MLEAF=0.5;MQ=42.0;MQ0=0;MQRankSum=-1.436;QD=13.45;ReadPosRankSum=-2.615	GT:AD:DP:GQ:PL	0/1:13,13:26:99:378,0,436
chrII	741146	.	C	T	577.77	PASS	AC=1;AF=0.5;AN=2;BaseQRankSum=1.373;DP=42;Dels=0.0;FS=9.166;HaplotypeScore=0.0;MLEAC=1;MLEAF=0.5;MQ=42.0;MQ0=0;MQRankSum=-0.718;QD=13.76;ReadPosRankSum=0.869	GT:AD:DP:GQ:PL	0/1:22,20:42:99:606,0,726
chrII	741741	.	G	A	609.77	PASS	AC=1;AF=0.5;AN=2;BaseQRankSum=0.477;DP=43;Dels=0.0;FS=0.0;HaplotypeScore=0.0;MLEAC=1;MLEAF=0.5;MQ=42.0;MQ0=0;MQRankSum=-0.942;QD=14.18;ReadPosRankSum=1.333	GT:AD:DP:GQ:PL	0/1:24,19:43:99:638,0,818
chrII	747203	.	A	G	521.77	PASS	AC=1;AF=0.5;AN=2;BaseQRankSum=-1.431;DP=27;Dels=0.0;FS=6.374;HaplotypeScore=0.0;MLEAC=1;MLEAF=0.5;MQ=42.0;MQ0=0;MQRankSum=0.929;QD=19.32;ReadPosRankSum=-0.126	GT:AD:DP:GQ:PL	0/1:10,17:27:99:550,0,306
chrII	748523	.	C	T	425.77	PASS	AC=1;AF=0.5;AN=2;BaseQRankSum=0.356;DP=25;Dels=0.0;FS=0.0;HaplotypeScore=0.0;MLEAC=1;MLEAF=0.5;MQ=42.0;MQ0=0;MQRankSum=0.356;QD=17.03;ReadPosRankSum=-1.177	GT:AD:DP:GQ:PL	0/1:11,14:25:99:454,0,361
chrII	748736	.	C	T	419.77	PASS	AC=1;AF=0.5;AN=2;BaseQRankSum=0.412;DP=27;Dels=0.0;FS=3.565;HaplotypeScore=0.0;MLEAC=1;MLEAF=0.5;MQ=41.47;MQ0=0;MQRankSum=1.334;QD=15.55;ReadPosRankSum=0.849	GT:AD:DP:GQ:PL	0/1:13,14:27:99:448,0,425
chrII	750601	.	C	T	323.77	PASS	AC=1;AF=0.5;AN=2;BaseQRankSum=0.044;DP=18;Dels=0.0;FS=0.0;HaplotypeScore=0.0;MLEAC=1;MLEAF=0.5;MQ=41.89;MQ0=0;MQRankSum=-0.666;QD=17.99;ReadPosRankSum=-0.755	GT:AD:DP:GQ:PL	0/1:8,10:18:99:352,0,268
chrII	752276	.	A	G	290.77	PASS	AC=1;AF=0.5;AN=2;BaseQRankSum=-0.144;DP=17;Dels=0.0;FS=0.0;HaplotypeScore=0.0;MLEAC=1;MLEAF=0.5;MQ=41.13;MQ0=0;MQRankSum=1.01;QD=17.1;ReadPosRankSum=-0.144	GT:AD:DP:GQ:PL	0/1:8,9:17:99:319,0,233
chrII	754843	.	C	T	211.77	PASS	AC=1;AF=0.5;AN=2;BaseQRankSum=-0.031;DP=23;Dels=0.0;FS=6.415;HaplotypeScore=0.0;MLEAC=1;MLEAF=0.5;MQ=42.0;MQ0=0;MQRankSum=-0.346;QD=9.21;ReadPosRankSum=-0.157	GT:AD:DP:GQ:PL	0/1:14,9:23:99:240,0,488
chrII	755747	.	A	G	274.77	PASS	AC=1;AF=0.5;AN=2;BaseQRankSum=1.84;DP=25;Dels=0.0;FS=1.697;HaplotypeScore=0.0;MLEAC=1;MLEAF=0.5;MQ=42.0;MQ0=0;MQRankSum=-0.594;QD=10.99;ReadPosRankSum=1.33	GT:AD:DP:GQ:PL	0/1:16,9:25:99:303,0,524
chrII	757664	.	G	A	584.77	PASS	AC=1;AF=0.5;AN=2;BaseQRankSum=1.432;DP=34;Dels=0.0;FS=9.587;HaplotypeScore=0.0;MLEAC=1;MLEAF=0.5;MQ=42.0;MQ0=0;MQRankSum=-0.569;QD=17.2;ReadPosRankSum=-0.5	GT:AD:DP:GQ:PL	0/1:16,18:34:99:613,0,556
chrII	760326	.	C	T	488.77	PASS	AC=1;AF=0.5;AN=2;BaseQRankSum=-0.895;DP=29;Dels=0.0;FS=1.455;HaplotypeScore=0.0;MLEAC=1;MLEAF=0.5;MQ=42.0;MQ0=0;MQRankSum=0.895;QD=16.85;ReadPosRankSum=0.982	GT:AD:DP:GQ:PL	0/1:14,15:29:99:517,0,485
chrII	763950	.	C	T	591.77	PASS	AC=1;AF=0.5;AN=2;BaseQRankSum=1.688;DP=32;Dels=0.0;FS=5.387;HaplotypeScore=0.0;MLEAC=1;MLEAF=0.5;MQ=41.54;MQ0=0;MQRankSum=-1.074;QD=18.49;ReadPosRankSum=1.074	GT:AD:DP:GQ:PL	0/1:13,19:32:99:620,0,402
chrII	765783	.	C	T	286.77	PASS	AC=1;AF=0.5;AN=2;BaseQRankSum=0.041;DP=19;Dels=0.0;FS=5.18;HaplotypeScore=0.0;MLEAC=1;MLEAF=0.5;MQ=42.0;MQ0=0;MQRankSum=-0.612;QD=15.09;ReadPosRankSum=0.612	GT:AD:DP:GQ:PL	0/1:10,9:19:99:315,0,356
chrII	780882	.	G	A	757.77	PASS	AC=1;AF=0.5;AN=2;BaseQRankSum=-0.165;DP=52;Dels=0.0;FS=4.01;HaplotypeScore=0.0;MLEAC=1;MLEAF=0.5;MQ=42.0;MQ0=0;MQRankSum=0.403;QD=14.57;ReadPosRankSum=0.44	GT:AD:DP:GQ:PL	0/1:27,25:52:99:786,0,743
chrII	781083	.	C	T	826.77	PASS	AC=1;AF=0.5;AN=2;BaseQRankSum=1.352;DP=37;Dels=0.0;FS=23.714;HaplotypeScore=0.0;MLEAC=1;MLEAF=0.5;MQ=42.0;MQ0=0;MQRankSum=-0.875;QD=22.35;ReadPosRankSum=-0.493	GT:AD:DP:GQ:PL	0/1:13,24:37:99:855,0,386
chrII	781246	.	G	A	719.77	PASS	AC=1;AF=0.5;AN=2;BaseQRankSum=1.552;DP=41;Dels=0.0;FS=12.377;HaplotypeScore=0.0;MLEAC=1;MLEAF=0.5;MQ=42.0;MQ0=0;MQRankSum=1.187;QD=17.56;ReadPosRankSum=0.535	GT:AD:DP:GQ:PL	0/1:20,21:41:99:748,0,653
chrII	782546	.	A	G	682.77	PASS	AC=1;AF=0.5;AN=2;BaseQRankSum=-0.633;DP=36;Dels=0.0;FS=14.094;HaplotypeScore=0.0;MLEAC=1;MLEAF=0.5;MQ=42.0;MQ0=0;MQRankSum=-0.406;QD=18.97;ReadPosRankSum=0.503	GT:AD:DP:GQ:PL	0/1:14,22:36:99:711,0,425
chrII	786103	.	G	A	439.77	PASS	AC=1;AF=0.5;AN=2;BaseQRankSum=0.064;DP=36;Dels=0.0;FS=3.154;HaplotypeScore=0.9997;MLEAC=1;MLEAF=0.5;MQ=42.0;MQ0=0;MQRankSum=0.0;QD=12.22;ReadPosRankSum=-0.995	GT:AD:DP:GQ:PL	0/1:21,15:36:99:468,0,716
chrII	786654	.	C	T	315.77	PASS	AC=1;AF=0.5;AN=2;BaseQRankSum=1.248;DP=25;Dels=0.0;FS=3.544;HaplotypeScore=0.0;MLEAC=1;MLEAF=0.5;MQ=42.0;MQ0=0;MQRankSum=1.026;QD=12.63;ReadPosRankSum=0.416	GT:AD:DP:GQ:PL	0/1:15,10:25:99:344,0,500
chrII	788330	.	G	A	877.77	PASS	AC=1;AF=0.5;AN=2;BaseQRankSum=0.915;DP=45;Dels=0.0;FS=2.683;HaplotypeScore=0.0;MLEAC=1;MLEAF=0.5;MQ=42.0;MQ0=0;MQRankSum=0.29;QD=19.51;ReadPosRankSum=0.012	GT:AD:DP:GQ:PL	0/1:18,27:45:99:906,0,595
chrII	791130	.	C	T	701.77	PASS	AC=1;AF=0.5;AN=2;BaseQRankSum=0.138;DP=47;Dels=0.0;FS=4.144;HaplotypeScore=0.0;MLEAC=1;MLEAF=0.5;MQ=41.7;MQ0=0;MQRankSum=2.139;QD=14.93;ReadPosRankSum=-1.607	GT:AD:DP:GQ:PL	0/1:24,23:47:99:730,0,792
chrII	792303	.	C	T	172.77	PASS	AC=1;AF=0.5;AN=2;BaseQRankSum=-0.811;DP=13;Dels=0.0;FS=7.16;HaplotypeScore=0.0;MLEAC=1;MLEAF=0.5;MQ=42.0;MQ0=0;MQRankSum=-0.811;QD=13.29;ReadPosRankSum=-1.093	GT:AD:DP:GQ:PL	0/1:7,6:13:99:201,0,252
chrII	793147	.	C	T	518.77	PASS	AC=1;AF=0.5;AN=2;BaseQRankSum=-0.924;DP=44;Dels=0.0;FS=2.724;HaplotypeScore=0.0;MLEAC=1;MLEAF=0.5;MQ=41.96;MQ0=0;MQRankSum=-0.095;QD=11.79;ReadPosRankSum=-0.118	GT:AD:DP:GQ:PL	0/1:25,19:44:99:547,0,814
chrII	793268	.	C	T	450.77	PASS	AC=1;AF=0.5;AN=2;BaseQRankSum=1.925;DP=31;Dels=0.0;FS=0.0;HaplotypeScore=0.0;MLEAC=1;MLEAF=0.5;MQ=42.0;MQ0=0;MQRankSum=-1.647;QD=14.54;ReadPosRankSum=-0.615	GT:AD:DP:GQ:PL	0/1:17,14:31:99:479,0,547
chrII	796298	.	C	T	474.77	PASS	AC=1;AF=0.5;AN=2;BaseQRankSum=1.648;DP=28;Dels=0.0;FS=8.67;HaplotypeScore=0.0;MLEAC=1;MLEAF=0.5;MQ=41.86;MQ0=0;MQRankSum=-1.555;QD=16.96;ReadPosRankSum=-1.694	GT:AD:DP:GQ:PL	0/1:12,16:28:99:503,0,416
chrII	796562	.	G	A	197.77	PASS	AC=1;AF=0.5;AN=2;BaseQRankSum=2.921;DP=24;Dels=0.0;FS=9.084;HaplotypeScore=1.9995;MLEAC=1;MLEAF=0.5;MQ=41.32;MQ0=0;MQRankSum=0.0;QD=8.24;ReadPosRankSum=-3.811	GT:AD:DP:GQ:PL	0/1:17,7:24:99:226,0,459
chrII	797429	.	C	T	699.77	PASS	AC=1;AF=0.5;AN=2;BaseQRankSum=1.428;DP=46;Dels=0.0;FS=0.0;HaplotypeScore=0.0;MLEAC=1;MLEAF=0.5;MQ=41.96;MQ0=0;MQRankSum=1.714;QD=15.21;ReadPosRankSum=-1.076	GT:AD:DP:GQ:PL	0/1:23,23:46:99:728,0,798
chrII	798716	.	C	T	722.77	PASS	AC=1;AF=0.5;AN=2;BaseQRankSum=0.319;DP=36;Dels=0.0;FS=5.347;HaplotypeScore=0.0;MLEAC=1;MLEAF=0.5;MQ=41.59;MQ0=0;MQRankSum=-1.527;QD=20.08;ReadPosRankSum=0.386	GT:AD:DP:GQ:PL	0/1:12,24:36:99:751,0,335
chrII	800512	.	A	G	592.77	PASS	AC=1;AF=0.5;AN=2;BaseQRankSum=-2.033;DP=43;Dels=0.0;FS=4.375;HaplotypeScore=0.0;MLEAC=1;MLEAF=0.5;MQ=41.67;MQ0=0;MQRankSum=0.743;QD=13.79;ReadPosRankSum=0.45	GT:AD:DP:GQ:PL	0/1:23,20:43:99:621,0,778
chrII	801204	.	C	T	613.77	PASS	AC=1;AF=0.5;AN=2;BaseQRankSum=-0.826;DP=50;Dels=0.0;FS=5.967;HaplotypeScore=0.0;MLEAC=1;MLEAF=0.5;MQ=42.0;MQ0=0;MQRankSum=1.396;QD=12.28;ReadPosRankSum=-0.177	GT:AD:DP:GQ:PL	0/1:29,21:50:99:642,0,1036
chrII	804105	.	G	A	956.77	PASS	AC=1;AF=0.5;AN=2;BaseQRankSum=-2.072;DP=60;Dels=0.0;FS=0.0;HaplotypeScore=0.0;MLEAC=1;MLEAF=0.5;MQ=41.65;MQ0=1;MQRankSum=-1.07;QD=15.95;ReadPosRankSum=-1.389	GT:AD:DP:GQ:PL	0/1:28,32:60:99:985,0,952
chrII	804405	.	G	A	757.77	PASS	AC=1;AF=0.5;AN=2;BaseQRankSum=-2.648;DP=50;Dels=0.0;FS=1.088;HaplotypeScore=0.9996;MLEAC=1;MLEAF=0.5;MQ=41.13;MQ0=0;MQRankSum=-0.244;QD=15.16;ReadPosRankSum=-0.87	GT:AD:DP:GQ:PL	0/1:22,28:50:99:786,0,642
chrIII	19499	.	C	T	366.77	PASS	AC=1;AF=0.5;AN=2;BaseQRankSum=1.541;DP=31;Dels=0.0;FS=3.256;HaplotypeScore=0.0;MLEAC=1;MLEAF=0.5;MQ=41.06;MQ0=0;MQRankSum=0.901;QD=11.83;ReadPosRankSum=0.861	GT:AD:DP:GQ:PL	0/1:18,13:31:99:395,0,634
chrIII	35863	.	C	T	419.77	PASS	AC=1;AF=0.5;AN=2;BaseQRankSum=0.586;DP=30;Dels=0.0;FS=1.468;HaplotypeScore=0.0;MLEAC=1;MLEAF=0.5;MQ=42.0;MQ0=0;MQRankSum=0.502;QD=13.99;ReadPosRankSum=0.46	GT:AD:DP:GQ:PL	0/1:17,13:30:99:448,0,576
chrIII	43614	.	C	T	500.77	PASS	AC=2;AF=1.0;AN=2;DP=14;Dels=0.0;FS=0.0;HaplotypeScore=0.0;MLEAC=2;MLEAF=1.0;MQ=42.0;MQ0=0;QD=27.69	GT:AD:DP:GQ:PL	1/1:0,14:14:39:529,39,0
chrIII	44580	.	G	A	450.77	PASS	AC=1;AF=0.5;AN=2;BaseQRankSum=0.0;DP=18;Dels=0.0;FS=0.0;HaplotypeScore=0.0;MLEAC=1;MLEAF=0.5;MQ=41.89;MQ0=0;MQRankSum=0.296;QD=25.04;ReadPosRankSum=-0.099	GT:AD:DP:GQ:PL	0/1:5,13:18:99:479,0,156
chrIII	57617	.	T	C	382.77	PASS	AC=1;AF=0.5;AN=2;BaseQRankSum=0.627;DP=28;Dels=0.0;FS=0.0;HaplotypeScore=0.0;MLEAC=1;MLEAF=0.5;MQ=41.47;MQ0=0;MQRankSum=0.627;QD=13.67;ReadPosRankSum=-0.348	GT:AD:DP:GQ:PL	0/1:16,12:28:99:411,0,512
chrIII	92913	.	T	C	573.77	PASS	AC=1;AF=0.5;AN=2;BaseQRankSum=-0.042;DP=30;Dels=0.0;FS=1.564;HaplotypeScore=0.0;MLEAC=1;MLEAF=0.5;MQ=41.93;MQ0=0;MQRankSum=-0.209;QD=19.13;ReadPosRankSum=1.214	GT:AD:DP:GQ:PL	0/1:13,17:30:99:602,0,405
chrIII	92924	.	C	T	532.77	PASS	AC=1;AF=0.5;AN=2;BaseQRankSum=-0.666;DP=27;Dels=0.0;FS=1.705;HaplotypeScore=0.0;MLEAC=1;MLEAF=0.5;MQ=41.93;MQ0=0;MQRankSum=-2.196;QD=19.73;ReadPosRankSum=-0.074	GT:AD:DP:GQ:PL	0/1:11,16:27:99:561,0,370
chrIII	94501	.	A	T	324.77	PASS	AC=1;AF=0.5;AN=2;BaseQRankSum=-0.462;DP=23;Dels=0.0;FS=28.709;HaplotypeScore=2.7884;MLEAC=1;MLEAF=0.5;MQ=42.0;MQ0=0;MQRankSum=-0.031;QD=14.12;ReadPosRankSum=0.4	GT:AD:DP:GQ:PL	0/1:11,12:23:99:353,0,266
chrIII	127126	.	C	T	463.77	PASS	AC=1;AF=0.5;AN=2;BaseQRankSum=-1.286;DP=27;Dels=0.0;FS=3.565;HaplotypeScore=0.0;MLEAC=1;MLEAF=0.5;MQ=42.0;MQ0=0;MQRankSum=-0.218;QD=17.18;ReadPosRankSum=0.752	GT:AD:DP:GQ:PL	0/1:13,14:27:99:492,0,454
chrIII	155198	.	A	T	184.77	PASS	AC=1;AF=0.5;AN=2;BaseQRankSum=-3.199;DP=28;Dels=0.0;FS=56.838;HaplotypeScore=4.3646;MLEAC=1;MLEAF=0.5;MQ=42.0;MQ0=0;MQRankSum=-1.082;QD=6.6;ReadPosRankSum=0.094	GT:AD:DP:GQ:PL	0/1:17,11:28:99:213,0,485
chrIII	156586	.	C	T	663.77	PASS	AC=1;AF=0.5;AN=2;BaseQRankSum=0.767;DP=43;Dels=0.0;FS=2.636;HaplotypeScore=0.0;MLEAC=1;MLEAF=0.5;MQ=42.0;MQ0=0;MQRankSum=0.426;QD=15.44;ReadPosRankSum=0.694	GT:AD:DP:GQ:PL	0/1:23,20:43:99:692,0,763
chrIII	158035	.	C	T	219.77	PASS	AC=1;AF=0.5;AN=2;BaseQRankSum=-0.961;DP=25;Dels=0.0;FS=0.0;HaplotypeScore=0.0;MLEAC=1;MLEAF=0.5;MQ=42.0;MQ0=0;MQRankSum=0.32;QD=8.79;ReadPosRankSum=-0.553	GT:AD:DP:GQ:PL	0/1:17,8:25:99:248,0,623
chrIII	171945	.	G	A	411.77	PASS	AC=1;AF=0.5;AN=2;BaseQRankSum=-0.121;DP=27;Dels=0.0;FS=3.473;HaplotypeScore=0.0;MLEAC=1;MLEAF=0.5;MQ=42.0;MQ0=0;MQRankSum=-0.121;QD=15.25;ReadPosRankSum=0.073	GT:AD:DP:GQ:PL	0/1:14,13:27:99:440,0,468
chrIII	173129	.	G	A	335.77	PASS	AC=1;AF=0.5;AN=2;BaseQRankSum=1.528;DP=19;Dels=0.0;FS=12.316;HaplotypeScore=1.9992;MLEAC=1;MLEAF=0.5;MQ=41.9;MQ0=0;MQRankSum=-0.041;QD=17.67;ReadPosRankSum=-0.124	GT:AD:DP:GQ:PL	0/1:8,11:19:99:364,0,236
chrIII	174963	.	A	G	566.77	PASS	AC=1;AF=0.5;AN=2;BaseQRankSum=-1.547;DP=38;Dels=0.0;FS=0.0;HaplotypeScore=0.0;MLEAC=1;MLEAF=0.5;MQ=42.0;MQ0=0;MQRankSum=-0.438;QD=14.91;ReadPosRankSum=-0.204	GT:AD:DP:GQ:PL	0/1:19,19:38:99:595,0,604
chrIII	181506	.	C	T	249.77	PASS	AC=1;AF=0.5;AN=2;BaseQRankSum=0.32;DP=21;Dels=0.0;FS=4.123;HaplotypeScore=0.0;MLEAC=1;MLEAF=0.5;MQ=42.0;MQ0=0;MQRankSum=-0.036;QD=11.89;ReadPosRankSum=0.888	GT:AD:DP:GQ:PL	0/1:12,9:21:99:278,0,401
chrIII	189293	.	C	T	519.77	PASS	AC=1;AF=0.5;AN=2;BaseQRankSum=0.237;DP=26;Dels=0.0;FS=1.596;HaplotypeScore=0.0;MLEAC=1;MLEAF=0.5;MQ=42.0;MQ0=0;MQRankSum=1.607;QD=19.99;ReadPosRankSum=-0.712	GT:AD:DP:GQ:PL	0/1:10,16:26:99:548,0,336
chrIII	190867	.	A	G	325.77	PASS	AC=1;AF=0.5;AN=2;BaseQRankSum=0.458;DP=21;Dels=0.0;FS=0.0;HaplotypeScore=0.0;MLEAC=1;MLEAF=0.5;MQ=42.0;MQ0=0;MQRankSum=0.599;QD=15.51;ReadPosRankSum=1.091	GT:AD:DP:GQ:PL	0/1:11,10:21:99:354,0,319
chrIII	191568	.	C	T	396.77	PASS	AC=1;AF=0.5;AN=2;BaseQRankSum=-1.938;DP=20;Dels=0.0;FS=12.882;HaplotypeScore=0.0;MLEAC=1;MLEAF=0.5;MQ=42.0;MQ0=0;MQRankSum=-1.031;QD=19.84;ReadPosRankSum=0.536	GT:AD:DP:GQ:PL	0/1:6,14:20:99:425,0,188
chrIII	193073	.	C	T	372.77	PASS	AC=1;AF=0.5;AN=2;BaseQRankSum=0.867;DP=19;Dels=0.0;FS=4.242;HaplotypeScore=0.0;MLEAC=1;MLEAF=0.5;MQ=42.0;MQ0=0;MQRankSum=-0.289;QD=19.62;ReadPosRankSum=0.95	GT:AD:DP:GQ:PL	0/1:8,11:19:99:401,0,274
chrIII	195682	.	G	A	506.77	PASS	AC=1;AF=0.5;AN=2;BaseQRankSum=-1.322;DP=32;Dels=0.0;FS=1.406;HaplotypeScore=0.0;MLEAC=1;MLEAF=0.5;MQ=42.0;MQ0=0;MQRankSum=1.208;QD=15.84;ReadPosRankSum=-1.171	GT:AD:DP:GQ:PL	0/1:15,17:32:99:535,0,502
chrIII	202451	.	T	C	497.77	PASS	AC=1;AF=0.5;AN=2;BaseQRankSum=-0.371;DP=29;Dels=0.0;FS=1.455;HaplotypeScore=0.0;MLEAC=1;MLEAF=0.5;MQ=42.0;MQ0=0;MQRankSum=-0.284;QD=17.16;ReadPosRankSum=-1.287	GT:AD:DP:GQ:PL	0/1:14,15:29:99:526,0,458
chrIII	204148	.	C	T	738.77	PASS	AC=1;AF=0.5;AN=2;BaseQRankSum=1.231;DP=41;Dels=0.0;FS=1.298;HaplotypeScore=0.0;MLEAC=1;MLEAF=0.5;MQ=42.0;MQ0=0;MQRankSum=1.019;QD=18.02;ReadPosRankSum=-0.542	GT:AD:DP:GQ:PL	0/1:17,24:41:99:767,0,553
chrIII	209342	.	C	T	583.77	PASS	AC=1;AF=0.5;AN=2;BaseQRankSum=-2.22;DP=34;Dels=0.0;FS=0.0;HaplotypeScore=0.0;MLEAC=1;MLEAF=0.5;MQ=41.94;MQ0=0;MQRankSum=0.936;QD=17.17;ReadPosRankSum=0.139	GT:AD:DP:GQ:PL	0/1:15,19:34:99:612,0,513
chrIII	210618	.	C	T	318.77	PASS	AC=1;AF=0.5;AN=2;BaseQRankSum=0.557;DP=37;Dels=0.0;FS=1.363;HaplotypeScore=0.0;MLEAC=1;MLEAF=0.5;MQ=41.6;MQ0=0;MQRankSum=-0.302;QD=8.62;ReadPosRankSum=0.525	GT:AD:DP:GQ:PL	0/1:24,13:37:99:347,0,784
chrIII	210765	.	A	G	453.77	PASS	AC=1;AF=0.5;AN=2;BaseQRankSum=0.362;DP=34;Dels=0.0;FS=1.459;HaplotypeScore=0.0;MLEAC=1;MLEAF=0.5;MQ=41.58;MQ0=0;MQRankSum=-1.018;QD=13.35;ReadPosRankSum=2.64	GT:AD:DP:GQ:PL	0/1:18,16:34:99:482,0,569
chrIII	211721	.	G	A	128.77	PASS	AC=1;AF=0.5;AN=2;BaseQRankSum=-2.501;DP=31;Dels=0.03;FS=46.37;HaplotypeScore=8.8962;MLEAC=1;MLEAF=0.5;MQ=42.0;MQ0=0;MQRankSum=0.736;QD=4.15;ReadPosRankSum=-0.196	GT:AD:DP:GQ:PL	0/1:23,7:30:99:157,0,774
chrIII	218032	.	C	T	362.77	PASS	AC=1;AF=0.5;AN=2;BaseQRankSum=0.178;DP=21;Dels=0.0;FS=0.0;HaplotypeScore=0.0;MLEAC=1;MLEAF=0.5;MQ=42.0;MQ0=0;MQRankSum=-1.457;QD=17.27;ReadPosRankSum=0.391	GT:AD:DP:GQ:PL	0/1:9,12:21:99:391,0,302
chrIII	218442	.	C	T	379.77	PASS	AC=1;AF=0.5;AN=2;BaseQRankSum=-1.22;DP=22;Dels=0.0;FS=6.897;HaplotypeScore=0.0;MLEAC=1;MLEAF=0.5;MQ=41.33;MQ0=0;MQRankSum=-0.297;QD=17.26;ReadPosRankSum=0.758	GT:AD:DP:GQ:PL	0/1:10,12:22:99:408,0,315
chrIII	220284	.	T	C	404.77	PASS	AC=1;AF=0.5;AN=2;BaseQRankSum=-0.507;DP=28;Dels=0.0;FS=1.515;HaplotypeScore=0.0;MLEAC=1;MLEAF=0.5;MQ=41.93;MQ0=0;MQRankSum=0.138;QD=14.46;ReadPosRankSum=-1.612	GT:AD:DP:GQ:PL	0/1:15,13:28:99:433,0,499
chrIII	221567	.	T	C	844.77	PASS	AC=1;AF=0.5;AN=2;BaseQRankSum=0.756;DP=53;Dels=0.0;FS=5.738;HaplotypeScore=0.0;MLEAC=1;MLEAF=0.5;MQ=42.0;MQ0=0;MQRankSum=0.827;QD=15.94;ReadPosRankSum=-0.952	GT:AD:DP:GQ:PL	0/1:26,27:53:99:873,0,739
chrIII	222868	.	C	T	572.77	PASS	AC=1;AF=0.5;AN=2;BaseQRankSum=0.175;DP=32;Dels=0.0;FS=8.232;HaplotypeScore=0.9867;MLEAC=1;MLEAF=0.5;MQ=42.0;MQ0=0;MQRankSum=0.37;QD=17.9;ReadPosRankSum=-1.304	GT:AD:DP:GQ:PL	0/1:12,20:32:99:601,0,376
chrIII	227823	.	A	T	557.77	PASS	AC=1;AF=0.5;AN=2;BaseQRankSum=0.142;DP=31;Dels=0.0;FS=42.024;HaplotypeScore=6.9927;MLEAC=1;MLEAF=0.5;MQ=40.82;MQ0=0;MQRankSum=-1.034;QD=17.99;ReadPosRankSum=-0.304	GT:AD:DP:GQ:PL	0/1:12,19:31:99:586,0,265
chrIII	229368	.	C	T	312.77	PASS	AC=1;AF=0.5;AN=2;BaseQRankSum=0.0;DP=18;Dels=0.0;FS=4.359;HaplotypeScore=0.0;MLEAC=1;MLEAF=0.5;MQ=42.0;MQ0=0;MQRankSum=1.359;QD=17.38;ReadPosRankSum=1.177	GT:AD:DP:GQ:PL	0/1:7,11:18:99:341,0,187
chrIII	239372	.	T	C	979.77	PASS	AC=1;AF=0.5;AN=2;BaseQRankSum=-0.202;DP=57;Dels=0.0;FS=2.212;HaplotypeScore=0.0;MLEAC=1;MLEAF=0.5;MQ=42.0;MQ0=0;MQRankSum=1.139;QD=17.19;ReadPosRankSum=0.412	GT:AD:DP:GQ:PL	0/1:24,33:57:99:1008,0,820
chrIII	241553	.	T	C	713.77	PASS	AC=1;AF=0.5;AN=2;BaseQRankSum=0.86;DP=41;Dels=0.0;FS=0.0;HaplotypeScore=0.0;MLEAC=1;MLEAF=0.5;MQ=42.0;MQ0=0;MQRankSum=-0.913;QD=17.41;ReadPosRankSum=1.336	GT:AD:DP:GQ:PL	0/1:17,24:41:99:742,0,488
chrIII	241576	.	G	A	574.77	PASS	AC=1;AF=0.5;AN=2;BaseQRankSum=0.777;DP=33;Dels=0.0;FS=0.0;HaplotypeScore=0.0;MLEAC=1;MLEAF=0.5;MQ=42.0;MQ0=0;MQRankSum=1.392;QD=17.42;ReadPosRankSum=-0.307	GT:AD:DP:GQ:PL	0/1:15,18:33:99:603,0,481
chrIII	241642	.	C	T	360.77	PASS	AC=1;AF=0.5;AN=2;BaseQRankSum=0.155;DP=29;Dels=0.0;FS=0.0;HaplotypeScore=0.0;MLEAC=1;MLEAF=0.5;MQ=41.51;MQ0=0;MQRankSum=-0.421;QD=12.44;ReadPosRankSum=-0.066	GT:AD:DP:GQ:PL	0/1:17,12:29:99:389,0,508
chrIII	250810	.	G	A	318.77	PASS	AC=1;AF=0.5;AN=2;BaseQRankSum=0.151;DP=41;Dels=0.0;FS=0.0;HaplotypeScore=0.0;MLEAC=1;MLEAF=0.5;MQ=42.0;MQ0=0;MQRankSum=-0.344;QD=7.77;ReadPosRankSum=-0.289	GT:AD:DP:GQ:PL	0/1:27,14:41:99:347,0,987
chrIII	268118	.	T	C	709.77	PASS	AC=1;AF=0.5;AN=2;BaseQRankSum=-0.327;DP=42;Dels=0.0;FS=1.222;HaplotypeScore=0.0;MLEAC=1;MLEAF=0.5;MQ=41.5;MQ0=1;MQRankSum=-0.641;QD=16.9;ReadPosRankSum=0.065	GT:AD:DP:GQ:PL	0/1:20,22:42:99:738,0,621
chrIII	271541	.	C	T	440.77	PASS	AC=1;AF=0.5;AN=2;BaseQRankSum=2.333;DP=37;Dels=0.0;FS=5.179;HaplotypeScore=0.0;MLEAC=1;MLEAF=0.5;MQ=42.0;MQ0=0;MQRankSum=-0.141;QD=11.91;ReadPosRankSum=0.298	GT:AD:DP:GQ:PL	0/1:23,14:37:99:469,0,742
chrIII	277479	.	G	A	487.77	PASS	AC=1;AF=0.5;AN=2;BaseQRankSum=-1.065;DP=23;Dels=0.0;FS=15.896;HaplotypeScore=0.0;MLEAC=1;MLEAF=0.5;MQ=42.0;MQ0=0;MQRankSum=-0.807;QD=21.21;ReadPosRankSum=2.162	GT:AD:DP:GQ:PL	0/1:8,15:23:99:516,0,258
chrIII	282941	.	C	T	387.77	PASS	AC=1;AF=0.5;AN=2;BaseQRankSum=0.433;DP=24;Dels=0.0;FS=10.02;HaplotypeScore=0.0;MLEAC=1;MLEAF=0.5;MQ=42.0;MQ0=0;MQRankSum=0.375;QD=16.16;ReadPosRankSum=0.433	GT:AD:DP:GQ:PL	0/1:12,12:24:99:416,0,342
chrIII	283884	.	C	T	773.77	PASS	AC=2;AF=1.0;AN=2;DP=22;Dels=0.0;FS=0.0;HaplotypeScore=0.0;MLEAC=2;MLEAF=1.0;MQ=42.0;MQ0=0;QD=32.69	GT:AD:DP:GQ:PL	1/1:0,22:22:60:802,60,0
chrIII	284208	.	G	A	290.77	PASS	AC=1;AF=0.5;AN=2;BaseQRankSum=-0.106;DP=16;Dels=0.0;FS=0.0;HaplotypeScore=0.0;MLEAC=1;MLEAF=0.5;MQ=41.11;MQ0=0;MQRankSum=1.376;QD=18.17;ReadPosRankSum=0.529	GT:AD:DP:GQ:PL	0/1:7,9:16:99:319,0,225
chrIII	284377	.	C	T	324.77	PASS	AC=1;AF=0.5;AN=2;BaseQRankSum=-1.681;DP=16;Dels=0.0;FS=2.858;HaplotypeScore=0.0;MLEAC=1;MLEAF=0.5;MQ=42.0;MQ0=0;MQRankSum=1.247;QD=20.3;ReadPosRankSum=-1.247	GT:AD:DP:GQ:PL	0/1:6,10:16:99:353,0,202
chrIII	285186	.	C	T	753.77	PASS	AC=1;AF=0.5;AN=2;BaseQRankSum=-0.712;DP=36;Dels=0.0;FS=11.046;HaplotypeScore=0.0;MLEAC=1;MLEAF=0.5;MQ=41.41;MQ0=1;MQRankSum=-0.261;QD=20.94;ReadPosRankSum=-1.477	GT:AD:DP:GQ:PL	0/1:13,23:36:99:782,0,389
chrIII	285950	.	G	A	622.77	PASS	AC=1;AF=0.5;AN=2;BaseQRankSum=-0.851;DP=38;Dels=0.0;FS=9.536;HaplotypeScore=0.0;MLEAC=1;MLEAF=0.5;MQ=42.0;MQ0=0;MQRankSum=0.558;QD=16.39;ReadPosRankSum=-1.527	GT:AD:DP:GQ:PL	0/1:17,21:38:99:651,0,563
chrIII	287267	.	G	A	171.77	PASS	AC=1;AF=0.5;AN=2;BaseQRankSum=-0.79;DP=31;Dels=0.0;FS=0.0;HaplotypeScore=0.0;MLEAC=1;MLEAF=0.5;MQ=42.0;MQ0=0;MQRankSum=0.248;QD=5.54;ReadPosRankSum=2.37	GT:AD:DP:GQ:PL	0/1:23,8:31:99:200,0,813
chrIII	288293	.	T	C	413.77	PASS	AC=1;AF=0.5;AN=2;BaseQRankSum=1.622;DP=24;Dels=0.0;FS=1.875;HaplotypeScore=0.0;MLEAC=1;MLEAF=0.5;MQ=41.41;MQ0=0;MQRankSum=1.448;QD=17.24;ReadPosRankSum=-0.406	GT:AD:DP:GQ:PL	0/1:11,13:24:99:442,0,359
chrIII	301636	.	G	A	628.77	PASS	AC=1;AF=0.5;AN=2;BaseQRankSum=1.059;DP=55;Dels=0.0;FS=9.072;HaplotypeScore=0.0;MLEAC=1;MLEAF=0.5;MQ=42.0;MQ0=0;MQRankSum=-0.849;QD=11.43;ReadPosRankSum=-0.254	GT:AD:DP:GQ:PL	0/1:35,20:55:99:657,0,1070
chrIII	309263	.	C	T	656.77	PASS	AC=1;AF=0.5;AN=2;BaseQRankSum=0.904;DP=37;Dels=0.0;FS=0.0;HaplotypeScore=0.0;MLEAC=1;MLEAF=0.5;MQ=42.0;MQ0=0;MQRankSum=-2.1;QD=17.75;ReadPosRankSum=-0.107	GT:AD:DP:GQ:PL	0/1:16,21:37:99:685,0,514
chrIII	313096	.	C	T	1195.77	PASS	AC=1;AF=0.5;AN=2;BaseQRankSum=-1.435;DP=84;Dels=0.0;FS=0.849;HaplotypeScore=0.0;MLEAC=1;MLEAF=0.5;MQ=41.81;MQ0=0;MQRankSum=-0.861;QD=14.24;ReadPosRankSum=-0.996	GT:AD:DP:GQ:PL	0/1:45,39:84:99:1224,0,1542
chrIII	313549	.	G	A	1085.77	PASS	AC=1;AF=0.5;AN=2;BaseQRankSum=2.751;DP=65;Dels=0.0;FS=0.992;HaplotypeScore=1.4679;MLEAC=1;MLEAF=0.5;MQ=41.58;MQ0=1;MQRankSum=1.406;QD=16.7;ReadPosRankSum=0.733	GT:AD:DP:GQ:PL	0/1:30,35:65:99:1114,0,902
chrIV	39806	.	C	T	390.77	PASS	AC=1;AF=0.5;AN=2;BaseQRankSum=-0.54;DP=31;Dels=0.0;FS=14.876;HaplotypeScore=0.0;MLEAC=1;MLEAF=0.5;MQ=42.0;MQ0=0;MQRankSum=-0.1;QD=12.61;ReadPosRankSum=2.662	GT:AD:DP:GQ:PL	0/1:18,13:31:99:419,0,612
chrIV	48922	.	C	T	896.77	PASS	AC=1;AF=0.5;AN=2;BaseQRankSum=0.954;DP=54;Dels=0.0;FS=0.0;HaplotypeScore=0.0;MLEAC=1;MLEAF=0.5;MQ=41.69;MQ0=0;MQRankSum=-0.295;QD=16.61;ReadPosRankSum=0.59	GT:AD:DP:GQ:PL	0/1:25,29:54:99:925,0,828
chrIV	50935	.	G	A	239.77	PASS	AC=1;AF=0.5;AN=2;BaseQRankSum=-0.656;DP=20;Dels=0.0;FS=1.922;HaplotypeScore=0.0;MLEAC=1;MLEAF=0.5;MQ=42.0;MQ0=0;MQRankSum=-0.964;QD=11.99;ReadPosRankSum=-0.039	GT:AD:DP:GQ:PL	0/1:12,8:20:99:268,0,406
chrIV	56524	.	A	G	550.77	PASS	AC=1;AF=0.5;AN=2;BaseQRankSum=-0.734;DP=38;Dels=0.0;FS=2.932;HaplotypeScore=0.0;MLEAC=1;MLEAF=0.5;MQ=42.0;MQ0=0;MQRankSum=0.382;QD=14.49;ReadPosRankSum=0.294	GT:AD:DP:GQ:PL	0/1:21,17:38:99:579,0,752
chrIV	59237	.	C	T	615.77	PASS	AC=1;AF=0.5;AN=2;BaseQRankSum=-0.979;DP=38;Dels=0.0;FS=2.742;HaplotypeScore=2.98;MLEAC=1;MLEAF=0.5;MQ=41.61;MQ0=0;MQRankSum=-1.535;QD=16.2;ReadPosRankSum=0.979	GT:AD:DP:GQ:PL	0/1:18,20:38:99:644,0,598
chrIV	61369	.	G	A	1555.77	PASS	AC=1;AF=0.5;AN=2;BaseQRankSum=-0.639;DP=97;Dels=0.0;FS=0.878;HaplotypeScore=0.0;MLEAC=1;MLEAF=0.5;MQ=42.0;MQ0=0;MQRankSum=0.538;QD=16.04;ReadPosRankSum=0.459	GT:AD:DP:GQ:PL	0/1:46,51:97:99:1584,0,1460
chrIV	69514	.	C	T	1163.77	PASS	AC=1;AF=0.5;AN=2;BaseQRankSum=0.869;DP=70;Dels=0.0;FS=0.92;HaplotypeScore=0.0;MLEAC=1;MLEAF=0.5;MQ=42.0;MQ0=0;MQRankSum=0.493;QD=16.63;ReadPosRankSum=-0.082	GT:AD:DP:GQ:PL	0/1:35,35:70:99:1192,0,1148
chrIV	69673	.	C	T	996.77	PASS	AC=1;AF=0.5;AN=2;BaseQRankSum=1.19;DP=62;Dels=0.0;FS=5.076;HaplotypeScore=0.0;MLEAC=1;MLEAF=0.5;MQ=42.0;MQ0=0;MQRankSum=0.12;QD=16.08;ReadPosRankSum=-2.19	GT:AD:DP:GQ:PL	0/1:32,30:62:99:1025,0,1100
chrIV	70129	.	C	T	747.77	PASS	AC=1;AF=0.5;AN=2;BaseQRankSum=0.684;DP=46;Dels=0.0;FS=0.0;HaplotypeScore=0.0;MLEAC=1;MLEAF=0.5;MQ=41.92;MQ0=0;MQRankSum=-0.617;QD=16.26;ReadPosRankSum=-0.728	GT:AD:DP:GQ:PL	0/1:21,25:46:99:776,0,646
chrIV	70726	.	C	T	669.77	PASS	AC=1;AF=0.5;AN=2;BaseQRankSum=0.424;DP=38;Dels=0.0;FS=0.0;HaplotypeScore=0.0;MLEAC=1;MLEAF=0.5;MQ=42.0;MQ0=0;MQRankSum=-1.973;QD=17.63;ReadPosRankSum=0.862	GT:AD:DP:GQ:PL	0/1:18,20:38:99:698,0,593
chrIV	72267	.	C	T	761.77	PASS	AC=1;AF=0.5;AN=2;BaseQRankSum=1.044;DP=52;Dels=0.0;FS=0.0;HaplotypeScore=0.0;MLEAC=1;MLEAF=0.5;MQ=41.72;MQ0=0;MQRankSum=-0.183;QD=14.65;ReadPosRankSum=-1.172	GT:AD:DP:GQ:PL	0/1:27,25:52:99:790,0,833
chrIV	72709	.	A	G	567.77	PASS	AC=1;AF=0.5;AN=2;BaseQRankSum=-0.177;DP=44;Dels=0.0;FS=2.635;HaplotypeScore=0.0;MLEAC=1;MLEAF=0.5;MQ=41.68;MQ0=0;MQRankSum=1.497;QD=12.9;ReadPosRankSum=-0.507	GT:AD:DP:GQ:PL	0/1:24,20:44:99:596,0,813
chrIV	75042	.	C	T	184.77	PASS	AC=1;AF=0.5;AN=2;BaseQRankSum=-1.664;DP=20;Dels=0.0;FS=4.269;HaplotypeScore=0.0;MLEAC=1;MLEAF=0.5;MQ=42.0;MQ0=0;MQRankSum=-0.475;QD=9.24;ReadPosRankSum=-2.377	GT:AD:DP:GQ:PL	0/1:13,7:20:99:213,0,458
chrIV	83239	.	G	A	644.77	PASS	AC=1;AF=0.5;AN=2;BaseQRankSum=-0.336;DP=38;Dels=0.0;FS=1.342;HaplotypeScore=0.0;MLEAC=1;MLEAF=0.5;MQ=41.95;MQ0=0;MQRankSum=0.161;QD=16.97;ReadPosRankSum=-0.921	GT:AD:DP:GQ:PL	0/1:18,20:38:99:673,0,554
chrIV	84531	.	C	T	518.77	PASS	AC=1;AF=0.5;AN=2;BaseQRankSum=-0.765;DP=24;Dels=0.0;FS=0.0;HaplotypeScore=0.0;MLEAC=1;MLEAF=0.5;MQ=42.0;MQ0=0;MQRankSum=-1.378;QD=21.62;ReadPosRankSum=1.439	GT:AD:DP:GQ:PL	0/1:8,16:24:99:547,0,256
chrIV	84591	.	C	T	547.77	PASS	AC=1;AF=0.5;AN=2;BaseQRankSum=-1.741;DP=31;Dels=0.0;FS=1.412;HaplotypeScore=0.0;MLEAC=1;MLEAF=0.5;MQ=42.0;MQ0=0;MQRankSum=1.781;QD=17.67;ReadPosRankSum=0.14	GT:AD:DP:GQ:PL	0/1:13,18:31:99:576,0,398
chrIV	86904	.	T	C	462.77	PASS	AC=1;AF=0.5;AN=2;BaseQRankSum=-0.734;DP=31;Dels=0.0;FS=0.0;HaplotypeScore=0.0;MLEAC=1;MLEAF=0.5;MQ=42.0;MQ0=0;MQRankSum=-0.337;QD=14.93;ReadPosRankSum=1.29	GT:AD:DP:GQ:PL	0/1:14,17:31:99:491,0,417
chrIV	91186	.	T	C	528.77	PASS	AC=1;AF=0.5;AN=2;BaseQRankSum=-1.639;DP=34;Dels=0.0;FS=0.0;HaplotypeScore=0.0;MLEAC=1;MLEAF=0.5;MQ=42.0;MQ0=0;MQRankSum=0.293;QD=15.55;ReadPosRankSum=0.776	GT:AD:DP:GQ:PL	0/1:18,16:34:99:557,0,610
chrIV	91972	.	C	T	588.77	PASS	AC=1;AF=0.5;AN=2;BaseQRankSum=0.659;DP=34;Dels=0.0;FS=5.402;HaplotypeScore=0.0;MLEAC=1;MLEAF=0.5;MQ=42.0;MQ0=0;MQRankSum=-0.451;QD=17.32;ReadPosRankSum=-0.555	GT:AD:DP:GQ:PL	0/1:15,19:34:99:617,0,482
chrIV	92171	.	C	T	139.77	PASS	AC=1;AF=0.5;AN=2;BaseQRankSum=-1.097;DP=14;Dels=0.0;FS=0.0;HaplotypeScore=0.0;MLEAC=1;MLEAF=0.5;MQ=42.0;MQ0=0;MQRankSum=0.71;QD=9.98;ReadPosRankSum=-0.839	GT:AD:DP:GQ:PL	0/1:8,6:14:99:168,0,288
chrIV	93707	.	G	A	673.77	PASS	AC=1;AF=0.5;AN=2;BaseQRankSum=-0.198;DP=34;Dels=0.0;FS=11.24;HaplotypeScore=0.0;MLEAC=1;MLEAF=0.5;MQ=41.39;MQ0=0;MQRankSum=-0.162;QD=19.82;ReadPosRankSum=-1.604	GT:AD:DP:GQ:PL	0/1:12,22:34:99:702,0,322
chrIV	94569	.	C	T	525.77	PASS	AC=1;AF=0.5;AN=2;BaseQRankSum=0.764;DP=26;Dels=0.0;FS=0.0;HaplotypeScore=0.0;MLEAC=1;MLEAF=0.5;MQ=40.85;MQ0=0;MQRankSum=0.184;QD=20.22;ReadPosRankSum=-0.501	GT:AD:DP:GQ:PL	0/1:10,16:26:99:554,0,335
chrIV	95089	.	C	T	369.77	PASS	AC=1;AF=0.5;AN=2;BaseQRankSum=1.545;DP=30;Dels=0.0;FS=1.496;HaplotypeScore=0.0;MLEAC=1;MLEAF=0.5;MQ=42.0;MQ0=0;MQRankSum=1.503;QD=12.33;ReadPosRankSum=-0.275	GT:AD:DP:GQ:PL	0/1:18,12:30:99:398,0,592
chrIV	95263	.	C	T	426.77	PASS	AC=1;AF=0.5;AN=2;BaseQRankSum=0.396;DP=20;Dels=0.0;FS=1.862;HaplotypeScore=0.0;MLEAC=1;MLEAF=0.5;MQ=41.26;MQ0=0;MQRankSum=0.396;QD=21.34;ReadPosRankSum=-0.634	GT:AD:DP:GQ:PL	0/1:7,13:20:99:455,0,224
chrIV	96494	.	C	T	343.77	PASS	AC=1;AF=0.5;AN=2;BaseQRankSum=-0.279;DP=23;Dels=0.0;FS=0.0;HaplotypeScore=0.0;MLEAC=1;MLEAF=0.5;MQ=41.36;MQ0=0;MQRankSum=1.519;QD=14.95;ReadPosRankSum=0.341	GT:AD:DP:GQ:PL	0/1:10,13:23:99:372,0,331
chrIV	98837	.	C	T	523.77	PASS	AC=1;AF=0.5;AN=2;BaseQRankSum=-0.074;DP=27;Dels=0.0;FS=0.0;HaplotypeScore=0.0;MLEAC=1;MLEAF=0.5;MQ=41.45;MQ0=0;MQRankSum=0.37;QD=19.4;ReadPosRankSum=0.469	GT:AD:DP:GQ:PL	0/1:11,16:27:99:552,0,347
chrIV	103150	.	G	A	581.77	PASS	AC=1;AF=0.5;AN=2;BaseQRankSum=-0.707;DP=34;Dels=0.0;FS=0.0;HaplotypeScore=0.0;MLEAC=1;MLEAF=0.5;MQ=42.0;MQ0=0;MQRankSum=-0.673;QD=17.11;ReadPosRankSum=-0.293	GT:AD:DP:GQ:PL	0/1:16,18:34:99:610,0,510
chrIV	108726	.	C	T	436.77	PASS	AC=1;AF=0.5;AN=2;BaseQRankSum=-0.361;DP=25;Dels=0.0;FS=1.76;HaplotypeScore=0.0;MLEAC=1;MLEAF=0.5;MQ=42.0;MQ0=0;MQRankSum=-1.747;QD=17.47;ReadPosRankSum=2.025	GT:AD:DP:GQ:PL	0/1:10,15:25:99:465,0,336
chrIV	112112	.	C	T	374.77	PASS	AC=1;AF=0.5;AN=2;BaseQRankSum=-0.445;DP=30;Dels=0.0;FS=0.0;HaplotypeScore=0.0;MLEAC=1;MLEAF=0.5;MQ=42.0;MQ0=0;MQRankSum=-0.741;QD=12.49;ReadPosRankSum=0.106	GT:AD:DP:GQ:PL	0/1:18,12:30:99:403,0,633
chrIV	115471	.	G	A	445.77	PASS	AC=1;AF=0.5;AN=2;BaseQRankSum=1.765;DP=26;Dels=0.0;FS=0.0;HaplotypeScore=0.0;MLEAC=1;MLEAF=0.5;MQ=42.0;MQ0=0;MQRankSum=1.246;QD=17.14;ReadPosRankSum=-0.208	GT:AD:DP:GQ:PL	0/1:11,15:26:99:474,0,342
chrIV	116856	.	G	A	301.77	PASS	AC=1;AF=0.5;AN=2;BaseQRankSum=-0.122;DP=19;Dels=0.0;FS=0.0;HaplotypeScore=0.0;MLEAC=1;MLEAF=0.5;MQ=42.0;MQ0=0;MQRankSum=-1.184;QD=15.88;ReadPosRankSum=-1.102	GT:AD:DP:GQ:PL	0/1:9,10:19:99:330,0,249
chrIV	129590	.	G	A	604.77	PASS	AC=1;AF=0.5;AN=2;BaseQRankSum=0.471;DP=37;Dels=0.0;FS=4.815;HaplotypeScore=0.0;MLEAC=1;MLEAF=0.5;MQ=41.62;MQ0=0;MQRankSum=0.562;QD=16.35;ReadPosRankSum=0.198	GT:AD:DP:GQ:PL	0/1:19,18:37:99:633,0,535
chrIV	131613	.	G	A	379.77	PASS	AC=1;AF=0.5;AN=2;BaseQRankSum=-0.869;DP=24;Dels=0.0;FS=0.0;HaplotypeScore=0.0;MLEAC=1;MLEAF=0.5;MQ=42.0;MQ0=0;MQRankSum=-0.232;QD=15.82;ReadPosRankSum=-0.695	GT:AD:DP:GQ:PL	0/1:11,13:24:99:408,0,380
chrIV	132823	.	G	A	386.77	PASS	AC=1;AF=0.5;AN=2;BaseQRankSum=-0.988;DP=29;Dels=0.0;FS=1.882;HaplotypeScore=0.0;MLEAC=1;MLEAF=0.5;MQ=41.27;MQ0=1;MQRankSum=0.345;QD=13.34;ReadPosRankSum=1.034	GT:AD:DP:GQ:PL	0/1:14,15:29:99:415,0,423
chrIV	136396	.	T	C	311.77	PASS	AC=1;AF=0.5;AN=2;BaseQRankSum=-0.189;DP=20;Dels=0.0;FS=12.42;HaplotypeScore=0.0;MLEAC=1;MLEAF=0.5;MQ=42.0;MQ0=0;MQRankSum=0.718;QD=15.59;ReadPosRankSum=-1.398	GT:AD:DP:GQ:PL	0/1:10,10:20:99:340,0,346
chrIV	143732	.	G	A	607.77	PASS	AC=1;AF=0.5;AN=2;BaseQRankSum=-0.945;DP=23;Dels=0.0;FS=4.31;HaplotypeScore=0.0;MLEAC=1;MLEAF=0.5;MQ=42.0;MQ0=0;MQRankSum=-0.245;QD=26.42;ReadPosRankSum=2.135	GT:AD:DP:GQ:PL	0/1:6,17:23:99:636,0,177
chrIV	146195	.	G	A	520.77	PASS	AC=1;AF=0.5;AN=2;BaseQRankSum=0.634;DP=22;Dels=0.0;FS=0.0;HaplotypeScore=0.0;MLEAC=1;MLEAF=0.5;MQ=42.0;MQ0=0;MQRankSum=-0.211;QD=23.67;ReadPosRankSum=-0.634	GT:AD:DP:GQ:PL	0/1:7,15:22:99:549,0,210
chrIV	147477	.	T	C	649.77	PASS	AC=1;AF=0.5;AN=2;BaseQRankSum=-0.947;DP=31;Dels=0.0;FS=3.315;HaplotypeScore=0.0;MLEAC=1;MLEAF=0.5;MQ=41.32;MQ0=1;MQRankSum=1.162;QD=20.96;ReadPosRankSum=0.689	GT:AD:DP:GQ:PL	0/1:11,20:31:99:678,0,320
chrIV	148886	.	G	A	287.77	PASS	AC=1;AF=0.5;AN=2;BaseQRankSum=0.204;DP=19;Dels=0.0;FS=0.0;HaplotypeScore=0.0;MLEAC=1;MLEAF=0.5;MQ=42.0;MQ0=0;MQRankSum=-1.021;QD=15.15;ReadPosRankSum=0.776	GT:AD:DP:GQ:PL	0/1:10,9:19:99:316,0,320
chrIV	150701	.	T	C	394.77	PASS	AC=1;AF=0.5;AN=2;BaseQRankSum=1.271;DP=33;Dels=0.0;FS=3.362;HaplotypeScore=0.0;MLEAC=1;MLEAF=0.5;MQ=42.0;MQ0=0;MQRankSum=0.461;QD=11.96;ReadPosRankSum=-0.129	GT:AD:DP:GQ:PL	0/1:20,13:33:99:423,0,691
chrIV	151906	.	C	T	368.77	PASS	AC=1;AF=0.5;AN=2;BaseQRankSum=0.348;DP=28;Dels=0.0;FS=1.52;HaplotypeScore=0.0;MLEAC=1;MLEAF=0.5;MQ=42.0;MQ0=0;MQRankSum=-0.209;QD=13.17;ReadPosRankSum=-0.348	GT:AD:DP:GQ:PL	0/1:16,12:28:99:397,0,510
chrIV	153700	.	G	A	362.77	PASS	AC=1;AF=0.5;AN=2;BaseQRankSum=-0.872;DP=31;Dels=0.0;FS=3.365;HaplotypeScore=0.0;MLEAC=1;MLEAF=0.5;MQ=42.0;MQ0=0;MQRankSum=-0.466;QD=11.7;ReadPosRankSum=0.71	GT:AD:DP:GQ:PL	0/1:19,12:31:99:391,0,619
chrIV	153901	.	G	A	385.77	PASS	AC=1;AF=0.5;AN=2;BaseQRankSum=-0.555;DP=20;Dels=0.0;FS=1.922;HaplotypeScore=0.0;MLEAC=1;MLEAF=0.5;MQ=42.0;MQ0=0;MQRankSum=0.475;QD=19.29;ReadPosRankSum=0.0	GT:AD:DP:GQ:PL	0/1:7,13:20:99:414,0,234
chrIV	154458	.	A	G	551.77	PASS	AC=1;AF=0.5;AN=2;BaseQRankSum=0.949;DP=39;Dels=0.0;FS=1.243;HaplotypeScore=0.7887;MLEAC=1;MLEAF=0.5;MQ=42.0;MQ0=0;MQRankSum=1.147;QD=14.15;ReadPosRankSum=0.326	GT:AD:DP:GQ:PL	0/1:22,17:39:99:580,0,658
chrIV	154771	.	G	A	668.77	PASS	AC=1;AF=0.5;AN=2;BaseQRankSum=0.37;DP=32;Dels=0.0;FS=0.0;HaplotypeScore=0.0;MLEAC=1;MLEAF=0.5;MQ=41.88;MQ0=0;MQRankSum=-1.148;QD=20.9;ReadPosRankSum=-0.876	GT:AD:DP:GQ:PL	0/1:12,20:32:99:697,0,356
chrIV	156397	.	G	A	329.77	PASS	AC=1;AF=0.5;AN=2;BaseQRankSum=0.769;DP=23;Dels=0.0;FS=1.648;HaplotypeScore=0.0;MLEAC=1;MLEAF=0.5;MQ=42.0;MQ0=0;MQRankSum=0.154;QD=14.34;ReadPosRankSum=-0.215	GT:AD:DP:GQ:PL	0/1:11,12:23:99:358,0,343
chrIV	169540	.	C	T	308.77	PASS	AC=1;AF=0.5;AN=2;BaseQRankSum=0.038;DP=20;Dels=0.0;FS=2.017;HaplotypeScore=0.0;MLEAC=1;MLEAF=0.5;MQ=42.0;MQ0=0;MQRankSum=0.945;QD=15.44;ReadPosRankSum=-0.794	GT:AD:DP:GQ:PL	0/1:10,10:20:99:337,0,330
chrIV	169737	.	A	T	213.77	PASS	AC=1;AF=0.5;AN=2;BaseQRankSum=3.005;DP=21;Dels=0.0;FS=9.558;HaplotypeScore=0.7887;MLEAC=1;MLEAF=0.5;MQ=42.0;MQ0=0;MQRankSum=-0.253;QD=10.18;ReadPosRankSum=3.295	GT:AD:DP:GQ:PL	0/1:13,8:21:99:242,0,384
chrIV	176958	.	C	T	113.77	PASS	AC=1;AF=0.5;AN=2;BaseQRankSum=0.943;DP=26;Dels=0.0;FS=0.0;HaplotypeScore=0.0;MLEAC=1;MLEAF=0.5;MQ=42.0;MQ0=0;MQRankSum=-0.822;QD=4.38;ReadPosRankSum=1.552	GT:AD:DP:GQ:PL	0/1:20,6:26:99:142,0,631
chrIV	177828	.	C	T	389.77	PASS	AC=1;AF=0.5;AN=2;BaseQRankSum=1.323;DP=28;Dels=0.0;FS=0.0;HaplotypeScore=1.9992;MLEAC=1;MLEAF=0.5;MQ=41.49;MQ0=0;MQRankSum=-0.441;QD=13.92;ReadPosRankSum=-0.255	GT:AD:DP:GQ:PL	0/1:16,12:28:99:418,0,484
chrIV	182270	.	C	T	679.77	PASS	AC=1;AF=0.5;AN=2;BaseQRankSum=0.702;DP=48;Dels=0.0;FS=1.258;HaplotypeScore=0.0;MLEAC=1;MLEAF=0.5;MQ=42.0;MQ0=0;MQRankSum=1.073;QD=14.16;ReadPosRankSum=-0.33	GT:AD:DP:GQ:PL	0/1:25,23:48:99:708,0,789
chrIV	188467	.	C	T	511.77	PASS	AC=1;AF=0.5;AN=2;BaseQRankSum=-1.554;DP=27;Dels=0.0;FS=3.565;HaplotypeScore=0.0;MLEAC=1;MLEAF=0.5;MQ=41.47;MQ0=0;MQRankSum=-1.752;QD=18.95;ReadPosRankSum=-0.567	GT:AD:DP:GQ:PL	0/1:11,16:27:99:540,0,331
chrIV	189550	.	C	T	242.77	PASS	AC=1;AF=0.5;AN=2;BaseQRankSum=0.039;DP=20;Dels=0.0;FS=1.885;HaplotypeScore=0.0;MLEAC=1;MLEAF=0.5;MQ=42.0;MQ0=0;MQRankSum=0.27;QD=12.14;ReadPosRankSum=-0.424	GT:AD:DP:GQ:PL	0/1:12,8:20:99:271,0,430
chrIV	191003	.	C	T	298.77	PASS	AC=1;AF=0.5;AN=2;BaseQRankSum=-0.849;DP=24;Dels=0.0;FS=1.851;HaplotypeScore=0.0;MLEAC=1;MLEAF=0.5;MQ=41.38;MQ0=0;MQRankSum=0.498;QD=12.45;ReadPosRankSum=-0.439	GT:AD:DP:GQ:PL	0/1:14,10:24:99:327,0,482
chrIV	192785	.	A	G	200.77	PASS	AC=1;AF=0.5;AN=2;BaseQRankSum=-0.037;DP=21;Dels=0.0;FS=0.0;HaplotypeScore=0.0;MLEAC=1;MLEAF=0.5;MQ=42.0;MQ0=0;MQRankSum=-1.007;QD=9.56;ReadPosRankSum=1.529	GT:AD:DP:GQ:PL	0/1:14,7:21:99:229,0,516
chrIV	193028	.	G	A	395.77	PASS	AC=1;AF=0.5;AN=2;BaseQRankSum=0.501;DP=20;Dels=0.0;FS=4.415;HaplotypeScore=0.0;MLEAC=1;MLEAF=0.5;MQ=41.19;MQ0=0;MQRankSum=1.119;QD=19.79;ReadPosRankSum=-0.887	GT:AD:DP:GQ:PL	0/1:8,12:20:99:424,0,246
chrIV	196915	.	C	T	324.77	PASS	AC=1;AF=0.5;AN=2;BaseQRankSum=0.452;DP=17;Dels=0.0;FS=0.0;HaplotypeScore=0.0;MLEAC=1;MLEAF=0.5;MQ=42.0;MQ0=0;MQRankSum=0.854;QD=19.1;ReadPosRankSum=-2.06	GT:AD:DP:GQ:PL	0/1:6,11:17:99:353,0,184
chrIV	197219	.	A	G	309.77	PASS	AC=1;AF=0.5;AN=2;BaseQRankSum=-0.669;DP=21;Dels=0.0;FS=4.419;HaplotypeScore=0.0;MLEAC=1;MLEAF=0.5;MQ=40.3;MQ0=0;MQRankSum=1.162;QD=14.75;ReadPosRankSum=-0.458	GT:AD:DP:GQ:PL	0/1:11,10:21:99:338,0,322
chrIV	199453	.	G	A	743.77	PASS	AC=1;AF=0.5;AN=2;BaseQRankSum=0.434;DP=35;Dels=0.0;FS=1.64;HaplotypeScore=0.0;MLEAC=1;MLEAF=0.5;MQ=40.72;MQ0=0;MQRankSum=0.122;QD=21.25;ReadPosRankSum=2.242	GT:AD:DP:GQ:PL	0/1:12,23:35:99:772,0,368
chrIV	199657	.	C	T	617.77	PASS	AC=1;AF=0.5;AN=2;BaseQRankSum=0.61;DP=36;Dels=0.0;FS=3.014;HaplotypeScore=0.0;MLEAC=1;MLEAF=0.5;MQ=42.0;MQ0=0;MQRankSum=0.257;QD=17.16;ReadPosRankSum=-2.214	GT:AD:DP:GQ:PL	0/1:15,21:36:99:646,0,497
chrIV	200109	.	G	A	346.77	PASS	AC=1;AF=0.5;AN=2;BaseQRankSum=-0.255;DP=29;Dels=0.0;FS=1.536;HaplotypeScore=0.0;MLEAC=1;MLEAF=0.5;MQ=41.27;MQ0=1;MQRankSum=-0.766;QD=11.96;ReadPosRankSum=-0.441	GT:AD:DP:GQ:PL	0/1:17,12:29:99:375,0,543
chrIV	207661	.	C	T	401.77	PASS	AC=1;AF=0.5;AN=2;BaseQRankSum=-1.82;DP=27;Dels=0.0;FS=6.262;HaplotypeScore=0.0;MLEAC=1;MLEAF=0.5;MQ=42.0;MQ0=0;MQRankSum=-0.51;QD=14.88;ReadPosRankSum=-1.383	GT:AD:DP:GQ:PL	0/1:13,14:27:99:430,0,415
chrIV	211980	.	G	A	353.77	PASS	AC=1;AF=0.5;AN=2;BaseQRankSum=-0.347;DP=20;Dels=0.0;FS=11.57;HaplotypeScore=0.0;MLEAC=1;MLEAF=0.5;MQ=42.0;MQ0=0;MQRankSum=-0.424;QD=17.69;ReadPosRankSum=-1.427	GT:AD:DP:GQ:PL	0/1:8,12:20:99:382,0,265
chrIV	218398	.	T	C	181.77	PASS	AC=1;AF=0.5;AN=2;BaseQRankSum=0.065;DP=14;Dels=0.0;FS=0.0;HaplotypeScore=0.0;MLEAC=1;MLEAF=0.5;MQ=42.0;MQ0=0;MQRankSum=-1.872;QD=12.98;ReadPosRankSum=0.839	GT:AD:DP:GQ:PL	0/1:8,6:14:99:210,0,287
chrIV	218703	.	G	A	255.77	PASS	AC=1;AF=0.5;AN=2;BaseQRankSum=-0.192;DP=25;Dels=0.0;FS=0.0;HaplotypeScore=0.0;MLEAC=1;MLEAF=0.5;MQ=41.43;MQ0=0;MQRankSum=-0.082;QD=10.23;ReadPosRankSum=-2.819	GT:AD:DP:GQ:PL	0/1:14,11:25:99:284,0,449
chrIV	222830	.	C	T	499.77	PASS	AC=1;AF=0.5;AN=2;BaseQRankSum=0.47;DP=28;Dels=0.0;FS=6.451;HaplotypeScore=0.0;MLEAC=1;MLEAF=0.5;MQ=42.0;MQ0=0;MQRankSum=1.129;QD=17.85;ReadPosRankSum=-0.988	GT:AD:DP:GQ:PL	0/1:11,17:28:99:528,0,364
chrIV	226333	.	G	A	529.77	PASS	AC=1;AF=0.5;AN=2;BaseQRankSum=-0.207;DP=32;Dels=0.0;FS=3.192;HaplotypeScore=0.0;MLEAC=1;MLEAF=0.5;MQ=42.0;MQ0=0;MQRankSum=-0.396;QD=16.56;ReadPosRankSum=-0.471	GT:AD:DP:GQ:PL	0/1:16,16:32:99:558,0,566
chrIV	226695	.	G	A	355.77	PASS	AC=1;AF=0.5;AN=2;BaseQRankSum=-0.352;DP=17;Dels=0.0;FS=0.0;HaplotypeScore=0.0;MLEAC=1;MLEAF=0.5;MQ=42.0;MQ0=0;MQRankSum=-0.151;QD=20.93;ReadPosRankSum=0.251	GT:AD:DP:GQ:PL	0/1:6,11:17:99:384,0,194
chrIV	235553	.	A	G	169.77	PASS	AC=1;AF=0.5;AN=2;BaseQRankSum=0.259;DP=12;Dels=0.0;FS=0.0;HaplotypeScore=0.0;MLEAC=1;MLEAF=0.5;MQ=42.0;MQ0=0;MQRankSum=-0.583;QD=14.15;ReadPosRankSum=0.259	GT:AD:DP:GQ:PL	0/1:6,6:12:99:198,0,197
chrIV	236640	.	G	A	676.77	PASS	AC=1;AF=0.5;AN=2;BaseQRankSum=-0.505;DP=44;Dels=0.0;FS=0.0;HaplotypeScore=0.0;MLEAC=1;MLEAF=0.5;MQ=42.0;MQ0=0;MQRankSum=1.068;QD=15.38;ReadPosRankSum=-1.913	GT:AD:DP:GQ:PL	0/1:22,22:44:99:705,0,687
chrIV	238682	.	G	A	673.77	PASS	AC=1;AF=0.5;AN=2;BaseQRankSum=1.823;DP=58;Dels=0.0;FS=10.147;HaplotypeScore=0.0;MLEAC=1;MLEAF=0.5;MQ=41.75;MQ0=0;MQRankSum=-1.35;QD=11.62;ReadPosRankSum=0.86	GT:AD:DP:GQ:PL	0/1:34,24:58:99:702,0,1062
chrIV	241766	.	C	T	227.77	PASS	AC=1;AF=0.5;AN=2;BaseQRankSum=-1.395;DP=17;Dels=0.0;FS=0.0;HaplotypeScore=0.0;MLEAC=1;MLEAF=0.5;MQ=41.16;MQ0=0;MQRankSum=1.01;QD=13.4;ReadPosRankSum=1.395	GT:AD:DP:GQ:PL	0/1:9,8:17:99:256,0,305
chrIV	244233	.	C	T	396.77	PASS	AC=1;AF=0.5;AN=2;BaseQRankSum=1.476;DP=36;Dels=0.0;FS=1.409;HaplotypeScore=0.0;MLEAC=1;MLEAF=0.5;MQ=41.89;MQ0=0;MQRankSum=-0.6;QD=11.02;ReadPosRankSum=-0.178	GT:AD:DP:GQ:PL	0/1:22,14:36:99:425,0,738
chrIV	247960	.	C	T	232.77	PASS	AC=1;AF=0.5;AN=2;BaseQRankSum=-0.424;DP=20;Dels=0.0;FS=0.0;HaplotypeScore=0.0;MLEAC=1;MLEAF=0.5;MQ=42.0;MQ0=0;MQRankSum=1.196;QD=11.64;ReadPosRankSum=0.579	GT:AD:DP:GQ:PL	0/1:12,8:20:99:261,0,425
chrIV	249586	.	C	T	482.77	PASS	AC=1;AF=0.5;AN=2;BaseQRankSum=0.42;DP=23;Dels=0.0;FS=11.467;HaplotypeScore=0.0;MLEAC=1;MLEAF=0.5;MQ=42.0;MQ0=0;MQRankSum=-0.355;QD=20.99;ReadPosRankSum=0.161	GT:AD:DP:GQ:PL	0/1:8,15:23:99:511,0,194
chrIV	252216	.	G	A	601.77	PASS	AC=1;AF=0.5;AN=2;BaseQRankSum=3.377;DP=32;Dels=0.0;FS=8.33;HaplotypeScore=0.0;MLEAC=1;MLEAF=0.5;MQ=42.0;MQ0=0;MQRankSum=0.153;QD=18.81;ReadPosRankSum=2.225	GT:AD:DP:GQ:PL	0/1:13,19:32:99:630,0,391
chrIV	253256	.	C	T	463.77	PASS	AC=1;AF=0.5;AN=2;BaseQRankSum=0.807;DP=16;Dels=0.0;FS=2.596;HaplotypeScore=0.0;MLEAC=1;MLEAF=0.5;MQ=42.0;MQ0=0;MQRankSum=-1.211;QD=28.99;ReadPosRankSum=-0.135	GT:AD:DP:GQ:PL	0/1:3,13:16:71:492,0,71
chrIV	256461	.	C	T	272.77	PASS	AC=1;AF=0.5;AN=2;BaseQRankSum=1.882;DP=28;Dels=0.0;FS=1.619;HaplotypeScore=0.0;MLEAC=1;MLEAF=0.5;MQ=42.0;MQ0=0;MQRankSum=-0.847;QD=9.74;ReadPosRankSum=1.082	GT:AD:DP:GQ:PL	0/1:17,11:28:99:301,0,501
chrIV	257833	.	T	C	451.77	PASS	AC=1;AF=0.5;AN=2;BaseQRankSum=-0.86;DP=41;Dels=0.0;FS=2.858;HaplotypeScore=0.0;MLEAC=1;MLEAF=0.5;MQ=42.0;MQ0=0;MQRankSum=1.019;QD=11.02;ReadPosRankSum=1.575	GT:AD:DP:GQ:PL	0/1:24,17:41:99:480,0,729
chrIV	261076	.	G	A	390.77	PASS	AC=1;AF=0.5;AN=2;BaseQRankSum=0.127;DP=19;Dels=0.0;FS=4.867;HaplotypeScore=0.0;MLEAC=1;MLEAF=0.5;MQ=41.22;MQ0=0;MQRankSum=0.127;QD=20.57;ReadPosRankSum=0.887	GT:AD:DP:GQ:PL	0/1:7,12:19:99:419,0,223
chrIV	265451	.	A	G	327.77	PASS	AC=1;AF=0.5;AN=2;BaseQRankSum=-2.147;DP=27;Dels=0.0;FS=3.452;HaplotypeScore=0.0;MLEAC=1;MLEAF=0.5;MQ=42.0;MQ0=0;MQRankSum=0.173;QD=12.14;ReadPosRankSum=0.469	GT:AD:DP:GQ:PL	0/1:16,11:27:99:356,0,534
chrIV	270324	.	G	A	150.77	PASS	AC=1;AF=0.5;AN=2;BaseQRankSum=-0.387;DP=11;Dels=0.0;FS=0.0;HaplotypeScore=0.0;MLEAC=1;MLEAF=0.5;MQ=40.12;MQ0=0;MQRankSum=-0.717;QD=13.71;ReadPosRankSum=1.186	GT:AD:DP:GQ:PL	0/1:5,6:11:99:179,0,120
chrIV	272433	.	G	A	331.77	PASS	AC=1;AF=0.5;AN=2;BaseQRankSum=0.373;DP=35;Dels=0.0;FS=0.0;HaplotypeScore=0.0;MLEAC=1;MLEAF=0.5;MQ=42.0;MQ0=0;MQRankSum=1.155;QD=9.48;ReadPosRankSum=-0.586	GT:AD:DP:GQ:PL	0/1:24,11:35:99:360,0,737
chrIV	272972	.	G	A	257.77	PASS	AC=1;AF=0.5;AN=2;BaseQRankSum=0.0;DP=30;Dels=0.0;FS=1.607;HaplotypeScore=0.0;MLEAC=1;MLEAF=0.5;MQ=42.0;MQ0=0;MQRankSum=-1.72;QD=8.59;ReadPosRankSum=-0.362	GT:AD:DP:GQ:PL	0/1:21,9:30:99:286,0,701
chrIV	273212	.	G	A	222.77	PASS	AC=1;AF=0.5;AN=2;BaseQRankSum=0.0;DP=11;Dels=0.0;FS=0.0;HaplotypeScore=0.0;MLEAC=1;MLEAF=0.5;MQ=42.0;MQ0=0;MQRankSum=0.896;QD=20.25;ReadPosRankSum=0.278	GT:AD:DP:GQ:PL	0/1:4,7:11:99:251,0,127
chrIV	278516	.	G	A	637.77	PASS	AC=1;AF=0.5;AN=2;BaseQRankSum=0.139;DP=34;Dels=0.0;FS=9.936;HaplotypeScore=0.0;MLEAC=1;MLEAF=0.5;MQ=41.57;MQ0=0;MQRankSum=-0.59;QD=18.76;ReadPosRankSum=-0.208	GT:AD:DP:GQ:PL	0/1:15,19:34:99:666,0,511
chrIV	279524	.	A	G	535.77	PASS	AC=1;AF=0.5;AN=2;BaseQRankSum=1.522;DP=31;Dels=0.0;FS=0.0;HaplotypeScore=0.0;MLEAC=1;MLEAF=0.5;MQ=42.0;MQ0=0;MQRankSum=-0.731;QD=17.28;ReadPosRankSum=0.336	GT:AD:DP:GQ:PL	0/1:15,16:31:99:564,0,468
chrIV	283536	.	C	T	211.77	PASS	AC=1;AF=0.5;AN=2;BaseQRankSum=0.927;DP=17;Dels=0.0;FS=5.167;HaplotypeScore=0.734;MLEAC=1;MLEAF=0.5;MQ=42.0;MQ0=0;MQRankSum=-0.146;QD=12.46;ReadPosRankSum=-0.732	GT:AD:DP:GQ:PL	0/1:10,7:17:99:240,0,311
chrIV	284336	.	G	A	321.77	PASS	AC=1;AF=0.5;AN=2;BaseQRankSum=0.439;DP=17;Dels=0.0;FS=4.752;HaplotypeScore=0.0;MLEAC=1;MLEAF=0.5;MQ=42.0;MQ0=0;MQRankSum=2.196;QD=18.93;ReadPosRankSum=-1.805	GT:AD:DP:GQ:PL	0/1:7,10:17:99:350,0,233
chrIV	287555	.	C	T	550.77	PASS	AC=1;AF=0.5;AN=2;BaseQRankSum=1.237;DP=31;Dels=0.0;FS=1.566;HaplotypeScore=0.0;MLEAC=1;MLEAF=0.5;MQ=42.0;MQ0=0;MQRankSum=0.547;QD=17.77;ReadPosRankSum=-0.02	GT:AD:DP:GQ:PL	0/1:12,19:31:99:579,0,399
chrIV	288938	.	C	T	292.77	PASS	AC=1;AF=0.5;AN=2;BaseQRankSum=-0.813;DP=16;Dels=0.0;FS=5.129;HaplotypeScore=0.0;MLEAC=1;MLEAF=0.5;MQ=42.0;MQ0=0;MQRankSum=-0.488;QD=18.3;ReadPosRankSum=-1.247	GT:AD:DP:GQ:PL	0/1:6,10:16:99:321,0,199
chrIV	289148	.	C	T	475.77	PASS	AC=1;AF=0.5;AN=2;BaseQRankSum=-0.68;DP=29;Dels=0.0;FS=0.0;HaplotypeScore=0.0;MLEAC=1;MLEAF=0.5;MQ=42.0;MQ0=0;MQRankSum=0.241;QD=16.41;ReadPosRankSum=-0.153	GT:AD:DP:GQ:PL	0/1:13,16:29:99:504,0,443
chrIV	292550	.	A	G	417.77	PASS	AC=1;AF=0.5;AN=2;BaseQRankSum=-0.96;DP=20;Dels=0.0;FS=2.098;HaplotypeScore=0.0;MLEAC=1;MLEAF=0.5;MQ=42.0;MQ0=0;MQRankSum=-1.309;QD=20.89;ReadPosRankSum=-0.262	GT:AD:DP:GQ:PL	0/1:5,15:20:99:446,0,155
chrIV	293317	.	A	G	524.77	PASS	AC=1;AF=0.5;AN=2;BaseQRankSum=-0.454;DP=21;Dels=0.0;FS=4.593;HaplotypeScore=0.0;MLEAC=1;MLEAF=0.5;MQ=42.0;MQ0=0;MQRankSum=0.619;QD=24.99;ReadPosRankSum=1.445	GT:AD:DP:GQ:PL	0/1:5,16:21:99:553,0,144
chrIV	294293	.	C	T	378.77	PASS	AC=1;AF=0.5;AN=2;BaseQRankSum=-1.106;DP=26;Dels=0.0;FS=0.0;HaplotypeScore=0.0;MLEAC=1;MLEAF=0.5;MQ=42.0;MQ0=0;MQRankSum=0.386;QD=14.57;ReadPosRankSum=0.077	GT:AD:DP:GQ:PL	0/1:14,12:26:99:407,0,498
chrIV	296562	.	C	T	609.77	PASS	AC=1;AF=0.5;AN=2;BaseQRankSum=0.267;DP=39;Dels=0.0;FS=0.0;HaplotypeScore=0.0;MLEAC=1;MLEAF=0.5;MQ=42.0;MQ0=0;MQRankSum=2.768;QD=15.64;ReadPosRankSum=1.307	GT:AD:DP:GQ:PL	0/1:20,19:39:99:638,0,596
chrIV	299415	.	T	C	452.77	PASS	AC=1;AF=0.5;AN=2;BaseQRankSum=0.675;DP=26;Dels=0.0;FS=1.623;HaplotypeScore=0.0;MLEAC=1;MLEAF=0.5;MQ=41.43;MQ0=0;MQRankSum=1.713;QD=17.41;ReadPosRankSum=0.934	GT:AD:DP:GQ:PL	0/1:11,15:26:99:481,0,323
chrIV	300057	.	G	A	308.77	PASS	AC=1;AF=0.5;AN=2;BaseQRankSum=0.146;DP=24;Dels=0.0;FS=1.77;HaplotypeScore=0.0;MLEAC=1;MLEAF=0.5;MQ=42.0;MQ0=0;MQRankSum=-0.381;QD=12.87;ReadPosRankSum=0.088	GT:AD:DP:GQ:PL	0/1:14,10:24:99:337,0,454
chrIV	300648	.	C	T	732.77	PASS	AC=1;AF=0.5;AN=2;BaseQRankSum=0.991;DP=34;Dels=0.0;FS=1.423;HaplotypeScore=0.0;MLEAC=1;MLEAF=0.5;MQ=42.0;MQ0=0;MQRankSum=1.351;QD=21.55;ReadPosRankSum=0.595	GT:AD:DP:GQ:PL	0/1:12,22:34:99:761,0,351
chrIV	303145	.	A	G	479.77	PASS	AC=1;AF=0.5;AN=2;BaseQRankSum=0.469;DP=55;Dels=0.0;FS=1.096;HaplotypeScore=0.0;MLEAC=1;MLEAF=0.5;MQ=42.0;MQ0=0;MQRankSum=-0.257;QD=8.72;ReadPosRankSum=2.097	GT:AD:DP:GQ:PL	0/1:36,19:55:99:508,0,1205
chrIV	305059	.	A	G	577.77	PASS	AC=1;AF=0.5;AN=2;BaseQRankSum=1.383;DP=37;Dels=0.0;FS=2.944;HaplotypeScore=0.0;MLEAC=1;MLEAF=0.5;MQ=41.62;MQ0=0;MQRankSum=1.717;QD=15.62;ReadPosRankSum=-0.198	GT:AD:DP:GQ:PL	0/1:18,19:37:99:606,0,575
chrIV	306152	.	T	C	289.77	PASS	AC=1;AF=0.5;AN=2;BaseQRankSum=-1.463;DP=31;Dels=0.0;FS=1.576;HaplotypeScore=0.0;MLEAC=1;MLEAF=0.5;MQ=41.32;MQ0=1;MQRankSum=0.689;QD=9.35;ReadPosRankSum=1.248	GT:AD:DP:GQ:PL	0/1:19,12:31:99:318,0,679
chrIV	307789	.	G	A	638.77	PASS	AC=1;AF=0.5;AN=2;BaseQRankSum=0.421;DP=47;Dels=0.0;FS=6.515;HaplotypeScore=0.0;MLEAC=1;MLEAF=0.5;MQ=41.1;MQ0=2;MQRankSum=-0.034;QD=13.59;ReadPosRankSum=0.671	GT:AD:DP:GQ:PL	0/1:25,22:47:99:667,0,772
chrIV	312517	.	T	A	348.77	PASS	AC=1;AF=0.5;AN=2;BaseQRankSum=-2.58;DP=28;Dels=0.0;FS=55.481;HaplotypeScore=1.9894;MLEAC=1;MLEAF=0.5;MQ=41.49;MQ0=0;MQRankSum=-0.921;QD=12.46;ReadPosRankSum=-1.52	GT:AD:DP:GQ:PL	0/1:15,13:28:99:377,0,500
chrIV	312518	.	T	A	349.77	PASS	AC=1;AF=0.5;AN=2;BaseQRankSum=-1.75;DP=28;Dels=0.0;FS=55.481;HaplotypeScore=1.9894;MLEAC=1;MLEAF=0.5;MQ=41.49;MQ0=0;MQRankSum=0.092;QD=12.49;ReadPosRankSum=-1.612	GT:AD:DP:GQ:PL	0/1:15,13:28:99:378,0,493
chrIV	312983	.	G	A	712.77	PASS	AC=1;AF=0.5;AN=2;BaseQRankSum=0.195;DP=35;Dels=0.0;FS=1.399;HaplotypeScore=0.0;MLEAC=1;MLEAF=0.5;MQ=42.0;MQ0=0;MQRankSum=-0.728;QD=20.36;ReadPosRankSum=1.581	GT:AD:DP:GQ:PL	0/1:11,24:35:99:741,0,315
chrIV	313469	.	A	G	701.77	PASS	AC=1;AF=0.5;AN=2;BaseQRankSum=1.801;DP=35;Dels=0.0;FS=0.0;HaplotypeScore=0.0;MLEAC=1;MLEAF=0.5;MQ=41.18;MQ0=0;MQRankSum=0.455;QD=20.05;ReadPosRankSum=-0.96	GT:AD:DP:GQ:PL	0/1:14,21:35:99:730,0,399
chrIV	314285	.	T	A	129.77	PASS	AC=1;AF=0.5;AN=2;BaseQRankSum=-1.269;DP=22;Dels=0.0;FS=18.68;HaplotypeScore=1.9972;MLEAC=1;MLEAF=0.5;MQ=42.0;MQ0=0;MQRankSum=-0.775;QD=5.9;ReadPosRankSum=-2.467	GT:AD:DP:GQ:PL	0/1:15,7:22:99:158,0,504
chrIV	314528	.	C	T	436.77	PASS	AC=1;AF=0.5;AN=2;BaseQRankSum=-0.099;DP=39;Dels=0.0;FS=6.791;HaplotypeScore=0.0;MLEAC=1;MLEAF=0.5;MQ=42.0;MQ0=0;MQRankSum=1.657;QD=11.2;ReadPosRankSum=-0.496	GT:AD:DP:GQ:PL	0/1:22,17:39:99:465,0,754
chrIV	317417	.	G	A	636.77	PASS	AC=1;AF=0.5;AN=2;BaseQRankSum=-1.672;DP=39;Dels=0.0;FS=0.0;HaplotypeScore=0.0;MLEAC=1;MLEAF=0.5;MQ=42.0;MQ0=0;MQRankSum=1.138;QD=16.33;ReadPosRankSum=-0.745	GT:AD:DP:GQ:PL	0/1:19,20:39:99:665,0,637
chrIV	317817	.	T	C	587.77	PASS	AC=1;AF=0.5;AN=2;BaseQRankSum=0.831;DP=32;Dels=0.0;FS=0.0;HaplotypeScore=0.0;MLEAC=1;MLEAF=0.5;MQ=41.94;MQ0=0;MQRankSum=-1.057;QD=18.37;ReadPosRankSum=-0.302	GT:AD:DP:GQ:PL	0/1:15,17:32:99:616,0,522
chrIV	318291	.	T	C	410.77	PASS	AC=1;AF=0.5;AN=2;BaseQRankSum=0.882;DP=32;Dels=0.0;FS=5.488;HaplotypeScore=0.0;MLEAC=1;MLEAF=0.5;MQ=42.0;MQ0=0;MQRankSum=-1.42;QD=12.84;ReadPosRankSum=-0.422	GT:AD:DP:GQ:PL	0/1:19,13:32:99:439,0,620
chrIV	319055	.	T	C	728.77	PASS	AC=1;AF=0.5;AN=2;BaseQRankSum=0.27;DP=34;Dels=0.0;FS=1.373;HaplotypeScore=0.0;MLEAC=1;MLEAF=0.5;MQ=42.0;MQ0=0;MQRankSum=1.532;QD=21.43;ReadPosRankSum=0.955	GT:AD:DP:GQ:PL	0/1:12,22:34:99:757,0,314
chrIV	320941	.	T	C	571.77	PASS	AC=1;AF=0.5;AN=2;BaseQRankSum=-0.875;DP=35;Dels=0.0;FS=3.012;HaplotypeScore=0.0;MLEAC=1;MLEAF=0.5;MQ=42.0;MQ0=0;MQRankSum=-0.446;QD=16.34;ReadPosRankSum=0.941	GT:AD:DP:GQ:PL	0/1:17,18:35:99:600,0,451
chrIV	321769	.	T	C	564.77	PASS	AC=1;AF=0.5;AN=2;BaseQRankSum=-3.156;DP=34;Dels=0.0;FS=1.377;HaplotypeScore=0.0;MLEAC=1;MLEAF=0.5;MQ=42.0;MQ0=0;MQRankSum=-1.249;QD=16.61;ReadPosRankSum=-0.832	GT:AD:DP:GQ:PL	0/1:15,19:34:99:593,0,427
chrIV	323318	.	G	A	464.77	PASS	AC=1;AF=0.5;AN=2;BaseQRankSum=0.676;DP=29;Dels=0.0;FS=0.0;HaplotypeScore=0.0;MLEAC=1;MLEAF=0.5;MQ=42.0;MQ0=0;MQRankSum=-0.153;QD=16.03;ReadPosRankSum=-1.287	GT:AD:DP:GQ:PL	0/1:14,15:29:99:493,0,444
chrIV	323486	.	G	A	393.77	PASS	AC=1;AF=0.5;AN=2;BaseQRankSum=-0.267;DP=27;Dels=0.0;FS=4.925;HaplotypeScore=0.0;MLEAC=1;MLEAF=0.5;MQ=41.22;MQ0=0;MQRankSum=2.111;QD=14.58;ReadPosRankSum=-0.946	GT:AD:DP:GQ:PL	0/1:14,13:27:99:422,0,419
chrIV	324160	.	G	A	573.77	PASS	AC=1;AF=0.5;AN=2;BaseQRankSum=1.076;DP=31;Dels=0.0;FS=1.509;HaplotypeScore=0.0;MLEAC=1;MLEAF=0.5;MQ=41.32;MQ0=1;MQRankSum=-0.172;QD=18.51;ReadPosRankSum=0.043	GT:AD:DP:GQ:PL	0/1:12,19:31:99:602,0,309
chrIV	345022	.	C	T	596.77	PASS	AC=1;AF=0.5;AN=2;BaseQRankSum=-0.323;DP=39;Dels=0.0;FS=2.886;HaplotypeScore=0.0;MLEAC=1;MLEAF=0.5;MQ=42.0;MQ0=0;MQRankSum=-1.531;QD=15.3;ReadPosRankSum=1.307	GT:AD:DP:GQ:PL	0/1:19,20:39:99:625,0,568
chrIV	348863	.	A	G	136.77	PASS	AC=1;AF=0.5;AN=2;BaseQRankSum=-0.336;DP=10;Dels=0.0;FS=0.0;HaplotypeScore=0.0;MLEAC=1;MLEAF=0.5;MQ=42.0;MQ0=0;MQRankSum=-0.676;QD=13.68;ReadPosRankSum=-0.47	GT:AD:DP:GQ:PL	0/1:5,5:10:99:165,0,168
chrIV	349398	.	A	G	267.77	PASS	AC=1;AF=0.5;AN=2;BaseQRankSum=-0.289;DP=12;Dels=0.0;FS=0.0;HaplotypeScore=0.0;MLEAC=1;MLEAF=0.5;MQ=42.0;MQ0=0;MQRankSum=-1.134;QD=22.31;ReadPosRankSum=0.6	GT:AD:DP:GQ:PL	0/1:4,8:12:99:296,0,131
chrIV	350425	.	G	A	405.77	PASS	AC=1;AF=0.5;AN=2;BaseQRankSum=-1.312;DP=26;Dels=0.0;FS=0.0;HaplotypeScore=0.0;MLEAC=1;MLEAF=0.5;MQ=41.45;MQ0=0;MQRankSum=1.054;QD=15.61;ReadPosRankSum=-1.929	GT:AD:DP:GQ:PL	0/1:12,14:26:99:434,0,413
chrIV	355919	.	A	G	429.77	PASS	AC=1;AF=0.5;AN=2;BaseQRankSum=-0.853;DP=31;Dels=0.0;FS=0.0;HaplotypeScore=0.0;MLEAC=1;MLEAF=0.5;MQ=42.0;MQ0=0;MQRankSum=0.695;QD=13.86;ReadPosRankSum=-0.853	GT:AD:DP:GQ:PL	0/1:17,14:31:99:458,0,542
chrIV	356666	.	C	T	288.77	PASS	AC=1;AF=0.5;AN=2;BaseQRankSum=-0.824;DP=22;Dels=0.0;FS=0.0;HaplotypeScore=0.0;MLEAC=1;MLEAF=0.5;MQ=41.35;MQ0=0;MQRankSum=0.165;QD=13.13;ReadPosRankSum=0.495	GT:AD:DP:GQ:PL	0/1:12,10:22:99:317,0,397
chrIV	357045	.	A	G	496.77	PASS	AC=1;AF=0.5;AN=2;BaseQRankSum=-1.495;DP=33;Dels=0.0;FS=3.176;HaplotypeScore=0.0;MLEAC=1;MLEAF=0.5;MQ=42.0;MQ0=0;MQRankSum=-1.171;QD=15.05;ReadPosRankSum=0.883	GT:AD:DP:GQ:PL	0/1:17,16:33:99:525,0,527
chrIV	360700	.	C	T	572.77	PASS	AC=1;AF=0.5;AN=2;BaseQRankSum=1.436;DP=45;Dels=0.0;FS=0.0;HaplotypeScore=0.0;MLEAC=1;MLEAF=0.5;MQ=41.67;MQ0=0;MQRankSum=0.448;QD=12.73;ReadPosRankSum=0.287	GT:AD:DP:GQ:PL	0/1:26,19:45:99:601,0,837
chrIV	365892	.	C	T	436.77	PASS	AC=1;AF=0.5;AN=2;BaseQRankSum=0.411;DP=25;Dels=0.0;FS=3.682;HaplotypeScore=0.0;MLEAC=1;MLEAF=0.5;MQ=42.0;MQ0=0;MQRankSum=1.287;QD=17.47;ReadPosRankSum=1.56	GT:AD:DP:GQ:PL	0/1:11,14:25:99:465,0,381
chrIV	371748	.	C	T	359.77	PASS	AC=1;AF=0.5;AN=2;BaseQRankSum=-0.231;DP=23;Dels=0.0;FS=1.603;HaplotypeScore=6.9628;MLEAC=1;MLEAF=0.5;MQ=41.38;MQ0=0;MQRankSum=-0.231;QD=15.64;ReadPosRankSum=0.89	GT:AD:DP:GQ:PL	0/1:10,12:23:99:388,0,341
chrIV	374446	.	C	T	748.77	PASS	AC=1;AF=0.5;AN=2;BaseQRankSum=0.147;DP=34;Dels=0.0;FS=1.491;HaplotypeScore=0.0;MLEAC=1;MLEAF=0.5;MQ=41.57;MQ0=0;MQRankSum=0.331;QD=22.02;ReadPosRankSum=1.252	GT:AD:DP:GQ:PL	0/1:11,23:34:99:777,0,344
chrIV	375579	.	T	C	695.77	PASS	AC=1;AF=0.5;AN=2;BaseQRankSum=-0.549;DP=46;Dels=0.0;FS=0.0;HaplotypeScore=0.0;MLEAC=1;MLEAF=0.5;MQ=42.0;MQ0=0;MQRankSum=0.264;QD=15.13;ReadPosRankSum=1.78	GT:AD:DP:GQ:PL	0/1:23,23:46:99:724,0,721
chrIV	375976	.	C	T	620.77	PASS	AC=1;AF=0.5;AN=2;BaseQRankSum=-1.301;DP=38;Dels=0.0;FS=1.237;HaplotypeScore=0.0;MLEAC=1;MLEAF=0.5;MQ=42.0;MQ0=0;MQRankSum=0.19;QD=16.34;ReadPosRankSum=-2.266	GT:AD:DP:GQ:PL	0/1:18,20:38:99:649,0,594
chrIV	378794	.	C	T	195.77	PASS	AC=1;AF=0.5;AN=2;BaseQRankSum=0.656;DP=20;Dels=0.0;FS=31.46;HaplotypeScore=0.0;MLEAC=1;MLEAF=0.5;MQ=41.26;MQ0=0;MQRankSum=0.039;QD=9.79;ReadPosRankSum=1.119	GT:AD:DP:GQ:PL	0/1:12,8:20:99:224,0,383
chrIV	385576	.	G	A	613.77	PASS	AC=1;AF=0.5;AN=2;BaseQRankSum=0.253;DP=46;Dels=0.0;FS=0.0;HaplotypeScore=0.0;MLEAC=1;MLEAF=0.5;MQ=42.0;MQ0=0;MQRankSum=-1.924;QD=13.34;ReadPosRankSum=0.627	GT:AD:DP:GQ:PL	0/1:24,22:46:99:642,0,827
chrIV	387636	.	A	G	139.77	PASS	AC=1;AF=0.5;AN=2;BaseQRankSum=1.573;DP=16;Dels=0.0;FS=0.0;HaplotypeScore=0.0;MLEAC=1;MLEAF=0.5;MQ=42.0;MQ0=0;MQRankSum=-0.163;QD=8.74;ReadPosRankSum=0.813	GT:AD:DP:GQ:PL	0/1:10,6:16:99:168,0,355
chrIV	389041	.	C	T	308.03	PASS	AC=1;AF=0.5;AN=2;BaseQRankSum=-0.348;DP=10;Dels=0.0;FS=0.0;HaplotypeScore=0.0;MLEAC=1;MLEAF=0.5;MQ=42.0;MQ0=0;MQRankSum=-0.696;QD=30.8;ReadPosRankSum=1.044	GT:AD:DP:GQ:PL	0/1:1,9:10:12:336,0,12
chrIV	391125	.	A	G	260.77	PASS	AC=1;AF=0.5;AN=2;BaseQRankSum=0.283;DP=23;Dels=0.0;FS=1.824;HaplotypeScore=0.0;MLEAC=1;MLEAF=0.5;MQ=41.36;MQ0=0;MQRankSum=-0.409;QD=11.34;ReadPosRankSum=-0.976	GT:AD:DP:GQ:PL	0/1:14,9:23:99:289,0,473
chrIV	391684	.	C	T	364.77	PASS	AC=1;AF=0.5;AN=2;BaseQRankSum=1.385;DP=23;Dels=0.0;FS=1.674;HaplotypeScore=0.0;MLEAC=1;MLEAF=0.5;MQ=42.0;MQ0=0;MQRankSum=-1.077;QD=15.86;ReadPosRankSum=-0.462	GT:AD:DP:GQ:PL	0/1:11,12:23:99:393,0,346
chrIV	391723	.	A	G	401.77	PASS	AC=1;AF=0.5;AN=2;BaseQRankSum=1.169;DP=25;Dels=0.0;FS=3.188;HaplotypeScore=0.0;MLEAC=1;MLEAF=0.5;MQ=42.0;MQ0=0;MQRankSum=-0.952;QD=16.07;ReadPosRankSum=1.115	GT:AD:DP:GQ:PL	0/1:12,13:25:99:430,0,429
chrIV	392620	.	C	T	431.77	PASS	AC=1;AF=0.5;AN=2;BaseQRankSum=0.415;DP=29;Dels=0.0;FS=0.0;HaplotypeScore=0.0;MLEAC=1;MLEAF=0.5;MQ=41.73;MQ0=0;MQRankSum=-0.546;QD=14.89;ReadPosRankSum=-0.72	GT:AD:DP:GQ:PL	0/1:14,15:29:99:460,0,414
chrIV	392643	.	C	T	444.77	PASS	AC=1;AF=0.5;AN=2;BaseQRankSum=0.524;DP=39;Dels=0.0;FS=1.243;HaplotypeScore=0.0;MLEAC=1;MLEAF=0.5;MQ=41.75;MQ0=0;MQRankSum=-0.666;QD=11.4;ReadPosRankSum=1.77	GT:AD:DP:GQ:PL	0/1:22,17:39:99:473,0,658
chrIV	393956	.	C	T	460.77	PASS	AC=1;AF=0.5;AN=2;BaseQRankSum=-0.416;DP=34;Dels=0.0;FS=7.791;HaplotypeScore=0.0;MLEAC=1;MLEAF=0.5;MQ=41.94;MQ0=0;MQRankSum=0.243;QD=13.55;ReadPosRankSum=-0.798	GT:AD:DP:GQ:PL	0/1:19,15:34:99:489,0,586
chrIV	394058	.	A	G	419.77	PASS	AC=1;AF=0.5;AN=2;BaseQRankSum=0.801;DP=27;Dels=0.0;FS=12.657;HaplotypeScore=0.0;MLEAC=1;MLEAF=0.5;MQ=42.0;MQ0=0;MQRankSum=0.218;QD=15.55;ReadPosRankSum=-2.645	GT:AD:DP:GQ:PL	0/1:14,13:27:99:448,0,448
chrIV	405971	.	C	T	1065.77	PASS	AC=1;AF=0.5;AN=2;BaseQRankSum=0.099;DP=65;Dels=0.0;FS=0.0;HaplotypeScore=0.0;MLEAC=1;MLEAF=0.5;MQ=42.0;MQ0=0;MQRankSum=-0.428;QD=16.4;ReadPosRankSum=1.099	GT:AD:DP:GQ:PL	0/1:30,35:65:99:1094,0,899
chrIV	407054	.	C	T	1603.77	PASS	AC=1;AF=0.5;AN=2;BaseQRankSum=0.422;DP=85;Dels=0.0;FS=4.143;HaplotypeScore=0.0;MLEAC=1;MLEAF=0.5;MQ=42.0;MQ0=0;MQRankSum=1.899;QD=18.87;ReadPosRankSum=-0.503	GT:AD:DP:GQ:PL	0/1:36,49:85:99:1632,0,1152
chrIV	407562	.	A	G	974.77	PASS	AC=1;AF=0.5;AN=2;BaseQRankSum=0.665;DP=81;Dels=0.0;FS=0.0;HaplotypeScore=0.0;MLEAC=1;MLEAF=0.5;MQ=42.0;MQ0=0;MQRankSum=-0.569;QD=12.03;ReadPosRankSum=2.474	GT:AD:DP:GQ:PL	0/1:47,34:81:99:1003,0,1525
chrIV	409194	.	G	A	1691.77	PASS	AC=1;AF=0.5;AN=2;BaseQRankSum=0.34;DP=87;Dels=0.0;FS=7.176;HaplotypeScore=0.0;MLEAC=1;MLEAF=0.5;MQ=41.84;MQ0=0;MQRankSum=0.177;QD=19.45;ReadPosRankSum=1.719	GT:AD:DP:GQ:PL	0/1:36,51:87:99:1720,0,1126
chrIV	428681	.	T	C	1416.77	PASS	AC=1;AF=0.5;AN=2;BaseQRankSum=0.037;DP=75;Dels=0.0;FS=14.396;HaplotypeScore=0.0;MLEAC=1;MLEAF=0.5;MQ=41.81;MQ0=0;MQRankSum=-0.784;QD=18.89;ReadPosRankSum=-1.766	GT:AD:DP:GQ:PL	0/1:33,42:75:99:1445,0,1149
chrIV	431258	.	A	G	167.77	PASS	AC=1;AF=0.5;AN=2;BaseQRankSum=1.617;DP=61;Dels=0.0;FS=5.808;HaplotypeScore=11.9981;MLEAC=1;MLEAF=0.5;MQ=41.97;MQ0=0;MQRankSum=-0.763;QD=2.75;ReadPosRankSum=-2.837	GT:AD:DP:GQ:PL	0/1:52,9:61:99:196,0,1836
chrIV	440654	.	G	A	738.77	PASS	AC=1;AF=0.5;AN=2;BaseQRankSum=-0.319;DP=46;Dels=0.0;FS=0.0;HaplotypeScore=0.0;MLEAC=1;MLEAF=0.5;MQ=42.0;MQ0=0;MQRankSum=-0.143;QD=16.06;ReadPosRankSum=0.099	GT:AD:DP:GQ:PL	0/1:24,22:46:99:767,0,723
chrIV	442037	.	C	T	512.77	PASS	AC=1;AF=0.5;AN=2;BaseQRankSum=0.126;DP=33;Dels=0.0;FS=10.976;HaplotypeScore=0.9665;MLEAC=1;MLEAF=0.5;MQ=41.55;MQ0=0;MQRankSum=0.81;QD=15.54;ReadPosRankSum=0.09	GT:AD:DP:GQ:PL	0/1:16,17:33:99:541,0,557
chrIV	445712	.	T	C	615.77	PASS	AC=1;AF=0.5;AN=2;BaseQRankSum=1.75;DP=33;Dels=0.0;FS=1.444;HaplotypeScore=0.0;MLEAC=1;MLEAF=0.5;MQ=41.57;MQ0=0;MQRankSum=-0.239;QD=18.66;ReadPosRankSum=0.682	GT:AD:DP:GQ:PL	0/1:13,20:33:99:644,0,362
chrIV	453634	.	C	T	198.77	PASS	AC=1;AF=0.5;AN=2;BaseQRankSum=0.485;DP=21;Dels=0.0;FS=0.0;HaplotypeScore=0.0;MLEAC=1;MLEAF=0.5;MQ=41.32;MQ0=0;MQRankSum=1.828;QD=9.47;ReadPosRankSum=-0.783	GT:AD:DP:GQ:PL	0/1:14,7:21:99:227,0,418
chrIV	479252	.	T	C	414.77	PASS	AC=1;AF=0.5;AN=2;BaseQRankSum=-0.592;DP=29;Dels=0.0;FS=0.0;HaplotypeScore=0.0;MLEAC=1;MLEAF=0.5;MQ=42.0;MQ0=0;MQRankSum=-1.074;QD=14.3;ReadPosRankSum=0.417	GT:AD:DP:GQ:PL	0/1:16,13:29:99:443,0,495
chrIV	496699	.	C	T	512.77	PASS	AC=1;AF=0.5;AN=2;BaseQRankSum=0.502;DP=30;Dels=0.0;FS=5.782;HaplotypeScore=0.0;MLEAC=1;MLEAF=0.5;MQ=42.0;MQ0=0;MQRankSum=-0.711;QD=17.09;ReadPosRankSum=-0.544	GT:AD:DP:GQ:PL	0/1:13,17:30:99:541,0,396
chrIV	500048	.	G	A	379.77	PASS	AC=1;AF=0.5;AN=2;BaseQRankSum=1.03;DP=21;Dels=0.0;FS=4.018;HaplotypeScore=0.0;MLEAC=1;MLEAF=0.5;MQ=42.0;MQ0=0;MQRankSum=-0.178;QD=18.08;ReadPosRankSum=-0.533	GT:AD:DP:GQ:PL	0/1:9,12:21:99:408,0,255
chrIV	500163	.	C	T	515.77	PASS	AC=1;AF=0.5;AN=2;BaseQRankSum=1.277;DP=28;Dels=0.0;FS=1.527;HaplotypeScore=0.0;MLEAC=1;MLEAF=0.5;MQ=41.49;MQ0=0;MQRankSum=-0.395;QD=18.42;ReadPosRankSum=0.812	GT:AD:DP:GQ:PL	0/1:12,16:28:99:544,0,359
chrIV	500366	.	C	T	414.77	PASS	AC=1;AF=0.5;AN=2;BaseQRankSum=-1.376;DP=24;Dels=0.0;FS=0.0;HaplotypeScore=0.0;MLEAC=1;MLEAF=0.5;MQ=42.0;MQ0=0;MQRankSum=0.615;QD=17.28;ReadPosRankSum=-1.493	GT:AD:DP:GQ:PL	0/1:10,14:24:99:443,0,282
chrIV	500954	.	C	T	552.77	PASS	AC=1;AF=0.5;AN=2;BaseQRankSum=-0.385;DP=43;Dels=0.0;FS=2.815;HaplotypeScore=0.0;MLEAC=1;MLEAF=0.5;MQ=42.0;MQ0=0;MQRankSum=0.484;QD=12.86;ReadPosRankSum=-0.261	GT:AD:DP:GQ:PL	0/1:26,17:43:99:581,0,763
chrIV	502018	.	G	A	366.77	PASS	AC=1;AF=0.5;AN=2;BaseQRankSum=1.22;DP=22;Dels=0.0;FS=0.0;HaplotypeScore=0.0;MLEAC=1;MLEAF=0.5;MQ=41.91;MQ0=0;MQRankSum=-0.626;QD=16.67;ReadPosRankSum=1.022	GT:AD:DP:GQ:PL	0/1:10,12:22:99:395,0,338
chrIV	504117	.	G	A	514.77	PASS	AC=1;AF=0.5;AN=2;BaseQRankSum=0.416;DP=25;Dels=0.0;FS=0.0;HaplotypeScore=0.0;MLEAC=1;MLEAF=0.5;MQ=42.0;MQ0=0;MQRankSum=1.026;QD=20.59;ReadPosRankSum=-0.416	GT:AD:DP:GQ:PL	0/1:10,15:25:99:543,0,325
chrIV	542034	.	A	G	500.77	PASS	AC=1;AF=0.5;AN=2;BaseQRankSum=0.382;DP=29;Dels=0.0;FS=8.457;HaplotypeScore=0.0;MLEAC=1;MLEAF=0.5;MQ=42.0;MQ0=0;MQRankSum=-0.202;QD=17.27;ReadPosRankSum=1.146	GT:AD:DP:GQ:PL	0/1:11,18:29:99:529,0,331
chrIV	566045	.	G	A	792.77	PASS	AC=1;AF=0.5;AN=2;BaseQRankSum=0.463;DP=41;Dels=0.0;FS=4.658;HaplotypeScore=0.0;MLEAC=1;MLEAF=0.5;MQ=42.0;MQ0=0;MQRankSum=2.474;QD=19.34;ReadPosRankSum=-0.437	GT:AD:DP:GQ:PL	0/1:17,24:41:99:821,0,530
chrIV	567986	.	G	A	215.77	PASS	AC=1;AF=0.5;AN=2;BaseQRankSum=0.713;DP=32;Dels=0.0;FS=6.291;HaplotypeScore=0.0;MLEAC=1;MLEAF=0.5;MQ=42.0;MQ0=0;MQRankSum=0.796;QD=6.74;ReadPosRankSum=0.629	GT:AD:DP:GQ:PL	0/1:23,9:32:99:244,0,687
chrIV	576450	.	G	A	275.77	PASS	AC=1;AF=0.5;AN=2;BaseQRankSum=0.495;DP=22;Dels=0.0;FS=7.908;HaplotypeScore=0.0;MLEAC=1;MLEAF=0.5;MQ=42.0;MQ0=0;MQRankSum=0.165;QD=12.53;ReadPosRankSum=-1.154	GT:AD:DP:GQ:PL	0/1:12,10:22:99:304,0,391
chrIV	579296	.	G	A	358.77	PASS	AC=1;AF=0.5;AN=2;BaseQRankSum=0.318;DP=24;Dels=0.0;FS=6.111;HaplotypeScore=0.0;MLEAC=1;MLEAF=0.5;MQ=42.0;MQ0=0;MQRankSum=0.029;QD=14.95;ReadPosRankSum=-0.087	GT:AD:DP:GQ:PL	0/1:12,12:24:99:387,0,343
chrIV	579444	.	C	T	151.77	PASS	AC=1;AF=0.5;AN=2;BaseQRankSum=-0.272;DP=21;Dels=0.0;FS=9.41;HaplotypeScore=0.0;MLEAC=1;MLEAF=0.5;MQ=42.0;MQ0=0;MQRankSum=-0.817;QD=7.23;ReadPosRankSum=1.829	GT:AD:DP:GQ:PL	0/1:15,6:21:99:180,0,544
chrIV	582797	.	G	A	337.77	PASS	AC=1;AF=0.5;AN=2;BaseQRankSum=-1.779;DP=25;Dels=0.0;FS=9.558;HaplotypeScore=0.0;MLEAC=1;MLEAF=0.5;MQ=42.0;MQ0=0;MQRankSum=0.192;QD=13.51;ReadPosRankSum=1.013	GT:AD:DP:GQ:PL	0/1:14,11:25:99:366,0,468
chrIV	589063	.	G	A	500.77	PASS	AC=1;AF=0.5;AN=2;BaseQRankSum=0.139;DP=25;Dels=0.0;FS=0.0;HaplotypeScore=0.0;MLEAC=1;MLEAF=0.5;MQ=42.0;MQ0=0;MQRankSum=-0.416;QD=20.03;ReadPosRankSum=-0.86	GT:AD:DP:GQ:PL	0/1:10,15:25:99:529,0,298
chrIV	591879	.	G	A	441.77	PASS	AC=1;AF=0.5;AN=2;BaseQRankSum=-1.391;DP=27;Dels=0.0;FS=7.402;HaplotypeScore=0.0;MLEAC=1;MLEAF=0.5;MQ=42.0;MQ0=0;MQRankSum=-0.268;QD=16.36;ReadPosRankSum=1.732	GT:AD:DP:GQ:PL	0/1:12,15:27:99:470,0,352
chrIV	591899	.	G	A	381.77	PASS	AC=1;AF=0.5;AN=2;BaseQRankSum=-2.202;DP=24;Dels=0.0;FS=1.569;HaplotypeScore=0.0;MLEAC=1;MLEAF=0.5;MQ=42.0;MQ0=0;MQRankSum=-0.869;QD=15.91;ReadPosRankSum=1.622	GT:AD:DP:GQ:PL	0/1:11,13:24:99:410,0,387
chrIV	596364	.	C	T	602.77	PASS	AC=1;AF=0.5;AN=2;BaseQRankSum=-0.168;DP=28;Dels=0.0;FS=6.152;HaplotypeScore=0.0;MLEAC=1;MLEAF=0.5;MQ=41.93;MQ0=0;MQRankSum=-2.086;QD=21.53;ReadPosRankSum=-0.024	GT:AD:DP:GQ:PL	0/1:10,18:28:99:631,0,270
chrIV	602335	.	T	C	279.77	PASS	AC=1;AF=0.5;AN=2;BaseQRankSum=0.76;DP=20;Dels=0.0;FS=0.0;HaplotypeScore=0.0;MLEAC=1;MLEAF=0.5;MQ=42.0;MQ0=0;MQRankSum=1.064;QD=13.99;ReadPosRankSum=0.836	GT:AD:DP:GQ:PL	0/1:11,9:20:99:308,0,348
chrIV	603981	.	G	A	383.77	PASS	AC=1;AF=0.5;AN=2;BaseQRankSum=-0.644;DP=30;Dels=0.0;FS=13.403;HaplotypeScore=0.0;MLEAC=1;MLEAF=0.5;MQ=41.01;MQ0=0;MQRankSum=-0.811;QD=12.79;ReadPosRankSum=-0.021	GT:AD:DP:GQ:PL	0/1:16,14:30:99:412,0,520
chrIV	609289	.	T	C	503.77	PASS	AC=1;AF=0.5;AN=2;BaseQRankSum=1.775;DP=23;Dels=0.0;FS=0.0;HaplotypeScore=0.0;MLEAC=1;MLEAF=0.5;MQ=42.0;MQ0=0;MQRankSum=0.355;QD=21.9;ReadPosRankSum=0.097	GT:AD:DP:GQ:PL	0/1:8,15:23:99:532,0,237
chrIV	609947	.	G	A	213.77	PASS	AC=1;AF=0.5;AN=2;BaseQRankSum=0.811;DP=13;Dels=0.0;FS=0.0;HaplotypeScore=0.0;MLEAC=1;MLEAF=0.5;MQ=42.0;MQ0=0;MQRankSum=-0.377;QD=16.44;ReadPosRankSum=0.66	GT:AD:DP:GQ:PL	0/1:6,7:13:99:242,0,162
chrIV	610974	.	G	A	300.77	PASS	AC=1;AF=0.5;AN=2;BaseQRankSum=-1.525;DP=25;Dels=0.0;FS=1.623;HaplotypeScore=0.0;MLEAC=1;MLEAF=0.5;MQ=42.0;MQ0=0;MQRankSum=-0.582;QD=12.03;ReadPosRankSum=-1.248	GT:AD:DP:GQ:PL	0/1:15,10:25:99:329,0,508
chrIV	611643	.	C	T	187.77	PASS	AC=1;AF=0.5;AN=2;BaseQRankSum=-1.893;DP=25;Dels=0.0;FS=4.099;HaplotypeScore=0.0;MLEAC=1;MLEAF=0.5;MQ=42.0;MQ0=0;MQRankSum=-0.262;QD=7.51;ReadPosRankSum=0.728	GT:AD:DP:GQ:PL	0/1:17,8:25:99:216,0,566
chrIV	612969	.	G	A	128.77	PASS	AC=1;AF=0.5;AN=2;BaseQRankSum=-0.271;DP=13;Dels=0.0;FS=5.332;HaplotypeScore=0.0;MLEAC=1;MLEAF=0.5;MQ=42.0;MQ0=0;MQRankSum=-0.437;QD=9.91;ReadPosRankSum=0.212	GT:AD:DP:GQ:PL	0/1:8,5:13:99:157,0,277
chrIV	618067	.	C	T	507.77	PASS	AC=1;AF=0.5;AN=2;BaseQRankSum=2.357;DP=36;Dels=0.0;FS=0.0;HaplotypeScore=0.0;MLEAC=1;MLEAF=0.5;MQ=42.0;MQ0=0;MQRankSum=-2.104;QD=14.1;ReadPosRankSum=1.155	GT:AD:DP:GQ:PL	0/1:18,18:36:99:536,0,624
chrIV	624455	.	T	C	354.77	PASS	AC=1;AF=0.5;AN=2;BaseQRankSum=-2.051;DP=26;Dels=0.0;FS=1.515;HaplotypeScore=0.0;MLEAC=1;MLEAF=0.5;MQ=40.85;MQ0=0;MQRankSum=-0.564;QD=13.64;ReadPosRankSum=-0.513	GT:AD:DP:GQ:PL	0/1:13,13:26:99:383,0,426
chrIV	627233	.	C	T	163.77	PASS	AC=1;AF=0.5;AN=2;BaseQRankSum=0.702;DP=18;Dels=0.0;FS=4.634;HaplotypeScore=0.0;MLEAC=1;MLEAF=0.5;MQ=42.0;MQ0=0;MQRankSum=-1.171;QD=9.1;ReadPosRankSum=0.702	GT:AD:DP:GQ:PL	0/1:12,6:18:99:192,0,439
chrIV	630384	.	T	C	687.77	PASS	AC=1;AF=0.5;AN=2;BaseQRankSum=-0.834;DP=42;Dels=0.0;FS=2.885;HaplotypeScore=0.0;MLEAC=1;MLEAF=0.5;MQ=42.0;MQ0=0;MQRankSum=0.884;QD=16.38;ReadPosRankSum=1.137	GT:AD:DP:GQ:PL	0/1:19,23:42:99:716,0,621
chrIV	631622	.	C	T	481.77	PASS	AC=1;AF=0.5;AN=2;BaseQRankSum=0.183;DP=52;Dels=0.0;FS=2.556;HaplotypeScore=0.0;MLEAC=1;MLEAF=0.5;MQ=42.0;MQ0=0;MQRankSum=-0.471;QD=9.26;ReadPosRankSum=0.144	GT:AD:DP:GQ:PL	0/1:34,18:52:99:510,0,1118
chrIV	637071	.	G	T	324.77	PASS	AC=1;AF=0.5;AN=2;BaseQRankSum=-3.399;DP=24;Dels=0.0;FS=38.085;HaplotypeScore=3.6669;MLEAC=1;MLEAF=0.5;MQ=42.0;MQ0=0;MQRankSum=-0.06;QD=13.53;ReadPosRankSum=1.431	GT:AD:DP:GQ:PL	0/1:9,15:24:99:353,0,238
chrIV	637092	.	G	C	105.77	PASS	AC=1;AF=0.5;AN=2;BaseQRankSum=-2.794;DP=34;Dels=0.0;FS=54.893;HaplotypeScore=2.9995;MLEAC=1;MLEAF=0.5;MQ=41.94;MQ0=0;MQRankSum=-1.449;QD=3.11;ReadPosRankSum=2.794	GT:AD:DP:GQ:PL	0/1:25,8:34:99:134,0,847
chrIV	644860	.	G	A	278.77	PASS	AC=1;AF=0.5;AN=2;BaseQRankSum=0.608;DP=20;Dels=0.0;FS=3.916;HaplotypeScore=0.0;MLEAC=1;MLEAF=0.5;MQ=42.0;MQ0=0;MQRankSum=0.836;QD=13.94;ReadPosRankSum=0.76	GT:AD:DP:GQ:PL	0/1:9,11:20:99:307,0,291
chrIV	653149	.	G	A	273.77	PASS	AC=1;AF=0.5;AN=2;BaseQRankSum=0.031;DP=23;Dels=0.0;FS=1.643;HaplotypeScore=0.0;MLEAC=1;MLEAF=0.5;MQ=42.0;MQ0=0;MQRankSum=1.085;QD=11.9;ReadPosRankSum=0.279	GT:AD:DP:GQ:PL	0/1:13,10:23:99:302,0,423
chrIV	656129	.	G	A	360.77	PASS	AC=1;AF=0.5;AN=2;BaseQRankSum=-1.001;DP=17;Dels=0.0;FS=6.117;HaplotypeScore=0.0;MLEAC=1;MLEAF=0.5;MQ=42.0;MQ0=0;MQRankSum=0.264;QD=21.22;ReadPosRankSum=-1.845	GT:AD:DP:GQ:PL	0/1:5,12:17:99:389,0,158
chrIV	657883	.	T	C	463.77	PASS	AC=1;AF=0.5;AN=2;BaseQRankSum=1.142;DP=24;Dels=0.0;FS=6.779;HaplotypeScore=0.9997;MLEAC=1;MLEAF=0.5;MQ=41.92;MQ0=0;MQRankSum=0.205;QD=19.32;ReadPosRankSum=-0.79	GT:AD:DP:GQ:PL	0/1:10,14:24:99:492,0,323
chrIV	660497	.	G	A	462.77	PASS	AC=1;AF=0.5;AN=2;BaseQRankSum=-1.56;DP=25;Dels=0.0;FS=0.0;HaplotypeScore=0.0;MLEAC=1;MLEAF=0.5;MQ=42.0;MQ0=0;MQRankSum=0.192;QD=18.51;ReadPosRankSum=-0.356	GT:AD:DP:GQ:PL	0/1:11,14:25:99:491,0,344
chrIV	661490	.	G	A	411.77	PASS	AC=1;AF=0.5;AN=2;BaseQRankSum=0.371;DP=29;Dels=0.0;FS=5.792;HaplotypeScore=0.0;MLEAC=1;MLEAF=0.5;MQ=42.0;MQ0=0;MQRankSum=-0.546;QD=14.2;ReadPosRankSum=-0.458	GT:AD:DP:GQ:PL	0/1:15,14:29:99:440,0,480
chrIV	661788	.	G	A	691.77	PASS	AC=1;AF=0.5;AN=2;BaseQRankSum=0.538;DP=42;Dels=0.0;FS=1.206;HaplotypeScore=0.0;MLEAC=1;MLEAF=0.5;MQ=42.0;MQ0=0;MQRankSum=-0.743;QD=16.47;ReadPosRankSum=-0.512	GT:AD:DP:GQ:PL	0/1:17,25:42:99:720,0,565
chrIV	662182	.	T	C	260.77	PASS	AC=1;AF=0.5;AN=2;BaseQRankSum=-0.417;DP=24;Dels=0.0;FS=9.791;HaplotypeScore=0.0;MLEAC=1;MLEAF=0.5;MQ=42.0;MQ0=0;MQRankSum=-1.67;QD=10.87;ReadPosRankSum=-0.596	GT:AD:DP:GQ:PL	0/1:15,9:24:99:289,0,545
chrIV	662631	.	G	A	191.77	PASS	AC=1;AF=0.5;AN=2;BaseQRankSum=0.635;DP=23;Dels=0.0;FS=1.871;HaplotypeScore=0.0;MLEAC=1;MLEAF=0.5;MQ=42.0;MQ0=0;MQRankSum=-0.835;QD=8.34;ReadPosRankSum=0.1	GT:AD:DP:GQ:PL	0/1:16,7:23:99:220,0,585
chrIV	664076	.	G	A	378.77	PASS	AC=1;AF=0.5;AN=2;BaseQRankSum=0.626;DP=25;Dels=0.0;FS=0.0;HaplotypeScore=0.0;MLEAC=1;MLEAF=0.5;MQ=42.0;MQ0=0;MQRankSum=-0.408;QD=15.15;ReadPosRankSum=0.408	GT:AD:DP:GQ:PL	0/1:12,13:25:99:407,0,354
chrIV	666014	.	G	A	697.77	PASS	AC=1;AF=0.5;AN=2;BaseQRankSum=-0.712;DP=35;Dels=0.0;FS=0.0;HaplotypeScore=0.0;MLEAC=1;MLEAF=0.5;MQ=41.59;MQ0=0;MQRankSum=-1.685;QD=19.94;ReadPosRankSum=-1.477	GT:AD:DP:GQ:PL	0/1:12,23:35:99:726,0,390
chrIV	666028	.	G	A	360.77	PASS	AC=1;AF=0.5;AN=2;BaseQRankSum=0.993;DP=32;Dels=0.0;FS=0.0;HaplotypeScore=0.0;MLEAC=1;MLEAF=0.5;MQ=41.56;MQ0=0;MQRankSum=0.292;QD=11.27;ReadPosRankSum=2.199	GT:AD:DP:GQ:PL	0/1:20,12:32:99:389,0,633
chrIV	666093	.	G	A	259.77	PASS	AC=1;AF=0.5;AN=2;BaseQRankSum=0.689;DP=28;Dels=0.0;FS=0.0;HaplotypeScore=0.0;MLEAC=1;MLEAF=0.5;MQ=42.0;MQ0=0;MQRankSum=0.295;QD=9.28;ReadPosRankSum=0.148	GT:AD:DP:GQ:PL	0/1:19,9:28:99:288,0,683
chrIV	673340	.	G	A	243.77	PASS	AC=1;AF=0.5;AN=2;BaseQRankSum=-0.036;DP=21;Dels=0.0;FS=4.612;HaplotypeScore=0.0;MLEAC=1;MLEAF=0.5;MQ=42.0;MQ0=0;MQRankSum=1.267;QD=11.61;ReadPosRankSum=0.543	GT:AD:DP:GQ:PL	0/1:13,8:21:99:272,0,404
chrIV	675249	.	T	C	574.77	PASS	AC=1;AF=0.5;AN=2;BaseQRankSum=2.446;DP=37;Dels=0.0;FS=0.0;HaplotypeScore=0.0;MLEAC=1;MLEAF=0.5;MQ=42.0;MQ0=0;MQRankSum=0.38;QD=15.53;ReadPosRankSum=-1.17	GT:AD:DP:GQ:PL	0/1:19,18:37:99:603,0,669
chrIV	675686	.	C	T	421.77	PASS	AC=1;AF=0.5;AN=2;BaseQRankSum=-0.853;DP=31;Dels=0.0;FS=0.0;HaplotypeScore=0.0;MLEAC=1;MLEAF=0.5;MQ=42.0;MQ0=0;MQRankSum=-0.377;QD=13.61;ReadPosRankSum=1.012	GT:AD:DP:GQ:PL	0/1:17,14:31:99:450,0,537
chrIV	676150	.	G	A	694.77	PASS	AC=1;AF=0.5;AN=2;BaseQRankSum=-0.644;DP=41;Dels=0.0;FS=2.75;HaplotypeScore=0.0;MLEAC=1;MLEAF=0.5;MQ=42.0;MQ0=0;MQRankSum=1.09;QD=16.95;ReadPosRankSum=-1.327	GT:AD:DP:GQ:PL	0/1:18,23:41:99:723,0,575
chrIV	677057	.	C	T	359.77	PASS	AC=1;AF=0.5;AN=2;BaseQRankSum=0.814;DP=27;Dels=0.0;FS=0.0;HaplotypeScore=0.0;MLEAC=1;MLEAF=0.5;MQ=41.45;MQ0=0;MQRankSum=0.617;QD=13.32;ReadPosRankSum=-1.308	GT:AD:DP:GQ:PL	0/1:16,11:27:99:388,0,458
chrIV	680102	.	C	T	208.77	PASS	AC=1;AF=0.5;AN=2;BaseQRankSum=0.78;DP=14;Dels=0.0;FS=0.0;HaplotypeScore=0.9998;MLEAC=1;MLEAF=0.5;MQ=42.0;MQ0=0;MQRankSum=0.663;QD=14.91;ReadPosRankSum=0.068	GT:AD:DP:GQ:PL	0/1:7,7:14:99:237,0,230
chrIV	683672	.	G	A	215.77	PASS	AC=1;AF=0.5;AN=2;BaseQRankSum=-0.299;DP=14;Dels=0.0;FS=3.358;HaplotypeScore=0.0;MLEAC=1;MLEAF=0.5;MQ=42.0;MQ0=0;MQRankSum=-0.78;QD=15.41;ReadPosRankSum=-0.545	GT:AD:DP:GQ:PL	0/1:7,7:14:99:244,0,246
chrIV	684460	.	C	T	408.77	PASS	AC=1;AF=0.5;AN=2;BaseQRankSum=-0.749;DP=25;Dels=0.0;FS=0.0;HaplotypeScore=0.0;MLEAC=1;MLEAF=0.5;MQ=42.0;MQ0=0;MQRankSum=-0.305;QD=16.35;ReadPosRankSum=-1.137	GT:AD:DP:GQ:PL	0/1:10,15:25:99:437,0,307
chrIV	687667	.	C	T	304.77	PASS	AC=1;AF=0.5;AN=2;BaseQRankSum=0.264;DP=28;Dels=0.0;FS=1.515;HaplotypeScore=0.0;MLEAC=1;MLEAF=0.5;MQ=42.0;MQ0=0;MQRankSum=0.791;QD=10.88;ReadPosRankSum=-1.462	GT:AD:DP:GQ:PL	0/1:18,10:28:99:333,0,539
chrIV	698909	.	G	A	376.77	PASS	AC=1;AF=0.5;AN=2;BaseQRankSum=-0.708;DP=38;Dels=0.0;FS=0.0;HaplotypeScore=0.0;MLEAC=1;MLEAF=0.5;MQ=41.95;MQ0=0;MQRankSum=0.062;QD=9.91;ReadPosRankSum=-1.169	GT:AD:DP:GQ:PL	0/1:25,13:38:99:405,0,868
chrIV	700612	.	C	T	313.77	PASS	AC=1;AF=0.5;AN=2;BaseQRankSum=-0.864;DP=27;Dels=0.0;FS=0.0;HaplotypeScore=0.0;MLEAC=1;MLEAF=0.5;MQ=42.0;MQ0=0;MQRankSum=-0.419;QD=11.62;ReadPosRankSum=1.061	GT:AD:DP:GQ:PL	0/1:16,11:27:99:342,0,546
chrIV	704344	.	G	A	295.77	PASS	AC=1;AF=0.5;AN=2;BaseQRankSum=-1.655;DP=21;Dels=0.0;FS=5.076;HaplotypeScore=0.0;MLEAC=1;MLEAF=0.5;MQ=42.0;MQ0=0;MQRankSum=0.599;QD=14.08;ReadPosRankSum=-1.444	GT:AD:DP:GQ:PL	0/1:11,10:21:99:324,0,382
chrIV	704944	.	G	A	312.77	PASS	AC=1;AF=0.5;AN=2;BaseQRankSum=1.395;DP=23;Dels=0.0;FS=1.643;HaplotypeScore=0.0;MLEAC=1;MLEAF=0.5;MQ=42.0;MQ0=0;MQRankSum=-0.155;QD=13.6;ReadPosRankSum=1.147	GT:AD:DP:GQ:PL	0/1:13,10:23:99:341,0,454
chrIV	709619	.	T	C	415.77	PASS	AC=1;AF=0.5;AN=2;BaseQRankSum=0.561;DP=30;Dels=0.0;FS=1.415;HaplotypeScore=0.0;MLEAC=1;MLEAF=0.5;MQ=41.53;MQ0=0;MQRankSum=1.559;QD=13.86;ReadPosRankSum=0.27	GT:AD:DP:GQ:PL	0/1:14,16:30:99:444,0,389
chrIV	714138	.	C	T	850.77	PASS	AC=1;AF=0.5;AN=2;BaseQRankSum=-0.472;DP=39;Dels=0.0;FS=7.735;HaplotypeScore=0.0;MLEAC=1;MLEAF=0.5;MQ=42.0;MQ0=0;MQRankSum=-0.989;QD=21.81;ReadPosRankSum=-0.806	GT:AD:DP:GQ:PL	0/1:12,27:39:99:879,0,379
chrIV	714499	.	G	A	439.77	PASS	AC=1;AF=0.5;AN=2;BaseQRankSum=-0.078;DP=37;Dels=0.0;FS=1.28;HaplotypeScore=0.0;MLEAC=1;MLEAF=0.5;MQ=42.0;MQ0=0;MQRankSum=1.174;QD=11.89;ReadPosRankSum=0.83	GT:AD:DP:GQ:PL	0/1:23,14:37:99:468,0,740
chrIV	716111	.	G	A	388.77	PASS	AC=1;AF=0.5;AN=2;BaseQRankSum=-1.797;DP=28;Dels=0.0;FS=0.0;HaplotypeScore=0.0;MLEAC=1;MLEAF=0.5;MQ=42.0;MQ0=0;MQRankSum=-0.322;QD=13.88;ReadPosRankSum=-0.875	GT:AD:DP:GQ:PL	0/1:15,13:28:99:417,0,471
chrIV	716651	.	G	A	502.77	PASS	AC=1;AF=0.5;AN=2;BaseQRankSum=-2.58;DP=41;Dels=0.0;FS=0.0;HaplotypeScore=0.0;MLEAC=1;MLEAF=0.5;MQ=42.0;MQ0=0;MQRankSum=1.098;QD=12.26;ReadPosRankSum=0.781	GT:AD:DP:GQ:PL	0/1:24,17:41:99:531,0,865
chrIV	717180	.	T	C	235.77	PASS	AC=1;AF=0.5;AN=2;BaseQRankSum=-1.103;DP=16;Dels=0.0;FS=2.158;HaplotypeScore=0.0;MLEAC=1;MLEAF=0.5;MQ=42.0;MQ0=0;MQRankSum=0.578;QD=14.74;ReadPosRankSum=-0.368	GT:AD:DP:GQ:PL	0/1:8,8:16:99:264,0,272
chrIV	717829	.	G	A	659.77	PASS	AC=1;AF=0.5;AN=2;BaseQRankSum=-0.525;DP=36;Dels=0.0;FS=1.359;HaplotypeScore=0.0;MLEAC=1;MLEAF=0.5;MQ=42.0;MQ0=0;MQRankSum=-0.271;QD=18.33;ReadPosRankSum=0.939	GT:AD:DP:GQ:PL	0/1:16,20:36:99:688,0,492
chrIV	718976	.	T	C	344.77	PASS	AC=1;AF=0.5;AN=2;BaseQRankSum=-1.323;DP=23;Dels=0.0;FS=1.674;HaplotypeScore=0.0;MLEAC=1;MLEAF=0.5;MQ=42.0;MQ0=0;MQRankSum=-0.4;QD=14.99;ReadPosRankSum=-0.708	GT:AD:DP:GQ:PL	0/1:12,11:23:99:373,0,430
chrIV	719399	.	G	A	249.77	PASS	AC=1;AF=0.5;AN=2;BaseQRankSum=1.244;DP=21;Dels=0.0;FS=1.808;HaplotypeScore=0.0;MLEAC=1;MLEAF=0.5;MQ=41.32;MQ0=0;MQRankSum=-1.812;QD=11.89;ReadPosRankSum=0.959	GT:AD:DP:GQ:PL	0/1:12,9:21:99:278,0,387
chrIV	719941	.	G	A	427.77	PASS	AC=1;AF=0.5;AN=2;BaseQRankSum=-0.63;DP=25;Dels=0.0;FS=0.0;HaplotypeScore=0.0;MLEAC=1;MLEAF=0.5;MQ=42.0;MQ0=0;MQRankSum=-0.137;QD=17.11;ReadPosRankSum=0.246	GT:AD:DP:GQ:PL	0/1:11,14:25:99:456,0,340
chrIV	721663	.	T	A	443.77	PASS	AC=1;AF=0.5;AN=2;BaseQRankSum=0.097;DP=25;Dels=0.04;FS=23.201;HaplotypeScore=4.6312;MLEAC=1;MLEAF=0.5;MQ=41.77;MQ0=0;MQRankSum=1.323;QD=17.75;ReadPosRankSum=1.711	GT:AD:DP:GQ:PL	0/1:8,15:24:99:472,0,149
chrIV	724632	.	G	A	390.77	PASS	AC=1;AF=0.5;AN=2;BaseQRankSum=-0.433;DP=24;Dels=0.0;FS=0.0;HaplotypeScore=0.0;MLEAC=1;MLEAF=0.5;MQ=42.0;MQ0=0;MQRankSum=0.318;QD=16.28;ReadPosRankSum=0.491	GT:AD:DP:GQ:PL	0/1:12,12:24:99:419,0,376
chrIV	730329	.	T	C	302.77	PASS	AC=1;AF=0.5;AN=2;BaseQRankSum=0.953;DP=16;Dels=0.0;FS=2.246;HaplotypeScore=0.0;MLEAC=1;MLEAF=0.5;MQ=42.0;MQ0=0;MQRankSum=0.318;QD=18.92;ReadPosRankSum=0.318	GT:AD:DP:GQ:PL	0/1:7,9:16:99:331,0,232
chrIV	730364	.	G	A	287.77	PASS	AC=1;AF=0.5;AN=2;BaseQRankSum=0.264;DP=28;Dels=0.0;FS=1.531;HaplotypeScore=0.0;MLEAC=1;MLEAF=0.5;MQ=42.0;MQ0=0;MQRankSum=-0.551;QD=10.28;ReadPosRankSum=-1.175	GT:AD:DP:GQ:PL	0/1:18,10:28:99:316,0,544
chrIV	733764	.	A	G	335.77	PASS	AC=1;AF=0.5;AN=2;BaseQRankSum=-1.249;DP=30;Dels=0.0;FS=1.585;HaplotypeScore=0.0;MLEAC=1;MLEAF=0.5;MQ=42.0;MQ0=0;MQRankSum=1.291;QD=11.19;ReadPosRankSum=-0.064	GT:AD:DP:GQ:PL	0/1:18,12:30:99:364,0,578
chrIV	743477	.	C	T	224.77	PASS	AC=1;AF=0.5;AN=2;BaseQRankSum=-1.0;DP=12;Dels=0.0;FS=6.892;HaplotypeScore=0.0;MLEAC=1;MLEAF=0.5;MQ=42.0;MQ0=0;MQRankSum=0.689;QD=18.73;ReadPosRankSum=1.635	GT:AD:DP:GQ:PL	0/1:5,7:12:99:253,0,171
chrIV	747734	.	C	T	723.77	PASS	AC=1;AF=0.5;AN=2;BaseQRankSum=-0.447;DP=39;Dels=0.0;FS=4.773;HaplotypeScore=0.0;MLEAC=1;MLEAF=0.5;MQ=42.0;MQ0=0;MQRankSum=-0.217;QD=18.56;ReadPosRankSum=1.083	GT:AD:DP:GQ:PL	0/1:15,24:39:99:752,0,502
chrIV	748101	.	G	A	419.77	PASS	AC=1;AF=0.5;AN=2;BaseQRankSum=1.143;DP=30;Dels=0.0;FS=1.415;HaplotypeScore=0.0;MLEAC=1;MLEAF=0.5;MQ=42.0;MQ0=0;MQRankSum=-2.058;QD=13.99;ReadPosRankSum=0.811	GT:AD:DP:GQ:PL	0/1:16,14:30:99:448,0,528
chrIV	748972	.	G	A	471.77	PASS	AC=1;AF=0.5;AN=2;BaseQRankSum=0.724;DP=38;Dels=0.0;FS=7.282;HaplotypeScore=0.0;MLEAC=1;MLEAF=0.5;MQ=42.0;MQ0=0;MQRankSum=0.34;QD=12.41;ReadPosRankSum=1.257	GT:AD:DP:GQ:PL	0/1:22,16:38:99:500,0,712
chrIV	751560	.	G	A	576.77	PASS	AC=1;AF=0.5;AN=2;BaseQRankSum=0.26;DP=31;Dels=0.0;FS=0.0;HaplotypeScore=0.0;MLEAC=1;MLEAF=0.5;MQ=42.0;MQ0=0;MQRankSum=-0.821;QD=18.61;ReadPosRankSum=-1.261	GT:AD:DP:GQ:PL	0/1:13,18:31:99:605,0,401
chrIV	753220	.	A	G	253.77	PASS	AC=1;AF=0.5;AN=2;BaseQRankSum=-0.133;DP=18;Dels=0.0;FS=0.0;HaplotypeScore=0.0;MLEAC=1;MLEAF=0.5;MQ=42.0;MQ0=0;MQRankSum=-0.933;QD=14.1;ReadPosRankSum=1.733	GT:AD:DP:GQ:PL	0/1:10,8:18:99:282,0,323
chrIV	754818	.	G	A	304.77	PASS	AC=1;AF=0.5;AN=2;BaseQRankSum=-0.202;DP=24;Dels=0.0;FS=4.31;HaplotypeScore=0.0;MLEAC=1;MLEAF=0.5;MQ=42.0;MQ0=0;MQRankSum=-0.491;QD=12.7;ReadPosRankSum=0.491	GT:AD:DP:GQ:PL	0/1:12,12:24:99:333,0,416
chrIV	755007	.	G	A	555.77	PASS	AC=1;AF=0.5;AN=2;BaseQRankSum=0.365;DP=38;Dels=0.0;FS=0.0;HaplotypeScore=0.0;MLEAC=1;MLEAF=0.5;MQ=41.52;MQ0=0;MQRankSum=1.184;QD=14.63;ReadPosRankSum=1.096	GT:AD:DP:GQ:PL	0/1:20,18:38:99:584,0,646
chrIV	756359	.	G	A	259.77	PASS	AC=1;AF=0.5;AN=2;BaseQRankSum=0.8;DP=14;Dels=0.0;FS=0.0;HaplotypeScore=0.0;MLEAC=1;MLEAF=0.5;MQ=42.0;MQ0=0;MQRankSum=-0.933;QD=18.55;ReadPosRankSum=0.933	GT:AD:DP:GQ:PL	0/1:5,9:14:99:288,0,160
chrIV	757181	.	G	A	517.77	PASS	AC=1;AF=0.5;AN=2;BaseQRankSum=1.607;DP=26;Dels=0.0;FS=8.671;HaplotypeScore=0.0;MLEAC=1;MLEAF=0.5;MQ=40.88;MQ0=0;MQRankSum=0.026;QD=19.91;ReadPosRankSum=0.712	GT:AD:DP:GQ:PL	0/1:10,16:26:99:546,0,326
chrIV	761614	.	G	A	155.77	PASS	AC=1;AF=0.5;AN=2;BaseQRankSum=-1.001;DP=9;Dels=0.0;FS=4.26;HaplotypeScore=0.0;MLEAC=1;MLEAF=0.5;MQ=42.0;MQ0=0;MQRankSum=-0.248;QD=17.31;ReadPosRankSum=0.573	GT:AD:DP:GQ:PL	0/1:3,6:9:99:184,0,103
chrIV	761841	.	C	T	348.77	PASS	AC=1;AF=0.5;AN=2;BaseQRankSum=1.317;DP=28;Dels=0.0;FS=0.0;HaplotypeScore=0.0;MLEAC=1;MLEAF=0.5;MQ=42.0;MQ0=0;MQRankSum=-0.423;QD=12.46;ReadPosRankSum=0.517	GT:AD:DP:GQ:PL	0/1:17,11:28:99:377,0,500
chrIV	769838	.	G	A	308.77	PASS	AC=1;AF=0.5;AN=2;BaseQRankSum=0.939;DP=19;Dels=0.0;FS=1.829;HaplotypeScore=0.0;MLEAC=1;MLEAF=0.5;MQ=42.0;MQ0=0;MQRankSum=0.531;QD=16.25;ReadPosRankSum=-0.612	GT:AD:DP:GQ:PL	0/1:9,10:19:99:337,0,293
chrIV	772431	.	G	A	487.77	PASS	AC=1;AF=0.5;AN=2;BaseQRankSum=-2.308;DP=34;Dels=0.0;FS=1.5;HaplotypeScore=0.0;MLEAC=1;MLEAF=0.5;MQ=42.0;MQ0=0;MQRankSum=-0.689;QD=14.35;ReadPosRankSum=-0.551	GT:AD:DP:GQ:PL	0/1:17,17:34:99:516,0,611
chrIV	775513	.	G	A	645.77	PASS	AC=1;AF=0.5;AN=2;BaseQRankSum=-0.372;DP=57;Dels=0.0;FS=1.082;HaplotypeScore=0.7887;MLEAC=1;MLEAF=0.5;MQ=41.93;MQ0=0;MQRankSum=-0.256;QD=11.33;ReadPosRankSum=-1.464	GT:AD:DP:GQ:PL	0/1:36,21:57:99:674,0,1216
chrIV	778484	.	G	A	388.77	PASS	AC=1;AF=0.5;AN=2;BaseQRankSum=-0.545;DP=36;Dels=0.0;FS=1.421;HaplotypeScore=0.0;MLEAC=1;MLEAF=0.5;MQ=41.8;MQ0=0;MQRankSum=0.545;QD=10.8;ReadPosRankSum=-0.834	GT:AD:DP:GQ:PL	0/1:21,15:36:99:417,0,699
chrIV	783682	.	C	T	500.77	PASS	AC=1;AF=0.5;AN=2;BaseQRankSum=-0.176;DP=38;Dels=0.0;FS=1.342;HaplotypeScore=0.0;MLEAC=1;MLEAF=0.5;MQ=42.0;MQ0=0;MQRankSum=-0.059;QD=13.18;ReadPosRankSum=0.059	GT:AD:DP:GQ:PL	0/1:21,17:38:99:529,0,711
chrIV	790554	.	C	T	696.77	PASS	AC=1;AF=0.5;AN=2;BaseQRankSum=0.43;DP=33;Dels=0.0;FS=0.0;HaplotypeScore=0.0;MLEAC=1;MLEAF=0.5;MQ=42.0;MQ0=0;MQRankSum=-1.216;QD=21.11;ReadPosRankSum=-1.291	GT:AD:DP:GQ:PL	0/1:12,21:33:99:725,0,399
chrIV	791466	.	C	T	242.77	PASS	AC=1;AF=0.5;AN=2;BaseQRankSum=0.975;DP=26;Dels=0.0;FS=1.623;HaplotypeScore=0.0;MLEAC=1;MLEAF=0.5;MQ=41.85;MQ0=0;MQRankSum=-1.08;QD=9.34;ReadPosRankSum=-1.502	GT:AD:DP:GQ:PL	0/1:16,10:26:99:271,0,595
chrIV	796835	.	G	A	407.77	PASS	AC=1;AF=0.5;AN=2;BaseQRankSum=0.0;DP=26;Dels=0.0;FS=1.721;HaplotypeScore=0.0;MLEAC=1;MLEAF=0.5;MQ=42.0;MQ0=0;MQRankSum=0.923;QD=15.68;ReadPosRankSum=-1.795	GT:AD:DP:GQ:PL	0/1:13,13:26:99:436,0,431
chrIV	802037	.	C	T	312.77	PASS	AC=1;AF=0.5;AN=2;BaseQRankSum=-1.61;DP=17;Dels=0.0;FS=4.752;HaplotypeScore=0.0;MLEAC=1;MLEAF=0.5;MQ=42.0;MQ0=0;MQRankSum=1.708;QD=18.4;ReadPosRankSum=-0.927	GT:AD:DP:GQ:PL	0/1:7,10:17:99:341,0,232
chrIV	809880	.	G	A	515.77	PASS	AC=1;AF=0.5;AN=2;BaseQRankSum=0.042;DP=30;Dels=0.0;FS=3.352;HaplotypeScore=0.0;MLEAC=1;MLEAF=0.5;MQ=42.0;MQ0=0;MQRankSum=-0.628;QD=17.19;ReadPosRankSum=0.293	GT:AD:DP:GQ:PL	0/1:13,17:30:99:544,0,447
chrIV	813584	.	G	A	402.77	PASS	AC=1;AF=0.5;AN=2;BaseQRankSum=-0.419;DP=30;Dels=0.0;FS=5.859;HaplotypeScore=0.0;MLEAC=1;MLEAF=0.5;MQ=42.0;MQ0=0;MQRankSum=1.925;QD=13.43;ReadPosRankSum=-0.753	GT:AD:DP:GQ:PL	0/1:17,13:30:99:431,0,542
chrIV	813826	.	G	A	765.77	PASS	AC=1;AF=0.5;AN=2;BaseQRankSum=-0.046;DP=52;Dels=0.0;FS=0.0;HaplotypeScore=0.0;MLEAC=1;MLEAF=0.5;MQ=41.96;MQ0=0;MQRankSum=1.331;QD=14.73;ReadPosRankSum=-1.459	GT:AD:DP:GQ:PL	0/1:24,28:52:99:794,0,848
chrIV	817365	.	G	A	663.77	PASS	AC=1;AF=0.5;AN=2;BaseQRankSum=0.692;DP=33;Dels=0.0;FS=0.0;HaplotypeScore=0.0;MLEAC=1;MLEAF=0.5;MQ=42.0;MQ0=0;MQRankSum=1.965;QD=20.11;ReadPosRankSum=-1.067	GT:AD:DP:GQ:PL	0/1:12,21:33:99:692,0,361
chrIV	817480	.	G	A	478.77	PASS	AC=1;AF=0.5;AN=2;BaseQRankSum=1.505;DP=27;Dels=0.0;FS=0.0;HaplotypeScore=0.0;MLEAC=1;MLEAF=0.5;MQ=42.0;MQ0=0;MQRankSum=1.11;QD=17.73;ReadPosRankSum=0.913	GT:AD:DP:GQ:PL	0/1:11,16:27:99:507,0,324
chrIV	820046	.	G	A	979.77	PASS	AC=1;AF=0.5;AN=2;BaseQRankSum=-1.883;DP=47;Dels=0.0;FS=0.0;HaplotypeScore=0.9665;MLEAC=1;MLEAF=0.5;MQ=41.69;MQ0=0;MQRankSum=-0.034;QD=20.85;ReadPosRankSum=-0.833	GT:AD:DP:GQ:PL	0/1:15,32:47:99:1008,0,435
chrIV	821121	.	C	T	193.77	PASS	AC=1;AF=0.5;AN=2;BaseQRankSum=-1.395;DP=19;Dels=0.0;FS=0.0;HaplotypeScore=0.0;MLEAC=1;MLEAF=0.5;MQ=42.0;MQ0=0;MQRankSum=-1.31;QD=10.2;ReadPosRankSum=0.042	GT:AD:DP:GQ:PL	0/1:12,7:19:99:222,0,407
chrIV	821657	.	C	T	511.77	PASS	AC=1;AF=0.5;AN=2;BaseQRankSum=2.032;DP=34;Dels=0.0;FS=1.377;HaplotypeScore=0.0;MLEAC=1;MLEAF=0.5;MQ=42.0;MQ0=0;MQRankSum=0.241;QD=15.05;ReadPosRankSum=-1.481	GT:AD:DP:GQ:PL	0/1:17,17:34:99:540,0,530
chrIV	842031	.	G	A	649.77	PASS	AC=1;AF=0.5;AN=2;BaseQRankSum=-3.242;DP=46;Dels=0.0;FS=11.452;HaplotypeScore=0.0;MLEAC=1;MLEAF=0.5;MQ=42.0;MQ0=0;MQRankSum=0.507;QD=14.13;ReadPosRankSum=-1.455	GT:AD:DP:GQ:PL	0/1:25,21:46:99:678,0,830
chrIV	842222	.	A	G	949.77	PASS	AC=1;AF=0.5;AN=2;BaseQRankSum=0.007;DP=62;Dels=0.0;FS=0.0;HaplotypeScore=0.0;MLEAC=1;MLEAF=0.5;MQ=42.0;MQ0=0;MQRankSum=-0.007;QD=15.32;ReadPosRankSum=-1.832	GT:AD:DP:GQ:PL	0/1:34,28:62:99:978,0,1182
chrIV	844488	.	C	T	611.77	PASS	AC=1;AF=0.5;AN=2;BaseQRankSum=0.027;DP=40;Dels=0.0;FS=0.0;HaplotypeScore=0.0;MLEAC=1;MLEAF=0.5;MQ=42.0;MQ0=0;MQRankSum=-0.596;QD=15.29;ReadPosRankSum=2.031	GT:AD:DP:GQ:PL	0/1:21,19:40:99:640,0,692
chrIV	845094	.	C	T	883.77	PASS	AC=1;AF=0.5;AN=2;BaseQRankSum=1.237;DP=53;Dels=0.0;FS=0.0;HaplotypeScore=0.734;MLEAC=1;MLEAF=0.5;MQ=42.0;MQ0=0;MQRankSum=-0.685;QD=16.67;ReadPosRankSum=1.148	GT:AD:DP:GQ:PL	0/1:26,27:53:99:912,0,714
chrIV	848006	.	C	T	421.77	PASS	AC=1;AF=0.5;AN=2;BaseQRankSum=1.312;DP=46;Dels=0.02;FS=2.904;HaplotypeScore=1.9399;MLEAC=1;MLEAF=0.5;MQ=42.0;MQ0=0;MQRankSum=0.772;QD=9.17;ReadPosRankSum=2.219	GT:AD:DP:GQ:PL	0/1:31,14:45:99:450,0,989
chrIV	852869	.	C	T	1024.77	PASS	AC=1;AF=0.5;AN=2;BaseQRankSum=1.921;DP=75;Dels=0.0;FS=0.893;HaplotypeScore=2.8995;MLEAC=1;MLEAF=0.5;MQ=41.95;MQ0=0;MQRankSum=-0.846;QD=13.66;ReadPosRankSum=0.804	GT:AD:DP:GQ:PL	0/1:41,34:75:99:1053,0,1296
chrIV	855468	.	C	T	827.77	PASS	AC=1;AF=0.5;AN=2;BaseQRankSum=2.457;DP=50;Dels=0.0;FS=8.139;HaplotypeScore=0.0;MLEAC=1;MLEAF=0.5;MQ=42.0;MQ0=0;MQRankSum=-0.275;QD=16.56;ReadPosRankSum=0.885	GT:AD:DP:GQ:PL	0/1:21,29:50:99:856,0,680
chrIV	855846	.	G	A	839.77	PASS	AC=1;AF=0.5;AN=2;BaseQRankSum=-0.518;DP=50;Dels=0.0;FS=1.289;HaplotypeScore=0.0;MLEAC=1;MLEAF=0.5;MQ=41.7;MQ0=0;MQRankSum=-1.261;QD=16.8;ReadPosRankSum=-1.007	GT:AD:DP:GQ:PL	0/1:22,28:50:99:868,0,712
chrIV	857600	.	C	T	532.77	PASS	AC=1;AF=0.5;AN=2;BaseQRankSum=-1.151;DP=41;Dels=0.0;FS=4.457;HaplotypeScore=0.0;MLEAC=1;MLEAF=0.5;MQ=42.0;MQ0=0;MQRankSum=-0.542;QD=12.99;ReadPosRankSum=-1.627	GT:AD:DP:GQ:PL	0/1:24,17:41:99:561,0,856
chrIV	857960	.	C	T	893.77	PASS	AC=1;AF=0.5;AN=2;BaseQRankSum=-1.232;DP=70;Dels=0.0;FS=4.879;HaplotypeScore=0.0;MLEAC=1;MLEAF=0.5;MQ=42.0;MQ0=0;MQRankSum=-0.572;QD=12.77;ReadPosRankSum=-0.631	GT:AD:DP:GQ:PL	0/1:38,32:70:99:922,0,1255
chrIV	858546	.	G	A	1318.77	PASS	AC=1;AF=0.5;AN=2;BaseQRankSum=-0.31;DP=63;Dels=0.0;FS=1.023;HaplotypeScore=0.0;MLEAC=1;MLEAF=0.5;MQ=42.0;MQ0=0;MQRankSum=0.8;QD=20.93;ReadPosRankSum=-0.598	GT:AD:DP:GQ:PL	0/1:22,41:63:99:1347,0,664
chrIV	858584	.	G	A	628.77	PASS	AC=1;AF=0.5;AN=2;BaseQRankSum=2.413;DP=53;Dels=0.0;FS=11.074;HaplotypeScore=0.0;MLEAC=1;MLEAF=0.5;MQ=42.0;MQ0=0;MQRankSum=0.615;QD=11.86;ReadPosRankSum=0.56	GT:AD:DP:GQ:PL	0/1:33,20:53:99:657,0,1104
chrIV	868802	.	C	T	1130.77	PASS	AC=1;AF=0.5;AN=2;BaseQRankSum=-3.288;DP=88;Dels=0.0;FS=1.901;HaplotypeScore=0.0;MLEAC=1;MLEAF=0.5;MQ=41.83;MQ0=0;MQRankSum=0.161;QD=12.85;ReadPosRankSum=0.702	GT:AD:DP:GQ:PL	0/1:51,37:88:99:1159,0,1723
chrIV	884275	.	T	A	107.77	PASS	AC=1;AF=0.5;AN=2;BaseQRankSum=-1.225;DP=23;Dels=0.0;FS=48.728;HaplotypeScore=0.0;MLEAC=1;MLEAF=0.5;MQ=41.1;MQ0=0;MQRankSum=-0.805;QD=4.69;ReadPosRankSum=0.665	GT:AD:DP:GQ:PL	0/1:17,6:23:99:136,0,548
chrIV	891025	.	G	A	1579.77	PASS	AC=1;AF=0.5;AN=2;BaseQRankSum=0.022;DP=75;Dels=0.0;FS=1.974;HaplotypeScore=0.8321;MLEAC=1;MLEAF=0.5;MQ=41.52;MQ0=1;MQRankSum=-0.135;QD=21.06;ReadPosRankSum=0.191	GT:AD:DP:GQ:PL	0/1:27,48:75:99:1608,0,867
chrIV	893938	.	A	G	1742.77	PASS	AC=1;AF=0.5;AN=2;BaseQRankSum=-0.807;DP=107;Dels=0.0;FS=6.214;HaplotypeScore=1.8255;MLEAC=1;MLEAF=0.5;MQ=41.83;MQ0=0;MQRankSum=-0.153;QD=16.29;ReadPosRankSum=-1.268	GT:AD:DP:GQ:PL	0/1:52,55:107:99:1771,0,1677
chrIV	894279	.	G	A	1383.77	PASS	AC=1;AF=0.5;AN=2;BaseQRankSum=0.153;DP=74;Dels=0.0;FS=10.028;HaplotypeScore=0.0;MLEAC=1;MLEAF=0.5;MQ=41.8;MQ0=0;MQRankSum=0.11;QD=18.7;ReadPosRankSum=-0.011	GT:AD:DP:GQ:PL	0/1:31,43:74:99:1412,0,988
chrIV	895863	.	C	T	974.77	PASS	AC=1;AF=0.5;AN=2;BaseQRankSum=1.49;DP=71;Dels=0.0;FS=3.321;HaplotypeScore=0.9665;MLEAC=1;MLEAF=0.5;MQ=41.97;MQ0=0;MQRankSum=-0.029;QD=13.73;ReadPosRankSum=0.783	GT:AD:DP:GQ:PL	0/1:40,31:71:99:1003,0,1302
chrIV	897570	.	C	T	659.77	PASS	AC=1;AF=0.5;AN=2;BaseQRankSum=2.565;DP=52;Dels=0.0;FS=1.082;HaplotypeScore=0.0;MLEAC=1;MLEAF=0.5;MQ=42.0;MQ0=0;MQRankSum=-0.139;QD=12.69;ReadPosRankSum=1.565	GT:AD:DP:GQ:PL	0/1:30,22:52:99:688,0,1018
chrIV	897994	.	A	G	818.77	PASS	AC=1;AF=0.5;AN=2;BaseQRankSum=1.301;DP=54;Dels=0.0;FS=2.415;HaplotypeScore=0.0;MLEAC=1;MLEAF=0.5;MQ=42.0;MQ0=0;MQRankSum=0.0;QD=15.16;ReadPosRankSum=1.197	GT:AD:DP:GQ:PL	0/1:29,25:54:99:847,0,959
chrIV	903381	.	C	T	566.77	PASS	AC=1;AF=0.5;AN=2;BaseQRankSum=-0.066;DP=41;Dels=0.0;FS=2.982;HaplotypeScore=0.0;MLEAC=1;MLEAF=0.5;MQ=41.95;MQ0=0;MQRankSum=0.25;QD=13.82;ReadPosRankSum=-1.327	GT:AD:DP:GQ:PL	0/1:23,18:41:99:595,0,786
chrIV	904845	.	C	T	463.77	PASS	AC=1;AF=0.5;AN=2;BaseQRankSum=1.901;DP=37;Dels=0.0;FS=1.297;HaplotypeScore=0.0;MLEAC=1;MLEAF=0.5;MQ=41.43;MQ0=1;MQRankSum=-0.824;QD=12.53;ReadPosRankSum=0.032	GT:AD:DP:GQ:PL	0/1:20,17:37:99:492,0,635
chrIV	917669	.	G	A	744.77	PASS	AC=1;AF=0.5;AN=2;BaseQRankSum=0.897;DP=42;Dels=0.0;FS=0.0;HaplotypeScore=0.0;MLEAC=1;MLEAF=0.5;MQ=42.0;MQ0=0;MQRankSum=-1.127;QD=17.73;ReadPosRankSum=-0.102	GT:AD:DP:GQ:PL	0/1:17,25:42:99:773,0,482
chrIV	921425	.	A	G	699.77	PASS	AC=1;AF=0.5;AN=2;BaseQRankSum=-1.473;DP=44;Dels=0.0;FS=0.0;HaplotypeScore=0.0;MLEAC=1;MLEAF=0.5;MQ=42.0;MQ0=0;MQRankSum=-1.45;QD=15.9;ReadPosRankSum=-1.567	GT:AD:DP:GQ:PL	0/1:20,24:44:99:728,0,645
chrIV	931621	.	G	A	477.77	PASS	AC=1;AF=0.5;AN=2;BaseQRankSum=-1.86;DP=40;Dels=0.0;FS=0.0;HaplotypeScore=0.0;MLEAC=1;MLEAF=0.5;MQ=42.0;MQ0=0;MQRankSum=0.383;QD=11.94;ReadPosRankSum=-0.301	GT:AD:DP:GQ:PL	0/1:23,17:40:99:506,0,789
chrIV	933126	.	G	A	938.77	PASS	AC=1;AF=0.5;AN=2;BaseQRankSum=0.565;DP=46;Dels=0.0;FS=3.03;HaplotypeScore=0.0;MLEAC=1;MLEAF=0.5;MQ=42.0;MQ0=0;MQRankSum=-0.012;QD=20.41;ReadPosRankSum=0.058	GT:AD:DP:GQ:PL	0/1:16,30:46:99:967,0,475
chrIV	933919	.	G	A	461.77	PASS	AC=1;AF=0.5;AN=2;BaseQRankSum=-0.558;DP=27;Dels=0.0;FS=3.771;HaplotypeScore=0.0;MLEAC=1;MLEAF=0.5;MQ=42.0;MQ0=0;MQRankSum=-0.801;QD=17.1;ReadPosRankSum=-0.607	GT:AD:DP:GQ:PL	0/1:13,14:27:99:490,0,456
chrIV	937470	.	G	A	862.77	PASS	AC=1;AF=0.5;AN=2;BaseQRankSum=0.844;DP=44;Dels=0.0;FS=0.0;HaplotypeScore=0.0;MLEAC=1;MLEAF=0.5;MQ=42.0;MQ0=0;MQRankSum=0.362;QD=19.61;ReadPosRankSum=1.687	GT:AD:DP:GQ:PL	0/1:17,27:44:99:891,0,478
chrIV	939192	.	G	A	284.77	PASS	AC=1;AF=0.5;AN=2;BaseQRankSum=-0.062;DP=31;Dels=0.0;FS=3.452;HaplotypeScore=0.0;MLEAC=1;MLEAF=0.5;MQ=42.0;MQ0=0;MQRankSum=0.392;QD=9.19;ReadPosRankSum=-1.342	GT:AD:DP:GQ:PL	0/1:20,11:31:99:313,0,680
chrIV	939869	.	G	A	922.77	PASS	AC=1;AF=0.5;AN=2;BaseQRankSum=0.487;DP=40;Dels=0.0;FS=14.225;HaplotypeScore=0.0;MLEAC=1;MLEAF=0.5;MQ=42.0;MQ0=0;MQRankSum=-0.398;QD=23.07;ReadPosRankSum=0.044	GT:AD:DP:GQ:PL	0/1:12,28:40:99:951,0,380
chrIV	940695	.	G	A	419.77	PASS	AC=1;AF=0.5;AN=2;BaseQRankSum=0.109;DP=29;Dels=0.0;FS=0.0;HaplotypeScore=0.0;MLEAC=1;MLEAF=0.5;MQ=41.51;MQ0=0;MQRankSum=1.157;QD=14.47;ReadPosRankSum=-0.546	GT:AD:DP:GQ:PL	0/1:14,15:29:99:448,0,462
chrIV	941498	.	G	A	418.77	PASS	AC=1;AF=0.5;AN=2;BaseQRankSum=-1.278;DP=25;Dels=0.0;FS=4.222;HaplotypeScore=0.0;MLEAC=1;MLEAF=0.5;MQ=42.0;MQ0=0;MQRankSum=-0.408;QD=16.75;ReadPosRankSum=1.169	GT:AD:DP:GQ:PL	0/1:12,13:25:99:447,0,348
chrIV	949006	.	C	T	231.77	PASS	AC=1;AF=0.5;AN=2;BaseQRankSum=0.912;DP=20;Dels=0.0;FS=1.74;HaplotypeScore=0.0;MLEAC=1;MLEAF=0.5;MQ=40.33;MQ0=0;MQRankSum=0.304;QD=11.59;ReadPosRankSum=-0.456	GT:AD:DP:GQ:PL	0/1:11,9:20:99:260,0,378
chrIV	952436	.	G	A	547.77	PASS	AC=1;AF=0.5;AN=2;BaseQRankSum=-0.453;DP=32;Dels=0.0;FS=1.686;HaplotypeScore=0.0;MLEAC=1;MLEAF=0.5;MQ=42.0;MQ0=0;MQRankSum=-1.02;QD=17.12;ReadPosRankSum=-1.208	GT:AD:DP:GQ:PL	0/1:15,17:32:99:576,0,498
chrIV	953479	.	G	A	585.77	PASS	AC=1;AF=0.5;AN=2;BaseQRankSum=1.294;DP=34;Dels=0.0;FS=3.079;HaplotypeScore=3.8162;MLEAC=1;MLEAF=0.5;MQ=41.58;MQ0=0;MQRankSum=1.018;QD=17.23;ReadPosRankSum=-0.5	GT:AD:DP:GQ:PL	0/1:16,18:34:99:614,0,455
chrIV	954895	.	A	G	628.77	PASS	AC=1;AF=0.5;AN=2;BaseQRankSum=0.99;DP=30;Dels=0.0;FS=0.0;HaplotypeScore=0.9665;MLEAC=1;MLEAF=0.5;MQ=42.0;MQ0=0;MQRankSum=1.474;QD=20.96;ReadPosRankSum=-0.77	GT:AD:DP:GQ:PL	0/1:10,20:30:99:657,0,308
chrIV	956501	.	G	A	362.77	PASS	AC=1;AF=0.5;AN=2;BaseQRankSum=1.971;DP=33;Dels=0.0;FS=7.731;HaplotypeScore=0.0;MLEAC=1;MLEAF=0.5;MQ=41.55;MQ0=0;MQRankSum=-1.124;QD=10.99;ReadPosRankSum=-0.94	GT:AD:DP:GQ:PL	0/1:20,13:33:99:391,0,679
chrIV	957351	.	C	T	302.77	PASS	AC=1;AF=0.5;AN=2;BaseQRankSum=0.599;DP=21;Dels=0.0;FS=3.222;HaplotypeScore=0.0;MLEAC=1;MLEAF=0.5;MQ=42.0;MQ0=0;MQRankSum=0.669;QD=14.42;ReadPosRankSum=0.246	GT:AD:DP:GQ:PL	0/1:11,10:21:99:331,0,368
chrIV	958124	.	G	A	635.77	PASS	AC=1;AF=0.5;AN=2;BaseQRankSum=2.15;DP=36;Dels=0.0;FS=2.873;HaplotypeScore=0.0;MLEAC=1;MLEAF=0.5;MQ=41.61;MQ0=0;MQRankSum=1.476;QD=17.66;ReadPosRankSum=1.797	GT:AD:DP:GQ:PL	0/1:15,21:36:99:664,0,472
chrIV	959371	.	G	A	502.77	PASS	AC=1;AF=0.5;AN=2;BaseQRankSum=0.676;DP=29;Dels=0.0;FS=0.0;HaplotypeScore=0.0;MLEAC=1;MLEAF=0.5;MQ=42.0;MQ0=0;MQRankSum=0.851;QD=17.34;ReadPosRankSum=-0.633	GT:AD:DP:GQ:PL	0/1:14,15:29:99:531,0,494
chrIV	959937	.	G	A	677.77	PASS	AC=1;AF=0.5;AN=2;BaseQRankSum=-1.543;DP=53;Dels=0.0;FS=0.0;HaplotypeScore=0.0;MLEAC=1;MLEAF=0.5;MQ=42.0;MQ0=0;MQRankSum=-0.334;QD=12.79;ReadPosRankSum=-1.002	GT:AD:DP:GQ:PL	0/1:31,22:53:99:706,0,839
chrIV	961865	.	C	T	305.77	PASS	AC=1;AF=0.5;AN=2;BaseQRankSum=0.482;DP=29;Dels=0.0;FS=4.356;HaplotypeScore=0.0;MLEAC=1;MLEAF=0.5;MQ=42.0;MQ0=0;MQRankSum=-0.023;QD=10.54;ReadPosRankSum=1.17	GT:AD:DP:GQ:PL	0/1:19,10:29:99:334,0,595
chrIV	964109	.	G	A	383.77	PASS	AC=1;AF=0.5;AN=2;BaseQRankSum=-0.544;DP=30;Dels=0.0;FS=11.982;HaplotypeScore=0.0;MLEAC=1;MLEAF=0.5;MQ=42.0;MQ0=0;MQRankSum=0.586;QD=12.79;ReadPosRankSum=-1.381	GT:AD:DP:GQ:PL	0/1:17,13:30:99:412,0,539
chrIV	965851	.	C	T	610.77	PASS	AC=1;AF=0.5;AN=2;BaseQRankSum=-0.829;DP=33;Dels=0.0;FS=10.591;HaplotypeScore=0.0;MLEAC=1;MLEAF=0.5;MQ=42.0;MQ0=0;MQRankSum=-0.461;QD=18.51;ReadPosRankSum=-1.345	GT:AD:DP:GQ:PL	0/1:13,20:33:99:639,0,440
chrIV	968137	.	G	A	714.77	PASS	AC=1;AF=0.5;AN=2;BaseQRankSum=-0.8;DP=43;Dels=0.0;FS=0.0;HaplotypeScore=0.0;MLEAC=1;MLEAF=0.5;MQ=42.0;MQ0=0;MQRankSum=1.44;QD=16.62;ReadPosRankSum=-1.292	GT:AD:DP:GQ:PL	0/1:18,25:43:99:743,0,577
chrIV	969669	.	C	T	383.77	PASS	AC=1;AF=0.5;AN=2;BaseQRankSum=1.582;DP=20;Dels=0.0;FS=0.0;HaplotypeScore=0.0;MLEAC=1;MLEAF=0.5;MQ=42.0;MQ0=0;MQRankSum=1.427;QD=19.19;ReadPosRankSum=0.964	GT:AD:DP:GQ:PL	0/1:8,12:20:99:412,0,243
chrIV	971741	.	G	A	111.77	PASS	AC=1;AF=0.5;AN=2;BaseQRankSum=0.421;DP=8;Dels=0.0;FS=3.136;HaplotypeScore=0.0;MLEAC=1;MLEAF=0.5;MQ=42.0;MQ0=0;MQRankSum=-0.421;QD=13.97;ReadPosRankSum=-0.421	GT:AD:DP:GQ:PL	0/1:4,4:8:99:140,0,140
chrIV	973012	.	G	A	217.77	PASS	AC=1;AF=0.5;AN=2;BaseQRankSum=1.733;DP=16;Dels=0.0;FS=1.822;HaplotypeScore=0.0;MLEAC=1;MLEAF=0.5;MQ=41.76;MQ0=0;MQRankSum=0.788;QD=13.61;ReadPosRankSum=-1.523	GT:AD:DP:GQ:PL	0/1:8,8:16:99:246,0,279
chrIV	976153	.	G	A	267.77	PASS	AC=1;AF=0.5;AN=2;BaseQRankSum=-2.078;DP=23;Dels=0.0;FS=0.0;HaplotypeScore=0.0;MLEAC=1;MLEAF=0.5;MQ=42.0;MQ0=0;MQRankSum=-0.713;QD=11.64;ReadPosRankSum=-0.465	GT:AD:DP:GQ:PL	0/1:13,10:23:99:296,0,471
chrIV	976958	.	C	T	448.77	PASS	AC=1;AF=0.5;AN=2;BaseQRankSum=-2.079;DP=33;Dels=0.0;FS=10.961;HaplotypeScore=0.0;MLEAC=1;MLEAF=0.5;MQ=42.0;MQ0=0;MQRankSum=-0.85;QD=13.6;ReadPosRankSum=0.018	GT:AD:DP:GQ:PL	0/1:18,15:33:99:477,0,568
chrIV	977084	.	G	A	635.77	PASS	AC=1;AF=0.5;AN=2;BaseQRankSum=-0.495;DP=46;Dels=0.0;FS=0.0;HaplotypeScore=0.0;MLEAC=1;MLEAF=0.5;MQ=41.69;MQ0=0;MQRankSum=0.209;QD=13.82;ReadPosRankSum=-0.407	GT:AD:DP:GQ:PL	0/1:24,22:46:99:664,0,774
chrIV	977402	.	G	A	401.77	PASS	AC=1;AF=0.5;AN=2;BaseQRankSum=1.912;DP=24;Dels=0.0;FS=0.0;HaplotypeScore=2.9841;MLEAC=1;MLEAF=0.5;MQ=41.41;MQ0=0;MQRankSum=-0.637;QD=16.74;ReadPosRankSum=0.174	GT:AD:DP:GQ:PL	0/1:11,13:24:99:430,0,350
chrIV	977428	.	C	T	274.77	PASS	AC=1;AF=0.5;AN=2;BaseQRankSum=-1.603;DP=22;Dels=0.0;FS=0.0;HaplotypeScore=0.0;MLEAC=1;MLEAF=0.5;MQ=42.0;MQ0=0;MQRankSum=0.401;QD=12.49;ReadPosRankSum=-0.735	GT:AD:DP:GQ:PL	0/1:13,9:22:99:303,0,407
chrIV	998963	.	C	T	521.77	PASS	AC=1;AF=0.5;AN=2;BaseQRankSum=0.119;DP=24;Dels=0.0;FS=0.0;HaplotypeScore=3.9974;MLEAC=1;MLEAF=0.5;MQ=41.92;MQ0=0;MQRankSum=1.014;QD=21.74;ReadPosRankSum=-2.087	GT:AD:DP:GQ:PL	0/1:9,15:24:99:550,0,263
chrIV	1004383	.	C	T	245.77	PASS	AC=1;AF=0.5;AN=2;BaseQRankSum=0.119;DP=24;Dels=0.0;FS=1.685;HaplotypeScore=0.0;MLEAC=1;MLEAF=0.5;MQ=41.41;MQ0=0;MQRankSum=-1.789;QD=10.24;ReadPosRankSum=1.252	GT:AD:DP:GQ:PL	0/1:15,9:24:99:274,0,535
chrIV	1007874	.	A	G	566.77	PASS	AC=1;AF=0.5;AN=2;BaseQRankSum=0.052;DP=34;Dels=0.0;FS=0.0;HaplotypeScore=0.0;MLEAC=1;MLEAF=0.5;MQ=42.0;MQ0=0;MQRankSum=-0.5;QD=16.67;ReadPosRankSum=-0.776	GT:AD:DP:GQ:PL	0/1:16,18:34:99:595,0,518
chrIV	1010983	.	T	C	221.77	PASS	AC=1;AF=0.5;AN=2;BaseQRankSum=0.312;DP=13;Dels=0.0;FS=0.0;HaplotypeScore=0.0;MLEAC=1;MLEAF=0.5;MQ=42.0;MQ0=0;MQRankSum=-0.312;QD=17.06;ReadPosRankSum=-0.312	GT:AD:DP:GQ:PL	0/1:6,7:13:99:250,0,207
chrIV	1014545	.	G	A	164.77	PASS	AC=1;AF=0.5;AN=2;BaseQRankSum=0.251;DP=17;Dels=0.0;FS=1.913;HaplotypeScore=0.0;MLEAC=1;MLEAF=0.5;MQ=42.0;MQ0=0;MQRankSum=-1.055;QD=9.69;ReadPosRankSum=-0.251	GT:AD:DP:GQ:PL	0/1:11,6:17:99:193,0,355
chrIV	1020867	.	G	A	272.77	PASS	AC=1;AF=0.5;AN=2;BaseQRankSum=-0.34;DP=20;Dels=0.0;FS=0.0;HaplotypeScore=0.0;MLEAC=1;MLEAF=0.5;MQ=41.9;MQ0=0;MQRankSum=-0.265;QD=13.64;ReadPosRankSum=1.398	GT:AD:DP:GQ:PL	0/1:10,10:20:99:301,0,298
chrIV	1026906	.	C	T	489.77	PASS	AC=1;AF=0.5;AN=2;BaseQRankSum=0.0;DP=20;Dels=0.0;FS=8.951;HaplotypeScore=0.0;MLEAC=1;MLEAF=0.5;MQ=41.8;MQ0=0;MQRankSum=-1.833;QD=24.49;ReadPosRankSum=-0.611	GT:AD:DP:GQ:PL	0/1:5,15:20:99:518,0,117
chrIV	1030057	.	G	A	372.77	PASS	AC=1;AF=0.5;AN=2;BaseQRankSum=-1.055;DP=17;Dels=0.0;FS=9.574;HaplotypeScore=0.0;MLEAC=1;MLEAF=0.5;MQ=42.0;MQ0=0;MQRankSum=0.452;QD=21.93;ReadPosRankSum=-0.251	GT:AD:DP:GQ:PL	0/1:6,11:17:99:401,0,198
chrIV	1041259	.	G	A	531.77	PASS	AC=1;AF=0.5;AN=2;BaseQRankSum=-0.415;DP=32;Dels=0.0;FS=0.0;HaplotypeScore=0.0;MLEAC=1;MLEAF=0.5;MQ=42.0;MQ0=0;MQRankSum=0.491;QD=16.62;ReadPosRankSum=0.491	GT:AD:DP:GQ:PL	0/1:15,17:32:99:560,0,477
chrIV	1044940	.	G	A	350.77	PASS	AC=1;AF=0.5;AN=2;BaseQRankSum=-0.543;DP=18;Dels=0.0;FS=9.234;HaplotypeScore=0.0;MLEAC=1;MLEAF=0.5;MQ=42.0;MQ0=0;MQRankSum=-1.449;QD=19.49;ReadPosRankSum=-0.453	GT:AD:DP:GQ:PL	0/1:7,11:18:99:379,0,237
chrIV	1045405	.	T	C	218.77	PASS	AC=1;AF=0.5;AN=2;BaseQRankSum=0.244;DP=12;Dels=0.0;FS=3.282;HaplotypeScore=0.0;MLEAC=1;MLEAF=0.5;MQ=42.0;MQ0=0;MQRankSum=0.831;QD=18.23;ReadPosRankSum=0.689	GT:AD:DP:GQ:PL	0/1:5,7:12:99:247,0,168
chrIV	1051940	.	T	C	370.77	PASS	AC=1;AF=0.5;AN=2;BaseQRankSum=1.31;DP=19;Dels=0.0;FS=13.605;HaplotypeScore=0.0;MLEAC=1;MLEAF=0.5;MQ=42.0;MQ0=0;MQRankSum=-0.296;QD=19.51;ReadPosRankSum=-1.141	GT:AD:DP:GQ:PL	0/1:7,12:19:99:399,0,219
chrIV	1057801	.	C	T	404.77	PASS	AC=1;AF=0.5;AN=2;BaseQRankSum=0.217;DP=23;Dels=0.0;FS=1.871;HaplotypeScore=0.0;MLEAC=1;MLEAF=0.5;MQ=42.0;MQ0=0;MQRankSum=0.341;QD=17.6;ReadPosRankSum=-0.899	GT:AD:DP:GQ:PL	0/1:10,13:23:99:433,0,273
chrIV	1059366	.	T	C	697.77	PASS	AC=1;AF=0.5;AN=2;BaseQRankSum=0.119;DP=32;Dels=0.0;FS=11.421;HaplotypeScore=0.0;MLEAC=1;MLEAF=0.5;MQ=42.0;MQ0=0;MQRankSum=1.071;QD=21.81;ReadPosRankSum=-0.079	GT:AD:DP:GQ:PL	0/1:11,21:32:99:726,0,319
chrIV	1063249	.	G	A	731.77	PASS	AC=1;AF=0.5;AN=2;BaseQRankSum=1.3;DP=41;Dels=0.0;FS=0.0;HaplotypeScore=0.0;MLEAC=1;MLEAF=0.5;MQ=41.28;MQ0=0;MQRankSum=-0.066;QD=17.85;ReadPosRankSum=0.617	GT:AD:DP:GQ:PL	0/1:18,23:41:99:760,0,578
chrIV	1067080	.	T	C	264.77	PASS	AC=1;AF=0.5;AN=2;BaseQRankSum=0.168;DP=28;Dels=0.0;FS=1.562;HaplotypeScore=0.0;MLEAC=1;MLEAF=0.5;MQ=42.0;MQ0=0;MQRankSum=-0.935;QD=9.46;ReadPosRankSum=-1.031	GT:AD:DP:GQ:PL	0/1:18,10:28:99:293,0,574
chrIV	1069795	.	T	C	322.77	PASS	AC=1;AF=0.5;AN=2;BaseQRankSum=-0.458;DP=21;Dels=0.0;FS=1.74;HaplotypeScore=0.0;MLEAC=1;MLEAF=0.5;MQ=42.0;MQ0=0;MQRankSum=1.232;QD=15.37;ReadPosRankSum=-0.387	GT:AD:DP:GQ:PL	0/1:10,11:21:99:351,0,354
chrIV	1070988	.	T	C	465.77	PASS	AC=1;AF=0.5;AN=2;BaseQRankSum=1.02;DP=32;Dels=0.0;FS=3.22;HaplotypeScore=0.0;MLEAC=1;MLEAF=0.5;MQ=41.56;MQ0=0;MQRankSum=-2.304;QD=14.56;ReadPosRankSum=1.511	GT:AD:DP:GQ:PL	0/1:17,15:32:99:494,0,536
chrIV	1073973	.	T	C	612.77	PASS	AC=1;AF=0.5;AN=2;BaseQRankSum=0.942;DP=45;Dels=0.0;FS=1.145;HaplotypeScore=0.0;MLEAC=1;MLEAF=0.5;MQ=41.67;MQ0=0;MQRankSum=2.1;QD=13.62;ReadPosRankSum=0.17	GT:AD:DP:GQ:PL	0/1:23,22:45:99:641,0,819
chrIV	1074067	.	C	T	385.77	PASS	AC=1;AF=0.5;AN=2;BaseQRankSum=-2.256;DP=26;Dels=0.0;FS=0.0;HaplotypeScore=0.0;MLEAC=1;MLEAF=0.5;MQ=42.0;MQ0=0;MQRankSum=-0.513;QD=14.84;ReadPosRankSum=0.923	GT:AD:DP:GQ:PL	0/1:13,13:26:99:414,0,470
chrIV	1074792	.	C	T	327.77	PASS	AC=1;AF=0.5;AN=2;BaseQRankSum=0.76;DP=20;Dels=0.0;FS=0.0;HaplotypeScore=0.0;MLEAC=1;MLEAF=0.5;MQ=42.0;MQ0=0;MQRankSum=-0.152;QD=16.39;ReadPosRankSum=-0.836	GT:AD:DP:GQ:PL	0/1:9,11:20:99:356,0,268
chrIV	1076511	.	G	A	130.77	PASS	AC=1;AF=0.5;AN=2;BaseQRankSum=-1.709;DP=15;Dels=0.0;FS=6.286;HaplotypeScore=1.9996;MLEAC=1;MLEAF=0.5;MQ=40.07;MQ0=0;MQRankSum=-0.766;QD=8.72;ReadPosRankSum=1.355	GT:AD:DP:GQ:PL	0/1:9,6:15:99:159,0,330
chrIV	1077715	.	G	A	331.77	PASS	AC=1;AF=0.5;AN=2;BaseQRankSum=0.597;DP=16;Dels=0.0;FS=2.171;HaplotypeScore=0.0;MLEAC=1;MLEAF=0.5;MQ=41.11;MQ0=0;MQRankSum=1.356;QD=20.74;ReadPosRankSum=-1.898	GT:AD:DP:GQ:PL	0/1:6,10:16:99:360,0,182
chrIV	1085575	.	A	G	483.77	PASS	AC=1;AF=0.5;AN=2;BaseQRankSum=0.126;DP=33;Dels=0.0;FS=0.0;HaplotypeScore=0.0;MLEAC=1;MLEAF=0.5;MQ=42.0;MQ0=0;MQRankSum=-0.198;QD=14.66;ReadPosRankSum=-0.27	GT:AD:DP:GQ:PL	0/1:17,16:33:99:512,0,487
chrIV	1088916	.	G	A	702.77	PASS	AC=1;AF=0.5;AN=2;BaseQRankSum=-0.557;DP=52;Dels=0.0;FS=4.167;HaplotypeScore=0.0;MLEAC=1;MLEAF=0.5;MQ=40.35;MQ0=4;MQRankSum=-1.032;QD=13.51;ReadPosRankSum=-1.032	GT:AD:DP:GQ:PL	0/1:26,26:52:99:731,0,751
chrIV	1089043	.	C	T	326.77	PASS	AC=1;AF=0.5;AN=2;BaseQRankSum=1.693;DP=23;Dels=0.0;FS=0.0;HaplotypeScore=0.0;MLEAC=1;MLEAF=0.5;MQ=42.0;MQ0=0;MQRankSum=-0.4;QD=14.21;ReadPosRankSum=-1.446	GT:AD:DP:GQ:PL	0/1:11,12:23:99:355,0,374
chrIV	1090166	.	C	T	358.77	PASS	AC=1;AF=0.5;AN=2;BaseQRankSum=-0.066;DP=36;Dels=0.0;FS=1.662;HaplotypeScore=0.0;MLEAC=1;MLEAF=0.5;MQ=41.59;MQ0=0;MQRankSum=0.099;QD=9.97;ReadPosRankSum=0.955	GT:AD:DP:GQ:PL	0/1:23,13:36:99:387,0,777
chrIV	1091499	.	C	T	600.77	PASS	AC=1;AF=0.5;AN=2;BaseQRankSum=-0.182;DP=35;Dels=0.0;FS=1.309;HaplotypeScore=0.0;MLEAC=1;MLEAF=0.5;MQ=42.0;MQ0=0;MQRankSum=-0.315;QD=17.16;ReadPosRankSum=-0.083	GT:AD:DP:GQ:PL	0/1:16,19:35:99:629,0,518
chrIV	1092235	.	C	T	282.77	PASS	AC=1;AF=0.5;AN=2;BaseQRankSum=-0.666;DP=18;Dels=0.0;FS=1.778;HaplotypeScore=0.0;MLEAC=1;MLEAF=0.5;MQ=42.0;MQ0=0;MQRankSum=0.044;QD=15.71;ReadPosRankSum=-0.578	GT:AD:DP:GQ:PL	0/1:8,10:18:99:311,0,273
chrIV	1092387	.	G	A	291.77	PASS	AC=1;AF=0.5;AN=2;BaseQRankSum=0.531;DP=19;Dels=0.0;FS=0.0;HaplotypeScore=0.0;MLEAC=1;MLEAF=0.5;MQ=42.0;MQ0=0;MQRankSum=1.102;QD=15.36;ReadPosRankSum=-0.612	GT:AD:DP:GQ:PL	0/1:9,10:19:99:320,0,281
chrIV	1093132	.	C	T	470.77	PASS	AC=1;AF=0.5;AN=2;BaseQRankSum=0.675;DP=26;Dels=0.0;FS=1.82;HaplotypeScore=0.0;MLEAC=1;MLEAF=0.5;MQ=42.0;MQ0=0;MQRankSum=1.505;QD=18.11;ReadPosRankSum=0.623	GT:AD:DP:GQ:PL	0/1:11,15:26:99:499,0,373
chrIV	1094995	.	G	A	159.77	PASS	AC=1;AF=0.5;AN=2;BaseQRankSum=0.102;DP=22;Dels=0.0;FS=10.891;HaplotypeScore=0.0;MLEAC=1;MLEAF=0.5;MQ=41.82;MQ0=0;MQRankSum=-0.853;QD=7.26;ReadPosRankSum=-1.536	GT:AD:DP:GQ:PL	0/1:14,8:22:99:188,0,510
chrIV	1095195	.	G	A	187.77	PASS	AC=1;AF=0.5;AN=2;BaseQRankSum=1.041;DP=26;Dels=0.0;FS=10.243;HaplotypeScore=0.0;MLEAC=1;MLEAF=0.5;MQ=42.0;MQ0=0;MQRankSum=-1.098;QD=7.22;ReadPosRankSum=-0.058	GT:AD:DP:GQ:PL	0/1:19,7:26:99:216,0,671
chrIV	1103293	.	C	T	329.77	PASS	AC=1;AF=0.5;AN=2;BaseQRankSum=-0.558;DP=27;Dels=0.0;FS=3.771;HaplotypeScore=2.98;MLEAC=1;MLEAF=0.5;MQ=41.45;MQ0=0;MQRankSum=0.849;QD=12.21;ReadPosRankSum=0.655	GT:AD:DP:GQ:PL	0/1:14,13:27:99:358,0,439
chrIV	1105743	.	C	T	282.77	PASS	AC=1;AF=0.5;AN=2;BaseQRankSum=-1.743;DP=33;Dels=0.0;FS=1.661;HaplotypeScore=0.0;MLEAC=1;MLEAF=0.5;MQ=41.94;MQ0=0;MQRankSum=-0.49;QD=8.57;ReadPosRankSum=-0.02	GT:AD:DP:GQ:PL	0/1:23,10:33:99:311,0,743
chrIV	1106946	.	C	T	539.77	PASS	AC=1;AF=0.5;AN=2;BaseQRankSum=0.465;DP=29;Dels=0.0;FS=1.775;HaplotypeScore=0.0;MLEAC=1;MLEAF=0.5;MQ=41.51;MQ0=0;MQRankSum=-0.288;QD=18.61;ReadPosRankSum=-1.173	GT:AD:DP:GQ:PL	0/1:12,17:29:99:568,0,403
chrIV	1108402	.	C	T	280.77	PASS	AC=1;AF=0.5;AN=2;BaseQRankSum=0.527;DP=23;Dels=0.0;FS=1.643;HaplotypeScore=0.0;MLEAC=1;MLEAF=0.5;MQ=41.36;MQ0=0;MQRankSum=0.527;QD=12.21;ReadPosRankSum=0.713	GT:AD:DP:GQ:PL	0/1:13,10:23:99:309,0,365
chrIV	1117471	.	C	T	560.77	PASS	AC=1;AF=0.5;AN=2;BaseQRankSum=-0.908;DP=35;Dels=0.0;FS=0.0;HaplotypeScore=0.0;MLEAC=1;MLEAF=0.5;MQ=41.18;MQ0=0;MQRankSum=-1.832;QD=16.02;ReadPosRankSum=0.413	GT:AD:DP:GQ:PL	0/1:17,18:35:99:589,0,578
chrIV	1119923	.	C	T	512.77	PASS	AC=1;AF=0.5;AN=2;BaseQRankSum=0.645;DP=28;Dels=0.0;FS=0.0;HaplotypeScore=0.0;MLEAC=1;MLEAF=0.5;MQ=42.0;MQ0=0;MQRankSum=-1.382;QD=18.31;ReadPosRankSum=0.138	GT:AD:DP:GQ:PL	0/1:13,15:28:99:541,0,375
chrIV	1125183	.	C	T	542.77	PASS	AC=1;AF=0.5;AN=2;BaseQRankSum=-1.717;DP=43;Dels=0.0;FS=0.0;HaplotypeScore=0.0;MLEAC=1;MLEAF=0.5;MQ=42.0;MQ0=0;MQRankSum=-0.329;QD=12.62;ReadPosRankSum=0.158	GT:AD:DP:GQ:PL	0/1:23,20:43:99:571,0,807
chrIV	1128325	.	A	G	654.77	PASS	AC=1;AF=0.5;AN=2;BaseQRankSum=-0.646;DP=38;Dels=0.0;FS=0.0;HaplotypeScore=0.0;MLEAC=1;MLEAF=0.5;MQ=41.61;MQ0=0;MQRankSum=0.528;QD=17.23;ReadPosRankSum=-0.528	GT:AD:DP:GQ:PL	0/1:17,21:38:99:683,0,556
chrIV	1129625	.	C	T	368.77	PASS	AC=1;AF=0.5;AN=2;BaseQRankSum=-0.767;DP=33;Dels=0.0;FS=0.0;HaplotypeScore=0.0;MLEAC=1;MLEAF=0.5;MQ=42.0;MQ0=0;MQRankSum=1.778;QD=11.17;ReadPosRankSum=-1.179	GT:AD:DP:GQ:PL	0/1:21,12:33:99:397,0,698
chrIV	1131886	.	A	G	145.77	PASS	AC=1;AF=0.5;AN=2;BaseQRankSum=-1.171;DP=18;Dels=0.0;FS=8.82;HaplotypeScore=0.0;MLEAC=1;MLEAF=0.5;MQ=42.0;MQ0=0;MQRankSum=0.14;QD=8.1;ReadPosRankSum=-1.639	GT:AD:DP:GQ:PL	0/1:12,6:18:99:174,0,432
chrIV	1139603	.	C	T	355.77	PASS	AC=1;AF=0.5;AN=2;BaseQRankSum=2.308;DP=23;Dels=0.0;FS=3.834;HaplotypeScore=0.0;MLEAC=1;MLEAF=0.5;MQ=42.0;MQ0=0;MQRankSum=0.585;QD=15.47;ReadPosRankSum=2.677	GT:AD:DP:GQ:PL	0/1:12,11:23:99:384,0,399
chrIV	1141098	.	T	C	225.77	PASS	AC=1;AF=0.5;AN=2;BaseQRankSum=0.048;DP=17;Dels=0.0;FS=0.0;HaplotypeScore=0.0;MLEAC=1;MLEAF=0.5;MQ=42.0;MQ0=0;MQRankSum=-0.914;QD=13.28;ReadPosRankSum=1.01	GT:AD:DP:GQ:PL	0/1:8,9:17:99:254,0,281
chrIV	1141824	.	G	A	425.77	PASS	AC=1;AF=0.5;AN=2;BaseQRankSum=-1.387;DP=33;Dels=0.0;FS=1.5;HaplotypeScore=0.0;MLEAC=1;MLEAF=0.5;MQ=42.0;MQ0=0;MQRankSum=-1.495;QD=12.9;ReadPosRankSum=-0.45	GT:AD:DP:GQ:PL	0/1:17,16:33:99:454,0,571
chrIV	1151052	.	G	A	366.77	PASS	AC=1;AF=0.5;AN=2;BaseQRankSum=0.406;DP=26;Dels=0.0;FS=24.644;HaplotypeScore=0.0;MLEAC=1;MLEAF=0.5;MQ=40.35;MQ0=2;MQRankSum=0.579;QD=14.11;ReadPosRankSum=-1.97	GT:AD:DP:GQ:PL	0/1:12,14:26:99:395,0,314
chrIV	1188447	.	T	C	219.77	PASS	AC=1;AF=0.5;AN=2;BaseQRankSum=0.383;DP=35;Dels=0.0;FS=1.476;HaplotypeScore=0.0;MLEAC=1;MLEAF=0.5;MQ=40.75;MQ0=0;MQRankSum=0.822;QD=6.28;ReadPosRankSum=0.493	GT:AD:DP:GQ:PL	0/1:25,10:35:99:248,0,740
chrIV	1192794	.	G	A	517.77	PASS	AC=1;AF=0.5;AN=2;BaseQRankSum=0.198;DP=33;Dels=0.0;FS=1.423;HaplotypeScore=0.0;MLEAC=1;MLEAF=0.5;MQ=42.0;MQ0=0;MQRankSum=0.955;QD=15.69;ReadPosRankSum=-0.522	GT:AD:DP:GQ:PL	0/1:16,17:33:99:546,0,409
chrIV	1192830	.	T	C	272.77	PASS	AC=1;AF=0.5;AN=2;BaseQRankSum=0.713;DP=23;Dels=0.0;FS=1.804;HaplotypeScore=0.0;MLEAC=1;MLEAF=0.5;MQ=40.09;MQ0=0;MQRankSum=-0.217;QD=11.86;ReadPosRankSum=0.465	GT:AD:DP:GQ:PL	0/1:13,10:23:99:301,0,381
chrIV	1194248	.	G	A	718.77	PASS	AC=1;AF=0.5;AN=2;BaseQRankSum=0.373;DP=36;Dels=0.0;FS=0.0;HaplotypeScore=0.0;MLEAC=1;MLEAF=0.5;MQ=42.0;MQ0=0;MQRankSum=-0.146;QD=19.97;ReadPosRankSum=-0.308	GT:AD:DP:GQ:PL	0/1:14,22:36:99:747,0,449
chrIV	1197173	.	G	A	492.77	PASS	AC=1;AF=0.5;AN=2;BaseQRankSum=0.32;DP=25;Dels=0.0;FS=0.0;HaplotypeScore=0.0;MLEAC=1;MLEAF=0.5;MQ=42.0;MQ0=0;MQRankSum=-0.437;QD=19.71;ReadPosRankSum=-0.553	GT:AD:DP:GQ:PL	0/1:8,17:25:99:521,0,248
chrIV	1201157	.	G	A	544.77	PASS	AC=1;AF=0.5;AN=2;BaseQRankSum=-0.095;DP=32;Dels=0.0;FS=3.27;HaplotypeScore=0.0;MLEAC=1;MLEAF=0.5;MQ=42.0;MQ0=0;MQRankSum=-0.437;QD=17.02;ReadPosRankSum=-0.931	GT:AD:DP:GQ:PL	0/1:14,18:32:99:573,0,444
chrIV	1202270	.	G	A	204.77	PASS	AC=1;AF=0.5;AN=2;BaseQRankSum=1.317;DP=17;Dels=0.0;FS=0.0;HaplotypeScore=0.0;MLEAC=1;MLEAF=0.5;MQ=42.0;MQ0=0;MQRankSum=-0.83;QD=12.05;ReadPosRankSum=-0.342	GT:AD:DP:GQ:PL	0/1:10,7:17:99:233,0,336
chrIV	1246746	.	G	A	600.77	PASS	AC=1;AF=0.5;AN=2;BaseQRankSum=-0.809;DP=35;Dels=0.0;FS=0.0;HaplotypeScore=0.0;MLEAC=1;MLEAF=0.5;MQ=42.0;MQ0=0;MQRankSum=0.083;QD=17.16;ReadPosRankSum=0.644	GT:AD:DP:GQ:PL	0/1:17,18:35:99:629,0,518
chrIV	1257537	.	C	T	601.77	PASS	AC=1;AF=0.5;AN=2;BaseQRankSum=0.399;DP=33;Dels=0.0;FS=3.22;HaplotypeScore=0.8321;MLEAC=1;MLEAF=0.5;MQ=42.0;MQ0=0;MQRankSum=-0.665;QD=18.24;ReadPosRankSum=0.057	GT:AD:DP:GQ:PL	0/1:14,18:33:99:630,0,438
chrIV	1257688	.	C	T	516.77	PASS	AC=1;AF=0.5;AN=2;BaseQRankSum=0.337;DP=44;Dels=0.0;FS=2.688;HaplotypeScore=0.0;MLEAC=1;MLEAF=0.5;MQ=42.0;MQ0=0;MQRankSum=0.145;QD=11.74;ReadPosRankSum=-0.362	GT:AD:DP:GQ:PL	0/1:27,17:44:99:545,0,794
chrIV	1260438	.	C	T	566.77	PASS	AC=1;AF=0.5;AN=2;BaseQRankSum=-3.046;DP=41;Dels=0.0;FS=2.7;HaplotypeScore=0.0;MLEAC=1;MLEAF=0.5;MQ=42.0;MQ0=0;MQRankSum=-0.039;QD=13.82;ReadPosRankSum=-1.32	GT:AD:DP:GQ:PL	0/1:22,19:41:99:595,0,712
chrIV	1262938	.	C	T	825.77	PASS	AC=1;AF=0.5;AN=2;BaseQRankSum=0.889;DP=57;Dels=0.0;FS=0.0;HaplotypeScore=0.0;MLEAC=1;MLEAF=0.5;MQ=41.75;MQ0=0;MQRankSum=-1.274;QD=14.49;ReadPosRankSum=1.13	GT:AD:DP:GQ:PL	0/1:31,26:57:99:854,0,1021
chrIV	1268385	.	C	T	691.77	PASS	AC=1;AF=0.5;AN=2;BaseQRankSum=1.544;DP=36;Dels=0.0;FS=8.051;HaplotypeScore=0.0;MLEAC=1;MLEAF=0.5;MQ=42.0;MQ0=0;MQRankSum=0.111;QD=19.22;ReadPosRankSum=0.271	GT:AD:DP:GQ:PL	0/1:16,20:36:99:720,0,539
chrIV	1272501	.	C	T	788.77	PASS	AC=1;AF=0.5;AN=2;BaseQRankSum=1.043;DP=43;Dels=0.0;FS=2.815;HaplotypeScore=0.0;MLEAC=1;MLEAF=0.5;MQ=42.0;MQ0=0;MQRankSum=1.093;QD=18.34;ReadPosRankSum=0.992	GT:AD:DP:GQ:PL	0/1:16,27:43:99:817,0,504
chrIV	1272647	.	C	T	1281.77	PASS	AC=1;AF=0.5;AN=2;BaseQRankSum=0.384;DP=68;Dels=0.0;FS=0.0;HaplotypeScore=0.0;MLEAC=1;MLEAF=0.5;MQ=41.79;MQ0=0;MQRankSum=0.161;QD=18.85;ReadPosRankSum=-1.079	GT:AD:DP:GQ:PL	0/1:29,39:68:99:1310,0,946
chrIV	1275528	.	T	C	1807.77	PASS	AC=1;AF=0.5;AN=2;BaseQRankSum=-0.32;DP=112;Dels=0.0;FS=4.627;HaplotypeScore=0.0;MLEAC=1;MLEAF=0.5;MQ=41.62;MQ0=0;MQRankSum=-0.128;QD=16.14;ReadPosRankSum=-0.471	GT:AD:DP:GQ:PL	0/1:55,57:112:99:1836,0,1759
chrIV	1278070	.	C	T	2047.77	PASS	AC=1;AF=0.5;AN=2;BaseQRankSum=1.356;DP=113;Dels=0.0;FS=2.468;HaplotypeScore=0.0;MLEAC=1;MLEAF=0.5;MQ=41.87;MQ0=0;MQRankSum=0.095;QD=18.12;ReadPosRankSum=-0.864	GT:AD:DP:GQ:PL	0/1:50,63:113:99:2076,0,1493
chrIV	1279894	.	C	T	2059.77	PASS	AC=1;AF=0.5;AN=2;BaseQRankSum=-0.027;DP=111;Dels=0.0;FS=4.743;HaplotypeScore=0.0;MLEAC=1;MLEAF=0.5;MQ=42.0;MQ0=0;MQRankSum=-1.25;QD=18.56;ReadPosRankSum=-1.119	GT:AD:DP:GQ:PL	0/1:47,64:111:99:2088,0,1431
chrIV	1281750	.	C	T	844.77	PASS	AC=1;AF=0.5;AN=2;BaseQRankSum=-0.36;DP=57;Dels=0.0;FS=7.529;HaplotypeScore=0.9665;MLEAC=1;MLEAF=0.5;MQ=42.0;MQ0=0;MQRankSum=1.91;QD=14.82;ReadPosRankSum=0.056	GT:AD:DP:GQ:PL	0/1:30,27:57:99:873,0,936
chrIV	1282268	.	C	T	957.77	PASS	AC=1;AF=0.5;AN=2;BaseQRankSum=-0.996;DP=53;Dels=0.0;FS=5.672;HaplotypeScore=0.0;MLEAC=1;MLEAF=0.5;MQ=42.0;MQ0=0;MQRankSum=1.05;QD=18.07;ReadPosRankSum=1.211	GT:AD:DP:GQ:PL	0/1:23,30:53:99:986,0,761
chrIV	1283009	.	C	T	971.77	PASS	AC=1;AF=0.5;AN=2;BaseQRankSum=-0.078;DP=54;Dels=0.0;FS=2.473;HaplotypeScore=0.0;MLEAC=1;MLEAF=0.5;MQ=42.0;MQ0=0;MQRankSum=-1.082;QD=18.0;ReadPosRankSum=-0.857	GT:AD:DP:GQ:PL	0/1:26,28:54:99:1000,0,792
chrIV	1283527	.	C	T	1168.77	PASS	AC=1;AF=0.5;AN=2;BaseQRankSum=1.232;DP=72;Dels=0.0;FS=3.132;HaplotypeScore=0.0;MLEAC=1;MLEAF=0.5;MQ=42.0;MQ0=0;MQRankSum=0.882;QD=16.23;ReadPosRankSum=-0.825	GT:AD:DP:GQ:PL	0/1:33,39:72:99:1197,0,1077
chrIV	1291560	.	C	T	879.77	PASS	AC=1;AF=0.5;AN=2;BaseQRankSum=1.062;DP=57;Dels=0.0;FS=3.679;HaplotypeScore=0.0;MLEAC=1;MLEAF=0.5;MQ=42.0;MQ0=0;MQRankSum=-0.215;QD=15.43;ReadPosRankSum=-0.12	GT:AD:DP:GQ:PL	0/1:28,29:57:99:908,0,831
chrIV	1303513	.	G	A	536.77	PASS	AC=1;AF=0.5;AN=2;BaseQRankSum=-0.06;DP=31;Dels=0.0;FS=1.385;HaplotypeScore=0.0;MLEAC=1;MLEAF=0.5;MQ=41.54;MQ0=0;MQRankSum=-0.861;QD=17.32;ReadPosRankSum=-0.62	GT:AD:DP:GQ:PL	0/1:13,18:31:99:565,0,405
chrIV	1306562	.	C	T	607.77	PASS	AC=1;AF=0.5;AN=2;BaseQRankSum=0.595;DP=46;Dels=0.0;FS=2.588;HaplotypeScore=0.7887;MLEAC=1;MLEAF=0.5;MQ=42.0;MQ0=0;MQRankSum=-0.507;QD=13.21;ReadPosRankSum=1.72	GT:AD:DP:GQ:PL	0/1:25,21:46:99:636,0,749
chrIV	1307100	.	T	C	351.77	PASS	AC=1;AF=0.5;AN=2;BaseQRankSum=0.985;DP=25;Dels=0.0;FS=1.68;HaplotypeScore=0.0;MLEAC=1;MLEAF=0.5;MQ=41.15;MQ0=1;MQRankSum=0.348;QD=14.07;ReadPosRankSum=0.29	GT:AD:DP:GQ:PL	0/1:14,11:25:99:380,0,401
chrIV	1353875	.	G	A	297.77	PASS	AC=1;AF=0.5;AN=2;BaseQRankSum=-0.025;DP=27;Dels=0.0;FS=0.0;HaplotypeScore=0.0;MLEAC=1;MLEAF=0.5;MQ=42.0;MQ0=0;MQRankSum=0.518;QD=11.03;ReadPosRankSum=-0.567	GT:AD:DP:GQ:PL	0/1:16,11:27:99:326,0,458
chrIV	1353964	.	C	T	127.77	PASS	AC=1;AF=0.5;AN=2;BaseQRankSum=-2.149;DP=25;Dels=0.0;FS=15.74;HaplotypeScore=1.9658;MLEAC=1;MLEAF=0.5;MQ=42.0;MQ0=0;MQRankSum=-0.635;QD=5.11;ReadPosRankSum=1.725	GT:AD:DP:GQ:PL	0/1:18,7:25:99:156,0,640
chrIV	1353965	.	A	T	144.77	PASS	AC=1;AF=0.5;AN=2;BaseQRankSum=-2.27;DP=25;Dels=0.0;FS=15.74;HaplotypeScore=1.9658;MLEAC=1;MLEAF=0.5;MQ=42.0;MQ0=0;MQRankSum=0.091;QD=5.79;ReadPosRankSum=1.604	GT:AD:DP:GQ:PL	0/1:18,7:25:99:173,0,642
chrIV	1355470	.	C	T	277.77	PASS	AC=1;AF=0.5;AN=2;BaseQRankSum=-1.172;DP=20;Dels=0.0;FS=0.0;HaplotypeScore=0.0;MLEAC=1;MLEAF=0.5;MQ=42.0;MQ0=0;MQRankSum=0.567;QD=13.89;ReadPosRankSum=-0.567	GT:AD:DP:GQ:PL	0/1:10,10:20:99:306,0,347
chrIV	1355492	.	C	T	266.77	PASS	AC=1;AF=0.5;AN=2;BaseQRankSum=0.031;DP=25;Dels=0.0;FS=0.0;HaplotypeScore=0.0;MLEAC=1;MLEAF=0.5;MQ=40.28;MQ0=2;MQRankSum=-0.527;QD=10.67;ReadPosRankSum=-0.899	GT:AD:DP:GQ:PL	0/1:15,10:25:99:295,0,448
chrIV	1356090	.	G	A	389.77	PASS	AC=1;AF=0.5;AN=2;BaseQRankSum=-0.958;DP=25;Dels=0.0;FS=1.619;HaplotypeScore=0.0;MLEAC=1;MLEAF=0.5;MQ=42.0;MQ0=0;MQRankSum=1.177;QD=15.59;ReadPosRankSum=1.889	GT:AD:DP:GQ:PL	0/1:11,14:25:99:418,0,365
chrIV	1356812	.	G	A	314.77	PASS	AC=1;AF=0.5;AN=2;BaseQRankSum=-1.303;DP=21;Dels=0.0;FS=4.123;HaplotypeScore=0.0;MLEAC=1;MLEAF=0.5;MQ=42.0;MQ0=0;MQRankSum=-0.739;QD=14.99;ReadPosRankSum=-0.317	GT:AD:DP:GQ:PL	0/1:10,11:21:99:343,0,313
chrIV	1362225	.	G	A	506.77	PASS	AC=1;AF=0.5;AN=2;BaseQRankSum=-1.271;DP=35;Dels=0.0;FS=1.399;HaplotypeScore=0.0;MLEAC=1;MLEAF=0.5;MQ=42.0;MQ0=0;MQRankSum=-0.512;QD=14.48;ReadPosRankSum=1.37	GT:AD:DP:GQ:PL	0/1:17,18:35:99:535,0,503
chrIV	1367375	.	C	T	567.77	PASS	AC=1;AF=0.5;AN=2;BaseQRankSum=-0.243;DP=34;Dels=0.0;FS=0.0;HaplotypeScore=0.0;MLEAC=1;MLEAF=0.5;MQ=42.0;MQ0=0;MQRankSum=-1.561;QD=16.7;ReadPosRankSum=0.694	GT:AD:DP:GQ:PL	0/1:15,19:34:99:596,0,480
chrIV	1367740	.	G	A	734.77	PASS	AC=1;AF=0.5;AN=2;BaseQRankSum=0.636;DP=38;Dels=0.0;FS=4.891;HaplotypeScore=0.0;MLEAC=1;MLEAF=0.5;MQ=42.0;MQ0=0;MQRankSum=0.251;QD=19.34;ReadPosRankSum=1.316	GT:AD:DP:GQ:PL	0/1:16,22:38:99:763,0,457
chrIV	1368814	.	G	A	409.77	PASS	AC=1;AF=0.5;AN=2;BaseQRankSum=-1.096;DP=19;Dels=0.0;FS=1.808;HaplotypeScore=0.0;MLEAC=1;MLEAF=0.5;MQ=42.0;MQ0=0;MQRankSum=-0.044;QD=21.57;ReadPosRankSum=1.184	GT:AD:DP:GQ:PL	0/1:6,13:19:99:438,0,192
chrIV	1370613	.	T	C	274.77	PASS	AC=1;AF=0.5;AN=2;BaseQRankSum=-2.296;DP=18;Dels=0.0;FS=13.03;HaplotypeScore=0.0;MLEAC=1;MLEAF=0.5;MQ=42.0;MQ0=0;MQRankSum=0.265;QD=15.26;ReadPosRankSum=-0.883	GT:AD:DP:GQ:PL	0/1:9,9:18:99:303,0,319
chrIV	1373531	.	G	A	279.77	PASS	AC=1;AF=0.5;AN=2;BaseQRankSum=-0.263;DP=24;Dels=0.0;FS=10.209;HaplotypeScore=0.0;MLEAC=1;MLEAF=0.5;MQ=42.0;MQ0=0;MQRankSum=0.029;QD=11.66;ReadPosRankSum=1.317	GT:AD:DP:GQ:PL	0/1:14,10:24:99:308,0,397
chrIV	1377307	.	G	A	210.77	PASS	AC=1;AF=0.5;AN=2;BaseQRankSum=0.144;DP=17;Dels=0.0;FS=8.82;HaplotypeScore=0.0;MLEAC=1;MLEAF=0.5;MQ=42.0;MQ0=0;MQRankSum=0.144;QD=12.4;ReadPosRankSum=1.107	GT:AD:DP:GQ:PL	0/1:9,8:17:99:239,0,275
chrIV	1377608	.	G	A	444.77	PASS	AC=1;AF=0.5;AN=2;BaseQRankSum=0.899;DP=23;Dels=0.0;FS=0.0;HaplotypeScore=0.0;MLEAC=1;MLEAF=0.5;MQ=41.36;MQ0=0;MQRankSum=0.341;QD=19.34;ReadPosRankSum=-1.395	GT:AD:DP:GQ:PL	0/1:10,13:23:99:473,0,295
chrIV	1386267	.	G	A	333.77	PASS	AC=1;AF=0.5;AN=2;BaseQRankSum=0.031;DP=23;Dels=0.0;FS=7.144;HaplotypeScore=0.0;MLEAC=1;MLEAF=0.5;MQ=40.73;MQ0=0;MQRankSum=0.031;QD=14.51;ReadPosRankSum=0.646	GT:AD:DP:GQ:PL	0/1:12,11:23:99:362,0,395
chrIV	1388235	.	G	A	294.77	PASS	AC=1;AF=0.5;AN=2;BaseQRankSum=0.741;DP=16;Dels=0.0;FS=0.0;HaplotypeScore=0.0;MLEAC=1;MLEAF=0.5;MQ=42.0;MQ0=0;MQRankSum=0.0;QD=18.42;ReadPosRankSum=0.529	GT:AD:DP:GQ:PL	0/1:7,9:16:99:323,0,202
chrIV	1400806	.	G	A	493.77	PASS	AC=1;AF=0.5;AN=2;BaseQRankSum=-1.745;DP=24;Dels=0.0;FS=0.0;HaplotypeScore=0.0;MLEAC=1;MLEAF=0.5;MQ=42.0;MQ0=0;MQRankSum=0.337;QD=20.57;ReadPosRankSum=-0.398	GT:AD:DP:GQ:PL	0/1:8,16:24:99:522,0,234
chrIV	1405980	.	G	A	340.77	PASS	AC=1;AF=0.5;AN=2;BaseQRankSum=0.217;DP=15;Dels=0.0;FS=0.0;HaplotypeScore=0.0;MLEAC=1;MLEAF=0.5;MQ=42.0;MQ0=0;MQRankSum=0.505;QD=22.72;ReadPosRankSum=-1.227	GT:AD:DP:GQ:PL	0/1:3,12:15:79:369,0,79
chrIV	1406362	.	G	A	306.77	PASS	AC=1;AF=0.5;AN=2;BaseQRankSum=0.237;DP=26;Dels=0.0;FS=6.621;HaplotypeScore=0.0;MLEAC=1;MLEAF=0.5;MQ=42.0;MQ0=0;MQRankSum=0.606;QD=11.8;ReadPosRankSum=-0.922	GT:AD:DP:GQ:PL	0/1:16,10:26:99:335,0,535
chrIV	1406488	.	C	T	512.77	PASS	AC=1;AF=0.5;AN=2;BaseQRankSum=0.87;DP=26;Dels=0.0;FS=1.54;HaplotypeScore=0.0;MLEAC=1;MLEAF=0.5;MQ=42.0;MQ0=0;MQRankSum=-0.079;QD=19.72;ReadPosRankSum=1.08	GT:AD:DP:GQ:PL	0/1:10,16:26:99:541,0,326
chrIV	1410046	.	T	C	483.77	PASS	AC=1;AF=0.5;AN=2;BaseQRankSum=0.847;DP=33;Dels=0.0;FS=1.356;HaplotypeScore=0.0;MLEAC=1;MLEAF=0.5;MQ=41.57;MQ0=0;MQRankSum=1.459;QD=14.66;ReadPosRankSum=-1.459	GT:AD:DP:GQ:PL	0/1:16,17:33:99:512,0,496
chrIV	1411244	.	G	A	780.77	PASS	AC=1;AF=0.5;AN=2;BaseQRankSum=3.485;DP=64;Dels=0.0;FS=0.0;HaplotypeScore=0.0;MLEAC=1;MLEAF=0.5;MQ=41.65;MQ0=0;MQRankSum=1.292;QD=12.2;ReadPosRankSum=0.873	GT:AD:DP:GQ:PL	0/1:36,28:64:99:809,0,1161
chrIV	1412424	.	C	T	474.77	PASS	AC=1;AF=0.5;AN=2;BaseQRankSum=1.434;DP=30;Dels=0.0;FS=3.333;HaplotypeScore=0.0;MLEAC=1;MLEAF=0.5;MQ=42.0;MQ0=0;MQRankSum=0.727;QD=15.83;ReadPosRankSum=1.725	GT:AD:DP:GQ:PL	0/1:14,16:30:99:503,0,431
chrIV	1417383	.	T	C	558.77	PASS	AC=1;AF=0.5;AN=2;BaseQRankSum=-0.963;DP=30;Dels=0.0;FS=0.0;HaplotypeScore=0.0;MLEAC=1;MLEAF=0.5;MQ=41.51;MQ0=0;MQRankSum=-0.167;QD=18.63;ReadPosRankSum=-0.042	GT:AD:DP:GQ:PL	0/1:13,17:30:99:587,0,419
chrIV	1419494	.	C	T	385.77	PASS	AC=1;AF=0.5;AN=2;BaseQRankSum=0.029;DP=24;Dels=0.0;FS=0.0;HaplotypeScore=0.0;MLEAC=1;MLEAF=0.5;MQ=42.0;MQ0=0;MQRankSum=-0.837;QD=16.07;ReadPosRankSum=-0.087	GT:AD:DP:GQ:PL	0/1:12,12:24:99:414,0,415
chrIV	1425759	.	G	A	416.77	PASS	AC=1;AF=0.5;AN=2;BaseQRankSum=-0.419;DP=30;Dels=0.0;FS=1.497;HaplotypeScore=0.0;MLEAC=1;MLEAF=0.5;MQ=42.0;MQ0=0;MQRankSum=-1.172;QD=13.89;ReadPosRankSum=-1.046	GT:AD:DP:GQ:PL	0/1:17,13:30:99:445,0,618
chrIV	1425945	.	C	T	437.77	PASS	AC=1;AF=0.5;AN=2;BaseQRankSum=3.101;DP=28;Dels=0.0;FS=0.0;HaplotypeScore=0.0;MLEAC=1;MLEAF=0.5;MQ=41.93;MQ0=0;MQRankSum=0.942;QD=15.63;ReadPosRankSum=-0.207	GT:AD:DP:GQ:PL	0/1:14,14:28:99:466,0,485
chrIV	1426970	.	C	T	671.77	PASS	AC=1;AF=0.5;AN=2;BaseQRankSum=2.372;DP=31;Dels=0.0;FS=3.256;HaplotypeScore=0.0;MLEAC=1;MLEAF=0.5;MQ=42.0;MQ0=0;MQRankSum=-2.494;QD=21.67;ReadPosRankSum=0.872	GT:AD:DP:GQ:PL	0/1:12,19:31:99:700,0,403
chrIV	1428156	.	C	T	142.77	PASS	AC=1;AF=0.5;AN=2;BaseQRankSum=0.689;DP=12;Dels=0.0;FS=0.0;HaplotypeScore=0.0;MLEAC=1;MLEAF=0.5;MQ=42.0;MQ0=0;MQRankSum=-0.244;QD=11.9;ReadPosRankSum=-1.788	GT:AD:DP:GQ:PL	0/1:7,5:12:99:171,0,248
chrIV	1429444	.	C	T	294.77	PASS	AC=1;AF=0.5;AN=2;BaseQRankSum=-0.764;DP=31;Dels=0.0;FS=1.515;HaplotypeScore=0.0;MLEAC=1;MLEAF=0.5;MQ=41.54;MQ0=0;MQRankSum=0.475;QD=9.51;ReadPosRankSum=1.507	GT:AD:DP:GQ:PL	0/1:20,11:31:99:323,0,675
chrIV	1429698	.	C	T	153.77	PASS	AC=1;AF=0.5;AN=2;BaseQRankSum=-2.217;DP=29;Dels=0.0;FS=10.328;HaplotypeScore=0.0;MLEAC=1;MLEAF=0.5;MQ=41.49;MQ0=0;MQRankSum=-0.076;QD=5.3;ReadPosRankSum=-0.025	GT:AD:DP:GQ:PL	0/1:22,7:29:99:182,0,720
chrIV	1431231	.	T	C	345.77	PASS	AC=1;AF=0.5;AN=2;BaseQRankSum=-2.227;DP=33;Dels=0.0;FS=0.0;HaplotypeScore=0.0;MLEAC=1;MLEAF=0.5;MQ=42.0;MQ0=0;MQRankSum=0.131;QD=10.48;ReadPosRankSum=-1.216	GT:AD:DP:GQ:PL	0/1:21,12:33:99:374,0,757
chrIV	1434352	.	C	T	653.77	PASS	AC=1;AF=0.5;AN=2;BaseQRankSum=-2.208;DP=48;Dels=0.0;FS=1.143;HaplotypeScore=0.0;MLEAC=1;MLEAF=0.5;MQ=42.0;MQ0=0;MQRankSum=0.64;QD=13.62;ReadPosRankSum=0.949	GT:AD:DP:GQ:PL	0/1:25,23:48:99:682,0,852
chrIV	1435453	.	A	G	652.77	PASS	AC=1;AF=0.5;AN=2;BaseQRankSum=2.223;DP=39;Dels=0.0;FS=1.234;HaplotypeScore=0.0;MLEAC=1;MLEAF=0.5;MQ=41.95;MQ0=0;MQRankSum=0.694;QD=16.74;ReadPosRankSum=-0.269	GT:AD:DP:GQ:PL	0/1:17,22:39:99:681,0,534
chrIV	1436720	.	C	T	673.77	PASS	AC=1;AF=0.5;AN=2;BaseQRankSum=-0.717;DP=43;Dels=0.0;FS=12.092;HaplotypeScore=0.0;MLEAC=1;MLEAF=0.5;MQ=41.28;MQ0=0;MQRankSum=0.814;QD=15.67;ReadPosRankSum=-0.401	GT:AD:DP:GQ:PL	0/1:22,21:43:99:702,0,646
chrIV	1439212	.	C	T	111.77	PASS	AC=1;AF=0.5;AN=2;BaseQRankSum=1.532;DP=11;Dels=0.0;FS=0.0;HaplotypeScore=0.0;MLEAC=1;MLEAF=0.5;MQ=40.12;MQ0=0;MQRankSum=0.825;QD=10.16;ReadPosRankSum=-0.466	GT:AD:DP:GQ:PL	0/1:5,6:11:99:140,0,174
chrIV	1440067	.	T	C	358.77	PASS	AC=1;AF=0.5;AN=2;BaseQRankSum=0.76;DP=20;Dels=0.0;FS=0.0;HaplotypeScore=0.0;MLEAC=1;MLEAF=0.5;MQ=42.0;MQ0=0;MQRankSum=-0.304;QD=17.94;ReadPosRankSum=0.684	GT:AD:DP:GQ:PL	0/1:9,11:20:99:387,0,257
chrIV	1441200	.	A	G	696.77	PASS	AC=1;AF=0.5;AN=2;BaseQRankSum=-0.768;DP=35;Dels=0.0;FS=1.501;HaplotypeScore=0.0;MLEAC=1;MLEAF=0.5;MQ=40.72;MQ0=0;MQRankSum=0.119;QD=19.91;ReadPosRankSum=0.358	GT:AD:DP:GQ:PL	0/1:13,22:35:99:725,0,431
chrIV	1442333	.	A	G	260.77	PASS	AC=1;AF=0.5;AN=2;BaseQRankSum=-0.198;DP=25;Dels=0.0;FS=0.0;HaplotypeScore=0.0;MLEAC=1;MLEAF=0.5;MQ=42.0;MQ0=0;MQRankSum=0.142;QD=10.43;ReadPosRankSum=-1.217	GT:AD:DP:GQ:PL	0/1:16,9:25:99:289,0,512
chrIV	1442978	.	C	T	511.77	PASS	AC=1;AF=0.5;AN=2;BaseQRankSum=1.08;DP=27;Dels=0.0;FS=0.0;HaplotypeScore=0.0;MLEAC=1;MLEAF=0.5;MQ=42.0;MQ0=0;MQRankSum=0.979;QD=18.95;ReadPosRankSum=0.879	GT:AD:DP:GQ:PL	0/1:10,17:27:99:540,0,256
chrIV	1444961	.	C	T	391.77	PASS	AC=1;AF=0.5;AN=2;BaseQRankSum=1.068;DP=24;Dels=0.0;FS=1.76;HaplotypeScore=0.0;MLEAC=1;MLEAF=0.5;MQ=41.92;MQ0=0;MQRankSum=-0.779;QD=16.32;ReadPosRankSum=-1.01	GT:AD:DP:GQ:PL	0/1:12,12:24:99:420,0,404
chrIV	1446012	.	C	T	653.77	PASS	AC=1;AF=0.5;AN=2;BaseQRankSum=-0.405;DP=26;Dels=0.0;FS=6.466;HaplotypeScore=0.0;MLEAC=1;MLEAF=0.5;MQ=42.0;MQ0=0;MQRankSum=0.116;QD=25.14;ReadPosRankSum=-1.676	GT:AD:DP:GQ:PL	0/1:7,19:26:99:682,0,139
chrIV	1451102	.	C	T	217.77	PASS	AC=1;AF=0.5;AN=2;BaseQRankSum=-0.696;DP=14;Dels=0.0;FS=5.756;HaplotypeScore=0.0;MLEAC=1;MLEAF=0.5;MQ=40.47;MQ0=1;MQRankSum=-0.271;QD=15.55;ReadPosRankSum=1.381	GT:AD:DP:GQ:PL	0/1:5,9:14:99:246,0,168
chrIV	1452741	.	A	G	596.77	PASS	AC=1;AF=0.5;AN=2;BaseQRankSum=-1.234;DP=33;Dels=0.0;FS=7.731;HaplotypeScore=0.0;MLEAC=1;MLEAF=0.5;MQ=42.0;MQ0=0;MQRankSum=-1.271;QD=18.08;ReadPosRankSum=0.018	GT:AD:DP:GQ:PL	0/1:13,20:33:99:625,0,418
chrIV	1458001	.	C	T	511.77	PASS	AC=1;AF=0.5;AN=2;BaseQRankSum=-1.924;DP=26;Dels=0.0;FS=1.596;HaplotypeScore=0.0;MLEAC=1;MLEAF=0.5;MQ=42.0;MQ0=0;MQRankSum=-0.079;QD=19.68;ReadPosRankSum=1.133	GT:AD:DP:GQ:PL	0/1:10,16:26:99:540,0,344
chrIV	1458680	.	T	C	425.77	PASS	AC=1;AF=0.5;AN=2;BaseQRankSum=0.899;DP=23;Dels=0.0;FS=1.643;HaplotypeScore=0.0;MLEAC=1;MLEAF=0.5;MQ=42.0;MQ0=0;MQRankSum=0.279;QD=18.51;ReadPosRankSum=0.403	GT:AD:DP:GQ:PL	0/1:10,13:23:99:454,0,325
chrIV	1468475	.	G	A	175.77	PASS	AC=1;AF=0.5;AN=2;BaseQRankSum=-0.717;DP=27;Dels=0.0;FS=0.0;HaplotypeScore=0.0;MLEAC=1;MLEAF=0.5;MQ=41.86;MQ0=0;MQRankSum=0.345;QD=6.51;ReadPosRankSum=-0.027	GT:AD:DP:GQ:PL	0/1:19,8:27:99:204,0,595
chrIV	1472316	.	T	C	313.77	PASS	AC=1;AF=0.5;AN=2;BaseQRankSum=0.804;DP=25;Dels=0.0;FS=1.603;HaplotypeScore=0.0;MLEAC=1;MLEAF=0.5;MQ=42.0;MQ0=0;MQRankSum=0.416;QD=12.55;ReadPosRankSum=-1.026	GT:AD:DP:GQ:PL	0/1:15,10:25:99:342,0,510
chrIV	1472453	.	C	T	437.77	PASS	AC=1;AF=0.5;AN=2;BaseQRankSum=0.329;DP=38;Dels=0.0;FS=0.0;HaplotypeScore=0.0;MLEAC=1;MLEAF=0.5;MQ=42.0;MQ0=0;MQRankSum=0.717;QD=11.52;ReadPosRankSum=1.195	GT:AD:DP:GQ:PL	0/1:23,15:38:99:466,0,753
chrIV	1474691	.	G	A	181.77	PASS	AC=1;AF=0.5;AN=2;BaseQRankSum=-0.143;DP=11;Dels=0.0;FS=0.0;HaplotypeScore=0.0;MLEAC=1;MLEAF=0.5;MQ=42.0;MQ0=0;MQRankSum=-0.143;QD=16.52;ReadPosRankSum=1.031	GT:AD:DP:GQ:PL	0/1:5,6:11:99:210,0,172
chrIV	1486940	.	G	A	477.77	PASS	AC=1;AF=0.5;AN=2;BaseQRankSum=0.832;DP=34;Dels=0.0;FS=3.093;HaplotypeScore=0.0;MLEAC=1;MLEAF=0.5;MQ=42.0;MQ0=0;MQRankSum=-2.22;QD=14.05;ReadPosRankSum=2.359	GT:AD:DP:GQ:PL	0/1:15,19:34:99:506,0,526
chrIV	1487150	.	C	T	333.77	PASS	AC=1;AF=0.5;AN=2;BaseQRankSum=0.197;DP=22;Dels=0.0;FS=0.0;HaplotypeScore=0.0;MLEAC=1;MLEAF=0.5;MQ=42.0;MQ0=0;MQRankSum=0.0;QD=15.17;ReadPosRankSum=-0.263	GT:AD:DP:GQ:PL	0/1:11,11:22:99:362,0,320
chrIV	1490013	.	T	C	547.77	PASS	AC=1;AF=0.5;AN=2;BaseQRankSum=-0.807;DP=39;Dels=0.0;FS=3.706;HaplotypeScore=0.0;MLEAC=1;MLEAF=0.5;MQ=41.95;MQ0=0;MQRankSum=-1.883;QD=14.05;ReadPosRankSum=1.544	GT:AD:DP:GQ:PL	0/1:22,17:39:99:576,0,643
chrIV	1492441	.	G	A	528.77	PASS	AC=1;AF=0.5;AN=2;BaseQRankSum=-0.455;DP=31;Dels=0.0;FS=5.979;HaplotypeScore=0.0;MLEAC=1;MLEAF=0.5;MQ=42.0;MQ0=0;MQRankSum=-0.968;QD=17.06;ReadPosRankSum=1.087	GT:AD:DP:GQ:PL	0/1:15,16:31:99:557,0,502
chrIV	1493021	.	C	T	480.77	PASS	AC=1;AF=0.5;AN=2;BaseQRankSum=0.85;DP=35;Dels=0.0;FS=0.0;HaplotypeScore=0.0;MLEAC=1;MLEAF=0.5;MQ=42.0;MQ0=0;MQRankSum=0.517;QD=13.74;ReadPosRankSum=0.55	GT:AD:DP:GQ:PL	0/1:20,15:35:99:509,0,706
chrIV	1493486	.	C	T	832.77	PASS	AC=1;AF=0.5;AN=2;BaseQRankSum=-1.768;DP=50;Dels=0.0;FS=0.0;HaplotypeScore=0.0;MLEAC=1;MLEAF=0.5;MQ=42.0;MQ0=0;MQRankSum=-1.465;QD=16.66;ReadPosRankSum=0.192	GT:AD:DP:GQ:PL	0/1:18,32:50:99:861,0,546
chrIV	1497633	.	T	C	590.77	PASS	AC=1;AF=0.5;AN=2;BaseQRankSum=0.146;DP=25;Dels=0.0;FS=1.8;HaplotypeScore=0.0;MLEAC=1;MLEAF=0.5;MQ=42.0;MQ0=0;MQRankSum=1.019;QD=23.63;ReadPosRankSum=-1.952	GT:AD:DP:GQ:PL	0/1:8,17:25:99:619,0,251
chrIV	1497778	.	A	G	436.77	PASS	AC=1;AF=0.5;AN=2;BaseQRankSum=1.357;DP=27;Dels=0.0;FS=1.485;HaplotypeScore=0.0;MLEAC=1;MLEAF=0.5;MQ=41.47;MQ0=0;MQRankSum=1.357;QD=16.18;ReadPosRankSum=-0.666	GT:AD:DP:GQ:PL	0/1:11,16:27:99:465,0,308
chrIV	1497980	.	T	C	1058.77	PASS	AC=2;AF=1.0;AN=2;DP=29;Dels=0.0;FS=0.0;HaplotypeScore=0.0;MLEAC=2;MLEAF=1.0;MQ=42.0;MQ0=0;QD=36.35	GT:AD:DP:GQ:PL	1/1:0,29:29:87:1087,87,0
chrIV	1501115	.	C	T	534.77	PASS	AC=1;AF=0.5;AN=2;BaseQRankSum=-0.161;DP=38;Dels=0.0;FS=0.0;HaplotypeScore=0.0;MLEAC=1;MLEAF=0.5;MQ=41.85;MQ0=0;MQRankSum=-1.096;QD=14.07;ReadPosRankSum=-1.476	GT:AD:DP:GQ:PL	0/1:20,18:38:99:563,0,682
chrIV	1505795	.	C	G	1335.77	PASS	AC=2;AF=1.0;AN=2;DP=35;Dels=0.0;FS=0.0;HaplotypeScore=0.0;MLEAC=2;MLEAF=1.0;MQ=40.88;MQ0=0;QD=32.2	GT:AD:DP:GQ:PL	1/1:0,35:35:99:1364,102,0
chrIV	1507862	.	G	A	741.77	PASS	AC=1;AF=0.5;AN=2;BaseQRankSum=1.748;DP=46;Dels=0.0;FS=0.0;HaplotypeScore=0.0;MLEAC=1;MLEAF=0.5;MQ=42.0;MQ0=0;MQRankSum=0.473;QD=16.13;ReadPosRankSum=-1.814	GT:AD:DP:GQ:PL	0/1:22,24:46:99:770,0,745
chrIV	1513262	.	G	A	857.77	PASS	AC=1;AF=0.5;AN=2;BaseQRankSum=-0.611;DP=39;Dels=0.0;FS=7.641;HaplotypeScore=0.0;MLEAC=1;MLEAF=0.5;MQ=42.0;MQ0=0;MQRankSum=0.998;QD=21.99;ReadPosRankSum=-0.045	GT:AD:DP:GQ:PL	0/1:13,26:39:99:886,0,377
chrV	9807	.	C	T	661.77	PASS	AC=1;AF=0.5;AN=2;BaseQRankSum=2.1;DP=65;Dels=0.0;FS=5.397;HaplotypeScore=0.0;MLEAC=1;MLEAF=0.5;MQ=42.0;MQ0=0;MQRankSum=0.116;QD=10.18;ReadPosRankSum=1.72	GT:AD:DP:GQ:PL	0/1:41,24:65:99:690,0,1444
chrV	10040	.	C	T	785.77	PASS	AC=1;AF=0.5;AN=2;BaseQRankSum=0.055;DP=40;Dels=0.0;FS=4.727;HaplotypeScore=0.0;MLEAC=1;MLEAF=0.5;MQ=42.0;MQ0=0;MQRankSum=-0.301;QD=19.64;ReadPosRankSum=-0.629	GT:AD:DP:GQ:PL	0/1:17,23:40:99:814,0,586
chrV	12225	.	T	C	766.77	PASS	AC=1;AF=0.5;AN=2;BaseQRankSum=-0.217;DP=57;Dels=0.0;FS=0.0;HaplotypeScore=0.0;MLEAC=1;MLEAF=0.5;MQ=42.0;MQ0=0;MQRankSum=-0.185;QD=13.45;ReadPosRankSum=-0.474	GT:AD:DP:GQ:PL	0/1:32,25:57:99:795,0,999
chrV	15273	.	C	T	333.77	PASS	AC=1;AF=0.5;AN=2;BaseQRankSum=1.39;DP=24;Dels=0.0;FS=6.761;HaplotypeScore=0.9933;MLEAC=1;MLEAF=0.5;MQ=41.38;MQ0=0;MQRankSum=1.101;QD=13.91;ReadPosRankSum=0.116	GT:AD:DP:GQ:PL	0/1:13,11:24:99:362,0,388
chrV	17480	.	C	T	787.77	PASS	AC=1;AF=0.5;AN=2;BaseQRankSum=0.094;DP=34;Dels=0.0;FS=0.0;HaplotypeScore=0.0;MLEAC=1;MLEAF=0.5;MQ=41.16;MQ0=0;MQRankSum=-0.548;QD=23.17;ReadPosRankSum=0.283	GT:AD:DP:GQ:PL	0/1:10,24:34:99:816,0,313
chrV	18570	.	C	T	554.77	PASS	AC=1;AF=0.5;AN=2;BaseQRankSum=-0.445;DP=31;Dels=0.0;FS=1.415;HaplotypeScore=0.0;MLEAC=1;MLEAF=0.5;MQ=41.32;MQ0=1;MQRankSum=-0.233;QD=17.9;ReadPosRankSum=0.572	GT:AD:DP:GQ:PL	0/1:12,19:31:99:583,0,304
chrV	23998	.	G	A	168.77	PASS	AC=1;AF=0.5;AN=2;BaseQRankSum=-0.127;DP=20;Dels=0.0;FS=4.359;HaplotypeScore=0.0;MLEAC=1;MLEAF=0.5;MQ=40.94;MQ0=1;MQRankSum=-1.056;QD=8.44;ReadPosRankSum=-0.549	GT:AD:DP:GQ:PL	0/1:12,8:20:99:197,0,402
chrV	24668	.	G	A	440.77	PASS	AC=1;AF=0.5;AN=2;BaseQRankSum=-0.032;DP=36;Dels=0.0;FS=5.085;HaplotypeScore=0.0;MLEAC=1;MLEAF=0.5;MQ=42.0;MQ0=0;MQRankSum=1.027;QD=12.24;ReadPosRankSum=0.385	GT:AD:DP:GQ:PL	0/1:21,15:36:99:469,0,652
chrV	31560	.	C	T	497.77	PASS	AC=1;AF=0.5;AN=2;BaseQRankSum=1.675;DP=33;Dels=0.0;FS=0.0;HaplotypeScore=0.0;MLEAC=1;MLEAF=0.5;MQ=42.0;MQ0=0;MQRankSum=-0.702;QD=15.08;ReadPosRankSum=0.018	GT:AD:DP:GQ:PL	0/1:16,17:33:99:526,0,469
chrV	32529	.	G	A	374.77	PASS	AC=1;AF=0.5;AN=2;BaseQRankSum=-1.985;DP=33;Dels=0.0;FS=1.352;HaplotypeScore=0.0;MLEAC=1;MLEAF=0.5;MQ=42.0;MQ0=0;MQRankSum=-0.892;QD=11.36;ReadPosRankSum=-1.512	GT:AD:DP:GQ:PL	0/1:19,14:33:99:403,0,658
chrV	32566	.	C	T	488.77	PASS	AC=1;AF=0.5;AN=2;BaseQRankSum=-0.93;DP=34;Dels=0.0;FS=8.506;HaplotypeScore=0.0;MLEAC=1;MLEAF=0.5;MQ=42.0;MQ0=0;MQRankSum=-0.551;QD=14.38;ReadPosRankSum=-1.033	GT:AD:DP:GQ:PL	0/1:17,17:34:99:517,0,593
chrV	37981	.	C	T	257.77	PASS	AC=1;AF=0.5;AN=2;BaseQRankSum=1.555;DP=15;Dels=0.0;FS=2.081;HaplotypeScore=0.9998;MLEAC=1;MLEAF=0.5;MQ=41.87;MQ0=0;MQRankSum=-0.872;QD=17.18;ReadPosRankSum=-0.15	GT:AD:DP:GQ:PL	0/1:7,8:15:99:286,0,169
chrV	39301	.	C	T	577.77	PASS	AC=1;AF=0.5;AN=2;BaseQRankSum=0.306;DP=33;Dels=0.0;FS=10.736;HaplotypeScore=0.0;MLEAC=1;MLEAF=0.5;MQ=42.0;MQ0=0;MQRankSum=-0.126;QD=17.51;ReadPosRankSum=-1.459	GT:AD:DP:GQ:PL	0/1:16,17:33:99:606,0,561
chrV	40250	.	T	C	546.77	PASS	AC=1;AF=0.5;AN=2;BaseQRankSum=0.469;DP=27;Dels=0.0;FS=4.075;HaplotypeScore=0.0;MLEAC=1;MLEAF=0.5;MQ=42.0;MQ0=0;MQRankSum=-0.37;QD=20.25;ReadPosRankSum=-0.716	GT:AD:DP:GQ:PL	0/1:11,16:27:99:575,0,372
chrV	42996	.	T	C	465.77	PASS	AC=1;AF=0.5;AN=2;BaseQRankSum=-1.671;DP=37;Dels=0.0;FS=2.884;HaplotypeScore=0.0;MLEAC=1;MLEAF=0.5;MQ=42.0;MQ0=0;MQRankSum=-0.291;QD=12.59;ReadPosRankSum=0.23	GT:AD:DP:GQ:PL	0/1:21,16:37:99:494,0,709
chrV	46377	.	C	T	381.77	PASS	AC=1;AF=0.5;AN=2;BaseQRankSum=1.012;DP=31;Dels=0.0;FS=11.243;HaplotypeScore=0.0;MLEAC=1;MLEAF=0.5;MQ=42.0;MQ0=0;MQRankSum=0.258;QD=12.32;ReadPosRankSum=2.124	GT:AD:DP:GQ:PL	0/1:17,14:31:99:410,0,489
chrV	49461	.	C	T	398.77	PASS	AC=1;AF=0.5;AN=2;BaseQRankSum=0.27;DP=20;Dels=0.0;FS=17.129;HaplotypeScore=0.9998;MLEAC=1;MLEAF=0.5;MQ=42.0;MQ0=0;MQRankSum=0.424;QD=19.94;ReadPosRankSum=-0.347	GT:AD:DP:GQ:PL	0/1:8,12:20:99:427,0,268
chrV	59789	.	G	A	584.77	PASS	AC=1;AF=0.5;AN=2;BaseQRankSum=0.744;DP=40;Dels=0.0;FS=1.273;HaplotypeScore=2.9841;MLEAC=1;MLEAF=0.5;MQ=41.29;MQ0=0;MQRankSum=1.447;QD=14.62;ReadPosRankSum=0.582	GT:AD:DP:GQ:PL	0/1:20,20:40:99:613,0,593
chrV	75286	.	A	G	710.77	PASS	AC=1;AF=0.5;AN=2;BaseQRankSum=-1.442;DP=46;Dels=0.0;FS=1.174;HaplotypeScore=3.9788;MLEAC=1;MLEAF=0.5;MQ=41.69;MQ0=0;MQRankSum=-0.488;QD=15.45;ReadPosRankSum=-1.351	GT:AD:DP:GQ:PL	0/1:23,22:46:99:739,0,750
chrV	76253	.	G	A	620.77	PASS	AC=1;AF=0.5;AN=2;BaseQRankSum=-1.264;DP=40;Dels=0.0;FS=1.267;HaplotypeScore=0.0;MLEAC=1;MLEAF=0.5;MQ=41.9;MQ0=0;MQRankSum=0.421;QD=15.52;ReadPosRankSum=0.992	GT:AD:DP:GQ:PL	0/1:18,22:40:99:649,0,610
chrV	76832	.	C	T	503.77	PASS	AC=1;AF=0.5;AN=2;BaseQRankSum=0.66;DP=42;Dels=0.0;FS=0.0;HaplotypeScore=0.0;MLEAC=1;MLEAF=0.5;MQ=41.65;MQ0=0;MQRankSum=0.997;QD=11.99;ReadPosRankSum=1.696	GT:AD:DP:GQ:PL	0/1:26,16:42:99:532,0,831
chrV	78495	.	C	T	749.77	PASS	AC=1;AF=0.5;AN=2;BaseQRankSum=2.332;DP=53;Dels=0.0;FS=7.789;HaplotypeScore=0.0;MLEAC=1;MLEAF=0.5;MQ=42.0;MQ0=0;MQRankSum=0.009;QD=14.15;ReadPosRankSum=-1.385	GT:AD:DP:GQ:PL	0/1:29,24:53:99:778,0,962
chrV	100257	.	G	A	210.77	PASS	AC=1;AF=0.5;AN=2;BaseQRankSum=0.101;DP=13;Dels=0.0;FS=2.522;HaplotypeScore=0.0;MLEAC=1;MLEAF=0.5;MQ=42.0;MQ0=0;MQRankSum=-0.312;QD=16.21;ReadPosRankSum=-0.377	GT:AD:DP:GQ:PL	0/1:6,7:13:99:239,0,165
chrV	104575	.	A	G	470.77	PASS	AC=1;AF=0.5;AN=2;BaseQRankSum=0.634;DP=23;Dels=0.0;FS=1.86;HaplotypeScore=0.0;MLEAC=1;MLEAF=0.5;MQ=42.0;MQ0=0;MQRankSum=-0.916;QD=20.47;ReadPosRankSum=-0.846	GT:AD:DP:GQ:PL	0/1:7,16:23:99:499,0,207
chrV	106101	.	G	A	344.77	PASS	AC=1;AF=0.5;AN=2;BaseQRankSum=-0.729;DP=41;Dels=0.0;FS=0.0;HaplotypeScore=0.0;MLEAC=1;MLEAF=0.5;MQ=42.0;MQ0=0;MQRankSum=-0.261;QD=8.41;ReadPosRankSum=0.399	GT:AD:DP:GQ:PL	0/1:27,14:41:99:373,0,860
chrV	110188	.	C	T	518.77	PASS	AC=1;AF=0.5;AN=2;BaseQRankSum=0.214;DP=39;Dels=0.0;FS=1.329;HaplotypeScore=0.0;MLEAC=1;MLEAF=0.5;MQ=42.0;MQ0=0;MQRankSum=-0.757;QD=13.3;ReadPosRankSum=-0.385	GT:AD:DP:GQ:PL	0/1:23,16:39:99:547,0,808
chrV	111133	.	T	C	490.77	PASS	AC=1;AF=0.5;AN=2;BaseQRankSum=2.491;DP=26;Dels=0.0;FS=0.0;HaplotypeScore=0.0;MLEAC=1;MLEAF=0.5;MQ=42.0;MQ0=0;MQRankSum=0.83;QD=18.88;ReadPosRankSum=0.882	GT:AD:DP:GQ:PL	0/1:11,15:26:99:519,0,337
chrV	115702	.	G	A	468.77	PASS	AC=1;AF=0.5;AN=2;BaseQRankSum=-2.356;DP=32;Dels=0.0;FS=11.357;HaplotypeScore=0.0;MLEAC=1;MLEAF=0.5;MQ=42.0;MQ0=0;MQRankSum=-0.697;QD=14.65;ReadPosRankSum=-1.715	GT:AD:DP:GQ:PL	0/1:16,16:32:99:497,0,496
chrV	118564	.	G	A	732.77	PASS	AC=1;AF=0.5;AN=2;BaseQRankSum=-1.383;DP=35;Dels=0.0;FS=0.0;HaplotypeScore=1.933;MLEAC=1;MLEAF=0.5;MQ=41.89;MQ0=0;MQRankSum=0.29;QD=20.94;ReadPosRankSum=-0.597	GT:AD:DP:GQ:PL	0/1:13,22:35:99:761,0,405
chrV	122848	.	G	A	413.77	PASS	AC=1;AF=0.5;AN=2;BaseQRankSum=1.621;DP=34;Dels=0.03;FS=1.56;HaplotypeScore=0.9665;MLEAC=1;MLEAF=0.5;MQ=41.89;MQ0=0;MQRankSum=0.892;QD=12.17;ReadPosRankSum=-0.965	GT:AD:DP:GQ:PL	0/1:19,14:33:99:442,0,609
chrV	134406	.	G	A	532.77	PASS	AC=1;AF=0.5;AN=2;BaseQRankSum=-1.927;DP=33;Dels=0.0;FS=1.377;HaplotypeScore=0.0;MLEAC=1;MLEAF=0.5;MQ=41.94;MQ0=0;MQRankSum=-1.171;QD=16.14;ReadPosRankSum=0.342	GT:AD:DP:GQ:PL	0/1:17,16:33:99:561,0,616
chrV	145407	.	C	T	177.77	PASS	AC=1;AF=0.5;AN=2;BaseQRankSum=0.741;DP=16;Dels=0.0;FS=0.0;HaplotypeScore=0.0;MLEAC=1;MLEAF=0.5;MQ=42.0;MQ0=0;MQRankSum=-0.741;QD=11.11;ReadPosRankSum=-0.741	GT:AD:DP:GQ:PL	0/1:9,7:16:99:206,0,307
chrV	167746	.	A	G	280.77	PASS	AC=1;AF=0.5;AN=2;BaseQRankSum=-1.413;DP=18;Dels=0.0;FS=1.957;HaplotypeScore=0.0;MLEAC=1;MLEAF=0.5;MQ=42.0;MQ0=0;MQRankSum=-0.442;QD=15.6;ReadPosRankSum=0.795	GT:AD:DP:GQ:PL	0/1:9,9:18:99:309,0,318
chrV	183365	.	A	G	298.77	PASS	AC=1;AF=0.5;AN=2;BaseQRankSum=0.697;DP=29;Dels=0.0;FS=0.0;HaplotypeScore=0.0;MLEAC=1;MLEAF=0.5;MQ=42.0;MQ0=0;MQRankSum=1.101;QD=10.3;ReadPosRankSum=0.562	GT:AD:DP:GQ:PL	0/1:18,11:29:99:327,0,616
chrV	185446	.	G	A	601.77	PASS	AC=1;AF=0.5;AN=2;BaseQRankSum=0.211;DP=39;Dels=0.0;FS=9.774;HaplotypeScore=0.0;MLEAC=1;MLEAF=0.5;MQ=41.62;MQ0=0;MQRankSum=-1.925;QD=15.43;ReadPosRankSum=2.318	GT:AD:DP:GQ:PL	0/1:20,19:39:99:630,0,641
chrV	187333	.	G	A	1084.77	PASS	AC=1;AF=0.5;AN=2;BaseQRankSum=-1.134;DP=47;Dels=0.0;FS=4.651;HaplotypeScore=0.0;MLEAC=1;MLEAF=0.5;MQ=42.0;MQ0=0;MQRankSum=0.258;QD=23.08;ReadPosRankSum=-0.37	GT:AD:DP:GQ:PL	0/1:16,31:47:99:1113,0,490
chrV	196204	.	G	A	418.77	PASS	AC=1;AF=0.5;AN=2;BaseQRankSum=0.645;DP=28;Dels=0.0;FS=5.904;HaplotypeScore=0.0;MLEAC=1;MLEAF=0.5;MQ=42.0;MQ0=0;MQRankSum=1.336;QD=14.96;ReadPosRankSum=0.092	GT:AD:DP:GQ:PL	0/1:13,15:28:99:447,0,426
chrV	199099	.	G	A	176.77	PASS	AC=1;AF=0.5;AN=2;BaseQRankSum=-0.127;DP=24;Dels=0.0;FS=4.533;HaplotypeScore=0.0;MLEAC=1;MLEAF=0.5;MQ=41.41;MQ0=0;MQRankSum=-0.254;QD=7.37;ReadPosRankSum=0.508	GT:AD:DP:GQ:PL	0/1:17,7:24:99:205,0,619
chrV	201689	.	G	A	719.77	PASS	AC=1;AF=0.5;AN=2;BaseQRankSum=0.0;DP=40;Dels=0.0;FS=1.321;HaplotypeScore=0.0;MLEAC=1;MLEAF=0.5;MQ=42.0;MQ0=0;MQRankSum=0.921;QD=17.99;ReadPosRankSum=0.054	GT:AD:DP:GQ:PL	0/1:19,21:40:99:748,0,625
chrV	205760	.	T	C	550.77	PASS	AC=1;AF=0.5;AN=2;BaseQRankSum=2.332;DP=45;Dels=0.0;FS=1.192;HaplotypeScore=0.0;MLEAC=1;MLEAF=0.5;MQ=41.67;MQ0=0;MQRankSum=-0.057;QD=12.24;ReadPosRankSum=-1.126	GT:AD:DP:GQ:PL	0/1:24,21:45:99:579,0,736
chrV	206102	.	G	A	376.77	PASS	AC=1;AF=0.5;AN=2;BaseQRankSum=0.148;DP=30;Dels=0.0;FS=1.484;HaplotypeScore=0.0;MLEAC=1;MLEAF=0.5;MQ=42.0;MQ0=0;MQRankSum=-1.037;QD=12.56;ReadPosRankSum=0.741	GT:AD:DP:GQ:PL	0/1:18,12:30:99:405,0,606
chrV	206312	.	T	C	154.77	PASS	AC=1;AF=0.5;AN=2;BaseQRankSum=0.151;DP=17;Dels=0.0;FS=0.0;HaplotypeScore=0.0;MLEAC=1;MLEAF=0.5;MQ=41.16;MQ0=0;MQRankSum=0.754;QD=9.1;ReadPosRankSum=1.357	GT:AD:DP:GQ:PL	0/1:11,6:17:99:183,0,359
chrV	211894	.	G	A	448.77	PASS	AC=1;AF=0.5;AN=2;BaseQRankSum=0.377;DP=31;Dels=0.0;FS=8.607;HaplotypeScore=0.0;MLEAC=1;MLEAF=0.5;MQ=42.0;MQ0=0;MQRankSum=-1.29;QD=14.48;ReadPosRankSum=0.695	GT:AD:DP:GQ:PL	0/1:17,14:31:99:477,0,586
chrV	212402	.	C	T	294.77	PASS	AC=1;AF=0.5;AN=2;BaseQRankSum=0.133;DP=18;Dels=0.0;FS=8.141;HaplotypeScore=0.0;MLEAC=1;MLEAF=0.5;MQ=42.0;MQ0=0;MQRankSum=-0.489;QD=16.38;ReadPosRankSum=1.377	GT:AD:DP:GQ:PL	0/1:8,10:18:99:323,0,277
chrV	214837	.	G	A	317.77	PASS	AC=1;AF=0.5;AN=2;BaseQRankSum=1.519;DP=23;Dels=0.0;FS=6.55;HaplotypeScore=0.0;MLEAC=1;MLEAF=0.5;MQ=42.0;MQ0=0;MQRankSum=-0.155;QD=13.82;ReadPosRankSum=-1.023	GT:AD:DP:GQ:PL	0/1:13,10:23:99:346,0,415
chrV	215296	.	G	A	450.77	PASS	AC=1;AF=0.5;AN=2;BaseQRankSum=0.669;DP=33;Dels=0.0;FS=1.414;HaplotypeScore=0.0;MLEAC=1;MLEAF=0.5;MQ=42.0;MQ0=0;MQRankSum=-0.56;QD=13.66;ReadPosRankSum=-0.054	GT:AD:DP:GQ:PL	0/1:18,15:33:99:479,0,614
chrV	223040	.	G	A	246.77	PASS	AC=1;AF=0.5;AN=2;BaseQRankSum=0.0;DP=14;Dels=0.0;FS=2.027;HaplotypeScore=0.0;MLEAC=1;MLEAF=0.5;MQ=42.0;MQ0=0;MQRankSum=-1.625;QD=17.63;ReadPosRankSum=-0.193	GT:AD:DP:GQ:PL	0/1:6,8:14:99:275,0,201
chrV	225672	.	G	A	530.77	PASS	AC=1;AF=0.5;AN=2;BaseQRankSum=-3.845;DP=35;Dels=0.0;FS=1.817;HaplotypeScore=0.0;MLEAC=1;MLEAF=0.5;MQ=42.0;MQ0=0;MQRankSum=-2.129;QD=15.16;ReadPosRankSum=0.38	GT:AD:DP:GQ:PL	0/1:17,18:35:99:559,0,606
chrV	225831	.	G	A	207.77	PASS	AC=1;AF=0.5;AN=2;BaseQRankSum=-0.372;DP=19;Dels=0.0;FS=0.0;HaplotypeScore=0.0;MLEAC=1;MLEAF=0.5;MQ=42.0;MQ0=0;MQRankSum=-1.115;QD=10.94;ReadPosRankSum=-0.289	GT:AD:DP:GQ:PL	0/1:11,8:19:99:236,0,377
chrV	227630	.	G	A	401.77	PASS	AC=1;AF=0.5;AN=2;BaseQRankSum=-0.317;DP=20;Dels=0.0;FS=1.862;HaplotypeScore=0.0;MLEAC=1;MLEAF=0.5;MQ=42.0;MQ0=0;MQRankSum=1.189;QD=20.09;ReadPosRankSum=-2.14	GT:AD:DP:GQ:PL	0/1:7,13:20:99:430,0,190
chrV	230659	.	A	G	405.77	PASS	AC=1;AF=0.5;AN=2;BaseQRankSum=-0.205;DP=24;Dels=0.0;FS=1.685;HaplotypeScore=0.0;MLEAC=1;MLEAF=0.5;MQ=42.0;MQ0=0;MQRankSum=0.849;QD=16.91;ReadPosRankSum=-1.025	GT:AD:DP:GQ:PL	0/1:10,14:24:99:434,0,314
chrV	230881	.	G	A	555.77	PASS	AC=1;AF=0.5;AN=2;BaseQRankSum=-1.08;DP=30;Dels=0.0;FS=0.0;HaplotypeScore=0.0;MLEAC=1;MLEAF=0.5;MQ=42.0;MQ0=0;MQRankSum=1.207;QD=18.53;ReadPosRankSum=-0.529	GT:AD:DP:GQ:PL	0/1:12,18:30:99:584,0,376
chrV	231218	.	C	T	428.77	PASS	AC=1;AF=0.5;AN=2;BaseQRankSum=0.752;DP=27;Dels=0.0;FS=1.51;HaplotypeScore=0.0;MLEAC=1;MLEAF=0.5;MQ=42.0;MQ0=0;MQRankSum=0.558;QD=15.88;ReadPosRankSum=-0.995	GT:AD:DP:GQ:PL	0/1:13,14:27:99:457,0,401
chrV	231560	.	T	C	385.77	PASS	AC=1;AF=0.5;AN=2;BaseQRankSum=-0.462;DP=26;Dels=0.0;FS=3.628;HaplotypeScore=0.0;MLEAC=1;MLEAF=0.5;MQ=42.0;MQ0=0;MQRankSum=-1.026;QD=14.84;ReadPosRankSum=-0.103	GT:AD:DP:GQ:PL	0/1:13,13:26:99:414,0,382
chrV	232527	.	G	A	623.77	PASS	AC=1;AF=0.5;AN=2;BaseQRankSum=0.17;DP=37;Dels=0.0;FS=3.117;HaplotypeScore=0.0;MLEAC=1;MLEAF=0.5;MQ=42.0;MQ0=0;MQRankSum=-1.438;QD=16.86;ReadPosRankSum=-0.325	GT:AD:DP:GQ:PL	0/1:15,22:37:99:652,0,455
chrV	235269	.	G	A	274.77	PASS	AC=1;AF=0.5;AN=2;BaseQRankSum=1.653;DP=15;Dels=0.0;FS=0.0;HaplotypeScore=0.0;MLEAC=1;MLEAF=0.5;MQ=42.0;MQ0=0;MQRankSum=-0.674;QD=18.32;ReadPosRankSum=0.674	GT:AD:DP:GQ:PL	0/1:5,10:15:99:303,0,157
chrV	235700	.	G	A	183.77	PASS	AC=1;AF=0.5;AN=2;BaseQRankSum=0.817;DP=25;Dels=0.0;FS=0.0;HaplotypeScore=0.0;MLEAC=1;MLEAF=0.5;MQ=42.0;MQ0=0;MQRankSum=-0.03;QD=7.35;ReadPosRankSum=1.12	GT:AD:DP:GQ:PL	0/1:18,7:25:99:212,0,601
chrV	240686	.	G	A	336.77	PASS	AC=1;AF=0.5;AN=2;BaseQRankSum=0.985;DP=24;Dels=0.0;FS=0.0;HaplotypeScore=0.0;MLEAC=1;MLEAF=0.5;MQ=42.0;MQ0=0;MQRankSum=-0.116;QD=14.03;ReadPosRankSum=0.463	GT:AD:DP:GQ:PL	0/1:13,11:24:99:365,0,389
chrV	245470	.	G	A	722.77	PASS	AC=1;AF=0.5;AN=2;BaseQRankSum=1.941;DP=47;Dels=0.0;FS=0.0;HaplotypeScore=0.0;MLEAC=1;MLEAF=0.5;MQ=40.65;MQ0=1;MQRankSum=-1.61;QD=15.38;ReadPosRankSum=1.654	GT:AD:DP:GQ:PL	0/1:22,25:47:99:751,0,701
chrV	250537	.	A	G	435.77	PASS	AC=1;AF=0.5;AN=2;BaseQRankSum=0.371;DP=30;Dels=0.0;FS=6.107;HaplotypeScore=0.0;MLEAC=1;MLEAF=0.5;MQ=41.29;MQ0=1;MQRankSum=-1.069;QD=14.53;ReadPosRankSum=1.68	GT:AD:DP:GQ:PL	0/1:15,15:30:99:464,0,457
chrV	252633	.	C	T	247.77	PASS	AC=1;AF=0.5;AN=2;BaseQRankSum=-2.011;DP=22;Dels=0.0;FS=1.74;HaplotypeScore=0.0;MLEAC=1;MLEAF=0.5;MQ=42.0;MQ0=0;MQRankSum=0.363;QD=11.26;ReadPosRankSum=-1.154	GT:AD:DP:GQ:PL	0/1:12,10:22:99:276,0,413
chrV	254203	.	A	G	394.77	PASS	AC=1;AF=0.5;AN=2;BaseQRankSum=-1.465;DP=30;Dels=0.0;FS=12.499;HaplotypeScore=0.0;MLEAC=1;MLEAF=0.5;MQ=42.0;MQ0=0;MQRankSum=-0.126;QD=13.16;ReadPosRankSum=-1.172	GT:AD:DP:GQ:PL	0/1:17,13:30:99:423,0,615
chrV	254847	.	T	C	398.77	PASS	AC=1;AF=0.5;AN=2;BaseQRankSum=-1.474;DP=28;Dels=0.0;FS=3.637;HaplotypeScore=0.0;MLEAC=1;MLEAF=0.5;MQ=41.47;MQ0=0;MQRankSum=0.184;QD=14.24;ReadPosRankSum=-0.369	GT:AD:DP:GQ:PL	0/1:15,13:28:99:427,0,534
chrV	255905	.	A	G	533.77	PASS	AC=1;AF=0.5;AN=2;BaseQRankSum=-0.255;DP=28;Dels=0.0;FS=9.037;HaplotypeScore=0.0;MLEAC=1;MLEAF=0.5;MQ=42.0;MQ0=0;MQRankSum=0.348;QD=19.06;ReadPosRankSum=0.395	GT:AD:DP:GQ:PL	0/1:12,16:28:99:562,0,412
chrV	256504	.	G	A	269.77	PASS	AC=1;AF=0.5;AN=2;BaseQRankSum=-1.945;DP=22;Dels=0.0;FS=0.0;HaplotypeScore=0.0;MLEAC=1;MLEAF=0.5;MQ=42.0;MQ0=0;MQRankSum=-1.681;QD=12.26;ReadPosRankSum=-0.495	GT:AD:DP:GQ:PL	0/1:12,10:22:99:298,0,435
chrV	256977	.	C	T	487.77	PASS	AC=1;AF=0.5;AN=2;BaseQRankSum=0.741;DP=32;Dels=0.0;FS=1.412;HaplotypeScore=0.0;MLEAC=1;MLEAF=0.5;MQ=42.0;MQ0=0;MQRankSum=0.171;QD=15.24;ReadPosRankSum=0.399	GT:AD:DP:GQ:PL	0/1:14,18:32:99:516,0,424
chrV	257220	.	C	T	368.77	PASS	AC=1;AF=0.5;AN=2;BaseQRankSum=-0.878;DP=35;Dels=0.0;FS=0.0;HaplotypeScore=2.9986;MLEAC=1;MLEAF=0.5;MQ=42.0;MQ0=0;MQRankSum=-0.348;QD=10.54;ReadPosRankSum=-1.672	GT:AD:DP:GQ:PL	0/1:19,16:35:99:397,0,606
chrV	258353	.	T	C	501.77	PASS	AC=1;AF=0.5;AN=2;BaseQRankSum=1.456;DP=27;Dels=0.0;FS=3.452;HaplotypeScore=0.9947;MLEAC=1;MLEAF=0.5;MQ=40.86;MQ0=0;MQRankSum=-0.321;QD=18.58;ReadPosRankSum=-0.666	GT:AD:DP:GQ:PL	0/1:11,16:27:99:530,0,353
chrV	260752	.	G	A	185.77	PASS	AC=1;AF=0.5;AN=2;BaseQRankSum=1.369;DP=13;Dels=0.0;FS=2.522;HaplotypeScore=0.0;MLEAC=1;MLEAF=0.5;MQ=42.0;MQ0=0;MQRankSum=0.101;QD=14.29;ReadPosRankSum=0.377	GT:AD:DP:GQ:PL	0/1:7,6:13:99:214,0,245
chrV	261046	.	C	T	362.77	PASS	AC=1;AF=0.5;AN=2;BaseQRankSum=0.303;DP=16;Dels=0.0;FS=5.825;HaplotypeScore=0.0;MLEAC=1;MLEAF=0.5;MQ=41.11;MQ0=0;MQRankSum=-0.424;QD=22.67;ReadPosRankSum=-0.788	GT:AD:DP:GQ:PL	0/1:4,12:16:99:391,0,116
chrV	263590	.	C	T	552.77	PASS	AC=1;AF=0.5;AN=2;BaseQRankSum=0.539;DP=26;Dels=0.0;FS=4.178;HaplotypeScore=0.0;MLEAC=1;MLEAF=0.5;MQ=42.0;MQ0=0;MQRankSum=-0.916;QD=21.26;ReadPosRankSum=-1.401	GT:AD:DP:GQ:PL	0/1:9,17:26:99:581,0,292
chrV	263846	.	C	T	155.77	PASS	AC=1;AF=0.5;AN=2;BaseQRankSum=-1.306;DP=21;Dels=0.0;FS=1.922;HaplotypeScore=0.0;MLEAC=1;MLEAF=0.5;MQ=42.0;MQ0=0;MQRankSum=0.187;QD=7.42;ReadPosRankSum=-1.828	GT:AD:DP:GQ:PL	0/1:14,7:21:99:184,0,438
chrV	264857	.	G	A	329.77	PASS	AC=1;AF=0.5;AN=2;BaseQRankSum=-1.505;DP=27;Dels=0.0;FS=3.492;HaplotypeScore=0.0;MLEAC=1;MLEAF=0.5;MQ=41.47;MQ0=0;MQRankSum=-0.962;QD=12.21;ReadPosRankSum=-0.123	GT:AD:DP:GQ:PL	0/1:16,11:27:99:358,0,498
chrV	264888	.	G	A	234.77	PASS	AC=1;AF=0.5;AN=2;BaseQRankSum=0.76;DP=21;Dels=0.0;FS=0.0;HaplotypeScore=0.0;MLEAC=1;MLEAF=0.5;MQ=41.32;MQ0=0;MQRankSum=0.253;QD=11.18;ReadPosRankSum=0.398	GT:AD:DP:GQ:PL	0/1:13,8:21:99:263,0,360
chrV	265718	.	C	T	443.77	PASS	AC=1;AF=0.5;AN=2;BaseQRankSum=-0.145;DP=30;Dels=0.0;FS=1.494;HaplotypeScore=0.0;MLEAC=1;MLEAF=0.5;MQ=42.0;MQ0=0;MQRankSum=-1.351;QD=14.79;ReadPosRankSum=-2.64	GT:AD:DP:GQ:PL	0/1:16,14:30:99:472,0,560
chrV	266137	.	G	A	201.77	PASS	AC=1;AF=0.5;AN=2;BaseQRankSum=0.529;DP=16;Dels=0.0;FS=5.119;HaplotypeScore=0.0;MLEAC=1;MLEAF=0.5;MQ=42.0;MQ0=0;MQRankSum=0.318;QD=12.61;ReadPosRankSum=-2.011	GT:AD:DP:GQ:PL	0/1:9,7:16:99:230,0,298
chrV	270269	.	C	T	396.77	PASS	AC=1;AF=0.5;AN=2;BaseQRankSum=0.465;DP=24;Dels=0.0;FS=1.804;HaplotypeScore=0.0;MLEAC=1;MLEAF=0.5;MQ=41.12;MQ0=1;MQRankSum=0.155;QD=16.53;ReadPosRankSum=-1.705	GT:AD:DP:GQ:PL	0/1:11,13:24:99:425,0,346
chrV	275503	.	C	T	560.77	PASS	AC=1;AF=0.5;AN=2;BaseQRankSum=0.577;DP=27;Dels=0.0;FS=1.632;HaplotypeScore=0.0;MLEAC=1;MLEAF=0.5;MQ=40.92;MQ0=0;MQRankSum=0.577;QD=20.77;ReadPosRankSum=-1.28	GT:AD:DP:GQ:PL	0/1:10,17:27:99:589,0,298
chrV	281771	.	A	G	451.77	PASS	AC=1;AF=0.5;AN=2;BaseQRankSum=-0.573;DP=31;Dels=0.0;FS=0.0;HaplotypeScore=0.0;MLEAC=1;MLEAF=0.5;MQ=42.0;MQ0=0;MQRankSum=-0.336;QD=14.57;ReadPosRankSum=-1.008	GT:AD:DP:GQ:PL	0/1:16,15:31:99:480,0,459
chrV	284833	.	C	T	223.77	PASS	AC=1;AF=0.5;AN=2;BaseQRankSum=-1.126;DP=22;Dels=0.0;FS=0.0;HaplotypeScore=0.0;MLEAC=1;MLEAF=0.5;MQ=42.0;MQ0=0;MQRankSum=-0.648;QD=10.17;ReadPosRankSum=-1.263	GT:AD:DP:GQ:PL	0/1:14,8:22:99:252,0,506
chrV	300392	.	G	A	359.77	PASS	AC=1;AF=0.5;AN=2;BaseQRankSum=-0.031;DP=23;Dels=0.0;FS=8.098;HaplotypeScore=0.0;MLEAC=1;MLEAF=0.5;MQ=42.0;MQ0=0;MQRankSum=-0.215;QD=15.64;ReadPosRankSum=-0.154	GT:AD:DP:GQ:PL	0/1:12,11:23:99:388,0,357
chrV	303432	.	C	T	556.77	PASS	AC=1;AF=0.5;AN=2;BaseQRankSum=0.214;DP=24;Dels=0.0;FS=4.084;HaplotypeScore=0.0;MLEAC=1;MLEAF=0.5;MQ=42.0;MQ0=0;MQRankSum=-1.439;QD=23.2;ReadPosRankSum=0.459	GT:AD:DP:GQ:PL	0/1:8,16:24:99:585,0,252
chrV	305545	.	C	T	641.77	PASS	AC=1;AF=0.5;AN=2;BaseQRankSum=0.462;DP=26;Dels=0.0;FS=2.31;HaplotypeScore=0.0;MLEAC=1;MLEAF=0.5;MQ=42.0;MQ0=0;MQRankSum=0.52;QD=24.68;ReadPosRankSum=0.231	GT:AD:DP:GQ:PL	0/1:7,19:26:99:670,0,189
chrV	306741	.	T	C	383.77	PASS	AC=1;AF=0.5;AN=2;BaseQRankSum=1.843;DP=28;Dels=0.0;FS=0.0;HaplotypeScore=0.0;MLEAC=1;MLEAF=0.5;MQ=42.0;MQ0=0;MQRankSum=-0.276;QD=13.71;ReadPosRankSum=1.981	GT:AD:DP:GQ:PL	0/1:15,13:28:99:412,0,514
chrV	308027	.	A	G	264.77	PASS	AC=1;AF=0.5;AN=2;BaseQRankSum=0.885;DP=28;Dels=0.0;FS=0.0;HaplotypeScore=0.0;MLEAC=1;MLEAF=0.5;MQ=42.0;MQ0=0;MQRankSum=0.689;QD=9.46;ReadPosRankSum=0.246	GT:AD:DP:GQ:PL	0/1:19,9:28:99:293,0,589
chrV	308525	.	C	T	455.77	PASS	AC=1;AF=0.5;AN=2;BaseQRankSum=-0.933;DP=21;Dels=0.0;FS=4.419;HaplotypeScore=0.0;MLEAC=1;MLEAF=0.5;MQ=42.0;MQ0=0;MQRankSum=1.156;QD=21.7;ReadPosRankSum=1.604	GT:AD:DP:GQ:PL	0/1:7,14:21:99:484,0,233
chrV	311879	.	C	T	158.77	PASS	AC=1;AF=0.5;AN=2;BaseQRankSum=0.57;DP=19;Dels=0.0;FS=8.512;HaplotypeScore=0.0;MLEAC=1;MLEAF=0.5;MQ=42.0;MQ0=0;MQRankSum=0.745;QD=8.36;ReadPosRankSum=-1.096	GT:AD:DP:GQ:PL	0/1:13,6:19:99:187,0,431
chrV	329479	.	G	A	1040.77	PASS	AC=1;AF=0.5;AN=2;BaseQRankSum=0.098;DP=65;Dels=0.0;FS=19.029;HaplotypeScore=1.5774;MLEAC=1;MLEAF=0.5;MQ=42.0;MQ0=0;MQRankSum=-1.988;QD=16.01;ReadPosRankSum=1.135	GT:AD:DP:GQ:PL	0/1:32,33:65:99:1069,0,1082
chrV	330344	.	G	A	598.77	PASS	AC=1;AF=0.5;AN=2;BaseQRankSum=0.327;DP=50;Dels=0.0;FS=1.146;HaplotypeScore=0.0;MLEAC=1;MLEAF=0.5;MQ=42.0;MQ0=0;MQRankSum=1.277;QD=11.98;ReadPosRankSum=-1.535	GT:AD:DP:GQ:PL	0/1:30,20:50:99:627,0,871
chrV	331814	.	G	A	646.77	PASS	AC=1;AF=0.5;AN=2;BaseQRankSum=-0.439;DP=47;Dels=0.0;FS=1.113;HaplotypeScore=0.0;MLEAC=1;MLEAF=0.5;MQ=42.0;MQ0=0;MQRankSum=0.674;QD=13.76;ReadPosRankSum=-1.188	GT:AD:DP:GQ:PL	0/1:26,21:47:99:675,0,851
chrV	334116	.	G	A	1829.77	PASS	AC=1;AF=0.5;AN=2;BaseQRankSum=-1.865;DP=95;Dels=0.0;FS=0.0;HaplotypeScore=0.9734;MLEAC=1;MLEAF=0.5;MQ=41.85;MQ0=0;MQRankSum=0.353;QD=19.26;ReadPosRankSum=-0.163	GT:AD:DP:GQ:PL	0/1:38,57:95:99:1858,0,1233
chrV	335017	.	G	A	965.77	PASS	AC=1;AF=0.5;AN=2;BaseQRankSum=0.143;DP=51;Dels=0.0;FS=0.0;HaplotypeScore=0.0;MLEAC=1;MLEAF=0.5;MQ=42.0;MQ0=0;MQRankSum=-0.314;QD=18.94;ReadPosRankSum=0.542	GT:AD:DP:GQ:PL	0/1:22,29:51:99:994,0,678
chrV	343573	.	C	T	906.77	PASS	AC=1;AF=0.5;AN=2;BaseQRankSum=2.652;DP=55;Dels=0.0;FS=7.533;HaplotypeScore=0.0;MLEAC=1;MLEAF=0.5;MQ=42.0;MQ0=0;MQRankSum=0.008;QD=16.49;ReadPosRankSum=-0.581	GT:AD:DP:GQ:PL	0/1:28,27:55:99:935,0,818
chrV	367238	.	C	T	176.77	PASS	AC=1;AF=0.5;AN=2;BaseQRankSum=1.002;DP=15;Dels=0.0;FS=2.158;HaplotypeScore=0.0;MLEAC=1;MLEAF=0.5;MQ=42.0;MQ0=0;MQRankSum=0.648;QD=11.78;ReadPosRankSum=-1.591	GT:AD:DP:GQ:PL	0/1:9,6:15:99:205,0,320
chrV	368316	.	T	C	313.77	PASS	AC=1;AF=0.5;AN=2;BaseQRankSum=-0.194;DP=25;Dels=0.0;FS=1.685;HaplotypeScore=0.0;MLEAC=1;MLEAF=0.5;MQ=42.0;MQ0=0;MQRankSum=-1.026;QD=12.55;ReadPosRankSum=0.749	GT:AD:DP:GQ:PL	0/1:15,10:25:99:342,0,503
chrV	368667	.	G	A	403.77	PASS	AC=1;AF=0.5;AN=2;BaseQRankSum=0.579;DP=20;Dels=0.0;FS=1.885;HaplotypeScore=0.0;MLEAC=1;MLEAF=0.5;MQ=42.0;MQ0=0;MQRankSum=2.045;QD=20.19;ReadPosRankSum=-1.89	GT:AD:DP:GQ:PL	0/1:8,12:20:99:432,0,266
chrV	382203	.	G	A	250.77	PASS	AC=1;AF=0.5;AN=2;BaseQRankSum=-1.01;DP=17;Dels=0.0;FS=1.957;HaplotypeScore=0.0;MLEAC=1;MLEAF=0.5;MQ=42.0;MQ0=0;MQRankSum=0.337;QD=14.75;ReadPosRankSum=0.144	GT:AD:DP:GQ:PL	0/1:8,9:17:99:279,0,262
chrV	385119	.	T	C	394.77	PASS	AC=1;AF=0.5;AN=2;BaseQRankSum=-0.694;DP=26;Dels=0.0;FS=3.653;HaplotypeScore=0.7887;MLEAC=1;MLEAF=0.5;MQ=41.43;MQ0=0;MQRankSum=0.489;QD=15.18;ReadPosRankSum=0.231	GT:AD:DP:GQ:PL	0/1:12,14:26:99:423,0,383
chrV	385883	.	C	T	503.77	PASS	AC=1;AF=0.5;AN=2;BaseQRankSum=-1.012;DP=27;Dels=0.0;FS=1.792;HaplotypeScore=0.0;MLEAC=1;MLEAF=0.5;MQ=42.0;MQ0=0;MQRankSum=-0.173;QD=18.66;ReadPosRankSum=-1.456	GT:AD:DP:GQ:PL	0/1:11,16:27:99:532,0,352
chrV	387755	.	A	G	383.77	PASS	AC=1;AF=0.5;AN=2;BaseQRankSum=0.238;DP=41;Dels=0.0;FS=0.0;HaplotypeScore=0.0;MLEAC=1;MLEAF=0.5;MQ=41.28;MQ0=0;MQRankSum=0.798;QD=9.36;ReadPosRankSum=0.434	GT:AD:DP:GQ:PL	0/1:28,13:41:99:412,0,886
chrV	388665	.	C	T	252.77	PASS	AC=1;AF=0.5;AN=2;BaseQRankSum=0.735;DP=22;Dels=0.0;FS=1.713;HaplotypeScore=0.0;MLEAC=1;MLEAF=0.5;MQ=42.0;MQ0=0;MQRankSum=-0.2;QD=11.49;ReadPosRankSum=1.336	GT:AD:DP:GQ:PL	0/1:13,9:22:99:281,0,402
chrV	392677	.	C	T	277.77	PASS	AC=1;AF=0.5;AN=2;BaseQRankSum=1.022;DP=22;Dels=0.0;FS=1.86;HaplotypeScore=0.0;MLEAC=1;MLEAF=0.5;MQ=42.0;MQ0=0;MQRankSum=1.22;QD=12.63;ReadPosRankSum=0.363	GT:AD:DP:GQ:PL	0/1:12,10:22:99:306,0,415
chrV	393055	.	G	A	234.77	PASS	AC=1;AF=0.5;AN=2;BaseQRankSum=1.562;DP=24;Dels=0.0;FS=0.0;HaplotypeScore=0.0;MLEAC=1;MLEAF=0.5;MQ=42.0;MQ0=0;MQRankSum=1.255;QD=9.78;ReadPosRankSum=-0.337	GT:AD:DP:GQ:PL	0/1:16,8:24:99:263,0,506
chrV	398169	.	G	A	371.77	PASS	AC=1;AF=0.5;AN=2;BaseQRankSum=-0.215;DP=23;Dels=0.0;FS=0.0;HaplotypeScore=0.0;MLEAC=1;MLEAF=0.5;MQ=41.36;MQ0=0;MQRankSum=1.262;QD=16.16;ReadPosRankSum=0.031	GT:AD:DP:GQ:PL	0/1:11,12:23:99:400,0,326
chrV	407040	.	G	A	346.77	PASS	AC=1;AF=0.5;AN=2;BaseQRankSum=-0.05;DP=17;Dels=0.0;FS=0.0;HaplotypeScore=0.0;MLEAC=1;MLEAF=0.5;MQ=41.77;MQ0=0;MQRankSum=-1.055;QD=20.4;ReadPosRankSum=1.658	GT:AD:DP:GQ:PL	0/1:6,11:17:99:375,0,168
chrV	417358	.	G	A	132.77	PASS	AC=1;AF=0.5;AN=2;BaseQRankSum=1.381;DP=13;Dels=0.0;FS=0.0;HaplotypeScore=0.0;MLEAC=1;MLEAF=0.5;MQ=42.0;MQ0=0;MQRankSum=-0.978;QD=10.21;ReadPosRankSum=0.437	GT:AD:DP:GQ:PL	0/1:8,5:13:99:161,0,239
chrV	419923	.	T	C	871.77	PASS	AC=1;AF=0.5;AN=2;BaseQRankSum=0.246;DP=47;Dels=0.0;FS=1.133;HaplotypeScore=0.0;MLEAC=1;MLEAF=0.5;MQ=42.0;MQ0=0;MQRankSum=0.909;QD=18.55;ReadPosRankSum=0.567	GT:AD:DP:GQ:PL	0/1:21,26:47:99:900,0,592
chrV	420731	.	T	C	546.78	PASS	AC=2;AF=1.0;AN=2;BaseQRankSum=-0.102;DP=19;Dels=0.0;FS=0.0;HaplotypeScore=3.9506;MLEAC=1;MLEAF=0.5;MQ=40.16;MQ0=0;MQRankSum=1.531;QD=28.78;ReadPosRankSum=-1.531	GT:AD:DP:GQ:PL	1/1:1,16:19:23:620,23,0
chrV	420732	.	T	C	532.79	PASS	AC=2;AF=1.0;AN=2;DP=18;Dels=0.0;FS=0.0;HaplotypeScore=3.9506;MLEAC=1;MLEAF=0.5;MQ=40.06;MQ0=0;QD=29.6	GT:AD:DP:GQ:PL	1/1:0,15:18:46:614,46,0
chrV	422117	.	C	T	195.77	PASS	AC=1;AF=0.5;AN=2;BaseQRankSum=0.38;DP=19;Dels=0.0;FS=0.0;HaplotypeScore=0.0;MLEAC=1;MLEAF=0.5;MQ=42.0;MQ0=0;MQRankSum=-0.042;QD=10.3;ReadPosRankSum=-0.127	GT:AD:DP:GQ:PL	0/1:12,7:19:99:224,0,382
chrV	423815	.	T	C	506.77	PASS	AC=1;AF=0.5;AN=2;BaseQRankSum=2.171;DP=27;Dels=0.0;FS=3.558;HaplotypeScore=0.0;MLEAC=1;MLEAF=0.5;MQ=40.92;MQ0=0;MQRankSum=0.512;QD=18.77;ReadPosRankSum=-0.854	GT:AD:DP:GQ:PL	0/1:12,15:27:99:535,0,328
chrV	439651	.	G	A	587.77	PASS	AC=1;AF=0.5;AN=2;BaseQRankSum=0.916;DP=44;Dels=0.0;FS=0.0;HaplotypeScore=0.0;MLEAC=1;MLEAF=0.5;MQ=41.96;MQ0=0;MQRankSum=0.846;QD=13.36;ReadPosRankSum=0.493	GT:AD:DP:GQ:PL	0/1:23,21:44:99:616,0,730
chrV	440113	.	G	A	325.77	PASS	AC=1;AF=0.5;AN=2;BaseQRankSum=2.202;DP=23;Dels=0.0;FS=3.963;HaplotypeScore=1.8646;MLEAC=1;MLEAF=0.5;MQ=41.92;MQ0=0;MQRankSum=1.085;QD=14.16;ReadPosRankSum=0.093	GT:AD:DP:GQ:PL	0/1:13,10:23:99:354,0,411
chrV	440735	.	T	C	476.77	PASS	AC=1;AF=0.5;AN=2;BaseQRankSum=-0.467;DP=26;Dels=0.0;FS=0.0;HaplotypeScore=0.0;MLEAC=1;MLEAF=0.5;MQ=42.0;MQ0=0;MQRankSum=-1.246;QD=18.34;ReadPosRankSum=0.519	GT:AD:DP:GQ:PL	0/1:11,15:26:99:505,0,235
chrV	441048	.	G	A	375.77	PASS	AC=1;AF=0.5;AN=2;BaseQRankSum=0.51;DP=17;Dels=0.0;FS=0.0;HaplotypeScore=0.0;MLEAC=1;MLEAF=0.5;MQ=42.0;MQ0=0;MQRankSum=-1.302;QD=22.1;ReadPosRankSum=-0.736	GT:AD:DP:GQ:PL	0/1:4,13:17:99:404,0,112
chrV	450440	.	G	A	761.77	PASS	AC=1;AF=0.5;AN=2;BaseQRankSum=1.387;DP=34;Dels=0.0;FS=3.22;HaplotypeScore=0.0;MLEAC=1;MLEAF=0.5;MQ=42.0;MQ0=0;MQRankSum=0.45;QD=22.4;ReadPosRankSum=-0.378	GT:AD:DP:GQ:PL	0/1:12,22:34:99:790,0,344
chrV	452530	.	C	T	578.77	PASS	AC=1;AF=0.5;AN=2;BaseQRankSum=0.731;DP=40;Dels=0.0;FS=0.0;HaplotypeScore=0.0;MLEAC=1;MLEAF=0.5;MQ=42.0;MQ0=0;MQRankSum=0.406;QD=14.47;ReadPosRankSum=-0.596	GT:AD:DP:GQ:PL	0/1:21,19:40:99:607,0,681
chrV	454207	.	C	T	733.77	PASS	AC=1;AF=0.5;AN=2;BaseQRankSum=-1.762;DP=44;Dels=0.0;FS=4.42;HaplotypeScore=0.0;MLEAC=1;MLEAF=0.5;MQ=42.0;MQ0=0;MQRankSum=-0.611;QD=16.68;ReadPosRankSum=0.399	GT:AD:DP:GQ:PL	0/1:21,23:44:99:762,0,669
chrV	459322	.	G	A	921.77	PASS	AC=1;AF=0.5;AN=2;BaseQRankSum=-1.524;DP=51;Dels=0.0;FS=1.072;HaplotypeScore=0.0;MLEAC=1;MLEAF=0.5;MQ=42.0;MQ0=0;MQRankSum=0.918;QD=18.07;ReadPosRankSum=-1.164	GT:AD:DP:GQ:PL	0/1:23,28:51:99:950,0,743
chrV	459721	.	G	A	1015.77	PASS	AC=1;AF=0.5;AN=2;BaseQRankSum=1.539;DP=54;Dels=0.0;FS=10.015;HaplotypeScore=0.0;MLEAC=1;MLEAF=0.5;MQ=42.0;MQ0=0;MQRankSum=1.452;QD=18.81;ReadPosRankSum=1.417	GT:AD:DP:GQ:PL	0/1:23,31:54:99:1044,0,772
chrV	464310	.	G	A	743.77	PASS	AC=1;AF=0.5;AN=2;BaseQRankSum=-1.223;DP=64;Dels=0.0;FS=0.0;HaplotypeScore=0.0;MLEAC=1;MLEAF=0.5;MQ=42.0;MQ0=0;MQRankSum=-1.538;QD=11.62;ReadPosRankSum=0.608	GT:AD:DP:GQ:PL	0/1:38,26:64:99:772,0,1246
chrV	468825	.	G	A	1003.77	PASS	AC=1;AF=0.5;AN=2;BaseQRankSum=0.595;DP=54;Dels=0.0;FS=2.336;HaplotypeScore=0.0;MLEAC=1;MLEAF=0.5;MQ=41.73;MQ0=0;MQRankSum=1.294;QD=18.59;ReadPosRankSum=-0.472	GT:AD:DP:GQ:PL	0/1:23,31:54:99:1032,0,777
chrV	469083	.	C	T	1228.77	PASS	AC=1;AF=0.5;AN=2;BaseQRankSum=-2.032;DP=89;Dels=0.0;FS=1.761;HaplotypeScore=0.0;MLEAC=1;MLEAF=0.5;MQ=42.0;MQ0=0;MQRankSum=-0.891;QD=13.81;ReadPosRankSum=0.571	GT:AD:DP:GQ:PL	0/1:46,43:89:99:1257,0,1502
chrV	471033	.	C	T	1556.77	PASS	AC=1;AF=0.5;AN=2;BaseQRankSum=-2.992;DP=99;Dels=0.0;FS=8.163;HaplotypeScore=0.0;MLEAC=1;MLEAF=0.5;MQ=42.0;MQ0=0;MQRankSum=0.598;QD=15.72;ReadPosRankSum=-1.095	GT:AD:DP:GQ:PL	0/1:50,49:99:99:1585,0,1632
chrV	473177	.	C	T	2222.77	PASS	AC=1;AF=0.5;AN=2;BaseQRankSum=0.076;DP=121;Dels=0.0;FS=0.692;HaplotypeScore=0.0;MLEAC=1;MLEAF=0.5;MQ=42.0;MQ0=0;MQRankSum=-1.029;QD=18.37;ReadPosRankSum=-1.087	GT:AD:DP:GQ:PL	0/1:50,71:121:99:2251,0,1562
chrV	474850	.	G	A	968.77	PASS	AC=1;AF=0.5;AN=2;BaseQRankSum=0.868;DP=55;Dels=0.0;FS=1.037;HaplotypeScore=0.0;MLEAC=1;MLEAF=0.5;MQ=42.0;MQ0=0;MQRankSum=1.273;QD=17.61;ReadPosRankSum=1.307	GT:AD:DP:GQ:PL	0/1:26,29:55:99:997,0,889
chrV	475080	.	C	T	504.77	PASS	AC=1;AF=0.5;AN=2;BaseQRankSum=-1.243;DP=33;Dels=0.0;FS=0.0;HaplotypeScore=0.0;MLEAC=1;MLEAF=0.5;MQ=42.0;MQ0=0;MQRankSum=-0.991;QD=15.3;ReadPosRankSum=0.919	GT:AD:DP:GQ:PL	0/1:16,17:33:99:533,0,523
chrV	475865	.	A	G	1312.77	PASS	AC=1;AF=0.5;AN=2;BaseQRankSum=1.869;DP=70;Dels=0.0;FS=3.3;HaplotypeScore=0.0;MLEAC=1;MLEAF=0.5;MQ=42.0;MQ0=0;MQRankSum=0.765;QD=18.75;ReadPosRankSum=-0.991	GT:AD:DP:GQ:PL	0/1:30,40:70:99:1341,0,850
chrV	478107	.	C	T	1851.77	PASS	AC=1;AF=0.5;AN=2;BaseQRankSum=1.142;DP=100;Dels=0.0;FS=2.833;HaplotypeScore=0.0;MLEAC=1;MLEAF=0.5;MQ=42.0;MQ0=0;MQRankSum=-0.689;QD=18.52;ReadPosRankSum=-1.17	GT:AD:DP:GQ:PL	0/1:43,57:100:99:1880,0,1359
chrV	478380	.	A	G	628.77	PASS	AC=1;AF=0.5;AN=2;BaseQRankSum=1.173;DP=53;Dels=0.0;FS=0.0;HaplotypeScore=0.0;MLEAC=1;MLEAF=0.5;MQ=42.0;MQ0=0;MQRankSum=-0.591;QD=11.86;ReadPosRankSum=0.082	GT:AD:DP:GQ:PL	0/1:32,21:53:99:657,0,1080
chrV	485985	.	C	T	533.77	PASS	AC=1;AF=0.5;AN=2;BaseQRankSum=0.944;DP=35;Dels=0.0;FS=4.993;HaplotypeScore=0.0;MLEAC=1;MLEAF=0.5;MQ=42.0;MQ0=0;MQRankSum=0.281;QD=15.25;ReadPosRankSum=-1.01	GT:AD:DP:GQ:PL	0/1:19,16:35:99:562,0,679
chrV	489327	.	C	T	469.77	PASS	AC=1;AF=0.5;AN=2;BaseQRankSum=0.469;DP=27;Dels=0.0;FS=1.485;HaplotypeScore=0.0;MLEAC=1;MLEAF=0.5;MQ=42.0;MQ0=0;MQRankSum=0.123;QD=17.4;ReadPosRankSum=-0.419	GT:AD:DP:GQ:PL	0/1:11,16:27:99:498,0,363
chrV	491058	.	A	G	323.77	PASS	AC=1;AF=0.5;AN=2;BaseQRankSum=-0.123;DP=27;Dels=0.0;FS=1.527;HaplotypeScore=0.0;MLEAC=1;MLEAF=0.5;MQ=42.0;MQ0=0;MQRankSum=1.949;QD=11.99;ReadPosRankSum=-0.962	GT:AD:DP:GQ:PL	0/1:16,11:27:99:352,0,503
chrV	492171	.	C	A	113.77	PASS	AC=1;AF=0.5;AN=2;BaseQRankSum=-0.803;DP=20;Dels=0.0;FS=20.202;HaplotypeScore=8.3577;MLEAC=1;MLEAF=0.5;MQ=41.8;MQ0=0;MQRankSum=-0.211;QD=5.69;ReadPosRankSum=-1.817	GT:AD:DP:GQ:PL	0/1:12,7:20:99:142,0,357
chrV	502868	.	G	A	207.77	PASS	AC=1;AF=0.5;AN=2;BaseQRankSum=-1.68;DP=35;Dels=0.0;FS=0.0;HaplotypeScore=0.0;MLEAC=1;MLEAF=0.5;MQ=42.0;MQ0=0;MQRankSum=-1.113;QD=5.94;ReadPosRankSum=-0.51	GT:AD:DP:GQ:PL	0/1:26,9:35:99:236,0,786
chrV	505211	.	C	T	261.77	PASS	AC=1;AF=0.5;AN=2;BaseQRankSum=1.059;DP=16;Dels=0.0;FS=1.987;HaplotypeScore=0.0;MLEAC=1;MLEAF=0.5;MQ=42.0;MQ0=0;MQRankSum=0.212;QD=16.36;ReadPosRankSum=0.635	GT:AD:DP:GQ:PL	0/1:7,9:16:99:290,0,241
chrV	506432	.	T	C	144.77	PASS	AC=1;AF=0.5;AN=2;BaseQRankSum=-0.245;DP=23;Dels=0.0;FS=1.918;HaplotypeScore=0.0;MLEAC=1;MLEAF=0.5;MQ=42.0;MQ0=0;MQRankSum=0.315;QD=6.29;ReadPosRankSum=1.015	GT:AD:DP:GQ:PL	0/1:17,6:23:99:173,0,520
chrV	508293	.	T	A	134.77	PASS	AC=1;AF=0.5;AN=2;BaseQRankSum=2.201;DP=18;Dels=0.0;FS=2.218;HaplotypeScore=5.7124;MLEAC=1;MLEAF=0.5;MQ=42.0;MQ0=0;MQRankSum=-0.609;QD=7.49;ReadPosRankSum=-3.325	GT:AD:DP:GQ:PL	0/1:12,6:18:99:163,0,404
chrV	508302	.	T	A	125.77	PASS	AC=1;AF=0.5;AN=2;BaseQRankSum=2.429;DP=23;Dels=0.0;FS=5.909;HaplotypeScore=4.5149;MLEAC=1;MLEAF=0.5;MQ=42.0;MQ0=0;MQRankSum=-1.332;QD=5.47;ReadPosRankSum=0.157	GT:AD:DP:GQ:PL	0/1:17,6:23:99:154,0,489
chrV	508309	.	C	A	122.77	PASS	AC=1;AF=0.5;AN=2;BaseQRankSum=2.585;DP=22;Dels=0.0;FS=5.746;HaplotypeScore=1.3123;MLEAC=1;MLEAF=0.5;MQ=42.0;MQ0=0;MQRankSum=0.627;QD=5.58;ReadPosRankSum=0.548	GT:AD:DP:GQ:PL	0/1:17,5:22:99:151,0,504
chrV	508541	.	G	A	354.77	PASS	AC=1;AF=0.5;AN=2;BaseQRankSum=-0.077;DP=26;Dels=0.0;FS=0.0;HaplotypeScore=2.8854;MLEAC=1;MLEAF=0.5;MQ=41.45;MQ0=0;MQRankSum=0.386;QD=13.64;ReadPosRankSum=1.672	GT:AD:DP:GQ:PL	0/1:14,12:26:99:383,0,436
chrV	508581	.	A	T	301.77	PASS	AC=1;AF=0.5;AN=2;BaseQRankSum=-0.283;DP=26;Dels=0.0;FS=50.211;HaplotypeScore=4.9783;MLEAC=1;MLEAF=0.5;MQ=41.85;MQ0=0;MQRankSum=2.186;QD=11.61;ReadPosRankSum=1.826	GT:AD:DP:GQ:PL	0/1:14,12:26:99:330,0,417
chrV	509529	.	G	A	180.77	PASS	AC=1;AF=0.5;AN=2;BaseQRankSum=0.702;DP=24;Dels=0.0;FS=0.0;HaplotypeScore=4.9654;MLEAC=1;MLEAF=0.5;MQ=41.92;MQ0=0;MQRankSum=-0.835;QD=7.53;ReadPosRankSum=1.837	GT:AD:DP:GQ:PL	0/1:16,7:24:99:209,0,494
chrV	515520	.	G	A	436.77	PASS	AC=1;AF=0.5;AN=2;BaseQRankSum=-1.434;DP=38;Dels=0.0;FS=16.971;HaplotypeScore=0.0;MLEAC=1;MLEAF=0.5;MQ=41.9;MQ0=0;MQRankSum=0.783;QD=11.49;ReadPosRankSum=-0.192	GT:AD:DP:GQ:PL	0/1:22,16:38:99:465,0,759
chrV	518332	.	G	A	341.77	PASS	AC=1;AF=0.5;AN=2;BaseQRankSum=-0.023;DP=28;Dels=0.0;FS=0.0;HaplotypeScore=0.0;MLEAC=1;MLEAF=0.5;MQ=42.0;MQ0=0;MQRankSum=1.172;QD=12.21;ReadPosRankSum=0.391	GT:AD:DP:GQ:PL	0/1:14,14:28:99:370,0,400
chrV	519340	.	T	C	242.77	PASS	AC=1;AF=0.5;AN=2;BaseQRankSum=-1.222;DP=14;Dels=0.0;FS=0.0;HaplotypeScore=0.0;MLEAC=1;MLEAF=0.5;MQ=41.86;MQ0=0;MQRankSum=0.471;QD=17.34;ReadPosRankSum=-0.471	GT:AD:DP:GQ:PL	0/1:6,8:14:99:271,0,202
chrV	519407	.	C	T	428.77	PASS	AC=1;AF=0.5;AN=2;BaseQRankSum=-0.724;DP=29;Dels=0.0;FS=1.483;HaplotypeScore=0.0;MLEAC=1;MLEAF=0.5;MQ=41.66;MQ0=0;MQRankSum=-1.469;QD=14.79;ReadPosRankSum=-1.031	GT:AD:DP:GQ:PL	0/1:13,16:29:99:457,0,466
chrV	521969	.	A	G	156.77	PASS	AC=1;AF=0.5;AN=2;BaseQRankSum=0.774;DP=22;Dels=0.0;FS=0.0;HaplotypeScore=0.0;MLEAC=1;MLEAF=0.5;MQ=42.0;MQ0=0;MQRankSum=-0.627;QD=7.13;ReadPosRankSum=0.553	GT:AD:DP:GQ:PL	0/1:16,6:22:99:185,0,514
chrV	526059	.	G	A	282.77	PASS	AC=1;AF=0.5;AN=2;BaseQRankSum=0.317;DP=21;Dels=0.0;FS=1.971;HaplotypeScore=2.9996;MLEAC=1;MLEAF=0.5;MQ=41.02;MQ0=0;MQRankSum=-0.951;QD=13.47;ReadPosRankSum=-0.81	GT:AD:DP:GQ:PL	0/1:10,11:21:99:311,0,334
chrV	531468	.	A	G	469.77	PASS	AC=1;AF=0.5;AN=2;BaseQRankSum=2.232;DP=26;Dels=0.0;FS=0.0;HaplotypeScore=0.0;MLEAC=1;MLEAF=0.5;MQ=42.0;MQ0=0;MQRankSum=0.519;QD=18.07;ReadPosRankSum=1.297	GT:AD:DP:GQ:PL	0/1:11,15:26:99:498,0,358
chrV	532837	.	C	T	370.77	PASS	AC=1;AF=0.5;AN=2;BaseQRankSum=0.899;DP=29;Dels=0.0;FS=1.455;HaplotypeScore=0.0;MLEAC=1;MLEAF=0.5;MQ=41.35;MQ0=0;MQRankSum=-1.294;QD=12.79;ReadPosRankSum=-0.285	GT:AD:DP:GQ:PL	0/1:16,13:29:99:399,0,570
chrV	534411	.	G	A	429.77	PASS	AC=1;AF=0.5;AN=2;BaseQRankSum=-0.895;DP=29;Dels=0.0;FS=0.0;HaplotypeScore=0.0;MLEAC=1;MLEAF=0.5;MQ=42.0;MQ0=0;MQRankSum=-0.502;QD=14.82;ReadPosRankSum=-2.248	GT:AD:DP:GQ:PL	0/1:15,14:29:99:458,0,468
chrV	535092	.	G	A	216.77	PASS	AC=1;AF=0.5;AN=2;BaseQRankSum=-1.848;DP=24;Dels=0.0;FS=3.741;HaplotypeScore=0.0;MLEAC=1;MLEAF=0.5;MQ=41.41;MQ0=0;MQRankSum=0.775;QD=9.03;ReadPosRankSum=-2.385	GT:AD:DP:GQ:PL	0/1:15,9:24:99:245,0,475
chrV	535384	.	G	A	235.77	PASS	AC=1;AF=0.5;AN=2;BaseQRankSum=0.648;DP=22;Dels=0.0;FS=0.0;HaplotypeScore=0.0;MLEAC=1;MLEAF=0.5;MQ=42.0;MQ0=0;MQRankSum=0.307;QD=10.72;ReadPosRankSum=0.58	GT:AD:DP:GQ:PL	0/1:14,8:22:99:264,0,499
chrV	536825	.	C	T	694.77	PASS	AC=1;AF=0.5;AN=2;BaseQRankSum=1.054;DP=36;Dels=0.0;FS=0.0;HaplotypeScore=0.0;MLEAC=1;MLEAF=0.5;MQ=41.19;MQ0=0;MQRankSum=1.153;QD=19.3;ReadPosRankSum=1.219	GT:AD:DP:GQ:PL	0/1:13,23:36:99:723,0,408
chrV	537548	.	G	A	412.77	PASS	AC=1;AF=0.5;AN=2;BaseQRankSum=0.129;DP=26;Dels=0.0;FS=1.77;HaplotypeScore=0.0;MLEAC=1;MLEAF=0.5;MQ=41.85;MQ0=0;MQRankSum=0.591;QD=15.88;ReadPosRankSum=-0.797	GT:AD:DP:GQ:PL	0/1:12,14:26:99:441,0,394
chrV	539940	.	A	G	365.77	PASS	AC=1;AF=0.5;AN=2;BaseQRankSum=-2.134;DP=30;Dels=0.0;FS=3.561;HaplotypeScore=0.0;MLEAC=1;MLEAF=0.5;MQ=42.0;MQ0=0;MQRankSum=-0.293;QD=12.19;ReadPosRankSum=-1.716	GT:AD:DP:GQ:PL	0/1:17,13:30:99:394,0,575
chrV	541162	.	T	C	280.77	PASS	AC=1;AF=0.5;AN=2;BaseQRankSum=-1.766;DP=18;Dels=0.0;FS=0.0;HaplotypeScore=0.0;MLEAC=1;MLEAF=0.5;MQ=42.0;MQ0=0;MQRankSum=-2.119;QD=15.6;ReadPosRankSum=0.706	GT:AD:DP:GQ:PL	0/1:9,9:18:99:309,0,320
chrV	546357	.	C	T	242.77	PASS	AC=1;AF=0.5;AN=2;BaseQRankSum=0.026;DP=27;Dels=0.0;FS=0.0;HaplotypeScore=0.0;MLEAC=1;MLEAF=0.5;MQ=42.0;MQ0=0;MQRankSum=-0.746;QD=8.99;ReadPosRankSum=-0.643	GT:AD:DP:GQ:PL	0/1:18,9:27:99:271,0,500
chrV	548850	.	C	T	822.77	PASS	AC=1;AF=0.5;AN=2;BaseQRankSum=0.747;DP=39;Dels=0.0;FS=1.309;HaplotypeScore=0.0;MLEAC=1;MLEAF=0.5;MQ=41.62;MQ0=0;MQRankSum=1.098;QD=21.1;ReadPosRankSum=0.366	GT:AD:DP:GQ:PL	0/1:14,25:39:99:851,0,459
chrV	549184	.	G	A	507.77	PASS	AC=1;AF=0.5;AN=2;BaseQRankSum=-0.436;DP=30;Dels=0.0;FS=1.468;HaplotypeScore=0.0;MLEAC=1;MLEAF=0.5;MQ=41.93;MQ0=0;MQRankSum=-0.811;QD=16.93;ReadPosRankSum=0.436	GT:AD:DP:GQ:PL	0/1:14,16:30:99:536,0,489
chrV	549272	.	T	C	374.77	PASS	AC=1;AF=0.5;AN=2;BaseQRankSum=2.051;DP=26;Dels=0.0;FS=3.312;HaplotypeScore=0.0;MLEAC=1;MLEAF=0.5;MQ=41.43;MQ0=0;MQRankSum=-0.308;QD=14.41;ReadPosRankSum=0.051	GT:AD:DP:GQ:PL	0/1:13,13:26:99:403,0,392
chrV	567839	.	C	T	1022.77	PASS	AC=1;AF=0.5;AN=2;BaseQRankSum=-1.673;DP=74;Dels=0.0;FS=2.309;HaplotypeScore=0.0;MLEAC=1;MLEAF=0.5;MQ=41.72;MQ0=1;MQRankSum=0.878;QD=13.82;ReadPosRankSum=-0.304	GT:AD:DP:GQ:PL	0/1:36,38:74:99:1051,0,1096
chrV	568158	.	C	T	900.77	PASS	AC=1;AF=0.5;AN=2;BaseQRankSum=1.389;DP=43;Dels=0.0;FS=0.0;HaplotypeScore=0.0;MLEAC=1;MLEAF=0.5;MQ=42.0;MQ0=0;MQRankSum=1.822;QD=20.95;ReadPosRankSum=0.42	GT:AD:DP:GQ:PL	0/1:15,28:43:99:929,0,447
chrVI	15665	.	A	G	573.77	PASS	AC=1;AF=0.5;AN=2;BaseQRankSum=-2.12;DP=40;Dels=0.0;FS=25.099;HaplotypeScore=0.0;MLEAC=1;MLEAF=0.5;MQ=40.94;MQ0=2;MQRankSum=-0.541;QD=14.34;ReadPosRankSum=0.015	GT:AD:DP:GQ:PL	0/1:20,20:40:99:602,0,675
chrVI	17467	.	C	T	897.77	PASS	AC=1;AF=0.5;AN=2;BaseQRankSum=1.349;DP=51;Dels=0.0;FS=2.407;HaplotypeScore=0.0;MLEAC=1;MLEAF=0.5;MQ=42.0;MQ0=0;MQRankSum=-0.142;QD=17.6;ReadPosRankSum=-0.727	GT:AD:DP:GQ:PL	0/1:24,27:51:99:926,0,760
chrVI	17939	.	C	T	293.77	PASS	AC=1;AF=0.5;AN=2;BaseQRankSum=-0.067;DP=29;Dels=0.0;FS=9.26;HaplotypeScore=0.0;MLEAC=1;MLEAF=0.5;MQ=42.0;MQ0=0;MQRankSum=-0.562;QD=10.13;ReadPosRankSum=-1.146	GT:AD:DP:GQ:PL	0/1:18,11:29:99:322,0,565
chrVI	20853	.	C	T	328.77	PASS	AC=1;AF=0.5;AN=2;BaseQRankSum=1.184;DP=19;Dels=0.0;FS=0.0;HaplotypeScore=0.0;MLEAC=1;MLEAF=0.5;MQ=42.0;MQ0=0;MQRankSum=0.531;QD=17.3;ReadPosRankSum=0.367	GT:AD:DP:GQ:PL	0/1:9,10:19:99:357,0,239
chrVI	21188	.	T	C	522.77	PASS	AC=1;AF=0.5;AN=2;BaseQRankSum=0.38;DP=35;Dels=0.0;FS=17.353;HaplotypeScore=0.0;MLEAC=1;MLEAF=0.5;MQ=41.89;MQ0=0;MQRankSum=0.446;QD=14.94;ReadPosRankSum=-2.03	GT:AD:DP:GQ:PL	0/1:17,18:35:99:551,0,571
chrVI	21654	.	A	G	502.77	PASS	AC=1;AF=0.5;AN=2;BaseQRankSum=1.823;DP=50;Dels=0.0;FS=2.985;HaplotypeScore=0.0;MLEAC=1;MLEAF=0.5;MQ=42.0;MQ0=0;MQRankSum=0.635;QD=10.06;ReadPosRankSum=-1.331	GT:AD:DP:GQ:PL	0/1:33,17:50:99:531,0,1011
chrVI	21683	.	G	A	755.77	PASS	AC=1;AF=0.5;AN=2;BaseQRankSum=-0.285;DP=36;Dels=0.0;FS=5.496;HaplotypeScore=4.9735;MLEAC=1;MLEAF=0.5;MQ=41.61;MQ0=0;MQRankSum=1.158;QD=20.99;ReadPosRankSum=-0.117	GT:AD:DP:GQ:PL	0/1:12,24:36:99:784,0,335
chrVI	21916	.	T	C	607.77	PASS	AC=1;AF=0.5;AN=2;BaseQRankSum=-0.926;DP=41;Dels=0.0;FS=0.0;HaplotypeScore=0.0;MLEAC=1;MLEAF=0.5;MQ=42.0;MQ0=0;MQRankSum=1.5;QD=14.82;ReadPosRankSum=1.578	GT:AD:DP:GQ:PL	0/1:21,20:41:99:636,0,684
chrVI	22871	.	G	A	542.77	PASS	AC=1;AF=0.5;AN=2;BaseQRankSum=-0.259;DP=37;Dels=0.0;FS=0.0;HaplotypeScore=0.0;MLEAC=1;MLEAF=0.5;MQ=41.62;MQ0=0;MQRankSum=-0.046;QD=14.67;ReadPosRankSum=-1.539	GT:AD:DP:GQ:PL	0/1:20,17:37:99:571,0,614
chrVI	23196	.	A	G	669.77	PASS	AC=1;AF=0.5;AN=2;BaseQRankSum=-0.692;DP=43;Dels=0.0;FS=1.331;HaplotypeScore=0.0;MLEAC=1;MLEAF=0.5;MQ=42.0;MQ0=0;MQRankSum=0.109;QD=15.58;ReadPosRankSum=-0.644	GT:AD:DP:GQ:PL	0/1:21,22:43:99:698,0,670
chrVI	23830	.	T	C	373.77	PASS	AC=1;AF=0.5;AN=2;BaseQRankSum=-0.699;DP=30;Dels=0.0;FS=5.853;HaplotypeScore=0.0;MLEAC=1;MLEAF=0.5;MQ=42.0;MQ0=0;MQRankSum=-0.064;QD=12.46;ReadPosRankSum=1.122	GT:AD:DP:GQ:PL	0/1:18,12:30:99:402,0,574
chrVI	23919	.	C	T	416.77	PASS	AC=1;AF=0.5;AN=2;BaseQRankSum=1.29;DP=28;Dels=0.0;FS=8.202;HaplotypeScore=0.0;MLEAC=1;MLEAF=0.5;MQ=41.93;MQ0=0;MQRankSum=0.276;QD=14.88;ReadPosRankSum=0.415	GT:AD:DP:GQ:PL	0/1:15,13:28:99:445,0,477
chrVI	24467	.	C	T	609.77	PASS	AC=1;AF=0.5;AN=2;BaseQRankSum=0.542;DP=40;Dels=0.0;FS=2.785;HaplotypeScore=0.0;MLEAC=1;MLEAF=0.5;MQ=42.0;MQ0=0;MQRankSum=-0.19;QD=15.24;ReadPosRankSum=-0.163	GT:AD:DP:GQ:PL	0/1:21,19:40:99:638,0,681
chrVI	28791	.	C	T	676.77	PASS	AC=1;AF=0.5;AN=2;BaseQRankSum=0.271;DP=36;Dels=0.0;FS=0.0;HaplotypeScore=0.0;MLEAC=1;MLEAF=0.5;MQ=42.0;MQ0=0;MQRankSum=0.812;QD=18.8;ReadPosRankSum=-0.653	GT:AD:DP:GQ:PL	0/1:16,20:36:99:705,0,543
chrVI	31923	.	C	T	332.77	PASS	AC=1;AF=0.5;AN=2;BaseQRankSum=-1.554;DP=27;Dels=0.0;FS=1.485;HaplotypeScore=0.0;MLEAC=1;MLEAF=0.5;MQ=42.0;MQ0=0;MQRankSum=0.469;QD=12.32;ReadPosRankSum=-0.518	GT:AD:DP:GQ:PL	0/1:16,11:27:99:361,0,540
chrVI	33822	.	C	T	382.77	PASS	AC=1;AF=0.5;AN=2;BaseQRankSum=-0.952;DP=27;Dels=0.0;FS=1.527;HaplotypeScore=0.0;MLEAC=1;MLEAF=0.5;MQ=42.0;MQ0=0;MQRankSum=0.268;QD=14.18;ReadPosRankSum=0.708	GT:AD:DP:GQ:PL	0/1:15,12:27:99:411,0,435
chrVI	38405	.	G	A	393.77	PASS	AC=1;AF=0.5;AN=2;BaseQRankSum=0.033;DP=22;Dels=0.0;FS=4.075;HaplotypeScore=0.0;MLEAC=1;MLEAF=0.5;MQ=42.0;MQ0=0;MQRankSum=-1.088;QD=17.9;ReadPosRankSum=-1.55	GT:AD:DP:GQ:PL	0/1:10,12:22:99:422,0,340
chrVI	39349	.	C	T	180.77	PASS	AC=1;AF=0.5;AN=2;BaseQRankSum=-0.998;DP=16;Dels=0.0;FS=2.158;HaplotypeScore=0.0;MLEAC=1;MLEAF=0.5;MQ=42.0;MQ0=0;MQRankSum=-0.578;QD=11.3;ReadPosRankSum=-1.523	GT:AD:DP:GQ:PL	0/1:8,8:16:99:209,0,285
chrVI	43810	.	C	T	359.77	PASS	AC=1;AF=0.5;AN=2;BaseQRankSum=1.091;DP=21;Dels=0.0;FS=15.233;HaplotypeScore=0.0;MLEAC=1;MLEAF=0.5;MQ=42.0;MQ0=0;MQRankSum=0.739;QD=17.13;ReadPosRankSum=-0.739	GT:AD:DP:GQ:PL	0/1:10,11:21:99:388,0,307
chrVI	45257	.	C	T	575.77	PASS	AC=1;AF=0.5;AN=2;BaseQRankSum=0.753;DP=30;Dels=0.0;FS=3.325;HaplotypeScore=0.0;MLEAC=1;MLEAF=0.5;MQ=42.0;MQ0=0;MQRankSum=0.377;QD=19.19;ReadPosRankSum=0.0	GT:AD:DP:GQ:PL	0/1:13,17:30:99:604,0,354
chrVI	48609	.	C	T	386.77	PASS	AC=1;AF=0.5;AN=2;BaseQRankSum=-1.087;DP=33;Dels=0.0;FS=1.377;HaplotypeScore=0.0;MLEAC=1;MLEAF=0.5;MQ=42.0;MQ0=0;MQRankSum=-0.35;QD=11.72;ReadPosRankSum=-0.976	GT:AD:DP:GQ:PL	0/1:20,13:33:99:415,0,650
chrVI	49475	.	C	T	636.77	PASS	AC=1;AF=0.5;AN=2;BaseQRankSum=-0.216;DP=45;Dels=0.0;FS=7.075;HaplotypeScore=0.0;MLEAC=1;MLEAF=0.5;MQ=42.0;MQ0=0;MQRankSum=-0.717;QD=14.15;ReadPosRankSum=-0.58	GT:AD:DP:GQ:PL	0/1:24,21:45:99:665,0,787
chrVI	49670	.	C	T	464.77	PASS	AC=1;AF=0.5;AN=2;BaseQRankSum=-0.22;DP=27;Dels=0.0;FS=1.527;HaplotypeScore=0.0;MLEAC=1;MLEAF=0.5;MQ=41.93;MQ0=0;MQRankSum=0.366;QD=17.21;ReadPosRankSum=-0.903	GT:AD:DP:GQ:PL	0/1:12,15:27:99:493,0,378
chrVI	50393	.	C	T	608.77	PASS	AC=1;AF=0.5;AN=2;BaseQRankSum=0.41;DP=37;Dels=0.0;FS=9.866;HaplotypeScore=0.0;MLEAC=1;MLEAF=0.5;MQ=42.0;MQ0=0;MQRankSum=1.383;QD=16.45;ReadPosRankSum=-1.14	GT:AD:DP:GQ:PL	0/1:18,19:37:99:637,0,593
chrVI	50909	.	C	T	252.77	PASS	AC=1;AF=0.5;AN=2;BaseQRankSum=0.627;DP=14;Dels=0.0;FS=2.276;HaplotypeScore=0.0;MLEAC=1;MLEAF=0.5;MQ=42.0;MQ0=0;MQRankSum=0.225;QD=18.05;ReadPosRankSum=1.625	GT:AD:DP:GQ:PL	0/1:6,8:14:99:281,0,202
chrVI	51624	.	T	C	178.77	PASS	AC=1;AF=0.5;AN=2;BaseQRankSum=-0.663;DP=14;Dels=0.0;FS=0.0;HaplotypeScore=0.0;MLEAC=1;MLEAF=0.5;MQ=42.0;MQ0=0;MQRankSum=0.663;QD=12.77;ReadPosRankSum=-0.421	GT:AD:DP:GQ:PL	0/1:7,7:14:99:207,0,246
chrVI	53818	.	C	T	468.77	PASS	AC=1;AF=0.5;AN=2;BaseQRankSum=-1.829;DP=21;Dels=0.0;FS=4.419;HaplotypeScore=0.0;MLEAC=1;MLEAF=0.5;MQ=42.0;MQ0=0;MQRankSum=-0.895;QD=22.32;ReadPosRankSum=-0.35	GT:AD:DP:GQ:PL	0/1:6,15:21:99:497,0,189
chrVI	56097	.	C	T	248.77	PASS	AC=1;AF=0.5;AN=2;BaseQRankSum=0.849;DP=27;Dels=0.0;FS=14.056;HaplotypeScore=0.0;MLEAC=1;MLEAF=0.5;MQ=42.0;MQ0=0;MQRankSum=0.283;QD=9.21;ReadPosRankSum=-0.283	GT:AD:DP:GQ:PL	0/1:18,9:27:99:277,0,520
chrVI	57036	.	C	T	254.77	PASS	AC=1;AF=0.5;AN=2;BaseQRankSum=1.24;DP=26;Dels=0.0;FS=0.0;HaplotypeScore=0.7887;MLEAC=1;MLEAF=0.5;MQ=41.43;MQ0=0;MQRankSum=0.269;QD=9.8;ReadPosRankSum=-0.269	GT:AD:DP:GQ:PL	0/1:17,9:26:99:283,0,571
chrVI	60501	.	C	T	257.77	PASS	AC=1;AF=0.5;AN=2;BaseQRankSum=0.428;DP=15;Dels=0.0;FS=6.99;HaplotypeScore=0.0;MLEAC=1;MLEAF=0.5;MQ=42.0;MQ0=0;MQRankSum=0.15;QD=17.18;ReadPosRankSum=0.428	GT:AD:DP:GQ:PL	0/1:7,8:15:99:286,0,245
chrVI	63333	.	C	T	475.77	PASS	AC=1;AF=0.5;AN=2;BaseQRankSum=1.058;DP=22;Dels=0.0;FS=1.792;HaplotypeScore=0.0;MLEAC=1;MLEAF=0.5;MQ=42.0;MQ0=0;MQRankSum=-1.877;QD=21.63;ReadPosRankSum=-0.034	GT:AD:DP:GQ:PL	0/1:8,14:22:99:504,0,251
chrVI	68204	.	C	T	524.77	PASS	AC=1;AF=0.5;AN=2;BaseQRankSum=-0.233;DP=30;Dels=0.0;FS=0.0;HaplotypeScore=0.0;MLEAC=1;MLEAF=0.5;MQ=42.0;MQ0=0;MQRankSum=0.318;QD=17.49;ReadPosRankSum=-0.021	GT:AD:DP:GQ:PL	0/1:12,18:30:99:553,0,400
chrVI	72086	.	T	C	528.77	PASS	AC=1;AF=0.5;AN=2;BaseQRankSum=1.041;DP=40;Dels=0.0;FS=1.264;HaplotypeScore=0.0;MLEAC=1;MLEAF=0.5;MQ=42.0;MQ0=0;MQRankSum=-0.636;QD=13.22;ReadPosRankSum=-1.745	GT:AD:DP:GQ:PL	0/1:20,20:40:99:557,0,636
chrVI	74330	.	C	T	356.77	PASS	AC=1;AF=0.5;AN=2;BaseQRankSum=0.56;DP=22;Dels=0.0;FS=7.908;HaplotypeScore=0.0;MLEAC=1;MLEAF=0.5;MQ=42.0;MQ0=0;MQRankSum=0.297;QD=16.22;ReadPosRankSum=0.824	GT:AD:DP:GQ:PL	0/1:10,12:22:99:385,0,328
chrVI	76712	.	C	T	715.77	PASS	AC=1;AF=0.5;AN=2;BaseQRankSum=-1.144;DP=48;Dels=0.0;FS=2.509;HaplotypeScore=0.0;MLEAC=1;MLEAF=0.5;MQ=41.65;MQ0=0;MQRankSum=1.165;QD=14.91;ReadPosRankSum=-1.041	GT:AD:DP:GQ:PL	0/1:24,24:48:99:744,0,753
chrVI	77213	.	T	C	436.77	PASS	AC=1;AF=0.5;AN=2;BaseQRankSum=-0.634;DP=21;Dels=0.0;FS=7.384;HaplotypeScore=0.0;MLEAC=1;MLEAF=0.5;MQ=42.0;MQ0=0;MQRankSum=-0.037;QD=20.8;ReadPosRankSum=0.485	GT:AD:DP:GQ:PL	0/1:7,14:21:99:465,0,226
chrVI	77459	.	C	T	305.77	PASS	AC=1;AF=0.5;AN=2;BaseQRankSum=1.101;DP=24;Dels=0.0;FS=1.706;HaplotypeScore=0.0;MLEAC=1;MLEAF=0.5;MQ=40.17;MQ0=0;MQRankSum=-0.811;QD=12.74;ReadPosRankSum=0.521	GT:AD:DP:GQ:PL	0/1:13,11:24:99:334,0,451
chrVI	77665	.	T	C	435.77	PASS	AC=1;AF=0.5;AN=2;BaseQRankSum=0.653;DP=36;Dels=0.0;FS=0.0;HaplotypeScore=0.0;MLEAC=1;MLEAF=0.5;MQ=42.0;MQ0=0;MQRankSum=-0.971;QD=12.1;ReadPosRankSum=1.862	GT:AD:DP:GQ:PL	0/1:20,16:36:99:464,0,635
chrVI	79322	.	C	T	281.77	PASS	AC=1;AF=0.5;AN=2;BaseQRankSum=-0.988;DP=20;Dels=0.0;FS=1.922;HaplotypeScore=0.0;MLEAC=1;MLEAF=0.5;MQ=42.0;MQ0=0;MQRankSum=0.38;QD=14.09;ReadPosRankSum=-0.836	GT:AD:DP:GQ:PL	0/1:11,9:20:99:310,0,393
chrVI	81333	.	C	T	569.77	PASS	AC=1;AF=0.5;AN=2;BaseQRankSum=2.787;DP=40;Dels=0.0;FS=5.885;HaplotypeScore=0.0;MLEAC=1;MLEAF=0.5;MQ=41.64;MQ0=0;MQRankSum=1.645;QD=14.24;ReadPosRankSum=-0.503	GT:AD:DP:GQ:PL	0/1:22,18:40:99:598,0,741
chrVI	82306	.	C	T	633.77	PASS	AC=1;AF=0.5;AN=2;BaseQRankSum=0.144;DP=41;Dels=0.0;FS=2.731;HaplotypeScore=0.0;MLEAC=1;MLEAF=0.5;MQ=42.0;MQ0=0;MQRankSum=-0.614;QD=15.46;ReadPosRankSum=-0.458	GT:AD:DP:GQ:PL	0/1:19,22:41:99:662,0,611
chrVI	83549	.	C	T	753.77	PASS	AC=1;AF=0.5;AN=2;BaseQRankSum=0.647;DP=47;Dels=0.0;FS=2.561;HaplotypeScore=0.0;MLEAC=1;MLEAF=0.5;MQ=40.15;MQ0=2;MQRankSum=0.443;QD=16.04;ReadPosRankSum=0.693	GT:AD:DP:GQ:PL	0/1:24,23:47:99:782,0,637
chrVI	85578	.	C	T	996.77	PASS	AC=1;AF=0.5;AN=2;BaseQRankSum=-1.264;DP=51;Dels=0.0;FS=0.0;HaplotypeScore=0.0;MLEAC=1;MLEAF=0.5;MQ=42.0;MQ0=0;MQRankSum=-0.029;QD=19.54;ReadPosRankSum=1.129	GT:AD:DP:GQ:PL	0/1:20,31:51:99:1025,0,675
chrVI	85979	.	T	C	311.77	PASS	AC=1;AF=0.5;AN=2;BaseQRankSum=-0.305;DP=25;Dels=0.0;FS=4.624;HaplotypeScore=0.0;MLEAC=1;MLEAF=0.5;MQ=42.0;MQ0=0;MQRankSum=-0.693;QD=12.47;ReadPosRankSum=-0.527	GT:AD:DP:GQ:PL	0/1:15,10:25:99:340,0,507
chrVI	87093	.	C	T	692.77	PASS	AC=1;AF=0.5;AN=2;BaseQRankSum=-0.468;DP=33;Dels=0.0;FS=8.039;HaplotypeScore=0.0;MLEAC=1;MLEAF=0.5;MQ=42.0;MQ0=0;MQRankSum=0.842;QD=20.99;ReadPosRankSum=-0.767	GT:AD:DP:GQ:PL	0/1:12,21:33:99:721,0,345
chrVI	87485	.	A	G	396.77	PASS	AC=1;AF=0.5;AN=2;BaseQRankSum=1.55;DP=25;Dels=0.0;FS=0.0;HaplotypeScore=0.0;MLEAC=1;MLEAF=0.5;MQ=42.0;MQ0=0;MQRankSum=-0.408;QD=15.87;ReadPosRankSum=0.462	GT:AD:DP:GQ:PL	0/1:13,12:25:99:425,0,414
chrVI	88152	.	C	T	699.77	PASS	AC=1;AF=0.5;AN=2;BaseQRankSum=0.974;DP=47;Dels=0.0;FS=1.202;HaplotypeScore=0.0;MLEAC=1;MLEAF=0.5;MQ=42.0;MQ0=0;MQRankSum=0.46;QD=14.89;ReadPosRankSum=1.23	GT:AD:DP:GQ:PL	0/1:26,21:47:99:728,0,838
chrVI	88887	.	A	G	324.77	PASS	AC=1;AF=0.5;AN=2;BaseQRankSum=0.505;DP=33;Dels=0.0;FS=5.618;HaplotypeScore=0.0;MLEAC=1;MLEAF=0.5;MQ=42.0;MQ0=0;MQRankSum=0.356;QD=9.84;ReadPosRankSum=-0.954	GT:AD:DP:GQ:PL	0/1:21,12:33:99:353,0,745
chrVI	90156	.	C	T	240.77	PASS	AC=1;AF=0.5;AN=2;BaseQRankSum=-1.582;DP=20;Dels=0.0;FS=1.922;HaplotypeScore=0.0;MLEAC=1;MLEAF=0.5;MQ=42.0;MQ0=0;MQRankSum=-1.196;QD=12.04;ReadPosRankSum=-1.967	GT:AD:DP:GQ:PL	0/1:12,8:20:99:269,0,440
chrVI	91478	.	C	T	353.77	PASS	AC=1;AF=0.5;AN=2;BaseQRankSum=-0.055;DP=33;Dels=0.0;FS=1.444;HaplotypeScore=0.0;MLEAC=1;MLEAF=0.5;MQ=42.0;MQ0=0;MQRankSum=0.645;QD=10.72;ReadPosRankSum=0.055	GT:AD:DP:GQ:PL	0/1:20,13:33:99:382,0,708
chrVI	93881	.	C	T	440.77	PASS	AC=1;AF=0.5;AN=2;BaseQRankSum=-0.179;DP=38;Dels=0.0;FS=0.0;HaplotypeScore=0.0;MLEAC=1;MLEAF=0.5;MQ=42.0;MQ0=0;MQRankSum=-0.06;QD=11.6;ReadPosRankSum=1.284	GT:AD:DP:GQ:PL	0/1:23,15:38:99:469,0,696
chrVI	94241	.	C	T	995.77	PASS	AC=1;AF=0.5;AN=2;BaseQRankSum=0.729;DP=61;Dels=0.0;FS=0.0;HaplotypeScore=0.0;MLEAC=1;MLEAF=0.5;MQ=42.0;MQ0=0;MQRankSum=1.58;QD=16.32;ReadPosRankSum=0.801	GT:AD:DP:GQ:PL	0/1:31,30:61:99:1024,0,982
chrVI	95640	.	T	C	999.77	PASS	AC=1;AF=0.5;AN=2;BaseQRankSum=0.446;DP=67;Dels=0.0;FS=0.929;HaplotypeScore=0.0;MLEAC=1;MLEAF=0.5;MQ=42.0;MQ0=0;MQRankSum=-1.839;QD=14.92;ReadPosRankSum=0.496	GT:AD:DP:GQ:PL	0/1:35,32:67:99:1028,0,1065
chrVI	97647	.	G	A	186.77	PASS	AC=1;AF=0.5;AN=2;BaseQRankSum=-3.831;DP=31;Dels=0.0;FS=43.012;HaplotypeScore=6.8597;MLEAC=1;MLEAF=0.5;MQ=42.0;MQ0=0;MQRankSum=0.36;QD=6.02;ReadPosRankSum=-0.91	GT:AD:DP:GQ:PL	0/1:19,12:31:99:215,0,581
chrVI	103488	.	G	A	1548.77	PASS	AC=1;AF=0.5;AN=2;BaseQRankSum=0.846;DP=118;Dels=0.0;FS=3.253;HaplotypeScore=0.0;MLEAC=1;MLEAF=0.5;MQ=41.74;MQ0=0;MQRankSum=0.928;QD=13.13;ReadPosRankSum=-1.185	GT:AD:DP:GQ:PL	0/1:69,49:118:99:1577,0,2272
chrVI	104670	.	C	T	1132.77	PASS	AC=1;AF=0.5;AN=2;BaseQRankSum=1.84;DP=64;Dels=0.0;FS=0.0;HaplotypeScore=0.0;MLEAC=1;MLEAF=0.5;MQ=42.0;MQ0=0;MQRankSum=0.282;QD=17.7;ReadPosRankSum=-0.121	GT:AD:DP:GQ:PL	0/1:31,33:64:99:1161,0,986
chrVI	105740	.	G	A	1727.77	PASS	AC=1;AF=0.5;AN=2;BaseQRankSum=2.286;DP=100;Dels=0.0;FS=4.224;HaplotypeScore=0.0;MLEAC=1;MLEAF=0.5;MQ=42.0;MQ0=0;MQRankSum=1.222;QD=17.28;ReadPosRankSum=-1.105	GT:AD:DP:GQ:PL	0/1:47,53:100:99:1756,0,1442
chrVI	107102	.	C	T	1320.77	PASS	AC=1;AF=0.5;AN=2;BaseQRankSum=3.369;DP=71;Dels=0.0;FS=4.462;HaplotypeScore=0.0;MLEAC=1;MLEAF=0.5;MQ=42.0;MQ0=0;MQRankSum=0.699;QD=18.6;ReadPosRankSum=-1.554	GT:AD:DP:GQ:PL	0/1:32,39:71:99:1349,0,1057
chrVI	113826	.	T	C	651.77	PASS	AC=1;AF=0.5;AN=2;BaseQRankSum=0.451;DP=34;Dels=0.0;FS=0.0;HaplotypeScore=2.9841;MLEAC=1;MLEAF=0.5;MQ=41.58;MQ0=0;MQRankSum=0.312;QD=19.17;ReadPosRankSum=1.665	GT:AD:DP:GQ:PL	0/1:15,19:34:99:680,0,441
chrVI	123389	.	G	A	302.77	PASS	AC=1;AF=0.5;AN=2;BaseQRankSum=1.904;DP=29;Dels=0.0;FS=5.684;HaplotypeScore=0.0;MLEAC=1;MLEAF=0.5;MQ=42.0;MQ0=0;MQRankSum=0.482;QD=10.44;ReadPosRankSum=-1.445	GT:AD:DP:GQ:PL	0/1:19,10:29:99:331,0,659
chrVI	128720	.	C	T	416.77	PASS	AC=1;AF=0.5;AN=2;BaseQRankSum=0.17;DP=27;Dels=0.0;FS=6.805;HaplotypeScore=0.0;MLEAC=1;MLEAF=0.5;MQ=41.93;MQ0=0;MQRankSum=-0.704;QD=15.44;ReadPosRankSum=0.946	GT:AD:DP:GQ:PL	0/1:14,13:27:99:445,0,484
chrVI	133986	.	G	A	491.77	PASS	AC=1;AF=0.5;AN=2;BaseQRankSum=-2.708;DP=27;Dels=0.0;FS=0.0;HaplotypeScore=0.0;MLEAC=1;MLEAF=0.5;MQ=42.0;MQ0=0;MQRankSum=0.756;QD=18.21;ReadPosRankSum=0.512	GT:AD:DP:GQ:PL	0/1:12,15:27:99:520,0,383
chrVI	135819	.	G	A	284.77	PASS	AC=1;AF=0.5;AN=2;BaseQRankSum=-1.271;DP=23;Dels=0.0;FS=2.521;HaplotypeScore=0.9967;MLEAC=1;MLEAF=0.5;MQ=42.0;MQ0=0;MQRankSum=0.713;QD=12.38;ReadPosRankSum=-0.589	GT:AD:DP:GQ:PL	0/1:13,10:23:99:313,0,482
chrVI	144835	.	A	G	291.77	PASS	AC=1;AF=0.5;AN=2;BaseQRankSum=0.837;DP=32;Dels=0.0;FS=0.0;HaplotypeScore=0.0;MLEAC=1;MLEAF=0.5;MQ=42.0;MQ0=0;MQRankSum=-0.525;QD=9.12;ReadPosRankSum=0.175	GT:AD:DP:GQ:PL	0/1:20,12:32:99:320,0,646
chrVI	150226	.	C	T	130.77	PASS	AC=1;AF=0.5;AN=2;BaseQRankSum=0.833;DP=19;Dels=0.0;FS=2.185;HaplotypeScore=0.0;MLEAC=1;MLEAF=0.5;MQ=42.0;MQ0=0;MQRankSum=0.921;QD=6.88;ReadPosRankSum=1.359	GT:AD:DP:GQ:PL	0/1:13,6:19:99:159,0,477
chrVI	151527	.	C	T	260.77	PASS	AC=1;AF=0.5;AN=2;BaseQRankSum=-2.209;DP=22;Dels=0.0;FS=2.197;HaplotypeScore=0.0;MLEAC=1;MLEAF=0.5;MQ=42.0;MQ0=0;MQRankSum=1.088;QD=11.85;ReadPosRankSum=-1.55	GT:AD:DP:GQ:PL	0/1:12,10:22:99:289,0,395
chrVI	152643	.	C	T	217.77	PASS	AC=1;AF=0.5;AN=2;BaseQRankSum=-2.204;DP=27;Dels=0.0;FS=8.671;HaplotypeScore=0.0;MLEAC=1;MLEAF=0.5;MQ=42.0;MQ0=0;MQRankSum=-0.239;QD=8.07;ReadPosRankSum=0.717	GT:AD:DP:GQ:PL	0/1:19,8:27:99:246,0,597
chrVI	155052	.	A	G	182.77	PASS	AC=1;AF=0.5;AN=2;BaseQRankSum=1.378;DP=12;Dels=0.0;FS=0.0;HaplotypeScore=0.0;MLEAC=1;MLEAF=0.5;MQ=42.0;MQ0=0;MQRankSum=1.073;QD=15.23;ReadPosRankSum=0.779	GT:AD:DP:GQ:PL	0/1:6,6:12:99:211,0,166
chrVI	170895	.	G	A	711.77	PASS	AC=1;AF=0.5;AN=2;BaseQRankSum=0.185;DP=36;Dels=0.0;FS=3.018;HaplotypeScore=0.0;MLEAC=1;MLEAF=0.5;MQ=42.0;MQ0=0;MQRankSum=0.688;QD=19.77;ReadPosRankSum=-1.191	GT:AD:DP:GQ:PL	0/1:12,24:36:99:740,0,371
chrVI	185015	.	C	T	881.77	PASS	AC=1;AF=0.5;AN=2;BaseQRankSum=0.419;DP=69;Dels=0.0;FS=0.937;HaplotypeScore=0.0;MLEAC=1;MLEAF=0.5;MQ=41.83;MQ0=0;MQRankSum=-2.073;QD=12.78;ReadPosRankSum=-0.018	GT:AD:DP:GQ:PL	0/1:40,29:69:99:910,0,1379
chrVI	185029	.	C	T	949.77	PASS	AC=1;AF=0.5;AN=2;BaseQRankSum=-1.2;DP=75;Dels=0.0;FS=0.0;HaplotypeScore=0.0;MLEAC=1;MLEAF=0.5;MQ=41.84;MQ0=0;MQRankSum=0.005;QD=12.66;ReadPosRankSum=-0.393	GT:AD:DP:GQ:PL	0/1:44,31:75:99:978,0,1466
chrVI	187586	.	C	T	381.77	PASS	AC=1;AF=0.5;AN=2;BaseQRankSum=-0.42;DP=31;Dels=0.0;FS=8.94;HaplotypeScore=0.0;MLEAC=1;MLEAF=0.5;MQ=42.0;MQ0=0;MQRankSum=0.02;QD=12.32;ReadPosRankSum=-1.701	GT:AD:DP:GQ:PL	0/1:18,13:31:99:410,0,612
chrVI	197139	.	C	T	489.77	PASS	AC=1;AF=0.5;AN=2;BaseQRankSum=2.087;DP=34;Dels=0.0;FS=3.041;HaplotypeScore=0.0;MLEAC=1;MLEAF=0.5;MQ=41.57;MQ0=0;MQRankSum=0.086;QD=14.4;ReadPosRankSum=-1.087	GT:AD:DP:GQ:PL	0/1:18,16:34:99:518,0,570
chrVI	211943	.	G	A	657.77	PASS	AC=1;AF=0.5;AN=2;BaseQRankSum=-0.083;DP=35;Dels=0.0;FS=3.179;HaplotypeScore=0.0;MLEAC=1;MLEAF=0.5;MQ=41.58;MQ0=0;MQRankSum=1.283;QD=18.79;ReadPosRankSum=0.283	GT:AD:DP:GQ:PL	0/1:15,20:35:99:686,0,491
chrVI	224230	.	C	T	109.77	PASS	AC=1;AF=0.5;AN=2;BaseQRankSum=-0.436;DP=40;Dels=0.0;FS=7.058;HaplotypeScore=0.0;MLEAC=1;MLEAF=0.5;MQ=42.0;MQ0=0;MQRankSum=0.928;QD=2.74;ReadPosRankSum=-2.746	GT:AD:DP:GQ:PL	0/1:34,6:40:99:138,0,1159
chrVI	224234	.	C	T	118.77	PASS	AC=1;AF=0.5;AN=2;BaseQRankSum=1.781;DP=38;Dels=0.0;FS=7.066;HaplotypeScore=0.0;MLEAC=1;MLEAF=0.5;MQ=42.0;MQ0=0;MQRankSum=-1.341;QD=3.13;ReadPosRankSum=-3.343	GT:AD:DP:GQ:PL	0/1:32,6:38:99:147,0,1097
chrVI	224237	.	A	T	113.77	PASS	AC=1;AF=0.5;AN=2;BaseQRankSum=1.496;DP=40;Dels=0.0;FS=7.058;HaplotypeScore=0.0;MLEAC=1;MLEAF=0.5;MQ=42.0;MQ0=0;MQRankSum=-1.572;QD=2.84;ReadPosRankSum=-3.011	GT:AD:DP:GQ:PL	0/1:34,6:40:99:142,0,1169
chrVI	232601	.	G	A	1064.77	PASS	AC=1;AF=0.5;AN=2;BaseQRankSum=-0.399;DP=53;Dels=0.0;FS=0.0;HaplotypeScore=0.0;MLEAC=1;MLEAF=0.5;MQ=42.0;MQ0=0;MQRankSum=0.232;QD=20.09;ReadPosRankSum=0.046	GT:AD:DP:GQ:PL	0/1:19,34:53:99:1093,0,588
chrVI	238250	.	G	A	434.77	PASS	AC=1;AF=0.5;AN=2;BaseQRankSum=0.408;DP=25;Dels=0.0;FS=1.623;HaplotypeScore=0.0;MLEAC=1;MLEAF=0.5;MQ=42.0;MQ0=0;MQRankSum=-0.082;QD=17.39;ReadPosRankSum=-0.027	GT:AD:DP:GQ:PL	0/1:12,13:25:99:463,0,383
chrVI	240167	.	G	A	442.77	PASS	AC=1;AF=0.5;AN=2;BaseQRankSum=1.018;DP=30;Dels=0.0;FS=1.494;HaplotypeScore=0.0;MLEAC=1;MLEAF=0.5;MQ=40.5;MQ0=0;MQRankSum=0.561;QD=14.76;ReadPosRankSum=-0.894	GT:AD:DP:GQ:PL	0/1:16,14:30:99:471,0,482
chrVI	242410	.	G	A	570.77	PASS	AC=1;AF=0.5;AN=2;BaseQRankSum=0.321;DP=38;Dels=0.0;FS=1.378;HaplotypeScore=0.0;MLEAC=1;MLEAF=0.5;MQ=42.0;MQ0=0;MQRankSum=0.847;QD=15.02;ReadPosRankSum=-1.022	GT:AD:DP:GQ:PL	0/1:19,19:38:99:599,0,629
chrVI	242559	.	G	A	236.77	PASS	AC=1;AF=0.5;AN=2;BaseQRankSum=-0.776;DP=19;Dels=0.0;FS=7.701;HaplotypeScore=0.0;MLEAC=1;MLEAF=0.5;MQ=42.0;MQ0=0;MQRankSum=-2.49;QD=12.46;ReadPosRankSum=0.204	GT:AD:DP:GQ:PL	0/1:10,9:19:99:265,0,346
chrVI	244067	.	T	C	349.77	PASS	AC=1;AF=0.5;AN=2;BaseQRankSum=-1.323;DP=38;Dels=0.0;FS=2.996;HaplotypeScore=0.0;MLEAC=1;MLEAF=0.5;MQ=42.0;MQ0=0;MQRankSum=0.431;QD=9.2;ReadPosRankSum=-1.046	GT:AD:DP:GQ:PL	0/1:25,13:38:99:378,0,882
chrVI	245614	.	T	C	698.77	PASS	AC=1;AF=0.5;AN=2;BaseQRankSum=-0.234;DP=34;Dels=0.0;FS=1.445;HaplotypeScore=0.0;MLEAC=1;MLEAF=0.5;MQ=42.0;MQ0=0;MQRankSum=-1.315;QD=20.55;ReadPosRankSum=0.09	GT:AD:DP:GQ:PL	0/1:12,22:34:99:727,0,396
chrVI	246213	.	C	T	639.77	PASS	AC=1;AF=0.5;AN=2;BaseQRankSum=0.46;DP=44;Dels=0.0;FS=1.181;HaplotypeScore=0.0;MLEAC=1;MLEAF=0.5;MQ=41.91;MQ0=0;MQRankSum=1.78;QD=14.54;ReadPosRankSum=-0.577	GT:AD:DP:GQ:PL	0/1:20,24:44:99:668,0,632
chrVI	248195	.	T	C	531.77	PASS	AC=1;AF=0.5;AN=2;BaseQRankSum=0.965;DP=36;Dels=0.0;FS=5.153;HaplotypeScore=0.0;MLEAC=1;MLEAF=0.5;MQ=42.0;MQ0=0;MQRankSum=0.206;QD=14.77;ReadPosRankSum=1.313	GT:AD:DP:GQ:PL	0/1:18,18:36:99:560,0,620
chrVI	251977	.	C	T	477.77	PASS	AC=1;AF=0.5;AN=2;BaseQRankSum=-0.692;DP=31;Dels=0.0;FS=3.256;HaplotypeScore=0.0;MLEAC=1;MLEAF=0.5;MQ=42.0;MQ0=0;MQRankSum=1.008;QD=15.41;ReadPosRankSum=-0.376	GT:AD:DP:GQ:PL	0/1:15,16:31:99:506,0,484
chrVI	254673	.	C	T	718.77	PASS	AC=1;AF=0.5;AN=2;BaseQRankSum=-0.201;DP=37;Dels=0.0;FS=1.289;HaplotypeScore=0.0;MLEAC=1;MLEAF=0.5;MQ=42.0;MQ0=0;MQRankSum=1.222;QD=19.43;ReadPosRankSum=-0.974	GT:AD:DP:GQ:PL	0/1:15,22:37:99:747,0,464
chrVI	255838	.	G	A	284.77	PASS	AC=1;AF=0.5;AN=2;BaseQRankSum=-0.342;DP=17;Dels=0.0;FS=8.141;HaplotypeScore=0.0;MLEAC=1;MLEAF=0.5;MQ=42.0;MQ0=0;MQRankSum=-0.634;QD=16.75;ReadPosRankSum=-1.122	GT:AD:DP:GQ:PL	0/1:7,10:17:99:313,0,232
chrVI	257511	.	G	A	978.77	PASS	AC=1;AF=0.5;AN=2;BaseQRankSum=0.949;DP=54;Dels=0.0;FS=1.072;HaplotypeScore=1.9866;MLEAC=1;MLEAF=0.5;MQ=41.73;MQ0=0;MQRankSum=-0.183;QD=18.13;ReadPosRankSum=1.575	GT:AD:DP:GQ:PL	0/1:24,30:54:99:1007,0,765
chrVI	259515	.	G	A	915.77	PASS	AC=1;AF=0.5;AN=2;BaseQRankSum=0.146;DP=46;Dels=0.0;FS=0.0;HaplotypeScore=0.0;MLEAC=1;MLEAF=0.5;MQ=42.0;MQ0=0;MQRankSum=1.317;QD=19.91;ReadPosRankSum=1.159	GT:AD:DP:GQ:PL	0/1:18,28:46:99:944,0,571
chrVI	259731	.	G	A	496.77	PASS	AC=1;AF=0.5;AN=2;BaseQRankSum=0.467;DP=26;Dels=0.0;FS=3.682;HaplotypeScore=0.0;MLEAC=1;MLEAF=0.5;MQ=42.0;MQ0=0;MQRankSum=0.259;QD=19.11;ReadPosRankSum=0.623	GT:AD:DP:GQ:PL	0/1:11,15:26:99:525,0,367
chrVI	263148	.	G	A	550.77	PASS	AC=1;AF=0.5;AN=2;BaseQRankSum=-0.99;DP=37;Dels=0.0;FS=2.937;HaplotypeScore=0.0;MLEAC=1;MLEAF=0.5;MQ=42.0;MQ0=0;MQRankSum=0.564;QD=14.89;ReadPosRankSum=-0.99	GT:AD:DP:GQ:PL	0/1:20,17:37:99:579,0,702
chrVI	263680	.	G	A	493.77	PASS	AC=1;AF=0.5;AN=2;BaseQRankSum=1.871;DP=42;Dels=0.0;FS=0.0;HaplotypeScore=0.8321;MLEAC=1;MLEAF=0.5;MQ=42.0;MQ0=0;MQRankSum=0.769;QD=11.76;ReadPosRankSum=-0.846	GT:AD:DP:GQ:PL	0/1:25,17:42:99:522,0,840
chrVI	266360	.	G	A	575.77	PASS	AC=1;AF=0.5;AN=2;BaseQRankSum=-0.77;DP=45;Dels=0.0;FS=0.0;HaplotypeScore=0.0;MLEAC=1;MLEAF=0.5;MQ=42.0;MQ0=0;MQRankSum=1.023;QD=12.79;ReadPosRankSum=0.356	GT:AD:DP:GQ:PL	0/1:26,19:45:99:604,0,886
chrVI	266514	.	C	T	944.77	PASS	AC=1;AF=0.5;AN=2;BaseQRankSum=0.462;DP=59;Dels=0.0;FS=3.809;HaplotypeScore=0.0;MLEAC=1;MLEAF=0.5;MQ=42.0;MQ0=0;MQRankSum=0.811;QD=16.01;ReadPosRankSum=-1.008	GT:AD:DP:GQ:PL	0/1:30,29:59:99:973,0,963
chrVI	267839	.	A	G	574.77	PASS	AC=1;AF=0.5;AN=2;BaseQRankSum=-0.284;DP=44;Dels=0.0;FS=2.544;HaplotypeScore=0.0;MLEAC=1;MLEAF=0.5;MQ=41.66;MQ0=0;MQRankSum=1.54;QD=13.06;ReadPosRankSum=0.663	GT:AD:DP:GQ:PL	0/1:25,19:44:99:603,0,806
chrVI	269888	.	A	G	554.77	PASS	AC=1;AF=0.5;AN=2;BaseQRankSum=-1.074;DP=40;Dels=0.0;FS=2.795;HaplotypeScore=0.0;MLEAC=1;MLEAF=0.5;MQ=41.95;MQ0=0;MQRankSum=-0.285;QD=13.87;ReadPosRankSum=0.449	GT:AD:DP:GQ:PL	0/1:22,18:40:99:583,0,755
chrVII	9726	.	G	A	867.77	PASS	AC=1;AF=0.5;AN=2;BaseQRankSum=-1.911;DP=55;Dels=0.0;FS=0.0;HaplotypeScore=0.0;MLEAC=1;MLEAF=0.5;MQ=41.95;MQ0=0;MQRankSum=-0.025;QD=15.78;ReadPosRankSum=-0.598	GT:AD:DP:GQ:PL	0/1:28,27:55:99:896,0,865
chrVII	12565	.	C	T	689.77	PASS	AC=1;AF=0.5;AN=2;BaseQRankSum=0.74;DP=54;Dels=0.0;FS=2.389;HaplotypeScore=0.9665;MLEAC=1;MLEAF=0.5;MQ=42.0;MQ0=0;MQRankSum=0.009;QD=12.77;ReadPosRankSum=-0.131	GT:AD:DP:GQ:PL	0/1:30,24:54:99:718,0,857
chrVII	15107	.	A	G	668.77	PASS	AC=1;AF=0.5;AN=2;BaseQRankSum=-0.561;DP=41;Dels=0.0;FS=0.0;HaplotypeScore=0.0;MLEAC=1;MLEAF=0.5;MQ=42.0;MQ0=0;MQRankSum=1.239;QD=16.31;ReadPosRankSum=-0.222	GT:AD:DP:GQ:PL	0/1:21,20:41:99:697,0,699
chrVII	16686	.	C	T	212.77	PASS	AC=1;AF=0.5;AN=2;BaseQRankSum=-0.306;DP=26;Dels=0.0;FS=0.0;HaplotypeScore=0.8321;MLEAC=1;MLEAF=0.5;MQ=42.0;MQ0=0;MQRankSum=-0.306;QD=8.18;ReadPosRankSum=1.028	GT:AD:DP:GQ:PL	0/1:18,8:26:99:241,0,613
chrVII	19410	.	C	T	204.77	PASS	AC=1;AF=0.5;AN=2;BaseQRankSum=1.422;DP=31;Dels=0.0;FS=1.702;HaplotypeScore=0.0;MLEAC=1;MLEAF=0.5;MQ=41.54;MQ0=0;MQRankSum=1.512;QD=6.61;ReadPosRankSum=0.519	GT:AD:DP:GQ:PL	0/1:23,8:31:99:233,0,773
chrVII	19559	.	C	T	287.77	PASS	AC=1;AF=0.5;AN=2;BaseQRankSum=0.129;DP=30;Dels=0.0;FS=0.0;HaplotypeScore=0.0;MLEAC=1;MLEAF=0.5;MQ=41.51;MQ0=0;MQRankSum=0.689;QD=9.59;ReadPosRankSum=0.344	GT:AD:DP:GQ:PL	0/1:19,11:30:99:316,0,614
chrVII	20503	.	A	G	409.77	PASS	AC=1;AF=0.5;AN=2;BaseQRankSum=0.58;DP=31;Dels=0.0;FS=0.0;HaplotypeScore=0.0;MLEAC=1;MLEAF=0.5;MQ=42.0;MQ0=0;MQRankSum=0.26;QD=13.22;ReadPosRankSum=0.701	GT:AD:DP:GQ:PL	0/1:18,13:31:99:438,0,587
chrVII	21354	.	T	C	688.77	PASS	AC=1;AF=0.5;AN=2;BaseQRankSum=-0.798;DP=50;Dels=0.0;FS=2.528;HaplotypeScore=0.0;MLEAC=1;MLEAF=0.5;MQ=41.72;MQ0=0;MQRankSum=-1.713;QD=13.78;ReadPosRankSum=0.409	GT:AD:DP:GQ:PL	0/1:27,23:50:99:717,0,940
chrVII	22095	.	G	A	695.77	PASS	AC=1;AF=0.5;AN=2;BaseQRankSum=-2.078;DP=42;Dels=0.0;FS=5.02;HaplotypeScore=0.0;MLEAC=1;MLEAF=0.5;MQ=41.95;MQ0=0;MQRankSum=-0.944;QD=16.57;ReadPosRankSum=-0.718	GT:AD:DP:GQ:PL	0/1:20,22:42:99:724,0,657
chrVII	26911	.	T	C	559.77	PASS	AC=1;AF=0.5;AN=2;BaseQRankSum=0.301;DP=41;Dels=0.0;FS=0.0;HaplotypeScore=0.0;MLEAC=1;MLEAF=0.5;MQ=42.0;MQ0=0;MQRankSum=-2.444;QD=13.65;ReadPosRankSum=-0.824	GT:AD:DP:GQ:PL	0/1:22,19:41:99:588,0,745
chrVII	27077	.	C	T	982.77	PASS	AC=1;AF=0.5;AN=2;BaseQRankSum=1.084;DP=59;Dels=0.0;FS=1.086;HaplotypeScore=0.0;MLEAC=1;MLEAF=0.5;MQ=42.0;MQ0=0;MQRankSum=0.675;QD=16.66;ReadPosRankSum=0.887	GT:AD:DP:GQ:PL	0/1:29,30:59:99:1011,0,845
chrVII	27177	.	C	T	300.77	PASS	AC=1;AF=0.5;AN=2;BaseQRankSum=0.052;DP=26;Dels=0.0;FS=0.0;HaplotypeScore=0.0;MLEAC=1;MLEAF=0.5;MQ=42.0;MQ0=0;MQRankSum=1.505;QD=11.57;ReadPosRankSum=-1.401	GT:AD:DP:GQ:PL	0/1:15,11:26:99:329,0,531
chrVII	27956	.	G	A	276.77	PASS	AC=1;AF=0.5;AN=2;BaseQRankSum=-0.267;DP=35;Dels=0.0;FS=3.274;HaplotypeScore=0.0;MLEAC=1;MLEAF=0.5;MQ=42.0;MQ0=0;MQRankSum=0.16;QD=7.91;ReadPosRankSum=0.444	GT:AD:DP:GQ:PL	0/1:24,11:35:99:305,0,775
chrVII	30053	.	C	T	444.77	PASS	AC=1;AF=0.5;AN=2;BaseQRankSum=-0.604;DP=32;Dels=0.0;FS=5.366;HaplotypeScore=0.0;MLEAC=1;MLEAF=0.5;MQ=42.0;MQ0=0;MQRankSum=-1.284;QD=13.9;ReadPosRankSum=-0.906	GT:AD:DP:GQ:PL	0/1:15,17:32:99:473,0,426
chrVII	30254	.	T	C	157.77	PASS	AC=1;AF=0.5;AN=2;BaseQRankSum=1.92;DP=8;Dels=0.0;FS=8.451;HaplotypeScore=0.0;MLEAC=1;MLEAF=0.5;MQ=42.0;MQ0=0;MQRankSum=-1.92;QD=19.72;ReadPosRankSum=0.322	GT:AD:DP:GQ:PL	0/1:3,5:8:55:186,0,55
chrVII	31290	.	C	T	446.77	PASS	AC=1;AF=0.5;AN=2;BaseQRankSum=1.61;DP=24;Dels=0.0;FS=0.0;HaplotypeScore=0.0;MLEAC=1;MLEAF=0.5;MQ=42.0;MQ0=0;MQRankSum=-0.732;QD=18.62;ReadPosRankSum=-0.205	GT:AD:DP:GQ:PL	0/1:10,14:24:99:475,0,341
chrVII	31373	.	T	C	332.77	PASS	AC=1;AF=0.5;AN=2;BaseQRankSum=-2.289;DP=26;Dels=0.0;FS=3.442;HaplotypeScore=0.0;MLEAC=1;MLEAF=0.5;MQ=42.0;MQ0=0;MQRankSum=0.591;QD=12.8;ReadPosRankSum=0.437	GT:AD:DP:GQ:PL	0/1:14,12:26:99:361,0,466
chrVII	32518	.	C	T	363.77	PASS	AC=1;AF=0.5;AN=2;BaseQRankSum=-1.206;DP=37;Dels=0.0;FS=3.089;HaplotypeScore=0.7887;MLEAC=1;MLEAF=0.5;MQ=41.23;MQ0=0;MQRankSum=0.266;QD=9.83;ReadPosRankSum=-0.893	GT:AD:DP:GQ:PL	0/1:23,14:37:99:392,0,708
chrVII	35536	.	G	A	210.77	PASS	AC=1;AF=0.5;AN=2;BaseQRankSum=0.788;DP=16;Dels=0.0;FS=0.0;HaplotypeScore=0.0;MLEAC=1;MLEAF=0.5;MQ=41.76;MQ0=0;MQRankSum=-0.578;QD=13.17;ReadPosRankSum=-1.208	GT:AD:DP:GQ:PL	0/1:8,8:16:99:239,0,273
chrVII	39290	.	T	C	201.77	PASS	AC=1;AF=0.5;AN=2;BaseQRankSum=0.872;DP=20;Dels=0.0;FS=0.0;HaplotypeScore=0.0;MLEAC=1;MLEAF=0.5;MQ=42.0;MQ0=0;MQRankSum=-0.713;QD=10.09;ReadPosRankSum=0.713	GT:AD:DP:GQ:PL	0/1:13,7:20:99:230,0,472
chrVII	41859	.	G	A	520.77	PASS	AC=1;AF=0.5;AN=2;BaseQRankSum=-0.042;DP=39;Dels=0.0;FS=0.0;HaplotypeScore=0.0;MLEAC=1;MLEAF=0.5;MQ=42.0;MQ0=0;MQRankSum=-0.718;QD=13.35;ReadPosRankSum=-0.747	GT:AD:DP:GQ:PL	0/1:21,18:39:99:549,0,666
chrVII	44900	.	C	T	445.77	PASS	AC=1;AF=0.5;AN=2;BaseQRankSum=1.2;DP=24;Dels=0.0;FS=3.892;HaplotypeScore=0.0;MLEAC=1;MLEAF=0.5;MQ=40.8;MQ0=0;MQRankSum=-1.259;QD=18.57;ReadPosRankSum=0.029	GT:AD:DP:GQ:PL	0/1:10,14:24:99:474,0,309
chrVII	47995	.	T	C	379.77	PASS	AC=1;AF=0.5;AN=2;BaseQRankSum=-0.139;DP=32;Dels=0.0;FS=0.0;HaplotypeScore=1.399;MLEAC=1;MLEAF=0.5;MQ=42.0;MQ0=0;MQRankSum=-0.814;QD=11.87;ReadPosRankSum=-0.576	GT:AD:DP:GQ:PL	0/1:17,14:32:99:408,0,600
chrVII	48046	.	C	T	305.77	PASS	AC=1;AF=0.5;AN=2;BaseQRankSum=-0.87;DP=26;Dels=0.0;FS=1.54;HaplotypeScore=0.0;MLEAC=1;MLEAF=0.5;MQ=42.0;MQ0=0;MQRankSum=-0.184;QD=11.76;ReadPosRankSum=-0.712	GT:AD:DP:GQ:PL	0/1:16,10:26:99:334,0,543
chrVII	49068	.	C	T	293.77	PASS	AC=1;AF=0.5;AN=2;BaseQRankSum=0.47;DP=28;Dels=0.0;FS=3.556;HaplotypeScore=1.9866;MLEAC=1;MLEAF=0.5;MQ=41.47;MQ0=0;MQRankSum=0.8;QD=10.49;ReadPosRankSum=-0.423	GT:AD:DP:GQ:PL	0/1:17,11:28:99:322,0,572
chrVII	50851	.	C	T	329.77	PASS	AC=1;AF=0.5;AN=2;BaseQRankSum=0.162;DP=28;Dels=0.0;FS=0.0;HaplotypeScore=0.0;MLEAC=1;MLEAF=0.5;MQ=41.47;MQ0=0;MQRankSum=0.998;QD=11.78;ReadPosRankSum=0.023	GT:AD:DP:GQ:PL	0/1:16,12:28:99:358,0,509
chrVII	55333	.	G	A	498.77	PASS	AC=1;AF=0.5;AN=2;BaseQRankSum=-0.743;DP=42;Dels=0.0;FS=2.709;HaplotypeScore=0.0;MLEAC=1;MLEAF=0.5;MQ=41.5;MQ0=1;MQRankSum=0.222;QD=11.88;ReadPosRankSum=2.36	GT:AD:DP:GQ:PL	0/1:22,20:42:99:527,0,644
chrVII	57371	.	G	A	368.77	PASS	AC=1;AF=0.5;AN=2;BaseQRankSum=2.355;DP=20;Dels=0.0;FS=0.0;HaplotypeScore=0.0;MLEAC=1;MLEAF=0.5;MQ=42.0;MQ0=0;MQRankSum=-0.456;QD=18.44;ReadPosRankSum=-0.228	GT:AD:DP:GQ:PL	0/1:9,11:20:99:397,0,295
chrVII	58695	.	G	A	661.77	PASS	AC=1;AF=0.5;AN=2;BaseQRankSum=-1.303;DP=43;Dels=0.0;FS=1.21;HaplotypeScore=0.0;MLEAC=1;MLEAF=0.5;MQ=41.53;MQ0=0;MQRankSum=0.207;QD=15.39;ReadPosRankSum=0.304	GT:AD:DP:GQ:PL	0/1:20,23:43:99:690,0,664
chrVII	60267	.	A	G	297.77	PASS	AC=1;AF=0.5;AN=2;BaseQRankSum=0.279;DP=23;Dels=0.0;FS=6.701;HaplotypeScore=0.0;MLEAC=1;MLEAF=0.5;MQ=41.83;MQ0=0;MQRankSum=-0.899;QD=12.95;ReadPosRankSum=-1.085	GT:AD:DP:GQ:PL	0/1:13,10:23:99:326,0,366
chrVII	66317	.	G	A	567.77	PASS	AC=1;AF=0.5;AN=2;BaseQRankSum=-0.795;DP=30;Dels=0.0;FS=1.564;HaplotypeScore=0.0;MLEAC=1;MLEAF=0.5;MQ=42.0;MQ0=0;MQRankSum=-0.209;QD=18.93;ReadPosRankSum=-1.214	GT:AD:DP:GQ:PL	0/1:13,17:30:99:596,0,413
chrVII	72907	.	G	A	199.77	PASS	AC=1;AF=0.5;AN=2;BaseQRankSum=-0.815;DP=18;Dels=0.0;FS=9.234;HaplotypeScore=0.0;MLEAC=1;MLEAF=0.5;MQ=42.0;MQ0=0;MQRankSum=0.362;QD=11.1;ReadPosRankSum=0.906	GT:AD:DP:GQ:PL	0/1:11,7:18:99:228,0,396
chrVII	74876	.	G	A	290.77	PASS	AC=1;AF=0.5;AN=2;BaseQRankSum=-1.555;DP=28;Dels=0.0;FS=7.204;HaplotypeScore=0.0;MLEAC=1;MLEAF=0.5;MQ=40.3;MQ0=2;MQRankSum=-0.87;QD=10.38;ReadPosRankSum=-0.448	GT:AD:DP:GQ:PL	0/1:17,11:28:99:319,0,541
chrVII	79802	.	G	A	448.77	PASS	AC=1;AF=0.5;AN=2;BaseQRankSum=-0.85;DP=35;Dels=0.0;FS=5.058;HaplotypeScore=0.0;MLEAC=1;MLEAF=0.5;MQ=42.0;MQ0=0;MQRankSum=-0.15;QD=12.82;ReadPosRankSum=-0.55	GT:AD:DP:GQ:PL	0/1:20,15:35:99:477,0,694
chrVII	80694	.	G	A	349.77	PASS	AC=1;AF=0.5;AN=2;BaseQRankSum=-0.05;DP=17;Dels=0.0;FS=0.0;HaplotypeScore=0.0;MLEAC=1;MLEAF=0.5;MQ=42.0;MQ0=0;MQRankSum=0.553;QD=20.57;ReadPosRankSum=-1.256	GT:AD:DP:GQ:PL	0/1:6,11:17:99:378,0,157
chrVII	82109	.	T	C	432.77	PASS	AC=1;AF=0.5;AN=2;BaseQRankSum=0.603;DP=30;Dels=0.0;FS=3.352;HaplotypeScore=0.0;MLEAC=1;MLEAF=0.5;MQ=42.0;MQ0=0;MQRankSum=0.27;QD=14.43;ReadPosRankSum=-0.769	GT:AD:DP:GQ:PL	0/1:14,16:30:99:461,0,418
chrVII	82643	.	G	A	335.77	PASS	AC=1;AF=0.5;AN=2;BaseQRankSum=0.174;DP=24;Dels=0.0;FS=0.0;HaplotypeScore=0.0;MLEAC=1;MLEAF=0.5;MQ=42.0;MQ0=0;MQRankSum=0.637;QD=13.99;ReadPosRankSum=0.348	GT:AD:DP:GQ:PL	0/1:13,11:24:99:364,0,441
chrVII	82799	.	G	A	641.77	PASS	AC=1;AF=0.5;AN=2;BaseQRankSum=-0.671;DP=45;Dels=0.0;FS=0.0;HaplotypeScore=0.0;MLEAC=1;MLEAF=0.5;MQ=41.91;MQ0=0;MQRankSum=-0.785;QD=14.26;ReadPosRankSum=0.808	GT:AD:DP:GQ:PL	0/1:24,21:45:99:670,0,730
chrVII	82813	.	G	A	535.77	PASS	AC=1;AF=0.5;AN=2;BaseQRankSum=-0.321;DP=38;Dels=0.0;FS=0.0;HaplotypeScore=0.0;MLEAC=1;MLEAF=0.5;MQ=41.9;MQ0=0;MQRankSum=0.759;QD=14.1;ReadPosRankSum=0.321	GT:AD:DP:GQ:PL	0/1:19,19:38:99:564,0,618
chrVII	82990	.	C	T	266.77	PASS	AC=1;AF=0.5;AN=2;BaseQRankSum=0.913;DP=23;Dels=0.0;FS=0.0;HaplotypeScore=0.0;MLEAC=1;MLEAF=0.5;MQ=42.0;MQ0=0;MQRankSum=0.787;QD=11.6;ReadPosRankSum=0.346	GT:AD:DP:GQ:PL	0/1:14,9:23:99:295,0,483
chrVII	85868	.	G	A	447.77	PASS	AC=1;AF=0.5;AN=2;BaseQRankSum=-0.141;DP=28;Dels=0.0;FS=5.969;HaplotypeScore=0.734;MLEAC=1;MLEAF=0.5;MQ=41.86;MQ0=0;MQRankSum=0.0;QD=15.99;ReadPosRankSum=-1.835	GT:AD:DP:GQ:PL	0/1:11,17:28:99:476,0,346
chrVII	85926	.	G	A	252.77	PASS	AC=1;AF=0.5;AN=2;BaseQRankSum=1.431;DP=24;Dels=0.0;FS=14.77;HaplotypeScore=0.0;MLEAC=1;MLEAF=0.5;MQ=42.0;MQ0=0;MQRankSum=-0.298;QD=10.53;ReadPosRankSum=-0.179	GT:AD:DP:GQ:PL	0/1:15,9:24:99:281,0,437
chrVII	85995	.	C	T	442.77	PASS	AC=1;AF=0.5;AN=2;BaseQRankSum=0.62;DP=28;Dels=0.0;FS=24.769;HaplotypeScore=0.0;MLEAC=1;MLEAF=0.5;MQ=42.0;MQ0=0;MQRankSum=1.218;QD=15.81;ReadPosRankSum=0.666	GT:AD:DP:GQ:PL	0/1:14,14:28:99:471,0,452
chrVII	86925	.	G	A	432.77	PASS	AC=1;AF=0.5;AN=2;BaseQRankSum=1.244;DP=29;Dels=0.0;FS=5.792;HaplotypeScore=0.0;MLEAC=1;MLEAF=0.5;MQ=42.0;MQ0=0;MQRankSum=1.549;QD=14.92;ReadPosRankSum=0.24	GT:AD:DP:GQ:PL	0/1:14,15:29:99:461,0,454
chrVII	90450	.	C	T	503.77	PASS	AC=1;AF=0.5;AN=2;BaseQRankSum=-1.036;DP=23;Dels=0.0;FS=0.0;HaplotypeScore=0.0;MLEAC=1;MLEAF=0.5;MQ=42.0;MQ0=0;MQRankSum=-0.1;QD=21.9;ReadPosRankSum=-0.702	GT:AD:DP:GQ:PL	0/1:7,16:23:99:532,0,221
chrVII	90645	.	C	T	164.77	PASS	AC=1;AF=0.5;AN=2;BaseQRankSum=1.113;DP=20;Dels=0.0;FS=9.397;HaplotypeScore=0.0;MLEAC=1;MLEAF=0.5;MQ=42.0;MQ0=0;MQRankSum=0.289;QD=8.24;ReadPosRankSum=-0.289	GT:AD:DP:GQ:PL	0/1:14,6:20:99:193,0,442
chrVII	91365	.	G	A	146.77	PASS	AC=1;AF=0.5;AN=2;BaseQRankSum=0.322;DP=8;Dels=0.0;FS=0.0;HaplotypeScore=0.0;MLEAC=1;MLEAF=0.5;MQ=42.0;MQ0=0;MQRankSum=0.684;QD=18.35;ReadPosRankSum=-1.517	GT:AD:DP:GQ:PL	0/1:3,5:8:98:175,0,98
chrVII	92060	.	G	A	359.77	PASS	AC=1;AF=0.5;AN=2;BaseQRankSum=1.939;DP=23;Dels=0.0;FS=0.0;HaplotypeScore=0.0;MLEAC=1;MLEAF=0.5;MQ=42.0;MQ0=0;MQRankSum=0.031;QD=15.64;ReadPosRankSum=-0.708	GT:AD:DP:GQ:PL	0/1:12,11:23:99:388,0,388
chrVII	96568	.	A	G	677.77	PASS	AC=1;AF=0.5;AN=2;BaseQRankSum=-2.773;DP=44;Dels=0.0;FS=0.0;HaplotypeScore=0.0;MLEAC=1;MLEAF=0.5;MQ=42.0;MQ0=0;MQRankSum=0.258;QD=15.4;ReadPosRankSum=-2.256	GT:AD:DP:GQ:PL	0/1:21,23:44:99:706,0,672
chrVII	98982	.	C	T	482.77	PASS	AC=1;AF=0.5;AN=2;BaseQRankSum=-0.419;DP=27;Dels=0.0;FS=0.0;HaplotypeScore=0.0;MLEAC=1;MLEAF=0.5;MQ=42.0;MQ0=0;MQRankSum=-0.222;QD=17.88;ReadPosRankSum=0.123	GT:AD:DP:GQ:PL	0/1:11,16:27:99:511,0,343
chrVII	100834	.	A	G	238.77	PASS	AC=1;AF=0.5;AN=2;BaseQRankSum=-1.288;DP=19;Dels=0.0;FS=0.0;HaplotypeScore=0.0;MLEAC=1;MLEAF=0.5;MQ=40.88;MQ0=1;MQRankSum=-0.666;QD=12.57;ReadPosRankSum=-0.755	GT:AD:DP:GQ:PL	0/1:11,8:19:99:267,0,358
chrVII	101354	.	A	G	226.77	PASS	AC=1;AF=0.5;AN=2;BaseQRankSum=-0.367;DP=19;Dels=0.0;FS=0.0;HaplotypeScore=0.0;MLEAC=1;MLEAF=0.5;MQ=42.0;MQ0=0;MQRankSum=0.939;QD=11.94;ReadPosRankSum=1.837	GT:AD:DP:GQ:PL	0/1:10,9:19:99:255,0,345
chrVII	102540	.	C	T	286.77	PASS	AC=1;AF=0.5;AN=2;BaseQRankSum=1.482;DP=16;Dels=0.0;FS=5.119;HaplotypeScore=0.7887;MLEAC=1;MLEAF=0.5;MQ=42.0;MQ0=0;MQRankSum=-2.011;QD=17.92;ReadPosRankSum=-0.847	GT:AD:DP:GQ:PL	0/1:7,9:16:99:315,0,213
chrVII	105345	.	C	T	131.77	PASS	AC=1;AF=0.5;AN=2;BaseQRankSum=0.685;DP=17;Dels=0.0;FS=4.708;HaplotypeScore=0.0;MLEAC=1;MLEAF=0.5;MQ=42.0;MQ0=0;MQRankSum=0.474;QD=7.75;ReadPosRankSum=1.634	GT:AD:DP:GQ:PL	0/1:12,5:17:99:160,0,408
chrVII	105363	.	C	T	235.77	PASS	AC=1;AF=0.5;AN=2;BaseQRankSum=0.346;DP=23;Dels=0.0;FS=6.415;HaplotypeScore=0.0;MLEAC=1;MLEAF=0.5;MQ=42.0;MQ0=0;MQRankSum=0.283;QD=10.25;ReadPosRankSum=1.228	GT:AD:DP:GQ:PL	0/1:14,9:23:99:264,0,460
chrVII	105708	.	C	T	564.77	PASS	AC=1;AF=0.5;AN=2;BaseQRankSum=-2.365;DP=38;Dels=0.0;FS=4.815;HaplotypeScore=0.0;MLEAC=1;MLEAF=0.5;MQ=42.0;MQ0=0;MQRankSum=0.058;QD=14.86;ReadPosRankSum=0.117	GT:AD:DP:GQ:PL	0/1:19,19:38:99:593,0,601
chrVII	106004	.	A	G	807.77	PASS	AC=1;AF=0.5;AN=2;BaseQRankSum=-0.113;DP=43;Dels=0.0;FS=4.666;HaplotypeScore=0.734;MLEAC=1;MLEAF=0.5;MQ=42.0;MQ0=0;MQRankSum=1.018;QD=18.79;ReadPosRankSum=1.093	GT:AD:DP:GQ:PL	0/1:16,27:43:99:836,0,472
chrVII	110196	.	C	T	396.77	PASS	AC=1;AF=0.5;AN=2;BaseQRankSum=1.224;DP=25;Dels=0.0;FS=1.623;HaplotypeScore=0.0;MLEAC=1;MLEAF=0.5;MQ=42.0;MQ0=0;MQRankSum=0.462;QD=15.87;ReadPosRankSum=-0.843	GT:AD:DP:GQ:PL	0/1:13,12:25:99:425,0,457
chrVII	110576	.	C	T	237.77	PASS	AC=1;AF=0.5;AN=2;BaseQRankSum=-0.181;DP=21;Dels=0.0;FS=1.808;HaplotypeScore=0.0;MLEAC=1;MLEAF=0.5;MQ=42.0;MQ0=0;MQRankSum=-0.181;QD=11.32;ReadPosRankSum=-1.195	GT:AD:DP:GQ:PL	0/1:13,8:21:99:266,0,438
chrVII	114521	.	C	T	268.77	PASS	AC=1;AF=0.5;AN=2;BaseQRankSum=1.855;DP=14;Dels=0.0;FS=0.0;HaplotypeScore=0.0;MLEAC=1;MLEAF=0.5;MQ=40.47;MQ0=1;MQRankSum=0.437;QD=19.2;ReadPosRankSum=-0.696	GT:AD:DP:GQ:PL	0/1:6,8:14:99:297,0,131
chrVII	114612	.	G	A	578.77	PASS	AC=1;AF=0.5;AN=2;BaseQRankSum=-1.301;DP=26;Dels=0.0;FS=0.0;HaplotypeScore=0.0;MLEAC=1;MLEAF=0.5;MQ=41.18;MQ0=1;MQRankSum=-0.878;QD=22.26;ReadPosRankSum=-0.999	GT:AD:DP:GQ:PL	0/1:8,18:26:99:607,0,216
chrVII	116267	.	G	A	509.77	PASS	AC=1;AF=0.5;AN=2;BaseQRankSum=-0.363;DP=26;Dels=0.0;FS=0.0;HaplotypeScore=0.0;MLEAC=1;MLEAF=0.5;MQ=42.0;MQ0=0;MQRankSum=0.882;QD=19.61;ReadPosRankSum=-1.401	GT:AD:DP:GQ:PL	0/1:11,15:26:99:538,0,374
chrVII	117650	.	A	T	149.77	PASS	AC=1;AF=0.5;AN=2;BaseQRankSum=-0.317;DP=20;Dels=0.0;FS=22.026;HaplotypeScore=1.6637;MLEAC=1;MLEAF=0.5;MQ=41.8;MQ0=0;MQRankSum=-0.634;QD=7.49;ReadPosRankSum=1.109	GT:AD:DP:GQ:PL	0/1:13,7:20:99:178,0,382
chrVII	117669	.	G	A	175.77	PASS	AC=1;AF=0.5;AN=2;BaseQRankSum=-2.71;DP=18;Dels=0.0;FS=29.783;HaplotypeScore=2.9932;MLEAC=1;MLEAF=0.5;MQ=41.78;MQ0=0;MQRankSum=1.644;QD=9.76;ReadPosRankSum=-0.755	GT:AD:DP:GQ:PL	0/1:10,8:18:99:204,0,327
chrVII	118924	.	G	A	311.77	PASS	AC=1;AF=0.5;AN=2;BaseQRankSum=0.245;DP=25;Dels=0.0;FS=0.0;HaplotypeScore=0.0;MLEAC=1;MLEAF=0.5;MQ=41.18;MQ0=0;MQRankSum=-0.027;QD=12.47;ReadPosRankSum=-2.149	GT:AD:DP:GQ:PL	0/1:13,12:25:99:340,0,457
chrVII	120640	.	C	T	242.77	PASS	AC=1;AF=0.5;AN=2;BaseQRankSum=0.801;DP=22;Dels=0.0;FS=0.0;HaplotypeScore=0.0;MLEAC=1;MLEAF=0.5;MQ=42.0;MQ0=0;MQRankSum=-0.134;QD=11.03;ReadPosRankSum=-0.2	GT:AD:DP:GQ:PL	0/1:13,9:22:99:271,0,421
chrVII	123038	.	G	A	454.77	PASS	AC=1;AF=0.5;AN=2;BaseQRankSum=-1.065;DP=19;Dels=0.0;FS=0.0;HaplotypeScore=0.0;MLEAC=1;MLEAF=0.5;MQ=42.0;MQ0=0;MQRankSum=-1.065;QD=23.94;ReadPosRankSum=-0.602	GT:AD:DP:GQ:PL	0/1:5,14:19:99:483,0,119
chrVII	124092	.	G	A	138.77	PASS	AC=1;AF=0.5;AN=2;BaseQRankSum=-0.414;DP=25;Dels=0.0;FS=2.006;HaplotypeScore=0.0;MLEAC=1;MLEAF=0.5;MQ=42.0;MQ0=0;MQRankSum=-0.986;QD=5.55;ReadPosRankSum=0.923	GT:AD:DP:GQ:PL	0/1:19,6:25:99:167,0,590
chrVII	125852	.	A	G	307.77	PASS	AC=1;AF=0.5;AN=2;BaseQRankSum=-0.204;DP=19;Dels=0.0;FS=1.871;HaplotypeScore=0.0;MLEAC=1;MLEAF=0.5;MQ=42.0;MQ0=0;MQRankSum=0.694;QD=16.2;ReadPosRankSum=-1.511	GT:AD:DP:GQ:PL	0/1:9,10:19:99:336,0,296
chrVII	128210	.	C	T	454.77	PASS	AC=1;AF=0.5;AN=2;BaseQRankSum=-0.785;DP=22;Dels=0.0;FS=0.0;HaplotypeScore=0.0;MLEAC=1;MLEAF=0.5;MQ=41.33;MQ0=0;MQRankSum=-0.102;QD=20.67;ReadPosRankSum=0.512	GT:AD:DP:GQ:PL	0/1:8,14:22:99:483,0,224
chrVII	134428	.	A	G	255.77	PASS	AC=1;AF=0.5;AN=2;BaseQRankSum=-0.197;DP=28;Dels=0.0;FS=9.436;HaplotypeScore=0.0;MLEAC=1;MLEAF=0.5;MQ=42.0;MQ0=0;MQRankSum=-0.148;QD=9.13;ReadPosRankSum=0.295	GT:AD:DP:GQ:PL	0/1:19,9:28:99:284,0,624
chrVII	135937	.	G	A	499.77	PASS	AC=1;AF=0.5;AN=2;BaseQRankSum=0.436;DP=30;Dels=0.0;FS=0.0;HaplotypeScore=0.0;MLEAC=1;MLEAF=0.5;MQ=42.0;MQ0=0;MQRankSum=0.52;QD=16.66;ReadPosRankSum=-0.062	GT:AD:DP:GQ:PL	0/1:14,16:30:99:528,0,445
chrVII	138731	.	G	A	410.77	PASS	AC=1;AF=0.5;AN=2;BaseQRankSum=2.538;DP=22;Dels=0.0;FS=1.59;HaplotypeScore=0.0;MLEAC=1;MLEAF=0.5;MQ=41.35;MQ0=0;MQRankSum=0.534;QD=18.67;ReadPosRankSum=1.536	GT:AD:DP:GQ:PL	0/1:9,13:22:99:439,0,239
chrVII	139025	.	C	T	225.77	PASS	AC=1;AF=0.5;AN=2;BaseQRankSum=-1.05;DP=21;Dels=0.0;FS=0.0;HaplotypeScore=0.0;MLEAC=1;MLEAF=0.5;MQ=41.29;MQ0=0;MQRankSum=0.471;QD=10.75;ReadPosRankSum=-1.123	GT:AD:DP:GQ:PL	0/1:13,8:21:99:254,0,457
chrVII	139786	.	C	T	349.77	PASS	AC=1;AF=0.5;AN=2;BaseQRankSum=-0.675;DP=21;Dels=0.0;FS=6.923;HaplotypeScore=0.0;MLEAC=1;MLEAF=0.5;MQ=42.0;MQ0=0;MQRankSum=1.244;QD=16.66;ReadPosRankSum=-0.178	GT:AD:DP:GQ:PL	0/1:9,12:21:99:378,0,267
chrVII	144448	.	C	T	473.77	PASS	AC=1;AF=0.5;AN=2;BaseQRankSum=0.752;DP=27;Dels=0.0;FS=1.69;HaplotypeScore=0.0;MLEAC=1;MLEAF=0.5;MQ=42.0;MQ0=0;MQRankSum=-0.17;QD=17.55;ReadPosRankSum=0.412	GT:AD:DP:GQ:PL	0/1:13,14:27:99:502,0,343
chrVII	149220	.	G	A	345.77	PASS	AC=1;AF=0.5;AN=2;BaseQRankSum=-1.101;DP=24;Dels=0.0;FS=0.0;HaplotypeScore=0.0;MLEAC=1;MLEAF=0.5;MQ=42.0;MQ0=0;MQRankSum=-0.463;QD=14.41;ReadPosRankSum=0.869	GT:AD:DP:GQ:PL	0/1:11,13:24:99:374,0,306
chrVII	149957	.	A	G	262.77	PASS	AC=1;AF=0.5;AN=2;BaseQRankSum=0.556;DP=15;Dels=0.0;FS=13.919;HaplotypeScore=0.0;MLEAC=1;MLEAF=0.5;MQ=42.0;MQ0=0;MQRankSum=0.34;QD=17.52;ReadPosRankSum=1.682	GT:AD:DP:GQ:PL	0/1:7,8:15:99:291,0,208
chrVII	152828	.	C	T	361.77	PASS	AC=1;AF=0.5;AN=2;BaseQRankSum=0.082;DP=25;Dels=0.0;FS=3.682;HaplotypeScore=0.0;MLEAC=1;MLEAF=0.5;MQ=42.0;MQ0=0;MQRankSum=-0.027;QD=14.47;ReadPosRankSum=-0.952	GT:AD:DP:GQ:PL	0/1:12,13:25:99:390,0,392
chrVII	153228	.	C	T	174.77	PASS	AC=1;AF=0.5;AN=2;BaseQRankSum=-0.405;DP=15;Dels=0.0;FS=0.0;HaplotypeScore=0.0;MLEAC=1;MLEAF=0.5;MQ=40.07;MQ0=0;MQRankSum=-0.405;QD=11.65;ReadPosRankSum=-1.215	GT:AD:DP:GQ:PL	0/1:8,7:15:99:203,0,210
chrVII	153302	.	G	A	395.77	PASS	AC=1;AF=0.5;AN=2;BaseQRankSum=1.813;DP=22;Dels=0.0;FS=3.821;HaplotypeScore=0.0;MLEAC=1;MLEAF=0.5;MQ=42.0;MQ0=0;MQRankSum=1.615;QD=17.99;ReadPosRankSum=0.099	GT:AD:DP:GQ:PL	0/1:10,12:22:99:424,0,342
chrVII	158501	.	C	T	256.77	PASS	AC=1;AF=0.5;AN=2;BaseQRankSum=1.766;DP=18;Dels=0.0;FS=0.0;HaplotypeScore=0.0;MLEAC=1;MLEAF=0.5;MQ=41.78;MQ0=0;MQRankSum=-0.353;QD=14.26;ReadPosRankSum=-3.091	GT:AD:DP:GQ:PL	0/1:9,9:18:99:285,0,243
chrVII	158994	.	C	T	604.77	PASS	AC=1;AF=0.5;AN=2;BaseQRankSum=-2.214;DP=36;Dels=0.0;FS=1.301;HaplotypeScore=0.0;MLEAC=1;MLEAF=0.5;MQ=42.0;MQ0=0;MQRankSum=-0.674;QD=16.8;ReadPosRankSum=0.61	GT:AD:DP:GQ:PL	0/1:15,21:36:99:633,0,516
chrVII	159012	.	C	T	321.77	PASS	AC=1;AF=0.5;AN=2;BaseQRankSum=-0.655;DP=33;Dels=0.0;FS=0.0;HaplotypeScore=0.734;MLEAC=1;MLEAF=0.5;MQ=42.0;MQ0=0;MQRankSum=-0.094;QD=9.75;ReadPosRankSum=-0.692	GT:AD:DP:GQ:PL	0/1:21,12:33:99:350,0,639
chrVII	159180	.	C	T	474.77	PASS	AC=1;AF=0.5;AN=2;BaseQRankSum=0.974;DP=35;Dels=0.0;FS=0.0;HaplotypeScore=2.9996;MLEAC=1;MLEAF=0.5;MQ=42.0;MQ0=0;MQRankSum=1.139;QD=13.56;ReadPosRankSum=-2.228	GT:AD:DP:GQ:PL	0/1:18,17:35:99:503,0,568
chrVII	161251	.	A	G	315.77	PASS	AC=1;AF=0.5;AN=2;BaseQRankSum=-0.036;DP=21;Dels=0.0;FS=0.0;HaplotypeScore=0.0;MLEAC=1;MLEAF=0.5;MQ=42.0;MQ0=0;MQRankSum=0.107;QD=15.04;ReadPosRankSum=-0.959	GT:AD:DP:GQ:PL	0/1:9,12:21:99:344,0,272
chrVII	164829	.	C	T	374.77	PASS	AC=1;AF=0.5;AN=2;BaseQRankSum=-1.206;DP=29;Dels=0.0;FS=1.455;HaplotypeScore=0.0;MLEAC=1;MLEAF=0.5;MQ=42.0;MQ0=0;MQRankSum=0.241;QD=12.92;ReadPosRankSum=0.285	GT:AD:DP:GQ:PL	0/1:16,13:29:99:403,0,535
chrVII	164957	.	G	A	519.77	PASS	AC=1;AF=0.5;AN=2;BaseQRankSum=0.466;DP=31;Dels=0.0;FS=3.776;HaplotypeScore=0.0;MLEAC=1;MLEAF=0.5;MQ=41.87;MQ0=0;MQRankSum=0.345;QD=16.77;ReadPosRankSum=-0.629	GT:AD:DP:GQ:PL	0/1:12,19:31:99:548,0,408
chrVII	165883	.	G	A	410.77	PASS	AC=1;AF=0.5;AN=2;BaseQRankSum=0.667;DP=26;Dels=0.0;FS=0.0;HaplotypeScore=2.98;MLEAC=1;MLEAF=0.5;MQ=41.43;MQ0=0;MQRankSum=-0.462;QD=15.8;ReadPosRankSum=-0.205	GT:AD:DP:GQ:PL	0/1:13,13:26:99:439,0,409
chrVII	168177	.	C	T	436.77	PASS	AC=1;AF=0.5;AN=2;BaseQRankSum=1.522;DP=34;Dels=0.0;FS=0.0;HaplotypeScore=0.0;MLEAC=1;MLEAF=0.5;MQ=42.0;MQ0=0;MQRankSum=0.647;QD=12.85;ReadPosRankSum=0.157	GT:AD:DP:GQ:PL	0/1:20,14:34:99:465,0,646
chrVII	168686	.	C	T	377.77	PASS	AC=1;AF=0.5;AN=2;BaseQRankSum=-0.603;DP=30;Dels=0.0;FS=5.71;HaplotypeScore=0.0;MLEAC=1;MLEAF=0.5;MQ=41.87;MQ0=0;MQRankSum=-0.603;QD=12.59;ReadPosRankSum=1.018	GT:AD:DP:GQ:PL	0/1:16,14:30:99:406,0,526
chrVII	169290	.	T	C	176.77	PASS	AC=1;AF=0.5;AN=2;BaseQRankSum=0.935;DP=13;Dels=0.0;FS=5.756;HaplotypeScore=0.0;MLEAC=1;MLEAF=0.5;MQ=42.0;MQ0=0;MQRankSum=-0.66;QD=13.6;ReadPosRankSum=0.935	GT:AD:DP:GQ:PL	0/1:7,6:13:99:205,0,249
chrVII	172745	.	A	G	494.77	PASS	AC=1;AF=0.5;AN=2;BaseQRankSum=-1.043;DP=35;Dels=0.0;FS=0.0;HaplotypeScore=0.0;MLEAC=1;MLEAF=0.5;MQ=41.94;MQ0=0;MQRankSum=0.546;QD=14.14;ReadPosRankSum=-1.142	GT:AD:DP:GQ:PL	0/1:19,16:35:99:523,0,609
chrVII	173885	.	C	T	598.77	PASS	AC=1;AF=0.5;AN=2;BaseQRankSum=0.086;DP=34;Dels=0.0;FS=3.229;HaplotypeScore=0.0;MLEAC=1;MLEAF=0.5;MQ=42.0;MQ0=0;MQRankSum=0.949;QD=17.61;ReadPosRankSum=-0.328	GT:AD:DP:GQ:PL	0/1:16,18:34:99:627,0,517
chrVII	175388	.	G	A	482.77	PASS	AC=1;AF=0.5;AN=2;BaseQRankSum=0.833;DP=38;Dels=0.0;FS=0.0;HaplotypeScore=0.0;MLEAC=1;MLEAF=0.5;MQ=42.0;MQ0=0;MQRankSum=1.009;QD=12.7;ReadPosRankSum=1.038	GT:AD:DP:GQ:PL	0/1:20,18:38:99:511,0,621
chrVII	179157	.	G	A	446.77	PASS	AC=1;AF=0.5;AN=2;BaseQRankSum=1.267;DP=21;Dels=0.0;FS=1.999;HaplotypeScore=0.0;MLEAC=1;MLEAF=0.5;MQ=42.0;MQ0=0;MQRankSum=-0.181;QD=21.27;ReadPosRankSum=0.471	GT:AD:DP:GQ:PL	0/1:8,13:21:99:475,0,261
chrVII	182219	.	C	T	274.77	PASS	AC=1;AF=0.5;AN=2;BaseQRankSum=-0.343;DP=26;Dels=0.0;FS=2.038;HaplotypeScore=0.0;MLEAC=1;MLEAF=0.5;MQ=42.0;MQ0=0;MQRankSum=-0.817;QD=10.57;ReadPosRankSum=-0.553	GT:AD:DP:GQ:PL	0/1:16,10:26:99:303,0,546
chrVII	183743	.	C	T	588.77	PASS	AC=1;AF=0.5;AN=2;BaseQRankSum=-0.68;DP=49;Dels=0.0;FS=0.0;HaplotypeScore=3.9994;MLEAC=1;MLEAF=0.5;MQ=41.66;MQ0=0;MQRankSum=2.394;QD=12.02;ReadPosRankSum=-0.031	GT:AD:DP:GQ:PL	0/1:28,20:49:99:617,0,944
chrVII	184323	.	C	T	536.77	PASS	AC=1;AF=0.5;AN=2;BaseQRankSum=-1.28;DP=27;Dels=0.0;FS=1.632;HaplotypeScore=0.0;MLEAC=1;MLEAF=0.5;MQ=42.0;MQ0=0;MQRankSum=-0.778;QD=19.88;ReadPosRankSum=-0.728	GT:AD:DP:GQ:PL	0/1:10,17:27:99:565,0,328
chrVII	186080	.	C	T	316.77	PASS	AC=1;AF=0.5;AN=2;BaseQRankSum=-0.675;DP=38;Dels=0.0;FS=2.974;HaplotypeScore=0.0;MLEAC=1;MLEAF=0.5;MQ=42.0;MQ0=0;MQRankSum=-1.052;QD=8.34;ReadPosRankSum=-0.33	GT:AD:DP:GQ:PL	0/1:26,12:38:99:345,0,806
chrVII	187206	.	A	G	273.77	PASS	AC=1;AF=0.5;AN=2;BaseQRankSum=-1.147;DP=23;Dels=0.0;FS=3.925;HaplotypeScore=0.0;MLEAC=1;MLEAF=0.5;MQ=42.0;MQ0=0;MQRankSum=-0.279;QD=11.9;ReadPosRankSum=0.093	GT:AD:DP:GQ:PL	0/1:13,10:23:99:302,0,472
chrVII	189792	.	C	T	827.77	PASS	AC=1;AF=0.5;AN=2;BaseQRankSum=-0.194;DP=45;Dels=0.0;FS=5.214;HaplotypeScore=0.7887;MLEAC=1;MLEAF=0.5;MQ=42.0;MQ0=0;MQRankSum=2.067;QD=18.39;ReadPosRankSum=-0.308	GT:AD:DP:GQ:PL	0/1:20,25:45:99:856,0,666
chrVII	190152	.	C	T	389.77	PASS	AC=1;AF=0.5;AN=2;BaseQRankSum=1.566;DP=28;Dels=0.0;FS=3.512;HaplotypeScore=0.0;MLEAC=1;MLEAF=0.5;MQ=41.27;MQ0=0;MQRankSum=0.092;QD=13.92;ReadPosRankSum=0.829	GT:AD:DP:GQ:PL	0/1:15,13:28:99:418,0,496
chrVII	193443	.	A	G	299.77	PASS	AC=1;AF=0.5;AN=2;BaseQRankSum=0.54;DP=13;Dels=0.0;FS=11.139;HaplotypeScore=0.8321;MLEAC=1;MLEAF=0.5;MQ=42.0;MQ0=0;MQRankSum=1.312;QD=23.06;ReadPosRankSum=1.157	GT:AD:DP:GQ:PL	0/1:4,9:13:99:328,0,126
chrVII	199150	.	C	T	307.77	PASS	AC=1;AF=0.5;AN=2;BaseQRankSum=0.919;DP=15;Dels=0.0;FS=0.0;HaplotypeScore=0.0;MLEAC=1;MLEAF=0.5;MQ=42.0;MQ0=0;MQRankSum=0.796;QD=20.52;ReadPosRankSum=-0.061	GT:AD:DP:GQ:PL	0/1:5,10:15:99:336,0,128
chrVII	199553	.	C	T	554.77	PASS	AC=1;AF=0.5;AN=2;BaseQRankSum=-1.186;DP=26;Dels=0.0;FS=1.603;HaplotypeScore=4.9735;MLEAC=1;MLEAF=0.5;MQ=41.45;MQ0=0;MQRankSum=-1.401;QD=21.34;ReadPosRankSum=0.269	GT:AD:DP:GQ:PL	0/1:9,17:26:99:583,0,253
chrVII	201709	.	C	T	464.77	PASS	AC=1;AF=0.5;AN=2;BaseQRankSum=-1.562;DP=37;Dels=0.0;FS=8.161;HaplotypeScore=0.0;MLEAC=1;MLEAF=0.5;MQ=41.95;MQ0=0;MQRankSum=-0.418;QD=12.56;ReadPosRankSum=-0.418	GT:AD:DP:GQ:PL	0/1:22,15:37:99:493,0,718
chrVII	207266	.	G	A	321.77	PASS	AC=1;AF=0.5;AN=2;BaseQRankSum=0.34;DP=20;Dels=0.0;FS=0.0;HaplotypeScore=0.0;MLEAC=1;MLEAF=0.5;MQ=42.0;MQ0=0;MQRankSum=1.096;QD=16.09;ReadPosRankSum=0.416	GT:AD:DP:GQ:PL	0/1:10,10:20:99:350,0,344
chrVII	207425	.	G	A	381.77	PASS	AC=1;AF=0.5;AN=2;BaseQRankSum=-1.635;DP=27;Dels=0.0;FS=16.244;HaplotypeScore=0.0;MLEAC=1;MLEAF=0.5;MQ=42.0;MQ0=0;MQRankSum=1.342;QD=14.14;ReadPosRankSum=-1.098	GT:AD:DP:GQ:PL	0/1:15,12:27:99:410,0,548
chrVII	209802	.	G	A	495.77	PASS	AC=1;AF=0.5;AN=2;BaseQRankSum=0.117;DP=21;Dels=0.0;FS=1.999;HaplotypeScore=0.734;MLEAC=1;MLEAF=0.5;MQ=41.32;MQ0=0;MQRankSum=-0.35;QD=23.61;ReadPosRankSum=-0.895	GT:AD:DP:GQ:PL	0/1:6,15:21:99:524,0,173
chrVII	211287	.	C	T	128.77	PASS	AC=1;AF=0.5;AN=2;BaseQRankSum=1.272;DP=19;Dels=0.0;FS=1.808;HaplotypeScore=0.734;MLEAC=1;MLEAF=0.5;MQ=42.0;MQ0=0;MQRankSum=1.623;QD=6.78;ReadPosRankSum=-0.833	GT:AD:DP:GQ:PL	0/1:13,6:19:99:157,0,417
chrVII	215903	.	C	T	502.77	PASS	AC=1;AF=0.5;AN=2;BaseQRankSum=0.436;DP=30;Dels=0.0;FS=5.71;HaplotypeScore=0.0;MLEAC=1;MLEAF=0.5;MQ=41.87;MQ0=0;MQRankSum=-2.473;QD=16.76;ReadPosRankSum=0.021	GT:AD:DP:GQ:PL	0/1:14,16:30:99:531,0,477
chrVII	216862	.	C	T	285.77	PASS	AC=1;AF=0.5;AN=2;BaseQRankSum=1.786;DP=24;Dels=0.0;FS=0.0;HaplotypeScore=0.0;MLEAC=1;MLEAF=0.5;MQ=42.0;MQ0=0;MQRankSum=0.322;QD=11.91;ReadPosRankSum=-0.439	GT:AD:DP:GQ:PL	0/1:14,10:24:99:314,0,462
chrVII	217899	.	G	A	501.77	PASS	AC=1;AF=0.5;AN=2;BaseQRankSum=0.373;DP=29;Dels=0.0;FS=3.453;HaplotypeScore=0.0;MLEAC=1;MLEAF=0.5;MQ=42.0;MQ0=0;MQRankSum=2.697;QD=17.3;ReadPosRankSum=0.153	GT:AD:DP:GQ:PL	0/1:13,16:29:99:530,0,393
chrVII	219986	.	A	G	275.77	PASS	AC=1;AF=0.5;AN=2;BaseQRankSum=0.81;DP=21;Dels=0.0;FS=1.74;HaplotypeScore=0.0;MLEAC=1;MLEAF=0.5;MQ=42.0;MQ0=0;MQRankSum=0.317;QD=13.13;ReadPosRankSum=-1.373	GT:AD:DP:GQ:PL	0/1:11,10:21:99:304,0,329
chrVII	222845	.	C	T	438.77	PASS	AC=1;AF=0.5;AN=2;BaseQRankSum=0.58;DP=22;Dels=0.0;FS=4.545;HaplotypeScore=0.0;MLEAC=1;MLEAF=0.5;MQ=42.0;MQ0=0;MQRankSum=0.648;QD=19.94;ReadPosRankSum=1.194	GT:AD:DP:GQ:PL	0/1:8,14:22:99:467,0,223
chrVII	226039	.	G	A	458.77	PASS	AC=1;AF=0.5;AN=2;BaseQRankSum=-1.31;DP=41;Dels=0.0;FS=0.0;HaplotypeScore=0.9947;MLEAC=1;MLEAF=0.5;MQ=42.0;MQ0=0;MQRankSum=-1.178;QD=11.19;ReadPosRankSum=0.225	GT:AD:DP:GQ:PL	0/1:24,17:41:99:487,0,670
chrVII	226525	.	G	A	269.77	PASS	AC=1;AF=0.5;AN=2;BaseQRankSum=0.604;DP=21;Dels=0.0;FS=9.84;HaplotypeScore=0.0;MLEAC=1;MLEAF=0.5;MQ=42.0;MQ0=0;MQRankSum=-0.604;QD=12.85;ReadPosRankSum=0.391	GT:AD:DP:GQ:PL	0/1:12,9:21:99:298,0,406
chrVII	227402	.	T	C	356.77	PASS	AC=1;AF=0.5;AN=2;BaseQRankSum=0.702;DP=20;Dels=0.0;FS=0.0;HaplotypeScore=0.0;MLEAC=1;MLEAF=0.5;MQ=40.94;MQ0=1;MQRankSum=0.537;QD=17.84;ReadPosRankSum=0.95	GT:AD:DP:GQ:PL	0/1:8,12:20:99:385,0,209
chrVII	230022	.	A	G	248.77	PASS	AC=1;AF=0.5;AN=2;BaseQRankSum=0.442;DP=18;Dels=0.0;FS=0.0;HaplotypeScore=0.0;MLEAC=1;MLEAF=0.5;MQ=40.4;MQ0=0;MQRankSum=-0.088;QD=13.82;ReadPosRankSum=-0.971	GT:AD:DP:GQ:PL	0/1:9,9:18:99:277,0,310
chrVII	230277	.	G	A	301.77	PASS	AC=1;AF=0.5;AN=2;BaseQRankSum=1.964;DP=36;Dels=0.0;FS=0.0;HaplotypeScore=0.0;MLEAC=1;MLEAF=0.5;MQ=41.41;MQ0=1;MQRankSum=-1.025;QD=8.38;ReadPosRankSum=-0.261	GT:AD:DP:GQ:PL	0/1:23,13:36:99:330,0,732
chrVII	231148	.	T	C	430.77	PASS	AC=1;AF=0.5;AN=2;BaseQRankSum=-0.978;DP=21;Dels=0.0;FS=7.605;HaplotypeScore=0.0;MLEAC=1;MLEAF=0.5;MQ=42.0;MQ0=0;MQRankSum=0.253;QD=20.51;ReadPosRankSum=0.326	GT:AD:DP:GQ:PL	0/1:8,13:21:99:459,0,260
chrVII	236289	.	A	G	346.77	PASS	AC=1;AF=0.5;AN=2;BaseQRankSum=-0.895;DP=24;Dels=0.0;FS=6.701;HaplotypeScore=0.0;MLEAC=1;MLEAF=0.5;MQ=42.0;MQ0=0;MQRankSum=1.01;QD=14.45;ReadPosRankSum=-1.184	GT:AD:DP:GQ:PL	0/1:12,12:24:99:375,0,420
chrVII	239539	.	G	A	378.77	PASS	AC=1;AF=0.5;AN=2;BaseQRankSum=-0.675;DP=21;Dels=0.0;FS=10.59;HaplotypeScore=0.0;MLEAC=1;MLEAF=0.5;MQ=42.0;MQ0=0;MQRankSum=-1.457;QD=18.04;ReadPosRankSum=0.462	GT:AD:DP:GQ:PL	0/1:9,12:21:99:407,0,301
chrVII	240231	.	T	C	403.77	PASS	AC=1;AF=0.5;AN=2;BaseQRankSum=0.729;DP=32;Dels=0.0;FS=5.731;HaplotypeScore=0.0;MLEAC=1;MLEAF=0.5;MQ=42.0;MQ0=0;MQRankSum=-0.921;QD=12.62;ReadPosRankSum=1.458	GT:AD:DP:GQ:PL	0/1:19,13:32:99:432,0,608
chrVII	240798	.	C	T	514.77	PASS	AC=1;AF=0.5;AN=2;BaseQRankSum=-0.85;DP=31;Dels=0.0;FS=1.4;HaplotypeScore=0.0;MLEAC=1;MLEAF=0.5;MQ=42.0;MQ0=0;MQRankSum=-0.059;QD=16.61;ReadPosRankSum=0.534	GT:AD:DP:GQ:PL	0/1:15,16:31:99:543,0,510
chrVII	243005	.	G	A	451.77	PASS	AC=1;AF=0.5;AN=2;BaseQRankSum=0.62;DP=28;Dels=0.0;FS=3.473;HaplotypeScore=0.0;MLEAC=1;MLEAF=0.5;MQ=42.0;MQ0=0;MQRankSum=-0.666;QD=16.13;ReadPosRankSum=0.115	GT:AD:DP:GQ:PL	0/1:14,14:28:99:480,0,404
chrVII	245082	.	C	T	572.77	PASS	AC=1;AF=0.5;AN=2;BaseQRankSum=-0.155;DP=44;Dels=0.0;FS=18.623;HaplotypeScore=0.0;MLEAC=1;MLEAF=0.5;MQ=42.0;MQ0=0;MQRankSum=-0.131;QD=13.02;ReadPosRankSum=0.489	GT:AD:DP:GQ:PL	0/1:26,18:44:99:601,0,933
chrVII	246204	.	G	A	479.77	PASS	AC=1;AF=0.5;AN=2;BaseQRankSum=-0.239;DP=24;Dels=0.0;FS=0.0;HaplotypeScore=0.0;MLEAC=1;MLEAF=0.5;MQ=41.92;MQ0=0;MQRankSum=-1.431;QD=19.99;ReadPosRankSum=-0.179	GT:AD:DP:GQ:PL	0/1:9,15:24:99:508,0,303
chrVII	246662	.	C	T	670.77	PASS	AC=1;AF=0.5;AN=2;BaseQRankSum=0.717;DP=43;Dels=0.0;FS=0.0;HaplotypeScore=0.0;MLEAC=1;MLEAF=0.5;MQ=42.0;MQ0=0;MQRankSum=-0.207;QD=15.6;ReadPosRankSum=-0.182	GT:AD:DP:GQ:PL	0/1:22,21:43:99:699,0,657
chrVII	248280	.	G	A	119.77	PASS	AC=1;AF=0.5;AN=2;BaseQRankSum=0.72;DP=6;Dels=0.0;FS=3.31;HaplotypeScore=0.0;MLEAC=1;MLEAF=0.5;MQ=42.0;MQ0=0;MQRankSum=0.0;QD=19.96;ReadPosRankSum=-0.72	GT:AD:DP:GQ:PL	0/1:2,4:6:65:148,0,65
chrVII	250534	.	G	A	389.77	PASS	AC=1;AF=0.5;AN=2;BaseQRankSum=0.0;DP=24;Dels=0.0;FS=13.262;HaplotypeScore=0.0;MLEAC=1;MLEAF=0.5;MQ=41.38;MQ0=0;MQRankSum=-0.174;QD=16.24;ReadPosRankSum=0.232	GT:AD:DP:GQ:PL	0/1:11,13:24:99:418,0,350
chrVII	253777	.	A	G	405.77	PASS	AC=1;AF=0.5;AN=2;BaseQRankSum=0.922;DP=36;Dels=0.0;FS=0.0;HaplotypeScore=0.0;MLEAC=1;MLEAF=0.5;MQ=42.0;MQ0=0;MQRankSum=0.231;QD=11.27;ReadPosRankSum=0.757	GT:AD:DP:GQ:PL	0/1:23,13:36:99:434,0,811
chrVII	268673	.	C	T	1514.77	PASS	AC=1;AF=0.5;AN=2;BaseQRankSum=0.803;DP=88;Dels=0.0;FS=0.814;HaplotypeScore=0.0;MLEAC=1;MLEAF=0.5;MQ=41.84;MQ0=0;MQRankSum=0.042;QD=17.21;ReadPosRankSum=0.527	GT:AD:DP:GQ:PL	0/1:41,47:88:99:1543,0,1343
chrVII	270993	.	C	T	2520.77	PASS	AC=1;AF=0.5;AN=2;BaseQRankSum=1.377;DP=164;Dels=0.0;FS=1.262;HaplotypeScore=0.0;MLEAC=1;MLEAF=0.5;MQ=41.99;MQ0=0;MQRankSum=-0.214;QD=15.37;ReadPosRankSum=0.54	GT:AD:DP:GQ:PL	0/1:87,77:164:99:2549,0,2950
chrVII	273092	.	G	A	1680.77	PASS	AC=1;AF=0.5;AN=2;BaseQRankSum=2.252;DP=108;Dels=0.0;FS=1.584;HaplotypeScore=7.9465;MLEAC=1;MLEAF=0.5;MQ=41.73;MQ0=0;MQRankSum=0.159;QD=15.56;ReadPosRankSum=-1.243	GT:AD:DP:GQ:PL	0/1:54,53:108:99:1709,0,1787
chrVII	323758	.	G	A	344.77	PASS	AC=1;AF=0.5;AN=2;BaseQRankSum=-0.517;DP=25;Dels=0.0;FS=1.58;HaplotypeScore=0.0;MLEAC=1;MLEAF=0.5;MQ=42.0;MQ0=0;MQRankSum=1.169;QD=13.79;ReadPosRankSum=-1.115	GT:AD:DP:GQ:PL	0/1:12,13:25:99:373,0,414
chrVII	330622	.	G	A	560.77	PASS	AC=1;AF=0.5;AN=2;BaseQRankSum=1.18;DP=28;Dels=0.0;FS=0.0;HaplotypeScore=0.8321;MLEAC=1;MLEAF=0.5;MQ=42.0;MQ0=0;MQRankSum=0.377;QD=20.03;ReadPosRankSum=-1.431	GT:AD:DP:GQ:PL	0/1:10,17:28:99:589,0,337
chrVII	337337	.	A	G	195.77	PASS	AC=1;AF=0.5;AN=2;BaseQRankSum=-0.634;DP=18;Dels=0.0;FS=0.0;HaplotypeScore=0.0;MLEAC=1;MLEAF=0.5;MQ=42.0;MQ0=0;MQRankSum=1.811;QD=10.88;ReadPosRankSum=-0.453	GT:AD:DP:GQ:PL	0/1:11,7:18:99:224,0,365
chrVII	337786	.	G	A	143.77	PASS	AC=1;AF=0.5;AN=2;BaseQRankSum=0.103;DP=10;Dels=0.0;FS=2.808;HaplotypeScore=0.0;MLEAC=1;MLEAF=0.5;MQ=42.0;MQ0=0;MQRankSum=0.103;QD=14.38;ReadPosRankSum=0.336	GT:AD:DP:GQ:PL	0/1:5,5:10:99:172,0,175
chrVII	340772	.	A	G	203.77	PASS	AC=1;AF=0.5;AN=2;BaseQRankSum=0.927;DP=17;Dels=0.0;FS=4.708;HaplotypeScore=0.0;MLEAC=1;MLEAF=0.5;MQ=42.0;MQ0=0;MQRankSum=-0.146;QD=11.99;ReadPosRankSum=0.927	GT:AD:DP:GQ:PL	0/1:10,7:17:99:232,0,345
chrVII	342618	.	G	A	410.77	PASS	AC=1;AF=0.5;AN=2;BaseQRankSum=0.589;DP=29;Dels=0.0;FS=3.352;HaplotypeScore=0.0;MLEAC=1;MLEAF=0.5;MQ=41.93;MQ0=0;MQRankSum=0.153;QD=14.16;ReadPosRankSum=0.284	GT:AD:DP:GQ:PL	0/1:15,14:29:99:439,0,466
chrVII	346783	.	C	T	546.77	PASS	AC=1;AF=0.5;AN=2;BaseQRankSum=-0.855;DP=29;Dels=0.0;FS=3.427;HaplotypeScore=0.0;MLEAC=1;MLEAF=0.5;MQ=42.0;MQ0=0;MQRankSum=-0.197;QD=18.85;ReadPosRankSum=1.513	GT:AD:DP:GQ:PL	0/1:13,16:29:99:575,0,413
chrVII	348884	.	G	A	408.77	PASS	AC=1;AF=0.5;AN=2;BaseQRankSum=1.225;DP=19;Dels=0.0;FS=0.0;HaplotypeScore=0.0;MLEAC=1;MLEAF=0.5;MQ=42.0;MQ0=0;MQRankSum=1.395;QD=21.51;ReadPosRankSum=0.803	GT:AD:DP:GQ:PL	0/1:7,12:19:99:437,0,188
chrVII	352345	.	A	G	219.77	PASS	AC=1;AF=0.5;AN=2;BaseQRankSum=0.068;DP=14;Dels=0.0;FS=0.0;HaplotypeScore=0.0;MLEAC=1;MLEAF=0.5;MQ=42.0;MQ0=0;MQRankSum=-0.201;QD=15.7;ReadPosRankSum=-0.91	GT:AD:DP:GQ:PL	0/1:7,7:14:99:248,0,236
chrVII	353422	.	A	G	376.77	PASS	AC=1;AF=0.5;AN=2;BaseQRankSum=-0.297;DP=22;Dels=0.0;FS=11.29;HaplotypeScore=0.0;MLEAC=1;MLEAF=0.5;MQ=41.33;MQ0=0;MQRankSum=1.088;QD=17.13;ReadPosRankSum=-1.286	GT:AD:DP:GQ:PL	0/1:10,12:22:99:405,0,295
chrVII	363415	.	G	A	587.77	PASS	AC=1;AF=0.5;AN=2;BaseQRankSum=0.337;DP=29;Dels=0.0;FS=0.0;HaplotypeScore=0.0;MLEAC=1;MLEAF=0.5;MQ=42.0;MQ0=0;MQRankSum=-0.337;QD=20.27;ReadPosRankSum=0.247	GT:AD:DP:GQ:PL	0/1:11,18:29:99:616,0,324
chrVII	371742	.	C	T	485.77	PASS	AC=1;AF=0.5;AN=2;BaseQRankSum=-1.286;DP=30;Dels=0.0;FS=0.0;HaplotypeScore=0.0;MLEAC=1;MLEAF=0.5;MQ=42.0;MQ0=0;MQRankSum=-0.664;QD=16.19;ReadPosRankSum=-0.622	GT:AD:DP:GQ:PL	0/1:15,15:30:99:514,0,467
chrVII	373258	.	A	G	647.77	PASS	AC=1;AF=0.5;AN=2;BaseQRankSum=0.505;DP=33;Dels=0.0;FS=5.567;HaplotypeScore=0.0;MLEAC=1;MLEAF=0.5;MQ=42.0;MQ0=0;MQRankSum=1.179;QD=19.63;ReadPosRankSum=1.104	GT:AD:DP:GQ:PL	0/1:12,21:33:99:676,0,349
chrVII	378389	.	C	T	360.77	PASS	AC=1;AF=0.5;AN=2;BaseQRankSum=0.475;DP=32;Dels=0.0;FS=3.22;HaplotypeScore=0.0;MLEAC=1;MLEAF=0.5;MQ=41.54;MQ0=0;MQRankSum=0.057;QD=11.27;ReadPosRankSum=-1.349	GT:AD:DP:GQ:PL	0/1:18,14:32:99:389,0,562
chrVII	379263	.	T	C	741.77	PASS	AC=1;AF=0.5;AN=2;BaseQRankSum=0.102;DP=39;Dels=0.0;FS=10.316;HaplotypeScore=0.0;MLEAC=1;MLEAF=0.5;MQ=41.62;MQ0=0;MQRankSum=-1.01;QD=19.02;ReadPosRankSum=-0.19	GT:AD:DP:GQ:PL	0/1:14,25:39:99:770,0,453
chrVII	380531	.	C	T	364.77	PASS	AC=1;AF=0.5;AN=2;BaseQRankSum=2.561;DP=37;Dels=0.0;FS=3.504;HaplotypeScore=0.0;MLEAC=1;MLEAF=0.5;MQ=42.0;MQ0=0;MQRankSum=-0.779;QD=9.86;ReadPosRankSum=1.32	GT:AD:DP:GQ:PL	0/1:24,13:37:99:393,0,762
chrVII	380966	.	C	T	524.77	PASS	AC=1;AF=0.5;AN=2;BaseQRankSum=1.209;DP=35;Dels=0.0;FS=1.407;HaplotypeScore=0.0;MLEAC=1;MLEAF=0.5;MQ=42.0;MQ0=0;MQRankSum=-0.182;QD=14.99;ReadPosRankSum=1.109	GT:AD:DP:GQ:PL	0/1:19,16:35:99:553,0,674
chrVII	382932	.	C	T	374.77	PASS	AC=1;AF=0.5;AN=2;BaseQRankSum=-1.774;DP=26;Dels=0.0;FS=1.598;HaplotypeScore=0.0;MLEAC=1;MLEAF=0.5;MQ=42.0;MQ0=0;MQRankSum=-1.054;QD=14.41;ReadPosRankSum=-0.437	GT:AD:DP:GQ:PL	0/1:14,12:26:99:403,0,503
chrVII	394048	.	C	T	743.77	PASS	AC=1;AF=0.5;AN=2;BaseQRankSum=1.442;DP=45;Dels=0.0;FS=0.0;HaplotypeScore=0.0;MLEAC=1;MLEAF=0.5;MQ=41.91;MQ0=0;MQRankSum=-2.123;QD=16.53;ReadPosRankSum=-1.533	GT:AD:DP:GQ:PL	0/1:22,23:45:99:772,0,712
chrVII	396910	.	A	G	975.77	PASS	AC=1;AF=0.5;AN=2;BaseQRankSum=0.384;DP=61;Dels=0.0;FS=0.0;HaplotypeScore=0.0;MLEAC=1;MLEAF=0.5;MQ=42.0;MQ0=0;MQRankSum=0.109;QD=16.0;ReadPosRankSum=-0.832	GT:AD:DP:GQ:PL	0/1:28,33:61:99:1004,0,920
chrVII	398358	.	C	T	696.77	PASS	AC=1;AF=0.5;AN=2;BaseQRankSum=-0.625;DP=44;Dels=0.0;FS=1.238;HaplotypeScore=0.0;MLEAC=1;MLEAF=0.5;MQ=42.0;MQ0=0;MQRankSum=0.554;QD=15.84;ReadPosRankSum=1.143	GT:AD:DP:GQ:PL	0/1:20,24:44:99:725,0,571
chrVII	408216	.	T	C	664.77	PASS	AC=1;AF=0.5;AN=2;BaseQRankSum=-0.087;DP=34;Dels=0.0;FS=1.317;HaplotypeScore=0.0;MLEAC=1;MLEAF=0.5;MQ=42.0;MQ0=0;MQRankSum=-0.507;QD=19.55;ReadPosRankSum=0.857	GT:AD:DP:GQ:PL	0/1:14,20:34:99:693,0,417
chrVII	409329	.	G	A	764.77	PASS	AC=1;AF=0.5;AN=2;BaseQRankSum=-1.502;DP=52;Dels=0.0;FS=0.0;HaplotypeScore=0.0;MLEAC=1;MLEAF=0.5;MQ=42.0;MQ0=0;MQRankSum=-0.897;QD=14.71;ReadPosRankSum=-0.769	GT:AD:DP:GQ:PL	0/1:27,25:52:99:793,0,891
chrVII	409786	.	C	T	330.77	PASS	AC=1;AF=0.5;AN=2;BaseQRankSum=-2.509;DP=37;Dels=0.0;FS=50.155;HaplotypeScore=3.9995;MLEAC=1;MLEAF=0.5;MQ=42.0;MQ0=0;MQRankSum=0.589;QD=8.94;ReadPosRankSum=-1.667	GT:AD:DP:GQ:PL	0/1:21,14:37:99:359,0,665
chrVII	411293	.	C	T	494.77	PASS	AC=1;AF=0.5;AN=2;BaseQRankSum=-0.536;DP=31;Dels=0.0;FS=1.402;HaplotypeScore=0.0;MLEAC=1;MLEAF=0.5;MQ=42.0;MQ0=0;MQRankSum=0.417;QD=15.96;ReadPosRankSum=1.211	GT:AD:DP:GQ:PL	0/1:14,17:31:99:523,0,489
chrVII	415379	.	C	T	453.77	PASS	AC=1;AF=0.5;AN=2;BaseQRankSum=2.172;DP=35;Dels=0.0;FS=7.279;HaplotypeScore=0.0;MLEAC=1;MLEAF=0.5;MQ=41.58;MQ0=0;MQRankSum=1.431;QD=12.96;ReadPosRankSum=0.488	GT:AD:DP:GQ:PL	0/1:21,14:35:99:482,0,656
chrVII	416413	.	C	T	339.77	PASS	AC=1;AF=0.5;AN=2;BaseQRankSum=-1.341;DP=25;Dels=0.0;FS=3.682;HaplotypeScore=0.0;MLEAC=1;MLEAF=0.5;MQ=42.0;MQ0=0;MQRankSum=1.068;QD=13.59;ReadPosRankSum=-0.301	GT:AD:DP:GQ:PL	0/1:14,11:25:99:368,0,506
chrVII	429594	.	G	A	547.77	PASS	AC=1;AF=0.5;AN=2;BaseQRankSum=-0.054;DP=33;Dels=0.0;FS=5.281;HaplotypeScore=5.9599;MLEAC=1;MLEAF=0.5;MQ=41.55;MQ0=0;MQRankSum=-0.235;QD=16.6;ReadPosRankSum=-0.38	GT:AD:DP:GQ:PL	0/1:15,18:33:99:576,0,480
chrVII	430242	.	G	A	378.77	PASS	AC=1;AF=0.5;AN=2;BaseQRankSum=1.244;DP=27;Dels=0.0;FS=1.576;HaplotypeScore=0.0;MLEAC=1;MLEAF=0.5;MQ=41.47;MQ0=0;MQRankSum=-0.415;QD=14.03;ReadPosRankSum=0.073	GT:AD:DP:GQ:PL	0/1:15,12:27:99:407,0,430
chrVII	431618	.	G	A	703.77	PASS	AC=1;AF=0.5;AN=2;BaseQRankSum=0.806;DP=38;Dels=0.0;FS=2.932;HaplotypeScore=0.0;MLEAC=1;MLEAF=0.5;MQ=42.0;MQ0=0;MQRankSum=-0.836;QD=18.52;ReadPosRankSum=0.478	GT:AD:DP:GQ:PL	0/1:15,23:38:99:732,0,508
chrVII	433417	.	G	A	195.77	PASS	AC=1;AF=0.5;AN=2;BaseQRankSum=0.872;DP=20;Dels=0.0;FS=7.605;HaplotypeScore=0.0;MLEAC=1;MLEAF=0.5;MQ=41.26;MQ0=0;MQRankSum=0.079;QD=9.79;ReadPosRankSum=0.317	GT:AD:DP:GQ:PL	0/1:13,7:20:99:224,0,412
chrVII	433478	.	A	G	262.77	PASS	AC=1;AF=0.5;AN=2;BaseQRankSum=0.035;DP=21;Dels=0.0;FS=0.0;HaplotypeScore=0.0;MLEAC=1;MLEAF=0.5;MQ=42.0;MQ0=0;MQRankSum=-1.655;QD=12.51;ReadPosRankSum=-0.317	GT:AD:DP:GQ:PL	0/1:11,10:21:99:291,0,283
chrVII	434539	.	G	A	663.77	PASS	AC=1;AF=0.5;AN=2;BaseQRankSum=0.799;DP=44;Dels=0.0;FS=2.835;HaplotypeScore=0.0;MLEAC=1;MLEAF=0.5;MQ=42.0;MQ0=0;MQRankSum=0.164;QD=15.09;ReadPosRankSum=1.48	GT:AD:DP:GQ:PL	0/1:23,21:44:99:692,0,767
chrVII	434841	.	G	A	416.77	PASS	AC=1;AF=0.5;AN=2;BaseQRankSum=-0.589;DP=29;Dels=0.0;FS=3.696;HaplotypeScore=0.0;MLEAC=1;MLEAF=0.5;MQ=40.97;MQ0=0;MQRankSum=0.153;QD=14.37;ReadPosRankSum=1.157	GT:AD:DP:GQ:PL	0/1:14,15:29:99:445,0,474
chrVII	436108	.	G	A	356.77	PASS	AC=1;AF=0.5;AN=2;BaseQRankSum=0.131;DP=22;Dels=0.0;FS=0.0;HaplotypeScore=0.0;MLEAC=1;MLEAF=0.5;MQ=42.0;MQ0=0;MQRankSum=-0.657;QD=16.22;ReadPosRankSum=1.051	GT:AD:DP:GQ:PL	0/1:11,11:22:99:385,0,386
chrVII	436398	.	G	A	399.77	PASS	AC=1;AF=0.5;AN=2;BaseQRankSum=0.756;DP=27;Dels=0.0;FS=3.891;HaplotypeScore=0.0;MLEAC=1;MLEAF=0.5;MQ=42.0;MQ0=0;MQRankSum=0.366;QD=14.81;ReadPosRankSum=1.781	GT:AD:DP:GQ:PL	0/1:12,15:27:99:428,0,356
chrVII	436880	.	G	A	269.77	PASS	AC=1;AF=0.5;AN=2;BaseQRankSum=-0.241;DP=29;Dels=0.0;FS=0.0;HaplotypeScore=0.0;MLEAC=1;MLEAF=0.5;MQ=41.87;MQ0=0;MQRankSum=-0.724;QD=9.3;ReadPosRankSum=-0.417	GT:AD:DP:GQ:PL	0/1:16,13:29:99:298,0,515
chrVII	438653	.	G	A	490.77	PASS	AC=1;AF=0.5;AN=2;BaseQRankSum=0.659;DP=28;Dels=0.0;FS=0.0;HaplotypeScore=0.0;MLEAC=1;MLEAF=0.5;MQ=41.93;MQ0=0;MQRankSum=-0.188;QD=17.53;ReadPosRankSum=-1.646	GT:AD:DP:GQ:PL	0/1:11,17:28:99:519,0,338
chrVII	442786	.	T	C	455.77	PASS	AC=1;AF=0.5;AN=2;BaseQRankSum=1.137;DP=25;Dels=0.0;FS=0.0;HaplotypeScore=0.0;MLEAC=1;MLEAF=0.5;MQ=41.43;MQ0=0;MQRankSum=0.86;QD=18.23;ReadPosRankSum=-0.361	GT:AD:DP:GQ:PL	0/1:10,15:25:99:484,0,250
chrVII	443095	.	G	A	464.77	PASS	AC=1;AF=0.5;AN=2;BaseQRankSum=0.624;DP=34;Dels=0.0;FS=0.0;HaplotypeScore=0.0;MLEAC=1;MLEAF=0.5;MQ=42.0;MQ0=0;MQRankSum=0.971;QD=13.67;ReadPosRankSum=0.624	GT:AD:DP:GQ:PL	0/1:19,15:34:99:493,0,617
chrVII	443972	.	G	A	338.77	PASS	AC=1;AF=0.5;AN=2;BaseQRankSum=0.441;DP=28;Dels=0.0;FS=1.536;HaplotypeScore=0.0;MLEAC=1;MLEAF=0.5;MQ=42.0;MQ0=0;MQRankSum=-0.72;QD=12.1;ReadPosRankSum=-1.23	GT:AD:DP:GQ:PL	0/1:16,12:28:99:367,0,565
chrVII	446716	.	T	C	621.77	PASS	AC=1;AF=0.5;AN=2;BaseQRankSum=1.035;DP=36;Dels=0.0;FS=2.88;HaplotypeScore=0.0;MLEAC=1;MLEAF=0.5;MQ=42.0;MQ0=0;MQRankSum=0.653;QD=17.27;ReadPosRankSum=0.844	GT:AD:DP:GQ:PL	0/1:16,20:36:99:650,0,464
chrVII	448440	.	G	A	482.77	PASS	AC=1;AF=0.5;AN=2;BaseQRankSum=-0.716;DP=24;Dels=0.0;FS=0.0;HaplotypeScore=0.0;MLEAC=1;MLEAF=0.5;MQ=42.0;MQ0=0;MQRankSum=0.417;QD=20.12;ReadPosRankSum=0.775	GT:AD:DP:GQ:PL	0/1:9,15:24:99:511,0,254
chrVII	449265	.	C	T	231.77	PASS	AC=1;AF=0.5;AN=2;BaseQRankSum=1.226;DP=35;Dels=0.0;FS=38.631;HaplotypeScore=3.9994;MLEAC=1;MLEAF=0.5;MQ=42.0;MQ0=0;MQRankSum=0.48;QD=6.62;ReadPosRankSum=1.439	GT:AD:DP:GQ:PL	0/1:24,11:35:99:260,0,766
chrVII	451564	.	C	T	344.77	PASS	AC=1;AF=0.5;AN=2;BaseQRankSum=-0.18;DP=26;Dels=0.0;FS=0.0;HaplotypeScore=0.0;MLEAC=1;MLEAF=0.5;MQ=40.9;MQ0=0;MQRankSum=0.643;QD=13.26;ReadPosRankSum=-0.849	GT:AD:DP:GQ:PL	0/1:14,12:26:99:373,0,496
chrVII	454541	.	G	A	438.77	PASS	AC=1;AF=0.5;AN=2;BaseQRankSum=0.637;DP=24;Dels=0.0;FS=2.246;HaplotypeScore=0.0;MLEAC=1;MLEAF=0.5;MQ=42.0;MQ0=0;MQRankSum=-2.144;QD=18.28;ReadPosRankSum=0.348	GT:AD:DP:GQ:PL	0/1:11,13:24:99:467,0,384
chrVII	454662	.	C	T	364.77	PASS	AC=1;AF=0.5;AN=2;BaseQRankSum=0.082;DP=25;Dels=0.0;FS=9.356;HaplotypeScore=0.0;MLEAC=1;MLEAF=0.5;MQ=42.0;MQ0=0;MQRankSum=-0.137;QD=14.59;ReadPosRankSum=-0.246	GT:AD:DP:GQ:PL	0/1:11,14:25:99:393,0,368
chrVII	457489	.	C	T	489.77	PASS	AC=1;AF=0.5;AN=2;BaseQRankSum=-0.41;DP=37;Dels=0.0;FS=4.887;HaplotypeScore=0.0;MLEAC=1;MLEAF=0.5;MQ=42.0;MQ0=0;MQRankSum=1.048;QD=13.24;ReadPosRankSum=-1.109	GT:AD:DP:GQ:PL	0/1:19,18:37:99:518,0,636
chrVII	459957	.	C	T	712.77	PASS	AC=1;AF=0.5;AN=2;BaseQRankSum=0.278;DP=32;Dels=0.0;FS=3.329;HaplotypeScore=0.0;MLEAC=1;MLEAF=0.5;MQ=42.0;MQ0=0;MQRankSum=-0.674;QD=22.27;ReadPosRankSum=-0.714	GT:AD:DP:GQ:PL	0/1:11,21:32:99:741,0,325
chrVII	460756	.	A	G	689.77	PASS	AC=1;AF=0.5;AN=2;BaseQRankSum=-0.564;DP=44;Dels=0.0;FS=6.222;HaplotypeScore=0.0;MLEAC=1;MLEAF=0.5;MQ=42.0;MQ0=0;MQRankSum=-0.893;QD=15.68;ReadPosRankSum=-0.658	GT:AD:DP:GQ:PL	0/1:23,21:44:99:718,0,822
chrVII	462868	.	C	T	505.77	PASS	AC=1;AF=0.5;AN=2;BaseQRankSum=1.218;DP=29;Dels=0.0;FS=0.0;HaplotypeScore=0.0;MLEAC=1;MLEAF=0.5;MQ=41.49;MQ0=0;MQRankSum=-0.199;QD=17.44;ReadPosRankSum=-0.642	GT:AD:DP:GQ:PL	0/1:12,17:29:99:534,0,418
chrVII	463476	.	G	A	208.77	PASS	AC=1;AF=0.5;AN=2;BaseQRankSum=-0.81;DP=20;Dels=0.0;FS=1.871;HaplotypeScore=0.0;MLEAC=1;MLEAF=0.5;MQ=41.29;MQ0=0;MQRankSum=0.193;QD=10.44;ReadPosRankSum=0.733	GT:AD:DP:GQ:PL	0/1:12,8:20:99:237,0,434
chrVII	463569	.	C	T	525.77	PASS	AC=1;AF=0.5;AN=2;BaseQRankSum=0.726;DP=30;Dels=0.0;FS=0.0;HaplotypeScore=0.0;MLEAC=1;MLEAF=0.5;MQ=42.0;MQ0=0;MQRankSum=0.99;QD=17.53;ReadPosRankSum=-0.55	GT:AD:DP:GQ:PL	0/1:10,20:30:99:554,0,323
chrVII	469742	.	A	G	327.77	PASS	AC=1;AF=0.5;AN=2;BaseQRankSum=-0.797;DP=26;Dels=0.0;FS=1.54;HaplotypeScore=0.0;MLEAC=1;MLEAF=0.5;MQ=41.43;MQ0=0;MQRankSum=-1.003;QD=12.61;ReadPosRankSum=1.003	GT:AD:DP:GQ:PL	0/1:14,12:26:99:356,0,426
chrVII	472393	.	C	T	374.77	PASS	AC=1;AF=0.5;AN=2;BaseQRankSum=2.355;DP=20;Dels=0.0;FS=1.848;HaplotypeScore=0.0;MLEAC=1;MLEAF=0.5;MQ=42.0;MQ0=0;MQRankSum=0.304;QD=18.74;ReadPosRankSum=-0.152	GT:AD:DP:GQ:PL	0/1:9,11:20:99:403,0,262
chrVII	473316	.	C	T	423.77	PASS	AC=1;AF=0.5;AN=2;BaseQRankSum=1.487;DP=34;Dels=0.0;FS=0.0;HaplotypeScore=0.0;MLEAC=1;MLEAF=0.5;MQ=42.0;MQ0=0;MQRankSum=0.962;QD=12.46;ReadPosRankSum=-0.367	GT:AD:DP:GQ:PL	0/1:20,14:34:99:452,0,684
chrVII	491597	.	G	A	244.77	PASS	AC=1;AF=0.5;AN=2;BaseQRankSum=-1.945;DP=22;Dels=0.0;FS=0.0;HaplotypeScore=0.0;MLEAC=1;MLEAF=0.5;MQ=42.0;MQ0=0;MQRankSum=-0.692;QD=11.13;ReadPosRankSum=-1.154	GT:AD:DP:GQ:PL	0/1:12,10:22:99:273,0,385
chrVII	512864	.	A	G	246.77	PASS	AC=1;AF=0.5;AN=2;BaseQRankSum=1.377;DP=18;Dels=0.0;FS=1.952;HaplotypeScore=0.0;MLEAC=1;MLEAF=0.5;MQ=42.0;MQ0=0;MQRankSum=-0.044;QD=13.71;ReadPosRankSum=-1.022	GT:AD:DP:GQ:PL	0/1:10,8:18:99:275,0,348
chrVII	523719	.	G	A	859.77	PASS	AC=1;AF=0.5;AN=2;BaseQRankSum=2.818;DP=56;Dels=0.0;FS=1.174;HaplotypeScore=2.9823;MLEAC=1;MLEAF=0.5;MQ=41.74;MQ0=0;MQRankSum=-0.764;QD=15.35;ReadPosRankSum=-0.107	GT:AD:DP:GQ:PL	0/1:30,26:56:99:888,0,850
chrVII	524809	.	G	A	890.77	PASS	AC=1;AF=0.5;AN=2;BaseQRankSum=-0.179;DP=51;Dels=0.0;FS=4.151;HaplotypeScore=0.0;MLEAC=1;MLEAF=0.5;MQ=42.0;MQ0=0;MQRankSum=-1.236;QD=17.47;ReadPosRankSum=-0.594	GT:AD:DP:GQ:PL	0/1:24,27:51:99:919,0,716
chrVII	529374	.	T	C	407.77	PASS	AC=1;AF=0.5;AN=2;BaseQRankSum=-1.334;DP=27;Dels=0.0;FS=3.565;HaplotypeScore=0.0;MLEAC=1;MLEAF=0.5;MQ=42.0;MQ0=0;MQRankSum=-0.073;QD=15.1;ReadPosRankSum=-0.17	GT:AD:DP:GQ:PL	0/1:14,13:27:99:436,0,454
chrVII	531262	.	G	A	416.77	PASS	AC=1;AF=0.5;AN=2;BaseQRankSum=-0.454;DP=20;Dels=0.0;FS=2.128;HaplotypeScore=0.0;MLEAC=1;MLEAF=0.5;MQ=42.0;MQ0=0;MQRankSum=1.196;QD=20.84;ReadPosRankSum=-0.289	GT:AD:DP:GQ:PL	0/1:6,14:20:99:445,0,193
chrVII	533029	.	C	T	182.77	PASS	AC=1;AF=0.5;AN=2;BaseQRankSum=-0.259;DP=12;Dels=0.0;FS=0.0;HaplotypeScore=0.0;MLEAC=1;MLEAF=0.5;MQ=42.0;MQ0=0;MQRankSum=-0.869;QD=15.23;ReadPosRankSum=1.517	GT:AD:DP:GQ:PL	0/1:6,6:12:99:211,0,173
chrVII	534954	.	G	A	279.77	PASS	AC=1;AF=0.5;AN=2;BaseQRankSum=2.683;DP=25;Dels=0.0;FS=16.51;HaplotypeScore=0.0;MLEAC=1;MLEAF=0.5;MQ=41.15;MQ0=1;MQRankSum=-0.596;QD=11.19;ReadPosRankSum=-0.775	GT:AD:DP:GQ:PL	0/1:16,9:25:99:308,0,521
chrVII	575670	.	G	A	406.77	PASS	AC=1;AF=0.5;AN=2;BaseQRankSum=-0.219;DP=35;Dels=0.0;FS=5.48;HaplotypeScore=0.0;MLEAC=1;MLEAF=0.5;MQ=42.0;MQ0=0;MQRankSum=1.128;QD=11.62;ReadPosRankSum=-1.667	GT:AD:DP:GQ:PL	0/1:21,14:35:99:435,0,689
chrVII	583032	.	G	A	281.77	PASS	AC=1;AF=0.5;AN=2;BaseQRankSum=0.961;DP=23;Dels=0.0;FS=1.643;HaplotypeScore=0.0;MLEAC=1;MLEAF=0.5;MQ=42.0;MQ0=0;MQRankSum=1.457;QD=12.25;ReadPosRankSum=1.705	GT:AD:DP:GQ:PL	0/1:13,10:23:99:310,0,428
chrVII	583185	.	G	A	539.77	PASS	AC=1;AF=0.5;AN=2;BaseQRankSum=1.109;DP=37;Dels=0.0;FS=0.0;HaplotypeScore=0.0;MLEAC=1;MLEAF=0.5;MQ=42.0;MQ0=0;MQRankSum=1.747;QD=14.59;ReadPosRankSum=-0.836	GT:AD:DP:GQ:PL	0/1:19,18:37:99:568,0,607
chrVII	585349	.	C	T	434.77	PASS	AC=1;AF=0.5;AN=2;BaseQRankSum=-1.22;DP=33;Dels=0.0;FS=0.0;HaplotypeScore=0.0;MLEAC=1;MLEAF=0.5;MQ=42.0;MQ0=0;MQRankSum=-1.548;QD=13.17;ReadPosRankSum=-0.31	GT:AD:DP:GQ:PL	0/1:19,14:33:99:463,0,681
chrVII	588276	.	C	T	382.77	PASS	AC=1;AF=0.5;AN=2;BaseQRankSum=0.585;DP=23;Dels=0.0;FS=1.76;HaplotypeScore=0.0;MLEAC=1;MLEAF=0.5;MQ=42.0;MQ0=0;MQRankSum=0.031;QD=16.64;ReadPosRankSum=1.446	GT:AD:DP:GQ:PL	0/1:11,12:23:99:411,0,368
chrVII	589064	.	G	A	216.77	PASS	AC=1;AF=0.5;AN=2;BaseQRankSum=-1.769;DP=11;Dels=0.0;FS=0.0;HaplotypeScore=0.0;MLEAC=1;MLEAF=0.5;MQ=42.0;MQ0=0;MQRankSum=-1.769;QD=19.71;ReadPosRankSum=-1.034	GT:AD:DP:GQ:PL	0/1:4,7:11:99:245,0,135
chrVII	590974	.	G	A	672.77	PASS	AC=1;AF=0.5;AN=2;BaseQRankSum=2.634;DP=49;Dels=0.0;FS=0.0;HaplotypeScore=0.0;MLEAC=1;MLEAF=0.5;MQ=41.71;MQ0=0;MQRankSum=-1.833;QD=13.73;ReadPosRankSum=0.13	GT:AD:DP:GQ:PL	0/1:26,23:49:99:701,0,830
chrVII	593436	.	G	A	316.77	PASS	AC=1;AF=0.5;AN=2;BaseQRankSum=-1.22;DP=22;Dels=0.0;FS=0.0;HaplotypeScore=0.0;MLEAC=1;MLEAF=0.5;MQ=41.04;MQ0=0;MQRankSum=-0.495;QD=14.4;ReadPosRankSum=-1.352	GT:AD:DP:GQ:PL	0/1:12,10:22:99:345,0,389
chrVII	593898	.	G	A	495.77	PASS	AC=1;AF=0.5;AN=2;BaseQRankSum=0.702;DP=33;Dels=0.0;FS=1.5;HaplotypeScore=4.9993;MLEAC=1;MLEAF=0.5;MQ=41.51;MQ0=0;MQRankSum=1.675;QD=15.02;ReadPosRankSum=-0.27	GT:AD:DP:GQ:PL	0/1:16,17:33:99:524,0,533
chrVII	596454	.	G	A	420.77	PASS	AC=1;AF=0.5;AN=2;BaseQRankSum=0.952;DP=26;Dels=0.0;FS=0.0;HaplotypeScore=0.0;MLEAC=1;MLEAF=0.5;MQ=42.0;MQ0=0;MQRankSum=-0.283;QD=16.18;ReadPosRankSum=-1.003	GT:AD:DP:GQ:PL	0/1:12,14:26:99:449,0,387
chrVII	596459	.	T	C	341.77	PASS	AC=1;AF=0.5;AN=2;BaseQRankSum=-0.599;DP=21;Dels=0.0;FS=0.0;HaplotypeScore=0.0;MLEAC=1;MLEAF=0.5;MQ=41.32;MQ0=0;MQRankSum=-0.951;QD=16.27;ReadPosRankSum=-0.669	GT:AD:DP:GQ:PL	0/1:10,11:21:99:370,0,333
chrVII	596846	.	G	A	431.77	PASS	AC=1;AF=0.5;AN=2;BaseQRankSum=1.539;DP=28;Dels=0.0;FS=0.0;HaplotypeScore=0.0;MLEAC=1;MLEAF=0.5;MQ=42.0;MQ0=0;MQRankSum=-1.08;QD=15.42;ReadPosRankSum=0.62	GT:AD:DP:GQ:PL	0/1:14,14:28:99:460,0,447
chrVII	598946	.	G	A	479.77	PASS	AC=1;AF=0.5;AN=2;BaseQRankSum=-0.087;DP=20;Dels=0.0;FS=0.0;HaplotypeScore=0.0;MLEAC=1;MLEAF=0.5;MQ=42.0;MQ0=0;MQRankSum=0.436;QD=23.99;ReadPosRankSum=-0.087	GT:AD:DP:GQ:PL	0/1:5,15:20:99:508,0,127
chrVII	599242	.	G	A	651.77	PASS	AC=1;AF=0.5;AN=2;BaseQRankSum=-1.61;DP=47;Dels=0.0;FS=2.531;HaplotypeScore=0.0;MLEAC=1;MLEAF=0.5;MQ=41.96;MQ0=0;MQRankSum=-0.991;QD=13.87;ReadPosRankSum=0.373	GT:AD:DP:GQ:PL	0/1:22,25:47:99:680,0,645
chrVII	599851	.	T	C	425.77	PASS	AC=1;AF=0.5;AN=2;BaseQRankSum=-1.092;DP=31;Dels=0.0;FS=1.446;HaplotypeScore=0.0;MLEAC=1;MLEAF=0.5;MQ=42.0;MQ0=0;MQRankSum=-0.536;QD=13.73;ReadPosRankSum=-1.012	GT:AD:DP:GQ:PL	0/1:17,14:31:99:454,0,581
chrVII	603145	.	A	G	187.77	PASS	AC=1;AF=0.5;AN=2;BaseQRankSum=0.635;DP=24;Dels=0.0;FS=0.0;HaplotypeScore=3.9733;MLEAC=1;MLEAF=0.5;MQ=41.3;MQ0=0;MQRankSum=1.27;QD=7.82;ReadPosRankSum=-2.35	GT:AD:DP:GQ:PL	0/1:17,7:24:99:216,0,613
chrVII	603151	.	G	A	139.77	PASS	AC=1;AF=0.5;AN=2;BaseQRankSum=-1.129;DP=21;Dels=0.0;FS=0.0;HaplotypeScore=0.0;MLEAC=1;MLEAF=0.5;MQ=42.0;MQ0=0;MQRankSum=-0.817;QD=6.66;ReadPosRankSum=-2.297	GT:AD:DP:GQ:PL	0/1:15,6:21:99:168,0,527
chrVII	604081	.	C	T	511.77	PASS	AC=1;AF=0.5;AN=2;BaseQRankSum=-0.974;DP=35;Dels=0.0;FS=0.0;HaplotypeScore=0.0;MLEAC=1;MLEAF=0.5;MQ=41.94;MQ0=0;MQRankSum=0.809;QD=14.62;ReadPosRankSum=0.446	GT:AD:DP:GQ:PL	0/1:17,18:35:99:540,0,559
chrVII	605271	.	G	A	434.77	PASS	AC=1;AF=0.5;AN=2;BaseQRankSum=-1.552;DP=24;Dels=0.0;FS=0.0;HaplotypeScore=0.0;MLEAC=1;MLEAF=0.5;MQ=41.32;MQ0=0;MQRankSum=-0.673;QD=18.12;ReadPosRankSum=-0.849	GT:AD:DP:GQ:PL	0/1:10,14:24:99:463,0,301
chrVII	606409	.	A	G	562.77	PASS	AC=1;AF=0.5;AN=2;BaseQRankSum=0.234;DP=38;Dels=0.0;FS=0.0;HaplotypeScore=0.0;MLEAC=1;MLEAF=0.5;MQ=42.0;MQ0=0;MQRankSum=-0.613;QD=14.81;ReadPosRankSum=0.0	GT:AD:DP:GQ:PL	0/1:19,19:38:99:591,0,655
chrVII	608361	.	G	A	252.77	PASS	AC=1;AF=0.5;AN=2;BaseQRankSum=0.129;DP=27;Dels=0.0;FS=3.738;HaplotypeScore=0.0;MLEAC=1;MLEAF=0.5;MQ=42.0;MQ0=0;MQRankSum=-1.363;QD=9.36;ReadPosRankSum=-0.54	GT:AD:DP:GQ:PL	0/1:18,9:27:99:281,0,642
chrVII	614803	.	T	C	618.77	PASS	AC=1;AF=0.5;AN=2;BaseQRankSum=0.201;DP=55;Dels=0.0;FS=2.989;HaplotypeScore=0.0;MLEAC=1;MLEAF=0.5;MQ=42.0;MQ0=0;MQRankSum=0.394;QD=11.25;ReadPosRankSum=0.394	GT:AD:DP:GQ:PL	0/1:35,20:55:99:647,0,1141
chrVII	614950	.	T	C	752.77	PASS	AC=1;AF=0.5;AN=2;BaseQRankSum=0.545;DP=44;Dels=0.0;FS=2.675;HaplotypeScore=0.734;MLEAC=1;MLEAF=0.5;MQ=42.0;MQ0=0;MQRankSum=0.924;QD=17.11;ReadPosRankSum=-0.071	GT:AD:DP:GQ:PL	0/1:19,25:44:99:781,0,610
chrVII	615628	.	G	A	791.77	PASS	AC=1;AF=0.5;AN=2;BaseQRankSum=-1.388;DP=56;Dels=0.0;FS=4.129;HaplotypeScore=0.0;MLEAC=1;MLEAF=0.5;MQ=42.0;MQ0=0;MQRankSum=-0.633;QD=14.14;ReadPosRankSum=-0.928	GT:AD:DP:GQ:PL	0/1:30,26:56:99:820,0,917
chrVII	616183	.	C	T	148.77	PASS	AC=1;AF=0.5;AN=2;BaseQRankSum=-3.178;DP=38;Dels=0.0;FS=44.773;HaplotypeScore=5.6966;MLEAC=1;MLEAF=0.5;MQ=41.25;MQ0=0;MQRankSum=0.251;QD=3.91;ReadPosRankSum=2.439	GT:AD:DP:GQ:PL	0/1:22,16:38:99:177,0,551
chrVII	617320	.	G	A	744.77	PASS	AC=1;AF=0.5;AN=2;BaseQRankSum=0.11;DP=43;Dels=0.0;FS=1.298;HaplotypeScore=0.0;MLEAC=1;MLEAF=0.5;MQ=42.0;MQ0=0;MQRankSum=-2.009;QD=17.32;ReadPosRankSum=-0.499	GT:AD:DP:GQ:PL	0/1:20,23:43:99:773,0,612
chrVII	619687	.	C	T	974.77	PASS	AC=1;AF=0.5;AN=2;BaseQRankSum=-0.209;DP=64;Dels=0.0;FS=0.0;HaplotypeScore=0.0;MLEAC=1;MLEAF=0.5;MQ=41.78;MQ0=0;MQRankSum=0.558;QD=15.23;ReadPosRankSum=-1.433	GT:AD:DP:GQ:PL	0/1:30,34:64:99:1003,0,937
chrVII	619917	.	G	A	817.77	PASS	AC=1;AF=0.5;AN=2;BaseQRankSum=-0.31;DP=47;Dels=0.0;FS=6.106;HaplotypeScore=0.0;MLEAC=1;MLEAF=0.5;MQ=42.0;MQ0=0;MQRankSum=1.723;QD=17.4;ReadPosRankSum=0.374	GT:AD:DP:GQ:PL	0/1:21,26:47:99:846,0,687
chrVII	623109	.	C	T	1315.77	PASS	AC=1;AF=0.5;AN=2;BaseQRankSum=-0.028;DP=90;Dels=0.0;FS=0.809;HaplotypeScore=0.0;MLEAC=1;MLEAF=0.5;MQ=42.0;MQ0=0;MQRankSum=0.125;QD=14.62;ReadPosRankSum=-0.384	GT:AD:DP:GQ:PL	0/1:48,42:90:99:1344,0,1503
chrVII	623629	.	C	T	1977.77	PASS	AC=1;AF=0.5;AN=2;BaseQRankSum=0.247;DP=108;Dels=0.0;FS=1.554;HaplotypeScore=0.0;MLEAC=1;MLEAF=0.5;MQ=42.0;MQ0=0;MQRankSum=0.16;QD=18.31;ReadPosRankSum=0.043	GT:AD:DP:GQ:PL	0/1:49,59:108:99:2006,0,1518
chrVII	624208	.	C	T	1018.77	PASS	AC=1;AF=0.5;AN=2;BaseQRankSum=1.359;DP=62;Dels=0.0;FS=0.0;HaplotypeScore=0.0;MLEAC=1;MLEAF=0.5;MQ=42.0;MQ0=0;MQRankSum=1.204;QD=16.43;ReadPosRankSum=-0.049	GT:AD:DP:GQ:PL	0/1:32,30:62:99:1047,0,1081
chrVII	626636	.	C	T	884.77	PASS	AC=1;AF=0.5;AN=2;BaseQRankSum=0.862;DP=82;Dels=0.0;FS=0.907;HaplotypeScore=1.9998;MLEAC=1;MLEAF=0.5;MQ=42.0;MQ0=0;MQRankSum=1.353;QD=10.79;ReadPosRankSum=-1.651	GT:AD:DP:GQ:PL	0/1:52,30:82:99:913,0,1647
chrVII	628705	.	C	T	697.77	PASS	AC=1;AF=0.5;AN=2;BaseQRankSum=0.931;DP=56;Dels=0.0;FS=2.277;HaplotypeScore=0.0;MLEAC=1;MLEAF=0.5;MQ=42.0;MQ0=0;MQRankSum=-0.898;QD=12.46;ReadPosRankSum=0.763	GT:AD:DP:GQ:PL	0/1:34,22:56:99:726,0,1156
chrVII	630293	.	C	T	940.77	PASS	AC=1;AF=0.5;AN=2;BaseQRankSum=0.855;DP=70;Dels=0.0;FS=3.211;HaplotypeScore=0.0;MLEAC=1;MLEAF=0.5;MQ=41.94;MQ0=0;MQRankSum=0.536;QD=13.44;ReadPosRankSum=1.267	GT:AD:DP:GQ:PL	0/1:38,32:70:99:969,0,1178
chrVII	631767	.	G	A	689.77	PASS	AC=1;AF=0.5;AN=2;BaseQRankSum=1.706;DP=53;Dels=0.0;FS=4.156;HaplotypeScore=0.0;MLEAC=1;MLEAF=0.5;MQ=42.0;MQ0=0;MQRankSum=-0.331;QD=13.01;ReadPosRankSum=0.474	GT:AD:DP:GQ:PL	0/1:29,24:53:99:718,0,1015
chrVII	634390	.	G	A	843.77	PASS	AC=1;AF=0.5;AN=2;BaseQRankSum=0.448;DP=59;Dels=0.0;FS=3.649;HaplotypeScore=0.0;MLEAC=1;MLEAF=0.5;MQ=42.0;MQ0=0;MQRankSum=0.235;QD=14.3;ReadPosRankSum=-2.482	GT:AD:DP:GQ:PL	0/1:31,28:59:99:872,0,954
chrVII	636259	.	C	T	445.77	PASS	AC=1;AF=0.5;AN=2;BaseQRankSum=0.059;DP=45;Dels=0.0;FS=1.238;HaplotypeScore=0.0;MLEAC=1;MLEAF=0.5;MQ=42.0;MQ0=0;MQRankSum=0.202;QD=9.91;ReadPosRankSum=0.486	GT:AD:DP:GQ:PL	0/1:29,16:45:99:474,0,954
chrVII	638181	.	C	T	712.77	PASS	AC=1;AF=0.5;AN=2;BaseQRankSum=1.088;DP=37;Dels=0.0;FS=1.392;HaplotypeScore=0.0;MLEAC=1;MLEAF=0.5;MQ=42.0;MQ0=0;MQRankSum=0.536;QD=19.26;ReadPosRankSum=-0.383	GT:AD:DP:GQ:PL	0/1:16,21:37:99:741,0,526
chrVII	644558	.	C	T	957.77	PASS	AC=1;AF=0.5;AN=2;BaseQRankSum=-1.159;DP=52;Dels=0.0;FS=0.0;HaplotypeScore=0.734;MLEAC=1;MLEAF=0.5;MQ=42.0;MQ0=0;MQRankSum=0.855;QD=18.42;ReadPosRankSum=0.893	GT:AD:DP:GQ:PL	0/1:19,33:52:99:986,0,585
chrVII	649910	.	G	A	444.77	PASS	AC=1;AF=0.5;AN=2;BaseQRankSum=0.376;DP=31;Dels=0.0;FS=1.523;HaplotypeScore=0.0;MLEAC=1;MLEAF=0.5;MQ=42.0;MQ0=0;MQRankSum=1.719;QD=14.35;ReadPosRankSum=-1.364	GT:AD:DP:GQ:PL	0/1:16,15:31:99:473,0,494
chrVII	655299	.	C	T	727.77	PASS	AC=1;AF=0.5;AN=2;BaseQRankSum=-0.924;DP=52;Dels=0.0;FS=0.0;HaplotypeScore=0.0;MLEAC=1;MLEAF=0.5;MQ=41.96;MQ0=0;MQRankSum=0.21;QD=14.0;ReadPosRankSum=-0.778	GT:AD:DP:GQ:PL	0/1:26,26:52:99:756,0,808
chrVII	657465	.	C	T	567.77	PASS	AC=1;AF=0.5;AN=2;BaseQRankSum=0.876;DP=38;Dels=0.0;FS=5.297;HaplotypeScore=0.0;MLEAC=1;MLEAF=0.5;MQ=42.0;MQ0=0;MQRankSum=1.752;QD=14.94;ReadPosRankSum=0.73	GT:AD:DP:GQ:PL	0/1:19,19:38:99:596,0,666
chrVII	659652	.	G	A	412.77	PASS	AC=1;AF=0.5;AN=2;BaseQRankSum=-0.741;DP=32;Dels=0.0;FS=3.506;HaplotypeScore=0.0;MLEAC=1;MLEAF=0.5;MQ=42.0;MQ0=0;MQRankSum=0.361;QD=12.9;ReadPosRankSum=-1.349	GT:AD:DP:GQ:PL	0/1:18,14:32:99:441,0,573
chrVII	667570	.	T	C	388.77	PASS	AC=1;AF=0.5;AN=2;BaseQRankSum=1.169;DP=25;Dels=0.0;FS=0.0;HaplotypeScore=0.0;MLEAC=1;MLEAF=0.5;MQ=42.0;MQ0=0;MQRankSum=0.299;QD=15.55;ReadPosRankSum=0.571	GT:AD:DP:GQ:PL	0/1:13,12:25:99:417,0,395
chrVII	668954	.	G	A	375.77	PASS	AC=1;AF=0.5;AN=2;BaseQRankSum=0.033;DP=22;Dels=0.0;FS=1.768;HaplotypeScore=0.0;MLEAC=1;MLEAF=0.5;MQ=41.35;MQ0=0;MQRankSum=0.231;QD=17.08;ReadPosRankSum=-0.56	GT:AD:DP:GQ:PL	0/1:10,12:22:99:404,0,347
chrVII	670323	.	C	T	210.77	PASS	AC=1;AF=0.5;AN=2;BaseQRankSum=-1.702;DP=21;Dels=0.0;FS=0.0;HaplotypeScore=0.0;MLEAC=1;MLEAF=0.5;MQ=42.0;MQ0=0;MQRankSum=0.036;QD=10.04;ReadPosRankSum=1.992	GT:AD:DP:GQ:PL	0/1:13,8:21:99:239,0,429
chrVII	674066	.	G	A	446.77	PASS	AC=1;AF=0.5;AN=2;BaseQRankSum=0.661;DP=23;Dels=0.0;FS=2.143;HaplotypeScore=0.0;MLEAC=1;MLEAF=0.5;MQ=42.0;MQ0=0;MQRankSum=-0.22;QD=19.42;ReadPosRankSum=-0.535	GT:AD:DP:GQ:PL	0/1:9,14:23:99:475,0,273
chrVII	675317	.	A	G	760.77	PASS	AC=1;AF=0.5;AN=2;BaseQRankSum=0.739;DP=40;Dels=0.0;FS=0.0;HaplotypeScore=0.0;MLEAC=1;MLEAF=0.5;MQ=42.0;MQ0=0;MQRankSum=-1.094;QD=19.02;ReadPosRankSum=0.301	GT:AD:DP:GQ:PL	0/1:17,23:40:99:789,0,543
chrVII	675757	.	A	G	522.77	PASS	AC=1;AF=0.5;AN=2;BaseQRankSum=-0.082;DP=40;Dels=0.0;FS=5.923;HaplotypeScore=0.0;MLEAC=1;MLEAF=0.5;MQ=42.0;MQ0=0;MQRankSum=-0.137;QD=13.07;ReadPosRankSum=1.806	GT:AD:DP:GQ:PL	0/1:23,17:40:99:551,0,700
chrVII	678774	.	C	T	233.77	PASS	AC=1;AF=0.5;AN=2;BaseQRankSum=2.106;DP=19;Dels=0.0;FS=0.0;HaplotypeScore=0.0;MLEAC=1;MLEAF=0.5;MQ=42.0;MQ0=0;MQRankSum=-0.537;QD=12.3;ReadPosRankSum=-1.528	GT:AD:DP:GQ:PL	0/1:11,8:19:99:262,0,330
chrVII	678866	.	C	T	524.77	PASS	AC=1;AF=0.5;AN=2;BaseQRankSum=0.198;DP=33;Dels=0.0;FS=1.356;HaplotypeScore=0.0;MLEAC=1;MLEAF=0.5;MQ=41.57;MQ0=0;MQRankSum=-0.666;QD=15.9;ReadPosRankSum=0.198	GT:AD:DP:GQ:PL	0/1:16,17:33:99:553,0,532
chrVII	679643	.	C	T	439.77	PASS	AC=1;AF=0.5;AN=2;BaseQRankSum=0.138;DP=28;Dels=0.0;FS=0.0;HaplotypeScore=0.0;MLEAC=1;MLEAF=0.5;MQ=42.0;MQ0=0;MQRankSum=0.092;QD=15.71;ReadPosRankSum=0.461	GT:AD:DP:GQ:PL	0/1:13,15:28:99:468,0,380
chrVII	680243	.	C	T	379.77	PASS	AC=1;AF=0.5;AN=2;BaseQRankSum=-0.122;DP=27;Dels=0.0;FS=0.0;HaplotypeScore=0.0;MLEAC=1;MLEAF=0.5;MQ=42.0;MQ0=0;MQRankSum=1.781;QD=14.07;ReadPosRankSum=0.073	GT:AD:DP:GQ:PL	0/1:15,12:27:99:408,0,513
chrVII	682258	.	C	T	420.77	PASS	AC=1;AF=0.5;AN=2;BaseQRankSum=0.348;DP=35;Dels=0.0;FS=1.32;HaplotypeScore=0.0;MLEAC=1;MLEAF=0.5;MQ=41.89;MQ0=0;MQRankSum=-0.646;QD=12.02;ReadPosRankSum=0.182	GT:AD:DP:GQ:PL	0/1:19,16:35:99:449,0,640
chrVII	686012	.	C	T	272.77	PASS	AC=1;AF=0.5;AN=2;BaseQRankSum=-0.939;DP=19;Dels=0.0;FS=0.0;HaplotypeScore=0.0;MLEAC=1;MLEAF=0.5;MQ=42.0;MQ0=0;MQRankSum=-1.347;QD=14.36;ReadPosRankSum=0.694	GT:AD:DP:GQ:PL	0/1:10,9:19:99:301,0,313
chrVII	686171	.	A	G	210.77	PASS	AC=1;AF=0.5;AN=2;BaseQRankSum=0.847;DP=16;Dels=0.0;FS=0.0;HaplotypeScore=0.0;MLEAC=1;MLEAF=0.5;MQ=42.0;MQ0=0;MQRankSum=1.588;QD=13.17;ReadPosRankSum=1.694	GT:AD:DP:GQ:PL	0/1:9,7:16:99:239,0,310
chrVII	688382	.	T	C	350.77	PASS	AC=1;AF=0.5;AN=2;BaseQRankSum=0.38;DP=20;Dels=0.0;FS=0.0;HaplotypeScore=0.0;MLEAC=1;MLEAF=0.5;MQ=42.0;MQ0=0;MQRankSum=-0.988;QD=17.54;ReadPosRankSum=-0.228	GT:AD:DP:GQ:PL	0/1:9,11:20:99:379,0,259
chrVII	691061	.	G	A	710.77	PASS	AC=1;AF=0.5;AN=2;BaseQRankSum=0.597;DP=43;Dels=0.0;FS=8.856;HaplotypeScore=0.0;MLEAC=1;MLEAF=0.5;MQ=42.0;MQ0=0;MQRankSum=-0.864;QD=16.53;ReadPosRankSum=-0.621	GT:AD:DP:GQ:PL	0/1:20,23:43:99:739,0,688
chrVII	693026	.	G	A	367.77	PASS	AC=1;AF=0.5;AN=2;BaseQRankSum=1.032;DP=19;Dels=0.0;FS=0.0;HaplotypeScore=0.0;MLEAC=1;MLEAF=0.5;MQ=42.0;MQ0=0;MQRankSum=1.61;QD=19.36;ReadPosRankSum=-1.28	GT:AD:DP:GQ:PL	0/1:8,11:19:99:396,0,231
chrVII	694968	.	G	A	176.77	PASS	AC=1;AF=0.5;AN=2;BaseQRankSum=1.357;DP=17;Dels=0.0;FS=7.911;HaplotypeScore=0.0;MLEAC=1;MLEAF=0.5;MQ=42.0;MQ0=0;MQRankSum=-0.151;QD=10.4;ReadPosRankSum=1.759	GT:AD:DP:GQ:PL	0/1:11,6:17:99:205,0,369
chrVII	695031	.	C	T	344.77	PASS	AC=1;AF=0.5;AN=2;BaseQRankSum=-0.496;DP=31;Dels=0.0;FS=3.192;HaplotypeScore=0.0;MLEAC=1;MLEAF=0.5;MQ=41.52;MQ0=0;MQRankSum=-1.052;QD=11.12;ReadPosRankSum=-0.734	GT:AD:DP:GQ:PL	0/1:17,14:31:99:373,0,590
chrVII	719317	.	C	T	155.77	PASS	AC=1;AF=0.5;AN=2;BaseQRankSum=-1.733;DP=19;Dels=0.0;FS=0.0;HaplotypeScore=0.0;MLEAC=1;MLEAF=0.5;MQ=42.0;MQ0=0;MQRankSum=-1.564;QD=8.2;ReadPosRankSum=-1.141	GT:AD:DP:GQ:PL	0/1:12,7:19:99:184,0,436
chrVII	727217	.	C	T	437.77	PASS	AC=1;AF=0.5;AN=2;BaseQRankSum=0.031;DP=24;Dels=0.0;FS=0.0;HaplotypeScore=0.0;MLEAC=1;MLEAF=0.5;MQ=41.12;MQ0=1;MQRankSum=-1.039;QD=18.24;ReadPosRankSum=-1.165	GT:AD:DP:GQ:PL	0/1:10,14:24:99:466,0,268
chrVII	728754	.	G	A	541.77	PASS	AC=1;AF=0.5;AN=2;BaseQRankSum=-1.106;DP=35;Dels=0.0;FS=8.346;HaplotypeScore=0.0;MLEAC=1;MLEAF=0.5;MQ=41.58;MQ0=0;MQRankSum=-0.149;QD=15.48;ReadPosRankSum=-0.578	GT:AD:DP:GQ:PL	0/1:18,17:35:99:570,0,598
chrVII	730844	.	A	G	205.77	PASS	AC=1;AF=0.5;AN=2;BaseQRankSum=0.634;DP=17;Dels=0.0;FS=2.062;HaplotypeScore=0.0;MLEAC=1;MLEAF=0.5;MQ=42.0;MQ0=0;MQRankSum=-0.244;QD=12.1;ReadPosRankSum=-0.634	GT:AD:DP:GQ:PL	0/1:10,7:17:99:234,0,354
chrVII	732314	.	T	C	459.77	PASS	AC=1;AF=0.5;AN=2;BaseQRankSum=-0.546;DP=29;Dels=0.0;FS=0.0;HaplotypeScore=0.0;MLEAC=1;MLEAF=0.5;MQ=40.78;MQ0=0;MQRankSum=0.807;QD=15.85;ReadPosRankSum=-0.284	GT:AD:DP:GQ:PL	0/1:14,15:29:99:488,0,481
chrVII	740742	.	G	A	463.77	PASS	AC=1;AF=0.5;AN=2;BaseQRankSum=-0.305;DP=26;Dels=0.0;FS=0.0;HaplotypeScore=0.0;MLEAC=1;MLEAF=0.5;MQ=41.18;MQ0=1;MQRankSum=0.305;QD=17.84;ReadPosRankSum=0.361	GT:AD:DP:GQ:PL	0/1:10,16:26:99:492,0,329
chrVII	741312	.	G	A	452.77	PASS	AC=1;AF=0.5;AN=2;BaseQRankSum=0.564;DP=22;Dels=0.0;FS=4.419;HaplotypeScore=0.0;MLEAC=1;MLEAF=0.5;MQ=42.0;MQ0=0;MQRankSum=0.634;QD=20.58;ReadPosRankSum=-0.564	GT:AD:DP:GQ:PL	0/1:7,15:22:99:481,0,191
chrVII	743276	.	G	A	413.77	PASS	AC=1;AF=0.5;AN=2;BaseQRankSum=0.291;DP=37;Dels=0.0;FS=0.0;HaplotypeScore=0.0;MLEAC=1;MLEAF=0.5;MQ=42.0;MQ0=0;MQRankSum=-0.383;QD=11.18;ReadPosRankSum=0.199	GT:AD:DP:GQ:PL	0/1:21,16:37:99:442,0,704
chrVII	743586	.	T	C	742.77	PASS	AC=1;AF=0.5;AN=2;BaseQRankSum=-0.15;DP=40;Dels=0.0;FS=5.224;HaplotypeScore=0.0;MLEAC=1;MLEAF=0.5;MQ=42.0;MQ0=0;MQRankSum=-1.427;QD=18.57;ReadPosRankSum=-0.449	GT:AD:DP:GQ:PL	0/1:18,22:40:99:771,0,579
chrVII	744294	.	A	G	757.77	PASS	AC=1;AF=0.5;AN=2;BaseQRankSum=0.665;DP=38;Dels=0.0;FS=4.891;HaplotypeScore=0.0;MLEAC=1;MLEAF=0.5;MQ=42.0;MQ0=0;MQRankSum=0.015;QD=19.94;ReadPosRankSum=0.724	GT:AD:DP:GQ:PL	0/1:16,22:38:99:786,0,541
chrVII	746657	.	A	G	724.77	PASS	AC=1;AF=0.5;AN=2;BaseQRankSum=-0.447;DP=39;Dels=0.0;FS=2.886;HaplotypeScore=0.0;MLEAC=1;MLEAF=0.5;MQ=42.0;MQ0=0;MQRankSum=-0.043;QD=18.58;ReadPosRankSum=-0.88	GT:AD:DP:GQ:PL	0/1:15,24:39:99:753,0,469
chrVII	747351	.	G	A	275.77	PASS	AC=1;AF=0.5;AN=2;BaseQRankSum=-0.146;DP=24;Dels=0.0;FS=1.569;HaplotypeScore=0.0;MLEAC=1;MLEAF=0.5;MQ=42.0;MQ0=0;MQRankSum=-0.556;QD=11.49;ReadPosRankSum=1.552	GT:AD:DP:GQ:PL	0/1:14,10:24:99:304,0,461
chrVII	748809	.	G	A	174.77	PASS	AC=1;AF=0.5;AN=2;BaseQRankSum=0.295;DP=15;Dels=0.0;FS=4.832;HaplotypeScore=0.0;MLEAC=1;MLEAF=0.5;MQ=42.0;MQ0=0;MQRankSum=0.295;QD=11.65;ReadPosRankSum=-1.12	GT:AD:DP:GQ:PL	0/1:9,6:15:99:203,0,294
chrVII	748896	.	G	A	396.77	PASS	AC=1;AF=0.5;AN=2;BaseQRankSum=0.429;DP=22;Dels=0.0;FS=7.025;HaplotypeScore=0.0;MLEAC=1;MLEAF=0.5;MQ=42.0;MQ0=0;MQRankSum=-0.626;QD=18.03;ReadPosRankSum=0.56	GT:AD:DP:GQ:PL	0/1:10,12:22:99:425,0,339
chrVII	752791	.	C	T	172.77	PASS	AC=1;AF=0.5;AN=2;BaseQRankSum=1.479;DP=19;Dels=0.0;FS=0.0;HaplotypeScore=0.7887;MLEAC=1;MLEAF=0.5;MQ=41.22;MQ0=0;MQRankSum=0.211;QD=9.09;ReadPosRankSum=-0.38	GT:AD:DP:GQ:PL	0/1:12,7:19:99:201,0,378
chrVII	766191	.	C	T	904.77	PASS	AC=1;AF=0.5;AN=2;BaseQRankSum=1.952;DP=50;Dels=0.0;FS=2.483;HaplotypeScore=0.0;MLEAC=1;MLEAF=0.5;MQ=42.0;MQ0=0;MQRankSum=-0.359;QD=18.1;ReadPosRankSum=2.67	GT:AD:DP:GQ:PL	0/1:24,26:50:99:933,0,688
chrVII	768634	.	C	T	663.77	PASS	AC=1;AF=0.5;AN=2;BaseQRankSum=0.587;DP=41;Dels=0.0;FS=9.155;HaplotypeScore=0.0;MLEAC=1;MLEAF=0.5;MQ=42.0;MQ0=0;MQRankSum=-0.039;QD=16.19;ReadPosRankSum=-0.117	GT:AD:DP:GQ:PL	0/1:20,21:41:99:692,0,685
chrVII	772321	.	C	T	760.77	PASS	AC=1;AF=0.5;AN=2;BaseQRankSum=1.067;DP=46;Dels=0.0;FS=1.271;HaplotypeScore=0.0;MLEAC=1;MLEAF=0.5;MQ=41.61;MQ0=0;MQRankSum=-0.649;QD=16.54;ReadPosRankSum=0.561	GT:AD:DP:GQ:PL	0/1:22,24:46:99:789,0,739
chrVII	775383	.	G	A	531.77	PASS	AC=1;AF=0.5;AN=2;BaseQRankSum=-0.856;DP=47;Dels=0.0;FS=8.834;HaplotypeScore=0.0;MLEAC=1;MLEAF=0.5;MQ=41.55;MQ0=0;MQRankSum=0.705;QD=11.31;ReadPosRankSum=1.095	GT:AD:DP:GQ:PL	0/1:28,19:47:99:560,0,973
chrVII	794877	.	C	T	562.77	PASS	AC=1;AF=0.5;AN=2;BaseQRankSum=-0.047;DP=37;Dels=0.0;FS=1.48;HaplotypeScore=0.0;MLEAC=1;MLEAF=0.5;MQ=40.46;MQ0=1;MQRankSum=1.218;QD=15.21;ReadPosRankSum=1.218	GT:AD:DP:GQ:PL	0/1:19,18:37:99:591,0,605
chrVII	795343	.	G	A	502.77	PASS	AC=1;AF=0.5;AN=2;BaseQRankSum=0.389;DP=43;Dels=0.0;FS=6.914;HaplotypeScore=0.0;MLEAC=1;MLEAF=0.5;MQ=42.0;MQ0=0;MQRankSum=1.922;QD=11.69;ReadPosRankSum=-1.168	GT:AD:DP:GQ:PL	0/1:27,16:43:99:531,0,849
chrVII	795767	.	G	A	794.77	PASS	AC=1;AF=0.5;AN=2;BaseQRankSum=1.024;DP=54;Dels=0.0;FS=1.095;HaplotypeScore=0.0;MLEAC=1;MLEAF=0.5;MQ=42.0;MQ0=0;MQRankSum=-1.18;QD=14.72;ReadPosRankSum=0.867	GT:AD:DP:GQ:PL	0/1:29,25:54:99:823,0,860
chrVII	801391	.	G	A	992.77	PASS	AC=1;AF=0.5;AN=2;BaseQRankSum=-0.509;DP=52;Dels=0.0;FS=2.856;HaplotypeScore=0.0;MLEAC=1;MLEAF=0.5;MQ=41.61;MQ0=0;MQRankSum=0.065;QD=19.09;ReadPosRankSum=0.194	GT:AD:DP:GQ:PL	0/1:22,30:52:99:1021,0,717
chrVII	802759	.	C	T	1536.77	PASS	AC=1;AF=0.5;AN=2;BaseQRankSum=-2.193;DP=71;Dels=0.0;FS=0.0;HaplotypeScore=0.0;MLEAC=1;MLEAF=0.5;MQ=42.0;MQ0=0;MQRankSum=0.178;QD=21.64;ReadPosRankSum=0.043	GT:AD:DP:GQ:PL	0/1:23,48:71:99:1565,0,756
chrVII	803922	.	T	C	1272.77	PASS	AC=1;AF=0.5;AN=2;BaseQRankSum=1.298;DP=90;Dels=0.0;FS=0.0;HaplotypeScore=0.0;MLEAC=1;MLEAF=0.5;MQ=42.0;MQ0=0;MQRankSum=0.036;QD=14.14;ReadPosRankSum=0.667	GT:AD:DP:GQ:PL	0/1:48,42:90:99:1301,0,1531
chrVII	804006	.	G	A	812.77	PASS	AC=1;AF=0.5;AN=2;BaseQRankSum=-0.544;DP=64;Dels=0.0;FS=3.486;HaplotypeScore=0.734;MLEAC=1;MLEAF=0.5;MQ=41.78;MQ0=0;MQRankSum=-1.658;QD=12.7;ReadPosRankSum=0.489	GT:AD:DP:GQ:PL	0/1:37,27:64:99:841,0,1235
chrVII	805604	.	C	T	1365.77	PASS	AC=1;AF=0.5;AN=2;BaseQRankSum=0.785;DP=90;Dels=0.0;FS=8.579;HaplotypeScore=2.4932;MLEAC=1;MLEAF=0.5;MQ=41.98;MQ0=0;MQRankSum=-0.21;QD=15.18;ReadPosRankSum=-1.13	GT:AD:DP:GQ:PL	0/1:47,42:90:99:1394,0,1587
chrVII	805724	.	G	A	1714.77	PASS	AC=1;AF=0.5;AN=2;BaseQRankSum=0.79;DP=125;Dels=0.0;FS=3.284;HaplotypeScore=0.0;MLEAC=1;MLEAF=0.5;MQ=42.0;MQ0=0;MQRankSum=0.112;QD=13.72;ReadPosRankSum=0.307	GT:AD:DP:GQ:PL	0/1:71,54:125:99:1743,0,2376
chrVII	808863	.	C	T	835.77	PASS	AC=1;AF=0.5;AN=2;BaseQRankSum=0.47;DP=66;Dels=0.0;FS=4.876;HaplotypeScore=0.0;MLEAC=1;MLEAF=0.5;MQ=42.0;MQ0=0;MQRankSum=-0.599;QD=12.66;ReadPosRankSum=-0.509	GT:AD:DP:GQ:PL	0/1:36,30:66:99:864,0,1191
chrVII	810306	.	G	A	1034.77	PASS	AC=1;AF=0.5;AN=2;BaseQRankSum=-1.212;DP=66;Dels=0.0;FS=0.0;HaplotypeScore=0.0;MLEAC=1;MLEAF=0.5;MQ=42.0;MQ0=0;MQRankSum=1.79;QD=15.68;ReadPosRankSum=-1.867	GT:AD:DP:GQ:PL	0/1:34,32:66:99:1063,0,969
chrVII	831584	.	C	T	234.77	PASS	AC=1;AF=0.5;AN=2;BaseQRankSum=-0.152;DP=20;Dels=0.0;FS=1.922;HaplotypeScore=0.0;MLEAC=1;MLEAF=0.5;MQ=42.0;MQ0=0;MQRankSum=-0.76;QD=11.74;ReadPosRankSum=-0.38	GT:AD:DP:GQ:PL	0/1:11,9:20:99:263,0,378
chrVII	847388	.	G	A	283.77	PASS	AC=1;AF=0.5;AN=2;BaseQRankSum=0.154;DP=30;Dels=0.0;FS=1.55;HaplotypeScore=0.0;MLEAC=1;MLEAF=0.5;MQ=42.0;MQ0=0;MQRankSum=-0.11;QD=9.46;ReadPosRankSum=-1.914	GT:AD:DP:GQ:PL	0/1:20,10:30:99:312,0,706
chrVII	853766	.	G	A	476.77	PASS	AC=1;AF=0.5;AN=2;BaseQRankSum=-0.423;DP=28;Dels=0.0;FS=3.565;HaplotypeScore=0.0;MLEAC=1;MLEAF=0.5;MQ=42.0;MQ0=0;MQRankSum=0.329;QD=17.03;ReadPosRankSum=-1.646	GT:AD:DP:GQ:PL	0/1:11,17:28:99:505,0,355
chrVII	855272	.	T	C	326.77	PASS	AC=1;AF=0.5;AN=2;BaseQRankSum=-0.268;DP=27;Dels=0.0;FS=2.182;HaplotypeScore=0.0;MLEAC=1;MLEAF=0.5;MQ=41.93;MQ0=0;MQRankSum=0.805;QD=12.1;ReadPosRankSum=0.61	GT:AD:DP:GQ:PL	0/1:15,12:27:99:355,0,488
chrVII	856217	.	C	T	357.77	PASS	AC=1;AF=0.5;AN=2;BaseQRankSum=0.905;DP=35;Dels=0.0;FS=0.0;HaplotypeScore=1.9894;MLEAC=1;MLEAF=0.5;MQ=41.59;MQ0=0;MQRankSum=0.017;QD=10.22;ReadPosRankSum=0.085	GT:AD:DP:GQ:PL	0/1:22,13:35:99:386,0,703
chrVII	856426	.	A	T	287.77	PASS	AC=1;AF=0.5;AN=2;BaseQRankSum=1.514;DP=21;Dels=0.0;FS=36.553;HaplotypeScore=10.2236;MLEAC=1;MLEAF=0.5;MQ=41.13;MQ0=0;MQRankSum=-1.936;QD=13.7;ReadPosRankSum=3.345	GT:AD:DP:GQ:PL	0/1:10,11:21:99:316,0,260
chrVII	857294	.	A	T	104.77	PASS	AC=1;AF=0.5;AN=2;BaseQRankSum=-1.715;DP=23;Dels=0.0;FS=13.183;HaplotypeScore=0.0;MLEAC=1;MLEAF=0.5;MQ=42.0;MQ0=0;MQRankSum=0.105;QD=4.56;ReadPosRankSum=2.135	GT:AD:DP:GQ:PL	0/1:17,6:23:99:133,0,589
chrVII	857311	.	G	A	108.77	PASS	AC=1;AF=0.5;AN=2;BaseQRankSum=-1.699;DP=16;Dels=0.0;FS=23.181;HaplotypeScore=0.734;MLEAC=1;MLEAF=0.5;MQ=42.0;MQ0=0;MQRankSum=-0.227;QD=6.8;ReadPosRankSum=2.152	GT:AD:DP:GQ:PL	0/1:11,5:16:99:137,0,402
chrVII	858698	.	G	A	537.77	PASS	AC=1;AF=0.5;AN=2;BaseQRankSum=-0.529;DP=32;Dels=0.0;FS=5.366;HaplotypeScore=0.0;MLEAC=1;MLEAF=0.5;MQ=41.94;MQ0=0;MQRankSum=-1.02;QD=16.81;ReadPosRankSum=0.227	GT:AD:DP:GQ:PL	0/1:15,17:32:99:566,0,534
chrVII	866348	.	C	T	306.77	PASS	AC=1;AF=0.5;AN=2;BaseQRankSum=-0.749;DP=25;Dels=0.0;FS=0.0;HaplotypeScore=0.0;MLEAC=1;MLEAF=0.5;MQ=42.0;MQ0=0;MQRankSum=1.304;QD=12.27;ReadPosRankSum=-1.082	GT:AD:DP:GQ:PL	0/1:15,10:25:99:335,0,475
chrVII	867948	.	G	A	322.77	PASS	AC=1;AF=0.5;AN=2;BaseQRankSum=0.084;DP=30;Dels=0.0;FS=46.63;HaplotypeScore=1.5226;MLEAC=1;MLEAF=0.5;MQ=42.0;MQ0=0;MQRankSum=-0.167;QD=10.76;ReadPosRankSum=0.544	GT:AD:DP:GQ:PL	0/1:17,13:30:99:351,0,509
chrVII	870782	.	C	T	403.77	PASS	AC=1;AF=0.5;AN=2;BaseQRankSum=-0.29;DP=24;Dels=0.0;FS=1.569;HaplotypeScore=0.0;MLEAC=1;MLEAF=0.5;MQ=42.0;MQ0=0;MQRankSum=-0.406;QD=16.82;ReadPosRankSum=0.579	GT:AD:DP:GQ:PL	0/1:11,13:24:99:432,0,369
chrVII	870798	.	C	T	311.77	PASS	AC=1;AF=0.5;AN=2;BaseQRankSum=-0.491;DP=20;Dels=0.0;FS=0.0;HaplotypeScore=0.0;MLEAC=1;MLEAF=0.5;MQ=42.0;MQ0=0;MQRankSum=0.945;QD=15.59;ReadPosRankSum=0.189	GT:AD:DP:GQ:PL	0/1:10,10:20:99:340,0,341
chrVII	873378	.	C	T	406.77	PASS	AC=1;AF=0.5;AN=2;BaseQRankSum=1.209;DP=23;Dels=0.0;FS=11.29;HaplotypeScore=0.0;MLEAC=1;MLEAF=0.5;MQ=42.0;MQ0=0;MQRankSum=-0.031;QD=17.69;ReadPosRankSum=-1.457	GT:AD:DP:GQ:PL	0/1:10,13:23:99:435,0,337
chrVII	875811	.	C	T	365.77	PASS	AC=1;AF=0.5;AN=2;BaseQRankSum=-1.582;DP=20;Dels=0.0;FS=1.922;HaplotypeScore=0.0;MLEAC=1;MLEAF=0.5;MQ=42.0;MQ0=0;MQRankSum=-0.964;QD=18.29;ReadPosRankSum=-0.27	GT:AD:DP:GQ:PL	0/1:8,12:20:99:394,0,274
chrVII	888709	.	G	A	142.77	PASS	AC=1;AF=0.5;AN=2;BaseQRankSum=1.237;DP=15;Dels=0.0;FS=2.158;HaplotypeScore=0.0;MLEAC=1;MLEAF=0.5;MQ=42.0;MQ0=0;MQRankSum=-0.177;QD=9.52;ReadPosRankSum=0.53	GT:AD:DP:GQ:PL	0/1:9,6:15:99:171,0,256
chrVII	894525	.	T	C	208.77	PASS	AC=1;AF=0.5;AN=2;BaseQRankSum=1.763;DP=32;Dels=0.0;FS=6.872;HaplotypeScore=0.0;MLEAC=1;MLEAF=0.5;MQ=42.0;MQ0=0;MQRankSum=0.631;QD=6.52;ReadPosRankSum=-0.37	GT:AD:DP:GQ:PL	0/1:24,8:32:99:237,0,780
chrVII	899224	.	G	A	359.77	PASS	AC=1;AF=0.5;AN=2;BaseQRankSum=0.994;DP=31;Dels=0.0;FS=0.0;HaplotypeScore=0.0;MLEAC=1;MLEAF=0.5;MQ=41.04;MQ0=0;MQRankSum=0.385;QD=11.61;ReadPosRankSum=-1.156	GT:AD:DP:GQ:PL	0/1:19,12:31:99:388,0,642
chrVII	899765	.	C	A	256.77	PASS	AC=1;AF=0.5;AN=2;BaseQRankSum=-0.168;DP=28;Dels=0.0;FS=52.985;HaplotypeScore=9.6288;MLEAC=1;MLEAF=0.5;MQ=41.86;MQ0=0;MQRankSum=-0.455;QD=9.17;ReadPosRankSum=1.846	GT:AD:DP:GQ:PL	0/1:18,10:28:99:285,0,585
chrVII	899785	.	C	A	102.77	PASS	AC=1;AF=0.5;AN=2;BaseQRankSum=0.484;DP=26;Dels=0.04;FS=2.066;HaplotypeScore=0.9665;MLEAC=1;MLEAF=0.5;MQ=41.77;MQ0=0;MQRankSum=-1.677;QD=3.95;ReadPosRankSum=-2.944	GT:AD:DP:GQ:PL	0/1:20,5:25:99:131,0,600
chrVII	900369	.	C	T	855.77	PASS	AC=1;AF=0.5;AN=2;BaseQRankSum=0.454;DP=53;Dels=0.0;FS=1.111;HaplotypeScore=0.0;MLEAC=1;MLEAF=0.5;MQ=41.46;MQ0=0;MQRankSum=-0.418;QD=16.15;ReadPosRankSum=-0.383	GT:AD:DP:GQ:PL	0/1:26,27:53:99:884,0,800
chrVII	902898	.	T	C	555.77	PASS	AC=1;AF=0.5;AN=2;BaseQRankSum=-0.343;DP=42;Dels=0.0;FS=1.298;HaplotypeScore=0.0;MLEAC=1;MLEAF=0.5;MQ=42.0;MQ0=0;MQRankSum=0.216;QD=13.23;ReadPosRankSum=-0.013	GT:AD:DP:GQ:PL	0/1:24,18:42:99:584,0,794
chrVII	905049	.	G	A	579.77	PASS	AC=1;AF=0.5;AN=2;BaseQRankSum=1.531;DP=27;Dels=0.0;FS=0.0;HaplotypeScore=0.0;MLEAC=1;MLEAF=0.5;MQ=42.0;MQ0=0;MQRankSum=-0.828;QD=21.47;ReadPosRankSum=0.728	GT:AD:DP:GQ:PL	0/1:10,17:27:99:608,0,313
chrVII	906099	.	G	A	332.77	PASS	AC=1;AF=0.5;AN=2;BaseQRankSum=-0.914;DP=45;Dels=0.0;FS=2.952;HaplotypeScore=0.0;MLEAC=1;MLEAF=0.5;MQ=42.0;MQ0=0;MQRankSum=1.089;QD=7.39;ReadPosRankSum=-0.263	GT:AD:DP:GQ:PL	0/1:32,13:45:99:361,0,1108
chrVII	909822	.	G	A	553.77	PASS	AC=1;AF=0.5;AN=2;BaseQRankSum=-1.778;DP=40;Dels=0.0;FS=1.254;HaplotypeScore=0.0;MLEAC=1;MLEAF=0.5;MQ=42.0;MQ0=0;MQRankSum=-0.629;QD=13.84;ReadPosRankSum=-1.368	GT:AD:DP:GQ:PL	0/1:23,17:40:99:582,0,689
chrVII	912246	.	G	A	628.77	PASS	AC=1;AF=0.5;AN=2;BaseQRankSum=0.698;DP=36;Dels=0.0;FS=5.198;HaplotypeScore=0.0;MLEAC=1;MLEAF=0.5;MQ=42.0;MQ0=0;MQRankSum=-0.373;QD=17.47;ReadPosRankSum=0.795	GT:AD:DP:GQ:PL	0/1:14,22:36:99:657,0,468
chrVII	913433	.	G	A	707.77	PASS	AC=1;AF=0.5;AN=2;BaseQRankSum=0.057;DP=45;Dels=0.0;FS=1.145;HaplotypeScore=0.0;MLEAC=1;MLEAF=0.5;MQ=42.0;MQ0=0;MQRankSum=-0.011;QD=15.73;ReadPosRankSum=-0.715	GT:AD:DP:GQ:PL	0/1:22,23:45:99:736,0,698
chrVII	914274	.	G	A	625.77	PASS	AC=1;AF=0.5;AN=2;BaseQRankSum=0.585;DP=40;Dels=0.0;FS=0.0;HaplotypeScore=0.0;MLEAC=1;MLEAF=0.5;MQ=42.0;MQ0=0;MQRankSum=0.612;QD=15.64;ReadPosRankSum=1.4	GT:AD:DP:GQ:PL	0/1:18,22:40:99:654,0,540
chrVII	914795	.	G	A	526.77	PASS	AC=1;AF=0.5;AN=2;BaseQRankSum=1.199;DP=50;Dels=0.0;FS=0.0;HaplotypeScore=0.0;MLEAC=1;MLEAF=0.5;MQ=42.0;MQ0=0;MQRankSum=0.839;QD=10.54;ReadPosRankSum=-0.6	GT:AD:DP:GQ:PL	0/1:31,19:50:99:555,0,1005
chrVII	916516	.	G	A	305.77	PASS	AC=1;AF=0.5;AN=2;BaseQRankSum=1.724;DP=25;Dels=0.0;FS=1.697;HaplotypeScore=0.0;MLEAC=1;MLEAF=0.5;MQ=42.0;MQ0=0;MQRankSum=0.575;QD=12.23;ReadPosRankSum=-0.465	GT:AD:DP:GQ:PL	0/1:14,11:25:99:334,0,430
chrVII	918534	.	G	A	380.77	PASS	AC=1;AF=0.5;AN=2;BaseQRankSum=1.59;DP=26;Dels=0.0;FS=0.0;HaplotypeScore=0.0;MLEAC=1;MLEAF=0.5;MQ=42.0;MQ0=0;MQRankSum=-0.718;QD=14.64;ReadPosRankSum=0.513	GT:AD:DP:GQ:PL	0/1:13,13:26:99:409,0,420
chrVII	918873	.	T	C	505.77	PASS	AC=1;AF=0.5;AN=2;BaseQRankSum=0.348;DP=28;Dels=0.0;FS=6.029;HaplotypeScore=0.9665;MLEAC=1;MLEAF=0.5;MQ=42.0;MQ0=0;MQRankSum=1.137;QD=18.06;ReadPosRankSum=-0.395	GT:AD:DP:GQ:PL	0/1:12,16:28:99:534,0,367
chrVII	920247	.	G	C	256.77	PASS	AC=1;AF=0.5;AN=2;BaseQRankSum=2.987;DP=30;Dels=0.0;FS=30.271;HaplotypeScore=0.0;MLEAC=1;MLEAF=0.5;MQ=42.0;MQ0=0;MQRankSum=0.498;QD=8.56;ReadPosRankSum=-4.299	GT:AD:DP:GQ:PL	0/1:21,9:30:99:285,0,730
chrVII	920248	.	A	T	299.77	PASS	AC=1;AF=0.5;AN=2;BaseQRankSum=2.976;DP=32;Dels=0.0;FS=25.586;HaplotypeScore=1.9894;MLEAC=1;MLEAF=0.5;MQ=41.11;MQ0=0;MQRankSum=0.198;QD=9.37;ReadPosRankSum=-4.602	GT:AD:DP:GQ:PL	0/1:21,11:32:99:328,0,738
chrVII	922614	.	G	A	698.77	PASS	AC=1;AF=0.5;AN=2;BaseQRankSum=2.017;DP=35;Dels=0.0;FS=8.415;HaplotypeScore=0.9997;MLEAC=1;MLEAF=0.5;MQ=42.0;MQ0=0;MQRankSum=-0.117;QD=19.96;ReadPosRankSum=1.483	GT:AD:DP:GQ:PL	0/1:15,20:35:99:727,0,394
chrVII	922911	.	G	A	273.77	PASS	AC=1;AF=0.5;AN=2;BaseQRankSum=0.403;DP=23;Dels=0.0;FS=1.871;HaplotypeScore=0.8321;MLEAC=1;MLEAF=0.5;MQ=42.0;MQ0=0;MQRankSum=0.899;QD=11.9;ReadPosRankSum=-0.403	GT:AD:DP:GQ:PL	0/1:13,10:23:99:302,0,441
chrVII	928464	.	A	G	394.77	PASS	AC=1;AF=0.5;AN=2;BaseQRankSum=1.876;DP=24;Dels=0.0;FS=1.648;HaplotypeScore=2.9987;MLEAC=1;MLEAF=0.5;MQ=42.0;MQ0=0;MQRankSum=0.837;QD=16.45;ReadPosRankSum=0.375	GT:AD:DP:GQ:PL	0/1:12,12:24:99:423,0,338
chrVII	929143	.	T	C	329.77	PASS	AC=1;AF=0.5;AN=2;BaseQRankSum=1.555;DP=18;Dels=0.0;FS=2.003;HaplotypeScore=0.0;MLEAC=1;MLEAF=0.5;MQ=42.0;MQ0=0;MQRankSum=-1.022;QD=18.32;ReadPosRankSum=-0.133	GT:AD:DP:GQ:PL	0/1:8,10:18:99:358,0,265
chrVII	930319	.	G	A	587.77	PASS	AC=1;AF=0.5;AN=2;BaseQRankSum=0.127;DP=40;Dels=0.0;FS=1.243;HaplotypeScore=0.0;MLEAC=1;MLEAF=0.5;MQ=41.47;MQ0=1;MQRankSum=1.141;QD=14.69;ReadPosRankSum=0.606	GT:AD:DP:GQ:PL	0/1:21,19:40:99:616,0,740
chrVII	934430	.	T	C	353.77	PASS	AC=1;AF=0.5;AN=2;BaseQRankSum=-1.312;DP=26;Dels=0.0;FS=1.598;HaplotypeScore=0.0;MLEAC=1;MLEAF=0.5;MQ=42.0;MQ0=0;MQRankSum=-1.157;QD=13.61;ReadPosRankSum=0.694	GT:AD:DP:GQ:PL	0/1:14,12:26:99:382,0,457
chrVII	937428	.	A	G	193.77	PASS	AC=1;AF=0.5;AN=2;BaseQRankSum=-0.485;DP=21;Dels=0.0;FS=0.0;HaplotypeScore=0.0;MLEAC=1;MLEAF=0.5;MQ=42.0;MQ0=0;MQRankSum=0.336;QD=9.23;ReadPosRankSum=-1.828	GT:AD:DP:GQ:PL	0/1:14,7:21:99:222,0,428
chrVII	938454	.	T	C	455.77	PASS	AC=1;AF=0.5;AN=2;BaseQRankSum=1.172;DP=28;Dels=0.0;FS=0.0;HaplotypeScore=0.0;MLEAC=1;MLEAF=0.5;MQ=41.49;MQ0=0;MQRankSum=-0.253;QD=16.28;ReadPosRankSum=0.666	GT:AD:DP:GQ:PL	0/1:14,14:28:99:484,0,488
chrVII	940158	.	T	C	636.77	PASS	AC=1;AF=0.5;AN=2;BaseQRankSum=1.424;DP=31;Dels=0.0;FS=3.211;HaplotypeScore=0.7887;MLEAC=1;MLEAF=0.5;MQ=41.52;MQ0=0;MQRankSum=1.631;QD=20.54;ReadPosRankSum=1.259	GT:AD:DP:GQ:PL	0/1:11,20:31:99:665,0,304
chrVII	943211	.	G	A	715.77	PASS	AC=1;AF=0.5;AN=2;BaseQRankSum=2.269;DP=24;Dels=0.0;FS=2.395;HaplotypeScore=0.0;MLEAC=1;MLEAF=0.5;MQ=42.0;MQ0=0;MQRankSum=-1.746;QD=29.82;ReadPosRankSum=-0.524	GT:AD:DP:GQ:PL	0/1:3,21:24:46:744,0,46
chrVII	945431	.	C	T	333.77	PASS	AC=1;AF=0.5;AN=2;BaseQRankSum=-0.091;DP=18;Dels=0.0;FS=0.0;HaplotypeScore=0.0;MLEAC=1;MLEAF=0.5;MQ=42.0;MQ0=0;MQRankSum=-1.268;QD=18.54;ReadPosRankSum=-0.362	GT:AD:DP:GQ:PL	0/1:7,11:18:99:362,0,222
chrVII	945878	.	G	A	395.77	PASS	AC=1;AF=0.5;AN=2;BaseQRankSum=-0.896;DP=28;Dels=0.0;FS=1.583;HaplotypeScore=0.0;MLEAC=1;MLEAF=0.5;MQ=41.86;MQ0=0;MQRankSum=-0.758;QD=14.13;ReadPosRankSum=1.815	GT:AD:DP:GQ:PL	0/1:14,14:28:99:424,0,379
chrVII	946589	.	G	A	277.77	PASS	AC=1;AF=0.5;AN=2;BaseQRankSum=-0.106;DP=21;Dels=0.0;FS=4.419;HaplotypeScore=0.0;MLEAC=1;MLEAF=0.5;MQ=42.0;MQ0=0;MQRankSum=-0.528;QD=13.23;ReadPosRankSum=0.106	GT:AD:DP:GQ:PL	0/1:10,11:21:99:306,0,309
chrVII	947411	.	G	A	555.77	PASS	AC=1;AF=0.5;AN=2;BaseQRankSum=1.11;DP=27;Dels=0.0;FS=1.632;HaplotypeScore=0.0;MLEAC=1;MLEAF=0.5;MQ=42.0;MQ0=0;MQRankSum=1.209;QD=20.58;ReadPosRankSum=0.321	GT:AD:DP:GQ:PL	0/1:11,16:27:99:584,0,298
chrVII	948487	.	C	T	242.77	PASS	AC=1;AF=0.5;AN=2;BaseQRankSum=0.255;DP=25;Dels=0.0;FS=0.0;HaplotypeScore=0.0;MLEAC=1;MLEAF=0.5;MQ=42.0;MQ0=0;MQRankSum=0.991;QD=9.71;ReadPosRankSum=1.047	GT:AD:DP:GQ:PL	0/1:16,9:25:99:271,0,523
chrVII	950129	.	C	T	225.77	PASS	AC=1;AF=0.5;AN=2;BaseQRankSum=0.791;DP=28;Dels=0.0;FS=3.524;HaplotypeScore=0.0;MLEAC=1;MLEAF=0.5;MQ=41.86;MQ0=0;MQRankSum=-0.599;QD=8.06;ReadPosRankSum=-0.168	GT:AD:DP:GQ:PL	0/1:18,10:28:99:254,0,576
chrVII	952689	.	C	T	617.77	PASS	AC=1;AF=0.5;AN=2;BaseQRankSum=1.121;DP=32;Dels=0.0;FS=3.436;HaplotypeScore=0.0;MLEAC=1;MLEAF=0.5;MQ=42.0;MQ0=0;MQRankSum=0.209;QD=19.31;ReadPosRankSum=1.273	GT:AD:DP:GQ:PL	0/1:14,18:32:99:646,0,471
chrVII	953344	.	C	T	449.77	PASS	AC=1;AF=0.5;AN=2;BaseQRankSum=-1.18;DP=43;Dels=0.0;FS=0.0;HaplotypeScore=0.0;MLEAC=1;MLEAF=0.5;MQ=41.67;MQ0=0;MQRankSum=0.311;QD=10.46;ReadPosRankSum=0.733	GT:AD:DP:GQ:PL	0/1:26,17:43:99:478,0,828
chrVII	956433	.	C	T	432.77	PASS	AC=1;AF=0.5;AN=2;BaseQRankSum=0.583;DP=35;Dels=0.0;FS=0.0;HaplotypeScore=0.0;MLEAC=1;MLEAF=0.5;MQ=42.0;MQ0=0;MQRankSum=0.95;QD=12.36;ReadPosRankSum=0.55	GT:AD:DP:GQ:PL	0/1:20,15:35:99:461,0,614
chrVII	962436	.	C	T	422.77	PASS	AC=1;AF=0.5;AN=2;BaseQRankSum=-2.077;DP=32;Dels=0.0;FS=0.0;HaplotypeScore=0.0;MLEAC=1;MLEAF=0.5;MQ=41.88;MQ0=0;MQRankSum=-0.378;QD=13.21;ReadPosRankSum=0.0	GT:AD:DP:GQ:PL	0/1:17,15:32:99:451,0,540
chrVII	962480	.	C	T	390.77	PASS	AC=1;AF=0.5;AN=2;BaseQRankSum=1.254;DP=38;Dels=0.0;FS=3.077;HaplotypeScore=0.0;MLEAC=1;MLEAF=0.5;MQ=41.79;MQ0=0;MQRankSum=-0.388;QD=10.28;ReadPosRankSum=-0.567	GT:AD:DP:GQ:PL	0/1:23,15:38:99:419,0,698
chrVII	963247	.	C	T	250.77	PASS	AC=1;AF=0.5;AN=2;BaseQRankSum=-0.048;DP=17;Dels=0.0;FS=0.0;HaplotypeScore=0.0;MLEAC=1;MLEAF=0.5;MQ=41.13;MQ0=0;MQRankSum=-0.433;QD=14.75;ReadPosRankSum=0.144	GT:AD:DP:GQ:PL	0/1:8,9:17:99:279,0,266
chrVII	964053	.	C	T	100.77	PASS	AC=1;AF=0.5;AN=2;BaseQRankSum=0.289;DP=12;Dels=0.0;FS=2.632;HaplotypeScore=0.0;MLEAC=1;MLEAF=0.5;MQ=40.76;MQ0=0;MQRankSum=-0.825;QD=8.4;ReadPosRankSum=-0.289	GT:AD:DP:GQ:PL	0/1:8,4:12:99:129,0,275
chrVII	964754	.	C	T	422.77	PASS	AC=1;AF=0.5;AN=2;BaseQRankSum=0.428;DP=21;Dels=0.0;FS=1.808;HaplotypeScore=0.0;MLEAC=1;MLEAF=0.5;MQ=42.0;MQ0=0;MQRankSum=1.207;QD=20.13;ReadPosRankSum=1.596	GT:AD:DP:GQ:PL	0/1:6,15:21:99:451,0,190
chrVII	965571	.	C	T	640.77	PASS	AC=1;AF=0.5;AN=2;BaseQRankSum=-0.148;DP=28;Dels=0.0;FS=0.0;HaplotypeScore=0.0;MLEAC=1;MLEAF=0.5;MQ=42.0;MQ0=0;MQRankSum=-0.984;QD=22.88;ReadPosRankSum=1.279	GT:AD:DP:GQ:PL	0/1:9,19:28:99:669,0,256
chrVII	966739	.	C	T	336.77	PASS	AC=1;AF=0.5;AN=2;BaseQRankSum=-0.306;DP=15;Dels=0.0;FS=0.0;HaplotypeScore=0.0;MLEAC=1;MLEAF=0.5;MQ=42.0;MQ0=0;MQRankSum=0.306;QD=22.45;ReadPosRankSum=-2.143	GT:AD:DP:GQ:PL	0/1:5,10:15:99:365,0,164
chrVII	967846	.	G	A	254.77	PASS	AC=1;AF=0.5;AN=2;BaseQRankSum=-0.326;DP=27;Dels=0.0;FS=0.0;HaplotypeScore=0.0;MLEAC=1;MLEAF=0.5;MQ=42.0;MQ0=0;MQRankSum=-0.326;QD=9.44;ReadPosRankSum=-0.025	GT:AD:DP:GQ:PL	0/1:17,10:27:99:283,0,594
chrVII	967880	.	C	T	350.77	PASS	AC=1;AF=0.5;AN=2;BaseQRankSum=-0.131;DP=22;Dels=0.0;FS=0.0;HaplotypeScore=0.0;MLEAC=1;MLEAF=0.5;MQ=42.0;MQ0=0;MQRankSum=-1.116;QD=15.94;ReadPosRankSum=-1.707	GT:AD:DP:GQ:PL	0/1:11,11:22:99:379,0,380
chrVII	968903	.	C	T	605.77	PASS	AC=1;AF=0.5;AN=2;BaseQRankSum=2.372;DP=31;Dels=0.0;FS=3.256;HaplotypeScore=0.734;MLEAC=1;MLEAF=0.5;MQ=42.0;MQ0=0;MQRankSum=-1.399;QD=19.54;ReadPosRankSum=0.101	GT:AD:DP:GQ:PL	0/1:12,19:31:99:634,0,299
chrVII	969573	.	C	T	177.77	PASS	AC=1;AF=0.5;AN=2;BaseQRankSum=-0.846;DP=22;Dels=0.0;FS=0.0;HaplotypeScore=0.0;MLEAC=1;MLEAF=0.5;MQ=42.0;MQ0=0;MQRankSum=-0.07;QD=8.08;ReadPosRankSum=-0.564	GT:AD:DP:GQ:PL	0/1:15,7:22:99:206,0,448
chrVII	971939	.	T	C	537.77	PASS	AC=1;AF=0.5;AN=2;BaseQRankSum=-0.248;DP=41;Dels=0.0;FS=0.0;HaplotypeScore=0.0;MLEAC=1;MLEAF=0.5;MQ=42.0;MQ0=0;MQRankSum=-0.065;QD=13.12;ReadPosRankSum=0.301	GT:AD:DP:GQ:PL	0/1:22,19:41:99:566,0,642
chrVII	971943	.	G	A	506.77	PASS	AC=1;AF=0.5;AN=2;BaseQRankSum=-1.222;DP=41;Dels=0.0;FS=0.0;HaplotypeScore=0.0;MLEAC=1;MLEAF=0.5;MQ=42.0;MQ0=0;MQRankSum=-0.039;QD=12.36;ReadPosRankSum=0.591	GT:AD:DP:GQ:PL	0/1:23,18:41:99:535,0,706
chrVII	972012	.	G	A	488.77	PASS	AC=1;AF=0.5;AN=2;BaseQRankSum=0.178;DP=31;Dels=0.0;FS=1.643;HaplotypeScore=0.0;MLEAC=1;MLEAF=0.5;MQ=42.0;MQ0=0;MQRankSum=0.889;QD=15.77;ReadPosRankSum=0.217	GT:AD:DP:GQ:PL	0/1:15,16:31:99:517,0,450
chrVII	974281	.	C	T	241.77	PASS	AC=1;AF=0.5;AN=2;BaseQRankSum=-1.092;DP=13;Dels=0.0;FS=0.0;HaplotypeScore=0.0;MLEAC=1;MLEAF=0.5;MQ=42.0;MQ0=0;MQRankSum=0.212;QD=18.6;ReadPosRankSum=-0.696	GT:AD:DP:GQ:PL	0/1:5,8:13:99:270,0,157
chrVII	975505	.	A	G	182.77	PASS	AC=1;AF=0.5;AN=2;BaseQRankSum=1.102;DP=23;Dels=0.0;FS=0.0;HaplotypeScore=0.7887;MLEAC=1;MLEAF=0.5;MQ=42.0;MQ0=0;MQRankSum=-0.301;QD=7.95;ReadPosRankSum=1.036	GT:AD:DP:GQ:PL	0/1:16,7:23:99:211,0,546
chrVII	975684	.	G	A	521.77	PASS	AC=1;AF=0.5;AN=2;BaseQRankSum=-0.666;DP=27;Dels=0.0;FS=0.0;HaplotypeScore=0.0;MLEAC=1;MLEAF=0.5;MQ=41.45;MQ0=0;MQRankSum=-1.357;QD=19.32;ReadPosRankSum=0.271	GT:AD:DP:GQ:PL	0/1:11,16:27:99:550,0,334
chrVII	976222	.	C	T	337.77	PASS	AC=1;AF=0.5;AN=2;BaseQRankSum=-0.661;DP=31;Dels=0.0;FS=0.0;HaplotypeScore=0.0;MLEAC=1;MLEAF=0.5;MQ=42.0;MQ0=0;MQRankSum=-0.42;QD=10.9;ReadPosRankSum=-1.181	GT:AD:DP:GQ:PL	0/1:18,13:31:99:366,0,647
chrVII	977428	.	C	T	345.77	PASS	AC=1;AF=0.5;AN=2;BaseQRankSum=-0.462;DP=23;Dels=0.0;FS=0.0;HaplotypeScore=1.9866;MLEAC=1;MLEAF=0.5;MQ=41.36;MQ0=0;MQRankSum=0.462;QD=15.03;ReadPosRankSum=-0.462	GT:AD:DP:GQ:PL	0/1:11,12:23:99:374,0,373
chrVII	979884	.	T	C	366.77	PASS	AC=1;AF=0.5;AN=2;BaseQRankSum=1.162;DP=21;Dels=0.0;FS=0.0;HaplotypeScore=0.0;MLEAC=1;MLEAF=0.5;MQ=42.0;MQ0=0;MQRankSum=0.458;QD=17.47;ReadPosRankSum=-0.458	GT:AD:DP:GQ:PL	0/1:10,11:21:99:395,0,353
chrVII	985213	.	C	T	383.77	PASS	AC=1;AF=0.5;AN=2;BaseQRankSum=-0.197;DP=29;Dels=0.0;FS=6.467;HaplotypeScore=0.0;MLEAC=1;MLEAF=0.5;MQ=42.0;MQ0=0;MQRankSum=0.504;QD=13.23;ReadPosRankSum=0.724	GT:AD:DP:GQ:PL	0/1:16,13:29:99:412,0,579
chrVII	995911	.	G	A	459.77	PASS	AC=1;AF=0.5;AN=2;BaseQRankSum=0.153;DP=29;Dels=0.0;FS=3.352;HaplotypeScore=0.0;MLEAC=1;MLEAF=0.5;MQ=41.87;MQ0=0;MQRankSum=0.851;QD=15.85;ReadPosRankSum=-2.204	GT:AD:DP:GQ:PL	0/1:14,15:29:99:488,0,451
chrVII	996262	.	C	T	300.77	PASS	AC=1;AF=0.5;AN=2;BaseQRankSum=1.164;DP=16;Dels=0.0;FS=0.0;HaplotypeScore=0.0;MLEAC=1;MLEAF=0.5;MQ=42.0;MQ0=0;MQRankSum=-0.529;QD=18.8;ReadPosRankSum=-0.529	GT:AD:DP:GQ:PL	0/1:7,9:16:99:329,0,237
chrVII	997511	.	C	T	228.77	PASS	AC=1;AF=0.5;AN=2;BaseQRankSum=0.146;DP=25;Dels=0.0;FS=0.0;HaplotypeScore=0.0;MLEAC=1;MLEAF=0.5;MQ=42.0;MQ0=0;MQRankSum=-0.146;QD=9.15;ReadPosRankSum=-1.369	GT:AD:DP:GQ:PL	0/1:17,8:25:99:257,0,520
chrVII	999542	.	A	T	115.77	PASS	AC=1;AF=0.5;AN=2;BaseQRankSum=-1.517;DP=12;Dels=0.0;FS=18.195;HaplotypeScore=5.7301;MLEAC=1;MLEAF=0.5;MQ=41.84;MQ0=0;MQRankSum=2.426;QD=9.65;ReadPosRankSum=0.467	GT:AD:DP:GQ:PL	0/1:6,6:12:99:144,0,202
chrVII	1004866	.	G	A	452.77	PASS	AC=1;AF=0.5;AN=2;BaseQRankSum=-0.895;DP=29;Dels=0.0;FS=5.649;HaplotypeScore=0.0;MLEAC=1;MLEAF=0.5;MQ=42.0;MQ0=0;MQRankSum=1.811;QD=15.61;ReadPosRankSum=-1.244	GT:AD:DP:GQ:PL	0/1:15,14:29:99:481,0,457
chrVII	1007318	.	G	A	568.77	PASS	AC=1;AF=0.5;AN=2;BaseQRankSum=0.542;DP=40;Dels=0.0;FS=0.0;HaplotypeScore=0.0;MLEAC=1;MLEAF=0.5;MQ=42.0;MQ0=0;MQRankSum=0.542;QD=14.22;ReadPosRankSum=0.135	GT:AD:DP:GQ:PL	0/1:21,19:40:99:597,0,672
chrVII	1010905	.	A	T	110.77	PASS	AC=1;AF=0.5;AN=2;BaseQRankSum=-1.523;DP=16;Dels=0.0;FS=34.776;HaplotypeScore=1.9657;MLEAC=1;MLEAF=0.5;MQ=42.0;MQ0=0;MQRankSum=-1.208;QD=6.92;ReadPosRankSum=0.788	GT:AD:DP:GQ:PL	0/1:8,8:16:99:139,0,211
chrVII	1011147	.	G	A	279.77	PASS	AC=1;AF=0.5;AN=2;BaseQRankSum=-0.53;DP=18;Dels=0.0;FS=0.0;HaplotypeScore=0.0;MLEAC=1;MLEAF=0.5;MQ=42.0;MQ0=0;MQRankSum=-0.883;QD=15.54;ReadPosRankSum=1.06	GT:AD:DP:GQ:PL	0/1:9,9:18:99:308,0,313
chrVII	1012887	.	T	C	624.77	PASS	AC=1;AF=0.5;AN=2;BaseQRankSum=0.882;DP=32;Dels=0.0;FS=1.854;HaplotypeScore=0.0;MLEAC=1;MLEAF=0.5;MQ=42.0;MQ0=0;MQRankSum=-1.113;QD=19.52;ReadPosRankSum=-1.88	GT:AD:DP:GQ:PL	0/1:13,19:32:99:653,0,367
chrVII	1013941	.	G	A	612.77	PASS	AC=1;AF=0.5;AN=2;BaseQRankSum=-1.529;DP=33;Dels=0.0;FS=3.326;HaplotypeScore=0.0;MLEAC=1;MLEAF=0.5;MQ=42.0;MQ0=0;MQRankSum=0.055;QD=18.57;ReadPosRankSum=0.313	GT:AD:DP:GQ:PL	0/1:13,20:33:99:641,0,445
chrVII	1014165	.	T	C	383.77	PASS	AC=1;AF=0.5;AN=2;BaseQRankSum=0.334;DP=26;Dels=0.0;FS=0.0;HaplotypeScore=0.0;MLEAC=1;MLEAF=0.5;MQ=41.85;MQ0=0;MQRankSum=-1.363;QD=14.76;ReadPosRankSum=-1.672	GT:AD:DP:GQ:PL	0/1:12,14:26:99:412,0,393
chrVII	1014219	.	T	C	536.77	PASS	AC=1;AF=0.5;AN=2;BaseQRankSum=0.247;DP=32;Dels=0.0;FS=1.725;HaplotypeScore=0.0;MLEAC=1;MLEAF=0.5;MQ=41.88;MQ0=0;MQRankSum=-0.285;QD=16.77;ReadPosRankSum=0.665	GT:AD:DP:GQ:PL	0/1:14,18:32:99:565,0,488
chrVII	1018306	.	G	A	491.77	PASS	AC=1;AF=0.5;AN=2;BaseQRankSum=0.686;DP=30;Dels=0.0;FS=0.0;HaplotypeScore=0.0;MLEAC=1;MLEAF=0.5;MQ=42.0;MQ0=0;MQRankSum=-0.104;QD=16.39;ReadPosRankSum=-0.603	GT:AD:DP:GQ:PL	0/1:14,16:30:99:520,0,438
chrVII	1019213	.	C	T	400.77	PASS	AC=1;AF=0.5;AN=2;BaseQRankSum=-0.961;DP=23;Dels=0.0;FS=1.643;HaplotypeScore=0.0;MLEAC=1;MLEAF=0.5;MQ=42.0;MQ0=0;MQRankSum=0.899;QD=17.42;ReadPosRankSum=-1.581	GT:AD:DP:GQ:PL	0/1:10,13:23:99:429,0,273
chrVII	1019953	.	G	A	317.77	PASS	AC=1;AF=0.5;AN=2;BaseQRankSum=-0.462;DP=23;Dels=0.0;FS=0.0;HaplotypeScore=0.0;MLEAC=1;MLEAF=0.5;MQ=42.0;MQ0=0;MQRankSum=-2.123;QD=13.82;ReadPosRankSum=-1.323	GT:AD:DP:GQ:PL	0/1:12,11:23:99:346,0,434
chrVII	1020183	.	G	A	280.77	PASS	AC=1;AF=0.5;AN=2;BaseQRankSum=0.618;DP=18;Dels=0.0;FS=0.0;HaplotypeScore=0.9665;MLEAC=1;MLEAF=0.5;MQ=42.0;MQ0=0;MQRankSum=-0.177;QD=15.6;ReadPosRankSum=1.678	GT:AD:DP:GQ:PL	0/1:9,9:18:99:309,0,298
chrVII	1020572	.	A	G	257.77	PASS	AC=1;AF=0.5;AN=2;BaseQRankSum=-0.467;DP=22;Dels=0.0;FS=4.246;HaplotypeScore=0.0;MLEAC=1;MLEAF=0.5;MQ=41.35;MQ0=0;MQRankSum=-1.135;QD=11.72;ReadPosRankSum=-0.067	GT:AD:DP:GQ:PL	0/1:13,9:22:99:286,0,460
chrVII	1020727	.	G	A	427.77	PASS	AC=1;AF=0.5;AN=2;BaseQRankSum=-2.036;DP=31;Dels=0.0;FS=11.357;HaplotypeScore=0.0;MLEAC=1;MLEAF=0.5;MQ=42.0;MQ0=0;MQRankSum=-0.296;QD=13.8;ReadPosRankSum=0.455	GT:AD:DP:GQ:PL	0/1:16,15:31:99:456,0,578
chrVII	1022431	.	A	G	355.77	PASS	AC=1;AF=0.5;AN=2;BaseQRankSum=-0.51;DP=27;Dels=0.0;FS=0.0;HaplotypeScore=0.0;MLEAC=1;MLEAF=0.5;MQ=42.0;MQ0=0;MQRankSum=-0.17;QD=13.18;ReadPosRankSum=-0.801	GT:AD:DP:GQ:PL	0/1:14,13:27:99:384,0,461
chrVII	1025489	.	A	G	434.77	PASS	AC=1;AF=0.5;AN=2;BaseQRankSum=2.045;DP=28;Dels=0.0;FS=0.0;HaplotypeScore=0.0;MLEAC=1;MLEAF=0.5;MQ=42.0;MQ0=0;MQRankSum=1.861;QD=15.53;ReadPosRankSum=1.815	GT:AD:DP:GQ:PL	0/1:14,14:28:99:463,0,441
chrVII	1033043	.	G	A	555.77	PASS	AC=1;AF=0.5;AN=2;BaseQRankSum=1.725;DP=26;Dels=0.0;FS=1.657;HaplotypeScore=0.0;MLEAC=1;MLEAF=0.5;MQ=42.0;MQ0=0;MQRankSum=0.701;QD=21.38;ReadPosRankSum=-1.455	GT:AD:DP:GQ:PL	0/1:9,17:26:99:584,0,242
chrVII	1034447	.	T	C	512.77	PASS	AC=1;AF=0.5;AN=2;BaseQRankSum=0.999;DP=32;Dels=0.0;FS=0.0;HaplotypeScore=0.0;MLEAC=1;MLEAF=0.5;MQ=42.0;MQ0=0;MQRankSum=0.471;QD=16.02;ReadPosRankSum=0.17	GT:AD:DP:GQ:PL	0/1:16,16:32:99:541,0,499
chrVII	1036675	.	G	A	583.77	PASS	AC=1;AF=0.5;AN=2;BaseQRankSum=0.921;DP=29;Dels=0.0;FS=0.0;HaplotypeScore=0.0;MLEAC=1;MLEAF=0.5;MQ=41.87;MQ0=0;MQRankSum=0.427;QD=20.13;ReadPosRankSum=-0.427	GT:AD:DP:GQ:PL	0/1:11,18:29:99:612,0,321
chrVII	1038487	.	T	C	337.77	PASS	AC=1;AF=0.5;AN=2;BaseQRankSum=0.017;DP=35;Dels=0.0;FS=1.421;HaplotypeScore=0.0;MLEAC=1;MLEAF=0.5;MQ=42.0;MQ0=0;MQRankSum=-0.712;QD=9.65;ReadPosRankSum=-1.685	GT:AD:DP:GQ:PL	0/1:23,12:35:99:366,0,716
chrVII	1040346	.	G	A	333.77	PASS	AC=1;AF=0.5;AN=2;BaseQRankSum=0.892;DP=23;Dels=0.0;FS=0.0;HaplotypeScore=0.0;MLEAC=1;MLEAF=0.5;MQ=42.0;MQ0=0;MQRankSum=0.154;QD=14.51;ReadPosRankSum=-1.569	GT:AD:DP:GQ:PL	0/1:11,12:23:99:362,0,397
chrVII	1049068	.	G	A	523.77	PASS	AC=1;AF=0.5;AN=2;BaseQRankSum=-0.107;DP=37;Dels=0.0;FS=0.0;HaplotypeScore=0.0;MLEAC=1;MLEAF=0.5;MQ=42.0;MQ0=0;MQRankSum=-0.594;QD=14.16;ReadPosRankSum=1.57	GT:AD:DP:GQ:PL	0/1:20,17:37:99:552,0,637
chrVII	1058605	.	C	T	503.77	PASS	AC=1;AF=0.5;AN=2;BaseQRankSum=-1.308;DP=29;Dels=0.0;FS=6.262;HaplotypeScore=0.0;MLEAC=1;MLEAF=0.5;MQ=40.8;MQ0=0;MQRankSum=-1.078;QD=17.37;ReadPosRankSum=-3.005	GT:AD:DP:GQ:PL	0/1:10,19:29:99:532,0,304
chrVII	1059682	.	G	A	424.77	PASS	AC=1;AF=0.5;AN=2;BaseQRankSum=-1.074;DP=29;Dels=0.0;FS=0.0;HaplotypeScore=2.9996;MLEAC=1;MLEAF=0.5;MQ=41.44;MQ0=0;MQRankSum=0.241;QD=14.65;ReadPosRankSum=-0.943	GT:AD:DP:GQ:PL	0/1:13,16:29:99:453,0,453
chrVII	1062006	.	C	T	273.77	PASS	AC=1;AF=0.5;AN=2;BaseQRankSum=-1.681;DP=22;Dels=0.0;FS=7.908;HaplotypeScore=0.0;MLEAC=1;MLEAF=0.5;MQ=42.0;MQ0=0;MQRankSum=0.429;QD=12.44;ReadPosRankSum=0.297	GT:AD:DP:GQ:PL	0/1:12,10:22:99:302,0,362
chrVII	1064741	.	G	A	352.77	PASS	AC=1;AF=0.5;AN=2;BaseQRankSum=0.789;DP=25;Dels=0.0;FS=3.682;HaplotypeScore=0.0;MLEAC=1;MLEAF=0.5;MQ=42.0;MQ0=0;MQRankSum=-0.299;QD=14.11;ReadPosRankSum=-0.027	GT:AD:DP:GQ:PL	0/1:13,12:25:99:381,0,457
chrVII	1064805	.	T	C	133.77	PASS	AC=1;AF=0.5;AN=2;BaseQRankSum=-1.143;DP=22;Dels=0.0;FS=1.897;HaplotypeScore=0.0;MLEAC=1;MLEAF=0.5;MQ=41.35;MQ0=0;MQRankSum=-2.101;QD=6.08;ReadPosRankSum=-0.848	GT:AD:DP:GQ:PL	0/1:16,6:22:99:162,0,569
chrVII	1064995	.	A	G	347.77	PASS	AC=1;AF=0.5;AN=2;BaseQRankSum=1.022;DP=37;Dels=0.0;FS=0.0;HaplotypeScore=0.0;MLEAC=1;MLEAF=0.5;MQ=41.2;MQ0=0;MQRankSum=1.087;QD=9.4;ReadPosRankSum=-0.665	GT:AD:DP:GQ:PL	0/1:25,12:37:99:376,0,839
chrVII	1070923	.	T	C	278.77	PASS	AC=1;AF=0.5;AN=2;BaseQRankSum=-0.021;DP=31;Dels=0.0;FS=0.0;HaplotypeScore=0.0;MLEAC=1;MLEAF=0.5;MQ=42.0;MQ0=0;MQRankSum=0.805;QD=8.99;ReadPosRankSum=0.103	GT:AD:DP:GQ:PL	0/1:20,11:31:99:307,0,687
chrVII	1071684	.	G	A	520.77	PASS	AC=1;AF=0.5;AN=2;BaseQRankSum=-1.481;DP=34;Dels=0.0;FS=1.5;HaplotypeScore=0.0;MLEAC=1;MLEAF=0.5;MQ=42.0;MQ0=0;MQRankSum=-0.964;QD=15.32;ReadPosRankSum=-0.172	GT:AD:DP:GQ:PL	0/1:17,17:34:99:549,0,566
chrVII	1071731	.	C	T	680.77	PASS	AC=1;AF=0.5;AN=2;BaseQRankSum=1.652;DP=40;Dels=0.0;FS=4.442;HaplotypeScore=0.7887;MLEAC=1;MLEAF=0.5;MQ=42.0;MQ0=0;MQRankSum=-0.027;QD=17.02;ReadPosRankSum=1.598	GT:AD:DP:GQ:PL	0/1:19,21:40:99:709,0,580
chrVII	1073842	.	T	C	129.77	PASS	AC=1;AF=0.5;AN=2;BaseQRankSum=-2.163;DP=13;Dels=0.0;FS=2.276;HaplotypeScore=0.0;MLEAC=1;MLEAF=0.5;MQ=42.0;MQ0=0;MQRankSum=0.978;QD=9.98;ReadPosRankSum=1.67	GT:AD:DP:GQ:PL	0/1:8,5:13:99:158,0,294
chrVII	1075863	.	C	T	364.77	PASS	AC=1;AF=0.5;AN=2;BaseQRankSum=1.173;DP=22;Dels=0.0;FS=1.719;HaplotypeScore=0.0;MLEAC=1;MLEAF=0.5;MQ=40.85;MQ0=1;MQRankSum=0.533;QD=16.58;ReadPosRankSum=-0.746	GT:AD:DP:GQ:PL	0/1:10,12:22:99:393,0,299
chrVIII	7759	.	C	T	433.77	PASS	AC=1;AF=0.5;AN=2;BaseQRankSum=0.51;DP=29;Dels=0.0;FS=0.0;HaplotypeScore=0.0;MLEAC=1;MLEAF=0.5;MQ=40.53;MQ0=2;MQRankSum=-0.946;QD=14.96;ReadPosRankSum=-0.364	GT:AD:DP:GQ:PL	0/1:14,15:29:99:462,0,415
chrVIII	13398	.	C	T	355.77	PASS	AC=1;AF=0.5;AN=2;BaseQRankSum=0.424;DP=33;Dels=0.0;FS=3.261;HaplotypeScore=0.0;MLEAC=1;MLEAF=0.5;MQ=41.55;MQ0=0;MQRankSum=-1.455;QD=10.78;ReadPosRankSum=1.271	GT:AD:DP:GQ:PL	0/1:20,13:33:99:384,0,596
chrVIII	18070	.	A	G	545.77	PASS	AC=1;AF=0.5;AN=2;BaseQRankSum=0.395;DP=36;Dels=0.0;FS=1.48;HaplotypeScore=0.0;MLEAC=1;MLEAF=0.5;MQ=41.59;MQ0=0;MQRankSum=-0.49;QD=15.16;ReadPosRankSum=-0.775	GT:AD:DP:GQ:PL	0/1:18,18:36:99:574,0,588
chrVIII	18192	.	G	A	622.77	PASS	AC=1;AF=0.5;AN=2;BaseQRankSum=-0.301;DP=41;Dels=0.0;FS=0.0;HaplotypeScore=0.0;MLEAC=1;MLEAF=0.5;MQ=41.9;MQ0=0;MQRankSum=-0.745;QD=15.19;ReadPosRankSum=-0.536	GT:AD:DP:GQ:PL	0/1:19,22:41:99:651,0,582
chrVIII	18206	.	T	C	404.77	PASS	AC=1;AF=0.5;AN=2;BaseQRankSum=0.06;DP=31;Dels=0.0;FS=1.412;HaplotypeScore=0.0;MLEAC=1;MLEAF=0.5;MQ=41.87;MQ0=0;MQRankSum=0.536;QD=13.06;ReadPosRankSum=0.218	GT:AD:DP:GQ:PL	0/1:17,14:31:99:433,0,561
chrVIII	19198	.	A	G	405.77	PASS	AC=1;AF=0.5;AN=2;BaseQRankSum=0.035;DP=34;Dels=0.0;FS=3.528;HaplotypeScore=0.0;MLEAC=1;MLEAF=0.5;MQ=42.0;MQ0=0;MQRankSum=-0.673;QD=11.93;ReadPosRankSum=-2.268	GT:AD:DP:GQ:PL	0/1:21,13:34:99:434,0,729
chrVIII	24443	.	A	G	622.77	PASS	AC=1;AF=0.5;AN=2;BaseQRankSum=0.746;DP=27;Dels=0.0;FS=14.328;HaplotypeScore=0.0;MLEAC=1;MLEAF=0.5;MQ=42.0;MQ0=0;MQRankSum=1.312;QD=23.07;ReadPosRankSum=1.003	GT:AD:DP:GQ:PL	0/1:9,18:27:99:651,0,278
chrVIII	28545	.	G	A	294.77	PASS	AC=1;AF=0.5;AN=2;BaseQRankSum=1.315;DP=21;Dels=0.0;FS=1.922;HaplotypeScore=0.0;MLEAC=1;MLEAF=0.5;MQ=42.0;MQ0=0;MQRankSum=-1.386;QD=14.04;ReadPosRankSum=0.178	GT:AD:DP:GQ:PL	0/1:12,9:21:99:323,0,327
chrVIII	30497	.	C	T	374.77	PASS	AC=1;AF=0.5;AN=2;BaseQRankSum=0.614;DP=30;Dels=0.0;FS=0.0;HaplotypeScore=0.0;MLEAC=1;MLEAF=0.5;MQ=42.0;MQ0=0;MQRankSum=-0.402;QD=12.49;ReadPosRankSum=-0.402	GT:AD:DP:GQ:PL	0/1:18,12:30:99:403,0,596
chrVIII	37414	.	G	A	509.77	PASS	AC=1;AF=0.5;AN=2;BaseQRankSum=-1.986;DP=39;Dels=0.0;FS=2.795;HaplotypeScore=0.0;MLEAC=1;MLEAF=0.5;MQ=42.0;MQ0=0;MQRankSum=1.789;QD=13.07;ReadPosRankSum=-0.211	GT:AD:DP:GQ:PL	0/1:21,18:39:99:538,0,683
chrVIII	42306	.	C	T	296.77	PASS	AC=1;AF=0.5;AN=2;BaseQRankSum=-1.754;DP=23;Dels=0.0;FS=1.76;HaplotypeScore=0.0;MLEAC=1;MLEAF=0.5;MQ=42.0;MQ0=0;MQRankSum=0.523;QD=12.9;ReadPosRankSum=0.954	GT:AD:DP:GQ:PL	0/1:12,11:23:99:325,0,399
chrVIII	42517	.	C	T	371.77	PASS	AC=1;AF=0.5;AN=2;BaseQRankSum=0.448;DP=32;Dels=0.0;FS=0.0;HaplotypeScore=0.0;MLEAC=1;MLEAF=0.5;MQ=41.07;MQ0=0;MQRankSum=0.759;QD=11.62;ReadPosRankSum=0.448	GT:AD:DP:GQ:PL	0/1:20,12:32:99:400,0,666
chrVIII	42928	.	C	T	701.77	PASS	AC=1;AF=0.5;AN=2;BaseQRankSum=1.618;DP=30;Dels=0.0;FS=11.769;HaplotypeScore=0.734;MLEAC=1;MLEAF=0.5;MQ=41.93;MQ0=0;MQRankSum=-0.352;QD=23.39;ReadPosRankSum=-0.07	GT:AD:DP:GQ:PL	0/1:8,22:30:99:730,0,230
chrVIII	43602	.	C	T	306.77	PASS	AC=1;AF=0.5;AN=2;BaseQRankSum=-0.962;DP=27;Dels=0.0;FS=0.0;HaplotypeScore=0.0;MLEAC=1;MLEAF=0.5;MQ=41.93;MQ0=0;MQRankSum=1.653;QD=11.36;ReadPosRankSum=-1.702	GT:AD:DP:GQ:PL	0/1:16,11:27:99:335,0,583
chrVIII	47740	.	G	A	390.77	PASS	AC=1;AF=0.5;AN=2;BaseQRankSum=-1.172;DP=28;Dels=0.0;FS=9.204;HaplotypeScore=0.0;MLEAC=1;MLEAF=0.5;MQ=41.49;MQ0=0;MQRankSum=0.437;QD=13.96;ReadPosRankSum=-1.953	GT:AD:DP:GQ:PL	0/1:14,14:28:99:419,0,479
chrVIII	56979	.	T	C	910.77	PASS	AC=1;AF=0.5;AN=2;BaseQRankSum=-0.272;DP=42;Dels=0.0;FS=0.0;HaplotypeScore=0.0;MLEAC=1;MLEAF=0.5;MQ=42.0;MQ0=0;MQRankSum=0.979;QD=21.68;ReadPosRankSum=0.109	GT:AD:DP:GQ:PL	0/1:13,29:42:99:939,0,403
chrVIII	60054	.	C	T	727.77	PASS	AC=1;AF=0.5;AN=2;BaseQRankSum=0.75;DP=58;Dels=0.0;FS=1.056;HaplotypeScore=0.0;MLEAC=1;MLEAF=0.5;MQ=41.76;MQ0=0;MQRankSum=1.287;QD=12.55;ReadPosRankSum=0.497	GT:AD:DP:GQ:PL	0/1:34,24:58:99:756,0,1073
chrVIII	63951	.	C	A	191.77	PASS	AC=1;AF=0.5;AN=2;BaseQRankSum=-2.55;DP=32;Dels=0.0;FS=45.313;HaplotypeScore=1.8245;MLEAC=1;MLEAF=0.5;MQ=42.0;MQ0=0;MQRankSum=0.564;QD=5.99;ReadPosRankSum=0.993	GT:AD:DP:GQ:PL	0/1:20,12:32:99:220,0,558
chrVIII	65609	.	C	T	315.77	PASS	AC=1;AF=0.5;AN=2;BaseQRankSum=-1.445;DP=22;Dels=0.0;FS=1.808;HaplotypeScore=0.0;MLEAC=1;MLEAF=0.5;MQ=42.0;MQ0=0;MQRankSum=0.394;QD=14.35;ReadPosRankSum=1.313	GT:AD:DP:GQ:PL	0/1:11,11:22:99:344,0,353
chrVIII	66594	.	T	C	315.77	PASS	AC=1;AF=0.5;AN=2;BaseQRankSum=-1.713;DP=26;Dels=0.0;FS=4.483;HaplotypeScore=0.0;MLEAC=1;MLEAF=0.5;MQ=41.35;MQ0=0;MQRankSum=0.467;QD=12.14;ReadPosRankSum=0.415	GT:AD:DP:GQ:PL	0/1:15,11:26:99:344,0,523
chrVIII	66923	.	C	T	368.77	PASS	AC=1;AF=0.5;AN=2;BaseQRankSum=0.27;DP=30;Dels=0.0;FS=1.509;HaplotypeScore=0.0;MLEAC=1;MLEAF=0.5;MQ=42.0;MQ0=0;MQRankSum=-1.767;QD=12.29;ReadPosRankSum=-1.725	GT:AD:DP:GQ:PL	0/1:16,14:30:99:397,0,525
chrVIII	68281	.	G	A	216.77	PASS	AC=1;AF=0.5;AN=2;BaseQRankSum=0.608;DP=20;Dels=0.0;FS=0.0;HaplotypeScore=0.0;MLEAC=1;MLEAF=0.5;MQ=42.0;MQ0=0;MQRankSum=0.684;QD=10.84;ReadPosRankSum=-0.076	GT:AD:DP:GQ:PL	0/1:11,9:20:99:245,0,396
chrVIII	73631	.	G	A	356.77	PASS	AC=1;AF=0.5;AN=2;BaseQRankSum=-0.056;DP=33;Dels=0.0;FS=5.618;HaplotypeScore=0.0;MLEAC=1;MLEAF=0.5;MQ=42.0;MQ0=0;MQRankSum=0.879;QD=10.81;ReadPosRankSum=-0.318	GT:AD:DP:GQ:PL	0/1:21,12:33:99:385,0,765
chrVIII	75503	.	G	A	210.77	PASS	AC=1;AF=0.5;AN=2;BaseQRankSum=0.868;DP=15;Dels=0.0;FS=0.0;HaplotypeScore=2.9986;MLEAC=1;MLEAF=0.5;MQ=42.0;MQ0=0;MQRankSum=-0.984;QD=14.05;ReadPosRankSum=1.447	GT:AD:DP:GQ:PL	0/1:8,7:15:99:239,0,272
chrVIII	76884	.	T	C	610.77	PASS	AC=1;AF=0.5;AN=2;BaseQRankSum=0.025;DP=28;Dels=0.0;FS=0.0;HaplotypeScore=0.0;MLEAC=1;MLEAF=0.5;MQ=42.0;MQ0=0;MQRankSum=0.331;QD=21.81;ReadPosRankSum=-0.636	GT:AD:DP:GQ:PL	0/1:8,20:28:99:639,0,258
chrVIII	78541	.	T	C	226.77	PASS	AC=1;AF=0.5;AN=2;BaseQRankSum=0.135;DP=12;Dels=0.0;FS=6.532;HaplotypeScore=1.933;MLEAC=1;MLEAF=0.5;MQ=42.0;MQ0=0;MQRankSum=0.831;QD=18.9;ReadPosRankSum=-0.38	GT:AD:DP:GQ:PL	0/1:5,7:12:99:255,0,171
chrVIII	80239	.	C	T	387.77	PASS	AC=1;AF=0.5;AN=2;BaseQRankSum=1.434;DP=30;Dels=0.0;FS=5.245;HaplotypeScore=0.0;MLEAC=1;MLEAF=0.5;MQ=41.67;MQ0=0;MQRankSum=-1.102;QD=12.93;ReadPosRankSum=0.27	GT:AD:DP:GQ:PL	0/1:16,14:30:99:416,0,557
chrVIII	80245	.	T	C	416.77	PASS	AC=1;AF=0.5;AN=2;BaseQRankSum=-0.208;DP=34;Dels=0.0;FS=3.093;HaplotypeScore=0.0;MLEAC=1;MLEAF=0.5;MQ=41.71;MQ0=0;MQRankSum=-1.075;QD=12.26;ReadPosRankSum=-0.312	GT:AD:DP:GQ:PL	0/1:19,15:34:99:445,0,600
chrVIII	82650	.	A	G	345.77	PASS	AC=1;AF=0.5;AN=2;BaseQRankSum=-1.122;DP=30;Dels=0.0;FS=0.0;HaplotypeScore=0.0;MLEAC=1;MLEAF=0.5;MQ=42.0;MQ0=0;MQRankSum=-0.275;QD=11.53;ReadPosRankSum=2.561	GT:AD:DP:GQ:PL	0/1:18,12:30:99:374,0,553
chrVIII	92763	.	G	A	366.77	PASS	AC=1;AF=0.5;AN=2;BaseQRankSum=0.867;DP=19;Dels=0.0;FS=2.629;HaplotypeScore=0.0;MLEAC=1;MLEAF=0.5;MQ=42.0;MQ0=0;MQRankSum=-0.784;QD=19.3;ReadPosRankSum=-1.032	GT:AD:DP:GQ:PL	0/1:8,11:19:99:395,0,270
chrVIII	103771	.	C	T	628.77	PASS	AC=1;AF=0.5;AN=2;BaseQRankSum=-1.336;DP=45;Dels=0.0;FS=14.215;HaplotypeScore=0.0;MLEAC=1;MLEAF=0.5;MQ=41.67;MQ0=0;MQRankSum=-0.697;QD=13.97;ReadPosRankSum=-0.308	GT:AD:DP:GQ:PL	0/1:25,20:45:99:657,0,859
chrVIII	105904	.	C	T	445.77	PASS	AC=1;AF=0.5;AN=2;BaseQRankSum=-0.052;DP=26;Dels=0.0;FS=1.657;HaplotypeScore=0.0;MLEAC=1;MLEAF=0.5;MQ=42.0;MQ0=0;MQRankSum=0.052;QD=17.14;ReadPosRankSum=0.934	GT:AD:DP:GQ:PL	0/1:11,15:26:99:474,0,374
chrVIII	108653	.	C	T	145.77	PASS	AC=1;AF=0.5;AN=2;BaseQRankSum=-0.361;DP=9;Dels=0.0;FS=0.0;HaplotypeScore=0.0;MLEAC=1;MLEAF=0.5;MQ=42.0;MQ0=0;MQRankSum=1.652;QD=16.2;ReadPosRankSum=0.361	GT:AD:DP:GQ:PL	0/1:4,5:9:99:174,0,138
chrVIII	111299	.	C	T	497.77	PASS	AC=1;AF=0.5;AN=2;BaseQRankSum=0.034;DP=34;Dels=0.0;FS=14.361;HaplotypeScore=0.0;MLEAC=1;MLEAF=0.5;MQ=42.0;MQ0=0;MQRankSum=1.102;QD=14.64;ReadPosRankSum=0.069	GT:AD:DP:GQ:PL	0/1:17,17:34:99:526,0,569
chrVIII	119220	.	G	A	705.77	PASS	AC=1;AF=0.5;AN=2;BaseQRankSum=-1.798;DP=25;Dels=0.0;FS=10.193;HaplotypeScore=0.0;MLEAC=1;MLEAF=0.5;MQ=42.0;MQ0=0;MQRankSum=0.125;QD=28.23;ReadPosRankSum=0.962	GT:AD:DP:GQ:PL	0/1:3,22:25:56:734,0,56
chrVIII	138513	.	G	A	133.77	PASS	AC=1;AF=0.5;AN=2;BaseQRankSum=0.919;DP=15;Dels=0.0;FS=0.0;HaplotypeScore=0.0;MLEAC=1;MLEAF=0.5;MQ=42.0;MQ0=0;MQRankSum=-0.796;QD=8.92;ReadPosRankSum=0.796	GT:AD:DP:GQ:PL	0/1:10,5:15:99:162,0,358
chrVIII	141538	.	T	C	163.77	PASS	AC=1;AF=0.5;AN=2;BaseQRankSum=-2.451;DP=25;Dels=0.0;FS=27.831;HaplotypeScore=7.5134;MLEAC=1;MLEAF=0.5;MQ=41.84;MQ0=0;MQRankSum=-0.151;QD=6.55;ReadPosRankSum=0.696	GT:AD:DP:GQ:PL	0/1:18,7:25:99:192,0,644
chrVIII	142034	.	G	A	557.77	PASS	AC=1;AF=0.5;AN=2;BaseQRankSum=-1.175;DP=33;Dels=0.0;FS=10.961;HaplotypeScore=0.0;MLEAC=1;MLEAF=0.5;MQ=42.0;MQ0=0;MQRankSum=-0.633;QD=16.9;ReadPosRankSum=-1.392	GT:AD:DP:GQ:PL	0/1:15,18:33:99:586,0,514
chrVIII	142298	.	T	C	392.77	PASS	AC=1;AF=0.5;AN=2;BaseQRankSum=-0.326;DP=21;Dels=0.0;FS=1.833;HaplotypeScore=0.0;MLEAC=1;MLEAF=0.5;MQ=42.0;MQ0=0;MQRankSum=-0.253;QD=18.7;ReadPosRankSum=0.398	GT:AD:DP:GQ:PL	0/1:8,13:21:99:421,0,246
chrVIII	145240	.	G	A	200.77	PASS	AC=1;AF=0.5;AN=2;BaseQRankSum=-1.068;DP=22;Dels=0.0;FS=3.821;HaplotypeScore=0.0;MLEAC=1;MLEAF=0.5;MQ=42.0;MQ0=0;MQRankSum=0.735;QD=9.13;ReadPosRankSum=0.334	GT:AD:DP:GQ:PL	0/1:13,9:22:99:229,0,467
chrVIII	147467	.	A	G	497.77	PASS	AC=1;AF=0.5;AN=2;BaseQRankSum=1.112;DP=37;Dels=0.0;FS=1.363;HaplotypeScore=0.0;MLEAC=1;MLEAF=0.5;MQ=42.0;MQ0=0;MQRankSum=-1.63;QD=13.45;ReadPosRankSum=0.99	GT:AD:DP:GQ:PL	0/1:20,17:37:99:526,0,601
chrVIII	150959	.	G	A	612.77	PASS	AC=1;AF=0.5;AN=2;BaseQRankSum=-1.361;DP=26;Dels=0.0;FS=0.0;HaplotypeScore=0.0;MLEAC=1;MLEAF=0.5;MQ=42.0;MQ0=0;MQRankSum=-0.139;QD=23.57;ReadPosRankSum=-0.639	GT:AD:DP:GQ:PL	0/1:8,18:26:99:641,0,251
chrVIII	151593	.	T	C	663.77	PASS	AC=1;AF=0.5;AN=2;BaseQRankSum=-0.122;DP=34;Dels=0.0;FS=5.287;HaplotypeScore=0.0;MLEAC=1;MLEAF=0.5;MQ=42.0;MQ0=0;MQRankSum=0.087;QD=19.52;ReadPosRankSum=0.017	GT:AD:DP:GQ:PL	0/1:14,20:34:99:692,0,456
chrVIII	154084	.	G	A	419.77	PASS	AC=1;AF=0.5;AN=2;BaseQRankSum=-0.551;DP=32;Dels=0.0;FS=10.606;HaplotypeScore=0.7887;MLEAC=1;MLEAF=0.5;MQ=42.0;MQ0=0;MQRankSum=-1.273;QD=13.12;ReadPosRankSum=-0.285	GT:AD:DP:GQ:PL	0/1:18,14:32:99:448,0,604
chrVIII	154092	.	G	A	423.77	PASS	AC=1;AF=0.5;AN=2;BaseQRankSum=0.051;DP=35;Dels=0.0;FS=10.358;HaplotypeScore=0.7887;MLEAC=1;MLEAF=0.5;MQ=42.0;MQ0=0;MQRankSum=1.128;QD=12.11;ReadPosRankSum=0.32	GT:AD:DP:GQ:PL	0/1:21,14:35:99:452,0,650
chrVIII	154907	.	G	A	273.77	PASS	AC=1;AF=0.5;AN=2;BaseQRankSum=1.039;DP=23;Dels=0.0;FS=1.918;HaplotypeScore=0.0;MLEAC=1;MLEAF=0.5;MQ=42.0;MQ0=0;MQRankSum=0.787;QD=11.9;ReadPosRankSum=-0.157	GT:AD:DP:GQ:PL	0/1:14,9:23:99:302,0,501
chrVIII	156058	.	A	G	606.77	PASS	AC=1;AF=0.5;AN=2;BaseQRankSum=-0.077;DP=28;Dels=0.0;FS=3.867;HaplotypeScore=0.0;MLEAC=1;MLEAF=0.5;MQ=41.24;MQ0=1;MQRankSum=1.774;QD=21.67;ReadPosRankSum=-2.083	GT:AD:DP:GQ:PL	0/1:10,18:28:99:635,0,295
chrVIII	169388	.	G	A	653.77	PASS	AC=1;AF=0.5;AN=2;BaseQRankSum=1.061;DP=29;Dels=0.0;FS=1.585;HaplotypeScore=0.0;MLEAC=1;MLEAF=0.5;MQ=42.0;MQ0=0;MQRankSum=-1.438;QD=22.54;ReadPosRankSum=-3.512	GT:AD:DP:GQ:PL	0/1:9,20:29:99:682,0,273
chrVIII	170290	.	A	G	563.77	PASS	AC=1;AF=0.5;AN=2;BaseQRankSum=1.629;DP=36;Dels=0.0;FS=0.0;HaplotypeScore=0.0;MLEAC=1;MLEAF=0.5;MQ=42.0;MQ0=0;MQRankSum=-1.471;QD=15.66;ReadPosRankSum=0.649	GT:AD:DP:GQ:PL	0/1:18,18:36:99:592,0,551
chrVIII	179794	.	A	G	551.77	PASS	AC=1;AF=0.5;AN=2;BaseQRankSum=-0.099;DP=39;Dels=0.0;FS=6.983;HaplotypeScore=0.0;MLEAC=1;MLEAF=0.5;MQ=42.0;MQ0=0;MQRankSum=-0.297;QD=14.15;ReadPosRankSum=2.082	GT:AD:DP:GQ:PL	0/1:22,17:39:99:580,0,723
chrVIII	180647	.	G	A	664.77	PASS	AC=1;AF=0.5;AN=2;BaseQRankSum=-0.802;DP=36;Dels=0.0;FS=1.331;HaplotypeScore=0.0;MLEAC=1;MLEAF=0.5;MQ=42.0;MQ0=0;MQRankSum=1.572;QD=18.47;ReadPosRankSum=-1.283	GT:AD:DP:GQ:PL	0/1:15,21:36:99:693,0,467
chrVIII	186521	.	C	T	443.77	PASS	AC=1;AF=0.5;AN=2;BaseQRankSum=-0.467;DP=26;Dels=0.0;FS=1.545;HaplotypeScore=0.0;MLEAC=1;MLEAF=0.5;MQ=42.0;MQ0=0;MQRankSum=1.453;QD=17.07;ReadPosRankSum=1.453	GT:AD:DP:GQ:PL	0/1:11,15:26:99:472,0,369
chrVIII	187931	.	G	A	296.77	PASS	AC=1;AF=0.5;AN=2;BaseQRankSum=-0.655;DP=27;Dels=0.0;FS=0.0;HaplotypeScore=0.0;MLEAC=1;MLEAF=0.5;MQ=41.45;MQ0=0;MQRankSum=0.073;QD=10.99;ReadPosRankSum=0.218	GT:AD:DP:GQ:PL	0/1:14,13:27:99:325,0,481
chrVIII	190419	.	G	A	444.77	PASS	AC=1;AF=0.5;AN=2;BaseQRankSum=-1.799;DP=31;Dels=0.0;FS=4.041;HaplotypeScore=0.0;MLEAC=1;MLEAF=0.5;MQ=42.0;MQ0=0;MQRankSum=0.257;QD=14.35;ReadPosRankSum=0.138	GT:AD:DP:GQ:PL	0/1:16,15:31:99:473,0,536
chrVIII	195601	.	C	T	267.77	PASS	AC=1;AF=0.5;AN=2;BaseQRankSum=-0.029;DP=24;Dels=0.0;FS=6.908;HaplotypeScore=0.0;MLEAC=1;MLEAF=0.5;MQ=42.0;MQ0=0;MQRankSum=1.083;QD=11.16;ReadPosRankSum=-0.381	GT:AD:DP:GQ:PL	0/1:14,10:24:99:296,0,494
chrVIII	195910	.	G	A	379.77	PASS	AC=1;AF=0.5;AN=2;BaseQRankSum=0.099;DP=22;Dels=0.0;FS=0.0;HaplotypeScore=0.0;MLEAC=1;MLEAF=0.5;MQ=42.0;MQ0=0;MQRankSum=0.495;QD=17.26;ReadPosRankSum=0.626	GT:AD:DP:GQ:PL	0/1:10,12:22:99:408,0,313
chrVIII	197326	.	G	A	263.77	PASS	AC=1;AF=0.5;AN=2;BaseQRankSum=0.059;DP=15;Dels=0.0;FS=2.187;HaplotypeScore=0.0;MLEAC=1;MLEAF=0.5;MQ=42.0;MQ0=0;MQRankSum=-0.884;QD=17.58;ReadPosRankSum=0.766	GT:AD:DP:GQ:PL	0/1:6,9:15:99:292,0,208
chrVIII	200453	.	G	A	215.77	PASS	AC=1;AF=0.5;AN=2;BaseQRankSum=1.486;DP=25;Dels=0.0;FS=1.8;HaplotypeScore=0.0;MLEAC=1;MLEAF=0.5;MQ=41.43;MQ0=0;MQRankSum=-1.019;QD=8.63;ReadPosRankSum=0.612	GT:AD:DP:GQ:PL	0/1:17,8:25:99:244,0,587
chrVIII	204490	.	T	C	476.77	PASS	AC=1;AF=0.5;AN=2;BaseQRankSum=0.051;DP=42;Dels=0.0;FS=1.668;HaplotypeScore=0.0;MLEAC=1;MLEAF=0.5;MQ=42.0;MQ0=0;MQRankSum=-0.282;QD=11.35;ReadPosRankSum=-1.281	GT:AD:DP:GQ:PL	0/1:25,17:42:99:505,0,817
chrVIII	205584	.	G	A	451.77	PASS	AC=1;AF=0.5;AN=2;BaseQRankSum=1.069;DP=29;Dels=0.0;FS=5.792;HaplotypeScore=0.0;MLEAC=1;MLEAF=0.5;MQ=42.0;MQ0=0;MQRankSum=-1.113;QD=15.58;ReadPosRankSum=-0.851	GT:AD:DP:GQ:PL	0/1:15,14:29:99:480,0,458
chrVIII	207001	.	G	A	339.77	PASS	AC=1;AF=0.5;AN=2;BaseQRankSum=-0.585;DP=23;Dels=0.0;FS=1.674;HaplotypeScore=0.0;MLEAC=1;MLEAF=0.5;MQ=42.0;MQ0=0;MQRankSum=0.646;QD=14.77;ReadPosRankSum=-0.892	GT:AD:DP:GQ:PL	0/1:12,11:23:99:368,0,381
chrVIII	207707	.	A	G	353.77	PASS	AC=1;AF=0.5;AN=2;BaseQRankSum=-1.444;DP=20;Dels=0.0;FS=1.848;HaplotypeScore=0.734;MLEAC=1;MLEAF=0.5;MQ=42.0;MQ0=0;MQRankSum=0.76;QD=17.69;ReadPosRankSum=-0.228	GT:AD:DP:GQ:PL	0/1:9,11:20:99:382,0,267
chrVIII	208173	.	C	T	397.77	PASS	AC=1;AF=0.5;AN=2;BaseQRankSum=0.359;DP=26;Dels=0.0;FS=1.906;HaplotypeScore=0.0;MLEAC=1;MLEAF=0.5;MQ=42.0;MQ0=0;MQRankSum=1.026;QD=15.3;ReadPosRankSum=-0.564	GT:AD:DP:GQ:PL	0/1:13,13:26:99:426,0,457
chrVIII	216814	.	G	A	404.77	PASS	AC=1;AF=0.5;AN=2;BaseQRankSum=-0.682;DP=36;Dels=0.0;FS=3.127;HaplotypeScore=0.0;MLEAC=1;MLEAF=0.5;MQ=40.82;MQ0=2;MQRankSum=-2.257;QD=11.24;ReadPosRankSum=-1.487	GT:AD:DP:GQ:PL	0/1:22,14:36:99:433,0,694
chrVIII	217291	.	G	A	666.77	PASS	AC=1;AF=0.5;AN=2;BaseQRankSum=0.178;DP=36;Dels=0.0;FS=0.0;HaplotypeScore=0.0;MLEAC=1;MLEAF=0.5;MQ=42.0;MQ0=0;MQRankSum=-0.503;QD=18.52;ReadPosRankSum=-0.86	GT:AD:DP:GQ:PL	0/1:14,22:36:99:695,0,438
chrVIII	222459	.	G	A	276.77	PASS	AC=1;AF=0.5;AN=2;BaseQRankSum=-1.796;DP=24;Dels=0.0;FS=0.0;HaplotypeScore=0.0;MLEAC=1;MLEAF=0.5;MQ=42.0;MQ0=0;MQRankSum=-1.448;QD=11.53;ReadPosRankSum=-0.637	GT:AD:DP:GQ:PL	0/1:13,11:24:99:305,0,426
chrVIII	223380	.	C	T	570.77	PASS	AC=1;AF=0.5;AN=2;BaseQRankSum=0.977;DP=35;Dels=0.0;FS=1.32;HaplotypeScore=0.0;MLEAC=1;MLEAF=0.5;MQ=42.0;MQ0=0;MQRankSum=-0.05;QD=16.31;ReadPosRankSum=1.54	GT:AD:DP:GQ:PL	0/1:16,19:35:99:599,0,467
chrVIII	223878	.	T	C	505.77	PASS	AC=1;AF=0.5;AN=2;BaseQRankSum=2.565;DP=29;Dels=0.0;FS=1.536;HaplotypeScore=0.0;MLEAC=1;MLEAF=0.5;MQ=42.0;MQ0=0;MQRankSum=-0.943;QD=17.44;ReadPosRankSum=2.127	GT:AD:DP:GQ:PL	0/1:13,16:29:99:534,0,425
chrVIII	225820	.	T	C	112.77	PASS	AC=1;AF=0.5;AN=2;BaseQRankSum=-1.88;DP=22;Dels=0.0;FS=0.0;HaplotypeScore=0.0;MLEAC=1;MLEAF=0.5;MQ=42.0;MQ0=0;MQRankSum=-1.954;QD=5.13;ReadPosRankSum=-0.184	GT:AD:DP:GQ:PL	0/1:16,6:22:99:141,0,565
chrVIII	235514	.	G	A	468.77	PASS	AC=1;AF=0.5;AN=2;BaseQRankSum=1.122;DP=25;Dels=0.0;FS=4.559;HaplotypeScore=0.0;MLEAC=1;MLEAF=0.5;MQ=42.0;MQ0=0;MQRankSum=-0.246;QD=18.75;ReadPosRankSum=-1.834	GT:AD:DP:GQ:PL	0/1:11,14:25:99:497,0,358
chrVIII	239779	.	C	T	369.77	PASS	AC=1;AF=0.5;AN=2;BaseQRankSum=-1.586;DP=27;Dels=0.0;FS=6.219;HaplotypeScore=0.0;MLEAC=1;MLEAF=0.5;MQ=41.45;MQ0=0;MQRankSum=-1.391;QD=13.7;ReadPosRankSum=-0.073	GT:AD:DP:GQ:PL	0/1:15,12:27:99:398,0,471
chrVIII	242744	.	C	T	662.77	PASS	AC=1;AF=0.5;AN=2;BaseQRankSum=2.026;DP=41;Dels=0.0;FS=7.702;HaplotypeScore=0.0;MLEAC=1;MLEAF=0.5;MQ=41.5;MQ0=0;MQRankSum=-0.092;QD=16.17;ReadPosRankSum=0.065	GT:AD:DP:GQ:PL	0/1:19,22:41:99:691,0,636
chrVIII	249810	.	C	T	382.77	PASS	AC=1;AF=0.5;AN=2;BaseQRankSum=-0.769;DP=23;Dels=0.0;FS=3.976;HaplotypeScore=0.0;MLEAC=1;MLEAF=0.5;MQ=40.73;MQ0=0;MQRankSum=-0.339;QD=16.64;ReadPosRankSum=0.831	GT:AD:DP:GQ:PL	0/1:11,12:23:99:411,0,340
chrVIII	250834	.	G	A	243.77	PASS	AC=1;AF=0.5;AN=2;BaseQRankSum=0.398;DP=21;Dels=0.0;FS=0.0;HaplotypeScore=0.7887;MLEAC=1;MLEAF=0.5;MQ=42.0;MQ0=0;MQRankSum=-0.036;QD=11.61;ReadPosRankSum=0.833	GT:AD:DP:GQ:PL	0/1:13,8:21:99:272,0,403
chrVIII	252875	.	C	A	201.77	PASS	AC=1;AF=0.5;AN=2;BaseQRankSum=2.648;DP=22;Dels=0.0;FS=1.808;HaplotypeScore=1.9991;MLEAC=1;MLEAF=0.5;MQ=41.03;MQ0=1;MQRankSum=1.306;QD=9.17;ReadPosRankSum=-3.171	GT:AD:DP:GQ:PL	0/1:15,7:22:99:230,0,503
chrVIII	254290	.	C	T	254.77	PASS	AC=1;AF=0.5;AN=2;BaseQRankSum=0.353;DP=18;Dels=0.0;FS=8.141;HaplotypeScore=0.7887;MLEAC=1;MLEAF=0.5;MQ=42.0;MQ0=0;MQRankSum=0.177;QD=14.15;ReadPosRankSum=-0.53	GT:AD:DP:GQ:PL	0/1:9,9:18:99:283,0,318
chrVIII	255187	.	C	T	216.77	PASS	AC=1;AF=0.5;AN=2;BaseQRankSum=0.684;DP=20;Dels=0.0;FS=0.0;HaplotypeScore=0.0;MLEAC=1;MLEAF=0.5;MQ=42.0;MQ0=0;MQRankSum=0.988;QD=10.84;ReadPosRankSum=-0.152	GT:AD:DP:GQ:PL	0/1:11,9:20:99:245,0,361
chrVIII	256853	.	G	A	568.77	PASS	AC=1;AF=0.5;AN=2;BaseQRankSum=0.172;DP=30;Dels=0.0;FS=12.035;HaplotypeScore=0.0;MLEAC=1;MLEAF=0.5;MQ=42.0;MQ0=0;MQRankSum=-0.086;QD=18.96;ReadPosRankSum=2.152	GT:AD:DP:GQ:PL	0/1:11,19:30:99:597,0,370
chrVIII	257698	.	G	A	247.77	PASS	AC=1;AF=0.5;AN=2;BaseQRankSum=1.67;DP=21;Dels=0.0;FS=0.0;HaplotypeScore=0.0;MLEAC=1;MLEAF=0.5;MQ=42.0;MQ0=0;MQRankSum=-0.107;QD=11.8;ReadPosRankSum=-0.959	GT:AD:DP:GQ:PL	0/1:12,9:21:99:276,0,430
chrVIII	262961	.	C	T	405.77	PASS	AC=1;AF=0.5;AN=2;BaseQRankSum=0.837;DP=23;Dels=0.0;FS=0.0;HaplotypeScore=0.0;MLEAC=1;MLEAF=0.5;MQ=42.0;MQ0=0;MQRankSum=0.961;QD=17.64;ReadPosRankSum=0.651	GT:AD:DP:GQ:PL	0/1:10,13:23:99:434,0,344
chrVIII	269685	.	G	A	290.77	PASS	AC=1;AF=0.5;AN=2;BaseQRankSum=-2.496;DP=30;Dels=0.0;FS=6.082;HaplotypeScore=0.0;MLEAC=1;MLEAF=0.5;MQ=42.0;MQ0=0;MQRankSum=0.387;QD=9.69;ReadPosRankSum=-1.162	GT:AD:DP:GQ:PL	0/1:19,11:30:99:319,0,623
chrVIII	270486	.	C	T	546.77	PASS	AC=1;AF=0.5;AN=2;BaseQRankSum=-0.066;DP=29;Dels=0.0;FS=8.3;HaplotypeScore=0.0;MLEAC=1;MLEAF=0.5;MQ=42.0;MQ0=0;MQRankSum=-0.952;QD=18.85;ReadPosRankSum=-0.731	GT:AD:DP:GQ:PL	0/1:12,17:29:99:575,0,414
chrVIII	277397	.	C	T	581.77	PASS	AC=1;AF=0.5;AN=2;BaseQRankSum=-1.501;DP=40;Dels=0.0;FS=1.208;HaplotypeScore=0.0;MLEAC=1;MLEAF=0.5;MQ=42.0;MQ0=0;MQRankSum=0.203;QD=14.54;ReadPosRankSum=-0.527	GT:AD:DP:GQ:PL	0/1:20,20:40:99:610,0,658
chrVIII	287297	.	C	T	461.77	PASS	AC=1;AF=0.5;AN=2;BaseQRankSum=1.001;DP=24;Dels=0.0;FS=1.824;HaplotypeScore=8.913;MLEAC=1;MLEAF=0.5;MQ=41.38;MQ0=0;MQRankSum=-0.613;QD=19.24;ReadPosRankSum=-0.678	GT:AD:DP:GQ:PL	0/1:8,15:24:99:490,0,248
chrVIII	296696	.	C	T	344.77	PASS	AC=1;AF=0.5;AN=2;BaseQRankSum=-1.046;DP=30;Dels=0.0;FS=3.352;HaplotypeScore=0.0;MLEAC=1;MLEAF=0.5;MQ=42.0;MQ0=0;MQRankSum=1.004;QD=11.49;ReadPosRankSum=2.176	GT:AD:DP:GQ:PL	0/1:17,13:30:99:373,0,505
chrVIII	311077	.	C	T	383.77	PASS	AC=1;AF=0.5;AN=2;BaseQRankSum=0.753;DP=30;Dels=0.0;FS=7.219;HaplotypeScore=0.0;MLEAC=1;MLEAF=0.5;MQ=42.0;MQ0=0;MQRankSum=0.167;QD=12.79;ReadPosRankSum=0.0	GT:AD:DP:GQ:PL	0/1:17,13:30:99:412,0,598
chrVIII	317923	.	C	T	708.77	PASS	AC=1;AF=0.5;AN=2;BaseQRankSum=0.692;DP=33;Dels=0.0;FS=1.423;HaplotypeScore=0.0;MLEAC=1;MLEAF=0.5;MQ=42.0;MQ0=0;MQRankSum=0.056;QD=21.48;ReadPosRankSum=1.104	GT:AD:DP:GQ:PL	0/1:12,21:33:99:737,0,321
chrVIII	323187	.	A	G	340.77	PASS	AC=1;AF=0.5;AN=2;BaseQRankSum=-0.934;DP=14;Dels=0.0;FS=0.0;HaplotypeScore=0.0;MLEAC=1;MLEAF=0.5;MQ=41.72;MQ0=0;MQRankSum=-0.623;QD=24.34;ReadPosRankSum=-1.246	GT:AD:DP:GQ:PL	0/1:3,11:14:83:369,0,83
chrVIII	325727	.	T	C	429.77	PASS	AC=1;AF=0.5;AN=2;BaseQRankSum=-0.32;DP=32;Dels=0.0;FS=0.0;HaplotypeScore=0.0;MLEAC=1;MLEAF=0.5;MQ=42.0;MQ0=0;MQRankSum=-0.17;QD=13.43;ReadPosRankSum=0.886	GT:AD:DP:GQ:PL	0/1:16,16:32:99:458,0,499
chrVIII	327550	.	C	T	509.77	PASS	AC=1;AF=0.5;AN=2;BaseQRankSum=-0.116;DP=28;Dels=0.0;FS=5.988;HaplotypeScore=0.0;MLEAC=1;MLEAF=0.5;MQ=42.0;MQ0=0;MQRankSum=-0.302;QD=18.21;ReadPosRankSum=1.37	GT:AD:DP:GQ:PL	0/1:12,16:28:99:538,0,376
chrVIII	327826	.	G	A	127.77	PASS	AC=1;AF=0.5;AN=2;BaseQRankSum=0.417;DP=19;Dels=0.0;FS=2.199;HaplotypeScore=0.0;MLEAC=1;MLEAF=0.5;MQ=42.0;MQ0=0;MQRankSum=-0.972;QD=6.72;ReadPosRankSum=-0.324	GT:AD:DP:GQ:PL	0/1:14,5:19:99:156,0,480
chrVIII	328627	.	A	G	494.77	PASS	AC=1;AF=0.5;AN=2;BaseQRankSum=-0.576;DP=31;Dels=0.0;FS=8.139;HaplotypeScore=0.0;MLEAC=1;MLEAF=0.5;MQ=42.0;MQ0=0;MQRankSum=-0.298;QD=15.96;ReadPosRankSum=-0.099	GT:AD:DP:GQ:PL	0/1:14,17:31:99:523,0,486
chrVIII	330455	.	A	G	390.77	PASS	AC=1;AF=0.5;AN=2;BaseQRankSum=0.165;DP=22;Dels=0.0;FS=0.0;HaplotypeScore=0.0;MLEAC=1;MLEAF=0.5;MQ=42.0;MQ0=0;MQRankSum=0.297;QD=17.76;ReadPosRankSum=-1.352	GT:AD:DP:GQ:PL	0/1:10,12:22:99:419,0,344
chrVIII	333377	.	G	A	234.77	PASS	AC=1;AF=0.5;AN=2;BaseQRankSum=0.289;DP=19;Dels=0.0;FS=7.701;HaplotypeScore=0.0;MLEAC=1;MLEAF=0.5;MQ=42.0;MQ0=0;MQRankSum=0.289;QD=12.36;ReadPosRankSum=0.784	GT:AD:DP:GQ:PL	0/1:11,8:19:99:263,0,318
chrVIII	337043	.	T	C	469.77	PASS	AC=1;AF=0.5;AN=2;BaseQRankSum=2.029;DP=29;Dels=0.0;FS=3.352;HaplotypeScore=0.0;MLEAC=1;MLEAF=0.5;MQ=42.0;MQ0=0;MQRankSum=-0.72;QD=16.2;ReadPosRankSum=-0.284	GT:AD:DP:GQ:PL	0/1:15,14:29:99:498,0,488
chrVIII	337151	.	T	C	145.77	PASS	AC=1;AF=0.5;AN=2;BaseQRankSum=0.882;DP=26;Dels=0.0;FS=1.909;HaplotypeScore=0.0;MLEAC=1;MLEAF=0.5;MQ=41.92;MQ0=0;MQRankSum=2.16;QD=5.61;ReadPosRankSum=1.491	GT:AD:DP:GQ:PL	0/1:20,6:26:99:174,0,695
chrVIII	340962	.	G	A	361.77	PASS	AC=1;AF=0.5;AN=2;BaseQRankSum=-0.63;DP=41;Dels=0.0;FS=0.0;HaplotypeScore=0.0;MLEAC=1;MLEAF=0.5;MQ=42.0;MQ0=0;MQRankSum=1.415;QD=8.82;ReadPosRankSum=-0.462	GT:AD:DP:GQ:PL	0/1:28,13:41:99:390,0,908
chrVIII	341954	.	A	G	304.77	PASS	AC=1;AF=0.5;AN=2;BaseQRankSum=-0.491;DP=20;Dels=0.0;FS=4.32;HaplotypeScore=0.0;MLEAC=1;MLEAF=0.5;MQ=42.0;MQ0=0;MQRankSum=-2.154;QD=15.24;ReadPosRankSum=-0.34	GT:AD:DP:GQ:PL	0/1:10,10:20:99:333,0,336
chrVIII	342121	.	G	A	319.77	PASS	AC=1;AF=0.5;AN=2;BaseQRankSum=0.755;DP=18;Dels=0.0;FS=0.0;HaplotypeScore=0.0;MLEAC=1;MLEAF=0.5;MQ=42.0;MQ0=0;MQRankSum=-0.755;QD=17.76;ReadPosRankSum=-0.489	GT:AD:DP:GQ:PL	0/1:8,10:18:99:348,0,264
chrVIII	343259	.	G	A	695.77	PASS	AC=1;AF=0.5;AN=2;BaseQRankSum=3.026;DP=38;Dels=0.0;FS=2.909;HaplotypeScore=0.0;MLEAC=1;MLEAF=0.5;MQ=41.61;MQ0=0;MQRankSum=-0.658;QD=18.31;ReadPosRankSum=-1.126	GT:AD:DP:GQ:PL	0/1:18,20:38:99:724,0,499
chrVIII	347971	.	A	G	400.77	PASS	AC=1;AF=0.5;AN=2;BaseQRankSum=0.471;DP=21;Dels=0.0;FS=0.0;HaplotypeScore=0.0;MLEAC=1;MLEAF=0.5;MQ=42.0;MQ0=0;MQRankSum=0.905;QD=19.08;ReadPosRankSum=0.905	GT:AD:DP:GQ:PL	0/1:8,13:21:99:429,0,250
chrVIII	357749	.	C	T	492.77	PASS	AC=1;AF=0.5;AN=2;BaseQRankSum=0.052;DP=26;Dels=0.0;FS=0.0;HaplotypeScore=0.0;MLEAC=1;MLEAF=0.5;MQ=42.0;MQ0=0;MQRankSum=-0.415;QD=18.95;ReadPosRankSum=-0.104	GT:AD:DP:GQ:PL	0/1:11,15:26:99:521,0,362
chrVIII	358462	.	A	G	377.77	PASS	AC=1;AF=0.5;AN=2;BaseQRankSum=0.024;DP=27;Dels=0.0;FS=3.722;HaplotypeScore=0.0;MLEAC=1;MLEAF=0.5;MQ=42.0;MQ0=0;MQRankSum=1.391;QD=13.99;ReadPosRankSum=1.976	GT:AD:DP:GQ:PL	0/1:15,12:27:99:406,0,530
chrVIII	364773	.	C	T	518.77	PASS	AC=1;AF=0.5;AN=2;BaseQRankSum=0.87;DP=26;Dels=0.0;FS=0.0;HaplotypeScore=0.0;MLEAC=1;MLEAF=0.5;MQ=42.0;MQ0=0;MQRankSum=-0.132;QD=19.95;ReadPosRankSum=0.922	GT:AD:DP:GQ:PL	0/1:10,16:26:99:547,0,293
chrVIII	364854	.	G	A	739.77	PASS	AC=1;AF=0.5;AN=2;BaseQRankSum=1.801;DP=36;Dels=0.0;FS=0.0;HaplotypeScore=0.0;MLEAC=1;MLEAF=0.5;MQ=42.0;MQ0=0;MQRankSum=-1.12;QD=20.55;ReadPosRankSum=0.827	GT:AD:DP:GQ:PL	0/1:14,22:36:99:768,0,417
chrVIII	365406	.	G	A	504.77	PASS	AC=1;AF=0.5;AN=2;BaseQRankSum=0.774;DP=23;Dels=0.0;FS=40.277;HaplotypeScore=8.9832;MLEAC=1;MLEAF=0.5;MQ=40.35;MQ0=1;MQRankSum=-0.479;QD=21.95;ReadPosRankSum=1.659	GT:AD:DP:GQ:PL	0/1:6,17:23:99:533,0,140
chrVIII	365412	.	T	A	114.77	PASS	AC=1;AF=0.5;AN=2;BaseQRankSum=-1.007;DP=25;Dels=0.0;FS=29.863;HaplotypeScore=12.9705;MLEAC=1;MLEAF=0.5;MQ=40.33;MQ0=1;MQRankSum=-1.306;QD=4.59;ReadPosRankSum=-2.798	GT:AD:DP:GQ:PL	0/1:14,8:25:99:143,0,430
chrVIII	366395	.	C	T	262.77	PASS	AC=1;AF=0.5;AN=2;BaseQRankSum=0.06;DP=24;Dels=0.0;FS=0.0;HaplotypeScore=0.0;MLEAC=1;MLEAF=0.5;MQ=42.0;MQ0=0;MQRankSum=1.968;QD=10.95;ReadPosRankSum=0.179	GT:AD:DP:GQ:PL	0/1:15,9:24:99:291,0,493
chrVIII	371160	.	G	A	371.77	PASS	AC=1;AF=0.5;AN=2;BaseQRankSum=0.148;DP=30;Dels=0.0;FS=0.0;HaplotypeScore=0.0;MLEAC=1;MLEAF=0.5;MQ=42.0;MQ0=0;MQRankSum=-0.572;QD=12.39;ReadPosRankSum=2.138	GT:AD:DP:GQ:PL	0/1:18,12:30:99:400,0,550
chrVIII	371754	.	G	A	414.77	PASS	AC=1;AF=0.5;AN=2;BaseQRankSum=-0.463;DP=24;Dels=0.0;FS=0.0;HaplotypeScore=0.0;MLEAC=1;MLEAF=0.5;MQ=41.38;MQ0=0;MQRankSum=-0.927;QD=17.28;ReadPosRankSum=1.159	GT:AD:DP:GQ:PL	0/1:11,13:24:99:443,0,298
chrVIII	372557	.	A	G	490.77	PASS	AC=1;AF=0.5;AN=2;BaseQRankSum=0.395;DP=28;Dels=0.0;FS=1.606;HaplotypeScore=0.0;MLEAC=1;MLEAF=0.5;MQ=41.86;MQ0=0;MQRankSum=0.07;QD=17.53;ReadPosRankSum=-1.602	GT:AD:DP:GQ:PL	0/1:12,16:28:99:519,0,389
chrVIII	373450	.	G	A	291.77	PASS	AC=1;AF=0.5;AN=2;BaseQRankSum=0.36;DP=28;Dels=0.0;FS=6.451;HaplotypeScore=0.0;MLEAC=1;MLEAF=0.5;MQ=42.0;MQ0=0;MQRankSum=-0.551;QD=10.42;ReadPosRankSum=0.839	GT:AD:DP:GQ:PL	0/1:18,10:28:99:320,0,615
chrVIII	373600	.	G	A	533.77	PASS	AC=1;AF=0.5;AN=2;BaseQRankSum=-0.827;DP=34;Dels=0.0;FS=1.377;HaplotypeScore=0.0;MLEAC=1;MLEAF=0.5;MQ=42.0;MQ0=0;MQRankSum=-0.723;QD=15.7;ReadPosRankSum=2.893	GT:AD:DP:GQ:PL	0/1:17,17:34:99:562,0,498
chrVIII	374417	.	A	G	165.77	PASS	AC=1;AF=0.5;AN=2;BaseQRankSum=-0.935;DP=13;Dels=0.0;FS=0.0;HaplotypeScore=0.0;MLEAC=1;MLEAF=0.5;MQ=42.0;MQ0=0;MQRankSum=-1.2;QD=12.75;ReadPosRankSum=-1.369	GT:AD:DP:GQ:PL	0/1:7,6:13:99:194,0,248
chrVIII	376032	.	A	G	197.77	PASS	AC=1;AF=0.5;AN=2;BaseQRankSum=0.732;DP=17;Dels=0.0;FS=2.062;HaplotypeScore=0.0;MLEAC=1;MLEAF=0.5;MQ=42.0;MQ0=0;MQRankSum=-0.244;QD=11.63;ReadPosRankSum=0.83	GT:AD:DP:GQ:PL	0/1:10,7:17:99:226,0,289
chrVIII	378254	.	C	T	294.77	PASS	AC=1;AF=0.5;AN=2;BaseQRankSum=-0.904;DP=30;Dels=0.0;FS=1.576;HaplotypeScore=0.0;MLEAC=1;MLEAF=0.5;MQ=42.0;MQ0=0;MQRankSum=-1.937;QD=9.83;ReadPosRankSum=-1.162	GT:AD:DP:GQ:PL	0/1:19,11:30:99:323,0,656
chrVIII	378561	.	T	C	543.77	PASS	AC=1;AF=0.5;AN=2;BaseQRankSum=1.092;DP=31;Dels=0.0;FS=0.0;HaplotypeScore=0.0;MLEAC=1;MLEAF=0.5;MQ=42.0;MQ0=0;MQRankSum=0.139;QD=17.54;ReadPosRankSum=1.409	GT:AD:DP:GQ:PL	0/1:14,17:31:99:572,0,485
chrVIII	379139	.	G	A	416.77	PASS	AC=1;AF=0.5;AN=2;BaseQRankSum=0.218;DP=27;Dels=0.0;FS=3.473;HaplotypeScore=0.0;MLEAC=1;MLEAF=0.5;MQ=42.0;MQ0=0;MQRankSum=1.189;QD=15.44;ReadPosRankSum=0.024	GT:AD:DP:GQ:PL	0/1:14,13:27:99:445,0,453
chrVIII	379512	.	G	A	504.77	PASS	AC=1;AF=0.5;AN=2;BaseQRankSum=0.623;DP=26;Dels=0.0;FS=3.707;HaplotypeScore=0.0;MLEAC=1;MLEAF=0.5;MQ=42.0;MQ0=0;MQRankSum=0.104;QD=19.41;ReadPosRankSum=-1.246	GT:AD:DP:GQ:PL	0/1:11,15:26:99:533,0,358
chrVIII	380863	.	G	A	246.77	PASS	AC=1;AF=0.5;AN=2;BaseQRankSum=-0.053;DP=16;Dels=0.0;FS=0.0;HaplotypeScore=0.0;MLEAC=1;MLEAF=0.5;MQ=42.0;MQ0=0;MQRankSum=-0.683;QD=15.42;ReadPosRankSum=0.368	GT:AD:DP:GQ:PL	0/1:8,8:16:99:275,0,274
chrVIII	384132	.	A	G	268.77	PASS	AC=1;AF=0.5;AN=2;BaseQRankSum=-0.735;DP=22;Dels=0.0;FS=0.0;HaplotypeScore=0.0;MLEAC=1;MLEAF=0.5;MQ=42.0;MQ0=0;MQRankSum=-0.467;QD=12.22;ReadPosRankSum=-0.801	GT:AD:DP:GQ:PL	0/1:13,9:22:99:297,0,427
chrVIII	386125	.	G	T	398.77	PASS	AC=1;AF=0.5;AN=2;BaseQRankSum=0.231;DP=22;Dels=0.0;FS=31.527;HaplotypeScore=2.8319;MLEAC=1;MLEAF=0.5;MQ=42.0;MQ0=0;MQRankSum=-0.165;QD=18.13;ReadPosRankSum=0.956	GT:AD:DP:GQ:PL	0/1:10,12:22:99:427,0,337
chrVIII	388634	.	G	A	126.77	PASS	AC=1;AF=0.5;AN=2;BaseQRankSum=-0.184;DP=15;Dels=0.0;FS=0.0;HaplotypeScore=0.0;MLEAC=1;MLEAF=0.5;MQ=42.0;MQ0=0;MQRankSum=-0.796;QD=8.45;ReadPosRankSum=0.551	GT:AD:DP:GQ:PL	0/1:10,5:15:99:155,0,368
chrVIII	396493	.	G	A	302.77	PASS	AC=1;AF=0.5;AN=2;BaseQRankSum=2.011;DP=16;Dels=0.0;FS=0.0;HaplotypeScore=0.0;MLEAC=1;MLEAF=0.5;MQ=42.0;MQ0=0;MQRankSum=-0.741;QD=18.92;ReadPosRankSum=0.212	GT:AD:DP:GQ:PL	0/1:7,9:16:99:331,0,194
chrVIII	400867	.	C	T	571.77	PASS	AC=1;AF=0.5;AN=2;BaseQRankSum=-1.399;DP=41;Dels=0.0;FS=1.645;HaplotypeScore=0.0;MLEAC=1;MLEAF=0.5;MQ=42.0;MQ0=0;MQRankSum=-0.275;QD=13.95;ReadPosRankSum=0.745	GT:AD:DP:GQ:PL	0/1:22,19:41:99:600,0,732
chrVIII	402787	.	A	G	236.77	PASS	AC=1;AF=0.5;AN=2;BaseQRankSum=1.299;DP=17;Dels=0.0;FS=4.598;HaplotypeScore=0.0;MLEAC=1;MLEAF=0.5;MQ=42.0;MQ0=0;MQRankSum=-0.337;QD=13.93;ReadPosRankSum=1.299	GT:AD:DP:GQ:PL	0/1:9,8:17:99:265,0,265
chrVIII	403017	.	G	A	396.77	PASS	AC=1;AF=0.5;AN=2;BaseQRankSum=0.364;DP=27;Dels=0.0;FS=3.473;HaplotypeScore=0.0;MLEAC=1;MLEAF=0.5;MQ=42.0;MQ0=0;MQRankSum=-1.626;QD=14.7;ReadPosRankSum=0.461	GT:AD:DP:GQ:PL	0/1:14,13:27:99:425,0,487
chrVIII	403606	.	A	G	219.77	PASS	AC=1;AF=0.5;AN=2;BaseQRankSum=-0.742;DP=23;Dels=0.0;FS=1.824;HaplotypeScore=0.0;MLEAC=1;MLEAF=0.5;MQ=41.36;MQ0=0;MQRankSum=0.29;QD=9.56;ReadPosRankSum=0.355	GT:AD:DP:GQ:PL	0/1:15,8:23:99:248,0,489
chrVIII	404683	.	G	A	247.77	PASS	AC=1;AF=0.5;AN=2;BaseQRankSum=0.758;DP=22;Dels=0.0;FS=1.74;HaplotypeScore=0.0;MLEAC=1;MLEAF=0.5;MQ=42.0;MQ0=0;MQRankSum=0.956;QD=11.26;ReadPosRankSum=-1.22	GT:AD:DP:GQ:PL	0/1:12,10:22:99:276,0,400
chrVIII	408991	.	T	C	298.77	PASS	AC=1;AF=0.5;AN=2;BaseQRankSum=-2.266;DP=18;Dels=0.0;FS=0.0;HaplotypeScore=0.0;MLEAC=1;MLEAF=0.5;MQ=42.0;MQ0=0;MQRankSum=0.044;QD=16.6;ReadPosRankSum=-1.2	GT:AD:DP:GQ:PL	0/1:8,10:18:99:327,0,277
chrVIII	409149	.	G	A	325.77	PASS	AC=1;AF=0.5;AN=2;BaseQRankSum=0.066;DP=22;Dels=0.0;FS=3.624;HaplotypeScore=0.0;MLEAC=1;MLEAF=0.5;MQ=42.0;MQ0=0;MQRankSum=-0.066;QD=14.81;ReadPosRankSum=-0.066	GT:AD:DP:GQ:PL	0/1:11,11:22:99:354,0,388
chrVIII	411205	.	C	T	247.77	PASS	AC=1;AF=0.5;AN=2;BaseQRankSum=-0.124;DP=19;Dels=0.0;FS=1.808;HaplotypeScore=0.0;MLEAC=1;MLEAF=0.5;MQ=42.0;MQ0=0;MQRankSum=1.858;QD=13.04;ReadPosRankSum=-0.372	GT:AD:DP:GQ:PL	0/1:11,8:19:99:276,0,399
chrVIII	412335	.	C	T	558.77	PASS	AC=1;AF=0.5;AN=2;BaseQRankSum=1.035;DP=48;Dels=0.0;FS=2.527;HaplotypeScore=0.0;MLEAC=1;MLEAF=0.5;MQ=42.0;MQ0=0;MQRankSum=0.366;QD=11.64;ReadPosRankSum=-0.115	GT:AD:DP:GQ:PL	0/1:28,20:48:99:587,0,804
chrVIII	417124	.	G	A	284.77	PASS	AC=1;AF=0.5;AN=2;BaseQRankSum=0.883;DP=18;Dels=0.0;FS=0.0;HaplotypeScore=0.0;MLEAC=1;MLEAF=0.5;MQ=42.0;MQ0=0;MQRankSum=-1.325;QD=15.82;ReadPosRankSum=-0.265	GT:AD:DP:GQ:PL	0/1:9,9:18:99:313,0,295
chrVIII	418896	.	A	G	207.77	PASS	AC=1;AF=0.5;AN=2;BaseQRankSum=1.937;DP=22;Dels=0.0;FS=0.0;HaplotypeScore=0.0;MLEAC=1;MLEAF=0.5;MQ=42.0;MQ0=0;MQRankSum=0.868;QD=9.44;ReadPosRankSum=0.401	GT:AD:DP:GQ:PL	0/1:13,9:22:99:236,0,446
chrVIII	431142	.	G	A	382.77	PASS	AC=1;AF=0.5;AN=2;BaseQRankSum=-1.128;DP=26;Dels=0.0;FS=1.58;HaplotypeScore=0.0;MLEAC=1;MLEAF=0.5;MQ=42.0;MQ0=0;MQRankSum=0.462;QD=14.72;ReadPosRankSum=0.308	GT:AD:DP:GQ:PL	0/1:13,13:26:99:411,0,457
chrVIII	435323	.	G	A	369.77	PASS	AC=1;AF=0.5;AN=2;BaseQRankSum=-1.278;DP=25;Dels=0.0;FS=3.628;HaplotypeScore=0.0;MLEAC=1;MLEAF=0.5;MQ=42.0;MQ0=0;MQRankSum=0.517;QD=14.79;ReadPosRankSum=-0.734	GT:AD:DP:GQ:PL	0/1:12,13:25:99:398,0,411
chrVIII	450132	.	G	A	735.77	PASS	AC=1;AF=0.5;AN=2;BaseQRankSum=0.591;DP=41;Dels=0.0;FS=1.263;HaplotypeScore=0.0;MLEAC=1;MLEAF=0.5;MQ=42.0;MQ0=0;MQRankSum=0.302;QD=17.95;ReadPosRankSum=0.039	GT:AD:DP:GQ:PL	0/1:18,23:41:99:764,0,542
chrVIII	462540	.	G	A	422.77	PASS	AC=1;AF=0.5;AN=2;BaseQRankSum=1.035;DP=36;Dels=0.0;FS=1.359;HaplotypeScore=0.0;MLEAC=1;MLEAF=0.5;MQ=42.0;MQ0=0;MQRankSum=1.703;QD=11.74;ReadPosRankSum=1.162	GT:AD:DP:GQ:PL	0/1:20,16:36:99:451,0,720
chrVIII	466245	.	A	G	101.77	PASS	AC=1;AF=0.5;AN=2;BaseQRankSum=-0.455;DP=26;Dels=0.0;FS=0.0;HaplotypeScore=0.0;MLEAC=1;MLEAF=0.5;MQ=42.0;MQ0=0;MQRankSum=-0.911;QD=3.91;ReadPosRankSum=0.195	GT:AD:DP:GQ:PL	0/1:21,5:26:99:130,0,800
chrVIII	468697	.	A	G	156.77	PASS	AC=1;AF=0.5;AN=2;BaseQRankSum=0.567;DP=24;Dels=0.0;FS=0.0;HaplotypeScore=0.0;MLEAC=1;MLEAF=0.5;MQ=42.0;MQ0=0;MQRankSum=0.033;QD=6.53;ReadPosRankSum=-0.9	GT:AD:DP:GQ:PL	0/1:18,6:24:99:185,0,570
chrVIII	469660	.	G	A	479.77	PASS	AC=1;AF=0.5;AN=2;BaseQRankSum=-0.642;DP=32;Dels=0.0;FS=0.0;HaplotypeScore=0.0;MLEAC=1;MLEAF=0.5;MQ=42.0;MQ0=0;MQRankSum=0.113;QD=14.99;ReadPosRankSum=0.717	GT:AD:DP:GQ:PL	0/1:17,15:32:99:508,0,518
chrVIII	473564	.	G	A	229.77	PASS	AC=1;AF=0.5;AN=2;BaseQRankSum=-0.193;DP=20;Dels=0.0;FS=0.0;HaplotypeScore=0.0;MLEAC=1;MLEAF=0.5;MQ=42.0;MQ0=0;MQRankSum=1.042;QD=11.49;ReadPosRankSum=-0.039	GT:AD:DP:GQ:PL	0/1:12,8:20:99:258,0,433
chrVIII	477831	.	G	A	195.77	PASS	AC=1;AF=0.5;AN=2;BaseQRankSum=0.0;DP=22;Dels=0.0;FS=1.885;HaplotypeScore=0.0;MLEAC=1;MLEAF=0.5;MQ=42.0;MQ0=0;MQRankSum=0.07;QD=8.9;ReadPosRankSum=0.211	GT:AD:DP:GQ:PL	0/1:15,7:22:99:224,0,536
chrVIII	480110	.	C	T	584.77	PASS	AC=1;AF=0.5;AN=2;BaseQRankSum=0.793;DP=32;Dels=0.0;FS=1.686;HaplotypeScore=0.0;MLEAC=1;MLEAF=0.5;MQ=41.54;MQ0=0;MQRankSum=-0.227;QD=18.27;ReadPosRankSum=0.415	GT:AD:DP:GQ:PL	0/1:15,17:32:99:613,0,503
chrVIII	481291	.	G	A	918.77	PASS	AC=1;AF=0.5;AN=2;BaseQRankSum=-0.848;DP=40;Dels=0.0;FS=3.249;HaplotypeScore=0.0;MLEAC=1;MLEAF=0.5;MQ=42.0;MQ0=0;MQRankSum=2.544;QD=22.97;ReadPosRankSum=-0.939	GT:AD:DP:GQ:PL	0/1:11,29:40:99:947,0,334
chrVIII	484022	.	G	A	471.77	PASS	AC=1;AF=0.5;AN=2;BaseQRankSum=-0.935;DP=30;Dels=0.0;FS=3.352;HaplotypeScore=0.0;MLEAC=1;MLEAF=0.5;MQ=42.0;MQ0=0;MQRankSum=0.52;QD=15.73;ReadPosRankSum=-1.018	GT:AD:DP:GQ:PL	0/1:14,16:30:99:500,0,446
chrVIII	486879	.	G	A	306.77	PASS	AC=1;AF=0.5;AN=2;BaseQRankSum=-0.739;DP=21;Dels=0.0;FS=0.0;HaplotypeScore=0.0;MLEAC=1;MLEAF=0.5;MQ=42.0;MQ0=0;MQRankSum=-0.458;QD=14.61;ReadPosRankSum=0.106	GT:AD:DP:GQ:PL	0/1:11,10:21:99:335,0,397
chrVIII	487853	.	C	T	124.77	PASS	AC=1;AF=0.5;AN=2;BaseQRankSum=1.605;DP=29;Dels=0.0;FS=36.748;HaplotypeScore=3.6516;MLEAC=1;MLEAF=0.5;MQ=41.42;MQ0=0;MQRankSum=-0.178;QD=4.3;ReadPosRankSum=2.88	GT:AD:DP:GQ:PL	0/1:22,7:29:99:153,0,757
chrVIII	491608	.	A	G	735.77	PASS	AC=1;AF=0.5;AN=2;BaseQRankSum=0.856;DP=50;Dels=0.0;FS=5.913;HaplotypeScore=0.0;MLEAC=1;MLEAF=0.5;MQ=42.0;MQ0=0;MQRankSum=-0.409;QD=14.72;ReadPosRankSum=-1.09	GT:AD:DP:GQ:PL	0/1:27,23:50:99:764,0,804
chrVIII	496930	.	A	G	623.77	PASS	AC=1;AF=0.5;AN=2;BaseQRankSum=-0.394;DP=28;Dels=0.0;FS=9.436;HaplotypeScore=0.0;MLEAC=1;MLEAF=0.5;MQ=42.0;MQ0=0;MQRankSum=1.968;QD=22.28;ReadPosRankSum=-2.607	GT:AD:DP:GQ:PL	0/1:9,19:28:99:652,0,282
chrVIII	501013	.	C	T	293.77	PASS	AC=1;AF=0.5;AN=2;BaseQRankSum=-0.698;DP=37;Dels=0.0;FS=5.431;HaplotypeScore=0.9992;MLEAC=1;MLEAF=0.5;MQ=41.12;MQ0=0;MQRankSum=-1.249;QD=7.94;ReadPosRankSum=0.568	GT:AD:DP:GQ:PL	0/1:25,12:37:99:322,0,786
chrVIII	501022	.	C	T	301.77	PASS	AC=1;AF=0.5;AN=2;BaseQRankSum=0.468;DP=33;Dels=0.0;FS=3.405;HaplotypeScore=0.0;MLEAC=1;MLEAF=0.5;MQ=41.01;MQ0=0;MQRankSum=-0.917;QD=9.14;ReadPosRankSum=-0.805	GT:AD:DP:GQ:PL	0/1:21,12:33:99:330,0,654
chrVIII	507760	.	G	A	349.77	PASS	AC=1;AF=0.5;AN=2;BaseQRankSum=-0.192;DP=25;Dels=0.0;FS=6.239;HaplotypeScore=0.0;MLEAC=1;MLEAF=0.5;MQ=42.0;MQ0=0;MQRankSum=0.027;QD=13.99;ReadPosRankSum=-1.177	GT:AD:DP:GQ:PL	0/1:14,11:25:99:378,0,469
chrVIII	511786	.	G	A	211.77	PASS	AC=1;AF=0.5;AN=2;BaseQRankSum=-1.493;DP=13;Dels=0.0;FS=9.89;HaplotypeScore=0.0;MLEAC=1;MLEAF=0.5;MQ=42.0;MQ0=0;MQRankSum=0.935;QD=16.29;ReadPosRankSum=0.811	GT:AD:DP:GQ:PL	0/1:6,7:13:99:240,0,210
chrVIII	512209	.	C	A	130.77	PASS	AC=1;AF=0.5;AN=2;BaseQRankSum=-2.715;DP=30;Dels=0.0;FS=41.965;HaplotypeScore=12.4721;MLEAC=1;MLEAF=0.5;MQ=41.38;MQ0=0;MQRankSum=1.041;QD=4.36;ReadPosRankSum=0.045	GT:AD:DP:GQ:PL	0/1:21,9:30:99:159,0,628
chrVIII	513467	.	G	A	238.77	PASS	AC=1;AF=0.5;AN=2;BaseQRankSum=0.817;DP=26;Dels=0.0;FS=0.0;HaplotypeScore=0.0;MLEAC=1;MLEAF=0.5;MQ=42.0;MQ0=0;MQRankSum=0.079;QD=9.18;ReadPosRankSum=1.66	GT:AD:DP:GQ:PL	0/1:16,10:26:99:267,0,550
chrVIII	514009	.	G	A	469.77	PASS	AC=1;AF=0.5;AN=2;BaseQRankSum=0.311;DP=26;Dels=0.0;FS=1.462;HaplotypeScore=0.0;MLEAC=1;MLEAF=0.5;MQ=42.0;MQ0=0;MQRankSum=-1.816;QD=18.07;ReadPosRankSum=-1.142	GT:AD:DP:GQ:PL	0/1:11,15:26:99:498,0,337
chrVIII	515821	.	G	A	233.77	PASS	AC=1;AF=0.5;AN=2;BaseQRankSum=-1.786;DP=24;Dels=0.0;FS=1.685;HaplotypeScore=0.0;MLEAC=1;MLEAF=0.5;MQ=42.0;MQ0=0;MQRankSum=-0.498;QD=9.74;ReadPosRankSum=-1.317	GT:AD:DP:GQ:PL	0/1:14,10:24:99:262,0,510
chrVIII	520425	.	G	A	448.77	PASS	AC=1;AF=0.5;AN=2;BaseQRankSum=-0.307;DP=19;Dels=0.0;FS=0.0;HaplotypeScore=0.0;MLEAC=1;MLEAF=0.5;MQ=42.0;MQ0=0;MQRankSum=0.132;QD=23.62;ReadPosRankSum=0.132	GT:AD:DP:GQ:PL	0/1:6,13:19:99:477,0,185
chrVIII	521422	.	C	T	478.77	PASS	AC=1;AF=0.5;AN=2;BaseQRankSum=1.306;DP=21;Dels=0.0;FS=4.419;HaplotypeScore=0.0;MLEAC=1;MLEAF=0.5;MQ=42.0;MQ0=0;MQRankSum=-1.082;QD=22.8;ReadPosRankSum=-1.082	GT:AD:DP:GQ:PL	0/1:7,14:21:99:507,0,211
chrIX	28507	.	C	T	451.77	PASS	AC=1;AF=0.5;AN=2;BaseQRankSum=-0.655;DP=31;Dels=0.0;FS=0.0;HaplotypeScore=0.0;MLEAC=1;MLEAF=0.5;MQ=42.0;MQ0=0;MQRankSum=-1.171;QD=14.57;ReadPosRankSum=2.044	GT:AD:DP:GQ:PL	0/1:17,14:31:99:480,0,537
chrIX	30327	.	A	G	187.77	PASS	AC=1;AF=0.5;AN=2;BaseQRankSum=0.278;DP=11;Dels=0.0;FS=0.0;HaplotypeScore=0.0;MLEAC=1;MLEAF=0.5;MQ=42.0;MQ0=0;MQRankSum=-0.278;QD=17.07;ReadPosRankSum=0.278	GT:AD:DP:GQ:PL	0/1:4,7:11:95:216,0,95
chrIX	35476	.	C	T	299.77	PASS	AC=1;AF=0.5;AN=2;BaseQRankSum=-1.606;DP=28;Dels=0.0;FS=0.0;HaplotypeScore=0.0;MLEAC=1;MLEAF=0.5;MQ=42.0;MQ0=0;MQRankSum=0.312;QD=10.71;ReadPosRankSum=-0.024	GT:AD:DP:GQ:PL	0/1:18,10:28:99:328,0,628
chrIX	37262	.	G	A	245.8	PASS	AC=2;AF=1.0;AN=2;DP=7;Dels=0.0;FS=0.0;HaplotypeScore=0.0;MLEAC=2;MLEAF=1.0;MQ=42.0;MQ0=0;QD=22.68	GT:AD:DP:GQ:PL	1/1:0,7:7:21:274,21,0
chrIX	40136	.	T	C	359.77	PASS	AC=1;AF=0.5;AN=2;BaseQRankSum=0.88;DP=21;Dels=0.0;FS=19.071;HaplotypeScore=0.0;MLEAC=1;MLEAF=0.5;MQ=42.0;MQ0=0;MQRankSum=0.246;QD=17.13;ReadPosRankSum=0.88	GT:AD:DP:GQ:PL	0/1:10,11:21:99:388,0,301
chrIX	42297	.	C	T	473.77	PASS	AC=1;AF=0.5;AN=2;BaseQRankSum=-1.719;DP=31;Dels=0.0;FS=3.192;HaplotypeScore=0.0;MLEAC=1;MLEAF=0.5;MQ=42.0;MQ0=0;MQRankSum=0.81;QD=15.28;ReadPosRankSum=1.878	GT:AD:DP:GQ:PL	0/1:15,16:31:99:502,0,458
chrIX	42632	.	G	A	511.77	PASS	AC=1;AF=0.5;AN=2;BaseQRankSum=-0.706;DP=28;Dels=0.0;FS=3.616;HaplotypeScore=0.0;MLEAC=1;MLEAF=0.5;MQ=42.0;MQ0=0;MQRankSum=0.941;QD=18.28;ReadPosRankSum=-0.282	GT:AD:DP:GQ:PL	0/1:11,17:28:99:540,0,373
chrIX	49849	.	G	A	647.77	PASS	AC=1;AF=0.5;AN=2;BaseQRankSum=-2.189;DP=42;Dels=0.0;FS=1.296;HaplotypeScore=0.0;MLEAC=1;MLEAF=0.5;MQ=42.0;MQ0=0;MQRankSum=1.384;QD=15.42;ReadPosRankSum=1.912	GT:AD:DP:GQ:PL	0/1:21,21:42:99:676,0,614
chrIX	51567	.	C	T	261.77	PASS	AC=1;AF=0.5;AN=2;BaseQRankSum=0.093;DP=23;Dels=0.0;FS=34.383;HaplotypeScore=1.9385;MLEAC=1;MLEAF=0.5;MQ=41.92;MQ0=0;MQRankSum=0.589;QD=11.38;ReadPosRankSum=3.256	GT:AD:DP:GQ:PL	0/1:13,10:23:99:290,0,380
chrIX	53191	.	A	G	644.77	PASS	AC=1;AF=0.5;AN=2;BaseQRankSum=-0.64;DP=46;Dels=0.0;FS=6.635;HaplotypeScore=0.0;MLEAC=1;MLEAF=0.5;MQ=42.0;MQ0=0;MQRankSum=0.154;QD=14.02;ReadPosRankSum=-0.816	GT:AD:DP:GQ:PL	0/1:25,21:46:99:673,0,839
chrIX	55223	.	C	T	776.77	PASS	AC=1;AF=0.5;AN=2;BaseQRankSum=-0.722;DP=40;Dels=0.0;FS=7.302;HaplotypeScore=0.0;MLEAC=1;MLEAF=0.5;MQ=42.0;MQ0=0;MQRankSum=-0.058;QD=19.42;ReadPosRankSum=-1.357	GT:AD:DP:GQ:PL	0/1:13,27:40:99:805,0,360
chrIX	57051	.	C	T	638.77	PASS	AC=1;AF=0.5;AN=2;BaseQRankSum=-0.596;DP=40;Dels=0.0;FS=3.114;HaplotypeScore=0.0;MLEAC=1;MLEAF=0.5;MQ=41.63;MQ0=0;MQRankSum=0.19;QD=15.97;ReadPosRankSum=-1.49	GT:AD:DP:GQ:PL	0/1:19,21:40:99:667,0,531
chrIX	57275	.	C	A	144.77	PASS	AC=1;AF=0.5;AN=2;BaseQRankSum=1.524;DP=25;Dels=0.0;FS=11.885;HaplotypeScore=7.0609;MLEAC=1;MLEAF=0.5;MQ=41.92;MQ0=0;MQRankSum=-0.318;QD=5.79;ReadPosRankSum=-3.811	GT:AD:DP:GQ:PL	0/1:18,7:25:99:173,0,311
chrIX	58352	.	C	T	477.77	PASS	AC=1;AF=0.5;AN=2;BaseQRankSum=0.028;DP=25;Dels=0.0;FS=1.603;HaplotypeScore=0.0;MLEAC=1;MLEAF=0.5;MQ=42.0;MQ0=0;MQRankSum=-0.878;QD=19.11;ReadPosRankSum=1.897	GT:AD:DP:GQ:PL	0/1:9,16:25:99:506,0,286
chrIX	60699	.	C	T	436.77	PASS	AC=1;AF=0.5;AN=2;BaseQRankSum=-0.974;DP=35;Dels=0.0;FS=3.012;HaplotypeScore=0.0;MLEAC=1;MLEAF=0.5;MQ=42.0;MQ0=0;MQRankSum=-0.413;QD=12.48;ReadPosRankSum=0.38	GT:AD:DP:GQ:PL	0/1:18,17:35:99:465,0,597
chrIX	61236	.	C	T	274.77	PASS	AC=1;AF=0.5;AN=2;BaseQRankSum=0.608;DP=20;Dels=0.0;FS=0.0;HaplotypeScore=0.0;MLEAC=1;MLEAF=0.5;MQ=42.0;MQ0=0;MQRankSum=-1.064;QD=13.74;ReadPosRankSum=-0.684	GT:AD:DP:GQ:PL	0/1:11,9:20:99:303,0,364
chrIX	63678	.	C	T	532.77	PASS	AC=1;AF=0.5;AN=2;BaseQRankSum=0.566;DP=32;Dels=0.0;FS=2.991;HaplotypeScore=3.9788;MLEAC=1;MLEAF=0.5;MQ=41.56;MQ0=0;MQRankSum=-1.057;QD=16.65;ReadPosRankSum=-0.529	GT:AD:DP:GQ:PL	0/1:15,17:32:99:561,0,491
chrIX	65177	.	C	T	272.77	PASS	AC=1;AF=0.5;AN=2;BaseQRankSum=-0.122;DP=19;Dels=0.0;FS=4.32;HaplotypeScore=0.0;MLEAC=1;MLEAF=0.5;MQ=42.0;MQ0=0;MQRankSum=0.122;QD=14.36;ReadPosRankSum=-1.184	GT:AD:DP:GQ:PL	0/1:10,9:19:99:301,0,308
chrIX	68808	.	A	G	361.77	PASS	AC=1;AF=0.5;AN=2;BaseQRankSum=1.054;DP=26;Dels=0.0;FS=0.0;HaplotypeScore=0.0;MLEAC=1;MLEAF=0.5;MQ=42.0;MQ0=0;MQRankSum=-0.437;QD=13.91;ReadPosRankSum=-0.591	GT:AD:DP:GQ:PL	0/1:12,14:26:99:390,0,358
chrIX	69977	.	C	T	504.77	PASS	AC=1;AF=0.5;AN=2;BaseQRankSum=1.674;DP=30;Dels=0.0;FS=0.0;HaplotypeScore=0.734;MLEAC=1;MLEAF=0.5;MQ=41.87;MQ0=0;MQRankSum=0.837;QD=16.83;ReadPosRankSum=-0.084	GT:AD:DP:GQ:PL	0/1:13,17:30:99:533,0,417
chrIX	70945	.	C	T	554.77	PASS	AC=1;AF=0.5;AN=2;BaseQRankSum=-0.168;DP=37;Dels=0.0;FS=0.0;HaplotypeScore=0.0;MLEAC=1;MLEAF=0.5;MQ=42.0;MQ0=0;MQRankSum=-0.015;QD=14.99;ReadPosRankSum=1.905	GT:AD:DP:GQ:PL	0/1:20,17:37:99:583,0,665
chrIX	71568	.	T	C	383.77	PASS	AC=1;AF=0.5;AN=2;BaseQRankSum=0.031;DP=23;Dels=0.0;FS=1.871;HaplotypeScore=0.0;MLEAC=1;MLEAF=0.5;MQ=41.38;MQ0=0;MQRankSum=0.775;QD=16.69;ReadPosRankSum=0.155	GT:AD:DP:GQ:PL	0/1:10,13:23:99:412,0,339
chrIX	74633	.	T	G	167.77	PASS	AC=1;AF=0.5;AN=2;BaseQRankSum=-2.425;DP=26;Dels=0.0;FS=54.948;HaplotypeScore=0.9996;MLEAC=1;MLEAF=0.5;MQ=41.43;MQ0=0;MQRankSum=0.431;QD=6.45;ReadPosRankSum=-0.539	GT:AD:DP:GQ:PL	0/1:17,9:26:99:196,0,527
chrIX	77378	.	G	A	602.77	PASS	AC=1;AF=0.5;AN=2;BaseQRankSum=1.62;DP=39;Dels=0.0;FS=1.535;HaplotypeScore=0.0;MLEAC=1;MLEAF=0.5;MQ=42.0;MQ0=0;MQRankSum=2.352;QD=15.46;ReadPosRankSum=1.085	GT:AD:DP:GQ:PL	0/1:21,18:39:99:631,0,593
chrIX	80517	.	A	G	269.77	PASS	AC=1;AF=0.5;AN=2;BaseQRankSum=0.738;DP=28;Dels=0.0;FS=3.617;HaplotypeScore=0.0;MLEAC=1;MLEAF=0.5;MQ=41.47;MQ0=0;MQRankSum=0.049;QD=9.63;ReadPosRankSum=0.098	GT:AD:DP:GQ:PL	0/1:19,9:28:99:298,0,620
chrIX	81006	.	C	T	453.77	PASS	AC=1;AF=0.5;AN=2;BaseQRankSum=0.222;DP=27;Dels=0.0;FS=1.574;HaplotypeScore=0.0;MLEAC=1;MLEAF=0.5;MQ=41.86;MQ0=0;MQRankSum=1.505;QD=16.81;ReadPosRankSum=0.962	GT:AD:DP:GQ:PL	0/1:11,16:27:99:482,0,371
chrIX	81722	.	G	A	313.77	PASS	AC=1;AF=0.5;AN=2;BaseQRankSum=-0.412;DP=27;Dels=0.0;FS=0.0;HaplotypeScore=0.0;MLEAC=1;MLEAF=0.5;MQ=42.0;MQ0=0;MQRankSum=-0.461;QD=11.62;ReadPosRankSum=-1.868	GT:AD:DP:GQ:PL	0/1:14,13:27:99:342,0,456
chrIX	84555	.	T	C	234.77	PASS	AC=1;AF=0.5;AN=2;BaseQRankSum=0.578;DP=16;Dels=0.0;FS=0.0;HaplotypeScore=0.0;MLEAC=1;MLEAF=0.5;MQ=42.0;MQ0=0;MQRankSum=0.998;QD=14.67;ReadPosRankSum=-0.263	GT:AD:DP:GQ:PL	0/1:8,8:16:99:263,0,218
chrIX	86426	.	T	C	315.77	PASS	AC=1;AF=0.5;AN=2;BaseQRankSum=-2.704;DP=31;Dels=0.0;FS=11.812;HaplotypeScore=0.0;MLEAC=1;MLEAF=0.5;MQ=42.0;MQ0=0;MQRankSum=-0.681;QD=10.19;ReadPosRankSum=0.888	GT:AD:DP:GQ:PL	0/1:20,11:31:99:344,0,694
chrIX	94673	.	C	T	238.77	PASS	AC=1;AF=0.5;AN=2;BaseQRankSum=-0.367;DP=19;Dels=0.0;FS=7.474;HaplotypeScore=0.0;MLEAC=1;MLEAF=0.5;MQ=42.0;MQ0=0;MQRankSum=0.122;QD=12.57;ReadPosRankSum=0.857	GT:AD:DP:GQ:PL	0/1:9,10:19:99:267,0,293
chrIX	94785	.	G	A	625.77	PASS	AC=1;AF=0.5;AN=2;BaseQRankSum=1.308;DP=35;Dels=0.0;FS=0.0;HaplotypeScore=0.0;MLEAC=1;MLEAF=0.5;MQ=41.59;MQ0=0;MQRankSum=-0.911;QD=17.88;ReadPosRankSum=-0.083	GT:AD:DP:GQ:PL	0/1:16,19:35:99:654,0,444
chrIX	96408	.	C	T	420.77	PASS	AC=1;AF=0.5;AN=2;BaseQRankSum=1.476;DP=30;Dels=0.0;FS=5.71;HaplotypeScore=0.0;MLEAC=1;MLEAF=0.5;MQ=42.0;MQ0=0;MQRankSum=-0.727;QD=14.03;ReadPosRankSum=1.559	GT:AD:DP:GQ:PL	0/1:16,14:30:99:449,0,483
chrIX	100683	.	T	C	277.77	PASS	AC=1;AF=0.5;AN=2;BaseQRankSum=-0.041;DP=19;Dels=0.0;FS=1.829;HaplotypeScore=0.0;MLEAC=1;MLEAF=0.5;MQ=42.0;MQ0=0;MQRankSum=2.082;QD=14.62;ReadPosRankSum=0.204	GT:AD:DP:GQ:PL	0/1:10,9:19:99:306,0,347
chrIX	102037	.	C	T	363.77	PASS	AC=1;AF=0.5;AN=2;BaseQRankSum=-0.548;DP=29;Dels=0.0;FS=0.0;HaplotypeScore=0.0;MLEAC=1;MLEAF=0.5;MQ=41.51;MQ0=0;MQRankSum=-0.373;QD=12.54;ReadPosRankSum=-0.592	GT:AD:DP:GQ:PL	0/1:16,13:29:99:392,0,571
chrIX	110740	.	G	A	399.77	PASS	AC=1;AF=0.5;AN=2;BaseQRankSum=-1.237;DP=27;Dels=0.0;FS=0.0;HaplotypeScore=0.0;MLEAC=1;MLEAF=0.5;MQ=42.0;MQ0=0;MQRankSum=-0.121;QD=14.81;ReadPosRankSum=-0.364	GT:AD:DP:GQ:PL	0/1:13,14:27:99:428,0,407
chrIX	111078	.	G	A	364.77	PASS	AC=1;AF=0.5;AN=2;BaseQRankSum=0.815;DP=18;Dels=0.0;FS=2.003;HaplotypeScore=0.0;MLEAC=1;MLEAF=0.5;MQ=42.0;MQ0=0;MQRankSum=0.815;QD=20.26;ReadPosRankSum=0.543	GT:AD:DP:GQ:PL	0/1:7,11:18:99:393,0,226
chrIX	114919	.	G	A	369.77	PASS	AC=1;AF=0.5;AN=2;BaseQRankSum=0.251;DP=17;Dels=0.0;FS=6.245;HaplotypeScore=0.0;MLEAC=1;MLEAF=0.5;MQ=42.0;MQ0=0;MQRankSum=0.553;QD=21.75;ReadPosRankSum=-0.251	GT:AD:DP:GQ:PL	0/1:6,11:17:99:398,0,198
chrIX	119945	.	G	A	186.77	PASS	AC=1;AF=0.5;AN=2;BaseQRankSum=-0.079;DP=20;Dels=0.0;FS=4.506;HaplotypeScore=0.0;MLEAC=1;MLEAF=0.5;MQ=41.29;MQ0=0;MQRankSum=-1.426;QD=9.34;ReadPosRankSum=-0.158	GT:AD:DP:GQ:PL	0/1:13,7:20:99:215,0,470
chrIX	123326	.	G	A	440.77	PASS	AC=1;AF=0.5;AN=2;BaseQRankSum=-2.017;DP=35;Dels=0.0;FS=0.0;HaplotypeScore=0.0;MLEAC=1;MLEAF=0.5;MQ=42.0;MQ0=0;MQRankSum=-2.283;QD=12.59;ReadPosRankSum=-0.05	GT:AD:DP:GQ:PL	0/1:20,15:35:99:469,0,684
chrIX	124208	.	G	A	407.77	PASS	AC=1;AF=0.5;AN=2;BaseQRankSum=-0.234;DP=18;Dels=0.0;FS=2.112;HaplotypeScore=0.0;MLEAC=1;MLEAF=0.5;MQ=42.0;MQ0=0;MQRankSum=1.077;QD=22.65;ReadPosRankSum=0.14	GT:AD:DP:GQ:PL	0/1:6,12:18:99:436,0,189
chrIX	125048	.	G	A	188.77	PASS	AC=1;AF=0.5;AN=2;BaseQRankSum=1.838;DP=16;Dels=0.0;FS=0.0;HaplotypeScore=0.0;MLEAC=1;MLEAF=0.5;MQ=42.0;MQ0=0;MQRankSum=1.523;QD=11.8;ReadPosRankSum=0.263	GT:AD:DP:GQ:PL	0/1:8,8:16:99:217,0,243
chrIX	125881	.	T	C	100.77	PASS	AC=1;AF=0.5;AN=2;BaseQRankSum=0.825;DP=12;Dels=0.0;FS=2.398;HaplotypeScore=0.0;MLEAC=1;MLEAF=0.5;MQ=42.0;MQ0=0;MQRankSum=0.289;QD=8.4;ReadPosRankSum=0.929	GT:AD:DP:GQ:PL	0/1:8,4:12:99:129,0,248
chrIX	138501	.	T	C	260.77	PASS	AC=1;AF=0.5;AN=2;BaseQRankSum=0.318;DP=16;Dels=0.0;FS=0.0;HaplotypeScore=0.0;MLEAC=1;MLEAF=0.5;MQ=41.76;MQ0=0;MQRankSum=-0.741;QD=16.3;ReadPosRankSum=-0.423	GT:AD:DP:GQ:PL	0/1:7,9:16:99:289,0,200
chrIX	141225	.	T	C	587.77	PASS	AC=1;AF=0.5;AN=2;BaseQRankSum=0.45;DP=35;Dels=0.0;FS=0.0;HaplotypeScore=0.0;MLEAC=1;MLEAF=0.5;MQ=42.0;MQ0=0;MQRankSum=-1.983;QD=16.79;ReadPosRankSum=0.25	GT:AD:DP:GQ:PL	0/1:15,20:35:99:616,0,448
chrIX	141478	.	G	A	868.77	PASS	AC=2;AF=1.0;AN=2;DP=25;Dels=0.0;FS=0.0;HaplotypeScore=0.0;MLEAC=2;MLEAF=1.0;MQ=42.0;MQ0=0;QD=34.75	GT:AD:DP:GQ:PL	1/1:0,25:25:66:897,66,0
chrIX	141940	.	T	C	165.77	PASS	AC=1;AF=0.5;AN=2;BaseQRankSum=-0.049;DP=17;Dels=0.0;FS=0.0;HaplotypeScore=0.0;MLEAC=1;MLEAF=0.5;MQ=42.0;MQ0=0;MQRankSum=0.146;QD=9.75;ReadPosRankSum=-1.903	GT:AD:DP:GQ:PL	0/1:10,7:17:99:194,0,261
chrIX	142547	.	G	A	743.77	PASS	AC=1;AF=0.5;AN=2;BaseQRankSum=-0.736;DP=34;Dels=0.0;FS=0.0;HaplotypeScore=0.0;MLEAC=1;MLEAF=0.5;MQ=42.0;MQ0=0;MQRankSum=-0.884;QD=21.88;ReadPosRankSum=-0.994	GT:AD:DP:GQ:PL	0/1:11,23:34:99:772,0,355
chrIX	165751	.	G	A	289.77	PASS	AC=1;AF=0.5;AN=2;BaseQRankSum=0.684;DP=20;Dels=0.0;FS=0.0;HaplotypeScore=0.0;MLEAC=1;MLEAF=0.5;MQ=42.0;MQ0=0;MQRankSum=1.368;QD=14.49;ReadPosRankSum=0.76	GT:AD:DP:GQ:PL	0/1:9,11:20:99:318,0,306
chrIX	178007	.	T	C	416.77	PASS	AC=1;AF=0.5;AN=2;BaseQRankSum=0.757;DP=39;Dels=0.0;FS=4.978;HaplotypeScore=0.0;MLEAC=1;MLEAF=0.5;MQ=41.9;MQ0=0;MQRankSum=2.356;QD=10.69;ReadPosRankSum=0.757	GT:AD:DP:GQ:PL	0/1:23,16:39:99:445,0,659
chrIX	179657	.	G	T	133.77	PASS	AC=1;AF=0.5;AN=2;BaseQRankSum=2.004;DP=32;Dels=0.0;FS=8.506;HaplotypeScore=8.6663;MLEAC=1;MLEAF=0.5;MQ=41.88;MQ0=0;MQRankSum=-0.604;QD=4.18;ReadPosRankSum=-2.68	GT:AD:DP:GQ:PL	0/1:26,6:32:99:162,0,852
chrIX	181551	.	G	A	487.77	PASS	AC=1;AF=0.5;AN=2;BaseQRankSum=-0.239;DP=22;Dels=0.0;FS=0.0;HaplotypeScore=0.0;MLEAC=1;MLEAF=0.5;MQ=42.0;MQ0=0;MQRankSum=-0.171;QD=22.17;ReadPosRankSum=-0.717	GT:AD:DP:GQ:PL	0/1:8,14:22:99:516,0,263
chrIX	182804	.	A	G	412.77	PASS	AC=1;AF=0.5;AN=2;BaseQRankSum=-0.853;DP=22;Dels=0.0;FS=0.0;HaplotypeScore=0.0;MLEAC=1;MLEAF=0.5;MQ=42.0;MQ0=0;MQRankSum=-2.355;QD=18.76;ReadPosRankSum=0.171	GT:AD:DP:GQ:PL	0/1:8,14:22:99:441,0,268
chrIX	187122	.	C	T	375.77	PASS	AC=1;AF=0.5;AN=2;BaseQRankSum=1.156;DP=32;Dels=0.0;FS=5.615;HaplotypeScore=0.9933;MLEAC=1;MLEAF=0.5;MQ=42.0;MQ0=0;MQRankSum=1.521;QD=11.74;ReadPosRankSum=0.264	GT:AD:DP:GQ:PL	0/1:19,12:32:99:404,0,673
chrIX	190131	.	C	T	233.77	PASS	AC=1;AF=0.5;AN=2;BaseQRankSum=-0.312;DP=28;Dels=0.0;FS=3.524;HaplotypeScore=0.0;MLEAC=1;MLEAF=0.5;MQ=42.0;MQ0=0;MQRankSum=0.168;QD=8.35;ReadPosRankSum=0.695	GT:AD:DP:GQ:PL	0/1:18,10:28:99:262,0,612
chrIX	191808	.	T	C	349.77	PASS	AC=1;AF=0.5;AN=2;BaseQRankSum=1.228;DP=32;Dels=0.0;FS=1.527;HaplotypeScore=0.0;MLEAC=1;MLEAF=0.5;MQ=42.0;MQ0=0;MQRankSum=-0.345;QD=10.93;ReadPosRankSum=-1.458	GT:AD:DP:GQ:PL	0/1:19,13:32:99:378,0,642
chrIX	199887	.	C	T	752.77	PASS	AC=1;AF=0.5;AN=2;BaseQRankSum=1.042;DP=39;Dels=0.0;FS=1.237;HaplotypeScore=0.0;MLEAC=1;MLEAF=0.5;MQ=42.0;MQ0=0;MQRankSum=0.3;QD=19.3;ReadPosRankSum=-1.128	GT:AD:DP:GQ:PL	0/1:16,23:39:99:781,0,480
chrIX	213468	.	G	A	315.77	PASS	AC=1;AF=0.5;AN=2;BaseQRankSum=0.81;DP=21;Dels=0.0;FS=5.076;HaplotypeScore=0.9665;MLEAC=1;MLEAF=0.5;MQ=42.0;MQ0=0;MQRankSum=0.176;QD=15.04;ReadPosRankSum=0.458	GT:AD:DP:GQ:PL	0/1:11,10:21:99:344,0,379
chrIX	216010	.	G	A	287.77	PASS	AC=1;AF=0.5;AN=2;BaseQRankSum=0.144;DP=17;Dels=0.0;FS=1.957;HaplotypeScore=0.0;MLEAC=1;MLEAF=0.5;MQ=42.0;MQ0=0;MQRankSum=-1.876;QD=16.93;ReadPosRankSum=0.337	GT:AD:DP:GQ:PL	0/1:8,9:17:99:316,0,269
chrIX	219236	.	C	T	465.77	PASS	AC=1;AF=0.5;AN=2;BaseQRankSum=0.073;DP=27;Dels=0.0;FS=1.527;HaplotypeScore=0.0;MLEAC=1;MLEAF=0.5;MQ=42.0;MQ0=0;MQRankSum=0.704;QD=17.25;ReadPosRankSum=-0.461	GT:AD:DP:GQ:PL	0/1:13,14:27:99:494,0,401
chrIX	233050	.	T	C	214.77	PASS	AC=1;AF=0.5;AN=2;BaseQRankSum=-1.208;DP=16;Dels=0.0;FS=2.218;HaplotypeScore=0.0;MLEAC=1;MLEAF=0.5;MQ=41.07;MQ0=0;MQRankSum=0.158;QD=13.42;ReadPosRankSum=0.263	GT:AD:DP:GQ:PL	0/1:8,8:16:99:243,0,250
chrIX	240529	.	C	T	743.77	PASS	AC=1;AF=0.5;AN=2;BaseQRankSum=0.525;DP=53;Dels=0.0;FS=1.047;HaplotypeScore=0.0;MLEAC=1;MLEAF=0.5;MQ=42.0;MQ0=0;MQRankSum=0.133;QD=14.03;ReadPosRankSum=0.24	GT:AD:DP:GQ:PL	0/1:27,26:53:99:772,0,839
chrIX	247490	.	C	T	407.77	PASS	AC=1;AF=0.5;AN=2;BaseQRankSum=2.412;DP=28;Dels=0.0;FS=52.231;HaplotypeScore=1.9997;MLEAC=1;MLEAF=0.5;MQ=41.93;MQ0=0;MQRankSum=0.345;QD=14.56;ReadPosRankSum=2.826	GT:AD:DP:GQ:PL	0/1:14,14:28:99:436,0,444
chrIX	252056	.	C	T	451.77	PASS	AC=1;AF=0.5;AN=2;BaseQRankSum=0.65;DP=39;Dels=0.0;FS=4.978;HaplotypeScore=0.0;MLEAC=1;MLEAF=0.5;MQ=42.0;MQ0=0;MQRankSum=1.111;QD=11.58;ReadPosRankSum=-1.949	GT:AD:DP:GQ:PL	0/1:24,15:39:99:480,0,751
chrIX	252567	.	T	C	337.77	PASS	AC=1;AF=0.5;AN=2;BaseQRankSum=-0.457;DP=15;Dels=0.0;FS=2.447;HaplotypeScore=0.0;MLEAC=1;MLEAF=0.5;MQ=42.0;MQ0=0;MQRankSum=-0.196;QD=22.52;ReadPosRankSum=0.065	GT:AD:DP:GQ:PL	0/1:4,11:15:99:366,0,124
chrIX	255753	.	G	A	317.77	PASS	AC=1;AF=0.5;AN=2;BaseQRankSum=0.81;DP=21;Dels=0.0;FS=1.808;HaplotypeScore=0.0;MLEAC=1;MLEAF=0.5;MQ=42.0;MQ0=0;MQRankSum=-0.106;QD=15.13;ReadPosRankSum=-0.106	GT:AD:DP:GQ:PL	0/1:11,10:21:99:346,0,343
chrIX	262051	.	G	A	607.77	PASS	AC=1;AF=0.5;AN=2;BaseQRankSum=0.11;DP=46;Dels=0.0;FS=4.031;HaplotypeScore=0.0;MLEAC=1;MLEAF=0.5;MQ=41.87;MQ0=0;MQRankSum=0.395;QD=13.21;ReadPosRankSum=-0.417	GT:AD:DP:GQ:PL	0/1:23,23:46:99:636,0,742
chrIX	263914	.	G	A	606.77	PASS	AC=1;AF=0.5;AN=2;BaseQRankSum=0.885;DP=39;Dels=0.0;FS=10.184;HaplotypeScore=0.0;MLEAC=1;MLEAF=0.5;MQ=41.62;MQ0=0;MQRankSum=1.307;QD=15.56;ReadPosRankSum=-0.379	GT:AD:DP:GQ:PL	0/1:20,19:39:99:635,0,618
chrIX	264386	.	T	C	758.77	PASS	AC=1;AF=0.5;AN=2;BaseQRankSum=-2.579;DP=52;Dels=0.0;FS=12.359;HaplotypeScore=0.0;MLEAC=1;MLEAF=0.5;MQ=42.0;MQ0=0;MQRankSum=1.643;QD=14.59;ReadPosRankSum=-0.248	GT:AD:DP:GQ:PL	0/1:28,24:52:99:787,0,1000
chrIX	264663	.	C	T	665.77	PASS	AC=1;AF=0.5;AN=2;BaseQRankSum=1.035;DP=31;Dels=0.0;FS=0.0;HaplotypeScore=0.0;MLEAC=1;MLEAF=0.5;MQ=42.0;MQ0=0;MQRankSum=0.528;QD=21.48;ReadPosRankSum=1.965	GT:AD:DP:GQ:PL	0/1:10,21:31:99:694,0,283
chrIX	266409	.	T	C	306.77	PASS	AC=1;AF=0.5;AN=2;BaseQRankSum=0.568;DP=37;Dels=0.0;FS=5.63;HaplotypeScore=0.0;MLEAC=1;MLEAF=0.5;MQ=42.0;MQ0=0;MQRankSum=-0.308;QD=8.29;ReadPosRankSum=-1.995	GT:AD:DP:GQ:PL	0/1:25,12:37:99:335,0,820
chrIX	269229	.	C	T	399.77	PASS	AC=1;AF=0.5;AN=2;BaseQRankSum=-0.019;DP=32;Dels=0.0;FS=3.365;HaplotypeScore=0.0;MLEAC=1;MLEAF=0.5;MQ=42.0;MQ0=0;MQRankSum=-0.399;QD=12.49;ReadPosRankSum=-0.817	GT:AD:DP:GQ:PL	0/1:18,14:32:99:428,0,557
chrIX	271943	.	C	T	449.77	PASS	AC=1;AF=0.5;AN=2;BaseQRankSum=0.312;DP=30;Dels=0.0;FS=1.367;HaplotypeScore=0.0;MLEAC=1;MLEAF=0.5;MQ=42.0;MQ0=0;MQRankSum=1.185;QD=14.99;ReadPosRankSum=-0.353	GT:AD:DP:GQ:PL	0/1:16,14:30:99:478,0,564
chrIX	274047	.	T	C	812.77	PASS	AC=1;AF=0.5;AN=2;BaseQRankSum=1.861;DP=37;Dels=0.0;FS=2.207;HaplotypeScore=0.0;MLEAC=1;MLEAF=0.5;MQ=42.0;MQ0=0;MQRankSum=0.779;QD=21.97;ReadPosRankSum=-0.27	GT:AD:DP:GQ:PL	0/1:13,24:37:99:841,0,409
chrIX	274869	.	G	A	278.77	PASS	AC=1;AF=0.5;AN=2;BaseQRankSum=0.599;DP=21;Dels=0.0;FS=1.971;HaplotypeScore=5.9682;MLEAC=1;MLEAF=0.5;MQ=41.32;MQ0=0;MQRankSum=0.176;QD=13.27;ReadPosRankSum=-0.176	GT:AD:DP:GQ:PL	0/1:11,10:21:99:307,0,364
chrIX	276974	.	G	A	398.77	PASS	AC=1;AF=0.5;AN=2;BaseQRankSum=0.895;DP=29;Dels=0.0;FS=6.262;HaplotypeScore=0.0;MLEAC=1;MLEAF=0.5;MQ=42.0;MQ0=0;MQRankSum=-0.807;QD=13.75;ReadPosRankSum=0.24	GT:AD:DP:GQ:PL	0/1:15,14:29:99:427,0,454
chrIX	278949	.	G	A	544.77	PASS	AC=1;AF=0.5;AN=2;BaseQRankSum=0.373;DP=29;Dels=0.0;FS=0.0;HaplotypeScore=1.9894;MLEAC=1;MLEAF=0.5;MQ=41.51;MQ0=0;MQRankSum=0.285;QD=18.79;ReadPosRankSum=-0.46	GT:AD:DP:GQ:PL	0/1:13,16:29:99:573,0,437
chrIX	280386	.	A	G	460.77	PASS	AC=1;AF=0.5;AN=2;BaseQRankSum=0.17;DP=27;Dels=0.0;FS=0.0;HaplotypeScore=0.0;MLEAC=1;MLEAF=0.5;MQ=42.0;MQ0=0;MQRankSum=1.237;QD=17.07;ReadPosRankSum=-0.412	GT:AD:DP:GQ:PL	0/1:13,14:27:99:489,0,450
chrIX	280880	.	C	T	173.77	PASS	AC=1;AF=0.5;AN=2;BaseQRankSum=-0.244;DP=17;Dels=0.0;FS=1.957;HaplotypeScore=0.0;MLEAC=1;MLEAF=0.5;MQ=41.16;MQ0=0;MQRankSum=-0.537;QD=10.22;ReadPosRankSum=0.244	GT:AD:DP:GQ:PL	0/1:10,7:17:99:202,0,312
chrIX	281064	.	T	C	360.77	PASS	AC=1;AF=0.5;AN=2;BaseQRankSum=-2.203;DP=25;Dels=0.0;FS=0.0;HaplotypeScore=0.0;MLEAC=1;MLEAF=0.5;MQ=42.0;MQ0=0;MQRankSum=0.082;QD=14.43;ReadPosRankSum=0.082	GT:AD:DP:GQ:PL	0/1:13,12:25:99:389,0,425
chrIX	281643	.	T	C	561.77	PASS	AC=1;AF=0.5;AN=2;BaseQRankSum=1.236;DP=36;Dels=0.0;FS=0.0;HaplotypeScore=0.0;MLEAC=1;MLEAF=0.5;MQ=42.0;MQ0=0;MQRankSum=0.412;QD=15.6;ReadPosRankSum=-1.806	GT:AD:DP:GQ:PL	0/1:19,17:36:99:590,0,629
chrIX	282203	.	T	C	461.77	PASS	AC=1;AF=0.5;AN=2;BaseQRankSum=0.482;DP=28;Dels=0.0;FS=0.0;HaplotypeScore=0.0;MLEAC=1;MLEAF=0.5;MQ=42.0;MQ0=0;MQRankSum=-0.207;QD=16.49;ReadPosRankSum=1.585	GT:AD:DP:GQ:PL	0/1:14,14:28:99:490,0,452
chrIX	282872	.	T	C	376.77	PASS	AC=1;AF=0.5;AN=2;BaseQRankSum=1.162;DP=21;Dels=0.0;FS=1.74;HaplotypeScore=0.0;MLEAC=1;MLEAF=0.5;MQ=42.0;MQ0=0;MQRankSum=-0.246;QD=17.94;ReadPosRankSum=-0.106	GT:AD:DP:GQ:PL	0/1:10,11:21:99:405,0,279
chrIX	284086	.	C	T	489.77	PASS	AC=1;AF=0.5;AN=2;BaseQRankSum=0.633;DP=33;Dels=0.0;FS=3.166;HaplotypeScore=0.0;MLEAC=1;MLEAF=0.5;MQ=42.0;MQ0=0;MQRankSum=-0.127;QD=14.84;ReadPosRankSum=0.705	GT:AD:DP:GQ:PL	0/1:18,15:33:99:518,0,595
chrIX	284605	.	T	C	834.77	PASS	AC=1;AF=0.5;AN=2;BaseQRankSum=-0.939;DP=44;Dels=0.0;FS=0.0;HaplotypeScore=0.0;MLEAC=1;MLEAF=0.5;MQ=41.35;MQ0=0;MQRankSum=-0.671;QD=18.97;ReadPosRankSum=0.671	GT:AD:DP:GQ:PL	0/1:16,28:44:99:863,0,462
chrIX	284675	.	T	C	284.77	PASS	AC=1;AF=0.5;AN=2;BaseQRankSum=-1.031;DP=34;Dels=0.0;FS=1.447;HaplotypeScore=0.0;MLEAC=1;MLEAF=0.5;MQ=42.0;MQ0=0;MQRankSum=-1.031;QD=8.38;ReadPosRankSum=-0.994	GT:AD:DP:GQ:PL	0/1:23,11:34:99:313,0,808
chrIX	284790	.	G	A	273.77	PASS	AC=1;AF=0.5;AN=2;BaseQRankSum=-0.259;DP=26;Dels=0.0;FS=0.0;HaplotypeScore=0.0;MLEAC=1;MLEAF=0.5;MQ=41.92;MQ0=0;MQRankSum=0.623;QD=10.53;ReadPosRankSum=-0.208	GT:AD:DP:GQ:PL	0/1:15,11:26:99:302,0,439
chrIX	287625	.	C	T	571.77	PASS	AC=1;AF=0.5;AN=2;BaseQRankSum=-1.141;DP=31;Dels=0.0;FS=11.748;HaplotypeScore=0.0;MLEAC=1;MLEAF=0.5;MQ=42.0;MQ0=0;MQRankSum=-0.3;QD=18.44;ReadPosRankSum=0.741	GT:AD:DP:GQ:PL	0/1:13,18:31:99:600,0,452
chrIX	287757	.	C	T	145.77	PASS	AC=1;AF=0.5;AN=2;BaseQRankSum=0.796;DP=18;Dels=0.0;FS=14.236;HaplotypeScore=6.6559;MLEAC=1;MLEAF=0.5;MQ=41.89;MQ0=0;MQRankSum=0.047;QD=8.1;ReadPosRankSum=0.796	GT:AD:DP:GQ:PL	0/1:12,6:18:99:174,0,344
chrIX	295084	.	C	T	168.77	PASS	AC=1;AF=0.5;AN=2;BaseQRankSum=1.139;DP=16;Dels=0.0;FS=0.0;HaplotypeScore=0.0;MLEAC=1;MLEAF=0.5;MQ=41.07;MQ0=0;MQRankSum=1.681;QD=10.55;ReadPosRankSum=0.271	GT:AD:DP:GQ:PL	0/1:10,6:16:99:197,0,335
chrIX	298352	.	C	T	261.77	PASS	AC=1;AF=0.5;AN=2;BaseQRankSum=0.472;DP=23;Dels=0.0;FS=7.06;HaplotypeScore=0.0;MLEAC=1;MLEAF=0.5;MQ=42.0;MQ0=0;MQRankSum=-0.787;QD=11.38;ReadPosRankSum=0.472	GT:AD:DP:GQ:PL	0/1:14,9:23:99:290,0,484
chrIX	309874	.	C	T	691.77	PASS	AC=1;AF=0.5;AN=2;BaseQRankSum=2.144;DP=38;Dels=0.0;FS=7.282;HaplotypeScore=1.9992;MLEAC=1;MLEAF=0.5;MQ=42.0;MQ0=0;MQRankSum=1.818;QD=18.2;ReadPosRankSum=1.759	GT:AD:DP:GQ:PL	0/1:16,22:38:99:720,0,478
chrIX	310014	.	C	T	666.77	PASS	AC=1;AF=0.5;AN=2;BaseQRankSum=-0.892;DP=35;Dels=0.0;FS=5.016;HaplotypeScore=0.0;MLEAC=1;MLEAF=0.5;MQ=41.42;MQ0=0;MQRankSum=-0.152;QD=19.05;ReadPosRankSum=-0.522	GT:AD:DP:GQ:PL	0/1:14,21:35:99:695,0,431
chrIX	313003	.	G	A	649.77	PASS	AC=1;AF=0.5;AN=2;BaseQRankSum=0.902;DP=30;Dels=0.0;FS=3.713;HaplotypeScore=0.0;MLEAC=1;MLEAF=0.5;MQ=42.0;MQ0=0;MQRankSum=0.858;QD=21.66;ReadPosRankSum=-0.286	GT:AD:DP:GQ:PL	0/1:10,20:30:99:678,0,266
chrIX	314318	.	C	T	614.77	PASS	AC=1;AF=0.5;AN=2;BaseQRankSum=-1.056;DP=29;Dels=0.0;FS=3.319;HaplotypeScore=0.0;MLEAC=1;MLEAF=0.5;MQ=42.0;MQ0=0;MQRankSum=-1.236;QD=21.2;ReadPosRankSum=-1.506	GT:AD:DP:GQ:PL	0/1:11,18:29:99:643,0,367
chrIX	315662	.	G	A	642.77	PASS	AC=1;AF=0.5;AN=2;BaseQRankSum=0.278;DP=38;Dels=0.0;FS=1.342;HaplotypeScore=0.0;MLEAC=1;MLEAF=0.5;MQ=42.0;MQ0=0;MQRankSum=-0.629;QD=16.91;ReadPosRankSum=0.424	GT:AD:DP:GQ:PL	0/1:18,20:38:99:671,0,555
chrIX	370382	.	G	A	556.77	PASS	AC=1;AF=0.5;AN=2;BaseQRankSum=-0.122;DP=34;Dels=0.0;FS=3.128;HaplotypeScore=0.0;MLEAC=1;MLEAF=0.5;MQ=40.84;MQ0=0;MQRankSum=1.557;QD=16.38;ReadPosRankSum=1.242	GT:AD:DP:GQ:PL	0/1:14,20:34:99:585,0,472
chrIX	387252	.	A	G	203.77	PASS	AC=1;AF=0.5;AN=2;BaseQRankSum=-0.181;DP=21;Dels=0.0;FS=4.123;HaplotypeScore=0.0;MLEAC=1;MLEAF=0.5;MQ=42.0;MQ0=0;MQRankSum=0.543;QD=9.7;ReadPosRankSum=-0.036	GT:AD:DP:GQ:PL	0/1:13,8:21:99:232,0,460
chrIX	389243	.	G	A	193.77	PASS	AC=1;AF=0.5;AN=2;BaseQRankSum=-2.852;DP=21;Dels=0.0;FS=31.46;HaplotypeScore=2.9616;MLEAC=1;MLEAF=0.5;MQ=41.81;MQ0=0;MQRankSum=0.176;QD=9.23;ReadPosRankSum=3.204	GT:AD:DP:GQ:PL	0/1:10,11:21:99:222,0,270
chrIX	397355	.	C	T	279.77	PASS	AC=1;AF=0.5;AN=2;BaseQRankSum=-0.753;DP=24;Dels=0.0;FS=0.0;HaplotypeScore=0.0;MLEAC=1;MLEAF=0.5;MQ=42.0;MQ0=0;MQRankSum=-0.869;QD=11.66;ReadPosRankSum=-0.811	GT:AD:DP:GQ:PL	0/1:13,11:24:99:308,0,452
chrIX	398555	.	C	T	297.77	PASS	AC=1;AF=0.5;AN=2;BaseQRankSum=2.839;DP=17;Dels=0.0;FS=1.957;HaplotypeScore=0.0;MLEAC=1;MLEAF=0.5;MQ=42.0;MQ0=0;MQRankSum=0.433;QD=17.52;ReadPosRankSum=0.625	GT:AD:DP:GQ:PL	0/1:8,9:17:99:326,0,274
chrIX	407369	.	C	T	384.77	PASS	AC=1;AF=0.5;AN=2;BaseQRankSum=-1.375;DP=29;Dels=0.0;FS=1.527;HaplotypeScore=0.0;MLEAC=1;MLEAF=0.5;MQ=42.0;MQ0=0;MQRankSum=1.287;QD=13.27;ReadPosRankSum=0.153	GT:AD:DP:GQ:PL	0/1:15,14:29:99:413,0,425
chrIX	416347	.	G	A	500.77	PASS	AC=1;AF=0.5;AN=2;BaseQRankSum=-1.52;DP=28;Dels=0.0;FS=9.428;HaplotypeScore=0.0;MLEAC=1;MLEAF=0.5;MQ=42.0;MQ0=0;MQRankSum=0.783;QD=17.88;ReadPosRankSum=-1.106	GT:AD:DP:GQ:PL	0/1:13,15:28:99:529,0,418
chrIX	427089	.	G	A	230.77	PASS	AC=1;AF=0.5;AN=2;BaseQRankSum=-0.921;DP=22;Dels=0.0;FS=11.29;HaplotypeScore=0.0;MLEAC=1;MLEAF=0.5;MQ=42.0;MQ0=0;MQRankSum=-0.171;QD=10.49;ReadPosRankSum=0.921	GT:AD:DP:GQ:PL	0/1:14,8:22:99:259,0,466
chrIX	428350	.	A	G	1138.77	PASS	AC=2;AF=1.0;AN=2;DP=30;Dels=0.0;FS=0.0;HaplotypeScore=0.0;MLEAC=2;MLEAF=1.0;MQ=40.74;MQ0=0;QD=31.44	GT:AD:DP:GQ:PL	1/1:0,30:30:90:1167,90,0
chrX	21205	.	C	T	348.77	PASS	AC=1;AF=0.5;AN=2;BaseQRankSum=-1.248;DP=22;Dels=0.0;FS=3.757;HaplotypeScore=0.0;MLEAC=1;MLEAF=0.5;MQ=42.0;MQ0=0;MQRankSum=-0.131;QD=15.85;ReadPosRankSum=-1.642	GT:AD:DP:GQ:PL	0/1:11,11:22:99:377,0,375
chrX	21236	.	A	G	313.77	PASS	AC=1;AF=0.5;AN=2;BaseQRankSum=-1.415;DP=18;Dels=0.0;FS=2.062;HaplotypeScore=0.0;MLEAC=1;MLEAF=0.5;MQ=40.82;MQ0=1;MQRankSum=0.342;QD=17.43;ReadPosRankSum=-0.927	GT:AD:DP:GQ:PL	0/1:7,11:18:99:342,0,236
chrX	22397	.	G	A	379.77	PASS	AC=1;AF=0.5;AN=2;BaseQRankSum=0.464;DP=27;Dels=0.0;FS=8.916;HaplotypeScore=0.0;MLEAC=1;MLEAF=0.5;MQ=42.0;MQ0=0;MQRankSum=-0.756;QD=14.07;ReadPosRankSum=0.073	GT:AD:DP:GQ:PL	0/1:15,12:27:99:408,0,479
chrX	23971	.	A	G	710.77	PASS	AC=1;AF=0.5;AN=2;BaseQRankSum=-0.756;DP=28;Dels=0.0;FS=0.0;HaplotypeScore=0.0;MLEAC=1;MLEAF=0.5;MQ=41.47;MQ0=0;MQRankSum=0.532;QD=25.38;ReadPosRankSum=-0.98	GT:AD:DP:GQ:PL	0/1:6,22:28:99:739,0,113
chrX	24158	.	G	A	152.77	PASS	AC=1;AF=0.5;AN=2;BaseQRankSum=2.219;DP=9;Dels=0.0;FS=13.222;HaplotypeScore=0.0;MLEAC=1;MLEAF=0.5;MQ=42.0;MQ0=0;MQRankSum=-0.876;QD=16.97;ReadPosRankSum=0.361	GT:AD:DP:GQ:PL	0/1:4,5:9:99:181,0,129
chrX	25205	.	C	T	508.77	PASS	AC=1;AF=0.5;AN=2;BaseQRankSum=1.973;DP=28;Dels=0.0;FS=0.0;HaplotypeScore=0.0;MLEAC=1;MLEAF=0.5;MQ=41.27;MQ0=0;MQRankSum=-0.209;QD=18.17;ReadPosRankSum=0.952	GT:AD:DP:GQ:PL	0/1:12,16:28:99:537,0,359
chrX	25951	.	C	T	486.77	PASS	AC=1;AF=0.5;AN=2;BaseQRankSum=1.55;DP=35;Dels=0.0;FS=0.0;HaplotypeScore=0.0;MLEAC=1;MLEAF=0.5;MQ=42.0;MQ0=0;MQRankSum=0.617;QD=13.91;ReadPosRankSum=0.75	GT:AD:DP:GQ:PL	0/1:20,15:35:99:515,0,668
[truncated: 446,735 more chars]
