# Supplementary material for: Disruption of Transcriptional Coactivator Sub1 Leads to Genome-Wide Re-distribution of Clustered Mutations Induced by APOBEC in Active Yeast Genes
Source: PLoS Genet. 2015 May 5;11(5):e1005217. doi: 10.1371/journal.pgen.1005217 (PMC4420506; doi:10.1371/journal.pgen.1005217)
Supplement: S1 Dataset — (ZIP) [file pgen.1005217.s001.zip › PmCDA1/N010-LAN210-Can-PmCDA1-NA-RUN2-D3.vcf]

##fileformat=VCFv4.1
##FILTER=<ID=LowQual,Description="Low quality">
##FILTER=<ID=ambigious_snp,Description="QD < 2.000000 || FS > 60.000000 || MQ < 40.000000 || HaplotypeScore > 13.000000 || MappingQualityRankSum < -12.500000 || ReadPosRankSum < -8.000000">
##FORMAT=<ID=AD,Number=.,Type=Integer,Description="Allelic depths for the ref and alt alleles in the order listed">
##FORMAT=<ID=DP,Number=1,Type=Integer,Description="Approximate read depth (reads with MQ=255 or with bad mates are filtered)">
##FORMAT=<ID=GQ,Number=1,Type=Integer,Description="Genotype Quality">
##FORMAT=<ID=GT,Number=1,Type=String,Description="Genotype">
##FORMAT=<ID=PL,Number=G,Type=Integer,Description="Normalized, Phred-scaled likelihoods for genotypes as defined in the VCF specification">
##GATKCommandLine=<ID=SelectVariants,Version=3.2-0-g289df4b,Date="Thu Aug 14 09:54:16 MSK 2014",Epoch=1407995656556,CommandLineOptions="analysis_type=SelectVariants input_file=[] showFullBamList=false read_buffer_size=null phone_home=AWS gatk_key=null tag=NA read_filter=[] intervals=null excludeIntervals=null interval_set_rule=UNION interval_merging=ALL interval_padding=0 reference_sequence=/home/mahajrod/genetics/desaminases/data/LAN210_v0.10m/LAN210_v0.10m.fasta nonDeterministicRandomSeed=false disableDithering=false maxRuntime=-1 maxRuntimeUnits=MINUTES downsampling_type=BY_SAMPLE downsample_to_fraction=null downsample_to_coverage=1000 baq=OFF baqGapOpenPenalty=40.0 refactor_NDN_cigar_string=false fix_misencoded_quality_scores=false allow_potentially_misencoded_quality_scores=false useOriginalQualities=false defaultBaseQualities=-1 performanceLog=null BQSR=null quantize_quals=0 disable_indel_quals=false emit_original_quals=false preserve_qscores_less_than=6 globalQScorePrior=-1.0 validation_strictness=SILENT remove_program_records=false keep_program_records=false sample_rename_mapping_file=null unsafe=null disable_auto_index_creation_and_locking_when_reading_rods=false num_threads=1 num_cpu_threads_per_data_thread=1 num_io_threads=0 monitorThreadEfficiency=false num_bam_file_handles=null read_group_black_list=null pedigree=[] pedigreeString=[] pedigreeValidationType=STRICT allow_intervals_with_unindexed_bam=false generateShadowBCF=false variant_index_type=DYNAMIC_SEEK variant_index_parameter=-1 logging_level=INFO log_to_file=null help=false version=false variant=(RodBinding name=variant source=N010-LAN210-Can-PmCDA1-NA-RUN2-D3_GATK_filtered_SNP.vcf) discordance=(RodBinding name= source=UNBOUND) concordance=(RodBinding name= source=UNBOUND) out=org.broadinstitute.gatk.engine.io.stubs.VariantContextWriterStub no_cmdline_in_header=org.broadinstitute.gatk.engine.io.stubs.VariantContextWriterStub sites_only=org.broadinstitute.gatk.engine.io.stubs.VariantContextWriterStub bcf=org.broadinstitute.gatk.engine.io.stubs.VariantContextWriterStub sample_name=[] sample_expressions=null sample_file=null exclude_sample_name=[] exclude_sample_file=[] select_expressions=[] excludeNonVariants=false excludeFiltered=true restrictAllelesTo=ALL keepOriginalAC=false mendelianViolation=false mendelianViolationQualThreshold=0.0 select_random_fraction=0.0 remove_fraction_genotypes=0.0 selectTypeToInclude=[] keepIDs=null fullyDecode=false forceGenotypesDecode=false justRead=false maxIndelSize=2147483647 ALLOW_NONOVERLAPPING_COMMAND_LINE_SAMPLES=false filter_reads_with_N_cigar=false filter_mismatching_base_and_quals=false filter_bases_not_stored=false">
##INFO=<ID=AC,Number=A,Type=Integer,Description="Allele count in genotypes, for each ALT allele, in the same order as listed">
##INFO=<ID=AF,Number=A,Type=Float,Description="Allele Frequency, for each ALT allele, in the same order as listed">
##INFO=<ID=AN,Number=1,Type=Integer,Description="Total number of alleles in called genotypes">
##INFO=<ID=BaseQRankSum,Number=1,Type=Float,Description="Z-score from Wilcoxon rank sum test of Alt Vs. Ref base qualities">
##INFO=<ID=DP,Number=1,Type=Integer,Description="Approximate read depth; some reads may have been filtered">
##INFO=<ID=DS,Number=0,Type=Flag,Description="Were any of the samples downsampled?">
##INFO=<ID=Dels,Number=1,Type=Float,Description="Fraction of Reads Containing Spanning Deletions">
##INFO=<ID=FS,Number=1,Type=Float,Description="Phred-scaled p-value using Fisher's exact test to detect strand bias">
##INFO=<ID=HaplotypeScore,Number=1,Type=Float,Description="Consistency of the site with at most two segregating haplotypes">
##INFO=<ID=InbreedingCoeff,Number=1,Type=Float,Description="Inbreeding coefficient as estimated from the genotype likelihoods per-sample when compared against the Hardy-Weinberg expectation">
##INFO=<ID=MLEAC,Number=A,Type=Integer,Description="Maximum likelihood expectation (MLE) for the allele counts (not necessarily the same as the AC), for each ALT allele, in the same order as listed">
##INFO=<ID=MLEAF,Number=A,Type=Float,Description="Maximum likelihood expectation (MLE) for the allele frequency (not necessarily the same as the AF), for each ALT allele, in the same order as listed">
##INFO=<ID=MQ,Number=1,Type=Float,Description="RMS Mapping Quality">
##INFO=<ID=MQ0,Number=1,Type=Integer,Description="Total Mapping Quality Zero Reads">
##INFO=<ID=MQRankSum,Number=1,Type=Float,Description="Z-score From Wilcoxon rank sum test of Alt vs. Ref read mapping qualities">
##INFO=<ID=QD,Number=1,Type=Float,Description="Variant Confidence/Quality by Depth">
##INFO=<ID=RPA,Number=.,Type=Integer,Description="Number of times tandem repeat unit is repeated, for each allele (including reference)">
##INFO=<ID=RU,Number=1,Type=String,Description="Tandem repeat unit (bases)">
##INFO=<ID=ReadPosRankSum,Number=1,Type=Float,Description="Z-score from Wilcoxon rank sum test of Alt vs. Ref read position bias">
##INFO=<ID=STR,Number=0,Type=Flag,Description="Variant is a short tandem repeat">
##contig=<ID=chrI,length=198855>
##contig=<ID=chrII,length=810456>
##contig=<ID=chrIII,length=316501>
##contig=<ID=chrIV,length=1516959>
##contig=<ID=chrV,length=570663>
##contig=<ID=chrVI,length=270116>
##contig=<ID=chrVII,length=1084724>
##contig=<ID=chrVIII,length=557320>
##contig=<ID=chrIX,length=433988>
##contig=<ID=chrX,length=745688>
##contig=<ID=chrXI,length=666767>
##contig=<ID=chrXII,length=1065113>
##contig=<ID=chrXIII,length=917121>
##contig=<ID=chrXIV,length=784078>
##contig=<ID=chrXV,length=1078147>
##contig=<ID=chrXVI,length=943466>
##contig=<ID=mt,length=85611>
##reference=file:///home/mahajrod/genetics/desaminases/data/LAN210_v0.10m/LAN210_v0.10m.fasta
##source=SelectVariants
#CHROM	POS	ID	REF	ALT	QUAL	FILTER	INFO	FORMAT	N010-LAN210-Can-PmCDA1-NA-RUN2-D3
chrI	57070	.	G	A	3037.77	PASS	AC=1;AF=0.5;AN=2;BaseQRankSum=1.174;DP=221;Dels=0.0;FS=0.501;HaplotypeScore=0.734;MLEAC=1;MLEAF=0.5;MQ=42.0;MQ0=0;MQRankSum=-0.069;QD=13.75;ReadPosRankSum=-0.356	GT:AD:DP:GQ:PL	0/1:121,100:221:99:3066,0,3966
chrI	61161	.	G	A	4599.77	PASS	AC=1;AF=0.5;AN=2;BaseQRankSum=0.065;DP=248;Dels=0.0;FS=2.167;HaplotypeScore=4.3361;MLEAC=1;MLEAF=0.5;MQ=41.98;MQ0=0;MQRankSum=1.369;QD=18.55;ReadPosRankSum=-1.033	GT:AD:DP:GQ:PL	0/1:112,136:248:99:4628,0,3638
chrI	61495	.	G	A	3715.77	PASS	AC=1;AF=0.5;AN=2;BaseQRankSum=1.34;DP=230;Dels=0.0;FS=1.026;HaplotypeScore=6.7608;MLEAC=1;MLEAF=0.5;MQ=42.0;MQ0=0;MQRankSum=1.134;QD=16.16;ReadPosRankSum=-0.805	GT:AD:DP:GQ:PL	0/1:113,116:229:99:3744,0,3502
chrI	63155	.	C	T	4075.77	PASS	AC=1;AF=0.5;AN=2;BaseQRankSum=1.57;DP=247;Dels=0.0;FS=2.817;HaplotypeScore=0.7887;MLEAC=1;MLEAF=0.5;MQ=42.0;MQ0=0;MQRankSum=0.715;QD=16.5;ReadPosRankSum=0.045	GT:AD:DP:GQ:PL	0/1:125,122:247:99:4104,0,4123
chrI	65571	.	G	A	4346.77	PASS	AC=1;AF=0.5;AN=2;BaseQRankSum=0.431;DP=247;Dels=0.0;FS=0.471;HaplotypeScore=3.5104;MLEAC=1;MLEAF=0.5;MQ=41.99;MQ0=0;MQRankSum=-0.983;QD=17.6;ReadPosRankSum=0.505	GT:AD:DP:GQ:PL	0/1:116,129:246:99:4375,0,3769
chrI	73280	.	C	T	2777.77	PASS	AC=1;AF=0.5;AN=2;BaseQRankSum=-0.118;DP=169;Dels=0.0;FS=3.344;HaplotypeScore=3.5146;MLEAC=1;MLEAF=0.5;MQ=42.0;MQ0=0;MQRankSum=-1.688;QD=16.44;ReadPosRankSum=-1.14	GT:AD:DP:GQ:PL	0/1:82,87:169:99:2806,0,2618
chrI	113587	.	G	A	2887.77	PASS	AC=1;AF=0.5;AN=2;BaseQRankSum=0.556;DP=199;Dels=0.0;FS=2.481;HaplotypeScore=9.6173;MLEAC=1;MLEAF=0.5;MQ=42.0;MQ0=0;MQRankSum=-0.43;QD=14.51;ReadPosRankSum=-1.365	GT:AD:DP:GQ:PL	0/1:110,89:199:99:2916,0,3682
chrI	118405	.	C	T	3946.77	PASS	AC=1;AF=0.5;AN=2;BaseQRankSum=-0.568;DP=198;Dels=0.0;FS=2.536;HaplotypeScore=0.9967;MLEAC=1;MLEAF=0.5;MQ=41.98;MQ0=0;MQRankSum=0.606;QD=19.93;ReadPosRankSum=0.987	GT:AD:DP:GQ:PL	0/1:81,116:197:99:3975,0,2613
chrI	131142	.	C	T	4319.77	PASS	AC=1;AF=0.5;AN=2;BaseQRankSum=2.73;DP=238;Dels=0.0;FS=1.014;HaplotypeScore=5.5888;MLEAC=1;MLEAF=0.5;MQ=41.99;MQ0=0;MQRankSum=1.184;QD=18.15;ReadPosRankSum=0.466	GT:AD:DP:GQ:PL	0/1:106,131:237:99:4348,0,3205
chrI	133995	.	G	A	2630.77	PASS	AC=1;AF=0.5;AN=2;BaseQRankSum=-0.461;DP=175;Dels=0.0;FS=3.647;HaplotypeScore=3.9667;MLEAC=1;MLEAF=0.5;MQ=41.9;MQ0=0;MQRankSum=0.675;QD=15.03;ReadPosRankSum=-1.077	GT:AD:DP:GQ:PL	0/1:94,80:175:99:2659,0,3160
chrI	133998	.	G	A	2715.77	PASS	AC=1;AF=0.5;AN=2;BaseQRankSum=-0.846;DP=178;Dels=0.0;FS=5.563;HaplotypeScore=3.1;MLEAC=1;MLEAF=0.5;MQ=41.9;MQ0=0;MQRankSum=-0.563;QD=15.26;ReadPosRankSum=-1.577	GT:AD:DP:GQ:PL	0/1:95,83:178:99:2744,0,3146
chrI	154622	.	G	A	3372.77	PASS	AC=1;AF=0.5;AN=2;BaseQRankSum=0.241;DP=237;Dels=0.0;FS=2.242;HaplotypeScore=4.2314;MLEAC=1;MLEAF=0.5;MQ=41.99;MQ0=0;MQRankSum=1.539;QD=14.23;ReadPosRankSum=-0.233	GT:AD:DP:GQ:PL	0/1:131,104:236:99:3401,0,4381
chrI	190464	.	C	T	3181.78	PASS	AC=1;AF=0.5;AN=2;BaseQRankSum=2.184;DP=195;Dels=0.0;FS=0.0;HaplotypeScore=0.9665;MLEAC=1;MLEAF=0.5;MQ=41.91;MQ0=0;MQRankSum=0.242;QD=16.32;ReadPosRankSum=1.671	GT:AD:DP:GQ:PL	0/1:98,97:195:99:3210,0,3098
chrI	190476	.	C	T	3050.77	PASS	AC=1;AF=0.5;AN=2;BaseQRankSum=0.426;DP=200;Dels=0.0;FS=1.147;HaplotypeScore=3.866;MLEAC=1;MLEAF=0.5;MQ=41.91;MQ0=0;MQRankSum=-0.813;QD=15.25;ReadPosRankSum=1.034	GT:AD:DP:GQ:PL	0/1:107,93:200:99:3079,0,3585
chrI	190477	.	C	T	3058.77	PASS	AC=1;AF=0.5;AN=2;BaseQRankSum=0.1;DP=201;Dels=0.0;FS=1.147;HaplotypeScore=3.866;MLEAC=1;MLEAF=0.5;MQ=41.98;MQ0=0;MQRankSum=-0.757;QD=15.22;ReadPosRankSum=1.188	GT:AD:DP:GQ:PL	0/1:107,93:200:99:3087,0,3579
chrI	190771	.	C	T	3437.77	PASS	AC=1;AF=0.5;AN=2;BaseQRankSum=-1.245;DP=208;Dels=0.0;FS=0.0;HaplotypeScore=4.3425;MLEAC=1;MLEAF=0.5;MQ=42.0;MQ0=0;MQRankSum=-0.674;QD=16.53;ReadPosRankSum=0.342	GT:AD:DP:GQ:PL	0/1:101,106:207:99:3466,0,3162
chrI	190940	.	C	T	2605.77	PASS	AC=1;AF=0.5;AN=2;BaseQRankSum=-0.644;DP=191;Dels=0.0;FS=1.835;HaplotypeScore=3.1004;MLEAC=1;MLEAF=0.5;MQ=42.0;MQ0=0;MQRankSum=-0.303;QD=13.64;ReadPosRankSum=-0.187	GT:AD:DP:GQ:PL	0/1:101,90:191:99:2634,0,3099
chrII	10653	.	C	T	4334.77	PASS	AC=1;AF=0.5;AN=2;BaseQRankSum=1.062;DP=238;Dels=0.0;FS=0.0;HaplotypeScore=2.444;MLEAC=1;MLEAF=0.5;MQ=41.99;MQ0=0;MQRankSum=-0.903;QD=18.21;ReadPosRankSum=-0.139	GT:AD:DP:GQ:PL	0/1:108,130:238:99:4363,0,3462
chrII	24582	.	C	T	3680.77	PASS	AC=1;AF=0.5;AN=2;BaseQRankSum=0.325;DP=250;Dels=0.0;FS=10.105;HaplotypeScore=0.7887;MLEAC=1;MLEAF=0.5;MQ=42.0;MQ0=0;MQRankSum=1.199;QD=14.72;ReadPosRankSum=-0.952	GT:AD:DP:GQ:PL	0/1:137,113:250:99:3709,0,4754
chrII	42796	.	G	A	4066.77	PASS	AC=1;AF=0.5;AN=2;BaseQRankSum=-0.066;DP=241;Dels=0.0;FS=7.089;HaplotypeScore=2.531;MLEAC=1;MLEAF=0.5;MQ=41.48;MQ0=0;MQRankSum=-0.97;QD=16.87;ReadPosRankSum=-1.255	GT:AD:DP:GQ:PL	0/1:116,124:241:99:4095,0,3861
chrII	43049	.	G	A	3560.77	PASS	AC=1;AF=0.5;AN=2;BaseQRankSum=1.589;DP=225;Dels=0.0;FS=3.851;HaplotypeScore=2.6996;MLEAC=1;MLEAF=0.5;MQ=41.98;MQ0=0;MQRankSum=-1.012;QD=15.83;ReadPosRankSum=0.983	GT:AD:DP:GQ:PL	0/1:119,105:224:99:3589,0,3989
chrII	83401	.	C	T	3768.77	PASS	AC=1;AF=0.5;AN=2;BaseQRankSum=-0.068;DP=249;Dels=0.0;FS=4.353;HaplotypeScore=2.6912;MLEAC=1;MLEAF=0.5;MQ=42.0;MQ0=0;MQRankSum=0.624;QD=15.14;ReadPosRankSum=0.154	GT:AD:DP:GQ:PL	0/1:134,115:249:99:3797,0,4501
chrII	88103	.	C	T	3720.77	PASS	AC=1;AF=0.5;AN=2;BaseQRankSum=-1.981;DP=248;Dels=0.0;FS=4.343;HaplotypeScore=12.6094;MLEAC=1;MLEAF=0.5;MQ=41.64;MQ0=2;MQRankSum=0.324;QD=15.0;ReadPosRankSum=-0.14	GT:AD:DP:GQ:PL	0/1:121,124:246:99:3749,0,3938
chrII	90033	.	C	T	4324.77	PASS	AC=1;AF=0.5;AN=2;BaseQRankSum=1.334;DP=249;Dels=0.0;FS=0.467;HaplotypeScore=2.4095;MLEAC=1;MLEAF=0.5;MQ=41.99;MQ0=0;MQRankSum=-0.189;QD=17.37;ReadPosRankSum=-0.047	GT:AD:DP:GQ:PL	0/1:119,130:249:99:4353,0,3781
chrII	98971	.	C	T	3100.77	PASS	AC=1;AF=0.5;AN=2;BaseQRankSum=-4.511;DP=210;Dels=0.0;FS=8.186;HaplotypeScore=1.5774;MLEAC=1;MLEAF=0.5;MQ=41.98;MQ0=0;MQRankSum=1.278;QD=14.77;ReadPosRankSum=1.035	GT:AD:DP:GQ:PL	0/1:102,108:210:99:3129,0,3194
chrII	107849	.	C	T	3710.77	PASS	AC=1;AF=0.5;AN=2;BaseQRankSum=2.328;DP=249;Dels=0.0;FS=23.325;HaplotypeScore=5.067;MLEAC=1;MLEAF=0.5;MQ=42.0;MQ0=0;MQRankSum=0.384;QD=14.9;ReadPosRankSum=-0.556	GT:AD:DP:GQ:PL	0/1:136,113:249:99:3739,0,4456
chrII	113625	.	C	T	2969.77	PASS	AC=1;AF=0.5;AN=2;BaseQRankSum=-2.018;DP=238;Dels=0.0;FS=1.012;HaplotypeScore=2.496;MLEAC=1;MLEAF=0.5;MQ=41.99;MQ0=0;MQRankSum=-1.198;QD=12.48;ReadPosRankSum=-0.309	GT:AD:DP:GQ:PL	0/1:136,101:237:99:2998,0,4537
chrII	115021	.	C	T	3680.77	PASS	AC=1;AF=0.5;AN=2;BaseQRankSum=0.153;DP=225;Dels=0.0;FS=12.472;HaplotypeScore=4.1949;MLEAC=1;MLEAF=0.5;MQ=41.81;MQ0=0;MQRankSum=-0.47;QD=16.36;ReadPosRankSum=-0.672	GT:AD:DP:GQ:PL	0/1:113,111:224:99:3709,0,3693
chrII	126919	.	C	T	4374.77	PASS	AC=1;AF=0.5;AN=2;BaseQRankSum=-0.873;DP=250;Dels=0.0;FS=5.147;HaplotypeScore=2.5221;MLEAC=1;MLEAF=0.5;MQ=42.0;MQ0=0;MQRankSum=-0.346;QD=17.5;ReadPosRankSum=0.323	GT:AD:DP:GQ:PL	0/1:112,137:249:99:4403,0,3614
chrII	132370	.	C	T	3820.77	PASS	AC=1;AF=0.5;AN=2;BaseQRankSum=0.891;DP=250;Dels=0.0;FS=5.136;HaplotypeScore=11.6297;MLEAC=1;MLEAF=0.5;MQ=41.98;MQ0=0;MQRankSum=1.338;QD=15.28;ReadPosRankSum=1.648	GT:AD:DP:GQ:PL	0/1:129,119:248:99:3849,0,4235
chrII	133853	.	G	A	2204.77	PASS	AC=1;AF=0.5;AN=2;BaseQRankSum=-0.353;DP=149;Dels=0.0;FS=1.298;HaplotypeScore=4.333;MLEAC=1;MLEAF=0.5;MQ=41.78;MQ0=0;MQRankSum=0.52;QD=14.8;ReadPosRankSum=0.17	GT:AD:DP:GQ:PL	0/1:81,68:149:99:2233,0,2664
chrII	136533	.	C	T	2867.77	PASS	AC=1;AF=0.5;AN=2;BaseQRankSum=2.187;DP=186;Dels=0.0;FS=5.564;HaplotypeScore=4.312;MLEAC=1;MLEAF=0.5;MQ=42.0;MQ0=0;MQRankSum=0.176;QD=15.42;ReadPosRankSum=0.441	GT:AD:DP:GQ:PL	0/1:100,86:186:99:2896,0,3323
chrII	160131	.	C	T	4138.77	PASS	AC=1;AF=0.5;AN=2;BaseQRankSum=-0.64;DP=234;Dels=0.0;FS=7.364;HaplotypeScore=5.4596;MLEAC=1;MLEAF=0.5;MQ=42.0;MQ0=0;MQRankSum=1.057;QD=17.69;ReadPosRankSum=0.697	GT:AD:DP:GQ:PL	0/1:104,128:233:99:4167,0,3239
chrII	166845	.	C	T	3247.77	PASS	AC=1;AF=0.5;AN=2;BaseQRankSum=-1.932;DP=194;Dels=0.0;FS=0.0;HaplotypeScore=2.713;MLEAC=1;MLEAF=0.5;MQ=42.0;MQ0=0;MQRankSum=1.224;QD=16.74;ReadPosRankSum=-0.36	GT:AD:DP:GQ:PL	0/1:90,102:193:99:3276,0,3027
chrII	174857	.	G	A	3982.77	PASS	AC=1;AF=0.5;AN=2;BaseQRankSum=0.322;DP=243;Dels=0.0;FS=0.0;HaplotypeScore=4.3352;MLEAC=1;MLEAF=0.5;MQ=41.99;MQ0=0;MQRankSum=-0.809;QD=16.39;ReadPosRankSum=0.474	GT:AD:DP:GQ:PL	0/1:122,121:243:99:4011,0,4140
chrII	191616	.	G	A	4413.77	PASS	AC=1;AF=0.5;AN=2;BaseQRankSum=1.401;DP=242;Dels=0.0;FS=4.368;HaplotypeScore=7.0487;MLEAC=1;MLEAF=0.5;MQ=41.99;MQ0=0;MQRankSum=0.847;QD=18.24;ReadPosRankSum=-0.216	GT:AD:DP:GQ:PL	0/1:109,132:241:99:4442,0,3541
chrII	211752	.	C	T	5057.77	PASS	AC=1;AF=0.5;AN=2;BaseQRankSum=0.595;DP=250;Dels=0.0;FS=0.468;HaplotypeScore=2.5221;MLEAC=1;MLEAF=0.5;MQ=41.96;MQ0=0;MQRankSum=0.908;QD=20.23;ReadPosRankSum=-0.158	GT:AD:DP:GQ:PL	0/1:103,147:250:99:5086,0,3275
chrII	211758	.	C	T	5073.77	PASS	AC=1;AF=0.5;AN=2;BaseQRankSum=1.132;DP=249;Dels=0.0;FS=0.471;HaplotypeScore=5.2288;MLEAC=1;MLEAF=0.5;MQ=41.96;MQ0=0;MQRankSum=-0.855;QD=20.38;ReadPosRankSum=-0.541	GT:AD:DP:GQ:PL	0/1:100,149:249:99:5102,0,3158
chrII	218796	.	C	T	3962.77	PASS	AC=1;AF=0.5;AN=2;BaseQRankSum=2.478;DP=245;Dels=0.0;FS=5.135;HaplotypeScore=4.5865;MLEAC=1;MLEAF=0.5;MQ=41.99;MQ0=0;MQRankSum=0.145;QD=16.17;ReadPosRankSum=0.189	GT:AD:DP:GQ:PL	0/1:127,117:244:99:3991,0,4323
chrII	254914	.	C	T	3756.77	PASS	AC=1;AF=0.5;AN=2;BaseQRankSum=1.306;DP=233;Dels=0.0;FS=0.49;HaplotypeScore=5.282;MLEAC=1;MLEAF=0.5;MQ=41.94;MQ0=0;MQRankSum=-0.82;QD=16.12;ReadPosRankSum=-0.456	GT:AD:DP:GQ:PL	0/1:119,114:233:99:3785,0,4022
chrII	273517	.	C	T	4268.77	PASS	AC=1;AF=0.5;AN=2;BaseQRankSum=2.447;DP=250;Dels=0.0;FS=1.53;HaplotypeScore=9.2253;MLEAC=1;MLEAF=0.5;MQ=42.0;MQ0=0;MQRankSum=-0.312;QD=17.08;ReadPosRankSum=-1.107	GT:AD:DP:GQ:PL	0/1:121,127:248:99:4297,0,3895
chrII	275182	.	G	A	4227.77	PASS	AC=1;AF=0.5;AN=2;BaseQRankSum=0.214;DP=250;Dels=0.0;FS=5.954;HaplotypeScore=3.1982;MLEAC=1;MLEAF=0.5;MQ=42.0;MQ0=0;MQRankSum=-0.154;QD=16.91;ReadPosRankSum=1.0	GT:AD:DP:GQ:PL	0/1:123,125:248:99:4256,0,4171
chrII	275478	.	G	A	4020.77	PASS	AC=1;AF=0.5;AN=2;BaseQRankSum=-1.585;DP=250;Dels=0.0;FS=0.0;HaplotypeScore=0.8667;MLEAC=1;MLEAF=0.5;MQ=42.0;MQ0=0;MQRankSum=-0.238;QD=16.08;ReadPosRankSum=-1.226	GT:AD:DP:GQ:PL	0/1:125,125:250:99:4049,0,4222
chrII	275537	.	G	A	3579.77	PASS	AC=1;AF=0.5;AN=2;BaseQRankSum=-1.791;DP=250;Dels=0.0;FS=0.0;HaplotypeScore=8.5433;MLEAC=1;MLEAF=0.5;MQ=41.99;MQ0=0;MQRankSum=-0.533;QD=14.32;ReadPosRankSum=-0.374	GT:AD:DP:GQ:PL	0/1:131,118:250:99:3608,0,4226
chrII	275568	.	G	A	3679.77	PASS	AC=1;AF=0.5;AN=2;BaseQRankSum=1.088;DP=250;Dels=0.0;FS=6.09;HaplotypeScore=11.6933;MLEAC=1;MLEAF=0.5;MQ=41.99;MQ0=0;MQRankSum=0.095;QD=14.72;ReadPosRankSum=0.862	GT:AD:DP:GQ:PL	0/1:134,114:249:99:3708,0,4431
chrII	276044	.	G	A	2813.77	PASS	AC=1;AF=0.5;AN=2;BaseQRankSum=-0.454;DP=200;Dels=0.0;FS=9.419;HaplotypeScore=6.0084;MLEAC=1;MLEAF=0.5;MQ=41.91;MQ0=0;MQRankSum=1.558;QD=14.07;ReadPosRankSum=-2.143	GT:AD:DP:GQ:PL	0/1:110,89:200:99:2842,0,3619
chrII	276112	.	G	A	4036.77	PASS	AC=1;AF=0.5;AN=2;BaseQRankSum=1.56;DP=250;Dels=0.0;FS=3.493;HaplotypeScore=11.6829;MLEAC=1;MLEAF=0.5;MQ=41.97;MQ0=0;MQRankSum=-0.386;QD=16.15;ReadPosRankSum=-0.759	GT:AD:DP:GQ:PL	0/1:125,124:250:99:4065,0,3945
chrII	278967	.	C	T	9295.77	PASS	AC=2;AF=1.0;AN=2;BaseQRankSum=1.717;DP=235;Dels=0.0;FS=0.0;HaplotypeScore=2.6219;MLEAC=2;MLEAF=1.0;MQ=41.96;MQ0=0;MQRankSum=-0.296;QD=26.01;ReadPosRankSum=0.415	GT:AD:DP:GQ:PL	1/1:1,233:234:99:9324,689,0
chrII	278991	.	C	T	3425.77	PASS	AC=1;AF=0.5;AN=2;BaseQRankSum=1.52;DP=224;Dels=0.0;FS=1.699;HaplotypeScore=3.9869;MLEAC=1;MLEAF=0.5;MQ=41.97;MQ0=0;MQRankSum=-0.465;QD=15.29;ReadPosRankSum=0.091	GT:AD:DP:GQ:PL	0/1:119,104:223:99:3454,0,3982
chrII	279596	.	C	T	3561.77	PASS	AC=1;AF=0.5;AN=2;BaseQRankSum=0.224;DP=226;Dels=0.0;FS=1.62;HaplotypeScore=10.5081;MLEAC=1;MLEAF=0.5;MQ=42.0;MQ0=0;MQRankSum=-0.093;QD=15.76;ReadPosRankSum=-1.153	GT:AD:DP:GQ:PL	0/1:116,109:226:99:3590,0,3818
chrII	282337	.	G	A	4838.77	PASS	AC=1;AF=0.5;AN=2;BaseQRankSum=1.258;DP=250;Dels=0.0;FS=7.971;HaplotypeScore=1.9312;MLEAC=1;MLEAF=0.5;MQ=42.0;MQ0=0;MQRankSum=-0.198;QD=19.36;ReadPosRankSum=-0.874	GT:AD:DP:GQ:PL	0/1:107,141:248:99:4867,0,3324
chrII	289310	.	C	T	4468.77	PASS	AC=1;AF=0.5;AN=2;BaseQRankSum=1.108;DP=250;Dels=0.0;FS=0.476;HaplotypeScore=3.3111;MLEAC=1;MLEAF=0.5;MQ=41.99;MQ0=0;MQRankSum=3.088;QD=17.88;ReadPosRankSum=-0.585	GT:AD:DP:GQ:PL	0/1:116,132:248:99:4497,0,3810
chrII	300161	.	C	T	3495.77	PASS	AC=1;AF=0.5;AN=2;BaseQRankSum=1.032;DP=211;Dels=0.0;FS=1.738;HaplotypeScore=4.9133;MLEAC=1;MLEAF=0.5;MQ=40.05;MQ0=0;MQRankSum=-0.285;QD=16.57;ReadPosRankSum=-0.047	GT:AD:DP:GQ:PL	0/1:93,118:211:99:3524,0,2802
chrII	310491	.	G	A	1646.77	PASS	AC=1;AF=0.5;AN=2;BaseQRankSum=-0.246;DP=111;Dels=0.0;FS=0.767;HaplotypeScore=2.3336;MLEAC=1;MLEAF=0.5;MQ=41.75;MQ0=0;MQRankSum=0.216;QD=14.84;ReadPosRankSum=0.036	GT:AD:DP:GQ:PL	0/1:59,51:111:99:1675,0,1991
chrII	368233	.	C	T	3697.77	PASS	AC=1;AF=0.5;AN=2;BaseQRankSum=0.339;DP=250;Dels=0.0;FS=2.13;HaplotypeScore=3.4019;MLEAC=1;MLEAF=0.5;MQ=41.94;MQ0=0;MQRankSum=0.074;QD=14.79;ReadPosRankSum=1.311	GT:AD:DP:GQ:PL	0/1:132,118:250:99:3726,0,4448
chrII	375732	.	G	A	3846.77	PASS	AC=1;AF=0.5;AN=2;BaseQRankSum=0.1;DP=237;Dels=0.0;FS=1.018;HaplotypeScore=10.7338;MLEAC=1;MLEAF=0.5;MQ=41.98;MQ0=0;MQRankSum=-2.308;QD=16.23;ReadPosRankSum=0.247	GT:AD:DP:GQ:PL	0/1:119,115:234:99:3875,0,3988
chrII	375773	.	G	A	4563.77	PASS	AC=1;AF=0.5;AN=2;BaseQRankSum=0.329;DP=248;Dels=0.0;FS=2.803;HaplotypeScore=1.8055;MLEAC=1;MLEAF=0.5;MQ=41.98;MQ0=0;MQRankSum=0.998;QD=18.4;ReadPosRankSum=0.365	GT:AD:DP:GQ:PL	0/1:116,132:248:99:4592,0,3875
chrII	376598	.	C	T	3731.77	PASS	AC=1;AF=0.5;AN=2;BaseQRankSum=0.569;DP=218;Dels=0.0;FS=8.863;HaplotypeScore=2.545;MLEAC=1;MLEAF=0.5;MQ=42.0;MQ0=0;MQRankSum=-0.367;QD=17.12;ReadPosRankSum=-1.515	GT:AD:DP:GQ:PL	0/1:105,113:218:99:3760,0,3391
chrII	380435	.	C	T	3334.77	PASS	AC=1;AF=0.5;AN=2;BaseQRankSum=0.522;DP=236;Dels=0.0;FS=0.481;HaplotypeScore=1.7552;MLEAC=1;MLEAF=0.5;MQ=41.99;MQ0=0;MQRankSum=1.105;QD=14.13;ReadPosRankSum=1.364	GT:AD:DP:GQ:PL	0/1:130,106:236:99:3363,0,4295
chrII	380498	.	C	T	3564.77	PASS	AC=1;AF=0.5;AN=2;BaseQRankSum=2.179;DP=249;Dels=0.0;FS=0.467;HaplotypeScore=5.3095;MLEAC=1;MLEAF=0.5;MQ=41.99;MQ0=0;MQRankSum=2.047;QD=14.32;ReadPosRankSum=0.414	GT:AD:DP:GQ:PL	0/1:135,110:246:99:3593,0,4265
chrII	392955	.	C	T	4363.77	PASS	AC=1;AF=0.5;AN=2;BaseQRankSum=-1.736;DP=235;Dels=0.0;FS=4.446;HaplotypeScore=0.0;MLEAC=1;MLEAF=0.5;MQ=40.83;MQ0=0;MQRankSum=0.526;QD=18.57;ReadPosRankSum=-1.222	GT:AD:DP:GQ:PL	0/1:104,131:235:99:4392,0,3439
chrII	427233	.	C	T	3774.77	PASS	AC=1;AF=0.5;AN=2;BaseQRankSum=1.127;DP=241;Dels=0.0;FS=0.47;HaplotypeScore=6.8395;MLEAC=1;MLEAF=0.5;MQ=41.98;MQ0=0;MQRankSum=0.472;QD=15.66;ReadPosRankSum=-0.518	GT:AD:DP:GQ:PL	0/1:124,116:241:99:3803,0,4080
chrII	448507	.	C	T	4102.77	PASS	AC=1;AF=0.5;AN=2;BaseQRankSum=4.032;DP=250;Dels=0.0;FS=2.796;HaplotypeScore=2.7594;MLEAC=1;MLEAF=0.5;MQ=42.0;MQ0=0;MQRankSum=-0.645;QD=16.41;ReadPosRankSum=1.159	GT:AD:DP:GQ:PL	0/1:127,122:249:99:4131,0,4135
chrII	452577	.	G	A	3915.77	PASS	AC=1;AF=0.5;AN=2;BaseQRankSum=0.358;DP=232;Dels=0.0;FS=2.252;HaplotypeScore=7.314;MLEAC=1;MLEAF=0.5;MQ=41.98;MQ0=0;MQRankSum=0.596;QD=16.88;ReadPosRankSum=0.084	GT:AD:DP:GQ:PL	0/1:114,116:230:99:3944,0,3773
chrII	490841	.	C	T	4115.77	PASS	AC=1;AF=0.5;AN=2;BaseQRankSum=-1.269;DP=249;Dels=0.0;FS=5.968;HaplotypeScore=4.7378;MLEAC=1;MLEAF=0.5;MQ=41.98;MQ0=0;MQRankSum=-0.875;QD=16.53;ReadPosRankSum=-0.575	GT:AD:DP:GQ:PL	0/1:118,129:248:99:4144,0,3909
chrII	526334	.	C	T	3959.77	PASS	AC=1;AF=0.5;AN=2;BaseQRankSum=1.461;DP=250;Dels=0.0;FS=2.128;HaplotypeScore=4.4912;MLEAC=1;MLEAF=0.5;MQ=41.98;MQ0=0;MQRankSum=0.362;QD=15.84;ReadPosRankSum=0.855	GT:AD:DP:GQ:PL	0/1:130,119:249:99:3988,0,4327
chrII	532706	.	C	T	3961.77	PASS	AC=1;AF=0.5;AN=2;BaseQRankSum=1.588;DP=250;Dels=0.0;FS=5.093;HaplotypeScore=4.3532;MLEAC=1;MLEAF=0.5;MQ=41.98;MQ0=0;MQRankSum=-0.734;QD=15.85;ReadPosRankSum=1.399	GT:AD:DP:GQ:PL	0/1:129,118:248:99:3990,0,4321
chrII	535415	.	C	T	4132.77	PASS	AC=1;AF=0.5;AN=2;BaseQRankSum=-0.749;DP=249;Dels=0.0;FS=11.311;HaplotypeScore=0.0;MLEAC=1;MLEAF=0.5;MQ=42.0;MQ0=0;MQRankSum=1.527;QD=16.6;ReadPosRankSum=0.571	GT:AD:DP:GQ:PL	0/1:124,125:249:99:4161,0,4117
chrII	543488	.	G	A	3946.77	PASS	AC=1;AF=0.5;AN=2;BaseQRankSum=1.043;DP=237;Dels=0.0;FS=0.481;HaplotypeScore=9.9784;MLEAC=1;MLEAF=0.5;MQ=41.93;MQ0=0;MQRankSum=-0.873;QD=16.65;ReadPosRankSum=1.772	GT:AD:DP:GQ:PL	0/1:119,117:237:99:3975,0,3954
chrII	543691	.	C	T	4651.77	PASS	AC=1;AF=0.5;AN=2;BaseQRankSum=1.878;DP=250;Dels=0.0;FS=17.912;HaplotypeScore=3.2902;MLEAC=1;MLEAF=0.5;MQ=42.0;MQ0=0;MQRankSum=0.11;QD=18.61;ReadPosRankSum=1.129	GT:AD:DP:GQ:PL	0/1:114,135:249:99:4680,0,3663
chrII	544758	.	G	A	3211.76	PASS	AC=1;AF=0.5;AN=2;BaseQRankSum=-2.383;DP=211;Dels=0.0;FS=0.504;HaplotypeScore=3.8198;MLEAC=1;MLEAF=0.5;MQ=42.0;MQ0=0;MQRankSum=2.256;QD=15.22;ReadPosRankSum=-0.804	GT:AD:DP:GQ:PL	0/1:107,104:211:99:3240,0,3543
chrII	553262	.	G	A	3734.77	PASS	AC=1;AF=0.5;AN=2;BaseQRankSum=-1.321;DP=250;Dels=0.0;FS=0.475;HaplotypeScore=3.5734;MLEAC=1;MLEAF=0.5;MQ=41.99;MQ0=0;MQRankSum=-0.834;QD=14.94;ReadPosRankSum=-1.453	GT:AD:DP:GQ:PL	0/1:135,115:250:99:3763,0,4535
chrII	553280	.	C	T	3491.77	PASS	AC=1;AF=0.5;AN=2;BaseQRankSum=-0.829;DP=244;Dels=0.0;FS=1.565;HaplotypeScore=7.9771;MLEAC=1;MLEAF=0.5;MQ=41.99;MQ0=0;MQRankSum=-1.23;QD=14.31;ReadPosRankSum=-0.983	GT:AD:DP:GQ:PL	0/1:132,109:241:99:3520,0,4353
chrII	561333	.	G	A	3754.77	PASS	AC=1;AF=0.5;AN=2;BaseQRankSum=0.583;DP=250;Dels=0.0;FS=1.558;HaplotypeScore=0.0;MLEAC=1;MLEAF=0.5;MQ=41.89;MQ0=0;MQRankSum=0.312;QD=15.02;ReadPosRankSum=-0.692	GT:AD:DP:GQ:PL	0/1:131,119:250:99:3783,0,4338
chrII	574917	.	G	A	3095.77	PASS	AC=1;AF=0.5;AN=2;BaseQRankSum=1.421;DP=210;Dels=0.0;FS=0.506;HaplotypeScore=8.813;MLEAC=1;MLEAF=0.5;MQ=42.0;MQ0=0;MQRankSum=-0.824;QD=14.74;ReadPosRankSum=0.21	GT:AD:DP:GQ:PL	0/1:115,95:210:99:3124,0,3906
chrII	582069	.	C	T	4011.77	PASS	AC=1;AF=0.5;AN=2;BaseQRankSum=1.805;DP=250;Dels=0.0;FS=9.093;HaplotypeScore=6.9084;MLEAC=1;MLEAF=0.5;MQ=41.99;MQ0=0;MQRankSum=0.036;QD=16.05;ReadPosRankSum=-0.993	GT:AD:DP:GQ:PL	0/1:126,123:250:99:4040,0,4031
chrII	595875	.	G	A	2887.77	PASS	AC=1;AF=0.5;AN=2;BaseQRankSum=2.045;DP=202;Dels=0.0;FS=0.0;HaplotypeScore=2.2312;MLEAC=1;MLEAF=0.5;MQ=42.0;MQ0=0;MQRankSum=0.454;QD=14.3;ReadPosRankSum=-1.922	GT:AD:DP:GQ:PL	0/1:112,90:202:99:2916,0,3556
chrII	598481	.	G	A	4305.77	PASS	AC=1;AF=0.5;AN=2;BaseQRankSum=0.722;DP=250;Dels=0.0;FS=7.883;HaplotypeScore=9.2328;MLEAC=1;MLEAF=0.5;MQ=41.94;MQ0=0;MQRankSum=0.503;QD=17.22;ReadPosRankSum=-1.064	GT:AD:DP:GQ:PL	0/1:120,130:250:99:4334,0,4013
chrII	611645	.	G	A	3998.77	PASS	AC=1;AF=0.5;AN=2;BaseQRankSum=-2.39;DP=243;Dels=0.0;FS=1.561;HaplotypeScore=2.6823;MLEAC=1;MLEAF=0.5;MQ=41.99;MQ0=0;MQRankSum=0.421;QD=16.46;ReadPosRankSum=1.202	GT:AD:DP:GQ:PL	0/1:120,123:243:99:4027,0,3995
chrII	613830	.	G	A	3479.77	PASS	AC=1;AF=0.5;AN=2;BaseQRankSum=0.896;DP=211;Dels=0.0;FS=12.666;HaplotypeScore=0.0;MLEAC=1;MLEAF=0.5;MQ=41.99;MQ0=0;MQRankSum=-0.398;QD=16.49;ReadPosRankSum=1.05	GT:AD:DP:GQ:PL	0/1:106,105:211:99:3508,0,3544
chrII	614005	.	G	A	3445.77	PASS	AC=1;AF=0.5;AN=2;BaseQRankSum=-0.491;DP=202;Dels=0.0;FS=1.731;HaplotypeScore=6.3282;MLEAC=1;MLEAF=0.5;MQ=42.0;MQ0=0;MQRankSum=-1.151;QD=17.06;ReadPosRankSum=-0.846	GT:AD:DP:GQ:PL	0/1:97,103:200:99:3474,0,3370
chrII	615400	.	C	T	2871.77	PASS	AC=1;AF=0.5;AN=2;BaseQRankSum=0.34;DP=198;Dels=0.0;FS=2.444;HaplotypeScore=0.0;MLEAC=1;MLEAF=0.5;MQ=41.99;MQ0=0;MQRankSum=-1.105;QD=14.5;ReadPosRankSum=-0.94	GT:AD:DP:GQ:PL	0/1:108,90:198:99:2900,0,3558
chrII	635212	.	G	A	4481.77	PASS	AC=1;AF=0.5;AN=2;BaseQRankSum=0.19;DP=239;Dels=0.0;FS=1.01;HaplotypeScore=3.6076;MLEAC=1;MLEAF=0.5;MQ=41.99;MQ0=0;MQRankSum=1.785;QD=18.75;ReadPosRankSum=1.161	GT:AD:DP:GQ:PL	0/1:106,131:238:99:4510,0,3408
chrII	668276	.	G	A	3768.77	PASS	AC=1;AF=0.5;AN=2;BaseQRankSum=0.113;DP=224;Dels=0.0;FS=1.033;HaplotypeScore=2.6308;MLEAC=1;MLEAF=0.5;MQ=41.99;MQ0=0;MQRankSum=-0.002;QD=16.82;ReadPosRankSum=1.726	GT:AD:DP:GQ:PL	0/1:109,115:224:99:3797,0,3616
chrII	668304	.	G	A	3729.77	PASS	AC=1;AF=0.5;AN=2;BaseQRankSum=2.689;DP=220;Dels=0.0;FS=3.01;HaplotypeScore=2.5671;MLEAC=1;MLEAF=0.5;MQ=41.98;MQ0=0;MQRankSum=-1.313;QD=16.95;ReadPosRankSum=0.048	GT:AD:DP:GQ:PL	0/1:107,112:219:99:3758,0,3391
chrII	680082	.	G	A	3654.77	PASS	AC=1;AF=0.5;AN=2;BaseQRankSum=0.968;DP=250;Dels=0.0;FS=3.514;HaplotypeScore=5.5286;MLEAC=1;MLEAF=0.5;MQ=41.98;MQ0=0;MQRankSum=-0.854;QD=14.62;ReadPosRankSum=0.008	GT:AD:DP:GQ:PL	0/1:132,116:248:99:3683,0,4191
chrII	681817	.	G	A	9613.77	PASS	AC=2;AF=1.0;AN=2;DP=250;Dels=0.0;FS=0.0;HaplotypeScore=3.5789;MLEAC=2;MLEAF=1.0;MQ=41.89;MQ0=0;QD=30.41	GT:AD:DP:GQ:PL	1/1:0,250:250:99:9642,734,0
chrII	681876	.	G	A	3574.77	PASS	AC=1;AF=0.5;AN=2;BaseQRankSum=-0.332;DP=250;Dels=0.0;FS=0.463;HaplotypeScore=11.4675;MLEAC=1;MLEAF=0.5;MQ=41.86;MQ0=0;MQRankSum=-0.917;QD=14.3;ReadPosRankSum=0.221	GT:AD:DP:GQ:PL	0/1:138,112:250:99:3603,0,4436
chrII	681878	.	G	A	4281.77	PASS	AC=1;AF=0.5;AN=2;BaseQRankSum=-3.258;DP=250;Dels=0.0;FS=0.975;HaplotypeScore=12.4409;MLEAC=1;MLEAF=0.5;MQ=41.86;MQ0=0;MQRankSum=-1.429;QD=17.13;ReadPosRankSum=0.037	GT:AD:DP:GQ:PL	0/1:113,135:248:99:4310,0,3691
chrII	681920	.	G	A	4548.77	PASS	AC=1;AF=0.5;AN=2;BaseQRankSum=-0.872;DP=247;Dels=0.0;FS=0.0;HaplotypeScore=2.4148;MLEAC=1;MLEAF=0.5;MQ=41.91;MQ0=0;MQRankSum=0.925;QD=18.42;ReadPosRankSum=-0.567	GT:AD:DP:GQ:PL	0/1:108,137:246:99:4577,0,3432
chrII	723787	.	C	T	4164.77	PASS	AC=1;AF=0.5;AN=2;BaseQRankSum=-0.43;DP=250;Dels=0.0;FS=2.175;HaplotypeScore=8.6762;MLEAC=1;MLEAF=0.5;MQ=41.99;MQ0=0;MQRankSum=-1.755;QD=16.66;ReadPosRankSum=0.164	GT:AD:DP:GQ:PL	0/1:123,127:250:99:4193,0,4129
chrII	730036	.	G	A	4213.77	PASS	AC=1;AF=0.5;AN=2;BaseQRankSum=-2.077;DP=250;Dels=0.0;FS=4.213;HaplotypeScore=1.8332;MLEAC=1;MLEAF=0.5;MQ=42.0;MQ0=0;MQRankSum=0.144;QD=16.86;ReadPosRankSum=0.632	GT:AD:DP:GQ:PL	0/1:124,126:250:99:4242,0,4198
chrII	735571	.	G	A	3937.77	PASS	AC=1;AF=0.5;AN=2;BaseQRankSum=1.623;DP=249;Dels=0.0;FS=13.975;HaplotypeScore=1.9661;MLEAC=1;MLEAF=0.5;MQ=41.98;MQ0=0;MQRankSum=-0.445;QD=15.81;ReadPosRankSum=1.576	GT:AD:DP:GQ:PL	0/1:130,119:249:99:3966,0,4273
chrII	735586	.	G	A	4223.77	PASS	AC=1;AF=0.5;AN=2;BaseQRankSum=-1.537;DP=250;Dels=0.0;FS=8.018;HaplotypeScore=1.6208;MLEAC=1;MLEAF=0.5;MQ=41.98;MQ0=0;MQRankSum=0.708;QD=16.9;ReadPosRankSum=0.088	GT:AD:DP:GQ:PL	0/1:126,124:250:99:4252,0,4244
chrII	735674	.	G	A	4167.77	PASS	AC=1;AF=0.5;AN=2;BaseQRankSum=-0.266;DP=250;Dels=0.0;FS=3.728;HaplotypeScore=4.4709;MLEAC=1;MLEAF=0.5;MQ=42.0;MQ0=0;MQRankSum=-2.217;QD=16.67;ReadPosRankSum=-0.505	GT:AD:DP:GQ:PL	0/1:123,125:248:99:4196,0,4068
chrII	747589	.	C	T	3963.77	PASS	AC=1;AF=0.5;AN=2;BaseQRankSum=-0.835;DP=226;Dels=0.0;FS=0.489;HaplotypeScore=9.0334;MLEAC=1;MLEAF=0.5;MQ=41.98;MQ0=0;MQRankSum=-0.313;QD=17.54;ReadPosRankSum=0.65	GT:AD:DP:GQ:PL	0/1:105,118:224:99:3992,0,3471
chrII	759885	.	G	A	3632.77	PASS	AC=1;AF=0.5;AN=2;BaseQRankSum=0.031;DP=250;Dels=0.0;FS=0.0;HaplotypeScore=1.7333;MLEAC=1;MLEAF=0.5;MQ=41.94;MQ0=0;MQRankSum=0.629;QD=14.53;ReadPosRankSum=-1.298	GT:AD:DP:GQ:PL	0/1:136,112:248:99:3661,0,4508
chrII	767892	.	C	T	4326.77	PASS	AC=1;AF=0.5;AN=2;BaseQRankSum=1.106;DP=250;Dels=0.0;FS=7.78;HaplotypeScore=1.5226;MLEAC=1;MLEAF=0.5;MQ=41.99;MQ0=0;MQRankSum=-0.381;QD=17.31;ReadPosRankSum=1.604	GT:AD:DP:GQ:PL	0/1:120,130:250:99:4355,0,3981
chrII	778502	.	C	T	4128.77	PASS	AC=1;AF=0.5;AN=2;BaseQRankSum=4.12;DP=238;Dels=0.0;FS=0.0;HaplotypeScore=3.48;MLEAC=1;MLEAF=0.5;MQ=41.94;MQ0=0;MQRankSum=1.631;QD=17.35;ReadPosRankSum=1.496	GT:AD:DP:GQ:PL	0/1:113,121:235:99:4157,0,3461
chrII	783611	.	C	T	4655.77	PASS	AC=1;AF=0.5;AN=2;BaseQRankSum=0.616;DP=250;Dels=0.0;FS=5.136;HaplotypeScore=4.5643;MLEAC=1;MLEAF=0.5;MQ=41.99;MQ0=0;MQRankSum=-0.577;QD=18.62;ReadPosRankSum=0.382	GT:AD:DP:GQ:PL	0/1:112,134:246:99:4684,0,3797
chrII	784461	.	C	T	3724.77	PASS	AC=1;AF=0.5;AN=2;BaseQRankSum=-0.058;DP=218;Dels=0.0;FS=1.061;HaplotypeScore=5.2437;MLEAC=1;MLEAF=0.5;MQ=41.99;MQ0=0;MQRankSum=1.127;QD=17.09;ReadPosRankSum=0.527	GT:AD:DP:GQ:PL	0/1:103,115:218:99:3753,0,3353
chrII	786875	.	G	A	4032.77	PASS	AC=1;AF=0.5;AN=2;BaseQRankSum=1.375;DP=232;Dels=0.0;FS=2.935;HaplotypeScore=0.0;MLEAC=1;MLEAF=0.5;MQ=41.99;MQ0=0;MQRankSum=-1.105;QD=17.38;ReadPosRankSum=-0.682	GT:AD:DP:GQ:PL	0/1:114,118:232:99:4061,0,3843
chrIII	26479	.	C	T	4530.77	PASS	AC=1;AF=0.5;AN=2;BaseQRankSum=0.892;DP=250;Dels=0.0;FS=2.166;HaplotypeScore=5.95;MLEAC=1;MLEAF=0.5;MQ=42.0;MQ0=0;MQRankSum=0.242;QD=18.12;ReadPosRankSum=0.28	GT:AD:DP:GQ:PL	0/1:112,135:248:99:4559,0,3697
chrIII	40588	.	G	A	3861.77	PASS	AC=1;AF=0.5;AN=2;BaseQRankSum=0.747;DP=224;Dels=0.0;FS=3.763;HaplotypeScore=3.9342;MLEAC=1;MLEAF=0.5;MQ=41.59;MQ0=1;MQRankSum=-1.398;QD=17.24;ReadPosRankSum=-0.494	GT:AD:DP:GQ:PL	0/1:104,118:222:99:3890,0,3328
chrIII	41153	.	G	A	3896.77	PASS	AC=1;AF=0.5;AN=2;BaseQRankSum=1.975;DP=221;Dels=0.0;FS=0.497;HaplotypeScore=3.532;MLEAC=1;MLEAF=0.5;MQ=41.25;MQ0=0;MQRankSum=-0.871;QD=17.63;ReadPosRankSum=-0.673	GT:AD:DP:GQ:PL	0/1:100,120:220:99:3925,0,3213
chrIII	49124	.	C	T	3881.77	PASS	AC=1;AF=0.5;AN=2;BaseQRankSum=0.571;DP=250;Dels=0.0;FS=1.544;HaplotypeScore=5.2161;MLEAC=1;MLEAF=0.5;MQ=41.94;MQ0=0;MQRankSum=0.187;QD=15.53;ReadPosRankSum=0.112	GT:AD:DP:GQ:PL	0/1:128,121:249:99:3910,0,4229
chrIII	50344	.	G	A	236.77	PASS	AC=1;AF=0.5;AN=2;BaseQRankSum=2.588;DP=79;Dels=0.0;FS=0.0;HaplotypeScore=10.3622;MLEAC=1;MLEAF=0.5;MQ=41.11;MQ0=0;MQRankSum=0.731;QD=3.0;ReadPosRankSum=-4.801	GT:AD:DP:GQ:PL	0/1:67,12:79:99:265,0,2015
chrIII	50790	.	C	T	3753.77	PASS	AC=1;AF=0.5;AN=2;BaseQRankSum=-0.654;DP=208;Dels=0.0;FS=0.513;HaplotypeScore=2.3656;MLEAC=1;MLEAF=0.5;MQ=41.88;MQ0=0;MQRankSum=0.253;QD=18.05;ReadPosRankSum=-1.123	GT:AD:DP:GQ:PL	0/1:93,114:207:99:3782,0,2968
chrIII	50808	.	C	T	3449.77	PASS	AC=1;AF=0.5;AN=2;BaseQRankSum=1.811;DP=206;Dels=0.0;FS=0.0;HaplotypeScore=0.734;MLEAC=1;MLEAF=0.5;MQ=41.88;MQ0=0;MQRankSum=-0.198;QD=16.75;ReadPosRankSum=-0.282	GT:AD:DP:GQ:PL	0/1:100,106:206:99:3478,0,3146
chrIII	50825	.	C	T	3251.77	PASS	AC=1;AF=0.5;AN=2;BaseQRankSum=1.764;DP=199;Dels=0.0;FS=0.518;HaplotypeScore=0.0;MLEAC=1;MLEAF=0.5;MQ=41.88;MQ0=0;MQRankSum=-0.959;QD=16.34;ReadPosRankSum=0.681	GT:AD:DP:GQ:PL	0/1:100,99:199:99:3280,0,3277
chrIII	51392	.	C	T	4132.77	PASS	AC=1;AF=0.5;AN=2;BaseQRankSum=1.806;DP=250;Dels=0.0;FS=0.0;HaplotypeScore=3.9869;MLEAC=1;MLEAF=0.5;MQ=41.99;MQ0=0;MQRankSum=-0.124;QD=16.53;ReadPosRankSum=0.109	GT:AD:DP:GQ:PL	0/1:121,129:250:99:4161,0,3805
chrIII	51429	.	C	T	4250.77	PASS	AC=1;AF=0.5;AN=2;BaseQRankSum=1.274;DP=250;Dels=0.0;FS=2.777;HaplotypeScore=2.7318;MLEAC=1;MLEAF=0.5;MQ=41.99;MQ0=0;MQRankSum=-1.713;QD=17.0;ReadPosRankSum=-0.655	GT:AD:DP:GQ:PL	0/1:124,126:250:99:4279,0,3980
chrIII	105783	.	C	T	3367.77	PASS	AC=1;AF=0.5;AN=2;BaseQRankSum=0.527;DP=211;Dels=0.0;FS=1.68;HaplotypeScore=4.3839;MLEAC=1;MLEAF=0.5;MQ=41.99;MQ0=0;MQRankSum=-0.897;QD=15.96;ReadPosRankSum=1.061	GT:AD:DP:GQ:PL	0/1:108,103:211:99:3396,0,3529
chrIII	107821	.	G	A	3507.77	PASS	AC=1;AF=0.5;AN=2;BaseQRankSum=-0.423;DP=250;Dels=0.0;FS=0.507;HaplotypeScore=8.315;MLEAC=1;MLEAF=0.5;MQ=41.94;MQ0=0;MQRankSum=-1.385;QD=14.03;ReadPosRankSum=1.105	GT:AD:DP:GQ:PL	0/1:136,113:250:99:3536,0,4355
chrIII	111859	.	G	A	3478.77	PASS	AC=1;AF=0.5;AN=2;BaseQRankSum=2.0;DP=225;Dels=0.0;FS=2.26;HaplotypeScore=3.343;MLEAC=1;MLEAF=0.5;MQ=42.0;MQ0=0;MQRankSum=0.625;QD=15.46;ReadPosRankSum=0.898	GT:AD:DP:GQ:PL	0/1:120,105:225:99:3507,0,4023
chrIII	122324	.	C	T	3760.77	PASS	AC=1;AF=0.5;AN=2;BaseQRankSum=0.095;DP=231;Dels=0.0;FS=1.612;HaplotypeScore=1.8317;MLEAC=1;MLEAF=0.5;MQ=41.99;MQ0=0;MQRankSum=0.071;QD=16.28;ReadPosRankSum=0.881	GT:AD:DP:GQ:PL	0/1:113,116:229:99:3789,0,3599
chrIII	129207	.	C	T	4211.77	PASS	AC=1;AF=0.5;AN=2;BaseQRankSum=0.551;DP=244;Dels=0.0;FS=6.12;HaplotypeScore=9.9522;MLEAC=1;MLEAF=0.5;MQ=41.93;MQ0=0;MQRankSum=-0.943;QD=17.26;ReadPosRankSum=-0.855	GT:AD:DP:GQ:PL	0/1:114,128:242:99:4240,0,3702
chrIII	131565	.	C	T	3894.77	PASS	AC=1;AF=0.5;AN=2;BaseQRankSum=-0.481;DP=250;Dels=0.0;FS=6.352;HaplotypeScore=5.4114;MLEAC=1;MLEAF=0.5;MQ=41.99;MQ0=0;MQRankSum=0.006;QD=15.58;ReadPosRankSum=-1.512	GT:AD:DP:GQ:PL	0/1:130,120:250:99:3923,0,4316
chrIII	137703	.	C	T	10035.77	PASS	AC=2;AF=1.0;AN=2;DP=250;Dels=0.0;FS=0.0;HaplotypeScore=5.378;MLEAC=2;MLEAF=1.0;MQ=41.99;MQ0=0;QD=29.28	GT:AD:DP:GQ:PL	1/1:0,250:250:99:10064,749,0
chrIII	178176	.	G	A	3611.77	PASS	AC=1;AF=0.5;AN=2;BaseQRankSum=1.089;DP=249;Dels=0.0;FS=0.464;HaplotypeScore=3.6951;MLEAC=1;MLEAF=0.5;MQ=41.99;MQ0=0;MQRankSum=0.569;QD=14.51;ReadPosRankSum=0.16	GT:AD:DP:GQ:PL	0/1:137,112:249:99:3640,0,4662
chrIII	194448	.	C	T	4018.77	PASS	AC=1;AF=0.5;AN=2;BaseQRankSum=-1.394;DP=250;Dels=0.0;FS=2.847;HaplotypeScore=4.7755;MLEAC=1;MLEAF=0.5;MQ=42.0;MQ0=0;MQRankSum=1.068;QD=16.08;ReadPosRankSum=-2.003	GT:AD:DP:GQ:PL	0/1:128,122:250:99:4047,0,4220
chrIII	218279	.	C	T	2286.77	PASS	AC=1;AF=0.5;AN=2;BaseQRankSum=1.07;DP=153;Dels=0.0;FS=1.313;HaplotypeScore=6.3992;MLEAC=1;MLEAF=0.5;MQ=41.88;MQ0=0;MQRankSum=0.795;QD=14.95;ReadPosRankSum=-0.846	GT:AD:DP:GQ:PL	0/1:85,68:153:99:2315,0,2735
chrIII	236022	.	C	T	4220.77	PASS	AC=1;AF=0.5;AN=2;BaseQRankSum=2.106;DP=250;Dels=0.0;FS=11.179;HaplotypeScore=3.1756;MLEAC=1;MLEAF=0.5;MQ=41.99;MQ0=0;MQRankSum=1.203;QD=16.88;ReadPosRankSum=-0.392	GT:AD:DP:GQ:PL	0/1:121,128:249:99:4249,0,4039
chrIII	247665	.	C	T	3064.77	PASS	AC=1;AF=0.5;AN=2;BaseQRankSum=0.617;DP=212;Dels=0.0;FS=0.504;HaplotypeScore=3.447;MLEAC=1;MLEAF=0.5;MQ=41.93;MQ0=0;MQRankSum=-0.932;QD=14.46;ReadPosRankSum=-0.118	GT:AD:DP:GQ:PL	0/1:116,96:212:99:3093,0,3624
chrIII	251762	.	C	T	2888.77	PASS	AC=1;AF=0.5;AN=2;BaseQRankSum=0.814;DP=191;Dels=0.0;FS=0.529;HaplotypeScore=0.8667;MLEAC=1;MLEAF=0.5;MQ=41.99;MQ0=0;MQRankSum=0.642;QD=15.12;ReadPosRankSum=0.046	GT:AD:DP:GQ:PL	0/1:102,88:190:99:2917,0,3408
chrIII	262610	.	G	A	4099.77	PASS	AC=1;AF=0.5;AN=2;BaseQRankSum=-1.103;DP=250;Dels=0.0;FS=0.979;HaplotypeScore=5.4804;MLEAC=1;MLEAF=0.5;MQ=42.0;MQ0=0;MQRankSum=-0.69;QD=16.4;ReadPosRankSum=0.911	GT:AD:DP:GQ:PL	0/1:120,128:248:99:4128,0,3892
chrIII	267129	.	C	T	4140.77	PASS	AC=1;AF=0.5;AN=2;BaseQRankSum=-0.307;DP=250;Dels=0.0;FS=3.472;HaplotypeScore=5.0314;MLEAC=1;MLEAF=0.5;MQ=42.0;MQ0=0;MQRankSum=1.953;QD=16.56;ReadPosRankSum=-0.956	GT:AD:DP:GQ:PL	0/1:124,126:250:99:4169,0,4200
chrIII	290717	.	C	T	3899.77	PASS	AC=1;AF=0.5;AN=2;BaseQRankSum=-0.181;DP=250;Dels=0.0;FS=15.487;HaplotypeScore=2.7122;MLEAC=1;MLEAF=0.5;MQ=41.94;MQ0=0;MQRankSum=0.293;QD=15.6;ReadPosRankSum=-1.08	GT:AD:DP:GQ:PL	0/1:131,117:248:99:3928,0,4522
chrIII	299423	.	C	T	3772.77	PASS	AC=1;AF=0.5;AN=2;BaseQRankSum=1.935;DP=227;Dels=0.0;FS=5.557;HaplotypeScore=6.3871;MLEAC=1;MLEAF=0.5;MQ=41.98;MQ0=0;MQRankSum=-0.417;QD=16.62;ReadPosRankSum=-0.715	GT:AD:DP:GQ:PL	0/1:114,113:227:99:3801,0,3664
chrIII	299425	.	C	T	3752.77	PASS	AC=1;AF=0.5;AN=2;BaseQRankSum=2.269;DP=228;Dels=0.0;FS=5.497;HaplotypeScore=4.6545;MLEAC=1;MLEAF=0.5;MQ=41.98;MQ0=0;MQRankSum=-0.287;QD=16.46;ReadPosRankSum=-0.815	GT:AD:DP:GQ:PL	0/1:115,113:228:99:3781,0,3691
chrIV	52389	.	C	T	3156.77	PASS	AC=1;AF=0.5;AN=2;BaseQRankSum=-2.433;DP=214;Dels=0.0;FS=0.0;HaplotypeScore=6.2203;MLEAC=1;MLEAF=0.5;MQ=41.92;MQ0=0;MQRankSum=-0.597;QD=14.75;ReadPosRankSum=-0.024	GT:AD:DP:GQ:PL	0/1:111,103:214:99:3185,0,3534
chrIV	66842	.	C	T	3678.77	PASS	AC=1;AF=0.5;AN=2;BaseQRankSum=-0.28;DP=228;Dels=0.0;FS=0.0;HaplotypeScore=4.4675;MLEAC=1;MLEAF=0.5;MQ=41.98;MQ0=0;MQRankSum=-0.719;QD=16.13;ReadPosRankSum=0.579	GT:AD:DP:GQ:PL	0/1:113,114:227:99:3707,0,3673
chrIV	68783	.	G	A	3273.77	PASS	AC=1;AF=0.5;AN=2;BaseQRankSum=2.313;DP=218;Dels=0.0;FS=14.264;HaplotypeScore=1.6553;MLEAC=1;MLEAF=0.5;MQ=42.0;MQ0=0;MQRankSum=-0.298;QD=15.02;ReadPosRankSum=-0.355	GT:AD:DP:GQ:PL	0/1:116,100:216:99:3302,0,3752
chrIV	78483	.	C	T	4007.77	PASS	AC=1;AF=0.5;AN=2;BaseQRankSum=1.422;DP=250;Dels=0.0;FS=6.003;HaplotypeScore=4.8005;MLEAC=1;MLEAF=0.5;MQ=41.92;MQ0=0;MQRankSum=-0.358;QD=16.03;ReadPosRankSum=0.172	GT:AD:DP:GQ:PL	0/1:128,121:249:99:4036,0,4302
chrIV	78486	.	C	T	4020.77	PASS	AC=1;AF=0.5;AN=2;BaseQRankSum=-0.297;DP=250;Dels=0.0;FS=6.067;HaplotypeScore=4.0118;MLEAC=1;MLEAF=0.5;MQ=41.92;MQ0=0;MQRankSum=1.441;QD=16.08;ReadPosRankSum=0.483	GT:AD:DP:GQ:PL	0/1:127,122:249:99:4049,0,4310
chrIV	91699	.	C	T	3753.77	PASS	AC=1;AF=0.5;AN=2;BaseQRankSum=-0.473;DP=249;Dels=0.0;FS=0.466;HaplotypeScore=3.3627;MLEAC=1;MLEAF=0.5;MQ=42.0;MQ0=0;MQRankSum=1.032;QD=15.08;ReadPosRankSum=-1.509	GT:AD:DP:GQ:PL	0/1:132,116:248:99:3782,0,4416
chrIV	92309	.	G	A	3844.77	PASS	AC=1;AF=0.5;AN=2;BaseQRankSum=-0.129;DP=228;Dels=0.0;FS=8.447;HaplotypeScore=7.7933;MLEAC=1;MLEAF=0.5;MQ=41.9;MQ0=0;MQRankSum=0.74;QD=16.86;ReadPosRankSum=-0.143	GT:AD:DP:GQ:PL	0/1:110,116:226:99:3873,0,3745
chrIV	96850	.	G	A	4186.77	PASS	AC=1;AF=0.5;AN=2;BaseQRankSum=0.258;DP=250;Dels=0.0;FS=2.803;HaplotypeScore=6.931;MLEAC=1;MLEAF=0.5;MQ=41.99;MQ0=0;MQRankSum=0.372;QD=16.75;ReadPosRankSum=-0.326	GT:AD:DP:GQ:PL	0/1:123,125:248:99:4215,0,4051
chrIV	103864	.	G	A	4233.77	PASS	AC=1;AF=0.5;AN=2;BaseQRankSum=0.441;DP=250;Dels=0.0;FS=2.151;HaplotypeScore=10.8626;MLEAC=1;MLEAF=0.5;MQ=41.98;MQ0=0;MQRankSum=1.536;QD=16.94;ReadPosRankSum=0.57	GT:AD:DP:GQ:PL	0/1:123,127:250:99:4262,0,4093
chrIV	115779	.	G	A	4421.77	PASS	AC=1;AF=0.5;AN=2;BaseQRankSum=-0.149;DP=250;Dels=0.0;FS=0.969;HaplotypeScore=7.4073;MLEAC=1;MLEAF=0.5;MQ=41.99;MQ0=0;MQRankSum=-0.329;QD=17.69;ReadPosRankSum=-1.782	GT:AD:DP:GQ:PL	0/1:116,133:249:99:4450,0,3813
chrIV	130105	.	C	T	4744.77	PASS	AC=1;AF=0.5;AN=2;BaseQRankSum=1.135;DP=250;Dels=0.0;FS=0.0;HaplotypeScore=5.1149;MLEAC=1;MLEAF=0.5;MQ=42.0;MQ0=0;MQRankSum=-1.503;QD=18.98;ReadPosRankSum=1.017	GT:AD:DP:GQ:PL	0/1:112,138:250:99:4773,0,3603
chrIV	131494	.	C	T	4080.77	PASS	AC=1;AF=0.5;AN=2;BaseQRankSum=0.462;DP=249;Dels=0.0;FS=0.967;HaplotypeScore=1.8401;MLEAC=1;MLEAF=0.5;MQ=42.0;MQ0=0;MQRankSum=0.221;QD=16.39;ReadPosRankSum=0.407	GT:AD:DP:GQ:PL	0/1:126,123:249:99:4109,0,4180
chrIV	132628	.	G	A	3871.77	PASS	AC=1;AF=0.5;AN=2;BaseQRankSum=1.143;DP=225;Dels=0.0;FS=12.114;HaplotypeScore=4.0045;MLEAC=1;MLEAF=0.5;MQ=42.0;MQ0=0;MQRankSum=1.176;QD=17.21;ReadPosRankSum=-0.01	GT:AD:DP:GQ:PL	0/1:107,117:224:99:3900,0,3408
chrIV	174694	.	C	T	3696.77	PASS	AC=1;AF=0.5;AN=2;BaseQRankSum=-0.02;DP=239;Dels=0.0;FS=3.636;HaplotypeScore=3.4865;MLEAC=1;MLEAF=0.5;MQ=41.99;MQ0=0;MQRankSum=0.058;QD=15.47;ReadPosRankSum=0.033	GT:AD:DP:GQ:PL	0/1:126,112:238:99:3725,0,4200
chrIV	182603	.	C	T	3493.77	PASS	AC=1;AF=0.5;AN=2;BaseQRankSum=-0.148;DP=250;Dels=0.0;FS=5.106;HaplotypeScore=9.0049;MLEAC=1;MLEAF=0.5;MQ=42.0;MQ0=0;MQRankSum=-0.62;QD=13.98;ReadPosRankSum=0.942	GT:AD:DP:GQ:PL	0/1:137,112:249:99:3522,0,4503
chrIV	195696	.	G	A	4355.77	PASS	AC=1;AF=0.5;AN=2;BaseQRankSum=0.545;DP=250;Dels=0.0;FS=0.0;HaplotypeScore=4.3549;MLEAC=1;MLEAF=0.5;MQ=42.0;MQ0=0;MQRankSum=0.711;QD=17.42;ReadPosRankSum=-0.482	GT:AD:DP:GQ:PL	0/1:122,128:250:99:4384,0,4159
chrIV	198435	.	G	A	3249.77	PASS	AC=1;AF=0.5;AN=2;BaseQRankSum=1.313;DP=220;Dels=0.0;FS=0.0;HaplotypeScore=1.7552;MLEAC=1;MLEAF=0.5;MQ=42.0;MQ0=0;MQRankSum=0.742;QD=14.77;ReadPosRankSum=0.39	GT:AD:DP:GQ:PL	0/1:119,99:218:99:3278,0,4015
chrIV	221816	.	G	A	4008.77	PASS	AC=1;AF=0.5;AN=2;BaseQRankSum=1.125;DP=242;Dels=0.0;FS=3.566;HaplotypeScore=1.5661;MLEAC=1;MLEAF=0.5;MQ=41.99;MQ0=0;MQRankSum=0.918;QD=16.57;ReadPosRankSum=1.091	GT:AD:DP:GQ:PL	0/1:121,120:241:99:4037,0,3989
chrIV	232581	.	C	T	3875.77	PASS	AC=1;AF=0.5;AN=2;BaseQRankSum=1.809;DP=240;Dels=0.0;FS=0.0;HaplotypeScore=1.6553;MLEAC=1;MLEAF=0.5;MQ=42.0;MQ0=0;MQRankSum=0.864;QD=16.15;ReadPosRankSum=-0.65	GT:AD:DP:GQ:PL	0/1:122,117:240:99:3904,0,3953
chrIV	238696	.	G	A	4506.77	PASS	AC=1;AF=0.5;AN=2;BaseQRankSum=-0.915;DP=246;Dels=0.0;FS=2.147;HaplotypeScore=0.0;MLEAC=1;MLEAF=0.5;MQ=42.0;MQ0=0;MQRankSum=-1.055;QD=18.32;ReadPosRankSum=-1.021	GT:AD:DP:GQ:PL	0/1:113,133:246:99:4535,0,3721
chrIV	239779	.	C	T	3829.77	PASS	AC=1;AF=0.5;AN=2;BaseQRankSum=1.194;DP=249;Dels=0.0;FS=0.0;HaplotypeScore=4.8768;MLEAC=1;MLEAF=0.5;MQ=41.92;MQ0=0;MQRankSum=-1.211;QD=15.38;ReadPosRankSum=-0.596	GT:AD:DP:GQ:PL	0/1:129,118:247:99:3858,0,4132
chrIV	241716	.	C	T	3853.77	PASS	AC=1;AF=0.5;AN=2;BaseQRankSum=-0.063;DP=250;Dels=0.0;FS=13.7;HaplotypeScore=4.5328;MLEAC=1;MLEAF=0.5;MQ=42.0;MQ0=0;MQRankSum=1.149;QD=15.42;ReadPosRankSum=1.714	GT:AD:DP:GQ:PL	0/1:127,123:250:99:3882,0,4096
chrIV	247709	.	G	A	3676.77	PASS	AC=1;AF=0.5;AN=2;BaseQRankSum=-1.237;DP=249;Dels=0.0;FS=0.47;HaplotypeScore=8.5827;MLEAC=1;MLEAF=0.5;MQ=42.0;MQ0=0;MQRankSum=2.63;QD=14.77;ReadPosRankSum=-2.145	GT:AD:DP:GQ:PL	0/1:134,114:248:99:3705,0,4545
chrIV	247971	.	G	A	4091.77	PASS	AC=1;AF=0.5;AN=2;BaseQRankSum=1.066;DP=250;Dels=0.0;FS=2.133;HaplotypeScore=4.4584;MLEAC=1;MLEAF=0.5;MQ=41.98;MQ0=0;MQRankSum=-0.715;QD=16.37;ReadPosRankSum=0.33	GT:AD:DP:GQ:PL	0/1:123,126:250:99:4120,0,3951
chrIV	258564	.	G	A	3662.77	PASS	AC=1;AF=0.5;AN=2;BaseQRankSum=-1.053;DP=250;Dels=0.0;FS=1.543;HaplotypeScore=5.6039;MLEAC=1;MLEAF=0.5;MQ=41.98;MQ0=0;MQRankSum=1.478;QD=14.65;ReadPosRankSum=-0.886	GT:AD:DP:GQ:PL	0/1:135,115:250:99:3691,0,4590
chrIV	260428	.	C	T	4301.77	PASS	AC=1;AF=0.5;AN=2;BaseQRankSum=-0.536;DP=250;Dels=0.0;FS=1.532;HaplotypeScore=1.978;MLEAC=1;MLEAF=0.5;MQ=41.99;MQ0=0;MQRankSum=-0.056;QD=17.21;ReadPosRankSum=0.31	GT:AD:DP:GQ:PL	0/1:121,129:250:99:4330,0,3975
chrIV	269761	.	G	A	3709.77	PASS	AC=1;AF=0.5;AN=2;BaseQRankSum=-1.862;DP=250;Dels=0.0;FS=3.583;HaplotypeScore=4.3389;MLEAC=1;MLEAF=0.5;MQ=41.94;MQ0=0;MQRankSum=0.716;QD=14.84;ReadPosRankSum=0.693	GT:AD:DP:GQ:PL	0/1:132,116:248:99:3738,0,4427
chrIV	275910	.	G	A	3733.77	PASS	AC=1;AF=0.5;AN=2;BaseQRankSum=0.932;DP=223;Dels=0.0;FS=0.0;HaplotypeScore=12.2401;MLEAC=1;MLEAF=0.5;MQ=41.94;MQ0=0;MQRankSum=1.073;QD=16.74;ReadPosRankSum=0.863	GT:AD:DP:GQ:PL	0/1:107,116:223:99:3762,0,3356
chrIV	287019	.	C	T	3243.77	PASS	AC=1;AF=0.5;AN=2;BaseQRankSum=-3.125;DP=211;Dels=0.0;FS=10.221;HaplotypeScore=1.6643;MLEAC=1;MLEAF=0.5;MQ=41.99;MQ0=0;MQRankSum=-0.527;QD=15.37;ReadPosRankSum=-0.382	GT:AD:DP:GQ:PL	0/1:108,103:211:99:3272,0,3538
chrIV	299224	.	G	A	3962.77	PASS	AC=1;AF=0.5;AN=2;BaseQRankSum=1.654;DP=250;Dels=0.0;FS=0.461;HaplotypeScore=4.5954;MLEAC=1;MLEAF=0.5;MQ=41.93;MQ0=0;MQRankSum=0.671;QD=15.85;ReadPosRankSum=0.985	GT:AD:DP:GQ:PL	0/1:127,122:249:99:3991,0,4179
chrIV	300689	.	G	A	4101.77	PASS	AC=1;AF=0.5;AN=2;BaseQRankSum=1.04;DP=250;Dels=0.0;FS=0.0;HaplotypeScore=2.4468;MLEAC=1;MLEAF=0.5;MQ=42.0;MQ0=0;MQRankSum=0.045;QD=16.41;ReadPosRankSum=0.942	GT:AD:DP:GQ:PL	0/1:124,126:250:99:4130,0,4108
chrIV	307367	.	G	A	3989.77	PASS	AC=1;AF=0.5;AN=2;BaseQRankSum=1.76;DP=242;Dels=0.0;FS=9.155;HaplotypeScore=8.6047;MLEAC=1;MLEAF=0.5;MQ=41.94;MQ0=0;MQRankSum=0.171;QD=16.49;ReadPosRankSum=-1.524	GT:AD:DP:GQ:PL	0/1:122,119:242:99:4018,0,4067
chrIV	310121	.	G	A	3788.77	PASS	AC=1;AF=0.5;AN=2;BaseQRankSum=0.123;DP=212;Dels=0.0;FS=8.86;HaplotypeScore=1.7323;MLEAC=1;MLEAF=0.5;MQ=41.99;MQ0=0;MQRankSum=-0.91;QD=17.87;ReadPosRankSum=-1.523	GT:AD:DP:GQ:PL	0/1:98,113:212:99:3817,0,3198
chrIV	310178	.	G	A	4222.77	PASS	AC=1;AF=0.5;AN=2;BaseQRankSum=1.078;DP=250;Dels=0.0;FS=0.0;HaplotypeScore=2.6636;MLEAC=1;MLEAF=0.5;MQ=41.98;MQ0=0;MQRankSum=-0.25;QD=16.89;ReadPosRankSum=1.883	GT:AD:DP:GQ:PL	0/1:121,129:250:99:4251,0,4003
chrIV	312815	.	G	A	3843.77	PASS	AC=1;AF=0.5;AN=2;BaseQRankSum=0.543;DP=249;Dels=0.0;FS=0.0;HaplotypeScore=6.2836;MLEAC=1;MLEAF=0.5;MQ=41.93;MQ0=0;MQRankSum=0.457;QD=15.44;ReadPosRankSum=2.699	GT:AD:DP:GQ:PL	0/1:127,122:249:99:3872,0,4106
chrIV	323115	.	C	T	3295.77	PASS	AC=1;AF=0.5;AN=2;BaseQRankSum=1.766;DP=198;Dels=0.0;FS=0.0;HaplotypeScore=4.7879;MLEAC=1;MLEAF=0.5;MQ=41.93;MQ0=0;MQRankSum=0.528;QD=16.65;ReadPosRankSum=-0.466	GT:AD:DP:GQ:PL	0/1:99,99:198:99:3324,0,3174
chrIV	330429	.	G	A	3958.77	PASS	AC=1;AF=0.5;AN=2;BaseQRankSum=0.437;DP=250;Dels=0.0;FS=1.533;HaplotypeScore=8.7797;MLEAC=1;MLEAF=0.5;MQ=41.93;MQ0=0;MQRankSum=-0.029;QD=15.84;ReadPosRankSum=0.475	GT:AD:DP:GQ:PL	0/1:130,120:250:99:3987,0,4316
chrIV	330451	.	G	A	4071.77	PASS	AC=1;AF=0.5;AN=2;BaseQRankSum=-0.872;DP=250;Dels=0.0;FS=7.88;HaplotypeScore=3.2215;MLEAC=1;MLEAF=0.5;MQ=41.94;MQ0=0;MQRankSum=1.316;QD=16.29;ReadPosRankSum=-0.089	GT:AD:DP:GQ:PL	0/1:127,122:249:99:4100,0,4262
chrIV	330995	.	C	T	3344.77	PASS	AC=1;AF=0.5;AN=2;BaseQRankSum=-0.275;DP=207;Dels=0.0;FS=11.49;HaplotypeScore=4.7961;MLEAC=1;MLEAF=0.5;MQ=41.99;MQ0=0;MQRankSum=-0.173;QD=16.16;ReadPosRankSum=1.178	GT:AD:DP:GQ:PL	0/1:101,106:207:99:3373,0,3134
chrIV	334808	.	C	T	3787.77	PASS	AC=1;AF=0.5;AN=2;BaseQRankSum=0.59;DP=250;Dels=0.0;FS=6.835;HaplotypeScore=0.0;MLEAC=1;MLEAF=0.5;MQ=42.0;MQ0=0;MQRankSum=0.417;QD=15.15;ReadPosRankSum=-0.001	GT:AD:DP:GQ:PL	0/1:134,116:250:99:3816,0,4437
chrIV	342741	.	C	T	3195.8	PASS	AC=1;AF=0.5;AN=2;BaseQRankSum=-1.527;DP=212;Dels=0.0;FS=2.365;HaplotypeScore=2.9496;MLEAC=1;MLEAF=0.5;MQ=42.0;MQ0=0;MQRankSum=-0.201;QD=15.07;ReadPosRankSum=1.615	GT:AD:DP:GQ:PL	0/1:110,102:212:99:3224,0,3609
chrIV	351627	.	G	A	4209.77	PASS	AC=1;AF=0.5;AN=2;BaseQRankSum=0.504;DP=250;Dels=0.0;FS=0.0;HaplotypeScore=8.1278;MLEAC=1;MLEAF=0.5;MQ=42.0;MQ0=0;MQRankSum=0.281;QD=16.84;ReadPosRankSum=-0.369	GT:AD:DP:GQ:PL	0/1:124,125:250:99:4238,0,4115
chrIV	361431	.	G	A	4001.77	PASS	AC=1;AF=0.5;AN=2;BaseQRankSum=1.161;DP=228;Dels=0.0;FS=5.384;HaplotypeScore=3.454;MLEAC=1;MLEAF=0.5;MQ=42.0;MQ0=0;MQRankSum=-0.841;QD=17.55;ReadPosRankSum=0.24	GT:AD:DP:GQ:PL	0/1:108,119:227:99:4030,0,3460
chrIV	370005	.	C	T	3565.77	PASS	AC=1;AF=0.5;AN=2;BaseQRankSum=-2.084;DP=228;Dels=0.0;FS=0.503;HaplotypeScore=8.8547;MLEAC=1;MLEAF=0.5;MQ=42.0;MQ0=0;MQRankSum=0.665;QD=15.64;ReadPosRankSum=-2.134	GT:AD:DP:GQ:PL	0/1:113,113:226:99:3594,0,3637
chrIV	385742	.	G	A	3577.77	PASS	AC=1;AF=0.5;AN=2;BaseQRankSum=0.437;DP=206;Dels=0.0;FS=4.823;HaplotypeScore=3.9869;MLEAC=1;MLEAF=0.5;MQ=42.0;MQ0=0;MQRankSum=-0.711;QD=17.37;ReadPosRankSum=0.239	GT:AD:DP:GQ:PL	0/1:98,107:205:99:3606,0,3183
chrIV	421680	.	G	A	3927.77	PASS	AC=1;AF=0.5;AN=2;BaseQRankSum=0.167;DP=250;Dels=0.01;FS=6.034;HaplotypeScore=3.8574;MLEAC=1;MLEAF=0.5;MQ=41.99;MQ0=0;MQRankSum=1.823;QD=15.71;ReadPosRankSum=-0.675	GT:AD:DP:GQ:PL	0/1:126,122:248:99:3956,0,4103
chrIV	430987	.	G	A	3529.77	PASS	AC=1;AF=0.5;AN=2;BaseQRankSum=-2.569;DP=250;Dels=0.0;FS=9.088;HaplotypeScore=3.5296;MLEAC=1;MLEAF=0.5;MQ=41.99;MQ0=0;MQRankSum=-0.207;QD=14.12;ReadPosRankSum=-0.237	GT:AD:DP:GQ:PL	0/1:137,113:250:99:3558,0,4315
chrIV	442382	.	C	T	3119.77	PASS	AC=1;AF=0.5;AN=2;BaseQRankSum=-0.89;DP=206;Dels=0.0;FS=3.244;HaplotypeScore=2.9946;MLEAC=1;MLEAF=0.5;MQ=41.85;MQ0=0;MQRankSum=0.679;QD=15.14;ReadPosRankSum=0.187	GT:AD:DP:GQ:PL	0/1:109,97:206:99:3148,0,3688
chrIV	442386	.	C	T	3540.77	PASS	AC=1;AF=0.5;AN=2;BaseQRankSum=1.786;DP=205;Dels=0.0;FS=1.764;HaplotypeScore=2.9946;MLEAC=1;MLEAF=0.5;MQ=41.85;MQ0=0;MQRankSum=-0.142;QD=17.27;ReadPosRankSum=-0.47	GT:AD:DP:GQ:PL	0/1:96,107:203:99:3569,0,2931
chrIV	449445	.	C	T	4379.77	PASS	AC=1;AF=0.5;AN=2;BaseQRankSum=0.834;DP=244;Dels=0.0;FS=1.535;HaplotypeScore=2.3113;MLEAC=1;MLEAF=0.5;MQ=41.98;MQ0=0;MQRankSum=0.182;QD=17.95;ReadPosRankSum=-0.345	GT:AD:DP:GQ:PL	0/1:115,129:244:99:4408,0,3792
chrIV	452269	.	C	T	3405.77	PASS	AC=1;AF=0.5;AN=2;BaseQRankSum=1.287;DP=201;Dels=0.0;FS=3.212;HaplotypeScore=4.0702;MLEAC=1;MLEAF=0.5;MQ=41.98;MQ0=0;MQRankSum=0.714;QD=16.94;ReadPosRankSum=-0.04	GT:AD:DP:GQ:PL	0/1:98,103:201:99:3434,0,3212
chrIV	453488	.	C	T	3637.77	PASS	AC=1;AF=0.5;AN=2;BaseQRankSum=-0.777;DP=250;Dels=0.0;FS=0.0;HaplotypeScore=6.1103;MLEAC=1;MLEAF=0.5;MQ=41.97;MQ0=0;MQRankSum=-0.889;QD=14.55;ReadPosRankSum=0.072	GT:AD:DP:GQ:PL	0/1:137,112:249:99:3666,0,4723
chrIV	454165	.	G	A	4594.77	PASS	AC=1;AF=0.5;AN=2;BaseQRankSum=0.059;DP=250;Dels=0.0;FS=6.105;HaplotypeScore=4.5377;MLEAC=1;MLEAF=0.5;MQ=41.99;MQ0=0;MQRankSum=-0.404;QD=18.38;ReadPosRankSum=1.563	GT:AD:DP:GQ:PL	0/1:112,138:250:99:4623,0,3634
chrIV	454266	.	G	A	3856.77	PASS	AC=1;AF=0.5;AN=2;BaseQRankSum=0.371;DP=240;Dels=0.0;FS=8.091;HaplotypeScore=0.9734;MLEAC=1;MLEAF=0.5;MQ=41.98;MQ0=0;MQRankSum=-1.736;QD=16.07;ReadPosRankSum=0.098	GT:AD:DP:GQ:PL	0/1:121,118:239:99:3885,0,4039
chrIV	462393	.	G	A	3646.77	PASS	AC=1;AF=0.5;AN=2;BaseQRankSum=0.561;DP=229;Dels=0.0;FS=7.319;HaplotypeScore=2.5873;MLEAC=1;MLEAF=0.5;MQ=42.0;MQ0=0;MQRankSum=-1.854;QD=15.92;ReadPosRankSum=-0.476	GT:AD:DP:GQ:PL	0/1:118,109:227:99:3675,0,3943
chrIV	462942	.	G	A	4230.77	PASS	AC=1;AF=0.5;AN=2;BaseQRankSum=0.938;DP=250;Dels=0.0;FS=8.939;HaplotypeScore=3.4161;MLEAC=1;MLEAF=0.5;MQ=41.83;MQ0=0;MQRankSum=0.74;QD=16.92;ReadPosRankSum=0.371	GT:AD:DP:GQ:PL	0/1:123,127:250:99:4259,0,4070
chrIV	463525	.	C	T	3822.77	PASS	AC=1;AF=0.5;AN=2;BaseQRankSum=-0.149;DP=249;Dels=0.0;FS=0.0;HaplotypeScore=5.2155;MLEAC=1;MLEAF=0.5;MQ=41.98;MQ0=0;MQRankSum=-1.072;QD=15.35;ReadPosRankSum=-0.61	GT:AD:DP:GQ:PL	0/1:130,119:249:99:3851,0,4286
chrIV	463526	.	C	T	3786.77	PASS	AC=1;AF=0.5;AN=2;BaseQRankSum=0.556;DP=248;Dels=0.0;FS=0.471;HaplotypeScore=4.3488;MLEAC=1;MLEAF=0.5;MQ=41.98;MQ0=0;MQRankSum=0.045;QD=15.27;ReadPosRankSum=-0.226	GT:AD:DP:GQ:PL	0/1:130,117:247:99:3815,0,4303
chrIV	465334	.	C	T	3759.77	PASS	AC=1;AF=0.5;AN=2;BaseQRankSum=-0.655;DP=250;Dels=0.0;FS=11.198;HaplotypeScore=4.6169;MLEAC=1;MLEAF=0.5;MQ=41.94;MQ0=0;MQRankSum=0.076;QD=15.04;ReadPosRankSum=-2.346	GT:AD:DP:GQ:PL	0/1:128,122:250:99:3788,0,4088
chrIV	471516	.	G	A	4425.77	PASS	AC=1;AF=0.5;AN=2;BaseQRankSum=-0.161;DP=250;Dels=0.0;FS=0.0;HaplotypeScore=3.6801;MLEAC=1;MLEAF=0.5;MQ=41.99;MQ0=0;MQRankSum=0.352;QD=17.7;ReadPosRankSum=-0.201	GT:AD:DP:GQ:PL	0/1:117,130:248:99:4454,0,3810
chrIV	485395	.	C	T	4134.77	PASS	AC=1;AF=0.5;AN=2;BaseQRankSum=-1.073;DP=250;Dels=0.0;FS=0.0;HaplotypeScore=1.7333;MLEAC=1;MLEAF=0.5;MQ=41.94;MQ0=0;MQRankSum=-0.629;QD=16.54;ReadPosRankSum=2.293	GT:AD:DP:GQ:PL	0/1:121,128:249:99:4163,0,3865
chrIV	490947	.	G	A	4536.77	PASS	AC=1;AF=0.5;AN=2;BaseQRankSum=-0.111;DP=250;Dels=0.0;FS=1.536;HaplotypeScore=5.301;MLEAC=1;MLEAF=0.5;MQ=42.0;MQ0=0;MQRankSum=-0.075;QD=18.15;ReadPosRankSum=-0.713	GT:AD:DP:GQ:PL	0/1:116,134:250:99:4565,0,3816
chrIV	499839	.	G	A	3490.77	PASS	AC=1;AF=0.5;AN=2;BaseQRankSum=-1.074;DP=250;Dels=0.0;FS=0.469;HaplotypeScore=2.7317;MLEAC=1;MLEAF=0.5;MQ=42.0;MQ0=0;MQRankSum=0.482;QD=13.96;ReadPosRankSum=-0.59	GT:AD:DP:GQ:PL	0/1:140,109:249:99:3519,0,4633
chrIV	503260	.	G	A	3230.05	PASS	AC=1;AF=0.5;AN=2;BaseQRankSum=-0.175;DP=214;Dels=0.0;FS=7.661;HaplotypeScore=6.1506;MLEAC=1;MLEAF=0.5;MQ=41.8;MQ0=0;MQRankSum=-0.463;QD=15.09;ReadPosRankSum=1.638	GT:AD:DP:GQ:PL	0/1:115,99:214:99:3259,0,3727
chrIV	538534	.	G	A	2993.77	PASS	AC=1;AF=0.5;AN=2;BaseQRankSum=0.778;DP=176;Dels=0.0;FS=1.402;HaplotypeScore=3.6261;MLEAC=1;MLEAF=0.5;MQ=41.99;MQ0=0;MQRankSum=0.509;QD=17.01;ReadPosRankSum=0.939	GT:AD:DP:GQ:PL	0/1:85,90:175:99:3022,0,2807
chrIV	541736	.	C	T	4507.77	PASS	AC=1;AF=0.5;AN=2;BaseQRankSum=0.39;DP=250;Dels=0.0;FS=8.937;HaplotypeScore=0.0;MLEAC=1;MLEAF=0.5;MQ=41.99;MQ0=0;MQRankSum=1.374;QD=18.03;ReadPosRankSum=0.078	GT:AD:DP:GQ:PL	0/1:116,134:250:99:4536,0,3809
chrIV	556228	.	G	A	4215.77	PASS	AC=1;AF=0.5;AN=2;BaseQRankSum=0.455;DP=249;Dels=0.0;FS=3.505;HaplotypeScore=0.9665;MLEAC=1;MLEAF=0.5;MQ=41.98;MQ0=0;MQRankSum=1.344;QD=16.93;ReadPosRankSum=0.26	GT:AD:DP:GQ:PL	0/1:121,127:248:99:4244,0,3890
chrIV	556938	.	C	T	3598.77	PASS	AC=1;AF=0.5;AN=2;BaseQRankSum=0.018;DP=250;Dels=0.0;FS=2.134;HaplotypeScore=5.1268;MLEAC=1;MLEAF=0.5;MQ=42.0;MQ0=0;MQRankSum=-2.079;QD=14.4;ReadPosRankSum=0.762	GT:AD:DP:GQ:PL	0/1:133,117:250:99:3627,0,4348
chrIV	563060	.	C	T	2948.77	PASS	AC=1;AF=0.5;AN=2;BaseQRankSum=-0.663;DP=200;Dels=0.0;FS=2.457;HaplotypeScore=0.7887;MLEAC=1;MLEAF=0.5;MQ=42.0;MQ0=0;MQRankSum=0.121;QD=14.74;ReadPosRankSum=-0.344	GT:AD:DP:GQ:PL	0/1:106,92:198:99:2977,0,3489
chrIV	563705	.	G	A	3960.77	PASS	AC=1;AF=0.5;AN=2;BaseQRankSum=-0.05;DP=250;Dels=0.0;FS=1.524;HaplotypeScore=2.4328;MLEAC=1;MLEAF=0.5;MQ=41.99;MQ0=0;MQRankSum=0.017;QD=15.84;ReadPosRankSum=0.746	GT:AD:DP:GQ:PL	0/1:128,121:250:99:3989,0,4229
chrIV	563816	.	C	T	3731.77	PASS	AC=1;AF=0.5;AN=2;BaseQRankSum=0.245;DP=250;Dels=0.0;FS=10.112;HaplotypeScore=7.8704;MLEAC=1;MLEAF=0.5;MQ=42.0;MQ0=0;MQRankSum=-1.051;QD=14.93;ReadPosRankSum=1.584	GT:AD:DP:GQ:PL	0/1:136,113:249:99:3760,0,4687
chrIV	578778	.	G	A	3632.77	PASS	AC=1;AF=0.5;AN=2;BaseQRankSum=0.564;DP=250;Dels=0.0;FS=0.0;HaplotypeScore=2.3113;MLEAC=1;MLEAF=0.5;MQ=42.0;MQ0=0;MQRankSum=0.894;QD=14.53;ReadPosRankSum=1.434	GT:AD:DP:GQ:PL	0/1:139,110:249:99:3661,0,4572
chrIV	600735	.	C	T	2824.77	PASS	AC=1;AF=0.5;AN=2;BaseQRankSum=-0.277;DP=226;Dels=0.0;FS=1.043;HaplotypeScore=2.5586;MLEAC=1;MLEAF=0.5;MQ=40.95;MQ0=0;MQRankSum=-1.193;QD=12.5;ReadPosRankSum=-0.133	GT:AD:DP:GQ:PL	0/1:130,96:226:99:2853,0,4454
chrIV	600761	.	C	T	3480.77	PASS	AC=1;AF=0.5;AN=2;BaseQRankSum=0.825;DP=231;Dels=0.0;FS=0.481;HaplotypeScore=3.308;MLEAC=1;MLEAF=0.5;MQ=40.55;MQ0=0;MQRankSum=-1.431;QD=15.07;ReadPosRankSum=0.189	GT:AD:DP:GQ:PL	0/1:116,113:231:99:3509,0,3697
chrIV	610149	.	G	A	4077.77	PASS	AC=1;AF=0.5;AN=2;BaseQRankSum=1.133;DP=248;Dels=0.0;FS=4.258;HaplotypeScore=5.1885;MLEAC=1;MLEAF=0.5;MQ=42.0;MQ0=0;MQRankSum=0.054;QD=16.44;ReadPosRankSum=-0.358	GT:AD:DP:GQ:PL	0/1:125,121:246:99:4106,0,4085
chrIV	625765	.	G	A	4700.77	PASS	AC=1;AF=0.5;AN=2;BaseQRankSum=-1.491;DP=250;Dels=0.0;FS=1.549;HaplotypeScore=4.6653;MLEAC=1;MLEAF=0.5;MQ=41.98;MQ0=0;MQRankSum=1.35;QD=18.8;ReadPosRankSum=-0.747	GT:AD:DP:GQ:PL	0/1:106,142:248:99:4729,0,3444
chrIV	636509	.	C	T	3397.77	PASS	AC=1;AF=0.5;AN=2;BaseQRankSum=-0.66;DP=231;Dels=0.0;FS=16.076;HaplotypeScore=3.4626;MLEAC=1;MLEAF=0.5;MQ=41.99;MQ0=0;MQRankSum=-0.481;QD=14.71;ReadPosRankSum=0.323	GT:AD:DP:GQ:PL	0/1:124,107:231:99:3426,0,4131
chrIV	652629	.	G	A	3937.77	PASS	AC=1;AF=0.5;AN=2;BaseQRankSum=2.076;DP=250;Dels=0.0;FS=6.912;HaplotypeScore=11.8787;MLEAC=1;MLEAF=0.5;MQ=42.0;MQ0=0;MQRankSum=0.341;QD=15.75;ReadPosRankSum=-1.228	GT:AD:DP:GQ:PL	0/1:129,118:247:99:3966,0,4170
chrIV	652700	.	G	A	4237.77	PASS	AC=1;AF=0.5;AN=2;BaseQRankSum=-0.361;DP=250;Dels=0.0;FS=0.0;HaplotypeScore=9.0594;MLEAC=1;MLEAF=0.5;MQ=42.0;MQ0=0;MQRankSum=0.922;QD=16.95;ReadPosRankSum=-0.51	GT:AD:DP:GQ:PL	0/1:117,129:246:99:4266,0,3688
chrIV	669569	.	G	A	4560.77	PASS	AC=1;AF=0.5;AN=2;BaseQRankSum=1.285;DP=250;Dels=0.0;FS=8.086;HaplotypeScore=5.0132;MLEAC=1;MLEAF=0.5;MQ=41.93;MQ0=0;MQRankSum=-0.741;QD=18.24;ReadPosRankSum=0.294	GT:AD:DP:GQ:PL	0/1:117,133:250:99:4589,0,3768
chrIV	687766	.	G	A	4327.77	PASS	AC=1;AF=0.5;AN=2;BaseQRankSum=1.388;DP=250;Dels=0.0;FS=5.081;HaplotypeScore=0.0;MLEAC=1;MLEAF=0.5;MQ=41.89;MQ0=0;MQRankSum=0.307;QD=17.31;ReadPosRankSum=1.441	GT:AD:DP:GQ:PL	0/1:122,128:250:99:4356,0,4069
chrIV	693848	.	G	A	3929.77	PASS	AC=1;AF=0.5;AN=2;BaseQRankSum=-2.327;DP=250;Dels=0.0;FS=2.787;HaplotypeScore=3.7051;MLEAC=1;MLEAF=0.5;MQ=41.99;MQ0=0;MQRankSum=-0.298;QD=15.72;ReadPosRankSum=-0.417	GT:AD:DP:GQ:PL	0/1:131,119:250:99:3958,0,4533
chrIV	694294	.	G	A	3988.77	PASS	AC=1;AF=0.5;AN=2;BaseQRankSum=-3.447;DP=250;Dels=0.0;FS=0.0;HaplotypeScore=2.7352;MLEAC=1;MLEAF=0.5;MQ=41.99;MQ0=0;MQRankSum=-1.089;QD=15.96;ReadPosRankSum=-0.601	GT:AD:DP:GQ:PL	0/1:121,129:250:99:4017,0,3964
chrIV	704004	.	G	A	3364.77	PASS	AC=1;AF=0.5;AN=2;BaseQRankSum=0.75;DP=221;Dels=0.0;FS=1.055;HaplotypeScore=8.7497;MLEAC=1;MLEAF=0.5;MQ=41.99;MQ0=0;MQRankSum=1.259;QD=15.23;ReadPosRankSum=-1.174	GT:AD:DP:GQ:PL	0/1:116,104:220:99:3393,0,3781
chrIV	740379	.	G	A	3398.77	PASS	AC=1;AF=0.5;AN=2;BaseQRankSum=0.104;DP=207;Dels=0.0;FS=4.768;HaplotypeScore=0.0;MLEAC=1;MLEAF=0.5;MQ=42.0;MQ0=0;MQRankSum=-1.299;QD=16.42;ReadPosRankSum=0.689	GT:AD:DP:GQ:PL	0/1:106,100:206:99:3427,0,3656
chrIV	741775	.	G	A	2846.77	PASS	AC=1;AF=0.5;AN=2;BaseQRankSum=0.922;DP=163;Dels=0.0;FS=4.059;HaplotypeScore=0.9665;MLEAC=1;MLEAF=0.5;MQ=42.0;MQ0=0;MQRankSum=1.913;QD=17.46;ReadPosRankSum=-0.045	GT:AD:DP:GQ:PL	0/1:77,86:163:99:2875,0,2467
chrIV	743756	.	G	A	3980.77	PASS	AC=1;AF=0.5;AN=2;BaseQRankSum=-1.16;DP=231;Dels=0.0;FS=2.966;HaplotypeScore=6.2757;MLEAC=1;MLEAF=0.5;MQ=41.98;MQ0=0;MQRankSum=1.432;QD=17.23;ReadPosRankSum=-0.556	GT:AD:DP:GQ:PL	0/1:106,124:231:99:4009,0,3419
chrIV	753138	.	G	A	4143.77	PASS	AC=1;AF=0.5;AN=2;BaseQRankSum=-0.154;DP=250;Dels=0.0;FS=0.0;HaplotypeScore=8.0524;MLEAC=1;MLEAF=0.5;MQ=42.0;MQ0=0;MQRankSum=-0.631;QD=16.58;ReadPosRankSum=0.884	GT:AD:DP:GQ:PL	0/1:124,125:249:99:4172,0,4142
chrIV	765216	.	G	A	3894.77	PASS	AC=1;AF=0.5;AN=2;BaseQRankSum=0.183;DP=210;Dels=0.0;FS=1.789;HaplotypeScore=1.7621;MLEAC=1;MLEAF=0.5;MQ=42.0;MQ0=0;MQRankSum=-1.176;QD=18.55;ReadPosRankSum=-1.496	GT:AD:DP:GQ:PL	0/1:94,115:209:99:3923,0,3031
chrIV	770126	.	C	T	2951.77	PASS	AC=1;AF=0.5;AN=2;BaseQRankSum=-1.043;DP=177;Dels=0.0;FS=2.719;HaplotypeScore=1.8606;MLEAC=1;MLEAF=0.5;MQ=41.97;MQ0=0;MQRankSum=0.33;QD=16.68;ReadPosRankSum=-0.878	GT:AD:DP:GQ:PL	0/1:86,90:176:99:2980,0,2755
chrIV	789787	.	G	A	3553.77	PASS	AC=1;AF=0.5;AN=2;BaseQRankSum=2.369;DP=248;Dels=0.0;FS=2.149;HaplotypeScore=5.8286;MLEAC=1;MLEAF=0.5;MQ=41.99;MQ0=0;MQRankSum=1.271;QD=14.33;ReadPosRankSum=-0.586	GT:AD:DP:GQ:PL	0/1:135,112:247:99:3582,0,4389
chrIV	812015	.	C	T	3648.77	PASS	AC=1;AF=0.5;AN=2;BaseQRankSum=0.327;DP=238;Dels=0.0;FS=5.338;HaplotypeScore=5.0545;MLEAC=1;MLEAF=0.5;MQ=42.0;MQ0=0;MQRankSum=1.317;QD=15.33;ReadPosRankSum=-0.36	GT:AD:DP:GQ:PL	0/1:122,113:235:99:3677,0,4096
chrIV	885545	.	G	A	4208.77	PASS	AC=1;AF=0.5;AN=2;BaseQRankSum=1.449;DP=250;Dels=0.0;FS=5.072;HaplotypeScore=5.5329;MLEAC=1;MLEAF=0.5;MQ=42.0;MQ0=0;MQRankSum=0.828;QD=16.84;ReadPosRankSum=-1.411	GT:AD:DP:GQ:PL	0/1:122,127:249:99:4237,0,4066
chrIV	893160	.	G	A	4129.77	PASS	AC=1;AF=0.5;AN=2;BaseQRankSum=0.338;DP=249;Dels=0.0;FS=2.192;HaplotypeScore=5.0201;MLEAC=1;MLEAF=0.5;MQ=42.0;MQ0=0;MQRankSum=-1.287;QD=16.59;ReadPosRankSum=-0.547	GT:AD:DP:GQ:PL	0/1:123,125:249:99:4158,0,3973
chrIV	909097	.	G	A	4237.77	PASS	AC=1;AF=0.5;AN=2;BaseQRankSum=0.812;DP=249;Dels=0.0;FS=0.0;HaplotypeScore=4.2991;MLEAC=1;MLEAF=0.5;MQ=42.0;MQ0=0;MQRankSum=1.356;QD=17.02;ReadPosRankSum=1.717	GT:AD:DP:GQ:PL	0/1:125,124:249:99:4266,0,4178
chrIV	911494	.	G	A	3578.77	PASS	AC=1;AF=0.5;AN=2;BaseQRankSum=-0.674;DP=234;Dels=0.0;FS=2.995;HaplotypeScore=2.9944;MLEAC=1;MLEAF=0.5;MQ=42.0;MQ0=0;MQRankSum=-0.341;QD=15.29;ReadPosRankSum=0.069	GT:AD:DP:GQ:PL	0/1:113,120:233:99:3607,0,3487
chrIV	913536	.	G	A	4333.77	PASS	AC=1;AF=0.5;AN=2;BaseQRankSum=0.841;DP=250;Dels=0.0;FS=2.808;HaplotypeScore=3.1;MLEAC=1;MLEAF=0.5;MQ=41.81;MQ0=0;MQRankSum=-0.953;QD=17.34;ReadPosRankSum=0.866	GT:AD:DP:GQ:PL	0/1:120,130:250:99:4362,0,3981
chrIV	930896	.	C	T	2517.77	PASS	AC=1;AF=0.5;AN=2;BaseQRankSum=0.725;DP=141;Dels=0.0;FS=2.226;HaplotypeScore=0.0;MLEAC=1;MLEAF=0.5;MQ=41.99;MQ0=0;MQRankSum=-0.452;QD=17.86;ReadPosRankSum=0.349	GT:AD:DP:GQ:PL	0/1:66,75:141:99:2546,0,2086
chrIV	931295	.	G	A	3419.77	PASS	AC=1;AF=0.5;AN=2;BaseQRankSum=-0.773;DP=203;Dels=0.0;FS=3.205;HaplotypeScore=2.3113;MLEAC=1;MLEAF=0.5;MQ=41.93;MQ0=0;MQRankSum=-1.163;QD=16.85;ReadPosRankSum=0.324	GT:AD:DP:GQ:PL	0/1:98,105:203:99:3448,0,3240
chrIV	950470	.	G	A	3800.77	PASS	AC=1;AF=0.5;AN=2;BaseQRankSum=1.177;DP=250;Dels=0.0;FS=6.082;HaplotypeScore=6.0366;MLEAC=1;MLEAF=0.5;MQ=41.99;MQ0=0;MQRankSum=1.067;QD=15.2;ReadPosRankSum=-0.452	GT:AD:DP:GQ:PL	0/1:136,114:250:99:3829,0,4566
chrIV	950711	.	C	T	4384.77	PASS	AC=1;AF=0.5;AN=2;BaseQRankSum=0.416;DP=244;Dels=0.0;FS=2.867;HaplotypeScore=2.8135;MLEAC=1;MLEAF=0.5;MQ=41.99;MQ0=0;MQRankSum=-1.276;QD=17.97;ReadPosRankSum=1.171	GT:AD:DP:GQ:PL	0/1:113,129:243:99:4413,0,3698
chrIV	957558	.	G	A	3746.77	PASS	AC=1;AF=0.5;AN=2;BaseQRankSum=-0.018;DP=250;Dels=0.0;FS=6.876;HaplotypeScore=6.0519;MLEAC=1;MLEAF=0.5;MQ=41.94;MQ0=0;MQRankSum=1.808;QD=14.99;ReadPosRankSum=-0.674	GT:AD:DP:GQ:PL	0/1:130,119:249:99:3775,0,4220
chrIV	964013	.	G	A	4260.77	PASS	AC=1;AF=0.5;AN=2;BaseQRankSum=0.705;DP=248;Dels=0.0;FS=1.545;HaplotypeScore=7.9061;MLEAC=1;MLEAF=0.5;MQ=41.94;MQ0=0;MQRankSum=-0.489;QD=17.18;ReadPosRankSum=-0.379	GT:AD:DP:GQ:PL	0/1:120,127:247:99:4289,0,3998
chrIV	972976	.	C	T	4326.77	PASS	AC=1;AF=0.5;AN=2;BaseQRankSum=-1.047;DP=249;Dels=0.0;FS=4.325;HaplotypeScore=4.6164;MLEAC=1;MLEAF=0.5;MQ=41.94;MQ0=0;MQRankSum=-1.617;QD=17.38;ReadPosRankSum=-1.033	GT:AD:DP:GQ:PL	0/1:115,133:249:99:4355,0,3800
chrIV	973883	.	G	A	4815.77	PASS	AC=1;AF=0.5;AN=2;BaseQRankSum=1.388;DP=245;Dels=0.0;FS=1.603;HaplotypeScore=2.6077;MLEAC=1;MLEAF=0.5;MQ=42.0;MQ0=0;MQRankSum=0.341;QD=19.66;ReadPosRankSum=0.144	GT:AD:DP:GQ:PL	0/1:99,144:244:99:4844,0,2981
chrIV	974571	.	G	A	4121.77	PASS	AC=1;AF=0.5;AN=2;BaseQRankSum=0.348;DP=250;Dels=0.0;FS=3.523;HaplotypeScore=5.1444;MLEAC=1;MLEAF=0.5;MQ=41.99;MQ0=0;MQRankSum=-0.054;QD=16.49;ReadPosRankSum=-0.941	GT:AD:DP:GQ:PL	0/1:127,123:250:99:4150,0,4288
chrIV	978370	.	C	T	3160.77	PASS	AC=1;AF=0.5;AN=2;BaseQRankSum=-1.968;DP=216;Dels=0.0;FS=0.0;HaplotypeScore=3.3627;MLEAC=1;MLEAF=0.5;MQ=42.0;MQ0=0;MQRankSum=-0.635;QD=14.63;ReadPosRankSum=-1.34	GT:AD:DP:GQ:PL	0/1:113,101:215:99:3189,0,3715
chrIV	1012165	.	C	T	3484.77	PASS	AC=1;AF=0.5;AN=2;BaseQRankSum=3.412;DP=219;Dels=0.0;FS=3.037;HaplotypeScore=3.0588;MLEAC=1;MLEAF=0.5;MQ=41.93;MQ0=0;MQRankSum=-0.618;QD=15.91;ReadPosRankSum=0.413	GT:AD:DP:GQ:PL	0/1:111,108:219:99:3513,0,3404
chrIV	1013579	.	G	A	3658.77	PASS	AC=1;AF=0.5;AN=2;BaseQRankSum=-0.739;DP=215;Dels=0.0;FS=7.704;HaplotypeScore=2.482;MLEAC=1;MLEAF=0.5;MQ=42.0;MQ0=0;MQRankSum=0.504;QD=17.02;ReadPosRankSum=-0.047	GT:AD:DP:GQ:PL	0/1:101,114:215:99:3687,0,3312
chrIV	1015814	.	G	A	3060.77	PASS	AC=1;AF=0.5;AN=2;BaseQRankSum=0.619;DP=205;Dels=0.0;FS=1.079;HaplotypeScore=7.4012;MLEAC=1;MLEAF=0.5;MQ=41.93;MQ0=0;MQRankSum=1.429;QD=14.93;ReadPosRankSum=0.702	GT:AD:DP:GQ:PL	0/1:113,92:205:99:3089,0,3824
chrIV	1015846	.	G	A	3567.77	PASS	AC=1;AF=0.5;AN=2;BaseQRankSum=-1.554;DP=210;Dels=0.0;FS=0.0;HaplotypeScore=4.8987;MLEAC=1;MLEAF=0.5;MQ=41.93;MQ0=0;MQRankSum=0.155;QD=16.99;ReadPosRankSum=0.51	GT:AD:DP:GQ:PL	0/1:99,111:210:99:3596,0,3182
chrIV	1031165	.	C	T	4342.77	PASS	AC=1;AF=0.5;AN=2;BaseQRankSum=2.885;DP=250;Dels=0.0;FS=0.462;HaplotypeScore=3.7926;MLEAC=1;MLEAF=0.5;MQ=41.99;MQ0=0;MQRankSum=-0.393;QD=17.37;ReadPosRankSum=-1.026	GT:AD:DP:GQ:PL	0/1:119,128:248:99:4371,0,3845
chrIV	1052106	.	G	A	4276.77	PASS	AC=1;AF=0.5;AN=2;BaseQRankSum=0.233;DP=250;Dels=0.0;FS=1.533;HaplotypeScore=4.0101;MLEAC=1;MLEAF=0.5;MQ=42.0;MQ0=0;MQRankSum=1.559;QD=17.11;ReadPosRankSum=-0.835	GT:AD:DP:GQ:PL	0/1:122,127:250:99:4305,0,3939
chrIV	1058007	.	G	A	2405.77	PASS	AC=1;AF=0.5;AN=2;BaseQRankSum=-0.315;DP=147;Dels=0.01;FS=1.437;HaplotypeScore=3.3326;MLEAC=1;MLEAF=0.5;MQ=41.97;MQ0=0;MQRankSum=0.037;QD=16.37;ReadPosRankSum=-0.66	GT:AD:DP:GQ:PL	0/1:72,74:146:99:2434,0,2439
chrIV	1061773	.	G	A	3875.77	PASS	AC=1;AF=0.5;AN=2;BaseQRankSum=1.875;DP=238;Dels=0.0;FS=14.336;HaplotypeScore=6.1164;MLEAC=1;MLEAF=0.5;MQ=41.93;MQ0=0;MQRankSum=0.232;QD=16.28;ReadPosRankSum=0.638	GT:AD:DP:GQ:PL	0/1:119,119:238:99:3904,0,3900
chrIV	1062874	.	G	A	4434.77	PASS	AC=1;AF=0.5;AN=2;BaseQRankSum=1.832;DP=250;Dels=0.0;FS=6.02;HaplotypeScore=4.3374;MLEAC=1;MLEAF=0.5;MQ=41.99;MQ0=0;MQRankSum=2.11;QD=17.74;ReadPosRankSum=1.708	GT:AD:DP:GQ:PL	0/1:120,130:250:99:4463,0,3949
chrIV	1084213	.	G	A	4012.77	PASS	AC=1;AF=0.5;AN=2;BaseQRankSum=0.131;DP=238;Dels=0.0;FS=4.343;HaplotypeScore=2.9606;MLEAC=1;MLEAF=0.5;MQ=41.98;MQ0=0;MQRankSum=-0.751;QD=16.86;ReadPosRankSum=0.178	GT:AD:DP:GQ:PL	0/1:116,122:238:99:4041,0,3768
chrIV	1095115	.	G	A	4294.77	PASS	AC=1;AF=0.5;AN=2;BaseQRankSum=0.859;DP=250;Dels=0.0;FS=7.908;HaplotypeScore=3.732;MLEAC=1;MLEAF=0.5;MQ=41.99;MQ0=0;MQRankSum=0.743;QD=17.18;ReadPosRankSum=0.319	GT:AD:DP:GQ:PL	0/1:120,130:250:99:4323,0,3945
chrIV	1126839	.	G	A	3894.77	PASS	AC=1;AF=0.5;AN=2;BaseQRankSum=-1.095;DP=250;Dels=0.0;FS=10.205;HaplotypeScore=3.5538;MLEAC=1;MLEAF=0.5;MQ=41.94;MQ0=0;MQRankSum=-0.39;QD=15.58;ReadPosRankSum=-0.306	GT:AD:DP:GQ:PL	0/1:131,118:249:99:3923,0,4200
chrIV	1129507	.	G	A	3540.77	PASS	AC=1;AF=0.5;AN=2;BaseQRankSum=0.326;DP=250;Dels=0.0;FS=6.018;HaplotypeScore=6.9549;MLEAC=1;MLEAF=0.5;MQ=42.0;MQ0=0;MQRankSum=0.185;QD=14.16;ReadPosRankSum=0.067	GT:AD:DP:GQ:PL	0/1:139,111:250:99:3569,0,4664
chrIV	1153984	.	C	T	3221.92	PASS	AC=1;AF=0.5;AN=2;BaseQRankSum=0.651;DP=190;Dels=0.0;FS=0.0;HaplotypeScore=4.3276;MLEAC=1;MLEAF=0.5;MQ=41.99;MQ0=0;MQRankSum=1.182;QD=16.96;ReadPosRankSum=-0.337	GT:AD:DP:GQ:PL	0/1:90,98:188:99:3250,0,2879
chrIV	1164633	.	G	A	3697.77	PASS	AC=1;AF=0.5;AN=2;BaseQRankSum=0.43;DP=245;Dels=0.0;FS=16.929;HaplotypeScore=6.3075;MLEAC=1;MLEAF=0.5;MQ=41.83;MQ0=2;MQRankSum=-1.703;QD=15.09;ReadPosRankSum=-0.743	GT:AD:DP:GQ:PL	0/1:132,112:244:99:3726,0,4488
chrIV	1166965	.	G	A	2866.77	PASS	AC=1;AF=0.5;AN=2;BaseQRankSum=0.216;DP=175;Dels=0.0;FS=0.0;HaplotypeScore=3.5883;MLEAC=1;MLEAF=0.5;MQ=41.98;MQ0=0;MQRankSum=-0.01;QD=16.38;ReadPosRankSum=0.061	GT:AD:DP:GQ:PL	0/1:89,86:175:99:2895,0,2970
chrIV	1182577	.	C	T	3912.77	PASS	AC=1;AF=0.5;AN=2;BaseQRankSum=-1.431;DP=250;Dels=0.0;FS=0.465;HaplotypeScore=3.2416;MLEAC=1;MLEAF=0.5;MQ=41.94;MQ0=0;MQRankSum=0.473;QD=15.65;ReadPosRankSum=-0.382	GT:AD:DP:GQ:PL	0/1:131,119:250:99:3941,0,4509
chrIV	1200884	.	C	T	4137.77	PASS	AC=1;AF=0.5;AN=2;BaseQRankSum=-0.804;DP=250;Dels=0.0;FS=5.982;HaplotypeScore=2.8066;MLEAC=1;MLEAF=0.5;MQ=41.94;MQ0=0;MQRankSum=0.414;QD=16.55;ReadPosRankSum=0.416	GT:AD:DP:GQ:PL	0/1:123,125:249:99:4166,0,4000
chrIV	1263201	.	C	T	4245.77	PASS	AC=1;AF=0.5;AN=2;BaseQRankSum=0.889;DP=247;Dels=0.0;FS=0.461;HaplotypeScore=3.3909;MLEAC=1;MLEAF=0.5;MQ=42.0;MQ0=0;MQRankSum=-0.337;QD=17.19;ReadPosRankSum=-0.807	GT:AD:DP:GQ:PL	0/1:119,127:246:99:4274,0,3921
chrIV	1266854	.	G	A	3962.77	PASS	AC=1;AF=0.5;AN=2;BaseQRankSum=-0.122;DP=246;Dels=0.0;FS=0.979;HaplotypeScore=2.5221;MLEAC=1;MLEAF=0.5;MQ=41.98;MQ0=0;MQRankSum=0.872;QD=16.11;ReadPosRankSum=0.006	GT:AD:DP:GQ:PL	0/1:122,123:245:99:3991,0,3944
chrIV	1288923	.	G	A	3212.77	PASS	AC=1;AF=0.5;AN=2;BaseQRankSum=0.433;DP=204;Dels=0.0;FS=16.092;HaplotypeScore=5.6655;MLEAC=1;MLEAF=0.5;MQ=41.99;MQ0=0;MQRankSum=-1.316;QD=15.75;ReadPosRankSum=-1.418	GT:AD:DP:GQ:PL	0/1:106,98:204:99:3241,0,3463
chrIV	1302534	.	C	T	2839.77	PASS	AC=1;AF=0.5;AN=2;BaseQRankSum=1.823;DP=199;Dels=0.0;FS=2.442;HaplotypeScore=6.6018;MLEAC=1;MLEAF=0.5;MQ=42.0;MQ0=0;MQRankSum=-1.514;QD=14.27;ReadPosRankSum=0.891	GT:AD:DP:GQ:PL	0/1:113,86:199:99:2868,0,3724
chrIV	1362335	.	C	T	4058.77	PASS	AC=1;AF=0.5;AN=2;BaseQRankSum=-0.43;DP=250;Dels=0.0;FS=9.003;HaplotypeScore=4.6803;MLEAC=1;MLEAF=0.5;MQ=42.0;MQ0=0;MQRankSum=-0.657;QD=16.24;ReadPosRankSum=-0.578	GT:AD:DP:GQ:PL	0/1:126,123:250:99:4087,0,4210
chrIV	1366798	.	G	A	3382.77	PASS	AC=1;AF=0.5;AN=2;BaseQRankSum=-0.363;DP=218;Dels=0.0;FS=1.645;HaplotypeScore=0.8667;MLEAC=1;MLEAF=0.5;MQ=41.99;MQ0=0;MQRankSum=0.551;QD=15.52;ReadPosRankSum=-0.096	GT:AD:DP:GQ:PL	0/1:114,103:217:99:3411,0,3727
chrIV	1367490	.	G	A	4300.77	PASS	AC=1;AF=0.5;AN=2;BaseQRankSum=-1.42;DP=250;Dels=0.0;FS=0.0;HaplotypeScore=11.2644;MLEAC=1;MLEAF=0.5;MQ=41.88;MQ0=0;MQRankSum=0.412;QD=17.2;ReadPosRankSum=-1.665	GT:AD:DP:GQ:PL	0/1:117,132:249:99:4329,0,3782
chrIV	1382960	.	G	A	4013.77	PASS	AC=1;AF=0.5;AN=2;BaseQRankSum=0.426;DP=248;Dels=0.0;FS=13.809;HaplotypeScore=5.1571;MLEAC=1;MLEAF=0.5;MQ=41.99;MQ0=0;MQRankSum=-0.523;QD=16.18;ReadPosRankSum=0.548	GT:AD:DP:GQ:PL	0/1:126,122:248:99:4042,0,4245
chrIV	1402875	.	C	T	4350.77	PASS	AC=1;AF=0.5;AN=2;BaseQRankSum=1.353;DP=250;Dels=0.0;FS=0.462;HaplotypeScore=3.9899;MLEAC=1;MLEAF=0.5;MQ=41.98;MQ0=0;MQRankSum=-1.121;QD=17.4;ReadPosRankSum=-0.218	GT:AD:DP:GQ:PL	0/1:122,128:250:99:4379,0,4065
chrIV	1420216	.	G	A	4341.77	PASS	AC=1;AF=0.5;AN=2;BaseQRankSum=-2.242;DP=250;Dels=0.0;FS=0.464;HaplotypeScore=0.7887;MLEAC=1;MLEAF=0.5;MQ=41.92;MQ0=0;MQRankSum=2.275;QD=17.37;ReadPosRankSum=-0.805	GT:AD:DP:GQ:PL	0/1:113,136:249:99:4370,0,3589
chrIV	1457629	.	G	A	4742.77	PASS	AC=1;AF=0.5;AN=2;BaseQRankSum=0.193;DP=250;Dels=0.0;FS=8.998;HaplotypeScore=0.7887;MLEAC=1;MLEAF=0.5;MQ=42.0;MQ0=0;MQRankSum=0.488;QD=18.97;ReadPosRankSum=-0.947	GT:AD:DP:GQ:PL	0/1:112,138:250:99:4771,0,3738
chrIV	1465723	.	C	T	4423.77	PASS	AC=1;AF=0.5;AN=2;BaseQRankSum=1.115;DP=250;Dels=0.0;FS=3.023;HaplotypeScore=4.0901;MLEAC=1;MLEAF=0.5;MQ=41.98;MQ0=0;MQRankSum=-3.126;QD=17.7;ReadPosRankSum=0.059	GT:AD:DP:GQ:PL	0/1:117,131:249:99:4452,0,3856
chrIV	1469872	.	C	T	3590.77	PASS	AC=1;AF=0.5;AN=2;BaseQRankSum=-1.309;DP=219;Dels=0.0;FS=4.765;HaplotypeScore=1.7005;MLEAC=1;MLEAF=0.5;MQ=42.0;MQ0=0;MQRankSum=-0.405;QD=16.4;ReadPosRankSum=-0.17	GT:AD:DP:GQ:PL	0/1:103,116:219:99:3619,0,3284
chrIV	1477448	.	G	A	4102.77	PASS	AC=1;AF=0.5;AN=2;BaseQRankSum=2.603;DP=222;Dels=0.0;FS=7.607;HaplotypeScore=2.5439;MLEAC=1;MLEAF=0.5;MQ=42.0;MQ0=0;MQRankSum=-1.148;QD=18.48;ReadPosRankSum=0.486	GT:AD:DP:GQ:PL	0/1:97,123:220:99:4131,0,3088
chrIV	1480199	.	C	T	4551.77	PASS	AC=1;AF=0.5;AN=2;BaseQRankSum=1.724;DP=249;Dels=0.0;FS=10.377;HaplotypeScore=6.0684;MLEAC=1;MLEAF=0.5;MQ=41.98;MQ0=0;MQRankSum=-0.009;QD=18.28;ReadPosRankSum=1.127	GT:AD:DP:GQ:PL	0/1:115,133:248:99:4580,0,3786
chrIV	1489436	.	G	A	2687.77	PASS	AC=1;AF=0.5;AN=2;BaseQRankSum=0.765;DP=163;Dels=0.0;FS=0.0;HaplotypeScore=6.6083;MLEAC=1;MLEAF=0.5;MQ=41.89;MQ0=0;MQRankSum=0.433;QD=16.49;ReadPosRankSum=-0.277	GT:AD:DP:GQ:PL	0/1:82,81:163:99:2716,0,2736
chrIV	1489806	.	G	A	3575.77	PASS	AC=1;AF=0.5;AN=2;BaseQRankSum=1.265;DP=222;Dels=0.0;FS=12.429;HaplotypeScore=10.3644;MLEAC=1;MLEAF=0.5;MQ=41.92;MQ0=0;MQRankSum=-0.066;QD=16.11;ReadPosRankSum=1.21	GT:AD:DP:GQ:PL	0/1:113,107:220:99:3604,0,3844
chrIV	1489826	.	G	A	3668.77	PASS	AC=1;AF=0.5;AN=2;BaseQRankSum=3.254;DP=226;Dels=0.0;FS=2.391;HaplotypeScore=10.675;MLEAC=1;MLEAF=0.5;MQ=41.92;MQ0=0;MQRankSum=-1.697;QD=16.23;ReadPosRankSum=0.715	GT:AD:DP:GQ:PL	0/1:116,110:226:99:3697,0,3704
chrIV	1498168	.	C	T	3337.77	PASS	AC=1;AF=0.5;AN=2;BaseQRankSum=-1.063;DP=221;Dels=0.0;FS=4.652;HaplotypeScore=2.9119;MLEAC=1;MLEAF=0.5;MQ=42.0;MQ0=0;MQRankSum=1.137;QD=15.1;ReadPosRankSum=-0.456	GT:AD:DP:GQ:PL	0/1:117,104:221:99:3366,0,3986
chrV	15986	.	G	A	3527.77	PASS	AC=1;AF=0.5;AN=2;BaseQRankSum=-1.569;DP=233;Dels=0.0;FS=1.016;HaplotypeScore=5.4113;MLEAC=1;MLEAF=0.5;MQ=41.91;MQ0=0;MQRankSum=1.423;QD=15.14;ReadPosRankSum=-0.236	GT:AD:DP:GQ:PL	0/1:121,112:233:99:3556,0,4053
chrV	16364	.	G	A	3160.77	PASS	AC=1;AF=0.5;AN=2;BaseQRankSum=0.161;DP=210;Dels=0.0;FS=0.519;HaplotypeScore=2.4715;MLEAC=1;MLEAF=0.5;MQ=41.99;MQ0=0;MQRankSum=-0.821;QD=15.05;ReadPosRankSum=1.442	GT:AD:DP:GQ:PL	0/1:110,99:209:99:3189,0,3649
chrV	16426	.	C	T	3381.77	PASS	AC=1;AF=0.5;AN=2;BaseQRankSum=1.041;DP=205;Dels=0.0;FS=1.099;HaplotypeScore=1.7128;MLEAC=1;MLEAF=0.5;MQ=41.97;MQ0=0;MQRankSum=0.319;QD=16.5;ReadPosRankSum=-0.125	GT:AD:DP:GQ:PL	0/1:102,101:204:99:3410,0,3314
chrV	16435	.	C	T	3539.77	PASS	AC=1;AF=0.5;AN=2;BaseQRankSum=0.363;DP=209;Dels=0.0;FS=0.508;HaplotypeScore=2.6707;MLEAC=1;MLEAF=0.5;MQ=41.97;MQ0=0;MQRankSum=0.547;QD=16.94;ReadPosRankSum=0.27	GT:AD:DP:GQ:PL	0/1:101,106:207:99:3568,0,3291
chrV	16739	.	C	T	3650.77	PASS	AC=1;AF=0.5;AN=2;BaseQRankSum=1.338;DP=237;Dels=0.0;FS=2.23;HaplotypeScore=3.0453;MLEAC=1;MLEAF=0.5;MQ=41.97;MQ0=0;MQRankSum=-0.831;QD=15.4;ReadPosRankSum=0.17	GT:AD:DP:GQ:PL	0/1:123,112:235:99:3679,0,4057
chrV	16756	.	C	T	4077.77	PASS	AC=1;AF=0.5;AN=2;BaseQRankSum=2.451;DP=246;Dels=0.0;FS=14.154;HaplotypeScore=0.9998;MLEAC=1;MLEAF=0.5;MQ=41.97;MQ0=0;MQRankSum=0.662;QD=16.58;ReadPosRankSum=1.191	GT:AD:DP:GQ:PL	0/1:124,122:246:99:4106,0,4095
chrV	31598	.	C	T	2995.77	PASS	AC=1;AF=0.5;AN=2;BaseQRankSum=1.073;DP=168;Dels=0.0;FS=5.887;HaplotypeScore=4.2553;MLEAC=1;MLEAF=0.5;MQ=41.98;MQ0=0;MQRankSum=1.092;QD=17.83;ReadPosRankSum=-0.576	GT:AD:DP:GQ:PL	0/1:78,89:167:99:3024,0,2611
chrV	32253	.	G	A	3703.77	PASS	AC=1;AF=0.5;AN=2;BaseQRankSum=1.527;DP=250;Dels=0.0;FS=0.0;HaplotypeScore=1.7005;MLEAC=1;MLEAF=0.5;MQ=41.99;MQ0=0;MQRankSum=-0.708;QD=14.82;ReadPosRankSum=1.496	GT:AD:DP:GQ:PL	0/1:135,112:247:99:3732,0,4621
chrV	32946	.	C	T	3482.77	PASS	AC=1;AF=0.5;AN=2;BaseQRankSum=1.693;DP=241;Dels=0.0;FS=0.478;HaplotypeScore=1.5449;MLEAC=1;MLEAF=0.5;MQ=42.0;MQ0=0;MQRankSum=-0.319;QD=14.45;ReadPosRankSum=-1.31	GT:AD:DP:GQ:PL	0/1:132,106:238:99:3511,0,4403
chrV	39162	.	C	T	2338.77	PASS	AC=1;AF=0.5;AN=2;BaseQRankSum=-0.168;DP=162;Dels=0.0;FS=1.988;HaplotypeScore=5.037;MLEAC=1;MLEAF=0.5;MQ=41.99;MQ0=0;MQRankSum=-0.008;QD=14.44;ReadPosRankSum=-0.127	GT:AD:DP:GQ:PL	0/1:89,72:161:99:2367,0,3084
chrV	41333	.	G	A	3502.77	PASS	AC=1;AF=0.5;AN=2;BaseQRankSum=-2.299;DP=246;Dels=0.0;FS=3.614;HaplotypeScore=7.8132;MLEAC=1;MLEAF=0.5;MQ=41.94;MQ0=0;MQRankSum=1.777;QD=14.24;ReadPosRankSum=0.311	GT:AD:DP:GQ:PL	0/1:124,118:243:99:3531,0,3917
chrV	42015	.	G	A	3597.77	PASS	AC=1;AF=0.5;AN=2;BaseQRankSum=-1.683;DP=249;Dels=0.0;FS=1.568;HaplotypeScore=5.4118;MLEAC=1;MLEAF=0.5;MQ=42.0;MQ0=0;MQRankSum=-0.745;QD=14.45;ReadPosRankSum=-0.979	GT:AD:DP:GQ:PL	0/1:131,117:248:99:3626,0,4317
chrV	45001	.	C	T	3942.77	PASS	AC=1;AF=0.5;AN=2;BaseQRankSum=-0.749;DP=250;Dels=0.0;FS=2.163;HaplotypeScore=0.9967;MLEAC=1;MLEAF=0.5;MQ=41.99;MQ0=0;MQRankSum=-0.136;QD=15.77;ReadPosRankSum=0.135	GT:AD:DP:GQ:PL	0/1:129,120:249:99:3971,0,4299
chrV	51852	.	C	T	4105.77	PASS	AC=1;AF=0.5;AN=2;BaseQRankSum=-1.863;DP=248;Dels=0.0;FS=0.0;HaplotypeScore=3.3007;MLEAC=1;MLEAF=0.5;MQ=42.0;MQ0=0;MQRankSum=0.588;QD=16.56;ReadPosRankSum=0.616	GT:AD:DP:GQ:PL	0/1:125,123:248:99:4134,0,4271
chrV	57264	.	C	T	4165.77	PASS	AC=1;AF=0.5;AN=2;BaseQRankSum=2.147;DP=250;Dels=0.0;FS=1.537;HaplotypeScore=11.069;MLEAC=1;MLEAF=0.5;MQ=42.0;MQ0=0;MQRankSum=0.272;QD=16.66;ReadPosRankSum=-1.673	GT:AD:DP:GQ:PL	0/1:124,126:250:99:4194,0,3965
chrV	65470	.	C	T	2299.77	PASS	AC=1;AF=0.5;AN=2;BaseQRankSum=-0.574;DP=146;Dels=0.0;FS=0.0;HaplotypeScore=4.5815;MLEAC=1;MLEAF=0.5;MQ=41.99;MQ0=0;MQRankSum=-0.07;QD=15.75;ReadPosRankSum=0.266	GT:AD:DP:GQ:PL	0/1:70,74:144:99:2328,0,2216
chrV	70298	.	C	T	3789.77	PASS	AC=1;AF=0.5;AN=2;BaseQRankSum=2.6;DP=223;Dels=0.0;FS=4.586;HaplotypeScore=2.7669;MLEAC=1;MLEAF=0.5;MQ=41.9;MQ0=0;MQRankSum=-2.864;QD=16.99;ReadPosRankSum=0.78	GT:AD:DP:GQ:PL	0/1:107,116:223:99:3818,0,3349
chrV	79706	.	C	T	3476.77	PASS	AC=1;AF=0.5;AN=2;BaseQRankSum=0.384;DP=215;Dels=0.0;FS=7.301;HaplotypeScore=3.0544;MLEAC=1;MLEAF=0.5;MQ=41.98;MQ0=0;MQRankSum=0.185;QD=16.17;ReadPosRankSum=-0.885	GT:AD:DP:GQ:PL	0/1:107,107:215:99:3505,0,3569
chrV	79714	.	C	T	3277.77	PASS	AC=1;AF=0.5;AN=2;BaseQRankSum=0.962;DP=205;Dels=0.0;FS=8.212;HaplotypeScore=1.5226;MLEAC=1;MLEAF=0.5;MQ=41.98;MQ0=0;MQRankSum=-0.47;QD=15.99;ReadPosRankSum=-0.423	GT:AD:DP:GQ:PL	0/1:104,101:205:99:3306,0,3355
chrV	81255	.	C	T	2901.77	PASS	AC=1;AF=0.5;AN=2;BaseQRankSum=1.453;DP=158;Dels=0.0;FS=8.893;HaplotypeScore=7.4497;MLEAC=1;MLEAF=0.5;MQ=41.87;MQ0=0;MQRankSum=-1.045;QD=18.37;ReadPosRankSum=-0.689	GT:AD:DP:GQ:PL	0/1:72,85:157:99:2930,0,2419
chrV	83728	.	C	T	4136.77	PASS	AC=1;AF=0.5;AN=2;BaseQRankSum=3.637;DP=250;Dels=0.0;FS=0.0;HaplotypeScore=5.705;MLEAC=1;MLEAF=0.5;MQ=42.0;MQ0=0;MQRankSum=1.964;QD=16.55;ReadPosRankSum=-0.495	GT:AD:DP:GQ:PL	0/1:125,125:250:99:4165,0,3931
chrV	85577	.	C	T	4131.77	PASS	AC=1;AF=0.5;AN=2;BaseQRankSum=2.642;DP=250;Dels=0.0;FS=1.523;HaplotypeScore=5.0048;MLEAC=1;MLEAF=0.5;MQ=41.99;MQ0=0;MQRankSum=-1.342;QD=16.53;ReadPosRankSum=1.324	GT:AD:DP:GQ:PL	0/1:126,123:249:99:4160,0,4116
chrV	107104	.	G	A	3843.77	PASS	AC=1;AF=0.5;AN=2;BaseQRankSum=0.075;DP=246;Dels=0.0;FS=3.047;HaplotypeScore=5.7884;MLEAC=1;MLEAF=0.5;MQ=41.93;MQ0=0;MQRankSum=-0.646;QD=15.63;ReadPosRankSum=-0.784	GT:AD:DP:GQ:PL	0/1:129,117:246:99:3872,0,4290
chrV	107120	.	C	T	3921.77	PASS	AC=1;AF=0.5;AN=2;BaseQRankSum=1.755;DP=248;Dels=0.0;FS=0.0;HaplotypeScore=0.0;MLEAC=1;MLEAF=0.5;MQ=41.93;MQ0=0;MQRankSum=-0.206;QD=15.81;ReadPosRankSum=-0.454	GT:AD:DP:GQ:PL	0/1:128,119:247:99:3950,0,4152
chrV	107185	.	C	T	4100.77	PASS	AC=1;AF=0.5;AN=2;BaseQRankSum=-0.828;DP=250;Dels=0.0;FS=0.962;HaplotypeScore=1.5774;MLEAC=1;MLEAF=0.5;MQ=41.99;MQ0=0;MQRankSum=-0.144;QD=16.4;ReadPosRankSum=-1.001	GT:AD:DP:GQ:PL	0/1:126,124:250:99:4129,0,4214
chrV	117878	.	C	T	3797.77	PASS	AC=1;AF=0.5;AN=2;BaseQRankSum=-4.433;DP=250;Dels=0.0;FS=13.689;HaplotypeScore=3.2692;MLEAC=1;MLEAF=0.5;MQ=41.99;MQ0=0;MQRankSum=0.406;QD=15.19;ReadPosRankSum=-0.394	GT:AD:DP:GQ:PL	0/1:125,125:250:99:3826,0,4152
chrV	118076	.	C	T	3367.77	PASS	AC=1;AF=0.5;AN=2;BaseQRankSum=-0.132;DP=218;Dels=0.0;FS=2.305;HaplotypeScore=1.5226;MLEAC=1;MLEAF=0.5;MQ=42.0;MQ0=0;MQRankSum=-0.251;QD=15.45;ReadPosRankSum=0.48	GT:AD:DP:GQ:PL	0/1:108,108:216:99:3396,0,3424
chrV	121451	.	C	T	3648.77	PASS	AC=1;AF=0.5;AN=2;BaseQRankSum=-1.825;DP=248;Dels=0.0;FS=6.916;HaplotypeScore=1.6553;MLEAC=1;MLEAF=0.5;MQ=42.0;MQ0=0;MQRankSum=-0.937;QD=14.71;ReadPosRankSum=-0.037	GT:AD:DP:GQ:PL	0/1:133,114:247:99:3677,0,4533
chrV	128577	.	C	T	3644.77	PASS	AC=1;AF=0.5;AN=2;BaseQRankSum=0.723;DP=248;Dels=0.0;FS=0.994;HaplotypeScore=3.8307;MLEAC=1;MLEAF=0.5;MQ=41.99;MQ0=0;MQRankSum=1.018;QD=14.7;ReadPosRankSum=-0.369	GT:AD:DP:GQ:PL	0/1:134,113:247:99:3673,0,4628
chrV	134025	.	C	T	3992.77	PASS	AC=1;AF=0.5;AN=2;BaseQRankSum=1.589;DP=244;Dels=0.0;FS=0.0;HaplotypeScore=4.4205;MLEAC=1;MLEAF=0.5;MQ=42.0;MQ0=0;MQRankSum=-1.611;QD=16.36;ReadPosRankSum=-0.206	GT:AD:DP:GQ:PL	0/1:121,121:242:99:4021,0,3871
chrV	140474	.	G	A	3275.77	PASS	AC=1;AF=0.5;AN=2;BaseQRankSum=0.359;DP=232;Dels=0.0;FS=1.018;HaplotypeScore=11.205;MLEAC=1;MLEAF=0.5;MQ=41.98;MQ0=0;MQRankSum=-0.317;QD=14.12;ReadPosRankSum=-1.019	GT:AD:DP:GQ:PL	0/1:125,106:232:99:3304,0,4091
chrV	140497	.	C	T	3124.77	PASS	AC=1;AF=0.5;AN=2;BaseQRankSum=1.279;DP=221;Dels=0.01;FS=0.509;HaplotypeScore=8.3928;MLEAC=1;MLEAF=0.5;MQ=41.99;MQ0=0;MQRankSum=0.088;QD=14.14;ReadPosRankSum=0.614	GT:AD:DP:GQ:PL	0/1:117,101:218:99:3153,0,3777
chrV	146030	.	C	T	4125.77	PASS	AC=1;AF=0.5;AN=2;BaseQRankSum=-1.216;DP=246;Dels=0.0;FS=2.146;HaplotypeScore=3.0379;MLEAC=1;MLEAF=0.5;MQ=41.99;MQ0=0;MQRankSum=0.81;QD=16.77;ReadPosRankSum=-1.822	GT:AD:DP:GQ:PL	0/1:119,127:246:99:4154,0,3866
chrV	147095	.	C	T	4283.77	PASS	AC=1;AF=0.5;AN=2;BaseQRankSum=0.818;DP=250;Dels=0.0;FS=0.0;HaplotypeScore=0.8941;MLEAC=1;MLEAF=0.5;MQ=42.0;MQ0=0;MQRankSum=1.142;QD=17.14;ReadPosRankSum=-0.043	GT:AD:DP:GQ:PL	0/1:120,130:250:99:4312,0,3976
chrV	152385	.	C	T	3744.77	PASS	AC=1;AF=0.5;AN=2;BaseQRankSum=1.163;DP=250;Dels=0.0;FS=0.0;HaplotypeScore=2.8582;MLEAC=1;MLEAF=0.5;MQ=41.99;MQ0=0;MQRankSum=2.113;QD=14.98;ReadPosRankSum=1.665	GT:AD:DP:GQ:PL	0/1:132,117:249:99:3773,0,4425
chrV	158526	.	C	T	4365.77	PASS	AC=1;AF=0.5;AN=2;BaseQRankSum=-1.255;DP=236;Dels=0.0;FS=3.688;HaplotypeScore=2.444;MLEAC=1;MLEAF=0.5;MQ=41.94;MQ0=0;MQRankSum=0.198;QD=18.5;ReadPosRankSum=0.099	GT:AD:DP:GQ:PL	0/1:108,128:236:99:4394,0,3594
chrV	167552	.	G	A	4015.77	PASS	AC=1;AF=0.5;AN=2;BaseQRankSum=-0.807;DP=236;Dels=0.0;FS=1.0;HaplotypeScore=1.6828;MLEAC=1;MLEAF=0.5;MQ=41.99;MQ0=0;MQRankSum=-1.856;QD=17.02;ReadPosRankSum=-0.101	GT:AD:DP:GQ:PL	0/1:114,121:235:99:4044,0,3813
chrV	171669	.	G	A	4054.77	PASS	AC=1;AF=0.5;AN=2;BaseQRankSum=0.604;DP=239;Dels=0.0;FS=0.0;HaplotypeScore=3.3533;MLEAC=1;MLEAF=0.5;MQ=42.0;MQ0=0;MQRankSum=-0.571;QD=16.97;ReadPosRankSum=0.962	GT:AD:DP:GQ:PL	0/1:113,126:239:99:4083,0,3619
chrV	181789	.	C	T	4482.77	PASS	AC=1;AF=0.5;AN=2;BaseQRankSum=-2.037;DP=250;Dels=0.0;FS=4.293;HaplotypeScore=9.2081;MLEAC=1;MLEAF=0.5;MQ=41.99;MQ0=0;MQRankSum=-1.825;QD=17.93;ReadPosRankSum=0.52	GT:AD:DP:GQ:PL	0/1:116,134:250:99:4511,0,3871
chrV	197181	.	C	T	4284.77	PASS	AC=1;AF=0.5;AN=2;BaseQRankSum=1.325;DP=250;Dels=0.0;FS=2.14;HaplotypeScore=8.4805;MLEAC=1;MLEAF=0.5;MQ=41.99;MQ0=0;MQRankSum=0.022;QD=17.14;ReadPosRankSum=-0.649	GT:AD:DP:GQ:PL	0/1:120,127:247:99:4313,0,4046
chrV	199806	.	C	T	3515.77	PASS	AC=1;AF=0.5;AN=2;BaseQRankSum=-2.523;DP=250;Dels=0.0;FS=6.896;HaplotypeScore=0.8667;MLEAC=1;MLEAF=0.5;MQ=41.99;MQ0=0;MQRankSum=-1.118;QD=14.06;ReadPosRankSum=-0.328	GT:AD:DP:GQ:PL	0/1:135,115:250:99:3544,0,4531
chrV	204969	.	C	T	4006.77	PASS	AC=1;AF=0.5;AN=2;BaseQRankSum=1.481;DP=250;Dels=0.0;FS=0.464;HaplotypeScore=9.0387;MLEAC=1;MLEAF=0.5;MQ=41.99;MQ0=0;MQRankSum=1.122;QD=16.03;ReadPosRankSum=-0.173	GT:AD:DP:GQ:PL	0/1:126,122:248:99:4035,0,4034
chrV	220412	.	C	T	4333.77	PASS	AC=1;AF=0.5;AN=2;BaseQRankSum=-0.019;DP=243;Dels=0.0;FS=4.519;HaplotypeScore=1.7621;MLEAC=1;MLEAF=0.5;MQ=41.98;MQ0=0;MQRankSum=-1.064;QD=17.83;ReadPosRankSum=-0.314	GT:AD:DP:GQ:PL	0/1:113,130:243:99:4362,0,3660
chrV	222528	.	G	A	4018.77	PASS	AC=1;AF=0.5;AN=2;BaseQRankSum=0.858;DP=240;Dels=0.0;FS=2.881;HaplotypeScore=9.1357;MLEAC=1;MLEAF=0.5;MQ=42.0;MQ0=0;MQRankSum=-2.214;QD=16.74;ReadPosRankSum=-1.802	GT:AD:DP:GQ:PL	0/1:114,123:238:99:4047,0,3769
chrV	225885	.	C	T	2854.77	PASS	AC=1;AF=0.5;AN=2;BaseQRankSum=1.489;DP=182;Dels=0.0;FS=5.493;HaplotypeScore=4.1212;MLEAC=1;MLEAF=0.5;MQ=42.0;MQ0=0;MQRankSum=-0.084;QD=15.69;ReadPosRankSum=1.037	GT:AD:DP:GQ:PL	0/1:93,88:182:99:2883,0,3014
chrV	228114	.	C	T	2886.77	PASS	AC=1;AF=0.5;AN=2;BaseQRankSum=1.442;DP=186;Dels=0.0;FS=0.0;HaplotypeScore=3.178;MLEAC=1;MLEAF=0.5;MQ=42.0;MQ0=0;MQRankSum=-0.051;QD=15.52;ReadPosRankSum=0.84	GT:AD:DP:GQ:PL	0/1:97,88:185:99:2915,0,3231
chrV	232562	.	C	T	4307.77	PASS	AC=1;AF=0.5;AN=2;BaseQRankSum=1.159;DP=249;Dels=0.0;FS=0.976;HaplotypeScore=4.0759;MLEAC=1;MLEAF=0.5;MQ=41.93;MQ0=0;MQRankSum=0.163;QD=17.3;ReadPosRankSum=0.366	GT:AD:DP:GQ:PL	0/1:117,132:249:99:4336,0,3795
chrV	232660	.	C	T	4084.77	PASS	AC=1;AF=0.5;AN=2;BaseQRankSum=1.863;DP=234;Dels=0.0;FS=0.0;HaplotypeScore=6.1196;MLEAC=1;MLEAF=0.5;MQ=41.99;MQ0=0;MQRankSum=1.211;QD=17.46;ReadPosRankSum=1.511	GT:AD:DP:GQ:PL	0/1:112,121:233:99:4113,0,3625
chrV	240352	.	C	T	3770.77	PASS	AC=1;AF=0.5;AN=2;BaseQRankSum=0.031;DP=212;Dels=0.0;FS=19.165;HaplotypeScore=5.7433;MLEAC=1;MLEAF=0.5;MQ=42.0;MQ0=0;MQRankSum=-0.517;QD=17.79;ReadPosRankSum=-0.483	GT:AD:DP:GQ:PL	0/1:96,115:212:99:3799,0,3057
chrV	251442	.	G	A	3739.77	PASS	AC=1;AF=0.5;AN=2;BaseQRankSum=-1.856;DP=250;Dels=0.0;FS=2.84;HaplotypeScore=0.8321;MLEAC=1;MLEAF=0.5;MQ=41.98;MQ0=0;MQRankSum=-1.45;QD=14.96;ReadPosRankSum=-2.124	GT:AD:DP:GQ:PL	0/1:128,121:249:99:3768,0,4182
chrV	258138	.	C	T	4120.77	PASS	AC=1;AF=0.5;AN=2;BaseQRankSum=1.59;DP=216;Dels=0.0;FS=0.521;HaplotypeScore=10.2741;MLEAC=1;MLEAF=0.5;MQ=41.92;MQ0=0;MQRankSum=-0.316;QD=19.08;ReadPosRankSum=-0.125	GT:AD:DP:GQ:PL	0/1:93,121:215:99:4149,0,2821
chrV	258451	.	C	T	3412.77	PASS	AC=1;AF=0.5;AN=2;BaseQRankSum=3.297;DP=248;Dels=0.0;FS=4.371;HaplotypeScore=7.9675;MLEAC=1;MLEAF=0.5;MQ=41.98;MQ0=0;MQRankSum=-0.943;QD=13.76;ReadPosRankSum=-0.305	GT:AD:DP:GQ:PL	0/1:139,107:246:99:3441,0,4626
chrV	260514	.	G	A	3442.77	PASS	AC=1;AF=0.5;AN=2;BaseQRankSum=1.285;DP=238;Dels=0.0;FS=12.72;HaplotypeScore=3.4883;MLEAC=1;MLEAF=0.5;MQ=42.0;MQ0=0;MQRankSum=0.911;QD=14.47;ReadPosRankSum=1.118	GT:AD:DP:GQ:PL	0/1:130,106:236:99:3471,0,4423
chrV	284506	.	C	T	2558.77	PASS	AC=1;AF=0.5;AN=2;BaseQRankSum=0.887;DP=139;Dels=0.0;FS=0.0;HaplotypeScore=2.522;MLEAC=1;MLEAF=0.5;MQ=41.72;MQ0=0;MQRankSum=1.776;QD=18.41;ReadPosRankSum=0.277	GT:AD:DP:GQ:PL	0/1:60,78:138:99:2587,0,1795
chrV	284508	.	C	T	2485.77	PASS	AC=1;AF=0.5;AN=2;BaseQRankSum=1.09;DP=140;Dels=0.0;FS=0.0;HaplotypeScore=2.522;MLEAC=1;MLEAF=0.5;MQ=41.72;MQ0=0;MQRankSum=-1.607;QD=17.76;ReadPosRankSum=0.393	GT:AD:DP:GQ:PL	0/1:63,75:139:99:2514,0,1961
chrV	291956	.	C	T	3972.77	PASS	AC=1;AF=0.5;AN=2;BaseQRankSum=0.935;DP=250;Dels=0.0;FS=2.789;HaplotypeScore=2.6;MLEAC=1;MLEAF=0.5;MQ=42.0;MQ0=0;MQRankSum=1.683;QD=15.89;ReadPosRankSum=0.045	GT:AD:DP:GQ:PL	0/1:132,118:250:99:4001,0,4391
chrV	292055	.	G	A	3413.77	PASS	AC=1;AF=0.5;AN=2;BaseQRankSum=0.452;DP=226;Dels=0.0;FS=10.96;HaplotypeScore=5.4268;MLEAC=1;MLEAF=0.5;MQ=41.98;MQ0=0;MQRankSum=1.267;QD=15.11;ReadPosRankSum=-0.797	GT:AD:DP:GQ:PL	0/1:119,107:226:99:3442,0,3943
chrV	293711	.	C	T	3767.77	PASS	AC=1;AF=0.5;AN=2;BaseQRankSum=0.449;DP=214;Dels=0.0;FS=0.0;HaplotypeScore=8.0697;MLEAC=1;MLEAF=0.5;MQ=41.99;MQ0=0;MQRankSum=-0.06;QD=17.61;ReadPosRankSum=0.986	GT:AD:DP:GQ:PL	0/1:101,113:214:99:3796,0,3252
chrV	297961	.	C	T	3134.77	PASS	AC=1;AF=0.5;AN=2;BaseQRankSum=-2.222;DP=213;Dels=0.0;FS=4.254;HaplotypeScore=5.5441;MLEAC=1;MLEAF=0.5;MQ=42.0;MQ0=0;MQRankSum=-0.545;QD=14.72;ReadPosRankSum=-0.52	GT:AD:DP:GQ:PL	0/1:111,101:213:99:3163,0,3789
chrV	302527	.	C	T	4315.77	PASS	AC=1;AF=0.5;AN=2;BaseQRankSum=-0.093;DP=250;Dels=0.0;FS=8.939;HaplotypeScore=4.6374;MLEAC=1;MLEAF=0.5;MQ=42.0;MQ0=0;MQRankSum=0.532;QD=17.26;ReadPosRankSum=-2.249	GT:AD:DP:GQ:PL	0/1:119,131:250:99:4344,0,3887
chrV	307320	.	C	T	3620.77	PASS	AC=1;AF=0.5;AN=2;BaseQRankSum=-0.067;DP=239;Dels=0.0;FS=5.444;HaplotypeScore=2.9907;MLEAC=1;MLEAF=0.5;MQ=42.0;MQ0=0;MQRankSum=0.307;QD=15.15;ReadPosRankSum=1.011	GT:AD:DP:GQ:PL	0/1:128,110:238:99:3649,0,4225
chrV	322990	.	C	T	3756.77	PASS	AC=1;AF=0.5;AN=2;BaseQRankSum=-1.558;DP=250;Dels=0.0;FS=1.525;HaplotypeScore=2.7508;MLEAC=1;MLEAF=0.5;MQ=41.98;MQ0=0;MQRankSum=-0.126;QD=15.03;ReadPosRankSum=-1.27	GT:AD:DP:GQ:PL	0/1:136,114:250:99:3785,0,4652
chrV	323071	.	C	T	3790.77	PASS	AC=1;AF=0.5;AN=2;BaseQRankSum=-0.349;DP=250;Dels=0.0;FS=22.637;HaplotypeScore=7.0613;MLEAC=1;MLEAF=0.5;MQ=41.98;MQ0=0;MQRankSum=-0.385;QD=15.16;ReadPosRankSum=0.219	GT:AD:DP:GQ:PL	0/1:131,116:248:99:3819,0,4339
chrV	338821	.	C	T	4207.77	PASS	AC=1;AF=0.5;AN=2;BaseQRankSum=-0.09;DP=241;Dels=0.0;FS=0.0;HaplotypeScore=4.4814;MLEAC=1;MLEAF=0.5;MQ=41.7;MQ0=0;MQRankSum=-0.857;QD=17.46;ReadPosRankSum=-0.541	GT:AD:DP:GQ:PL	0/1:116,125:241:99:4236,0,3799
chrV	344965	.	G	A	4354.77	PASS	AC=1;AF=0.5;AN=2;BaseQRankSum=-2.365;DP=246;Dels=0.0;FS=1.552;HaplotypeScore=4.5963;MLEAC=1;MLEAF=0.5;MQ=41.94;MQ0=0;MQRankSum=0.393;QD=17.7;ReadPosRankSum=0.722	GT:AD:DP:GQ:PL	0/1:115,131:246:99:4383,0,3703
chrV	348072	.	C	T	3620.77	PASS	AC=1;AF=0.5;AN=2;BaseQRankSum=0.024;DP=250;Dels=0.0;FS=7.944;HaplotypeScore=4.5143;MLEAC=1;MLEAF=0.5;MQ=41.94;MQ0=0;MQRankSum=0.056;QD=14.48;ReadPosRankSum=-0.388	GT:AD:DP:GQ:PL	0/1:137,112:249:99:3649,0,4669
chrV	366168	.	C	T	3922.77	PASS	AC=1;AF=0.5;AN=2;BaseQRankSum=0.638;DP=247;Dels=0.0;FS=5.959;HaplotypeScore=4.8606;MLEAC=1;MLEAF=0.5;MQ=41.93;MQ0=0;MQRankSum=0.032;QD=15.88;ReadPosRankSum=-1.525	GT:AD:DP:GQ:PL	0/1:125,121:246:99:3951,0,4098
chrV	390367	.	C	T	3248.77	PASS	AC=1;AF=0.5;AN=2;BaseQRankSum=-0.965;DP=205;Dels=0.0;FS=1.076;HaplotypeScore=4.4274;MLEAC=1;MLEAF=0.5;MQ=42.0;MQ0=0;MQRankSum=-0.706;QD=15.85;ReadPosRankSum=-0.159	GT:AD:DP:GQ:PL	0/1:106,99:205:99:3277,0,3644
chrV	396727	.	C	T	4502.77	PASS	AC=1;AF=0.5;AN=2;BaseQRankSum=1.347;DP=250;Dels=0.0;FS=1.556;HaplotypeScore=4.9606;MLEAC=1;MLEAF=0.5;MQ=41.99;MQ0=0;MQRankSum=1.84;QD=18.01;ReadPosRankSum=-1.701	GT:AD:DP:GQ:PL	0/1:119,130:249:99:4531,0,3915
chrV	424437	.	C	T	3628.77	PASS	AC=1;AF=0.5;AN=2;BaseQRankSum=-1.667;DP=198;Dels=0.0;FS=4.481;HaplotypeScore=2.4328;MLEAC=1;MLEAF=0.5;MQ=41.99;MQ0=0;MQRankSum=0.325;QD=18.33;ReadPosRankSum=0.31	GT:AD:DP:GQ:PL	0/1:90,107:197:99:3657,0,2980
chrV	424686	.	C	T	9635.77	PASS	AC=2;AF=1.0;AN=2;DP=250;Dels=0.0;FS=0.0;HaplotypeScore=4.8238;MLEAC=2;MLEAF=1.0;MQ=41.92;MQ0=0;QD=32.38	GT:AD:DP:GQ:PL	1/1:0,249:249:99:9664,737,0
chrV	424903	.	C	T	4027.77	PASS	AC=1;AF=0.5;AN=2;BaseQRankSum=-1.145;DP=234;Dels=0.0;FS=0.998;HaplotypeScore=2.726;MLEAC=1;MLEAF=0.5;MQ=42.0;MQ0=0;MQRankSum=-0.314;QD=17.21;ReadPosRankSum=0.644	GT:AD:DP:GQ:PL	0/1:114,120:234:99:4056,0,3796
chrV	425978	.	C	T	3870.77	PASS	AC=1;AF=0.5;AN=2;BaseQRankSum=0.291;DP=243;Dels=0.0;FS=0.0;HaplotypeScore=4.4055;MLEAC=1;MLEAF=0.5;MQ=41.99;MQ0=0;MQRankSum=1.016;QD=15.93;ReadPosRankSum=0.724	GT:AD:DP:GQ:PL	0/1:124,115:239:99:3899,0,4323
chrV	426059	.	C	T	4250.77	PASS	AC=1;AF=0.5;AN=2;BaseQRankSum=1.483;DP=250;Dels=0.0;FS=0.462;HaplotypeScore=3.4884;MLEAC=1;MLEAF=0.5;MQ=42.0;MQ0=0;MQRankSum=0.722;QD=17.0;ReadPosRankSum=0.562	GT:AD:DP:GQ:PL	0/1:123,126:249:99:4279,0,3940
chrV	442543	.	G	A	4181.77	PASS	AC=1;AF=0.5;AN=2;BaseQRankSum=0.322;DP=250;Dels=0.0;FS=2.784;HaplotypeScore=2.8395;MLEAC=1;MLEAF=0.5;MQ=41.91;MQ0=1;MQRankSum=-0.808;QD=16.73;ReadPosRankSum=0.283	GT:AD:DP:GQ:PL	0/1:122,127:249:99:4210,0,3990
chrV	442626	.	C	T	9335.77	PASS	AC=2;AF=1.0;AN=2;DP=239;Dels=0.0;FS=0.0;HaplotypeScore=0.7887;MLEAC=2;MLEAF=1.0;MQ=41.97;MQ0=0;QD=32.23	GT:AD:DP:GQ:PL	1/1:0,238:238:99:9364,704,0
chrV	453498	.	C	T	3786.77	PASS	AC=1;AF=0.5;AN=2;BaseQRankSum=0.557;DP=220;Dels=0.0;FS=2.299;HaplotypeScore=9.3348;MLEAC=1;MLEAF=0.5;MQ=42.0;MQ0=0;MQRankSum=0.33;QD=17.21;ReadPosRankSum=-0.215	GT:AD:DP:GQ:PL	0/1:103,116:220:99:3815,0,3394
chrV	460354	.	C	T	3296.77	PASS	AC=1;AF=0.5;AN=2;BaseQRankSum=-0.948;DP=215;Dels=0.0;FS=6.646;HaplotypeScore=10.0172;MLEAC=1;MLEAF=0.5;MQ=42.0;MQ0=0;MQRankSum=0.106;QD=15.33;ReadPosRankSum=-0.621	GT:AD:DP:GQ:PL	0/1:104,109:214:99:3325,0,3317
chrV	464640	.	C	T	3693.77	PASS	AC=1;AF=0.5;AN=2;BaseQRankSum=0.834;DP=250;Dels=0.0;FS=5.979;HaplotypeScore=5.2879;MLEAC=1;MLEAF=0.5;MQ=41.95;MQ0=0;MQRankSum=-1.101;QD=14.78;ReadPosRankSum=0.531	GT:AD:DP:GQ:PL	0/1:133,115:249:99:3722,0,4439
chrV	464644	.	C	T	3641.77	PASS	AC=1;AF=0.5;AN=2;BaseQRankSum=-0.541;DP=250;Dels=0.0;FS=5.086;HaplotypeScore=4.2892;MLEAC=1;MLEAF=0.5;MQ=41.95;MQ0=0;MQRankSum=0.625;QD=14.57;ReadPosRankSum=1.605	GT:AD:DP:GQ:PL	0/1:138,112:250:99:3670,0,4765
chrV	475024	.	C	T	2545.77	PASS	AC=1;AF=0.5;AN=2;BaseQRankSum=0.06;DP=172;Dels=0.0;FS=0.561;HaplotypeScore=2.1188;MLEAC=1;MLEAF=0.5;MQ=41.99;MQ0=0;MQRankSum=0.253;QD=14.8;ReadPosRankSum=0.749	GT:AD:DP:GQ:PL	0/1:86,86:172:99:2574,0,2691
chrV	484323	.	G	A	3829.77	PASS	AC=1;AF=0.5;AN=2;BaseQRankSum=1.367;DP=239;Dels=0.0;FS=0.471;HaplotypeScore=9.1778;MLEAC=1;MLEAF=0.5;MQ=41.99;MQ0=0;MQRankSum=-0.686;QD=16.02;ReadPosRankSum=-0.821	GT:AD:DP:GQ:PL	0/1:120,119:239:99:3858,0,3709
chrV	489959	.	G	A	3492.77	PASS	AC=1;AF=0.5;AN=2;BaseQRankSum=-0.884;DP=250;Dels=0.0;FS=0.461;HaplotypeScore=2.5873;MLEAC=1;MLEAF=0.5;MQ=41.96;MQ0=0;MQRankSum=1.742;QD=13.97;ReadPosRankSum=-0.531	GT:AD:DP:GQ:PL	0/1:135,114:249:99:3521,0,4388
chrV	491704	.	G	A	3407.77	PASS	AC=1;AF=0.5;AN=2;BaseQRankSum=-0.137;DP=250;Dels=0.0;FS=0.475;HaplotypeScore=1.7465;MLEAC=1;MLEAF=0.5;MQ=42.0;MQ0=0;MQRankSum=-1.572;QD=13.63;ReadPosRankSum=-0.703	GT:AD:DP:GQ:PL	0/1:136,113:249:99:3436,0,4205
chrV	504032	.	C	T	3779.77	PASS	AC=1;AF=0.5;AN=2;BaseQRankSum=0.713;DP=250;Dels=0.0;FS=2.122;HaplotypeScore=5.4901;MLEAC=1;MLEAF=0.5;MQ=41.99;MQ0=0;MQRankSum=-0.865;QD=15.12;ReadPosRankSum=0.904	GT:AD:DP:GQ:PL	0/1:133,116:249:99:3808,0,4510
chrV	504046	.	C	T	4222.77	PASS	AC=1;AF=0.5;AN=2;BaseQRankSum=-0.559;DP=250;Dels=0.0;FS=0.463;HaplotypeScore=7.2908;MLEAC=1;MLEAF=0.5;MQ=41.99;MQ0=0;MQRankSum=-0.679;QD=16.89;ReadPosRankSum=0.6	GT:AD:DP:GQ:PL	0/1:120,128:249:99:4251,0,3914
chrV	505049	.	C	T	4652.77	PASS	AC=1;AF=0.5;AN=2;BaseQRankSum=0.67;DP=250;Dels=0.0;FS=3.519;HaplotypeScore=0.0;MLEAC=1;MLEAF=0.5;MQ=42.0;MQ0=0;MQRankSum=-1.979;QD=18.61;ReadPosRankSum=-0.142	GT:AD:DP:GQ:PL	0/1:113,137:250:99:4681,0,3712
chrV	507204	.	C	T	3803.77	PASS	AC=1;AF=0.5;AN=2;BaseQRankSum=1.676;DP=250;Dels=0.0;FS=3.531;HaplotypeScore=0.9578;MLEAC=1;MLEAF=0.5;MQ=42.0;MQ0=0;MQRankSum=0.027;QD=15.22;ReadPosRankSum=-0.388	GT:AD:DP:GQ:PL	0/1:129,117:246:99:3832,0,4244
chrV	516652	.	C	T	3594.77	PASS	AC=1;AF=0.5;AN=2;BaseQRankSum=0.94;DP=250;Dels=0.0;FS=0.462;HaplotypeScore=7.7982;MLEAC=1;MLEAF=0.5;MQ=42.0;MQ0=0;MQRankSum=0.04;QD=14.38;ReadPosRankSum=0.096	GT:AD:DP:GQ:PL	0/1:136,114:250:99:3623,0,4435
chrV	519476	.	C	T	4259.77	PASS	AC=1;AF=0.5;AN=2;BaseQRankSum=0.23;DP=250;Dels=0.0;FS=3.516;HaplotypeScore=1.7005;MLEAC=1;MLEAF=0.5;MQ=42.0;MQ0=0;MQRankSum=-0.235;QD=17.04;ReadPosRankSum=0.5	GT:AD:DP:GQ:PL	0/1:120,130:250:99:4288,0,3923
chrV	523147	.	C	T	3049.77	PASS	AC=1;AF=0.5;AN=2;BaseQRankSum=0.391;DP=187;Dels=0.0;FS=6.222;HaplotypeScore=4.7534;MLEAC=1;MLEAF=0.5;MQ=41.88;MQ0=0;MQRankSum=0.715;QD=16.31;ReadPosRankSum=-1.251	GT:AD:DP:GQ:PL	0/1:91,94:186:99:3078,0,3068
chrV	538735	.	C	T	3645.77	PASS	AC=1;AF=0.5;AN=2;BaseQRankSum=1.314;DP=224;Dels=0.0;FS=2.975;HaplotypeScore=9.9523;MLEAC=1;MLEAF=0.5;MQ=41.9;MQ0=0;MQRankSum=-1.138;QD=16.28;ReadPosRankSum=-0.837	GT:AD:DP:GQ:PL	0/1:113,111:224:99:3674,0,3730
chrV	554048	.	C	T	4654.77	PASS	AC=1;AF=0.5;AN=2;BaseQRankSum=0.784;DP=250;Dels=0.0;FS=0.0;HaplotypeScore=3.4229;MLEAC=1;MLEAF=0.5;MQ=41.99;MQ0=0;MQRankSum=-0.178;QD=18.62;ReadPosRankSum=0.175	GT:AD:DP:GQ:PL	0/1:114,136:250:99:4683,0,3799
chrVI	23682	.	C	T	4828.77	PASS	AC=1;AF=0.5;AN=2;BaseQRankSum=1.157;DP=250;Dels=0.0;FS=0.471;HaplotypeScore=1.6553;MLEAC=1;MLEAF=0.5;MQ=41.99;MQ0=0;MQRankSum=1.293;QD=19.32;ReadPosRankSum=1.384	GT:AD:DP:GQ:PL	0/1:108,141:250:99:4857,0,3507
chrVI	28371	.	C	T	3581.77	PASS	AC=1;AF=0.5;AN=2;BaseQRankSum=0.049;DP=206;Dels=0.0;FS=0.0;HaplotypeScore=9.4391;MLEAC=1;MLEAF=0.5;MQ=42.0;MQ0=0;MQRankSum=-0.517;QD=17.39;ReadPosRankSum=-0.217	GT:AD:DP:GQ:PL	0/1:93,110:204:99:3610,0,2899
chrVI	29107	.	C	T	3640.77	PASS	AC=1;AF=0.5;AN=2;BaseQRankSum=-0.022;DP=233;Dels=0.0;FS=2.91;HaplotypeScore=6.8318;MLEAC=1;MLEAF=0.5;MQ=41.93;MQ0=0;MQRankSum=0.061;QD=15.63;ReadPosRankSum=-0.472	GT:AD:DP:GQ:PL	0/1:123,110:233:99:3669,0,4014
chrVI	53484	.	C	T	4005.77	PASS	AC=1;AF=0.5;AN=2;BaseQRankSum=0.306;DP=250;Dels=0.0;FS=3.567;HaplotypeScore=9.9739;MLEAC=1;MLEAF=0.5;MQ=41.98;MQ0=0;MQRankSum=0.76;QD=16.02;ReadPosRankSum=-1.215	GT:AD:DP:GQ:PL	0/1:123,125:248:99:4034,0,3941
chrVI	55260	.	C	T	3407.77	PASS	AC=1;AF=0.5;AN=2;BaseQRankSum=0.537;DP=248;Dels=0.0;FS=1.021;HaplotypeScore=5.3259;MLEAC=1;MLEAF=0.5;MQ=42.0;MQ0=0;MQRankSum=2.816;QD=13.74;ReadPosRankSum=-0.131	GT:AD:DP:GQ:PL	0/1:138,108:247:99:3436,0,4391
chrVI	55831	.	C	T	3351.77	PASS	AC=1;AF=0.5;AN=2;BaseQRankSum=-1.276;DP=249;Dels=0.0;FS=2.852;HaplotypeScore=3.6339;MLEAC=1;MLEAF=0.5;MQ=41.98;MQ0=0;MQRankSum=0.663;QD=13.46;ReadPosRankSum=-0.697	GT:AD:DP:GQ:PL	0/1:139,108:247:99:3380,0,4655
chrVI	58599	.	C	T	3801.77	PASS	AC=1;AF=0.5;AN=2;BaseQRankSum=0.173;DP=225;Dels=0.0;FS=0.0;HaplotypeScore=4.1563;MLEAC=1;MLEAF=0.5;MQ=41.98;MQ0=0;MQRankSum=-2.233;QD=16.9;ReadPosRankSum=1.276	GT:AD:DP:GQ:PL	0/1:107,117:224:99:3830,0,3464
chrVI	67376	.	C	T	3727.77	PASS	AC=1;AF=0.5;AN=2;BaseQRankSum=0.533;DP=250;Dels=0.0;FS=0.0;HaplotypeScore=0.9993;MLEAC=1;MLEAF=0.5;MQ=42.0;MQ0=0;MQRankSum=1.012;QD=14.91;ReadPosRankSum=0.457	GT:AD:DP:GQ:PL	0/1:136,114:250:99:3756,0,4541
chrVI	75888	.	C	T	3263.77	PASS	AC=1;AF=0.5;AN=2;BaseQRankSum=1.228;DP=211;Dels=0.0;FS=0.0;HaplotypeScore=9.2009;MLEAC=1;MLEAF=0.5;MQ=41.97;MQ0=0;MQRankSum=-1.607;QD=15.47;ReadPosRankSum=-2.313	GT:AD:DP:GQ:PL	0/1:104,106:210:99:3292,0,3285
chrVI	79050	.	C	T	3641.77	PASS	AC=1;AF=0.5;AN=2;BaseQRankSum=1.399;DP=250;Dels=0.0;FS=5.969;HaplotypeScore=3.6268;MLEAC=1;MLEAF=0.5;MQ=41.98;MQ0=0;MQRankSum=-0.201;QD=14.57;ReadPosRankSum=-1.497	GT:AD:DP:GQ:PL	0/1:135,113:248:99:3670,0,4392
chrVI	96018	.	C	T	3021.77	PASS	AC=1;AF=0.5;AN=2;BaseQRankSum=-1.904;DP=171;Dels=0.0;FS=0.618;HaplotypeScore=3.866;MLEAC=1;MLEAF=0.5;MQ=42.0;MQ0=0;MQRankSum=-0.327;QD=17.67;ReadPosRankSum=-0.866	GT:AD:DP:GQ:PL	0/1:79,92:171:99:3050,0,2586
chrVI	98924	.	C	T	3495.77	PASS	AC=1;AF=0.5;AN=2;BaseQRankSum=1.742;DP=197;Dels=0.0;FS=0.0;HaplotypeScore=6.3236;MLEAC=1;MLEAF=0.5;MQ=41.98;MQ0=0;MQRankSum=0.48;QD=17.75;ReadPosRankSum=-0.252	GT:AD:DP:GQ:PL	0/1:91,105:197:99:3524,0,2933
chrVI	109429	.	G	A	3898.77	PASS	AC=1;AF=0.5;AN=2;BaseQRankSum=1.484;DP=250;Dels=0.0;FS=2.132;HaplotypeScore=6.9375;MLEAC=1;MLEAF=0.5;MQ=41.99;MQ0=0;MQRankSum=1.251;QD=15.6;ReadPosRankSum=0.992	GT:AD:DP:GQ:PL	0/1:130,120:250:99:3927,0,4137
chrVI	131261	.	C	T	3817.77	PASS	AC=1;AF=0.5;AN=2;BaseQRankSum=1.71;DP=206;Dels=0.0;FS=0.0;HaplotypeScore=7.6739;MLEAC=1;MLEAF=0.5;MQ=41.99;MQ0=0;MQRankSum=1.022;QD=18.53;ReadPosRankSum=1.957	GT:AD:DP:GQ:PL	0/1:92,114:206:99:3846,0,2987
chrVI	131387	.	C	T	3813.77	PASS	AC=1;AF=0.5;AN=2;BaseQRankSum=-0.036;DP=249;Dels=0.0;FS=3.543;HaplotypeScore=0.9734;MLEAC=1;MLEAF=0.5;MQ=42.0;MQ0=0;MQRankSum=-1.024;QD=15.32;ReadPosRankSum=-0.456	GT:AD:DP:GQ:PL	0/1:133,115:249:99:3842,0,4574
chrVI	151037	.	C	T	4268.77	PASS	AC=1;AF=0.5;AN=2;BaseQRankSum=0.435;DP=246;Dels=0.0;FS=0.465;HaplotypeScore=1.9648;MLEAC=1;MLEAF=0.5;MQ=42.0;MQ0=0;MQRankSum=0.505;QD=17.35;ReadPosRankSum=-1.498	GT:AD:DP:GQ:PL	0/1:120,126:246:99:4297,0,3936
chrVI	182733	.	C	T	2706.77	PASS	AC=1;AF=0.5;AN=2;BaseQRankSum=0.322;DP=175;Dels=0.0;FS=0.584;HaplotypeScore=7.9166;MLEAC=1;MLEAF=0.5;MQ=41.99;MQ0=0;MQRankSum=-0.738;QD=15.47;ReadPosRankSum=-0.431	GT:AD:DP:GQ:PL	0/1:85,89:174:99:2735,0,2555
chrVI	184127	.	C	T	3695.77	PASS	AC=1;AF=0.5;AN=2;BaseQRankSum=1.854;DP=248;Dels=0.0;FS=0.466;HaplotypeScore=0.9734;MLEAC=1;MLEAF=0.5;MQ=42.0;MQ0=0;MQRankSum=-1.972;QD=14.9;ReadPosRankSum=0.008	GT:AD:DP:GQ:PL	0/1:135,112:247:99:3724,0,4476
chrVI	196704	.	C	T	4299.77	PASS	AC=1;AF=0.5;AN=2;BaseQRankSum=-1.048;DP=249;Dels=0.0;FS=1.544;HaplotypeScore=0.9832;MLEAC=1;MLEAF=0.5;MQ=41.91;MQ0=1;MQRankSum=-0.055;QD=17.27;ReadPosRankSum=-2.379	GT:AD:DP:GQ:PL	0/1:118,129:248:99:4328,0,3937
chrVI	202938	.	C	T	3273.77	PASS	AC=1;AF=0.5;AN=2;BaseQRankSum=1.274;DP=222;Dels=0.0;FS=2.313;HaplotypeScore=5.5637;MLEAC=1;MLEAF=0.5;MQ=41.99;MQ0=0;MQRankSum=-0.143;QD=14.75;ReadPosRankSum=0.929	GT:AD:DP:GQ:PL	0/1:118,104:222:99:3302,0,3754
chrVI	213277	.	C	T	3826.77	PASS	AC=1;AF=0.5;AN=2;BaseQRankSum=0.255;DP=250;Dels=0.0;FS=11.374;HaplotypeScore=7.6005;MLEAC=1;MLEAF=0.5;MQ=41.98;MQ0=0;MQRankSum=1.444;QD=15.31;ReadPosRankSum=-0.001	GT:AD:DP:GQ:PL	0/1:131,118:249:99:3855,0,4266
chrVI	213309	.	C	T	4215.77	PASS	AC=1;AF=0.5;AN=2;BaseQRankSum=0.75;DP=248;Dels=0.0;FS=4.282;HaplotypeScore=6.9529;MLEAC=1;MLEAF=0.5;MQ=41.99;MQ0=0;MQRankSum=-0.414;QD=17.0;ReadPosRankSum=0.353	GT:AD:DP:GQ:PL	0/1:120,128:248:99:4244,0,3875
chrVI	224919	.	C	T	3902.77	PASS	AC=1;AF=0.5;AN=2;BaseQRankSum=-2.55;DP=220;Dels=0.0;FS=0.0;HaplotypeScore=5.5249;MLEAC=1;MLEAF=0.5;MQ=41.99;MQ0=0;MQRankSum=-0.559;QD=17.74;ReadPosRankSum=0.257	GT:AD:DP:GQ:PL	0/1:98,122:220:99:3931,0,3225
chrVI	250057	.	G	A	3892.77	PASS	AC=1;AF=0.5;AN=2;BaseQRankSum=1.796;DP=244;Dels=0.0;FS=2.179;HaplotypeScore=4.3102;MLEAC=1;MLEAF=0.5;MQ=41.99;MQ0=0;MQRankSum=-1.452;QD=15.95;ReadPosRankSum=0.109	GT:AD:DP:GQ:PL	0/1:127,117:244:99:3921,0,4089
chrVI	250448	.	C	T	4214.77	PASS	AC=1;AF=0.5;AN=2;BaseQRankSum=-0.472;DP=250;Dels=0.0;FS=0.467;HaplotypeScore=1.7333;MLEAC=1;MLEAF=0.5;MQ=42.0;MQ0=0;MQRankSum=-0.455;QD=16.86;ReadPosRankSum=-0.289	GT:AD:DP:GQ:PL	0/1:123,127:250:99:4243,0,4165
chrVI	252803	.	G	A	3794.77	PASS	AC=1;AF=0.5;AN=2;BaseQRankSum=1.823;DP=213;Dels=0.0;FS=1.06;HaplotypeScore=6.1219;MLEAC=1;MLEAF=0.5;MQ=42.0;MQ0=0;MQRankSum=1.255;QD=17.82;ReadPosRankSum=0.959	GT:AD:DP:GQ:PL	0/1:101,111:213:99:3823,0,3332
chrVI	266538	.	G	A	3404.77	PASS	AC=1;AF=0.5;AN=2;BaseQRankSum=-2.873;DP=250;Dels=0.0;FS=1.527;HaplotypeScore=6.4248;MLEAC=1;MLEAF=0.5;MQ=42.0;MQ0=0;MQRankSum=-0.213;QD=13.62;ReadPosRankSum=-0.334	GT:AD:DP:GQ:PL	0/1:129,118:247:99:3433,0,4181
chrVII	14485	.	C	T	4062.77	PASS	AC=1;AF=0.5;AN=2;BaseQRankSum=-0.442;DP=232;Dels=0.0;FS=0.486;HaplotypeScore=9.6239;MLEAC=1;MLEAF=0.5;MQ=42.0;MQ0=0;MQRankSum=0.601;QD=17.51;ReadPosRankSum=-0.345	GT:AD:DP:GQ:PL	0/1:108,122:230:99:4091,0,3598
chrVII	20975	.	C	T	3869.77	PASS	AC=1;AF=0.5;AN=2;BaseQRankSum=-1.944;DP=240;Dels=0.0;FS=13.498;HaplotypeScore=5.2437;MLEAC=1;MLEAF=0.5;MQ=41.99;MQ0=0;MQRankSum=-0.347;QD=16.12;ReadPosRankSum=-1.575	GT:AD:DP:GQ:PL	0/1:116,123:239:99:3898,0,3888
chrVII	21610	.	C	T	4392.77	PASS	AC=1;AF=0.5;AN=2;BaseQRankSum=1.491;DP=250;Dels=0.0;FS=0.0;HaplotypeScore=1.5774;MLEAC=1;MLEAF=0.5;MQ=41.99;MQ0=0;MQRankSum=0.594;QD=17.57;ReadPosRankSum=-0.321	GT:AD:DP:GQ:PL	0/1:119,130:249:99:4421,0,3946
chrVII	31984	.	G	A	3759.77	PASS	AC=1;AF=0.5;AN=2;BaseQRankSum=1.631;DP=224;Dels=0.0;FS=7.649;HaplotypeScore=0.7887;MLEAC=1;MLEAF=0.5;MQ=41.99;MQ0=0;MQRankSum=0.901;QD=16.78;ReadPosRankSum=-1.503	GT:AD:DP:GQ:PL	0/1:106,116:222:99:3788,0,3428
chrVII	35844	.	G	A	4117.77	PASS	AC=1;AF=0.5;AN=2;BaseQRankSum=0.14;DP=250;Dels=0.0;FS=7.855;HaplotypeScore=2.5015;MLEAC=1;MLEAF=0.5;MQ=41.94;MQ0=0;MQRankSum=-0.077;QD=16.47;ReadPosRankSum=-1.246	GT:AD:DP:GQ:PL	0/1:127,123:250:99:4146,0,4230
chrVII	37555	.	C	T	4572.77	PASS	AC=1;AF=0.5;AN=2;BaseQRankSum=0.449;DP=250;Dels=0.0;FS=3.5;HaplotypeScore=7.3552;MLEAC=1;MLEAF=0.5;MQ=41.99;MQ0=0;MQRankSum=-0.424;QD=18.29;ReadPosRankSum=-0.142	GT:AD:DP:GQ:PL	0/1:116,133:249:99:4601,0,3838
chrVII	38864	.	C	T	3779.77	PASS	AC=1;AF=0.5;AN=2;BaseQRankSum=2.05;DP=234;Dels=0.0;FS=5.33;HaplotypeScore=2.6653;MLEAC=1;MLEAF=0.5;MQ=42.0;MQ0=0;MQRankSum=0.019;QD=16.15;ReadPosRankSum=0.415	GT:AD:DP:GQ:PL	0/1:119,115:234:99:3808,0,3957
chrVII	40708	.	G	A	4468.77	PASS	AC=1;AF=0.5;AN=2;BaseQRankSum=0.601;DP=250;Dels=0.0;FS=11.418;HaplotypeScore=5.8256;MLEAC=1;MLEAF=0.5;MQ=41.94;MQ0=0;MQRankSum=0.524;QD=17.88;ReadPosRankSum=-1.246	GT:AD:DP:GQ:PL	0/1:114,135:250:99:4497,0,3683
chrVII	55553	.	C	T	3330.77	PASS	AC=1;AF=0.5;AN=2;BaseQRankSum=1.268;DP=231;Dels=0.0;FS=9.49;HaplotypeScore=3.1611;MLEAC=1;MLEAF=0.5;MQ=42.0;MQ0=0;MQRankSum=0.197;QD=14.42;ReadPosRankSum=0.327	GT:AD:DP:GQ:PL	0/1:122,107:230:99:3359,0,3979
chrVII	68516	.	C	T	4130.77	PASS	AC=1;AF=0.5;AN=2;BaseQRankSum=-1.351;DP=250;Dels=0.0;FS=1.562;HaplotypeScore=2.5149;MLEAC=1;MLEAF=0.5;MQ=41.98;MQ0=0;MQRankSum=-2.162;QD=16.52;ReadPosRankSum=-1.381	GT:AD:DP:GQ:PL	0/1:126,123:249:99:4159,0,4308
chrVII	87575	.	C	T	3956.77	PASS	AC=1;AF=0.5;AN=2;BaseQRankSum=1.959;DP=236;Dels=0.0;FS=2.878;HaplotypeScore=1.7465;MLEAC=1;MLEAF=0.5;MQ=41.99;MQ0=0;MQRankSum=1.281;QD=16.77;ReadPosRankSum=-0.875	GT:AD:DP:GQ:PL	0/1:114,122:236:99:3985,0,3464
chrVII	96628	.	C	T	3255.77	PASS	AC=1;AF=0.5;AN=2;BaseQRankSum=-0.627;DP=200;Dels=0.0;FS=3.325;HaplotypeScore=2.3113;MLEAC=1;MLEAF=0.5;MQ=42.0;MQ0=0;MQRankSum=0.47;QD=16.28;ReadPosRankSum=-0.524	GT:AD:DP:GQ:PL	0/1:94,105:200:99:3284,0,3039
chrVII	116885	.	C	T	4708.77	PASS	AC=1;AF=0.5;AN=2;BaseQRankSum=-1.154;DP=250;Dels=0.0;FS=4.32;HaplotypeScore=0.0;MLEAC=1;MLEAF=0.5;MQ=42.0;MQ0=0;MQRankSum=-0.004;QD=18.84;ReadPosRankSum=0.266	GT:AD:DP:GQ:PL	0/1:108,142:250:99:4737,0,3585
chrVII	118985	.	C	T	4152.77	PASS	AC=1;AF=0.5;AN=2;BaseQRankSum=1.224;DP=250;Dels=0.0;FS=7.913;HaplotypeScore=6.798;MLEAC=1;MLEAF=0.5;MQ=41.98;MQ0=0;MQRankSum=0.462;QD=16.61;ReadPosRankSum=-0.135	GT:AD:DP:GQ:PL	0/1:124,125:249:99:4181,0,4099
chrVII	126573	.	C	T	4302.77	PASS	AC=1;AF=0.5;AN=2;BaseQRankSum=1.184;DP=235;Dels=0.0;FS=2.218;HaplotypeScore=0.9734;MLEAC=1;MLEAF=0.5;MQ=42.0;MQ0=0;MQRankSum=-0.364;QD=18.31;ReadPosRankSum=0.547	GT:AD:DP:GQ:PL	0/1:107,127:234:99:4331,0,3483
chrVII	131273	.	G	A	4066.77	PASS	AC=1;AF=0.5;AN=2;BaseQRankSum=1.853;DP=250;Dels=0.0;FS=13.712;HaplotypeScore=5.9926;MLEAC=1;MLEAF=0.5;MQ=41.88;MQ0=0;MQRankSum=1.635;QD=16.27;ReadPosRankSum=-1.096	GT:AD:DP:GQ:PL	0/1:128,121:249:99:4095,0,4091
chrVII	147806	.	G	A	4032.77	PASS	AC=1;AF=0.5;AN=2;BaseQRankSum=1.339;DP=250;Dels=0.0;FS=0.0;HaplotypeScore=5.5034;MLEAC=1;MLEAF=0.5;MQ=41.99;MQ0=0;MQRankSum=-0.832;QD=16.13;ReadPosRankSum=-0.185	GT:AD:DP:GQ:PL	0/1:126,124:250:99:4061,0,4070
chrVII	149020	.	C	T	3741.77	PASS	AC=1;AF=0.5;AN=2;BaseQRankSum=-0.093;DP=229;Dels=0.0;FS=8.396;HaplotypeScore=4.7647;MLEAC=1;MLEAF=0.5;MQ=41.98;MQ0=0;MQRankSum=1.324;QD=16.34;ReadPosRankSum=-1.021	GT:AD:DP:GQ:PL	0/1:116,112:228:99:3770,0,3953
chrVII	192339	.	C	T	3873.77	PASS	AC=1;AF=0.5;AN=2;BaseQRankSum=-0.538;DP=250;Dels=0.0;FS=6.917;HaplotypeScore=3.4539;MLEAC=1;MLEAF=0.5;MQ=41.99;MQ0=0;MQRankSum=-1.225;QD=15.5;ReadPosRankSum=0.907	GT:AD:DP:GQ:PL	0/1:127,119:247:99:3902,0,4193
chrVII	198003	.	G	A	3031.77	PASS	AC=1;AF=0.5;AN=2;BaseQRankSum=0.938;DP=200;Dels=0.0;FS=2.454;HaplotypeScore=1.4679;MLEAC=1;MLEAF=0.5;MQ=41.99;MQ0=0;MQRankSum=0.85;QD=15.16;ReadPosRankSum=-3.317	GT:AD:DP:GQ:PL	0/1:104,96:200:99:3060,0,3381
chrVII	202439	.	C	T	3835.77	PASS	AC=1;AF=0.5;AN=2;BaseQRankSum=-2.234;DP=248;Dels=0.0;FS=2.162;HaplotypeScore=1.9523;MLEAC=1;MLEAF=0.5;MQ=41.99;MQ0=0;MQRankSum=0.193;QD=15.47;ReadPosRankSum=-1.04	GT:AD:DP:GQ:PL	0/1:124,122:246:99:3864,0,4078
chrVII	209664	.	C	T	3819.77	PASS	AC=1;AF=0.5;AN=2;BaseQRankSum=0.334;DP=250;Dels=0.0;FS=6.895;HaplotypeScore=0.8941;MLEAC=1;MLEAF=0.5;MQ=42.0;MQ0=0;MQRankSum=-0.705;QD=15.28;ReadPosRankSum=1.262	GT:AD:DP:GQ:PL	0/1:133,116:249:99:3848,0,4368
chrVII	217445	.	C	T	3610.77	PASS	AC=1;AF=0.5;AN=2;BaseQRankSum=0.092;DP=250;Dels=0.0;FS=1.55;HaplotypeScore=1.8311;MLEAC=1;MLEAF=0.5;MQ=41.99;MQ0=0;MQRankSum=2.191;QD=14.44;ReadPosRankSum=-0.284	GT:AD:DP:GQ:PL	0/1:138,112:250:99:3639,0,4662
chrVII	248517	.	C	T	3087.77	PASS	AC=1;AF=0.5;AN=2;BaseQRankSum=1.053;DP=195;Dels=0.0;FS=4.278;HaplotypeScore=4.968;MLEAC=1;MLEAF=0.5;MQ=41.91;MQ0=0;MQRankSum=-2.176;QD=15.83;ReadPosRankSum=1.739	GT:AD:DP:GQ:PL	0/1:102,93:195:99:3116,0,3519
chrVII	254427	.	C	T	4034.77	PASS	AC=1;AF=0.5;AN=2;BaseQRankSum=1.33;DP=250;Dels=0.0;FS=2.772;HaplotypeScore=3.7007;MLEAC=1;MLEAF=0.5;MQ=41.94;MQ0=0;MQRankSum=0.887;QD=16.14;ReadPosRankSum=1.59	GT:AD:DP:GQ:PL	0/1:127,123:250:99:4063,0,4209
chrVII	261209	.	G	A	4182.77	PASS	AC=1;AF=0.5;AN=2;BaseQRankSum=0.566;DP=250;Dels=0.0;FS=0.967;HaplotypeScore=5.7455;MLEAC=1;MLEAF=0.5;MQ=41.98;MQ0=0;MQRankSum=-1.83;QD=16.73;ReadPosRankSum=-0.934	GT:AD:DP:GQ:PL	0/1:121,128:249:99:4211,0,3843
chrVII	266145	.	C	T	3462.77	PASS	AC=1;AF=0.5;AN=2;BaseQRankSum=-3.435;DP=223;Dels=0.0;FS=0.5;HaplotypeScore=1.8332;MLEAC=1;MLEAF=0.5;MQ=42.0;MQ0=0;MQRankSum=-1.69;QD=15.53;ReadPosRankSum=-0.975	GT:AD:DP:GQ:PL	0/1:110,112:222:99:3491,0,3573
chrVII	271969	.	C	T	2523.77	PASS	AC=1;AF=0.5;AN=2;BaseQRankSum=0.845;DP=149;Dels=0.0;FS=0.616;HaplotypeScore=1.5661;MLEAC=1;MLEAF=0.5;MQ=41.97;MQ0=0;MQRankSum=-0.313;QD=16.94;ReadPosRankSum=-0.838	GT:AD:DP:GQ:PL	0/1:72,77:149:99:2552,0,2308
chrVII	278502	.	C	T	3297.77	PASS	AC=1;AF=0.5;AN=2;BaseQRankSum=0.212;DP=217;Dels=0.0;FS=1.071;HaplotypeScore=3.6008;MLEAC=1;MLEAF=0.5;MQ=41.93;MQ0=0;MQRankSum=-0.238;QD=15.2;ReadPosRankSum=-0.282	GT:AD:DP:GQ:PL	0/1:115,100:215:99:3326,0,3838
chrVII	319848	.	C	T	2831.77	PASS	AC=1;AF=0.5;AN=2;BaseQRankSum=0.265;DP=212;Dels=0.0;FS=0.511;HaplotypeScore=2.9659;MLEAC=1;MLEAF=0.5;MQ=41.96;MQ0=0;MQRankSum=-0.2;QD=13.36;ReadPosRankSum=-0.367	GT:AD:DP:GQ:PL	0/1:120,92:212:99:2860,0,3895
chrVII	319876	.	C	T	3522.77	PASS	AC=1;AF=0.5;AN=2;BaseQRankSum=-0.745;DP=195;Dels=0.0;FS=0.54;HaplotypeScore=0.5784;MLEAC=1;MLEAF=0.5;MQ=41.98;MQ0=0;MQRankSum=-0.163;QD=18.07;ReadPosRankSum=-2.999	GT:AD:DP:GQ:PL	0/1:81,112:193:99:3551,0,2534
chrVII	326623	.	C	T	3629.77	PASS	AC=1;AF=0.5;AN=2;BaseQRankSum=0.25;DP=225;Dels=0.0;FS=0.0;HaplotypeScore=2.7217;MLEAC=1;MLEAF=0.5;MQ=41.9;MQ0=0;MQRankSum=-0.549;QD=16.13;ReadPosRankSum=-0.003	GT:AD:DP:GQ:PL	0/1:110,113:223:99:3658,0,3539
chrVII	346127	.	C	T	3986.77	PASS	AC=1;AF=0.5;AN=2;BaseQRankSum=0.588;DP=230;Dels=0.0;FS=0.0;HaplotypeScore=1.5226;MLEAC=1;MLEAF=0.5;MQ=41.94;MQ0=0;MQRankSum=-0.588;QD=17.33;ReadPosRankSum=0.739	GT:AD:DP:GQ:PL	0/1:100,129:229:99:4015,0,2893
chrVII	346228	.	C	T	4235.77	PASS	AC=1;AF=0.5;AN=2;BaseQRankSum=0.653;DP=247;Dels=0.0;FS=6.904;HaplotypeScore=6.2178;MLEAC=1;MLEAF=0.5;MQ=41.98;MQ0=0;MQRankSum=0.787;QD=17.15;ReadPosRankSum=0.163	GT:AD:DP:GQ:PL	0/1:120,127:247:99:4264,0,3916
chrVII	352893	.	G	A	4153.77	PASS	AC=1;AF=0.5;AN=2;BaseQRankSum=0.096;DP=250;Dels=0.0;FS=2.169;HaplotypeScore=4.7735;MLEAC=1;MLEAF=0.5;MQ=41.93;MQ0=0;MQRankSum=1.262;QD=16.62;ReadPosRankSum=-0.144	GT:AD:DP:GQ:PL	0/1:119,130:249:99:4182,0,3773
chrVII	357219	.	C	T	3955.77	PASS	AC=1;AF=0.5;AN=2;BaseQRankSum=-0.628;DP=231;Dels=0.0;FS=1.035;HaplotypeScore=5.8833;MLEAC=1;MLEAF=0.5;MQ=41.99;MQ0=0;MQRankSum=-0.994;QD=17.12;ReadPosRankSum=0.023	GT:AD:DP:GQ:PL	0/1:108,120:230:99:3984,0,3428
chrVII	366061	.	G	A	2880.77	PASS	AC=1;AF=0.5;AN=2;BaseQRankSum=2.532;DP=187;Dels=0.0;FS=4.192;HaplotypeScore=1.7621;MLEAC=1;MLEAF=0.5;MQ=41.99;MQ0=0;MQRankSum=0.369;QD=15.41;ReadPosRankSum=0.767	GT:AD:DP:GQ:PL	0/1:99,88:187:99:2909,0,3277
chrVII	375770	.	C	T	4507.77	PASS	AC=1;AF=0.5;AN=2;BaseQRankSum=1.092;DP=250;Dels=0.0;FS=5.949;HaplotypeScore=7.3689;MLEAC=1;MLEAF=0.5;MQ=41.99;MQ0=0;MQRankSum=-0.653;QD=18.03;ReadPosRankSum=-0.246	GT:AD:DP:GQ:PL	0/1:118,132:250:99:4536,0,3977
chrVII	377502	.	C	T	3601.77	PASS	AC=1;AF=0.5;AN=2;BaseQRankSum=-2.358;DP=232;Dels=0.0;FS=0.0;HaplotypeScore=4.9661;MLEAC=1;MLEAF=0.5;MQ=42.0;MQ0=0;MQRankSum=-0.785;QD=15.52;ReadPosRankSum=0.603	GT:AD:DP:GQ:PL	0/1:120,111:232:99:3630,0,3981
chrVII	382996	.	C	T	3996.77	PASS	AC=1;AF=0.5;AN=2;BaseQRankSum=0.706;DP=250;Dels=0.0;FS=0.0;HaplotypeScore=7.7439;MLEAC=1;MLEAF=0.5;MQ=41.98;MQ0=0;MQRankSum=0.841;QD=15.99;ReadPosRankSum=-0.015	GT:AD:DP:GQ:PL	0/1:126,124:250:99:4025,0,4029
chrVII	385344	.	C	T	3592.77	PASS	AC=1;AF=0.5;AN=2;BaseQRankSum=1.858;DP=245;Dels=0.0;FS=10.241;HaplotypeScore=1.5226;MLEAC=1;MLEAF=0.5;MQ=42.0;MQ0=0;MQRankSum=-1.367;QD=14.66;ReadPosRankSum=0.151	GT:AD:DP:GQ:PL	0/1:136,109:245:99:3621,0,4199
chrVII	391902	.	G	A	4637.77	PASS	AC=1;AF=0.5;AN=2;BaseQRankSum=1.303;DP=250;Dels=0.0;FS=6.935;HaplotypeScore=6.2209;MLEAC=1;MLEAF=0.5;MQ=42.0;MQ0=0;MQRankSum=-1.326;QD=18.55;ReadPosRankSum=0.026	GT:AD:DP:GQ:PL	0/1:112,137:249:99:4666,0,3514
chrVII	396000	.	C	T	3469.77	PASS	AC=1;AF=0.5;AN=2;BaseQRankSum=-1.438;DP=237;Dels=0.0;FS=0.485;HaplotypeScore=6.4851;MLEAC=1;MLEAF=0.5;MQ=42.0;MQ0=0;MQRankSum=0.621;QD=14.64;ReadPosRankSum=0.497	GT:AD:DP:GQ:PL	0/1:125,111:236:99:3498,0,4166
chrVII	419360	.	C	T	4445.77	PASS	AC=1;AF=0.5;AN=2;BaseQRankSum=1.565;DP=250;Dels=0.0;FS=2.128;HaplotypeScore=5.0876;MLEAC=1;MLEAF=0.5;MQ=41.99;MQ0=0;MQRankSum=-1.08;QD=17.78;ReadPosRankSum=1.089	GT:AD:DP:GQ:PL	0/1:118,132:250:99:4474,0,3891
chrVII	427620	.	C	T	3672.77	PASS	AC=1;AF=0.5;AN=2;BaseQRankSum=0.004;DP=250;Dels=0.0;FS=2.176;HaplotypeScore=8.5426;MLEAC=1;MLEAF=0.5;MQ=41.99;MQ0=0;MQRankSum=0.854;QD=14.69;ReadPosRankSum=0.58	GT:AD:DP:GQ:PL	0/1:129,117:246:99:3701,0,4155
chrVII	447817	.	G	A	4000.77	PASS	AC=1;AF=0.5;AN=2;BaseQRankSum=0.67;DP=250;Dels=0.0;FS=0.981;HaplotypeScore=0.9789;MLEAC=1;MLEAF=0.5;MQ=42.0;MQ0=0;MQRankSum=-0.568;QD=16.0;ReadPosRankSum=1.466	GT:AD:DP:GQ:PL	0/1:125,125:250:99:4029,0,4020
chrVII	457464	.	C	T	4316.77	PASS	AC=1;AF=0.5;AN=2;BaseQRankSum=-2.178;DP=246;Dels=0.0;FS=2.162;HaplotypeScore=2.5721;MLEAC=1;MLEAF=0.5;MQ=41.99;MQ0=0;MQRankSum=-0.97;QD=17.55;ReadPosRankSum=0.014	GT:AD:DP:GQ:PL	0/1:113,132:245:99:4345,0,3747
chrVII	482932	.	G	A	4276.77	PASS	AC=1;AF=0.5;AN=2;BaseQRankSum=0.527;DP=231;Dels=0.0;FS=6.313;HaplotypeScore=5.4542;MLEAC=1;MLEAF=0.5;MQ=41.97;MQ0=0;MQRankSum=-2.316;QD=18.51;ReadPosRankSum=0.557	GT:AD:DP:GQ:PL	0/1:105,126:231:99:4305,0,3441
chrVII	482942	.	G	A	3209.76	PASS	AC=1;AF=0.5;AN=2;BaseQRankSum=1.425;DP=227;Dels=0.0;FS=7.416;HaplotypeScore=3.8057;MLEAC=1;MLEAF=0.5;MQ=41.97;MQ0=0;MQRankSum=-1.341;QD=14.14;ReadPosRankSum=0.277	GT:AD:DP:GQ:PL	0/1:127,99:226:99:3238,0,4328
chrVII	499711	.	C	T	3701.77	PASS	AC=1;AF=0.5;AN=2;BaseQRankSum=0.666;DP=204;Dels=0.0;FS=10.526;HaplotypeScore=2.5439;MLEAC=1;MLEAF=0.5;MQ=42.0;MQ0=0;MQRankSum=-0.367;QD=18.15;ReadPosRankSum=-0.461	GT:AD:DP:GQ:PL	0/1:93,109:203:99:3730,0,3024
chrVII	513821	.	C	T	4652.77	PASS	AC=1;AF=0.5;AN=2;BaseQRankSum=2.128;DP=250;Dels=0.0;FS=3.53;HaplotypeScore=4.198;MLEAC=1;MLEAF=0.5;MQ=41.93;MQ0=0;MQRankSum=-1.482;QD=18.61;ReadPosRankSum=1.378	GT:AD:DP:GQ:PL	0/1:111,136:247:99:4681,0,3583
chrVII	516704	.	C	T	3625.77	PASS	AC=1;AF=0.5;AN=2;BaseQRankSum=0.771;DP=203;Dels=0.0;FS=2.444;HaplotypeScore=2.4095;MLEAC=1;MLEAF=0.5;MQ=41.99;MQ0=0;MQRankSum=0.541;QD=17.86;ReadPosRankSum=-0.385	GT:AD:DP:GQ:PL	0/1:93,110:203:99:3654,0,2939
chrVII	527186	.	C	T	3504.77	PASS	AC=1;AF=0.5;AN=2;BaseQRankSum=-0.304;DP=250;Dels=0.0;FS=2.816;HaplotypeScore=9.1103;MLEAC=1;MLEAF=0.5;MQ=42.0;MQ0=0;MQRankSum=0.149;QD=14.02;ReadPosRankSum=-1.398	GT:AD:DP:GQ:PL	0/1:140,110:250:99:3533,0,4715
chrVII	534818	.	G	A	4088.77	PASS	AC=1;AF=0.5;AN=2;BaseQRankSum=1.474;DP=250;Dels=0.0;FS=4.276;HaplotypeScore=5.7821;MLEAC=1;MLEAF=0.5;MQ=41.92;MQ0=1;MQRankSum=1.032;QD=16.36;ReadPosRankSum=-0.897	GT:AD:DP:GQ:PL	0/1:126,124:250:99:4117,0,4159
chrVII	555288	.	C	T	2210.77	PASS	AC=1;AF=0.5;AN=2;BaseQRankSum=0.053;DP=131;Dels=0.0;FS=2.341;HaplotypeScore=5.3796;MLEAC=1;MLEAF=0.5;MQ=41.79;MQ0=0;MQRankSum=-0.937;QD=16.88;ReadPosRankSum=-0.403	GT:AD:DP:GQ:PL	0/1:63,68:131:99:2239,0,2031
chrVII	617302	.	G	A	3000.77	PASS	AC=1;AF=0.5;AN=2;BaseQRankSum=0.297;DP=192;Dels=0.0;FS=4.307;HaplotypeScore=1.9788;MLEAC=1;MLEAF=0.5;MQ=41.99;MQ0=0;MQRankSum=0.365;QD=15.63;ReadPosRankSum=-3.225	GT:AD:DP:GQ:PL	0/1:98,94:192:99:3029,0,3264
chrVII	637390	.	G	A	4465.77	PASS	AC=1;AF=0.5;AN=2;BaseQRankSum=1.703;DP=250;Dels=0.0;FS=5.979;HaplotypeScore=5.9395;MLEAC=1;MLEAF=0.5;MQ=41.94;MQ0=0;MQRankSum=-0.437;QD=17.86;ReadPosRankSum=-1.325	GT:AD:DP:GQ:PL	0/1:113,136:249:99:4494,0,3699
chrVII	648989	.	C	T	3294.77	PASS	AC=1;AF=0.5;AN=2;BaseQRankSum=-0.42;DP=204;Dels=0.0;FS=1.729;HaplotypeScore=3.7856;MLEAC=1;MLEAF=0.5;MQ=41.99;MQ0=0;MQRankSum=-0.109;QD=16.15;ReadPosRankSum=0.055	GT:AD:DP:GQ:PL	0/1:105,99:204:99:3323,0,3515
chrVII	650843	.	G	A	3381.77	PASS	AC=1;AF=0.5;AN=2;BaseQRankSum=-1.689;DP=207;Dels=0.0;FS=0.0;HaplotypeScore=4.7664;MLEAC=1;MLEAF=0.5;MQ=41.99;MQ0=0;MQRankSum=-0.668;QD=16.34;ReadPosRankSum=-0.376	GT:AD:DP:GQ:PL	0/1:98,107:206:99:3410,0,3153
chrVII	678823	.	G	A	4507.77	PASS	AC=1;AF=0.5;AN=2;BaseQRankSum=1.106;DP=248;Dels=0.0;FS=11.259;HaplotypeScore=4.659;MLEAC=1;MLEAF=0.5;MQ=41.99;MQ0=0;MQRankSum=1.37;QD=18.18;ReadPosRankSum=0.595	GT:AD:DP:GQ:PL	0/1:115,133:248:99:4536,0,3660
chrVII	678886	.	G	A	3640.77	PASS	AC=1;AF=0.5;AN=2;BaseQRankSum=-2.151;DP=239;Dels=0.0;FS=1.6;HaplotypeScore=4.6754;MLEAC=1;MLEAF=0.5;MQ=42.0;MQ0=0;MQRankSum=1.104;QD=15.23;ReadPosRankSum=-1.087	GT:AD:DP:GQ:PL	0/1:120,118:239:99:3669,0,3978
chrVII	692903	.	G	A	4752.77	PASS	AC=1;AF=0.5;AN=2;BaseQRankSum=1.505;DP=249;Dels=0.0;FS=3.541;HaplotypeScore=5.7435;MLEAC=1;MLEAF=0.5;MQ=41.98;MQ0=0;MQRankSum=0.569;QD=19.09;ReadPosRankSum=-1.547	GT:AD:DP:GQ:PL	0/1:108,141:249:99:4781,0,3429
chrVII	697639	.	C	T	4213.77	PASS	AC=1;AF=0.5;AN=2;BaseQRankSum=2.331;DP=246;Dels=0.0;FS=13.861;HaplotypeScore=2.5439;MLEAC=1;MLEAF=0.5;MQ=42.0;MQ0=0;MQRankSum=0.774;QD=17.13;ReadPosRankSum=1.056	GT:AD:DP:GQ:PL	0/1:121,124:245:99:4242,0,3991
chrVII	738645	.	G	A	2725.77	PASS	AC=1;AF=0.5;AN=2;BaseQRankSum=1.759;DP=202;Dels=0.0;FS=0.525;HaplotypeScore=1.787;MLEAC=1;MLEAF=0.5;MQ=42.0;MQ0=0;MQRankSum=0.272;QD=13.49;ReadPosRankSum=0.506	GT:AD:DP:GQ:PL	0/1:119,83:202:99:2754,0,3985
chrVII	762509	.	G	A	4090.77	PASS	AC=1;AF=0.5;AN=2;BaseQRankSum=0.89;DP=250;Dels=0.0;FS=6.866;HaplotypeScore=3.4202;MLEAC=1;MLEAF=0.5;MQ=41.94;MQ0=0;MQRankSum=-0.545;QD=16.36;ReadPosRankSum=0.531	GT:AD:DP:GQ:PL	0/1:126,123:250:99:4119,0,4251
chrVII	762748	.	C	T	3657.77	PASS	AC=1;AF=0.5;AN=2;BaseQRankSum=1.907;DP=232;Dels=0.0;FS=5.355;HaplotypeScore=4.1701;MLEAC=1;MLEAF=0.5;MQ=41.94;MQ0=0;MQRankSum=0.968;QD=15.77;ReadPosRankSum=0.608	GT:AD:DP:GQ:PL	0/1:118,114:232:99:3686,0,3727
chrVII	762923	.	C	T	3352.77	PASS	AC=1;AF=0.5;AN=2;BaseQRankSum=-3.158;DP=220;Dels=0.0;FS=2.351;HaplotypeScore=4.0846;MLEAC=1;MLEAF=0.5;MQ=42.0;MQ0=0;MQRankSum=0.662;QD=15.24;ReadPosRankSum=1.565	GT:AD:DP:GQ:PL	0/1:108,111:219:99:3381,0,3449
chrVII	766831	.	G	A	4243.77	PASS	AC=1;AF=0.5;AN=2;BaseQRankSum=0.918;DP=240;Dels=0.0;FS=1.582;HaplotypeScore=2.5508;MLEAC=1;MLEAF=0.5;MQ=41.99;MQ0=0;MQRankSum=0.284;QD=17.68;ReadPosRankSum=0.725	GT:AD:DP:GQ:PL	0/1:112,127:239:99:4272,0,3645
chrVII	772368	.	G	A	3884.77	PASS	AC=1;AF=0.5;AN=2;BaseQRankSum=1.765;DP=250;Dels=0.0;FS=0.971;HaplotypeScore=8.5766;MLEAC=1;MLEAF=0.5;MQ=41.93;MQ0=0;MQRankSum=0.281;QD=15.54;ReadPosRankSum=-0.5	GT:AD:DP:GQ:PL	0/1:130,117:248:99:3913,0,4400
chrVII	786146	.	C	T	3848.77	PASS	AC=1;AF=0.5;AN=2;BaseQRankSum=-0.186;DP=224;Dels=0.0;FS=0.0;HaplotypeScore=4.1969;MLEAC=1;MLEAF=0.5;MQ=42.0;MQ0=0;MQRankSum=0.739;QD=17.18;ReadPosRankSum=-0.724	GT:AD:DP:GQ:PL	0/1:107,116:223:99:3877,0,3554
chrVII	798131	.	G	A	3426.77	PASS	AC=1;AF=0.5;AN=2;BaseQRankSum=1.589;DP=242;Dels=0.0;FS=3.61;HaplotypeScore=7.3302;MLEAC=1;MLEAF=0.5;MQ=42.0;MQ0=0;MQRankSum=0.171;QD=14.16;ReadPosRankSum=-2.036	GT:AD:DP:GQ:PL	0/1:134,106:241:99:3455,0,4278
chrVII	798494	.	C	T	4500.77	PASS	AC=1;AF=0.5;AN=2;BaseQRankSum=-0.344;DP=243;Dels=0.0;FS=5.215;HaplotypeScore=10.4807;MLEAC=1;MLEAF=0.5;MQ=41.98;MQ0=0;MQRankSum=1.744;QD=18.52;ReadPosRankSum=-1.123	GT:AD:DP:GQ:PL	0/1:108,135:243:99:4529,0,3612
chrVII	798549	.	C	T	3789.77	PASS	AC=1;AF=0.5;AN=2;BaseQRankSum=2.024;DP=241;Dels=0.0;FS=13.447;HaplotypeScore=11.5671;MLEAC=1;MLEAF=0.5;MQ=41.99;MQ0=0;MQRankSum=2.52;QD=15.73;ReadPosRankSum=0.559	GT:AD:DP:GQ:PL	0/1:120,119:239:99:3818,0,3513
chrVII	807727	.	G	A	3755.77	PASS	AC=1;AF=0.5;AN=2;BaseQRankSum=-0.453;DP=209;Dels=0.0;FS=5.825;HaplotypeScore=0.0;MLEAC=1;MLEAF=0.5;MQ=42.0;MQ0=0;MQRankSum=1.077;QD=17.97;ReadPosRankSum=1.082	GT:AD:DP:GQ:PL	0/1:95,112:207:99:3784,0,3247
chrVII	809335	.	C	T	3710.77	PASS	AC=1;AF=0.5;AN=2;BaseQRankSum=-0.583;DP=229;Dels=0.0;FS=1.031;HaplotypeScore=6.0611;MLEAC=1;MLEAF=0.5;MQ=41.99;MQ0=0;MQRankSum=0.656;QD=16.2;ReadPosRankSum=-0.334	GT:AD:DP:GQ:PL	0/1:112,116:228:99:3739,0,3693
chrVII	830098	.	G	A	3724.77	PASS	AC=1;AF=0.5;AN=2;BaseQRankSum=-0.421;DP=250;Dels=0.0;FS=0.0;HaplotypeScore=3.3542;MLEAC=1;MLEAF=0.5;MQ=42.0;MQ0=0;MQRankSum=-1.026;QD=14.9;ReadPosRankSum=-0.774	GT:AD:DP:GQ:PL	0/1:133,115:248:99:3753,0,4510
chrVII	830946	.	G	A	3870.77	PASS	AC=1;AF=0.5;AN=2;BaseQRankSum=-1.67;DP=232;Dels=0.0;FS=0.0;HaplotypeScore=1.5774;MLEAC=1;MLEAF=0.5;MQ=42.0;MQ0=0;MQRankSum=1.465;QD=16.68;ReadPosRankSum=0.423	GT:AD:DP:GQ:PL	0/1:112,119:231:99:3899,0,3693
chrVII	834150	.	G	A	3672.77	PASS	AC=1;AF=0.5;AN=2;BaseQRankSum=0.363;DP=250;Dels=0.0;FS=1.536;HaplotypeScore=2.3548;MLEAC=1;MLEAF=0.5;MQ=41.98;MQ0=0;MQRankSum=-0.829;QD=14.69;ReadPosRankSum=-0.682	GT:AD:DP:GQ:PL	0/1:138,112:250:99:3701,0,4667
chrVII	848714	.	C	T	2415.77	PASS	AC=1;AF=0.5;AN=2;BaseQRankSum=2.187;DP=176;Dels=0.0;FS=9.026;HaplotypeScore=3.2505;MLEAC=1;MLEAF=0.5;MQ=41.99;MQ0=0;MQRankSum=0.903;QD=13.73;ReadPosRankSum=0.299	GT:AD:DP:GQ:PL	0/1:98,77:175:99:2444,0,3120
chrVII	859524	.	C	T	3672.77	PASS	AC=1;AF=0.5;AN=2;BaseQRankSum=0.855;DP=250;Dels=0.0;FS=0.462;HaplotypeScore=7.2765;MLEAC=1;MLEAF=0.5;MQ=41.99;MQ0=0;MQRankSum=0.437;QD=14.69;ReadPosRankSum=-0.86	GT:AD:DP:GQ:PL	0/1:135,113:248:99:3701,0,4542
chrVII	878030	.	C	T	3930.77	PASS	AC=1;AF=0.5;AN=2;BaseQRankSum=0.119;DP=202;Dels=0.0;FS=4.99;HaplotypeScore=2.3204;MLEAC=1;MLEAF=0.5;MQ=42.0;MQ0=0;MQRankSum=0.512;QD=19.46;ReadPosRankSum=-0.895	GT:AD:DP:GQ:PL	0/1:85,117:202:99:3959,0,2743
chrVII	882628	.	G	A	3414.77	PASS	AC=1;AF=0.5;AN=2;BaseQRankSum=1.007;DP=198;Dels=0.0;FS=1.75;HaplotypeScore=3.7061;MLEAC=1;MLEAF=0.5;MQ=41.89;MQ0=1;MQRankSum=1.743;QD=17.25;ReadPosRankSum=-0.442	GT:AD:DP:GQ:PL	0/1:95,103:198:99:3443,0,3054
chrVII	883824	.	G	A	4000.77	PASS	AC=1;AF=0.5;AN=2;BaseQRankSum=0.081;DP=238;Dels=0.0;FS=0.477;HaplotypeScore=5.778;MLEAC=1;MLEAF=0.5;MQ=41.72;MQ0=1;MQRankSum=0.024;QD=16.81;ReadPosRankSum=0.476	GT:AD:DP:GQ:PL	0/1:114,123:237:99:4029,0,3764
chrVII	883838	.	G	A	8782.77	PASS	AC=2;AF=1.0;AN=2;DP=226;Dels=0.0;FS=0.0;HaplotypeScore=2.5352;MLEAC=2;MLEAF=1.0;MQ=41.97;MQ0=0;QD=26.6	GT:AD:DP:GQ:PL	1/1:0,225:225:99:8811,662,0
chrVII	883900	.	G	A	3674.77	PASS	AC=1;AF=0.5;AN=2;BaseQRankSum=-0.616;DP=250;Dels=0.0;FS=3.49;HaplotypeScore=6.549;MLEAC=1;MLEAF=0.5;MQ=42.0;MQ0=0;MQRankSum=-2.416;QD=14.7;ReadPosRankSum=0.931	GT:AD:DP:GQ:PL	0/1:138,112:250:99:3703,0,4542
chrVII	906038	.	C	T	4024.77	PASS	AC=1;AF=0.5;AN=2;BaseQRankSum=0.978;DP=234;Dels=0.0;FS=2.214;HaplotypeScore=1.7621;MLEAC=1;MLEAF=0.5;MQ=41.98;MQ0=0;MQRankSum=0.525;QD=17.2;ReadPosRankSum=-0.089	GT:AD:DP:GQ:PL	0/1:110,123:233:99:4053,0,3499
chrVII	906199	.	C	T	3976.77	PASS	AC=1;AF=0.5;AN=2;BaseQRankSum=-0.717;DP=247;Dels=0.0;FS=3.574;HaplotypeScore=3.2158;MLEAC=1;MLEAF=0.5;MQ=41.95;MQ0=0;MQRankSum=-0.536;QD=16.1;ReadPosRankSum=-0.561	GT:AD:DP:GQ:PL	0/1:121,125:246:99:4005,0,3957
chrVII	906212	.	C	T	4326.77	PASS	AC=1;AF=0.5;AN=2;BaseQRankSum=-3.64;DP=249;Dels=0.0;FS=2.147;HaplotypeScore=5.1923;MLEAC=1;MLEAF=0.5;MQ=41.95;MQ0=0;MQRankSum=-1.098;QD=17.38;ReadPosRankSum=-0.244	GT:AD:DP:GQ:PL	0/1:113,134:248:99:4355,0,3706
chrVII	906229	.	C	T	3030.77	PASS	AC=1;AF=0.5;AN=2;BaseQRankSum=-0.821;DP=233;Dels=0.0;FS=2.26;HaplotypeScore=6.2711;MLEAC=1;MLEAF=0.5;MQ=41.85;MQ0=1;MQRankSum=0.328;QD=13.01;ReadPosRankSum=-0.322	GT:AD:DP:GQ:PL	0/1:132,100:233:99:3059,0,4330
chrVII	906425	.	C	T	3953.77	PASS	AC=1;AF=0.5;AN=2;BaseQRankSum=1.317;DP=209;Dels=0.0;FS=2.417;HaplotypeScore=1.7331;MLEAC=1;MLEAF=0.5;MQ=41.96;MQ0=0;MQRankSum=0.727;QD=18.92;ReadPosRankSum=-1.434	GT:AD:DP:GQ:PL	0/1:92,117:209:99:3982,0,2886
chrVII	906498	.	C	T	4676.77	PASS	AC=1;AF=0.5;AN=2;BaseQRankSum=0.228;DP=245;Dels=0.0;FS=8.266;HaplotypeScore=3.1233;MLEAC=1;MLEAF=0.5;MQ=41.98;MQ0=0;MQRankSum=0.199;QD=19.09;ReadPosRankSum=-0.144	GT:AD:DP:GQ:PL	0/1:107,138:245:99:4705,0,3507
chrVII	932373	.	C	T	4052.77	PASS	AC=1;AF=0.5;AN=2;BaseQRankSum=-0.351;DP=227;Dels=0.0;FS=0.0;HaplotypeScore=8.1665;MLEAC=1;MLEAF=0.5;MQ=41.94;MQ0=0;MQRankSum=-1.234;QD=17.85;ReadPosRankSum=-0.94	GT:AD:DP:GQ:PL	0/1:107,120:227:99:4081,0,3557
chrVII	938464	.	C	T	3835.77	PASS	AC=1;AF=0.5;AN=2;BaseQRankSum=0.389;DP=232;Dels=0.0;FS=4.474;HaplotypeScore=1.6988;MLEAC=1;MLEAF=0.5;MQ=42.0;MQ0=0;MQRankSum=-0.324;QD=16.53;ReadPosRankSum=-1.444	GT:AD:DP:GQ:PL	0/1:114,117:231:99:3864,0,3802
chrVII	939621	.	G	A	3256.77	PASS	AC=1;AF=0.5;AN=2;BaseQRankSum=0.979;DP=202;Dels=0.0;FS=5.949;HaplotypeScore=3.7793;MLEAC=1;MLEAF=0.5;MQ=41.9;MQ0=0;MQRankSum=0.261;QD=16.12;ReadPosRankSum=0.355	GT:AD:DP:GQ:PL	0/1:101,100:201:99:3285,0,3277
chrVII	939644	.	G	A	3449.77	PASS	AC=1;AF=0.5;AN=2;BaseQRankSum=0.194;DP=205;Dels=0.0;FS=1.108;HaplotypeScore=5.5906;MLEAC=1;MLEAF=0.5;MQ=41.84;MQ0=0;MQRankSum=1.117;QD=16.83;ReadPosRankSum=0.858	GT:AD:DP:GQ:PL	0/1:101,104:205:99:3478,0,3375
chrVII	939661	.	G	A	7894.77	PASS	AC=2;AF=1.0;AN=2;BaseQRankSum=1.715;DP=207;Dels=0.0;FS=0.0;HaplotypeScore=6.1676;MLEAC=2;MLEAF=1.0;MQ=41.84;MQ0=0;MQRankSum=-0.594;QD=26.96;ReadPosRankSum=0.934	GT:AD:DP:GQ:PL	1/1:1,203:204:99:7923,596,0
chrVII	952248	.	G	A	3670.77	PASS	AC=1;AF=0.5;AN=2;BaseQRankSum=0.311;DP=246;Dels=0.0;FS=0.984;HaplotypeScore=6.6378;MLEAC=1;MLEAF=0.5;MQ=41.99;MQ0=0;MQRankSum=0.804;QD=14.92;ReadPosRankSum=-1.147	GT:AD:DP:GQ:PL	0/1:128,117:245:99:3699,0,4128
chrVII	968539	.	G	A	3168.77	PASS	AC=1;AF=0.5;AN=2;BaseQRankSum=-0.225;DP=222;Dels=0.0;FS=1.636;HaplotypeScore=9.56;MLEAC=1;MLEAF=0.5;MQ=41.99;MQ0=0;MQRankSum=1.58;QD=14.27;ReadPosRankSum=-0.298	GT:AD:DP:GQ:PL	0/1:121,101:222:99:3197,0,4001
chrVII	973967	.	G	A	3395.77	PASS	AC=1;AF=0.5;AN=2;BaseQRankSum=0.871;DP=196;Dels=0.0;FS=0.0;HaplotypeScore=0.9734;MLEAC=1;MLEAF=0.5;MQ=41.99;MQ0=0;MQRankSum=-0.306;QD=17.33;ReadPosRankSum=-1.372	GT:AD:DP:GQ:PL	0/1:94,102:196:99:3424,0,3127
chrVII	978892	.	C	T	4125.77	PASS	AC=1;AF=0.5;AN=2;BaseQRankSum=0.078;DP=232;Dels=0.0;FS=3.708;HaplotypeScore=5.263;MLEAC=1;MLEAF=0.5;MQ=41.99;MQ0=0;MQRankSum=0.161;QD=17.78;ReadPosRankSum=0.409	GT:AD:DP:GQ:PL	0/1:103,127:230:99:4154,0,3276
chrVII	992837	.	C	T	4033.77	PASS	AC=1;AF=0.5;AN=2;BaseQRankSum=1.253;DP=250;Dels=0.0;FS=0.974;HaplotypeScore=6.5718;MLEAC=1;MLEAF=0.5;MQ=41.99;MQ0=0;MQRankSum=0.034;QD=16.14;ReadPosRankSum=0.512	GT:AD:DP:GQ:PL	0/1:129,119:248:99:4062,0,4239
chrVII	993681	.	G	A	3856.77	PASS	AC=1;AF=0.5;AN=2;BaseQRankSum=-1.217;DP=239;Dels=0.0;FS=3.787;HaplotypeScore=8.2256;MLEAC=1;MLEAF=0.5;MQ=41.93;MQ0=0;MQRankSum=0.845;QD=16.14;ReadPosRankSum=0.162	GT:AD:DP:GQ:PL	0/1:119,120:239:99:3885,0,3844
chrVII	1000916	.	C	T	3914.77	PASS	AC=1;AF=0.5;AN=2;BaseQRankSum=-0.295;DP=250;Dels=0.0;FS=2.18;HaplotypeScore=6.2099;MLEAC=1;MLEAF=0.5;MQ=41.15;MQ0=0;MQRankSum=-1.602;QD=15.66;ReadPosRankSum=-0.01	GT:AD:DP:GQ:PL	0/1:122,128:250:99:3943,0,3999
chrVII	1021117	.	C	T	3778.77	PASS	AC=1;AF=0.5;AN=2;BaseQRankSum=-0.506;DP=250;Dels=0.0;FS=0.0;HaplotypeScore=0.8321;MLEAC=1;MLEAF=0.5;MQ=41.99;MQ0=0;MQRankSum=0.221;QD=15.12;ReadPosRankSum=1.002	GT:AD:DP:GQ:PL	0/1:131,119:250:99:3807,0,4462
chrVII	1025845	.	G	A	4342.77	PASS	AC=1;AF=0.5;AN=2;BaseQRankSum=-0.219;DP=242;Dels=0.0;FS=5.41;HaplotypeScore=6.4304;MLEAC=1;MLEAF=0.5;MQ=41.94;MQ0=0;MQRankSum=0.757;QD=17.95;ReadPosRankSum=-0.877	GT:AD:DP:GQ:PL	0/1:105,135:240:99:4371,0,3321
chrVII	1027002	.	C	T	2945.77	PASS	AC=1;AF=0.5;AN=2;BaseQRankSum=0.301;DP=202;Dels=0.0;FS=4.048;HaplotypeScore=3.5104;MLEAC=1;MLEAF=0.5;MQ=41.92;MQ0=0;MQRankSum=-0.829;QD=14.58;ReadPosRankSum=-0.907	GT:AD:DP:GQ:PL	0/1:110,91:201:99:2974,0,3670
chrVII	1027071	.	G	A	3518.77	PASS	AC=1;AF=0.5;AN=2;BaseQRankSum=0.792;DP=211;Dels=0.0;FS=5.705;HaplotypeScore=5.3351;MLEAC=1;MLEAF=0.5;MQ=41.99;MQ0=0;MQRankSum=0.688;QD=16.68;ReadPosRankSum=0.376	GT:AD:DP:GQ:PL	0/1:100,110:210:99:3547,0,3148
chrVII	1033334	.	C	T	3237.77	PASS	AC=1;AF=0.5;AN=2;BaseQRankSum=1.472;DP=227;Dels=0.0;FS=3.789;HaplotypeScore=3.5538;MLEAC=1;MLEAF=0.5;MQ=41.97;MQ0=0;MQRankSum=2.187;QD=14.26;ReadPosRankSum=-1.42	GT:AD:DP:GQ:PL	0/1:126,100:226:99:3266,0,3950
chrVII	1035813	.	G	A	4234.77	PASS	AC=1;AF=0.5;AN=2;BaseQRankSum=-0.571;DP=250;Dels=0.0;FS=6.008;HaplotypeScore=8.0197;MLEAC=1;MLEAF=0.5;MQ=41.89;MQ0=0;MQRankSum=-0.164;QD=16.94;ReadPosRankSum=-1.424	GT:AD:DP:GQ:PL	0/1:122,126:248:99:4263,0,4016
chrVII	1037848	.	C	T	3979.77	PASS	AC=1;AF=0.5;AN=2;BaseQRankSum=1.324;DP=250;Dels=0.0;FS=4.253;HaplotypeScore=3.5389;MLEAC=1;MLEAF=0.5;MQ=41.99;MQ0=0;MQRankSum=-0.123;QD=15.92;ReadPosRankSum=-1.042	GT:AD:DP:GQ:PL	0/1:131,119:250:99:4008,0,4438
chrVII	1058986	.	C	T	3537.77	PASS	AC=1;AF=0.5;AN=2;BaseQRankSum=0.244;DP=219;Dels=0.0;FS=0.0;HaplotypeScore=3.4174;MLEAC=1;MLEAF=0.5;MQ=42.0;MQ0=0;MQRankSum=0.48;QD=16.15;ReadPosRankSum=-1.069	GT:AD:DP:GQ:PL	0/1:112,106:218:99:3566,0,3753
chrVIII	16881	.	C	T	3111.77	PASS	AC=1;AF=0.5;AN=2;BaseQRankSum=-4.242;DP=250;Dels=0.0;FS=0.996;HaplotypeScore=2.7286;MLEAC=1;MLEAF=0.5;MQ=42.0;MQ0=0;MQRankSum=-2.793;QD=12.45;ReadPosRankSum=-0.119	GT:AD:DP:GQ:PL	0/1:146,103:249:99:3140,0,4929
chrVIII	18669	.	C	T	3707.77	PASS	AC=1;AF=0.5;AN=2;BaseQRankSum=0.103;DP=229;Dels=0.0;FS=1.624;HaplotypeScore=0.8667;MLEAC=1;MLEAF=0.5;MQ=42.0;MQ0=0;MQRankSum=0.578;QD=16.19;ReadPosRankSum=1.964	GT:AD:DP:GQ:PL	0/1:112,117:229:99:3736,0,3575
chrVIII	26228	.	C	T	9752.77	PASS	AC=2;AF=1.0;AN=2;DP=250;Dels=0.0;FS=0.0;HaplotypeScore=3.1;MLEAC=2;MLEAF=1.0;MQ=41.97;MQ0=0;QD=28.69	GT:AD:DP:GQ:PL	1/1:0,250:250:99:9781,734,0
chrVIII	26836	.	C	T	4144.77	PASS	AC=1;AF=0.5;AN=2;BaseQRankSum=-0.333;DP=250;Dels=0.0;FS=0.968;HaplotypeScore=9.854;MLEAC=1;MLEAF=0.5;MQ=41.98;MQ0=0;MQRankSum=0.542;QD=16.58;ReadPosRankSum=-1.488	GT:AD:DP:GQ:PL	0/1:122,128:250:99:4173,0,3884
chrVIII	32982	.	C	T	2341.77	PASS	AC=1;AF=0.5;AN=2;BaseQRankSum=-3.274;DP=176;Dels=0.0;FS=5.333;HaplotypeScore=5.2545;MLEAC=1;MLEAF=0.5;MQ=41.99;MQ0=0;MQRankSum=0.422;QD=13.31;ReadPosRankSum=-1.668	GT:AD:DP:GQ:PL	0/1:97,78:175:99:2370,0,3241
chrVIII	34508	.	G	A	3031.77	PASS	AC=1;AF=0.5;AN=2;BaseQRankSum=2.004;DP=210;Dels=0.0;FS=1.067;HaplotypeScore=2.7341;MLEAC=1;MLEAF=0.5;MQ=42.0;MQ0=0;MQRankSum=-0.066;QD=14.44;ReadPosRankSum=-0.323	GT:AD:DP:GQ:PL	0/1:115,94:209:99:3060,0,3890
chrVIII	40729	.	G	A	3894.77	PASS	AC=1;AF=0.5;AN=2;BaseQRankSum=0.22;DP=250;Dels=0.0;FS=3.536;HaplotypeScore=6.1323;MLEAC=1;MLEAF=0.5;MQ=42.0;MQ0=0;MQRankSum=-0.042;QD=15.58;ReadPosRankSum=-0.035	GT:AD:DP:GQ:PL	0/1:127,123:250:99:3923,0,4196
chrVIII	48059	.	C	T	3708.77	PASS	AC=1;AF=0.5;AN=2;BaseQRankSum=0.855;DP=208;Dels=0.0;FS=0.51;HaplotypeScore=6.0462;MLEAC=1;MLEAF=0.5;MQ=41.91;MQ0=0;MQRankSum=0.586;QD=17.83;ReadPosRankSum=-1.585	GT:AD:DP:GQ:PL	0/1:93,115:208:99:3737,0,2871
chrVIII	55502	.	C	T	3118.77	PASS	AC=1;AF=0.5;AN=2;BaseQRankSum=-0.614;DP=208;Dels=0.0;FS=0.509;HaplotypeScore=6.7173;MLEAC=1;MLEAF=0.5;MQ=41.99;MQ0=0;MQRankSum=-0.751;QD=14.99;ReadPosRankSum=-1.257	GT:AD:DP:GQ:PL	0/1:104,103:207:99:3147,0,3259
chrVIII	58741	.	G	A	4361.77	PASS	AC=1;AF=0.5;AN=2;BaseQRankSum=2.036;DP=250;Dels=0.0;FS=4.272;HaplotypeScore=2.7123;MLEAC=1;MLEAF=0.5;MQ=41.98;MQ0=0;MQRankSum=-0.747;QD=17.45;ReadPosRankSum=-0.356	GT:AD:DP:GQ:PL	0/1:122,127:249:99:4390,0,4028
chrVIII	61871	.	C	T	4069.77	PASS	AC=1;AF=0.5;AN=2;BaseQRankSum=0.129;DP=233;Dels=0.0;FS=0.0;HaplotypeScore=3.5953;MLEAC=1;MLEAF=0.5;MQ=42.0;MQ0=0;MQRankSum=-0.256;QD=17.47;ReadPosRankSum=1.329	GT:AD:DP:GQ:PL	0/1:108,123:232:99:4098,0,3484
chrVIII	65240	.	G	A	4078.77	PASS	AC=1;AF=0.5;AN=2;BaseQRankSum=-0.34;DP=250;Dels=0.0;FS=6.902;HaplotypeScore=4.5399;MLEAC=1;MLEAF=0.5;MQ=42.0;MQ0=0;MQRankSum=-0.639;QD=16.32;ReadPosRankSum=-1.514	GT:AD:DP:GQ:PL	0/1:126,124:250:99:4107,0,4280
chrVIII	75315	.	C	T	4091.77	PASS	AC=1;AF=0.5;AN=2;BaseQRankSum=0.026;DP=249;Dels=0.0;FS=0.982;HaplotypeScore=4.2991;MLEAC=1;MLEAF=0.5;MQ=41.99;MQ0=0;MQRankSum=1.673;QD=16.43;ReadPosRankSum=-0.981	GT:AD:DP:GQ:PL	0/1:125,124:249:99:4120,0,4194
chrVIII	75775	.	C	T	3588.77	PASS	AC=1;AF=0.5;AN=2;BaseQRankSum=-0.711;DP=233;Dels=0.0;FS=0.554;HaplotypeScore=7.2765;MLEAC=1;MLEAF=0.5;MQ=41.99;MQ0=0;MQRankSum=0.052;QD=15.4;ReadPosRankSum=0.027	GT:AD:DP:GQ:PL	0/1:121,110:232:99:3617,0,4070
chrVIII	104344	.	C	T	3743.77	PASS	AC=1;AF=0.5;AN=2;BaseQRankSum=1.906;DP=217;Dels=0.0;FS=4.739;HaplotypeScore=2.7858;MLEAC=1;MLEAF=0.5;MQ=41.72;MQ0=0;MQRankSum=-1.57;QD=17.25;ReadPosRankSum=-0.527	GT:AD:DP:GQ:PL	0/1:104,113:217:99:3772,0,3355
chrVIII	107636	.	C	T	3493.77	PASS	AC=1;AF=0.5;AN=2;BaseQRankSum=-0.124;DP=233;Dels=0.0;FS=10.842;HaplotypeScore=6.7942;MLEAC=1;MLEAF=0.5;MQ=42.0;MQ0=0;MQRankSum=0.82;QD=14.99;ReadPosRankSum=-0.198	GT:AD:DP:GQ:PL	0/1:126,107:233:99:3522,0,4166
chrVIII	115195	.	C	T	3951.77	PASS	AC=1;AF=0.5;AN=2;BaseQRankSum=1.903;DP=250;Dels=0.0;FS=5.521;HaplotypeScore=6.746;MLEAC=1;MLEAF=0.5;MQ=42.0;MQ0=0;MQRankSum=0.098;QD=15.81;ReadPosRankSum=-0.646	GT:AD:DP:GQ:PL	0/1:128,120:248:99:3980,0,4251
chrVIII	136435	.	C	T	4026.77	PASS	AC=1;AF=0.5;AN=2;BaseQRankSum=0.412;DP=247;Dels=0.0;FS=7.009;HaplotypeScore=0.8321;MLEAC=1;MLEAF=0.5;MQ=42.0;MQ0=0;MQRankSum=-2.235;QD=16.3;ReadPosRankSum=0.646	GT:AD:DP:GQ:PL	0/1:124,121:246:99:4055,0,3977
chrVIII	140421	.	C	T	3642.77	PASS	AC=1;AF=0.5;AN=2;BaseQRankSum=-3.39;DP=250;Dels=0.0;FS=1.532;HaplotypeScore=3.3887;MLEAC=1;MLEAF=0.5;MQ=42.0;MQ0=0;MQRankSum=-0.972;QD=14.57;ReadPosRankSum=-0.854	GT:AD:DP:GQ:PL	0/1:131,118:249:99:3671,0,4463
chrVIII	143633	.	C	T	3945.77	PASS	AC=1;AF=0.5;AN=2;BaseQRankSum=1.465;DP=248;Dels=0.0;FS=10.207;HaplotypeScore=2.9286;MLEAC=1;MLEAF=0.5;MQ=42.0;MQ0=0;MQRankSum=0.42;QD=15.91;ReadPosRankSum=-0.569	GT:AD:DP:GQ:PL	0/1:124,122:246:99:3974,0,4061
chrVIII	147893	.	C	T	2714.77	PASS	AC=1;AF=0.5;AN=2;BaseQRankSum=-1.484;DP=187;Dels=0.0;FS=3.857;HaplotypeScore=6.0068;MLEAC=1;MLEAF=0.5;MQ=42.0;MQ0=0;MQRankSum=-0.221;QD=14.52;ReadPosRankSum=-1.243	GT:AD:DP:GQ:PL	0/1:103,84:187:99:2743,0,3556
chrVIII	148675	.	C	T	4236.77	PASS	AC=1;AF=0.5;AN=2;BaseQRankSum=1.999;DP=248;Dels=0.0;FS=6.965;HaplotypeScore=2.7307;MLEAC=1;MLEAF=0.5;MQ=42.0;MQ0=0;MQRankSum=-0.411;QD=17.08;ReadPosRankSum=2.16	GT:AD:DP:GQ:PL	0/1:123,125:248:99:4265,0,4068
chrVIII	170301	.	G	A	4058.77	PASS	AC=1;AF=0.5;AN=2;BaseQRankSum=2.419;DP=248;Dels=0.0;FS=2.16;HaplotypeScore=1.8401;MLEAC=1;MLEAF=0.5;MQ=41.98;MQ0=0;MQRankSum=-0.8;QD=16.37;ReadPosRankSum=0.73	GT:AD:DP:GQ:PL	0/1:127,121:248:99:4087,0,4170
chrVIII	170673	.	G	A	3697.77	PASS	AC=1;AF=0.5;AN=2;BaseQRankSum=-0.01;DP=216;Dels=0.0;FS=3.025;HaplotypeScore=3.4626;MLEAC=1;MLEAF=0.5;MQ=41.98;MQ0=0;MQRankSum=-0.383;QD=17.12;ReadPosRankSum=-1.999	GT:AD:DP:GQ:PL	0/1:102,114:216:99:3726,0,3219
chrVIII	170917	.	C	T	3419.77	PASS	AC=1;AF=0.5;AN=2;BaseQRankSum=0.409;DP=238;Dels=0.0;FS=0.0;HaplotypeScore=4.3338;MLEAC=1;MLEAF=0.5;MQ=41.94;MQ0=0;MQRankSum=1.933;QD=14.37;ReadPosRankSum=-0.335	GT:AD:DP:GQ:PL	0/1:128,110:238:99:3448,0,4299
chrVIII	187615	.	C	T	3883.77	PASS	AC=1;AF=0.5;AN=2;BaseQRankSum=-1.84;DP=249;Dels=0.0;FS=0.977;HaplotypeScore=0.7887;MLEAC=1;MLEAF=0.5;MQ=41.94;MQ0=0;MQRankSum=-0.391;QD=15.6;ReadPosRankSum=-0.592	GT:AD:DP:GQ:PL	0/1:127,119:246:99:3912,0,4342
chrVIII	207199	.	G	A	4141.77	PASS	AC=1;AF=0.5;AN=2;BaseQRankSum=1.334;DP=250;Dels=0.0;FS=2.154;HaplotypeScore=2.8399;MLEAC=1;MLEAF=0.5;MQ=41.99;MQ0=0;MQRankSum=1.593;QD=16.57;ReadPosRankSum=-0.018	GT:AD:DP:GQ:PL	0/1:122,128:250:99:4170,0,3943
chrVIII	221169	.	C	T	3099.77	PASS	AC=1;AF=0.5;AN=2;BaseQRankSum=-0.378;DP=226;Dels=0.0;FS=3.783;HaplotypeScore=1.7552;MLEAC=1;MLEAF=0.5;MQ=41.98;MQ0=0;MQRankSum=2.437;QD=13.72;ReadPosRankSum=-0.455	GT:AD:DP:GQ:PL	0/1:125,99:225:99:3128,0,4284
chrVIII	236122	.	C	T	2979.77	PASS	AC=1;AF=0.5;AN=2;BaseQRankSum=1.906;DP=204;Dels=0.0;FS=0.515;HaplotypeScore=4.2717;MLEAC=1;MLEAF=0.5;MQ=41.99;MQ0=0;MQRankSum=-0.032;QD=14.61;ReadPosRankSum=0.251	GT:AD:DP:GQ:PL	0/1:112,92:204:99:3008,0,3676
chrVIII	240673	.	G	A	4556.77	PASS	AC=1;AF=0.5;AN=2;BaseQRankSum=0.466;DP=246;Dels=0.0;FS=0.978;HaplotypeScore=0.8667;MLEAC=1;MLEAF=0.5;MQ=42.0;MQ0=0;MQRankSum=-1.354;QD=18.52;ReadPosRankSum=-1.275	GT:AD:DP:GQ:PL	0/1:113,133:246:99:4585,0,3786
chrVIII	242299	.	C	T	3743.77	PASS	AC=1;AF=0.5;AN=2;BaseQRankSum=1.808;DP=220;Dels=0.0;FS=4.702;HaplotypeScore=0.8667;MLEAC=1;MLEAF=0.5;MQ=42.0;MQ0=0;MQRankSum=1.671;QD=17.02;ReadPosRankSum=0.359	GT:AD:DP:GQ:PL	0/1:109,110:219:99:3772,0,3619
chrVIII	256523	.	C	T	3937.77	PASS	AC=1;AF=0.5;AN=2;BaseQRankSum=0.011;DP=250;Dels=0.0;FS=2.139;HaplotypeScore=8.4854;MLEAC=1;MLEAF=0.5;MQ=41.99;MQ0=0;MQRankSum=0.856;QD=15.75;ReadPosRankSum=-1.564	GT:AD:DP:GQ:PL	0/1:131,119:250:99:3966,0,4401
chrVIII	266371	.	C	T	3621.77	PASS	AC=1;AF=0.5;AN=2;BaseQRankSum=0.806;DP=236;Dels=0.0;FS=0.0;HaplotypeScore=0.7887;MLEAC=1;MLEAF=0.5;MQ=42.0;MQ0=0;MQRankSum=-0.103;QD=15.35;ReadPosRankSum=0.572	GT:AD:DP:GQ:PL	0/1:124,111:235:99:3650,0,3963
chrVIII	266966	.	C	T	3982.77	PASS	AC=1;AF=0.5;AN=2;BaseQRankSum=1.295;DP=250;Dels=0.0;FS=2.237;HaplotypeScore=4.9208;MLEAC=1;MLEAF=0.5;MQ=42.0;MQ0=0;MQRankSum=-1.295;QD=15.93;ReadPosRankSum=0.804	GT:AD:DP:GQ:PL	0/1:130,120:250:99:4011,0,4293
chrVIII	293987	.	C	T	4218.77	PASS	AC=1;AF=0.5;AN=2;BaseQRankSum=1.255;DP=245;Dels=0.0;FS=0.47;HaplotypeScore=1.399;MLEAC=1;MLEAF=0.5;MQ=41.99;MQ0=0;MQRankSum=-1.915;QD=17.22;ReadPosRankSum=0.653	GT:AD:DP:GQ:PL	0/1:115,128:243:99:4247,0,3709
chrVIII	294054	.	C	T	3509.77	PASS	AC=1;AF=0.5;AN=2;BaseQRankSum=0.659;DP=250;Dels=0.0;FS=3.548;HaplotypeScore=6.4562;MLEAC=1;MLEAF=0.5;MQ=41.92;MQ0=0;MQRankSum=-1.032;QD=14.04;ReadPosRankSum=-0.792	GT:AD:DP:GQ:PL	0/1:142,108:250:99:3538,0,4836
chrVIII	332428	.	C	T	3126.77	PASS	AC=1;AF=0.5;AN=2;BaseQRankSum=1.641;DP=225;Dels=0.0;FS=0.0;HaplotypeScore=1.399;MLEAC=1;MLEAF=0.5;MQ=42.0;MQ0=0;MQRankSum=-0.433;QD=13.9;ReadPosRankSum=1.14	GT:AD:DP:GQ:PL	0/1:128,97:225:99:3155,0,4224
chrVIII	346353	.	C	T	3324.77	PASS	AC=1;AF=0.5;AN=2;BaseQRankSum=-1.893;DP=226;Dels=0.0;FS=11.036;HaplotypeScore=3.1667;MLEAC=1;MLEAF=0.5;MQ=41.98;MQ0=0;MQRankSum=-0.252;QD=14.71;ReadPosRankSum=1.901	GT:AD:DP:GQ:PL	0/1:120,106:226:99:3353,0,3953
chrVIII	361994	.	C	T	3726.77	PASS	AC=1;AF=0.5;AN=2;BaseQRankSum=0.737;DP=221;Dels=0.0;FS=0.0;HaplotypeScore=7.101;MLEAC=1;MLEAF=0.5;MQ=41.85;MQ0=0;MQRankSum=-1.013;QD=16.86;ReadPosRankSum=-1.596	GT:AD:DP:GQ:PL	0/1:110,111:221:99:3755,0,3534
chrVIII	372415	.	G	A	4041.77	PASS	AC=1;AF=0.5;AN=2;BaseQRankSum=0.49;DP=247;Dels=0.0;FS=1.536;HaplotypeScore=4.4923;MLEAC=1;MLEAF=0.5;MQ=41.99;MQ0=0;MQRankSum=-0.536;QD=16.36;ReadPosRankSum=-1.326	GT:AD:DP:GQ:PL	0/1:122,123:245:99:4070,0,4036
chrVIII	376526	.	C	T	3425.77	PASS	AC=1;AF=0.5;AN=2;BaseQRankSum=-2.017;DP=250;Dels=0.0;FS=0.0;HaplotypeScore=4.227;MLEAC=1;MLEAF=0.5;MQ=41.98;MQ0=0;MQRankSum=-1.797;QD=13.7;ReadPosRankSum=-0.698	GT:AD:DP:GQ:PL	0/1:140,109:249:99:3454,0,4765
chrVIII	383697	.	C	T	4209.77	PASS	AC=1;AF=0.5;AN=2;BaseQRankSum=0.386;DP=250;Dels=0.0;FS=7.853;HaplotypeScore=4.4657;MLEAC=1;MLEAF=0.5;MQ=42.0;MQ0=0;MQRankSum=2.224;QD=16.84;ReadPosRankSum=-0.113	GT:AD:DP:GQ:PL	0/1:120,130:250:99:4238,0,3856
chrVIII	394196	.	C	T	4041.77	PASS	AC=1;AF=0.5;AN=2;BaseQRankSum=2.038;DP=242;Dels=0.0;FS=2.84;HaplotypeScore=5.9192;MLEAC=1;MLEAF=0.5;MQ=41.98;MQ0=0;MQRankSum=-0.145;QD=16.7;ReadPosRankSum=0.029	GT:AD:DP:GQ:PL	0/1:117,124:241:99:4070,0,3629
chrVIII	400990	.	C	T	3478.77	PASS	AC=1;AF=0.5;AN=2;BaseQRankSum=-0.559;DP=235;Dels=0.0;FS=7.401;HaplotypeScore=2.9677;MLEAC=1;MLEAF=0.5;MQ=41.98;MQ0=0;MQRankSum=-0.59;QD=14.8;ReadPosRankSum=-0.911	GT:AD:DP:GQ:PL	0/1:126,108:234:99:3507,0,4235
chrVIII	408357	.	C	T	4228.77	PASS	AC=1;AF=0.5;AN=2;BaseQRankSum=0.606;DP=248;Dels=0.0;FS=4.274;HaplotypeScore=11.1171;MLEAC=1;MLEAF=0.5;MQ=42.0;MQ0=0;MQRankSum=2.322;QD=17.05;ReadPosRankSum=-0.298	GT:AD:DP:GQ:PL	0/1:121,127:248:99:4257,0,3951
chrVIII	409704	.	C	T	3304.77	PASS	AC=1;AF=0.5;AN=2;BaseQRankSum=-0.548;DP=207;Dels=0.0;FS=1.082;HaplotypeScore=5.1765;MLEAC=1;MLEAF=0.5;MQ=41.98;MQ0=0;MQRankSum=1.296;QD=15.97;ReadPosRankSum=0.109	GT:AD:DP:GQ:PL	0/1:101,102:205:99:3333,0,3398
chrVIII	411091	.	C	T	4248.77	PASS	AC=1;AF=0.5;AN=2;BaseQRankSum=1.851;DP=222;Dels=0.0;FS=0.0;HaplotypeScore=3.577;MLEAC=1;MLEAF=0.5;MQ=42.0;MQ0=0;MQRankSum=-1.064;QD=19.14;ReadPosRankSum=0.829	GT:AD:DP:GQ:PL	0/1:92,129:221:99:4277,0,2839
chrVIII	422882	.	C	T	3984.77	PASS	AC=1;AF=0.5;AN=2;BaseQRankSum=1.232;DP=248;Dels=0.0;FS=2.278;HaplotypeScore=4.897;MLEAC=1;MLEAF=0.5;MQ=41.98;MQ0=0;MQRankSum=0.042;QD=16.07;ReadPosRankSum=0.596	GT:AD:DP:GQ:PL	0/1:125,122:248:99:4013,0,4044
chrVIII	422906	.	C	T	3562.77	PASS	AC=1;AF=0.5;AN=2;BaseQRankSum=1.866;DP=236;Dels=0.0;FS=1.594;HaplotypeScore=4.2462;MLEAC=1;MLEAF=0.5;MQ=41.98;MQ0=0;MQRankSum=-0.671;QD=15.1;ReadPosRankSum=0.601	GT:AD:DP:GQ:PL	0/1:124,112:236:99:3591,0,3959
chrVIII	440810	.	C	T	2700.77	PASS	AC=1;AF=0.5;AN=2;BaseQRankSum=-0.502;DP=172;Dels=0.0;FS=11.918;HaplotypeScore=4.8326;MLEAC=1;MLEAF=0.5;MQ=41.99;MQ0=0;MQRankSum=0.867;QD=15.7;ReadPosRankSum=0.104	GT:AD:DP:GQ:PL	0/1:85,87:172:99:2729,0,2665
chrVIII	452831	.	C	T	1477.77	PASS	AC=1;AF=0.5;AN=2;BaseQRankSum=-0.224;DP=250;Dels=0.0;FS=19.892;HaplotypeScore=4.4338;MLEAC=1;MLEAF=0.5;MQ=42.0;MQ0=0;MQRankSum=-0.638;QD=5.91;ReadPosRankSum=0.147	GT:AD:DP:GQ:PL	0/1:191,58:249:99:1506,0,6664
chrVIII	455085	.	G	A	3321.77	PASS	AC=1;AF=0.5;AN=2;BaseQRankSum=0.332;DP=225;Dels=0.0;FS=4.573;HaplotypeScore=11.1912;MLEAC=1;MLEAF=0.5;MQ=41.94;MQ0=0;MQRankSum=-0.234;QD=14.76;ReadPosRankSum=0.429	GT:AD:DP:GQ:PL	0/1:118,105:225:99:3350,0,3952
chrVIII	480332	.	C	T	4059.77	PASS	AC=1;AF=0.5;AN=2;BaseQRankSum=1.027;DP=245;Dels=0.0;FS=2.833;HaplotypeScore=4.4961;MLEAC=1;MLEAF=0.5;MQ=41.99;MQ0=0;MQRankSum=0.41;QD=16.57;ReadPosRankSum=2.887	GT:AD:DP:GQ:PL	0/1:117,126:243:99:4088,0,3818
chrVIII	489378	.	G	A	4249.77	PASS	AC=1;AF=0.5;AN=2;BaseQRankSum=1.454;DP=249;Dels=0.0;FS=5.987;HaplotypeScore=3.9627;MLEAC=1;MLEAF=0.5;MQ=42.0;MQ0=0;MQRankSum=1.863;QD=17.07;ReadPosRankSum=1.705	GT:AD:DP:GQ:PL	0/1:123,125:248:99:4278,0,4061
chrVIII	490238	.	C	T	3509.77	PASS	AC=1;AF=0.5;AN=2;BaseQRankSum=0.664;DP=198;Dels=0.0;FS=1.117;HaplotypeScore=3.6318;MLEAC=1;MLEAF=0.5;MQ=42.0;MQ0=0;MQRankSum=-0.041;QD=17.73;ReadPosRankSum=0.529	GT:AD:DP:GQ:PL	0/1:89,108:197:99:3538,0,2801
chrVIII	491892	.	C	T	3755.77	PASS	AC=1;AF=0.5;AN=2;BaseQRankSum=-4.288;DP=232;Dels=0.0;FS=2.208;HaplotypeScore=3.5104;MLEAC=1;MLEAF=0.5;MQ=41.99;MQ0=0;MQRankSum=-2.231;QD=16.19;ReadPosRankSum=-0.433	GT:AD:DP:GQ:PL	0/1:113,119:232:99:3784,0,3666
chrVIII	501272	.	C	T	3907.77	PASS	AC=1;AF=0.5;AN=2;BaseQRankSum=-3.189;DP=250;Dels=0.0;FS=6.868;HaplotypeScore=3.4302;MLEAC=1;MLEAF=0.5;MQ=41.99;MQ0=0;MQRankSum=-0.135;QD=15.63;ReadPosRankSum=-0.619	GT:AD:DP:GQ:PL	0/1:128,121:249:99:3936,0,4276
chrVIII	502373	.	C	T	3242.77	PASS	AC=1;AF=0.5;AN=2;BaseQRankSum=-2.879;DP=226;Dels=0.0;FS=8.464;HaplotypeScore=5.0494;MLEAC=1;MLEAF=0.5;MQ=42.0;MQ0=0;MQRankSum=0.137;QD=14.35;ReadPosRankSum=0.311	GT:AD:DP:GQ:PL	0/1:120,105:226:99:3271,0,3927
chrVIII	514939	.	C	T	3004.77	PASS	AC=1;AF=0.5;AN=2;BaseQRankSum=0.703;DP=181;Dels=0.0;FS=2.261;HaplotypeScore=3.2692;MLEAC=1;MLEAF=0.5;MQ=42.0;MQ0=0;MQRankSum=-1.232;QD=16.6;ReadPosRankSum=0.336	GT:AD:DP:GQ:PL	0/1:88,92:180:99:3033,0,2839
chrVIII	517502	.	C	T	3983.77	PASS	AC=1;AF=0.5;AN=2;BaseQRankSum=-0.47;DP=250;Dels=0.0;FS=7.865;HaplotypeScore=5.1207;MLEAC=1;MLEAF=0.5;MQ=41.94;MQ0=0;MQRankSum=1.449;QD=15.94;ReadPosRankSum=0.262	GT:AD:DP:GQ:PL	0/1:126,124:250:99:4012,0,4249
chrVIII	517569	.	C	T	4144.77	PASS	AC=1;AF=0.5;AN=2;BaseQRankSum=0.444;DP=248;Dels=0.0;FS=7.961;HaplotypeScore=3.3326;MLEAC=1;MLEAF=0.5;MQ=41.99;MQ0=0;MQRankSum=1.092;QD=16.71;ReadPosRankSum=-0.306	GT:AD:DP:GQ:PL	0/1:122,123:245:99:4173,0,4082
chrIX	48068	.	C	T	4019.77	PASS	AC=1;AF=0.5;AN=2;BaseQRankSum=1.166;DP=250;Dels=0.0;FS=0.461;HaplotypeScore=0.7887;MLEAC=1;MLEAF=0.5;MQ=42.0;MQ0=0;MQRankSum=0.158;QD=16.08;ReadPosRankSum=-1.29	GT:AD:DP:GQ:PL	0/1:129,121:250:99:4048,0,4258
chrIX	57048	.	C	T	4325.77	PASS	AC=1;AF=0.5;AN=2;BaseQRankSum=0.257;DP=241;Dels=0.0;FS=0.0;HaplotypeScore=1.3123;MLEAC=1;MLEAF=0.5;MQ=41.99;MQ0=0;MQRankSum=-0.16;QD=17.95;ReadPosRankSum=0.505	GT:AD:DP:GQ:PL	0/1:111,130:241:99:4354,0,3396
chrIX	75752	.	G	A	3865.77	PASS	AC=1;AF=0.5;AN=2;BaseQRankSum=0.667;DP=247;Dels=0.0;FS=0.47;HaplotypeScore=4.2585;MLEAC=1;MLEAF=0.5;MQ=42.0;MQ0=0;MQRankSum=-0.537;QD=15.65;ReadPosRankSum=0.673	GT:AD:DP:GQ:PL	0/1:128,119:247:99:3894,0,4141
chrIX	96851	.	C	T	3978.77	PASS	AC=1;AF=0.5;AN=2;BaseQRankSum=1.25;DP=243;Dels=0.0;FS=3.557;HaplotypeScore=2.4892;MLEAC=1;MLEAF=0.5;MQ=41.98;MQ0=0;MQRankSum=1.047;QD=16.37;ReadPosRankSum=-0.965	GT:AD:DP:GQ:PL	0/1:124,119:243:99:4007,0,4159
chrIX	96957	.	C	T	2894.77	PASS	AC=1;AF=0.5;AN=2;BaseQRankSum=0.207;DP=197;Dels=0.0;FS=4.197;HaplotypeScore=6.0735;MLEAC=1;MLEAF=0.5;MQ=41.99;MQ0=0;MQRankSum=-1.3;QD=14.69;ReadPosRankSum=-0.217	GT:AD:DP:GQ:PL	0/1:106,91:197:99:2923,0,3574
chrIX	119850	.	G	A	3929.77	PASS	AC=1;AF=0.5;AN=2;BaseQRankSum=0.122;DP=250;Dels=0.0;FS=3.512;HaplotypeScore=2.5885;MLEAC=1;MLEAF=0.5;MQ=41.99;MQ0=0;MQRankSum=0.912;QD=15.72;ReadPosRankSum=-1.159	GT:AD:DP:GQ:PL	0/1:129,119:248:99:3958,0,4339
chrIX	122232	.	C	T	3981.77	PASS	AC=1;AF=0.5;AN=2;BaseQRankSum=-0.856;DP=234;Dels=0.0;FS=0.0;HaplotypeScore=4.2208;MLEAC=1;MLEAF=0.5;MQ=41.94;MQ0=0;MQRankSum=-0.706;QD=17.02;ReadPosRankSum=-0.416	GT:AD:DP:GQ:PL	0/1:109,124:233:99:4010,0,3658
chrIX	122233	.	C	T	3924.77	PASS	AC=1;AF=0.5;AN=2;BaseQRankSum=-2.461;DP=229;Dels=0.0;FS=0.0;HaplotypeScore=5.0095;MLEAC=1;MLEAF=0.5;MQ=41.94;MQ0=0;MQRankSum=-1.027;QD=17.14;ReadPosRankSum=-0.284	GT:AD:DP:GQ:PL	0/1:107,120:227:99:3953,0,3631
chrIX	123085	.	C	T	4119.77	PASS	AC=1;AF=0.5;AN=2;BaseQRankSum=0.605;DP=250;Dels=0.0;FS=1.541;HaplotypeScore=3.8156;MLEAC=1;MLEAF=0.5;MQ=42.0;MQ0=0;MQRankSum=-1.597;QD=16.48;ReadPosRankSum=-0.341	GT:AD:DP:GQ:PL	0/1:128,120:248:99:4148,0,4379
chrIX	129921	.	C	T	3838.77	PASS	AC=1;AF=0.5;AN=2;BaseQRankSum=0.177;DP=249;Dels=0.0;FS=2.778;HaplotypeScore=2.6722;MLEAC=1;MLEAF=0.5;MQ=41.9;MQ0=0;MQRankSum=-2.529;QD=15.42;ReadPosRankSum=-0.654	GT:AD:DP:GQ:PL	0/1:131,117:248:99:3867,0,4374
chrIX	132546	.	C	T	3835.77	PASS	AC=1;AF=0.5;AN=2;BaseQRankSum=-0.309;DP=237;Dels=0.0;FS=0.0;HaplotypeScore=8.1328;MLEAC=1;MLEAF=0.5;MQ=42.0;MQ0=0;MQRankSum=-0.061;QD=16.18;ReadPosRankSum=-0.942	GT:AD:DP:GQ:PL	0/1:117,119:236:99:3864,0,3897
chrIX	137819	.	C	T	3941.77	PASS	AC=1;AF=0.5;AN=2;BaseQRankSum=-2.553;DP=231;Dels=0.0;FS=10.928;HaplotypeScore=3.8423;MLEAC=1;MLEAF=0.5;MQ=41.99;MQ0=0;MQRankSum=0.188;QD=17.06;ReadPosRankSum=-0.364	GT:AD:DP:GQ:PL	0/1:111,120:231:99:3970,0,3724
chrIX	138135	.	G	A	3035.77	PASS	AC=1;AF=0.5;AN=2;BaseQRankSum=-0.015;DP=176;Dels=0.0;FS=2.649;HaplotypeScore=1.7987;MLEAC=1;MLEAF=0.5;MQ=42.0;MQ0=0;MQRankSum=-0.287;QD=17.25;ReadPosRankSum=-1.158	GT:AD:DP:GQ:PL	0/1:85,91:176:99:3064,0,2834
chrIX	141478	.	G	A	9652.77	PASS	AC=2;AF=1.0;AN=2;DP=250;Dels=0.0;FS=0.0;HaplotypeScore=0.0;MLEAC=2;MLEAF=1.0;MQ=41.99;MQ0=0;QD=30.82	GT:AD:DP:GQ:PL	1/1:0,249:249:99:9681,737,0
chrIX	145083	.	G	A	4029.77	PASS	AC=1;AF=0.5;AN=2;BaseQRankSum=0.249;DP=231;Dels=0.0;FS=4.597;HaplotypeScore=2.5942;MLEAC=1;MLEAF=0.5;MQ=42.0;MQ0=0;MQRankSum=-0.823;QD=17.44;ReadPosRankSum=0.551	GT:AD:DP:GQ:PL	0/1:110,121:231:99:4058,0,3642
chrIX	215098	.	G	A	3963.77	PASS	AC=1;AF=0.5;AN=2;BaseQRankSum=2.677;DP=250;Dels=0.0;FS=0.463;HaplotypeScore=1.9468;MLEAC=1;MLEAF=0.5;MQ=42.0;MQ0=0;MQRankSum=0.061;QD=15.86;ReadPosRankSum=1.103	GT:AD:DP:GQ:PL	0/1:132,117:249:99:3992,0,4315
chrIX	216660	.	C	T	3217.75	PASS	AC=1;AF=0.5;AN=2;BaseQRankSum=4.386;DP=185;Dels=0.0;FS=5.759;HaplotypeScore=0.8941;MLEAC=1;MLEAF=0.5;MQ=41.99;MQ0=0;MQRankSum=0.713;QD=17.39;ReadPosRankSum=0.435	GT:AD:DP:GQ:PL	0/1:90,95:185:99:3246,0,2827
chrIX	218840	.	G	A	3751.77	PASS	AC=1;AF=0.5;AN=2;BaseQRankSum=0.971;DP=221;Dels=0.0;FS=1.061;HaplotypeScore=7.3802;MLEAC=1;MLEAF=0.5;MQ=42.0;MQ0=0;MQRankSum=-1.012;QD=16.98;ReadPosRankSum=0.375	GT:AD:DP:GQ:PL	0/1:105,115:220:99:3780,0,3414
chrIX	220693	.	G	A	3925.77	PASS	AC=1;AF=0.5;AN=2;BaseQRankSum=0.846;DP=250;Dels=0.0;FS=7.924;HaplotypeScore=7.64;MLEAC=1;MLEAF=0.5;MQ=42.0;MQ0=0;MQRankSum=-0.091;QD=15.7;ReadPosRankSum=0.534	GT:AD:DP:GQ:PL	0/1:128,121:250:99:3954,0,4235
chrIX	242444	.	G	A	4355.77	PASS	AC=1;AF=0.5;AN=2;BaseQRankSum=-1.674;DP=250;Dels=0.0;FS=0.466;HaplotypeScore=3.6254;MLEAC=1;MLEAF=0.5;MQ=42.0;MQ0=0;MQRankSum=-0.324;QD=17.42;ReadPosRankSum=-0.722	GT:AD:DP:GQ:PL	0/1:117,132:249:99:4384,0,3862
chrIX	244233	.	G	A	3074.77	PASS	AC=1;AF=0.5;AN=2;BaseQRankSum=1.066;DP=202;Dels=0.0;FS=0.0;HaplotypeScore=2.4167;MLEAC=1;MLEAF=0.5;MQ=41.99;MQ0=0;MQRankSum=0.45;QD=15.22;ReadPosRankSum=-1.821	GT:AD:DP:GQ:PL	0/1:103,98:201:99:3103,0,3215
chrIX	250383	.	G	A	4348.77	PASS	AC=1;AF=0.5;AN=2;BaseQRankSum=1.658;DP=249;Dels=0.0;FS=4.255;HaplotypeScore=3.834;MLEAC=1;MLEAF=0.5;MQ=42.0;MQ0=0;MQRankSum=0.648;QD=17.46;ReadPosRankSum=1.133	GT:AD:DP:GQ:PL	0/1:116,132:248:99:4377,0,3612
chrIX	255030	.	C	T	3558.77	PASS	AC=1;AF=0.5;AN=2;BaseQRankSum=0.489;DP=247;Dels=0.0;FS=0.0;HaplotypeScore=0.9734;MLEAC=1;MLEAF=0.5;MQ=41.99;MQ0=0;MQRankSum=0.577;QD=14.41;ReadPosRankSum=-1.36	GT:AD:DP:GQ:PL	0/1:138,109:247:99:3587,0,4771
chrIX	260426	.	C	T	3911.77	PASS	AC=1;AF=0.5;AN=2;BaseQRankSum=1.063;DP=250;Dels=0.0;FS=7.879;HaplotypeScore=6.2203;MLEAC=1;MLEAF=0.5;MQ=42.0;MQ0=0;MQRankSum=0.597;QD=15.65;ReadPosRankSum=-0.099	GT:AD:DP:GQ:PL	0/1:131,116:248:99:3940,0,4477
chrIX	268668	.	G	A	4064.77	PASS	AC=1;AF=0.5;AN=2;BaseQRankSum=2.49;DP=250;Dels=0.0;FS=3.477;HaplotypeScore=6.0504;MLEAC=1;MLEAF=0.5;MQ=41.99;MQ0=0;MQRankSum=-0.594;QD=16.26;ReadPosRankSum=-0.457	GT:AD:DP:GQ:PL	0/1:126,124:250:99:4093,0,4153
chrIX	273857	.	G	A	3237.77	PASS	AC=1;AF=0.5;AN=2;BaseQRankSum=-6.632;DP=212;Dels=0.0;FS=0.549;HaplotypeScore=8.4557;MLEAC=1;MLEAF=0.5;MQ=42.0;MQ0=0;MQRankSum=-1.241;QD=15.27;ReadPosRankSum=-0.221	GT:AD:DP:GQ:PL	0/1:98,111:211:99:3266,0,3238
chrIX	301528	.	C	T	3614.77	PASS	AC=1;AF=0.5;AN=2;BaseQRankSum=-0.022;DP=208;Dels=0.0;FS=0.51;HaplotypeScore=0.9665;MLEAC=1;MLEAF=0.5;MQ=41.9;MQ0=1;MQRankSum=0.861;QD=17.38;ReadPosRankSum=0.459	GT:AD:DP:GQ:PL	0/1:99,109:208:99:3643,0,3176
chrIX	303442	.	G	A	3220.76	PASS	AC=1;AF=0.5;AN=2;BaseQRankSum=0.112;DP=228;Dels=0.0;FS=13.457;HaplotypeScore=0.734;MLEAC=1;MLEAF=0.5;MQ=42.0;MQ0=0;MQRankSum=0.76;QD=14.13;ReadPosRankSum=-1.351	GT:AD:DP:GQ:PL	0/1:128,100:228:99:3249,0,4419
chrIX	310245	.	G	A	4069.77	PASS	AC=1;AF=0.5;AN=2;BaseQRankSum=2.723;DP=250;Dels=0.0;FS=7.851;HaplotypeScore=2.4272;MLEAC=1;MLEAF=0.5;MQ=42.0;MQ0=0;MQRankSum=1.747;QD=16.28;ReadPosRankSum=2.214	GT:AD:DP:GQ:PL	0/1:128,121:249:99:4098,0,4196
chrIX	311858	.	C	T	3827.77	PASS	AC=1;AF=0.5;AN=2;BaseQRankSum=0.707;DP=241;Dels=0.0;FS=0.0;HaplotypeScore=1.6988;MLEAC=1;MLEAF=0.5;MQ=42.0;MQ0=0;MQRankSum=-0.088;QD=15.88;ReadPosRankSum=-0.735	GT:AD:DP:GQ:PL	0/1:123,118:241:99:3856,0,3981
chrIX	316705	.	C	T	4419.77	PASS	AC=1;AF=0.5;AN=2;BaseQRankSum=0.157;DP=250;Dels=0.0;FS=2.169;HaplotypeScore=0.9789;MLEAC=1;MLEAF=0.5;MQ=41.99;MQ0=0;MQRankSum=1.414;QD=17.68;ReadPosRankSum=-0.915	GT:AD:DP:GQ:PL	0/1:120,130:250:99:4448,0,4075
chrIX	318322	.	C	T	4561.77	PASS	AC=1;AF=0.5;AN=2;BaseQRankSum=0.585;DP=250;Dels=0.0;FS=0.0;HaplotypeScore=2.5769;MLEAC=1;MLEAF=0.5;MQ=41.92;MQ0=1;MQRankSum=0.006;QD=18.25;ReadPosRankSum=0.749	GT:AD:DP:GQ:PL	0/1:114,135:249:99:4590,0,3649
chrIX	321047	.	G	A	3992.77	PASS	AC=1;AF=0.5;AN=2;BaseQRankSum=-0.415;DP=250;Dels=0.0;FS=11.294;HaplotypeScore=2.5395;MLEAC=1;MLEAF=0.5;MQ=41.99;MQ0=0;MQRankSum=2.474;QD=15.97;ReadPosRankSum=-1.29	GT:AD:DP:GQ:PL	0/1:128,121:249:99:4021,0,4313
chrIX	420341	.	G	A	3627.77	PASS	AC=1;AF=0.5;AN=2;BaseQRankSum=0.871;DP=209;Dels=0.0;FS=3.16;HaplotypeScore=0.9734;MLEAC=1;MLEAF=0.5;MQ=41.9;MQ0=1;MQRankSum=1.411;QD=17.36;ReadPosRankSum=-0.15	GT:AD:DP:GQ:PL	0/1:102,107:209:99:3656,0,3324
chrIX	420841	.	G	A	3943.77	PASS	AC=1;AF=0.5;AN=2;BaseQRankSum=0.806;DP=243;Dels=0.0;FS=3.559;HaplotypeScore=1.6208;MLEAC=1;MLEAF=0.5;MQ=41.93;MQ0=0;MQRankSum=-2.549;QD=16.23;ReadPosRankSum=1.507	GT:AD:DP:GQ:PL	0/1:120,123:243:99:3972,0,3630
chrX	35728	.	G	A	3219.84	PASS	AC=1;AF=0.5;AN=2;BaseQRankSum=-0.82;DP=211;Dels=0.0;FS=0.0;HaplotypeScore=4.4927;MLEAC=1;MLEAF=0.5;MQ=42.0;MQ0=0;MQRankSum=-0.315;QD=15.26;ReadPosRankSum=0.031	GT:AD:DP:GQ:PL	0/1:105,104:209:99:3248,0,3344
chrX	36956	.	G	A	2934.77	PASS	AC=1;AF=0.5;AN=2;BaseQRankSum=-0.274;DP=229;Dels=0.0;FS=1.029;HaplotypeScore=4.3886;MLEAC=1;MLEAF=0.5;MQ=41.99;MQ0=0;MQRankSum=0.309;QD=12.82;ReadPosRankSum=-0.815	GT:AD:DP:GQ:PL	0/1:134,95:229:99:2963,0,4378
chrX	58877	.	G	A	4137.77	PASS	AC=1;AF=0.5;AN=2;BaseQRankSum=1.72;DP=237;Dels=0.0;FS=7.25;HaplotypeScore=4.5095;MLEAC=1;MLEAF=0.5;MQ=41.9;MQ0=0;MQRankSum=3.03;QD=17.46;ReadPosRankSum=-1.14	GT:AD:DP:GQ:PL	0/1:115,122:237:99:4166,0,3798
chrX	60012	.	G	A	3670.77	PASS	AC=1;AF=0.5;AN=2;BaseQRankSum=1.511;DP=243;Dels=0.0;FS=0.479;HaplotypeScore=1.7074;MLEAC=1;MLEAF=0.5;MQ=41.99;MQ0=0;MQRankSum=0.533;QD=15.11;ReadPosRankSum=-0.533	GT:AD:DP:GQ:PL	0/1:128,114:242:99:3699,0,4277
chrX	76765	.	G	A	3129.77	PASS	AC=1;AF=0.5;AN=2;BaseQRankSum=-0.979;DP=184;Dels=0.0;FS=6.07;HaplotypeScore=1.7219;MLEAC=1;MLEAF=0.5;MQ=41.95;MQ0=0;MQRankSum=0.197;QD=17.01;ReadPosRankSum=-1.437	GT:AD:DP:GQ:PL	0/1:88,95:183:99:3158,0,2892
chrX	86972	.	G	A	4281.77	PASS	AC=1;AF=0.5;AN=2;BaseQRankSum=-0.343;DP=236;Dels=0.0;FS=3.647;HaplotypeScore=4.5223;MLEAC=1;MLEAF=0.5;MQ=41.98;MQ0=0;MQRankSum=0.894;QD=18.14;ReadPosRankSum=-0.713	GT:AD:DP:GQ:PL	0/1:109,126:235:99:4310,0,3561
chrX	94974	.	C	T	6908.77	PASS	AC=1;AF=0.5;AN=2;BaseQRankSum=1.911;DP=250;Dels=0.0;FS=2.638;HaplotypeScore=4.4267;MLEAC=1;MLEAF=0.5;MQ=41.94;MQ0=0;MQRankSum=-0.569;QD=27.64;ReadPosRankSum=0.403	GT:AD:DP:GQ:PL	0/1:57,192:249:99:6937,0,1479
chrX	104110	.	G	A	3806.77	PASS	AC=1;AF=0.5;AN=2;BaseQRankSum=2.244;DP=238;Dels=0.0;FS=2.208;HaplotypeScore=1.6647;MLEAC=1;MLEAF=0.5;MQ=42.0;MQ0=0;MQRankSum=-0.095;QD=15.99;ReadPosRankSum=1.25	GT:AD:DP:GQ:PL	0/1:124,114:238:99:3835,0,3990
chrX	104707	.	G	A	3194.83	PASS	AC=1;AF=0.5;AN=2;BaseQRankSum=1.931;DP=207;Dels=0.0;FS=0.506;HaplotypeScore=3.0311;MLEAC=1;MLEAF=0.5;MQ=42.0;MQ0=0;MQRankSum=0.871;QD=15.43;ReadPosRankSum=-0.18	GT:AD:DP:GQ:PL	0/1:110,97:207:99:3223,0,3625
chrX	104953	.	C	T	4172.77	PASS	AC=1;AF=0.5;AN=2;BaseQRankSum=0.793;DP=250;Dels=0.0;FS=0.0;HaplotypeScore=1.6006;MLEAC=1;MLEAF=0.5;MQ=42.0;MQ0=0;MQRankSum=0.256;QD=16.69;ReadPosRankSum=-0.199	GT:AD:DP:GQ:PL	0/1:124,126:250:99:4201,0,4139
chrX	106079	.	G	A	4324.77	PASS	AC=1;AF=0.5;AN=2;BaseQRankSum=-0.057;DP=250;Dels=0.0;FS=11.535;HaplotypeScore=0.8667;MLEAC=1;MLEAF=0.5;MQ=41.99;MQ0=0;MQRankSum=0.701;QD=17.3;ReadPosRankSum=1.058	GT:AD:DP:GQ:PL	0/1:122,128:250:99:4353,0,4187
chrX	117254	.	G	A	3976.77	PASS	AC=1;AF=0.5;AN=2;BaseQRankSum=-0.863;DP=246;Dels=0.0;FS=0.466;HaplotypeScore=4.2082;MLEAC=1;MLEAF=0.5;MQ=42.0;MQ0=0;MQRankSum=-0.476;QD=16.17;ReadPosRankSum=0.691	GT:AD:DP:GQ:PL	0/1:122,124:246:99:4005,0,4117
chrX	120371	.	C	T	9860.77	PASS	AC=2;AF=1.0;AN=2;DP=250;Dels=0.0;FS=0.0;HaplotypeScore=7.4239;MLEAC=2;MLEAF=1.0;MQ=41.89;MQ0=0;QD=28.3	GT:AD:DP:GQ:PL	1/1:0,250:250:99:9889,743,0
chrX	120378	.	C	T	3959.77	PASS	AC=1;AF=0.5;AN=2;BaseQRankSum=-0.119;DP=249;Dels=0.0;FS=2.913;HaplotypeScore=10.6539;MLEAC=1;MLEAF=0.5;MQ=41.89;MQ0=0;MQRankSum=-1.123;QD=15.9;ReadPosRankSum=0.07	GT:AD:DP:GQ:PL	0/1:129,120:249:99:3988,0,4391
chrX	123800	.	C	T	8955.77	PASS	AC=2;AF=1.0;AN=2;DP=241;Dels=0.0;FS=0.0;HaplotypeScore=6.093;MLEAC=2;MLEAF=1.0;MQ=41.9;MQ0=1;QD=26.26	GT:AD:DP:GQ:PL	1/1:0,239:241:99:8984,704,0
chrX	136602	.	G	A	3947.77	PASS	AC=1;AF=0.5;AN=2;BaseQRankSum=2.352;DP=246;Dels=0.0;FS=0.983;HaplotypeScore=3.8281;MLEAC=1;MLEAF=0.5;MQ=41.97;MQ0=0;MQRankSum=0.109;QD=16.05;ReadPosRankSum=-1.423	GT:AD:DP:GQ:PL	0/1:127,118:246:99:3976,0,4081
chrX	136710	.	G	A	3915.77	PASS	AC=1;AF=0.5;AN=2;BaseQRankSum=1.909;DP=233;Dels=0.0;FS=1.013;HaplotypeScore=3.7206;MLEAC=1;MLEAF=0.5;MQ=41.99;MQ0=0;MQRankSum=0.771;QD=16.81;ReadPosRankSum=0.194	GT:AD:DP:GQ:PL	0/1:114,117:232:99:3944,0,3678
chrX	136832	.	G	A	2458.77	PASS	AC=1;AF=0.5;AN=2;BaseQRankSum=0.147;DP=151;Dels=0.0;FS=5.952;HaplotypeScore=5.3403;MLEAC=1;MLEAF=0.5;MQ=41.89;MQ0=0;MQRankSum=0.132;QD=16.28;ReadPosRankSum=1.737	GT:AD:DP:GQ:PL	0/1:73,77:150:99:2487,0,2341
chrX	137319	.	C	T	3992.77	PASS	AC=1;AF=0.5;AN=2;BaseQRankSum=-0.101;DP=250;Dels=0.0;FS=2.123;HaplotypeScore=2.6015;MLEAC=1;MLEAF=0.5;MQ=41.82;MQ0=2;MQRankSum=-0.241;QD=15.97;ReadPosRankSum=0.973	GT:AD:DP:GQ:PL	0/1:131,119:250:99:4021,0,4349
chrX	137320	.	C	T	3931.77	PASS	AC=1;AF=0.5;AN=2;BaseQRankSum=-0.6;DP=250;Dels=0.0;FS=1.532;HaplotypeScore=2.6015;MLEAC=1;MLEAF=0.5;MQ=41.82;MQ0=2;MQRankSum=-2.156;QD=15.73;ReadPosRankSum=0.962	GT:AD:DP:GQ:PL	0/1:131,118:250:99:3960,0,4341
chrX	140117	.	G	A	4370.77	PASS	AC=1;AF=0.5;AN=2;BaseQRankSum=1.522;DP=250;Dels=0.0;FS=2.153;HaplotypeScore=6.1174;MLEAC=1;MLEAF=0.5;MQ=41.99;MQ0=0;MQRankSum=0.279;QD=17.48;ReadPosRankSum=0.744	GT:AD:DP:GQ:PL	0/1:121,128:249:99:4399,0,3872
chrX	144946	.	C	T	3385.77	PASS	AC=1;AF=0.5;AN=2;BaseQRankSum=1.869;DP=205;Dels=0.0;FS=0.0;HaplotypeScore=5.0755;MLEAC=1;MLEAF=0.5;MQ=41.99;MQ0=0;MQRankSum=-0.871;QD=16.52;ReadPosRankSum=-0.487	GT:AD:DP:GQ:PL	0/1:98,105:203:99:3414,0,3017
chrX	146416	.	C	T	4070.77	PASS	AC=1;AF=0.5;AN=2;BaseQRankSum=0.488;DP=250;Dels=0.0;FS=2.164;HaplotypeScore=6.5338;MLEAC=1;MLEAF=0.5;MQ=41.99;MQ0=0;MQRankSum=0.293;QD=16.28;ReadPosRankSum=0.321	GT:AD:DP:GQ:PL	0/1:123,126:250:99:4099,0,4019
chrX	146729	.	C	T	2626.77	PASS	AC=1;AF=0.5;AN=2;BaseQRankSum=0.359;DP=209;Dels=0.0;FS=0.0;HaplotypeScore=1.7046;MLEAC=1;MLEAF=0.5;MQ=42.0;MQ0=0;MQRankSum=-0.382;QD=12.57;ReadPosRankSum=0.511	GT:AD:DP:GQ:PL	0/1:122,86:208:99:2655,0,3988
chrX	155729	.	C	T	3600.77	PASS	AC=1;AF=0.5;AN=2;BaseQRankSum=0.644;DP=219;Dels=0.0;FS=3.805;HaplotypeScore=1.9726;MLEAC=1;MLEAF=0.5;MQ=42.0;MQ0=0;MQRankSum=1.645;QD=16.44;ReadPosRankSum=0.122	GT:AD:DP:GQ:PL	0/1:109,109:219:99:3629,0,3591
chrX	156994	.	G	A	4072.77	PASS	AC=1;AF=0.5;AN=2;BaseQRankSum=0.865;DP=245;Dels=0.0;FS=1.532;HaplotypeScore=6.757;MLEAC=1;MLEAF=0.5;MQ=42.0;MQ0=0;MQRankSum=-0.378;QD=16.62;ReadPosRankSum=0.719	GT:AD:DP:GQ:PL	0/1:124,120:244:99:4101,0,4102
chrX	159829	.	G	A	9232.77	PASS	AC=2;AF=1.0;AN=2;DP=243;Dels=0.0;FS=0.0;HaplotypeScore=1.8332;MLEAC=2;MLEAF=1.0;MQ=41.89;MQ0=1;QD=34.9	GT:AD:DP:GQ:PL	1/1:0,242:242:99:9261,707,0
chrX	159860	.	G	A	4125.77	PASS	AC=1;AF=0.5;AN=2;BaseQRankSum=-0.17;DP=250;Dels=0.0;FS=0.473;HaplotypeScore=1.7753;MLEAC=1;MLEAF=0.5;MQ=41.89;MQ0=1;MQRankSum=-0.953;QD=16.5;ReadPosRankSum=1.061	GT:AD:DP:GQ:PL	0/1:121,128:249:99:4154,0,4035
chrX	161395	.	G	A	4290.77	PASS	AC=1;AF=0.5;AN=2;BaseQRankSum=2.297;DP=233;Dels=0.0;FS=7.28;HaplotypeScore=2.8358;MLEAC=1;MLEAF=0.5;MQ=41.97;MQ0=0;MQRankSum=2.179;QD=18.42;ReadPosRankSum=0.668	GT:AD:DP:GQ:PL	0/1:105,127:232:99:4319,0,3355
chrX	161396	.	G	A	4361.77	PASS	AC=1;AF=0.5;AN=2;BaseQRankSum=2.733;DP=233;Dels=0.0;FS=7.243;HaplotypeScore=2.8358;MLEAC=1;MLEAF=0.5;MQ=41.97;MQ0=0;MQRankSum=0.532;QD=18.72;ReadPosRankSum=0.579	GT:AD:DP:GQ:PL	0/1:106,127:233:99:4390,0,3387
chrX	171844	.	G	A	4133.77	PASS	AC=1;AF=0.5;AN=2;BaseQRankSum=0.442;DP=249;Dels=0.0;FS=0.465;HaplotypeScore=2.5352;MLEAC=1;MLEAF=0.5;MQ=42.0;MQ0=0;MQRankSum=1.07;QD=16.6;ReadPosRankSum=-0.114	GT:AD:DP:GQ:PL	0/1:122,126:248:99:4162,0,3892
chrX	172455	.	G	A	4211.77	PASS	AC=1;AF=0.5;AN=2;BaseQRankSum=0.837;DP=250;Dels=0.0;FS=2.131;HaplotypeScore=3.8342;MLEAC=1;MLEAF=0.5;MQ=42.0;MQ0=0;MQRankSum=1.073;QD=16.85;ReadPosRankSum=-0.121	GT:AD:DP:GQ:PL	0/1:121,129:250:99:4240,0,3804
chrX	173015	.	G	A	4297.77	PASS	AC=1;AF=0.5;AN=2;BaseQRankSum=0.606;DP=240;Dels=0.0;FS=1.573;HaplotypeScore=4.2243;MLEAC=1;MLEAF=0.5;MQ=40.76;MQ0=0;MQRankSum=3.221;QD=17.91;ReadPosRankSum=-1.87	GT:AD:DP:GQ:PL	0/1:114,125:239:99:4326,0,3566
chrX	173040	.	G	A	4017.77	PASS	AC=1;AF=0.5;AN=2;BaseQRankSum=0.766;DP=250;Dels=0.0;FS=0.0;HaplotypeScore=8.3052;MLEAC=1;MLEAF=0.5;MQ=40.21;MQ0=0;MQRankSum=-3.754;QD=16.07;ReadPosRankSum=-0.642	GT:AD:DP:GQ:PL	0/1:123,127:250:99:4046,0,4115
chrX	173055	.	G	A	4090.77	PASS	AC=1;AF=0.5;AN=2;BaseQRankSum=0.719;DP=250;Dels=0.0;FS=2.134;HaplotypeScore=11.1182;MLEAC=1;MLEAF=0.5;MQ=40.16;MQ0=0;MQRankSum=6.772;QD=16.36;ReadPosRankSum=2.081	GT:AD:DP:GQ:PL	0/1:130,120:250:99:4119,0,4158
chrX	173065	.	G	A	4064.77	PASS	AC=1;AF=0.5;AN=2;BaseQRankSum=2.131;DP=250;Dels=0.0;FS=4.282;HaplotypeScore=8.3353;MLEAC=1;MLEAF=0.5;MQ=40.31;MQ0=0;MQRankSum=-6.654;QD=16.26;ReadPosRankSum=-0.621	GT:AD:DP:GQ:PL	0/1:124,124:248:99:4093,0,4140
chrX	173067	.	G	A	4074.77	PASS	AC=1;AF=0.5;AN=2;BaseQRankSum=1.006;DP=250;Dels=0.0;FS=7.87;HaplotypeScore=4.4901;MLEAC=1;MLEAF=0.5;MQ=40.39;MQ0=0;MQRankSum=-6.44;QD=16.3;ReadPosRankSum=-0.117	GT:AD:DP:GQ:PL	0/1:125,124:249:99:4103,0,4148
chrX	173071	.	G	A	9746.77	PASS	AC=2;AF=1.0;AN=2;DP=250;Dels=0.0;FS=0.0;HaplotypeScore=4.2512;MLEAC=2;MLEAF=1.0;MQ=40.44;MQ0=0;QD=31.4	GT:AD:DP:GQ:PL	1/1:0,249:249:99:9775,740,0
chrX	173077	.	G	A	9708.77	PASS	AC=2;AF=1.0;AN=2;DP=250;Dels=0.0;FS=0.0;HaplotypeScore=7.5619;MLEAC=2;MLEAF=1.0;MQ=40.58;MQ0=0;QD=24.35	GT:AD:DP:GQ:PL	1/1:0,250:250:99:9737,731,0
chrX	181103	.	C	T	4106.77	PASS	AC=1;AF=0.5;AN=2;BaseQRankSum=-0.475;DP=248;Dels=0.0;FS=6.18;HaplotypeScore=3.5939;MLEAC=1;MLEAF=0.5;MQ=41.99;MQ0=0;MQRankSum=-0.623;QD=16.56;ReadPosRankSum=0.02	GT:AD:DP:GQ:PL	0/1:122,125:247:99:4135,0,3941
chrX	181541	.	C	T	3681.77	PASS	AC=1;AF=0.5;AN=2;BaseQRankSum=0.088;DP=227;Dels=0.0;FS=1.018;HaplotypeScore=6.2982;MLEAC=1;MLEAF=0.5;MQ=41.99;MQ0=0;MQRankSum=-1.809;QD=16.22;ReadPosRankSum=-0.687	GT:AD:DP:GQ:PL	0/1:118,109:227:99:3710,0,3929
chrX	181634	.	C	T	4198.77	PASS	AC=1;AF=0.5;AN=2;BaseQRankSum=0.273;DP=248;Dels=0.0;FS=1.531;HaplotypeScore=6.444;MLEAC=1;MLEAF=0.5;MQ=42.0;MQ0=0;MQRankSum=0.813;QD=16.93;ReadPosRankSum=-1.486	GT:AD:DP:GQ:PL	0/1:122,125:247:99:4227,0,3870
chrX	193001	.	G	A	4344.77	PASS	AC=1;AF=0.5;AN=2;BaseQRankSum=0.797;DP=250;Dels=0.0;FS=1.524;HaplotypeScore=3.3495;MLEAC=1;MLEAF=0.5;MQ=41.87;MQ0=0;MQRankSum=0.206;QD=17.38;ReadPosRankSum=1.185	GT:AD:DP:GQ:PL	0/1:122,128:250:99:4373,0,4018
chrX	228448	.	G	A	3329.77	PASS	AC=1;AF=0.5;AN=2;BaseQRankSum=0.105;DP=224;Dels=0.0;FS=0.0;HaplotypeScore=8.6346;MLEAC=1;MLEAF=0.5;MQ=41.93;MQ0=0;MQRankSum=-0.99;QD=14.87;ReadPosRankSum=-0.502	GT:AD:DP:GQ:PL	0/1:121,101:222:99:3358,0,4126
chrX	228647	.	G	A	3171.77	PASS	AC=1;AF=0.5;AN=2;BaseQRankSum=-2.533;DP=197;Dels=0.0;FS=4.191;HaplotypeScore=4.4893;MLEAC=1;MLEAF=0.5;MQ=41.99;MQ0=0;MQRankSum=-0.601;QD=16.1;ReadPosRankSum=-1.648	GT:AD:DP:GQ:PL	0/1:100,97:197:99:3200,0,3366
chrX	240951	.	G	A	3385.77	PASS	AC=1;AF=0.5;AN=2;BaseQRankSum=1.383;DP=224;Dels=0.0;FS=1.043;HaplotypeScore=0.0;MLEAC=1;MLEAF=0.5;MQ=42.0;MQ0=0;MQRankSum=0.774;QD=15.12;ReadPosRankSum=1.668	GT:AD:DP:GQ:PL	0/1:118,104:222:99:3414,0,3976
chrX	253263	.	C	T	4214.77	PASS	AC=1;AF=0.5;AN=2;BaseQRankSum=-0.093;DP=250;Dels=0.0;FS=2.155;HaplotypeScore=5.2301;MLEAC=1;MLEAF=0.5;MQ=42.0;MQ0=0;MQRankSum=0.149;QD=16.86;ReadPosRankSum=1.272	GT:AD:DP:GQ:PL	0/1:121,129:250:99:4243,0,3971
chrX	254086	.	G	A	4306.77	PASS	AC=1;AF=0.5;AN=2;BaseQRankSum=0.905;DP=250;Dels=0.0;FS=0.984;HaplotypeScore=6.09;MLEAC=1;MLEAF=0.5;MQ=41.8;MQ0=1;MQRankSum=-0.653;QD=17.23;ReadPosRankSum=-0.603	GT:AD:DP:GQ:PL	0/1:119,131:250:99:4335,0,3883
chrX	265229	.	G	A	3486.77	PASS	AC=1;AF=0.5;AN=2;BaseQRankSum=0.964;DP=238;Dels=0.0;FS=0.997;HaplotypeScore=0.9332;MLEAC=1;MLEAF=0.5;MQ=42.0;MQ0=0;MQRankSum=1.434;QD=14.65;ReadPosRankSum=-0.493	GT:AD:DP:GQ:PL	0/1:129,109:238:99:3515,0,4213
chrX	265336	.	G	A	3948.77	PASS	AC=1;AF=0.5;AN=2;BaseQRankSum=0.673;DP=237;Dels=0.0;FS=1.034;HaplotypeScore=1.873;MLEAC=1;MLEAF=0.5;MQ=41.99;MQ0=0;MQRankSum=-0.563;QD=16.66;ReadPosRankSum=0.609	GT:AD:DP:GQ:PL	0/1:115,120:235:99:3977,0,3911
chrX	268214	.	G	A	4205.77	PASS	AC=1;AF=0.5;AN=2;BaseQRankSum=-0.144;DP=250;Dels=0.0;FS=15.042;HaplotypeScore=4.1995;MLEAC=1;MLEAF=0.5;MQ=41.98;MQ0=0;MQRankSum=-0.519;QD=16.82;ReadPosRankSum=-0.424	GT:AD:DP:GQ:PL	0/1:124,126:250:99:4234,0,4132
chrX	272171	.	G	A	4042.77	PASS	AC=1;AF=0.5;AN=2;BaseQRankSum=-0.524;DP=250;Dels=0.0;FS=1.529;HaplotypeScore=2.5494;MLEAC=1;MLEAF=0.5;MQ=41.94;MQ0=0;MQRankSum=0.467;QD=16.17;ReadPosRankSum=0.291	GT:AD:DP:GQ:PL	0/1:125,124:249:99:4071,0,4159
chrX	277194	.	G	A	4164.77	PASS	AC=1;AF=0.5;AN=2;BaseQRankSum=-0.362;DP=249;Dels=0.0;FS=2.812;HaplotypeScore=4.0118;MLEAC=1;MLEAF=0.5;MQ=42.0;MQ0=0;MQRankSum=-0.435;QD=16.73;ReadPosRankSum=-0.35	GT:AD:DP:GQ:PL	0/1:116,133:249:99:4193,0,3739
chrX	289808	.	G	A	3812.77	PASS	AC=1;AF=0.5;AN=2;BaseQRankSum=-0.244;DP=236;Dels=0.0;FS=0.992;HaplotypeScore=1.5592;MLEAC=1;MLEAF=0.5;MQ=41.52;MQ0=0;MQRankSum=-0.732;QD=16.16;ReadPosRankSum=-0.69	GT:AD:DP:GQ:PL	0/1:119,117:236:99:3841,0,3921
chrX	313918	.	G	A	2474.77	PASS	AC=1;AF=0.5;AN=2;BaseQRankSum=0.537;DP=159;Dels=0.0;FS=0.59;HaplotypeScore=1.6553;MLEAC=1;MLEAF=0.5;MQ=42.0;MQ0=0;MQRankSum=-0.861;QD=15.56;ReadPosRankSum=0.154	GT:AD:DP:GQ:PL	0/1:84,75:159:99:2503,0,2800
chrX	323384	.	C	T	3693.77	PASS	AC=1;AF=0.5;AN=2;BaseQRankSum=1.856;DP=249;Dels=0.0;FS=4.331;HaplotypeScore=4.408;MLEAC=1;MLEAF=0.5;MQ=42.0;MQ0=0;MQRankSum=0.958;QD=14.83;ReadPosRankSum=1.195	GT:AD:DP:GQ:PL	0/1:137,112:249:99:3722,0,4690
chrX	338166	.	C	T	3914.77	PASS	AC=1;AF=0.5;AN=2;BaseQRankSum=-1.282;DP=250;Dels=0.0;FS=0.98;HaplotypeScore=1.4679;MLEAC=1;MLEAF=0.5;MQ=41.99;MQ0=0;MQRankSum=0.72;QD=15.66;ReadPosRankSum=-0.027	GT:AD:DP:GQ:PL	0/1:131,118:249:99:3943,0,4395
chrX	338330	.	C	T	4211.77	PASS	AC=1;AF=0.5;AN=2;BaseQRankSum=1.609;DP=250;Dels=0.0;FS=0.0;HaplotypeScore=4.2841;MLEAC=1;MLEAF=0.5;MQ=41.94;MQ0=0;MQRankSum=-0.486;QD=16.85;ReadPosRankSum=1.136	GT:AD:DP:GQ:PL	0/1:119,128:247:99:4240,0,3782
chrX	338362	.	C	T	4261.77	PASS	AC=1;AF=0.5;AN=2;BaseQRankSum=-1.194;DP=250;Dels=0.0;FS=0.0;HaplotypeScore=2.6342;MLEAC=1;MLEAF=0.5;MQ=41.99;MQ0=0;MQRankSum=0.701;QD=17.05;ReadPosRankSum=-0.42	GT:AD:DP:GQ:PL	0/1:117,132:249:99:4290,0,3784
chrX	338453	.	C	T	4455.77	PASS	AC=1;AF=0.5;AN=2;BaseQRankSum=1.635;DP=250;Dels=0.0;FS=2.184;HaplotypeScore=8.1489;MLEAC=1;MLEAF=0.5;MQ=41.27;MQ0=0;MQRankSum=0.493;QD=17.82;ReadPosRankSum=-0.354	GT:AD:DP:GQ:PL	0/1:114,134:250:99:4484,0,3412
chrX	338642	.	C	T	3930.77	PASS	AC=1;AF=0.5;AN=2;BaseQRankSum=2.218;DP=250;Dels=0.0;FS=1.565;HaplotypeScore=4.8608;MLEAC=1;MLEAF=0.5;MQ=41.6;MQ0=1;MQRankSum=1.522;QD=15.72;ReadPosRankSum=0.431	GT:AD:DP:GQ:PL	0/1:126,123:249:99:3959,0,4019
chrX	345996	.	G	A	3677.77	PASS	AC=1;AF=0.5;AN=2;BaseQRankSum=2.28;DP=218;Dels=0.0;FS=5.557;HaplotypeScore=3.9667;MLEAC=1;MLEAF=0.5;MQ=41.98;MQ0=0;MQRankSum=-0.46;QD=16.87;ReadPosRankSum=0.501	GT:AD:DP:GQ:PL	0/1:107,110:217:99:3706,0,3542
chrX	376834	.	G	A	4430.77	PASS	AC=1;AF=0.5;AN=2;BaseQRankSum=2.333;DP=242;Dels=0.0;FS=0.48;HaplotypeScore=5.0715;MLEAC=1;MLEAF=0.5;MQ=42.0;MQ0=0;MQRankSum=0.528;QD=18.31;ReadPosRankSum=-1.769	GT:AD:DP:GQ:PL	0/1:108,132:240:99:4459,0,3518
chrX	387452	.	G	A	4355.77	PASS	AC=1;AF=0.5;AN=2;BaseQRankSum=1.718;DP=250;Dels=0.0;FS=18.223;HaplotypeScore=4.1933;MLEAC=1;MLEAF=0.5;MQ=42.0;MQ0=0;MQRankSum=0.84;QD=17.42;ReadPosRankSum=0.209	GT:AD:DP:GQ:PL	0/1:117,132:249:99:4384,0,3782
chrX	389015	.	G	A	3453.77	PASS	AC=1;AF=0.5;AN=2;BaseQRankSum=0.624;DP=245;Dels=0.0;FS=0.468;HaplotypeScore=2.3656;MLEAC=1;MLEAF=0.5;MQ=41.99;MQ0=0;MQRankSum=1.444;QD=14.1;ReadPosRankSum=0.393	GT:AD:DP:GQ:PL	0/1:133,110:243:99:3482,0,4278
chrX	433923	.	G	A	4080.77	PASS	AC=1;AF=0.5;AN=2;BaseQRankSum=1.096;DP=250;Dels=0.0;FS=2.802;HaplotypeScore=4.4619;MLEAC=1;MLEAF=0.5;MQ=41.99;MQ0=0;MQRankSum=-0.263;QD=16.32;ReadPosRankSum=-1.182	GT:AD:DP:GQ:PL	0/1:128,121:250:99:4109,0,4306
chrX	442432	.	G	A	4167.77	PASS	AC=1;AF=0.5;AN=2;BaseQRankSum=0.521;DP=250;Dels=0.0;FS=0.463;HaplotypeScore=0.734;MLEAC=1;MLEAF=0.5;MQ=42.0;MQ0=0;MQRankSum=0.716;QD=16.67;ReadPosRankSum=-1.142	GT:AD:DP:GQ:PL	0/1:123,127:250:99:4196,0,4044
chrX	451909	.	C	T	4131.77	PASS	AC=1;AF=0.5;AN=2;BaseQRankSum=-1.863;DP=250;Dels=0.0;FS=0.0;HaplotypeScore=2.4272;MLEAC=1;MLEAF=0.5;MQ=42.0;MQ0=0;MQRankSum=0.932;QD=16.53;ReadPosRankSum=0.262	GT:AD:DP:GQ:PL	0/1:117,132:249:99:4160,0,3743
chrX	455994	.	G	A	2833.77	PASS	AC=1;AF=0.5;AN=2;BaseQRankSum=-1.29;DP=151;Dels=0.0;FS=0.681;HaplotypeScore=9.6533;MLEAC=1;MLEAF=0.5;MQ=41.99;MQ0=0;MQRankSum=0.418;QD=18.77;ReadPosRankSum=-1.993	GT:AD:DP:GQ:PL	0/1:66,83:150:99:2862,0,2244
chrX	456090	.	G	A	1552.77	PASS	AC=1;AF=0.5;AN=2;BaseQRankSum=0.384;DP=112;Dels=0.0;FS=5.243;HaplotypeScore=5.7421;MLEAC=1;MLEAF=0.5;MQ=41.91;MQ0=0;MQRankSum=1.581;QD=13.86;ReadPosRankSum=-0.72	GT:AD:DP:GQ:PL	0/1:56,51:111:99:1581,0,1639
chrX	466758	.	C	T	4094.77	PASS	AC=1;AF=0.5;AN=2;BaseQRankSum=-1.139;DP=250;Dels=0.0;FS=8.811;HaplotypeScore=1.8332;MLEAC=1;MLEAF=0.5;MQ=42.0;MQ0=0;MQRankSum=0.17;QD=16.38;ReadPosRankSum=0.395	GT:AD:DP:GQ:PL	0/1:123,127:250:99:4123,0,4014
chrX	491560	.	C	T	3763.77	PASS	AC=1;AF=0.5;AN=2;BaseQRankSum=0.455;DP=250;Dels=0.0;FS=3.49;HaplotypeScore=3.2215;MLEAC=1;MLEAF=0.5;MQ=41.94;MQ0=0;MQRankSum=-1.118;QD=15.06;ReadPosRankSum=-0.656	GT:AD:DP:GQ:PL	0/1:130,119:249:99:3792,0,4278
chrX	503916	.	C	T	3698.77	PASS	AC=1;AF=0.5;AN=2;BaseQRankSum=1.372;DP=224;Dels=0.0;FS=5.554;HaplotypeScore=2.3548;MLEAC=1;MLEAF=0.5;MQ=41.86;MQ0=0;MQRankSum=-2.319;QD=16.51;ReadPosRankSum=0.45	GT:AD:DP:GQ:PL	0/1:108,112:221:99:3727,0,3466
chrX	519393	.	G	A	4631.77	PASS	AC=1;AF=0.5;AN=2;BaseQRankSum=-0.488;DP=247;Dels=0.0;FS=8.056;HaplotypeScore=7.6355;MLEAC=1;MLEAF=0.5;MQ=41.96;MQ0=0;MQRankSum=-1.221;QD=18.75;ReadPosRankSum=-0.642	GT:AD:DP:GQ:PL	0/1:108,138:246:99:4660,0,3493
chrX	521218	.	G	A	3609.77	PASS	AC=1;AF=0.5;AN=2;BaseQRankSum=0.262;DP=225;Dels=0.0;FS=3.833;HaplotypeScore=6.9484;MLEAC=1;MLEAF=0.5;MQ=41.92;MQ0=0;MQRankSum=-0.802;QD=16.04;ReadPosRankSum=-0.219	GT:AD:DP:GQ:PL	0/1:111,113:225:99:3638,0,3642
chrX	526545	.	G	A	3944.77	PASS	AC=1;AF=0.5;AN=2;BaseQRankSum=-0.833;DP=245;Dels=0.0;FS=3.575;HaplotypeScore=7.67;MLEAC=1;MLEAF=0.5;MQ=41.92;MQ0=0;MQRankSum=-0.673;QD=16.1;ReadPosRankSum=-2.065	GT:AD:DP:GQ:PL	0/1:125,119:244:99:3973,0,4126
chrX	526902	.	G	A	4095.77	PASS	AC=1;AF=0.5;AN=2;BaseQRankSum=-0.65;DP=231;Dels=0.0;FS=1.638;HaplotypeScore=1.5774;MLEAC=1;MLEAF=0.5;MQ=42.0;MQ0=0;MQRankSum=0.1;QD=17.73;ReadPosRankSum=1.685	GT:AD:DP:GQ:PL	0/1:104,127:231:99:4124,0,3284
chrX	531829	.	C	T	3590.77	PASS	AC=1;AF=0.5;AN=2;BaseQRankSum=-0.604;DP=214;Dels=0.0;FS=1.666;HaplotypeScore=8.6024;MLEAC=1;MLEAF=0.5;MQ=41.79;MQ0=0;MQRankSum=0.049;QD=16.78;ReadPosRankSum=-1.521	GT:AD:DP:GQ:PL	0/1:101,113:214:99:3619,0,3210
chrX	578013	.	G	A	2745.77	PASS	AC=1;AF=0.5;AN=2;BaseQRankSum=-0.493;DP=202;Dels=0.0;FS=0.0;HaplotypeScore=6.0831;MLEAC=1;MLEAF=0.5;MQ=41.99;MQ0=0;MQRankSum=-1.615;QD=13.59;ReadPosRankSum=0.97	GT:AD:DP:GQ:PL	0/1:116,86:202:99:2774,0,3873
chrX	620501	.	C	T	3024.77	PASS	AC=1;AF=0.5;AN=2;BaseQRankSum=0.496;DP=199;Dels=0.0;FS=1.729;HaplotypeScore=3.5981;MLEAC=1;MLEAF=0.5;MQ=41.9;MQ0=0;MQRankSum=-0.171;QD=15.2;ReadPosRankSum=0.607	GT:AD:DP:GQ:PL	0/1:103,96:199:99:3053,0,3230
chrX	620503	.	C	T	3479.77	PASS	AC=1;AF=0.5;AN=2;BaseQRankSum=2.344;DP=200;Dels=0.0;FS=0.517;HaplotypeScore=3.5981;MLEAC=1;MLEAF=0.5;MQ=41.9;MQ0=0;MQRankSum=-0.184;QD=17.4;ReadPosRankSum=-0.975	GT:AD:DP:GQ:PL	0/1:94,105:200:99:3508,0,2755
chrX	620636	.	C	T	3530.77	PASS	AC=1;AF=0.5;AN=2;BaseQRankSum=1.986;DP=230;Dels=0.0;FS=2.951;HaplotypeScore=4.6071;MLEAC=1;MLEAF=0.5;MQ=41.98;MQ0=0;MQRankSum=-1.44;QD=15.35;ReadPosRankSum=-2.209	GT:AD:DP:GQ:PL	0/1:121,107:228:99:3559,0,3883
chrX	620648	.	C	T	3960.77	PASS	AC=1;AF=0.5;AN=2;BaseQRankSum=1.028;DP=229;Dels=0.0;FS=2.231;HaplotypeScore=5.2651;MLEAC=1;MLEAF=0.5;MQ=41.99;MQ0=0;MQRankSum=1.091;QD=17.3;ReadPosRankSum=0.548	GT:AD:DP:GQ:PL	0/1:109,120:229:99:3989,0,3512
chrX	620833	.	G	A	2651.77	PASS	AC=1;AF=0.5;AN=2;BaseQRankSum=2.025;DP=188;Dels=0.0;FS=0.0;HaplotypeScore=2.8047;MLEAC=1;MLEAF=0.5;MQ=41.99;MQ0=0;MQRankSum=-1.255;QD=14.11;ReadPosRankSum=0.285	GT:AD:DP:GQ:PL	0/1:103,83:186:99:2680,0,3383
chrX	647367	.	C	T	3081.77	PASS	AC=1;AF=0.5;AN=2;BaseQRankSum=0.521;DP=204;Dels=0.0;FS=5.816;HaplotypeScore=6.5351;MLEAC=1;MLEAF=0.5;MQ=42.0;MQ0=0;MQRankSum=-0.289;QD=15.11;ReadPosRankSum=-0.696	GT:AD:DP:GQ:PL	0/1:108,95:203:99:3110,0,3725
chrX	651749	.	C	T	3558.77	PASS	AC=1;AF=0.5;AN=2;BaseQRankSum=2.88;DP=250;Dels=0.0;FS=0.473;HaplotypeScore=12.8844;MLEAC=1;MLEAF=0.5;MQ=41.98;MQ0=0;MQRankSum=-1.081;QD=14.24;ReadPosRankSum=0.644	GT:AD:DP:GQ:PL	0/1:140,107:249:99:3587,0,4657
chrX	663659	.	C	T	3265.77	PASS	AC=1;AF=0.5;AN=2;BaseQRankSum=0.14;DP=210;Dels=0.0;FS=7.764;HaplotypeScore=5.0946;MLEAC=1;MLEAF=0.5;MQ=41.98;MQ0=0;MQRankSum=-0.133;QD=15.55;ReadPosRankSum=0.378	GT:AD:DP:GQ:PL	0/1:108,102:210:99:3294,0,3577
chrX	663881	.	C	T	3767.77	PASS	AC=1;AF=0.5;AN=2;BaseQRankSum=-0.305;DP=235;Dels=0.0;FS=3.847;HaplotypeScore=5.7497;MLEAC=1;MLEAF=0.5;MQ=41.93;MQ0=0;MQRankSum=-0.035;QD=16.03;ReadPosRankSum=-0.537	GT:AD:DP:GQ:PL	0/1:117,117:234:99:3796,0,3716
chrX	679507	.	G	A	3522.77	PASS	AC=1;AF=0.5;AN=2;BaseQRankSum=-1.169;DP=250;Dels=0.0;FS=3.551;HaplotypeScore=3.6672;MLEAC=1;MLEAF=0.5;MQ=42.0;MQ0=0;MQRankSum=-0.683;QD=14.09;ReadPosRankSum=1.172	GT:AD:DP:GQ:PL	0/1:139,111:250:99:3551,0,4810
chrX	680555	.	G	A	4111.77	PASS	AC=1;AF=0.5;AN=2;BaseQRankSum=0.476;DP=250;Dels=0.0;FS=0.463;HaplotypeScore=7.3531;MLEAC=1;MLEAF=0.5;MQ=41.94;MQ0=0;MQRankSum=-2.735;QD=16.45;ReadPosRankSum=-0.956	GT:AD:DP:GQ:PL	0/1:125,123:249:99:4140,0,4081
chrX	682884	.	G	A	3839.77	PASS	AC=1;AF=0.5;AN=2;BaseQRankSum=-1.452;DP=250;Dels=0.0;FS=1.533;HaplotypeScore=0.8667;MLEAC=1;MLEAF=0.5;MQ=41.99;MQ0=0;MQRankSum=1.968;QD=15.36;ReadPosRankSum=0.318	GT:AD:DP:GQ:PL	0/1:132,117:249:99:3868,0,4508
chrX	693339	.	C	T	3635.77	PASS	AC=1;AF=0.5;AN=2;BaseQRankSum=0.239;DP=214;Dels=0.0;FS=0.514;HaplotypeScore=0.8667;MLEAC=1;MLEAF=0.5;MQ=41.8;MQ0=0;MQRankSum=-0.647;QD=16.99;ReadPosRankSum=-0.632	GT:AD:DP:GQ:PL	0/1:100,113:214:99:3664,0,3232
chrX	711167	.	C	T	4373.77	PASS	AC=1;AF=0.5;AN=2;BaseQRankSum=1.296;DP=244;Dels=0.0;FS=2.884;HaplotypeScore=9.5936;MLEAC=1;MLEAF=0.5;MQ=42.0;MQ0=0;MQRankSum=-1.256;QD=17.93;ReadPosRankSum=-0.841	GT:AD:DP:GQ:PL	0/1:115,129:244:99:4402,0,3777
chrXI	5506	.	G	A	4132.77	PASS	AC=1;AF=0.5;AN=2;BaseQRankSum=-0.783;DP=247;Dels=0.0;FS=8.954;HaplotypeScore=3.6882;MLEAC=1;MLEAF=0.5;MQ=41.99;MQ0=0;MQRankSum=-0.206;QD=16.73;ReadPosRankSum=-0.521	GT:AD:DP:GQ:PL	0/1:123,124:247:99:4161,0,4103
chrXI	13178	.	G	A	4010.77	PASS	AC=1;AF=0.5;AN=2;BaseQRankSum=-0.638;DP=250;Dels=0.0;FS=5.945;HaplotypeScore=0.0;MLEAC=1;MLEAF=0.5;MQ=41.99;MQ0=0;MQRankSum=-1.432;QD=16.04;ReadPosRankSum=-0.265	GT:AD:DP:GQ:PL	0/1:128,121:249:99:4039,0,4286
chrXI	38619	.	G	A	4064.77	PASS	AC=1;AF=0.5;AN=2;BaseQRankSum=-0.008;DP=250;Dels=0.0;FS=0.469;HaplotypeScore=3.3381;MLEAC=1;MLEAF=0.5;MQ=41.99;MQ0=0;MQRankSum=-0.856;QD=16.26;ReadPosRankSum=1.812	GT:AD:DP:GQ:PL	0/1:124,125:249:99:4093,0,3958
chrXI	48668	.	G	A	4337.77	PASS	AC=1;AF=0.5;AN=2;BaseQRankSum=1.149;DP=250;Dels=0.0;FS=2.11;HaplotypeScore=0.9983;MLEAC=1;MLEAF=0.5;MQ=41.99;MQ0=0;MQRankSum=0.012;QD=17.35;ReadPosRankSum=-1.074	GT:AD:DP:GQ:PL	0/1:119,131:250:99:4366,0,3887
chrXI	64674	.	C	T	3779.77	PASS	AC=1;AF=0.5;AN=2;BaseQRankSum=2.548;DP=242;Dels=0.0;FS=3.575;HaplotypeScore=4.4157;MLEAC=1;MLEAF=0.5;MQ=41.71;MQ0=0;MQRankSum=0.705;QD=15.62;ReadPosRankSum=0.27	GT:AD:DP:GQ:PL	0/1:129,112:241:99:3808,0,4395
chrXI	73200	.	C	T	3911.77	PASS	AC=1;AF=0.5;AN=2;BaseQRankSum=-0.751;DP=250;Dels=0.0;FS=0.968;HaplotypeScore=4.3635;MLEAC=1;MLEAF=0.5;MQ=42.0;MQ0=0;MQRankSum=0.911;QD=15.65;ReadPosRankSum=2.632	GT:AD:DP:GQ:PL	0/1:127,122:249:99:3940,0,4068
chrXI	80511	.	G	A	4043.77	PASS	AC=1;AF=0.5;AN=2;BaseQRankSum=0.854;DP=250;Dels=0.0;FS=1.545;HaplotypeScore=4.0738;MLEAC=1;MLEAF=0.5;MQ=41.99;MQ0=0;MQRankSum=-0.962;QD=16.18;ReadPosRankSum=2.32	GT:AD:DP:GQ:PL	0/1:126,123:249:99:4072,0,4051
chrXI	80523	.	G	A	3958.77	PASS	AC=1;AF=0.5;AN=2;BaseQRankSum=0.392;DP=249;Dels=0.0;FS=0.0;HaplotypeScore=0.8667;MLEAC=1;MLEAF=0.5;MQ=42.0;MQ0=0;MQRankSum=1.657;QD=15.9;ReadPosRankSum=-0.562	GT:AD:DP:GQ:PL	0/1:128,121:249:99:3987,0,4055
chrXI	100208	.	G	A	3446.77	PASS	AC=1;AF=0.5;AN=2;BaseQRankSum=1.813;DP=210;Dels=0.0;FS=2.402;HaplotypeScore=0.0;MLEAC=1;MLEAF=0.5;MQ=42.0;MQ0=0;MQRankSum=1.646;QD=16.41;ReadPosRankSum=-1.619	GT:AD:DP:GQ:PL	0/1:103,106:209:99:3475,0,3312
chrXI	131046	.	G	A	3976.77	PASS	AC=1;AF=0.5;AN=2;BaseQRankSum=0.001;DP=250;Dels=0.0;FS=7.869;HaplotypeScore=8.0497;MLEAC=1;MLEAF=0.5;MQ=41.93;MQ0=0;MQRankSum=-1.122;QD=15.91;ReadPosRankSum=-0.752	GT:AD:DP:GQ:PL	0/1:127,122:250:99:4005,0,4212
chrXI	132481	.	G	A	3403.77	PASS	AC=1;AF=0.5;AN=2;BaseQRankSum=-0.141;DP=212;Dels=0.0;FS=1.059;HaplotypeScore=5.044;MLEAC=1;MLEAF=0.5;MQ=42.0;MQ0=0;MQRankSum=-0.685;QD=16.06;ReadPosRankSum=0.191	GT:AD:DP:GQ:PL	0/1:108,103:211:99:3432,0,3584
chrXI	137768	.	G	A	4523.77	PASS	AC=1;AF=0.5;AN=2;BaseQRankSum=-0.161;DP=250;Dels=0.0;FS=0.0;HaplotypeScore=4.1774;MLEAC=1;MLEAF=0.5;MQ=41.98;MQ0=0;MQRankSum=-0.382;QD=18.1;ReadPosRankSum=-0.396	GT:AD:DP:GQ:PL	0/1:117,133:250:99:4552,0,3823
chrXI	145394	.	C	T	4390.77	PASS	AC=1;AF=0.5;AN=2;BaseQRankSum=0.497;DP=250;Dels=0.0;FS=1.537;HaplotypeScore=1.9581;MLEAC=1;MLEAF=0.5;MQ=41.97;MQ0=0;MQRankSum=0.082;QD=17.56;ReadPosRankSum=-0.327	GT:AD:DP:GQ:PL	0/1:119,131:250:99:4419,0,3816
chrXI	145398	.	C	T	4277.77	PASS	AC=1;AF=0.5;AN=2;BaseQRankSum=1.08;DP=250;Dels=0.0;FS=2.787;HaplotypeScore=2.9547;MLEAC=1;MLEAF=0.5;MQ=41.97;MQ0=0;MQRankSum=1.185;QD=17.11;ReadPosRankSum=1.157	GT:AD:DP:GQ:PL	0/1:122,128:250:99:4306,0,3907
chrXI	145723	.	G	A	4091.77	PASS	AC=1;AF=0.5;AN=2;BaseQRankSum=0.432;DP=222;Dels=0.0;FS=3.765;HaplotypeScore=0.9789;MLEAC=1;MLEAF=0.5;MQ=41.98;MQ0=0;MQRankSum=-1.341;QD=18.43;ReadPosRankSum=-0.287	GT:AD:DP:GQ:PL	0/1:101,121:222:99:4120,0,3231
chrXI	151181	.	G	A	3345.77	PASS	AC=1;AF=0.5;AN=2;BaseQRankSum=-0.561;DP=208;Dels=0.0;FS=4.803;HaplotypeScore=3.6261;MLEAC=1;MLEAF=0.5;MQ=41.98;MQ0=0;MQRankSum=-0.354;QD=16.09;ReadPosRankSum=1.37	GT:AD:DP:GQ:PL	0/1:104,104:208:99:3374,0,3454
chrXI	151458	.	G	A	3694.77	PASS	AC=1;AF=0.5;AN=2;BaseQRankSum=0.39;DP=240;Dels=0.0;FS=9.299;HaplotypeScore=7.2064;MLEAC=1;MLEAF=0.5;MQ=42.0;MQ0=0;MQRankSum=0.801;QD=15.39;ReadPosRankSum=-0.085	GT:AD:DP:GQ:PL	0/1:123,115:239:99:3723,0,3952
chrXI	155164	.	G	A	3789.77	PASS	AC=1;AF=0.5;AN=2;BaseQRankSum=0.538;DP=239;Dels=0.0;FS=2.851;HaplotypeScore=5.8659;MLEAC=1;MLEAF=0.5;MQ=42.0;MQ0=0;MQRankSum=-1.494;QD=15.86;ReadPosRankSum=0.25	GT:AD:DP:GQ:PL	0/1:122,117:239:99:3818,0,3922
chrXI	158740	.	G	A	4144.77	PASS	AC=1;AF=0.5;AN=2;BaseQRankSum=2.003;DP=248;Dels=0.0;FS=2.822;HaplotypeScore=6.2155;MLEAC=1;MLEAF=0.5;MQ=41.99;MQ0=0;MQRankSum=-0.764;QD=16.71;ReadPosRankSum=-1.534	GT:AD:DP:GQ:PL	0/1:126,122:248:99:4173,0,3984
chrXI	164928	.	C	T	2309.77	PASS	AC=1;AF=0.5;AN=2;BaseQRankSum=2.513;DP=124;Dels=0.0;FS=14.166;HaplotypeScore=0.0;MLEAC=1;MLEAF=0.5;MQ=42.0;MQ0=0;MQRankSum=-1.102;QD=18.63;ReadPosRankSum=1.333	GT:AD:DP:GQ:PL	0/1:56,68:124:99:2338,0,1803
chrXI	176753	.	C	T	3922.77	PASS	AC=1;AF=0.5;AN=2;BaseQRankSum=-0.003;DP=221;Dels=0.0;FS=12.31;HaplotypeScore=3.3887;MLEAC=1;MLEAF=0.5;MQ=42.0;MQ0=0;MQRankSum=-0.095;QD=17.75;ReadPosRankSum=0.676	GT:AD:DP:GQ:PL	0/1:104,115:220:99:3951,0,3516
chrXI	184185	.	C	T	3428.77	PASS	AC=1;AF=0.5;AN=2;BaseQRankSum=-2.095;DP=239;Dels=0.0;FS=10.314;HaplotypeScore=5.1461;MLEAC=1;MLEAF=0.5;MQ=41.99;MQ0=0;MQRankSum=0.307;QD=14.35;ReadPosRankSum=-0.293	GT:AD:DP:GQ:PL	0/1:127,112:239:99:3457,0,4180
chrXI	184965	.	C	T	4478.77	PASS	AC=1;AF=0.5;AN=2;BaseQRankSum=-1.688;DP=250;Dels=0.0;FS=0.0;HaplotypeScore=3.4321;MLEAC=1;MLEAF=0.5;MQ=41.93;MQ0=0;MQRankSum=-0.492;QD=17.92;ReadPosRankSum=0.56	GT:AD:DP:GQ:PL	0/1:112,138:250:99:4507,0,3654
chrXI	205653	.	C	T	3563.77	PASS	AC=1;AF=0.5;AN=2;BaseQRankSum=-2.692;DP=242;Dels=0.0;FS=2.875;HaplotypeScore=6.8433;MLEAC=1;MLEAF=0.5;MQ=41.94;MQ0=0;MQRankSum=0.686;QD=14.73;ReadPosRankSum=0.258	GT:AD:DP:GQ:PL	0/1:130,110:240:99:3592,0,4360
chrXI	224404	.	G	A	3116.77	PASS	AC=1;AF=0.5;AN=2;BaseQRankSum=-0.304;DP=215;Dels=0.0;FS=3.085;HaplotypeScore=7.5476;MLEAC=1;MLEAF=0.5;MQ=42.0;MQ0=0;MQRankSum=0.523;QD=14.5;ReadPosRankSum=0.824	GT:AD:DP:GQ:PL	0/1:114,100:215:99:3145,0,3713
chrXI	228736	.	G	A	3946.77	PASS	AC=1;AF=0.5;AN=2;BaseQRankSum=-0.674;DP=250;Dels=0.0;FS=1.655;HaplotypeScore=4.4239;MLEAC=1;MLEAF=0.5;MQ=41.94;MQ0=0;MQRankSum=-0.485;QD=15.79;ReadPosRankSum=-0.844	GT:AD:DP:GQ:PL	0/1:129,120:249:99:3975,0,4356
chrXI	230363	.	C	T	4323.77	PASS	AC=1;AF=0.5;AN=2;BaseQRankSum=0.478;DP=250;Dels=0.0;FS=6.923;HaplotypeScore=3.334;MLEAC=1;MLEAF=0.5;MQ=41.98;MQ0=0;MQRankSum=-0.981;QD=17.3;ReadPosRankSum=1.342	GT:AD:DP:GQ:PL	0/1:123,127:250:99:4352,0,4097
chrXI	231979	.	C	T	3296.77	PASS	AC=1;AF=0.5;AN=2;BaseQRankSum=0.475;DP=187;Dels=0.0;FS=1.15;HaplotypeScore=2.9388;MLEAC=1;MLEAF=0.5;MQ=41.97;MQ0=0;MQRankSum=0.056;QD=17.63;ReadPosRankSum=-0.12	GT:AD:DP:GQ:PL	0/1:87,98:185:99:3325,0,2872
chrXI	234300	.	C	T	2539.77	PASS	AC=1;AF=0.5;AN=2;BaseQRankSum=2.718;DP=143;Dels=0.0;FS=1.383;HaplotypeScore=5.937;MLEAC=1;MLEAF=0.5;MQ=41.79;MQ0=0;MQRankSum=0.769;QD=17.76;ReadPosRankSum=-0.526	GT:AD:DP:GQ:PL	0/1:64,79:143:99:2568,0,1644
chrXI	234363	.	C	T	3692.77	PASS	AC=1;AF=0.5;AN=2;BaseQRankSum=2.969;DP=209;Dels=0.0;FS=1.085;HaplotypeScore=3.6203;MLEAC=1;MLEAF=0.5;MQ=41.83;MQ0=0;MQRankSum=-0.029;QD=17.67;ReadPosRankSum=-0.177	GT:AD:DP:GQ:PL	0/1:100,109:209:99:3721,0,3238
chrXI	241883	.	G	A	4294.77	PASS	AC=1;AF=0.5;AN=2;BaseQRankSum=1.92;DP=250;Dels=0.0;FS=6.866;HaplotypeScore=7.0011;MLEAC=1;MLEAF=0.5;MQ=42.0;MQ0=0;MQRankSum=-1.335;QD=17.18;ReadPosRankSum=-0.786	GT:AD:DP:GQ:PL	0/1:121,128:249:99:4323,0,4018
chrXI	244385	.	G	A	4444.77	PASS	AC=1;AF=0.5;AN=2;BaseQRankSum=-0.243;DP=250;Dels=0.0;FS=0.0;HaplotypeScore=4.3292;MLEAC=1;MLEAF=0.5;MQ=41.99;MQ0=0;MQRankSum=2.672;QD=17.78;ReadPosRankSum=-0.597	GT:AD:DP:GQ:PL	0/1:116,134:250:99:4473,0,3744
chrXI	245800	.	G	A	2931.77	PASS	AC=1;AF=0.5;AN=2;BaseQRankSum=-0.755;DP=189;Dels=0.0;FS=8.482;HaplotypeScore=5.2598;MLEAC=1;MLEAF=0.5;MQ=41.9;MQ0=0;MQRankSum=0.387;QD=15.51;ReadPosRankSum=2.747	GT:AD:DP:GQ:PL	0/1:96,92:188:99:2960,0,3191
chrXI	245882	.	G	A	2625.77	PASS	AC=1;AF=0.5;AN=2;BaseQRankSum=0.324;DP=176;Dels=0.0;FS=6.79;HaplotypeScore=8.8679;MLEAC=1;MLEAF=0.5;MQ=41.92;MQ0=0;MQRankSum=1.16;QD=14.92;ReadPosRankSum=0.114	GT:AD:DP:GQ:PL	0/1:92,84:176:99:2654,0,2977
chrXI	246591	.	G	A	3483.77	PASS	AC=1;AF=0.5;AN=2;BaseQRankSum=1.34;DP=217;Dels=0.0;FS=0.495;HaplotypeScore=0.734;MLEAC=1;MLEAF=0.5;MQ=41.99;MQ0=0;MQRankSum=0.291;QD=16.05;ReadPosRankSum=0.741	GT:AD:DP:GQ:PL	0/1:108,109:217:99:3512,0,3411
chrXI	253307	.	G	A	4193.77	PASS	AC=1;AF=0.5;AN=2;BaseQRankSum=4.58;DP=250;Dels=0.0;FS=4.251;HaplotypeScore=2.5494;MLEAC=1;MLEAF=0.5;MQ=41.99;MQ0=0;MQRankSum=-0.958;QD=16.78;ReadPosRankSum=2.496	GT:AD:DP:GQ:PL	0/1:125,123:248:99:4222,0,3910
chrXI	256537	.	G	A	4315.77	PASS	AC=1;AF=0.5;AN=2;BaseQRankSum=1.342;DP=250;Dels=0.0;FS=16.539;HaplotypeScore=3.9869;MLEAC=1;MLEAF=0.5;MQ=42.0;MQ0=0;MQRankSum=0.629;QD=17.26;ReadPosRankSum=0.506	GT:AD:DP:GQ:PL	0/1:123,126:249:99:4344,0,4051
chrXI	259214	.	C	T	4334.77	PASS	AC=1;AF=0.5;AN=2;BaseQRankSum=2.419;DP=235;Dels=0.0;FS=8.268;HaplotypeScore=6.313;MLEAC=1;MLEAF=0.5;MQ=41.99;MQ0=0;MQRankSum=1.611;QD=18.45;ReadPosRankSum=0.797	GT:AD:DP:GQ:PL	0/1:107,127:234:99:4363,0,3421
chrXI	259239	.	C	T	3457.77	PASS	AC=1;AF=0.5;AN=2;BaseQRankSum=0.938;DP=223;Dels=0.0;FS=5.58;HaplotypeScore=0.9734;MLEAC=1;MLEAF=0.5;MQ=42.0;MQ0=0;MQRankSum=-1.134;QD=15.51;ReadPosRankSum=0.866	GT:AD:DP:GQ:PL	0/1:117,106:223:99:3486,0,3885
chrXI	259736	.	C	T	3612.77	PASS	AC=1;AF=0.5;AN=2;BaseQRankSum=1.237;DP=212;Dels=0.0;FS=4.683;HaplotypeScore=6.5554;MLEAC=1;MLEAF=0.5;MQ=41.99;MQ0=0;MQRankSum=0.276;QD=17.04;ReadPosRankSum=1.102	GT:AD:DP:GQ:PL	0/1:101,108:210:99:3641,0,3379
chrXI	262608	.	G	A	3963.77	PASS	AC=1;AF=0.5;AN=2;BaseQRankSum=1.085;DP=249;Dels=0.0;FS=1.522;HaplotypeScore=2.632;MLEAC=1;MLEAF=0.5;MQ=42.0;MQ0=0;MQRankSum=-0.634;QD=15.92;ReadPosRankSum=0.177	GT:AD:DP:GQ:PL	0/1:126,123:249:99:3992,0,4209
chrXI	271477	.	G	A	4440.77	PASS	AC=1;AF=0.5;AN=2;BaseQRankSum=3.909;DP=250;Dels=0.0;FS=1.0;HaplotypeScore=5.263;MLEAC=1;MLEAF=0.5;MQ=41.98;MQ0=0;MQRankSum=1.458;QD=17.76;ReadPosRankSum=0.332	GT:AD:DP:GQ:PL	0/1:118,130:249:99:4469,0,3635
chrXI	278357	.	C	T	3861.77	PASS	AC=1;AF=0.5;AN=2;BaseQRankSum=-2.764;DP=241;Dels=0.0;FS=1.045;HaplotypeScore=6.0746;MLEAC=1;MLEAF=0.5;MQ=42.0;MQ0=0;MQRankSum=1.374;QD=16.02;ReadPosRankSum=0.49	GT:AD:DP:GQ:PL	0/1:116,124:240:99:3890,0,3658
chrXI	286374	.	G	A	2757.77	PASS	AC=1;AF=0.5;AN=2;BaseQRankSum=0.186;DP=154;Dels=0.0;FS=0.591;HaplotypeScore=0.0;MLEAC=1;MLEAF=0.5;MQ=41.96;MQ0=0;MQRankSum=-1.928;QD=17.91;ReadPosRankSum=-0.77	GT:AD:DP:GQ:PL	0/1:72,82:154:99:2786,0,2332
chrXI	286379	.	G	A	2472.77	PASS	AC=1;AF=0.5;AN=2;BaseQRankSum=-0.025;DP=146;Dels=0.0;FS=1.298;HaplotypeScore=1.6316;MLEAC=1;MLEAF=0.5;MQ=41.96;MQ0=0;MQRankSum=-0.64;QD=16.94;ReadPosRankSum=-0.01	GT:AD:DP:GQ:PL	0/1:70,76:146:99:2501,0,2308
chrXI	286884	.	G	A	3932.77	PASS	AC=1;AF=0.5;AN=2;BaseQRankSum=-0.025;DP=250;Dels=0.0;FS=9.929;HaplotypeScore=2.3113;MLEAC=1;MLEAF=0.5;MQ=41.91;MQ0=0;MQRankSum=0.649;QD=15.73;ReadPosRankSum=-1.139	GT:AD:DP:GQ:PL	0/1:130,120:250:99:3961,0,4358
chrXI	292261	.	G	A	3921.77	PASS	AC=1;AF=0.5;AN=2;BaseQRankSum=0.668;DP=249;Dels=0.0;FS=2.797;HaplotypeScore=3.445;MLEAC=1;MLEAF=0.5;MQ=41.94;MQ0=0;MQRankSum=1.326;QD=15.75;ReadPosRankSum=-0.317	GT:AD:DP:GQ:PL	0/1:127,121:248:99:3950,0,4115
chrXI	309149	.	G	A	4149.77	PASS	AC=1;AF=0.5;AN=2;BaseQRankSum=1.989;DP=250;Dels=0.0;FS=0.966;HaplotypeScore=1.6553;MLEAC=1;MLEAF=0.5;MQ=41.92;MQ0=0;MQRankSum=0.937;QD=16.6;ReadPosRankSum=-1.086	GT:AD:DP:GQ:PL	0/1:128,122:250:99:4178,0,4265
chrXI	316823	.	G	A	3946.77	PASS	AC=1;AF=0.5;AN=2;BaseQRankSum=2.213;DP=250;Dels=0.0;FS=0.0;HaplotypeScore=10.027;MLEAC=1;MLEAF=0.5;MQ=41.99;MQ0=0;MQRankSum=-0.3;QD=15.79;ReadPosRankSum=0.833	GT:AD:DP:GQ:PL	0/1:126,123:250:99:3975,0,4147
chrXI	319527	.	C	T	3613.77	PASS	AC=1;AF=0.5;AN=2;BaseQRankSum=4.05;DP=241;Dels=0.0;FS=6.267;HaplotypeScore=3.3126;MLEAC=1;MLEAF=0.5;MQ=41.98;MQ0=0;MQRankSum=0.207;QD=14.99;ReadPosRankSum=1.986	GT:AD:DP:GQ:PL	0/1:131,110:241:99:3642,0,4381
chrXI	334319	.	G	A	4306.77	PASS	AC=1;AF=0.5;AN=2;BaseQRankSum=0.238;DP=250;Dels=0.0;FS=0.461;HaplotypeScore=4.0994;MLEAC=1;MLEAF=0.5;MQ=41.92;MQ0=0;MQRankSum=1.236;QD=17.23;ReadPosRankSum=-0.418	GT:AD:DP:GQ:PL	0/1:121,129:250:99:4335,0,4018
chrXI	338785	.	G	A	3370.77	PASS	AC=1;AF=0.5;AN=2;BaseQRankSum=1.924;DP=224;Dels=0.0;FS=4.611;HaplotypeScore=6.3273;MLEAC=1;MLEAF=0.5;MQ=41.98;MQ0=0;MQRankSum=0.298;QD=15.05;ReadPosRankSum=-0.7	GT:AD:DP:GQ:PL	0/1:124,100:224:99:3399,0,4181
chrXI	338918	.	C	T	3810.77	PASS	AC=1;AF=0.5;AN=2;BaseQRankSum=1.131;DP=203;Dels=0.0;FS=1.757;HaplotypeScore=2.5655;MLEAC=1;MLEAF=0.5;MQ=42.0;MQ0=0;MQRankSum=0.462;QD=18.77;ReadPosRankSum=-0.135	GT:AD:DP:GQ:PL	0/1:93,110:203:99:3839,0,3028
chrXI	351696	.	G	A	4211.77	PASS	AC=1;AF=0.5;AN=2;BaseQRankSum=-0.182;DP=250;Dels=0.0;FS=0.461;HaplotypeScore=3.4105;MLEAC=1;MLEAF=0.5;MQ=41.99;MQ0=0;MQRankSum=-0.832;QD=16.85;ReadPosRankSum=1.228	GT:AD:DP:GQ:PL	0/1:122,127:249:99:4240,0,3998
chrXI	351937	.	G	A	3574.77	PASS	AC=1;AF=0.5;AN=2;BaseQRankSum=0.196;DP=226;Dels=0.0;FS=4.654;HaplotypeScore=4.4055;MLEAC=1;MLEAF=0.5;MQ=42.0;MQ0=0;MQRankSum=-0.956;QD=15.82;ReadPosRankSum=-0.036	GT:AD:DP:GQ:PL	0/1:116,109:225:99:3603,0,3735
chrXI	358048	.	C	T	3508.77	PASS	AC=1;AF=0.5;AN=2;BaseQRankSum=3.275;DP=197;Dels=0.0;FS=0.522;HaplotypeScore=2.4673;MLEAC=1;MLEAF=0.5;MQ=42.0;MQ0=0;MQRankSum=1.51;QD=17.81;ReadPosRankSum=-1.189	GT:AD:DP:GQ:PL	0/1:91,106:197:99:3537,0,2767
chrXI	390270	.	G	A	4002.77	PASS	AC=1;AF=0.5;AN=2;BaseQRankSum=0.858;DP=250;Dels=0.0;FS=1.539;HaplotypeScore=3.0311;MLEAC=1;MLEAF=0.5;MQ=42.0;MQ0=0;MQRankSum=1.801;QD=16.01;ReadPosRankSum=0.694	GT:AD:DP:GQ:PL	0/1:128,122:250:99:4031,0,4229
chrXI	396539	.	G	A	4199.77	PASS	AC=1;AF=0.5;AN=2;BaseQRankSum=-1.232;DP=250;Dels=0.0;FS=3.616;HaplotypeScore=5.9166;MLEAC=1;MLEAF=0.5;MQ=42.0;MQ0=0;MQRankSum=-0.383;QD=16.8;ReadPosRankSum=1.23	GT:AD:DP:GQ:PL	0/1:120,130:250:99:4228,0,4019
chrXI	418237	.	C	T	3582.77	PASS	AC=1;AF=0.5;AN=2;BaseQRankSum=1.236;DP=217;Dels=0.0;FS=4.654;HaplotypeScore=7.5968;MLEAC=1;MLEAF=0.5;MQ=42.0;MQ0=0;MQRankSum=1.193;QD=16.51;ReadPosRankSum=0.596	GT:AD:DP:GQ:PL	0/1:107,110:217:99:3611,0,3525
chrXI	419221	.	C	T	3712.77	PASS	AC=1;AF=0.5;AN=2;BaseQRankSum=-2.95;DP=250;Dels=0.0;FS=5.964;HaplotypeScore=0.8667;MLEAC=1;MLEAF=0.5;MQ=42.0;MQ0=0;MQRankSum=-0.209;QD=14.85;ReadPosRankSum=1.209	GT:AD:DP:GQ:PL	0/1:130,119:249:99:3741,0,4214
chrXI	419389	.	G	A	3936.77	PASS	AC=1;AF=0.5;AN=2;BaseQRankSum=0.477;DP=236;Dels=0.0;FS=3.648;HaplotypeScore=3.3649;MLEAC=1;MLEAF=0.5;MQ=41.99;MQ0=0;MQRankSum=-0.877;QD=16.68;ReadPosRankSum=-1.188	GT:AD:DP:GQ:PL	0/1:115,119:234:99:3965,0,3754
chrXI	430347	.	C	T	4164.77	PASS	AC=1;AF=0.5;AN=2;BaseQRankSum=0.61;DP=250;Dels=0.0;FS=18.813;HaplotypeScore=4.1212;MLEAC=1;MLEAF=0.5;MQ=42.0;MQ0=0;MQRankSum=0.269;QD=16.66;ReadPosRankSum=0.255	GT:AD:DP:GQ:PL	0/1:124,126:250:99:4193,0,4111
chrXI	432884	.	C	T	2807.77	PASS	AC=1;AF=0.5;AN=2;BaseQRankSum=-2.565;DP=197;Dels=0.0;FS=3.412;HaplotypeScore=7.4635;MLEAC=1;MLEAF=0.5;MQ=41.99;MQ0=0;MQRankSum=0.78;QD=14.25;ReadPosRankSum=1.253	GT:AD:DP:GQ:PL	0/1:104,93:197:99:2836,0,3379
chrXI	439444	.	G	A	4080.77	PASS	AC=1;AF=0.5;AN=2;BaseQRankSum=-1.469;DP=250;Dels=0.0;FS=5.974;HaplotypeScore=6.4435;MLEAC=1;MLEAF=0.5;MQ=41.93;MQ0=0;MQRankSum=-1.116;QD=16.32;ReadPosRankSum=-1.407	GT:AD:DP:GQ:PL	0/1:126,122:249:99:4109,0,4184
chrXI	445052	.	G	A	4194.77	PASS	AC=1;AF=0.5;AN=2;BaseQRankSum=-1.306;DP=250;Dels=0.0;FS=0.462;HaplotypeScore=2.1877;MLEAC=1;MLEAF=0.5;MQ=41.99;MQ0=0;MQRankSum=0.335;QD=16.78;ReadPosRankSum=-0.371	GT:AD:DP:GQ:PL	0/1:120,129:249:99:4223,0,3949
chrXI	447847	.	G	A	3630.77	PASS	AC=1;AF=0.5;AN=2;BaseQRankSum=-1.494;DP=250;Dels=0.0;FS=5.121;HaplotypeScore=4.4937;MLEAC=1;MLEAF=0.5;MQ=42.0;MQ0=0;MQRankSum=1.38;QD=14.52;ReadPosRankSum=-0.477	GT:AD:DP:GQ:PL	0/1:137,112:249:99:3659,0,4754
chrXI	486784	.	G	A	3680.77	PASS	AC=1;AF=0.5;AN=2;BaseQRankSum=-0.961;DP=250;Dels=0.0;FS=4.362;HaplotypeScore=1.4679;MLEAC=1;MLEAF=0.5;MQ=42.0;MQ0=0;MQRankSum=-0.407;QD=14.72;ReadPosRankSum=0.215	GT:AD:DP:GQ:PL	0/1:136,113:249:99:3709,0,4519
chrXI	494558	.	C	T	4291.77	PASS	AC=1;AF=0.5;AN=2;BaseQRankSum=-1.166;DP=250;Dels=0.0;FS=11.372;HaplotypeScore=1.7621;MLEAC=1;MLEAF=0.5;MQ=42.0;MQ0=0;MQRankSum=0.15;QD=17.17;ReadPosRankSum=1.829	GT:AD:DP:GQ:PL	0/1:120,128:248:99:4320,0,3982
chrXI	521064	.	G	A	3083.77	PASS	AC=1;AF=0.5;AN=2;BaseQRankSum=1.39;DP=225;Dels=0.0;FS=0.0;HaplotypeScore=1.6553;MLEAC=1;MLEAF=0.5;MQ=42.0;MQ0=0;MQRankSum=0.584;QD=13.71;ReadPosRankSum=-0.806	GT:AD:DP:GQ:PL	0/1:130,95:225:99:3112,0,4414
chrXI	552209	.	G	A	3644.77	PASS	AC=1;AF=0.5;AN=2;BaseQRankSum=-1.028;DP=215;Dels=0.0;FS=0.517;HaplotypeScore=1.7005;MLEAC=1;MLEAF=0.5;MQ=41.58;MQ0=0;MQRankSum=0.802;QD=16.95;ReadPosRankSum=0.287	GT:AD:DP:GQ:PL	0/1:99,116:215:99:3673,0,3233
chrXI	552389	.	G	A	3160.77	PASS	AC=1;AF=0.5;AN=2;BaseQRankSum=-0.71;DP=221;Dels=0.0;FS=3.128;HaplotypeScore=4.3987;MLEAC=1;MLEAF=0.5;MQ=41.99;MQ0=0;MQRankSum=0.128;QD=14.3;ReadPosRankSum=-1.19	GT:AD:DP:GQ:PL	0/1:122,99:221:99:3189,0,4136
chrXI	555768	.	C	T	1734.77	PASS	AC=1;AF=0.5;AN=2;BaseQRankSum=2.25;DP=250;Dels=0.0;FS=8.457;HaplotypeScore=1.6918;MLEAC=1;MLEAF=0.5;MQ=41.79;MQ0=0;MQRankSum=0.5;QD=6.94;ReadPosRankSum=2.351	GT:AD:DP:GQ:PL	0/1:187,63:250:99:1763,0,6494
chrXI	557126	.	G	A	4019.77	PASS	AC=1;AF=0.5;AN=2;BaseQRankSum=3.154;DP=216;Dels=0.0;FS=4.765;HaplotypeScore=4.0898;MLEAC=1;MLEAF=0.5;MQ=42.0;MQ0=0;MQRankSum=0.973;QD=18.61;ReadPosRankSum=0.764	GT:AD:DP:GQ:PL	0/1:92,121:213:99:4048,0,2773
chrXI	557297	.	G	A	4161.77	PASS	AC=1;AF=0.5;AN=2;BaseQRankSum=1.298;DP=247;Dels=0.0;FS=0.463;HaplotypeScore=5.0846;MLEAC=1;MLEAF=0.5;MQ=42.0;MQ0=0;MQRankSum=0.76;QD=16.85;ReadPosRankSum=1.349	GT:AD:DP:GQ:PL	0/1:123,124:247:99:4190,0,4161
chrXI	567993	.	C	T	3496.77	PASS	AC=1;AF=0.5;AN=2;BaseQRankSum=1.141;DP=224;Dels=0.0;FS=13.567;HaplotypeScore=4.5707;MLEAC=1;MLEAF=0.5;MQ=41.99;MQ0=0;MQRankSum=0.545;QD=15.61;ReadPosRankSum=-0.256	GT:AD:DP:GQ:PL	0/1:115,108:223:99:3525,0,3641
chrXI	571545	.	G	A	3664.77	PASS	AC=1;AF=0.5;AN=2;BaseQRankSum=-1.009;DP=247;Dels=0.0;FS=0.0;HaplotypeScore=0.8667;MLEAC=1;MLEAF=0.5;MQ=41.99;MQ0=0;MQRankSum=-1.374;QD=14.84;ReadPosRankSum=0.491	GT:AD:DP:GQ:PL	0/1:134,113:247:99:3693,0,4498
chrXI	571772	.	C	T	3370.77	PASS	AC=1;AF=0.5;AN=2;BaseQRankSum=-2.259;DP=223;Dels=0.0;FS=1.043;HaplotypeScore=4.371;MLEAC=1;MLEAF=0.5;MQ=42.0;MQ0=0;MQRankSum=0.472;QD=15.12;ReadPosRankSum=-0.554	GT:AD:DP:GQ:PL	0/1:112,109:222:99:3399,0,3727
chrXI	602345	.	C	T	3040.77	PASS	AC=1;AF=0.5;AN=2;BaseQRankSum=-2.946;DP=248;Dels=0.0;FS=1.585;HaplotypeScore=6.2798;MLEAC=1;MLEAF=0.5;MQ=42.0;MQ0=0;MQRankSum=0.853;QD=12.26;ReadPosRankSum=-0.607	GT:AD:DP:GQ:PL	0/1:144,104:248:99:3069,0,4878
chrXI	610560	.	G	A	3680.77	PASS	AC=1;AF=0.5;AN=2;BaseQRankSum=-1.902;DP=239;Dels=0.0;FS=4.397;HaplotypeScore=0.7887;MLEAC=1;MLEAF=0.5;MQ=42.0;MQ0=0;MQRankSum=-0.284;QD=15.4;ReadPosRankSum=-0.284	GT:AD:DP:GQ:PL	0/1:119,119:238:99:3709,0,3887
chrXI	613811	.	G	A	8281.77	PASS	AC=2;AF=1.0;AN=2;DP=219;Dels=0.0;FS=0.0;HaplotypeScore=4.5767;MLEAC=2;MLEAF=1.0;MQ=41.76;MQ0=0;QD=31.01	GT:AD:DP:GQ:PL	1/1:0,218:218:99:8310,641,0
chrXI	613930	.	G	A	3273.77	PASS	AC=1;AF=0.5;AN=2;BaseQRankSum=-0.796;DP=228;Dels=0.0;FS=2.31;HaplotypeScore=5.0965;MLEAC=1;MLEAF=0.5;MQ=41.13;MQ0=0;MQRankSum=-1.197;QD=14.36;ReadPosRankSum=0.658	GT:AD:DP:GQ:PL	0/1:117,109:226:99:3302,0,3803
chrXI	614032	.	G	A	2621.77	PASS	AC=1;AF=0.5;AN=2;BaseQRankSum=0.75;DP=171;Dels=0.0;FS=1.19;HaplotypeScore=10.0852;MLEAC=1;MLEAF=0.5;MQ=41.28;MQ0=0;MQRankSum=0.654;QD=15.33;ReadPosRankSum=0.521	GT:AD:DP:GQ:PL	0/1:82,89:171:99:2650,0,2407
chrXI	615206	.	C	T	3013.77	PASS	AC=1;AF=0.5;AN=2;BaseQRankSum=-0.488;DP=229;Dels=0.0;FS=2.302;HaplotypeScore=9.664;MLEAC=1;MLEAF=0.5;MQ=41.99;MQ0=0;MQRankSum=-0.1;QD=13.16;ReadPosRankSum=0.019	GT:AD:DP:GQ:PL	0/1:126,102:229:99:3042,0,4075
chrXI	618474	.	G	A	4139.77	PASS	AC=1;AF=0.5;AN=2;BaseQRankSum=0.879;DP=250;Dels=0.0;FS=0.959;HaplotypeScore=2.6141;MLEAC=1;MLEAF=0.5;MQ=41.99;MQ0=0;MQRankSum=0.153;QD=16.56;ReadPosRankSum=-0.928	GT:AD:DP:GQ:PL	0/1:126,124:250:99:4168,0,4244
chrXI	626666	.	G	A	3582.77	PASS	AC=1;AF=0.5;AN=2;BaseQRankSum=1.392;DP=222;Dels=0.0;FS=1.059;HaplotypeScore=5.2321;MLEAC=1;MLEAF=0.5;MQ=41.99;MQ0=0;MQRankSum=-0.688;QD=16.14;ReadPosRankSum=-0.835	GT:AD:DP:GQ:PL	0/1:109,111:221:99:3611,0,3449
chrXI	650559	.	G	A	4811.77	PASS	AC=1;AF=0.5;AN=2;BaseQRankSum=0.729;DP=250;Dels=0.0;FS=11.344;HaplotypeScore=5.0729;MLEAC=1;MLEAF=0.5;MQ=41.92;MQ0=0;MQRankSum=-0.613;QD=19.25;ReadPosRankSum=-0.615	GT:AD:DP:GQ:PL	0/1:108,141:249:99:4840,0,3571
chrXII	16323	.	G	A	4162.77	PASS	AC=1;AF=0.5;AN=2;BaseQRankSum=1.44;DP=248;Dels=0.0;FS=2.81;HaplotypeScore=4.5132;MLEAC=1;MLEAF=0.5;MQ=41.93;MQ0=0;MQRankSum=-0.161;QD=16.79;ReadPosRankSum=-0.966	GT:AD:DP:GQ:PL	0/1:122,125:248:99:4191,0,3901
chrXII	18939	.	C	T	3917.77	PASS	AC=1;AF=0.5;AN=2;BaseQRankSum=-1.756;DP=248;Dels=0.0;FS=15.42;HaplotypeScore=3.2551;MLEAC=1;MLEAF=0.5;MQ=42.0;MQ0=0;MQRankSum=1.213;QD=15.8;ReadPosRankSum=0.0	GT:AD:DP:GQ:PL	0/1:125,123:248:99:3946,0,3978
chrXII	39241	.	G	A	4006.77	PASS	AC=1;AF=0.5;AN=2;BaseQRankSum=0.612;DP=229;Dels=0.0;FS=2.941;HaplotypeScore=3.9994;MLEAC=1;MLEAF=0.5;MQ=41.98;MQ0=0;MQRankSum=1.21;QD=17.5;ReadPosRankSum=-0.937	GT:AD:DP:GQ:PL	0/1:111,118:229:99:4035,0,3571
chrXII	40454	.	C	T	3646.77	PASS	AC=1;AF=0.5;AN=2;BaseQRankSum=-0.271;DP=250;Dels=0.0;FS=6.915;HaplotypeScore=8.7927;MLEAC=1;MLEAF=0.5;MQ=41.99;MQ0=0;MQRankSum=-0.389;QD=14.59;ReadPosRankSum=-1.095	GT:AD:DP:GQ:PL	0/1:139,111:250:99:3675,0,4828
chrXII	45335	.	C	T	4714.77	PASS	AC=1;AF=0.5;AN=2;BaseQRankSum=0.34;DP=250;Dels=0.0;FS=1.553;HaplotypeScore=3.3887;MLEAC=1;MLEAF=0.5;MQ=41.99;MQ0=0;MQRankSum=0.894;QD=18.86;ReadPosRankSum=-0.788	GT:AD:DP:GQ:PL	0/1:109,138:247:99:4743,0,3526
chrXII	49842	.	C	T	3718.77	PASS	AC=1;AF=0.5;AN=2;BaseQRankSum=0.696;DP=250;Dels=0.0;FS=2.134;HaplotypeScore=1.9399;MLEAC=1;MLEAF=0.5;MQ=42.0;MQ0=0;MQRankSum=-0.808;QD=14.88;ReadPosRankSum=-0.957	GT:AD:DP:GQ:PL	0/1:133,117:250:99:3747,0,4380
chrXII	53972	.	G	A	3514.77	PASS	AC=1;AF=0.5;AN=2;BaseQRankSum=-4.403;DP=245;Dels=0.0;FS=8.036;HaplotypeScore=2.7067;MLEAC=1;MLEAF=0.5;MQ=42.0;MQ0=0;MQRankSum=-1.31;QD=14.35;ReadPosRankSum=-1.96	GT:AD:DP:GQ:PL	0/1:134,111:245:99:3543,0,4652
chrXII	65244	.	G	A	3875.77	PASS	AC=1;AF=0.5;AN=2;BaseQRankSum=0.131;DP=233;Dels=0.0;FS=8.31;HaplotypeScore=5.7451;MLEAC=1;MLEAF=0.5;MQ=40.45;MQ0=3;MQRankSum=2.204;QD=16.63;ReadPosRankSum=0.247	GT:AD:DP:GQ:PL	0/1:110,121:232:99:3904,0,3529
chrXII	73211	.	C	T	3590.77	PASS	AC=1;AF=0.5;AN=2;BaseQRankSum=-1.238;DP=250;Dels=0.0;FS=4.297;HaplotypeScore=4.0958;MLEAC=1;MLEAF=0.5;MQ=42.0;MQ0=0;MQRankSum=3.467;QD=14.36;ReadPosRankSum=-0.089	GT:AD:DP:GQ:PL	0/1:139,110:249:99:3619,0,4696
chrXII	101068	.	C	T	3621.77	PASS	AC=1;AF=0.5;AN=2;BaseQRankSum=-2.335;DP=242;Dels=0.0;FS=0.471;HaplotypeScore=3.9913;MLEAC=1;MLEAF=0.5;MQ=42.0;MQ0=0;MQRankSum=0.124;QD=14.97;ReadPosRankSum=-0.326	GT:AD:DP:GQ:PL	0/1:120,120:241:99:3650,0,3880
chrXII	125023	.	C	T	3230.05	PASS	AC=1;AF=0.5;AN=2;BaseQRankSum=2.766;DP=208;Dels=0.0;FS=4.837;HaplotypeScore=3.4694;MLEAC=1;MLEAF=0.5;MQ=41.98;MQ0=0;MQRankSum=0.236;QD=15.53;ReadPosRankSum=-1.982	GT:AD:DP:GQ:PL	0/1:110,97:208:99:3259,0,3606
chrXII	125621	.	G	A	2287.77	PASS	AC=1;AF=0.5;AN=2;BaseQRankSum=-0.291;DP=155;Dels=0.0;FS=1.371;HaplotypeScore=4.2248;MLEAC=1;MLEAF=0.5;MQ=41.99;MQ0=0;MQRankSum=-0.045;QD=14.76;ReadPosRankSum=0.732	GT:AD:DP:GQ:PL	0/1:80,74:154:99:2316,0,2583
chrXII	154563	.	C	T	3667.77	PASS	AC=1;AF=0.5;AN=2;BaseQRankSum=0.8;DP=227;Dels=0.0;FS=0.487;HaplotypeScore=7.3885;MLEAC=1;MLEAF=0.5;MQ=42.0;MQ0=0;MQRankSum=-0.458;QD=16.16;ReadPosRankSum=0.02	GT:AD:DP:GQ:PL	0/1:117,109:226:99:3696,0,4000
chrXII	177367	.	C	T	4481.77	PASS	AC=1;AF=0.5;AN=2;BaseQRankSum=1.318;DP=250;Dels=0.0;FS=6.077;HaplotypeScore=7.2836;MLEAC=1;MLEAF=0.5;MQ=42.0;MQ0=0;MQRankSum=-0.756;QD=17.93;ReadPosRankSum=-0.056	GT:AD:DP:GQ:PL	0/1:116,133:249:99:4510,0,3738
chrXII	187084	.	G	A	4084.77	PASS	AC=1;AF=0.5;AN=2;BaseQRankSum=1.377;DP=249;Dels=0.0;FS=1.564;HaplotypeScore=3.8431;MLEAC=1;MLEAF=0.5;MQ=41.99;MQ0=0;MQRankSum=0.46;QD=16.4;ReadPosRankSum=1.824	GT:AD:DP:GQ:PL	0/1:127,122:249:99:4113,0,4184
chrXII	198786	.	C	T	3712.77	PASS	AC=1;AF=0.5;AN=2;BaseQRankSum=0.641;DP=231;Dels=0.0;FS=1.008;HaplotypeScore=9.0246;MLEAC=1;MLEAF=0.5;MQ=41.94;MQ0=0;MQRankSum=0.354;QD=16.07;ReadPosRankSum=1.12	GT:AD:DP:GQ:PL	0/1:113,118:231:99:3741,0,3646
chrXII	198922	.	C	T	3612.77	PASS	AC=1;AF=0.5;AN=2;BaseQRankSum=-0.027;DP=250;Dels=0.0;FS=6.021;HaplotypeScore=1.9862;MLEAC=1;MLEAF=0.5;MQ=42.0;MQ0=0;MQRankSum=1.036;QD=14.45;ReadPosRankSum=-2.112	GT:AD:DP:GQ:PL	0/1:134,116:250:99:3641,0,4420
chrXII	207869	.	C	T	3928.77	PASS	AC=1;AF=0.5;AN=2;BaseQRankSum=1.164;DP=248;Dels=0.0;FS=4.403;HaplotypeScore=8.6818;MLEAC=1;MLEAF=0.5;MQ=41.98;MQ0=0;MQRankSum=-0.205;QD=15.84;ReadPosRankSum=0.996	GT:AD:DP:GQ:PL	0/1:125,120:245:99:3957,0,4212
chrXII	234017	.	G	A	4077.77	PASS	AC=1;AF=0.5;AN=2;BaseQRankSum=0.301;DP=250;Dels=0.0;FS=6.095;HaplotypeScore=4.377;MLEAC=1;MLEAF=0.5;MQ=41.9;MQ0=0;MQRankSum=1.33;QD=16.31;ReadPosRankSum=0.731	GT:AD:DP:GQ:PL	0/1:127,121:248:99:4106,0,4252
chrXII	236395	.	C	T	3936.77	PASS	AC=1;AF=0.5;AN=2;BaseQRankSum=0.735;DP=249;Dels=0.0;FS=6.04;HaplotypeScore=5.4841;MLEAC=1;MLEAF=0.5;MQ=42.0;MQ0=0;MQRankSum=-1.742;QD=15.81;ReadPosRankSum=-0.928	GT:AD:DP:GQ:PL	0/1:129,119:248:99:3965,0,4399
chrXII	260932	.	C	T	4051.77	PASS	AC=1;AF=0.5;AN=2;BaseQRankSum=2.278;DP=249;Dels=0.0;FS=4.298;HaplotypeScore=3.9864;MLEAC=1;MLEAF=0.5;MQ=41.99;MQ0=0;MQRankSum=0.538;QD=16.27;ReadPosRankSum=-1.948	GT:AD:DP:GQ:PL	0/1:123,123:246:99:4080,0,3867
chrXII	264234	.	C	T	2296.77	PASS	AC=1;AF=0.5;AN=2;BaseQRankSum=-0.151;DP=160;Dels=0.0;FS=15.228;HaplotypeScore=0.8667;MLEAC=1;MLEAF=0.5;MQ=41.99;MQ0=0;MQRankSum=1.133;QD=14.35;ReadPosRankSum=-0.324	GT:AD:DP:GQ:PL	0/1:89,70:159:99:2325,0,3045
chrXII	265288	.	G	A	3431.77	PASS	AC=1;AF=0.5;AN=2;BaseQRankSum=-0.45;DP=231;Dels=0.0;FS=1.601;HaplotypeScore=0.8321;MLEAC=1;MLEAF=0.5;MQ=42.0;MQ0=0;MQRankSum=-0.512;QD=14.86;ReadPosRankSum=-0.731	GT:AD:DP:GQ:PL	0/1:124,106:231:99:3460,0,4234
chrXII	280862	.	G	A	3039.77	PASS	AC=1;AF=0.5;AN=2;BaseQRankSum=0.441;DP=211;Dels=0.0;FS=7.759;HaplotypeScore=6.0559;MLEAC=1;MLEAF=0.5;MQ=41.86;MQ0=0;MQRankSum=0.992;QD=14.41;ReadPosRankSum=1.798	GT:AD:DP:GQ:PL	0/1:116,95:211:99:3068,0,3805
chrXII	282594	.	C	T	3085.77	PASS	AC=1;AF=0.5;AN=2;BaseQRankSum=-1.861;DP=199;Dels=0.0;FS=4.93;HaplotypeScore=0.8941;MLEAC=1;MLEAF=0.5;MQ=41.99;MQ0=0;MQRankSum=1.395;QD=15.51;ReadPosRankSum=0.188	GT:AD:DP:GQ:PL	0/1:103,96:199:99:3114,0,3418
chrXII	282902	.	C	T	4342.77	PASS	AC=1;AF=0.5;AN=2;BaseQRankSum=1.216;DP=242;Dels=0.0;FS=2.832;HaplotypeScore=2.4095;MLEAC=1;MLEAF=0.5;MQ=41.9;MQ0=0;MQRankSum=-0.056;QD=17.95;ReadPosRankSum=-1.649	GT:AD:DP:GQ:PL	0/1:113,128:242:99:4371,0,3733
chrXII	290146	.	C	T	8402.77	PASS	AC=2;AF=1.0;AN=2;BaseQRankSum=1.716;DP=213;Dels=0.0;FS=0.0;HaplotypeScore=6.1992;MLEAC=2;MLEAF=1.0;MQ=41.92;MQ0=0;MQRankSum=0.041;QD=30.67;ReadPosRankSum=0.447	GT:AD:DP:GQ:PL	1/1:1,212:213:99:8431,629,0
chrXII	290366	.	C	T	3645.77	PASS	AC=1;AF=0.5;AN=2;BaseQRankSum=-0.408;DP=250;Dels=0.0;FS=10.1;HaplotypeScore=1.4679;MLEAC=1;MLEAF=0.5;MQ=41.99;MQ0=0;MQRankSum=-1.256;QD=14.58;ReadPosRankSum=1.634	GT:AD:DP:GQ:PL	0/1:136,114:250:99:3674,0,4471
chrXII	290425	.	G	A	3448.77	PASS	AC=1;AF=0.5;AN=2;BaseQRankSum=-2.786;DP=245;Dels=0.0;FS=0.0;HaplotypeScore=3.3394;MLEAC=1;MLEAF=0.5;MQ=41.99;MQ0=0;MQRankSum=0.842;QD=14.08;ReadPosRankSum=0.846	GT:AD:DP:GQ:PL	0/1:128,117:245:99:3477,0,4206
chrXII	307602	.	C	T	4059.77	PASS	AC=1;AF=0.5;AN=2;BaseQRankSum=0.646;DP=250;Dels=0.0;FS=3.49;HaplotypeScore=5.4326;MLEAC=1;MLEAF=0.5;MQ=42.0;MQ0=0;MQRankSum=1.069;QD=16.24;ReadPosRankSum=-1.108	GT:AD:DP:GQ:PL	0/1:129,121:250:99:4088,0,4359
chrXII	323292	.	G	A	4265.77	PASS	AC=1;AF=0.5;AN=2;BaseQRankSum=1.375;DP=250;Dels=0.0;FS=4.238;HaplotypeScore=4.4785;MLEAC=1;MLEAF=0.5;MQ=41.94;MQ0=0;MQRankSum=-1.067;QD=17.06;ReadPosRankSum=1.618	GT:AD:DP:GQ:PL	0/1:120,129:249:99:4294,0,3708
chrXII	327566	.	G	A	2279.77	PASS	AC=1;AF=0.5;AN=2;BaseQRankSum=1.227;DP=149;Dels=0.0;FS=0.0;HaplotypeScore=5.0545;MLEAC=1;MLEAF=0.5;MQ=41.99;MQ0=0;MQRankSum=2.372;QD=15.3;ReadPosRankSum=0.225	GT:AD:DP:GQ:PL	0/1:78,70:148:99:2308,0,2553
chrXII	330441	.	G	A	3228.29	PASS	AC=1;AF=0.5;AN=2;BaseQRankSum=0.91;DP=215;Dels=0.0;FS=3.895;HaplotypeScore=7.4852;MLEAC=1;MLEAF=0.5;MQ=41.99;MQ0=0;MQRankSum=0.44;QD=15.02;ReadPosRankSum=1.125	GT:AD:DP:GQ:PL	0/1:112,103:215:99:3256,0,3499
chrXII	336609	.	G	A	4221.77	PASS	AC=1;AF=0.5;AN=2;BaseQRankSum=1.342;DP=250;Dels=0.0;FS=0.46;HaplotypeScore=1.7621;MLEAC=1;MLEAF=0.5;MQ=41.98;MQ0=0;MQRankSum=0.18;QD=16.89;ReadPosRankSum=0.316	GT:AD:DP:GQ:PL	0/1:126,123:249:99:4250,0,4270
chrXII	342546	.	G	A	3801.77	PASS	AC=1;AF=0.5;AN=2;BaseQRankSum=0.495;DP=250;Dels=0.0;FS=3.543;HaplotypeScore=5.9866;MLEAC=1;MLEAF=0.5;MQ=41.92;MQ0=0;MQRankSum=-0.649;QD=15.21;ReadPosRankSum=-0.492	GT:AD:DP:GQ:PL	0/1:127,122:250:99:3830,0,4201
chrXII	346202	.	G	A	4149.77	PASS	AC=1;AF=0.5;AN=2;BaseQRankSum=-0.893;DP=249;Dels=0.0;FS=2.805;HaplotypeScore=7.2425;MLEAC=1;MLEAF=0.5;MQ=42.0;MQ0=0;MQRankSum=-0.558;QD=16.67;ReadPosRankSum=-0.734	GT:AD:DP:GQ:PL	0/1:119,129:249:99:4178,0,3996
chrXII	346761	.	C	T	3852.77	PASS	AC=1;AF=0.5;AN=2;BaseQRankSum=-2.927;DP=249;Dels=0.0;FS=0.0;HaplotypeScore=4.3787;MLEAC=1;MLEAF=0.5;MQ=42.0;MQ0=0;MQRankSum=-1.198;QD=15.47;ReadPosRankSum=0.451	GT:AD:DP:GQ:PL	0/1:125,124:249:99:3881,0,4231
chrXII	370116	.	G	A	4342.77	PASS	AC=1;AF=0.5;AN=2;BaseQRankSum=0.989;DP=250;Dels=0.0;FS=5.947;HaplotypeScore=1.7552;MLEAC=1;MLEAF=0.5;MQ=41.98;MQ0=0;MQRankSum=1.145;QD=17.37;ReadPosRankSum=-1.108	GT:AD:DP:GQ:PL	0/1:122,128:250:99:4371,0,4108
chrXII	370178	.	G	A	4594.77	PASS	AC=1;AF=0.5;AN=2;BaseQRankSum=-0.795;DP=250;Dels=0.0;FS=5.146;HaplotypeScore=10.2999;MLEAC=1;MLEAF=0.5;MQ=41.99;MQ0=0;MQRankSum=1.707;QD=18.38;ReadPosRankSum=-1.609	GT:AD:DP:GQ:PL	0/1:115,135:250:99:4623,0,3796
chrXII	370824	.	G	A	3052.77	PASS	AC=1;AF=0.5;AN=2;BaseQRankSum=0.327;DP=201;Dels=0.0;FS=1.097;HaplotypeScore=5.4174;MLEAC=1;MLEAF=0.5;MQ=41.87;MQ0=0;MQRankSum=0.409;QD=15.19;ReadPosRankSum=1.281	GT:AD:DP:GQ:PL	0/1:105,96:201:99:3081,0,3291
chrXII	371912	.	C	T	3685.77	PASS	AC=1;AF=0.5;AN=2;BaseQRankSum=0.717;DP=250;Dels=0.0;FS=19.704;HaplotypeScore=6.1676;MLEAC=1;MLEAF=0.5;MQ=41.94;MQ0=0;MQRankSum=-0.482;QD=14.74;ReadPosRankSum=-0.006	GT:AD:DP:GQ:PL	0/1:136,113:250:99:3714,0,4657
chrXII	388677	.	C	T	4187.77	PASS	AC=1;AF=0.5;AN=2;BaseQRankSum=2.378;DP=250;Dels=0.0;FS=7.021;HaplotypeScore=6.7431;MLEAC=1;MLEAF=0.5;MQ=41.99;MQ0=0;MQRankSum=-0.955;QD=16.75;ReadPosRankSum=-0.189	GT:AD:DP:GQ:PL	0/1:123,126:250:99:4216,0,3989
chrXII	403808	.	G	A	3561.77	PASS	AC=1;AF=0.5;AN=2;BaseQRankSum=0.275;DP=221;Dels=0.0;FS=4.603;HaplotypeScore=1.6553;MLEAC=1;MLEAF=0.5;MQ=42.0;MQ0=0;MQRankSum=-0.872;QD=16.12;ReadPosRankSum=0.235	GT:AD:DP:GQ:PL	0/1:112,109:221:99:3590,0,3719
chrXII	416733	.	C	T	4236.77	PASS	AC=1;AF=0.5;AN=2;BaseQRankSum=-3.354;DP=246;Dels=0.0;FS=0.465;HaplotypeScore=2.4875;MLEAC=1;MLEAF=0.5;MQ=41.94;MQ0=0;MQRankSum=0.558;QD=17.22;ReadPosRankSum=-0.619	GT:AD:DP:GQ:PL	0/1:114,132:246:99:4265,0,3751
chrXII	443606	.	C	T	3659.77	PASS	AC=1;AF=0.5;AN=2;BaseQRankSum=1.194;DP=233;Dels=0.0;FS=0.478;HaplotypeScore=0.7887;MLEAC=1;MLEAF=0.5;MQ=41.94;MQ0=0;MQRankSum=0.8;QD=15.71;ReadPosRankSum=-0.414	GT:AD:DP:GQ:PL	0/1:122,110:232:99:3688,0,3918
chrXII	516659	.	C	T	3686.77	PASS	AC=1;AF=0.5;AN=2;BaseQRankSum=1.004;DP=249;Dels=0.0;FS=19.758;HaplotypeScore=3.6689;MLEAC=1;MLEAF=0.5;MQ=41.99;MQ0=0;MQRankSum=1.255;QD=14.81;ReadPosRankSum=-0.313	GT:AD:DP:GQ:PL	0/1:137,111:248:99:3715,0,4641
chrXII	522144	.	C	T	4050.77	PASS	AC=1;AF=0.5;AN=2;BaseQRankSum=-1.582;DP=241;Dels=0.0;FS=6.208;HaplotypeScore=1.6553;MLEAC=1;MLEAF=0.5;MQ=41.82;MQ0=0;MQRankSum=0.096;QD=16.81;ReadPosRankSum=0.236	GT:AD:DP:GQ:PL	0/1:114,126:240:99:4079,0,3653
chrXII	523562	.	C	T	3659.77	PASS	AC=1;AF=0.5;AN=2;BaseQRankSum=-0.578;DP=250;Dels=0.0;FS=0.0;HaplotypeScore=5.378;MLEAC=1;MLEAF=0.5;MQ=42.0;MQ0=0;MQRankSum=-0.855;QD=14.64;ReadPosRankSum=0.157	GT:AD:DP:GQ:PL	0/1:134,116:250:99:3688,0,4491
chrXII	523796	.	C	T	3766.77	PASS	AC=1;AF=0.5;AN=2;BaseQRankSum=-0.939;DP=249;Dels=0.0;FS=5.939;HaplotypeScore=4.7647;MLEAC=1;MLEAF=0.5;MQ=41.99;MQ0=0;MQRankSum=-1.622;QD=15.13;ReadPosRankSum=0.112	GT:AD:DP:GQ:PL	0/1:127,122:249:99:3795,0,4141
chrXII	537226	.	C	T	3799.77	PASS	AC=1;AF=0.5;AN=2;BaseQRankSum=1.239;DP=236;Dels=0.0;FS=1.035;HaplotypeScore=5.6019;MLEAC=1;MLEAF=0.5;MQ=42.0;MQ0=0;MQRankSum=1.061;QD=16.1;ReadPosRankSum=0.423	GT:AD:DP:GQ:PL	0/1:120,115:236:99:3828,0,4050
chrXII	552838	.	C	T	3728.77	PASS	AC=1;AF=0.5;AN=2;BaseQRankSum=0.85;DP=199;Dels=0.0;FS=2.465;HaplotypeScore=6.6737;MLEAC=1;MLEAF=0.5;MQ=42.0;MQ0=0;MQRankSum=1.42;QD=18.74;ReadPosRankSum=1.057	GT:AD:DP:GQ:PL	0/1:86,111:199:99:3757,0,2785
chrXII	554511	.	C	T	4057.77	PASS	AC=1;AF=0.5;AN=2;BaseQRankSum=2.698;DP=250;Dels=0.0;FS=1.536;HaplotypeScore=5.4614;MLEAC=1;MLEAF=0.5;MQ=41.9;MQ0=0;MQRankSum=0.208;QD=16.23;ReadPosRankSum=0.22	GT:AD:DP:GQ:PL	0/1:127,123:250:99:4086,0,4075
chrXII	554528	.	G	A	3750.77	PASS	AC=1;AF=0.5;AN=2;BaseQRankSum=0.618;DP=245;Dels=0.0;FS=0.0;HaplotypeScore=11.0258;MLEAC=1;MLEAF=0.5;MQ=41.91;MQ0=0;MQRankSum=0.624;QD=15.31;ReadPosRankSum=0.081	GT:AD:DP:GQ:PL	0/1:128,116:245:99:3779,0,4242
chrXII	559420	.	C	T	4175.77	PASS	AC=1;AF=0.5;AN=2;BaseQRankSum=2.251;DP=223;Dels=0.0;FS=0.499;HaplotypeScore=2.7871;MLEAC=1;MLEAF=0.5;MQ=41.86;MQ0=0;MQRankSum=-1.001;QD=18.73;ReadPosRankSum=1.505	GT:AD:DP:GQ:PL	0/1:98,125:223:99:4204,0,2994
chrXII	569165	.	C	T	4062.77	PASS	AC=1;AF=0.5;AN=2;BaseQRankSum=-2.01;DP=250;Dels=0.0;FS=6.024;HaplotypeScore=5.4507;MLEAC=1;MLEAF=0.5;MQ=41.98;MQ0=0;MQRankSum=-0.373;QD=16.25;ReadPosRankSum=-0.129	GT:AD:DP:GQ:PL	0/1:123,127:250:99:4091,0,3966
chrXII	573963	.	C	T	4093.77	PASS	AC=1;AF=0.5;AN=2;BaseQRankSum=1.359;DP=234;Dels=0.0;FS=3.676;HaplotypeScore=2.9064;MLEAC=1;MLEAF=0.5;MQ=42.0;MQ0=0;MQRankSum=-0.585;QD=17.49;ReadPosRankSum=0.539	GT:AD:DP:GQ:PL	0/1:110,124:234:99:4122,0,3411
chrXII	620809	.	C	T	3754.77	PASS	AC=1;AF=0.5;AN=2;BaseQRankSum=-2.413;DP=229;Dels=0.0;FS=8.433;HaplotypeScore=7.6939;MLEAC=1;MLEAF=0.5;MQ=41.98;MQ0=0;MQRankSum=0.438;QD=16.4;ReadPosRankSum=-0.62	GT:AD:DP:GQ:PL	0/1:112,115:228:99:3783,0,3786
chrXII	636679	.	C	T	2936.77	PASS	AC=1;AF=0.5;AN=2;BaseQRankSum=-0.649;DP=201;Dels=0.0;FS=3.223;HaplotypeScore=1.5774;MLEAC=1;MLEAF=0.5;MQ=42.0;MQ0=0;MQRankSum=-0.642;QD=14.61;ReadPosRankSum=-1.845	GT:AD:DP:GQ:PL	0/1:110,91:201:99:2965,0,3782
chrXII	636751	.	C	T	3978.77	PASS	AC=1;AF=0.5;AN=2;BaseQRankSum=2.118;DP=234;Dels=0.0;FS=5.36;HaplotypeScore=0.0;MLEAC=1;MLEAF=0.5;MQ=41.84;MQ0=0;MQRankSum=-2.047;QD=17.0;ReadPosRankSum=0.15	GT:AD:DP:GQ:PL	0/1:114,120:234:99:4007,0,3698
chrXII	636796	.	C	T	3982.77	PASS	AC=1;AF=0.5;AN=2;BaseQRankSum=1.609;DP=250;Dels=0.0;FS=5.14;HaplotypeScore=5.4997;MLEAC=1;MLEAF=0.5;MQ=41.89;MQ0=0;MQRankSum=-2.945;QD=15.93;ReadPosRankSum=0.191	GT:AD:DP:GQ:PL	0/1:129,120:249:99:4011,0,4296
chrXII	637099	.	G	A	3786.77	PASS	AC=1;AF=0.5;AN=2;BaseQRankSum=-1.222;DP=250;Dels=0.0;FS=0.971;HaplotypeScore=3.5218;MLEAC=1;MLEAF=0.5;MQ=41.94;MQ0=0;MQRankSum=1.027;QD=15.15;ReadPosRankSum=-0.601	GT:AD:DP:GQ:PL	0/1:134,116:250:99:3815,0,4637
chrXII	641322	.	C	T	2935.77	PASS	AC=1;AF=0.5;AN=2;BaseQRankSum=1.228;DP=192;Dels=0.0;FS=2.592;HaplotypeScore=10.8196;MLEAC=1;MLEAF=0.5;MQ=41.91;MQ0=0;MQRankSum=0.741;QD=15.29;ReadPosRankSum=-0.636	GT:AD:DP:GQ:PL	0/1:101,90:192:99:2964,0,3057
chrXII	658222	.	G	A	2973.77	PASS	AC=1;AF=0.5;AN=2;BaseQRankSum=-1.298;DP=203;Dels=0.0;FS=20.094;HaplotypeScore=1.399;MLEAC=1;MLEAF=0.5;MQ=42.0;MQ0=0;MQRankSum=-0.774;QD=14.65;ReadPosRankSum=-0.238	GT:AD:DP:GQ:PL	0/1:106,97:203:99:3002,0,3475
chrXII	691496	.	C	T	3825.77	PASS	AC=1;AF=0.5;AN=2;BaseQRankSum=-1.609;DP=250;Dels=0.0;FS=0.971;HaplotypeScore=1.9399;MLEAC=1;MLEAF=0.5;MQ=42.0;MQ0=0;MQRankSum=1.669;QD=15.3;ReadPosRankSum=-0.894	GT:AD:DP:GQ:PL	0/1:132,118:250:99:3854,0,4550
chrXII	704198	.	C	T	2491.77	PASS	AC=1;AF=0.5;AN=2;BaseQRankSum=-0.328;DP=203;Dels=0.0;FS=6.0;HaplotypeScore=2.6808;MLEAC=1;MLEAF=0.5;MQ=41.76;MQ0=0;MQRankSum=0.411;QD=12.27;ReadPosRankSum=-0.696	GT:AD:DP:GQ:PL	0/1:116,85:203:99:2520,0,3513
chrXII	721610	.	C	T	3499.77	PASS	AC=1;AF=0.5;AN=2;BaseQRankSum=2.312;DP=223;Dels=0.0;FS=19.822;HaplotypeScore=4.4651;MLEAC=1;MLEAF=0.5;MQ=41.98;MQ0=0;MQRankSum=0.709;QD=15.69;ReadPosRankSum=1.94	GT:AD:DP:GQ:PL	0/1:114,109:223:99:3528,0,3771
chrXII	732314	.	G	A	1200.77	PASS	AC=1;AF=0.5;AN=2;BaseQRankSum=-1.153;DP=250;Dels=0.0;FS=0.0;HaplotypeScore=0.734;MLEAC=1;MLEAF=0.5;MQ=42.0;MQ0=0;MQRankSum=0.238;QD=4.8;ReadPosRankSum=-0.186	GT:AD:DP:GQ:PL	0/1:196,53:250:99:1229,0,6836
chrXII	732445	.	C	T	2217.77	PASS	AC=1;AF=0.5;AN=2;BaseQRankSum=1.447;DP=250;Dels=0.0;FS=8.867;HaplotypeScore=7.8031;MLEAC=1;MLEAF=0.5;MQ=41.99;MQ0=0;MQRankSum=0.605;QD=8.87;ReadPosRankSum=0.727	GT:AD:DP:GQ:PL	0/1:175,75:250:99:2246,0,5804
chrXII	732839	.	C	T	1836.77	PASS	AC=1;AF=0.5;AN=2;BaseQRankSum=-0.32;DP=250;Dels=0.0;FS=1.762;HaplotypeScore=1.5661;MLEAC=1;MLEAF=0.5;MQ=42.0;MQ0=0;MQRankSum=0.124;QD=7.35;ReadPosRankSum=-1.307	GT:AD:DP:GQ:PL	0/1:183,67:250:99:1865,0,6325
chrXII	733122	.	G	A	1698.77	PASS	AC=1;AF=0.5;AN=2;BaseQRankSum=1.294;DP=250;Dels=0.0;FS=3.348;HaplotypeScore=3.702;MLEAC=1;MLEAF=0.5;MQ=41.99;MQ0=0;MQRankSum=0.414;QD=6.8;ReadPosRankSum=0.441	GT:AD:DP:GQ:PL	0/1:188,61:249:99:1727,0,6436
chrXII	746902	.	C	T	4292.77	PASS	AC=1;AF=0.5;AN=2;BaseQRankSum=0.745;DP=250;Dels=0.0;FS=5.098;HaplotypeScore=3.6801;MLEAC=1;MLEAF=0.5;MQ=41.89;MQ0=0;MQRankSum=-1.203;QD=17.17;ReadPosRankSum=-0.975	GT:AD:DP:GQ:PL	0/1:122,128:250:99:4321,0,4061
chrXII	764062	.	C	T	4289.77	PASS	AC=1;AF=0.5;AN=2;BaseQRankSum=1.491;DP=238;Dels=0.0;FS=20.354;HaplotypeScore=1.6385;MLEAC=1;MLEAF=0.5;MQ=41.93;MQ0=0;MQRankSum=0.599;QD=18.02;ReadPosRankSum=-0.797	GT:AD:DP:GQ:PL	0/1:112,126:238:99:4318,0,3649
chrXII	764465	.	C	T	4013.77	PASS	AC=1;AF=0.5;AN=2;BaseQRankSum=-3.92;DP=250;Dels=0.0;FS=0.973;HaplotypeScore=2.496;MLEAC=1;MLEAF=0.5;MQ=42.0;MQ0=0;MQRankSum=1.182;QD=16.06;ReadPosRankSum=-1.249	GT:AD:DP:GQ:PL	0/1:121,128:249:99:4042,0,3990
chrXII	782040	.	C	T	3571.77	PASS	AC=1;AF=0.5;AN=2;BaseQRankSum=-0.775;DP=217;Dels=0.0;FS=0.495;HaplotypeScore=3.7768;MLEAC=1;MLEAF=0.5;MQ=42.0;MQ0=0;MQRankSum=-0.806;QD=16.46;ReadPosRankSum=-2.081	GT:AD:DP:GQ:PL	0/1:110,107:217:99:3600,0,3531
chrXII	795215	.	C	T	3912.77	PASS	AC=1;AF=0.5;AN=2;BaseQRankSum=1.893;DP=250;Dels=0.0;FS=0.0;HaplotypeScore=8.7553;MLEAC=1;MLEAF=0.5;MQ=41.98;MQ0=0;MQRankSum=-0.874;QD=15.65;ReadPosRankSum=-0.529	GT:AD:DP:GQ:PL	0/1:131,119:250:99:3941,0,4317
chrXII	806142	.	C	T	4085.77	PASS	AC=1;AF=0.5;AN=2;BaseQRankSum=1.721;DP=250;Dels=0.0;FS=5.176;HaplotypeScore=5.7611;MLEAC=1;MLEAF=0.5;MQ=41.99;MQ0=0;MQRankSum=0.549;QD=16.34;ReadPosRankSum=-0.784	GT:AD:DP:GQ:PL	0/1:125,123:248:99:4114,0,3874
chrXII	838910	.	G	A	3849.77	PASS	AC=1;AF=0.5;AN=2;BaseQRankSum=-0.41;DP=232;Dels=0.0;FS=1.01;HaplotypeScore=4.8219;MLEAC=1;MLEAF=0.5;MQ=42.0;MQ0=0;MQRankSum=1.07;QD=16.59;ReadPosRankSum=-0.342	GT:AD:DP:GQ:PL	0/1:112,120:232:99:3878,0,3605
chrXII	849817	.	C	T	4132.77	PASS	AC=1;AF=0.5;AN=2;BaseQRankSum=-0.066;DP=231;Dels=0.0;FS=4.657;HaplotypeScore=2.2566;MLEAC=1;MLEAF=0.5;MQ=42.0;MQ0=0;MQRankSum=-1.709;QD=17.89;ReadPosRankSum=0.608	GT:AD:DP:GQ:PL	0/1:111,120:231:99:4161,0,3784
chrXII	853184	.	G	A	3734.77	PASS	AC=1;AF=0.5;AN=2;BaseQRankSum=1.0;DP=250;Dels=0.0;FS=7.959;HaplotypeScore=2.8655;MLEAC=1;MLEAF=0.5;MQ=41.99;MQ0=0;MQRankSum=1.253;QD=14.94;ReadPosRankSum=-0.389	GT:AD:DP:GQ:PL	0/1:133,114:247:99:3763,0,4473
chrXII	857453	.	C	T	3566.77	PASS	AC=1;AF=0.5;AN=2;BaseQRankSum=1.025;DP=215;Dels=0.0;FS=12.855;HaplotypeScore=0.7887;MLEAC=1;MLEAF=0.5;MQ=41.93;MQ0=0;MQRankSum=0.81;QD=16.59;ReadPosRankSum=-1.913	GT:AD:DP:GQ:PL	0/1:107,108:215:99:3595,0,3574
chrXII	859719	.	C	T	3109.77	PASS	AC=1;AF=0.5;AN=2;BaseQRankSum=1.249;DP=248;Dels=0.0;FS=8.17;HaplotypeScore=0.9734;MLEAC=1;MLEAF=0.5;MQ=41.94;MQ0=0;MQRankSum=-0.006;QD=12.54;ReadPosRankSum=0.523	GT:AD:DP:GQ:PL	0/1:146,102:248:99:3138,0,4784
chrXII	903667	.	C	T	3345.77	PASS	AC=1;AF=0.5;AN=2;BaseQRankSum=-2.173;DP=227;Dels=0.0;FS=2.265;HaplotypeScore=7.1885;MLEAC=1;MLEAF=0.5;MQ=42.0;MQ0=0;MQRankSum=1.744;QD=14.74;ReadPosRankSum=-0.787	GT:AD:DP:GQ:PL	0/1:122,104:226:99:3374,0,4088
chrXII	903703	.	C	T	3867.77	PASS	AC=1;AF=0.5;AN=2;BaseQRankSum=2.238;DP=219;Dels=0.0;FS=13.759;HaplotypeScore=4.4487;MLEAC=1;MLEAF=0.5;MQ=42.0;MQ0=0;MQRankSum=-2.574;QD=17.66;ReadPosRankSum=0.819	GT:AD:DP:GQ:PL	0/1:103,116:219:99:3896,0,3269
chrXII	924901	.	C	T	4408.77	PASS	AC=1;AF=0.5;AN=2;BaseQRankSum=1.137;DP=250;Dels=0.0;FS=16.464;HaplotypeScore=7.5224;MLEAC=1;MLEAF=0.5;MQ=42.0;MQ0=0;MQRankSum=1.313;QD=17.64;ReadPosRankSum=-2.303	GT:AD:DP:GQ:PL	0/1:114,136:250:99:4437,0,3652
chrXII	930419	.	C	T	3363.77	PASS	AC=1;AF=0.5;AN=2;BaseQRankSum=-0.354;DP=246;Dels=0.0;FS=20.253;HaplotypeScore=3.1;MLEAC=1;MLEAF=0.5;MQ=41.98;MQ0=0;MQRankSum=-0.013;QD=13.67;ReadPosRankSum=-0.371	GT:AD:DP:GQ:PL	0/1:139,107:246:99:3392,0,4720
chrXII	932693	.	C	T	4081.77	PASS	AC=1;AF=0.5;AN=2;BaseQRankSum=0.747;DP=250;Dels=0.0;FS=1.523;HaplotypeScore=3.6536;MLEAC=1;MLEAF=0.5;MQ=41.99;MQ0=0;MQRankSum=2.179;QD=16.33;ReadPosRankSum=0.942	GT:AD:DP:GQ:PL	0/1:125,124:250:99:4110,0,4125
chrXII	938259	.	C	T	3744.77	PASS	AC=1;AF=0.5;AN=2;BaseQRankSum=0.11;DP=250;Dels=0.0;FS=4.329;HaplotypeScore=5.1501;MLEAC=1;MLEAF=0.5;MQ=42.0;MQ0=0;MQRankSum=-1.195;QD=14.98;ReadPosRankSum=-1.313	GT:AD:DP:GQ:PL	0/1:133,117:250:99:3773,0,4435
chrXII	949648	.	C	T	3787.77	PASS	AC=1;AF=0.5;AN=2;BaseQRankSum=0.562;DP=232;Dels=0.0;FS=9.514;HaplotypeScore=8.3202;MLEAC=1;MLEAF=0.5;MQ=41.99;MQ0=0;MQRankSum=-1.342;QD=16.33;ReadPosRankSum=-0.747	GT:AD:DP:GQ:PL	0/1:115,116:231:99:3816,0,3662
chrXII	967594	.	C	T	4119.77	PASS	AC=1;AF=0.5;AN=2;BaseQRankSum=1.35;DP=241;Dels=0.0;FS=6.196;HaplotypeScore=0.734;MLEAC=1;MLEAF=0.5;MQ=41.98;MQ0=0;MQRankSum=-0.349;QD=17.09;ReadPosRankSum=-0.856	GT:AD:DP:GQ:PL	0/1:115,126:241:99:4148,0,3749
chrXII	1011896	.	C	T	7636.77	PASS	AC=2;AF=1.0;AN=2;DP=201;Dels=0.0;FS=0.0;HaplotypeScore=0.6651;MLEAC=2;MLEAF=1.0;MQ=41.97;MQ0=0;QD=27.66	GT:AD:DP:GQ:PL	1/1:0,201:201:99:7665,590,0
chrXII	1011902	.	C	T	7648.77	PASS	AC=2;AF=1.0;AN=2;DP=201;Dels=0.0;FS=0.0;HaplotypeScore=0.6651;MLEAC=2;MLEAF=1.0;MQ=41.97;MQ0=0;QD=30.53	GT:AD:DP:GQ:PL	1/1:0,201:201:99:7677,593,0
chrXII	1011988	.	C	T	3375.77	PASS	AC=1;AF=0.5;AN=2;BaseQRankSum=-0.261;DP=235;Dels=0.0;FS=3.843;HaplotypeScore=7.62;MLEAC=1;MLEAF=0.5;MQ=41.98;MQ0=0;MQRankSum=0.069;QD=14.36;ReadPosRankSum=0.119	GT:AD:DP:GQ:PL	0/1:128,106:234:99:3404,0,4025
chrXII	1035945	.	C	T	3299.77	PASS	AC=1;AF=0.5;AN=2;BaseQRankSum=-0.838;DP=199;Dels=0.0;FS=4.047;HaplotypeScore=2.6537;MLEAC=1;MLEAF=0.5;MQ=41.99;MQ0=0;MQRankSum=-2.26;QD=16.58;ReadPosRankSum=-1.094	GT:AD:DP:GQ:PL	0/1:99,99:198:99:3328,0,3243
chrXIII	23621	.	G	A	3885.77	PASS	AC=1;AF=0.5;AN=2;BaseQRankSum=-0.858;DP=247;Dels=0.0;FS=0.0;HaplotypeScore=1.9566;MLEAC=1;MLEAF=0.5;MQ=41.9;MQ0=1;MQRankSum=-0.878;QD=15.73;ReadPosRankSum=0.16	GT:AD:DP:GQ:PL	0/1:127,119:246:99:3914,0,4117
chrXIII	29888	.	G	A	4010.77	PASS	AC=1;AF=0.5;AN=2;BaseQRankSum=0.662;DP=250;Dels=0.0;FS=4.248;HaplotypeScore=1.4679;MLEAC=1;MLEAF=0.5;MQ=41.99;MQ0=0;MQRankSum=0.361;QD=16.04;ReadPosRankSum=0.6	GT:AD:DP:GQ:PL	0/1:129,121:250:99:4039,0,4402
chrXIII	45881	.	G	A	3654.77	PASS	AC=1;AF=0.5;AN=2;BaseQRankSum=1.457;DP=188;Dels=0.0;FS=5.888;HaplotypeScore=1.9399;MLEAC=1;MLEAF=0.5;MQ=42.0;MQ0=0;MQRankSum=0.977;QD=19.44;ReadPosRankSum=2.551	GT:AD:DP:GQ:PL	0/1:81,106:187:99:3683,0,2629
chrXIII	62833	.	G	A	4217.77	PASS	AC=1;AF=0.5;AN=2;BaseQRankSum=0.939;DP=250;Dels=0.0;FS=17.946;HaplotypeScore=4.3575;MLEAC=1;MLEAF=0.5;MQ=41.94;MQ0=0;MQRankSum=0.567;QD=16.87;ReadPosRankSum=-0.248	GT:AD:DP:GQ:PL	0/1:127,123:250:99:4246,0,4242
chrXIII	90395	.	G	A	4241.77	PASS	AC=1;AF=0.5;AN=2;BaseQRankSum=0.717;DP=250;Dels=0.0;FS=2.126;HaplotypeScore=2.522;MLEAC=1;MLEAF=0.5;MQ=42.0;MQ0=0;MQRankSum=-0.013;QD=16.97;ReadPosRankSum=0.51	GT:AD:DP:GQ:PL	0/1:122,127:249:99:4270,0,3945
chrXIII	94608	.	C	T	3200.06	PASS	AC=1;AF=0.5;AN=2;BaseQRankSum=1.321;DP=193;Dels=0.0;FS=1.799;HaplotypeScore=10.0781;MLEAC=1;MLEAF=0.5;MQ=41.9;MQ0=0;MQRankSum=-1.305;QD=16.58;ReadPosRankSum=0.048	GT:AD:DP:GQ:PL	0/1:94,97:192:99:3228,0,2881
chrXIII	109855	.	G	A	3438.77	PASS	AC=1;AF=0.5;AN=2;BaseQRankSum=0.605;DP=250;Dels=0.0;FS=0.0;HaplotypeScore=1.8401;MLEAC=1;MLEAF=0.5;MQ=41.99;MQ0=0;MQRankSum=0.047;QD=13.76;ReadPosRankSum=0.521	GT:AD:DP:GQ:PL	0/1:141,108:250:99:3467,0,4819
chrXIII	133870	.	G	A	3507.77	PASS	AC=1;AF=0.5;AN=2;BaseQRankSum=-0.335;DP=206;Dels=0.0;FS=4.842;HaplotypeScore=0.7887;MLEAC=1;MLEAF=0.5;MQ=41.93;MQ0=0;MQRankSum=0.843;QD=17.03;ReadPosRankSum=1.67	GT:AD:DP:GQ:PL	0/1:97,109:206:99:3536,0,3110
chrXIII	139344	.	G	A	3885.77	PASS	AC=1;AF=0.5;AN=2;BaseQRankSum=-0.277;DP=250;Dels=0.0;FS=9.002;HaplotypeScore=7.0069;MLEAC=1;MLEAF=0.5;MQ=42.0;MQ0=0;MQRankSum=0.483;QD=15.54;ReadPosRankSum=-0.177	GT:AD:DP:GQ:PL	0/1:128,121:249:99:3914,0,4196
chrXIII	159986	.	C	T	2816.77	PASS	AC=1;AF=0.5;AN=2;BaseQRankSum=-0.076;DP=178;Dels=0.0;FS=2.718;HaplotypeScore=1.5661;MLEAC=1;MLEAF=0.5;MQ=42.0;MQ0=0;MQRankSum=-0.919;QD=15.82;ReadPosRankSum=-0.561	GT:AD:DP:GQ:PL	0/1:89,89:178:99:2845,0,2862
chrXIII	164946	.	G	A	4172.77	PASS	AC=1;AF=0.5;AN=2;BaseQRankSum=-0.196;DP=247;Dels=0.0;FS=4.314;HaplotypeScore=3.5104;MLEAC=1;MLEAF=0.5;MQ=42.0;MQ0=0;MQRankSum=-0.966;QD=16.89;ReadPosRankSum=0.291	GT:AD:DP:GQ:PL	0/1:119,126:245:99:4201,0,3891
chrXIII	171539	.	C	T	3553.77	PASS	AC=1;AF=0.5;AN=2;BaseQRankSum=-1.262;DP=209;Dels=0.0;FS=5.606;HaplotypeScore=3.9571;MLEAC=1;MLEAF=0.5;MQ=41.93;MQ0=0;MQRankSum=-1.337;QD=17.0;ReadPosRankSum=-0.124	GT:AD:DP:GQ:PL	0/1:96,111:208:99:3582,0,2935
chrXIII	203911	.	G	A	4478.77	PASS	AC=1;AF=0.5;AN=2;BaseQRankSum=0.45;DP=250;Dels=0.0;FS=2.185;HaplotypeScore=9.3348;MLEAC=1;MLEAF=0.5;MQ=41.93;MQ0=0;MQRankSum=0.356;QD=17.92;ReadPosRankSum=1.194	GT:AD:DP:GQ:PL	0/1:117,133:250:99:4507,0,3880
chrXIII	206642	.	C	T	3593.77	PASS	AC=1;AF=0.5;AN=2;BaseQRankSum=-0.967;DP=214;Dels=0.0;FS=0.0;HaplotypeScore=7.0743;MLEAC=1;MLEAF=0.5;MQ=42.0;MQ0=0;MQRankSum=1.075;QD=16.79;ReadPosRankSum=0.179	GT:AD:DP:GQ:PL	0/1:105,109:214:99:3622,0,3517
chrXIII	209009	.	G	A	2721.77	PASS	AC=1;AF=0.5;AN=2;BaseQRankSum=-1.713;DP=188;Dels=0.0;FS=0.536;HaplotypeScore=3.4229;MLEAC=1;MLEAF=0.5;MQ=41.98;MQ0=0;MQRankSum=0.285;QD=14.48;ReadPosRankSum=-0.361	GT:AD:DP:GQ:PL	0/1:97,90:188:99:2750,0,3057
chrXIII	220050	.	C	T	4141.77	PASS	AC=1;AF=0.5;AN=2;BaseQRankSum=0.348;DP=238;Dels=0.0;FS=2.89;HaplotypeScore=0.0;MLEAC=1;MLEAF=0.5;MQ=42.0;MQ0=0;MQRankSum=-1.009;QD=17.4;ReadPosRankSum=-1.223	GT:AD:DP:GQ:PL	0/1:109,129:238:99:4170,0,3423
chrXIII	220375	.	C	T	3527.77	PASS	AC=1;AF=0.5;AN=2;BaseQRankSum=-1.021;DP=250;Dels=0.0;FS=8.089;HaplotypeScore=1.9399;MLEAC=1;MLEAF=0.5;MQ=42.0;MQ0=0;MQRankSum=0.438;QD=14.11;ReadPosRankSum=0.107	GT:AD:DP:GQ:PL	0/1:138,111:249:99:3556,0,4680
chrXIII	229203	.	G	A	4220.77	PASS	AC=1;AF=0.5;AN=2;BaseQRankSum=2.204;DP=250;Dels=0.0;FS=7.916;HaplotypeScore=6.1133;MLEAC=1;MLEAF=0.5;MQ=42.0;MQ0=0;MQRankSum=-0.132;QD=16.88;ReadPosRankSum=0.043	GT:AD:DP:GQ:PL	0/1:119,130:249:99:4249,0,3710
chrXIII	241378	.	G	A	3900.77	PASS	AC=1;AF=0.5;AN=2;BaseQRankSum=1.389;DP=242;Dels=0.0;FS=1.011;HaplotypeScore=8.6037;MLEAC=1;MLEAF=0.5;MQ=42.0;MQ0=0;MQRankSum=-0.361;QD=16.12;ReadPosRankSum=-0.017	GT:AD:DP:GQ:PL	0/1:122,120:242:99:3929,0,3874
chrXIII	245548	.	C	T	4401.77	PASS	AC=1;AF=0.5;AN=2;BaseQRankSum=0.114;DP=250;Dels=0.0;FS=0.472;HaplotypeScore=3.2231;MLEAC=1;MLEAF=0.5;MQ=41.93;MQ0=0;MQRankSum=-0.359;QD=17.61;ReadPosRankSum=-0.338	GT:AD:DP:GQ:PL	0/1:115,134:250:99:4430,0,3689
chrXIII	253230	.	G	A	3890.77	PASS	AC=1;AF=0.5;AN=2;BaseQRankSum=2.599;DP=225;Dels=0.0;FS=0.0;HaplotypeScore=4.4045;MLEAC=1;MLEAF=0.5;MQ=41.98;MQ0=0;MQRankSum=0.038;QD=17.29;ReadPosRankSum=-0.474	GT:AD:DP:GQ:PL	0/1:109,116:225:99:3919,0,3502
chrXIII	272205	.	C	T	3882.77	PASS	AC=1;AF=0.5;AN=2;BaseQRankSum=1.042;DP=247;Dels=0.0;FS=1.002;HaplotypeScore=8.0887;MLEAC=1;MLEAF=0.5;MQ=41.98;MQ0=0;MQRankSum=-2.178;QD=15.72;ReadPosRankSum=0.636	GT:AD:DP:GQ:PL	0/1:127,119:246:99:3911,0,4156
chrXIII	272380	.	C	T	3473.77	PASS	AC=1;AF=0.5;AN=2;BaseQRankSum=-0.315;DP=250;Dels=0.0;FS=2.846;HaplotypeScore=0.734;MLEAC=1;MLEAF=0.5;MQ=41.96;MQ0=0;MQRankSum=-1.628;QD=13.9;ReadPosRankSum=-0.379	GT:AD:DP:GQ:PL	0/1:132,116:248:99:3502,0,4290
chrXIII	272388	.	G	A	3649.77	PASS	AC=1;AF=0.5;AN=2;BaseQRankSum=-0.782;DP=241;Dels=0.0;FS=2.847;HaplotypeScore=3.246;MLEAC=1;MLEAF=0.5;MQ=41.96;MQ0=0;MQRankSum=0.807;QD=15.14;ReadPosRankSum=-0.511	GT:AD:DP:GQ:PL	0/1:126,113:239:99:3678,0,4126
chrXIII	277783	.	G	A	3915.77	PASS	AC=1;AF=0.5;AN=2;BaseQRankSum=1.063;DP=250;Dels=0.0;FS=0.0;HaplotypeScore=8.6138;MLEAC=1;MLEAF=0.5;MQ=42.0;MQ0=0;MQRankSum=0.494;QD=15.66;ReadPosRankSum=-0.144	GT:AD:DP:GQ:PL	0/1:126,124:250:99:3944,0,3955
chrXIII	297207	.	C	T	4347.77	PASS	AC=1;AF=0.5;AN=2;BaseQRankSum=-0.041;DP=250;Dels=0.0;FS=0.0;HaplotypeScore=5.8881;MLEAC=1;MLEAF=0.5;MQ=41.99;MQ0=0;MQRankSum=-1.553;QD=17.39;ReadPosRankSum=-0.788	GT:AD:DP:GQ:PL	0/1:118,132:250:99:4376,0,3913
chrXIII	297284	.	C	T	4126.77	PASS	AC=1;AF=0.5;AN=2;BaseQRankSum=0.956;DP=250;Dels=0.0;FS=2.142;HaplotypeScore=9.4554;MLEAC=1;MLEAF=0.5;MQ=41.98;MQ0=0;MQRankSum=-0.065;QD=16.51;ReadPosRankSum=0.216	GT:AD:DP:GQ:PL	0/1:124,123:247:99:4155,0,4119
chrXIII	305603	.	G	A	3277.77	PASS	AC=1;AF=0.5;AN=2;BaseQRankSum=0.341;DP=228;Dels=0.0;FS=1.031;HaplotypeScore=7.5789;MLEAC=1;MLEAF=0.5;MQ=41.93;MQ0=0;MQRankSum=-0.881;QD=14.38;ReadPosRankSum=-1.144	GT:AD:DP:GQ:PL	0/1:121,103:224:99:3306,0,4047
chrXIII	308840	.	C	T	3487.77	PASS	AC=1;AF=0.5;AN=2;BaseQRankSum=1.991;DP=194;Dels=0.0;FS=0.0;HaplotypeScore=2.444;MLEAC=1;MLEAF=0.5;MQ=41.99;MQ0=0;MQRankSum=1.873;QD=17.98;ReadPosRankSum=-0.37	GT:AD:DP:GQ:PL	0/1:92,102:194:99:3516,0,3057
chrXIII	313101	.	C	T	4372.77	PASS	AC=1;AF=0.5;AN=2;BaseQRankSum=1.093;DP=250;Dels=0.0;FS=6.896;HaplotypeScore=4.4717;MLEAC=1;MLEAF=0.5;MQ=41.99;MQ0=0;MQRankSum=0.553;QD=17.49;ReadPosRankSum=-0.377	GT:AD:DP:GQ:PL	0/1:119,131:250:99:4401,0,3852
chrXIII	331655	.	C	T	4016.77	PASS	AC=1;AF=0.5;AN=2;BaseQRankSum=1.483;DP=250;Dels=0.0;FS=0.983;HaplotypeScore=8.5288;MLEAC=1;MLEAF=0.5;MQ=41.94;MQ0=0;MQRankSum=-0.108;QD=16.07;ReadPosRankSum=1.425	GT:AD:DP:GQ:PL	0/1:127,122:249:99:4045,0,4208
chrXIII	338039	.	G	A	4799.77	PASS	AC=1;AF=0.5;AN=2;BaseQRankSum=1.532;DP=250;Dels=0.0;FS=6.939;HaplotypeScore=5.3286;MLEAC=1;MLEAF=0.5;MQ=41.98;MQ0=0;MQRankSum=-0.637;QD=19.2;ReadPosRankSum=1.431	GT:AD:DP:GQ:PL	0/1:110,139:250:99:4828,0,3538
chrXIII	343562	.	C	T	3909.77	PASS	AC=1;AF=0.5;AN=2;BaseQRankSum=-0.842;DP=250;Dels=0.0;FS=10.1;HaplotypeScore=4.718;MLEAC=1;MLEAF=0.5;MQ=41.94;MQ0=0;MQRankSum=0.708;QD=15.64;ReadPosRankSum=0.761	GT:AD:DP:GQ:PL	0/1:131,117:249:99:3938,0,4547
chrXIII	344956	.	G	A	3975.77	PASS	AC=1;AF=0.5;AN=2;BaseQRankSum=-0.264;DP=232;Dels=0.0;FS=5.37;HaplotypeScore=6.5133;MLEAC=1;MLEAF=0.5;MQ=42.0;MQ0=0;MQRankSum=0.327;QD=17.14;ReadPosRankSum=-0.929	GT:AD:DP:GQ:PL	0/1:107,124:231:99:4004,0,3258
chrXIII	352402	.	C	T	3456.77	PASS	AC=1;AF=0.5;AN=2;BaseQRankSum=1.203;DP=223;Dels=0.0;FS=3.787;HaplotypeScore=1.933;MLEAC=1;MLEAF=0.5;MQ=41.93;MQ0=0;MQRankSum=1.477;QD=15.5;ReadPosRankSum=0.811	GT:AD:DP:GQ:PL	0/1:114,109:223:99:3485,0,3670
chrXIII	393733	.	C	T	4112.77	PASS	AC=1;AF=0.5;AN=2;BaseQRankSum=-0.241;DP=245;Dels=0.0;FS=10.337;HaplotypeScore=4.6789;MLEAC=1;MLEAF=0.5;MQ=41.99;MQ0=0;MQRankSum=-1.283;QD=16.79;ReadPosRankSum=0.816	GT:AD:DP:GQ:PL	0/1:124,121:245:99:4141,0,4081
chrXIII	396965	.	G	A	3903.77	PASS	AC=1;AF=0.5;AN=2;BaseQRankSum=0.951;DP=250;Dels=0.0;FS=0.0;HaplotypeScore=3.3993;MLEAC=1;MLEAF=0.5;MQ=41.99;MQ0=0;MQRankSum=0.573;QD=15.62;ReadPosRankSum=-0.099	GT:AD:DP:GQ:PL	0/1:127,120:247:99:3932,0,4149
chrXIII	412239	.	G	A	3427.77	PASS	AC=1;AF=0.5;AN=2;BaseQRankSum=1.069;DP=250;Dels=0.0;FS=4.33;HaplotypeScore=1.7005;MLEAC=1;MLEAF=0.5;MQ=41.98;MQ0=0;MQRankSum=0.279;QD=13.71;ReadPosRankSum=-0.317	GT:AD:DP:GQ:PL	0/1:141,109:250:99:3456,0,4721
chrXIII	422233	.	G	A	4169.77	PASS	AC=1;AF=0.5;AN=2;BaseQRankSum=0.765;DP=246;Dels=0.0;FS=0.991;HaplotypeScore=5.1954;MLEAC=1;MLEAF=0.5;MQ=41.99;MQ0=0;MQRankSum=-1.566;QD=16.95;ReadPosRankSum=-1.497	GT:AD:DP:GQ:PL	0/1:121,125:246:99:4198,0,3951
chrXIII	422604	.	C	T	3463.77	PASS	AC=1;AF=0.5;AN=2;BaseQRankSum=0.944;DP=226;Dels=0.0;FS=0.485;HaplotypeScore=2.7873;MLEAC=1;MLEAF=0.5;MQ=41.98;MQ0=0;MQRankSum=-1.222;QD=15.33;ReadPosRankSum=0.777	GT:AD:DP:GQ:PL	0/1:121,105:226:99:3492,0,3892
chrXIII	456086	.	C	T	3999.77	PASS	AC=1;AF=0.5;AN=2;BaseQRankSum=-1.176;DP=239;Dels=0.0;FS=2.175;HaplotypeScore=2.8857;MLEAC=1;MLEAF=0.5;MQ=42.0;MQ0=0;MQRankSum=-1.449;QD=16.74;ReadPosRankSum=-0.074	GT:AD:DP:GQ:PL	0/1:111,127:239:99:4028,0,3526
chrXIII	459483	.	C	T	3816.77	PASS	AC=1;AF=0.5;AN=2;BaseQRankSum=0.79;DP=222;Dels=0.0;FS=1.044;HaplotypeScore=5.2227;MLEAC=1;MLEAF=0.5;MQ=41.94;MQ0=0;MQRankSum=0.4;QD=17.19;ReadPosRankSum=-0.126	GT:AD:DP:GQ:PL	0/1:106,114:220:99:3845,0,3389
chrXIII	462648	.	G	A	4228.77	PASS	AC=1;AF=0.5;AN=2;BaseQRankSum=1.977;DP=245;Dels=0.0;FS=8.005;HaplotypeScore=6.1702;MLEAC=1;MLEAF=0.5;MQ=41.93;MQ0=0;MQRankSum=-0.742;QD=17.26;ReadPosRankSum=-0.381	GT:AD:DP:GQ:PL	0/1:116,128:244:99:4257,0,3585
chrXIII	466135	.	C	T	3921.77	PASS	AC=1;AF=0.5;AN=2;BaseQRankSum=0.852;DP=250;Dels=0.0;FS=1.532;HaplotypeScore=4.4337;MLEAC=1;MLEAF=0.5;MQ=42.0;MQ0=0;MQRankSum=-1.171;QD=15.69;ReadPosRankSum=-1.791	GT:AD:DP:GQ:PL	0/1:131,118:250:99:3950,0,4458
chrXIII	472924	.	G	A	2096.77	PASS	AC=1;AF=0.5;AN=2;BaseQRankSum=0.984;DP=139;Dels=0.0;FS=3.14;HaplotypeScore=0.9578;MLEAC=1;MLEAF=0.5;MQ=41.9;MQ0=0;MQRankSum=-0.916;QD=15.08;ReadPosRankSum=-0.567	GT:AD:DP:GQ:PL	0/1:71,67:138:99:2125,0,2261
chrXIII	472925	.	G	A	2059.77	PASS	AC=1;AF=0.5;AN=2;BaseQRankSum=0.759;DP=140;Dels=0.0;FS=3.157;HaplotypeScore=0.9578;MLEAC=1;MLEAF=0.5;MQ=41.9;MQ0=0;MQRankSum=0.138;QD=14.71;ReadPosRankSum=-0.284	GT:AD:DP:GQ:PL	0/1:73,67:140:99:2088,0,2301
chrXIII	474726	.	G	A	4116.77	PASS	AC=1;AF=0.5;AN=2;BaseQRankSum=1.973;DP=246;Dels=0.0;FS=2.173;HaplotypeScore=2.8371;MLEAC=1;MLEAF=0.5;MQ=41.98;MQ0=0;MQRankSum=-1.898;QD=16.73;ReadPosRankSum=1.115	GT:AD:DP:GQ:PL	0/1:121,124:245:99:4145,0,4047
chrXIII	475191	.	G	A	3744.77	PASS	AC=1;AF=0.5;AN=2;BaseQRankSum=-0.582;DP=239;Dels=0.0;FS=5.295;HaplotypeScore=4.2082;MLEAC=1;MLEAF=0.5;MQ=41.99;MQ0=0;MQRankSum=-1.059;QD=15.67;ReadPosRankSum=-0.758	GT:AD:DP:GQ:PL	0/1:125,114:239:99:3773,0,4171
chrXIII	475486	.	G	A	3022.77	PASS	AC=1;AF=0.5;AN=2;BaseQRankSum=0.427;DP=225;Dels=0.0;FS=1.041;HaplotypeScore=6.1334;MLEAC=1;MLEAF=0.5;MQ=42.0;MQ0=0;MQRankSum=-0.433;QD=13.43;ReadPosRankSum=-0.864	GT:AD:DP:GQ:PL	0/1:130,94:224:99:3051,0,4380
chrXIII	476712	.	C	T	3834.77	PASS	AC=1;AF=0.5;AN=2;BaseQRankSum=0.46;DP=248;Dels=0.0;FS=2.803;HaplotypeScore=4.3553;MLEAC=1;MLEAF=0.5;MQ=42.0;MQ0=0;MQRankSum=-0.335;QD=15.46;ReadPosRankSum=-0.554	GT:AD:DP:GQ:PL	0/1:125,123:248:99:3863,0,4018
chrXIII	486706	.	C	T	4042.77	PASS	AC=1;AF=0.5;AN=2;BaseQRankSum=-0.354;DP=241;Dels=0.0;FS=2.22;HaplotypeScore=5.1826;MLEAC=1;MLEAF=0.5;MQ=41.99;MQ0=0;MQRankSum=0.791;QD=16.77;ReadPosRankSum=-0.672	GT:AD:DP:GQ:PL	0/1:115,125:240:99:4071,0,3649
chrXIII	493847	.	G	A	3998.77	PASS	AC=1;AF=0.5;AN=2;BaseQRankSum=0.798;DP=231;Dels=0.0;FS=1.609;HaplotypeScore=2.761;MLEAC=1;MLEAF=0.5;MQ=41.99;MQ0=0;MQRankSum=-0.525;QD=17.31;ReadPosRankSum=-0.429	GT:AD:DP:GQ:PL	0/1:110,120:230:99:4027,0,3586
chrXIII	499486	.	G	A	3497.77	PASS	AC=1;AF=0.5;AN=2;BaseQRankSum=1.159;DP=188;Dels=0.0;FS=0.538;HaplotypeScore=1.9806;MLEAC=1;MLEAF=0.5;MQ=42.0;MQ0=0;MQRankSum=-0.233;QD=18.61;ReadPosRankSum=-0.619	GT:AD:DP:GQ:PL	0/1:83,103:187:99:3526,0,2631
chrXIII	509396	.	G	A	4150.77	PASS	AC=1;AF=0.5;AN=2;BaseQRankSum=0.793;DP=250;Dels=0.0;FS=8.899;HaplotypeScore=3.5634;MLEAC=1;MLEAF=0.5;MQ=42.0;MQ0=0;MQRankSum=0.255;QD=16.6;ReadPosRankSum=-0.73	GT:AD:DP:GQ:PL	0/1:124,126:250:99:4179,0,4025
chrXIII	511220	.	C	T	4373.77	PASS	AC=1;AF=0.5;AN=2;BaseQRankSum=-0.752;DP=250;Dels=0.0;FS=0.999;HaplotypeScore=11.1751;MLEAC=1;MLEAF=0.5;MQ=42.0;MQ0=0;MQRankSum=0.754;QD=17.5;ReadPosRankSum=-0.953	GT:AD:DP:GQ:PL	0/1:116,133:249:99:4402,0,3755
chrXIII	511481	.	C	T	3823.77	PASS	AC=1;AF=0.5;AN=2;BaseQRankSum=0.471;DP=226;Dels=0.0;FS=3.158;HaplotypeScore=2.5973;MLEAC=1;MLEAF=0.5;MQ=42.0;MQ0=0;MQRankSum=-0.553;QD=16.92;ReadPosRankSum=-1.095	GT:AD:DP:GQ:PL	0/1:108,118:226:99:3852,0,3413
chrXIII	523459	.	C	T	4067.77	PASS	AC=1;AF=0.5;AN=2;BaseQRankSum=2.07;DP=227;Dels=0.0;FS=5.437;HaplotypeScore=7.3529;MLEAC=1;MLEAF=0.5;MQ=41.99;MQ0=0;MQRankSum=0.824;QD=17.92;ReadPosRankSum=-0.445	GT:AD:DP:GQ:PL	0/1:105,121:227:99:4096,0,3398
chrXIII	527485	.	G	A	4222.77	PASS	AC=1;AF=0.5;AN=2;BaseQRankSum=0.979;DP=250;Dels=0.0;FS=21.277;HaplotypeScore=10.4106;MLEAC=1;MLEAF=0.5;MQ=41.93;MQ0=0;MQRankSum=-0.247;QD=16.89;ReadPosRankSum=0.76	GT:AD:DP:GQ:PL	0/1:120,127:247:99:4251,0,3909
chrXIII	527525	.	G	A	4613.77	PASS	AC=1;AF=0.5;AN=2;BaseQRankSum=1.021;DP=250;Dels=0.0;FS=9.188;HaplotypeScore=4.1428;MLEAC=1;MLEAF=0.5;MQ=41.98;MQ0=0;MQRankSum=0.072;QD=18.46;ReadPosRankSum=0.93	GT:AD:DP:GQ:PL	0/1:113,136:249:99:4642,0,3613
chrXIII	538926	.	C	T	4103.77	PASS	AC=1;AF=0.5;AN=2;BaseQRankSum=-1.495;DP=242;Dels=0.0;FS=1.554;HaplotypeScore=6.4682;MLEAC=1;MLEAF=0.5;MQ=41.93;MQ0=0;MQRankSum=0.353;QD=16.96;ReadPosRankSum=-0.397	GT:AD:DP:GQ:PL	0/1:115,127:242:99:4132,0,3732
chrXIII	556604	.	C	T	3520.77	PASS	AC=1;AF=0.5;AN=2;BaseQRankSum=2.867;DP=202;Dels=0.0;FS=1.078;HaplotypeScore=7.0864;MLEAC=1;MLEAF=0.5;MQ=41.93;MQ0=0;MQRankSum=-0.682;QD=17.43;ReadPosRankSum=0.622	GT:AD:DP:GQ:PL	0/1:97,105:202:99:3549,0,3071
chrXIII	556687	.	G	A	4119.77	PASS	AC=1;AF=0.5;AN=2;BaseQRankSum=0.43;DP=245;Dels=0.0;FS=0.473;HaplotypeScore=5.9932;MLEAC=1;MLEAF=0.5;MQ=41.98;MQ0=0;MQRankSum=-0.284;QD=16.82;ReadPosRankSum=-0.878	GT:AD:DP:GQ:PL	0/1:118,127:245:99:4148,0,3785
chrXIII	562563	.	G	A	3750.77	PASS	AC=1;AF=0.5;AN=2;BaseQRankSum=-1.103;DP=245;Dels=0.0;FS=3.553;HaplotypeScore=4.7588;MLEAC=1;MLEAF=0.5;MQ=42.0;MQ0=0;MQRankSum=-1.973;QD=15.31;ReadPosRankSum=-1.521	GT:AD:DP:GQ:PL	0/1:129,115:244:99:3779,0,4392
chrXIII	564692	.	G	A	4261.77	PASS	AC=1;AF=0.5;AN=2;BaseQRankSum=0.975;DP=233;Dels=0.0;FS=0.477;HaplotypeScore=0.0;MLEAC=1;MLEAF=0.5;MQ=42.0;MQ0=0;MQRankSum=2.227;QD=18.29;ReadPosRankSum=-0.404	GT:AD:DP:GQ:PL	0/1:107,125:232:99:4290,0,3555
chrXIII	572815	.	C	T	4116.77	PASS	AC=1;AF=0.5;AN=2;BaseQRankSum=1.743;DP=250;Dels=0.0;FS=0.471;HaplotypeScore=2.7409;MLEAC=1;MLEAF=0.5;MQ=41.8;MQ0=0;MQRankSum=-0.877;QD=16.47;ReadPosRankSum=0.287	GT:AD:DP:GQ:PL	0/1:129,121:250:99:4145,0,4461
chrXIII	593004	.	G	A	3559.77	PASS	AC=1;AF=0.5;AN=2;BaseQRankSum=-0.346;DP=226;Dels=0.0;FS=2.938;HaplotypeScore=2.6537;MLEAC=1;MLEAF=0.5;MQ=42.0;MQ0=0;MQRankSum=0.7;QD=15.75;ReadPosRankSum=-0.421	GT:AD:DP:GQ:PL	0/1:115,111:226:99:3588,0,3919
chrXIII	594852	.	C	T	4132.77	PASS	AC=1;AF=0.5;AN=2;BaseQRankSum=-1.481;DP=250;Dels=0.0;FS=2.153;HaplotypeScore=3.5501;MLEAC=1;MLEAF=0.5;MQ=42.0;MQ0=0;MQRankSum=-0.507;QD=16.53;ReadPosRankSum=-1.382	GT:AD:DP:GQ:PL	0/1:122,126:248:99:4161,0,4180
chrXIII	597542	.	C	T	5019.77	PASS	AC=1;AF=0.5;AN=2;BaseQRankSum=1.408;DP=250;Dels=0.0;FS=3.582;HaplotypeScore=9.4873;MLEAC=1;MLEAF=0.5;MQ=42.0;MQ0=0;MQRankSum=1.595;QD=20.08;ReadPosRankSum=-0.436	GT:AD:DP:GQ:PL	0/1:102,146:250:99:5048,0,3250
chrXIII	624280	.	G	A	4200.77	PASS	AC=1;AF=0.5;AN=2;BaseQRankSum=-1.205;DP=237;Dels=0.0;FS=2.227;HaplotypeScore=4.1206;MLEAC=1;MLEAF=0.5;MQ=41.99;MQ0=0;MQRankSum=0.272;QD=17.72;ReadPosRankSum=0.562	GT:AD:DP:GQ:PL	0/1:105,131:236:99:4229,0,3327
chrXIII	626171	.	C	T	8300.77	PASS	AC=2;AF=1.0;AN=2;BaseQRankSum=1.7;DP=217;Dels=0.0;FS=0.0;HaplotypeScore=6.857;MLEAC=2;MLEAF=1.0;MQ=41.99;MQ0=0;MQRankSum=-0.016;QD=25.89;ReadPosRankSum=0.529	GT:AD:DP:GQ:PL	1/1:1,215:217:99:8329,638,0
chrXIII	629077	.	C	T	4201.77	PASS	AC=1;AF=0.5;AN=2;BaseQRankSum=-0.425;DP=250;Dels=0.0;FS=3.532;HaplotypeScore=2.7652;MLEAC=1;MLEAF=0.5;MQ=41.99;MQ0=0;MQRankSum=-0.01;QD=16.81;ReadPosRankSum=-0.466	GT:AD:DP:GQ:PL	0/1:120,127:247:99:4230,0,3944
chrXIII	629194	.	C	T	3617.77	PASS	AC=1;AF=0.5;AN=2;BaseQRankSum=-0.714;DP=247;Dels=0.0;FS=0.465;HaplotypeScore=0.0;MLEAC=1;MLEAF=0.5;MQ=41.99;MQ0=0;MQRankSum=-0.386;QD=14.65;ReadPosRankSum=-1.599	GT:AD:DP:GQ:PL	0/1:137,110:247:99:3646,0,4651
chrXIII	632306	.	C	T	4190.77	PASS	AC=1;AF=0.5;AN=2;BaseQRankSum=1.332;DP=248;Dels=0.0;FS=2.19;HaplotypeScore=7.934;MLEAC=1;MLEAF=0.5;MQ=41.98;MQ0=0;MQRankSum=0.437;QD=16.9;ReadPosRankSum=-0.263	GT:AD:DP:GQ:PL	0/1:121,125:247:99:4219,0,4072
chrXIII	644551	.	C	T	4099.77	PASS	AC=1;AF=0.5;AN=2;BaseQRankSum=0.267;DP=250;Dels=0.0;FS=2.84;HaplotypeScore=2.7067;MLEAC=1;MLEAF=0.5;MQ=42.0;MQ0=0;MQRankSum=1.015;QD=16.4;ReadPosRankSum=-0.407	GT:AD:DP:GQ:PL	0/1:127,121:248:99:4128,0,4181
chrXIII	647272	.	C	T	4056.77	PASS	AC=1;AF=0.5;AN=2;BaseQRankSum=0.189;DP=250;Dels=0.0;FS=2.161;HaplotypeScore=11.9604;MLEAC=1;MLEAF=0.5;MQ=41.94;MQ0=0;MQRankSum=1.506;QD=16.23;ReadPosRankSum=-1.239	GT:AD:DP:GQ:PL	0/1:127,123:250:99:4085,0,4239
chrXIII	648158	.	C	T	3803.77	PASS	AC=1;AF=0.5;AN=2;BaseQRankSum=-0.58;DP=250;Dels=0.0;FS=10.445;HaplotypeScore=5.3097;MLEAC=1;MLEAF=0.5;MQ=42.0;MQ0=0;MQRankSum=0.127;QD=15.22;ReadPosRankSum=-0.328	GT:AD:DP:GQ:PL	0/1:130,120:250:99:3832,0,4138
chrXIII	662455	.	C	T	4425.77	PASS	AC=1;AF=0.5;AN=2;BaseQRankSum=2.101;DP=250;Dels=0.0;FS=3.517;HaplotypeScore=0.7887;MLEAC=1;MLEAF=0.5;MQ=42.0;MQ0=0;MQRankSum=0.219;QD=17.7;ReadPosRankSum=0.748	GT:AD:DP:GQ:PL	0/1:119,131:250:99:4454,0,3835
chrXIII	664692	.	C	T	4765.77	PASS	AC=1;AF=0.5;AN=2;BaseQRankSum=-0.104;DP=250;Dels=0.0;FS=2.141;HaplotypeScore=6.1891;MLEAC=1;MLEAF=0.5;MQ=42.0;MQ0=0;MQRankSum=1.598;QD=19.06;ReadPosRankSum=-1.114	GT:AD:DP:GQ:PL	0/1:111,139:250:99:4794,0,3594
chrXIII	669191	.	C	T	3515.77	PASS	AC=1;AF=0.5;AN=2;BaseQRankSum=-3.388;DP=250;Dels=0.0;FS=0.461;HaplotypeScore=6.3327;MLEAC=1;MLEAF=0.5;MQ=41.98;MQ0=0;MQRankSum=0.151;QD=14.06;ReadPosRankSum=0.831	GT:AD:DP:GQ:PL	0/1:129,119:249:99:3544,0,4210
chrXIII	701156	.	G	A	4283.77	PASS	AC=1;AF=0.5;AN=2;BaseQRankSum=-0.111;DP=250;Dels=0.0;FS=0.0;HaplotypeScore=5.0638;MLEAC=1;MLEAF=0.5;MQ=41.98;MQ0=0;MQRankSum=1.091;QD=17.14;ReadPosRankSum=0.781	GT:AD:DP:GQ:PL	0/1:118,130:249:99:4312,0,3829
chrXIII	714866	.	G	A	4414.77	PASS	AC=1;AF=0.5;AN=2;BaseQRankSum=-1.215;DP=250;Dels=0.0;FS=5.075;HaplotypeScore=4.3059;MLEAC=1;MLEAF=0.5;MQ=42.0;MQ0=0;MQRankSum=1.203;QD=17.66;ReadPosRankSum=-0.428	GT:AD:DP:GQ:PL	0/1:118,132:250:99:4443,0,3861
chrXIII	722654	.	C	T	3596.77	PASS	AC=1;AF=0.5;AN=2;BaseQRankSum=-1.519;DP=247;Dels=0.0;FS=7.037;HaplotypeScore=7.0708;MLEAC=1;MLEAF=0.5;MQ=41.98;MQ0=0;MQRankSum=-1.649;QD=14.56;ReadPosRankSum=-0.507	GT:AD:DP:GQ:PL	0/1:130,116:246:99:3625,0,4167
chrXIII	732808	.	C	T	4253.77	PASS	AC=1;AF=0.5;AN=2;BaseQRankSum=1.31;DP=250;Dels=0.0;FS=7.954;HaplotypeScore=3.8398;MLEAC=1;MLEAF=0.5;MQ=41.98;MQ0=0;MQRankSum=-1.046;QD=17.02;ReadPosRankSum=0.615	GT:AD:DP:GQ:PL	0/1:123,126:249:99:4282,0,4043
chrXIII	733871	.	G	A	3750.77	PASS	AC=1;AF=0.5;AN=2;BaseQRankSum=-1.293;DP=250;Dels=0.0;FS=12.473;HaplotypeScore=0.9734;MLEAC=1;MLEAF=0.5;MQ=42.0;MQ0=0;MQRankSum=0.875;QD=15.0;ReadPosRankSum=0.215	GT:AD:DP:GQ:PL	0/1:136,114:250:99:3779,0,4579
chrXIII	743043	.	C	T	4768.77	PASS	AC=1;AF=0.5;AN=2;BaseQRankSum=-0.22;DP=250;Dels=0.0;FS=11.55;HaplotypeScore=7.6431;MLEAC=1;MLEAF=0.5;MQ=41.98;MQ0=0;MQRankSum=-0.154;QD=19.08;ReadPosRankSum=-0.017	GT:AD:DP:GQ:PL	0/1:105,144:249:99:4797,0,3270
chrXIII	751562	.	C	T	3946.77	PASS	AC=1;AF=0.5;AN=2;BaseQRankSum=1.22;DP=243;Dels=0.0;FS=3.564;HaplotypeScore=2.3893;MLEAC=1;MLEAF=0.5;MQ=41.98;MQ0=0;MQRankSum=-1.353;QD=16.24;ReadPosRankSum=-2.008	GT:AD:DP:GQ:PL	0/1:122,120:243:99:3975,0,3842
chrXIII	751563	.	C	T	4067.77	PASS	AC=1;AF=0.5;AN=2;BaseQRankSum=2.017;DP=246;Dels=0.0;FS=0.987;HaplotypeScore=5.8026;MLEAC=1;MLEAF=0.5;MQ=41.98;MQ0=0;MQRankSum=-0.661;QD=16.54;ReadPosRankSum=-2.294	GT:AD:DP:GQ:PL	0/1:123,123:246:99:4096,0,3809
chrXIII	759520	.	C	T	3670.77	PASS	AC=1;AF=0.5;AN=2;BaseQRankSum=-0.086;DP=221;Dels=0.0;FS=1.636;HaplotypeScore=2.9684;MLEAC=1;MLEAF=0.5;MQ=41.98;MQ0=0;MQRankSum=-1.925;QD=16.61;ReadPosRankSum=-1.397	GT:AD:DP:GQ:PL	0/1:108,112:220:99:3699,0,3607
chrXIII	759537	.	C	T	3376.77	PASS	AC=1;AF=0.5;AN=2;BaseQRankSum=-0.064;DP=222;Dels=0.0;FS=5.521;HaplotypeScore=0.734;MLEAC=1;MLEAF=0.5;MQ=41.99;MQ0=0;MQRankSum=-0.839;QD=15.21;ReadPosRankSum=0.212	GT:AD:DP:GQ:PL	0/1:113,108:221:99:3405,0,3702
chrXIII	760115	.	G	A	3848.77	PASS	AC=1;AF=0.5;AN=2;BaseQRankSum=0.756;DP=250;Dels=0.0;FS=2.788;HaplotypeScore=3.0995;MLEAC=1;MLEAF=0.5;MQ=42.0;MQ0=0;MQRankSum=0.618;QD=15.4;ReadPosRankSum=0.435	GT:AD:DP:GQ:PL	0/1:132,118:250:99:3877,0,4381
chrXIII	798255	.	G	A	3799.77	PASS	AC=1;AF=0.5;AN=2;BaseQRankSum=0.535;DP=227;Dels=0.0;FS=4.587;HaplotypeScore=0.9789;MLEAC=1;MLEAF=0.5;MQ=41.99;MQ0=0;MQRankSum=-0.474;QD=16.74;ReadPosRankSum=-1.394	GT:AD:DP:GQ:PL	0/1:111,116:227:99:3828,0,3606
chrXIII	798313	.	G	A	3200.06	PASS	AC=1;AF=0.5;AN=2;BaseQRankSum=-1.795;DP=242;Dels=0.0;FS=9.426;HaplotypeScore=3.4161;MLEAC=1;MLEAF=0.5;MQ=41.99;MQ0=0;MQRankSum=-0.285;QD=13.22;ReadPosRankSum=-1.982	GT:AD:DP:GQ:PL	0/1:138,104:242:99:3228,0,4563
chrXIII	801472	.	G	A	2760.77	PASS	AC=1;AF=0.5;AN=2;BaseQRankSum=2.485;DP=221;Dels=0.0;FS=10.153;HaplotypeScore=2.5326;MLEAC=1;MLEAF=0.5;MQ=42.0;MQ0=0;MQRankSum=-1.592;QD=12.49;ReadPosRankSum=1.976	GT:AD:DP:GQ:PL	0/1:133,87:221:99:2789,0,4547
chrXIII	804390	.	C	T	4069.77	PASS	AC=1;AF=0.5;AN=2;BaseQRankSum=-3.145;DP=250;Dels=0.0;FS=0.964;HaplotypeScore=5.3286;MLEAC=1;MLEAF=0.5;MQ=42.0;MQ0=0;MQRankSum=1.254;QD=16.28;ReadPosRankSum=0.515	GT:AD:DP:GQ:PL	0/1:121,127:248:99:4098,0,4046
chrXIII	809755	.	G	A	3324.77	PASS	AC=1;AF=0.5;AN=2;BaseQRankSum=-0.386;DP=227;Dels=0.0;FS=3.775;HaplotypeScore=2.2337;MLEAC=1;MLEAF=0.5;MQ=41.94;MQ0=0;MQRankSum=3.225;QD=14.65;ReadPosRankSum=-1.121	GT:AD:DP:GQ:PL	0/1:123,103:226:99:3353,0,4080
chrXIII	833936	.	G	A	3650.77	PASS	AC=1;AF=0.5;AN=2;BaseQRankSum=0.21;DP=250;Dels=0.0;FS=3.589;HaplotypeScore=6.4198;MLEAC=1;MLEAF=0.5;MQ=41.98;MQ0=0;MQRankSum=-1.014;QD=14.6;ReadPosRankSum=0.217	GT:AD:DP:GQ:PL	0/1:129,117:246:99:3679,0,4359
chrXIII	858572	.	G	A	3945.77	PASS	AC=1;AF=0.5;AN=2;BaseQRankSum=0.291;DP=250;Dels=0.0;FS=1.527;HaplotypeScore=4.403;MLEAC=1;MLEAF=0.5;MQ=42.0;MQ0=0;MQRankSum=-1.014;QD=15.78;ReadPosRankSum=-0.654	GT:AD:DP:GQ:PL	0/1:128,122:250:99:3974,0,4236
chrXIII	861709	.	C	T	3396.77	PASS	AC=1;AF=0.5;AN=2;BaseQRankSum=-0.408;DP=222;Dels=0.0;FS=9.651;HaplotypeScore=2.5439;MLEAC=1;MLEAF=0.5;MQ=42.0;MQ0=0;MQRankSum=0.166;QD=15.3;ReadPosRankSum=0.205	GT:AD:DP:GQ:PL	0/1:114,106:221:99:3425,0,3633
chrXIII	902447	.	C	T	3561.77	PASS	AC=1;AF=0.5;AN=2;BaseQRankSum=-1.004;DP=232;Dels=0.0;FS=5.334;HaplotypeScore=6.1928;MLEAC=1;MLEAF=0.5;MQ=42.0;MQ0=0;MQRankSum=-0.876;QD=15.35;ReadPosRankSum=-1.436	GT:AD:DP:GQ:PL	0/1:120,111:232:99:3590,0,3923
chrXIII	902826	.	C	T	4354.77	PASS	AC=1;AF=0.5;AN=2;BaseQRankSum=1.789;DP=249;Dels=0.0;FS=1.548;HaplotypeScore=4.2551;MLEAC=1;MLEAF=0.5;MQ=42.0;MQ0=0;MQRankSum=0.787;QD=17.49;ReadPosRankSum=-0.487	GT:AD:DP:GQ:PL	0/1:116,130:247:99:4383,0,3650
chrXIII	903313	.	C	T	3899.77	PASS	AC=1;AF=0.5;AN=2;BaseQRankSum=-0.068;DP=243;Dels=0.0;FS=0.991;HaplotypeScore=4.1127;MLEAC=1;MLEAF=0.5;MQ=42.0;MQ0=0;MQRankSum=1.217;QD=16.05;ReadPosRankSum=0.954	GT:AD:DP:GQ:PL	0/1:122,121:243:99:3928,0,3981
chrXIII	910927	.	C	T	4351.77	PASS	AC=1;AF=0.5;AN=2;BaseQRankSum=1.457;DP=250;Dels=0.0;FS=13.783;HaplotypeScore=2.96;MLEAC=1;MLEAF=0.5;MQ=41.88;MQ0=0;MQRankSum=0.809;QD=17.41;ReadPosRankSum=1.156	GT:AD:DP:GQ:PL	0/1:121,128:249:99:4380,0,4046
chrXIII	914955	.	C	T	2750.77	PASS	AC=1;AF=0.5;AN=2;BaseQRankSum=1.647;DP=204;Dels=0.0;FS=0.0;HaplotypeScore=0.8667;MLEAC=1;MLEAF=0.5;MQ=41.63;MQ0=0;MQRankSum=-0.813;QD=13.48;ReadPosRankSum=-0.804	GT:AD:DP:GQ:PL	0/1:112,91:203:99:2779,0,3630
chrXIV	28401	.	G	A	2804.77	PASS	AC=1;AF=0.5;AN=2;BaseQRankSum=0.491;DP=213;Dels=0.0;FS=6.821;HaplotypeScore=4.3266;MLEAC=1;MLEAF=0.5;MQ=41.91;MQ0=0;MQRankSum=-1.07;QD=13.17;ReadPosRankSum=0.096	GT:AD:DP:GQ:PL	0/1:112,99:212:99:2833,0,3357
chrXIV	31879	.	C	T	3864.77	PASS	AC=1;AF=0.5;AN=2;BaseQRankSum=-0.599;DP=250;Dels=0.0;FS=7.161;HaplotypeScore=7.245;MLEAC=1;MLEAF=0.5;MQ=41.99;MQ0=0;MQRankSum=-0.752;QD=15.46;ReadPosRankSum=-0.883	GT:AD:DP:GQ:PL	0/1:131,117:249:99:3893,0,4468
chrXIV	44014	.	G	A	4104.77	PASS	AC=1;AF=0.5;AN=2;BaseQRankSum=-2.922;DP=250;Dels=0.0;FS=0.0;HaplotypeScore=3.5806;MLEAC=1;MLEAF=0.5;MQ=42.0;MQ0=0;MQRankSum=0.31;QD=16.42;ReadPosRankSum=-0.492	GT:AD:DP:GQ:PL	0/1:123,127:250:99:4133,0,4126
chrXIV	52142	.	C	T	3807.77	PASS	AC=1;AF=0.5;AN=2;BaseQRankSum=-0.808;DP=250;Dels=0.0;FS=4.267;HaplotypeScore=5.119;MLEAC=1;MLEAF=0.5;MQ=41.93;MQ0=0;MQRankSum=0.189;QD=15.23;ReadPosRankSum=-0.513	GT:AD:DP:GQ:PL	0/1:130,119:249:99:3836,0,4262
chrXIV	58604	.	G	A	3493.77	PASS	AC=1;AF=0.5;AN=2;BaseQRankSum=0.641;DP=250;Dels=0.0;FS=2.153;HaplotypeScore=1.6553;MLEAC=1;MLEAF=0.5;MQ=42.0;MQ0=0;MQRankSum=-0.605;QD=13.98;ReadPosRankSum=-0.6	GT:AD:DP:GQ:PL	0/1:138,110:248:99:3522,0,4708
chrXIV	68773	.	C	T	3658.77	PASS	AC=1;AF=0.5;AN=2;BaseQRankSum=0.082;DP=245;Dels=0.0;FS=0.985;HaplotypeScore=2.6155;MLEAC=1;MLEAF=0.5;MQ=41.99;MQ0=0;MQRankSum=-1.198;QD=14.93;ReadPosRankSum=0.896	GT:AD:DP:GQ:PL	0/1:132,113:245:99:3687,0,4372
chrXIV	89129	.	C	T	4604.77	PASS	AC=1;AF=0.5;AN=2;BaseQRankSum=0.937;DP=250;Dels=0.0;FS=0.0;HaplotypeScore=1.5226;MLEAC=1;MLEAF=0.5;MQ=41.94;MQ0=0;MQRankSum=-0.89;QD=18.42;ReadPosRankSum=0.221	GT:AD:DP:GQ:PL	0/1:112,136:248:99:4633,0,3691
chrXIV	93109	.	C	T	3768.77	PASS	AC=1;AF=0.5;AN=2;BaseQRankSum=1.224;DP=250;Dels=0.0;FS=0.465;HaplotypeScore=2.7453;MLEAC=1;MLEAF=0.5;MQ=42.0;MQ0=0;MQRankSum=-1.091;QD=15.08;ReadPosRankSum=0.707	GT:AD:DP:GQ:PL	0/1:134,113:247:99:3797,0,4535
chrXIV	108411	.	C	T	4172.77	PASS	AC=1;AF=0.5;AN=2;BaseQRankSum=0.108;DP=250;Dels=0.0;FS=0.981;HaplotypeScore=0.7887;MLEAC=1;MLEAF=0.5;MQ=41.98;MQ0=0;MQRankSum=-0.012;QD=16.69;ReadPosRankSum=0.331	GT:AD:DP:GQ:PL	0/1:123,127:250:99:4201,0,4092
chrXIV	110915	.	G	A	3828.77	PASS	AC=1;AF=0.5;AN=2;BaseQRankSum=0.925;DP=250;Dels=0.0;FS=5.078;HaplotypeScore=4.4617;MLEAC=1;MLEAF=0.5;MQ=41.99;MQ0=0;MQRankSum=-0.533;QD=15.32;ReadPosRankSum=2.268	GT:AD:DP:GQ:PL	0/1:133,117:250:99:3857,0,4446
chrXIV	117189	.	C	T	3752.77	PASS	AC=1;AF=0.5;AN=2;BaseQRankSum=0.801;DP=221;Dels=0.0;FS=1.029;HaplotypeScore=6.8405;MLEAC=1;MLEAF=0.5;MQ=41.99;MQ0=0;MQRankSum=-0.364;QD=16.98;ReadPosRankSum=0.121	GT:AD:DP:GQ:PL	0/1:109,111:221:99:3781,0,3560
chrXIV	117369	.	C	T	9128.77	PASS	AC=2;AF=1.0;AN=2;DP=239;Dels=0.0;FS=0.0;HaplotypeScore=3.5153;MLEAC=2;MLEAF=1.0;MQ=41.99;MQ0=0;QD=29.38	GT:AD:DP:GQ:PL	1/1:0,238:238:99:9157,692,0
chrXIV	144395	.	C	T	3309.77	PASS	AC=1;AF=0.5;AN=2;BaseQRankSum=1.37;DP=215;Dels=0.0;FS=1.064;HaplotypeScore=5.5475;MLEAC=1;MLEAF=0.5;MQ=42.0;MQ0=0;MQRankSum=0.361;QD=15.39;ReadPosRankSum=0.489	GT:AD:DP:GQ:PL	0/1:114,101:215:99:3338,0,3798
chrXIV	155159	.	C	T	3767.77	PASS	AC=1;AF=0.5;AN=2;BaseQRankSum=0.207;DP=215;Dels=0.0;FS=3.085;HaplotypeScore=4.6653;MLEAC=1;MLEAF=0.5;MQ=41.98;MQ0=0;MQRankSum=0.563;QD=17.52;ReadPosRankSum=-0.023	GT:AD:DP:GQ:PL	0/1:100,114:214:99:3796,0,3248
chrXIV	176891	.	C	T	3535.77	PASS	AC=1;AF=0.5;AN=2;BaseQRankSum=1.852;DP=230;Dels=0.0;FS=12.056;HaplotypeScore=4.0967;MLEAC=1;MLEAF=0.5;MQ=41.92;MQ0=0;MQRankSum=0.498;QD=15.37;ReadPosRankSum=0.816	GT:AD:DP:GQ:PL	0/1:122,105:228:99:3564,0,4154
chrXIV	179375	.	G	A	3518.77	PASS	AC=1;AF=0.5;AN=2;BaseQRankSum=1.486;DP=241;Dels=0.0;FS=4.382;HaplotypeScore=10.8655;MLEAC=1;MLEAF=0.5;MQ=41.93;MQ0=0;MQRankSum=-0.138;QD=14.6;ReadPosRankSum=0.575	GT:AD:DP:GQ:PL	0/1:131,109:240:99:3547,0,4268
chrXIV	189785	.	G	A	4045.77	PASS	AC=1;AF=0.5;AN=2;BaseQRankSum=1.165;DP=231;Dels=0.0;FS=1.014;HaplotypeScore=2.4673;MLEAC=1;MLEAF=0.5;MQ=42.0;MQ0=0;MQRankSum=-0.679;QD=17.51;ReadPosRankSum=-0.481	GT:AD:DP:GQ:PL	0/1:110,120:230:99:4074,0,3453
chrXIV	198265	.	C	T	1533.77	PASS	AC=1;AF=0.5;AN=2;BaseQRankSum=-1.218;DP=123;Dels=0.0;FS=0.0;HaplotypeScore=9.4182;MLEAC=1;MLEAF=0.5;MQ=41.84;MQ0=0;MQRankSum=0.208;QD=12.47;ReadPosRankSum=1.356	GT:AD:DP:GQ:PL	0/1:59,64:123:99:1562,0,1535
chrXIV	230655	.	G	A	9813.77	PASS	AC=2;AF=1.0;AN=2;DP=250;Dels=0.0;FS=0.0;HaplotypeScore=0.8667;MLEAC=2;MLEAF=1.0;MQ=42.0;MQ0=0;QD=25.89	GT:AD:DP:GQ:PL	1/1:0,248:248:99:9842,737,0
chrXIV	236424	.	G	A	3615.77	PASS	AC=1;AF=0.5;AN=2;BaseQRankSum=-1.015;DP=234;Dels=0.0;FS=9.615;HaplotypeScore=4.2294;MLEAC=1;MLEAF=0.5;MQ=42.0;MQ0=0;MQRankSum=-1.026;QD=15.45;ReadPosRankSum=-0.539	GT:AD:DP:GQ:PL	0/1:118,114:233:99:3644,0,3977
chrXIV	251968	.	C	T	4259.77	PASS	AC=1;AF=0.5;AN=2;BaseQRankSum=1.061;DP=249;Dels=0.0;FS=0.976;HaplotypeScore=10.9047;MLEAC=1;MLEAF=0.5;MQ=41.84;MQ0=0;MQRankSum=1.97;QD=17.11;ReadPosRankSum=0.144	GT:AD:DP:GQ:PL	0/1:119,130:249:99:4288,0,3660
chrXIV	254559	.	C	T	2893.77	PASS	AC=1;AF=0.5;AN=2;BaseQRankSum=2.176;DP=209;Dels=0.0;FS=2.388;HaplotypeScore=4.5421;MLEAC=1;MLEAF=0.5;MQ=41.92;MQ0=0;MQRankSum=-2.47;QD=13.85;ReadPosRankSum=0.081	GT:AD:DP:GQ:PL	0/1:115,93:209:99:2922,0,3661
chrXIV	255410	.	C	T	3791.77	PASS	AC=1;AF=0.5;AN=2;BaseQRankSum=-0.938;DP=242;Dels=0.0;FS=1.55;HaplotypeScore=8.1659;MLEAC=1;MLEAF=0.5;MQ=41.99;MQ0=0;MQRankSum=-0.881;QD=15.67;ReadPosRankSum=0.038	GT:AD:DP:GQ:PL	0/1:124,117:241:99:3820,0,4183
chrXIV	270164	.	G	A	4166.77	PASS	AC=1;AF=0.5;AN=2;BaseQRankSum=1.296;DP=250;Dels=0.0;FS=1.022;HaplotypeScore=2.7976;MLEAC=1;MLEAF=0.5;MQ=41.92;MQ0=0;MQRankSum=0.299;QD=16.67;ReadPosRankSum=-0.156	GT:AD:DP:GQ:PL	0/1:127,123:250:99:4195,0,4227
chrXIV	270476	.	C	T	4732.77	PASS	AC=1;AF=0.5;AN=2;BaseQRankSum=-0.317;DP=247;Dels=0.0;FS=13.928;HaplotypeScore=1.8664;MLEAC=1;MLEAF=0.5;MQ=41.98;MQ0=0;MQRankSum=0.223;QD=19.16;ReadPosRankSum=0.587	GT:AD:DP:GQ:PL	0/1:109,138:247:99:4761,0,3502
chrXIV	276354	.	C	T	4192.77	PASS	AC=1;AF=0.5;AN=2;BaseQRankSum=0.694;DP=250;Dels=0.0;FS=8.9;HaplotypeScore=4.6309;MLEAC=1;MLEAF=0.5;MQ=42.0;MQ0=0;MQRankSum=1.622;QD=16.77;ReadPosRankSum=-0.352	GT:AD:DP:GQ:PL	0/1:125,125:250:99:4221,0,4222
chrXIV	282030	.	C	T	4685.77	PASS	AC=1;AF=0.5;AN=2;BaseQRankSum=0.084;DP=250;Dels=0.0;FS=10.448;HaplotypeScore=4.7502;MLEAC=1;MLEAF=0.5;MQ=41.98;MQ0=0;MQRankSum=0.026;QD=18.74;ReadPosRankSum=0.637	GT:AD:DP:GQ:PL	0/1:111,139:250:99:4714,0,3645
chrXIV	292520	.	G	A	3688.77	PASS	AC=1;AF=0.5;AN=2;BaseQRankSum=0.588;DP=246;Dels=0.0;FS=3.576;HaplotypeScore=1.7621;MLEAC=1;MLEAF=0.5;MQ=42.0;MQ0=0;MQRankSum=-0.599;QD=14.99;ReadPosRankSum=-0.786	GT:AD:DP:GQ:PL	0/1:132,114:246:99:3717,0,4429
chrXIV	292753	.	G	A	3623.77	PASS	AC=1;AF=0.5;AN=2;BaseQRankSum=-0.427;DP=250;Dels=0.0;FS=0.994;HaplotypeScore=5.1605;MLEAC=1;MLEAF=0.5;MQ=41.99;MQ0=0;MQRankSum=-0.323;QD=14.5;ReadPosRankSum=-1.554	GT:AD:DP:GQ:PL	0/1:137,112:250:99:3652,0,4731
chrXIV	343876	.	C	T	4314.77	PASS	AC=1;AF=0.5;AN=2;BaseQRankSum=0.293;DP=250;Dels=0.0;FS=5.992;HaplotypeScore=9.7525;MLEAC=1;MLEAF=0.5;MQ=41.98;MQ0=0;MQRankSum=-0.129;QD=17.26;ReadPosRankSum=0.011	GT:AD:DP:GQ:PL	0/1:117,131:248:99:4343,0,3731
chrXIV	351547	.	G	A	3805.77	PASS	AC=1;AF=0.5;AN=2;BaseQRankSum=1.183;DP=250;Dels=0.0;FS=1.527;HaplotypeScore=4.2061;MLEAC=1;MLEAF=0.5;MQ=41.94;MQ0=0;MQRankSum=-0.502;QD=15.22;ReadPosRankSum=-1.5	GT:AD:DP:GQ:PL	0/1:135,115:250:99:3834,0,4455
chrXIV	361284	.	C	T	3855.77	PASS	AC=1;AF=0.5;AN=2;BaseQRankSum=0.238;DP=250;Dels=0.0;FS=2.789;HaplotypeScore=5.3004;MLEAC=1;MLEAF=0.5;MQ=41.99;MQ0=0;MQRankSum=-0.228;QD=15.42;ReadPosRankSum=-0.483	GT:AD:DP:GQ:PL	0/1:129,121:250:99:3884,0,4089
chrXIV	405652	.	C	T	3503.77	PASS	AC=1;AF=0.5;AN=2;BaseQRankSum=-0.56;DP=234;Dels=0.0;FS=1.603;HaplotypeScore=5.9947;MLEAC=1;MLEAF=0.5;MQ=41.93;MQ0=0;MQRankSum=-1.002;QD=14.97;ReadPosRankSum=-0.131	GT:AD:DP:GQ:PL	0/1:124,109:233:99:3532,0,4299
chrXIV	412267	.	C	T	3771.77	PASS	AC=1;AF=0.5;AN=2;BaseQRankSum=0.493;DP=250;Dels=0.0;FS=2.15;HaplotypeScore=4.502;MLEAC=1;MLEAF=0.5;MQ=41.99;MQ0=0;MQRankSum=0.622;QD=15.09;ReadPosRankSum=-0.664	GT:AD:DP:GQ:PL	0/1:134,115:250:99:3800,0,4443
chrXIV	412554	.	C	T	4291.77	PASS	AC=1;AF=0.5;AN=2;BaseQRankSum=3.104;DP=249;Dels=0.0;FS=1.559;HaplotypeScore=5.2298;MLEAC=1;MLEAF=0.5;MQ=41.89;MQ0=0;MQRankSum=0.455;QD=17.24;ReadPosRankSum=-0.017	GT:AD:DP:GQ:PL	0/1:119,128:247:99:4320,0,3828
chrXIV	413567	.	C	T	3009.77	PASS	AC=1;AF=0.5;AN=2;BaseQRankSum=-1.939;DP=172;Dels=0.0;FS=0.567;HaplotypeScore=2.6566;MLEAC=1;MLEAF=0.5;MQ=42.0;MQ0=0;MQRankSum=0.817;QD=17.5;ReadPosRankSum=-0.271	GT:AD:DP:GQ:PL	0/1:82,90:172:99:3038,0,2734
chrXIV	426992	.	C	T	3553.77	PASS	AC=1;AF=0.5;AN=2;BaseQRankSum=-0.918;DP=217;Dels=0.0;FS=3.053;HaplotypeScore=9.9402;MLEAC=1;MLEAF=0.5;MQ=41.99;MQ0=0;MQRankSum=0.508;QD=16.38;ReadPosRankSum=0.08	GT:AD:DP:GQ:PL	0/1:107,108:216:99:3582,0,3560
chrXIV	435952	.	C	T	4021.77	PASS	AC=1;AF=0.5;AN=2;BaseQRankSum=0.895;DP=249;Dels=0.0;FS=0.0;HaplotypeScore=6.8864;MLEAC=1;MLEAF=0.5;MQ=41.98;MQ0=0;MQRankSum=-0.323;QD=16.15;ReadPosRankSum=0.013	GT:AD:DP:GQ:PL	0/1:128,121:249:99:4050,0,4300
chrXIV	453968	.	C	T	3709.77	PASS	AC=1;AF=0.5;AN=2;BaseQRankSum=-1.397;DP=250;Dels=0.0;FS=5.965;HaplotypeScore=0.0;MLEAC=1;MLEAF=0.5;MQ=41.99;MQ0=0;MQRankSum=0.139;QD=14.84;ReadPosRankSum=0.548	GT:AD:DP:GQ:PL	0/1:137,113:250:99:3738,0,4619
chrXIV	462222	.	C	T	3621.77	PASS	AC=1;AF=0.5;AN=2;BaseQRankSum=0.306;DP=222;Dels=0.0;FS=1.682;HaplotypeScore=3.7143;MLEAC=1;MLEAF=0.5;MQ=42.0;MQ0=0;MQRankSum=-0.204;QD=16.31;ReadPosRankSum=1.381	GT:AD:DP:GQ:PL	0/1:109,110:219:99:3650,0,3591
chrXIV	467869	.	C	T	4279.77	PASS	AC=1;AF=0.5;AN=2;BaseQRankSum=0.58;DP=250;Dels=0.0;FS=0.0;HaplotypeScore=3.2847;MLEAC=1;MLEAF=0.5;MQ=42.0;MQ0=0;MQRankSum=1.428;QD=17.12;ReadPosRankSum=0.143	GT:AD:DP:GQ:PL	0/1:122,125:248:99:4308,0,4105
chrXIV	482110	.	C	T	3562.77	PASS	AC=1;AF=0.5;AN=2;BaseQRankSum=-1.272;DP=191;Dels=0.0;FS=0.54;HaplotypeScore=2.5508;MLEAC=1;MLEAF=0.5;MQ=41.99;MQ0=0;MQRankSum=-1.149;QD=18.65;ReadPosRankSum=-1.967	GT:AD:DP:GQ:PL	0/1:82,108:190:99:3591,0,2657
chrXIV	487762	.	G	A	3431.77	PASS	AC=1;AF=0.5;AN=2;BaseQRankSum=-0.844;DP=233;Dels=0.0;FS=0.483;HaplotypeScore=6.0217;MLEAC=1;MLEAF=0.5;MQ=41.98;MQ0=0;MQRankSum=-1.007;QD=14.73;ReadPosRankSum=0.474	GT:AD:DP:GQ:PL	0/1:121,111:233:99:3460,0,3998
chrXIV	504062	.	C	T	3953.77	PASS	AC=1;AF=0.5;AN=2;BaseQRankSum=1.214;DP=250;Dels=0.0;FS=0.0;HaplotypeScore=5.2141;MLEAC=1;MLEAF=0.5;MQ=41.91;MQ0=1;MQRankSum=1.306;QD=15.82;ReadPosRankSum=1.533	GT:AD:DP:GQ:PL	0/1:123,125:249:99:3982,0,3950
chrXIV	507751	.	C	T	3953.77	PASS	AC=1;AF=0.5;AN=2;BaseQRankSum=-1.348;DP=250;Dels=0.0;FS=2.809;HaplotypeScore=6.6607;MLEAC=1;MLEAF=0.5;MQ=41.99;MQ0=0;MQRankSum=-0.406;QD=15.82;ReadPosRankSum=-0.246	GT:AD:DP:GQ:PL	0/1:127,121:248:99:3982,0,4166
chrXIV	508014	.	G	A	4413.77	PASS	AC=1;AF=0.5;AN=2;BaseQRankSum=-0.777;DP=250;Dels=0.0;FS=8.978;HaplotypeScore=3.7793;MLEAC=1;MLEAF=0.5;MQ=41.99;MQ0=0;MQRankSum=0.37;QD=17.66;ReadPosRankSum=-0.502	GT:AD:DP:GQ:PL	0/1:116,133:249:99:4442,0,3778
chrXIV	509124	.	C	T	3785.77	PASS	AC=1;AF=0.5;AN=2;BaseQRankSum=0.154;DP=233;Dels=0.0;FS=0.0;HaplotypeScore=8.9815;MLEAC=1;MLEAF=0.5;MQ=41.98;MQ0=0;MQRankSum=-0.729;QD=16.25;ReadPosRankSum=-1.742	GT:AD:DP:GQ:PL	0/1:118,114:232:99:3814,0,3857
chrXIV	537775	.	G	A	4079.77	PASS	AC=1;AF=0.5;AN=2;BaseQRankSum=-1.063;DP=250;Dels=0.0;FS=3.506;HaplotypeScore=6.6108;MLEAC=1;MLEAF=0.5;MQ=42.0;MQ0=0;MQRankSum=0.444;QD=16.32;ReadPosRankSum=0.169	GT:AD:DP:GQ:PL	0/1:122,126:248:99:4108,0,3963
chrXIV	559222	.	C	T	4029.77	PASS	AC=1;AF=0.5;AN=2;BaseQRankSum=2.181;DP=250;Dels=0.0;FS=4.229;HaplotypeScore=2.444;MLEAC=1;MLEAF=0.5;MQ=42.0;MQ0=0;MQRankSum=0.327;QD=16.12;ReadPosRankSum=0.346	GT:AD:DP:GQ:PL	0/1:126,122:248:99:4058,0,4017
chrXIV	559274	.	C	T	3967.77	PASS	AC=1;AF=0.5;AN=2;BaseQRankSum=-1.845;DP=238;Dels=0.0;FS=2.209;HaplotypeScore=4.4067;MLEAC=1;MLEAF=0.5;MQ=41.99;MQ0=0;MQRankSum=1.315;QD=16.67;ReadPosRankSum=-0.587	GT:AD:DP:GQ:PL	0/1:112,124:236:99:3996,0,3752
chrXIV	560059	.	C	T	4870.77	PASS	AC=1;AF=0.5;AN=2;BaseQRankSum=-0.571;DP=250;Dels=0.0;FS=2.169;HaplotypeScore=7.038;MLEAC=1;MLEAF=0.5;MQ=41.98;MQ0=0;MQRankSum=0.325;QD=19.48;ReadPosRankSum=-2.095	GT:AD:DP:GQ:PL	0/1:107,143:250:99:4899,0,3436
chrXIV	574445	.	C	T	3707.77	PASS	AC=1;AF=0.5;AN=2;BaseQRankSum=1.815;DP=223;Dels=0.0;FS=0.0;HaplotypeScore=5.6379;MLEAC=1;MLEAF=0.5;MQ=41.99;MQ0=0;MQRankSum=0.831;QD=16.63;ReadPosRankSum=-0.532	GT:AD:DP:GQ:PL	0/1:112,110:222:99:3736,0,3730
chrXIV	575633	.	G	A	3648.77	PASS	AC=1;AF=0.5;AN=2;BaseQRankSum=0.963;DP=250;Dels=0.0;FS=0.0;HaplotypeScore=2.4148;MLEAC=1;MLEAF=0.5;MQ=41.98;MQ0=0;MQRankSum=-0.91;QD=14.6;ReadPosRankSum=-0.889	GT:AD:DP:GQ:PL	0/1:137,112:249:99:3677,0,4468
chrXIV	575753	.	G	A	4523.77	PASS	AC=1;AF=0.5;AN=2;BaseQRankSum=-0.138;DP=250;Dels=0.0;FS=0.0;HaplotypeScore=3.8332;MLEAC=1;MLEAF=0.5;MQ=40.71;MQ0=0;MQRankSum=-0.412;QD=18.1;ReadPosRankSum=-1.727	GT:AD:DP:GQ:PL	0/1:107,143:250:99:4552,0,3197
chrXIV	575770	.	G	A	3405.77	PASS	AC=1;AF=0.5;AN=2;BaseQRankSum=-0.725;DP=250;Dels=0.0;FS=0.986;HaplotypeScore=0.8321;MLEAC=1;MLEAF=0.5;MQ=40.36;MQ0=1;MQRankSum=3.04;QD=13.62;ReadPosRankSum=-1.608	GT:AD:DP:GQ:PL	0/1:135,113:248:99:3434,0,4353
chrXIV	575840	.	G	A	4165.77	PASS	AC=1;AF=0.5;AN=2;BaseQRankSum=0.798;DP=250;Dels=0.0;FS=0.466;HaplotypeScore=4.1756;MLEAC=1;MLEAF=0.5;MQ=40.65;MQ0=1;MQRankSum=0.49;QD=16.66;ReadPosRankSum=0.431	GT:AD:DP:GQ:PL	0/1:112,137:249:99:4194,0,3587
chrXIV	576052	.	G	A	3046.77	PASS	AC=1;AF=0.5;AN=2;BaseQRankSum=0.257;DP=199;Dels=0.0;FS=2.529;HaplotypeScore=1.5226;MLEAC=1;MLEAF=0.5;MQ=41.97;MQ0=0;MQRankSum=-0.149;QD=15.31;ReadPosRankSum=0.339	GT:AD:DP:GQ:PL	0/1:103,96:199:99:3075,0,3349
chrXIV	576086	.	G	A	3328.77	PASS	AC=1;AF=0.5;AN=2;BaseQRankSum=0.314;DP=232;Dels=0.0;FS=3.795;HaplotypeScore=2.5873;MLEAC=1;MLEAF=0.5;MQ=41.97;MQ0=0;MQRankSum=-0.596;QD=14.35;ReadPosRankSum=-0.513	GT:AD:DP:GQ:PL	0/1:130,102:232:99:3357,0,4442
chrXIV	585575	.	C	T	3411.77	PASS	AC=1;AF=0.5;AN=2;BaseQRankSum=3.108;DP=219;Dels=0.0;FS=5.606;HaplotypeScore=6.375;MLEAC=1;MLEAF=0.5;MQ=41.98;MQ0=0;MQRankSum=0.793;QD=15.58;ReadPosRankSum=0.524	GT:AD:DP:GQ:PL	0/1:115,104:219:99:3440,0,3755
chrXIV	585755	.	C	T	3988.77	PASS	AC=1;AF=0.5;AN=2;BaseQRankSum=1.114;DP=250;Dels=0.0;FS=8.171;HaplotypeScore=9.6476;MLEAC=1;MLEAF=0.5;MQ=42.0;MQ0=0;MQRankSum=-0.837;QD=15.96;ReadPosRankSum=0.445	GT:AD:DP:GQ:PL	0/1:129,120:249:99:4017,0,4364
chrXIV	598681	.	G	A	4220.77	PASS	AC=1;AF=0.5;AN=2;BaseQRankSum=0.651;DP=250;Dels=0.0;FS=0.462;HaplotypeScore=1.7987;MLEAC=1;MLEAF=0.5;MQ=41.99;MQ0=0;MQRankSum=-0.567;QD=16.88;ReadPosRankSum=-2.896	GT:AD:DP:GQ:PL	0/1:121,129:250:99:4249,0,3861
chrXIV	613502	.	C	T	3291.77	PASS	AC=1;AF=0.5;AN=2;BaseQRankSum=-0.214;DP=221;Dels=0.0;FS=1.056;HaplotypeScore=8.1832;MLEAC=1;MLEAF=0.5;MQ=41.91;MQ0=0;MQRankSum=0.662;QD=14.89;ReadPosRankSum=-1.556	GT:AD:DP:GQ:PL	0/1:117,103:221:99:3320,0,3905
chrXIV	614728	.	G	A	4013.77	PASS	AC=1;AF=0.5;AN=2;BaseQRankSum=-0.055;DP=250;Dels=0.0;FS=1.522;HaplotypeScore=4.2745;MLEAC=1;MLEAF=0.5;MQ=41.98;MQ0=0;MQRankSum=-0.172;QD=16.06;ReadPosRankSum=0.666	GT:AD:DP:GQ:PL	0/1:126,123:250:99:4042,0,4344
chrXIV	615145	.	C	T	3677.77	PASS	AC=1;AF=0.5;AN=2;BaseQRankSum=0.497;DP=250;Dels=0.0;FS=5.1;HaplotypeScore=0.7887;MLEAC=1;MLEAF=0.5;MQ=41.99;MQ0=0;MQRankSum=1.26;QD=14.71;ReadPosRankSum=-1.597	GT:AD:DP:GQ:PL	0/1:137,113:250:99:3706,0,4534
chrXIV	616929	.	C	T	4361.77	PASS	AC=1;AF=0.5;AN=2;BaseQRankSum=1.867;DP=250;Dels=0.0;FS=0.969;HaplotypeScore=1.4538;MLEAC=1;MLEAF=0.5;MQ=41.99;MQ0=0;MQRankSum=-1.788;QD=17.45;ReadPosRankSum=0.905	GT:AD:DP:GQ:PL	0/1:119,131:250:99:4390,0,3873
chrXIV	618587	.	G	A	3927.77	PASS	AC=1;AF=0.5;AN=2;BaseQRankSum=0.172;DP=236;Dels=0.0;FS=6.408;HaplotypeScore=6.09;MLEAC=1;MLEAF=0.5;MQ=42.0;MQ0=0;MQRankSum=-1.18;QD=16.64;ReadPosRankSum=-0.003	GT:AD:DP:GQ:PL	0/1:113,122:235:99:3956,0,3599
chrXIV	618887	.	G	A	4099.77	PASS	AC=1;AF=0.5;AN=2;BaseQRankSum=-2.62;DP=246;Dels=0.0;FS=0.978;HaplotypeScore=7.9768;MLEAC=1;MLEAF=0.5;MQ=41.93;MQ0=0;MQRankSum=1.399;QD=16.67;ReadPosRankSum=-0.88	GT:AD:DP:GQ:PL	0/1:115,131:246:99:4128,0,3747
chrXIV	622913	.	C	T	3846.77	PASS	AC=1;AF=0.5;AN=2;BaseQRankSum=2.57;DP=250;Dels=0.0;FS=5.081;HaplotypeScore=0.9665;MLEAC=1;MLEAF=0.5;MQ=42.0;MQ0=0;MQRankSum=-2.31;QD=15.39;ReadPosRankSum=1.191	GT:AD:DP:GQ:PL	0/1:136,114:250:99:3875,0,4496
chrXIV	623927	.	C	T	3730.77	PASS	AC=1;AF=0.5;AN=2;BaseQRankSum=-0.134;DP=225;Dels=0.0;FS=10.735;HaplotypeScore=5.7575;MLEAC=1;MLEAF=0.5;MQ=42.0;MQ0=0;MQRankSum=-0.326;QD=16.58;ReadPosRankSum=1.621	GT:AD:DP:GQ:PL	0/1:109,115:224:99:3759,0,3530
chrXIV	624655	.	C	T	3393.77	PASS	AC=1;AF=0.5;AN=2;BaseQRankSum=-1.273;DP=250;Dels=0.0;FS=8.995;HaplotypeScore=7.5384;MLEAC=1;MLEAF=0.5;MQ=42.0;MQ0=0;MQRankSum=-1.019;QD=13.58;ReadPosRankSum=0.901	GT:AD:DP:GQ:PL	0/1:141,107:249:99:3422,0,4809
chrXIV	629332	.	C	T	3345.77	PASS	AC=1;AF=0.5;AN=2;BaseQRankSum=-0.604;DP=188;Dels=0.0;FS=8.667;HaplotypeScore=2.9046;MLEAC=1;MLEAF=0.5;MQ=41.99;MQ0=0;MQRankSum=0.854;QD=17.8;ReadPosRankSum=-1.314	GT:AD:DP:GQ:PL	0/1:86,102:188:99:3374,0,2731
chrXIV	631127	.	G	A	3838.77	PASS	AC=1;AF=0.5;AN=2;BaseQRankSum=-2.915;DP=220;Dels=0.0;FS=1.673;HaplotypeScore=4.2283;MLEAC=1;MLEAF=0.5;MQ=41.99;MQ0=0;MQRankSum=-0.423;QD=17.45;ReadPosRankSum=-1.039	GT:AD:DP:GQ:PL	0/1:100,119:219:99:3867,0,3368
chrXIV	637990	.	C	T	3999.77	PASS	AC=1;AF=0.5;AN=2;BaseQRankSum=2.225;DP=250;Dels=0.0;FS=12.63;HaplotypeScore=8.7269;MLEAC=1;MLEAF=0.5;MQ=42.0;MQ0=0;MQRankSum=0.314;QD=16.0;ReadPosRankSum=0.74	GT:AD:DP:GQ:PL	0/1:125,124:249:99:4028,0,4013
chrXIV	651769	.	G	A	4400.77	PASS	AC=1;AF=0.5;AN=2;BaseQRankSum=2.334;DP=249;Dels=0.0;FS=2.32;HaplotypeScore=4.1998;MLEAC=1;MLEAF=0.5;MQ=41.99;MQ0=0;MQRankSum=-0.619;QD=17.67;ReadPosRankSum=-0.913	GT:AD:DP:GQ:PL	0/1:115,132:247:99:4429,0,3609
chrXIV	663410	.	G	A	3769.77	PASS	AC=1;AF=0.5;AN=2;BaseQRankSum=-1.792;DP=223;Dels=0.0;FS=0.501;HaplotypeScore=5.1481;MLEAC=1;MLEAF=0.5;MQ=41.99;MQ0=0;MQRankSum=-0.018;QD=16.9;ReadPosRankSum=-0.729	GT:AD:DP:GQ:PL	0/1:106,116:222:99:3798,0,3401
chrXIV	663750	.	G	A	4096.77	PASS	AC=1;AF=0.5;AN=2;BaseQRankSum=2.174;DP=250;Dels=0.0;FS=8.087;HaplotypeScore=3.434;MLEAC=1;MLEAF=0.5;MQ=41.94;MQ0=0;MQRankSum=-0.384;QD=16.39;ReadPosRankSum=0.374	GT:AD:DP:GQ:PL	0/1:123,125:248:99:4125,0,3913
chrXIV	692657	.	C	T	4365.77	PASS	AC=1;AF=0.5;AN=2;BaseQRankSum=0.002;DP=250;Dels=0.0;FS=6.05;HaplotypeScore=1.5774;MLEAC=1;MLEAF=0.5;MQ=41.91;MQ0=0;MQRankSum=-0.559;QD=17.46;ReadPosRankSum=-0.027	GT:AD:DP:GQ:PL	0/1:117,131:248:99:4394,0,3721
chrXIV	698454	.	C	T	4515.77	PASS	AC=1;AF=0.5;AN=2;BaseQRankSum=1.358;DP=250;Dels=0.0;FS=5.931;HaplotypeScore=6.5952;MLEAC=1;MLEAF=0.5;MQ=41.99;MQ0=0;MQRankSum=0.48;QD=18.06;ReadPosRankSum=0.559	GT:AD:DP:GQ:PL	0/1:118,131:250:99:4544,0,3846
chrXIV	702263	.	C	T	3353.77	PASS	AC=1;AF=0.5;AN=2;BaseQRankSum=-0.163;DP=222;Dels=0.0;FS=2.986;HaplotypeScore=0.9159;MLEAC=1;MLEAF=0.5;MQ=42.0;MQ0=0;MQRankSum=-0.966;QD=15.11;ReadPosRankSum=1.106	GT:AD:DP:GQ:PL	0/1:115,107:222:99:3382,0,3845
chrXIV	712999	.	G	A	4312.77	PASS	AC=1;AF=0.5;AN=2;BaseQRankSum=0.114;DP=250;Dels=0.0;FS=5.986;HaplotypeScore=8.8056;MLEAC=1;MLEAF=0.5;MQ=41.99;MQ0=0;MQRankSum=-1.57;QD=17.25;ReadPosRankSum=0.001	GT:AD:DP:GQ:PL	0/1:122,126:248:99:4341,0,4116
chrXIV	716103	.	C	T	3404.77	PASS	AC=1;AF=0.5;AN=2;BaseQRankSum=2.581;DP=230;Dels=0.0;FS=5.427;HaplotypeScore=0.9867;MLEAC=1;MLEAF=0.5;MQ=41.99;MQ0=0;MQRankSum=1.669;QD=14.8;ReadPosRankSum=0.027	GT:AD:DP:GQ:PL	0/1:126,104:230:99:3433,0,4236
chrXIV	722109	.	C	T	3792.77	PASS	AC=1;AF=0.5;AN=2;BaseQRankSum=-0.696;DP=235;Dels=0.0;FS=1.594;HaplotypeScore=1.7621;MLEAC=1;MLEAF=0.5;MQ=41.82;MQ0=0;MQRankSum=-1.565;QD=16.14;ReadPosRankSum=0.053	GT:AD:DP:GQ:PL	0/1:118,117:235:99:3821,0,3967
chrXIV	722181	.	C	T	3934.77	PASS	AC=1;AF=0.5;AN=2;BaseQRankSum=0.321;DP=249;Dels=0.0;FS=3.487;HaplotypeScore=2.522;MLEAC=1;MLEAF=0.5;MQ=41.99;MQ0=0;MQRankSum=-0.092;QD=15.8;ReadPosRankSum=1.39	GT:AD:DP:GQ:PL	0/1:129,120:249:99:3963,0,4346
chrXIV	769300	.	G	A	4088.77	PASS	AC=1;AF=0.5;AN=2;BaseQRankSum=0.863;DP=231;Dels=0.0;FS=3.714;HaplotypeScore=3.2851;MLEAC=1;MLEAF=0.5;MQ=41.98;MQ0=0;MQRankSum=1.927;QD=17.7;ReadPosRankSum=0.097	GT:AD:DP:GQ:PL	0/1:106,123:229:99:4117,0,3388
chrXIV	779836	.	C	T	4131.77	PASS	AC=1;AF=0.5;AN=2;BaseQRankSum=-1.073;DP=250;Dels=0.0;FS=3.507;HaplotypeScore=2.731;MLEAC=1;MLEAF=0.5;MQ=41.98;MQ0=0;MQRankSum=0.143;QD=16.53;ReadPosRankSum=1.567	GT:AD:DP:GQ:PL	0/1:122,127:250:99:4160,0,4098
chrXV	70720	.	C	T	4108.77	PASS	AC=1;AF=0.5;AN=2;BaseQRankSum=1.968;DP=250;Dels=0.0;FS=1.522;HaplotypeScore=5.2854;MLEAC=1;MLEAF=0.5;MQ=41.98;MQ0=0;MQRankSum=1.104;QD=16.44;ReadPosRankSum=0.476	GT:AD:DP:GQ:PL	0/1:124,125:249:99:4137,0,4011
chrXV	206080	.	C	T	3223.52	PASS	AC=1;AF=0.5;AN=2;BaseQRankSum=0.402;DP=222;Dels=0.0;FS=7.852;HaplotypeScore=5.4531;MLEAC=1;MLEAF=0.5;MQ=41.99;MQ0=0;MQRankSum=-0.919;QD=14.52;ReadPosRankSum=-0.149	GT:AD:DP:GQ:PL	0/1:123,99:222:99:3252,0,4251
chrXV	215931	.	G	A	4155.77	PASS	AC=1;AF=0.5;AN=2;BaseQRankSum=2.252;DP=245;Dels=0.0;FS=6.032;HaplotypeScore=10.5861;MLEAC=1;MLEAF=0.5;MQ=41.98;MQ0=0;MQRankSum=-1.038;QD=16.96;ReadPosRankSum=-0.692	GT:AD:DP:GQ:PL	0/1:119,126:245:99:4184,0,3747
chrXV	234185	.	G	A	3528.77	PASS	AC=1;AF=0.5;AN=2;BaseQRankSum=0.03;DP=231;Dels=0.0;FS=2.24;HaplotypeScore=2.7868;MLEAC=1;MLEAF=0.5;MQ=42.0;MQ0=0;MQRankSum=-1.947;QD=15.28;ReadPosRankSum=-1.496	GT:AD:DP:GQ:PL	0/1:123,107:230:99:3557,0,4042
chrXV	244254	.	G	A	3932.77	PASS	AC=1;AF=0.5;AN=2;BaseQRankSum=2.312;DP=229;Dels=0.0;FS=8.421;HaplotypeScore=3.3901;MLEAC=1;MLEAF=0.5;MQ=42.0;MQ0=0;MQRankSum=0.177;QD=17.17;ReadPosRankSum=0.64	GT:AD:DP:GQ:PL	0/1:111,116:227:99:3961,0,3648
chrXV	253382	.	C	T	3310.77	PASS	AC=1;AF=0.5;AN=2;BaseQRankSum=1.022;DP=210;Dels=0.0;FS=0.0;HaplotypeScore=5.3838;MLEAC=1;MLEAF=0.5;MQ=41.99;MQ0=0;MQRankSum=1.182;QD=15.77;ReadPosRankSum=0.001	GT:AD:DP:GQ:PL	0/1:107,102:209:99:3339,0,3408
chrXV	254166	.	C	T	3620.77	PASS	AC=1;AF=0.5;AN=2;BaseQRankSum=1.72;DP=222;Dels=0.0;FS=1.625;HaplotypeScore=4.4619;MLEAC=1;MLEAF=0.5;MQ=42.0;MQ0=0;MQRankSum=-1.547;QD=16.31;ReadPosRankSum=0.721	GT:AD:DP:GQ:PL	0/1:113,109:222:99:3649,0,3763
chrXV	255295	.	C	T	4387.77	PASS	AC=1;AF=0.5;AN=2;BaseQRankSum=1.704;DP=250;Dels=0.0;FS=11.194;HaplotypeScore=5.7336;MLEAC=1;MLEAF=0.5;MQ=42.0;MQ0=0;MQRankSum=0.35;QD=17.55;ReadPosRankSum=-0.688	GT:AD:DP:GQ:PL	0/1:119,131:250:99:4416,0,3843
chrXV	267929	.	G	A	4126.77	PASS	AC=1;AF=0.5;AN=2;BaseQRankSum=-0.47;DP=250;Dels=0.0;FS=0.462;HaplotypeScore=7.77;MLEAC=1;MLEAF=0.5;MQ=41.99;MQ0=0;MQRankSum=0.313;QD=16.51;ReadPosRankSum=1.769	GT:AD:DP:GQ:PL	0/1:120,128:249:99:4155,0,3928
chrXV	273692	.	G	A	3752.77	PASS	AC=1;AF=0.5;AN=2;BaseQRankSum=-1.096;DP=232;Dels=0.0;FS=0.0;HaplotypeScore=5.961;MLEAC=1;MLEAF=0.5;MQ=41.98;MQ0=0;MQRankSum=0.428;QD=16.18;ReadPosRankSum=-0.356	GT:AD:DP:GQ:PL	0/1:114,115:229:99:3781,0,3838
chrXV	274374	.	G	A	2963.77	PASS	AC=1;AF=0.5;AN=2;BaseQRankSum=1.438;DP=225;Dels=0.0;FS=0.0;HaplotypeScore=4.4743;MLEAC=1;MLEAF=0.5;MQ=42.0;MQ0=0;MQRankSum=0.044;QD=13.17;ReadPosRankSum=-1.285	GT:AD:DP:GQ:PL	0/1:118,106:224:99:2992,0,3289
chrXV	305024	.	C	T	3557.77	PASS	AC=1;AF=0.5;AN=2;BaseQRankSum=1.256;DP=248;Dels=0.0;FS=2.166;HaplotypeScore=5.5129;MLEAC=1;MLEAF=0.5;MQ=41.99;MQ0=0;MQRankSum=0.962;QD=14.35;ReadPosRankSum=-0.413	GT:AD:DP:GQ:PL	0/1:136,111:247:99:3586,0,4558
chrXV	317660	.	G	A	2476.77	PASS	AC=1;AF=0.5;AN=2;BaseQRankSum=0.496;DP=177;Dels=0.0;FS=3.702;HaplotypeScore=3.5619;MLEAC=1;MLEAF=0.5;MQ=42.0;MQ0=0;MQRankSum=0.322;QD=13.99;ReadPosRankSum=-0.695	GT:AD:DP:GQ:PL	0/1:101,76:177:99:2505,0,3436
chrXV	346547	.	C	T	3989.77	PASS	AC=1;AF=0.5;AN=2;BaseQRankSum=-3.756;DP=250;Dels=0.0;FS=1.573;HaplotypeScore=6.5622;MLEAC=1;MLEAF=0.5;MQ=41.74;MQ0=0;MQRankSum=-0.399;QD=15.96;ReadPosRankSum=-0.964	GT:AD:DP:GQ:PL	0/1:115,133:248:99:4018,0,3584
chrXV	371562	.	C	T	3643.77	PASS	AC=1;AF=0.5;AN=2;BaseQRankSum=0.842;DP=243;Dels=0.0;FS=5.157;HaplotypeScore=10.4512;MLEAC=1;MLEAF=0.5;MQ=41.99;MQ0=0;MQRankSum=0.615;QD=14.99;ReadPosRankSum=-0.14	GT:AD:DP:GQ:PL	0/1:133,110:243:99:3672,0,4536
chrXV	380244	.	C	T	3791.77	PASS	AC=1;AF=0.5;AN=2;BaseQRankSum=1.777;DP=202;Dels=0.0;FS=6.746;HaplotypeScore=5.6748;MLEAC=1;MLEAF=0.5;MQ=41.99;MQ0=0;MQRankSum=-1.096;QD=18.77;ReadPosRankSum=0.357	GT:AD:DP:GQ:PL	0/1:93,109:202:99:3820,0,3046
chrXV	382982	.	C	T	3459.77	PASS	AC=1;AF=0.5;AN=2;BaseQRankSum=1.205;DP=231;Dels=0.0;FS=1.024;HaplotypeScore=4.0656;MLEAC=1;MLEAF=0.5;MQ=41.99;MQ0=0;MQRankSum=-0.649;QD=14.98;ReadPosRankSum=-1.129	GT:AD:DP:GQ:PL	0/1:121,109:230:99:3488,0,3900
chrXV	393286	.	G	A	3397.77	PASS	AC=1;AF=0.5;AN=2;BaseQRankSum=-0.986;DP=250;Dels=0.0;FS=0.0;HaplotypeScore=8.4875;MLEAC=1;MLEAF=0.5;MQ=42.0;MQ0=0;MQRankSum=-0.433;QD=13.59;ReadPosRankSum=-0.578	GT:AD:DP:GQ:PL	0/1:139,110:249:99:3426,0,4642
chrXV	397068	.	C	T	3391.77	PASS	AC=1;AF=0.5;AN=2;BaseQRankSum=-0.824;DP=215;Dels=0.0;FS=3.046;HaplotypeScore=4.2082;MLEAC=1;MLEAF=0.5;MQ=41.99;MQ0=0;MQRankSum=-1.961;QD=15.78;ReadPosRankSum=0.835	GT:AD:DP:GQ:PL	0/1:112,103:215:99:3420,0,3747
chrXV	397656	.	C	T	4096.77	PASS	AC=1;AF=0.5;AN=2;BaseQRankSum=0.269;DP=242;Dels=0.0;FS=0.986;HaplotypeScore=4.218;MLEAC=1;MLEAF=0.5;MQ=41.99;MQ0=0;MQRankSum=1.103;QD=16.93;ReadPosRankSum=0.521	GT:AD:DP:GQ:PL	0/1:118,124:242:99:4125,0,3993
chrXV	406682	.	C	T	4016.77	PASS	AC=1;AF=0.5;AN=2;BaseQRankSum=-0.676;DP=240;Dels=0.0;FS=5.289;HaplotypeScore=6.1441;MLEAC=1;MLEAF=0.5;MQ=41.91;MQ0=0;MQRankSum=-0.577;QD=16.74;ReadPosRankSum=0.28	GT:AD:DP:GQ:PL	0/1:118,122:240:99:4045,0,3975
chrXV	412461	.	G	A	3351.77	PASS	AC=1;AF=0.5;AN=2;BaseQRankSum=1.435;DP=216;Dels=0.0;FS=1.06;HaplotypeScore=4.8326;MLEAC=1;MLEAF=0.5;MQ=41.88;MQ0=1;MQRankSum=0.333;QD=15.52;ReadPosRankSum=0.86	GT:AD:DP:GQ:PL	0/1:115,100:216:99:3380,0,3776
chrXV	413757	.	G	A	3759.77	PASS	AC=1;AF=0.5;AN=2;BaseQRankSum=-0.623;DP=250;Dels=0.0;FS=0.966;HaplotypeScore=1.7719;MLEAC=1;MLEAF=0.5;MQ=42.0;MQ0=0;MQRankSum=-0.127;QD=15.04;ReadPosRankSum=0.038	GT:AD:DP:GQ:PL	0/1:134,116:250:99:3788,0,4445
chrXV	427843	.	C	T	4181.77	PASS	AC=1;AF=0.5;AN=2;BaseQRankSum=-0.42;DP=240;Dels=0.0;FS=7.402;HaplotypeScore=1.7552;MLEAC=1;MLEAF=0.5;MQ=41.7;MQ0=0;MQRankSum=-1.499;QD=17.42;ReadPosRankSum=-1.195	GT:AD:DP:GQ:PL	0/1:111,129:240:99:4210,0,3612
chrXV	427858	.	C	T	3546.77	PASS	AC=1;AF=0.5;AN=2;BaseQRankSum=-0.573;DP=214;Dels=0.0;FS=13.487;HaplotypeScore=6.5541;MLEAC=1;MLEAF=0.5;MQ=41.75;MQ0=0;MQRankSum=0.124;QD=16.57;ReadPosRankSum=-1.399	GT:AD:DP:GQ:PL	0/1:102,111:213:99:3575,0,3273
chrXV	458156	.	C	T	4039.77	PASS	AC=1;AF=0.5;AN=2;BaseQRankSum=-0.388;DP=245;Dels=0.0;FS=5.258;HaplotypeScore=7.5961;MLEAC=1;MLEAF=0.5;MQ=41.98;MQ0=0;MQRankSum=0.551;QD=16.49;ReadPosRankSum=2.563	GT:AD:DP:GQ:PL	0/1:118,125:243:99:4068,0,3901
chrXV	461973	.	C	T	2658.77	PASS	AC=1;AF=0.5;AN=2;BaseQRankSum=0.52;DP=153;Dels=0.0;FS=3.046;HaplotypeScore=7.7914;MLEAC=1;MLEAF=0.5;MQ=41.96;MQ0=0;MQRankSum=0.363;QD=17.38;ReadPosRankSum=-0.557	GT:AD:DP:GQ:PL	0/1:74,79:153:99:2687,0,2326
chrXV	473489	.	C	T	4489.77	PASS	AC=1;AF=0.5;AN=2;BaseQRankSum=0.347;DP=248;Dels=0.0;FS=4.302;HaplotypeScore=10.6576;MLEAC=1;MLEAF=0.5;MQ=41.87;MQ0=0;MQRankSum=-0.585;QD=18.1;ReadPosRankSum=-0.242	GT:AD:DP:GQ:PL	0/1:114,133:247:99:4518,0,3755
chrXV	484856	.	G	A	3972.77	PASS	AC=1;AF=0.5;AN=2;BaseQRankSum=1.731;DP=248;Dels=0.0;FS=0.976;HaplotypeScore=3.4373;MLEAC=1;MLEAF=0.5;MQ=41.99;MQ0=0;MQRankSum=-0.061;QD=16.02;ReadPosRankSum=1.508	GT:AD:DP:GQ:PL	0/1:125,122:247:99:4001,0,4152
chrXV	488724	.	C	T	3579.77	PASS	AC=1;AF=0.5;AN=2;BaseQRankSum=-1.258;DP=250;Dels=0.0;FS=0.461;HaplotypeScore=4.5623;MLEAC=1;MLEAF=0.5;MQ=41.94;MQ0=0;MQRankSum=-0.788;QD=14.32;ReadPosRankSum=-0.238	GT:AD:DP:GQ:PL	0/1:134,116:250:99:3608,0,4440
chrXV	504252	.	C	T	3622.77	PASS	AC=1;AF=0.5;AN=2;BaseQRankSum=-3.514;DP=228;Dels=0.0;FS=6.41;HaplotypeScore=5.8762;MLEAC=1;MLEAF=0.5;MQ=42.0;MQ0=0;MQRankSum=-0.293;QD=15.89;ReadPosRankSum=-0.075	GT:AD:DP:GQ:PL	0/1:109,117:227:99:3651,0,3625
chrXV	506926	.	G	A	3405.77	PASS	AC=1;AF=0.5;AN=2;BaseQRankSum=0.256;DP=205;Dels=0.0;FS=3.668;HaplotypeScore=4.5323;MLEAC=1;MLEAF=0.5;MQ=42.0;MQ0=0;MQRankSum=-1.231;QD=16.61;ReadPosRankSum=0.402	GT:AD:DP:GQ:PL	0/1:100,105:205:99:3434,0,3246
chrXV	519783	.	C	T	4369.77	PASS	AC=1;AF=0.5;AN=2;BaseQRankSum=0.313;DP=249;Dels=0.0;FS=0.0;HaplotypeScore=3.9869;MLEAC=1;MLEAF=0.5;MQ=42.0;MQ0=0;MQRankSum=0.097;QD=17.55;ReadPosRankSum=0.429	GT:AD:DP:GQ:PL	0/1:114,134:248:99:4398,0,3777
chrXV	550428	.	G	A	2839.77	PASS	AC=1;AF=0.5;AN=2;BaseQRankSum=0.938;DP=198;Dels=0.0;FS=3.194;HaplotypeScore=0.0;MLEAC=1;MLEAF=0.5;MQ=41.99;MQ0=0;MQRankSum=-0.186;QD=14.34;ReadPosRankSum=0.587	GT:AD:DP:GQ:PL	0/1:108,90:198:99:2868,0,3609
chrXV	551018	.	G	A	3850.77	PASS	AC=1;AF=0.5;AN=2;BaseQRankSum=1.69;DP=247;Dels=0.0;FS=0.465;HaplotypeScore=4.3515;MLEAC=1;MLEAF=0.5;MQ=41.99;MQ0=0;MQRankSum=0.807;QD=15.59;ReadPosRankSum=1.072	GT:AD:DP:GQ:PL	0/1:130,115:246:99:3879,0,4264
chrXV	551044	.	C	T	4172.77	PASS	AC=1;AF=0.5;AN=2;BaseQRankSum=0.583;DP=250;Dels=0.0;FS=1.524;HaplotypeScore=3.4108;MLEAC=1;MLEAF=0.5;MQ=41.99;MQ0=0;MQRankSum=0.133;QD=16.69;ReadPosRankSum=1.05	GT:AD:DP:GQ:PL	0/1:121,129:250:99:4201,0,3932
chrXV	553363	.	C	T	3170.77	PASS	AC=1;AF=0.5;AN=2;BaseQRankSum=-0.619;DP=206;Dels=0.0;FS=3.142;HaplotypeScore=2.9359;MLEAC=1;MLEAF=0.5;MQ=41.96;MQ0=0;MQRankSum=-0.397;QD=15.39;ReadPosRankSum=-0.046	GT:AD:DP:GQ:PL	0/1:107,98:205:99:3199,0,3359
chrXV	572876	.	C	T	4446.77	PASS	AC=1;AF=0.5;AN=2;BaseQRankSum=0.318;DP=250;Dels=0.0;FS=1.549;HaplotypeScore=0.0;MLEAC=1;MLEAF=0.5;MQ=41.99;MQ0=0;MQRankSum=0.097;QD=17.79;ReadPosRankSum=0.095	GT:AD:DP:GQ:PL	0/1:118,132:250:99:4475,0,3846
chrXV	573207	.	C	T	3760.77	PASS	AC=1;AF=0.5;AN=2;BaseQRankSum=2.289;DP=211;Dels=0.0;FS=5.693;HaplotypeScore=4.0303;MLEAC=1;MLEAF=0.5;MQ=42.0;MQ0=0;MQRankSum=-1.947;QD=17.82;ReadPosRankSum=0.155	GT:AD:DP:GQ:PL	0/1:99,111:210:99:3789,0,3204
chrXV	583360	.	C	T	3962.77	PASS	AC=1;AF=0.5;AN=2;BaseQRankSum=-0.177;DP=250;Dels=0.0;FS=1.532;HaplotypeScore=1.8332;MLEAC=1;MLEAF=0.5;MQ=41.99;MQ0=0;MQRankSum=0.575;QD=15.85;ReadPosRankSum=0.69	GT:AD:DP:GQ:PL	0/1:130,119:249:99:3991,0,4350
chrXV	592796	.	G	A	4487.77	PASS	AC=1;AF=0.5;AN=2;BaseQRankSum=0.809;DP=234;Dels=0.0;FS=3.681;HaplotypeScore=5.0659;MLEAC=1;MLEAF=0.5;MQ=42.0;MQ0=0;MQRankSum=-0.474;QD=19.18;ReadPosRankSum=2.024	GT:AD:DP:GQ:PL	0/1:102,132:234:99:4516,0,3320
chrXV	592930	.	G	A	4243.77	PASS	AC=1;AF=0.5;AN=2;BaseQRankSum=0.819;DP=250;Dels=0.0;FS=4.253;HaplotypeScore=8.6939;MLEAC=1;MLEAF=0.5;MQ=41.94;MQ0=0;MQRankSum=-1.305;QD=16.98;ReadPosRankSum=-0.395	GT:AD:DP:GQ:PL	0/1:122,127:250:99:4272,0,3981
chrXV	602590	.	G	A	4286.77	PASS	AC=1;AF=0.5;AN=2;BaseQRankSum=1.294;DP=250;Dels=0.0;FS=5.084;HaplotypeScore=3.1547;MLEAC=1;MLEAF=0.5;MQ=41.94;MQ0=0;MQRankSum=-0.593;QD=17.15;ReadPosRankSum=0.921	GT:AD:DP:GQ:PL	0/1:118,131:249:99:4315,0,3908
chrXV	616552	.	G	A	4096.77	PASS	AC=1;AF=0.5;AN=2;BaseQRankSum=-0.371;DP=250;Dels=0.0;FS=0.972;HaplotypeScore=0.0;MLEAC=1;MLEAF=0.5;MQ=41.99;MQ0=0;MQRankSum=0.422;QD=16.39;ReadPosRankSum=0.794	GT:AD:DP:GQ:PL	0/1:123,127:250:99:4125,0,3937
chrXV	616816	.	G	A	3502.77	PASS	AC=1;AF=0.5;AN=2;BaseQRankSum=1.231;DP=233;Dels=0.0;FS=0.0;HaplotypeScore=5.0957;MLEAC=1;MLEAF=0.5;MQ=42.0;MQ0=0;MQRankSum=-0.098;QD=15.03;ReadPosRankSum=0.796	GT:AD:DP:GQ:PL	0/1:125,108:233:99:3531,0,4140
chrXV	648892	.	C	T	3088.77	PASS	AC=1;AF=0.5;AN=2;BaseQRankSum=0.708;DP=195;Dels=0.0;FS=2.507;HaplotypeScore=4.7775;MLEAC=1;MLEAF=0.5;MQ=41.87;MQ0=1;MQRankSum=-0.305;QD=15.84;ReadPosRankSum=0.025	GT:AD:DP:GQ:PL	0/1:99,94:193:99:3117,0,3148
chrXV	684781	.	C	T	3626.77	PASS	AC=1;AF=0.5;AN=2;BaseQRankSum=1.799;DP=235;Dels=0.0;FS=3.66;HaplotypeScore=7.3506;MLEAC=1;MLEAF=0.5;MQ=41.98;MQ0=0;MQRankSum=-0.257;QD=15.43;ReadPosRankSum=0.139	GT:AD:DP:GQ:PL	0/1:123,111:234:99:3655,0,4090
chrXV	710493	.	G	A	3815.77	PASS	AC=1;AF=0.5;AN=2;BaseQRankSum=-0.317;DP=210;Dels=0.0;FS=3.102;HaplotypeScore=0.0;MLEAC=1;MLEAF=0.5;MQ=41.98;MQ0=0;MQRankSum=-1.99;QD=18.17;ReadPosRankSum=-0.265	GT:AD:DP:GQ:PL	0/1:95,115:210:99:3844,0,3081
chrXV	722508	.	C	T	2794.77	PASS	AC=1;AF=0.5;AN=2;BaseQRankSum=0.504;DP=192;Dels=0.0;FS=1.782;HaplotypeScore=0.0;MLEAC=1;MLEAF=0.5;MQ=42.0;MQ0=0;MQRankSum=1.258;QD=14.56;ReadPosRankSum=-0.48	GT:AD:DP:GQ:PL	0/1:102,90:192:99:2823,0,3126
chrXV	723547	.	C	T	3844.77	PASS	AC=1;AF=0.5;AN=2;BaseQRankSum=-1.927;DP=250;Dels=0.0;FS=0.96;HaplotypeScore=5.2155;MLEAC=1;MLEAF=0.5;MQ=41.99;MQ0=0;MQRankSum=0.724;QD=15.38;ReadPosRankSum=-0.076	GT:AD:DP:GQ:PL	0/1:128,122:250:99:3873,0,4134
chrXV	734011	.	C	T	3283.77	PASS	AC=1;AF=0.5;AN=2;BaseQRankSum=0.108;DP=211;Dels=0.0;FS=0.503;HaplotypeScore=2.7355;MLEAC=1;MLEAF=0.5;MQ=41.93;MQ0=0;MQRankSum=0.238;QD=15.56;ReadPosRankSum=-0.147	GT:AD:DP:GQ:PL	0/1:110,100:211:99:3312,0,3575
chrXV	734459	.	C	T	2987.77	PASS	AC=1;AF=0.5;AN=2;BaseQRankSum=0.261;DP=189;Dels=0.0;FS=1.804;HaplotypeScore=6.5207;MLEAC=1;MLEAF=0.5;MQ=41.93;MQ0=0;MQRankSum=0.709;QD=15.81;ReadPosRankSum=0.69	GT:AD:DP:GQ:PL	0/1:96,92:188:99:3016,0,3107
chrXV	735683	.	C	T	3974.77	PASS	AC=1;AF=0.5;AN=2;BaseQRankSum=2.471;DP=250;Dels=0.0;FS=5.071;HaplotypeScore=2.444;MLEAC=1;MLEAF=0.5;MQ=41.99;MQ0=0;MQRankSum=2.31;QD=15.9;ReadPosRankSum=0.899	GT:AD:DP:GQ:PL	0/1:130,120:250:99:4003,0,4316
chrXV	746572	.	G	A	3490.77	PASS	AC=1;AF=0.5;AN=2;BaseQRankSum=-0.036;DP=225;Dels=0.0;FS=1.801;HaplotypeScore=2.6906;MLEAC=1;MLEAF=0.5;MQ=41.93;MQ0=0;MQRankSum=0.8;QD=15.51;ReadPosRankSum=-0.169	GT:AD:DP:GQ:PL	0/1:109,116:225:99:3519,0,3318
chrXV	752084	.	C	T	4440.77	PASS	AC=1;AF=0.5;AN=2;BaseQRankSum=2.94;DP=248;Dels=0.0;FS=11.145;HaplotypeScore=1.7333;MLEAC=1;MLEAF=0.5;MQ=42.0;MQ0=0;MQRankSum=-0.672;QD=17.91;ReadPosRankSum=0.622	GT:AD:DP:GQ:PL	0/1:117,131:248:99:4469,0,3827
chrXV	757937	.	C	T	3950.77	PASS	AC=1;AF=0.5;AN=2;BaseQRankSum=2.145;DP=250;Dels=0.0;FS=6.894;HaplotypeScore=8.944;MLEAC=1;MLEAF=0.5;MQ=41.93;MQ0=0;MQRankSum=-0.45;QD=15.8;ReadPosRankSum=-1.34	GT:AD:DP:GQ:PL	0/1:131,118:249:99:3979,0,4240
chrXV	758181	.	C	T	3776.77	PASS	AC=1;AF=0.5;AN=2;BaseQRankSum=1.038;DP=248;Dels=0.0;FS=1.017;HaplotypeScore=5.1389;MLEAC=1;MLEAF=0.5;MQ=42.0;MQ0=0;MQRankSum=-1.665;QD=15.23;ReadPosRankSum=-0.893	GT:AD:DP:GQ:PL	0/1:133,115:248:99:3805,0,4278
chrXV	759411	.	G	A	2800.77	PASS	AC=1;AF=0.5;AN=2;BaseQRankSum=-0.982;DP=197;Dels=0.0;FS=0.0;HaplotypeScore=2.2566;MLEAC=1;MLEAF=0.5;MQ=42.0;MQ0=0;MQRankSum=-0.961;QD=14.22;ReadPosRankSum=-0.14	GT:AD:DP:GQ:PL	0/1:109,88:197:99:2829,0,3708
chrXV	759423	.	G	A	2646.77	PASS	AC=1;AF=0.5;AN=2;BaseQRankSum=-0.847;DP=199;Dels=0.0;FS=2.617;HaplotypeScore=3.0888;MLEAC=1;MLEAF=0.5;MQ=42.0;MQ0=0;MQRankSum=-2.087;QD=13.3;ReadPosRankSum=1.253	GT:AD:DP:GQ:PL	0/1:114,84:198:99:2675,0,3956
chrXV	762498	.	G	A	3895.77	PASS	AC=1;AF=0.5;AN=2;BaseQRankSum=-0.451;DP=250;Dels=0.0;FS=5.317;HaplotypeScore=1.6643;MLEAC=1;MLEAF=0.5;MQ=42.0;MQ0=0;MQRankSum=0.854;QD=15.58;ReadPosRankSum=-0.425	GT:AD:DP:GQ:PL	0/1:124,125:249:99:3924,0,3979
chrXV	770728	.	C	T	3730.77	PASS	AC=1;AF=0.5;AN=2;BaseQRankSum=3.11;DP=225;Dels=0.0;FS=1.621;HaplotypeScore=1.893;MLEAC=1;MLEAF=0.5;MQ=42.0;MQ0=0;MQRankSum=-1.507;QD=16.58;ReadPosRankSum=1.606	GT:AD:DP:GQ:PL	0/1:113,111:224:99:3759,0,3735
chrXV	779395	.	C	T	3511.77	PASS	AC=1;AF=0.5;AN=2;BaseQRankSum=-0.254;DP=231;Dels=0.0;FS=3.692;HaplotypeScore=9.4604;MLEAC=1;MLEAF=0.5;MQ=41.99;MQ0=0;MQRankSum=-0.102;QD=15.2;ReadPosRankSum=0.353	GT:AD:DP:GQ:PL	0/1:125,106:231:99:3540,0,4215
chrXV	780224	.	C	T	4256.77	PASS	AC=1;AF=0.5;AN=2;BaseQRankSum=2.609;DP=232;Dels=0.0;FS=5.334;HaplotypeScore=4.4786;MLEAC=1;MLEAF=0.5;MQ=41.88;MQ0=0;MQRankSum=0.323;QD=18.35;ReadPosRankSum=-0.611	GT:AD:DP:GQ:PL	0/1:106,124:230:99:4285,0,3351
chrXV	780763	.	C	T	4139.77	PASS	AC=1;AF=0.5;AN=2;BaseQRankSum=1.034;DP=232;Dels=0.0;FS=0.0;HaplotypeScore=2.6289;MLEAC=1;MLEAF=0.5;MQ=42.0;MQ0=0;MQRankSum=0.373;QD=17.84;ReadPosRankSum=-0.517	GT:AD:DP:GQ:PL	0/1:104,126:230:99:4168,0,3188
chrXV	787157	.	C	T	4010.77	PASS	AC=1;AF=0.5;AN=2;BaseQRankSum=-0.466;DP=219;Dels=0.0;FS=1.663;HaplotypeScore=2.5508;MLEAC=1;MLEAF=0.5;MQ=42.0;MQ0=0;MQRankSum=0.455;QD=18.31;ReadPosRankSum=-0.49	GT:AD:DP:GQ:PL	0/1:98,119:217:99:4039,0,3211
chrXV	800760	.	G	A	4382.77	PASS	AC=1;AF=0.5;AN=2;BaseQRankSum=-1.451;DP=249;Dels=0.0;FS=9.003;HaplotypeScore=0.7887;MLEAC=1;MLEAF=0.5;MQ=42.0;MQ0=0;MQRankSum=-0.547;QD=17.6;ReadPosRankSum=-1.458	GT:AD:DP:GQ:PL	0/1:114,135:249:99:4411,0,3772
chrXV	803861	.	G	A	3730.77	PASS	AC=1;AF=0.5;AN=2;BaseQRankSum=1.747;DP=250;Dels=0.0;FS=1.536;HaplotypeScore=3.3634;MLEAC=1;MLEAF=0.5;MQ=41.99;MQ0=0;MQRankSum=-0.044;QD=14.92;ReadPosRankSum=-0.633	GT:AD:DP:GQ:PL	0/1:137,113:250:99:3759,0,4551
chrXV	813094	.	G	A	4169.77	PASS	AC=1;AF=0.5;AN=2;BaseQRankSum=-0.481;DP=250;Dels=0.0;FS=0.47;HaplotypeScore=6.4953;MLEAC=1;MLEAF=0.5;MQ=42.0;MQ0=0;MQRankSum=-0.453;QD=16.68;ReadPosRankSum=1.501	GT:AD:DP:GQ:PL	0/1:121,128:249:99:4198,0,4028
chrXV	813280	.	G	A	4410.77	PASS	AC=1;AF=0.5;AN=2;BaseQRankSum=0.867;DP=249;Dels=0.0;FS=4.286;HaplotypeScore=3.308;MLEAC=1;MLEAF=0.5;MQ=41.98;MQ0=0;MQRankSum=0.313;QD=17.71;ReadPosRankSum=-0.613	GT:AD:DP:GQ:PL	0/1:115,134:249:99:4439,0,3605
chrXV	823465	.	G	A	3007.77	PASS	AC=1;AF=0.5;AN=2;BaseQRankSum=1.428;DP=189;Dels=0.0;FS=0.0;HaplotypeScore=2.5494;MLEAC=1;MLEAF=0.5;MQ=42.0;MQ0=0;MQRankSum=0.401;QD=15.91;ReadPosRankSum=-0.251	GT:AD:DP:GQ:PL	0/1:91,95:186:99:3036,0,2921
chrXV	842115	.	G	A	3972.77	PASS	AC=1;AF=0.5;AN=2;BaseQRankSum=-1.449;DP=244;Dels=0.0;FS=0.0;HaplotypeScore=2.7933;MLEAC=1;MLEAF=0.5;MQ=41.99;MQ0=0;MQRankSum=-0.073;QD=16.28;ReadPosRankSum=0.073	GT:AD:DP:GQ:PL	0/1:124,120:244:99:4001,0,4220
chrXV	844770	.	C	T	3673.77	PASS	AC=1;AF=0.5;AN=2;BaseQRankSum=0.068;DP=192;Dels=0.0;FS=4.734;HaplotypeScore=6.345;MLEAC=1;MLEAF=0.5;MQ=42.0;MQ0=0;MQRankSum=-0.577;QD=19.13;ReadPosRankSum=-0.531	GT:AD:DP:GQ:PL	0/1:82,108:191:99:3702,0,2681
chrXV	849467	.	C	T	3775.77	PASS	AC=1;AF=0.5;AN=2;BaseQRankSum=-2.009;DP=230;Dels=0.0;FS=1.038;HaplotypeScore=5.3183;MLEAC=1;MLEAF=0.5;MQ=42.0;MQ0=0;MQRankSum=-0.82;QD=16.42;ReadPosRankSum=-0.407	GT:AD:DP:GQ:PL	0/1:111,116:228:99:3804,0,3678
chrXV	866380	.	G	A	4374.77	PASS	AC=1;AF=0.5;AN=2;BaseQRankSum=0.946;DP=250;Dels=0.0;FS=18.202;HaplotypeScore=3.6399;MLEAC=1;MLEAF=0.5;MQ=42.0;MQ0=0;MQRankSum=1.068;QD=17.5;ReadPosRankSum=-0.981	GT:AD:DP:GQ:PL	0/1:119,131:250:99:4403,0,3804
chrXV	866602	.	G	A	3909.77	PASS	AC=1;AF=0.5;AN=2;BaseQRankSum=-0.793;DP=249;Dels=0.0;FS=0.972;HaplotypeScore=5.1892;MLEAC=1;MLEAF=0.5;MQ=41.99;MQ0=0;MQRankSum=1.455;QD=15.7;ReadPosRankSum=1.643	GT:AD:DP:GQ:PL	0/1:128,121:249:99:3938,0,4237
chrXV	867478	.	C	T	4142.77	PASS	AC=1;AF=0.5;AN=2;BaseQRankSum=-0.662;DP=250;Dels=0.0;FS=2.865;HaplotypeScore=2.667;MLEAC=1;MLEAF=0.5;MQ=41.98;MQ0=0;MQRankSum=0.019;QD=16.57;ReadPosRankSum=-0.945	GT:AD:DP:GQ:PL	0/1:118,131:249:99:4171,0,3866
chrXV	869822	.	G	A	4009.77	PASS	AC=1;AF=0.5;AN=2;BaseQRankSum=0.664;DP=243;Dels=0.0;FS=1.549;HaplotypeScore=6.6309;MLEAC=1;MLEAF=0.5;MQ=41.99;MQ0=0;MQRankSum=0.01;QD=16.5;ReadPosRankSum=-1.593	GT:AD:DP:GQ:PL	0/1:124,119:243:99:4038,0,4043
chrXV	877179	.	G	A	3967.77	PASS	AC=1;AF=0.5;AN=2;BaseQRankSum=2.168;DP=250;Dels=0.0;FS=2.833;HaplotypeScore=1.8533;MLEAC=1;MLEAF=0.5;MQ=42.0;MQ0=0;MQRankSum=-0.872;QD=15.87;ReadPosRankSum=0.731	GT:AD:DP:GQ:PL	0/1:127,122:249:99:3996,0,4095
chrXV	898133	.	G	A	4563.77	PASS	AC=1;AF=0.5;AN=2;BaseQRankSum=0.668;DP=248;Dels=0.0;FS=1.55;HaplotypeScore=7.3784;MLEAC=1;MLEAF=0.5;MQ=42.0;MQ0=0;MQRankSum=-2.525;QD=18.4;ReadPosRankSum=-1.066	GT:AD:DP:GQ:PL	0/1:111,133:245:99:4592,0,3552
chrXV	921260	.	G	A	3587.77	PASS	AC=1;AF=0.5;AN=2;BaseQRankSum=0.983;DP=224;Dels=0.0;FS=0.0;HaplotypeScore=5.573;MLEAC=1;MLEAF=0.5;MQ=42.0;MQ0=0;MQRankSum=-0.628;QD=16.02;ReadPosRankSum=1.216	GT:AD:DP:GQ:PL	0/1:115,108:223:99:3616,0,3785
chrXV	923368	.	C	T	4504.77	PASS	AC=1;AF=0.5;AN=2;BaseQRankSum=2.03;DP=243;Dels=0.0;FS=1.694;HaplotypeScore=4.215;MLEAC=1;MLEAF=0.5;MQ=41.91;MQ0=1;MQRankSum=-0.96;QD=18.54;ReadPosRankSum=-0.194	GT:AD:DP:GQ:PL	0/1:110,133:243:99:4533,0,3489
chrXV	930330	.	G	A	3044.77	PASS	AC=1;AF=0.5;AN=2;BaseQRankSum=3.062;DP=234;Dels=0.0;FS=2.973;HaplotypeScore=4.6043;MLEAC=1;MLEAF=0.5;MQ=41.99;MQ0=0;MQRankSum=-0.032;QD=13.01;ReadPosRankSum=0.325	GT:AD:DP:GQ:PL	0/1:138,96:234:99:3073,0,4411
chrXV	939200	.	C	T	4397.77	PASS	AC=1;AF=0.5;AN=2;BaseQRankSum=0.04;DP=250;Dels=0.0;FS=0.969;HaplotypeScore=3.4011;MLEAC=1;MLEAF=0.5;MQ=41.99;MQ0=0;MQRankSum=-1.05;QD=17.59;ReadPosRankSum=-1.825	GT:AD:DP:GQ:PL	0/1:117,133:250:99:4426,0,3931
chrXV	949106	.	G	A	3269.77	PASS	AC=1;AF=0.5;AN=2;BaseQRankSum=1.02;DP=214;Dels=0.0;FS=0.502;HaplotypeScore=0.0;MLEAC=1;MLEAF=0.5;MQ=41.93;MQ0=0;MQRankSum=0.618;QD=15.28;ReadPosRankSum=-1.038	GT:AD:DP:GQ:PL	0/1:112,102:214:99:3298,0,3756
chrXV	989109	.	C	T	3675.77	PASS	AC=1;AF=0.5;AN=2;BaseQRankSum=-1.756;DP=238;Dels=0.0;FS=5.326;HaplotypeScore=1.7172;MLEAC=1;MLEAF=0.5;MQ=41.98;MQ0=0;MQRankSum=0.466;QD=15.44;ReadPosRankSum=-0.043	GT:AD:DP:GQ:PL	0/1:114,122:237:99:3704,0,3558
chrXV	994893	.	C	T	3485.77	PASS	AC=1;AF=0.5;AN=2;BaseQRankSum=-3.845;DP=249;Dels=0.0;FS=0.475;HaplotypeScore=8.0853;MLEAC=1;MLEAF=0.5;MQ=41.98;MQ0=0;MQRankSum=-1.589;QD=14.0;ReadPosRankSum=-0.125	GT:AD:DP:GQ:PL	0/1:126,122:248:99:3514,0,3858
chrXV	998380	.	G	A	3239.77	PASS	AC=1;AF=0.5;AN=2;BaseQRankSum=2.312;DP=161;Dels=0.0;FS=2.309;HaplotypeScore=3.5242;MLEAC=1;MLEAF=0.5;MQ=42.0;MQ0=0;MQRankSum=0.902;QD=20.12;ReadPosRankSum=-1.566	GT:AD:DP:GQ:PL	0/1:68,93:161:99:3268,0,2151
chrXV	1009308	.	C	T	2761.77	PASS	AC=1;AF=0.5;AN=2;BaseQRankSum=0.595;DP=159;Dels=0.0;FS=0.597;HaplotypeScore=1.5774;MLEAC=1;MLEAF=0.5;MQ=42.0;MQ0=0;MQRankSum=-0.553;QD=17.37;ReadPosRankSum=0.253	GT:AD:DP:GQ:PL	0/1:76,83:159:99:2790,0,2508
chrXV	1018734	.	G	A	3996.77	PASS	AC=1;AF=0.5;AN=2;BaseQRankSum=-1.037;DP=250;Dels=0.0;FS=10.016;HaplotypeScore=0.8667;MLEAC=1;MLEAF=0.5;MQ=42.0;MQ0=0;MQRankSum=0.286;QD=15.99;ReadPosRankSum=0.196	GT:AD:DP:GQ:PL	0/1:125,124:249:99:4025,0,4235
chrXV	1031546	.	C	T	2723.77	PASS	AC=1;AF=0.5;AN=2;BaseQRankSum=0.121;DP=195;Dels=0.0;FS=1.128;HaplotypeScore=7.7462;MLEAC=1;MLEAF=0.5;MQ=41.91;MQ0=0;MQRankSum=1.055;QD=13.97;ReadPosRankSum=-0.159	GT:AD:DP:GQ:PL	0/1:105,89:195:99:2752,0,3540
chrXV	1050471	.	G	A	3917.77	PASS	AC=1;AF=0.5;AN=2;BaseQRankSum=1.229;DP=220;Dels=0.0;FS=7.557;HaplotypeScore=2.6342;MLEAC=1;MLEAF=0.5;MQ=42.0;MQ0=0;MQRankSum=0.298;QD=17.81;ReadPosRankSum=0.835	GT:AD:DP:GQ:PL	0/1:104,116:220:99:3946,0,3369
chrXV	1056965	.	C	T	3909.77	PASS	AC=1;AF=0.5;AN=2;BaseQRankSum=0.008;DP=250;Dels=0.0;FS=0.461;HaplotypeScore=5.9202;MLEAC=1;MLEAF=0.5;MQ=42.0;MQ0=0;MQRankSum=1.302;QD=15.64;ReadPosRankSum=1.202	GT:AD:DP:GQ:PL	0/1:130,120:250:99:3938,0,4344
chrXVI	21795	.	G	A	4245.77	PASS	AC=1;AF=0.5;AN=2;BaseQRankSum=-2.952;DP=249;Dels=0.0;FS=7.861;HaplotypeScore=1.8401;MLEAC=1;MLEAF=0.5;MQ=42.0;MQ0=0;MQRankSum=-0.429;QD=17.05;ReadPosRankSum=-0.663	GT:AD:DP:GQ:PL	0/1:118,131:249:99:4274,0,3871
chrXVI	22345	.	G	A	4162.77	PASS	AC=1;AF=0.5;AN=2;BaseQRankSum=0.788;DP=250;Dels=0.0;FS=0.969;HaplotypeScore=3.7994;MLEAC=1;MLEAF=0.5;MQ=41.94;MQ0=0;MQRankSum=-0.547;QD=16.65;ReadPosRankSum=1.727	GT:AD:DP:GQ:PL	0/1:124,126:250:99:4191,0,4059
chrXVI	30289	.	C	T	4209.77	PASS	AC=1;AF=0.5;AN=2;BaseQRankSum=-0.329;DP=240;Dels=0.0;FS=0.0;HaplotypeScore=0.9665;MLEAC=1;MLEAF=0.5;MQ=41.94;MQ0=0;MQRankSum=-0.8;QD=17.54;ReadPosRankSum=1.139	GT:AD:DP:GQ:PL	0/1:110,130:240:99:4238,0,3512
chrXVI	44593	.	G	A	3833.77	PASS	AC=1;AF=0.5;AN=2;BaseQRankSum=-1.372;DP=246;Dels=0.0;FS=0.483;HaplotypeScore=5.196;MLEAC=1;MLEAF=0.5;MQ=42.0;MQ0=0;MQRankSum=0.237;QD=15.58;ReadPosRankSum=-0.641	GT:AD:DP:GQ:PL	0/1:124,122:246:99:3862,0,4049
chrXVI	50221	.	C	T	4194.77	PASS	AC=1;AF=0.5;AN=2;BaseQRankSum=-1.35;DP=250;Dels=0.0;FS=0.464;HaplotypeScore=2.8409;MLEAC=1;MLEAF=0.5;MQ=42.0;MQ0=0;MQRankSum=-0.827;QD=16.78;ReadPosRankSum=-0.929	GT:AD:DP:GQ:PL	0/1:125,125:250:99:4223,0,4273
chrXVI	85478	.	C	T	4397.77	PASS	AC=1;AF=0.5;AN=2;BaseQRankSum=-1.365;DP=250;Dels=0.0;FS=0.0;HaplotypeScore=8.8827;MLEAC=1;MLEAF=0.5;MQ=41.98;MQ0=0;MQRankSum=0.224;QD=17.59;ReadPosRankSum=0.921	GT:AD:DP:GQ:PL	0/1:114,136:250:99:4426,0,3686
chrXVI	132195	.	G	A	3184.79	PASS	AC=1;AF=0.5;AN=2;BaseQRankSum=0.251;DP=188;Dels=0.0;FS=0.599;HaplotypeScore=5.5465;MLEAC=1;MLEAF=0.5;MQ=41.99;MQ0=0;MQRankSum=-0.065;QD=16.94;ReadPosRankSum=0.025	GT:AD:DP:GQ:PL	0/1:91,95:187:99:3213,0,3037
chrXVI	150730	.	C	T	3680.77	PASS	AC=1;AF=0.5;AN=2;BaseQRankSum=-0.126;DP=250;Dels=0.0;FS=1.535;HaplotypeScore=1.7552;MLEAC=1;MLEAF=0.5;MQ=42.0;MQ0=0;MQRankSum=-0.102;QD=14.72;ReadPosRankSum=1.429	GT:AD:DP:GQ:PL	0/1:136,113:249:99:3709,0,4664
chrXVI	156952	.	G	A	4068.77	PASS	AC=1;AF=0.5;AN=2;BaseQRankSum=2.445;DP=250;Dels=0.0;FS=3.49;HaplotypeScore=2.496;MLEAC=1;MLEAF=0.5;MQ=41.87;MQ0=0;MQRankSum=-0.457;QD=16.28;ReadPosRankSum=-1.369	GT:AD:DP:GQ:PL	0/1:129,120:249:99:4097,0,4416
chrXVI	159832	.	C	T	4035.77	PASS	AC=1;AF=0.5;AN=2;BaseQRankSum=-0.96;DP=247;Dels=0.0;FS=3.542;HaplotypeScore=4.4743;MLEAC=1;MLEAF=0.5;MQ=42.0;MQ0=0;MQRankSum=0.092;QD=16.34;ReadPosRankSum=-1.926	GT:AD:DP:GQ:PL	0/1:126,120:246:99:4064,0,4314
chrXVI	159848	.	C	T	4106.77	PASS	AC=1;AF=0.5;AN=2;BaseQRankSum=0.228;DP=241;Dels=0.0;FS=2.866;HaplotypeScore=0.9789;MLEAC=1;MLEAF=0.5;MQ=42.0;MQ0=0;MQRankSum=-0.123;QD=17.04;ReadPosRankSum=-1.925	GT:AD:DP:GQ:PL	0/1:119,122:241:99:4135,0,3890
chrXVI	162475	.	C	T	2617.77	PASS	AC=1;AF=0.5;AN=2;BaseQRankSum=1.748;DP=177;Dels=0.0;FS=2.803;HaplotypeScore=6.8515;MLEAC=1;MLEAF=0.5;MQ=41.99;MQ0=0;MQRankSum=1.802;QD=14.79;ReadPosRankSum=0.63	GT:AD:DP:GQ:PL	0/1:94,82:177:99:2646,0,3045
chrXVI	163996	.	C	T	3940.77	PASS	AC=1;AF=0.5;AN=2;BaseQRankSum=0.69;DP=220;Dels=0.0;FS=3.018;HaplotypeScore=9.162;MLEAC=1;MLEAF=0.5;MQ=41.99;MQ0=0;MQRankSum=-0.273;QD=17.91;ReadPosRankSum=0.994	GT:AD:DP:GQ:PL	0/1:101,118:220:99:3969,0,3200
chrXVI	164479	.	C	T	4471.77	PASS	AC=1;AF=0.5;AN=2;BaseQRankSum=-4.276;DP=244;Dels=0.0;FS=13.192;HaplotypeScore=2.7292;MLEAC=1;MLEAF=0.5;MQ=42.0;MQ0=0;MQRankSum=-0.512;QD=18.33;ReadPosRankSum=0.262	GT:AD:DP:GQ:PL	0/1:99,142:241:99:4500,0,3195
chrXVI	173130	.	C	T	4531.77	PASS	AC=1;AF=0.5;AN=2;BaseQRankSum=0.855;DP=248;Dels=0.0;FS=7.506;HaplotypeScore=1.7884;MLEAC=1;MLEAF=0.5;MQ=41.99;MQ0=0;MQRankSum=0.514;QD=18.27;ReadPosRankSum=1.029	GT:AD:DP:GQ:PL	0/1:113,134:247:99:4560,0,3717
chrXVI	173392	.	G	A	3847.77	PASS	AC=1;AF=0.5;AN=2;BaseQRankSum=1.685;DP=250;Dels=0.0;FS=0.0;HaplotypeScore=6.1541;MLEAC=1;MLEAF=0.5;MQ=41.94;MQ0=0;MQRankSum=-1.112;QD=15.39;ReadPosRankSum=1.974	GT:AD:DP:GQ:PL	0/1:131,117:249:99:3876,0,4495
chrXVI	173631	.	C	T	3907.77	PASS	AC=1;AF=0.5;AN=2;BaseQRankSum=-0.225;DP=238;Dels=0.0;FS=4.446;HaplotypeScore=1.7621;MLEAC=1;MLEAF=0.5;MQ=42.0;MQ0=0;MQRankSum=-0.272;QD=16.42;ReadPosRankSum=-0.187	GT:AD:DP:GQ:PL	0/1:118,119:237:99:3936,0,3757
chrXVI	188627	.	G	A	3756.77	PASS	AC=1;AF=0.5;AN=2;BaseQRankSum=-0.611;DP=234;Dels=0.0;FS=0.485;HaplotypeScore=1.6208;MLEAC=1;MLEAF=0.5;MQ=41.99;MQ0=0;MQRankSum=-0.578;QD=16.05;ReadPosRankSum=-1.294	GT:AD:DP:GQ:PL	0/1:114,119:233:99:3785,0,3513
chrXVI	207994	.	C	T	4398.77	PASS	AC=1;AF=0.5;AN=2;BaseQRankSum=0.474;DP=249;Dels=0.0;FS=2.824;HaplotypeScore=3.506;MLEAC=1;MLEAF=0.5;MQ=42.0;MQ0=0;MQRankSum=0.756;QD=17.67;ReadPosRankSum=-1.507	GT:AD:DP:GQ:PL	0/1:115,133:248:99:4427,0,3810
chrXVI	218204	.	C	T	3523.77	PASS	AC=1;AF=0.5;AN=2;BaseQRankSum=-1.105;DP=195;Dels=0.0;FS=1.124;HaplotypeScore=2.6978;MLEAC=1;MLEAF=0.5;MQ=42.0;MQ0=0;MQRankSum=-1.767;QD=18.07;ReadPosRankSum=-1.038	GT:AD:DP:GQ:PL	0/1:83,112:195:99:3552,0,2656
chrXVI	218341	.	G	A	4033.77	PASS	AC=1;AF=0.5;AN=2;BaseQRankSum=-0.548;DP=232;Dels=0.0;FS=0.48;HaplotypeScore=6.4591;MLEAC=1;MLEAF=0.5;MQ=41.99;MQ0=0;MQRankSum=-0.53;QD=17.39;ReadPosRankSum=0.09	GT:AD:DP:GQ:PL	0/1:113,119:232:99:4062,0,3833
chrXVI	220152	.	C	T	4192.77	PASS	AC=1;AF=0.5;AN=2;BaseQRankSum=-0.637;DP=250;Dels=0.0;FS=10.017;HaplotypeScore=4.4679;MLEAC=1;MLEAF=0.5;MQ=41.98;MQ0=0;MQRankSum=0.577;QD=16.77;ReadPosRankSum=-0.36	GT:AD:DP:GQ:PL	0/1:123,127:250:99:4221,0,4168
chrXVI	222516	.	G	A	4491.77	PASS	AC=1;AF=0.5;AN=2;BaseQRankSum=1.796;DP=250;Dels=0.0;FS=2.775;HaplotypeScore=0.734;MLEAC=1;MLEAF=0.5;MQ=41.99;MQ0=0;MQRankSum=0.484;QD=17.97;ReadPosRankSum=0.437	GT:AD:DP:GQ:PL	0/1:115,134:249:99:4520,0,3715
chrXVI	222617	.	C	T	4522.77	PASS	AC=1;AF=0.5;AN=2;BaseQRankSum=-0.5;DP=250;Dels=0.0;FS=2.784;HaplotypeScore=3.3769;MLEAC=1;MLEAF=0.5;MQ=42.0;MQ0=0;MQRankSum=-0.166;QD=18.09;ReadPosRankSum=1.355	GT:AD:DP:GQ:PL	0/1:114,136:250:99:4551,0,3584
chrXVI	250287	.	G	A	3667.77	PASS	AC=1;AF=0.5;AN=2;BaseQRankSum=-0.174;DP=236;Dels=0.0;FS=4.414;HaplotypeScore=5.0817;MLEAC=1;MLEAF=0.5;MQ=41.99;MQ0=0;MQRankSum=-0.572;QD=15.54;ReadPosRankSum=-0.637	GT:AD:DP:GQ:PL	0/1:123,112:235:99:3696,0,4083
chrXVI	256979	.	G	A	3433.77	PASS	AC=1;AF=0.5;AN=2;BaseQRankSum=1.142;DP=218;Dels=0.0;FS=6.62;HaplotypeScore=6.1804;MLEAC=1;MLEAF=0.5;MQ=41.99;MQ0=0;MQRankSum=0.23;QD=15.75;ReadPosRankSum=-0.7	GT:AD:DP:GQ:PL	0/1:110,106:218:99:3462,0,3531
chrXVI	268019	.	C	T	3675.77	PASS	AC=1;AF=0.5;AN=2;BaseQRankSum=2.167;DP=250;Dels=0.0;FS=2.85;HaplotypeScore=2.6219;MLEAC=1;MLEAF=0.5;MQ=41.98;MQ0=0;MQRankSum=-0.276;QD=14.7;ReadPosRankSum=-1.537	GT:AD:DP:GQ:PL	0/1:139,111:250:99:3704,0,4468
chrXVI	277546	.	G	A	4394.77	PASS	AC=1;AF=0.5;AN=2;BaseQRankSum=-0.901;DP=250;Dels=0.0;FS=0.461;HaplotypeScore=2.565;MLEAC=1;MLEAF=0.5;MQ=41.99;MQ0=0;MQRankSum=-0.775;QD=17.58;ReadPosRankSum=-0.472	GT:AD:DP:GQ:PL	0/1:118,132:250:99:4423,0,3923
chrXVI	281195	.	C	T	3223.52	PASS	AC=1;AF=0.5;AN=2;BaseQRankSum=2.189;DP=210;Dels=0.0;FS=3.147;HaplotypeScore=4.3749;MLEAC=1;MLEAF=0.5;MQ=41.52;MQ0=1;MQRankSum=-0.271;QD=15.35;ReadPosRankSum=-1.843	GT:AD:DP:GQ:PL	0/1:111,99:210:99:3252,0,3498
chrXVI	281503	.	G	A	4196.77	PASS	AC=1;AF=0.5;AN=2;BaseQRankSum=-0.161;DP=236;Dels=0.0;FS=7.272;HaplotypeScore=4.3641;MLEAC=1;MLEAF=0.5;MQ=41.92;MQ0=0;MQRankSum=-1.44;QD=17.78;ReadPosRankSum=-0.607	GT:AD:DP:GQ:PL	0/1:109,126:235:99:4225,0,3643
chrXVI	298464	.	C	T	2329.77	PASS	AC=1;AF=0.5;AN=2;BaseQRankSum=-1.68;DP=164;Dels=0.0;FS=1.263;HaplotypeScore=3.7707;MLEAC=1;MLEAF=0.5;MQ=42.0;MQ0=0;MQRankSum=0.068;QD=14.21;ReadPosRankSum=-0.478	GT:AD:DP:GQ:PL	0/1:88,75:164:99:2358,0,2825
chrXVI	305442	.	C	T	3903.77	PASS	AC=1;AF=0.5;AN=2;BaseQRankSum=0.661;DP=250;Dels=0.0;FS=1.544;HaplotypeScore=5.0326;MLEAC=1;MLEAF=0.5;MQ=42.0;MQ0=0;MQRankSum=0.774;QD=15.62;ReadPosRankSum=-1.277	GT:AD:DP:GQ:PL	0/1:128,121:249:99:3932,0,4247
chrXVI	319602	.	C	T	3916.77	PASS	AC=1;AF=0.5;AN=2;BaseQRankSum=1.28;DP=241;Dels=0.0;FS=0.0;HaplotypeScore=0.7887;MLEAC=1;MLEAF=0.5;MQ=42.0;MQ0=0;MQRankSum=0.945;QD=16.25;ReadPosRankSum=-0.26	GT:AD:DP:GQ:PL	0/1:123,117:240:99:3945,0,4152
chrXVI	349908	.	C	T	3133.77	PASS	AC=1;AF=0.5;AN=2;BaseQRankSum=1.254;DP=200;Dels=0.0;FS=4.422;HaplotypeScore=0.0;MLEAC=1;MLEAF=0.5;MQ=42.0;MQ0=0;MQRankSum=0.016;QD=15.67;ReadPosRankSum=-0.488	GT:AD:DP:GQ:PL	0/1:106,94:200:99:3162,0,3574
chrXVI	368841	.	C	T	3568.77	PASS	AC=1;AF=0.5;AN=2;BaseQRankSum=0.628;DP=249;Dels=0.0;FS=0.97;HaplotypeScore=4.1413;MLEAC=1;MLEAF=0.5;MQ=41.98;MQ0=0;MQRankSum=-0.737;QD=14.33;ReadPosRankSum=-1.327	GT:AD:DP:GQ:PL	0/1:135,114:249:99:3597,0,4339
chrXVI	410328	.	C	T	4488.77	PASS	AC=1;AF=0.5;AN=2;BaseQRankSum=0.688;DP=250;Dels=0.0;FS=1.522;HaplotypeScore=5.5642;MLEAC=1;MLEAF=0.5;MQ=41.99;MQ0=0;MQRankSum=1.068;QD=17.96;ReadPosRankSum=0.667	GT:AD:DP:GQ:PL	0/1:118,132:250:99:4517,0,3959
chrXVI	418158	.	G	A	3354.77	PASS	AC=1;AF=0.5;AN=2;BaseQRankSum=1.806;DP=218;Dels=0.0;FS=2.309;HaplotypeScore=2.6;MLEAC=1;MLEAF=0.5;MQ=42.0;MQ0=0;MQRankSum=1.619;QD=15.39;ReadPosRankSum=0.333	GT:AD:DP:GQ:PL	0/1:117,100:217:99:3383,0,3980
chrXVI	425760	.	C	T	3841.77	PASS	AC=1;AF=0.5;AN=2;BaseQRankSum=0.971;DP=214;Dels=0.0;FS=1.052;HaplotypeScore=1.7834;MLEAC=1;MLEAF=0.5;MQ=41.98;MQ0=0;MQRankSum=0.155;QD=17.95;ReadPosRankSum=-0.829	GT:AD:DP:GQ:PL	0/1:97,117:214:99:3870,0,3137
chrXVI	426457	.	C	T	4178.77	PASS	AC=1;AF=0.5;AN=2;BaseQRankSum=-0.922;DP=250;Dels=0.0;FS=12.854;HaplotypeScore=5.0913;MLEAC=1;MLEAF=0.5;MQ=41.92;MQ0=0;MQRankSum=0.816;QD=16.72;ReadPosRankSum=-0.739	GT:AD:DP:GQ:PL	0/1:115,134:250:99:4207,0,3670
chrXVI	427115	.	C	T	3262.77	PASS	AC=1;AF=0.5;AN=2;BaseQRankSum=1.484;DP=224;Dels=0.0;FS=5.528;HaplotypeScore=3.8887;MLEAC=1;MLEAF=0.5;MQ=42.0;MQ0=0;MQRankSum=-0.066;QD=14.57;ReadPosRankSum=-2.55	GT:AD:DP:GQ:PL	0/1:125,98:223:99:3291,0,4238
chrXVI	427289	.	C	T	4649.77	PASS	AC=1;AF=0.5;AN=2;BaseQRankSum=2.061;DP=242;Dels=0.0;FS=0.479;HaplotypeScore=5.4682;MLEAC=1;MLEAF=0.5;MQ=42.0;MQ0=0;MQRankSum=1.779;QD=19.21;ReadPosRankSum=2.153	GT:AD:DP:GQ:PL	0/1:100,138:240:99:4678,0,3088
chrXVI	432484	.	G	A	9656.77	PASS	AC=2;AF=1.0;AN=2;DP=248;Dels=0.0;FS=0.0;HaplotypeScore=3.4868;MLEAC=2;MLEAF=1.0;MQ=41.98;MQ0=0;QD=27.12	GT:AD:DP:GQ:PL	1/1:0,245:246:99:9685,722,0
chrXVI	456781	.	C	T	3366.77	PASS	AC=1;AF=0.5;AN=2;BaseQRankSum=0.954;DP=222;Dels=0.0;FS=1.658;HaplotypeScore=5.4855;MLEAC=1;MLEAF=0.5;MQ=41.97;MQ0=0;MQRankSum=-2.279;QD=15.17;ReadPosRankSum=1.003	GT:AD:DP:GQ:PL	0/1:118,103:221:99:3395,0,4035
chrXVI	457419	.	G	A	3910.77	PASS	AC=1;AF=0.5;AN=2;BaseQRankSum=0.515;DP=244;Dels=0.0;FS=4.345;HaplotypeScore=5.0382;MLEAC=1;MLEAF=0.5;MQ=41.98;MQ0=0;MQRankSum=-0.8;QD=16.03;ReadPosRankSum=-0.385	GT:AD:DP:GQ:PL	0/1:125,119:244:99:3939,0,4113
chrXVI	472336	.	C	T	4859.77	PASS	AC=1;AF=0.5;AN=2;BaseQRankSum=2.522;DP=250;Dels=0.0;FS=0.0;HaplotypeScore=7.8216;MLEAC=1;MLEAF=0.5;MQ=41.98;MQ0=0;MQRankSum=0.228;QD=19.44;ReadPosRankSum=2.121	GT:AD:DP:GQ:PL	0/1:108,141:250:99:4888,0,3547
chrXVI	482013	.	C	T	3943.77	PASS	AC=1;AF=0.5;AN=2;BaseQRankSum=0.796;DP=227;Dels=0.0;FS=0.49;HaplotypeScore=4.5686;MLEAC=1;MLEAF=0.5;MQ=41.99;MQ0=0;MQRankSum=-0.035;QD=17.37;ReadPosRankSum=0.375	GT:AD:DP:GQ:PL	0/1:108,119:227:99:3972,0,3510
chrXVI	581575	.	C	T	4055.77	PASS	AC=1;AF=0.5;AN=2;BaseQRankSum=1.763;DP=250;Dels=0.0;FS=8.182;HaplotypeScore=0.0;MLEAC=1;MLEAF=0.5;MQ=41.49;MQ0=0;MQRankSum=-0.888;QD=16.22;ReadPosRankSum=-0.788	GT:AD:DP:GQ:PL	0/1:127,122:249:99:4084,0,3994
chrXVI	594541	.	C	T	4065.77	PASS	AC=1;AF=0.5;AN=2;BaseQRankSum=0.975;DP=250;Dels=0.0;FS=5.127;HaplotypeScore=3.5173;MLEAC=1;MLEAF=0.5;MQ=41.99;MQ0=0;MQRankSum=0.07;QD=16.26;ReadPosRankSum=-1.038	GT:AD:DP:GQ:PL	0/1:124,124:248:99:4094,0,4087
chrXVI	627061	.	C	T	4127.77	PASS	AC=1;AF=0.5;AN=2;BaseQRankSum=2.298;DP=247;Dels=0.0;FS=2.913;HaplotypeScore=1.6517;MLEAC=1;MLEAF=0.5;MQ=41.99;MQ0=0;MQRankSum=0.738;QD=16.71;ReadPosRankSum=1.754	GT:AD:DP:GQ:PL	0/1:125,120:245:99:4156,0,4201
chrXVI	633064	.	G	A	3705.77	PASS	AC=1;AF=0.5;AN=2;BaseQRankSum=-1.53;DP=238;Dels=0.0;FS=2.192;HaplotypeScore=6.3304;MLEAC=1;MLEAF=0.5;MQ=42.0;MQ0=0;MQRankSum=-1.302;QD=15.57;ReadPosRankSum=1.251	GT:AD:DP:GQ:PL	0/1:124,113:237:99:3734,0,4118
chrXVI	640788	.	C	T	4924.77	PASS	AC=1;AF=0.5;AN=2;BaseQRankSum=-0.133;DP=250;Dels=0.0;FS=0.469;HaplotypeScore=9.6972;MLEAC=1;MLEAF=0.5;MQ=41.99;MQ0=0;MQRankSum=0.933;QD=19.7;ReadPosRankSum=-0.471	GT:AD:DP:GQ:PL	0/1:103,146:249:99:4953,0,3275
chrXVI	641935	.	C	T	3899.77	PASS	AC=1;AF=0.5;AN=2;BaseQRankSum=-0.072;DP=236;Dels=0.0;FS=11.914;HaplotypeScore=5.8827;MLEAC=1;MLEAF=0.5;MQ=41.98;MQ0=0;MQRankSum=0.281;QD=16.52;ReadPosRankSum=0.32	GT:AD:DP:GQ:PL	0/1:114,121:235:99:3928,0,3786
chrXVI	642254	.	C	T	4192.77	PASS	AC=1;AF=0.5;AN=2;BaseQRankSum=1.652;DP=226;Dels=0.0;FS=7.537;HaplotypeScore=5.1312;MLEAC=1;MLEAF=0.5;MQ=41.99;MQ0=0;MQRankSum=-0.487;QD=18.55;ReadPosRankSum=0.515	GT:AD:DP:GQ:PL	0/1:104,122:226:99:4221,0,3434
chrXVI	645866	.	C	T	3285.77	PASS	AC=1;AF=0.5;AN=2;BaseQRankSum=0.519;DP=250;Dels=0.0;FS=0.474;HaplotypeScore=4.4665;MLEAC=1;MLEAF=0.5;MQ=41.89;MQ0=0;MQRankSum=-1.014;QD=13.14;ReadPosRankSum=0.216	GT:AD:DP:GQ:PL	0/1:146,104:250:99:3314,0,4818
chrXVI	645869	.	C	T	3260.77	PASS	AC=1;AF=0.5;AN=2;BaseQRankSum=-0.405;DP=250;Dels=0.0;FS=0.0;HaplotypeScore=4.4665;MLEAC=1;MLEAF=0.5;MQ=41.89;MQ0=0;MQRankSum=0.006;QD=13.04;ReadPosRankSum=0.039	GT:AD:DP:GQ:PL	0/1:144,104:249:99:3289,0,4829
chrXVI	645891	.	C	T	4785.77	PASS	AC=1;AF=0.5;AN=2;BaseQRankSum=-4.665;DP=249;Dels=0.0;FS=7.111;HaplotypeScore=7.4124;MLEAC=1;MLEAF=0.5;MQ=41.94;MQ0=0;MQRankSum=-0.128;QD=19.22;ReadPosRankSum=0.734	GT:AD:DP:GQ:PL	0/1:101,148:249:99:4814,0,3198
chrXVI	646248	.	C	T	2144.77	PASS	AC=1;AF=0.5;AN=2;BaseQRankSum=1.142;DP=133;Dels=0.0;FS=1.846;HaplotypeScore=6.1994;MLEAC=1;MLEAF=0.5;MQ=41.97;MQ0=0;MQRankSum=-1.142;QD=16.13;ReadPosRankSum=0.7	GT:AD:DP:GQ:PL	0/1:64,69:133:99:2173,0,1929
chrXVI	646401	.	C	T	1924.77	PASS	AC=1;AF=0.5;AN=2;BaseQRankSum=1.281;DP=127;Dels=0.0;FS=3.297;HaplotypeScore=5.107;MLEAC=1;MLEAF=0.5;MQ=41.98;MQ0=0;MQRankSum=-0.254;QD=15.16;ReadPosRankSum=-0.249	GT:AD:DP:GQ:PL	0/1:67,59:127:99:1953,0,2329
chrXVI	646463	.	C	T	3211.76	PASS	AC=1;AF=0.5;AN=2;BaseQRankSum=1.605;DP=183;Dels=0.0;FS=5.269;HaplotypeScore=1.9436;MLEAC=1;MLEAF=0.5;MQ=41.99;MQ0=0;MQRankSum=0.641;QD=17.55;ReadPosRankSum=0.778	GT:AD:DP:GQ:PL	0/1:88,95:183:99:3240,0,2942
chrXVI	648034	.	G	A	4563.77	PASS	AC=1;AF=0.5;AN=2;BaseQRankSum=1.253;DP=250;Dels=0.0;FS=5.14;HaplotypeScore=3.4387;MLEAC=1;MLEAF=0.5;MQ=41.94;MQ0=0;MQRankSum=0.478;QD=18.26;ReadPosRankSum=-0.098	GT:AD:DP:GQ:PL	0/1:112,138:250:99:4592,0,3692
chrXVI	653819	.	C	T	4277.77	PASS	AC=1;AF=0.5;AN=2;BaseQRankSum=2.443;DP=232;Dels=0.0;FS=0.481;HaplotypeScore=4.1995;MLEAC=1;MLEAF=0.5;MQ=42.0;MQ0=0;MQRankSum=0.711;QD=18.44;ReadPosRankSum=1.631	GT:AD:DP:GQ:PL	0/1:105,127:232:99:4306,0,3436
chrXVI	678568	.	G	A	4449.77	PASS	AC=1;AF=0.5;AN=2;BaseQRankSum=0.628;DP=240;Dels=0.0;FS=1.571;HaplotypeScore=2.8066;MLEAC=1;MLEAF=0.5;MQ=41.93;MQ0=0;MQRankSum=-0.561;QD=18.54;ReadPosRankSum=-0.234	GT:AD:DP:GQ:PL	0/1:110,130:240:99:4478,0,3562
chrXVI	695367	.	G	A	4386.77	PASS	AC=1;AF=0.5;AN=2;BaseQRankSum=0.279;DP=250;Dels=0.0;FS=2.131;HaplotypeScore=7.0535;MLEAC=1;MLEAF=0.5;MQ=41.89;MQ0=0;MQRankSum=-0.244;QD=17.55;ReadPosRankSum=-0.607	GT:AD:DP:GQ:PL	0/1:115,135:250:99:4415,0,3718
chrXVI	695493	.	G	A	4754.77	PASS	AC=1;AF=0.5;AN=2;BaseQRankSum=0.891;DP=247;Dels=0.0;FS=0.469;HaplotypeScore=4.9625;MLEAC=1;MLEAF=0.5;MQ=41.94;MQ0=0;MQRankSum=-1.058;QD=19.25;ReadPosRankSum=-0.078	GT:AD:DP:GQ:PL	0/1:105,141:246:99:4783,0,3341
chrXVI	697801	.	C	T	4323.77	PASS	AC=1;AF=0.5;AN=2;BaseQRankSum=1.667;DP=250;Dels=0.0;FS=0.971;HaplotypeScore=3.3816;MLEAC=1;MLEAF=0.5;MQ=42.0;MQ0=0;MQRankSum=-0.231;QD=17.3;ReadPosRankSum=-1.252	GT:AD:DP:GQ:PL	0/1:119,131:250:99:4352,0,3833
chrXVI	732708	.	C	T	2782.77	PASS	AC=1;AF=0.5;AN=2;BaseQRankSum=-3.065;DP=183;Dels=0.0;FS=1.208;HaplotypeScore=6.2398;MLEAC=1;MLEAF=0.5;MQ=42.0;MQ0=0;MQRankSum=0.653;QD=15.21;ReadPosRankSum=1.308	GT:AD:DP:GQ:PL	0/1:81,99:180:99:2811,0,2433
chrXVI	777333	.	C	T	2819.77	PASS	AC=1;AF=0.5;AN=2;BaseQRankSum=0.337;DP=194;Dels=0.0;FS=0.0;HaplotypeScore=7.5737;MLEAC=1;MLEAF=0.5;MQ=41.47;MQ0=0;MQRankSum=1.506;QD=14.53;ReadPosRankSum=-1.684	GT:AD:DP:GQ:PL	0/1:104,89:193:99:2848,0,3234
chrXVI	812918	.	G	A	2440.77	PASS	AC=1;AF=0.5;AN=2;BaseQRankSum=-0.78;DP=159;Dels=0.0;FS=12.65;HaplotypeScore=2.5585;MLEAC=1;MLEAF=0.5;MQ=42.0;MQ0=0;MQRankSum=-1.731;QD=15.35;ReadPosRankSum=-0.76	GT:AD:DP:GQ:PL	0/1:81,78:159:99:2469,0,2610
chrXVI	821457	.	G	A	3742.77	PASS	AC=1;AF=0.5;AN=2;BaseQRankSum=4.39;DP=221;Dels=0.0;FS=7.478;HaplotypeScore=6.4381;MLEAC=1;MLEAF=0.5;MQ=41.92;MQ0=0;MQRankSum=0.336;QD=16.94;ReadPosRankSum=1.272	GT:AD:DP:GQ:PL	0/1:110,111:221:99:3771,0,3570
chrXVI	834350	.	C	T	3490.77	PASS	AC=1;AF=0.5;AN=2;BaseQRankSum=-0.45;DP=250;Dels=0.0;FS=2.14;HaplotypeScore=2.444;MLEAC=1;MLEAF=0.5;MQ=41.99;MQ0=0;MQRankSum=0.836;QD=13.96;ReadPosRankSum=1.37	GT:AD:DP:GQ:PL	0/1:140,109:249:99:3519,0,4831
chrXVI	834394	.	G	A	4635.77	PASS	AC=1;AF=0.5;AN=2;BaseQRankSum=1.674;DP=250;Dels=0.0;FS=0.47;HaplotypeScore=0.7887;MLEAC=1;MLEAF=0.5;MQ=42.0;MQ0=0;MQRankSum=0.088;QD=18.54;ReadPosRankSum=0.171	GT:AD:DP:GQ:PL	0/1:111,139:250:99:4664,0,3434
chrXVI	860368	.	C	T	3996.77	PASS	AC=1;AF=0.5;AN=2;BaseQRankSum=-1.086;DP=250;Dels=0.0;FS=2.798;HaplotypeScore=5.8064;MLEAC=1;MLEAF=0.5;MQ=41.93;MQ0=0;MQRankSum=-1.371;QD=15.99;ReadPosRankSum=0.546	GT:AD:DP:GQ:PL	0/1:119,131:250:99:4025,0,3615
chrXVI	860404	.	C	T	3531.77	PASS	AC=1;AF=0.5;AN=2;BaseQRankSum=0.779;DP=234;Dels=0.0;FS=0.0;HaplotypeScore=2.9677;MLEAC=1;MLEAF=0.5;MQ=42.0;MQ0=0;MQRankSum=1.512;QD=15.09;ReadPosRankSum=-0.323	GT:AD:DP:GQ:PL	0/1:121,111:232:99:3560,0,3814
chrXVI	877052	.	G	A	4183.77	PASS	AC=1;AF=0.5;AN=2;BaseQRankSum=2.323;DP=250;Dels=0.0;FS=7.896;HaplotypeScore=4.1949;MLEAC=1;MLEAF=0.5;MQ=42.0;MQ0=0;MQRankSum=0.229;QD=16.74;ReadPosRankSum=-0.656	GT:AD:DP:GQ:PL	0/1:127,123:250:99:4212,0,4205
chrXVI	885696	.	C	T	3618.77	PASS	AC=1;AF=0.5;AN=2;BaseQRankSum=0.461;DP=250;Dels=0.0;FS=1.534;HaplotypeScore=4.5215;MLEAC=1;MLEAF=0.5;MQ=41.98;MQ0=0;MQRankSum=-0.939;QD=14.48;ReadPosRankSum=-1.527	GT:AD:DP:GQ:PL	0/1:134,114:248:99:3647,0,4456
chrXVI	887850	.	G	A	3329.77	PASS	AC=1;AF=0.5;AN=2;BaseQRankSum=-3.51;DP=224;Dels=0.0;FS=0.498;HaplotypeScore=4.9504;MLEAC=1;MLEAF=0.5;MQ=42.0;MQ0=0;MQRankSum=0.106;QD=14.87;ReadPosRankSum=-1.113	GT:AD:DP:GQ:PL	0/1:112,110:223:99:3358,0,3761
chrXVI	898158	.	C	T	3891.77	PASS	AC=1;AF=0.5;AN=2;BaseQRankSum=-0.198;DP=250;Dels=0.0;FS=2.781;HaplotypeScore=3.2013;MLEAC=1;MLEAF=0.5;MQ=41.99;MQ0=0;MQRankSum=-0.96;QD=15.57;ReadPosRankSum=-1.031	GT:AD:DP:GQ:PL	0/1:127,122:249:99:3920,0,4140
chrXVI	898159	.	C	T	4002.77	PASS	AC=1;AF=0.5;AN=2;BaseQRankSum=-0.733;DP=250;Dels=0.0;FS=2.795;HaplotypeScore=3.2013;MLEAC=1;MLEAF=0.5;MQ=41.99;MQ0=0;MQRankSum=0.147;QD=16.01;ReadPosRankSum=-0.963	GT:AD:DP:GQ:PL	0/1:126,121:247:99:4031,0,4223
chrXVI	900703	.	C	T	3731.77	PASS	AC=1;AF=0.5;AN=2;BaseQRankSum=-0.539;DP=216;Dels=0.0;FS=0.0;HaplotypeScore=7.4317;MLEAC=1;MLEAF=0.5;MQ=41.91;MQ0=0;MQRankSum=-0.432;QD=17.28;ReadPosRankSum=-0.818	GT:AD:DP:GQ:PL	0/1:101,114:216:99:3760,0,3298
chrXVI	901171	.	G	A	3934.77	PASS	AC=1;AF=0.5;AN=2;BaseQRankSum=-1.259;DP=229;Dels=0.0;FS=3.701;HaplotypeScore=1.9787;MLEAC=1;MLEAF=0.5;MQ=41.99;MQ0=0;MQRankSum=1.172;QD=17.18;ReadPosRankSum=0.174	GT:AD:DP:GQ:PL	0/1:104,124:228:99:3963,0,3401
chrXVI	902284	.	C	T	3918.77	PASS	AC=1;AF=0.5;AN=2;BaseQRankSum=1.03;DP=223;Dels=0.0;FS=0.491;HaplotypeScore=1.6553;MLEAC=1;MLEAF=0.5;MQ=42.0;MQ0=0;MQRankSum=-1.02;QD=17.57;ReadPosRankSum=-0.206	GT:AD:DP:GQ:PL	0/1:106,116:222:99:3947,0,3415
chrXVI	906940	.	C	T	2468.77	PASS	AC=1;AF=0.5;AN=2;BaseQRankSum=-0.769;DP=168;Dels=0.0;FS=3.75;HaplotypeScore=0.9665;MLEAC=1;MLEAF=0.5;MQ=42.0;MQ0=0;MQRankSum=-0.372;QD=14.7;ReadPosRankSum=0.054	GT:AD:DP:GQ:PL	0/1:89,79:168:99:2497,0,2825
chrXVI	919310	.	C	T	3306.77	PASS	AC=1;AF=0.5;AN=2;BaseQRankSum=0.343;DP=206;Dels=0.0;FS=1.089;HaplotypeScore=1.5226;MLEAC=1;MLEAF=0.5;MQ=41.93;MQ0=0;MQRankSum=1.436;QD=16.05;ReadPosRankSum=0.556	GT:AD:DP:GQ:PL	0/1:102,102:204:99:3335,0,3437
