# Supplementary material for: Disruption of Transcriptional Coactivator Sub1 Leads to Genome-Wide Re-distribution of Clustered Mutations Induced by APOBEC in Active Yeast Genes
Source: PLoS Genet. 2015 May 5;11(5):e1005217. doi: 10.1371/journal.pgen.1005217 (PMC4420506; doi:10.1371/journal.pgen.1005217)
Supplement: S1 Dataset — (ZIP) [file pgen.1005217.s001.zip › PmCDA1/N011-LAN210-Can-PmCDA1-NA-RUN2-D3.vcf]

##fileformat=VCFv4.1
##FILTER=<ID=LowQual,Description="Low quality">
##FILTER=<ID=ambigious_snp,Description="QD < 2.000000 || FS > 60.000000 || MQ < 40.000000 || HaplotypeScore > 13.000000 || MappingQualityRankSum < -12.500000 || ReadPosRankSum < -8.000000">
##FORMAT=<ID=AD,Number=.,Type=Integer,Description="Allelic depths for the ref and alt alleles in the order listed">
##FORMAT=<ID=DP,Number=1,Type=Integer,Description="Approximate read depth (reads with MQ=255 or with bad mates are filtered)">
##FORMAT=<ID=GQ,Number=1,Type=Integer,Description="Genotype Quality">
##FORMAT=<ID=GT,Number=1,Type=String,Description="Genotype">
##FORMAT=<ID=PL,Number=G,Type=Integer,Description="Normalized, Phred-scaled likelihoods for genotypes as defined in the VCF specification">
##GATKCommandLine=<ID=SelectVariants,Version=3.2-0-g289df4b,Date="Thu Aug 14 11:31:09 MSK 2014",Epoch=1408001469692,CommandLineOptions="analysis_type=SelectVariants input_file=[] showFullBamList=false read_buffer_size=null phone_home=AWS gatk_key=null tag=NA read_filter=[] intervals=null excludeIntervals=null interval_set_rule=UNION interval_merging=ALL interval_padding=0 reference_sequence=/home/mahajrod/genetics/desaminases/data/LAN210_v0.10m/LAN210_v0.10m.fasta nonDeterministicRandomSeed=false disableDithering=false maxRuntime=-1 maxRuntimeUnits=MINUTES downsampling_type=BY_SAMPLE downsample_to_fraction=null downsample_to_coverage=1000 baq=OFF baqGapOpenPenalty=40.0 refactor_NDN_cigar_string=false fix_misencoded_quality_scores=false allow_potentially_misencoded_quality_scores=false useOriginalQualities=false defaultBaseQualities=-1 performanceLog=null BQSR=null quantize_quals=0 disable_indel_quals=false emit_original_quals=false preserve_qscores_less_than=6 globalQScorePrior=-1.0 validation_strictness=SILENT remove_program_records=false keep_program_records=false sample_rename_mapping_file=null unsafe=null disable_auto_index_creation_and_locking_when_reading_rods=false num_threads=1 num_cpu_threads_per_data_thread=1 num_io_threads=0 monitorThreadEfficiency=false num_bam_file_handles=null read_group_black_list=null pedigree=[] pedigreeString=[] pedigreeValidationType=STRICT allow_intervals_with_unindexed_bam=false generateShadowBCF=false variant_index_type=DYNAMIC_SEEK variant_index_parameter=-1 logging_level=INFO log_to_file=null help=false version=false variant=(RodBinding name=variant source=N011-LAN210-Can-PmCDA1-NA-RUN2-D3_GATK_filtered_SNP.vcf) discordance=(RodBinding name= source=UNBOUND) concordance=(RodBinding name= source=UNBOUND) out=org.broadinstitute.gatk.engine.io.stubs.VariantContextWriterStub no_cmdline_in_header=org.broadinstitute.gatk.engine.io.stubs.VariantContextWriterStub sites_only=org.broadinstitute.gatk.engine.io.stubs.VariantContextWriterStub bcf=org.broadinstitute.gatk.engine.io.stubs.VariantContextWriterStub sample_name=[] sample_expressions=null sample_file=null exclude_sample_name=[] exclude_sample_file=[] select_expressions=[] excludeNonVariants=false excludeFiltered=true restrictAllelesTo=ALL keepOriginalAC=false mendelianViolation=false mendelianViolationQualThreshold=0.0 select_random_fraction=0.0 remove_fraction_genotypes=0.0 selectTypeToInclude=[] keepIDs=null fullyDecode=false forceGenotypesDecode=false justRead=false maxIndelSize=2147483647 ALLOW_NONOVERLAPPING_COMMAND_LINE_SAMPLES=false filter_reads_with_N_cigar=false filter_mismatching_base_and_quals=false filter_bases_not_stored=false">
##INFO=<ID=AC,Number=A,Type=Integer,Description="Allele count in genotypes, for each ALT allele, in the same order as listed">
##INFO=<ID=AF,Number=A,Type=Float,Description="Allele Frequency, for each ALT allele, in the same order as listed">
##INFO=<ID=AN,Number=1,Type=Integer,Description="Total number of alleles in called genotypes">
##INFO=<ID=BaseQRankSum,Number=1,Type=Float,Description="Z-score from Wilcoxon rank sum test of Alt Vs. Ref base qualities">
##INFO=<ID=DP,Number=1,Type=Integer,Description="Approximate read depth; some reads may have been filtered">
##INFO=<ID=DS,Number=0,Type=Flag,Description="Were any of the samples downsampled?">
##INFO=<ID=Dels,Number=1,Type=Float,Description="Fraction of Reads Containing Spanning Deletions">
##INFO=<ID=FS,Number=1,Type=Float,Description="Phred-scaled p-value using Fisher's exact test to detect strand bias">
##INFO=<ID=HaplotypeScore,Number=1,Type=Float,Description="Consistency of the site with at most two segregating haplotypes">
##INFO=<ID=InbreedingCoeff,Number=1,Type=Float,Description="Inbreeding coefficient as estimated from the genotype likelihoods per-sample when compared against the Hardy-Weinberg expectation">
##INFO=<ID=MLEAC,Number=A,Type=Integer,Description="Maximum likelihood expectation (MLE) for the allele counts (not necessarily the same as the AC), for each ALT allele, in the same order as listed">
##INFO=<ID=MLEAF,Number=A,Type=Float,Description="Maximum likelihood expectation (MLE) for the allele frequency (not necessarily the same as the AF), for each ALT allele, in the same order as listed">
##INFO=<ID=MQ,Number=1,Type=Float,Description="RMS Mapping Quality">
##INFO=<ID=MQ0,Number=1,Type=Integer,Description="Total Mapping Quality Zero Reads">
##INFO=<ID=MQRankSum,Number=1,Type=Float,Description="Z-score From Wilcoxon rank sum test of Alt vs. Ref read mapping qualities">
##INFO=<ID=QD,Number=1,Type=Float,Description="Variant Confidence/Quality by Depth">
##INFO=<ID=RPA,Number=.,Type=Integer,Description="Number of times tandem repeat unit is repeated, for each allele (including reference)">
##INFO=<ID=RU,Number=1,Type=String,Description="Tandem repeat unit (bases)">
##INFO=<ID=ReadPosRankSum,Number=1,Type=Float,Description="Z-score from Wilcoxon rank sum test of Alt vs. Ref read position bias">
##INFO=<ID=STR,Number=0,Type=Flag,Description="Variant is a short tandem repeat">
##contig=<ID=chrI,length=198855>
##contig=<ID=chrII,length=810456>
##contig=<ID=chrIII,length=316501>
##contig=<ID=chrIV,length=1516959>
##contig=<ID=chrV,length=570663>
##contig=<ID=chrVI,length=270116>
##contig=<ID=chrVII,length=1084724>
##contig=<ID=chrVIII,length=557320>
##contig=<ID=chrIX,length=433988>
##contig=<ID=chrX,length=745688>
##contig=<ID=chrXI,length=666767>
##contig=<ID=chrXII,length=1065113>
##contig=<ID=chrXIII,length=917121>
##contig=<ID=chrXIV,length=784078>
##contig=<ID=chrXV,length=1078147>
##contig=<ID=chrXVI,length=943466>
##contig=<ID=mt,length=85611>
##reference=file:///home/mahajrod/genetics/desaminases/data/LAN210_v0.10m/LAN210_v0.10m.fasta
##source=SelectVariants
#CHROM	POS	ID	REF	ALT	QUAL	FILTER	INFO	FORMAT	N011-LAN210-Can-PmCDA1-NA-RUN2-D3
chrI	31375	.	G	A	2875.77	PASS	AC=1;AF=0.5;AN=2;BaseQRankSum=0.452;DP=176;Dels=0.0;FS=7.811;HaplotypeScore=4.7006;MLEAC=1;MLEAF=0.5;MQ=41.99;MQ0=0;MQRankSum=-0.682;QD=16.34;ReadPosRankSum=-0.53	GT:AD:DP:GQ:PL	0/1:89,86:176:99:2904,0,2911
chrI	52693	.	G	A	3794.77	PASS	AC=1;AF=0.5;AN=2;BaseQRankSum=2.287;DP=231;Dels=0.0;FS=2.924;HaplotypeScore=5.95;MLEAC=1;MLEAF=0.5;MQ=42.0;MQ0=0;MQRankSum=0.828;QD=16.43;ReadPosRankSum=1.521	GT:AD:DP:GQ:PL	0/1:116,115:231:99:3823,0,3664
chrI	54912	.	C	T	3773.77	PASS	AC=1;AF=0.5;AN=2;BaseQRankSum=-0.201;DP=236;Dels=0.0;FS=2.895;HaplotypeScore=5.0817;MLEAC=1;MLEAF=0.5;MQ=42.0;MQ0=0;MQRankSum=1.165;QD=15.99;ReadPosRankSum=-0.742	GT:AD:DP:GQ:PL	0/1:121,113:235:99:3802,0,4076
chrI	61362	.	C	T	3039.77	PASS	AC=1;AF=0.5;AN=2;BaseQRankSum=-0.311;DP=199;Dels=0.0;FS=0.523;HaplotypeScore=1.4538;MLEAC=1;MLEAF=0.5;MQ=42.0;MQ0=0;MQRankSum=1.001;QD=15.28;ReadPosRankSum=-0.831	GT:AD:DP:GQ:PL	0/1:101,98:199:99:3068,0,3257
chrI	71784	.	C	T	3602.77	PASS	AC=1;AF=0.5;AN=2;BaseQRankSum=1.949;DP=218;Dels=0.0;FS=2.349;HaplotypeScore=5.7726;MLEAC=1;MLEAF=0.5;MQ=41.97;MQ0=0;MQRankSum=-0.453;QD=16.53;ReadPosRankSum=0.377	GT:AD:DP:GQ:PL	0/1:107,109:217:99:3631,0,3547
chrI	71850	.	C	T	3346.77	PASS	AC=1;AF=0.5;AN=2;BaseQRankSum=-2.043;DP=248;Dels=0.0;FS=2.181;HaplotypeScore=3.7063;MLEAC=1;MLEAF=0.5;MQ=41.99;MQ0=0;MQRankSum=-0.996;QD=13.5;ReadPosRankSum=0.096	GT:AD:DP:GQ:PL	0/1:142,106:248:99:3375,0,4809
chrII	46576	.	C	T	3193.69	PASS	AC=1;AF=0.5;AN=2;BaseQRankSum=0.873;DP=198;Dels=0.0;FS=1.2;HaplotypeScore=5.7827;MLEAC=1;MLEAF=0.5;MQ=42.0;MQ0=0;MQRankSum=-0.618;QD=16.13;ReadPosRankSum=-0.82	GT:AD:DP:GQ:PL	0/1:100,96:196:99:3222,0,3269
chrII	60731	.	C	T	3824.77	PASS	AC=1;AF=0.5;AN=2;BaseQRankSum=0.478;DP=244;Dels=0.0;FS=0.467;HaplotypeScore=4.394;MLEAC=1;MLEAF=0.5;MQ=41.97;MQ0=0;MQRankSum=-0.193;QD=15.68;ReadPosRankSum=-0.856	GT:AD:DP:GQ:PL	0/1:129,115:244:99:3853,0,4242
chrII	60732	.	C	T	3853.77	PASS	AC=1;AF=0.5;AN=2;BaseQRankSum=1.076;DP=245;Dels=0.0;FS=0.981;HaplotypeScore=4.394;MLEAC=1;MLEAF=0.5;MQ=41.97;MQ0=0;MQRankSum=-1.942;QD=15.73;ReadPosRankSum=-0.912	GT:AD:DP:GQ:PL	0/1:129,115:244:99:3882,0,4373
chrII	106128	.	G	A	4113.77	PASS	AC=1;AF=0.5;AN=2;BaseQRankSum=-0.088;DP=240;Dels=0.0;FS=4.364;HaplotypeScore=5.631;MLEAC=1;MLEAF=0.5;MQ=41.92;MQ0=0;MQRankSum=0.386;QD=17.14;ReadPosRankSum=1.085	GT:AD:DP:GQ:PL	0/1:118,122:240:99:4142,0,3900
chrII	118109	.	C	T	4076.77	PASS	AC=1;AF=0.5;AN=2;BaseQRankSum=0.033;DP=240;Dels=0.0;FS=0.0;HaplotypeScore=3.3558;MLEAC=1;MLEAF=0.5;MQ=41.99;MQ0=0;MQRankSum=-1.259;QD=16.99;ReadPosRankSum=-2.059	GT:AD:DP:GQ:PL	0/1:117,123:240:99:4105,0,3721
chrII	158441	.	G	A	3933.77	PASS	AC=1;AF=0.5;AN=2;BaseQRankSum=-0.965;DP=243;Dels=0.0;FS=2.917;HaplotypeScore=0.9734;MLEAC=1;MLEAF=0.5;MQ=41.94;MQ0=0;MQRankSum=-0.826;QD=16.19;ReadPosRankSum=-1.341	GT:AD:DP:GQ:PL	0/1:122,121:243:99:3962,0,4135
chrII	164091	.	G	A	2715.77	PASS	AC=1;AF=0.5;AN=2;BaseQRankSum=2.741;DP=209;Dels=0.0;FS=0.0;HaplotypeScore=1.7074;MLEAC=1;MLEAF=0.5;MQ=42.0;MQ0=0;MQRankSum=-0.499;QD=12.99;ReadPosRankSum=0.858	GT:AD:DP:GQ:PL	0/1:124,84:208:99:2744,0,3985
chrII	167427	.	C	T	4758.77	PASS	AC=1;AF=0.5;AN=2;BaseQRankSum=1.95;DP=250;Dels=0.0;FS=4.285;HaplotypeScore=1.7608;MLEAC=1;MLEAF=0.5;MQ=41.94;MQ0=0;MQRankSum=0.333;QD=19.04;ReadPosRankSum=0.843	GT:AD:DP:GQ:PL	0/1:111,139:250:99:4787,0,3532
chrII	183773	.	C	T	3679.77	PASS	AC=1;AF=0.5;AN=2;BaseQRankSum=1.129;DP=243;Dels=0.0;FS=14.13;HaplotypeScore=6.2835;MLEAC=1;MLEAF=0.5;MQ=41.99;MQ0=0;MQRankSum=0.067;QD=15.14;ReadPosRankSum=-0.985	GT:AD:DP:GQ:PL	0/1:132,111:243:99:3708,0,4414
chrII	256307	.	C	T	3495.77	PASS	AC=1;AF=0.5;AN=2;BaseQRankSum=0.936;DP=223;Dels=0.0;FS=4.772;HaplotypeScore=6.4536;MLEAC=1;MLEAF=0.5;MQ=41.9;MQ0=0;MQRankSum=-0.024;QD=15.68;ReadPosRankSum=1.296	GT:AD:DP:GQ:PL	0/1:116,106:222:99:3524,0,3862
chrII	275522	.	G	A	4459.77	PASS	AC=1;AF=0.5;AN=2;BaseQRankSum=-0.022;DP=250;Dels=0.0;FS=0.47;HaplotypeScore=5.752;MLEAC=1;MLEAF=0.5;MQ=42.0;MQ0=0;MQRankSum=-0.407;QD=17.84;ReadPosRankSum=-0.417	GT:AD:DP:GQ:PL	0/1:114,136:250:99:4488,0,3646
chrII	277771	.	G	A	4164.77	PASS	AC=1;AF=0.5;AN=2;BaseQRankSum=1.823;DP=250;Dels=0.0;FS=1.536;HaplotypeScore=9.063;MLEAC=1;MLEAF=0.5;MQ=41.98;MQ0=0;MQRankSum=0.192;QD=16.66;ReadPosRankSum=-0.373	GT:AD:DP:GQ:PL	0/1:121,126:247:99:4193,0,3924
chrII	277772	.	G	A	4220.77	PASS	AC=1;AF=0.5;AN=2;BaseQRankSum=0.675;DP=250;Dels=0.0;FS=0.964;HaplotypeScore=7.13;MLEAC=1;MLEAF=0.5;MQ=41.98;MQ0=0;MQRankSum=0.171;QD=16.88;ReadPosRankSum=-0.59	GT:AD:DP:GQ:PL	0/1:123,127:250:99:4249,0,3971
chrII	278391	.	G	A	4136.77	PASS	AC=1;AF=0.5;AN=2;BaseQRankSum=2.487;DP=250;Dels=0.0;FS=11.248;HaplotypeScore=4.9066;MLEAC=1;MLEAF=0.5;MQ=41.79;MQ0=0;MQRankSum=0.046;QD=16.55;ReadPosRankSum=0.122	GT:AD:DP:GQ:PL	0/1:126,124:250:99:4165,0,4200
chrII	278392	.	G	A	4219.77	PASS	AC=1;AF=0.5;AN=2;BaseQRankSum=2.531;DP=250;Dels=0.0;FS=9.006;HaplotypeScore=2.9119;MLEAC=1;MLEAF=0.5;MQ=41.79;MQ0=0;MQRankSum=-0.761;QD=16.88;ReadPosRankSum=-0.161	GT:AD:DP:GQ:PL	0/1:124,125:249:99:4248,0,4184
chrII	395147	.	C	T	3073.77	PASS	AC=1;AF=0.5;AN=2;BaseQRankSum=1.834;DP=184;Dels=0.0;FS=5.288;HaplotypeScore=4.6353;MLEAC=1;MLEAF=0.5;MQ=41.92;MQ0=0;MQRankSum=0.201;QD=16.71;ReadPosRankSum=0.583	GT:AD:DP:GQ:PL	0/1:90,94:184:99:3102,0,2905
chrII	454825	.	C	T	3935.77	PASS	AC=1;AF=0.5;AN=2;BaseQRankSum=-0.535;DP=250;Dels=0.0;FS=0.0;HaplotypeScore=6.2386;MLEAC=1;MLEAF=0.5;MQ=41.82;MQ0=0;MQRankSum=1.942;QD=15.74;ReadPosRankSum=1.179	GT:AD:DP:GQ:PL	0/1:125,125:250:99:3964,0,4131
chrII	544158	.	C	T	3898.77	PASS	AC=1;AF=0.5;AN=2;BaseQRankSum=2.815;DP=238;Dels=0.0;FS=0.994;HaplotypeScore=12.4094;MLEAC=1;MLEAF=0.5;MQ=41.92;MQ0=0;MQRankSum=0.331;QD=16.38;ReadPosRankSum=-0.876	GT:AD:DP:GQ:PL	0/1:117,120:237:99:3927,0,3511
chrII	560028	.	C	T	3342.77	PASS	AC=1;AF=0.5;AN=2;BaseQRankSum=2.902;DP=189;Dels=0.0;FS=0.0;HaplotypeScore=2.5494;MLEAC=1;MLEAF=0.5;MQ=41.92;MQ0=0;MQRankSum=1.006;QD=17.69;ReadPosRankSum=1.262	GT:AD:DP:GQ:PL	0/1:88,101:189:99:3371,0,2835
chrII	613718	.	G	A	3589.77	PASS	AC=1;AF=0.5;AN=2;BaseQRankSum=0.775;DP=250;Dels=0.0;FS=6.119;HaplotypeScore=4.6521;MLEAC=1;MLEAF=0.5;MQ=41.99;MQ0=0;MQRankSum=0.757;QD=14.36;ReadPosRankSum=0.731	GT:AD:DP:GQ:PL	0/1:136,113:249:99:3618,0,4584
chrII	629835	.	C	T	4152.77	PASS	AC=1;AF=0.5;AN=2;BaseQRankSum=-0.484;DP=250;Dels=0.0;FS=0.0;HaplotypeScore=11.3299;MLEAC=1;MLEAF=0.5;MQ=42.0;MQ0=0;MQRankSum=-0.314;QD=16.61;ReadPosRankSum=1.414	GT:AD:DP:GQ:PL	0/1:120,128:248:99:4181,0,3855
chrII	651558	.	C	T	2727.77	PASS	AC=1;AF=0.5;AN=2;BaseQRankSum=-0.734;DP=171;Dels=0.0;FS=3.518;HaplotypeScore=0.9332;MLEAC=1;MLEAF=0.5;MQ=41.99;MQ0=0;MQRankSum=-0.138;QD=15.95;ReadPosRankSum=0.107	GT:AD:DP:GQ:PL	0/1:83,88:171:99:2756,0,2755
chrII	669308	.	G	A	3887.77	PASS	AC=1;AF=0.5;AN=2;BaseQRankSum=1.134;DP=250;Dels=0.0;FS=5.147;HaplotypeScore=10.959;MLEAC=1;MLEAF=0.5;MQ=41.94;MQ0=0;MQRankSum=-0.8;QD=15.55;ReadPosRankSum=-0.645	GT:AD:DP:GQ:PL	0/1:126,123:250:99:3916,0,4063
chrII	681938	.	C	T	3465.77	PASS	AC=1;AF=0.5;AN=2;BaseQRankSum=-1.161;DP=225;Dels=0.0;FS=2.299;HaplotypeScore=3.5474;MLEAC=1;MLEAF=0.5;MQ=41.98;MQ0=0;MQRankSum=1.3;QD=15.4;ReadPosRankSum=-0.087	GT:AD:DP:GQ:PL	0/1:116,109:225:99:3494,0,3878
chrII	684115	.	G	A	3998.77	PASS	AC=1;AF=0.5;AN=2;BaseQRankSum=1.13;DP=248;Dels=0.0;FS=0.466;HaplotypeScore=8.1059;MLEAC=1;MLEAF=0.5;MQ=41.82;MQ0=0;MQRankSum=2.089;QD=16.12;ReadPosRankSum=-0.607	GT:AD:DP:GQ:PL	0/1:125,120:246:99:4027,0,3957
chrII	747589	.	C	T	3104.77	PASS	AC=1;AF=0.5;AN=2;BaseQRankSum=1.389;DP=215;Dels=0.0;FS=3.868;HaplotypeScore=4.733;MLEAC=1;MLEAF=0.5;MQ=41.99;MQ0=0;MQRankSum=-0.489;QD=14.44;ReadPosRankSum=0.002	GT:AD:DP:GQ:PL	0/1:119,95:214:99:3133,0,4093
chrIII	23536	.	G	A	3279.77	PASS	AC=1;AF=0.5;AN=2;BaseQRankSum=0.041;DP=205;Dels=0.0;FS=7.87;HaplotypeScore=6.5891;MLEAC=1;MLEAF=0.5;MQ=41.91;MQ0=0;MQRankSum=-0.981;QD=16.0;ReadPosRankSum=0.564	GT:AD:DP:GQ:PL	0/1:100,105:205:99:3308,0,3232
chrIII	50344	.	G	A	525.77	PASS	AC=1;AF=0.5;AN=2;BaseQRankSum=0.832;DP=112;Dels=0.0;FS=8.4;HaplotypeScore=11.898;MLEAC=1;MLEAF=0.5;MQ=40.69;MQ0=0;MQRankSum=2.075;QD=4.69;ReadPosRankSum=-6.449	GT:AD:DP:GQ:PL	0/1:87,25:112:99:554,0,2865
chrIII	107839	.	G	A	4044.77	PASS	AC=1;AF=0.5;AN=2;BaseQRankSum=1.639;DP=250;Dels=0.0;FS=6.211;HaplotypeScore=3.3326;MLEAC=1;MLEAF=0.5;MQ=41.98;MQ0=0;MQRankSum=0.984;QD=16.18;ReadPosRankSum=1.446	GT:AD:DP:GQ:PL	0/1:128,122:250:99:4073,0,4215
chrIII	121618	.	C	T	3198.81	PASS	AC=1;AF=0.5;AN=2;BaseQRankSum=1.971;DP=250;Dels=0.0;FS=0.0;HaplotypeScore=8.7098;MLEAC=1;MLEAF=0.5;MQ=41.99;MQ0=0;MQRankSum=-1.468;QD=12.8;ReadPosRankSum=0.735	GT:AD:DP:GQ:PL	0/1:145,102:248:99:3227,0,4872
chrIII	122387	.	G	A	4078.77	PASS	AC=1;AF=0.5;AN=2;BaseQRankSum=2.021;DP=227;Dels=0.0;FS=2.988;HaplotypeScore=0.9987;MLEAC=1;MLEAF=0.5;MQ=42.0;MQ0=0;MQRankSum=0.116;QD=17.97;ReadPosRankSum=0.165	GT:AD:DP:GQ:PL	0/1:108,119:227:99:4107,0,3559
chrIII	130391	.	G	A	3242.77	PASS	AC=1;AF=0.5;AN=2;BaseQRankSum=-2.947;DP=209;Dels=0.0;FS=6.894;HaplotypeScore=3.438;MLEAC=1;MLEAF=0.5;MQ=41.99;MQ0=0;MQRankSum=0.562;QD=15.52;ReadPosRankSum=0.505	GT:AD:DP:GQ:PL	0/1:101,108:209:99:3271,0,3259
chrIII	162904	.	G	A	3586.77	PASS	AC=1;AF=0.5;AN=2;BaseQRankSum=-0.444;DP=223;Dels=0.0;FS=20.089;HaplotypeScore=6.51;MLEAC=1;MLEAF=0.5;MQ=42.0;MQ0=0;MQRankSum=0.227;QD=16.08;ReadPosRankSum=-1.963	GT:AD:DP:GQ:PL	0/1:112,110:222:99:3615,0,3647
chrIII	190200	.	C	T	2709.77	PASS	AC=1;AF=0.5;AN=2;BaseQRankSum=3.158;DP=164;Dels=0.0;FS=0.0;HaplotypeScore=3.4707;MLEAC=1;MLEAF=0.5;MQ=41.99;MQ0=0;MQRankSum=-1.343;QD=16.52;ReadPosRankSum=1.399	GT:AD:DP:GQ:PL	0/1:82,81:163:99:2738,0,2693
chrIII	206273	.	G	A	2929.77	PASS	AC=1;AF=0.5;AN=2;BaseQRankSum=0.841;DP=180;Dels=0.0;FS=4.317;HaplotypeScore=4.5109;MLEAC=1;MLEAF=0.5;MQ=42.0;MQ0=0;MQRankSum=0.052;QD=16.28;ReadPosRankSum=1.634	GT:AD:DP:GQ:PL	0/1:89,91:180:99:2958,0,2894
chrIII	246953	.	C	T	3381.77	PASS	AC=1;AF=0.5;AN=2;BaseQRankSum=-1.166;DP=234;Dels=0.0;FS=0.498;HaplotypeScore=6.1624;MLEAC=1;MLEAF=0.5;MQ=41.99;MQ0=0;MQRankSum=-0.629;QD=14.45;ReadPosRankSum=1.227	GT:AD:DP:GQ:PL	0/1:125,108:234:99:3410,0,4116
chrIII	262649	.	G	A	4056.77	PASS	AC=1;AF=0.5;AN=2;BaseQRankSum=0.765;DP=219;Dels=0.0;FS=3.043;HaplotypeScore=8.7263;MLEAC=1;MLEAF=0.5;MQ=41.93;MQ0=0;MQRankSum=0.912;QD=18.52;ReadPosRankSum=1.067	GT:AD:DP:GQ:PL	0/1:97,121:219:99:4085,0,3062
chrIV	30135	.	G	A	3916.77	PASS	AC=1;AF=0.5;AN=2;BaseQRankSum=1.589;DP=247;Dels=0.0;FS=1.529;HaplotypeScore=2.7728;MLEAC=1;MLEAF=0.5;MQ=41.93;MQ0=0;MQRankSum=0.206;QD=15.86;ReadPosRankSum=0.339	GT:AD:DP:GQ:PL	0/1:127,120:247:99:3945,0,4107
chrIV	32141	.	G	A	4146.77	PASS	AC=1;AF=0.5;AN=2;BaseQRankSum=-1.467;DP=249;Dels=0.0;FS=6.04;HaplotypeScore=6.0793;MLEAC=1;MLEAF=0.5;MQ=42.0;MQ0=0;MQRankSum=1.334;QD=16.65;ReadPosRankSum=0.295	GT:AD:DP:GQ:PL	0/1:122,126:248:99:4175,0,3978
chrIV	53812	.	C	T	3700.77	PASS	AC=1;AF=0.5;AN=2;BaseQRankSum=-0.879;DP=250;Dels=0.0;FS=0.0;HaplotypeScore=7.4552;MLEAC=1;MLEAF=0.5;MQ=41.94;MQ0=0;MQRankSum=-1.66;QD=14.8;ReadPosRankSum=-0.721	GT:AD:DP:GQ:PL	0/1:136,114:250:99:3729,0,4434
chrIV	103324	.	G	A	3419.77	PASS	AC=1;AF=0.5;AN=2;BaseQRankSum=1.022;DP=225;Dels=0.0;FS=0.489;HaplotypeScore=4.6711;MLEAC=1;MLEAF=0.5;MQ=41.98;MQ0=0;MQRankSum=-0.519;QD=15.2;ReadPosRankSum=0.116	GT:AD:DP:GQ:PL	0/1:121,104:225:99:3448,0,4065
chrIV	145514	.	G	A	3542.77	PASS	AC=1;AF=0.5;AN=2;BaseQRankSum=0.643;DP=229;Dels=0.0;FS=0.489;HaplotypeScore=7.0152;MLEAC=1;MLEAF=0.5;MQ=42.0;MQ0=0;MQRankSum=0.629;QD=15.47;ReadPosRankSum=-0.384	GT:AD:DP:GQ:PL	0/1:115,114:229:99:3571,0,3516
chrIV	212093	.	G	A	3313.77	PASS	AC=1;AF=0.5;AN=2;BaseQRankSum=0.595;DP=222;Dels=0.0;FS=0.495;HaplotypeScore=2.8175;MLEAC=1;MLEAF=0.5;MQ=42.0;MQ0=0;MQRankSum=-1.683;QD=14.93;ReadPosRankSum=-2.143	GT:AD:DP:GQ:PL	0/1:119,103:222:99:3342,0,3975
chrIV	221796	.	G	A	3914.77	PASS	AC=1;AF=0.5;AN=2;BaseQRankSum=3.155;DP=199;Dels=0.0;FS=0.532;HaplotypeScore=5.3887;MLEAC=1;MLEAF=0.5;MQ=41.79;MQ0=1;MQRankSum=0.471;QD=19.67;ReadPosRankSum=0.266	GT:AD:DP:GQ:PL	0/1:86,113:199:99:3943,0,2652
chrIV	221830	.	G	A	3046.77	PASS	AC=1;AF=0.5;AN=2;BaseQRankSum=-0.898;DP=205;Dels=0.0;FS=8.073;HaplotypeScore=0.0;MLEAC=1;MLEAF=0.5;MQ=41.92;MQ0=0;MQRankSum=0.529;QD=14.86;ReadPosRankSum=-0.929	GT:AD:DP:GQ:PL	0/1:113,92:205:99:3075,0,3920
chrIV	232627	.	G	A	3475.77	PASS	AC=1;AF=0.5;AN=2;BaseQRankSum=1.153;DP=217;Dels=0.0;FS=3.826;HaplotypeScore=7.6449;MLEAC=1;MLEAF=0.5;MQ=41.99;MQ0=0;MQRankSum=0.686;QD=16.02;ReadPosRankSum=0.161	GT:AD:DP:GQ:PL	0/1:111,104:215:99:3504,0,3545
chrIV	245785	.	G	A	3961.77	PASS	AC=1;AF=0.5;AN=2;BaseQRankSum=-0.527;DP=249;Dels=0.0;FS=6.002;HaplotypeScore=0.7887;MLEAC=1;MLEAF=0.5;MQ=42.0;MQ0=0;MQRankSum=0.918;QD=15.91;ReadPosRankSum=-0.366	GT:AD:DP:GQ:PL	0/1:128,120:248:99:3990,0,4384
chrIV	301661	.	G	A	3759.77	PASS	AC=1;AF=0.5;AN=2;BaseQRankSum=0.078;DP=245;Dels=0.0;FS=12.912;HaplotypeScore=6.1039;MLEAC=1;MLEAF=0.5;MQ=41.94;MQ0=0;MQRankSum=-0.499;QD=15.35;ReadPosRankSum=1.581	GT:AD:DP:GQ:PL	0/1:127,117:244:99:3788,0,4099
chrIV	334395	.	G	A	4459.77	PASS	AC=1;AF=0.5;AN=2;BaseQRankSum=-0.7;DP=250;Dels=0.0;FS=7.064;HaplotypeScore=7.257;MLEAC=1;MLEAF=0.5;MQ=41.99;MQ0=0;MQRankSum=1.488;QD=17.84;ReadPosRankSum=0.037	GT:AD:DP:GQ:PL	0/1:113,134:248:99:4488,0,3721
chrIV	366509	.	G	A	2924.77	PASS	AC=1;AF=0.5;AN=2;BaseQRankSum=-1.943;DP=197;Dels=0.0;FS=0.0;HaplotypeScore=2.5585;MLEAC=1;MLEAF=0.5;MQ=41.99;MQ0=0;MQRankSum=0.422;QD=14.85;ReadPosRankSum=0.472	GT:AD:DP:GQ:PL	0/1:98,98:196:99:2953,0,3037
chrIV	399013	.	G	A	4163.77	PASS	AC=1;AF=0.5;AN=2;BaseQRankSum=1.328;DP=249;Dels=0.0;FS=1.531;HaplotypeScore=9.2634;MLEAC=1;MLEAF=0.5;MQ=41.93;MQ0=0;MQRankSum=-0.448;QD=16.72;ReadPosRankSum=-2.126	GT:AD:DP:GQ:PL	0/1:123,124:247:99:4192,0,4135
chrIV	399102	.	G	A	4191.77	PASS	AC=1;AF=0.5;AN=2;BaseQRankSum=1.196;DP=248;Dels=0.0;FS=5.196;HaplotypeScore=2.7877;MLEAC=1;MLEAF=0.5;MQ=41.99;MQ0=0;MQRankSum=0.648;QD=16.9;ReadPosRankSum=-1.137	GT:AD:DP:GQ:PL	0/1:121,126:247:99:4220,0,3954
chrIV	402336	.	G	A	4184.77	PASS	AC=1;AF=0.5;AN=2;BaseQRankSum=-1.19;DP=250;Dels=0.0;FS=4.293;HaplotypeScore=0.8667;MLEAC=1;MLEAF=0.5;MQ=41.98;MQ0=0;MQRankSum=0.603;QD=16.74;ReadPosRankSum=-0.122	GT:AD:DP:GQ:PL	0/1:120,130:250:99:4213,0,4027
chrIV	451930	.	G	A	4165.77	PASS	AC=1;AF=0.5;AN=2;BaseQRankSum=0.521;DP=235;Dels=0.0;FS=7.331;HaplotypeScore=4.4838;MLEAC=1;MLEAF=0.5;MQ=42.0;MQ0=0;MQRankSum=-0.109;QD=17.73;ReadPosRankSum=0.658	GT:AD:DP:GQ:PL	0/1:108,127:235:99:4194,0,3321
chrIV	463234	.	G	A	3771.77	PASS	AC=1;AF=0.5;AN=2;BaseQRankSum=0.928;DP=250;Dels=0.0;FS=5.19;HaplotypeScore=1.5774;MLEAC=1;MLEAF=0.5;MQ=41.99;MQ0=0;MQRankSum=-1.656;QD=15.09;ReadPosRankSum=1.121	GT:AD:DP:GQ:PL	0/1:130,118:248:99:3800,0,4115
chrIV	465528	.	C	T	3949.77	PASS	AC=1;AF=0.5;AN=2;BaseQRankSum=1.476;DP=250;Dels=0.0;FS=0.972;HaplotypeScore=2.3113;MLEAC=1;MLEAF=0.5;MQ=42.0;MQ0=0;MQRankSum=1.064;QD=15.8;ReadPosRankSum=1.756	GT:AD:DP:GQ:PL	0/1:128,120:249:99:3978,0,4205
chrIV	471516	.	G	A	3794.77	PASS	AC=1;AF=0.5;AN=2;BaseQRankSum=-0.682;DP=250;Dels=0.0;FS=7.054;HaplotypeScore=3.3542;MLEAC=1;MLEAF=0.5;MQ=42.0;MQ0=0;MQRankSum=-0.556;QD=15.18;ReadPosRankSum=-0.985	GT:AD:DP:GQ:PL	0/1:129,119:248:99:3823,0,4366
chrIV	497352	.	C	T	3383.77	PASS	AC=1;AF=0.5;AN=2;BaseQRankSum=2.118;DP=204;Dels=0.0;FS=2.458;HaplotypeScore=4.6877;MLEAC=1;MLEAF=0.5;MQ=42.0;MQ0=0;MQRankSum=1.978;QD=16.59;ReadPosRankSum=-0.149	GT:AD:DP:GQ:PL	0/1:101,103:204:99:3412,0,3242
chrIV	509681	.	C	T	3182.76	PASS	AC=1;AF=0.5;AN=2;BaseQRankSum=0.959;DP=210;Dels=0.0;FS=3.147;HaplotypeScore=4.7312;MLEAC=1;MLEAF=0.5;MQ=42.0;MQ0=0;MQRankSum=-2.192;QD=15.16;ReadPosRankSum=-2.036	GT:AD:DP:GQ:PL	0/1:111,98:209:99:3211,0,3595
chrIV	543499	.	G	A	3252.77	PASS	AC=1;AF=0.5;AN=2;BaseQRankSum=0.954;DP=178;Dels=0.0;FS=3.505;HaplotypeScore=1.7552;MLEAC=1;MLEAF=0.5;MQ=41.69;MQ0=0;MQRankSum=0.46;QD=18.27;ReadPosRankSum=1.259	GT:AD:DP:GQ:PL	0/1:79,99:178:99:3281,0,2428
chrIV	563527	.	C	T	4139.77	PASS	AC=1;AF=0.5;AN=2;BaseQRankSum=0.411;DP=248;Dels=0.0;FS=0.463;HaplotypeScore=8.754;MLEAC=1;MLEAF=0.5;MQ=41.86;MQ0=0;MQRankSum=0.127;QD=16.69;ReadPosRankSum=-0.072	GT:AD:DP:GQ:PL	0/1:119,127:246:99:4168,0,3763
chrIV	564576	.	C	T	3901.77	PASS	AC=1;AF=0.5;AN=2;BaseQRankSum=-1.543;DP=250;Dels=0.0;FS=0.47;HaplotypeScore=1.6498;MLEAC=1;MLEAF=0.5;MQ=41.99;MQ0=0;MQRankSum=0.24;QD=15.61;ReadPosRankSum=-0.091	GT:AD:DP:GQ:PL	0/1:127,122:249:99:3930,0,4309
chrIV	576467	.	C	T	3896.77	PASS	AC=1;AF=0.5;AN=2;BaseQRankSum=0.136;DP=221;Dels=0.0;FS=0.503;HaplotypeScore=6.2442;MLEAC=1;MLEAF=0.5;MQ=41.99;MQ0=0;MQRankSum=0.405;QD=17.63;ReadPosRankSum=-0.221	GT:AD:DP:GQ:PL	0/1:103,117:220:99:3925,0,3271
chrIV	606425	.	G	A	3250.77	PASS	AC=1;AF=0.5;AN=2;BaseQRankSum=1.734;DP=221;Dels=0.0;FS=7.643;HaplotypeScore=3.4752;MLEAC=1;MLEAF=0.5;MQ=42.0;MQ0=0;MQRankSum=1.418;QD=14.71;ReadPosRankSum=1.246	GT:AD:DP:GQ:PL	0/1:119,101:220:99:3279,0,3899
chrIV	652919	.	C	T	4211.77	PASS	AC=1;AF=0.5;AN=2;BaseQRankSum=0.329;DP=235;Dels=0.0;FS=6.369;HaplotypeScore=5.9193;MLEAC=1;MLEAF=0.5;MQ=41.91;MQ0=0;MQRankSum=0.329;QD=17.92;ReadPosRankSum=0.929	GT:AD:DP:GQ:PL	0/1:109,125:234:99:4240,0,3601
chrIV	653379	.	G	A	3319.77	PASS	AC=1;AF=0.5;AN=2;BaseQRankSum=-0.068;DP=232;Dels=0.0;FS=3.737;HaplotypeScore=2.3893;MLEAC=1;MLEAF=0.5;MQ=41.99;MQ0=0;MQRankSum=1.03;QD=14.31;ReadPosRankSum=-1.663	GT:AD:DP:GQ:PL	0/1:127,104:231:99:3348,0,4162
chrIV	699301	.	C	T	2701.77	PASS	AC=1;AF=0.5;AN=2;BaseQRankSum=-1.417;DP=165;Dels=0.0;FS=4.836;HaplotypeScore=1.7883;MLEAC=1;MLEAF=0.5;MQ=42.0;MQ0=0;MQRankSum=0.647;QD=16.37;ReadPosRankSum=-2.797	GT:AD:DP:GQ:PL	0/1:79,86:165:99:2730,0,2531
chrIV	699905	.	G	A	3463.77	PASS	AC=1;AF=0.5;AN=2;BaseQRankSum=2.117;DP=214;Dels=0.0;FS=0.503;HaplotypeScore=3.6831;MLEAC=1;MLEAF=0.5;MQ=41.99;MQ0=0;MQRankSum=0.107;QD=16.19;ReadPosRankSum=-1.925	GT:AD:DP:GQ:PL	0/1:110,104:214:99:3492,0,3652
chrIV	727335	.	G	A	4226.77	PASS	AC=1;AF=0.5;AN=2;BaseQRankSum=-3.275;DP=250;Dels=0.0;FS=11.561;HaplotypeScore=7.9545;MLEAC=1;MLEAF=0.5;MQ=41.98;MQ0=0;MQRankSum=0.548;QD=16.91;ReadPosRankSum=0.193	GT:AD:DP:GQ:PL	0/1:114,135:250:99:4255,0,3707
chrIV	816488	.	G	A	3874.77	PASS	AC=1;AF=0.5;AN=2;BaseQRankSum=0.832;DP=233;Dels=0.0;FS=2.259;HaplotypeScore=8.26;MLEAC=1;MLEAF=0.5;MQ=41.98;MQ0=0;MQRankSum=-0.81;QD=16.63;ReadPosRankSum=-0.564	GT:AD:DP:GQ:PL	0/1:113,119:232:99:3903,0,3733
chrIV	832561	.	G	A	2687.77	PASS	AC=1;AF=0.5;AN=2;BaseQRankSum=-1.939;DP=176;Dels=0.0;FS=1.889;HaplotypeScore=4.2499;MLEAC=1;MLEAF=0.5;MQ=41.99;MQ0=0;MQRankSum=-0.67;QD=15.27;ReadPosRankSum=0.578	GT:AD:DP:GQ:PL	0/1:89,86:175:99:2716,0,2935
chrIV	884506	.	G	A	1700.77	PASS	AC=1;AF=0.5;AN=2;BaseQRankSum=-1.07;DP=155;Dels=0.0;FS=2.085;HaplotypeScore=2.6711;MLEAC=1;MLEAF=0.5;MQ=42.0;MQ0=0;MQRankSum=0.19;QD=10.97;ReadPosRankSum=-0.866	GT:AD:DP:GQ:PL	0/1:95,59:154:99:1729,0,3181
chrIV	913329	.	G	A	3562.77	PASS	AC=1;AF=0.5;AN=2;BaseQRankSum=1.831;DP=244;Dels=0.0;FS=2.875;HaplotypeScore=3.1989;MLEAC=1;MLEAF=0.5;MQ=41.93;MQ0=0;MQRankSum=1.027;QD=14.6;ReadPosRankSum=-2.198	GT:AD:DP:GQ:PL	0/1:132,111:243:99:3591,0,4483
chrIV	914779	.	G	A	3501.77	PASS	AC=1;AF=0.5;AN=2;BaseQRankSum=1.736;DP=235;Dels=0.0;FS=6.291;HaplotypeScore=5.2607;MLEAC=1;MLEAF=0.5;MQ=41.98;MQ0=0;MQRankSum=0.33;QD=14.9;ReadPosRankSum=1.023	GT:AD:DP:GQ:PL	0/1:129,105:234:99:3530,0,4395
chrIV	930187	.	G	A	4058.77	PASS	AC=1;AF=0.5;AN=2;BaseQRankSum=-0.653;DP=250;Dels=0.0;FS=2.171;HaplotypeScore=7.2972;MLEAC=1;MLEAF=0.5;MQ=41.98;MQ0=0;MQRankSum=-0.621;QD=16.24;ReadPosRankSum=-0.635	GT:AD:DP:GQ:PL	0/1:123,127:250:99:4087,0,3813
chrIV	959688	.	G	A	3677.77	PASS	AC=1;AF=0.5;AN=2;BaseQRankSum=-0.873;DP=248;Dels=0.0;FS=0.0;HaplotypeScore=1.5317;MLEAC=1;MLEAF=0.5;MQ=41.94;MQ0=0;MQRankSum=0.185;QD=14.83;ReadPosRankSum=-0.842	GT:AD:DP:GQ:PL	0/1:125,119:244:99:3706,0,3974
chrIV	972576	.	G	A	4291.77	PASS	AC=1;AF=0.5;AN=2;BaseQRankSum=1.084;DP=246;Dels=0.0;FS=1.53;HaplotypeScore=3.6839;MLEAC=1;MLEAF=0.5;MQ=41.94;MQ0=0;MQRankSum=1.649;QD=17.45;ReadPosRankSum=0.404	GT:AD:DP:GQ:PL	0/1:118,128:246:99:4320,0,3792
chrIV	974056	.	G	A	2358.77	PASS	AC=1;AF=0.5;AN=2;BaseQRankSum=-1.437;DP=172;Dels=0.0;FS=0.0;HaplotypeScore=4.0488;MLEAC=1;MLEAF=0.5;MQ=41.87;MQ0=0;MQRankSum=2.016;QD=13.71;ReadPosRankSum=-0.026	GT:AD:DP:GQ:PL	0/1:96,75:172:99:2387,0,3140
chrIV	1090850	.	G	A	3682.77	PASS	AC=1;AF=0.5;AN=2;BaseQRankSum=-0.839;DP=250;Dels=0.0;FS=0.473;HaplotypeScore=1.8332;MLEAC=1;MLEAF=0.5;MQ=41.99;MQ0=0;MQRankSum=-0.387;QD=14.73;ReadPosRankSum=-0.203	GT:AD:DP:GQ:PL	0/1:134,116:250:99:3711,0,4511
chrIV	1171905	.	G	A	4179.77	PASS	AC=1;AF=0.5;AN=2;BaseQRankSum=2.47;DP=247;Dels=0.0;FS=0.981;HaplotypeScore=4.9908;MLEAC=1;MLEAF=0.5;MQ=41.98;MQ0=0;MQRankSum=-0.085;QD=16.92;ReadPosRankSum=2.31	GT:AD:DP:GQ:PL	0/1:119,125:244:99:4208,0,3967
chrIV	1184212	.	G	A	4437.77	PASS	AC=1;AF=0.5;AN=2;BaseQRankSum=-1.789;DP=239;Dels=0.0;FS=1.597;HaplotypeScore=4.2594;MLEAC=1;MLEAF=0.5;MQ=41.99;MQ0=0;MQRankSum=-1.389;QD=18.57;ReadPosRankSum=1.014	GT:AD:DP:GQ:PL	0/1:107,131:239:99:4466,0,3617
chrIV	1269941	.	G	A	3573.77	PASS	AC=1;AF=0.5;AN=2;BaseQRankSum=1.347;DP=216;Dels=0.0;FS=7.843;HaplotypeScore=9.1982;MLEAC=1;MLEAF=0.5;MQ=41.99;MQ0=0;MQRankSum=-0.42;QD=16.55;ReadPosRankSum=0.519	GT:AD:DP:GQ:PL	0/1:105,109:215:99:3602,0,3406
chrIV	1389090	.	C	T	4086.77	PASS	AC=1;AF=0.5;AN=2;BaseQRankSum=0.968;DP=250;Dels=0.0;FS=0.468;HaplotypeScore=3.506;MLEAC=1;MLEAF=0.5;MQ=41.99;MQ0=0;MQRankSum=-0.384;QD=16.35;ReadPosRankSum=-1.019	GT:AD:DP:GQ:PL	0/1:126,124:250:99:4115,0,3977
chrIV	1402864	.	C	T	4045.77	PASS	AC=1;AF=0.5;AN=2;BaseQRankSum=1.943;DP=239;Dels=0.0;FS=2.867;HaplotypeScore=3.8025;MLEAC=1;MLEAF=0.5;MQ=41.87;MQ0=0;MQRankSum=-0.43;QD=16.93;ReadPosRankSum=0.931	GT:AD:DP:GQ:PL	0/1:116,122:239:99:4074,0,3767
chrIV	1435327	.	G	A	3448.77	PASS	AC=1;AF=0.5;AN=2;BaseQRankSum=-2.307;DP=219;Dels=0.0;FS=0.0;HaplotypeScore=4.1347;MLEAC=1;MLEAF=0.5;MQ=42.0;MQ0=0;MQRankSum=-1.04;QD=15.75;ReadPosRankSum=-1.035	GT:AD:DP:GQ:PL	0/1:111,107:218:99:3477,0,3661
chrIV	1488597	.	G	A	4385.77	PASS	AC=1;AF=0.5;AN=2;BaseQRankSum=1.197;DP=242;Dels=0.0;FS=5.224;HaplotypeScore=8.1153;MLEAC=1;MLEAF=0.5;MQ=42.0;MQ0=0;MQRankSum=2.155;QD=18.12;ReadPosRankSum=-0.097	GT:AD:DP:GQ:PL	0/1:114,128:242:99:4414,0,3697
chrIV	1489539	.	G	A	3296.77	PASS	AC=1;AF=0.5;AN=2;BaseQRankSum=-0.248;DP=185;Dels=0.0;FS=16.434;HaplotypeScore=5.2582;MLEAC=1;MLEAF=0.5;MQ=41.98;MQ0=0;MQRankSum=0.44;QD=17.82;ReadPosRankSum=-0.409	GT:AD:DP:GQ:PL	0/1:87,98:185:99:3325,0,2790
chrIV	1489793	.	G	A	3498.77	PASS	AC=1;AF=0.5;AN=2;BaseQRankSum=-0.876;DP=221;Dels=0.0;FS=0.0;HaplotypeScore=1.7884;MLEAC=1;MLEAF=0.5;MQ=41.91;MQ0=0;MQRankSum=1.013;QD=15.83;ReadPosRankSum=1.512	GT:AD:DP:GQ:PL	0/1:112,109:221:99:3527,0,3715
chrIV	1489826	.	G	A	3447.77	PASS	AC=1;AF=0.5;AN=2;BaseQRankSum=0.896;DP=221;Dels=0.0;FS=1.06;HaplotypeScore=10.5434;MLEAC=1;MLEAF=0.5;MQ=41.88;MQ0=0;MQRankSum=0.154;QD=15.6;ReadPosRankSum=-0.056	GT:AD:DP:GQ:PL	0/1:114,106:221:99:3476,0,3820
chrIV	1489868	.	G	A	3072.77	PASS	AC=1;AF=0.5;AN=2;BaseQRankSum=-0.635;DP=190;Dels=0.0;FS=4.233;HaplotypeScore=1.7876;MLEAC=1;MLEAF=0.5;MQ=41.93;MQ0=0;MQRankSum=0.176;QD=16.17;ReadPosRankSum=-1.136	GT:AD:DP:GQ:PL	0/1:98,92:190:99:3101,0,3251
chrV	16726	.	C	T	3262.77	PASS	AC=1;AF=0.5;AN=2;BaseQRankSum=2.35;DP=214;Dels=0.0;FS=7.666;HaplotypeScore=0.8667;MLEAC=1;MLEAF=0.5;MQ=42.0;MQ0=0;MQRankSum=-0.671;QD=15.25;ReadPosRankSum=0.473	GT:AD:DP:GQ:PL	0/1:112,101:213:99:3291,0,3703
chrV	32575	.	G	A	3938.77	PASS	AC=1;AF=0.5;AN=2;BaseQRankSum=0.667;DP=215;Dels=0.0;FS=2.347;HaplotypeScore=3.1233;MLEAC=1;MLEAF=0.5;MQ=41.99;MQ0=0;MQRankSum=-0.116;QD=18.32;ReadPosRankSum=0.164	GT:AD:DP:GQ:PL	0/1:96,119:215:99:3967,0,3169
chrV	32890	.	G	A	3793.77	PASS	AC=1;AF=0.5;AN=2;BaseQRankSum=1.585;DP=218;Dels=0.0;FS=5.653;HaplotypeScore=3.7075;MLEAC=1;MLEAF=0.5;MQ=41.98;MQ0=0;MQRankSum=-0.353;QD=17.4;ReadPosRankSum=0.021	GT:AD:DP:GQ:PL	0/1:101,114:216:99:3822,0,3262
chrV	85564	.	C	T	3522.77	PASS	AC=1;AF=0.5;AN=2;BaseQRankSum=-0.789;DP=250;Dels=0.0;FS=0.0;HaplotypeScore=7.1937;MLEAC=1;MLEAF=0.5;MQ=41.98;MQ0=0;MQRankSum=-0.54;QD=14.09;ReadPosRankSum=-0.565	GT:AD:DP:GQ:PL	0/1:131,118:249:99:3551,0,4420
chrV	86267	.	C	T	3968.77	PASS	AC=1;AF=0.5;AN=2;BaseQRankSum=1.021;DP=215;Dels=0.0;FS=0.0;HaplotypeScore=3.9827;MLEAC=1;MLEAF=0.5;MQ=41.2;MQ0=8;MQRankSum=1.499;QD=18.46;ReadPosRankSum=0.102	GT:AD:DP:GQ:PL	0/1:89,126:215:99:3997,0,2676
chrV	96854	.	C	T	4176.77	PASS	AC=1;AF=0.5;AN=2;BaseQRankSum=1.052;DP=250;Dels=0.0;FS=8.902;HaplotypeScore=3.2762;MLEAC=1;MLEAF=0.5;MQ=41.92;MQ0=0;MQRankSum=-0.158;QD=16.71;ReadPosRankSum=0.384	GT:AD:DP:GQ:PL	0/1:126,124:250:99:4205,0,4164
chrV	133299	.	G	A	3437.77	PASS	AC=1;AF=0.5;AN=2;BaseQRankSum=0.631;DP=221;Dels=0.0;FS=2.284;HaplotypeScore=4.4102;MLEAC=1;MLEAF=0.5;MQ=41.98;MQ0=0;MQRankSum=-1.223;QD=15.56;ReadPosRankSum=1.886	GT:AD:DP:GQ:PL	0/1:116,105:221:99:3466,0,3856
chrV	140345	.	G	A	3500.77	PASS	AC=1;AF=0.5;AN=2;BaseQRankSum=2.728;DP=204;Dels=0.0;FS=2.423;HaplotypeScore=3.713;MLEAC=1;MLEAF=0.5;MQ=42.0;MQ0=0;MQRankSum=1.237;QD=17.16;ReadPosRankSum=-1.964	GT:AD:DP:GQ:PL	0/1:99,104:203:99:3529,0,3250
chrV	225993	.	G	A	2579.77	PASS	AC=1;AF=0.5;AN=2;BaseQRankSum=0.304;DP=152;Dels=0.0;FS=0.623;HaplotypeScore=0.0;MLEAC=1;MLEAF=0.5;MQ=41.89;MQ0=0;MQRankSum=-0.783;QD=16.97;ReadPosRankSum=-0.098	GT:AD:DP:GQ:PL	0/1:74,78:152:99:2608,0,2423
chrV	239410	.	G	A	4611.77	PASS	AC=1;AF=0.5;AN=2;BaseQRankSum=2.96;DP=249;Dels=0.0;FS=2.816;HaplotypeScore=6.7542;MLEAC=1;MLEAF=0.5;MQ=41.99;MQ0=0;MQRankSum=-0.904;QD=18.52;ReadPosRankSum=-0.405	GT:AD:DP:GQ:PL	0/1:116,132:248:99:4640,0,3810
chrV	256346	.	G	A	2671.77	PASS	AC=1;AF=0.5;AN=2;BaseQRankSum=2.936;DP=158;Dels=0.0;FS=1.388;HaplotypeScore=1.6553;MLEAC=1;MLEAF=0.5;MQ=41.98;MQ0=0;MQRankSum=-0.407;QD=16.91;ReadPosRankSum=-0.849	GT:AD:DP:GQ:PL	0/1:77,81:158:99:2700,0,2283
chrV	291256	.	G	A	4685.77	PASS	AC=1;AF=0.5;AN=2;BaseQRankSum=1.249;DP=250;Dels=0.0;FS=0.0;HaplotypeScore=4.391;MLEAC=1;MLEAF=0.5;MQ=41.99;MQ0=0;MQRankSum=-2.077;QD=18.74;ReadPosRankSum=-1.989	GT:AD:DP:GQ:PL	0/1:113,136:250:99:4714,0,3698
chrV	322774	.	C	T	3368.77	PASS	AC=1;AF=0.5;AN=2;BaseQRankSum=1.245;DP=233;Dels=0.0;FS=0.0;HaplotypeScore=3.3029;MLEAC=1;MLEAF=0.5;MQ=41.99;MQ0=0;MQRankSum=-1.794;QD=14.46;ReadPosRankSum=0.12	GT:AD:DP:GQ:PL	0/1:126,105:232:99:3397,0,4235
chrV	366771	.	C	T	3300.77	PASS	AC=1;AF=0.5;AN=2;BaseQRankSum=-0.217;DP=195;Dels=0.0;FS=0.0;HaplotypeScore=1.9628;MLEAC=1;MLEAF=0.5;MQ=42.0;MQ0=0;MQRankSum=0.381;QD=16.93;ReadPosRankSum=-0.862	GT:AD:DP:GQ:PL	0/1:95,99:194:99:3329,0,3080
chrV	423569	.	C	T	3380.77	PASS	AC=1;AF=0.5;AN=2;BaseQRankSum=-0.268;DP=250;Dels=0.0;FS=5.207;HaplotypeScore=5.5726;MLEAC=1;MLEAF=0.5;MQ=41.83;MQ0=2;MQRankSum=0.69;QD=13.52;ReadPosRankSum=1.859	GT:AD:DP:GQ:PL	0/1:144,105:249:99:3409,0,4858
chrV	424914	.	C	T	3677.77	PASS	AC=1;AF=0.5;AN=2;BaseQRankSum=1.642;DP=220;Dels=0.0;FS=7.559;HaplotypeScore=3.1435;MLEAC=1;MLEAF=0.5;MQ=41.85;MQ0=0;MQRankSum=0.325;QD=16.72;ReadPosRankSum=1.616	GT:AD:DP:GQ:PL	0/1:107,113:220:99:3706,0,3464
chrV	435651	.	C	T	3906.77	PASS	AC=1;AF=0.5;AN=2;BaseQRankSum=1.11;DP=223;Dels=0.0;FS=3.146;HaplotypeScore=3.1;MLEAC=1;MLEAF=0.5;MQ=41.79;MQ0=2;MQRankSum=0.24;QD=17.52;ReadPosRankSum=-0.886	GT:AD:DP:GQ:PL	0/1:102,121:223:99:3935,0,3179
chrV	436941	.	C	T	3576.77	PASS	AC=1;AF=0.5;AN=2;BaseQRankSum=0.042;DP=250;Dels=0.0;FS=0.977;HaplotypeScore=3.9899;MLEAC=1;MLEAF=0.5;MQ=41.99;MQ0=0;MQRankSum=1.252;QD=14.31;ReadPosRankSum=1.805	GT:AD:DP:GQ:PL	0/1:138,111:249:99:3605,0,4657
chrV	526674	.	G	A	3276.77	PASS	AC=1;AF=0.5;AN=2;BaseQRankSum=3.6;DP=193;Dels=0.0;FS=11.132;HaplotypeScore=2.4167;MLEAC=1;MLEAF=0.5;MQ=41.92;MQ0=0;MQRankSum=1.068;QD=16.98;ReadPosRankSum=0.572	GT:AD:DP:GQ:PL	0/1:90,103:193:99:3305,0,2545
chrVI	64940	.	G	A	3637.77	PASS	AC=1;AF=0.5;AN=2;BaseQRankSum=1.094;DP=247;Dels=0.0;FS=0.0;HaplotypeScore=8.0617;MLEAC=1;MLEAF=0.5;MQ=42.0;MQ0=0;MQRankSum=0.09;QD=14.73;ReadPosRankSum=-0.495	GT:AD:DP:GQ:PL	0/1:133,112:246:99:3666,0,4402
chrVI	82058	.	C	T	3681.77	PASS	AC=1;AF=0.5;AN=2;BaseQRankSum=0.447;DP=250;Dels=0.0;FS=0.0;HaplotypeScore=8.0682;MLEAC=1;MLEAF=0.5;MQ=42.0;MQ0=0;MQRankSum=2.264;QD=14.73;ReadPosRankSum=0.539	GT:AD:DP:GQ:PL	0/1:134,112:247:99:3710,0,4511
chrVI	213291	.	C	T	4072.77	PASS	AC=1;AF=0.5;AN=2;BaseQRankSum=2.387;DP=246;Dels=0.0;FS=10.147;HaplotypeScore=8.7618;MLEAC=1;MLEAF=0.5;MQ=41.88;MQ0=0;MQRankSum=-0.448;QD=16.56;ReadPosRankSum=2.52	GT:AD:DP:GQ:PL	0/1:120,123:244:99:4101,0,3953
chrVII	20975	.	C	T	3501.77	PASS	AC=1;AF=0.5;AN=2;BaseQRankSum=0.993;DP=244;Dels=0.0;FS=6.149;HaplotypeScore=7.718;MLEAC=1;MLEAF=0.5;MQ=41.99;MQ0=0;MQRankSum=-1.096;QD=14.35;ReadPosRankSum=0.69	GT:AD:DP:GQ:PL	0/1:133,107:240:99:3530,0,4463
chrVII	71333	.	G	A	4156.77	PASS	AC=1;AF=0.5;AN=2;BaseQRankSum=1.538;DP=225;Dels=0.0;FS=1.043;HaplotypeScore=9.4119;MLEAC=1;MLEAF=0.5;MQ=41.99;MQ0=0;MQRankSum=-0.222;QD=18.47;ReadPosRankSum=0.288	GT:AD:DP:GQ:PL	0/1:98,127:225:99:4185,0,3104
chrVII	226089	.	G	A	4116.77	PASS	AC=1;AF=0.5;AN=2;BaseQRankSum=0.841;DP=248;Dels=0.0;FS=2.136;HaplotypeScore=2.3113;MLEAC=1;MLEAF=0.5;MQ=41.94;MQ0=0;MQRankSum=-0.039;QD=16.6;ReadPosRankSum=0.513	GT:AD:DP:GQ:PL	0/1:125,123:248:99:4145,0,4049
chrVII	226356	.	C	T	3865.77	PASS	AC=1;AF=0.5;AN=2;BaseQRankSum=2.049;DP=250;Dels=0.0;FS=2.131;HaplotypeScore=0.9832;MLEAC=1;MLEAF=0.5;MQ=41.99;MQ0=0;MQRankSum=0.311;QD=15.46;ReadPosRankSum=-1.359	GT:AD:DP:GQ:PL	0/1:133,116:249:99:3894,0,4349
chrVII	276819	.	G	A	3942.77	PASS	AC=1;AF=0.5;AN=2;BaseQRankSum=-0.847;DP=247;Dels=0.0;FS=0.982;HaplotypeScore=5.3561;MLEAC=1;MLEAF=0.5;MQ=41.92;MQ0=0;MQRankSum=-0.867;QD=15.96;ReadPosRankSum=-1.188	GT:AD:DP:GQ:PL	0/1:126,120:247:99:3971,0,4302
chrVII	324325	.	C	T	3148.77	PASS	AC=1;AF=0.5;AN=2;BaseQRankSum=-0.748;DP=226;Dels=0.0;FS=0.0;HaplotypeScore=7.9418;MLEAC=1;MLEAF=0.5;MQ=42.0;MQ0=0;MQRankSum=-0.593;QD=13.93;ReadPosRankSum=-0.918	GT:AD:DP:GQ:PL	0/1:123,101:225:99:3177,0,4092
chrVII	325052	.	G	A	3531.77	PASS	AC=1;AF=0.5;AN=2;BaseQRankSum=0.248;DP=210;Dels=0.0;FS=3.179;HaplotypeScore=3.5104;MLEAC=1;MLEAF=0.5;MQ=41.98;MQ0=0;MQRankSum=1.259;QD=16.82;ReadPosRankSum=-0.771	GT:AD:DP:GQ:PL	0/1:101,109:210:99:3560,0,3289
chrVII	341494	.	G	A	3820.77	PASS	AC=1;AF=0.5;AN=2;BaseQRankSum=0.257;DP=218;Dels=0.0;FS=0.0;HaplotypeScore=6.5825;MLEAC=1;MLEAF=0.5;MQ=41.97;MQ0=0;MQRankSum=-0.031;QD=17.53;ReadPosRankSum=0.377	GT:AD:DP:GQ:PL	0/1:106,112:218:99:3849,0,3537
chrVII	346228	.	C	T	3741.77	PASS	AC=1;AF=0.5;AN=2;BaseQRankSum=3.187;DP=224;Dels=0.0;FS=1.035;HaplotypeScore=3.1233;MLEAC=1;MLEAF=0.5;MQ=42.0;MQ0=0;MQRankSum=0.916;QD=16.7;ReadPosRankSum=-0.277	GT:AD:DP:GQ:PL	0/1:111,112:223:99:3770,0,3457
chrVII	401353	.	G	A	3491.77	PASS	AC=1;AF=0.5;AN=2;BaseQRankSum=0.973;DP=215;Dels=0.0;FS=3.043;HaplotypeScore=6.0324;MLEAC=1;MLEAF=0.5;MQ=41.98;MQ0=0;MQRankSum=0.426;QD=16.24;ReadPosRankSum=0.633	GT:AD:DP:GQ:PL	0/1:109,106:215:99:3520,0,3588
chrVII	407536	.	G	A	4619.77	PASS	AC=1;AF=0.5;AN=2;BaseQRankSum=0.93;DP=250;Dels=0.0;FS=0.0;HaplotypeScore=3.3832;MLEAC=1;MLEAF=0.5;MQ=41.94;MQ0=0;MQRankSum=0.092;QD=18.48;ReadPosRankSum=0.122	GT:AD:DP:GQ:PL	0/1:112,138:250:99:4648,0,3489
chrVII	428702	.	G	A	3595.77	PASS	AC=1;AF=0.5;AN=2;BaseQRankSum=0.862;DP=210;Dels=0.0;FS=10.183;HaplotypeScore=5.2427;MLEAC=1;MLEAF=0.5;MQ=41.96;MQ0=0;MQRankSum=1.537;QD=17.12;ReadPosRankSum=0.486	GT:AD:DP:GQ:PL	0/1:101,108:210:99:3624,0,3373
chrVII	448524	.	G	A	2770.77	PASS	AC=1;AF=0.5;AN=2;BaseQRankSum=0.494;DP=196;Dels=0.0;FS=5.015;HaplotypeScore=7.2068;MLEAC=1;MLEAF=0.5;MQ=41.84;MQ0=0;MQRankSum=0.345;QD=14.14;ReadPosRankSum=1.424	GT:AD:DP:GQ:PL	0/1:106,88:194:99:2799,0,3505
chrVII	479319	.	G	A	2997.77	PASS	AC=1;AF=0.5;AN=2;BaseQRankSum=0.056;DP=185;Dels=0.0;FS=9.36;HaplotypeScore=2.4875;MLEAC=1;MLEAF=0.5;MQ=41.83;MQ0=0;MQRankSum=1.243;QD=16.2;ReadPosRankSum=0.122	GT:AD:DP:GQ:PL	0/1:91,94:185:99:3026,0,2974
chrVII	480533	.	G	A	3983.77	PASS	AC=1;AF=0.5;AN=2;BaseQRankSum=-0.099;DP=250;Dels=0.0;FS=1.541;HaplotypeScore=2.6377;MLEAC=1;MLEAF=0.5;MQ=41.92;MQ0=0;MQRankSum=0.605;QD=15.94;ReadPosRankSum=-0.504	GT:AD:DP:GQ:PL	0/1:126,123:249:99:4012,0,4202
chrVII	499848	.	G	A	3663.77	PASS	AC=1;AF=0.5;AN=2;BaseQRankSum=0.609;DP=230;Dels=0.0;FS=0.0;HaplotypeScore=5.6584;MLEAC=1;MLEAF=0.5;MQ=42.0;MQ0=0;MQRankSum=0.158;QD=15.93;ReadPosRankSum=-0.126	GT:AD:DP:GQ:PL	0/1:116,114:230:99:3692,0,3756
chrVII	499884	.	G	A	3802.77	PASS	AC=1;AF=0.5;AN=2;BaseQRankSum=1.024;DP=245;Dels=0.0;FS=0.0;HaplotypeScore=8.323;MLEAC=1;MLEAF=0.5;MQ=41.93;MQ0=0;MQRankSum=0.053;QD=15.52;ReadPosRankSum=-1.58	GT:AD:DP:GQ:PL	0/1:127,115:244:99:3831,0,4127
chrVII	507602	.	C	T	3777.77	PASS	AC=1;AF=0.5;AN=2;BaseQRankSum=0.508;DP=250;Dels=0.0;FS=1.526;HaplotypeScore=2.2566;MLEAC=1;MLEAF=0.5;MQ=41.93;MQ0=0;MQRankSum=-0.089;QD=15.11;ReadPosRankSum=-0.655	GT:AD:DP:GQ:PL	0/1:134,116:250:99:3806,0,4512
chrVII	508064	.	G	A	4290.77	PASS	AC=1;AF=0.5;AN=2;BaseQRankSum=-0.017;DP=250;Dels=0.0;FS=0.458;HaplotypeScore=5.393;MLEAC=1;MLEAF=0.5;MQ=41.94;MQ0=0;MQRankSum=-0.615;QD=17.16;ReadPosRankSum=-1.624	GT:AD:DP:GQ:PL	0/1:120,130:250:99:4319,0,4005
chrVII	534803	.	G	A	3974.77	PASS	AC=1;AF=0.5;AN=2;BaseQRankSum=1.83;DP=250;Dels=0.0;FS=3.556;HaplotypeScore=6.1253;MLEAC=1;MLEAF=0.5;MQ=41.92;MQ0=1;MQRankSum=0.291;QD=15.9;ReadPosRankSum=-0.496	GT:AD:DP:GQ:PL	0/1:129,121:250:99:4003,0,4243
chrVII	579279	.	G	A	4358.77	PASS	AC=1;AF=0.5;AN=2;BaseQRankSum=1.865;DP=250;Dels=0.0;FS=4.365;HaplotypeScore=6.7732;MLEAC=1;MLEAF=0.5;MQ=42.0;MQ0=0;MQRankSum=-0.811;QD=17.44;ReadPosRankSum=0.88	GT:AD:DP:GQ:PL	0/1:117,128:245:99:4387,0,3761
chrVII	619865	.	G	A	4011.77	PASS	AC=1;AF=0.5;AN=2;BaseQRankSum=-0.831;DP=243;Dels=0.0;FS=1.552;HaplotypeScore=9.6494;MLEAC=1;MLEAF=0.5;MQ=41.99;MQ0=0;MQRankSum=-0.356;QD=16.51;ReadPosRankSum=0.245	GT:AD:DP:GQ:PL	0/1:118,123:241:99:4040,0,3901
chrVII	646349	.	G	A	4026.77	PASS	AC=1;AF=0.5;AN=2;BaseQRankSum=1.501;DP=239;Dels=0.0;FS=0.0;HaplotypeScore=2.7665;MLEAC=1;MLEAF=0.5;MQ=41.98;MQ0=0;MQRankSum=0.942;QD=16.85;ReadPosRankSum=-0.855	GT:AD:DP:GQ:PL	0/1:117,121:238:99:4055,0,3765
chrVII	660064	.	G	A	4502.77	PASS	AC=1;AF=0.5;AN=2;BaseQRankSum=2.644;DP=248;Dels=0.0;FS=9.329;HaplotypeScore=3.4229;MLEAC=1;MLEAF=0.5;MQ=42.0;MQ0=0;MQRankSum=-1.386;QD=18.16;ReadPosRankSum=0.54	GT:AD:DP:GQ:PL	0/1:116,131:248:99:4531,0,3683
chrVII	665565	.	C	T	3965.77	PASS	AC=1;AF=0.5;AN=2;BaseQRankSum=0.087;DP=250;Dels=0.0;FS=10.231;HaplotypeScore=1.5774;MLEAC=1;MLEAF=0.5;MQ=41.88;MQ0=0;MQRankSum=1.052;QD=15.86;ReadPosRankSum=1.273	GT:AD:DP:GQ:PL	0/1:127,122:249:99:3994,0,4302
chrVII	671221	.	G	A	3999.77	PASS	AC=1;AF=0.5;AN=2;BaseQRankSum=0.434;DP=250;Dels=0.0;FS=0.976;HaplotypeScore=5.2084;MLEAC=1;MLEAF=0.5;MQ=42.0;MQ0=0;MQRankSum=1.573;QD=16.0;ReadPosRankSum=0.091	GT:AD:DP:GQ:PL	0/1:128,121:249:99:4028,0,4209
chrVII	695047	.	G	A	3659.77	PASS	AC=1;AF=0.5;AN=2;BaseQRankSum=1.838;DP=221;Dels=0.0;FS=1.041;HaplotypeScore=4.2841;MLEAC=1;MLEAF=0.5;MQ=42.0;MQ0=0;MQRankSum=-0.525;QD=16.56;ReadPosRankSum=0.817	GT:AD:DP:GQ:PL	0/1:112,109:221:99:3688,0,3605
chrVII	755707	.	G	A	4360.77	PASS	AC=1;AF=0.5;AN=2;BaseQRankSum=-3.246;DP=250;Dels=0.0;FS=0.0;HaplotypeScore=4.3621;MLEAC=1;MLEAF=0.5;MQ=41.99;MQ0=0;MQRankSum=1.056;QD=17.44;ReadPosRankSum=0.691	GT:AD:DP:GQ:PL	0/1:115,135:250:99:4389,0,3829
chrVII	784390	.	G	A	4193.77	PASS	AC=1;AF=0.5;AN=2;BaseQRankSum=-0.175;DP=250;Dels=0.0;FS=4.274;HaplotypeScore=10.8458;MLEAC=1;MLEAF=0.5;MQ=41.98;MQ0=0;MQRankSum=1.142;QD=16.78;ReadPosRankSum=-2.088	GT:AD:DP:GQ:PL	0/1:121,127:249:99:4222,0,4016
chrVII	800234	.	C	T	3483.77	PASS	AC=1;AF=0.5;AN=2;BaseQRankSum=-0.259;DP=233;Dels=0.0;FS=1.604;HaplotypeScore=3.6568;MLEAC=1;MLEAF=0.5;MQ=42.0;MQ0=0;MQRankSum=1.318;QD=14.95;ReadPosRankSum=0.871	GT:AD:DP:GQ:PL	0/1:122,109:231:99:3512,0,4089
chrVII	809479	.	G	A	3757.77	PASS	AC=1;AF=0.5;AN=2;BaseQRankSum=-1.211;DP=250;Dels=0.0;FS=0.462;HaplotypeScore=5.0706;MLEAC=1;MLEAF=0.5;MQ=41.88;MQ0=0;MQRankSum=0.535;QD=15.03;ReadPosRankSum=-0.001	GT:AD:DP:GQ:PL	0/1:132,116:249:99:3786,0,4520
chrVII	826168	.	G	A	4196.77	PASS	AC=1;AF=0.5;AN=2;BaseQRankSum=-0.046;DP=250;Dels=0.0;FS=0.47;HaplotypeScore=1.7329;MLEAC=1;MLEAF=0.5;MQ=41.98;MQ0=0;MQRankSum=1.51;QD=16.79;ReadPosRankSum=-2.329	GT:AD:DP:GQ:PL	0/1:124,126:250:99:4225,0,4105
chrVII	832013	.	C	T	4172.77	PASS	AC=1;AF=0.5;AN=2;BaseQRankSum=1.293;DP=250;Dels=0.0;FS=0.977;HaplotypeScore=2.7649;MLEAC=1;MLEAF=0.5;MQ=42.0;MQ0=0;MQRankSum=-1.891;QD=16.69;ReadPosRankSum=1.456	GT:AD:DP:GQ:PL	0/1:121,127:248:99:4201,0,3861
chrVII	842975	.	G	A	4216.77	PASS	AC=1;AF=0.5;AN=2;BaseQRankSum=0.148;DP=250;Dels=0.0;FS=1.526;HaplotypeScore=10.3156;MLEAC=1;MLEAF=0.5;MQ=41.88;MQ0=0;MQRankSum=-0.958;QD=16.87;ReadPosRankSum=-1.573	GT:AD:DP:GQ:PL	0/1:124,126:250:99:4245,0,4133
chrVII	857429	.	G	A	3557.77	PASS	AC=1;AF=0.5;AN=2;BaseQRankSum=1.572;DP=205;Dels=0.0;FS=3.121;HaplotypeScore=1.6208;MLEAC=1;MLEAF=0.5;MQ=41.91;MQ0=0;MQRankSum=1.462;QD=17.35;ReadPosRankSum=0.713	GT:AD:DP:GQ:PL	0/1:100,105:205:99:3586,0,3243
chrVII	859524	.	C	T	3616.77	PASS	AC=1;AF=0.5;AN=2;BaseQRankSum=-0.032;DP=223;Dels=0.0;FS=6.45;HaplotypeScore=2.5922;MLEAC=1;MLEAF=0.5;MQ=41.93;MQ0=0;MQRankSum=1.054;QD=16.22;ReadPosRankSum=-1.926	GT:AD:DP:GQ:PL	0/1:112,110:222:99:3645,0,3663
chrVII	877332	.	G	A	4112.77	PASS	AC=1;AF=0.5;AN=2;BaseQRankSum=-0.233;DP=250;Dels=0.0;FS=2.134;HaplotypeScore=4.1301;MLEAC=1;MLEAF=0.5;MQ=41.99;MQ0=0;MQRankSum=1.345;QD=16.45;ReadPosRankSum=0.114	GT:AD:DP:GQ:PL	0/1:125,124:249:99:4141,0,4114
chrVII	883838	.	G	A	4001.77	PASS	AC=1;AF=0.5;AN=2;BaseQRankSum=0.903;DP=246;Dels=0.0;FS=4.359;HaplotypeScore=4.1534;MLEAC=1;MLEAF=0.5;MQ=41.89;MQ0=1;MQRankSum=0.0;QD=16.27;ReadPosRankSum=-0.942	GT:AD:DP:GQ:PL	0/1:122,123:245:99:4030,0,3766
chrVII	883877	.	G	A	4372.77	PASS	AC=1;AF=0.5;AN=2;BaseQRankSum=2.18;DP=250;Dels=0.0;FS=5.973;HaplotypeScore=4.387;MLEAC=1;MLEAF=0.5;MQ=41.89;MQ0=1;MQRankSum=-0.183;QD=17.49;ReadPosRankSum=-0.231	GT:AD:DP:GQ:PL	0/1:118,130:248:99:4401,0,3855
chrVII	939403	.	G	A	4417.77	PASS	AC=1;AF=0.5;AN=2;BaseQRankSum=-0.371;DP=242;Dels=0.0;FS=6.155;HaplotypeScore=4.489;MLEAC=1;MLEAF=0.5;MQ=41.85;MQ0=0;MQRankSum=0.574;QD=18.26;ReadPosRankSum=-0.256	GT:AD:DP:GQ:PL	0/1:109,130:240:99:4446,0,3637
chrVII	953887	.	G	A	3546.77	PASS	AC=1;AF=0.5;AN=2;BaseQRankSum=1.23;DP=238;Dels=0.0;FS=7.288;HaplotypeScore=4.1801;MLEAC=1;MLEAF=0.5;MQ=42.0;MQ0=0;MQRankSum=0.167;QD=14.9;ReadPosRankSum=-0.59	GT:AD:DP:GQ:PL	0/1:128,108:237:99:3575,0,4281
chrVII	973157	.	G	A	3417.77	PASS	AC=1;AF=0.5;AN=2;BaseQRankSum=1.51;DP=227;Dels=0.0;FS=2.979;HaplotypeScore=10.0789;MLEAC=1;MLEAF=0.5;MQ=41.83;MQ0=0;MQRankSum=-0.898;QD=15.06;ReadPosRankSum=-0.494	GT:AD:DP:GQ:PL	0/1:120,106:226:99:3446,0,3908
chrVII	973958	.	G	A	2835.77	PASS	AC=1;AF=0.5;AN=2;BaseQRankSum=0.022;DP=211;Dels=0.0;FS=6.789;HaplotypeScore=0.9789;MLEAC=1;MLEAF=0.5;MQ=41.91;MQ0=0;MQRankSum=0.99;QD=13.44;ReadPosRankSum=-2.134	GT:AD:DP:GQ:PL	0/1:122,89:211:99:2864,0,4208
chrVIII	9475	.	G	A	3657.77	PASS	AC=1;AF=0.5;AN=2;BaseQRankSum=0.789;DP=248;Dels=0.0;FS=2.141;HaplotypeScore=2.5671;MLEAC=1;MLEAF=0.5;MQ=41.99;MQ0=0;MQRankSum=0.45;QD=14.75;ReadPosRankSum=0.786	GT:AD:DP:GQ:PL	0/1:135,113:248:99:3686,0,4561
chrVIII	45713	.	G	A	4073.77	PASS	AC=1;AF=0.5;AN=2;BaseQRankSum=0.945;DP=233;Dels=0.0;FS=1.004;HaplotypeScore=3.4286;MLEAC=1;MLEAF=0.5;MQ=41.99;MQ0=0;MQRankSum=0.081;QD=17.48;ReadPosRankSum=0.88	GT:AD:DP:GQ:PL	0/1:112,120:232:99:4102,0,3760
chrVIII	48401	.	G	A	2982.77	PASS	AC=1;AF=0.5;AN=2;BaseQRankSum=0.81;DP=206;Dels=0.0;FS=5.046;HaplotypeScore=5.7388;MLEAC=1;MLEAF=0.5;MQ=42.0;MQ0=0;MQRankSum=0.151;QD=14.48;ReadPosRankSum=0.453	GT:AD:DP:GQ:PL	0/1:110,96:206:99:3011,0,3505
chrVIII	115024	.	G	A	4191.77	PASS	AC=1;AF=0.5;AN=2;BaseQRankSum=0.572;DP=238;Dels=0.0;FS=9.391;HaplotypeScore=3.8865;MLEAC=1;MLEAF=0.5;MQ=41.93;MQ0=0;MQRankSum=0.999;QD=17.61;ReadPosRankSum=-2.105	GT:AD:DP:GQ:PL	0/1:113,124:238:99:4220,0,3631
chrVIII	129514	.	C	T	4205.77	PASS	AC=1;AF=0.5;AN=2;BaseQRankSum=0.878;DP=250;Dels=0.0;FS=1.521;HaplotypeScore=0.0;MLEAC=1;MLEAF=0.5;MQ=41.99;MQ0=0;MQRankSum=-0.437;QD=16.82;ReadPosRankSum=2.53	GT:AD:DP:GQ:PL	0/1:123,127:250:99:4234,0,4056
chrVIII	150434	.	G	A	4476.77	PASS	AC=1;AF=0.5;AN=2;BaseQRankSum=0.584;DP=246;Dels=0.0;FS=2.805;HaplotypeScore=0.9958;MLEAC=1;MLEAF=0.5;MQ=41.93;MQ0=0;MQRankSum=-1.461;QD=18.2;ReadPosRankSum=-0.859	GT:AD:DP:GQ:PL	0/1:112,133:245:99:4505,0,3588
chrVIII	170673	.	G	A	4361.77	PASS	AC=1;AF=0.5;AN=2;BaseQRankSum=2.399;DP=248;Dels=0.0;FS=11.303;HaplotypeScore=3.7043;MLEAC=1;MLEAF=0.5;MQ=41.97;MQ0=0;MQRankSum=-0.427;QD=17.59;ReadPosRankSum=-1.242	GT:AD:DP:GQ:PL	0/1:118,127:245:99:4390,0,3747
chrVIII	201614	.	C	T	3197.84	PASS	AC=1;AF=0.5;AN=2;BaseQRankSum=-0.145;DP=223;Dels=0.0;FS=10.963;HaplotypeScore=4.0426;MLEAC=1;MLEAF=0.5;MQ=41.99;MQ0=0;MQRankSum=0.13;QD=14.34;ReadPosRankSum=0.872	GT:AD:DP:GQ:PL	0/1:121,102:223:99:3226,0,3991
chrVIII	229076	.	G	A	3702.77	PASS	AC=1;AF=0.5;AN=2;BaseQRankSum=3.444;DP=240;Dels=0.0;FS=1.024;HaplotypeScore=1.9066;MLEAC=1;MLEAF=0.5;MQ=42.0;MQ0=0;MQRankSum=0.839;QD=15.43;ReadPosRankSum=-2.37	GT:AD:DP:GQ:PL	0/1:129,111:240:99:3731,0,4131
chrVIII	231946	.	G	A	3305.77	PASS	AC=1;AF=0.5;AN=2;BaseQRankSum=0.23;DP=223;Dels=0.0;FS=3.811;HaplotypeScore=0.8941;MLEAC=1;MLEAF=0.5;MQ=41.97;MQ0=0;MQRankSum=-0.352;QD=14.82;ReadPosRankSum=0.673	GT:AD:DP:GQ:PL	0/1:118,105:223:99:3334,0,3902
chrVIII	260111	.	G	A	3330.77	PASS	AC=1;AF=0.5;AN=2;BaseQRankSum=0.723;DP=241;Dels=0.0;FS=0.477;HaplotypeScore=4.5982;MLEAC=1;MLEAF=0.5;MQ=42.0;MQ0=0;MQRankSum=2.072;QD=13.82;ReadPosRankSum=0.018	GT:AD:DP:GQ:PL	0/1:136,104:241:99:3359,0,4505
chrVIII	268108	.	G	A	4728.77	PASS	AC=1;AF=0.5;AN=2;BaseQRankSum=0.851;DP=249;Dels=0.0;FS=2.836;HaplotypeScore=6.7877;MLEAC=1;MLEAF=0.5;MQ=41.98;MQ0=0;MQRankSum=-1.185;QD=18.99;ReadPosRankSum=0.708	GT:AD:DP:GQ:PL	0/1:108,140:248:99:4757,0,3406
chrVIII	280751	.	C	T	3809.77	PASS	AC=1;AF=0.5;AN=2;BaseQRankSum=0.042;DP=232;Dels=0.0;FS=0.482;HaplotypeScore=2.5997;MLEAC=1;MLEAF=0.5;MQ=41.99;MQ0=0;MQRankSum=-0.769;QD=16.42;ReadPosRankSum=0.39	GT:AD:DP:GQ:PL	0/1:115,115:231:99:3838,0,3780
chrVIII	280816	.	C	T	4231.77	PASS	AC=1;AF=0.5;AN=2;BaseQRankSum=0.617;DP=250;Dels=0.0;FS=5.094;HaplotypeScore=11.3593;MLEAC=1;MLEAF=0.5;MQ=42.0;MQ0=0;MQRankSum=0.626;QD=16.93;ReadPosRankSum=0.737	GT:AD:DP:GQ:PL	0/1:123,126:250:99:4260,0,4097
chrVIII	294754	.	G	A	4443.77	PASS	AC=1;AF=0.5;AN=2;BaseQRankSum=-0.735;DP=250;Dels=0.0;FS=0.0;HaplotypeScore=2.6342;MLEAC=1;MLEAF=0.5;MQ=41.83;MQ0=2;MQRankSum=-0.167;QD=17.78;ReadPosRankSum=-0.726	GT:AD:DP:GQ:PL	0/1:115,135:250:99:4472,0,3815
chrVIII	333501	.	G	A	3837.77	PASS	AC=1;AF=0.5;AN=2;BaseQRankSum=-0.414;DP=246;Dels=0.0;FS=0.0;HaplotypeScore=2.5608;MLEAC=1;MLEAF=0.5;MQ=41.7;MQ0=0;MQRankSum=-0.05;QD=15.6;ReadPosRankSum=-0.94	GT:AD:DP:GQ:PL	0/1:129,116:245:99:3866,0,4254
chrVIII	450963	.	G	A	3204.83	PASS	AC=1;AF=0.5;AN=2;BaseQRankSum=1.964;DP=209;Dels=0.0;FS=0.0;HaplotypeScore=0.8667;MLEAC=1;MLEAF=0.5;MQ=42.0;MQ0=0;MQRankSum=-1.105;QD=15.33;ReadPosRankSum=0.336	GT:AD:DP:GQ:PL	0/1:110,99:209:99:3235,0,3611
chrVIII	487296	.	G	A	4319.77	PASS	AC=1;AF=0.5;AN=2;BaseQRankSum=0.882;DP=234;Dels=0.0;FS=4.519;HaplotypeScore=1.5661;MLEAC=1;MLEAF=0.5;MQ=41.94;MQ0=0;MQRankSum=1.438;QD=18.46;ReadPosRankSum=0.457	GT:AD:DP:GQ:PL	0/1:107,127:234:99:4348,0,3567
chrVIII	487608	.	G	A	4090.77	PASS	AC=1;AF=0.5;AN=2;BaseQRankSum=0.493;DP=230;Dels=0.0;FS=1.076;HaplotypeScore=0.7887;MLEAC=1;MLEAF=0.5;MQ=41.92;MQ0=0;MQRankSum=1.176;QD=17.79;ReadPosRankSum=-0.294	GT:AD:DP:GQ:PL	0/1:107,123:230:99:4119,0,3357
chrVIII	492236	.	G	A	4295.77	PASS	AC=1;AF=0.5;AN=2;BaseQRankSum=0.841;DP=246;Dels=0.0;FS=0.0;HaplotypeScore=3.7953;MLEAC=1;MLEAF=0.5;MQ=41.98;MQ0=0;MQRankSum=-0.023;QD=17.46;ReadPosRankSum=0.623	GT:AD:DP:GQ:PL	0/1:114,130:244:99:4324,0,3784
chrIX	53737	.	G	A	2701.77	PASS	AC=1;AF=0.5;AN=2;BaseQRankSum=0.153;DP=158;Dels=0.0;FS=2.867;HaplotypeScore=0.0;MLEAC=1;MLEAF=0.5;MQ=42.0;MQ0=0;MQRankSum=-0.139;QD=17.1;ReadPosRankSum=0.638	GT:AD:DP:GQ:PL	0/1:74,83:157:99:2730,0,2349
chrIX	56369	.	C	T	3656.77	PASS	AC=1;AF=0.5;AN=2;BaseQRankSum=2.167;DP=243;Dels=0.0;FS=0.0;HaplotypeScore=8.7942;MLEAC=1;MLEAF=0.5;MQ=41.93;MQ0=0;MQRankSum=0.187;QD=15.05;ReadPosRankSum=1.261	GT:AD:DP:GQ:PL	0/1:130,112:242:99:3685,0,4306
chrIX	76677	.	G	A	3905.77	PASS	AC=1;AF=0.5;AN=2;BaseQRankSum=0.193;DP=248;Dels=0.0;FS=2.824;HaplotypeScore=6.9211;MLEAC=1;MLEAF=0.5;MQ=41.93;MQ0=0;MQRankSum=-1.436;QD=15.75;ReadPosRankSum=-0.215	GT:AD:DP:GQ:PL	0/1:128,119:247:99:3934,0,4256
chrIX	85303	.	C	T	4317.77	PASS	AC=1;AF=0.5;AN=2;BaseQRankSum=0.72;DP=245;Dels=0.0;FS=2.842;HaplotypeScore=1.933;MLEAC=1;MLEAF=0.5;MQ=41.99;MQ0=0;MQRankSum=-0.615;QD=17.62;ReadPosRankSum=-0.707	GT:AD:DP:GQ:PL	0/1:116,128:244:99:4346,0,3911
chrIX	128168	.	C	T	3866.77	PASS	AC=1;AF=0.5;AN=2;BaseQRankSum=-1.696;DP=230;Dels=0.0;FS=0.0;HaplotypeScore=2.7305;MLEAC=1;MLEAF=0.5;MQ=41.94;MQ0=0;MQRankSum=0.58;QD=16.81;ReadPosRankSum=-0.903	GT:AD:DP:GQ:PL	0/1:110,119:229:99:3895,0,3519
chrIX	133512	.	C	T	3219.84	PASS	AC=1;AF=0.5;AN=2;BaseQRankSum=-2.744;DP=227;Dels=0.0;FS=3.711;HaplotypeScore=1.9852;MLEAC=1;MLEAF=0.5;MQ=41.99;MQ0=0;MQRankSum=-0.155;QD=14.18;ReadPosRankSum=-0.076	GT:AD:DP:GQ:PL	0/1:122,105:227:99:3248,0,4003
chrIX	141478	.	G	A	9048.77	PASS	AC=2;AF=1.0;AN=2;DP=237;Dels=0.0;FS=0.0;HaplotypeScore=0.0;MLEAC=2;MLEAF=1.0;MQ=42.0;MQ0=0;QD=28.82	GT:AD:DP:GQ:PL	1/1:0,236:236:99:9077,695,0
chrIX	212753	.	G	A	4037.77	PASS	AC=1;AF=0.5;AN=2;BaseQRankSum=1.659;DP=249;Dels=0.0;FS=0.972;HaplotypeScore=8.2589;MLEAC=1;MLEAF=0.5;MQ=41.87;MQ0=0;MQRankSum=-0.481;QD=16.22;ReadPosRankSum=1.203	GT:AD:DP:GQ:PL	0/1:128,121:249:99:4066,0,4234
chrIX	212754	.	G	A	3970.77	PASS	AC=1;AF=0.5;AN=2;BaseQRankSum=2.372;DP=250;Dels=0.0;FS=0.97;HaplotypeScore=8.2589;MLEAC=1;MLEAF=0.5;MQ=41.87;MQ0=0;MQRankSum=0.924;QD=15.88;ReadPosRankSum=1.495	GT:AD:DP:GQ:PL	0/1:130,119:249:99:3999,0,4290
chrIX	216642	.	C	T	2609.77	PASS	AC=1;AF=0.5;AN=2;BaseQRankSum=0.639;DP=175;Dels=0.0;FS=0.0;HaplotypeScore=0.0;MLEAC=1;MLEAF=0.5;MQ=42.0;MQ0=0;MQRankSum=0.271;QD=14.91;ReadPosRankSum=-0.139	GT:AD:DP:GQ:PL	0/1:94,81:175:99:2638,0,2930
chrIX	223465	.	C	T	3380.77	PASS	AC=1;AF=0.5;AN=2;BaseQRankSum=1.284;DP=248;Dels=0.0;FS=0.0;HaplotypeScore=1.5226;MLEAC=1;MLEAF=0.5;MQ=42.0;MQ0=0;MQRankSum=-0.332;QD=13.63;ReadPosRankSum=-0.606	GT:AD:DP:GQ:PL	0/1:142,105:247:99:3409,0,4732
chrIX	249464	.	C	T	3896.77	PASS	AC=1;AF=0.5;AN=2;BaseQRankSum=0.784;DP=250;Dels=0.0;FS=3.576;HaplotypeScore=1.787;MLEAC=1;MLEAF=0.5;MQ=41.91;MQ0=0;MQRankSum=-0.76;QD=15.59;ReadPosRankSum=-1.145	GT:AD:DP:GQ:PL	0/1:129,120:249:99:3925,0,4400
chrIX	256036	.	G	A	2884.77	PASS	AC=1;AF=0.5;AN=2;BaseQRankSum=0.222;DP=177;Dels=0.0;FS=0.0;HaplotypeScore=2.7587;MLEAC=1;MLEAF=0.5;MQ=41.86;MQ0=1;MQRankSum=1.03;QD=16.3;ReadPosRankSum=-0.003	GT:AD:DP:GQ:PL	0/1:87,90:177:99:2913,0,2924
chrIX	268801	.	C	T	3746.77	PASS	AC=1;AF=0.5;AN=2;BaseQRankSum=0.623;DP=229;Dels=0.0;FS=10.816;HaplotypeScore=2.5873;MLEAC=1;MLEAF=0.5;MQ=41.99;MQ0=0;MQRankSum=-0.384;QD=16.36;ReadPosRankSum=0.412	GT:AD:DP:GQ:PL	0/1:113,116:229:99:3775,0,3570
chrIX	304673	.	G	A	4265.77	PASS	AC=1;AF=0.5;AN=2;BaseQRankSum=1.48;DP=250;Dels=0.0;FS=8.006;HaplotypeScore=5.1978;MLEAC=1;MLEAF=0.5;MQ=41.86;MQ0=1;MQRankSum=-0.519;QD=17.06;ReadPosRankSum=-0.013	GT:AD:DP:GQ:PL	0/1:121,129:250:99:4294,0,3808
chrIX	400111	.	G	A	4141.77	PASS	AC=1;AF=0.5;AN=2;BaseQRankSum=0.726;DP=250;Dels=0.0;FS=2.759;HaplotypeScore=0.7887;MLEAC=1;MLEAF=0.5;MQ=42.0;MQ0=0;MQRankSum=1.176;QD=16.57;ReadPosRankSum=-0.455	GT:AD:DP:GQ:PL	0/1:127,123:250:99:4170,0,4316
chrIX	410605	.	C	T	4189.77	PASS	AC=1;AF=0.5;AN=2;BaseQRankSum=1.62;DP=250;Dels=0.0;FS=6.935;HaplotypeScore=5.3381;MLEAC=1;MLEAF=0.5;MQ=41.98;MQ0=0;MQRankSum=0.397;QD=16.76;ReadPosRankSum=-0.825	GT:AD:DP:GQ:PL	0/1:123,125:248:99:4218,0,4033
chrIX	421832	.	C	T	4109.77	PASS	AC=1;AF=0.5;AN=2;BaseQRankSum=1.565;DP=244;Dels=0.0;FS=4.34;HaplotypeScore=4.1085;MLEAC=1;MLEAF=0.5;MQ=41.98;MQ0=0;MQRankSum=-1.05;QD=16.84;ReadPosRankSum=0.025	GT:AD:DP:GQ:PL	0/1:116,127:243:99:4138,0,3613
chrX	31381	.	C	T	3541.77	PASS	AC=1;AF=0.5;AN=2;BaseQRankSum=1.621;DP=218;Dels=0.0;FS=1.045;HaplotypeScore=7.7541;MLEAC=1;MLEAF=0.5;MQ=41.99;MQ0=0;MQRankSum=-0.612;QD=16.25;ReadPosRankSum=0.535	GT:AD:DP:GQ:PL	0/1:109,109:218:99:3570,0,3506
chrX	101385	.	G	A	4021.77	PASS	AC=1;AF=0.5;AN=2;BaseQRankSum=3.017;DP=248;Dels=0.0;FS=2.839;HaplotypeScore=1.5661;MLEAC=1;MLEAF=0.5;MQ=41.99;MQ0=0;MQRankSum=0.8;QD=16.22;ReadPosRankSum=0.365	GT:AD:DP:GQ:PL	0/1:125,121:246:99:4050,0,3998
chrX	123032	.	C	T	3201.82	PASS	AC=1;AF=0.5;AN=2;BaseQRankSum=0.464;DP=221;Dels=0.0;FS=2.295;HaplotypeScore=4.3328;MLEAC=1;MLEAF=0.5;MQ=41.93;MQ0=0;MQRankSum=0.576;QD=14.49;ReadPosRankSum=-0.618	GT:AD:DP:GQ:PL	0/1:121,100:221:99:3230,0,3986
chrX	123800	.	C	T	3767.77	PASS	AC=1;AF=0.5;AN=2;BaseQRankSum=-0.267;DP=216;Dels=0.0;FS=2.324;HaplotypeScore=7.0715;MLEAC=1;MLEAF=0.5;MQ=42.0;MQ0=0;MQRankSum=-1.519;QD=17.44;ReadPosRankSum=1.202	GT:AD:DP:GQ:PL	0/1:97,119:216:99:3796,0,3023
chrX	172643	.	G	A	3370.77	PASS	AC=1;AF=0.5;AN=2;BaseQRankSum=0.997;DP=215;Dels=0.0;FS=7.661;HaplotypeScore=0.0;MLEAC=1;MLEAF=0.5;MQ=41.91;MQ0=0;MQRankSum=-0.118;QD=15.68;ReadPosRankSum=-0.785	GT:AD:DP:GQ:PL	0/1:108,106:214:99:3399,0,3510
chrX	172656	.	G	A	3162.77	PASS	AC=1;AF=0.5;AN=2;BaseQRankSum=-3.052;DP=227;Dels=0.0;FS=9.832;HaplotypeScore=1.2434;MLEAC=1;MLEAF=0.5;MQ=42.0;MQ0=0;MQRankSum=-0.173;QD=13.93;ReadPosRankSum=-0.476	GT:AD:DP:GQ:PL	0/1:116,111:227:99:3191,0,3732
chrX	173075	.	G	A	3756.77	PASS	AC=1;AF=0.5;AN=2;BaseQRankSum=-0.265;DP=230;Dels=0.0;FS=5.46;HaplotypeScore=7.6458;MLEAC=1;MLEAF=0.5;MQ=41.89;MQ0=0;MQRankSum=0.677;QD=16.33;ReadPosRankSum=-0.389	GT:AD:DP:GQ:PL	0/1:116,114:230:99:3785,0,3798
chrX	173080	.	G	A	9214.77	PASS	AC=2;AF=1.0;AN=2;DP=241;Dels=0.0;FS=0.0;HaplotypeScore=5.683;MLEAC=2;MLEAF=1.0;MQ=41.89;MQ0=0;QD=35.67	GT:AD:DP:GQ:PL	1/1:0,240:241:99:9243,704,0
chrX	192218	.	C	T	2786.77	PASS	AC=1;AF=0.5;AN=2;BaseQRankSum=1.223;DP=190;Dels=0.0;FS=0.537;HaplotypeScore=6.3108;MLEAC=1;MLEAF=0.5;MQ=41.98;MQ0=0;MQRankSum=0.609;QD=14.67;ReadPosRankSum=0.243	GT:AD:DP:GQ:PL	0/1:102,86:189:99:2815,0,3190
chrX	227715	.	G	A	3348.77	PASS	AC=1;AF=0.5;AN=2;BaseQRankSum=1.787;DP=207;Dels=0.0;FS=1.071;HaplotypeScore=2.682;MLEAC=1;MLEAF=0.5;MQ=42.0;MQ0=0;MQRankSum=-0.266;QD=16.18;ReadPosRankSum=-0.408	GT:AD:DP:GQ:PL	0/1:107,100:207:99:3377,0,3509
chrX	236463	.	G	A	2853.77	PASS	AC=1;AF=0.5;AN=2;BaseQRankSum=2.118;DP=199;Dels=0.0;FS=1.121;HaplotypeScore=2.7579;MLEAC=1;MLEAF=0.5;MQ=42.0;MQ0=0;MQRankSum=-0.48;QD=14.34;ReadPosRankSum=-0.086	GT:AD:DP:GQ:PL	0/1:112,87:199:99:2882,0,3756
chrX	258008	.	C	T	3744.77	PASS	AC=1;AF=0.5;AN=2;BaseQRankSum=0.673;DP=250;Dels=0.0;FS=0.979;HaplotypeScore=5.7624;MLEAC=1;MLEAF=0.5;MQ=41.94;MQ0=0;MQRankSum=0.297;QD=14.98;ReadPosRankSum=1.937	GT:AD:DP:GQ:PL	0/1:134,115:250:99:3773,0,4555
chrX	260815	.	G	A	3906.77	PASS	AC=1;AF=0.5;AN=2;BaseQRankSum=1.413;DP=236;Dels=0.0;FS=1.589;HaplotypeScore=7.2508;MLEAC=1;MLEAF=0.5;MQ=41.91;MQ0=1;MQRankSum=1.338;QD=16.55;ReadPosRankSum=-0.515	GT:AD:DP:GQ:PL	0/1:114,121:235:99:3935,0,3677
chrX	338166	.	C	T	3778.77	PASS	AC=1;AF=0.5;AN=2;BaseQRankSum=-0.409;DP=250;Dels=0.0;FS=9.569;HaplotypeScore=0.9734;MLEAC=1;MLEAF=0.5;MQ=41.9;MQ0=1;MQRankSum=-0.343;QD=15.12;ReadPosRankSum=0.352	GT:AD:DP:GQ:PL	0/1:136,114:250:99:3807,0,4578
chrX	367012	.	C	T	1289.77	PASS	AC=2;AF=1.0;AN=2;DP=37;Dels=0.0;FS=0.0;HaplotypeScore=0.0;MLEAC=2;MLEAF=1.0;MQ=40.07;MQ0=0;QD=34.86	GT:AD:DP:GQ:PL	1/1:0,37:37:99:1318,108,0
chrX	380597	.	C	T	3242.77	PASS	AC=1;AF=0.5;AN=2;BaseQRankSum=1.104;DP=234;Dels=0.0;FS=9.656;HaplotypeScore=2.5105;MLEAC=1;MLEAF=0.5;MQ=41.98;MQ0=0;MQRankSum=-1.966;QD=13.86;ReadPosRankSum=-0.719	GT:AD:DP:GQ:PL	0/1:128,104:232:99:3271,0,4030
chrX	392358	.	G	A	4100.77	PASS	AC=1;AF=0.5;AN=2;BaseQRankSum=0.989;DP=235;Dels=0.0;FS=3.82;HaplotypeScore=4.4483;MLEAC=1;MLEAF=0.5;MQ=41.94;MQ0=0;MQRankSum=-0.013;QD=17.45;ReadPosRankSum=1.546	GT:AD:DP:GQ:PL	0/1:112,122:234:99:4129,0,3720
chrX	400611	.	G	A	3315.77	PASS	AC=1;AF=0.5;AN=2;BaseQRankSum=-0.668;DP=250;Dels=0.0;FS=19.109;HaplotypeScore=6.7042;MLEAC=1;MLEAF=0.5;MQ=42.0;MQ0=0;MQRankSum=0.632;QD=13.26;ReadPosRankSum=0.736	GT:AD:DP:GQ:PL	0/1:145,104:250:99:3344,0,4928
chrX	405494	.	C	T	3468.77	PASS	AC=1;AF=0.5;AN=2;BaseQRankSum=1.719;DP=249;Dels=0.0;FS=0.0;HaplotypeScore=8.507;MLEAC=1;MLEAF=0.5;MQ=41.99;MQ0=0;MQRankSum=-0.305;QD=13.93;ReadPosRankSum=-1.549	GT:AD:DP:GQ:PL	0/1:138,106:245:99:3497,0,4480
chrX	434931	.	G	A	3723.77	PASS	AC=1;AF=0.5;AN=2;BaseQRankSum=-0.753;DP=204;Dels=0.0;FS=0.0;HaplotypeScore=7.0095;MLEAC=1;MLEAF=0.5;MQ=41.99;MQ0=0;MQRankSum=-0.402;QD=18.25;ReadPosRankSum=0.825	GT:AD:DP:GQ:PL	0/1:92,110:202:99:3752,0,3033
chrX	450349	.	C	T	3921.77	PASS	AC=1;AF=0.5;AN=2;BaseQRankSum=0.005;DP=247;Dels=0.0;FS=0.0;HaplotypeScore=4.1379;MLEAC=1;MLEAF=0.5;MQ=41.86;MQ0=0;MQRankSum=-0.326;QD=15.88;ReadPosRankSum=1.374	GT:AD:DP:GQ:PL	0/1:123,123:246:99:3950,0,3944
chrX	495944	.	C	T	4310.77	PASS	AC=1;AF=0.5;AN=2;BaseQRankSum=-0.504;DP=239;Dels=0.0;FS=0.994;HaplotypeScore=9.4619;MLEAC=1;MLEAF=0.5;MQ=41.94;MQ0=0;MQRankSum=-1.736;QD=18.04;ReadPosRankSum=0.87	GT:AD:DP:GQ:PL	0/1:111,127:238:99:4339,0,3706
chrX	514045	.	G	A	3606.77	PASS	AC=1;AF=0.5;AN=2;BaseQRankSum=-0.424;DP=219;Dels=0.0;FS=6.502;HaplotypeScore=9.6503;MLEAC=1;MLEAF=0.5;MQ=41.91;MQ0=0;MQRankSum=-1.281;QD=16.47;ReadPosRankSum=-1.421	GT:AD:DP:GQ:PL	0/1:110,108:219:99:3635,0,3594
chrX	527900	.	C	T	3177.77	PASS	AC=1;AF=0.5;AN=2;BaseQRankSum=0.397;DP=205;Dels=0.0;FS=11.644;HaplotypeScore=1.6609;MLEAC=1;MLEAF=0.5;MQ=42.0;MQ0=0;MQRankSum=1.525;QD=15.5;ReadPosRankSum=0.581	GT:AD:DP:GQ:PL	0/1:105,100:205:99:3206,0,3561
chrX	531938	.	G	A	3152.77	PASS	AC=1;AF=0.5;AN=2;BaseQRankSum=-0.94;DP=237;Dels=0.0;FS=16.389;HaplotypeScore=1.865;MLEAC=1;MLEAF=0.5;MQ=41.94;MQ0=0;MQRankSum=-0.651;QD=13.3;ReadPosRankSum=0.619	GT:AD:DP:GQ:PL	0/1:133,102:235:99:3181,0,4534
chrX	608247	.	C	T	4185.77	PASS	AC=1;AF=0.5;AN=2;BaseQRankSum=0.612;DP=250;Dels=0.0;FS=3.54;HaplotypeScore=4.6231;MLEAC=1;MLEAF=0.5;MQ=41.85;MQ0=1;MQRankSum=-0.78;QD=16.74;ReadPosRankSum=-2.023	GT:AD:DP:GQ:PL	0/1:119,126:246:99:4214,0,3995
chrX	611409	.	G	A	3493.77	PASS	AC=1;AF=0.5;AN=2;BaseQRankSum=-0.105;DP=245;Dels=0.0;FS=0.992;HaplotypeScore=3.2272;MLEAC=1;MLEAF=0.5;MQ=41.88;MQ0=0;MQRankSum=1.758;QD=14.26;ReadPosRankSum=-0.422	GT:AD:DP:GQ:PL	0/1:134,110:245:99:3522,0,4357
chrX	706617	.	G	A	3081.77	PASS	AC=1;AF=0.5;AN=2;BaseQRankSum=0.59;DP=221;Dels=0.0;FS=0.497;HaplotypeScore=4.4838;MLEAC=1;MLEAF=0.5;MQ=42.0;MQ0=0;MQRankSum=-0.154;QD=13.94;ReadPosRankSum=-0.848	GT:AD:DP:GQ:PL	0/1:123,98:221:99:3110,0,4044
chrXI	15511	.	C	T	7495.77	PASS	AC=2;AF=1.0;AN=2;BaseQRankSum=2.148;DP=237;Dels=0.0;FS=0.0;HaplotypeScore=4.2772;MLEAC=2;MLEAF=1.0;MQ=40.81;MQ0=5;MQRankSum=1.516;QD=31.63;ReadPosRankSum=0.713	GT:AD:DP:GQ:PL	1/1:19,218:237:31:7524,31,0
chrXI	90617	.	G	A	3887.77	PASS	AC=1;AF=0.5;AN=2;BaseQRankSum=-1.071;DP=228;Dels=0.0;FS=0.0;HaplotypeScore=1.5226;MLEAC=1;MLEAF=0.5;MQ=42.0;MQ0=0;MQRankSum=-0.685;QD=17.05;ReadPosRankSum=-0.82	GT:AD:DP:GQ:PL	0/1:109,119:228:99:3916,0,3548
chrXI	158580	.	C	T	3635.77	PASS	AC=1;AF=0.5;AN=2;BaseQRankSum=-0.227;DP=250;Dels=0.0;FS=0.0;HaplotypeScore=1.4679;MLEAC=1;MLEAF=0.5;MQ=42.0;MQ0=0;MQRankSum=-0.856;QD=14.54;ReadPosRankSum=-1.599	GT:AD:DP:GQ:PL	0/1:137,113:250:99:3664,0,4658
chrXI	164147	.	G	A	4470.77	PASS	AC=1;AF=0.5;AN=2;BaseQRankSum=0.066;DP=249;Dels=0.0;FS=0.0;HaplotypeScore=0.734;MLEAC=1;MLEAF=0.5;MQ=41.89;MQ0=0;MQRankSum=0.829;QD=17.95;ReadPosRankSum=1.057	GT:AD:DP:GQ:PL	0/1:114,135:249:99:4499,0,3646
chrXI	164886	.	G	A	189.77	PASS	AC=1;AF=0.5;AN=2;BaseQRankSum=-0.26;DP=94;Dels=0.0;FS=18.685;HaplotypeScore=5.3756;MLEAC=1;MLEAF=0.5;MQ=41.4;MQ0=0;MQRankSum=-0.43;QD=2.02;ReadPosRankSum=-3.605	GT:AD:DP:GQ:PL	0/1:80,14:94:99:218,0,2443
chrXI	164928	.	C	T	2045.77	PASS	AC=1;AF=0.5;AN=2;BaseQRankSum=2.21;DP=126;Dels=0.0;FS=0.785;HaplotypeScore=3.3007;MLEAC=1;MLEAF=0.5;MQ=42.0;MQ0=0;MQRankSum=1.711;QD=16.24;ReadPosRankSum=-0.21	GT:AD:DP:GQ:PL	0/1:63,62:125:99:2074,0,1973
chrXI	164940	.	C	T	2103.77	PASS	AC=1;AF=0.5;AN=2;BaseQRankSum=0.164;DP=127;Dels=0.0;FS=2.886;HaplotypeScore=4.0347;MLEAC=1;MLEAF=0.5;MQ=42.0;MQ0=0;MQRankSum=-1.097;QD=16.57;ReadPosRankSum=-1.263	GT:AD:DP:GQ:PL	0/1:60,66:127:99:2132,0,1911
chrXI	176549	.	G	A	3720.77	PASS	AC=1;AF=0.5;AN=2;BaseQRankSum=1.769;DP=239;Dels=0.0;FS=6.228;HaplotypeScore=2.5772;MLEAC=1;MLEAF=0.5;MQ=42.0;MQ0=0;MQRankSum=0.278;QD=15.57;ReadPosRankSum=1.206	GT:AD:DP:GQ:PL	0/1:127,112:239:99:3749,0,4254
chrXI	208425	.	C	T	3438.77	PASS	AC=1;AF=0.5;AN=2;BaseQRankSum=-0.286;DP=215;Dels=0.0;FS=3.871;HaplotypeScore=1.7886;MLEAC=1;MLEAF=0.5;MQ=41.99;MQ0=0;MQRankSum=-0.288;QD=15.99;ReadPosRankSum=-1.499	GT:AD:DP:GQ:PL	0/1:110,105:215:99:3467,0,3614
chrXI	214027	.	C	T	3167.77	PASS	AC=1;AF=0.5;AN=2;BaseQRankSum=-0.463;DP=205;Dels=0.0;FS=3.974;HaplotypeScore=7.6664;MLEAC=1;MLEAF=0.5;MQ=41.92;MQ0=0;MQRankSum=-0.281;QD=15.45;ReadPosRankSum=0.496	GT:AD:DP:GQ:PL	0/1:105,100:205:99:3196,0,3199
chrXI	221481	.	C	T	3328.77	PASS	AC=1;AF=0.5;AN=2;BaseQRankSum=1.098;DP=203;Dels=0.0;FS=6.805;HaplotypeScore=0.8321;MLEAC=1;MLEAF=0.5;MQ=42.0;MQ0=0;MQRankSum=-0.094;QD=16.4;ReadPosRankSum=0.539	GT:AD:DP:GQ:PL	0/1:102,101:203:99:3357,0,3439
chrXI	335033	.	G	A	3848.77	PASS	AC=1;AF=0.5;AN=2;BaseQRankSum=2.74;DP=216;Dels=0.0;FS=3.869;HaplotypeScore=4.3753;MLEAC=1;MLEAF=0.5;MQ=42.0;MQ0=0;MQRankSum=0.668;QD=17.82;ReadPosRankSum=0.169	GT:AD:DP:GQ:PL	0/1:102,114:216:99:3877,0,3227
chrXI	366489	.	C	T	3197.05	PASS	AC=1;AF=0.5;AN=2;BaseQRankSum=-1.444;DP=202;Dels=0.0;FS=5.876;HaplotypeScore=6.2401;MLEAC=1;MLEAF=0.5;MQ=41.82;MQ0=0;MQRankSum=-0.379;QD=15.83;ReadPosRankSum=-0.025	GT:AD:DP:GQ:PL	0/1:104,98:202:99:3225,0,3364
chrXI	368069	.	G	A	3840.77	PASS	AC=1;AF=0.5;AN=2;BaseQRankSum=-1.811;DP=250;Dels=0.0;FS=0.0;HaplotypeScore=7.1924;MLEAC=1;MLEAF=0.5;MQ=41.97;MQ0=0;MQRankSum=0.489;QD=15.36;ReadPosRankSum=0.228	GT:AD:DP:GQ:PL	0/1:133,117:250:99:3869,0,4614
chrXI	417788	.	G	A	3655.77	PASS	AC=1;AF=0.5;AN=2;BaseQRankSum=-3.711;DP=250;Dels=0.0;FS=4.263;HaplotypeScore=5.7476;MLEAC=1;MLEAF=0.5;MQ=41.99;MQ0=0;MQRankSum=0.201;QD=14.62;ReadPosRankSum=-0.383	GT:AD:DP:GQ:PL	0/1:127,123:250:99:3684,0,4205
chrXI	466864	.	C	T	4548.77	PASS	AC=1;AF=0.5;AN=2;BaseQRankSum=0.121;DP=250;Dels=0.0;FS=3.492;HaplotypeScore=2.6;MLEAC=1;MLEAF=0.5;MQ=41.94;MQ0=0;MQRankSum=2.513;QD=18.2;ReadPosRankSum=0.803	GT:AD:DP:GQ:PL	0/1:116,133:249:99:4577,0,3863
chrXI	489584	.	C	T	3176.77	PASS	AC=1;AF=0.5;AN=2;BaseQRankSum=2.242;DP=212;Dels=0.0;FS=20.607;HaplotypeScore=2.7217;MLEAC=1;MLEAF=0.5;MQ=42.0;MQ0=0;MQRankSum=1.461;QD=14.98;ReadPosRankSum=0.57	GT:AD:DP:GQ:PL	0/1:117,95:212:99:3205,0,3920
chrXI	497636	.	C	T	3359.77	PASS	AC=1;AF=0.5;AN=2;BaseQRankSum=-0.609;DP=205;Dels=0.0;FS=3.254;HaplotypeScore=1.5226;MLEAC=1;MLEAF=0.5;MQ=41.98;MQ0=0;MQRankSum=0.124;QD=16.39;ReadPosRankSum=0.399	GT:AD:DP:GQ:PL	0/1:103,102:205:99:3388,0,3458
chrXI	526708	.	C	T	3643.77	PASS	AC=1;AF=0.5;AN=2;BaseQRankSum=1.387;DP=215;Dels=0.0;FS=3.851;HaplotypeScore=4.9492;MLEAC=1;MLEAF=0.5;MQ=42.0;MQ0=0;MQRankSum=0.076;QD=16.95;ReadPosRankSum=0.128	GT:AD:DP:GQ:PL	0/1:106,109:215:99:3672,0,3408
chrXI	544461	.	G	A	3918.77	PASS	AC=1;AF=0.5;AN=2;BaseQRankSum=1.141;DP=225;Dels=0.0;FS=26.856;HaplotypeScore=0.734;MLEAC=1;MLEAF=0.5;MQ=41.93;MQ0=0;MQRankSum=0.025;QD=17.42;ReadPosRankSum=-1.108	GT:AD:DP:GQ:PL	0/1:107,117:224:99:3947,0,3510
chrXI	585769	.	C	T	3983.77	PASS	AC=1;AF=0.5;AN=2;BaseQRankSum=1.697;DP=250;Dels=0.0;FS=16.437;HaplotypeScore=7.8172;MLEAC=1;MLEAF=0.5;MQ=41.99;MQ0=0;MQRankSum=0.486;QD=15.94;ReadPosRankSum=0.107	GT:AD:DP:GQ:PL	0/1:133,117:250:99:4012,0,4396
chrXI	610903	.	G	A	3821.77	PASS	AC=1;AF=0.5;AN=2;BaseQRankSum=-0.277;DP=230;Dels=0.0;FS=3.7;HaplotypeScore=0.0;MLEAC=1;MLEAF=0.5;MQ=42.0;MQ0=0;MQRankSum=-1.138;QD=16.62;ReadPosRankSum=1.306	GT:AD:DP:GQ:PL	0/1:115,115:230:99:3850,0,3806
chrXI	632119	.	G	A	4008.77	PASS	AC=1;AF=0.5;AN=2;BaseQRankSum=0.156;DP=243;Dels=0.0;FS=2.837;HaplotypeScore=0.9967;MLEAC=1;MLEAF=0.5;MQ=42.0;MQ0=0;MQRankSum=-0.26;QD=16.5;ReadPosRankSum=-0.857	GT:AD:DP:GQ:PL	0/1:122,121:243:99:4037,0,3950
chrXI	643533	.	C	T	4210.77	PASS	AC=1;AF=0.5;AN=2;BaseQRankSum=1.582;DP=228;Dels=0.0;FS=3.759;HaplotypeScore=8.2255;MLEAC=1;MLEAF=0.5;MQ=41.84;MQ0=1;MQRankSum=-1.492;QD=18.47;ReadPosRankSum=-0.346	GT:AD:DP:GQ:PL	0/1:102,126:228:99:4239,0,3282
chrXII	65268	.	G	A	3971.77	PASS	AC=1;AF=0.5;AN=2;BaseQRankSum=-0.738;DP=241;Dels=0.0;FS=0.473;HaplotypeScore=9.1323;MLEAC=1;MLEAF=0.5;MQ=41.25;MQ0=0;MQRankSum=1.691;QD=16.48;ReadPosRankSum=-1.988	GT:AD:DP:GQ:PL	0/1:117,123:240:99:4000,0,3901
chrXII	111661	.	C	T	3072.77	PASS	AC=1;AF=0.5;AN=2;BaseQRankSum=-0.281;DP=197;Dels=0.0;FS=2.464;HaplotypeScore=2.65;MLEAC=1;MLEAF=0.5;MQ=41.92;MQ0=0;MQRankSum=1.279;QD=15.6;ReadPosRankSum=-1.507	GT:AD:DP:GQ:PL	0/1:101,94:195:99:3101,0,3364
chrXII	171301	.	C	T	3773.77	PASS	AC=1;AF=0.5;AN=2;BaseQRankSum=-0.412;DP=250;Dels=0.0;FS=6.0;HaplotypeScore=8.458;MLEAC=1;MLEAF=0.5;MQ=42.0;MQ0=0;MQRankSum=0.626;QD=15.1;ReadPosRankSum=-2.029	GT:AD:DP:GQ:PL	0/1:136,114:250:99:3802,0,4702
chrXII	260596	.	C	T	8867.77	PASS	AC=2;AF=1.0;AN=2;DP=235;Dels=0.0;FS=0.0;HaplotypeScore=12.6197;MLEAC=2;MLEAF=1.0;MQ=41.92;MQ0=0;QD=32.42	GT:AD:DP:GQ:PL	1/1:0,234:234:99:8896,680,0
chrXII	286629	.	G	A	3294.77	PASS	AC=1;AF=0.5;AN=2;BaseQRankSum=-1.157;DP=207;Dels=0.0;FS=0.0;HaplotypeScore=5.6873;MLEAC=1;MLEAF=0.5;MQ=42.0;MQ0=0;MQRankSum=0.254;QD=15.92;ReadPosRankSum=-1.582	GT:AD:DP:GQ:PL	0/1:103,104:207:99:3323,0,3309
chrXII	290104	.	G	A	3643.77	PASS	AC=1;AF=0.5;AN=2;BaseQRankSum=1.122;DP=250;Dels=0.0;FS=0.474;HaplotypeScore=3.5129;MLEAC=1;MLEAF=0.5;MQ=42.0;MQ0=0;MQRankSum=-0.227;QD=14.58;ReadPosRankSum=0.641	GT:AD:DP:GQ:PL	0/1:133,115:249:99:3672,0,4462
chrXII	323550	.	C	T	3924.77	PASS	AC=1;AF=0.5;AN=2;BaseQRankSum=1.085;DP=231;Dels=0.0;FS=2.266;HaplotypeScore=4.1514;MLEAC=1;MLEAF=0.5;MQ=41.99;MQ0=0;MQRankSum=1.664;QD=16.99;ReadPosRankSum=1.354	GT:AD:DP:GQ:PL	0/1:111,119:231:99:3953,0,3588
chrXII	341191	.	C	T	1854.77	PASS	AC=1;AF=0.5;AN=2;BaseQRankSum=-0.744;DP=171;Dels=0.0;FS=2.744;HaplotypeScore=3.3124;MLEAC=1;MLEAF=0.5;MQ=42.0;MQ0=0;MQRankSum=0.351;QD=10.85;ReadPosRankSum=0.322	GT:AD:DP:GQ:PL	0/1:105,66:171:99:1883,0,3487
chrXII	369452	.	G	A	2110.77	PASS	AC=1;AF=0.5;AN=2;BaseQRankSum=0.141;DP=139;Dels=0.0;FS=6.794;HaplotypeScore=1.6809;MLEAC=1;MLEAF=0.5;MQ=42.0;MQ0=0;MQRankSum=-1.216;QD=15.19;ReadPosRankSum=-1.684	GT:AD:DP:GQ:PL	0/1:72,67:139:99:2139,0,2325
chrXII	403536	.	G	A	3509.77	PASS	AC=1;AF=0.5;AN=2;BaseQRankSum=0.226;DP=229;Dels=0.0;FS=1.028;HaplotypeScore=3.3452;MLEAC=1;MLEAF=0.5;MQ=41.98;MQ0=0;MQRankSum=0.135;QD=15.33;ReadPosRankSum=1.016	GT:AD:DP:GQ:PL	0/1:118,109:227:99:3538,0,3956
chrXII	413996	.	G	A	3570.77	PASS	AC=1;AF=0.5;AN=2;BaseQRankSum=-0.054;DP=225;Dels=0.0;FS=7.44;HaplotypeScore=6.5279;MLEAC=1;MLEAF=0.5;MQ=41.99;MQ0=0;MQRankSum=0.429;QD=15.87;ReadPosRankSum=0.112	GT:AD:DP:GQ:PL	0/1:116,109:225:99:3599,0,3825
chrXII	441577	.	C	T	3512.77	PASS	AC=1;AF=0.5;AN=2;BaseQRankSum=1.894;DP=221;Dels=0.0;FS=1.043;HaplotypeScore=5.0673;MLEAC=1;MLEAF=0.5;MQ=42.0;MQ0=0;MQRankSum=1.959;QD=15.89;ReadPosRankSum=0.273	GT:AD:DP:GQ:PL	0/1:114,107:221:99:3541,0,3726
chrXII	574527	.	G	A	3095.77	PASS	AC=1;AF=0.5;AN=2;BaseQRankSum=-0.32;DP=221;Dels=0.0;FS=2.333;HaplotypeScore=2.9217;MLEAC=1;MLEAF=0.5;MQ=42.0;MQ0=0;MQRankSum=0.47;QD=14.01;ReadPosRankSum=0.609	GT:AD:DP:GQ:PL	0/1:118,101:220:99:3124,0,3858
chrXII	582159	.	G	A	2830.77	PASS	AC=1;AF=0.5;AN=2;BaseQRankSum=0.225;DP=206;Dels=0.0;FS=0.525;HaplotypeScore=7.3151;MLEAC=1;MLEAF=0.5;MQ=41.9;MQ0=0;MQRankSum=-1.413;QD=13.74;ReadPosRankSum=0.072	GT:AD:DP:GQ:PL	0/1:115,89:204:99:2859,0,4010
chrXII	624544	.	C	T	3589.77	PASS	AC=1;AF=0.5;AN=2;BaseQRankSum=2.326;DP=213;Dels=0.0;FS=2.321;HaplotypeScore=3.4364;MLEAC=1;MLEAF=0.5;MQ=41.93;MQ0=0;MQRankSum=-0.08;QD=16.85;ReadPosRankSum=3.358	GT:AD:DP:GQ:PL	0/1:104,108:213:99:3618,0,3362
chrXII	645254	.	G	A	3209.76	PASS	AC=1;AF=0.5;AN=2;BaseQRankSum=-0.625;DP=205;Dels=0.0;FS=0.0;HaplotypeScore=6.2554;MLEAC=1;MLEAF=0.5;MQ=41.92;MQ0=0;MQRankSum=0.326;QD=15.66;ReadPosRankSum=1.531	GT:AD:DP:GQ:PL	0/1:104,99:203:99:3238,0,3329
chrXII	665897	.	C	T	4121.77	PASS	AC=1;AF=0.5;AN=2;BaseQRankSum=0.327;DP=249;Dels=0.0;FS=9.089;HaplotypeScore=2.4649;MLEAC=1;MLEAF=0.5;MQ=42.0;MQ0=0;MQRankSum=0.05;QD=16.55;ReadPosRankSum=0.367	GT:AD:DP:GQ:PL	0/1:121,128:249:99:4150,0,3769
chrXII	728867	.	G	A	4047.77	PASS	AC=1;AF=0.5;AN=2;BaseQRankSum=-1.553;DP=241;Dels=0.0;FS=4.338;HaplotypeScore=4.1224;MLEAC=1;MLEAF=0.5;MQ=42.0;MQ0=0;MQRankSum=-1.569;QD=16.8;ReadPosRankSum=0.034	GT:AD:DP:GQ:PL	0/1:116,124:240:99:4076,0,3767
chrXII	732598	.	C	T	1491.77	PASS	AC=1;AF=0.5;AN=2;BaseQRankSum=1.521;DP=250;Dels=0.0;FS=0.0;HaplotypeScore=3.4975;MLEAC=1;MLEAF=0.5;MQ=41.83;MQ0=2;MQRankSum=0.79;QD=5.97;ReadPosRankSum=0.828	GT:AD:DP:GQ:PL	0/1:190,58:248:99:1520,0,6568
chrXII	732809	.	C	T	1720.77	PASS	AC=1;AF=0.5;AN=2;BaseQRankSum=1.243;DP=250;Dels=0.0;FS=9.627;HaplotypeScore=1.4538;MLEAC=1;MLEAF=0.5;MQ=41.88;MQ0=0;MQRankSum=-0.441;QD=6.88;ReadPosRankSum=1.837	GT:AD:DP:GQ:PL	0/1:187,63:250:99:1749,0,6562
chrXII	774802	.	C	T	3275.77	PASS	AC=1;AF=0.5;AN=2;BaseQRankSum=-0.39;DP=222;Dels=0.0;FS=1.079;HaplotypeScore=2.8042;MLEAC=1;MLEAF=0.5;MQ=41.94;MQ0=0;MQRankSum=0.702;QD=14.76;ReadPosRankSum=-0.311	GT:AD:DP:GQ:PL	0/1:120,101:221:99:3304,0,4135
chrXII	804419	.	G	A	2853.77	PASS	AC=1;AF=0.5;AN=2;BaseQRankSum=-1.592;DP=190;Dels=0.0;FS=0.537;HaplotypeScore=3.384;MLEAC=1;MLEAF=0.5;MQ=41.93;MQ0=0;MQRankSum=-0.386;QD=15.02;ReadPosRankSum=-1.801	GT:AD:DP:GQ:PL	0/1:99,91:190:99:2882,0,3202
chrXII	810300	.	C	T	3493.77	PASS	AC=1;AF=0.5;AN=2;BaseQRankSum=2.451;DP=241;Dels=0.0;FS=2.897;HaplotypeScore=0.8941;MLEAC=1;MLEAF=0.5;MQ=41.94;MQ0=0;MQRankSum=-0.541;QD=14.5;ReadPosRankSum=1.322	GT:AD:DP:GQ:PL	0/1:131,110:241:99:3522,0,4095
chrXII	853900	.	C	T	3658.77	PASS	AC=1;AF=0.5;AN=2;BaseQRankSum=2.457;DP=232;Dels=0.0;FS=2.234;HaplotypeScore=9.3856;MLEAC=1;MLEAF=0.5;MQ=41.94;MQ0=0;MQRankSum=1.537;QD=15.77;ReadPosRankSum=0.125	GT:AD:DP:GQ:PL	0/1:117,112:229:99:3687,0,3756
chrXII	861556	.	G	A	3957.77	PASS	AC=1;AF=0.5;AN=2;BaseQRankSum=1.231;DP=250;Dels=0.0;FS=0.97;HaplotypeScore=2.652;MLEAC=1;MLEAF=0.5;MQ=41.94;MQ0=0;MQRankSum=0.323;QD=15.83;ReadPosRankSum=0.545	GT:AD:DP:GQ:PL	0/1:131,118:250:99:3986,0,4384
chrXII	898935	.	C	T	4066.77	PASS	AC=1;AF=0.5;AN=2;BaseQRankSum=-0.096;DP=225;Dels=0.0;FS=2.293;HaplotypeScore=0.8667;MLEAC=1;MLEAF=0.5;MQ=41.93;MQ0=0;MQRankSum=1.069;QD=18.07;ReadPosRankSum=0.351	GT:AD:DP:GQ:PL	0/1:102,122:224:99:4095,0,3324
chrXII	899152	.	C	T	3841.77	PASS	AC=1;AF=0.5;AN=2;BaseQRankSum=1.024;DP=243;Dels=0.0;FS=1.566;HaplotypeScore=6.7754;MLEAC=1;MLEAF=0.5;MQ=41.99;MQ0=0;MQRankSum=1.022;QD=15.81;ReadPosRankSum=-1.103	GT:AD:DP:GQ:PL	0/1:125,117:243:99:3870,0,4118
chrXII	899489	.	C	T	4034.77	PASS	AC=1;AF=0.5;AN=2;BaseQRankSum=-0.736;DP=250;Dels=0.0;FS=0.0;HaplotypeScore=0.7887;MLEAC=1;MLEAF=0.5;MQ=42.0;MQ0=0;MQRankSum=0.748;QD=16.14;ReadPosRankSum=-0.251	GT:AD:DP:GQ:PL	0/1:126,124:250:99:4063,0,4105
chrXII	918487	.	G	A	4163.77	PASS	AC=1;AF=0.5;AN=2;BaseQRankSum=0.687;DP=250;Dels=0.0;FS=19.499;HaplotypeScore=10.0016;MLEAC=1;MLEAF=0.5;MQ=41.98;MQ0=0;MQRankSum=-0.168;QD=16.66;ReadPosRankSum=0.516	GT:AD:DP:GQ:PL	0/1:125,125:250:99:4192,0,4083
chrXII	953783	.	G	A	3866.77	PASS	AC=1;AF=0.5;AN=2;BaseQRankSum=1.474;DP=244;Dels=0.0;FS=1.562;HaplotypeScore=6.72;MLEAC=1;MLEAF=0.5;MQ=41.99;MQ0=0;MQRankSum=-1.209;QD=15.85;ReadPosRankSum=0.62	GT:AD:DP:GQ:PL	0/1:124,119:244:99:3895,0,4046
chrXIII	44388	.	G	A	6958.77	PASS	AC=2;AF=1.0;AN=2;BaseQRankSum=1.714;DP=192;Dels=0.0;FS=0.0;HaplotypeScore=11.1971;MLEAC=2;MLEAF=1.0;MQ=41.98;MQ0=0;MQRankSum=1.551;QD=26.71;ReadPosRankSum=-1.533	GT:AD:DP:GQ:PL	1/1:1,190:192:99:6987,548,0
chrXIII	156990	.	G	A	3292.77	PASS	AC=1;AF=0.5;AN=2;BaseQRankSum=-0.112;DP=206;Dels=0.0;FS=3.954;HaplotypeScore=6.0176;MLEAC=1;MLEAF=0.5;MQ=41.91;MQ0=0;MQRankSum=1.628;QD=15.98;ReadPosRankSum=-0.726	GT:AD:DP:GQ:PL	0/1:103,102:205:99:3321,0,3435
chrXIII	159606	.	C	T	2979.77	PASS	AC=1;AF=0.5;AN=2;BaseQRankSum=-0.065;DP=174;Dels=0.0;FS=3.734;HaplotypeScore=1.9648;MLEAC=1;MLEAF=0.5;MQ=41.99;MQ0=0;MQRankSum=1.548;QD=17.13;ReadPosRankSum=-0.185	GT:AD:DP:GQ:PL	0/1:82,92:174:99:3008,0,2660
chrXIII	160108	.	G	A	3546.77	PASS	AC=1;AF=0.5;AN=2;BaseQRankSum=1.281;DP=192;Dels=0.0;FS=0.575;HaplotypeScore=1.7621;MLEAC=1;MLEAF=0.5;MQ=42.0;MQ0=0;MQRankSum=-1.307;QD=18.47;ReadPosRankSum=0.225	GT:AD:DP:GQ:PL	0/1:88,104:192:99:3575,0,2833
chrXIII	195621	.	G	A	4065.77	PASS	AC=1;AF=0.5;AN=2;BaseQRankSum=-1.36;DP=249;Dels=0.0;FS=11.206;HaplotypeScore=6.2386;MLEAC=1;MLEAF=0.5;MQ=41.99;MQ0=0;MQRankSum=-0.587;QD=16.33;ReadPosRankSum=-0.129	GT:AD:DP:GQ:PL	0/1:121,128:249:99:4094,0,3828
chrXIII	272238	.	C	T	2997.77	PASS	AC=1;AF=0.5;AN=2;BaseQRankSum=1.199;DP=191;Dels=0.0;FS=7.24;HaplotypeScore=3.7373;MLEAC=1;MLEAF=0.5;MQ=41.88;MQ0=0;MQRankSum=-1.255;QD=15.7;ReadPosRankSum=0.418	GT:AD:DP:GQ:PL	0/1:96,94:191:99:3026,0,3027
chrXIII	324674	.	C	T	3403.77	PASS	AC=1;AF=0.5;AN=2;BaseQRankSum=-1.188;DP=221;Dels=0.0;FS=0.0;HaplotypeScore=0.0;MLEAC=1;MLEAF=0.5;MQ=41.93;MQ0=0;MQRankSum=1.046;QD=15.4;ReadPosRankSum=0.262	GT:AD:DP:GQ:PL	0/1:114,106:220:99:3432,0,3703
chrXIII	349982	.	G	A	3553.77	PASS	AC=1;AF=0.5;AN=2;BaseQRankSum=1.682;DP=229;Dels=0.0;FS=1.598;HaplotypeScore=2.6537;MLEAC=1;MLEAF=0.5;MQ=42.0;MQ0=0;MQRankSum=0.628;QD=15.52;ReadPosRankSum=-1.42	GT:AD:DP:GQ:PL	0/1:119,110:229:99:3582,0,3871
chrXIII	445156	.	G	A	4533.77	PASS	AC=1;AF=0.5;AN=2;BaseQRankSum=1.247;DP=238;Dels=0.0;FS=0.487;HaplotypeScore=7.1204;MLEAC=1;MLEAF=0.5;MQ=42.0;MQ0=0;MQRankSum=-0.499;QD=19.05;ReadPosRankSum=-0.895	GT:AD:DP:GQ:PL	0/1:106,132:238:99:4562,0,3358
chrXIII	479758	.	C	T	3704.77	PASS	AC=1;AF=0.5;AN=2;BaseQRankSum=1.124;DP=250;Dels=0.0;FS=11.278;HaplotypeScore=1.8455;MLEAC=1;MLEAF=0.5;MQ=42.0;MQ0=0;MQRankSum=-1.268;QD=14.82;ReadPosRankSum=-2.395	GT:AD:DP:GQ:PL	0/1:139,110:249:99:3733,0,4776
chrXIII	486349	.	C	T	3143.77	PASS	AC=1;AF=0.5;AN=2;BaseQRankSum=0.508;DP=179;Dels=0.0;FS=1.185;HaplotypeScore=4.1476;MLEAC=1;MLEAF=0.5;MQ=41.91;MQ0=0;MQRankSum=-2.228;QD=17.56;ReadPosRankSum=-1.141	GT:AD:DP:GQ:PL	0/1:84,94:178:99:3172,0,2833
chrXIII	511508	.	C	T	2934.77	PASS	AC=1;AF=0.5;AN=2;BaseQRankSum=-0.717;DP=210;Dels=0.0;FS=0.0;HaplotypeScore=2.5873;MLEAC=1;MLEAF=0.5;MQ=42.0;MQ0=0;MQRankSum=0.249;QD=13.98;ReadPosRankSum=-1.523	GT:AD:DP:GQ:PL	0/1:113,96:209:99:2963,0,3682
chrXIII	541174	.	C	T	3912.77	PASS	AC=1;AF=0.5;AN=2;BaseQRankSum=-0.478;DP=229;Dels=0.0;FS=10.688;HaplotypeScore=3.7564;MLEAC=1;MLEAF=0.5;MQ=41.87;MQ0=0;MQRankSum=0.215;QD=17.09;ReadPosRankSum=-0.244	GT:AD:DP:GQ:PL	0/1:111,118:229:99:3941,0,3680
chrXIII	556785	.	C	T	3502.77	PASS	AC=1;AF=0.5;AN=2;BaseQRankSum=2.23;DP=214;Dels=0.0;FS=1.055;HaplotypeScore=1.7334;MLEAC=1;MLEAF=0.5;MQ=41.99;MQ0=0;MQRankSum=-0.128;QD=16.37;ReadPosRankSum=0.062	GT:AD:DP:GQ:PL	0/1:107,107:214:99:3531,0,3322
chrXIII	615609	.	C	T	4215.77	PASS	AC=1;AF=0.5;AN=2;BaseQRankSum=0.765;DP=250;Dels=0.0;FS=6.866;HaplotypeScore=1.7552;MLEAC=1;MLEAF=0.5;MQ=41.94;MQ0=0;MQRankSum=0.951;QD=16.86;ReadPosRankSum=1.53	GT:AD:DP:GQ:PL	0/1:124,125:249:99:4244,0,4097
chrXIII	652583	.	C	T	3610.77	PASS	AC=1;AF=0.5;AN=2;BaseQRankSum=0.199;DP=235;Dels=0.0;FS=1.012;HaplotypeScore=1.6006;MLEAC=1;MLEAF=0.5;MQ=41.94;MQ0=0;MQRankSum=1.224;QD=15.36;ReadPosRankSum=0.137	GT:AD:DP:GQ:PL	0/1:122,113:235:99:3639,0,3966
chrXIII	664649	.	C	T	3562.77	PASS	AC=1;AF=0.5;AN=2;BaseQRankSum=0.241;DP=227;Dels=0.0;FS=0.0;HaplotypeScore=1.6553;MLEAC=1;MLEAF=0.5;MQ=42.0;MQ0=0;MQRankSum=-0.031;QD=15.7;ReadPosRankSum=0.093	GT:AD:DP:GQ:PL	0/1:117,107:224:99:3591,0,3967
chrXIII	665354	.	G	A	3868.77	PASS	AC=1;AF=0.5;AN=2;BaseQRankSum=0.282;DP=228;Dels=0.0;FS=1.604;HaplotypeScore=1.7878;MLEAC=1;MLEAF=0.5;MQ=41.94;MQ0=0;MQRankSum=-0.431;QD=16.97;ReadPosRankSum=-1.025	GT:AD:DP:GQ:PL	0/1:112,116:228:99:3897,0,3725
chrXIII	676422	.	C	T	2539.77	PASS	AC=1;AF=0.5;AN=2;BaseQRankSum=2.0;DP=198;Dels=0.0;FS=8.251;HaplotypeScore=5.4921;MLEAC=1;MLEAF=0.5;MQ=41.93;MQ0=0;MQRankSum=1.322;QD=12.83;ReadPosRankSum=0.046	GT:AD:DP:GQ:PL	0/1:115,81:196:99:2568,0,3787
chrXIII	676552	.	C	T	2801.77	PASS	AC=1;AF=0.5;AN=2;BaseQRankSum=1.042;DP=185;Dels=0.0;FS=4.257;HaplotypeScore=4.7096;MLEAC=1;MLEAF=0.5;MQ=42.0;MQ0=0;MQRankSum=-0.438;QD=15.14;ReadPosRankSum=0.344	GT:AD:DP:GQ:PL	0/1:97,87:185:99:2830,0,3042
chrXIII	794563	.	G	A	3270.77	PASS	AC=1;AF=0.5;AN=2;BaseQRankSum=-0.789;DP=204;Dels=0.0;FS=0.0;HaplotypeScore=3.2327;MLEAC=1;MLEAF=0.5;MQ=41.85;MQ0=0;MQRankSum=0.172;QD=16.03;ReadPosRankSum=-0.177	GT:AD:DP:GQ:PL	0/1:98,104:202:99:3299,0,3174
chrXIII	798232	.	C	T	3840.77	PASS	AC=1;AF=0.5;AN=2;BaseQRankSum=0.249;DP=221;Dels=0.0;FS=0.494;HaplotypeScore=5.5877;MLEAC=1;MLEAF=0.5;MQ=41.93;MQ0=0;MQRankSum=0.237;QD=17.38;ReadPosRankSum=-1.261	GT:AD:DP:GQ:PL	0/1:104,116:220:99:3869,0,3387
chrXIII	828005	.	C	T	4159.77	PASS	AC=1;AF=0.5;AN=2;BaseQRankSum=-0.254;DP=250;Dels=0.0;FS=2.781;HaplotypeScore=6.8357;MLEAC=1;MLEAF=0.5;MQ=41.98;MQ0=0;MQRankSum=0.413;QD=16.64;ReadPosRankSum=-0.431	GT:AD:DP:GQ:PL	0/1:120,129:249:99:4188,0,3932
chrXIV	89091	.	C	T	8547.77	PASS	AC=2;AF=1.0;AN=2;DP=218;Dels=0.0;FS=0.0;HaplotypeScore=3.6553;MLEAC=2;MLEAF=1.0;MQ=41.99;MQ0=0;QD=30.59	GT:AD:DP:GQ:PL	1/1:0,217:217:99:8576,647,0
chrXIV	122581	.	C	T	3553.77	PASS	AC=1;AF=0.5;AN=2;BaseQRankSum=-0.041;DP=230;Dels=0.0;FS=0.482;HaplotypeScore=5.0784;MLEAC=1;MLEAF=0.5;MQ=41.93;MQ0=0;MQRankSum=0.094;QD=15.45;ReadPosRankSum=0.247	GT:AD:DP:GQ:PL	0/1:118,112:230:99:3582,0,3826
chrXIV	230479	.	G	A	2882.77	PASS	AC=1;AF=0.5;AN=2;BaseQRankSum=1.256;DP=214;Dels=0.0;FS=18.804;HaplotypeScore=7.313;MLEAC=1;MLEAF=0.5;MQ=41.98;MQ0=0;MQRankSum=0.306;QD=13.47;ReadPosRankSum=0.879	GT:AD:DP:GQ:PL	0/1:121,92:213:99:2911,0,4064
chrXIV	230559	.	G	A	3825.77	PASS	AC=1;AF=0.5;AN=2;BaseQRankSum=2.994;DP=231;Dels=0.0;FS=3.754;HaplotypeScore=1.7128;MLEAC=1;MLEAF=0.5;MQ=41.99;MQ0=0;MQRankSum=0.946;QD=16.56;ReadPosRankSum=0.122	GT:AD:DP:GQ:PL	0/1:114,116:231:99:3854,0,3569
chrXIV	230655	.	G	A	9757.77	PASS	AC=2;AF=1.0;AN=2;DP=249;Dels=0.0;FS=0.0;HaplotypeScore=3.6021;MLEAC=2;MLEAF=1.0;MQ=42.0;MQ0=0;QD=23.52	GT:AD:DP:GQ:PL	1/1:0,248:248:99:9786,734,0
chrXIV	262147	.	G	A	3525.77	PASS	AC=1;AF=0.5;AN=2;BaseQRankSum=-0.506;DP=227;Dels=0.0;FS=3.008;HaplotypeScore=6.137;MLEAC=1;MLEAF=0.5;MQ=42.0;MQ0=0;MQRankSum=-0.184;QD=15.53;ReadPosRankSum=-0.257	GT:AD:DP:GQ:PL	0/1:114,112:227:99:3554,0,3816
chrXIV	408071	.	G	A	3799.77	PASS	AC=1;AF=0.5;AN=2;BaseQRankSum=0.936;DP=250;Dels=0.0;FS=7.999;HaplotypeScore=0.0;MLEAC=1;MLEAF=0.5;MQ=41.94;MQ0=0;MQRankSum=-0.551;QD=15.2;ReadPosRankSum=-0.294	GT:AD:DP:GQ:PL	0/1:132,115:247:99:3828,0,4514
chrXIV	462691	.	G	A	4157.77	PASS	AC=1;AF=0.5;AN=2;BaseQRankSum=-0.96;DP=250;Dels=0.0;FS=4.316;HaplotypeScore=12.3674;MLEAC=1;MLEAF=0.5;MQ=41.94;MQ0=0;MQRankSum=0.64;QD=16.63;ReadPosRankSum=0.689	GT:AD:DP:GQ:PL	0/1:122,127:249:99:4186,0,4137
chrXIV	477862	.	G	A	3063.77	PASS	AC=1;AF=0.5;AN=2;BaseQRankSum=1.197;DP=179;Dels=0.0;FS=8.802;HaplotypeScore=2.4607;MLEAC=1;MLEAF=0.5;MQ=42.0;MQ0=0;MQRankSum=0.099;QD=17.12;ReadPosRankSum=-1.989	GT:AD:DP:GQ:PL	0/1:85,93:178:99:3092,0,2628
chrXIV	586347	.	C	T	3901.77	PASS	AC=1;AF=0.5;AN=2;BaseQRankSum=1.108;DP=235;Dels=0.0;FS=0.484;HaplotypeScore=2.6;MLEAC=1;MLEAF=0.5;MQ=41.99;MQ0=0;MQRankSum=-0.715;QD=16.6;ReadPosRankSum=-1.613	GT:AD:DP:GQ:PL	0/1:118,117:235:99:3930,0,3956
chrXIV	598165	.	C	T	831.77	PASS	AC=1;AF=0.5;AN=2;BaseQRankSum=2.917;DP=228;Dels=0.0;FS=57.637;HaplotypeScore=8.0637;MLEAC=1;MLEAF=0.5;MQ=40.81;MQ0=2;MQRankSum=-2.21;QD=3.65;ReadPosRankSum=-2.394	GT:AD:DP:GQ:PL	0/1:187,41:228:99:860,0,6190
chrXIV	619732	.	G	A	3610.77	PASS	AC=1;AF=0.5;AN=2;BaseQRankSum=1.909;DP=230;Dels=0.0;FS=1.613;HaplotypeScore=3.5983;MLEAC=1;MLEAF=0.5;MQ=42.0;MQ0=0;MQRankSum=0.824;QD=15.7;ReadPosRankSum=-0.393	GT:AD:DP:GQ:PL	0/1:123,107:230:99:3639,0,4169
chrXIV	625776	.	C	T	3923.77	PASS	AC=1;AF=0.5;AN=2;BaseQRankSum=-1.067;DP=223;Dels=0.0;FS=1.047;HaplotypeScore=2.6222;MLEAC=1;MLEAF=0.5;MQ=42.0;MQ0=0;MQRankSum=0.458;QD=17.6;ReadPosRankSum=0.541	GT:AD:DP:GQ:PL	0/1:101,122:223:99:3952,0,3238
chrXIV	633116	.	C	T	3525.77	PASS	AC=1;AF=0.5;AN=2;BaseQRankSum=2.013;DP=214;Dels=0.0;FS=1.666;HaplotypeScore=0.734;MLEAC=1;MLEAF=0.5;MQ=42.0;MQ0=0;MQRankSum=0.45;QD=16.48;ReadPosRankSum=0.001	GT:AD:DP:GQ:PL	0/1:106,107:213:99:3554,0,3304
chrXIV	695594	.	C	T	3544.77	PASS	AC=1;AF=0.5;AN=2;BaseQRankSum=2.094;DP=211;Dels=0.0;FS=1.707;HaplotypeScore=6.0119;MLEAC=1;MLEAF=0.5;MQ=41.82;MQ0=1;MQRankSum=-0.419;QD=16.8;ReadPosRankSum=0.165	GT:AD:DP:GQ:PL	0/1:102,109:211:99:3573,0,3194
chrXIV	714270	.	C	T	3780.77	PASS	AC=1;AF=0.5;AN=2;BaseQRankSum=0.83;DP=250;Dels=0.0;FS=3.54;HaplotypeScore=0.0;MLEAC=1;MLEAF=0.5;MQ=42.0;MQ0=0;MQRankSum=0.622;QD=15.12;ReadPosRankSum=-1.001	GT:AD:DP:GQ:PL	0/1:133,116:249:99:3809,0,4487
chrXIV	733834	.	G	A	3362.77	PASS	AC=1;AF=0.5;AN=2;BaseQRankSum=1.891;DP=203;Dels=0.0;FS=25.67;HaplotypeScore=6.3321;MLEAC=1;MLEAF=0.5;MQ=41.99;MQ0=0;MQRankSum=0.812;QD=16.57;ReadPosRankSum=-1.147	GT:AD:DP:GQ:PL	0/1:95,104:201:99:3391,0,2886
chrXIV	733973	.	G	A	2950.77	PASS	AC=1;AF=0.5;AN=2;BaseQRankSum=-0.232;DP=204;Dels=0.0;FS=1.099;HaplotypeScore=3.3107;MLEAC=1;MLEAF=0.5;MQ=41.86;MQ0=0;MQRankSum=0.104;QD=14.46;ReadPosRankSum=0.229	GT:AD:DP:GQ:PL	0/1:111,92:203:99:2979,0,3716
chrXIV	771676	.	C	T	3995.77	PASS	AC=1;AF=0.5;AN=2;BaseQRankSum=-0.272;DP=238;Dels=0.0;FS=4.426;HaplotypeScore=6.1187;MLEAC=1;MLEAF=0.5;MQ=42.0;MQ0=0;MQRankSum=-1.181;QD=16.79;ReadPosRankSum=-1.535	GT:AD:DP:GQ:PL	0/1:114,124:238:99:4024,0,3670
chrXV	229990	.	C	T	3729.77	PASS	AC=1;AF=0.5;AN=2;BaseQRankSum=-0.428;DP=205;Dels=0.0;FS=9.23;HaplotypeScore=3.8575;MLEAC=1;MLEAF=0.5;MQ=41.95;MQ0=0;MQRankSum=-1.484;QD=18.19;ReadPosRankSum=0.247	GT:AD:DP:GQ:PL	0/1:92,112:204:99:3758,0,2862
chrXV	232181	.	C	T	4534.77	PASS	AC=1;AF=0.5;AN=2;BaseQRankSum=-0.173;DP=219;Dels=0.0;FS=7.825;HaplotypeScore=4.0881;MLEAC=1;MLEAF=0.5;MQ=41.85;MQ0=0;MQRankSum=-0.993;QD=20.71;ReadPosRankSum=0.716	GT:AD:DP:GQ:PL	0/1:87,132:219:99:4563,0,2682
chrXV	234227	.	C	T	4290.77	PASS	AC=1;AF=0.5;AN=2;BaseQRankSum=-0.498;DP=248;Dels=0.0;FS=2.866;HaplotypeScore=5.1214;MLEAC=1;MLEAF=0.5;MQ=41.92;MQ0=0;MQRankSum=0.501;QD=17.3;ReadPosRankSum=0.047	GT:AD:DP:GQ:PL	0/1:114,133:247:99:4319,0,3643
chrXV	272118	.	C	T	3612.77	PASS	AC=1;AF=0.5;AN=2;BaseQRankSum=0.321;DP=222;Dels=0.0;FS=8.623;HaplotypeScore=7.3637;MLEAC=1;MLEAF=0.5;MQ=41.99;MQ0=0;MQRankSum=0.873;QD=16.27;ReadPosRankSum=0.795	GT:AD:DP:GQ:PL	0/1:112,110:222:99:3641,0,3773
chrXV	304608	.	C	T	3806.77	PASS	AC=1;AF=0.5;AN=2;BaseQRankSum=0.063;DP=230;Dels=0.0;FS=1.612;HaplotypeScore=0.734;MLEAC=1;MLEAF=0.5;MQ=42.0;MQ0=0;MQRankSum=0.997;QD=16.55;ReadPosRankSum=-0.3	GT:AD:DP:GQ:PL	0/1:114,114:228:99:3835,0,3775
chrXV	317791	.	C	T	2822.77	PASS	AC=1;AF=0.5;AN=2;BaseQRankSum=0.296;DP=196;Dels=0.0;FS=1.778;HaplotypeScore=1.6553;MLEAC=1;MLEAF=0.5;MQ=42.0;MQ0=0;MQRankSum=-1.51;QD=14.4;ReadPosRankSum=0.296	GT:AD:DP:GQ:PL	0/1:104,91:195:99:2851,0,3593
chrXV	357421	.	C	T	3539.77	PASS	AC=1;AF=0.5;AN=2;BaseQRankSum=2.19;DP=214;Dels=0.0;FS=6.579;HaplotypeScore=4.36;MLEAC=1;MLEAF=0.5;MQ=41.93;MQ0=0;MQRankSum=-0.367;QD=16.54;ReadPosRankSum=1.468	GT:AD:DP:GQ:PL	0/1:107,107:214:99:3568,0,3417
chrXV	421933	.	C	T	3948.77	PASS	AC=1;AF=0.5;AN=2;BaseQRankSum=0.026;DP=247;Dels=0.0;FS=4.32;HaplotypeScore=3.6801;MLEAC=1;MLEAF=0.5;MQ=41.87;MQ0=0;MQRankSum=-1.833;QD=15.99;ReadPosRankSum=-1.822	GT:AD:DP:GQ:PL	0/1:127,120:247:99:3977,0,4363
chrXV	449045	.	C	T	2319.77	PASS	AC=1;AF=0.5;AN=2;BaseQRankSum=-1.751;DP=180;Dels=0.0;FS=5.425;HaplotypeScore=0.8321;MLEAC=1;MLEAF=0.5;MQ=42.0;MQ0=0;MQRankSum=1.771;QD=12.89;ReadPosRankSum=-0.065	GT:AD:DP:GQ:PL	0/1:102,78:180:99:2348,0,3376
chrXV	481489	.	C	T	2732.77	PASS	AC=1;AF=0.5;AN=2;BaseQRankSum=-1.222;DP=179;Dels=0.0;FS=0.0;HaplotypeScore=1.6553;MLEAC=1;MLEAF=0.5;MQ=41.84;MQ0=0;MQRankSum=-0.232;QD=15.27;ReadPosRankSum=-0.919	GT:AD:DP:GQ:PL	0/1:92,87:179:99:2761,0,2916
chrXV	580038	.	C	T	3444.77	PASS	AC=1;AF=0.5;AN=2;BaseQRankSum=-0.516;DP=215;Dels=0.0;FS=1.124;HaplotypeScore=12.2724;MLEAC=1;MLEAF=0.5;MQ=41.92;MQ0=0;MQRankSum=-0.054;QD=16.02;ReadPosRankSum=-0.317	GT:AD:DP:GQ:PL	0/1:110,105:215:99:3473,0,3653
chrXV	611512	.	G	A	4637.77	PASS	AC=1;AF=0.5;AN=2;BaseQRankSum=-1.714;DP=250;Dels=0.0;FS=0.465;HaplotypeScore=2.516;MLEAC=1;MLEAF=0.5;MQ=41.99;MQ0=0;MQRankSum=0.893;QD=18.55;ReadPosRankSum=1.602	GT:AD:DP:GQ:PL	0/1:108,142:250:99:4666,0,3491
chrXV	616701	.	C	T	3530.77	PASS	AC=1;AF=0.5;AN=2;BaseQRankSum=1.296;DP=219;Dels=0.0;FS=3.06;HaplotypeScore=7.3947;MLEAC=1;MLEAF=0.5;MQ=41.94;MQ0=0;MQRankSum=1.975;QD=16.12;ReadPosRankSum=1.257	GT:AD:DP:GQ:PL	0/1:110,108:219:99:3559,0,3485
chrXV	621014	.	C	T	3815.77	PASS	AC=1;AF=0.5;AN=2;BaseQRankSum=-0.402;DP=250;Dels=0.0;FS=0.0;HaplotypeScore=4.248;MLEAC=1;MLEAF=0.5;MQ=41.77;MQ0=0;MQRankSum=-1.121;QD=15.26;ReadPosRankSum=-0.388	GT:AD:DP:GQ:PL	0/1:128,121:249:99:3844,0,4182
chrXV	628229	.	C	T	4153.77	PASS	AC=1;AF=0.5;AN=2;BaseQRankSum=1.853;DP=240;Dels=0.0;FS=1.57;HaplotypeScore=7.3665;MLEAC=1;MLEAF=0.5;MQ=41.99;MQ0=0;MQRankSum=-0.05;QD=17.31;ReadPosRankSum=-0.647	GT:AD:DP:GQ:PL	0/1:115,124:239:99:4182,0,3744
chrXV	710963	.	C	T	2761.77	PASS	AC=1;AF=0.5;AN=2;BaseQRankSum=-0.343;DP=182;Dels=0.0;FS=0.0;HaplotypeScore=0.0;MLEAC=1;MLEAF=0.5;MQ=41.99;MQ0=0;MQRankSum=0.535;QD=15.17;ReadPosRankSum=-0.518	GT:AD:DP:GQ:PL	0/1:98,84:182:99:2790,0,3355
chrXV	761835	.	G	A	4156.77	PASS	AC=1;AF=0.5;AN=2;BaseQRankSum=-0.288;DP=249;Dels=0.0;FS=0.0;HaplotypeScore=0.8667;MLEAC=1;MLEAF=0.5;MQ=41.98;MQ0=0;MQRankSum=0.397;QD=16.69;ReadPosRankSum=0.562	GT:AD:DP:GQ:PL	0/1:124,125:249:99:4185,0,4127
chrXV	771616	.	C	T	3146.77	PASS	AC=1;AF=0.5;AN=2;BaseQRankSum=0.105;DP=246;Dels=0.0;FS=3.746;HaplotypeScore=1.786;MLEAC=1;MLEAF=0.5;MQ=41.99;MQ0=0;MQRankSum=1.182;QD=12.79;ReadPosRankSum=0.854	GT:AD:DP:GQ:PL	0/1:143,103:246:99:3175,0,4804
chrXV	780049	.	C	T	3016.77	PASS	AC=1;AF=0.5;AN=2;BaseQRankSum=0.798;DP=221;Dels=0.0;FS=4.656;HaplotypeScore=8.1054;MLEAC=1;MLEAF=0.5;MQ=41.98;MQ0=0;MQRankSum=-0.644;QD=13.65;ReadPosRankSum=-0.528	GT:AD:DP:GQ:PL	0/1:125,95:220:99:3045,0,4206
chrXV	797346	.	C	T	3688.77	PASS	AC=1;AF=0.5;AN=2;BaseQRankSum=-0.957;DP=232;Dels=0.0;FS=3.736;HaplotypeScore=6.3213;MLEAC=1;MLEAF=0.5;MQ=41.9;MQ0=0;MQRankSum=-0.307;QD=15.9;ReadPosRankSum=0.479	GT:AD:DP:GQ:PL	0/1:117,115:232:99:3717,0,3944
chrXV	797373	.	C	T	3610.77	PASS	AC=1;AF=0.5;AN=2;BaseQRankSum=-0.829;DP=218;Dels=0.0;FS=3.033;HaplotypeScore=1.5226;MLEAC=1;MLEAF=0.5;MQ=41.81;MQ0=0;MQRankSum=-0.114;QD=16.56;ReadPosRankSum=-2.075	GT:AD:DP:GQ:PL	0/1:109,109:218:99:3639,0,3758
chrXV	828803	.	G	A	3672.77	PASS	AC=1;AF=0.5;AN=2;BaseQRankSum=1.376;DP=250;Dels=0.0;FS=6.895;HaplotypeScore=9.4602;MLEAC=1;MLEAF=0.5;MQ=41.99;MQ0=0;MQRankSum=-0.998;QD=14.69;ReadPosRankSum=-1.299	GT:AD:DP:GQ:PL	0/1:136,114:250:99:3701,0,4441
chrXV	832454	.	C	T	2822.77	PASS	AC=1;AF=0.5;AN=2;BaseQRankSum=0.796;DP=199;Dels=0.0;FS=6.16;HaplotypeScore=0.9947;MLEAC=1;MLEAF=0.5;MQ=42.0;MQ0=0;MQRankSum=-1.865;QD=14.18;ReadPosRankSum=0.009	GT:AD:DP:GQ:PL	0/1:110,89:199:99:2851,0,3612
chrXV	835533	.	C	T	3971.77	PASS	AC=1;AF=0.5;AN=2;BaseQRankSum=1.65;DP=236;Dels=0.0;FS=2.203;HaplotypeScore=12.1474;MLEAC=1;MLEAF=0.5;MQ=41.93;MQ0=0;MQRankSum=0.204;QD=16.83;ReadPosRankSum=0.103	GT:AD:DP:GQ:PL	0/1:117,119:236:99:4000,0,3827
chrXV	842348	.	C	T	4151.77	PASS	AC=1;AF=0.5;AN=2;BaseQRankSum=2.348;DP=224;Dels=0.0;FS=2.296;HaplotypeScore=1.8606;MLEAC=1;MLEAF=0.5;MQ=42.0;MQ0=0;MQRankSum=-0.225;QD=18.53;ReadPosRankSum=-1.711	GT:AD:DP:GQ:PL	0/1:99,123:222:99:4180,0,3169
chrXV	842360	.	G	A	3217.75	PASS	AC=1;AF=0.5;AN=2;BaseQRankSum=-2.837;DP=222;Dels=0.0;FS=4.644;HaplotypeScore=4.5654;MLEAC=1;MLEAF=0.5;MQ=42.0;MQ0=0;MQRankSum=0.033;QD=14.49;ReadPosRankSum=0.215	GT:AD:DP:GQ:PL	0/1:121,100:221:99:3246,0,4153
chrXV	844727	.	G	A	3340.77	PASS	AC=1;AF=0.5;AN=2;BaseQRankSum=-0.498;DP=205;Dels=0.0;FS=5.839;HaplotypeScore=1.8332;MLEAC=1;MLEAF=0.5;MQ=41.99;MQ0=0;MQRankSum=-0.503;QD=16.3;ReadPosRankSum=2.064	GT:AD:DP:GQ:PL	0/1:104,101:205:99:3369,0,3553
chrXV	861983	.	C	T	4134.77	PASS	AC=1;AF=0.5;AN=2;BaseQRankSum=-0.813;DP=236;Dels=0.0;FS=0.0;HaplotypeScore=2.7453;MLEAC=1;MLEAF=0.5;MQ=42.0;MQ0=0;MQRankSum=-2.054;QD=17.52;ReadPosRankSum=-0.635	GT:AD:DP:GQ:PL	0/1:113,122:235:99:4163,0,3696
chrXV	871445	.	G	A	4040.77	PASS	AC=1;AF=0.5;AN=2;BaseQRankSum=-1.077;DP=238;Dels=0.0;FS=4.395;HaplotypeScore=3.5734;MLEAC=1;MLEAF=0.5;MQ=41.88;MQ0=0;MQRankSum=-2.116;QD=16.98;ReadPosRankSum=-0.543	GT:AD:DP:GQ:PL	0/1:116,121:237:99:4069,0,3940
chrXV	877520	.	G	A	3155.77	PASS	AC=1;AF=0.5;AN=2;BaseQRankSum=1.749;DP=217;Dels=0.0;FS=0.499;HaplotypeScore=9.9718;MLEAC=1;MLEAF=0.5;MQ=41.93;MQ0=0;MQRankSum=0.63;QD=14.54;ReadPosRankSum=-1.169	GT:AD:DP:GQ:PL	0/1:114,99:213:99:3184,0,3575
chrXV	877775	.	G	A	4262.77	PASS	AC=1;AF=0.5;AN=2;BaseQRankSum=0.429;DP=250;Dels=0.0;FS=0.467;HaplotypeScore=3.6269;MLEAC=1;MLEAF=0.5;MQ=42.0;MQ0=0;MQRankSum=-0.445;QD=17.05;ReadPosRankSum=-0.043	GT:AD:DP:GQ:PL	0/1:118,131:249:99:4291,0,3828
chrXV	882761	.	C	T	3614.77	PASS	AC=1;AF=0.5;AN=2;BaseQRankSum=0.459;DP=240;Dels=0.0;FS=0.0;HaplotypeScore=3.3135;MLEAC=1;MLEAF=0.5;MQ=42.0;MQ0=0;MQRankSum=0.194;QD=15.06;ReadPosRankSum=-0.215	GT:AD:DP:GQ:PL	0/1:128,111:239:99:3643,0,4254
chrXV	930701	.	C	T	3371.77	PASS	AC=1;AF=0.5;AN=2;BaseQRankSum=1.183;DP=182;Dels=0.0;FS=0.0;HaplotypeScore=1.7876;MLEAC=1;MLEAF=0.5;MQ=41.88;MQ0=0;MQRankSum=0.153;QD=18.53;ReadPosRankSum=0.402	GT:AD:DP:GQ:PL	0/1:81,101:182:99:3400,0,2623
chrXV	931139	.	G	A	2892.77	PASS	AC=1;AF=0.5;AN=2;BaseQRankSum=0.6;DP=198;Dels=0.0;FS=0.0;HaplotypeScore=7.9831;MLEAC=1;MLEAF=0.5;MQ=41.98;MQ0=0;MQRankSum=0.311;QD=14.61;ReadPosRankSum=-1.09	GT:AD:DP:GQ:PL	0/1:107,91:198:99:2921,0,3551
chrXV	1043669	.	C	T	3105.77	PASS	AC=1;AF=0.5;AN=2;BaseQRankSum=-0.179;DP=205;Dels=0.0;FS=1.724;HaplotypeScore=3.3887;MLEAC=1;MLEAF=0.5;MQ=42.0;MQ0=0;MQRankSum=-0.367;QD=15.15;ReadPosRankSum=2.373	GT:AD:DP:GQ:PL	0/1:106,98:204:99:3134,0,3348
chrXVI	84310	.	G	A	3168.77	PASS	AC=1;AF=0.5;AN=2;BaseQRankSum=-1.154;DP=209;Dels=0.0;FS=0.0;HaplotypeScore=6.1638;MLEAC=1;MLEAF=0.5;MQ=42.0;MQ0=0;MQRankSum=-0.052;QD=15.16;ReadPosRankSum=-0.863	GT:AD:DP:GQ:PL	0/1:111,98:209:99:3197,0,3780
chrXVI	103811	.	G	A	4105.77	PASS	AC=1;AF=0.5;AN=2;BaseQRankSum=-0.148;DP=250;Dels=0.0;FS=0.0;HaplotypeScore=5.4135;MLEAC=1;MLEAF=0.5;MQ=42.0;MQ0=0;MQRankSum=-0.066;QD=16.42;ReadPosRankSum=0.045	GT:AD:DP:GQ:PL	0/1:122,128:250:99:4134,0,3895
chrXVI	115227	.	C	T	3293.77	PASS	AC=1;AF=0.5;AN=2;BaseQRankSum=0.774;DP=197;Dels=0.0;FS=12.225;HaplotypeScore=4.4689;MLEAC=1;MLEAF=0.5;MQ=42.0;MQ0=0;MQRankSum=1.256;QD=16.72;ReadPosRankSum=-0.234	GT:AD:DP:GQ:PL	0/1:96,101:197:99:3322,0,3030
chrXVI	198133	.	G	A	4304.77	PASS	AC=1;AF=0.5;AN=2;BaseQRankSum=2.005;DP=246;Dels=0.0;FS=2.144;HaplotypeScore=3.7779;MLEAC=1;MLEAF=0.5;MQ=41.92;MQ0=0;MQRankSum=-1.728;QD=17.5;ReadPosRankSum=-0.086	GT:AD:DP:GQ:PL	0/1:119,127:246:99:4333,0,3879
chrXVI	213487	.	G	A	3372.77	PASS	AC=1;AF=0.5;AN=2;BaseQRankSum=-1.731;DP=197;Dels=0.0;FS=6.042;HaplotypeScore=4.4187;MLEAC=1;MLEAF=0.5;MQ=42.0;MQ0=0;MQRankSum=1.04;QD=17.12;ReadPosRankSum=0.016	GT:AD:DP:GQ:PL	0/1:93,104:197:99:3401,0,3081
chrXVI	215559	.	G	A	3223.52	PASS	AC=1;AF=0.5;AN=2;BaseQRankSum=1.857;DP=178;Dels=0.0;FS=1.852;HaplotypeScore=1.6828;MLEAC=1;MLEAF=0.5;MQ=41.91;MQ0=0;MQRankSum=0.325;QD=18.11;ReadPosRankSum=0.261	GT:AD:DP:GQ:PL	0/1:82,96:178:99:3252,0,2685
chrXVI	223579	.	C	T	2493.77	PASS	AC=1;AF=0.5;AN=2;BaseQRankSum=-3.264;DP=208;Dels=0.0;FS=5.042;HaplotypeScore=8.3789;MLEAC=1;MLEAF=0.5;MQ=41.92;MQ0=0;MQRankSum=0.16;QD=11.99;ReadPosRankSum=-0.068	GT:AD:DP:GQ:PL	0/1:117,91:208:99:2522,0,3840
chrXVI	246869	.	C	T	3952.77	PASS	AC=1;AF=0.5;AN=2;BaseQRankSum=2.134;DP=238;Dels=0.0;FS=3.618;HaplotypeScore=6.0333;MLEAC=1;MLEAF=0.5;MQ=41.87;MQ0=0;MQRankSum=0.578;QD=16.61;ReadPosRankSum=0.368	GT:AD:DP:GQ:PL	0/1:114,124:238:99:3981,0,3618
chrXVI	281571	.	C	T	4140.77	PASS	AC=1;AF=0.5;AN=2;BaseQRankSum=-0.267;DP=247;Dels=0.0;FS=12.57;HaplotypeScore=4.5139;MLEAC=1;MLEAF=0.5;MQ=41.87;MQ0=0;MQRankSum=-0.453;QD=16.76;ReadPosRankSum=0.688	GT:AD:DP:GQ:PL	0/1:121,125:246:99:4169,0,3909
chrXVI	282555	.	G	A	4138.77	PASS	AC=1;AF=0.5;AN=2;BaseQRankSum=0.802;DP=249;Dels=0.0;FS=0.982;HaplotypeScore=3.5104;MLEAC=1;MLEAF=0.5;MQ=41.93;MQ0=0;MQRankSum=-1.576;QD=16.62;ReadPosRankSum=0.655	GT:AD:DP:GQ:PL	0/1:123,125:248:99:4167,0,4136
chrXVI	310131	.	C	T	3372.77	PASS	AC=1;AF=0.5;AN=2;BaseQRankSum=1.933;DP=235;Dels=0.0;FS=0.0;HaplotypeScore=4.4619;MLEAC=1;MLEAF=0.5;MQ=41.87;MQ0=0;MQRankSum=-0.224;QD=14.35;ReadPosRankSum=0.557	GT:AD:DP:GQ:PL	0/1:130,104:235:99:3401,0,4233
chrXVI	403174	.	C	T	4065.77	PASS	AC=1;AF=0.5;AN=2;BaseQRankSum=1.063;DP=230;Dels=0.0;FS=2.277;HaplotypeScore=7.0353;MLEAC=1;MLEAF=0.5;MQ=41.99;MQ0=0;MQRankSum=0.48;QD=17.68;ReadPosRankSum=-1.085	GT:AD:DP:GQ:PL	0/1:111,119:230:99:4094,0,3583
chrXVI	412471	.	C	T	3252.77	PASS	AC=1;AF=0.5;AN=2;BaseQRankSum=1.812;DP=216;Dels=0.0;FS=7.623;HaplotypeScore=8.4485;MLEAC=1;MLEAF=0.5;MQ=41.86;MQ0=0;MQRankSum=0.85;QD=15.06;ReadPosRankSum=-0.097	GT:AD:DP:GQ:PL	0/1:118,98:216:99:3281,0,3928
chrXVI	482675	.	C	T	4375.77	PASS	AC=1;AF=0.5;AN=2;BaseQRankSum=-0.463;DP=250;Dels=0.0;FS=11.553;HaplotypeScore=4.7393;MLEAC=1;MLEAF=0.5;MQ=41.88;MQ0=0;MQRankSum=-0.253;QD=17.5;ReadPosRankSum=0.962	GT:AD:DP:GQ:PL	0/1:117,132:249:99:4404,0,3878
chrXVI	594951	.	C	T	3038.77	PASS	AC=1;AF=0.5;AN=2;BaseQRankSum=-0.368;DP=192;Dels=0.0;FS=1.802;HaplotypeScore=1.5774;MLEAC=1;MLEAF=0.5;MQ=42.0;MQ0=0;MQRankSum=-0.277;QD=15.83;ReadPosRankSum=0.404	GT:AD:DP:GQ:PL	0/1:100,92:192:99:3067,0,3319
chrXVI	639106	.	C	T	3586.77	PASS	AC=1;AF=0.5;AN=2;BaseQRankSum=1.499;DP=227;Dels=0.0;FS=3.826;HaplotypeScore=7.3538;MLEAC=1;MLEAF=0.5;MQ=41.92;MQ0=0;MQRankSum=-0.589;QD=15.8;ReadPosRankSum=0.532	GT:AD:DP:GQ:PL	0/1:114,112:226:99:3615,0,3548
chrXVI	645710	.	G	A	3249.77	PASS	AC=1;AF=0.5;AN=2;BaseQRankSum=-0.057;DP=190;Dels=0.0;FS=0.535;HaplotypeScore=3.4738;MLEAC=1;MLEAF=0.5;MQ=42.0;MQ0=0;MQRankSum=0.937;QD=17.1;ReadPosRankSum=1.16	GT:AD:DP:GQ:PL	0/1:86,104:190:99:3278,0,2542
chrXVI	645869	.	C	T	4075.77	PASS	AC=1;AF=0.5;AN=2;BaseQRankSum=0.919;DP=243;Dels=0.0;FS=6.268;HaplotypeScore=2.3204;MLEAC=1;MLEAF=0.5;MQ=41.98;MQ0=0;MQRankSum=-0.01;QD=16.77;ReadPosRankSum=0.676	GT:AD:DP:GQ:PL	0/1:119,124:243:99:4104,0,3885
chrXVI	667396	.	G	A	4060.77	PASS	AC=1;AF=0.5;AN=2;BaseQRankSum=0.18;DP=250;Dels=0.0;FS=4.307;HaplotypeScore=4.4101;MLEAC=1;MLEAF=0.5;MQ=42.0;MQ0=0;MQRankSum=0.665;QD=16.24;ReadPosRankSum=0.605	GT:AD:DP:GQ:PL	0/1:124,124:248:99:4089,0,3941
chrXVI	706780	.	C	T	4109.77	PASS	AC=1;AF=0.5;AN=2;BaseQRankSum=-2.988;DP=250;Dels=0.0;FS=15.339;HaplotypeScore=3.1547;MLEAC=1;MLEAF=0.5;MQ=42.0;MQ0=0;MQRankSum=0.124;QD=16.44;ReadPosRankSum=-0.918	GT:AD:DP:GQ:PL	0/1:121,128:250:99:4138,0,4023
chrXVI	711062	.	G	A	4146.77	PASS	AC=1;AF=0.5;AN=2;BaseQRankSum=1.183;DP=226;Dels=0.0;FS=2.973;HaplotypeScore=0.734;MLEAC=1;MLEAF=0.5;MQ=42.0;MQ0=0;MQRankSum=1.898;QD=18.35;ReadPosRankSum=-0.274	GT:AD:DP:GQ:PL	0/1:103,123:226:99:4175,0,3333
chrXVI	730236	.	G	A	3442.77	PASS	AC=1;AF=0.5;AN=2;BaseQRankSum=2.491;DP=222;Dels=0.0;FS=1.667;HaplotypeScore=4.8708;MLEAC=1;MLEAF=0.5;MQ=41.92;MQ0=0;MQRankSum=-0.278;QD=15.51;ReadPosRankSum=-2.189	GT:AD:DP:GQ:PL	0/1:119,102:221:99:3471,0,3947
chrXVI	753656	.	G	A	3376.77	PASS	AC=1;AF=0.5;AN=2;BaseQRankSum=-0.175;DP=221;Dels=0.0;FS=2.309;HaplotypeScore=3.4848;MLEAC=1;MLEAF=0.5;MQ=42.0;MQ0=0;MQRankSum=-1.265;QD=15.28;ReadPosRankSum=1.001	GT:AD:DP:GQ:PL	0/1:114,104:218:99:3405,0,3749
chrXVI	821729	.	C	T	4649.77	PASS	AC=1;AF=0.5;AN=2;BaseQRankSum=2.791;DP=250;Dels=0.0;FS=0.463;HaplotypeScore=4.5826;MLEAC=1;MLEAF=0.5;MQ=41.99;MQ0=0;MQRankSum=1.264;QD=18.6;ReadPosRankSum=2.846	GT:AD:DP:GQ:PL	0/1:113,135:248:99:4678,0,3455
chrXVI	830786	.	C	T	2808.77	PASS	AC=1;AF=0.5;AN=2;BaseQRankSum=1.51;DP=145;Dels=0.0;FS=0.695;HaplotypeScore=0.0;MLEAC=1;MLEAF=0.5;MQ=42.0;MQ0=0;MQRankSum=-0.145;QD=19.37;ReadPosRankSum=0.113	GT:AD:DP:GQ:PL	0/1:63,81:144:99:2837,0,2023
chrXVI	857995	.	C	T	3521.77	PASS	AC=1;AF=0.5;AN=2;BaseQRankSum=0.065;DP=237;Dels=0.0;FS=15.841;HaplotypeScore=0.0;MLEAC=1;MLEAF=0.5;MQ=41.85;MQ0=0;MQRankSum=-1.255;QD=14.86;ReadPosRankSum=-1.833	GT:AD:DP:GQ:PL	0/1:129,107:236:99:3550,0,4326
chrXVI	866599	.	G	A	3599.77	PASS	AC=1;AF=0.5;AN=2;BaseQRankSum=-0.282;DP=235;Dels=0.0;FS=0.0;HaplotypeScore=2.6938;MLEAC=1;MLEAF=0.5;MQ=41.92;MQ0=0;MQRankSum=-1.359;QD=15.32;ReadPosRankSum=0.239	GT:AD:DP:GQ:PL	0/1:124,110:234:99:3628,0,4066
