# Supplementary material for: Disruption of Transcriptional Coactivator Sub1 Leads to Genome-Wide Re-distribution of Clustered Mutations Induced by APOBEC in Active Yeast Genes
Source: PLoS Genet. 2015 May 5;11(5):e1005217. doi: 10.1371/journal.pgen.1005217 (PMC4420506; doi:10.1371/journal.pgen.1005217)
Supplement: S1 Dataset — (ZIP) [file pgen.1005217.s001.zip › PmCDA1/N012-LAN210-Can-PmCDA1-NA-RUN2-D3.vcf]

##fileformat=VCFv4.1
##FILTER=<ID=LowQual,Description="Low quality">
##FILTER=<ID=ambigious_snp,Description="QD < 2.000000 || FS > 60.000000 || MQ < 40.000000 || HaplotypeScore > 13.000000 || MappingQualityRankSum < -12.500000 || ReadPosRankSum < -8.000000">
##FORMAT=<ID=AD,Number=.,Type=Integer,Description="Allelic depths for the ref and alt alleles in the order listed">
##FORMAT=<ID=DP,Number=1,Type=Integer,Description="Approximate read depth (reads with MQ=255 or with bad mates are filtered)">
##FORMAT=<ID=GQ,Number=1,Type=Integer,Description="Genotype Quality">
##FORMAT=<ID=GT,Number=1,Type=String,Description="Genotype">
##FORMAT=<ID=PL,Number=G,Type=Integer,Description="Normalized, Phred-scaled likelihoods for genotypes as defined in the VCF specification">
##GATKCommandLine=<ID=SelectVariants,Version=3.2-0-g289df4b,Date="Thu Aug 14 13:06:03 MSK 2014",Epoch=1408007163520,CommandLineOptions="analysis_type=SelectVariants input_file=[] showFullBamList=false read_buffer_size=null phone_home=AWS gatk_key=null tag=NA read_filter=[] intervals=null excludeIntervals=null interval_set_rule=UNION interval_merging=ALL interval_padding=0 reference_sequence=/home/mahajrod/genetics/desaminases/data/LAN210_v0.10m/LAN210_v0.10m.fasta nonDeterministicRandomSeed=false disableDithering=false maxRuntime=-1 maxRuntimeUnits=MINUTES downsampling_type=BY_SAMPLE downsample_to_fraction=null downsample_to_coverage=1000 baq=OFF baqGapOpenPenalty=40.0 refactor_NDN_cigar_string=false fix_misencoded_quality_scores=false allow_potentially_misencoded_quality_scores=false useOriginalQualities=false defaultBaseQualities=-1 performanceLog=null BQSR=null quantize_quals=0 disable_indel_quals=false emit_original_quals=false preserve_qscores_less_than=6 globalQScorePrior=-1.0 validation_strictness=SILENT remove_program_records=false keep_program_records=false sample_rename_mapping_file=null unsafe=null disable_auto_index_creation_and_locking_when_reading_rods=false num_threads=1 num_cpu_threads_per_data_thread=1 num_io_threads=0 monitorThreadEfficiency=false num_bam_file_handles=null read_group_black_list=null pedigree=[] pedigreeString=[] pedigreeValidationType=STRICT allow_intervals_with_unindexed_bam=false generateShadowBCF=false variant_index_type=DYNAMIC_SEEK variant_index_parameter=-1 logging_level=INFO log_to_file=null help=false version=false variant=(RodBinding name=variant source=N012-LAN210-Can-PmCDA1-NA-RUN2-D3_GATK_filtered_SNP.vcf) discordance=(RodBinding name= source=UNBOUND) concordance=(RodBinding name= source=UNBOUND) out=org.broadinstitute.gatk.engine.io.stubs.VariantContextWriterStub no_cmdline_in_header=org.broadinstitute.gatk.engine.io.stubs.VariantContextWriterStub sites_only=org.broadinstitute.gatk.engine.io.stubs.VariantContextWriterStub bcf=org.broadinstitute.gatk.engine.io.stubs.VariantContextWriterStub sample_name=[] sample_expressions=null sample_file=null exclude_sample_name=[] exclude_sample_file=[] select_expressions=[] excludeNonVariants=false excludeFiltered=true restrictAllelesTo=ALL keepOriginalAC=false mendelianViolation=false mendelianViolationQualThreshold=0.0 select_random_fraction=0.0 remove_fraction_genotypes=0.0 selectTypeToInclude=[] keepIDs=null fullyDecode=false forceGenotypesDecode=false justRead=false maxIndelSize=2147483647 ALLOW_NONOVERLAPPING_COMMAND_LINE_SAMPLES=false filter_reads_with_N_cigar=false filter_mismatching_base_and_quals=false filter_bases_not_stored=false">
##INFO=<ID=AC,Number=A,Type=Integer,Description="Allele count in genotypes, for each ALT allele, in the same order as listed">
##INFO=<ID=AF,Number=A,Type=Float,Description="Allele Frequency, for each ALT allele, in the same order as listed">
##INFO=<ID=AN,Number=1,Type=Integer,Description="Total number of alleles in called genotypes">
##INFO=<ID=BaseQRankSum,Number=1,Type=Float,Description="Z-score from Wilcoxon rank sum test of Alt Vs. Ref base qualities">
##INFO=<ID=DP,Number=1,Type=Integer,Description="Approximate read depth; some reads may have been filtered">
##INFO=<ID=DS,Number=0,Type=Flag,Description="Were any of the samples downsampled?">
##INFO=<ID=Dels,Number=1,Type=Float,Description="Fraction of Reads Containing Spanning Deletions">
##INFO=<ID=FS,Number=1,Type=Float,Description="Phred-scaled p-value using Fisher's exact test to detect strand bias">
##INFO=<ID=HaplotypeScore,Number=1,Type=Float,Description="Consistency of the site with at most two segregating haplotypes">
##INFO=<ID=InbreedingCoeff,Number=1,Type=Float,Description="Inbreeding coefficient as estimated from the genotype likelihoods per-sample when compared against the Hardy-Weinberg expectation">
##INFO=<ID=MLEAC,Number=A,Type=Integer,Description="Maximum likelihood expectation (MLE) for the allele counts (not necessarily the same as the AC), for each ALT allele, in the same order as listed">
##INFO=<ID=MLEAF,Number=A,Type=Float,Description="Maximum likelihood expectation (MLE) for the allele frequency (not necessarily the same as the AF), for each ALT allele, in the same order as listed">
##INFO=<ID=MQ,Number=1,Type=Float,Description="RMS Mapping Quality">
##INFO=<ID=MQ0,Number=1,Type=Integer,Description="Total Mapping Quality Zero Reads">
##INFO=<ID=MQRankSum,Number=1,Type=Float,Description="Z-score From Wilcoxon rank sum test of Alt vs. Ref read mapping qualities">
##INFO=<ID=QD,Number=1,Type=Float,Description="Variant Confidence/Quality by Depth">
##INFO=<ID=RPA,Number=.,Type=Integer,Description="Number of times tandem repeat unit is repeated, for each allele (including reference)">
##INFO=<ID=RU,Number=1,Type=String,Description="Tandem repeat unit (bases)">
##INFO=<ID=ReadPosRankSum,Number=1,Type=Float,Description="Z-score from Wilcoxon rank sum test of Alt vs. Ref read position bias">
##INFO=<ID=STR,Number=0,Type=Flag,Description="Variant is a short tandem repeat">
##contig=<ID=chrI,length=198855>
##contig=<ID=chrII,length=810456>
##contig=<ID=chrIII,length=316501>
##contig=<ID=chrIV,length=1516959>
##contig=<ID=chrV,length=570663>
##contig=<ID=chrVI,length=270116>
##contig=<ID=chrVII,length=1084724>
##contig=<ID=chrVIII,length=557320>
##contig=<ID=chrIX,length=433988>
##contig=<ID=chrX,length=745688>
##contig=<ID=chrXI,length=666767>
##contig=<ID=chrXII,length=1065113>
##contig=<ID=chrXIII,length=917121>
##contig=<ID=chrXIV,length=784078>
##contig=<ID=chrXV,length=1078147>
##contig=<ID=chrXVI,length=943466>
##contig=<ID=mt,length=85611>
##reference=file:///home/mahajrod/genetics/desaminases/data/LAN210_v0.10m/LAN210_v0.10m.fasta
##source=SelectVariants
#CHROM	POS	ID	REF	ALT	QUAL	FILTER	INFO	FORMAT	N012-LAN210-Can-PmCDA1-NA-RUN2-D3
chrI	40050	.	G	A	3349.77	PASS	AC=1;AF=0.5;AN=2;BaseQRankSum=-0.03;DP=221;Dels=0.0;FS=3.023;HaplotypeScore=2.5508;MLEAC=1;MLEAF=0.5;MQ=42.0;MQ0=0;MQRankSum=0.452;QD=15.16;ReadPosRankSum=-0.002	GT:AD:DP:GQ:PL	0/1:115,105:220:99:3378,0,3722
chrI	66878	.	G	A	3023.77	PASS	AC=1;AF=0.5;AN=2;BaseQRankSum=0.229;DP=207;Dels=0.0;FS=1.721;HaplotypeScore=1.9468;MLEAC=1;MLEAF=0.5;MQ=42.0;MQ0=0;MQRankSum=-0.45;QD=14.61;ReadPosRankSum=1.148	GT:AD:DP:GQ:PL	0/1:110,97:207:99:3052,0,3560
chrI	71645	.	C	T	3470.77	PASS	AC=1;AF=0.5;AN=2;BaseQRankSum=-1.388;DP=221;Dels=0.0;FS=8.615;HaplotypeScore=2.444;MLEAC=1;MLEAF=0.5;MQ=42.0;MQ0=0;MQRankSum=-0.637;QD=15.7;ReadPosRankSum=-0.977	GT:AD:DP:GQ:PL	0/1:112,109:221:99:3499,0,3765
chrI	72417	.	C	T	3554.77	PASS	AC=1;AF=0.5;AN=2;BaseQRankSum=0.912;DP=232;Dels=0.0;FS=2.219;HaplotypeScore=2.7523;MLEAC=1;MLEAF=0.5;MQ=42.0;MQ0=0;MQRankSum=-0.374;QD=15.32;ReadPosRankSum=1.85	GT:AD:DP:GQ:PL	0/1:121,110:231:99:3583,0,3885
chrI	76406	.	C	T	3773.77	PASS	AC=1;AF=0.5;AN=2;BaseQRankSum=-0.227;DP=203;Dels=0.0;FS=4.919;HaplotypeScore=3.5311;MLEAC=1;MLEAF=0.5;MQ=42.0;MQ0=0;MQRankSum=-1.608;QD=18.59;ReadPosRankSum=0.105	GT:AD:DP:GQ:PL	0/1:90,113:203:99:3802,0,2873
chrI	80431	.	G	A	3817.77	PASS	AC=1;AF=0.5;AN=2;BaseQRankSum=2.233;DP=208;Dels=0.0;FS=5.719;HaplotypeScore=3.6574;MLEAC=1;MLEAF=0.5;MQ=42.0;MQ0=0;MQRankSum=1.274;QD=18.35;ReadPosRankSum=-1.658	GT:AD:DP:GQ:PL	0/1:96,112:208:99:3846,0,3140
chrI	80670	.	G	A	3617.77	PASS	AC=1;AF=0.5;AN=2;BaseQRankSum=1.85;DP=217;Dels=0.0;FS=1.059;HaplotypeScore=1.8332;MLEAC=1;MLEAF=0.5;MQ=42.0;MQ0=0;MQRankSum=-0.367;QD=16.67;ReadPosRankSum=-0.475	GT:AD:DP:GQ:PL	0/1:108,109:217:99:3646,0,3563
chrI	81673	.	G	A	3478.77	PASS	AC=1;AF=0.5;AN=2;BaseQRankSum=-0.226;DP=200;Dels=0.0;FS=8.064;HaplotypeScore=6.7699;MLEAC=1;MLEAF=0.5;MQ=42.0;MQ0=0;MQRankSum=-0.682;QD=17.39;ReadPosRankSum=0.361	GT:AD:DP:GQ:PL	0/1:94,106:200:99:3507,0,2976
chrI	137538	.	G	A	3975.77	PASS	AC=1;AF=0.5;AN=2;BaseQRankSum=1.93;DP=241;Dels=0.0;FS=0.0;HaplotypeScore=1.7552;MLEAC=1;MLEAF=0.5;MQ=41.87;MQ0=0;MQRankSum=-0.082;QD=16.5;ReadPosRankSum=0.075	GT:AD:DP:GQ:PL	0/1:121,120:241:99:4004,0,3929
chrI	153603	.	G	A	3656.77	PASS	AC=1;AF=0.5;AN=2;BaseQRankSum=-0.68;DP=226;Dels=0.0;FS=3.787;HaplotypeScore=5.394;MLEAC=1;MLEAF=0.5;MQ=42.0;MQ0=0;MQRankSum=-0.079;QD=16.18;ReadPosRankSum=0.898	GT:AD:DP:GQ:PL	0/1:109,117:226:99:3685,0,3482
chrI	184481	.	G	A	4043.77	PASS	AC=1;AF=0.5;AN=2;BaseQRankSum=1.124;DP=221;Dels=0.0;FS=0.495;HaplotypeScore=6.5033;MLEAC=1;MLEAF=0.5;MQ=41.94;MQ0=0;MQRankSum=-1.943;QD=18.3;ReadPosRankSum=0.024	GT:AD:DP:GQ:PL	0/1:99,122:221:99:4072,0,3112
chrI	184960	.	G	A	3338.77	PASS	AC=1;AF=0.5;AN=2;BaseQRankSum=0.489;DP=226;Dels=0.0;FS=2.275;HaplotypeScore=1.6918;MLEAC=1;MLEAF=0.5;MQ=41.98;MQ0=0;MQRankSum=1.113;QD=14.77;ReadPosRankSum=1.297	GT:AD:DP:GQ:PL	0/1:122,104:226:99:3367,0,4025
chrII	49522	.	C	T	3711.77	PASS	AC=1;AF=0.5;AN=2;BaseQRankSum=-0.435;DP=237;Dels=0.0;FS=2.273;HaplotypeScore=2.7095;MLEAC=1;MLEAF=0.5;MQ=41.93;MQ0=0;MQRankSum=0.556;QD=15.66;ReadPosRankSum=-0.562	GT:AD:DP:GQ:PL	0/1:120,117:237:99:3740,0,3954
chrII	60839	.	G	A	3524.77	PASS	AC=1;AF=0.5;AN=2;BaseQRankSum=0.708;DP=222;Dels=0.0;FS=3.048;HaplotypeScore=1.6988;MLEAC=1;MLEAF=0.5;MQ=42.0;MQ0=0;MQRankSum=0.845;QD=15.88;ReadPosRankSum=1.514	GT:AD:DP:GQ:PL	0/1:112,109:221:99:3553,0,3675
chrII	60992	.	C	T	3967.77	PASS	AC=1;AF=0.5;AN=2;BaseQRankSum=0.588;DP=239;Dels=0.0;FS=0.994;HaplotypeScore=0.9578;MLEAC=1;MLEAF=0.5;MQ=41.99;MQ0=0;MQRankSum=1.17;QD=16.6;ReadPosRankSum=-1.951	GT:AD:DP:GQ:PL	0/1:117,120:237:99:3996,0,3776
chrII	80576	.	G	A	3365.77	PASS	AC=1;AF=0.5;AN=2;BaseQRankSum=0.549;DP=197;Dels=0.0;FS=14.848;HaplotypeScore=0.7887;MLEAC=1;MLEAF=0.5;MQ=41.97;MQ0=0;MQRankSum=0.656;QD=17.09;ReadPosRankSum=-0.261	GT:AD:DP:GQ:PL	0/1:96,101:197:99:3394,0,3095
chrII	87649	.	G	A	3073.77	PASS	AC=1;AF=0.5;AN=2;BaseQRankSum=-1.384;DP=250;Dels=0.0;FS=0.0;HaplotypeScore=4.2728;MLEAC=1;MLEAF=0.5;MQ=41.92;MQ0=1;MQRankSum=0.097;QD=12.3;ReadPosRankSum=-0.312	GT:AD:DP:GQ:PL	0/1:149,99:249:99:3102,0,5133
chrII	101119	.	C	T	3588.77	PASS	AC=1;AF=0.5;AN=2;BaseQRankSum=-0.168;DP=213;Dels=0.0;FS=1.682;HaplotypeScore=2.4892;MLEAC=1;MLEAF=0.5;MQ=42.0;MQ0=0;MQRankSum=0.663;QD=16.85;ReadPosRankSum=0.97	GT:AD:DP:GQ:PL	0/1:103,109:212:99:3617,0,3389
chrII	102600	.	C	T	3215.74	PASS	AC=1;AF=0.5;AN=2;BaseQRankSum=-0.265;DP=180;Dels=0.0;FS=1.17;HaplotypeScore=1.9721;MLEAC=1;MLEAF=0.5;MQ=42.0;MQ0=0;MQRankSum=-2.692;QD=17.87;ReadPosRankSum=-1.474	GT:AD:DP:GQ:PL	0/1:83,96:179:99:3244,0,2670
chrII	113778	.	C	T	3721.77	PASS	AC=1;AF=0.5;AN=2;BaseQRankSum=-0.011;DP=200;Dels=0.0;FS=1.1;HaplotypeScore=9.7441;MLEAC=1;MLEAF=0.5;MQ=41.98;MQ0=0;MQRankSum=0.097;QD=18.61;ReadPosRankSum=-1.816	GT:AD:DP:GQ:PL	0/1:90,110:200:99:3750,0,2917
chrII	113809	.	C	T	3158.77	PASS	AC=1;AF=0.5;AN=2;BaseQRankSum=0.656;DP=201;Dels=0.0;FS=0.0;HaplotypeScore=10.1781;MLEAC=1;MLEAF=0.5;MQ=41.97;MQ0=0;MQRankSum=0.858;QD=15.72;ReadPosRankSum=0.135	GT:AD:DP:GQ:PL	0/1:98,98:198:99:3187,0,3119
chrII	126094	.	C	T	4122.77	PASS	AC=1;AF=0.5;AN=2;BaseQRankSum=0.311;DP=243;Dels=0.0;FS=2.171;HaplotypeScore=4.9635;MLEAC=1;MLEAF=0.5;MQ=42.0;MQ0=0;MQRankSum=-0.55;QD=16.97;ReadPosRankSum=0.028	GT:AD:DP:GQ:PL	0/1:118,124:242:99:4151,0,3960
chrII	135643	.	G	A	3681.77	PASS	AC=1;AF=0.5;AN=2;BaseQRankSum=0.321;DP=205;Dels=0.0;FS=1.085;HaplotypeScore=3.2851;MLEAC=1;MLEAF=0.5;MQ=41.99;MQ0=0;MQRankSum=-0.364;QD=17.96;ReadPosRankSum=0.842	GT:AD:DP:GQ:PL	0/1:95,109:204:99:3710,0,3093
chrII	170028	.	G	A	1982.77	PASS	AC=1;AF=0.5;AN=2;BaseQRankSum=-0.676;DP=139;Dels=0.0;FS=0.0;HaplotypeScore=3.0453;MLEAC=1;MLEAF=0.5;MQ=40.03;MQ0=0;MQRankSum=0.984;QD=14.26;ReadPosRankSum=-1.017	GT:AD:DP:GQ:PL	0/1:69,70:139:99:2011,0,2043
chrII	170612	.	C	T	3786.77	PASS	AC=1;AF=0.5;AN=2;BaseQRankSum=-1.644;DP=250;Dels=0.0;FS=0.0;HaplotypeScore=5.5062;MLEAC=1;MLEAF=0.5;MQ=41.99;MQ0=0;MQRankSum=1.004;QD=15.15;ReadPosRankSum=-1.599	GT:AD:DP:GQ:PL	0/1:131,117:248:99:3815,0,4343
chrII	174897	.	C	T	3091.77	PASS	AC=1;AF=0.5;AN=2;BaseQRankSum=0.469;DP=202;Dels=0.0;FS=4.301;HaplotypeScore=0.0;MLEAC=1;MLEAF=0.5;MQ=41.93;MQ0=0;MQRankSum=1.62;QD=15.31;ReadPosRankSum=-0.725	GT:AD:DP:GQ:PL	0/1:108,94:202:99:3120,0,3558
chrII	186066	.	C	T	3399.77	PASS	AC=1;AF=0.5;AN=2;BaseQRankSum=0.517;DP=213;Dels=0.0;FS=2.369;HaplotypeScore=1.8245;MLEAC=1;MLEAF=0.5;MQ=41.99;MQ0=0;MQRankSum=0.279;QD=15.96;ReadPosRankSum=-0.21	GT:AD:DP:GQ:PL	0/1:110,102:212:99:3428,0,3655
chrII	193990	.	C	T	3461.77	PASS	AC=1;AF=0.5;AN=2;BaseQRankSum=-1.247;DP=231;Dels=0.0;FS=2.947;HaplotypeScore=3.1611;MLEAC=1;MLEAF=0.5;MQ=41.83;MQ0=1;MQRankSum=0.299;QD=14.99;ReadPosRankSum=-1.077	GT:AD:DP:GQ:PL	0/1:120,111:231:99:3490,0,3795
chrII	194670	.	C	T	3218.75	PASS	AC=1;AF=0.5;AN=2;BaseQRankSum=0.702;DP=207;Dels=0.0;FS=4.836;HaplotypeScore=3.385;MLEAC=1;MLEAF=0.5;MQ=42.0;MQ0=0;MQRankSum=1.342;QD=15.55;ReadPosRankSum=0.155	GT:AD:DP:GQ:PL	0/1:109,97:206:99:3247,0,3567
chrII	236389	.	G	A	3514.77	PASS	AC=1;AF=0.5;AN=2;BaseQRankSum=1.088;DP=211;Dels=0.0;FS=0.502;HaplotypeScore=11.917;MLEAC=1;MLEAF=0.5;MQ=41.99;MQ0=0;MQRankSum=0.414;QD=16.66;ReadPosRankSum=-0.461	GT:AD:DP:GQ:PL	0/1:104,107:211:99:3543,0,3294
chrII	246761	.	C	T	2693.77	PASS	AC=1;AF=0.5;AN=2;BaseQRankSum=1.091;DP=183;Dels=0.0;FS=5.569;HaplotypeScore=6.2263;MLEAC=1;MLEAF=0.5;MQ=41.91;MQ0=0;MQRankSum=-1.565;QD=14.72;ReadPosRankSum=0.961	GT:AD:DP:GQ:PL	0/1:98,84:182:99:2722,0,3267
chrII	256307	.	C	T	3707.77	PASS	AC=1;AF=0.5;AN=2;BaseQRankSum=-0.193;DP=212;Dels=0.0;FS=5.741;HaplotypeScore=7.9231;MLEAC=1;MLEAF=0.5;MQ=41.93;MQ0=0;MQRankSum=-0.883;QD=17.49;ReadPosRankSum=0.876	GT:AD:DP:GQ:PL	0/1:103,109:212:99:3736,0,3465
chrII	257870	.	G	A	3686.77	PASS	AC=1;AF=0.5;AN=2;BaseQRankSum=0.821;DP=230;Dels=0.0;FS=4.566;HaplotypeScore=5.2056;MLEAC=1;MLEAF=0.5;MQ=41.99;MQ0=0;MQRankSum=1.072;QD=16.03;ReadPosRankSum=0.123	GT:AD:DP:GQ:PL	0/1:115,114:229:99:3715,0,3830
chrII	275182	.	G	A	4053.77	PASS	AC=1;AF=0.5;AN=2;BaseQRankSum=0.955;DP=245;Dels=0.0;FS=2.182;HaplotypeScore=8.5201;MLEAC=1;MLEAF=0.5;MQ=42.0;MQ0=0;MQRankSum=0.497;QD=16.55;ReadPosRankSum=-1.16	GT:AD:DP:GQ:PL	0/1:124,121:245:99:4082,0,4041
chrII	275388	.	G	A	3751.77	PASS	AC=1;AF=0.5;AN=2;BaseQRankSum=0.569;DP=245;Dels=0.0;FS=4.291;HaplotypeScore=6.0105;MLEAC=1;MLEAF=0.5;MQ=41.99;MQ0=0;MQRankSum=-1.361;QD=15.31;ReadPosRankSum=-1.883	GT:AD:DP:GQ:PL	0/1:128,116:244:99:3780,0,4324
chrII	275522	.	G	A	4516.77	PASS	AC=1;AF=0.5;AN=2;BaseQRankSum=-0.037;DP=250;Dels=0.0;FS=2.153;HaplotypeScore=4.2204;MLEAC=1;MLEAF=0.5;MQ=42.0;MQ0=0;MQRankSum=-1.225;QD=18.07;ReadPosRankSum=-1.332	GT:AD:DP:GQ:PL	0/1:113,137:250:99:4545,0,3627
chrII	276280	.	G	A	4373.77	PASS	AC=1;AF=0.5;AN=2;BaseQRankSum=2.716;DP=250;Dels=0.0;FS=13.724;HaplotypeScore=3.454;MLEAC=1;MLEAF=0.5;MQ=41.84;MQ0=0;MQRankSum=0.032;QD=17.5;ReadPosRankSum=-0.517	GT:AD:DP:GQ:PL	0/1:119,131:250:99:4402,0,3651
chrII	276963	.	G	A	3027.77	PASS	AC=1;AF=0.5;AN=2;BaseQRankSum=0.429;DP=213;Dels=0.0;FS=4.761;HaplotypeScore=3.4528;MLEAC=1;MLEAF=0.5;MQ=41.99;MQ0=0;MQRankSum=-0.449;QD=14.21;ReadPosRankSum=0.862	GT:AD:DP:GQ:PL	0/1:115,96:211:99:3056,0,3804
chrII	278281	.	G	A	3963.77	PASS	AC=1;AF=0.5;AN=2;BaseQRankSum=0.502;DP=250;Dels=0.0;FS=0.976;HaplotypeScore=7.0458;MLEAC=1;MLEAF=0.5;MQ=42.0;MQ0=0;MQRankSum=0.678;QD=15.86;ReadPosRankSum=1.389	GT:AD:DP:GQ:PL	0/1:130,120:250:99:3992,0,4310
chrII	278970	.	C	T	3661.77	PASS	AC=1;AF=0.5;AN=2;BaseQRankSum=0.091;DP=214;Dels=0.0;FS=2.346;HaplotypeScore=1.6988;MLEAC=1;MLEAF=0.5;MQ=42.0;MQ0=0;MQRankSum=0.568;QD=17.11;ReadPosRankSum=-0.179	GT:AD:DP:GQ:PL	0/1:105,109:214:99:3690,0,3499
chrII	300161	.	C	T	3125.77	PASS	AC=1;AF=0.5;AN=2;BaseQRankSum=-1.149;DP=212;Dels=0.0;FS=1.108;HaplotypeScore=2.5494;MLEAC=1;MLEAF=0.5;MQ=40.06;MQ0=0;MQRankSum=2.842;QD=14.74;ReadPosRankSum=-0.32	GT:AD:DP:GQ:PL	0/1:105,107:212:99:3154,0,3126
chrII	344460	.	C	T	902.77	PASS	AC=1;AF=0.5;AN=2;BaseQRankSum=-0.679;DP=75;Dels=0.0;FS=4.582;HaplotypeScore=0.0;MLEAC=1;MLEAF=0.5;MQ=41.33;MQ0=0;MQRankSum=0.186;QD=12.04;ReadPosRankSum=-0.208	GT:AD:DP:GQ:PL	0/1:43,31:74:99:931,0,1369
chrII	366797	.	C	T	3064.77	PASS	AC=1;AF=0.5;AN=2;BaseQRankSum=0.827;DP=177;Dels=0.0;FS=4.372;HaplotypeScore=2.5985;MLEAC=1;MLEAF=0.5;MQ=42.0;MQ0=0;MQRankSum=0.783;QD=17.32;ReadPosRankSum=0.413	GT:AD:DP:GQ:PL	0/1:86,90:176:99:3093,0,2842
chrII	374599	.	G	A	2998.77	PASS	AC=1;AF=0.5;AN=2;BaseQRankSum=0.763;DP=212;Dels=0.0;FS=7.884;HaplotypeScore=2.5439;MLEAC=1;MLEAF=0.5;MQ=41.99;MQ0=0;MQRankSum=0.981;QD=14.15;ReadPosRankSum=1.313	GT:AD:DP:GQ:PL	0/1:118,94:212:99:3027,0,3913
chrII	375523	.	G	A	3512.77	PASS	AC=1;AF=0.5;AN=2;BaseQRankSum=0.147;DP=229;Dels=0.0;FS=0.0;HaplotypeScore=5.7454;MLEAC=1;MLEAF=0.5;MQ=41.91;MQ0=1;MQRankSum=0.777;QD=15.34;ReadPosRankSum=1.672	GT:AD:DP:GQ:PL	0/1:122,107:229:99:3541,0,4060
chrII	391324	.	G	A	3129.77	PASS	AC=1;AF=0.5;AN=2;BaseQRankSum=0.141;DP=197;Dels=0.0;FS=0.0;HaplotypeScore=3.6511;MLEAC=1;MLEAF=0.5;MQ=42.0;MQ0=0;MQRankSum=-0.729;QD=15.89;ReadPosRankSum=0.796	GT:AD:DP:GQ:PL	0/1:100,97:197:99:3158,0,3309
chrII	391387	.	G	A	3115.77	PASS	AC=1;AF=0.5;AN=2;BaseQRankSum=0.384;DP=178;Dels=0.0;FS=0.561;HaplotypeScore=2.0641;MLEAC=1;MLEAF=0.5;MQ=42.0;MQ0=0;MQRankSum=-0.381;QD=17.5;ReadPosRankSum=-0.306	GT:AD:DP:GQ:PL	0/1:85,93:178:99:3144,0,2733
chrII	391579	.	G	A	3808.77	PASS	AC=1;AF=0.5;AN=2;BaseQRankSum=-0.014;DP=221;Dels=0.0;FS=4.693;HaplotypeScore=3.7512;MLEAC=1;MLEAF=0.5;MQ=42.0;MQ0=0;MQRankSum=0.047;QD=17.23;ReadPosRankSum=0.318	GT:AD:DP:GQ:PL	0/1:100,117:217:99:3837,0,3229
chrII	393071	.	C	T	3444.77	PASS	AC=1;AF=0.5;AN=2;BaseQRankSum=1.396;DP=193;Dels=0.0;FS=4.148;HaplotypeScore=0.0;MLEAC=1;MLEAF=0.5;MQ=41.55;MQ0=0;MQRankSum=0.748;QD=17.85;ReadPosRankSum=-0.792	GT:AD:DP:GQ:PL	0/1:90,103:193:99:3473,0,2902
chrII	393970	.	C	T	3500.77	PASS	AC=1;AF=0.5;AN=2;BaseQRankSum=-1.27;DP=240;Dels=0.0;FS=0.0;HaplotypeScore=2.6817;MLEAC=1;MLEAF=0.5;MQ=42.0;MQ0=0;MQRankSum=-0.491;QD=14.59;ReadPosRankSum=0.648	GT:AD:DP:GQ:PL	0/1:128,112:240:99:3529,0,4336
chrII	398195	.	G	A	3178.77	PASS	AC=1;AF=0.5;AN=2;BaseQRankSum=2.075;DP=195;Dels=0.0;FS=0.0;HaplotypeScore=1.7552;MLEAC=1;MLEAF=0.5;MQ=42.0;MQ0=0;MQRankSum=-1.1;QD=16.3;ReadPosRankSum=-1.653	GT:AD:DP:GQ:PL	0/1:98,97:195:99:3207,0,3128
chrII	419245	.	C	T	3410.77	PASS	AC=1;AF=0.5;AN=2;BaseQRankSum=0.684;DP=198;Dels=0.0;FS=0.0;HaplotypeScore=1.7834;MLEAC=1;MLEAF=0.5;MQ=41.99;MQ0=0;MQRankSum=1.21;QD=17.23;ReadPosRankSum=1.12	GT:AD:DP:GQ:PL	0/1:96,102:198:99:3439,0,3103
chrII	421833	.	C	T	3094.77	PASS	AC=1;AF=0.5;AN=2;BaseQRankSum=0.379;DP=190;Dels=0.0;FS=0.536;HaplotypeScore=7.2262;MLEAC=1;MLEAF=0.5;MQ=42.0;MQ0=0;MQRankSum=-1.311;QD=16.29;ReadPosRankSum=0.865	GT:AD:DP:GQ:PL	0/1:98,92:190:99:3123,0,3265
chrII	428959	.	C	T	3669.77	PASS	AC=1;AF=0.5;AN=2;BaseQRankSum=-0.722;DP=224;Dels=0.0;FS=0.49;HaplotypeScore=4.0242;MLEAC=1;MLEAF=0.5;MQ=41.25;MQ0=0;MQRankSum=0.385;QD=16.38;ReadPosRankSum=0.755	GT:AD:DP:GQ:PL	0/1:107,116:223:99:3698,0,3498
chrII	452021	.	G	A	3242.77	PASS	AC=1;AF=0.5;AN=2;BaseQRankSum=-0.485;DP=172;Dels=0.0;FS=5.734;HaplotypeScore=3.5466;MLEAC=1;MLEAF=0.5;MQ=42.0;MQ0=0;MQRankSum=-0.545;QD=18.85;ReadPosRankSum=-0.337	GT:AD:DP:GQ:PL	0/1:69,100:171:99:3271,0,2121
chrII	454733	.	C	T	3414.77	PASS	AC=1;AF=0.5;AN=2;BaseQRankSum=-3.756;DP=230;Dels=0.0;FS=2.274;HaplotypeScore=6.2826;MLEAC=1;MLEAF=0.5;MQ=41.99;MQ0=0;MQRankSum=0.017;QD=14.85;ReadPosRankSum=-0.069	GT:AD:DP:GQ:PL	0/1:124,106:230:99:3443,0,4221
chrII	454870	.	C	T	3723.77	PASS	AC=1;AF=0.5;AN=2;BaseQRankSum=-0.304;DP=227;Dels=0.0;FS=16.411;HaplotypeScore=4.357;MLEAC=1;MLEAF=0.5;MQ=42.0;MQ0=0;MQRankSum=-1.525;QD=16.4;ReadPosRankSum=1.244	GT:AD:DP:GQ:PL	0/1:111,116:227:99:3752,0,3615
chrII	483738	.	C	T	3019.77	PASS	AC=1;AF=0.5;AN=2;BaseQRankSum=1.273;DP=181;Dels=0.0;FS=17.826;HaplotypeScore=2.8135;MLEAC=1;MLEAF=0.5;MQ=42.0;MQ0=0;MQRankSum=-0.436;QD=16.68;ReadPosRankSum=-0.708	GT:AD:DP:GQ:PL	0/1:89,92:181:99:3048,0,2856
chrII	484893	.	C	T	3800.77	PASS	AC=1;AF=0.5;AN=2;BaseQRankSum=1.177;DP=231;Dels=0.0;FS=1.024;HaplotypeScore=0.8667;MLEAC=1;MLEAF=0.5;MQ=42.0;MQ0=0;MQRankSum=-0.3;QD=16.45;ReadPosRankSum=-2.438	GT:AD:DP:GQ:PL	0/1:119,112:231:99:3829,0,4031
chrII	524804	.	C	T	3609.77	PASS	AC=1;AF=0.5;AN=2;BaseQRankSum=0.985;DP=205;Dels=0.0;FS=2.423;HaplotypeScore=2.444;MLEAC=1;MLEAF=0.5;MQ=41.99;MQ0=0;MQRankSum=0.107;QD=17.61;ReadPosRankSum=-1.671	GT:AD:DP:GQ:PL	0/1:97,108:205:99:3638,0,3029
chrII	528269	.	C	T	3413.77	PASS	AC=1;AF=0.5;AN=2;BaseQRankSum=0.525;DP=201;Dels=0.0;FS=9.099;HaplotypeScore=2.7384;MLEAC=1;MLEAF=0.5;MQ=41.92;MQ0=0;MQRankSum=-1.054;QD=16.98;ReadPosRankSum=-1.389	GT:AD:DP:GQ:PL	0/1:99,102:201:99:3442,0,3286
chrII	535381	.	C	T	3201.82	PASS	AC=1;AF=0.5;AN=2;BaseQRankSum=0.935;DP=209;Dels=0.0;FS=1.088;HaplotypeScore=2.5439;MLEAC=1;MLEAF=0.5;MQ=42.0;MQ0=0;MQRankSum=-0.23;QD=15.32;ReadPosRankSum=-1.399	GT:AD:DP:GQ:PL	0/1:106,103:209:99:3231,0,3456
chrII	543051	.	G	A	3059.77	PASS	AC=1;AF=0.5;AN=2;BaseQRankSum=-1.64;DP=208;Dels=0.0;FS=2.396;HaplotypeScore=11.5463;MLEAC=1;MLEAF=0.5;MQ=42.0;MQ0=0;MQRankSum=-0.717;QD=14.71;ReadPosRankSum=0.608	GT:AD:DP:GQ:PL	0/1:110,97:207:99:3088,0,3616
chrII	543613	.	G	A	3804.77	PASS	AC=1;AF=0.5;AN=2;BaseQRankSum=0.661;DP=244;Dels=0.0;FS=2.157;HaplotypeScore=5.6149;MLEAC=1;MLEAF=0.5;MQ=41.98;MQ0=0;MQRankSum=1.298;QD=15.59;ReadPosRankSum=-0.079	GT:AD:DP:GQ:PL	0/1:124,120:244:99:3833,0,4072
chrII	565049	.	C	T	2540.77	PASS	AC=1;AF=0.5;AN=2;BaseQRankSum=2.027;DP=181;Dels=0.0;FS=0.0;HaplotypeScore=3.1547;MLEAC=1;MLEAF=0.5;MQ=42.0;MQ0=0;MQRankSum=0.779;QD=14.04;ReadPosRankSum=0.292	GT:AD:DP:GQ:PL	0/1:99,80:181:99:2569,0,3128
chrII	574318	.	C	T	3460.77	PASS	AC=1;AF=0.5;AN=2;BaseQRankSum=0.778;DP=198;Dels=0.0;FS=3.266;HaplotypeScore=0.9979;MLEAC=1;MLEAF=0.5;MQ=42.0;MQ0=0;MQRankSum=-0.668;QD=17.48;ReadPosRankSum=0.44	GT:AD:DP:GQ:PL	0/1:92,105:197:99:3489,0,2967
chrII	592812	.	G	A	4591.77	PASS	AC=1;AF=0.5;AN=2;BaseQRankSum=0.445;DP=250;Dels=0.0;FS=5.099;HaplotypeScore=2.4875;MLEAC=1;MLEAF=0.5;MQ=41.77;MQ0=0;MQRankSum=-0.755;QD=18.37;ReadPosRankSum=-0.46	GT:AD:DP:GQ:PL	0/1:116,134:250:99:4620,0,3839
chrII	596121	.	G	A	2145.77	PASS	AC=1;AF=0.5;AN=2;BaseQRankSum=0.565;DP=151;Dels=0.0;FS=0.614;HaplotypeScore=1.7172;MLEAC=1;MLEAF=0.5;MQ=42.0;MQ0=0;MQRankSum=-0.163;QD=14.21;ReadPosRankSum=-1.746	GT:AD:DP:GQ:PL	0/1:85,66:151:99:2174,0,2836
chrII	633729	.	C	T	3088.77	PASS	AC=1;AF=0.5;AN=2;BaseQRankSum=0.96;DP=192;Dels=0.0;FS=0.0;HaplotypeScore=7.4658;MLEAC=1;MLEAF=0.5;MQ=41.92;MQ0=0;MQRankSum=-0.362;QD=16.09;ReadPosRankSum=-1.321	GT:AD:DP:GQ:PL	0/1:98,94:192:99:3117,0,3099
chrII	649991	.	C	T	3529.77	PASS	AC=1;AF=0.5;AN=2;BaseQRankSum=2.238;DP=222;Dels=0.0;FS=1.036;HaplotypeScore=7.9245;MLEAC=1;MLEAF=0.5;MQ=41.99;MQ0=0;MQRankSum=0.228;QD=15.9;ReadPosRankSum=-0.1	GT:AD:DP:GQ:PL	0/1:115,107:222:99:3558,0,3760
chrII	651458	.	C	T	3291.77	PASS	AC=1;AF=0.5;AN=2;BaseQRankSum=1.357;DP=200;Dels=0.0;FS=19.596;HaplotypeScore=1.5774;MLEAC=1;MLEAF=0.5;MQ=42.0;MQ0=0;MQRankSum=-0.643;QD=16.46;ReadPosRankSum=0.089	GT:AD:DP:GQ:PL	0/1:97,101:198:99:3320,0,2959
chrII	655399	.	C	T	4242.77	PASS	AC=1;AF=0.5;AN=2;BaseQRankSum=-1.349;DP=230;Dels=0.0;FS=7.579;HaplotypeScore=5.1439;MLEAC=1;MLEAF=0.5;MQ=42.0;MQ0=0;MQRankSum=-0.009;QD=18.45;ReadPosRankSum=-0.06	GT:AD:DP:GQ:PL	0/1:100,128:228:99:4271,0,3318
chrII	676350	.	G	A	3096.77	PASS	AC=1;AF=0.5;AN=2;BaseQRankSum=2.264;DP=216;Dels=0.0;FS=2.363;HaplotypeScore=1.8154;MLEAC=1;MLEAF=0.5;MQ=41.99;MQ0=0;MQRankSum=0.904;QD=14.34;ReadPosRankSum=-1.06	GT:AD:DP:GQ:PL	0/1:119,95:215:99:3125,0,3943
chrII	691218	.	G	A	3826.77	PASS	AC=1;AF=0.5;AN=2;BaseQRankSum=-0.044;DP=233;Dels=0.0;FS=0.486;HaplotypeScore=7.0044;MLEAC=1;MLEAF=0.5;MQ=42.0;MQ0=0;MQRankSum=-0.344;QD=16.42;ReadPosRankSum=0.549	GT:AD:DP:GQ:PL	0/1:112,119:232:99:3855,0,3625
chrII	704120	.	G	A	3848.77	PASS	AC=1;AF=0.5;AN=2;BaseQRankSum=0.362;DP=214;Dels=0.0;FS=3.101;HaplotypeScore=6.9727;MLEAC=1;MLEAF=0.5;MQ=41.97;MQ0=0;MQRankSum=-1.652;QD=17.98;ReadPosRankSum=-1.373	GT:AD:DP:GQ:PL	0/1:98,116:214:99:3877,0,3254
chrII	717217	.	C	T	3658.77	PASS	AC=1;AF=0.5;AN=2;BaseQRankSum=-0.721;DP=250;Dels=0.0;FS=19.588;HaplotypeScore=3.308;MLEAC=1;MLEAF=0.5;MQ=41.99;MQ0=0;MQRankSum=0.165;QD=14.64;ReadPosRankSum=-1.683	GT:AD:DP:GQ:PL	0/1:135,115:250:99:3687,0,4565
chrII	718326	.	G	A	2880.77	PASS	AC=1;AF=0.5;AN=2;BaseQRankSum=1.234;DP=164;Dels=0.0;FS=1.94;HaplotypeScore=4.2919;MLEAC=1;MLEAF=0.5;MQ=42.0;MQ0=0;MQRankSum=0.075;QD=17.57;ReadPosRankSum=-0.887	GT:AD:DP:GQ:PL	0/1:75,88:163:99:2909,0,2344
chrII	723623	.	G	A	2682.77	PASS	AC=1;AF=0.5;AN=2;BaseQRankSum=-0.024;DP=153;Dels=0.0;FS=2.862;HaplotypeScore=1.4679;MLEAC=1;MLEAF=0.5;MQ=41.66;MQ0=0;MQRankSum=0.924;QD=17.53;ReadPosRankSum=0.291	GT:AD:DP:GQ:PL	0/1:71,82:153:99:2711,0,2339
chrII	735580	.	G	A	3062.77	PASS	AC=1;AF=0.5;AN=2;BaseQRankSum=-0.258;DP=213;Dels=0.0;FS=0.0;HaplotypeScore=11.684;MLEAC=1;MLEAF=0.5;MQ=41.99;MQ0=0;MQRankSum=-0.952;QD=14.38;ReadPosRankSum=-0.579	GT:AD:DP:GQ:PL	0/1:116,97:213:99:3091,0,3819
chrII	771262	.	C	T	3826.77	PASS	AC=1;AF=0.5;AN=2;BaseQRankSum=1.99;DP=209;Dels=0.0;FS=0.51;HaplotypeScore=5.5206;MLEAC=1;MLEAF=0.5;MQ=41.93;MQ0=0;MQRankSum=-0.991;QD=18.31;ReadPosRankSum=-0.079	GT:AD:DP:GQ:PL	0/1:95,114:209:99:3855,0,2965
chrII	776308	.	G	A	3293.77	PASS	AC=1;AF=0.5;AN=2;BaseQRankSum=2.297;DP=192;Dels=0.0;FS=0.546;HaplotypeScore=0.7887;MLEAC=1;MLEAF=0.5;MQ=42.0;MQ0=0;MQRankSum=0.148;QD=17.16;ReadPosRankSum=0.153	GT:AD:DP:GQ:PL	0/1:93,99:192:99:3322,0,2950
chrII	776549	.	C	T	2936.77	PASS	AC=1;AF=0.5;AN=2;BaseQRankSum=1.11;DP=178;Dels=0.0;FS=1.871;HaplotypeScore=7.8227;MLEAC=1;MLEAF=0.5;MQ=42.0;MQ0=0;MQRankSum=-0.805;QD=16.5;ReadPosRankSum=1.296	GT:AD:DP:GQ:PL	0/1:89,87:178:99:2965,0,2894
chrII	778555	.	C	T	3652.77	PASS	AC=1;AF=0.5;AN=2;BaseQRankSum=1.922;DP=221;Dels=0.0;FS=7.464;HaplotypeScore=2.6173;MLEAC=1;MLEAF=0.5;MQ=41.87;MQ0=0;MQRankSum=1.855;QD=16.53;ReadPosRankSum=2.088	GT:AD:DP:GQ:PL	0/1:110,111:221:99:3681,0,3624
chrII	778916	.	C	T	3144.77	PASS	AC=1;AF=0.5;AN=2;BaseQRankSum=-1.148;DP=191;Dels=0.0;FS=9.458;HaplotypeScore=4.2979;MLEAC=1;MLEAF=0.5;MQ=42.0;MQ0=0;MQRankSum=1.637;QD=16.46;ReadPosRankSum=0.944	GT:AD:DP:GQ:PL	0/1:95,96:191:99:3173,0,3183
chrII	791911	.	G	A	4188.77	PASS	AC=1;AF=0.5;AN=2;BaseQRankSum=-2.387;DP=238;Dels=0.0;FS=0.0;HaplotypeScore=10.002;MLEAC=1;MLEAF=0.5;MQ=41.98;MQ0=0;MQRankSum=0.294;QD=17.6;ReadPosRankSum=-0.023	GT:AD:DP:GQ:PL	0/1:105,131:238:99:4217,0,3333
chrII	802641	.	G	A	3761.77	PASS	AC=1;AF=0.5;AN=2;BaseQRankSum=1.552;DP=214;Dels=0.0;FS=0.5;HaplotypeScore=0.7887;MLEAC=1;MLEAF=0.5;MQ=41.99;MQ0=0;MQRankSum=0.135;QD=17.58;ReadPosRankSum=0.658	GT:AD:DP:GQ:PL	0/1:100,113:213:99:3790,0,3243
chrIII	40680	.	C	T	3140.77	PASS	AC=1;AF=0.5;AN=2;BaseQRankSum=0.003;DP=209;Dels=0.0;FS=2.366;HaplotypeScore=4.0031;MLEAC=1;MLEAF=0.5;MQ=41.22;MQ0=0;MQRankSum=2.69;QD=15.03;ReadPosRankSum=-0.523	GT:AD:DP:GQ:PL	0/1:110,98:209:99:3169,0,3663
chrIII	50344	.	G	A	406.77	PASS	AC=1;AF=0.5;AN=2;BaseQRankSum=0.668;DP=124;Dels=0.0;FS=3.497;HaplotypeScore=10.0444;MLEAC=1;MLEAF=0.5;MQ=40.61;MQ0=0;MQRankSum=-0.641;QD=3.28;ReadPosRankSum=-6.042	GT:AD:DP:GQ:PL	0/1:99,23:123:99:435,0,3243
chrIII	50492	.	G	A	2192.77	PASS	AC=1;AF=0.5;AN=2;BaseQRankSum=1.555;DP=154;Dels=0.0;FS=0.608;HaplotypeScore=0.734;MLEAC=1;MLEAF=0.5;MQ=41.75;MQ0=0;MQRankSum=0.603;QD=14.24;ReadPosRankSum=0.9	GT:AD:DP:GQ:PL	0/1:82,72:154:99:2221,0,2585
chrIII	50797	.	C	T	2686.77	PASS	AC=1;AF=0.5;AN=2;BaseQRankSum=0.776;DP=183;Dels=0.0;FS=14.401;HaplotypeScore=2.4115;MLEAC=1;MLEAF=0.5;MQ=41.92;MQ0=0;MQRankSum=1.111;QD=14.68;ReadPosRankSum=-1.17	GT:AD:DP:GQ:PL	0/1:97,86:183:99:2715,0,3068
chrIII	68303	.	C	T	3342.77	PASS	AC=1;AF=0.5;AN=2;BaseQRankSum=1.43;DP=211;Dels=0.0;FS=1.077;HaplotypeScore=5.32;MLEAC=1;MLEAF=0.5;MQ=42.0;MQ0=0;MQRankSum=0.042;QD=15.84;ReadPosRankSum=-2.348	GT:AD:DP:GQ:PL	0/1:108,102:210:99:3371,0,3543
chrIII	114124	.	C	T	4182.77	PASS	AC=1;AF=0.5;AN=2;BaseQRankSum=3.348;DP=239;Dels=0.0;FS=0.474;HaplotypeScore=12.0775;MLEAC=1;MLEAF=0.5;MQ=41.99;MQ0=0;MQRankSum=-0.393;QD=17.5;ReadPosRankSum=-0.849	GT:AD:DP:GQ:PL	0/1:116,122:239:99:4211,0,3793
chrIII	122387	.	G	A	3687.77	PASS	AC=1;AF=0.5;AN=2;BaseQRankSum=1.196;DP=203;Dels=0.0;FS=3.999;HaplotypeScore=3.8445;MLEAC=1;MLEAF=0.5;MQ=41.93;MQ0=0;MQRankSum=0.972;QD=18.17;ReadPosRankSum=0.072	GT:AD:DP:GQ:PL	0/1:95,107:202:99:3716,0,3098
chrIII	136043	.	G	A	3652.77	PASS	AC=1;AF=0.5;AN=2;BaseQRankSum=-1.128;DP=237;Dels=0.0;FS=12.878;HaplotypeScore=3.4596;MLEAC=1;MLEAF=0.5;MQ=42.0;MQ0=0;MQRankSum=-2.203;QD=15.41;ReadPosRankSum=-0.153	GT:AD:DP:GQ:PL	0/1:124,113:237:99:3681,0,4116
chrIII	137305	.	G	A	3750.77	PASS	AC=1;AF=0.5;AN=2;BaseQRankSum=2.205;DP=248;Dels=0.0;FS=2.867;HaplotypeScore=4.0214;MLEAC=1;MLEAF=0.5;MQ=41.94;MQ0=0;MQRankSum=-0.798;QD=15.12;ReadPosRankSum=0.192	GT:AD:DP:GQ:PL	0/1:133,114:247:99:3779,0,4242
chrIII	137703	.	C	T	4206.77	PASS	AC=1;AF=0.5;AN=2;BaseQRankSum=-2.573;DP=221;Dels=0.0;FS=1.038;HaplotypeScore=0.9332;MLEAC=1;MLEAF=0.5;MQ=41.93;MQ0=0;MQRankSum=1.303;QD=19.04;ReadPosRankSum=-0.69	GT:AD:DP:GQ:PL	0/1:97,124:221:99:4235,0,3286
chrIII	137774	.	G	A	3367.77	PASS	AC=1;AF=0.5;AN=2;BaseQRankSum=-1.307;DP=211;Dels=0.0;FS=3.125;HaplotypeScore=2.5997;MLEAC=1;MLEAF=0.5;MQ=41.99;MQ0=0;MQRankSum=-0.495;QD=15.96;ReadPosRankSum=1.511	GT:AD:DP:GQ:PL	0/1:109,101:210:99:3396,0,3614
chrIII	138439	.	C	T	3241.77	PASS	AC=1;AF=0.5;AN=2;BaseQRankSum=1.375;DP=226;Dels=0.0;FS=1.624;HaplotypeScore=0.0;MLEAC=1;MLEAF=0.5;MQ=41.99;MQ0=0;MQRankSum=-0.212;QD=14.34;ReadPosRankSum=0.319	GT:AD:DP:GQ:PL	0/1:126,100:226:99:3270,0,4234
chrIII	157243	.	G	A	3566.77	PASS	AC=1;AF=0.5;AN=2;BaseQRankSum=0.013;DP=196;Dels=0.0;FS=1.78;HaplotypeScore=5.565;MLEAC=1;MLEAF=0.5;MQ=41.99;MQ0=0;MQRankSum=-0.323;QD=18.2;ReadPosRankSum=0.348	GT:AD:DP:GQ:PL	0/1:91,105:196:99:3595,0,3066
chrIII	177081	.	C	T	3148.77	PASS	AC=1;AF=0.5;AN=2;BaseQRankSum=-6.452;DP=222;Dels=0.0;FS=0.0;HaplotypeScore=0.8321;MLEAC=1;MLEAF=0.5;MQ=42.0;MQ0=0;MQRankSum=0.824;QD=14.18;ReadPosRankSum=-0.259	GT:AD:DP:GQ:PL	0/1:113,109:222:99:3177,0,3765
chrIII	178739	.	C	T	3328.77	PASS	AC=1;AF=0.5;AN=2;BaseQRankSum=-0.037;DP=194;Dels=0.0;FS=0.0;HaplotypeScore=5.6997;MLEAC=1;MLEAF=0.5;MQ=42.0;MQ0=0;MQRankSum=0.737;QD=17.16;ReadPosRankSum=-0.584	GT:AD:DP:GQ:PL	0/1:92,101:193:99:3357,0,2951
chrIII	193029	.	G	A	3391.77	PASS	AC=1;AF=0.5;AN=2;BaseQRankSum=1.296;DP=200;Dels=0.0;FS=0.0;HaplotypeScore=8.1015;MLEAC=1;MLEAF=0.5;MQ=41.98;MQ0=0;MQRankSum=-1.508;QD=16.96;ReadPosRankSum=0.041	GT:AD:DP:GQ:PL	0/1:98,101:200:99:3420,0,3346
chrIII	296762	.	C	T	3282.77	PASS	AC=1;AF=0.5;AN=2;BaseQRankSum=-0.943;DP=203;Dels=0.0;FS=8.058;HaplotypeScore=3.7376;MLEAC=1;MLEAF=0.5;MQ=42.0;MQ0=0;MQRankSum=-0.756;QD=16.17;ReadPosRankSum=-1.045	GT:AD:DP:GQ:PL	0/1:102,101:203:99:3311,0,3493
chrIII	302694	.	C	T	3932.77	PASS	AC=1;AF=0.5;AN=2;BaseQRankSum=1.391;DP=233;Dels=0.0;FS=0.0;HaplotypeScore=1.4679;MLEAC=1;MLEAF=0.5;MQ=42.0;MQ0=0;MQRankSum=-2.084;QD=16.88;ReadPosRankSum=-0.583	GT:AD:DP:GQ:PL	0/1:113,119:232:99:3961,0,3637
chrIII	302882	.	G	A	4367.77	PASS	AC=1;AF=0.5;AN=2;BaseQRankSum=0.187;DP=215;Dels=0.0;FS=0.0;HaplotypeScore=0.0;MLEAC=1;MLEAF=0.5;MQ=41.98;MQ0=0;MQRankSum=-1.127;QD=20.32;ReadPosRankSum=1.209	GT:AD:DP:GQ:PL	0/1:87,128:215:99:4396,0,2771
chrIV	21568	.	C	T	3620.77	PASS	AC=1;AF=0.5;AN=2;BaseQRankSum=0.602;DP=203;Dels=0.0;FS=0.0;HaplotypeScore=1.6988;MLEAC=1;MLEAF=0.5;MQ=42.0;MQ0=0;MQRankSum=0.372;QD=17.84;ReadPosRankSum=0.305	GT:AD:DP:GQ:PL	0/1:96,107:203:99:3649,0,3180
chrIV	22462	.	C	T	3878.77	PASS	AC=1;AF=0.5;AN=2;BaseQRankSum=0.895;DP=249;Dels=0.0;FS=6.032;HaplotypeScore=9.6533;MLEAC=1;MLEAF=0.5;MQ=41.99;MQ0=0;MQRankSum=0.965;QD=15.58;ReadPosRankSum=0.695	GT:AD:DP:GQ:PL	0/1:132,117:249:99:3907,0,4406
chrIV	34025	.	C	T	3610.77	PASS	AC=1;AF=0.5;AN=2;BaseQRankSum=1.212;DP=225;Dels=0.0;FS=0.0;HaplotypeScore=2.5439;MLEAC=1;MLEAF=0.5;MQ=42.0;MQ0=0;MQRankSum=0.402;QD=16.05;ReadPosRankSum=-0.296	GT:AD:DP:GQ:PL	0/1:112,113:225:99:3639,0,3590
chrIV	83706	.	C	T	2511.77	PASS	AC=1;AF=0.5;AN=2;BaseQRankSum=0.891;DP=145;Dels=0.0;FS=5.427;HaplotypeScore=4.4274;MLEAC=1;MLEAF=0.5;MQ=40.81;MQ0=7;MQRankSum=0.87;QD=17.32;ReadPosRankSum=0.818	GT:AD:DP:GQ:PL	0/1:61,84:145:99:2540,0,1858
chrIV	94700	.	C	T	2671.77	PASS	AC=1;AF=0.5;AN=2;BaseQRankSum=0.466;DP=183;Dels=0.0;FS=7.556;HaplotypeScore=1.4538;MLEAC=1;MLEAF=0.5;MQ=42.0;MQ0=0;MQRankSum=0.069;QD=14.6;ReadPosRankSum=0.114	GT:AD:DP:GQ:PL	0/1:96,86:182:99:2700,0,3086
chrIV	99420	.	G	A	2554.77	PASS	AC=1;AF=0.5;AN=2;BaseQRankSum=-0.518;DP=195;Dels=0.0;FS=0.0;HaplotypeScore=12.7962;MLEAC=1;MLEAF=0.5;MQ=41.99;MQ0=0;MQRankSum=-0.149;QD=13.1;ReadPosRankSum=1.008	GT:AD:DP:GQ:PL	0/1:109,85:194:99:2583,0,3224
chrIV	130498	.	G	A	3990.77	PASS	AC=1;AF=0.5;AN=2;BaseQRankSum=0.33;DP=233;Dels=0.0;FS=4.545;HaplotypeScore=1.7621;MLEAC=1;MLEAF=0.5;MQ=41.98;MQ0=0;MQRankSum=1.65;QD=17.13;ReadPosRankSum=-0.328	GT:AD:DP:GQ:PL	0/1:111,120:232:99:4019,0,3678
chrIV	130534	.	G	A	3977.77	PASS	AC=1;AF=0.5;AN=2;BaseQRankSum=-1.621;DP=208;Dels=0.0;FS=4.845;HaplotypeScore=3.3326;MLEAC=1;MLEAF=0.5;MQ=41.98;MQ0=0;MQRankSum=0.238;QD=19.12;ReadPosRankSum=0.694	GT:AD:DP:GQ:PL	0/1:87,121:208:99:4006,0,2811
chrIV	192307	.	C	T	3791.77	PASS	AC=1;AF=0.5;AN=2;BaseQRankSum=0.197;DP=230;Dels=0.0;FS=7.342;HaplotypeScore=11.6049;MLEAC=1;MLEAF=0.5;MQ=41.99;MQ0=0;MQRankSum=-0.052;QD=16.49;ReadPosRankSum=-0.434	GT:AD:DP:GQ:PL	0/1:115,113:229:99:3820,0,3888
chrIV	213702	.	C	T	3757.77	PASS	AC=1;AF=0.5;AN=2;BaseQRankSum=1.047;DP=205;Dels=0.0;FS=6.83;HaplotypeScore=4.2841;MLEAC=1;MLEAF=0.5;MQ=42.0;MQ0=0;MQRankSum=0.313;QD=18.33;ReadPosRankSum=-0.112	GT:AD:DP:GQ:PL	0/1:91,113:204:99:3786,0,2949
chrIV	234176	.	C	T	3580.77	PASS	AC=1;AF=0.5;AN=2;BaseQRankSum=0.043;DP=206;Dels=0.0;FS=2.398;HaplotypeScore=1.782;MLEAC=1;MLEAF=0.5;MQ=41.99;MQ0=0;MQRankSum=-0.977;QD=17.38;ReadPosRankSum=0.207	GT:AD:DP:GQ:PL	0/1:98,108:206:99:3609,0,3245
chrIV	239571	.	G	A	2802.77	PASS	AC=1;AF=0.5;AN=2;BaseQRankSum=-0.694;DP=206;Dels=0.0;FS=3.974;HaplotypeScore=3.3652;MLEAC=1;MLEAF=0.5;MQ=42.0;MQ0=0;MQRankSum=-0.564;QD=13.61;ReadPosRankSum=-0.986	GT:AD:DP:GQ:PL	0/1:117,89:206:99:2831,0,4002
chrIV	247580	.	G	A	3392.77	PASS	AC=1;AF=0.5;AN=2;BaseQRankSum=-1.742;DP=227;Dels=0.0;FS=12.292;HaplotypeScore=5.2246;MLEAC=1;MLEAF=0.5;MQ=42.0;MQ0=0;MQRankSum=-0.706;QD=14.95;ReadPosRankSum=2.668	GT:AD:DP:GQ:PL	0/1:113,112:226:99:3421,0,3712
chrIV	297581	.	G	A	3309.77	PASS	AC=1;AF=0.5;AN=2;BaseQRankSum=1.561;DP=227;Dels=0.0;FS=7.455;HaplotypeScore=2.6342;MLEAC=1;MLEAF=0.5;MQ=41.91;MQ0=0;MQRankSum=-0.057;QD=14.58;ReadPosRankSum=1.302	GT:AD:DP:GQ:PL	0/1:122,103:225:99:3338,0,4046
chrIV	305145	.	C	T	3276.77	PASS	AC=1;AF=0.5;AN=2;BaseQRankSum=0.141;DP=225;Dels=0.0;FS=4.59;HaplotypeScore=5.1248;MLEAC=1;MLEAF=0.5;MQ=41.98;MQ0=0;MQRankSum=2.871;QD=14.56;ReadPosRankSum=-1.517	GT:AD:DP:GQ:PL	0/1:123,102:225:99:3305,0,4116
chrIV	330288	.	C	T	2499.77	PASS	AC=1;AF=0.5;AN=2;BaseQRankSum=-2.589;DP=191;Dels=0.0;FS=2.581;HaplotypeScore=2.5671;MLEAC=1;MLEAF=0.5;MQ=42.0;MQ0=0;MQRankSum=-0.74;QD=13.09;ReadPosRankSum=1.298	GT:AD:DP:GQ:PL	0/1:106,84:190:99:2528,0,3575
chrIV	330327	.	G	A	3640.77	PASS	AC=1;AF=0.5;AN=2;BaseQRankSum=1.698;DP=205;Dels=0.0;FS=0.0;HaplotypeScore=3.4174;MLEAC=1;MLEAF=0.5;MQ=42.0;MQ0=0;MQRankSum=0.296;QD=17.76;ReadPosRankSum=0.503	GT:AD:DP:GQ:PL	0/1:94,110:204:99:3669,0,2956
chrIV	367556	.	G	A	2493.77	PASS	AC=1;AF=0.5;AN=2;BaseQRankSum=0.548;DP=177;Dels=0.0;FS=0.0;HaplotypeScore=0.8321;MLEAC=1;MLEAF=0.5;MQ=41.99;MQ0=0;MQRankSum=0.631;QD=14.09;ReadPosRankSum=-2.226	GT:AD:DP:GQ:PL	0/1:99,78:177:99:2522,0,3258
chrIV	397381	.	G	A	3208.76	PASS	AC=1;AF=0.5;AN=2;BaseQRankSum=-0.656;DP=202;Dels=0.0;FS=0.524;HaplotypeScore=3.5484;MLEAC=1;MLEAF=0.5;MQ=41.97;MQ0=0;MQRankSum=0.084;QD=15.88;ReadPosRankSum=-0.763	GT:AD:DP:GQ:PL	0/1:103,98:201:99:3237,0,3421
chrIV	399555	.	C	T	3001.77	PASS	AC=1;AF=0.5;AN=2;BaseQRankSum=-1.363;DP=189;Dels=0.0;FS=0.0;HaplotypeScore=2.2566;MLEAC=1;MLEAF=0.5;MQ=42.0;MQ0=0;MQRankSum=-0.041;QD=15.88;ReadPosRankSum=-2.068	GT:AD:DP:GQ:PL	0/1:93,96:189:99:3030,0,3084
chrIV	405981	.	C	T	4222.77	PASS	AC=1;AF=0.5;AN=2;BaseQRankSum=0.265;DP=248;Dels=0.0;FS=2.145;HaplotypeScore=1.7219;MLEAC=1;MLEAF=0.5;MQ=41.99;MQ0=0;MQRankSum=1.515;QD=17.03;ReadPosRankSum=0.815	GT:AD:DP:GQ:PL	0/1:120,127:247:99:4251,0,3962
chrIV	450476	.	C	T	3503.77	PASS	AC=1;AF=0.5;AN=2;BaseQRankSum=2.04;DP=202;Dels=0.0;FS=0.0;HaplotypeScore=4.4332;MLEAC=1;MLEAF=0.5;MQ=41.99;MQ0=0;MQRankSum=1.409;QD=17.35;ReadPosRankSum=0.115	GT:AD:DP:GQ:PL	0/1:95,105:200:99:3532,0,3056
chrIV	452259	.	G	A	3819.77	PASS	AC=1;AF=0.5;AN=2;BaseQRankSum=0.053;DP=218;Dels=0.0;FS=1.053;HaplotypeScore=5.9991;MLEAC=1;MLEAF=0.5;MQ=41.98;MQ0=0;MQRankSum=1.202;QD=17.52;ReadPosRankSum=-0.669	GT:AD:DP:GQ:PL	0/1:101,116:217:99:3848,0,3251
chrIV	452644	.	C	T	3217.75	PASS	AC=1;AF=0.5;AN=2;BaseQRankSum=-0.378;DP=217;Dels=0.0;FS=0.509;HaplotypeScore=3.3887;MLEAC=1;MLEAF=0.5;MQ=41.93;MQ0=0;MQRankSum=1.051;QD=14.83;ReadPosRankSum=-2.323	GT:AD:DP:GQ:PL	0/1:113,104:217:99:3246,0,3490
chrIV	452714	.	C	T	2363.77	PASS	AC=1;AF=0.5;AN=2;BaseQRankSum=-0.988;DP=155;Dels=0.0;FS=2.856;HaplotypeScore=2.8135;MLEAC=1;MLEAF=0.5;MQ=42.0;MQ0=0;MQRankSum=1.28;QD=15.25;ReadPosRankSum=-0.991	GT:AD:DP:GQ:PL	0/1:79,74:153:99:2392,0,2639
chrIV	454189	.	C	T	4190.77	PASS	AC=1;AF=0.5;AN=2;BaseQRankSum=0.21;DP=235;Dels=0.0;FS=2.996;HaplotypeScore=9.6751;MLEAC=1;MLEAF=0.5;MQ=41.98;MQ0=0;MQRankSum=-0.658;QD=17.83;ReadPosRankSum=-0.132	GT:AD:DP:GQ:PL	0/1:107,126:233:99:4219,0,3405
chrIV	491052	.	C	T	3591.77	PASS	AC=1;AF=0.5;AN=2;BaseQRankSum=-0.765;DP=225;Dels=0.0;FS=2.257;HaplotypeScore=0.0;MLEAC=1;MLEAF=0.5;MQ=41.99;MQ0=0;MQRankSum=-1.034;QD=15.96;ReadPosRankSum=-1.247	GT:AD:DP:GQ:PL	0/1:115,110:225:99:3620,0,3866
chrIV	501995	.	C	T	3044.77	PASS	AC=1;AF=0.5;AN=2;BaseQRankSum=1.299;DP=212;Dels=0.0;FS=1.068;HaplotypeScore=9.211;MLEAC=1;MLEAF=0.5;MQ=41.99;MQ0=0;MQRankSum=-0.99;QD=14.36;ReadPosRankSum=0.019	GT:AD:DP:GQ:PL	0/1:117,94:211:99:3073,0,3864
chrIV	504738	.	G	A	3343.77	PASS	AC=1;AF=0.5;AN=2;BaseQRankSum=0.787;DP=203;Dels=0.0;FS=3.188;HaplotypeScore=5.4747;MLEAC=1;MLEAF=0.5;MQ=41.99;MQ0=0;MQRankSum=0.701;QD=16.47;ReadPosRankSum=-0.087	GT:AD:DP:GQ:PL	0/1:103,100:203:99:3372,0,3431
chrIV	511806	.	C	T	4094.77	PASS	AC=1;AF=0.5;AN=2;BaseQRankSum=-0.108;DP=249;Dels=0.0;FS=4.274;HaplotypeScore=2.6448;MLEAC=1;MLEAF=0.5;MQ=42.0;MQ0=0;MQRankSum=0.108;QD=16.44;ReadPosRankSum=0.159	GT:AD:DP:GQ:PL	0/1:121,127:248:99:4123,0,3898
chrIV	512351	.	C	T	3675.77	PASS	AC=1;AF=0.5;AN=2;BaseQRankSum=0.167;DP=230;Dels=0.0;FS=6.406;HaplotypeScore=5.1483;MLEAC=1;MLEAF=0.5;MQ=41.99;MQ0=0;MQRankSum=-0.025;QD=15.98;ReadPosRankSum=-0.131	GT:AD:DP:GQ:PL	0/1:116,113:229:99:3704,0,3774
chrIV	525389	.	C	T	3248.77	PASS	AC=1;AF=0.5;AN=2;BaseQRankSum=2.113;DP=221;Dels=0.0;FS=2.303;HaplotypeScore=6.9541;MLEAC=1;MLEAF=0.5;MQ=41.99;MQ0=0;MQRankSum=0.16;QD=14.7;ReadPosRankSum=1.195	GT:AD:DP:GQ:PL	0/1:121,100:221:99:3277,0,4019
chrIV	540362	.	C	T	3060.77	PASS	AC=1;AF=0.5;AN=2;BaseQRankSum=0.488;DP=203;Dels=0.0;FS=4.865;HaplotypeScore=8.012;MLEAC=1;MLEAF=0.5;MQ=42.0;MQ0=0;MQRankSum=0.282;QD=15.08;ReadPosRankSum=0.914	GT:AD:DP:GQ:PL	0/1:109,94:203:99:3089,0,3456
chrIV	542509	.	G	A	2780.77	PASS	AC=1;AF=0.5;AN=2;BaseQRankSum=2.423;DP=159;Dels=0.0;FS=0.588;HaplotypeScore=4.6459;MLEAC=1;MLEAF=0.5;MQ=42.0;MQ0=0;MQRankSum=-1.118;QD=17.49;ReadPosRankSum=0.063	GT:AD:DP:GQ:PL	0/1:75,83:158:99:2809,0,2291
chrIV	561492	.	C	T	3770.77	PASS	AC=1;AF=0.5;AN=2;BaseQRankSum=0.991;DP=240;Dels=0.0;FS=0.486;HaplotypeScore=3.3815;MLEAC=1;MLEAF=0.5;MQ=42.0;MQ0=0;MQRankSum=-0.25;QD=15.71;ReadPosRankSum=-0.224	GT:AD:DP:GQ:PL	0/1:122,117:239:99:3799,0,3942
chrIV	563465	.	C	T	3132.77	PASS	AC=1;AF=0.5;AN=2;BaseQRankSum=-0.328;DP=210;Dels=0.0;FS=1.062;HaplotypeScore=2.5193;MLEAC=1;MLEAF=0.5;MQ=41.97;MQ0=0;MQRankSum=1.613;QD=14.92;ReadPosRankSum=-0.868	GT:AD:DP:GQ:PL	0/1:113,97:210:99:3161,0,3632
chrIV	563466	.	C	T	2923.77	PASS	AC=1;AF=0.5;AN=2;BaseQRankSum=0.274;DP=207;Dels=0.0;FS=0.0;HaplotypeScore=3.1844;MLEAC=1;MLEAF=0.5;MQ=41.97;MQ0=0;MQRankSum=0.894;QD=14.12;ReadPosRankSum=-0.423	GT:AD:DP:GQ:PL	0/1:113,94:207:99:2952,0,3551
chrIV	577443	.	C	T	3483.77	PASS	AC=1;AF=0.5;AN=2;BaseQRankSum=3.228;DP=199;Dels=0.0;FS=6.987;HaplotypeScore=8.7296;MLEAC=1;MLEAF=0.5;MQ=41.99;MQ0=0;MQRankSum=1.305;QD=17.51;ReadPosRankSum=-0.725	GT:AD:DP:GQ:PL	0/1:93,104:198:99:3512,0,2945
chrIV	589805	.	C	T	3661.77	PASS	AC=1;AF=0.5;AN=2;BaseQRankSum=1.727;DP=197;Dels=0.0;FS=4.153;HaplotypeScore=0.734;MLEAC=1;MLEAF=0.5;MQ=42.0;MQ0=0;MQRankSum=-2.217;QD=18.59;ReadPosRankSum=3.079	GT:AD:DP:GQ:PL	0/1:85,112:197:99:3690,0,2581
chrIV	592750	.	C	T	3081.77	PASS	AC=1;AF=0.5;AN=2;BaseQRankSum=-0.842;DP=191;Dels=0.0;FS=0.0;HaplotypeScore=3.3087;MLEAC=1;MLEAF=0.5;MQ=41.88;MQ0=0;MQRankSum=-0.855;QD=16.13;ReadPosRankSum=-1.435	GT:AD:DP:GQ:PL	0/1:95,95:190:99:3110,0,3145
chrIV	602942	.	C	T	3171.77	PASS	AC=1;AF=0.5;AN=2;BaseQRankSum=-0.704;DP=202;Dels=0.0;FS=2.539;HaplotypeScore=8.9986;MLEAC=1;MLEAF=0.5;MQ=42.0;MQ0=0;MQRankSum=0.43;QD=15.7;ReadPosRankSum=1.458	GT:AD:DP:GQ:PL	0/1:102,100:202:99:3200,0,3308
chrIV	606751	.	G	A	4267.77	PASS	AC=1;AF=0.5;AN=2;BaseQRankSum=-0.682;DP=244;Dels=0.0;FS=14.271;HaplotypeScore=5.6079;MLEAC=1;MLEAF=0.5;MQ=41.62;MQ0=0;MQRankSum=0.547;QD=17.49;ReadPosRankSum=-1.656	GT:AD:DP:GQ:PL	0/1:118,126:244:99:4296,0,3796
chrIV	618255	.	G	A	3097.77	PASS	AC=1;AF=0.5;AN=2;BaseQRankSum=0.924;DP=187;Dels=0.0;FS=11.105;HaplotypeScore=1.8773;MLEAC=1;MLEAF=0.5;MQ=42.0;MQ0=0;MQRankSum=1.447;QD=16.57;ReadPosRankSum=0.681	GT:AD:DP:GQ:PL	0/1:91,95:186:99:3126,0,2948
chrIV	636872	.	C	T	2877.77	PASS	AC=1;AF=0.5;AN=2;BaseQRankSum=-2.863;DP=224;Dels=0.0;FS=0.509;HaplotypeScore=10.1997;MLEAC=1;MLEAF=0.5;MQ=42.0;MQ0=0;MQRankSum=1.39;QD=12.85;ReadPosRankSum=-0.263	GT:AD:DP:GQ:PL	0/1:119,102:222:99:2906,0,3688
chrIV	661566	.	C	T	3441.77	PASS	AC=1;AF=0.5;AN=2;BaseQRankSum=1.815;DP=193;Dels=0.0;FS=0.535;HaplotypeScore=0.9832;MLEAC=1;MLEAF=0.5;MQ=42.0;MQ0=0;MQRankSum=1.315;QD=17.83;ReadPosRankSum=-0.863	GT:AD:DP:GQ:PL	0/1:87,104:191:99:3470,0,2781
chrIV	673917	.	G	A	3316.77	PASS	AC=1;AF=0.5;AN=2;BaseQRankSum=-1.891;DP=212;Dels=0.0;FS=4.743;HaplotypeScore=3.3326;MLEAC=1;MLEAF=0.5;MQ=42.0;MQ0=0;MQRankSum=-0.72;QD=15.65;ReadPosRankSum=0.131	GT:AD:DP:GQ:PL	0/1:108,104:212:99:3345,0,3633
chrIV	680682	.	C	T	3574.77	PASS	AC=1;AF=0.5;AN=2;BaseQRankSum=0.059;DP=217;Dels=0.0;FS=0.0;HaplotypeScore=2.6562;MLEAC=1;MLEAF=0.5;MQ=42.0;MQ0=0;MQRankSum=-0.088;QD=16.47;ReadPosRankSum=-0.643	GT:AD:DP:GQ:PL	0/1:110,107:217:99:3603,0,3721
chrIV	704413	.	C	T	3709.77	PASS	AC=1;AF=0.5;AN=2;BaseQRankSum=2.039;DP=229;Dels=0.0;FS=0.0;HaplotypeScore=1.86;MLEAC=1;MLEAF=0.5;MQ=41.94;MQ0=0;MQRankSum=-0.211;QD=16.2;ReadPosRankSum=-1.556	GT:AD:DP:GQ:PL	0/1:118,111:229:99:3738,0,3813
chrIV	704477	.	C	T	4090.77	PASS	AC=1;AF=0.5;AN=2;BaseQRankSum=-1.002;DP=237;Dels=0.0;FS=0.0;HaplotypeScore=8.1507;MLEAC=1;MLEAF=0.5;MQ=41.82;MQ0=0;MQRankSum=1.096;QD=17.26;ReadPosRankSum=-0.269	GT:AD:DP:GQ:PL	0/1:111,126:237:99:4119,0,3614
chrIV	704586	.	C	T	3951.77	PASS	AC=1;AF=0.5;AN=2;BaseQRankSum=0.877;DP=246;Dels=0.0;FS=0.0;HaplotypeScore=9.1636;MLEAC=1;MLEAF=0.5;MQ=41.98;MQ0=0;MQRankSum=-1.915;QD=16.06;ReadPosRankSum=2.709	GT:AD:DP:GQ:PL	0/1:127,119:246:99:3980,0,4166
chrIV	730993	.	C	T	3870.77	PASS	AC=1;AF=0.5;AN=2;BaseQRankSum=2.128;DP=235;Dels=0.0;FS=2.202;HaplotypeScore=5.2723;MLEAC=1;MLEAF=0.5;MQ=42.0;MQ0=0;MQRankSum=-0.46;QD=16.47;ReadPosRankSum=0.053	GT:AD:DP:GQ:PL	0/1:120,115:235:99:3899,0,3928
chrIV	742463	.	C	T	2408.77	PASS	AC=1;AF=0.5;AN=2;BaseQRankSum=0.992;DP=164;Dels=0.0;FS=1.946;HaplotypeScore=1.6643;MLEAC=1;MLEAF=0.5;MQ=42.0;MQ0=0;MQRankSum=0.607;QD=14.69;ReadPosRankSum=-0.424	GT:AD:DP:GQ:PL	0/1:86,77:163:99:2437,0,2704
chrIV	743940	.	C	T	3379.77	PASS	AC=1;AF=0.5;AN=2;BaseQRankSum=-0.196;DP=197;Dels=0.0;FS=4.073;HaplotypeScore=2.7542;MLEAC=1;MLEAF=0.5;MQ=42.0;MQ0=0;MQRankSum=0.796;QD=17.16;ReadPosRankSum=0.091	GT:AD:DP:GQ:PL	0/1:97,100:197:99:3408,0,3198
chrIV	754955	.	G	A	3190.85	PASS	AC=1;AF=0.5;AN=2;BaseQRankSum=2.643;DP=174;Dels=0.0;FS=0.0;HaplotypeScore=3.8865;MLEAC=1;MLEAF=0.5;MQ=42.0;MQ0=0;MQRankSum=-1.932;QD=18.34;ReadPosRankSum=-0.704	GT:AD:DP:GQ:PL	0/1:78,96:174:99:3219,0,2391
chrIV	806506	.	C	T	3092.77	PASS	AC=1;AF=0.5;AN=2;BaseQRankSum=0.932;DP=217;Dels=0.0;FS=1.686;HaplotypeScore=4.3563;MLEAC=1;MLEAF=0.5;MQ=42.0;MQ0=0;MQRankSum=0.877;QD=14.25;ReadPosRankSum=0.358	GT:AD:DP:GQ:PL	0/1:120,97:217:99:3121,0,4006
chrIV	809119	.	C	T	3426.77	PASS	AC=1;AF=0.5;AN=2;BaseQRankSum=1.433;DP=205;Dels=0.0;FS=1.092;HaplotypeScore=8.289;MLEAC=1;MLEAF=0.5;MQ=41.99;MQ0=0;MQRankSum=0.438;QD=16.72;ReadPosRankSum=0.424	GT:AD:DP:GQ:PL	0/1:101,102:204:99:3455,0,3409
chrIV	810731	.	C	T	2491.77	PASS	AC=1;AF=0.5;AN=2;BaseQRankSum=0.609;DP=157;Dels=0.0;FS=7.034;HaplotypeScore=0.0;MLEAC=1;MLEAF=0.5;MQ=41.88;MQ0=0;MQRankSum=-1.392;QD=15.87;ReadPosRankSum=0.248	GT:AD:DP:GQ:PL	0/1:80,77:157:99:2520,0,2636
chrIV	828624	.	C	T	3179.76	PASS	AC=1;AF=0.5;AN=2;BaseQRankSum=0.492;DP=210;Dels=0.0;FS=1.069;HaplotypeScore=6.9352;MLEAC=1;MLEAF=0.5;MQ=41.99;MQ0=0;MQRankSum=0.376;QD=15.14;ReadPosRankSum=1.344	GT:AD:DP:GQ:PL	0/1:111,97:209:99:3208,0,3687
chrIV	830180	.	C	T	3772.77	PASS	AC=1;AF=0.5;AN=2;BaseQRankSum=-0.809;DP=250;Dels=0.0;FS=0.989;HaplotypeScore=1.8315;MLEAC=1;MLEAF=0.5;MQ=42.0;MQ0=0;MQRankSum=-0.733;QD=15.09;ReadPosRankSum=-0.585	GT:AD:DP:GQ:PL	0/1:134,114:248:99:3801,0,4698
chrIV	835044	.	G	A	3133.77	PASS	AC=1;AF=0.5;AN=2;BaseQRankSum=-0.469;DP=204;Dels=0.0;FS=0.0;HaplotypeScore=0.734;MLEAC=1;MLEAF=0.5;MQ=42.0;MQ0=0;MQRankSum=0.607;QD=15.36;ReadPosRankSum=1.093	GT:AD:DP:GQ:PL	0/1:106,98:204:99:3162,0,3447
chrIV	841009	.	C	T	3563.77	PASS	AC=1;AF=0.5;AN=2;BaseQRankSum=2.016;DP=218;Dels=0.0;FS=5.587;HaplotypeScore=2.5439;MLEAC=1;MLEAF=0.5;MQ=41.93;MQ0=0;MQRankSum=0.016;QD=16.35;ReadPosRankSum=1.141	GT:AD:DP:GQ:PL	0/1:110,108:218:99:3592,0,3549
chrIV	844911	.	C	T	2464.77	PASS	AC=1;AF=0.5;AN=2;BaseQRankSum=0.751;DP=179;Dels=0.0;FS=0.0;HaplotypeScore=2.8676;MLEAC=1;MLEAF=0.5;MQ=42.0;MQ0=0;MQRankSum=-0.37;QD=13.77;ReadPosRankSum=0.702	GT:AD:DP:GQ:PL	0/1:100,79:179:99:2493,0,3247
chrIV	845716	.	G	A	3883.77	PASS	AC=1;AF=0.5;AN=2;BaseQRankSum=3.008;DP=250;Dels=0.0;FS=0.979;HaplotypeScore=1.7005;MLEAC=1;MLEAF=0.5;MQ=42.0;MQ0=0;MQRankSum=0.042;QD=15.54;ReadPosRankSum=-0.55	GT:AD:DP:GQ:PL	0/1:133,117:250:99:3912,0,4247
chrIV	848355	.	C	T	4167.77	PASS	AC=1;AF=0.5;AN=2;BaseQRankSum=-0.362;DP=215;Dels=0.0;FS=0.0;HaplotypeScore=3.6669;MLEAC=1;MLEAF=0.5;MQ=42.0;MQ0=0;MQRankSum=-1.445;QD=19.38;ReadPosRankSum=-1.784	GT:AD:DP:GQ:PL	0/1:91,123:214:99:4196,0,2838
chrIV	848379	.	C	T	3177.77	PASS	AC=1;AF=0.5;AN=2;BaseQRankSum=1.917;DP=206;Dels=0.0;FS=1.703;HaplotypeScore=12.7716;MLEAC=1;MLEAF=0.5;MQ=41.98;MQ0=0;MQRankSum=-1.314;QD=15.43;ReadPosRankSum=-1.587	GT:AD:DP:GQ:PL	0/1:107,98:206:99:3206,0,3477
chrIV	864559	.	G	A	2980.77	PASS	AC=1;AF=0.5;AN=2;BaseQRankSum=-0.929;DP=172;Dels=0.0;FS=2.739;HaplotypeScore=2.5352;MLEAC=1;MLEAF=0.5;MQ=41.89;MQ0=0;MQRankSum=1.394;QD=17.33;ReadPosRankSum=0.761	GT:AD:DP:GQ:PL	0/1:75,94:169:99:3009,0,2343
chrIV	913191	.	G	A	3496.77	PASS	AC=1;AF=0.5;AN=2;BaseQRankSum=0.422;DP=206;Dels=0.0;FS=1.706;HaplotypeScore=4.4193;MLEAC=1;MLEAF=0.5;MQ=41.99;MQ0=0;MQRankSum=-1.213;QD=16.97;ReadPosRankSum=1.133	GT:AD:DP:GQ:PL	0/1:100,106:206:99:3525,0,3313
chrIV	915442	.	C	T	4064.77	PASS	AC=1;AF=0.5;AN=2;BaseQRankSum=1.411;DP=250;Dels=0.0;FS=0.976;HaplotypeScore=2.6;MLEAC=1;MLEAF=0.5;MQ=41.99;MQ0=0;MQRankSum=-0.07;QD=16.26;ReadPosRankSum=-1.367	GT:AD:DP:GQ:PL	0/1:128,121:249:99:4093,0,4261
chrIV	933180	.	C	T	3148.77	PASS	AC=1;AF=0.5;AN=2;BaseQRankSum=-0.078;DP=192;Dels=0.0;FS=5.059;HaplotypeScore=6.1719;MLEAC=1;MLEAF=0.5;MQ=41.91;MQ0=0;MQRankSum=-0.647;QD=16.4;ReadPosRankSum=0.26	GT:AD:DP:GQ:PL	0/1:95,97:192:99:3177,0,3139
chrIV	940759	.	C	T	4194.77	PASS	AC=1;AF=0.5;AN=2;BaseQRankSum=0.933;DP=245;Dels=0.0;FS=11.381;HaplotypeScore=0.0;MLEAC=1;MLEAF=0.5;MQ=41.99;MQ0=0;MQRankSum=0.881;QD=17.12;ReadPosRankSum=2.095	GT:AD:DP:GQ:PL	0/1:119,126:245:99:4223,0,3821
chrIV	954281	.	C	T	3274.77	PASS	AC=1;AF=0.5;AN=2;BaseQRankSum=0.098;DP=206;Dels=0.0;FS=2.434;HaplotypeScore=5.0905;MLEAC=1;MLEAF=0.5;MQ=41.99;MQ0=0;MQRankSum=0.035;QD=15.9;ReadPosRankSum=-0.213	GT:AD:DP:GQ:PL	0/1:107,99:206:99:3303,0,3531
chrIV	957746	.	C	T	3187.75	PASS	AC=1;AF=0.5;AN=2;BaseQRankSum=-4.854;DP=214;Dels=0.0;FS=1.065;HaplotypeScore=1.6208;MLEAC=1;MLEAF=0.5;MQ=42.0;MQ0=0;MQRankSum=0.652;QD=14.9;ReadPosRankSum=-0.253	GT:AD:DP:GQ:PL	0/1:114,100:214:99:3216,0,3827
chrIV	958204	.	C	T	3065.77	PASS	AC=1;AF=0.5;AN=2;BaseQRankSum=0.74;DP=223;Dels=0.0;FS=0.5;HaplotypeScore=4.8854;MLEAC=1;MLEAF=0.5;MQ=42.0;MQ0=0;MQRankSum=0.587;QD=13.75;ReadPosRankSum=-0.476	GT:AD:DP:GQ:PL	0/1:125,96:222:99:3094,0,4043
chrIV	958205	.	C	T	3020.77	PASS	AC=1;AF=0.5;AN=2;BaseQRankSum=0.803;DP=221;Dels=0.0;FS=1.065;HaplotypeScore=4.8854;MLEAC=1;MLEAF=0.5;MQ=42.0;MQ0=0;MQRankSum=-0.927;QD=13.67;ReadPosRankSum=-0.515	GT:AD:DP:GQ:PL	0/1:123,95:218:99:3049,0,3976
chrIV	973082	.	G	A	3472.77	PASS	AC=1;AF=0.5;AN=2;BaseQRankSum=0.827;DP=209;Dels=0.0;FS=3.133;HaplotypeScore=2.444;MLEAC=1;MLEAF=0.5;MQ=41.99;MQ0=0;MQRankSum=0.31;QD=16.62;ReadPosRankSum=0.022	GT:AD:DP:GQ:PL	0/1:105,104:209:99:3501,0,3392
chrIV	973779	.	G	A	3638.77	PASS	AC=1;AF=0.5;AN=2;BaseQRankSum=1.927;DP=233;Dels=0.0;FS=0.487;HaplotypeScore=9.7232;MLEAC=1;MLEAF=0.5;MQ=41.91;MQ0=0;MQRankSum=-0.517;QD=15.62;ReadPosRankSum=1.471	GT:AD:DP:GQ:PL	0/1:121,111:232:99:3667,0,3862
chrIV	974203	.	G	A	3334.77	PASS	AC=1;AF=0.5;AN=2;BaseQRankSum=1.711;DP=205;Dels=0.0;FS=0.0;HaplotypeScore=3.8978;MLEAC=1;MLEAF=0.5;MQ=41.98;MQ0=0;MQRankSum=-0.566;QD=16.27;ReadPosRankSum=1.325	GT:AD:DP:GQ:PL	0/1:105,100:205:99:3363,0,3448
chrIV	974445	.	G	A	4302.77	PASS	AC=1;AF=0.5;AN=2;BaseQRankSum=1.688;DP=231;Dels=0.0;FS=0.0;HaplotypeScore=7.5099;MLEAC=1;MLEAF=0.5;MQ=41.92;MQ0=0;MQRankSum=-2.287;QD=18.63;ReadPosRankSum=-0.27	GT:AD:DP:GQ:PL	0/1:106,125:231:99:4331,0,3334
chrIV	974591	.	C	T	3511.77	PASS	AC=1;AF=0.5;AN=2;BaseQRankSum=1.143;DP=219;Dels=0.0;FS=1.058;HaplotypeScore=2.4095;MLEAC=1;MLEAF=0.5;MQ=41.98;MQ0=0;MQRankSum=-0.135;QD=16.04;ReadPosRankSum=-0.221	GT:AD:DP:GQ:PL	0/1:113,105:218:99:3540,0,3694
chrIV	1014139	.	C	T	3525.77	PASS	AC=1;AF=0.5;AN=2;BaseQRankSum=0.931;DP=178;Dels=0.0;FS=1.88;HaplotypeScore=4.47;MLEAC=1;MLEAF=0.5;MQ=42.0;MQ0=0;MQRankSum=-1.214;QD=19.81;ReadPosRankSum=0.127	GT:AD:DP:GQ:PL	0/1:73,104:177:99:3554,0,2148
chrIV	1052141	.	C	T	3361.77	PASS	AC=1;AF=0.5;AN=2;BaseQRankSum=1.341;DP=192;Dels=0.0;FS=0.0;HaplotypeScore=1.7333;MLEAC=1;MLEAF=0.5;MQ=42.0;MQ0=0;MQRankSum=-0.192;QD=17.51;ReadPosRankSum=0.569	GT:AD:DP:GQ:PL	0/1:93,99:192:99:3390,0,3084
chrIV	1056435	.	C	T	3214.74	PASS	AC=1;AF=0.5;AN=2;BaseQRankSum=0.223;DP=196;Dels=0.0;FS=0.0;HaplotypeScore=4.4411;MLEAC=1;MLEAF=0.5;MQ=41.99;MQ0=0;MQRankSum=-0.732;QD=16.4;ReadPosRankSum=-1.792	GT:AD:DP:GQ:PL	0/1:98,98:196:99:3243,0,3233
chrIV	1059503	.	G	A	3129.77	PASS	AC=1;AF=0.5;AN=2;BaseQRankSum=-0.06;DP=189;Dels=0.0;FS=3.314;HaplotypeScore=7.2118;MLEAC=1;MLEAF=0.5;MQ=42.0;MQ0=0;MQRankSum=-0.047;QD=16.56;ReadPosRankSum=-0.533	GT:AD:DP:GQ:PL	0/1:95,94:189:99:3158,0,3181
chrIV	1072802	.	C	T	3519.77	PASS	AC=1;AF=0.5;AN=2;BaseQRankSum=0.656;DP=218;Dels=0.0;FS=2.351;HaplotypeScore=4.5168;MLEAC=1;MLEAF=0.5;MQ=41.99;MQ0=0;MQRankSum=0.383;QD=16.15;ReadPosRankSum=-0.078	GT:AD:DP:GQ:PL	0/1:110,108:218:99:3548,0,3455
chrIV	1094138	.	G	A	3190.85	PASS	AC=1;AF=0.5;AN=2;BaseQRankSum=1.362;DP=208;Dels=0.0;FS=2.397;HaplotypeScore=4.9862;MLEAC=1;MLEAF=0.5;MQ=42.0;MQ0=0;MQRankSum=0.613;QD=15.34;ReadPosRankSum=1.986	GT:AD:DP:GQ:PL	0/1:111,96:207:99:3219,0,3756
chrIV	1105933	.	C	T	3073.77	PASS	AC=1;AF=0.5;AN=2;BaseQRankSum=-0.141;DP=183;Dels=0.0;FS=0.0;HaplotypeScore=3.5981;MLEAC=1;MLEAF=0.5;MQ=41.96;MQ0=0;MQRankSum=1.111;QD=16.8;ReadPosRankSum=-1.021	GT:AD:DP:GQ:PL	0/1:87,96:183:99:3102,0,2592
chrIV	1125923	.	C	T	3083.77	PASS	AC=1;AF=0.5;AN=2;BaseQRankSum=-1.22;DP=187;Dels=0.0;FS=2.561;HaplotypeScore=4.8133;MLEAC=1;MLEAF=0.5;MQ=42.0;MQ0=0;MQRankSum=-0.25;QD=16.49;ReadPosRankSum=3.313	GT:AD:DP:GQ:PL	0/1:87,97:185:99:3112,0,2783
chrIV	1167049	.	C	T	3652.77	PASS	AC=1;AF=0.5;AN=2;BaseQRankSum=1.495;DP=223;Dels=0.0;FS=6.45;HaplotypeScore=0.0;MLEAC=1;MLEAF=0.5;MQ=42.0;MQ0=0;MQRankSum=-1.374;QD=16.38;ReadPosRankSum=0.998	GT:AD:DP:GQ:PL	0/1:112,110:222:99:3681,0,3752
chrIV	1167322	.	C	T	3612.77	PASS	AC=1;AF=0.5;AN=2;BaseQRankSum=0.753;DP=201;Dels=0.0;FS=4.978;HaplotypeScore=5.2071;MLEAC=1;MLEAF=0.5;MQ=41.99;MQ0=0;MQRankSum=0.375;QD=17.97;ReadPosRankSum=-0.631	GT:AD:DP:GQ:PL	0/1:91,109:200:99:3641,0,2926
chrIV	1169051	.	C	T	4069.77	PASS	AC=1;AF=0.5;AN=2;BaseQRankSum=-2.554;DP=239;Dels=0.0;FS=7.148;HaplotypeScore=5.3457;MLEAC=1;MLEAF=0.5;MQ=42.0;MQ0=0;MQRankSum=2.183;QD=17.03;ReadPosRankSum=0.385	GT:AD:DP:GQ:PL	0/1:108,130:238:99:4098,0,3463
chrIV	1178190	.	G	A	3771.77	PASS	AC=1;AF=0.5;AN=2;BaseQRankSum=1.631;DP=240;Dels=0.0;FS=1.589;HaplotypeScore=7.0688;MLEAC=1;MLEAF=0.5;MQ=41.99;MQ0=0;MQRankSum=-0.289;QD=15.72;ReadPosRankSum=1.175	GT:AD:DP:GQ:PL	0/1:124,116:240:99:3800,0,3890
chrIV	1179029	.	G	A	4008.77	PASS	AC=1;AF=0.5;AN=2;BaseQRankSum=0.66;DP=235;Dels=0.0;FS=0.474;HaplotypeScore=1.7333;MLEAC=1;MLEAF=0.5;MQ=41.99;MQ0=0;MQRankSum=0.382;QD=17.06;ReadPosRankSum=0.503	GT:AD:DP:GQ:PL	0/1:114,120:234:99:4037,0,3826
chrIV	1263201	.	C	T	4397.77	PASS	AC=1;AF=0.5;AN=2;BaseQRankSum=0.782;DP=239;Dels=0.0;FS=0.0;HaplotypeScore=2.8186;MLEAC=1;MLEAF=0.5;MQ=41.94;MQ0=0;MQRankSum=-0.635;QD=18.4;ReadPosRankSum=-0.468	GT:AD:DP:GQ:PL	0/1:110,129:239:99:4426,0,3628
chrIV	1266982	.	G	A	3669.77	PASS	AC=1;AF=0.5;AN=2;BaseQRankSum=-0.335;DP=207;Dels=0.0;FS=0.517;HaplotypeScore=2.2424;MLEAC=1;MLEAF=0.5;MQ=42.0;MQ0=0;MQRankSum=-2.521;QD=17.73;ReadPosRankSum=1.201	GT:AD:DP:GQ:PL	0/1:92,115:207:99:3698,0,2911
chrIV	1268816	.	G	A	3321.77	PASS	AC=1;AF=0.5;AN=2;BaseQRankSum=0.065;DP=205;Dels=0.0;FS=7.975;HaplotypeScore=2.7217;MLEAC=1;MLEAF=0.5;MQ=41.92;MQ0=0;MQRankSum=-1.492;QD=16.2;ReadPosRankSum=-2.111	GT:AD:DP:GQ:PL	0/1:102,103:205:99:3350,0,3301
chrIV	1277419	.	C	T	2812.77	PASS	AC=1;AF=0.5;AN=2;BaseQRankSum=0.742;DP=178;Dels=0.0;FS=4.286;HaplotypeScore=2.5768;MLEAC=1;MLEAF=0.5;MQ=41.9;MQ0=0;MQRankSum=-1.269;QD=15.8;ReadPosRankSum=-0.739	GT:AD:DP:GQ:PL	0/1:91,87:178:99:2841,0,2944
chrIV	1277420	.	C	T	3079.77	PASS	AC=1;AF=0.5;AN=2;BaseQRankSum=0.806;DP=183;Dels=0.0;FS=4.243;HaplotypeScore=2.5768;MLEAC=1;MLEAF=0.5;MQ=41.9;MQ0=0;MQRankSum=0.719;QD=16.83;ReadPosRankSum=-1.425	GT:AD:DP:GQ:PL	0/1:89,94:183:99:3108,0,2835
chrIV	1370796	.	C	T	3261.77	PASS	AC=1;AF=0.5;AN=2;BaseQRankSum=2.143;DP=211;Dels=0.0;FS=2.343;HaplotypeScore=5.0085;MLEAC=1;MLEAF=0.5;MQ=41.87;MQ0=0;MQRankSum=0.59;QD=15.46;ReadPosRankSum=0.137	GT:AD:DP:GQ:PL	0/1:113,97:210:99:3290,0,3811
chrIV	1402903	.	C	T	3168.77	PASS	AC=1;AF=0.5;AN=2;BaseQRankSum=0.804;DP=216;Dels=0.0;FS=1.669;HaplotypeScore=9.5922;MLEAC=1;MLEAF=0.5;MQ=41.97;MQ0=0;MQRankSum=-1.001;QD=14.67;ReadPosRankSum=-0.939	GT:AD:DP:GQ:PL	0/1:115,99:215:99:3197,0,3857
chrIV	1415993	.	G	A	3054.77	PASS	AC=1;AF=0.5;AN=2;BaseQRankSum=0.976;DP=203;Dels=0.0;FS=8.044;HaplotypeScore=6.7856;MLEAC=1;MLEAF=0.5;MQ=42.0;MQ0=0;MQRankSum=-0.83;QD=15.05;ReadPosRankSum=1.254	GT:AD:DP:GQ:PL	0/1:109,94:203:99:3083,0,3670
chrIV	1422189	.	C	T	4377.77	PASS	AC=1;AF=0.5;AN=2;BaseQRankSum=0.029;DP=242;Dels=0.0;FS=2.183;HaplotypeScore=8.5829;MLEAC=1;MLEAF=0.5;MQ=41.99;MQ0=0;MQRankSum=-1.521;QD=18.09;ReadPosRankSum=-0.721	GT:AD:DP:GQ:PL	0/1:109,132:241:99:4406,0,3556
chrIV	1424596	.	G	A	2940.77	PASS	AC=1;AF=0.5;AN=2;BaseQRankSum=-0.407;DP=197;Dels=0.0;FS=0.0;HaplotypeScore=4.4483;MLEAC=1;MLEAF=0.5;MQ=42.0;MQ0=0;MQRankSum=0.738;QD=14.93;ReadPosRankSum=-0.112	GT:AD:DP:GQ:PL	0/1:106,91:197:99:2969,0,3553
chrIV	1426194	.	G	A	3374.77	PASS	AC=1;AF=0.5;AN=2;BaseQRankSum=0.514;DP=233;Dels=0.0;FS=6.264;HaplotypeScore=3.7075;MLEAC=1;MLEAF=0.5;MQ=42.0;MQ0=0;MQRankSum=0.43;QD=14.48;ReadPosRankSum=-0.128	GT:AD:DP:GQ:PL	0/1:127,104:231:99:3403,0,4212
chrIV	1436673	.	G	A	4080.77	PASS	AC=1;AF=0.5;AN=2;BaseQRankSum=-0.067;DP=240;Dels=0.0;FS=1.564;HaplotypeScore=6.7282;MLEAC=1;MLEAF=0.5;MQ=41.97;MQ0=0;MQRankSum=-0.676;QD=17.0;ReadPosRankSum=-1.718	GT:AD:DP:GQ:PL	0/1:113,124:237:99:4109,0,3780
chrIV	1441408	.	C	T	3805.77	PASS	AC=1;AF=0.5;AN=2;BaseQRankSum=0.558;DP=241;Dels=0.0;FS=0.0;HaplotypeScore=2.7355;MLEAC=1;MLEAF=0.5;MQ=41.93;MQ0=0;MQRankSum=-0.45;QD=15.79;ReadPosRankSum=-0.366	GT:AD:DP:GQ:PL	0/1:126,114:241:99:3834,0,4342
chrIV	1443392	.	C	T	3593.77	PASS	AC=1;AF=0.5;AN=2;BaseQRankSum=0.665;DP=250;Dels=0.0;FS=0.481;HaplotypeScore=7.0408;MLEAC=1;MLEAF=0.5;MQ=41.97;MQ0=0;MQRankSum=-0.006;QD=14.38;ReadPosRankSum=0.616	GT:AD:DP:GQ:PL	0/1:139,110:249:99:3622,0,4774
chrIV	1449954	.	G	A	2991.77	PASS	AC=1;AF=0.5;AN=2;BaseQRankSum=0.728;DP=176;Dels=0.0;FS=3.483;HaplotypeScore=3.3107;MLEAC=1;MLEAF=0.5;MQ=41.99;MQ0=0;MQRankSum=1.069;QD=17.0;ReadPosRankSum=-0.817	GT:AD:DP:GQ:PL	0/1:85,91:176:99:3020,0,2712
chrIV	1454601	.	G	A	3720.77	PASS	AC=1;AF=0.5;AN=2;BaseQRankSum=-0.596;DP=250;Dels=0.0;FS=0.473;HaplotypeScore=3.3036;MLEAC=1;MLEAF=0.5;MQ=41.99;MQ0=0;MQRankSum=0.133;QD=14.88;ReadPosRankSum=-0.459	GT:AD:DP:GQ:PL	0/1:130,119:249:99:3749,0,4317
chrIV	1459338	.	C	T	3366.77	PASS	AC=1;AF=0.5;AN=2;BaseQRankSum=1.587;DP=209;Dels=0.0;FS=8.961;HaplotypeScore=0.7887;MLEAC=1;MLEAF=0.5;MQ=42.0;MQ0=0;MQRankSum=-1.907;QD=16.11;ReadPosRankSum=-0.043	GT:AD:DP:GQ:PL	0/1:106,102:208:99:3395,0,3429
chrIV	1468139	.	C	T	3655.77	PASS	AC=1;AF=0.5;AN=2;BaseQRankSum=1.082;DP=215;Dels=0.0;FS=3.927;HaplotypeScore=1.9786;MLEAC=1;MLEAF=0.5;MQ=41.98;MQ0=0;MQRankSum=-0.714;QD=17.0;ReadPosRankSum=-1.302	GT:AD:DP:GQ:PL	0/1:105,110:215:99:3684,0,3276
chrIV	1484145	.	C	T	3011.77	PASS	AC=1;AF=0.5;AN=2;BaseQRankSum=-0.812;DP=185;Dels=0.0;FS=1.838;HaplotypeScore=2.6308;MLEAC=1;MLEAF=0.5;MQ=42.0;MQ0=0;MQRankSum=-0.941;QD=16.28;ReadPosRankSum=0.526	GT:AD:DP:GQ:PL	0/1:95,90:185:99:3040,0,3150
chrIV	1489660	.	C	T	2779.77	PASS	AC=1;AF=0.5;AN=2;BaseQRankSum=-0.331;DP=166;Dels=0.0;FS=4.545;HaplotypeScore=1.7552;MLEAC=1;MLEAF=0.5;MQ=41.98;MQ0=0;MQRankSum=0.881;QD=16.75;ReadPosRankSum=0.095	GT:AD:DP:GQ:PL	0/1:80,86:166:99:2808,0,2582
chrIV	1489775	.	G	A	3934.77	PASS	AC=1;AF=0.5;AN=2;BaseQRankSum=1.605;DP=235;Dels=0.0;FS=4.693;HaplotypeScore=0.7887;MLEAC=1;MLEAF=0.5;MQ=42.0;MQ0=0;MQRankSum=-0.431;QD=16.74;ReadPosRankSum=-1.628	GT:AD:DP:GQ:PL	0/1:116,119:235:99:3963,0,3763
chrIV	1489806	.	G	A	4233.77	PASS	AC=1;AF=0.5;AN=2;BaseQRankSum=0.729;DP=249;Dels=0.0;FS=11.851;HaplotypeScore=1.9523;MLEAC=1;MLEAF=0.5;MQ=42.0;MQ0=0;MQRankSum=-1.535;QD=17.0;ReadPosRankSum=-1.673	GT:AD:DP:GQ:PL	0/1:120,128:248:99:4262,0,3912
chrIV	1489836	.	C	T	3712.77	PASS	AC=1;AF=0.5;AN=2;BaseQRankSum=2.266;DP=240;Dels=0.0;FS=1.025;HaplotypeScore=1.6828;MLEAC=1;MLEAF=0.5;MQ=42.0;MQ0=0;MQRankSum=1.212;QD=15.47;ReadPosRankSum=2.453	GT:AD:DP:GQ:PL	0/1:127,112:239:99:3741,0,4316
chrIV	1489889	.	G	A	2994.77	PASS	AC=1;AF=0.5;AN=2;BaseQRankSum=0.927;DP=182;Dels=0.0;FS=1.168;HaplotypeScore=0.8667;MLEAC=1;MLEAF=0.5;MQ=42.0;MQ0=0;MQRankSum=0.521;QD=16.45;ReadPosRankSum=-0.135	GT:AD:DP:GQ:PL	0/1:88,93:181:99:3023,0,2927
chrIV	1490595	.	C	T	3913.77	PASS	AC=1;AF=0.5;AN=2;BaseQRankSum=-0.771;DP=240;Dels=0.0;FS=2.856;HaplotypeScore=4.0974;MLEAC=1;MLEAF=0.5;MQ=41.91;MQ0=0;MQRankSum=-0.364;QD=16.31;ReadPosRankSum=0.382	GT:AD:DP:GQ:PL	0/1:116,124:240:99:3942,0,3772
chrIV	1496549	.	G	A	3962.77	PASS	AC=1;AF=0.5;AN=2;BaseQRankSum=-0.84;DP=235;Dels=0.0;FS=4.455;HaplotypeScore=4.2061;MLEAC=1;MLEAF=0.5;MQ=42.0;MQ0=0;MQRankSum=0.395;QD=16.86;ReadPosRankSum=-0.114	GT:AD:DP:GQ:PL	0/1:114,121:235:99:3991,0,3723
chrIV	1509912	.	C	T	4011.77	PASS	AC=1;AF=0.5;AN=2;BaseQRankSum=1.578;DP=232;Dels=0.0;FS=3.655;HaplotypeScore=7.1576;MLEAC=1;MLEAF=0.5;MQ=42.0;MQ0=0;MQRankSum=-0.74;QD=17.29;ReadPosRankSum=-0.533	GT:AD:DP:GQ:PL	0/1:110,121:231:99:4040,0,3466
chrIV	1514031	.	C	T	4207.77	PASS	AC=1;AF=0.5;AN=2;BaseQRankSum=-1.889;DP=228;Dels=0.0;FS=5.421;HaplotypeScore=4.581;MLEAC=1;MLEAF=0.5;MQ=42.0;MQ0=0;MQRankSum=-0.005;QD=18.46;ReadPosRankSum=0.458	GT:AD:DP:GQ:PL	0/1:102,125:227:99:4236,0,3280
chrV	9807	.	C	T	3690.77	PASS	AC=1;AF=0.5;AN=2;BaseQRankSum=-0.238;DP=208;Dels=0.0;FS=1.072;HaplotypeScore=4.3232;MLEAC=1;MLEAF=0.5;MQ=42.0;MQ0=0;MQRankSum=-0.791;QD=17.74;ReadPosRankSum=0.793	GT:AD:DP:GQ:PL	0/1:99,109:208:99:3719,0,3212
chrV	16325	.	C	T	3926.77	PASS	AC=1;AF=0.5;AN=2;BaseQRankSum=0.382;DP=203;Dels=0.0;FS=1.737;HaplotypeScore=1.6208;MLEAC=1;MLEAF=0.5;MQ=42.0;MQ0=0;MQRankSum=-1.847;QD=19.34;ReadPosRankSum=1.159	GT:AD:DP:GQ:PL	0/1:87,115:202:99:3955,0,2751
chrV	16433	.	C	T	2334.77	PASS	AC=1;AF=0.5;AN=2;BaseQRankSum=1.346;DP=161;Dels=0.0;FS=3.681;HaplotypeScore=2.3168;MLEAC=1;MLEAF=0.5;MQ=42.0;MQ0=0;MQRankSum=-0.706;QD=14.5;ReadPosRankSum=-0.504	GT:AD:DP:GQ:PL	0/1:87,73:160:99:2363,0,2780
chrV	17758	.	C	T	2803.77	PASS	AC=1;AF=0.5;AN=2;BaseQRankSum=0.273;DP=196;Dels=0.0;FS=0.0;HaplotypeScore=2.8522;MLEAC=1;MLEAF=0.5;MQ=42.0;MQ0=0;MQRankSum=0.17;QD=14.3;ReadPosRankSum=0.214	GT:AD:DP:GQ:PL	0/1:110,85:195:99:2832,0,3765
chrV	32946	.	C	T	7990.77	PASS	AC=2;AF=1.0;AN=2;DP=212;Dels=0.0;FS=0.0;HaplotypeScore=1.8332;MLEAC=2;MLEAF=1.0;MQ=42.0;MQ0=0;QD=32.14	GT:AD:DP:GQ:PL	1/1:0,210:211:99:8019,611,0
chrV	40371	.	C	T	2820.77	PASS	AC=1;AF=0.5;AN=2;BaseQRankSum=-0.811;DP=215;Dels=0.0;FS=7.796;HaplotypeScore=8.6099;MLEAC=1;MLEAF=0.5;MQ=42.0;MQ0=0;MQRankSum=0.998;QD=13.12;ReadPosRankSum=0.32	GT:AD:DP:GQ:PL	0/1:122,92:215:99:2849,0,3990
chrV	53232	.	G	A	2922.77	PASS	AC=1;AF=0.5;AN=2;BaseQRankSum=0.598;DP=210;Dels=0.0;FS=3.136;HaplotypeScore=0.0;MLEAC=1;MLEAF=0.5;MQ=42.0;MQ0=0;MQRankSum=1.539;QD=13.92;ReadPosRankSum=-0.171	GT:AD:DP:GQ:PL	0/1:120,90:210:99:2951,0,4082
chrV	65181	.	G	A	1889.77	PASS	AC=1;AF=0.5;AN=2;BaseQRankSum=0.36;DP=126;Dels=0.0;FS=2.706;HaplotypeScore=0.0;MLEAC=1;MLEAF=0.5;MQ=42.0;MQ0=0;MQRankSum=-1.549;QD=15.0;ReadPosRankSum=1.016	GT:AD:DP:GQ:PL	0/1:68,58:126:99:1918,0,2290
chrV	85620	.	C	T	3060.77	PASS	AC=1;AF=0.5;AN=2;BaseQRankSum=-0.438;DP=222;Dels=0.0;FS=8.69;HaplotypeScore=7.2211;MLEAC=1;MLEAF=0.5;MQ=41.99;MQ0=0;MQRankSum=-0.079;QD=13.79;ReadPosRankSum=1.446	GT:AD:DP:GQ:PL	0/1:126,96:222:99:3089,0,4123
chrV	117132	.	C	T	2920.77	PASS	AC=1;AF=0.5;AN=2;BaseQRankSum=-0.326;DP=204;Dels=0.0;FS=2.466;HaplotypeScore=4.8943;MLEAC=1;MLEAF=0.5;MQ=41.93;MQ0=0;MQRankSum=-0.691;QD=14.32;ReadPosRankSum=0.176	GT:AD:DP:GQ:PL	0/1:111,93:204:99:2949,0,3627
chrV	167632	.	C	T	4343.77	PASS	AC=1;AF=0.5;AN=2;BaseQRankSum=-1.514;DP=229;Dels=0.0;FS=10.74;HaplotypeScore=2.2566;MLEAC=1;MLEAF=0.5;MQ=42.0;MQ0=0;MQRankSum=-0.116;QD=18.97;ReadPosRankSum=0.341	GT:AD:DP:GQ:PL	0/1:101,128:229:99:4372,0,3337
chrV	205544	.	C	T	3032.77	PASS	AC=1;AF=0.5;AN=2;BaseQRankSum=-0.434;DP=203;Dels=0.0;FS=1.71;HaplotypeScore=0.9933;MLEAC=1;MLEAF=0.5;MQ=41.99;MQ0=0;MQRankSum=0.039;QD=14.94;ReadPosRankSum=0.384	GT:AD:DP:GQ:PL	0/1:105,98:203:99:3061,0,3427
chrV	208737	.	G	A	3529.77	PASS	AC=1;AF=0.5;AN=2;BaseQRankSum=-1.017;DP=242;Dels=0.0;FS=0.0;HaplotypeScore=1.6988;MLEAC=1;MLEAF=0.5;MQ=42.0;MQ0=0;MQRankSum=-0.379;QD=14.59;ReadPosRankSum=-1.983	GT:AD:DP:GQ:PL	0/1:132,110:242:99:3558,0,4515
chrV	220543	.	C	T	3735.77	PASS	AC=1;AF=0.5;AN=2;BaseQRankSum=-0.287;DP=222;Dels=0.0;FS=0.0;HaplotypeScore=4.8625;MLEAC=1;MLEAF=0.5;MQ=42.0;MQ0=0;MQRankSum=0.296;QD=16.83;ReadPosRankSum=-0.942	GT:AD:DP:GQ:PL	0/1:108,114:222:99:3764,0,3535
chrV	221876	.	C	T	3092.77	PASS	AC=1;AF=0.5;AN=2;BaseQRankSum=2.615;DP=228;Dels=0.0;FS=13.866;HaplotypeScore=8.3777;MLEAC=1;MLEAF=0.5;MQ=41.98;MQ0=0;MQRankSum=-0.96;QD=13.56;ReadPosRankSum=-0.159	GT:AD:DP:GQ:PL	0/1:131,96:228:99:3121,0,4214
chrV	223144	.	G	A	2762.77	PASS	AC=1;AF=0.5;AN=2;BaseQRankSum=2.566;DP=157;Dels=0.0;FS=0.0;HaplotypeScore=6.9289;MLEAC=1;MLEAF=0.5;MQ=41.96;MQ0=0;MQRankSum=1.997;QD=17.6;ReadPosRankSum=-0.18	GT:AD:DP:GQ:PL	0/1:66,91:157:99:2791,0,1788
chrV	259100	.	C	T	3690.77	PASS	AC=1;AF=0.5;AN=2;BaseQRankSum=-0.37;DP=245;Dels=0.0;FS=2.16;HaplotypeScore=3.2215;MLEAC=1;MLEAF=0.5;MQ=41.68;MQ0=1;MQRankSum=-0.414;QD=15.06;ReadPosRankSum=-0.247	GT:AD:DP:GQ:PL	0/1:126,118:244:99:3719,0,4261
chrV	263510	.	C	T	3053.77	PASS	AC=1;AF=0.5;AN=2;BaseQRankSum=0.621;DP=197;Dels=0.0;FS=1.772;HaplotypeScore=6.1471;MLEAC=1;MLEAF=0.5;MQ=41.99;MQ0=0;MQRankSum=-0.372;QD=15.5;ReadPosRankSum=-0.977	GT:AD:DP:GQ:PL	0/1:102,93:196:99:3082,0,3351
chrV	292029	.	C	T	3358.77	PASS	AC=1;AF=0.5;AN=2;BaseQRankSum=0.614;DP=188;Dels=0.0;FS=4.201;HaplotypeScore=3.3771;MLEAC=1;MLEAF=0.5;MQ=42.0;MQ0=0;MQRankSum=-0.641;QD=17.87;ReadPosRankSum=-0.176	GT:AD:DP:GQ:PL	0/1:88,100:188:99:3387,0,2830
chrV	296440	.	C	T	3313.77	PASS	AC=1;AF=0.5;AN=2;BaseQRankSum=1.04;DP=183;Dels=0.0;FS=0.543;HaplotypeScore=4.7988;MLEAC=1;MLEAF=0.5;MQ=42.0;MQ0=0;MQRankSum=-0.718;QD=18.11;ReadPosRankSum=2.482	GT:AD:DP:GQ:PL	0/1:84,98:183:99:3342,0,2730
chrV	302896	.	C	T	3829.77	PASS	AC=1;AF=0.5;AN=2;BaseQRankSum=-0.212;DP=222;Dels=0.0;FS=3.8;HaplotypeScore=2.2912;MLEAC=1;MLEAF=0.5;MQ=42.0;MQ0=0;MQRankSum=0.14;QD=17.25;ReadPosRankSum=0.047	GT:AD:DP:GQ:PL	0/1:103,118:221:99:3858,0,3390
chrV	322166	.	C	T	7747.77	PASS	AC=2;AF=1.0;AN=2;DP=194;Dels=0.0;FS=0.0;HaplotypeScore=0.0;MLEAC=2;MLEAF=1.0;MQ=41.99;MQ0=0;QD=29.14	GT:AD:DP:GQ:PL	1/1:0,194:194:99:7776,578,0
chrV	322234	.	C	T	3090.77	PASS	AC=1;AF=0.5;AN=2;BaseQRankSum=1.778;DP=218;Dels=0.0;FS=3.881;HaplotypeScore=4.6747;MLEAC=1;MLEAF=0.5;MQ=41.99;MQ0=0;MQRankSum=0.557;QD=14.18;ReadPosRankSum=1.378	GT:AD:DP:GQ:PL	0/1:122,94:217:99:3119,0,4184
chrV	322665	.	C	T	3844.77	PASS	AC=1;AF=0.5;AN=2;BaseQRankSum=0.485;DP=222;Dels=0.0;FS=0.493;HaplotypeScore=1.5226;MLEAC=1;MLEAF=0.5;MQ=41.94;MQ0=0;MQRankSum=1.725;QD=17.32;ReadPosRankSum=-0.029	GT:AD:DP:GQ:PL	0/1:107,115:222:99:3873,0,3429
chrV	382194	.	C	T	3386.77	PASS	AC=1;AF=0.5;AN=2;BaseQRankSum=-0.904;DP=226;Dels=0.0;FS=1.024;HaplotypeScore=2.5216;MLEAC=1;MLEAF=0.5;MQ=41.93;MQ0=0;MQRankSum=0.136;QD=14.99;ReadPosRankSum=0.863	GT:AD:DP:GQ:PL	0/1:119,106:225:99:3415,0,3998
chrV	400887	.	C	T	3612.77	PASS	AC=1;AF=0.5;AN=2;BaseQRankSum=-0.633;DP=212;Dels=0.0;FS=4.779;HaplotypeScore=2.867;MLEAC=1;MLEAF=0.5;MQ=42.0;MQ0=0;MQRankSum=-0.6;QD=17.04;ReadPosRankSum=-0.191	GT:AD:DP:GQ:PL	0/1:100,111:211:99:3641,0,3185
chrV	402165	.	C	T	3365.77	PASS	AC=1;AF=0.5;AN=2;BaseQRankSum=-3.064;DP=212;Dels=0.0;FS=3.912;HaplotypeScore=8.9394;MLEAC=1;MLEAF=0.5;MQ=41.93;MQ0=0;MQRankSum=0.435;QD=15.88;ReadPosRankSum=-0.217	GT:AD:DP:GQ:PL	0/1:100,110:211:99:3394,0,3283
chrV	407207	.	C	T	4284.77	PASS	AC=1;AF=0.5;AN=2;BaseQRankSum=-0.488;DP=250;Dels=0.0;FS=0.0;HaplotypeScore=3.6063;MLEAC=1;MLEAF=0.5;MQ=41.99;MQ0=0;MQRankSum=-0.432;QD=17.14;ReadPosRankSum=0.268	GT:AD:DP:GQ:PL	0/1:121,129:250:99:4313,0,4030
chrV	409886	.	C	T	3236.77	PASS	AC=1;AF=0.5;AN=2;BaseQRankSum=1.411;DP=201;Dels=0.0;FS=1.735;HaplotypeScore=0.8667;MLEAC=1;MLEAF=0.5;MQ=41.9;MQ0=0;MQRankSum=-2.794;QD=16.1;ReadPosRankSum=0.093	GT:AD:DP:GQ:PL	0/1:104,97:201:99:3265,0,3359
chrV	423569	.	C	T	3337.77	PASS	AC=1;AF=0.5;AN=2;BaseQRankSum=0.155;DP=218;Dels=0.0;FS=2.375;HaplotypeScore=1.6553;MLEAC=1;MLEAF=0.5;MQ=42.0;MQ0=0;MQRankSum=-3.695;QD=15.31;ReadPosRankSum=-0.501	GT:AD:DP:GQ:PL	0/1:115,103:218:99:3366,0,3894
chrV	424628	.	G	A	3887.77	PASS	AC=1;AF=0.5;AN=2;BaseQRankSum=0.136;DP=225;Dels=0.0;FS=0.0;HaplotypeScore=1.5767;MLEAC=1;MLEAF=0.5;MQ=41.98;MQ0=0;MQRankSum=0.965;QD=17.28;ReadPosRankSum=0.294	GT:AD:DP:GQ:PL	0/1:106,119:225:99:3916,0,3308
chrV	424683	.	C	T	9433.77	PASS	AC=2;AF=1.0;AN=2;DP=250;Dels=0.0;FS=0.0;HaplotypeScore=10.9528;MLEAC=2;MLEAF=1.0;MQ=41.94;MQ0=0;QD=30.52	GT:AD:DP:GQ:PL	1/1:0,247:248:99:9462,716,0
chrV	425960	.	C	T	4084.77	PASS	AC=1;AF=0.5;AN=2;BaseQRankSum=0.95;DP=250;Dels=0.0;FS=6.037;HaplotypeScore=0.8321;MLEAC=1;MLEAF=0.5;MQ=41.86;MQ0=0;MQRankSum=1.139;QD=16.34;ReadPosRankSum=1.003	GT:AD:DP:GQ:PL	0/1:129,121:250:99:4113,0,4302
chrV	425972	.	C	T	4003.77	PASS	AC=1;AF=0.5;AN=2;BaseQRankSum=0.112;DP=250;Dels=0.0;FS=2.134;HaplotypeScore=1.8288;MLEAC=1;MLEAF=0.5;MQ=41.85;MQ0=0;MQRankSum=0.434;QD=16.02;ReadPosRankSum=-0.506	GT:AD:DP:GQ:PL	0/1:129,121:250:99:4032,0,4277
chrV	426009	.	C	T	3912.77	PASS	AC=1;AF=0.5;AN=2;BaseQRankSum=3.718;DP=250;Dels=0.0;FS=10.212;HaplotypeScore=6.2066;MLEAC=1;MLEAF=0.5;MQ=41.84;MQ0=0;MQRankSum=1.42;QD=15.65;ReadPosRankSum=1.662	GT:AD:DP:GQ:PL	0/1:131,117:249:99:3941,0,4295
chrV	442435	.	C	T	3032.77	PASS	AC=1;AF=0.5;AN=2;BaseQRankSum=-0.481;DP=196;Dels=0.0;FS=0.527;HaplotypeScore=1.9125;MLEAC=1;MLEAF=0.5;MQ=41.99;MQ0=0;MQRankSum=-3.061;QD=15.47;ReadPosRankSum=0.212	GT:AD:DP:GQ:PL	0/1:101,95:196:99:3061,0,3262
chrV	452033	.	C	T	3940.77	PASS	AC=1;AF=0.5;AN=2;BaseQRankSum=0.645;DP=247;Dels=0.0;FS=2.81;HaplotypeScore=7.5852;MLEAC=1;MLEAF=0.5;MQ=41.99;MQ0=0;MQRankSum=-0.384;QD=15.95;ReadPosRankSum=-0.656	GT:AD:DP:GQ:PL	0/1:127,119:246:99:3969,0,4226
chrV	453313	.	C	T	2840.77	PASS	AC=1;AF=0.5;AN=2;BaseQRankSum=0.082;DP=204;Dels=0.0;FS=3.177;HaplotypeScore=3.5389;MLEAC=1;MLEAF=0.5;MQ=42.0;MQ0=0;MQRankSum=0.066;QD=13.93;ReadPosRankSum=0.188	GT:AD:DP:GQ:PL	0/1:114,90:204:99:2869,0,3708
chrV	453556	.	C	T	3149.77	PASS	AC=1;AF=0.5;AN=2;BaseQRankSum=0.736;DP=211;Dels=0.0;FS=10.367;HaplotypeScore=6.0651;MLEAC=1;MLEAF=0.5;MQ=41.98;MQ0=0;MQRankSum=0.766;QD=14.93;ReadPosRankSum=1.428	GT:AD:DP:GQ:PL	0/1:112,98:210:99:3178,0,3695
chrV	453783	.	C	T	3167.77	PASS	AC=1;AF=0.5;AN=2;BaseQRankSum=1.886;DP=177;Dels=0.0;FS=7.606;HaplotypeScore=6.6593;MLEAC=1;MLEAF=0.5;MQ=42.0;MQ0=0;MQRankSum=-0.607;QD=17.9;ReadPosRankSum=0.645	GT:AD:DP:GQ:PL	0/1:79,97:176:99:3196,0,2381
chrV	468388	.	C	T	3665.77	PASS	AC=1;AF=0.5;AN=2;BaseQRankSum=0.216;DP=213;Dels=0.0;FS=7.78;HaplotypeScore=2.7314;MLEAC=1;MLEAF=0.5;MQ=42.0;MQ0=0;MQRankSum=-0.761;QD=17.21;ReadPosRankSum=-1.601	GT:AD:DP:GQ:PL	0/1:102,110:213:99:3694,0,3296
chrV	475004	.	C	T	2146.77	PASS	AC=1;AF=0.5;AN=2;BaseQRankSum=-3.133;DP=157;Dels=0.0;FS=3.956;HaplotypeScore=4.3465;MLEAC=1;MLEAF=0.5;MQ=41.99;MQ0=0;MQRankSum=1.575;QD=13.67;ReadPosRankSum=0.381	GT:AD:DP:GQ:PL	0/1:79,78:157:99:2175,0,2596
chrV	506964	.	C	T	2822.77	PASS	AC=1;AF=0.5;AN=2;BaseQRankSum=-0.239;DP=180;Dels=0.0;FS=1.871;HaplotypeScore=0.0;MLEAC=1;MLEAF=0.5;MQ=41.77;MQ0=2;MQRankSum=1.246;QD=15.68;ReadPosRankSum=-1.246	GT:AD:DP:GQ:PL	0/1:94,85:179:99:2851,0,3018
chrV	517829	.	C	T	3586.77	PASS	AC=1;AF=0.5;AN=2;BaseQRankSum=5.329;DP=225;Dels=0.0;FS=2.993;HaplotypeScore=5.1959;MLEAC=1;MLEAF=0.5;MQ=41.99;MQ0=0;MQRankSum=0.448;QD=15.94;ReadPosRankSum=1.112	GT:AD:DP:GQ:PL	0/1:117,108:225:99:3615,0,3464
chrV	536276	.	C	T	3706.77	PASS	AC=1;AF=0.5;AN=2;BaseQRankSum=0.22;DP=209;Dels=0.0;FS=0.0;HaplotypeScore=1.7621;MLEAC=1;MLEAF=0.5;MQ=42.0;MQ0=0;MQRankSum=-0.317;QD=17.74;ReadPosRankSum=0.696	GT:AD:DP:GQ:PL	0/1:97,110:208:99:3735,0,3238
chrV	567632	.	G	A	2691.77	PASS	AC=1;AF=0.5;AN=2;BaseQRankSum=0.844;DP=170;Dels=0.0;FS=0.569;HaplotypeScore=5.9204;MLEAC=1;MLEAF=0.5;MQ=41.98;MQ0=0;MQRankSum=-1.029;QD=15.83;ReadPosRankSum=-0.552	GT:AD:DP:GQ:PL	0/1:86,81:168:99:2720,0,2916
chrVI	40096	.	G	A	3889.77	PASS	AC=1;AF=0.5;AN=2;BaseQRankSum=0.408;DP=229;Dels=0.0;FS=1.018;HaplotypeScore=1.7128;MLEAC=1;MLEAF=0.5;MQ=41.99;MQ0=0;MQRankSum=0.444;QD=16.99;ReadPosRankSum=-1.406	GT:AD:DP:GQ:PL	0/1:112,117:229:99:3918,0,3610
chrVI	62657	.	G	A	4011.77	PASS	AC=1;AF=0.5;AN=2;BaseQRankSum=0.863;DP=246;Dels=0.0;FS=0.0;HaplotypeScore=4.2841;MLEAC=1;MLEAF=0.5;MQ=41.98;MQ0=0;MQRankSum=0.519;QD=16.31;ReadPosRankSum=-1.257	GT:AD:DP:GQ:PL	0/1:126,120:246:99:4040,0,4121
chrVI	69960	.	C	T	3820.77	PASS	AC=1;AF=0.5;AN=2;BaseQRankSum=0.33;DP=249;Dels=0.0;FS=0.0;HaplotypeScore=5.2393;MLEAC=1;MLEAF=0.5;MQ=42.0;MQ0=0;MQRankSum=0.459;QD=15.34;ReadPosRankSum=-1.076	GT:AD:DP:GQ:PL	0/1:131,118:249:99:3849,0,4212
chrVI	77075	.	C	T	1999.77	PASS	AC=1;AF=0.5;AN=2;BaseQRankSum=1.65;DP=162;Dels=0.0;FS=3.777;HaplotypeScore=5.2525;MLEAC=1;MLEAF=0.5;MQ=42.0;MQ0=0;MQRankSum=-1.169;QD=12.34;ReadPosRankSum=1.363	GT:AD:DP:GQ:PL	0/1:98,63:161:99:2028,0,3254
chrVI	90185	.	G	A	3329.77	PASS	AC=1;AF=0.5;AN=2;BaseQRankSum=-0.495;DP=194;Dels=0.0;FS=0.0;HaplotypeScore=4.5191;MLEAC=1;MLEAF=0.5;MQ=41.98;MQ0=0;MQRankSum=-0.59;QD=17.16;ReadPosRankSum=-2.104	GT:AD:DP:GQ:PL	0/1:90,103:193:99:3358,0,2800
chrVI	95774	.	G	A	3868.77	PASS	AC=1;AF=0.5;AN=2;BaseQRankSum=-0.039;DP=193;Dels=0.0;FS=2.57;HaplotypeScore=3.3937;MLEAC=1;MLEAF=0.5;MQ=41.98;MQ0=0;MQRankSum=-1.14;QD=20.05;ReadPosRankSum=0.658	GT:AD:DP:GQ:PL	0/1:75,116:191:99:3897,0,2232
chrVI	169114	.	C	T	3557.77	PASS	AC=1;AF=0.5;AN=2;BaseQRankSum=0.08;DP=216;Dels=0.0;FS=1.074;HaplotypeScore=7.7979;MLEAC=1;MLEAF=0.5;MQ=42.0;MQ0=0;MQRankSum=-1.869;QD=16.47;ReadPosRankSum=2.005	GT:AD:DP:GQ:PL	0/1:106,109:215:99:3586,0,3584
chrVI	202040	.	G	A	2948.77	PASS	AC=1;AF=0.5;AN=2;BaseQRankSum=0.098;DP=185;Dels=0.0;FS=0.0;HaplotypeScore=0.8941;MLEAC=1;MLEAF=0.5;MQ=41.99;MQ0=0;MQRankSum=-0.947;QD=15.94;ReadPosRankSum=0.666	GT:AD:DP:GQ:PL	0/1:96,89:185:99:2977,0,3037
chrVI	213228	.	C	T	3567.77	PASS	AC=1;AF=0.5;AN=2;BaseQRankSum=0.585;DP=202;Dels=0.0;FS=4.943;HaplotypeScore=6.3096;MLEAC=1;MLEAF=0.5;MQ=42.0;MQ0=0;MQRankSum=-0.813;QD=17.66;ReadPosRankSum=0.99	GT:AD:DP:GQ:PL	0/1:93,107:200:99:3596,0,2997
chrVI	223168	.	G	A	3180.76	PASS	AC=1;AF=0.5;AN=2;BaseQRankSum=-1.069;DP=214;Dels=0.0;FS=7.746;HaplotypeScore=6.5529;MLEAC=1;MLEAF=0.5;MQ=41.91;MQ0=0;MQRankSum=0.697;QD=14.86;ReadPosRankSum=0.153	GT:AD:DP:GQ:PL	0/1:115,99:214:99:3209,0,3879
chrVI	223603	.	G	A	3928.77	PASS	AC=1;AF=0.5;AN=2;BaseQRankSum=0.993;DP=225;Dels=0.0;FS=7.495;HaplotypeScore=1.7719;MLEAC=1;MLEAF=0.5;MQ=41.99;MQ0=0;MQRankSum=-0.171;QD=17.46;ReadPosRankSum=-0.984	GT:AD:DP:GQ:PL	0/1:105,120:225:99:3957,0,3245
chrVI	242350	.	G	A	3358.77	PASS	AC=1;AF=0.5;AN=2;BaseQRankSum=1.214;DP=221;Dels=0.0;FS=5.546;HaplotypeScore=2.496;MLEAC=1;MLEAF=0.5;MQ=42.0;MQ0=0;MQRankSum=-0.605;QD=15.2;ReadPosRankSum=-0.346	GT:AD:DP:GQ:PL	0/1:120,100:220:99:3387,0,4063
chrVI	248184	.	G	A	2820.77	PASS	AC=1;AF=0.5;AN=2;BaseQRankSum=0.868;DP=179;Dels=0.0;FS=1.897;HaplotypeScore=9.5283;MLEAC=1;MLEAF=0.5;MQ=41.92;MQ0=0;MQRankSum=-0.556;QD=15.76;ReadPosRankSum=-0.105	GT:AD:DP:GQ:PL	0/1:93,85:178:99:2849,0,3070
chrVI	250102	.	G	A	4453.77	PASS	AC=1;AF=0.5;AN=2;BaseQRankSum=-0.923;DP=250;Dels=0.0;FS=3.523;HaplotypeScore=8.3709;MLEAC=1;MLEAF=0.5;MQ=41.94;MQ0=0;MQRankSum=-2.218;QD=17.82;ReadPosRankSum=-1.816	GT:AD:DP:GQ:PL	0/1:115,135:250:99:4482,0,3715
chrVI	250224	.	C	T	3507.77	PASS	AC=1;AF=0.5;AN=2;BaseQRankSum=-2.592;DP=215;Dels=0.0;FS=0.0;HaplotypeScore=4.6776;MLEAC=1;MLEAF=0.5;MQ=41.99;MQ0=0;MQRankSum=0.006;QD=16.32;ReadPosRankSum=0.925	GT:AD:DP:GQ:PL	0/1:102,112:214:99:3536,0,3306
chrVI	250295	.	C	T	2617.77	PASS	AC=1;AF=0.5;AN=2;BaseQRankSum=-0.779;DP=192;Dels=0.0;FS=0.535;HaplotypeScore=2.6274;MLEAC=1;MLEAF=0.5;MQ=41.99;MQ0=0;MQRankSum=-0.878;QD=13.63;ReadPosRankSum=0.101	GT:AD:DP:GQ:PL	0/1:107,83:190:99:2646,0,3550
chrVI	252251	.	G	A	3278.77	PASS	AC=1;AF=0.5;AN=2;BaseQRankSum=0.599;DP=197;Dels=0.0;FS=7.123;HaplotypeScore=6.1911;MLEAC=1;MLEAF=0.5;MQ=42.0;MQ0=0;MQRankSum=0.604;QD=16.64;ReadPosRankSum=-0.766	GT:AD:DP:GQ:PL	0/1:96,101:197:99:3307,0,3085
chrVII	20913	.	C	T	3624.77	PASS	AC=1;AF=0.5;AN=2;BaseQRankSum=2.558;DP=237;Dels=0.0;FS=0.0;HaplotypeScore=1.9468;MLEAC=1;MLEAF=0.5;MQ=41.94;MQ0=0;MQRankSum=0.243;QD=15.29;ReadPosRankSum=-0.736	GT:AD:DP:GQ:PL	0/1:124,112:236:99:3653,0,3879
chrVII	23914	.	C	T	2641.77	PASS	AC=1;AF=0.5;AN=2;BaseQRankSum=0.083;DP=170;Dels=0.0;FS=0.0;HaplotypeScore=0.0;MLEAC=1;MLEAF=0.5;MQ=41.91;MQ0=0;MQRankSum=1.046;QD=15.54;ReadPosRankSum=0.092	GT:AD:DP:GQ:PL	0/1:84,86:170:99:2670,0,2729
chrVII	43308	.	G	A	1987.77	PASS	AC=1;AF=0.5;AN=2;BaseQRankSum=-0.122;DP=147;Dels=0.0;FS=13.511;HaplotypeScore=10.4141;MLEAC=1;MLEAF=0.5;MQ=41.9;MQ0=0;MQRankSum=0.188;QD=13.52;ReadPosRankSum=0.716	GT:AD:DP:GQ:PL	0/1:78,69:147:99:2016,0,2152
chrVII	62770	.	G	A	4193.77	PASS	AC=1;AF=0.5;AN=2;BaseQRankSum=2.441;DP=236;Dels=0.0;FS=12.976;HaplotypeScore=6.0621;MLEAC=1;MLEAF=0.5;MQ=41.93;MQ0=0;MQRankSum=0.548;QD=17.77;ReadPosRankSum=0.214	GT:AD:DP:GQ:PL	0/1:113,123:236:99:4222,0,3753
chrVII	64530	.	C	T	3676.77	PASS	AC=1;AF=0.5;AN=2;BaseQRankSum=0.109;DP=231;Dels=0.0;FS=3.72;HaplotypeScore=2.654;MLEAC=1;MLEAF=0.5;MQ=41.99;MQ0=0;MQRankSum=-0.86;QD=15.92;ReadPosRankSum=-2.244	GT:AD:DP:GQ:PL	0/1:117,113:230:99:3705,0,3769
chrVII	72310	.	C	T	3541.77	PASS	AC=1;AF=0.5;AN=2;BaseQRankSum=-1.207;DP=238;Dels=0.0;FS=1.004;HaplotypeScore=6.7237;MLEAC=1;MLEAF=0.5;MQ=42.0;MQ0=0;MQRankSum=2.009;QD=14.88;ReadPosRankSum=-0.511	GT:AD:DP:GQ:PL	0/1:129,107:236:99:3570,0,4484
chrVII	114197	.	G	A	3357.77	PASS	AC=1;AF=0.5;AN=2;BaseQRankSum=1.277;DP=225;Dels=0.0;FS=0.499;HaplotypeScore=5.7768;MLEAC=1;MLEAF=0.5;MQ=41.99;MQ0=0;MQRankSum=0.844;QD=14.92;ReadPosRankSum=-1.153	GT:AD:DP:GQ:PL	0/1:118,106:224:99:3386,0,3753
chrVII	117902	.	C	T	3426.77	PASS	AC=1;AF=0.5;AN=2;BaseQRankSum=0.389;DP=230;Dels=0.0;FS=3.726;HaplotypeScore=3.4694;MLEAC=1;MLEAF=0.5;MQ=41.94;MQ0=0;MQRankSum=0.411;QD=14.9;ReadPosRankSum=-1.848	GT:AD:DP:GQ:PL	0/1:124,106:230:99:3455,0,4078
chrVII	120849	.	C	T	3156.77	PASS	AC=1;AF=0.5;AN=2;BaseQRankSum=-2.096;DP=241;Dels=0.0;FS=11.585;HaplotypeScore=7.1031;MLEAC=1;MLEAF=0.5;MQ=41.99;MQ0=0;MQRankSum=-0.406;QD=13.1;ReadPosRankSum=2.555	GT:AD:DP:GQ:PL	0/1:126,114:240:99:3185,0,3980
chrVII	129525	.	C	T	2709.77	PASS	AC=1;AF=0.5;AN=2;BaseQRankSum=-0.136;DP=202;Dels=0.0;FS=1.102;HaplotypeScore=2.7876;MLEAC=1;MLEAF=0.5;MQ=41.93;MQ0=0;MQRankSum=-0.659;QD=13.41;ReadPosRankSum=-0.34	GT:AD:DP:GQ:PL	0/1:116,85:201:99:2738,0,3924
chrVII	143552	.	G	A	3565.77	PASS	AC=1;AF=0.5;AN=2;BaseQRankSum=0.144;DP=226;Dels=0.0;FS=2.27;HaplotypeScore=8.7546;MLEAC=1;MLEAF=0.5;MQ=41.93;MQ0=0;MQRankSum=-0.3;QD=15.78;ReadPosRankSum=1.093	GT:AD:DP:GQ:PL	0/1:118,108:226:99:3594,0,3938
chrVII	166989	.	C	T	3497.77	PASS	AC=1;AF=0.5;AN=2;BaseQRankSum=-1.507;DP=239;Dels=0.0;FS=4.401;HaplotypeScore=3.4336;MLEAC=1;MLEAF=0.5;MQ=41.46;MQ0=0;MQRankSum=0.504;QD=14.64;ReadPosRankSum=-0.997	GT:AD:DP:GQ:PL	0/1:128,111:239:99:3526,0,4211
chrVII	168949	.	C	T	4267.77	PASS	AC=1;AF=0.5;AN=2;BaseQRankSum=0.943;DP=245;Dels=0.0;FS=1.539;HaplotypeScore=5.4841;MLEAC=1;MLEAF=0.5;MQ=41.99;MQ0=0;MQRankSum=0.313;QD=17.42;ReadPosRankSum=0.084	GT:AD:DP:GQ:PL	0/1:117,128:245:99:4296,0,3902
chrVII	199086	.	G	A	4058.77	PASS	AC=1;AF=0.5;AN=2;BaseQRankSum=0.035;DP=250;Dels=0.0;FS=0.468;HaplotypeScore=8.4434;MLEAC=1;MLEAF=0.5;MQ=42.0;MQ0=0;MQRankSum=0.136;QD=16.24;ReadPosRankSum=0.088	GT:AD:DP:GQ:PL	0/1:124,123:250:99:4087,0,4236
chrVII	216212	.	C	T	3160.77	PASS	AC=1;AF=0.5;AN=2;BaseQRankSum=1.479;DP=204;Dels=0.0;FS=3.215;HaplotypeScore=1.8401;MLEAC=1;MLEAF=0.5;MQ=42.0;MQ0=0;MQRankSum=-1.032;QD=15.49;ReadPosRankSum=0.571	GT:AD:DP:GQ:PL	0/1:108,96:204:99:3189,0,3620
chrVII	239548	.	G	A	3968.77	PASS	AC=1;AF=0.5;AN=2;BaseQRankSum=-0.195;DP=242;Dels=0.0;FS=0.996;HaplotypeScore=1.7608;MLEAC=1;MLEAF=0.5;MQ=42.0;MQ0=0;MQRankSum=-0.82;QD=16.4;ReadPosRankSum=-0.104	GT:AD:DP:GQ:PL	0/1:121,120:241:99:3997,0,4060
chrVII	240516	.	C	T	4044.77	PASS	AC=1;AF=0.5;AN=2;BaseQRankSum=-2.189;DP=216;Dels=0.0;FS=4.778;HaplotypeScore=3.5906;MLEAC=1;MLEAF=0.5;MQ=42.0;MQ0=0;MQRankSum=0.399;QD=18.73;ReadPosRankSum=-1.148	GT:AD:DP:GQ:PL	0/1:94,121:215:99:4073,0,3029
chrVII	255452	.	C	T	4007.77	PASS	AC=1;AF=0.5;AN=2;BaseQRankSum=0.682;DP=247;Dels=0.0;FS=0.987;HaplotypeScore=6.9189;MLEAC=1;MLEAF=0.5;MQ=41.86;MQ0=0;MQRankSum=-0.05;QD=16.23;ReadPosRankSum=0.145	GT:AD:DP:GQ:PL	0/1:122,123:245:99:4036,0,3975
chrVII	259876	.	G	A	2583.77	PASS	AC=1;AF=0.5;AN=2;BaseQRankSum=0.507;DP=161;Dels=0.0;FS=3.913;HaplotypeScore=4.2266;MLEAC=1;MLEAF=0.5;MQ=41.96;MQ0=0;MQRankSum=-1.425;QD=16.05;ReadPosRankSum=0.603	GT:AD:DP:GQ:PL	0/1:82,78:160:99:2612,0,2657
chrVII	259877	.	G	A	2562.77	PASS	AC=1;AF=0.5;AN=2;BaseQRankSum=0.669;DP=162;Dels=0.0;FS=3.886;HaplotypeScore=4.2266;MLEAC=1;MLEAF=0.5;MQ=41.96;MQ0=0;MQRankSum=-0.803;QD=15.82;ReadPosRankSum=0.766	GT:AD:DP:GQ:PL	0/1:84,78:162:99:2591,0,2709
chrVII	265546	.	C	T	3284.77	PASS	AC=1;AF=0.5;AN=2;BaseQRankSum=-1.027;DP=228;Dels=0.0;FS=1.022;HaplotypeScore=4.7775;MLEAC=1;MLEAF=0.5;MQ=41.98;MQ0=0;MQRankSum=1.154;QD=14.41;ReadPosRankSum=-1.023	GT:AD:DP:GQ:PL	0/1:125,103:228:99:3313,0,4247
chrVII	278502	.	C	T	2906.77	PASS	AC=1;AF=0.5;AN=2;BaseQRankSum=-0.444;DP=184;Dels=0.0;FS=1.154;HaplotypeScore=0.9973;MLEAC=1;MLEAF=0.5;MQ=41.99;MQ0=0;MQRankSum=-1.544;QD=15.8;ReadPosRankSum=-1.078	GT:AD:DP:GQ:PL	0/1:97,87:184:99:2935,0,3313
chrVII	359441	.	C	T	3273.77	PASS	AC=1;AF=0.5;AN=2;BaseQRankSum=1.516;DP=203;Dels=0.0;FS=1.739;HaplotypeScore=1.5226;MLEAC=1;MLEAF=0.5;MQ=41.93;MQ0=0;MQRankSum=-1.22;QD=16.13;ReadPosRankSum=-1.331	GT:AD:DP:GQ:PL	0/1:104,98:202:99:3302,0,3401
chrVII	366573	.	C	T	4072.77	PASS	AC=1;AF=0.5;AN=2;BaseQRankSum=0.423;DP=250;Dels=0.0;FS=11.332;HaplotypeScore=1.9468;MLEAC=1;MLEAF=0.5;MQ=42.0;MQ0=0;MQRankSum=-0.219;QD=16.29;ReadPosRankSum=-1.822	GT:AD:DP:GQ:PL	0/1:125,124:249:99:4101,0,4115
chrVII	370748	.	G	A	3951.77	PASS	AC=1;AF=0.5;AN=2;BaseQRankSum=-0.168;DP=248;Dels=0.0;FS=5.296;HaplotypeScore=3.2231;MLEAC=1;MLEAF=0.5;MQ=41.93;MQ0=0;MQRankSum=0.175;QD=15.93;ReadPosRankSum=1.188	GT:AD:DP:GQ:PL	0/1:126,120:246:99:3980,0,4184
chrVII	385299	.	C	T	2749.77	PASS	AC=1;AF=0.5;AN=2;BaseQRankSum=-0.291;DP=194;Dels=0.0;FS=1.791;HaplotypeScore=11.5525;MLEAC=1;MLEAF=0.5;MQ=42.0;MQ0=0;MQRankSum=-0.748;QD=14.17;ReadPosRankSum=-0.254	GT:AD:DP:GQ:PL	0/1:105,86:193:99:2778,0,3526
chrVII	386178	.	C	T	3264.77	PASS	AC=1;AF=0.5;AN=2;BaseQRankSum=0.866;DP=210;Dels=0.0;FS=1.075;HaplotypeScore=1.5774;MLEAC=1;MLEAF=0.5;MQ=41.85;MQ0=1;MQRankSum=0.786;QD=15.55;ReadPosRankSum=1.339	GT:AD:DP:GQ:PL	0/1:105,105:210:99:3293,0,3213
chrVII	395871	.	C	T	2782.77	PASS	AC=1;AF=0.5;AN=2;BaseQRankSum=2.306;DP=184;Dels=0.0;FS=2.602;HaplotypeScore=1.8675;MLEAC=1;MLEAF=0.5;MQ=41.99;MQ0=0;MQRankSum=0.924;QD=15.12;ReadPosRankSum=0.486	GT:AD:DP:GQ:PL	0/1:100,83:183:99:2811,0,3160
chrVII	396025	.	C	T	3631.77	PASS	AC=1;AF=0.5;AN=2;BaseQRankSum=2.145;DP=219;Dels=0.0;FS=1.698;HaplotypeScore=5.1401;MLEAC=1;MLEAF=0.5;MQ=41.97;MQ0=0;MQRankSum=0.423;QD=16.58;ReadPosRankSum=0.462	GT:AD:DP:GQ:PL	0/1:109,109:218:99:3660,0,3514
chrVII	414051	.	C	T	3554.77	PASS	AC=1;AF=0.5;AN=2;BaseQRankSum=0.465;DP=239;Dels=0.0;FS=8.19;HaplotypeScore=7.9808;MLEAC=1;MLEAF=0.5;MQ=42.0;MQ0=0;MQRankSum=-1.967;QD=14.87;ReadPosRankSum=-1.967	GT:AD:DP:GQ:PL	0/1:128,110:238:99:3583,0,4045
chrVII	415197	.	G	A	2877.77	PASS	AC=1;AF=0.5;AN=2;BaseQRankSum=1.437;DP=210;Dels=0.0;FS=2.401;HaplotypeScore=3.3607;MLEAC=1;MLEAF=0.5;MQ=42.0;MQ0=0;MQRankSum=-1.169;QD=13.7;ReadPosRankSum=-0.064	GT:AD:DP:GQ:PL	0/1:119,91:210:99:2906,0,3969
chrVII	428553	.	C	T	2322.77	PASS	AC=1;AF=0.5;AN=2;BaseQRankSum=-1.309;DP=173;Dels=0.0;FS=6.948;HaplotypeScore=1.7074;MLEAC=1;MLEAF=0.5;MQ=41.8;MQ0=0;MQRankSum=-0.35;QD=13.43;ReadPosRankSum=1.394	GT:AD:DP:GQ:PL	0/1:96,77:173:99:2351,0,3229
chrVII	448385	.	C	T	4163.77	PASS	AC=1;AF=0.5;AN=2;BaseQRankSum=2.604;DP=206;Dels=0.0;FS=1.733;HaplotypeScore=5.2198;MLEAC=1;MLEAF=0.5;MQ=41.93;MQ0=0;MQRankSum=-2.136;QD=20.21;ReadPosRankSum=1.204	GT:AD:DP:GQ:PL	0/1:84,120:204:99:4192,0,2628
chrVII	472741	.	G	A	3160.77	PASS	AC=1;AF=0.5;AN=2;BaseQRankSum=1.205;DP=213;Dels=0.0;FS=0.0;HaplotypeScore=4.3814;MLEAC=1;MLEAF=0.5;MQ=41.98;MQ0=0;MQRankSum=-0.583;QD=14.84;ReadPosRankSum=-0.481	GT:AD:DP:GQ:PL	0/1:114,97:212:99:3189,0,3793
chrVII	475282	.	G	A	3659.77	PASS	AC=1;AF=0.5;AN=2;BaseQRankSum=1.235;DP=214;Dels=0.0;FS=1.049;HaplotypeScore=1.8332;MLEAC=1;MLEAF=0.5;MQ=42.0;MQ0=0;MQRankSum=-0.601;QD=17.1;ReadPosRankSum=-0.787	GT:AD:DP:GQ:PL	0/1:104,108:212:99:3688,0,3440
chrVII	482939	.	G	A	3876.77	PASS	AC=1;AF=0.5;AN=2;BaseQRankSum=1.439;DP=249;Dels=0.0;FS=0.0;HaplotypeScore=5.9541;MLEAC=1;MLEAF=0.5;MQ=41.86;MQ0=0;MQRankSum=1.404;QD=15.57;ReadPosRankSum=-2.032	GT:AD:DP:GQ:PL	0/1:127,122:249:99:3905,0,4213
chrVII	482948	.	G	A	3883.77	PASS	AC=1;AF=0.5;AN=2;BaseQRankSum=0.281;DP=249;Dels=0.0;FS=0.466;HaplotypeScore=6.0402;MLEAC=1;MLEAF=0.5;MQ=41.86;MQ0=0;MQRankSum=-0.367;QD=15.6;ReadPosRankSum=-1.05	GT:AD:DP:GQ:PL	0/1:129,120:249:99:3912,0,4360
chrVII	484788	.	C	T	3700.77	PASS	AC=1;AF=0.5;AN=2;BaseQRankSum=0.251;DP=206;Dels=0.0;FS=1.117;HaplotypeScore=5.2086;MLEAC=1;MLEAF=0.5;MQ=41.98;MQ0=0;MQRankSum=0.407;QD=17.96;ReadPosRankSum=-0.669	GT:AD:DP:GQ:PL	0/1:95,110:206:99:3729,0,3085
chrVII	512327	.	C	T	3635.77	PASS	AC=1;AF=0.5;AN=2;BaseQRankSum=0.738;DP=241;Dels=0.0;FS=8.128;HaplotypeScore=3.7418;MLEAC=1;MLEAF=0.5;MQ=41.94;MQ0=0;MQRankSum=-0.769;QD=15.09;ReadPosRankSum=-1.101	GT:AD:DP:GQ:PL	0/1:127,113:240:99:3664,0,4128
chrVII	513142	.	C	T	3361.77	PASS	AC=1;AF=0.5;AN=2;BaseQRankSum=-0.395;DP=213;Dels=0.0;FS=2.338;HaplotypeScore=1.6553;MLEAC=1;MLEAF=0.5;MQ=41.99;MQ0=0;MQRankSum=0.975;QD=15.78;ReadPosRankSum=-0.506	GT:AD:DP:GQ:PL	0/1:109,104:213:99:3390,0,3580
chrVII	516284	.	C	T	3569.77	PASS	AC=1;AF=0.5;AN=2;BaseQRankSum=-0.635;DP=212;Dels=0.0;FS=0.0;HaplotypeScore=2.3548;MLEAC=1;MLEAF=0.5;MQ=41.99;MQ0=0;MQRankSum=-0.95;QD=16.84;ReadPosRankSum=-0.372	GT:AD:DP:GQ:PL	0/1:96,116:212:99:3598,0,2925
chrVII	529399	.	C	T	3539.77	PASS	AC=1;AF=0.5;AN=2;BaseQRankSum=-0.837;DP=235;Dels=0.0;FS=0.0;HaplotypeScore=0.0;MLEAC=1;MLEAF=0.5;MQ=41.99;MQ0=0;MQRankSum=0.201;QD=15.06;ReadPosRankSum=-1.619	GT:AD:DP:GQ:PL	0/1:123,111:234:99:3568,0,3976
chrVII	529640	.	C	T	4137.77	PASS	AC=1;AF=0.5;AN=2;BaseQRankSum=1.017;DP=250;Dels=0.0;FS=5.15;HaplotypeScore=6.9156;MLEAC=1;MLEAF=0.5;MQ=41.77;MQ0=0;MQRankSum=0.921;QD=16.55;ReadPosRankSum=1.14	GT:AD:DP:GQ:PL	0/1:122,128:250:99:4166,0,4045
chrVII	531681	.	C	T	2252.77	PASS	AC=1;AF=0.5;AN=2;BaseQRankSum=1.917;DP=149;Dels=0.0;FS=4.145;HaplotypeScore=5.5829;MLEAC=1;MLEAF=0.5;MQ=42.0;MQ0=0;MQRankSum=0.794;QD=15.12;ReadPosRankSum=-0.032	GT:AD:DP:GQ:PL	0/1:80,69:149:99:2281,0,2670
chrVII	560053	.	G	A	3148.77	PASS	AC=1;AF=0.5;AN=2;BaseQRankSum=1.533;DP=200;Dels=0.0;FS=6.998;HaplotypeScore=0.7887;MLEAC=1;MLEAF=0.5;MQ=42.0;MQ0=0;MQRankSum=-0.654;QD=15.74;ReadPosRankSum=0.629	GT:AD:DP:GQ:PL	0/1:107,93:200:99:3177,0,3556
chrVII	583796	.	G	A	3684.77	PASS	AC=1;AF=0.5;AN=2;BaseQRankSum=-0.847;DP=200;Dels=0.0;FS=0.0;HaplotypeScore=7.8576;MLEAC=1;MLEAF=0.5;MQ=41.99;MQ0=0;MQRankSum=-1.835;QD=18.42;ReadPosRankSum=-1.239	GT:AD:DP:GQ:PL	0/1:87,112:199:99:3713,0,2819
chrVII	617298	.	C	T	2548.77	PASS	AC=1;AF=0.5;AN=2;BaseQRankSum=-1.757;DP=150;Dels=0.0;FS=4.861;HaplotypeScore=7.3268;MLEAC=1;MLEAF=0.5;MQ=42.0;MQ0=0;MQRankSum=-0.397;QD=16.99;ReadPosRankSum=-0.625	GT:AD:DP:GQ:PL	0/1:72,77:150:99:2577,0,2397
chrVII	619548	.	G	A	4089.77	PASS	AC=1;AF=0.5;AN=2;BaseQRankSum=1.964;DP=250;Dels=0.0;FS=7.771;HaplotypeScore=3.5078;MLEAC=1;MLEAF=0.5;MQ=41.99;MQ0=0;MQRankSum=-0.748;QD=16.36;ReadPosRankSum=-0.725	GT:AD:DP:GQ:PL	0/1:126,124:250:99:4118,0,4119
chrVII	619573	.	G	A	4054.77	PASS	AC=1;AF=0.5;AN=2;BaseQRankSum=1.417;DP=242;Dels=0.0;FS=0.986;HaplotypeScore=6.1425;MLEAC=1;MLEAF=0.5;MQ=41.98;MQ0=0;MQRankSum=0.469;QD=16.76;ReadPosRankSum=0.409	GT:AD:DP:GQ:PL	0/1:120,122:242:99:4083,0,3900
chrVII	622055	.	C	T	3501.77	PASS	AC=1;AF=0.5;AN=2;BaseQRankSum=2.321;DP=230;Dels=0.0;FS=1.029;HaplotypeScore=6.4652;MLEAC=1;MLEAF=0.5;MQ=41.99;MQ0=0;MQRankSum=0.135;QD=15.23;ReadPosRankSum=0.307	GT:AD:DP:GQ:PL	0/1:123,106:229:99:3530,0,4021
chrVII	642998	.	G	A	4102.77	PASS	AC=1;AF=0.5;AN=2;BaseQRankSum=0.143;DP=249;Dels=0.0;FS=3.548;HaplotypeScore=6.3676;MLEAC=1;MLEAF=0.5;MQ=41.99;MQ0=0;MQRankSum=0.659;QD=16.48;ReadPosRankSum=-1.461	GT:AD:DP:GQ:PL	0/1:124,124:248:99:4131,0,4119
chrVII	643831	.	C	T	3356.77	PASS	AC=1;AF=0.5;AN=2;BaseQRankSum=1.19;DP=223;Dels=0.0;FS=7.447;HaplotypeScore=3.5665;MLEAC=1;MLEAF=0.5;MQ=42.0;MQ0=0;MQRankSum=0.402;QD=15.05;ReadPosRankSum=-0.076	GT:AD:DP:GQ:PL	0/1:118,105:223:99:3385,0,3709
chrVII	648240	.	G	A	4007.77	PASS	AC=1;AF=0.5;AN=2;BaseQRankSum=2.362;DP=249;Dels=0.0;FS=11.404;HaplotypeScore=7.7712;MLEAC=1;MLEAF=0.5;MQ=41.9;MQ0=1;MQRankSum=1.423;QD=16.1;ReadPosRankSum=-0.274	GT:AD:DP:GQ:PL	0/1:128,120:248:99:4036,0,4179
chrVII	650755	.	C	T	3183.76	PASS	AC=1;AF=0.5;AN=2;BaseQRankSum=0.656;DP=203;Dels=0.0;FS=4.859;HaplotypeScore=0.7887;MLEAC=1;MLEAF=0.5;MQ=42.0;MQ0=0;MQRankSum=-0.09;QD=15.68;ReadPosRankSum=0.964	GT:AD:DP:GQ:PL	0/1:104,99:203:99:3212,0,3357
chrVII	670435	.	C	T	3176.77	PASS	AC=1;AF=0.5;AN=2;BaseQRankSum=-2.767;DP=200;Dels=0.0;FS=13.491;HaplotypeScore=1.7262;MLEAC=1;MLEAF=0.5;MQ=42.0;MQ0=0;MQRankSum=1.193;QD=15.88;ReadPosRankSum=-1.257	GT:AD:DP:GQ:PL	0/1:102,97:199:99:3205,0,3474
chrVII	672659	.	C	T	3631.77	PASS	AC=1;AF=0.5;AN=2;BaseQRankSum=0.461;DP=204;Dels=0.0;FS=2.416;HaplotypeScore=0.7887;MLEAC=1;MLEAF=0.5;MQ=42.0;MQ0=0;MQRankSum=-0.716;QD=17.8;ReadPosRankSum=-0.673	GT:AD:DP:GQ:PL	0/1:95,109:204:99:3660,0,3073
chrVII	678509	.	C	T	3704.77	PASS	AC=1;AF=0.5;AN=2;BaseQRankSum=-0.861;DP=214;Dels=0.0;FS=0.502;HaplotypeScore=3.178;MLEAC=1;MLEAF=0.5;MQ=42.0;MQ0=0;MQRankSum=-0.618;QD=17.31;ReadPosRankSum=-0.989	GT:AD:DP:GQ:PL	0/1:102,112:214:99:3733,0,3371
chrVII	680060	.	C	T	3551.77	PASS	AC=1;AF=0.5;AN=2;BaseQRankSum=2.357;DP=205;Dels=0.0;FS=1.09;HaplotypeScore=2.5997;MLEAC=1;MLEAF=0.5;MQ=41.98;MQ0=0;MQRankSum=1.51;QD=17.33;ReadPosRankSum=-0.31	GT:AD:DP:GQ:PL	0/1:97,108:205:99:3580,0,3119
chrVII	688624	.	C	T	2704.77	PASS	AC=1;AF=0.5;AN=2;BaseQRankSum=1.301;DP=198;Dels=0.0;FS=3.295;HaplotypeScore=5.823;MLEAC=1;MLEAF=0.5;MQ=42.0;MQ0=0;MQRankSum=-0.259;QD=13.66;ReadPosRankSum=-1.649	GT:AD:DP:GQ:PL	0/1:111,85:197:99:2733,0,3604
chrVII	716912	.	C	T	3501.77	PASS	AC=1;AF=0.5;AN=2;BaseQRankSum=-0.345;DP=221;Dels=0.0;FS=1.048;HaplotypeScore=6.2798;MLEAC=1;MLEAF=0.5;MQ=42.0;MQ0=0;MQRankSum=-1.388;QD=15.85;ReadPosRankSum=-0.963	GT:AD:DP:GQ:PL	0/1:112,107:219:99:3530,0,3692
chrVII	733520	.	G	A	3457.77	PASS	AC=1;AF=0.5;AN=2;BaseQRankSum=-0.4;DP=227;Dels=0.0;FS=1.015;HaplotypeScore=3.384;MLEAC=1;MLEAF=0.5;MQ=41.98;MQ0=0;MQRankSum=-1.679;QD=15.23;ReadPosRankSum=1.093	GT:AD:DP:GQ:PL	0/1:118,108:226:99:3486,0,3813
chrVII	762762	.	C	T	3355.77	PASS	AC=1;AF=0.5;AN=2;BaseQRankSum=-0.775;DP=212;Dels=0.0;FS=3.044;HaplotypeScore=5.5779;MLEAC=1;MLEAF=0.5;MQ=41.99;MQ0=0;MQRankSum=-1.012;QD=15.83;ReadPosRankSum=-0.029	GT:AD:DP:GQ:PL	0/1:105,107:212:99:3384,0,3330
chrVII	766949	.	C	T	3155.77	PASS	AC=1;AF=0.5;AN=2;BaseQRankSum=-0.309;DP=213;Dels=0.0;FS=1.067;HaplotypeScore=3.5136;MLEAC=1;MLEAF=0.5;MQ=42.0;MQ0=0;MQRankSum=0.496;QD=14.82;ReadPosRankSum=-1.729	GT:AD:DP:GQ:PL	0/1:116,96:212:99:3184,0,3912
chrVII	781498	.	G	A	3361.77	PASS	AC=1;AF=0.5;AN=2;BaseQRankSum=-2.073;DP=219;Dels=0.0;FS=1.664;HaplotypeScore=7.0486;MLEAC=1;MLEAF=0.5;MQ=42.0;MQ0=0;MQRankSum=0.648;QD=15.35;ReadPosRankSum=-1.188	GT:AD:DP:GQ:PL	0/1:114,104:218:99:3390,0,3839
chrVII	798494	.	C	T	3400.77	PASS	AC=1;AF=0.5;AN=2;BaseQRankSum=2.446;DP=237;Dels=0.0;FS=4.432;HaplotypeScore=5.0394;MLEAC=1;MLEAF=0.5;MQ=42.0;MQ0=0;MQRankSum=1.168;QD=14.35;ReadPosRankSum=1.561	GT:AD:DP:GQ:PL	0/1:132,105:237:99:3429,0,4224
chrVII	799092	.	C	T	2966.77	PASS	AC=1;AF=0.5;AN=2;BaseQRankSum=1.66;DP=207;Dels=0.0;FS=0.0;HaplotypeScore=4.9055;MLEAC=1;MLEAF=0.5;MQ=42.0;MQ0=0;MQRankSum=1.506;QD=14.33;ReadPosRankSum=0.363	GT:AD:DP:GQ:PL	0/1:114,93:207:99:2995,0,3545
chrVII	802433	.	C	T	3944.77	PASS	AC=1;AF=0.5;AN=2;BaseQRankSum=0.885;DP=216;Dels=0.0;FS=5.717;HaplotypeScore=2.7396;MLEAC=1;MLEAF=0.5;MQ=41.92;MQ0=0;MQRankSum=-0.604;QD=18.26;ReadPosRankSum=0.724	GT:AD:DP:GQ:PL	0/1:94,121:215:99:3973,0,3012
chrVII	823919	.	G	A	3755.77	PASS	AC=1;AF=0.5;AN=2;BaseQRankSum=-1.044;DP=234;Dels=0.0;FS=1.005;HaplotypeScore=5.1769;MLEAC=1;MLEAF=0.5;MQ=41.99;MQ0=0;MQRankSum=0.231;QD=16.05;ReadPosRankSum=-1.037	GT:AD:DP:GQ:PL	0/1:120,114:234:99:3784,0,4105
chrVII	855186	.	C	T	2457.77	PASS	AC=1;AF=0.5;AN=2;BaseQRankSum=-0.066;DP=181;Dels=0.0;FS=3.471;HaplotypeScore=4.5928;MLEAC=1;MLEAF=0.5;MQ=41.92;MQ0=0;MQRankSum=-0.147;QD=13.58;ReadPosRankSum=-1.041	GT:AD:DP:GQ:PL	0/1:103,77:180:99:2486,0,3499
chrVII	859401	.	G	A	3643.77	PASS	AC=1;AF=0.5;AN=2;BaseQRankSum=1.255;DP=204;Dels=0.0;FS=2.453;HaplotypeScore=1.9663;MLEAC=1;MLEAF=0.5;MQ=42.0;MQ0=0;MQRankSum=0.632;QD=17.86;ReadPosRankSum=0.435	GT:AD:DP:GQ:PL	0/1:93,110:203:99:3672,0,2884
chrVII	864791	.	G	A	3895.77	PASS	AC=1;AF=0.5;AN=2;BaseQRankSum=1.218;DP=234;Dels=0.0;FS=9.368;HaplotypeScore=0.0;MLEAC=1;MLEAF=0.5;MQ=41.99;MQ0=0;MQRankSum=0.378;QD=16.65;ReadPosRankSum=-0.461	GT:AD:DP:GQ:PL	0/1:116,118:234:99:3924,0,3787
chrVII	865276	.	C	T	3737.77	PASS	AC=1;AF=0.5;AN=2;BaseQRankSum=-1.065;DP=243;Dels=0.0;FS=2.165;HaplotypeScore=3.4211;MLEAC=1;MLEAF=0.5;MQ=41.99;MQ0=0;MQRankSum=-0.045;QD=15.38;ReadPosRankSum=-1.201	GT:AD:DP:GQ:PL	0/1:126,116:242:99:3766,0,4325
chrVII	877517	.	C	T	3192.79	PASS	AC=1;AF=0.5;AN=2;BaseQRankSum=1.355;DP=213;Dels=0.0;FS=4.71;HaplotypeScore=2.7044;MLEAC=1;MLEAF=0.5;MQ=41.83;MQ0=0;MQRankSum=0.576;QD=14.99;ReadPosRankSum=0.072	GT:AD:DP:GQ:PL	0/1:112,101:213:99:3221,0,3439
chrVII	888081	.	G	A	3548.77	PASS	AC=1;AF=0.5;AN=2;BaseQRankSum=0.312;DP=212;Dels=0.0;FS=0.0;HaplotypeScore=0.0;MLEAC=1;MLEAF=0.5;MQ=41.99;MQ0=0;MQRankSum=0.567;QD=16.74;ReadPosRankSum=-0.132	GT:AD:DP:GQ:PL	0/1:104,107:211:99:3577,0,3507
chrVII	894371	.	C	T	3009.77	PASS	AC=1;AF=0.5;AN=2;BaseQRankSum=0.038;DP=206;Dels=0.0;FS=6.846;HaplotypeScore=1.7256;MLEAC=1;MLEAF=0.5;MQ=41.99;MQ0=0;MQRankSum=-1.584;QD=14.61;ReadPosRankSum=-1.386	GT:AD:DP:GQ:PL	0/1:111,93:204:99:3038,0,3755
chrVII	920501	.	C	T	3675.77	PASS	AC=1;AF=0.5;AN=2;BaseQRankSum=1.44;DP=237;Dels=0.0;FS=4.386;HaplotypeScore=6.9155;MLEAC=1;MLEAF=0.5;MQ=42.0;MQ0=0;MQRankSum=0.756;QD=15.51;ReadPosRankSum=-0.792	GT:AD:DP:GQ:PL	0/1:128,109:237:99:3704,0,4247
chrVII	922421	.	G	A	3452.77	PASS	AC=1;AF=0.5;AN=2;BaseQRankSum=0.811;DP=235;Dels=0.0;FS=0.0;HaplotypeScore=1.7884;MLEAC=1;MLEAF=0.5;MQ=42.0;MQ0=0;MQRankSum=0.828;QD=14.69;ReadPosRankSum=0.505	GT:AD:DP:GQ:PL	0/1:126,109:235:99:3481,0,4216
chrVII	939107	.	G	A	4180.77	PASS	AC=1;AF=0.5;AN=2;BaseQRankSum=0.284;DP=250;Dels=0.0;FS=5.128;HaplotypeScore=0.7887;MLEAC=1;MLEAF=0.5;MQ=42.0;MQ0=0;MQRankSum=-0.93;QD=16.72;ReadPosRankSum=-0.458	GT:AD:DP:GQ:PL	0/1:122,128:250:99:4209,0,4020
chrVII	953610	.	C	T	4608.77	PASS	AC=1;AF=0.5;AN=2;BaseQRankSum=0.334;DP=249;Dels=0.0;FS=0.0;HaplotypeScore=2.7307;MLEAC=1;MLEAF=0.5;MQ=42.0;MQ0=0;MQRankSum=1.075;QD=18.51;ReadPosRankSum=1.319	GT:AD:DP:GQ:PL	0/1:110,138:248:99:4637,0,3643
chrVII	959297	.	G	A	2870.77	PASS	AC=1;AF=0.5;AN=2;BaseQRankSum=-3.426;DP=216;Dels=0.0;FS=20.009;HaplotypeScore=2.4673;MLEAC=1;MLEAF=0.5;MQ=42.0;MQ0=0;MQRankSum=0.616;QD=13.29;ReadPosRankSum=0.444	GT:AD:DP:GQ:PL	0/1:117,99:216:99:2899,0,3841
chrVII	973958	.	G	A	3173.77	PASS	AC=1;AF=0.5;AN=2;BaseQRankSum=0.503;DP=198;Dels=0.0;FS=1.741;HaplotypeScore=2.574;MLEAC=1;MLEAF=0.5;MQ=41.99;MQ0=0;MQRankSum=-0.23;QD=16.03;ReadPosRankSum=0.269	GT:AD:DP:GQ:PL	0/1:102,96:198:99:3202,0,3444
chrVII	1012298	.	C	T	3339.77	PASS	AC=1;AF=0.5;AN=2;BaseQRankSum=-0.375;DP=196;Dels=0.0;FS=5.06;HaplotypeScore=1.7885;MLEAC=1;MLEAF=0.5;MQ=41.98;MQ0=0;MQRankSum=1.371;QD=17.04;ReadPosRankSum=-0.567	GT:AD:DP:GQ:PL	0/1:95,101:196:99:3368,0,3196
chrVII	1022867	.	C	T	3897.77	PASS	AC=1;AF=0.5;AN=2;BaseQRankSum=0.512;DP=235;Dels=0.0;FS=1.016;HaplotypeScore=6.1481;MLEAC=1;MLEAF=0.5;MQ=41.99;MQ0=0;MQRankSum=-1.189;QD=16.59;ReadPosRankSum=0.422	GT:AD:DP:GQ:PL	0/1:111,123:235:99:3926,0,3608
chrVII	1057618	.	C	T	3769.77	PASS	AC=1;AF=0.5;AN=2;BaseQRankSum=0.324;DP=232;Dels=0.0;FS=5.33;HaplotypeScore=2.4875;MLEAC=1;MLEAF=0.5;MQ=41.99;MQ0=0;MQRankSum=-1.222;QD=16.25;ReadPosRankSum=0.964	GT:AD:DP:GQ:PL	0/1:118,114:232:99:3798,0,3975
chrVII	1058308	.	G	A	3200.06	PASS	AC=1;AF=0.5;AN=2;BaseQRankSum=1.737;DP=191;Dels=0.0;FS=12.462;HaplotypeScore=0.734;MLEAC=1;MLEAF=0.5;MQ=41.99;MQ0=0;MQRankSum=-0.336;QD=16.75;ReadPosRankSum=-0.169	GT:AD:DP:GQ:PL	0/1:96,95:191:99:3228,0,3198
chrVII	1063050	.	C	T	3166.77	PASS	AC=1;AF=0.5;AN=2;BaseQRankSum=2.526;DP=197;Dels=0.0;FS=2.458;HaplotypeScore=2.2408;MLEAC=1;MLEAF=0.5;MQ=42.0;MQ0=0;MQRankSum=-0.256;QD=16.07;ReadPosRankSum=-0.506	GT:AD:DP:GQ:PL	0/1:99,98:197:99:3195,0,3028
chrVIII	18461	.	C	T	3598.77	PASS	AC=1;AF=0.5;AN=2;BaseQRankSum=1.047;DP=196;Dels=0.0;FS=18.645;HaplotypeScore=4.2082;MLEAC=1;MLEAF=0.5;MQ=42.0;MQ0=0;MQRankSum=1.502;QD=18.36;ReadPosRankSum=0.338	GT:AD:DP:GQ:PL	0/1:85,111:196:99:3627,0,2691
chrVIII	27089	.	C	T	4461.77	PASS	AC=1;AF=0.5;AN=2;BaseQRankSum=1.332;DP=250;Dels=0.0;FS=0.0;HaplotypeScore=5.5328;MLEAC=1;MLEAF=0.5;MQ=41.94;MQ0=0;MQRankSum=-1.862;QD=17.85;ReadPosRankSum=-0.338	GT:AD:DP:GQ:PL	0/1:116,134:250:99:4490,0,3849
chrVIII	45816	.	C	T	3360.77	PASS	AC=1;AF=0.5;AN=2;BaseQRankSum=-0.974;DP=220;Dels=0.0;FS=0.0;HaplotypeScore=9.1718;MLEAC=1;MLEAF=0.5;MQ=41.98;MQ0=0;MQRankSum=1.096;QD=15.28;ReadPosRankSum=-1.596	GT:AD:DP:GQ:PL	0/1:117,102:220:99:3389,0,3966
chrVIII	47720	.	G	A	3329.77	PASS	AC=1;AF=0.5;AN=2;BaseQRankSum=-0.557;DP=201;Dels=0.0;FS=0.0;HaplotypeScore=0.734;MLEAC=1;MLEAF=0.5;MQ=41.99;MQ0=0;MQRankSum=-0.938;QD=16.57;ReadPosRankSum=-1.877	GT:AD:DP:GQ:PL	0/1:99,101:200:99:3358,0,3210
chrVIII	55160	.	C	T	3475.77	PASS	AC=1;AF=0.5;AN=2;BaseQRankSum=-0.783;DP=202;Dels=0.0;FS=1.773;HaplotypeScore=5.3349;MLEAC=1;MLEAF=0.5;MQ=42.0;MQ0=0;MQRankSum=-0.756;QD=17.21;ReadPosRankSum=-1.722	GT:AD:DP:GQ:PL	0/1:95,105:200:99:3504,0,2993
chrVIII	55815	.	G	A	3159.77	PASS	AC=1;AF=0.5;AN=2;BaseQRankSum=0.537;DP=184;Dels=0.0;FS=14.296;HaplotypeScore=0.0;MLEAC=1;MLEAF=0.5;MQ=42.0;MQ0=0;MQRankSum=-0.639;QD=17.17;ReadPosRankSum=-0.734	GT:AD:DP:GQ:PL	0/1:86,98:184:99:3188,0,2775
chrVIII	118586	.	C	T	2897.77	PASS	AC=1;AF=0.5;AN=2;BaseQRankSum=-0.593;DP=221;Dels=0.0;FS=1.051;HaplotypeScore=6.0682;MLEAC=1;MLEAF=0.5;MQ=42.0;MQ0=0;MQRankSum=0.048;QD=13.11;ReadPosRankSum=-0.946	GT:AD:DP:GQ:PL	0/1:127,94:221:99:2926,0,4207
chrVIII	137026	.	C	T	3145.77	PASS	AC=1;AF=0.5;AN=2;BaseQRankSum=1.39;DP=200;Dels=0.0;FS=2.415;HaplotypeScore=7.807;MLEAC=1;MLEAF=0.5;MQ=41.99;MQ0=0;MQRankSum=1.979;QD=15.73;ReadPosRankSum=0.413	GT:AD:DP:GQ:PL	0/1:101,99:200:99:3174,0,3238
chrVIII	140521	.	G	A	3781.77	PASS	AC=1;AF=0.5;AN=2;BaseQRankSum=-0.483;DP=243;Dels=0.0;FS=5.197;HaplotypeScore=0.0;MLEAC=1;MLEAF=0.5;MQ=42.0;MQ0=0;MQRankSum=0.149;QD=15.56;ReadPosRankSum=0.43	GT:AD:DP:GQ:PL	0/1:123,119:242:99:3810,0,4145
chrVIII	150492	.	G	A	3189.78	PASS	AC=1;AF=0.5;AN=2;BaseQRankSum=-0.024;DP=195;Dels=0.0;FS=6.038;HaplotypeScore=11.8083;MLEAC=1;MLEAF=0.5;MQ=41.9;MQ0=0;MQRankSum=0.754;QD=16.36;ReadPosRankSum=-2.055	GT:AD:DP:GQ:PL	0/1:96,97:193:99:3218,0,3104
chrVIII	150830	.	C	T	3179.76	PASS	AC=1;AF=0.5;AN=2;BaseQRankSum=1.901;DP=194;Dels=0.0;FS=4.103;HaplotypeScore=0.0;MLEAC=1;MLEAF=0.5;MQ=41.98;MQ0=0;MQRankSum=0.553;QD=16.39;ReadPosRankSum=0.89	GT:AD:DP:GQ:PL	0/1:99,95:194:99:3208,0,3230
chrVIII	173981	.	C	T	3561.77	PASS	AC=1;AF=0.5;AN=2;BaseQRankSum=0.682;DP=203;Dels=0.0;FS=1.73;HaplotypeScore=1.9312;MLEAC=1;MLEAF=0.5;MQ=42.0;MQ0=0;MQRankSum=-0.568;QD=17.55;ReadPosRankSum=-1.536	GT:AD:DP:GQ:PL	0/1:94,108:202:99:3590,0,2986
chrVIII	176535	.	C	T	2585.77	PASS	AC=1;AF=0.5;AN=2;BaseQRankSum=-0.596;DP=163;Dels=0.0;FS=1.259;HaplotypeScore=3.7105;MLEAC=1;MLEAF=0.5;MQ=41.93;MQ0=0;MQRankSum=-0.798;QD=15.86;ReadPosRankSum=-0.158	GT:AD:DP:GQ:PL	0/1:82,81:163:99:2614,0,2686
chrVIII	176789	.	G	A	3230.05	PASS	AC=1;AF=0.5;AN=2;BaseQRankSum=2.531;DP=190;Dels=0.0;FS=1.8;HaplotypeScore=2.3204;MLEAC=1;MLEAF=0.5;MQ=41.95;MQ0=0;MQRankSum=-0.153;QD=17.0;ReadPosRankSum=-1.344	GT:AD:DP:GQ:PL	0/1:93,96:190:99:3258,0,2938
chrVIII	198313	.	G	A	3397.77	PASS	AC=1;AF=0.5;AN=2;BaseQRankSum=-0.801;DP=186;Dels=0.0;FS=4.223;HaplotypeScore=5.185;MLEAC=1;MLEAF=0.5;MQ=41.99;MQ0=0;MQRankSum=-0.552;QD=18.27;ReadPosRankSum=-0.66	GT:AD:DP:GQ:PL	0/1:81,104:185:99:3426,0,2677
chrVIII	207222	.	G	A	3987.77	PASS	AC=1;AF=0.5;AN=2;BaseQRankSum=-2.362;DP=240;Dels=0.0;FS=2.179;HaplotypeScore=2.6998;MLEAC=1;MLEAF=0.5;MQ=41.99;MQ0=0;MQRankSum=0.63;QD=16.62;ReadPosRankSum=1.265	GT:AD:DP:GQ:PL	0/1:113,127:240:99:4016,0,3719
chrVIII	218194	.	C	T	3956.77	PASS	AC=1;AF=0.5;AN=2;BaseQRankSum=0.283;DP=241;Dels=0.0;FS=0.473;HaplotypeScore=7.225;MLEAC=1;MLEAF=0.5;MQ=41.98;MQ0=0;MQRankSum=0.386;QD=16.42;ReadPosRankSum=-1.097	GT:AD:DP:GQ:PL	0/1:120,119:239:99:3985,0,4065
chrVIII	220079	.	C	T	3605.77	PASS	AC=1;AF=0.5;AN=2;BaseQRankSum=-0.849;DP=217;Dels=0.0;FS=3.043;HaplotypeScore=4.7396;MLEAC=1;MLEAF=0.5;MQ=42.0;MQ0=0;MQRankSum=-0.265;QD=16.62;ReadPosRankSum=0.014	GT:AD:DP:GQ:PL	0/1:108,109:217:99:3634,0,3589
chrVIII	236503	.	G	A	2879.77	PASS	AC=1;AF=0.5;AN=2;BaseQRankSum=0.097;DP=205;Dels=0.0;FS=0.0;HaplotypeScore=5.6781;MLEAC=1;MLEAF=0.5;MQ=41.99;MQ0=0;MQRankSum=-1.562;QD=14.05;ReadPosRankSum=-0.207	GT:AD:DP:GQ:PL	0/1:110,95:205:99:2908,0,3369
chrVIII	237960	.	G	A	2558.77	PASS	AC=1;AF=0.5;AN=2;BaseQRankSum=1.228;DP=171;Dels=0.0;FS=5.465;HaplotypeScore=2.5768;MLEAC=1;MLEAF=0.5;MQ=41.73;MQ0=1;MQRankSum=-0.539;QD=14.96;ReadPosRankSum=0.279	GT:AD:DP:GQ:PL	0/1:90,81:171:99:2587,0,3026
chrVIII	280954	.	C	T	3393.77	PASS	AC=1;AF=0.5;AN=2;BaseQRankSum=-0.007;DP=190;Dels=0.0;FS=5.178;HaplotypeScore=1.8664;MLEAC=1;MLEAF=0.5;MQ=42.0;MQ0=0;MQRankSum=0.434;QD=17.86;ReadPosRankSum=-0.243	GT:AD:DP:GQ:PL	0/1:86,102:188:99:3422,0,2767
chrVIII	302042	.	C	T	2748.77	PASS	AC=1;AF=0.5;AN=2;BaseQRankSum=-0.724;DP=201;Dels=0.0;FS=1.757;HaplotypeScore=8.3762;MLEAC=1;MLEAF=0.5;MQ=41.99;MQ0=0;MQRankSum=-0.039;QD=13.68;ReadPosRankSum=0.064	GT:AD:DP:GQ:PL	0/1:109,89:198:99:2777,0,3564
chrVIII	314774	.	G	A	3358.77	PASS	AC=1;AF=0.5;AN=2;BaseQRankSum=-5.458;DP=204;Dels=0.0;FS=2.42;HaplotypeScore=3.5495;MLEAC=1;MLEAF=0.5;MQ=41.92;MQ0=0;MQRankSum=-0.99;QD=16.46;ReadPosRankSum=-0.743	GT:AD:DP:GQ:PL	0/1:87,117:204:99:3387,0,2745
chrVIII	332690	.	G	A	3882.77	PASS	AC=1;AF=0.5;AN=2;BaseQRankSum=0.563;DP=233;Dels=0.0;FS=2.917;HaplotypeScore=0.7887;MLEAC=1;MLEAF=0.5;MQ=42.0;MQ0=0;MQRankSum=0.026;QD=16.66;ReadPosRankSum=-0.094	GT:AD:DP:GQ:PL	0/1:118,115:233:99:3911,0,3921
chrVIII	370025	.	C	T	3956.77	PASS	AC=1;AF=0.5;AN=2;BaseQRankSum=-1.003;DP=208;Dels=0.0;FS=5.917;HaplotypeScore=8.7947;MLEAC=1;MLEAF=0.5;MQ=41.99;MQ0=0;MQRankSum=-0.688;QD=19.02;ReadPosRankSum=0.215	GT:AD:DP:GQ:PL	0/1:87,120:208:99:3985,0,2770
chrVIII	380501	.	C	T	3409.77	PASS	AC=1;AF=0.5;AN=2;BaseQRankSum=0.691;DP=244;Dels=0.0;FS=0.477;HaplotypeScore=1.7005;MLEAC=1;MLEAF=0.5;MQ=41.94;MQ0=0;MQRankSum=1.586;QD=13.97;ReadPosRankSum=0.152	GT:AD:DP:GQ:PL	0/1:139,105:244:99:3438,0,4749
chrVIII	381172	.	C	T	2672.77	PASS	AC=1;AF=0.5;AN=2;BaseQRankSum=-2.737;DP=185;Dels=0.0;FS=4.407;HaplotypeScore=3.1183;MLEAC=1;MLEAF=0.5;MQ=41.98;MQ0=0;MQRankSum=-1.263;QD=14.45;ReadPosRankSum=2.994	GT:AD:DP:GQ:PL	0/1:89,95:185:99:2701,0,2745
chrVIII	381826	.	G	A	2555.77	PASS	AC=1;AF=0.5;AN=2;BaseQRankSum=0.998;DP=179;Dels=0.0;FS=7.733;HaplotypeScore=5.5918;MLEAC=1;MLEAF=0.5;MQ=42.0;MQ0=0;MQRankSum=-0.989;QD=14.28;ReadPosRankSum=-0.491	GT:AD:DP:GQ:PL	0/1:97,80:179:99:2584,0,3015
chrVIII	382551	.	G	A	3336.77	PASS	AC=1;AF=0.5;AN=2;BaseQRankSum=0.617;DP=201;Dels=0.0;FS=1.096;HaplotypeScore=2.5015;MLEAC=1;MLEAF=0.5;MQ=41.97;MQ0=0;MQRankSum=1.248;QD=16.6;ReadPosRankSum=-0.106	GT:AD:DP:GQ:PL	0/1:102,99:201:99:3365,0,3510
chrVIII	383357	.	C	T	3233.06	PASS	AC=1;AF=0.5;AN=2;BaseQRankSum=1.199;DP=184;Dels=0.0;FS=2.609;HaplotypeScore=7.1762;MLEAC=1;MLEAF=0.5;MQ=41.89;MQ0=0;MQRankSum=-0.395;QD=17.57;ReadPosRankSum=0.262	GT:AD:DP:GQ:PL	0/1:85,97:183:99:3261,0,2769
chrVIII	411047	.	C	T	3193.69	PASS	AC=1;AF=0.5;AN=2;BaseQRankSum=2.412;DP=212;Dels=0.0;FS=1.678;HaplotypeScore=0.7887;MLEAC=1;MLEAF=0.5;MQ=41.8;MQ0=0;MQRankSum=-0.322;QD=15.06;ReadPosRankSum=-0.001	GT:AD:DP:GQ:PL	0/1:112,99:211:99:3222,0,3700
chrVIII	411091	.	C	T	3261.77	PASS	AC=1;AF=0.5;AN=2;BaseQRankSum=2.335;DP=182;Dels=0.0;FS=1.821;HaplotypeScore=0.7887;MLEAC=1;MLEAF=0.5;MQ=41.92;MQ0=0;MQRankSum=-0.503;QD=17.92;ReadPosRankSum=-0.748	GT:AD:DP:GQ:PL	0/1:86,96:182:99:3290,0,2762
chrVIII	411106	.	C	T	2690.77	PASS	AC=1;AF=0.5;AN=2;BaseQRankSum=1.506;DP=172;Dels=0.0;FS=0.561;HaplotypeScore=0.8667;MLEAC=1;MLEAF=0.5;MQ=41.92;MQ0=0;MQRankSum=-1.558;QD=15.64;ReadPosRankSum=-0.018	GT:AD:DP:GQ:PL	0/1:91,81:172:99:2719,0,3030
chrVIII	423522	.	C	T	3156.77	PASS	AC=1;AF=0.5;AN=2;BaseQRankSum=1.118;DP=203;Dels=0.0;FS=1.728;HaplotypeScore=3.3381;MLEAC=1;MLEAF=0.5;MQ=42.0;MQ0=0;MQRankSum=-2.211;QD=15.55;ReadPosRankSum=-0.125	GT:AD:DP:GQ:PL	0/1:106,95:203:99:3185,0,3474
chrVIII	451068	.	G	A	3509.77	PASS	AC=1;AF=0.5;AN=2;BaseQRankSum=-0.854;DP=204;Dels=0.0;FS=11.686;HaplotypeScore=6.0388;MLEAC=1;MLEAF=0.5;MQ=41.99;MQ0=0;MQRankSum=0.481;QD=17.2;ReadPosRankSum=-0.4	GT:AD:DP:GQ:PL	0/1:96,108:204:99:3538,0,3161
chrVIII	451297	.	C	T	3827.77	PASS	AC=1;AF=0.5;AN=2;BaseQRankSum=0.049;DP=201;Dels=0.0;FS=5.929;HaplotypeScore=4.5741;MLEAC=1;MLEAF=0.5;MQ=41.98;MQ0=0;MQRankSum=-1.168;QD=19.04;ReadPosRankSum=-0.025	GT:AD:DP:GQ:PL	0/1:89,111:200:99:3856,0,2930
chrVIII	457919	.	C	T	3572.77	PASS	AC=1;AF=0.5;AN=2;BaseQRankSum=-1.869;DP=198;Dels=0.0;FS=0.526;HaplotypeScore=3.3558;MLEAC=1;MLEAF=0.5;MQ=41.91;MQ0=0;MQRankSum=1.74;QD=18.04;ReadPosRankSum=-0.316	GT:AD:DP:GQ:PL	0/1:91,107:198:99:3601,0,3067
chrVIII	470934	.	C	T	4174.77	PASS	AC=1;AF=0.5;AN=2;BaseQRankSum=0.3;DP=202;Dels=0.0;FS=1.12;HaplotypeScore=1.6553;MLEAC=1;MLEAF=0.5;MQ=41.86;MQ0=0;MQRankSum=-0.307;QD=20.67;ReadPosRankSum=-0.213	GT:AD:DP:GQ:PL	0/1:77,125:202:99:4203,0,2230
chrVIII	487608	.	G	A	3725.77	PASS	AC=1;AF=0.5;AN=2;BaseQRankSum=1.08;DP=231;Dels=0.0;FS=1.704;HaplotypeScore=1.5226;MLEAC=1;MLEAF=0.5;MQ=42.0;MQ0=0;MQRankSum=0.657;QD=16.13;ReadPosRankSum=0.974	GT:AD:DP:GQ:PL	0/1:116,115:231:99:3754,0,3740
chrVIII	508101	.	C	T	3285.77	PASS	AC=1;AF=0.5;AN=2;BaseQRankSum=1.598;DP=203;Dels=0.0;FS=0.0;HaplotypeScore=2.9064;MLEAC=1;MLEAF=0.5;MQ=41.99;MQ0=0;MQRankSum=0.663;QD=16.19;ReadPosRankSum=0.219	GT:AD:DP:GQ:PL	0/1:103,100:203:99:3314,0,3428
chrVIII	511000	.	G	A	3597.77	PASS	AC=1;AF=0.5;AN=2;BaseQRankSum=0.506;DP=229;Dels=0.0;FS=0.0;HaplotypeScore=4.5133;MLEAC=1;MLEAF=0.5;MQ=41.99;MQ0=0;MQRankSum=0.061;QD=15.71;ReadPosRankSum=0.478	GT:AD:DP:GQ:PL	0/1:120,109:229:99:3626,0,3825
chrVIII	517944	.	C	T	3443.77	PASS	AC=1;AF=0.5;AN=2;BaseQRankSum=0.217;DP=214;Dels=0.0;FS=4.737;HaplotypeScore=3.5333;MLEAC=1;MLEAF=0.5;MQ=41.99;MQ0=0;MQRankSum=-0.257;QD=16.09;ReadPosRankSum=0.92	GT:AD:DP:GQ:PL	0/1:110,103:213:99:3472,0,3667
chrIX	34236	.	C	T	2928.77	PASS	AC=1;AF=0.5;AN=2;BaseQRankSum=-0.04;DP=204;Dels=0.0;FS=3.182;HaplotypeScore=2.7114;MLEAC=1;MLEAF=0.5;MQ=42.0;MQ0=0;MQRankSum=-0.296;QD=14.36;ReadPosRankSum=0.526	GT:AD:DP:GQ:PL	0/1:109,94:203:99:2957,0,3502
chrIX	47659	.	C	T	3241.77	PASS	AC=1;AF=0.5;AN=2;BaseQRankSum=0.139;DP=200;Dels=0.0;FS=0.52;HaplotypeScore=7.0837;MLEAC=1;MLEAF=0.5;MQ=42.0;MQ0=0;MQRankSum=0.565;QD=16.21;ReadPosRankSum=-1.102	GT:AD:DP:GQ:PL	0/1:101,98:200:99:3270,0,3370
chrIX	60124	.	G	A	1952.77	PASS	AC=1;AF=0.5;AN=2;BaseQRankSum=0.748;DP=181;Dels=0.0;FS=6.534;HaplotypeScore=3.1744;MLEAC=1;MLEAF=0.5;MQ=42.0;MQ0=0;MQRankSum=-0.032;QD=10.79;ReadPosRankSum=0.736	GT:AD:DP:GQ:PL	0/1:99,82:181:99:1981,0,2706
chrIX	60686	.	C	T	3294.77	PASS	AC=1;AF=0.5;AN=2;BaseQRankSum=0.483;DP=210;Dels=0.0;FS=3.915;HaplotypeScore=6.3419;MLEAC=1;MLEAF=0.5;MQ=42.0;MQ0=0;MQRankSum=0.028;QD=15.69;ReadPosRankSum=-1.355	GT:AD:DP:GQ:PL	0/1:106,104:210:99:3323,0,3427
chrIX	85831	.	G	A	4242.77	PASS	AC=1;AF=0.5;AN=2;BaseQRankSum=1.075;DP=244;Dels=0.0;FS=1.549;HaplotypeScore=1.7987;MLEAC=1;MLEAF=0.5;MQ=42.0;MQ0=0;MQRankSum=-0.284;QD=17.39;ReadPosRankSum=-0.381	GT:AD:DP:GQ:PL	0/1:117,126:243:99:4271,0,3792
chrIX	122303	.	G	A	2720.77	PASS	AC=1;AF=0.5;AN=2;BaseQRankSum=-0.989;DP=203;Dels=0.0;FS=1.097;HaplotypeScore=7.4219;MLEAC=1;MLEAF=0.5;MQ=41.93;MQ0=0;MQRankSum=-0.546;QD=13.4;ReadPosRankSum=0.787	GT:AD:DP:GQ:PL	0/1:110,92:202:99:2749,0,3440
chrIX	131689	.	C	T	3061.77	PASS	AC=1;AF=0.5;AN=2;BaseQRankSum=1.127;DP=200;Dels=0.0;FS=1.751;HaplotypeScore=2.6817;MLEAC=1;MLEAF=0.5;MQ=42.0;MQ0=0;MQRankSum=1.041;QD=15.31;ReadPosRankSum=-1.638	GT:AD:DP:GQ:PL	0/1:104,95:199:99:3090,0,3340
chrIX	132420	.	C	T	3661.77	PASS	AC=1;AF=0.5;AN=2;BaseQRankSum=0.351;DP=189;Dels=0.0;FS=2.668;HaplotypeScore=5.1615;MLEAC=1;MLEAF=0.5;MQ=42.0;MQ0=0;MQRankSum=-0.655;QD=19.37;ReadPosRankSum=2.332	GT:AD:DP:GQ:PL	0/1:80,109:189:99:3690,0,2569
chrIX	141478	.	G	A	8565.77	PASS	AC=2;AF=1.0;AN=2;DP=229;Dels=0.0;FS=0.0;HaplotypeScore=5.4934;MLEAC=2;MLEAF=1.0;MQ=41.98;MQ0=0;QD=29.4	GT:AD:DP:GQ:PL	1/1:0,228:229:99:8594,659,0
chrIX	255065	.	C	T	3286.77	PASS	AC=1;AF=0.5;AN=2;BaseQRankSum=1.45;DP=220;Dels=0.0;FS=2.31;HaplotypeScore=5.3387;MLEAC=1;MLEAF=0.5;MQ=41.94;MQ0=0;MQRankSum=-0.675;QD=14.94;ReadPosRankSum=1.425	GT:AD:DP:GQ:PL	0/1:119,100:219:99:3315,0,3973
chrIX	260299	.	C	T	3254.77	PASS	AC=1;AF=0.5;AN=2;BaseQRankSum=-0.562;DP=213;Dels=0.0;FS=0.506;HaplotypeScore=7.8267;MLEAC=1;MLEAF=0.5;MQ=41.99;MQ0=0;MQRankSum=0.513;QD=15.28;ReadPosRankSum=-0.415	GT:AD:DP:GQ:PL	0/1:112,101:213:99:3283,0,3746
chrIX	267047	.	C	T	2486.77	PASS	AC=1;AF=0.5;AN=2;BaseQRankSum=0.508;DP=157;Dels=0.0;FS=0.0;HaplotypeScore=4.7799;MLEAC=1;MLEAF=0.5;MQ=42.0;MQ0=0;MQRankSum=-0.216;QD=15.84;ReadPosRankSum=1.438	GT:AD:DP:GQ:PL	0/1:81,76:157:99:2515,0,2606
chrIX	268304	.	C	T	2919.77	PASS	AC=1;AF=0.5;AN=2;BaseQRankSum=-0.128;DP=176;Dels=0.0;FS=7.61;HaplotypeScore=5.5202;MLEAC=1;MLEAF=0.5;MQ=42.0;MQ0=0;MQRankSum=-0.757;QD=16.59;ReadPosRankSum=0.73	GT:AD:DP:GQ:PL	0/1:81,95:176:99:2948,0,2365
chrIX	269846	.	C	T	2922.77	PASS	AC=1;AF=0.5;AN=2;BaseQRankSum=1.723;DP=172;Dels=0.0;FS=5.374;HaplotypeScore=0.0;MLEAC=1;MLEAF=0.5;MQ=41.99;MQ0=0;MQRankSum=-0.277;QD=16.99;ReadPosRankSum=0.899	GT:AD:DP:GQ:PL	0/1:84,88:172:99:2951,0,2602
chrIX	273200	.	C	T	3104.77	PASS	AC=1;AF=0.5;AN=2;BaseQRankSum=-0.018;DP=238;Dels=0.0;FS=0.0;HaplotypeScore=6.3168;MLEAC=1;MLEAF=0.5;MQ=41.92;MQ0=0;MQRankSum=1.381;QD=13.05;ReadPosRankSum=-0.495	GT:AD:DP:GQ:PL	0/1:135,102:238:99:3133,0,4442
chrIX	280237	.	G	A	2822.77	PASS	AC=1;AF=0.5;AN=2;BaseQRankSum=0.902;DP=201;Dels=0.0;FS=1.737;HaplotypeScore=2.4328;MLEAC=1;MLEAF=0.5;MQ=41.93;MQ0=0;MQRankSum=-1.127;QD=14.04;ReadPosRankSum=1.905	GT:AD:DP:GQ:PL	0/1:114,87:201:99:2851,0,3787
chrIX	289005	.	C	T	3588.77	PASS	AC=1;AF=0.5;AN=2;BaseQRankSum=0.895;DP=221;Dels=0.0;FS=0.49;HaplotypeScore=6.0143;MLEAC=1;MLEAF=0.5;MQ=41.97;MQ0=0;MQRankSum=-1.272;QD=16.24;ReadPosRankSum=1.018	GT:AD:DP:GQ:PL	0/1:113,108:221:99:3617,0,3763
chrIX	313014	.	C	T	4268.77	PASS	AC=1;AF=0.5;AN=2;BaseQRankSum=2.674;DP=247;Dels=0.0;FS=7.91;HaplotypeScore=3.3107;MLEAC=1;MLEAF=0.5;MQ=42.0;MQ0=0;MQRankSum=-1.959;QD=17.28;ReadPosRankSum=1.15	GT:AD:DP:GQ:PL	0/1:120,127:247:99:4297,0,3697
chrX	32408	.	C	T	3661.77	PASS	AC=1;AF=0.5;AN=2;BaseQRankSum=-0.441;DP=218;Dels=0.0;FS=5.567;HaplotypeScore=2.5439;MLEAC=1;MLEAF=0.5;MQ=42.0;MQ0=0;MQRankSum=0.51;QD=16.8;ReadPosRankSum=0.389	GT:AD:DP:GQ:PL	0/1:103,115:218:99:3690,0,3202
chrX	34347	.	C	T	3007.77	PASS	AC=1;AF=0.5;AN=2;BaseQRankSum=1.247;DP=203;Dels=0.0;FS=3.214;HaplotypeScore=1.9947;MLEAC=1;MLEAF=0.5;MQ=41.99;MQ0=0;MQRankSum=3.008;QD=14.82;ReadPosRankSum=1.123	GT:AD:DP:GQ:PL	0/1:109,94:203:99:3036,0,3625
chrX	38573	.	C	T	3474.77	PASS	AC=1;AF=0.5;AN=2;BaseQRankSum=0.483;DP=192;Dels=0.0;FS=5.069;HaplotypeScore=3.4885;MLEAC=1;MLEAF=0.5;MQ=42.0;MQ0=0;MQRankSum=-0.462;QD=18.1;ReadPosRankSum=-1.097	GT:AD:DP:GQ:PL	0/1:90,102:192:99:3503,0,2940
chrX	50021	.	G	A	4572.77	PASS	AC=1;AF=0.5;AN=2;BaseQRankSum=0.95;DP=250;Dels=0.0;FS=3.514;HaplotypeScore=0.0;MLEAC=1;MLEAF=0.5;MQ=41.98;MQ0=0;MQRankSum=1.506;QD=18.29;ReadPosRankSum=1.357	GT:AD:DP:GQ:PL	0/1:116,134:250:99:4601,0,3872
chrX	52965	.	C	T	3798.77	PASS	AC=1;AF=0.5;AN=2;BaseQRankSum=0.633;DP=217;Dels=0.0;FS=0.505;HaplotypeScore=5.5252;MLEAC=1;MLEAF=0.5;MQ=42.0;MQ0=0;MQRankSum=0.74;QD=17.51;ReadPosRankSum=-0.659	GT:AD:DP:GQ:PL	0/1:104,112:217:99:3827,0,3445
chrX	66657	.	G	A	3639.77	PASS	AC=1;AF=0.5;AN=2;BaseQRankSum=1.861;DP=240;Dels=0.0;FS=3.633;HaplotypeScore=3.3829;MLEAC=1;MLEAF=0.5;MQ=41.99;MQ0=0;MQRankSum=-0.074;QD=15.17;ReadPosRankSum=1.236	GT:AD:DP:GQ:PL	0/1:127,112:240:99:3668,0,4069
chrX	74085	.	C	T	3958.77	PASS	AC=1;AF=0.5;AN=2;BaseQRankSum=0.269;DP=214;Dels=0.0;FS=0.503;HaplotypeScore=7.0476;MLEAC=1;MLEAF=0.5;MQ=41.98;MQ0=0;MQRankSum=-1.144;QD=18.5;ReadPosRankSum=-0.938	GT:AD:DP:GQ:PL	0/1:98,116:214:99:3987,0,3255
chrX	74163	.	C	T	3685.77	PASS	AC=1;AF=0.5;AN=2;BaseQRankSum=-1.245;DP=235;Dels=0.0;FS=0.999;HaplotypeScore=4.6543;MLEAC=1;MLEAF=0.5;MQ=41.99;MQ0=0;MQRankSum=2.127;QD=15.68;ReadPosRankSum=-1.094	GT:AD:DP:GQ:PL	0/1:122,113:235:99:3714,0,4076
chrX	83968	.	C	T	3906.77	PASS	AC=1;AF=0.5;AN=2;BaseQRankSum=-0.464;DP=223;Dels=0.0;FS=0.0;HaplotypeScore=2.6552;MLEAC=1;MLEAF=0.5;MQ=41.99;MQ0=0;MQRankSum=-0.029;QD=17.52;ReadPosRankSum=-1.165	GT:AD:DP:GQ:PL	0/1:101,120:221:99:3935,0,3262
chrX	84175	.	C	T	4530.77	PASS	AC=1;AF=0.5;AN=2;BaseQRankSum=0.51;DP=250;Dels=0.0;FS=2.832;HaplotypeScore=3.5953;MLEAC=1;MLEAF=0.5;MQ=41.94;MQ0=0;MQRankSum=1.081;QD=18.12;ReadPosRankSum=1.48	GT:AD:DP:GQ:PL	0/1:113,136:249:99:4559,0,3688
chrX	90624	.	G	A	2809.77	PASS	AC=1;AF=0.5;AN=2;BaseQRankSum=0.87;DP=226;Dels=0.0;FS=0.501;HaplotypeScore=5.8242;MLEAC=1;MLEAF=0.5;MQ=41.99;MQ0=0;MQRankSum=-0.82;QD=12.43;ReadPosRankSum=-1.199	GT:AD:DP:GQ:PL	0/1:133,92:225:99:2838,0,4257
chrX	100869	.	G	A	4075.77	PASS	AC=1;AF=0.5;AN=2;BaseQRankSum=0.823;DP=219;Dels=0.0;FS=1.659;HaplotypeScore=9.632;MLEAC=1;MLEAF=0.5;MQ=41.94;MQ0=0;MQRankSum=-1.594;QD=18.61;ReadPosRankSum=1.26	GT:AD:DP:GQ:PL	0/1:95,123:219:99:4104,0,3020
chrX	102011	.	G	A	3915.77	PASS	AC=1;AF=0.5;AN=2;BaseQRankSum=1.507;DP=231;Dels=0.0;FS=1.01;HaplotypeScore=3.4174;MLEAC=1;MLEAF=0.5;MQ=42.0;MQ0=0;MQRankSum=-0.202;QD=16.95;ReadPosRankSum=1.639	GT:AD:DP:GQ:PL	0/1:115,116:231:99:3944,0,3788
chrX	120361	.	C	T	4112.77	PASS	AC=1;AF=0.5;AN=2;BaseQRankSum=1.027;DP=238;Dels=0.0;FS=3.711;HaplotypeScore=0.734;MLEAC=1;MLEAF=0.5;MQ=42.0;MQ0=0;MQRankSum=0.85;QD=17.28;ReadPosRankSum=0.475	GT:AD:DP:GQ:PL	0/1:115,123:238:99:4141,0,3755
chrX	137319	.	C	T	3023.77	PASS	AC=1;AF=0.5;AN=2;BaseQRankSum=-0.829;DP=208;Dels=0.0;FS=0.0;HaplotypeScore=7.6875;MLEAC=1;MLEAF=0.5;MQ=41.93;MQ0=0;MQRankSum=-0.185;QD=14.54;ReadPosRankSum=-0.433	GT:AD:DP:GQ:PL	0/1:114,93:208:99:3052,0,3924
chrX	159603	.	G	A	3067.77	PASS	AC=1;AF=0.5;AN=2;BaseQRankSum=0.455;DP=201;Dels=0.0;FS=1.757;HaplotypeScore=2.7217;MLEAC=1;MLEAF=0.5;MQ=41.99;MQ0=0;MQRankSum=-0.535;QD=15.26;ReadPosRankSum=0.144	GT:AD:DP:GQ:PL	0/1:105,96:201:99:3096,0,3466
chrX	159725	.	G	A	3431.77	PASS	AC=1;AF=0.5;AN=2;BaseQRankSum=-0.204;DP=163;Dels=0.0;FS=6.009;HaplotypeScore=0.734;MLEAC=1;MLEAF=0.5;MQ=41.96;MQ0=0;MQRankSum=-0.334;QD=21.05;ReadPosRankSum=-0.286	GT:AD:DP:GQ:PL	0/1:61,102:163:99:3460,0,1863
chrX	159826	.	G	A	3243.77	PASS	AC=1;AF=0.5;AN=2;BaseQRankSum=-0.746;DP=196;Dels=0.0;FS=3.548;HaplotypeScore=4.9099;MLEAC=1;MLEAF=0.5;MQ=41.97;MQ0=0;MQRankSum=-1.068;QD=16.55;ReadPosRankSum=-1.045	GT:AD:DP:GQ:PL	0/1:95,98:194:99:3272,0,3166
chrX	159829	.	G	A	3263.77	PASS	AC=1;AF=0.5;AN=2;BaseQRankSum=-1.116;DP=200;Dels=0.0;FS=3.519;HaplotypeScore=4.9099;MLEAC=1;MLEAF=0.5;MQ=41.97;MQ0=0;MQRankSum=-0.462;QD=16.32;ReadPosRankSum=-1.104	GT:AD:DP:GQ:PL	0/1:100,99:199:99:3292,0,3335
chrX	172144	.	G	A	3807.77	PASS	AC=1;AF=0.5;AN=2;BaseQRankSum=-0.118;DP=250;Dels=0.0;FS=1.516;HaplotypeScore=3.3901;MLEAC=1;MLEAF=0.5;MQ=41.99;MQ0=0;MQRankSum=1.55;QD=15.23;ReadPosRankSum=-0.204	GT:AD:DP:GQ:PL	0/1:130,120:250:99:3836,0,4249
chrX	173065	.	G	A	3247.77	PASS	AC=1;AF=0.5;AN=2;BaseQRankSum=1.439;DP=195;Dels=0.0;FS=1.115;HaplotypeScore=4.6793;MLEAC=1;MLEAF=0.5;MQ=41.77;MQ0=2;MQRankSum=0.378;QD=16.66;ReadPosRankSum=2.416	GT:AD:DP:GQ:PL	0/1:96,99:195:99:3276,0,3205
chrX	173071	.	G	A	3056.77	PASS	AC=1;AF=0.5;AN=2;BaseQRankSum=-0.968;DP=200;Dels=0.0;FS=2.437;HaplotypeScore=5.8312;MLEAC=1;MLEAF=0.5;MQ=41.78;MQ0=2;MQRankSum=0.615;QD=15.28;ReadPosRankSum=-2.486	GT:AD:DP:GQ:PL	0/1:107,92:199:99:3085,0,3552
chrX	173080	.	G	A	7827.77	PASS	AC=2;AF=1.0;AN=2;BaseQRankSum=1.596;DP=207;Dels=0.0;FS=0.0;HaplotypeScore=5.8025;MLEAC=2;MLEAF=1.0;MQ=41.79;MQ0=2;MQRankSum=1.46;QD=30.05;ReadPosRankSum=0.492	GT:AD:DP:GQ:PL	1/1:1,205:206:99:7856,565,0
chrX	176204	.	G	A	3021.77	PASS	AC=1;AF=0.5;AN=2;BaseQRankSum=0.996;DP=177;Dels=0.0;FS=0.0;HaplotypeScore=1.8401;MLEAC=1;MLEAF=0.5;MQ=42.0;MQ0=0;MQRankSum=-0.644;QD=17.07;ReadPosRankSum=0.213	GT:AD:DP:GQ:PL	0/1:86,91:177:99:3050,0,2909
chrX	176829	.	G	A	3025.77	PASS	AC=1;AF=0.5;AN=2;BaseQRankSum=-0.488;DP=182;Dels=0.0;FS=1.187;HaplotypeScore=0.9983;MLEAC=1;MLEAF=0.5;MQ=42.0;MQ0=0;MQRankSum=1.718;QD=16.63;ReadPosRankSum=-1.2	GT:AD:DP:GQ:PL	0/1:88,92:180:99:3054,0,2908
chrX	180964	.	G	A	3022.77	PASS	AC=1;AF=0.5;AN=2;BaseQRankSum=1.152;DP=197;Dels=0.0;FS=0.0;HaplotypeScore=0.8321;MLEAC=1;MLEAF=0.5;MQ=41.93;MQ0=0;MQRankSum=0.375;QD=15.34;ReadPosRankSum=2.122	GT:AD:DP:GQ:PL	0/1:106,91:197:99:3051,0,3645
chrX	192181	.	G	A	3134.77	PASS	AC=1;AF=0.5;AN=2;BaseQRankSum=-0.759;DP=198;Dels=0.0;FS=5.036;HaplotypeScore=6.9881;MLEAC=1;MLEAF=0.5;MQ=41.99;MQ0=0;MQRankSum=-0.956;QD=15.83;ReadPosRankSum=-1.676	GT:AD:DP:GQ:PL	0/1:96,101:197:99:3163,0,3060
chrX	207776	.	G	A	2998.77	PASS	AC=1;AF=0.5;AN=2;BaseQRankSum=-0.533;DP=210;Dels=0.0;FS=0.0;HaplotypeScore=3.9596;MLEAC=1;MLEAF=0.5;MQ=42.0;MQ0=0;MQRankSum=0.754;QD=14.28;ReadPosRankSum=0.025	GT:AD:DP:GQ:PL	0/1:113,97:210:99:3027,0,3680
chrX	227846	.	C	T	3882.77	PASS	AC=1;AF=0.5;AN=2;BaseQRankSum=0.12;DP=213;Dels=0.0;FS=1.091;HaplotypeScore=4.3016;MLEAC=1;MLEAF=0.5;MQ=41.99;MQ0=0;MQRankSum=1.724;QD=18.23;ReadPosRankSum=-2.115	GT:AD:DP:GQ:PL	0/1:96,117:213:99:3911,0,3118
chrX	228445	.	G	A	3483.77	PASS	AC=1;AF=0.5;AN=2;BaseQRankSum=-1.058;DP=204;Dels=0.0;FS=0.0;HaplotypeScore=1.7333;MLEAC=1;MLEAF=0.5;MQ=41.85;MQ0=0;MQRankSum=0.824;QD=17.08;ReadPosRankSum=-2.866	GT:AD:DP:GQ:PL	0/1:98,105:203:99:3512,0,3254
chrX	251789	.	G	A	3044.77	PASS	AC=1;AF=0.5;AN=2;BaseQRankSum=1.975;DP=222;Dels=0.0;FS=6.626;HaplotypeScore=5.0349;MLEAC=1;MLEAF=0.5;MQ=41.99;MQ0=0;MQRankSum=0.638;QD=13.72;ReadPosRankSum=1.706	GT:AD:DP:GQ:PL	0/1:127,95:222:99:3073,0,4060
chrX	281533	.	G	A	4592.77	PASS	AC=1;AF=0.5;AN=2;BaseQRankSum=0.737;DP=249;Dels=0.0;FS=6.993;HaplotypeScore=1.4538;MLEAC=1;MLEAF=0.5;MQ=41.99;MQ0=0;MQRankSum=0.255;QD=18.44;ReadPosRankSum=-0.559	GT:AD:DP:GQ:PL	0/1:112,136:248:99:4621,0,3757
chrX	281583	.	G	A	4242.77	PASS	AC=1;AF=0.5;AN=2;BaseQRankSum=-1.575;DP=250;Dels=0.0;FS=5.258;HaplotypeScore=4.4946;MLEAC=1;MLEAF=0.5;MQ=41.99;MQ0=0;MQRankSum=0.733;QD=16.97;ReadPosRankSum=1.085	GT:AD:DP:GQ:PL	0/1:121,128:249:99:4271,0,3968
chrX	323823	.	C	T	3460.77	PASS	AC=1;AF=0.5;AN=2;BaseQRankSum=0.992;DP=192;Dels=0.0;FS=0.0;HaplotypeScore=3.3787;MLEAC=1;MLEAF=0.5;MQ=42.0;MQ0=0;MQRankSum=-0.543;QD=18.02;ReadPosRankSum=0.815	GT:AD:DP:GQ:PL	0/1:88,104:192:99:3489,0,2755
chrX	338166	.	C	T	4180.77	PASS	AC=1;AF=0.5;AN=2;BaseQRankSum=-0.365;DP=232;Dels=0.0;FS=2.324;HaplotypeScore=4.6487;MLEAC=1;MLEAF=0.5;MQ=41.99;MQ0=0;MQRankSum=1.753;QD=18.02;ReadPosRankSum=-1.668	GT:AD:DP:GQ:PL	0/1:105,126:231:99:4209,0,3528
chrX	345673	.	G	A	3965.77	PASS	AC=1;AF=0.5;AN=2;BaseQRankSum=1.905;DP=219;Dels=0.0;FS=1.05;HaplotypeScore=1.7333;MLEAC=1;MLEAF=0.5;MQ=41.94;MQ0=0;MQRankSum=1.215;QD=18.11;ReadPosRankSum=-0.206	GT:AD:DP:GQ:PL	0/1:103,116:219:99:3994,0,3388
chrX	367012	.	C	T	1595.77	PASS	AC=2;AF=1.0;AN=2;DP=44;Dels=0.0;FS=0.0;HaplotypeScore=0.0;MLEAC=2;MLEAF=1.0;MQ=40.25;MQ0=0;QD=33.6	GT:AD:DP:GQ:PL	1/1:0,44:44:99:1624,132,0
chrX	388135	.	G	A	3142.77	PASS	AC=1;AF=0.5;AN=2;BaseQRankSum=-0.152;DP=192;Dels=0.0;FS=1.775;HaplotypeScore=4.3226;MLEAC=1;MLEAF=0.5;MQ=42.0;MQ0=0;MQRankSum=-0.225;QD=16.37;ReadPosRankSum=0.095	GT:AD:DP:GQ:PL	0/1:96,96:192:99:3171,0,3081
chrX	405206	.	C	T	2997.77	PASS	AC=1;AF=0.5;AN=2;BaseQRankSum=-0.444;DP=219;Dels=0.0;FS=4.723;HaplotypeScore=2.7037;MLEAC=1;MLEAF=0.5;MQ=41.98;MQ0=0;MQRankSum=0.02;QD=13.69;ReadPosRankSum=-1.082	GT:AD:DP:GQ:PL	0/1:123,96:219:99:3026,0,3954
chrX	419903	.	G	A	3358.77	PASS	AC=1;AF=0.5;AN=2;BaseQRankSum=0.004;DP=201;Dels=0.0;FS=1.093;HaplotypeScore=1.6553;MLEAC=1;MLEAF=0.5;MQ=42.0;MQ0=0;MQRankSum=0.923;QD=16.71;ReadPosRankSum=0.089	GT:AD:DP:GQ:PL	0/1:99,102:201:99:3387,0,3384
chrX	467223	.	C	T	3482.77	PASS	AC=1;AF=0.5;AN=2;BaseQRankSum=2.881;DP=204;Dels=0.0;FS=1.151;HaplotypeScore=4.9534;MLEAC=1;MLEAF=0.5;MQ=42.0;MQ0=0;MQRankSum=0.605;QD=17.07;ReadPosRankSum=0.559	GT:AD:DP:GQ:PL	0/1:94,109:204:99:3511,0,2803
chrX	472312	.	C	T	3456.77	PASS	AC=1;AF=0.5;AN=2;BaseQRankSum=1.374;DP=221;Dels=0.0;FS=0.493;HaplotypeScore=4.3445;MLEAC=1;MLEAF=0.5;MQ=41.8;MQ0=1;MQRankSum=-0.007;QD=15.64;ReadPosRankSum=-0.378	GT:AD:DP:GQ:PL	0/1:113,108:221:99:3485,0,3640
chrX	521578	.	G	A	3476.77	PASS	AC=1;AF=0.5;AN=2;BaseQRankSum=0.151;DP=193;Dels=0.0;FS=4.11;HaplotypeScore=1.6553;MLEAC=1;MLEAF=0.5;MQ=41.98;MQ0=0;MQRankSum=-1.053;QD=18.01;ReadPosRankSum=0.826	GT:AD:DP:GQ:PL	0/1:89,104:193:99:3505,0,2876
chrX	521618	.	G	A	3611.77	PASS	AC=1;AF=0.5;AN=2;BaseQRankSum=1.66;DP=194;Dels=0.0;FS=0.53;HaplotypeScore=1.8401;MLEAC=1;MLEAF=0.5;MQ=41.98;MQ0=0;MQRankSum=-0.018;QD=18.62;ReadPosRankSum=0.093	GT:AD:DP:GQ:PL	0/1:85,109:194:99:3640,0,2691
chrX	521658	.	G	A	3133.77	PASS	AC=1;AF=0.5;AN=2;BaseQRankSum=2.2;DP=186;Dels=0.0;FS=2.558;HaplotypeScore=2.444;MLEAC=1;MLEAF=0.5;MQ=41.98;MQ0=0;MQRankSum=-0.094;QD=16.85;ReadPosRankSum=0.952	GT:AD:DP:GQ:PL	0/1:92,94:186:99:3162,0,2932
chrX	529590	.	G	A	3647.77	PASS	AC=1;AF=0.5;AN=2;BaseQRankSum=0.449;DP=216;Dels=0.0;FS=1.049;HaplotypeScore=4.1569;MLEAC=1;MLEAF=0.5;MQ=41.99;MQ0=0;MQRankSum=1.056;QD=16.89;ReadPosRankSum=1.244	GT:AD:DP:GQ:PL	0/1:105,111:216:99:3676,0,3382
chrX	548898	.	G	A	1197.77	PASS	AC=1;AF=0.5;AN=2;BaseQRankSum=-0.175;DP=75;Dels=0.0;FS=5.999;HaplotypeScore=0.0;MLEAC=1;MLEAF=0.5;MQ=41.0;MQ0=0;MQRankSum=0.397;QD=15.97;ReadPosRankSum=-1.129	GT:AD:DP:GQ:PL	0/1:37,38:75:99:1226,0,1237
chrX	578961	.	C	T	3246.77	PASS	AC=1;AF=0.5;AN=2;BaseQRankSum=-1.566;DP=196;Dels=0.0;FS=1.118;HaplotypeScore=6.5196;MLEAC=1;MLEAF=0.5;MQ=41.99;MQ0=0;MQRankSum=0.156;QD=16.57;ReadPosRankSum=0.852	GT:AD:DP:GQ:PL	0/1:93,103:196:99:3275,0,2893
chrX	592692	.	G	A	3975.77	PASS	AC=1;AF=0.5;AN=2;BaseQRankSum=0.113;DP=233;Dels=0.0;FS=4.495;HaplotypeScore=0.9665;MLEAC=1;MLEAF=0.5;MQ=42.0;MQ0=0;MQRankSum=-1.324;QD=17.06;ReadPosRankSum=-1.706	GT:AD:DP:GQ:PL	0/1:110,121:231:99:4004,0,3619
chrX	602898	.	G	A	3242.77	PASS	AC=1;AF=0.5;AN=2;BaseQRankSum=2.155;DP=216;Dels=0.0;FS=1.652;HaplotypeScore=4.3292;MLEAC=1;MLEAF=0.5;MQ=42.0;MQ0=0;MQRankSum=-1.718;QD=15.01;ReadPosRankSum=0.585	GT:AD:DP:GQ:PL	0/1:113,102:215:99:3271,0,3763
chrX	614773	.	C	T	3538.77	PASS	AC=1;AF=0.5;AN=2;BaseQRankSum=-1.957;DP=213;Dels=0.0;FS=0.0;HaplotypeScore=7.1283;MLEAC=1;MLEAF=0.5;MQ=41.99;MQ0=0;MQRankSum=-0.676;QD=16.61;ReadPosRankSum=-0.24	GT:AD:DP:GQ:PL	0/1:105,107:213:99:3567,0,3576
chrX	614793	.	C	T	3333.77	PASS	AC=1;AF=0.5;AN=2;BaseQRankSum=0.162;DP=214;Dels=0.0;FS=0.504;HaplotypeScore=8.334;MLEAC=1;MLEAF=0.5;MQ=41.92;MQ0=0;MQRankSum=1.154;QD=15.58;ReadPosRankSum=-0.478	GT:AD:DP:GQ:PL	0/1:114,99:213:99:3362,0,3641
chrX	622391	.	G	A	4001.77	PASS	AC=1;AF=0.5;AN=2;BaseQRankSum=1.206;DP=217;Dels=0.0;FS=1.075;HaplotypeScore=0.0;MLEAC=1;MLEAF=0.5;MQ=42.0;MQ0=0;MQRankSum=0.279;QD=18.44;ReadPosRankSum=0.195	GT:AD:DP:GQ:PL	0/1:95,121:216:99:4030,0,2870
chrX	651258	.	G	A	4251.77	PASS	AC=1;AF=0.5;AN=2;BaseQRankSum=2.09;DP=223;Dels=0.0;FS=1.05;HaplotypeScore=0.0;MLEAC=1;MLEAF=0.5;MQ=42.0;MQ0=0;MQRankSum=-0.431;QD=19.07;ReadPosRankSum=0.007	GT:AD:DP:GQ:PL	0/1:99,124:223:99:4280,0,3311
chrX	663773	.	C	T	2693.77	PASS	AC=1;AF=0.5;AN=2;BaseQRankSum=0.753;DP=177;Dels=0.0;FS=0.556;HaplotypeScore=5.8518;MLEAC=1;MLEAF=0.5;MQ=42.0;MQ0=0;MQRankSum=-2.078;QD=15.22;ReadPosRankSum=0.282	GT:AD:DP:GQ:PL	0/1:93,83:177:99:2722,0,2926
chrX	693146	.	C	T	3493.77	PASS	AC=1;AF=0.5;AN=2;BaseQRankSum=0.544;DP=234;Dels=0.0;FS=2.254;HaplotypeScore=2.6527;MLEAC=1;MLEAF=0.5;MQ=41.97;MQ0=0;MQRankSum=0.732;QD=14.93;ReadPosRankSum=-0.315	GT:AD:DP:GQ:PL	0/1:128,106:234:99:3522,0,4296
chrXI	18677	.	G	A	3194.83	PASS	AC=1;AF=0.5;AN=2;BaseQRankSum=0.261;DP=211;Dels=0.0;FS=5.643;HaplotypeScore=1.9774;MLEAC=1;MLEAF=0.5;MQ=42.0;MQ0=0;MQRankSum=0.584;QD=15.14;ReadPosRankSum=0.918	GT:AD:DP:GQ:PL	0/1:112,99:211:99:3223,0,3769
chrXI	38685	.	C	T	3200.06	PASS	AC=1;AF=0.5;AN=2;BaseQRankSum=-2.507;DP=196;Dels=0.0;FS=4.994;HaplotypeScore=2.5015;MLEAC=1;MLEAF=0.5;MQ=41.85;MQ0=0;MQRankSum=-0.086;QD=16.33;ReadPosRankSum=-0.618	GT:AD:DP:GQ:PL	0/1:93,103:196:99:3228,0,3026
chrXI	75797	.	G	A	4032.77	PASS	AC=1;AF=0.5;AN=2;BaseQRankSum=1.062;DP=224;Dels=0.0;FS=1.635;HaplotypeScore=4.2659;MLEAC=1;MLEAF=0.5;MQ=41.93;MQ0=0;MQRankSum=1.14;QD=18.0;ReadPosRankSum=-0.626	GT:AD:DP:GQ:PL	0/1:102,120:223:99:4061,0,3341
chrXI	93357	.	G	A	3648.77	PASS	AC=1;AF=0.5;AN=2;BaseQRankSum=-1.006;DP=219;Dels=0.0;FS=4.834;HaplotypeScore=4.1296;MLEAC=1;MLEAF=0.5;MQ=41.94;MQ0=0;MQRankSum=-0.383;QD=16.66;ReadPosRankSum=-0.887	GT:AD:DP:GQ:PL	0/1:106,113:219:99:3677,0,3370
chrXI	151453	.	G	A	3540.77	PASS	AC=1;AF=0.5;AN=2;BaseQRankSum=1.071;DP=194;Dels=0.0;FS=5.037;HaplotypeScore=1.782;MLEAC=1;MLEAF=0.5;MQ=41.99;MQ0=0;MQRankSum=0.024;QD=18.25;ReadPosRankSum=1.06	GT:AD:DP:GQ:PL	0/1:90,104:194:99:3569,0,2915
chrXI	151696	.	C	T	3165.77	PASS	AC=1;AF=0.5;AN=2;BaseQRankSum=-1.134;DP=195;Dels=0.0;FS=11.961;HaplotypeScore=8.1107;MLEAC=1;MLEAF=0.5;MQ=42.0;MQ0=0;MQRankSum=-2.223;QD=16.23;ReadPosRankSum=-1.359	GT:AD:DP:GQ:PL	0/1:100,95:195:99:3194,0,3386
chrXI	159527	.	C	T	4060.77	PASS	AC=1;AF=0.5;AN=2;BaseQRankSum=1.478;DP=250;Dels=0.0;FS=1.545;HaplotypeScore=0.0;MLEAC=1;MLEAF=0.5;MQ=42.0;MQ0=0;MQRankSum=1.588;QD=16.24;ReadPosRankSum=-0.342	GT:AD:DP:GQ:PL	0/1:128,122:250:99:4089,0,4182
chrXI	164912	.	C	T	1779.77	PASS	AC=1;AF=0.5;AN=2;BaseQRankSum=1.71;DP=124;Dels=0.0;FS=4.474;HaplotypeScore=3.8976;MLEAC=1;MLEAF=0.5;MQ=41.97;MQ0=0;MQRankSum=0.12;QD=14.35;ReadPosRankSum=-0.562	GT:AD:DP:GQ:PL	0/1:67,57:124:99:1808,0,2097
chrXI	165005	.	C	T	1895.77	PASS	AC=1;AF=0.5;AN=2;BaseQRankSum=2.296;DP=135;Dels=0.0;FS=0.725;HaplotypeScore=2.6935;MLEAC=1;MLEAF=0.5;MQ=42.0;MQ0=0;MQRankSum=-0.348;QD=14.04;ReadPosRankSum=-1.158	GT:AD:DP:GQ:PL	0/1:75,60:135:99:1924,0,2456
chrXI	166448	.	G	A	3682.77	PASS	AC=1;AF=0.5;AN=2;BaseQRankSum=-0.256;DP=221;Dels=0.0;FS=1.638;HaplotypeScore=5.0023;MLEAC=1;MLEAF=0.5;MQ=41.98;MQ0=0;MQRankSum=-0.845;QD=16.66;ReadPosRankSum=-1.975	GT:AD:DP:GQ:PL	0/1:109,112:221:99:3711,0,3608
chrXI	167619	.	C	T	3258.77	PASS	AC=1;AF=0.5;AN=2;BaseQRankSum=-0.356;DP=186;Dels=0.0;FS=1.145;HaplotypeScore=1.973;MLEAC=1;MLEAF=0.5;MQ=42.0;MQ0=0;MQRankSum=0.416;QD=17.52;ReadPosRankSum=-0.029	GT:AD:DP:GQ:PL	0/1:90,96:186:99:3287,0,3007
chrXI	178412	.	G	A	3295.77	PASS	AC=1;AF=0.5;AN=2;BaseQRankSum=1.017;DP=246;Dels=0.0;FS=1.57;HaplotypeScore=6.2513;MLEAC=1;MLEAF=0.5;MQ=42.0;MQ0=0;MQRankSum=-0.74;QD=13.4;ReadPosRankSum=0.468	GT:AD:DP:GQ:PL	0/1:141,104:246:99:3324,0,4675
chrXI	185658	.	G	A	3078.77	PASS	AC=1;AF=0.5;AN=2;BaseQRankSum=-0.513;DP=198;Dels=0.0;FS=1.106;HaplotypeScore=4.4633;MLEAC=1;MLEAF=0.5;MQ=42.0;MQ0=0;MQRankSum=1.65;QD=15.55;ReadPosRankSum=0.188	GT:AD:DP:GQ:PL	0/1:104,94:198:99:3107,0,3360
chrXI	185869	.	G	A	3722.77	PASS	AC=1;AF=0.5;AN=2;BaseQRankSum=0.65;DP=218;Dels=0.0;FS=0.492;HaplotypeScore=1.5774;MLEAC=1;MLEAF=0.5;MQ=41.98;MQ0=0;MQRankSum=-2.153;QD=17.08;ReadPosRankSum=1.019	GT:AD:DP:GQ:PL	0/1:108,110:218:99:3751,0,3568
chrXI	196126	.	G	A	3642.77	PASS	AC=1;AF=0.5;AN=2;BaseQRankSum=-0.507;DP=212;Dels=0.0;FS=0.506;HaplotypeScore=1.8401;MLEAC=1;MLEAF=0.5;MQ=41.99;MQ0=0;MQRankSum=1.046;QD=17.18;ReadPosRankSum=1.452	GT:AD:DP:GQ:PL	0/1:95,116:212:99:3671,0,3087
chrXI	196162	.	G	A	2783.77	PASS	AC=1;AF=0.5;AN=2;BaseQRankSum=1.513;DP=189;Dels=0.0;FS=0.0;HaplotypeScore=6.3339;MLEAC=1;MLEAF=0.5;MQ=41.98;MQ0=0;MQRankSum=-0.593;QD=14.73;ReadPosRankSum=0.218	GT:AD:DP:GQ:PL	0/1:102,85:187:99:2812,0,3265
chrXI	230363	.	C	T	3070.77	PASS	AC=1;AF=0.5;AN=2;BaseQRankSum=1.638;DP=213;Dels=0.0;FS=1.092;HaplotypeScore=5.5202;MLEAC=1;MLEAF=0.5;MQ=41.89;MQ0=0;MQRankSum=0.889;QD=14.42;ReadPosRankSum=0.362	GT:AD:DP:GQ:PL	0/1:115,94:210:99:3099,0,3786
chrXI	239222	.	C	T	2997.77	PASS	AC=1;AF=0.5;AN=2;BaseQRankSum=-0.436;DP=187;Dels=0.0;FS=1.222;HaplotypeScore=3.7646;MLEAC=1;MLEAF=0.5;MQ=41.98;MQ0=0;MQRankSum=0.292;QD=16.03;ReadPosRankSum=-1.975	GT:AD:DP:GQ:PL	0/1:95,91:186:99:3026,0,3222
chrXI	240129	.	C	T	3249.77	PASS	AC=1;AF=0.5;AN=2;BaseQRankSum=-0.193;DP=190;Dels=0.0;FS=0.536;HaplotypeScore=2.7554;MLEAC=1;MLEAF=0.5;MQ=42.0;MQ0=0;MQRankSum=1.149;QD=17.1;ReadPosRankSum=-0.403	GT:AD:DP:GQ:PL	0/1:90,99:189:99:3278,0,2901
chrXI	246088	.	G	A	3182.76	PASS	AC=1;AF=0.5;AN=2;BaseQRankSum=0.981;DP=204;Dels=0.0;FS=3.158;HaplotypeScore=5.8478;MLEAC=1;MLEAF=0.5;MQ=41.92;MQ0=0;MQRankSum=-0.152;QD=15.6;ReadPosRankSum=-0.154	GT:AD:DP:GQ:PL	0/1:103,100:203:99:3211,0,3290
chrXI	259230	.	C	T	3938.77	PASS	AC=1;AF=0.5;AN=2;BaseQRankSum=2.883;DP=221;Dels=0.0;FS=11.279;HaplotypeScore=5.7203;MLEAC=1;MLEAF=0.5;MQ=41.93;MQ0=0;MQRankSum=-0.846;QD=17.82;ReadPosRankSum=1.231	GT:AD:DP:GQ:PL	0/1:102,118:221:99:3967,0,3191
chrXI	261506	.	C	T	2825.77	PASS	AC=1;AF=0.5;AN=2;BaseQRankSum=1.161;DP=192;Dels=0.0;FS=6.094;HaplotypeScore=4.3338;MLEAC=1;MLEAF=0.5;MQ=42.0;MQ0=0;MQRankSum=-1.569;QD=14.72;ReadPosRankSum=-0.503	GT:AD:DP:GQ:PL	0/1:100,92:192:99:2854,0,3167
chrXI	261617	.	C	T	3402.77	PASS	AC=1;AF=0.5;AN=2;BaseQRankSum=-0.298;DP=221;Dels=0.0;FS=0.504;HaplotypeScore=2.1877;MLEAC=1;MLEAF=0.5;MQ=42.0;MQ0=0;MQRankSum=1.896;QD=15.4;ReadPosRankSum=0.031	GT:AD:DP:GQ:PL	0/1:114,106:220:99:3431,0,3625
chrXI	270471	.	C	T	3663.77	PASS	AC=1;AF=0.5;AN=2;BaseQRankSum=1.565;DP=228;Dels=0.0;FS=6.251;HaplotypeScore=2.5494;MLEAC=1;MLEAF=0.5;MQ=42.0;MQ0=0;MQRankSum=1.036;QD=16.07;ReadPosRankSum=-0.151	GT:AD:DP:GQ:PL	0/1:117,111:228:99:3692,0,3917
chrXI	271563	.	G	A	2810.77	PASS	AC=1;AF=0.5;AN=2;BaseQRankSum=1.203;DP=187;Dels=0.0;FS=2.556;HaplotypeScore=3.3213;MLEAC=1;MLEAF=0.5;MQ=41.92;MQ0=0;MQRankSum=0.738;QD=15.03;ReadPosRankSum=0.627	GT:AD:DP:GQ:PL	0/1:99,88:187:99:2839,0,3174
chrXI	278232	.	C	T	2690.77	PASS	AC=1;AF=0.5;AN=2;BaseQRankSum=1.56;DP=182;Dels=0.0;FS=4.503;HaplotypeScore=7.1414;MLEAC=1;MLEAF=0.5;MQ=41.99;MQ0=0;MQRankSum=-0.366;QD=14.78;ReadPosRankSum=0.856	GT:AD:DP:GQ:PL	0/1:95,87:182:99:2719,0,3092
chrXI	282316	.	C	T	2648.77	PASS	AC=1;AF=0.5;AN=2;BaseQRankSum=-1.208;DP=185;Dels=0.0;FS=0.542;HaplotypeScore=2.5352;MLEAC=1;MLEAF=0.5;MQ=42.0;MQ0=0;MQRankSum=0.182;QD=14.32;ReadPosRankSum=0.037	GT:AD:DP:GQ:PL	0/1:98,86:184:99:2677,0,3227
chrXI	286379	.	G	A	3403.77	PASS	AC=1;AF=0.5;AN=2;BaseQRankSum=1.034;DP=178;Dels=0.0;FS=1.907;HaplotypeScore=4.3641;MLEAC=1;MLEAF=0.5;MQ=42.0;MQ0=0;MQRankSum=-2.073;QD=19.12;ReadPosRankSum=-1.573	GT:AD:DP:GQ:PL	0/1:77,100:177:99:3432,0,2368
chrXI	287142	.	G	A	3805.77	PASS	AC=1;AF=0.5;AN=2;BaseQRankSum=0.036;DP=250;Dels=0.0;FS=0.466;HaplotypeScore=2.7342;MLEAC=1;MLEAF=0.5;MQ=41.93;MQ0=0;MQRankSum=-0.108;QD=15.22;ReadPosRankSum=1.078	GT:AD:DP:GQ:PL	0/1:130,120:250:99:3834,0,4392
chrXI	307251	.	G	A	3404.77	PASS	AC=1;AF=0.5;AN=2;BaseQRankSum=2.01;DP=245;Dels=0.0;FS=0.469;HaplotypeScore=3.2692;MLEAC=1;MLEAF=0.5;MQ=41.99;MQ0=0;MQRankSum=-1.071;QD=13.9;ReadPosRankSum=-1.517	GT:AD:DP:GQ:PL	0/1:136,108:244:99:3433,0,4061
chrXI	309135	.	C	T	3525.77	PASS	AC=1;AF=0.5;AN=2;BaseQRankSum=0.504;DP=214;Dels=0.0;FS=6.61;HaplotypeScore=0.8667;MLEAC=1;MLEAF=0.5;MQ=41.97;MQ0=0;MQRankSum=0.788;QD=16.48;ReadPosRankSum=0.366	GT:AD:DP:GQ:PL	0/1:108,105:213:99:3554,0,3602
chrXI	309196	.	C	T	3226.07	PASS	AC=1;AF=0.5;AN=2;BaseQRankSum=0.73;DP=213;Dels=0.0;FS=0.509;HaplotypeScore=7.034;MLEAC=1;MLEAF=0.5;MQ=41.95;MQ0=0;MQRankSum=-1.071;QD=15.15;ReadPosRankSum=-0.592	GT:AD:DP:GQ:PL	0/1:114,99:213:99:3254,0,3739
chrXI	309199	.	C	T	3252.77	PASS	AC=1;AF=0.5;AN=2;BaseQRankSum=1.085;DP=212;Dels=0.0;FS=0.512;HaplotypeScore=7.9007;MLEAC=1;MLEAF=0.5;MQ=41.95;MQ0=0;MQRankSum=-1.79;QD=15.34;ReadPosRankSum=-1.099	GT:AD:DP:GQ:PL	0/1:111,100:212:99:3281,0,3643
chrXI	341014	.	G	A	3032.77	PASS	AC=1;AF=0.5;AN=2;BaseQRankSum=0.824;DP=174;Dels=0.0;FS=6.5;HaplotypeScore=0.6651;MLEAC=1;MLEAF=0.5;MQ=41.97;MQ0=0;MQRankSum=1.285;QD=17.43;ReadPosRankSum=-1.753	GT:AD:DP:GQ:PL	0/1:81,93:174:99:3061,0,2461
chrXI	356579	.	C	T	2870.77	PASS	AC=1;AF=0.5;AN=2;BaseQRankSum=0.587;DP=193;Dels=0.0;FS=0.0;HaplotypeScore=3.4105;MLEAC=1;MLEAF=0.5;MQ=41.85;MQ0=0;MQRankSum=-1.73;QD=14.87;ReadPosRankSum=1.63	GT:AD:DP:GQ:PL	0/1:98,92:190:99:2899,0,3179
chrXI	356606	.	C	T	4036.77	PASS	AC=1;AF=0.5;AN=2;BaseQRankSum=-0.12;DP=225;Dels=0.0;FS=0.0;HaplotypeScore=3.3809;MLEAC=1;MLEAF=0.5;MQ=41.87;MQ0=0;MQRankSum=0.45;QD=17.94;ReadPosRankSum=-1.307	GT:AD:DP:GQ:PL	0/1:102,123:225:99:4065,0,3245
chrXI	375551	.	G	A	4052.77	PASS	AC=1;AF=0.5;AN=2;BaseQRankSum=2.393;DP=210;Dels=0.0;FS=8.185;HaplotypeScore=3.4034;MLEAC=1;MLEAF=0.5;MQ=41.88;MQ0=0;MQRankSum=0.015;QD=19.3;ReadPosRankSum=2.627	GT:AD:DP:GQ:PL	0/1:88,122:210:99:4081,0,2723
chrXI	385061	.	G	A	3239.77	PASS	AC=1;AF=0.5;AN=2;BaseQRankSum=1.007;DP=194;Dels=0.0;FS=1.771;HaplotypeScore=5.4548;MLEAC=1;MLEAF=0.5;MQ=41.95;MQ0=0;MQRankSum=-0.741;QD=16.7;ReadPosRankSum=0.102	GT:AD:DP:GQ:PL	0/1:94,99:194:99:3268,0,3071
chrXI	385066	.	G	A	3236.77	PASS	AC=1;AF=0.5;AN=2;BaseQRankSum=-0.164;DP=189;Dels=0.0;FS=1.147;HaplotypeScore=4.6661;MLEAC=1;MLEAF=0.5;MQ=41.93;MQ0=0;MQRankSum=-0.448;QD=17.13;ReadPosRankSum=-0.395	GT:AD:DP:GQ:PL	0/1:89,99:188:99:3265,0,2902
chrXI	386258	.	G	A	3992.77	PASS	AC=1;AF=0.5;AN=2;BaseQRankSum=-0.25;DP=232;Dels=0.0;FS=1.02;HaplotypeScore=0.9734;MLEAC=1;MLEAF=0.5;MQ=42.0;MQ0=0;MQRankSum=1.332;QD=17.21;ReadPosRankSum=-1.283	GT:AD:DP:GQ:PL	0/1:112,120:232:99:4021,0,3754
chrXI	387290	.	C	T	3569.77	PASS	AC=1;AF=0.5;AN=2;BaseQRankSum=-0.104;DP=210;Dels=0.0;FS=6.777;HaplotypeScore=7.1541;MLEAC=1;MLEAF=0.5;MQ=41.92;MQ0=0;MQRankSum=-0.053;QD=17.0;ReadPosRankSum=-2.507	GT:AD:DP:GQ:PL	0/1:99,109:208:99:3598,0,3125
chrXI	401768	.	G	A	4022.77	PASS	AC=1;AF=0.5;AN=2;BaseQRankSum=1.012;DP=217;Dels=0.0;FS=2.317;HaplotypeScore=1.8857;MLEAC=1;MLEAF=0.5;MQ=42.0;MQ0=0;MQRankSum=-0.214;QD=18.54;ReadPosRankSum=-0.027	GT:AD:DP:GQ:PL	0/1:97,120:217:99:4051,0,3030
chrXI	433803	.	G	A	3762.77	PASS	AC=1;AF=0.5;AN=2;BaseQRankSum=1.94;DP=219;Dels=0.0;FS=2.298;HaplotypeScore=2.667;MLEAC=1;MLEAF=0.5;MQ=42.0;MQ0=0;MQRankSum=-0.074;QD=17.18;ReadPosRankSum=-0.022	GT:AD:DP:GQ:PL	0/1:107,112:219:99:3791,0,3386
chrXI	435029	.	C	T	2725.77	PASS	AC=1;AF=0.5;AN=2;BaseQRankSum=0.26;DP=165;Dels=0.0;FS=0.576;HaplotypeScore=3.2847;MLEAC=1;MLEAF=0.5;MQ=42.0;MQ0=0;MQRankSum=0.983;QD=16.52;ReadPosRankSum=-0.322	GT:AD:DP:GQ:PL	0/1:81,83:165:99:2754,0,2741
chrXI	448439	.	C	T	3557.77	PASS	AC=1;AF=0.5;AN=2;BaseQRankSum=0.209;DP=231;Dels=0.0;FS=8.272;HaplotypeScore=1.8499;MLEAC=1;MLEAF=0.5;MQ=42.0;MQ0=0;MQRankSum=0.471;QD=15.4;ReadPosRankSum=-0.237	GT:AD:DP:GQ:PL	0/1:120,110:230:99:3586,0,3980
chrXI	454485	.	G	A	3022.77	PASS	AC=1;AF=0.5;AN=2;BaseQRankSum=1.018;DP=218;Dels=0.0;FS=8.785;HaplotypeScore=5.752;MLEAC=1;MLEAF=0.5;MQ=42.0;MQ0=0;MQRankSum=0.612;QD=13.87;ReadPosRankSum=0.827	GT:AD:DP:GQ:PL	0/1:125,93:218:99:3051,0,4247
chrXI	466578	.	C	T	3295.77	PASS	AC=1;AF=0.5;AN=2;BaseQRankSum=1.077;DP=217;Dels=0.0;FS=2.317;HaplotypeScore=4.6658;MLEAC=1;MLEAF=0.5;MQ=42.0;MQ0=0;MQRankSum=0.268;QD=15.19;ReadPosRankSum=-1.229	GT:AD:DP:GQ:PL	0/1:117,100:217:99:3324,0,3951
chrXI	475958	.	C	T	3483.77	PASS	AC=1;AF=0.5;AN=2;BaseQRankSum=-1.105;DP=201;Dels=0.0;FS=0.0;HaplotypeScore=7.1439;MLEAC=1;MLEAF=0.5;MQ=41.93;MQ0=0;MQRankSum=-0.432;QD=17.33;ReadPosRankSum=0.981	GT:AD:DP:GQ:PL	0/1:93,108:201:99:3512,0,2936
chrXI	488614	.	G	A	4522.77	PASS	AC=1;AF=0.5;AN=2;BaseQRankSum=1.286;DP=233;Dels=0.0;FS=1.601;HaplotypeScore=8.6704;MLEAC=1;MLEAF=0.5;MQ=41.92;MQ0=0;MQRankSum=-2.647;QD=19.41;ReadPosRankSum=-0.364	GT:AD:DP:GQ:PL	0/1:101,132:233:99:4551,0,3318
chrXI	488705	.	C	T	4330.77	PASS	AC=1;AF=0.5;AN=2;BaseQRankSum=0.436;DP=238;Dels=0.0;FS=9.241;HaplotypeScore=1.5774;MLEAC=1;MLEAF=0.5;MQ=42.0;MQ0=0;MQRankSum=0.073;QD=18.2;ReadPosRankSum=2.155	GT:AD:DP:GQ:PL	0/1:108,130:238:99:4359,0,3409
chrXI	519568	.	C	T	2809.77	PASS	AC=1;AF=0.5;AN=2;BaseQRankSum=-0.586;DP=167;Dels=0.0;FS=14.361;HaplotypeScore=5.3349;MLEAC=1;MLEAF=0.5;MQ=41.96;MQ0=0;MQRankSum=-0.058;QD=16.82;ReadPosRankSum=-0.123	GT:AD:DP:GQ:PL	0/1:77,89:166:99:2838,0,2402
chrXI	519569	.	C	T	2829.77	PASS	AC=1;AF=0.5;AN=2;BaseQRankSum=-1.013;DP=166;Dels=0.0;FS=13.062;HaplotypeScore=5.3349;MLEAC=1;MLEAF=0.5;MQ=41.96;MQ0=0;MQRankSum=-0.569;QD=17.05;ReadPosRankSum=-0.17	GT:AD:DP:GQ:PL	0/1:76,90:166:99:2858,0,2389
chrXI	524560	.	G	A	2799.77	PASS	AC=1;AF=0.5;AN=2;BaseQRankSum=2.425;DP=187;Dels=0.0;FS=3.325;HaplotypeScore=7.2087;MLEAC=1;MLEAF=0.5;MQ=42.0;MQ0=0;MQRankSum=-0.064;QD=14.97;ReadPosRankSum=1.05	GT:AD:DP:GQ:PL	0/1:101,86:187:99:2828,0,3221
chrXI	533953	.	C	T	3422.77	PASS	AC=1;AF=0.5;AN=2;BaseQRankSum=1.804;DP=249;Dels=0.0;FS=5.237;HaplotypeScore=12.6882;MLEAC=1;MLEAF=0.5;MQ=42.0;MQ0=0;MQRankSum=0.125;QD=13.75;ReadPosRankSum=0.747	GT:AD:DP:GQ:PL	0/1:143,106:249:99:3451,0,4816
chrXI	554900	.	G	A	3066.77	PASS	AC=1;AF=0.5;AN=2;BaseQRankSum=-2.108;DP=232;Dels=0.0;FS=2.977;HaplotypeScore=0.9992;MLEAC=1;MLEAF=0.5;MQ=42.0;MQ0=0;MQRankSum=-0.68;QD=13.22;ReadPosRankSum=-1.291	GT:AD:DP:GQ:PL	0/1:133,99:232:99:3095,0,4535
chrXI	583564	.	G	A	3436.77	PASS	AC=1;AF=0.5;AN=2;BaseQRankSum=1.381;DP=227;Dels=0.0;FS=3.73;HaplotypeScore=7.2016;MLEAC=1;MLEAF=0.5;MQ=41.99;MQ0=0;MQRankSum=-1.452;QD=15.14;ReadPosRankSum=0.762	GT:AD:DP:GQ:PL	0/1:122,104:226:99:3465,0,4086
chrXI	592701	.	G	A	4216.77	PASS	AC=1;AF=0.5;AN=2;BaseQRankSum=1.221;DP=248;Dels=0.0;FS=0.0;HaplotypeScore=4.3515;MLEAC=1;MLEAF=0.5;MQ=41.94;MQ0=0;MQRankSum=0.728;QD=17.0;ReadPosRankSum=-1.893	GT:AD:DP:GQ:PL	0/1:121,126:247:99:4245,0,3874
chrXI	611744	.	C	T	3424.77	PASS	AC=1;AF=0.5;AN=2;BaseQRankSum=-0.714;DP=217;Dels=0.0;FS=7.844;HaplotypeScore=5.9852;MLEAC=1;MLEAF=0.5;MQ=41.99;MQ0=0;MQRankSum=-1.113;QD=15.78;ReadPosRankSum=-0.666	GT:AD:DP:GQ:PL	0/1:110,105:216:99:3453,0,3730
chrXI	613811	.	G	A	7198.77	PASS	AC=2;AF=1.0;AN=2;BaseQRankSum=2.299;DP=197;Dels=0.0;FS=0.0;HaplotypeScore=2.7789;MLEAC=2;MLEAF=1.0;MQ=41.44;MQ0=0;MQRankSum=0.006;QD=25.02;ReadPosRankSum=0.144	GT:AD:DP:GQ:PL	1/1:2,194:196:99:7227,548,0
chrXI	634143	.	G	A	3621.77	PASS	AC=1;AF=0.5;AN=2;BaseQRankSum=1.715;DP=202;Dels=0.0;FS=0.517;HaplotypeScore=4.4135;MLEAC=1;MLEAF=0.5;MQ=42.0;MQ0=0;MQRankSum=-0.852;QD=17.93;ReadPosRankSum=-1.544	GT:AD:DP:GQ:PL	0/1:96,106:202:99:3650,0,3101
chrXI	634150	.	G	A	3636.77	PASS	AC=1;AF=0.5;AN=2;BaseQRankSum=1.383;DP=210;Dels=0.0;FS=0.0;HaplotypeScore=4.4135;MLEAC=1;MLEAF=0.5;MQ=42.0;MQ0=0;MQRankSum=0.271;QD=17.32;ReadPosRankSum=-1.227	GT:AD:DP:GQ:PL	0/1:100,107:207:99:3665,0,3189
chrXI	642539	.	C	T	3587.77	PASS	AC=1;AF=0.5;AN=2;BaseQRankSum=2.196;DP=214;Dels=0.0;FS=4.705;HaplotypeScore=8.5306;MLEAC=1;MLEAF=0.5;MQ=41.93;MQ0=0;MQRankSum=1.796;QD=16.77;ReadPosRankSum=0.028	GT:AD:DP:GQ:PL	0/1:106,108:214:99:3616,0,3420
chrXII	39775	.	G	A	3057.77	PASS	AC=1;AF=0.5;AN=2;BaseQRankSum=1.273;DP=195;Dels=0.0;FS=0.0;HaplotypeScore=5.0235;MLEAC=1;MLEAF=0.5;MQ=42.0;MQ0=0;MQRankSum=1.202;QD=15.68;ReadPosRankSum=-2.006	GT:AD:DP:GQ:PL	0/1:100,92:193:99:3086,0,3222
chrXII	53963	.	G	A	3874.77	PASS	AC=1;AF=0.5;AN=2;BaseQRankSum=1.234;DP=220;Dels=0.0;FS=1.042;HaplotypeScore=8.9108;MLEAC=1;MLEAF=0.5;MQ=41.93;MQ0=0;MQRankSum=1.452;QD=17.61;ReadPosRankSum=2.668	GT:AD:DP:GQ:PL	0/1:102,115:217:99:3903,0,3377
chrXII	88526	.	G	A	3861.77	PASS	AC=1;AF=0.5;AN=2;BaseQRankSum=1.357;DP=225;Dels=0.0;FS=8.594;HaplotypeScore=0.8321;MLEAC=1;MLEAF=0.5;MQ=42.0;MQ0=0;MQRankSum=-0.577;QD=17.16;ReadPosRankSum=0.123	GT:AD:DP:GQ:PL	0/1:108,116:224:99:3890,0,3451
chrXII	88591	.	C	T	3325.77	PASS	AC=1;AF=0.5;AN=2;BaseQRankSum=1.395;DP=200;Dels=0.0;FS=3.252;HaplotypeScore=3.5327;MLEAC=1;MLEAF=0.5;MQ=41.99;MQ0=0;MQRankSum=0.703;QD=16.63;ReadPosRankSum=1.274	GT:AD:DP:GQ:PL	0/1:99,100:199:99:3354,0,3129
chrXII	89279	.	C	T	3610.77	PASS	AC=1;AF=0.5;AN=2;BaseQRankSum=1.678;DP=203;Dels=0.0;FS=5.906;HaplotypeScore=10.7945;MLEAC=1;MLEAF=0.5;MQ=41.92;MQ0=0;MQRankSum=-0.732;QD=17.79;ReadPosRankSum=0.597	GT:AD:DP:GQ:PL	0/1:94,108:202:99:3639,0,2967
chrXII	98812	.	G	A	3106.77	PASS	AC=1;AF=0.5;AN=2;BaseQRankSum=0.413;DP=199;Dels=0.0;FS=0.0;HaplotypeScore=3.2778;MLEAC=1;MLEAF=0.5;MQ=41.99;MQ0=0;MQRankSum=-1.445;QD=15.61;ReadPosRankSum=-0.522	GT:AD:DP:GQ:PL	0/1:98,100:198:99:3135,0,3082
chrXII	98813	.	G	A	3174.77	PASS	AC=1;AF=0.5;AN=2;BaseQRankSum=-0.29;DP=198;Dels=0.0;FS=0.531;HaplotypeScore=3.2778;MLEAC=1;MLEAF=0.5;MQ=41.99;MQ0=0;MQRankSum=-0.236;QD=16.03;ReadPosRankSum=-0.757	GT:AD:DP:GQ:PL	0/1:97,101:198:99:3203,0,3177
chrXII	99046	.	C	T	2827.77	PASS	AC=1;AF=0.5;AN=2;BaseQRankSum=0.721;DP=187;Dels=0.0;FS=8.546;HaplotypeScore=7.5307;MLEAC=1;MLEAF=0.5;MQ=42.0;MQ0=0;MQRankSum=-1.458;QD=15.12;ReadPosRankSum=-0.675	GT:AD:DP:GQ:PL	0/1:99,88:187:99:2856,0,3292
chrXII	126419	.	G	A	2427.77	PASS	AC=1;AF=0.5;AN=2;BaseQRankSum=2.085;DP=190;Dels=0.0;FS=0.0;HaplotypeScore=0.0;MLEAC=1;MLEAF=0.5;MQ=41.99;MQ0=0;MQRankSum=1.314;QD=12.78;ReadPosRankSum=0.759	GT:AD:DP:GQ:PL	0/1:110,79:189:99:2456,0,3596
chrXII	143751	.	C	T	3355.77	PASS	AC=1;AF=0.5;AN=2;BaseQRankSum=1.773;DP=201;Dels=0.0;FS=4.018;HaplotypeScore=3.4954;MLEAC=1;MLEAF=0.5;MQ=42.0;MQ0=0;MQRankSum=-1.268;QD=16.7;ReadPosRankSum=0.329	GT:AD:DP:GQ:PL	0/1:96,105:201:99:3384,0,3027
chrXII	159985	.	G	A	2712.77	PASS	AC=1;AF=0.5;AN=2;BaseQRankSum=1.603;DP=189;Dels=0.0;FS=3.361;HaplotypeScore=3.2327;MLEAC=1;MLEAF=0.5;MQ=42.0;MQ0=0;MQRankSum=-0.259;QD=14.35;ReadPosRankSum=1.738	GT:AD:DP:GQ:PL	0/1:105,83:188:99:2741,0,3504
chrXII	180170	.	C	T	3326.77	PASS	AC=1;AF=0.5;AN=2;BaseQRankSum=1.104;DP=200;Dels=0.0;FS=3.207;HaplotypeScore=6.3231;MLEAC=1;MLEAF=0.5;MQ=41.75;MQ0=0;MQRankSum=1.6;QD=16.63;ReadPosRankSum=-1.568	GT:AD:DP:GQ:PL	0/1:97,101:198:99:3355,0,3149
chrXII	184271	.	G	A	3859.77	PASS	AC=1;AF=0.5;AN=2;BaseQRankSum=-0.641;DP=216;Dels=0.0;FS=0.0;HaplotypeScore=4.2589;MLEAC=1;MLEAF=0.5;MQ=42.0;MQ0=0;MQRankSum=-1.094;QD=17.87;ReadPosRankSum=-0.177	GT:AD:DP:GQ:PL	0/1:99,116:215:99:3888,0,3200
chrXII	199074	.	C	T	2983.77	PASS	AC=1;AF=0.5;AN=2;BaseQRankSum=-0.35;DP=193;Dels=0.0;FS=1.786;HaplotypeScore=2.5439;MLEAC=1;MLEAF=0.5;MQ=41.92;MQ0=0;MQRankSum=0.915;QD=15.46;ReadPosRankSum=-1.106	GT:AD:DP:GQ:PL	0/1:98,93:192:99:3012,0,3165
chrXII	209047	.	C	T	3988.77	PASS	AC=1;AF=0.5;AN=2;BaseQRankSum=-0.06;DP=236;Dels=0.0;FS=1.011;HaplotypeScore=4.7006;MLEAC=1;MLEAF=0.5;MQ=41.99;MQ0=0;MQRankSum=-0.192;QD=16.9;ReadPosRankSum=-1.564	GT:AD:DP:GQ:PL	0/1:114,122:236:99:4017,0,3734
chrXII	248852	.	C	T	4153.77	PASS	AC=1;AF=0.5;AN=2;BaseQRankSum=-0.149;DP=222;Dels=0.0;FS=3.771;HaplotypeScore=7.81;MLEAC=1;MLEAF=0.5;MQ=42.0;MQ0=0;MQRankSum=-0.441;QD=18.71;ReadPosRankSum=-0.78	GT:AD:DP:GQ:PL	0/1:99,123:222:99:4182,0,3103
chrXII	260596	.	C	T	6397.77	PASS	AC=2;AF=1.0;AN=2;DP=171;Dels=0.01;FS=0.0;HaplotypeScore=5.7565;MLEAC=2;MLEAF=1.0;MQ=41.92;MQ0=0;QD=29.04	GT:AD:DP:GQ:PL	1/1:0,169:170:99:6426,494,0
chrXII	272468	.	G	A	3980.77	PASS	AC=1;AF=0.5;AN=2;BaseQRankSum=0.651;DP=206;Dels=0.0;FS=1.734;HaplotypeScore=2.4558;MLEAC=1;MLEAF=0.5;MQ=42.0;MQ0=0;MQRankSum=0.023;QD=19.32;ReadPosRankSum=-1.26	GT:AD:DP:GQ:PL	0/1:86,120:206:99:4009,0,2651
chrXII	282000	.	G	A	3118.77	PASS	AC=1;AF=0.5;AN=2;BaseQRankSum=-1.211;DP=184;Dels=0.0;FS=0.547;HaplotypeScore=0.0;MLEAC=1;MLEAF=0.5;MQ=42.0;MQ0=0;MQRankSum=-1.452;QD=16.95;ReadPosRankSum=1.059	GT:AD:DP:GQ:PL	0/1:82,101:183:99:3147,0,2509
chrXII	282862	.	C	T	2916.77	PASS	AC=1;AF=0.5;AN=2;BaseQRankSum=-1.387;DP=172;Dels=0.0;FS=2.662;HaplotypeScore=4.312;MLEAC=1;MLEAF=0.5;MQ=41.87;MQ0=0;MQRankSum=0.413;QD=16.96;ReadPosRankSum=-0.299	GT:AD:DP:GQ:PL	0/1:81,90:171:99:2945,0,2723
chrXII	282867	.	G	A	2689.77	PASS	AC=1;AF=0.5;AN=2;BaseQRankSum=0.89;DP=172;Dels=0.0;FS=6.545;HaplotypeScore=4.3905;MLEAC=1;MLEAF=0.5;MQ=41.86;MQ0=0;MQRankSum=-1.365;QD=15.64;ReadPosRankSum=-0.104	GT:AD:DP:GQ:PL	0/1:91,81:172:99:2718,0,3047
chrXII	282902	.	C	T	2888.77	PASS	AC=1;AF=0.5;AN=2;BaseQRankSum=0.977;DP=199;Dels=0.0;FS=2.431;HaplotypeScore=1.7675;MLEAC=1;MLEAF=0.5;MQ=41.88;MQ0=0;MQRankSum=-1.076;QD=14.52;ReadPosRankSum=0.657	GT:AD:DP:GQ:PL	0/1:110,89:199:99:2917,0,3768
chrXII	290104	.	G	A	3084.77	PASS	AC=1;AF=0.5;AN=2;BaseQRankSum=-1.395;DP=223;Dels=0.0;FS=4.84;HaplotypeScore=4.0214;MLEAC=1;MLEAF=0.5;MQ=41.95;MQ0=0;MQRankSum=-1.034;QD=13.83;ReadPosRankSum=-2.635	GT:AD:DP:GQ:PL	0/1:123,100:223:99:3113,0,4123
chrXII	290143	.	C	T	3363.77	PASS	AC=1;AF=0.5;AN=2;BaseQRankSum=1.8;DP=212;Dels=0.0;FS=1.063;HaplotypeScore=2.6287;MLEAC=1;MLEAF=0.5;MQ=41.94;MQ0=0;MQRankSum=-0.232;QD=15.87;ReadPosRankSum=1.3	GT:AD:DP:GQ:PL	0/1:112,100:212:99:3392,0,3759
chrXII	290146	.	C	T	8269.77	PASS	AC=2;AF=1.0;AN=2;DP=209;Dels=0.0;FS=0.0;HaplotypeScore=1.6553;MLEAC=2;MLEAF=1.0;MQ=41.94;MQ0=0;QD=28.74	GT:AD:DP:GQ:PL	1/1:0,209:209:99:8298,614,0
chrXII	292569	.	G	A	3605.77	PASS	AC=1;AF=0.5;AN=2;BaseQRankSum=1.923;DP=229;Dels=0.0;FS=21.094;HaplotypeScore=7.124;MLEAC=1;MLEAF=0.5;MQ=41.93;MQ0=0;MQRankSum=-0.089;QD=15.75;ReadPosRankSum=-0.132	GT:AD:DP:GQ:PL	0/1:120,108:229:99:3634,0,4055
chrXII	295899	.	C	T	3094.77	PASS	AC=1;AF=0.5;AN=2;BaseQRankSum=1.767;DP=190;Dels=0.0;FS=2.51;HaplotypeScore=6.1249;MLEAC=1;MLEAF=0.5;MQ=41.99;MQ0=0;MQRankSum=0.89;QD=16.29;ReadPosRankSum=0.669	GT:AD:DP:GQ:PL	0/1:94,95:190:99:3123,0,3076
chrXII	300340	.	C	T	3789.77	PASS	AC=1;AF=0.5;AN=2;BaseQRankSum=1.083;DP=221;Dels=0.0;FS=1.037;HaplotypeScore=0.9958;MLEAC=1;MLEAF=0.5;MQ=42.0;MQ0=0;MQRankSum=1.225;QD=17.15;ReadPosRankSum=0.321	GT:AD:DP:GQ:PL	0/1:106,115:221:99:3818,0,3470
chrXII	323764	.	C	T	3842.77	PASS	AC=1;AF=0.5;AN=2;BaseQRankSum=1.145;DP=250;Dels=0.0;FS=13.856;HaplotypeScore=7.4627;MLEAC=1;MLEAF=0.5;MQ=41.93;MQ0=0;MQRankSum=1.243;QD=15.37;ReadPosRankSum=-1.054	GT:AD:DP:GQ:PL	0/1:131,119:250:99:3871,0,4217
chrXII	330044	.	C	T	2748.77	PASS	AC=1;AF=0.5;AN=2;BaseQRankSum=-0.025;DP=192;Dels=0.0;FS=0.0;HaplotypeScore=6.4333;MLEAC=1;MLEAF=0.5;MQ=41.89;MQ0=0;MQRankSum=0.81;QD=14.32;ReadPosRankSum=-0.133	GT:AD:DP:GQ:PL	0/1:103,88:192:99:2777,0,3280
chrXII	364075	.	G	A	3328.77	PASS	AC=1;AF=0.5;AN=2;BaseQRankSum=0.912;DP=223;Dels=0.0;FS=0.0;HaplotypeScore=7.2044;MLEAC=1;MLEAF=0.5;MQ=42.0;MQ0=0;MQRankSum=-0.801;QD=14.93;ReadPosRankSum=0.143	GT:AD:DP:GQ:PL	0/1:118,104:222:99:3357,0,3954
chrXII	366600	.	C	T	4345.77	PASS	AC=1;AF=0.5;AN=2;BaseQRankSum=0.54;DP=250;Dels=0.0;FS=2.827;HaplotypeScore=3.4609;MLEAC=1;MLEAF=0.5;MQ=42.0;MQ0=0;MQRankSum=-1.728;QD=17.38;ReadPosRankSum=0.099	GT:AD:DP:GQ:PL	0/1:120,129:249:99:4374,0,3864
chrXII	368815	.	C	T	3025.77	PASS	AC=1;AF=0.5;AN=2;BaseQRankSum=1.657;DP=206;Dels=0.0;FS=3.177;HaplotypeScore=0.7887;MLEAC=1;MLEAF=0.5;MQ=42.0;MQ0=0;MQRankSum=-1.64;QD=14.69;ReadPosRankSum=0.584	GT:AD:DP:GQ:PL	0/1:115,91:206:99:3054,0,3907
chrXII	370128	.	G	A	4076.77	PASS	AC=1;AF=0.5;AN=2;BaseQRankSum=2.117;DP=232;Dels=0.0;FS=13.304;HaplotypeScore=0.0;MLEAC=1;MLEAF=0.5;MQ=42.0;MQ0=0;MQRankSum=0.208;QD=17.57;ReadPosRankSum=-1.43	GT:AD:DP:GQ:PL	0/1:112,120:232:99:4105,0,3553
chrXII	371415	.	C	T	4648.77	PASS	AC=1;AF=0.5;AN=2;BaseQRankSum=0.935;DP=250;Dels=0.0;FS=6.042;HaplotypeScore=0.8667;MLEAC=1;MLEAF=0.5;MQ=41.93;MQ0=0;MQRankSum=0.801;QD=18.6;ReadPosRankSum=-1.336	GT:AD:DP:GQ:PL	0/1:110,140:250:99:4677,0,3445
chrXII	393126	.	G	A	3760.77	PASS	AC=1;AF=0.5;AN=2;BaseQRankSum=-0.501;DP=227;Dels=0.0;FS=1.639;HaplotypeScore=6.6183;MLEAC=1;MLEAF=0.5;MQ=41.99;MQ0=0;MQRankSum=0.421;QD=16.57;ReadPosRankSum=1.103	GT:AD:DP:GQ:PL	0/1:113,113:226:99:3789,0,3857
chrXII	437224	.	G	A	3490.77	PASS	AC=1;AF=0.5;AN=2;BaseQRankSum=-0.647;DP=197;Dels=0.0;FS=0.526;HaplotypeScore=3.4694;MLEAC=1;MLEAF=0.5;MQ=42.0;MQ0=0;MQRankSum=-1.856;QD=17.72;ReadPosRankSum=0.11	GT:AD:DP:GQ:PL	0/1:94,102:196:99:3519,0,3103
chrXII	444678	.	G	A	3904.77	PASS	AC=1;AF=0.5;AN=2;BaseQRankSum=0.86;DP=222;Dels=0.0;FS=0.492;HaplotypeScore=4.2179;MLEAC=1;MLEAF=0.5;MQ=41.97;MQ0=0;MQRankSum=0.23;QD=17.59;ReadPosRankSum=-0.209	GT:AD:DP:GQ:PL	0/1:105,117:222:99:3933,0,3340
chrXII	502677	.	C	T	3931.77	PASS	AC=1;AF=0.5;AN=2;BaseQRankSum=2.894;DP=239;Dels=0.0;FS=6.104;HaplotypeScore=0.0;MLEAC=1;MLEAF=0.5;MQ=42.0;MQ0=0;MQRankSum=0.746;QD=16.45;ReadPosRankSum=1.296	GT:AD:DP:GQ:PL	0/1:120,119:239:99:3960,0,4015
chrXII	506076	.	C	T	3289.77	PASS	AC=1;AF=0.5;AN=2;BaseQRankSum=1.528;DP=210;Dels=0.0;FS=1.724;HaplotypeScore=6.9219;MLEAC=1;MLEAF=0.5;MQ=41.83;MQ0=0;MQRankSum=-1.117;QD=15.67;ReadPosRankSum=-0.184	GT:AD:DP:GQ:PL	0/1:105,103:209:99:3318,0,3180
chrXII	506465	.	C	T	3797.77	PASS	AC=1;AF=0.5;AN=2;BaseQRankSum=1.932;DP=235;Dels=0.0;FS=8.26;HaplotypeScore=2.496;MLEAC=1;MLEAF=0.5;MQ=41.87;MQ0=0;MQRankSum=-1.206;QD=16.16;ReadPosRankSum=0.884	GT:AD:DP:GQ:PL	0/1:120,115:235:99:3826,0,3905
chrXII	510965	.	G	A	1884.77	PASS	AC=1;AF=0.5;AN=2;BaseQRankSum=-0.234;DP=137;Dels=0.0;FS=1.371;HaplotypeScore=4.1905;MLEAC=1;MLEAF=0.5;MQ=42.0;MQ0=0;MQRankSum=0.607;QD=13.76;ReadPosRankSum=0.603	GT:AD:DP:GQ:PL	0/1:76,60:136:99:1913,0,2390
chrXII	533988	.	G	A	3422.77	PASS	AC=1;AF=0.5;AN=2;BaseQRankSum=-0.477;DP=221;Dels=0.0;FS=3.808;HaplotypeScore=8.4876;MLEAC=1;MLEAF=0.5;MQ=41.99;MQ0=0;MQRankSum=-0.435;QD=15.49;ReadPosRankSum=0.988	GT:AD:DP:GQ:PL	0/1:115,105:220:99:3451,0,3841
chrXII	539552	.	G	A	3233.06	PASS	AC=1;AF=0.5;AN=2;BaseQRankSum=1.086;DP=188;Dels=0.0;FS=8.495;HaplotypeScore=7.5555;MLEAC=1;MLEAF=0.5;MQ=42.0;MQ0=0;MQRankSum=-1.061;QD=17.2;ReadPosRankSum=0.546	GT:AD:DP:GQ:PL	0/1:86,101:188:99:3260,0,2574
chrXII	540694	.	G	A	3711.77	PASS	AC=1;AF=0.5;AN=2;BaseQRankSum=-0.15;DP=230;Dels=0.0;FS=0.484;HaplotypeScore=4.4039;MLEAC=1;MLEAF=0.5;MQ=41.99;MQ0=0;MQRankSum=-0.385;QD=16.14;ReadPosRankSum=-2.411	GT:AD:DP:GQ:PL	0/1:116,114:230:99:3740,0,3807
chrXII	547212	.	G	A	3587.77	PASS	AC=1;AF=0.5;AN=2;BaseQRankSum=0.622;DP=217;Dels=0.0;FS=7.587;HaplotypeScore=1.5774;MLEAC=1;MLEAF=0.5;MQ=41.73;MQ0=0;MQRankSum=-0.222;QD=16.53;ReadPosRankSum=-2.65	GT:AD:DP:GQ:PL	0/1:107,110:217:99:3616,0,3554
chrXII	623877	.	C	T	3454.77	PASS	AC=1;AF=0.5;AN=2;BaseQRankSum=-0.315;DP=210;Dels=0.0;FS=2.398;HaplotypeScore=0.7887;MLEAC=1;MLEAF=0.5;MQ=42.0;MQ0=0;MQRankSum=-0.088;QD=16.45;ReadPosRankSum=0.058	GT:AD:DP:GQ:PL	0/1:103,106:209:99:3483,0,3285
chrXII	633261	.	G	A	3615.77	PASS	AC=1;AF=0.5;AN=2;BaseQRankSum=-0.099;DP=219;Dels=0.0;FS=2.308;HaplotypeScore=0.0;MLEAC=1;MLEAF=0.5;MQ=42.0;MQ0=0;MQRankSum=1.439;QD=16.51;ReadPosRankSum=0.232	GT:AD:DP:GQ:PL	0/1:109,109:218:99:3644,0,3599
chrXII	633967	.	G	A	3606.77	PASS	AC=1;AF=0.5;AN=2;BaseQRankSum=0.937;DP=206;Dels=0.0;FS=0.52;HaplotypeScore=6.5784;MLEAC=1;MLEAF=0.5;MQ=41.92;MQ0=0;MQRankSum=0.31;QD=17.51;ReadPosRankSum=1.182	GT:AD:DP:GQ:PL	0/1:98,107:206:99:3635,0,3256
chrXII	636751	.	C	T	3085.77	PASS	AC=1;AF=0.5;AN=2;BaseQRankSum=1.072;DP=193;Dels=0.0;FS=2.473;HaplotypeScore=5.1824;MLEAC=1;MLEAF=0.5;MQ=41.99;MQ0=0;MQRankSum=-1.309;QD=15.99;ReadPosRankSum=0.651	GT:AD:DP:GQ:PL	0/1:100,93:193:99:3114,0,3270
chrXII	639533	.	C	T	4030.77	PASS	AC=1;AF=0.5;AN=2;BaseQRankSum=-0.676;DP=247;Dels=0.0;FS=0.0;HaplotypeScore=4.7674;MLEAC=1;MLEAF=0.5;MQ=41.94;MQ0=0;MQRankSum=-0.218;QD=16.32;ReadPosRankSum=1.487	GT:AD:DP:GQ:PL	0/1:121,126:247:99:4059,0,3962
chrXII	649598	.	C	T	3564.77	PASS	AC=1;AF=0.5;AN=2;BaseQRankSum=0.751;DP=243;Dels=0.0;FS=0.0;HaplotypeScore=1.6553;MLEAC=1;MLEAF=0.5;MQ=41.98;MQ0=0;MQRankSum=-0.317;QD=14.67;ReadPosRankSum=0.982	GT:AD:DP:GQ:PL	0/1:133,109:242:99:3593,0,4503
chrXII	659008	.	C	T	3550.77	PASS	AC=1;AF=0.5;AN=2;BaseQRankSum=0.205;DP=197;Dels=0.0;FS=7.033;HaplotypeScore=2.8253;MLEAC=1;MLEAF=0.5;MQ=41.99;MQ0=0;MQRankSum=0.035;QD=18.02;ReadPosRankSum=1.136	GT:AD:DP:GQ:PL	0/1:89,107:196:99:3579,0,2817
chrXII	660383	.	G	A	2951.77	PASS	AC=1;AF=0.5;AN=2;BaseQRankSum=0.365;DP=191;Dels=0.0;FS=9.53;HaplotypeScore=4.2253;MLEAC=1;MLEAF=0.5;MQ=41.99;MQ0=0;MQRankSum=0.839;QD=15.45;ReadPosRankSum=0.211	GT:AD:DP:GQ:PL	0/1:97,94:191:99:2980,0,3049
chrXII	660634	.	C	T	4108.77	PASS	AC=1;AF=0.5;AN=2;BaseQRankSum=1.16;DP=243;Dels=0.0;FS=1.555;HaplotypeScore=0.0;MLEAC=1;MLEAF=0.5;MQ=42.0;MQ0=0;MQRankSum=-0.014;QD=16.91;ReadPosRankSum=1.006	GT:AD:DP:GQ:PL	0/1:118,123:241:99:4137,0,3872
chrXII	664866	.	G	A	3524.77	PASS	AC=1;AF=0.5;AN=2;BaseQRankSum=1.212;DP=205;Dels=0.0;FS=18.21;HaplotypeScore=5.0227;MLEAC=1;MLEAF=0.5;MQ=42.0;MQ0=0;MQRankSum=0.543;QD=17.19;ReadPosRankSum=-0.567	GT:AD:DP:GQ:PL	0/1:93,109:203:99:3553,0,3008
chrXII	665024	.	G	A	3962.77	PASS	AC=1;AF=0.5;AN=2;BaseQRankSum=0.803;DP=245;Dels=0.0;FS=0.0;HaplotypeScore=5.3714;MLEAC=1;MLEAF=0.5;MQ=42.0;MQ0=0;MQRankSum=1.191;QD=16.17;ReadPosRankSum=-1.007	GT:AD:DP:GQ:PL	0/1:121,124:245:99:3991,0,3740
chrXII	676697	.	G	A	3976.77	PASS	AC=1;AF=0.5;AN=2;BaseQRankSum=0.367;DP=242;Dels=0.0;FS=0.0;HaplotypeScore=0.9665;MLEAC=1;MLEAF=0.5;MQ=41.83;MQ0=0;MQRankSum=0.498;QD=16.43;ReadPosRankSum=-1.11	GT:AD:DP:GQ:PL	0/1:121,120:242:99:4005,0,3884
chrXII	695967	.	C	T	3025.77	PASS	AC=1;AF=0.5;AN=2;BaseQRankSum=2.12;DP=192;Dels=0.0;FS=7.255;HaplotypeScore=1.7621;MLEAC=1;MLEAF=0.5;MQ=41.89;MQ0=0;MQRankSum=0.23;QD=15.76;ReadPosRankSum=-0.959	GT:AD:DP:GQ:PL	0/1:102,90:192:99:3054,0,3437
chrXII	704160	.	G	A	2155.77	PASS	AC=1;AF=0.5;AN=2;BaseQRankSum=-0.24;DP=144;Dels=0.0;FS=2.306;HaplotypeScore=3.4161;MLEAC=1;MLEAF=0.5;MQ=41.97;MQ0=0;MQRankSum=-0.018;QD=14.97;ReadPosRankSum=-0.834	GT:AD:DP:GQ:PL	0/1:74,69:143:99:2184,0,2433
chrXII	705263	.	C	T	2385.77	PASS	AC=1;AF=0.5;AN=2;BaseQRankSum=0.047;DP=168;Dels=0.0;FS=1.92;HaplotypeScore=2.1188;MLEAC=1;MLEAF=0.5;MQ=42.0;MQ0=0;MQRankSum=-0.153;QD=14.2;ReadPosRankSum=-0.818	GT:AD:DP:GQ:PL	0/1:91,76:167:99:2414,0,2845
chrXII	717559	.	C	T	3159.77	PASS	AC=1;AF=0.5;AN=2;BaseQRankSum=-0.035;DP=218;Dels=0.0;FS=4.644;HaplotypeScore=2.8587;MLEAC=1;MLEAF=0.5;MQ=42.0;MQ0=0;MQRankSum=-0.753;QD=14.49;ReadPosRankSum=-0.93	GT:AD:DP:GQ:PL	0/1:119,99:218:99:3188,0,4052
chrXII	725384	.	C	T	3362.77	PASS	AC=1;AF=0.5;AN=2;BaseQRankSum=0.602;DP=229;Dels=0.0;FS=4.562;HaplotypeScore=3.5132;MLEAC=1;MLEAF=0.5;MQ=41.97;MQ0=0;MQRankSum=0.299;QD=14.68;ReadPosRankSum=0.149	GT:AD:DP:GQ:PL	0/1:124,105:229:99:3391,0,4081
chrXII	727929	.	G	A	2831.77	PASS	AC=1;AF=0.5;AN=2;BaseQRankSum=1.38;DP=186;Dels=0.0;FS=3.413;HaplotypeScore=1.9581;MLEAC=1;MLEAF=0.5;MQ=41.92;MQ0=0;MQRankSum=0.345;QD=15.22;ReadPosRankSum=1.527	GT:AD:DP:GQ:PL	0/1:98,86:184:99:2860,0,3188
chrXII	728475	.	G	A	2296.77	PASS	AC=1;AF=0.5;AN=2;BaseQRankSum=-1.698;DP=167;Dels=0.0;FS=5.599;HaplotypeScore=7.3071;MLEAC=1;MLEAF=0.5;MQ=41.99;MQ0=0;MQRankSum=-1.136;QD=13.75;ReadPosRankSum=-1.502	GT:AD:DP:GQ:PL	0/1:90,76:167:99:2325,0,2786
chrXII	732542	.	C	T	1644.77	PASS	AC=1;AF=0.5;AN=2;BaseQRankSum=1.77;DP=250;Dels=0.0;FS=2.59;HaplotypeScore=8.7017;MLEAC=1;MLEAF=0.5;MQ=42.0;MQ0=0;MQRankSum=0.357;QD=6.58;ReadPosRankSum=0.76	GT:AD:DP:GQ:PL	0/1:189,60:250:99:1673,0,6554
chrXII	752958	.	C	T	4383.77	PASS	AC=1;AF=0.5;AN=2;BaseQRankSum=0.526;DP=244;Dels=0.0;FS=1.556;HaplotypeScore=3.7548;MLEAC=1;MLEAF=0.5;MQ=41.99;MQ0=0;MQRankSum=-0.971;QD=17.97;ReadPosRankSum=0.219	GT:AD:DP:GQ:PL	0/1:113,130:243:99:4412,0,3759
chrXII	779947	.	C	T	3993.77	PASS	AC=1;AF=0.5;AN=2;BaseQRankSum=0.613;DP=250;Dels=0.0;FS=2.131;HaplotypeScore=3.9876;MLEAC=1;MLEAF=0.5;MQ=41.98;MQ0=0;MQRankSum=-0.357;QD=15.98;ReadPosRankSum=0.333	GT:AD:DP:GQ:PL	0/1:129,121:250:99:4022,0,4134
chrXII	795136	.	G	A	3789.77	PASS	AC=1;AF=0.5;AN=2;BaseQRankSum=0.544;DP=240;Dels=0.0;FS=1.008;HaplotypeScore=3.6261;MLEAC=1;MLEAF=0.5;MQ=41.98;MQ0=0;MQRankSum=-0.033;QD=15.79;ReadPosRankSum=-0.031	GT:AD:DP:GQ:PL	0/1:124,115:239:99:3818,0,4070
chrXII	795351	.	G	A	3194.83	PASS	AC=1;AF=0.5;AN=2;BaseQRankSum=0.164;DP=207;Dels=0.0;FS=0.0;HaplotypeScore=7.967;MLEAC=1;MLEAF=0.5;MQ=41.92;MQ0=0;MQRankSum=-1.223;QD=15.43;ReadPosRankSum=0.218	GT:AD:DP:GQ:PL	0/1:111,96:207:99:3223,0,3737
chrXII	809681	.	G	A	2665.77	PASS	AC=1;AF=0.5;AN=2;BaseQRankSum=-1.096;DP=181;Dels=0.0;FS=1.879;HaplotypeScore=2.7342;MLEAC=1;MLEAF=0.5;MQ=41.89;MQ0=0;MQRankSum=0.382;QD=14.73;ReadPosRankSum=-1.199	GT:AD:DP:GQ:PL	0/1:99,81:180:99:2694,0,3326
chrXII	809824	.	G	A	3730.77	PASS	AC=1;AF=0.5;AN=2;BaseQRankSum=2.331;DP=204;Dels=0.0;FS=5.969;HaplotypeScore=0.7887;MLEAC=1;MLEAF=0.5;MQ=41.93;MQ0=0;MQRankSum=0.394;QD=18.29;ReadPosRankSum=1.557	GT:AD:DP:GQ:PL	0/1:94,110:204:99:3759,0,2992
chrXII	819984	.	C	T	3301.77	PASS	AC=1;AF=0.5;AN=2;BaseQRankSum=-0.611;DP=191;Dels=0.0;FS=8.379;HaplotypeScore=2.5216;MLEAC=1;MLEAF=0.5;MQ=40.11;MQ0=1;MQRankSum=1.284;QD=17.29;ReadPosRankSum=0.566	GT:AD:DP:GQ:PL	0/1:86,105:191:99:3330,0,2788
chrXII	830866	.	C	T	3652.77	PASS	AC=1;AF=0.5;AN=2;BaseQRankSum=1.065;DP=212;Dels=0.0;FS=3.884;HaplotypeScore=4.377;MLEAC=1;MLEAF=0.5;MQ=41.99;MQ0=0;MQRankSum=-0.137;QD=17.23;ReadPosRankSum=-0.24	GT:AD:DP:GQ:PL	0/1:100,111:211:99:3681,0,3234
chrXII	830921	.	C	T	3968.77	PASS	AC=1;AF=0.5;AN=2;BaseQRankSum=1.037;DP=230;Dels=0.0;FS=3.681;HaplotypeScore=6.8382;MLEAC=1;MLEAF=0.5;MQ=41.99;MQ0=0;MQRankSum=1.608;QD=17.26;ReadPosRankSum=-0.474	GT:AD:DP:GQ:PL	0/1:111,119:230:99:3997,0,3646
chrXII	838635	.	G	A	3195.8	PASS	AC=1;AF=0.5;AN=2;BaseQRankSum=0.42;DP=206;Dels=0.0;FS=9.106;HaplotypeScore=0.9983;MLEAC=1;MLEAF=0.5;MQ=41.93;MQ0=0;MQRankSum=-0.333;QD=15.51;ReadPosRankSum=-0.736	GT:AD:DP:GQ:PL	0/1:108,98:206:99:3224,0,3531
chrXII	838884	.	G	A	3151.77	PASS	AC=1;AF=0.5;AN=2;BaseQRankSum=0.131;DP=213;Dels=0.0;FS=1.068;HaplotypeScore=5.246;MLEAC=1;MLEAF=0.5;MQ=42.0;MQ0=0;MQRankSum=-0.749;QD=14.8;ReadPosRankSum=-1.277	GT:AD:DP:GQ:PL	0/1:114,98:213:99:3180,0,3785
chrXII	871627	.	C	T	2862.77	PASS	AC=1;AF=0.5;AN=2;BaseQRankSum=1.063;DP=178;Dels=0.0;FS=2.607;HaplotypeScore=2.7884;MLEAC=1;MLEAF=0.5;MQ=41.99;MQ0=0;MQRankSum=0.025;QD=16.08;ReadPosRankSum=0.851	GT:AD:DP:GQ:PL	0/1:88,90:178:99:2891,0,2815
chrXII	871843	.	C	T	2227.77	PASS	AC=1;AF=0.5;AN=2;BaseQRankSum=0.887;DP=161;Dels=0.0;FS=4.713;HaplotypeScore=1.7465;MLEAC=1;MLEAF=0.5;MQ=41.98;MQ0=0;MQRankSum=0.495;QD=13.84;ReadPosRankSum=0.38	GT:AD:DP:GQ:PL	0/1:90,71:161:99:2256,0,2927
chrXII	877662	.	G	A	2876.77	PASS	AC=1;AF=0.5;AN=2;BaseQRankSum=0.172;DP=183;Dels=0.0;FS=0.0;HaplotypeScore=8.4454;MLEAC=1;MLEAF=0.5;MQ=42.0;MQ0=0;MQRankSum=0.872;QD=15.72;ReadPosRankSum=0.819	GT:AD:DP:GQ:PL	0/1:91,90:181:99:2905,0,2896
chrXII	921649	.	G	A	2775.77	PASS	AC=1;AF=0.5;AN=2;BaseQRankSum=-0.733;DP=162;Dels=0.0;FS=1.95;HaplotypeScore=0.0;MLEAC=1;MLEAF=0.5;MQ=42.0;MQ0=0;MQRankSum=-1.512;QD=17.13;ReadPosRankSum=1.183	GT:AD:DP:GQ:PL	0/1:76,86:162:99:2804,0,2479
chrXII	933673	.	C	T	3382.77	PASS	AC=1;AF=0.5;AN=2;BaseQRankSum=1.825;DP=207;Dels=0.0;FS=2.387;HaplotypeScore=6.0674;MLEAC=1;MLEAF=0.5;MQ=42.0;MQ0=0;MQRankSum=-0.679;QD=16.34;ReadPosRankSum=0.048	GT:AD:DP:GQ:PL	0/1:105,102:207:99:3411,0,3423
chrXII	949625	.	C	T	3503.77	PASS	AC=1;AF=0.5;AN=2;BaseQRankSum=1.834;DP=215;Dels=0.0;FS=0.0;HaplotypeScore=0.0;MLEAC=1;MLEAF=0.5;MQ=41.99;MQ0=0;MQRankSum=0.12;QD=16.3;ReadPosRankSum=-1.037	GT:AD:DP:GQ:PL	0/1:104,110:214:99:3532,0,3278
chrXII	953638	.	G	A	3161.77	PASS	AC=1;AF=0.5;AN=2;BaseQRankSum=-1.236;DP=206;Dels=0.0;FS=3.986;HaplotypeScore=1.7333;MLEAC=1;MLEAF=0.5;MQ=41.98;MQ0=0;MQRankSum=0.333;QD=15.35;ReadPosRankSum=-0.355	GT:AD:DP:GQ:PL	0/1:106,99:205:99:3190,0,3577
chrXII	990975	.	C	T	4218.77	PASS	AC=1;AF=0.5;AN=2;BaseQRankSum=-1.554;DP=239;Dels=0.0;FS=1.573;HaplotypeScore=7.0578;MLEAC=1;MLEAF=0.5;MQ=42.0;MQ0=0;MQRankSum=0.235;QD=17.65;ReadPosRankSum=0.172	GT:AD:DP:GQ:PL	0/1:107,131:238:99:4247,0,3445
chrXII	1011896	.	C	T	6930.77	PASS	AC=2;AF=1.0;AN=2;BaseQRankSum=1.675;DP=184;Dels=0.0;FS=0.0;HaplotypeScore=4.3114;MLEAC=2;MLEAF=1.0;MQ=41.88;MQ0=0;MQRankSum=-0.293;QD=32.79;ReadPosRankSum=-0.028	GT:AD:DP:GQ:PL	1/1:1,182:183:99:6959,536,0
chrXII	1011902	.	C	T	6787.77	PASS	AC=2;AF=1.0;AN=2;BaseQRankSum=-1.322;DP=184;Dels=0.0;FS=0.0;HaplotypeScore=3.3326;MLEAC=2;MLEAF=1.0;MQ=41.88;MQ0=0;MQRankSum=-0.718;QD=23.67;ReadPosRankSum=-0.45	GT:AD:DP:GQ:PL	1/1:2,181:183:99:6816,456,0
chrXIII	14455	.	G	A	3946.77	PASS	AC=1;AF=0.5;AN=2;BaseQRankSum=2.1;DP=229;Dels=0.0;FS=30.394;HaplotypeScore=4.7863;MLEAC=1;MLEAF=0.5;MQ=41.94;MQ0=0;MQRankSum=1.019;QD=17.23;ReadPosRankSum=1.075	GT:AD:DP:GQ:PL	0/1:109,119:228:99:3975,0,3525
chrXIII	14792	.	C	T	3707.77	PASS	AC=1;AF=0.5;AN=2;BaseQRankSum=2.085;DP=235;Dels=0.0;FS=3.7;HaplotypeScore=4.4848;MLEAC=1;MLEAF=0.5;MQ=42.0;MQ0=0;MQRankSum=-0.176;QD=15.78;ReadPosRankSum=0.64	GT:AD:DP:GQ:PL	0/1:123,111:234:99:3736,0,3976
chrXIII	15084	.	G	A	4035.77	PASS	AC=1;AF=0.5;AN=2;BaseQRankSum=0.657;DP=250;Dels=0.0;FS=1.0;HaplotypeScore=6.3968;MLEAC=1;MLEAF=0.5;MQ=42.0;MQ0=0;MQRankSum=-0.763;QD=16.14;ReadPosRankSum=-1.154	GT:AD:DP:GQ:PL	0/1:125,124:249:99:4064,0,4003
chrXIII	16659	.	C	T	4088.77	PASS	AC=1;AF=0.5;AN=2;BaseQRankSum=2.498;DP=247;Dels=0.0;FS=0.0;HaplotypeScore=0.7887;MLEAC=1;MLEAF=0.5;MQ=41.98;MQ0=0;MQRankSum=-1.297;QD=16.55;ReadPosRankSum=0.459	GT:AD:DP:GQ:PL	0/1:123,123:246:99:4117,0,3975
chrXIII	23565	.	G	A	3935.77	PASS	AC=1;AF=0.5;AN=2;BaseQRankSum=2.364;DP=219;Dels=0.0;FS=1.658;HaplotypeScore=0.9734;MLEAC=1;MLEAF=0.5;MQ=42.0;MQ0=0;MQRankSum=-0.072;QD=17.97;ReadPosRankSum=-0.184	GT:AD:DP:GQ:PL	0/1:102,116:218:99:3964,0,3167
chrXIII	27926	.	G	A	4127.77	PASS	AC=1;AF=0.5;AN=2;BaseQRankSum=0.19;DP=223;Dels=0.0;FS=1.66;HaplotypeScore=3.5184;MLEAC=1;MLEAF=0.5;MQ=41.9;MQ0=0;MQRankSum=0.761;QD=18.51;ReadPosRankSum=-1.378	GT:AD:DP:GQ:PL	0/1:98,123:221:99:4156,0,3245
chrXIII	34148	.	G	A	2867.77	PASS	AC=1;AF=0.5;AN=2;BaseQRankSum=-0.036;DP=190;Dels=0.0;FS=1.79;HaplotypeScore=1.5774;MLEAC=1;MLEAF=0.5;MQ=42.0;MQ0=0;MQRankSum=-1.093;QD=15.09;ReadPosRankSum=-1.218	GT:AD:DP:GQ:PL	0/1:99,90:189:99:2896,0,3341
chrXIII	43752	.	G	A	2826.77	PASS	AC=1;AF=0.5;AN=2;BaseQRankSum=0.421;DP=188;Dels=0.0;FS=1.867;HaplotypeScore=4.2548;MLEAC=1;MLEAF=0.5;MQ=42.0;MQ0=0;MQRankSum=-0.012;QD=15.04;ReadPosRankSum=-2.033	GT:AD:DP:GQ:PL	0/1:100,87:187:99:2855,0,3306
chrXIII	44388	.	G	A	7232.77	PASS	AC=2;AF=1.0;AN=2;BaseQRankSum=0.835;DP=197;Dels=0.0;FS=0.0;HaplotypeScore=7.1675;MLEAC=2;MLEAF=1.0;MQ=41.93;MQ0=0;MQRankSum=-1.275;QD=31.07;ReadPosRankSum=0.659	GT:AD:DP:GQ:PL	1/1:1,196:197:99:7261,538,0
chrXIII	48737	.	C	T	4017.77	PASS	AC=1;AF=0.5;AN=2;BaseQRankSum=1.55;DP=243;Dels=0.0;FS=1.555;HaplotypeScore=3.4419;MLEAC=1;MLEAF=0.5;MQ=41.98;MQ0=0;MQRankSum=-0.346;QD=16.53;ReadPosRankSum=0.515	GT:AD:DP:GQ:PL	0/1:121,120:241:99:4046,0,4005
chrXIII	71055	.	C	T	2796.77	PASS	AC=1;AF=0.5;AN=2;BaseQRankSum=0.78;DP=179;Dels=0.0;FS=4.381;HaplotypeScore=3.0659;MLEAC=1;MLEAF=0.5;MQ=42.0;MQ0=0;MQRankSum=-1.441;QD=15.62;ReadPosRankSum=0.226	GT:AD:DP:GQ:PL	0/1:88,91:179:99:2825,0,2724
chrXIII	81201	.	G	A	4301.77	PASS	AC=1;AF=0.5;AN=2;BaseQRankSum=0.533;DP=234;Dels=0.0;FS=1.637;HaplotypeScore=2.6739;MLEAC=1;MLEAF=0.5;MQ=42.0;MQ0=0;MQRankSum=0.211;QD=18.38;ReadPosRankSum=-0.936	GT:AD:DP:GQ:PL	0/1:106,126:232:99:4330,0,3396
chrXIII	94080	.	G	A	2817.77	PASS	AC=1;AF=0.5;AN=2;BaseQRankSum=-0.996;DP=202;Dels=0.0;FS=1.097;HaplotypeScore=1.6553;MLEAC=1;MLEAF=0.5;MQ=42.0;MQ0=0;MQRankSum=-1.35;QD=13.95;ReadPosRankSum=-1.652	GT:AD:DP:GQ:PL	0/1:111,90:201:99:2846,0,3621
chrXIII	108401	.	C	T	3804.77	PASS	AC=1;AF=0.5;AN=2;BaseQRankSum=1.258;DP=238;Dels=0.0;FS=2.188;HaplotypeScore=1.7552;MLEAC=1;MLEAF=0.5;MQ=42.0;MQ0=0;MQRankSum=-0.883;QD=15.99;ReadPosRankSum=-1.366	GT:AD:DP:GQ:PL	0/1:123,114:237:99:3833,0,4098
chrXIII	115369	.	G	A	3457.77	PASS	AC=1;AF=0.5;AN=2;BaseQRankSum=2.565;DP=183;Dels=0.0;FS=6.413;HaplotypeScore=2.7217;MLEAC=1;MLEAF=0.5;MQ=42.0;MQ0=0;MQRankSum=-0.178;QD=18.89;ReadPosRankSum=-0.357	GT:AD:DP:GQ:PL	0/1:81,101:182:99:3486,0,2559
chrXIII	159986	.	C	T	2806.77	PASS	AC=1;AF=0.5;AN=2;BaseQRankSum=-1.1;DP=169;Dels=0.0;FS=3.602;HaplotypeScore=2.7217;MLEAC=1;MLEAF=0.5;MQ=42.0;MQ0=0;MQRankSum=0.594;QD=16.61;ReadPosRankSum=1.028	GT:AD:DP:GQ:PL	0/1:80,89:169:99:2835,0,2597
chrXIII	171226	.	G	A	3172.77	PASS	AC=1;AF=0.5;AN=2;BaseQRankSum=-1.572;DP=193;Dels=0.0;FS=2.479;HaplotypeScore=8.1143;MLEAC=1;MLEAF=0.5;MQ=41.99;MQ0=0;MQRankSum=-0.618;QD=16.44;ReadPosRankSum=1.318	GT:AD:DP:GQ:PL	0/1:93,99:192:99:3201,0,3048
chrXIII	171559	.	C	T	3155.77	PASS	AC=1;AF=0.5;AN=2;BaseQRankSum=-0.153;DP=214;Dels=0.0;FS=0.0;HaplotypeScore=3.2382;MLEAC=1;MLEAF=0.5;MQ=41.99;MQ0=0;MQRankSum=0.876;QD=14.75;ReadPosRankSum=-0.807	GT:AD:DP:GQ:PL	0/1:116,97:213:99:3184,0,3846
chrXIII	206240	.	C	T	2705.77	PASS	AC=1;AF=0.5;AN=2;BaseQRankSum=0.701;DP=203;Dels=0.0;FS=0.0;HaplotypeScore=2.6342;MLEAC=1;MLEAF=0.5;MQ=42.0;MQ0=0;MQRankSum=-1.149;QD=13.33;ReadPosRankSum=0.115	GT:AD:DP:GQ:PL	0/1:118,85:203:99:2734,0,3937
chrXIII	219728	.	G	A	3113.77	PASS	AC=1;AF=0.5;AN=2;BaseQRankSum=-1.695;DP=209;Dels=0.0;FS=1.704;HaplotypeScore=4.3296;MLEAC=1;MLEAF=0.5;MQ=42.0;MQ0=0;MQRankSum=-0.122;QD=14.9;ReadPosRankSum=2.478	GT:AD:DP:GQ:PL	0/1:108,101:209:99:3142,0,3428
chrXIII	240932	.	G	A	4054.77	PASS	AC=1;AF=0.5;AN=2;BaseQRankSum=1.331;DP=245;Dels=0.0;FS=2.841;HaplotypeScore=3.7728;MLEAC=1;MLEAF=0.5;MQ=41.94;MQ0=0;MQRankSum=1.627;QD=16.55;ReadPosRankSum=-0.511	GT:AD:DP:GQ:PL	0/1:122,123:245:99:4083,0,3997
chrXIII	264566	.	G	A	3922.77	PASS	AC=1;AF=0.5;AN=2;BaseQRankSum=-0.155;DP=219;Dels=0.0;FS=8.813;HaplotypeScore=0.0;MLEAC=1;MLEAF=0.5;MQ=41.94;MQ0=0;MQRankSum=1.141;QD=17.91;ReadPosRankSum=1.051	GT:AD:DP:GQ:PL	0/1:101,118:219:99:3951,0,3251
chrXIII	282761	.	G	A	3685.77	PASS	AC=1;AF=0.5;AN=2;BaseQRankSum=0.82;DP=209;Dels=0.0;FS=14.722;HaplotypeScore=2.522;MLEAC=1;MLEAF=0.5;MQ=41.99;MQ0=0;MQRankSum=-1.5;QD=17.64;ReadPosRankSum=-1.253	GT:AD:DP:GQ:PL	0/1:102,107:209:99:3714,0,3363
chrXIII	283596	.	C	T	3984.77	PASS	AC=1;AF=0.5;AN=2;BaseQRankSum=-0.093;DP=218;Dels=0.0;FS=3.063;HaplotypeScore=2.6204;MLEAC=1;MLEAF=0.5;MQ=41.99;MQ0=0;MQRankSum=0.166;QD=18.28;ReadPosRankSum=0.791	GT:AD:DP:GQ:PL	0/1:99,119:218:99:4013,0,3113
chrXIII	293163	.	C	T	3383.77	PASS	AC=1;AF=0.5;AN=2;BaseQRankSum=0.018;DP=215;Dels=0.0;FS=0.0;HaplotypeScore=9.128;MLEAC=1;MLEAF=0.5;MQ=41.93;MQ0=0;MQRankSum=1.334;QD=15.74;ReadPosRankSum=-0.707	GT:AD:DP:GQ:PL	0/1:109,105:214:99:3412,0,3547
chrXIII	323083	.	C	T	3263.77	PASS	AC=1;AF=0.5;AN=2;BaseQRankSum=2.205;DP=223;Dels=0.0;FS=6.567;HaplotypeScore=6.4155;MLEAC=1;MLEAF=0.5;MQ=41.92;MQ0=0;MQRankSum=-1.066;QD=14.64;ReadPosRankSum=1.619	GT:AD:DP:GQ:PL	0/1:123,99:222:99:3292,0,4097
chrXIII	346880	.	G	A	3227.04	PASS	AC=1;AF=0.5;AN=2;BaseQRankSum=-0.208;DP=168;Dels=0.0;FS=2.788;HaplotypeScore=2.4095;MLEAC=1;MLEAF=0.5;MQ=41.89;MQ0=0;MQRankSum=-0.291;QD=19.21;ReadPosRankSum=-1.179	GT:AD:DP:GQ:PL	0/1:70,98:168:99:3255,0,2154
chrXIII	425478	.	C	T	3447.77	PASS	AC=1;AF=0.5;AN=2;BaseQRankSum=-0.167;DP=234;Dels=0.0;FS=0.483;HaplotypeScore=1.912;MLEAC=1;MLEAF=0.5;MQ=42.0;MQ0=0;MQRankSum=-2.277;QD=14.73;ReadPosRankSum=-1.312	GT:AD:DP:GQ:PL	0/1:128,105:233:99:3476,0,4326
chrXIII	434259	.	C	T	2953.77	PASS	AC=1;AF=0.5;AN=2;BaseQRankSum=-1.004;DP=203;Dels=0.0;FS=3.197;HaplotypeScore=2.6219;MLEAC=1;MLEAF=0.5;MQ=42.0;MQ0=0;MQRankSum=-0.978;QD=14.55;ReadPosRankSum=0.1	GT:AD:DP:GQ:PL	0/1:110,92:202:99:2982,0,3538
chrXIII	458052	.	G	A	3163.77	PASS	AC=1;AF=0.5;AN=2;BaseQRankSum=-0.043;DP=197;Dels=0.0;FS=4.064;HaplotypeScore=2.6469;MLEAC=1;MLEAF=0.5;MQ=42.0;MQ0=0;MQRankSum=-0.141;QD=16.06;ReadPosRankSum=-0.254	GT:AD:DP:GQ:PL	0/1:99,97:196:99:3192,0,3218
chrXIII	477100	.	G	A	2871.77	PASS	AC=1;AF=0.5;AN=2;BaseQRankSum=0.892;DP=201;Dels=0.0;FS=0.0;HaplotypeScore=4.2348;MLEAC=1;MLEAF=0.5;MQ=41.99;MQ0=0;MQRankSum=0.814;QD=14.29;ReadPosRankSum=0.941	GT:AD:DP:GQ:PL	0/1:112,89:201:99:2900,0,3700
chrXIII	511284	.	C	T	3558.77	PASS	AC=1;AF=0.5;AN=2;BaseQRankSum=-0.072;DP=224;Dels=0.0;FS=2.337;HaplotypeScore=3.5619;MLEAC=1;MLEAF=0.5;MQ=41.97;MQ0=0;MQRankSum=0.076;QD=15.89;ReadPosRankSum=-1.126	GT:AD:DP:GQ:PL	0/1:115,109:224:99:3587,0,3781
chrXIII	538677	.	G	A	2488.77	PASS	AC=1;AF=0.5;AN=2;BaseQRankSum=2.259;DP=188;Dels=0.0;FS=1.846;HaplotypeScore=11.9267;MLEAC=1;MLEAF=0.5;MQ=41.84;MQ0=0;MQRankSum=-0.953;QD=13.24;ReadPosRankSum=-0.299	GT:AD:DP:GQ:PL	0/1:109,79:188:99:2517,0,3534
chrXIII	538955	.	C	T	4214.77	PASS	AC=1;AF=0.5;AN=2;BaseQRankSum=1.368;DP=224;Dels=0.0;FS=1.037;HaplotypeScore=0.7887;MLEAC=1;MLEAF=0.5;MQ=41.84;MQ0=0;MQRankSum=-1.235;QD=18.82;ReadPosRankSum=-1.681	GT:AD:DP:GQ:PL	0/1:100,124:224:99:4243,0,3282
chrXIII	538973	.	C	T	3584.77	PASS	AC=1;AF=0.5;AN=2;BaseQRankSum=0.802;DP=212;Dels=0.0;FS=2.335;HaplotypeScore=3.6076;MLEAC=1;MLEAF=0.5;MQ=41.91;MQ0=0;MQRankSum=-1.485;QD=16.91;ReadPosRankSum=-0.172	GT:AD:DP:GQ:PL	0/1:103,109:212:99:3613,0,3441
chrXIII	540900	.	C	T	2921.77	PASS	AC=1;AF=0.5;AN=2;BaseQRankSum=-0.763;DP=205;Dels=0.0;FS=3.191;HaplotypeScore=3.3007;MLEAC=1;MLEAF=0.5;MQ=41.9;MQ0=1;MQRankSum=-0.042;QD=14.25;ReadPosRankSum=-0.025	GT:AD:DP:GQ:PL	0/1:112,91:204:99:2950,0,3668
chrXIII	540962	.	C	T	3204.83	PASS	AC=1;AF=0.5;AN=2;BaseQRankSum=-0.122;DP=192;Dels=0.0;FS=0.53;HaplotypeScore=10.84;MLEAC=1;MLEAF=0.5;MQ=42.0;MQ0=0;MQRankSum=0.755;QD=16.69;ReadPosRankSum=-0.407	GT:AD:DP:GQ:PL	0/1:94,97:192:99:3234,0,3055
chrXIII	554629	.	C	T	2995.77	PASS	AC=1;AF=0.5;AN=2;BaseQRankSum=-2.166;DP=201;Dels=0.0;FS=3.165;HaplotypeScore=4.2048;MLEAC=1;MLEAF=0.5;MQ=41.99;MQ0=0;MQRankSum=-0.599;QD=14.9;ReadPosRankSum=-2.075	GT:AD:DP:GQ:PL	0/1:103,97:200:99:3024,0,3358
chrXIII	556411	.	G	A	3345.77	PASS	AC=1;AF=0.5;AN=2;BaseQRankSum=0.008;DP=216;Dels=0.0;FS=1.078;HaplotypeScore=2.3113;MLEAC=1;MLEAF=0.5;MQ=41.99;MQ0=0;MQRankSum=-0.219;QD=15.49;ReadPosRankSum=-1.643	GT:AD:DP:GQ:PL	0/1:114,102:216:99:3374,0,3871
chrXIII	556785	.	C	T	2864.77	PASS	AC=1;AF=0.5;AN=2;BaseQRankSum=2.146;DP=197;Dels=0.0;FS=2.441;HaplotypeScore=3.9484;MLEAC=1;MLEAF=0.5;MQ=41.91;MQ0=0;MQRankSum=0.751;QD=14.54;ReadPosRankSum=-1.281	GT:AD:DP:GQ:PL	0/1:104,92:197:99:2893,0,3270
chrXIII	557064	.	G	A	2704.77	PASS	AC=1;AF=0.5;AN=2;BaseQRankSum=-0.81;DP=194;Dels=0.0;FS=4.142;HaplotypeScore=4.1668;MLEAC=1;MLEAF=0.5;MQ=41.99;MQ0=0;MQRankSum=-0.253;QD=13.94;ReadPosRankSum=-0.544	GT:AD:DP:GQ:PL	0/1:103,90:193:99:2733,0,3353
chrXIII	557907	.	G	A	3060.77	PASS	AC=1;AF=0.5;AN=2;BaseQRankSum=1.003;DP=218;Dels=0.0;FS=3.885;HaplotypeScore=4.1112;MLEAC=1;MLEAF=0.5;MQ=41.99;MQ0=0;MQRankSum=-0.573;QD=14.04;ReadPosRankSum=1.795	GT:AD:DP:GQ:PL	0/1:123,94:217:99:3089,0,4151
chrXIII	561026	.	C	T	2689.77	PASS	AC=1;AF=0.5;AN=2;BaseQRankSum=-0.424;DP=168;Dels=0.0;FS=24.18;HaplotypeScore=3.5548;MLEAC=1;MLEAF=0.5;MQ=42.0;MQ0=0;MQRankSum=0.046;QD=16.01;ReadPosRankSum=-0.261	GT:AD:DP:GQ:PL	0/1:80,87:168:99:2718,0,2508
chrXIII	561723	.	G	A	2609.77	PASS	AC=1;AF=0.5;AN=2;BaseQRankSum=-0.709;DP=152;Dels=0.0;FS=1.367;HaplotypeScore=2.7342;MLEAC=1;MLEAF=0.5;MQ=41.91;MQ0=0;MQRankSum=-0.122;QD=17.17;ReadPosRankSum=0.181	GT:AD:DP:GQ:PL	0/1:71,81:152:99:2638,0,2399
chrXIII	566599	.	C	T	3406.77	PASS	AC=1;AF=0.5;AN=2;BaseQRankSum=2.449;DP=221;Dels=0.0;FS=0.0;HaplotypeScore=5.1166;MLEAC=1;MLEAF=0.5;MQ=42.0;MQ0=0;MQRankSum=-1.735;QD=15.42;ReadPosRankSum=-0.385	GT:AD:DP:GQ:PL	0/1:118,103:221:99:3435,0,3935
chrXIII	610905	.	C	T	4099.77	PASS	AC=1;AF=0.5;AN=2;BaseQRankSum=-0.928;DP=244;Dels=0.0;FS=5.175;HaplotypeScore=1.6006;MLEAC=1;MLEAF=0.5;MQ=41.97;MQ0=0;MQRankSum=0.133;QD=16.8;ReadPosRankSum=-1.938	GT:AD:DP:GQ:PL	0/1:122,122:244:99:4128,0,4080
chrXIII	646788	.	G	A	1951.77	PASS	AC=1;AF=0.5;AN=2;BaseQRankSum=0.43;DP=141;Dels=0.0;FS=4.131;HaplotypeScore=3.3326;MLEAC=1;MLEAF=0.5;MQ=41.84;MQ0=0;MQRankSum=-0.486;QD=13.84;ReadPosRankSum=-0.34	GT:AD:DP:GQ:PL	0/1:76,62:138:99:1980,0,2499
chrXIII	664796	.	C	T	3239.77	PASS	AC=1;AF=0.5;AN=2;BaseQRankSum=0.645;DP=218;Dels=0.0;FS=3.049;HaplotypeScore=5.0307;MLEAC=1;MLEAF=0.5;MQ=41.99;MQ0=0;MQRankSum=1.91;QD=14.86;ReadPosRankSum=-0.548	GT:AD:DP:GQ:PL	0/1:115,103:218:99:3268,0,3684
chrXIII	676999	.	G	A	2941.77	PASS	AC=1;AF=0.5;AN=2;BaseQRankSum=0.619;DP=201;Dels=0.0;FS=0.523;HaplotypeScore=2.2566;MLEAC=1;MLEAF=0.5;MQ=41.99;MQ0=0;MQRankSum=-0.582;QD=14.64;ReadPosRankSum=1.752	GT:AD:DP:GQ:PL	0/1:108,93:201:99:2970,0,3387
chrXIII	678315	.	C	T	3418.77	PASS	AC=1;AF=0.5;AN=2;BaseQRankSum=-0.504;DP=226;Dels=0.0;FS=1.609;HaplotypeScore=2.5634;MLEAC=1;MLEAF=0.5;MQ=42.0;MQ0=0;MQRankSum=0.536;QD=15.13;ReadPosRankSum=-0.734	GT:AD:DP:GQ:PL	0/1:121,105:226:99:3447,0,4001
chrXIII	726437	.	G	A	4369.77	PASS	AC=1;AF=0.5;AN=2;BaseQRankSum=2.651;DP=232;Dels=0.0;FS=1.614;HaplotypeScore=9.5766;MLEAC=1;MLEAF=0.5;MQ=42.0;MQ0=0;MQRankSum=-2.122;QD=18.84;ReadPosRankSum=1.443	GT:AD:DP:GQ:PL	0/1:101,128:230:99:4398,0,3192
chrXIII	733251	.	C	T	3339.77	PASS	AC=1;AF=0.5;AN=2;BaseQRankSum=-0.418;DP=211;Dels=0.0;FS=1.065;HaplotypeScore=7.254;MLEAC=1;MLEAF=0.5;MQ=42.0;MQ0=0;MQRankSum=0.459;QD=15.83;ReadPosRankSum=-1.4	GT:AD:DP:GQ:PL	0/1:108,101:210:99:3368,0,3645
chrXIII	736548	.	G	A	3405.77	PASS	AC=1;AF=0.5;AN=2;BaseQRankSum=-0.399;DP=206;Dels=0.0;FS=3.96;HaplotypeScore=0.9832;MLEAC=1;MLEAF=0.5;MQ=41.99;MQ0=0;MQRankSum=-1.009;QD=16.53;ReadPosRankSum=-0.162	GT:AD:DP:GQ:PL	0/1:104,102:206:99:3434,0,3538
chrXIII	749396	.	G	A	3639.77	PASS	AC=1;AF=0.5;AN=2;BaseQRankSum=-0.66;DP=229;Dels=0.0;FS=0.0;HaplotypeScore=12.8493;MLEAC=1;MLEAF=0.5;MQ=41.94;MQ0=0;MQRankSum=2.552;QD=15.89;ReadPosRankSum=-1.68	GT:AD:DP:GQ:PL	0/1:119,110:229:99:3668,0,3967
chrXIII	751699	.	C	T	3586.77	PASS	AC=1;AF=0.5;AN=2;BaseQRankSum=0.173;DP=203;Dels=0.0;FS=1.782;HaplotypeScore=4.1267;MLEAC=1;MLEAF=0.5;MQ=41.92;MQ0=0;MQRankSum=0.766;QD=17.67;ReadPosRankSum=-1.575	GT:AD:DP:GQ:PL	0/1:94,108:202:99:3615,0,2978
chrXIII	751851	.	C	T	3215.74	PASS	AC=1;AF=0.5;AN=2;BaseQRankSum=-0.246;DP=183;Dels=0.0;FS=0.0;HaplotypeScore=4.0881;MLEAC=1;MLEAF=0.5;MQ=41.92;MQ0=0;MQRankSum=-1.811;QD=17.57;ReadPosRankSum=1.626	GT:AD:DP:GQ:PL	0/1:82,101:183:99:3244,0,2571
chrXIII	754234	.	G	A	3267.77	PASS	AC=1;AF=0.5;AN=2;BaseQRankSum=0.021;DP=196;Dels=0.0;FS=1.764;HaplotypeScore=3.5212;MLEAC=1;MLEAF=0.5;MQ=42.0;MQ0=0;MQRankSum=-1.397;QD=16.67;ReadPosRankSum=-0.631	GT:AD:DP:GQ:PL	0/1:96,100:196:99:3296,0,3133
chrXIII	756142	.	C	T	4688.77	PASS	AC=1;AF=0.5;AN=2;BaseQRankSum=0.362;DP=248;Dels=0.0;FS=6.972;HaplotypeScore=3.6582;MLEAC=1;MLEAF=0.5;MQ=42.0;MQ0=0;MQRankSum=0.426;QD=18.91;ReadPosRankSum=-0.535	GT:AD:DP:GQ:PL	0/1:109,139:248:99:4717,0,3480
chrXIII	759494	.	C	T	3598.77	PASS	AC=1;AF=0.5;AN=2;BaseQRankSum=-1.085;DP=189;Dels=0.0;FS=5.197;HaplotypeScore=1.9497;MLEAC=1;MLEAF=0.5;MQ=42.0;MQ0=0;MQRankSum=0.055;QD=19.04;ReadPosRankSum=-1.33	GT:AD:DP:GQ:PL	0/1:79,110:189:99:3627,0,2535
chrXIII	759924	.	G	A	3884.77	PASS	AC=1;AF=0.5;AN=2;BaseQRankSum=-3.004;DP=199;Dels=0.0;FS=3.302;HaplotypeScore=2.4875;MLEAC=1;MLEAF=0.5;MQ=42.0;MQ0=0;MQRankSum=0.118;QD=19.52;ReadPosRankSum=1.154	GT:AD:DP:GQ:PL	0/1:80,118:198:99:3913,0,2574
chrXIII	777275	.	C	T	3521.77	PASS	AC=1;AF=0.5;AN=2;BaseQRankSum=0.308;DP=225;Dels=0.0;FS=1.666;HaplotypeScore=2.6287;MLEAC=1;MLEAF=0.5;MQ=41.99;MQ0=0;MQRankSum=0.974;QD=15.65;ReadPosRankSum=1.236	GT:AD:DP:GQ:PL	0/1:117,107:224:99:3550,0,3949
chrXIII	779045	.	G	A	3392.77	PASS	AC=1;AF=0.5;AN=2;BaseQRankSum=0.215;DP=206;Dels=0.0;FS=11.602;HaplotypeScore=5.9219;MLEAC=1;MLEAF=0.5;MQ=41.98;MQ0=0;MQRankSum=-0.337;QD=16.47;ReadPosRankSum=-0.811	GT:AD:DP:GQ:PL	0/1:103,103:206:99:3421,0,3347
chrXIII	822536	.	G	A	1127.77	PASS	AC=1;AF=0.5;AN=2;BaseQRankSum=-0.695;DP=92;Dels=0.0;FS=7.07;HaplotypeScore=6.2823;MLEAC=1;MLEAF=0.5;MQ=41.98;MQ0=0;MQRankSum=0.087;QD=12.26;ReadPosRankSum=1.233	GT:AD:DP:GQ:PL	0/1:53,39:92:99:1156,0,1776
chrXIII	832229	.	G	A	2107.77	PASS	AC=1;AF=0.5;AN=2;BaseQRankSum=1.109;DP=158;Dels=0.0;FS=2.029;HaplotypeScore=0.0;MLEAC=1;MLEAF=0.5;MQ=41.99;MQ0=0;MQRankSum=-1.657;QD=13.34;ReadPosRankSum=-1.477	GT:AD:DP:GQ:PL	0/1:93,65:158:99:2136,0,3191
chrXIII	854743	.	C	T	2404.77	PASS	AC=1;AF=0.5;AN=2;BaseQRankSum=1.482;DP=193;Dels=0.0;FS=7.396;HaplotypeScore=1.5226;MLEAC=1;MLEAF=0.5;MQ=41.99;MQ0=0;MQRankSum=-1.138;QD=12.46;ReadPosRankSum=1.259	GT:AD:DP:GQ:PL	0/1:115,78:193:99:2433,0,3847
chrXIII	862341	.	C	T	3181.78	PASS	AC=1;AF=0.5;AN=2;BaseQRankSum=-0.589;DP=210;Dels=0.0;FS=4.762;HaplotypeScore=4.8994;MLEAC=1;MLEAF=0.5;MQ=41.98;MQ0=0;MQRankSum=-0.164;QD=15.15;ReadPosRankSum=-0.941	GT:AD:DP:GQ:PL	0/1:109,101:210:99:3210,0,3589
chrXIII	896745	.	G	A	3436.77	PASS	AC=1;AF=0.5;AN=2;BaseQRankSum=0.039;DP=219;Dels=0.0;FS=1.629;HaplotypeScore=0.9665;MLEAC=1;MLEAF=0.5;MQ=42.0;MQ0=0;MQRankSum=0.092;QD=15.69;ReadPosRankSum=-0.021	GT:AD:DP:GQ:PL	0/1:111,107:219:99:3465,0,3666
chrXIII	910162	.	C	T	3605.77	PASS	AC=1;AF=0.5;AN=2;BaseQRankSum=-0.003;DP=215;Dels=0.0;FS=1.065;HaplotypeScore=3.9869;MLEAC=1;MLEAF=0.5;MQ=41.99;MQ0=0;MQRankSum=-0.364;QD=16.77;ReadPosRankSum=-0.717	GT:AD:DP:GQ:PL	0/1:102,112:214:99:3634,0,3244
chrXIII	911105	.	C	T	3305.77	PASS	AC=1;AF=0.5;AN=2;BaseQRankSum=-4.394;DP=219;Dels=0.0;FS=1.05;HaplotypeScore=4.6511;MLEAC=1;MLEAF=0.5;MQ=41.99;MQ0=0;MQRankSum=0.713;QD=15.09;ReadPosRankSum=-0.41	GT:AD:DP:GQ:PL	0/1:106,111:217:99:3334,0,3460
chrXIII	915462	.	C	T	3820.77	PASS	AC=1;AF=0.5;AN=2;BaseQRankSum=-2.267;DP=242;Dels=0.0;FS=1.551;HaplotypeScore=11.3292;MLEAC=1;MLEAF=0.5;MQ=41.88;MQ0=0;MQRankSum=0.685;QD=15.79;ReadPosRankSum=1.328	GT:AD:DP:GQ:PL	0/1:121,120:241:99:3849,0,3959
chrXIV	24109	.	C	T	3683.77	PASS	AC=1;AF=0.5;AN=2;BaseQRankSum=0.519;DP=233;Dels=0.0;FS=0.484;HaplotypeScore=2.5326;MLEAC=1;MLEAF=0.5;MQ=41.99;MQ0=0;MQRankSum=-0.385;QD=15.81;ReadPosRankSum=-0.436	GT:AD:DP:GQ:PL	0/1:119,112:231:99:3712,0,3879
chrXIV	36705	.	C	T	2971.77	PASS	AC=1;AF=0.5;AN=2;BaseQRankSum=0.619;DP=212;Dels=0.0;FS=10.333;HaplotypeScore=2.3893;MLEAC=1;MLEAF=0.5;MQ=41.9;MQ0=0;MQRankSum=0.596;QD=14.02;ReadPosRankSum=1.509	GT:AD:DP:GQ:PL	0/1:118,94:212:99:3000,0,3889
chrXIV	40714	.	C	T	3787.77	PASS	AC=1;AF=0.5;AN=2;BaseQRankSum=-0.152;DP=246;Dels=0.0;FS=0.978;HaplotypeScore=0.8321;MLEAC=1;MLEAF=0.5;MQ=41.98;MQ0=0;MQRankSum=-1.327;QD=15.4;ReadPosRankSum=-0.648	GT:AD:DP:GQ:PL	0/1:126,119:245:99:3816,0,4104
chrXIV	66481	.	C	T	3261.77	PASS	AC=1;AF=0.5;AN=2;BaseQRankSum=3.188;DP=219;Dels=0.0;FS=0.503;HaplotypeScore=7.252;MLEAC=1;MLEAF=0.5;MQ=41.99;MQ0=0;MQRankSum=0.559;QD=14.89;ReadPosRankSum=1.149	GT:AD:DP:GQ:PL	0/1:119,99:218:99:3290,0,3736
chrXIV	81962	.	C	T	3542.77	PASS	AC=1;AF=0.5;AN=2;BaseQRankSum=0.613;DP=219;Dels=0.0;FS=0.0;HaplotypeScore=5.2569;MLEAC=1;MLEAF=0.5;MQ=41.99;MQ0=0;MQRankSum=-0.985;QD=16.18;ReadPosRankSum=0.225	GT:AD:DP:GQ:PL	0/1:106,112:219:99:3571,0,3335
chrXIV	108151	.	C	T	2695.77	PASS	AC=1;AF=0.5;AN=2;BaseQRankSum=0.327;DP=157;Dels=0.0;FS=1.265;HaplotypeScore=2.4964;MLEAC=1;MLEAF=0.5;MQ=41.91;MQ0=0;MQRankSum=1.698;QD=17.17;ReadPosRankSum=-1.481	GT:AD:DP:GQ:PL	0/1:73,83:156:99:2724,0,2308
chrXIV	108515	.	C	T	3257.77	PASS	AC=1;AF=0.5;AN=2;BaseQRankSum=-0.688;DP=210;Dels=0.0;FS=11.561;HaplotypeScore=9.0212;MLEAC=1;MLEAF=0.5;MQ=42.0;MQ0=0;MQRankSum=-1.141;QD=15.51;ReadPosRankSum=0.471	GT:AD:DP:GQ:PL	0/1:109,100:209:99:3286,0,3523
chrXIV	117652	.	C	T	2972.77	PASS	AC=1;AF=0.5;AN=2;BaseQRankSum=-0.492;DP=196;Dels=0.0;FS=1.798;HaplotypeScore=6.6173;MLEAC=1;MLEAF=0.5;MQ=42.0;MQ0=0;MQRankSum=-0.283;QD=15.17;ReadPosRankSum=0.344	GT:AD:DP:GQ:PL	0/1:102,93:196:99:3001,0,3366
chrXIV	139276	.	C	T	3023.77	PASS	AC=1;AF=0.5;AN=2;BaseQRankSum=2.057;DP=219;Dels=0.0;FS=2.361;HaplotypeScore=5.3288;MLEAC=1;MLEAF=0.5;MQ=42.0;MQ0=0;MQRankSum=-0.258;QD=13.81;ReadPosRankSum=0.238	GT:AD:DP:GQ:PL	0/1:123,92:215:99:3052,0,4033
chrXIV	156753	.	C	T	3420.77	PASS	AC=1;AF=0.5;AN=2;BaseQRankSum=-2.166;DP=196;Dels=0.0;FS=0.526;HaplotypeScore=5.5381;MLEAC=1;MLEAF=0.5;MQ=41.98;MQ0=0;MQRankSum=-1.597;QD=17.45;ReadPosRankSum=-1.01	GT:AD:DP:GQ:PL	0/1:87,108:196:99:3449,0,2732
chrXIV	167405	.	C	T	3216.73	PASS	AC=1;AF=0.5;AN=2;BaseQRankSum=1.113;DP=219;Dels=0.0;FS=0.504;HaplotypeScore=0.9958;MLEAC=1;MLEAF=0.5;MQ=41.98;MQ0=0;MQRankSum=1.033;QD=14.69;ReadPosRankSum=1.868	GT:AD:DP:GQ:PL	0/1:119,99:218:99:3245,0,3816
chrXIV	172543	.	G	A	3371.77	PASS	AC=1;AF=0.5;AN=2;BaseQRankSum=1.593;DP=195;Dels=0.0;FS=0.527;HaplotypeScore=0.8321;MLEAC=1;MLEAF=0.5;MQ=41.92;MQ0=0;MQRankSum=-1.261;QD=17.29;ReadPosRankSum=-0.651	GT:AD:DP:GQ:PL	0/1:94,101:195:99:3400,0,2948
chrXIV	174568	.	G	A	2814.77	PASS	AC=1;AF=0.5;AN=2;BaseQRankSum=1.23;DP=179;Dels=0.0;FS=7.532;HaplotypeScore=2.6493;MLEAC=1;MLEAF=0.5;MQ=41.76;MQ0=0;MQRankSum=-0.057;QD=15.72;ReadPosRankSum=-1.078	GT:AD:DP:GQ:PL	0/1:92,86:179:99:2843,0,3006
chrXIV	178311	.	C	T	3329.77	PASS	AC=1;AF=0.5;AN=2;BaseQRankSum=0.237;DP=214;Dels=0.0;FS=3.109;HaplotypeScore=4.5776;MLEAC=1;MLEAF=0.5;MQ=42.0;MQ0=0;MQRankSum=0.075;QD=15.56;ReadPosRankSum=0.618	GT:AD:DP:GQ:PL	0/1:111,102:213:99:3358,0,3705
chrXIV	180331	.	C	T	4078.77	PASS	AC=1;AF=0.5;AN=2;BaseQRankSum=-1.749;DP=230;Dels=0.0;FS=0.0;HaplotypeScore=1.7621;MLEAC=1;MLEAF=0.5;MQ=42.0;MQ0=0;MQRankSum=1.429;QD=17.73;ReadPosRankSum=0.2	GT:AD:DP:GQ:PL	0/1:103,126:229:99:4107,0,3339
chrXIV	180548	.	C	T	4146.77	PASS	AC=1;AF=0.5;AN=2;BaseQRankSum=1.617;DP=230;Dels=0.0;FS=1.015;HaplotypeScore=2.6998;MLEAC=1;MLEAF=0.5;MQ=42.0;MQ0=0;MQRankSum=0.247;QD=18.03;ReadPosRankSum=1.288	GT:AD:DP:GQ:PL	0/1:108,122:230:99:4175,0,3555
chrXIV	199607	.	C	T	3499.77	PASS	AC=1;AF=0.5;AN=2;BaseQRankSum=-0.575;DP=209;Dels=0.0;FS=1.065;HaplotypeScore=3.6306;MLEAC=1;MLEAF=0.5;MQ=42.0;MQ0=0;MQRankSum=0.855;QD=16.75;ReadPosRankSum=0.365	GT:AD:DP:GQ:PL	0/1:102,107:209:99:3528,0,3330
chrXIV	200947	.	C	T	4305.77	PASS	AC=1;AF=0.5;AN=2;BaseQRankSum=2.086;DP=223;Dels=0.0;FS=9.93;HaplotypeScore=7.0123;MLEAC=1;MLEAF=0.5;MQ=41.99;MQ0=0;MQRankSum=0.183;QD=19.31;ReadPosRankSum=-0.928	GT:AD:DP:GQ:PL	0/1:91,131:222:99:4334,0,2759
chrXIV	220112	.	C	T	3510.77	PASS	AC=1;AF=0.5;AN=2;BaseQRankSum=-0.504;DP=213;Dels=0.0;FS=0.508;HaplotypeScore=4.0979;MLEAC=1;MLEAF=0.5;MQ=41.98;MQ0=0;MQRankSum=0.112;QD=16.48;ReadPosRankSum=0.168	GT:AD:DP:GQ:PL	0/1:107,105:212:99:3539,0,3632
chrXIV	229967	.	C	T	3702.77	PASS	AC=1;AF=0.5;AN=2;BaseQRankSum=0.882;DP=225;Dels=0.0;FS=1.612;HaplotypeScore=4.6085;MLEAC=1;MLEAF=0.5;MQ=42.0;MQ0=0;MQRankSum=-0.046;QD=16.46;ReadPosRankSum=-1.474	GT:AD:DP:GQ:PL	0/1:115,110:225:99:3731,0,3837
chrXIV	230194	.	G	A	3500.77	PASS	AC=1;AF=0.5;AN=2;BaseQRankSum=-1.452;DP=216;Dels=0.0;FS=3.019;HaplotypeScore=7.8901;MLEAC=1;MLEAF=0.5;MQ=41.93;MQ0=0;MQRankSum=1.367;QD=16.21;ReadPosRankSum=-0.278	GT:AD:DP:GQ:PL	0/1:104,112:216:99:3529,0,3349
chrXIV	230713	.	C	T	4070.77	PASS	AC=1;AF=0.5;AN=2;BaseQRankSum=1.491;DP=244;Dels=0.0;FS=0.98;HaplotypeScore=0.0;MLEAC=1;MLEAF=0.5;MQ=41.83;MQ0=0;MQRankSum=-0.626;QD=16.68;ReadPosRankSum=0.998	GT:AD:DP:GQ:PL	0/1:121,123:244:99:4099,0,4100
chrXIV	233979	.	C	T	3463.77	PASS	AC=1;AF=0.5;AN=2;BaseQRankSum=-1.066;DP=212;Dels=0.0;FS=20.751;HaplotypeScore=5.9757;MLEAC=1;MLEAF=0.5;MQ=41.92;MQ0=0;MQRankSum=-1.207;QD=16.34;ReadPosRankSum=1.943	GT:AD:DP:GQ:PL	0/1:101,109:210:99:3492,0,3314
chrXIV	254002	.	C	T	4046.77	PASS	AC=1;AF=0.5;AN=2;BaseQRankSum=2.087;DP=250;Dels=0.0;FS=2.797;HaplotypeScore=4.3769;MLEAC=1;MLEAF=0.5;MQ=41.99;MQ0=0;MQRankSum=1.775;QD=16.19;ReadPosRankSum=-1.051	GT:AD:DP:GQ:PL	0/1:129,119:248:99:4075,0,4323
chrXIV	262497	.	C	T	3334.77	PASS	AC=1;AF=0.5;AN=2;BaseQRankSum=-0.352;DP=208;Dels=0.0;FS=0.0;HaplotypeScore=5.9994;MLEAC=1;MLEAF=0.5;MQ=41.99;MQ0=0;MQRankSum=-0.823;QD=16.03;ReadPosRankSum=-0.63	GT:AD:DP:GQ:PL	0/1:106,101:208:99:3363,0,3528
chrXIV	281061	.	C	T	3426.77	PASS	AC=1;AF=0.5;AN=2;BaseQRankSum=1.332;DP=199;Dels=0.0;FS=4.954;HaplotypeScore=3.8887;MLEAC=1;MLEAF=0.5;MQ=42.0;MQ0=0;MQRankSum=1.477;QD=17.22;ReadPosRankSum=-0.074	GT:AD:DP:GQ:PL	0/1:94,103:197:99:3455,0,2958
chrXIV	306029	.	G	A	4369.77	PASS	AC=1;AF=0.5;AN=2;BaseQRankSum=0.95;DP=243;Dels=0.0;FS=17.029;HaplotypeScore=2.565;MLEAC=1;MLEAF=0.5;MQ=41.99;MQ0=0;MQRankSum=0.138;QD=17.98;ReadPosRankSum=1.318	GT:AD:DP:GQ:PL	0/1:114,129:243:99:4398,0,3784
chrXIV	330930	.	C	T	4498.77	PASS	AC=1;AF=0.5;AN=2;BaseQRankSum=2.418;DP=250;Dels=0.0;FS=1.06;HaplotypeScore=9.0487;MLEAC=1;MLEAF=0.5;MQ=41.94;MQ0=0;MQRankSum=0.331;QD=18.0;ReadPosRankSum=0.783	GT:AD:DP:GQ:PL	0/1:116,134:250:99:4527,0,3699
chrXIV	336515	.	C	T	4547.77	PASS	AC=1;AF=0.5;AN=2;BaseQRankSum=-0.648;DP=235;Dels=0.0;FS=12.016;HaplotypeScore=1.8455;MLEAC=1;MLEAF=0.5;MQ=42.0;MQ0=0;MQRankSum=0.67;QD=19.35;ReadPosRankSum=0.625	GT:AD:DP:GQ:PL	0/1:101,134:235:99:4576,0,3216
chrXIV	339895	.	C	T	4014.77	PASS	AC=1;AF=0.5;AN=2;BaseQRankSum=1.459;DP=239;Dels=0.0;FS=0.473;HaplotypeScore=4.2765;MLEAC=1;MLEAF=0.5;MQ=42.0;MQ0=0;MQRankSum=-2.297;QD=16.8;ReadPosRankSum=-0.471	GT:AD:DP:GQ:PL	0/1:119,119:238:99:4043,0,3920
chrXIV	340936	.	C	T	4013.77	PASS	AC=1;AF=0.5;AN=2;BaseQRankSum=2.028;DP=250;Dels=0.0;FS=1.539;HaplotypeScore=2.9981;MLEAC=1;MLEAF=0.5;MQ=41.89;MQ0=0;MQRankSum=-0.271;QD=16.06;ReadPosRankSum=-0.917	GT:AD:DP:GQ:PL	0/1:129,121:250:99:4042,0,4152
chrXIV	349522	.	G	A	3490.77	PASS	AC=1;AF=0.5;AN=2;BaseQRankSum=-1.093;DP=220;Dels=0.0;FS=2.324;HaplotypeScore=11.7949;MLEAC=1;MLEAF=0.5;MQ=41.86;MQ0=0;MQRankSum=-1.516;QD=15.87;ReadPosRankSum=-1.023	GT:AD:DP:GQ:PL	0/1:106,109:216:99:3519,0,3547
chrXIV	350698	.	C	T	3522.77	PASS	AC=1;AF=0.5;AN=2;BaseQRankSum=1.633;DP=199;Dels=0.0;FS=0.521;HaplotypeScore=7.8106;MLEAC=1;MLEAF=0.5;MQ=41.98;MQ0=0;MQRankSum=0.455;QD=17.7;ReadPosRankSum=-0.055	GT:AD:DP:GQ:PL	0/1:93,105:198:99:3551,0,2913
chrXIV	352381	.	C	T	3104.77	PASS	AC=1;AF=0.5;AN=2;BaseQRankSum=2.547;DP=201;Dels=0.0;FS=1.767;HaplotypeScore=1.7334;MLEAC=1;MLEAF=0.5;MQ=41.99;MQ0=0;MQRankSum=-0.064;QD=15.45;ReadPosRankSum=0.147	GT:AD:DP:GQ:PL	0/1:106,95:201:99:3133,0,3342
chrXIV	387122	.	C	T	3711.77	PASS	AC=1;AF=0.5;AN=2;BaseQRankSum=1.432;DP=220;Dels=0.0;FS=13.692;HaplotypeScore=0.0;MLEAC=1;MLEAF=0.5;MQ=41.94;MQ0=0;MQRankSum=0.835;QD=16.87;ReadPosRankSum=1.217	GT:AD:DP:GQ:PL	0/1:110,109:219:99:3740,0,3554
chrXIV	397829	.	G	A	3317.77	PASS	AC=1;AF=0.5;AN=2;BaseQRankSum=-1.129;DP=208;Dels=0.0;FS=0.511;HaplotypeScore=4.2186;MLEAC=1;MLEAF=0.5;MQ=41.99;MQ0=0;MQRankSum=0.268;QD=15.95;ReadPosRankSum=0.649	GT:AD:DP:GQ:PL	0/1:106,101:207:99:3346,0,3497
chrXIV	405252	.	G	A	3003.77	PASS	AC=1;AF=0.5;AN=2;BaseQRankSum=0.302;DP=187;Dels=0.0;FS=0.545;HaplotypeScore=3.5405;MLEAC=1;MLEAF=0.5;MQ=42.0;MQ0=0;MQRankSum=-1.003;QD=16.06;ReadPosRankSum=-0.083	GT:AD:DP:GQ:PL	0/1:89,95:184:99:3032,0,2879
chrXIV	427403	.	C	T	4136.77	PASS	AC=1;AF=0.5;AN=2;BaseQRankSum=2.921;DP=215;Dels=0.0;FS=6.937;HaplotypeScore=2.7122;MLEAC=1;MLEAF=0.5;MQ=42.0;MQ0=0;MQRankSum=0.56;QD=19.24;ReadPosRankSum=1.768	GT:AD:DP:GQ:PL	0/1:89,126:215:99:4165,0,2406
chrXIV	441447	.	C	T	2079.77	PASS	AC=1;AF=0.5;AN=2;BaseQRankSum=-0.087;DP=123;Dels=0.0;FS=0.0;HaplotypeScore=3.011;MLEAC=1;MLEAF=0.5;MQ=41.73;MQ0=0;MQRankSum=0.0;QD=16.91;ReadPosRankSum=-0.251	GT:AD:DP:GQ:PL	0/1:57,65:123:99:2108,0,1774
chrXIV	447462	.	C	T	4074.77	PASS	AC=1;AF=0.5;AN=2;BaseQRankSum=1.057;DP=223;Dels=0.0;FS=3.013;HaplotypeScore=4.7515;MLEAC=1;MLEAF=0.5;MQ=42.0;MQ0=0;MQRankSum=-0.746;QD=18.27;ReadPosRankSum=-0.677	GT:AD:DP:GQ:PL	0/1:99,123:222:99:4103,0,3067
chrXIV	449839	.	C	T	3346.77	PASS	AC=1;AF=0.5;AN=2;BaseQRankSum=-0.006;DP=215;Dels=0.0;FS=5.63;HaplotypeScore=5.9607;MLEAC=1;MLEAF=0.5;MQ=42.0;MQ0=0;MQRankSum=-0.611;QD=15.57;ReadPosRankSum=-0.98	GT:AD:DP:GQ:PL	0/1:112,102:214:99:3375,0,3690
chrXIV	466365	.	C	T	3366.77	PASS	AC=1;AF=0.5;AN=2;BaseQRankSum=-1.866;DP=214;Dels=0.0;FS=0.0;HaplotypeScore=1.9581;MLEAC=1;MLEAF=0.5;MQ=41.99;MQ0=0;MQRankSum=0.394;QD=15.73;ReadPosRankSum=0.461	GT:AD:DP:GQ:PL	0/1:104,107:211:99:3395,0,3355
chrXIV	481615	.	C	T	2484.77	PASS	AC=1;AF=0.5;AN=2;BaseQRankSum=0.773;DP=159;Dels=0.0;FS=2.098;HaplotypeScore=2.522;MLEAC=1;MLEAF=0.5;MQ=41.99;MQ0=0;MQRankSum=-0.715;QD=15.63;ReadPosRankSum=0.394	GT:AD:DP:GQ:PL	0/1:81,78:159:99:2513,0,2724
chrXIV	482629	.	G	A	3539.77	PASS	AC=1;AF=0.5;AN=2;BaseQRankSum=-0.277;DP=225;Dels=0.0;FS=2.31;HaplotypeScore=4.386;MLEAC=1;MLEAF=0.5;MQ=41.99;MQ0=0;MQRankSum=-0.296;QD=15.73;ReadPosRankSum=-0.712	GT:AD:DP:GQ:PL	0/1:117,106:224:99:3568,0,3887
chrXIV	499641	.	C	T	4047.77	PASS	AC=1;AF=0.5;AN=2;BaseQRankSum=-1.396;DP=248;Dels=0.0;FS=2.145;HaplotypeScore=5.0935;MLEAC=1;MLEAF=0.5;MQ=41.98;MQ0=0;MQRankSum=-0.069;QD=16.32;ReadPosRankSum=-2.531	GT:AD:DP:GQ:PL	0/1:121,126:247:99:4076,0,3987
chrXIV	506332	.	G	A	4110.77	PASS	AC=1;AF=0.5;AN=2;BaseQRankSum=0.535;DP=246;Dels=0.0;FS=5.178;HaplotypeScore=6.8001;MLEAC=1;MLEAF=0.5;MQ=42.0;MQ0=0;MQRankSum=-1.717;QD=16.71;ReadPosRankSum=-0.517	GT:AD:DP:GQ:PL	0/1:122,123:245:99:4139,0,4026
chrXIV	559714	.	C	T	3369.77	PASS	AC=1;AF=0.5;AN=2;BaseQRankSum=-2.668;DP=212;Dels=0.0;FS=4.733;HaplotypeScore=3.5939;MLEAC=1;MLEAF=0.5;MQ=42.0;MQ0=0;MQRankSum=-0.438;QD=15.9;ReadPosRankSum=1.009	GT:AD:DP:GQ:PL	0/1:104,108:212:99:3398,0,3434
chrXIV	559760	.	C	T	3428.77	PASS	AC=1;AF=0.5;AN=2;BaseQRankSum=-0.383;DP=216;Dels=0.0;FS=3.829;HaplotypeScore=3.1886;MLEAC=1;MLEAF=0.5;MQ=42.0;MQ0=0;MQRankSum=0.041;QD=15.87;ReadPosRankSum=-1.214	GT:AD:DP:GQ:PL	0/1:109,106:216:99:3457,0,3623
chrXIV	568103	.	C	T	4389.77	PASS	AC=1;AF=0.5;AN=2;BaseQRankSum=1.808;DP=239;Dels=0.0;FS=1.003;HaplotypeScore=5.584;MLEAC=1;MLEAF=0.5;MQ=42.0;MQ0=0;MQRankSum=0.383;QD=18.37;ReadPosRankSum=-1.416	GT:AD:DP:GQ:PL	0/1:108,129:237:99:4418,0,3403
chrXIV	575857	.	C	T	4086.77	PASS	AC=1;AF=0.5;AN=2;BaseQRankSum=-1.501;DP=250;Dels=0.0;FS=0.468;HaplotypeScore=1.9454;MLEAC=1;MLEAF=0.5;MQ=41.53;MQ0=1;MQRankSum=-1.101;QD=16.35;ReadPosRankSum=1.82	GT:AD:DP:GQ:PL	0/1:121,128:249:99:4115,0,3995
chrXIV	578508	.	C	T	3857.77	PASS	AC=1;AF=0.5;AN=2;BaseQRankSum=-0.463;DP=246;Dels=0.0;FS=2.168;HaplotypeScore=4.8657;MLEAC=1;MLEAF=0.5;MQ=42.0;MQ0=0;MQRankSum=0.313;QD=15.68;ReadPosRankSum=-1.385	GT:AD:DP:GQ:PL	0/1:127,118:245:99:3886,0,4182
chrXIV	598681	.	G	A	3969.77	PASS	AC=1;AF=0.5;AN=2;BaseQRankSum=1.141;DP=250;Dels=0.0;FS=0.961;HaplotypeScore=2.6722;MLEAC=1;MLEAF=0.5;MQ=41.98;MQ0=0;MQRankSum=-0.404;QD=15.88;ReadPosRankSum=0.529	GT:AD:DP:GQ:PL	0/1:129,121:250:99:3998,0,4195
chrXIV	627433	.	C	T	4158.77	PASS	AC=1;AF=0.5;AN=2;BaseQRankSum=1.317;DP=241;Dels=0.0;FS=0.469;HaplotypeScore=2.7122;MLEAC=1;MLEAF=0.5;MQ=41.98;MQ0=0;MQRankSum=0.31;QD=17.26;ReadPosRankSum=-1.891	GT:AD:DP:GQ:PL	0/1:117,122:239:99:4187,0,3967
chrXIV	633788	.	C	T	2435.77	PASS	AC=1;AF=0.5;AN=2;BaseQRankSum=2.275;DP=155;Dels=0.0;FS=5.007;HaplotypeScore=0.734;MLEAC=1;MLEAF=0.5;MQ=42.0;MQ0=0;MQRankSum=0.979;QD=15.71;ReadPosRankSum=-0.557	GT:AD:DP:GQ:PL	0/1:79,76:155:99:2464,0,2470
chrXIV	637649	.	C	T	4213.77	PASS	AC=1;AF=0.5;AN=2;BaseQRankSum=-1.225;DP=239;Dels=0.0;FS=0.473;HaplotypeScore=2.7065;MLEAC=1;MLEAF=0.5;MQ=42.0;MQ0=0;MQRankSum=-1.292;QD=17.63;ReadPosRankSum=2.654	GT:AD:DP:GQ:PL	0/1:113,126:239:99:4242,0,3606
chrXIV	639025	.	C	T	4221.77	PASS	AC=1;AF=0.5;AN=2;BaseQRankSum=0.411;DP=243;Dels=0.0;FS=0.474;HaplotypeScore=7.61;MLEAC=1;MLEAF=0.5;MQ=41.93;MQ0=0;MQRankSum=0.557;QD=17.37;ReadPosRankSum=-1.551	GT:AD:DP:GQ:PL	0/1:113,130:243:99:4250,0,3601
chrXIV	664247	.	C	T	3516.77	PASS	AC=1;AF=0.5;AN=2;BaseQRankSum=0.984;DP=192;Dels=0.0;FS=3.487;HaplotypeScore=4.6544;MLEAC=1;MLEAF=0.5;MQ=42.0;MQ0=0;MQRankSum=1.68;QD=18.32;ReadPosRankSum=1.787	GT:AD:DP:GQ:PL	0/1:87,105:192:99:3545,0,2778
chrXIV	669651	.	C	T	3479.77	PASS	AC=1;AF=0.5;AN=2;BaseQRankSum=0.441;DP=228;Dels=0.0;FS=13.331;HaplotypeScore=6.7595;MLEAC=1;MLEAF=0.5;MQ=41.93;MQ0=0;MQRankSum=0.137;QD=15.26;ReadPosRankSum=-0.726	GT:AD:DP:GQ:PL	0/1:121,106:228:99:3508,0,4056
chrXIV	686984	.	C	T	4320.77	PASS	AC=1;AF=0.5;AN=2;BaseQRankSum=-1.769;DP=238;Dels=0.0;FS=0.0;HaplotypeScore=0.8667;MLEAC=1;MLEAF=0.5;MQ=41.99;MQ0=0;MQRankSum=0.254;QD=18.15;ReadPosRankSum=-1.477	GT:AD:DP:GQ:PL	0/1:105,133:238:99:4349,0,3320
chrXIV	687807	.	C	T	2859.77	PASS	AC=1;AF=0.5;AN=2;BaseQRankSum=0.942;DP=202;Dels=0.0;FS=0.0;HaplotypeScore=1.6553;MLEAC=1;MLEAF=0.5;MQ=42.0;MQ0=0;MQRankSum=0.502;QD=14.16;ReadPosRankSum=0.984	GT:AD:DP:GQ:PL	0/1:108,93:201:99:2888,0,3425
chrXIV	691962	.	C	T	3495.77	PASS	AC=1;AF=0.5;AN=2;BaseQRankSum=-0.334;DP=205;Dels=0.0;FS=1.71;HaplotypeScore=0.0;MLEAC=1;MLEAF=0.5;MQ=42.0;MQ0=0;MQRankSum=-1.314;QD=17.05;ReadPosRankSum=-0.237	GT:AD:DP:GQ:PL	0/1:98,107:205:99:3524,0,3163
chrXIV	699058	.	C	T	2938.77	PASS	AC=1;AF=0.5;AN=2;BaseQRankSum=-0.828;DP=201;Dels=0.0;FS=4.084;HaplotypeScore=7.0304;MLEAC=1;MLEAF=0.5;MQ=41.92;MQ0=0;MQRankSum=-0.735;QD=14.62;ReadPosRankSum=-0.035	GT:AD:DP:GQ:PL	0/1:104,96:200:99:2967,0,3294
chrXIV	706331	.	C	T	3454.77	PASS	AC=1;AF=0.5;AN=2;BaseQRankSum=2.903;DP=224;Dels=0.0;FS=8.584;HaplotypeScore=8.9061;MLEAC=1;MLEAF=0.5;MQ=41.99;MQ0=0;MQRankSum=1.576;QD=15.42;ReadPosRankSum=0.74	GT:AD:DP:GQ:PL	0/1:118,104:224:99:3483,0,3833
chrXIV	707896	.	C	T	3251.77	PASS	AC=1;AF=0.5;AN=2;BaseQRankSum=1.008;DP=198;Dels=0.0;FS=2.47;HaplotypeScore=0.8667;MLEAC=1;MLEAF=0.5;MQ=42.0;MQ0=0;MQRankSum=0.394;QD=16.42;ReadPosRankSum=-0.099	GT:AD:DP:GQ:PL	0/1:99,98:197:99:3280,0,3219
chrXIV	716037	.	C	T	3595.77	PASS	AC=1;AF=0.5;AN=2;BaseQRankSum=1.171;DP=227;Dels=0.0;FS=9.675;HaplotypeScore=6.2508;MLEAC=1;MLEAF=0.5;MQ=41.99;MQ0=0;MQRankSum=0.474;QD=15.84;ReadPosRankSum=-0.438	GT:AD:DP:GQ:PL	0/1:116,109:225:99:3624,0,3877
chrXIV	716103	.	C	T	2916.77	PASS	AC=1;AF=0.5;AN=2;BaseQRankSum=-0.814;DP=193;Dels=0.0;FS=8.354;HaplotypeScore=4.8013;MLEAC=1;MLEAF=0.5;MQ=41.99;MQ0=0;MQRankSum=-0.693;QD=15.11;ReadPosRankSum=-0.971	GT:AD:DP:GQ:PL	0/1:101,92:193:99:2945,0,3369
chrXIV	716569	.	C	T	2492.77	PASS	AC=1;AF=0.5;AN=2;BaseQRankSum=-0.261;DP=177;Dels=0.0;FS=1.872;HaplotypeScore=0.9578;MLEAC=1;MLEAF=0.5;MQ=42.0;MQ0=0;MQRankSum=0.956;QD=14.08;ReadPosRankSum=-1.555	GT:AD:DP:GQ:PL	0/1:97,80:177:99:2521,0,3260
chrXIV	731029	.	C	T	3601.77	PASS	AC=1;AF=0.5;AN=2;BaseQRankSum=0.94;DP=217;Dels=0.0;FS=4.707;HaplotypeScore=2.7594;MLEAC=1;MLEAF=0.5;MQ=41.93;MQ0=0;MQRankSum=0.563;QD=16.6;ReadPosRankSum=0.142	GT:AD:DP:GQ:PL	0/1:110,107:217:99:3630,0,3625
chrXIV	733070	.	C	T	2965.77	PASS	AC=1;AF=0.5;AN=2;BaseQRankSum=-0.71;DP=191;Dels=0.0;FS=1.13;HaplotypeScore=4.1358;MLEAC=1;MLEAF=0.5;MQ=42.0;MQ0=0;MQRankSum=0.018;QD=15.53;ReadPosRankSum=0.048	GT:AD:DP:GQ:PL	0/1:97,93:191:99:2994,0,3204
chrXIV	733653	.	G	A	2651.77	PASS	AC=1;AF=0.5;AN=2;BaseQRankSum=0.903;DP=164;Dels=0.0;FS=1.221;HaplotypeScore=1.7333;MLEAC=1;MLEAF=0.5;MQ=41.9;MQ0=0;MQRankSum=1.218;QD=16.17;ReadPosRankSum=0.423	GT:AD:DP:GQ:PL	0/1:82,82:164:99:2680,0,2633
chrXIV	735857	.	C	T	3668.77	PASS	AC=1;AF=0.5;AN=2;BaseQRankSum=0.834;DP=221;Dels=0.0;FS=1.629;HaplotypeScore=2.6961;MLEAC=1;MLEAF=0.5;MQ=42.0;MQ0=0;MQRankSum=-0.228;QD=16.6;ReadPosRankSum=1.482	GT:AD:DP:GQ:PL	0/1:112,109:221:99:3697,0,3731
chrXIV	754963	.	G	A	3802.77	PASS	AC=1;AF=0.5;AN=2;BaseQRankSum=0.271;DP=200;Dels=0.0;FS=0.0;HaplotypeScore=0.0;MLEAC=1;MLEAF=0.5;MQ=42.0;MQ0=0;MQRankSum=-2.606;QD=19.01;ReadPosRankSum=0.064	GT:AD:DP:GQ:PL	0/1:86,112:198:99:3831,0,2688
chrXIV	755075	.	G	A	2869.77	PASS	AC=1;AF=0.5;AN=2;BaseQRankSum=1.987;DP=197;Dels=0.0;FS=3.254;HaplotypeScore=2.9372;MLEAC=1;MLEAF=0.5;MQ=40.29;MQ0=0;MQRankSum=0.039;QD=14.57;ReadPosRankSum=1.944	GT:AD:DP:GQ:PL	0/1:102,95:197:99:2898,0,3309
chrXV	159952	.	C	T	2995.77	PASS	AC=1;AF=0.5;AN=2;BaseQRankSum=0.141;DP=193;Dels=0.0;FS=2.479;HaplotypeScore=1.6988;MLEAC=1;MLEAF=0.5;MQ=42.0;MQ0=0;MQRankSum=0.097;QD=15.52;ReadPosRankSum=-1.725	GT:AD:DP:GQ:PL	0/1:101,92:193:99:3024,0,3340
chrXV	219383	.	C	T	3243.77	PASS	AC=1;AF=0.5;AN=2;BaseQRankSum=1.499;DP=188;Dels=0.0;FS=0.0;HaplotypeScore=4.897;MLEAC=1;MLEAF=0.5;MQ=42.0;MQ0=0;MQRankSum=1.529;QD=17.25;ReadPosRankSum=1.698	GT:AD:DP:GQ:PL	0/1:91,97:188:99:3272,0,2805
chrXV	255578	.	C	T	3204.83	PASS	AC=1;AF=0.5;AN=2;BaseQRankSum=1.047;DP=204;Dels=0.0;FS=0.511;HaplotypeScore=4.4294;MLEAC=1;MLEAF=0.5;MQ=41.99;MQ0=0;MQRankSum=1.37;QD=15.71;ReadPosRankSum=-0.369	GT:AD:DP:GQ:PL	0/1:104,100:204:99:3234,0,3318
chrXV	256775	.	C	T	3745.77	PASS	AC=1;AF=0.5;AN=2;BaseQRankSum=0.547;DP=243;Dels=0.0;FS=5.276;HaplotypeScore=4.8024;MLEAC=1;MLEAF=0.5;MQ=41.94;MQ0=0;MQRankSum=-0.405;QD=15.41;ReadPosRankSum=-0.29	GT:AD:DP:GQ:PL	0/1:127,116:243:99:3774,0,4127
chrXV	265279	.	G	A	3555.77	PASS	AC=1;AF=0.5;AN=2;BaseQRankSum=-1.771;DP=216;Dels=0.0;FS=8.727;HaplotypeScore=1.7753;MLEAC=1;MLEAF=0.5;MQ=42.0;MQ0=0;MQRankSum=0.71;QD=16.46;ReadPosRankSum=-1.468	GT:AD:DP:GQ:PL	0/1:105,111:216:99:3584,0,3498
chrXV	271348	.	G	A	3868.77	PASS	AC=1;AF=0.5;AN=2;BaseQRankSum=1.495;DP=194;Dels=0.0;FS=0.0;HaplotypeScore=2.6652;MLEAC=1;MLEAF=0.5;MQ=41.99;MQ0=0;MQRankSum=0.594;QD=19.94;ReadPosRankSum=0.991	GT:AD:DP:GQ:PL	0/1:80,114:194:99:3897,0,2511
chrXV	274822	.	C	T	4507.77	PASS	AC=1;AF=0.5;AN=2;BaseQRankSum=2.861;DP=248;Dels=0.0;FS=0.467;HaplotypeScore=1.7333;MLEAC=1;MLEAF=0.5;MQ=41.99;MQ0=0;MQRankSum=0.436;QD=18.18;ReadPosRankSum=0.894	GT:AD:DP:GQ:PL	0/1:115,131:246:99:4536,0,3596
chrXV	282185	.	C	T	2528.77	PASS	AC=1;AF=0.5;AN=2;BaseQRankSum=-0.579;DP=164;Dels=0.0;FS=0.575;HaplotypeScore=0.0;MLEAC=1;MLEAF=0.5;MQ=41.84;MQ0=0;MQRankSum=0.839;QD=15.42;ReadPosRankSum=0.016	GT:AD:DP:GQ:PL	0/1:83,81:164:99:2557,0,2624
chrXV	305335	.	G	A	3325.77	PASS	AC=1;AF=0.5;AN=2;BaseQRankSum=2.395;DP=210;Dels=0.0;FS=3.121;HaplotypeScore=4.6318;MLEAC=1;MLEAF=0.5;MQ=42.0;MQ0=0;MQRankSum=-2.09;QD=15.84;ReadPosRankSum=-0.525	GT:AD:DP:GQ:PL	0/1:107,102:209:99:3354,0,3505
chrXV	307876	.	C	T	3849.77	PASS	AC=1;AF=0.5;AN=2;BaseQRankSum=0.813;DP=218;Dels=0.0;FS=43.838;HaplotypeScore=5.9465;MLEAC=1;MLEAF=0.5;MQ=42.0;MQ0=0;MQRankSum=1.089;QD=17.66;ReadPosRankSum=-0.995	GT:AD:DP:GQ:PL	0/1:102,115:217:99:3878,0,3345
chrXV	311119	.	C	T	3125.77	PASS	AC=1;AF=0.5;AN=2;BaseQRankSum=1.673;DP=190;Dels=0.0;FS=0.532;HaplotypeScore=3.723;MLEAC=1;MLEAF=0.5;MQ=41.99;MQ0=0;MQRankSum=1.913;QD=16.45;ReadPosRankSum=0.726	GT:AD:DP:GQ:PL	0/1:97,93:190:99:3154,0,3215
chrXV	320025	.	C	T	4036.77	PASS	AC=1;AF=0.5;AN=2;BaseQRankSum=-0.44;DP=228;Dels=0.0;FS=16.198;HaplotypeScore=5.0632;MLEAC=1;MLEAF=0.5;MQ=41.99;MQ0=0;MQRankSum=-1.055;QD=17.71;ReadPosRankSum=-1.122	GT:AD:DP:GQ:PL	0/1:104,124:228:99:4065,0,3310
chrXV	325884	.	G	A	2920.77	PASS	AC=1;AF=0.5;AN=2;BaseQRankSum=0.844;DP=192;Dels=0.0;FS=0.0;HaplotypeScore=2.9463;MLEAC=1;MLEAF=0.5;MQ=41.77;MQ0=0;MQRankSum=0.849;QD=15.21;ReadPosRankSum=-0.088	GT:AD:DP:GQ:PL	0/1:102,89:192:99:2949,0,3353
chrXV	332906	.	G	A	3407.77	PASS	AC=1;AF=0.5;AN=2;BaseQRankSum=-0.422;DP=216;Dels=0.0;FS=0.0;HaplotypeScore=4.1647;MLEAC=1;MLEAF=0.5;MQ=42.0;MQ0=0;MQRankSum=-1.892;QD=15.78;ReadPosRankSum=-1.182	GT:AD:DP:GQ:PL	0/1:109,107:216:99:3436,0,3533
chrXV	357620	.	C	T	3540.77	PASS	AC=1;AF=0.5;AN=2;BaseQRankSum=2.739;DP=214;Dels=0.0;FS=7.671;HaplotypeScore=2.5771;MLEAC=1;MLEAF=0.5;MQ=41.99;MQ0=0;MQRankSum=0.368;QD=16.55;ReadPosRankSum=0.796	GT:AD:DP:GQ:PL	0/1:106,108:214:99:3569,0,3397
chrXV	363313	.	C	T	3305.77	PASS	AC=1;AF=0.5;AN=2;BaseQRankSum=2.435;DP=223;Dels=0.0;FS=6.535;HaplotypeScore=6.9753;MLEAC=1;MLEAF=0.5;MQ=41.99;MQ0=0;MQRankSum=-1.378;QD=14.82;ReadPosRankSum=0.802	GT:AD:DP:GQ:PL	0/1:118,103:223:99:3334,0,3814
chrXV	398406	.	C	T	3567.77	PASS	AC=1;AF=0.5;AN=2;BaseQRankSum=2.286;DP=215;Dels=0.0;FS=6.607;HaplotypeScore=5.231;MLEAC=1;MLEAF=0.5;MQ=42.0;MQ0=0;MQRankSum=0.527;QD=16.59;ReadPosRankSum=-1.715	GT:AD:DP:GQ:PL	0/1:106,108:215:99:3596,0,3507
chrXV	413786	.	G	A	3289.77	PASS	AC=1;AF=0.5;AN=2;BaseQRankSum=0.084;DP=189;Dels=0.0;FS=12.617;HaplotypeScore=0.9734;MLEAC=1;MLEAF=0.5;MQ=42.0;MQ0=0;MQRankSum=-1.252;QD=17.41;ReadPosRankSum=-0.712	GT:AD:DP:GQ:PL	0/1:91,98:189:99:3318,0,3033
chrXV	418219	.	G	A	3543.77	PASS	AC=1;AF=0.5;AN=2;BaseQRankSum=1.336;DP=213;Dels=0.0;FS=1.694;HaplotypeScore=3.546;MLEAC=1;MLEAF=0.5;MQ=41.93;MQ0=0;MQRankSum=0.935;QD=16.64;ReadPosRankSum=0.255	GT:AD:DP:GQ:PL	0/1:104,109:213:99:3572,0,3356
chrXV	418645	.	C	T	3266.77	PASS	AC=1;AF=0.5;AN=2;BaseQRankSum=1.473;DP=225;Dels=0.0;FS=0.491;HaplotypeScore=3.4667;MLEAC=1;MLEAF=0.5;MQ=42.0;MQ0=0;MQRankSum=-1.148;QD=14.52;ReadPosRankSum=-0.562	GT:AD:DP:GQ:PL	0/1:123,101:224:99:3295,0,3914
chrXV	426655	.	C	T	3519.77	PASS	AC=1;AF=0.5;AN=2;BaseQRankSum=1.291;DP=212;Dels=0.0;FS=4.756;HaplotypeScore=6.1807;MLEAC=1;MLEAF=0.5;MQ=41.92;MQ0=0;MQRankSum=-0.118;QD=16.6;ReadPosRankSum=-0.993	GT:AD:DP:GQ:PL	0/1:101,109:211:99:3548,0,3110
chrXV	426915	.	G	A	3266.77	PASS	AC=1;AF=0.5;AN=2;BaseQRankSum=1.842;DP=218;Dels=0.0;FS=0.0;HaplotypeScore=0.0;MLEAC=1;MLEAF=0.5;MQ=41.99;MQ0=0;MQRankSum=-0.302;QD=14.99;ReadPosRankSum=0.959	GT:AD:DP:GQ:PL	0/1:117,99:216:99:3295,0,3803
chrXV	431272	.	C	T	3427.77	PASS	AC=1;AF=0.5;AN=2;BaseQRankSum=0.537;DP=207;Dels=0.0;FS=21.661;HaplotypeScore=1.4679;MLEAC=1;MLEAF=0.5;MQ=42.0;MQ0=0;MQRankSum=-0.386;QD=16.56;ReadPosRankSum=1.737	GT:AD:DP:GQ:PL	0/1:102,105:207:99:3456,0,3329
chrXV	433032	.	C	T	3414.77	PASS	AC=1;AF=0.5;AN=2;BaseQRankSum=-1.185;DP=221;Dels=0.0;FS=3.803;HaplotypeScore=8.687;MLEAC=1;MLEAF=0.5;MQ=42.0;MQ0=0;MQRankSum=-0.227;QD=15.45;ReadPosRankSum=0.696	GT:AD:DP:GQ:PL	0/1:115,105:221:99:3443,0,3862
chrXV	444744	.	C	T	3250.77	PASS	AC=1;AF=0.5;AN=2;BaseQRankSum=0.112;DP=214;Dels=0.0;FS=1.094;HaplotypeScore=4.1373;MLEAC=1;MLEAF=0.5;MQ=41.99;MQ0=0;MQRankSum=-0.282;QD=15.19;ReadPosRankSum=0.121	GT:AD:DP:GQ:PL	0/1:111,101:212:99:3279,0,3638
chrXV	448642	.	C	T	122.77	PASS	AC=1;AF=0.5;AN=2;BaseQRankSum=0.183;DP=46;Dels=0.0;FS=4.977;HaplotypeScore=10.9707;MLEAC=1;MLEAF=0.5;MQ=41.96;MQ0=0;MQRankSum=0.826;QD=2.67;ReadPosRankSum=3.395	GT:AD:DP:GQ:PL	0/1:39,7:46:99:151,0,1345
chrXV	457694	.	G	A	3283.77	PASS	AC=1;AF=0.5;AN=2;BaseQRankSum=-1.34;DP=196;Dels=0.0;FS=8.168;HaplotypeScore=5.3084;MLEAC=1;MLEAF=0.5;MQ=41.89;MQ0=0;MQRankSum=-1.247;QD=16.75;ReadPosRankSum=-0.068	GT:AD:DP:GQ:PL	0/1:95,101:196:99:3312,0,3105
chrXV	479022	.	G	A	2947.77	PASS	AC=1;AF=0.5;AN=2;BaseQRankSum=0.389;DP=188;Dels=0.0;FS=6.143;HaplotypeScore=0.7887;MLEAC=1;MLEAF=0.5;MQ=41.52;MQ0=0;MQRankSum=-0.716;QD=15.68;ReadPosRankSum=0.038	GT:AD:DP:GQ:PL	0/1:93,95:188:99:2976,0,2984
chrXV	486451	.	C	T	4071.77	PASS	AC=1;AF=0.5;AN=2;BaseQRankSum=0.352;DP=245;Dels=0.0;FS=25.645;HaplotypeScore=6.9646;MLEAC=1;MLEAF=0.5;MQ=41.94;MQ0=0;MQRankSum=-0.273;QD=16.62;ReadPosRankSum=0.076	GT:AD:DP:GQ:PL	0/1:118,125:244:99:4100,0,3836
chrXV	490062	.	G	A	3701.77	PASS	AC=1;AF=0.5;AN=2;BaseQRankSum=-0.076;DP=232;Dels=0.0;FS=2.225;HaplotypeScore=10.9741;MLEAC=1;MLEAF=0.5;MQ=41.93;MQ0=0;MQRankSum=-0.728;QD=15.96;ReadPosRankSum=-2.001	GT:AD:DP:GQ:PL	0/1:117,115:232:99:3730,0,3805
chrXV	494644	.	C	T	2284.77	PASS	AC=1;AF=0.5;AN=2;BaseQRankSum=1.779;DP=142;Dels=0.0;FS=5.756;HaplotypeScore=3.0943;MLEAC=1;MLEAF=0.5;MQ=42.0;MQ0=0;MQRankSum=0.549;QD=16.09;ReadPosRankSum=-1.414	GT:AD:DP:GQ:PL	0/1:64,77:142:99:2313,0,1697
chrXV	517547	.	C	T	3128.77	PASS	AC=1;AF=0.5;AN=2;BaseQRankSum=0.637;DP=181;Dels=0.0;FS=7.415;HaplotypeScore=4.0377;MLEAC=1;MLEAF=0.5;MQ=42.0;MQ0=0;MQRankSum=0.138;QD=17.29;ReadPosRankSum=-2.122	GT:AD:DP:GQ:PL	0/1:87,94:181:99:3157,0,2749
chrXV	547768	.	C	T	2648.77	PASS	AC=1;AF=0.5;AN=2;BaseQRankSum=2.013;DP=153;Dels=0.0;FS=2.998;HaplotypeScore=2.6527;MLEAC=1;MLEAF=0.5;MQ=41.99;MQ0=0;MQRankSum=0.425;QD=17.31;ReadPosRankSum=-0.966	GT:AD:DP:GQ:PL	0/1:74,79:153:99:2677,0,2329
chrXV	551018	.	G	A	2519.77	PASS	AC=1;AF=0.5;AN=2;BaseQRankSum=0.617;DP=180;Dels=0.0;FS=1.873;HaplotypeScore=0.9958;MLEAC=1;MLEAF=0.5;MQ=42.0;MQ0=0;MQRankSum=0.487;QD=14.0;ReadPosRankSum=-1.216	GT:AD:DP:GQ:PL	0/1:101,79:180:99:2548,0,3421
chrXV	574975	.	C	T	2919.77	PASS	AC=1;AF=0.5;AN=2;BaseQRankSum=0.573;DP=207;Dels=0.0;FS=0.513;HaplotypeScore=6.0191;MLEAC=1;MLEAF=0.5;MQ=41.82;MQ0=0;MQRankSum=0.794;QD=14.11;ReadPosRankSum=-0.213	GT:AD:DP:GQ:PL	0/1:114,93:207:99:2948,0,3708
chrXV	580260	.	C	T	3267.77	PASS	AC=1;AF=0.5;AN=2;BaseQRankSum=2.855;DP=172;Dels=0.0;FS=2.035;HaplotypeScore=1.7552;MLEAC=1;MLEAF=0.5;MQ=42.0;MQ0=0;MQRankSum=0.84;QD=19.0;ReadPosRankSum=-1.237	GT:AD:DP:GQ:PL	0/1:72,99:171:99:3296,0,2119
chrXV	581815	.	G	A	3901.77	PASS	AC=1;AF=0.5;AN=2;BaseQRankSum=2.643;DP=220;Dels=0.0;FS=3.012;HaplotypeScore=1.6553;MLEAC=1;MLEAF=0.5;MQ=41.99;MQ0=0;MQRankSum=-0.608;QD=17.74;ReadPosRankSum=0.865	GT:AD:DP:GQ:PL	0/1:107,113:220:99:3930,0,3542
chrXV	606565	.	C	T	3093.77	PASS	AC=1;AF=0.5;AN=2;BaseQRankSum=0.406;DP=215;Dels=0.0;FS=1.05;HaplotypeScore=0.734;MLEAC=1;MLEAF=0.5;MQ=42.0;MQ0=0;MQRankSum=-1.268;QD=14.39;ReadPosRankSum=-0.155	GT:AD:DP:GQ:PL	0/1:117,97:214:99:3122,0,4006
chrXV	608520	.	G	A	3436.77	PASS	AC=1;AF=0.5;AN=2;BaseQRankSum=-0.301;DP=193;Dels=0.01;FS=7.721;HaplotypeScore=9.7952;MLEAC=1;MLEAF=0.5;MQ=41.92;MQ0=0;MQRankSum=0.488;QD=17.81;ReadPosRankSum=0.424	GT:AD:DP:GQ:PL	0/1:87,104:191:99:3465,0,2799
chrXV	617586	.	G	A	3086.77	PASS	AC=1;AF=0.5;AN=2;BaseQRankSum=-0.652;DP=200;Dels=0.0;FS=2.477;HaplotypeScore=1.6643;MLEAC=1;MLEAF=0.5;MQ=41.99;MQ0=0;MQRankSum=-0.797;QD=15.43;ReadPosRankSum=-1.766	GT:AD:DP:GQ:PL	0/1:106,94:200:99:3115,0,3539
chrXV	650013	.	G	A	3895.77	PASS	AC=1;AF=0.5;AN=2;BaseQRankSum=0.712;DP=217;Dels=0.0;FS=1.054;HaplotypeScore=1.7074;MLEAC=1;MLEAF=0.5;MQ=41.99;MQ0=0;MQRankSum=-1.121;QD=17.95;ReadPosRankSum=-1.286	GT:AD:DP:GQ:PL	0/1:102,115:217:99:3924,0,3261
chrXV	689051	.	G	A	3509.77	PASS	AC=1;AF=0.5;AN=2;BaseQRankSum=-0.108;DP=208;Dels=0.0;FS=0.0;HaplotypeScore=4.5707;MLEAC=1;MLEAF=0.5;MQ=42.0;MQ0=0;MQRankSum=0.127;QD=16.87;ReadPosRankSum=-1.646	GT:AD:DP:GQ:PL	0/1:99,108:207:99:3538,0,3235
chrXV	693641	.	G	A	3625.77	PASS	AC=1;AF=0.5;AN=2;BaseQRankSum=-0.847;DP=229;Dels=0.0;FS=5.4;HaplotypeScore=8.7812;MLEAC=1;MLEAF=0.5;MQ=41.98;MQ0=0;MQRankSum=-1.063;QD=15.83;ReadPosRankSum=-1.259	GT:AD:DP:GQ:PL	0/1:119,110:229:99:3654,0,3944
chrXV	712603	.	G	A	2317.77	PASS	AC=1;AF=0.5;AN=2;BaseQRankSum=0.98;DP=164;Dels=0.0;FS=8.322;HaplotypeScore=4.6164;MLEAC=1;MLEAF=0.5;MQ=41.99;MQ0=0;MQRankSum=0.394;QD=14.13;ReadPosRankSum=-0.508	GT:AD:DP:GQ:PL	0/1:89,73:163:99:2346,0,2953
chrXV	721883	.	C	T	3570.77	PASS	AC=1;AF=0.5;AN=2;BaseQRankSum=1.319;DP=226;Dels=0.0;FS=4.563;HaplotypeScore=0.7887;MLEAC=1;MLEAF=0.5;MQ=41.99;MQ0=0;MQRankSum=-2.091;QD=15.8;ReadPosRankSum=1.032	GT:AD:DP:GQ:PL	0/1:116,109:225:99:3599,0,3864
chrXV	738469	.	C	T	3071.77	PASS	AC=1;AF=0.5;AN=2;BaseQRankSum=-2.23;DP=206;Dels=0.0;FS=0.519;HaplotypeScore=5.5161;MLEAC=1;MLEAF=0.5;MQ=41.91;MQ0=0;MQRankSum=-0.453;QD=14.91;ReadPosRankSum=0.469	GT:AD:DP:GQ:PL	0/1:108,96:204:99:3100,0,3669
chrXV	758254	.	C	T	2946.77	PASS	AC=1;AF=0.5;AN=2;BaseQRankSum=-1.879;DP=215;Dels=0.0;FS=3.073;HaplotypeScore=5.8847;MLEAC=1;MLEAF=0.5;MQ=42.0;MQ0=0;MQRankSum=-0.006;QD=13.71;ReadPosRankSum=0.041	GT:AD:DP:GQ:PL	0/1:118,96:215:99:2975,0,3880
chrXV	759423	.	G	A	3604.77	PASS	AC=1;AF=0.5;AN=2;BaseQRankSum=0.244;DP=217;Dels=0.0;FS=3.068;HaplotypeScore=8.8187;MLEAC=1;MLEAF=0.5;MQ=41.93;MQ0=0;MQRankSum=0.577;QD=16.61;ReadPosRankSum=0.103	GT:AD:DP:GQ:PL	0/1:106,108:215:99:3633,0,3541
chrXV	759426	.	G	A	3415.77	PASS	AC=1;AF=0.5;AN=2;BaseQRankSum=1.203;DP=214;Dels=0.0;FS=1.077;HaplotypeScore=7.9865;MLEAC=1;MLEAF=0.5;MQ=41.93;MQ0=0;MQRankSum=0.49;QD=15.96;ReadPosRankSum=0.22	GT:AD:DP:GQ:PL	0/1:105,106:212:99:3444,0,3392
chrXV	759714	.	G	A	4016.77	PASS	AC=1;AF=0.5;AN=2;BaseQRankSum=1.744;DP=234;Dels=0.0;FS=3.65;HaplotypeScore=3.834;MLEAC=1;MLEAF=0.5;MQ=42.0;MQ0=0;MQRankSum=0.457;QD=17.17;ReadPosRankSum=0.22	GT:AD:DP:GQ:PL	0/1:109,123:232:99:4045,0,3435
chrXV	761787	.	G	A	3557.77	PASS	AC=1;AF=0.5;AN=2;BaseQRankSum=1.011;DP=220;Dels=0.0;FS=0.501;HaplotypeScore=2.713;MLEAC=1;MLEAF=0.5;MQ=41.99;MQ0=0;MQRankSum=-0.21;QD=16.17;ReadPosRankSum=-0.292	GT:AD:DP:GQ:PL	0/1:109,109:219:99:3586,0,3588
chrXV	780165	.	C	T	3846.77	PASS	AC=1;AF=0.5;AN=2;BaseQRankSum=1.375;DP=243;Dels=0.0;FS=2.858;HaplotypeScore=3.7869;MLEAC=1;MLEAF=0.5;MQ=42.0;MQ0=0;MQRankSum=1.359;QD=15.83;ReadPosRankSum=-0.393	GT:AD:DP:GQ:PL	0/1:126,115:241:99:3875,0,4340
chrXV	780773	.	C	T	3388.77	PASS	AC=1;AF=0.5;AN=2;BaseQRankSum=1.013;DP=220;Dels=0.0;FS=0.502;HaplotypeScore=6.6927;MLEAC=1;MLEAF=0.5;MQ=41.84;MQ0=1;MQRankSum=-1.86;QD=15.4;ReadPosRankSum=0.054	GT:AD:DP:GQ:PL	0/1:114,106:220:99:3417,0,3633
chrXV	813713	.	G	A	2938.77	PASS	AC=1;AF=0.5;AN=2;BaseQRankSum=-3.743;DP=193;Dels=0.0;FS=16.134;HaplotypeScore=1.865;MLEAC=1;MLEAF=0.5;MQ=41.99;MQ0=0;MQRankSum=-0.736;QD=15.23;ReadPosRankSum=-0.338	GT:AD:DP:GQ:PL	0/1:91,101:192:99:2967,0,2782
chrXV	820414	.	C	T	4046.77	PASS	AC=1;AF=0.5;AN=2;BaseQRankSum=0.079;DP=222;Dels=0.0;FS=0.492;HaplotypeScore=2.4328;MLEAC=1;MLEAF=0.5;MQ=41.99;MQ0=0;MQRankSum=1.873;QD=18.23;ReadPosRankSum=0.636	GT:AD:DP:GQ:PL	0/1:102,120:222:99:4075,0,3287
chrXV	831001	.	C	T	3359.77	PASS	AC=1;AF=0.5;AN=2;BaseQRankSum=1.084;DP=185;Dels=0.0;FS=0.548;HaplotypeScore=8.24;MLEAC=1;MLEAF=0.5;MQ=41.99;MQ0=0;MQRankSum=1.456;QD=18.16;ReadPosRankSum=0.112	GT:AD:DP:GQ:PL	0/1:85,100:185:99:3388,0,2846
chrXV	842270	.	G	A	3850.77	PASS	AC=1;AF=0.5;AN=2;BaseQRankSum=1.69;DP=221;Dels=0.0;FS=6.55;HaplotypeScore=3.405;MLEAC=1;MLEAF=0.5;MQ=41.81;MQ0=0;MQRankSum=-0.704;QD=17.42;ReadPosRankSum=1.553	GT:AD:DP:GQ:PL	0/1:102,117:219:99:3879,0,3287
chrXV	842388	.	C	T	3716.77	PASS	AC=1;AF=0.5;AN=2;BaseQRankSum=0.481;DP=197;Dels=0.0;FS=7.073;HaplotypeScore=3.7089;MLEAC=1;MLEAF=0.5;MQ=41.99;MQ0=0;MQRankSum=-1.251;QD=18.87;ReadPosRankSum=0.265	GT:AD:DP:GQ:PL	0/1:88,109:197:99:3745,0,2926
chrXV	847191	.	G	A	3416.77	PASS	AC=1;AF=0.5;AN=2;BaseQRankSum=0.802;DP=218;Dels=0.0;FS=0.0;HaplotypeScore=5.2765;MLEAC=1;MLEAF=0.5;MQ=41.99;MQ0=0;MQRankSum=-0.139;QD=15.67;ReadPosRankSum=0.635	GT:AD:DP:GQ:PL	0/1:111,104:216:99:3445,0,3694
chrXV	853109	.	G	A	3405.77	PASS	AC=1;AF=0.5;AN=2;BaseQRankSum=-1.924;DP=236;Dels=0.0;FS=2.906;HaplotypeScore=4.7942;MLEAC=1;MLEAF=0.5;MQ=41.99;MQ0=0;MQRankSum=-0.22;QD=14.43;ReadPosRankSum=-0.963	GT:AD:DP:GQ:PL	0/1:124,110:234:99:3434,0,4232
chrXV	866346	.	G	A	4384.77	PASS	AC=1;AF=0.5;AN=2;BaseQRankSum=2.188;DP=250;Dels=0.0;FS=5.208;HaplotypeScore=5.4353;MLEAC=1;MLEAF=0.5;MQ=41.98;MQ0=0;MQRankSum=-0.403;QD=17.54;ReadPosRankSum=0.582	GT:AD:DP:GQ:PL	0/1:118,130:248:99:4413,0,3650
chrXV	877541	.	G	A	3406.77	PASS	AC=1;AF=0.5;AN=2;BaseQRankSum=0.743;DP=173;Dels=0.0;FS=4.533;HaplotypeScore=3.4019;MLEAC=1;MLEAF=0.5;MQ=41.98;MQ0=0;MQRankSum=-1.571;QD=19.69;ReadPosRankSum=0.544	GT:AD:DP:GQ:PL	0/1:71,101:172:99:3435,0,2281
chrXV	877579	.	G	A	2801.77	PASS	AC=1;AF=0.5;AN=2;BaseQRankSum=-2.892;DP=178;Dels=0.0;FS=10.287;HaplotypeScore=3.1684;MLEAC=1;MLEAF=0.5;MQ=41.98;MQ0=0;MQRankSum=1.203;QD=15.74;ReadPosRankSum=0.674	GT:AD:DP:GQ:PL	0/1:84,93:178:99:2830,0,2710
chrXV	880756	.	C	T	2955.77	PASS	AC=1;AF=0.5;AN=2;BaseQRankSum=0.755;DP=178;Dels=0.0;FS=0.553;HaplotypeScore=0.8667;MLEAC=1;MLEAF=0.5;MQ=41.92;MQ0=0;MQRankSum=-0.073;QD=16.61;ReadPosRankSum=3.032	GT:AD:DP:GQ:PL	0/1:83,95:178:99:2984,0,2605
chrXV	882542	.	C	T	3516.77	PASS	AC=1;AF=0.5;AN=2;BaseQRankSum=0.974;DP=235;Dels=0.0;FS=2.932;HaplotypeScore=8.0715;MLEAC=1;MLEAF=0.5;MQ=41.96;MQ0=0;MQRankSum=-0.895;QD=14.96;ReadPosRankSum=-0.384	GT:AD:DP:GQ:PL	0/1:125,110:235:99:3545,0,4068
chrXV	882655	.	C	T	2129.77	PASS	AC=1;AF=0.5;AN=2;BaseQRankSum=-0.643;DP=116;Dels=0.0;FS=3.926;HaplotypeScore=3.8121;MLEAC=1;MLEAF=0.5;MQ=41.98;MQ0=0;MQRankSum=-0.172;QD=18.36;ReadPosRankSum=-1.857	GT:AD:DP:GQ:PL	0/1:53,63:116:99:2158,0,1766
chrXV	883135	.	C	T	3320.77	PASS	AC=1;AF=0.5;AN=2;BaseQRankSum=0.421;DP=207;Dels=0.0;FS=15.852;HaplotypeScore=3.9777;MLEAC=1;MLEAF=0.5;MQ=41.99;MQ0=0;MQRankSum=0.171;QD=16.04;ReadPosRankSum=0.846	GT:AD:DP:GQ:PL	0/1:106,101:207:99:3349,0,3519
chrXV	883451	.	C	T	3576.77	PASS	AC=1;AF=0.5;AN=2;BaseQRankSum=-1.6;DP=213;Dels=0.0;FS=1.667;HaplotypeScore=1.8633;MLEAC=1;MLEAF=0.5;MQ=42.0;MQ0=0;MQRankSum=-0.691;QD=16.79;ReadPosRankSum=-1.387	GT:AD:DP:GQ:PL	0/1:104,109:213:99:3605,0,3501
chrXV	883711	.	C	T	3655.77	PASS	AC=1;AF=0.5;AN=2;BaseQRankSum=0.391;DP=205;Dels=0.0;FS=7.887;HaplotypeScore=2.7336;MLEAC=1;MLEAF=0.5;MQ=41.98;MQ0=0;MQRankSum=0.308;QD=17.83;ReadPosRankSum=-1.142	GT:AD:DP:GQ:PL	0/1:95,110:205:99:3684,0,3025
chrXV	884527	.	G	A	3857.77	PASS	AC=1;AF=0.5;AN=2;BaseQRankSum=-1.211;DP=223;Dels=0.0;FS=1.644;HaplotypeScore=6.3986;MLEAC=1;MLEAF=0.5;MQ=41.98;MQ0=0;MQRankSum=-0.451;QD=17.3;ReadPosRankSum=-0.793	GT:AD:DP:GQ:PL	0/1:104,118:223:99:3886,0,3303
chrXV	895950	.	C	T	3598.77	PASS	AC=1;AF=0.5;AN=2;BaseQRankSum=1.281;DP=209;Dels=0.0;FS=36.557;HaplotypeScore=10.5954;MLEAC=1;MLEAF=0.5;MQ=41.92;MQ0=0;MQRankSum=0.347;QD=17.22;ReadPosRankSum=-1.355	GT:AD:DP:GQ:PL	0/1:100,108:208:99:3627,0,3273
chrXV	898423	.	G	A	3398.77	PASS	AC=1;AF=0.5;AN=2;BaseQRankSum=2.717;DP=218;Dels=0.0;FS=2.32;HaplotypeScore=1.7621;MLEAC=1;MLEAF=0.5;MQ=42.0;MQ0=0;MQRankSum=0.102;QD=15.59;ReadPosRankSum=2.446	GT:AD:DP:GQ:PL	0/1:116,102:218:99:3427,0,3766
chrXV	912096	.	G	A	3332.77	PASS	AC=1;AF=0.5;AN=2;BaseQRankSum=0.881;DP=207;Dels=0.0;FS=0.508;HaplotypeScore=4.4229;MLEAC=1;MLEAF=0.5;MQ=41.93;MQ0=0;MQRankSum=0.491;QD=16.1;ReadPosRankSum=-0.173	GT:AD:DP:GQ:PL	0/1:105,101:206:99:3361,0,3499
chrXV	919291	.	C	T	3982.77	PASS	AC=1;AF=0.5;AN=2;BaseQRankSum=1.052;DP=250;Dels=0.0;FS=3.483;HaplotypeScore=5.4001;MLEAC=1;MLEAF=0.5;MQ=41.99;MQ0=0;MQRankSum=0.143;QD=15.93;ReadPosRankSum=0.718	GT:AD:DP:GQ:PL	0/1:128,122:250:99:4011,0,4430
chrXV	930701	.	C	T	2862.77	PASS	AC=1;AF=0.5;AN=2;BaseQRankSum=1.156;DP=169;Dels=0.0;FS=0.0;HaplotypeScore=2.4095;MLEAC=1;MLEAF=0.5;MQ=41.99;MQ0=0;MQRankSum=-1.964;QD=16.94;ReadPosRankSum=0.926	GT:AD:DP:GQ:PL	0/1:83,86:169:99:2891,0,2775
chrXV	945955	.	G	A	4258.77	PASS	AC=1;AF=0.5;AN=2;BaseQRankSum=2.017;DP=228;Dels=0.0;FS=4.562;HaplotypeScore=0.8321;MLEAC=1;MLEAF=0.5;MQ=42.0;MQ0=0;MQRankSum=0.69;QD=18.68;ReadPosRankSum=2.101	GT:AD:DP:GQ:PL	0/1:99,126:226:99:4287,0,3279
chrXV	953343	.	C	T	5375.77	PASS	AC=1;AF=0.5;AN=2;BaseQRankSum=0.824;DP=194;Dels=0.0;FS=45.454;HaplotypeScore=3.256;MLEAC=1;MLEAF=0.5;MQ=41.93;MQ0=0;MQRankSum=-1.532;QD=27.71;ReadPosRankSum=0.476	GT:AD:DP:GQ:PL	0/1:41,153:194:99:5404,0,969
chrXV	967440	.	G	A	4061.77	PASS	AC=1;AF=0.5;AN=2;BaseQRankSum=0.964;DP=241;Dels=0.0;FS=1.588;HaplotypeScore=7.289;MLEAC=1;MLEAF=0.5;MQ=42.0;MQ0=0;MQRankSum=-0.875;QD=16.85;ReadPosRankSum=-1.364	GT:AD:DP:GQ:PL	0/1:120,120:240:99:4090,0,3940
chrXV	986520	.	G	A	3696.77	PASS	AC=1;AF=0.5;AN=2;BaseQRankSum=1.12;DP=211;Dels=0.0;FS=11.383;HaplotypeScore=1.6553;MLEAC=1;MLEAF=0.5;MQ=42.0;MQ0=0;MQRankSum=0.001;QD=17.52;ReadPosRankSum=2.767	GT:AD:DP:GQ:PL	0/1:99,112:211:99:3725,0,3136
chrXV	989809	.	C	T	3204.83	PASS	AC=1;AF=0.5;AN=2;BaseQRankSum=-0.104;DP=187;Dels=0.0;FS=5.172;HaplotypeScore=3.451;MLEAC=1;MLEAF=0.5;MQ=42.0;MQ0=0;MQRankSum=1.508;QD=17.14;ReadPosRankSum=-0.68	GT:AD:DP:GQ:PL	0/1:89,98:187:99:3236,0,2794
chrXV	1004944	.	C	T	3294.77	PASS	AC=1;AF=0.5;AN=2;BaseQRankSum=1.304;DP=190;Dels=0.0;FS=3.313;HaplotypeScore=2.5555;MLEAC=1;MLEAF=0.5;MQ=41.83;MQ0=0;MQRankSum=0.879;QD=17.34;ReadPosRankSum=1.066	GT:AD:DP:GQ:PL	0/1:93,97:190:99:3323,0,3066
chrXV	1008137	.	G	A	3076.77	PASS	AC=1;AF=0.5;AN=2;BaseQRankSum=-1.315;DP=194;Dels=0.0;FS=0.534;HaplotypeScore=2.574;MLEAC=1;MLEAF=0.5;MQ=41.89;MQ0=1;MQRankSum=0.156;QD=15.86;ReadPosRankSum=0.719	GT:AD:DP:GQ:PL	0/1:95,96:192:99:3105,0,3166
chrXV	1022532	.	G	A	4426.77	PASS	AC=1;AF=0.5;AN=2;BaseQRankSum=-2.871;DP=250;Dels=0.0;FS=21.097;HaplotypeScore=6.1452;MLEAC=1;MLEAF=0.5;MQ=41.99;MQ0=0;MQRankSum=-1.865;QD=17.71;ReadPosRankSum=0.486	GT:AD:DP:GQ:PL	0/1:115,135:250:99:4455,0,3848
chrXV	1025655	.	C	T	3624.77	PASS	AC=1;AF=0.5;AN=2;BaseQRankSum=0.784;DP=218;Dels=0.0;FS=3.083;HaplotypeScore=2.9046;MLEAC=1;MLEAF=0.5;MQ=42.0;MQ0=0;MQRankSum=-0.455;QD=16.63;ReadPosRankSum=0.803	GT:AD:DP:GQ:PL	0/1:109,109:218:99:3653,0,3582
chrXV	1027333	.	C	T	4263.77	PASS	AC=1;AF=0.5;AN=2;BaseQRankSum=0.923;DP=250;Dels=0.0;FS=3.473;HaplotypeScore=3.4105;MLEAC=1;MLEAF=0.5;MQ=41.98;MQ0=0;MQRankSum=-0.089;QD=17.06;ReadPosRankSum=-0.671	GT:AD:DP:GQ:PL	0/1:123,126:249:99:4292,0,4153
chrXV	1028291	.	G	A	3682.77	PASS	AC=1;AF=0.5;AN=2;BaseQRankSum=1.056;DP=250;Dels=0.0;FS=11.574;HaplotypeScore=5.9111;MLEAC=1;MLEAF=0.5;MQ=42.0;MQ0=0;MQRankSum=1.039;QD=14.73;ReadPosRankSum=-0.719	GT:AD:DP:GQ:PL	0/1:136,114:250:99:3711,0,4390
chrXV	1028922	.	G	A	3480.77	PASS	AC=1;AF=0.5;AN=2;BaseQRankSum=-1.049;DP=200;Dels=0.0;FS=1.733;HaplotypeScore=1.8499;MLEAC=1;MLEAF=0.5;MQ=42.0;MQ0=0;MQRankSum=-0.853;QD=17.4;ReadPosRankSum=-1.494	GT:AD:DP:GQ:PL	0/1:94,106:200:99:3509,0,3139
chrXV	1029374	.	G	A	3594.77	PASS	AC=1;AF=0.5;AN=2;BaseQRankSum=1.114;DP=197;Dels=0.0;FS=3.462;HaplotypeScore=2.531;MLEAC=1;MLEAF=0.5;MQ=42.0;MQ0=0;MQRankSum=1.137;QD=18.25;ReadPosRankSum=1.244	GT:AD:DP:GQ:PL	0/1:87,108:195:99:3623,0,2766
chrXV	1043138	.	G	A	3372.77	PASS	AC=1;AF=0.5;AN=2;BaseQRankSum=-0.239;DP=194;Dels=0.0;FS=7.107;HaplotypeScore=3.5884;MLEAC=1;MLEAF=0.5;MQ=42.0;MQ0=0;MQRankSum=0.296;QD=17.39;ReadPosRankSum=0.206	GT:AD:DP:GQ:PL	0/1:94,100:194:99:3401,0,3130
chrXV	1046650	.	G	A	2663.77	PASS	AC=1;AF=0.5;AN=2;BaseQRankSum=-0.985;DP=166;Dels=0.0;FS=0.584;HaplotypeScore=6.0133;MLEAC=1;MLEAF=0.5;MQ=42.0;MQ0=0;MQRankSum=-1.603;QD=16.05;ReadPosRankSum=-0.554	GT:AD:DP:GQ:PL	0/1:82,82:164:99:2692,0,2734
chrXV	1056577	.	G	A	3335.77	PASS	AC=1;AF=0.5;AN=2;BaseQRankSum=1.802;DP=220;Dels=0.0;FS=6.481;HaplotypeScore=2.4892;MLEAC=1;MLEAF=0.5;MQ=42.0;MQ0=0;MQRankSum=0.633;QD=15.16;ReadPosRankSum=-0.538	GT:AD:DP:GQ:PL	0/1:116,104:220:99:3364,0,3859
chrXV	1059332	.	C	T	3131.77	PASS	AC=1;AF=0.5;AN=2;BaseQRankSum=0.532;DP=209;Dels=0.0;FS=1.068;HaplotypeScore=7.8693;MLEAC=1;MLEAF=0.5;MQ=41.91;MQ0=0;MQRankSum=-0.745;QD=14.98;ReadPosRankSum=0.065	GT:AD:DP:GQ:PL	0/1:109,100:209:99:3160,0,3225
chrXV	1059819	.	C	T	4581.77	PASS	AC=1;AF=0.5;AN=2;BaseQRankSum=2.894;DP=248;Dels=0.0;FS=5.157;HaplotypeScore=6.8777;MLEAC=1;MLEAF=0.5;MQ=41.94;MQ0=0;MQRankSum=-1.507;QD=18.47;ReadPosRankSum=0.953	GT:AD:DP:GQ:PL	0/1:109,138:248:99:4610,0,3356
chrXV	1062041	.	G	A	3288.77	PASS	AC=1;AF=0.5;AN=2;BaseQRankSum=0.378;DP=231;Dels=0.0;FS=6.424;HaplotypeScore=1.7675;MLEAC=1;MLEAF=0.5;MQ=41.94;MQ0=0;MQRankSum=0.003;QD=14.24;ReadPosRankSum=0.538	GT:AD:DP:GQ:PL	0/1:123,108:231:99:3317,0,3989
chrXVI	17193	.	C	T	3396.77	PASS	AC=1;AF=0.5;AN=2;BaseQRankSum=1.709;DP=207;Dels=0.0;FS=2.388;HaplotypeScore=6.7658;MLEAC=1;MLEAF=0.5;MQ=42.0;MQ0=0;MQRankSum=1.398;QD=16.41;ReadPosRankSum=-0.565	GT:AD:DP:GQ:PL	0/1:103,104:207:99:3425,0,3195
chrXVI	24434	.	C	T	2574.77	PASS	AC=1;AF=0.5;AN=2;BaseQRankSum=1.242;DP=175;Dels=0.0;FS=0.553;HaplotypeScore=0.5784;MLEAC=1;MLEAF=0.5;MQ=41.99;MQ0=0;MQRankSum=0.848;QD=14.71;ReadPosRankSum=1.075	GT:AD:DP:GQ:PL	0/1:93,82:175:99:2603,0,2993
chrXVI	29563	.	G	A	3149.77	PASS	AC=1;AF=0.5;AN=2;BaseQRankSum=2.689;DP=213;Dels=0.0;FS=0.514;HaplotypeScore=3.6377;MLEAC=1;MLEAF=0.5;MQ=42.0;MQ0=0;MQRankSum=-0.247;QD=14.79;ReadPosRankSum=0.602	GT:AD:DP:GQ:PL	0/1:117,96:213:99:3178,0,3672
chrXVI	44404	.	G	A	4312.77	PASS	AC=1;AF=0.5;AN=2;BaseQRankSum=0.958;DP=250;Dels=0.0;FS=12.531;HaplotypeScore=9.9038;MLEAC=1;MLEAF=0.5;MQ=41.91;MQ0=0;MQRankSum=0.329;QD=17.25;ReadPosRankSum=-1.017	GT:AD:DP:GQ:PL	0/1:119,131:250:99:4341,0,3873
chrXVI	44406	.	G	A	4354.77	PASS	AC=1;AF=0.5;AN=2;BaseQRankSum=0.664;DP=248;Dels=0.0;FS=15.033;HaplotypeScore=8.1705;MLEAC=1;MLEAF=0.5;MQ=41.91;MQ0=0;MQRankSum=0.24;QD=17.56;ReadPosRankSum=-1.263	GT:AD:DP:GQ:PL	0/1:118,130:248:99:4383,0,3827
chrXVI	44597	.	C	T	4112.77	PASS	AC=1;AF=0.5;AN=2;BaseQRankSum=-0.509;DP=248;Dels=0.0;FS=6.322;HaplotypeScore=3.1982;MLEAC=1;MLEAF=0.5;MQ=41.99;MQ0=0;MQRankSum=-0.741;QD=16.58;ReadPosRankSum=0.133	GT:AD:DP:GQ:PL	0/1:115,129:244:99:4141,0,3780
chrXVI	49696	.	G	A	3768.77	PASS	AC=1;AF=0.5;AN=2;BaseQRankSum=2.257;DP=222;Dels=0.0;FS=6.602;HaplotypeScore=6.5656;MLEAC=1;MLEAF=0.5;MQ=41.86;MQ0=0;MQRankSum=1.207;QD=16.98;ReadPosRankSum=0.643	GT:AD:DP:GQ:PL	0/1:109,112:221:99:3797,0,3454
chrXVI	66790	.	G	A	3402.77	PASS	AC=1;AF=0.5;AN=2;BaseQRankSum=0.827;DP=204;Dels=0.0;FS=12.925;HaplotypeScore=3.2601;MLEAC=1;MLEAF=0.5;MQ=42.0;MQ0=0;MQRankSum=-1.021;QD=16.68;ReadPosRankSum=-0.986	GT:AD:DP:GQ:PL	0/1:100,104:204:99:3431,0,3358
chrXVI	69162	.	C	T	3331.77	PASS	AC=1;AF=0.5;AN=2;BaseQRankSum=-0.166;DP=196;Dels=0.0;FS=0.0;HaplotypeScore=0.0;MLEAC=1;MLEAF=0.5;MQ=41.98;MQ0=0;MQRankSum=-0.463;QD=17.0;ReadPosRankSum=-0.202	GT:AD:DP:GQ:PL	0/1:95,100:195:99:3360,0,3087
chrXVI	71261	.	G	A	3293.77	PASS	AC=1;AF=0.5;AN=2;BaseQRankSum=-0.724;DP=219;Dels=0.0;FS=1.646;HaplotypeScore=12.6647;MLEAC=1;MLEAF=0.5;MQ=41.82;MQ0=0;MQRankSum=0.358;QD=15.04;ReadPosRankSum=-2.659	GT:AD:DP:GQ:PL	0/1:112,104:217:99:3322,0,3726
chrXVI	90838	.	G	A	2824.77	PASS	AC=1;AF=0.5;AN=2;BaseQRankSum=0.212;DP=169;Dels=0.0;FS=1.198;HaplotypeScore=1.7552;MLEAC=1;MLEAF=0.5;MQ=42.0;MQ0=0;MQRankSum=-0.904;QD=16.71;ReadPosRankSum=-1.03	GT:AD:DP:GQ:PL	0/1:85,84:169:99:2853,0,2868
chrXVI	91907	.	G	A	3805.77	PASS	AC=1;AF=0.5;AN=2;BaseQRankSum=1.808;DP=217;Dels=0.0;FS=1.048;HaplotypeScore=0.0;MLEAC=1;MLEAF=0.5;MQ=42.0;MQ0=0;MQRankSum=-1.946;QD=17.54;ReadPosRankSum=0.548	GT:AD:DP:GQ:PL	0/1:102,113:215:99:3834,0,3254
chrXVI	106649	.	G	A	3287.77	PASS	AC=1;AF=0.5;AN=2;BaseQRankSum=0.097;DP=216;Dels=0.0;FS=3.052;HaplotypeScore=5.6331;MLEAC=1;MLEAF=0.5;MQ=42.0;MQ0=0;MQRankSum=1.313;QD=15.22;ReadPosRankSum=-0.785	GT:AD:DP:GQ:PL	0/1:116,100:216:99:3316,0,3861
chrXVI	109967	.	G	A	3292.77	PASS	AC=1;AF=0.5;AN=2;BaseQRankSum=0.904;DP=210;Dels=0.0;FS=10.272;HaplotypeScore=3.3887;MLEAC=1;MLEAF=0.5;MQ=42.0;MQ0=0;MQRankSum=2.05;QD=15.68;ReadPosRankSum=0.508	GT:AD:DP:GQ:PL	0/1:111,98:209:99:3321,0,3844
chrXVI	114532	.	G	A	2296.77	PASS	AC=1;AF=0.5;AN=2;BaseQRankSum=-0.77;DP=129;Dels=0.0;FS=11.427;HaplotypeScore=4.1505;MLEAC=1;MLEAF=0.5;MQ=42.0;MQ0=0;MQRankSum=-0.563;QD=17.8;ReadPosRankSum=-0.274	GT:AD:DP:GQ:PL	0/1:55,73:128:99:2325,0,1673
chrXVI	118429	.	G	A	2544.77	PASS	AC=1;AF=0.5;AN=2;BaseQRankSum=0.653;DP=167;Dels=0.0;FS=1.233;HaplotypeScore=0.8667;MLEAC=1;MLEAF=0.5;MQ=42.0;MQ0=0;MQRankSum=-0.172;QD=15.24;ReadPosRankSum=-0.233	GT:AD:DP:GQ:PL	0/1:90,77:167:99:2573,0,3013
chrXVI	118811	.	C	T	3858.77	PASS	AC=1;AF=0.5;AN=2;BaseQRankSum=1.065;DP=220;Dels=0.0;FS=1.629;HaplotypeScore=1.7834;MLEAC=1;MLEAF=0.5;MQ=41.79;MQ0=0;MQRankSum=-0.101;QD=17.54;ReadPosRankSum=-0.253	GT:AD:DP:GQ:PL	0/1:106,114:220:99:3887,0,3414
chrXVI	119168	.	C	T	3936.77	PASS	AC=1;AF=0.5;AN=2;BaseQRankSum=1.121;DP=210;Dels=0.0;FS=3.113;HaplotypeScore=10.5786;MLEAC=1;MLEAF=0.5;MQ=41.98;MQ0=0;MQRankSum=-0.091;QD=18.75;ReadPosRankSum=-0.997	GT:AD:DP:GQ:PL	0/1:94,115:210:99:3965,0,3101
chrXVI	128207	.	G	A	3389.77	PASS	AC=1;AF=0.5;AN=2;BaseQRankSum=0.042;DP=204;Dels=0.0;FS=11.604;HaplotypeScore=0.9998;MLEAC=1;MLEAF=0.5;MQ=42.0;MQ0=0;MQRankSum=-0.529;QD=16.62;ReadPosRankSum=0.704	GT:AD:DP:GQ:PL	0/1:99,104:203:99:3418,0,3276
chrXVI	151850	.	G	A	3584.77	PASS	AC=1;AF=0.5;AN=2;BaseQRankSum=2.515;DP=210;Dels=0.0;FS=2.392;HaplotypeScore=2.7384;MLEAC=1;MLEAF=0.5;MQ=42.0;MQ0=0;MQRankSum=0.567;QD=17.07;ReadPosRankSum=-0.167	GT:AD:DP:GQ:PL	0/1:104,106:210:99:3613,0,3275
chrXVI	169585	.	G	A	1974.77	PASS	AC=1;AF=0.5;AN=2;BaseQRankSum=-0.113;DP=156;Dels=0.0;FS=0.606;HaplotypeScore=10.4696;MLEAC=1;MLEAF=0.5;MQ=41.79;MQ0=0;MQRankSum=-0.961;QD=12.66;ReadPosRankSum=0.693	GT:AD:DP:GQ:PL	0/1:87,66:153:99:2003,0,2479
chrXVI	173130	.	C	T	3874.77	PASS	AC=1;AF=0.5;AN=2;BaseQRankSum=-1.115;DP=224;Dels=0.0;FS=13.812;HaplotypeScore=1.8401;MLEAC=1;MLEAF=0.5;MQ=41.99;MQ0=0;MQRankSum=-0.108;QD=17.3;ReadPosRankSum=-0.591	GT:AD:DP:GQ:PL	0/1:110,114:224:99:3903,0,3706
chrXVI	173400	.	C	T	4013.77	PASS	AC=1;AF=0.5;AN=2;BaseQRankSum=1.308;DP=238;Dels=0.0;FS=7.191;HaplotypeScore=2.8447;MLEAC=1;MLEAF=0.5;MQ=41.98;MQ0=0;MQRankSum=0.312;QD=16.86;ReadPosRankSum=-0.774	GT:AD:DP:GQ:PL	0/1:118,119:237:99:4042,0,3893
chrXVI	173746	.	C	T	3752.77	PASS	AC=1;AF=0.5;AN=2;BaseQRankSum=-0.267;DP=248;Dels=0.0;FS=12.515;HaplotypeScore=4.0939;MLEAC=1;MLEAF=0.5;MQ=41.98;MQ0=0;MQRankSum=-1.069;QD=15.13;ReadPosRankSum=-0.753	GT:AD:DP:GQ:PL	0/1:132,115:247:99:3781,0,4300
chrXVI	175214	.	G	A	3811.77	PASS	AC=1;AF=0.5;AN=2;BaseQRankSum=0.126;DP=201;Dels=0.0;FS=0.0;HaplotypeScore=1.9654;MLEAC=1;MLEAF=0.5;MQ=41.99;MQ0=0;MQRankSum=0.671;QD=18.96;ReadPosRankSum=-0.62	GT:AD:DP:GQ:PL	0/1:88,113:201:99:3840,0,2862
chrXVI	188472	.	G	A	4362.77	PASS	AC=1;AF=0.5;AN=2;BaseQRankSum=1.22;DP=223;Dels=0.0;FS=5.58;HaplotypeScore=6.0158;MLEAC=1;MLEAF=0.5;MQ=41.98;MQ0=0;MQRankSum=0.794;QD=19.56;ReadPosRankSum=-0.059	GT:AD:DP:GQ:PL	0/1:93,128:221:99:4391,0,2934
chrXVI	191940	.	G	A	3985.77	PASS	AC=1;AF=0.5;AN=2;BaseQRankSum=-0.778;DP=243;Dels=0.0;FS=0.0;HaplotypeScore=4.2439;MLEAC=1;MLEAF=0.5;MQ=42.0;MQ0=0;MQRankSum=-0.328;QD=16.4;ReadPosRankSum=1.226	GT:AD:DP:GQ:PL	0/1:121,122:243:99:4014,0,4052
chrXVI	199463	.	G	A	2648.77	PASS	AC=1;AF=0.5;AN=2;BaseQRankSum=0.384;DP=168;Dels=0.0;FS=0.583;HaplotypeScore=8.1819;MLEAC=1;MLEAF=0.5;MQ=41.76;MQ0=0;MQRankSum=0.291;QD=15.77;ReadPosRankSum=0.3	GT:AD:DP:GQ:PL	0/1:85,81:166:99:2677,0,2879
chrXVI	217402	.	G	A	3625.77	PASS	AC=1;AF=0.5;AN=2;BaseQRankSum=0.213;DP=237;Dels=0.0;FS=1.568;HaplotypeScore=7.8854;MLEAC=1;MLEAF=0.5;MQ=42.0;MQ0=0;MQRankSum=-0.481;QD=15.3;ReadPosRankSum=-0.119	GT:AD:DP:GQ:PL	0/1:125,112:237:99:3654,0,4109
chrXVI	217664	.	G	A	3953.77	PASS	AC=1;AF=0.5;AN=2;BaseQRankSum=0.096;DP=228;Dels=0.0;FS=3.701;HaplotypeScore=8.7608;MLEAC=1;MLEAF=0.5;MQ=41.99;MQ0=0;MQRankSum=0.737;QD=17.34;ReadPosRankSum=-0.011	GT:AD:DP:GQ:PL	0/1:108,120:228:99:3982,0,3433
chrXVI	239175	.	G	A	3099.77	PASS	AC=1;AF=0.5;AN=2;BaseQRankSum=-0.098;DP=167;Dels=0.0;FS=5.704;HaplotypeScore=8.0839;MLEAC=1;MLEAF=0.5;MQ=41.8;MQ0=0;MQRankSum=1.442;QD=18.56;ReadPosRankSum=-0.095	GT:AD:DP:GQ:PL	0/1:74,93:167:99:3128,0,2366
chrXVI	255997	.	G	A	3738.77	PASS	AC=1;AF=0.5;AN=2;BaseQRankSum=1.637;DP=199;Dels=0.0;FS=0.0;HaplotypeScore=2.5165;MLEAC=1;MLEAF=0.5;MQ=42.0;MQ0=0;MQRankSum=0.787;QD=18.79;ReadPosRankSum=1.166	GT:AD:DP:GQ:PL	0/1:88,111:199:99:3767,0,2707
chrXVI	281500	.	G	A	3944.77	PASS	AC=1;AF=0.5;AN=2;BaseQRankSum=-0.219;DP=245;Dels=0.0;FS=4.273;HaplotypeScore=7.4828;MLEAC=1;MLEAF=0.5;MQ=41.98;MQ0=0;MQRankSum=-0.796;QD=16.1;ReadPosRankSum=0.044	GT:AD:DP:GQ:PL	0/1:124,120:244:99:3973,0,4087
chrXVI	303637	.	G	A	3324.77	PASS	AC=1;AF=0.5;AN=2;BaseQRankSum=-0.223;DP=234;Dels=0.0;FS=0.477;HaplotypeScore=4.1436;MLEAC=1;MLEAF=0.5;MQ=41.99;MQ0=0;MQRankSum=0.322;QD=14.21;ReadPosRankSum=0.249	GT:AD:DP:GQ:PL	0/1:129,105:234:99:3353,0,4377
chrXVI	316722	.	C	T	3271.77	PASS	AC=1;AF=0.5;AN=2;BaseQRankSum=0.458;DP=204;Dels=0.0;FS=0.513;HaplotypeScore=1.5774;MLEAC=1;MLEAF=0.5;MQ=41.99;MQ0=0;MQRankSum=-0.192;QD=16.04;ReadPosRankSum=1.096	GT:AD:DP:GQ:PL	0/1:105,98:203:99:3300,0,3519
chrXVI	335697	.	G	A	4101.77	PASS	AC=1;AF=0.5;AN=2;BaseQRankSum=2.106;DP=227;Dels=0.0;FS=12.078;HaplotypeScore=9.1514;MLEAC=1;MLEAF=0.5;MQ=41.97;MQ0=0;MQRankSum=1.151;QD=18.07;ReadPosRankSum=-0.489	GT:AD:DP:GQ:PL	0/1:102,123:225:99:4130,0,3257
chrXVI	354744	.	G	A	3675.77	PASS	AC=1;AF=0.5;AN=2;BaseQRankSum=0.946;DP=236;Dels=0.0;FS=4.396;HaplotypeScore=5.1387;MLEAC=1;MLEAF=0.5;MQ=41.99;MQ0=0;MQRankSum=0.818;QD=15.58;ReadPosRankSum=1.347	GT:AD:DP:GQ:PL	0/1:124,112:236:99:3704,0,4011
chrXVI	378460	.	C	T	3902.77	PASS	AC=1;AF=0.5;AN=2;BaseQRankSum=0.972;DP=249;Dels=0.0;FS=0.974;HaplotypeScore=6.3847;MLEAC=1;MLEAF=0.5;MQ=41.97;MQ0=0;MQRankSum=2.336;QD=15.67;ReadPosRankSum=0.583	GT:AD:DP:GQ:PL	0/1:127,121:248:99:3931,0,4133
chrXVI	426064	.	C	T	2621.77	PASS	AC=1;AF=0.5;AN=2;BaseQRankSum=0.039;DP=196;Dels=0.0;FS=1.155;HaplotypeScore=6.0413;MLEAC=1;MLEAF=0.5;MQ=41.98;MQ0=0;MQRankSum=-1.29;QD=13.38;ReadPosRankSum=-1.28	GT:AD:DP:GQ:PL	0/1:110,86:196:99:2650,0,3497
chrXVI	427960	.	C	T	3815.77	PASS	AC=1;AF=0.5;AN=2;BaseQRankSum=0.161;DP=218;Dels=0.0;FS=3.05;HaplotypeScore=0.8321;MLEAC=1;MLEAF=0.5;MQ=41.94;MQ0=0;MQRankSum=0.941;QD=17.5;ReadPosRankSum=0.256	GT:AD:DP:GQ:PL	0/1:105,113:218:99:3844,0,3513
chrXVI	461465	.	C	T	3031.77	PASS	AC=1;AF=0.5;AN=2;BaseQRankSum=0.013;DP=201;Dels=0.0;FS=0.519;HaplotypeScore=5.4264;MLEAC=1;MLEAF=0.5;MQ=41.93;MQ0=0;MQRankSum=1.374;QD=15.08;ReadPosRankSum=-0.198	GT:AD:DP:GQ:PL	0/1:109,92:201:99:3060,0,3728
chrXVI	464395	.	C	T	3157.77	PASS	AC=1;AF=0.5;AN=2;BaseQRankSum=0.725;DP=178;Dels=0.0;FS=2.722;HaplotypeScore=1.7803;MLEAC=1;MLEAF=0.5;MQ=42.0;MQ0=0;MQRankSum=-0.2;QD=17.74;ReadPosRankSum=0.658	GT:AD:DP:GQ:PL	0/1:82,96:178:99:3186,0,2710
chrXVI	566818	.	G	A	4183.77	PASS	AC=1;AF=0.5;AN=2;BaseQRankSum=-0.338;DP=241;Dels=0.0;FS=1.571;HaplotypeScore=0.9947;MLEAC=1;MLEAF=0.5;MQ=41.93;MQ0=0;MQRankSum=-0.18;QD=17.36;ReadPosRankSum=0.858	GT:AD:DP:GQ:PL	0/1:114,127:241:99:4212,0,3648
chrXVI	628936	.	G	A	3649.77	PASS	AC=1;AF=0.5;AN=2;BaseQRankSum=0.989;DP=238;Dels=0.0;FS=7.133;HaplotypeScore=2.496;MLEAC=1;MLEAF=0.5;MQ=41.99;MQ0=0;MQRankSum=-1.81;QD=15.34;ReadPosRankSum=-0.224	GT:AD:DP:GQ:PL	0/1:128,110:238:99:3678,0,4318
chrXVI	642101	.	C	T	3923.77	PASS	AC=1;AF=0.5;AN=2;BaseQRankSum=-0.299;DP=225;Dels=0.0;FS=3.933;HaplotypeScore=1.5774;MLEAC=1;MLEAF=0.5;MQ=41.97;MQ0=0;MQRankSum=-1.061;QD=17.44;ReadPosRankSum=1.29	GT:AD:DP:GQ:PL	0/1:107,117:224:99:3952,0,3552
chrXVI	656567	.	G	A	3592.77	PASS	AC=1;AF=0.5;AN=2;BaseQRankSum=-0.501;DP=218;Dels=0.0;FS=2.313;HaplotypeScore=3.3867;MLEAC=1;MLEAF=0.5;MQ=42.0;MQ0=0;MQRankSum=-1.005;QD=16.48;ReadPosRankSum=1.21	GT:AD:DP:GQ:PL	0/1:105,112:217:99:3621,0,3321
chrXVI	662152	.	G	A	3809.77	PASS	AC=1;AF=0.5;AN=2;BaseQRankSum=-0.787;DP=228;Dels=0.0;FS=2.25;HaplotypeScore=5.6693;MLEAC=1;MLEAF=0.5;MQ=41.99;MQ0=0;MQRankSum=2.087;QD=16.71;ReadPosRankSum=-0.529	GT:AD:DP:GQ:PL	0/1:110,118:228:99:3838,0,3619
chrXVI	694983	.	G	A	3989.77	PASS	AC=1;AF=0.5;AN=2;BaseQRankSum=0.546;DP=235;Dels=0.0;FS=0.0;HaplotypeScore=4.2553;MLEAC=1;MLEAF=0.5;MQ=42.0;MQ0=0;MQRankSum=0.542;QD=16.98;ReadPosRankSum=-0.698	GT:AD:DP:GQ:PL	0/1:114,121:235:99:4018,0,3680
chrXVI	696818	.	G	A	2877.77	PASS	AC=1;AF=0.5;AN=2;BaseQRankSum=1.134;DP=194;Dels=0.0;FS=0.0;HaplotypeScore=9.4944;MLEAC=1;MLEAF=0.5;MQ=42.0;MQ0=0;MQRankSum=1.888;QD=14.83;ReadPosRankSum=-0.854	GT:AD:DP:GQ:PL	0/1:104,89:194:99:2906,0,3365
chrXVI	696999	.	G	A	3754.77	PASS	AC=1;AF=0.5;AN=2;BaseQRankSum=1.394;DP=219;Dels=0.0;FS=4.691;HaplotypeScore=4.0101;MLEAC=1;MLEAF=0.5;MQ=42.0;MQ0=0;MQRankSum=1.796;QD=17.15;ReadPosRankSum=-0.738	GT:AD:DP:GQ:PL	0/1:104,114:218:99:3783,0,3263
chrXVI	710012	.	C	T	2958.77	PASS	AC=1;AF=0.5;AN=2;BaseQRankSum=0.576;DP=201;Dels=0.0;FS=1.763;HaplotypeScore=6.2542;MLEAC=1;MLEAF=0.5;MQ=42.0;MQ0=0;MQRankSum=-1.158;QD=14.72;ReadPosRankSum=0.144	GT:AD:DP:GQ:PL	0/1:105,94:199:99:2987,0,3355
chrXVI	724921	.	G	A	3269.77	PASS	AC=1;AF=0.5;AN=2;BaseQRankSum=-0.645;DP=186;Dels=0.0;FS=3.357;HaplotypeScore=0.7887;MLEAC=1;MLEAF=0.5;MQ=42.0;MQ0=0;MQRankSum=0.16;QD=17.58;ReadPosRankSum=0.042	GT:AD:DP:GQ:PL	0/1:88,98:186:99:3298,0,3004
chrXVI	747765	.	G	A	3328.77	PASS	AC=1;AF=0.5;AN=2;BaseQRankSum=-0.491;DP=186;Dels=0.0;FS=6.4;HaplotypeScore=2.5494;MLEAC=1;MLEAF=0.5;MQ=41.99;MQ0=0;MQRankSum=-0.748;QD=17.9;ReadPosRankSum=0.127	GT:AD:DP:GQ:PL	0/1:84,102:186:99:3357,0,2787
chrXVI	761876	.	C	T	3273.77	PASS	AC=1;AF=0.5;AN=2;BaseQRankSum=1.201;DP=208;Dels=0.0;FS=1.087;HaplotypeScore=4.779;MLEAC=1;MLEAF=0.5;MQ=41.93;MQ0=0;MQRankSum=0.679;QD=15.74;ReadPosRankSum=-1.243	GT:AD:DP:GQ:PL	0/1:106,100:207:99:3302,0,3297
chrXVI	821796	.	C	T	2856.77	PASS	AC=1;AF=0.5;AN=2;BaseQRankSum=-0.787;DP=196;Dels=0.0;FS=1.124;HaplotypeScore=4.4072;MLEAC=1;MLEAF=0.5;MQ=41.99;MQ0=0;MQRankSum=0.867;QD=14.58;ReadPosRankSum=0.083	GT:AD:DP:GQ:PL	0/1:107,89:196:99:2885,0,3597
chrXVI	830799	.	C	T	2057.77	PASS	AC=1;AF=0.5;AN=2;BaseQRankSum=-1.269;DP=145;Dels=0.0;FS=0.0;HaplotypeScore=9.3788;MLEAC=1;MLEAF=0.5;MQ=41.9;MQ0=0;MQRankSum=1.201;QD=14.19;ReadPosRankSum=0.443	GT:AD:DP:GQ:PL	0/1:78,66:145:99:2086,0,2686
chrXVI	859014	.	G	A	3819.77	PASS	AC=1;AF=0.5;AN=2;BaseQRankSum=-0.026;DP=227;Dels=0.0;FS=0.498;HaplotypeScore=4.4472;MLEAC=1;MLEAF=0.5;MQ=41.82;MQ0=1;MQRankSum=0.808;QD=16.83;ReadPosRankSum=0.54	GT:AD:DP:GQ:PL	0/1:107,118:225:99:3848,0,3403
chrXVI	875205	.	G	A	3568.77	PASS	AC=1;AF=0.5;AN=2;BaseQRankSum=0.908;DP=207;Dels=0.0;FS=0.0;HaplotypeScore=0.9734;MLEAC=1;MLEAF=0.5;MQ=41.99;MQ0=0;MQRankSum=-0.603;QD=17.24;ReadPosRankSum=1.365	GT:AD:DP:GQ:PL	0/1:98,109:207:99:3597,0,3215
chrXVI	877470	.	G	A	4340.77	PASS	AC=1;AF=0.5;AN=2;BaseQRankSum=-0.888;DP=243;Dels=0.0;FS=9.209;HaplotypeScore=5.4353;MLEAC=1;MLEAF=0.5;MQ=42.0;MQ0=0;MQRankSum=0.127;QD=17.86;ReadPosRankSum=0.66	GT:AD:DP:GQ:PL	0/1:109,132:241:99:4369,0,3514
chrXVI	882956	.	C	T	3990.77	PASS	AC=1;AF=0.5;AN=2;BaseQRankSum=1.167;DP=225;Dels=0.0;FS=0.489;HaplotypeScore=9.3409;MLEAC=1;MLEAF=0.5;MQ=41.99;MQ0=0;MQRankSum=-1.115;QD=17.74;ReadPosRankSum=1.755	GT:AD:DP:GQ:PL	0/1:102,122:224:99:4019,0,3168
chrXVI	890343	.	G	A	3498.77	PASS	AC=1;AF=0.5;AN=2;BaseQRankSum=2.182;DP=215;Dels=0.0;FS=5.642;HaplotypeScore=5.5795;MLEAC=1;MLEAF=0.5;MQ=42.0;MQ0=0;MQRankSum=0.053;QD=16.27;ReadPosRankSum=1.022	GT:AD:DP:GQ:PL	0/1:109,105:214:99:3527,0,3609
chrXVI	892217	.	G	A	3520.77	PASS	AC=1;AF=0.5;AN=2;BaseQRankSum=0.615;DP=219;Dels=0.0;FS=5.627;HaplotypeScore=3.376;MLEAC=1;MLEAF=0.5;MQ=41.99;MQ0=0;MQRankSum=-0.076;QD=16.08;ReadPosRankSum=0.509	GT:AD:DP:GQ:PL	0/1:111,108:219:99:3549,0,3634
chrXVI	901370	.	G	A	2648.77	PASS	AC=1;AF=0.5;AN=2;BaseQRankSum=0.338;DP=171;Dels=0.0;FS=4.465;HaplotypeScore=2.4875;MLEAC=1;MLEAF=0.5;MQ=42.0;MQ0=0;MQRankSum=-1.441;QD=15.49;ReadPosRankSum=-0.162	GT:AD:DP:GQ:PL	0/1:87,84:171:99:2677,0,2615
chrXVI	910507	.	G	A	2417.77	PASS	AC=1;AF=0.5;AN=2;BaseQRankSum=-3.532;DP=194;Dels=0.0;FS=7.307;HaplotypeScore=9.1211;MLEAC=1;MLEAF=0.5;MQ=41.93;MQ0=0;MQRankSum=-1.04;QD=12.46;ReadPosRankSum=0.661	GT:AD:DP:GQ:PL	0/1:110,81:191:99:2446,0,3794
