# Supplementary material for: Disruption of Transcriptional Coactivator Sub1 Leads to Genome-Wide Re-distribution of Clustered Mutations Induced by APOBEC in Active Yeast Genes
Source: PLoS Genet. 2015 May 5;11(5):e1005217. doi: 10.1371/journal.pgen.1005217 (PMC4420506; doi:10.1371/journal.pgen.1005217)
Supplement: S1 Dataset — (ZIP) [file pgen.1005217.s001.zip › PmCDA1/N013-LAN210-Can-PmCDA1-NA-RUN2-D3.vcf]

##fileformat=VCFv4.1
##FILTER=<ID=LowQual,Description="Low quality">
##FILTER=<ID=ambigious_snp,Description="QD < 2.000000 || FS > 60.000000 || MQ < 40.000000 || HaplotypeScore > 13.000000 || MappingQualityRankSum < -12.500000 || ReadPosRankSum < -8.000000">
##FORMAT=<ID=AD,Number=.,Type=Integer,Description="Allelic depths for the ref and alt alleles in the order listed">
##FORMAT=<ID=DP,Number=1,Type=Integer,Description="Approximate read depth (reads with MQ=255 or with bad mates are filtered)">
##FORMAT=<ID=GQ,Number=1,Type=Integer,Description="Genotype Quality">
##FORMAT=<ID=GT,Number=1,Type=String,Description="Genotype">
##FORMAT=<ID=PL,Number=G,Type=Integer,Description="Normalized, Phred-scaled likelihoods for genotypes as defined in the VCF specification">
##GATKCommandLine=<ID=SelectVariants,Version=3.2-0-g289df4b,Date="Thu Aug 14 14:34:34 MSK 2014",Epoch=1408012474388,CommandLineOptions="analysis_type=SelectVariants input_file=[] showFullBamList=false read_buffer_size=null phone_home=AWS gatk_key=null tag=NA read_filter=[] intervals=null excludeIntervals=null interval_set_rule=UNION interval_merging=ALL interval_padding=0 reference_sequence=/home/mahajrod/genetics/desaminases/data/LAN210_v0.10m/LAN210_v0.10m.fasta nonDeterministicRandomSeed=false disableDithering=false maxRuntime=-1 maxRuntimeUnits=MINUTES downsampling_type=BY_SAMPLE downsample_to_fraction=null downsample_to_coverage=1000 baq=OFF baqGapOpenPenalty=40.0 refactor_NDN_cigar_string=false fix_misencoded_quality_scores=false allow_potentially_misencoded_quality_scores=false useOriginalQualities=false defaultBaseQualities=-1 performanceLog=null BQSR=null quantize_quals=0 disable_indel_quals=false emit_original_quals=false preserve_qscores_less_than=6 globalQScorePrior=-1.0 validation_strictness=SILENT remove_program_records=false keep_program_records=false sample_rename_mapping_file=null unsafe=null disable_auto_index_creation_and_locking_when_reading_rods=false num_threads=1 num_cpu_threads_per_data_thread=1 num_io_threads=0 monitorThreadEfficiency=false num_bam_file_handles=null read_group_black_list=null pedigree=[] pedigreeString=[] pedigreeValidationType=STRICT allow_intervals_with_unindexed_bam=false generateShadowBCF=false variant_index_type=DYNAMIC_SEEK variant_index_parameter=-1 logging_level=INFO log_to_file=null help=false version=false variant=(RodBinding name=variant source=N013-LAN210-Can-PmCDA1-NA-RUN2-D3_GATK_filtered_SNP.vcf) discordance=(RodBinding name= source=UNBOUND) concordance=(RodBinding name= source=UNBOUND) out=org.broadinstitute.gatk.engine.io.stubs.VariantContextWriterStub no_cmdline_in_header=org.broadinstitute.gatk.engine.io.stubs.VariantContextWriterStub sites_only=org.broadinstitute.gatk.engine.io.stubs.VariantContextWriterStub bcf=org.broadinstitute.gatk.engine.io.stubs.VariantContextWriterStub sample_name=[] sample_expressions=null sample_file=null exclude_sample_name=[] exclude_sample_file=[] select_expressions=[] excludeNonVariants=false excludeFiltered=true restrictAllelesTo=ALL keepOriginalAC=false mendelianViolation=false mendelianViolationQualThreshold=0.0 select_random_fraction=0.0 remove_fraction_genotypes=0.0 selectTypeToInclude=[] keepIDs=null fullyDecode=false forceGenotypesDecode=false justRead=false maxIndelSize=2147483647 ALLOW_NONOVERLAPPING_COMMAND_LINE_SAMPLES=false filter_reads_with_N_cigar=false filter_mismatching_base_and_quals=false filter_bases_not_stored=false">
##INFO=<ID=AC,Number=A,Type=Integer,Description="Allele count in genotypes, for each ALT allele, in the same order as listed">
##INFO=<ID=AF,Number=A,Type=Float,Description="Allele Frequency, for each ALT allele, in the same order as listed">
##INFO=<ID=AN,Number=1,Type=Integer,Description="Total number of alleles in called genotypes">
##INFO=<ID=BaseQRankSum,Number=1,Type=Float,Description="Z-score from Wilcoxon rank sum test of Alt Vs. Ref base qualities">
##INFO=<ID=DP,Number=1,Type=Integer,Description="Approximate read depth; some reads may have been filtered">
##INFO=<ID=DS,Number=0,Type=Flag,Description="Were any of the samples downsampled?">
##INFO=<ID=Dels,Number=1,Type=Float,Description="Fraction of Reads Containing Spanning Deletions">
##INFO=<ID=FS,Number=1,Type=Float,Description="Phred-scaled p-value using Fisher's exact test to detect strand bias">
##INFO=<ID=HaplotypeScore,Number=1,Type=Float,Description="Consistency of the site with at most two segregating haplotypes">
##INFO=<ID=InbreedingCoeff,Number=1,Type=Float,Description="Inbreeding coefficient as estimated from the genotype likelihoods per-sample when compared against the Hardy-Weinberg expectation">
##INFO=<ID=MLEAC,Number=A,Type=Integer,Description="Maximum likelihood expectation (MLE) for the allele counts (not necessarily the same as the AC), for each ALT allele, in the same order as listed">
##INFO=<ID=MLEAF,Number=A,Type=Float,Description="Maximum likelihood expectation (MLE) for the allele frequency (not necessarily the same as the AF), for each ALT allele, in the same order as listed">
##INFO=<ID=MQ,Number=1,Type=Float,Description="RMS Mapping Quality">
##INFO=<ID=MQ0,Number=1,Type=Integer,Description="Total Mapping Quality Zero Reads">
##INFO=<ID=MQRankSum,Number=1,Type=Float,Description="Z-score From Wilcoxon rank sum test of Alt vs. Ref read mapping qualities">
##INFO=<ID=QD,Number=1,Type=Float,Description="Variant Confidence/Quality by Depth">
##INFO=<ID=RPA,Number=.,Type=Integer,Description="Number of times tandem repeat unit is repeated, for each allele (including reference)">
##INFO=<ID=RU,Number=1,Type=String,Description="Tandem repeat unit (bases)">
##INFO=<ID=ReadPosRankSum,Number=1,Type=Float,Description="Z-score from Wilcoxon rank sum test of Alt vs. Ref read position bias">
##INFO=<ID=STR,Number=0,Type=Flag,Description="Variant is a short tandem repeat">
##contig=<ID=chrI,length=198855>
##contig=<ID=chrII,length=810456>
##contig=<ID=chrIII,length=316501>
##contig=<ID=chrIV,length=1516959>
##contig=<ID=chrV,length=570663>
##contig=<ID=chrVI,length=270116>
##contig=<ID=chrVII,length=1084724>
##contig=<ID=chrVIII,length=557320>
##contig=<ID=chrIX,length=433988>
##contig=<ID=chrX,length=745688>
##contig=<ID=chrXI,length=666767>
##contig=<ID=chrXII,length=1065113>
##contig=<ID=chrXIII,length=917121>
##contig=<ID=chrXIV,length=784078>
##contig=<ID=chrXV,length=1078147>
##contig=<ID=chrXVI,length=943466>
##contig=<ID=mt,length=85611>
##reference=file:///home/mahajrod/genetics/desaminases/data/LAN210_v0.10m/LAN210_v0.10m.fasta
##source=SelectVariants
#CHROM	POS	ID	REF	ALT	QUAL	FILTER	INFO	FORMAT	N013-LAN210-Can-PmCDA1-NA-RUN2-D3
chrI	29597	.	G	A	3923.77	PASS	AC=1;AF=0.5;AN=2;BaseQRankSum=-0.171;DP=230;Dels=0.0;FS=5.419;HaplotypeScore=4.7188;MLEAC=1;MLEAF=0.5;MQ=41.94;MQ0=0;MQRankSum=1.07;QD=17.06;ReadPosRankSum=-0.017	GT:AD:DP:GQ:PL	0/1:113,116:229:99:3952,0,3833
chrI	35059	.	G	A	3946.77	PASS	AC=1;AF=0.5;AN=2;BaseQRankSum=-0.142;DP=250;Dels=0.0;FS=0.461;HaplotypeScore=5.9909;MLEAC=1;MLEAF=0.5;MQ=41.93;MQ0=0;MQRankSum=-0.583;QD=15.79;ReadPosRankSum=-0.747	GT:AD:DP:GQ:PL	0/1:124,125:249:99:3975,0,3975
chrI	35064	.	G	A	4095.77	PASS	AC=1;AF=0.5;AN=2;BaseQRankSum=0.033;DP=250;Dels=0.0;FS=0.0;HaplotypeScore=1.7621;MLEAC=1;MLEAF=0.5;MQ=41.93;MQ0=0;MQRankSum=1.402;QD=16.38;ReadPosRankSum=-0.876	GT:AD:DP:GQ:PL	0/1:123,126:249:99:4124,0,3826
chrI	65467	.	G	A	4330.77	PASS	AC=1;AF=0.5;AN=2;BaseQRankSum=0.656;DP=241;Dels=0.0;FS=10.477;HaplotypeScore=5.981;MLEAC=1;MLEAF=0.5;MQ=41.99;MQ0=0;MQRankSum=1.076;QD=17.97;ReadPosRankSum=0.097	GT:AD:DP:GQ:PL	0/1:111,129:241:99:4359,0,3672
chrI	67860	.	G	A	3944.77	PASS	AC=1;AF=0.5;AN=2;BaseQRankSum=2.558;DP=250;Dels=0.0;FS=0.481;HaplotypeScore=6.2824;MLEAC=1;MLEAF=0.5;MQ=41.94;MQ0=0;MQRankSum=1.309;QD=15.78;ReadPosRankSum=1.457	GT:AD:DP:GQ:PL	0/1:129,120:249:99:3973,0,4296
chrI	71781	.	C	T	9784.77	PASS	AC=2;AF=1.0;AN=2;DP=249;Dels=0.0;FS=0.0;HaplotypeScore=4.3873;MLEAC=2;MLEAF=1.0;MQ=41.88;MQ0=0;QD=25.82	GT:AD:DP:GQ:PL	1/1:0,247:247:99:9813,734,0
chrI	76122	.	G	A	3385.77	PASS	AC=1;AF=0.5;AN=2;BaseQRankSum=-2.342;DP=250;Dels=0.0;FS=11.258;HaplotypeScore=2.4715;MLEAC=1;MLEAF=0.5;MQ=41.99;MQ0=0;MQRankSum=-0.139;QD=13.54;ReadPosRankSum=-0.997	GT:AD:DP:GQ:PL	0/1:139,109:248:99:3414,0,4762
chrI	86868	.	G	A	4109.77	PASS	AC=1;AF=0.5;AN=2;BaseQRankSum=0.782;DP=250;Dels=0.0;FS=11.311;HaplotypeScore=2.6287;MLEAC=1;MLEAF=0.5;MQ=42.0;MQ0=0;MQRankSum=-1.159;QD=16.44;ReadPosRankSum=-0.738	GT:AD:DP:GQ:PL	0/1:124,125:250:99:4138,0,4003
chrI	92502	.	C	T	3818.77	PASS	AC=1;AF=0.5;AN=2;BaseQRankSum=1.374;DP=250;Dels=0.0;FS=2.168;HaplotypeScore=6.2705;MLEAC=1;MLEAF=0.5;MQ=42.0;MQ0=0;MQRankSum=-0.45;QD=15.28;ReadPosRankSum=-0.198	GT:AD:DP:GQ:PL	0/1:131,118:249:99:3847,0,4370
chrI	96684	.	G	A	4076.77	PASS	AC=1;AF=0.5;AN=2;BaseQRankSum=1.612;DP=250;Dels=0.0;FS=0.0;HaplotypeScore=7.0824;MLEAC=1;MLEAF=0.5;MQ=41.93;MQ0=0;MQRankSum=-0.114;QD=16.31;ReadPosRankSum=0.651	GT:AD:DP:GQ:PL	0/1:129,120:249:99:4105,0,4207
chrI	97338	.	C	T	4359.77	PASS	AC=1;AF=0.5;AN=2;BaseQRankSum=0.767;DP=250;Dels=0.0;FS=1.549;HaplotypeScore=2.444;MLEAC=1;MLEAF=0.5;MQ=42.0;MQ0=0;MQRankSum=-1.042;QD=17.44;ReadPosRankSum=0.156	GT:AD:DP:GQ:PL	0/1:114,131:245:99:4388,0,3761
chrI	110772	.	G	A	3213.77	PASS	AC=1;AF=0.5;AN=2;BaseQRankSum=0.11;DP=236;Dels=0.0;FS=4.686;HaplotypeScore=4.7598;MLEAC=1;MLEAF=0.5;MQ=41.98;MQ0=0;MQRankSum=0.964;QD=13.62;ReadPosRankSum=0.673	GT:AD:DP:GQ:PL	0/1:128,108:236:99:3242,0,4159
chrI	114336	.	G	A	3375.77	PASS	AC=1;AF=0.5;AN=2;BaseQRankSum=-1.898;DP=233;Dels=0.0;FS=0.515;HaplotypeScore=5.0791;MLEAC=1;MLEAF=0.5;MQ=41.99;MQ0=0;MQRankSum=-0.178;QD=14.49;ReadPosRankSum=0.847	GT:AD:DP:GQ:PL	0/1:112,121:233:99:3404,0,3434
chrI	125328	.	C	T	4295.77	PASS	AC=1;AF=0.5;AN=2;BaseQRankSum=2.066;DP=250;Dels=0.0;FS=0.0;HaplotypeScore=9.2762;MLEAC=1;MLEAF=0.5;MQ=41.93;MQ0=0;MQRankSum=-1.293;QD=17.18;ReadPosRankSum=-0.385	GT:AD:DP:GQ:PL	0/1:121,128:249:99:4324,0,3939
chrI	128673	.	C	T	4238.77	PASS	AC=1;AF=0.5;AN=2;BaseQRankSum=0.989;DP=249;Dels=0.0;FS=6.912;HaplotypeScore=9.3546;MLEAC=1;MLEAF=0.5;MQ=41.94;MQ0=0;MQRankSum=-0.656;QD=17.02;ReadPosRankSum=-1.012	GT:AD:DP:GQ:PL	0/1:119,129:248:99:4267,0,3809
chrI	132477	.	C	T	2746.77	PASS	AC=1;AF=0.5;AN=2;BaseQRankSum=-2.183;DP=204;Dels=0.0;FS=1.761;HaplotypeScore=0.734;MLEAC=1;MLEAF=0.5;MQ=42.0;MQ0=0;MQRankSum=1.547;QD=13.46;ReadPosRankSum=-0.774	GT:AD:DP:GQ:PL	0/1:111,92:203:99:2775,0,3668
chrI	138626	.	G	A	3992.77	PASS	AC=1;AF=0.5;AN=2;BaseQRankSum=-0.567;DP=245;Dels=0.0;FS=0.476;HaplotypeScore=10.728;MLEAC=1;MLEAF=0.5;MQ=41.99;MQ0=0;MQRankSum=1.952;QD=16.3;ReadPosRankSum=-1.213	GT:AD:DP:GQ:PL	0/1:126,118:244:99:4021,0,4161
chrI	142102	.	C	T	4526.77	PASS	AC=1;AF=0.5;AN=2;BaseQRankSum=3.618;DP=249;Dels=0.0;FS=7.945;HaplotypeScore=11.5102;MLEAC=1;MLEAF=0.5;MQ=41.93;MQ0=0;MQRankSum=-1.662;QD=18.18;ReadPosRankSum=-0.638	GT:AD:DP:GQ:PL	0/1:112,137:249:99:4555,0,3474
chrI	156481	.	G	A	3697.77	PASS	AC=1;AF=0.5;AN=2;BaseQRankSum=1.29;DP=250;Dels=0.0;FS=1.534;HaplotypeScore=7.1985;MLEAC=1;MLEAF=0.5;MQ=41.98;MQ0=0;MQRankSum=-0.556;QD=14.79;ReadPosRankSum=1.771	GT:AD:DP:GQ:PL	0/1:136,112:248:99:3726,0,4513
chrI	178507	.	C	T	3870.77	PASS	AC=1;AF=0.5;AN=2;BaseQRankSum=0.112;DP=250;Dels=0.0;FS=0.465;HaplotypeScore=7.6399;MLEAC=1;MLEAF=0.5;MQ=41.94;MQ0=0;MQRankSum=-1.305;QD=15.48;ReadPosRankSum=-1.267	GT:AD:DP:GQ:PL	0/1:128,120:248:99:3899,0,4171
chrI	180016	.	G	A	4071.77	PASS	AC=1;AF=0.5;AN=2;BaseQRankSum=6.779;DP=250;Dels=0.0;FS=2.176;HaplotypeScore=4.5741;MLEAC=1;MLEAF=0.5;MQ=41.98;MQ0=0;MQRankSum=-0.208;QD=16.29;ReadPosRankSum=-0.094	GT:AD:DP:GQ:PL	0/1:127,123:250:99:4100,0,3653
chrI	184489	.	G	A	3610.77	PASS	AC=1;AF=0.5;AN=2;BaseQRankSum=0.99;DP=242;Dels=0.0;FS=0.477;HaplotypeScore=11.1552;MLEAC=1;MLEAF=0.5;MQ=41.93;MQ0=0;MQRankSum=0.594;QD=14.92;ReadPosRankSum=0.762	GT:AD:DP:GQ:PL	0/1:130,110:240:99:3639,0,4251
chrI	190917	.	C	T	4194.77	PASS	AC=1;AF=0.5;AN=2;BaseQRankSum=1.111;DP=249;Dels=0.0;FS=3.484;HaplotypeScore=2.2657;MLEAC=1;MLEAF=0.5;MQ=41.92;MQ0=0;MQRankSum=-0.591;QD=16.85;ReadPosRankSum=-0.815	GT:AD:DP:GQ:PL	0/1:118,131:249:99:4223,0,3653
chrI	191031	.	C	T	2395.77	PASS	AC=1;AF=0.5;AN=2;BaseQRankSum=-1.629;DP=180;Dels=0.0;FS=14.571;HaplotypeScore=3.2692;MLEAC=1;MLEAF=0.5;MQ=41.91;MQ0=0;MQRankSum=-0.445;QD=13.31;ReadPosRankSum=-0.167	GT:AD:DP:GQ:PL	0/1:99,80:179:99:2424,0,3109
chrI	191289	.	C	T	1665.77	PASS	AC=1;AF=0.5;AN=2;BaseQRankSum=-0.828;DP=153;Dels=0.0;FS=1.312;HaplotypeScore=2.1445;MLEAC=1;MLEAF=0.5;MQ=41.99;MQ0=0;MQRankSum=-0.817;QD=10.89;ReadPosRankSum=1.583	GT:AD:DP:GQ:PL	0/1:96,57:153:99:1694,0,3119
chrII	17722	.	G	A	3941.77	PASS	AC=1;AF=0.5;AN=2;BaseQRankSum=-0.916;DP=250;Dels=0.0;FS=11.243;HaplotypeScore=8.5683;MLEAC=1;MLEAF=0.5;MQ=41.93;MQ0=0;MQRankSum=-0.128;QD=15.77;ReadPosRankSum=-0.36	GT:AD:DP:GQ:PL	0/1:126,123:249:99:3970,0,4131
chrII	43381	.	G	A	2849.77	PASS	AC=1;AF=0.5;AN=2;BaseQRankSum=0.368;DP=216;Dels=0.0;FS=8.496;HaplotypeScore=5.0425;MLEAC=1;MLEAF=0.5;MQ=40.94;MQ0=0;MQRankSum=0.639;QD=13.19;ReadPosRankSum=-2.189	GT:AD:DP:GQ:PL	0/1:116,100:216:99:2878,0,3471
chrII	43684	.	C	T	4129.77	PASS	AC=1;AF=0.5;AN=2;BaseQRankSum=1.114;DP=250;Dels=0.0;FS=11.167;HaplotypeScore=8.1447;MLEAC=1;MLEAF=0.5;MQ=41.94;MQ0=0;MQRankSum=-0.368;QD=16.52;ReadPosRankSum=-0.078	GT:AD:DP:GQ:PL	0/1:123,125:250:99:4158,0,3983
chrII	44166	.	G	A	3842.77	PASS	AC=1;AF=0.5;AN=2;BaseQRankSum=-2.051;DP=250;Dels=0.0;FS=4.322;HaplotypeScore=8.7972;MLEAC=1;MLEAF=0.5;MQ=41.88;MQ0=0;MQRankSum=-1.905;QD=15.37;ReadPosRankSum=1.548	GT:AD:DP:GQ:PL	0/1:127,122:249:99:3871,0,4270
chrII	44618	.	C	T	3471.77	PASS	AC=1;AF=0.5;AN=2;BaseQRankSum=-0.658;DP=250;Dels=0.0;FS=5.204;HaplotypeScore=2.8914;MLEAC=1;MLEAF=0.5;MQ=41.93;MQ0=0;MQRankSum=-0.5;QD=13.89;ReadPosRankSum=0.53	GT:AD:DP:GQ:PL	0/1:141,108:250:99:3500,0,4858
chrII	45614	.	C	T	4125.77	PASS	AC=1;AF=0.5;AN=2;BaseQRankSum=0.617;DP=250;Dels=0.0;FS=1.639;HaplotypeScore=7.9379;MLEAC=1;MLEAF=0.5;MQ=41.93;MQ0=0;MQRankSum=0.187;QD=16.5;ReadPosRankSum=-0.279	GT:AD:DP:GQ:PL	0/1:128,121:250:99:4154,0,4328
chrII	66937	.	C	T	2050.77	PASS	AC=1;AF=0.5;AN=2;BaseQRankSum=-0.29;DP=134;Dels=0.0;FS=1.43;HaplotypeScore=4.5515;MLEAC=1;MLEAF=0.5;MQ=41.88;MQ0=0;MQRankSum=0.259;QD=15.3;ReadPosRankSum=-0.865	GT:AD:DP:GQ:PL	0/1:71,63:134:99:2079,0,2450
chrII	69174	.	G	A	4224.77	PASS	AC=1;AF=0.5;AN=2;BaseQRankSum=0.709;DP=250;Dels=0.0;FS=3.505;HaplotypeScore=6.4138;MLEAC=1;MLEAF=0.5;MQ=41.85;MQ0=0;MQRankSum=-0.555;QD=16.9;ReadPosRankSum=-0.243	GT:AD:DP:GQ:PL	0/1:121,129:250:99:4253,0,4043
chrII	73667	.	G	A	4346.77	PASS	AC=1;AF=0.5;AN=2;BaseQRankSum=1.458;DP=250;Dels=0.0;FS=7.879;HaplotypeScore=3.9485;MLEAC=1;MLEAF=0.5;MQ=41.93;MQ0=0;MQRankSum=-0.544;QD=17.39;ReadPosRankSum=0.625	GT:AD:DP:GQ:PL	0/1:121,129:250:99:4375,0,3938
chrII	73744	.	G	A	4117.77	PASS	AC=1;AF=0.5;AN=2;BaseQRankSum=0.157;DP=250;Dels=0.0;FS=1.529;HaplotypeScore=4.2538;MLEAC=1;MLEAF=0.5;MQ=41.99;MQ0=0;MQRankSum=0.128;QD=16.47;ReadPosRankSum=-0.24	GT:AD:DP:GQ:PL	0/1:125,124:249:99:4146,0,4047
chrII	88002	.	C	T	4019.77	PASS	AC=1;AF=0.5;AN=2;BaseQRankSum=-2.114;DP=222;Dels=0.0;FS=24.523;HaplotypeScore=8.2554;MLEAC=1;MLEAF=0.5;MQ=41.94;MQ0=0;MQRankSum=-1.501;QD=18.11;ReadPosRankSum=-0.667	GT:AD:DP:GQ:PL	0/1:99,122:221:99:4048,0,3261
chrII	88044	.	C	T	3888.77	PASS	AC=1;AF=0.5;AN=2;BaseQRankSum=0.944;DP=240;Dels=0.0;FS=13.265;HaplotypeScore=2.6971;MLEAC=1;MLEAF=0.5;MQ=41.82;MQ0=0;MQRankSum=1.507;QD=16.2;ReadPosRankSum=0.903	GT:AD:DP:GQ:PL	0/1:118,122:240:99:3917,0,3821
chrII	90678	.	C	T	4663.77	PASS	AC=1;AF=0.5;AN=2;BaseQRankSum=1.85;DP=249;Dels=0.0;FS=0.0;HaplotypeScore=8.0625;MLEAC=1;MLEAF=0.5;MQ=41.93;MQ0=0;MQRankSum=-0.008;QD=18.73;ReadPosRankSum=1.838	GT:AD:DP:GQ:PL	0/1:111,136:248:99:4692,0,3633
chrII	100588	.	C	T	4298.77	PASS	AC=1;AF=0.5;AN=2;BaseQRankSum=1.268;DP=250;Dels=0.0;FS=0.994;HaplotypeScore=6.4052;MLEAC=1;MLEAF=0.5;MQ=41.89;MQ0=0;MQRankSum=0.27;QD=17.2;ReadPosRankSum=0.261	GT:AD:DP:GQ:PL	0/1:121,128:249:99:4327,0,3935
chrII	115104	.	G	A	4382.77	PASS	AC=1;AF=0.5;AN=2;BaseQRankSum=2.761;DP=250;Dels=0.0;FS=0.0;HaplotypeScore=4.7131;MLEAC=1;MLEAF=0.5;MQ=41.82;MQ0=0;MQRankSum=-0.207;QD=17.53;ReadPosRankSum=1.878	GT:AD:DP:GQ:PL	0/1:116,133:249:99:4411,0,3491
chrII	115617	.	G	A	3363.77	PASS	AC=1;AF=0.5;AN=2;BaseQRankSum=-0.307;DP=239;Dels=0.0;FS=2.321;HaplotypeScore=1.6208;MLEAC=1;MLEAF=0.5;MQ=41.93;MQ0=0;MQRankSum=0.047;QD=14.07;ReadPosRankSum=-0.557	GT:AD:DP:GQ:PL	0/1:133,105:238:99:3392,0,4591
chrII	118594	.	C	T	4023.77	PASS	AC=1;AF=0.5;AN=2;BaseQRankSum=0.359;DP=250;Dels=0.0;FS=1.529;HaplotypeScore=4.3494;MLEAC=1;MLEAF=0.5;MQ=41.88;MQ0=0;MQRankSum=0.302;QD=16.1;ReadPosRankSum=0.215	GT:AD:DP:GQ:PL	0/1:124,124:249:99:4052,0,4162
chrII	125873	.	C	T	4282.77	PASS	AC=1;AF=0.5;AN=2;BaseQRankSum=-0.541;DP=250;Dels=0.0;FS=2.14;HaplotypeScore=2.7409;MLEAC=1;MLEAF=0.5;MQ=41.98;MQ0=0;MQRankSum=-0.23;QD=17.13;ReadPosRankSum=0.857	GT:AD:DP:GQ:PL	0/1:118,130:248:99:4311,0,3839
chrII	126878	.	C	T	3932.77	PASS	AC=1;AF=0.5;AN=2;BaseQRankSum=-0.881;DP=250;Dels=0.0;FS=0.0;HaplotypeScore=5.202;MLEAC=1;MLEAF=0.5;MQ=42.0;MQ0=0;MQRankSum=-0.298;QD=15.73;ReadPosRankSum=0.082	GT:AD:DP:GQ:PL	0/1:125,124:249:99:3961,0,4168
chrII	130833	.	G	A	4274.77	PASS	AC=1;AF=0.5;AN=2;BaseQRankSum=1.388;DP=250;Dels=0.0;FS=2.833;HaplotypeScore=8.6877;MLEAC=1;MLEAF=0.5;MQ=41.94;MQ0=0;MQRankSum=-0.687;QD=17.1;ReadPosRankSum=0.306	GT:AD:DP:GQ:PL	0/1:121,127:248:99:4303,0,3784
chrII	136580	.	C	T	3504.77	PASS	AC=1;AF=0.5;AN=2;BaseQRankSum=-2.023;DP=243;Dels=0.0;FS=2.188;HaplotypeScore=3.9976;MLEAC=1;MLEAF=0.5;MQ=41.99;MQ0=0;MQRankSum=1.499;QD=14.42;ReadPosRankSum=-1.739	GT:AD:DP:GQ:PL	0/1:132,109:242:99:3533,0,4452
chrII	143173	.	G	A	3798.77	PASS	AC=1;AF=0.5;AN=2;BaseQRankSum=1.011;DP=239;Dels=0.0;FS=3.601;HaplotypeScore=1.7621;MLEAC=1;MLEAF=0.5;MQ=41.99;MQ0=0;MQRankSum=0.233;QD=15.89;ReadPosRankSum=0.867	GT:AD:DP:GQ:PL	0/1:122,116:238:99:3827,0,3985
chrII	147718	.	C	T	4301.77	PASS	AC=1;AF=0.5;AN=2;BaseQRankSum=0.933;DP=250;Dels=0.0;FS=2.786;HaplotypeScore=2.8066;MLEAC=1;MLEAF=0.5;MQ=41.99;MQ0=0;MQRankSum=0.556;QD=17.21;ReadPosRankSum=-0.961	GT:AD:DP:GQ:PL	0/1:118,131:249:99:4330,0,3865
chrII	160180	.	C	T	3606.77	PASS	AC=1;AF=0.5;AN=2;BaseQRankSum=-1.371;DP=250;Dels=0.0;FS=2.18;HaplotypeScore=1.7313;MLEAC=1;MLEAF=0.5;MQ=41.94;MQ0=0;MQRankSum=-1.351;QD=14.43;ReadPosRankSum=-0.604	GT:AD:DP:GQ:PL	0/1:136,113:249:99:3635,0,4646
chrII	164143	.	G	A	2770.77	PASS	AC=1;AF=0.5;AN=2;BaseQRankSum=1.502;DP=158;Dels=0.0;FS=3.092;HaplotypeScore=2.2566;MLEAC=1;MLEAF=0.5;MQ=42.0;MQ0=0;MQRankSum=1.602;QD=17.54;ReadPosRankSum=0.205	GT:AD:DP:GQ:PL	0/1:72,86:158:99:2799,0,2131
chrII	166204	.	G	A	2076.77	PASS	AC=1;AF=0.5;AN=2;BaseQRankSum=-1.019;DP=140;Dels=0.0;FS=6.358;HaplotypeScore=2.7478;MLEAC=1;MLEAF=0.5;MQ=41.9;MQ0=0;MQRankSum=0.061;QD=14.83;ReadPosRankSum=-0.175	GT:AD:DP:GQ:PL	0/1:74,65:140:99:2105,0,2533
chrII	185936	.	G	A	4327.77	PASS	AC=1;AF=0.5;AN=2;BaseQRankSum=-0.152;DP=250;Dels=0.0;FS=0.997;HaplotypeScore=7.4713;MLEAC=1;MLEAF=0.5;MQ=41.99;MQ0=0;MQRankSum=0.745;QD=17.31;ReadPosRankSum=1.169	GT:AD:DP:GQ:PL	0/1:118,132:250:99:4356,0,3913
chrII	191244	.	G	A	3124.77	PASS	AC=1;AF=0.5;AN=2;BaseQRankSum=-3.196;DP=250;Dels=0.0;FS=12.441;HaplotypeScore=4.9346;MLEAC=1;MLEAF=0.5;MQ=41.99;MQ0=0;MQRankSum=2.07;QD=12.5;ReadPosRankSum=-0.039	GT:AD:DP:GQ:PL	0/1:131,119:250:99:3153,0,4285
chrII	191778	.	G	A	3865.77	PASS	AC=1;AF=0.5;AN=2;BaseQRankSum=-0.325;DP=250;Dels=0.0;FS=0.463;HaplotypeScore=8.1585;MLEAC=1;MLEAF=0.5;MQ=41.92;MQ0=0;MQRankSum=0.568;QD=15.46;ReadPosRankSum=0.07	GT:AD:DP:GQ:PL	0/1:130,118:249:99:3894,0,4354
chrII	192763	.	G	A	3671.77	PASS	AC=1;AF=0.5;AN=2;BaseQRankSum=0.621;DP=250;Dels=0.0;FS=1.531;HaplotypeScore=7.7245;MLEAC=1;MLEAF=0.5;MQ=41.88;MQ0=0;MQRankSum=-0.877;QD=14.69;ReadPosRankSum=0.198	GT:AD:DP:GQ:PL	0/1:140,110:250:99:3700,0,4777
chrII	194039	.	C	T	3258.77	PASS	AC=1;AF=0.5;AN=2;BaseQRankSum=-0.26;DP=250;Dels=0.0;FS=2.209;HaplotypeScore=9.6383;MLEAC=1;MLEAF=0.5;MQ=41.83;MQ0=0;MQRankSum=0.019;QD=13.04;ReadPosRankSum=-0.988	GT:AD:DP:GQ:PL	0/1:139,110:250:99:3287,0,4523
chrII	194165	.	C	T	3803.77	PASS	AC=1;AF=0.5;AN=2;BaseQRankSum=1.244;DP=250;Dels=0.0;FS=0.0;HaplotypeScore=10.8436;MLEAC=1;MLEAF=0.5;MQ=41.82;MQ0=0;MQRankSum=-0.53;QD=15.22;ReadPosRankSum=0.146	GT:AD:DP:GQ:PL	0/1:133,116:250:99:3832,0,4448
chrII	195750	.	G	A	4190.77	PASS	AC=1;AF=0.5;AN=2;BaseQRankSum=0.24;DP=249;Dels=0.0;FS=1.003;HaplotypeScore=11.7697;MLEAC=1;MLEAF=0.5;MQ=41.76;MQ0=0;MQRankSum=0.532;QD=16.83;ReadPosRankSum=-1.048	GT:AD:DP:GQ:PL	0/1:121,125:248:99:4219,0,3864
chrII	204360	.	G	A	4013.77	PASS	AC=1;AF=0.5;AN=2;BaseQRankSum=1.212;DP=250;Dels=0.0;FS=7.229;HaplotypeScore=3.6864;MLEAC=1;MLEAF=0.5;MQ=41.99;MQ0=0;MQRankSum=-0.413;QD=16.06;ReadPosRankSum=-0.55	GT:AD:DP:GQ:PL	0/1:127,122:249:99:4042,0,4092
chrII	207494	.	C	T	4212.77	PASS	AC=1;AF=0.5;AN=2;BaseQRankSum=-0.237;DP=250;Dels=0.0;FS=0.977;HaplotypeScore=4.0721;MLEAC=1;MLEAF=0.5;MQ=41.99;MQ0=0;MQRankSum=-0.996;QD=16.85;ReadPosRankSum=0.382	GT:AD:DP:GQ:PL	0/1:122,128:250:99:4241,0,4086
chrII	218561	.	G	A	4001.77	PASS	AC=1;AF=0.5;AN=2;BaseQRankSum=-0.098;DP=250;Dels=0.0;FS=5.977;HaplotypeScore=3.6829;MLEAC=1;MLEAF=0.5;MQ=41.87;MQ0=0;MQRankSum=1.186;QD=16.01;ReadPosRankSum=-1.675	GT:AD:DP:GQ:PL	0/1:128,121:249:99:4030,0,4234
chrII	237130	.	C	T	3731.77	PASS	AC=1;AF=0.5;AN=2;BaseQRankSum=0.028;DP=250;Dels=0.0;FS=1.039;HaplotypeScore=4.591;MLEAC=1;MLEAF=0.5;MQ=41.83;MQ0=2;MQRankSum=-0.769;QD=14.93;ReadPosRankSum=-0.523	GT:AD:DP:GQ:PL	0/1:134,115:249:99:3760,0,4398
chrII	241303	.	G	A	4067.77	PASS	AC=1;AF=0.5;AN=2;BaseQRankSum=1.983;DP=250;Dels=0.0;FS=20.108;HaplotypeScore=11.4075;MLEAC=1;MLEAF=0.5;MQ=41.73;MQ0=0;MQRankSum=0.771;QD=16.27;ReadPosRankSum=-0.421	GT:AD:DP:GQ:PL	0/1:128,122:250:99:4096,0,4011
chrII	246974	.	C	T	4155.77	PASS	AC=1;AF=0.5;AN=2;BaseQRankSum=-2.096;DP=249;Dels=0.0;FS=0.466;HaplotypeScore=5.185;MLEAC=1;MLEAF=0.5;MQ=41.99;MQ0=0;MQRankSum=-0.157;QD=16.69;ReadPosRankSum=-0.497	GT:AD:DP:GQ:PL	0/1:122,126:248:99:4184,0,4084
chrII	253219	.	G	A	3825.77	PASS	AC=1;AF=0.5;AN=2;BaseQRankSum=1.515;DP=250;Dels=0.0;FS=0.972;HaplotypeScore=3.3326;MLEAC=1;MLEAF=0.5;MQ=41.92;MQ0=0;MQRankSum=0.643;QD=15.3;ReadPosRankSum=-0.454	GT:AD:DP:GQ:PL	0/1:134,115:250:99:3854,0,4491
chrII	256265	.	C	T	4296.77	PASS	AC=1;AF=0.5;AN=2;BaseQRankSum=-0.234;DP=231;Dels=0.0;FS=8.361;HaplotypeScore=4.7549;MLEAC=1;MLEAF=0.5;MQ=41.94;MQ0=0;MQRankSum=1.114;QD=18.6;ReadPosRankSum=-1.781	GT:AD:DP:GQ:PL	0/1:105,126:231:99:4325,0,3455
chrII	256548	.	C	T	4257.77	PASS	AC=1;AF=0.5;AN=2;BaseQRankSum=0.654;DP=250;Dels=0.0;FS=0.976;HaplotypeScore=0.8941;MLEAC=1;MLEAF=0.5;MQ=40.85;MQ0=5;MQRankSum=-0.003;QD=17.03;ReadPosRankSum=-0.595	GT:AD:DP:GQ:PL	0/1:117,132:249:99:4286,0,3681
chrII	274829	.	G	A	4363.77	PASS	AC=1;AF=0.5;AN=2;BaseQRankSum=-0.454;DP=250;Dels=0.0;FS=0.0;HaplotypeScore=4.6532;MLEAC=1;MLEAF=0.5;MQ=41.94;MQ0=0;MQRankSum=0.547;QD=17.46;ReadPosRankSum=-1.798	GT:AD:DP:GQ:PL	0/1:119,130:249:99:4392,0,3875
chrII	275182	.	G	A	3866.77	PASS	AC=1;AF=0.5;AN=2;BaseQRankSum=-1.026;DP=250;Dels=0.0;FS=1.537;HaplotypeScore=2.444;MLEAC=1;MLEAF=0.5;MQ=41.98;MQ0=0;MQRankSum=1.765;QD=15.47;ReadPosRankSum=-1.536	GT:AD:DP:GQ:PL	0/1:129,120:249:99:3895,0,4390
chrII	275568	.	G	A	4007.77	PASS	AC=1;AF=0.5;AN=2;BaseQRankSum=0.411;DP=250;Dels=0.0;FS=0.466;HaplotypeScore=1.7465;MLEAC=1;MLEAF=0.5;MQ=41.94;MQ0=0;MQRankSum=-0.723;QD=16.03;ReadPosRankSum=-0.947	GT:AD:DP:GQ:PL	0/1:129,121:250:99:4036,0,4359
chrII	275894	.	C	T	4151.77	PASS	AC=1;AF=0.5;AN=2;BaseQRankSum=-0.535;DP=250;Dels=0.0;FS=0.46;HaplotypeScore=7.8299;MLEAC=1;MLEAF=0.5;MQ=41.93;MQ0=0;MQRankSum=1.112;QD=16.61;ReadPosRankSum=-0.251	GT:AD:DP:GQ:PL	0/1:121,127:248:99:4180,0,4021
chrII	277498	.	G	A	4160.77	PASS	AC=1;AF=0.5;AN=2;BaseQRankSum=-1.267;DP=249;Dels=0.0;FS=3.756;HaplotypeScore=4.9245;MLEAC=1;MLEAF=0.5;MQ=41.94;MQ0=0;MQRankSum=0.24;QD=16.71;ReadPosRankSum=-1.42	GT:AD:DP:GQ:PL	0/1:120,129:249:99:4189,0,3851
chrII	278139	.	G	A	3976.77	PASS	AC=1;AF=0.5;AN=2;BaseQRankSum=-1.324;DP=250;Dels=0.0;FS=1.557;HaplotypeScore=3.406;MLEAC=1;MLEAF=0.5;MQ=41.98;MQ0=0;MQRankSum=-0.861;QD=15.91;ReadPosRankSum=0.006	GT:AD:DP:GQ:PL	0/1:124,125:249:99:4005,0,3989
chrII	278281	.	G	A	4503.77	PASS	AC=1;AF=0.5;AN=2;BaseQRankSum=0.409;DP=250;Dels=0.0;FS=0.47;HaplotypeScore=4.2553;MLEAC=1;MLEAF=0.5;MQ=41.93;MQ0=0;MQRankSum=-0.611;QD=18.02;ReadPosRankSum=-0.304	GT:AD:DP:GQ:PL	0/1:115,135:250:99:4532,0,3730
chrII	278323	.	G	A	4080.77	PASS	AC=1;AF=0.5;AN=2;BaseQRankSum=1.811;DP=250;Dels=0.0;FS=5.264;HaplotypeScore=1.7987;MLEAC=1;MLEAF=0.5;MQ=41.93;MQ0=0;MQRankSum=1.801;QD=16.32;ReadPosRankSum=1.429	GT:AD:DP:GQ:PL	0/1:129,120:249:99:4109,0,4397
chrII	278593	.	C	T	5080.77	PASS	AC=1;AF=0.5;AN=2;BaseQRankSum=-4.526;DP=250;Dels=0.0;FS=1.136;HaplotypeScore=7.5476;MLEAC=1;MLEAF=0.5;MQ=40.5;MQ0=0;MQRankSum=-2.089;QD=20.32;ReadPosRankSum=-0.205	GT:AD:DP:GQ:PL	0/1:77,171:249:99:5109,0,2235
chrII	279950	.	C	T	3990.77	PASS	AC=1;AF=0.5;AN=2;BaseQRankSum=-0.87;DP=249;Dels=0.0;FS=0.0;HaplotypeScore=5.7581;MLEAC=1;MLEAF=0.5;MQ=41.99;MQ0=0;MQRankSum=-1.198;QD=16.03;ReadPosRankSum=-1.674	GT:AD:DP:GQ:PL	0/1:126,122:249:99:4019,0,4253
chrII	290268	.	G	A	4041.77	PASS	AC=1;AF=0.5;AN=2;BaseQRankSum=2.173;DP=247;Dels=0.0;FS=0.0;HaplotypeScore=4.2878;MLEAC=1;MLEAF=0.5;MQ=41.88;MQ0=0;MQRankSum=-0.06;QD=16.36;ReadPosRankSum=-0.158	GT:AD:DP:GQ:PL	0/1:123,122:246:99:4070,0,3974
chrII	291889	.	G	A	4588.77	PASS	AC=1;AF=0.5;AN=2;BaseQRankSum=1.395;DP=250;Dels=0.0;FS=2.168;HaplotypeScore=5.7451;MLEAC=1;MLEAF=0.5;MQ=41.92;MQ0=0;MQRankSum=0.188;QD=18.36;ReadPosRankSum=1.143	GT:AD:DP:GQ:PL	0/1:113,136:249:99:4617,0,3679
chrII	297355	.	G	A	4155.77	PASS	AC=1;AF=0.5;AN=2;BaseQRankSum=1.245;DP=250;Dels=0.0;FS=17.027;HaplotypeScore=5.0208;MLEAC=1;MLEAF=0.5;MQ=41.82;MQ0=2;MQRankSum=0.197;QD=16.62;ReadPosRankSum=0.809	GT:AD:DP:GQ:PL	0/1:122,125:247:99:4184,0,3830
chrII	297574	.	G	A	3767.77	PASS	AC=1;AF=0.5;AN=2;BaseQRankSum=-2.553;DP=250;Dels=0.0;FS=0.0;HaplotypeScore=3.5846;MLEAC=1;MLEAF=0.5;MQ=42.0;MQ0=0;MQRankSum=1.544;QD=15.07;ReadPosRankSum=1.433	GT:AD:DP:GQ:PL	0/1:126,123:249:99:3796,0,4248
chrII	300113	.	G	A	3479.77	PASS	AC=1;AF=0.5;AN=2;BaseQRankSum=0.381;DP=194;Dels=0.0;FS=0.0;HaplotypeScore=4.1774;MLEAC=1;MLEAF=0.5;MQ=41.99;MQ0=0;MQRankSum=-0.373;QD=17.94;ReadPosRankSum=0.957	GT:AD:DP:GQ:PL	0/1:90,103:193:99:3508,0,2810
chrII	322485	.	G	A	4431.77	PASS	AC=1;AF=0.5;AN=2;BaseQRankSum=1.394;DP=250;Dels=0.0;FS=2.811;HaplotypeScore=2.5795;MLEAC=1;MLEAF=0.5;MQ=41.88;MQ0=0;MQRankSum=0.229;QD=17.73;ReadPosRankSum=-0.222	GT:AD:DP:GQ:PL	0/1:119,131:250:99:4460,0,3935
chrII	360190	.	G	A	3830.77	PASS	AC=1;AF=0.5;AN=2;BaseQRankSum=1.006;DP=250;Dels=0.0;FS=2.848;HaplotypeScore=3.6008;MLEAC=1;MLEAF=0.5;MQ=42.0;MQ0=0;MQRankSum=-0.201;QD=15.32;ReadPosRankSum=0.348	GT:AD:DP:GQ:PL	0/1:134,116:250:99:3859,0,4399
chrII	374082	.	G	A	3636.77	PASS	AC=1;AF=0.5;AN=2;BaseQRankSum=-0.585;DP=249;Dels=0.0;FS=2.808;HaplotypeScore=2.867;MLEAC=1;MLEAF=0.5;MQ=42.0;MQ0=0;MQRankSum=-0.093;QD=14.61;ReadPosRankSum=0.6	GT:AD:DP:GQ:PL	0/1:137,112:249:99:3665,0,4629
chrII	375732	.	G	A	4557.77	PASS	AC=1;AF=0.5;AN=2;BaseQRankSum=2.026;DP=250;Dels=0.0;FS=5.974;HaplotypeScore=1.7987;MLEAC=1;MLEAF=0.5;MQ=41.99;MQ0=0;MQRankSum=0.317;QD=18.23;ReadPosRankSum=1.469	GT:AD:DP:GQ:PL	0/1:117,133:250:99:4586,0,3775
chrII	376210	.	G	A	4160.77	PASS	AC=1;AF=0.5;AN=2;BaseQRankSum=2.197;DP=250;Dels=0.0;FS=3.489;HaplotypeScore=2.6307;MLEAC=1;MLEAF=0.5;MQ=41.99;MQ0=0;MQRankSum=-1.092;QD=16.64;ReadPosRankSum=-0.024	GT:AD:DP:GQ:PL	0/1:123,127:250:99:4189,0,3853
chrII	380486	.	G	A	3876.77	PASS	AC=1;AF=0.5;AN=2;BaseQRankSum=0.979;DP=250;Dels=0.0;FS=14.088;HaplotypeScore=4.5741;MLEAC=1;MLEAF=0.5;MQ=41.86;MQ0=1;MQRankSum=1.461;QD=15.51;ReadPosRankSum=-1.656	GT:AD:DP:GQ:PL	0/1:131,118:249:99:3905,0,4232
chrII	388178	.	C	T	4610.77	PASS	AC=1;AF=0.5;AN=2;BaseQRankSum=0.951;DP=250;Dels=0.0;FS=4.253;HaplotypeScore=3.5909;MLEAC=1;MLEAF=0.5;MQ=41.99;MQ0=0;MQRankSum=0.051;QD=18.44;ReadPosRankSum=-0.14	GT:AD:DP:GQ:PL	0/1:115,133:248:99:4639,0,3856
chrII	391378	.	G	A	4081.77	PASS	AC=1;AF=0.5;AN=2;BaseQRankSum=2.246;DP=250;Dels=0.0;FS=4.279;HaplotypeScore=2.5508;MLEAC=1;MLEAF=0.5;MQ=42.0;MQ0=0;MQRankSum=0.916;QD=16.33;ReadPosRankSum=2.326	GT:AD:DP:GQ:PL	0/1:125,124:249:99:4110,0,4046
chrII	392970	.	C	T	4447.77	PASS	AC=1;AF=0.5;AN=2;BaseQRankSum=1.186;DP=224;Dels=0.0;FS=6.62;HaplotypeScore=3.5734;MLEAC=1;MLEAF=0.5;MQ=41.87;MQ0=0;MQRankSum=0.188;QD=19.86;ReadPosRankSum=0.622	GT:AD:DP:GQ:PL	0/1:89,135:224:99:4476,0,2564
chrII	419215	.	C	T	4336.77	PASS	AC=1;AF=0.5;AN=2;BaseQRankSum=-0.061;DP=250;Dels=0.0;FS=8.133;HaplotypeScore=5.422;MLEAC=1;MLEAF=0.5;MQ=41.93;MQ0=0;MQRankSum=1.011;QD=17.35;ReadPosRankSum=-0.195	GT:AD:DP:GQ:PL	0/1:118,131:249:99:4365,0,3970
chrII	443963	.	G	A	4030.77	PASS	AC=1;AF=0.5;AN=2;BaseQRankSum=0.382;DP=250;Dels=0.0;FS=5.095;HaplotypeScore=8.2421;MLEAC=1;MLEAF=0.5;MQ=41.99;MQ0=0;MQRankSum=1.535;QD=16.12;ReadPosRankSum=0.267	GT:AD:DP:GQ:PL	0/1:125,123:248:99:4059,0,4030
chrII	444459	.	G	A	4350.77	PASS	AC=1;AF=0.5;AN=2;BaseQRankSum=-1.669;DP=250;Dels=0.0;FS=2.156;HaplotypeScore=4.364;MLEAC=1;MLEAF=0.5;MQ=42.0;MQ0=0;MQRankSum=-0.361;QD=17.4;ReadPosRankSum=-0.773	GT:AD:DP:GQ:PL	0/1:117,133:250:99:4379,0,3931
chrII	450793	.	C	T	4255.77	PASS	AC=1;AF=0.5;AN=2;BaseQRankSum=1.456;DP=250;Dels=0.0;FS=0.0;HaplotypeScore=2.6562;MLEAC=1;MLEAF=0.5;MQ=42.0;MQ0=0;MQRankSum=-0.057;QD=17.02;ReadPosRankSum=0.254	GT:AD:DP:GQ:PL	0/1:122,127:249:99:4284,0,4027
chrII	452803	.	C	T	4069.77	PASS	AC=1;AF=0.5;AN=2;BaseQRankSum=-0.469;DP=250;Dels=0.0;FS=2.82;HaplotypeScore=6.6711;MLEAC=1;MLEAF=0.5;MQ=41.87;MQ0=0;MQRankSum=0.073;QD=16.28;ReadPosRankSum=-2.636	GT:AD:DP:GQ:PL	0/1:125,125:250:99:4098,0,4224
chrII	477589	.	C	T	3412.77	PASS	AC=1;AF=0.5;AN=2;BaseQRankSum=0.321;DP=227;Dels=0.0;FS=2.273;HaplotypeScore=11.4375;MLEAC=1;MLEAF=0.5;MQ=41.38;MQ0=0;MQRankSum=-0.59;QD=15.03;ReadPosRankSum=-1.489	GT:AD:DP:GQ:PL	0/1:120,106:226:99:3441,0,3968
chrII	477593	.	C	T	3265.77	PASS	AC=1;AF=0.5;AN=2;BaseQRankSum=0.61;DP=217;Dels=0.0;FS=2.348;HaplotypeScore=12.1714;MLEAC=1;MLEAF=0.5;MQ=41.35;MQ0=0;MQRankSum=-1.824;QD=15.05;ReadPosRankSum=-2.012	GT:AD:DP:GQ:PL	0/1:114,102:216:99:3294,0,3728
chrII	477604	.	G	A	3035.77	PASS	AC=1;AF=0.5;AN=2;BaseQRankSum=0.118;DP=216;Dels=0.0;FS=7.658;HaplotypeScore=4.8078;MLEAC=1;MLEAF=0.5;MQ=41.35;MQ0=0;MQRankSum=0.366;QD=14.05;ReadPosRankSum=-0.898	GT:AD:DP:GQ:PL	0/1:117,97:215:99:3064,0,3905
chrII	484480	.	G	A	3923.77	PASS	AC=1;AF=0.5;AN=2;BaseQRankSum=1.16;DP=250;Dels=0.0;FS=0.0;HaplotypeScore=0.8667;MLEAC=1;MLEAF=0.5;MQ=41.99;MQ0=0;MQRankSum=1.562;QD=15.7;ReadPosRankSum=0.493	GT:AD:DP:GQ:PL	0/1:130,120:250:99:3952,0,4246
chrII	484881	.	G	A	4342.77	PASS	AC=1;AF=0.5;AN=2;BaseQRankSum=-0.489;DP=250;Dels=0.0;FS=0.0;HaplotypeScore=7.5775;MLEAC=1;MLEAF=0.5;MQ=41.93;MQ0=0;MQRankSum=0.22;QD=17.37;ReadPosRankSum=-0.158	GT:AD:DP:GQ:PL	0/1:120,130:250:99:4371,0,3897
chrII	491041	.	C	T	3935.77	PASS	AC=1;AF=0.5;AN=2;BaseQRankSum=-0.944;DP=247;Dels=0.0;FS=0.0;HaplotypeScore=3.3449;MLEAC=1;MLEAF=0.5;MQ=41.99;MQ0=0;MQRankSum=0.215;QD=15.93;ReadPosRankSum=0.396	GT:AD:DP:GQ:PL	0/1:123,123:246:99:3964,0,3970
chrII	491077	.	G	A	3874.77	PASS	AC=1;AF=0.5;AN=2;BaseQRankSum=-2.096;DP=244;Dels=0.0;FS=0.997;HaplotypeScore=1.5226;MLEAC=1;MLEAF=0.5;MQ=41.99;MQ0=0;MQRankSum=2.218;QD=15.88;ReadPosRankSum=-0.099	GT:AD:DP:GQ:PL	0/1:120,124:244:99:3903,0,3920
chrII	491792	.	C	T	3797.77	PASS	AC=1;AF=0.5;AN=2;BaseQRankSum=-0.272;DP=250;Dels=0.0;FS=6.012;HaplotypeScore=2.7003;MLEAC=1;MLEAF=0.5;MQ=42.0;MQ0=0;MQRankSum=-0.395;QD=15.19;ReadPosRankSum=-0.293	GT:AD:DP:GQ:PL	0/1:129,118:247:99:3826,0,4083
chrII	501646	.	G	A	3794.77	PASS	AC=1;AF=0.5;AN=2;BaseQRankSum=-0.453;DP=250;Dels=0.0;FS=2.813;HaplotypeScore=1.9748;MLEAC=1;MLEAF=0.5;MQ=41.99;MQ0=0;MQRankSum=0.095;QD=15.18;ReadPosRankSum=-0.35	GT:AD:DP:GQ:PL	0/1:130,118:248:99:3823,0,4343
chrII	539674	.	G	A	3695.77	PASS	AC=1;AF=0.5;AN=2;BaseQRankSum=0.426;DP=250;Dels=0.0;FS=2.142;HaplotypeScore=9.5831;MLEAC=1;MLEAF=0.5;MQ=42.0;MQ0=0;MQRankSum=0.181;QD=14.78;ReadPosRankSum=0.151	GT:AD:DP:GQ:PL	0/1:133,116:249:99:3724,0,4510
chrII	540332	.	C	T	4289.77	PASS	AC=1;AF=0.5;AN=2;BaseQRankSum=0.671;DP=250;Dels=0.0;FS=6.8;HaplotypeScore=2.5785;MLEAC=1;MLEAF=0.5;MQ=41.94;MQ0=0;MQRankSum=-0.895;QD=17.16;ReadPosRankSum=1.425	GT:AD:DP:GQ:PL	0/1:122,128:250:99:4318,0,3955
chrII	547070	.	G	A	4202.77	PASS	AC=1;AF=0.5;AN=2;BaseQRankSum=-1.797;DP=250;Dels=0.0;FS=5.093;HaplotypeScore=1.9914;MLEAC=1;MLEAF=0.5;MQ=41.94;MQ0=0;MQRankSum=0.393;QD=16.81;ReadPosRankSum=-0.687	GT:AD:DP:GQ:PL	0/1:121,128:249:99:4231,0,4097
chrII	549575	.	C	T	3722.77	PASS	AC=1;AF=0.5;AN=2;BaseQRankSum=-0.452;DP=250;Dels=0.0;FS=0.463;HaplotypeScore=6.9316;MLEAC=1;MLEAF=0.5;MQ=41.94;MQ0=0;MQRankSum=-1.057;QD=14.89;ReadPosRankSum=-0.443	GT:AD:DP:GQ:PL	0/1:134,116:250:99:3751,0,4543
chrII	561103	.	C	T	3439.77	PASS	AC=1;AF=0.5;AN=2;BaseQRankSum=2.049;DP=229;Dels=0.0;FS=0.0;HaplotypeScore=8.1137;MLEAC=1;MLEAF=0.5;MQ=42.0;MQ0=0;MQRankSum=-0.852;QD=15.02;ReadPosRankSum=1.581	GT:AD:DP:GQ:PL	0/1:123,103:228:99:3468,0,4171
chrII	573923	.	C	T	3943.77	PASS	AC=1;AF=0.5;AN=2;BaseQRankSum=-0.266;DP=250;Dels=0.0;FS=1.569;HaplotypeScore=6.1469;MLEAC=1;MLEAF=0.5;MQ=41.94;MQ0=0;MQRankSum=-0.586;QD=15.78;ReadPosRankSum=0.236	GT:AD:DP:GQ:PL	0/1:129,121:250:99:3972,0,4151
chrII	573962	.	G	A	4081.77	PASS	AC=1;AF=0.5;AN=2;BaseQRankSum=-2.049;DP=250;Dels=0.0;FS=2.827;HaplotypeScore=2.5367;MLEAC=1;MLEAF=0.5;MQ=41.99;MQ0=0;MQRankSum=1.583;QD=16.33;ReadPosRankSum=-0.89	GT:AD:DP:GQ:PL	0/1:123,127:250:99:4110,0,4151
chrII	576002	.	G	A	2664.77	PASS	AC=1;AF=0.5;AN=2;BaseQRankSum=-1.423;DP=183;Dels=0.0;FS=1.154;HaplotypeScore=5.1394;MLEAC=1;MLEAF=0.5;MQ=41.9;MQ0=0;MQRankSum=0.575;QD=14.56;ReadPosRankSum=-0.915	GT:AD:DP:GQ:PL	0/1:91,90:181:99:2693,0,2755
chrII	591099	.	C	T	4369.77	PASS	AC=1;AF=0.5;AN=2;BaseQRankSum=0.852;DP=250;Dels=0.0;FS=0.961;HaplotypeScore=2.5508;MLEAC=1;MLEAF=0.5;MQ=41.99;MQ0=0;MQRankSum=0.43;QD=17.48;ReadPosRankSum=0.195	GT:AD:DP:GQ:PL	0/1:120,130:250:99:4398,0,4027
chrII	593241	.	C	T	4171.77	PASS	AC=1;AF=0.5;AN=2;BaseQRankSum=-2.204;DP=236;Dels=0.0;FS=1.051;HaplotypeScore=10.9724;MLEAC=1;MLEAF=0.5;MQ=41.99;MQ0=0;MQRankSum=0.043;QD=17.68;ReadPosRankSum=0.898	GT:AD:DP:GQ:PL	0/1:108,127:235:99:4200,0,3566
chrII	594412	.	C	T	3085.77	PASS	AC=1;AF=0.5;AN=2;BaseQRankSum=-3.418;DP=250;Dels=0.0;FS=1.576;HaplotypeScore=2.6219;MLEAC=1;MLEAF=0.5;MQ=41.99;MQ0=0;MQRankSum=0.406;QD=12.34;ReadPosRankSum=-0.966	GT:AD:DP:GQ:PL	0/1:144,104:249:99:3114,0,4808
chrII	605650	.	C	T	3862.77	PASS	AC=1;AF=0.5;AN=2;BaseQRankSum=0.495;DP=250;Dels=0.0;FS=3.529;HaplotypeScore=3.3887;MLEAC=1;MLEAF=0.5;MQ=42.0;MQ0=0;MQRankSum=3.112;QD=15.45;ReadPosRankSum=-0.919	GT:AD:DP:GQ:PL	0/1:134,115:249:99:3891,0,4438
chrII	609950	.	G	A	4265.77	PASS	AC=1;AF=0.5;AN=2;BaseQRankSum=1.229;DP=250;Dels=0.0;FS=2.123;HaplotypeScore=9.082;MLEAC=1;MLEAF=0.5;MQ=41.92;MQ0=0;MQRankSum=-1.445;QD=17.06;ReadPosRankSum=-0.259	GT:AD:DP:GQ:PL	0/1:121,127:249:99:4294,0,4022
chrII	610934	.	C	T	3724.77	PASS	AC=1;AF=0.5;AN=2;BaseQRankSum=-3.058;DP=250;Dels=0.0;FS=0.0;HaplotypeScore=4.8405;MLEAC=1;MLEAF=0.5;MQ=41.89;MQ0=0;MQRankSum=-0.568;QD=14.9;ReadPosRankSum=-0.184	GT:AD:DP:GQ:PL	0/1:129,120:250:99:3753,0,4122
chrII	613243	.	G	A	4249.77	PASS	AC=1;AF=0.5;AN=2;BaseQRankSum=1.409;DP=250;Dels=0.0;FS=5.096;HaplotypeScore=2.6548;MLEAC=1;MLEAF=0.5;MQ=41.99;MQ0=0;MQRankSum=-0.846;QD=17.0;ReadPosRankSum=-0.15	GT:AD:DP:GQ:PL	0/1:123,125:248:99:4278,0,3935
chrII	613693	.	G	A	4256.77	PASS	AC=1;AF=0.5;AN=2;BaseQRankSum=1.266;DP=250;Dels=0.0;FS=6.069;HaplotypeScore=3.7009;MLEAC=1;MLEAF=0.5;MQ=41.92;MQ0=0;MQRankSum=1.82;QD=17.03;ReadPosRankSum=-0.701	GT:AD:DP:GQ:PL	0/1:124,126:250:99:4285,0,4005
chrII	613786	.	G	A	4079.77	PASS	AC=1;AF=0.5;AN=2;BaseQRankSum=0.408;DP=250;Dels=0.0;FS=9.942;HaplotypeScore=2.7732;MLEAC=1;MLEAF=0.5;MQ=41.81;MQ0=0;MQRankSum=-2.511;QD=16.32;ReadPosRankSum=-2.478	GT:AD:DP:GQ:PL	0/1:126,124:250:99:4108,0,4192
chrII	613950	.	G	A	4487.77	PASS	AC=1;AF=0.5;AN=2;BaseQRankSum=1.577;DP=250;Dels=0.0;FS=4.343;HaplotypeScore=6.8663;MLEAC=1;MLEAF=0.5;MQ=41.94;MQ0=0;MQRankSum=-1.87;QD=17.95;ReadPosRankSum=0.165	GT:AD:DP:GQ:PL	0/1:117,132:250:99:4516,0,3835
chrII	614005	.	G	A	4056.77	PASS	AC=1;AF=0.5;AN=2;BaseQRankSum=0.46;DP=250;Dels=0.0;FS=0.968;HaplotypeScore=9.1181;MLEAC=1;MLEAF=0.5;MQ=41.98;MQ0=0;MQRankSum=-0.592;QD=16.23;ReadPosRankSum=-2.441	GT:AD:DP:GQ:PL	0/1:129,121:250:99:4085,0,4419
chrII	625948	.	C	T	4484.77	PASS	AC=1;AF=0.5;AN=2;BaseQRankSum=-1.33;DP=250;Dels=0.0;FS=2.865;HaplotypeScore=3.6335;MLEAC=1;MLEAF=0.5;MQ=41.98;MQ0=0;MQRankSum=-0.356;QD=17.94;ReadPosRankSum=-1.158	GT:AD:DP:GQ:PL	0/1:112,138:250:99:4513,0,3639
chrII	629237	.	C	T	4240.77	PASS	AC=1;AF=0.5;AN=2;BaseQRankSum=0.84;DP=250;Dels=0.0;FS=1.564;HaplotypeScore=5.1091;MLEAC=1;MLEAF=0.5;MQ=42.0;MQ0=0;MQRankSum=0.64;QD=16.96;ReadPosRankSum=-0.038	GT:AD:DP:GQ:PL	0/1:125,125:250:99:4269,0,4137
chrII	648617	.	C	T	4112.77	PASS	AC=1;AF=0.5;AN=2;BaseQRankSum=-0.262;DP=250;Dels=0.0;FS=2.798;HaplotypeScore=5.2612;MLEAC=1;MLEAF=0.5;MQ=42.0;MQ0=0;MQRankSum=-1.772;QD=16.45;ReadPosRankSum=-0.071	GT:AD:DP:GQ:PL	0/1:123,125:248:99:4141,0,3998
chrII	651484	.	C	T	4262.77	PASS	AC=1;AF=0.5;AN=2;BaseQRankSum=-0.321;DP=250;Dels=0.0;FS=0.967;HaplotypeScore=4.3957;MLEAC=1;MLEAF=0.5;MQ=42.0;MQ0=0;MQRankSum=-1.149;QD=17.05;ReadPosRankSum=0.209	GT:AD:DP:GQ:PL	0/1:120,129:249:99:4291,0,3921
chrII	680131	.	C	T	3746.77	PASS	AC=1;AF=0.5;AN=2;BaseQRankSum=0.837;DP=250;Dels=0.0;FS=6.885;HaplotypeScore=6.3164;MLEAC=1;MLEAF=0.5;MQ=41.93;MQ0=0;MQRankSum=-0.667;QD=14.99;ReadPosRankSum=-1.385	GT:AD:DP:GQ:PL	0/1:131,119:250:99:3775,0,4234
chrII	681874	.	G	A	4307.77	PASS	AC=1;AF=0.5;AN=2;BaseQRankSum=-1.495;DP=250;Dels=0.0;FS=4.277;HaplotypeScore=4.714;MLEAC=1;MLEAF=0.5;MQ=42.0;MQ0=0;MQRankSum=0.72;QD=17.23;ReadPosRankSum=-0.752	GT:AD:DP:GQ:PL	0/1:118,131:250:99:4336,0,3875
chrII	686535	.	G	A	3857.77	PASS	AC=1;AF=0.5;AN=2;BaseQRankSum=-0.224;DP=250;Dels=0.0;FS=2.837;HaplotypeScore=2.6342;MLEAC=1;MLEAF=0.5;MQ=42.0;MQ0=0;MQRankSum=0.051;QD=15.43;ReadPosRankSum=-0.654	GT:AD:DP:GQ:PL	0/1:130,117:248:99:3886,0,4385
chrII	687405	.	G	A	3972.77	PASS	AC=1;AF=0.5;AN=2;BaseQRankSum=-0.282;DP=223;Dels=0.0;FS=0.494;HaplotypeScore=2.4344;MLEAC=1;MLEAF=0.5;MQ=42.0;MQ0=0;MQRankSum=-1.342;QD=17.82;ReadPosRankSum=-1.217	GT:AD:DP:GQ:PL	0/1:103,120:223:99:4001,0,3271
chrII	692995	.	C	T	4214.77	PASS	AC=1;AF=0.5;AN=2;BaseQRankSum=-0.937;DP=250;Dels=0.0;FS=0.462;HaplotypeScore=6.8133;MLEAC=1;MLEAF=0.5;MQ=41.93;MQ0=0;MQRankSum=0.673;QD=16.86;ReadPosRankSum=-0.059	GT:AD:DP:GQ:PL	0/1:121,128:249:99:4243,0,4000
chrII	695926	.	G	A	4262.77	PASS	AC=1;AF=0.5;AN=2;BaseQRankSum=0.214;DP=250;Dels=0.0;FS=4.4;HaplotypeScore=2.3779;MLEAC=1;MLEAF=0.5;MQ=41.86;MQ0=0;MQRankSum=-1.355;QD=17.05;ReadPosRankSum=0.781	GT:AD:DP:GQ:PL	0/1:120,129:249:99:4291,0,3945
chrII	723787	.	C	T	3916.77	PASS	AC=1;AF=0.5;AN=2;BaseQRankSum=0.728;DP=250;Dels=0.0;FS=2.248;HaplotypeScore=5.1092;MLEAC=1;MLEAF=0.5;MQ=41.99;MQ0=0;MQRankSum=0.185;QD=15.67;ReadPosRankSum=0.626	GT:AD:DP:GQ:PL	0/1:132,118:250:99:3945,0,4413
chrII	724271	.	G	A	3903.77	PASS	AC=1;AF=0.5;AN=2;BaseQRankSum=-0.653;DP=250;Dels=0.0;FS=5.115;HaplotypeScore=5.8896;MLEAC=1;MLEAF=0.5;MQ=41.99;MQ0=0;MQRankSum=-0.598;QD=15.62;ReadPosRankSum=0.066	GT:AD:DP:GQ:PL	0/1:132,118:250:99:3932,0,4421
chrII	728893	.	C	T	3590.77	PASS	AC=1;AF=0.5;AN=2;BaseQRankSum=-2.248;DP=250;Dels=0.0;FS=0.0;HaplotypeScore=1.787;MLEAC=1;MLEAF=0.5;MQ=42.0;MQ0=0;MQRankSum=0.983;QD=14.36;ReadPosRankSum=-2.011	GT:AD:DP:GQ:PL	0/1:135,115:250:99:3619,0,4544
chrII	737044	.	G	A	4386.77	PASS	AC=1;AF=0.5;AN=2;BaseQRankSum=0.63;DP=250;Dels=0.0;FS=2.162;HaplotypeScore=1.5317;MLEAC=1;MLEAF=0.5;MQ=42.0;MQ0=0;MQRankSum=-0.958;QD=17.55;ReadPosRankSum=2.406	GT:AD:DP:GQ:PL	0/1:119,131:250:99:4415,0,3873
chrII	741028	.	G	A	4429.77	PASS	AC=1;AF=0.5;AN=2;BaseQRankSum=-0.123;DP=250;Dels=0.0;FS=7.936;HaplotypeScore=2.5326;MLEAC=1;MLEAF=0.5;MQ=41.94;MQ0=0;MQRankSum=-1.131;QD=17.72;ReadPosRankSum=-0.075	GT:AD:DP:GQ:PL	0/1:114,134:248:99:4458,0,3620
chrII	743534	.	C	T	4167.77	PASS	AC=1;AF=0.5;AN=2;BaseQRankSum=-3.637;DP=250;Dels=0.0;FS=0.466;HaplotypeScore=0.9665;MLEAC=1;MLEAF=0.5;MQ=41.94;MQ0=0;MQRankSum=0.743;QD=16.67;ReadPosRankSum=0.722	GT:AD:DP:GQ:PL	0/1:122,128:250:99:4196,0,4086
chrII	763740	.	C	T	4488.77	PASS	AC=1;AF=0.5;AN=2;BaseQRankSum=1.578;DP=250;Dels=0.0;FS=1.543;HaplotypeScore=5.4351;MLEAC=1;MLEAF=0.5;MQ=41.93;MQ0=0;MQRankSum=0.47;QD=17.96;ReadPosRankSum=-0.208	GT:AD:DP:GQ:PL	0/1:118,132:250:99:4517,0,3912
chrII	775141	.	C	T	4644.77	PASS	AC=1;AF=0.5;AN=2;BaseQRankSum=1.297;DP=250;Dels=0.0;FS=9.209;HaplotypeScore=5.4865;MLEAC=1;MLEAF=0.5;MQ=41.91;MQ0=1;MQRankSum=0.783;QD=18.58;ReadPosRankSum=-2.049	GT:AD:DP:GQ:PL	0/1:109,141:250:99:4673,0,3524
chrII	776585	.	C	T	3680.77	PASS	AC=1;AF=0.5;AN=2;BaseQRankSum=0.244;DP=241;Dels=0.0;FS=7.149;HaplotypeScore=5.4112;MLEAC=1;MLEAF=0.5;MQ=42.0;MQ0=0;MQRankSum=-1.051;QD=15.27;ReadPosRankSum=-1.192	GT:AD:DP:GQ:PL	0/1:131,110:241:99:3709,0,4525
chrII	779647	.	G	A	4417.77	PASS	AC=1;AF=0.5;AN=2;BaseQRankSum=1.452;DP=250;Dels=0.0;FS=0.467;HaplotypeScore=6.9758;MLEAC=1;MLEAF=0.5;MQ=41.99;MQ0=0;MQRankSum=-1.349;QD=17.67;ReadPosRankSum=-1.761	GT:AD:DP:GQ:PL	0/1:117,131:248:99:4446,0,3868
chrII	786264	.	C	T	4118.77	PASS	AC=1;AF=0.5;AN=2;BaseQRankSum=0.311;DP=250;Dels=0.0;FS=2.154;HaplotypeScore=6.2839;MLEAC=1;MLEAF=0.5;MQ=42.0;MQ0=0;MQRankSum=-1.063;QD=16.48;ReadPosRankSum=-0.249	GT:AD:DP:GQ:PL	0/1:126,122:248:99:4147,0,4191
chrII	804878	.	G	A	4349.77	PASS	AC=1;AF=0.5;AN=2;BaseQRankSum=1.826;DP=250;Dels=0.0;FS=0.0;HaplotypeScore=8.5764;MLEAC=1;MLEAF=0.5;MQ=40.5;MQ0=1;MQRankSum=-0.004;QD=17.4;ReadPosRankSum=1.572	GT:AD:DP:GQ:PL	0/1:116,134:250:99:4378,0,3559
chrIII	27691	.	G	A	1143.77	PASS	AC=1;AF=0.5;AN=2;BaseQRankSum=-0.26;DP=83;Dels=0.0;FS=2.952;HaplotypeScore=4.8026;MLEAC=1;MLEAF=0.5;MQ=41.46;MQ0=0;MQRankSum=-0.005;QD=13.78;ReadPosRankSum=1.357	GT:AD:DP:GQ:PL	0/1:45,38:83:99:1172,0,1423
chrIII	40997	.	C	T	4324.77	PASS	AC=1;AF=0.5;AN=2;BaseQRankSum=0.789;DP=250;Dels=0.0;FS=5.156;HaplotypeScore=2.5439;MLEAC=1;MLEAF=0.5;MQ=41.99;MQ0=0;MQRankSum=-1.871;QD=17.3;ReadPosRankSum=-0.408	GT:AD:DP:GQ:PL	0/1:121,129:250:99:4353,0,3942
chrIII	50171	.	G	A	2880.77	PASS	AC=1;AF=0.5;AN=2;BaseQRankSum=-0.37;DP=189;Dels=0.0;FS=1.388;HaplotypeScore=10.1279;MLEAC=1;MLEAF=0.5;MQ=41.83;MQ0=0;MQRankSum=-1.156;QD=15.24;ReadPosRankSum=1.338	GT:AD:DP:GQ:PL	0/1:97,91:189:99:2909,0,3224
chrIII	50344	.	G	A	200.77	PASS	AC=1;AF=0.5;AN=2;BaseQRankSum=0.482;DP=94;Dels=0.0;FS=11.61;HaplotypeScore=10.994;MLEAC=1;MLEAF=0.5;MQ=41.53;MQ0=0;MQRankSum=0.164;QD=2.14;ReadPosRankSum=-3.691	GT:AD:DP:GQ:PL	0/1:81,13:94:99:229,0,2704
chrIII	51232	.	C	T	3478.77	PASS	AC=1;AF=0.5;AN=2;BaseQRankSum=0.972;DP=250;Dels=0.0;FS=0.471;HaplotypeScore=5.5231;MLEAC=1;MLEAF=0.5;MQ=42.0;MQ0=0;MQRankSum=1.774;QD=13.92;ReadPosRankSum=0.458	GT:AD:DP:GQ:PL	0/1:135,115:250:99:3507,0,4183
chrIII	51296	.	C	T	3940.77	PASS	AC=1;AF=0.5;AN=2;BaseQRankSum=1.07;DP=250;Dels=0.0;FS=1.533;HaplotypeScore=3.7564;MLEAC=1;MLEAF=0.5;MQ=41.92;MQ0=1;MQRankSum=-0.434;QD=15.76;ReadPosRankSum=0.355	GT:AD:DP:GQ:PL	0/1:128,120:248:99:3969,0,4235
chrIII	61314	.	G	A	3377.77	PASS	AC=1;AF=0.5;AN=2;BaseQRankSum=-0.403;DP=204;Dels=0.0;FS=6.056;HaplotypeScore=5.2793;MLEAC=1;MLEAF=0.5;MQ=42.0;MQ0=0;MQRankSum=-1.101;QD=16.56;ReadPosRankSum=-0.631	GT:AD:DP:GQ:PL	0/1:101,103:204:99:3406,0,3390
chrIII	74014	.	G	A	3689.77	PASS	AC=1;AF=0.5;AN=2;BaseQRankSum=-2.544;DP=250;Dels=0.0;FS=0.0;HaplotypeScore=8.2552;MLEAC=1;MLEAF=0.5;MQ=41.94;MQ0=0;MQRankSum=1.414;QD=14.76;ReadPosRankSum=-0.471	GT:AD:DP:GQ:PL	0/1:134,116:250:99:3718,0,4672
chrIII	91423	.	C	T	6195.77	PASS	AC=1;AF=0.5;AN=2;BaseQRankSum=0.178;DP=250;Dels=0.0;FS=1.866;HaplotypeScore=5.0181;MLEAC=1;MLEAF=0.5;MQ=41.81;MQ0=0;MQRankSum=0.987;QD=24.78;ReadPosRankSum=1.412	GT:AD:DP:GQ:PL	0/1:72,177:249:99:6224,0,2118
chrIII	94115	.	G	A	4289.77	PASS	AC=1;AF=0.5;AN=2;BaseQRankSum=0.197;DP=250;Dels=0.0;FS=10.149;HaplotypeScore=1.786;MLEAC=1;MLEAF=0.5;MQ=41.91;MQ0=0;MQRankSum=0.211;QD=17.16;ReadPosRankSum=-1.122	GT:AD:DP:GQ:PL	0/1:118,132:250:99:4318,0,3614
chrIII	107807	.	G	A	3960.77	PASS	AC=1;AF=0.5;AN=2;BaseQRankSum=0.413;DP=250;Dels=0.0;FS=7.896;HaplotypeScore=2.5942;MLEAC=1;MLEAF=0.5;MQ=41.89;MQ0=0;MQRankSum=0.472;QD=15.84;ReadPosRankSum=0.269	GT:AD:DP:GQ:PL	0/1:127,123:250:99:3989,0,4095
chrIII	111198	.	C	T	4071.77	PASS	AC=1;AF=0.5;AN=2;BaseQRankSum=1.197;DP=250;Dels=0.0;FS=3.563;HaplotypeScore=8.3363;MLEAC=1;MLEAF=0.5;MQ=41.93;MQ0=0;MQRankSum=-1.286;QD=16.29;ReadPosRankSum=0.27	GT:AD:DP:GQ:PL	0/1:128,119:248:99:4100,0,4207
chrIII	111859	.	G	A	3820.77	PASS	AC=1;AF=0.5;AN=2;BaseQRankSum=-1.183;DP=250;Dels=0.0;FS=0.463;HaplotypeScore=5.1639;MLEAC=1;MLEAF=0.5;MQ=41.99;MQ0=0;MQRankSum=-1.913;QD=15.28;ReadPosRankSum=-0.965	GT:AD:DP:GQ:PL	0/1:130,120:250:99:3849,0,4401
chrIII	113385	.	G	A	4242.77	PASS	AC=1;AF=0.5;AN=2;BaseQRankSum=1.983;DP=250;Dels=0.0;FS=5.098;HaplotypeScore=3.9209;MLEAC=1;MLEAF=0.5;MQ=41.94;MQ0=0;MQRankSum=1.974;QD=16.97;ReadPosRankSum=1.201	GT:AD:DP:GQ:PL	0/1:124,126:250:99:4271,0,4069
chrIII	121016	.	G	A	4168.77	PASS	AC=1;AF=0.5;AN=2;BaseQRankSum=0.766;DP=250;Dels=0.0;FS=2.134;HaplotypeScore=7.0801;MLEAC=1;MLEAF=0.5;MQ=41.83;MQ0=0;MQRankSum=-0.742;QD=16.68;ReadPosRankSum=-1.032	GT:AD:DP:GQ:PL	0/1:124,125:250:99:4197,0,4124
chrIII	121017	.	G	A	4161.77	PASS	AC=1;AF=0.5;AN=2;BaseQRankSum=1.86;DP=250;Dels=0.0;FS=2.817;HaplotypeScore=7.8688;MLEAC=1;MLEAF=0.5;MQ=41.83;MQ0=0;MQRankSum=-1.224;QD=16.65;ReadPosRankSum=-0.87	GT:AD:DP:GQ:PL	0/1:124,124:248:99:4190,0,4081
chrIII	122228	.	G	A	4190.77	PASS	AC=1;AF=0.5;AN=2;BaseQRankSum=0.918;DP=250;Dels=0.0;FS=16.625;HaplotypeScore=1.8633;MLEAC=1;MLEAF=0.5;MQ=41.98;MQ0=0;MQRankSum=-1.377;QD=16.76;ReadPosRankSum=0.814	GT:AD:DP:GQ:PL	0/1:124,125:250:99:4219,0,4201
chrIII	122311	.	G	A	4188.77	PASS	AC=1;AF=0.5;AN=2;BaseQRankSum=1.99;DP=250;Dels=0.0;FS=2.81;HaplotypeScore=8.3374;MLEAC=1;MLEAF=0.5;MQ=41.92;MQ0=0;MQRankSum=2.217;QD=16.76;ReadPosRankSum=2.108	GT:AD:DP:GQ:PL	0/1:122,127:249:99:4217,0,4077
chrIII	137703	.	C	T	4386.77	PASS	AC=1;AF=0.5;AN=2;BaseQRankSum=-0.419;DP=250;Dels=0.0;FS=7.857;HaplotypeScore=6.9962;MLEAC=1;MLEAF=0.5;MQ=42.0;MQ0=0;MQRankSum=-0.248;QD=17.55;ReadPosRankSum=-1.003	GT:AD:DP:GQ:PL	0/1:122,128:250:99:4415,0,4132
chrIII	137754	.	C	T	4207.77	PASS	AC=1;AF=0.5;AN=2;BaseQRankSum=1.994;DP=250;Dels=0.0;FS=3.534;HaplotypeScore=7.1872;MLEAC=1;MLEAF=0.5;MQ=41.99;MQ0=0;MQRankSum=-0.045;QD=16.83;ReadPosRankSum=-0.122	GT:AD:DP:GQ:PL	0/1:125,125:250:99:4236,0,4221
chrIII	137831	.	G	A	3675.77	PASS	AC=1;AF=0.5;AN=2;BaseQRankSum=0.415;DP=250;Dels=0.0;FS=0.466;HaplotypeScore=2.1877;MLEAC=1;MLEAF=0.5;MQ=41.94;MQ0=0;MQRankSum=0.257;QD=14.7;ReadPosRankSum=-0.693	GT:AD:DP:GQ:PL	0/1:136,114:250:99:3704,0,4417
chrIII	138753	.	C	T	4209.77	PASS	AC=1;AF=0.5;AN=2;BaseQRankSum=2.494;DP=250;Dels=0.0;FS=0.969;HaplotypeScore=7.7413;MLEAC=1;MLEAF=0.5;MQ=41.93;MQ0=0;MQRankSum=-0.961;QD=16.84;ReadPosRankSum=-0.074	GT:AD:DP:GQ:PL	0/1:118,132:250:99:4238,0,3614
chrIII	147970	.	G	A	3845.77	PASS	AC=1;AF=0.5;AN=2;BaseQRankSum=-0.285;DP=231;Dels=0.0;FS=3.661;HaplotypeScore=1.786;MLEAC=1;MLEAF=0.5;MQ=42.0;MQ0=0;MQRankSum=-0.891;QD=16.65;ReadPosRankSum=0.058	GT:AD:DP:GQ:PL	0/1:115,116:231:99:3874,0,3873
chrIII	156749	.	G	A	4419.77	PASS	AC=1;AF=0.5;AN=2;BaseQRankSum=-0.674;DP=250;Dels=0.0;FS=0.462;HaplotypeScore=1.5226;MLEAC=1;MLEAF=0.5;MQ=41.99;MQ0=0;MQRankSum=0.472;QD=17.68;ReadPosRankSum=-0.749	GT:AD:DP:GQ:PL	0/1:118,132:250:99:4448,0,3912
chrIII	157019	.	C	T	3954.77	PASS	AC=1;AF=0.5;AN=2;BaseQRankSum=0.769;DP=250;Dels=0.0;FS=4.36;HaplotypeScore=10.4978;MLEAC=1;MLEAF=0.5;MQ=41.99;MQ0=0;MQRankSum=0.545;QD=15.82;ReadPosRankSum=0.815	GT:AD:DP:GQ:PL	0/1:130,120:250:99:3983,0,4418
chrIII	157240	.	C	T	3991.77	PASS	AC=1;AF=0.5;AN=2;BaseQRankSum=-1.111;DP=250;Dels=0.0;FS=9.234;HaplotypeScore=7.0778;MLEAC=1;MLEAF=0.5;MQ=41.81;MQ0=0;MQRankSum=-0.035;QD=15.97;ReadPosRankSum=0.087	GT:AD:DP:GQ:PL	0/1:127,123:250:99:4020,0,4349
chrIII	162910	.	G	A	4031.77	PASS	AC=1;AF=0.5;AN=2;BaseQRankSum=-0.576;DP=250;Dels=0.0;FS=2.798;HaplotypeScore=3.834;MLEAC=1;MLEAF=0.5;MQ=42.0;MQ0=0;MQRankSum=-0.574;QD=16.13;ReadPosRankSum=0.086	GT:AD:DP:GQ:PL	0/1:127,123:250:99:4060,0,4129
chrIII	163135	.	G	A	3639.77	PASS	AC=1;AF=0.5;AN=2;BaseQRankSum=-0.032;DP=250;Dels=0.0;FS=5.078;HaplotypeScore=4.4709;MLEAC=1;MLEAF=0.5;MQ=41.88;MQ0=0;MQRankSum=-1.23;QD=14.56;ReadPosRankSum=-0.023	GT:AD:DP:GQ:PL	0/1:133,117:250:99:3668,0,4237
chrIII	178949	.	G	A	4464.77	PASS	AC=1;AF=0.5;AN=2;BaseQRankSum=-0.361;DP=250;Dels=0.0;FS=4.412;HaplotypeScore=2.6;MLEAC=1;MLEAF=0.5;MQ=42.0;MQ0=0;MQRankSum=0.428;QD=17.86;ReadPosRankSum=0.276	GT:AD:DP:GQ:PL	0/1:115,135:250:99:4493,0,3722
chrIII	180362	.	G	A	4103.77	PASS	AC=1;AF=0.5;AN=2;BaseQRankSum=-1.044;DP=249;Dels=0.0;FS=1.523;HaplotypeScore=4.0665;MLEAC=1;MLEAF=0.5;MQ=41.94;MQ0=0;MQRankSum=1.449;QD=16.48;ReadPosRankSum=-1.994	GT:AD:DP:GQ:PL	0/1:120,126:247:99:4132,0,3996
chrIII	185999	.	G	A	4592.77	PASS	AC=1;AF=0.5;AN=2;BaseQRankSum=-1.393;DP=250;Dels=0.0;FS=0.478;HaplotypeScore=7.8441;MLEAC=1;MLEAF=0.5;MQ=41.93;MQ0=0;MQRankSum=-0.742;QD=18.37;ReadPosRankSum=-0.133	GT:AD:DP:GQ:PL	0/1:108,140:250:99:4621,0,3500
chrIII	186000	.	G	A	4602.77	PASS	AC=1;AF=0.5;AN=2;BaseQRankSum=-2.191;DP=250;Dels=0.0;FS=0.0;HaplotypeScore=8.8175;MLEAC=1;MLEAF=0.5;MQ=41.93;MQ0=0;MQRankSum=0.05;QD=18.41;ReadPosRankSum=-0.142	GT:AD:DP:GQ:PL	0/1:110,140:250:99:4631,0,3476
chrIII	193631	.	G	A	4358.77	PASS	AC=1;AF=0.5;AN=2;BaseQRankSum=-0.668;DP=250;Dels=0.0;FS=2.131;HaplotypeScore=5.6979;MLEAC=1;MLEAF=0.5;MQ=41.99;MQ0=0;MQRankSum=-0.845;QD=17.44;ReadPosRankSum=0.752	GT:AD:DP:GQ:PL	0/1:117,133:250:99:4387,0,3930
chrIII	210450	.	G	A	4262.77	PASS	AC=1;AF=0.5;AN=2;BaseQRankSum=-2.232;DP=248;Dels=0.0;FS=4.312;HaplotypeScore=2.366;MLEAC=1;MLEAF=0.5;MQ=42.0;MQ0=0;MQRankSum=-0.768;QD=17.19;ReadPosRankSum=0.82	GT:AD:DP:GQ:PL	0/1:114,134:248:99:4291,0,3735
chrIII	211291	.	G	A	4069.77	PASS	AC=1;AF=0.5;AN=2;BaseQRankSum=-2.835;DP=250;Dels=0.0;FS=11.35;HaplotypeScore=7.6646;MLEAC=1;MLEAF=0.5;MQ=41.98;MQ0=0;MQRankSum=0.825;QD=16.28;ReadPosRankSum=-1.17	GT:AD:DP:GQ:PL	0/1:117,131:248:99:4098,0,3788
chrIII	222745	.	G	A	4731.77	PASS	AC=1;AF=0.5;AN=2;BaseQRankSum=1.19;DP=250;Dels=0.0;FS=3.505;HaplotypeScore=2.9906;MLEAC=1;MLEAF=0.5;MQ=41.99;MQ0=0;MQRankSum=-1.639;QD=18.93;ReadPosRankSum=-0.032	GT:AD:DP:GQ:PL	0/1:111,139:250:99:4760,0,3568
chrIII	223817	.	G	A	4081.77	PASS	AC=1;AF=0.5;AN=2;BaseQRankSum=1.017;DP=250;Dels=0.0;FS=0.475;HaplotypeScore=2.366;MLEAC=1;MLEAF=0.5;MQ=41.92;MQ0=0;MQRankSum=0.72;QD=16.33;ReadPosRankSum=-0.42	GT:AD:DP:GQ:PL	0/1:119,130:249:99:4110,0,3812
chrIII	258983	.	G	A	4111.77	PASS	AC=1;AF=0.5;AN=2;BaseQRankSum=-1.064;DP=250;Dels=0.0;FS=0.0;HaplotypeScore=1.5226;MLEAC=1;MLEAF=0.5;MQ=42.0;MQ0=0;MQRankSum=-1.329;QD=16.45;ReadPosRankSum=-0.853	GT:AD:DP:GQ:PL	0/1:126,124:250:99:4140,0,4089
chrIII	284311	.	C	T	3547.77	PASS	AC=1;AF=0.5;AN=2;BaseQRankSum=1.213;DP=249;Dels=0.0;FS=6.23;HaplotypeScore=3.5397;MLEAC=1;MLEAF=0.5;MQ=42.0;MQ0=0;MQRankSum=1.265;QD=14.25;ReadPosRankSum=0.342	GT:AD:DP:GQ:PL	0/1:140,108:248:99:3576,0,4491
chrIII	290878	.	G	A	4092.77	PASS	AC=1;AF=0.5;AN=2;BaseQRankSum=2.324;DP=250;Dels=0.0;FS=2.82;HaplotypeScore=4.1801;MLEAC=1;MLEAF=0.5;MQ=41.99;MQ0=0;MQRankSum=-1.212;QD=16.37;ReadPosRankSum=-1.32	GT:AD:DP:GQ:PL	0/1:131,119:250:99:4121,0,4449
chrIII	313177	.	G	A	4455.77	PASS	AC=1;AF=0.5;AN=2;BaseQRankSum=-1.126;DP=250;Dels=0.0;FS=1.528;HaplotypeScore=5.4123;MLEAC=1;MLEAF=0.5;MQ=41.73;MQ0=0;MQRankSum=-0.25;QD=17.82;ReadPosRankSum=-0.791	GT:AD:DP:GQ:PL	0/1:118,132:250:99:4484,0,3932
chrIV	21408	.	C	T	4183.77	PASS	AC=1;AF=0.5;AN=2;BaseQRankSum=0.538;DP=250;Dels=0.0;FS=1.53;HaplotypeScore=3.3607;MLEAC=1;MLEAF=0.5;MQ=41.99;MQ0=0;MQRankSum=2.824;QD=16.74;ReadPosRankSum=0.941	GT:AD:DP:GQ:PL	0/1:123,126:249:99:4212,0,4041
chrIV	33378	.	C	T	2372.77	PASS	AC=1;AF=0.5;AN=2;BaseQRankSum=0.655;DP=158;Dels=0.0;FS=1.352;HaplotypeScore=7.1213;MLEAC=1;MLEAF=0.5;MQ=42.0;MQ0=0;MQRankSum=0.246;QD=15.02;ReadPosRankSum=1.168	GT:AD:DP:GQ:PL	0/1:86,72:158:99:2401,0,2917
chrIV	36515	.	C	T	4146.77	PASS	AC=1;AF=0.5;AN=2;BaseQRankSum=0.82;DP=250;Dels=0.0;FS=8.983;HaplotypeScore=0.8321;MLEAC=1;MLEAF=0.5;MQ=41.94;MQ0=0;MQRankSum=0.053;QD=16.59;ReadPosRankSum=2.438	GT:AD:DP:GQ:PL	0/1:128,122:250:99:4175,0,4425
chrIV	42658	.	C	T	3830.77	PASS	AC=1;AF=0.5;AN=2;BaseQRankSum=-3.287;DP=246;Dels=0.0;FS=0.995;HaplotypeScore=10.8888;MLEAC=1;MLEAF=0.5;MQ=41.87;MQ0=0;MQRankSum=0.731;QD=15.57;ReadPosRankSum=-0.354	GT:AD:DP:GQ:PL	0/1:121,123:244:99:3859,0,3717
chrIV	61693	.	G	A	4022.77	PASS	AC=1;AF=0.5;AN=2;BaseQRankSum=-0.373;DP=250;Dels=0.0;FS=2.786;HaplotypeScore=3.964;MLEAC=1;MLEAF=0.5;MQ=41.94;MQ0=0;MQRankSum=-1.004;QD=16.09;ReadPosRankSum=1.286	GT:AD:DP:GQ:PL	0/1:125,125:250:99:4051,0,4206
chrIV	81392	.	G	A	4414.77	PASS	AC=1;AF=0.5;AN=2;BaseQRankSum=1.563;DP=250;Dels=0.0;FS=0.463;HaplotypeScore=5.7391;MLEAC=1;MLEAF=0.5;MQ=41.94;MQ0=0;MQRankSum=-1.529;QD=17.66;ReadPosRankSum=-0.861	GT:AD:DP:GQ:PL	0/1:117,132:249:99:4443,0,3704
chrIV	89767	.	G	A	4086.77	PASS	AC=1;AF=0.5;AN=2;BaseQRankSum=0.09;DP=241;Dels=0.0;FS=0.985;HaplotypeScore=1.7884;MLEAC=1;MLEAF=0.5;MQ=41.88;MQ0=0;MQRankSum=-0.781;QD=16.96;ReadPosRankSum=0.45	GT:AD:DP:GQ:PL	0/1:119,122:241:99:4115,0,3871
chrIV	117350	.	C	T	3453.77	PASS	AC=1;AF=0.5;AN=2;BaseQRankSum=0.313;DP=221;Dels=0.0;FS=5.577;HaplotypeScore=3.4883;MLEAC=1;MLEAF=0.5;MQ=41.99;MQ0=0;MQRankSum=-1.981;QD=15.63;ReadPosRankSum=-0.439	GT:AD:DP:GQ:PL	0/1:116,105:221:99:3482,0,3878
chrIV	118528	.	C	T	3813.77	PASS	AC=1;AF=0.5;AN=2;BaseQRankSum=1.52;DP=242;Dels=0.0;FS=1.561;HaplotypeScore=5.9668;MLEAC=1;MLEAF=0.5;MQ=41.92;MQ0=0;MQRankSum=-0.068;QD=15.76;ReadPosRankSum=0.351	GT:AD:DP:GQ:PL	0/1:127,114:242:99:3842,0,4265
chrIV	130469	.	G	A	4050.77	PASS	AC=1;AF=0.5;AN=2;BaseQRankSum=0.046;DP=250;Dels=0.0;FS=3.483;HaplotypeScore=4.3028;MLEAC=1;MLEAF=0.5;MQ=41.99;MQ0=0;MQRankSum=0.269;QD=16.2;ReadPosRankSum=0.064	GT:AD:DP:GQ:PL	0/1:128,122:250:99:4079,0,4292
chrIV	130599	.	C	T	4138.77	PASS	AC=1;AF=0.5;AN=2;BaseQRankSum=1.623;DP=250;Dels=0.0;FS=5.937;HaplotypeScore=0.7887;MLEAC=1;MLEAF=0.5;MQ=41.94;MQ0=0;MQRankSum=-0.735;QD=16.56;ReadPosRankSum=0.024	GT:AD:DP:GQ:PL	0/1:124,125:249:99:4167,0,4112
chrIV	135310	.	G	A	3918.77	PASS	AC=1;AF=0.5;AN=2;BaseQRankSum=0.175;DP=216;Dels=0.0;FS=3.971;HaplotypeScore=2.713;MLEAC=1;MLEAF=0.5;MQ=41.93;MQ0=0;MQRankSum=-0.002;QD=18.14;ReadPosRankSum=-0.489	GT:AD:DP:GQ:PL	0/1:99,117:216:99:3947,0,3172
chrIV	135411	.	C	T	3779.77	PASS	AC=1;AF=0.5;AN=2;BaseQRankSum=-0.883;DP=216;Dels=0.0;FS=0.499;HaplotypeScore=7.5279;MLEAC=1;MLEAF=0.5;MQ=42.0;MQ0=0;MQRankSum=0.111;QD=17.5;ReadPosRankSum=0.953	GT:AD:DP:GQ:PL	0/1:99,117:216:99:3808,0,3227
chrIV	135924	.	C	T	3733.77	PASS	AC=1;AF=0.5;AN=2;BaseQRankSum=-1.081;DP=250;Dels=0.0;FS=4.352;HaplotypeScore=5.2158;MLEAC=1;MLEAF=0.5;MQ=41.79;MQ0=0;MQRankSum=0.679;QD=14.94;ReadPosRankSum=-0.246	GT:AD:DP:GQ:PL	0/1:131,118:249:99:3762,0,4416
chrIV	142116	.	C	T	4362.77	PASS	AC=1;AF=0.5;AN=2;BaseQRankSum=0.59;DP=249;Dels=0.0;FS=8.01;HaplotypeScore=5.2161;MLEAC=1;MLEAF=0.5;MQ=41.94;MQ0=0;MQRankSum=1.199;QD=17.52;ReadPosRankSum=0.729	GT:AD:DP:GQ:PL	0/1:116,133:249:99:4391,0,3779
chrIV	155968	.	C	T	9714.77	PASS	AC=2;AF=1.0;AN=2;DP=250;Dels=0.0;FS=0.0;HaplotypeScore=3.5731;MLEAC=2;MLEAF=1.0;MQ=41.91;MQ0=0;QD=25.6	GT:AD:DP:GQ:PL	1/1:0,249:249:99:9743,737,0
chrIV	159296	.	G	A	4103.77	PASS	AC=1;AF=0.5;AN=2;BaseQRankSum=0.389;DP=249;Dels=0.0;FS=1.529;HaplotypeScore=4.6168;MLEAC=1;MLEAF=0.5;MQ=41.94;MQ0=0;MQRankSum=1.65;QD=16.48;ReadPosRankSum=-0.227	GT:AD:DP:GQ:PL	0/1:124,123:247:99:4132,0,4270
chrIV	160513	.	C	T	4020.77	PASS	AC=1;AF=0.5;AN=2;BaseQRankSum=1.737;DP=250;Dels=0.0;FS=4.253;HaplotypeScore=0.0;MLEAC=1;MLEAF=0.5;MQ=41.87;MQ0=0;MQRankSum=-0.321;QD=16.08;ReadPosRankSum=-0.694	GT:AD:DP:GQ:PL	0/1:128,122:250:99:4049,0,4137
chrIV	171631	.	G	A	4157.77	PASS	AC=1;AF=0.5;AN=2;BaseQRankSum=0.448;DP=250;Dels=0.0;FS=0.461;HaplotypeScore=1.9134;MLEAC=1;MLEAF=0.5;MQ=41.71;MQ0=0;MQRankSum=1.353;QD=16.63;ReadPosRankSum=1.515	GT:AD:DP:GQ:PL	0/1:121,128:249:99:4186,0,3982
chrIV	172787	.	C	T	3971.77	PASS	AC=1;AF=0.5;AN=2;BaseQRankSum=2.677;DP=250;Dels=0.0;FS=4.289;HaplotypeScore=3.4708;MLEAC=1;MLEAF=0.5;MQ=41.93;MQ0=0;MQRankSum=-0.12;QD=15.89;ReadPosRankSum=0.344	GT:AD:DP:GQ:PL	0/1:129,119:248:99:4000,0,4231
chrIV	173115	.	C	T	3480.77	PASS	AC=1;AF=0.5;AN=2;BaseQRankSum=0.354;DP=250;Dels=0.0;FS=1.538;HaplotypeScore=0.0;MLEAC=1;MLEAF=0.5;MQ=42.0;MQ0=0;MQRankSum=-1.546;QD=13.92;ReadPosRankSum=0.605	GT:AD:DP:GQ:PL	0/1:142,108:250:99:3509,0,4846
chrIV	187902	.	C	T	3661.77	PASS	AC=1;AF=0.5;AN=2;BaseQRankSum=-6.39;DP=249;Dels=0.0;FS=17.747;HaplotypeScore=0.7887;MLEAC=1;MLEAF=0.5;MQ=41.93;MQ0=0;MQRankSum=-0.353;QD=14.71;ReadPosRankSum=-1.282	GT:AD:DP:GQ:PL	0/1:131,118:249:99:3690,0,4487
chrIV	198164	.	C	T	4248.77	PASS	AC=1;AF=0.5;AN=2;BaseQRankSum=0.595;DP=250;Dels=0.0;FS=0.974;HaplotypeScore=0.9734;MLEAC=1;MLEAF=0.5;MQ=41.98;MQ0=0;MQRankSum=-0.22;QD=17.0;ReadPosRankSum=1.116	GT:AD:DP:GQ:PL	0/1:123,127:250:99:4277,0,4054
chrIV	200951	.	G	A	3798.77	PASS	AC=1;AF=0.5;AN=2;BaseQRankSum=0.145;DP=250;Dels=0.0;FS=0.984;HaplotypeScore=3.2524;MLEAC=1;MLEAF=0.5;MQ=42.0;MQ0=0;MQRankSum=0.37;QD=15.2;ReadPosRankSum=-0.122	GT:AD:DP:GQ:PL	0/1:131,115:247:99:3827,0,4311
chrIV	201690	.	C	T	4554.77	PASS	AC=1;AF=0.5;AN=2;BaseQRankSum=0.642;DP=250;Dels=0.0;FS=12.421;HaplotypeScore=11.3514;MLEAC=1;MLEAF=0.5;MQ=42.0;MQ0=0;MQRankSum=-0.775;QD=18.22;ReadPosRankSum=1.448	GT:AD:DP:GQ:PL	0/1:113,136:250:99:4583,0,3674
chrIV	221037	.	C	T	3511.77	PASS	AC=1;AF=0.5;AN=2;BaseQRankSum=1.17;DP=218;Dels=0.0;FS=0.493;HaplotypeScore=0.0;MLEAC=1;MLEAF=0.5;MQ=41.98;MQ0=0;MQRankSum=-0.564;QD=16.11;ReadPosRankSum=0.523	GT:AD:DP:GQ:PL	0/1:112,106:218:99:3540,0,3721
chrIV	221264	.	C	T	3699.77	PASS	AC=1;AF=0.5;AN=2;BaseQRankSum=-1.082;DP=236;Dels=0.0;FS=1.584;HaplotypeScore=3.7647;MLEAC=1;MLEAF=0.5;MQ=41.84;MQ0=0;MQRankSum=-0.773;QD=15.68;ReadPosRankSum=-1.952	GT:AD:DP:GQ:PL	0/1:122,113:235:99:3728,0,4142
chrIV	221861	.	G	A	3948.77	PASS	AC=1;AF=0.5;AN=2;BaseQRankSum=2.069;DP=249;Dels=0.0;FS=4.274;HaplotypeScore=8.1093;MLEAC=1;MLEAF=0.5;MQ=41.93;MQ0=0;MQRankSum=0.807;QD=15.86;ReadPosRankSum=0.571	GT:AD:DP:GQ:PL	0/1:129,118:248:99:3977,0,4379
chrIV	225538	.	C	T	4526.77	PASS	AC=1;AF=0.5;AN=2;BaseQRankSum=1.18;DP=250;Dels=0.0;FS=4.259;HaplotypeScore=1.7552;MLEAC=1;MLEAF=0.5;MQ=42.0;MQ0=0;MQRankSum=-2.684;QD=18.11;ReadPosRankSum=-0.266	GT:AD:DP:GQ:PL	0/1:117,133:250:99:4555,0,3776
chrIV	228829	.	C	T	3457.77	PASS	AC=1;AF=0.5;AN=2;BaseQRankSum=0.558;DP=217;Dels=0.0;FS=4.693;HaplotypeScore=1.7337;MLEAC=1;MLEAF=0.5;MQ=41.89;MQ0=0;MQRankSum=0.403;QD=15.93;ReadPosRankSum=-0.854	GT:AD:DP:GQ:PL	0/1:111,105:217:99:3486,0,3637
chrIV	231989	.	C	T	4362.77	PASS	AC=1;AF=0.5;AN=2;BaseQRankSum=1.972;DP=244;Dels=0.0;FS=7.016;HaplotypeScore=4.5215;MLEAC=1;MLEAF=0.5;MQ=41.99;MQ0=0;MQRankSum=-1.912;QD=17.88;ReadPosRankSum=0.481	GT:AD:DP:GQ:PL	0/1:117,127:244:99:4391,0,3904
chrIV	238400	.	C	T	3507.77	PASS	AC=1;AF=0.5;AN=2;BaseQRankSum=0.896;DP=250;Dels=0.0;FS=4.287;HaplotypeScore=5.0877;MLEAC=1;MLEAF=0.5;MQ=41.98;MQ0=0;MQRankSum=-0.367;QD=14.03;ReadPosRankSum=-1.634	GT:AD:DP:GQ:PL	0/1:141,108:250:99:3536,0,4658
chrIV	240478	.	C	T	3948.77	PASS	AC=1;AF=0.5;AN=2;BaseQRankSum=2.646;DP=250;Dels=0.0;FS=6.981;HaplotypeScore=3.1526;MLEAC=1;MLEAF=0.5;MQ=41.99;MQ0=0;MQRankSum=0.401;QD=15.8;ReadPosRankSum=1.362	GT:AD:DP:GQ:PL	0/1:131,119:250:99:3977,0,4309
chrIV	241425	.	C	T	4116.77	PASS	AC=1;AF=0.5;AN=2;BaseQRankSum=1.018;DP=250;Dels=0.0;FS=9.324;HaplotypeScore=3.1547;MLEAC=1;MLEAF=0.5;MQ=42.0;MQ0=0;MQRankSum=0.663;QD=16.47;ReadPosRankSum=0.846	GT:AD:DP:GQ:PL	0/1:123,126:249:99:4145,0,3927
chrIV	241602	.	C	T	4318.77	PASS	AC=1;AF=0.5;AN=2;BaseQRankSum=-0.008;DP=250;Dels=0.0;FS=1.524;HaplotypeScore=0.0;MLEAC=1;MLEAF=0.5;MQ=41.98;MQ0=0;MQRankSum=-0.153;QD=17.28;ReadPosRankSum=1.219	GT:AD:DP:GQ:PL	0/1:120,130:250:99:4347,0,3967
chrIV	242254	.	C	T	4470.77	PASS	AC=1;AF=0.5;AN=2;BaseQRankSum=-1.023;DP=250;Dels=0.0;FS=2.862;HaplotypeScore=3.8296;MLEAC=1;MLEAF=0.5;MQ=41.94;MQ0=0;MQRankSum=0.041;QD=17.88;ReadPosRankSum=-1.822	GT:AD:DP:GQ:PL	0/1:115,134:249:99:4499,0,3890
chrIV	242693	.	C	T	3472.77	PASS	AC=1;AF=0.5;AN=2;BaseQRankSum=0.385;DP=245;Dels=0.0;FS=1.569;HaplotypeScore=5.0659;MLEAC=1;MLEAF=0.5;MQ=42.0;MQ0=0;MQRankSum=0.291;QD=14.17;ReadPosRankSum=0.473	GT:AD:DP:GQ:PL	0/1:135,108:243:99:3501,0,4657
chrIV	245815	.	C	T	4584.77	PASS	AC=1;AF=0.5;AN=2;BaseQRankSum=1.887;DP=250;Dels=0.0;FS=6.935;HaplotypeScore=4.8732;MLEAC=1;MLEAF=0.5;MQ=41.99;MQ0=0;MQRankSum=0.958;QD=18.34;ReadPosRankSum=0.864	GT:AD:DP:GQ:PL	0/1:114,135:249:99:4613,0,3528
chrIV	249075	.	C	T	3798.77	PASS	AC=1;AF=0.5;AN=2;BaseQRankSum=0.546;DP=250;Dels=0.0;FS=0.0;HaplotypeScore=1.996;MLEAC=1;MLEAF=0.5;MQ=41.99;MQ0=0;MQRankSum=-0.239;QD=15.2;ReadPosRankSum=-1.887	GT:AD:DP:GQ:PL	0/1:132,117:249:99:3827,0,4293
chrIV	267881	.	C	T	4631.77	PASS	AC=1;AF=0.5;AN=2;BaseQRankSum=0.086;DP=250;Dels=0.0;FS=8.083;HaplotypeScore=3.0888;MLEAC=1;MLEAF=0.5;MQ=41.94;MQ0=0;MQRankSum=0.084;QD=18.53;ReadPosRankSum=1.119	GT:AD:DP:GQ:PL	0/1:110,139:250:99:4660,0,3477
chrIV	273790	.	C	T	4303.77	PASS	AC=1;AF=0.5;AN=2;BaseQRankSum=-0.77;DP=248;Dels=0.0;FS=4.306;HaplotypeScore=2.5634;MLEAC=1;MLEAF=0.5;MQ=42.0;MQ0=0;MQRankSum=1.81;QD=17.35;ReadPosRankSum=0.846	GT:AD:DP:GQ:PL	0/1:117,131:248:99:4332,0,3833
chrIV	280413	.	C	T	3949.77	PASS	AC=1;AF=0.5;AN=2;BaseQRankSum=0.984;DP=250;Dels=0.0;FS=0.0;HaplotypeScore=2.4875;MLEAC=1;MLEAF=0.5;MQ=42.0;MQ0=0;MQRankSum=-0.23;QD=15.8;ReadPosRankSum=0.628	GT:AD:DP:GQ:PL	0/1:131,118:250:99:3978,0,4334
chrIV	283365	.	C	T	3630.77	PASS	AC=1;AF=0.5;AN=2;BaseQRankSum=1.479;DP=236;Dels=0.0;FS=0.0;HaplotypeScore=9.1496;MLEAC=1;MLEAF=0.5;MQ=41.94;MQ0=0;MQRankSum=1.47;QD=15.38;ReadPosRankSum=1.206	GT:AD:DP:GQ:PL	0/1:124,110:235:99:3659,0,3979
chrIV	296528	.	G	A	4649.77	PASS	AC=1;AF=0.5;AN=2;BaseQRankSum=1.207;DP=250;Dels=0.0;FS=0.464;HaplotypeScore=1.7262;MLEAC=1;MLEAF=0.5;MQ=41.94;MQ0=0;MQRankSum=-0.615;QD=18.6;ReadPosRankSum=0.94	GT:AD:DP:GQ:PL	0/1:114,136:250:99:4678,0,3782
chrIV	306675	.	G	A	3574.77	PASS	AC=1;AF=0.5;AN=2;BaseQRankSum=0.92;DP=242;Dels=0.0;FS=8.52;HaplotypeScore=0.9665;MLEAC=1;MLEAF=0.5;MQ=41.91;MQ0=1;MQRankSum=0.031;QD=14.77;ReadPosRankSum=1.278	GT:AD:DP:GQ:PL	0/1:131,111:242:99:3603,0,4222
chrIV	307801	.	G	A	4358.77	PASS	AC=1;AF=0.5;AN=2;BaseQRankSum=3.267;DP=248;Dels=0.0;FS=0.0;HaplotypeScore=1.7074;MLEAC=1;MLEAF=0.5;MQ=42.0;MQ0=0;MQRankSum=-0.496;QD=17.58;ReadPosRankSum=-0.165	GT:AD:DP:GQ:PL	0/1:121,127:248:99:4387,0,3955
chrIV	308397	.	C	T	4406.77	PASS	AC=1;AF=0.5;AN=2;BaseQRankSum=2.772;DP=249;Dels=0.0;FS=3.545;HaplotypeScore=4.565;MLEAC=1;MLEAF=0.5;MQ=41.99;MQ0=0;MQRankSum=-0.734;QD=17.7;ReadPosRankSum=1.219	GT:AD:DP:GQ:PL	0/1:118,129:248:99:4435,0,3802
chrIV	308436	.	C	T	3976.77	PASS	AC=1;AF=0.5;AN=2;BaseQRankSum=1.094;DP=250;Dels=0.0;FS=4.317;HaplotypeScore=5.4741;MLEAC=1;MLEAF=0.5;MQ=41.9;MQ0=1;MQRankSum=0.977;QD=15.91;ReadPosRankSum=0.14	GT:AD:DP:GQ:PL	0/1:125,124:250:99:4005,0,4076
chrIV	309548	.	C	T	2942.77	PASS	AC=1;AF=0.5;AN=2;BaseQRankSum=0.159;DP=190;Dels=0.0;FS=1.787;HaplotypeScore=4.1212;MLEAC=1;MLEAF=0.5;MQ=41.88;MQ0=0;MQRankSum=-0.983;QD=15.49;ReadPosRankSum=-0.523	GT:AD:DP:GQ:PL	0/1:101,89:190:99:2971,0,3415
chrIV	320632	.	C	T	4063.77	PASS	AC=1;AF=0.5;AN=2;BaseQRankSum=2.866;DP=250;Dels=0.0;FS=2.142;HaplotypeScore=2.1188;MLEAC=1;MLEAF=0.5;MQ=41.98;MQ0=0;MQRankSum=1.278;QD=16.26;ReadPosRankSum=-1.203	GT:AD:DP:GQ:PL	0/1:126,121:248:99:4092,0,4159
chrIV	330880	.	C	T	3826.77	PASS	AC=1;AF=0.5;AN=2;BaseQRankSum=-0.379;DP=229;Dels=0.0;FS=1.021;HaplotypeScore=1.7675;MLEAC=1;MLEAF=0.5;MQ=41.93;MQ0=0;MQRankSum=0.822;QD=16.71;ReadPosRankSum=1.882	GT:AD:DP:GQ:PL	0/1:110,117:227:99:3855,0,3580
chrIV	330943	.	G	A	4026.77	PASS	AC=1;AF=0.5;AN=2;BaseQRankSum=1.68;DP=250;Dels=0.0;FS=1.544;HaplotypeScore=1.5226;MLEAC=1;MLEAF=0.5;MQ=41.98;MQ0=0;MQRankSum=0.726;QD=16.11;ReadPosRankSum=-0.513	GT:AD:DP:GQ:PL	0/1:123,126:249:99:4055,0,3790
chrIV	330995	.	C	T	4314.77	PASS	AC=1;AF=0.5;AN=2;BaseQRankSum=-0.733;DP=250;Dels=0.0;FS=3.53;HaplotypeScore=4.1217;MLEAC=1;MLEAF=0.5;MQ=41.99;MQ0=0;MQRankSum=1.805;QD=17.26;ReadPosRankSum=-0.649	GT:AD:DP:GQ:PL	0/1:110,139:249:99:4343,0,3468
chrIV	334921	.	C	T	4584.77	PASS	AC=1;AF=0.5;AN=2;BaseQRankSum=-0.565;DP=250;Dels=0.0;FS=5.13;HaplotypeScore=3.6536;MLEAC=1;MLEAF=0.5;MQ=42.0;MQ0=0;MQRankSum=1.274;QD=18.34;ReadPosRankSum=0.203	GT:AD:DP:GQ:PL	0/1:112,138:250:99:4613,0,3618
chrIV	335843	.	C	T	4122.77	PASS	AC=1;AF=0.5;AN=2;BaseQRankSum=0.369;DP=250;Dels=0.0;FS=5.994;HaplotypeScore=4.9423;MLEAC=1;MLEAF=0.5;MQ=42.0;MQ0=0;MQRankSum=1.321;QD=16.49;ReadPosRankSum=0.488	GT:AD:DP:GQ:PL	0/1:126,123:249:99:4151,0,4176
chrIV	362565	.	C	T	4144.77	PASS	AC=1;AF=0.5;AN=2;BaseQRankSum=1.087;DP=250;Dels=0.0;FS=1.544;HaplotypeScore=8.4355;MLEAC=1;MLEAF=0.5;MQ=41.82;MQ0=0;MQRankSum=-1.147;QD=16.58;ReadPosRankSum=0.191	GT:AD:DP:GQ:PL	0/1:121,128:250:99:4173,0,4052
chrIV	364569	.	C	T	3845.77	PASS	AC=1;AF=0.5;AN=2;BaseQRankSum=0.184;DP=250;Dels=0.0;FS=3.496;HaplotypeScore=6.1422;MLEAC=1;MLEAF=0.5;MQ=41.99;MQ0=0;MQRankSum=-0.25;QD=15.38;ReadPosRankSum=0.593	GT:AD:DP:GQ:PL	0/1:127,121:248:99:3874,0,4168
chrIV	366754	.	C	T	3577.77	PASS	AC=1;AF=0.5;AN=2;BaseQRankSum=-1.953;DP=250;Dels=0.0;FS=0.982;HaplotypeScore=0.8321;MLEAC=1;MLEAF=0.5;MQ=41.98;MQ0=0;MQRankSum=0.606;QD=14.31;ReadPosRankSum=0.103	GT:AD:DP:GQ:PL	0/1:134,116:250:99:3606,0,4406
chrIV	368169	.	C	T	4130.77	PASS	AC=1;AF=0.5;AN=2;BaseQRankSum=-0.462;DP=250;Dels=0.0;FS=1.558;HaplotypeScore=5.8144;MLEAC=1;MLEAF=0.5;MQ=41.99;MQ0=0;MQRankSum=-0.235;QD=16.52;ReadPosRankSum=0.577	GT:AD:DP:GQ:PL	0/1:121,128:250:99:4159,0,3848
chrIV	369053	.	C	T	3038.77	PASS	AC=1;AF=0.5;AN=2;BaseQRankSum=-2.22;DP=188;Dels=0.0;FS=9.804;HaplotypeScore=4.4105;MLEAC=1;MLEAF=0.5;MQ=41.98;MQ0=0;MQRankSum=1.788;QD=16.16;ReadPosRankSum=-0.093	GT:AD:DP:GQ:PL	0/1:90,98:188:99:3067,0,2956
chrIV	372292	.	C	T	3588.77	PASS	AC=1;AF=0.5;AN=2;BaseQRankSum=1.099;DP=250;Dels=0.0;FS=4.346;HaplotypeScore=3.3644;MLEAC=1;MLEAF=0.5;MQ=41.88;MQ0=0;MQRankSum=0.74;QD=14.36;ReadPosRankSum=1.546	GT:AD:DP:GQ:PL	0/1:140,109:250:99:3617,0,4718
chrIV	380719	.	G	A	4151.77	PASS	AC=1;AF=0.5;AN=2;BaseQRankSum=1.586;DP=250;Dels=0.0;FS=7.78;HaplotypeScore=5.9913;MLEAC=1;MLEAF=0.5;MQ=41.99;MQ0=0;MQRankSum=0.51;QD=16.61;ReadPosRankSum=-0.344	GT:AD:DP:GQ:PL	0/1:126,124:250:99:4180,0,3964
chrIV	411732	.	C	T	3599.77	PASS	AC=1;AF=0.5;AN=2;BaseQRankSum=-1.852;DP=250;Dels=0.0;FS=10.465;HaplotypeScore=6.92;MLEAC=1;MLEAF=0.5;MQ=41.99;MQ0=0;MQRankSum=1.543;QD=14.4;ReadPosRankSum=-1.156	GT:AD:DP:GQ:PL	0/1:132,117:249:99:3628,0,4248
chrIV	413227	.	C	T	3324.77	PASS	AC=1;AF=0.5;AN=2;BaseQRankSum=1.672;DP=200;Dels=0.0;FS=5.328;HaplotypeScore=4.9086;MLEAC=1;MLEAF=0.5;MQ=42.0;MQ0=0;MQRankSum=-0.935;QD=16.62;ReadPosRankSum=0.109	GT:AD:DP:GQ:PL	0/1:100,100:200:99:3353,0,3199
chrIV	428751	.	C	T	4250.77	PASS	AC=1;AF=0.5;AN=2;BaseQRankSum=0.051;DP=247;Dels=0.0;FS=7.263;HaplotypeScore=11.7589;MLEAC=1;MLEAF=0.5;MQ=41.88;MQ0=0;MQRankSum=0.265;QD=17.21;ReadPosRankSum=-1.437	GT:AD:DP:GQ:PL	0/1:120,127:247:99:4279,0,3926
chrIV	433153	.	C	T	3252.77	PASS	AC=1;AF=0.5;AN=2;BaseQRankSum=1.995;DP=204;Dels=0.0;FS=1.701;HaplotypeScore=3.1547;MLEAC=1;MLEAF=0.5;MQ=42.0;MQ0=0;MQRankSum=-0.184;QD=15.94;ReadPosRankSum=0.731	GT:AD:DP:GQ:PL	0/1:100,102:203:99:3281,0,3110
chrIV	440755	.	C	T	3800.77	PASS	AC=1;AF=0.5;AN=2;BaseQRankSum=-1.703;DP=250;Dels=0.0;FS=5.276;HaplotypeScore=4.1863;MLEAC=1;MLEAF=0.5;MQ=41.98;MQ0=0;MQRankSum=1.581;QD=15.2;ReadPosRankSum=-0.244	GT:AD:DP:GQ:PL	0/1:127,122:250:99:3829,0,4090
chrIV	445792	.	C	T	3877.77	PASS	AC=1;AF=0.5;AN=2;BaseQRankSum=0.046;DP=250;Dels=0.0;FS=10.046;HaplotypeScore=1.9066;MLEAC=1;MLEAF=0.5;MQ=41.83;MQ0=0;MQRankSum=0.538;QD=15.51;ReadPosRankSum=0.697	GT:AD:DP:GQ:PL	0/1:131,119:250:99:3906,0,4407
chrIV	450072	.	C	T	2957.77	PASS	AC=1;AF=0.5;AN=2;BaseQRankSum=0.653;DP=192;Dels=0.0;FS=0.536;HaplotypeScore=4.8854;MLEAC=1;MLEAF=0.5;MQ=41.98;MQ0=0;MQRankSum=2.348;QD=15.41;ReadPosRankSum=0.693	GT:AD:DP:GQ:PL	0/1:101,89:191:99:2986,0,3449
chrIV	453926	.	C	T	3754.77	PASS	AC=1;AF=0.5;AN=2;BaseQRankSum=2.507;DP=250;Dels=0.0;FS=6.96;HaplotypeScore=9.9269;MLEAC=1;MLEAF=0.5;MQ=42.0;MQ0=0;MQRankSum=1.204;QD=15.02;ReadPosRankSum=-0.643	GT:AD:DP:GQ:PL	0/1:137,112:250:99:3783,0,4540
chrIV	455817	.	G	A	4434.77	PASS	AC=1;AF=0.5;AN=2;BaseQRankSum=1.442;DP=250;Dels=0.0;FS=1.544;HaplotypeScore=8.1327;MLEAC=1;MLEAF=0.5;MQ=42.0;MQ0=0;MQRankSum=1.349;QD=17.74;ReadPosRankSum=0.887	GT:AD:DP:GQ:PL	0/1:118,131:249:99:4463,0,3840
chrIV	462189	.	C	T	4326.77	PASS	AC=1;AF=0.5;AN=2;BaseQRankSum=-0.406;DP=250;Dels=0.0;FS=0.972;HaplotypeScore=3.7521;MLEAC=1;MLEAF=0.5;MQ=42.0;MQ0=0;MQRankSum=0.124;QD=17.31;ReadPosRankSum=-0.956	GT:AD:DP:GQ:PL	0/1:121,129:250:99:4355,0,4051
chrIV	463442	.	C	T	3865.77	PASS	AC=1;AF=0.5;AN=2;BaseQRankSum=1.52;DP=249;Dels=0.0;FS=1.558;HaplotypeScore=6.2438;MLEAC=1;MLEAF=0.5;MQ=41.99;MQ0=0;MQRankSum=0.209;QD=15.53;ReadPosRankSum=-0.725	GT:AD:DP:GQ:PL	0/1:131,118:249:99:3894,0,4234
chrIV	463536	.	C	T	4266.77	PASS	AC=1;AF=0.5;AN=2;BaseQRankSum=0.487;DP=250;Dels=0.0;FS=1.539;HaplotypeScore=1.99;MLEAC=1;MLEAF=0.5;MQ=41.94;MQ0=0;MQRankSum=1.167;QD=17.07;ReadPosRankSum=0.468	GT:AD:DP:GQ:PL	0/1:120,129:249:99:4295,0,3875
chrIV	463604	.	C	T	4063.77	PASS	AC=1;AF=0.5;AN=2;BaseQRankSum=0.74;DP=250;Dels=0.0;FS=8.9;HaplotypeScore=6.4413;MLEAC=1;MLEAF=0.5;MQ=41.88;MQ0=0;MQRankSum=0.999;QD=16.26;ReadPosRankSum=-0.321	GT:AD:DP:GQ:PL	0/1:125,124:249:99:4092,0,4098
chrIV	465528	.	C	T	4158.77	PASS	AC=1;AF=0.5;AN=2;BaseQRankSum=1.234;DP=250;Dels=0.0;FS=6.041;HaplotypeScore=4.9879;MLEAC=1;MLEAF=0.5;MQ=41.99;MQ0=0;MQRankSum=0.314;QD=16.64;ReadPosRankSum=-0.676	GT:AD:DP:GQ:PL	0/1:126,124:250:99:4187,0,4106
chrIV	465581	.	G	A	3707.77	PASS	AC=1;AF=0.5;AN=2;BaseQRankSum=0.841;DP=250;Dels=0.0;FS=1.553;HaplotypeScore=3.5468;MLEAC=1;MLEAF=0.5;MQ=41.99;MQ0=0;MQRankSum=0.991;QD=14.83;ReadPosRankSum=-0.473	GT:AD:DP:GQ:PL	0/1:137,112:249:99:3736,0,4562
chrIV	467000	.	C	T	3690.77	PASS	AC=1;AF=0.5;AN=2;BaseQRankSum=0.36;DP=250;Dels=0.0;FS=4.354;HaplotypeScore=1.7552;MLEAC=1;MLEAF=0.5;MQ=41.99;MQ0=0;MQRankSum=-1.305;QD=14.76;ReadPosRankSum=0.211	GT:AD:DP:GQ:PL	0/1:136,112:249:99:3719,0,4525
chrIV	482988	.	C	T	4105.77	PASS	AC=1;AF=0.5;AN=2;BaseQRankSum=0.909;DP=249;Dels=0.0;FS=2.781;HaplotypeScore=1.9623;MLEAC=1;MLEAF=0.5;MQ=41.94;MQ0=0;MQRankSum=1.122;QD=16.49;ReadPosRankSum=2.159	GT:AD:DP:GQ:PL	0/1:122,127:249:99:4134,0,3856
chrIV	496309	.	C	T	3669.77	PASS	AC=1;AF=0.5;AN=2;BaseQRankSum=-0.851;DP=250;Dels=0.0;FS=0.469;HaplotypeScore=4.3867;MLEAC=1;MLEAF=0.5;MQ=41.93;MQ0=0;MQRankSum=-0.812;QD=14.68;ReadPosRankSum=-1.024	GT:AD:DP:GQ:PL	0/1:135,113:249:99:3698,0,4636
chrIV	506482	.	C	T	3543.77	PASS	AC=1;AF=0.5;AN=2;BaseQRankSum=0.993;DP=206;Dels=0.0;FS=0.516;HaplotypeScore=2.4546;MLEAC=1;MLEAF=0.5;MQ=41.99;MQ0=0;MQRankSum=-0.314;QD=17.2;ReadPosRankSum=0.557	GT:AD:DP:GQ:PL	0/1:97,109:206:99:3572,0,3080
chrIV	508675	.	C	T	3894.77	PASS	AC=1;AF=0.5;AN=2;BaseQRankSum=0.005;DP=250;Dels=0.0;FS=1.045;HaplotypeScore=9.6275;MLEAC=1;MLEAF=0.5;MQ=41.75;MQ0=3;MQRankSum=0.681;QD=15.58;ReadPosRankSum=-0.019	GT:AD:DP:GQ:PL	0/1:126,122:248:99:3923,0,4211
chrIV	525358	.	C	T	4450.77	PASS	AC=1;AF=0.5;AN=2;BaseQRankSum=-0.035;DP=248;Dels=0.0;FS=13.92;HaplotypeScore=2.7899;MLEAC=1;MLEAF=0.5;MQ=41.94;MQ0=0;MQRankSum=1.132;QD=17.95;ReadPosRankSum=0.636	GT:AD:DP:GQ:PL	0/1:116,131:247:99:4479,0,3771
chrIV	525410	.	C	T	4233.77	PASS	AC=1;AF=0.5;AN=2;BaseQRankSum=2.897;DP=240;Dels=0.0;FS=1.02;HaplotypeScore=1.4679;MLEAC=1;MLEAF=0.5;MQ=42.0;MQ0=0;MQRankSum=-0.571;QD=17.64;ReadPosRankSum=-1.641	GT:AD:DP:GQ:PL	0/1:112,128:240:99:4262,0,3473
chrIV	525576	.	C	T	3258.77	PASS	AC=1;AF=0.5;AN=2;BaseQRankSum=1.329;DP=220;Dels=0.0;FS=2.323;HaplotypeScore=6.2245;MLEAC=1;MLEAF=0.5;MQ=41.99;MQ0=0;MQRankSum=1.086;QD=14.81;ReadPosRankSum=0.054	GT:AD:DP:GQ:PL	0/1:115,104:220:99:3287,0,3364
chrIV	525663	.	C	T	3821.77	PASS	AC=1;AF=0.5;AN=2;BaseQRankSum=0.129;DP=250;Dels=0.0;FS=6.903;HaplotypeScore=3.8264;MLEAC=1;MLEAF=0.5;MQ=41.88;MQ0=0;MQRankSum=-1.34;QD=15.29;ReadPosRankSum=0.899	GT:AD:DP:GQ:PL	0/1:130,119:249:99:3850,0,4222
chrIV	540305	.	G	A	4481.77	PASS	AC=1;AF=0.5;AN=2;BaseQRankSum=-0.389;DP=250;Dels=0.0;FS=16.785;HaplotypeScore=4.4956;MLEAC=1;MLEAF=0.5;MQ=41.99;MQ0=0;MQRankSum=0.679;QD=17.93;ReadPosRankSum=-0.81	GT:AD:DP:GQ:PL	0/1:114,136:250:99:4510,0,3663
chrIV	553204	.	C	T	4268.77	PASS	AC=1;AF=0.5;AN=2;BaseQRankSum=-0.316;DP=250;Dels=0.0;FS=7.414;HaplotypeScore=5.3328;MLEAC=1;MLEAF=0.5;MQ=42.0;MQ0=0;MQRankSum=-0.372;QD=17.08;ReadPosRankSum=0.114	GT:AD:DP:GQ:PL	0/1:121,128:249:99:4297,0,4058
chrIV	555759	.	C	T	3362.77	PASS	AC=1;AF=0.5;AN=2;BaseQRankSum=0.265;DP=211;Dels=0.0;FS=0.0;HaplotypeScore=0.9933;MLEAC=1;MLEAF=0.5;MQ=42.0;MQ0=0;MQRankSum=0.987;QD=15.94;ReadPosRankSum=0.751	GT:AD:DP:GQ:PL	0/1:108,102:210:99:3391,0,3589
chrIV	556464	.	G	A	4039.77	PASS	AC=1;AF=0.5;AN=2;BaseQRankSum=1.653;DP=250;Dels=0.0;FS=9.157;HaplotypeScore=7.1052;MLEAC=1;MLEAF=0.5;MQ=41.94;MQ0=0;MQRankSum=-0.323;QD=16.16;ReadPosRankSum=0.918	GT:AD:DP:GQ:PL	0/1:129,120:250:99:4068,0,4268
chrIV	556584	.	G	A	3991.77	PASS	AC=1;AF=0.5;AN=2;BaseQRankSum=2.386;DP=250;Dels=0.0;FS=0.484;HaplotypeScore=10.4272;MLEAC=1;MLEAF=0.5;MQ=41.99;MQ0=0;MQRankSum=-0.364;QD=15.97;ReadPosRankSum=1.643	GT:AD:DP:GQ:PL	0/1:128,121:250:99:4020,0,4122
chrIV	556772	.	G	A	3779.77	PASS	AC=1;AF=0.5;AN=2;BaseQRankSum=1.326;DP=250;Dels=0.0;FS=2.799;HaplotypeScore=0.0;MLEAC=1;MLEAF=0.5;MQ=41.99;MQ0=0;MQRankSum=-0.823;QD=15.12;ReadPosRankSum=-1.169	GT:AD:DP:GQ:PL	0/1:136,113:249:99:3808,0,4634
chrIV	557062	.	C	T	4690.77	PASS	AC=1;AF=0.5;AN=2;BaseQRankSum=-0.76;DP=250;Dels=0.0;FS=0.0;HaplotypeScore=7.9776;MLEAC=1;MLEAF=0.5;MQ=41.94;MQ0=0;MQRankSum=-0.746;QD=18.76;ReadPosRankSum=0.151	GT:AD:DP:GQ:PL	0/1:111,138:249:99:4719,0,3659
chrIV	561957	.	G	A	4479.77	PASS	AC=1;AF=0.5;AN=2;BaseQRankSum=-1.342;DP=250;Dels=0.0;FS=8.948;HaplotypeScore=0.9665;MLEAC=1;MLEAF=0.5;MQ=42.0;MQ0=0;MQRankSum=-0.603;QD=17.92;ReadPosRankSum=0.784	GT:AD:DP:GQ:PL	0/1:114,136:250:99:4508,0,3770
chrIV	562685	.	G	A	3735.77	PASS	AC=1;AF=0.5;AN=2;BaseQRankSum=0.298;DP=250;Dels=0.0;FS=6.963;HaplotypeScore=5.5794;MLEAC=1;MLEAF=0.5;MQ=41.93;MQ0=0;MQRankSum=1.73;QD=14.94;ReadPosRankSum=0.369	GT:AD:DP:GQ:PL	0/1:135,115:250:99:3764,0,4335
chrIV	563460	.	C	T	3614.77	PASS	AC=1;AF=0.5;AN=2;BaseQRankSum=0.705;DP=249;Dels=0.0;FS=0.0;HaplotypeScore=1.5226;MLEAC=1;MLEAF=0.5;MQ=41.92;MQ0=0;MQRankSum=0.18;QD=14.52;ReadPosRankSum=0.272	GT:AD:DP:GQ:PL	0/1:137,111:248:99:3643,0,4471
chrIV	563506	.	C	T	3493.77	PASS	AC=1;AF=0.5;AN=2;BaseQRankSum=0.06;DP=250;Dels=0.0;FS=2.798;HaplotypeScore=6.0333;MLEAC=1;MLEAF=0.5;MQ=41.97;MQ0=0;MQRankSum=-0.002;QD=13.98;ReadPosRankSum=2.354	GT:AD:DP:GQ:PL	0/1:139,111:250:99:3522,0,4445
chrIV	563527	.	C	T	3823.77	PASS	AC=1;AF=0.5;AN=2;BaseQRankSum=0.399;DP=250;Dels=0.0;FS=0.0;HaplotypeScore=5.7579;MLEAC=1;MLEAF=0.5;MQ=41.9;MQ0=0;MQRankSum=0.064;QD=15.3;ReadPosRankSum=-0.907	GT:AD:DP:GQ:PL	0/1:131,118:249:99:3852,0,4271
chrIV	563891	.	C	T	3616.77	PASS	AC=1;AF=0.5;AN=2;BaseQRankSum=1.364;DP=250;Dels=0.0;FS=4.255;HaplotypeScore=7.9752;MLEAC=1;MLEAF=0.5;MQ=41.93;MQ0=0;MQRankSum=0.345;QD=14.47;ReadPosRankSum=-0.872	GT:AD:DP:GQ:PL	0/1:136,114:250:99:3645,0,4357
chrIV	579420	.	C	T	4599.77	PASS	AC=1;AF=0.5;AN=2;BaseQRankSum=0.817;DP=250;Dels=0.0;FS=5.087;HaplotypeScore=1.8255;MLEAC=1;MLEAF=0.5;MQ=41.94;MQ0=0;MQRankSum=0.011;QD=18.4;ReadPosRankSum=0.607	GT:AD:DP:GQ:PL	0/1:114,136:250:99:4628,0,3706
chrIV	582043	.	C	T	4094.77	PASS	AC=1;AF=0.5;AN=2;BaseQRankSum=0.969;DP=250;Dels=0.0;FS=0.461;HaplotypeScore=1.5317;MLEAC=1;MLEAF=0.5;MQ=41.99;MQ0=0;MQRankSum=-1.104;QD=16.38;ReadPosRankSum=-0.7	GT:AD:DP:GQ:PL	0/1:127,122:249:99:4123,0,4352
chrIV	582348	.	C	T	3925.77	PASS	AC=1;AF=0.5;AN=2;BaseQRankSum=-0.177;DP=250;Dels=0.0;FS=12.427;HaplotypeScore=3.4161;MLEAC=1;MLEAF=0.5;MQ=42.0;MQ0=0;MQRankSum=-0.354;QD=15.7;ReadPosRankSum=0.704	GT:AD:DP:GQ:PL	0/1:131,119:250:99:3954,0,4400
chrIV	583117	.	C	T	3971.77	PASS	AC=1;AF=0.5;AN=2;BaseQRankSum=-1.559;DP=249;Dels=0.0;FS=0.467;HaplotypeScore=2.5142;MLEAC=1;MLEAF=0.5;MQ=41.98;MQ0=0;MQRankSum=-1.417;QD=15.95;ReadPosRankSum=-0.906	GT:AD:DP:GQ:PL	0/1:129,120:249:99:4000,0,4399
chrIV	588227	.	G	A	4223.77	PASS	AC=1;AF=0.5;AN=2;BaseQRankSum=-0.679;DP=250;Dels=0.0;FS=0.0;HaplotypeScore=6.827;MLEAC=1;MLEAF=0.5;MQ=41.81;MQ0=0;MQRankSum=-1.031;QD=16.9;ReadPosRankSum=-0.073	GT:AD:DP:GQ:PL	0/1:122,127:250:99:4252,0,3995
chrIV	588245	.	C	T	4076.77	PASS	AC=1;AF=0.5;AN=2;BaseQRankSum=0.422;DP=250;Dels=0.0;FS=0.968;HaplotypeScore=0.7887;MLEAC=1;MLEAF=0.5;MQ=41.89;MQ0=0;MQRankSum=-0.217;QD=16.31;ReadPosRankSum=0.173	GT:AD:DP:GQ:PL	0/1:127,123:250:99:4105,0,4289
chrIV	589305	.	C	T	3873.77	PASS	AC=1;AF=0.5;AN=2;BaseQRankSum=0.649;DP=250;Dels=0.0;FS=3.484;HaplotypeScore=1.892;MLEAC=1;MLEAF=0.5;MQ=41.87;MQ0=0;MQRankSum=0.501;QD=15.5;ReadPosRankSum=-0.008	GT:AD:DP:GQ:PL	0/1:130,119:249:99:3902,0,4422
chrIV	592357	.	C	T	4235.77	PASS	AC=1;AF=0.5;AN=2;BaseQRankSum=-1.501;DP=250;Dels=0.0;FS=1.543;HaplotypeScore=8.4712;MLEAC=1;MLEAF=0.5;MQ=41.94;MQ0=0;MQRankSum=-0.418;QD=16.94;ReadPosRankSum=0.51	GT:AD:DP:GQ:PL	0/1:119,129:248:99:4264,0,3847
chrIV	593595	.	C	T	3423.77	PASS	AC=1;AF=0.5;AN=2;BaseQRankSum=0.193;DP=250;Dels=0.0;FS=10.149;HaplotypeScore=3.5884;MLEAC=1;MLEAF=0.5;MQ=41.8;MQ0=0;MQRankSum=0.87;QD=13.7;ReadPosRankSum=0.261	GT:AD:DP:GQ:PL	0/1:138,110:248:99:3452,0,4542
chrIV	593881	.	C	T	3903.77	PASS	AC=1;AF=0.5;AN=2;BaseQRankSum=0.924;DP=247;Dels=0.0;FS=4.413;HaplotypeScore=4.321;MLEAC=1;MLEAF=0.5;MQ=41.99;MQ0=0;MQRankSum=0.618;QD=15.8;ReadPosRankSum=0.657	GT:AD:DP:GQ:PL	0/1:122,123:246:99:3932,0,3905
chrIV	600675	.	C	T	4104.77	PASS	AC=1;AF=0.5;AN=2;BaseQRankSum=-0.291;DP=249;Dels=0.0;FS=1.522;HaplotypeScore=3.6131;MLEAC=1;MLEAF=0.5;MQ=41.77;MQ0=0;MQRankSum=-0.511;QD=16.49;ReadPosRankSum=-1.768	GT:AD:DP:GQ:PL	0/1:125,124:249:99:4133,0,4202
chrIV	600692	.	C	T	4058.77	PASS	AC=1;AF=0.5;AN=2;BaseQRankSum=1.142;DP=250;Dels=0.0;FS=3.497;HaplotypeScore=9.2917;MLEAC=1;MLEAF=0.5;MQ=41.39;MQ0=0;MQRankSum=-0.101;QD=16.24;ReadPosRankSum=-0.126	GT:AD:DP:GQ:PL	0/1:125,125:250:99:4087,0,4090
chrIV	602151	.	C	T	3949.77	PASS	AC=1;AF=0.5;AN=2;BaseQRankSum=1.596;DP=250;Dels=0.0;FS=0.98;HaplotypeScore=2.2424;MLEAC=1;MLEAF=0.5;MQ=41.99;MQ0=0;MQRankSum=-0.718;QD=15.8;ReadPosRankSum=0.581	GT:AD:DP:GQ:PL	0/1:131,118:249:99:3978,0,4348
chrIV	607532	.	C	T	4363.77	PASS	AC=1;AF=0.5;AN=2;BaseQRankSum=0.897;DP=249;Dels=0.0;FS=0.463;HaplotypeScore=1.7552;MLEAC=1;MLEAF=0.5;MQ=41.88;MQ0=0;MQRankSum=-0.255;QD=17.53;ReadPosRankSum=-1.202	GT:AD:DP:GQ:PL	0/1:117,131:248:99:4392,0,3815
chrIV	614245	.	C	T	3903.77	PASS	AC=1;AF=0.5;AN=2;BaseQRankSum=-0.609;DP=250;Dels=0.0;FS=7.832;HaplotypeScore=4.6275;MLEAC=1;MLEAF=0.5;MQ=41.98;MQ0=0;MQRankSum=0.255;QD=15.62;ReadPosRankSum=-1.01	GT:AD:DP:GQ:PL	0/1:132,118:250:99:3932,0,4561
chrIV	640063	.	C	T	3823.77	PASS	AC=1;AF=0.5;AN=2;BaseQRankSum=1.249;DP=229;Dels=0.0;FS=1.63;HaplotypeScore=1.79;MLEAC=1;MLEAF=0.5;MQ=42.0;MQ0=0;MQRankSum=1.233;QD=16.7;ReadPosRankSum=-0.663	GT:AD:DP:GQ:PL	0/1:113,115:228:99:3852,0,3747
chrIV	644150	.	C	T	3960.77	PASS	AC=1;AF=0.5;AN=2;BaseQRankSum=-0.428;DP=242;Dels=0.0;FS=1.586;HaplotypeScore=6.3404;MLEAC=1;MLEAF=0.5;MQ=41.95;MQ0=0;MQRankSum=1.315;QD=16.37;ReadPosRankSum=-2.086	GT:AD:DP:GQ:PL	0/1:122,117:241:99:3989,0,4156
chrIV	651513	.	C	T	3669.77	PASS	AC=1;AF=0.5;AN=2;BaseQRankSum=-1.272;DP=250;Dels=0.0;FS=5.128;HaplotypeScore=3.4407;MLEAC=1;MLEAF=0.5;MQ=41.98;MQ0=0;MQRankSum=-0.83;QD=14.68;ReadPosRankSum=-0.571	GT:AD:DP:GQ:PL	0/1:134,115:249:99:3698,0,4452
chrIV	652459	.	G	A	4125.77	PASS	AC=1;AF=0.5;AN=2;BaseQRankSum=0.504;DP=250;Dels=0.0;FS=0.0;HaplotypeScore=11.2991;MLEAC=1;MLEAF=0.5;MQ=41.82;MQ0=0;MQRankSum=0.089;QD=16.5;ReadPosRankSum=0.929	GT:AD:DP:GQ:PL	0/1:125,125:250:99:4154,0,3998
chrIV	652489	.	G	A	3657.77	PASS	AC=1;AF=0.5;AN=2;BaseQRankSum=-2.59;DP=245;Dels=0.0;FS=2.167;HaplotypeScore=3.5321;MLEAC=1;MLEAF=0.5;MQ=41.94;MQ0=0;MQRankSum=-0.248;QD=14.93;ReadPosRankSum=-0.168	GT:AD:DP:GQ:PL	0/1:122,122:245:99:3686,0,3786
chrIV	652495	.	G	A	4043.77	PASS	AC=1;AF=0.5;AN=2;BaseQRankSum=0.67;DP=250;Dels=0.0;FS=2.166;HaplotypeScore=4.0415;MLEAC=1;MLEAF=0.5;MQ=41.94;MQ0=0;MQRankSum=0.453;QD=16.18;ReadPosRankSum=0.07	GT:AD:DP:GQ:PL	0/1:125,124:250:99:4072,0,4020
chrIV	654819	.	C	T	4433.77	PASS	AC=1;AF=0.5;AN=2;BaseQRankSum=0.047;DP=250;Dels=0.0;FS=2.954;HaplotypeScore=6.5939;MLEAC=1;MLEAF=0.5;MQ=42.0;MQ0=0;MQRankSum=1.624;QD=17.74;ReadPosRankSum=-0.181	GT:AD:DP:GQ:PL	0/1:116,133:249:99:4462,0,3792
chrIV	677275	.	C	T	4662.77	PASS	AC=1;AF=0.5;AN=2;BaseQRankSum=-0.056;DP=250;Dels=0.0;FS=11.909;HaplotypeScore=10.3183;MLEAC=1;MLEAF=0.5;MQ=41.98;MQ0=0;MQRankSum=1.507;QD=18.65;ReadPosRankSum=0.073	GT:AD:DP:GQ:PL	0/1:114,135:249:99:4691,0,3749
chrIV	683602	.	C	T	3858.77	PASS	AC=1;AF=0.5;AN=2;BaseQRankSum=-1.796;DP=250;Dels=0.0;FS=0.469;HaplotypeScore=3.376;MLEAC=1;MLEAF=0.5;MQ=42.0;MQ0=0;MQRankSum=1.35;QD=15.44;ReadPosRankSum=-1.151	GT:AD:DP:GQ:PL	0/1:130,118:248:99:3887,0,4394
chrIV	691035	.	C	T	4034.77	PASS	AC=1;AF=0.5;AN=2;BaseQRankSum=0.036;DP=222;Dels=0.0;FS=6.646;HaplotypeScore=2.5787;MLEAC=1;MLEAF=0.5;MQ=41.98;MQ0=0;MQRankSum=-0.41;QD=18.17;ReadPosRankSum=0.368	GT:AD:DP:GQ:PL	0/1:99,123:222:99:4063,0,3101
chrIV	699938	.	C	T	3837.77	PASS	AC=1;AF=0.5;AN=2;BaseQRankSum=0.865;DP=250;Dels=0.0;FS=0.467;HaplotypeScore=6.1915;MLEAC=1;MLEAF=0.5;MQ=41.94;MQ0=0;MQRankSum=-1.588;QD=15.35;ReadPosRankSum=0.632	GT:AD:DP:GQ:PL	0/1:133,116:249:99:3866,0,4452
chrIV	702569	.	C	T	3191.82	PASS	AC=1;AF=0.5;AN=2;BaseQRankSum=1.077;DP=250;Dels=0.0;FS=6.107;HaplotypeScore=2.829;MLEAC=1;MLEAF=0.5;MQ=41.98;MQ0=0;MQRankSum=-1.269;QD=12.77;ReadPosRankSum=1.609	GT:AD:DP:GQ:PL	0/1:149,101:250:99:3220,0,5131
chrIV	702587	.	C	T	4986.77	PASS	AC=1;AF=0.5;AN=2;BaseQRankSum=-0.152;DP=250;Dels=0.0;FS=2.193;HaplotypeScore=4.1634;MLEAC=1;MLEAF=0.5;MQ=41.99;MQ0=0;MQRankSum=-2.659;QD=19.95;ReadPosRankSum=0.984	GT:AD:DP:GQ:PL	0/1:104,146:250:99:5015,0,3388
chrIV	703218	.	C	T	4397.77	PASS	AC=1;AF=0.5;AN=2;BaseQRankSum=1.598;DP=250;Dels=0.0;FS=0.0;HaplotypeScore=4.2378;MLEAC=1;MLEAF=0.5;MQ=41.99;MQ0=0;MQRankSum=0.839;QD=17.59;ReadPosRankSum=-1.433	GT:AD:DP:GQ:PL	0/1:117,131:249:99:4426,0,3770
chrIV	710176	.	C	T	4097.77	PASS	AC=1;AF=0.5;AN=2;BaseQRankSum=2.968;DP=250;Dels=0.0;FS=0.0;HaplotypeScore=3.5159;MLEAC=1;MLEAF=0.5;MQ=41.89;MQ0=0;MQRankSum=-1.004;QD=16.39;ReadPosRankSum=0.07	GT:AD:DP:GQ:PL	0/1:127,122:249:99:4126,0,4157
chrIV	715018	.	C	T	4234.77	PASS	AC=1;AF=0.5;AN=2;BaseQRankSum=2.626;DP=250;Dels=0.0;FS=0.466;HaplotypeScore=3.5319;MLEAC=1;MLEAF=0.5;MQ=41.99;MQ0=0;MQRankSum=-1.178;QD=16.94;ReadPosRankSum=0.347	GT:AD:DP:GQ:PL	0/1:118,130:248:99:4263,0,3761
chrIV	718063	.	C	T	3726.77	PASS	AC=1;AF=0.5;AN=2;BaseQRankSum=0.658;DP=250;Dels=0.0;FS=9.964;HaplotypeScore=2.6998;MLEAC=1;MLEAF=0.5;MQ=41.94;MQ0=0;MQRankSum=-0.724;QD=14.91;ReadPosRankSum=-0.248	GT:AD:DP:GQ:PL	0/1:136,114:250:99:3755,0,4595
chrIV	722750	.	C	T	3639.77	PASS	AC=1;AF=0.5;AN=2;BaseQRankSum=-1.015;DP=249;Dels=0.0;FS=0.988;HaplotypeScore=5.2204;MLEAC=1;MLEAF=0.5;MQ=42.0;MQ0=0;MQRankSum=1.234;QD=14.62;ReadPosRankSum=-0.67	GT:AD:DP:GQ:PL	0/1:135,114:249:99:3668,0,4626
chrIV	739719	.	G	A	4656.77	PASS	AC=1;AF=0.5;AN=2;BaseQRankSum=2.001;DP=247;Dels=0.0;FS=3.54;HaplotypeScore=1.5226;MLEAC=1;MLEAF=0.5;MQ=41.94;MQ0=0;MQRankSum=-0.218;QD=18.85;ReadPosRankSum=-0.589	GT:AD:DP:GQ:PL	0/1:110,137:247:99:4685,0,3510
chrIV	741716	.	G	A	2829.77	PASS	AC=1;AF=0.5;AN=2;BaseQRankSum=0.024;DP=211;Dels=0.0;FS=7.809;HaplotypeScore=2.6998;MLEAC=1;MLEAF=0.5;MQ=41.99;MQ0=0;MQRankSum=-1.558;QD=13.41;ReadPosRankSum=-1.547	GT:AD:DP:GQ:PL	0/1:121,90:211:99:2858,0,4071
chrIV	762827	.	C	T	3729.77	PASS	AC=1;AF=0.5;AN=2;BaseQRankSum=0.952;DP=250;Dels=0.0;FS=1.53;HaplotypeScore=0.734;MLEAC=1;MLEAF=0.5;MQ=41.94;MQ0=0;MQRankSum=-0.701;QD=14.92;ReadPosRankSum=-0.594	GT:AD:DP:GQ:PL	0/1:137,113:250:99:3758,0,4566
chrIV	765050	.	C	T	4036.77	PASS	AC=1;AF=0.5;AN=2;BaseQRankSum=-1.162;DP=250;Dels=0.0;FS=4.294;HaplotypeScore=0.734;MLEAC=1;MLEAF=0.5;MQ=41.93;MQ0=0;MQRankSum=0.194;QD=16.15;ReadPosRankSum=-1.373	GT:AD:DP:GQ:PL	0/1:124,125:249:99:4065,0,4158
chrIV	765307	.	C	T	4026.77	PASS	AC=1;AF=0.5;AN=2;BaseQRankSum=1.264;DP=235;Dels=0.0;FS=7.446;HaplotypeScore=5.1513;MLEAC=1;MLEAF=0.5;MQ=41.94;MQ0=0;MQRankSum=-1.627;QD=17.14;ReadPosRankSum=1.205	GT:AD:DP:GQ:PL	0/1:114,121:235:99:4055,0,3615
chrIV	767061	.	C	T	3935.77	PASS	AC=1;AF=0.5;AN=2;BaseQRankSum=-1.26;DP=250;Dels=0.0;FS=4.349;HaplotypeScore=2.366;MLEAC=1;MLEAF=0.5;MQ=41.94;MQ0=0;MQRankSum=-0.427;QD=15.74;ReadPosRankSum=-1.922	GT:AD:DP:GQ:PL	0/1:129,120:250:99:3964,0,4355
chrIV	767241	.	C	T	4142.77	PASS	AC=1;AF=0.5;AN=2;BaseQRankSum=-2.776;DP=250;Dels=0.0;FS=10.021;HaplotypeScore=2.6653;MLEAC=1;MLEAF=0.5;MQ=42.0;MQ0=0;MQRankSum=-0.846;QD=16.57;ReadPosRankSum=-0.905	GT:AD:DP:GQ:PL	0/1:119,131:250:99:4171,0,3895
chrIV	768658	.	G	A	4378.77	PASS	AC=1;AF=0.5;AN=2;BaseQRankSum=2.609;DP=250;Dels=0.0;FS=0.0;HaplotypeScore=6.2227;MLEAC=1;MLEAF=0.5;MQ=41.84;MQ0=1;MQRankSum=0.944;QD=17.52;ReadPosRankSum=0.452	GT:AD:DP:GQ:PL	0/1:118,130:249:99:4407,0,3676
chrIV	768669	.	C	T	4251.77	PASS	AC=1;AF=0.5;AN=2;BaseQRankSum=-1.093;DP=250;Dels=0.0;FS=10.332;HaplotypeScore=4.4446;MLEAC=1;MLEAF=0.5;MQ=41.93;MQ0=0;MQRankSum=-1.022;QD=17.01;ReadPosRankSum=-0.004	GT:AD:DP:GQ:PL	0/1:116,134:250:99:4280,0,3770
chrIV	784427	.	C	T	3786.77	PASS	AC=1;AF=0.5;AN=2;BaseQRankSum=-0.658;DP=250;Dels=0.0;FS=2.15;HaplotypeScore=8.2721;MLEAC=1;MLEAF=0.5;MQ=41.99;MQ0=0;MQRankSum=-0.875;QD=15.15;ReadPosRankSum=-0.352	GT:AD:DP:GQ:PL	0/1:132,117:249:99:3815,0,4439
chrIV	790262	.	C	T	3672.77	PASS	AC=1;AF=0.5;AN=2;BaseQRankSum=0.569;DP=250;Dels=0.0;FS=1.54;HaplotypeScore=4.0303;MLEAC=1;MLEAF=0.5;MQ=42.0;MQ0=0;MQRankSum=0.412;QD=14.69;ReadPosRankSum=0.074	GT:AD:DP:GQ:PL	0/1:134,113:248:99:3701,0,4468
chrIV	794595	.	G	A	3900.77	PASS	AC=1;AF=0.5;AN=2;BaseQRankSum=1.252;DP=235;Dels=0.0;FS=6.472;HaplotypeScore=12.9551;MLEAC=1;MLEAF=0.5;MQ=41.99;MQ0=0;MQRankSum=-1.25;QD=16.6;ReadPosRankSum=-2.382	GT:AD:DP:GQ:PL	0/1:112,121:233:99:3929,0,3334
chrIV	801876	.	C	T	4448.77	PASS	AC=1;AF=0.5;AN=2;BaseQRankSum=1.656;DP=250;Dels=0.0;FS=1.535;HaplotypeScore=5.5383;MLEAC=1;MLEAF=0.5;MQ=41.84;MQ0=0;MQRankSum=1.762;QD=17.8;ReadPosRankSum=0.456	GT:AD:DP:GQ:PL	0/1:115,134:250:99:4477,0,3648
chrIV	839248	.	C	T	3925.77	PASS	AC=1;AF=0.5;AN=2;BaseQRankSum=0.938;DP=250;Dels=0.0;FS=0.464;HaplotypeScore=7.2672;MLEAC=1;MLEAF=0.5;MQ=41.99;MQ0=0;MQRankSum=1.634;QD=15.7;ReadPosRankSum=0.055	GT:AD:DP:GQ:PL	0/1:132,118:250:99:3954,0,4352
chrIV	845442	.	C	T	3933.77	PASS	AC=1;AF=0.5;AN=2;BaseQRankSum=1.519;DP=250;Dels=0.0;FS=0.971;HaplotypeScore=9.7721;MLEAC=1;MLEAF=0.5;MQ=41.94;MQ0=0;MQRankSum=1.475;QD=15.74;ReadPosRankSum=-0.575	GT:AD:DP:GQ:PL	0/1:130,119:249:99:3962,0,4309
chrIV	847700	.	C	T	3910.77	PASS	AC=1;AF=0.5;AN=2;BaseQRankSum=-1.194;DP=250;Dels=0.0;FS=4.218;HaplotypeScore=3.6938;MLEAC=1;MLEAF=0.5;MQ=41.99;MQ0=0;MQRankSum=1.452;QD=15.64;ReadPosRankSum=-0.933	GT:AD:DP:GQ:PL	0/1:132,118:250:99:3939,0,4463
chrIV	847993	.	C	T	4487.77	PASS	AC=1;AF=0.5;AN=2;BaseQRankSum=0.912;DP=250;Dels=0.0;FS=0.0;HaplotypeScore=3.4462;MLEAC=1;MLEAF=0.5;MQ=41.98;MQ0=0;MQRankSum=-0.844;QD=17.95;ReadPosRankSum=-1.045	GT:AD:DP:GQ:PL	0/1:118,132:250:99:4516,0,3929
chrIV	851253	.	C	T	3711.77	PASS	AC=1;AF=0.5;AN=2;BaseQRankSum=-0.281;DP=225;Dels=0.0;FS=2.483;HaplotypeScore=4.7224;MLEAC=1;MLEAF=0.5;MQ=41.93;MQ0=0;MQRankSum=0.217;QD=16.5;ReadPosRankSum=-0.236	GT:AD:DP:GQ:PL	0/1:110,113:224:99:3740,0,3666
chrIV	862401	.	G	A	4105.77	PASS	AC=1;AF=0.5;AN=2;BaseQRankSum=1.62;DP=250;Dels=0.0;FS=2.145;HaplotypeScore=8.517;MLEAC=1;MLEAF=0.5;MQ=42.0;MQ0=0;MQRankSum=1.476;QD=16.42;ReadPosRankSum=0.529	GT:AD:DP:GQ:PL	0/1:127,122:249:99:4134,0,4220
chrIV	870056	.	G	A	3869.77	PASS	AC=1;AF=0.5;AN=2;BaseQRankSum=1.564;DP=250;Dels=0.0;FS=1.553;HaplotypeScore=4.507;MLEAC=1;MLEAF=0.5;MQ=41.94;MQ0=0;MQRankSum=-0.02;QD=15.48;ReadPosRankSum=-0.495	GT:AD:DP:GQ:PL	0/1:132,118:250:99:3898,0,4301
chrIV	886999	.	C	T	3441.77	PASS	AC=1;AF=0.5;AN=2;BaseQRankSum=1.639;DP=216;Dels=0.0;FS=15.47;HaplotypeScore=0.8667;MLEAC=1;MLEAF=0.5;MQ=41.73;MQ0=1;MQRankSum=0.481;QD=15.93;ReadPosRankSum=-1.268	GT:AD:DP:GQ:PL	0/1:109,107:216:99:3470,0,3454
chrIV	892431	.	G	A	3888.77	PASS	AC=1;AF=0.5;AN=2;BaseQRankSum=0.846;DP=245;Dels=0.0;FS=8.811;HaplotypeScore=0.7887;MLEAC=1;MLEAF=0.5;MQ=41.04;MQ0=0;MQRankSum=0.443;QD=15.87;ReadPosRankSum=-1.279	GT:AD:DP:GQ:PL	0/1:122,123:245:99:3917,0,3755
chrIV	894081	.	C	T	4063.77	PASS	AC=1;AF=0.5;AN=2;BaseQRankSum=-1.718;DP=250;Dels=0.0;FS=8.901;HaplotypeScore=2.6862;MLEAC=1;MLEAF=0.5;MQ=41.94;MQ0=0;MQRankSum=0.121;QD=16.26;ReadPosRankSum=0.133	GT:AD:DP:GQ:PL	0/1:123,127:250:99:4092,0,4066
chrIV	910707	.	C	T	4244.77	PASS	AC=1;AF=0.5;AN=2;BaseQRankSum=1.486;DP=250;Dels=0.0;FS=2.796;HaplotypeScore=10.2188;MLEAC=1;MLEAF=0.5;MQ=41.98;MQ0=0;MQRankSum=-1.329;QD=16.98;ReadPosRankSum=0.245	GT:AD:DP:GQ:PL	0/1:122,126:249:99:4273,0,4088
chrIV	911648	.	C	T	4377.77	PASS	AC=1;AF=0.5;AN=2;BaseQRankSum=2.47;DP=249;Dels=0.0;FS=4.383;HaplotypeScore=5.8122;MLEAC=1;MLEAF=0.5;MQ=41.86;MQ0=0;MQRankSum=0.009;QD=17.58;ReadPosRankSum=1.979	GT:AD:DP:GQ:PL	0/1:119,129:248:99:4406,0,3842
chrIV	915395	.	C	T	4550.77	PASS	AC=1;AF=0.5;AN=2;BaseQRankSum=0.345;DP=250;Dels=0.0;FS=7.058;HaplotypeScore=5.2492;MLEAC=1;MLEAF=0.5;MQ=41.86;MQ0=0;MQRankSum=0.425;QD=18.2;ReadPosRankSum=-0.625	GT:AD:DP:GQ:PL	0/1:116,132:248:99:4579,0,3850
chrIV	915442	.	C	T	4253.77	PASS	AC=1;AF=0.5;AN=2;BaseQRankSum=2.202;DP=250;Dels=0.0;FS=0.0;HaplotypeScore=10.7602;MLEAC=1;MLEAF=0.5;MQ=41.93;MQ0=0;MQRankSum=-0.427;QD=17.02;ReadPosRankSum=-2.213	GT:AD:DP:GQ:PL	0/1:123,125:250:99:4282,0,4128
chrIV	916169	.	C	T	3473.77	PASS	AC=1;AF=0.5;AN=2;BaseQRankSum=1.874;DP=201;Dels=0.0;FS=0.0;HaplotypeScore=9.8882;MLEAC=1;MLEAF=0.5;MQ=42.0;MQ0=0;MQRankSum=-0.334;QD=17.28;ReadPosRankSum=0.772	GT:AD:DP:GQ:PL	0/1:96,104:200:99:3502,0,3171
chrIV	946676	.	C	T	3677.77	PASS	AC=1;AF=0.5;AN=2;BaseQRankSum=-0.053;DP=246;Dels=0.0;FS=2.917;HaplotypeScore=9.235;MLEAC=1;MLEAF=0.5;MQ=41.98;MQ0=0;MQRankSum=-0.209;QD=14.95;ReadPosRankSum=-1.202	GT:AD:DP:GQ:PL	0/1:132,113:246:99:3706,0,4581
chrIV	947417	.	C	T	3954.77	PASS	AC=1;AF=0.5;AN=2;BaseQRankSum=-2.797;DP=250;Dels=0.0;FS=5.178;HaplotypeScore=4.9913;MLEAC=1;MLEAF=0.5;MQ=41.78;MQ0=0;MQRankSum=-0.082;QD=15.82;ReadPosRankSum=-1.709	GT:AD:DP:GQ:PL	0/1:127,123:250:99:3983,0,4252
chrIV	953631	.	C	T	4045.77	PASS	AC=1;AF=0.5;AN=2;BaseQRankSum=-0.78;DP=250;Dels=0.0;FS=4.249;HaplotypeScore=9.6556;MLEAC=1;MLEAF=0.5;MQ=41.93;MQ0=0;MQRankSum=1.215;QD=16.18;ReadPosRankSum=-0.355	GT:AD:DP:GQ:PL	0/1:125,124:249:99:4074,0,4158
chrIV	955098	.	C	T	3097.77	PASS	AC=1;AF=0.5;AN=2;BaseQRankSum=-1.353;DP=250;Dels=0.0;FS=0.0;HaplotypeScore=0.5784;MLEAC=1;MLEAF=0.5;MQ=42.0;MQ0=0;MQRankSum=-0.208;QD=12.39;ReadPosRankSum=0.567	GT:AD:DP:GQ:PL	0/1:144,106:250:99:3126,0,4625
chrIV	955206	.	C	T	3821.77	PASS	AC=1;AF=0.5;AN=2;BaseQRankSum=0.247;DP=250;Dels=0.0;FS=0.467;HaplotypeScore=6.8818;MLEAC=1;MLEAF=0.5;MQ=42.0;MQ0=0;MQRankSum=-1.269;QD=15.29;ReadPosRankSum=2.002	GT:AD:DP:GQ:PL	0/1:130,119:250:99:3850,0,4238
chrIV	955887	.	G	A	4106.77	PASS	AC=1;AF=0.5;AN=2;BaseQRankSum=-0.331;DP=238;Dels=0.0;FS=1.004;HaplotypeScore=0.9665;MLEAC=1;MLEAF=0.5;MQ=42.0;MQ0=0;MQRankSum=-1.002;QD=17.26;ReadPosRankSum=0.348	GT:AD:DP:GQ:PL	0/1:114,124:238:99:4135,0,3717
chrIV	956926	.	C	T	4286.77	PASS	AC=1;AF=0.5;AN=2;BaseQRankSum=-0.853;DP=245;Dels=0.0;FS=0.465;HaplotypeScore=9.2248;MLEAC=1;MLEAF=0.5;MQ=41.98;MQ0=0;MQRankSum=-0.699;QD=17.5;ReadPosRankSum=-1.529	GT:AD:DP:GQ:PL	0/1:117,127:244:99:4315,0,3881
chrIV	957216	.	C	T	4462.77	PASS	AC=1;AF=0.5;AN=2;BaseQRankSum=0.553;DP=250;Dels=0.0;FS=8.022;HaplotypeScore=4.8885;MLEAC=1;MLEAF=0.5;MQ=41.88;MQ0=0;MQRankSum=0.647;QD=17.85;ReadPosRankSum=0.021	GT:AD:DP:GQ:PL	0/1:113,135:248:99:4491,0,3565
chrIV	957806	.	C	T	3820.77	PASS	AC=1;AF=0.5;AN=2;BaseQRankSum=-0.762;DP=250;Dels=0.0;FS=2.22;HaplotypeScore=2.5838;MLEAC=1;MLEAF=0.5;MQ=41.93;MQ0=0;MQRankSum=0.968;QD=15.28;ReadPosRankSum=0.461	GT:AD:DP:GQ:PL	0/1:131,118:249:99:3849,0,4406
chrIV	959456	.	G	A	4647.77	PASS	AC=1;AF=0.5;AN=2;BaseQRankSum=3.362;DP=250;Dels=0.0;FS=2.805;HaplotypeScore=6.4624;MLEAC=1;MLEAF=0.5;MQ=41.99;MQ0=0;MQRankSum=-0.258;QD=18.59;ReadPosRankSum=2.046	GT:AD:DP:GQ:PL	0/1:115,135:250:99:4676,0,3736
chrIV	959866	.	C	T	3957.77	PASS	AC=1;AF=0.5;AN=2;BaseQRankSum=0.433;DP=250;Dels=0.0;FS=5.948;HaplotypeScore=6.1367;MLEAC=1;MLEAF=0.5;MQ=41.93;MQ0=0;MQRankSum=-0.086;QD=15.83;ReadPosRankSum=-1.187	GT:AD:DP:GQ:PL	0/1:131,119:250:99:3986,0,4472
chrIV	964728	.	C	T	4309.77	PASS	AC=1;AF=0.5;AN=2;BaseQRankSum=2.426;DP=250;Dels=0.0;FS=0.466;HaplotypeScore=9.2839;MLEAC=1;MLEAF=0.5;MQ=41.87;MQ0=0;MQRankSum=0.13;QD=17.24;ReadPosRankSum=1.706	GT:AD:DP:GQ:PL	0/1:116,130:247:99:4338,0,3755
chrIV	973865	.	C	T	3661.77	PASS	AC=1;AF=0.5;AN=2;BaseQRankSum=-0.117;DP=250;Dels=0.0;FS=0.975;HaplotypeScore=5.7697;MLEAC=1;MLEAF=0.5;MQ=41.89;MQ0=0;MQRankSum=2.837;QD=14.65;ReadPosRankSum=-1.147	GT:AD:DP:GQ:PL	0/1:135,114:249:99:3690,0,4352
chrIV	974655	.	C	T	4101.77	PASS	AC=1;AF=0.5;AN=2;BaseQRankSum=-0.441;DP=239;Dels=0.0;FS=10.481;HaplotypeScore=3.3556;MLEAC=1;MLEAF=0.5;MQ=41.92;MQ0=0;MQRankSum=1.563;QD=17.16;ReadPosRankSum=-1.074	GT:AD:DP:GQ:PL	0/1:115,124:239:99:4130,0,3780
chrIV	974662	.	C	T	3836.77	PASS	AC=1;AF=0.5;AN=2;BaseQRankSum=3.403;DP=237;Dels=0.0;FS=8.133;HaplotypeScore=4.1205;MLEAC=1;MLEAF=0.5;MQ=41.92;MQ0=0;MQRankSum=-0.177;QD=16.19;ReadPosRankSum=0.327	GT:AD:DP:GQ:PL	0/1:120,117:237:99:3865,0,3691
chrIV	975030	.	G	A	3578.77	PASS	AC=1;AF=0.5;AN=2;BaseQRankSum=1.619;DP=250;Dels=0.0;FS=3.609;HaplotypeScore=7.4084;MLEAC=1;MLEAF=0.5;MQ=41.96;MQ0=0;MQRankSum=1.587;QD=14.32;ReadPosRankSum=-0.958	GT:AD:DP:GQ:PL	0/1:141,109:250:99:3607,0,4828
chrIV	998273	.	C	T	4458.77	PASS	AC=1;AF=0.5;AN=2;BaseQRankSum=-1.039;DP=250;Dels=0.0;FS=27.199;HaplotypeScore=1.7853;MLEAC=1;MLEAF=0.5;MQ=42.0;MQ0=0;MQRankSum=1.106;QD=17.84;ReadPosRankSum=0.402	GT:AD:DP:GQ:PL	0/1:109,141:250:99:4487,0,3395
chrIV	1015302	.	G	A	4250.77	PASS	AC=1;AF=0.5;AN=2;BaseQRankSum=1.347;DP=250;Dels=0.0;FS=5.153;HaplotypeScore=4.775;MLEAC=1;MLEAF=0.5;MQ=42.0;MQ0=0;MQRankSum=-1.436;QD=17.0;ReadPosRankSum=0.465	GT:AD:DP:GQ:PL	0/1:120,128:249:99:4279,0,3811
chrIV	1015605	.	C	T	4215.77	PASS	AC=1;AF=0.5;AN=2;BaseQRankSum=0.176;DP=249;Dels=0.0;FS=2.831;HaplotypeScore=1.7323;MLEAC=1;MLEAF=0.5;MQ=41.99;MQ0=0;MQRankSum=0.437;QD=16.93;ReadPosRankSum=1.488	GT:AD:DP:GQ:PL	0/1:118,130:248:99:4244,0,3737
chrIV	1041198	.	C	T	3832.77	PASS	AC=1;AF=0.5;AN=2;BaseQRankSum=1.083;DP=250;Dels=0.0;FS=2.842;HaplotypeScore=4.8713;MLEAC=1;MLEAF=0.5;MQ=41.94;MQ0=0;MQRankSum=1.483;QD=15.33;ReadPosRankSum=1.018	GT:AD:DP:GQ:PL	0/1:134,116:250:99:3861,0,4319
chrIV	1052224	.	G	A	4104.77	PASS	AC=1;AF=0.5;AN=2;BaseQRankSum=-0.159;DP=250;Dels=0.0;FS=0.0;HaplotypeScore=3.3394;MLEAC=1;MLEAF=0.5;MQ=41.94;MQ0=0;MQRankSum=-1.242;QD=16.42;ReadPosRankSum=-1.161	GT:AD:DP:GQ:PL	0/1:126,123:250:99:4133,0,4162
chrIV	1054771	.	G	A	3654.77	PASS	AC=1;AF=0.5;AN=2;BaseQRankSum=0.097;DP=210;Dels=0.0;FS=0.506;HaplotypeScore=10.3261;MLEAC=1;MLEAF=0.5;MQ=42.0;MQ0=0;MQRankSum=0.119;QD=17.4;ReadPosRankSum=-1.093	GT:AD:DP:GQ:PL	0/1:100,110:210:99:3683,0,3140
chrIV	1085255	.	C	T	3575.77	PASS	AC=1;AF=0.5;AN=2;BaseQRankSum=3.501;DP=250;Dels=0.0;FS=3.53;HaplotypeScore=4.2861;MLEAC=1;MLEAF=0.5;MQ=42.0;MQ0=0;MQRankSum=0.764;QD=14.3;ReadPosRankSum=-0.107	GT:AD:DP:GQ:PL	0/1:137,113:250:99:3604,0,4237
chrIV	1093430	.	C	T	3994.77	PASS	AC=1;AF=0.5;AN=2;BaseQRankSum=0.633;DP=240;Dels=0.0;FS=2.904;HaplotypeScore=7.9186;MLEAC=1;MLEAF=0.5;MQ=42.0;MQ0=0;MQRankSum=0.811;QD=16.64;ReadPosRankSum=-0.879	GT:AD:DP:GQ:PL	0/1:118,121:239:99:4023,0,3905
chrIV	1107705	.	C	T	4451.77	PASS	AC=1;AF=0.5;AN=2;BaseQRankSum=0.77;DP=250;Dels=0.0;FS=0.0;HaplotypeScore=4.2553;MLEAC=1;MLEAF=0.5;MQ=42.0;MQ0=0;MQRankSum=-0.588;QD=17.81;ReadPosRankSum=-0.523	GT:AD:DP:GQ:PL	0/1:118,132:250:99:4480,0,3864
chrIV	1111173	.	C	T	4206.77	PASS	AC=1;AF=0.5;AN=2;BaseQRankSum=-0.759;DP=250;Dels=0.0;FS=0.983;HaplotypeScore=3.376;MLEAC=1;MLEAF=0.5;MQ=41.99;MQ0=0;MQRankSum=0.039;QD=16.83;ReadPosRankSum=0.856	GT:AD:DP:GQ:PL	0/1:122,128:250:99:4235,0,4024
chrIV	1125593	.	C	T	4442.77	PASS	AC=1;AF=0.5;AN=2;BaseQRankSum=0.59;DP=250;Dels=0.0;FS=2.174;HaplotypeScore=4.506;MLEAC=1;MLEAF=0.5;MQ=41.88;MQ0=0;MQRankSum=0.412;QD=17.77;ReadPosRankSum=-0.949	GT:AD:DP:GQ:PL	0/1:113,135:248:99:4471,0,3601
chrIV	1131469	.	C	T	3946.77	PASS	AC=1;AF=0.5;AN=2;BaseQRankSum=1.086;DP=250;Dels=0.0;FS=7.971;HaplotypeScore=5.9921;MLEAC=1;MLEAF=0.5;MQ=41.94;MQ0=0;MQRankSum=-0.066;QD=15.79;ReadPosRankSum=-0.369	GT:AD:DP:GQ:PL	0/1:129,120:249:99:3975,0,4361
chrIV	1135443	.	G	A	4600.77	PASS	AC=1;AF=0.5;AN=2;BaseQRankSum=1.832;DP=250;Dels=0.0;FS=0.0;HaplotypeScore=5.0877;MLEAC=1;MLEAF=0.5;MQ=41.92;MQ0=0;MQRankSum=-1.846;QD=18.4;ReadPosRankSum=1.687	GT:AD:DP:GQ:PL	0/1:114,136:250:99:4629,0,3689
chrIV	1145968	.	G	A	3988.77	PASS	AC=1;AF=0.5;AN=2;BaseQRankSum=1.217;DP=250;Dels=0.0;FS=6.876;HaplotypeScore=1.5774;MLEAC=1;MLEAF=0.5;MQ=41.99;MQ0=0;MQRankSum=-0.258;QD=15.96;ReadPosRankSum=-0.191	GT:AD:DP:GQ:PL	0/1:127,122:249:99:4017,0,4174
chrIV	1155857	.	C	T	1566.77	PASS	AC=1;AF=0.5;AN=2;BaseQRankSum=-0.761;DP=250;Dels=0.0;FS=4.31;HaplotypeScore=8.6587;MLEAC=1;MLEAF=0.5;MQ=41.61;MQ0=2;MQRankSum=-0.175;QD=6.27;ReadPosRankSum=-1.145	GT:AD:DP:GQ:PL	0/1:187,62:249:99:1595,0,6278
chrIV	1167286	.	C	T	3946.77	PASS	AC=1;AF=0.5;AN=2;BaseQRankSum=-0.556;DP=250;Dels=0.0;FS=2.171;HaplotypeScore=2.453;MLEAC=1;MLEAF=0.5;MQ=41.94;MQ0=0;MQRankSum=0.177;QD=15.79;ReadPosRankSum=-1.124	GT:AD:DP:GQ:PL	0/1:120,129:250:99:3975,0,3779
chrIV	1167487	.	C	T	5051.77	PASS	AC=1;AF=0.5;AN=2;BaseQRankSum=1.957;DP=250;Dels=0.0;FS=2.859;HaplotypeScore=4.1546;MLEAC=1;MLEAF=0.5;MQ=41.94;MQ0=0;MQRankSum=0.087;QD=20.21;ReadPosRankSum=-0.046	GT:AD:DP:GQ:PL	0/1:101,149:250:99:5080,0,3241
chrIV	1167511	.	C	T	3690.77	PASS	AC=1;AF=0.5;AN=2;BaseQRankSum=2.797;DP=250;Dels=0.0;FS=0.0;HaplotypeScore=10.1618;MLEAC=1;MLEAF=0.5;MQ=41.94;MQ0=0;MQRankSum=0.578;QD=14.76;ReadPosRankSum=-0.943	GT:AD:DP:GQ:PL	0/1:134,113:249:99:3719,0,4401
chrIV	1178430	.	C	T	4032.77	PASS	AC=1;AF=0.5;AN=2;BaseQRankSum=-0.658;DP=250;Dels=0.0;FS=2.779;HaplotypeScore=2.8195;MLEAC=1;MLEAF=0.5;MQ=41.94;MQ0=0;MQRankSum=0.419;QD=16.13;ReadPosRankSum=-0.814	GT:AD:DP:GQ:PL	0/1:131,119:250:99:4061,0,4461
chrIV	1178795	.	C	T	4275.77	PASS	AC=1;AF=0.5;AN=2;BaseQRankSum=-4.148;DP=249;Dels=0.0;FS=0.0;HaplotypeScore=2.3346;MLEAC=1;MLEAF=0.5;MQ=42.0;MQ0=0;MQRankSum=-0.519;QD=17.17;ReadPosRankSum=0.055	GT:AD:DP:GQ:PL	0/1:113,135:248:99:4304,0,3671
chrIV	1182784	.	C	T	4241.77	PASS	AC=1;AF=0.5;AN=2;BaseQRankSum=-1.121;DP=250;Dels=0.0;FS=2.108;HaplotypeScore=1.6006;MLEAC=1;MLEAF=0.5;MQ=42.0;MQ0=0;MQRankSum=-1.474;QD=16.97;ReadPosRankSum=0.423	GT:AD:DP:GQ:PL	0/1:122,128:250:99:4270,0,4082
chrIV	1184903	.	C	T	3825.77	PASS	AC=1;AF=0.5;AN=2;BaseQRankSum=0.918;DP=250;Dels=0.0;FS=4.33;HaplotypeScore=6.1673;MLEAC=1;MLEAF=0.5;MQ=41.88;MQ0=0;MQRankSum=0.663;QD=15.3;ReadPosRankSum=0.171	GT:AD:DP:GQ:PL	0/1:131,115:248:99:3854,0,4375
chrIV	1185514	.	C	T	4302.77	PASS	AC=1;AF=0.5;AN=2;BaseQRankSum=0.599;DP=250;Dels=0.0;FS=3.602;HaplotypeScore=5.2924;MLEAC=1;MLEAF=0.5;MQ=42.0;MQ0=0;MQRankSum=-0.027;QD=17.21;ReadPosRankSum=-0.519	GT:AD:DP:GQ:PL	0/1:109,139:249:99:4331,0,3316
chrIV	1195402	.	C	T	3873.77	PASS	AC=1;AF=0.5;AN=2;BaseQRankSum=2.01;DP=250;Dels=0.0;FS=6.88;HaplotypeScore=2.7286;MLEAC=1;MLEAF=0.5;MQ=41.99;MQ0=0;MQRankSum=0.243;QD=15.5;ReadPosRankSum=1.574	GT:AD:DP:GQ:PL	0/1:132,118:250:99:3902,0,4514
chrIV	1250234	.	C	T	4227.77	PASS	AC=1;AF=0.5;AN=2;BaseQRankSum=0.835;DP=250;Dels=0.0;FS=0.464;HaplotypeScore=4.5679;MLEAC=1;MLEAF=0.5;MQ=41.89;MQ0=0;MQRankSum=-0.653;QD=16.91;ReadPosRankSum=-0.086	GT:AD:DP:GQ:PL	0/1:120,127:248:99:4256,0,3941
chrIV	1278120	.	G	A	4151.77	PASS	AC=1;AF=0.5;AN=2;BaseQRankSum=1.788;DP=249;Dels=0.0;FS=15.531;HaplotypeScore=6.1424;MLEAC=1;MLEAF=0.5;MQ=41.94;MQ0=0;MQRankSum=-0.54;QD=16.67;ReadPosRankSum=-1.278	GT:AD:DP:GQ:PL	0/1:123,125:248:99:4180,0,3767
chrIV	1278272	.	G	A	3881.77	PASS	AC=1;AF=0.5;AN=2;BaseQRankSum=-0.824;DP=250;Dels=0.0;FS=2.786;HaplotypeScore=5.3048;MLEAC=1;MLEAF=0.5;MQ=41.99;MQ0=0;MQRankSum=-0.385;QD=15.53;ReadPosRankSum=-0.177	GT:AD:DP:GQ:PL	0/1:123,127:250:99:3910,0,3951
chrIV	1278476	.	C	T	3056.77	PASS	AC=1;AF=0.5;AN=2;BaseQRankSum=-2.278;DP=219;Dels=0.0;FS=2.463;HaplotypeScore=5.5327;MLEAC=1;MLEAF=0.5;MQ=41.97;MQ0=0;MQRankSum=1.23;QD=13.96;ReadPosRankSum=-0.861	GT:AD:DP:GQ:PL	0/1:117,102:219:99:3085,0,3736
chrIV	1278904	.	G	A	3977.77	PASS	AC=1;AF=0.5;AN=2;BaseQRankSum=-0.449;DP=250;Dels=0.0;FS=3.533;HaplotypeScore=5.9315;MLEAC=1;MLEAF=0.5;MQ=42.0;MQ0=0;MQRankSum=-0.884;QD=15.91;ReadPosRankSum=-0.858	GT:AD:DP:GQ:PL	0/1:128,122:250:99:4006,0,4104
chrIV	1289789	.	C	T	4008.77	PASS	AC=1;AF=0.5;AN=2;BaseQRankSum=0.742;DP=250;Dels=0.0;FS=8.123;HaplotypeScore=6.7945;MLEAC=1;MLEAF=0.5;MQ=41.98;MQ0=0;MQRankSum=-0.027;QD=16.04;ReadPosRankSum=-0.681	GT:AD:DP:GQ:PL	0/1:120,129:250:99:4037,0,3773
chrIV	1290222	.	G	A	4092.77	PASS	AC=1;AF=0.5;AN=2;BaseQRankSum=0.396;DP=250;Dels=0.0;FS=11.396;HaplotypeScore=7.5459;MLEAC=1;MLEAF=0.5;MQ=41.99;MQ0=0;MQRankSum=-1.895;QD=16.37;ReadPosRankSum=0.431	GT:AD:DP:GQ:PL	0/1:126,124:250:99:4121,0,4187
chrIV	1291009	.	G	A	2757.77	PASS	AC=1;AF=0.5;AN=2;BaseQRankSum=1.117;DP=187;Dels=0.01;FS=1.153;HaplotypeScore=10.3978;MLEAC=1;MLEAF=0.5;MQ=41.47;MQ0=0;MQRankSum=0.643;QD=14.75;ReadPosRankSum=1.908	GT:AD:DP:GQ:PL	0/1:100,85:185:99:2786,0,3336
chrIV	1292281	.	C	T	4096.77	PASS	AC=1;AF=0.5;AN=2;BaseQRankSum=-1.711;DP=250;Dels=0.0;FS=0.0;HaplotypeScore=0.6651;MLEAC=1;MLEAF=0.5;MQ=41.93;MQ0=0;MQRankSum=-0.086;QD=16.39;ReadPosRankSum=-2.203	GT:AD:DP:GQ:PL	0/1:127,123:250:99:4125,0,4370
chrIV	1301591	.	C	T	4255.77	PASS	AC=1;AF=0.5;AN=2;BaseQRankSum=-1.322;DP=250;Dels=0.0;FS=4.289;HaplotypeScore=3.3108;MLEAC=1;MLEAF=0.5;MQ=41.77;MQ0=1;MQRankSum=0.306;QD=17.02;ReadPosRankSum=0.006	GT:AD:DP:GQ:PL	0/1:120,129:249:99:4284,0,4086
chrIV	1356223	.	C	T	4210.77	PASS	AC=1;AF=0.5;AN=2;BaseQRankSum=-0.235;DP=250;Dels=0.0;FS=2.783;HaplotypeScore=4.0881;MLEAC=1;MLEAF=0.5;MQ=41.99;MQ0=0;MQRankSum=-0.515;QD=16.84;ReadPosRankSum=0.095	GT:AD:DP:GQ:PL	0/1:121,129:250:99:4239,0,4011
chrIV	1356226	.	C	T	4205.77	PASS	AC=1;AF=0.5;AN=2;BaseQRankSum=0.272;DP=250;Dels=0.0;FS=5.064;HaplotypeScore=5.8433;MLEAC=1;MLEAF=0.5;MQ=41.99;MQ0=0;MQRankSum=-0.974;QD=16.82;ReadPosRankSum=-0.173	GT:AD:DP:GQ:PL	0/1:121,128:249:99:4234,0,3931
chrIV	1360950	.	C	T	3630.77	PASS	AC=1;AF=0.5;AN=2;BaseQRankSum=-0.489;DP=211;Dels=0.0;FS=2.391;HaplotypeScore=2.7067;MLEAC=1;MLEAF=0.5;MQ=42.0;MQ0=0;MQRankSum=1.565;QD=17.21;ReadPosRankSum=-0.462	GT:AD:DP:GQ:PL	0/1:101,110:211:99:3659,0,3376
chrIV	1364805	.	C	T	4114.77	PASS	AC=1;AF=0.5;AN=2;BaseQRankSum=-1.054;DP=250;Dels=0.0;FS=2.846;HaplotypeScore=6.6136;MLEAC=1;MLEAF=0.5;MQ=41.93;MQ0=0;MQRankSum=-1.048;QD=16.46;ReadPosRankSum=-1.069	GT:AD:DP:GQ:PL	0/1:121,128:250:99:4143,0,3972
chrIV	1370872	.	C	T	4068.77	PASS	AC=1;AF=0.5;AN=2;BaseQRankSum=0.594;DP=250;Dels=0.0;FS=5.072;HaplotypeScore=6.2353;MLEAC=1;MLEAF=0.5;MQ=42.0;MQ0=0;MQRankSum=1.206;QD=16.28;ReadPosRankSum=-0.022	GT:AD:DP:GQ:PL	0/1:125,124:249:99:4097,0,4191
chrIV	1375252	.	G	A	3899.77	PASS	AC=1;AF=0.5;AN=2;BaseQRankSum=-0.158;DP=250;Dels=0.0;FS=0.465;HaplotypeScore=6.8602;MLEAC=1;MLEAF=0.5;MQ=41.94;MQ0=0;MQRankSum=-2.297;QD=15.6;ReadPosRankSum=-0.156	GT:AD:DP:GQ:PL	0/1:128,121:249:99:3928,0,4227
chrIV	1386435	.	G	A	4160.77	PASS	AC=1;AF=0.5;AN=2;BaseQRankSum=3.161;DP=250;Dels=0.0;FS=5.045;HaplotypeScore=1.933;MLEAC=1;MLEAF=0.5;MQ=41.93;MQ0=0;MQRankSum=0.164;QD=16.64;ReadPosRankSum=-0.052	GT:AD:DP:GQ:PL	0/1:122,128:250:99:4189,0,3785
chrIV	1387714	.	C	T	4121.77	PASS	AC=1;AF=0.5;AN=2;BaseQRankSum=-0.529;DP=249;Dels=0.0;FS=2.798;HaplotypeScore=6.9186;MLEAC=1;MLEAF=0.5;MQ=41.94;MQ0=0;MQRankSum=0.661;QD=16.55;ReadPosRankSum=1.696	GT:AD:DP:GQ:PL	0/1:127,122:249:99:4150,0,4266
chrIV	1388595	.	C	T	3578.77	PASS	AC=1;AF=0.5;AN=2;BaseQRankSum=-2.212;DP=250;Dels=0.0;FS=1.528;HaplotypeScore=6.189;MLEAC=1;MLEAF=0.5;MQ=41.93;MQ0=0;MQRankSum=-0.717;QD=14.32;ReadPosRankSum=-0.768	GT:AD:DP:GQ:PL	0/1:138,112:250:99:3607,0,4694
chrIV	1388620	.	C	T	3680.77	PASS	AC=1;AF=0.5;AN=2;BaseQRankSum=0.728;DP=242;Dels=0.0;FS=0.476;HaplotypeScore=9.1493;MLEAC=1;MLEAF=0.5;MQ=41.93;MQ0=0;MQRankSum=-2.499;QD=15.21;ReadPosRankSum=0.158	GT:AD:DP:GQ:PL	0/1:127,114:241:99:3709,0,4203
chrIV	1402859	.	C	T	3625.77	PASS	AC=1;AF=0.5;AN=2;BaseQRankSum=1.354;DP=240;Dels=0.0;FS=0.0;HaplotypeScore=4.3336;MLEAC=1;MLEAF=0.5;MQ=42.0;MQ0=0;MQRankSum=-0.26;QD=15.11;ReadPosRankSum=1.406	GT:AD:DP:GQ:PL	0/1:130,110:240:99:3654,0,4311
chrIV	1402864	.	C	T	4038.77	PASS	AC=1;AF=0.5;AN=2;BaseQRankSum=-0.287;DP=244;Dels=0.0;FS=2.172;HaplotypeScore=5.331;MLEAC=1;MLEAF=0.5;MQ=42.0;MQ0=0;MQRankSum=0.915;QD=16.55;ReadPosRankSum=-0.2	GT:AD:DP:GQ:PL	0/1:119,123:243:99:4067,0,3996
chrIV	1402903	.	C	T	3900.77	PASS	AC=1;AF=0.5;AN=2;BaseQRankSum=-0.227;DP=247;Dels=0.0;FS=0.0;HaplotypeScore=4.3046;MLEAC=1;MLEAF=0.5;MQ=41.94;MQ0=0;MQRankSum=0.417;QD=15.79;ReadPosRankSum=-0.659	GT:AD:DP:GQ:PL	0/1:124,122:246:99:3929,0,4049
chrIV	1411144	.	G	A	3894.77	PASS	AC=1;AF=0.5;AN=2;BaseQRankSum=2.66;DP=250;Dels=0.0;FS=0.464;HaplotypeScore=5.4496;MLEAC=1;MLEAF=0.5;MQ=42.0;MQ0=0;MQRankSum=-1.098;QD=15.58;ReadPosRankSum=1.252	GT:AD:DP:GQ:PL	0/1:131,119:250:99:3923,0,4258
chrIV	1420272	.	G	A	4483.77	PASS	AC=1;AF=0.5;AN=2;BaseQRankSum=1.09;DP=250;Dels=0.0;FS=8.198;HaplotypeScore=4.7784;MLEAC=1;MLEAF=0.5;MQ=42.0;MQ0=0;MQRankSum=1.018;QD=17.94;ReadPosRankSum=-1.102	GT:AD:DP:GQ:PL	0/1:116,134:250:99:4512,0,3820
chrIV	1420485	.	C	T	3770.77	PASS	AC=1;AF=0.5;AN=2;BaseQRankSum=-0.219;DP=237;Dels=0.0;FS=5.232;HaplotypeScore=1.7866;MLEAC=1;MLEAF=0.5;MQ=41.81;MQ0=0;MQRankSum=0.111;QD=15.91;ReadPosRankSum=-1.436	GT:AD:DP:GQ:PL	0/1:114,123:237:99:3799,0,3622
chrIV	1422732	.	C	T	3353.77	PASS	AC=1;AF=0.5;AN=2;BaseQRankSum=-0.861;DP=200;Dels=0.0;FS=1.174;HaplotypeScore=2.5149;MLEAC=1;MLEAF=0.5;MQ=41.99;MQ0=0;MQRankSum=0.541;QD=16.77;ReadPosRankSum=-0.223	GT:AD:DP:GQ:PL	0/1:95,104:199:99:3382,0,3121
chrIV	1424645	.	C	T	3623.77	PASS	AC=1;AF=0.5;AN=2;BaseQRankSum=-1.965;DP=250;Dels=0.0;FS=10.1;HaplotypeScore=5.2915;MLEAC=1;MLEAF=0.5;MQ=41.93;MQ0=0;MQRankSum=-0.11;QD=14.5;ReadPosRankSum=-1.1	GT:AD:DP:GQ:PL	0/1:138,112:250:99:3652,0,4666
chrIV	1445320	.	C	T	3870.77	PASS	AC=1;AF=0.5;AN=2;BaseQRankSum=-0.734;DP=250;Dels=0.0;FS=2.763;HaplotypeScore=5.4676;MLEAC=1;MLEAF=0.5;MQ=42.0;MQ0=0;MQRankSum=0.021;QD=15.48;ReadPosRankSum=0.466	GT:AD:DP:GQ:PL	0/1:131,119:250:99:3899,0,4299
chrIV	1465295	.	C	T	4298.77	PASS	AC=1;AF=0.5;AN=2;BaseQRankSum=-2.268;DP=248;Dels=0.0;FS=0.972;HaplotypeScore=2.7409;MLEAC=1;MLEAF=0.5;MQ=41.94;MQ0=0;MQRankSum=-0.158;QD=17.33;ReadPosRankSum=-1.37	GT:AD:DP:GQ:PL	0/1:113,134:247:99:4327,0,3759
chrIV	1468755	.	C	T	4074.77	PASS	AC=1;AF=0.5;AN=2;BaseQRankSum=0.032;DP=250;Dels=0.0;FS=6.948;HaplotypeScore=4.1126;MLEAC=1;MLEAF=0.5;MQ=41.93;MQ0=0;MQRankSum=-1.005;QD=16.3;ReadPosRankSum=0.06	GT:AD:DP:GQ:PL	0/1:122,128:250:99:4103,0,3936
chrIV	1470016	.	C	T	4122.77	PASS	AC=1;AF=0.5;AN=2;BaseQRankSum=0.304;DP=250;Dels=0.0;FS=0.0;HaplotypeScore=6.5185;MLEAC=1;MLEAF=0.5;MQ=41.99;MQ0=0;MQRankSum=0.606;QD=16.49;ReadPosRankSum=0.335	GT:AD:DP:GQ:PL	0/1:125,124:250:99:4151,0,4097
chrIV	1476078	.	C	T	3711.77	PASS	AC=1;AF=0.5;AN=2;BaseQRankSum=-0.371;DP=250;Dels=0.0;FS=6.839;HaplotypeScore=3.9869;MLEAC=1;MLEAF=0.5;MQ=41.98;MQ0=0;MQRankSum=1.501;QD=14.85;ReadPosRankSum=-1.437	GT:AD:DP:GQ:PL	0/1:132,118:250:99:3740,0,4255
chrIV	1478454	.	C	T	9503.77	PASS	AC=2;AF=1.0;AN=2;DP=250;Dels=0.0;FS=0.0;HaplotypeScore=5.0786;MLEAC=2;MLEAF=1.0;MQ=41.94;MQ0=0;QD=30.19	GT:AD:DP:GQ:PL	1/1:0,250:250:99:9532,731,0
chrIV	1480706	.	G	A	4847.77	PASS	AC=1;AF=0.5;AN=2;BaseQRankSum=-1.909;DP=250;Dels=0.0;FS=0.0;HaplotypeScore=3.2869;MLEAC=1;MLEAF=0.5;MQ=41.94;MQ0=0;MQRankSum=0.877;QD=19.39;ReadPosRankSum=-1.183	GT:AD:DP:GQ:PL	0/1:98,150:248:99:4876,0,3017
chrIV	1484456	.	C	T	3466.77	PASS	AC=1;AF=0.5;AN=2;BaseQRankSum=0.088;DP=246;Dels=0.0;FS=2.175;HaplotypeScore=8.1302;MLEAC=1;MLEAF=0.5;MQ=41.81;MQ0=0;MQRankSum=0.146;QD=14.09;ReadPosRankSum=-0.459	GT:AD:DP:GQ:PL	0/1:137,107:244:99:3495,0,4558
chrIV	1489070	.	C	T	3827.77	PASS	AC=1;AF=0.5;AN=2;BaseQRankSum=0.672;DP=245;Dels=0.0;FS=0.0;HaplotypeScore=3.7543;MLEAC=1;MLEAF=0.5;MQ=42.0;MQ0=0;MQRankSum=1.32;QD=15.62;ReadPosRankSum=-0.019	GT:AD:DP:GQ:PL	0/1:127,118:245:99:3856,0,4249
chrIV	1489622	.	G	A	3941.77	PASS	AC=1;AF=0.5;AN=2;BaseQRankSum=-0.403;DP=221;Dels=0.0;FS=7.226;HaplotypeScore=1.7781;MLEAC=1;MLEAF=0.5;MQ=41.82;MQ0=0;MQRankSum=0.175;QD=17.84;ReadPosRankSum=-0.581	GT:AD:DP:GQ:PL	0/1:98,123:221:99:3970,0,3090
chrIV	1489766	.	G	A	3645.77	PASS	AC=1;AF=0.5;AN=2;BaseQRankSum=2.291;DP=248;Dels=0.0;FS=3.198;HaplotypeScore=9.8987;MLEAC=1;MLEAF=0.5;MQ=41.94;MQ0=0;MQRankSum=0.654;QD=14.7;ReadPosRankSum=0.626	GT:AD:DP:GQ:PL	0/1:133,113:246:99:3674,0,4183
chrIV	1489836	.	C	T	3932.77	PASS	AC=1;AF=0.5;AN=2;BaseQRankSum=1.735;DP=250;Dels=0.0;FS=2.208;HaplotypeScore=6.1205;MLEAC=1;MLEAF=0.5;MQ=41.98;MQ0=0;MQRankSum=0.879;QD=15.73;ReadPosRankSum=0.19	GT:AD:DP:GQ:PL	0/1:132,118:250:99:3961,0,4370
chrIV	1489889	.	G	A	3466.77	PASS	AC=1;AF=0.5;AN=2;BaseQRankSum=-0.408;DP=250;Dels=0.0;FS=5.189;HaplotypeScore=4.3005;MLEAC=1;MLEAF=0.5;MQ=41.93;MQ0=0;MQRankSum=0.256;QD=13.87;ReadPosRankSum=-1.152	GT:AD:DP:GQ:PL	0/1:140,108:249:99:3495,0,4784
chrIV	1490736	.	G	A	3164.77	PASS	AC=1;AF=0.5;AN=2;BaseQRankSum=-0.965;DP=203;Dels=0.0;FS=0.0;HaplotypeScore=3.6131;MLEAC=1;MLEAF=0.5;MQ=42.0;MQ0=0;MQRankSum=-0.135;QD=15.59;ReadPosRankSum=1.338	GT:AD:DP:GQ:PL	0/1:105,98:203:99:3193,0,3466
chrIV	1490952	.	C	T	3959.77	PASS	AC=1;AF=0.5;AN=2;BaseQRankSum=1.197;DP=250;Dels=0.0;FS=5.115;HaplotypeScore=5.1494;MLEAC=1;MLEAF=0.5;MQ=41.97;MQ0=0;MQRankSum=2.851;QD=15.84;ReadPosRankSum=0.728	GT:AD:DP:GQ:PL	0/1:130,118:248:99:3988,0,4332
chrIV	1495088	.	C	T	4126.77	PASS	AC=1;AF=0.5;AN=2;BaseQRankSum=0.824;DP=250;Dels=0.0;FS=0.0;HaplotypeScore=3.2902;MLEAC=1;MLEAF=0.5;MQ=42.0;MQ0=0;MQRankSum=-1.265;QD=16.51;ReadPosRankSum=0.742	GT:AD:DP:GQ:PL	0/1:123,127:250:99:4155,0,3999
chrIV	1496688	.	C	T	3869.77	PASS	AC=1;AF=0.5;AN=2;BaseQRankSum=-0.175;DP=250;Dels=0.0;FS=0.969;HaplotypeScore=2.7067;MLEAC=1;MLEAF=0.5;MQ=41.98;MQ0=0;MQRankSum=0.194;QD=15.48;ReadPosRankSum=0.234	GT:AD:DP:GQ:PL	0/1:127,123:250:99:3898,0,4083
chrIV	1497270	.	C	T	4171.77	PASS	AC=1;AF=0.5;AN=2;BaseQRankSum=-0.722;DP=250;Dels=0.0;FS=0.463;HaplotypeScore=0.9665;MLEAC=1;MLEAF=0.5;MQ=41.94;MQ0=0;MQRankSum=-0.303;QD=16.69;ReadPosRankSum=0.722	GT:AD:DP:GQ:PL	0/1:125,125:250:99:4200,0,4213
chrIV	1498520	.	C	T	3757.77	PASS	AC=1;AF=0.5;AN=2;BaseQRankSum=-0.429;DP=250;Dels=0.0;FS=2.151;HaplotypeScore=6.1212;MLEAC=1;MLEAF=0.5;MQ=41.99;MQ0=0;MQRankSum=-1.514;QD=15.03;ReadPosRankSum=0.446	GT:AD:DP:GQ:PL	0/1:136,113:250:99:3786,0,4655
chrIV	1502019	.	C	T	3974.77	PASS	AC=1;AF=0.5;AN=2;BaseQRankSum=0.696;DP=249;Dels=0.0;FS=2.131;HaplotypeScore=5.3421;MLEAC=1;MLEAF=0.5;MQ=41.94;MQ0=0;MQRankSum=1.497;QD=15.96;ReadPosRankSum=0.858	GT:AD:DP:GQ:PL	0/1:126,123:249:99:4003,0,4038
chrIV	1506807	.	C	T	4067.77	PASS	AC=1;AF=0.5;AN=2;BaseQRankSum=-0.562;DP=250;Dels=0.0;FS=4.33;HaplotypeScore=8.5854;MLEAC=1;MLEAF=0.5;MQ=41.94;MQ0=0;MQRankSum=1.766;QD=16.27;ReadPosRankSum=1.642	GT:AD:DP:GQ:PL	0/1:124,124:249:99:4096,0,4080
chrV	7871	.	C	T	4301.77	PASS	AC=1;AF=0.5;AN=2;BaseQRankSum=-0.46;DP=250;Dels=0.0;FS=0.463;HaplotypeScore=2.4875;MLEAC=1;MLEAF=0.5;MQ=41.85;MQ0=1;MQRankSum=-0.347;QD=17.21;ReadPosRankSum=-1.248	GT:AD:DP:GQ:PL	0/1:117,132:249:99:4330,0,3725
chrV	8010	.	C	T	3868.77	PASS	AC=1;AF=0.5;AN=2;BaseQRankSum=0.566;DP=250;Dels=0.0;FS=8.991;HaplotypeScore=5.4004;MLEAC=1;MLEAF=0.5;MQ=41.99;MQ0=0;MQRankSum=-2.66;QD=15.48;ReadPosRankSum=1.809	GT:AD:DP:GQ:PL	0/1:134,114:248:99:3897,0,4527
chrV	16299	.	C	T	3811.77	PASS	AC=1;AF=0.5;AN=2;BaseQRankSum=2.146;DP=250;Dels=0.0;FS=5.123;HaplotypeScore=6.7941;MLEAC=1;MLEAF=0.5;MQ=41.98;MQ0=0;MQRankSum=-0.856;QD=15.25;ReadPosRankSum=0.934	GT:AD:DP:GQ:PL	0/1:135,115:250:99:3840,0,4444
chrV	16325	.	C	T	4476.77	PASS	AC=1;AF=0.5;AN=2;BaseQRankSum=1.595;DP=250;Dels=0.0;FS=0.474;HaplotypeScore=12.075;MLEAC=1;MLEAF=0.5;MQ=41.97;MQ0=0;MQRankSum=0.526;QD=17.91;ReadPosRankSum=-0.761	GT:AD:DP:GQ:PL	0/1:117,132:249:99:4505,0,3777
chrV	16341	.	C	T	4023.77	PASS	AC=1;AF=0.5;AN=2;BaseQRankSum=-3.056;DP=250;Dels=0.0;FS=1.018;HaplotypeScore=6.3252;MLEAC=1;MLEAF=0.5;MQ=41.98;MQ0=0;MQRankSum=-0.474;QD=16.1;ReadPosRankSum=0.562	GT:AD:DP:GQ:PL	0/1:116,133:249:99:4052,0,3796
chrV	16390	.	C	T	4256.77	PASS	AC=1;AF=0.5;AN=2;BaseQRankSum=0.417;DP=250;Dels=0.0;FS=1.566;HaplotypeScore=11.0557;MLEAC=1;MLEAF=0.5;MQ=41.98;MQ0=0;MQRankSum=1.813;QD=17.03;ReadPosRankSum=1.089	GT:AD:DP:GQ:PL	0/1:119,130:250:99:4285,0,3802
chrV	16433	.	C	T	3747.77	PASS	AC=1;AF=0.5;AN=2;BaseQRankSum=-1.676;DP=250;Dels=0.0;FS=0.0;HaplotypeScore=2.5942;MLEAC=1;MLEAF=0.5;MQ=41.99;MQ0=0;MQRankSum=0.923;QD=14.99;ReadPosRankSum=1.371	GT:AD:DP:GQ:PL	0/1:131,119:250:99:3776,0,4281
chrV	16573	.	G	A	4248.77	PASS	AC=1;AF=0.5;AN=2;BaseQRankSum=-3.397;DP=250;Dels=0.0;FS=1.526;HaplotypeScore=4.6458;MLEAC=1;MLEAF=0.5;MQ=41.88;MQ0=0;MQRankSum=-1.061;QD=17.0;ReadPosRankSum=-0.236	GT:AD:DP:GQ:PL	0/1:113,135:248:99:4277,0,3672
chrV	24588	.	G	A	3929.77	PASS	AC=1;AF=0.5;AN=2;BaseQRankSum=1.437;DP=250;Dels=0.0;FS=0.976;HaplotypeScore=6.1627;MLEAC=1;MLEAF=0.5;MQ=41.99;MQ0=0;MQRankSum=-0.394;QD=15.72;ReadPosRankSum=1.495	GT:AD:DP:GQ:PL	0/1:129,121:250:99:3958,0,4100
chrV	26452	.	C	T	4398.77	PASS	AC=1;AF=0.5;AN=2;BaseQRankSum=1.389;DP=250;Dels=0.0;FS=3.497;HaplotypeScore=5.3571;MLEAC=1;MLEAF=0.5;MQ=41.94;MQ0=0;MQRankSum=1.271;QD=17.6;ReadPosRankSum=-0.033	GT:AD:DP:GQ:PL	0/1:119,131:250:99:4427,0,3840
chrV	32797	.	C	T	4400.77	PASS	AC=1;AF=0.5;AN=2;BaseQRankSum=-0.3;DP=250;Dels=0.0;FS=0.989;HaplotypeScore=4.5172;MLEAC=1;MLEAF=0.5;MQ=41.93;MQ0=0;MQRankSum=0.873;QD=17.6;ReadPosRankSum=-1.109	GT:AD:DP:GQ:PL	0/1:113,135:248:99:4429,0,3698
chrV	33168	.	C	T	3889.77	PASS	AC=1;AF=0.5;AN=2;BaseQRankSum=-1.736;DP=250;Dels=0.0;FS=0.0;HaplotypeScore=2.8399;MLEAC=1;MLEAF=0.5;MQ=41.99;MQ0=0;MQRankSum=0.256;QD=15.56;ReadPosRankSum=-2.359	GT:AD:DP:GQ:PL	0/1:130,120:250:99:3918,0,4410
chrV	40770	.	C	T	3897.77	PASS	AC=1;AF=0.5;AN=2;BaseQRankSum=0.881;DP=250;Dels=0.0;FS=0.0;HaplotypeScore=5.1966;MLEAC=1;MLEAF=0.5;MQ=41.88;MQ0=0;MQRankSum=0.05;QD=15.59;ReadPosRankSum=-3.002	GT:AD:DP:GQ:PL	0/1:128,121:250:99:3926,0,4118
chrV	41992	.	G	A	3924.77	PASS	AC=1;AF=0.5;AN=2;BaseQRankSum=3.949;DP=250;Dels=0.0;FS=2.183;HaplotypeScore=4.2758;MLEAC=1;MLEAF=0.5;MQ=41.99;MQ0=0;MQRankSum=-0.689;QD=15.7;ReadPosRankSum=0.531	GT:AD:DP:GQ:PL	0/1:130,120:250:99:3953,0,4040
chrV	47117	.	C	T	4304.77	PASS	AC=1;AF=0.5;AN=2;BaseQRankSum=0.093;DP=250;Dels=0.0;FS=0.98;HaplotypeScore=1.4679;MLEAC=1;MLEAF=0.5;MQ=41.89;MQ0=0;MQRankSum=0.374;QD=17.22;ReadPosRankSum=-0.707	GT:AD:DP:GQ:PL	0/1:123,127:250:99:4333,0,4116
chrV	50313	.	C	T	4550.77	PASS	AC=1;AF=0.5;AN=2;BaseQRankSum=3.049;DP=250;Dels=0.0;FS=2.141;HaplotypeScore=6.3007;MLEAC=1;MLEAF=0.5;MQ=41.94;MQ0=0;MQRankSum=0.031;QD=18.2;ReadPosRankSum=-1.113	GT:AD:DP:GQ:PL	0/1:116,132:248:99:4579,0,3807
chrV	51654	.	C	T	4163.77	PASS	AC=1;AF=0.5;AN=2;BaseQRankSum=1.194;DP=250;Dels=0.0;FS=2.795;HaplotypeScore=4.8987;MLEAC=1;MLEAF=0.5;MQ=42.0;MQ0=0;MQRankSum=-1.66;QD=16.66;ReadPosRankSum=0.849	GT:AD:DP:GQ:PL	0/1:124,124:248:99:4192,0,4130
chrV	56817	.	C	T	3976.77	PASS	AC=1;AF=0.5;AN=2;BaseQRankSum=1.377;DP=250;Dels=0.0;FS=10.043;HaplotypeScore=5.2877;MLEAC=1;MLEAF=0.5;MQ=41.87;MQ0=0;MQRankSum=-2.265;QD=15.91;ReadPosRankSum=0.317	GT:AD:DP:GQ:PL	0/1:125,125:250:99:4005,0,3886
chrV	68850	.	G	A	3934.77	PASS	AC=1;AF=0.5;AN=2;BaseQRankSum=0.807;DP=250;Dels=0.0;FS=4.529;HaplotypeScore=5.9654;MLEAC=1;MLEAF=0.5;MQ=41.94;MQ0=0;MQRankSum=0.183;QD=15.74;ReadPosRankSum=0.584	GT:AD:DP:GQ:PL	0/1:122,128:250:99:3963,0,3657
chrV	79692	.	C	T	4360.77	PASS	AC=1;AF=0.5;AN=2;BaseQRankSum=-0.01;DP=249;Dels=0.0;FS=0.0;HaplotypeScore=1.8401;MLEAC=1;MLEAF=0.5;MQ=41.49;MQ0=4;MQRankSum=-1.438;QD=17.51;ReadPosRankSum=0.517	GT:AD:DP:GQ:PL	0/1:115,132:248:99:4389,0,3636
chrV	82912	.	G	A	3552.77	PASS	AC=1;AF=0.5;AN=2;BaseQRankSum=1.037;DP=250;Dels=0.0;FS=7.009;HaplotypeScore=3.3887;MLEAC=1;MLEAF=0.5;MQ=41.82;MQ0=2;MQRankSum=-0.259;QD=14.21;ReadPosRankSum=-0.627	GT:AD:DP:GQ:PL	0/1:139,110:249:99:3581,0,4690
chrV	85616	.	G	A	4361.77	PASS	AC=1;AF=0.5;AN=2;BaseQRankSum=1.336;DP=250;Dels=0.0;FS=0.961;HaplotypeScore=0.8321;MLEAC=1;MLEAF=0.5;MQ=42.0;MQ0=0;MQRankSum=1.208;QD=17.45;ReadPosRankSum=0.258	GT:AD:DP:GQ:PL	0/1:122,128:250:99:4390,0,4101
chrV	86157	.	C	T	3978.77	PASS	AC=1;AF=0.5;AN=2;BaseQRankSum=1.776;DP=242;Dels=0.0;FS=1.116;HaplotypeScore=2.6132;MLEAC=1;MLEAF=0.5;MQ=41.76;MQ0=2;MQRankSum=1.078;QD=16.44;ReadPosRankSum=-0.42	GT:AD:DP:GQ:PL	0/1:116,126:242:99:4007,0,3604
chrV	107447	.	C	T	4297.77	PASS	AC=1;AF=0.5;AN=2;BaseQRankSum=0.073;DP=250;Dels=0.0;FS=0.462;HaplotypeScore=8.1769;MLEAC=1;MLEAF=0.5;MQ=41.93;MQ0=0;MQRankSum=-1.429;QD=17.19;ReadPosRankSum=1.296	GT:AD:DP:GQ:PL	0/1:115,134:249:99:4326,0,3649
chrV	107979	.	C	T	4090.77	PASS	AC=1;AF=0.5;AN=2;BaseQRankSum=-0.152;DP=250;Dels=0.0;FS=0.967;HaplotypeScore=3.5953;MLEAC=1;MLEAF=0.5;MQ=41.82;MQ0=0;MQRankSum=0.539;QD=16.36;ReadPosRankSum=-1.19	GT:AD:DP:GQ:PL	0/1:125,124:249:99:4119,0,4091
chrV	112095	.	C	T	4482.77	PASS	AC=1;AF=0.5;AN=2;BaseQRankSum=-0.365;DP=250;Dels=0.0;FS=0.0;HaplotypeScore=3.1982;MLEAC=1;MLEAF=0.5;MQ=41.94;MQ0=0;MQRankSum=1.264;QD=17.93;ReadPosRankSum=1.4	GT:AD:DP:GQ:PL	0/1:117,133:250:99:4511,0,3978
chrV	133309	.	C	T	4260.77	PASS	AC=1;AF=0.5;AN=2;BaseQRankSum=-1.055;DP=249;Dels=0.0;FS=2.124;HaplotypeScore=5.8487;MLEAC=1;MLEAF=0.5;MQ=41.86;MQ0=0;MQRankSum=0.999;QD=17.11;ReadPosRankSum=-0.521	GT:AD:DP:GQ:PL	0/1:117,132:249:99:4289,0,3796
chrV	133415	.	C	T	4379.77	PASS	AC=1;AF=0.5;AN=2;BaseQRankSum=1.286;DP=250;Dels=0.0;FS=5.998;HaplotypeScore=6.5885;MLEAC=1;MLEAF=0.5;MQ=41.9;MQ0=0;MQRankSum=2.006;QD=17.52;ReadPosRankSum=-0.457	GT:AD:DP:GQ:PL	0/1:117,131:248:99:4408,0,3743
chrV	133559	.	C	T	4119.77	PASS	AC=1;AF=0.5;AN=2;BaseQRankSum=-1.253;DP=250;Dels=0.0;FS=5.981;HaplotypeScore=2.6722;MLEAC=1;MLEAF=0.5;MQ=41.82;MQ0=2;MQRankSum=-0.905;QD=16.48;ReadPosRankSum=-0.44	GT:AD:DP:GQ:PL	0/1:117,133:250:99:4148,0,3782
chrV	133609	.	C	T	3550.77	PASS	AC=1;AF=0.5;AN=2;BaseQRankSum=-2.447;DP=250;Dels=0.0;FS=1.56;HaplotypeScore=4.2006;MLEAC=1;MLEAF=0.5;MQ=42.0;MQ0=0;MQRankSum=-0.951;QD=14.2;ReadPosRankSum=-0.156	GT:AD:DP:GQ:PL	0/1:129,119:248:99:3579,0,4223
chrV	140126	.	G	A	3263.77	PASS	AC=1;AF=0.5;AN=2;BaseQRankSum=0.45;DP=211;Dels=0.0;FS=0.511;HaplotypeScore=0.7887;MLEAC=1;MLEAF=0.5;MQ=42.0;MQ0=0;MQRankSum=-0.748;QD=15.47;ReadPosRankSum=-0.497	GT:AD:DP:GQ:PL	0/1:112,98:210:99:3292,0,3767
chrV	140369	.	G	A	2909.77	PASS	AC=1;AF=0.5;AN=2;BaseQRankSum=0.851;DP=196;Dels=0.0;FS=0.0;HaplotypeScore=8.6011;MLEAC=1;MLEAF=0.5;MQ=41.98;MQ0=0;MQRankSum=1.225;QD=14.85;ReadPosRankSum=-1.459	GT:AD:DP:GQ:PL	0/1:104,91:195:99:2938,0,3457
chrV	140405	.	C	T	3738.77	PASS	AC=1;AF=0.5;AN=2;BaseQRankSum=0.69;DP=238;Dels=0.0;FS=6.241;HaplotypeScore=4.2452;MLEAC=1;MLEAF=0.5;MQ=41.92;MQ0=0;MQRankSum=-0.05;QD=15.71;ReadPosRankSum=0.515	GT:AD:DP:GQ:PL	0/1:124,113:238:99:3767,0,4009
chrV	140446	.	G	A	4104.77	PASS	AC=1;AF=0.5;AN=2;BaseQRankSum=-1.615;DP=250;Dels=0.0;FS=1.528;HaplotypeScore=6.1693;MLEAC=1;MLEAF=0.5;MQ=41.89;MQ0=0;MQRankSum=-0.278;QD=16.42;ReadPosRankSum=1.723	GT:AD:DP:GQ:PL	0/1:123,127:250:99:4133,0,4002
chrV	147574	.	C	T	4098.77	PASS	AC=1;AF=0.5;AN=2;BaseQRankSum=2.85;DP=250;Dels=0.0;FS=0.0;HaplotypeScore=3.3627;MLEAC=1;MLEAF=0.5;MQ=41.99;MQ0=0;MQRankSum=-1.721;QD=16.4;ReadPosRankSum=1.036	GT:AD:DP:GQ:PL	0/1:127,122:250:99:4127,0,4131
chrV	147631	.	C	T	3938.77	PASS	AC=1;AF=0.5;AN=2;BaseQRankSum=1.513;DP=250;Dels=0.0;FS=4.294;HaplotypeScore=3.5734;MLEAC=1;MLEAF=0.5;MQ=41.93;MQ0=0;MQRankSum=-0.517;QD=15.76;ReadPosRankSum=0.577	GT:AD:DP:GQ:PL	0/1:131,118:249:99:3967,0,4398
chrV	148171	.	G	A	3983.77	PASS	AC=1;AF=0.5;AN=2;BaseQRankSum=0.002;DP=250;Dels=0.0;FS=0.974;HaplotypeScore=1.6988;MLEAC=1;MLEAF=0.5;MQ=41.98;MQ0=0;MQRankSum=-0.891;QD=15.94;ReadPosRankSum=-1.77	GT:AD:DP:GQ:PL	0/1:129,119:248:99:4012,0,4364
chrV	150271	.	C	T	4021.77	PASS	AC=1;AF=0.5;AN=2;BaseQRankSum=-0.898;DP=250;Dels=0.0;FS=7.117;HaplotypeScore=9.4697;MLEAC=1;MLEAF=0.5;MQ=42.0;MQ0=0;MQRankSum=-0.4;QD=16.09;ReadPosRankSum=-1.984	GT:AD:DP:GQ:PL	0/1:125,124:249:99:4050,0,4245
chrV	151346	.	C	T	3686.77	PASS	AC=1;AF=0.5;AN=2;BaseQRankSum=-0.203;DP=240;Dels=0.0;FS=0.0;HaplotypeScore=2.7603;MLEAC=1;MLEAF=0.5;MQ=41.99;MQ0=0;MQRankSum=-0.598;QD=15.36;ReadPosRankSum=0.205	GT:AD:DP:GQ:PL	0/1:127,113:240:99:3715,0,4240
chrV	153047	.	C	T	3631.77	PASS	AC=1;AF=0.5;AN=2;BaseQRankSum=0.095;DP=250;Dels=0.0;FS=0.987;HaplotypeScore=4.4222;MLEAC=1;MLEAF=0.5;MQ=41.99;MQ0=0;MQRankSum=-0.362;QD=14.53;ReadPosRankSum=0.523	GT:AD:DP:GQ:PL	0/1:132,118:250:99:3660,0,4000
chrV	160430	.	C	T	4261.77	PASS	AC=1;AF=0.5;AN=2;BaseQRankSum=-0.76;DP=250;Dels=0.0;FS=7.916;HaplotypeScore=6.9425;MLEAC=1;MLEAF=0.5;MQ=41.94;MQ0=0;MQRankSum=-0.63;QD=17.05;ReadPosRankSum=-0.522	GT:AD:DP:GQ:PL	0/1:118,131:249:99:4290,0,3882
chrV	172162	.	C	T	4286.77	PASS	AC=1;AF=0.5;AN=2;BaseQRankSum=1.347;DP=250;Dels=0.0;FS=23.073;HaplotypeScore=7.7466;MLEAC=1;MLEAF=0.5;MQ=41.94;MQ0=0;MQRankSum=2.405;QD=17.15;ReadPosRankSum=-0.242	GT:AD:DP:GQ:PL	0/1:122,127:249:99:4315,0,3926
chrV	192843	.	C	T	3698.77	PASS	AC=1;AF=0.5;AN=2;BaseQRankSum=-1.84;DP=250;Dels=0.0;FS=1.005;HaplotypeScore=2.6998;MLEAC=1;MLEAF=0.5;MQ=41.99;MQ0=0;MQRankSum=1.171;QD=14.8;ReadPosRankSum=-0.231	GT:AD:DP:GQ:PL	0/1:127,122:249:99:3727,0,4008
chrV	195914	.	C	T	4053.77	PASS	AC=1;AF=0.5;AN=2;BaseQRankSum=1.689;DP=250;Dels=0.0;FS=2.809;HaplotypeScore=7.5364;MLEAC=1;MLEAF=0.5;MQ=41.94;MQ0=0;MQRankSum=1.531;QD=16.22;ReadPosRankSum=-0.881	GT:AD:DP:GQ:PL	0/1:122,124:246:99:4082,0,3847
chrV	196442	.	C	T	3536.77	PASS	AC=1;AF=0.5;AN=2;BaseQRankSum=-0.509;DP=217;Dels=0.0;FS=3.208;HaplotypeScore=1.7262;MLEAC=1;MLEAF=0.5;MQ=41.92;MQ0=0;MQRankSum=-1.707;QD=16.3;ReadPosRankSum=0.282	GT:AD:DP:GQ:PL	0/1:109,108:217:99:3565,0,3570
chrV	196673	.	G	A	4075.77	PASS	AC=1;AF=0.5;AN=2;BaseQRankSum=1.311;DP=250;Dels=0.0;FS=2.193;HaplotypeScore=0.0;MLEAC=1;MLEAF=0.5;MQ=41.91;MQ0=0;MQRankSum=0.045;QD=16.3;ReadPosRankSum=0.134	GT:AD:DP:GQ:PL	0/1:128,122:250:99:4104,0,4102
chrV	207131	.	C	T	3320.77	PASS	AC=1;AF=0.5;AN=2;BaseQRankSum=0.605;DP=246;Dels=0.0;FS=1.577;HaplotypeScore=2.5508;MLEAC=1;MLEAF=0.5;MQ=41.88;MQ0=0;MQRankSum=1.449;QD=13.5;ReadPosRankSum=-0.03	GT:AD:DP:GQ:PL	0/1:142,103:245:99:3349,0,4859
chrV	224911	.	C	T	4052.77	PASS	AC=1;AF=0.5;AN=2;BaseQRankSum=-0.054;DP=250;Dels=0.0;FS=4.272;HaplotypeScore=6.5756;MLEAC=1;MLEAF=0.5;MQ=41.99;MQ0=0;MQRankSum=0.507;QD=16.21;ReadPosRankSum=0.274	GT:AD:DP:GQ:PL	0/1:124,124:248:99:4081,0,4059
chrV	225004	.	C	T	4182.77	PASS	AC=1;AF=0.5;AN=2;BaseQRankSum=-0.771;DP=250;Dels=0.0;FS=5.071;HaplotypeScore=2.6132;MLEAC=1;MLEAF=0.5;MQ=41.94;MQ0=0;MQRankSum=-0.442;QD=16.73;ReadPosRankSum=-0.057	GT:AD:DP:GQ:PL	0/1:122,128:250:99:4211,0,4019
chrV	226053	.	C	T	3705.77	PASS	AC=1;AF=0.5;AN=2;BaseQRankSum=-1.03;DP=198;Dels=0.0;FS=15.134;HaplotypeScore=2.7781;MLEAC=1;MLEAF=0.5;MQ=41.65;MQ0=0;MQRankSum=-0.072;QD=18.72;ReadPosRankSum=0.142	GT:AD:DP:GQ:PL	0/1:89,109:198:99:3734,0,2955
chrV	236531	.	C	T	3959.77	PASS	AC=1;AF=0.5;AN=2;BaseQRankSum=0.767;DP=250;Dels=0.0;FS=1.532;HaplotypeScore=4.2774;MLEAC=1;MLEAF=0.5;MQ=41.88;MQ0=0;MQRankSum=1.233;QD=15.84;ReadPosRankSum=1.418	GT:AD:DP:GQ:PL	0/1:127,121:248:99:3988,0,4177
chrV	238608	.	C	T	4077.77	PASS	AC=1;AF=0.5;AN=2;BaseQRankSum=0.983;DP=250;Dels=0.0;FS=11.342;HaplotypeScore=5.197;MLEAC=1;MLEAF=0.5;MQ=41.99;MQ0=0;MQRankSum=-0.761;QD=16.31;ReadPosRankSum=0.67	GT:AD:DP:GQ:PL	0/1:123,126:250:99:4106,0,4007
chrV	251198	.	C	T	4027.77	PASS	AC=1;AF=0.5;AN=2;BaseQRankSum=0.842;DP=250;Dels=0.0;FS=5.971;HaplotypeScore=7.3493;MLEAC=1;MLEAF=0.5;MQ=41.93;MQ0=0;MQRankSum=1.301;QD=16.11;ReadPosRankSum=-0.223	GT:AD:DP:GQ:PL	0/1:128,122:250:99:4056,0,4188
chrV	263244	.	G	A	3690.77	PASS	AC=1;AF=0.5;AN=2;BaseQRankSum=-2.651;DP=250;Dels=0.0;FS=0.992;HaplotypeScore=2.4612;MLEAC=1;MLEAF=0.5;MQ=41.94;MQ0=0;MQRankSum=0.989;QD=14.76;ReadPosRankSum=-1.648	GT:AD:DP:GQ:PL	0/1:131,119:250:99:3719,0,4305
chrV	263510	.	C	T	9775.77	PASS	AC=2;AF=1.0;AN=2;DP=250;Dels=0.0;FS=0.0;HaplotypeScore=7.5262;MLEAC=2;MLEAF=1.0;MQ=41.87;MQ0=0;QD=33.75	GT:AD:DP:GQ:PL	1/1:0,248:248:99:9804,734,0
chrV	264926	.	C	T	3855.77	PASS	AC=1;AF=0.5;AN=2;BaseQRankSum=-1.915;DP=250;Dels=0.0;FS=4.334;HaplotypeScore=6.9136;MLEAC=1;MLEAF=0.5;MQ=41.88;MQ0=0;MQRankSum=1.83;QD=15.42;ReadPosRankSum=0.021	GT:AD:DP:GQ:PL	0/1:129,119:250:99:3884,0,4250
chrV	265339	.	C	T	4075.77	PASS	AC=1;AF=0.5;AN=2;BaseQRankSum=0.812;DP=250;Dels=0.0;FS=2.823;HaplotypeScore=0.0;MLEAC=1;MLEAF=0.5;MQ=41.94;MQ0=0;MQRankSum=-0.685;QD=16.3;ReadPosRankSum=-1.704	GT:AD:DP:GQ:PL	0/1:124,125:249:99:4104,0,3904
chrV	265468	.	C	T	4155.77	PASS	AC=1;AF=0.5;AN=2;BaseQRankSum=3.119;DP=249;Dels=0.0;FS=3.524;HaplotypeScore=4.1654;MLEAC=1;MLEAF=0.5;MQ=42.0;MQ0=0;MQRankSum=0.423;QD=16.69;ReadPosRankSum=-0.23	GT:AD:DP:GQ:PL	0/1:124,125:249:99:4184,0,3858
chrV	267675	.	C	T	4453.77	PASS	AC=1;AF=0.5;AN=2;BaseQRankSum=0.728;DP=250;Dels=0.0;FS=5.059;HaplotypeScore=1.5774;MLEAC=1;MLEAF=0.5;MQ=41.98;MQ0=0;MQRankSum=0.73;QD=17.82;ReadPosRankSum=0.022	GT:AD:DP:GQ:PL	0/1:118,132:250:99:4482,0,3918
chrV	270225	.	C	T	4012.77	PASS	AC=1;AF=0.5;AN=2;BaseQRankSum=-0.968;DP=250;Dels=0.0;FS=1.522;HaplotypeScore=7.5603;MLEAC=1;MLEAF=0.5;MQ=41.93;MQ0=0;MQRankSum=-0.053;QD=16.05;ReadPosRankSum=2.025	GT:AD:DP:GQ:PL	0/1:122,128:250:99:4041,0,3968
chrV	272106	.	C	T	4284.77	PASS	AC=1;AF=0.5;AN=2;BaseQRankSum=2.693;DP=250;Dels=0.0;FS=0.0;HaplotypeScore=6.1162;MLEAC=1;MLEAF=0.5;MQ=42.0;MQ0=0;MQRankSum=1.075;QD=17.14;ReadPosRankSum=1.588	GT:AD:DP:GQ:PL	0/1:123,125:248:99:4313,0,4101
chrV	280598	.	G	A	3754.77	PASS	AC=1;AF=0.5;AN=2;BaseQRankSum=2.24;DP=250;Dels=0.0;FS=0.0;HaplotypeScore=4.8353;MLEAC=1;MLEAF=0.5;MQ=41.79;MQ0=1;MQRankSum=0.452;QD=15.02;ReadPosRankSum=-1.252	GT:AD:DP:GQ:PL	0/1:132,117:250:99:3783,0,4208
chrV	280619	.	G	A	4085.77	PASS	AC=1;AF=0.5;AN=2;BaseQRankSum=1.966;DP=250;Dels=0.0;FS=0.0;HaplotypeScore=4.1737;MLEAC=1;MLEAF=0.5;MQ=41.79;MQ0=1;MQRankSum=0.533;QD=16.34;ReadPosRankSum=1.538	GT:AD:DP:GQ:PL	0/1:125,124:249:99:4114,0,3957
chrV	280783	.	G	A	3756.77	PASS	AC=1;AF=0.5;AN=2;BaseQRankSum=1.664;DP=250;Dels=0.0;FS=0.0;HaplotypeScore=3.5953;MLEAC=1;MLEAF=0.5;MQ=41.94;MQ0=0;MQRankSum=-1.522;QD=15.03;ReadPosRankSum=-0.407	GT:AD:DP:GQ:PL	0/1:136,114:250:99:3785,0,4589
chrV	292160	.	C	T	4560.77	PASS	AC=1;AF=0.5;AN=2;BaseQRankSum=-0.92;DP=250;Dels=0.0;FS=6.021;HaplotypeScore=4.9968;MLEAC=1;MLEAF=0.5;MQ=41.86;MQ0=1;MQRankSum=1.806;QD=18.24;ReadPosRankSum=0.681	GT:AD:DP:GQ:PL	0/1:113,135:250:99:4589,0,3727
chrV	298172	.	C	T	3331.77	PASS	AC=1;AF=0.5;AN=2;BaseQRankSum=0.774;DP=216;Dels=0.0;FS=0.0;HaplotypeScore=1.7675;MLEAC=1;MLEAF=0.5;MQ=42.0;MQ0=0;MQRankSum=0.155;QD=15.42;ReadPosRankSum=0.348	GT:AD:DP:GQ:PL	0/1:114,101:215:99:3360,0,3853
chrV	298877	.	C	T	4030.77	PASS	AC=1;AF=0.5;AN=2;BaseQRankSum=1.955;DP=249;Dels=0.0;FS=6.001;HaplotypeScore=6.3629;MLEAC=1;MLEAF=0.5;MQ=41.98;MQ0=0;MQRankSum=-1.026;QD=16.19;ReadPosRankSum=0.653	GT:AD:DP:GQ:PL	0/1:126,120:247:99:4059,0,4189
chrV	313940	.	C	T	4024.77	PASS	AC=1;AF=0.5;AN=2;BaseQRankSum=0.199;DP=250;Dels=0.0;FS=5.116;HaplotypeScore=4.9807;MLEAC=1;MLEAF=0.5;MQ=41.93;MQ0=0;MQRankSum=-0.024;QD=16.1;ReadPosRankSum=-0.647	GT:AD:DP:GQ:PL	0/1:128,122:250:99:4053,0,4284
chrV	316188	.	C	T	3119.77	PASS	AC=1;AF=0.5;AN=2;BaseQRankSum=-0.125;DP=222;Dels=0.0;FS=0.0;HaplotypeScore=11.7592;MLEAC=1;MLEAF=0.5;MQ=41.84;MQ0=0;MQRankSum=-0.723;QD=14.05;ReadPosRankSum=-0.285	GT:AD:DP:GQ:PL	0/1:124,98:222:99:3148,0,4254
chrV	316189	.	C	T	3026.77	PASS	AC=1;AF=0.5;AN=2;BaseQRankSum=0.472;DP=220;Dels=0.0;FS=0.0;HaplotypeScore=11.7592;MLEAC=1;MLEAF=0.5;MQ=41.84;MQ0=0;MQRankSum=-0.348;QD=13.76;ReadPosRankSum=-0.119	GT:AD:DP:GQ:PL	0/1:124,95:219:99:3055,0,4187
chrV	316200	.	C	T	3293.77	PASS	AC=1;AF=0.5;AN=2;BaseQRankSum=0.049;DP=225;Dels=0.0;FS=0.0;HaplotypeScore=9.3364;MLEAC=1;MLEAF=0.5;MQ=41.84;MQ0=0;MQRankSum=0.405;QD=14.64;ReadPosRankSum=-1.674	GT:AD:DP:GQ:PL	0/1:121,102:223:99:3322,0,4127
chrV	322166	.	C	T	4315.77	PASS	AC=1;AF=0.5;AN=2;BaseQRankSum=1.803;DP=250;Dels=0.0;FS=2.11;HaplotypeScore=1.6208;MLEAC=1;MLEAF=0.5;MQ=41.98;MQ0=0;MQRankSum=-0.529;QD=17.26;ReadPosRankSum=0.228	GT:AD:DP:GQ:PL	0/1:124,126:250:99:4344,0,4093
chrV	322195	.	C	T	3995.77	PASS	AC=1;AF=0.5;AN=2;BaseQRankSum=-1.655;DP=250;Dels=0.0;FS=1.548;HaplotypeScore=5.7221;MLEAC=1;MLEAF=0.5;MQ=41.98;MQ0=0;MQRankSum=0.189;QD=15.98;ReadPosRankSum=-0.877	GT:AD:DP:GQ:PL	0/1:127,122:249:99:4024,0,4381
chrV	322314	.	C	T	4213.77	PASS	AC=1;AF=0.5;AN=2;BaseQRankSum=3.066;DP=249;Dels=0.0;FS=2.134;HaplotypeScore=3.9778;MLEAC=1;MLEAF=0.5;MQ=41.93;MQ0=0;MQRankSum=0.59;QD=16.92;ReadPosRankSum=1.182	GT:AD:DP:GQ:PL	0/1:124,125:249:99:4242,0,4053
chrV	322488	.	C	T	4066.77	PASS	AC=1;AF=0.5;AN=2;BaseQRankSum=-0.004;DP=250;Dels=0.0;FS=2.803;HaplotypeScore=3.5313;MLEAC=1;MLEAF=0.5;MQ=41.92;MQ0=0;MQRankSum=0.183;QD=16.27;ReadPosRankSum=-0.452	GT:AD:DP:GQ:PL	0/1:128,122:250:99:4095,0,4292
chrV	326181	.	C	T	3899.77	PASS	AC=1;AF=0.5;AN=2;BaseQRankSum=0.327;DP=245;Dels=0.0;FS=2.823;HaplotypeScore=7.7795;MLEAC=1;MLEAF=0.5;MQ=41.93;MQ0=0;MQRankSum=1.504;QD=15.92;ReadPosRankSum=-0.437	GT:AD:DP:GQ:PL	0/1:123,121:245:99:3928,0,4180
chrV	333201	.	C	T	3564.77	PASS	AC=1;AF=0.5;AN=2;BaseQRankSum=-4.042;DP=243;Dels=0.0;FS=0.999;HaplotypeScore=6.684;MLEAC=1;MLEAF=0.5;MQ=42.0;MQ0=0;MQRankSum=1.759;QD=14.67;ReadPosRankSum=-0.207	GT:AD:DP:GQ:PL	0/1:127,116:243:99:3593,0,4057
chrV	337856	.	C	T	4147.77	PASS	AC=1;AF=0.5;AN=2;BaseQRankSum=-2.338;DP=250;Dels=0.0;FS=21.317;HaplotypeScore=4.1445;MLEAC=1;MLEAF=0.5;MQ=41.98;MQ0=0;MQRankSum=0.668;QD=16.59;ReadPosRankSum=-0.237	GT:AD:DP:GQ:PL	0/1:123,126:249:99:4176,0,4040
chrV	361204	.	C	T	3800.77	PASS	AC=1;AF=0.5;AN=2;BaseQRankSum=-0.264;DP=250;Dels=0.0;FS=3.553;HaplotypeScore=3.5768;MLEAC=1;MLEAF=0.5;MQ=42.0;MQ0=0;MQRankSum=0.896;QD=15.2;ReadPosRankSum=0.313	GT:AD:DP:GQ:PL	0/1:134,115:249:99:3829,0,4574
chrV	364477	.	C	T	3707.77	PASS	AC=1;AF=0.5;AN=2;BaseQRankSum=-0.503;DP=250;Dels=0.0;FS=6.0;HaplotypeScore=5.7597;MLEAC=1;MLEAF=0.5;MQ=41.99;MQ0=0;MQRankSum=0.48;QD=14.83;ReadPosRankSum=0.631	GT:AD:DP:GQ:PL	0/1:137,113:250:99:3736,0,4745
chrV	364655	.	C	T	3586.77	PASS	AC=1;AF=0.5;AN=2;BaseQRankSum=2.631;DP=250;Dels=0.0;FS=2.93;HaplotypeScore=3.1091;MLEAC=1;MLEAF=0.5;MQ=42.0;MQ0=0;MQRankSum=0.691;QD=14.35;ReadPosRankSum=0.487	GT:AD:DP:GQ:PL	0/1:140,109:249:99:3615,0,4598
chrV	365247	.	C	T	4097.77	PASS	AC=1;AF=0.5;AN=2;BaseQRankSum=-0.202;DP=249;Dels=0.0;FS=6.924;HaplotypeScore=7.736;MLEAC=1;MLEAF=0.5;MQ=41.98;MQ0=0;MQRankSum=-0.603;QD=16.46;ReadPosRankSum=-0.226	GT:AD:DP:GQ:PL	0/1:123,126:249:99:4126,0,3993
chrV	389423	.	C	T	4032.77	PASS	AC=1;AF=0.5;AN=2;BaseQRankSum=0.888;DP=250;Dels=0.0;FS=0.963;HaplotypeScore=2.5657;MLEAC=1;MLEAF=0.5;MQ=41.99;MQ0=0;MQRankSum=-1.597;QD=16.13;ReadPosRankSum=-0.297	GT:AD:DP:GQ:PL	0/1:128,122:250:99:4061,0,4175
chrV	396727	.	C	T	9983.77	PASS	AC=2;AF=1.0;AN=2;DP=249;Dels=0.0;FS=0.0;HaplotypeScore=1.6643;MLEAC=2;MLEAF=1.0;MQ=41.94;MQ0=0;QD=32.62	GT:AD:DP:GQ:PL	1/1:0,249:249:99:10012,740,0
chrV	400608	.	C	T	3694.77	PASS	AC=1;AF=0.5;AN=2;BaseQRankSum=1.025;DP=250;Dels=0.0;FS=11.314;HaplotypeScore=2.5105;MLEAC=1;MLEAF=0.5;MQ=42.0;MQ0=0;MQRankSum=0.063;QD=14.78;ReadPosRankSum=-1.986	GT:AD:DP:GQ:PL	0/1:130,118:248:99:3723,0,4137
chrV	402176	.	C	T	4031.77	PASS	AC=1;AF=0.5;AN=2;BaseQRankSum=0.683;DP=236;Dels=0.0;FS=3.001;HaplotypeScore=2.6475;MLEAC=1;MLEAF=0.5;MQ=42.0;MQ0=0;MQRankSum=-0.418;QD=17.08;ReadPosRankSum=-0.473	GT:AD:DP:GQ:PL	0/1:115,121:236:99:4060,0,3755
chrV	406617	.	C	T	3417.77	PASS	AC=1;AF=0.5;AN=2;BaseQRankSum=1.964;DP=226;Dels=0.0;FS=8.46;HaplotypeScore=5.5228;MLEAC=1;MLEAF=0.5;MQ=41.99;MQ0=0;MQRankSum=1.442;QD=15.12;ReadPosRankSum=-0.112	GT:AD:DP:GQ:PL	0/1:122,103:225:99:3446,0,4169
chrV	414051	.	C	T	3841.77	PASS	AC=1;AF=0.5;AN=2;BaseQRankSum=-1.487;DP=250;Dels=0.0;FS=3.487;HaplotypeScore=4.2427;MLEAC=1;MLEAF=0.5;MQ=41.93;MQ0=0;MQRankSum=-0.32;QD=15.37;ReadPosRankSum=-0.728	GT:AD:DP:GQ:PL	0/1:128,121:249:99:3870,0,4289
chrV	422794	.	G	A	3862.77	PASS	AC=1;AF=0.5;AN=2;BaseQRankSum=0.918;DP=250;Dels=0.0;FS=6.083;HaplotypeScore=4.2443;MLEAC=1;MLEAF=0.5;MQ=41.94;MQ0=0;MQRankSum=-1.369;QD=15.45;ReadPosRankSum=-0.679	GT:AD:DP:GQ:PL	0/1:128,121:249:99:3891,0,3980
chrV	423532	.	C	T	4537.77	PASS	AC=1;AF=0.5;AN=2;BaseQRankSum=3.234;DP=250;Dels=0.0;FS=1.554;HaplotypeScore=2.6998;MLEAC=1;MLEAF=0.5;MQ=41.83;MQ0=2;MQRankSum=-0.257;QD=18.15;ReadPosRankSum=0.871	GT:AD:DP:GQ:PL	0/1:118,132:250:99:4566,0,3703
chrV	424683	.	C	T	4244.77	PASS	AC=1;AF=0.5;AN=2;BaseQRankSum=1.924;DP=250;Dels=0.0;FS=4.307;HaplotypeScore=6.0441;MLEAC=1;MLEAF=0.5;MQ=41.9;MQ0=1;MQRankSum=0.6;QD=16.98;ReadPosRankSum=0.432	GT:AD:DP:GQ:PL	0/1:119,131:250:99:4273,0,3758
chrV	437806	.	G	A	3763.77	PASS	AC=1;AF=0.5;AN=2;BaseQRankSum=0.357;DP=250;Dels=0.0;FS=0.966;HaplotypeScore=4.2512;MLEAC=1;MLEAF=0.5;MQ=41.93;MQ0=0;MQRankSum=-0.038;QD=15.06;ReadPosRankSum=1.503	GT:AD:DP:GQ:PL	0/1:132,117:249:99:3792,0,4393
chrV	442410	.	C	T	4562.77	PASS	AC=1;AF=0.5;AN=2;BaseQRankSum=0.219;DP=250;Dels=0.0;FS=0.465;HaplotypeScore=2.6198;MLEAC=1;MLEAF=0.5;MQ=41.99;MQ0=0;MQRankSum=0.692;QD=18.25;ReadPosRankSum=0.752	GT:AD:DP:GQ:PL	0/1:108,141:249:99:4591,0,3331
chrV	453849	.	G	A	4029.77	PASS	AC=1;AF=0.5;AN=2;BaseQRankSum=-0.019;DP=249;Dels=0.0;FS=0.973;HaplotypeScore=5.1974;MLEAC=1;MLEAF=0.5;MQ=41.94;MQ0=0;MQRankSum=-0.714;QD=16.18;ReadPosRankSum=-0.181	GT:AD:DP:GQ:PL	0/1:126,122:248:99:4058,0,4190
chrV	453851	.	G	A	4167.77	PASS	AC=1;AF=0.5;AN=2;BaseQRankSum=-0.912;DP=250;Dels=0.0;FS=2.131;HaplotypeScore=5.9861;MLEAC=1;MLEAF=0.5;MQ=41.94;MQ0=0;MQRankSum=0.728;QD=16.67;ReadPosRankSum=-0.737	GT:AD:DP:GQ:PL	0/1:123,126:249:99:4196,0,4171
chrV	468457	.	C	T	4576.77	PASS	AC=1;AF=0.5;AN=2;BaseQRankSum=1.634;DP=250;Dels=0.0;FS=2.173;HaplotypeScore=4.2294;MLEAC=1;MLEAF=0.5;MQ=42.0;MQ0=0;MQRankSum=0.058;QD=18.31;ReadPosRankSum=-1.101	GT:AD:DP:GQ:PL	0/1:110,139:249:99:4605,0,3402
chrV	472531	.	C	T	4146.77	PASS	AC=1;AF=0.5;AN=2;BaseQRankSum=2.406;DP=250;Dels=0.0;FS=0.465;HaplotypeScore=5.5646;MLEAC=1;MLEAF=0.5;MQ=41.93;MQ0=0;MQRankSum=-4.359;QD=16.59;ReadPosRankSum=0.06	GT:AD:DP:GQ:PL	0/1:121,124:245:99:4175,0,3953
chrV	475041	.	C	T	3463.77	PASS	AC=1;AF=0.5;AN=2;BaseQRankSum=-1.308;DP=239;Dels=0.0;FS=1.006;HaplotypeScore=2.713;MLEAC=1;MLEAF=0.5;MQ=42.0;MQ0=0;MQRankSum=1.43;QD=14.49;ReadPosRankSum=-1.253	GT:AD:DP:GQ:PL	0/1:123,115:239:99:3492,0,3830
chrV	475417	.	C	T	4068.77	PASS	AC=1;AF=0.5;AN=2;BaseQRankSum=-0.973;DP=250;Dels=0.0;FS=0.464;HaplotypeScore=1.4679;MLEAC=1;MLEAF=0.5;MQ=42.0;MQ0=0;MQRankSum=-1.299;QD=16.28;ReadPosRankSum=0.208	GT:AD:DP:GQ:PL	0/1:120,128:248:99:4097,0,3860
chrV	488770	.	C	T	3569.77	PASS	AC=1;AF=0.5;AN=2;BaseQRankSum=0.942;DP=212;Dels=0.0;FS=0.505;HaplotypeScore=8.126;MLEAC=1;MLEAF=0.5;MQ=41.92;MQ0=0;MQRankSum=0.122;QD=16.84;ReadPosRankSum=0.86	GT:AD:DP:GQ:PL	0/1:102,108:210:99:3598,0,3404
chrV	491861	.	C	T	3641.77	PASS	AC=1;AF=0.5;AN=2;BaseQRankSum=0.889;DP=221;Dels=0.0;FS=0.0;HaplotypeScore=6.3451;MLEAC=1;MLEAF=0.5;MQ=41.99;MQ0=0;MQRankSum=0.685;QD=16.48;ReadPosRankSum=-0.184	GT:AD:DP:GQ:PL	0/1:104,114:219:99:3670,0,3326
chrV	492144	.	G	A	2169.77	PASS	AC=1;AF=0.5;AN=2;BaseQRankSum=0.131;DP=150;Dels=0.0;FS=0.608;HaplotypeScore=3.5187;MLEAC=1;MLEAF=0.5;MQ=41.89;MQ0=0;MQRankSum=0.215;QD=14.47;ReadPosRankSum=0.683	GT:AD:DP:GQ:PL	0/1:79,70:149:99:2198,0,2575
chrV	504553	.	C	T	4443.77	PASS	AC=1;AF=0.5;AN=2;BaseQRankSum=0.209;DP=250;Dels=0.0;FS=2.244;HaplotypeScore=5.9326;MLEAC=1;MLEAF=0.5;MQ=41.98;MQ0=0;MQRankSum=-0.183;QD=17.78;ReadPosRankSum=-1.268	GT:AD:DP:GQ:PL	0/1:120,130:250:99:4472,0,3935
chrV	504554	.	C	T	4430.77	PASS	AC=1;AF=0.5;AN=2;BaseQRankSum=1.144;DP=250;Dels=0.0;FS=2.925;HaplotypeScore=5.9326;MLEAC=1;MLEAF=0.5;MQ=41.98;MQ0=0;MQRankSum=0.094;QD=17.72;ReadPosRankSum=-1.398	GT:AD:DP:GQ:PL	0/1:120,130:250:99:4459,0,3862
chrV	505930	.	C	T	4202.77	PASS	AC=1;AF=0.5;AN=2;BaseQRankSum=1.587;DP=250;Dels=0.0;FS=0.0;HaplotypeScore=3.3627;MLEAC=1;MLEAF=0.5;MQ=41.98;MQ0=0;MQRankSum=0.294;QD=16.81;ReadPosRankSum=0.623	GT:AD:DP:GQ:PL	0/1:127,123:250:99:4231,0,4207
chrV	517400	.	C	T	4499.77	PASS	AC=1;AF=0.5;AN=2;BaseQRankSum=1.082;DP=248;Dels=0.0;FS=1.56;HaplotypeScore=2.5873;MLEAC=1;MLEAF=0.5;MQ=42.0;MQ0=0;MQRankSum=-0.395;QD=18.14;ReadPosRankSum=0.678	GT:AD:DP:GQ:PL	0/1:111,137:248:99:4528,0,3507
chrV	523061	.	C	T	2832.77	PASS	AC=1;AF=0.5;AN=2;BaseQRankSum=-1.23;DP=214;Dels=0.0;FS=2.419;HaplotypeScore=8.498;MLEAC=1;MLEAF=0.5;MQ=41.99;MQ0=0;MQRankSum=-0.089;QD=13.24;ReadPosRankSum=-0.599	GT:AD:DP:GQ:PL	0/1:122,91:214:99:2861,0,4128
chrV	523216	.	C	T	3340.77	PASS	AC=1;AF=0.5;AN=2;BaseQRankSum=0.957;DP=221;Dels=0.0;FS=1.037;HaplotypeScore=1.7326;MLEAC=1;MLEAF=0.5;MQ=41.85;MQ0=0;MQRankSum=-0.841;QD=15.12;ReadPosRankSum=-0.539	GT:AD:DP:GQ:PL	0/1:119,102:221:99:3369,0,4054
chrV	543454	.	C	T	3965.77	PASS	AC=1;AF=0.5;AN=2;BaseQRankSum=1.511;DP=250;Dels=0.0;FS=1.531;HaplotypeScore=0.0;MLEAC=1;MLEAF=0.5;MQ=42.0;MQ0=0;MQRankSum=0.27;QD=15.86;ReadPosRankSum=0.158	GT:AD:DP:GQ:PL	0/1:131,119:250:99:3994,0,4190
chrV	546168	.	C	T	4332.77	PASS	AC=1;AF=0.5;AN=2;BaseQRankSum=-1.775;DP=250;Dels=0.0;FS=2.142;HaplotypeScore=9.3252;MLEAC=1;MLEAF=0.5;MQ=41.75;MQ0=1;MQRankSum=0.272;QD=17.33;ReadPosRankSum=0.027	GT:AD:DP:GQ:PL	0/1:115,134:249:99:4361,0,3683
chrV	563009	.	C	T	3515.77	PASS	AC=1;AF=0.5;AN=2;BaseQRankSum=0.327;DP=230;Dels=0.0;FS=1.02;HaplotypeScore=4.1774;MLEAC=1;MLEAF=0.5;MQ=42.0;MQ0=0;MQRankSum=-1.326;QD=15.29;ReadPosRankSum=0.225	GT:AD:DP:GQ:PL	0/1:122,107:229:99:3544,0,4027
chrV	563431	.	C	T	3698.77	PASS	AC=1;AF=0.5;AN=2;BaseQRankSum=2.086;DP=207;Dels=0.0;FS=4.816;HaplotypeScore=3.3829;MLEAC=1;MLEAF=0.5;MQ=42.0;MQ0=0;MQRankSum=0.809;QD=17.87;ReadPosRankSum=1.878	GT:AD:DP:GQ:PL	0/1:98,108:206:99:3727,0,3245
chrV	567874	.	G	A	3916.77	PASS	AC=1;AF=0.5;AN=2;BaseQRankSum=0.845;DP=250;Dels=0.0;FS=0.982;HaplotypeScore=1.9399;MLEAC=1;MLEAF=0.5;MQ=41.98;MQ0=0;MQRankSum=0.569;QD=15.67;ReadPosRankSum=0.705	GT:AD:DP:GQ:PL	0/1:129,121:250:99:3945,0,4263
chrVI	23431	.	C	T	4243.77	PASS	AC=1;AF=0.5;AN=2;BaseQRankSum=-0.016;DP=250;Dels=0.0;FS=2.142;HaplotypeScore=6.8456;MLEAC=1;MLEAF=0.5;MQ=41.9;MQ0=0;MQRankSum=-0.097;QD=16.98;ReadPosRankSum=1.415	GT:AD:DP:GQ:PL	0/1:123,125:250:99:4272,0,4147
chrVI	23440	.	C	T	4380.77	PASS	AC=1;AF=0.5;AN=2;BaseQRankSum=1.268;DP=250;Dels=0.0;FS=0.461;HaplotypeScore=3.4667;MLEAC=1;MLEAF=0.5;MQ=41.97;MQ0=0;MQRankSum=-1.106;QD=17.52;ReadPosRankSum=1.437	GT:AD:DP:GQ:PL	0/1:121,128:249:99:4409,0,4051
chrVI	23458	.	C	T	4527.77	PASS	AC=1;AF=0.5;AN=2;BaseQRankSum=1.907;DP=250;Dels=0.0;FS=2.165;HaplotypeScore=5.3939;MLEAC=1;MLEAF=0.5;MQ=41.98;MQ0=0;MQRankSum=-1.435;QD=18.11;ReadPosRankSum=0.453	GT:AD:DP:GQ:PL	0/1:116,134:250:99:4556,0,3729
chrVI	23682	.	C	T	4102.77	PASS	AC=1;AF=0.5;AN=2;BaseQRankSum=0.386;DP=250;Dels=0.0;FS=2.153;HaplotypeScore=6.6722;MLEAC=1;MLEAF=0.5;MQ=42.0;MQ0=0;MQRankSum=0.46;QD=16.41;ReadPosRankSum=-0.962	GT:AD:DP:GQ:PL	0/1:124,125:250:99:4131,0,4104
chrVI	23700	.	C	T	4415.77	PASS	AC=1;AF=0.5;AN=2;BaseQRankSum=1.129;DP=250;Dels=0.0;FS=2.161;HaplotypeScore=3.7978;MLEAC=1;MLEAF=0.5;MQ=41.98;MQ0=0;MQRankSum=-0.009;QD=17.66;ReadPosRankSum=-2.457	GT:AD:DP:GQ:PL	0/1:117,133:250:99:4444,0,3708
chrVI	27852	.	G	A	4592.77	PASS	AC=1;AF=0.5;AN=2;BaseQRankSum=0.703;DP=250;Dels=0.0;FS=1.525;HaplotypeScore=5.0668;MLEAC=1;MLEAF=0.5;MQ=42.0;MQ0=0;MQRankSum=0.238;QD=18.37;ReadPosRankSum=0.816	GT:AD:DP:GQ:PL	0/1:114,136:250:99:4621,0,3780
chrVI	40291	.	C	T	4523.77	PASS	AC=1;AF=0.5;AN=2;BaseQRankSum=0.852;DP=250;Dels=0.0;FS=4.285;HaplotypeScore=5.3004;MLEAC=1;MLEAF=0.5;MQ=41.87;MQ0=0;MQRankSum=0.191;QD=18.1;ReadPosRankSum=-0.383	GT:AD:DP:GQ:PL	0/1:114,134:250:99:4552,0,3735
chrVI	54942	.	C	T	3781.77	PASS	AC=1;AF=0.5;AN=2;BaseQRankSum=-0.874;DP=249;Dels=0.0;FS=3.519;HaplotypeScore=4.6547;MLEAC=1;MLEAF=0.5;MQ=41.98;MQ0=0;MQRankSum=-0.236;QD=15.19;ReadPosRankSum=0.394	GT:AD:DP:GQ:PL	0/1:131,117:248:99:3810,0,4493
chrVI	54966	.	G	A	4325.77	PASS	AC=1;AF=0.5;AN=2;BaseQRankSum=-0.377;DP=248;Dels=0.0;FS=2.8;HaplotypeScore=2.3113;MLEAC=1;MLEAF=0.5;MQ=41.93;MQ0=0;MQRankSum=-0.396;QD=17.44;ReadPosRankSum=-0.16	GT:AD:DP:GQ:PL	0/1:118,130:248:99:4354,0,3829
chrVI	65311	.	C	T	4559.77	PASS	AC=1;AF=0.5;AN=2;BaseQRankSum=0.077;DP=250;Dels=0.0;FS=6.049;HaplotypeScore=2.4328;MLEAC=1;MLEAF=0.5;MQ=41.94;MQ0=0;MQRankSum=0.377;QD=18.24;ReadPosRankSum=-2.791	GT:AD:DP:GQ:PL	0/1:111,137:249:99:4588,0,3587
chrVI	74474	.	G	A	4221.77	PASS	AC=1;AF=0.5;AN=2;BaseQRankSum=3.565;DP=250;Dels=0.0;FS=13.756;HaplotypeScore=10.4848;MLEAC=1;MLEAF=0.5;MQ=41.9;MQ0=0;MQRankSum=1.092;QD=16.89;ReadPosRankSum=-1.898	GT:AD:DP:GQ:PL	0/1:123,126:249:99:4250,0,3676
chrVI	74867	.	C	T	4015.77	PASS	AC=1;AF=0.5;AN=2;BaseQRankSum=0.647;DP=250;Dels=0.0;FS=0.0;HaplotypeScore=3.6901;MLEAC=1;MLEAF=0.5;MQ=41.99;MQ0=0;MQRankSum=-0.86;QD=16.06;ReadPosRankSum=1.923	GT:AD:DP:GQ:PL	0/1:130,120:250:99:4044,0,4441
chrVI	74991	.	C	T	3648.77	PASS	AC=1;AF=0.5;AN=2;BaseQRankSum=0.741;DP=249;Dels=0.0;FS=18.436;HaplotypeScore=0.9665;MLEAC=1;MLEAF=0.5;MQ=41.94;MQ0=0;MQRankSum=1.252;QD=14.65;ReadPosRankSum=0.573	GT:AD:DP:GQ:PL	0/1:138,111:249:99:3677,0,4588
chrVI	75090	.	C	T	4301.77	PASS	AC=1;AF=0.5;AN=2;BaseQRankSum=-0.231;DP=250;Dels=0.0;FS=2.149;HaplotypeScore=8.9718;MLEAC=1;MLEAF=0.5;MQ=41.93;MQ0=0;MQRankSum=0.289;QD=17.21;ReadPosRankSum=0.101	GT:AD:DP:GQ:PL	0/1:117,131:248:99:4330,0,3837
chrVI	78282	.	C	T	2957.77	PASS	AC=1;AF=0.5;AN=2;BaseQRankSum=1.094;DP=184;Dels=0.0;FS=3.72;HaplotypeScore=3.9429;MLEAC=1;MLEAF=0.5;MQ=41.88;MQ0=0;MQRankSum=0.84;QD=16.07;ReadPosRankSum=-0.789	GT:AD:DP:GQ:PL	0/1:87,96:184:99:2986,0,2570
chrVI	78758	.	G	A	4224.77	PASS	AC=1;AF=0.5;AN=2;BaseQRankSum=-0.113;DP=250;Dels=0.0;FS=4.277;HaplotypeScore=8.168;MLEAC=1;MLEAF=0.5;MQ=41.93;MQ0=0;MQRankSum=-1.188;QD=16.9;ReadPosRankSum=-1.135	GT:AD:DP:GQ:PL	0/1:118,129:249:99:4253,0,3639
chrVI	90211	.	C	T	3920.77	PASS	AC=1;AF=0.5;AN=2;BaseQRankSum=-0.775;DP=250;Dels=0.0;FS=10.347;HaplotypeScore=1.5115;MLEAC=1;MLEAF=0.5;MQ=42.0;MQ0=0;MQRankSum=0.559;QD=15.68;ReadPosRankSum=0.268	GT:AD:DP:GQ:PL	0/1:127,123:250:99:3949,0,4132
chrVI	107173	.	C	T	4119.77	PASS	AC=1;AF=0.5;AN=2;BaseQRankSum=1.381;DP=250;Dels=0.0;FS=1.522;HaplotypeScore=5.2575;MLEAC=1;MLEAF=0.5;MQ=41.91;MQ0=0;MQRankSum=0.761;QD=16.48;ReadPosRankSum=-1.375	GT:AD:DP:GQ:PL	0/1:123,126:249:99:4148,0,3937
chrVI	107203	.	C	T	3779.77	PASS	AC=1;AF=0.5;AN=2;BaseQRankSum=2.524;DP=250;Dels=0.0;FS=1.555;HaplotypeScore=3.4667;MLEAC=1;MLEAF=0.5;MQ=41.91;MQ0=0;MQRankSum=-0.674;QD=15.12;ReadPosRankSum=1.426	GT:AD:DP:GQ:PL	0/1:131,118:249:99:3808,0,4243
chrVI	107286	.	C	T	3618.77	PASS	AC=1;AF=0.5;AN=2;BaseQRankSum=-0.165;DP=250;Dels=0.0;FS=2.987;HaplotypeScore=4.2981;MLEAC=1;MLEAF=0.5;MQ=41.94;MQ0=0;MQRankSum=-0.492;QD=14.48;ReadPosRankSum=-0.015	GT:AD:DP:GQ:PL	0/1:135,114:249:99:3647,0,4341
chrVI	107379	.	C	T	4077.77	PASS	AC=1;AF=0.5;AN=2;BaseQRankSum=-1.049;DP=250;Dels=0.0;FS=8.268;HaplotypeScore=0.9734;MLEAC=1;MLEAF=0.5;MQ=41.98;MQ0=0;MQRankSum=-1.558;QD=16.31;ReadPosRankSum=-0.743	GT:AD:DP:GQ:PL	0/1:122,128:250:99:4106,0,3849
chrVI	107439	.	C	T	3639.77	PASS	AC=1;AF=0.5;AN=2;BaseQRankSum=0.817;DP=225;Dels=0.0;FS=3.725;HaplotypeScore=5.9345;MLEAC=1;MLEAF=0.5;MQ=41.97;MQ0=0;MQRankSum=2.528;QD=16.18;ReadPosRankSum=0.808	GT:AD:DP:GQ:PL	0/1:116,109:225:99:3668,0,3849
chrVI	107549	.	C	T	4285.77	PASS	AC=1;AF=0.5;AN=2;BaseQRankSum=-1.401;DP=250;Dels=0.0;FS=11.329;HaplotypeScore=4.0031;MLEAC=1;MLEAF=0.5;MQ=41.98;MQ0=0;MQRankSum=0.703;QD=17.14;ReadPosRankSum=-1.07	GT:AD:DP:GQ:PL	0/1:113,137:250:99:4314,0,3650
chrVI	114950	.	C	T	3859.77	PASS	AC=1;AF=0.5;AN=2;BaseQRankSum=0.071;DP=250;Dels=0.0;FS=2.788;HaplotypeScore=3.376;MLEAC=1;MLEAF=0.5;MQ=41.96;MQ0=0;MQRankSum=0.032;QD=15.44;ReadPosRankSum=-0.383	GT:AD:DP:GQ:PL	0/1:134,116:250:99:3888,0,4551
chrVI	116209	.	C	T	4068.77	PASS	AC=1;AF=0.5;AN=2;BaseQRankSum=-0.561;DP=250;Dels=0.0;FS=0.468;HaplotypeScore=6.1177;MLEAC=1;MLEAF=0.5;MQ=41.94;MQ0=0;MQRankSum=-0.277;QD=16.28;ReadPosRankSum=1.703	GT:AD:DP:GQ:PL	0/1:122,128:250:99:4097,0,3974
chrVI	132825	.	C	T	4599.77	PASS	AC=1;AF=0.5;AN=2;BaseQRankSum=0.928;DP=250;Dels=0.0;FS=3.538;HaplotypeScore=6.08;MLEAC=1;MLEAF=0.5;MQ=41.88;MQ0=0;MQRankSum=-0.301;QD=18.4;ReadPosRankSum=-2.888	GT:AD:DP:GQ:PL	0/1:108,141:249:99:4628,0,3492
chrVI	153251	.	G	A	3942.77	PASS	AC=1;AF=0.5;AN=2;BaseQRankSum=0.162;DP=250;Dels=0.0;FS=0.0;HaplotypeScore=7.5469;MLEAC=1;MLEAF=0.5;MQ=41.92;MQ0=0;MQRankSum=-0.504;QD=15.77;ReadPosRankSum=2.4	GT:AD:DP:GQ:PL	0/1:124,124:249:99:3971,0,4003
chrVI	153254	.	G	A	4108.77	PASS	AC=1;AF=0.5;AN=2;BaseQRankSum=2.307;DP=250;Dels=0.0;FS=0.462;HaplotypeScore=6.8129;MLEAC=1;MLEAF=0.5;MQ=41.92;MQ0=0;MQRankSum=-0.596;QD=16.44;ReadPosRankSum=3.093	GT:AD:DP:GQ:PL	0/1:128,122:250:99:4137,0,4220
chrVI	167593	.	C	T	2869.77	PASS	AC=1;AF=0.5;AN=2;BaseQRankSum=0.497;DP=177;Dels=0.0;FS=1.883;HaplotypeScore=0.0;MLEAC=1;MLEAF=0.5;MQ=41.84;MQ0=0;MQRankSum=0.154;QD=16.21;ReadPosRankSum=0.23	GT:AD:DP:GQ:PL	0/1:91,86:177:99:2898,0,3158
chrVI	182932	.	G	A	2734.77	PASS	AC=1;AF=0.5;AN=2;BaseQRankSum=-4.221;DP=201;Dels=0.0;FS=2.472;HaplotypeScore=4.2858;MLEAC=1;MLEAF=0.5;MQ=41.93;MQ0=0;MQRankSum=1.311;QD=13.61;ReadPosRankSum=0.622	GT:AD:DP:GQ:PL	0/1:101,100:201:99:2763,0,3218
chrVI	183114	.	C	T	3812.77	PASS	AC=1;AF=0.5;AN=2;BaseQRankSum=2.176;DP=245;Dels=0.0;FS=8.649;HaplotypeScore=0.8667;MLEAC=1;MLEAF=0.5;MQ=41.93;MQ0=0;MQRankSum=1.2;QD=15.56;ReadPosRankSum=1.648	GT:AD:DP:GQ:PL	0/1:126,119:245:99:3841,0,4012
chrVI	183233	.	C	T	3239.77	PASS	AC=1;AF=0.5;AN=2;BaseQRankSum=0.758;DP=229;Dels=0.0;FS=0.0;HaplotypeScore=2.2788;MLEAC=1;MLEAF=0.5;MQ=41.99;MQ0=0;MQRankSum=-0.886;QD=14.15;ReadPosRankSum=0.87	GT:AD:DP:GQ:PL	0/1:125,104:229:99:3268,0,3972
chrVI	210626	.	C	T	1242.77	PASS	AC=1;AF=0.5;AN=2;BaseQRankSum=2.792;DP=203;Dels=0.0;FS=42.687;HaplotypeScore=4.0466;MLEAC=1;MLEAF=0.5;MQ=41.58;MQ0=0;MQRankSum=-0.583;QD=6.12;ReadPosRankSum=1.801	GT:AD:DP:GQ:PL	0/1:154,48:202:99:1271,0,5129
chrVI	211329	.	C	T	4576.77	PASS	AC=1;AF=0.5;AN=2;BaseQRankSum=1.072;DP=250;Dels=0.0;FS=0.0;HaplotypeScore=10.1215;MLEAC=1;MLEAF=0.5;MQ=41.95;MQ0=0;MQRankSum=-0.868;QD=18.31;ReadPosRankSum=-2.01	GT:AD:DP:GQ:PL	0/1:111,138:249:99:4605,0,3526
chrVI	211332	.	C	T	4476.77	PASS	AC=1;AF=0.5;AN=2;BaseQRankSum=2.214;DP=250;Dels=0.0;FS=0.0;HaplotypeScore=9.1217;MLEAC=1;MLEAF=0.5;MQ=41.95;MQ0=0;MQRankSum=-0.478;QD=17.91;ReadPosRankSum=-1.709	GT:AD:DP:GQ:PL	0/1:114,135:249:99:4505,0,3645
chrVI	211362	.	C	T	4483.77	PASS	AC=1;AF=0.5;AN=2;BaseQRankSum=0.245;DP=250;Dels=0.0;FS=4.31;HaplotypeScore=5.5744;MLEAC=1;MLEAF=0.5;MQ=41.96;MQ0=0;MQRankSum=0.331;QD=17.94;ReadPosRankSum=0.336	GT:AD:DP:GQ:PL	0/1:113,135:248:99:4512,0,3576
chrVI	213386	.	C	T	4198.77	PASS	AC=1;AF=0.5;AN=2;BaseQRankSum=-0.693;DP=250;Dels=0.0;FS=6.04;HaplotypeScore=3.7585;MLEAC=1;MLEAF=0.5;MQ=41.98;MQ0=0;MQRankSum=-1.176;QD=16.8;ReadPosRankSum=-0.995	GT:AD:DP:GQ:PL	0/1:110,140:250:99:4227,0,3272
chrVI	213660	.	C	T	3745.77	PASS	AC=1;AF=0.5;AN=2;BaseQRankSum=-0.5;DP=250;Dels=0.0;FS=0.977;HaplotypeScore=5.4139;MLEAC=1;MLEAF=0.5;MQ=41.99;MQ0=0;MQRankSum=0.133;QD=14.98;ReadPosRankSum=-0.167	GT:AD:DP:GQ:PL	0/1:133,116:250:99:3774,0,4507
chrVI	223336	.	C	T	3154.77	PASS	AC=1;AF=0.5;AN=2;BaseQRankSum=0.09;DP=226;Dels=0.0;FS=1.094;HaplotypeScore=3.9667;MLEAC=1;MLEAF=0.5;MQ=41.94;MQ0=0;MQRankSum=-1.487;QD=13.96;ReadPosRankSum=0.476	GT:AD:DP:GQ:PL	0/1:126,99:226:99:3183,0,4088
chrVI	224876	.	C	T	4379.77	PASS	AC=1;AF=0.5;AN=2;BaseQRankSum=2.208;DP=250;Dels=0.0;FS=1.005;HaplotypeScore=9.3025;MLEAC=1;MLEAF=0.5;MQ=41.99;MQ0=0;MQRankSum=0.044;QD=17.52;ReadPosRankSum=2.508	GT:AD:DP:GQ:PL	0/1:116,131:247:99:4408,0,3613
chrVI	230151	.	C	T	3476.77	PASS	AC=1;AF=0.5;AN=2;BaseQRankSum=-0.336;DP=250;Dels=0.0;FS=0.0;HaplotypeScore=3.9394;MLEAC=1;MLEAF=0.5;MQ=42.0;MQ0=0;MQRankSum=-0.474;QD=13.91;ReadPosRankSum=-1.508	GT:AD:DP:GQ:PL	0/1:140,109:249:99:3505,0,4822
chrVI	232065	.	C	T	4354.77	PASS	AC=1;AF=0.5;AN=2;BaseQRankSum=1.355;DP=250;Dels=0.0;FS=2.136;HaplotypeScore=4.0675;MLEAC=1;MLEAF=0.5;MQ=41.99;MQ0=0;MQRankSum=-0.416;QD=17.42;ReadPosRankSum=1.052	GT:AD:DP:GQ:PL	0/1:120,129:249:99:4383,0,3804
chrVI	239888	.	C	T	4920.77	PASS	AC=1;AF=0.5;AN=2;BaseQRankSum=0.112;DP=250;Dels=0.0;FS=6.068;HaplotypeScore=6.3138;MLEAC=1;MLEAF=0.5;MQ=42.0;MQ0=0;MQRankSum=-0.245;QD=19.68;ReadPosRankSum=0.082	GT:AD:DP:GQ:PL	0/1:106,144:250:99:4949,0,3450
chrVI	242205	.	C	T	3919.77	PASS	AC=1;AF=0.5;AN=2;BaseQRankSum=1.834;DP=250;Dels=0.0;FS=1.523;HaplotypeScore=2.5747;MLEAC=1;MLEAF=0.5;MQ=41.88;MQ0=0;MQRankSum=0.142;QD=15.68;ReadPosRankSum=1.045	GT:AD:DP:GQ:PL	0/1:128,121:250:99:3948,0,4160
chrVI	243174	.	C	T	3568.77	PASS	AC=1;AF=0.5;AN=2;BaseQRankSum=1.937;DP=250;Dels=0.0;FS=6.021;HaplotypeScore=7.1097;MLEAC=1;MLEAF=0.5;MQ=41.99;MQ0=0;MQRankSum=-0.591;QD=14.28;ReadPosRankSum=0.457	GT:AD:DP:GQ:PL	0/1:140,110:250:99:3597,0,4599
chrVI	254630	.	C	T	4095.77	PASS	AC=1;AF=0.5;AN=2;BaseQRankSum=1.796;DP=250;Dels=0.0;FS=0.968;HaplotypeScore=9.5817;MLEAC=1;MLEAF=0.5;MQ=41.94;MQ0=0;MQRankSum=-0.853;QD=16.38;ReadPosRankSum=0.746	GT:AD:DP:GQ:PL	0/1:124,126:250:99:4124,0,4009
chrVII	14165	.	G	A	3957.77	PASS	AC=1;AF=0.5;AN=2;BaseQRankSum=0.848;DP=250;Dels=0.0;FS=1.517;HaplotypeScore=6.0815;MLEAC=1;MLEAF=0.5;MQ=41.93;MQ0=0;MQRankSum=1.733;QD=15.83;ReadPosRankSum=0.008	GT:AD:DP:GQ:PL	0/1:128,120:249:99:3986,0,4288
chrVII	15309	.	G	A	4701.77	PASS	AC=1;AF=0.5;AN=2;BaseQRankSum=0.499;DP=250;Dels=0.0;FS=2.183;HaplotypeScore=3.409;MLEAC=1;MLEAF=0.5;MQ=41.82;MQ0=0;MQRankSum=2.651;QD=18.81;ReadPosRankSum=-1.078	GT:AD:DP:GQ:PL	0/1:109,141:250:99:4730,0,3513
chrVII	15911	.	G	A	3654.77	PASS	AC=1;AF=0.5;AN=2;BaseQRankSum=-0.375;DP=250;Dels=0.0;FS=14.04;HaplotypeScore=4.9512;MLEAC=1;MLEAF=0.5;MQ=41.99;MQ0=0;MQRankSum=-0.255;QD=14.62;ReadPosRankSum=-1.18	GT:AD:DP:GQ:PL	0/1:134,115:249:99:3683,0,4508
chrVII	20930	.	C	T	4338.77	PASS	AC=1;AF=0.5;AN=2;BaseQRankSum=1.583;DP=250;Dels=0.0;FS=5.046;HaplotypeScore=10.9055;MLEAC=1;MLEAF=0.5;MQ=41.93;MQ0=0;MQRankSum=-0.927;QD=17.36;ReadPosRankSum=0.188	GT:AD:DP:GQ:PL	0/1:120,130:250:99:4367,0,3832
chrVII	20975	.	C	T	4023.77	PASS	AC=1;AF=0.5;AN=2;BaseQRankSum=-1.44;DP=250;Dels=0.0;FS=0.0;HaplotypeScore=2.5942;MLEAC=1;MLEAF=0.5;MQ=41.98;MQ0=0;MQRankSum=-0.409;QD=16.1;ReadPosRankSum=1.949	GT:AD:DP:GQ:PL	0/1:125,125:250:99:4052,0,4111
chrVII	21179	.	C	T	4088.77	PASS	AC=1;AF=0.5;AN=2;BaseQRankSum=2.238;DP=250;Dels=0.0;FS=4.273;HaplotypeScore=6.5876;MLEAC=1;MLEAF=0.5;MQ=41.98;MQ0=0;MQRankSum=-0.545;QD=16.36;ReadPosRankSum=-0.156	GT:AD:DP:GQ:PL	0/1:125,123:248:99:4117,0,4009
chrVII	26290	.	G	A	3931.77	PASS	AC=1;AF=0.5;AN=2;BaseQRankSum=1.3;DP=250;Dels=0.0;FS=6.926;HaplotypeScore=1.8401;MLEAC=1;MLEAF=0.5;MQ=42.0;MQ0=0;MQRankSum=-1.167;QD=15.73;ReadPosRankSum=-0.472	GT:AD:DP:GQ:PL	0/1:131,117:248:99:3960,0,4361
chrVII	35116	.	G	A	3853.77	PASS	AC=1;AF=0.5;AN=2;BaseQRankSum=1.765;DP=250;Dels=0.0;FS=2.121;HaplotypeScore=10.6029;MLEAC=1;MLEAF=0.5;MQ=41.98;MQ0=0;MQRankSum=-0.733;QD=15.42;ReadPosRankSum=1.073	GT:AD:DP:GQ:PL	0/1:133,117:250:99:3882,0,4405
chrVII	54514	.	G	A	3923.77	PASS	AC=1;AF=0.5;AN=2;BaseQRankSum=1.642;DP=234;Dels=0.0;FS=10.707;HaplotypeScore=2.4511;MLEAC=1;MLEAF=0.5;MQ=41.88;MQ0=0;MQRankSum=0.632;QD=16.77;ReadPosRankSum=0.164	GT:AD:DP:GQ:PL	0/1:115,119:234:99:3952,0,3597
chrVII	55192	.	G	A	3899.77	PASS	AC=1;AF=0.5;AN=2;BaseQRankSum=-0.643;DP=250;Dels=0.0;FS=12.423;HaplotypeScore=4.8653;MLEAC=1;MLEAF=0.5;MQ=41.98;MQ0=0;MQRankSum=0.641;QD=15.6;ReadPosRankSum=2.073	GT:AD:DP:GQ:PL	0/1:128,122:250:99:3928,0,4132
chrVII	55512	.	C	T	4937.77	PASS	AC=1;AF=0.5;AN=2;BaseQRankSum=-0.763;DP=250;Dels=0.0;FS=0.984;HaplotypeScore=5.9265;MLEAC=1;MLEAF=0.5;MQ=41.97;MQ0=0;MQRankSum=-0.21;QD=19.75;ReadPosRankSum=0.183	GT:AD:DP:GQ:PL	0/1:104,145:249:99:4966,0,3268
chrVII	55521	.	C	T	4800.77	PASS	AC=1;AF=0.5;AN=2;BaseQRankSum=-0.427;DP=250;Dels=0.0;FS=0.987;HaplotypeScore=9.4565;MLEAC=1;MLEAF=0.5;MQ=41.97;MQ0=0;MQRankSum=-0.711;QD=19.2;ReadPosRankSum=0.61	GT:AD:DP:GQ:PL	0/1:101,148:250:99:4829,0,3124
chrVII	70002	.	G	A	4025.77	PASS	AC=1;AF=0.5;AN=2;BaseQRankSum=2.08;DP=250;Dels=0.0;FS=2.129;HaplotypeScore=1.7608;MLEAC=1;MLEAF=0.5;MQ=41.99;MQ0=0;MQRankSum=0.17;QD=16.1;ReadPosRankSum=-0.632	GT:AD:DP:GQ:PL	0/1:131,119:250:99:4054,0,4193
chrVII	70029	.	G	A	4070.77	PASS	AC=1;AF=0.5;AN=2;BaseQRankSum=0.584;DP=250;Dels=0.0;FS=5.982;HaplotypeScore=4.36;MLEAC=1;MLEAF=0.5;MQ=41.94;MQ0=0;MQRankSum=0.333;QD=16.28;ReadPosRankSum=-1.558	GT:AD:DP:GQ:PL	0/1:125,123:249:99:4099,0,3990
chrVII	77788	.	G	A	4067.77	PASS	AC=1;AF=0.5;AN=2;BaseQRankSum=0.68;DP=248;Dels=0.0;FS=4.48;HaplotypeScore=1.5226;MLEAC=1;MLEAF=0.5;MQ=42.0;MQ0=0;MQRankSum=-1.155;QD=16.4;ReadPosRankSum=-0.754	GT:AD:DP:GQ:PL	0/1:124,123:247:99:4096,0,4114
chrVII	79158	.	C	T	2275.77	PASS	AC=1;AF=0.5;AN=2;BaseQRankSum=-2.1;DP=166;Dels=0.0;FS=7.696;HaplotypeScore=3.5389;MLEAC=1;MLEAF=0.5;MQ=41.72;MQ0=0;MQRankSum=0.171;QD=13.71;ReadPosRankSum=-0.184	GT:AD:DP:GQ:PL	0/1:92,74:166:99:2304,0,2981
chrVII	80788	.	G	A	3503.77	PASS	AC=1;AF=0.5;AN=2;BaseQRankSum=2.473;DP=191;Dels=0.0;FS=4.39;HaplotypeScore=1.8273;MLEAC=1;MLEAF=0.5;MQ=41.97;MQ0=0;MQRankSum=1.056;QD=18.34;ReadPosRankSum=-0.548	GT:AD:DP:GQ:PL	0/1:87,103:190:99:3532,0,2756
chrVII	82305	.	G	A	4594.77	PASS	AC=1;AF=0.5;AN=2;BaseQRankSum=1.139;DP=250;Dels=0.0;FS=21.795;HaplotypeScore=2.7355;MLEAC=1;MLEAF=0.5;MQ=42.0;MQ0=0;MQRankSum=-1.511;QD=18.38;ReadPosRankSum=-2.062	GT:AD:DP:GQ:PL	0/1:114,136:250:99:4623,0,3645
chrVII	86948	.	C	T	3493.77	PASS	AC=1;AF=0.5;AN=2;BaseQRankSum=0.985;DP=250;Dels=0.0;FS=6.183;HaplotypeScore=3.2215;MLEAC=1;MLEAF=0.5;MQ=42.0;MQ0=0;MQRankSum=-1.059;QD=13.98;ReadPosRankSum=2.16	GT:AD:DP:GQ:PL	0/1:143,107:250:99:3522,0,4759
chrVII	94526	.	G	A	3890.77	PASS	AC=1;AF=0.5;AN=2;BaseQRankSum=1.077;DP=242;Dels=0.0;FS=6.997;HaplotypeScore=8.0442;MLEAC=1;MLEAF=0.5;MQ=41.93;MQ0=0;MQRankSum=1.114;QD=16.08;ReadPosRankSum=1.898	GT:AD:DP:GQ:PL	0/1:125,117:242:99:3919,0,4240
chrVII	96039	.	G	A	4533.77	PASS	AC=1;AF=0.5;AN=2;BaseQRankSum=2.221;DP=250;Dels=0.0;FS=6.915;HaplotypeScore=5.1002;MLEAC=1;MLEAF=0.5;MQ=42.0;MQ0=0;MQRankSum=-1.092;QD=18.14;ReadPosRankSum=-1.954	GT:AD:DP:GQ:PL	0/1:112,135:248:99:4562,0,3495
chrVII	113773	.	G	A	3599.77	PASS	AC=1;AF=0.5;AN=2;BaseQRankSum=-0.602;DP=250;Dels=0.0;FS=2.798;HaplotypeScore=3.4078;MLEAC=1;MLEAF=0.5;MQ=42.0;MQ0=0;MQRankSum=0.478;QD=14.4;ReadPosRankSum=0.186	GT:AD:DP:GQ:PL	0/1:138,112:250:99:3628,0,4698
chrVII	117248	.	C	T	3795.77	PASS	AC=1;AF=0.5;AN=2;BaseQRankSum=1.906;DP=250;Dels=0.0;FS=5.081;HaplotypeScore=3.1542;MLEAC=1;MLEAF=0.5;MQ=41.99;MQ0=0;MQRankSum=1.074;QD=15.18;ReadPosRankSum=1.006	GT:AD:DP:GQ:PL	0/1:135,115:250:99:3824,0,4537
chrVII	118460	.	C	T	3813.77	PASS	AC=1;AF=0.5;AN=2;BaseQRankSum=-1.16;DP=250;Dels=0.0;FS=2.127;HaplotypeScore=2.9918;MLEAC=1;MLEAF=0.5;MQ=42.0;MQ0=0;MQRankSum=0.444;QD=15.26;ReadPosRankSum=-2.65	GT:AD:DP:GQ:PL	0/1:134,115:249:99:3842,0,4511
chrVII	124242	.	G	A	3577.77	PASS	AC=1;AF=0.5;AN=2;BaseQRankSum=0.164;DP=250;Dels=0.0;FS=0.0;HaplotypeScore=0.7887;MLEAC=1;MLEAF=0.5;MQ=41.93;MQ0=0;MQRankSum=-0.795;QD=14.31;ReadPosRankSum=-1.373	GT:AD:DP:GQ:PL	0/1:137,112:249:99:3606,0,4526
chrVII	125928	.	C	T	4221.77	PASS	AC=1;AF=0.5;AN=2;BaseQRankSum=2.166;DP=250;Dels=0.0;FS=3.492;HaplotypeScore=3.6872;MLEAC=1;MLEAF=0.5;MQ=42.0;MQ0=0;MQRankSum=0.543;QD=16.89;ReadPosRankSum=0.135	GT:AD:DP:GQ:PL	0/1:123,126:249:99:4250,0,3996
chrVII	129361	.	G	A	4629.77	PASS	AC=1;AF=0.5;AN=2;BaseQRankSum=0.643;DP=250;Dels=0.0;FS=4.289;HaplotypeScore=9.863;MLEAC=1;MLEAF=0.5;MQ=41.85;MQ0=0;MQRankSum=0.778;QD=18.52;ReadPosRankSum=0.56	GT:AD:DP:GQ:PL	0/1:109,140:250:99:4658,0,3591
chrVII	137745	.	G	A	3575.77	PASS	AC=1;AF=0.5;AN=2;BaseQRankSum=0.966;DP=250;Dels=0.0;FS=4.305;HaplotypeScore=6.077;MLEAC=1;MLEAF=0.5;MQ=41.99;MQ0=0;MQRankSum=-1.549;QD=14.3;ReadPosRankSum=0.517	GT:AD:DP:GQ:PL	0/1:140,109:250:99:3604,0,4852
chrVII	140191	.	G	A	3583.77	PASS	AC=1;AF=0.5;AN=2;BaseQRankSum=-0.071;DP=207;Dels=0.0;FS=0.0;HaplotypeScore=1.7719;MLEAC=1;MLEAF=0.5;MQ=41.79;MQ0=0;MQRankSum=0.445;QD=17.31;ReadPosRankSum=-2.081	GT:AD:DP:GQ:PL	0/1:98,109:207:99:3612,0,3224
chrVII	147503	.	G	A	4112.77	PASS	AC=1;AF=0.5;AN=2;BaseQRankSum=-1.288;DP=250;Dels=0.0;FS=9.005;HaplotypeScore=0.9916;MLEAC=1;MLEAF=0.5;MQ=42.0;MQ0=0;MQRankSum=0.895;QD=16.45;ReadPosRankSum=2.068	GT:AD:DP:GQ:PL	0/1:121,128:250:99:4141,0,3910
chrVII	147986	.	C	T	3516.77	PASS	AC=1;AF=0.5;AN=2;BaseQRankSum=-0.905;DP=200;Dels=0.0;FS=3.27;HaplotypeScore=2.7409;MLEAC=1;MLEAF=0.5;MQ=41.72;MQ0=2;MQRankSum=-0.534;QD=17.58;ReadPosRankSum=0.139	GT:AD:DP:GQ:PL	0/1:89,109:198:99:3545,0,2915
chrVII	148242	.	C	T	3797.77	PASS	AC=1;AF=0.5;AN=2;BaseQRankSum=0.692;DP=250;Dels=0.0;FS=0.0;HaplotypeScore=4.9422;MLEAC=1;MLEAF=0.5;MQ=41.9;MQ0=0;MQRankSum=-0.42;QD=15.19;ReadPosRankSum=0.642	GT:AD:DP:GQ:PL	0/1:131,117:250:99:3826,0,4387
chrVII	156823	.	C	T	4299.77	PASS	AC=1;AF=0.5;AN=2;BaseQRankSum=2.386;DP=250;Dels=0.0;FS=0.463;HaplotypeScore=0.0;MLEAC=1;MLEAF=0.5;MQ=41.99;MQ0=0;MQRankSum=0.707;QD=17.2;ReadPosRankSum=0.251	GT:AD:DP:GQ:PL	0/1:119,130:249:99:4328,0,3765
chrVII	156972	.	C	T	4263.77	PASS	AC=1;AF=0.5;AN=2;BaseQRankSum=0.48;DP=250;Dels=0.0;FS=2.789;HaplotypeScore=7.3966;MLEAC=1;MLEAF=0.5;MQ=41.98;MQ0=0;MQRankSum=-0.906;QD=17.06;ReadPosRankSum=-1.034	GT:AD:DP:GQ:PL	0/1:121,128:250:99:4292,0,3945
chrVII	157004	.	C	T	4797.77	PASS	AC=1;AF=0.5;AN=2;BaseQRankSum=1.643;DP=250;Dels=0.0;FS=0.472;HaplotypeScore=2.6562;MLEAC=1;MLEAF=0.5;MQ=41.94;MQ0=0;MQRankSum=0.671;QD=19.19;ReadPosRankSum=0.474	GT:AD:DP:GQ:PL	0/1:109,139:248:99:4826,0,3572
chrVII	171262	.	C	T	4702.77	PASS	AC=1;AF=0.5;AN=2;BaseQRankSum=0.757;DP=250;Dels=0.0;FS=1.003;HaplotypeScore=1.6643;MLEAC=1;MLEAF=0.5;MQ=41.99;MQ0=0;MQRankSum=0.106;QD=18.81;ReadPosRankSum=2.198	GT:AD:DP:GQ:PL	0/1:112,138:250:99:4731,0,3600
chrVII	174520	.	C	T	3822.77	PASS	AC=1;AF=0.5;AN=2;BaseQRankSum=-0.263;DP=250;Dels=0.0;FS=5.919;HaplotypeScore=5.5042;MLEAC=1;MLEAF=0.5;MQ=41.83;MQ0=0;MQRankSum=1.697;QD=15.29;ReadPosRankSum=-1.536	GT:AD:DP:GQ:PL	0/1:130,118:248:99:3851,0,4332
chrVII	180452	.	G	A	3722.77	PASS	AC=1;AF=0.5;AN=2;BaseQRankSum=2.18;DP=241;Dels=0.0;FS=3.589;HaplotypeScore=3.6732;MLEAC=1;MLEAF=0.5;MQ=42.0;MQ0=0;MQRankSum=-0.765;QD=15.45;ReadPosRankSum=-1.223	GT:AD:DP:GQ:PL	0/1:128,112:241:99:3751,0,4273
chrVII	186072	.	G	A	4111.77	PASS	AC=1;AF=0.5;AN=2;BaseQRankSum=1.474;DP=249;Dels=0.0;FS=1.534;HaplotypeScore=1.6988;MLEAC=1;MLEAF=0.5;MQ=42.0;MQ0=0;MQRankSum=-1.002;QD=16.51;ReadPosRankSum=-0.063	GT:AD:DP:GQ:PL	0/1:126,121:247:99:4140,0,4147
chrVII	187499	.	C	T	4697.77	PASS	AC=1;AF=0.5;AN=2;BaseQRankSum=0.321;DP=250;Dels=0.0;FS=2.169;HaplotypeScore=3.3627;MLEAC=1;MLEAF=0.5;MQ=42.0;MQ0=0;MQRankSum=0.523;QD=18.79;ReadPosRankSum=-0.374	GT:AD:DP:GQ:PL	0/1:112,137:249:99:4726,0,3649
chrVII	191368	.	G	A	3892.77	PASS	AC=1;AF=0.5;AN=2;BaseQRankSum=0.616;DP=247;Dels=0.0;FS=10.188;HaplotypeScore=5.3714;MLEAC=1;MLEAF=0.5;MQ=42.0;MQ0=0;MQRankSum=-0.326;QD=15.76;ReadPosRankSum=-2.154	GT:AD:DP:GQ:PL	0/1:125,120:245:99:3921,0,4195
chrVII	203021	.	G	A	3697.77	PASS	AC=1;AF=0.5;AN=2;BaseQRankSum=-0.715;DP=250;Dels=0.0;FS=0.976;HaplotypeScore=1.7834;MLEAC=1;MLEAF=0.5;MQ=41.87;MQ0=0;MQRankSum=0.415;QD=14.79;ReadPosRankSum=0.982	GT:AD:DP:GQ:PL	0/1:133,115:248:99:3726,0,4391
chrVII	203946	.	G	A	3337.77	PASS	AC=1;AF=0.5;AN=2;BaseQRankSum=2.888;DP=202;Dels=0.0;FS=4.924;HaplotypeScore=5.2059;MLEAC=1;MLEAF=0.5;MQ=41.92;MQ0=0;MQRankSum=-0.169;QD=16.52;ReadPosRankSum=2.111	GT:AD:DP:GQ:PL	0/1:102,99:201:99:3366,0,3384
chrVII	227521	.	G	A	3457.77	PASS	AC=1;AF=0.5;AN=2;BaseQRankSum=2.278;DP=250;Dels=0.0;FS=12.844;HaplotypeScore=7.1081;MLEAC=1;MLEAF=0.5;MQ=41.65;MQ0=4;MQRankSum=-0.295;QD=13.83;ReadPosRankSum=-0.148	GT:AD:DP:GQ:PL	0/1:140,109:249:99:3486,0,4636
chrVII	233795	.	G	A	3951.77	PASS	AC=1;AF=0.5;AN=2;BaseQRankSum=0.614;DP=250;Dels=0.0;FS=7.832;HaplotypeScore=5.7754;MLEAC=1;MLEAF=0.5;MQ=42.0;MQ0=0;MQRankSum=-0.227;QD=15.81;ReadPosRankSum=0.164	GT:AD:DP:GQ:PL	0/1:130,120:250:99:3980,0,4357
chrVII	234576	.	C	T	3868.77	PASS	AC=1;AF=0.5;AN=2;BaseQRankSum=0.302;DP=250;Dels=0.0;FS=0.0;HaplotypeScore=3.6764;MLEAC=1;MLEAF=0.5;MQ=41.94;MQ0=0;MQRankSum=-1.123;QD=15.48;ReadPosRankSum=-0.557	GT:AD:DP:GQ:PL	0/1:130,118:249:99:3897,0,4292
chrVII	235920	.	G	A	4036.77	PASS	AC=1;AF=0.5;AN=2;BaseQRankSum=0.201;DP=241;Dels=0.0;FS=0.474;HaplotypeScore=3.4448;MLEAC=1;MLEAF=0.5;MQ=41.94;MQ0=0;MQRankSum=0.604;QD=16.75;ReadPosRankSum=0.266	GT:AD:DP:GQ:PL	0/1:119,121:240:99:4065,0,3958
chrVII	256048	.	C	T	4140.77	PASS	AC=1;AF=0.5;AN=2;BaseQRankSum=-3.927;DP=250;Dels=0.0;FS=10.198;HaplotypeScore=0.9997;MLEAC=1;MLEAF=0.5;MQ=42.0;MQ0=0;MQRankSum=-1.035;QD=16.56;ReadPosRankSum=-1.292	GT:AD:DP:GQ:PL	0/1:114,136:250:99:4169,0,3633
chrVII	269137	.	G	A	3733.77	PASS	AC=1;AF=0.5;AN=2;BaseQRankSum=0.687;DP=237;Dels=0.0;FS=13.3;HaplotypeScore=5.5052;MLEAC=1;MLEAF=0.5;MQ=41.88;MQ0=0;MQRankSum=0.97;QD=15.75;ReadPosRankSum=-0.275	GT:AD:DP:GQ:PL	0/1:123,113:237:99:3762,0,3985
chrVII	269170	.	C	T	4064.77	PASS	AC=1;AF=0.5;AN=2;BaseQRankSum=0.802;DP=236;Dels=0.0;FS=2.251;HaplotypeScore=9.2751;MLEAC=1;MLEAF=0.5;MQ=41.93;MQ0=0;MQRankSum=0.037;QD=17.22;ReadPosRankSum=0.084	GT:AD:DP:GQ:PL	0/1:114,121:235:99:4093,0,3861
chrVII	270659	.	G	A	4341.77	PASS	AC=1;AF=0.5;AN=2;BaseQRankSum=2.354;DP=248;Dels=0.0;FS=0.98;HaplotypeScore=2.3346;MLEAC=1;MLEAF=0.5;MQ=42.0;MQ0=0;MQRankSum=-0.57;QD=17.51;ReadPosRankSum=0.331	GT:AD:DP:GQ:PL	0/1:121,127:248:99:4370,0,3957
chrVII	272261	.	G	A	1973.77	PASS	AC=1;AF=0.5;AN=2;BaseQRankSum=-0.334;DP=138;Dels=0.0;FS=8.359;HaplotypeScore=3.4105;MLEAC=1;MLEAF=0.5;MQ=40.99;MQ0=0;MQRankSum=-2.664;QD=14.3;ReadPosRankSum=-1.352	GT:AD:DP:GQ:PL	0/1:70,68:138:99:2002,0,2241
chrVII	277496	.	C	T	3814.77	PASS	AC=1;AF=0.5;AN=2;BaseQRankSum=-1.017;DP=250;Dels=0.0;FS=0.0;HaplotypeScore=4.2735;MLEAC=1;MLEAF=0.5;MQ=41.77;MQ0=2;MQRankSum=1.17;QD=15.26;ReadPosRankSum=-1.678	GT:AD:DP:GQ:PL	0/1:127,122:249:99:3843,0,4290
chrVII	325828	.	C	T	3969.77	PASS	AC=1;AF=0.5;AN=2;BaseQRankSum=-1.345;DP=243;Dels=0.0;FS=1.543;HaplotypeScore=4.9545;MLEAC=1;MLEAF=0.5;MQ=41.81;MQ0=0;MQRankSum=-2.886;QD=16.34;ReadPosRankSum=-0.273	GT:AD:DP:GQ:PL	0/1:118,125:243:99:3998,0,3916
chrVII	349378	.	G	A	3335.77	PASS	AC=1;AF=0.5;AN=2;BaseQRankSum=1.708;DP=218;Dels=0.0;FS=2.374;HaplotypeScore=9.1685;MLEAC=1;MLEAF=0.5;MQ=41.99;MQ0=0;MQRankSum=-0.36;QD=15.3;ReadPosRankSum=0.305	GT:AD:DP:GQ:PL	0/1:111,103:214:99:3364,0,3629
chrVII	350362	.	C	T	3845.77	PASS	AC=1;AF=0.5;AN=2;BaseQRankSum=1.339;DP=247;Dels=0.0;FS=6.03;HaplotypeScore=2.366;MLEAC=1;MLEAF=0.5;MQ=41.92;MQ0=0;MQRankSum=-2.651;QD=15.57;ReadPosRankSum=-0.284	GT:AD:DP:GQ:PL	0/1:127,120:247:99:3874,0,4227
chrVII	356766	.	G	A	4425.77	PASS	AC=1;AF=0.5;AN=2;BaseQRankSum=1.064;DP=250;Dels=0.0;FS=0.467;HaplotypeScore=4.2383;MLEAC=1;MLEAF=0.5;MQ=41.98;MQ0=0;MQRankSum=1.124;QD=17.7;ReadPosRankSum=1.216	GT:AD:DP:GQ:PL	0/1:116,133:249:99:4454,0,3850
chrVII	366721	.	C	T	4401.77	PASS	AC=1;AF=0.5;AN=2;BaseQRankSum=0.369;DP=250;Dels=0.0;FS=0.0;HaplotypeScore=9.8691;MLEAC=1;MLEAF=0.5;MQ=41.88;MQ0=0;MQRankSum=0.399;QD=17.61;ReadPosRankSum=0.973	GT:AD:DP:GQ:PL	0/1:117,131:249:99:4430,0,3892
chrVII	374284	.	C	T	3562.77	PASS	AC=1;AF=0.5;AN=2;BaseQRankSum=-2.249;DP=250;Dels=0.0;FS=0.985;HaplotypeScore=0.9578;MLEAC=1;MLEAF=0.5;MQ=42.0;MQ0=0;MQRankSum=-1.278;QD=14.25;ReadPosRankSum=-0.309	GT:AD:DP:GQ:PL	0/1:136,112:248:99:3591,0,4658
chrVII	374611	.	G	A	3934.77	PASS	AC=1;AF=0.5;AN=2;BaseQRankSum=0.045;DP=250;Dels=0.0;FS=14.06;HaplotypeScore=2.5562;MLEAC=1;MLEAF=0.5;MQ=41.94;MQ0=0;MQRankSum=0.936;QD=15.74;ReadPosRankSum=0.855	GT:AD:DP:GQ:PL	0/1:129,120:249:99:3963,0,4314
chrVII	375873	.	G	A	4416.77	PASS	AC=1;AF=0.5;AN=2;BaseQRankSum=0.026;DP=246;Dels=0.0;FS=0.0;HaplotypeScore=1.5774;MLEAC=1;MLEAF=0.5;MQ=41.94;MQ0=0;MQRankSum=0.31;QD=17.95;ReadPosRankSum=0.57	GT:AD:DP:GQ:PL	0/1:116,130:246:99:4445,0,3727
chrVII	379717	.	C	T	4743.77	PASS	AC=1;AF=0.5;AN=2;BaseQRankSum=-1.018;DP=245;Dels=0.0;FS=1.589;HaplotypeScore=7.0324;MLEAC=1;MLEAF=0.5;MQ=41.87;MQ0=0;MQRankSum=0.387;QD=19.36;ReadPosRankSum=0.622	GT:AD:DP:GQ:PL	0/1:101,143:244:99:4772,0,3238
chrVII	383293	.	G	A	3845.77	PASS	AC=1;AF=0.5;AN=2;BaseQRankSum=-1.499;DP=250;Dels=0.0;FS=0.0;HaplotypeScore=4.9155;MLEAC=1;MLEAF=0.5;MQ=41.98;MQ0=0;MQRankSum=-1.054;QD=15.38;ReadPosRankSum=-0.776	GT:AD:DP:GQ:PL	0/1:125,122:247:99:3874,0,4124
chrVII	385166	.	C	T	3936.77	PASS	AC=1;AF=0.5;AN=2;BaseQRankSum=2.843;DP=250;Dels=0.0;FS=2.151;HaplotypeScore=4.9925;MLEAC=1;MLEAF=0.5;MQ=41.92;MQ0=0;MQRankSum=0.655;QD=15.75;ReadPosRankSum=1.544	GT:AD:DP:GQ:PL	0/1:125,123:248:99:3965,0,3954
chrVII	399212	.	G	A	3563.77	PASS	AC=1;AF=0.5;AN=2;BaseQRankSum=-0.013;DP=250;Dels=0.0;FS=2.82;HaplotypeScore=2.5585;MLEAC=1;MLEAF=0.5;MQ=41.94;MQ0=0;MQRankSum=-1.264;QD=14.26;ReadPosRankSum=-0.561	GT:AD:DP:GQ:PL	0/1:140,110:250:99:3592,0,4724
chrVII	401232	.	G	A	3798.77	PASS	AC=1;AF=0.5;AN=2;BaseQRankSum=1.976;DP=250;Dels=0.0;FS=11.577;HaplotypeScore=4.5063;MLEAC=1;MLEAF=0.5;MQ=41.86;MQ0=1;MQRankSum=-0.668;QD=15.2;ReadPosRankSum=-0.455	GT:AD:DP:GQ:PL	0/1:132,114:246:99:3827,0,4356
chrVII	401586	.	G	A	3389.77	PASS	AC=1;AF=0.5;AN=2;BaseQRankSum=-0.095;DP=232;Dels=0.0;FS=8.436;HaplotypeScore=2.9971;MLEAC=1;MLEAF=0.5;MQ=41.57;MQ0=3;MQRankSum=-0.211;QD=14.61;ReadPosRankSum=-0.97	GT:AD:DP:GQ:PL	0/1:125,107:232:99:3418,0,4143
chrVII	414598	.	G	A	4291.77	PASS	AC=1;AF=0.5;AN=2;BaseQRankSum=-0.723;DP=250;Dels=0.0;FS=2.83;HaplotypeScore=3.6214;MLEAC=1;MLEAF=0.5;MQ=42.0;MQ0=0;MQRankSum=0.291;QD=17.17;ReadPosRankSum=0.739	GT:AD:DP:GQ:PL	0/1:114,135:250:99:4320,0,3595
chrVII	417077	.	G	A	4505.77	PASS	AC=1;AF=0.5;AN=2;BaseQRankSum=-0.276;DP=250;Dels=0.0;FS=0.464;HaplotypeScore=1.8625;MLEAC=1;MLEAF=0.5;MQ=42.0;MQ0=0;MQRankSum=1.085;QD=18.02;ReadPosRankSum=-1.56	GT:AD:DP:GQ:PL	0/1:116,134:250:99:4534,0,3870
chrVII	420173	.	G	A	3942.77	PASS	AC=1;AF=0.5;AN=2;BaseQRankSum=0.765;DP=250;Dels=0.0;FS=0.475;HaplotypeScore=9.7481;MLEAC=1;MLEAF=0.5;MQ=42.0;MQ0=0;MQRankSum=-0.075;QD=15.77;ReadPosRankSum=-0.898	GT:AD:DP:GQ:PL	0/1:129,121:250:99:3971,0,4261
chrVII	420805	.	G	A	4325.77	PASS	AC=1;AF=0.5;AN=2;BaseQRankSum=-0.337;DP=250;Dels=0.0;FS=2.201;HaplotypeScore=2.8995;MLEAC=1;MLEAF=0.5;MQ=41.94;MQ0=0;MQRankSum=-0.265;QD=17.3;ReadPosRankSum=-1.545	GT:AD:DP:GQ:PL	0/1:109,138:247:99:4354,0,3348
chrVII	441292	.	C	T	4024.77	PASS	AC=1;AF=0.5;AN=2;BaseQRankSum=1.481;DP=250;Dels=0.0;FS=6.838;HaplotypeScore=4.3442;MLEAC=1;MLEAF=0.5;MQ=42.0;MQ0=0;MQRankSum=-1.047;QD=16.1;ReadPosRankSum=1.152	GT:AD:DP:GQ:PL	0/1:128,122:250:99:4053,0,4260
chrVII	446269	.	G	A	4733.77	PASS	AC=1;AF=0.5;AN=2;BaseQRankSum=2.055;DP=250;Dels=0.0;FS=4.347;HaplotypeScore=2.522;MLEAC=1;MLEAF=0.5;MQ=41.94;MQ0=0;MQRankSum=1.366;QD=18.94;ReadPosRankSum=-0.3	GT:AD:DP:GQ:PL	0/1:105,142:247:99:4762,0,3174
chrVII	452604	.	C	T	4060.77	PASS	AC=1;AF=0.5;AN=2;BaseQRankSum=-0.772;DP=250;Dels=0.0;FS=0.0;HaplotypeScore=3.912;MLEAC=1;MLEAF=0.5;MQ=42.0;MQ0=0;MQRankSum=-0.783;QD=16.24;ReadPosRankSum=-1.272	GT:AD:DP:GQ:PL	0/1:120,129:249:99:4089,0,3806
chrVII	458221	.	G	A	4334.77	PASS	AC=1;AF=0.5;AN=2;BaseQRankSum=2.713;DP=250;Dels=0.0;FS=10.27;HaplotypeScore=4.3212;MLEAC=1;MLEAF=0.5;MQ=41.99;MQ0=0;MQRankSum=0.577;QD=17.34;ReadPosRankSum=1.052	GT:AD:DP:GQ:PL	0/1:117,133:250:99:4363,0,3583
chrVII	458986	.	G	A	3567.77	PASS	AC=1;AF=0.5;AN=2;BaseQRankSum=0.51;DP=250;Dels=0.0;FS=2.16;HaplotypeScore=7.3199;MLEAC=1;MLEAF=0.5;MQ=41.99;MQ0=0;MQRankSum=-0.535;QD=14.27;ReadPosRankSum=-0.156	GT:AD:DP:GQ:PL	0/1:134,113:248:99:3596,0,4417
chrVII	465752	.	C	T	3153.77	PASS	AC=1;AF=0.5;AN=2;BaseQRankSum=2.1;DP=241;Dels=0.0;FS=0.0;HaplotypeScore=6.8624;MLEAC=1;MLEAF=0.5;MQ=41.93;MQ0=0;MQRankSum=1.714;QD=13.09;ReadPosRankSum=-2.624	GT:AD:DP:GQ:PL	0/1:139,100:239:99:3182,0,4521
chrVII	465913	.	C	T	3648.77	PASS	AC=1;AF=0.5;AN=2;BaseQRankSum=-0.641;DP=250;Dels=0.0;FS=3.668;HaplotypeScore=3.256;MLEAC=1;MLEAF=0.5;MQ=41.94;MQ0=0;MQRankSum=-0.351;QD=14.6;ReadPosRankSum=0.137	GT:AD:DP:GQ:PL	0/1:137,113:250:99:3677,0,4636
chrVII	479319	.	G	A	3878.77	PASS	AC=1;AF=0.5;AN=2;BaseQRankSum=2.023;DP=240;Dels=0.0;FS=1.025;HaplotypeScore=0.7887;MLEAC=1;MLEAF=0.5;MQ=42.0;MQ0=0;MQRankSum=4.948;QD=16.16;ReadPosRankSum=0.962	GT:AD:DP:GQ:PL	0/1:124,115:240:99:3907,0,4167
chrVII	482861	.	G	A	4251.77	PASS	AC=1;AF=0.5;AN=2;BaseQRankSum=1.68;DP=248;Dels=0.0;FS=2.837;HaplotypeScore=3.6115;MLEAC=1;MLEAF=0.5;MQ=41.94;MQ0=0;MQRankSum=-0.247;QD=17.14;ReadPosRankSum=0.156	GT:AD:DP:GQ:PL	0/1:119,128:247:99:4280,0,3761
chrVII	484850	.	C	T	4064.77	PASS	AC=1;AF=0.5;AN=2;BaseQRankSum=1.89;DP=250;Dels=0.0;FS=1.552;HaplotypeScore=0.734;MLEAC=1;MLEAF=0.5;MQ=41.98;MQ0=0;MQRankSum=0.711;QD=16.26;ReadPosRankSum=1.179	GT:AD:DP:GQ:PL	0/1:129,120:249:99:4093,0,4411
chrVII	486106	.	G	A	4118.77	PASS	AC=1;AF=0.5;AN=2;BaseQRankSum=-0.673;DP=250;Dels=0.0;FS=0.972;HaplotypeScore=2.5772;MLEAC=1;MLEAF=0.5;MQ=42.0;MQ0=0;MQRankSum=0.471;QD=16.48;ReadPosRankSum=0.342	GT:AD:DP:GQ:PL	0/1:126,123:250:99:4147,0,4301
chrVII	494053	.	G	A	3681.77	PASS	AC=1;AF=0.5;AN=2;BaseQRankSum=-1.637;DP=250;Dels=0.0;FS=1.521;HaplotypeScore=5.3594;MLEAC=1;MLEAF=0.5;MQ=41.93;MQ0=0;MQRankSum=-0.448;QD=14.73;ReadPosRankSum=0.441	GT:AD:DP:GQ:PL	0/1:129,119:248:99:3710,0,4243
chrVII	494301	.	C	T	3726.77	PASS	AC=1;AF=0.5;AN=2;BaseQRankSum=-2.856;DP=250;Dels=0.0;FS=0.0;HaplotypeScore=3.2902;MLEAC=1;MLEAF=0.5;MQ=41.99;MQ0=0;MQRankSum=0.685;QD=14.91;ReadPosRankSum=0.772	GT:AD:DP:GQ:PL	0/1:123,125:249:99:3755,0,3883
chrVII	499877	.	G	A	3852.77	PASS	AC=1;AF=0.5;AN=2;BaseQRankSum=0.235;DP=250;Dels=0.0;FS=6.072;HaplotypeScore=3.713;MLEAC=1;MLEAF=0.5;MQ=41.94;MQ0=0;MQRankSum=1.17;QD=15.41;ReadPosRankSum=-0.772	GT:AD:DP:GQ:PL	0/1:130,119:249:99:3881,0,4413
chrVII	500841	.	C	T	3869.77	PASS	AC=1;AF=0.5;AN=2;BaseQRankSum=0.931;DP=250;Dels=0.0;FS=0.969;HaplotypeScore=0.0;MLEAC=1;MLEAF=0.5;MQ=41.94;MQ0=0;MQRankSum=1.064;QD=15.48;ReadPosRankSum=-0.226	GT:AD:DP:GQ:PL	0/1:133,117:250:99:3898,0,4492
chrVII	506412	.	G	A	3833.77	PASS	AC=1;AF=0.5;AN=2;BaseQRankSum=1.662;DP=250;Dels=0.0;FS=9.318;HaplotypeScore=3.5771;MLEAC=1;MLEAF=0.5;MQ=41.97;MQ0=0;MQRankSum=-0.637;QD=15.34;ReadPosRankSum=-0.811	GT:AD:DP:GQ:PL	0/1:135,115:250:99:3862,0,4516
chrVII	520838	.	G	A	4049.77	PASS	AC=1;AF=0.5;AN=2;BaseQRankSum=0.274;DP=250;Dels=0.0;FS=3.554;HaplotypeScore=4.4915;MLEAC=1;MLEAF=0.5;MQ=41.94;MQ0=0;MQRankSum=0.685;QD=16.2;ReadPosRankSum=-0.137	GT:AD:DP:GQ:PL	0/1:128,122:250:99:4078,0,4234
chrVII	527014	.	C	T	4170.77	PASS	AC=1;AF=0.5;AN=2;BaseQRankSum=0.85;DP=250;Dels=0.0;FS=3.512;HaplotypeScore=0.9469;MLEAC=1;MLEAF=0.5;MQ=41.82;MQ0=2;MQRankSum=1.288;QD=16.68;ReadPosRankSum=1.441	GT:AD:DP:GQ:PL	0/1:118,130:248:99:4199,0,3746
chrVII	529472	.	C	T	3931.77	PASS	AC=1;AF=0.5;AN=2;BaseQRankSum=1.557;DP=250;Dels=0.0;FS=0.461;HaplotypeScore=6.2181;MLEAC=1;MLEAF=0.5;MQ=41.94;MQ0=0;MQRankSum=0.779;QD=15.73;ReadPosRankSum=-0.229	GT:AD:DP:GQ:PL	0/1:127,123:250:99:3960,0,4019
chrVII	530824	.	C	T	4425.77	PASS	AC=1;AF=0.5;AN=2;BaseQRankSum=2.818;DP=250;Dels=0.0;FS=5.894;HaplotypeScore=1.7621;MLEAC=1;MLEAF=0.5;MQ=41.94;MQ0=0;MQRankSum=0.814;QD=17.7;ReadPosRankSum=0.478	GT:AD:DP:GQ:PL	0/1:119,131:250:99:4454,0,3681
chrVII	530943	.	C	T	3500.77	PASS	AC=1;AF=0.5;AN=2;BaseQRankSum=-0.305;DP=245;Dels=0.0;FS=2.931;HaplotypeScore=7.573;MLEAC=1;MLEAF=0.5;MQ=41.98;MQ0=0;MQRankSum=-1.119;QD=14.29;ReadPosRankSum=-0.197	GT:AD:DP:GQ:PL	0/1:133,110:243:99:3529,0,4366
chrVII	556669	.	G	A	3709.77	PASS	AC=1;AF=0.5;AN=2;BaseQRankSum=0.73;DP=250;Dels=0.0;FS=0.483;HaplotypeScore=3.4174;MLEAC=1;MLEAF=0.5;MQ=41.99;MQ0=0;MQRankSum=-0.387;QD=14.84;ReadPosRankSum=-0.537	GT:AD:DP:GQ:PL	0/1:134,115:249:99:3738,0,4404
chrVII	582126	.	G	A	3671.77	PASS	AC=1;AF=0.5;AN=2;BaseQRankSum=1.482;DP=237;Dels=0.0;FS=0.0;HaplotypeScore=7.4468;MLEAC=1;MLEAF=0.5;MQ=41.98;MQ0=0;MQRankSum=0.388;QD=15.49;ReadPosRankSum=-2.031	GT:AD:DP:GQ:PL	0/1:126,111:237:99:3700,0,4031
chrVII	584483	.	C	T	3983.77	PASS	AC=1;AF=0.5;AN=2;BaseQRankSum=-0.462;DP=250;Dels=0.0;FS=6.046;HaplotypeScore=8.8824;MLEAC=1;MLEAF=0.5;MQ=41.94;MQ0=0;MQRankSum=0.341;QD=15.94;ReadPosRankSum=-1.023	GT:AD:DP:GQ:PL	0/1:126,123:250:99:4012,0,4213
chrVII	593555	.	C	T	4413.77	PASS	AC=1;AF=0.5;AN=2;BaseQRankSum=1.504;DP=222;Dels=0.0;FS=6.239;HaplotypeScore=0.7887;MLEAC=1;MLEAF=0.5;MQ=42.0;MQ0=0;MQRankSum=0.357;QD=19.88;ReadPosRankSum=0.458	GT:AD:DP:GQ:PL	0/1:92,129:221:99:4442,0,2914
chrVII	594910	.	G	A	4965.77	PASS	AC=1;AF=0.5;AN=2;BaseQRankSum=1.48;DP=250;Dels=0.0;FS=3.811;HaplotypeScore=1.7884;MLEAC=1;MLEAF=0.5;MQ=41.99;MQ0=0;MQRankSum=0.584;QD=19.86;ReadPosRankSum=0.636	GT:AD:DP:GQ:PL	0/1:102,146:248:99:4994,0,3200
chrVII	619495	.	C	T	4801.77	PASS	AC=1;AF=0.5;AN=2;BaseQRankSum=1.514;DP=250;Dels=0.0;FS=4.339;HaplotypeScore=8.456;MLEAC=1;MLEAF=0.5;MQ=41.98;MQ0=0;MQRankSum=3.032;QD=19.21;ReadPosRankSum=1.031	GT:AD:DP:GQ:PL	0/1:108,141:249:99:4830,0,3456
chrVII	624961	.	C	T	5045.77	PASS	AC=1;AF=0.5;AN=2;BaseQRankSum=0.943;DP=250;Dels=0.0;FS=0.0;HaplotypeScore=3.4317;MLEAC=1;MLEAF=0.5;MQ=41.94;MQ0=0;MQRankSum=-0.92;QD=20.18;ReadPosRankSum=-0.194	GT:AD:DP:GQ:PL	0/1:101,149:250:99:5074,0,3233
chrVII	626709	.	C	T	4239.77	PASS	AC=1;AF=0.5;AN=2;BaseQRankSum=1.331;DP=250;Dels=0.0;FS=0.0;HaplotypeScore=8.4615;MLEAC=1;MLEAF=0.5;MQ=41.98;MQ0=0;MQRankSum=-0.038;QD=16.96;ReadPosRankSum=1.774	GT:AD:DP:GQ:PL	0/1:118,132:250:99:4268,0,3728
chrVII	626732	.	G	A	3811.77	PASS	AC=1;AF=0.5;AN=2;BaseQRankSum=-1.584;DP=249;Dels=0.0;FS=3.531;HaplotypeScore=9.0972;MLEAC=1;MLEAF=0.5;MQ=41.92;MQ0=0;MQRankSum=1.166;QD=15.31;ReadPosRankSum=-0.47	GT:AD:DP:GQ:PL	0/1:129,119:249:99:3840,0,4212
chrVII	632507	.	G	A	4095.77	PASS	AC=1;AF=0.5;AN=2;BaseQRankSum=1.117;DP=250;Dels=0.0;FS=0.967;HaplotypeScore=5.185;MLEAC=1;MLEAF=0.5;MQ=41.99;MQ0=0;MQRankSum=0.371;QD=16.38;ReadPosRankSum=-0.974	GT:AD:DP:GQ:PL	0/1:128,121:249:99:4124,0,4305
chrVII	640926	.	C	T	4294.77	PASS	AC=1;AF=0.5;AN=2;BaseQRankSum=-0.423;DP=250;Dels=0.0;FS=2.931;HaplotypeScore=2.3001;MLEAC=1;MLEAF=0.5;MQ=42.0;MQ0=0;MQRankSum=-0.088;QD=17.18;ReadPosRankSum=-3.202	GT:AD:DP:GQ:PL	0/1:118,130:248:99:4323,0,3879
chrVII	646554	.	G	A	4044.77	PASS	AC=1;AF=0.5;AN=2;BaseQRankSum=-0.589;DP=250;Dels=0.0;FS=7.035;HaplotypeScore=9.316;MLEAC=1;MLEAF=0.5;MQ=41.81;MQ0=0;MQRankSum=0.63;QD=16.18;ReadPosRankSum=0.053	GT:AD:DP:GQ:PL	0/1:120,125:246:99:4073,0,3928
chrVII	648110	.	C	T	3800.77	PASS	AC=1;AF=0.5;AN=2;BaseQRankSum=2.049;DP=250;Dels=0.0;FS=2.824;HaplotypeScore=3.8294;MLEAC=1;MLEAF=0.5;MQ=41.94;MQ0=0;MQRankSum=-1.094;QD=15.2;ReadPosRankSum=0.004	GT:AD:DP:GQ:PL	0/1:132,118:250:99:3829,0,4130
chrVII	653175	.	G	A	4021.77	PASS	AC=1;AF=0.5;AN=2;BaseQRankSum=0.795;DP=215;Dels=0.0;FS=1.072;HaplotypeScore=5.1447;MLEAC=1;MLEAF=0.5;MQ=41.92;MQ0=0;MQRankSum=2.995;QD=18.71;ReadPosRankSum=1.429	GT:AD:DP:GQ:PL	0/1:95,119:215:99:4050,0,2977
chrVII	667067	.	G	A	4409.77	PASS	AC=1;AF=0.5;AN=2;BaseQRankSum=0.323;DP=250;Dels=0.0;FS=12.841;HaplotypeScore=0.8667;MLEAC=1;MLEAF=0.5;MQ=41.82;MQ0=0;MQRankSum=2.051;QD=17.64;ReadPosRankSum=-0.576	GT:AD:DP:GQ:PL	0/1:113,135:248:99:4438,0,3556
chrVII	676097	.	G	A	4326.77	PASS	AC=1;AF=0.5;AN=2;BaseQRankSum=3.104;DP=250;Dels=0.0;FS=0.0;HaplotypeScore=4.1992;MLEAC=1;MLEAF=0.5;MQ=41.94;MQ0=0;MQRankSum=1.961;QD=17.31;ReadPosRankSum=-0.47	GT:AD:DP:GQ:PL	0/1:117,133:250:99:4355,0,3650
chrVII	677493	.	C	T	3908.77	PASS	AC=1;AF=0.5;AN=2;BaseQRankSum=0.27;DP=250;Dels=0.0;FS=6.058;HaplotypeScore=8.1183;MLEAC=1;MLEAF=0.5;MQ=41.98;MQ0=0;MQRankSum=-0.46;QD=15.64;ReadPosRankSum=-0.291	GT:AD:DP:GQ:PL	0/1:129,121:250:99:3937,0,4158
chrVII	678601	.	C	T	3681.77	PASS	AC=1;AF=0.5;AN=2;BaseQRankSum=-1.976;DP=250;Dels=0.0;FS=2.135;HaplotypeScore=3.8032;MLEAC=1;MLEAF=0.5;MQ=41.97;MQ0=0;MQRankSum=-0.745;QD=14.73;ReadPosRankSum=-1.404	GT:AD:DP:GQ:PL	0/1:136,114:250:99:3710,0,4609
chrVII	698063	.	G	A	3646.77	PASS	AC=1;AF=0.5;AN=2;BaseQRankSum=-0.81;DP=250;Dels=0.0;FS=1.549;HaplotypeScore=6.3946;MLEAC=1;MLEAF=0.5;MQ=41.94;MQ0=0;MQRankSum=0.207;QD=14.59;ReadPosRankSum=-0.117	GT:AD:DP:GQ:PL	0/1:133,116:249:99:3675,0,4389
chrVII	699949	.	G	A	3394.77	PASS	AC=1;AF=0.5;AN=2;BaseQRankSum=-0.075;DP=178;Dels=0.0;FS=7.802;HaplotypeScore=3.5902;MLEAC=1;MLEAF=0.5;MQ=41.25;MQ0=0;MQRankSum=-2.348;QD=19.07;ReadPosRankSum=0.472	GT:AD:DP:GQ:PL	0/1:76,102:178:99:3423,0,2463
chrVII	740348	.	C	T	4064.77	PASS	AC=1;AF=0.5;AN=2;BaseQRankSum=0.116;DP=250;Dels=0.0;FS=1.522;HaplotypeScore=5.0814;MLEAC=1;MLEAF=0.5;MQ=41.99;MQ0=0;MQRankSum=0.032;QD=16.26;ReadPosRankSum=0.048	GT:AD:DP:GQ:PL	0/1:124,126:250:99:4093,0,3979
chrVII	753009	.	G	A	4042.77	PASS	AC=1;AF=0.5;AN=2;BaseQRankSum=0.072;DP=250;Dels=0.0;FS=0.0;HaplotypeScore=5.3302;MLEAC=1;MLEAF=0.5;MQ=41.99;MQ0=0;MQRankSum=-0.614;QD=16.17;ReadPosRankSum=-1.307	GT:AD:DP:GQ:PL	0/1:123,127:250:99:4071,0,4018
chrVII	762139	.	G	A	3958.77	PASS	AC=1;AF=0.5;AN=2;BaseQRankSum=-1.11;DP=250;Dels=0.0;FS=2.918;HaplotypeScore=8.0535;MLEAC=1;MLEAF=0.5;MQ=41.98;MQ0=0;MQRankSum=-0.796;QD=15.84;ReadPosRankSum=-0.743	GT:AD:DP:GQ:PL	0/1:128,120:249:99:3987,0,4313
chrVII	766222	.	C	T	3702.77	PASS	AC=1;AF=0.5;AN=2;BaseQRankSum=0.804;DP=250;Dels=0.0;FS=7.934;HaplotypeScore=5.2413;MLEAC=1;MLEAF=0.5;MQ=41.98;MQ0=0;MQRankSum=1.368;QD=14.81;ReadPosRankSum=-1.814	GT:AD:DP:GQ:PL	0/1:131,119:250:99:3731,0,4161
chrVII	766628	.	C	T	3606.77	PASS	AC=1;AF=0.5;AN=2;BaseQRankSum=0.121;DP=220;Dels=0.0;FS=3.798;HaplotypeScore=1.9655;MLEAC=1;MLEAF=0.5;MQ=42.0;MQ0=0;MQRankSum=-0.405;QD=16.39;ReadPosRankSum=-2.777	GT:AD:DP:GQ:PL	0/1:109,111:220:99:3635,0,3592
chrVII	766972	.	C	T	4463.77	PASS	AC=1;AF=0.5;AN=2;BaseQRankSum=0.057;DP=250;Dels=0.0;FS=2.827;HaplotypeScore=3.2003;MLEAC=1;MLEAF=0.5;MQ=41.98;MQ0=0;MQRankSum=-1.434;QD=17.86;ReadPosRankSum=1.892	GT:AD:DP:GQ:PL	0/1:114,136:250:99:4492,0,3710
chrVII	770838	.	C	T	3770.77	PASS	AC=1;AF=0.5;AN=2;BaseQRankSum=0.464;DP=250;Dels=0.0;FS=7.877;HaplotypeScore=3.2994;MLEAC=1;MLEAF=0.5;MQ=42.0;MQ0=0;MQRankSum=0.012;QD=15.08;ReadPosRankSum=0.189	GT:AD:DP:GQ:PL	0/1:133,117:250:99:3799,0,4438
chrVII	772168	.	G	A	3499.77	PASS	AC=1;AF=0.5;AN=2;BaseQRankSum=-0.745;DP=232;Dels=0.0;FS=2.229;HaplotypeScore=3.4991;MLEAC=1;MLEAF=0.5;MQ=41.93;MQ0=0;MQRankSum=-0.354;QD=15.09;ReadPosRankSum=-0.224	GT:AD:DP:GQ:PL	0/1:118,113:231:99:3528,0,3821
chrVII	781359	.	G	A	3744.77	PASS	AC=1;AF=0.5;AN=2;BaseQRankSum=-3.056;DP=250;Dels=0.0;FS=1.662;HaplotypeScore=7.765;MLEAC=1;MLEAF=0.5;MQ=41.86;MQ0=0;MQRankSum=-0.06;QD=14.98;ReadPosRankSum=2.065	GT:AD:DP:GQ:PL	0/1:132,118:250:99:3773,0,4428
chrVII	801712	.	G	A	3411.77	PASS	AC=1;AF=0.5;AN=2;BaseQRankSum=-4.292;DP=249;Dels=0.0;FS=2.153;HaplotypeScore=5.9199;MLEAC=1;MLEAF=0.5;MQ=41.94;MQ0=0;MQRankSum=1.37;QD=13.7;ReadPosRankSum=0.281	GT:AD:DP:GQ:PL	0/1:132,114:247:99:3440,0,4361
chrVII	801745	.	G	A	4255.77	PASS	AC=1;AF=0.5;AN=2;BaseQRankSum=-1.989;DP=250;Dels=0.0;FS=4.256;HaplotypeScore=1.7337;MLEAC=1;MLEAF=0.5;MQ=41.99;MQ0=0;MQRankSum=-0.048;QD=17.02;ReadPosRankSum=1.346	GT:AD:DP:GQ:PL	0/1:122,128:250:99:4284,0,4088
chrVII	803060	.	C	T	3667.77	PASS	AC=1;AF=0.5;AN=2;BaseQRankSum=-3.139;DP=250;Dels=0.0;FS=0.982;HaplotypeScore=5.2284;MLEAC=1;MLEAF=0.5;MQ=42.0;MQ0=0;MQRankSum=0.834;QD=14.67;ReadPosRankSum=-0.121	GT:AD:DP:GQ:PL	0/1:133,117:250:99:3696,0,4533
chrVII	809042	.	C	T	3432.77	PASS	AC=1;AF=0.5;AN=2;BaseQRankSum=1.423;DP=250;Dels=0.0;FS=6.216;HaplotypeScore=7.972;MLEAC=1;MLEAF=0.5;MQ=41.83;MQ0=1;MQRankSum=0.191;QD=13.73;ReadPosRankSum=-2.253	GT:AD:DP:GQ:PL	0/1:140,109:249:99:3461,0,4318
chrVII	809487	.	G	A	4327.77	PASS	AC=1;AF=0.5;AN=2;BaseQRankSum=1.986;DP=250;Dels=0.0;FS=0.0;HaplotypeScore=4.3425;MLEAC=1;MLEAF=0.5;MQ=41.91;MQ0=0;MQRankSum=0.268;QD=17.31;ReadPosRankSum=0.114	GT:AD:DP:GQ:PL	0/1:123,127:250:99:4356,0,3937
chrVII	809528	.	G	A	4049.77	PASS	AC=1;AF=0.5;AN=2;BaseQRankSum=1.206;DP=250;Dels=0.0;FS=2.142;HaplotypeScore=2.4892;MLEAC=1;MLEAF=0.5;MQ=41.82;MQ0=1;MQRankSum=1.057;QD=16.2;ReadPosRankSum=-0.304	GT:AD:DP:GQ:PL	0/1:125,125:250:99:4078,0,3992
chrVII	809533	.	G	A	4148.77	PASS	AC=1;AF=0.5;AN=2;BaseQRankSum=-0.494;DP=250;Dels=0.0;FS=0.465;HaplotypeScore=3.912;MLEAC=1;MLEAF=0.5;MQ=41.82;MQ0=1;MQRankSum=-0.062;QD=16.6;ReadPosRankSum=-0.432	GT:AD:DP:GQ:PL	0/1:122,127:249:99:4177,0,3989
chrVII	823498	.	C	T	4031.77	PASS	AC=1;AF=0.5;AN=2;BaseQRankSum=-1.161;DP=250;Dels=0.0;FS=2.128;HaplotypeScore=5.0421;MLEAC=1;MLEAF=0.5;MQ=41.84;MQ0=0;MQRankSum=-1.208;QD=16.13;ReadPosRankSum=-0.919	GT:AD:DP:GQ:PL	0/1:124,126:250:99:4060,0,4159
chrVII	823633	.	G	A	3790.77	PASS	AC=1;AF=0.5;AN=2;BaseQRankSum=2.527;DP=246;Dels=0.0;FS=5.143;HaplotypeScore=6.5882;MLEAC=1;MLEAF=0.5;MQ=41.99;MQ0=0;MQRankSum=0.364;QD=15.41;ReadPosRankSum=-0.783	GT:AD:DP:GQ:PL	0/1:129,116:245:99:3819,0,4123
chrVII	823684	.	G	A	3449.77	PASS	AC=1;AF=0.5;AN=2;BaseQRankSum=-0.956;DP=250;Dels=0.0;FS=0.0;HaplotypeScore=5.8662;MLEAC=1;MLEAF=0.5;MQ=41.99;MQ0=0;MQRankSum=1.004;QD=13.8;ReadPosRankSum=-0.429	GT:AD:DP:GQ:PL	0/1:124,125:249:99:3478,0,3805
chrVII	828104	.	C	T	4373.77	PASS	AC=1;AF=0.5;AN=2;BaseQRankSum=1.287;DP=250;Dels=0.0;FS=1.52;HaplotypeScore=1.6643;MLEAC=1;MLEAF=0.5;MQ=41.89;MQ0=0;MQRankSum=1.69;QD=17.5;ReadPosRankSum=-0.216	GT:AD:DP:GQ:PL	0/1:119,130:249:99:4402,0,3975
chrVII	828536	.	G	A	4522.77	PASS	AC=1;AF=0.5;AN=2;BaseQRankSum=-0.055;DP=248;Dels=0.0;FS=3.538;HaplotypeScore=8.7485;MLEAC=1;MLEAF=0.5;MQ=41.93;MQ0=0;MQRankSum=1.295;QD=18.24;ReadPosRankSum=-2.542	GT:AD:DP:GQ:PL	0/1:110,136:247:99:4551,0,3481
chrVII	841637	.	C	T	3524.77	PASS	AC=1;AF=0.5;AN=2;BaseQRankSum=-0.22;DP=250;Dels=0.0;FS=0.967;HaplotypeScore=1.7552;MLEAC=1;MLEAF=0.5;MQ=41.94;MQ0=0;MQRankSum=-0.815;QD=14.1;ReadPosRankSum=-0.192	GT:AD:DP:GQ:PL	0/1:139,111:250:99:3553,0,4695
chrVII	843239	.	G	A	4026.77	PASS	AC=1;AF=0.5;AN=2;BaseQRankSum=0.436;DP=250;Dels=0.0;FS=1.531;HaplotypeScore=0.9665;MLEAC=1;MLEAF=0.5;MQ=41.93;MQ0=0;MQRankSum=0.831;QD=16.11;ReadPosRankSum=-0.451	GT:AD:DP:GQ:PL	0/1:126,122:248:99:4055,0,4150
chrVII	843715	.	C	T	4297.77	PASS	AC=1;AF=0.5;AN=2;BaseQRankSum=0.165;DP=250;Dels=0.0;FS=2.783;HaplotypeScore=0.8667;MLEAC=1;MLEAF=0.5;MQ=41.88;MQ0=0;MQRankSum=-0.071;QD=17.19;ReadPosRankSum=-0.052	GT:AD:DP:GQ:PL	0/1:119,130:249:99:4326,0,3954
chrVII	856496	.	G	A	3656.77	PASS	AC=1;AF=0.5;AN=2;BaseQRankSum=2.017;DP=250;Dels=0.0;FS=0.0;HaplotypeScore=2.3113;MLEAC=1;MLEAF=0.5;MQ=41.98;MQ0=0;MQRankSum=-0.091;QD=14.63;ReadPosRankSum=0.49	GT:AD:DP:GQ:PL	0/1:136,113:249:99:3685,0,4393
chrVII	859333	.	C	T	3449.77	PASS	AC=1;AF=0.5;AN=2;BaseQRankSum=-2.53;DP=250;Dels=0.0;FS=0.479;HaplotypeScore=9.9977;MLEAC=1;MLEAF=0.5;MQ=41.93;MQ0=0;MQRankSum=-0.679;QD=13.8;ReadPosRankSum=-1.207	GT:AD:DP:GQ:PL	0/1:135,115:250:99:3478,0,4514
chrVII	859527	.	C	T	3813.77	PASS	AC=1;AF=0.5;AN=2;BaseQRankSum=-0.664;DP=250;Dels=0.0;FS=5.035;HaplotypeScore=4.3227;MLEAC=1;MLEAF=0.5;MQ=41.93;MQ0=0;MQRankSum=-0.75;QD=15.26;ReadPosRankSum=0.346	GT:AD:DP:GQ:PL	0/1:130,120:250:99:3842,0,4394
chrVII	883806	.	G	A	4194.77	PASS	AC=1;AF=0.5;AN=2;BaseQRankSum=-0.983;DP=250;Dels=0.0;FS=2.191;HaplotypeScore=10.8779;MLEAC=1;MLEAF=0.5;MQ=41.37;MQ0=0;MQRankSum=0.533;QD=16.78;ReadPosRankSum=1.141	GT:AD:DP:GQ:PL	0/1:119,129:249:99:4223,0,3884
chrVII	883838	.	G	A	9806.77	PASS	AC=2;AF=1.0;AN=2;BaseQRankSum=1.718;DP=250;Dels=0.0;FS=0.0;HaplotypeScore=6.7121;MLEAC=2;MLEAF=1.0;MQ=41.86;MQ0=0;MQRankSum=0.125;QD=35.2;ReadPosRankSum=0.679	GT:AD:DP:GQ:PL	1/1:1,249:250:99:9835,746,0
chrVII	886024	.	G	A	4337.77	PASS	AC=1;AF=0.5;AN=2;BaseQRankSum=-0.138;DP=250;Dels=0.0;FS=2.129;HaplotypeScore=5.1149;MLEAC=1;MLEAF=0.5;MQ=42.0;MQ0=0;MQRankSum=0.091;QD=17.35;ReadPosRankSum=0.285	GT:AD:DP:GQ:PL	0/1:121,129:250:99:4366,0,4009
chrVII	903257	.	C	T	3806.77	PASS	AC=1;AF=0.5;AN=2;BaseQRankSum=-0.359;DP=249;Dels=0.0;FS=10.084;HaplotypeScore=5.9547;MLEAC=1;MLEAF=0.5;MQ=41.85;MQ0=0;MQRankSum=0.136;QD=15.29;ReadPosRankSum=-0.476	GT:AD:DP:GQ:PL	0/1:130,118:249:99:3835,0,4339
chrVII	903305	.	G	A	4309.77	PASS	AC=1;AF=0.5;AN=2;BaseQRankSum=-2.316;DP=250;Dels=0.0;FS=4.299;HaplotypeScore=1.933;MLEAC=1;MLEAF=0.5;MQ=41.99;MQ0=0;MQRankSum=-1.711;QD=17.24;ReadPosRankSum=-0.644	GT:AD:DP:GQ:PL	0/1:115,135:250:99:4338,0,3736
chrVII	913261	.	G	A	3723.77	PASS	AC=1;AF=0.5;AN=2;BaseQRankSum=-0.045;DP=250;Dels=0.0;FS=2.779;HaplotypeScore=8.2969;MLEAC=1;MLEAF=0.5;MQ=41.94;MQ0=0;MQRankSum=0.419;QD=14.9;ReadPosRankSum=0.656	GT:AD:DP:GQ:PL	0/1:128,120:249:99:3752,0,4126
chrVII	915234	.	C	T	3908.77	PASS	AC=1;AF=0.5;AN=2;BaseQRankSum=-2.446;DP=249;Dels=0.0;FS=9.004;HaplotypeScore=2.4095;MLEAC=1;MLEAF=0.5;MQ=41.88;MQ0=0;MQRankSum=1.26;QD=15.7;ReadPosRankSum=0.883	GT:AD:DP:GQ:PL	0/1:120,125:246:99:3937,0,3891
chrVII	921674	.	C	T	3950.77	PASS	AC=1;AF=0.5;AN=2;BaseQRankSum=1.809;DP=229;Dels=0.0;FS=3.994;HaplotypeScore=1.9399;MLEAC=1;MLEAF=0.5;MQ=41.25;MQ0=1;MQRankSum=0.817;QD=17.25;ReadPosRankSum=-0.714	GT:AD:DP:GQ:PL	0/1:107,122:229:99:3979,0,3374
chrVII	921677	.	C	T	3958.77	PASS	AC=1;AF=0.5;AN=2;BaseQRankSum=0.832;DP=230;Dels=0.0;FS=3.195;HaplotypeScore=1.9399;MLEAC=1;MLEAF=0.5;MQ=41.49;MQ0=1;MQRankSum=0.918;QD=17.21;ReadPosRankSum=-0.321	GT:AD:DP:GQ:PL	0/1:109,121:230:99:3987,0,3524
chrVII	935957	.	G	A	3933.77	PASS	AC=1;AF=0.5;AN=2;BaseQRankSum=1.819;DP=250;Dels=0.0;FS=0.0;HaplotypeScore=3.8486;MLEAC=1;MLEAF=0.5;MQ=41.93;MQ0=0;MQRankSum=0.931;QD=15.74;ReadPosRankSum=1.341	GT:AD:DP:GQ:PL	0/1:131,116:247:99:3962,0,4404
chrVII	937052	.	C	T	3687.77	PASS	AC=1;AF=0.5;AN=2;BaseQRankSum=-1.106;DP=250;Dels=0.0;FS=4.358;HaplotypeScore=4.3465;MLEAC=1;MLEAF=0.5;MQ=41.81;MQ0=0;MQRankSum=0.744;QD=14.75;ReadPosRankSum=0.068	GT:AD:DP:GQ:PL	0/1:134,115:249:99:3716,0,4546
chrVII	939870	.	G	A	3995.77	PASS	AC=1;AF=0.5;AN=2;BaseQRankSum=0.122;DP=250;Dels=0.0;FS=0.482;HaplotypeScore=8.6153;MLEAC=1;MLEAF=0.5;MQ=42.0;MQ0=0;MQRankSum=-0.726;QD=15.98;ReadPosRankSum=-0.95	GT:AD:DP:GQ:PL	0/1:124,123:248:99:4024,0,4025
chrVII	965745	.	C	T	3667.77	PASS	AC=1;AF=0.5;AN=2;BaseQRankSum=0.89;DP=226;Dels=0.0;FS=2.26;HaplotypeScore=2.9628;MLEAC=1;MLEAF=0.5;MQ=41.93;MQ0=0;MQRankSum=-0.233;QD=16.23;ReadPosRankSum=-0.341	GT:AD:DP:GQ:PL	0/1:116,110:226:99:3696,0,3803
chrVII	974780	.	G	A	4074.77	PASS	AC=1;AF=0.5;AN=2;BaseQRankSum=-0.433;DP=250;Dels=0.0;FS=0.968;HaplotypeScore=6.1851;MLEAC=1;MLEAF=0.5;MQ=41.98;MQ0=0;MQRankSum=-1.225;QD=16.3;ReadPosRankSum=-0.44	GT:AD:DP:GQ:PL	0/1:126,124:250:99:4103,0,4102
chrVII	976662	.	C	T	4396.77	PASS	AC=1;AF=0.5;AN=2;BaseQRankSum=-0.084;DP=250;Dels=0.0;FS=0.0;HaplotypeScore=4.226;MLEAC=1;MLEAF=0.5;MQ=41.94;MQ0=0;MQRankSum=1.277;QD=17.59;ReadPosRankSum=-1.127	GT:AD:DP:GQ:PL	0/1:115,134:249:99:4425,0,3706
chrVII	979659	.	G	A	3805.77	PASS	AC=1;AF=0.5;AN=2;BaseQRankSum=0.978;DP=248;Dels=0.0;FS=0.464;HaplotypeScore=1.79;MLEAC=1;MLEAF=0.5;MQ=42.0;MQ0=0;MQRankSum=-0.627;QD=15.35;ReadPosRankSum=-0.229	GT:AD:DP:GQ:PL	0/1:133,115:248:99:3834,0,4455
chrVII	984047	.	C	T	3938.77	PASS	AC=1;AF=0.5;AN=2;BaseQRankSum=2.221;DP=250;Dels=0.0;FS=2.786;HaplotypeScore=6.6501;MLEAC=1;MLEAF=0.5;MQ=41.92;MQ0=0;MQRankSum=-1.51;QD=15.76;ReadPosRankSum=1.441	GT:AD:DP:GQ:PL	0/1:131,119:250:99:3967,0,4262
chrVII	984820	.	C	T	4174.77	PASS	AC=1;AF=0.5;AN=2;BaseQRankSum=0.407;DP=250;Dels=0.0;FS=2.824;HaplotypeScore=0.0;MLEAC=1;MLEAF=0.5;MQ=42.0;MQ0=0;MQRankSum=0.324;QD=16.7;ReadPosRankSum=-1.134	GT:AD:DP:GQ:PL	0/1:126,124:250:99:4203,0,4245
chrVII	990614	.	C	T	4331.77	PASS	AC=1;AF=0.5;AN=2;BaseQRankSum=0.374;DP=250;Dels=0.0;FS=0.468;HaplotypeScore=2.366;MLEAC=1;MLEAF=0.5;MQ=41.98;MQ0=0;MQRankSum=-0.386;QD=17.33;ReadPosRankSum=-0.183	GT:AD:DP:GQ:PL	0/1:118,132:250:99:4360,0,3845
chrVII	993681	.	G	A	4048.77	PASS	AC=1;AF=0.5;AN=2;BaseQRankSum=-1.74;DP=233;Dels=0.0;FS=0.492;HaplotypeScore=11.614;MLEAC=1;MLEAF=0.5;MQ=41.94;MQ0=0;MQRankSum=-0.198;QD=17.38;ReadPosRankSum=-0.603	GT:AD:DP:GQ:PL	0/1:110,123:233:99:4077,0,3621
chrVII	1000836	.	C	T	4517.77	PASS	AC=1;AF=0.5;AN=2;BaseQRankSum=1.111;DP=250;Dels=0.0;FS=0.983;HaplotypeScore=6.0393;MLEAC=1;MLEAF=0.5;MQ=41.98;MQ0=0;MQRankSum=-0.98;QD=18.07;ReadPosRankSum=-0.354	GT:AD:DP:GQ:PL	0/1:117,133:250:99:4546,0,3786
chrVII	1000882	.	C	T	3970.77	PASS	AC=1;AF=0.5;AN=2;BaseQRankSum=1.332;DP=243;Dels=0.0;FS=6.195;HaplotypeScore=7.7432;MLEAC=1;MLEAF=0.5;MQ=41.97;MQ0=0;MQRankSum=-0.491;QD=16.34;ReadPosRankSum=0.271	GT:AD:DP:GQ:PL	0/1:122,119:243:99:3999,0,3968
chrVII	1005795	.	C	T	3905.77	PASS	AC=1;AF=0.5;AN=2;BaseQRankSum=0.087;DP=250;Dels=0.0;FS=2.126;HaplotypeScore=3.3213;MLEAC=1;MLEAF=0.5;MQ=41.93;MQ0=0;MQRankSum=0.284;QD=15.62;ReadPosRankSum=-0.448	GT:AD:DP:GQ:PL	0/1:126,123:249:99:3934,0,4145
chrVII	1012004	.	G	A	3061.77	PASS	AC=1;AF=0.5;AN=2;BaseQRankSum=1.319;DP=196;Dels=0.0;FS=2.465;HaplotypeScore=2.5859;MLEAC=1;MLEAF=0.5;MQ=41.99;MQ0=0;MQRankSum=-1.991;QD=15.62;ReadPosRankSum=-2.06	GT:AD:DP:GQ:PL	0/1:99,96:195:99:3090,0,3255
chrVII	1012483	.	C	T	4131.77	PASS	AC=1;AF=0.5;AN=2;BaseQRankSum=-3.311;DP=250;Dels=0.0;FS=0.476;HaplotypeScore=2.728;MLEAC=1;MLEAF=0.5;MQ=41.94;MQ0=0;MQRankSum=1.833;QD=16.53;ReadPosRankSum=-0.463	GT:AD:DP:GQ:PL	0/1:112,136:249:99:4160,0,3614
chrVII	1016646	.	G	A	4043.77	PASS	AC=1;AF=0.5;AN=2;BaseQRankSum=1.482;DP=250;Dels=0.0;FS=0.0;HaplotypeScore=4.5605;MLEAC=1;MLEAF=0.5;MQ=42.0;MQ0=0;MQRankSum=-0.105;QD=16.18;ReadPosRankSum=1.395	GT:AD:DP:GQ:PL	0/1:129,121:250:99:4072,0,4204
chrVII	1016863	.	C	T	4115.77	PASS	AC=1;AF=0.5;AN=2;BaseQRankSum=-0.147;DP=250;Dels=0.0;FS=1.523;HaplotypeScore=7.4716;MLEAC=1;MLEAF=0.5;MQ=41.94;MQ0=0;MQRankSum=2.044;QD=16.46;ReadPosRankSum=0.321	GT:AD:DP:GQ:PL	0/1:125,124:249:99:4144,0,4209
chrVII	1026318	.	C	T	4391.77	PASS	AC=1;AF=0.5;AN=2;BaseQRankSum=-1.202;DP=250;Dels=0.0;FS=16.73;HaplotypeScore=3.454;MLEAC=1;MLEAF=0.5;MQ=41.92;MQ0=0;MQRankSum=-0.106;QD=17.57;ReadPosRankSum=-2.324	GT:AD:DP:GQ:PL	0/1:114,134:248:99:4420,0,3735
chrVII	1053282	.	G	A	3809.77	PASS	AC=1;AF=0.5;AN=2;BaseQRankSum=1.655;DP=249;Dels=0.0;FS=3.563;HaplotypeScore=4.8171;MLEAC=1;MLEAF=0.5;MQ=41.87;MQ0=0;MQRankSum=-1.571;QD=15.3;ReadPosRankSum=-3.018	GT:AD:DP:GQ:PL	0/1:126,120:246:99:3838,0,4076
chrVII	1062730	.	C	T	3689.77	PASS	AC=1;AF=0.5;AN=2;BaseQRankSum=1.289;DP=250;Dels=0.0;FS=4.289;HaplotypeScore=2.6953;MLEAC=1;MLEAF=0.5;MQ=42.0;MQ0=0;MQRankSum=1.342;QD=14.76;ReadPosRankSum=0.522	GT:AD:DP:GQ:PL	0/1:136,112:248:99:3718,0,4533
chrVII	1062772	.	G	A	4054.77	PASS	AC=1;AF=0.5;AN=2;BaseQRankSum=0.251;DP=250;Dels=0.0;FS=12.481;HaplotypeScore=5.3552;MLEAC=1;MLEAF=0.5;MQ=42.0;MQ0=0;MQRankSum=1.179;QD=16.22;ReadPosRankSum=0.675	GT:AD:DP:GQ:PL	0/1:128,121:249:99:4083,0,4266
chrVII	1064919	.	G	A	4281.77	PASS	AC=1;AF=0.5;AN=2;BaseQRankSum=0.011;DP=247;Dels=0.0;FS=6.021;HaplotypeScore=7.1954;MLEAC=1;MLEAF=0.5;MQ=41.99;MQ0=0;MQRankSum=-0.016;QD=17.34;ReadPosRankSum=-0.553	GT:AD:DP:GQ:PL	0/1:117,129:246:99:4310,0,3629
chrVII	1065690	.	C	T	3399.77	PASS	AC=1;AF=0.5;AN=2;BaseQRankSum=-1.441;DP=246;Dels=0.0;FS=0.0;HaplotypeScore=4.0032;MLEAC=1;MLEAF=0.5;MQ=42.0;MQ0=0;MQRankSum=-1.468;QD=13.82;ReadPosRankSum=0.582	GT:AD:DP:GQ:PL	0/1:137,108:245:99:3428,0,4576
chrVIII	15915	.	G	A	4166.77	PASS	AC=1;AF=0.5;AN=2;BaseQRankSum=1.432;DP=250;Dels=0.0;FS=2.782;HaplotypeScore=0.9947;MLEAC=1;MLEAF=0.5;MQ=41.99;MQ0=0;MQRankSum=-0.105;QD=16.67;ReadPosRankSum=-0.121	GT:AD:DP:GQ:PL	0/1:125,124:249:99:4195,0,4123
chrVIII	19069	.	C	T	4109.77	PASS	AC=1;AF=0.5;AN=2;BaseQRankSum=1.379;DP=250;Dels=0.0;FS=3.495;HaplotypeScore=8.7755;MLEAC=1;MLEAF=0.5;MQ=42.0;MQ0=0;MQRankSum=0.958;QD=16.44;ReadPosRankSum=0.209	GT:AD:DP:GQ:PL	0/1:126,124:250:99:4138,0,4221
chrVIII	26249	.	C	T	4694.77	PASS	AC=1;AF=0.5;AN=2;BaseQRankSum=1.262;DP=250;Dels=0.0;FS=1.53;HaplotypeScore=3.7041;MLEAC=1;MLEAF=0.5;MQ=41.99;MQ0=0;MQRankSum=-1.961;QD=18.78;ReadPosRankSum=1.816	GT:AD:DP:GQ:PL	0/1:112,137:249:99:4723,0,3640
chrVIII	26419	.	C	T	3450.77	PASS	AC=1;AF=0.5;AN=2;BaseQRankSum=0.987;DP=249;Dels=0.0;FS=1.002;HaplotypeScore=3.6732;MLEAC=1;MLEAF=0.5;MQ=41.98;MQ0=0;MQRankSum=-1.059;QD=13.86;ReadPosRankSum=0.445	GT:AD:DP:GQ:PL	0/1:138,111:249:99:3479,0,4380
chrVIII	26483	.	C	T	3576.77	PASS	AC=1;AF=0.5;AN=2;BaseQRankSum=2.648;DP=250;Dels=0.0;FS=0.466;HaplotypeScore=5.8897;MLEAC=1;MLEAF=0.5;MQ=41.94;MQ0=0;MQRankSum=-0.56;QD=14.31;ReadPosRankSum=0.02	GT:AD:DP:GQ:PL	0/1:138,112:250:99:3605,0,4372
chrVIII	27788	.	C	T	3837.77	PASS	AC=1;AF=0.5;AN=2;BaseQRankSum=0.031;DP=232;Dels=0.0;FS=13.239;HaplotypeScore=5.1713;MLEAC=1;MLEAF=0.5;MQ=41.94;MQ0=0;MQRankSum=0.804;QD=16.54;ReadPosRankSum=1.683	GT:AD:DP:GQ:PL	0/1:116,115:231:99:3866,0,3918
chrVIII	32982	.	C	T	2425.77	PASS	AC=1;AF=0.5;AN=2;BaseQRankSum=-2.25;DP=163;Dels=0.0;FS=2.939;HaplotypeScore=0.7887;MLEAC=1;MLEAF=0.5;MQ=41.91;MQ0=0;MQRankSum=-0.193;QD=14.88;ReadPosRankSum=0.19	GT:AD:DP:GQ:PL	0/1:86,76:163:99:2454,0,2777
chrVIII	34317	.	G	A	3371.77	PASS	AC=1;AF=0.5;AN=2;BaseQRankSum=1.563;DP=222;Dels=0.0;FS=2.37;HaplotypeScore=6.7354;MLEAC=1;MLEAF=0.5;MQ=41.98;MQ0=0;MQRankSum=-0.684;QD=15.19;ReadPosRankSum=-1.856	GT:AD:DP:GQ:PL	0/1:117,105:222:99:3400,0,3779
chrVIII	34566	.	G	A	4236.77	PASS	AC=1;AF=0.5;AN=2;BaseQRankSum=-0.571;DP=242;Dels=0.0;FS=4.47;HaplotypeScore=4.1774;MLEAC=1;MLEAF=0.5;MQ=41.98;MQ0=0;MQRankSum=-0.056;QD=17.51;ReadPosRankSum=0.433	GT:AD:DP:GQ:PL	0/1:116,126:242:99:4265,0,3876
chrVIII	54877	.	C	T	4413.77	PASS	AC=1;AF=0.5;AN=2;BaseQRankSum=0.863;DP=250;Dels=0.0;FS=0.0;HaplotypeScore=3.6414;MLEAC=1;MLEAF=0.5;MQ=42.0;MQ0=0;MQRankSum=-0.263;QD=17.66;ReadPosRankSum=-0.131	GT:AD:DP:GQ:PL	0/1:119,131:250:99:4442,0,3810
chrVIII	55814	.	C	T	4214.77	PASS	AC=1;AF=0.5;AN=2;BaseQRankSum=0.189;DP=250;Dels=0.0;FS=0.465;HaplotypeScore=2.5352;MLEAC=1;MLEAF=0.5;MQ=42.0;MQ0=0;MQRankSum=-1.909;QD=16.86;ReadPosRankSum=-0.938	GT:AD:DP:GQ:PL	0/1:118,131:249:99:4243,0,3786
chrVIII	65356	.	C	T	4092.77	PASS	AC=1;AF=0.5;AN=2;BaseQRankSum=2.349;DP=250;Dels=0.0;FS=3.471;HaplotypeScore=1.786;MLEAC=1;MLEAF=0.5;MQ=41.94;MQ0=0;MQRankSum=-1.089;QD=16.37;ReadPosRankSum=1.207	GT:AD:DP:GQ:PL	0/1:127,122:249:99:4121,0,4193
chrVIII	65840	.	G	A	3540.77	PASS	AC=1;AF=0.5;AN=2;BaseQRankSum=-0.012;DP=250;Dels=0.0;FS=0.0;HaplotypeScore=5.5061;MLEAC=1;MLEAF=0.5;MQ=41.89;MQ0=0;MQRankSum=0.836;QD=14.16;ReadPosRankSum=0.512	GT:AD:DP:GQ:PL	0/1:139,111:250:99:3569,0,4591
chrVIII	94870	.	C	T	4228.77	PASS	AC=1;AF=0.5;AN=2;BaseQRankSum=0.578;DP=250;Dels=0.0;FS=0.461;HaplotypeScore=7.7401;MLEAC=1;MLEAF=0.5;MQ=41.95;MQ0=0;MQRankSum=-0.027;QD=16.92;ReadPosRankSum=-0.111	GT:AD:DP:GQ:PL	0/1:124,126:250:99:4257,0,4129
chrVIII	94874	.	G	A	4257.77	PASS	AC=1;AF=0.5;AN=2;BaseQRankSum=0.413;DP=250;Dels=0.0;FS=0.968;HaplotypeScore=8.8302;MLEAC=1;MLEAF=0.5;MQ=41.96;MQ0=0;MQRankSum=-0.362;QD=17.03;ReadPosRankSum=-0.084	GT:AD:DP:GQ:PL	0/1:122,127:249:99:4286,0,3911
chrVIII	102254	.	C	T	4194.77	PASS	AC=1;AF=0.5;AN=2;BaseQRankSum=-0.078;DP=250;Dels=0.0;FS=6.929;HaplotypeScore=10.3525;MLEAC=1;MLEAF=0.5;MQ=41.98;MQ0=0;MQRankSum=-1.796;QD=16.78;ReadPosRankSum=-1.327	GT:AD:DP:GQ:PL	0/1:124,126:250:99:4223,0,4130
chrVIII	107839	.	C	T	4228.77	PASS	AC=1;AF=0.5;AN=2;BaseQRankSum=1.225;DP=250;Dels=0.0;FS=2.107;HaplotypeScore=4.5961;MLEAC=1;MLEAF=0.5;MQ=41.79;MQ0=0;MQRankSum=1.281;QD=16.92;ReadPosRankSum=-0.019	GT:AD:DP:GQ:PL	0/1:123,127:250:99:4257,0,4064
chrVIII	117780	.	C	T	3506.77	PASS	AC=1;AF=0.5;AN=2;BaseQRankSum=-4.951;DP=250;Dels=0.0;FS=7.236;HaplotypeScore=4.0846;MLEAC=1;MLEAF=0.5;MQ=41.99;MQ0=0;MQRankSum=0.228;QD=14.03;ReadPosRankSum=-0.302	GT:AD:DP:GQ:PL	0/1:124,125:249:99:3535,0,3944
chrVIII	135472	.	C	T	4283.77	PASS	AC=1;AF=0.5;AN=2;BaseQRankSum=1.442;DP=250;Dels=0.0;FS=0.968;HaplotypeScore=4.9852;MLEAC=1;MLEAF=0.5;MQ=41.99;MQ0=0;MQRankSum=-0.067;QD=17.14;ReadPosRankSum=-0.132	GT:AD:DP:GQ:PL	0/1:124,126:250:99:4312,0,4131
chrVIII	136628	.	C	T	4205.77	PASS	AC=1;AF=0.5;AN=2;BaseQRankSum=0.685;DP=250;Dels=0.0;FS=3.457;HaplotypeScore=1.864;MLEAC=1;MLEAF=0.5;MQ=41.9;MQ0=0;MQRankSum=0.221;QD=16.82;ReadPosRankSum=0.792	GT:AD:DP:GQ:PL	0/1:124,126:250:99:4234,0,4121
chrVIII	136650	.	C	T	3698.77	PASS	AC=1;AF=0.5;AN=2;BaseQRankSum=1.718;DP=250;Dels=0.0;FS=2.161;HaplotypeScore=1.7552;MLEAC=1;MLEAF=0.5;MQ=41.98;MQ0=0;MQRankSum=0.337;QD=14.8;ReadPosRankSum=1.132	GT:AD:DP:GQ:PL	0/1:138,111:249:99:3727,0,4530
chrVIII	137745	.	C	T	3707.77	PASS	AC=1;AF=0.5;AN=2;BaseQRankSum=0.516;DP=250;Dels=0.0;FS=4.303;HaplotypeScore=5.1423;MLEAC=1;MLEAF=0.5;MQ=42.0;MQ0=0;MQRankSum=0.435;QD=14.83;ReadPosRankSum=-0.573	GT:AD:DP:GQ:PL	0/1:134,113:247:99:3736,0,4365
chrVIII	141798	.	C	T	3692.77	PASS	AC=1;AF=0.5;AN=2;BaseQRankSum=1.388;DP=250;Dels=0.0;FS=0.466;HaplotypeScore=9.4631;MLEAC=1;MLEAF=0.5;MQ=41.82;MQ0=0;MQRankSum=0.169;QD=14.77;ReadPosRankSum=0.878	GT:AD:DP:GQ:PL	0/1:135,113:248:99:3721,0,4512
chrVIII	148103	.	C	T	3917.77	PASS	AC=1;AF=0.5;AN=2;BaseQRankSum=1.212;DP=244;Dels=0.0;FS=5.217;HaplotypeScore=3.3542;MLEAC=1;MLEAF=0.5;MQ=42.0;MQ0=0;MQRankSum=1.339;QD=16.06;ReadPosRankSum=-0.08	GT:AD:DP:GQ:PL	0/1:125,119:244:99:3946,0,4116
chrVIII	149339	.	C	T	3774.77	PASS	AC=1;AF=0.5;AN=2;BaseQRankSum=0.646;DP=244;Dels=0.0;FS=2.915;HaplotypeScore=3.052;MLEAC=1;MLEAF=0.5;MQ=41.98;MQ0=0;MQRankSum=1.639;QD=15.47;ReadPosRankSum=-2.029	GT:AD:DP:GQ:PL	0/1:125,119:244:99:3803,0,4164
chrVIII	167696	.	C	T	2927.77	PASS	AC=1;AF=0.5;AN=2;BaseQRankSum=-0.466;DP=196;Dels=0.0;FS=4.526;HaplotypeScore=2.7781;MLEAC=1;MLEAF=0.5;MQ=41.84;MQ0=0;MQRankSum=1.371;QD=14.94;ReadPosRankSum=0.613	GT:AD:DP:GQ:PL	0/1:106,90:196:99:2956,0,3590
chrVIII	173876	.	C	T	4093.77	PASS	AC=1;AF=0.5;AN=2;BaseQRankSum=0.297;DP=250;Dels=0.0;FS=2.182;HaplotypeScore=6.4355;MLEAC=1;MLEAF=0.5;MQ=41.99;MQ0=0;MQRankSum=-0.389;QD=16.38;ReadPosRankSum=-0.191	GT:AD:DP:GQ:PL	0/1:124,123:248:99:4122,0,4093
chrVIII	177377	.	C	T	4042.77	PASS	AC=1;AF=0.5;AN=2;BaseQRankSum=-0.12;DP=250;Dels=0.0;FS=0.0;HaplotypeScore=5.5029;MLEAC=1;MLEAF=0.5;MQ=41.88;MQ0=0;MQRankSum=-0.516;QD=16.17;ReadPosRankSum=0.141	GT:AD:DP:GQ:PL	0/1:120,130:250:99:4071,0,3712
chrVIII	199093	.	C	T	3319.77	PASS	AC=1;AF=0.5;AN=2;BaseQRankSum=0.31;DP=250;Dels=0.0;FS=0.0;HaplotypeScore=7.927;MLEAC=1;MLEAF=0.5;MQ=41.92;MQ0=0;MQRankSum=-0.761;QD=13.28;ReadPosRankSum=0.061	GT:AD:DP:GQ:PL	0/1:143,105:248:99:3348,0,4711
chrVIII	201290	.	G	A	3685.77	PASS	AC=1;AF=0.5;AN=2;BaseQRankSum=-0.572;DP=248;Dels=0.0;FS=0.0;HaplotypeScore=7.5062;MLEAC=1;MLEAF=0.5;MQ=42.0;MQ0=0;MQRankSum=0.897;QD=14.86;ReadPosRankSum=-0.62	GT:AD:DP:GQ:PL	0/1:132,116:248:99:3714,0,4419
chrVIII	202113	.	G	A	4307.77	PASS	AC=1;AF=0.5;AN=2;BaseQRankSum=1.567;DP=246;Dels=0.0;FS=0.462;HaplotypeScore=4.7008;MLEAC=1;MLEAF=0.5;MQ=41.94;MQ0=0;MQRankSum=0.531;QD=17.51;ReadPosRankSum=0.762	GT:AD:DP:GQ:PL	0/1:119,127:246:99:4336,0,4022
chrVIII	205041	.	C	T	3379.77	PASS	AC=1;AF=0.5;AN=2;BaseQRankSum=0.562;DP=248;Dels=0.0;FS=4.348;HaplotypeScore=1.7621;MLEAC=1;MLEAF=0.5;MQ=41.99;MQ0=0;MQRankSum=-1.833;QD=13.63;ReadPosRankSum=0.99	GT:AD:DP:GQ:PL	0/1:139,107:246:99:3408,0,4713
chrVIII	210495	.	C	T	3438.77	PASS	AC=1;AF=0.5;AN=2;BaseQRankSum=0.27;DP=219;Dels=0.0;FS=1.041;HaplotypeScore=5.9398;MLEAC=1;MLEAF=0.5;MQ=41.93;MQ0=0;MQRankSum=-0.198;QD=15.7;ReadPosRankSum=-1.511	GT:AD:DP:GQ:PL	0/1:115,104:219:99:3467,0,3708
chrVIII	211552	.	G	A	4203.77	PASS	AC=1;AF=0.5;AN=2;BaseQRankSum=0.065;DP=250;Dels=0.0;FS=0.0;HaplotypeScore=4.1514;MLEAC=1;MLEAF=0.5;MQ=41.94;MQ0=0;MQRankSum=-0.602;QD=16.82;ReadPosRankSum=-0.465	GT:AD:DP:GQ:PL	0/1:123,127:250:99:4232,0,4089
chrVIII	225429	.	G	A	4321.77	PASS	AC=1;AF=0.5;AN=2;BaseQRankSum=-0.956;DP=250;Dels=0.0;FS=5.964;HaplotypeScore=4.8015;MLEAC=1;MLEAF=0.5;MQ=41.99;MQ0=0;MQRankSum=-0.067;QD=17.29;ReadPosRankSum=-2.059	GT:AD:DP:GQ:PL	0/1:118,132:250:99:4350,0,3952
chrVIII	230901	.	C	T	4047.77	PASS	AC=1;AF=0.5;AN=2;BaseQRankSum=0.452;DP=249;Dels=0.0;FS=7.143;HaplotypeScore=5.1614;MLEAC=1;MLEAF=0.5;MQ=41.98;MQ0=0;MQRankSum=-0.647;QD=16.26;ReadPosRankSum=0.003	GT:AD:DP:GQ:PL	0/1:124,123:247:99:4076,0,4095
chrVIII	231209	.	G	A	3954.77	PASS	AC=1;AF=0.5;AN=2;BaseQRankSum=0.923;DP=250;Dels=0.0;FS=6.92;HaplotypeScore=0.7887;MLEAC=1;MLEAF=0.5;MQ=41.98;MQ0=0;MQRankSum=-0.291;QD=15.82;ReadPosRankSum=0.587	GT:AD:DP:GQ:PL	0/1:128,122:250:99:3983,0,4176
chrVIII	239779	.	C	T	4098.77	PASS	AC=1;AF=0.5;AN=2;BaseQRankSum=-0.619;DP=250;Dels=0.0;FS=3.515;HaplotypeScore=3.3993;MLEAC=1;MLEAF=0.5;MQ=41.99;MQ0=0;MQRankSum=-0.976;QD=16.4;ReadPosRankSum=-1.481	GT:AD:DP:GQ:PL	0/1:123,126:249:99:4127,0,4068
chrVIII	241667	.	C	T	3584.77	PASS	AC=1;AF=0.5;AN=2;BaseQRankSum=-4.952;DP=250;Dels=0.0;FS=1.566;HaplotypeScore=5.5006;MLEAC=1;MLEAF=0.5;MQ=41.99;MQ0=0;MQRankSum=0.586;QD=14.34;ReadPosRankSum=-0.992	GT:AD:DP:GQ:PL	0/1:132,118:250:99:3613,0,4435
chrVIII	242490	.	G	A	4268.77	PASS	AC=1;AF=0.5;AN=2;BaseQRankSum=0.026;DP=250;Dels=0.0;FS=2.789;HaplotypeScore=3.2778;MLEAC=1;MLEAF=0.5;MQ=41.99;MQ0=0;MQRankSum=-0.495;QD=17.08;ReadPosRankSum=-0.706	GT:AD:DP:GQ:PL	0/1:117,132:249:99:4297,0,3745
chrVIII	245773	.	G	A	4577.77	PASS	AC=1;AF=0.5;AN=2;BaseQRankSum=0.061;DP=250;Dels=0.0;FS=0.0;HaplotypeScore=5.2673;MLEAC=1;MLEAF=0.5;MQ=41.98;MQ0=0;MQRankSum=2.028;QD=18.31;ReadPosRankSum=-0.277	GT:AD:DP:GQ:PL	0/1:113,136:249:99:4606,0,3770
chrVIII	246500	.	C	T	4362.77	PASS	AC=1;AF=0.5;AN=2;BaseQRankSum=0.499;DP=250;Dels=0.0;FS=0.995;HaplotypeScore=6.2938;MLEAC=1;MLEAF=0.5;MQ=41.93;MQ0=0;MQRankSum=-1.013;QD=17.45;ReadPosRankSum=0.293	GT:AD:DP:GQ:PL	0/1:118,130:248:99:4391,0,4004
chrVIII	261553	.	C	T	4100.77	PASS	AC=1;AF=0.5;AN=2;BaseQRankSum=-2.369;DP=250;Dels=0.0;FS=3.527;HaplotypeScore=9.5251;MLEAC=1;MLEAF=0.5;MQ=41.94;MQ0=0;MQRankSum=0.885;QD=16.4;ReadPosRankSum=1.442	GT:AD:DP:GQ:PL	0/1:118,131:250:99:4129,0,3806
chrVIII	280819	.	C	T	4191.77	PASS	AC=1;AF=0.5;AN=2;BaseQRankSum=0.715;DP=250;Dels=0.0;FS=1.55;HaplotypeScore=9.1055;MLEAC=1;MLEAF=0.5;MQ=41.99;MQ0=0;MQRankSum=-0.183;QD=16.77;ReadPosRankSum=0.685	GT:AD:DP:GQ:PL	0/1:120,130:250:99:4220,0,3903
chrVIII	280970	.	C	T	3506.77	PASS	AC=1;AF=0.5;AN=2;BaseQRankSum=0.024;DP=250;Dels=0.0;FS=0.471;HaplotypeScore=9.506;MLEAC=1;MLEAF=0.5;MQ=41.94;MQ0=0;MQRankSum=0.037;QD=14.03;ReadPosRankSum=0.999	GT:AD:DP:GQ:PL	0/1:135,112:248:99:3535,0,4513
chrVIII	290859	.	G	A	4248.77	PASS	AC=1;AF=0.5;AN=2;BaseQRankSum=3.32;DP=250;Dels=0.0;FS=5.042;HaplotypeScore=2.8287;MLEAC=1;MLEAF=0.5;MQ=42.0;MQ0=0;MQRankSum=-0.319;QD=17.0;ReadPosRankSum=0.194	GT:AD:DP:GQ:PL	0/1:126,123:249:99:4277,0,4263
chrVIII	294097	.	C	T	4057.77	PASS	AC=1;AF=0.5;AN=2;BaseQRankSum=0.875;DP=250;Dels=0.0;FS=3.524;HaplotypeScore=3.5602;MLEAC=1;MLEAF=0.5;MQ=41.94;MQ0=0;MQRankSum=0.807;QD=16.23;ReadPosRankSum=0.636	GT:AD:DP:GQ:PL	0/1:125,121:247:99:4086,0,4170
chrVIII	316724	.	C	T	3895.77	PASS	AC=1;AF=0.5;AN=2;BaseQRankSum=1.169;DP=250;Dels=0.0;FS=2.81;HaplotypeScore=0.7887;MLEAC=1;MLEAF=0.5;MQ=41.94;MQ0=0;MQRankSum=0.239;QD=15.58;ReadPosRankSum=0.906	GT:AD:DP:GQ:PL	0/1:130,119:250:99:3924,0,4234
chrVIII	335630	.	C	T	4222.77	PASS	AC=1;AF=0.5;AN=2;BaseQRankSum=-0.597;DP=250;Dels=0.0;FS=6.117;HaplotypeScore=2.6527;MLEAC=1;MLEAF=0.5;MQ=41.99;MQ0=0;MQRankSum=0.041;QD=16.89;ReadPosRankSum=-0.59	GT:AD:DP:GQ:PL	0/1:121,127:248:99:4251,0,4009
chrVIII	336303	.	G	A	4076.77	PASS	AC=1;AF=0.5;AN=2;BaseQRankSum=1.745;DP=250;Dels=0.0;FS=0.0;HaplotypeScore=12.2902;MLEAC=1;MLEAF=0.5;MQ=41.86;MQ0=1;MQRankSum=-1.114;QD=16.31;ReadPosRankSum=1.178	GT:AD:DP:GQ:PL	0/1:123,124:248:99:4105,0,4019
chrVIII	346591	.	C	T	4130.77	PASS	AC=1;AF=0.5;AN=2;BaseQRankSum=-0.539;DP=250;Dels=0.0;FS=2.126;HaplotypeScore=4.5291;MLEAC=1;MLEAF=0.5;MQ=42.0;MQ0=0;MQRankSum=1.725;QD=16.52;ReadPosRankSum=-2.246	GT:AD:DP:GQ:PL	0/1:124,125:249:99:4159,0,4034
chrVIII	353432	.	C	T	4031.77	PASS	AC=1;AF=0.5;AN=2;BaseQRankSum=1.616;DP=250;Dels=0.0;FS=3.484;HaplotypeScore=4.5408;MLEAC=1;MLEAF=0.5;MQ=42.0;MQ0=0;MQRankSum=0.893;QD=16.13;ReadPosRankSum=-0.494	GT:AD:DP:GQ:PL	0/1:131,119:250:99:4060,0,4382
chrVIII	354362	.	C	T	3771.77	PASS	AC=1;AF=0.5;AN=2;BaseQRankSum=1.561;DP=250;Dels=0.0;FS=4.356;HaplotypeScore=0.9734;MLEAC=1;MLEAF=0.5;MQ=42.0;MQ0=0;MQRankSum=1.751;QD=15.09;ReadPosRankSum=-0.213	GT:AD:DP:GQ:PL	0/1:136,113:249:99:3800,0,4506
chrVIII	362500	.	C	T	4178.77	PASS	AC=1;AF=0.5;AN=2;BaseQRankSum=-0.828;DP=250;Dels=0.0;FS=1.536;HaplotypeScore=2.6287;MLEAC=1;MLEAF=0.5;MQ=42.0;MQ0=0;MQRankSum=-0.156;QD=16.72;ReadPosRankSum=-1.156	GT:AD:DP:GQ:PL	0/1:121,128:249:99:4207,0,4073
chrVIII	363124	.	C	T	4042.77	PASS	AC=1;AF=0.5;AN=2;BaseQRankSum=1.098;DP=250;Dels=0.0;FS=5.936;HaplotypeScore=8.0671;MLEAC=1;MLEAF=0.5;MQ=41.99;MQ0=0;MQRankSum=0.705;QD=16.17;ReadPosRankSum=0.351	GT:AD:DP:GQ:PL	0/1:129,120:249:99:4071,0,4409
chrVIII	371231	.	C	T	3729.77	PASS	AC=1;AF=0.5;AN=2;BaseQRankSum=1.548;DP=250;Dels=0.0;FS=0.0;HaplotypeScore=9.4529;MLEAC=1;MLEAF=0.5;MQ=41.88;MQ0=0;MQRankSum=0.634;QD=14.92;ReadPosRankSum=1.034	GT:AD:DP:GQ:PL	0/1:137,112:250:99:3758,0,4675
chrVIII	373255	.	C	T	4151.77	PASS	AC=1;AF=0.5;AN=2;BaseQRankSum=-0.759;DP=246;Dels=0.0;FS=1.542;HaplotypeScore=6.1133;MLEAC=1;MLEAF=0.5;MQ=41.94;MQ0=0;MQRankSum=2.289;QD=16.88;ReadPosRankSum=-1.055	GT:AD:DP:GQ:PL	0/1:117,128:245:99:4180,0,3801
chrVIII	381545	.	C	T	9720.77	PASS	AC=2;AF=1.0;AN=2;DP=249;Dels=0.0;FS=0.0;HaplotypeScore=2.6935;MLEAC=2;MLEAF=1.0;MQ=41.85;MQ0=0;QD=30.86	GT:AD:DP:GQ:PL	1/1:0,247:247:99:9749,734,0
chrVIII	381556	.	C	T	4135.77	PASS	AC=1;AF=0.5;AN=2;BaseQRankSum=0.515;DP=250;Dels=0.0;FS=0.974;HaplotypeScore=6.553;MLEAC=1;MLEAF=0.5;MQ=41.85;MQ0=0;MQRankSum=-0.242;QD=16.54;ReadPosRankSum=-0.881	GT:AD:DP:GQ:PL	0/1:126,123:249:99:4164,0,4148
chrVIII	382835	.	C	T	4466.77	PASS	AC=1;AF=0.5;AN=2;BaseQRankSum=1.016;DP=250;Dels=0.0;FS=0.972;HaplotypeScore=5.3396;MLEAC=1;MLEAF=0.5;MQ=42.0;MQ0=0;MQRankSum=-0.755;QD=17.87;ReadPosRankSum=0.713	GT:AD:DP:GQ:PL	0/1:117,130:248:99:4495,0,3750
chrVIII	390614	.	C	T	4439.77	PASS	AC=1;AF=0.5;AN=2;BaseQRankSum=-1.373;DP=250;Dels=0.0;FS=7.006;HaplotypeScore=2.3479;MLEAC=1;MLEAF=0.5;MQ=42.0;MQ0=0;MQRankSum=-1.513;QD=17.76;ReadPosRankSum=-0.237	GT:AD:DP:GQ:PL	0/1:107,143:250:99:4468,0,3214
chrVIII	391207	.	C	T	3879.77	PASS	AC=1;AF=0.5;AN=2;BaseQRankSum=0.066;DP=243;Dels=0.0;FS=0.469;HaplotypeScore=3.8154;MLEAC=1;MLEAF=0.5;MQ=41.94;MQ0=0;MQRankSum=-0.193;QD=15.97;ReadPosRankSum=-1.04	GT:AD:DP:GQ:PL	0/1:123,118:242:99:3908,0,4045
chrVIII	411094	.	C	T	4140.77	PASS	AC=1;AF=0.5;AN=2;BaseQRankSum=2.131;DP=241;Dels=0.0;FS=0.474;HaplotypeScore=1.7552;MLEAC=1;MLEAF=0.5;MQ=42.0;MQ0=0;MQRankSum=2.686;QD=17.18;ReadPosRankSum=0.378	GT:AD:DP:GQ:PL	0/1:116,125:241:99:4169,0,3796
chrVIII	417184	.	G	A	4802.77	PASS	AC=1;AF=0.5;AN=2;BaseQRankSum=1.588;DP=250;Dels=0.0;FS=0.465;HaplotypeScore=0.8321;MLEAC=1;MLEAF=0.5;MQ=41.89;MQ0=0;MQRankSum=-0.811;QD=19.21;ReadPosRankSum=-2.297	GT:AD:DP:GQ:PL	0/1:110,140:250:99:4831,0,3517
chrVIII	417429	.	G	A	4098.77	PASS	AC=1;AF=0.5;AN=2;BaseQRankSum=2.81;DP=250;Dels=0.0;FS=3.467;HaplotypeScore=4.0665;MLEAC=1;MLEAF=0.5;MQ=42.0;MQ0=0;MQRankSum=0.625;QD=16.4;ReadPosRankSum=0.068	GT:AD:DP:GQ:PL	0/1:127,123:250:99:4127,0,4162
chrVIII	422922	.	C	T	3843.77	PASS	AC=1;AF=0.5;AN=2;BaseQRankSum=-0.396;DP=249;Dels=0.0;FS=1.565;HaplotypeScore=8.6345;MLEAC=1;MLEAF=0.5;MQ=41.94;MQ0=0;MQRankSum=0.681;QD=15.44;ReadPosRankSum=-0.437	GT:AD:DP:GQ:PL	0/1:125,121:248:99:3872,0,4103
chrVIII	435673	.	G	A	4204.77	PASS	AC=1;AF=0.5;AN=2;BaseQRankSum=0.691;DP=242;Dels=0.0;FS=0.995;HaplotypeScore=9.2727;MLEAC=1;MLEAF=0.5;MQ=41.94;MQ0=0;MQRankSum=0.586;QD=17.38;ReadPosRankSum=-0.214	GT:AD:DP:GQ:PL	0/1:114,127:242:99:4233,0,3675
chrVIII	439330	.	C	T	4316.77	PASS	AC=1;AF=0.5;AN=2;BaseQRankSum=2.231;DP=250;Dels=0.0;FS=16.661;HaplotypeScore=5.2032;MLEAC=1;MLEAF=0.5;MQ=42.0;MQ0=0;MQRankSum=-1.048;QD=17.27;ReadPosRankSum=2.315	GT:AD:DP:GQ:PL	0/1:123,127:250:99:4345,0,3924
chrVIII	439726	.	G	A	3530.77	PASS	AC=1;AF=0.5;AN=2;BaseQRankSum=-0.449;DP=250;Dels=0.0;FS=0.468;HaplotypeScore=9.0437;MLEAC=1;MLEAF=0.5;MQ=41.91;MQ0=0;MQRankSum=0.134;QD=14.12;ReadPosRankSum=-1.004	GT:AD:DP:GQ:PL	0/1:139,109:250:99:3559,0,4739
chrVIII	440958	.	C	T	4064.77	PASS	AC=1;AF=0.5;AN=2;BaseQRankSum=0.818;DP=250;Dels=0.0;FS=0.465;HaplotypeScore=9.2431;MLEAC=1;MLEAF=0.5;MQ=42.0;MQ0=0;MQRankSum=-1.348;QD=16.26;ReadPosRankSum=-0.231	GT:AD:DP:GQ:PL	0/1:125,122:248:99:4093,0,4146
chrVIII	443483	.	C	T	4215.77	PASS	AC=1;AF=0.5;AN=2;BaseQRankSum=2.94;DP=250;Dels=0.0;FS=4.249;HaplotypeScore=4.244;MLEAC=1;MLEAF=0.5;MQ=42.0;MQ0=0;MQRankSum=0.323;QD=16.86;ReadPosRankSum=0.516	GT:AD:DP:GQ:PL	0/1:124,125:249:99:4244,0,4033
chrVIII	451289	.	C	T	3494.77	PASS	AC=1;AF=0.5;AN=2;BaseQRankSum=0.643;DP=236;Dels=0.0;FS=5.635;HaplotypeScore=11.2317;MLEAC=1;MLEAF=0.5;MQ=41.79;MQ0=2;MQRankSum=0.269;QD=14.81;ReadPosRankSum=-0.432	GT:AD:DP:GQ:PL	0/1:128,108:236:99:3523,0,4393
chrVIII	451297	.	C	T	3636.77	PASS	AC=1;AF=0.5;AN=2;BaseQRankSum=0.499;DP=237;Dels=0.0;FS=5.641;HaplotypeScore=9.2189;MLEAC=1;MLEAF=0.5;MQ=41.79;MQ0=2;MQRankSum=-1.766;QD=15.35;ReadPosRankSum=-0.97	GT:AD:DP:GQ:PL	0/1:125,112:237:99:3665,0,4140
chrVIII	452782	.	C	T	3916.77	PASS	AC=1;AF=0.5;AN=2;BaseQRankSum=0.943;DP=250;Dels=0.0;FS=2.175;HaplotypeScore=3.5307;MLEAC=1;MLEAF=0.5;MQ=41.86;MQ0=1;MQRankSum=0.374;QD=15.67;ReadPosRankSum=1.173	GT:AD:DP:GQ:PL	0/1:130,119:250:99:3945,0,4149
chrVIII	454262	.	C	T	4968.77	PASS	AC=1;AF=0.5;AN=2;BaseQRankSum=-1.823;DP=250;Dels=0.0;FS=11.546;HaplotypeScore=3.6463;MLEAC=1;MLEAF=0.5;MQ=42.0;MQ0=0;MQRankSum=1.878;QD=19.88;ReadPosRankSum=0.394	GT:AD:DP:GQ:PL	0/1:100,149:249:99:4997,0,3131
chrVIII	462464	.	C	T	4598.77	PASS	AC=1;AF=0.5;AN=2;BaseQRankSum=2.592;DP=250;Dels=0.0;FS=6.907;HaplotypeScore=5.993;MLEAC=1;MLEAF=0.5;MQ=42.0;MQ0=0;MQRankSum=0.299;QD=18.4;ReadPosRankSum=-1.243	GT:AD:DP:GQ:PL	0/1:116,133:249:99:4627,0,3888
chrVIII	487608	.	G	A	4405.77	PASS	AC=1;AF=0.5;AN=2;BaseQRankSum=1.351;DP=250;Dels=0.0;FS=2.313;HaplotypeScore=2.7661;MLEAC=1;MLEAF=0.5;MQ=41.99;MQ0=0;MQRankSum=0.795;QD=17.62;ReadPosRankSum=0.657	GT:AD:DP:GQ:PL	0/1:116,134:250:99:4434,0,3728
chrVIII	496793	.	C	T	4585.77	PASS	AC=1;AF=0.5;AN=2;BaseQRankSum=1.039;DP=250;Dels=0.0;FS=9.039;HaplotypeScore=9.4867;MLEAC=1;MLEAF=0.5;MQ=42.0;MQ0=0;MQRankSum=-1.213;QD=18.34;ReadPosRankSum=0.375	GT:AD:DP:GQ:PL	0/1:114,136:250:99:4614,0,3785
chrVIII	498250	.	C	T	4115.77	PASS	AC=1;AF=0.5;AN=2;BaseQRankSum=-1.926;DP=250;Dels=0.0;FS=6.8;HaplotypeScore=5.9334;MLEAC=1;MLEAF=0.5;MQ=41.94;MQ0=0;MQRankSum=-1.615;QD=16.46;ReadPosRankSum=-0.931	GT:AD:DP:GQ:PL	0/1:123,127:250:99:4144,0,4039
chrVIII	505628	.	C	T	4057.77	PASS	AC=1;AF=0.5;AN=2;BaseQRankSum=2.812;DP=250;Dels=0.0;FS=7.027;HaplotypeScore=4.5139;MLEAC=1;MLEAF=0.5;MQ=41.94;MQ0=0;MQRankSum=0.716;QD=16.23;ReadPosRankSum=-0.259	GT:AD:DP:GQ:PL	0/1:128,120:249:99:4086,0,4262
chrVIII	516777	.	C	T	3451.77	PASS	AC=1;AF=0.5;AN=2;BaseQRankSum=-0.003;DP=250;Dels=0.0;FS=0.989;HaplotypeScore=11.7697;MLEAC=1;MLEAF=0.5;MQ=42.0;MQ0=0;MQRankSum=-0.425;QD=13.81;ReadPosRankSum=0.379	GT:AD:DP:GQ:PL	0/1:141,108:250:99:3480,0,4718
chrVIII	517768	.	C	T	3850.77	PASS	AC=1;AF=0.5;AN=2;BaseQRankSum=0.183;DP=248;Dels=0.0;FS=2.939;HaplotypeScore=9.2988;MLEAC=1;MLEAF=0.5;MQ=41.99;MQ0=0;MQRankSum=-1.114;QD=15.53;ReadPosRankSum=-0.352	GT:AD:DP:GQ:PL	0/1:129,117:246:99:3879,0,4292
chrIX	31163	.	G	A	4743.77	PASS	AC=1;AF=0.5;AN=2;BaseQRankSum=0.109;DP=250;Dels=0.0;FS=2.202;HaplotypeScore=3.8692;MLEAC=1;MLEAF=0.5;MQ=42.0;MQ0=0;MQRankSum=1.331;QD=18.98;ReadPosRankSum=0.472	GT:AD:DP:GQ:PL	0/1:111,139:250:99:4772,0,3599
chrIX	34158	.	G	A	3848.77	PASS	AC=1;AF=0.5;AN=2;BaseQRankSum=-0.225;DP=250;Dels=0.0;FS=2.807;HaplotypeScore=1.8332;MLEAC=1;MLEAF=0.5;MQ=41.87;MQ0=0;MQRankSum=-0.693;QD=15.4;ReadPosRankSum=-0.112	GT:AD:DP:GQ:PL	0/1:129,120:249:99:3877,0,4136
chrIX	34931	.	G	A	4103.77	PASS	AC=1;AF=0.5;AN=2;BaseQRankSum=-3.239;DP=250;Dels=0.0;FS=0.983;HaplotypeScore=9.81;MLEAC=1;MLEAF=0.5;MQ=41.99;MQ0=0;MQRankSum=0.611;QD=16.42;ReadPosRankSum=-1.055	GT:AD:DP:GQ:PL	0/1:121,129:250:99:4132,0,3810
chrIX	37381	.	G	A	3890.77	PASS	AC=1;AF=0.5;AN=2;BaseQRankSum=0.482;DP=250;Dels=0.0;FS=0.0;HaplotypeScore=1.6988;MLEAC=1;MLEAF=0.5;MQ=42.0;MQ0=0;MQRankSum=-0.952;QD=15.56;ReadPosRankSum=-0.142	GT:AD:DP:GQ:PL	0/1:131,118:249:99:3919,0,4394
chrIX	53274	.	G	A	3178.77	PASS	AC=1;AF=0.5;AN=2;BaseQRankSum=-0.856;DP=185;Dels=0.0;FS=7.524;HaplotypeScore=3.4887;MLEAC=1;MLEAF=0.5;MQ=41.98;MQ0=0;MQRankSum=-0.183;QD=17.18;ReadPosRankSum=-1.37	GT:AD:DP:GQ:PL	0/1:89,96:185:99:3207,0,2951
chrIX	53412	.	C	T	2762.77	PASS	AC=1;AF=0.5;AN=2;BaseQRankSum=-1.558;DP=194;Dels=0.0;FS=0.571;HaplotypeScore=4.1169;MLEAC=1;MLEAF=0.5;MQ=41.99;MQ0=0;MQRankSum=0.303;QD=14.24;ReadPosRankSum=0.74	GT:AD:DP:GQ:PL	0/1:102,90:192:99:2791,0,3407
chrIX	57414	.	C	T	4249.77	PASS	AC=1;AF=0.5;AN=2;BaseQRankSum=-1.083;DP=250;Dels=0.0;FS=4.335;HaplotypeScore=3.9584;MLEAC=1;MLEAF=0.5;MQ=42.0;MQ0=0;MQRankSum=1.113;QD=17.0;ReadPosRankSum=-0.07	GT:AD:DP:GQ:PL	0/1:123,127:250:99:4278,0,4147
chrIX	76360	.	G	A	3857.77	PASS	AC=1;AF=0.5;AN=2;BaseQRankSum=1.295;DP=249;Dels=0.0;FS=2.208;HaplotypeScore=3.4101;MLEAC=1;MLEAF=0.5;MQ=41.83;MQ0=0;MQRankSum=1.02;QD=15.49;ReadPosRankSum=1.772	GT:AD:DP:GQ:PL	0/1:128,121:249:99:3886,0,4196
chrIX	76995	.	G	A	3802.77	PASS	AC=1;AF=0.5;AN=2;BaseQRankSum=-0.182;DP=250;Dels=0.0;FS=0.969;HaplotypeScore=0.734;MLEAC=1;MLEAF=0.5;MQ=41.94;MQ0=0;MQRankSum=2.147;QD=15.21;ReadPosRankSum=-0.1	GT:AD:DP:GQ:PL	0/1:131,119:250:99:3831,0,4227
chrIX	83286	.	C	T	4257.77	PASS	AC=1;AF=0.5;AN=2;BaseQRankSum=1.472;DP=249;Dels=0.0;FS=1.53;HaplotypeScore=2.4892;MLEAC=1;MLEAF=0.5;MQ=42.0;MQ0=0;MQRankSum=-0.966;QD=17.1;ReadPosRankSum=-0.615	GT:AD:DP:GQ:PL	0/1:122,126:249:99:4286,0,4006
chrIX	91974	.	G	A	4240.77	PASS	AC=1;AF=0.5;AN=2;BaseQRankSum=-1.233;DP=250;Dels=0.0;FS=2.147;HaplotypeScore=3.4034;MLEAC=1;MLEAF=0.5;MQ=41.94;MQ0=0;MQRankSum=0.26;QD=16.96;ReadPosRankSum=-0.643	GT:AD:DP:GQ:PL	0/1:122,127:249:99:4269,0,3968
chrIX	96865	.	C	T	3849.77	PASS	AC=1;AF=0.5;AN=2;BaseQRankSum=0.908;DP=250;Dels=0.0;FS=10.432;HaplotypeScore=0.7887;MLEAC=1;MLEAF=0.5;MQ=42.0;MQ0=0;MQRankSum=3.596;QD=15.4;ReadPosRankSum=-1.74	GT:AD:DP:GQ:PL	0/1:133,116:249:99:3878,0,4470
chrIX	97104	.	G	A	3431.77	PASS	AC=1;AF=0.5;AN=2;BaseQRankSum=0.581;DP=201;Dels=0.0;FS=0.0;HaplotypeScore=2.577;MLEAC=1;MLEAF=0.5;MQ=41.99;MQ0=0;MQRankSum=0.679;QD=17.07;ReadPosRankSum=0.254	GT:AD:DP:GQ:PL	0/1:96,105:201:99:3460,0,3098
chrIX	99420	.	G	A	4019.77	PASS	AC=1;AF=0.5;AN=2;BaseQRankSum=1.925;DP=250;Dels=0.0;FS=0.468;HaplotypeScore=4.425;MLEAC=1;MLEAF=0.5;MQ=41.83;MQ0=0;MQRankSum=0.808;QD=16.08;ReadPosRankSum=0.227	GT:AD:DP:GQ:PL	0/1:127,121:249:99:4048,0,4174
chrIX	102822	.	G	A	4014.77	PASS	AC=1;AF=0.5;AN=2;BaseQRankSum=-0.165;DP=250;Dels=0.0;FS=1.524;HaplotypeScore=7.8806;MLEAC=1;MLEAF=0.5;MQ=41.94;MQ0=0;MQRankSum=1.509;QD=16.06;ReadPosRankSum=-1.536	GT:AD:DP:GQ:PL	0/1:127,122:249:99:4043,0,4249
chrIX	119021	.	C	T	3870.77	PASS	AC=1;AF=0.5;AN=2;BaseQRankSum=1.554;DP=250;Dels=0.0;FS=1.549;HaplotypeScore=4.8987;MLEAC=1;MLEAF=0.5;MQ=41.85;MQ0=0;MQRankSum=-1.961;QD=15.48;ReadPosRankSum=0.892	GT:AD:DP:GQ:PL	0/1:130,119:249:99:3899,0,4219
chrIX	129660	.	G	A	4043.77	PASS	AC=1;AF=0.5;AN=2;BaseQRankSum=-0.015;DP=250;Dels=0.0;FS=6.904;HaplotypeScore=1.6988;MLEAC=1;MLEAF=0.5;MQ=41.99;MQ0=0;MQRankSum=0.368;QD=16.18;ReadPosRankSum=-0.25	GT:AD:DP:GQ:PL	0/1:120,127:247:99:4072,0,3845
chrIX	130730	.	G	A	4335.77	PASS	AC=1;AF=0.5;AN=2;BaseQRankSum=1.127;DP=250;Dels=0.0;FS=0.0;HaplotypeScore=5.9432;MLEAC=1;MLEAF=0.5;MQ=42.0;MQ0=0;MQRankSum=0.399;QD=17.34;ReadPosRankSum=-0.324	GT:AD:DP:GQ:PL	0/1:119,129:249:99:4364,0,3886
chrIX	132420	.	C	T	4004.77	PASS	AC=1;AF=0.5;AN=2;BaseQRankSum=1.43;DP=241;Dels=0.0;FS=1.562;HaplotypeScore=7.972;MLEAC=1;MLEAF=0.5;MQ=41.99;MQ0=0;MQRankSum=-1.152;QD=16.62;ReadPosRankSum=-1.03	GT:AD:DP:GQ:PL	0/1:122,119:241:99:4033,0,3969
chrIX	138080	.	G	A	2984.77	PASS	AC=1;AF=0.5;AN=2;BaseQRankSum=0.318;DP=190;Dels=0.0;FS=0.0;HaplotypeScore=10.3276;MLEAC=1;MLEAF=0.5;MQ=41.68;MQ0=0;MQRankSum=-0.924;QD=15.71;ReadPosRankSum=-1.861	GT:AD:DP:GQ:PL	0/1:97,92:189:99:3013,0,3074
chrIX	141478	.	G	A	9597.77	PASS	AC=2;AF=1.0;AN=2;BaseQRankSum=1.704;DP=250;Dels=0.0;FS=0.0;HaplotypeScore=7.0154;MLEAC=2;MLEAF=1.0;MQ=41.99;MQ0=0;MQRankSum=-0.97;QD=30.72;ReadPosRankSum=0.637	GT:AD:DP:GQ:PL	1/1:1,249:250:99:9626,740,0
chrIX	187257	.	C	T	3792.77	PASS	AC=1;AF=0.5;AN=2;BaseQRankSum=-0.638;DP=250;Dels=0.0;FS=0.463;HaplotypeScore=9.5911;MLEAC=1;MLEAF=0.5;MQ=41.94;MQ0=0;MQRankSum=1.264;QD=15.17;ReadPosRankSum=-0.476	GT:AD:DP:GQ:PL	0/1:127,121:248:99:3821,0,3990
chrIX	192754	.	C	T	4423.77	PASS	AC=1;AF=0.5;AN=2;BaseQRankSum=0.474;DP=250;Dels=0.0;FS=2.843;HaplotypeScore=3.3542;MLEAC=1;MLEAF=0.5;MQ=42.0;MQ0=0;MQRankSum=0.887;QD=17.7;ReadPosRankSum=-1.07	GT:AD:DP:GQ:PL	0/1:118,132:250:99:4452,0,3870
chrIX	196193	.	G	A	4139.77	PASS	AC=1;AF=0.5;AN=2;BaseQRankSum=2.039;DP=250;Dels=0.0;FS=0.466;HaplotypeScore=11.6122;MLEAC=1;MLEAF=0.5;MQ=41.94;MQ0=0;MQRankSum=0.221;QD=16.56;ReadPosRankSum=0.657	GT:AD:DP:GQ:PL	0/1:123,126:249:99:4168,0,4018
chrIX	211110	.	G	A	3599.77	PASS	AC=1;AF=0.5;AN=2;BaseQRankSum=-0.722;DP=250;Dels=0.0;FS=9.14;HaplotypeScore=7.9944;MLEAC=1;MLEAF=0.5;MQ=42.0;MQ0=0;MQRankSum=0.377;QD=14.4;ReadPosRankSum=-0.768	GT:AD:DP:GQ:PL	0/1:133,116:250:99:3628,0,4372
chrIX	212094	.	C	T	3647.77	PASS	AC=1;AF=0.5;AN=2;BaseQRankSum=0.589;DP=237;Dels=0.0;FS=1.006;HaplotypeScore=2.5225;MLEAC=1;MLEAF=0.5;MQ=41.98;MQ0=0;MQRankSum=3.442;QD=15.39;ReadPosRankSum=0.463	GT:AD:DP:GQ:PL	0/1:124,112:236:99:3676,0,4244
chrIX	222481	.	G	A	3749.77	PASS	AC=1;AF=0.5;AN=2;BaseQRankSum=-1.15;DP=250;Dels=0.0;FS=1.564;HaplotypeScore=3.6442;MLEAC=1;MLEAF=0.5;MQ=42.0;MQ0=0;MQRankSum=2.285;QD=15.0;ReadPosRankSum=-0.24	GT:AD:DP:GQ:PL	0/1:133,115:248:99:3778,0,4500
chrIX	244327	.	G	A	4321.77	PASS	AC=1;AF=0.5;AN=2;BaseQRankSum=-0.009;DP=250;Dels=0.0;FS=6.877;HaplotypeScore=3.6166;MLEAC=1;MLEAF=0.5;MQ=41.98;MQ0=0;MQRankSum=1.548;QD=17.29;ReadPosRankSum=-0.599	GT:AD:DP:GQ:PL	0/1:119,131:250:99:4350,0,3881
chrIX	244461	.	G	A	3895.77	PASS	AC=1;AF=0.5;AN=2;BaseQRankSum=-3.19;DP=250;Dels=0.0;FS=0.469;HaplotypeScore=5.2765;MLEAC=1;MLEAF=0.5;MQ=41.93;MQ0=0;MQRankSum=0.379;QD=15.58;ReadPosRankSum=0.36	GT:AD:DP:GQ:PL	0/1:120,129:250:99:3924,0,3852
chrIX	249678	.	C	T	3392.77	PASS	AC=1;AF=0.5;AN=2;BaseQRankSum=0.387;DP=234;Dels=0.0;FS=0.0;HaplotypeScore=6.5991;MLEAC=1;MLEAF=0.5;MQ=41.99;MQ0=0;MQRankSum=-0.812;QD=14.5;ReadPosRankSum=-1.267	GT:AD:DP:GQ:PL	0/1:126,107:234:99:3421,0,4007
chrIX	250740	.	G	A	4055.77	PASS	AC=1;AF=0.5;AN=2;BaseQRankSum=0.353;DP=250;Dels=0.0;FS=0.461;HaplotypeScore=8.1296;MLEAC=1;MLEAF=0.5;MQ=41.94;MQ0=0;MQRankSum=0.828;QD=16.22;ReadPosRankSum=0.21	GT:AD:DP:GQ:PL	0/1:128,121:249:99:4084,0,4222
chrIX	255022	.	C	T	4193.77	PASS	AC=1;AF=0.5;AN=2;BaseQRankSum=2.222;DP=250;Dels=0.0;FS=0.462;HaplotypeScore=5.4987;MLEAC=1;MLEAF=0.5;MQ=41.94;MQ0=0;MQRankSum=-1.74;QD=16.78;ReadPosRankSum=0.624	GT:AD:DP:GQ:PL	0/1:123,126:249:99:4222,0,4033
chrIX	255140	.	C	T	3910.77	PASS	AC=1;AF=0.5;AN=2;BaseQRankSum=-0.249;DP=250;Dels=0.0;FS=1.538;HaplotypeScore=5.504;MLEAC=1;MLEAF=0.5;MQ=42.0;MQ0=0;MQRankSum=-1.169;QD=15.64;ReadPosRankSum=-0.556	GT:AD:DP:GQ:PL	0/1:130,120:250:99:3939,0,4138
chrIX	255309	.	G	A	3872.77	PASS	AC=1;AF=0.5;AN=2;BaseQRankSum=-0.005;DP=250;Dels=0.0;FS=0.969;HaplotypeScore=6.1948;MLEAC=1;MLEAF=0.5;MQ=41.99;MQ0=0;MQRankSum=-2.507;QD=15.49;ReadPosRankSum=-1.029	GT:AD:DP:GQ:PL	0/1:133,117:250:99:3901,0,4368
chrIX	262720	.	G	A	4216.77	PASS	AC=1;AF=0.5;AN=2;BaseQRankSum=-1.729;DP=250;Dels=0.0;FS=0.0;HaplotypeScore=3.7967;MLEAC=1;MLEAF=0.5;MQ=41.93;MQ0=0;MQRankSum=0.268;QD=16.87;ReadPosRankSum=-2.224	GT:AD:DP:GQ:PL	0/1:121,129:250:99:4245,0,3994
chrIX	265309	.	G	A	3900.77	PASS	AC=1;AF=0.5;AN=2;BaseQRankSum=3.412;DP=250;Dels=0.0;FS=6.052;HaplotypeScore=2.52;MLEAC=1;MLEAF=0.5;MQ=42.0;MQ0=0;MQRankSum=3.523;QD=15.6;ReadPosRankSum=-0.372	GT:AD:DP:GQ:PL	0/1:129,120:249:99:3929,0,4036
chrIX	266990	.	G	A	4021.77	PASS	AC=1;AF=0.5;AN=2;BaseQRankSum=1.112;DP=248;Dels=0.0;FS=1.009;HaplotypeScore=5.2779;MLEAC=1;MLEAF=0.5;MQ=41.99;MQ0=0;MQRankSum=-1.891;QD=16.22;ReadPosRankSum=-0.835	GT:AD:DP:GQ:PL	0/1:122,125:247:99:4050,0,3911
chrIX	267329	.	G	A	4191.77	PASS	AC=1;AF=0.5;AN=2;BaseQRankSum=-3.368;DP=250;Dels=0.0;FS=0.462;HaplotypeScore=0.734;MLEAC=1;MLEAF=0.5;MQ=41.94;MQ0=0;MQRankSum=-0.197;QD=16.77;ReadPosRankSum=-1.858	GT:AD:DP:GQ:PL	0/1:115,135:250:99:4220,0,3615
chrIX	277312	.	C	T	4155.77	PASS	AC=1;AF=0.5;AN=2;BaseQRankSum=2.017;DP=245;Dels=0.0;FS=18.616;HaplotypeScore=5.7621;MLEAC=1;MLEAF=0.5;MQ=42.0;MQ0=0;MQRankSum=-0.345;QD=16.96;ReadPosRankSum=0.984	GT:AD:DP:GQ:PL	0/1:123,122:245:99:4184,0,4094
chrIX	280255	.	G	A	3282.77	PASS	AC=1;AF=0.5;AN=2;BaseQRankSum=0.372;DP=216;Dels=0.0;FS=0.0;HaplotypeScore=2.366;MLEAC=1;MLEAF=0.5;MQ=42.0;MQ0=0;MQRankSum=1.387;QD=15.2;ReadPosRankSum=-0.122	GT:AD:DP:GQ:PL	0/1:110,105:216:99:3311,0,3565
chrIX	287014	.	G	A	3905.77	PASS	AC=1;AF=0.5;AN=2;BaseQRankSum=1.758;DP=250;Dels=0.0;FS=1.522;HaplotypeScore=5.0205;MLEAC=1;MLEAF=0.5;MQ=41.99;MQ0=0;MQRankSum=-1.918;QD=15.62;ReadPosRankSum=-0.591	GT:AD:DP:GQ:PL	0/1:131,118:249:99:3934,0,4360
chrIX	310320	.	C	T	4362.77	PASS	AC=1;AF=0.5;AN=2;BaseQRankSum=0.235;DP=250;Dels=0.0;FS=0.461;HaplotypeScore=1.6553;MLEAC=1;MLEAF=0.5;MQ=41.99;MQ0=0;MQRankSum=-0.149;QD=17.45;ReadPosRankSum=0.91	GT:AD:DP:GQ:PL	0/1:120,129:249:99:4391,0,3968
chrIX	314785	.	C	T	3685.77	PASS	AC=1;AF=0.5;AN=2;BaseQRankSum=-1.151;DP=250;Dels=0.0;FS=11.19;HaplotypeScore=5.0589;MLEAC=1;MLEAF=0.5;MQ=41.98;MQ0=0;MQRankSum=-2.186;QD=14.74;ReadPosRankSum=0.429	GT:AD:DP:GQ:PL	0/1:134,116:250:99:3714,0,4335
chrIX	321493	.	C	T	4098.77	PASS	AC=1;AF=0.5;AN=2;BaseQRankSum=0.824;DP=250;Dels=0.0;FS=2.136;HaplotypeScore=4.181;MLEAC=1;MLEAF=0.5;MQ=41.93;MQ0=0;MQRankSum=0.673;QD=16.4;ReadPosRankSum=0.022	GT:AD:DP:GQ:PL	0/1:121,126:247:99:4127,0,3929
chrIX	388440	.	C	T	4262.77	PASS	AC=1;AF=0.5;AN=2;BaseQRankSum=0.228;DP=249;Dels=0.0;FS=0.0;HaplotypeScore=5.0259;MLEAC=1;MLEAF=0.5;MQ=41.97;MQ0=0;MQRankSum=-0.554;QD=17.12;ReadPosRankSum=-0.886	GT:AD:DP:GQ:PL	0/1:116,131:247:99:4291,0,3777
chrIX	399889	.	G	A	3971.77	PASS	AC=1;AF=0.5;AN=2;BaseQRankSum=1.04;DP=248;Dels=0.0;FS=1.608;HaplotypeScore=7.4721;MLEAC=1;MLEAF=0.5;MQ=41.93;MQ0=0;MQRankSum=0.48;QD=16.02;ReadPosRankSum=0.12	GT:AD:DP:GQ:PL	0/1:126,121:247:99:4000,0,4171
chrIX	415656	.	G	A	4518.77	PASS	AC=1;AF=0.5;AN=2;BaseQRankSum=-0.087;DP=250;Dels=0.0;FS=0.0;HaplotypeScore=3.4105;MLEAC=1;MLEAF=0.5;MQ=41.77;MQ0=0;MQRankSum=-0.919;QD=18.08;ReadPosRankSum=0.026	GT:AD:DP:GQ:PL	0/1:114,135:249:99:4547,0,3840
chrIX	420755	.	G	A	9652.77	PASS	AC=2;AF=1.0;AN=2;DP=250;Dels=0.0;FS=0.0;HaplotypeScore=8.8318;MLEAC=2;MLEAF=1.0;MQ=41.93;MQ0=0;QD=26.68	GT:AD:DP:GQ:PL	1/1:0,249:250:99:9681,740,0
chrX	22772	.	C	T	4056.77	PASS	AC=1;AF=0.5;AN=2;BaseQRankSum=0.154;DP=247;Dels=0.0;FS=0.466;HaplotypeScore=0.8321;MLEAC=1;MLEAF=0.5;MQ=42.0;MQ0=0;MQRankSum=0.368;QD=16.42;ReadPosRankSum=-0.494	GT:AD:DP:GQ:PL	0/1:125,122:247:99:4085,0,4239
chrX	28744	.	C	T	4032.77	PASS	AC=1;AF=0.5;AN=2;BaseQRankSum=-0.822;DP=248;Dels=0.0;FS=11.238;HaplotypeScore=0.8321;MLEAC=1;MLEAF=0.5;MQ=41.94;MQ0=0;MQRankSum=-0.379;QD=16.26;ReadPosRankSum=-0.316	GT:AD:DP:GQ:PL	0/1:126,121:248:99:4061,0,4295
chrX	33632	.	C	T	3701.77	PASS	AC=1;AF=0.5;AN=2;BaseQRankSum=0.714;DP=238;Dels=0.0;FS=1.023;HaplotypeScore=5.6863;MLEAC=1;MLEAF=0.5;MQ=41.83;MQ0=0;MQRankSum=-0.211;QD=15.55;ReadPosRankSum=-1.243	GT:AD:DP:GQ:PL	0/1:122,115:237:99:3730,0,3925
chrX	38933	.	C	T	4654.77	PASS	AC=1;AF=0.5;AN=2;BaseQRankSum=1.818;DP=250;Dels=0.0;FS=11.259;HaplotypeScore=7.7962;MLEAC=1;MLEAF=0.5;MQ=41.99;MQ0=0;MQRankSum=-0.219;QD=18.62;ReadPosRankSum=1.409	GT:AD:DP:GQ:PL	0/1:114,136:250:99:4683,0,3814
chrX	38934	.	C	T	4550.77	PASS	AC=1;AF=0.5;AN=2;BaseQRankSum=2.245;DP=250;Dels=0.0;FS=11.277;HaplotypeScore=7.7962;MLEAC=1;MLEAF=0.5;MQ=41.99;MQ0=0;MQRankSum=1.028;QD=18.2;ReadPosRankSum=1.784	GT:AD:DP:GQ:PL	0/1:116,132:250:99:4579,0,3831
chrX	47417	.	G	A	4553.77	PASS	AC=1;AF=0.5;AN=2;BaseQRankSum=-0.166;DP=245;Dels=0.0;FS=10.53;HaplotypeScore=6.8373;MLEAC=1;MLEAF=0.5;MQ=41.92;MQ0=0;MQRankSum=0.144;QD=18.59;ReadPosRankSum=-0.668	GT:AD:DP:GQ:PL	0/1:108,135:244:99:4582,0,3523
chrX	54390	.	C	T	4322.77	PASS	AC=1;AF=0.5;AN=2;BaseQRankSum=4.555;DP=250;Dels=0.0;FS=5.953;HaplotypeScore=1.8279;MLEAC=1;MLEAF=0.5;MQ=42.0;MQ0=0;MQRankSum=-0.342;QD=17.29;ReadPosRankSum=0.746	GT:AD:DP:GQ:PL	0/1:122,128:250:99:4351,0,3944
chrX	63761	.	C	T	3793.77	PASS	AC=1;AF=0.5;AN=2;BaseQRankSum=-0.668;DP=250;Dels=0.0;FS=0.464;HaplotypeScore=4.6301;MLEAC=1;MLEAF=0.5;MQ=41.94;MQ0=0;MQRankSum=-1.055;QD=15.18;ReadPosRankSum=0.92	GT:AD:DP:GQ:PL	0/1:133,117:250:99:3822,0,4474
chrX	72266	.	C	T	4221.77	PASS	AC=1;AF=0.5;AN=2;BaseQRankSum=0.42;DP=250;Dels=0.0;FS=0.0;HaplotypeScore=3.6324;MLEAC=1;MLEAF=0.5;MQ=41.99;MQ0=0;MQRankSum=1.235;QD=16.89;ReadPosRankSum=-0.771	GT:AD:DP:GQ:PL	0/1:124,124:248:99:4250,0,4075
chrX	73756	.	C	T	4042.77	PASS	AC=1;AF=0.5;AN=2;BaseQRankSum=1.224;DP=250;Dels=0.0;FS=0.0;HaplotypeScore=2.6219;MLEAC=1;MLEAF=0.5;MQ=41.99;MQ0=0;MQRankSum=0.595;QD=16.17;ReadPosRankSum=-1.689	GT:AD:DP:GQ:PL	0/1:127,121:248:99:4071,0,4116
chrX	73811	.	C	T	3925.77	PASS	AC=1;AF=0.5;AN=2;BaseQRankSum=1.599;DP=250;Dels=0.0;FS=0.0;HaplotypeScore=2.6274;MLEAC=1;MLEAF=0.5;MQ=41.99;MQ0=0;MQRankSum=0.688;QD=15.7;ReadPosRankSum=0.011	GT:AD:DP:GQ:PL	0/1:131,119:250:99:3954,0,4234
chrX	76529	.	C	T	2471.77	PASS	AC=1;AF=0.5;AN=2;BaseQRankSum=1.103;DP=149;Dels=0.0;FS=0.614;HaplotypeScore=1.8675;MLEAC=1;MLEAF=0.5;MQ=41.65;MQ0=0;MQRankSum=0.289;QD=16.59;ReadPosRankSum=0.684	GT:AD:DP:GQ:PL	0/1:71,76:147:99:2500,0,2243
chrX	91519	.	C	T	2798.77	PASS	AC=1;AF=0.5;AN=2;BaseQRankSum=0.426;DP=179;Dels=0.0;FS=0.0;HaplotypeScore=3.6337;MLEAC=1;MLEAF=0.5;MQ=41.27;MQ0=2;MQRankSum=-1.086;QD=15.64;ReadPosRankSum=0.837	GT:AD:DP:GQ:PL	0/1:91,87:178:99:2827,0,2904
chrX	95059	.	C	T	4408.77	PASS	AC=1;AF=0.5;AN=2;BaseQRankSum=0.048;DP=250;Dels=0.0;FS=11.397;HaplotypeScore=7.9259;MLEAC=1;MLEAF=0.5;MQ=41.94;MQ0=0;MQRankSum=1.258;QD=17.64;ReadPosRankSum=-0.832	GT:AD:DP:GQ:PL	0/1:115,130:246:99:4437,0,3880
chrX	111470	.	C	T	4349.77	PASS	AC=1;AF=0.5;AN=2;BaseQRankSum=-0.255;DP=250;Dels=0.0;FS=0.0;HaplotypeScore=0.9665;MLEAC=1;MLEAF=0.5;MQ=42.0;MQ0=0;MQRankSum=0.671;QD=17.4;ReadPosRankSum=-0.253	GT:AD:DP:GQ:PL	0/1:113,137:250:99:4378,0,3482
chrX	119907	.	C	T	3729.77	PASS	AC=1;AF=0.5;AN=2;BaseQRankSum=1.221;DP=223;Dels=0.0;FS=4.597;HaplotypeScore=2.453;MLEAC=1;MLEAF=0.5;MQ=41.98;MQ0=0;MQRankSum=-0.479;QD=16.73;ReadPosRankSum=-0.703	GT:AD:DP:GQ:PL	0/1:107,115:222:99:3758,0,3307
chrX	120389	.	C	T	9756.77	PASS	AC=2;AF=1.0;AN=2;DP=250;Dels=0.0;FS=0.0;HaplotypeScore=10.4333;MLEAC=2;MLEAF=1.0;MQ=41.65;MQ0=2;QD=28.69	GT:AD:DP:GQ:PL	1/1:0,248:249:99:9785,728,0
chrX	122031	.	C	T	8682.77	PASS	AC=2;AF=1.0;AN=2;DP=229;Dels=0.0;FS=0.0;HaplotypeScore=1.5774;MLEAC=2;MLEAF=1.0;MQ=41.67;MQ0=1;QD=28.86	GT:AD:DP:GQ:PL	1/1:0,228:228:99:8711,659,0
chrX	126212	.	C	T	4712.77	PASS	AC=1;AF=0.5;AN=2;BaseQRankSum=2.033;DP=250;Dels=0.0;FS=2.816;HaplotypeScore=4.4689;MLEAC=1;MLEAF=0.5;MQ=41.99;MQ0=0;MQRankSum=-0.596;QD=18.85;ReadPosRankSum=-0.236	GT:AD:DP:GQ:PL	0/1:111,138:249:99:4741,0,3436
chrX	128365	.	C	T	3974.77	PASS	AC=1;AF=0.5;AN=2;BaseQRankSum=0.054;DP=250;Dels=0.0;FS=0.0;HaplotypeScore=5.4004;MLEAC=1;MLEAF=0.5;MQ=41.99;MQ0=0;MQRankSum=-0.606;QD=15.9;ReadPosRankSum=-2.944	GT:AD:DP:GQ:PL	0/1:131,119:250:99:4003,0,4488
chrX	128795	.	C	T	4078.77	PASS	AC=1;AF=0.5;AN=2;BaseQRankSum=1.331;DP=250;Dels=0.0;FS=11.175;HaplotypeScore=3.668;MLEAC=1;MLEAF=0.5;MQ=41.91;MQ0=0;MQRankSum=-0.294;QD=16.32;ReadPosRankSum=-0.322	GT:AD:DP:GQ:PL	0/1:127,123:250:99:4107,0,4108
chrX	137074	.	C	T	3668.77	PASS	AC=1;AF=0.5;AN=2;BaseQRankSum=1.009;DP=226;Dels=0.0;FS=2.309;HaplotypeScore=0.0;MLEAC=1;MLEAF=0.5;MQ=41.93;MQ0=0;MQRankSum=1.447;QD=16.23;ReadPosRankSum=0.052	GT:AD:DP:GQ:PL	0/1:113,112:225:99:3697,0,3786
chrX	138053	.	C	T	3961.77	PASS	AC=1;AF=0.5;AN=2;BaseQRankSum=0.748;DP=250;Dels=0.0;FS=0.464;HaplotypeScore=3.5425;MLEAC=1;MLEAF=0.5;MQ=42.0;MQ0=0;MQRankSum=0.948;QD=15.85;ReadPosRankSum=-0.235	GT:AD:DP:GQ:PL	0/1:129,120:249:99:3990,0,4318
chrX	138977	.	G	A	3687.77	PASS	AC=1;AF=0.5;AN=2;BaseQRankSum=1.829;DP=250;Dels=0.0;FS=9.252;HaplotypeScore=4.4797;MLEAC=1;MLEAF=0.5;MQ=41.99;MQ0=0;MQRankSum=-0.322;QD=14.75;ReadPosRankSum=2.276	GT:AD:DP:GQ:PL	0/1:135,114:249:99:3716,0,4548
chrX	140037	.	C	T	4711.77	PASS	AC=1;AF=0.5;AN=2;BaseQRankSum=1.597;DP=250;Dels=0.0;FS=0.468;HaplotypeScore=6.6955;MLEAC=1;MLEAF=0.5;MQ=41.98;MQ0=0;MQRankSum=-1.652;QD=18.85;ReadPosRankSum=2.211	GT:AD:DP:GQ:PL	0/1:106,142:249:99:4740,0,3235
chrX	140332	.	C	T	3769.77	PASS	AC=1;AF=0.5;AN=2;BaseQRankSum=0.539;DP=250;Dels=0.0;FS=5.103;HaplotypeScore=2.3548;MLEAC=1;MLEAF=0.5;MQ=41.91;MQ0=0;MQRankSum=-0.67;QD=15.08;ReadPosRankSum=-0.064	GT:AD:DP:GQ:PL	0/1:131,117:248:99:3798,0,4433
chrX	146605	.	C	T	4120.77	PASS	AC=1;AF=0.5;AN=2;BaseQRankSum=2.651;DP=249;Dels=0.0;FS=0.985;HaplotypeScore=3.8882;MLEAC=1;MLEAF=0.5;MQ=41.99;MQ0=0;MQRankSum=0.526;QD=16.55;ReadPosRankSum=0.735	GT:AD:DP:GQ:PL	0/1:121,127:248:99:4149,0,3648
chrX	151737	.	C	T	3351.77	PASS	AC=1;AF=0.5;AN=2;BaseQRankSum=-0.565;DP=250;Dels=0.0;FS=0.0;HaplotypeScore=7.1259;MLEAC=1;MLEAF=0.5;MQ=41.99;MQ0=0;MQRankSum=-1.57;QD=13.41;ReadPosRankSum=-1.874	GT:AD:DP:GQ:PL	0/1:142,105:248:99:3380,0,4825
chrX	154765	.	G	A	3701.77	PASS	AC=1;AF=0.5;AN=2;BaseQRankSum=-3.741;DP=250;Dels=0.0;FS=8.146;HaplotypeScore=6.798;MLEAC=1;MLEAF=0.5;MQ=41.87;MQ0=0;MQRankSum=-2.037;QD=14.81;ReadPosRankSum=1.777	GT:AD:DP:GQ:PL	0/1:123,126:250:99:3730,0,3986
chrX	159725	.	G	A	3563.77	PASS	AC=1;AF=0.5;AN=2;BaseQRankSum=2.327;DP=226;Dels=0.0;FS=1.033;HaplotypeScore=3.9869;MLEAC=1;MLEAF=0.5;MQ=41.86;MQ0=0;MQRankSum=2.103;QD=15.77;ReadPosRankSum=0.487	GT:AD:DP:GQ:PL	0/1:117,109:226:99:3592,0,3792
chrX	159919	.	C	T	4102.77	PASS	AC=1;AF=0.5;AN=2;BaseQRankSum=1.528;DP=250;Dels=0.0;FS=0.0;HaplotypeScore=7.8636;MLEAC=1;MLEAF=0.5;MQ=42.0;MQ0=0;MQRankSum=0.258;QD=16.41;ReadPosRankSum=0.147	GT:AD:DP:GQ:PL	0/1:124,125:250:99:4131,0,4025
chrX	161698	.	C	T	4502.77	PASS	AC=1;AF=0.5;AN=2;BaseQRankSum=-0.457;DP=250;Dels=0.0;FS=2.783;HaplotypeScore=2.9217;MLEAC=1;MLEAF=0.5;MQ=41.94;MQ0=0;MQRankSum=0.491;QD=18.01;ReadPosRankSum=0.304	GT:AD:DP:GQ:PL	0/1:118,131:250:99:4531,0,3935
chrX	161972	.	C	T	3796.77	PASS	AC=1;AF=0.5;AN=2;BaseQRankSum=-0.948;DP=250;Dels=0.0;FS=0.976;HaplotypeScore=0.0;MLEAC=1;MLEAF=0.5;MQ=42.0;MQ0=0;MQRankSum=0.254;QD=15.19;ReadPosRankSum=-0.026	GT:AD:DP:GQ:PL	0/1:135,115:250:99:3825,0,4526
chrX	163608	.	C	T	4373.77	PASS	AC=1;AF=0.5;AN=2;BaseQRankSum=-1.609;DP=250;Dels=0.0;FS=0.0;HaplotypeScore=1.6006;MLEAC=1;MLEAF=0.5;MQ=41.98;MQ0=0;MQRankSum=-0.041;QD=17.5;ReadPosRankSum=-0.153	GT:AD:DP:GQ:PL	0/1:116,134:250:99:4402,0,3841
chrX	172797	.	G	A	4146.77	PASS	AC=1;AF=0.5;AN=2;BaseQRankSum=2.54;DP=250;Dels=0.0;FS=7.934;HaplotypeScore=2.6665;MLEAC=1;MLEAF=0.5;MQ=41.82;MQ0=0;MQRankSum=-1.536;QD=16.59;ReadPosRankSum=-0.44	GT:AD:DP:GQ:PL	0/1:124,124:248:99:4175,0,3927
chrX	173067	.	G	A	3503.77	PASS	AC=1;AF=0.5;AN=2;BaseQRankSum=-1.097;DP=250;Dels=0.0;FS=0.978;HaplotypeScore=4.2294;MLEAC=1;MLEAF=0.5;MQ=41.71;MQ0=0;MQRankSum=0.063;QD=14.02;ReadPosRankSum=-1.498	GT:AD:DP:GQ:PL	0/1:140,109:249:99:3532,0,4803
chrX	173070	.	G	A	3522.77	PASS	AC=1;AF=0.5;AN=2;BaseQRankSum=-0.138;DP=250;Dels=0.0;FS=0.971;HaplotypeScore=5.1959;MLEAC=1;MLEAF=0.5;MQ=41.73;MQ0=0;MQRankSum=-1.102;QD=14.09;ReadPosRankSum=-1.301	GT:AD:DP:GQ:PL	0/1:140,110:250:99:3551,0,4788
chrX	173071	.	G	A	3556.77	PASS	AC=1;AF=0.5;AN=2;BaseQRankSum=-0.507;DP=250;Dels=0.0;FS=0.0;HaplotypeScore=5.1959;MLEAC=1;MLEAF=0.5;MQ=41.73;MQ0=0;MQRankSum=-1.896;QD=14.23;ReadPosRankSum=-1.32	GT:AD:DP:GQ:PL	0/1:139,109:248:99:3585,0,4763
chrX	173090	.	C	T	4919.77	PASS	AC=1;AF=0.5;AN=2;BaseQRankSum=2.256;DP=240;Dels=0.0;FS=4.438;HaplotypeScore=6.5234;MLEAC=1;MLEAF=0.5;MQ=41.82;MQ0=0;MQRankSum=1.983;QD=20.5;ReadPosRankSum=-0.78	GT:AD:DP:GQ:PL	0/1:98,142:240:99:4948,0,3179
chrX	173092	.	G	A	4874.77	PASS	AC=1;AF=0.5;AN=2;BaseQRankSum=2.527;DP=242;Dels=0.0;FS=5.309;HaplotypeScore=6.5234;MLEAC=1;MLEAF=0.5;MQ=41.82;MQ0=0;MQRankSum=1.622;QD=20.14;ReadPosRankSum=-0.876	GT:AD:DP:GQ:PL	0/1:99,142:242:99:4903,0,3169
chrX	173694	.	C	T	4518.77	PASS	AC=1;AF=0.5;AN=2;BaseQRankSum=-0.913;DP=250;Dels=0.0;FS=6.982;HaplotypeScore=8.8183;MLEAC=1;MLEAF=0.5;MQ=41.99;MQ0=0;MQRankSum=1.377;QD=18.08;ReadPosRankSum=-1.57	GT:AD:DP:GQ:PL	0/1:112,135:247:99:4547,0,3726
chrX	177762	.	C	T	2931.77	PASS	AC=1;AF=0.5;AN=2;BaseQRankSum=0.312;DP=207;Dels=0.0;FS=0.535;HaplotypeScore=2.7614;MLEAC=1;MLEAF=0.5;MQ=41.99;MQ0=0;MQRankSum=-2.675;QD=14.16;ReadPosRankSum=-1.217	GT:AD:DP:GQ:PL	0/1:113,93:206:99:2960,0,3674
chrX	180874	.	C	T	4154.77	PASS	AC=1;AF=0.5;AN=2;BaseQRankSum=-0.812;DP=250;Dels=0.0;FS=4.397;HaplotypeScore=6.7682;MLEAC=1;MLEAF=0.5;MQ=42.0;MQ0=0;MQRankSum=0.406;QD=16.62;ReadPosRankSum=0.112	GT:AD:DP:GQ:PL	0/1:122,126:249:99:4183,0,3906
chrX	187840	.	C	T	4215.77	PASS	AC=1;AF=0.5;AN=2;BaseQRankSum=-0.909;DP=249;Dels=0.0;FS=1.532;HaplotypeScore=2.1557;MLEAC=1;MLEAF=0.5;MQ=41.94;MQ0=0;MQRankSum=1.366;QD=16.93;ReadPosRankSum=-0.556	GT:AD:DP:GQ:PL	0/1:116,133:249:99:4244,0,3600
chrX	189700	.	C	T	3990.77	PASS	AC=1;AF=0.5;AN=2;BaseQRankSum=0.195;DP=250;Dels=0.0;FS=1.533;HaplotypeScore=3.0453;MLEAC=1;MLEAF=0.5;MQ=41.94;MQ0=0;MQRankSum=0.724;QD=15.96;ReadPosRankSum=-0.322	GT:AD:DP:GQ:PL	0/1:126,123:249:99:4019,0,4069
chrX	191244	.	C	T	4007.77	PASS	AC=1;AF=0.5;AN=2;BaseQRankSum=0.337;DP=250;Dels=0.0;FS=6.954;HaplotypeScore=10.5647;MLEAC=1;MLEAF=0.5;MQ=41.99;MQ0=0;MQRankSum=0.053;QD=16.03;ReadPosRankSum=-0.37	GT:AD:DP:GQ:PL	0/1:126,124:250:99:4036,0,4206
chrX	191706	.	C	T	3563.77	PASS	AC=1;AF=0.5;AN=2;BaseQRankSum=0.196;DP=247;Dels=0.0;FS=0.0;HaplotypeScore=1.6988;MLEAC=1;MLEAF=0.5;MQ=41.88;MQ0=0;MQRankSum=-0.876;QD=14.43;ReadPosRankSum=-1.25	GT:AD:DP:GQ:PL	0/1:133,113:247:99:3592,0,4278
chrX	193494	.	C	T	3954.77	PASS	AC=1;AF=0.5;AN=2;BaseQRankSum=-0.609;DP=224;Dels=0.0;FS=0.0;HaplotypeScore=4.5741;MLEAC=1;MLEAF=0.5;MQ=41.93;MQ0=0;MQRankSum=-0.242;QD=17.66;ReadPosRankSum=-0.107	GT:AD:DP:GQ:PL	0/1:100,124:224:99:3983,0,3274
chrX	206873	.	C	T	3703.77	PASS	AC=1;AF=0.5;AN=2;BaseQRankSum=-0.591;DP=250;Dels=0.0;FS=10.316;HaplotypeScore=6.7488;MLEAC=1;MLEAF=0.5;MQ=41.89;MQ0=0;MQRankSum=0.514;QD=14.82;ReadPosRankSum=0.672	GT:AD:DP:GQ:PL	0/1:132,118:250:99:3732,0,4458
chrX	214417	.	C	T	3930.77	PASS	AC=1;AF=0.5;AN=2;BaseQRankSum=1.092;DP=248;Dels=0.0;FS=0.997;HaplotypeScore=3.3829;MLEAC=1;MLEAF=0.5;MQ=41.94;MQ0=0;MQRankSum=1.257;QD=15.85;ReadPosRankSum=0.25	GT:AD:DP:GQ:PL	0/1:130,116:247:99:3959,0,4363
chrX	235765	.	C	T	3969.77	PASS	AC=1;AF=0.5;AN=2;BaseQRankSum=0.81;DP=250;Dels=0.0;FS=7.946;HaplotypeScore=8.3327;MLEAC=1;MLEAF=0.5;MQ=41.9;MQ0=0;MQRankSum=-1.937;QD=15.88;ReadPosRankSum=-0.201	GT:AD:DP:GQ:PL	0/1:129,121:250:99:3998,0,4206
chrX	236086	.	C	T	4697.77	PASS	AC=1;AF=0.5;AN=2;BaseQRankSum=1.076;DP=250;Dels=0.0;FS=2.835;HaplotypeScore=2.5439;MLEAC=1;MLEAF=0.5;MQ=41.96;MQ0=0;MQRankSum=0.739;QD=18.79;ReadPosRankSum=2.177	GT:AD:DP:GQ:PL	0/1:109,140:249:99:4726,0,3379
chrX	236089	.	C	T	4813.77	PASS	AC=1;AF=0.5;AN=2;BaseQRankSum=-0.431;DP=250;Dels=0.0;FS=5.151;HaplotypeScore=4.11;MLEAC=1;MLEAF=0.5;MQ=41.96;MQ0=0;MQRankSum=0.086;QD=19.26;ReadPosRankSum=1.587	GT:AD:DP:GQ:PL	0/1:106,144:250:99:4842,0,3360
chrX	245519	.	C	T	3024.77	PASS	AC=1;AF=0.5;AN=2;BaseQRankSum=3.018;DP=199;Dels=0.0;FS=2.68;HaplotypeScore=1.5226;MLEAC=1;MLEAF=0.5;MQ=41.99;MQ0=0;MQRankSum=-3.416;QD=15.2;ReadPosRankSum=2.223	GT:AD:DP:GQ:PL	0/1:107,92:199:99:3053,0,3502
chrX	247640	.	C	T	4190.77	PASS	AC=1;AF=0.5;AN=2;BaseQRankSum=-0.66;DP=250;Dels=0.0;FS=0.963;HaplotypeScore=4.4689;MLEAC=1;MLEAF=0.5;MQ=42.0;MQ0=0;MQRankSum=0.853;QD=16.76;ReadPosRankSum=-0.262	GT:AD:DP:GQ:PL	0/1:124,126:250:99:4219,0,4088
chrX	268228	.	C	T	4185.77	PASS	AC=1;AF=0.5;AN=2;BaseQRankSum=0.555;DP=250;Dels=0.0;FS=2.795;HaplotypeScore=6.235;MLEAC=1;MLEAF=0.5;MQ=41.94;MQ0=0;MQRankSum=-1.548;QD=16.74;ReadPosRankSum=-0.128	GT:AD:DP:GQ:PL	0/1:124,125:250:99:4214,0,4178
chrX	270927	.	C	T	4106.77	PASS	AC=1;AF=0.5;AN=2;BaseQRankSum=0.209;DP=250;Dels=0.0;FS=0.0;HaplotypeScore=4.9873;MLEAC=1;MLEAF=0.5;MQ=41.94;MQ0=0;MQRankSum=-2.783;QD=16.43;ReadPosRankSum=0.092	GT:AD:DP:GQ:PL	0/1:128,122:250:99:4135,0,4326
chrX	277909	.	C	T	4312.77	PASS	AC=1;AF=0.5;AN=2;BaseQRankSum=-0.466;DP=237;Dels=0.0;FS=0.475;HaplotypeScore=4.0665;MLEAC=1;MLEAF=0.5;MQ=41.92;MQ0=0;MQRankSum=-1.247;QD=18.2;ReadPosRankSum=-0.636	GT:AD:DP:GQ:PL	0/1:108,128:236:99:4341,0,3566
chrX	286078	.	C	T	3956.77	PASS	AC=1;AF=0.5;AN=2;BaseQRankSum=-0.668;DP=250;Dels=0.0;FS=10.034;HaplotypeScore=4.4274;MLEAC=1;MLEAF=0.5;MQ=41.99;MQ0=0;MQRankSum=0.649;QD=15.83;ReadPosRankSum=0.432	GT:AD:DP:GQ:PL	0/1:132,118:250:99:3985,0,4520
chrX	290900	.	G	A	3428.77	PASS	AC=1;AF=0.5;AN=2;BaseQRankSum=-2.162;DP=250;Dels=0.0;FS=0.466;HaplotypeScore=6.6924;MLEAC=1;MLEAF=0.5;MQ=42.0;MQ0=0;MQRankSum=-0.83;QD=13.72;ReadPosRankSum=-0.611	GT:AD:DP:GQ:PL	0/1:133,116:250:99:3457,0,4295
chrX	314816	.	C	T	4402.77	PASS	AC=1;AF=0.5;AN=2;BaseQRankSum=1.32;DP=250;Dels=0.0;FS=0.0;HaplotypeScore=5.2957;MLEAC=1;MLEAF=0.5;MQ=42.0;MQ0=0;MQRankSum=0.511;QD=17.61;ReadPosRankSum=1.406	GT:AD:DP:GQ:PL	0/1:118,130:248:99:4431,0,3899
chrX	316914	.	C	T	2238.77	PASS	AC=1;AF=0.5;AN=2;BaseQRankSum=-1.577;DP=182;Dels=0.0;FS=7.74;HaplotypeScore=1.6006;MLEAC=1;MLEAF=0.5;MQ=42.0;MQ0=0;MQRankSum=-1.858;QD=12.3;ReadPosRankSum=0.107	GT:AD:DP:GQ:PL	0/1:104,78:182:99:2267,0,3467
chrX	323365	.	C	T	3874.77	PASS	AC=1;AF=0.5;AN=2;BaseQRankSum=0.337;DP=250;Dels=0.0;FS=0.0;HaplotypeScore=4.0649;MLEAC=1;MLEAF=0.5;MQ=41.93;MQ0=0;MQRankSum=0.293;QD=15.5;ReadPosRankSum=0.374	GT:AD:DP:GQ:PL	0/1:130,119:249:99:3903,0,4254
chrX	331199	.	G	A	4573.77	PASS	AC=1;AF=0.5;AN=2;BaseQRankSum=-1.021;DP=250;Dels=0.0;FS=0.984;HaplotypeScore=4.0601;MLEAC=1;MLEAF=0.5;MQ=41.94;MQ0=0;MQRankSum=0.362;QD=18.3;ReadPosRankSum=0.135	GT:AD:DP:GQ:PL	0/1:111,138:249:99:4602,0,3601
chrX	334190	.	C	T	4251.77	PASS	AC=1;AF=0.5;AN=2;BaseQRankSum=0.434;DP=250;Dels=0.0;FS=12.515;HaplotypeScore=2.7037;MLEAC=1;MLEAF=0.5;MQ=41.98;MQ0=0;MQRankSum=-0.013;QD=17.01;ReadPosRankSum=0.674	GT:AD:DP:GQ:PL	0/1:120,129:249:99:4280,0,3972
chrX	335976	.	C	T	4119.77	PASS	AC=1;AF=0.5;AN=2;BaseQRankSum=1.244;DP=250;Dels=0.0;FS=1.536;HaplotypeScore=7.8326;MLEAC=1;MLEAF=0.5;MQ=41.93;MQ0=0;MQRankSum=0.366;QD=16.48;ReadPosRankSum=2.23	GT:AD:DP:GQ:PL	0/1:126,121:248:99:4148,0,4248
chrX	338166	.	C	T	9692.77	PASS	AC=2;AF=1.0;AN=2;DP=250;Dels=0.0;FS=0.0;HaplotypeScore=0.0;MLEAC=2;MLEAF=1.0;MQ=41.74;MQ0=2;QD=32.03	GT:AD:DP:GQ:PL	1/1:0,248:248:99:9721,728,0
chrX	349281	.	C	T	4222.77	PASS	AC=1;AF=0.5;AN=2;BaseQRankSum=0.739;DP=250;Dels=0.0;FS=4.255;HaplotypeScore=3.8923;MLEAC=1;MLEAF=0.5;MQ=42.0;MQ0=0;MQRankSum=0.263;QD=16.89;ReadPosRankSum=0.356	GT:AD:DP:GQ:PL	0/1:124,126:250:99:4251,0,3973
chrX	349570	.	C	T	4571.77	PASS	AC=1;AF=0.5;AN=2;BaseQRankSum=0.997;DP=250;Dels=0.0;FS=0.0;HaplotypeScore=4.6554;MLEAC=1;MLEAF=0.5;MQ=41.98;MQ0=0;MQRankSum=-0.3;QD=18.29;ReadPosRankSum=0.011	GT:AD:DP:GQ:PL	0/1:112,137:249:99:4600,0,3520
chrX	350496	.	G	A	4258.77	PASS	AC=1;AF=0.5;AN=2;BaseQRankSum=0.457;DP=250;Dels=0.0;FS=5.974;HaplotypeScore=3.4116;MLEAC=1;MLEAF=0.5;MQ=42.0;MQ0=0;MQRankSum=0.564;QD=17.04;ReadPosRankSum=-0.152	GT:AD:DP:GQ:PL	0/1:123,126:249:99:4287,0,4162
chrX	381252	.	C	T	4479.77	PASS	AC=1;AF=0.5;AN=2;BaseQRankSum=-0.392;DP=250;Dels=0.0;FS=0.0;HaplotypeScore=8.0174;MLEAC=1;MLEAF=0.5;MQ=41.94;MQ0=0;MQRankSum=-1.094;QD=17.92;ReadPosRankSum=0.334	GT:AD:DP:GQ:PL	0/1:117,132:249:99:4508,0,3868
chrX	389214	.	C	T	3743.77	PASS	AC=1;AF=0.5;AN=2;BaseQRankSum=1.39;DP=250;Dels=0.0;FS=2.795;HaplotypeScore=8.0977;MLEAC=1;MLEAF=0.5;MQ=41.99;MQ0=0;MQRankSum=1.148;QD=14.98;ReadPosRankSum=0.161	GT:AD:DP:GQ:PL	0/1:135,115:250:99:3772,0,4553
chrX	399381	.	C	T	4258.77	PASS	AC=1;AF=0.5;AN=2;BaseQRankSum=1.519;DP=250;Dels=0.0;FS=3.457;HaplotypeScore=5.2341;MLEAC=1;MLEAF=0.5;MQ=41.94;MQ0=0;MQRankSum=-1.4;QD=17.04;ReadPosRankSum=2.072	GT:AD:DP:GQ:PL	0/1:121,129:250:99:4287,0,4056
chrX	405330	.	C	T	3777.77	PASS	AC=1;AF=0.5;AN=2;BaseQRankSum=-0.927;DP=250;Dels=0.0;FS=2.128;HaplotypeScore=7.03;MLEAC=1;MLEAF=0.5;MQ=41.98;MQ0=0;MQRankSum=-1.401;QD=15.11;ReadPosRankSum=-0.365	GT:AD:DP:GQ:PL	0/1:130,120:250:99:3806,0,4230
chrX	405481	.	C	T	4549.77	PASS	AC=1;AF=0.5;AN=2;BaseQRankSum=2.379;DP=250;Dels=0.0;FS=5.055;HaplotypeScore=3.0453;MLEAC=1;MLEAF=0.5;MQ=42.0;MQ0=0;MQRankSum=0.357;QD=18.2;ReadPosRankSum=-0.228	GT:AD:DP:GQ:PL	0/1:116,133:249:99:4578,0,3751
chrX	422964	.	C	T	4039.77	PASS	AC=1;AF=0.5;AN=2;BaseQRankSum=-1.911;DP=250;Dels=0.0;FS=5.078;HaplotypeScore=1.7781;MLEAC=1;MLEAF=0.5;MQ=41.9;MQ0=0;MQRankSum=-0.017;QD=16.16;ReadPosRankSum=-0.492	GT:AD:DP:GQ:PL	0/1:124,126:250:99:4068,0,4163
chrX	426820	.	C	T	3702.77	PASS	AC=1;AF=0.5;AN=2;BaseQRankSum=1.365;DP=250;Dels=0.0;FS=2.807;HaplotypeScore=3.1667;MLEAC=1;MLEAF=0.5;MQ=41.94;MQ0=0;MQRankSum=-1.255;QD=14.81;ReadPosRankSum=2.013	GT:AD:DP:GQ:PL	0/1:135,115:250:99:3731,0,4496
chrX	435105	.	C	T	4429.77	PASS	AC=1;AF=0.5;AN=2;BaseQRankSum=2.504;DP=250;Dels=0.0;FS=10.277;HaplotypeScore=7.3042;MLEAC=1;MLEAF=0.5;MQ=42.0;MQ0=0;MQRankSum=0.357;QD=17.72;ReadPosRankSum=-2.044	GT:AD:DP:GQ:PL	0/1:114,132:246:99:4458,0,3576
chrX	446136	.	C	T	4163.77	PASS	AC=1;AF=0.5;AN=2;BaseQRankSum=0.708;DP=250;Dels=0.0;FS=0.0;HaplotypeScore=3.8955;MLEAC=1;MLEAF=0.5;MQ=42.0;MQ0=0;MQRankSum=-0.121;QD=16.66;ReadPosRankSum=-1.002	GT:AD:DP:GQ:PL	0/1:124,125:249:99:4192,0,4144
chrX	449467	.	C	T	3998.77	PASS	AC=1;AF=0.5;AN=2;BaseQRankSum=0.517;DP=250;Dels=0.0;FS=5.057;HaplotypeScore=3.2847;MLEAC=1;MLEAF=0.5;MQ=41.93;MQ0=0;MQRankSum=0.951;QD=16.0;ReadPosRankSum=0.225	GT:AD:DP:GQ:PL	0/1:128,122:250:99:4027,0,4260
chrX	452255	.	C	T	3397.77	PASS	AC=1;AF=0.5;AN=2;BaseQRankSum=-0.66;DP=225;Dels=0.0;FS=0.0;HaplotypeScore=4.1517;MLEAC=1;MLEAF=0.5;MQ=41.99;MQ0=0;MQRankSum=-1.307;QD=15.1;ReadPosRankSum=-0.282	GT:AD:DP:GQ:PL	0/1:121,104:225:99:3426,0,3956
chrX	452523	.	C	T	4375.77	PASS	AC=1;AF=0.5;AN=2;BaseQRankSum=1.067;DP=250;Dels=0.0;FS=2.119;HaplotypeScore=3.5538;MLEAC=1;MLEAF=0.5;MQ=41.99;MQ0=0;MQRankSum=-2.478;QD=17.5;ReadPosRankSum=-1.086	GT:AD:DP:GQ:PL	0/1:120,130:250:99:4404,0,3917
chrX	453431	.	C	T	4306.77	PASS	AC=1;AF=0.5;AN=2;BaseQRankSum=0.703;DP=250;Dels=0.0;FS=0.0;HaplotypeScore=3.1322;MLEAC=1;MLEAF=0.5;MQ=41.94;MQ0=0;MQRankSum=-0.595;QD=17.23;ReadPosRankSum=0.684	GT:AD:DP:GQ:PL	0/1:118,132:250:99:4335,0,3840
chrX	454695	.	G	A	9744.77	PASS	AC=2;AF=1.0;AN=2;DP=250;Dels=0.0;FS=0.0;HaplotypeScore=4.4672;MLEAC=2;MLEAF=1.0;MQ=41.98;MQ0=0;QD=23.82	GT:AD:DP:GQ:PL	1/1:0,248:248:99:9773,740,0
chrX	454735	.	G	A	4285.77	PASS	AC=1;AF=0.5;AN=2;BaseQRankSum=-0.723;DP=250;Dels=0.0;FS=2.834;HaplotypeScore=3.9022;MLEAC=1;MLEAF=0.5;MQ=41.98;MQ0=0;MQRankSum=-0.136;QD=17.14;ReadPosRankSum=-0.053	GT:AD:DP:GQ:PL	0/1:118,132:250:99:4314,0,3958
chrX	459888	.	C	T	4261.77	PASS	AC=1;AF=0.5;AN=2;BaseQRankSum=-0.36;DP=250;Dels=0.0;FS=0.0;HaplotypeScore=0.7887;MLEAC=1;MLEAF=0.5;MQ=42.0;MQ0=0;MQRankSum=-0.627;QD=17.05;ReadPosRankSum=1.125	GT:AD:DP:GQ:PL	0/1:123,126:249:99:4290,0,4238
chrX	461601	.	C	T	4046.77	PASS	AC=1;AF=0.5;AN=2;BaseQRankSum=0.799;DP=250;Dels=0.0;FS=0.463;HaplotypeScore=7.3249;MLEAC=1;MLEAF=0.5;MQ=41.93;MQ0=0;MQRankSum=0.949;QD=16.19;ReadPosRankSum=0.652	GT:AD:DP:GQ:PL	0/1:126,124:250:99:4075,0,4097
chrX	467219	.	C	T	3794.77	PASS	AC=1;AF=0.5;AN=2;BaseQRankSum=0.062;DP=233;Dels=0.0;FS=9.689;HaplotypeScore=1.6208;MLEAC=1;MLEAF=0.5;MQ=41.99;MQ0=0;MQRankSum=0.298;QD=16.29;ReadPosRankSum=0.032	GT:AD:DP:GQ:PL	0/1:114,118:233:99:3823,0,3655
chrX	469487	.	C	T	4226.77	PASS	AC=1;AF=0.5;AN=2;BaseQRankSum=0.753;DP=250;Dels=0.0;FS=0.0;HaplotypeScore=5.8721;MLEAC=1;MLEAF=0.5;MQ=41.87;MQ0=0;MQRankSum=-1.863;QD=16.91;ReadPosRankSum=-0.765	GT:AD:DP:GQ:PL	0/1:120,127:248:99:4255,0,3970
chrX	469741	.	C	T	3830.77	PASS	AC=1;AF=0.5;AN=2;BaseQRankSum=-0.047;DP=250;Dels=0.0;FS=1.524;HaplotypeScore=4.9748;MLEAC=1;MLEAF=0.5;MQ=41.91;MQ0=0;MQRankSum=0.5;QD=15.32;ReadPosRankSum=-1.19	GT:AD:DP:GQ:PL	0/1:133,116:249:99:3859,0,4590
chrX	493534	.	C	T	3456.77	PASS	AC=1;AF=0.5;AN=2;BaseQRankSum=1.466;DP=242;Dels=0.0;FS=2.225;HaplotypeScore=9.0204;MLEAC=1;MLEAF=0.5;MQ=41.93;MQ0=0;MQRankSum=-1.289;QD=14.28;ReadPosRankSum=-0.185	GT:AD:DP:GQ:PL	0/1:132,109:242:99:3485,0,4226
chrX	500773	.	C	T	3506.77	PASS	AC=1;AF=0.5;AN=2;BaseQRankSum=1.584;DP=236;Dels=0.0;FS=12.97;HaplotypeScore=3.3614;MLEAC=1;MLEAF=0.5;MQ=41.98;MQ0=0;MQRankSum=-0.442;QD=14.86;ReadPosRankSum=-1.055	GT:AD:DP:GQ:PL	0/1:130,106:236:99:3535,0,4335
chrX	500774	.	C	T	3394.77	PASS	AC=1;AF=0.5;AN=2;BaseQRankSum=0.715;DP=232;Dels=0.0;FS=12.044;HaplotypeScore=3.3614;MLEAC=1;MLEAF=0.5;MQ=41.97;MQ0=0;MQRankSum=0.082;QD=14.63;ReadPosRankSum=-1.026	GT:AD:DP:GQ:PL	0/1:128,104:232:99:3423,0,4270
chrX	505381	.	G	A	4325.77	PASS	AC=1;AF=0.5;AN=2;BaseQRankSum=-0.623;DP=250;Dels=0.0;FS=0.974;HaplotypeScore=1.7621;MLEAC=1;MLEAF=0.5;MQ=42.0;MQ0=0;MQRankSum=-0.376;QD=17.3;ReadPosRankSum=0.718	GT:AD:DP:GQ:PL	0/1:121,129:250:99:4354,0,4140
chrX	507358	.	C	T	3805.77	PASS	AC=1;AF=0.5;AN=2;BaseQRankSum=-4.422;DP=250;Dels=0.0;FS=6.104;HaplotypeScore=7.692;MLEAC=1;MLEAF=0.5;MQ=42.0;MQ0=0;MQRankSum=-0.304;QD=15.22;ReadPosRankSum=-0.828	GT:AD:DP:GQ:PL	0/1:124,124:249:99:3834,0,4021
chrX	509088	.	G	A	3597.77	PASS	AC=1;AF=0.5;AN=2;BaseQRankSum=0.419;DP=237;Dels=0.0;FS=1.028;HaplotypeScore=8.0614;MLEAC=1;MLEAF=0.5;MQ=41.88;MQ0=0;MQRankSum=-0.96;QD=15.18;ReadPosRankSum=0.032	GT:AD:DP:GQ:PL	0/1:122,111:236:99:3626,0,3989
chrX	513495	.	C	T	3923.77	PASS	AC=1;AF=0.5;AN=2;BaseQRankSum=-2.155;DP=250;Dels=0.0;FS=1.522;HaplotypeScore=5.2363;MLEAC=1;MLEAF=0.5;MQ=41.82;MQ0=0;MQRankSum=0.466;QD=15.7;ReadPosRankSum=0.041	GT:AD:DP:GQ:PL	0/1:127,122:250:99:3952,0,4223
chrX	522322	.	C	T	3923.77	PASS	AC=1;AF=0.5;AN=2;BaseQRankSum=-1.646;DP=250;Dels=0.0;FS=0.462;HaplotypeScore=0.8667;MLEAC=1;MLEAF=0.5;MQ=41.94;MQ0=0;MQRankSum=-1.477;QD=15.7;ReadPosRankSum=-0.727	GT:AD:DP:GQ:PL	0/1:130,119:249:99:3952,0,4362
chrX	527850	.	G	A	4294.77	PASS	AC=1;AF=0.5;AN=2;BaseQRankSum=1.553;DP=250;Dels=0.0;FS=4.214;HaplotypeScore=2.7329;MLEAC=1;MLEAF=0.5;MQ=41.98;MQ0=0;MQRankSum=-0.255;QD=17.18;ReadPosRankSum=0.641	GT:AD:DP:GQ:PL	0/1:122,128:250:99:4323,0,4030
chrX	528268	.	G	A	4099.77	PASS	AC=1;AF=0.5;AN=2;BaseQRankSum=-0.508;DP=250;Dels=0.0;FS=15.369;HaplotypeScore=3.9216;MLEAC=1;MLEAF=0.5;MQ=41.99;MQ0=0;MQRankSum=-0.386;QD=16.4;ReadPosRankSum=-0.705	GT:AD:DP:GQ:PL	0/1:123,126:249:99:4128,0,4138
chrX	528641	.	C	T	3952.77	PASS	AC=1;AF=0.5;AN=2;BaseQRankSum=0.521;DP=250;Dels=0.0;FS=5.133;HaplotypeScore=5.889;MLEAC=1;MLEAF=0.5;MQ=41.98;MQ0=0;MQRankSum=0.326;QD=15.81;ReadPosRankSum=-0.793	GT:AD:DP:GQ:PL	0/1:128,122:250:99:3981,0,4266
chrX	531909	.	G	A	3600.77	PASS	AC=1;AF=0.5;AN=2;BaseQRankSum=-1.559;DP=250;Dels=0.0;FS=2.807;HaplotypeScore=8.3182;MLEAC=1;MLEAF=0.5;MQ=41.99;MQ0=0;MQRankSum=1.484;QD=14.4;ReadPosRankSum=-0.028	GT:AD:DP:GQ:PL	0/1:135,113:250:99:3629,0,4508
chrX	573760	.	C	T	4567.77	PASS	AC=1;AF=0.5;AN=2;BaseQRankSum=0.626;DP=250;Dels=0.0;FS=5.944;HaplotypeScore=2.713;MLEAC=1;MLEAF=0.5;MQ=41.94;MQ0=0;MQRankSum=-0.898;QD=18.27;ReadPosRankSum=-1.195	GT:AD:DP:GQ:PL	0/1:114,136:250:99:4596,0,3752
chrX	578219	.	G	A	3856.77	PASS	AC=1;AF=0.5;AN=2;BaseQRankSum=1.155;DP=250;Dels=0.0;FS=0.0;HaplotypeScore=6.79;MLEAC=1;MLEAF=0.5;MQ=41.92;MQ0=0;MQRankSum=-0.649;QD=15.43;ReadPosRankSum=-0.281	GT:AD:DP:GQ:PL	0/1:131,118:250:99:3885,0,4347
chrX	578920	.	C	T	3577.77	PASS	AC=1;AF=0.5;AN=2;BaseQRankSum=-1.832;DP=250;Dels=0.0;FS=2.841;HaplotypeScore=4.814;MLEAC=1;MLEAF=0.5;MQ=42.0;MQ0=0;MQRankSum=-1.669;QD=14.31;ReadPosRankSum=0.012	GT:AD:DP:GQ:PL	0/1:132,116:248:99:3606,0,4487
chrX	579100	.	C	T	3458.77	PASS	AC=1;AF=0.5;AN=2;BaseQRankSum=-0.873;DP=250;Dels=0.0;FS=0.0;HaplotypeScore=1.9468;MLEAC=1;MLEAF=0.5;MQ=41.99;MQ0=0;MQRankSum=0.303;QD=13.84;ReadPosRankSum=0.461	GT:AD:DP:GQ:PL	0/1:135,114:249:99:3487,0,4148
chrX	586618	.	G	A	4040.77	PASS	AC=1;AF=0.5;AN=2;BaseQRankSum=0.661;DP=250;Dels=0.0;FS=3.512;HaplotypeScore=6.6401;MLEAC=1;MLEAF=0.5;MQ=41.98;MQ0=0;MQRankSum=1.567;QD=16.16;ReadPosRankSum=-0.14	GT:AD:DP:GQ:PL	0/1:127,121:248:99:4069,0,4248
chrX	587509	.	G	A	3841.77	PASS	AC=1;AF=0.5;AN=2;BaseQRankSum=-2.859;DP=250;Dels=0.0;FS=2.125;HaplotypeScore=4.9948;MLEAC=1;MLEAF=0.5;MQ=41.94;MQ0=0;MQRankSum=1.519;QD=15.37;ReadPosRankSum=-0.619	GT:AD:DP:GQ:PL	0/1:129,120:249:99:3870,0,4380
chrX	604212	.	G	A	3307.77	PASS	AC=1;AF=0.5;AN=2;BaseQRankSum=0.513;DP=191;Dels=0.0;FS=6.504;HaplotypeScore=0.7887;MLEAC=1;MLEAF=0.5;MQ=41.98;MQ0=0;MQRankSum=0.648;QD=17.32;ReadPosRankSum=-0.062	GT:AD:DP:GQ:PL	0/1:92,98:190:99:3336,0,3054
chrX	604393	.	C	T	1838.77	PASS	AC=1;AF=0.5;AN=2;BaseQRankSum=-0.521;DP=121;Dels=0.0;FS=3.517;HaplotypeScore=6.6575;MLEAC=1;MLEAF=0.5;MQ=42.0;MQ0=0;MQRankSum=1.307;QD=15.2;ReadPosRankSum=0.035	GT:AD:DP:GQ:PL	0/1:61,56:118:99:1867,0,2137
chrX	616764	.	C	T	4507.77	PASS	AC=1;AF=0.5;AN=2;BaseQRankSum=0.567;DP=250;Dels=0.0;FS=2.806;HaplotypeScore=2.6287;MLEAC=1;MLEAF=0.5;MQ=42.0;MQ0=0;MQRankSum=0.523;QD=18.03;ReadPosRankSum=-0.112	GT:AD:DP:GQ:PL	0/1:116,133:249:99:4536,0,3798
chrX	620499	.	C	T	4088.77	PASS	AC=1;AF=0.5;AN=2;BaseQRankSum=2.156;DP=206;Dels=0.0;FS=2.418;HaplotypeScore=4.507;MLEAC=1;MLEAF=0.5;MQ=41.93;MQ0=0;MQRankSum=-0.223;QD=19.85;ReadPosRankSum=0.088	GT:AD:DP:GQ:PL	0/1:85,121:206:99:4117,0,2516
chrX	620501	.	C	T	4081.77	PASS	AC=1;AF=0.5;AN=2;BaseQRankSum=0.691;DP=208;Dels=0.0;FS=1.719;HaplotypeScore=4.507;MLEAC=1;MLEAF=0.5;MQ=41.93;MQ0=0;MQRankSum=0.574;QD=19.62;ReadPosRankSum=0.07	GT:AD:DP:GQ:PL	0/1:85,123:208:99:4110,0,2549
chrX	623385	.	C	T	4407.77	PASS	AC=1;AF=0.5;AN=2;BaseQRankSum=2.065;DP=250;Dels=0.0;FS=0.0;HaplotypeScore=1.399;MLEAC=1;MLEAF=0.5;MQ=41.88;MQ0=0;MQRankSum=2.023;QD=17.63;ReadPosRankSum=0.54	GT:AD:DP:GQ:PL	0/1:117,133:250:99:4436,0,3579
chrX	640561	.	C	T	4400.77	PASS	AC=1;AF=0.5;AN=2;BaseQRankSum=0.028;DP=250;Dels=0.0;FS=2.836;HaplotypeScore=9.0307;MLEAC=1;MLEAF=0.5;MQ=41.82;MQ0=2;MQRankSum=-1.188;QD=17.6;ReadPosRankSum=-0.975	GT:AD:DP:GQ:PL	0/1:119,131:250:99:4429,0,3849
chrX	647495	.	C	T	4291.77	PASS	AC=1;AF=0.5;AN=2;BaseQRankSum=1.757;DP=250;Dels=0.0;FS=3.494;HaplotypeScore=1.6553;MLEAC=1;MLEAF=0.5;MQ=41.88;MQ0=0;MQRankSum=0.42;QD=17.17;ReadPosRankSum=0.233	GT:AD:DP:GQ:PL	0/1:121,129:250:99:4320,0,3938
chrX	663659	.	C	T	4050.77	PASS	AC=1;AF=0.5;AN=2;BaseQRankSum=0.422;DP=248;Dels=0.0;FS=3.542;HaplotypeScore=8.6902;MLEAC=1;MLEAF=0.5;MQ=41.93;MQ0=0;MQRankSum=0.9;QD=16.33;ReadPosRankSum=0.429	GT:AD:DP:GQ:PL	0/1:124,124:248:99:4079,0,4079
chrX	663815	.	C	T	3961.77	PASS	AC=1;AF=0.5;AN=2;BaseQRankSum=0.144;DP=250;Dels=0.0;FS=2.853;HaplotypeScore=2.6739;MLEAC=1;MLEAF=0.5;MQ=41.94;MQ0=0;MQRankSum=0.991;QD=15.85;ReadPosRankSum=0.028	GT:AD:DP:GQ:PL	0/1:129,121:250:99:3990,0,4231
chrX	664044	.	C	T	4293.77	PASS	AC=1;AF=0.5;AN=2;BaseQRankSum=0.517;DP=250;Dels=0.0;FS=0.982;HaplotypeScore=0.8667;MLEAC=1;MLEAF=0.5;MQ=41.94;MQ0=0;MQRankSum=0.022;QD=17.18;ReadPosRankSum=-0.687	GT:AD:DP:GQ:PL	0/1:118,130:248:99:4322,0,3768
chrX	666961	.	G	A	3359.77	PASS	AC=1;AF=0.5;AN=2;BaseQRankSum=0.138;DP=184;Dels=0.0;FS=3.018;HaplotypeScore=4.7534;MLEAC=1;MLEAF=0.5;MQ=41.32;MQ0=0;MQRankSum=-0.602;QD=18.26;ReadPosRankSum=0.658	GT:AD:DP:GQ:PL	0/1:80,104:184:99:3388,0,2507
chrX	668388	.	G	A	4939.77	PASS	AC=1;AF=0.5;AN=2;BaseQRankSum=2.231;DP=249;Dels=0.0;FS=0.993;HaplotypeScore=0.9993;MLEAC=1;MLEAF=0.5;MQ=41.99;MQ0=0;MQRankSum=-0.497;QD=19.84;ReadPosRankSum=1.145	GT:AD:DP:GQ:PL	0/1:104,145:249:99:4968,0,3211
chrX	673019	.	C	T	4628.77	PASS	AC=1;AF=0.5;AN=2;BaseQRankSum=0.821;DP=250;Dels=0.0;FS=2.161;HaplotypeScore=3.7731;MLEAC=1;MLEAF=0.5;MQ=42.0;MQ0=0;MQRankSum=-0.037;QD=18.52;ReadPosRankSum=-2.05	GT:AD:DP:GQ:PL	0/1:110,138:248:99:4657,0,3582
chrX	683489	.	C	T	4188.77	PASS	AC=1;AF=0.5;AN=2;BaseQRankSum=-2.546;DP=250;Dels=0.0;FS=0.465;HaplotypeScore=4.9921;MLEAC=1;MLEAF=0.5;MQ=41.94;MQ0=0;MQRankSum=-0.675;QD=16.76;ReadPosRankSum=-0.092	GT:AD:DP:GQ:PL	0/1:121,128:250:99:4217,0,3945
chrX	695707	.	C	T	3790.77	PASS	AC=1;AF=0.5;AN=2;BaseQRankSum=1.065;DP=250;Dels=0.0;FS=0.0;HaplotypeScore=0.9665;MLEAC=1;MLEAF=0.5;MQ=42.0;MQ0=0;MQRankSum=-0.329;QD=15.16;ReadPosRankSum=2.414	GT:AD:DP:GQ:PL	0/1:134,116:250:99:3819,0,4447
chrX	697112	.	C	T	4787.77	PASS	AC=1;AF=0.5;AN=2;BaseQRankSum=1.09;DP=250;Dels=0.0;FS=0.47;HaplotypeScore=4.5089;MLEAC=1;MLEAF=0.5;MQ=42.0;MQ0=0;MQRankSum=-1.235;QD=19.15;ReadPosRankSum=-0.107	GT:AD:DP:GQ:PL	0/1:109,140:249:99:4816,0,3515
chrXI	6129	.	G	A	3785.77	PASS	AC=1;AF=0.5;AN=2;BaseQRankSum=0.935;DP=250;Dels=0.0;FS=0.974;HaplotypeScore=12.0911;MLEAC=1;MLEAF=0.5;MQ=41.95;MQ0=0;MQRankSum=1.56;QD=15.14;ReadPosRankSum=-0.457	GT:AD:DP:GQ:PL	0/1:131,118:250:99:3814,0,4342
chrXI	7160	.	G	A	4426.77	PASS	AC=1;AF=0.5;AN=2;BaseQRankSum=0.111;DP=250;Dels=0.0;FS=10.094;HaplotypeScore=3.6732;MLEAC=1;MLEAF=0.5;MQ=41.88;MQ0=0;MQRankSum=2.419;QD=17.71;ReadPosRankSum=0.46	GT:AD:DP:GQ:PL	0/1:116,132:248:99:4455,0,3727
chrXI	29805	.	G	A	4133.77	PASS	AC=1;AF=0.5;AN=2;BaseQRankSum=0.589;DP=250;Dels=0.0;FS=2.931;HaplotypeScore=4.2311;MLEAC=1;MLEAF=0.5;MQ=42.0;MQ0=0;MQRankSum=-1.219;QD=16.54;ReadPosRankSum=0.667	GT:AD:DP:GQ:PL	0/1:124,124:249:99:4162,0,4121
chrXI	37205	.	G	A	3947.77	PASS	AC=1;AF=0.5;AN=2;BaseQRankSum=1.338;DP=250;Dels=0.0;FS=0.469;HaplotypeScore=3.4799;MLEAC=1;MLEAF=0.5;MQ=41.98;MQ0=0;MQRankSum=0.001;QD=15.79;ReadPosRankSum=0.784	GT:AD:DP:GQ:PL	0/1:126,123:249:99:3976,0,4054
chrXI	38200	.	G	A	3692.77	PASS	AC=1;AF=0.5;AN=2;BaseQRankSum=-0.687;DP=250;Dels=0.0;FS=1.542;HaplotypeScore=2.453;MLEAC=1;MLEAF=0.5;MQ=41.88;MQ0=0;MQRankSum=-0.39;QD=14.77;ReadPosRankSum=-1.425	GT:AD:DP:GQ:PL	0/1:132,117:249:99:3721,0,4471
chrXI	52665	.	G	A	4225.77	PASS	AC=1;AF=0.5;AN=2;BaseQRankSum=1.101;DP=250;Dels=0.0;FS=0.47;HaplotypeScore=0.8321;MLEAC=1;MLEAF=0.5;MQ=41.82;MQ0=2;MQRankSum=-0.506;QD=16.9;ReadPosRankSum=-0.782	GT:AD:DP:GQ:PL	0/1:117,132:249:99:4254,0,3636
chrXI	60379	.	G	A	4278.77	PASS	AC=1;AF=0.5;AN=2;BaseQRankSum=1.124;DP=250;Dels=0.0;FS=0.467;HaplotypeScore=5.0998;MLEAC=1;MLEAF=0.5;MQ=41.94;MQ0=0;MQRankSum=0.397;QD=17.12;ReadPosRankSum=-0.933	GT:AD:DP:GQ:PL	0/1:117,131:248:99:4307,0,3753
chrXI	67876	.	G	A	2603.77	PASS	AC=1;AF=0.5;AN=2;BaseQRankSum=-0.425;DP=176;Dels=0.0;FS=8.034;HaplotypeScore=7.6144;MLEAC=1;MLEAF=0.5;MQ=41.76;MQ0=0;MQRankSum=0.067;QD=14.79;ReadPosRankSum=0.41	GT:AD:DP:GQ:PL	0/1:90,85:176:99:2632,0,2747
chrXI	73563	.	G	A	4390.77	PASS	AC=1;AF=0.5;AN=2;BaseQRankSum=1.023;DP=250;Dels=0.0;FS=0.0;HaplotypeScore=2.3548;MLEAC=1;MLEAF=0.5;MQ=42.0;MQ0=0;MQRankSum=-1.229;QD=17.56;ReadPosRankSum=0.301	GT:AD:DP:GQ:PL	0/1:116,134:250:99:4419,0,3787
chrXI	80509	.	G	A	3983.77	PASS	AC=1;AF=0.5;AN=2;BaseQRankSum=-1.623;DP=250;Dels=0.0;FS=2.781;HaplotypeScore=4.1647;MLEAC=1;MLEAF=0.5;MQ=41.85;MQ0=0;MQRankSum=0.427;QD=15.94;ReadPosRankSum=0.242	GT:AD:DP:GQ:PL	0/1:123,126:249:99:4012,0,4017
chrXI	83586	.	G	A	3770.77	PASS	AC=1;AF=0.5;AN=2;BaseQRankSum=-3.361;DP=250;Dels=0.0;FS=0.0;HaplotypeScore=4.8296;MLEAC=1;MLEAF=0.5;MQ=41.88;MQ0=0;MQRankSum=1.011;QD=15.08;ReadPosRankSum=0.932	GT:AD:DP:GQ:PL	0/1:127,122:249:99:3799,0,4156
chrXI	86676	.	G	A	3995.77	PASS	AC=1;AF=0.5;AN=2;BaseQRankSum=1.496;DP=250;Dels=0.0;FS=2.168;HaplotypeScore=3.454;MLEAC=1;MLEAF=0.5;MQ=42.0;MQ0=0;MQRankSum=1.179;QD=15.98;ReadPosRankSum=0.681	GT:AD:DP:GQ:PL	0/1:128,120:248:99:4024,0,4158
chrXI	91590	.	G	A	4235.77	PASS	AC=1;AF=0.5;AN=2;BaseQRankSum=0.547;DP=249;Dels=0.0;FS=5.24;HaplotypeScore=4.39;MLEAC=1;MLEAF=0.5;MQ=41.88;MQ0=0;MQRankSum=2.252;QD=17.01;ReadPosRankSum=0.384	GT:AD:DP:GQ:PL	0/1:123,125:248:99:4264,0,4081
chrXI	96655	.	C	T	3807.77	PASS	AC=1;AF=0.5;AN=2;BaseQRankSum=1.36;DP=250;Dels=0.0;FS=0.464;HaplotypeScore=6.3847;MLEAC=1;MLEAF=0.5;MQ=41.86;MQ0=1;MQRankSum=-1.093;QD=15.23;ReadPosRankSum=1.319	GT:AD:DP:GQ:PL	0/1:134,115:249:99:3836,0,4484
chrXI	101489	.	G	A	4533.77	PASS	AC=1;AF=0.5;AN=2;BaseQRankSum=-1.644;DP=250;Dels=0.0;FS=13.744;HaplotypeScore=4.3718;MLEAC=1;MLEAF=0.5;MQ=41.99;MQ0=0;MQRankSum=-0.19;QD=18.14;ReadPosRankSum=-1.607	GT:AD:DP:GQ:PL	0/1:116,134:250:99:4562,0,3892
chrXI	110191	.	C	T	2901.77	PASS	AC=1;AF=0.5;AN=2;BaseQRankSum=0.696;DP=189;Dels=0.0;FS=1.815;HaplotypeScore=1.7885;MLEAC=1;MLEAF=0.5;MQ=41.75;MQ0=0;MQRankSum=-0.153;QD=15.35;ReadPosRankSum=-0.344	GT:AD:DP:GQ:PL	0/1:101,87:188:99:2930,0,3458
chrXI	117915	.	G	A	3579.77	PASS	AC=1;AF=0.5;AN=2;BaseQRankSum=0.241;DP=250;Dels=0.0;FS=2.795;HaplotypeScore=1.7552;MLEAC=1;MLEAF=0.5;MQ=41.93;MQ0=0;MQRankSum=0.984;QD=14.32;ReadPosRankSum=0.685	GT:AD:DP:GQ:PL	0/1:136,113:249:99:3608,0,4557
chrXI	117916	.	G	A	3614.77	PASS	AC=1;AF=0.5;AN=2;BaseQRankSum=0.426;DP=250;Dels=0.0;FS=1.538;HaplotypeScore=2.5439;MLEAC=1;MLEAF=0.5;MQ=41.93;MQ0=0;MQRankSum=-1.258;QD=14.46;ReadPosRankSum=0.714	GT:AD:DP:GQ:PL	0/1:136,112:248:99:3643,0,4542
chrXI	127570	.	G	A	4491.77	PASS	AC=1;AF=0.5;AN=2;BaseQRankSum=1.61;DP=250;Dels=0.0;FS=6.092;HaplotypeScore=8.1392;MLEAC=1;MLEAF=0.5;MQ=41.99;MQ0=0;MQRankSum=-0.045;QD=17.97;ReadPosRankSum=1.409	GT:AD:DP:GQ:PL	0/1:115,134:249:99:4520,0,3542
chrXI	133438	.	G	A	4039.77	PASS	AC=1;AF=0.5;AN=2;BaseQRankSum=1.138;DP=250;Dels=0.0;FS=0.0;HaplotypeScore=3.3627;MLEAC=1;MLEAF=0.5;MQ=41.85;MQ0=0;MQRankSum=-0.328;QD=16.16;ReadPosRankSum=-1.213	GT:AD:DP:GQ:PL	0/1:124,125:249:99:4068,0,3888
chrXI	158325	.	G	A	4385.77	PASS	AC=1;AF=0.5;AN=2;BaseQRankSum=-0.301;DP=250;Dels=0.0;FS=3.601;HaplotypeScore=6.3323;MLEAC=1;MLEAF=0.5;MQ=41.94;MQ0=0;MQRankSum=-1.397;QD=17.54;ReadPosRankSum=-0.821	GT:AD:DP:GQ:PL	0/1:117,132:249:99:4414,0,3915
chrXI	166487	.	G	A	3696.77	PASS	AC=1;AF=0.5;AN=2;BaseQRankSum=2.144;DP=250;Dels=0.0;FS=5.146;HaplotypeScore=5.3103;MLEAC=1;MLEAF=0.5;MQ=41.89;MQ0=0;MQRankSum=-0.214;QD=14.79;ReadPosRankSum=-0.584	GT:AD:DP:GQ:PL	0/1:136,112:249:99:3725,0,4575
chrXI	171170	.	G	A	4314.77	PASS	AC=1;AF=0.5;AN=2;BaseQRankSum=-1.292;DP=250;Dels=0.0;FS=0.0;HaplotypeScore=4.4807;MLEAC=1;MLEAF=0.5;MQ=42.0;MQ0=0;MQRankSum=-0.29;QD=17.26;ReadPosRankSum=-1.062	GT:AD:DP:GQ:PL	0/1:116,134:250:99:4343,0,3714
chrXI	179004	.	G	A	4000.77	PASS	AC=1;AF=0.5;AN=2;BaseQRankSum=0.687;DP=248;Dels=0.0;FS=2.239;HaplotypeScore=4.308;MLEAC=1;MLEAF=0.5;MQ=41.77;MQ0=0;MQRankSum=0.143;QD=16.13;ReadPosRankSum=0.336	GT:AD:DP:GQ:PL	0/1:124,123:247:99:4029,0,4074
chrXI	179233	.	G	A	3326.77	PASS	AC=1;AF=0.5;AN=2;BaseQRankSum=-0.177;DP=210;Dels=0.0;FS=3.277;HaplotypeScore=6.8818;MLEAC=1;MLEAF=0.5;MQ=41.91;MQ0=0;MQRankSum=-0.676;QD=15.84;ReadPosRankSum=1.76	GT:AD:DP:GQ:PL	0/1:105,104:210:99:3355,0,3456
chrXI	183905	.	C	T	3891.77	PASS	AC=1;AF=0.5;AN=2;BaseQRankSum=2.043;DP=250;Dels=0.0;FS=0.0;HaplotypeScore=7.2545;MLEAC=1;MLEAF=0.5;MQ=42.0;MQ0=0;MQRankSum=0.666;QD=15.57;ReadPosRankSum=-1.348	GT:AD:DP:GQ:PL	0/1:133,116:250:99:3920,0,4423
chrXI	188725	.	G	A	3637.77	PASS	AC=1;AF=0.5;AN=2;BaseQRankSum=0.978;DP=218;Dels=0.0;FS=1.689;HaplotypeScore=3.5434;MLEAC=1;MLEAF=0.5;MQ=42.0;MQ0=0;MQRankSum=0.544;QD=16.69;ReadPosRankSum=0.085	GT:AD:DP:GQ:PL	0/1:108,109:218:99:3666,0,3439
chrXI	208508	.	G	A	4802.77	PASS	AC=1;AF=0.5;AN=2;BaseQRankSum=-0.197;DP=250;Dels=0.0;FS=3.563;HaplotypeScore=4.7128;MLEAC=1;MLEAF=0.5;MQ=41.94;MQ0=0;MQRankSum=-2.197;QD=19.21;ReadPosRankSum=-0.265	GT:AD:DP:GQ:PL	0/1:104,145:249:99:4831,0,3367
chrXI	239313	.	C	T	4486.77	PASS	AC=1;AF=0.5;AN=2;BaseQRankSum=2.298;DP=250;Dels=0.0;FS=5.109;HaplotypeScore=3.1233;MLEAC=1;MLEAF=0.5;MQ=41.98;MQ0=0;MQRankSum=-1.404;QD=17.95;ReadPosRankSum=-0.734	GT:AD:DP:GQ:PL	0/1:117,133:250:99:4515,0,3865
chrXI	249671	.	G	A	3703.77	PASS	AC=1;AF=0.5;AN=2;BaseQRankSum=1.64;DP=250;Dels=0.0;FS=1.538;HaplotypeScore=3.5389;MLEAC=1;MLEAF=0.5;MQ=42.0;MQ0=0;MQRankSum=-0.839;QD=14.82;ReadPosRankSum=-0.114	GT:AD:DP:GQ:PL	0/1:137,112:249:99:3732,0,4650
chrXI	271817	.	G	A	4813.77	PASS	AC=1;AF=0.5;AN=2;BaseQRankSum=0.633;DP=250;Dels=0.0;FS=2.806;HaplotypeScore=3.4019;MLEAC=1;MLEAF=0.5;MQ=41.99;MQ0=0;MQRankSum=-1.145;QD=19.26;ReadPosRankSum=-0.052	GT:AD:DP:GQ:PL	0/1:108,142:250:99:4842,0,3435
chrXI	273008	.	C	T	3798.77	PASS	AC=1;AF=0.5;AN=2;BaseQRankSum=-2.977;DP=248;Dels=0.0;FS=0.0;HaplotypeScore=4.4578;MLEAC=1;MLEAF=0.5;MQ=41.94;MQ0=0;MQRankSum=-2.076;QD=15.32;ReadPosRankSum=-0.32	GT:AD:DP:GQ:PL	0/1:129,118:247:99:3827,0,4245
chrXI	275180	.	G	A	4143.77	PASS	AC=1;AF=0.5;AN=2;BaseQRankSum=-1.625;DP=250;Dels=0.0;FS=0.976;HaplotypeScore=4.215;MLEAC=1;MLEAF=0.5;MQ=41.99;MQ0=0;MQRankSum=-0.149;QD=16.58;ReadPosRankSum=0.574	GT:AD:DP:GQ:PL	0/1:115,134:249:99:4172,0,3721
chrXI	276779	.	G	A	4355.77	PASS	AC=1;AF=0.5;AN=2;BaseQRankSum=0.832;DP=250;Dels=0.0;FS=7.048;HaplotypeScore=4.4933;MLEAC=1;MLEAF=0.5;MQ=41.79;MQ0=0;MQRankSum=-0.949;QD=17.42;ReadPosRankSum=1.622	GT:AD:DP:GQ:PL	0/1:117,131:248:99:4384,0,3846
chrXI	278346	.	G	A	3531.77	PASS	AC=1;AF=0.5;AN=2;BaseQRankSum=0.402;DP=250;Dels=0.0;FS=8.316;HaplotypeScore=0.734;MLEAC=1;MLEAF=0.5;MQ=42.0;MQ0=0;MQRankSum=2.074;QD=14.13;ReadPosRankSum=0.989	GT:AD:DP:GQ:PL	0/1:141,109:250:99:3560,0,4723
chrXI	279772	.	G	A	4246.77	PASS	AC=1;AF=0.5;AN=2;BaseQRankSum=2.673;DP=250;Dels=0.0;FS=0.465;HaplotypeScore=7.3215;MLEAC=1;MLEAF=0.5;MQ=42.0;MQ0=0;MQRankSum=0.658;QD=16.99;ReadPosRankSum=0.598	GT:AD:DP:GQ:PL	0/1:123,127:250:99:4275,0,3864
chrXI	291116	.	G	A	4102.77	PASS	AC=1;AF=0.5;AN=2;BaseQRankSum=2.041;DP=250;Dels=0.0;FS=2.795;HaplotypeScore=12.6141;MLEAC=1;MLEAF=0.5;MQ=41.94;MQ0=0;MQRankSum=0.852;QD=16.41;ReadPosRankSum=0.207	GT:AD:DP:GQ:PL	0/1:129,121:250:99:4131,0,4242
chrXI	296368	.	C	T	4384.77	PASS	AC=1;AF=0.5;AN=2;BaseQRankSum=-0.622;DP=250;Dels=0.0;FS=18.062;HaplotypeScore=2.5224;MLEAC=1;MLEAF=0.5;MQ=41.86;MQ0=0;MQRankSum=0.587;QD=17.54;ReadPosRankSum=-0.03	GT:AD:DP:GQ:PL	0/1:117,133:250:99:4413,0,3874
chrXI	309664	.	G	A	4048.77	PASS	AC=1;AF=0.5;AN=2;BaseQRankSum=0.717;DP=247;Dels=0.0;FS=4.302;HaplotypeScore=4.7948;MLEAC=1;MLEAF=0.5;MQ=41.99;MQ0=0;MQRankSum=1.489;QD=16.39;ReadPosRankSum=-0.32	GT:AD:DP:GQ:PL	0/1:119,126:246:99:4077,0,3816
chrXI	316771	.	G	A	4010.77	PASS	AC=1;AF=0.5;AN=2;BaseQRankSum=-1.349;DP=249;Dels=0.0;FS=2.804;HaplotypeScore=1.5774;MLEAC=1;MLEAF=0.5;MQ=41.99;MQ0=0;MQRankSum=-1.894;QD=16.11;ReadPosRankSum=-0.401	GT:AD:DP:GQ:PL	0/1:128,120:248:99:4039,0,4164
chrXI	317554	.	G	A	4483.77	PASS	AC=1;AF=0.5;AN=2;BaseQRankSum=0.518;DP=250;Dels=0.0;FS=2.815;HaplotypeScore=7.3291;MLEAC=1;MLEAF=0.5;MQ=42.0;MQ0=0;MQRankSum=-0.724;QD=17.94;ReadPosRankSum=-0.621	GT:AD:DP:GQ:PL	0/1:118,132:250:99:4512,0,3869
chrXI	328462	.	G	A	3989.77	PASS	AC=1;AF=0.5;AN=2;BaseQRankSum=-0.571;DP=250;Dels=0.0;FS=0.0;HaplotypeScore=2.3113;MLEAC=1;MLEAF=0.5;MQ=41.94;MQ0=0;MQRankSum=-0.223;QD=15.96;ReadPosRankSum=0.511	GT:AD:DP:GQ:PL	0/1:121,129:250:99:4018,0,3799
chrXI	329521	.	G	A	4197.77	PASS	AC=1;AF=0.5;AN=2;BaseQRankSum=0.046;DP=250;Dels=0.0;FS=5.967;HaplotypeScore=0.0;MLEAC=1;MLEAF=0.5;MQ=41.99;MQ0=0;MQRankSum=-0.244;QD=16.79;ReadPosRankSum=0.125	GT:AD:DP:GQ:PL	0/1:122,128:250:99:4226,0,4162
chrXI	334462	.	G	A	4437.77	PASS	AC=1;AF=0.5;AN=2;BaseQRankSum=-0.013;DP=250;Dels=0.0;FS=0.484;HaplotypeScore=5.6464;MLEAC=1;MLEAF=0.5;MQ=41.99;MQ0=0;MQRankSum=0.104;QD=17.75;ReadPosRankSum=-2.342	GT:AD:DP:GQ:PL	0/1:116,134:250:99:4466,0,3851
chrXI	336274	.	G	A	4056.77	PASS	AC=1;AF=0.5;AN=2;BaseQRankSum=1.378;DP=249;Dels=0.0;FS=1.572;HaplotypeScore=3.3599;MLEAC=1;MLEAF=0.5;MQ=41.99;MQ0=0;MQRankSum=-1.015;QD=16.29;ReadPosRankSum=-1.143	GT:AD:DP:GQ:PL	0/1:122,126:249:99:4085,0,3827
chrXI	338844	.	G	A	4473.77	PASS	AC=1;AF=0.5;AN=2;BaseQRankSum=2.712;DP=250;Dels=0.0;FS=2.803;HaplotypeScore=2.6175;MLEAC=1;MLEAF=0.5;MQ=41.94;MQ0=0;MQRankSum=-0.699;QD=17.9;ReadPosRankSum=-0.043	GT:AD:DP:GQ:PL	0/1:117,132:250:99:4502,0,3773
chrXI	339166	.	G	A	3562.77	PASS	AC=1;AF=0.5;AN=2;BaseQRankSum=0.907;DP=238;Dels=0.0;FS=6.213;HaplotypeScore=2.4715;MLEAC=1;MLEAF=0.5;MQ=41.99;MQ0=0;MQRankSum=0.113;QD=14.97;ReadPosRankSum=-0.331	GT:AD:DP:GQ:PL	0/1:129,109:238:99:3591,0,4302
chrXI	339810	.	G	A	4037.77	PASS	AC=1;AF=0.5;AN=2;BaseQRankSum=-0.24;DP=250;Dels=0.0;FS=0.0;HaplotypeScore=5.1298;MLEAC=1;MLEAF=0.5;MQ=41.99;MQ0=0;MQRankSum=0.297;QD=16.15;ReadPosRankSum=1.212	GT:AD:DP:GQ:PL	0/1:122,127:249:99:4066,0,3926
chrXI	360784	.	G	A	4496.77	PASS	AC=1;AF=0.5;AN=2;BaseQRankSum=1.105;DP=250;Dels=0.0;FS=0.461;HaplotypeScore=1.6643;MLEAC=1;MLEAF=0.5;MQ=41.94;MQ0=0;MQRankSum=1.273;QD=17.99;ReadPosRankSum=0.999	GT:AD:DP:GQ:PL	0/1:116,133:249:99:4525,0,3783
chrXI	362143	.	C	T	4044.77	PASS	AC=1;AF=0.5;AN=2;BaseQRankSum=0.074;DP=250;Dels=0.0;FS=5.101;HaplotypeScore=7.2986;MLEAC=1;MLEAF=0.5;MQ=41.94;MQ0=0;MQRankSum=1.717;QD=16.18;ReadPosRankSum=-2.084	GT:AD:DP:GQ:PL	0/1:129,121:250:99:4073,0,4414
chrXI	364747	.	G	A	4020.77	PASS	AC=1;AF=0.5;AN=2;BaseQRankSum=2.725;DP=250;Dels=0.0;FS=0.976;HaplotypeScore=2.713;MLEAC=1;MLEAF=0.5;MQ=41.78;MQ0=0;MQRankSum=1.614;QD=16.08;ReadPosRankSum=1.749	GT:AD:DP:GQ:PL	0/1:129,120:249:99:4049,0,4120
chrXI	370068	.	C	T	1707.77	PASS	AC=1;AF=0.5;AN=2;BaseQRankSum=1.131;DP=250;Dels=0.0;FS=10.885;HaplotypeScore=3.2778;MLEAC=1;MLEAF=0.5;MQ=42.0;MQ0=0;MQRankSum=-0.094;QD=6.83;ReadPosRankSum=0.573	GT:AD:DP:GQ:PL	0/1:185,64:250:99:1736,0,6403
chrXI	381933	.	G	A	3693.77	PASS	AC=1;AF=0.5;AN=2;BaseQRankSum=-0.679;DP=250;Dels=0.0;FS=0.971;HaplotypeScore=5.1859;MLEAC=1;MLEAF=0.5;MQ=41.94;MQ0=0;MQRankSum=0.043;QD=14.78;ReadPosRankSum=0.228	GT:AD:DP:GQ:PL	0/1:130,119:249:99:3722,0,4142
chrXI	384675	.	G	A	4106.77	PASS	AC=1;AF=0.5;AN=2;BaseQRankSum=1.548;DP=236;Dels=0.0;FS=1.007;HaplotypeScore=5.3043;MLEAC=1;MLEAF=0.5;MQ=41.92;MQ0=0;MQRankSum=0.928;QD=17.4;ReadPosRankSum=2.638	GT:AD:DP:GQ:PL	0/1:114,122:236:99:4135,0,3762
chrXI	386206	.	G	A	4055.77	PASS	AC=1;AF=0.5;AN=2;BaseQRankSum=-0.076;DP=250;Dels=0.0;FS=6.041;HaplotypeScore=1.7675;MLEAC=1;MLEAF=0.5;MQ=41.98;MQ0=0;MQRankSum=-1.696;QD=16.22;ReadPosRankSum=1.642	GT:AD:DP:GQ:PL	0/1:124,126:250:99:4084,0,3946
chrXI	387214	.	G	A	3945.77	PASS	AC=1;AF=0.5;AN=2;BaseQRankSum=2.146;DP=250;Dels=0.0;FS=2.268;HaplotypeScore=3.5564;MLEAC=1;MLEAF=0.5;MQ=41.88;MQ0=0;MQRankSum=0.092;QD=15.78;ReadPosRankSum=-1.149	GT:AD:DP:GQ:PL	0/1:128,122:250:99:3974,0,4028
chrXI	394263	.	G	A	3797.77	PASS	AC=1;AF=0.5;AN=2;BaseQRankSum=-0.899;DP=250;Dels=0.0;FS=6.024;HaplotypeScore=3.506;MLEAC=1;MLEAF=0.5;MQ=42.0;MQ0=0;MQRankSum=-0.367;QD=15.19;ReadPosRankSum=-0.041	GT:AD:DP:GQ:PL	0/1:131,117:248:99:3826,0,4397
chrXI	400165	.	C	T	4409.77	PASS	AC=1;AF=0.5;AN=2;BaseQRankSum=-3.211;DP=250;Dels=0.0;FS=5.096;HaplotypeScore=5.0551;MLEAC=1;MLEAF=0.5;MQ=42.0;MQ0=0;MQRankSum=-2.098;QD=17.64;ReadPosRankSum=-0.928	GT:AD:DP:GQ:PL	0/1:113,137:250:99:4438,0,3574
chrXI	401060	.	G	A	3710.77	PASS	AC=1;AF=0.5;AN=2;BaseQRankSum=0.411;DP=250;Dels=0.0;FS=0.975;HaplotypeScore=5.8229;MLEAC=1;MLEAF=0.5;MQ=42.0;MQ0=0;MQRankSum=0.301;QD=14.84;ReadPosRankSum=0.043	GT:AD:DP:GQ:PL	0/1:134,116:250:99:3739,0,4428
chrXI	407786	.	G	A	3227.04	PASS	AC=1;AF=0.5;AN=2;BaseQRankSum=-0.112;DP=250;Dels=0.0;FS=11.4;HaplotypeScore=1.9497;MLEAC=1;MLEAF=0.5;MQ=41.93;MQ0=0;MQRankSum=2.203;QD=12.91;ReadPosRankSum=-1.834	GT:AD:DP:GQ:PL	0/1:149,101:250:99:3255,0,5042
chrXI	436117	.	C	T	3631.77	PASS	AC=1;AF=0.5;AN=2;BaseQRankSum=-0.604;DP=250;Dels=0.0;FS=7.094;HaplotypeScore=2.7021;MLEAC=1;MLEAF=0.5;MQ=41.98;MQ0=0;MQRankSum=-0.641;QD=14.53;ReadPosRankSum=-0.293	GT:AD:DP:GQ:PL	0/1:135,115:250:99:3660,0,4517
chrXI	439404	.	G	A	3390.77	PASS	AC=1;AF=0.5;AN=2;BaseQRankSum=0.106;DP=250;Dels=0.0;FS=3.591;HaplotypeScore=6.1458;MLEAC=1;MLEAF=0.5;MQ=41.87;MQ0=0;MQRankSum=0.394;QD=13.56;ReadPosRankSum=1.087	GT:AD:DP:GQ:PL	0/1:142,107:249:99:3419,0,4654
chrXI	442830	.	G	A	4435.77	PASS	AC=1;AF=0.5;AN=2;BaseQRankSum=2.014;DP=250;Dels=0.0;FS=1.52;HaplotypeScore=2.4892;MLEAC=1;MLEAF=0.5;MQ=42.0;MQ0=0;MQRankSum=1.433;QD=17.74;ReadPosRankSum=0.643	GT:AD:DP:GQ:PL	0/1:116,132:248:99:4464,0,3739
chrXI	448174	.	G	A	4219.77	PASS	AC=1;AF=0.5;AN=2;BaseQRankSum=-0.277;DP=250;Dels=0.0;FS=0.0;HaplotypeScore=1.8614;MLEAC=1;MLEAF=0.5;MQ=42.0;MQ0=0;MQRankSum=2.012;QD=16.88;ReadPosRankSum=-0.698	GT:AD:DP:GQ:PL	0/1:125,124:250:99:4248,0,4225
chrXI	451984	.	G	A	4394.77	PASS	AC=1;AF=0.5;AN=2;BaseQRankSum=1.98;DP=250;Dels=0.0;FS=1.586;HaplotypeScore=1.933;MLEAC=1;MLEAF=0.5;MQ=41.99;MQ0=0;MQRankSum=-0.704;QD=17.58;ReadPosRankSum=0.242	GT:AD:DP:GQ:PL	0/1:122,128:250:99:4423,0,3957
chrXI	471642	.	C	T	4031.77	PASS	AC=1;AF=0.5;AN=2;BaseQRankSum=-1.456;DP=250;Dels=0.0;FS=0.0;HaplotypeScore=1.7853;MLEAC=1;MLEAF=0.5;MQ=41.99;MQ0=0;MQRankSum=0.108;QD=16.13;ReadPosRankSum=0.494	GT:AD:DP:GQ:PL	0/1:121,127:249:99:4060,0,4010
chrXI	475358	.	G	A	4276.77	PASS	AC=1;AF=0.5;AN=2;BaseQRankSum=0.959;DP=250;Dels=0.0;FS=1.528;HaplotypeScore=3.2327;MLEAC=1;MLEAF=0.5;MQ=41.88;MQ0=0;MQRankSum=-1.792;QD=17.11;ReadPosRankSum=0.63	GT:AD:DP:GQ:PL	0/1:121,129:250:99:4305,0,3931
chrXI	476094	.	G	A	4270.77	PASS	AC=1;AF=0.5;AN=2;BaseQRankSum=1.537;DP=248;Dels=0.0;FS=0.0;HaplotypeScore=3.2304;MLEAC=1;MLEAF=0.5;MQ=41.94;MQ0=0;MQRankSum=1.238;QD=17.22;ReadPosRankSum=0.856	GT:AD:DP:GQ:PL	0/1:119,128:247:99:4299,0,3886
chrXI	483499	.	G	A	4253.77	PASS	AC=1;AF=0.5;AN=2;BaseQRankSum=-0.353;DP=250;Dels=0.0;FS=2.111;HaplotypeScore=5.0272;MLEAC=1;MLEAF=0.5;MQ=42.0;MQ0=0;MQRankSum=0.479;QD=17.02;ReadPosRankSum=-1.034	GT:AD:DP:GQ:PL	0/1:123,127:250:99:4282,0,4032
chrXI	487754	.	G	A	3896.77	PASS	AC=1;AF=0.5;AN=2;BaseQRankSum=0.478;DP=250;Dels=0.0;FS=8.117;HaplotypeScore=4.466;MLEAC=1;MLEAF=0.5;MQ=42.0;MQ0=0;MQRankSum=-0.2;QD=15.59;ReadPosRankSum=0.299	GT:AD:DP:GQ:PL	0/1:129,121:250:99:3925,0,4196
chrXI	488572	.	G	A	3920.77	PASS	AC=1;AF=0.5;AN=2;BaseQRankSum=1.467;DP=250;Dels=0.0;FS=1.549;HaplotypeScore=5.1713;MLEAC=1;MLEAF=0.5;MQ=41.99;MQ0=0;MQRankSum=-0.449;QD=15.68;ReadPosRankSum=0.043	GT:AD:DP:GQ:PL	0/1:133,116:249:99:3949,0,4425
chrXI	520581	.	G	A	3576.77	PASS	AC=1;AF=0.5;AN=2;BaseQRankSum=-0.713;DP=250;Dels=0.0;FS=1.646;HaplotypeScore=7.3011;MLEAC=1;MLEAF=0.5;MQ=41.94;MQ0=0;MQRankSum=1.355;QD=14.31;ReadPosRankSum=0.76	GT:AD:DP:GQ:PL	0/1:134,116:250:99:3605,0,4431
chrXI	524897	.	G	A	4252.77	PASS	AC=1;AF=0.5;AN=2;BaseQRankSum=0.867;DP=249;Dels=0.0;FS=5.964;HaplotypeScore=8.3183;MLEAC=1;MLEAF=0.5;MQ=41.91;MQ0=0;MQRankSum=0.663;QD=17.08;ReadPosRankSum=-0.055	GT:AD:DP:GQ:PL	0/1:120,129:249:99:4281,0,3802
chrXI	525091	.	G	A	3178.77	PASS	AC=1;AF=0.5;AN=2;BaseQRankSum=-4.234;DP=248;Dels=0.0;FS=6.496;HaplotypeScore=3.7404;MLEAC=1;MLEAF=0.5;MQ=41.98;MQ0=0;MQRankSum=-0.643;QD=12.82;ReadPosRankSum=0.862	GT:AD:DP:GQ:PL	0/1:133,112:246:99:3207,0,4541
chrXI	527261	.	G	A	4361.77	PASS	AC=1;AF=0.5;AN=2;BaseQRankSum=0.61;DP=248;Dels=0.0;FS=0.466;HaplotypeScore=4.4719;MLEAC=1;MLEAF=0.5;MQ=41.93;MQ0=0;MQRankSum=0.314;QD=17.59;ReadPosRankSum=-0.441	GT:AD:DP:GQ:PL	0/1:113,134:248:99:4390,0,3502
chrXI	533550	.	G	A	3893.77	PASS	AC=1;AF=0.5;AN=2;BaseQRankSum=0.362;DP=250;Dels=0.0;FS=4.257;HaplotypeScore=4.322;MLEAC=1;MLEAF=0.5;MQ=41.94;MQ0=0;MQRankSum=1.402;QD=15.58;ReadPosRankSum=-0.323	GT:AD:DP:GQ:PL	0/1:131,118:249:99:3922,0,4377
chrXI	552190	.	G	A	4242.77	PASS	AC=1;AF=0.5;AN=2;BaseQRankSum=-0.408;DP=250;Dels=0.0;FS=1.553;HaplotypeScore=2.5149;MLEAC=1;MLEAF=0.5;MQ=41.65;MQ0=2;MQRankSum=0.959;QD=16.97;ReadPosRankSum=-1.048	GT:AD:DP:GQ:PL	0/1:117,132:249:99:4271,0,3826
chrXI	554317	.	G	A	4524.77	PASS	AC=1;AF=0.5;AN=2;BaseQRankSum=1.497;DP=250;Dels=0.0;FS=0.0;HaplotypeScore=3.9752;MLEAC=1;MLEAF=0.5;MQ=41.99;MQ0=0;MQRankSum=-0.192;QD=18.1;ReadPosRankSum=0.088	GT:AD:DP:GQ:PL	0/1:118,132:250:99:4553,0,3753
chrXI	557324	.	G	A	3680.77	PASS	AC=1;AF=0.5;AN=2;BaseQRankSum=-1.279;DP=246;Dels=0.0;FS=9.211;HaplotypeScore=7.3588;MLEAC=1;MLEAF=0.5;MQ=41.8;MQ0=1;MQRankSum=-0.792;QD=14.96;ReadPosRankSum=-0.673	GT:AD:DP:GQ:PL	0/1:134,112:246:99:3709,0,4637
chrXI	565868	.	G	A	3322.77	PASS	AC=1;AF=0.5;AN=2;BaseQRankSum=2.104;DP=215;Dels=0.0;FS=0.535;HaplotypeScore=5.3267;MLEAC=1;MLEAF=0.5;MQ=42.0;MQ0=0;MQRankSum=-0.302;QD=15.45;ReadPosRankSum=0.139	GT:AD:DP:GQ:PL	0/1:113,102:215:99:3351,0,3684
chrXI	568818	.	G	A	3673.77	PASS	AC=1;AF=0.5;AN=2;BaseQRankSum=0.833;DP=250;Dels=0.0;FS=0.0;HaplotypeScore=0.0;MLEAC=1;MLEAF=0.5;MQ=42.0;MQ0=0;MQRankSum=1.896;QD=14.7;ReadPosRankSum=0.159	GT:AD:DP:GQ:PL	0/1:136,114:250:99:3702,0,4469
chrXI	569591	.	C	T	4138.77	PASS	AC=1;AF=0.5;AN=2;BaseQRankSum=-0.353;DP=250;Dels=0.0;FS=6.895;HaplotypeScore=3.3108;MLEAC=1;MLEAF=0.5;MQ=41.98;MQ0=0;MQRankSum=-0.22;QD=16.56;ReadPosRankSum=-0.948	GT:AD:DP:GQ:PL	0/1:124,124:248:99:4167,0,4113
chrXI	571406	.	C	T	3803.77	PASS	AC=1;AF=0.5;AN=2;BaseQRankSum=0.632;DP=215;Dels=0.0;FS=3.826;HaplotypeScore=1.7234;MLEAC=1;MLEAF=0.5;MQ=42.0;MQ0=0;MQRankSum=1.298;QD=17.69;ReadPosRankSum=-0.924	GT:AD:DP:GQ:PL	0/1:100,114:214:99:3832,0,3248
chrXI	574592	.	G	A	4486.77	PASS	AC=1;AF=0.5;AN=2;BaseQRankSum=-0.259;DP=250;Dels=0.0;FS=7.15;HaplotypeScore=6.0622;MLEAC=1;MLEAF=0.5;MQ=42.0;MQ0=0;MQRankSum=-0.2;QD=17.95;ReadPosRankSum=-1.122	GT:AD:DP:GQ:PL	0/1:114,135:249:99:4515,0,3727
chrXI	574648	.	G	A	4035.77	PASS	AC=1;AF=0.5;AN=2;BaseQRankSum=-0.543;DP=250;Dels=0.0;FS=1.589;HaplotypeScore=3.4658;MLEAC=1;MLEAF=0.5;MQ=42.0;MQ0=0;MQRankSum=0.215;QD=16.14;ReadPosRankSum=0.279	GT:AD:DP:GQ:PL	0/1:126,122:249:99:4064,0,4260
chrXI	578025	.	G	A	3956.77	PASS	AC=1;AF=0.5;AN=2;BaseQRankSum=-0.179;DP=246;Dels=0.0;FS=2.146;HaplotypeScore=10.2902;MLEAC=1;MLEAF=0.5;MQ=41.93;MQ0=0;MQRankSum=0.446;QD=16.08;ReadPosRankSum=-0.566	GT:AD:DP:GQ:PL	0/1:121,125:246:99:3985,0,3929
chrXI	578250	.	C	T	4108.77	PASS	AC=1;AF=0.5;AN=2;BaseQRankSum=0.659;DP=250;Dels=0.0;FS=0.98;HaplotypeScore=3.2649;MLEAC=1;MLEAF=0.5;MQ=42.0;MQ0=0;MQRankSum=0.16;QD=16.44;ReadPosRankSum=1.864	GT:AD:DP:GQ:PL	0/1:126,124:250:99:4137,0,4174
chrXI	581354	.	G	A	3561.77	PASS	AC=1;AF=0.5;AN=2;BaseQRankSum=-1.543;DP=248;Dels=0.0;FS=2.894;HaplotypeScore=0.8321;MLEAC=1;MLEAF=0.5;MQ=41.99;MQ0=0;MQRankSum=-1.002;QD=14.36;ReadPosRankSum=2.199	GT:AD:DP:GQ:PL	0/1:131,117:248:99:3590,0,4310
chrXI	585109	.	G	A	4372.77	PASS	AC=1;AF=0.5;AN=2;BaseQRankSum=-0.686;DP=250;Dels=0.0;FS=4.256;HaplotypeScore=2.3548;MLEAC=1;MLEAF=0.5;MQ=41.94;MQ0=0;MQRankSum=-0.65;QD=17.49;ReadPosRankSum=-0.447	GT:AD:DP:GQ:PL	0/1:119,131:250:99:4401,0,3913
chrXI	585537	.	G	A	4292.77	PASS	AC=1;AF=0.5;AN=2;BaseQRankSum=0.324;DP=248;Dels=0.0;FS=1.541;HaplotypeScore=1.6006;MLEAC=1;MLEAF=0.5;MQ=42.0;MQ0=0;MQRankSum=-0.874;QD=17.31;ReadPosRankSum=-0.923	GT:AD:DP:GQ:PL	0/1:119,129:248:99:4321,0,3909
chrXI	593324	.	C	T	3653.77	PASS	AC=1;AF=0.5;AN=2;BaseQRankSum=1.743;DP=250;Dels=0.0;FS=5.313;HaplotypeScore=3.5452;MLEAC=1;MLEAF=0.5;MQ=41.99;MQ0=0;MQRankSum=0.163;QD=14.62;ReadPosRankSum=0.93	GT:AD:DP:GQ:PL	0/1:136,113:249:99:3682,0,4572
chrXI	604140	.	G	A	4364.77	PASS	AC=1;AF=0.5;AN=2;BaseQRankSum=0.786;DP=250;Dels=0.0;FS=1.548;HaplotypeScore=2.2424;MLEAC=1;MLEAF=0.5;MQ=41.77;MQ0=0;MQRankSum=-2.129;QD=17.46;ReadPosRankSum=-1.488	GT:AD:DP:GQ:PL	0/1:115,135:250:99:4393,0,3666
chrXI	613811	.	G	A	9307.77	PASS	AC=2;AF=1.0;AN=2;BaseQRankSum=1.453;DP=250;Dels=0.0;FS=3.816;HaplotypeScore=7.7102;MLEAC=2;MLEAF=1.0;MQ=41.6;MQ0=0;MQRankSum=1.648;QD=26.74;ReadPosRankSum=0.81	GT:AD:DP:GQ:PL	1/1:1,247:248:99:9336,696,0
chrXI	640333	.	G	A	3258.77	PASS	AC=1;AF=0.5;AN=2;BaseQRankSum=0.093;DP=250;Dels=0.0;FS=0.0;HaplotypeScore=1.7074;MLEAC=1;MLEAF=0.5;MQ=41.89;MQ0=0;MQRankSum=-2.147;QD=13.04;ReadPosRankSum=0.855	GT:AD:DP:GQ:PL	0/1:145,103:248:99:3287,0,4794
chrXI	640590	.	G	A	3585.77	PASS	AC=1;AF=0.5;AN=2;BaseQRankSum=1.003;DP=249;Dels=0.0;FS=1.55;HaplotypeScore=6.2268;MLEAC=1;MLEAF=0.5;MQ=41.97;MQ0=0;MQRankSum=-0.643;QD=14.4;ReadPosRankSum=-0.997	GT:AD:DP:GQ:PL	0/1:132,113:245:99:3614,0,4380
chrXII	17939	.	C	T	3647.77	PASS	AC=1;AF=0.5;AN=2;BaseQRankSum=1.155;DP=250;Dels=0.0;FS=0.463;HaplotypeScore=4.9106;MLEAC=1;MLEAF=0.5;MQ=41.94;MQ0=0;MQRankSum=0.504;QD=14.59;ReadPosRankSum=-0.9	GT:AD:DP:GQ:PL	0/1:138,112:250:99:3676,0,4392
chrXII	17952	.	C	T	4300.77	PASS	AC=1;AF=0.5;AN=2;BaseQRankSum=-0.785;DP=250;Dels=0.0;FS=0.0;HaplotypeScore=6.6909;MLEAC=1;MLEAF=0.5;MQ=41.94;MQ0=0;MQRankSum=-1.459;QD=17.2;ReadPosRankSum=0.821	GT:AD:DP:GQ:PL	0/1:119,131:250:99:4329,0,3951
chrXII	27117	.	C	T	3752.77	PASS	AC=1;AF=0.5;AN=2;BaseQRankSum=-2.507;DP=250;Dels=0.0;FS=2.154;HaplotypeScore=6.9749;MLEAC=1;MLEAF=0.5;MQ=41.94;MQ0=0;MQRankSum=-0.107;QD=15.01;ReadPosRankSum=-0.28	GT:AD:DP:GQ:PL	0/1:133,117:250:99:3781,0,4597
chrXII	29696	.	G	A	3630.77	PASS	AC=1;AF=0.5;AN=2;BaseQRankSum=-0.393;DP=250;Dels=0.0;FS=2.768;HaplotypeScore=6.6153;MLEAC=1;MLEAF=0.5;MQ=41.99;MQ0=0;MQRankSum=-2.019;QD=14.52;ReadPosRankSum=0.917	GT:AD:DP:GQ:PL	0/1:132,118:250:99:3659,0,4237
chrXII	35008	.	C	T	3970.77	PASS	AC=1;AF=0.5;AN=2;BaseQRankSum=-1.988;DP=250;Dels=0.0;FS=2.827;HaplotypeScore=1.5774;MLEAC=1;MLEAF=0.5;MQ=41.94;MQ0=0;MQRankSum=-0.671;QD=15.88;ReadPosRankSum=0.235	GT:AD:DP:GQ:PL	0/1:126,123:249:99:3999,0,4257
chrXII	43370	.	G	A	3585.77	PASS	AC=1;AF=0.5;AN=2;BaseQRankSum=-0.498;DP=250;Dels=0.0;FS=5.195;HaplotypeScore=8.3358;MLEAC=1;MLEAF=0.5;MQ=41.99;MQ0=0;MQRankSum=1.462;QD=14.34;ReadPosRankSum=1.076	GT:AD:DP:GQ:PL	0/1:137,112:249:99:3614,0,4596
chrXII	49839	.	C	T	4289.77	PASS	AC=1;AF=0.5;AN=2;BaseQRankSum=2.181;DP=250;Dels=0.0;FS=0.461;HaplotypeScore=3.438;MLEAC=1;MLEAF=0.5;MQ=41.88;MQ0=0;MQRankSum=1.248;QD=17.16;ReadPosRankSum=0.478	GT:AD:DP:GQ:PL	0/1:121,129:250:99:4318,0,3959
chrXII	50047	.	C	T	3952.77	PASS	AC=1;AF=0.5;AN=2;BaseQRankSum=0.989;DP=250;Dels=0.0;FS=0.459;HaplotypeScore=5.9776;MLEAC=1;MLEAF=0.5;MQ=42.0;MQ0=0;MQRankSum=0.213;QD=15.81;ReadPosRankSum=-0.617	GT:AD:DP:GQ:PL	0/1:126,124:250:99:3981,0,4243
chrXII	50655	.	C	T	4608.77	PASS	AC=1;AF=0.5;AN=2;BaseQRankSum=0.39;DP=250;Dels=0.0;FS=0.469;HaplotypeScore=3.1982;MLEAC=1;MLEAF=0.5;MQ=42.0;MQ0=0;MQRankSum=-1.207;QD=18.44;ReadPosRankSum=0.579	GT:AD:DP:GQ:PL	0/1:112,137:249:99:4637,0,3636
chrXII	53881	.	C	T	3583.77	PASS	AC=1;AF=0.5;AN=2;BaseQRankSum=-1.641;DP=249;Dels=0.0;FS=2.825;HaplotypeScore=5.9416;MLEAC=1;MLEAF=0.5;MQ=41.92;MQ0=0;MQRankSum=-1.595;QD=14.39;ReadPosRankSum=-1.298	GT:AD:DP:GQ:PL	0/1:136,113:249:99:3612,0,4503
chrXII	53960	.	C	T	3967.77	PASS	AC=1;AF=0.5;AN=2;BaseQRankSum=1.812;DP=250;Dels=0.0;FS=11.253;HaplotypeScore=10.5764;MLEAC=1;MLEAF=0.5;MQ=41.94;MQ0=0;MQRankSum=-0.396;QD=15.87;ReadPosRankSum=-1.308	GT:AD:DP:GQ:PL	0/1:126,122:249:99:3996,0,4256
chrXII	65196	.	G	A	3609.77	PASS	AC=1;AF=0.5;AN=2;BaseQRankSum=1.266;DP=250;Dels=0.0;FS=0.0;HaplotypeScore=0.7887;MLEAC=1;MLEAF=0.5;MQ=40.08;MQ0=3;MQRankSum=0.919;QD=14.44;ReadPosRankSum=0.654	GT:AD:DP:GQ:PL	0/1:133,116:249:99:3638,0,4161
chrXII	65268	.	G	A	3695.77	PASS	AC=1;AF=0.5;AN=2;BaseQRankSum=0.959;DP=249;Dels=0.0;FS=2.825;HaplotypeScore=2.4673;MLEAC=1;MLEAF=0.5;MQ=41.38;MQ0=0;MQRankSum=-1.454;QD=14.84;ReadPosRankSum=1.056	GT:AD:DP:GQ:PL	0/1:133,115:248:99:3724,0,4466
chrXII	65275	.	G	A	9681.77	PASS	AC=2;AF=1.0;AN=2;DP=249;Dels=0.0;FS=0.0;HaplotypeScore=4.2281;MLEAC=2;MLEAF=1.0;MQ=41.47;MQ0=0;QD=30.02	GT:AD:DP:GQ:PL	1/1:0,247:247:99:9710,734,0
chrXII	66694	.	G	A	3903.77	PASS	AC=1;AF=0.5;AN=2;BaseQRankSum=0.164;DP=250;Dels=0.0;FS=6.927;HaplotypeScore=2.3893;MLEAC=1;MLEAF=0.5;MQ=41.94;MQ0=0;MQRankSum=0.419;QD=15.62;ReadPosRankSum=-0.68	GT:AD:DP:GQ:PL	0/1:130,120:250:99:3932,0,4083
chrXII	72645	.	C	T	4305.77	PASS	AC=1;AF=0.5;AN=2;BaseQRankSum=1.976;DP=250;Dels=0.0;FS=1.522;HaplotypeScore=0.0;MLEAC=1;MLEAF=0.5;MQ=42.0;MQ0=0;MQRankSum=-0.622;QD=17.22;ReadPosRankSum=-0.382	GT:AD:DP:GQ:PL	0/1:122,128:250:99:4334,0,3957
chrXII	81937	.	C	T	4161.77	PASS	AC=1;AF=0.5;AN=2;BaseQRankSum=2.094;DP=250;Dels=0.0;FS=5.08;HaplotypeScore=7.8312;MLEAC=1;MLEAF=0.5;MQ=41.94;MQ0=0;MQRankSum=-0.957;QD=16.65;ReadPosRankSum=0.308	GT:AD:DP:GQ:PL	0/1:119,129:248:99:4190,0,3677
chrXII	83080	.	G	A	3780.77	PASS	AC=1;AF=0.5;AN=2;BaseQRankSum=0.733;DP=250;Dels=0.0;FS=0.0;HaplotypeScore=2.5239;MLEAC=1;MLEAF=0.5;MQ=41.99;MQ0=0;MQRankSum=0.273;QD=15.12;ReadPosRankSum=-0.517	GT:AD:DP:GQ:PL	0/1:133,117:250:99:3809,0,4272
chrXII	88604	.	C	T	3822.77	PASS	AC=1;AF=0.5;AN=2;BaseQRankSum=0.089;DP=248;Dels=0.0;FS=1.533;HaplotypeScore=4.1207;MLEAC=1;MLEAF=0.5;MQ=41.87;MQ0=0;MQRankSum=0.864;QD=15.41;ReadPosRankSum=-0.665	GT:AD:DP:GQ:PL	0/1:131,117:248:99:3851,0,4335
chrXII	88615	.	C	T	3858.77	PASS	AC=1;AF=0.5;AN=2;BaseQRankSum=0.292;DP=250;Dels=0.0;FS=0.0;HaplotypeScore=2.7341;MLEAC=1;MLEAF=0.5;MQ=41.87;MQ0=0;MQRankSum=-1.745;QD=15.44;ReadPosRankSum=-0.462	GT:AD:DP:GQ:PL	0/1:130,119:249:99:3887,0,4348
chrXII	88695	.	C	T	4189.77	PASS	AC=1;AF=0.5;AN=2;BaseQRankSum=0.509;DP=250;Dels=0.0;FS=0.0;HaplotypeScore=4.3059;MLEAC=1;MLEAF=0.5;MQ=42.0;MQ0=0;MQRankSum=-0.734;QD=16.76;ReadPosRankSum=-0.834	GT:AD:DP:GQ:PL	0/1:119,129:249:99:4218,0,3754
chrXII	88921	.	C	T	4379.77	PASS	AC=1;AF=0.5;AN=2;BaseQRankSum=-0.013;DP=250;Dels=0.0;FS=8.996;HaplotypeScore=3.1435;MLEAC=1;MLEAF=0.5;MQ=41.93;MQ0=0;MQRankSum=-1.078;QD=17.52;ReadPosRankSum=-0.18	GT:AD:DP:GQ:PL	0/1:118,132:250:99:4408,0,3918
chrXII	90156	.	G	A	3939.77	PASS	AC=1;AF=0.5;AN=2;BaseQRankSum=3.019;DP=250;Dels=0.0;FS=8.95;HaplotypeScore=0.9832;MLEAC=1;MLEAF=0.5;MQ=41.98;MQ0=0;MQRankSum=1.03;QD=15.76;ReadPosRankSum=1.745	GT:AD:DP:GQ:PL	0/1:131,118:249:99:3968,0,4315
chrXII	114661	.	G	A	4862.77	PASS	AC=1;AF=0.5;AN=2;BaseQRankSum=3.08;DP=250;Dels=0.0;FS=0.985;HaplotypeScore=4.9879;MLEAC=1;MLEAF=0.5;MQ=41.94;MQ0=0;MQRankSum=0.694;QD=19.45;ReadPosRankSum=0.001	GT:AD:DP:GQ:PL	0/1:109,140:250:99:4891,0,3511
chrXII	116313	.	C	T	3789.77	PASS	AC=1;AF=0.5;AN=2;BaseQRankSum=-0.664;DP=250;Dels=0.0;FS=2.809;HaplotypeScore=3.2556;MLEAC=1;MLEAF=0.5;MQ=42.0;MQ0=0;MQRankSum=0.207;QD=15.16;ReadPosRankSum=-1.005	GT:AD:DP:GQ:PL	0/1:133,116:249:99:3818,0,4517
chrXII	121621	.	G	A	4092.77	PASS	AC=1;AF=0.5;AN=2;BaseQRankSum=0.353;DP=250;Dels=0.0;FS=0.478;HaplotypeScore=4.5729;MLEAC=1;MLEAF=0.5;MQ=41.72;MQ0=0;MQRankSum=0.262;QD=16.37;ReadPosRankSum=-0.327	GT:AD:DP:GQ:PL	0/1:125,125:250:99:4121,0,4069
chrXII	124497	.	G	A	4372.77	PASS	AC=1;AF=0.5;AN=2;BaseQRankSum=0.504;DP=250;Dels=0.0;FS=2.795;HaplotypeScore=3.3627;MLEAC=1;MLEAF=0.5;MQ=42.0;MQ0=0;MQRankSum=0.289;QD=17.49;ReadPosRankSum=1.995	GT:AD:DP:GQ:PL	0/1:119,131:250:99:4401,0,3808
chrXII	136865	.	C	T	4402.77	PASS	AC=1;AF=0.5;AN=2;BaseQRankSum=0.246;DP=250;Dels=0.0;FS=2.848;HaplotypeScore=6.4394;MLEAC=1;MLEAF=0.5;MQ=41.99;MQ0=0;MQRankSum=-1.443;QD=17.61;ReadPosRankSum=-0.512	GT:AD:DP:GQ:PL	0/1:114,133:248:99:4431,0,3777
chrXII	147645	.	G	A	4207.77	PASS	AC=1;AF=0.5;AN=2;BaseQRankSum=0.672;DP=250;Dels=0.0;FS=0.0;HaplotypeScore=5.347;MLEAC=1;MLEAF=0.5;MQ=41.94;MQ0=0;MQRankSum=0.385;QD=16.83;ReadPosRankSum=-0.065	GT:AD:DP:GQ:PL	0/1:125,125:250:99:4236,0,4163
chrXII	170008	.	C	T	3746.77	PASS	AC=1;AF=0.5;AN=2;BaseQRankSum=-0.798;DP=240;Dels=0.0;FS=0.99;HaplotypeScore=6.5593;MLEAC=1;MLEAF=0.5;MQ=41.93;MQ0=0;MQRankSum=0.278;QD=15.61;ReadPosRankSum=-0.46	GT:AD:DP:GQ:PL	0/1:123,116:240:99:3775,0,4133
chrXII	180105	.	C	T	3636.77	PASS	AC=1;AF=0.5;AN=2;BaseQRankSum=1.716;DP=250;Dels=0.0;FS=0.969;HaplotypeScore=2.4167;MLEAC=1;MLEAF=0.5;MQ=41.97;MQ0=0;MQRankSum=-0.606;QD=14.55;ReadPosRankSum=0.369	GT:AD:DP:GQ:PL	0/1:134,116:250:99:3665,0,4326
chrXII	183750	.	C	T	3636.77	PASS	AC=1;AF=0.5;AN=2;BaseQRankSum=-0.459;DP=250;Dels=0.0;FS=2.173;HaplotypeScore=7.0398;MLEAC=1;MLEAF=0.5;MQ=42.0;MQ0=0;MQRankSum=-0.105;QD=14.55;ReadPosRankSum=0.662	GT:AD:DP:GQ:PL	0/1:136,111:248:99:3665,0,4653
chrXII	188170	.	C	T	4191.77	PASS	AC=1;AF=0.5;AN=2;BaseQRankSum=1.246;DP=250;Dels=0.0;FS=4.227;HaplotypeScore=6.0494;MLEAC=1;MLEAF=0.5;MQ=42.0;MQ0=0;MQRankSum=0.065;QD=16.77;ReadPosRankSum=-1.37	GT:AD:DP:GQ:PL	0/1:127,123:250:99:4220,0,4237
chrXII	198900	.	C	T	4086.77	PASS	AC=1;AF=0.5;AN=2;BaseQRankSum=1.85;DP=250;Dels=0.0;FS=0.985;HaplotypeScore=4.3233;MLEAC=1;MLEAF=0.5;MQ=41.94;MQ0=0;MQRankSum=0.188;QD=16.35;ReadPosRankSum=0.807	GT:AD:DP:GQ:PL	0/1:126,124:250:99:4115,0,4008
chrXII	199013	.	G	A	4047.77	PASS	AC=1;AF=0.5;AN=2;BaseQRankSum=0.525;DP=250;Dels=0.0;FS=3.502;HaplotypeScore=3.0453;MLEAC=1;MLEAF=0.5;MQ=41.98;MQ0=0;MQRankSum=0.805;QD=16.19;ReadPosRankSum=-1.298	GT:AD:DP:GQ:PL	0/1:124,125:249:99:4076,0,3929
chrXII	199074	.	C	T	4077.77	PASS	AC=1;AF=0.5;AN=2;BaseQRankSum=0.561;DP=250;Dels=0.0;FS=0.0;HaplotypeScore=2.6711;MLEAC=1;MLEAF=0.5;MQ=42.0;MQ0=0;MQRankSum=-0.946;QD=16.31;ReadPosRankSum=0.462	GT:AD:DP:GQ:PL	0/1:122,127:249:99:4106,0,3992
chrXII	199126	.	G	A	3920.77	PASS	AC=1;AF=0.5;AN=2;BaseQRankSum=-1.083;DP=250;Dels=0.0;FS=0.461;HaplotypeScore=6.3405;MLEAC=1;MLEAF=0.5;MQ=41.94;MQ0=0;MQRankSum=-0.437;QD=15.68;ReadPosRankSum=-0.281	GT:AD:DP:GQ:PL	0/1:125,124:250:99:3949,0,4115
chrXII	199152	.	C	T	3935.77	PASS	AC=1;AF=0.5;AN=2;BaseQRankSum=-1.049;DP=247;Dels=0.0;FS=2.807;HaplotypeScore=2.444;MLEAC=1;MLEAF=0.5;MQ=41.87;MQ0=0;MQRankSum=0.659;QD=15.93;ReadPosRankSum=-0.32	GT:AD:DP:GQ:PL	0/1:118,127:245:99:3964,0,3612
chrXII	201760	.	G	A	3501.77	PASS	AC=1;AF=0.5;AN=2;BaseQRankSum=1.523;DP=211;Dels=0.0;FS=3.144;HaplotypeScore=1.7876;MLEAC=1;MLEAF=0.5;MQ=42.0;MQ0=0;MQRankSum=0.157;QD=16.6;ReadPosRankSum=0.421	GT:AD:DP:GQ:PL	0/1:104,107:211:99:3530,0,3332
chrXII	221387	.	C	T	4031.77	PASS	AC=1;AF=0.5;AN=2;BaseQRankSum=0.466;DP=250;Dels=0.0;FS=5.125;HaplotypeScore=3.6787;MLEAC=1;MLEAF=0.5;MQ=41.94;MQ0=0;MQRankSum=-0.645;QD=16.13;ReadPosRankSum=0.346	GT:AD:DP:GQ:PL	0/1:127,122:250:99:4060,0,4249
chrXII	226193	.	G	A	4334.77	PASS	AC=1;AF=0.5;AN=2;BaseQRankSum=1.993;DP=250;Dels=0.0;FS=0.468;HaplotypeScore=7.0202;MLEAC=1;MLEAF=0.5;MQ=41.99;MQ0=0;MQRankSum=0.627;QD=17.34;ReadPosRankSum=1.404	GT:AD:DP:GQ:PL	0/1:119,131:250:99:4363,0,3772
chrXII	229812	.	G	A	4136.77	PASS	AC=1;AF=0.5;AN=2;BaseQRankSum=0.289;DP=226;Dels=0.0;FS=1.126;HaplotypeScore=8.1689;MLEAC=1;MLEAF=0.5;MQ=41.85;MQ0=0;MQRankSum=0.209;QD=18.3;ReadPosRankSum=-0.003	GT:AD:DP:GQ:PL	0/1:102,123:225:99:4165,0,3375
chrXII	230542	.	C	T	3795.77	PASS	AC=1;AF=0.5;AN=2;BaseQRankSum=0.603;DP=250;Dels=0.0;FS=2.806;HaplotypeScore=1.8154;MLEAC=1;MLEAF=0.5;MQ=41.94;MQ0=0;MQRankSum=-0.917;QD=15.18;ReadPosRankSum=0.608	GT:AD:DP:GQ:PL	0/1:135,114:250:99:3824,0,4642
chrXII	234186	.	C	T	3824.77	PASS	AC=1;AF=0.5;AN=2;BaseQRankSum=-1.311;DP=250;Dels=0.0;FS=5.092;HaplotypeScore=5.3286;MLEAC=1;MLEAF=0.5;MQ=41.83;MQ0=2;MQRankSum=0.992;QD=15.3;ReadPosRankSum=-1.229	GT:AD:DP:GQ:PL	0/1:127,122:249:99:3853,0,4276
chrXII	234853	.	C	T	4446.77	PASS	AC=1;AF=0.5;AN=2;BaseQRankSum=-2.09;DP=250;Dels=0.0;FS=2.145;HaplotypeScore=6.3399;MLEAC=1;MLEAF=0.5;MQ=41.98;MQ0=0;MQRankSum=0.659;QD=17.79;ReadPosRankSum=-0.876	GT:AD:DP:GQ:PL	0/1:113,135:248:99:4475,0,3669
chrXII	242149	.	G	A	4462.77	PASS	AC=1;AF=0.5;AN=2;BaseQRankSum=2.049;DP=250;Dels=0.0;FS=0.0;HaplotypeScore=1.6553;MLEAC=1;MLEAF=0.5;MQ=41.88;MQ0=0;MQRankSum=-0.209;QD=17.85;ReadPosRankSum=0.84	GT:AD:DP:GQ:PL	0/1:118,131:249:99:4491,0,3850
chrXII	243714	.	G	A	3056.77	PASS	AC=1;AF=0.5;AN=2;BaseQRankSum=3.297;DP=187;Dels=0.0;FS=0.545;HaplotypeScore=4.8185;MLEAC=1;MLEAF=0.5;MQ=41.82;MQ0=0;MQRankSum=-0.935;QD=16.35;ReadPosRankSum=0.117	GT:AD:DP:GQ:PL	0/1:94,91:185:99:3085,0,3075
chrXII	248825	.	C	T	4487.77	PASS	AC=1;AF=0.5;AN=2;BaseQRankSum=2.319;DP=250;Dels=0.0;FS=4.263;HaplotypeScore=7.1763;MLEAC=1;MLEAF=0.5;MQ=41.99;MQ0=0;MQRankSum=-1.521;QD=17.95;ReadPosRankSum=1.083	GT:AD:DP:GQ:PL	0/1:116,134:250:99:4516,0,3765
chrXII	260596	.	C	T	9729.77	PASS	AC=2;AF=1.0;AN=2;DP=250;Dels=0.0;FS=0.0;HaplotypeScore=8.6253;MLEAC=2;MLEAF=1.0;MQ=41.91;MQ0=0;QD=27.11	GT:AD:DP:GQ:PL	1/1:0,250:250:99:9758,740,0
chrXII	267095	.	G	A	3969.77	PASS	AC=1;AF=0.5;AN=2;BaseQRankSum=1.45;DP=250;Dels=0.0;FS=0.465;HaplotypeScore=11.5927;MLEAC=1;MLEAF=0.5;MQ=42.0;MQ0=0;MQRankSum=0.869;QD=15.88;ReadPosRankSum=-0.99	GT:AD:DP:GQ:PL	0/1:125,123:249:99:3998,0,4044
chrXII	280777	.	G	A	4230.77	PASS	AC=1;AF=0.5;AN=2;BaseQRankSum=-0.325;DP=250;Dels=0.0;FS=8.968;HaplotypeScore=1.8606;MLEAC=1;MLEAF=0.5;MQ=41.99;MQ0=0;MQRankSum=-0.46;QD=16.92;ReadPosRankSum=-1.429	GT:AD:DP:GQ:PL	0/1:120,129:249:99:4259,0,3970
chrXII	282592	.	C	T	4451.77	PASS	AC=1;AF=0.5;AN=2;BaseQRankSum=1.476;DP=250;Dels=0.0;FS=1.536;HaplotypeScore=9.1147;MLEAC=1;MLEAF=0.5;MQ=41.99;MQ0=0;MQRankSum=1.194;QD=17.81;ReadPosRankSum=0.917	GT:AD:DP:GQ:PL	0/1:118,131:249:99:4480,0,3825
chrXII	282884	.	C	T	3741.77	PASS	AC=1;AF=0.5;AN=2;BaseQRankSum=-0.62;DP=250;Dels=0.0;FS=6.09;HaplotypeScore=5.2386;MLEAC=1;MLEAF=0.5;MQ=41.98;MQ0=0;MQRankSum=0.211;QD=14.97;ReadPosRankSum=0.477	GT:AD:DP:GQ:PL	0/1:133,115:249:99:3770,0,4431
chrXII	283332	.	C	T	4670.77	PASS	AC=1;AF=0.5;AN=2;BaseQRankSum=1.495;DP=250;Dels=0.0;FS=5.263;HaplotypeScore=7.8576;MLEAC=1;MLEAF=0.5;MQ=42.0;MQ0=0;MQRankSum=0.802;QD=18.68;ReadPosRankSum=-0.448	GT:AD:DP:GQ:PL	0/1:108,139:248:99:4699,0,3446
chrXII	286540	.	C	T	4067.77	PASS	AC=1;AF=0.5;AN=2;BaseQRankSum=-2.268;DP=250;Dels=0.0;FS=1.529;HaplotypeScore=3.2902;MLEAC=1;MLEAF=0.5;MQ=42.0;MQ0=0;MQRankSum=0.774;QD=16.27;ReadPosRankSum=-0.114	GT:AD:DP:GQ:PL	0/1:121,128:249:99:4096,0,3937
chrXII	290104	.	G	A	4426.77	PASS	AC=1;AF=0.5;AN=2;BaseQRankSum=1.464;DP=250;Dels=0.0;FS=3.582;HaplotypeScore=7.2453;MLEAC=1;MLEAF=0.5;MQ=41.9;MQ0=0;MQRankSum=1.348;QD=17.71;ReadPosRankSum=1.562	GT:AD:DP:GQ:PL	0/1:119,131:250:99:4455,0,3932
chrXII	290120	.	C	T	4272.77	PASS	AC=1;AF=0.5;AN=2;BaseQRankSum=4.454;DP=248;Dels=0.0;FS=0.976;HaplotypeScore=6.1493;MLEAC=1;MLEAF=0.5;MQ=41.81;MQ0=0;MQRankSum=-0.927;QD=17.23;ReadPosRankSum=2.169	GT:AD:DP:GQ:PL	0/1:124,123:248:99:4301,0,4124
chrXII	290146	.	C	T	9999.77	PASS	AC=2;AF=1.0;AN=2;DP=250;Dels=0.0;FS=0.0;HaplotypeScore=2.4875;MLEAC=2;MLEAF=1.0;MQ=41.82;MQ0=0;QD=32.87	GT:AD:DP:GQ:PL	1/1:0,248:249:99:10028,740,0
chrXII	290203	.	C	T	3944.77	PASS	AC=1;AF=0.5;AN=2;BaseQRankSum=-0.612;DP=250;Dels=0.0;FS=7.301;HaplotypeScore=2.4964;MLEAC=1;MLEAF=0.5;MQ=41.99;MQ0=0;MQRankSum=1.194;QD=15.78;ReadPosRankSum=-0.361	GT:AD:DP:GQ:PL	0/1:128,122:250:99:3973,0,4329
chrXII	293904	.	C	T	4419.77	PASS	AC=1;AF=0.5;AN=2;BaseQRankSum=2.543;DP=250;Dels=0.0;FS=2.779;HaplotypeScore=10.3216;MLEAC=1;MLEAF=0.5;MQ=41.99;MQ0=0;MQRankSum=-0.363;QD=17.68;ReadPosRankSum=0.753	GT:AD:DP:GQ:PL	0/1:119,129:249:99:4448,0,3839
chrXII	321100	.	C	T	4403.77	PASS	AC=1;AF=0.5;AN=2;BaseQRankSum=0.726;DP=250;Dels=0.0;FS=6.863;HaplotypeScore=6.2736;MLEAC=1;MLEAF=0.5;MQ=41.88;MQ0=0;MQRankSum=1.503;QD=17.62;ReadPosRankSum=-0.335	GT:AD:DP:GQ:PL	0/1:120,129:249:99:4432,0,4029
chrXII	323525	.	C	T	4494.77	PASS	AC=1;AF=0.5;AN=2;BaseQRankSum=2.507;DP=241;Dels=0.0;FS=0.0;HaplotypeScore=9.5932;MLEAC=1;MLEAF=0.5;MQ=42.0;MQ0=0;MQRankSum=-0.595;QD=18.65;ReadPosRankSum=-0.231	GT:AD:DP:GQ:PL	0/1:108,132:241:99:4523,0,3379
chrXII	327800	.	C	T	2180.77	PASS	AC=1;AF=0.5;AN=2;BaseQRankSum=-0.711;DP=148;Dels=0.0;FS=3.237;HaplotypeScore=1.7005;MLEAC=1;MLEAF=0.5;MQ=41.89;MQ0=0;MQRankSum=0.355;QD=14.73;ReadPosRankSum=-0.957	GT:AD:DP:GQ:PL	0/1:77,68:145:99:2209,0,2595
chrXII	328604	.	C	T	3989.77	PASS	AC=1;AF=0.5;AN=2;BaseQRankSum=0.842;DP=250;Dels=0.0;FS=2.823;HaplotypeScore=6.7218;MLEAC=1;MLEAF=0.5;MQ=42.0;MQ0=0;MQRankSum=1.173;QD=15.96;ReadPosRankSum=-0.858	GT:AD:DP:GQ:PL	0/1:120,128:248:99:4018,0,3756
chrXII	334352	.	C	T	3534.77	PASS	AC=1;AF=0.5;AN=2;BaseQRankSum=-1.243;DP=250;Dels=0.0;FS=1.544;HaplotypeScore=4.4105;MLEAC=1;MLEAF=0.5;MQ=42.0;MQ0=0;MQRankSum=0.467;QD=14.14;ReadPosRankSum=-0.379	GT:AD:DP:GQ:PL	0/1:138,112:250:99:3563,0,4494
chrXII	342090	.	C	T	3994.77	PASS	AC=1;AF=0.5;AN=2;BaseQRankSum=1.669;DP=248;Dels=0.0;FS=3.544;HaplotypeScore=7.1248;MLEAC=1;MLEAF=0.5;MQ=42.0;MQ0=0;MQRankSum=-0.464;QD=16.11;ReadPosRankSum=0.094	GT:AD:DP:GQ:PL	0/1:123,121:245:99:4023,0,3941
chrXII	350140	.	C	T	3438.77	PASS	AC=1;AF=0.5;AN=2;BaseQRankSum=-2.186;DP=250;Dels=0.0;FS=9.013;HaplotypeScore=4.9517;MLEAC=1;MLEAF=0.5;MQ=41.93;MQ0=0;MQRankSum=-1.257;QD=13.76;ReadPosRankSum=0.139	GT:AD:DP:GQ:PL	0/1:139,110:249:99:3467,0,4739
chrXII	364728	.	C	T	4248.77	PASS	AC=1;AF=0.5;AN=2;BaseQRankSum=-2.806;DP=250;Dels=0.0;FS=8.903;HaplotypeScore=2.8413;MLEAC=1;MLEAF=0.5;MQ=41.91;MQ0=0;MQRankSum=-0.33;QD=17.0;ReadPosRankSum=-0.174	GT:AD:DP:GQ:PL	0/1:118,131:249:99:4277,0,3970
chrXII	366253	.	C	T	4056.77	PASS	AC=1;AF=0.5;AN=2;BaseQRankSum=0.664;DP=250;Dels=0.0;FS=0.0;HaplotypeScore=1.5774;MLEAC=1;MLEAF=0.5;MQ=42.0;MQ0=0;MQRankSum=-0.758;QD=16.23;ReadPosRankSum=-0.436	GT:AD:DP:GQ:PL	0/1:125,124:249:99:4085,0,4008
chrXII	366263	.	C	T	4324.77	PASS	AC=1;AF=0.5;AN=2;BaseQRankSum=0.498;DP=250;Dels=0.0;FS=2.125;HaplotypeScore=4.4627;MLEAC=1;MLEAF=0.5;MQ=42.0;MQ0=0;MQRankSum=-0.211;QD=17.3;ReadPosRankSum=0.272	GT:AD:DP:GQ:PL	0/1:122,128:250:99:4353,0,4023
chrXII	366391	.	C	T	3963.77	PASS	AC=1;AF=0.5;AN=2;BaseQRankSum=-2.489;DP=250;Dels=0.0;FS=0.0;HaplotypeScore=5.9326;MLEAC=1;MLEAF=0.5;MQ=42.0;MQ0=0;MQRankSum=-1.15;QD=15.86;ReadPosRankSum=-0.165	GT:AD:DP:GQ:PL	0/1:119,129:248:99:3992,0,3912
chrXII	368829	.	C	T	4592.77	PASS	AC=1;AF=0.5;AN=2;BaseQRankSum=-0.535;DP=250;Dels=0.0;FS=0.969;HaplotypeScore=2.545;MLEAC=1;MLEAF=0.5;MQ=41.98;MQ0=0;MQRankSum=0.584;QD=18.37;ReadPosRankSum=0.391	GT:AD:DP:GQ:PL	0/1:117,133:250:99:4621,0,3894
chrXII	369140	.	C	T	4327.77	PASS	AC=1;AF=0.5;AN=2;BaseQRankSum=1.424;DP=248;Dels=0.0;FS=5.137;HaplotypeScore=3.7335;MLEAC=1;MLEAF=0.5;MQ=41.91;MQ0=0;MQRankSum=0.736;QD=17.45;ReadPosRankSum=1.211	GT:AD:DP:GQ:PL	0/1:115,132:247:99:4356,0,3677
chrXII	369216	.	C	T	4199.77	PASS	AC=1;AF=0.5;AN=2;BaseQRankSum=1.026;DP=250;Dels=0.0;FS=3.536;HaplotypeScore=0.7887;MLEAC=1;MLEAF=0.5;MQ=41.87;MQ0=0;MQRankSum=0.388;QD=16.8;ReadPosRankSum=1.397	GT:AD:DP:GQ:PL	0/1:122,128:250:99:4228,0,3898
chrXII	369240	.	C	T	3722.77	PASS	AC=1;AF=0.5;AN=2;BaseQRankSum=1.542;DP=250;Dels=0.0;FS=2.931;HaplotypeScore=6.7515;MLEAC=1;MLEAF=0.5;MQ=41.84;MQ0=0;MQRankSum=1.409;QD=14.89;ReadPosRankSum=1.549	GT:AD:DP:GQ:PL	0/1:134,116:250:99:3751,0,4300
chrXII	369269	.	C	T	3889.77	PASS	AC=1;AF=0.5;AN=2;BaseQRankSum=0.568;DP=250;Dels=0.0;FS=5.542;HaplotypeScore=1.8055;MLEAC=1;MLEAF=0.5;MQ=41.81;MQ0=0;MQRankSum=-0.209;QD=15.56;ReadPosRankSum=-0.897	GT:AD:DP:GQ:PL	0/1:130,120:250:99:3918,0,4413
chrXII	370116	.	G	A	3799.77	PASS	AC=1;AF=0.5;AN=2;BaseQRankSum=-1.186;DP=250;Dels=0.0;FS=0.0;HaplotypeScore=2.4095;MLEAC=1;MLEAF=0.5;MQ=41.92;MQ0=0;MQRankSum=0.313;QD=15.2;ReadPosRankSum=0.464	GT:AD:DP:GQ:PL	0/1:134,116:250:99:3828,0,4632
chrXII	372119	.	C	T	3549.77	PASS	AC=1;AF=0.5;AN=2;BaseQRankSum=1.714;DP=250;Dels=0.0;FS=4.373;HaplotypeScore=5.044;MLEAC=1;MLEAF=0.5;MQ=41.91;MQ0=0;MQRankSum=-1.778;QD=14.2;ReadPosRankSum=-0.003	GT:AD:DP:GQ:PL	0/1:140,109:250:99:3578,0,4814
chrXII	375109	.	C	T	4466.77	PASS	AC=1;AF=0.5;AN=2;BaseQRankSum=1.955;DP=250;Dels=0.0;FS=1.544;HaplotypeScore=5.4515;MLEAC=1;MLEAF=0.5;MQ=41.51;MQ0=0;MQRankSum=0.307;QD=17.87;ReadPosRankSum=0.309	GT:AD:DP:GQ:PL	0/1:111,134:246:99:4495,0,3559
chrXII	418373	.	C	T	3644.77	PASS	AC=1;AF=0.5;AN=2;BaseQRankSum=-0.476;DP=249;Dels=0.0;FS=3.523;HaplotypeScore=9.4598;MLEAC=1;MLEAF=0.5;MQ=41.98;MQ0=0;MQRankSum=0.901;QD=14.64;ReadPosRankSum=-0.196	GT:AD:DP:GQ:PL	0/1:133,114:248:99:3673,0,4322
chrXII	419495	.	C	T	3570.77	PASS	AC=1;AF=0.5;AN=2;BaseQRankSum=1.798;DP=236;Dels=0.0;FS=2.239;HaplotypeScore=1.7552;MLEAC=1;MLEAF=0.5;MQ=41.92;MQ0=0;MQRankSum=0.315;QD=15.13;ReadPosRankSum=-1.107	GT:AD:DP:GQ:PL	0/1:128,108:236:99:3599,0,4183
chrXII	431455	.	C	T	3812.77	PASS	AC=1;AF=0.5;AN=2;BaseQRankSum=0.435;DP=250;Dels=0.0;FS=10.089;HaplotypeScore=3.3829;MLEAC=1;MLEAF=0.5;MQ=42.0;MQ0=0;MQRankSum=1.453;QD=15.25;ReadPosRankSum=-1.193	GT:AD:DP:GQ:PL	0/1:133,116:249:99:3841,0,4434
chrXII	434596	.	C	T	4200.77	PASS	AC=1;AF=0.5;AN=2;BaseQRankSum=0.628;DP=250;Dels=0.0;FS=3.488;HaplotypeScore=0.0;MLEAC=1;MLEAF=0.5;MQ=41.94;MQ0=0;MQRankSum=0.192;QD=16.8;ReadPosRankSum=0.086	GT:AD:DP:GQ:PL	0/1:127,123:250:99:4229,0,4351
chrXII	444819	.	G	A	4111.77	PASS	AC=1;AF=0.5;AN=2;BaseQRankSum=0.951;DP=250;Dels=0.0;FS=2.781;HaplotypeScore=3.4174;MLEAC=1;MLEAF=0.5;MQ=41.99;MQ0=0;MQRankSum=-0.645;QD=16.45;ReadPosRankSum=1.323	GT:AD:DP:GQ:PL	0/1:126,123:249:99:4140,0,4225
chrXII	445837	.	G	A	4220.77	PASS	AC=1;AF=0.5;AN=2;BaseQRankSum=0.707;DP=250;Dels=0.0;FS=0.0;HaplotypeScore=8.8681;MLEAC=1;MLEAF=0.5;MQ=41.99;MQ0=0;MQRankSum=-0.623;QD=16.88;ReadPosRankSum=1.738	GT:AD:DP:GQ:PL	0/1:121,129:250:99:4249,0,3842
chrXII	449482	.	G	A	4146.77	PASS	AC=1;AF=0.5;AN=2;BaseQRankSum=0.33;DP=244;Dels=0.0;FS=3.596;HaplotypeScore=1.5774;MLEAC=1;MLEAF=0.5;MQ=42.0;MQ0=0;MQRankSum=-0.387;QD=16.99;ReadPosRankSum=-0.253	GT:AD:DP:GQ:PL	0/1:115,128:243:99:4175,0,3766
chrXII	450250	.	C	T	4008.77	PASS	AC=1;AF=0.5;AN=2;BaseQRankSum=0.026;DP=250;Dels=0.01;FS=0.466;HaplotypeScore=5.142;MLEAC=1;MLEAF=0.5;MQ=41.94;MQ0=0;MQRankSum=0.87;QD=16.04;ReadPosRankSum=-1.499	GT:AD:DP:GQ:PL	0/1:126,120:247:99:4037,0,4263
chrXII	490928	.	C	T	4048.77	PASS	AC=1;AF=0.5;AN=2;BaseQRankSum=0.304;DP=250;Dels=0.0;FS=1.534;HaplotypeScore=3.2533;MLEAC=1;MLEAF=0.5;MQ=41.91;MQ0=1;MQRankSum=-0.8;QD=16.2;ReadPosRankSum=-0.911	GT:AD:DP:GQ:PL	0/1:127,123:250:99:4077,0,4174
chrXII	511541	.	C	T	3772.77	PASS	AC=1;AF=0.5;AN=2;BaseQRankSum=-3.776;DP=248;Dels=0.0;FS=0.463;HaplotypeScore=3.1182;MLEAC=1;MLEAF=0.5;MQ=41.78;MQ0=0;MQRankSum=0.06;QD=15.21;ReadPosRankSum=0.891	GT:AD:DP:GQ:PL	0/1:123,125:248:99:3801,0,3971
chrXII	515180	.	C	T	4448.77	PASS	AC=1;AF=0.5;AN=2;BaseQRankSum=0.064;DP=250;Dels=0.0;FS=4.397;HaplotypeScore=9.0585;MLEAC=1;MLEAF=0.5;MQ=41.87;MQ0=0;MQRankSum=-0.398;QD=17.8;ReadPosRankSum=-0.512	GT:AD:DP:GQ:PL	0/1:110,139:249:99:4477,0,3356
chrXII	515203	.	C	T	4498.77	PASS	AC=1;AF=0.5;AN=2;BaseQRankSum=-0.309;DP=250;Dels=0.0;FS=7.928;HaplotypeScore=6.4401;MLEAC=1;MLEAF=0.5;MQ=41.98;MQ0=0;MQRankSum=-1.602;QD=18.0;ReadPosRankSum=1.034	GT:AD:DP:GQ:PL	0/1:112,137:249:99:4527,0,3595
chrXII	539676	.	G	A	3812.77	PASS	AC=1;AF=0.5;AN=2;BaseQRankSum=0.684;DP=222;Dels=0.0;FS=10.049;HaplotypeScore=6.0598;MLEAC=1;MLEAF=0.5;MQ=42.0;MQ0=0;MQRankSum=-1.066;QD=17.17;ReadPosRankSum=1.806	GT:AD:DP:GQ:PL	0/1:103,118:222:99:3841,0,3292
chrXII	541976	.	C	T	3616.77	PASS	AC=1;AF=0.5;AN=2;BaseQRankSum=0.275;DP=231;Dels=0.0;FS=3.67;HaplotypeScore=2.6204;MLEAC=1;MLEAF=0.5;MQ=41.88;MQ0=0;MQRankSum=0.702;QD=15.66;ReadPosRankSum=1.204	GT:AD:DP:GQ:PL	0/1:118,113:231:99:3645,0,3882
chrXII	546196	.	C	T	3925.77	PASS	AC=1;AF=0.5;AN=2;BaseQRankSum=2.022;DP=236;Dels=0.0;FS=7.148;HaplotypeScore=0.0;MLEAC=1;MLEAF=0.5;MQ=41.98;MQ0=0;MQRankSum=-1.239;QD=16.63;ReadPosRankSum=-0.686	GT:AD:DP:GQ:PL	0/1:118,118:236:99:3954,0,3912
chrXII	550779	.	C	T	3902.77	PASS	AC=1;AF=0.5;AN=2;BaseQRankSum=0.805;DP=250;Dels=0.0;FS=11.265;HaplotypeScore=4.4553;MLEAC=1;MLEAF=0.5;MQ=41.94;MQ0=0;MQRankSum=-2.013;QD=15.61;ReadPosRankSum=-0.763	GT:AD:DP:GQ:PL	0/1:129,121:250:99:3931,0,4159
chrXII	551614	.	C	T	4331.77	PASS	AC=1;AF=0.5;AN=2;BaseQRankSum=3.199;DP=250;Dels=0.0;FS=0.0;HaplotypeScore=5.0966;MLEAC=1;MLEAF=0.5;MQ=41.91;MQ0=0;MQRankSum=-0.116;QD=17.33;ReadPosRankSum=1.58	GT:AD:DP:GQ:PL	0/1:121,129:250:99:4360,0,3859
chrXII	553730	.	C	T	3851.77	PASS	AC=1;AF=0.5;AN=2;BaseQRankSum=2.153;DP=250;Dels=0.0;FS=2.152;HaplotypeScore=4.4072;MLEAC=1;MLEAF=0.5;MQ=41.94;MQ0=0;MQRankSum=1.075;QD=15.41;ReadPosRankSum=3.047	GT:AD:DP:GQ:PL	0/1:133,116:249:99:3880,0,4287
chrXII	554466	.	C	T	4299.77	PASS	AC=1;AF=0.5;AN=2;BaseQRankSum=-1.27;DP=250;Dels=0.0;FS=5.191;HaplotypeScore=9.4014;MLEAC=1;MLEAF=0.5;MQ=41.94;MQ0=0;MQRankSum=1.153;QD=17.2;ReadPosRankSum=0.693	GT:AD:DP:GQ:PL	0/1:115,134:250:99:4328,0,3742
chrXII	568549	.	C	T	3763.77	PASS	AC=1;AF=0.5;AN=2;BaseQRankSum=1.345;DP=250;Dels=0.0;FS=1.522;HaplotypeScore=2.4892;MLEAC=1;MLEAF=0.5;MQ=42.0;MQ0=0;MQRankSum=1.758;QD=15.06;ReadPosRankSum=0.756	GT:AD:DP:GQ:PL	0/1:133,116:249:99:3792,0,4256
chrXII	587456	.	C	T	4392.77	PASS	AC=1;AF=0.5;AN=2;BaseQRankSum=-0.26;DP=248;Dels=0.0;FS=2.153;HaplotypeScore=2.4675;MLEAC=1;MLEAF=0.5;MQ=41.98;MQ0=0;MQRankSum=-0.321;QD=17.71;ReadPosRankSum=0.374	GT:AD:DP:GQ:PL	0/1:114,133:247:99:4421,0,3758
chrXII	602264	.	C	T	4695.77	PASS	AC=1;AF=0.5;AN=2;BaseQRankSum=0.157;DP=249;Dels=0.0;FS=7.881;HaplotypeScore=6.328;MLEAC=1;MLEAF=0.5;MQ=41.93;MQ0=0;MQRankSum=-0.809;QD=18.86;ReadPosRankSum=0.871	GT:AD:DP:GQ:PL	0/1:110,139:249:99:4724,0,3663
chrXII	612812	.	C	T	3553.77	PASS	AC=1;AF=0.5;AN=2;BaseQRankSum=0.7;DP=250;Dels=0.0;FS=0.982;HaplotypeScore=8.6245;MLEAC=1;MLEAF=0.5;MQ=41.93;MQ0=0;MQRankSum=-0.65;QD=14.22;ReadPosRankSum=-0.687	GT:AD:DP:GQ:PL	0/1:136,112:248:99:3582,0,4452
chrXII	626526	.	G	A	3451.77	PASS	AC=1;AF=0.5;AN=2;BaseQRankSum=-1.256;DP=206;Dels=0.0;FS=4.191;HaplotypeScore=0.0;MLEAC=1;MLEAF=0.5;MQ=42.0;MQ0=0;MQRankSum=0.624;QD=16.76;ReadPosRankSum=0.753	GT:AD:DP:GQ:PL	0/1:101,105:206:99:3480,0,3297
chrXII	626716	.	C	T	4377.77	PASS	AC=1;AF=0.5;AN=2;BaseQRankSum=1.296;DP=250;Dels=0.0;FS=0.0;HaplotypeScore=3.5606;MLEAC=1;MLEAF=0.5;MQ=41.9;MQ0=0;MQRankSum=-0.011;QD=17.51;ReadPosRankSum=-0.646	GT:AD:DP:GQ:PL	0/1:119,131:250:99:4406,0,4040
chrXII	633355	.	G	A	4158.77	PASS	AC=1;AF=0.5;AN=2;BaseQRankSum=1.945;DP=250;Dels=0.0;FS=0.0;HaplotypeScore=9.282;MLEAC=1;MLEAF=0.5;MQ=41.99;MQ0=0;MQRankSum=-0.247;QD=16.64;ReadPosRankSum=1.127	GT:AD:DP:GQ:PL	0/1:122,126:249:99:4187,0,3914
chrXII	633983	.	G	A	3920.77	PASS	AC=1;AF=0.5;AN=2;BaseQRankSum=1.053;DP=241;Dels=0.0;FS=12.794;HaplotypeScore=2.6342;MLEAC=1;MLEAF=0.5;MQ=41.84;MQ0=1;MQRankSum=0.25;QD=16.27;ReadPosRankSum=0.961	GT:AD:DP:GQ:PL	0/1:120,120:240:99:3949,0,4016
chrXII	634170	.	G	A	4232.77	PASS	AC=1;AF=0.5;AN=2;BaseQRankSum=3.637;DP=250;Dels=0.0;FS=0.466;HaplotypeScore=9.1321;MLEAC=1;MLEAF=0.5;MQ=41.92;MQ0=0;MQRankSum=-2.129;QD=16.93;ReadPosRankSum=1.167	GT:AD:DP:GQ:PL	0/1:125,125:250:99:4261,0,4091
chrXII	636751	.	C	T	3895.77	PASS	AC=1;AF=0.5;AN=2;BaseQRankSum=1.343;DP=230;Dels=0.0;FS=1.055;HaplotypeScore=3.2327;MLEAC=1;MLEAF=0.5;MQ=41.85;MQ0=0;MQRankSum=0.472;QD=16.94;ReadPosRankSum=0.836	GT:AD:DP:GQ:PL	0/1:112,115:227:99:3924,0,3672
chrXII	636796	.	C	T	3929.77	PASS	AC=1;AF=0.5;AN=2;BaseQRankSum=0.76;DP=248;Dels=0.0;FS=7.353;HaplotypeScore=3.4174;MLEAC=1;MLEAF=0.5;MQ=41.77;MQ0=0;MQRankSum=-2.021;QD=15.85;ReadPosRankSum=-2.004	GT:AD:DP:GQ:PL	0/1:125,120:246:99:3958,0,4063
chrXII	636842	.	G	A	3879.77	PASS	AC=1;AF=0.5;AN=2;BaseQRankSum=-1.078;DP=250;Dels=0.0;FS=1.557;HaplotypeScore=2.6377;MLEAC=1;MLEAF=0.5;MQ=41.71;MQ0=0;MQRankSum=-0.881;QD=15.52;ReadPosRankSum=0.333	GT:AD:DP:GQ:PL	0/1:130,120:250:99:3908,0,4377
chrXII	658125	.	G	A	4013.77	PASS	AC=1;AF=0.5;AN=2;BaseQRankSum=1.18;DP=250;Dels=0.0;FS=18.191;HaplotypeScore=4.2012;MLEAC=1;MLEAF=0.5;MQ=41.81;MQ0=0;MQRankSum=-1.657;QD=16.06;ReadPosRankSum=0.066	GT:AD:DP:GQ:PL	0/1:123,126:249:99:4042,0,3863
chrXII	665083	.	G	A	3763.77	PASS	AC=1;AF=0.5;AN=2;BaseQRankSum=2.826;DP=250;Dels=0.0;FS=6.964;HaplotypeScore=9.0892;MLEAC=1;MLEAF=0.5;MQ=41.93;MQ0=0;MQRankSum=-0.598;QD=15.06;ReadPosRankSum=-0.824	GT:AD:DP:GQ:PL	0/1:133,115:249:99:3792,0,4293
chrXII	674052	.	C	T	3508.77	PASS	AC=1;AF=0.5;AN=2;BaseQRankSum=0.188;DP=238;Dels=0.0;FS=1.576;HaplotypeScore=9.1063;MLEAC=1;MLEAF=0.5;MQ=41.92;MQ0=0;MQRankSum=0.399;QD=14.74;ReadPosRankSum=0.546	GT:AD:DP:GQ:PL	0/1:126,110:238:99:3537,0,4108
chrXII	683088	.	C	T	3530.77	PASS	AC=1;AF=0.5;AN=2;BaseQRankSum=-0.439;DP=250;Dels=0.0;FS=2.207;HaplotypeScore=2.6562;MLEAC=1;MLEAF=0.5;MQ=42.0;MQ0=0;MQRankSum=-0.599;QD=14.12;ReadPosRankSum=0.942	GT:AD:DP:GQ:PL	0/1:137,113:250:99:3559,0,4585
chrXII	704551	.	C	T	3081.77	PASS	AC=1;AF=0.5;AN=2;BaseQRankSum=0.63;DP=207;Dels=0.0;FS=1.69;HaplotypeScore=6.7517;MLEAC=1;MLEAF=0.5;MQ=41.99;MQ0=0;MQRankSum=0.293;QD=14.89;ReadPosRankSum=-0.663	GT:AD:DP:GQ:PL	0/1:106,100:206:99:3110,0,3259
chrXII	705158	.	C	T	4487.77	PASS	AC=1;AF=0.5;AN=2;BaseQRankSum=1.57;DP=250;Dels=0.0;FS=5.182;HaplotypeScore=6.0749;MLEAC=1;MLEAF=0.5;MQ=41.88;MQ0=0;MQRankSum=1.251;QD=17.95;ReadPosRankSum=-0.695	GT:AD:DP:GQ:PL	0/1:120,129:249:99:4516,0,3922
chrXII	706347	.	G	A	4166.77	PASS	AC=1;AF=0.5;AN=2;BaseQRankSum=0.681;DP=250;Dels=0.0;FS=2.827;HaplotypeScore=5.309;MLEAC=1;MLEAF=0.5;MQ=41.8;MQ0=0;MQRankSum=0.213;QD=16.67;ReadPosRankSum=-1.027	GT:AD:DP:GQ:PL	0/1:123,127:250:99:4195,0,4003
chrXII	718211	.	C	T	2589.77	PASS	AC=1;AF=0.5;AN=2;BaseQRankSum=2.718;DP=142;Dels=0.0;FS=21.621;HaplotypeScore=0.0;MLEAC=1;MLEAF=0.5;MQ=42.0;MQ0=0;MQRankSum=1.106;QD=18.24;ReadPosRankSum=1.634	GT:AD:DP:GQ:PL	0/1:66,76:142:99:2618,0,2064
chrXII	720247	.	G	A	4301.77	PASS	AC=1;AF=0.5;AN=2;BaseQRankSum=2.16;DP=250;Dels=0.0;FS=6.939;HaplotypeScore=12.0352;MLEAC=1;MLEAF=0.5;MQ=41.93;MQ0=0;MQRankSum=-0.078;QD=17.21;ReadPosRankSum=-0.588	GT:AD:DP:GQ:PL	0/1:119,129:249:99:4330,0,3821
chrXII	723874	.	G	A	4165.77	PASS	AC=1;AF=0.5;AN=2;BaseQRankSum=1.215;DP=232;Dels=0.0;FS=9.743;HaplotypeScore=6.0391;MLEAC=1;MLEAF=0.5;MQ=41.94;MQ0=0;MQRankSum=1.403;QD=17.96;ReadPosRankSum=-0.609	GT:AD:DP:GQ:PL	0/1:108,124:232:99:4194,0,3498
chrXII	723927	.	C	T	4071.77	PASS	AC=1;AF=0.5;AN=2;BaseQRankSum=0.915;DP=242;Dels=0.0;FS=2.161;HaplotypeScore=5.4435;MLEAC=1;MLEAF=0.5;MQ=41.81;MQ0=0;MQRankSum=-2.178;QD=16.83;ReadPosRankSum=0.674	GT:AD:DP:GQ:PL	0/1:119,123:242:99:4100,0,3880
chrXII	724700	.	G	A	1762.77	PASS	AC=1;AF=0.5;AN=2;BaseQRankSum=0.445;DP=148;Dels=0.0;FS=2.177;HaplotypeScore=7.7171;MLEAC=1;MLEAF=0.5;MQ=41.89;MQ0=0;MQRankSum=-0.16;QD=11.91;ReadPosRankSum=0.702	GT:AD:DP:GQ:PL	0/1:92,56:148:99:1791,0,3066
chrXII	725697	.	C	T	3995.77	PASS	AC=1;AF=0.5;AN=2;BaseQRankSum=1.191;DP=250;Dels=0.0;FS=2.827;HaplotypeScore=2.9841;MLEAC=1;MLEAF=0.5;MQ=41.89;MQ0=0;MQRankSum=1.683;QD=15.98;ReadPosRankSum=0.117	GT:AD:DP:GQ:PL	0/1:129,120:249:99:4024,0,4410
chrXII	732458	.	C	T	1724.77	PASS	AC=1;AF=0.5;AN=2;BaseQRankSum=-0.708;DP=250;Dels=0.0;FS=2.476;HaplotypeScore=1.5774;MLEAC=1;MLEAF=0.5;MQ=42.0;MQ0=0;MQRankSum=0.14;QD=6.9;ReadPosRankSum=-1.98	GT:AD:DP:GQ:PL	0/1:185,65:250:99:1753,0,6373
chrXII	732499	.	G	A	1575.77	PASS	AC=1;AF=0.5;AN=2;BaseQRankSum=0.109;DP=250;Dels=0.0;FS=0.0;HaplotypeScore=4.452;MLEAC=1;MLEAF=0.5;MQ=41.91;MQ0=1;MQRankSum=2.217;QD=6.3;ReadPosRankSum=0.739	GT:AD:DP:GQ:PL	0/1:189,60:249:99:1604,0,6588
chrXII	732532	.	C	T	1872.77	PASS	AC=1;AF=0.5;AN=2;BaseQRankSum=-0.363;DP=250;Dels=0.0;FS=4.969;HaplotypeScore=3.8206;MLEAC=1;MLEAF=0.5;MQ=41.99;MQ0=0;MQRankSum=-0.038;QD=7.49;ReadPosRankSum=-0.872	GT:AD:DP:GQ:PL	0/1:182,68:250:99:1901,0,6109
chrXII	732809	.	C	T	1881.77	PASS	AC=1;AF=0.5;AN=2;BaseQRankSum=-1.02;DP=250;Dels=0.0;FS=3.244;HaplotypeScore=2.7518;MLEAC=1;MLEAF=0.5;MQ=41.98;MQ0=0;MQRankSum=-0.003;QD=7.53;ReadPosRankSum=-0.258	GT:AD:DP:GQ:PL	0/1:180,70:250:99:1910,0,6334
chrXII	737384	.	C	T	4878.77	PASS	AC=1;AF=0.5;AN=2;BaseQRankSum=0.35;DP=250;Dels=0.0;FS=3.621;HaplotypeScore=4.8082;MLEAC=1;MLEAF=0.5;MQ=41.88;MQ0=0;MQRankSum=-0.544;QD=19.52;ReadPosRankSum=0.516	GT:AD:DP:GQ:PL	0/1:107,143:250:99:4907,0,3365
chrXII	744125	.	C	T	4339.77	PASS	AC=1;AF=0.5;AN=2;BaseQRankSum=-0.827;DP=237;Dels=0.0;FS=5.311;HaplotypeScore=6.9463;MLEAC=1;MLEAF=0.5;MQ=41.99;MQ0=0;MQRankSum=-0.264;QD=18.31;ReadPosRankSum=1.187	GT:AD:DP:GQ:PL	0/1:107,129:236:99:4368,0,3567
chrXII	758656	.	C	T	3852.77	PASS	AC=1;AF=0.5;AN=2;BaseQRankSum=1.801;DP=247;Dels=0.0;FS=0.0;HaplotypeScore=1.7074;MLEAC=1;MLEAF=0.5;MQ=41.98;MQ0=0;MQRankSum=0.233;QD=15.6;ReadPosRankSum=0.931	GT:AD:DP:GQ:PL	0/1:132,115:247:99:3881,0,4445
chrXII	759008	.	C	T	3097.77	PASS	AC=1;AF=0.5;AN=2;BaseQRankSum=-2.272;DP=185;Dels=0.0;FS=0.0;HaplotypeScore=4.5613;MLEAC=1;MLEAF=0.5;MQ=41.99;MQ0=0;MQRankSum=0.636;QD=16.74;ReadPosRankSum=-1.115	GT:AD:DP:GQ:PL	0/1:88,97:185:99:3126,0,2967
chrXII	759491	.	C	T	3865.77	PASS	AC=1;AF=0.5;AN=2;BaseQRankSum=-1.303;DP=250;Dels=0.0;FS=3.461;HaplotypeScore=7.4839;MLEAC=1;MLEAF=0.5;MQ=41.98;MQ0=0;MQRankSum=1.224;QD=15.46;ReadPosRankSum=-1.021	GT:AD:DP:GQ:PL	0/1:131,119:250:99:3894,0,4327
chrXII	772272	.	G	A	4121.77	PASS	AC=1;AF=0.5;AN=2;BaseQRankSum=2.548;DP=250;Dels=0.0;FS=6.876;HaplotypeScore=4.1268;MLEAC=1;MLEAF=0.5;MQ=42.0;MQ0=0;MQRankSum=-0.085;QD=16.49;ReadPosRankSum=0.356	GT:AD:DP:GQ:PL	0/1:128,121:249:99:4150,0,4296
chrXII	777990	.	C	T	3687.77	PASS	AC=1;AF=0.5;AN=2;BaseQRankSum=0.57;DP=249;Dels=0.0;FS=0.0;HaplotypeScore=2.366;MLEAC=1;MLEAF=0.5;MQ=41.91;MQ0=0;MQRankSum=-0.922;QD=14.81;ReadPosRankSum=-1.392	GT:AD:DP:GQ:PL	0/1:132,116:248:99:3716,0,4399
chrXII	778593	.	C	T	3635.77	PASS	AC=1;AF=0.5;AN=2;BaseQRankSum=-0.288;DP=250;Dels=0.0;FS=5.995;HaplotypeScore=8.1709;MLEAC=1;MLEAF=0.5;MQ=41.99;MQ0=0;MQRankSum=-0.235;QD=14.54;ReadPosRankSum=-0.771	GT:AD:DP:GQ:PL	0/1:132,116:249:99:3664,0,4338
chrXII	781184	.	C	T	4186.77	PASS	AC=1;AF=0.5;AN=2;BaseQRankSum=-0.059;DP=250;Dels=0.0;FS=0.968;HaplotypeScore=3.436;MLEAC=1;MLEAF=0.5;MQ=41.98;MQ0=0;MQRankSum=-0.653;QD=16.75;ReadPosRankSum=-1.04	GT:AD:DP:GQ:PL	0/1:124,126:250:99:4215,0,4190
chrXII	781244	.	C	T	3785.77	PASS	AC=1;AF=0.5;AN=2;BaseQRankSum=0.182;DP=233;Dels=0.0;FS=0.0;HaplotypeScore=2.8784;MLEAC=1;MLEAF=0.5;MQ=42.0;MQ0=0;MQRankSum=0.664;QD=16.25;ReadPosRankSum=0.059	GT:AD:DP:GQ:PL	0/1:117,116:233:99:3814,0,3840
chrXII	781355	.	G	A	3884.77	PASS	AC=1;AF=0.5;AN=2;BaseQRankSum=0.357;DP=250;Dels=0.0;FS=0.0;HaplotypeScore=1.7552;MLEAC=1;MLEAF=0.5;MQ=41.99;MQ0=0;MQRankSum=-1.578;QD=15.54;ReadPosRankSum=-0.064	GT:AD:DP:GQ:PL	0/1:133,116:249:99:3913,0,4413
chrXII	785230	.	C	T	3567.77	PASS	AC=1;AF=0.5;AN=2;BaseQRankSum=-0.651;DP=250;Dels=0.0;FS=0.469;HaplotypeScore=4.333;MLEAC=1;MLEAF=0.5;MQ=41.93;MQ0=0;MQRankSum=-2.3;QD=14.27;ReadPosRankSum=-2.531	GT:AD:DP:GQ:PL	0/1:136,111:247:99:3596,0,4603
chrXII	789654	.	G	A	3669.77	PASS	AC=1;AF=0.5;AN=2;BaseQRankSum=0.311;DP=250;Dels=0.0;FS=1.565;HaplotypeScore=2.6652;MLEAC=1;MLEAF=0.5;MQ=41.88;MQ0=0;MQRankSum=-0.905;QD=14.68;ReadPosRankSum=-1.25	GT:AD:DP:GQ:PL	0/1:131,118:249:99:3698,0,4229
chrXII	795215	.	C	T	3881.77	PASS	AC=1;AF=0.5;AN=2;BaseQRankSum=-0.486;DP=250;Dels=0.0;FS=1.546;HaplotypeScore=6.6058;MLEAC=1;MLEAF=0.5;MQ=41.91;MQ0=0;MQRankSum=0.638;QD=15.53;ReadPosRankSum=-1.66	GT:AD:DP:GQ:PL	0/1:130,120:250:99:3910,0,4376
chrXII	805761	.	G	A	3883.77	PASS	AC=1;AF=0.5;AN=2;BaseQRankSum=0.211;DP=250;Dels=0.0;FS=5.949;HaplotypeScore=4.7604;MLEAC=1;MLEAF=0.5;MQ=41.94;MQ0=0;MQRankSum=0.258;QD=15.54;ReadPosRankSum=2.229	GT:AD:DP:GQ:PL	0/1:132,118:250:99:3912,0,4418
chrXII	837751	.	G	A	3376.77	PASS	AC=1;AF=0.5;AN=2;BaseQRankSum=1.078;DP=201;Dels=0.0;FS=4.227;HaplotypeScore=4.246;MLEAC=1;MLEAF=0.5;MQ=41.93;MQ0=0;MQRankSum=-0.947;QD=16.8;ReadPosRankSum=-1.061	GT:AD:DP:GQ:PL	0/1:99,102:201:99:3405,0,3085
chrXII	849536	.	C	T	3184.79	PASS	AC=1;AF=0.5;AN=2;BaseQRankSum=2.105;DP=236;Dels=0.0;FS=1.752;HaplotypeScore=1.6828;MLEAC=1;MLEAF=0.5;MQ=41.99;MQ0=0;MQRankSum=-1.132;QD=13.49;ReadPosRankSum=0.686	GT:AD:DP:GQ:PL	0/1:133,102:235:99:3213,0,4231
chrXII	854024	.	C	T	4498.77	PASS	AC=1;AF=0.5;AN=2;BaseQRankSum=1.844;DP=250;Dels=0.0;FS=6.888;HaplotypeScore=1.5774;MLEAC=1;MLEAF=0.5;MQ=42.0;MQ0=0;MQRankSum=-0.39;QD=18.0;ReadPosRankSum=-0.495	GT:AD:DP:GQ:PL	0/1:120,130:250:99:4527,0,4009
chrXII	855783	.	C	T	4376.77	PASS	AC=1;AF=0.5;AN=2;BaseQRankSum=0.85;DP=250;Dels=0.0;FS=2.834;HaplotypeScore=10.7103;MLEAC=1;MLEAF=0.5;MQ=41.81;MQ0=0;MQRankSum=0.883;QD=17.51;ReadPosRankSum=-1.389	GT:AD:DP:GQ:PL	0/1:112,137:249:99:4405,0,3684
chrXII	862192	.	C	T	3806.77	PASS	AC=1;AF=0.5;AN=2;BaseQRankSum=-0.525;DP=250;Dels=0.0;FS=1.563;HaplotypeScore=7.182;MLEAC=1;MLEAF=0.5;MQ=41.94;MQ0=0;MQRankSum=-0.357;QD=15.23;ReadPosRankSum=0.404	GT:AD:DP:GQ:PL	0/1:132,118:250:99:3835,0,4458
chrXII	871978	.	C	T	3906.77	PASS	AC=1;AF=0.5;AN=2;BaseQRankSum=1.692;DP=240;Dels=0.0;FS=0.0;HaplotypeScore=4.5383;MLEAC=1;MLEAF=0.5;MQ=42.0;MQ0=0;MQRankSum=-1.151;QD=16.28;ReadPosRankSum=-0.498	GT:AD:DP:GQ:PL	0/1:116,124:240:99:3935,0,3504
chrXII	898103	.	C	T	4409.77	PASS	AC=1;AF=0.5;AN=2;BaseQRankSum=3.654;DP=250;Dels=0.0;FS=4.267;HaplotypeScore=5.835;MLEAC=1;MLEAF=0.5;MQ=41.99;MQ0=0;MQRankSum=2.032;QD=17.64;ReadPosRankSum=0.883	GT:AD:DP:GQ:PL	0/1:119,130:249:99:4438,0,3568
chrXII	898894	.	C	T	3881.77	PASS	AC=1;AF=0.5;AN=2;BaseQRankSum=1.065;DP=250;Dels=0.0;FS=6.94;HaplotypeScore=3.2762;MLEAC=1;MLEAF=0.5;MQ=41.98;MQ0=0;MQRankSum=0.55;QD=15.53;ReadPosRankSum=1.581	GT:AD:DP:GQ:PL	0/1:131,119:250:99:3910,0,4417
chrXII	903671	.	C	T	4499.77	PASS	AC=1;AF=0.5;AN=2;BaseQRankSum=0.937;DP=250;Dels=0.0;FS=1.53;HaplotypeScore=3.3427;MLEAC=1;MLEAF=0.5;MQ=42.0;MQ0=0;MQRankSum=-0.744;QD=18.0;ReadPosRankSum=1.214	GT:AD:DP:GQ:PL	0/1:116,134:250:99:4528,0,3768
chrXII	903796	.	C	T	3709.77	PASS	AC=1;AF=0.5;AN=2;BaseQRankSum=0.566;DP=248;Dels=0.0;FS=0.465;HaplotypeScore=7.0424;MLEAC=1;MLEAF=0.5;MQ=41.92;MQ0=0;MQRankSum=0.501;QD=14.96;ReadPosRankSum=0.351	GT:AD:DP:GQ:PL	0/1:129,118:248:99:3738,0,4070
chrXII	912333	.	C	T	4598.77	PASS	AC=1;AF=0.5;AN=2;BaseQRankSum=-0.634;DP=249;Dels=0.0;FS=0.0;HaplotypeScore=8.1635;MLEAC=1;MLEAF=0.5;MQ=41.88;MQ0=0;MQRankSum=-0.569;QD=18.47;ReadPosRankSum=-0.81	GT:AD:DP:GQ:PL	0/1:112,133:247:99:4627,0,3786
chrXII	921547	.	G	A	3673.77	PASS	AC=1;AF=0.5;AN=2;BaseQRankSum=0.47;DP=250;Dels=0.0;FS=0.0;HaplotypeScore=3.9067;MLEAC=1;MLEAF=0.5;MQ=41.94;MQ0=0;MQRankSum=0.094;QD=14.7;ReadPosRankSum=-0.172	GT:AD:DP:GQ:PL	0/1:133,115:248:99:3702,0,4346
chrXII	924885	.	C	T	3649.77	PASS	AC=1;AF=0.5;AN=2;BaseQRankSum=0.97;DP=250;Dels=0.0;FS=2.18;HaplotypeScore=6.2929;MLEAC=1;MLEAF=0.5;MQ=41.88;MQ0=0;MQRankSum=-1.694;QD=14.6;ReadPosRankSum=1.193	GT:AD:DP:GQ:PL	0/1:137,112:250:99:3678,0,4553
chrXII	937018	.	C	T	4152.77	PASS	AC=1;AF=0.5;AN=2;BaseQRankSum=0.284;DP=250;Dels=0.0;FS=8.91;HaplotypeScore=0.8667;MLEAC=1;MLEAF=0.5;MQ=42.0;MQ0=0;MQRankSum=-0.515;QD=16.61;ReadPosRankSum=-0.282	GT:AD:DP:GQ:PL	0/1:127,122:249:99:4181,0,4364
chrXII	940385	.	G	A	4510.77	PASS	AC=1;AF=0.5;AN=2;BaseQRankSum=2.45;DP=250;Dels=0.0;FS=2.131;HaplotypeScore=1.7987;MLEAC=1;MLEAF=0.5;MQ=42.0;MQ0=0;MQRankSum=2.343;QD=18.04;ReadPosRankSum=-0.376	GT:AD:DP:GQ:PL	0/1:118,132:250:99:4539,0,3819
chrXII	956579	.	G	A	4875.77	PASS	AC=1;AF=0.5;AN=2;BaseQRankSum=2.158;DP=250;Dels=0.0;FS=1.003;HaplotypeScore=10.277;MLEAC=1;MLEAF=0.5;MQ=41.99;MQ0=0;MQRankSum=-0.542;QD=19.5;ReadPosRankSum=1.206	GT:AD:DP:GQ:PL	0/1:108,141:249:99:4904,0,3399
chrXII	965447	.	G	A	3939.77	PASS	AC=1;AF=0.5;AN=2;BaseQRankSum=0.683;DP=250;Dels=0.0;FS=1.546;HaplotypeScore=2.6543;MLEAC=1;MLEAF=0.5;MQ=41.93;MQ0=0;MQRankSum=-0.732;QD=15.76;ReadPosRankSum=-0.17	GT:AD:DP:GQ:PL	0/1:131,119:250:99:3968,0,4319
chrXII	987217	.	C	T	3727.77	PASS	AC=1;AF=0.5;AN=2;BaseQRankSum=-0.588;DP=250;Dels=0.0;FS=0.0;HaplotypeScore=9.3225;MLEAC=1;MLEAF=0.5;MQ=41.88;MQ0=0;MQRankSum=-1.61;QD=14.91;ReadPosRankSum=-0.81	GT:AD:DP:GQ:PL	0/1:132,115:247:99:3756,0,4459
chrXII	987640	.	C	T	4394.77	PASS	AC=1;AF=0.5;AN=2;BaseQRankSum=0.567;DP=249;Dels=0.0;FS=2.14;HaplotypeScore=4.293;MLEAC=1;MLEAF=0.5;MQ=41.94;MQ0=0;MQRankSum=0.434;QD=17.65;ReadPosRankSum=-0.316	GT:AD:DP:GQ:PL	0/1:117,131:248:99:4423,0,3813
chrXII	998610	.	G	A	4017.77	PASS	AC=1;AF=0.5;AN=2;BaseQRankSum=-0.091;DP=229;Dels=0.0;FS=9.554;HaplotypeScore=2.7267;MLEAC=1;MLEAF=0.5;MQ=42.0;MQ0=0;MQRankSum=0.913;QD=17.54;ReadPosRankSum=1.079	GT:AD:DP:GQ:PL	0/1:110,119:229:99:4046,0,3632
chrXII	999939	.	G	A	3898.77	PASS	AC=1;AF=0.5;AN=2;BaseQRankSum=-1.812;DP=250;Dels=0.0;FS=5.938;HaplotypeScore=6.0409;MLEAC=1;MLEAF=0.5;MQ=41.88;MQ0=0;MQRankSum=0.278;QD=15.6;ReadPosRankSum=-0.388	GT:AD:DP:GQ:PL	0/1:123,127:250:99:3927,0,3896
chrXII	1001423	.	C	T	3513.77	PASS	AC=1;AF=0.5;AN=2;BaseQRankSum=0.13;DP=250;Dels=0.0;FS=0.973;HaplotypeScore=10.8882;MLEAC=1;MLEAF=0.5;MQ=41.99;MQ0=0;MQRankSum=-1.017;QD=14.06;ReadPosRankSum=0.71	GT:AD:DP:GQ:PL	0/1:140,109:249:99:3542,0,4847
chrXII	1007151	.	C	T	4473.77	PASS	AC=1;AF=0.5;AN=2;BaseQRankSum=2.429;DP=250;Dels=0.0;FS=8.069;HaplotypeScore=1.8455;MLEAC=1;MLEAF=0.5;MQ=41.94;MQ0=0;MQRankSum=-0.212;QD=17.9;ReadPosRankSum=-0.472	GT:AD:DP:GQ:PL	0/1:115,132:247:99:4502,0,3795
chrXII	1011781	.	C	T	3625.77	PASS	AC=1;AF=0.5;AN=2;BaseQRankSum=-1.651;DP=250;Dels=0.0;FS=0.472;HaplotypeScore=6.5991;MLEAC=1;MLEAF=0.5;MQ=41.98;MQ0=0;MQRankSum=-0.56;QD=14.5;ReadPosRankSum=0.423	GT:AD:DP:GQ:PL	0/1:129,119:248:99:3654,0,4185
chrXII	1011896	.	C	T	8568.77	PASS	AC=2;AF=1.0;AN=2;DP=227;Dels=0.0;FS=0.0;HaplotypeScore=8.6587;MLEAC=2;MLEAF=1.0;MQ=41.19;MQ0=0;QD=37.09	GT:AD:DP:GQ:PL	1/1:0,224:224:99:8597,662,0
chrXII	1013719	.	C	T	4120.77	PASS	AC=1;AF=0.5;AN=2;BaseQRankSum=-0.577;DP=242;Dels=0.0;FS=9.175;HaplotypeScore=0.7887;MLEAC=1;MLEAF=0.5;MQ=41.93;MQ0=0;MQRankSum=0.694;QD=17.03;ReadPosRankSum=0.388	GT:AD:DP:GQ:PL	0/1:112,129:241:99:4149,0,3593
chrXII	1028147	.	C	T	4258.77	PASS	AC=1;AF=0.5;AN=2;BaseQRankSum=1.389;DP=250;Dels=0.0;FS=0.48;HaplotypeScore=4.5087;MLEAC=1;MLEAF=0.5;MQ=42.0;MQ0=0;MQRankSum=-0.019;QD=17.04;ReadPosRankSum=0.393	GT:AD:DP:GQ:PL	0/1:118,130:248:99:4287,0,3887
chrXII	1034852	.	C	T	4540.77	PASS	AC=1;AF=0.5;AN=2;BaseQRankSum=-2.332;DP=250;Dels=0.0;FS=6.215;HaplotypeScore=9.4952;MLEAC=1;MLEAF=0.5;MQ=40.93;MQ0=0;MQRankSum=2.253;QD=18.16;ReadPosRankSum=-0.739	GT:AD:DP:GQ:PL	0/1:111,139:250:99:4569,0,3571
chrXII	1056767	.	G	A	4069.77	PASS	AC=1;AF=0.5;AN=2;BaseQRankSum=0.613;DP=249;Dels=0.0;FS=0.465;HaplotypeScore=0.7887;MLEAC=1;MLEAF=0.5;MQ=42.0;MQ0=0;MQRankSum=0.416;QD=16.34;ReadPosRankSum=0.682	GT:AD:DP:GQ:PL	0/1:125,124:249:99:4098,0,4193
chrXIII	10290	.	G	A	3645.77	PASS	AC=1;AF=0.5;AN=2;BaseQRankSum=-1.196;DP=247;Dels=0.0;FS=2.157;HaplotypeScore=6.9725;MLEAC=1;MLEAF=0.5;MQ=42.0;MQ0=0;MQRankSum=2.18;QD=14.76;ReadPosRankSum=0.961	GT:AD:DP:GQ:PL	0/1:136,110:246:99:3674,0,4529
chrXIII	12155	.	G	A	4510.77	PASS	AC=1;AF=0.5;AN=2;BaseQRankSum=0.168;DP=250;Dels=0.0;FS=6.874;HaplotypeScore=8.9325;MLEAC=1;MLEAF=0.5;MQ=42.0;MQ0=0;MQRankSum=1.179;QD=18.04;ReadPosRankSum=-0.548	GT:AD:DP:GQ:PL	0/1:116,133:249:99:4539,0,3866
chrXIII	16267	.	G	A	3664.77	PASS	AC=1;AF=0.5;AN=2;BaseQRankSum=0.171;DP=250;Dels=0.0;FS=12.422;HaplotypeScore=5.9631;MLEAC=1;MLEAF=0.5;MQ=41.83;MQ0=0;MQRankSum=0.843;QD=14.66;ReadPosRankSum=1.058	GT:AD:DP:GQ:PL	0/1:134,116:250:99:3693,0,4349
chrXIII	23343	.	G	A	4716.77	PASS	AC=1;AF=0.5;AN=2;BaseQRankSum=0.494;DP=250;Dels=0.0;FS=3.529;HaplotypeScore=4.5978;MLEAC=1;MLEAF=0.5;MQ=42.0;MQ0=0;MQRankSum=0.528;QD=18.87;ReadPosRankSum=-0.589	GT:AD:DP:GQ:PL	0/1:110,140:250:99:4745,0,3602
chrXIII	29797	.	G	A	4205.77	PASS	AC=1;AF=0.5;AN=2;BaseQRankSum=0.302;DP=250;Dels=0.0;FS=5.978;HaplotypeScore=4.2659;MLEAC=1;MLEAF=0.5;MQ=41.9;MQ0=0;MQRankSum=-0.091;QD=16.82;ReadPosRankSum=-0.901	GT:AD:DP:GQ:PL	0/1:118,130:248:99:4234,0,3916
chrXIII	29845	.	G	A	3873.77	PASS	AC=1;AF=0.5;AN=2;BaseQRankSum=-0.302;DP=250;Dels=0.0;FS=6.037;HaplotypeScore=2.6722;MLEAC=1;MLEAF=0.5;MQ=41.93;MQ0=0;MQRankSum=0.33;QD=15.5;ReadPosRankSum=0.302	GT:AD:DP:GQ:PL	0/1:130,119:249:99:3902,0,4349
chrXIII	29848	.	G	A	3789.77	PASS	AC=1;AF=0.5;AN=2;BaseQRankSum=0.713;DP=250;Dels=0.0;FS=3.519;HaplotypeScore=3.5389;MLEAC=1;MLEAF=0.5;MQ=41.93;MQ0=0;MQRankSum=0.186;QD=15.16;ReadPosRankSum=0.417	GT:AD:DP:GQ:PL	0/1:131,117:248:99:3818,0,4401
chrXIII	29856	.	G	A	4348.77	PASS	AC=1;AF=0.5;AN=2;BaseQRankSum=-0.442;DP=250;Dels=0.0;FS=0.464;HaplotypeScore=6.815;MLEAC=1;MLEAF=0.5;MQ=41.93;MQ0=0;MQRankSum=0.225;QD=17.4;ReadPosRankSum=0.88	GT:AD:DP:GQ:PL	0/1:120,130:250:99:4377,0,3988
chrXIII	67933	.	G	A	4116.77	PASS	AC=1;AF=0.5;AN=2;BaseQRankSum=-1.745;DP=250;Dels=0.0;FS=3.524;HaplotypeScore=10.2706;MLEAC=1;MLEAF=0.5;MQ=41.99;MQ0=0;MQRankSum=-1.131;QD=16.47;ReadPosRankSum=0.071	GT:AD:DP:GQ:PL	0/1:117,131:249:99:4145,0,3643
chrXIII	68039	.	G	A	4415.77	PASS	AC=1;AF=0.5;AN=2;BaseQRankSum=2.442;DP=244;Dels=0.0;FS=0.0;HaplotypeScore=2.3893;MLEAC=1;MLEAF=0.5;MQ=41.93;MQ0=0;MQRankSum=0.611;QD=18.1;ReadPosRankSum=-0.233	GT:AD:DP:GQ:PL	0/1:115,129:244:99:4444,0,3789
chrXIII	82901	.	C	T	4675.77	PASS	AC=1;AF=0.5;AN=2;BaseQRankSum=1.204;DP=250;Dels=0.0;FS=0.465;HaplotypeScore=3.6274;MLEAC=1;MLEAF=0.5;MQ=41.99;MQ0=0;MQRankSum=0.278;QD=18.7;ReadPosRankSum=2.354	GT:AD:DP:GQ:PL	0/1:114,136:250:99:4704,0,3777
chrXIII	86759	.	G	A	3159.77	PASS	AC=1;AF=0.5;AN=2;BaseQRankSum=1.252;DP=187;Dels=0.0;FS=9.183;HaplotypeScore=1.8332;MLEAC=1;MLEAF=0.5;MQ=41.1;MQ0=0;MQRankSum=-0.623;QD=16.9;ReadPosRankSum=1.049	GT:AD:DP:GQ:PL	0/1:88,97:186:99:3188,0,2856
chrXIII	87974	.	C	T	3490.77	PASS	AC=1;AF=0.5;AN=2;BaseQRankSum=1.503;DP=219;Dels=0.0;FS=1.656;HaplotypeScore=4.7125;MLEAC=1;MLEAF=0.5;MQ=42.0;MQ0=0;MQRankSum=-0.973;QD=15.94;ReadPosRankSum=2.09	GT:AD:DP:GQ:PL	0/1:113,104:217:99:3519,0,3761
chrXIII	90609	.	G	A	4433.77	PASS	AC=1;AF=0.5;AN=2;BaseQRankSum=1.332;DP=250;Dels=0.0;FS=10.272;HaplotypeScore=3.9413;MLEAC=1;MLEAF=0.5;MQ=42.0;MQ0=0;MQRankSum=-1.869;QD=17.74;ReadPosRankSum=1.896	GT:AD:DP:GQ:PL	0/1:114,135:249:99:4462,0,3647
chrXIII	90949	.	G	A	3911.77	PASS	AC=1;AF=0.5;AN=2;BaseQRankSum=-0.44;DP=232;Dels=0.0;FS=8.425;HaplotypeScore=1.6828;MLEAC=1;MLEAF=0.5;MQ=41.94;MQ0=0;MQRankSum=1.116;QD=16.86;ReadPosRankSum=-0.765	GT:AD:DP:GQ:PL	0/1:112,119:231:99:3940,0,3601
chrXIII	95337	.	G	A	3989.77	PASS	AC=1;AF=0.5;AN=2;BaseQRankSum=1.15;DP=250;Dels=0.0;FS=0.477;HaplotypeScore=4.2148;MLEAC=1;MLEAF=0.5;MQ=41.98;MQ0=0;MQRankSum=-0.654;QD=15.96;ReadPosRankSum=-0.17	GT:AD:DP:GQ:PL	0/1:128,121:249:99:4018,0,4206
chrXIII	108951	.	G	A	4052.77	PASS	AC=1;AF=0.5;AN=2;BaseQRankSum=-0.038;DP=250;Dels=0.0;FS=3.538;HaplotypeScore=3.3558;MLEAC=1;MLEAF=0.5;MQ=42.0;MQ0=0;MQRankSum=1.046;QD=16.21;ReadPosRankSum=-1.057	GT:AD:DP:GQ:PL	0/1:127,122:249:99:4081,0,4256
chrXIII	110402	.	G	A	4160.77	PASS	AC=1;AF=0.5;AN=2;BaseQRankSum=-1.359;DP=250;Dels=0.0;FS=0.0;HaplotypeScore=6.5185;MLEAC=1;MLEAF=0.5;MQ=41.94;MQ0=0;MQRankSum=-0.654;QD=16.64;ReadPosRankSum=-0.962	GT:AD:DP:GQ:PL	0/1:125,124:249:99:4189,0,4306
chrXIII	111082	.	G	A	4548.77	PASS	AC=1;AF=0.5;AN=2;BaseQRankSum=0.778;DP=250;Dels=0.0;FS=4.334;HaplotypeScore=9.0779;MLEAC=1;MLEAF=0.5;MQ=41.99;MQ0=0;MQRankSum=-0.803;QD=18.2;ReadPosRankSum=1.337	GT:AD:DP:GQ:PL	0/1:117,133:250:99:4577,0,3837
chrXIII	127719	.	G	A	4802.77	PASS	AC=1;AF=0.5;AN=2;BaseQRankSum=-0.525;DP=250;Dels=0.0;FS=2.161;HaplotypeScore=7.624;MLEAC=1;MLEAF=0.5;MQ=41.93;MQ0=0;MQRankSum=0.213;QD=19.21;ReadPosRankSum=-1.231	GT:AD:DP:GQ:PL	0/1:107,141:248:99:4831,0,3527
chrXIII	129067	.	G	A	3959.77	PASS	AC=1;AF=0.5;AN=2;BaseQRankSum=-0.438;DP=250;Dels=0.0;FS=0.97;HaplotypeScore=3.4597;MLEAC=1;MLEAF=0.5;MQ=41.94;MQ0=0;MQRankSum=-2.479;QD=15.84;ReadPosRankSum=0.096	GT:AD:DP:GQ:PL	0/1:124,124:248:99:3988,0,4093
chrXIII	129715	.	C	T	3626.77	PASS	AC=1;AF=0.5;AN=2;BaseQRankSum=0.776;DP=250;Dels=0.0;FS=6.103;HaplotypeScore=7.4283;MLEAC=1;MLEAF=0.5;MQ=41.93;MQ0=0;MQRankSum=1.129;QD=14.51;ReadPosRankSum=0.601	GT:AD:DP:GQ:PL	0/1:132,115:247:99:3655,0,4050
chrXIII	129934	.	G	A	3924.77	PASS	AC=1;AF=0.5;AN=2;BaseQRankSum=0.498;DP=250;Dels=0.0;FS=2.863;HaplotypeScore=1.4679;MLEAC=1;MLEAF=0.5;MQ=41.99;MQ0=0;MQRankSum=1.231;QD=15.7;ReadPosRankSum=0.051	GT:AD:DP:GQ:PL	0/1:129,119:248:99:3953,0,4267
chrXIII	133073	.	G	A	3777.77	PASS	AC=1;AF=0.5;AN=2;BaseQRankSum=0.133;DP=250;Dels=0.0;FS=3.534;HaplotypeScore=3.2304;MLEAC=1;MLEAF=0.5;MQ=41.97;MQ0=0;MQRankSum=-1.333;QD=15.11;ReadPosRankSum=1.048	GT:AD:DP:GQ:PL	0/1:131,118:249:99:3806,0,4337
chrXIII	133903	.	G	A	3492.77	PASS	AC=1;AF=0.5;AN=2;BaseQRankSum=1.963;DP=250;Dels=0.0;FS=0.461;HaplotypeScore=5.5011;MLEAC=1;MLEAF=0.5;MQ=41.88;MQ0=0;MQRankSum=-0.282;QD=13.97;ReadPosRankSum=-0.428	GT:AD:DP:GQ:PL	0/1:133,115:250:99:3521,0,3918
chrXIII	135432	.	C	T	3962.77	PASS	AC=1;AF=0.5;AN=2;BaseQRankSum=2.107;DP=250;Dels=0.0;FS=9.198;HaplotypeScore=2.6289;MLEAC=1;MLEAF=0.5;MQ=42.0;MQ0=0;MQRankSum=0.446;QD=15.85;ReadPosRankSum=0.543	GT:AD:DP:GQ:PL	0/1:129,121:250:99:3991,0,4296
chrXIII	135694	.	G	A	4080.77	PASS	AC=1;AF=0.5;AN=2;BaseQRankSum=1.959;DP=250;Dels=0.0;FS=1.511;HaplotypeScore=5.6954;MLEAC=1;MLEAF=0.5;MQ=41.99;MQ0=0;MQRankSum=-0.731;QD=16.32;ReadPosRankSum=-0.023	GT:AD:DP:GQ:PL	0/1:127,123:250:99:4109,0,4114
chrXIII	164311	.	G	A	4236.77	PASS	AC=1;AF=0.5;AN=2;BaseQRankSum=1.878;DP=247;Dels=0.0;FS=1.579;HaplotypeScore=6.0798;MLEAC=1;MLEAF=0.5;MQ=41.94;MQ0=0;MQRankSum=-0.828;QD=17.15;ReadPosRankSum=0.749	GT:AD:DP:GQ:PL	0/1:115,130:245:99:4265,0,3701
chrXIII	164321	.	G	A	3452.77	PASS	AC=1;AF=0.5;AN=2;BaseQRankSum=-0.115;DP=242;Dels=0.0;FS=4.373;HaplotypeScore=8.6902;MLEAC=1;MLEAF=0.5;MQ=41.94;MQ0=0;MQRankSum=-0.835;QD=14.27;ReadPosRankSum=-1.294	GT:AD:DP:GQ:PL	0/1:130,112:242:99:3481,0,4156
chrXIII	171113	.	G	A	3909.77	PASS	AC=1;AF=0.5;AN=2;BaseQRankSum=0.096;DP=250;Dels=0.0;FS=2.857;HaplotypeScore=7.9488;MLEAC=1;MLEAF=0.5;MQ=41.94;MQ0=0;MQRankSum=-2.786;QD=15.64;ReadPosRankSum=1.025	GT:AD:DP:GQ:PL	0/1:128,121:249:99:3938,0,4227
chrXIII	171226	.	G	A	3899.77	PASS	AC=1;AF=0.5;AN=2;BaseQRankSum=-3.013;DP=246;Dels=0.0;FS=7.758;HaplotypeScore=3.9247;MLEAC=1;MLEAF=0.5;MQ=41.98;MQ0=0;MQRankSum=-0.907;QD=15.85;ReadPosRankSum=-0.111	GT:AD:DP:GQ:PL	0/1:121,125:246:99:3928,0,3978
chrXIII	193284	.	G	A	4641.77	PASS	AC=1;AF=0.5;AN=2;BaseQRankSum=0.343;DP=250;Dels=0.0;FS=0.976;HaplotypeScore=6.1723;MLEAC=1;MLEAF=0.5;MQ=41.91;MQ0=0;MQRankSum=-0.313;QD=18.57;ReadPosRankSum=0.534	GT:AD:DP:GQ:PL	0/1:110,138:249:99:4670,0,3597
chrXIII	193957	.	C	T	4237.77	PASS	AC=1;AF=0.5;AN=2;BaseQRankSum=-2.449;DP=250;Dels=0.0;FS=3.534;HaplotypeScore=10.0747;MLEAC=1;MLEAF=0.5;MQ=41.94;MQ0=0;MQRankSum=-1.639;QD=16.95;ReadPosRankSum=-2.303	GT:AD:DP:GQ:PL	0/1:118,130:249:99:4266,0,3894
chrXIII	206209	.	G	A	4136.77	PASS	AC=1;AF=0.5;AN=2;BaseQRankSum=0.676;DP=244;Dels=0.0;FS=10.2;HaplotypeScore=3.3851;MLEAC=1;MLEAF=0.5;MQ=41.99;MQ0=0;MQRankSum=1.084;QD=16.95;ReadPosRankSum=-1.273	GT:AD:DP:GQ:PL	0/1:119,124:244:99:4165,0,3866
chrXIII	208086	.	G	A	3677.77	PASS	AC=1;AF=0.5;AN=2;BaseQRankSum=-0.149;DP=250;Dels=0.0;FS=7.969;HaplotypeScore=2.4328;MLEAC=1;MLEAF=0.5;MQ=42.0;MQ0=0;MQRankSum=-0.598;QD=14.71;ReadPosRankSum=0.379	GT:AD:DP:GQ:PL	0/1:135,115:250:99:3706,0,4511
chrXIII	216063	.	G	A	4053.77	PASS	AC=1;AF=0.5;AN=2;BaseQRankSum=-0.096;DP=250;Dels=0.0;FS=0.0;HaplotypeScore=2.7652;MLEAC=1;MLEAF=0.5;MQ=41.94;MQ0=0;MQRankSum=0.402;QD=16.22;ReadPosRankSum=0.197	GT:AD:DP:GQ:PL	0/1:125,123:249:99:4082,0,4100
chrXIII	221928	.	G	A	4374.77	PASS	AC=1;AF=0.5;AN=2;BaseQRankSum=-1.972;DP=250;Dels=0.0;FS=3.472;HaplotypeScore=5.3037;MLEAC=1;MLEAF=0.5;MQ=41.94;MQ0=0;MQRankSum=-1.562;QD=17.5;ReadPosRankSum=-3.008	GT:AD:DP:GQ:PL	0/1:115,135:250:99:4403,0,3716
chrXIII	222736	.	G	A	4171.77	PASS	AC=1;AF=0.5;AN=2;BaseQRankSum=-0.115;DP=250;Dels=0.0;FS=0.0;HaplotypeScore=2.496;MLEAC=1;MLEAF=0.5;MQ=41.93;MQ0=0;MQRankSum=-0.48;QD=16.69;ReadPosRankSum=-1.881	GT:AD:DP:GQ:PL	0/1:122,127:249:99:4200,0,3979
chrXIII	225396	.	G	A	3942.77	PASS	AC=1;AF=0.5;AN=2;BaseQRankSum=0.748;DP=250;Dels=0.0;FS=14.919;HaplotypeScore=10.228;MLEAC=1;MLEAF=0.5;MQ=41.94;MQ0=0;MQRankSum=0.364;QD=15.77;ReadPosRankSum=0.672	GT:AD:DP:GQ:PL	0/1:131,119:250:99:3971,0,4362
chrXIII	240516	.	G	A	3610.77	PASS	AC=1;AF=0.5;AN=2;BaseQRankSum=-2.933;DP=240;Dels=0.0;FS=2.89;HaplotypeScore=2.4875;MLEAC=1;MLEAF=0.5;MQ=41.99;MQ0=0;MQRankSum=-0.354;QD=15.04;ReadPosRankSum=-0.222	GT:AD:DP:GQ:PL	0/1:124,116:240:99:3639,0,4183
chrXIII	241737	.	G	A	3032.77	PASS	AC=1;AF=0.5;AN=2;BaseQRankSum=-0.775;DP=189;Dels=0.0;FS=29.134;HaplotypeScore=2.5093;MLEAC=1;MLEAF=0.5;MQ=41.89;MQ0=0;MQRankSum=0.658;QD=16.05;ReadPosRankSum=-0.77	GT:AD:DP:GQ:PL	0/1:97,92:189:99:3061,0,3307
chrXIII	245896	.	G	A	4277.77	PASS	AC=1;AF=0.5;AN=2;BaseQRankSum=-0.411;DP=249;Dels=0.0;FS=3.505;HaplotypeScore=2.6182;MLEAC=1;MLEAF=0.5;MQ=41.93;MQ0=0;MQRankSum=0.723;QD=17.18;ReadPosRankSum=1.17	GT:AD:DP:GQ:PL	0/1:119,130:249:99:4306,0,3819
chrXIII	247421	.	G	A	3987.77	PASS	AC=1;AF=0.5;AN=2;BaseQRankSum=-1.562;DP=250;Dels=0.0;FS=0.481;HaplotypeScore=1.6006;MLEAC=1;MLEAF=0.5;MQ=41.93;MQ0=0;MQRankSum=-0.789;QD=15.95;ReadPosRankSum=-0.089	GT:AD:DP:GQ:PL	0/1:127,122:249:99:4016,0,4259
chrXIII	248087	.	G	A	3592.77	PASS	AC=1;AF=0.5;AN=2;BaseQRankSum=1.552;DP=250;Dels=0.0;FS=0.466;HaplotypeScore=4.4196;MLEAC=1;MLEAF=0.5;MQ=41.99;MQ0=0;MQRankSum=-0.217;QD=14.37;ReadPosRankSum=-0.769	GT:AD:DP:GQ:PL	0/1:138,111:250:99:3621,0,4594
chrXIII	248655	.	G	A	3356.77	PASS	AC=1;AF=0.5;AN=2;BaseQRankSum=0.375;DP=250;Dels=0.0;FS=2.832;HaplotypeScore=6.6087;MLEAC=1;MLEAF=0.5;MQ=41.99;MQ0=0;MQRankSum=-0.792;QD=13.43;ReadPosRankSum=0.602	GT:AD:DP:GQ:PL	0/1:146,104:250:99:3385,0,4910
chrXIII	251675	.	G	A	3479.77	PASS	AC=1;AF=0.5;AN=2;BaseQRankSum=-0.148;DP=250;Dels=0.0;FS=0.0;HaplotypeScore=10.6981;MLEAC=1;MLEAF=0.5;MQ=41.92;MQ0=0;MQRankSum=0.871;QD=13.92;ReadPosRankSum=2.179	GT:AD:DP:GQ:PL	0/1:130,120:250:99:3508,0,4209
chrXIII	252181	.	G	A	2970.77	PASS	AC=1;AF=0.5;AN=2;BaseQRankSum=-1.856;DP=250;Dels=0.0;FS=0.0;HaplotypeScore=1.5774;MLEAC=1;MLEAF=0.5;MQ=41.93;MQ0=0;MQRankSum=0.564;QD=11.88;ReadPosRankSum=0.033	GT:AD:DP:GQ:PL	0/1:144,104:248:99:2999,0,4748
chrXIII	253875	.	C	T	3861.77	PASS	AC=1;AF=0.5;AN=2;BaseQRankSum=-0.334;DP=249;Dels=0.0;FS=0.976;HaplotypeScore=2.2931;MLEAC=1;MLEAF=0.5;MQ=42.0;MQ0=0;MQRankSum=-0.739;QD=15.51;ReadPosRankSum=-0.658	GT:AD:DP:GQ:PL	0/1:129,120:249:99:3890,0,4140
chrXIII	258421	.	G	A	4339.77	PASS	AC=1;AF=0.5;AN=2;BaseQRankSum=0.97;DP=242;Dels=0.0;FS=0.993;HaplotypeScore=6.7399;MLEAC=1;MLEAF=0.5;MQ=41.93;MQ0=0;MQRankSum=-0.833;QD=17.93;ReadPosRankSum=0.197	GT:AD:DP:GQ:PL	0/1:111,130:241:99:4368,0,3628
chrXIII	258602	.	G	A	4253.77	PASS	AC=1;AF=0.5;AN=2;BaseQRankSum=1.522;DP=250;Dels=0.0;FS=0.984;HaplotypeScore=3.3319;MLEAC=1;MLEAF=0.5;MQ=41.98;MQ0=0;MQRankSum=1.405;QD=17.02;ReadPosRankSum=0.712	GT:AD:DP:GQ:PL	0/1:122,125:247:99:4282,0,3975
chrXIII	261356	.	G	A	4481.77	PASS	AC=1;AF=0.5;AN=2;BaseQRankSum=0.838;DP=249;Dels=0.0;FS=4.334;HaplotypeScore=3.6482;MLEAC=1;MLEAF=0.5;MQ=41.93;MQ0=0;MQRankSum=-0.558;QD=18.0;ReadPosRankSum=0.744	GT:AD:DP:GQ:PL	0/1:119,130:249:99:4510,0,3863
chrXIII	261931	.	G	A	3659.77	PASS	AC=1;AF=0.5;AN=2;BaseQRankSum=1.511;DP=250;Dels=0.0;FS=2.817;HaplotypeScore=1.7987;MLEAC=1;MLEAF=0.5;MQ=41.83;MQ0=0;MQRankSum=1.141;QD=14.64;ReadPosRankSum=-0.849	GT:AD:DP:GQ:PL	0/1:137,113:250:99:3688,0,4560
chrXIII	262608	.	G	A	4053.77	PASS	AC=1;AF=0.5;AN=2;BaseQRankSum=1.639;DP=250;Dels=0.0;FS=6.153;HaplotypeScore=3.4779;MLEAC=1;MLEAF=0.5;MQ=41.8;MQ0=0;MQRankSum=0.067;QD=16.22;ReadPosRankSum=1.174	GT:AD:DP:GQ:PL	0/1:125,123:249:99:4082,0,3924
chrXIII	262609	.	G	A	4014.77	PASS	AC=1;AF=0.5;AN=2;BaseQRankSum=0.744;DP=250;Dels=0.0;FS=7.967;HaplotypeScore=4.2666;MLEAC=1;MLEAF=0.5;MQ=41.8;MQ0=0;MQRankSum=-0.791;QD=16.06;ReadPosRankSum=1.997	GT:AD:DP:GQ:PL	0/1:128,121:249:99:4043,0,4140
chrXIII	262676	.	G	A	3598.77	PASS	AC=1;AF=0.5;AN=2;BaseQRankSum=0.216;DP=249;Dels=0.0;FS=3.513;HaplotypeScore=4.8874;MLEAC=1;MLEAF=0.5;MQ=41.93;MQ0=0;MQRankSum=0.499;QD=14.45;ReadPosRankSum=0.552	GT:AD:DP:GQ:PL	0/1:135,114:249:99:3627,0,4415
chrXIII	263249	.	G	A	3939.77	PASS	AC=1;AF=0.5;AN=2;BaseQRankSum=0.411;DP=250;Dels=0.0;FS=1.531;HaplotypeScore=4.9373;MLEAC=1;MLEAF=0.5;MQ=41.94;MQ0=0;MQRankSum=-0.223;QD=15.76;ReadPosRankSum=-1.313	GT:AD:DP:GQ:PL	0/1:132,118:250:99:3968,0,4333
chrXIII	276481	.	C	T	4108.77	PASS	AC=1;AF=0.5;AN=2;BaseQRankSum=0.798;DP=250;Dels=0.0;FS=1.529;HaplotypeScore=4.9689;MLEAC=1;MLEAF=0.5;MQ=42.0;MQ0=0;MQRankSum=0.788;QD=16.44;ReadPosRankSum=0.891	GT:AD:DP:GQ:PL	0/1:123,125:248:99:4137,0,3972
chrXIII	277499	.	G	A	3882.77	PASS	AC=1;AF=0.5;AN=2;BaseQRankSum=-0.56;DP=248;Dels=0.0;FS=8.017;HaplotypeScore=3.654;MLEAC=1;MLEAF=0.5;MQ=41.89;MQ0=0;MQRankSum=0.843;QD=15.66;ReadPosRankSum=1.453	GT:AD:DP:GQ:PL	0/1:125,120:245:99:3911,0,4059
chrXIII	295650	.	G	A	3929.77	PASS	AC=1;AF=0.5;AN=2;BaseQRankSum=0.578;DP=247;Dels=0.0;FS=3.526;HaplotypeScore=5.1872;MLEAC=1;MLEAF=0.5;MQ=41.91;MQ0=0;MQRankSum=1.096;QD=15.91;ReadPosRankSum=-1.978	GT:AD:DP:GQ:PL	0/1:126,119:246:99:3958,0,4105
chrXIII	297106	.	C	T	3592.77	PASS	AC=1;AF=0.5;AN=2;BaseQRankSum=0.77;DP=241;Dels=0.0;FS=0.99;HaplotypeScore=6.0762;MLEAC=1;MLEAF=0.5;MQ=42.0;MQ0=0;MQRankSum=0.336;QD=14.91;ReadPosRankSum=-0.446	GT:AD:DP:GQ:PL	0/1:130,111:241:99:3621,0,4356
chrXIII	297288	.	C	T	3590.77	PASS	AC=1;AF=0.5;AN=2;BaseQRankSum=2.248;DP=240;Dels=0.0;FS=0.473;HaplotypeScore=2.7997;MLEAC=1;MLEAF=0.5;MQ=41.93;MQ0=0;MQRankSum=-0.279;QD=14.96;ReadPosRankSum=1.124	GT:AD:DP:GQ:PL	0/1:133,107:240:99:3619,0,4599
chrXIII	297435	.	C	T	3848.77	PASS	AC=1;AF=0.5;AN=2;BaseQRankSum=4.021;DP=236;Dels=0.0;FS=1.009;HaplotypeScore=7.8712;MLEAC=1;MLEAF=0.5;MQ=41.93;MQ0=0;MQRankSum=-1.014;QD=16.31;ReadPosRankSum=-0.497	GT:AD:DP:GQ:PL	0/1:118,115:235:99:3877,0,3725
chrXIII	297437	.	C	T	3712.77	PASS	AC=1;AF=0.5;AN=2;BaseQRankSum=0.782;DP=237;Dels=0.0;FS=4.451;HaplotypeScore=8.8377;MLEAC=1;MLEAF=0.5;MQ=41.93;MQ0=0;MQRankSum=-0.696;QD=15.67;ReadPosRankSum=-0.03	GT:AD:DP:GQ:PL	0/1:120,114:235:99:3741,0,3821
chrXIII	297677	.	G	A	4084.77	PASS	AC=1;AF=0.5;AN=2;BaseQRankSum=0.206;DP=250;Dels=0.0;FS=0.464;HaplotypeScore=4.6017;MLEAC=1;MLEAF=0.5;MQ=41.99;MQ0=0;MQRankSum=0.123;QD=16.34;ReadPosRankSum=-1.104	GT:AD:DP:GQ:PL	0/1:126,122:248:99:4113,0,4279
chrXIII	298675	.	C	T	4467.77	PASS	AC=1;AF=0.5;AN=2;BaseQRankSum=0.003;DP=246;Dels=0.0;FS=1.584;HaplotypeScore=3.6076;MLEAC=1;MLEAF=0.5;MQ=41.93;MQ0=0;MQRankSum=-1.583;QD=18.16;ReadPosRankSum=0.596	GT:AD:DP:GQ:PL	0/1:112,133:245:99:4496,0,3772
chrXIII	305308	.	G	A	3954.77	PASS	AC=1;AF=0.5;AN=2;BaseQRankSum=1.089;DP=250;Dels=0.0;FS=1.528;HaplotypeScore=1.7885;MLEAC=1;MLEAF=0.5;MQ=41.89;MQ0=0;MQRankSum=-1.786;QD=15.82;ReadPosRankSum=1.094	GT:AD:DP:GQ:PL	0/1:128,121:249:99:3983,0,4238
chrXIII	308374	.	G	A	3876.77	PASS	AC=1;AF=0.5;AN=2;BaseQRankSum=-0.248;DP=233;Dels=0.0;FS=3.761;HaplotypeScore=4.4261;MLEAC=1;MLEAF=0.5;MQ=41.79;MQ0=0;MQRankSum=-1.189;QD=16.64;ReadPosRankSum=0.576	GT:AD:DP:GQ:PL	0/1:115,118:233:99:3905,0,3734
chrXIII	328167	.	C	T	3764.77	PASS	AC=1;AF=0.5;AN=2;BaseQRankSum=-0.609;DP=250;Dels=0.0;FS=1.522;HaplotypeScore=6.9837;MLEAC=1;MLEAF=0.5;MQ=41.98;MQ0=0;MQRankSum=-0.626;QD=15.06;ReadPosRankSum=0.695	GT:AD:DP:GQ:PL	0/1:135,115:250:99:3793,0,4672
chrXIII	330534	.	G	A	4352.77	PASS	AC=1;AF=0.5;AN=2;BaseQRankSum=0.828;DP=250;Dels=0.0;FS=1.553;HaplotypeScore=4.4055;MLEAC=1;MLEAF=0.5;MQ=41.99;MQ0=0;MQRankSum=0.656;QD=17.41;ReadPosRankSum=1.179	GT:AD:DP:GQ:PL	0/1:116,132:249:99:4381,0,3835
chrXIII	330924	.	G	A	4353.77	PASS	AC=1;AF=0.5;AN=2;BaseQRankSum=-0.299;DP=250;Dels=0.0;FS=0.462;HaplotypeScore=3.0544;MLEAC=1;MLEAF=0.5;MQ=41.98;MQ0=0;MQRankSum=-1.736;QD=17.42;ReadPosRankSum=-0.388	GT:AD:DP:GQ:PL	0/1:119,130:249:99:4382,0,3990
chrXIII	334865	.	G	A	4595.77	PASS	AC=1;AF=0.5;AN=2;BaseQRankSum=0.503;DP=250;Dels=0.0;FS=0.0;HaplotypeScore=4.9116;MLEAC=1;MLEAF=0.5;MQ=42.0;MQ0=0;MQRankSum=-1.016;QD=18.38;ReadPosRankSum=0.192	GT:AD:DP:GQ:PL	0/1:113,137:250:99:4624,0,3599
chrXIII	340855	.	G	A	4413.77	PASS	AC=1;AF=0.5;AN=2;BaseQRankSum=1.992;DP=250;Dels=0.0;FS=0.464;HaplotypeScore=8.2858;MLEAC=1;MLEAF=0.5;MQ=41.91;MQ0=0;MQRankSum=-0.326;QD=17.66;ReadPosRankSum=-0.006	GT:AD:DP:GQ:PL	0/1:115,134:250:99:4442,0,3759
chrXIII	342878	.	G	A	3971.77	PASS	AC=1;AF=0.5;AN=2;BaseQRankSum=-0.893;DP=250;Dels=0.0;FS=5.116;HaplotypeScore=0.7887;MLEAC=1;MLEAF=0.5;MQ=41.92;MQ0=0;MQRankSum=-1.46;QD=15.89;ReadPosRankSum=0.652	GT:AD:DP:GQ:PL	0/1:128,122:250:99:4000,0,4286
chrXIII	343051	.	G	A	3811.77	PASS	AC=1;AF=0.5;AN=2;BaseQRankSum=1.32;DP=250;Dels=0.0;FS=4.254;HaplotypeScore=2.5795;MLEAC=1;MLEAF=0.5;MQ=41.99;MQ0=0;MQRankSum=-0.426;QD=15.25;ReadPosRankSum=0.598	GT:AD:DP:GQ:PL	0/1:135,115:250:99:3840,0,4595
chrXIII	343890	.	G	A	2928.77	PASS	AC=1;AF=0.5;AN=2;BaseQRankSum=0.946;DP=214;Dels=0.0;FS=4.039;HaplotypeScore=0.8321;MLEAC=1;MLEAF=0.5;MQ=41.93;MQ0=0;MQRankSum=0.062;QD=13.69;ReadPosRankSum=-0.296	GT:AD:DP:GQ:PL	0/1:123,90:213:99:2957,0,4170
chrXIII	351302	.	G	A	4097.77	PASS	AC=1;AF=0.5;AN=2;BaseQRankSum=1.065;DP=250;Dels=0.0;FS=0.466;HaplotypeScore=7.1351;MLEAC=1;MLEAF=0.5;MQ=42.0;MQ0=0;MQRankSum=1.66;QD=16.39;ReadPosRankSum=-0.433	GT:AD:DP:GQ:PL	0/1:126,122:249:99:4126,0,4201
chrXIII	351634	.	G	A	3684.77	PASS	AC=1;AF=0.5;AN=2;BaseQRankSum=0.562;DP=250;Dels=0.0;FS=0.0;HaplotypeScore=0.7887;MLEAC=1;MLEAF=0.5;MQ=41.99;MQ0=0;MQRankSum=-0.082;QD=14.74;ReadPosRankSum=-0.463	GT:AD:DP:GQ:PL	0/1:135,115:250:99:3713,0,4423
chrXIII	366754	.	G	A	3239.77	PASS	AC=1;AF=0.5;AN=2;BaseQRankSum=-1.052;DP=250;Dels=0.0;FS=3.528;HaplotypeScore=5.1436;MLEAC=1;MLEAF=0.5;MQ=41.98;MQ0=0;MQRankSum=0.401;QD=12.96;ReadPosRankSum=0.354	GT:AD:DP:GQ:PL	0/1:145,104:250:99:3268,0,4818
chrXIII	367096	.	G	A	3612.77	PASS	AC=1;AF=0.5;AN=2;BaseQRankSum=1.82;DP=249;Dels=0.0;FS=5.389;HaplotypeScore=6.9033;MLEAC=1;MLEAF=0.5;MQ=41.87;MQ0=0;MQRankSum=0.753;QD=14.51;ReadPosRankSum=-1.466	GT:AD:DP:GQ:PL	0/1:138,110:249:99:3641,0,4738
chrXIII	370934	.	G	A	4212.77	PASS	AC=1;AF=0.5;AN=2;BaseQRankSum=-0.892;DP=239;Dels=0.0;FS=4.416;HaplotypeScore=1.786;MLEAC=1;MLEAF=0.5;MQ=41.94;MQ0=0;MQRankSum=0.183;QD=17.63;ReadPosRankSum=-0.824	GT:AD:DP:GQ:PL	0/1:110,127:237:99:4241,0,3564
chrXIII	383121	.	C	T	3684.77	PASS	AC=1;AF=0.5;AN=2;BaseQRankSum=1.018;DP=250;Dels=0.0;FS=25.345;HaplotypeScore=5.2034;MLEAC=1;MLEAF=0.5;MQ=42.0;MQ0=0;MQRankSum=-0.071;QD=14.74;ReadPosRankSum=-1.36	GT:AD:DP:GQ:PL	0/1:127,121:248:99:3713,0,3960
chrXIII	390549	.	G	A	4524.77	PASS	AC=1;AF=0.5;AN=2;BaseQRankSum=0.852;DP=250;Dels=0.0;FS=2.126;HaplotypeScore=8.5962;MLEAC=1;MLEAF=0.5;MQ=41.93;MQ0=0;MQRankSum=-2.632;QD=18.1;ReadPosRankSum=-1.412	GT:AD:DP:GQ:PL	0/1:114,135:249:99:4553,0,3693
chrXIII	403663	.	C	T	4318.77	PASS	AC=1;AF=0.5;AN=2;BaseQRankSum=-0.572;DP=236;Dels=0.0;FS=2.893;HaplotypeScore=3.5389;MLEAC=1;MLEAF=0.5;MQ=41.99;MQ0=0;MQRankSum=-1.566;QD=18.3;ReadPosRankSum=-0.059	GT:AD:DP:GQ:PL	0/1:109,127:236:99:4347,0,3659
chrXIII	404758	.	G	A	4023.77	PASS	AC=1;AF=0.5;AN=2;BaseQRankSum=0.838;DP=250;Dels=0.0;FS=0.0;HaplotypeScore=6.7445;MLEAC=1;MLEAF=0.5;MQ=41.97;MQ0=0;MQRankSum=-0.209;QD=16.1;ReadPosRankSum=0.248	GT:AD:DP:GQ:PL	0/1:124,123:247:99:4052,0,4039
chrXIII	413322	.	G	A	3735.77	PASS	AC=1;AF=0.5;AN=2;BaseQRankSum=-1.15;DP=250;Dels=0.0;FS=2.171;HaplotypeScore=1.6553;MLEAC=1;MLEAF=0.5;MQ=42.0;MQ0=0;MQRankSum=-1.127;QD=14.94;ReadPosRankSum=0.518	GT:AD:DP:GQ:PL	0/1:128,120:249:99:3764,0,4110
chrXIII	427456	.	G	A	3997.77	PASS	AC=1;AF=0.5;AN=2;BaseQRankSum=0.715;DP=250;Dels=0.0;FS=0.0;HaplotypeScore=4.6912;MLEAC=1;MLEAF=0.5;MQ=41.99;MQ0=0;MQRankSum=-0.112;QD=15.99;ReadPosRankSum=-0.651	GT:AD:DP:GQ:PL	0/1:131,119:250:99:4026,0,4392
chrXIII	430309	.	G	A	4163.77	PASS	AC=1;AF=0.5;AN=2;BaseQRankSum=-0.103;DP=250;Dels=0.0;FS=5.078;HaplotypeScore=4.0622;MLEAC=1;MLEAF=0.5;MQ=41.99;MQ0=0;MQRankSum=-1.025;QD=16.66;ReadPosRankSum=0.292	GT:AD:DP:GQ:PL	0/1:125,125:250:99:4192,0,4210
chrXIII	432629	.	G	A	4512.77	PASS	AC=1;AF=0.5;AN=2;BaseQRankSum=1.511;DP=250;Dels=0.0;FS=2.141;HaplotypeScore=2.3548;MLEAC=1;MLEAF=0.5;MQ=41.94;MQ0=0;MQRankSum=0.896;QD=18.05;ReadPosRankSum=0.958	GT:AD:DP:GQ:PL	0/1:118,131:249:99:4541,0,3857
chrXIII	432817	.	G	A	4491.77	PASS	AC=1;AF=0.5;AN=2;BaseQRankSum=0.526;DP=249;Dels=0.0;FS=13.984;HaplotypeScore=5.3817;MLEAC=1;MLEAF=0.5;MQ=41.99;MQ0=0;MQRankSum=-0.405;QD=18.04;ReadPosRankSum=-0.673	GT:AD:DP:GQ:PL	0/1:117,132:249:99:4520,0,3730
chrXIII	435599	.	C	T	3605.77	PASS	AC=1;AF=0.5;AN=2;BaseQRankSum=-0.797;DP=250;Dels=0.0;FS=0.993;HaplotypeScore=5.0041;MLEAC=1;MLEAF=0.5;MQ=42.0;MQ0=0;MQRankSum=0.858;QD=14.42;ReadPosRankSum=2.359	GT:AD:DP:GQ:PL	0/1:128,122:250:99:3634,0,4119
chrXIII	442680	.	G	A	3839.77	PASS	AC=1;AF=0.5;AN=2;BaseQRankSum=0.979;DP=250;Dels=0.0;FS=4.354;HaplotypeScore=8.0279;MLEAC=1;MLEAF=0.5;MQ=42.0;MQ0=0;MQRankSum=1.245;QD=15.36;ReadPosRankSum=2.851	GT:AD:DP:GQ:PL	0/1:131,117:249:99:3868,0,4317
chrXIII	446968	.	G	A	3902.77	PASS	AC=1;AF=0.5;AN=2;BaseQRankSum=-0.11;DP=250;Dels=0.0;FS=1.519;HaplotypeScore=4.1992;MLEAC=1;MLEAF=0.5;MQ=42.0;MQ0=0;MQRankSum=-0.307;QD=15.61;ReadPosRankSum=-0.477	GT:AD:DP:GQ:PL	0/1:131,118:249:99:3931,0,4462
chrXIII	448253	.	G	A	4693.77	PASS	AC=1;AF=0.5;AN=2;BaseQRankSum=1.077;DP=250;Dels=0.0;FS=0.467;HaplotypeScore=5.28;MLEAC=1;MLEAF=0.5;MQ=41.93;MQ0=0;MQRankSum=-0.459;QD=18.78;ReadPosRankSum=-0.268	GT:AD:DP:GQ:PL	0/1:111,139:250:99:4722,0,3567
chrXIII	451486	.	G	A	4282.77	PASS	AC=1;AF=0.5;AN=2;BaseQRankSum=1.484;DP=250;Dels=0.0;FS=1.538;HaplotypeScore=4.3531;MLEAC=1;MLEAF=0.5;MQ=41.93;MQ0=0;MQRankSum=-0.31;QD=17.13;ReadPosRankSum=-1.808	GT:AD:DP:GQ:PL	0/1:121,129:250:99:4311,0,3887
chrXIII	453093	.	G	A	4252.77	PASS	AC=1;AF=0.5;AN=2;BaseQRankSum=1.088;DP=250;Dels=0.0;FS=5.937;HaplotypeScore=2.7843;MLEAC=1;MLEAF=0.5;MQ=42.0;MQ0=0;MQRankSum=-1.617;QD=17.01;ReadPosRankSum=0.615	GT:AD:DP:GQ:PL	0/1:120,130:250:99:4281,0,3797
chrXIII	453977	.	C	T	4284.77	PASS	AC=1;AF=0.5;AN=2;BaseQRankSum=0.409;DP=250;Dels=0.0;FS=2.133;HaplotypeScore=2.3001;MLEAC=1;MLEAF=0.5;MQ=42.0;MQ0=0;MQRankSum=-1.401;QD=17.14;ReadPosRankSum=1.079	GT:AD:DP:GQ:PL	0/1:122,128:250:99:4313,0,4067
chrXIII	455586	.	G	A	4405.77	PASS	AC=1;AF=0.5;AN=2;BaseQRankSum=-0.362;DP=248;Dels=0.0;FS=8.971;HaplotypeScore=1.8401;MLEAC=1;MLEAF=0.5;MQ=41.99;MQ0=0;MQRankSum=-2.043;QD=17.77;ReadPosRankSum=-1.901	GT:AD:DP:GQ:PL	0/1:117,131:248:99:4434,0,3899
chrXIII	457726	.	C	T	4119.77	PASS	AC=1;AF=0.5;AN=2;BaseQRankSum=0.198;DP=250;Dels=0.0;FS=0.982;HaplotypeScore=3.4019;MLEAC=1;MLEAF=0.5;MQ=41.88;MQ0=0;MQRankSum=-2.489;QD=16.48;ReadPosRankSum=-1.245	GT:AD:DP:GQ:PL	0/1:123,125:248:99:4148,0,3916
chrXIII	459681	.	G	A	3884.77	PASS	AC=1;AF=0.5;AN=2;BaseQRankSum=-2.486;DP=250;Dels=0.0;FS=12.473;HaplotypeScore=0.0;MLEAC=1;MLEAF=0.5;MQ=41.94;MQ0=0;MQRankSum=-0.523;QD=15.54;ReadPosRankSum=-1.287	GT:AD:DP:GQ:PL	0/1:125,125:250:99:3913,0,4127
chrXIII	466564	.	G	A	3712.77	PASS	AC=1;AF=0.5;AN=2;BaseQRankSum=-1.414;DP=250;Dels=0.0;FS=2.199;HaplotypeScore=2.522;MLEAC=1;MLEAF=0.5;MQ=42.0;MQ0=0;MQRankSum=-0.87;QD=14.85;ReadPosRankSum=-0.798	GT:AD:DP:GQ:PL	0/1:135,115:250:99:3741,0,4622
chrXIII	468365	.	C	T	3554.77	PASS	AC=1;AF=0.5;AN=2;BaseQRankSum=0.677;DP=224;Dels=0.0;FS=0.5;HaplotypeScore=5.3088;MLEAC=1;MLEAF=0.5;MQ=41.92;MQ0=0;MQRankSum=-0.817;QD=15.87;ReadPosRankSum=1.367	GT:AD:DP:GQ:PL	0/1:116,106:222:99:3583,0,3908
chrXIII	473178	.	G	A	3856.77	PASS	AC=1;AF=0.5;AN=2;BaseQRankSum=1.483;DP=250;Dels=0.0;FS=0.0;HaplotypeScore=2.8716;MLEAC=1;MLEAF=0.5;MQ=42.0;MQ0=0;MQRankSum=-0.017;QD=15.43;ReadPosRankSum=1.083	GT:AD:DP:GQ:PL	0/1:131,118:249:99:3885,0,4379
chrXIII	474383	.	G	A	3793.77	PASS	AC=1;AF=0.5;AN=2;BaseQRankSum=1.046;DP=250;Dels=0.0;FS=1.532;HaplotypeScore=5.2506;MLEAC=1;MLEAF=0.5;MQ=41.94;MQ0=0;MQRankSum=-0.716;QD=15.18;ReadPosRankSum=-1.012	GT:AD:DP:GQ:PL	0/1:132,116:248:99:3822,0,4398
chrXIII	475285	.	G	A	3606.77	PASS	AC=1;AF=0.5;AN=2;BaseQRankSum=-0.654;DP=250;Dels=0.0;FS=1.555;HaplotypeScore=0.7887;MLEAC=1;MLEAF=0.5;MQ=41.98;MQ0=0;MQRankSum=-0.551;QD=14.43;ReadPosRankSum=-0.048	GT:AD:DP:GQ:PL	0/1:135,113:248:99:3635,0,4584
chrXIII	477355	.	G	A	3723.77	PASS	AC=1;AF=0.5;AN=2;BaseQRankSum=-0.511;DP=250;Dels=0.0;FS=3.515;HaplotypeScore=5.8777;MLEAC=1;MLEAF=0.5;MQ=41.94;MQ0=0;MQRankSum=-1.63;QD=14.9;ReadPosRankSum=-2.054	GT:AD:DP:GQ:PL	0/1:134,114:248:99:3752,0,4419
chrXIII	478111	.	G	A	3382.77	PASS	AC=1;AF=0.5;AN=2;BaseQRankSum=-0.274;DP=250;Dels=0.0;FS=2.151;HaplotypeScore=0.9665;MLEAC=1;MLEAF=0.5;MQ=42.0;MQ0=0;MQRankSum=1.07;QD=13.53;ReadPosRankSum=-0.945	GT:AD:DP:GQ:PL	0/1:140,110:250:99:3411,0,4785
chrXIII	482957	.	C	T	3611.77	PASS	AC=1;AF=0.5;AN=2;BaseQRankSum=0.366;DP=250;Dels=0.0;FS=0.464;HaplotypeScore=1.7262;MLEAC=1;MLEAF=0.5;MQ=41.98;MQ0=0;MQRankSum=-0.121;QD=14.45;ReadPosRankSum=0.004	GT:AD:DP:GQ:PL	0/1:138,111:249:99:3640,0,4666
chrXIII	491978	.	G	A	4244.77	PASS	AC=1;AF=0.5;AN=2;BaseQRankSum=-0.803;DP=250;Dels=0.0;FS=5.189;HaplotypeScore=4.1727;MLEAC=1;MLEAF=0.5;MQ=41.99;MQ0=0;MQRankSum=-0.038;QD=16.98;ReadPosRankSum=1.27	GT:AD:DP:GQ:PL	0/1:123,126:249:99:4273,0,4103
chrXIII	509657	.	G	A	3944.77	PASS	AC=1;AF=0.5;AN=2;BaseQRankSum=-0.313;DP=250;Dels=0.0;FS=6.04;HaplotypeScore=5.3706;MLEAC=1;MLEAF=0.5;MQ=42.0;MQ0=0;MQRankSum=-0.329;QD=15.78;ReadPosRankSum=-0.276	GT:AD:DP:GQ:PL	0/1:127,121:249:99:3973,0,4197
chrXIII	511453	.	G	A	3551.77	PASS	AC=1;AF=0.5;AN=2;BaseQRankSum=-3.34;DP=250;Dels=0.0;FS=4.483;HaplotypeScore=1.6988;MLEAC=1;MLEAF=0.5;MQ=42.0;MQ0=0;MQRankSum=0.414;QD=14.21;ReadPosRankSum=1.014	GT:AD:DP:GQ:PL	0/1:128,120:249:99:3580,0,4107
chrXIII	541661	.	C	T	4374.77	PASS	AC=1;AF=0.5;AN=2;BaseQRankSum=-0.406;DP=250;Dels=0.0;FS=2.131;HaplotypeScore=4.6669;MLEAC=1;MLEAF=0.5;MQ=41.99;MQ0=0;MQRankSum=0.526;QD=17.5;ReadPosRankSum=-1.16	GT:AD:DP:GQ:PL	0/1:119,130:249:99:4403,0,3829
chrXIII	541662	.	C	T	4403.77	PASS	AC=1;AF=0.5;AN=2;BaseQRankSum=0.912;DP=250;Dels=0.0;FS=0.984;HaplotypeScore=5.4009;MLEAC=1;MLEAF=0.5;MQ=41.99;MQ0=0;MQRankSum=0.289;QD=17.62;ReadPosRankSum=-1.017	GT:AD:DP:GQ:PL	0/1:119,129:248:99:4432,0,3834
chrXIII	547607	.	G	A	4061.77	PASS	AC=1;AF=0.5;AN=2;BaseQRankSum=-0.806;DP=250;Dels=0.0;FS=2.127;HaplotypeScore=1.7552;MLEAC=1;MLEAF=0.5;MQ=42.0;MQ0=0;MQRankSum=-0.196;QD=16.25;ReadPosRankSum=0.224	GT:AD:DP:GQ:PL	0/1:127,123:250:99:4090,0,4270
chrXIII	549122	.	G	A	3714.77	PASS	AC=1;AF=0.5;AN=2;BaseQRankSum=0.05;DP=250;Dels=0.0;FS=3.592;HaplotypeScore=3.7288;MLEAC=1;MLEAF=0.5;MQ=41.94;MQ0=0;MQRankSum=0.048;QD=14.86;ReadPosRankSum=-1.237	GT:AD:DP:GQ:PL	0/1:135,113:248:99:3743,0,4600
chrXIII	554382	.	G	A	4448.77	PASS	AC=1;AF=0.5;AN=2;BaseQRankSum=1.546;DP=248;Dels=0.0;FS=4.443;HaplotypeScore=7.4099;MLEAC=1;MLEAF=0.5;MQ=41.92;MQ0=0;MQRankSum=0.199;QD=17.94;ReadPosRankSum=-0.49	GT:AD:DP:GQ:PL	0/1:115,131:246:99:4477,0,3791
chrXIII	556633	.	G	A	4152.77	PASS	AC=1;AF=0.5;AN=2;BaseQRankSum=0.525;DP=241;Dels=0.0;FS=3.686;HaplotypeScore=0.734;MLEAC=1;MLEAF=0.5;MQ=41.93;MQ0=0;MQRankSum=0.712;QD=17.23;ReadPosRankSum=-0.032	GT:AD:DP:GQ:PL	0/1:117,123:240:99:4181,0,3789
chrXIII	556875	.	G	A	3850.77	PASS	AC=1;AF=0.5;AN=2;BaseQRankSum=0.553;DP=247;Dels=0.0;FS=3.498;HaplotypeScore=5.0893;MLEAC=1;MLEAF=0.5;MQ=42.0;MQ0=0;MQRankSum=-0.103;QD=15.59;ReadPosRankSum=0.981	GT:AD:DP:GQ:PL	0/1:126,120:246:99:3879,0,4103
chrXIII	562532	.	G	A	4162.77	PASS	AC=1;AF=0.5;AN=2;BaseQRankSum=0.673;DP=250;Dels=0.0;FS=1.524;HaplotypeScore=3.2145;MLEAC=1;MLEAF=0.5;MQ=42.0;MQ0=0;MQRankSum=0.043;QD=16.65;ReadPosRankSum=-0.311	GT:AD:DP:GQ:PL	0/1:123,126:250:99:4191,0,4108
chrXIII	564381	.	C	T	4071.77	PASS	AC=1;AF=0.5;AN=2;BaseQRankSum=0.612;DP=247;Dels=0.0;FS=1.551;HaplotypeScore=1.5226;MLEAC=1;MLEAF=0.5;MQ=41.93;MQ0=0;MQRankSum=0.419;QD=16.48;ReadPosRankSum=1.073	GT:AD:DP:GQ:PL	0/1:125,122:247:99:4100,0,4164
chrXIII	571408	.	G	A	4515.77	PASS	AC=1;AF=0.5;AN=2;BaseQRankSum=-1.6;DP=250;Dels=0.0;FS=0.0;HaplotypeScore=0.9734;MLEAC=1;MLEAF=0.5;MQ=42.0;MQ0=0;MQRankSum=1.302;QD=18.06;ReadPosRankSum=0.506	GT:AD:DP:GQ:PL	0/1:113,136:249:99:4544,0,3669
chrXIII	589937	.	G	A	9292.77	PASS	AC=2;AF=1.0;AN=2;DP=240;Dels=0.0;FS=0.0;HaplotypeScore=2.7803;MLEAC=2;MLEAF=1.0;MQ=41.91;MQ0=0;QD=30.81	GT:AD:DP:GQ:PL	1/1:0,239:239:99:9321,707,0
chrXIII	591482	.	G	A	4039.77	PASS	AC=1;AF=0.5;AN=2;BaseQRankSum=0.135;DP=250;Dels=0.0;FS=1.543;HaplotypeScore=5.3384;MLEAC=1;MLEAF=0.5;MQ=41.94;MQ0=0;MQRankSum=-0.092;QD=16.16;ReadPosRankSum=-2.382	GT:AD:DP:GQ:PL	0/1:127,122:249:99:4068,0,4186
chrXIII	592178	.	C	T	3566.77	PASS	AC=1;AF=0.5;AN=2;BaseQRankSum=-0.621;DP=250;Dels=0.0;FS=0.0;HaplotypeScore=6.6318;MLEAC=1;MLEAF=0.5;MQ=41.94;MQ0=0;MQRankSum=0.586;QD=14.27;ReadPosRankSum=0.976	GT:AD:DP:GQ:PL	0/1:137,111:248:99:3595,0,4589
chrXIII	605452	.	G	A	3110.77	PASS	AC=1;AF=0.5;AN=2;BaseQRankSum=-2.52;DP=199;Dels=0.0;FS=4.173;HaplotypeScore=0.0;MLEAC=1;MLEAF=0.5;MQ=41.93;MQ0=0;MQRankSum=0.472;QD=15.63;ReadPosRankSum=0.282	GT:AD:DP:GQ:PL	0/1:97,102:199:99:3139,0,3109
chrXIII	610185	.	G	A	4013.77	PASS	AC=1;AF=0.5;AN=2;BaseQRankSum=1.819;DP=250;Dels=0.0;FS=1.524;HaplotypeScore=3.2994;MLEAC=1;MLEAF=0.5;MQ=42.0;MQ0=0;MQRankSum=0.501;QD=16.06;ReadPosRankSum=0.568	GT:AD:DP:GQ:PL	0/1:128,122:250:99:4042,0,4075
chrXIII	622479	.	G	A	3378.77	PASS	AC=1;AF=0.5;AN=2;BaseQRankSum=-1.313;DP=214;Dels=0.0;FS=2.314;HaplotypeScore=8.805;MLEAC=1;MLEAF=0.5;MQ=42.0;MQ0=0;MQRankSum=3.135;QD=15.79;ReadPosRankSum=-0.131	GT:AD:DP:GQ:PL	0/1:110,104:214:99:3407,0,3667
chrXIII	630293	.	G	A	4756.77	PASS	AC=1;AF=0.5;AN=2;BaseQRankSum=1.519;DP=250;Dels=0.0;FS=10.109;HaplotypeScore=0.9832;MLEAC=1;MLEAF=0.5;MQ=42.0;MQ0=0;MQRankSum=-0.903;QD=19.03;ReadPosRankSum=0.447	GT:AD:DP:GQ:PL	0/1:111,139:250:99:4785,0,3655
chrXIII	638094	.	G	A	4344.77	PASS	AC=1;AF=0.5;AN=2;BaseQRankSum=0.253;DP=250;Dels=0.0;FS=0.473;HaplotypeScore=1.8273;MLEAC=1;MLEAF=0.5;MQ=41.94;MQ0=0;MQRankSum=1.21;QD=17.38;ReadPosRankSum=-0.36	GT:AD:DP:GQ:PL	0/1:118,132:250:99:4373,0,3800
chrXIII	652862	.	G	A	3396.77	PASS	AC=1;AF=0.5;AN=2;BaseQRankSum=-0.695;DP=250;Dels=0.0;FS=0.0;HaplotypeScore=7.0849;MLEAC=1;MLEAF=0.5;MQ=41.94;MQ0=0;MQRankSum=0.444;QD=13.59;ReadPosRankSum=-1.285	GT:AD:DP:GQ:PL	0/1:138,109:247:99:3425,0,4596
chrXIII	654007	.	C	T	4625.77	PASS	AC=1;AF=0.5;AN=2;BaseQRankSum=1.232;DP=249;Dels=0.0;FS=0.972;HaplotypeScore=8.1166;MLEAC=1;MLEAF=0.5;MQ=42.0;MQ0=0;MQRankSum=0.013;QD=18.58;ReadPosRankSum=-0.778	GT:AD:DP:GQ:PL	0/1:114,135:249:99:4654,0,3705
chrXIII	657232	.	G	A	4022.77	PASS	AC=1;AF=0.5;AN=2;BaseQRankSum=-0.202;DP=250;Dels=0.0;FS=2.787;HaplotypeScore=4.9858;MLEAC=1;MLEAF=0.5;MQ=41.77;MQ0=0;MQRankSum=-0.555;QD=16.09;ReadPosRankSum=0.279	GT:AD:DP:GQ:PL	0/1:124,126:250:99:4051,0,4088
chrXIII	659207	.	G	A	4160.77	PASS	AC=1;AF=0.5;AN=2;BaseQRankSum=1.15;DP=250;Dels=0.0;FS=0.0;HaplotypeScore=2.5689;MLEAC=1;MLEAF=0.5;MQ=42.0;MQ0=0;MQRankSum=1.972;QD=16.64;ReadPosRankSum=-0.921	GT:AD:DP:GQ:PL	0/1:124,126:250:99:4189,0,3942
chrXIII	684311	.	C	T	3746.77	PASS	AC=1;AF=0.5;AN=2;BaseQRankSum=-0.224;DP=250;Dels=0.0;FS=0.468;HaplotypeScore=3.3627;MLEAC=1;MLEAF=0.5;MQ=41.92;MQ0=0;MQRankSum=0.768;QD=14.99;ReadPosRankSum=-0.947	GT:AD:DP:GQ:PL	0/1:131,116:248:99:3775,0,4392
chrXIII	684992	.	G	A	4094.77	PASS	AC=1;AF=0.5;AN=2;BaseQRankSum=0.984;DP=250;Dels=0.0;FS=2.846;HaplotypeScore=2.4328;MLEAC=1;MLEAF=0.5;MQ=41.99;MQ0=0;MQRankSum=-0.794;QD=16.38;ReadPosRankSum=0.535	GT:AD:DP:GQ:PL	0/1:122,125:248:99:4123,0,3890
chrXIII	685847	.	G	A	4288.77	PASS	AC=1;AF=0.5;AN=2;BaseQRankSum=2.97;DP=221;Dels=0.0;FS=3.827;HaplotypeScore=2.8727;MLEAC=1;MLEAF=0.5;MQ=41.93;MQ0=0;MQRankSum=0.808;QD=19.41;ReadPosRankSum=0.966	GT:AD:DP:GQ:PL	0/1:96,124:220:99:4317,0,3139
chrXIII	701031	.	C	T	4594.77	PASS	AC=1;AF=0.5;AN=2;BaseQRankSum=-0.252;DP=250;Dels=0.0;FS=12.485;HaplotypeScore=4.0967;MLEAC=1;MLEAF=0.5;MQ=41.88;MQ0=0;MQRankSum=-0.102;QD=18.38;ReadPosRankSum=-0.558	GT:AD:DP:GQ:PL	0/1:113,136:249:99:4623,0,3654
chrXIII	701567	.	G	A	3894.77	PASS	AC=1;AF=0.5;AN=2;BaseQRankSum=1.482;DP=250;Dels=0.0;FS=0.472;HaplotypeScore=7.2362;MLEAC=1;MLEAF=0.5;MQ=41.82;MQ0=0;MQRankSum=-0.086;QD=15.58;ReadPosRankSum=-0.325	GT:AD:DP:GQ:PL	0/1:128,121:249:99:3923,0,4112
chrXIII	701574	.	G	A	4049.77	PASS	AC=1;AF=0.5;AN=2;BaseQRankSum=1.205;DP=248;Dels=0.0;FS=0.0;HaplotypeScore=7.1917;MLEAC=1;MLEAF=0.5;MQ=41.82;MQ0=0;MQRankSum=-0.113;QD=16.33;ReadPosRankSum=1.458	GT:AD:DP:GQ:PL	0/1:122,124:246:99:4078,0,3820
chrXIII	731128	.	G	A	4536.77	PASS	AC=1;AF=0.5;AN=2;BaseQRankSum=-0.587;DP=250;Dels=0.0;FS=0.0;HaplotypeScore=4.4627;MLEAC=1;MLEAF=0.5;MQ=41.98;MQ0=0;MQRankSum=0.986;QD=18.15;ReadPosRankSum=-0.716	GT:AD:DP:GQ:PL	0/1:113,135:248:99:4565,0,3765
chrXIII	741211	.	G	A	4892.77	PASS	AC=1;AF=0.5;AN=2;BaseQRankSum=0.724;DP=250;Dels=0.0;FS=4.397;HaplotypeScore=8.8289;MLEAC=1;MLEAF=0.5;MQ=41.82;MQ0=0;MQRankSum=-1.208;QD=19.57;ReadPosRankSum=-0.521	GT:AD:DP:GQ:PL	0/1:102,146:249:99:4921,0,3302
chrXIII	751549	.	G	A	3873.77	PASS	AC=1;AF=0.5;AN=2;BaseQRankSum=-0.608;DP=250;Dels=0.0;FS=0.463;HaplotypeScore=4.9163;MLEAC=1;MLEAF=0.5;MQ=41.94;MQ0=0;MQRankSum=-1.294;QD=15.5;ReadPosRankSum=-0.316	GT:AD:DP:GQ:PL	0/1:128,120:248:99:3902,0,4082
chrXIII	761736	.	G	A	3459.77	PASS	AC=1;AF=0.5;AN=2;BaseQRankSum=1.096;DP=250;Dels=0.0;FS=9.154;HaplotypeScore=3.6801;MLEAC=1;MLEAF=0.5;MQ=41.66;MQ0=4;MQRankSum=-0.423;QD=13.84;ReadPosRankSum=-0.86	GT:AD:DP:GQ:PL	0/1:143,106:249:99:3488,0,4651
chrXIII	774248	.	G	A	3576.77	PASS	AC=1;AF=0.5;AN=2;BaseQRankSum=-1.991;DP=250;Dels=0.0;FS=9.038;HaplotypeScore=4.5221;MLEAC=1;MLEAF=0.5;MQ=41.94;MQ0=0;MQRankSum=-0.58;QD=14.31;ReadPosRankSum=-0.797	GT:AD:DP:GQ:PL	0/1:134,116:250:99:3605,0,4405
chrXIII	775016	.	G	A	3709.77	PASS	AC=1;AF=0.5;AN=2;BaseQRankSum=1.967;DP=226;Dels=0.0;FS=0.6;HaplotypeScore=7.7567;MLEAC=1;MLEAF=0.5;MQ=41.89;MQ0=0;MQRankSum=0.609;QD=16.41;ReadPosRankSum=-1.527	GT:AD:DP:GQ:PL	0/1:109,114:223:99:3738,0,3371
chrXIII	775019	.	G	A	3487.77	PASS	AC=1;AF=0.5;AN=2;BaseQRankSum=0.071;DP=225;Dels=0.0;FS=0.0;HaplotypeScore=6.1014;MLEAC=1;MLEAF=0.5;MQ=41.89;MQ0=0;MQRankSum=0.488;QD=15.5;ReadPosRankSum=1.608	GT:AD:DP:GQ:PL	0/1:114,110:224:99:3516,0,3572
chrXIII	775211	.	C	T	2590.77	PASS	AC=1;AF=0.5;AN=2;BaseQRankSum=-0.274;DP=171;Dels=0.0;FS=0.0;HaplotypeScore=1.8313;MLEAC=1;MLEAF=0.5;MQ=42.0;MQ0=0;MQRankSum=0.401;QD=15.15;ReadPosRankSum=0.349	GT:AD:DP:GQ:PL	0/1:92,79:171:99:2619,0,3023
chrXIII	778185	.	G	A	4017.77	PASS	AC=1;AF=0.5;AN=2;BaseQRankSum=-0.411;DP=248;Dels=0.0;FS=0.464;HaplotypeScore=6.2466;MLEAC=1;MLEAF=0.5;MQ=41.99;MQ0=0;MQRankSum=0.115;QD=16.2;ReadPosRankSum=-0.662	GT:AD:DP:GQ:PL	0/1:125,123:248:99:4046,0,4145
chrXIII	788689	.	G	A	4218.77	PASS	AC=1;AF=0.5;AN=2;BaseQRankSum=0.533;DP=245;Dels=0.0;FS=8.2;HaplotypeScore=4.4803;MLEAC=1;MLEAF=0.5;MQ=42.0;MQ0=0;MQRankSum=1.391;QD=17.22;ReadPosRankSum=-0.013	GT:AD:DP:GQ:PL	0/1:117,125:242:99:4247,0,3903
chrXIII	807551	.	G	A	4713.77	PASS	AC=1;AF=0.5;AN=2;BaseQRankSum=-0.86;DP=250;Dels=0.0;FS=0.0;HaplotypeScore=0.0;MLEAC=1;MLEAF=0.5;MQ=41.94;MQ0=0;MQRankSum=-1.365;QD=18.86;ReadPosRankSum=-1.14	GT:AD:DP:GQ:PL	0/1:112,137:249:99:4742,0,3715
chrXIII	808055	.	G	A	4061.77	PASS	AC=1;AF=0.5;AN=2;BaseQRankSum=0.91;DP=250;Dels=0.0;FS=2.207;HaplotypeScore=1.7621;MLEAC=1;MLEAF=0.5;MQ=42.0;MQ0=0;MQRankSum=-2.058;QD=16.25;ReadPosRankSum=0.04	GT:AD:DP:GQ:PL	0/1:129,120:249:99:4090,0,4341
chrXIII	810539	.	G	A	3257.77	PASS	AC=1;AF=0.5;AN=2;BaseQRankSum=-0.704;DP=250;Dels=0.0;FS=1.56;HaplotypeScore=6.4591;MLEAC=1;MLEAF=0.5;MQ=41.99;MQ0=0;MQRankSum=-0.923;QD=13.03;ReadPosRankSum=0.677	GT:AD:DP:GQ:PL	0/1:145,103:248:99:3286,0,4989
chrXIII	810778	.	G	A	3954.77	PASS	AC=1;AF=0.5;AN=2;BaseQRankSum=-4.025;DP=250;Dels=0.0;FS=0.0;HaplotypeScore=8.6932;MLEAC=1;MLEAF=0.5;MQ=41.93;MQ0=0;MQRankSum=0.239;QD=15.82;ReadPosRankSum=-0.789	GT:AD:DP:GQ:PL	0/1:118,132:250:99:3983,0,3868
chrXIII	858621	.	G	A	3974.77	PASS	AC=1;AF=0.5;AN=2;BaseQRankSum=0.154;DP=250;Dels=0.0;FS=3.488;HaplotypeScore=4.4103;MLEAC=1;MLEAF=0.5;MQ=41.99;MQ0=0;MQRankSum=1.525;QD=15.9;ReadPosRankSum=0.333	GT:AD:DP:GQ:PL	0/1:125,124:249:99:4003,0,3990
chrXIII	859105	.	G	A	2769.77	PASS	AC=1;AF=0.5;AN=2;BaseQRankSum=1.017;DP=176;Dels=0.0;FS=4.771;HaplotypeScore=6.0929;MLEAC=1;MLEAF=0.5;MQ=42.0;MQ0=0;MQRankSum=-0.031;QD=15.74;ReadPosRankSum=-0.273	GT:AD:DP:GQ:PL	0/1:91,84:176:99:2798,0,2922
chrXIII	859589	.	G	A	4605.77	PASS	AC=1;AF=0.5;AN=2;BaseQRankSum=1.141;DP=250;Dels=0.0;FS=5.208;HaplotypeScore=9.0095;MLEAC=1;MLEAF=0.5;MQ=41.94;MQ0=0;MQRankSum=0.491;QD=18.42;ReadPosRankSum=1.509	GT:AD:DP:GQ:PL	0/1:111,138:250:99:4634,0,3497
chrXIII	859888	.	G	A	4209.77	PASS	AC=1;AF=0.5;AN=2;BaseQRankSum=0.554;DP=250;Dels=0.0;FS=2.834;HaplotypeScore=3.7564;MLEAC=1;MLEAF=0.5;MQ=42.0;MQ0=0;MQRankSum=-1.588;QD=16.84;ReadPosRankSum=0.723	GT:AD:DP:GQ:PL	0/1:122,127:249:99:4238,0,3998
chrXIII	861947	.	C	T	3359.77	PASS	AC=1;AF=0.5;AN=2;BaseQRankSum=-0.013;DP=250;Dels=0.0;FS=17.122;HaplotypeScore=8.0294;MLEAC=1;MLEAF=0.5;MQ=41.93;MQ0=0;MQRankSum=2.041;QD=13.44;ReadPosRankSum=-0.232	GT:AD:DP:GQ:PL	0/1:142,107:250:99:3388,0,4670
chrXIII	863689	.	G	A	4552.77	PASS	AC=1;AF=0.5;AN=2;BaseQRankSum=2.471;DP=246;Dels=0.0;FS=0.983;HaplotypeScore=4.3235;MLEAC=1;MLEAF=0.5;MQ=42.0;MQ0=0;MQRankSum=0.256;QD=18.51;ReadPosRankSum=0.596	GT:AD:DP:GQ:PL	0/1:112,132:245:99:4581,0,3676
chrXIII	867108	.	G	A	4184.77	PASS	AC=1;AF=0.5;AN=2;BaseQRankSum=1.074;DP=250;Dels=0.0;FS=12.428;HaplotypeScore=4.4887;MLEAC=1;MLEAF=0.5;MQ=42.0;MQ0=0;MQRankSum=1.095;QD=16.74;ReadPosRankSum=-0.542	GT:AD:DP:GQ:PL	0/1:123,127:250:99:4213,0,4075
chrXIII	869577	.	G	A	4096.77	PASS	AC=1;AF=0.5;AN=2;BaseQRankSum=0.58;DP=250;Dels=0.0;FS=8.809;HaplotypeScore=4.0881;MLEAC=1;MLEAF=0.5;MQ=41.99;MQ0=0;MQRankSum=0.097;QD=16.39;ReadPosRankSum=-1.614	GT:AD:DP:GQ:PL	0/1:126,124:250:99:4125,0,4181
chrXIII	874347	.	G	A	4700.77	PASS	AC=1;AF=0.5;AN=2;BaseQRankSum=-0.1;DP=250;Dels=0.0;FS=2.198;HaplotypeScore=7.651;MLEAC=1;MLEAF=0.5;MQ=41.77;MQ0=0;MQRankSum=-0.104;QD=18.8;ReadPosRankSum=0.033	GT:AD:DP:GQ:PL	0/1:105,142:247:99:4729,0,3457
chrXIII	874414	.	G	A	4439.77	PASS	AC=1;AF=0.5;AN=2;BaseQRankSum=0.05;DP=249;Dels=0.0;FS=4.269;HaplotypeScore=5.8608;MLEAC=1;MLEAF=0.5;MQ=41.91;MQ0=0;MQRankSum=1.565;QD=17.83;ReadPosRankSum=-0.267	GT:AD:DP:GQ:PL	0/1:117,132:249:99:4468,0,3863
chrXIII	874463	.	G	A	3759.77	PASS	AC=1;AF=0.5;AN=2;BaseQRankSum=-1.425;DP=250;Dels=0.0;FS=0.0;HaplotypeScore=4.5948;MLEAC=1;MLEAF=0.5;MQ=41.87;MQ0=0;MQRankSum=-0.13;QD=15.04;ReadPosRankSum=-0.144	GT:AD:DP:GQ:PL	0/1:131,118:250:99:3788,0,4390
chrXIII	874773	.	G	A	4466.77	PASS	AC=1;AF=0.5;AN=2;BaseQRankSum=-1.154;DP=250;Dels=0.0;FS=0.0;HaplotypeScore=2.9648;MLEAC=1;MLEAF=0.5;MQ=41.86;MQ0=0;MQRankSum=0.645;QD=17.87;ReadPosRankSum=-0.25	GT:AD:DP:GQ:PL	0/1:114,135:250:99:4495,0,3710
chrXIII	884002	.	G	A	3731.77	PASS	AC=1;AF=0.5;AN=2;BaseQRankSum=0.465;DP=250;Dels=0.0;FS=0.97;HaplotypeScore=9.0482;MLEAC=1;MLEAF=0.5;MQ=41.99;MQ0=0;MQRankSum=-0.186;QD=14.93;ReadPosRankSum=-0.4	GT:AD:DP:GQ:PL	0/1:135,115:250:99:3760,0,4556
chrXIII	886327	.	G	A	3605.77	PASS	AC=1;AF=0.5;AN=2;BaseQRankSum=-0.423;DP=248;Dels=0.0;FS=3.542;HaplotypeScore=4.6908;MLEAC=1;MLEAF=0.5;MQ=41.93;MQ0=0;MQRankSum=1.425;QD=14.54;ReadPosRankSum=-1.151	GT:AD:DP:GQ:PL	0/1:135,112:248:99:3634,0,4372
chrXIII	896422	.	G	A	4599.77	PASS	AC=1;AF=0.5;AN=2;BaseQRankSum=3.499;DP=250;Dels=0.0;FS=14.365;HaplotypeScore=4.8825;MLEAC=1;MLEAF=0.5;MQ=41.99;MQ0=0;MQRankSum=-0.714;QD=18.4;ReadPosRankSum=-0.49	GT:AD:DP:GQ:PL	0/1:109,141:250:99:4628,0,3222
chrXIII	900836	.	G	A	4338.77	PASS	AC=1;AF=0.5;AN=2;BaseQRankSum=0.634;DP=250;Dels=0.0;FS=0.0;HaplotypeScore=2.6287;MLEAC=1;MLEAF=0.5;MQ=41.99;MQ0=0;MQRankSum=0.859;QD=17.36;ReadPosRankSum=1.864	GT:AD:DP:GQ:PL	0/1:117,132:249:99:4367,0,3840
chrXIII	903408	.	G	A	4246.77	PASS	AC=1;AF=0.5;AN=2;BaseQRankSum=-1.293;DP=250;Dels=0.0;FS=1.536;HaplotypeScore=4.497;MLEAC=1;MLEAF=0.5;MQ=41.99;MQ0=0;MQRankSum=-0.502;QD=16.99;ReadPosRankSum=-0.303	GT:AD:DP:GQ:PL	0/1:121,129:250:99:4275,0,4008
chrXIII	914632	.	G	A	3383.77	PASS	AC=1;AF=0.5;AN=2;BaseQRankSum=-3.919;DP=250;Dels=0.0;FS=0.0;HaplotypeScore=2.6342;MLEAC=1;MLEAF=0.5;MQ=41.69;MQ0=0;MQRankSum=0.564;QD=13.54;ReadPosRankSum=0.308	GT:AD:DP:GQ:PL	0/1:137,113:250:99:3412,0,4624
chrXIV	17140	.	G	A	2613.77	PASS	AC=1;AF=0.5;AN=2;BaseQRankSum=-2.724;DP=250;Dels=0.0;FS=3.609;HaplotypeScore=3.3555;MLEAC=1;MLEAF=0.5;MQ=40.23;MQ0=3;MQRankSum=2.46;QD=10.46;ReadPosRankSum=0.344	GT:AD:DP:GQ:PL	0/1:149,100:249:99:2642,0,4710
chrXIV	24111	.	C	T	4150.77	PASS	AC=1;AF=0.5;AN=2;BaseQRankSum=1.66;DP=250;Dels=0.0;FS=0.976;HaplotypeScore=1.7465;MLEAC=1;MLEAF=0.5;MQ=41.93;MQ0=0;MQRankSum=-0.189;QD=16.6;ReadPosRankSum=0.934	GT:AD:DP:GQ:PL	0/1:125,124:249:99:4179,0,4170
chrXIV	52052	.	C	T	4478.77	PASS	AC=1;AF=0.5;AN=2;BaseQRankSum=0.685;DP=250;Dels=0.0;FS=0.966;HaplotypeScore=3.4833;MLEAC=1;MLEAF=0.5;MQ=41.88;MQ0=0;MQRankSum=0.278;QD=17.92;ReadPosRankSum=1.329	GT:AD:DP:GQ:PL	0/1:116,133:249:99:4507,0,3778
chrXIV	52445	.	G	A	4426.77	PASS	AC=1;AF=0.5;AN=2;BaseQRankSum=2.494;DP=250;Dels=0.0;FS=0.461;HaplotypeScore=6.045;MLEAC=1;MLEAF=0.5;MQ=41.94;MQ0=0;MQRankSum=0.194;QD=17.71;ReadPosRankSum=0.623	GT:AD:DP:GQ:PL	0/1:118,132:250:99:4455,0,3724
chrXIV	59139	.	G	A	3596.77	PASS	AC=1;AF=0.5;AN=2;BaseQRankSum=1.396;DP=250;Dels=0.0;FS=2.148;HaplotypeScore=2.2788;MLEAC=1;MLEAF=0.5;MQ=42.0;MQ0=0;MQRankSum=0.355;QD=14.39;ReadPosRankSum=0.035	GT:AD:DP:GQ:PL	0/1:138,111:250:99:3625,0,4627
chrXIV	68799	.	C	T	3527.77	PASS	AC=1;AF=0.5;AN=2;BaseQRankSum=0.367;DP=250;Dels=0.0;FS=5.099;HaplotypeScore=3.5377;MLEAC=1;MLEAF=0.5;MQ=41.99;MQ0=0;MQRankSum=0.919;QD=14.11;ReadPosRankSum=-0.877	GT:AD:DP:GQ:PL	0/1:140,110:250:99:3556,0,4596
chrXIV	87823	.	C	T	4178.77	PASS	AC=1;AF=0.5;AN=2;BaseQRankSum=0.807;DP=250;Dels=0.0;FS=9.018;HaplotypeScore=6.0734;MLEAC=1;MLEAF=0.5;MQ=41.94;MQ0=0;MQRankSum=1.075;QD=16.72;ReadPosRankSum=-0.923	GT:AD:DP:GQ:PL	0/1:121,128:249:99:4207,0,3974
chrXIV	88741	.	G	A	4097.77	PASS	AC=1;AF=0.5;AN=2;BaseQRankSum=1.462;DP=249;Dels=0.0;FS=13.974;HaplotypeScore=3.5318;MLEAC=1;MLEAF=0.5;MQ=42.0;MQ0=0;MQRankSum=0.696;QD=16.46;ReadPosRankSum=-0.031	GT:AD:DP:GQ:PL	0/1:128,121:249:99:4126,0,4183
chrXIV	89077	.	C	T	4334.77	PASS	AC=1;AF=0.5;AN=2;BaseQRankSum=-2.123;DP=250;Dels=0.0;FS=12.772;HaplotypeScore=12.195;MLEAC=1;MLEAF=0.5;MQ=41.87;MQ0=0;MQRankSum=1.033;QD=17.34;ReadPosRankSum=-0.84	GT:AD:DP:GQ:PL	0/1:116,132:250:99:4363,0,3743
chrXIV	89129	.	C	T	3759.77	PASS	AC=1;AF=0.5;AN=2;BaseQRankSum=1.985;DP=249;Dels=0.0;FS=6.884;HaplotypeScore=3.7559;MLEAC=1;MLEAF=0.5;MQ=41.94;MQ0=0;MQRankSum=-0.069;QD=15.1;ReadPosRankSum=-0.689	GT:AD:DP:GQ:PL	0/1:133,115:248:99:3788,0,4442
chrXIV	89545	.	C	T	4174.77	PASS	AC=1;AF=0.5;AN=2;BaseQRankSum=0.107;DP=250;Dels=0.0;FS=0.0;HaplotypeScore=1.7262;MLEAC=1;MLEAF=0.5;MQ=41.94;MQ0=0;MQRankSum=2.209;QD=16.7;ReadPosRankSum=0.752	GT:AD:DP:GQ:PL	0/1:125,125:250:99:4203,0,4241
chrXIV	108411	.	C	T	3906.77	PASS	AC=1;AF=0.5;AN=2;BaseQRankSum=-1.16;DP=250;Dels=0.0;FS=1.623;HaplotypeScore=3.3007;MLEAC=1;MLEAF=0.5;MQ=41.94;MQ0=0;MQRankSum=0.764;QD=15.63;ReadPosRankSum=-1.218	GT:AD:DP:GQ:PL	0/1:133,117:250:99:3935,0,4381
chrXIV	108421	.	C	T	4103.77	PASS	AC=1;AF=0.5;AN=2;BaseQRankSum=0.064;DP=250;Dels=0.0;FS=3.783;HaplotypeScore=4.0447;MLEAC=1;MLEAF=0.5;MQ=41.94;MQ0=0;MQRankSum=1.553;QD=16.42;ReadPosRankSum=-2.442	GT:AD:DP:GQ:PL	0/1:126,123:249:99:4132,0,4201
chrXIV	117099	.	G	A	3967.77	PASS	AC=1;AF=0.5;AN=2;BaseQRankSum=0.408;DP=250;Dels=0.0;FS=5.192;HaplotypeScore=9.4802;MLEAC=1;MLEAF=0.5;MQ=41.92;MQ0=0;MQRankSum=-1.092;QD=15.87;ReadPosRankSum=-0.293	GT:AD:DP:GQ:PL	0/1:128,121:249:99:3996,0,4226
chrXIV	117579	.	C	T	4030.77	PASS	AC=1;AF=0.5;AN=2;BaseQRankSum=1.11;DP=250;Dels=0.0;FS=1.545;HaplotypeScore=5.1179;MLEAC=1;MLEAF=0.5;MQ=41.99;MQ0=0;MQRankSum=-0.159;QD=16.12;ReadPosRankSum=1.525	GT:AD:DP:GQ:PL	0/1:123,126:249:99:4059,0,3729
chrXIV	118242	.	G	A	3827.77	PASS	AC=1;AF=0.5;AN=2;BaseQRankSum=-0.081;DP=250;Dels=0.0;FS=2.13;HaplotypeScore=2.8897;MLEAC=1;MLEAF=0.5;MQ=41.94;MQ0=0;MQRankSum=0.129;QD=15.31;ReadPosRankSum=0.738	GT:AD:DP:GQ:PL	0/1:132,118:250:99:3856,0,4072
chrXIV	141496	.	C	T	4264.77	PASS	AC=1;AF=0.5;AN=2;BaseQRankSum=2.265;DP=250;Dels=0.0;FS=8.905;HaplotypeScore=3.6548;MLEAC=1;MLEAF=0.5;MQ=41.98;MQ0=0;MQRankSum=2.638;QD=17.06;ReadPosRankSum=-0.274	GT:AD:DP:GQ:PL	0/1:121,128:249:99:4293,0,3994
chrXIV	147048	.	C	T	4110.77	PASS	AC=1;AF=0.5;AN=2;BaseQRankSum=-0.547;DP=245;Dels=0.0;FS=0.993;HaplotypeScore=3.3326;MLEAC=1;MLEAF=0.5;MQ=41.93;MQ0=0;MQRankSum=0.728;QD=16.78;ReadPosRankSum=-0.323	GT:AD:DP:GQ:PL	0/1:115,129:244:99:4139,0,3788
chrXIV	157461	.	G	A	3815.77	PASS	AC=1;AF=0.5;AN=2;BaseQRankSum=2.532;DP=239;Dels=0.0;FS=0.482;HaplotypeScore=2.4673;MLEAC=1;MLEAF=0.5;MQ=41.87;MQ0=0;MQRankSum=0.693;QD=15.97;ReadPosRankSum=-0.974	GT:AD:DP:GQ:PL	0/1:127,112:239:99:3844,0,4329
chrXIV	174562	.	G	A	3557.77	PASS	AC=1;AF=0.5;AN=2;BaseQRankSum=0.984;DP=250;Dels=0.0;FS=0.0;HaplotypeScore=8.1157;MLEAC=1;MLEAF=0.5;MQ=41.98;MQ0=0;MQRankSum=-0.678;QD=14.23;ReadPosRankSum=-1.385	GT:AD:DP:GQ:PL	0/1:137,111:248:99:3586,0,4352
chrXIV	174599	.	G	A	3581.77	PASS	AC=1;AF=0.5;AN=2;BaseQRankSum=2.139;DP=235;Dels=0.0;FS=2.215;HaplotypeScore=3.5676;MLEAC=1;MLEAF=0.5;MQ=41.98;MQ0=0;MQRankSum=-1.276;QD=15.24;ReadPosRankSum=0.91	GT:AD:DP:GQ:PL	0/1:124,110:234:99:3610,0,4075
chrXIV	182439	.	G	A	3800.77	PASS	AC=1;AF=0.5;AN=2;BaseQRankSum=-0.137;DP=250;Dels=0.0;FS=4.242;HaplotypeScore=2.101;MLEAC=1;MLEAF=0.5;MQ=41.94;MQ0=0;MQRankSum=-0.915;QD=15.2;ReadPosRankSum=-0.322	GT:AD:DP:GQ:PL	0/1:131,118:249:99:3829,0,4356
chrXIV	184066	.	C	T	4121.77	PASS	AC=1;AF=0.5;AN=2;BaseQRankSum=-0.302;DP=250;Dels=0.0;FS=2.128;HaplotypeScore=1.9325;MLEAC=1;MLEAF=0.5;MQ=41.99;MQ0=0;MQRankSum=-1.239;QD=16.49;ReadPosRankSum=0.653	GT:AD:DP:GQ:PL	0/1:124,126:250:99:4150,0,4106
chrXIV	201734	.	C	T	4157.77	PASS	AC=1;AF=0.5;AN=2;BaseQRankSum=-0.026;DP=250;Dels=0.0;FS=4.249;HaplotypeScore=0.0;MLEAC=1;MLEAF=0.5;MQ=42.0;MQ0=0;MQRankSum=0.668;QD=16.63;ReadPosRankSum=-0.658	GT:AD:DP:GQ:PL	0/1:123,127:250:99:4186,0,4090
chrXIV	202341	.	C	T	3872.77	PASS	AC=1;AF=0.5;AN=2;BaseQRankSum=0.732;DP=250;Dels=0.0;FS=12.423;HaplotypeScore=10.204;MLEAC=1;MLEAF=0.5;MQ=42.0;MQ0=0;MQRankSum=0.773;QD=15.49;ReadPosRankSum=-0.637	GT:AD:DP:GQ:PL	0/1:128,120:249:99:3901,0,4245
chrXIV	205781	.	G	A	3593.77	PASS	AC=1;AF=0.5;AN=2;BaseQRankSum=1.845;DP=250;Dels=0.0;FS=1.529;HaplotypeScore=6.4596;MLEAC=1;MLEAF=0.5;MQ=41.94;MQ0=0;MQRankSum=0.432;QD=14.38;ReadPosRankSum=0.893	GT:AD:DP:GQ:PL	0/1:135,114:250:99:3622,0,4255
chrXIV	210060	.	C	T	4173.77	PASS	AC=1;AF=0.5;AN=2;BaseQRankSum=-0.544;DP=250;Dels=0.0;FS=3.586;HaplotypeScore=3.1368;MLEAC=1;MLEAF=0.5;MQ=42.0;MQ0=0;MQRankSum=1.299;QD=16.7;ReadPosRankSum=-0.637	GT:AD:DP:GQ:PL	0/1:118,132:250:99:4202,0,3651
chrXIV	214098	.	G	A	4340.77	PASS	AC=1;AF=0.5;AN=2;BaseQRankSum=0.164;DP=250;Dels=0.0;FS=12.497;HaplotypeScore=0.0;MLEAC=1;MLEAF=0.5;MQ=41.99;MQ0=0;MQRankSum=0.595;QD=17.36;ReadPosRankSum=1.128	GT:AD:DP:GQ:PL	0/1:118,130:248:99:4369,0,3934
chrXIV	227665	.	C	T	4000.77	PASS	AC=1;AF=0.5;AN=2;BaseQRankSum=2.526;DP=250;Dels=0.0;FS=2.151;HaplotypeScore=0.0;MLEAC=1;MLEAF=0.5;MQ=42.0;MQ0=0;MQRankSum=0.445;QD=16.0;ReadPosRankSum=1.606	GT:AD:DP:GQ:PL	0/1:131,118:249:99:4029,0,4322
chrXIV	228023	.	C	T	3873.77	PASS	AC=1;AF=0.5;AN=2;BaseQRankSum=-0.182;DP=248;Dels=0.0;FS=8.071;HaplotypeScore=0.6651;MLEAC=1;MLEAF=0.5;MQ=42.0;MQ0=0;MQRankSum=0.689;QD=15.62;ReadPosRankSum=-0.08	GT:AD:DP:GQ:PL	0/1:127,121:248:99:3902,0,4117
chrXIV	230628	.	G	A	4228.77	PASS	AC=1;AF=0.5;AN=2;BaseQRankSum=0.694;DP=250;Dels=0.0;FS=4.263;HaplotypeScore=9.655;MLEAC=1;MLEAF=0.5;MQ=41.93;MQ0=0;MQRankSum=-1.721;QD=16.92;ReadPosRankSum=-0.126	GT:AD:DP:GQ:PL	0/1:125,125:250:99:4257,0,4185
chrXIV	230655	.	G	A	4323.77	PASS	AC=1;AF=0.5;AN=2;BaseQRankSum=-0.94;DP=250;Dels=0.0;FS=3.528;HaplotypeScore=6.0713;MLEAC=1;MLEAF=0.5;MQ=41.98;MQ0=0;MQRankSum=0.676;QD=17.3;ReadPosRankSum=-0.876	GT:AD:DP:GQ:PL	0/1:122,128:250:99:4352,0,4095
chrXIV	230713	.	C	T	3553.77	PASS	AC=1;AF=0.5;AN=2;BaseQRankSum=1.492;DP=250;Dels=0.0;FS=2.802;HaplotypeScore=6.2867;MLEAC=1;MLEAF=0.5;MQ=42.0;MQ0=0;MQRankSum=-1.217;QD=14.22;ReadPosRankSum=-0.004	GT:AD:DP:GQ:PL	0/1:140,108:248:99:3582,0,4864
chrXIV	234410	.	C	T	3756.77	PASS	AC=1;AF=0.5;AN=2;BaseQRankSum=2.358;DP=228;Dels=0.0;FS=8.611;HaplotypeScore=2.3113;MLEAC=1;MLEAF=0.5;MQ=41.93;MQ0=0;MQRankSum=0.884;QD=16.48;ReadPosRankSum=0.797	GT:AD:DP:GQ:PL	0/1:115,112:227:99:3785,0,3848
chrXIV	237615	.	G	A	3962.77	PASS	AC=1;AF=0.5;AN=2;BaseQRankSum=-1.959;DP=250;Dels=0.0;FS=0.0;HaplotypeScore=5.7912;MLEAC=1;MLEAF=0.5;MQ=41.93;MQ0=0;MQRankSum=0.428;QD=15.85;ReadPosRankSum=1.228	GT:AD:DP:GQ:PL	0/1:124,124:249:99:3991,0,4128
chrXIV	241234	.	G	A	3832.77	PASS	AC=1;AF=0.5;AN=2;BaseQRankSum=-4.851;DP=250;Dels=0.0;FS=2.212;HaplotypeScore=5.48;MLEAC=1;MLEAF=0.5;MQ=41.94;MQ0=0;MQRankSum=-1.877;QD=15.33;ReadPosRankSum=0.532	GT:AD:DP:GQ:PL	0/1:123,127:250:99:3861,0,4058
chrXIV	245584	.	G	A	3826.77	PASS	AC=1;AF=0.5;AN=2;BaseQRankSum=1.038;DP=244;Dels=0.0;FS=2.183;HaplotypeScore=7.4885;MLEAC=1;MLEAF=0.5;MQ=41.98;MQ0=0;MQRankSum=0.646;QD=15.68;ReadPosRankSum=-0.42	GT:AD:DP:GQ:PL	0/1:129,114:243:99:3855,0,4252
chrXIV	246276	.	G	A	3701.77	PASS	AC=1;AF=0.5;AN=2;BaseQRankSum=0.979;DP=250;Dels=0.0;FS=7.876;HaplotypeScore=4.712;MLEAC=1;MLEAF=0.5;MQ=41.94;MQ0=0;MQRankSum=0.517;QD=14.81;ReadPosRankSum=0.325	GT:AD:DP:GQ:PL	0/1:137,113:250:99:3730,0,4656
chrXIV	260460	.	C	T	2107.77	PASS	AC=1;AF=0.5;AN=2;BaseQRankSum=-0.329;DP=136;Dels=0.0;FS=0.0;HaplotypeScore=4.4343;MLEAC=1;MLEAF=0.5;MQ=42.0;MQ0=0;MQRankSum=-0.22;QD=15.5;ReadPosRankSum=-1.105	GT:AD:DP:GQ:PL	0/1:72,64:136:99:2136,0,2468
chrXIV	275971	.	G	A	4176.77	PASS	AC=1;AF=0.5;AN=2;BaseQRankSum=0.855;DP=250;Dels=0.0;FS=0.0;HaplotypeScore=1.5226;MLEAC=1;MLEAF=0.5;MQ=42.0;MQ0=0;MQRankSum=0.984;QD=16.71;ReadPosRankSum=-0.568	GT:AD:DP:GQ:PL	0/1:120,128:249:99:4205,0,3730
chrXIV	279826	.	G	A	4579.77	PASS	AC=1;AF=0.5;AN=2;BaseQRankSum=-0.55;DP=250;Dels=0.0;FS=12.978;HaplotypeScore=2.772;MLEAC=1;MLEAF=0.5;MQ=41.99;MQ0=0;MQRankSum=-1.565;QD=18.32;ReadPosRankSum=-0.238	GT:AD:DP:GQ:PL	0/1:116,134:250:99:4608,0,3798
chrXIV	282030	.	C	T	4294.77	PASS	AC=1;AF=0.5;AN=2;BaseQRankSum=-1.041;DP=250;Dels=0.0;FS=7.876;HaplotypeScore=1.7675;MLEAC=1;MLEAF=0.5;MQ=41.94;MQ0=0;MQRankSum=0.809;QD=17.18;ReadPosRankSum=1.22	GT:AD:DP:GQ:PL	0/1:121,129:250:99:4323,0,4025
chrXIV	286197	.	C	T	3082.77	PASS	AC=1;AF=0.5;AN=2;BaseQRankSum=0.268;DP=243;Dels=0.0;FS=1.009;HaplotypeScore=5.9613;MLEAC=1;MLEAF=0.5;MQ=42.0;MQ0=0;MQRankSum=-0.379;QD=12.69;ReadPosRankSum=-0.773	GT:AD:DP:GQ:PL	0/1:142,98:241:99:3111,0,4737
chrXIV	303572	.	C	T	3461.77	PASS	AC=1;AF=0.5;AN=2;BaseQRankSum=0.538;DP=227;Dels=0.0;FS=0.514;HaplotypeScore=1.9723;MLEAC=1;MLEAF=0.5;MQ=42.0;MQ0=0;MQRankSum=0.586;QD=15.25;ReadPosRankSum=-0.185	GT:AD:DP:GQ:PL	0/1:121,106:227:99:3490,0,4036
chrXIV	304229	.	C	T	3920.77	PASS	AC=1;AF=0.5;AN=2;BaseQRankSum=1.593;DP=250;Dels=0.0;FS=8.928;HaplotypeScore=0.0;MLEAC=1;MLEAF=0.5;MQ=41.99;MQ0=0;MQRankSum=-0.371;QD=15.68;ReadPosRankSum=0.539	GT:AD:DP:GQ:PL	0/1:132,118:250:99:3949,0,4371
chrXIV	304463	.	C	T	4218.77	PASS	AC=1;AF=0.5;AN=2;BaseQRankSum=0.05;DP=250;Dels=0.0;FS=0.0;HaplotypeScore=5.0632;MLEAC=1;MLEAF=0.5;MQ=41.99;MQ0=0;MQRankSum=-0.324;QD=16.88;ReadPosRankSum=-1.16	GT:AD:DP:GQ:PL	0/1:123,125:248:99:4247,0,4116
chrXIV	317769	.	C	T	4430.77	PASS	AC=1;AF=0.5;AN=2;BaseQRankSum=0.191;DP=250;Dels=0.0;FS=3.496;HaplotypeScore=5.5961;MLEAC=1;MLEAF=0.5;MQ=41.92;MQ0=0;MQRankSum=1.202;QD=17.72;ReadPosRankSum=1.541	GT:AD:DP:GQ:PL	0/1:117,133:250:99:4459,0,3785
chrXIV	323564	.	C	T	4104.77	PASS	AC=1;AF=0.5;AN=2;BaseQRankSum=1.497;DP=250;Dels=0.0;FS=6.949;HaplotypeScore=1.7653;MLEAC=1;MLEAF=0.5;MQ=41.88;MQ0=0;MQRankSum=-1.819;QD=16.42;ReadPosRankSum=-0.029	GT:AD:DP:GQ:PL	0/1:126,123:250:99:4133,0,4199
chrXIV	330128	.	G	A	3724.77	PASS	AC=1;AF=0.5;AN=2;BaseQRankSum=-0.021;DP=250;Dels=0.0;FS=0.466;HaplotypeScore=5.7147;MLEAC=1;MLEAF=0.5;MQ=41.94;MQ0=0;MQRankSum=0.214;QD=14.9;ReadPosRankSum=-0.452	GT:AD:DP:GQ:PL	0/1:137,111:248:99:3753,0,4709
chrXIV	335461	.	C	T	4110.77	PASS	AC=1;AF=0.5;AN=2;BaseQRankSum=-1.067;DP=250;Dels=0.0;FS=0.968;HaplotypeScore=2.4892;MLEAC=1;MLEAF=0.5;MQ=41.98;MQ0=0;MQRankSum=-1.234;QD=16.44;ReadPosRankSum=0.536	GT:AD:DP:GQ:PL	0/1:124,125:249:99:4139,0,4103
chrXIV	337835	.	C	T	4515.77	PASS	AC=1;AF=0.5;AN=2;BaseQRankSum=0.294;DP=250;Dels=0.0;FS=0.976;HaplotypeScore=8.0751;MLEAC=1;MLEAF=0.5;MQ=42.0;MQ0=0;MQRankSum=-0.642;QD=18.06;ReadPosRankSum=0.079	GT:AD:DP:GQ:PL	0/1:114,135:249:99:4544,0,3722
chrXIV	338639	.	G	A	3669.77	PASS	AC=1;AF=0.5;AN=2;BaseQRankSum=0.531;DP=250;Dels=0.0;FS=18.46;HaplotypeScore=4.4056;MLEAC=1;MLEAF=0.5;MQ=41.99;MQ0=0;MQRankSum=0.452;QD=14.68;ReadPosRankSum=-1.771	GT:AD:DP:GQ:PL	0/1:137,112:249:99:3698,0,4670
chrXIV	346558	.	G	A	3736.77	PASS	AC=1;AF=0.5;AN=2;BaseQRankSum=1.283;DP=250;Dels=0.0;FS=2.137;HaplotypeScore=3.2945;MLEAC=1;MLEAF=0.5;MQ=41.94;MQ0=0;MQRankSum=-0.6;QD=14.95;ReadPosRankSum=-1.246	GT:AD:DP:GQ:PL	0/1:135,114:249:99:3765,0,4434
chrXIV	349770	.	G	A	3629.77	PASS	AC=1;AF=0.5;AN=2;BaseQRankSum=1.162;DP=250;Dels=0.0;FS=2.16;HaplotypeScore=4.591;MLEAC=1;MLEAF=0.5;MQ=41.94;MQ0=0;MQRankSum=0.39;QD=14.52;ReadPosRankSum=1.073	GT:AD:DP:GQ:PL	0/1:136,112:248:99:3658,0,4506
chrXIV	397825	.	G	A	4070.77	PASS	AC=1;AF=0.5;AN=2;BaseQRankSum=-0.021;DP=248;Dels=0.0;FS=0.968;HaplotypeScore=5.3275;MLEAC=1;MLEAF=0.5;MQ=42.0;MQ0=0;MQRankSum=-1.424;QD=16.41;ReadPosRankSum=0.621	GT:AD:DP:GQ:PL	0/1:122,124:247:99:4099,0,4069
chrXIV	407763	.	C	T	4139.77	PASS	AC=1;AF=0.5;AN=2;BaseQRankSum=1.967;DP=250;Dels=0.0;FS=0.0;HaplotypeScore=5.3449;MLEAC=1;MLEAF=0.5;MQ=41.98;MQ0=0;MQRankSum=0.298;QD=16.56;ReadPosRankSum=1.275	GT:AD:DP:GQ:PL	0/1:122,127:249:99:4168,0,3927
chrXIV	422160	.	C	T	4177.77	PASS	AC=1;AF=0.5;AN=2;BaseQRankSum=-0.096;DP=250;Dels=0.0;FS=5.939;HaplotypeScore=4.5442;MLEAC=1;MLEAF=0.5;MQ=42.0;MQ0=0;MQRankSum=0.07;QD=16.71;ReadPosRankSum=0.143	GT:AD:DP:GQ:PL	0/1:125,125:250:99:4206,0,4229
chrXIV	425472	.	C	T	4272.77	PASS	AC=1;AF=0.5;AN=2;BaseQRankSum=1.911;DP=250;Dels=0.0;FS=2.825;HaplotypeScore=11.4528;MLEAC=1;MLEAF=0.5;MQ=41.46;MQ0=1;MQRankSum=0.208;QD=17.09;ReadPosRankSum=1.146	GT:AD:DP:GQ:PL	0/1:118,130:249:99:4301,0,3713
chrXIV	427688	.	G	A	3873.77	PASS	AC=1;AF=0.5;AN=2;BaseQRankSum=-0.527;DP=250;Dels=0.0;FS=1.539;HaplotypeScore=5.8359;MLEAC=1;MLEAF=0.5;MQ=41.98;MQ0=0;MQRankSum=0.341;QD=15.5;ReadPosRankSum=1.363	GT:AD:DP:GQ:PL	0/1:125,124:249:99:3902,0,3956
chrXIV	436337	.	C	T	4459.77	PASS	AC=1;AF=0.5;AN=2;BaseQRankSum=0.779;DP=248;Dels=0.0;FS=4.328;HaplotypeScore=4.6272;MLEAC=1;MLEAF=0.5;MQ=41.99;MQ0=0;MQRankSum=3.482;QD=17.98;ReadPosRankSum=0.581	GT:AD:DP:GQ:PL	0/1:116,131:248:99:4488,0,3829
chrXIV	444341	.	G	A	4221.77	PASS	AC=1;AF=0.5;AN=2;BaseQRankSum=-0.335;DP=250;Dels=0.0;FS=0.0;HaplotypeScore=8.6888;MLEAC=1;MLEAF=0.5;MQ=41.93;MQ0=0;MQRankSum=-0.02;QD=16.89;ReadPosRankSum=-0.92	GT:AD:DP:GQ:PL	0/1:120,129:249:99:4250,0,3910
chrXIV	447325	.	C	T	3782.77	PASS	AC=1;AF=0.5;AN=2;BaseQRankSum=-1.606;DP=250;Dels=0.0;FS=2.876;HaplotypeScore=6.1654;MLEAC=1;MLEAF=0.5;MQ=41.94;MQ0=0;MQRankSum=0.163;QD=15.13;ReadPosRankSum=-1.907	GT:AD:DP:GQ:PL	0/1:123,124:247:99:3811,0,3887
chrXIV	449660	.	C	T	3946.77	PASS	AC=1;AF=0.5;AN=2;BaseQRankSum=1.203;DP=240;Dels=0.0;FS=1.576;HaplotypeScore=3.3673;MLEAC=1;MLEAF=0.5;MQ=41.79;MQ0=0;MQRankSum=-0.935;QD=16.44;ReadPosRankSum=0.102	GT:AD:DP:GQ:PL	0/1:117,122:239:99:3975,0,3681
chrXIV	450669	.	C	T	3686.77	PASS	AC=1;AF=0.5;AN=2;BaseQRankSum=-1.255;DP=250;Dels=0.0;FS=4.247;HaplotypeScore=2.6263;MLEAC=1;MLEAF=0.5;MQ=41.94;MQ0=0;MQRankSum=1.678;QD=14.75;ReadPosRankSum=0.68	GT:AD:DP:GQ:PL	0/1:136,114:250:99:3715,0,4592
chrXIV	457083	.	C	T	3879.77	PASS	AC=1;AF=0.5;AN=2;BaseQRankSum=-0.251;DP=249;Dels=0.0;FS=4.454;HaplotypeScore=5.1733;MLEAC=1;MLEAF=0.5;MQ=42.0;MQ0=0;MQRankSum=0.601;QD=15.58;ReadPosRankSum=-0.465	GT:AD:DP:GQ:PL	0/1:126,122:248:99:3908,0,4171
chrXIV	464638	.	G	A	4403.77	PASS	AC=1;AF=0.5;AN=2;BaseQRankSum=0.712;DP=250;Dels=0.0;FS=2.13;HaplotypeScore=6.0211;MLEAC=1;MLEAF=0.5;MQ=41.93;MQ0=0;MQRankSum=-0.593;QD=17.62;ReadPosRankSum=-0.598	GT:AD:DP:GQ:PL	0/1:120,129:249:99:4432,0,3902
chrXIV	465028	.	G	A	3470.77	PASS	AC=1;AF=0.5;AN=2;BaseQRankSum=1.361;DP=245;Dels=0.0;FS=5.24;HaplotypeScore=2.4964;MLEAC=1;MLEAF=0.5;MQ=42.0;MQ0=0;MQRankSum=-1.57;QD=14.17;ReadPosRankSum=0.382	GT:AD:DP:GQ:PL	0/1:137,108:245:99:3499,0,4385
chrXIV	465325	.	C	T	4341.77	PASS	AC=1;AF=0.5;AN=2;BaseQRankSum=0.585;DP=250;Dels=0.0;FS=1.515;HaplotypeScore=0.8321;MLEAC=1;MLEAF=0.5;MQ=41.94;MQ0=0;MQRankSum=0.518;QD=17.37;ReadPosRankSum=-0.317	GT:AD:DP:GQ:PL	0/1:119,131:250:99:4370,0,3878
chrXIV	465735	.	C	T	3797.77	PASS	AC=1;AF=0.5;AN=2;BaseQRankSum=0.445;DP=250;Dels=0.0;FS=5.972;HaplotypeScore=5.2005;MLEAC=1;MLEAF=0.5;MQ=41.94;MQ0=0;MQRankSum=-0.444;QD=15.19;ReadPosRankSum=2.255	GT:AD:DP:GQ:PL	0/1:133,116:250:99:3826,0,4349
chrXIV	482008	.	G	A	3023.77	PASS	AC=1;AF=0.5;AN=2;BaseQRankSum=-0.292;DP=228;Dels=0.0;FS=3.033;HaplotypeScore=3.1233;MLEAC=1;MLEAF=0.5;MQ=41.99;MQ0=0;MQRankSum=-0.105;QD=13.26;ReadPosRankSum=0.04	GT:AD:DP:GQ:PL	0/1:132,96:228:99:3052,0,4468
chrXIV	485624	.	G	A	3657.77	PASS	AC=1;AF=0.5;AN=2;BaseQRankSum=3.05;DP=246;Dels=0.0;FS=4.328;HaplotypeScore=0.0;MLEAC=1;MLEAF=0.5;MQ=41.94;MQ0=0;MQRankSum=-0.212;QD=14.87;ReadPosRankSum=0.45	GT:AD:DP:GQ:PL	0/1:130,114:244:99:3686,0,4282
chrXIV	487762	.	G	A	4404.77	PASS	AC=1;AF=0.5;AN=2;BaseQRankSum=-1.883;DP=250;Dels=0.0;FS=4.343;HaplotypeScore=2.4344;MLEAC=1;MLEAF=0.5;MQ=41.88;MQ0=0;MQRankSum=-0.125;QD=17.62;ReadPosRankSum=-1.057	GT:AD:DP:GQ:PL	0/1:114,135:249:99:4433,0,3738
chrXIV	488418	.	G	A	3896.77	PASS	AC=1;AF=0.5;AN=2;BaseQRankSum=1.182;DP=245;Dels=0.0;FS=4.522;HaplotypeScore=2.7778;MLEAC=1;MLEAF=0.5;MQ=42.0;MQ0=0;MQRankSum=0.445;QD=15.91;ReadPosRankSum=0.823	GT:AD:DP:GQ:PL	0/1:122,122:244:99:3925,0,3966
chrXIV	490267	.	C	T	4201.77	PASS	AC=1;AF=0.5;AN=2;BaseQRankSum=1.204;DP=250;Dels=0.0;FS=0.477;HaplotypeScore=11.2685;MLEAC=1;MLEAF=0.5;MQ=41.99;MQ0=0;MQRankSum=-0.236;QD=16.81;ReadPosRankSum=-1.263	GT:AD:DP:GQ:PL	0/1:119,128:248:99:4230,0,3843
chrXIV	495046	.	C	T	3858.77	PASS	AC=1;AF=0.5;AN=2;BaseQRankSum=1.665;DP=247;Dels=0.0;FS=2.197;HaplotypeScore=8.1289;MLEAC=1;MLEAF=0.5;MQ=42.0;MQ0=0;MQRankSum=1.053;QD=15.62;ReadPosRankSum=0.21	GT:AD:DP:GQ:PL	0/1:128,117:245:99:3887,0,4163
chrXIV	505735	.	G	A	3855.77	PASS	AC=1;AF=0.5;AN=2;BaseQRankSum=-0.846;DP=242;Dels=0.0;FS=23.371;HaplotypeScore=6.1264;MLEAC=1;MLEAF=0.5;MQ=41.99;MQ0=0;MQRankSum=-0.082;QD=15.93;ReadPosRankSum=-0.1	GT:AD:DP:GQ:PL	0/1:126,116:242:99:3884,0,4283
chrXIV	508747	.	G	A	4210.77	PASS	AC=1;AF=0.5;AN=2;BaseQRankSum=0.692;DP=249;Dels=0.0;FS=7.135;HaplotypeScore=4.3516;MLEAC=1;MLEAF=0.5;MQ=41.98;MQ0=0;MQRankSum=0.56;QD=16.91;ReadPosRankSum=2.276	GT:AD:DP:GQ:PL	0/1:124,125:249:99:4239,0,4182
chrXIV	518875	.	G	A	3600.77	PASS	AC=1;AF=0.5;AN=2;BaseQRankSum=-1.534;DP=250;Dels=0.0;FS=0.0;HaplotypeScore=4.3016;MLEAC=1;MLEAF=0.5;MQ=41.54;MQ0=4;MQRankSum=1.823;QD=14.4;ReadPosRankSum=0.74	GT:AD:DP:GQ:PL	0/1:132,118:250:99:3629,0,4267
chrXIV	525404	.	C	T	4003.77	PASS	AC=1;AF=0.5;AN=2;BaseQRankSum=1.45;DP=249;Dels=0.0;FS=7.871;HaplotypeScore=2.5508;MLEAC=1;MLEAF=0.5;MQ=41.74;MQ0=3;MQRankSum=-0.358;QD=16.08;ReadPosRankSum=-0.07	GT:AD:DP:GQ:PL	0/1:127,122:249:99:4032,0,4136
chrXIV	529584	.	G	A	3929.77	PASS	AC=1;AF=0.5;AN=2;BaseQRankSum=1.358;DP=249;Dels=0.0;FS=2.86;HaplotypeScore=8.1153;MLEAC=1;MLEAF=0.5;MQ=41.93;MQ0=0;MQRankSum=0.083;QD=15.78;ReadPosRankSum=0.0	GT:AD:DP:GQ:PL	0/1:127,121:249:99:3958,0,4228
chrXIV	539766	.	G	A	4326.77	PASS	AC=1;AF=0.5;AN=2;BaseQRankSum=1.731;DP=237;Dels=0.0;FS=8.451;HaplotypeScore=0.734;MLEAC=1;MLEAF=0.5;MQ=41.94;MQ0=0;MQRankSum=-1.224;QD=18.26;ReadPosRankSum=0.012	GT:AD:DP:GQ:PL	0/1:111,126:237:99:4355,0,3608
chrXIV	541883	.	G	A	3990.77	PASS	AC=1;AF=0.5;AN=2;BaseQRankSum=1.184;DP=250;Dels=0.0;FS=4.275;HaplotypeScore=8.6357;MLEAC=1;MLEAF=0.5;MQ=41.94;MQ0=0;MQRankSum=-0.54;QD=15.96;ReadPosRankSum=-2.197	GT:AD:DP:GQ:PL	0/1:123,125:248:99:4019,0,3937
chrXIV	551187	.	G	A	4419.77	PASS	AC=1;AF=0.5;AN=2;BaseQRankSum=0.674;DP=250;Dels=0.0;FS=0.0;HaplotypeScore=5.7107;MLEAC=1;MLEAF=0.5;MQ=41.92;MQ0=0;MQRankSum=-0.078;QD=17.68;ReadPosRankSum=-2.048	GT:AD:DP:GQ:PL	0/1:117,132:249:99:4448,0,3732
chrXIV	552491	.	C	T	3500.77	PASS	AC=1;AF=0.5;AN=2;BaseQRankSum=-1.104;DP=250;Dels=0.0;FS=10.161;HaplotypeScore=6.5307;MLEAC=1;MLEAF=0.5;MQ=42.0;MQ0=0;MQRankSum=0.006;QD=14.0;ReadPosRankSum=-0.615	GT:AD:DP:GQ:PL	0/1:140,109:249:99:3529,0,4835
chrXIV	554707	.	G	A	3970.77	PASS	AC=1;AF=0.5;AN=2;BaseQRankSum=1.948;DP=250;Dels=0.0;FS=0.462;HaplotypeScore=2.4095;MLEAC=1;MLEAF=0.5;MQ=41.93;MQ0=0;MQRankSum=-1.543;QD=15.88;ReadPosRankSum=0.916	GT:AD:DP:GQ:PL	0/1:128,121:249:99:3999,0,4207
chrXIV	554795	.	C	T	4383.77	PASS	AC=1;AF=0.5;AN=2;BaseQRankSum=1.235;DP=250;Dels=0.0;FS=4.339;HaplotypeScore=9.387;MLEAC=1;MLEAF=0.5;MQ=41.98;MQ0=0;MQRankSum=-0.259;QD=17.54;ReadPosRankSum=-0.627	GT:AD:DP:GQ:PL	0/1:119,131:250:99:4412,0,3864
chrXIV	559832	.	C	T	4023.77	PASS	AC=1;AF=0.5;AN=2;BaseQRankSum=-0.799;DP=248;Dels=0.0;FS=0.0;HaplotypeScore=6.1283;MLEAC=1;MLEAF=0.5;MQ=41.87;MQ0=0;MQRankSum=-0.543;QD=16.22;ReadPosRankSum=-0.603	GT:AD:DP:GQ:PL	0/1:124,124:248:99:4052,0,4157
chrXIV	575336	.	G	A	4633.77	PASS	AC=1;AF=0.5;AN=2;BaseQRankSum=0.848;DP=250;Dels=0.0;FS=0.0;HaplotypeScore=3.1547;MLEAC=1;MLEAF=0.5;MQ=41.83;MQ0=0;MQRankSum=-0.745;QD=18.54;ReadPosRankSum=-0.088	GT:AD:DP:GQ:PL	0/1:111,139:250:99:4662,0,3662
chrXIV	576020	.	G	A	4113.77	PASS	AC=1;AF=0.5;AN=2;BaseQRankSum=-0.045;DP=250;Dels=0.0;FS=1.523;HaplotypeScore=1.6988;MLEAC=1;MLEAF=0.5;MQ=41.48;MQ0=0;MQRankSum=0.156;QD=16.46;ReadPosRankSum=-0.235	GT:AD:DP:GQ:PL	0/1:121,128:249:99:4142,0,3834
chrXIV	583813	.	C	T	5117.77	PASS	AC=1;AF=0.5;AN=2;BaseQRankSum=0.554;DP=250;Dels=0.0;FS=0.0;HaplotypeScore=9.9692;MLEAC=1;MLEAF=0.5;MQ=42.0;MQ0=0;MQRankSum=0.221;QD=20.47;ReadPosRankSum=0.242	GT:AD:DP:GQ:PL	0/1:102,147:249:99:5146,0,3228
chrXIV	585586	.	C	T	3753.77	PASS	AC=1;AF=0.5;AN=2;BaseQRankSum=0.239;DP=225;Dels=0.0;FS=0.0;HaplotypeScore=5.5673;MLEAC=1;MLEAF=0.5;MQ=41.93;MQ0=0;MQRankSum=0.976;QD=16.68;ReadPosRankSum=1.673	GT:AD:DP:GQ:PL	0/1:114,111:225:99:3782,0,3744
chrXIV	585613	.	C	T	3547.77	PASS	AC=1;AF=0.5;AN=2;BaseQRankSum=0.206;DP=218;Dels=0.0;FS=3.069;HaplotypeScore=7.4025;MLEAC=1;MLEAF=0.5;MQ=41.93;MQ0=0;MQRankSum=-0.619;QD=16.27;ReadPosRankSum=-0.348	GT:AD:DP:GQ:PL	0/1:111,107:218:99:3576,0,3591
chrXIV	585785	.	G	A	3651.77	PASS	AC=1;AF=0.5;AN=2;BaseQRankSum=-0.844;DP=250;Dels=0.0;FS=14.086;HaplotypeScore=4.5039;MLEAC=1;MLEAF=0.5;MQ=41.98;MQ0=0;MQRankSum=1.088;QD=14.61;ReadPosRankSum=-0.895	GT:AD:DP:GQ:PL	0/1:134,116:250:99:3680,0,4474
chrXIV	586356	.	G	A	4318.77	PASS	AC=1;AF=0.5;AN=2;BaseQRankSum=-0.261;DP=250;Dels=0.0;FS=3.588;HaplotypeScore=11.6415;MLEAC=1;MLEAF=0.5;MQ=41.98;MQ0=0;MQRankSum=-0.398;QD=17.28;ReadPosRankSum=-0.939	GT:AD:DP:GQ:PL	0/1:118,130:249:99:4347,0,3874
chrXIV	588036	.	G	A	3686.77	PASS	AC=1;AF=0.5;AN=2;BaseQRankSum=-0.062;DP=227;Dels=0.0;FS=2.945;HaplotypeScore=6.6227;MLEAC=1;MLEAF=0.5;MQ=41.99;MQ0=0;MQRankSum=-0.167;QD=16.24;ReadPosRankSum=1.83	GT:AD:DP:GQ:PL	0/1:114,113:227:99:3715,0,3815
chrXIV	598681	.	G	A	3911.77	PASS	AC=1;AF=0.5;AN=2;BaseQRankSum=0.972;DP=250;Dels=0.0;FS=0.982;HaplotypeScore=8.9338;MLEAC=1;MLEAF=0.5;MQ=41.65;MQ0=4;MQRankSum=-0.134;QD=15.65;ReadPosRankSum=0.842	GT:AD:DP:GQ:PL	0/1:127,123:250:99:3940,0,4078
chrXIV	615355	.	G	A	4374.77	PASS	AC=1;AF=0.5;AN=2;BaseQRankSum=0.571;DP=250;Dels=0.0;FS=5.138;HaplotypeScore=11.0453;MLEAC=1;MLEAF=0.5;MQ=41.8;MQ0=0;MQRankSum=-0.406;QD=17.5;ReadPosRankSum=0.262	GT:AD:DP:GQ:PL	0/1:117,131:248:99:4403,0,3851
chrXIV	618537	.	G	A	4525.77	PASS	AC=1;AF=0.5;AN=2;BaseQRankSum=1.983;DP=250;Dels=0.0;FS=1.524;HaplotypeScore=10.7725;MLEAC=1;MLEAF=0.5;MQ=41.92;MQ0=0;MQRankSum=-0.757;QD=18.1;ReadPosRankSum=1.107	GT:AD:DP:GQ:PL	0/1:120,130:250:99:4554,0,3987
chrXIV	623771	.	G	A	4130.77	PASS	AC=1;AF=0.5;AN=2;BaseQRankSum=-1.252;DP=250;Dels=0.0;FS=0.974;HaplotypeScore=0.8321;MLEAC=1;MLEAF=0.5;MQ=42.0;MQ0=0;MQRankSum=1.53;QD=16.52;ReadPosRankSum=-0.029	GT:AD:DP:GQ:PL	0/1:119,130:249:99:4159,0,3839
chrXIV	624809	.	C	T	4062.77	PASS	AC=1;AF=0.5;AN=2;BaseQRankSum=2.258;DP=250;Dels=0.0;FS=2.149;HaplotypeScore=7.5842;MLEAC=1;MLEAF=0.5;MQ=41.99;MQ0=0;MQRankSum=-0.406;QD=16.25;ReadPosRankSum=1.191	GT:AD:DP:GQ:PL	0/1:128,121:249:99:4091,0,4223
chrXIV	633653	.	C	T	3890.77	PASS	AC=1;AF=0.5;AN=2;BaseQRankSum=0.126;DP=250;Dels=0.0;FS=0.473;HaplotypeScore=5.3014;MLEAC=1;MLEAF=0.5;MQ=41.99;MQ0=0;MQRankSum=1.006;QD=15.56;ReadPosRankSum=-0.135	GT:AD:DP:GQ:PL	0/1:123,125:248:99:3919,0,3936
chrXIV	640967	.	G	A	3515.77	PASS	AC=1;AF=0.5;AN=2;BaseQRankSum=0.656;DP=250;Dels=0.0;FS=0.466;HaplotypeScore=5.5892;MLEAC=1;MLEAF=0.5;MQ=41.94;MQ0=0;MQRankSum=-1.318;QD=14.06;ReadPosRankSum=0.621	GT:AD:DP:GQ:PL	0/1:139,109:248:99:3544,0,4664
chrXIV	643467	.	C	T	4117.77	PASS	AC=1;AF=0.5;AN=2;BaseQRankSum=0.525;DP=250;Dels=0.0;FS=2.133;HaplotypeScore=10.7228;MLEAC=1;MLEAF=0.5;MQ=41.94;MQ0=0;MQRankSum=0.609;QD=16.47;ReadPosRankSum=-0.168	GT:AD:DP:GQ:PL	0/1:127,123:250:99:4146,0,4220
chrXIV	643967	.	G	A	3854.77	PASS	AC=1;AF=0.5;AN=2;BaseQRankSum=0.171;DP=250;Dels=0.0;FS=0.0;HaplotypeScore=6.708;MLEAC=1;MLEAF=0.5;MQ=41.87;MQ0=0;MQRankSum=-1.388;QD=15.42;ReadPosRankSum=-0.444	GT:AD:DP:GQ:PL	0/1:132,118:250:99:3883,0,4303
chrXIV	661328	.	C	T	3916.77	PASS	AC=1;AF=0.5;AN=2;BaseQRankSum=1.734;DP=214;Dels=0.0;FS=0.0;HaplotypeScore=1.8332;MLEAC=1;MLEAF=0.5;MQ=41.99;MQ0=0;MQRankSum=1.139;QD=18.3;ReadPosRankSum=-0.723	GT:AD:DP:GQ:PL	0/1:101,113:214:99:3945,0,3337
chrXIV	665025	.	G	A	3551.77	PASS	AC=1;AF=0.5;AN=2;BaseQRankSum=-0.357;DP=236;Dels=0.0;FS=0.0;HaplotypeScore=9.4195;MLEAC=1;MLEAF=0.5;MQ=41.99;MQ0=0;MQRankSum=-0.215;QD=15.05;ReadPosRankSum=-0.654	GT:AD:DP:GQ:PL	0/1:128,108:236:99:3580,0,4264
chrXIV	669352	.	C	T	3490.77	PASS	AC=1;AF=0.5;AN=2;BaseQRankSum=1.441;DP=250;Dels=0.0;FS=3.558;HaplotypeScore=3.5242;MLEAC=1;MLEAF=0.5;MQ=41.99;MQ0=0;MQRankSum=0.414;QD=13.96;ReadPosRankSum=-0.799	GT:AD:DP:GQ:PL	0/1:141,109:250:99:3519,0,4668
chrXIV	685200	.	G	A	3975.77	PASS	AC=1;AF=0.5;AN=2;BaseQRankSum=2.848;DP=250;Dels=0.0;FS=6.111;HaplotypeScore=4.6685;MLEAC=1;MLEAF=0.5;MQ=41.98;MQ0=0;MQRankSum=-0.883;QD=15.9;ReadPosRankSum=1.388	GT:AD:DP:GQ:PL	0/1:129,120:250:99:4004,0,4120
chrXIV	685201	.	G	A	3887.77	PASS	AC=1;AF=0.5;AN=2;BaseQRankSum=1.39;DP=250;Dels=0.0;FS=3.596;HaplotypeScore=4.6685;MLEAC=1;MLEAF=0.5;MQ=41.98;MQ0=0;MQRankSum=1.425;QD=15.55;ReadPosRankSum=1.472	GT:AD:DP:GQ:PL	0/1:129,121:250:99:3916,0,4131
chrXIV	685666	.	G	A	3947.77	PASS	AC=1;AF=0.5;AN=2;BaseQRankSum=-0.045;DP=250;Dels=0.0;FS=6.866;HaplotypeScore=4.1517;MLEAC=1;MLEAF=0.5;MQ=42.0;MQ0=0;MQRankSum=-1.296;QD=15.79;ReadPosRankSum=-1.004	GT:AD:DP:GQ:PL	0/1:127,122:249:99:3976,0,4208
chrXIV	692450	.	C	T	4302.77	PASS	AC=1;AF=0.5;AN=2;BaseQRankSum=-0.745;DP=238;Dels=0.0;FS=7.182;HaplotypeScore=2.574;MLEAC=1;MLEAF=0.5;MQ=42.0;MQ0=0;MQRankSum=-0.772;QD=18.08;ReadPosRankSum=0.395	GT:AD:DP:GQ:PL	0/1:111,125:236:99:4331,0,3765
chrXIV	692573	.	C	T	4084.77	PASS	AC=1;AF=0.5;AN=2;BaseQRankSum=0.227;DP=250;Dels=0.0;FS=12.39;HaplotypeScore=7.0052;MLEAC=1;MLEAF=0.5;MQ=41.98;MQ0=0;MQRankSum=0.234;QD=16.34;ReadPosRankSum=-0.376	GT:AD:DP:GQ:PL	0/1:127,123:250:99:4113,0,4200
chrXIV	693478	.	C	T	3632.77	PASS	AC=1;AF=0.5;AN=2;BaseQRankSum=1.617;DP=250;Dels=0.0;FS=0.0;HaplotypeScore=7.988;MLEAC=1;MLEAF=0.5;MQ=41.94;MQ0=0;MQRankSum=0.548;QD=14.53;ReadPosRankSum=1.074	GT:AD:DP:GQ:PL	0/1:138,112:250:99:3661,0,4461
chrXIV	695095	.	G	A	3814.77	PASS	AC=1;AF=0.5;AN=2;BaseQRankSum=-3.925;DP=250;Dels=0.0;FS=0.0;HaplotypeScore=1.5774;MLEAC=1;MLEAF=0.5;MQ=41.98;MQ0=0;MQRankSum=-1.052;QD=15.26;ReadPosRankSum=-0.347	GT:AD:DP:GQ:PL	0/1:122,128:250:99:3843,0,3909
chrXIV	699248	.	G	A	4050.77	PASS	AC=1;AF=0.5;AN=2;BaseQRankSum=-0.266;DP=250;Dels=0.0;FS=8.97;HaplotypeScore=2.3346;MLEAC=1;MLEAF=0.5;MQ=41.99;MQ0=0;MQRankSum=-2.718;QD=16.2;ReadPosRankSum=0.464	GT:AD:DP:GQ:PL	0/1:121,126:247:99:4079,0,3852
chrXIV	711268	.	C	T	3683.77	PASS	AC=1;AF=0.5;AN=2;BaseQRankSum=2.273;DP=249;Dels=0.0;FS=12.759;HaplotypeScore=10.5848;MLEAC=1;MLEAF=0.5;MQ=41.98;MQ0=0;MQRankSum=0.967;QD=14.79;ReadPosRankSum=0.431	GT:AD:DP:GQ:PL	0/1:137,111:248:99:3712,0,4350
chrXIV	716058	.	C	T	3877.77	PASS	AC=1;AF=0.5;AN=2;BaseQRankSum=0.904;DP=250;Dels=0.0;FS=1.522;HaplotypeScore=0.0;MLEAC=1;MLEAF=0.5;MQ=41.94;MQ0=0;MQRankSum=-0.573;QD=15.51;ReadPosRankSum=2.099	GT:AD:DP:GQ:PL	0/1:128,121:249:99:3906,0,4264
chrXIV	720690	.	G	A	3977.77	PASS	AC=1;AF=0.5;AN=2;BaseQRankSum=-0.43;DP=225;Dels=0.0;FS=5.54;HaplotypeScore=7.6851;MLEAC=1;MLEAF=0.5;MQ=41.81;MQ0=0;MQRankSum=-2.544;QD=17.68;ReadPosRankSum=-1.075	GT:AD:DP:GQ:PL	0/1:104,121:225:99:4006,0,3404
chrXIV	727290	.	G	A	4484.77	PASS	AC=1;AF=0.5;AN=2;BaseQRankSum=-2.325;DP=250;Dels=0.0;FS=2.971;HaplotypeScore=3.2762;MLEAC=1;MLEAF=0.5;MQ=42.0;MQ0=0;MQRankSum=0.197;QD=17.94;ReadPosRankSum=-1.014	GT:AD:DP:GQ:PL	0/1:113,137:250:99:4513,0,3632
chrXIV	728164	.	C	T	4146.77	PASS	AC=1;AF=0.5;AN=2;BaseQRankSum=-1.037;DP=250;Dels=0.0;FS=0.471;HaplotypeScore=3.9376;MLEAC=1;MLEAF=0.5;MQ=42.0;MQ0=0;MQRankSum=-0.88;QD=16.59;ReadPosRankSum=1.595	GT:AD:DP:GQ:PL	0/1:125,125:250:99:4175,0,4316
chrXIV	731302	.	G	A	3693.77	PASS	AC=1;AF=0.5;AN=2;BaseQRankSum=-0.139;DP=237;Dels=0.0;FS=6.294;HaplotypeScore=5.8882;MLEAC=1;MLEAF=0.5;MQ=41.93;MQ0=0;MQRankSum=0.402;QD=15.59;ReadPosRankSum=-0.641	GT:AD:DP:GQ:PL	0/1:123,112:235:99:3722,0,4085
chrXIV	733213	.	G	A	4296.77	PASS	AC=1;AF=0.5;AN=2;BaseQRankSum=-0.484;DP=250;Dels=0.0;FS=8.965;HaplotypeScore=2.7551;MLEAC=1;MLEAF=0.5;MQ=41.98;MQ0=0;MQRankSum=0.524;QD=17.19;ReadPosRankSum=-1.4	GT:AD:DP:GQ:PL	0/1:120,130:250:99:4325,0,3909
chrXIV	733237	.	G	A	4531.77	PASS	AC=1;AF=0.5;AN=2;BaseQRankSum=3.091;DP=250;Dels=0.0;FS=1.528;HaplotypeScore=7.3103;MLEAC=1;MLEAF=0.5;MQ=41.98;MQ0=0;MQRankSum=0.218;QD=18.13;ReadPosRankSum=1.103	GT:AD:DP:GQ:PL	0/1:116,133:249:99:4560,0,3674
chrXIV	734068	.	G	A	3619.77	PASS	AC=1;AF=0.5;AN=2;BaseQRankSum=-3.13;DP=250;Dels=0.0;FS=0.0;HaplotypeScore=7.9856;MLEAC=1;MLEAF=0.5;MQ=41.91;MQ0=0;MQRankSum=0.094;QD=14.48;ReadPosRankSum=0.39	GT:AD:DP:GQ:PL	0/1:129,120:249:99:3648,0,4299
chrXIV	734490	.	G	A	4033.77	PASS	AC=1;AF=0.5;AN=2;BaseQRankSum=-0.552;DP=250;Dels=0.0;FS=2.819;HaplotypeScore=1.7825;MLEAC=1;MLEAF=0.5;MQ=41.92;MQ0=0;MQRankSum=-0.267;QD=16.14;ReadPosRankSum=0.65	GT:AD:DP:GQ:PL	0/1:126,123:250:99:4062,0,4172
chrXIV	734563	.	G	A	3899.77	PASS	AC=1;AF=0.5;AN=2;BaseQRankSum=0.316;DP=250;Dels=0.0;FS=10.124;HaplotypeScore=1.4679;MLEAC=1;MLEAF=0.5;MQ=41.94;MQ0=0;MQRankSum=-0.777;QD=15.6;ReadPosRankSum=0.19	GT:AD:DP:GQ:PL	0/1:128,120:248:99:3928,0,4234
chrXIV	740109	.	G	A	4215.77	PASS	AC=1;AF=0.5;AN=2;BaseQRankSum=-0.077;DP=250;Dels=0.0;FS=5.093;HaplotypeScore=1.5774;MLEAC=1;MLEAF=0.5;MQ=41.99;MQ0=0;MQRankSum=1.611;QD=16.86;ReadPosRankSum=-2.72	GT:AD:DP:GQ:PL	0/1:122,127:249:99:4244,0,4082
chrXIV	748780	.	C	T	4015.77	PASS	AC=1;AF=0.5;AN=2;BaseQRankSum=-0.358;DP=250;Dels=0.0;FS=5.057;HaplotypeScore=6.7013;MLEAC=1;MLEAF=0.5;MQ=41.82;MQ0=0;MQRankSum=-1.208;QD=16.06;ReadPosRankSum=-0.579	GT:AD:DP:GQ:PL	0/1:121,127:249:99:4044,0,3847
chrXIV	761303	.	C	T	4059.77	PASS	AC=1;AF=0.5;AN=2;BaseQRankSum=2.305;DP=250;Dels=0.0;FS=5.884;HaplotypeScore=2.9456;MLEAC=1;MLEAF=0.5;MQ=42.0;MQ0=0;MQRankSum=2.58;QD=16.24;ReadPosRankSum=1.17	GT:AD:DP:GQ:PL	0/1:130,120:250:99:4088,0,4327
chrXIV	763545	.	C	T	4346.77	PASS	AC=1;AF=0.5;AN=2;BaseQRankSum=0.956;DP=250;Dels=0.0;FS=2.831;HaplotypeScore=2.2566;MLEAC=1;MLEAF=0.5;MQ=41.99;MQ0=0;MQRankSum=1.233;QD=17.39;ReadPosRankSum=0.801	GT:AD:DP:GQ:PL	0/1:118,131:249:99:4375,0,3666
chrXIV	771848	.	G	A	4070.77	PASS	AC=1;AF=0.5;AN=2;BaseQRankSum=-0.723;DP=249;Dels=0.0;FS=3.509;HaplotypeScore=5.8918;MLEAC=1;MLEAF=0.5;MQ=41.94;MQ0=0;MQRankSum=0.501;QD=16.35;ReadPosRankSum=0.831	GT:AD:DP:GQ:PL	0/1:121,127:248:99:4099,0,3784
chrXV	40920	.	C	T	1908.77	PASS	AC=1;AF=0.5;AN=2;BaseQRankSum=1.276;DP=116;Dels=0.0;FS=0.0;HaplotypeScore=0.734;MLEAC=1;MLEAF=0.5;MQ=41.67;MQ0=0;MQRankSum=1.165;QD=16.45;ReadPosRankSum=-0.933	GT:AD:DP:GQ:PL	0/1:57,59:116:99:1937,0,1838
chrXV	145969	.	G	A	4573.77	PASS	AC=1;AF=0.5;AN=2;BaseQRankSum=2.005;DP=250;Dels=0.0;FS=2.133;HaplotypeScore=4.4191;MLEAC=1;MLEAF=0.5;MQ=42.0;MQ0=0;MQRankSum=-0.549;QD=18.3;ReadPosRankSum=0.065	GT:AD:DP:GQ:PL	0/1:113,136:249:99:4602,0,3558
chrXV	159855	.	G	A	4106.77	PASS	AC=1;AF=0.5;AN=2;BaseQRankSum=-0.584;DP=250;Dels=0.0;FS=0.977;HaplotypeScore=0.9578;MLEAC=1;MLEAF=0.5;MQ=41.87;MQ0=1;MQRankSum=-0.959;QD=16.43;ReadPosRankSum=1.068	GT:AD:DP:GQ:PL	0/1:122,128:250:99:4135,0,3906
chrXV	204655	.	C	T	3953.77	PASS	AC=1;AF=0.5;AN=2;BaseQRankSum=1.173;DP=249;Dels=0.0;FS=2.208;HaplotypeScore=3.9667;MLEAC=1;MLEAF=0.5;MQ=41.93;MQ0=0;MQRankSum=-0.379;QD=15.88;ReadPosRankSum=-0.381	GT:AD:DP:GQ:PL	0/1:127,122:249:99:3982,0,4208
chrXV	205040	.	C	T	4148.77	PASS	AC=1;AF=0.5;AN=2;BaseQRankSum=-1.395;DP=250;Dels=0.0;FS=0.972;HaplotypeScore=4.0669;MLEAC=1;MLEAF=0.5;MQ=41.99;MQ0=0;MQRankSum=0.569;QD=16.6;ReadPosRankSum=-2.255	GT:AD:DP:GQ:PL	0/1:124,125:249:99:4177,0,4131
chrXV	209887	.	G	A	3954.77	PASS	AC=1;AF=0.5;AN=2;BaseQRankSum=0.443;DP=250;Dels=0.0;FS=5.091;HaplotypeScore=1.7262;MLEAC=1;MLEAF=0.5;MQ=42.0;MQ0=0;MQRankSum=-0.295;QD=15.82;ReadPosRankSum=-1.023	GT:AD:DP:GQ:PL	0/1:130,119:249:99:3983,0,4336
chrXV	219452	.	G	A	4228.77	PASS	AC=1;AF=0.5;AN=2;BaseQRankSum=2.963;DP=250;Dels=0.0;FS=1.522;HaplotypeScore=5.1303;MLEAC=1;MLEAF=0.5;MQ=42.0;MQ0=0;MQRankSum=-1.311;QD=16.92;ReadPosRankSum=0.466	GT:AD:DP:GQ:PL	0/1:121,129:250:99:4257,0,3802
chrXV	230132	.	C	T	4516.77	PASS	AC=1;AF=0.5;AN=2;BaseQRankSum=-1.389;DP=250;Dels=0.0;FS=0.0;HaplotypeScore=2.4666;MLEAC=1;MLEAF=0.5;MQ=42.0;MQ0=0;MQRankSum=1.58;QD=18.07;ReadPosRankSum=0.43	GT:AD:DP:GQ:PL	0/1:107,143:250:99:4545,0,3356
chrXV	231345	.	G	A	4259.77	PASS	AC=1;AF=0.5;AN=2;BaseQRankSum=-0.042;DP=245;Dels=0.0;FS=0.996;HaplotypeScore=6.2556;MLEAC=1;MLEAF=0.5;MQ=41.99;MQ0=0;MQRankSum=0.3;QD=17.39;ReadPosRankSum=1.785	GT:AD:DP:GQ:PL	0/1:115,127:242:99:4288,0,3784
chrXV	235163	.	C	T	4150.77	PASS	AC=1;AF=0.5;AN=2;BaseQRankSum=2.339;DP=250;Dels=0.0;FS=2.789;HaplotypeScore=4.1876;MLEAC=1;MLEAF=0.5;MQ=41.07;MQ0=0;MQRankSum=-0.415;QD=16.6;ReadPosRankSum=-0.175	GT:AD:DP:GQ:PL	0/1:118,131:250:99:4179,0,3576
chrXV	253557	.	G	A	4358.77	PASS	AC=1;AF=0.5;AN=2;BaseQRankSum=-0.257;DP=250;Dels=0.0;FS=8.919;HaplotypeScore=0.0;MLEAC=1;MLEAF=0.5;MQ=41.98;MQ0=0;MQRankSum=-1.341;QD=17.44;ReadPosRankSum=0.542	GT:AD:DP:GQ:PL	0/1:118,132:250:99:4387,0,3783
chrXV	253652	.	C	T	3604.77	PASS	AC=1;AF=0.5;AN=2;BaseQRankSum=-0.707;DP=250;Dels=0.0;FS=0.0;HaplotypeScore=8.2444;MLEAC=1;MLEAF=0.5;MQ=41.93;MQ0=0;MQRankSum=-1.157;QD=14.42;ReadPosRankSum=1.028	GT:AD:DP:GQ:PL	0/1:134,115:250:99:3633,0,4515
chrXV	281258	.	C	T	3755.77	PASS	AC=1;AF=0.5;AN=2;BaseQRankSum=1.678;DP=250;Dels=0.0;FS=4.382;HaplotypeScore=5.0093;MLEAC=1;MLEAF=0.5;MQ=41.94;MQ0=0;MQRankSum=-0.554;QD=15.02;ReadPosRankSum=0.677	GT:AD:DP:GQ:PL	0/1:137,113:250:99:3784,0,4543
chrXV	282027	.	G	A	4929.77	PASS	AC=1;AF=0.5;AN=2;BaseQRankSum=0.08;DP=250;Dels=0.0;FS=2.171;HaplotypeScore=7.4581;MLEAC=1;MLEAF=0.5;MQ=41.98;MQ0=0;MQRankSum=-0.111;QD=19.72;ReadPosRankSum=-0.382	GT:AD:DP:GQ:PL	0/1:107,143:250:99:4958,0,3503
chrXV	285885	.	C	T	3462.77	PASS	AC=1;AF=0.5;AN=2;BaseQRankSum=1.317;DP=250;Dels=0.0;FS=2.151;HaplotypeScore=3.4499;MLEAC=1;MLEAF=0.5;MQ=41.94;MQ0=0;MQRankSum=0.86;QD=13.85;ReadPosRankSum=1.04	GT:AD:DP:GQ:PL	0/1:140,108:248:99:3491,0,4559
chrXV	293363	.	C	T	3695.77	PASS	AC=1;AF=0.5;AN=2;BaseQRankSum=1.196;DP=243;Dels=0.0;FS=2.192;HaplotypeScore=5.0673;MLEAC=1;MLEAF=0.5;MQ=41.91;MQ0=1;MQRankSum=0.703;QD=15.21;ReadPosRankSum=-1.107	GT:AD:DP:GQ:PL	0/1:129,113:242:99:3724,0,4237
chrXV	304284	.	C	T	4134.77	PASS	AC=1;AF=0.5;AN=2;BaseQRankSum=-1.51;DP=246;Dels=0.0;FS=7.024;HaplotypeScore=3.2902;MLEAC=1;MLEAF=0.5;MQ=41.99;MQ0=0;MQRankSum=0.93;QD=16.81;ReadPosRankSum=-1.347	GT:AD:DP:GQ:PL	0/1:117,128:245:99:4163,0,3890
chrXV	307895	.	C	T	4161.77	PASS	AC=1;AF=0.5;AN=2;BaseQRankSum=1.182;DP=250;Dels=0.0;FS=11.311;HaplotypeScore=5.0685;MLEAC=1;MLEAF=0.5;MQ=41.88;MQ0=0;MQRankSum=-0.827;QD=16.65;ReadPosRankSum=-0.394	GT:AD:DP:GQ:PL	0/1:125,125:250:99:4190,0,4025
chrXV	307909	.	C	T	4127.77	PASS	AC=1;AF=0.5;AN=2;BaseQRankSum=1.678;DP=250;Dels=0.0;FS=9.049;HaplotypeScore=6.6118;MLEAC=1;MLEAF=0.5;MQ=41.85;MQ0=0;MQRankSum=-0.568;QD=16.51;ReadPosRankSum=0.596	GT:AD:DP:GQ:PL	0/1:124,126:250:99:4156,0,4046
chrXV	311450	.	G	A	4000.77	PASS	AC=1;AF=0.5;AN=2;BaseQRankSum=0.446;DP=250;Dels=0.0;FS=2.8;HaplotypeScore=5.5172;MLEAC=1;MLEAF=0.5;MQ=41.94;MQ0=0;MQRankSum=-0.682;QD=16.0;ReadPosRankSum=-0.59	GT:AD:DP:GQ:PL	0/1:127,121:248:99:4029,0,4150
chrXV	313016	.	G	A	4655.77	PASS	AC=1;AF=0.5;AN=2;BaseQRankSum=0.121;DP=250;Dels=0.0;FS=12.806;HaplotypeScore=3.4105;MLEAC=1;MLEAF=0.5;MQ=42.0;MQ0=0;MQRankSum=-0.225;QD=18.62;ReadPosRankSum=-0.427	GT:AD:DP:GQ:PL	0/1:106,142:248:99:4684,0,3400
chrXV	324351	.	G	A	3761.77	PASS	AC=1;AF=0.5;AN=2;BaseQRankSum=0.263;DP=246;Dels=0.0;FS=0.0;HaplotypeScore=8.2844;MLEAC=1;MLEAF=0.5;MQ=42.0;MQ0=0;MQRankSum=1.593;QD=15.29;ReadPosRankSum=0.16	GT:AD:DP:GQ:PL	0/1:133,113:246:99:3790,0,4484
chrXV	326854	.	G	A	2583.77	PASS	AC=1;AF=0.5;AN=2;BaseQRankSum=0.419;DP=183;Dels=0.0;FS=3.675;HaplotypeScore=2.3984;MLEAC=1;MLEAF=0.5;MQ=41.99;MQ0=0;MQRankSum=0.752;QD=14.12;ReadPosRankSum=0.155	GT:AD:DP:GQ:PL	0/1:99,84:183:99:2612,0,3247
chrXV	342830	.	C	T	3805.77	PASS	AC=1;AF=0.5;AN=2;BaseQRankSum=-0.349;DP=250;Dels=0.0;FS=8.924;HaplotypeScore=1.6828;MLEAC=1;MLEAF=0.5;MQ=42.0;MQ0=0;MQRankSum=-0.351;QD=15.22;ReadPosRankSum=-1.18	GT:AD:DP:GQ:PL	0/1:133,117:250:99:3834,0,4440
chrXV	349795	.	C	T	4582.77	PASS	AC=1;AF=0.5;AN=2;BaseQRankSum=-0.22;DP=241;Dels=0.0;FS=0.0;HaplotypeScore=8.4216;MLEAC=1;MLEAF=0.5;MQ=41.94;MQ0=0;MQRankSum=-0.693;QD=19.02;ReadPosRankSum=0.638	GT:AD:DP:GQ:PL	0/1:100,138:240:99:4611,0,3079
chrXV	365852	.	C	T	3851.77	PASS	AC=1;AF=0.5;AN=2;BaseQRankSum=-4.211;DP=249;Dels=0.0;FS=5.118;HaplotypeScore=4.1647;MLEAC=1;MLEAF=0.5;MQ=41.94;MQ0=0;MQRankSum=1.097;QD=15.47;ReadPosRankSum=-0.468	GT:AD:DP:GQ:PL	0/1:122,126:248:99:3880,0,3924
chrXV	366190	.	C	T	4645.77	PASS	AC=1;AF=0.5;AN=2;BaseQRankSum=0.723;DP=250;Dels=0.0;FS=8.101;HaplotypeScore=0.0;MLEAC=1;MLEAF=0.5;MQ=42.0;MQ0=0;MQRankSum=-0.395;QD=18.58;ReadPosRankSum=-0.695	GT:AD:DP:GQ:PL	0/1:114,135:249:99:4674,0,3714
chrXV	381128	.	C	T	4037.77	PASS	AC=1;AF=0.5;AN=2;BaseQRankSum=-0.345;DP=250;Dels=0.0;FS=6.876;HaplotypeScore=6.3018;MLEAC=1;MLEAF=0.5;MQ=42.0;MQ0=0;MQRankSum=0.757;QD=16.15;ReadPosRankSum=-0.908	GT:AD:DP:GQ:PL	0/1:125,125:250:99:4066,0,4018
chrXV	381994	.	G	A	4448.77	PASS	AC=1;AF=0.5;AN=2;BaseQRankSum=1.714;DP=250;Dels=0.0;FS=0.975;HaplotypeScore=6.3319;MLEAC=1;MLEAF=0.5;MQ=41.94;MQ0=0;MQRankSum=-0.028;QD=17.8;ReadPosRankSum=-1.441	GT:AD:DP:GQ:PL	0/1:119,131:250:99:4477,0,3868
chrXV	383588	.	C	T	3697.77	PASS	AC=1;AF=0.5;AN=2;BaseQRankSum=0.629;DP=250;Dels=0.0;FS=0.466;HaplotypeScore=6.5322;MLEAC=1;MLEAF=0.5;MQ=42.0;MQ0=0;MQRankSum=0.794;QD=14.79;ReadPosRankSum=0.522	GT:AD:DP:GQ:PL	0/1:137,113:250:99:3726,0,4620
chrXV	400028	.	C	T	3798.77	PASS	AC=1;AF=0.5;AN=2;BaseQRankSum=0.901;DP=250;Dels=0.0;FS=6.059;HaplotypeScore=6.8322;MLEAC=1;MLEAF=0.5;MQ=41.99;MQ0=0;MQRankSum=-0.379;QD=15.2;ReadPosRankSum=1.663	GT:AD:DP:GQ:PL	0/1:131,117:250:99:3827,0,4314
chrXV	405736	.	G	A	3933.77	PASS	AC=1;AF=0.5;AN=2;BaseQRankSum=1.018;DP=250;Dels=0.0;FS=0.472;HaplotypeScore=1.8455;MLEAC=1;MLEAF=0.5;MQ=41.98;MQ0=0;MQRankSum=-0.706;QD=15.74;ReadPosRankSum=0.99	GT:AD:DP:GQ:PL	0/1:134,116:250:99:3962,0,4503
chrXV	405812	.	G	A	4432.77	PASS	AC=1;AF=0.5;AN=2;BaseQRankSum=0.155;DP=250;Dels=0.0;FS=3.519;HaplotypeScore=2.4892;MLEAC=1;MLEAF=0.5;MQ=41.98;MQ0=0;MQRankSum=0.196;QD=17.73;ReadPosRankSum=-0.441	GT:AD:DP:GQ:PL	0/1:116,132:248:99:4461,0,3827
chrXV	407837	.	G	A	4346.77	PASS	AC=1;AF=0.5;AN=2;BaseQRankSum=-0.844;DP=250;Dels=0.0;FS=0.0;HaplotypeScore=4.5121;MLEAC=1;MLEAF=0.5;MQ=41.92;MQ0=0;MQRankSum=-1.326;QD=17.39;ReadPosRankSum=-0.59	GT:AD:DP:GQ:PL	0/1:117,131:249:99:4375,0,3814
chrXV	408119	.	G	A	9744.77	PASS	AC=2;AF=1.0;AN=2;DP=250;Dels=0.0;FS=0.0;HaplotypeScore=10.5273;MLEAC=2;MLEAF=1.0;MQ=41.8;MQ0=0;QD=34.92	GT:AD:DP:GQ:PL	1/1:0,249:249:99:9773,734,0
chrXV	408121	.	G	A	3829.77	PASS	AC=1;AF=0.5;AN=2;BaseQRankSum=-1.774;DP=250;Dels=0.0;FS=1.54;HaplotypeScore=5.027;MLEAC=1;MLEAF=0.5;MQ=41.8;MQ0=0;MQRankSum=0.947;QD=15.32;ReadPosRankSum=0.346	GT:AD:DP:GQ:PL	0/1:131,118:250:99:3858,0,4356
chrXV	411313	.	C	T	3689.77	PASS	AC=1;AF=0.5;AN=2;BaseQRankSum=-3.328;DP=250;Dels=0.0;FS=18.451;HaplotypeScore=0.9973;MLEAC=1;MLEAF=0.5;MQ=41.87;MQ0=0;MQRankSum=-0.725;QD=14.76;ReadPosRankSum=1.552	GT:AD:DP:GQ:PL	0/1:131,118:249:99:3718,0,4412
chrXV	413289	.	C	T	3442.77	PASS	AC=1;AF=0.5;AN=2;BaseQRankSum=-1.29;DP=250;Dels=0.0;FS=5.114;HaplotypeScore=9.1798;MLEAC=1;MLEAF=0.5;MQ=41.91;MQ0=0;MQRankSum=0.399;QD=13.77;ReadPosRankSum=0.438	GT:AD:DP:GQ:PL	0/1:137,112:249:99:3471,0,4527
chrXV	424033	.	G	A	3746.77	PASS	AC=1;AF=0.5;AN=2;BaseQRankSum=0.222;DP=247;Dels=0.0;FS=9.048;HaplotypeScore=2.9677;MLEAC=1;MLEAF=0.5;MQ=42.0;MQ0=0;MQRankSum=-0.004;QD=15.17;ReadPosRankSum=-0.074	GT:AD:DP:GQ:PL	0/1:130,117:247:99:3775,0,4128
chrXV	424603	.	G	A	4184.77	PASS	AC=1;AF=0.5;AN=2;BaseQRankSum=0.166;DP=237;Dels=0.0;FS=1.578;HaplotypeScore=4.1594;MLEAC=1;MLEAF=0.5;MQ=42.0;MQ0=0;MQRankSum=2.056;QD=17.66;ReadPosRankSum=-0.438	GT:AD:DP:GQ:PL	0/1:109,128:237:99:4213,0,3591
chrXV	427147	.	G	A	4606.77	PASS	AC=1;AF=0.5;AN=2;BaseQRankSum=-1.57;DP=250;Dels=0.0;FS=0.0;HaplotypeScore=3.5723;MLEAC=1;MLEAF=0.5;MQ=41.93;MQ0=0;MQRankSum=0.75;QD=18.43;ReadPosRankSum=0.909	GT:AD:DP:GQ:PL	0/1:113,136:249:99:4635,0,3646
chrXV	427312	.	G	A	3786.77	PASS	AC=1;AF=0.5;AN=2;BaseQRankSum=1.598;DP=250;Dels=0.0;FS=0.0;HaplotypeScore=3.5866;MLEAC=1;MLEAF=0.5;MQ=41.83;MQ0=0;MQRankSum=0.773;QD=15.15;ReadPosRankSum=-0.389	GT:AD:DP:GQ:PL	0/1:132,117:249:99:3815,0,4233
chrXV	431377	.	G	A	4128.77	PASS	AC=1;AF=0.5;AN=2;BaseQRankSum=-1.215;DP=250;Dels=0.0;FS=16.512;HaplotypeScore=6.6581;MLEAC=1;MLEAF=0.5;MQ=41.98;MQ0=0;MQRankSum=-1.07;QD=16.52;ReadPosRankSum=-0.753	GT:AD:DP:GQ:PL	0/1:121,127:248:99:4157,0,4034
chrXV	438519	.	C	T	4672.77	PASS	AC=1;AF=0.5;AN=2;BaseQRankSum=0.416;DP=249;Dels=0.0;FS=21.46;HaplotypeScore=4.3299;MLEAC=1;MLEAF=0.5;MQ=41.98;MQ0=0;MQRankSum=-0.845;QD=18.77;ReadPosRankSum=-1.542	GT:AD:DP:GQ:PL	0/1:113,134:249:99:4701,0,3820
chrXV	444624	.	C	T	3738.77	PASS	AC=1;AF=0.5;AN=2;BaseQRankSum=0.458;DP=250;Dels=0.0;FS=3.526;HaplotypeScore=8.0977;MLEAC=1;MLEAF=0.5;MQ=41.93;MQ0=0;MQRankSum=0.061;QD=14.96;ReadPosRankSum=-0.354	GT:AD:DP:GQ:PL	0/1:135,115:250:99:3767,0,4538
chrXV	471627	.	G	A	3827.77	PASS	AC=1;AF=0.5;AN=2;BaseQRankSum=0.363;DP=250;Dels=0.0;FS=2.79;HaplotypeScore=4.2545;MLEAC=1;MLEAF=0.5;MQ=41.94;MQ0=0;MQRankSum=0.771;QD=15.31;ReadPosRankSum=-0.528	GT:AD:DP:GQ:PL	0/1:130,120:250:99:3856,0,4330
chrXV	472668	.	C	T	4098.77	PASS	AC=1;AF=0.5;AN=2;BaseQRankSum=-0.397;DP=250;Dels=0.0;FS=0.466;HaplotypeScore=3.3326;MLEAC=1;MLEAF=0.5;MQ=41.89;MQ0=0;MQRankSum=-0.528;QD=16.4;ReadPosRankSum=0.429	GT:AD:DP:GQ:PL	0/1:127,123:250:99:4127,0,4158
chrXV	473489	.	C	T	4144.77	PASS	AC=1;AF=0.5;AN=2;BaseQRankSum=1.24;DP=250;Dels=0.0;FS=0.995;HaplotypeScore=9.1439;MLEAC=1;MLEAF=0.5;MQ=41.93;MQ0=0;MQRankSum=0.884;QD=16.58;ReadPosRankSum=0.698	GT:AD:DP:GQ:PL	0/1:125,124:250:99:4173,0,4093
chrXV	481955	.	C	T	3890.77	PASS	AC=1;AF=0.5;AN=2;BaseQRankSum=0.494;DP=235;Dels=0.0;FS=2.259;HaplotypeScore=3.0888;MLEAC=1;MLEAF=0.5;MQ=41.91;MQ0=0;MQRankSum=1.211;QD=16.56;ReadPosRankSum=-0.166	GT:AD:DP:GQ:PL	0/1:114,121:235:99:3919,0,3793
chrXV	481956	.	C	T	3965.77	PASS	AC=1;AF=0.5;AN=2;BaseQRankSum=0.433;DP=239;Dels=0.0;FS=2.917;HaplotypeScore=3.0888;MLEAC=1;MLEAF=0.5;MQ=41.92;MQ0=0;MQRankSum=-0.818;QD=16.59;ReadPosRankSum=-0.437	GT:AD:DP:GQ:PL	0/1:115,123:239:99:3994,0,3764
[truncated: 53,736 more chars]
