# Supplementary material for: Disruption of Transcriptional Coactivator Sub1 Leads to Genome-Wide Re-distribution of Clustered Mutations Induced by APOBEC in Active Yeast Genes
Source: PLoS Genet. 2015 May 5;11(5):e1005217. doi: 10.1371/journal.pgen.1005217 (PMC4420506; doi:10.1371/journal.pgen.1005217)
Supplement: S1 Dataset — (ZIP) [file pgen.1005217.s001.zip › PmCDA1/N058-LAN210-Can-PmCDA1-Feb13-RUN5-D3.vcf]

##fileformat=VCFv4.1
##FILTER=<ID=LowQual,Description="Low quality">
##FILTER=<ID=ambigious_snp,Description="QD < 2.000000 || FS > 60.000000 || MQ < 40.000000 || HaplotypeScore > 13.000000 || MappingQualityRankSum < -12.500000 || ReadPosRankSum < -8.000000">
##FORMAT=<ID=AD,Number=.,Type=Integer,Description="Allelic depths for the ref and alt alleles in the order listed">
##FORMAT=<ID=DP,Number=1,Type=Integer,Description="Approximate read depth (reads with MQ=255 or with bad mates are filtered)">
##FORMAT=<ID=GQ,Number=1,Type=Integer,Description="Genotype Quality">
##FORMAT=<ID=GT,Number=1,Type=String,Description="Genotype">
##FORMAT=<ID=PL,Number=G,Type=Integer,Description="Normalized, Phred-scaled likelihoods for genotypes as defined in the VCF specification">
##GATKCommandLine=<ID=SelectVariants,Version=3.2-0-g289df4b,Date="Thu Aug 14 17:59:40 MSK 2014",Epoch=1408024780450,CommandLineOptions="analysis_type=SelectVariants input_file=[] showFullBamList=false read_buffer_size=null phone_home=AWS gatk_key=null tag=NA read_filter=[] intervals=null excludeIntervals=null interval_set_rule=UNION interval_merging=ALL interval_padding=0 reference_sequence=/home/mahajrod/genetics/desaminases/data/LAN210_v0.10m/LAN210_v0.10m.fasta nonDeterministicRandomSeed=false disableDithering=false maxRuntime=-1 maxRuntimeUnits=MINUTES downsampling_type=BY_SAMPLE downsample_to_fraction=null downsample_to_coverage=1000 baq=OFF baqGapOpenPenalty=40.0 refactor_NDN_cigar_string=false fix_misencoded_quality_scores=false allow_potentially_misencoded_quality_scores=false useOriginalQualities=false defaultBaseQualities=-1 performanceLog=null BQSR=null quantize_quals=0 disable_indel_quals=false emit_original_quals=false preserve_qscores_less_than=6 globalQScorePrior=-1.0 validation_strictness=SILENT remove_program_records=false keep_program_records=false sample_rename_mapping_file=null unsafe=null disable_auto_index_creation_and_locking_when_reading_rods=false num_threads=1 num_cpu_threads_per_data_thread=1 num_io_threads=0 monitorThreadEfficiency=false num_bam_file_handles=null read_group_black_list=null pedigree=[] pedigreeString=[] pedigreeValidationType=STRICT allow_intervals_with_unindexed_bam=false generateShadowBCF=false variant_index_type=DYNAMIC_SEEK variant_index_parameter=-1 logging_level=INFO log_to_file=null help=false version=false variant=(RodBinding name=variant source=N058-LAN210-Can-PmCDA1-Feb13-RUN5-D3_GATK_filtered_SNP.vcf) discordance=(RodBinding name= source=UNBOUND) concordance=(RodBinding name= source=UNBOUND) out=org.broadinstitute.gatk.engine.io.stubs.VariantContextWriterStub no_cmdline_in_header=org.broadinstitute.gatk.engine.io.stubs.VariantContextWriterStub sites_only=org.broadinstitute.gatk.engine.io.stubs.VariantContextWriterStub bcf=org.broadinstitute.gatk.engine.io.stubs.VariantContextWriterStub sample_name=[] sample_expressions=null sample_file=null exclude_sample_name=[] exclude_sample_file=[] select_expressions=[] excludeNonVariants=false excludeFiltered=true restrictAllelesTo=ALL keepOriginalAC=false mendelianViolation=false mendelianViolationQualThreshold=0.0 select_random_fraction=0.0 remove_fraction_genotypes=0.0 selectTypeToInclude=[] keepIDs=null fullyDecode=false forceGenotypesDecode=false justRead=false maxIndelSize=2147483647 ALLOW_NONOVERLAPPING_COMMAND_LINE_SAMPLES=false filter_reads_with_N_cigar=false filter_mismatching_base_and_quals=false filter_bases_not_stored=false">
##INFO=<ID=AC,Number=A,Type=Integer,Description="Allele count in genotypes, for each ALT allele, in the same order as listed">
##INFO=<ID=AF,Number=A,Type=Float,Description="Allele Frequency, for each ALT allele, in the same order as listed">
##INFO=<ID=AN,Number=1,Type=Integer,Description="Total number of alleles in called genotypes">
##INFO=<ID=BaseQRankSum,Number=1,Type=Float,Description="Z-score from Wilcoxon rank sum test of Alt Vs. Ref base qualities">
##INFO=<ID=DP,Number=1,Type=Integer,Description="Approximate read depth; some reads may have been filtered">
##INFO=<ID=DS,Number=0,Type=Flag,Description="Were any of the samples downsampled?">
##INFO=<ID=Dels,Number=1,Type=Float,Description="Fraction of Reads Containing Spanning Deletions">
##INFO=<ID=FS,Number=1,Type=Float,Description="Phred-scaled p-value using Fisher's exact test to detect strand bias">
##INFO=<ID=HaplotypeScore,Number=1,Type=Float,Description="Consistency of the site with at most two segregating haplotypes">
##INFO=<ID=InbreedingCoeff,Number=1,Type=Float,Description="Inbreeding coefficient as estimated from the genotype likelihoods per-sample when compared against the Hardy-Weinberg expectation">
##INFO=<ID=MLEAC,Number=A,Type=Integer,Description="Maximum likelihood expectation (MLE) for the allele counts (not necessarily the same as the AC), for each ALT allele, in the same order as listed">
##INFO=<ID=MLEAF,Number=A,Type=Float,Description="Maximum likelihood expectation (MLE) for the allele frequency (not necessarily the same as the AF), for each ALT allele, in the same order as listed">
##INFO=<ID=MQ,Number=1,Type=Float,Description="RMS Mapping Quality">
##INFO=<ID=MQ0,Number=1,Type=Integer,Description="Total Mapping Quality Zero Reads">
##INFO=<ID=MQRankSum,Number=1,Type=Float,Description="Z-score From Wilcoxon rank sum test of Alt vs. Ref read mapping qualities">
##INFO=<ID=QD,Number=1,Type=Float,Description="Variant Confidence/Quality by Depth">
##INFO=<ID=RPA,Number=.,Type=Integer,Description="Number of times tandem repeat unit is repeated, for each allele (including reference)">
##INFO=<ID=RU,Number=1,Type=String,Description="Tandem repeat unit (bases)">
##INFO=<ID=ReadPosRankSum,Number=1,Type=Float,Description="Z-score from Wilcoxon rank sum test of Alt vs. Ref read position bias">
##INFO=<ID=STR,Number=0,Type=Flag,Description="Variant is a short tandem repeat">
##contig=<ID=chrI,length=198855>
##contig=<ID=chrII,length=810456>
##contig=<ID=chrIII,length=316501>
##contig=<ID=chrIV,length=1516959>
##contig=<ID=chrV,length=570663>
##contig=<ID=chrVI,length=270116>
##contig=<ID=chrVII,length=1084724>
##contig=<ID=chrVIII,length=557320>
##contig=<ID=chrIX,length=433988>
##contig=<ID=chrX,length=745688>
##contig=<ID=chrXI,length=666767>
##contig=<ID=chrXII,length=1065113>
##contig=<ID=chrXIII,length=917121>
##contig=<ID=chrXIV,length=784078>
##contig=<ID=chrXV,length=1078147>
##contig=<ID=chrXVI,length=943466>
##contig=<ID=mt,length=85611>
##reference=file:///home/mahajrod/genetics/desaminases/data/LAN210_v0.10m/LAN210_v0.10m.fasta
##source=SelectVariants
#CHROM	POS	ID	REF	ALT	QUAL	FILTER	INFO	FORMAT	N058-LAN210-Can-PmCDA1-Feb13-RUN5-D3
chrI	33186	.	C	T	2516.77	PASS	AC=1;AF=0.5;AN=2;BaseQRankSum=-1.287;DP=143;Dels=0.0;FS=2.145;HaplotypeScore=0.6651;MLEAC=1;MLEAF=0.5;MQ=41.9;MQ0=0;MQRankSum=-0.286;QD=17.6;ReadPosRankSum=0.857	GT:AD:DP:GQ:PL	0/1:65,78:143:99:2545,0,2093
chrI	39331	.	C	T	2401.77	PASS	AC=1;AF=0.5;AN=2;BaseQRankSum=0.763;DP=165;Dels=0.0;FS=2.733;HaplotypeScore=2.7833;MLEAC=1;MLEAF=0.5;MQ=42.0;MQ0=0;MQRankSum=0.456;QD=14.56;ReadPosRankSum=-0.603	GT:AD:DP:GQ:PL	0/1:89,76:165:99:2430,0,2753
chrI	71940	.	C	T	2722.77	PASS	AC=1;AF=0.5;AN=2;BaseQRankSum=1.263;DP=143;Dels=0.0;FS=6.319;HaplotypeScore=0.0;MLEAC=1;MLEAF=0.5;MQ=42.0;MQ0=0;MQRankSum=0.047;QD=19.04;ReadPosRankSum=-0.51	GT:AD:DP:GQ:PL	0/1:63,80:143:99:2751,0,1942
chrI	141476	.	G	A	2630.77	PASS	AC=1;AF=0.5;AN=2;BaseQRankSum=-0.959;DP=140;Dels=0.0;FS=0.0;HaplotypeScore=0.0;MLEAC=1;MLEAF=0.5;MQ=42.0;MQ0=0;MQRankSum=1.269;QD=18.79;ReadPosRankSum=-0.297	GT:AD:DP:GQ:PL	0/1:63,77:140:99:2659,0,2111
chrI	179975	.	C	T	2844.77	PASS	AC=1;AF=0.5;AN=2;BaseQRankSum=-0.789;DP=172;Dels=0.0;FS=2.683;HaplotypeScore=0.9933;MLEAC=1;MLEAF=0.5;MQ=41.87;MQ0=1;MQRankSum=0.014;QD=16.54;ReadPosRankSum=1.157	GT:AD:DP:GQ:PL	0/1:85,87:172:99:2873,0,2834
chrI	190445	.	C	T	582.77	PASS	AC=1;AF=0.5;AN=2;BaseQRankSum=-1.227;DP=54;Dels=0.0;FS=6.326;HaplotypeScore=0.734;MLEAC=1;MLEAF=0.5;MQ=42.0;MQ0=0;MQRankSum=-0.367;QD=10.79;ReadPosRankSum=0.17	GT:AD:DP:GQ:PL	0/1:34,20:54:99:611,0,1189
chrII	60820	.	C	T	3003.77	PASS	AC=1;AF=0.5;AN=2;BaseQRankSum=-1.168;DP=160;Dels=0.0;FS=2.067;HaplotypeScore=3.9434;MLEAC=1;MLEAF=0.5;MQ=41.99;MQ0=0;MQRankSum=-0.168;QD=18.77;ReadPosRankSum=0.701	GT:AD:DP:GQ:PL	0/1:72,87:160:99:3032,0,2375
chrII	101029	.	G	A	2679.77	PASS	AC=1;AF=0.5;AN=2;BaseQRankSum=0.592;DP=135;Dels=0.0;FS=1.388;HaplotypeScore=0.0;MLEAC=1;MLEAF=0.5;MQ=42.0;MQ0=0;MQRankSum=-0.007;QD=19.85;ReadPosRankSum=0.092	GT:AD:DP:GQ:PL	0/1:56,79:135:99:2708,0,1776
chrII	109951	.	G	A	2447.77	PASS	AC=1;AF=0.5;AN=2;BaseQRankSum=0.354;DP=138;Dels=0.0;FS=3.989;HaplotypeScore=1.79;MLEAC=1;MLEAF=0.5;MQ=41.97;MQ0=0;MQRankSum=2.122;QD=17.74;ReadPosRankSum=-1.278	GT:AD:DP:GQ:PL	0/1:67,71:138:99:2476,0,2238
chrII	190315	.	G	A	2892.77	PASS	AC=1;AF=0.5;AN=2;BaseQRankSum=-3.721;DP=188;Dels=0.0;FS=0.0;HaplotypeScore=2.7254;MLEAC=1;MLEAF=0.5;MQ=42.0;MQ0=0;MQRankSum=1.029;QD=15.39;ReadPosRankSum=-1.166	GT:AD:DP:GQ:PL	0/1:93,95:188:99:2921,0,3168
chrII	244370	.	C	T	2537.77	PASS	AC=1;AF=0.5;AN=2;BaseQRankSum=-0.673;DP=153;Dels=0.0;FS=7.653;HaplotypeScore=0.0;MLEAC=1;MLEAF=0.5;MQ=41.99;MQ0=0;MQRankSum=1.253;QD=16.59;ReadPosRankSum=0.713	GT:AD:DP:GQ:PL	0/1:77,76:153:99:2566,0,2651
chrII	275217	.	G	A	2895.77	PASS	AC=1;AF=0.5;AN=2;BaseQRankSum=-2.251;DP=199;Dels=0.0;FS=4.96;HaplotypeScore=0.7887;MLEAC=1;MLEAF=0.5;MQ=41.86;MQ0=0;MQRankSum=0.543;QD=14.55;ReadPosRankSum=1.583	GT:AD:DP:GQ:PL	0/1:104,94:199:99:2924,0,3479
chrII	275312	.	G	A	3263.77	PASS	AC=1;AF=0.5;AN=2;BaseQRankSum=0.98;DP=212;Dels=0.0;FS=3.132;HaplotypeScore=0.0;MLEAC=1;MLEAF=0.5;MQ=41.99;MQ0=0;MQRankSum=-0.313;QD=15.4;ReadPosRankSum=-0.753	GT:AD:DP:GQ:PL	0/1:114,98:212:99:3292,0,3833
chrII	275375	.	G	A	2664.77	PASS	AC=1;AF=0.5;AN=2;BaseQRankSum=0.252;DP=177;Dels=0.0;FS=1.869;HaplotypeScore=0.9665;MLEAC=1;MLEAF=0.5;MQ=42.0;MQ0=0;MQRankSum=0.511;QD=15.06;ReadPosRankSum=1.871	GT:AD:DP:GQ:PL	0/1:96,81:177:99:2693,0,3257
chrII	277954	.	G	A	2503.77	PASS	AC=1;AF=0.5;AN=2;BaseQRankSum=0.767;DP=174;Dels=0.0;FS=0.0;HaplotypeScore=1.79;MLEAC=1;MLEAF=0.5;MQ=41.99;MQ0=0;MQRankSum=0.385;QD=14.39;ReadPosRankSum=-0.033	GT:AD:DP:GQ:PL	0/1:97,77:174:99:2532,0,3331
chrII	278919	.	C	T	6573.77	PASS	AC=2;AF=1.0;AN=2;DP=162;Dels=0.0;FS=0.0;HaplotypeScore=0.0;MLEAC=2;MLEAF=1.0;MQ=42.0;MQ0=0;QD=29.43	GT:AD:DP:GQ:PL	1/1:0,162:162:99:6602,488,0
chrII	278949	.	C	T	2617.77	PASS	AC=1;AF=0.5;AN=2;BaseQRankSum=1.998;DP=148;Dels=0.0;FS=7.718;HaplotypeScore=0.0;MLEAC=1;MLEAF=0.5;MQ=41.86;MQ0=0;MQRankSum=0.092;QD=17.69;ReadPosRankSum=0.33	GT:AD:DP:GQ:PL	0/1:73,75:148:99:2646,0,2453
chrII	279324	.	C	T	2250.77	PASS	AC=1;AF=0.5;AN=2;BaseQRankSum=-0.326;DP=151;Dels=0.0;FS=2.934;HaplotypeScore=0.0;MLEAC=1;MLEAF=0.5;MQ=42.0;MQ0=0;MQRankSum=1.926;QD=14.91;ReadPosRankSum=0.46	GT:AD:DP:GQ:PL	0/1:80,71:151:99:2279,0,2633
chrII	280830	.	C	T	2438.77	PASS	AC=1;AF=0.5;AN=2;BaseQRankSum=0.344;DP=161;Dels=0.0;FS=0.0;HaplotypeScore=0.7887;MLEAC=1;MLEAF=0.5;MQ=41.99;MQ0=0;MQRankSum=-0.67;QD=15.15;ReadPosRankSum=-0.09	GT:AD:DP:GQ:PL	0/1:87,74:161:99:2467,0,2954
chrII	284265	.	C	T	2725.77	PASS	AC=1;AF=0.5;AN=2;BaseQRankSum=0.999;DP=174;Dels=0.0;FS=1.212;HaplotypeScore=4.2378;MLEAC=1;MLEAF=0.5;MQ=42.0;MQ0=0;MQRankSum=0.281;QD=15.67;ReadPosRankSum=-0.993	GT:AD:DP:GQ:PL	0/1:91,82:174:99:2754,0,3100
chrII	315285	.	C	T	3152.77	PASS	AC=1;AF=0.5;AN=2;BaseQRankSum=0.023;DP=178;Dels=0.0;FS=5.402;HaplotypeScore=1.6918;MLEAC=1;MLEAF=0.5;MQ=42.0;MQ0=0;MQRankSum=-0.865;QD=17.71;ReadPosRankSum=-0.207	GT:AD:DP:GQ:PL	0/1:85,93:178:99:3181,0,2844
chrII	356159	.	G	A	3228.29	PASS	AC=1;AF=0.5;AN=2;BaseQRankSum=-1.641;DP=193;Dels=0.0;FS=0.0;HaplotypeScore=0.0;MLEAC=1;MLEAF=0.5;MQ=42.0;MQ0=0;MQRankSum=-0.708;QD=16.73;ReadPosRankSum=-0.697	GT:AD:DP:GQ:PL	0/1:98,95:193:99:3257,0,3386
chrII	436514	.	C	T	2440.77	PASS	AC=1;AF=0.5;AN=2;BaseQRankSum=-0.607;DP=156;Dels=0.0;FS=0.0;HaplotypeScore=0.9967;MLEAC=1;MLEAF=0.5;MQ=42.0;MQ0=0;MQRankSum=-0.206;QD=15.65;ReadPosRankSum=0.632	GT:AD:DP:GQ:PL	0/1:83,73:156:99:2469,0,2746
chrII	456132	.	G	A	1912.77	PASS	AC=1;AF=0.5;AN=2;BaseQRankSum=-0.19;DP=114;Dels=0.0;FS=3.433;HaplotypeScore=3.1985;MLEAC=1;MLEAF=0.5;MQ=41.98;MQ0=0;MQRankSum=-0.632;QD=16.78;ReadPosRankSum=-1.494	GT:AD:DP:GQ:PL	0/1:56,58:114:99:1941,0,1825
chrII	477483	.	G	A	2188.77	PASS	AC=1;AF=0.5;AN=2;BaseQRankSum=-1.086;DP=150;Dels=0.0;FS=0.606;HaplotypeScore=0.6651;MLEAC=1;MLEAF=0.5;MQ=41.99;MQ0=0;MQRankSum=0.06;QD=14.59;ReadPosRankSum=0.553	GT:AD:DP:GQ:PL	0/1:75,75:150:99:2217,0,2366
chrII	519453	.	G	A	3178.77	PASS	AC=1;AF=0.5;AN=2;BaseQRankSum=-0.366;DP=187;Dels=0.0;FS=1.792;HaplotypeScore=0.0;MLEAC=1;MLEAF=0.5;MQ=41.91;MQ0=0;MQRankSum=0.726;QD=17.0;ReadPosRankSum=-2.099	GT:AD:DP:GQ:PL	0/1:91,96:187:99:3207,0,3064
chrII	528094	.	C	T	1952.77	PASS	AC=1;AF=0.5;AN=2;BaseQRankSum=0.301;DP=130;Dels=0.0;FS=2.235;HaplotypeScore=0.8321;MLEAC=1;MLEAF=0.5;MQ=42.0;MQ0=0;MQRankSum=1.38;QD=15.02;ReadPosRankSum=-1.034	GT:AD:DP:GQ:PL	0/1:70,60:130:99:1981,0,2354
chrII	606697	.	G	A	3112.77	PASS	AC=1;AF=0.5;AN=2;BaseQRankSum=0.533;DP=174;Dels=0.0;FS=11.753;HaplotypeScore=6.0698;MLEAC=1;MLEAF=0.5;MQ=40.16;MQ0=0;MQRankSum=0.49;QD=17.89;ReadPosRankSum=-0.627	GT:AD:DP:GQ:PL	0/1:76,98:174:99:3141,0,2414
chrII	615270	.	C	T	2403.77	PASS	AC=1;AF=0.5;AN=2;BaseQRankSum=-1.916;DP=148;Dels=0.0;FS=0.609;HaplotypeScore=0.0;MLEAC=1;MLEAF=0.5;MQ=42.0;MQ0=0;MQRankSum=-1.003;QD=16.24;ReadPosRankSum=-0.052	GT:AD:DP:GQ:PL	0/1:74,74:148:99:2432,0,2476
chrII	646664	.	C	T	2826.77	PASS	AC=1;AF=0.5;AN=2;BaseQRankSum=0.526;DP=158;Dels=0.0;FS=1.971;HaplotypeScore=0.0;MLEAC=1;MLEAF=0.5;MQ=41.9;MQ0=0;MQRankSum=0.557;QD=17.89;ReadPosRankSum=-0.073	GT:AD:DP:GQ:PL	0/1:75,83:158:99:2855,0,2452
chrII	686756	.	G	A	3263.77	PASS	AC=1;AF=0.5;AN=2;BaseQRankSum=2.694;DP=182;Dels=0.0;FS=0.0;HaplotypeScore=1.7987;MLEAC=1;MLEAF=0.5;MQ=42.0;MQ0=0;MQRankSum=-1.06;QD=17.93;ReadPosRankSum=-1.743	GT:AD:DP:GQ:PL	0/1:84,98:182:99:3292,0,2640
chrII	703051	.	G	A	2068.77	PASS	AC=1;AF=0.5;AN=2;BaseQRankSum=-0.041;DP=107;Dels=0.0;FS=1.606;HaplotypeScore=2.3113;MLEAC=1;MLEAF=0.5;MQ=42.0;MQ0=0;MQRankSum=-1.84;QD=19.33;ReadPosRankSum=-0.073	GT:AD:DP:GQ:PL	0/1:45,62:107:99:2097,0,1415
chrII	762756	.	C	T	2381.77	PASS	AC=1;AF=0.5;AN=2;BaseQRankSum=-1.087;DP=135;Dels=0.0;FS=5.485;HaplotypeScore=0.0;MLEAC=1;MLEAF=0.5;MQ=40.61;MQ0=0;MQRankSum=-1.629;QD=17.64;ReadPosRankSum=-0.473	GT:AD:DP:GQ:PL	0/1:58,77:135:99:2410,0,1949
chrIII	15620	.	G	A	2590.77	PASS	AC=1;AF=0.5;AN=2;BaseQRankSum=-0.443;DP=143;Dels=0.0;FS=0.638;HaplotypeScore=1.7219;MLEAC=1;MLEAF=0.5;MQ=41.88;MQ0=0;MQRankSum=-0.055;QD=18.12;ReadPosRankSum=-0.576	GT:AD:DP:GQ:PL	0/1:67,76:143:99:2619,0,2215
chrIII	43614	.	C	T	4194.77	PASS	AC=2;AF=1.0;AN=2;DP=108;Dels=0.03;FS=0.0;HaplotypeScore=8.7318;MLEAC=2;MLEAF=1.0;MQ=42.0;MQ0=0;QD=32.84	GT:AD:DP:GQ:PL	1/1:0,105:105:99:4223,316,0
chrIII	48779	.	G	A	2001.77	PASS	AC=1;AF=0.5;AN=2;BaseQRankSum=1.005;DP=128;Dels=0.0;FS=14.536;HaplotypeScore=2.8495;MLEAC=1;MLEAF=0.5;MQ=41.98;MQ0=0;MQRankSum=-0.623;QD=15.64;ReadPosRankSum=-0.236	GT:AD:DP:GQ:PL	0/1:68,60:128:99:2030,0,2304
chrIII	50344	.	G	A	208.77	PASS	AC=1;AF=0.5;AN=2;BaseQRankSum=1.312;DP=34;Dels=0.03;FS=3.362;HaplotypeScore=4.5942;MLEAC=1;MLEAF=0.5;MQ=41.34;MQ0=0;MQRankSum=-1.547;QD=6.14;ReadPosRankSum=-2.252	GT:AD:DP:GQ:PL	0/1:23,10:33:99:237,0,722
chrIII	52216	.	C	T	1584.77	PASS	AC=1;AF=0.5;AN=2;BaseQRankSum=2.576;DP=87;Dels=0.0;FS=4.243;HaplotypeScore=0.0;MLEAC=1;MLEAF=0.5;MQ=42.0;MQ0=0;MQRankSum=0.353;QD=18.22;ReadPosRankSum=0.106	GT:AD:DP:GQ:PL	0/1:40,47:87:99:1613,0,1238
chrIII	121571	.	G	A	2890.77	PASS	AC=1;AF=0.5;AN=2;BaseQRankSum=-0.236;DP=180;Dels=0.0;FS=0.546;HaplotypeScore=1.6208;MLEAC=1;MLEAF=0.5;MQ=41.99;MQ0=0;MQRankSum=-1.14;QD=16.06;ReadPosRankSum=1.438	GT:AD:DP:GQ:PL	0/1:92,88:180:99:2919,0,3167
chrIII	137703	.	C	T	7277.77	PASS	AC=2;AF=1.0;AN=2;DP=180;Dels=0.0;FS=0.0;HaplotypeScore=0.0;MLEAC=2;MLEAF=1.0;MQ=41.92;MQ0=0;QD=31.88	GT:AD:DP:GQ:PL	1/1:0,180:180:99:7306,542,0
chrIII	166235	.	G	A	2874.77	PASS	AC=1;AF=0.5;AN=2;BaseQRankSum=-0.222;DP=168;Dels=0.0;FS=5.561;HaplotypeScore=0.9989;MLEAC=1;MLEAF=0.5;MQ=41.99;MQ0=0;MQRankSum=-0.076;QD=17.11;ReadPosRankSum=0.825	GT:AD:DP:GQ:PL	0/1:83,85:168:99:2903,0,2790
chrIII	213647	.	G	A	1388.77	PASS	AC=1;AF=0.5;AN=2;BaseQRankSum=-2.164;DP=97;Dels=0.0;FS=0.775;HaplotypeScore=0.0;MLEAC=1;MLEAF=0.5;MQ=42.0;MQ0=0;MQRankSum=-0.82;QD=14.32;ReadPosRankSum=1.087	GT:AD:DP:GQ:PL	0/1:51,46:97:99:1417,0,1688
chrIII	287072	.	G	A	2265.77	PASS	AC=1;AF=0.5;AN=2;BaseQRankSum=-0.706;DP=135;Dels=0.0;FS=5.24;HaplotypeScore=0.7887;MLEAC=1;MLEAF=0.5;MQ=41.99;MQ0=0;MQRankSum=0.411;QD=16.78;ReadPosRankSum=0.301	GT:AD:DP:GQ:PL	0/1:67,68:135:99:2294,0,2293
chrIV	61829	.	G	A	3380.77	PASS	AC=1;AF=0.5;AN=2;BaseQRankSum=-0.18;DP=203;Dels=0.0;FS=2.572;HaplotypeScore=0.0;MLEAC=1;MLEAF=0.5;MQ=42.0;MQ0=0;MQRankSum=0.166;QD=16.65;ReadPosRankSum=-0.983	GT:AD:DP:GQ:PL	0/1:102,101:203:99:3409,0,3425
chrIV	74178	.	G	A	1493.77	PASS	AC=1;AF=0.5;AN=2;BaseQRankSum=-3.031;DP=125;Dels=0.0;FS=0.661;HaplotypeScore=0.0;MLEAC=1;MLEAF=0.5;MQ=42.0;MQ0=0;MQRankSum=-1.133;QD=11.95;ReadPosRankSum=0.483	GT:AD:DP:GQ:PL	0/1:68,57:125:99:1522,0,2256
chrIV	88295	.	C	T	2400.77	PASS	AC=1;AF=0.5;AN=2;BaseQRankSum=0.44;DP=173;Dels=0.0;FS=0.0;HaplotypeScore=0.7887;MLEAC=1;MLEAF=0.5;MQ=42.0;MQ0=0;MQRankSum=-0.453;QD=13.88;ReadPosRankSum=0.459	GT:AD:DP:GQ:PL	0/1:99,74:173:99:2429,0,3357
chrIV	170462	.	G	A	3171.77	PASS	AC=1;AF=0.5;AN=2;BaseQRankSum=-0.687;DP=156;Dels=0.0;FS=0.0;HaplotypeScore=0.0;MLEAC=1;MLEAF=0.5;MQ=42.0;MQ0=0;MQRankSum=2.017;QD=20.33;ReadPosRankSum=-0.234	GT:AD:DP:GQ:PL	0/1:59,97:156:99:3200,0,1845
chrIV	213155	.	C	T	2177.77	PASS	AC=1;AF=0.5;AN=2;BaseQRankSum=1.091;DP=143;Dels=0.0;FS=6.229;HaplotypeScore=3.3362;MLEAC=1;MLEAF=0.5;MQ=41.99;MQ0=0;MQRankSum=-0.225;QD=15.23;ReadPosRankSum=-0.383	GT:AD:DP:GQ:PL	0/1:77,66:143:99:2206,0,2581
chrIV	263760	.	G	A	2960.77	PASS	AC=1;AF=0.5;AN=2;BaseQRankSum=-2.655;DP=205;Dels=0.0;FS=0.0;HaplotypeScore=0.5784;MLEAC=1;MLEAF=0.5;MQ=42.0;MQ0=0;MQRankSum=-0.205;QD=14.44;ReadPosRankSum=0.567	GT:AD:DP:GQ:PL	0/1:113,92:205:99:2989,0,3887
chrIV	297581	.	G	A	3214.74	PASS	AC=1;AF=0.5;AN=2;BaseQRankSum=0.589;DP=183;Dels=0.0;FS=0.549;HaplotypeScore=1.8332;MLEAC=1;MLEAF=0.5;MQ=42.0;MQ0=0;MQRankSum=0.104;QD=17.57;ReadPosRankSum=0.606	GT:AD:DP:GQ:PL	0/1:87,95:182:99:3243,0,2876
chrIV	302216	.	G	A	2096.77	PASS	AC=1;AF=0.5;AN=2;BaseQRankSum=-0.748;DP=114;Dels=0.0;FS=3.618;HaplotypeScore=0.7887;MLEAC=1;MLEAF=0.5;MQ=42.0;MQ0=0;MQRankSum=-1.266;QD=18.39;ReadPosRankSum=0.242	GT:AD:DP:GQ:PL	0/1:52,62:114:99:2125,0,1760
chrIV	309431	.	C	T	2245.77	PASS	AC=1;AF=0.5;AN=2;BaseQRankSum=-0.804;DP=145;Dels=0.0;FS=0.0;HaplotypeScore=0.9832;MLEAC=1;MLEAF=0.5;MQ=41.85;MQ0=0;MQRankSum=0.004;QD=15.49;ReadPosRankSum=-1.512	GT:AD:DP:GQ:PL	0/1:75,69:145:99:2274,0,2582
chrIV	314157	.	C	T	2165.77	PASS	AC=1;AF=0.5;AN=2;BaseQRankSum=1.783;DP=132;Dels=0.0;FS=1.453;HaplotypeScore=0.0;MLEAC=1;MLEAF=0.5;MQ=42.0;MQ0=0;MQRankSum=-0.417;QD=16.41;ReadPosRankSum=-0.617	GT:AD:DP:GQ:PL	0/1:68,64:132:99:2194,0,2272
chrIV	330997	.	C	T	1877.77	PASS	AC=1;AF=0.5;AN=2;BaseQRankSum=-0.829;DP=118;Dels=0.0;FS=4.385;HaplotypeScore=0.0;MLEAC=1;MLEAF=0.5;MQ=42.0;MQ0=0;MQRankSum=0.334;QD=15.91;ReadPosRankSum=0.694	GT:AD:DP:GQ:PL	0/1:59,59:118:99:1906,0,1962
chrIV	341097	.	G	A	2402.77	PASS	AC=1;AF=0.5;AN=2;BaseQRankSum=-1.297;DP=142;Dels=0.0;FS=2.122;HaplotypeScore=0.0;MLEAC=1;MLEAF=0.5;MQ=41.97;MQ0=0;MQRankSum=0.929;QD=16.92;ReadPosRankSum=0.153	GT:AD:DP:GQ:PL	0/1:68,74:142:99:2431,0,2308
chrIV	356906	.	G	A	2073.77	PASS	AC=1;AF=0.5;AN=2;BaseQRankSum=1.024;DP=133;Dels=0.0;FS=2.241;HaplotypeScore=6.9211;MLEAC=1;MLEAF=0.5;MQ=42.0;MQ0=0;MQRankSum=0.317;QD=15.59;ReadPosRankSum=-0.682	GT:AD:DP:GQ:PL	0/1:69,64:133:99:2102,0,2202
chrIV	357033	.	G	A	1702.77	PASS	AC=1;AF=0.5;AN=2;BaseQRankSum=-0.215;DP=108;Dels=0.0;FS=0.0;HaplotypeScore=5.8225;MLEAC=1;MLEAF=0.5;MQ=41.96;MQ0=0;MQRankSum=0.461;QD=15.77;ReadPosRankSum=-1.948	GT:AD:DP:GQ:PL	0/1:55,53:108:99:1731,0,1801
chrIV	405235	.	C	T	2460.77	PASS	AC=1;AF=0.5;AN=2;BaseQRankSum=0.221;DP=164;Dels=0.0;FS=4.737;HaplotypeScore=0.0;MLEAC=1;MLEAF=0.5;MQ=42.0;MQ0=0;MQRankSum=0.376;QD=15.0;ReadPosRankSum=-0.287	GT:AD:DP:GQ:PL	0/1:89,75:164:99:2489,0,3061
chrIV	406421	.	G	A	2786.77	PASS	AC=1;AF=0.5;AN=2;BaseQRankSum=-0.266;DP=176;Dels=0.0;FS=0.574;HaplotypeScore=0.0;MLEAC=1;MLEAF=0.5;MQ=42.0;MQ0=0;MQRankSum=-1.131;QD=15.83;ReadPosRankSum=-0.201	GT:AD:DP:GQ:PL	0/1:91,85:176:99:2815,0,3058
chrIV	416858	.	G	A	2748.77	PASS	AC=1;AF=0.5;AN=2;BaseQRankSum=1.343;DP=180;Dels=0.0;FS=1.869;HaplotypeScore=1.4538;MLEAC=1;MLEAF=0.5;MQ=41.99;MQ0=0;MQRankSum=-1.28;QD=15.27;ReadPosRankSum=-1.828	GT:AD:DP:GQ:PL	0/1:96,84:180:99:2777,0,3167
chrIV	416883	.	G	A	2790.77	PASS	AC=1;AF=0.5;AN=2;BaseQRankSum=-0.171;DP=165;Dels=0.0;FS=4.592;HaplotypeScore=1.8154;MLEAC=1;MLEAF=0.5;MQ=42.0;MQ0=0;MQRankSum=-0.259;QD=16.91;ReadPosRankSum=0.099	GT:AD:DP:GQ:PL	0/1:79,86:165:99:2819,0,2556
chrIV	443589	.	G	A	2258.77	PASS	AC=1;AF=0.5;AN=2;BaseQRankSum=0.777;DP=137;Dels=0.0;FS=3.144;HaplotypeScore=2.6399;MLEAC=1;MLEAF=0.5;MQ=41.99;MQ0=0;MQRankSum=0.69;QD=16.49;ReadPosRankSum=0.633	GT:AD:DP:GQ:PL	0/1:68,68:137:99:2287,0,2281
chrIV	452259	.	G	A	2028.77	PASS	AC=1;AF=0.5;AN=2;BaseQRankSum=0.247;DP=124;Dels=0.0;FS=3.298;HaplotypeScore=0.0;MLEAC=1;MLEAF=0.5;MQ=42.0;MQ0=0;MQRankSum=-0.882;QD=16.36;ReadPosRankSum=-0.757	GT:AD:DP:GQ:PL	0/1:62,62:124:99:2057,0,2094
chrIV	457859	.	G	A	2518.77	PASS	AC=1;AF=0.5;AN=2;BaseQRankSum=2.462;DP=157;Dels=0.0;FS=11.276;HaplotypeScore=4.5776;MLEAC=1;MLEAF=0.5;MQ=41.67;MQ0=1;MQRankSum=-1.565;QD=16.04;ReadPosRankSum=2.459	GT:AD:DP:GQ:PL	0/1:80,77:157:99:2547,0,2656
chrIV	462949	.	C	T	3669.77	PASS	AC=1;AF=0.5;AN=2;BaseQRankSum=1.319;DP=204;Dels=0.0;FS=4.968;HaplotypeScore=0.0;MLEAC=1;MLEAF=0.5;MQ=42.0;MQ0=0;MQRankSum=0.432;QD=17.99;ReadPosRankSum=1.043	GT:AD:DP:GQ:PL	0/1:94,110:204:99:3698,0,3073
chrIV	471628	.	C	T	2767.77	PASS	AC=1;AF=0.5;AN=2;BaseQRankSum=0.786;DP=147;Dels=0.0;FS=2.958;HaplotypeScore=6.0532;MLEAC=1;MLEAF=0.5;MQ=41.99;MQ0=0;MQRankSum=-1.129;QD=18.83;ReadPosRankSum=-2.061	GT:AD:DP:GQ:PL	0/1:65,82:147:99:2796,0,2085
chrIV	525354	.	C	T	2829.77	PASS	AC=1;AF=0.5;AN=2;BaseQRankSum=-0.045;DP=182;Dels=0.0;FS=6.287;HaplotypeScore=2.5105;MLEAC=1;MLEAF=0.5;MQ=41.99;MQ0=0;MQRankSum=0.804;QD=15.55;ReadPosRankSum=-0.589	GT:AD:DP:GQ:PL	0/1:97,85:182:99:2858,0,3324
chrIV	556114	.	G	A	2443.77	PASS	AC=1;AF=0.5;AN=2;BaseQRankSum=0.876;DP=156;Dels=0.0;FS=9.727;HaplotypeScore=0.0;MLEAC=1;MLEAF=0.5;MQ=42.0;MQ0=0;MQRankSum=0.511;QD=15.67;ReadPosRankSum=-1.234	GT:AD:DP:GQ:PL	0/1:81,75:156:99:2472,0,2624
chrIV	556345	.	G	A	1995.77	PASS	AC=1;AF=0.5;AN=2;BaseQRankSum=1.131;DP=146;Dels=0.0;FS=6.208;HaplotypeScore=0.8321;MLEAC=1;MLEAF=0.5;MQ=41.99;MQ0=0;MQRankSum=-0.536;QD=13.67;ReadPosRankSum=2.297	GT:AD:DP:GQ:PL	0/1:85,61:146:99:2024,0,2876
chrIV	579167	.	C	T	2138.77	PASS	AC=1;AF=0.5;AN=2;BaseQRankSum=-1.053;DP=151;Dels=0.0;FS=0.61;HaplotypeScore=0.0;MLEAC=1;MLEAF=0.5;MQ=42.0;MQ0=0;MQRankSum=-1.105;QD=14.16;ReadPosRankSum=0.514	GT:AD:DP:GQ:PL	0/1:83,68:151:99:2167,0,2832
chrIV	588671	.	G	A	2894.77	PASS	AC=1;AF=0.5;AN=2;BaseQRankSum=2.552;DP=176;Dels=0.0;FS=8.009;HaplotypeScore=0.0;MLEAC=1;MLEAF=0.5;MQ=41.99;MQ0=0;MQRankSum=0.335;QD=16.45;ReadPosRankSum=0.462	GT:AD:DP:GQ:PL	0/1:91,85:176:99:2923,0,2997
chrIV	596847	.	G	A	2466.77	PASS	AC=1;AF=0.5;AN=2;BaseQRankSum=0.285;DP=143;Dels=0.0;FS=5.014;HaplotypeScore=0.0;MLEAC=1;MLEAF=0.5;MQ=41.99;MQ0=0;MQRankSum=0.648;QD=17.25;ReadPosRankSum=-0.055	GT:AD:DP:GQ:PL	0/1:70,73:143:99:2495,0,2372
chrIV	596893	.	G	A	1947.77	PASS	AC=1;AF=0.5;AN=2;BaseQRankSum=-0.316;DP=131;Dels=0.0;FS=7.221;HaplotypeScore=5.2534;MLEAC=1;MLEAF=0.5;MQ=41.88;MQ0=0;MQRankSum=0.602;QD=14.87;ReadPosRankSum=-0.708	GT:AD:DP:GQ:PL	0/1:69,62:131:99:1976,0,2240
chrIV	600735	.	C	T	2431.77	PASS	AC=1;AF=0.5;AN=2;BaseQRankSum=-1.308;DP=153;Dels=0.0;FS=1.284;HaplotypeScore=0.0;MLEAC=1;MLEAF=0.5;MQ=40.82;MQ0=0;MQRankSum=-1.261;QD=15.89;ReadPosRankSum=-1.385	GT:AD:DP:GQ:PL	0/1:76,77:153:99:2460,0,2579
chrIV	629431	.	C	T	2215.77	PASS	AC=1;AF=0.5;AN=2;BaseQRankSum=-0.213;DP=136;Dels=0.0;FS=1.335;HaplotypeScore=0.7887;MLEAC=1;MLEAF=0.5;MQ=42.0;MQ0=0;MQRankSum=0.427;QD=16.29;ReadPosRankSum=-1.14	GT:AD:DP:GQ:PL	0/1:69,67:136:99:2244,0,2295
chrIV	644256	.	G	A	2827.77	PASS	AC=1;AF=0.5;AN=2;BaseQRankSum=2.301;DP=183;Dels=0.0;FS=0.548;HaplotypeScore=0.0;MLEAC=1;MLEAF=0.5;MQ=42.0;MQ0=0;MQRankSum=-1.27;QD=15.45;ReadPosRankSum=-0.9	GT:AD:DP:GQ:PL	0/1:99,84:183:99:2856,0,3351
chrIV	677405	.	G	A	3170.77	PASS	AC=1;AF=0.5;AN=2;BaseQRankSum=-1.85;DP=179;Dels=0.0;FS=1.186;HaplotypeScore=0.734;MLEAC=1;MLEAF=0.5;MQ=41.99;MQ0=0;MQRankSum=-1.74;QD=17.71;ReadPosRankSum=-1.547	GT:AD:DP:GQ:PL	0/1:85,94:179:99:3199,0,2876
chrIV	680508	.	C	T	3001.77	PASS	AC=1;AF=0.5;AN=2;BaseQRankSum=1.332;DP=195;Dels=0.0;FS=5.215;HaplotypeScore=0.0;MLEAC=1;MLEAF=0.5;MQ=41.93;MQ0=0;MQRankSum=-1.829;QD=15.39;ReadPosRankSum=-0.979	GT:AD:DP:GQ:PL	0/1:105,90:195:99:3030,0,3523
chrIV	752209	.	G	A	2568.77	PASS	AC=1;AF=0.5;AN=2;BaseQRankSum=0.036;DP=150;Dels=0.0;FS=3.89;HaplotypeScore=1.9454;MLEAC=1;MLEAF=0.5;MQ=42.0;MQ0=0;MQRankSum=0.476;QD=17.13;ReadPosRankSum=0.07	GT:AD:DP:GQ:PL	0/1:72,78:150:99:2597,0,2405
chrIV	755427	.	C	T	2442.77	PASS	AC=1;AF=0.5;AN=2;BaseQRankSum=0.692;DP=162;Dels=0.0;FS=6.839;HaplotypeScore=0.0;MLEAC=1;MLEAF=0.5;MQ=41.91;MQ0=0;MQRankSum=-1.495;QD=15.08;ReadPosRankSum=0.339	GT:AD:DP:GQ:PL	0/1:87,75:162:99:2471,0,2884
chrIV	768552	.	C	T	2023.77	PASS	AC=1;AF=0.5;AN=2;BaseQRankSum=0.215;DP=123;Dels=0.0;FS=4.353;HaplotypeScore=0.734;MLEAC=1;MLEAF=0.5;MQ=42.0;MQ0=0;MQRankSum=-0.69;QD=16.45;ReadPosRankSum=-0.731	GT:AD:DP:GQ:PL	0/1:61,62:123:99:2052,0,1918
chrIV	775575	.	G	A	2471.77	PASS	AC=1;AF=0.5;AN=2;BaseQRankSum=0.264;DP=171;Dels=0.0;FS=4.614;HaplotypeScore=3.5973;MLEAC=1;MLEAF=0.5;MQ=41.76;MQ0=1;MQRankSum=1.004;QD=14.45;ReadPosRankSum=-0.512	GT:AD:DP:GQ:PL	0/1:96,75:171:99:2500,0,3230
chrIV	800531	.	G	A	2614.77	PASS	AC=1;AF=0.5;AN=2;BaseQRankSum=-0.019;DP=180;Dels=0.0;FS=2.588;HaplotypeScore=0.0;MLEAC=1;MLEAF=0.5;MQ=42.0;MQ0=0;MQRankSum=-0.065;QD=14.53;ReadPosRankSum=0.214	GT:AD:DP:GQ:PL	0/1:100,80:180:99:2643,0,3458
chrIV	814068	.	C	T	3311.77	PASS	AC=1;AF=0.5;AN=2;BaseQRankSum=-0.365;DP=183;Dels=0.0;FS=1.149;HaplotypeScore=2.4453;MLEAC=1;MLEAF=0.5;MQ=41.91;MQ0=0;MQRankSum=-1.166;QD=18.1;ReadPosRankSum=-0.589	GT:AD:DP:GQ:PL	0/1:84,99:183:99:3340,0,2821
chrIV	815297	.	C	T	3590.77	PASS	AC=1;AF=0.5;AN=2;BaseQRankSum=-0.612;DP=196;Dels=0.0;FS=4.987;HaplotypeScore=0.7887;MLEAC=1;MLEAF=0.5;MQ=42.0;MQ0=0;MQRankSum=0.87;QD=18.32;ReadPosRankSum=-0.551	GT:AD:DP:GQ:PL	0/1:89,107:196:99:3619,0,2905
chrIV	867277	.	G	A	1848.77	PASS	AC=1;AF=0.5;AN=2;BaseQRankSum=0.464;DP=110;Dels=0.0;FS=0.0;HaplotypeScore=0.7887;MLEAC=1;MLEAF=0.5;MQ=42.0;MQ0=0;MQRankSum=2.2;QD=16.81;ReadPosRankSum=0.213	GT:AD:DP:GQ:PL	0/1:52,58:110:99:1877,0,1664
chrIV	912656	.	G	A	2971.77	PASS	AC=1;AF=0.5;AN=2;BaseQRankSum=1.923;DP=175;Dels=0.0;FS=2.642;HaplotypeScore=2.9914;MLEAC=1;MLEAF=0.5;MQ=42.0;MQ0=0;MQRankSum=-0.24;QD=16.98;ReadPosRankSum=0.195	GT:AD:DP:GQ:PL	0/1:87,88:175:99:3000,0,2869
chrIV	958031	.	C	T	2551.77	PASS	AC=1;AF=0.5;AN=2;BaseQRankSum=0.763;DP=163;Dels=0.0;FS=12.289;HaplotypeScore=0.0;MLEAC=1;MLEAF=0.5;MQ=41.91;MQ0=0;MQRankSum=-0.447;QD=15.66;ReadPosRankSum=0.384	GT:AD:DP:GQ:PL	0/1:87,76:163:99:2580,0,2944
chrIV	968081	.	C	T	2689.77	PASS	AC=1;AF=0.5;AN=2;BaseQRankSum=0.556;DP=176;Dels=0.0;FS=5.679;HaplotypeScore=1.5226;MLEAC=1;MLEAF=0.5;MQ=41.98;MQ0=0;MQRankSum=-0.568;QD=15.28;ReadPosRankSum=0.678	GT:AD:DP:GQ:PL	0/1:94,82:176:99:2718,0,3200
chrIV	1013701	.	G	A	2213.77	PASS	AC=1;AF=0.5;AN=2;BaseQRankSum=0.303;DP=134;Dels=0.0;FS=0.0;HaplotypeScore=0.0;MLEAC=1;MLEAF=0.5;MQ=42.0;MQ0=0;MQRankSum=-2.795;QD=16.52;ReadPosRankSum=-1.535	GT:AD:DP:GQ:PL	0/1:67,67:134:99:2242,0,2259
chrIV	1021656	.	C	T	2438.77	PASS	AC=1;AF=0.5;AN=2;BaseQRankSum=-0.251;DP=142;Dels=0.0;FS=5.149;HaplotypeScore=0.0;MLEAC=1;MLEAF=0.5;MQ=42.0;MQ0=0;MQRankSum=1.026;QD=17.17;ReadPosRankSum=0.814	GT:AD:DP:GQ:PL	0/1:70,72:142:99:2467,0,2373
chrIV	1048013	.	G	A	3945.77	PASS	AC=1;AF=0.5;AN=2;BaseQRankSum=-1.945;DP=204;Dels=0.0;FS=4.033;HaplotypeScore=3.5744;MLEAC=1;MLEAF=0.5;MQ=41.99;MQ0=0;MQRankSum=-0.213;QD=19.34;ReadPosRankSum=0.14	GT:AD:DP:GQ:PL	0/1:83,120:204:99:3974,0,2601
chrIV	1057928	.	G	A	1702.77	PASS	AC=1;AF=0.5;AN=2;BaseQRankSum=1.563;DP=105;Dels=0.0;FS=0.743;HaplotypeScore=5.7154;MLEAC=1;MLEAF=0.5;MQ=41.98;MQ0=0;MQRankSum=-0.673;QD=16.22;ReadPosRankSum=0.151	GT:AD:DP:GQ:PL	0/1:50,52:105:99:1731,0,1571
chrIV	1095134	.	G	A	3171.77	PASS	AC=1;AF=0.5;AN=2;BaseQRankSum=1.63;DP=180;Dels=0.0;FS=12.856;HaplotypeScore=0.7887;MLEAC=1;MLEAF=0.5;MQ=41.79;MQ0=1;MQRankSum=0.629;QD=17.62;ReadPosRankSum=-0.328	GT:AD:DP:GQ:PL	0/1:84,96:180:99:3200,0,2684
chrIV	1183474	.	G	A	2274.77	PASS	AC=1;AF=0.5;AN=2;BaseQRankSum=-1.249;DP=139;Dels=0.0;FS=7.57;HaplotypeScore=0.0;MLEAC=1;MLEAF=0.5;MQ=41.85;MQ0=0;MQRankSum=-0.394;QD=16.37;ReadPosRankSum=-0.79	GT:AD:DP:GQ:PL	0/1:70,69:139:99:2303,0,2295
chrIV	1266699	.	C	T	2223.77	PASS	AC=1;AF=0.5;AN=2;BaseQRankSum=0.073;DP=135;Dels=0.0;FS=0.638;HaplotypeScore=0.0;MLEAC=1;MLEAF=0.5;MQ=42.0;MQ0=0;MQRankSum=0.86;QD=16.47;ReadPosRankSum=2.792	GT:AD:DP:GQ:PL	0/1:68,67:135:99:2252,0,2244
chrIV	1361770	.	C	T	1922.77	PASS	AC=1;AF=0.5;AN=2;BaseQRankSum=-0.568;DP=136;Dels=0.0;FS=6.347;HaplotypeScore=0.0;MLEAC=1;MLEAF=0.5;MQ=42.0;MQ0=0;MQRankSum=-0.686;QD=14.14;ReadPosRankSum=0.633	GT:AD:DP:GQ:PL	0/1:76,60:136:99:1951,0,2601
chrIV	1383889	.	C	T	2786.77	PASS	AC=1;AF=0.5;AN=2;BaseQRankSum=-0.21;DP=176;Dels=0.0;FS=0.553;HaplotypeScore=0.7887;MLEAC=1;MLEAF=0.5;MQ=42.0;MQ0=0;MQRankSum=-1.877;QD=15.83;ReadPosRankSum=-3.443	GT:AD:DP:GQ:PL	0/1:91,85:176:99:2815,0,3052
chrIV	1402983	.	C	T	2288.77	PASS	AC=1;AF=0.5;AN=2;BaseQRankSum=-1.766;DP=144;Dels=0.0;FS=2.966;HaplotypeScore=0.0;MLEAC=1;MLEAF=0.5;MQ=41.9;MQ0=0;MQRankSum=-1.459;QD=15.89;ReadPosRankSum=0.943	GT:AD:DP:GQ:PL	0/1:73,71:144:99:2317,0,2487
chrIV	1445526	.	G	A	3399.77	PASS	AC=1;AF=0.5;AN=2;BaseQRankSum=-2.772;DP=196;Dels=0.0;FS=1.102;HaplotypeScore=4.0219;MLEAC=1;MLEAF=0.5;MQ=41.99;MQ0=0;MQRankSum=0.317;QD=17.35;ReadPosRankSum=-1.311	GT:AD:DP:GQ:PL	0/1:92,104:196:99:3428,0,2992
chrV	16558	.	C	T	2534.77	PASS	AC=1;AF=0.5;AN=2;BaseQRankSum=0.28;DP=143;Dels=0.0;FS=7.481;HaplotypeScore=2.8189;MLEAC=1;MLEAF=0.5;MQ=42.0;MQ0=0;MQRankSum=0.599;QD=17.73;ReadPosRankSum=1.078	GT:AD:DP:GQ:PL	0/1:66,76:143:99:2563,0,2177
chrV	32253	.	G	A	2934.77	PASS	AC=1;AF=0.5;AN=2;BaseQRankSum=2.53;DP=183;Dels=0.0;FS=3.428;HaplotypeScore=1.5774;MLEAC=1;MLEAF=0.5;MQ=41.99;MQ0=0;MQRankSum=1.323;QD=16.04;ReadPosRankSum=0.074	GT:AD:DP:GQ:PL	0/1:96,87:183:99:2963,0,3195
chrV	32292	.	G	A	2840.77	PASS	AC=1;AF=0.5;AN=2;BaseQRankSum=1.847;DP=176;Dels=0.0;FS=13.152;HaplotypeScore=1.9997;MLEAC=1;MLEAF=0.5;MQ=41.99;MQ0=0;MQRankSum=-0.055;QD=16.14;ReadPosRankSum=-1.251	GT:AD:DP:GQ:PL	0/1:92,84:176:99:2869,0,3083
chrV	36392	.	C	T	3064.77	PASS	AC=1;AF=0.5;AN=2;BaseQRankSum=2.19;DP=168;Dels=0.0;FS=5.66;HaplotypeScore=6.8799;MLEAC=1;MLEAF=0.5;MQ=41.99;MQ0=0;MQRankSum=-0.835;QD=18.24;ReadPosRankSum=0.367	GT:AD:DP:GQ:PL	0/1:78,90:168:99:3093,0,2512
chrV	40461	.	G	A	2050.77	PASS	AC=1;AF=0.5;AN=2;BaseQRankSum=-1.168;DP=123;Dels=0.0;FS=1.464;HaplotypeScore=0.0;MLEAC=1;MLEAF=0.5;MQ=42.0;MQ0=0;MQRankSum=0.139;QD=16.67;ReadPosRankSum=-0.377	GT:AD:DP:GQ:PL	0/1:58,65:123:99:2079,0,1897
chrV	53232	.	G	A	2144.77	PASS	AC=1;AF=0.5;AN=2;BaseQRankSum=-0.505;DP=141;Dels=0.0;FS=3.1;HaplotypeScore=0.0;MLEAC=1;MLEAF=0.5;MQ=41.9;MQ0=0;MQRankSum=0.394;QD=15.21;ReadPosRankSum=-0.72	GT:AD:DP:GQ:PL	0/1:73,68:141:99:2173,0,2447
chrV	87906	.	G	A	2885.77	PASS	AC=1;AF=0.5;AN=2;BaseQRankSum=-0.226;DP=147;Dels=0.0;FS=2.104;HaplotypeScore=2.366;MLEAC=1;MLEAF=0.5;MQ=42.0;MQ0=0;MQRankSum=-2.434;QD=19.63;ReadPosRankSum=-0.422	GT:AD:DP:GQ:PL	0/1:62,85:147:99:2914,0,2003
chrV	97722	.	G	A	3350.77	PASS	AC=1;AF=0.5;AN=2;BaseQRankSum=1.814;DP=206;Dels=0.0;FS=1.08;HaplotypeScore=0.0;MLEAC=1;MLEAF=0.5;MQ=42.0;MQ0=0;MQRankSum=-0.532;QD=16.27;ReadPosRankSum=-0.834	GT:AD:DP:GQ:PL	0/1:106,100:206:99:3379,0,3514
chrV	117465	.	G	A	2617.77	PASS	AC=1;AF=0.5;AN=2;BaseQRankSum=-0.435;DP=136;Dels=0.0;FS=7.802;HaplotypeScore=0.0;MLEAC=1;MLEAF=0.5;MQ=42.0;MQ0=0;MQRankSum=0.694;QD=19.25;ReadPosRankSum=-1.699	GT:AD:DP:GQ:PL	0/1:59,77:136:99:2646,0,1945
chrV	171648	.	G	A	2413.77	PASS	AC=1;AF=0.5;AN=2;BaseQRankSum=-0.149;DP=129;Dels=0.0;FS=0.667;HaplotypeScore=0.734;MLEAC=1;MLEAF=0.5;MQ=42.0;MQ0=0;MQRankSum=-0.268;QD=18.71;ReadPosRankSum=0.552	GT:AD:DP:GQ:PL	0/1:58,71:129:99:2442,0,1930
chrV	287053	.	G	A	2814.77	PASS	AC=1;AF=0.5;AN=2;BaseQRankSum=-0.034;DP=155;Dels=0.0;FS=0.601;HaplotypeScore=0.9665;MLEAC=1;MLEAF=0.5;MQ=41.99;MQ0=0;MQRankSum=0.658;QD=18.16;ReadPosRankSum=-0.081	GT:AD:DP:GQ:PL	0/1:72,83:155:99:2843,0,2384
chrV	322829	.	C	T	2874.77	PASS	AC=1;AF=0.5;AN=2;BaseQRankSum=-0.648;DP=170;Dels=0.0;FS=0.0;HaplotypeScore=0.0;MLEAC=1;MLEAF=0.5;MQ=41.97;MQ0=0;MQRankSum=-0.888;QD=16.91;ReadPosRankSum=0.016	GT:AD:DP:GQ:PL	0/1:83,87:170:99:2903,0,2744
chrV	339580	.	G	A	1681.77	PASS	AC=1;AF=0.5;AN=2;BaseQRankSum=-0.448;DP=126;Dels=0.0;FS=17.599;HaplotypeScore=0.0;MLEAC=1;MLEAF=0.5;MQ=42.0;MQ0=0;MQRankSum=1.156;QD=13.35;ReadPosRankSum=-0.3	GT:AD:DP:GQ:PL	0/1:71,55:126:99:1710,0,2408
chrV	347259	.	G	A	2971.77	PASS	AC=1;AF=0.5;AN=2;BaseQRankSum=-0.284;DP=167;Dels=0.0;FS=1.22;HaplotypeScore=0.8667;MLEAC=1;MLEAF=0.5;MQ=41.98;MQ0=0;MQRankSum=0.021;QD=17.8;ReadPosRankSum=-1.165	GT:AD:DP:GQ:PL	0/1:76,91:167:99:3000,0,2462
chrV	359080	.	G	A	2983.77	PASS	AC=1;AF=0.5;AN=2;BaseQRankSum=-0.348;DP=172;Dels=0.0;FS=7.586;HaplotypeScore=0.8321;MLEAC=1;MLEAF=0.5;MQ=42.0;MQ0=0;MQRankSum=-1.527;QD=17.35;ReadPosRankSum=-0.338	GT:AD:DP:GQ:PL	0/1:84,88:172:99:3012,0,2874
chrV	442135	.	G	A	1880.77	PASS	AC=1;AF=0.5;AN=2;BaseQRankSum=0.395;DP=103;Dels=0.0;FS=2.78;HaplotypeScore=0.0;MLEAC=1;MLEAF=0.5;MQ=42.0;MQ0=0;MQRankSum=-0.209;QD=18.26;ReadPosRankSum=-0.143	GT:AD:DP:GQ:PL	0/1:46,57:103:99:1909,0,1443
chrVI	23495	.	C	T	2367.77	PASS	AC=1;AF=0.5;AN=2;BaseQRankSum=0.314;DP=139;Dels=0.0;FS=2.156;HaplotypeScore=0.0;MLEAC=1;MLEAF=0.5;MQ=42.0;MQ0=0;MQRankSum=0.015;QD=17.03;ReadPosRankSum=-0.263	GT:AD:DP:GQ:PL	0/1:68,71:139:99:2396,0,2276
chrVI	27912	.	C	T	2610.77	PASS	AC=1;AF=0.5;AN=2;BaseQRankSum=0.627;DP=138;Dels=0.0;FS=9.588;HaplotypeScore=1.9243;MLEAC=1;MLEAF=0.5;MQ=41.83;MQ0=1;MQRankSum=-1.312;QD=18.92;ReadPosRankSum=-0.948	GT:AD:DP:GQ:PL	0/1:60,78:138:99:2639,0,1911
chrVI	47918	.	C	T	3157.77	PASS	AC=1;AF=0.5;AN=2;BaseQRankSum=0.847;DP=178;Dels=0.0;FS=5.436;HaplotypeScore=1.7287;MLEAC=1;MLEAF=0.5;MQ=41.92;MQ0=0;MQRankSum=-1.168;QD=17.74;ReadPosRankSum=1.712	GT:AD:DP:GQ:PL	0/1:85,93:178:99:3186,0,2825
chrVI	55703	.	G	A	3166.77	PASS	AC=1;AF=0.5;AN=2;BaseQRankSum=-0.502;DP=154;Dels=0.0;FS=4.949;HaplotypeScore=1.7256;MLEAC=1;MLEAF=0.5;MQ=41.9;MQ0=0;MQRankSum=0.243;QD=20.56;ReadPosRankSum=-0.936	GT:AD:DP:GQ:PL	0/1:60,94:154:99:3195,0,1815
chrVI	103155	.	G	A	2387.77	PASS	AC=1;AF=0.5;AN=2;BaseQRankSum=-0.949;DP=135;Dels=0.0;FS=1.371;HaplotypeScore=1.6671;MLEAC=1;MLEAF=0.5;MQ=42.0;MQ0=0;MQRankSum=-1.781;QD=17.69;ReadPosRankSum=1.169	GT:AD:DP:GQ:PL	0/1:65,70:135:99:2416,0,2237
chrVI	171355	.	C	T	3001.77	PASS	AC=1;AF=0.5;AN=2;BaseQRankSum=0.601;DP=175;Dels=0.0;FS=1.237;HaplotypeScore=0.0;MLEAC=1;MLEAF=0.5;MQ=41.99;MQ0=0;MQRankSum=1.324;QD=17.15;ReadPosRankSum=0.458	GT:AD:DP:GQ:PL	0/1:86,89:175:99:3030,0,2907
chrVI	183197	.	G	A	1038.77	PASS	AC=1;AF=0.5;AN=2;BaseQRankSum=0.651;DP=71;Dels=0.0;FS=0.0;HaplotypeScore=0.8941;MLEAC=1;MLEAF=0.5;MQ=42.0;MQ0=0;MQRankSum=-0.029;QD=14.63;ReadPosRankSum=1.401	GT:AD:DP:GQ:PL	0/1:38,33:71:99:1067,0,1240
chrVI	254349	.	G	A	3288.77	PASS	AC=1;AF=0.5;AN=2;BaseQRankSum=1.135;DP=186;Dels=0.0;FS=0.54;HaplotypeScore=0.6651;MLEAC=1;MLEAF=0.5;MQ=42.0;MQ0=0;MQRankSum=1.163;QD=17.68;ReadPosRankSum=1.526	GT:AD:DP:GQ:PL	0/1:87,99:186:99:3317,0,2815
chrVII	21102	.	G	A	3224.61	PASS	AC=1;AF=0.5;AN=2;BaseQRankSum=0.127;DP=183;Dels=0.0;FS=11.307;HaplotypeScore=0.0;MLEAC=1;MLEAF=0.5;MQ=41.99;MQ0=0;MQRankSum=0.029;QD=17.62;ReadPosRankSum=-1.258	GT:AD:DP:GQ:PL	0/1:88,95:183:99:3253,0,2931
chrVII	21199	.	C	T	3268.77	PASS	AC=1;AF=0.5;AN=2;BaseQRankSum=0.08;DP=186;Dels=0.0;FS=3.316;HaplotypeScore=1.399;MLEAC=1;MLEAF=0.5;MQ=42.0;MQ0=0;MQRankSum=-0.14;QD=17.57;ReadPosRankSum=-0.277	GT:AD:DP:GQ:PL	0/1:90,96:186:99:3297,0,3035
chrVII	45245	.	G	A	2089.77	PASS	AC=1;AF=0.5;AN=2;BaseQRankSum=0.96;DP=132;Dels=0.0;FS=5.331;HaplotypeScore=0.734;MLEAC=1;MLEAF=0.5;MQ=42.0;MQ0=0;MQRankSum=0.367;QD=15.83;ReadPosRankSum=0.549	GT:AD:DP:GQ:PL	0/1:70,62:132:99:2118,0,2329
chrVII	55512	.	C	T	1600.77	PASS	AC=1;AF=0.5;AN=2;BaseQRankSum=0.854;DP=114;Dels=0.0;FS=10.709;HaplotypeScore=1.9025;MLEAC=1;MLEAF=0.5;MQ=41.98;MQ0=0;MQRankSum=-0.517;QD=14.04;ReadPosRankSum=-0.311	GT:AD:DP:GQ:PL	0/1:64,50:114:99:1629,0,2158
chrVII	56477	.	C	T	2309.77	PASS	AC=1;AF=0.5;AN=2;BaseQRankSum=-0.697;DP=139;Dels=0.0;FS=0.0;HaplotypeScore=0.0;MLEAC=1;MLEAF=0.5;MQ=42.0;MQ0=0;MQRankSum=0.933;QD=16.62;ReadPosRankSum=0.533	GT:AD:DP:GQ:PL	0/1:69,70:139:99:2338,0,2301
chrVII	56740	.	C	T	2435.77	PASS	AC=1;AF=0.5;AN=2;BaseQRankSum=1.583;DP=154;Dels=0.0;FS=2.017;HaplotypeScore=1.5661;MLEAC=1;MLEAF=0.5;MQ=42.0;MQ0=0;MQRankSum=-0.076;QD=15.82;ReadPosRankSum=0.361	GT:AD:DP:GQ:PL	0/1:75,79:154:99:2464,0,2263
chrVII	79275	.	C	T	1572.77	PASS	AC=1;AF=0.5;AN=2;BaseQRankSum=1.357;DP=108;Dels=0.0;FS=1.981;HaplotypeScore=0.0;MLEAC=1;MLEAF=0.5;MQ=41.49;MQ0=0;MQRankSum=1.104;QD=14.56;ReadPosRankSum=0.553	GT:AD:DP:GQ:PL	0/1:60,48:108:99:1601,0,1939
chrVII	159093	.	G	A	2433.77	PASS	AC=1;AF=0.5;AN=2;BaseQRankSum=1.97;DP=134;Dels=0.0;FS=2.207;HaplotypeScore=1.3302;MLEAC=1;MLEAF=0.5;MQ=42.0;MQ0=0;MQRankSum=-0.6;QD=18.16;ReadPosRankSum=1.662	GT:AD:DP:GQ:PL	0/1:62,72:134:99:2462,0,1953
chrVII	172822	.	G	A	2807.77	PASS	AC=1;AF=0.5;AN=2;BaseQRankSum=1.277;DP=154;Dels=0.0;FS=2.851;HaplotypeScore=0.0;MLEAC=1;MLEAF=0.5;MQ=42.0;MQ0=0;MQRankSum=-0.829;QD=18.23;ReadPosRankSum=0.105	GT:AD:DP:GQ:PL	0/1:73,81:154:99:2836,0,2464
chrVII	241450	.	C	T	2268.77	PASS	AC=1;AF=0.5;AN=2;BaseQRankSum=1.855;DP=135;Dels=0.0;FS=2.196;HaplotypeScore=0.0;MLEAC=1;MLEAF=0.5;MQ=41.9;MQ0=0;MQRankSum=-2.088;QD=16.81;ReadPosRankSum=0.676	GT:AD:DP:GQ:PL	0/1:68,67:135:99:2297,0,2303
chrVII	250653	.	C	T	2486.77	PASS	AC=1;AF=0.5;AN=2;BaseQRankSum=-1.431;DP=154;Dels=0.0;FS=1.265;HaplotypeScore=4.2931;MLEAC=1;MLEAF=0.5;MQ=41.71;MQ0=0;MQRankSum=-0.246;QD=16.15;ReadPosRankSum=-1.186	GT:AD:DP:GQ:PL	0/1:75,79:154:99:2515,0,2377
chrVII	256603	.	C	T	3157.77	PASS	AC=1;AF=0.5;AN=2;BaseQRankSum=0.459;DP=191;Dels=0.0;FS=0.0;HaplotypeScore=0.9832;MLEAC=1;MLEAF=0.5;MQ=41.99;MQ0=0;MQRankSum=-0.352;QD=16.53;ReadPosRankSum=-0.151	GT:AD:DP:GQ:PL	0/1:96,95:191:99:3186,0,3170
chrVII	278468	.	G	A	2701.77	PASS	AC=1;AF=0.5;AN=2;BaseQRankSum=-0.447;DP=153;Dels=0.0;FS=2.934;HaplotypeScore=0.0;MLEAC=1;MLEAF=0.5;MQ=42.0;MQ0=0;MQRankSum=-0.542;QD=17.66;ReadPosRankSum=1.261	GT:AD:DP:GQ:PL	0/1:74,79:153:99:2730,0,2509
chrVII	326735	.	G	A	2990.77	PASS	AC=1;AF=0.5;AN=2;BaseQRankSum=0.89;DP=159;Dels=0.0;FS=12.461;HaplotypeScore=4.6547;MLEAC=1;MLEAF=0.5;MQ=41.99;MQ0=0;MQRankSum=-0.349;QD=18.81;ReadPosRankSum=1.397	GT:AD:DP:GQ:PL	0/1:70,89:159:99:3019,0,2175
chrVII	332289	.	G	A	3407.77	PASS	AC=1;AF=0.5;AN=2;BaseQRankSum=0.916;DP=196;Dels=0.0;FS=4.102;HaplotypeScore=1.7825;MLEAC=1;MLEAF=0.5;MQ=41.99;MQ0=0;MQRankSum=-0.382;QD=17.39;ReadPosRankSum=0.789	GT:AD:DP:GQ:PL	0/1:89,107:196:99:3436,0,2717
chrVII	346013	.	C	T	2360.77	PASS	AC=1;AF=0.5;AN=2;BaseQRankSum=1.001;DP=147;Dels=0.0;FS=3.057;HaplotypeScore=0.0;MLEAC=1;MLEAF=0.5;MQ=42.0;MQ0=0;MQRankSum=0.816;QD=16.06;ReadPosRankSum=0.73	GT:AD:DP:GQ:PL	0/1:74,73:147:99:2389,0,2423
chrVII	374480	.	C	T	3597.77	PASS	AC=1;AF=0.5;AN=2;BaseQRankSum=0.09;DP=204;Dels=0.0;FS=1.717;HaplotypeScore=0.9665;MLEAC=1;MLEAF=0.5;MQ=42.0;MQ0=0;MQRankSum=-0.366;QD=17.64;ReadPosRankSum=1.537	GT:AD:DP:GQ:PL	0/1:97,107:204:99:3626,0,3231
chrVII	385344	.	C	T	2904.77	PASS	AC=1;AF=0.5;AN=2;BaseQRankSum=1.868;DP=170;Dels=0.0;FS=3.505;HaplotypeScore=0.0;MLEAC=1;MLEAF=0.5;MQ=41.97;MQ0=0;MQRankSum=1.747;QD=17.09;ReadPosRankSum=0.298	GT:AD:DP:GQ:PL	0/1:84,86:170:99:2933,0,2619
chrVII	388961	.	C	T	2997.77	PASS	AC=1;AF=0.5;AN=2;BaseQRankSum=-1.905;DP=165;Dels=0.0;FS=0.0;HaplotypeScore=0.0;MLEAC=1;MLEAF=0.5;MQ=41.99;MQ0=0;MQRankSum=0.445;QD=18.17;ReadPosRankSum=0.261	GT:AD:DP:GQ:PL	0/1:73,92:165:99:3026,0,2398
chrVII	427303	.	G	A	2473.77	PASS	AC=1;AF=0.5;AN=2;BaseQRankSum=-0.17;DP=153;Dels=0.0;FS=0.629;HaplotypeScore=0.8321;MLEAC=1;MLEAF=0.5;MQ=42.0;MQ0=0;MQRankSum=0.714;QD=16.17;ReadPosRankSum=0.33	GT:AD:DP:GQ:PL	0/1:78,75:153:99:2502,0,2629
chrVII	427849	.	G	A	2086.77	PASS	AC=1;AF=0.5;AN=2;BaseQRankSum=1.784;DP=124;Dels=0.0;FS=0.783;HaplotypeScore=0.0;MLEAC=1;MLEAF=0.5;MQ=41.87;MQ0=0;MQRankSum=0.405;QD=16.83;ReadPosRankSum=-0.865	GT:AD:DP:GQ:PL	0/1:63,61:124:99:2115,0,2166
chrVII	433589	.	C	T	1628.77	PASS	AC=1;AF=0.5;AN=2;BaseQRankSum=-0.737;DP=101;Dels=0.0;FS=0.0;HaplotypeScore=0.0;MLEAC=1;MLEAF=0.5;MQ=42.0;MQ0=0;MQRankSum=0.52;QD=16.13;ReadPosRankSum=-0.411	GT:AD:DP:GQ:PL	0/1:52,49:101:99:1657,0,1790
chrVII	439028	.	C	T	2185.77	PASS	AC=1;AF=0.5;AN=2;BaseQRankSum=-1.756;DP=148;Dels=0.0;FS=0.0;HaplotypeScore=0.0;MLEAC=1;MLEAF=0.5;MQ=42.0;MQ0=0;MQRankSum=-0.556;QD=14.77;ReadPosRankSum=0.333	GT:AD:DP:GQ:PL	0/1:80,68:148:99:2214,0,2747
chrVII	448706	.	G	A	2601.77	PASS	AC=1;AF=0.5;AN=2;BaseQRankSum=-1.563;DP=174;Dels=0.0;FS=0.56;HaplotypeScore=0.0;MLEAC=1;MLEAF=0.5;MQ=42.0;MQ0=0;MQRankSum=1.505;QD=14.95;ReadPosRankSum=1.231	GT:AD:DP:GQ:PL	0/1:94,80:174:99:2630,0,3241
chrVII	482292	.	G	A	2863.77	PASS	AC=1;AF=0.5;AN=2;BaseQRankSum=-0.469;DP=156;Dels=0.0;FS=4.924;HaplotypeScore=0.8321;MLEAC=1;MLEAF=0.5;MQ=42.0;MQ0=0;MQRankSum=-1.282;QD=18.36;ReadPosRankSum=-0.888	GT:AD:DP:GQ:PL	0/1:67,89:156:99:2892,0,2172
chrVII	508024	.	G	A	3346.77	PASS	AC=1;AF=0.5;AN=2;BaseQRankSum=-0.439;DP=192;Dels=0.0;FS=10.817;HaplotypeScore=4.7617;MLEAC=1;MLEAF=0.5;MQ=41.98;MQ0=0;MQRankSum=-0.646;QD=17.43;ReadPosRankSum=-1.078	GT:AD:DP:GQ:PL	0/1:93,98:192:99:3375,0,3187
chrVII	509709	.	C	T	1738.77	PASS	AC=1;AF=0.5;AN=2;BaseQRankSum=0.101;DP=126;Dels=0.0;FS=8.241;HaplotypeScore=3.1547;MLEAC=1;MLEAF=0.5;MQ=42.0;MQ0=0;MQRankSum=0.486;QD=13.8;ReadPosRankSum=1.398	GT:AD:DP:GQ:PL	0/1:72,54:126:99:1767,0,2347
chrVII	534793	.	G	A	3254.77	PASS	AC=1;AF=0.5;AN=2;BaseQRankSum=2.514;DP=186;Dels=0.0;FS=1.174;HaplotypeScore=1.5774;MLEAC=1;MLEAF=0.5;MQ=42.0;MQ0=0;MQRankSum=-1.762;QD=17.5;ReadPosRankSum=0.863	GT:AD:DP:GQ:PL	0/1:90,96:186:99:3283,0,2880
chrVII	534838	.	C	T	3204.83	PASS	AC=1;AF=0.5;AN=2;BaseQRankSum=-3.246;DP=194;Dels=0.0;FS=0.528;HaplotypeScore=0.9332;MLEAC=1;MLEAF=0.5;MQ=42.0;MQ0=0;MQRankSum=-0.233;QD=16.52;ReadPosRankSum=-0.092	GT:AD:DP:GQ:PL	0/1:91,103:194:99:3234,0,3084
chrVII	597212	.	G	A	2403.77	PASS	AC=1;AF=0.5;AN=2;BaseQRankSum=1.302;DP=132;Dels=0.0;FS=1.388;HaplotypeScore=0.0;MLEAC=1;MLEAF=0.5;MQ=41.99;MQ0=0;MQRankSum=-0.326;QD=18.21;ReadPosRankSum=1.019	GT:AD:DP:GQ:PL	0/1:62,70:132:99:2432,0,2025
chrVII	607758	.	C	T	2530.77	PASS	AC=1;AF=0.5;AN=2;BaseQRankSum=0.218;DP=149;Dels=0.0;FS=0.0;HaplotypeScore=5.3699;MLEAC=1;MLEAF=0.5;MQ=41.99;MQ0=0;MQRankSum=-1.685;QD=16.99;ReadPosRankSum=-0.477	GT:AD:DP:GQ:PL	0/1:72,77:149:99:2559,0,2352
chrVII	619281	.	G	A	3522.77	PASS	AC=1;AF=0.5;AN=2;BaseQRankSum=1.514;DP=184;Dels=0.0;FS=4.261;HaplotypeScore=0.8321;MLEAC=1;MLEAF=0.5;MQ=41.9;MQ0=0;MQRankSum=-0.02;QD=19.15;ReadPosRankSum=-1.297	GT:AD:DP:GQ:PL	0/1:81,103:184:99:3551,0,2631
chrVII	649426	.	G	A	2265.77	PASS	AC=1;AF=0.5;AN=2;BaseQRankSum=1.326;DP=150;Dels=0.01;FS=9.887;HaplotypeScore=5.3887;MLEAC=1;MLEAF=0.5;MQ=41.97;MQ0=0;MQRankSum=0.523;QD=15.11;ReadPosRankSum=0.283	GT:AD:DP:GQ:PL	0/1:79,70:149:99:2294,0,2602
chrVII	672055	.	G	A	1701.77	PASS	AC=1;AF=0.5;AN=2;BaseQRankSum=-2.055;DP=113;Dels=0.0;FS=4.599;HaplotypeScore=0.0;MLEAC=1;MLEAF=0.5;MQ=42.0;MQ0=0;MQRankSum=-0.641;QD=15.06;ReadPosRankSum=-1.072	GT:AD:DP:GQ:PL	0/1:59,54:113:99:1730,0,1975
chrVII	678586	.	C	T	2346.77	PASS	AC=1;AF=0.5;AN=2;BaseQRankSum=1.054;DP=131;Dels=0.0;FS=0.0;HaplotypeScore=0.0;MLEAC=1;MLEAF=0.5;MQ=42.0;MQ0=0;MQRankSum=1.082;QD=17.91;ReadPosRankSum=0.75	GT:AD:DP:GQ:PL	0/1:61,70:131:99:2375,0,2031
chrVII	765151	.	G	A	1883.77	PASS	AC=1;AF=0.5;AN=2;BaseQRankSum=0.906;DP=130;Dels=0.0;FS=2.268;HaplotypeScore=0.0;MLEAC=1;MLEAF=0.5;MQ=42.0;MQ0=0;MQRankSum=-1.431;QD=14.49;ReadPosRankSum=0.129	GT:AD:DP:GQ:PL	0/1:72,58:130:99:1912,0,2359
chrVII	866116	.	G	A	1948.77	PASS	AC=1;AF=0.5;AN=2;BaseQRankSum=1.947;DP=103;Dels=0.0;FS=9.289;HaplotypeScore=5.1793;MLEAC=1;MLEAF=0.5;MQ=41.98;MQ0=0;MQRankSum=-1.191;QD=18.92;ReadPosRankSum=-1.131	GT:AD:DP:GQ:PL	0/1:46,57:103:99:1977,0,1476
chrVII	883838	.	G	A	6233.77	PASS	AC=2;AF=1.0;AN=2;DP=158;Dels=0.0;FS=0.0;HaplotypeScore=0.0;MLEAC=2;MLEAF=1.0;MQ=41.9;MQ0=0;QD=31.69	GT:AD:DP:GQ:PL	1/1:0,158:158:99:6262,473,0
chrVII	888031	.	G	A	2559.77	PASS	AC=1;AF=0.5;AN=2;BaseQRankSum=-0.066;DP=149;Dels=0.0;FS=10.069;HaplotypeScore=0.0;MLEAC=1;MLEAF=0.5;MQ=41.99;MQ0=0;MQRankSum=-0.716;QD=17.18;ReadPosRankSum=-2.684	GT:AD:DP:GQ:PL	0/1:72,77:149:99:2588,0,2381
chrVII	936018	.	G	A	3134.77	PASS	AC=1;AF=0.5;AN=2;BaseQRankSum=2.227;DP=172;Dels=0.0;FS=10.348;HaplotypeScore=0.0;MLEAC=1;MLEAF=0.5;MQ=42.0;MQ0=0;MQRankSum=0.011;QD=18.23;ReadPosRankSum=1.09	GT:AD:DP:GQ:PL	0/1:82,90:172:99:3163,0,2792
chrVII	939553	.	G	A	1491.77	PASS	AC=1;AF=0.5;AN=2;BaseQRankSum=-0.154;DP=113;Dels=0.0;FS=1.525;HaplotypeScore=2.7478;MLEAC=1;MLEAF=0.5;MQ=41.98;MQ0=0;MQRankSum=1.646;QD=13.2;ReadPosRankSum=0.102	GT:AD:DP:GQ:PL	0/1:66,47:113:99:1520,0,2264
chrVII	979648	.	C	T	3299.77	PASS	AC=1;AF=0.5;AN=2;BaseQRankSum=-0.828;DP=188;Dels=0.0;FS=12.44;HaplotypeScore=3.3732;MLEAC=1;MLEAF=0.5;MQ=41.85;MQ0=0;MQRankSum=0.806;QD=17.55;ReadPosRankSum=0.578	GT:AD:DP:GQ:PL	0/1:87,101:188:99:3328,0,2821
chrVII	1000916	.	C	T	2013.77	PASS	AC=1;AF=0.5;AN=2;BaseQRankSum=-0.277;DP=159;Dels=0.0;FS=0.0;HaplotypeScore=0.9989;MLEAC=1;MLEAF=0.5;MQ=41.09;MQ0=0;MQRankSum=0.493;QD=12.67;ReadPosRankSum=-1.882	GT:AD:DP:GQ:PL	0/1:91,68:159:99:2042,0,3080
chrVII	1027059	.	G	A	3010.77	PASS	AC=1;AF=0.5;AN=2;BaseQRankSum=2.1;DP=165;Dels=0.0;FS=13.633;HaplotypeScore=0.734;MLEAC=1;MLEAF=0.5;MQ=42.0;MQ0=0;MQRankSum=1.77;QD=18.25;ReadPosRankSum=0.371	GT:AD:DP:GQ:PL	0/1:76,89:165:99:3039,0,2437
chrVII	1027570	.	G	A	2457.77	PASS	AC=1;AF=0.5;AN=2;BaseQRankSum=1.744;DP=175;Dels=0.0;FS=3.519;HaplotypeScore=0.0;MLEAC=1;MLEAF=0.5;MQ=42.0;MQ0=0;MQRankSum=-1.367;QD=14.04;ReadPosRankSum=0.58	GT:AD:DP:GQ:PL	0/1:100,75:175:99:2486,0,3318
chrVIII	26483	.	C	T	2471.77	PASS	AC=1;AF=0.5;AN=2;BaseQRankSum=0.38;DP=168;Dels=0.0;FS=4.526;HaplotypeScore=0.9958;MLEAC=1;MLEAF=0.5;MQ=41.92;MQ0=0;MQRankSum=-1.824;QD=14.71;ReadPosRankSum=-0.211	GT:AD:DP:GQ:PL	0/1:90,78:168:99:2500,0,2909
chrVIII	26508	.	G	A	2890.77	PASS	AC=1;AF=0.5;AN=2;BaseQRankSum=0.541;DP=177;Dels=0.0;FS=1.172;HaplotypeScore=0.0;MLEAC=1;MLEAF=0.5;MQ=41.92;MQ0=0;MQRankSum=1.219;QD=16.33;ReadPosRankSum=0.565	GT:AD:DP:GQ:PL	0/1:88,89:177:99:2919,0,2882
chrVIII	37285	.	C	T	2047.77	PASS	AC=1;AF=0.5;AN=2;BaseQRankSum=-2.485;DP=122;Dels=0.0;FS=1.524;HaplotypeScore=0.0;MLEAC=1;MLEAF=0.5;MQ=42.0;MQ0=0;MQRankSum=-0.343;QD=16.78;ReadPosRankSum=-0.292	GT:AD:DP:GQ:PL	0/1:59,63:122:99:2076,0,1997
chrVIII	39474	.	G	A	2385.77	PASS	AC=1;AF=0.5;AN=2;BaseQRankSum=1.314;DP=157;Dels=0.0;FS=0.586;HaplotypeScore=0.0;MLEAC=1;MLEAF=0.5;MQ=42.0;MQ0=0;MQRankSum=1.343;QD=15.2;ReadPosRankSum=0.445	GT:AD:DP:GQ:PL	0/1:84,73:157:99:2414,0,2737
chrVIII	107788	.	C	T	2585.77	PASS	AC=1;AF=0.5;AN=2;BaseQRankSum=0.91;DP=151;Dels=0.0;FS=5.996;HaplotypeScore=0.0;MLEAC=1;MLEAF=0.5;MQ=42.0;MQ0=0;MQRankSum=-1.029;QD=17.12;ReadPosRankSum=-0.992	GT:AD:DP:GQ:PL	0/1:75,76:151:99:2614,0,2501
chrVIII	108242	.	G	A	2151.77	PASS	AC=1;AF=0.5;AN=2;BaseQRankSum=1.888;DP=135;Dels=0.0;FS=2.177;HaplotypeScore=0.0;MLEAC=1;MLEAF=0.5;MQ=42.0;MQ0=0;MQRankSum=0.011;QD=15.94;ReadPosRankSum=-0.011	GT:AD:DP:GQ:PL	0/1:71,64:135:99:2180,0,2359
chrVIII	149511	.	G	A	2739.77	PASS	AC=1;AF=0.5;AN=2;BaseQRankSum=-0.395;DP=160;Dels=0.0;FS=0.589;HaplotypeScore=0.0;MLEAC=1;MLEAF=0.5;MQ=42.0;MQ0=0;MQRankSum=-1.181;QD=17.12;ReadPosRankSum=0.822	GT:AD:DP:GQ:PL	0/1:76,84:160:99:2768,0,2533
chrVIII	161649	.	C	T	1190.77	PASS	AC=1;AF=0.5;AN=2;BaseQRankSum=0.01;DP=76;Dels=0.0;FS=19.779;HaplotypeScore=5.8866;MLEAC=1;MLEAF=0.5;MQ=41.97;MQ0=0;MQRankSum=0.842;QD=15.67;ReadPosRankSum=0.842	GT:AD:DP:GQ:PL	0/1:39,37:76:99:1219,0,1326
chrVIII	218781	.	G	A	2750.77	PASS	AC=1;AF=0.5;AN=2;BaseQRankSum=-0.481;DP=179;Dels=0.0;FS=1.158;HaplotypeScore=0.8941;MLEAC=1;MLEAF=0.5;MQ=42.0;MQ0=0;MQRankSum=0.331;QD=15.37;ReadPosRankSum=0.444	GT:AD:DP:GQ:PL	0/1:95,84:179:99:2779,0,3245
chrVIII	234952	.	C	T	2440.77	PASS	AC=1;AF=0.5;AN=2;BaseQRankSum=0.029;DP=133;Dels=0.0;FS=8.498;HaplotypeScore=4.7186;MLEAC=1;MLEAF=0.5;MQ=41.99;MQ0=0;MQRankSum=0.878;QD=18.35;ReadPosRankSum=-0.174	GT:AD:DP:GQ:PL	0/1:61,72:133:99:2469,0,1972
chrVIII	234954	.	C	T	2398.77	PASS	AC=1;AF=0.5;AN=2;BaseQRankSum=0.294;DP=134;Dels=0.0;FS=5.722;HaplotypeScore=4.7186;MLEAC=1;MLEAF=0.5;MQ=41.99;MQ0=0;MQRankSum=0.16;QD=17.9;ReadPosRankSum=0.08	GT:AD:DP:GQ:PL	0/1:63,71:134:99:2427,0,2053
chrVIII	272385	.	G	A	1792.77	PASS	AC=1;AF=0.5;AN=2;BaseQRankSum=-1.072;DP=114;Dels=0.0;FS=5.947;HaplotypeScore=3.2006;MLEAC=1;MLEAF=0.5;MQ=42.0;MQ0=0;MQRankSum=0.913;QD=15.73;ReadPosRankSum=0.289	GT:AD:DP:GQ:PL	0/1:55,59:114:99:1821,0,1738
chrVIII	341412	.	G	A	1986.77	PASS	AC=1;AF=0.5;AN=2;BaseQRankSum=1.716;DP=134;Dels=0.0;FS=2.193;HaplotypeScore=0.0;MLEAC=1;MLEAF=0.5;MQ=41.99;MQ0=0;MQRankSum=-0.937;QD=14.83;ReadPosRankSum=-0.253	GT:AD:DP:GQ:PL	0/1:74,60:134:99:2015,0,2490
chrVIII	348818	.	G	A	2474.77	PASS	AC=1;AF=0.5;AN=2;BaseQRankSum=0.46;DP=155;Dels=0.0;FS=2.0;HaplotypeScore=0.9958;MLEAC=1;MLEAF=0.5;MQ=41.99;MQ0=0;MQRankSum=0.331;QD=15.97;ReadPosRankSum=-1.366	GT:AD:DP:GQ:PL	0/1:80,75:155:99:2503,0,2605
chrVIII	391017	.	G	A	2658.77	PASS	AC=1;AF=0.5;AN=2;BaseQRankSum=-0.346;DP=159;Dels=0.0;FS=17.814;HaplotypeScore=0.0;MLEAC=1;MLEAF=0.5;MQ=41.99;MQ0=0;MQRankSum=-1.132;QD=16.72;ReadPosRankSum=-1.624	GT:AD:DP:GQ:PL	0/1:79,80:159:99:2687,0,2651
chrVIII	404517	.	C	T	2567.77	PASS	AC=1;AF=0.5;AN=2;BaseQRankSum=1.006;DP=147;Dels=0.0;FS=0.621;HaplotypeScore=0.0;MLEAC=1;MLEAF=0.5;MQ=42.0;MQ0=0;MQRankSum=1.506;QD=17.47;ReadPosRankSum=-0.13	GT:AD:DP:GQ:PL	0/1:71,76:147:99:2596,0,2392
chrVIII	411106	.	C	T	2587.77	PASS	AC=1;AF=0.5;AN=2;BaseQRankSum=1.201;DP=159;Dels=0.0;FS=1.243;HaplotypeScore=0.9789;MLEAC=1;MLEAF=0.5;MQ=42.0;MQ0=0;MQRankSum=-0.55;QD=16.28;ReadPosRankSum=0.853	GT:AD:DP:GQ:PL	0/1:81,78:159:99:2616,0,2637
chrVIII	412262	.	C	T	2839.77	PASS	AC=1;AF=0.5;AN=2;BaseQRankSum=-0.915;DP=177;Dels=0.0;FS=4.376;HaplotypeScore=0.0;MLEAC=1;MLEAF=0.5;MQ=42.0;MQ0=0;MQRankSum=1.534;QD=16.04;ReadPosRankSum=-0.084	GT:AD:DP:GQ:PL	0/1:92,85:177:99:2868,0,3062
chrVIII	458188	.	C	T	2398.77	PASS	AC=1;AF=0.5;AN=2;BaseQRankSum=0.181;DP=152;Dels=0.0;FS=3.84;HaplotypeScore=1.6643;MLEAC=1;MLEAF=0.5;MQ=42.0;MQ0=0;MQRankSum=0.713;QD=15.78;ReadPosRankSum=-1.706	GT:AD:DP:GQ:PL	0/1:81,71:152:99:2427,0,2676
chrVIII	501165	.	G	A	2630.77	PASS	AC=1;AF=0.5;AN=2;BaseQRankSum=0.726;DP=163;Dels=0.0;FS=1.224;HaplotypeScore=0.734;MLEAC=1;MLEAF=0.5;MQ=42.0;MQ0=0;MQRankSum=-0.191;QD=16.14;ReadPosRankSum=-1.503	GT:AD:DP:GQ:PL	0/1:85,78:163:99:2659,0,2813
chrIX	60127	.	G	A	2056.77	PASS	AC=1;AF=0.5;AN=2;BaseQRankSum=1.01;DP=135;Dels=0.0;FS=3.131;HaplotypeScore=0.9996;MLEAC=1;MLEAF=0.5;MQ=42.0;MQ0=0;MQRankSum=-1.684;QD=15.24;ReadPosRankSum=0.376	GT:AD:DP:GQ:PL	0/1:69,66:135:99:2085,0,2048
chrIX	98344	.	G	A	2047.77	PASS	AC=1;AF=0.5;AN=2;BaseQRankSum=1.736;DP=109;Dels=0.0;FS=0.0;HaplotypeScore=0.0;MLEAC=1;MLEAF=0.5;MQ=41.86;MQ0=0;MQRankSum=-0.593;QD=18.79;ReadPosRankSum=-1.84	GT:AD:DP:GQ:PL	0/1:50,59:109:99:2076,0,1603
chrIX	129465	.	G	A	2808.77	PASS	AC=1;AF=0.5;AN=2;BaseQRankSum=2.555;DP=165;Dels=0.0;FS=3.656;HaplotypeScore=0.0;MLEAC=1;MLEAF=0.5;MQ=42.0;MQ0=0;MQRankSum=-1.368;QD=17.02;ReadPosRankSum=-0.367	GT:AD:DP:GQ:PL	0/1:80,85:165:99:2837,0,2563
chrIX	131620	.	C	T	2056.77	PASS	AC=1;AF=0.5;AN=2;BaseQRankSum=1.227;DP=117;Dels=0.0;FS=0.69;HaplotypeScore=3.5509;MLEAC=1;MLEAF=0.5;MQ=41.88;MQ0=0;MQRankSum=-0.544;QD=17.58;ReadPosRankSum=-0.249	GT:AD:DP:GQ:PL	0/1:54,63:117:99:2085,0,1738
chrIX	141478	.	G	A	5572.77	PASS	AC=2;AF=1.0;AN=2;DP=146;Dels=0.0;FS=0.0;HaplotypeScore=0.9947;MLEAC=2;MLEAF=1.0;MQ=42.0;MQ0=0;QD=31.25	GT:AD:DP:GQ:PL	1/1:0,146:146:99:5601,433,0
chrIX	193242	.	G	A	3373.77	PASS	AC=1;AF=0.5;AN=2;BaseQRankSum=0.193;DP=180;Dels=0.0;FS=0.0;HaplotypeScore=1.79;MLEAC=1;MLEAF=0.5;MQ=42.0;MQ0=0;MQRankSum=0.088;QD=18.74;ReadPosRankSum=-0.512	GT:AD:DP:GQ:PL	0/1:80,99:180:99:3402,0,2661
chrIX	250923	.	C	T	2457.77	PASS	AC=1;AF=0.5;AN=2;BaseQRankSum=1.605;DP=169;Dels=0.0;FS=0.0;HaplotypeScore=1.4538;MLEAC=1;MLEAF=0.5;MQ=42.0;MQ0=0;MQRankSum=0.21;QD=14.54;ReadPosRankSum=-1.271	GT:AD:DP:GQ:PL	0/1:92,77:169:99:2486,0,3019
chrIX	410688	.	G	A	3175.77	PASS	AC=1;AF=0.5;AN=2;BaseQRankSum=0.454;DP=191;Dels=0.0;FS=4.256;HaplotypeScore=3.5293;MLEAC=1;MLEAF=0.5;MQ=41.98;MQ0=0;MQRankSum=0.779;QD=16.63;ReadPosRankSum=-1.873	GT:AD:DP:GQ:PL	0/1:97,94:191:99:3204,0,3250
chrIX	424512	.	G	A	2949.77	PASS	AC=1;AF=0.5;AN=2;BaseQRankSum=1.715;DP=179;Dels=0.0;FS=21.813;HaplotypeScore=0.0;MLEAC=1;MLEAF=0.5;MQ=41.98;MQ0=0;MQRankSum=-0.532;QD=16.48;ReadPosRankSum=0.327	GT:AD:DP:GQ:PL	0/1:91,88:179:99:2978,0,2983
chrX	42200	.	C	T	3348.77	PASS	AC=1;AF=0.5;AN=2;BaseQRankSum=0.027;DP=206;Dels=0.0;FS=9.027;HaplotypeScore=5.1656;MLEAC=1;MLEAF=0.5;MQ=42.0;MQ0=0;MQRankSum=-0.729;QD=16.26;ReadPosRankSum=-1.158	GT:AD:DP:GQ:PL	0/1:105,100:206:99:3377,0,3614
chrX	59247	.	G	A	2655.77	PASS	AC=1;AF=0.5;AN=2;BaseQRankSum=1.522;DP=157;Dels=0.0;FS=11.204;HaplotypeScore=2.9205;MLEAC=1;MLEAF=0.5;MQ=42.0;MQ0=0;MQRankSum=-0.458;QD=16.92;ReadPosRankSum=-0.075	GT:AD:DP:GQ:PL	0/1:77,80:157:99:2684,0,2537
chrX	73726	.	C	T	2425.77	PASS	AC=1;AF=0.5;AN=2;BaseQRankSum=1.43;DP=172;Dels=0.0;FS=0.561;HaplotypeScore=0.0;MLEAC=1;MLEAF=0.5;MQ=42.0;MQ0=0;MQRankSum=0.345;QD=14.1;ReadPosRankSum=0.131	GT:AD:DP:GQ:PL	0/1:98,74:172:99:2454,0,3313
chrX	75300	.	G	A	2474.77	PASS	AC=1;AF=0.5;AN=2;BaseQRankSum=-0.75;DP=166;Dels=0.0;FS=3.644;HaplotypeScore=0.0;MLEAC=1;MLEAF=0.5;MQ=41.99;MQ0=0;MQRankSum=0.582;QD=14.91;ReadPosRankSum=-0.595	GT:AD:DP:GQ:PL	0/1:90,76:166:99:2503,0,3049
chrX	118070	.	C	T	2580.77	PASS	AC=1;AF=0.5;AN=2;BaseQRankSum=1.73;DP=123;Dels=0.0;FS=0.0;HaplotypeScore=0.0;MLEAC=1;MLEAF=0.5;MQ=42.0;MQ0=0;MQRankSum=1.562;QD=20.98;ReadPosRankSum=-1.032	GT:AD:DP:GQ:PL	0/1:45,78:123:99:2609,0,1296
chrX	123019	.	G	A	1704.77	PASS	AC=1;AF=0.5;AN=2;BaseQRankSum=1.143;DP=109;Dels=0.0;FS=9.004;HaplotypeScore=0.7887;MLEAC=1;MLEAF=0.5;MQ=42.0;MQ0=0;MQRankSum=-0.064;QD=15.64;ReadPosRankSum=-1.307	GT:AD:DP:GQ:PL	0/1:56,53:109:99:1733,0,1767
chrX	136334	.	G	A	1936.77	PASS	AC=1;AF=0.5;AN=2;BaseQRankSum=0.048;DP=132;Dels=0.0;FS=3.173;HaplotypeScore=0.0;MLEAC=1;MLEAF=0.5;MQ=41.97;MQ0=0;MQRankSum=1.2;QD=14.67;ReadPosRankSum=0.226	GT:AD:DP:GQ:PL	0/1:72,60:132:99:1965,0,2371
chrX	136337	.	G	A	1938.77	PASS	AC=1;AF=0.5;AN=2;BaseQRankSum=2.566;DP=132;Dels=0.0;FS=5.311;HaplotypeScore=0.0;MLEAC=1;MLEAF=0.5;MQ=41.97;MQ0=0;MQRankSum=0.967;QD=14.69;ReadPosRankSum=0.391	GT:AD:DP:GQ:PL	0/1:72,60:132:99:1967,0,2245
chrX	139551	.	G	A	1729.77	PASS	AC=1;AF=0.5;AN=2;BaseQRankSum=0.239;DP=117;Dels=0.0;FS=6.811;HaplotypeScore=0.0;MLEAC=1;MLEAF=0.5;MQ=42.0;MQ0=0;MQRankSum=-1.001;QD=14.78;ReadPosRankSum=0.063	GT:AD:DP:GQ:PL	0/1:65,52:117:99:1758,0,2242
chrX	146647	.	C	T	1996.77	PASS	AC=1;AF=0.5;AN=2;BaseQRankSum=2.283;DP=109;Dels=0.0;FS=1.56;HaplotypeScore=0.7887;MLEAC=1;MLEAF=0.5;MQ=42.0;MQ0=0;MQRankSum=-0.611;QD=18.32;ReadPosRankSum=0.417	GT:AD:DP:GQ:PL	0/1:50,59:109:99:2025,0,1572
chrX	172643	.	G	A	2672.77	PASS	AC=1;AF=0.5;AN=2;BaseQRankSum=1.075;DP=152;Dels=0.0;FS=2.849;HaplotypeScore=0.9332;MLEAC=1;MLEAF=0.5;MQ=41.99;MQ0=0;MQRankSum=-2.803;QD=17.58;ReadPosRankSum=-0.122	GT:AD:DP:GQ:PL	0/1:71,81:152:99:2701,0,2257
chrX	172665	.	G	A	2260.77	PASS	AC=1;AF=0.5;AN=2;BaseQRankSum=-1.155;DP=150;Dels=0.0;FS=3.904;HaplotypeScore=2.3838;MLEAC=1;MLEAF=0.5;MQ=42.0;MQ0=0;MQRankSum=2.263;QD=15.07;ReadPosRankSum=1.262	GT:AD:DP:GQ:PL	0/1:80,69:150:99:2289,0,2752
chrX	173067	.	G	A	2994.77	PASS	AC=1;AF=0.5;AN=2;BaseQRankSum=0.736;DP=167;Dels=0.0;FS=0.566;HaplotypeScore=0.0;MLEAC=1;MLEAF=0.5;MQ=41.95;MQ0=0;MQRankSum=-0.04;QD=17.93;ReadPosRankSum=0.575	GT:AD:DP:GQ:PL	0/1:79,88:167:99:3023,0,2584
chrX	173071	.	G	A	6748.77	PASS	AC=2;AF=1.0;AN=2;DP=169;Dels=0.0;FS=0.0;HaplotypeScore=0.0;MLEAC=2;MLEAF=1.0;MQ=41.95;MQ0=0;QD=31.42	GT:AD:DP:GQ:PL	1/1:0,169:169:99:6777,509,0
chrX	173080	.	G	A	6674.77	PASS	AC=2;AF=1.0;AN=2;DP=173;Dels=0.0;FS=0.0;HaplotypeScore=0.0;MLEAC=2;MLEAF=1.0;MQ=41.94;MQ0=0;QD=36.83	GT:AD:DP:GQ:PL	1/1:0,173:173:99:6703,509,0
chrX	188206	.	C	T	2452.77	PASS	AC=1;AF=0.5;AN=2;BaseQRankSum=0.736;DP=156;Dels=0.0;FS=2.849;HaplotypeScore=0.0;MLEAC=1;MLEAF=0.5;MQ=42.0;MQ0=0;MQRankSum=1.663;QD=15.72;ReadPosRankSum=0.463	GT:AD:DP:GQ:PL	0/1:82,74:156:99:2481,0,2728
chrX	205256	.	C	T	3078.77	PASS	AC=1;AF=0.5;AN=2;BaseQRankSum=0.189;DP=163;Dels=0.0;FS=0.0;HaplotypeScore=0.0;MLEAC=1;MLEAF=0.5;MQ=42.0;MQ0=0;MQRankSum=1.803;QD=18.89;ReadPosRankSum=0.543	GT:AD:DP:GQ:PL	0/1:72,91:163:99:3107,0,2374
chrX	228421	.	C	T	2123.77	PASS	AC=1;AF=0.5;AN=2;BaseQRankSum=1.039;DP=154;Dels=0.0;FS=2.909;HaplotypeScore=0.0;MLEAC=1;MLEAF=0.5;MQ=42.0;MQ0=0;MQRankSum=0.015;QD=13.79;ReadPosRankSum=0.911	GT:AD:DP:GQ:PL	0/1:89,65:154:99:2152,0,3107
chrX	268631	.	C	T	2169.77	PASS	AC=1;AF=0.5;AN=2;BaseQRankSum=1.802;DP=141;Dels=0.0;FS=2.998;HaplotypeScore=1.7005;MLEAC=1;MLEAF=0.5;MQ=41.7;MQ0=0;MQRankSum=0.751;QD=15.39;ReadPosRankSum=-1.105	GT:AD:DP:GQ:PL	0/1:73,67:141:99:2198,0,2278
chrX	278967	.	C	T	1805.77	PASS	AC=1;AF=0.5;AN=2;BaseQRankSum=1.155;DP=124;Dels=0.0;FS=17.142;HaplotypeScore=6.7218;MLEAC=1;MLEAF=0.5;MQ=41.87;MQ0=0;MQRankSum=1.237;QD=14.56;ReadPosRankSum=0.942	GT:AD:DP:GQ:PL	0/1:67,56:124:99:1834,0,2202
chrX	352183	.	C	T	2758.77	PASS	AC=1;AF=0.5;AN=2;BaseQRankSum=0.792;DP=167;Dels=0.0;FS=1.213;HaplotypeScore=0.9958;MLEAC=1;MLEAF=0.5;MQ=41.88;MQ0=0;MQRankSum=-0.597;QD=16.52;ReadPosRankSum=-0.402	GT:AD:DP:GQ:PL	0/1:84,83:167:99:2787,0,2753
chrX	367012	.	C	T	1105.77	PASS	AC=2;AF=1.0;AN=2;DP=31;Dels=0.0;FS=0.0;HaplotypeScore=0.0;MLEAC=2;MLEAF=1.0;MQ=40.14;MQ0=0;QD=27.95	GT:AD:DP:GQ:PL	1/1:0,31:31:93:1134,93,0
chrX	382740	.	C	T	2741.77	PASS	AC=1;AF=0.5;AN=2;BaseQRankSum=1.048;DP=180;Dels=0.0;FS=1.847;HaplotypeScore=0.9992;MLEAC=1;MLEAF=0.5;MQ=42.0;MQ0=0;MQRankSum=-0.999;QD=15.23;ReadPosRankSum=0.529	GT:AD:DP:GQ:PL	0/1:96,84:180:99:2770,0,3227
chrX	408078	.	C	T	2912.77	PASS	AC=1;AF=0.5;AN=2;BaseQRankSum=-0.506;DP=176;Dels=0.0;FS=4.32;HaplotypeScore=0.0;MLEAC=1;MLEAF=0.5;MQ=42.0;MQ0=0;MQRankSum=-0.976;QD=16.55;ReadPosRankSum=1.598	GT:AD:DP:GQ:PL	0/1:89,87:176:99:2941,0,3046
chrX	436939	.	C	T	2777.77	PASS	AC=1;AF=0.5;AN=2;BaseQRankSum=-0.322;DP=152;Dels=0.0;FS=1.296;HaplotypeScore=0.0;MLEAC=1;MLEAF=0.5;MQ=42.0;MQ0=0;MQRankSum=0.563;QD=18.27;ReadPosRankSum=-0.444	GT:AD:DP:GQ:PL	0/1:69,83:152:99:2806,0,2191
chrX	454695	.	G	A	2449.77	PASS	AC=1;AF=0.5;AN=2;BaseQRankSum=0.067;DP=137;Dels=0.0;FS=1.399;HaplotypeScore=0.0;MLEAC=1;MLEAF=0.5;MQ=42.0;MQ0=0;MQRankSum=1.622;QD=17.88;ReadPosRankSum=-0.59	GT:AD:DP:GQ:PL	0/1:63,74:137:99:2478,0,2073
chrX	466236	.	G	A	2501.77	PASS	AC=1;AF=0.5;AN=2;BaseQRankSum=-2.134;DP=145;Dels=0.0;FS=0.634;HaplotypeScore=6.0657;MLEAC=1;MLEAF=0.5;MQ=41.99;MQ0=0;MQRankSum=0.502;QD=17.25;ReadPosRankSum=-1.078	GT:AD:DP:GQ:PL	0/1:66,79:145:99:2530,0,2182
chrX	466982	.	G	A	1034.77	PASS	AC=1;AF=0.5;AN=2;BaseQRankSum=-1.093;DP=68;Dels=0.0;FS=0.0;HaplotypeScore=0.0;MLEAC=1;MLEAF=0.5;MQ=42.0;MQ0=0;MQRankSum=0.426;QD=15.22;ReadPosRankSum=-0.488	GT:AD:DP:GQ:PL	0/1:30,38:68:99:1063,0,918
chrX	520429	.	C	T	3339.77	PASS	AC=1;AF=0.5;AN=2;BaseQRankSum=0.722;DP=159;Dels=0.0;FS=1.285;HaplotypeScore=0.8667;MLEAC=1;MLEAF=0.5;MQ=41.91;MQ0=0;MQRankSum=1.813;QD=21.0;ReadPosRankSum=0.373	GT:AD:DP:GQ:PL	0/1:62,97:159:99:3368,0,1915
chrX	521492	.	G	A	1888.77	PASS	AC=1;AF=0.5;AN=2;BaseQRankSum=0.736;DP=119;Dels=0.0;FS=5.718;HaplotypeScore=0.734;MLEAC=1;MLEAF=0.5;MQ=42.0;MQ0=0;MQRankSum=0.88;QD=15.87;ReadPosRankSum=-0.954	GT:AD:DP:GQ:PL	0/1:61,58:119:99:1917,0,1953
chrX	521930	.	G	A	2006.77	PASS	AC=1;AF=0.5;AN=2;BaseQRankSum=-0.105;DP=132;Dels=0.0;FS=9.538;HaplotypeScore=0.0;MLEAC=1;MLEAF=0.5;MQ=41.89;MQ0=0;MQRankSum=-0.082;QD=15.2;ReadPosRankSum=-1.385	GT:AD:DP:GQ:PL	0/1:69,63:132:99:2035,0,2247
chrX	528472	.	G	A	2377.77	PASS	AC=1;AF=0.5;AN=2;BaseQRankSum=-2.555;DP=144;Dels=0.0;FS=0.656;HaplotypeScore=0.9996;MLEAC=1;MLEAF=0.5;MQ=41.85;MQ0=0;MQRankSum=-0.818;QD=16.51;ReadPosRankSum=0.943	GT:AD:DP:GQ:PL	0/1:64,80:144:99:2406,0,1912
chrX	528641	.	C	T	2380.77	PASS	AC=1;AF=0.5;AN=2;BaseQRankSum=0.231;DP=156;Dels=0.0;FS=0.0;HaplotypeScore=0.9999;MLEAC=1;MLEAF=0.5;MQ=41.65;MQ0=0;MQRankSum=0.494;QD=15.26;ReadPosRankSum=-0.778	GT:AD:DP:GQ:PL	0/1:83,73:156:99:2409,0,2859
chrX	577022	.	C	T	408.77	PASS	AC=1;AF=0.5;AN=2;BaseQRankSum=0.348;DP=24;Dels=0.0;FS=1.68;HaplotypeScore=6.9532;MLEAC=1;MLEAF=0.5;MQ=40.7;MQ0=0;MQRankSum=0.174;QD=17.03;ReadPosRankSum=0.869	GT:AD:DP:GQ:PL	0/1:11,13:24:99:437,0,350
chrX	581877	.	C	T	2234.77	PASS	AC=1;AF=0.5;AN=2;BaseQRankSum=1.059;DP=128;Dels=0.0;FS=0.0;HaplotypeScore=3.6466;MLEAC=1;MLEAF=0.5;MQ=41.89;MQ0=0;MQRankSum=0.086;QD=17.46;ReadPosRankSum=1.422	GT:AD:DP:GQ:PL	0/1:61,67:128:99:2263,0,1964
chrX	585496	.	G	A	2193.77	PASS	AC=1;AF=0.5;AN=2;BaseQRankSum=-0.882;DP=140;Dels=0.0;FS=3.047;HaplotypeScore=0.734;MLEAC=1;MLEAF=0.5;MQ=42.0;MQ0=0;MQRankSum=0.619;QD=15.67;ReadPosRankSum=-0.048	GT:AD:DP:GQ:PL	0/1:72,68:140:99:2222,0,2397
chrX	596408	.	C	T	3346.77	PASS	AC=1;AF=0.5;AN=2;BaseQRankSum=0.426;DP=200;Dels=0.0;FS=1.088;HaplotypeScore=0.0;MLEAC=1;MLEAF=0.5;MQ=41.99;MQ0=0;MQRankSum=-0.932;QD=16.73;ReadPosRankSum=0.9	GT:AD:DP:GQ:PL	0/1:100,100:200:99:3375,0,3339
chrX	620499	.	C	T	1984.77	PASS	AC=1;AF=0.5;AN=2;BaseQRankSum=3.143;DP=134;Dels=0.0;FS=0.0;HaplotypeScore=3.6204;MLEAC=1;MLEAF=0.5;MQ=41.89;MQ0=0;MQRankSum=-0.468;QD=14.81;ReadPosRankSum=-1.449	GT:AD:DP:GQ:PL	0/1:71,63:134:99:2013,0,1953
chrX	622762	.	G	A	2609.77	PASS	AC=1;AF=0.5;AN=2;BaseQRankSum=1.789;DP=151;Dels=0.0;FS=0.62;HaplotypeScore=0.0;MLEAC=1;MLEAF=0.5;MQ=42.0;MQ0=0;MQRankSum=0.802;QD=17.28;ReadPosRankSum=1.272	GT:AD:DP:GQ:PL	0/1:73,78:151:99:2638,0,2382
chrX	683341	.	C	T	2701.77	PASS	AC=1;AF=0.5;AN=2;BaseQRankSum=-1.461;DP=190;Dels=0.0;FS=5.168;HaplotypeScore=8.2006;MLEAC=1;MLEAF=0.5;MQ=41.9;MQ0=0;MQRankSum=2.122;QD=14.22;ReadPosRankSum=1.711	GT:AD:DP:GQ:PL	0/1:102,87:190:99:2730,0,3355
chrXI	38619	.	G	A	2914.77	PASS	AC=1;AF=0.5;AN=2;BaseQRankSum=-0.95;DP=171;Dels=0.0;FS=3.618;HaplotypeScore=12.3707;MLEAC=1;MLEAF=0.5;MQ=41.82;MQ0=0;MQRankSum=-0.934;QD=17.05;ReadPosRankSum=0.061	GT:AD:DP:GQ:PL	0/1:79,90:171:99:2943,0,2562
chrXI	80488	.	G	A	1853.77	PASS	AC=1;AF=0.5;AN=2;BaseQRankSum=-1.89;DP=134;Dels=0.0;FS=0.642;HaplotypeScore=0.9916;MLEAC=1;MLEAF=0.5;MQ=41.79;MQ0=0;MQRankSum=0.804;QD=13.83;ReadPosRankSum=-1.211	GT:AD:DP:GQ:PL	0/1:73,61:134:99:1882,0,2398
chrXI	80521	.	G	A	2425.77	PASS	AC=1;AF=0.5;AN=2;BaseQRankSum=-1.786;DP=149;Dels=0.0;FS=0.0;HaplotypeScore=0.0;MLEAC=1;MLEAF=0.5;MQ=42.0;MQ0=0;MQRankSum=2.117;QD=16.28;ReadPosRankSum=-1.167	GT:AD:DP:GQ:PL	0/1:74,75:149:99:2454,0,2456
chrXI	115165	.	G	A	2240.77	PASS	AC=1;AF=0.5;AN=2;BaseQRankSum=-0.724;DP=141;Dels=0.0;FS=2.113;HaplotypeScore=0.5784;MLEAC=1;MLEAF=0.5;MQ=42.0;MQ0=0;MQRankSum=-0.167;QD=15.89;ReadPosRankSum=1.124	GT:AD:DP:GQ:PL	0/1:73,68:141:99:2269,0,2501
chrXI	164470	.	G	A	2759.77	PASS	AC=1;AF=0.5;AN=2;BaseQRankSum=0.577;DP=166;Dels=0.0;FS=0.586;HaplotypeScore=0.0;MLEAC=1;MLEAF=0.5;MQ=41.86;MQ0=0;MQRankSum=0.493;QD=16.63;ReadPosRankSum=0.971	GT:AD:DP:GQ:PL	0/1:82,84:166:99:2788,0,2699
chrXI	164958	.	G	A	1121.77	PASS	AC=1;AF=0.5;AN=2;BaseQRankSum=-0.811;DP=87;Dels=0.0;FS=0.0;HaplotypeScore=0.9967;MLEAC=1;MLEAF=0.5;MQ=42.0;MQ0=0;MQRankSum=0.253;QD=12.89;ReadPosRankSum=-0.64	GT:AD:DP:GQ:PL	0/1:50,37:87:99:1150,0,1652
chrXI	170458	.	G	A	2564.77	PASS	AC=1;AF=0.5;AN=2;BaseQRankSum=-0.966;DP=159;Dels=0.0;FS=2.863;HaplotypeScore=2.6163;MLEAC=1;MLEAF=0.5;MQ=41.11;MQ0=6;MQRankSum=-1.642;QD=16.13;ReadPosRankSum=0.78	GT:AD:DP:GQ:PL	0/1:73,86:159:99:2593,0,2373
chrXI	173348	.	G	A	2656.77	PASS	AC=1;AF=0.5;AN=2;BaseQRankSum=-0.226;DP=151;Dels=0.0;FS=0.0;HaplotypeScore=0.9996;MLEAC=1;MLEAF=0.5;MQ=41.99;MQ0=0;MQRankSum=-0.698;QD=17.59;ReadPosRankSum=0.858	GT:AD:DP:GQ:PL	0/1:68,83:151:99:2685,0,2161
chrXI	246962	.	G	A	2953.77	PASS	AC=1;AF=0.5;AN=2;BaseQRankSum=0.296;DP=168;Dels=0.0;FS=0.0;HaplotypeScore=0.7887;MLEAC=1;MLEAF=0.5;MQ=41.99;MQ0=0;MQRankSum=-0.239;QD=17.58;ReadPosRankSum=0.083	GT:AD:DP:GQ:PL	0/1:77,91:168:99:2982,0,2460
chrXI	323089	.	C	T	2470.77	PASS	AC=1;AF=0.5;AN=2;BaseQRankSum=-1.302;DP=168;Dels=0.0;FS=0.568;HaplotypeScore=3.2992;MLEAC=1;MLEAF=0.5;MQ=41.99;MQ0=0;MQRankSum=-0.194;QD=14.71;ReadPosRankSum=-0.117	GT:AD:DP:GQ:PL	0/1:90,77:168:99:2499,0,3092
chrXI	334985	.	G	A	2820.77	PASS	AC=1;AF=0.5;AN=2;BaseQRankSum=0.5;DP=155;Dels=0.0;FS=1.271;HaplotypeScore=0.0;MLEAC=1;MLEAF=0.5;MQ=42.0;MQ0=0;MQRankSum=1.364;QD=18.2;ReadPosRankSum=-2.26	GT:AD:DP:GQ:PL	0/1:73,82:155:99:2849,0,2471
chrXI	362261	.	G	A	2841.77	PASS	AC=1;AF=0.5;AN=2;BaseQRankSum=2.299;DP=165;Dels=0.0;FS=0.0;HaplotypeScore=0.8321;MLEAC=1;MLEAF=0.5;MQ=41.99;MQ0=0;MQRankSum=-2.391;QD=17.22;ReadPosRankSum=-0.898	GT:AD:DP:GQ:PL	0/1:82,83:165:99:2870,0,2709
chrXI	371620	.	C	T	2480.77	PASS	AC=1;AF=0.5;AN=2;BaseQRankSum=0.579;DP=123;Dels=0.0;FS=2.35;HaplotypeScore=3.3487;MLEAC=1;MLEAF=0.5;MQ=41.88;MQ0=0;MQRankSum=-1.043;QD=20.17;ReadPosRankSum=0.986	GT:AD:DP:GQ:PL	0/1:50,73:123:99:2509,0,1558
chrXI	404070	.	G	A	2707.77	PASS	AC=1;AF=0.5;AN=2;BaseQRankSum=1.402;DP=146;Dels=0.0;FS=0.0;HaplotypeScore=0.0;MLEAC=1;MLEAF=0.5;MQ=42.0;MQ0=0;MQRankSum=0.167;QD=18.55;ReadPosRankSum=-1.186	GT:AD:DP:GQ:PL	0/1:66,80:146:99:2736,0,2056
chrXI	444295	.	C	T	3026.77	PASS	AC=1;AF=0.5;AN=2;BaseQRankSum=0.471;DP=185;Dels=0.0;FS=0.539;HaplotypeScore=1.891;MLEAC=1;MLEAF=0.5;MQ=42.0;MQ0=0;MQRankSum=-0.611;QD=16.36;ReadPosRankSum=-0.864	GT:AD:DP:GQ:PL	0/1:94,91:185:99:3055,0,3085
chrXI	451984	.	G	A	2507.77	PASS	AC=1;AF=0.5;AN=2;BaseQRankSum=-0.391;DP=160;Dels=0.0;FS=3.849;HaplotypeScore=0.7887;MLEAC=1;MLEAF=0.5;MQ=42.0;MQ0=0;MQRankSum=1.358;QD=15.67;ReadPosRankSum=0.203	GT:AD:DP:GQ:PL	0/1:84,76:160:99:2536,0,2925
chrXI	484080	.	G	A	3065.77	PASS	AC=1;AF=0.5;AN=2;BaseQRankSum=-0.376;DP=180;Dels=0.0;FS=0.548;HaplotypeScore=0.0;MLEAC=1;MLEAF=0.5;MQ=41.99;MQ0=0;MQRankSum=-0.574;QD=17.03;ReadPosRankSum=0.496	GT:AD:DP:GQ:PL	0/1:90,90:180:99:3094,0,3078
chrXI	524935	.	G	A	2120.77	PASS	AC=1;AF=0.5;AN=2;BaseQRankSum=1.744;DP=149;Dels=0.0;FS=0.612;HaplotypeScore=0.0;MLEAC=1;MLEAF=0.5;MQ=42.0;MQ0=0;MQRankSum=0.128;QD=14.23;ReadPosRankSum=1.208	GT:AD:DP:GQ:PL	0/1:84,65:149:99:2149,0,2791
chrXI	524941	.	G	A	2049.77	PASS	AC=1;AF=0.5;AN=2;BaseQRankSum=1.676;DP=135;Dels=0.0;FS=2.194;HaplotypeScore=0.0;MLEAC=1;MLEAF=0.5;MQ=41.99;MQ0=0;MQRankSum=-0.514;QD=15.18;ReadPosRankSum=0.117	GT:AD:DP:GQ:PL	0/1:73,62:135:99:2078,0,2459
chrXI	559293	.	G	A	3233.06	PASS	AC=1;AF=0.5;AN=2;BaseQRankSum=0.749;DP=189;Dels=0.0;FS=1.843;HaplotypeScore=0.7887;MLEAC=1;MLEAF=0.5;MQ=41.99;MQ0=0;MQRankSum=0.512;QD=17.11;ReadPosRankSum=-0.142	GT:AD:DP:GQ:PL	0/1:93,96:189:99:3260,0,3125
chrXI	566763	.	G	A	1833.77	PASS	AC=1;AF=0.5;AN=2;BaseQRankSum=1.241;DP=109;Dels=0.0;FS=0.0;HaplotypeScore=0.734;MLEAC=1;MLEAF=0.5;MQ=42.0;MQ0=0;MQRankSum=0.24;QD=16.82;ReadPosRankSum=-0.627	GT:AD:DP:GQ:PL	0/1:54,55:109:99:1862,0,1696
chrXI	589459	.	G	A	2485.77	PASS	AC=1;AF=0.5;AN=2;BaseQRankSum=0.48;DP=149;Dels=0.0;FS=4.852;HaplotypeScore=0.0;MLEAC=1;MLEAF=0.5;MQ=41.71;MQ0=0;MQRankSum=0.184;QD=16.68;ReadPosRankSum=1.228	GT:AD:DP:GQ:PL	0/1:73,76:149:99:2514,0,2444
chrXI	603289	.	G	A	3239.77	PASS	AC=1;AF=0.5;AN=2;BaseQRankSum=0.541;DP=191;Dels=0.0;FS=4.164;HaplotypeScore=0.0;MLEAC=1;MLEAF=0.5;MQ=41.92;MQ0=0;MQRankSum=0.305;QD=16.96;ReadPosRankSum=0.876	GT:AD:DP:GQ:PL	0/1:95,96:191:99:3268,0,3184
chrXI	613503	.	G	A	2590.77	PASS	AC=1;AF=0.5;AN=2;BaseQRankSum=1.015;DP=158;Dels=0.0;FS=4.72;HaplotypeScore=0.0;MLEAC=1;MLEAF=0.5;MQ=40.6;MQ0=0;MQRankSum=0.967;QD=16.4;ReadPosRankSum=-1.12	GT:AD:DP:GQ:PL	0/1:79,79:158:99:2619,0,2588
chrXI	613811	.	G	A	5899.77	PASS	AC=2;AF=1.0;AN=2;BaseQRankSum=1.71;DP=155;Dels=0.0;FS=3.095;HaplotypeScore=0.9734;MLEAC=2;MLEAF=1.0;MQ=42.0;MQ0=0;MQRankSum=-1.218;QD=27.99;ReadPosRankSum=0.279	GT:AD:DP:GQ:PL	1/1:1,154:155:99:5928,445,0
chrXI	618519	.	G	A	2352.77	PASS	AC=1;AF=0.5;AN=2;BaseQRankSum=-0.026;DP=145;Dels=0.0;FS=4.996;HaplotypeScore=3.3956;MLEAC=1;MLEAF=0.5;MQ=41.79;MQ0=0;MQRankSum=0.295;QD=16.23;ReadPosRankSum=-0.239	GT:AD:DP:GQ:PL	0/1:74,71:145:99:2381,0,2428
chrXII	17914	.	C	T	2348.77	PASS	AC=1;AF=0.5;AN=2;BaseQRankSum=0.539;DP=169;Dels=0.0;FS=3.723;HaplotypeScore=0.0;MLEAC=1;MLEAF=0.5;MQ=42.0;MQ0=0;MQRankSum=0.739;QD=13.9;ReadPosRankSum=1.175	GT:AD:DP:GQ:PL	0/1:97,72:169:99:2377,0,3399
chrXII	18761	.	C	T	2625.77	PASS	AC=1;AF=0.5;AN=2;BaseQRankSum=0.201;DP=150;Dels=0.0;FS=4.787;HaplotypeScore=1.8317;MLEAC=1;MLEAF=0.5;MQ=42.0;MQ0=0;MQRankSum=0.427;QD=17.51;ReadPosRankSum=0.555	GT:AD:DP:GQ:PL	0/1:72,78:150:99:2654,0,2367
chrXII	20312	.	C	T	2691.77	PASS	AC=1;AF=0.5;AN=2;BaseQRankSum=-1.058;DP=166;Dels=0.0;FS=9.094;HaplotypeScore=0.9916;MLEAC=1;MLEAF=0.5;MQ=42.0;MQ0=0;MQRankSum=-1.113;QD=16.22;ReadPosRankSum=-1.765	GT:AD:DP:GQ:PL	0/1:82,84:166:99:2720,0,2756
chrXII	65268	.	G	A	2403.77	PASS	AC=1;AF=0.5;AN=2;BaseQRankSum=-0.959;DP=151;Dels=0.0;FS=2.897;HaplotypeScore=1.5226;MLEAC=1;MLEAF=0.5;MQ=41.87;MQ0=0;MQRankSum=-0.281;QD=15.92;ReadPosRankSum=1.335	GT:AD:DP:GQ:PL	0/1:78,73:151:99:2432,0,2645
chrXII	88704	.	C	T	2127.77	PASS	AC=1;AF=0.5;AN=2;BaseQRankSum=0.334;DP=128;Dels=0.0;FS=5.676;HaplotypeScore=0.0;MLEAC=1;MLEAF=0.5;MQ=42.0;MQ0=0;MQRankSum=0.996;QD=16.62;ReadPosRankSum=-0.162	GT:AD:DP:GQ:PL	0/1:63,65:128:99:2156,0,2065
chrXII	88705	.	C	T	2030.77	PASS	AC=1;AF=0.5;AN=2;BaseQRankSum=0.195;DP=125;Dels=0.0;FS=7.2;HaplotypeScore=0.0;MLEAC=1;MLEAF=0.5;MQ=42.0;MQ0=0;MQRankSum=0.121;QD=16.25;ReadPosRankSum=0.072	GT:AD:DP:GQ:PL	0/1:63,62:125:99:2059,0,2063
chrXII	88908	.	C	T	2887.77	PASS	AC=1;AF=0.5;AN=2;BaseQRankSum=0.414;DP=192;Dels=0.0;FS=2.488;HaplotypeScore=0.7887;MLEAC=1;MLEAF=0.5;MQ=42.0;MQ0=0;MQRankSum=-0.159;QD=15.04;ReadPosRankSum=-0.38	GT:AD:DP:GQ:PL	0/1:103,89:192:99:2916,0,3405
chrXII	89749	.	C	T	2990.77	PASS	AC=1;AF=0.5;AN=2;BaseQRankSum=-0.247;DP=187;Dels=0.0;FS=3.446;HaplotypeScore=1.7885;MLEAC=1;MLEAF=0.5;MQ=41.98;MQ0=0;MQRankSum=0.077;QD=15.99;ReadPosRankSum=-0.512	GT:AD:DP:GQ:PL	0/1:96,91:187:99:3019,0,3280
chrXII	91215	.	C	T	1762.77	PASS	AC=1;AF=0.5;AN=2;BaseQRankSum=-0.089;DP=113;Dels=0.0;FS=6.71;HaplotypeScore=0.0;MLEAC=1;MLEAF=0.5;MQ=42.0;MQ0=0;MQRankSum=0.014;QD=15.6;ReadPosRankSum=-1.372	GT:AD:DP:GQ:PL	0/1:60,53:113:99:1791,0,2027
chrXII	102137	.	C	T	2639.77	PASS	AC=1;AF=0.5;AN=2;BaseQRankSum=-3.364;DP=181;Dels=0.0;FS=2.618;HaplotypeScore=0.734;MLEAC=1;MLEAF=0.5;MQ=41.99;MQ0=0;MQRankSum=-0.824;QD=14.58;ReadPosRankSum=0.201	GT:AD:DP:GQ:PL	0/1:97,84:181:99:2668,0,3281
chrXII	112603	.	C	T	2500.77	PASS	AC=1;AF=0.5;AN=2;BaseQRankSum=0.619;DP=152;Dels=0.0;FS=5.852;HaplotypeScore=1.9965;MLEAC=1;MLEAF=0.5;MQ=42.0;MQ0=0;MQRankSum=-0.951;QD=16.45;ReadPosRankSum=-2.067	GT:AD:DP:GQ:PL	0/1:77,75:152:99:2529,0,2599
chrXII	123525	.	G	A	1860.77	PASS	AC=1;AF=0.5;AN=2;BaseQRankSum=-0.665;DP=125;Dels=0.0;FS=6.744;HaplotypeScore=0.0;MLEAC=1;MLEAF=0.5;MQ=42.0;MQ0=0;MQRankSum=-0.957;QD=14.89;ReadPosRankSum=-0.977	GT:AD:DP:GQ:PL	0/1:66,59:125:99:1889,0,2246
chrXII	188099	.	C	T	2934.77	PASS	AC=1;AF=0.5;AN=2;BaseQRankSum=-0.45;DP=171;Dels=0.0;FS=9.002;HaplotypeScore=3.4319;MLEAC=1;MLEAF=0.5;MQ=41.78;MQ0=0;MQRankSum=-1.275;QD=17.16;ReadPosRankSum=-0.966	GT:AD:DP:GQ:PL	0/1:83,88:171:99:2963,0,2673
chrXII	260596	.	C	T	4750.77	PASS	AC=2;AF=1.0;AN=2;DP=121;Dels=0.0;FS=0.0;HaplotypeScore=0.6651;MLEAC=2;MLEAF=1.0;MQ=41.85;MQ0=0;QD=28.67	GT:AD:DP:GQ:PL	1/1:0,121:121:99:4779,364,0
chrXII	263037	.	C	T	2218.77	PASS	AC=1;AF=0.5;AN=2;BaseQRankSum=0.615;DP=142;Dels=0.0;FS=1.392;HaplotypeScore=0.0;MLEAC=1;MLEAF=0.5;MQ=41.97;MQ0=0;MQRankSum=-1.145;QD=15.63;ReadPosRankSum=1.713	GT:AD:DP:GQ:PL	0/1:74,68:142:99:2247,0,2525
chrXII	271497	.	C	T	2342.77	PASS	AC=1;AF=0.5;AN=2;BaseQRankSum=0.504;DP=144;Dels=0.0;FS=0.632;HaplotypeScore=0.7887;MLEAC=1;MLEAF=0.5;MQ=41.99;MQ0=0;MQRankSum=0.116;QD=16.27;ReadPosRankSum=-0.66	GT:AD:DP:GQ:PL	0/1:75,69:144:99:2371,0,2599
chrXII	290146	.	C	T	2223.77	PASS	AC=1;AF=0.5;AN=2;BaseQRankSum=-0.589;DP=145;Dels=0.0;FS=0.0;HaplotypeScore=0.7887;MLEAC=1;MLEAF=0.5;MQ=41.97;MQ0=0;MQRankSum=-0.359;QD=15.34;ReadPosRankSum=-1.005	GT:AD:DP:GQ:PL	0/1:78,67:145:99:2252,0,2674
chrXII	299890	.	G	A	2910.77	PASS	AC=1;AF=0.5;AN=2;BaseQRankSum=0.163;DP=185;Dels=0.0;FS=6.281;HaplotypeScore=0.8941;MLEAC=1;MLEAF=0.5;MQ=42.0;MQ0=0;MQRankSum=1.509;QD=15.73;ReadPosRankSum=-0.581	GT:AD:DP:GQ:PL	0/1:95,90:185:99:2939,0,3128
chrXII	300361	.	C	T	3042.77	PASS	AC=1;AF=0.5;AN=2;BaseQRankSum=0.209;DP=174;Dels=0.0;FS=8.889;HaplotypeScore=0.8321;MLEAC=1;MLEAF=0.5;MQ=41.92;MQ0=0;MQRankSum=-0.821;QD=17.49;ReadPosRankSum=-1.354	GT:AD:DP:GQ:PL	0/1:84,90:174:99:3071,0,2810
chrXII	368979	.	C	T	7016.77	PASS	AC=2;AF=1.0;AN=2;DP=178;Dels=0.0;FS=0.0;HaplotypeScore=0.0;MLEAC=2;MLEAF=1.0;MQ=41.83;MQ0=0;QD=34.4	GT:AD:DP:GQ:PL	1/1:0,178:178:99:7045,536,0
chrXII	404020	.	G	A	2533.77	PASS	AC=1;AF=0.5;AN=2;BaseQRankSum=-0.189;DP=171;Dels=0.0;FS=1.213;HaplotypeScore=2.7044;MLEAC=1;MLEAF=0.5;MQ=41.91;MQ0=0;MQRankSum=1.009;QD=14.82;ReadPosRankSum=-0.805	GT:AD:DP:GQ:PL	0/1:92,78:171:99:2562,0,3124
chrXII	511066	.	C	T	3260.77	PASS	AC=1;AF=0.5;AN=2;BaseQRankSum=1.869;DP=153;Dels=0.0;FS=0.0;HaplotypeScore=0.0;MLEAC=1;MLEAF=0.5;MQ=42.0;MQ0=0;MQRankSum=0.909;QD=21.31;ReadPosRankSum=0.429	GT:AD:DP:GQ:PL	0/1:59,94:153:99:3289,0,1811
chrXII	540596	.	C	T	2133.77	PASS	AC=1;AF=0.5;AN=2;BaseQRankSum=-0.113;DP=127;Dels=0.0;FS=8.074;HaplotypeScore=0.0;MLEAC=1;MLEAF=0.5;MQ=41.88;MQ0=0;MQRankSum=0.673;QD=16.8;ReadPosRankSum=0.089	GT:AD:DP:GQ:PL	0/1:62,65:127:99:2162,0,2019
chrXII	568356	.	G	A	1603.77	PASS	AC=1;AF=0.5;AN=2;BaseQRankSum=-2.596;DP=124;Dels=0.0;FS=2.331;HaplotypeScore=0.0;MLEAC=1;MLEAF=0.5;MQ=42.0;MQ0=0;MQRankSum=-0.53;QD=12.93;ReadPosRankSum=-0.283	GT:AD:DP:GQ:PL	0/1:71,53:124:99:1632,0,2418
chrXII	616443	.	C	T	3162.77	PASS	AC=1;AF=0.5;AN=2;BaseQRankSum=-0.846;DP=183;Dels=0.0;FS=1.826;HaplotypeScore=5.5216;MLEAC=1;MLEAF=0.5;MQ=41.92;MQ0=0;MQRankSum=1.732;QD=17.28;ReadPosRankSum=-1.075	GT:AD:DP:GQ:PL	0/1:86,97:183:99:3191,0,2891
chrXII	636751	.	C	T	5897.77	PASS	AC=2;AF=1.0;AN=2;DP=148;Dels=0.0;FS=0.0;HaplotypeScore=0.0;MLEAC=2;MLEAF=1.0;MQ=41.86;MQ0=0;QD=29.67	GT:AD:DP:GQ:PL	1/1:0,148:148:99:5926,439,0
chrXII	714981	.	G	A	3201.82	PASS	AC=1;AF=0.5;AN=2;BaseQRankSum=0.821;DP=178;Dels=0.0;FS=4.31;HaplotypeScore=0.0;MLEAC=1;MLEAF=0.5;MQ=42.0;MQ0=0;MQRankSum=1.382;QD=17.99;ReadPosRankSum=-0.252	GT:AD:DP:GQ:PL	0/1:82,96:178:99:3230,0,2560
chrXII	725712	.	C	T	1817.77	PASS	AC=1;AF=0.5;AN=2;BaseQRankSum=3.107;DP=141;Dels=0.0;FS=4.118;HaplotypeScore=0.0;MLEAC=1;MLEAF=0.5;MQ=42.0;MQ0=0;MQRankSum=0.712;QD=12.89;ReadPosRankSum=0.623	GT:AD:DP:GQ:PL	0/1:84,56:140:99:1846,0,2909
chrXII	788095	.	C	T	2613.77	PASS	AC=1;AF=0.5;AN=2;BaseQRankSum=-0.455;DP=161;Dels=0.0;FS=1.231;HaplotypeScore=0.8667;MLEAC=1;MLEAF=0.5;MQ=41.91;MQ0=0;MQRankSum=-0.512;QD=16.23;ReadPosRankSum=1.006	GT:AD:DP:GQ:PL	0/1:81,80:161:99:2642,0,2704
chrXII	791159	.	C	T	2607.77	PASS	AC=1;AF=0.5;AN=2;BaseQRankSum=0.002;DP=146;Dels=0.0;FS=8.694;HaplotypeScore=0.0;MLEAC=1;MLEAF=0.5;MQ=41.99;MQ0=0;MQRankSum=0.998;QD=17.86;ReadPosRankSum=0.606	GT:AD:DP:GQ:PL	0/1:68,78:146:99:2636,0,2218
chrXII	795215	.	C	T	2070.77	PASS	AC=1;AF=0.5;AN=2;BaseQRankSum=0.469;DP=142;Dels=0.0;FS=5.006;HaplotypeScore=0.0;MLEAC=1;MLEAF=0.5;MQ=42.0;MQ0=0;MQRankSum=-1.523;QD=14.58;ReadPosRankSum=0.096	GT:AD:DP:GQ:PL	0/1:78,64:142:99:2099,0,2620
chrXII	909362	.	G	A	2678.77	PASS	AC=1;AF=0.5;AN=2;BaseQRankSum=2.286;DP=152;Dels=0.0;FS=3.893;HaplotypeScore=0.0;MLEAC=1;MLEAF=0.5;MQ=41.99;MQ0=0;MQRankSum=0.417;QD=17.62;ReadPosRankSum=0.439	GT:AD:DP:GQ:PL	0/1:73,79:152:99:2707,0,2455
chrXII	931818	.	C	T	2532.77	PASS	AC=1;AF=0.5;AN=2;BaseQRankSum=2.677;DP=153;Dels=0.0;FS=3.995;HaplotypeScore=0.8667;MLEAC=1;MLEAF=0.5;MQ=41.9;MQ0=0;MQRankSum=-0.848;QD=16.55;ReadPosRankSum=0.4	GT:AD:DP:GQ:PL	0/1:76,77:153:99:2561,0,2377
chrXII	953564	.	G	A	1761.77	PASS	AC=1;AF=0.5;AN=2;BaseQRankSum=0.665;DP=122;Dels=0.0;FS=8.694;HaplotypeScore=0.0;MLEAC=1;MLEAF=0.5;MQ=42.0;MQ0=0;MQRankSum=1.061;QD=14.44;ReadPosRankSum=-0.013	GT:AD:DP:GQ:PL	0/1:66,56:122:99:1790,0,2124
chrXII	999659	.	C	T	2656.77	PASS	AC=1;AF=0.5;AN=2;BaseQRankSum=0.868;DP=153;Dels=0.0;FS=4.793;HaplotypeScore=1.7273;MLEAC=1;MLEAF=0.5;MQ=41.9;MQ0=0;MQRankSum=-2.137;QD=17.36;ReadPosRankSum=0.773	GT:AD:DP:GQ:PL	0/1:72,81:153:99:2685,0,2247
chrXII	1004458	.	C	T	2725.77	PASS	AC=1;AF=0.5;AN=2;BaseQRankSum=0.68;DP=149;Dels=0.0;FS=2.119;HaplotypeScore=0.9665;MLEAC=1;MLEAF=0.5;MQ=42.0;MQ0=0;MQRankSum=-2.587;QD=18.29;ReadPosRankSum=-0.855	GT:AD:DP:GQ:PL	0/1:69,80:149:99:2754,0,2245
chrXII	1011896	.	C	T	4624.77	PASS	AC=2;AF=1.0;AN=2;DP=121;Dels=0.0;FS=0.0;HaplotypeScore=0.9998;MLEAC=2;MLEAF=1.0;MQ=42.0;MQ0=0;QD=29.51	GT:AD:DP:GQ:PL	1/1:0,121:121:99:4653,358,0
chrXII	1011902	.	C	T	4447.77	PASS	AC=2;AF=1.0;AN=2;DP=116;Dels=0.0;FS=0.0;HaplotypeScore=0.9998;MLEAC=2;MLEAF=1.0;MQ=42.0;MQ0=0;QD=32.34	GT:AD:DP:GQ:PL	1/1:0,116:116:99:4476,346,0
chrXII	1012416	.	C	T	1043.77	PASS	AC=1;AF=0.5;AN=2;BaseQRankSum=-1.787;DP=98;Dels=0.0;FS=0.0;HaplotypeScore=0.0;MLEAC=1;MLEAF=0.5;MQ=42.0;MQ0=0;MQRankSum=0.741;QD=10.65;ReadPosRankSum=1.993	GT:AD:DP:GQ:PL	0/1:62,36:98:99:1072,0,2094
chrXII	1012748	.	C	T	1799.77	PASS	AC=1;AF=0.5;AN=2;BaseQRankSum=1.033;DP=109;Dels=0.0;FS=1.559;HaplotypeScore=0.0;MLEAC=1;MLEAF=0.5;MQ=42.0;MQ0=0;MQRankSum=-0.342;QD=16.51;ReadPosRankSum=0.858	GT:AD:DP:GQ:PL	0/1:54,55:109:99:1828,0,1742
chrXII	1043242	.	G	A	1996.77	PASS	AC=1;AF=0.5;AN=2;BaseQRankSum=0.517;DP=126;Dels=0.0;FS=3.231;HaplotypeScore=0.0;MLEAC=1;MLEAF=0.5;MQ=42.0;MQ0=0;MQRankSum=0.625;QD=15.85;ReadPosRankSum=-1.025	GT:AD:DP:GQ:PL	0/1:65,61:126:99:2025,0,2212
chrXIII	41901	.	G	A	2233.77	PASS	AC=1;AF=0.5;AN=2;BaseQRankSum=-0.813;DP=132;Dels=0.0;FS=2.178;HaplotypeScore=1.4679;MLEAC=1;MLEAF=0.5;MQ=41.99;MQ0=0;MQRankSum=0.38;QD=16.92;ReadPosRankSum=-0.922	GT:AD:DP:GQ:PL	0/1:64,68:132:99:2262,0,2107
chrXIII	44388	.	G	A	3019.77	PASS	AC=2;AF=1.0;AN=2;DP=82;Dels=0.01;FS=0.0;HaplotypeScore=3.8987;MLEAC=2;MLEAF=1.0;MQ=41.56;MQ0=0;QD=31.37	GT:AD:DP:GQ:PL	1/1:0,81:81:99:3048,238,0
chrXIII	46012	.	C	T	3327.77	PASS	AC=2;AF=1.0;AN=2;DP=88;Dels=0.03;FS=0.0;HaplotypeScore=9.7806;MLEAC=2;MLEAF=1.0;MQ=42.0;MQ0=0;QD=23.33	GT:AD:DP:GQ:PL	1/1:0,85:85:99:3356,253,0
chrXIII	119563	.	C	T	2885.77	PASS	AC=1;AF=0.5;AN=2;BaseQRankSum=3.226;DP=167;Dels=0.0;FS=4.543;HaplotypeScore=0.0;MLEAC=1;MLEAF=0.5;MQ=42.0;MQ0=0;MQRankSum=-0.517;QD=17.28;ReadPosRankSum=0.197	GT:AD:DP:GQ:PL	0/1:81,86:167:99:2914,0,2558
chrXIII	171831	.	C	T	2344.77	PASS	AC=1;AF=0.5;AN=2;BaseQRankSum=0.022;DP=168;Dels=0.0;FS=0.574;HaplotypeScore=0.9987;MLEAC=1;MLEAF=0.5;MQ=42.0;MQ0=0;MQRankSum=0.019;QD=13.96;ReadPosRankSum=-0.054	GT:AD:DP:GQ:PL	0/1:95,73:168:99:2373,0,3223
chrXIII	178383	.	C	T	2326.77	PASS	AC=1;AF=0.5;AN=2;BaseQRankSum=-1.076;DP=149;Dels=0.0;FS=1.318;HaplotypeScore=0.0;MLEAC=1;MLEAF=0.5;MQ=42.0;MQ0=0;MQRankSum=0.294;QD=15.62;ReadPosRankSum=-0.233	GT:AD:DP:GQ:PL	0/1:75,74:149:99:2355,0,2451
chrXIII	207603	.	G	A	3348.77	PASS	AC=1;AF=0.5;AN=2;BaseQRankSum=0.629;DP=198;Dels=0.0;FS=1.103;HaplotypeScore=0.8321;MLEAC=1;MLEAF=0.5;MQ=41.93;MQ0=0;MQRankSum=1.555;QD=16.91;ReadPosRankSum=-1.934	GT:AD:DP:GQ:PL	0/1:96,102:198:99:3377,0,3065
chrXIII	226865	.	C	T	1170.77	PASS	AC=1;AF=0.5;AN=2;BaseQRankSum=0.811;DP=75;Dels=0.0;FS=0.0;HaplotypeScore=0.0;MLEAC=1;MLEAF=0.5;MQ=42.0;MQ0=0;MQRankSum=-0.821;QD=15.61;ReadPosRankSum=0.164	GT:AD:DP:GQ:PL	0/1:38,37:75:99:1199,0,1267
chrXIII	227756	.	C	T	3613.77	PASS	AC=1;AF=0.5;AN=2;BaseQRankSum=0.746;DP=183;Dels=0.0;FS=7.534;HaplotypeScore=0.9947;MLEAC=1;MLEAF=0.5;MQ=41.91;MQ0=0;MQRankSum=-0.312;QD=19.75;ReadPosRankSum=-0.811	GT:AD:DP:GQ:PL	0/1:78,105:183:99:3642,0,2539
chrXIII	246176	.	C	T	3166.77	PASS	AC=1;AF=0.5;AN=2;BaseQRankSum=2.659;DP=184;Dels=0.0;FS=9.855;HaplotypeScore=0.0;MLEAC=1;MLEAF=0.5;MQ=42.0;MQ0=0;MQRankSum=2.226;QD=17.21;ReadPosRankSum=-0.811	GT:AD:DP:GQ:PL	0/1:88,96:184:99:3195,0,2845
chrXIII	272314	.	C	T	1447.77	PASS	AC=1;AF=0.5;AN=2;BaseQRankSum=-2.79;DP=107;Dels=0.0;FS=11.301;HaplotypeScore=3.8989;MLEAC=1;MLEAF=0.5;MQ=41.98;MQ0=0;MQRankSum=0.473;QD=13.53;ReadPosRankSum=2.158	GT:AD:DP:GQ:PL	0/1:59,48:107:99:1476,0,2032
chrXIII	272413	.	C	T	1904.77	PASS	AC=1;AF=0.5;AN=2;BaseQRankSum=-0.127;DP=121;Dels=0.0;FS=5.595;HaplotypeScore=0.0;MLEAC=1;MLEAF=0.5;MQ=42.0;MQ0=0;MQRankSum=-0.786;QD=15.74;ReadPosRankSum=0.977	GT:AD:DP:GQ:PL	0/1:62,59:121:99:1933,0,2078
chrXIII	282728	.	G	A	2803.77	PASS	AC=1;AF=0.5;AN=2;BaseQRankSum=-0.447;DP=180;Dels=0.0;FS=5.293;HaplotypeScore=0.0;MLEAC=1;MLEAF=0.5;MQ=41.99;MQ0=0;MQRankSum=0.0;QD=15.58;ReadPosRankSum=-0.656	GT:AD:DP:GQ:PL	0/1:95,85:180:99:2832,0,3269
chrXIII	298220	.	C	T	2869.77	PASS	AC=1;AF=0.5;AN=2;BaseQRankSum=2.285;DP=171;Dels=0.0;FS=6.731;HaplotypeScore=0.9933;MLEAC=1;MLEAF=0.5;MQ=42.0;MQ0=0;MQRankSum=1.113;QD=16.78;ReadPosRankSum=-1.278	GT:AD:DP:GQ:PL	0/1:87,83:171:99:2898,0,2910
chrXIII	305898	.	C	T	2382.77	PASS	AC=1;AF=0.5;AN=2;BaseQRankSum=0.075;DP=137;Dels=0.0;FS=0.0;HaplotypeScore=0.734;MLEAC=1;MLEAF=0.5;MQ=42.0;MQ0=0;MQRankSum=-0.994;QD=17.39;ReadPosRankSum=1.037	GT:AD:DP:GQ:PL	0/1:65,72:137:99:2411,0,2109
chrXIII	346618	.	G	A	2892.77	PASS	AC=1;AF=0.5;AN=2;BaseQRankSum=-1.199;DP=184;Dels=0.0;FS=1.16;HaplotypeScore=3.4825;MLEAC=1;MLEAF=0.5;MQ=41.99;MQ0=0;MQRankSum=0.448;QD=15.72;ReadPosRankSum=-0.694	GT:AD:DP:GQ:PL	0/1:93,90:184:99:2921,0,3082
chrXIII	347014	.	C	T	3215.74	PASS	AC=1;AF=0.5;AN=2;BaseQRankSum=-0.385;DP=172;Dels=0.0;FS=1.226;HaplotypeScore=0.734;MLEAC=1;MLEAF=0.5;MQ=41.98;MQ0=0;MQRankSum=0.804;QD=18.7;ReadPosRankSum=0.12	GT:AD:DP:GQ:PL	0/1:77,95:172:99:3244,0,2551
chrXIII	351953	.	C	T	3716.77	PASS	AC=1;AF=0.5;AN=2;BaseQRankSum=1.296;DP=175;Dels=0.0;FS=17.054;HaplotypeScore=0.0;MLEAC=1;MLEAF=0.5;MQ=41.99;MQ0=0;MQRankSum=0.05;QD=21.24;ReadPosRankSum=-0.513	GT:AD:DP:GQ:PL	0/1:70,105:175:99:3745,0,2281
chrXIII	429674	.	G	A	3850.77	PASS	AC=1;AF=0.5;AN=2;BaseQRankSum=0.607;DP=219;Dels=0.0;FS=2.313;HaplotypeScore=1.8319;MLEAC=1;MLEAF=0.5;MQ=42.0;MQ0=0;MQRankSum=0.861;QD=17.58;ReadPosRankSum=0.268	GT:AD:DP:GQ:PL	0/1:105,114:219:99:3879,0,3544
chrXIII	453977	.	C	T	1971.77	PASS	AC=1;AF=0.5;AN=2;BaseQRankSum=0.251;DP=161;Dels=0.0;FS=0.589;HaplotypeScore=0.9973;MLEAC=1;MLEAF=0.5;MQ=41.99;MQ0=0;MQRankSum=0.175;QD=12.25;ReadPosRankSum=-1.446	GT:AD:DP:GQ:PL	0/1:98,63:161:99:2000,0,3402
chrXIII	527610	.	C	T	2832.77	PASS	AC=1;AF=0.5;AN=2;BaseQRankSum=1.015;DP=178;Dels=0.0;FS=1.845;HaplotypeScore=0.0;MLEAC=1;MLEAF=0.5;MQ=42.0;MQ0=0;MQRankSum=1.639;QD=15.91;ReadPosRankSum=-0.153	GT:AD:DP:GQ:PL	0/1:94,84:178:99:2861,0,3251
chrXIII	556043	.	C	T	2009.77	PASS	AC=1;AF=0.5;AN=2;BaseQRankSum=-0.16;DP=156;Dels=0.0;FS=0.0;HaplotypeScore=4.4435;MLEAC=1;MLEAF=0.5;MQ=41.88;MQ0=0;MQRankSum=0.178;QD=12.88;ReadPosRankSum=-0.157	GT:AD:DP:GQ:PL	0/1:92,64:156:99:2038,0,3035
chrXIII	562856	.	C	T	2895.77	PASS	AC=1;AF=0.5;AN=2;BaseQRankSum=0.094;DP=175;Dels=0.0;FS=0.0;HaplotypeScore=0.0;MLEAC=1;MLEAF=0.5;MQ=42.0;MQ0=0;MQRankSum=0.082;QD=16.55;ReadPosRankSum=-0.085	GT:AD:DP:GQ:PL	0/1:88,87:175:99:2924,0,3024
chrXIII	605311	.	G	A	1981.77	PASS	AC=1;AF=0.5;AN=2;BaseQRankSum=1.96;DP=128;Dels=0.0;FS=0.651;HaplotypeScore=0.0;MLEAC=1;MLEAF=0.5;MQ=41.88;MQ0=0;MQRankSum=0.757;QD=15.48;ReadPosRankSum=-0.103	GT:AD:DP:GQ:PL	0/1:68,60:128:99:2010,0,2223
chrXIII	608775	.	C	T	2433.77	PASS	AC=1;AF=0.5;AN=2;BaseQRankSum=2.615;DP=156;Dels=0.0;FS=3.807;HaplotypeScore=0.0;MLEAC=1;MLEAF=0.5;MQ=40.49;MQ0=0;MQRankSum=0.108;QD=15.6;ReadPosRankSum=0.463	GT:AD:DP:GQ:PL	0/1:80,76:156:99:2462,0,2606
chrXIII	626191	.	C	T	3096.77	PASS	AC=1;AF=0.5;AN=2;BaseQRankSum=1.844;DP=172;Dels=0.0;FS=0.0;HaplotypeScore=6.8313;MLEAC=1;MLEAF=0.5;MQ=41.99;MQ0=0;MQRankSum=0.851;QD=18.0;ReadPosRankSum=0.826	GT:AD:DP:GQ:PL	0/1:78,93:172:99:3125,0,2535
chrXIII	626448	.	C	T	2558.77	PASS	AC=1;AF=0.5;AN=2;BaseQRankSum=1.679;DP=143;Dels=0.0;FS=0.0;HaplotypeScore=1.7005;MLEAC=1;MLEAF=0.5;MQ=41.9;MQ0=0;MQRankSum=-2.145;QD=17.89;ReadPosRankSum=0.628	GT:AD:DP:GQ:PL	0/1:66,76:143:99:2587,0,2064
chrXIII	763614	.	C	T	3263.77	PASS	AC=1;AF=0.5;AN=2;BaseQRankSum=3.085;DP=171;Dels=0.0;FS=0.0;HaplotypeScore=0.0;MLEAC=1;MLEAF=0.5;MQ=42.0;MQ0=0;MQRankSum=-0.753;QD=19.09;ReadPosRankSum=-0.461	GT:AD:DP:GQ:PL	0/1:77,94:171:99:3292,0,2471
chrXIII	789870	.	C	T	3219.84	PASS	AC=1;AF=0.5;AN=2;BaseQRankSum=0.203;DP=180;Dels=0.0;FS=2.594;HaplotypeScore=0.0;MLEAC=1;MLEAF=0.5;MQ=42.0;MQ0=0;MQRankSum=1.619;QD=17.89;ReadPosRankSum=-1.479	GT:AD:DP:GQ:PL	0/1:85,95:180:99:3248,0,2881
chrXIII	818700	.	C	T	2462.77	PASS	AC=1;AF=0.5;AN=2;BaseQRankSum=0.235;DP=139;Dels=0.0;FS=2.146;HaplotypeScore=0.0;MLEAC=1;MLEAF=0.5;MQ=42.0;MQ0=0;MQRankSum=1.375;QD=17.72;ReadPosRankSum=-1.16	GT:AD:DP:GQ:PL	0/1:64,75:139:99:2491,0,2046
chrXIII	838487	.	C	T	3267.77	PASS	AC=1;AF=0.5;AN=2;BaseQRankSum=1.507;DP=183;Dels=0.0;FS=0.0;HaplotypeScore=6.9035;MLEAC=1;MLEAF=0.5;MQ=41.75;MQ0=0;MQRankSum=2.174;QD=17.86;ReadPosRankSum=1.566	GT:AD:DP:GQ:PL	0/1:88,95:183:99:3296,0,2919
chrXIII	853188	.	C	T	2906.77	PASS	AC=1;AF=0.5;AN=2;BaseQRankSum=1.027;DP=178;Dels=0.0;FS=2.612;HaplotypeScore=1.9664;MLEAC=1;MLEAF=0.5;MQ=42.0;MQ0=0;MQRankSum=0.428;QD=16.33;ReadPosRankSum=0.913	GT:AD:DP:GQ:PL	0/1:89,89:178:99:2935,0,2923
chrXIII	854456	.	C	T	1167.77	PASS	AC=1;AF=0.5;AN=2;BaseQRankSum=1.042;DP=92;Dels=0.01;FS=4.038;HaplotypeScore=11.8002;MLEAC=1;MLEAF=0.5;MQ=41.62;MQ0=0;MQRankSum=-0.707;QD=12.69;ReadPosRankSum=-0.903	GT:AD:DP:GQ:PL	0/1:52,38:91:99:1196,0,1482
chrXIII	884191	.	G	A	2618.77	PASS	AC=1;AF=0.5;AN=2;BaseQRankSum=-1.48;DP=159;Dels=0.0;FS=0.0;HaplotypeScore=0.0;MLEAC=1;MLEAF=0.5;MQ=41.77;MQ0=0;MQRankSum=-0.391;QD=16.47;ReadPosRankSum=-2.059	GT:AD:DP:GQ:PL	0/1:78,81:159:99:2647,0,2697
chrXIII	886742	.	C	T	2126.77	PASS	AC=1;AF=0.5;AN=2;BaseQRankSum=0.154;DP=124;Dels=0.0;FS=0.676;HaplotypeScore=0.7887;MLEAC=1;MLEAF=0.5;MQ=42.0;MQ0=0;MQRankSum=-1.157;QD=17.15;ReadPosRankSum=0.63	GT:AD:DP:GQ:PL	0/1:59,64:124:99:2155,0,1864
chrXIII	916000	.	C	T	3581.77	PASS	AC=1;AF=0.5;AN=2;BaseQRankSum=0.012;DP=211;Dels=0.0;FS=3.102;HaplotypeScore=0.0;MLEAC=1;MLEAF=0.5;MQ=41.99;MQ0=0;MQRankSum=0.317;QD=16.98;ReadPosRankSum=-0.984	GT:AD:DP:GQ:PL	0/1:104,107:211:99:3610,0,3544
chrXIV	59247	.	G	A	2214.77	PASS	AC=1;AF=0.5;AN=2;BaseQRankSum=0.444;DP=131;Dels=0.0;FS=0.66;HaplotypeScore=0.0;MLEAC=1;MLEAF=0.5;MQ=42.0;MQ0=0;MQRankSum=0.251;QD=16.91;ReadPosRankSum=-0.978	GT:AD:DP:GQ:PL	0/1:64,67:131:99:2243,0,2119
chrXIV	89341	.	C	T	2820.77	PASS	AC=1;AF=0.5;AN=2;BaseQRankSum=0.373;DP=166;Dels=0.0;FS=0.0;HaplotypeScore=4.2908;MLEAC=1;MLEAF=0.5;MQ=41.91;MQ0=0;MQRankSum=-0.05;QD=16.99;ReadPosRankSum=-0.797	GT:AD:DP:GQ:PL	0/1:80,86:166:99:2849,0,2450
chrXIV	120113	.	G	A	2672.77	PASS	AC=1;AF=0.5;AN=2;BaseQRankSum=1.743;DP=160;Dels=0.0;FS=9.302;HaplotypeScore=0.0;MLEAC=1;MLEAF=0.5;MQ=42.0;MQ0=0;MQRankSum=1.49;QD=16.7;ReadPosRankSum=0.818	GT:AD:DP:GQ:PL	0/1:82,78:160:99:2701,0,2705
chrXIV	146898	.	C	T	2014.77	PASS	AC=1;AF=0.5;AN=2;BaseQRankSum=-1.001;DP=111;Dels=0.0;FS=3.566;HaplotypeScore=0.0;MLEAC=1;MLEAF=0.5;MQ=42.0;MQ0=0;MQRankSum=-0.603;QD=18.15;ReadPosRankSum=0.9	GT:AD:DP:GQ:PL	0/1:49,62:111:99:2043,0,1614
chrXIV	157845	.	G	A	2575.77	PASS	AC=1;AF=0.5;AN=2;BaseQRankSum=1.686;DP=162;Dels=0.0;FS=1.958;HaplotypeScore=0.0;MLEAC=1;MLEAF=0.5;MQ=41.87;MQ0=1;MQRankSum=0.435;QD=15.9;ReadPosRankSum=-0.898	GT:AD:DP:GQ:PL	0/1:84,78:162:99:2604,0,2742
chrXIV	168339	.	G	A	2513.77	PASS	AC=1;AF=0.5;AN=2;BaseQRankSum=-1.803;DP=131;Dels=0.0;FS=2.304;HaplotypeScore=6.4181;MLEAC=1;MLEAF=0.5;MQ=41.78;MQ0=0;MQRankSum=-0.793;QD=19.19;ReadPosRankSum=1.561	GT:AD:DP:GQ:PL	0/1:56,75:131:99:2542,0,1790
chrXIV	174557	.	G	A	4829.77	PASS	AC=2;AF=1.0;AN=2;DP=122;Dels=0.0;FS=0.0;HaplotypeScore=0.0;MLEAC=2;MLEAF=1.0;MQ=41.71;MQ0=1;QD=29.58	GT:AD:DP:GQ:PL	1/1:0,122:122:99:4858,364,0
chrXIV	230645	.	G	A	2944.77	PASS	AC=1;AF=0.5;AN=2;BaseQRankSum=-0.759;DP=176;Dels=0.0;FS=11.629;HaplotypeScore=0.7887;MLEAC=1;MLEAF=0.5;MQ=41.71;MQ0=0;MQRankSum=-1.378;QD=16.73;ReadPosRankSum=-2.449	GT:AD:DP:GQ:PL	0/1:86,90:176:99:2973,0,2882
chrXIV	230655	.	G	A	6765.77	PASS	AC=2;AF=1.0;AN=2;DP=170;Dels=0.0;FS=0.0;HaplotypeScore=0.0;MLEAC=2;MLEAF=1.0;MQ=41.7;MQ0=0;QD=32.86	GT:AD:DP:GQ:PL	1/1:0,170:170:99:6794,509,0
chrXIV	270390	.	G	A	1921.77	PASS	AC=1;AF=0.5;AN=2;BaseQRankSum=-0.036;DP=127;Dels=0.0;FS=11.219;HaplotypeScore=0.0;MLEAC=1;MLEAF=0.5;MQ=42.0;MQ0=0;MQRankSum=-1.021;QD=15.13;ReadPosRankSum=0.35	GT:AD:DP:GQ:PL	0/1:66,61:127:99:1950,0,2227
chrXIV	280070	.	G	A	2723.77	PASS	AC=1;AF=0.5;AN=2;BaseQRankSum=1.613;DP=127;Dels=0.0;FS=5.645;HaplotypeScore=0.0;MLEAC=1;MLEAF=0.5;MQ=42.0;MQ0=0;MQRankSum=0.709;QD=21.45;ReadPosRankSum=-0.569	GT:AD:DP:GQ:PL	0/1:48,79:127:99:2752,0,1497
chrXIV	292612	.	G	A	1762.77	PASS	AC=1;AF=0.5;AN=2;BaseQRankSum=-2.779;DP=146;Dels=0.0;FS=10.222;HaplotypeScore=0.0;MLEAC=1;MLEAF=0.5;MQ=42.0;MQ0=0;MQRankSum=0.598;QD=12.07;ReadPosRankSum=-0.093	GT:AD:DP:GQ:PL	0/1:82,64:146:99:1791,0,2584
chrXIV	318649	.	G	A	2078.77	PASS	AC=1;AF=0.5;AN=2;BaseQRankSum=2.748;DP=146;Dels=0.0;FS=5.052;HaplotypeScore=0.0;MLEAC=1;MLEAF=0.5;MQ=42.0;MQ0=0;MQRankSum=0.685;QD=14.24;ReadPosRankSum=-1.563	GT:AD:DP:GQ:PL	0/1:81,65:146:99:2107,0,2698
chrXIV	331861	.	C	T	2556.77	PASS	AC=1;AF=0.5;AN=2;BaseQRankSum=-0.532;DP=172;Dels=0.0;FS=0.0;HaplotypeScore=0.0;MLEAC=1;MLEAF=0.5;MQ=41.52;MQ0=0;MQRankSum=1.884;QD=14.86;ReadPosRankSum=0.255	GT:AD:DP:GQ:PL	0/1:93,79:172:99:2585,0,3116
chrXIV	348407	.	G	A	2909.77	PASS	AC=1;AF=0.5;AN=2;BaseQRankSum=1.841;DP=165;Dels=0.0;FS=4.596;HaplotypeScore=0.0;MLEAC=1;MLEAF=0.5;MQ=42.0;MQ0=0;MQRankSum=-1.619;QD=17.63;ReadPosRankSum=0.983	GT:AD:DP:GQ:PL	0/1:80,85:165:99:2938,0,2656
chrXIV	391277	.	G	A	2523.77	PASS	AC=1;AF=0.5;AN=2;BaseQRankSum=2.153;DP=156;Dels=0.0;FS=3.751;HaplotypeScore=0.734;MLEAC=1;MLEAF=0.5;MQ=42.0;MQ0=0;MQRankSum=-0.919;QD=16.18;ReadPosRankSum=-0.273	GT:AD:DP:GQ:PL	0/1:81,75:156:99:2552,0,2651
chrXIV	411737	.	G	A	3182.76	PASS	AC=1;AF=0.5;AN=2;BaseQRankSum=-1.447;DP=187;Dels=0.0;FS=0.538;HaplotypeScore=3.3092;MLEAC=1;MLEAF=0.5;MQ=42.0;MQ0=0;MQRankSum=-0.48;QD=17.02;ReadPosRankSum=-0.112	GT:AD:DP:GQ:PL	0/1:91,96:187:99:3211,0,3141
chrXIV	426975	.	C	T	1716.77	PASS	AC=1;AF=0.5;AN=2;BaseQRankSum=-1.554;DP=121;Dels=0.0;FS=1.454;HaplotypeScore=7.6378;MLEAC=1;MLEAF=0.5;MQ=41.88;MQ0=0;MQRankSum=0.384;QD=14.19;ReadPosRankSum=1.017	GT:AD:DP:GQ:PL	0/1:65,55:121:99:1745,0,2163
chrXIV	458848	.	C	T	2664.77	PASS	AC=1;AF=0.5;AN=2;BaseQRankSum=-0.581;DP=142;Dels=0.0;FS=3.982;HaplotypeScore=0.0;MLEAC=1;MLEAF=0.5;MQ=42.0;MQ0=0;MQRankSum=0.405;QD=18.77;ReadPosRankSum=-0.328	GT:AD:DP:GQ:PL	0/1:65,77:142:99:2693,0,2226
chrXIV	476778	.	G	A	2337.77	PASS	AC=1;AF=0.5;AN=2;BaseQRankSum=-2.471;DP=139;Dels=0.0;FS=1.353;HaplotypeScore=2.655;MLEAC=1;MLEAF=0.5;MQ=41.99;MQ0=0;MQRankSum=0.428;QD=16.82;ReadPosRankSum=-0.613	GT:AD:DP:GQ:PL	0/1:69,70:139:99:2366,0,2299
chrXIV	477068	.	G	A	2302.77	PASS	AC=1;AF=0.5;AN=2;BaseQRankSum=2.038;DP=132;Dels=0.0;FS=3.13;HaplotypeScore=7.7586;MLEAC=1;MLEAF=0.5;MQ=41.87;MQ0=0;MQRankSum=-0.26;QD=17.45;ReadPosRankSum=0.071	GT:AD:DP:GQ:PL	0/1:63,68:132:99:2331,0,2077
chrXIV	486575	.	G	A	1103.77	PASS	AC=1;AF=0.5;AN=2;BaseQRankSum=1.951;DP=63;Dels=0.0;FS=0.0;HaplotypeScore=5.7504;MLEAC=1;MLEAF=0.5;MQ=41.91;MQ0=0;MQRankSum=-0.062;QD=17.52;ReadPosRankSum=-0.021	GT:AD:DP:GQ:PL	0/1:29,34:63:99:1132,0,851
chrXIV	507262	.	G	A	2123.77	PASS	AC=1;AF=0.5;AN=2;BaseQRankSum=-0.387;DP=146;Dels=0.0;FS=0.615;HaplotypeScore=5.9682;MLEAC=1;MLEAF=0.5;MQ=41.9;MQ0=0;MQRankSum=1.554;QD=14.55;ReadPosRankSum=0.24	GT:AD:DP:GQ:PL	0/1:79,66:146:99:2152,0,2657
chrXIV	518517	.	G	A	2424.77	PASS	AC=1;AF=0.5;AN=2;BaseQRankSum=-1.199;DP=153;Dels=0.0;FS=2.033;HaplotypeScore=0.6651;MLEAC=1;MLEAF=0.5;MQ=42.0;MQ0=0;MQRankSum=0.597;QD=15.85;ReadPosRankSum=-1.035	GT:AD:DP:GQ:PL	0/1:77,76:153:99:2453,0,2480
chrXIV	576913	.	C	T	2952.77	PASS	AC=1;AF=0.5;AN=2;BaseQRankSum=-0.128;DP=164;Dels=0.0;FS=3.648;HaplotypeScore=1.6006;MLEAC=1;MLEAF=0.5;MQ=41.09;MQ0=0;MQRankSum=0.442;QD=18.0;ReadPosRankSum=-0.721	GT:AD:DP:GQ:PL	0/1:72,92:164:99:2981,0,2302
chrXIV	585681	.	G	A	1889.77	PASS	AC=1;AF=0.5;AN=2;BaseQRankSum=-0.581;DP=104;Dels=0.0;FS=19.594;HaplotypeScore=0.7887;MLEAC=1;MLEAF=0.5;MQ=42.0;MQ0=0;MQRankSum=-0.176;QD=18.17;ReadPosRankSum=1.169	GT:AD:DP:GQ:PL	0/1:47,57:104:99:1918,0,1444
chrXIV	593124	.	C	T	2155.77	PASS	AC=1;AF=0.5;AN=2;BaseQRankSum=2.417;DP=135;Dels=0.01;FS=6.484;HaplotypeScore=4.663;MLEAC=1;MLEAF=0.5;MQ=41.99;MQ0=0;MQRankSum=0.129;QD=15.97;ReadPosRankSum=0.045	GT:AD:DP:GQ:PL	0/1:69,65:134:99:2184,0,2329
chrXIV	598681	.	G	A	3461.77	PASS	AC=1;AF=0.5;AN=2;BaseQRankSum=-0.471;DP=250;Dels=0.0;FS=0.469;HaplotypeScore=1.9713;MLEAC=1;MLEAF=0.5;MQ=42.0;MQ0=0;MQRankSum=-2.452;QD=13.85;ReadPosRankSum=1.134	GT:AD:DP:GQ:PL	0/1:142,108:250:99:3490,0,4873
chrXIV	618404	.	G	A	2273.77	PASS	AC=1;AF=0.5;AN=2;BaseQRankSum=0.098;DP=140;Dels=0.0;FS=0.657;HaplotypeScore=0.0;MLEAC=1;MLEAF=0.5;MQ=42.0;MQ0=0;MQRankSum=1.465;QD=16.24;ReadPosRankSum=-0.694	GT:AD:DP:GQ:PL	0/1:72,68:140:99:2302,0,2483
chrXIV	619039	.	G	A	1573.77	PASS	AC=1;AF=0.5;AN=2;BaseQRankSum=1.462;DP=88;Dels=0.0;FS=0.0;HaplotypeScore=0.0;MLEAC=1;MLEAF=0.5;MQ=42.0;MQ0=0;MQRankSum=-0.373;QD=17.88;ReadPosRankSum=0.004	GT:AD:DP:GQ:PL	0/1:40,48:88:99:1602,0,1204
chrXIV	619245	.	G	A	1051.77	PASS	AC=1;AF=0.5;AN=2;BaseQRankSum=1.266;DP=65;Dels=0.0;FS=7.292;HaplotypeScore=0.8667;MLEAC=1;MLEAF=0.5;MQ=42.0;MQ0=0;MQRankSum=1.056;QD=16.18;ReadPosRankSum=1.384	GT:AD:DP:GQ:PL	0/1:33,32:65:99:1080,0,1044
chrXIV	619648	.	G	A	2302.77	PASS	AC=1;AF=0.5;AN=2;BaseQRankSum=0.871;DP=136;Dels=0.0;FS=0.668;HaplotypeScore=4.6423;MLEAC=1;MLEAF=0.5;MQ=41.58;MQ0=0;MQRankSum=0.248;QD=16.93;ReadPosRankSum=-1.402	GT:AD:DP:GQ:PL	0/1:67,69:136:99:2331,0,2144
chrXIV	627759	.	G	A	2753.77	PASS	AC=1;AF=0.5;AN=2;BaseQRankSum=0.779;DP=181;Dels=0.0;FS=16.227;HaplotypeScore=0.0;MLEAC=1;MLEAF=0.5;MQ=42.0;MQ0=0;MQRankSum=-0.828;QD=15.21;ReadPosRankSum=1.261	GT:AD:DP:GQ:PL	0/1:99,82:181:99:2782,0,3349
chrXIV	630908	.	C	T	2375.77	PASS	AC=1;AF=0.5;AN=2;BaseQRankSum=0.576;DP=140;Dels=0.0;FS=0.634;HaplotypeScore=0.734;MLEAC=1;MLEAF=0.5;MQ=42.0;MQ0=0;MQRankSum=0.434;QD=16.97;ReadPosRankSum=-2.265	GT:AD:DP:GQ:PL	0/1:67,73:140:99:2404,0,2188
chrXIV	653178	.	G	A	1621.77	PASS	AC=1;AF=0.5;AN=2;BaseQRankSum=-0.21;DP=88;Dels=0.0;FS=11.854;HaplotypeScore=0.0;MLEAC=1;MLEAF=0.5;MQ=42.0;MQ0=0;MQRankSum=-1.588;QD=18.43;ReadPosRankSum=0.37	GT:AD:DP:GQ:PL	0/1:39,49:88:99:1650,0,1230
chrXIV	668161	.	G	A	2838.77	PASS	AC=1;AF=0.5;AN=2;BaseQRankSum=2.108;DP=144;Dels=0.0;FS=2.986;HaplotypeScore=3.246;MLEAC=1;MLEAF=0.5;MQ=42.0;MQ0=0;MQRankSum=-0.773;QD=19.71;ReadPosRankSum=-1.709	GT:AD:DP:GQ:PL	0/1:62,82:144:99:2867,0,1987
chrXIV	690326	.	C	T	2582.77	PASS	AC=1;AF=0.5;AN=2;BaseQRankSum=0.505;DP=154;Dels=0.0;FS=5.038;HaplotypeScore=12.9419;MLEAC=1;MLEAF=0.5;MQ=41.9;MQ0=0;MQRankSum=-0.896;QD=16.77;ReadPosRankSum=-1.042	GT:AD:DP:GQ:PL	0/1:76,77:154:99:2611,0,2499
chrXIV	711526	.	G	A	2197.77	PASS	AC=1;AF=0.5;AN=2;BaseQRankSum=0.954;DP=138;Dels=0.0;FS=7.86;HaplotypeScore=2.6377;MLEAC=1;MLEAF=0.5;MQ=41.81;MQ0=0;MQRankSum=1.065;QD=15.93;ReadPosRankSum=-0.443	GT:AD:DP:GQ:PL	0/1:71,67:138:99:2226,0,2406
chrXIV	719183	.	G	A	3005.77	PASS	AC=1;AF=0.5;AN=2;BaseQRankSum=0.643;DP=160;Dels=0.0;FS=2.793;HaplotypeScore=0.0;MLEAC=1;MLEAF=0.5;MQ=42.0;MQ0=0;MQRankSum=-0.245;QD=18.79;ReadPosRankSum=-0.19	GT:AD:DP:GQ:PL	0/1:72,88:160:99:3034,0,2369
chrXIV	732723	.	G	A	3389.77	PASS	AC=1;AF=0.5;AN=2;BaseQRankSum=0.342;DP=177;Dels=0.0;FS=2.693;HaplotypeScore=1.849;MLEAC=1;MLEAF=0.5;MQ=41.92;MQ0=0;MQRankSum=-0.467;QD=19.15;ReadPosRankSum=-1.7	GT:AD:DP:GQ:PL	0/1:76,101:177:99:3418,0,2417
chrXIV	734390	.	G	A	1719.77	PASS	AC=1;AF=0.5;AN=2;BaseQRankSum=0.748;DP=114;Dels=0.0;FS=7.19;HaplotypeScore=0.0;MLEAC=1;MLEAF=0.5;MQ=42.0;MQ0=0;MQRankSum=-0.788;QD=15.09;ReadPosRankSum=-1.59	GT:AD:DP:GQ:PL	0/1:62,52:114:99:1748,0,2077
chrXIV	737131	.	G	A	3060.77	PASS	AC=1;AF=0.5;AN=2;BaseQRankSum=-0.512;DP=178;Dels=0.0;FS=2.573;HaplotypeScore=2.5105;MLEAC=1;MLEAF=0.5;MQ=41.99;MQ0=0;MQRankSum=1.167;QD=17.2;ReadPosRankSum=-0.16	GT:AD:DP:GQ:PL	0/1:87,91:178:99:3089,0,2961
chrXIV	764823	.	G	A	2624.77	PASS	AC=1;AF=0.5;AN=2;BaseQRankSum=2.792;DP=142;Dels=0.0;FS=0.642;HaplotypeScore=0.8321;MLEAC=1;MLEAF=0.5;MQ=42.0;MQ0=0;MQRankSum=-0.468;QD=18.48;ReadPosRankSum=-0.063	GT:AD:DP:GQ:PL	0/1:66,76:142:99:2653,0,2150
chrXV	142421	.	C	T	3070.77	PASS	AC=1;AF=0.5;AN=2;BaseQRankSum=-0.368;DP=167;Dels=0.0;FS=2.716;HaplotypeScore=0.0;MLEAC=1;MLEAF=0.5;MQ=41.99;MQ0=0;MQRankSum=0.92;QD=18.39;ReadPosRankSum=-0.396	GT:AD:DP:GQ:PL	0/1:77,90:167:99:3099,0,2559
chrXV	147212	.	C	T	1029.77	PASS	AC=1;AF=0.5;AN=2;BaseQRankSum=0.808;DP=79;Dels=0.01;FS=7.854;HaplotypeScore=7.3324;MLEAC=1;MLEAF=0.5;MQ=41.98;MQ0=0;MQRankSum=0.911;QD=13.04;ReadPosRankSum=0.365	GT:AD:DP:GQ:PL	0/1:44,33:78:99:1058,0,1499
chrXV	234741	.	C	T	1977.77	PASS	AC=1;AF=0.5;AN=2;BaseQRankSum=0.808;DP=128;Dels=0.0;FS=2.248;HaplotypeScore=0.6651;MLEAC=1;MLEAF=0.5;MQ=42.0;MQ0=0;MQRankSum=0.918;QD=15.45;ReadPosRankSum=-0.498	GT:AD:DP:GQ:PL	0/1:66,62:128:99:2006,0,2149
chrXV	271679	.	G	A	1839.77	PASS	AC=1;AF=0.5;AN=2;BaseQRankSum=0.513;DP=128;Dels=0.0;FS=0.0;HaplotypeScore=0.8321;MLEAC=1;MLEAF=0.5;MQ=42.0;MQ0=0;MQRankSum=-0.566;QD=14.37;ReadPosRankSum=1.079	GT:AD:DP:GQ:PL	0/1:71,57:128:99:1868,0,2422
chrXV	282107	.	C	T	1430.77	PASS	AC=1;AF=0.5;AN=2;BaseQRankSum=1.936;DP=91;Dels=0.0;FS=3.929;HaplotypeScore=0.0;MLEAC=1;MLEAF=0.5;MQ=41.98;MQ0=0;MQRankSum=0.719;QD=15.72;ReadPosRankSum=1.57	GT:AD:DP:GQ:PL	0/1:48,43:91:99:1459,0,1596
chrXV	338162	.	C	T	2755.77	PASS	AC=1;AF=0.5;AN=2;BaseQRankSum=0.757;DP=162;Dels=0.0;FS=0.579;HaplotypeScore=0.8321;MLEAC=1;MLEAF=0.5;MQ=41.99;MQ0=0;MQRankSum=-0.446;QD=17.01;ReadPosRankSum=-0.245	GT:AD:DP:GQ:PL	0/1:79,83:162:99:2784,0,2548
chrXV	349046	.	C	T	2750.77	PASS	AC=1;AF=0.5;AN=2;BaseQRankSum=-0.071;DP=183;Dels=0.0;FS=0.546;HaplotypeScore=0.9998;MLEAC=1;MLEAF=0.5;MQ=42.0;MQ0=0;MQRankSum=0.688;QD=15.03;ReadPosRankSum=0.559	GT:AD:DP:GQ:PL	0/1:100,83:183:99:2779,0,3383
chrXV	358157	.	C	T	2059.77	PASS	AC=1;AF=0.5;AN=2;BaseQRankSum=1.369;DP=129;Dels=0.0;FS=7.95;HaplotypeScore=0.0;MLEAC=1;MLEAF=0.5;MQ=41.98;MQ0=0;MQRankSum=0.375;QD=15.97;ReadPosRankSum=-0.507	GT:AD:DP:GQ:PL	0/1:67,62:129:99:2088,0,2211
chrXV	382155	.	C	T	3076.77	PASS	AC=1;AF=0.5;AN=2;BaseQRankSum=-0.064;DP=170;Dels=0.0;FS=0.0;HaplotypeScore=6.6621;MLEAC=1;MLEAF=0.5;MQ=41.74;MQ0=0;MQRankSum=-0.364;QD=18.1;ReadPosRankSum=-0.716	GT:AD:DP:GQ:PL	0/1:80,90:170:99:3105,0,2655
chrXV	402423	.	C	T	2688.77	PASS	AC=1;AF=0.5;AN=2;BaseQRankSum=0.873;DP=174;Dels=0.0;FS=0.0;HaplotypeScore=0.0;MLEAC=1;MLEAF=0.5;MQ=42.0;MQ0=0;MQRankSum=0.981;QD=15.45;ReadPosRankSum=0.3	GT:AD:DP:GQ:PL	0/1:92,82:174:99:2717,0,2950
chrXV	412207	.	C	T	2481.77	PASS	AC=1;AF=0.5;AN=2;BaseQRankSum=1.034;DP=152;Dels=0.0;FS=4.794;HaplotypeScore=0.8321;MLEAC=1;MLEAF=0.5;MQ=42.0;MQ0=0;MQRankSum=-0.684;QD=16.33;ReadPosRankSum=1.045	GT:AD:DP:GQ:PL	0/1:78,74:152:99:2510,0,2580
chrXV	428918	.	C	T	2479.77	PASS	AC=1;AF=0.5;AN=2;BaseQRankSum=0.062;DP=138;Dels=0.0;FS=12.271;HaplotypeScore=0.0;MLEAC=1;MLEAF=0.5;MQ=42.0;MQ0=0;MQRankSum=-0.058;QD=17.97;ReadPosRankSum=-0.344	GT:AD:DP:GQ:PL	0/1:64,74:138:99:2508,0,2103
chrXV	522526	.	G	A	2074.77	PASS	AC=1;AF=0.5;AN=2;BaseQRankSum=1.283;DP=141;Dels=0.0;FS=4.449;HaplotypeScore=0.7887;MLEAC=1;MLEAF=0.5;MQ=41.99;MQ0=0;MQRankSum=0.574;QD=14.71;ReadPosRankSum=-0.529	GT:AD:DP:GQ:PL	0/1:78,63:141:99:2103,0,2655
chrXV	535973	.	C	T	2733.77	PASS	AC=1;AF=0.5;AN=2;BaseQRankSum=2.265;DP=159;Dels=0.0;FS=1.238;HaplotypeScore=0.9665;MLEAC=1;MLEAF=0.5;MQ=42.0;MQ0=0;MQRankSum=-0.202;QD=17.19;ReadPosRankSum=0.563	GT:AD:DP:GQ:PL	0/1:78,81:159:99:2762,0,2602
chrXV	564378	.	G	A	2083.77	PASS	AC=1;AF=0.5;AN=2;BaseQRankSum=-0.985;DP=141;Dels=0.0;FS=4.205;HaplotypeScore=4.6006;MLEAC=1;MLEAF=0.5;MQ=41.87;MQ0=0;MQRankSum=-0.719;QD=14.78;ReadPosRankSum=-0.288	GT:AD:DP:GQ:PL	0/1:78,63:141:99:2112,0,2721
chrXV	643353	.	C	T	2744.77	PASS	AC=1;AF=0.5;AN=2;BaseQRankSum=1.426;DP=171;Dels=0.0;FS=4.434;HaplotypeScore=0.0;MLEAC=1;MLEAF=0.5;MQ=42.0;MQ0=0;MQRankSum=-1.426;QD=16.05;ReadPosRankSum=-2.572	GT:AD:DP:GQ:PL	0/1:85,86:171:99:2773,0,2652
chrXV	717053	.	C	T	2376.77	PASS	AC=1;AF=0.5;AN=2;BaseQRankSum=-0.424;DP=152;Dels=0.0;FS=0.0;HaplotypeScore=0.0;MLEAC=1;MLEAF=0.5;MQ=41.91;MQ0=0;MQRankSum=-0.789;QD=15.64;ReadPosRankSum=-0.398	GT:AD:DP:GQ:PL	0/1:79,73:152:99:2405,0,2636
chrXV	795617	.	C	T	2332.77	PASS	AC=1;AF=0.5;AN=2;BaseQRankSum=1.088;DP=163;Dels=0.0;FS=15.752;HaplotypeScore=0.0;MLEAC=1;MLEAF=0.5;MQ=41.99;MQ0=0;MQRankSum=0.282;QD=14.31;ReadPosRankSum=0.099	GT:AD:DP:GQ:PL	0/1:91,72:163:99:2361,0,3091
chrXV	802348	.	G	A	2517.77	PASS	AC=1;AF=0.5;AN=2;BaseQRankSum=-0.653;DP=166;Dels=0.0;FS=1.999;HaplotypeScore=0.0;MLEAC=1;MLEAF=0.5;MQ=41.91;MQ0=0;MQRankSum=-1.038;QD=15.17;ReadPosRankSum=-0.482	GT:AD:DP:GQ:PL	0/1:87,79:166:99:2546,0,2971
chrXV	802555	.	C	T	2661.77	PASS	AC=1;AF=0.5;AN=2;BaseQRankSum=1.363;DP=134;Dels=0.0;FS=0.676;HaplotypeScore=0.0;MLEAC=1;MLEAF=0.5;MQ=41.99;MQ0=0;MQRankSum=-0.265;QD=19.86;ReadPosRankSum=-0.528	GT:AD:DP:GQ:PL	0/1:54,80:134:99:2690,0,1705
chrXV	810262	.	C	T	2550.77	PASS	AC=1;AF=0.5;AN=2;BaseQRankSum=0.556;DP=174;Dels=0.0;FS=0.0;HaplotypeScore=0.0;MLEAC=1;MLEAF=0.5;MQ=41.98;MQ0=0;MQRankSum=-0.435;QD=14.66;ReadPosRankSum=1.723	GT:AD:DP:GQ:PL	0/1:95,79:174:99:2579,0,3149
chrXV	832584	.	C	T	3041.77	PASS	AC=1;AF=0.5;AN=2;BaseQRankSum=-0.956;DP=173;Dels=0.0;FS=0.571;HaplotypeScore=0.0;MLEAC=1;MLEAF=0.5;MQ=41.99;MQ0=0;MQRankSum=-0.98;QD=17.58;ReadPosRankSum=-1.844	GT:AD:DP:GQ:PL	0/1:82,91:173:99:3070,0,2684
chrXV	844076	.	C	T	3127.77	PASS	AC=1;AF=0.5;AN=2;BaseQRankSum=-0.762;DP=189;Dels=0.0;FS=3.351;HaplotypeScore=0.0;MLEAC=1;MLEAF=0.5;MQ=42.0;MQ0=0;MQRankSum=-0.408;QD=16.55;ReadPosRankSum=-0.211	GT:AD:DP:GQ:PL	0/1:95,94:189:99:3156,0,3206
chrXV	866444	.	G	A	2858.77	PASS	AC=1;AF=0.5;AN=2;BaseQRankSum=-2.322;DP=194;Dels=0.0;FS=1.745;HaplotypeScore=0.6651;MLEAC=1;MLEAF=0.5;MQ=42.0;MQ0=0;MQRankSum=-2.06;QD=14.74;ReadPosRankSum=-0.809	GT:AD:DP:GQ:PL	0/1:101,93:194:99:2887,0,3430
chrXV	882542	.	C	T	2001.77	PASS	AC=1;AF=0.5;AN=2;BaseQRankSum=1.658;DP=124;Dels=0.0;FS=0.668;HaplotypeScore=0.0;MLEAC=1;MLEAF=0.5;MQ=41.98;MQ0=0;MQRankSum=-1.988;QD=16.14;ReadPosRankSum=-0.358	GT:AD:DP:GQ:PL	0/1:64,60:124:99:2030,0,2086
chrXV	882955	.	C	T	2232.77	PASS	AC=1;AF=0.5;AN=2;BaseQRankSum=-0.064;DP=144;Dels=0.0;FS=2.106;HaplotypeScore=0.0;MLEAC=1;MLEAF=0.5;MQ=41.62;MQ0=0;MQRankSum=0.668;QD=15.51;ReadPosRankSum=1.016	GT:AD:DP:GQ:PL	0/1:75,69:144:99:2261,0,2544
chrXV	910240	.	C	T	2797.77	PASS	AC=1;AF=0.5;AN=2;BaseQRankSum=1.233;DP=183;Dels=0.0;FS=0.555;HaplotypeScore=3.4505;MLEAC=1;MLEAF=0.5;MQ=42.0;MQ0=0;MQRankSum=-0.379;QD=15.29;ReadPosRankSum=0.517	GT:AD:DP:GQ:PL	0/1:96,86:183:99:2826,0,3184
chrXV	956209	.	C	T	2724.77	PASS	AC=1;AF=0.5;AN=2;BaseQRankSum=-0.93;DP=180;Dels=0.0;FS=1.165;HaplotypeScore=0.734;MLEAC=1;MLEAF=0.5;MQ=42.0;MQ0=0;MQRankSum=-0.027;QD=15.14;ReadPosRankSum=-0.856	GT:AD:DP:GQ:PL	0/1:96,84:180:99:2753,0,3249
chrXV	982152	.	C	T	2074.77	PASS	AC=1;AF=0.5;AN=2;BaseQRankSum=0.216;DP=120;Dels=0.0;FS=0.0;HaplotypeScore=0.0;MLEAC=1;MLEAF=0.5;MQ=41.82;MQ0=1;MQRankSum=-1.078;QD=17.29;ReadPosRankSum=0.455	GT:AD:DP:GQ:PL	0/1:57,63:120:99:2103,0,1801
chrXV	984985	.	G	A	2089.77	PASS	AC=1;AF=0.5;AN=2;BaseQRankSum=-0.3;DP=124;Dels=0.0;FS=0.668;HaplotypeScore=0.9996;MLEAC=1;MLEAF=0.5;MQ=41.98;MQ0=0;MQRankSum=-0.125;QD=16.85;ReadPosRankSum=0.03	GT:AD:DP:GQ:PL	0/1:61,63:124:99:2118,0,2047
chrXV	1034621	.	G	A	1794.77	PASS	AC=1;AF=0.5;AN=2;BaseQRankSum=-1.323;DP=122;Dels=0.0;FS=0.0;HaplotypeScore=5.3463;MLEAC=1;MLEAF=0.5;MQ=41.88;MQ0=0;MQRankSum=-0.362;QD=14.71;ReadPosRankSum=-0.568	GT:AD:DP:GQ:PL	0/1:66,56:122:99:1823,0,2278
chrXV	1063945	.	G	A	3395.77	PASS	AC=1;AF=0.5;AN=2;BaseQRankSum=1.868;DP=197;Dels=0.0;FS=5.888;HaplotypeScore=2.133;MLEAC=1;MLEAF=0.5;MQ=42.0;MQ0=0;MQRankSum=0.149;QD=17.24;ReadPosRankSum=1.368	GT:AD:DP:GQ:PL	0/1:98,99:197:99:3424,0,3258
chrXV	1064370	.	G	A	2733.77	PASS	AC=1;AF=0.5;AN=2;BaseQRankSum=1.208;DP=180;Dels=0.0;FS=2.648;HaplotypeScore=3.4477;MLEAC=1;MLEAF=0.5;MQ=41.99;MQ0=0;MQRankSum=-0.052;QD=15.19;ReadPosRankSum=0.486	GT:AD:DP:GQ:PL	0/1:99,81:180:99:2762,0,3373
chrXVI	54581	.	G	A	2458.77	PASS	AC=1;AF=0.5;AN=2;BaseQRankSum=-1.033;DP=182;Dels=0.0;FS=0.549;HaplotypeScore=1.8255;MLEAC=1;MLEAF=0.5;MQ=41.84;MQ0=0;MQRankSum=1.147;QD=13.51;ReadPosRankSum=-0.236	GT:AD:DP:GQ:PL	0/1:103,79:182:99:2487,0,3519
chrXVI	109970	.	C	T	3513.77	PASS	AC=1;AF=0.5;AN=2;BaseQRankSum=0.99;DP=205;Dels=0.0;FS=5.808;HaplotypeScore=0.0;MLEAC=1;MLEAF=0.5;MQ=41.9;MQ0=1;MQRankSum=-1.237;QD=17.14;ReadPosRankSum=-0.16	GT:AD:DP:GQ:PL	0/1:102,103:205:99:3542,0,3465
chrXVI	138798	.	C	T	2112.77	PASS	AC=1;AF=0.5;AN=2;BaseQRankSum=0.665;DP=138;Dels=0.0;FS=5.18;HaplotypeScore=2.5776;MLEAC=1;MLEAF=0.5;MQ=42.0;MQ0=0;MQRankSum=0.618;QD=15.31;ReadPosRankSum=0.222	GT:AD:DP:GQ:PL	0/1:73,65:138:99:2141,0,2307
chrXVI	145572	.	G	A	3046.77	PASS	AC=1;AF=0.5;AN=2;BaseQRankSum=0.481;DP=169;Dels=0.0;FS=0.563;HaplotypeScore=0.9997;MLEAC=1;MLEAF=0.5;MQ=42.0;MQ0=0;MQRankSum=-0.354;QD=18.03;ReadPosRankSum=-1.051	GT:AD:DP:GQ:PL	0/1:79,90:169:99:3075,0,2608
chrXVI	156077	.	G	A	3226.07	PASS	AC=1;AF=0.5;AN=2;BaseQRankSum=-1.23;DP=186;Dels=0.0;FS=5.169;HaplotypeScore=0.0;MLEAC=1;MLEAF=0.5;MQ=42.0;MQ0=0;MQRankSum=0.314;QD=17.34;ReadPosRankSum=-0.965	GT:AD:DP:GQ:PL	0/1:89,97:186:99:3254,0,2973
chrXVI	173088	.	C	T	2422.77	PASS	AC=1;AF=0.5;AN=2;BaseQRankSum=1.067;DP=160;Dels=0.0;FS=6.883;HaplotypeScore=0.6651;MLEAC=1;MLEAF=0.5;MQ=41.91;MQ0=0;MQRankSum=-0.021;QD=15.14;ReadPosRankSum=-0.581	GT:AD:DP:GQ:PL	0/1:85,75:160:99:2451,0,2911
chrXVI	173124	.	C	T	2461.77	PASS	AC=1;AF=0.5;AN=2;BaseQRankSum=3.395;DP=164;Dels=0.0;FS=6.835;HaplotypeScore=0.0;MLEAC=1;MLEAF=0.5;MQ=41.9;MQ0=0;MQRankSum=-0.705;QD=15.01;ReadPosRankSum=1.277	GT:AD:DP:GQ:PL	0/1:91,73:164:99:2490,0,3135
chrXVI	173173	.	G	A	3186.77	PASS	AC=1;AF=0.5;AN=2;BaseQRankSum=0.805;DP=177;Dels=0.0;FS=7.559;HaplotypeScore=0.0;MLEAC=1;MLEAF=0.5;MQ=41.99;MQ0=0;MQRankSum=-0.366;QD=18.0;ReadPosRankSum=0.76	GT:AD:DP:GQ:PL	0/1:82,95:177:99:3215,0,2668
chrXVI	173335	.	C	T	2877.77	PASS	AC=1;AF=0.5;AN=2;BaseQRankSum=1.248;DP=172;Dels=0.0;FS=8.969;HaplotypeScore=0.9832;MLEAC=1;MLEAF=0.5;MQ=41.78;MQ0=0;MQRankSum=0.283;QD=16.73;ReadPosRankSum=0.954	GT:AD:DP:GQ:PL	0/1:86,86:172:99:2906,0,2920
chrXVI	222188	.	C	T	2699.77	PASS	AC=1;AF=0.5;AN=2;BaseQRankSum=1.151;DP=143;Dels=0.0;FS=0.0;HaplotypeScore=0.0;MLEAC=1;MLEAF=0.5;MQ=41.99;MQ0=0;MQRankSum=-0.579;QD=18.88;ReadPosRankSum=0.782	GT:AD:DP:GQ:PL	0/1:64,79:143:99:2728,0,2068
chrXVI	261139	.	G	A	2177.77	PASS	AC=1;AF=0.5;AN=2;BaseQRankSum=1.218;DP=128;Dels=0.0;FS=2.279;HaplotypeScore=1.7753;MLEAC=1;MLEAF=0.5;MQ=42.0;MQ0=0;MQRankSum=-0.803;QD=17.01;ReadPosRankSum=0.241	GT:AD:DP:GQ:PL	0/1:64,64:128:99:2206,0,2147
chrXVI	283884	.	G	A	3016.77	PASS	AC=1;AF=0.5;AN=2;BaseQRankSum=-0.508;DP=178;Dels=0.0;FS=3.434;HaplotypeScore=0.7887;MLEAC=1;MLEAF=0.5;MQ=42.0;MQ0=0;MQRankSum=1.96;QD=16.95;ReadPosRankSum=-1.498	GT:AD:DP:GQ:PL	0/1:86,92:178:99:3045,0,2793
chrXVI	340206	.	C	T	1681.77	PASS	AC=1;AF=0.5;AN=2;BaseQRankSum=-2.765;DP=129;Dels=0.0;FS=0.0;HaplotypeScore=1.5774;MLEAC=1;MLEAF=0.5;MQ=42.0;MQ0=0;MQRankSum=-0.002;QD=13.04;ReadPosRankSum=0.021	GT:AD:DP:GQ:PL	0/1:69,60:129:99:1710,0,2285
chrXVI	340389	.	C	T	1289.77	PASS	AC=1;AF=0.5;AN=2;BaseQRankSum=-0.951;DP=104;Dels=0.0;FS=9.7;HaplotypeScore=0.0;MLEAC=1;MLEAF=0.5;MQ=42.0;MQ0=0;MQRankSum=-0.248;QD=12.4;ReadPosRankSum=-0.142	GT:AD:DP:GQ:PL	0/1:62,42:104:99:1318,0,2132
chrXVI	340390	.	C	T	1183.77	PASS	AC=1;AF=0.5;AN=2;BaseQRankSum=-0.658;DP=104;Dels=0.0;FS=8.216;HaplotypeScore=0.0;MLEAC=1;MLEAF=0.5;MQ=42.0;MQ0=0;MQRankSum=-0.692;QD=11.38;ReadPosRankSum=0.618	GT:AD:DP:GQ:PL	0/1:64,40:104:99:1212,0,2216
chrXVI	345247	.	G	A	2251.77	PASS	AC=1;AF=0.5;AN=2;BaseQRankSum=2.292;DP=148;Dels=0.0;FS=0.0;HaplotypeScore=0.0;MLEAC=1;MLEAF=0.5;MQ=42.0;MQ0=0;MQRankSum=-0.616;QD=15.21;ReadPosRankSum=-0.212	GT:AD:DP:GQ:PL	0/1:81,67:148:99:2280,0,2689
chrXVI	371455	.	G	A	2698.77	PASS	AC=1;AF=0.5;AN=2;BaseQRankSum=-0.357;DP=176;Dels=0.0;FS=1.17;HaplotypeScore=0.9973;MLEAC=1;MLEAF=0.5;MQ=42.0;MQ0=0;MQRankSum=-0.075;QD=15.33;ReadPosRankSum=-0.91	GT:AD:DP:GQ:PL	0/1:90,86:176:99:2727,0,2915
chrXVI	377105	.	G	A	2295.77	PASS	AC=1;AF=0.5;AN=2;BaseQRankSum=-0.804;DP=131;Dels=0.0;FS=0.753;HaplotypeScore=0.0;MLEAC=1;MLEAF=0.5;MQ=42.0;MQ0=0;MQRankSum=0.076;QD=17.52;ReadPosRankSum=-1.043	GT:AD:DP:GQ:PL	0/1:63,68:131:99:2324,0,2138
chrXVI	380400	.	G	A	2586.77	PASS	AC=1;AF=0.5;AN=2;BaseQRankSum=0.886;DP=165;Dels=0.0;FS=0.579;HaplotypeScore=2.9906;MLEAC=1;MLEAF=0.5;MQ=41.91;MQ0=0;MQRankSum=1.088;QD=15.68;ReadPosRankSum=-0.654	GT:AD:DP:GQ:PL	0/1:86,79:165:99:2615,0,2802
chrXVI	425756	.	G	A	1792.77	PASS	AC=1;AF=0.5;AN=2;BaseQRankSum=-0.938;DP=101;Dels=0.0;FS=6.295;HaplotypeScore=0.0;MLEAC=1;MLEAF=0.5;MQ=42.0;MQ0=0;MQRankSum=-1.483;QD=17.75;ReadPosRankSum=-0.569	GT:AD:DP:GQ:PL	0/1:46,55:101:99:1821,0,1504
chrXVI	426307	.	C	T	2455.77	PASS	AC=1;AF=0.5;AN=2;BaseQRankSum=1.474;DP=145;Dels=0.0;FS=2.092;HaplotypeScore=2.8735;MLEAC=1;MLEAF=0.5;MQ=41.77;MQ0=0;MQRankSum=-1.525;QD=16.94;ReadPosRankSum=-0.473	GT:AD:DP:GQ:PL	0/1:70,75:145:99:2484,0,2216
chrXVI	466985	.	G	A	2347.77	PASS	AC=1;AF=0.5;AN=2;BaseQRankSum=0.629;DP=141;Dels=0.0;FS=4.013;HaplotypeScore=7.0065;MLEAC=1;MLEAF=0.5;MQ=42.0;MQ0=0;MQRankSum=1.35;QD=16.65;ReadPosRankSum=-1.088	GT:AD:DP:GQ:PL	0/1:69,71:141:99:2376,0,2233
chrXVI	622663	.	G	A	2349.77	PASS	AC=1;AF=0.5;AN=2;BaseQRankSum=0.573;DP=140;Dels=0.0;FS=1.381;HaplotypeScore=1.965;MLEAC=1;MLEAF=0.5;MQ=41.67;MQ0=0;MQRankSum=0.877;QD=16.78;ReadPosRankSum=0.34	GT:AD:DP:GQ:PL	0/1:70,70:140:99:2378,0,2345
chrXVI	624363	.	C	T	2613.77	PASS	AC=1;AF=0.5;AN=2;BaseQRankSum=-0.589;DP=160;Dels=0.0;FS=0.584;HaplotypeScore=0.0;MLEAC=1;MLEAF=0.5;MQ=42.0;MQ0=0;MQRankSum=0.322;QD=16.34;ReadPosRankSum=-0.094	GT:AD:DP:GQ:PL	0/1:80,80:160:99:2642,0,2687
chrXVI	645835	.	C	T	2572.77	PASS	AC=1;AF=0.5;AN=2;BaseQRankSum=1.247;DP=136;Dels=0.0;FS=3.723;HaplotypeScore=4.6983;MLEAC=1;MLEAF=0.5;MQ=42.0;MQ0=0;MQRankSum=-0.424;QD=18.92;ReadPosRankSum=0.862	GT:AD:DP:GQ:PL	0/1:61,75:136:99:2601,0,1970
chrXVI	694986	.	G	A	2917.77	PASS	AC=1;AF=0.5;AN=2;BaseQRankSum=-1.41;DP=177;Dels=0.0;FS=10.149;HaplotypeScore=0.0;MLEAC=1;MLEAF=0.5;MQ=42.0;MQ0=0;MQRankSum=-1.953;QD=16.48;ReadPosRankSum=0.16	GT:AD:DP:GQ:PL	0/1:87,90:177:99:2946,0,2940
chrXVI	729370	.	C	T	2810.77	PASS	AC=1;AF=0.5;AN=2;BaseQRankSum=1.457;DP=171;Dels=0.0;FS=1.189;HaplotypeScore=0.0;MLEAC=1;MLEAF=0.5;MQ=42.0;MQ0=0;MQRankSum=1.031;QD=16.44;ReadPosRankSum=0.885	GT:AD:DP:GQ:PL	0/1:88,83:171:99:2839,0,2942
chrXVI	730518	.	C	T	2306.77	PASS	AC=1;AF=0.5;AN=2;BaseQRankSum=-0.134;DP=153;Dels=0.0;FS=0.0;HaplotypeScore=2.3322;MLEAC=1;MLEAF=0.5;MQ=42.0;MQ0=0;MQRankSum=0.46;QD=15.08;ReadPosRankSum=0.731	GT:AD:DP:GQ:PL	0/1:83,70:153:99:2335,0,2859
chrXVI	739817	.	C	T	2926.77	PASS	AC=1;AF=0.5;AN=2;BaseQRankSum=-1.472;DP=186;Dels=0.0;FS=5.109;HaplotypeScore=0.0;MLEAC=1;MLEAF=0.5;MQ=42.0;MQ0=0;MQRankSum=-1.23;QD=15.74;ReadPosRankSum=-1.29	GT:AD:DP:GQ:PL	0/1:97,89:186:99:2955,0,3229
chrXVI	772736	.	G	A	3236.77	PASS	AC=1;AF=0.5;AN=2;BaseQRankSum=1.007;DP=179;Dels=0.0;FS=1.158;HaplotypeScore=0.0;MLEAC=1;MLEAF=0.5;MQ=41.91;MQ0=0;MQRankSum=-0.172;QD=18.08;ReadPosRankSum=-0.247	GT:AD:DP:GQ:PL	0/1:85,94:179:99:3265,0,2909
chrXVI	814170	.	G	A	2193.77	PASS	AC=1;AF=0.5;AN=2;BaseQRankSum=2.837;DP=151;Dels=0.0;FS=2.142;HaplotypeScore=4.9505;MLEAC=1;MLEAF=0.5;MQ=41.91;MQ0=0;MQRankSum=-2.024;QD=14.53;ReadPosRankSum=0.47	GT:AD:DP:GQ:PL	0/1:84,67:151:99:2222,0,2788
chrXVI	822534	.	C	T	2684.77	PASS	AC=1;AF=0.5;AN=2;BaseQRankSum=0.004;DP=148;Dels=0.0;FS=3.823;HaplotypeScore=0.0;MLEAC=1;MLEAF=0.5;MQ=42.0;MQ0=0;MQRankSum=-0.019;QD=18.14;ReadPosRankSum=-1.768	GT:AD:DP:GQ:PL	0/1:69,79:148:99:2713,0,2309
chrXVI	829901	.	C	T	2269.77	PASS	AC=1;AF=0.5;AN=2;BaseQRankSum=0.243;DP=159;Dels=0.0;FS=2.993;HaplotypeScore=2.8579;MLEAC=1;MLEAF=0.5;MQ=41.99;MQ0=0;MQRankSum=1.108;QD=14.28;ReadPosRankSum=-0.149	GT:AD:DP:GQ:PL	0/1:88,70:159:99:2298,0,2988
chrXVI	840278	.	C	T	1932.77	PASS	AC=1;AF=0.5;AN=2;BaseQRankSum=-1.233;DP=145;Dels=0.0;FS=4.016;HaplotypeScore=2.6688;MLEAC=1;MLEAF=0.5;MQ=41.75;MQ0=1;MQRankSum=-1.551;QD=13.33;ReadPosRankSum=-1.846	GT:AD:DP:GQ:PL	0/1:82,63:145:99:1961,0,2767
chrXVI	878479	.	G	A	2693.77	PASS	AC=1;AF=0.5;AN=2;BaseQRankSum=2.971;DP=181;Dels=0.0;FS=7.863;HaplotypeScore=5.0854;MLEAC=1;MLEAF=0.5;MQ=41.97;MQ0=0;MQRankSum=1.382;QD=14.88;ReadPosRankSum=0.218	GT:AD:DP:GQ:PL	0/1:100,81:181:99:2722,0,3275
chrXVI	900252	.	C	T	1583.77	PASS	AC=1;AF=0.5;AN=2;BaseQRankSum=1.264;DP=102;Dels=0.0;FS=2.606;HaplotypeScore=0.9947;MLEAC=1;MLEAF=0.5;MQ=41.84;MQ0=0;MQRankSum=0.339;QD=15.53;ReadPosRankSum=0.473	GT:AD:DP:GQ:PL	0/1:54,48:102:99:1612,0,1771
