# Supplementary material for: Disruption of Transcriptional Coactivator Sub1 Leads to Genome-Wide Re-distribution of Clustered Mutations Induced by APOBEC in Active Yeast Genes
Source: PLoS Genet. 2015 May 5;11(5):e1005217. doi: 10.1371/journal.pgen.1005217 (PMC4420506; doi:10.1371/journal.pgen.1005217)
Supplement: S1 Dataset — (ZIP) [file pgen.1005217.s001.zip › PmCDA1/N059-LAN210-FOA-PmCDA1-Feb13-RUN5-D3.vcf]

##fileformat=VCFv4.1
##FILTER=<ID=LowQual,Description="Low quality">
##FILTER=<ID=ambigious_snp,Description="QD < 2.000000 || FS > 60.000000 || MQ < 40.000000 || HaplotypeScore > 13.000000 || MappingQualityRankSum < -12.500000 || ReadPosRankSum < -8.000000">
##FORMAT=<ID=AD,Number=.,Type=Integer,Description="Allelic depths for the ref and alt alleles in the order listed">
##FORMAT=<ID=DP,Number=1,Type=Integer,Description="Approximate read depth (reads with MQ=255 or with bad mates are filtered)">
##FORMAT=<ID=GQ,Number=1,Type=Integer,Description="Genotype Quality">
##FORMAT=<ID=GT,Number=1,Type=String,Description="Genotype">
##FORMAT=<ID=PL,Number=G,Type=Integer,Description="Normalized, Phred-scaled likelihoods for genotypes as defined in the VCF specification">
##GATKCommandLine=<ID=SelectVariants,Version=3.2-0-g289df4b,Date="Thu Aug 14 19:27:58 MSK 2014",Epoch=1408030078896,CommandLineOptions="analysis_type=SelectVariants input_file=[] showFullBamList=false read_buffer_size=null phone_home=AWS gatk_key=null tag=NA read_filter=[] intervals=null excludeIntervals=null interval_set_rule=UNION interval_merging=ALL interval_padding=0 reference_sequence=/home/mahajrod/genetics/desaminases/data/LAN210_v0.10m/LAN210_v0.10m.fasta nonDeterministicRandomSeed=false disableDithering=false maxRuntime=-1 maxRuntimeUnits=MINUTES downsampling_type=BY_SAMPLE downsample_to_fraction=null downsample_to_coverage=1000 baq=OFF baqGapOpenPenalty=40.0 refactor_NDN_cigar_string=false fix_misencoded_quality_scores=false allow_potentially_misencoded_quality_scores=false useOriginalQualities=false defaultBaseQualities=-1 performanceLog=null BQSR=null quantize_quals=0 disable_indel_quals=false emit_original_quals=false preserve_qscores_less_than=6 globalQScorePrior=-1.0 validation_strictness=SILENT remove_program_records=false keep_program_records=false sample_rename_mapping_file=null unsafe=null disable_auto_index_creation_and_locking_when_reading_rods=false num_threads=1 num_cpu_threads_per_data_thread=1 num_io_threads=0 monitorThreadEfficiency=false num_bam_file_handles=null read_group_black_list=null pedigree=[] pedigreeString=[] pedigreeValidationType=STRICT allow_intervals_with_unindexed_bam=false generateShadowBCF=false variant_index_type=DYNAMIC_SEEK variant_index_parameter=-1 logging_level=INFO log_to_file=null help=false version=false variant=(RodBinding name=variant source=N059-LAN210-FOA-PmCDA1-Feb13-RUN5-D3_GATK_filtered_SNP.vcf) discordance=(RodBinding name= source=UNBOUND) concordance=(RodBinding name= source=UNBOUND) out=org.broadinstitute.gatk.engine.io.stubs.VariantContextWriterStub no_cmdline_in_header=org.broadinstitute.gatk.engine.io.stubs.VariantContextWriterStub sites_only=org.broadinstitute.gatk.engine.io.stubs.VariantContextWriterStub bcf=org.broadinstitute.gatk.engine.io.stubs.VariantContextWriterStub sample_name=[] sample_expressions=null sample_file=null exclude_sample_name=[] exclude_sample_file=[] select_expressions=[] excludeNonVariants=false excludeFiltered=true restrictAllelesTo=ALL keepOriginalAC=false mendelianViolation=false mendelianViolationQualThreshold=0.0 select_random_fraction=0.0 remove_fraction_genotypes=0.0 selectTypeToInclude=[] keepIDs=null fullyDecode=false forceGenotypesDecode=false justRead=false maxIndelSize=2147483647 ALLOW_NONOVERLAPPING_COMMAND_LINE_SAMPLES=false filter_reads_with_N_cigar=false filter_mismatching_base_and_quals=false filter_bases_not_stored=false">
##INFO=<ID=AC,Number=A,Type=Integer,Description="Allele count in genotypes, for each ALT allele, in the same order as listed">
##INFO=<ID=AF,Number=A,Type=Float,Description="Allele Frequency, for each ALT allele, in the same order as listed">
##INFO=<ID=AN,Number=1,Type=Integer,Description="Total number of alleles in called genotypes">
##INFO=<ID=BaseQRankSum,Number=1,Type=Float,Description="Z-score from Wilcoxon rank sum test of Alt Vs. Ref base qualities">
##INFO=<ID=DP,Number=1,Type=Integer,Description="Approximate read depth; some reads may have been filtered">
##INFO=<ID=DS,Number=0,Type=Flag,Description="Were any of the samples downsampled?">
##INFO=<ID=Dels,Number=1,Type=Float,Description="Fraction of Reads Containing Spanning Deletions">
##INFO=<ID=FS,Number=1,Type=Float,Description="Phred-scaled p-value using Fisher's exact test to detect strand bias">
##INFO=<ID=HaplotypeScore,Number=1,Type=Float,Description="Consistency of the site with at most two segregating haplotypes">
##INFO=<ID=InbreedingCoeff,Number=1,Type=Float,Description="Inbreeding coefficient as estimated from the genotype likelihoods per-sample when compared against the Hardy-Weinberg expectation">
##INFO=<ID=MLEAC,Number=A,Type=Integer,Description="Maximum likelihood expectation (MLE) for the allele counts (not necessarily the same as the AC), for each ALT allele, in the same order as listed">
##INFO=<ID=MLEAF,Number=A,Type=Float,Description="Maximum likelihood expectation (MLE) for the allele frequency (not necessarily the same as the AF), for each ALT allele, in the same order as listed">
##INFO=<ID=MQ,Number=1,Type=Float,Description="RMS Mapping Quality">
##INFO=<ID=MQ0,Number=1,Type=Integer,Description="Total Mapping Quality Zero Reads">
##INFO=<ID=MQRankSum,Number=1,Type=Float,Description="Z-score From Wilcoxon rank sum test of Alt vs. Ref read mapping qualities">
##INFO=<ID=QD,Number=1,Type=Float,Description="Variant Confidence/Quality by Depth">
##INFO=<ID=RPA,Number=.,Type=Integer,Description="Number of times tandem repeat unit is repeated, for each allele (including reference)">
##INFO=<ID=RU,Number=1,Type=String,Description="Tandem repeat unit (bases)">
##INFO=<ID=ReadPosRankSum,Number=1,Type=Float,Description="Z-score from Wilcoxon rank sum test of Alt vs. Ref read position bias">
##INFO=<ID=STR,Number=0,Type=Flag,Description="Variant is a short tandem repeat">
##contig=<ID=chrI,length=198855>
##contig=<ID=chrII,length=810456>
##contig=<ID=chrIII,length=316501>
##contig=<ID=chrIV,length=1516959>
##contig=<ID=chrV,length=570663>
##contig=<ID=chrVI,length=270116>
##contig=<ID=chrVII,length=1084724>
##contig=<ID=chrVIII,length=557320>
##contig=<ID=chrIX,length=433988>
##contig=<ID=chrX,length=745688>
##contig=<ID=chrXI,length=666767>
##contig=<ID=chrXII,length=1065113>
##contig=<ID=chrXIII,length=917121>
##contig=<ID=chrXIV,length=784078>
##contig=<ID=chrXV,length=1078147>
##contig=<ID=chrXVI,length=943466>
##contig=<ID=mt,length=85611>
##reference=file:///home/mahajrod/genetics/desaminases/data/LAN210_v0.10m/LAN210_v0.10m.fasta
##source=SelectVariants
#CHROM	POS	ID	REF	ALT	QUAL	FILTER	INFO	FORMAT	N059-LAN210-FOA-PmCDA1-Feb13-RUN5-D3
chrI	32399	.	G	A	3493.77	PASS	AC=1;AF=0.5;AN=2;BaseQRankSum=1.839;DP=193;Dels=0.0;FS=0.0;HaplotypeScore=0.0;MLEAC=1;MLEAF=0.5;MQ=41.92;MQ0=0;MQRankSum=-1.78;QD=18.1;ReadPosRankSum=-1.389	GT:AD:DP:GQ:PL	0/1:89,104:193:99:3522,0,2818
chrI	44329	.	G	A	3029.77	PASS	AC=1;AF=0.5;AN=2;BaseQRankSum=1.94;DP=170;Dels=0.0;FS=3.544;HaplotypeScore=3.288;MLEAC=1;MLEAF=0.5;MQ=41.91;MQ0=0;MQRankSum=-0.017;QD=17.82;ReadPosRankSum=1.06	GT:AD:DP:GQ:PL	0/1:80,90:170:99:3058,0,2604
chrI	52211	.	G	A	3357.77	PASS	AC=1;AF=0.5;AN=2;BaseQRankSum=0.53;DP=187;Dels=0.0;FS=1.147;HaplotypeScore=0.0;MLEAC=1;MLEAF=0.5;MQ=41.92;MQ0=0;MQRankSum=-0.769;QD=17.96;ReadPosRankSum=-0.308	GT:AD:DP:GQ:PL	0/1:86,101:187:99:3386,0,2738
chrI	52810	.	G	A	2573.77	PASS	AC=1;AF=0.5;AN=2;BaseQRankSum=1.684;DP=150;Dels=0.0;FS=4.854;HaplotypeScore=1.7333;MLEAC=1;MLEAF=0.5;MQ=42.0;MQ0=0;MQRankSum=-1.12;QD=17.16;ReadPosRankSum=0.365	GT:AD:DP:GQ:PL	0/1:75,75:150:99:2602,0,2560
chrI	65467	.	G	A	2869.77	PASS	AC=1;AF=0.5;AN=2;BaseQRankSum=1.909;DP=175;Dels=0.0;FS=0.556;HaplotypeScore=0.0;MLEAC=1;MLEAF=0.5;MQ=42.0;MQ0=0;MQRankSum=0.649;QD=16.4;ReadPosRankSum=0.96	GT:AD:DP:GQ:PL	0/1:90,85:175:99:2898,0,3026
chrI	94501	.	G	A	2821.77	PASS	AC=1;AF=0.5;AN=2;BaseQRankSum=0.561;DP=197;Dels=0.0;FS=0.527;HaplotypeScore=3.719;MLEAC=1;MLEAF=0.5;MQ=41.97;MQ0=0;MQRankSum=-0.302;QD=14.32;ReadPosRankSum=-0.001	GT:AD:DP:GQ:PL	0/1:112,85:197:99:2850,0,3910
chrI	113207	.	G	A	2538.77	PASS	AC=1;AF=0.5;AN=2;BaseQRankSum=-0.882;DP=144;Dels=0.0;FS=10.365;HaplotypeScore=0.0;MLEAC=1;MLEAF=0.5;MQ=41.8;MQ0=0;MQRankSum=-1.606;QD=17.63;ReadPosRankSum=1.691	GT:AD:DP:GQ:PL	0/1:64,80:144:99:2567,0,2049
chrI	113541	.	G	A	2312.77	PASS	AC=1;AF=0.5;AN=2;BaseQRankSum=1.73;DP=140;Dels=0.0;FS=0.64;HaplotypeScore=12.7642;MLEAC=1;MLEAF=0.5;MQ=41.72;MQ0=1;MQRankSum=-0.916;QD=16.52;ReadPosRankSum=0.234	GT:AD:DP:GQ:PL	0/1:68,71:140:99:2341,0,2074
chrII	38938	.	C	T	1950.77	PASS	AC=1;AF=0.5;AN=2;BaseQRankSum=1.745;DP=125;Dels=0.0;FS=8.008;HaplotypeScore=0.0;MLEAC=1;MLEAF=0.5;MQ=42.0;MQ0=0;MQRankSum=1.75;QD=15.61;ReadPosRankSum=-0.953	GT:AD:DP:GQ:PL	0/1:67,58:125:99:1979,0,2247
chrII	43521	.	G	A	2598.77	PASS	AC=1;AF=0.5;AN=2;BaseQRankSum=1.38;DP=167;Dels=0.0;FS=0.0;HaplotypeScore=0.8321;MLEAC=1;MLEAF=0.5;MQ=41.63;MQ0=0;MQRankSum=0.729;QD=15.56;ReadPosRankSum=0.252	GT:AD:DP:GQ:PL	0/1:88,79:167:99:2627,0,2811
chrII	90551	.	C	T	2872.77	PASS	AC=1;AF=0.5;AN=2;BaseQRankSum=0.416;DP=170;Dels=0.0;FS=15.642;HaplotypeScore=3.8507;MLEAC=1;MLEAF=0.5;MQ=41.82;MQ0=0;MQRankSum=1.969;QD=16.9;ReadPosRankSum=2.222	GT:AD:DP:GQ:PL	0/1:82,88:170:99:2901,0,2770
chrII	91496	.	C	T	2698.77	PASS	AC=1;AF=0.5;AN=2;BaseQRankSum=1.597;DP=167;Dels=0.0;FS=12.144;HaplotypeScore=3.7882;MLEAC=1;MLEAF=0.5;MQ=41.98;MQ0=0;MQRankSum=-0.069;QD=16.16;ReadPosRankSum=-0.111	GT:AD:DP:GQ:PL	0/1:87,80:167:99:2727,0,2891
chrII	91499	.	C	T	2447.77	PASS	AC=1;AF=0.5;AN=2;BaseQRankSum=1.626;DP=162;Dels=0.0;FS=8.147;HaplotypeScore=2.7884;MLEAC=1;MLEAF=0.5;MQ=41.98;MQ0=0;MQRankSum=-0.21;QD=15.11;ReadPosRankSum=1.0	GT:AD:DP:GQ:PL	0/1:88,74:162:99:2476,0,2943
chrII	128077	.	C	T	2775.77	PASS	AC=1;AF=0.5;AN=2;BaseQRankSum=-0.505;DP=184;Dels=0.0;FS=0.0;HaplotypeScore=0.0;MLEAC=1;MLEAF=0.5;MQ=41.9;MQ0=0;MQRankSum=1.619;QD=15.09;ReadPosRankSum=-0.219	GT:AD:DP:GQ:PL	0/1:99,85:184:99:2804,0,3207
chrII	133303	.	G	A	3605.77	PASS	AC=1;AF=0.5;AN=2;BaseQRankSum=0.06;DP=202;Dels=0.0;FS=6.998;HaplotypeScore=2.788;MLEAC=1;MLEAF=0.5;MQ=40.78;MQ0=0;MQRankSum=0.784;QD=17.85;ReadPosRankSum=-0.421	GT:AD:DP:GQ:PL	0/1:91,111:202:99:3634,0,2953
chrII	135157	.	G	A	2844.77	PASS	AC=1;AF=0.5;AN=2;BaseQRankSum=0.713;DP=187;Dels=0.0;FS=1.153;HaplotypeScore=0.8321;MLEAC=1;MLEAF=0.5;MQ=41.99;MQ0=0;MQRankSum=-0.142;QD=15.21;ReadPosRankSum=0.472	GT:AD:DP:GQ:PL	0/1:99,88:187:99:2873,0,3319
chrII	169455	.	C	T	3690.77	PASS	AC=1;AF=0.5;AN=2;BaseQRankSum=2.149;DP=230;Dels=0.0;FS=0.481;HaplotypeScore=0.0;MLEAC=1;MLEAF=0.5;MQ=41.94;MQ0=0;MQRankSum=0.717;QD=16.05;ReadPosRankSum=-0.114	GT:AD:DP:GQ:PL	0/1:120,110:230:99:3719,0,4046
chrII	169874	.	G	A	2970.77	PASS	AC=1;AF=0.5;AN=2;BaseQRankSum=-3.343;DP=201;Dels=0.0;FS=0.0;HaplotypeScore=0.9947;MLEAC=1;MLEAF=0.5;MQ=41.92;MQ0=0;MQRankSum=0.23;QD=14.78;ReadPosRankSum=-0.801	GT:AD:DP:GQ:PL	0/1:107,94:201:99:2999,0,3637
chrII	187234	.	G	A	3425.77	PASS	AC=1;AF=0.5;AN=2;BaseQRankSum=0.253;DP=205;Dels=0.0;FS=0.0;HaplotypeScore=0.0;MLEAC=1;MLEAF=0.5;MQ=42.0;MQ0=0;MQRankSum=0.239;QD=16.71;ReadPosRankSum=2.378	GT:AD:DP:GQ:PL	0/1:100,105:205:99:3454,0,3287
chrII	194921	.	G	A	3092.77	PASS	AC=1;AF=0.5;AN=2;BaseQRankSum=1.442;DP=180;Dels=0.0;FS=1.147;HaplotypeScore=0.7887;MLEAC=1;MLEAF=0.5;MQ=41.99;MQ0=0;MQRankSum=-0.172;QD=17.18;ReadPosRankSum=-0.807	GT:AD:DP:GQ:PL	0/1:89,91:180:99:3121,0,3018
chrII	205742	.	C	T	2754.77	PASS	AC=1;AF=0.5;AN=2;BaseQRankSum=1.002;DP=159;Dels=0.0;FS=9.556;HaplotypeScore=0.8321;MLEAC=1;MLEAF=0.5;MQ=42.0;MQ0=0;MQRankSum=1.171;QD=17.33;ReadPosRankSum=0.202	GT:AD:DP:GQ:PL	0/1:76,83:159:99:2783,0,2441
chrII	206586	.	C	T	3417.77	PASS	AC=1;AF=0.5;AN=2;BaseQRankSum=-0.011;DP=212;Dels=0.0;FS=5.717;HaplotypeScore=0.0;MLEAC=1;MLEAF=0.5;MQ=41.93;MQ0=0;MQRankSum=-1.16;QD=16.12;ReadPosRankSum=0.076	GT:AD:DP:GQ:PL	0/1:109,103:212:99:3446,0,3627
chrII	217541	.	C	T	2988.77	PASS	AC=1;AF=0.5;AN=2;BaseQRankSum=2.134;DP=182;Dels=0.0;FS=11.444;HaplotypeScore=0.8321;MLEAC=1;MLEAF=0.5;MQ=41.91;MQ0=0;MQRankSum=-1.053;QD=16.42;ReadPosRankSum=0.197	GT:AD:DP:GQ:PL	0/1:93,89:182:99:3017,0,3046
chrII	235188	.	G	A	3189.78	PASS	AC=1;AF=0.5;AN=2;BaseQRankSum=0.006;DP=200;Dels=0.0;FS=11.837;HaplotypeScore=0.0;MLEAC=1;MLEAF=0.5;MQ=42.0;MQ0=0;MQRankSum=-0.214;QD=15.95;ReadPosRankSum=-1.53	GT:AD:DP:GQ:PL	0/1:104,96:200:99:3218,0,3530
chrII	255726	.	G	A	2778.77	PASS	AC=1;AF=0.5;AN=2;BaseQRankSum=-0.72;DP=191;Dels=0.0;FS=5.086;HaplotypeScore=0.7887;MLEAC=1;MLEAF=0.5;MQ=41.93;MQ0=0;MQRankSum=0.382;QD=14.55;ReadPosRankSum=-1.446	GT:AD:DP:GQ:PL	0/1:101,90:191:99:2807,0,3293
chrII	270170	.	C	T	1721.77	PASS	AC=1;AF=0.5;AN=2;BaseQRankSum=-1.081;DP=114;Dels=0.0;FS=0.0;HaplotypeScore=0.0;MLEAC=1;MLEAF=0.5;MQ=41.83;MQ0=0;MQRankSum=-0.69;QD=15.1;ReadPosRankSum=-0.678	GT:AD:DP:GQ:PL	0/1:60,54:114:99:1750,0,1971
chrII	275536	.	G	A	2913.77	PASS	AC=1;AF=0.5;AN=2;BaseQRankSum=1.105;DP=211;Dels=0.0;FS=0.511;HaplotypeScore=1.4538;MLEAC=1;MLEAF=0.5;MQ=42.0;MQ0=0;MQRankSum=0.561;QD=13.81;ReadPosRankSum=-0.445	GT:AD:DP:GQ:PL	0/1:120,91:211:99:2942,0,3913
chrII	276058	.	G	A	2617.77	PASS	AC=1;AF=0.5;AN=2;BaseQRankSum=1.975;DP=144;Dels=0.0;FS=1.326;HaplotypeScore=0.0;MLEAC=1;MLEAF=0.5;MQ=41.9;MQ0=0;MQRankSum=-0.116;QD=18.18;ReadPosRankSum=0.522	GT:AD:DP:GQ:PL	0/1:64,79:143:99:2646,0,1952
chrII	278281	.	G	A	2950.77	PASS	AC=1;AF=0.5;AN=2;BaseQRankSum=1.765;DP=178;Dels=0.0;FS=4.659;HaplotypeScore=1.4679;MLEAC=1;MLEAF=0.5;MQ=41.92;MQ0=0;MQRankSum=-1.066;QD=16.58;ReadPosRankSum=0.223	GT:AD:DP:GQ:PL	0/1:90,88:178:99:2979,0,2960
chrII	278377	.	C	T	2998.77	PASS	AC=1;AF=0.5;AN=2;BaseQRankSum=1.431;DP=178;Dels=0.0;FS=3.559;HaplotypeScore=6.8967;MLEAC=1;MLEAF=0.5;MQ=41.82;MQ0=0;MQRankSum=1.423;QD=16.85;ReadPosRankSum=-1.021	GT:AD:DP:GQ:PL	0/1:89,89:178:99:3027,0,2885
chrII	278392	.	G	A	2884.77	PASS	AC=1;AF=0.5;AN=2;BaseQRankSum=0.61;DP=171;Dels=0.0;FS=0.0;HaplotypeScore=12.197;MLEAC=1;MLEAF=0.5;MQ=41.81;MQ0=0;MQRankSum=1.305;QD=16.87;ReadPosRankSum=0.622	GT:AD:DP:GQ:PL	0/1:82,88:171:99:2913,0,2715
chrII	278424	.	C	T	2513.77	PASS	AC=1;AF=0.5;AN=2;BaseQRankSum=-0.236;DP=170;Dels=0.0;FS=0.0;HaplotypeScore=0.734;MLEAC=1;MLEAF=0.5;MQ=42.0;MQ0=0;MQRankSum=-0.239;QD=14.79;ReadPosRankSum=-1.518	GT:AD:DP:GQ:PL	0/1:92,78:170:99:2542,0,3133
chrII	278928	.	C	T	2467.77	PASS	AC=1;AF=0.5;AN=2;BaseQRankSum=0.808;DP=166;Dels=0.0;FS=0.0;HaplotypeScore=0.0;MLEAC=1;MLEAF=0.5;MQ=41.99;MQ0=0;MQRankSum=2.82;QD=14.87;ReadPosRankSum=-0.062	GT:AD:DP:GQ:PL	0/1:91,75:166:99:2496,0,3143
chrII	278967	.	C	T	5545.77	PASS	AC=2;AF=1.0;AN=2;DP=137;Dels=0.0;FS=0.0;HaplotypeScore=0.0;MLEAC=2;MLEAF=1.0;MQ=42.0;MQ0=0;QD=31.23	GT:AD:DP:GQ:PL	1/1:0,137:137:99:5574,412,0
chrII	279039	.	C	T	2340.77	PASS	AC=1;AF=0.5;AN=2;BaseQRankSum=0.484;DP=148;Dels=0.0;FS=3.073;HaplotypeScore=0.0;MLEAC=1;MLEAF=0.5;MQ=41.9;MQ0=0;MQRankSum=-0.967;QD=15.82;ReadPosRankSum=0.633	GT:AD:DP:GQ:PL	0/1:77,71:148:99:2369,0,2592
chrII	290262	.	C	T	2578.77	PASS	AC=1;AF=0.5;AN=2;BaseQRankSum=1.132;DP=193;Dels=0.0;FS=0.0;HaplotypeScore=6.0198;MLEAC=1;MLEAF=0.5;MQ=41.78;MQ0=0;MQRankSum=-0.262;QD=13.36;ReadPosRankSum=0.148	GT:AD:DP:GQ:PL	0/1:112,81:193:99:2607,0,3701
chrII	300164	.	C	T	1567.77	PASS	AC=1;AF=0.5;AN=2;BaseQRankSum=-0.042;DP=105;Dels=0.0;FS=0.0;HaplotypeScore=0.0;MLEAC=1;MLEAF=0.5;MQ=40.1;MQ0=1;MQRankSum=-0.101;QD=14.93;ReadPosRankSum=-0.055	GT:AD:DP:GQ:PL	0/1:52,53:105:99:1596,0,1737
chrII	312515	.	C	T	2935.77	PASS	AC=1;AF=0.5;AN=2;BaseQRankSum=0.8;DP=181;Dels=0.0;FS=0.0;HaplotypeScore=2.522;MLEAC=1;MLEAF=0.5;MQ=42.0;MQ0=0;MQRankSum=0.193;QD=16.22;ReadPosRankSum=1.2	GT:AD:DP:GQ:PL	0/1:92,88:181:99:2964,0,2952
chrII	318413	.	G	A	2960.77	PASS	AC=1;AF=0.5;AN=2;BaseQRankSum=-0.867;DP=175;Dels=0.0;FS=5.429;HaplotypeScore=0.7887;MLEAC=1;MLEAF=0.5;MQ=41.9;MQ0=0;MQRankSum=-0.804;QD=16.92;ReadPosRankSum=-1.141	GT:AD:DP:GQ:PL	0/1:87,88:175:99:2989,0,2933
chrII	318547	.	G	A	3230.05	PASS	AC=1;AF=0.5;AN=2;BaseQRankSum=0.584;DP=207;Dels=0.0;FS=3.927;HaplotypeScore=0.0;MLEAC=1;MLEAF=0.5;MQ=42.0;MQ0=0;MQRankSum=-1.045;QD=15.6;ReadPosRankSum=-1.849	GT:AD:DP:GQ:PL	0/1:109,98:207:99:3258,0,3548
chrII	353718	.	C	T	1425.77	PASS	AC=1;AF=0.5;AN=2;BaseQRankSum=0.965;DP=90;Dels=0.0;FS=3.674;HaplotypeScore=4.2295;MLEAC=1;MLEAF=0.5;MQ=42.0;MQ0=0;MQRankSum=0.408;QD=15.84;ReadPosRankSum=-1.11	GT:AD:DP:GQ:PL	0/1:44,46:90:99:1454,0,1304
chrII	364516	.	G	A	1908.77	PASS	AC=1;AF=0.5;AN=2;BaseQRankSum=1.72;DP=112;Dels=0.0;FS=1.761;HaplotypeScore=0.0;MLEAC=1;MLEAF=0.5;MQ=42.0;MQ0=0;MQRankSum=-0.847;QD=17.04;ReadPosRankSum=0.259	GT:AD:DP:GQ:PL	0/1:56,56:112:99:1937,0,1899
chrII	372828	.	G	A	2866.77	PASS	AC=1;AF=0.5;AN=2;BaseQRankSum=-3.39;DP=187;Dels=0.0;FS=5.165;HaplotypeScore=0.8321;MLEAC=1;MLEAF=0.5;MQ=41.99;MQ0=0;MQRankSum=-1.25;QD=15.33;ReadPosRankSum=-1.739	GT:AD:DP:GQ:PL	0/1:94,93:187:99:2895,0,3218
chrII	373684	.	G	A	2509.77	PASS	AC=1;AF=0.5;AN=2;BaseQRankSum=1.433;DP=154;Dels=0.0;FS=8.227;HaplotypeScore=0.0;MLEAC=1;MLEAF=0.5;MQ=41.99;MQ0=0;MQRankSum=1.1;QD=16.3;ReadPosRankSum=1.91	GT:AD:DP:GQ:PL	0/1:78,76:154:99:2538,0,2537
chrII	385115	.	G	A	3905.77	PASS	AC=1;AF=0.5;AN=2;BaseQRankSum=-1.15;DP=198;Dels=0.0;FS=3.258;HaplotypeScore=2.7369;MLEAC=1;MLEAF=0.5;MQ=41.99;MQ0=0;MQRankSum=1.085;QD=19.73;ReadPosRankSum=-0.546	GT:AD:DP:GQ:PL	0/1:85,113:198:99:3934,0,2723
chrII	394239	.	C	T	3552.77	PASS	AC=1;AF=0.5;AN=2;BaseQRankSum=-0.517;DP=223;Dels=0.0;FS=3.748;HaplotypeScore=2.6387;MLEAC=1;MLEAF=0.5;MQ=41.92;MQ0=0;MQRankSum=0.687;QD=15.93;ReadPosRankSum=-1.929	GT:AD:DP:GQ:PL	0/1:114,108:223:99:3581,0,3819
chrII	423308	.	G	A	2242.77	PASS	AC=1;AF=0.5;AN=2;BaseQRankSum=0.271;DP=134;Dels=0.0;FS=7.786;HaplotypeScore=0.0;MLEAC=1;MLEAF=0.5;MQ=41.88;MQ0=0;MQRankSum=1.05;QD=16.74;ReadPosRankSum=-1.135	GT:AD:DP:GQ:PL	0/1:67,67:134:99:2271,0,2249
chrII	424900	.	C	T	2262.77	PASS	AC=1;AF=0.5;AN=2;BaseQRankSum=-1.479;DP=156;Dels=0.0;FS=2.331;HaplotypeScore=9.2717;MLEAC=1;MLEAF=0.5;MQ=41.91;MQ0=0;MQRankSum=0.546;QD=14.5;ReadPosRankSum=-0.096	GT:AD:DP:GQ:PL	0/1:84,70:156:99:2291,0,2833
chrII	429444	.	G	A	2666.77	PASS	AC=1;AF=0.5;AN=2;BaseQRankSum=-0.865;DP=165;Dels=0.0;FS=2.797;HaplotypeScore=0.7887;MLEAC=1;MLEAF=0.5;MQ=41.99;MQ0=0;MQRankSum=1.292;QD=16.16;ReadPosRankSum=0.321	GT:AD:DP:GQ:PL	0/1:83,82:165:99:2695,0,2753
chrII	431503	.	C	T	2804.77	PASS	AC=1;AF=0.5;AN=2;BaseQRankSum=0.62;DP=172;Dels=0.0;FS=1.231;HaplotypeScore=0.734;MLEAC=1;MLEAF=0.5;MQ=41.91;MQ0=0;MQRankSum=-2.078;QD=16.31;ReadPosRankSum=-2.102	GT:AD:DP:GQ:PL	0/1:86,86:172:99:2833,0,2777
chrII	435713	.	G	A	3051.77	PASS	AC=1;AF=0.5;AN=2;BaseQRankSum=1.079;DP=204;Dels=0.0;FS=7.937;HaplotypeScore=0.0;MLEAC=1;MLEAF=0.5;MQ=41.93;MQ0=0;MQRankSum=-0.268;QD=14.96;ReadPosRankSum=0.733	GT:AD:DP:GQ:PL	0/1:112,92:204:99:3080,0,3776
chrII	446842	.	C	T	3000.77	PASS	AC=1;AF=0.5;AN=2;BaseQRankSum=0.514;DP=202;Dels=0.0;FS=2.518;HaplotypeScore=1.6229;MLEAC=1;MLEAF=0.5;MQ=41.99;MQ0=0;MQRankSum=-0.277;QD=14.86;ReadPosRankSum=0.7	GT:AD:DP:GQ:PL	0/1:110,92:202:99:3029,0,3637
chrII	477495	.	C	T	1807.77	PASS	AC=1;AF=0.5;AN=2;BaseQRankSum=1.904;DP=130;Dels=0.0;FS=2.255;HaplotypeScore=6.9242;MLEAC=1;MLEAF=0.5;MQ=41.74;MQ0=0;MQRankSum=-0.438;QD=13.91;ReadPosRankSum=-0.138	GT:AD:DP:GQ:PL	0/1:72,58:130:99:1836,0,2326
chrII	483537	.	G	A	3579.77	PASS	AC=1;AF=0.5;AN=2;BaseQRankSum=-1.945;DP=230;Dels=0.0;FS=4.567;HaplotypeScore=3.7874;MLEAC=1;MLEAF=0.5;MQ=41.92;MQ0=0;MQRankSum=0.724;QD=15.56;ReadPosRankSum=0.621	GT:AD:DP:GQ:PL	0/1:121,109:230:99:3608,0,4044
chrII	502027	.	G	A	2708.77	PASS	AC=1;AF=0.5;AN=2;BaseQRankSum=-0.122;DP=177;Dels=0.0;FS=1.214;HaplotypeScore=0.0;MLEAC=1;MLEAF=0.5;MQ=42.0;MQ0=0;MQRankSum=1.362;QD=15.3;ReadPosRankSum=-1.456	GT:AD:DP:GQ:PL	0/1:93,84:177:99:2737,0,3064
chrII	510457	.	C	T	3902.77	PASS	AC=1;AF=0.5;AN=2;BaseQRankSum=-0.504;DP=207;Dels=0.0;FS=5.857;HaplotypeScore=1.7206;MLEAC=1;MLEAF=0.5;MQ=42.0;MQ0=0;MQRankSum=-0.334;QD=18.85;ReadPosRankSum=0.514	GT:AD:DP:GQ:PL	0/1:90,117:207:99:3931,0,2972
chrII	536451	.	C	T	3510.77	PASS	AC=1;AF=0.5;AN=2;BaseQRankSum=0.5;DP=220;Dels=0.0;FS=2.282;HaplotypeScore=2.6207;MLEAC=1;MLEAF=0.5;MQ=41.93;MQ0=0;MQRankSum=0.898;QD=15.96;ReadPosRankSum=0.417	GT:AD:DP:GQ:PL	0/1:111,109:220:99:3539,0,3630
chrII	553803	.	C	T	3219.84	PASS	AC=1;AF=0.5;AN=2;BaseQRankSum=0.639;DP=197;Dels=0.0;FS=1.1;HaplotypeScore=0.0;MLEAC=1;MLEAF=0.5;MQ=41.93;MQ0=0;MQRankSum=-0.931;QD=16.34;ReadPosRankSum=-0.736	GT:AD:DP:GQ:PL	0/1:98,99:197:99:3248,0,3260
chrII	556325	.	C	T	2800.77	PASS	AC=1;AF=0.5;AN=2;BaseQRankSum=0.712;DP=164;Dels=0.0;FS=0.0;HaplotypeScore=0.0;MLEAC=1;MLEAF=0.5;MQ=41.99;MQ0=0;MQRankSum=-0.834;QD=17.08;ReadPosRankSum=-1.42	GT:AD:DP:GQ:PL	0/1:80,84:164:99:2829,0,2695
chrII	574377	.	G	A	3075.77	PASS	AC=1;AF=0.5;AN=2;BaseQRankSum=1.644;DP=171;Dels=0.0;FS=0.565;HaplotypeScore=0.0;MLEAC=1;MLEAF=0.5;MQ=41.98;MQ0=0;MQRankSum=-0.756;QD=17.99;ReadPosRankSum=-0.828	GT:AD:DP:GQ:PL	0/1:81,90:171:99:3104,0,2677
chrII	574378	.	G	A	2960.77	PASS	AC=1;AF=0.5;AN=2;BaseQRankSum=1.111;DP=168;Dels=0.0;FS=0.0;HaplotypeScore=0.0;MLEAC=1;MLEAF=0.5;MQ=41.98;MQ0=0;MQRankSum=-0.632;QD=17.62;ReadPosRankSum=-0.521	GT:AD:DP:GQ:PL	0/1:81,87:168:99:2989,0,2637
chrII	593125	.	G	A	2596.77	PASS	AC=1;AF=0.5;AN=2;BaseQRankSum=0.621;DP=165;Dels=0.0;FS=7.987;HaplotypeScore=0.6651;MLEAC=1;MLEAF=0.5;MQ=41.91;MQ0=0;MQRankSum=-1.391;QD=15.74;ReadPosRankSum=0.732	GT:AD:DP:GQ:PL	0/1:86,79:165:99:2625,0,2915
chrII	608222	.	G	A	2905.77	PASS	AC=1;AF=0.5;AN=2;BaseQRankSum=0.762;DP=161;Dels=0.0;FS=12.342;HaplotypeScore=2.8891;MLEAC=1;MLEAF=0.5;MQ=42.0;MQ0=0;MQRankSum=1.026;QD=18.05;ReadPosRankSum=0.395	GT:AD:DP:GQ:PL	0/1:74,87:161:99:2934,0,2365
chrII	609745	.	G	A	3659.77	PASS	AC=1;AF=0.5;AN=2;BaseQRankSum=2.19;DP=193;Dels=0.0;FS=0.0;HaplotypeScore=3.63;MLEAC=1;MLEAF=0.5;MQ=41.67;MQ0=0;MQRankSum=0.469;QD=18.96;ReadPosRankSum=-0.142	GT:AD:DP:GQ:PL	0/1:84,109:193:99:3688,0,2693
chrII	637023	.	C	T	3669.77	PASS	AC=1;AF=0.5;AN=2;BaseQRankSum=-2.015;DP=234;Dels=0.0;FS=4.49;HaplotypeScore=2.9841;MLEAC=1;MLEAF=0.5;MQ=41.92;MQ0=0;MQRankSum=-0.113;QD=15.68;ReadPosRankSum=-0.992	GT:AD:DP:GQ:PL	0/1:118,116:234:99:3698,0,3886
chrII	651350	.	C	T	3130.77	PASS	AC=1;AF=0.5;AN=2;BaseQRankSum=-1.405;DP=179;Dels=0.0;FS=0.558;HaplotypeScore=0.734;MLEAC=1;MLEAF=0.5;MQ=41.99;MQ0=0;MQRankSum=1.166;QD=17.49;ReadPosRankSum=-0.7	GT:AD:DP:GQ:PL	0/1:85,94:179:99:3159,0,2872
chrII	654250	.	C	T	3316.77	PASS	AC=1;AF=0.5;AN=2;BaseQRankSum=0.911;DP=190;Dels=0.0;FS=1.128;HaplotypeScore=0.0;MLEAC=1;MLEAF=0.5;MQ=41.99;MQ0=0;MQRankSum=1.508;QD=17.46;ReadPosRankSum=1.122	GT:AD:DP:GQ:PL	0/1:91,99:190:99:3345,0,3035
chrII	661787	.	C	T	2826.77	PASS	AC=1;AF=0.5;AN=2;BaseQRankSum=0.401;DP=177;Dels=0.0;FS=2.588;HaplotypeScore=0.0;MLEAC=1;MLEAF=0.5;MQ=41.36;MQ0=1;MQRankSum=0.916;QD=15.97;ReadPosRankSum=0.936	GT:AD:DP:GQ:PL	0/1:88,89:177:99:2855,0,2837
chrII	685300	.	G	A	2747.77	PASS	AC=1;AF=0.5;AN=2;BaseQRankSum=-1.365;DP=164;Dels=0.0;FS=1.256;HaplotypeScore=0.9332;MLEAC=1;MLEAF=0.5;MQ=41.98;MQ0=0;MQRankSum=1.036;QD=16.75;ReadPosRankSum=0.513	GT:AD:DP:GQ:PL	0/1:81,83:164:99:2776,0,2709
chrII	697474	.	C	T	3748.77	PASS	AC=1;AF=0.5;AN=2;BaseQRankSum=1.544;DP=209;Dels=0.0;FS=0.0;HaplotypeScore=0.0;MLEAC=1;MLEAF=0.5;MQ=41.92;MQ0=0;MQRankSum=-0.182;QD=17.94;ReadPosRankSum=-1.388	GT:AD:DP:GQ:PL	0/1:98,111:209:99:3777,0,3118
chrII	713342	.	C	T	3142.77	PASS	AC=1;AF=0.5;AN=2;BaseQRankSum=-0.898;DP=195;Dels=0.0;FS=2.462;HaplotypeScore=0.0;MLEAC=1;MLEAF=0.5;MQ=42.0;MQ0=0;MQRankSum=0.946;QD=16.12;ReadPosRankSum=-0.954	GT:AD:DP:GQ:PL	0/1:101,94:195:99:3171,0,3397
chrII	729856	.	C	T	3160.77	PASS	AC=1;AF=0.5;AN=2;BaseQRankSum=0.369;DP=180;Dels=0.0;FS=6.419;HaplotypeScore=0.0;MLEAC=1;MLEAF=0.5;MQ=41.92;MQ0=0;MQRankSum=-0.547;QD=17.56;ReadPosRankSum=-1.242	GT:AD:DP:GQ:PL	0/1:87,93:180:99:3189,0,2941
chrII	732487	.	G	A	3020.77	PASS	AC=1;AF=0.5;AN=2;BaseQRankSum=0.277;DP=175;Dels=0.0;FS=0.558;HaplotypeScore=7.2858;MLEAC=1;MLEAF=0.5;MQ=41.75;MQ0=0;MQRankSum=-0.154;QD=17.26;ReadPosRankSum=1.383	GT:AD:DP:GQ:PL	0/1:82,93:175:99:3049,0,2556
chrII	747820	.	C	T	3321.77	PASS	AC=1;AF=0.5;AN=2;BaseQRankSum=1.579;DP=189;Dels=0.0;FS=2.695;HaplotypeScore=0.9992;MLEAC=1;MLEAF=0.5;MQ=42.0;MQ0=0;MQRankSum=0.919;QD=17.58;ReadPosRankSum=0.004	GT:AD:DP:GQ:PL	0/1:92,97:189:99:3350,0,2940
chrII	748818	.	C	T	3547.77	PASS	AC=1;AF=0.5;AN=2;BaseQRankSum=1.08;DP=226;Dels=0.0;FS=0.0;HaplotypeScore=2.6175;MLEAC=1;MLEAF=0.5;MQ=41.98;MQ0=0;MQRankSum=1.243;QD=15.7;ReadPosRankSum=-1.502	GT:AD:DP:GQ:PL	0/1:119,107:226:99:3576,0,4053
chrII	766368	.	G	A	3988.77	PASS	AC=1;AF=0.5;AN=2;BaseQRankSum=-0.551;DP=214;Dels=0.0;FS=5.688;HaplotypeScore=4.5301;MLEAC=1;MLEAF=0.5;MQ=41.8;MQ0=0;MQRankSum=-1.422;QD=18.64;ReadPosRankSum=-0.713	GT:AD:DP:GQ:PL	0/1:92,121:214:99:4017,0,2988
chrII	776421	.	C	T	3057.77	PASS	AC=1;AF=0.5;AN=2;BaseQRankSum=1.9;DP=176;Dels=0.0;FS=7.603;HaplotypeScore=9.5903;MLEAC=1;MLEAF=0.5;MQ=41.89;MQ0=0;MQRankSum=-0.326;QD=17.37;ReadPosRankSum=-1.938	GT:AD:DP:GQ:PL	0/1:83,93:176:99:3086,0,2632
chrII	800483	.	C	T	2543.77	PASS	AC=1;AF=0.5;AN=2;BaseQRankSum=1.25;DP=195;Dels=0.0;FS=1.135;HaplotypeScore=1.6208;MLEAC=1;MLEAF=0.5;MQ=41.98;MQ0=0;MQRankSum=-0.803;QD=13.04;ReadPosRankSum=0.376	GT:AD:DP:GQ:PL	0/1:116,79:195:99:2572,0,4050
chrII	800490	.	C	T	2689.77	PASS	AC=1;AF=0.5;AN=2;BaseQRankSum=1.572;DP=195;Dels=0.0;FS=0.0;HaplotypeScore=1.8317;MLEAC=1;MLEAF=0.5;MQ=41.98;MQ0=0;MQRankSum=-0.934;QD=13.79;ReadPosRankSum=-0.459	GT:AD:DP:GQ:PL	0/1:113,82:195:99:2718,0,3901
chrII	802446	.	C	T	2876.77	PASS	AC=1;AF=0.5;AN=2;BaseQRankSum=1.797;DP=163;Dels=0.0;FS=5.681;HaplotypeScore=0.0;MLEAC=1;MLEAF=0.5;MQ=41.62;MQ0=1;MQRankSum=0.706;QD=17.65;ReadPosRankSum=-1.086	GT:AD:DP:GQ:PL	0/1:76,87:163:99:2905,0,2554
chrIII	47057	.	C	T	2726.77	PASS	AC=1;AF=0.5;AN=2;BaseQRankSum=-1.948;DP=169;Dels=0.0;FS=0.627;HaplotypeScore=0.0;MLEAC=1;MLEAF=0.5;MQ=41.99;MQ0=0;MQRankSum=-0.627;QD=16.13;ReadPosRankSum=-0.945	GT:AD:DP:GQ:PL	0/1:86,83:169:99:2755,0,2902
chrIII	74003	.	G	A	3131.77	PASS	AC=1;AF=0.5;AN=2;BaseQRankSum=0.515;DP=181;Dels=0.0;FS=0.549;HaplotypeScore=0.0;MLEAC=1;MLEAF=0.5;MQ=42.0;MQ0=0;MQRankSum=-2.465;QD=17.3;ReadPosRankSum=-0.853	GT:AD:DP:GQ:PL	0/1:88,93:181:99:3160,0,2896
chrIII	76565	.	C	T	2721.77	PASS	AC=1;AF=0.5;AN=2;BaseQRankSum=0.633;DP=188;Dels=0.0;FS=9.712;HaplotypeScore=0.8321;MLEAC=1;MLEAF=0.5;MQ=42.0;MQ0=0;MQRankSum=1.653;QD=14.48;ReadPosRankSum=-0.369	GT:AD:DP:GQ:PL	0/1:103,85:188:99:2750,0,3433
chrIII	82411	.	C	T	1432.77	PASS	AC=1;AF=0.5;AN=2;BaseQRankSum=0.214;DP=98;Dels=0.0;FS=1.641;HaplotypeScore=0.0;MLEAC=1;MLEAF=0.5;MQ=41.86;MQ0=0;MQRankSum=0.349;QD=14.62;ReadPosRankSum=-1.504	GT:AD:DP:GQ:PL	0/1:53,45:98:99:1461,0,1744
chrIII	105549	.	G	A	3286.77	PASS	AC=1;AF=0.5;AN=2;BaseQRankSum=1.17;DP=179;Dels=0.0;FS=16.043;HaplotypeScore=2.1557;MLEAC=1;MLEAF=0.5;MQ=41.92;MQ0=0;MQRankSum=0.12;QD=18.36;ReadPosRankSum=-1.124	GT:AD:DP:GQ:PL	0/1:83,96:179:99:3315,0,2675
chrIII	117258	.	C	T	2998.77	PASS	AC=1;AF=0.5;AN=2;BaseQRankSum=2.435;DP=187;Dels=0.0;FS=7.267;HaplotypeScore=0.9789;MLEAC=1;MLEAF=0.5;MQ=41.91;MQ0=0;MQRankSum=-1.472;QD=16.04;ReadPosRankSum=-0.431	GT:AD:DP:GQ:PL	0/1:97,90:187:99:3027,0,3167
chrIII	118154	.	C	T	3233.06	PASS	AC=1;AF=0.5;AN=2;BaseQRankSum=1.196;DP=211;Dels=0.0;FS=0.0;HaplotypeScore=7.5365;MLEAC=1;MLEAF=0.5;MQ=41.87;MQ0=0;MQRankSum=1.368;QD=15.32;ReadPosRankSum=0.293	GT:AD:DP:GQ:PL	0/1:112,99:211:99:3261,0,3634
chrIII	122426	.	C	T	2658.77	PASS	AC=1;AF=0.5;AN=2;BaseQRankSum=-0.27;DP=172;Dels=0.0;FS=8.077;HaplotypeScore=0.9999;MLEAC=1;MLEAF=0.5;MQ=41.98;MQ0=0;MQRankSum=0.813;QD=15.46;ReadPosRankSum=-1.552	GT:AD:DP:GQ:PL	0/1:91,81:172:99:2687,0,3061
chrIII	137703	.	C	T	3614.77	PASS	AC=1;AF=0.5;AN=2;BaseQRankSum=-0.426;DP=186;Dels=0.0;FS=4.281;HaplotypeScore=1.5774;MLEAC=1;MLEAF=0.5;MQ=41.91;MQ0=0;MQRankSum=0.838;QD=19.43;ReadPosRankSum=1.514	GT:AD:DP:GQ:PL	0/1:81,105:186:99:3643,0,2706
chrIII	140316	.	C	T	3281.77	PASS	AC=1;AF=0.5;AN=2;BaseQRankSum=0.214;DP=184;Dels=0.0;FS=0.0;HaplotypeScore=0.0;MLEAC=1;MLEAF=0.5;MQ=41.91;MQ0=0;MQRankSum=0.219;QD=17.84;ReadPosRankSum=1.377	GT:AD:DP:GQ:PL	0/1:85,99:184:99:3310,0,2740
chrIII	145550	.	C	T	3036.77	PASS	AC=1;AF=0.5;AN=2;BaseQRankSum=-1.69;DP=189;Dels=0.0;FS=0.533;HaplotypeScore=0.0;MLEAC=1;MLEAF=0.5;MQ=41.99;MQ0=0;MQRankSum=-1.073;QD=16.07;ReadPosRankSum=0.515	GT:AD:DP:GQ:PL	0/1:95,94:189:99:3065,0,3275
chrIII	158428	.	C	T	2891.77	PASS	AC=1;AF=0.5;AN=2;BaseQRankSum=3.248;DP=197;Dels=0.0;FS=1.744;HaplotypeScore=0.0;MLEAC=1;MLEAF=0.5;MQ=41.92;MQ0=0;MQRankSum=0.637;QD=14.68;ReadPosRankSum=0.812	GT:AD:DP:GQ:PL	0/1:108,89:197:99:2920,0,3488
chrIII	172729	.	G	A	3726.77	PASS	AC=1;AF=0.5;AN=2;BaseQRankSum=-3.297;DP=202;Dels=0.0;FS=1.118;HaplotypeScore=0.0;MLEAC=1;MLEAF=0.5;MQ=42.0;MQ0=0;MQRankSum=-0.343;QD=18.45;ReadPosRankSum=-0.379	GT:AD:DP:GQ:PL	0/1:90,112:202:99:3755,0,2986
chrIII	177298	.	G	A	2936.77	PASS	AC=1;AF=0.5;AN=2;BaseQRankSum=-1.227;DP=174;Dels=0.0;FS=3.517;HaplotypeScore=0.8321;MLEAC=1;MLEAF=0.5;MQ=41.68;MQ0=2;MQRankSum=-0.81;QD=16.88;ReadPosRankSum=-1.144	GT:AD:DP:GQ:PL	0/1:85,89:174:99:2965,0,2823
chrIII	178845	.	C	T	3253.77	PASS	AC=1;AF=0.5;AN=2;BaseQRankSum=1.436;DP=194;Dels=0.0;FS=1.112;HaplotypeScore=0.0;MLEAC=1;MLEAF=0.5;MQ=42.0;MQ0=0;MQRankSum=0.723;QD=16.77;ReadPosRankSum=0.29	GT:AD:DP:GQ:PL	0/1:98,96:194:99:3282,0,3280
chrIII	211634	.	G	A	1763.77	PASS	AC=1;AF=0.5;AN=2;BaseQRankSum=-2.496;DP=109;Dels=0.0;FS=4.706;HaplotypeScore=3.9756;MLEAC=1;MLEAF=0.5;MQ=41.98;MQ0=0;MQRankSum=0.033;QD=16.18;ReadPosRankSum=-0.745	GT:AD:DP:GQ:PL	0/1:50,59:109:99:1792,0,1610
chrIII	214397	.	G	A	1362.77	PASS	AC=1;AF=0.5;AN=2;BaseQRankSum=0.792;DP=99;Dels=0.0;FS=2.769;HaplotypeScore=0.0;MLEAC=1;MLEAF=0.5;MQ=42.0;MQ0=0;MQRankSum=-0.947;QD=13.77;ReadPosRankSum=0.602	GT:AD:DP:GQ:PL	0/1:55,44:99:99:1391,0,1827
chrIII	244224	.	C	T	3799.77	PASS	AC=1;AF=0.5;AN=2;BaseQRankSum=1.784;DP=211;Dels=0.0;FS=12.777;HaplotypeScore=7.7884;MLEAC=1;MLEAF=0.5;MQ=41.86;MQ0=0;MQRankSum=0.243;QD=18.01;ReadPosRankSum=-1.126	GT:AD:DP:GQ:PL	0/1:99,112:211:99:3828,0,3301
chrIII	299660	.	C	T	3016.77	PASS	AC=1;AF=0.5;AN=2;BaseQRankSum=1.829;DP=177;Dels=0.0;FS=1.167;HaplotypeScore=4.8315;MLEAC=1;MLEAF=0.5;MQ=41.91;MQ0=0;MQRankSum=1.031;QD=17.04;ReadPosRankSum=1.738	GT:AD:DP:GQ:PL	0/1:89,88:177:99:3045,0,2998
chrIV	31665	.	G	A	3447.77	PASS	AC=1;AF=0.5;AN=2;BaseQRankSum=1.141;DP=192;Dels=0.0;FS=0.0;HaplotypeScore=0.0;MLEAC=1;MLEAF=0.5;MQ=42.0;MQ0=0;MQRankSum=0.303;QD=17.96;ReadPosRankSum=-0.73	GT:AD:DP:GQ:PL	0/1:90,102:192:99:3476,0,2897
chrIV	36411	.	G	A	3097.77	PASS	AC=1;AF=0.5;AN=2;BaseQRankSum=1.226;DP=184;Dels=0.0;FS=1.146;HaplotypeScore=2.9841;MLEAC=1;MLEAF=0.5;MQ=41.92;MQ0=0;MQRankSum=-0.216;QD=16.84;ReadPosRankSum=0.875	GT:AD:DP:GQ:PL	0/1:91,93:184:99:3126,0,2959
chrIV	51442	.	C	T	2619.77	PASS	AC=1;AF=0.5;AN=2;BaseQRankSum=1.391;DP=151;Dels=0.0;FS=0.0;HaplotypeScore=0.0;MLEAC=1;MLEAF=0.5;MQ=42.0;MQ0=0;MQRankSum=0.684;QD=17.35;ReadPosRankSum=-1.678	GT:AD:DP:GQ:PL	0/1:72,79:151:99:2648,0,2335
chrIV	55342	.	C	T	3290.77	PASS	AC=1;AF=0.5;AN=2;BaseQRankSum=4.501;DP=213;Dels=0.0;FS=7.742;HaplotypeScore=4.9048;MLEAC=1;MLEAF=0.5;MQ=41.93;MQ0=0;MQRankSum=0.585;QD=15.45;ReadPosRankSum=2.77	GT:AD:DP:GQ:PL	0/1:114,98:213:99:3319,0,3702
chrIV	77090	.	G	A	2960.77	PASS	AC=1;AF=0.5;AN=2;BaseQRankSum=-0.842;DP=176;Dels=0.0;FS=4.377;HaplotypeScore=1.4679;MLEAC=1;MLEAF=0.5;MQ=41.88;MQ0=0;MQRankSum=0.856;QD=16.82;ReadPosRankSum=1.449	GT:AD:DP:GQ:PL	0/1:83,93:176:99:2989,0,2685
chrIV	130473	.	G	A	2988.77	PASS	AC=1;AF=0.5;AN=2;BaseQRankSum=0.505;DP=194;Dels=0.0;FS=0.0;HaplotypeScore=2.521;MLEAC=1;MLEAF=0.5;MQ=41.91;MQ0=0;MQRankSum=0.184;QD=15.41;ReadPosRankSum=-1.43	GT:AD:DP:GQ:PL	0/1:103,91:194:99:3017,0,3293
chrIV	210749	.	G	A	1633.77	PASS	AC=1;AF=0.5;AN=2;BaseQRankSum=2.09;DP=99;Dels=0.0;FS=2.668;HaplotypeScore=0.7887;MLEAC=1;MLEAF=0.5;MQ=42.0;MQ0=0;MQRankSum=-0.046;QD=16.5;ReadPosRankSum=-0.067	GT:AD:DP:GQ:PL	0/1:51,48:99:99:1662,0,1714
chrIV	218487	.	C	T	2350.77	PASS	AC=1;AF=0.5;AN=2;BaseQRankSum=1.734;DP=157;Dels=0.0;FS=0.0;HaplotypeScore=0.0;MLEAC=1;MLEAF=0.5;MQ=41.87;MQ0=1;MQRankSum=-0.077;QD=14.97;ReadPosRankSum=0.13	GT:AD:DP:GQ:PL	0/1:87,70:157:99:2379,0,2997
chrIV	224021	.	G	A	2267.77	PASS	AC=1;AF=0.5;AN=2;BaseQRankSum=-1.71;DP=171;Dels=0.0;FS=9.091;HaplotypeScore=0.9578;MLEAC=1;MLEAF=0.5;MQ=42.0;MQ0=0;MQRankSum=-0.558;QD=13.26;ReadPosRankSum=-1.065	GT:AD:DP:GQ:PL	0/1:99,72:171:99:2296,0,3471
chrIV	239789	.	C	T	2399.77	PASS	AC=1;AF=0.5;AN=2;BaseQRankSum=0.164;DP=159;Dels=0.0;FS=0.0;HaplotypeScore=0.734;MLEAC=1;MLEAF=0.5;MQ=41.89;MQ0=0;MQRankSum=0.978;QD=15.09;ReadPosRankSum=-1.337	GT:AD:DP:GQ:PL	0/1:87,72:159:99:2428,0,2887
chrIV	242481	.	C	T	2350.77	PASS	AC=1;AF=0.5;AN=2;BaseQRankSum=0.623;DP=145;Dels=0.0;FS=1.294;HaplotypeScore=0.0;MLEAC=1;MLEAF=0.5;MQ=42.0;MQ0=0;MQRankSum=-1.145;QD=16.21;ReadPosRankSum=-0.314	GT:AD:DP:GQ:PL	0/1:74,71:145:99:2379,0,2440
chrIV	282528	.	G	A	3507.77	PASS	AC=1;AF=0.5;AN=2;BaseQRankSum=0.495;DP=196;Dels=0.0;FS=5.011;HaplotypeScore=4.2399;MLEAC=1;MLEAF=0.5;MQ=42.0;MQ0=0;MQRankSum=0.591;QD=17.9;ReadPosRankSum=1.298	GT:AD:DP:GQ:PL	0/1:91,104:196:99:3536,0,2954
chrIV	302504	.	C	T	1605.77	PASS	AC=1;AF=0.5;AN=2;BaseQRankSum=-0.678;DP=121;Dels=0.0;FS=0.7;HaplotypeScore=0.0;MLEAC=1;MLEAF=0.5;MQ=42.0;MQ0=0;MQRankSum=1.411;QD=13.27;ReadPosRankSum=-1.741	GT:AD:DP:GQ:PL	0/1:69,52:121:99:1634,0,2352
chrIV	330985	.	C	T	1945.77	PASS	AC=1;AF=0.5;AN=2;BaseQRankSum=-2.085;DP=143;Dels=0.0;FS=0.617;HaplotypeScore=0.9789;MLEAC=1;MLEAF=0.5;MQ=41.9;MQ0=0;MQRankSum=-0.462;QD=13.61;ReadPosRankSum=2.848	GT:AD:DP:GQ:PL	0/1:72,71:143:99:1974,0,2312
chrIV	333161	.	C	T	2918.77	PASS	AC=1;AF=0.5;AN=2;BaseQRankSum=1.952;DP=172;Dels=0.0;FS=5.571;HaplotypeScore=2.8884;MLEAC=1;MLEAF=0.5;MQ=41.84;MQ0=0;MQRankSum=-0.865;QD=16.97;ReadPosRankSum=1.15	GT:AD:DP:GQ:PL	0/1:86,86:172:99:2947,0,2861
chrIV	348771	.	C	T	2619.77	PASS	AC=1;AF=0.5;AN=2;BaseQRankSum=1.76;DP=176;Dels=0.0;FS=2.632;HaplotypeScore=0.0;MLEAC=1;MLEAF=0.5;MQ=41.88;MQ0=0;MQRankSum=1.123;QD=14.89;ReadPosRankSum=1.194	GT:AD:DP:GQ:PL	0/1:93,83:176:99:2648,0,2923
chrIV	350320	.	C	T	2741.77	PASS	AC=1;AF=0.5;AN=2;BaseQRankSum=2.636;DP=161;Dels=0.0;FS=1.251;HaplotypeScore=6.9802;MLEAC=1;MLEAF=0.5;MQ=41.91;MQ0=0;MQRankSum=0.347;QD=17.03;ReadPosRankSum=-1.026	GT:AD:DP:GQ:PL	0/1:79,82:161:99:2770,0,2533
chrIV	366876	.	G	A	2609.77	PASS	AC=1;AF=0.5;AN=2;BaseQRankSum=1.013;DP=167;Dels=0.0;FS=0.0;HaplotypeScore=0.0;MLEAC=1;MLEAF=0.5;MQ=42.0;MQ0=0;MQRankSum=0.315;QD=15.63;ReadPosRankSum=0.216	GT:AD:DP:GQ:PL	0/1:84,83:167:99:2638,0,2519
chrIV	428590	.	C	T	3295.77	PASS	AC=1;AF=0.5;AN=2;BaseQRankSum=-1.569;DP=184;Dels=0.0;FS=1.147;HaplotypeScore=0.0;MLEAC=1;MLEAF=0.5;MQ=41.9;MQ0=0;MQRankSum=1.072;QD=17.91;ReadPosRankSum=-0.917	GT:AD:DP:GQ:PL	0/1:86,98:184:99:3324,0,2800
chrIV	436097	.	C	T	3172.77	PASS	AC=1;AF=0.5;AN=2;BaseQRankSum=0.915;DP=186;Dels=0.0;FS=2.532;HaplotypeScore=0.734;MLEAC=1;MLEAF=0.5;MQ=41.92;MQ0=0;MQRankSum=-0.277;QD=17.06;ReadPosRankSum=-1.878	GT:AD:DP:GQ:PL	0/1:88,98:186:99:3201,0,2785
chrIV	437861	.	C	T	2184.77	PASS	AC=1;AF=0.5;AN=2;BaseQRankSum=1.722;DP=177;Dels=0.0;FS=0.0;HaplotypeScore=0.0;MLEAC=1;MLEAF=0.5;MQ=41.88;MQ0=1;MQRankSum=0.58;QD=12.34;ReadPosRankSum=-0.202	GT:AD:DP:GQ:PL	0/1:102,75:177:99:2213,0,3078
chrIV	442969	.	C	T	3209.76	PASS	AC=1;AF=0.5;AN=2;BaseQRankSum=1.858;DP=198;Dels=0.0;FS=0.0;HaplotypeScore=7.8043;MLEAC=1;MLEAF=0.5;MQ=41.98;MQ0=0;MQRankSum=0.701;QD=16.21;ReadPosRankSum=0.919	GT:AD:DP:GQ:PL	0/1:100,97:198:99:3238,0,3330
chrIV	452973	.	C	T	3026.77	PASS	AC=1;AF=0.5;AN=2;BaseQRankSum=0.914;DP=183;Dels=0.0;FS=0.0;HaplotypeScore=1.6208;MLEAC=1;MLEAF=0.5;MQ=42.0;MQ0=0;MQRankSum=-1.238;QD=16.54;ReadPosRankSum=-0.515	GT:AD:DP:GQ:PL	0/1:93,90:183:99:3055,0,3042
chrIV	453846	.	C	T	3397.77	PASS	AC=1;AF=0.5;AN=2;BaseQRankSum=0.33;DP=221;Dels=0.0;FS=0.494;HaplotypeScore=4.0282;MLEAC=1;MLEAF=0.5;MQ=41.87;MQ0=0;MQRankSum=1.957;QD=15.37;ReadPosRankSum=0.052	GT:AD:DP:GQ:PL	0/1:119,102:221:99:3426,0,4056
chrIV	456668	.	C	T	2970.77	PASS	AC=1;AF=0.5;AN=2;BaseQRankSum=2.556;DP=175;Dels=0.0;FS=3.485;HaplotypeScore=0.7887;MLEAC=1;MLEAF=0.5;MQ=42.0;MQ0=0;MQRankSum=1.052;QD=16.98;ReadPosRankSum=-0.563	GT:AD:DP:GQ:PL	0/1:88,87:175:99:2999,0,2900
chrIV	457610	.	G	A	3406.77	PASS	AC=1;AF=0.5;AN=2;BaseQRankSum=-0.466;DP=211;Dels=0.0;FS=5.972;HaplotypeScore=1.6643;MLEAC=1;MLEAF=0.5;MQ=42.0;MQ0=0;MQRankSum=-2.405;QD=16.15;ReadPosRankSum=-0.2	GT:AD:DP:GQ:PL	0/1:110,101:211:99:3435,0,3767
chrIV	463406	.	C	T	3439.77	PASS	AC=1;AF=0.5;AN=2;BaseQRankSum=1.196;DP=211;Dels=0.0;FS=0.0;HaplotypeScore=2.3113;MLEAC=1;MLEAF=0.5;MQ=41.99;MQ0=0;MQRankSum=-0.495;QD=16.3;ReadPosRankSum=-0.935	GT:AD:DP:GQ:PL	0/1:107,104:211:99:3468,0,3430
chrIV	465528	.	C	T	3036.77	PASS	AC=1;AF=0.5;AN=2;BaseQRankSum=-0.663;DP=174;Dels=0.0;FS=0.0;HaplotypeScore=1.7273;MLEAC=1;MLEAF=0.5;MQ=41.98;MQ0=0;MQRankSum=-0.34;QD=17.45;ReadPosRankSum=0.256	GT:AD:DP:GQ:PL	0/1:83,91:174:99:3065,0,2758
chrIV	471408	.	C	T	2793.77	PASS	AC=1;AF=0.5;AN=2;BaseQRankSum=0.063;DP=158;Dels=0.0;FS=1.303;HaplotypeScore=4.3773;MLEAC=1;MLEAF=0.5;MQ=41.98;MQ0=0;MQRankSum=1.576;QD=17.68;ReadPosRankSum=-0.258	GT:AD:DP:GQ:PL	0/1:73,85:158:99:2822,0,2330
chrIV	481094	.	C	T	3650.77	PASS	AC=1;AF=0.5;AN=2;BaseQRankSum=1.144;DP=219;Dels=0.0;FS=1.045;HaplotypeScore=4.9962;MLEAC=1;MLEAF=0.5;MQ=41.92;MQ0=0;MQRankSum=1.597;QD=16.67;ReadPosRankSum=1.086	GT:AD:DP:GQ:PL	0/1:110,108:219:99:3679,0,3718
chrIV	491072	.	C	T	2597.77	PASS	AC=1;AF=0.5;AN=2;BaseQRankSum=-0.172;DP=178;Dels=0.0;FS=1.175;HaplotypeScore=3.5256;MLEAC=1;MLEAF=0.5;MQ=41.99;MQ0=0;MQRankSum=0.5;QD=14.59;ReadPosRankSum=-0.482	GT:AD:DP:GQ:PL	0/1:97,80:178:99:2626,0,3303
chrIV	491484	.	C	T	3894.77	PASS	AC=1;AF=0.5;AN=2;BaseQRankSum=0.027;DP=207;Dels=0.0;FS=7.152;HaplotypeScore=0.7887;MLEAC=1;MLEAF=0.5;MQ=42.0;MQ0=0;MQRankSum=0.658;QD=18.82;ReadPosRankSum=0.642	GT:AD:DP:GQ:PL	0/1:91,116:207:99:3923,0,2958
chrIV	493759	.	C	T	3115.77	PASS	AC=1;AF=0.5;AN=2;BaseQRankSum=-1.763;DP=210;Dels=0.0;FS=1.68;HaplotypeScore=7.258;MLEAC=1;MLEAF=0.5;MQ=41.73;MQ0=0;MQRankSum=1.215;QD=14.84;ReadPosRankSum=0.157	GT:AD:DP:GQ:PL	0/1:111,99:210:99:3144,0,3613
chrIV	495772	.	C	T	3012.77	PASS	AC=1;AF=0.5;AN=2;BaseQRankSum=-3.568;DP=198;Dels=0.0;FS=4.064;HaplotypeScore=0.7887;MLEAC=1;MLEAF=0.5;MQ=42.0;MQ0=0;MQRankSum=1.521;QD=15.22;ReadPosRankSum=-1.124	GT:AD:DP:GQ:PL	0/1:104,94:198:99:3041,0,3599
chrIV	496650	.	C	T	2741.77	PASS	AC=1;AF=0.5;AN=2;BaseQRankSum=0.778;DP=180;Dels=0.0;FS=2.597;HaplotypeScore=3.7793;MLEAC=1;MLEAF=0.5;MQ=41.99;MQ0=0;MQRankSum=-0.25;QD=15.23;ReadPosRankSum=1.105	GT:AD:DP:GQ:PL	0/1:97,83:180:99:2770,0,3271
chrIV	556585	.	C	T	3508.77	PASS	AC=1;AF=0.5;AN=2;BaseQRankSum=-1.394;DP=217;Dels=0.0;FS=3.264;HaplotypeScore=4.5522;MLEAC=1;MLEAF=0.5;MQ=41.98;MQ0=0;MQRankSum=0.998;QD=16.17;ReadPosRankSum=-1.53	GT:AD:DP:GQ:PL	0/1:109,108:217:99:3537,0,3603
chrIV	579420	.	C	T	2835.77	PASS	AC=1;AF=0.5;AN=2;BaseQRankSum=2.567;DP=180;Dels=0.0;FS=1.194;HaplotypeScore=0.9469;MLEAC=1;MLEAF=0.5;MQ=42.0;MQ0=0;MQRankSum=-1.313;QD=15.75;ReadPosRankSum=1.433	GT:AD:DP:GQ:PL	0/1:94,86:180:99:2864,0,3117
chrIV	579434	.	C	T	3350.77	PASS	AC=1;AF=0.5;AN=2;BaseQRankSum=1.466;DP=191;Dels=0.0;FS=0.543;HaplotypeScore=1.7884;MLEAC=1;MLEAF=0.5;MQ=41.99;MQ0=0;MQRankSum=0.151;QD=17.54;ReadPosRankSum=-1.152	GT:AD:DP:GQ:PL	0/1:91,100:191:99:3379,0,3026
chrIV	611965	.	C	T	3151.77	PASS	AC=1;AF=0.5;AN=2;BaseQRankSum=-1.382;DP=191;Dels=0.0;FS=4.528;HaplotypeScore=0.0;MLEAC=1;MLEAF=0.5;MQ=41.99;MQ0=0;MQRankSum=0.819;QD=16.5;ReadPosRankSum=1.24	GT:AD:DP:GQ:PL	0/1:92,99:191:99:3180,0,3123
chrIV	630033	.	C	T	3208.76	PASS	AC=1;AF=0.5;AN=2;BaseQRankSum=-0.557;DP=182;Dels=0.0;FS=9.928;HaplotypeScore=0.0;MLEAC=1;MLEAF=0.5;MQ=41.9;MQ0=0;MQRankSum=-1.142;QD=17.63;ReadPosRankSum=-0.597	GT:AD:DP:GQ:PL	0/1:84,98:182:99:3237,0,2703
chrIV	642734	.	C	T	3610.77	PASS	AC=1;AF=0.5;AN=2;BaseQRankSum=0.459;DP=205;Dels=0.0;FS=5.99;HaplotypeScore=3.4571;MLEAC=1;MLEAF=0.5;MQ=41.93;MQ0=0;MQRankSum=-0.346;QD=17.61;ReadPosRankSum=0.462	GT:AD:DP:GQ:PL	0/1:95,110:205:99:3639,0,3013
chrIV	652658	.	C	T	2754.77	PASS	AC=1;AF=0.5;AN=2;BaseQRankSum=0.74;DP=182;Dels=0.0;FS=1.848;HaplotypeScore=3.2992;MLEAC=1;MLEAF=0.5;MQ=41.98;MQ0=0;MQRankSum=-0.573;QD=15.14;ReadPosRankSum=-0.74	GT:AD:DP:GQ:PL	0/1:99,83:182:99:2783,0,3256
chrIV	674928	.	G	A	2704.77	PASS	AC=1;AF=0.5;AN=2;BaseQRankSum=1.516;DP=171;Dels=0.0;FS=4.48;HaplotypeScore=0.9867;MLEAC=1;MLEAF=0.5;MQ=42.0;MQ0=0;MQRankSum=0.422;QD=15.82;ReadPosRankSum=-0.267	GT:AD:DP:GQ:PL	0/1:87,84:171:99:2733,0,2718
chrIV	697181	.	G	A	3251.77	PASS	AC=1;AF=0.5;AN=2;BaseQRankSum=-0.067;DP=185;Dels=0.0;FS=1.801;HaplotypeScore=6.4202;MLEAC=1;MLEAF=0.5;MQ=41.77;MQ0=0;MQRankSum=-0.829;QD=17.58;ReadPosRankSum=-0.549	GT:AD:DP:GQ:PL	0/1:87,98:185:99:3280,0,2874
chrIV	704138	.	C	T	3114.77	PASS	AC=1;AF=0.5;AN=2;BaseQRankSum=-0.324;DP=208;Dels=0.0;FS=1.078;HaplotypeScore=0.0;MLEAC=1;MLEAF=0.5;MQ=42.0;MQ0=0;MQRankSum=2.355;QD=14.97;ReadPosRankSum=1.578	GT:AD:DP:GQ:PL	0/1:108,100:208:99:3143,0,3381
chrIV	704413	.	C	T	3676.77	PASS	AC=1;AF=0.5;AN=2;BaseQRankSum=1.473;DP=209;Dels=0.0;FS=11.492;HaplotypeScore=0.7887;MLEAC=1;MLEAF=0.5;MQ=42.0;MQ0=0;MQRankSum=0.686;QD=17.59;ReadPosRankSum=-0.503	GT:AD:DP:GQ:PL	0/1:100,109:209:99:3705,0,3328
chrIV	721544	.	C	T	1997.77	PASS	AC=1;AF=0.5;AN=2;BaseQRankSum=-0.735;DP=148;Dels=0.0;FS=0.0;HaplotypeScore=1.6208;MLEAC=1;MLEAF=0.5;MQ=42.0;MQ0=0;MQRankSum=0.685;QD=13.5;ReadPosRankSum=-1.672	GT:AD:DP:GQ:PL	0/1:82,66:148:99:2026,0,2590
chrIV	721559	.	C	T	2624.77	PASS	AC=1;AF=0.5;AN=2;BaseQRankSum=1.244;DP=153;Dels=0.0;FS=0.0;HaplotypeScore=2.4955;MLEAC=1;MLEAF=0.5;MQ=42.0;MQ0=0;MQRankSum=0.049;QD=17.16;ReadPosRankSum=1.372	GT:AD:DP:GQ:PL	0/1:73,80:153:99:2653,0,2335
chrIV	733209	.	G	A	2999.77	PASS	AC=1;AF=0.5;AN=2;BaseQRankSum=1.552;DP=188;Dels=0.0;FS=2.52;HaplotypeScore=5.0783;MLEAC=1;MLEAF=0.5;MQ=41.84;MQ0=0;MQRankSum=0.506;QD=15.96;ReadPosRankSum=0.38	GT:AD:DP:GQ:PL	0/1:98,90:188:99:3028,0,3262
chrIV	744645	.	C	T	2716.77	PASS	AC=1;AF=0.5;AN=2;BaseQRankSum=0.29;DP=191;Dels=0.0;FS=0.0;HaplotypeScore=3.3717;MLEAC=1;MLEAF=0.5;MQ=42.0;MQ0=0;MQRankSum=0.882;QD=14.22;ReadPosRankSum=1.089	GT:AD:DP:GQ:PL	0/1:104,87:191:99:2745,0,3333
chrIV	765656	.	C	T	2927.77	PASS	AC=1;AF=0.5;AN=2;BaseQRankSum=-1.406;DP=190;Dels=0.0;FS=0.0;HaplotypeScore=0.7887;MLEAC=1;MLEAF=0.5;MQ=41.98;MQ0=0;MQRankSum=1.116;QD=15.41;ReadPosRankSum=-2.35	GT:AD:DP:GQ:PL	0/1:101,89:190:99:2956,0,3427
chrIV	775414	.	C	T	3117.77	PASS	AC=1;AF=0.5;AN=2;BaseQRankSum=-4.898;DP=213;Dels=0.0;FS=2.355;HaplotypeScore=0.0;MLEAC=1;MLEAF=0.5;MQ=42.0;MQ0=0;MQRankSum=0.561;QD=14.64;ReadPosRankSum=-1.28	GT:AD:DP:GQ:PL	0/1:108,105:213:99:3146,0,3537
chrIV	784748	.	G	A	3929.77	PASS	AC=1;AF=0.5;AN=2;BaseQRankSum=-0.045;DP=201;Dels=0.0;FS=0.522;HaplotypeScore=1.8665;MLEAC=1;MLEAF=0.5;MQ=41.93;MQ0=0;MQRankSum=-1.624;QD=19.55;ReadPosRankSum=0.109	GT:AD:DP:GQ:PL	0/1:85,116:201:99:3958,0,2658
chrIV	811927	.	C	T	2848.77	PASS	AC=1;AF=0.5;AN=2;BaseQRankSum=0.985;DP=183;Dels=0.0;FS=1.817;HaplotypeScore=7.4111;MLEAC=1;MLEAF=0.5;MQ=41.92;MQ0=0;MQRankSum=2.093;QD=15.57;ReadPosRankSum=-0.007	GT:AD:DP:GQ:PL	0/1:95,88:183:99:2877,0,3043
chrIV	818094	.	C	T	2627.77	PASS	AC=1;AF=0.5;AN=2;BaseQRankSum=-0.175;DP=180;Dels=0.0;FS=4.273;HaplotypeScore=2.3983;MLEAC=1;MLEAF=0.5;MQ=42.0;MQ0=0;MQRankSum=-0.653;QD=14.6;ReadPosRankSum=-0.35	GT:AD:DP:GQ:PL	0/1:95,85:180:99:2656,0,3010
chrIV	844889	.	G	A	2599.77	PASS	AC=1;AF=0.5;AN=2;BaseQRankSum=0.376;DP=169;Dels=0.0;FS=4.492;HaplotypeScore=0.8321;MLEAC=1;MLEAF=0.5;MQ=42.0;MQ0=0;MQRankSum=0.606;QD=15.38;ReadPosRankSum=-0.184	GT:AD:DP:GQ:PL	0/1:89,80:169:99:2628,0,2890
chrIV	867032	.	G	A	1901.77	PASS	AC=1;AF=0.5;AN=2;BaseQRankSum=0.813;DP=97;Dels=0.0;FS=10.171;HaplotypeScore=0.0;MLEAC=1;MLEAF=0.5;MQ=42.0;MQ0=0;MQRankSum=1.571;QD=19.61;ReadPosRankSum=1.961	GT:AD:DP:GQ:PL	0/1:39,58:97:99:1930,0,1155
chrIV	887112	.	C	T	1849.77	PASS	AC=1;AF=0.5;AN=2;BaseQRankSum=0.135;DP=110;Dels=0.0;FS=0.0;HaplotypeScore=9.4976;MLEAC=1;MLEAF=0.5;MQ=42.0;MQ0=0;MQRankSum=-0.404;QD=16.82;ReadPosRankSum=0.434	GT:AD:DP:GQ:PL	0/1:52,58:110:99:1878,0,1545
chrIV	899734	.	G	A	2530.77	PASS	AC=1;AF=0.5;AN=2;BaseQRankSum=-0.06;DP=166;Dels=0.0;FS=1.242;HaplotypeScore=0.0;MLEAC=1;MLEAF=0.5;MQ=42.0;MQ0=0;MQRankSum=0.177;QD=15.25;ReadPosRankSum=0.167	GT:AD:DP:GQ:PL	0/1:90,76:166:99:2559,0,3130
chrIV	910657	.	G	A	2921.77	PASS	AC=1;AF=0.5;AN=2;BaseQRankSum=1.237;DP=173;Dels=0.0;FS=0.0;HaplotypeScore=0.0;MLEAC=1;MLEAF=0.5;MQ=41.99;MQ0=0;MQRankSum=0.184;QD=16.89;ReadPosRankSum=-1.429	GT:AD:DP:GQ:PL	0/1:85,88:173:99:2950,0,2817
chrIV	914040	.	C	T	1558.77	PASS	AC=1;AF=0.5;AN=2;BaseQRankSum=-0.07;DP=89;Dels=0.0;FS=4.158;HaplotypeScore=0.0;MLEAC=1;MLEAF=0.5;MQ=42.0;MQ0=0;MQRankSum=0.751;QD=17.51;ReadPosRankSum=0.316	GT:AD:DP:GQ:PL	0/1:43,46:89:99:1587,0,1449
chrIV	914799	.	C	T	3334.77	PASS	AC=1;AF=0.5;AN=2;BaseQRankSum=2.242;DP=202;Dels=0.0;FS=6.995;HaplotypeScore=0.7887;MLEAC=1;MLEAF=0.5;MQ=42.0;MQ0=0;MQRankSum=1.673;QD=16.51;ReadPosRankSum=1.864	GT:AD:DP:GQ:PL	0/1:103,99:202:99:3363,0,3409
chrIV	929869	.	G	A	3160.77	PASS	AC=1;AF=0.5;AN=2;BaseQRankSum=1.724;DP=188;Dels=0.0;FS=5.207;HaplotypeScore=0.9832;MLEAC=1;MLEAF=0.5;MQ=41.87;MQ0=0;MQRankSum=0.708;QD=16.81;ReadPosRankSum=-0.464	GT:AD:DP:GQ:PL	0/1:93,95:188:99:3189,0,2943
chrIV	957817	.	C	T	3075.77	PASS	AC=1;AF=0.5;AN=2;BaseQRankSum=0.57;DP=167;Dels=0.0;FS=0.571;HaplotypeScore=0.0;MLEAC=1;MLEAF=0.5;MQ=42.0;MQ0=0;MQRankSum=1.938;QD=18.42;ReadPosRankSum=-1.029	GT:AD:DP:GQ:PL	0/1:77,90:167:99:3104,0,2545
chrIV	960310	.	C	T	3265.77	PASS	AC=1;AF=0.5;AN=2;BaseQRankSum=-1.298;DP=204;Dels=0.0;FS=0.0;HaplotypeScore=0.0;MLEAC=1;MLEAF=0.5;MQ=41.93;MQ0=0;MQRankSum=0.375;QD=16.01;ReadPosRankSum=-2.605	GT:AD:DP:GQ:PL	0/1:101,103:204:99:3294,0,3286
chrIV	967845	.	G	A	2630.77	PASS	AC=1;AF=0.5;AN=2;BaseQRankSum=0.178;DP=163;Dels=0.0;FS=1.235;HaplotypeScore=0.0;MLEAC=1;MLEAF=0.5;MQ=42.0;MQ0=0;MQRankSum=-1.184;QD=16.14;ReadPosRankSum=-0.633	GT:AD:DP:GQ:PL	0/1:85,78:163:99:2659,0,2914
chrIV	1005915	.	G	A	2577.77	PASS	AC=1;AF=0.5;AN=2;BaseQRankSum=-0.614;DP=175;Dels=0.0;FS=1.21;HaplotypeScore=0.8667;MLEAC=1;MLEAF=0.5;MQ=42.0;MQ0=0;MQRankSum=1.269;QD=14.73;ReadPosRankSum=-1.676	GT:AD:DP:GQ:PL	0/1:93,82:175:99:2606,0,3117
chrIV	1022013	.	C	T	3042.77	PASS	AC=1;AF=0.5;AN=2;BaseQRankSum=0.59;DP=186;Dels=0.0;FS=1.824;HaplotypeScore=0.7887;MLEAC=1;MLEAF=0.5;MQ=42.0;MQ0=0;MQRankSum=-0.296;QD=16.36;ReadPosRankSum=0.138	GT:AD:DP:GQ:PL	0/1:94,92:186:99:3071,0,3113
chrIV	1024561	.	C	T	2922.77	PASS	AC=1;AF=0.5;AN=2;BaseQRankSum=-0.579;DP=188;Dels=0.0;FS=0.0;HaplotypeScore=0.0;MLEAC=1;MLEAF=0.5;MQ=42.0;MQ0=0;MQRankSum=0.086;QD=15.55;ReadPosRankSum=0.233	GT:AD:DP:GQ:PL	0/1:97,91:188:99:2951,0,3364
chrIV	1036802	.	C	T	1971.77	PASS	AC=1;AF=0.5;AN=2;BaseQRankSum=-2.932;DP=152;Dels=0.0;FS=2.968;HaplotypeScore=2.5747;MLEAC=1;MLEAF=0.5;MQ=42.0;MQ0=0;MQRankSum=-0.565;QD=12.97;ReadPosRankSum=-0.716	GT:AD:DP:GQ:PL	0/1:81,71:152:99:2000,0,2655
chrIV	1047929	.	G	A	2696.77	PASS	AC=1;AF=0.5;AN=2;BaseQRankSum=0.889;DP=169;Dels=0.0;FS=0.0;HaplotypeScore=0.9997;MLEAC=1;MLEAF=0.5;MQ=41.91;MQ0=0;MQRankSum=2.148;QD=15.96;ReadPosRankSum=-0.54	GT:AD:DP:GQ:PL	0/1:88,81:169:99:2725,0,2943
chrIV	1057367	.	G	A	3696.77	PASS	AC=1;AF=0.5;AN=2;BaseQRankSum=0.197;DP=190;Dels=0.0;FS=0.0;HaplotypeScore=0.0;MLEAC=1;MLEAF=0.5;MQ=41.9;MQ0=0;MQRankSum=0.227;QD=19.46;ReadPosRankSum=-0.221	GT:AD:DP:GQ:PL	0/1:81,109:190:99:3725,0,2586
chrIV	1058981	.	G	A	2916.77	PASS	AC=1;AF=0.5;AN=2;BaseQRankSum=0.735;DP=186;Dels=0.0;FS=5.165;HaplotypeScore=2.7145;MLEAC=1;MLEAF=0.5;MQ=42.0;MQ0=0;MQRankSum=-1.555;QD=15.68;ReadPosRankSum=-1.219	GT:AD:DP:GQ:PL	0/1:97,88:186:99:2945,0,3343
chrIV	1082655	.	C	T	2794.77	PASS	AC=1;AF=0.5;AN=2;BaseQRankSum=-0.785;DP=192;Dels=0.0;FS=16.971;HaplotypeScore=2.3857;MLEAC=1;MLEAF=0.5;MQ=41.93;MQ0=0;MQRankSum=0.667;QD=14.56;ReadPosRankSum=-2.13	GT:AD:DP:GQ:PL	0/1:106,86:192:99:2823,0,3671
chrIV	1111744	.	G	A	2764.77	PASS	AC=1;AF=0.5;AN=2;BaseQRankSum=2.097;DP=174;Dels=0.0;FS=3.476;HaplotypeScore=0.0;MLEAC=1;MLEAF=0.5;MQ=42.0;MQ0=0;MQRankSum=1.174;QD=15.89;ReadPosRankSum=-0.098	GT:AD:DP:GQ:PL	0/1:92,82:174:99:2793,0,3127
chrIV	1112320	.	G	A	2956.77	PASS	AC=1;AF=0.5;AN=2;BaseQRankSum=0.619;DP=197;Dels=0.0;FS=0.0;HaplotypeScore=3.456;MLEAC=1;MLEAF=0.5;MQ=42.0;MQ0=0;MQRankSum=2.013;QD=15.01;ReadPosRankSum=1.751	GT:AD:DP:GQ:PL	0/1:108,89:197:99:2985,0,3626
chrIV	1149472	.	C	T	3046.77	PASS	AC=1;AF=0.5;AN=2;BaseQRankSum=-0.546;DP=186;Dels=0.0;FS=11.233;HaplotypeScore=0.0;MLEAC=1;MLEAF=0.5;MQ=42.0;MQ0=0;MQRankSum=-0.666;QD=16.38;ReadPosRankSum=1.641	GT:AD:DP:GQ:PL	0/1:94,92:186:99:3075,0,3208
chrIV	1156041	.	C	T	2153.77	PASS	AC=1;AF=0.5;AN=2;BaseQRankSum=0.087;DP=126;Dels=0.0;FS=0.0;HaplotypeScore=1.6498;MLEAC=1;MLEAF=0.5;MQ=41.82;MQ0=1;MQRankSum=-0.868;QD=17.09;ReadPosRankSum=0.047	GT:AD:DP:GQ:PL	0/1:60,66:126:99:2182,0,1861
chrIV	1163005	.	C	T	3552.77	PASS	AC=1;AF=0.5;AN=2;BaseQRankSum=1.296;DP=175;Dels=0.0;FS=1.202;HaplotypeScore=2.5222;MLEAC=1;MLEAF=0.5;MQ=41.83;MQ0=0;MQRankSum=-0.381;QD=20.3;ReadPosRankSum=-0.737	GT:AD:DP:GQ:PL	0/1:71,104:175:99:3581,0,2278
chrIV	1183129	.	C	T	2627.77	PASS	AC=1;AF=0.5;AN=2;BaseQRankSum=0.503;DP=140;Dels=0.0;FS=4.115;HaplotypeScore=0.734;MLEAC=1;MLEAF=0.5;MQ=41.99;MQ0=0;MQRankSum=-0.381;QD=18.77;ReadPosRankSum=-0.503	GT:AD:DP:GQ:PL	0/1:60,80:140:99:2656,0,1878
chrIV	1184421	.	G	A	3007.77	PASS	AC=1;AF=0.5;AN=2;BaseQRankSum=0.182;DP=167;Dels=0.0;FS=0.0;HaplotypeScore=0.734;MLEAC=1;MLEAF=0.5;MQ=42.0;MQ0=0;MQRankSum=-0.452;QD=18.01;ReadPosRankSum=-0.208	GT:AD:DP:GQ:PL	0/1:75,92:167:99:3036,0,2451
chrIV	1258492	.	C	T	3432.77	PASS	AC=1;AF=0.5;AN=2;BaseQRankSum=-0.07;DP=190;Dels=0.0;FS=2.537;HaplotypeScore=0.9789;MLEAC=1;MLEAF=0.5;MQ=42.0;MQ0=0;MQRankSum=1.015;QD=18.07;ReadPosRankSum=-0.353	GT:AD:DP:GQ:PL	0/1:88,102:190:99:3461,0,2838
chrIV	1270059	.	G	A	2926.77	PASS	AC=1;AF=0.5;AN=2;BaseQRankSum=0.371;DP=172;Dels=0.0;FS=1.191;HaplotypeScore=5.7065;MLEAC=1;MLEAF=0.5;MQ=41.65;MQ0=0;MQRankSum=0.451;QD=17.02;ReadPosRankSum=-0.54	GT:AD:DP:GQ:PL	0/1:81,91:172:99:2955,0,2687
chrIV	1277354	.	G	A	2704.77	PASS	AC=1;AF=0.5;AN=2;BaseQRankSum=1.0;DP=168;Dels=0.0;FS=3.613;HaplotypeScore=1.8188;MLEAC=1;MLEAF=0.5;MQ=42.0;MQ0=0;MQRankSum=-0.997;QD=16.1;ReadPosRankSum=0.238	GT:AD:DP:GQ:PL	0/1:87,81:168:99:2733,0,2868
chrIV	1289075	.	C	T	2826.77	PASS	AC=1;AF=0.5;AN=2;BaseQRankSum=1.349;DP=171;Dels=0.0;FS=3.537;HaplotypeScore=0.0;MLEAC=1;MLEAF=0.5;MQ=41.91;MQ0=0;MQRankSum=0.604;QD=16.53;ReadPosRankSum=0.07	GT:AD:DP:GQ:PL	0/1:84,87:171:99:2855,0,2764
chrIV	1292493	.	C	T	2715.77	PASS	AC=1;AF=0.5;AN=2;BaseQRankSum=2.381;DP=165;Dels=0.0;FS=1.98;HaplotypeScore=3.5973;MLEAC=1;MLEAF=0.5;MQ=41.91;MQ0=0;MQRankSum=0.484;QD=16.46;ReadPosRankSum=2.124	GT:AD:DP:GQ:PL	0/1:84,81:165:99:2744,0,2727
chrIV	1360949	.	C	T	2104.77	PASS	AC=1;AF=0.5;AN=2;BaseQRankSum=0.164;DP=154;Dels=0.0;FS=0.6;HaplotypeScore=0.0;MLEAC=1;MLEAF=0.5;MQ=41.68;MQ0=1;MQRankSum=-1.586;QD=13.67;ReadPosRankSum=-0.838	GT:AD:DP:GQ:PL	0/1:87,67:154:99:2133,0,2942
chrIV	1366587	.	C	T	3383.77	PASS	AC=1;AF=0.5;AN=2;BaseQRankSum=-1.092;DP=208;Dels=0.0;FS=4.802;HaplotypeScore=0.0;MLEAC=1;MLEAF=0.5;MQ=41.92;MQ0=0;MQRankSum=0.212;QD=16.27;ReadPosRankSum=0.145	GT:AD:DP:GQ:PL	0/1:105,103:208:99:3412,0,3567
chrIV	1366840	.	G	A	3860.77	PASS	AC=1;AF=0.5;AN=2;BaseQRankSum=1.35;DP=215;Dels=0.0;FS=7.038;HaplotypeScore=1.5661;MLEAC=1;MLEAF=0.5;MQ=42.0;MQ0=0;MQRankSum=-0.97;QD=17.96;ReadPosRankSum=-0.959	GT:AD:DP:GQ:PL	0/1:101,114:215:99:3889,0,3191
chrIV	1410249	.	G	A	2793.77	PASS	AC=1;AF=0.5;AN=2;BaseQRankSum=1.037;DP=161;Dels=0.0;FS=0.577;HaplotypeScore=0.9789;MLEAC=1;MLEAF=0.5;MQ=41.91;MQ0=0;MQRankSum=1.131;QD=17.35;ReadPosRankSum=0.316	GT:AD:DP:GQ:PL	0/1:78,83:161:99:2822,0,2617
chrIV	1424927	.	C	T	2448.77	PASS	AC=1;AF=0.5;AN=2;BaseQRankSum=-0.188;DP=143;Dels=0.0;FS=1.334;HaplotypeScore=0.9996;MLEAC=1;MLEAF=0.5;MQ=42.0;MQ0=0;MQRankSum=0.435;QD=17.12;ReadPosRankSum=-1.05	GT:AD:DP:GQ:PL	0/1:67,76:143:99:2477,0,2149
chrIV	1427536	.	G	A	3291.77	PASS	AC=1;AF=0.5;AN=2;BaseQRankSum=1.216;DP=207;Dels=0.0;FS=1.739;HaplotypeScore=0.0;MLEAC=1;MLEAF=0.5;MQ=41.99;MQ0=0;MQRankSum=-0.856;QD=15.9;ReadPosRankSum=0.366	GT:AD:DP:GQ:PL	0/1:107,100:207:99:3320,0,3611
chrIV	1434739	.	C	T	3647.77	PASS	AC=1;AF=0.5;AN=2;BaseQRankSum=1.071;DP=201;Dels=0.0;FS=3.192;HaplotypeScore=0.0;MLEAC=1;MLEAF=0.5;MQ=42.0;MQ0=0;MQRankSum=0.013;QD=18.15;ReadPosRankSum=-0.677	GT:AD:DP:GQ:PL	0/1:94,107:201:99:3676,0,3066
chrIV	1459742	.	C	T	2285.77	PASS	AC=1;AF=0.5;AN=2;BaseQRankSum=2.342;DP=154;Dels=0.0;FS=0.0;HaplotypeScore=0.9789;MLEAC=1;MLEAF=0.5;MQ=41.68;MQ0=1;MQRankSum=-0.551;QD=14.84;ReadPosRankSum=1.317	GT:AD:DP:GQ:PL	0/1:84,70:154:99:2314,0,2700
chrIV	1477170	.	C	T	2657.77	PASS	AC=1;AF=0.5;AN=2;BaseQRankSum=-1.707;DP=150;Dels=0.0;FS=5.179;HaplotypeScore=0.7887;MLEAC=1;MLEAF=0.5;MQ=42.0;MQ0=0;MQRankSum=-0.087;QD=17.72;ReadPosRankSum=1.479	GT:AD:DP:GQ:PL	0/1:65,85:150:99:2686,0,2063
chrIV	1489252	.	C	T	1696.77	PASS	AC=1;AF=0.5;AN=2;BaseQRankSum=-1.414;DP=114;Dels=0.0;FS=0.794;HaplotypeScore=1.9997;MLEAC=1;MLEAF=0.5;MQ=42.0;MQ0=0;MQRankSum=-1.459;QD=14.88;ReadPosRankSum=1.101	GT:AD:DP:GQ:PL	0/1:62,52:114:99:1725,0,2144
chrIV	1493132	.	G	A	3194.83	PASS	AC=1;AF=0.5;AN=2;BaseQRankSum=1.079;DP=209;Dels=0.0;FS=22.973;HaplotypeScore=0.0;MLEAC=1;MLEAF=0.5;MQ=41.99;MQ0=0;MQRankSum=0.485;QD=15.29;ReadPosRankSum=0.875	GT:AD:DP:GQ:PL	0/1:112,97:209:99:3223,0,3781
chrV	13115	.	C	T	3806.77	PASS	AC=1;AF=0.5;AN=2;BaseQRankSum=-0.474;DP=213;Dels=0.0;FS=2.333;HaplotypeScore=3.9322;MLEAC=1;MLEAF=0.5;MQ=41.93;MQ0=0;MQRankSum=-0.202;QD=17.87;ReadPosRankSum=-0.829	GT:AD:DP:GQ:PL	0/1:97,116:213:99:3835,0,3198
chrV	13560	.	C	T	3141.77	PASS	AC=1;AF=0.5;AN=2;BaseQRankSum=0.278;DP=192;Dels=0.0;FS=0.529;HaplotypeScore=2.5439;MLEAC=1;MLEAF=0.5;MQ=42.0;MQ0=0;MQRankSum=0.314;QD=16.36;ReadPosRankSum=1.727	GT:AD:DP:GQ:PL	0/1:97,95:192:99:3170,0,3218
chrV	13731	.	C	T	2517.77	PASS	AC=1;AF=0.5;AN=2;BaseQRankSum=-2.159;DP=183;Dels=0.0;FS=4.334;HaplotypeScore=0.0;MLEAC=1;MLEAF=0.5;MQ=41.83;MQ0=0;MQRankSum=-1.355;QD=13.76;ReadPosRankSum=0.013	GT:AD:DP:GQ:PL	0/1:103,80:183:99:2546,0,3494
chrV	13732	.	C	T	2651.77	PASS	AC=1;AF=0.5;AN=2;BaseQRankSum=-2.0;DP=185;Dels=0.0;FS=5.305;HaplotypeScore=0.0;MLEAC=1;MLEAF=0.5;MQ=41.84;MQ0=0;MQRankSum=0.945;QD=14.33;ReadPosRankSum=-0.565	GT:AD:DP:GQ:PL	0/1:102,83:185:99:2680,0,3492
chrV	13733	.	C	T	2811.77	PASS	AC=1;AF=0.5;AN=2;BaseQRankSum=-0.825;DP=188;Dels=0.0;FS=5.178;HaplotypeScore=0.0;MLEAC=1;MLEAF=0.5;MQ=41.84;MQ0=0;MQRankSum=-1.777;QD=14.96;ReadPosRankSum=-1.034	GT:AD:DP:GQ:PL	0/1:102,86:188:99:2840,0,3432
chrV	33666	.	G	A	2861.77	PASS	AC=1;AF=0.5;AN=2;BaseQRankSum=1.372;DP=186;Dels=0.0;FS=1.179;HaplotypeScore=3.1547;MLEAC=1;MLEAF=0.5;MQ=41.8;MQ0=0;MQRankSum=0.92;QD=15.39;ReadPosRankSum=1.111	GT:AD:DP:GQ:PL	0/1:96,90:186:99:2890,0,3164
chrV	41995	.	G	A	2479.77	PASS	AC=1;AF=0.5;AN=2;BaseQRankSum=0.224;DP=163;Dels=0.0;FS=5.651;HaplotypeScore=0.8321;MLEAC=1;MLEAF=0.5;MQ=41.91;MQ0=0;MQRankSum=1.055;QD=15.21;ReadPosRankSum=-0.623	GT:AD:DP:GQ:PL	0/1:85,78:163:99:2508,0,2785
chrV	44922	.	G	A	3424.77	PASS	AC=1;AF=0.5;AN=2;BaseQRankSum=1.375;DP=191;Dels=0.0;FS=0.543;HaplotypeScore=0.8321;MLEAC=1;MLEAF=0.5;MQ=42.0;MQ0=0;MQRankSum=-1.039;QD=17.93;ReadPosRankSum=0.436	GT:AD:DP:GQ:PL	0/1:91,100:191:99:3453,0,3023
chrV	106449	.	C	T	3395.77	PASS	AC=1;AF=0.5;AN=2;BaseQRankSum=2.929;DP=199;Dels=0.0;FS=7.006;HaplotypeScore=0.0;MLEAC=1;MLEAF=0.5;MQ=41.93;MQ0=0;MQRankSum=0.71;QD=17.06;ReadPosRankSum=-0.964	GT:AD:DP:GQ:PL	0/1:97,102:199:99:3424,0,3125
chrV	116403	.	C	T	3882.77	PASS	AC=1;AF=0.5;AN=2;BaseQRankSum=0.155;DP=208;Dels=0.0;FS=3.998;HaplotypeScore=0.7887;MLEAC=1;MLEAF=0.5;MQ=41.98;MQ0=0;MQRankSum=0.848;QD=18.67;ReadPosRankSum=1.664	GT:AD:DP:GQ:PL	0/1:93,115:208:99:3911,0,3014
chrV	116429	.	G	A	2842.77	PASS	AC=1;AF=0.5;AN=2;BaseQRankSum=1.177;DP=198;Dels=0.0;FS=9.404;HaplotypeScore=0.0;MLEAC=1;MLEAF=0.5;MQ=41.99;MQ0=0;MQRankSum=0.387;QD=14.36;ReadPosRankSum=-0.109	GT:AD:DP:GQ:PL	0/1:112,86:198:99:2871,0,3745
chrV	117997	.	G	A	2460.77	PASS	AC=1;AF=0.5;AN=2;BaseQRankSum=1.541;DP=145;Dels=0.0;FS=7.41;HaplotypeScore=0.0;MLEAC=1;MLEAF=0.5;MQ=42.0;MQ0=0;MQRankSum=0.512;QD=16.97;ReadPosRankSum=-1.109	GT:AD:DP:GQ:PL	0/1:71,74:145:99:2489,0,2335
chrV	118071	.	C	T	1590.77	PASS	AC=1;AF=0.5;AN=2;BaseQRankSum=-3.302;DP=128;Dels=0.0;FS=0.0;HaplotypeScore=0.0;MLEAC=1;MLEAF=0.5;MQ=41.88;MQ0=0;MQRankSum=-0.741;QD=12.43;ReadPosRankSum=1.557	GT:AD:DP:GQ:PL	0/1:66,62:128:99:1619,0,2087
chrV	118237	.	C	T	2676.77	PASS	AC=1;AF=0.5;AN=2;BaseQRankSum=0.077;DP=184;Dels=0.0;FS=1.156;HaplotypeScore=0.9332;MLEAC=1;MLEAF=0.5;MQ=41.82;MQ0=0;MQRankSum=-1.577;QD=14.55;ReadPosRankSum=0.164	GT:AD:DP:GQ:PL	0/1:100,83:184:99:2705,0,3343
chrV	135386	.	G	A	3553.77	PASS	AC=1;AF=0.5;AN=2;BaseQRankSum=0.343;DP=192;Dels=0.0;FS=6.196;HaplotypeScore=5.1101;MLEAC=1;MLEAF=0.5;MQ=41.53;MQ0=4;MQRankSum=-0.807;QD=18.51;ReadPosRankSum=0.221	GT:AD:DP:GQ:PL	0/1:86,106:192:99:3582,0,2645
chrV	140369	.	G	A	4531.77	PASS	AC=2;AF=1.0;AN=2;DP=115;Dels=0.0;FS=0.0;HaplotypeScore=4.6971;MLEAC=2;MLEAF=1.0;MQ=41.87;MQ0=0;QD=29.34	GT:AD:DP:GQ:PL	1/1:0,114:115:99:4560,343,0
chrV	141396	.	C	T	3027.77	PASS	AC=1;AF=0.5;AN=2;BaseQRankSum=0.85;DP=184;Dels=0.0;FS=1.144;HaplotypeScore=3.9991;MLEAC=1;MLEAF=0.5;MQ=41.91;MQ0=0;MQRankSum=1.049;QD=16.46;ReadPosRankSum=-1.24	GT:AD:DP:GQ:PL	0/1:93,91:184:99:3056,0,3014
chrV	141567	.	G	A	3197.05	PASS	AC=1;AF=0.5;AN=2;BaseQRankSum=-1.804;DP=186;Dels=0.0;FS=3.378;HaplotypeScore=1.6643;MLEAC=1;MLEAF=0.5;MQ=41.92;MQ0=0;MQRankSum=-0.342;QD=17.19;ReadPosRankSum=0.257	GT:AD:DP:GQ:PL	0/1:85,101:186:99:3225,0,2741
chrV	144691	.	C	T	3523.77	PASS	AC=1;AF=0.5;AN=2;BaseQRankSum=0.57;DP=204;Dels=0.0;FS=4.863;HaplotypeScore=0.0;MLEAC=1;MLEAF=0.5;MQ=41.92;MQ0=0;MQRankSum=-0.755;QD=17.27;ReadPosRankSum=-0.752	GT:AD:DP:GQ:PL	0/1:99,105:204:99:3552,0,3302
chrV	193273	.	C	T	2698.77	PASS	AC=1;AF=0.5;AN=2;BaseQRankSum=3.418;DP=155;Dels=0.0;FS=0.0;HaplotypeScore=0.0;MLEAC=1;MLEAF=0.5;MQ=42.0;MQ0=0;MQRankSum=-0.36;QD=17.41;ReadPosRankSum=0.145	GT:AD:DP:GQ:PL	0/1:73,82:155:99:2727,0,2203
chrV	194537	.	G	A	2613.77	PASS	AC=1;AF=0.5;AN=2;BaseQRankSum=-0.196;DP=164;Dels=0.0;FS=3.648;HaplotypeScore=2.7886;MLEAC=1;MLEAF=0.5;MQ=41.99;MQ0=0;MQRankSum=-0.683;QD=15.94;ReadPosRankSum=0.36	GT:AD:DP:GQ:PL	0/1:84,80:164:99:2642,0,2790
chrV	228370	.	C	T	2605.77	PASS	AC=1;AF=0.5;AN=2;BaseQRankSum=-1.307;DP=168;Dels=0.0;FS=4.606;HaplotypeScore=1.6208;MLEAC=1;MLEAF=0.5;MQ=41.73;MQ0=0;MQRankSum=0.881;QD=15.51;ReadPosRankSum=0.173	GT:AD:DP:GQ:PL	0/1:88,80:168:99:2634,0,2956
chrV	274213	.	G	A	3085.77	PASS	AC=1;AF=0.5;AN=2;BaseQRankSum=-0.125;DP=193;Dels=0.0;FS=1.127;HaplotypeScore=4.2297;MLEAC=1;MLEAF=0.5;MQ=42.0;MQ0=0;MQRankSum=0.69;QD=15.99;ReadPosRankSum=-0.891	GT:AD:DP:GQ:PL	0/1:100,93:193:99:3114,0,3334
chrV	291538	.	G	A	3605.77	PASS	AC=1;AF=0.5;AN=2;BaseQRankSum=-1.072;DP=221;Dels=0.0;FS=1.09;HaplotypeScore=0.9947;MLEAC=1;MLEAF=0.5;MQ=41.94;MQ0=0;MQRankSum=0.868;QD=16.32;ReadPosRankSum=0.155	GT:AD:DP:GQ:PL	0/1:111,110:221:99:3634,0,3748
chrV	316558	.	C	T	2030.77	PASS	AC=1;AF=0.5;AN=2;BaseQRankSum=0.417;DP=116;Dels=0.0;FS=14.108;HaplotypeScore=0.0;MLEAC=1;MLEAF=0.5;MQ=41.88;MQ0=0;MQRankSum=-0.732;QD=17.51;ReadPosRankSum=-0.367	GT:AD:DP:GQ:PL	0/1:56,60:116:99:2059,0,1867
chrV	319907	.	C	T	2325.77	PASS	AC=1;AF=0.5;AN=2;BaseQRankSum=-1.885;DP=155;Dels=0.0;FS=7.132;HaplotypeScore=3.2215;MLEAC=1;MLEAF=0.5;MQ=42.0;MQ0=0;MQRankSum=-0.291;QD=15.0;ReadPosRankSum=0.244	GT:AD:DP:GQ:PL	0/1:78,76:155:99:2354,0,2561
chrV	322160	.	G	A	3348.77	PASS	AC=1;AF=0.5;AN=2;BaseQRankSum=0.821;DP=200;Dels=0.0;FS=4.079;HaplotypeScore=4.9257;MLEAC=1;MLEAF=0.5;MQ=41.85;MQ0=0;MQRankSum=-0.454;QD=16.74;ReadPosRankSum=-1.73	GT:AD:DP:GQ:PL	0/1:101,99:200:99:3377,0,3426
chrV	325961	.	G	A	2716.77	PASS	AC=1;AF=0.5;AN=2;BaseQRankSum=-1.678;DP=169;Dels=0.0;FS=0.0;HaplotypeScore=3.9788;MLEAC=1;MLEAF=0.5;MQ=41.89;MQ0=0;MQRankSum=-1.483;QD=16.08;ReadPosRankSum=-0.914	GT:AD:DP:GQ:PL	0/1:86,83:169:99:2745,0,2885
chrV	347636	.	G	A	2546.77	PASS	AC=1;AF=0.5;AN=2;BaseQRankSum=1.96;DP=155;Dels=0.0;FS=3.738;HaplotypeScore=1.7834;MLEAC=1;MLEAF=0.5;MQ=41.99;MQ0=0;MQRankSum=0.367;QD=16.43;ReadPosRankSum=0.84	GT:AD:DP:GQ:PL	0/1:80,75:155:99:2575,0,2548
chrV	403333	.	G	A	2678.77	PASS	AC=1;AF=0.5;AN=2;BaseQRankSum=-1.158;DP=180;Dels=0.0;FS=3.504;HaplotypeScore=5.3053;MLEAC=1;MLEAF=0.5;MQ=41.91;MQ0=0;MQRankSum=1.433;QD=14.88;ReadPosRankSum=0.014	GT:AD:DP:GQ:PL	0/1:95,85:180:99:2707,0,3092
chrV	406974	.	C	T	2038.77	PASS	AC=1;AF=0.5;AN=2;BaseQRankSum=-3.018;DP=146;Dels=0.0;FS=2.928;HaplotypeScore=1.7883;MLEAC=1;MLEAF=0.5;MQ=41.89;MQ0=0;MQRankSum=0.161;QD=13.96;ReadPosRankSum=0.227	GT:AD:DP:GQ:PL	0/1:77,69:146:99:2067,0,2570
chrV	409136	.	G	A	2921.77	PASS	AC=1;AF=0.5;AN=2;BaseQRankSum=1.125;DP=177;Dels=0.0;FS=0.0;HaplotypeScore=0.0;MLEAC=1;MLEAF=0.5;MQ=41.91;MQ0=0;MQRankSum=2.267;QD=16.51;ReadPosRankSum=0.289	GT:AD:DP:GQ:PL	0/1:90,87:177:99:2950,0,3070
chrV	409152	.	G	A	2752.77	PASS	AC=1;AF=0.5;AN=2;BaseQRankSum=3.105;DP=179;Dels=0.0;FS=1.863;HaplotypeScore=2.9877;MLEAC=1;MLEAF=0.5;MQ=41.91;MQ0=0;MQRankSum=-1.737;QD=15.38;ReadPosRankSum=2.16	GT:AD:DP:GQ:PL	0/1:98,81:179:99:2781,0,3388
chrV	442197	.	G	A	2453.77	PASS	AC=1;AF=0.5;AN=2;BaseQRankSum=-0.247;DP=146;Dels=0.0;FS=5.076;HaplotypeScore=0.0;MLEAC=1;MLEAF=0.5;MQ=42.0;MQ0=0;MQRankSum=-0.486;QD=16.81;ReadPosRankSum=1.666	GT:AD:DP:GQ:PL	0/1:69,77:146:99:2482,0,2146
chrV	449672	.	C	T	2474.77	PASS	AC=1;AF=0.5;AN=2;BaseQRankSum=0.329;DP=154;Dels=0.0;FS=3.796;HaplotypeScore=4.6409;MLEAC=1;MLEAF=0.5;MQ=41.87;MQ0=0;MQRankSum=-1.487;QD=16.07;ReadPosRankSum=-1.932	GT:AD:DP:GQ:PL	0/1:81,73:154:99:2503,0,2676
chrV	467457	.	G	A	3257.77	PASS	AC=1;AF=0.5;AN=2;BaseQRankSum=1.568;DP=201;Dels=0.0;FS=1.735;HaplotypeScore=1.9248;MLEAC=1;MLEAF=0.5;MQ=41.99;MQ0=0;MQRankSum=-0.831;QD=16.21;ReadPosRankSum=2.236	GT:AD:DP:GQ:PL	0/1:103,98:201:99:3286,0,3269
chrV	467891	.	G	A	2688.77	PASS	AC=1;AF=0.5;AN=2;BaseQRankSum=-0.962;DP=185;Dels=0.0;FS=5.369;HaplotypeScore=10.9583;MLEAC=1;MLEAF=0.5;MQ=41.99;MQ0=0;MQRankSum=0.251;QD=14.53;ReadPosRankSum=1.094	GT:AD:DP:GQ:PL	0/1:99,84:185:99:2717,0,3210
chrV	539870	.	C	T	2364.77	PASS	AC=1;AF=0.5;AN=2;BaseQRankSum=1.498;DP=154;Dels=0.0;FS=1.268;HaplotypeScore=0.0;MLEAC=1;MLEAF=0.5;MQ=41.82;MQ0=0;MQRankSum=-0.109;QD=15.36;ReadPosRankSum=0.409	GT:AD:DP:GQ:PL	0/1:81,73:154:99:2393,0,2690
chrV	549393	.	G	A	2885.77	PASS	AC=1;AF=0.5;AN=2;BaseQRankSum=-0.671;DP=160;Dels=0.0;FS=11.307;HaplotypeScore=0.0;MLEAC=1;MLEAF=0.5;MQ=42.0;MQ0=0;MQRankSum=1.059;QD=18.04;ReadPosRankSum=0.017	GT:AD:DP:GQ:PL	0/1:73,87:160:99:2914,0,2411
chrVI	17319	.	G	A	2834.77	PASS	AC=1;AF=0.5;AN=2;BaseQRankSum=0.81;DP=193;Dels=0.0;FS=0.0;HaplotypeScore=0.0;MLEAC=1;MLEAF=0.5;MQ=42.0;MQ0=0;MQRankSum=-0.618;QD=14.69;ReadPosRankSum=1.311	GT:AD:DP:GQ:PL	0/1:107,86:193:99:2863,0,3599
chrVI	20351	.	C	T	2939.77	PASS	AC=1;AF=0.5;AN=2;BaseQRankSum=0.839;DP=188;Dels=0.0;FS=2.561;HaplotypeScore=1.4679;MLEAC=1;MLEAF=0.5;MQ=42.0;MQ0=0;MQRankSum=-0.775;QD=15.64;ReadPosRankSum=0.71	GT:AD:DP:GQ:PL	0/1:100,88:188:99:2968,0,3311
chrVI	25120	.	C	T	2544.77	PASS	AC=1;AF=0.5;AN=2;BaseQRankSum=0.834;DP=143;Dels=0.0;FS=2.123;HaplotypeScore=0.0;MLEAC=1;MLEAF=0.5;MQ=42.0;MQ0=0;MQRankSum=1.687;QD=17.8;ReadPosRankSum=0.278	GT:AD:DP:GQ:PL	0/1:64,79:143:99:2573,0,1986
chrVI	27455	.	G	A	4350.77	PASS	AC=1;AF=0.5;AN=2;BaseQRankSum=0.931;DP=212;Dels=0.0;FS=2.392;HaplotypeScore=0.9916;MLEAC=1;MLEAF=0.5;MQ=41.92;MQ0=0;MQRankSum=0.106;QD=20.52;ReadPosRankSum=0.437	GT:AD:DP:GQ:PL	0/1:86,126:212:99:4379,0,2728
chrVI	52802	.	G	A	1988.77	PASS	AC=1;AF=0.5;AN=2;BaseQRankSum=2.953;DP=118;Dels=0.0;FS=3.306;HaplotypeScore=0.0;MLEAC=1;MLEAF=0.5;MQ=42.0;MQ0=0;MQRankSum=-0.449;QD=16.85;ReadPosRankSum=-0.859	GT:AD:DP:GQ:PL	0/1:60,58:118:99:2017,0,1982
chrVI	60669	.	G	A	3279.77	PASS	AC=1;AF=0.5;AN=2;BaseQRankSum=1.059;DP=202;Dels=0.0;FS=0.514;HaplotypeScore=2.5121;MLEAC=1;MLEAF=0.5;MQ=41.99;MQ0=0;MQRankSum=-0.349;QD=16.24;ReadPosRankSum=0.604	GT:AD:DP:GQ:PL	0/1:103,99:202:99:3308,0,3265
chrVI	64975	.	G	A	3329.77	PASS	AC=1;AF=0.5;AN=2;BaseQRankSum=1.206;DP=188;Dels=0.0;FS=3.314;HaplotypeScore=0.8941;MLEAC=1;MLEAF=0.5;MQ=41.99;MQ0=0;MQRankSum=-0.181;QD=17.71;ReadPosRankSum=-1.493	GT:AD:DP:GQ:PL	0/1:90,98:188:99:3358,0,2937
chrVI	65151	.	G	A	2604.77	PASS	AC=1;AF=0.5;AN=2;BaseQRankSum=1.061;DP=170;Dels=0.0;FS=5.533;HaplotypeScore=0.0;MLEAC=1;MLEAF=0.5;MQ=42.0;MQ0=0;MQRankSum=0.424;QD=15.32;ReadPosRankSum=-0.081	GT:AD:DP:GQ:PL	0/1:89,81:170:99:2633,0,2866
chrVI	102891	.	G	A	2695.77	PASS	AC=1;AF=0.5;AN=2;BaseQRankSum=0.547;DP=187;Dels=0.0;FS=1.145;HaplotypeScore=1.5226;MLEAC=1;MLEAF=0.5;MQ=42.0;MQ0=0;MQRankSum=0.357;QD=14.42;ReadPosRankSum=0.835	GT:AD:DP:GQ:PL	0/1:103,84:187:99:2724,0,3434
chrVI	106023	.	G	A	2825.77	PASS	AC=1;AF=0.5;AN=2;BaseQRankSum=-1.325;DP=152;Dels=0.0;FS=0.0;HaplotypeScore=0.9989;MLEAC=1;MLEAF=0.5;MQ=42.0;MQ0=0;MQRankSum=1.239;QD=18.59;ReadPosRankSum=-1.451	GT:AD:DP:GQ:PL	0/1:67,85:152:99:2854,0,2179
chrVI	119327	.	G	A	2352.77	PASS	AC=1;AF=0.5;AN=2;BaseQRankSum=1.213;DP=143;Dels=0.0;FS=1.338;HaplotypeScore=2.9359;MLEAC=1;MLEAF=0.5;MQ=41.97;MQ0=0;MQRankSum=1.165;QD=16.45;ReadPosRankSum=0.951	GT:AD:DP:GQ:PL	0/1:72,71:143:99:2381,0,2278
chrVI	146569	.	C	T	2848.77	PASS	AC=1;AF=0.5;AN=2;BaseQRankSum=0.775;DP=181;Dels=0.0;FS=8.845;HaplotypeScore=2.6405;MLEAC=1;MLEAF=0.5;MQ=41.76;MQ0=0;MQRankSum=0.03;QD=15.74;ReadPosRankSum=2.116	GT:AD:DP:GQ:PL	0/1:96,85:181:99:2877,0,3131
chrVI	204871	.	G	A	3514.77	PASS	AC=1;AF=0.5;AN=2;BaseQRankSum=0.619;DP=179;Dels=0.0;FS=1.193;HaplotypeScore=1.8936;MLEAC=1;MLEAF=0.5;MQ=42.0;MQ0=0;MQRankSum=-0.009;QD=19.64;ReadPosRankSum=0.468	GT:AD:DP:GQ:PL	0/1:75,103:179:99:3543,0,2471
chrVI	228503	.	G	A	3156.77	PASS	AC=1;AF=0.5;AN=2;BaseQRankSum=-1.485;DP=212;Dels=0.0;FS=0.0;HaplotypeScore=3.9781;MLEAC=1;MLEAF=0.5;MQ=42.0;MQ0=0;MQRankSum=1.023;QD=14.89;ReadPosRankSum=-0.524	GT:AD:DP:GQ:PL	0/1:114,98:212:99:3185,0,3780
chrVI	249906	.	G	A	2242.77	PASS	AC=1;AF=0.5;AN=2;BaseQRankSum=0.856;DP=129;Dels=0.0;FS=2.239;HaplotypeScore=0.0;MLEAC=1;MLEAF=0.5;MQ=42.0;MQ0=0;MQRankSum=1.323;QD=17.39;ReadPosRankSum=-0.941	GT:AD:DP:GQ:PL	0/1:61,68:129:99:2271,0,1893
chrVII	17863	.	G	A	2529.77	PASS	AC=1;AF=0.5;AN=2;BaseQRankSum=1.56;DP=144;Dels=0.0;FS=0.62;HaplotypeScore=0.0;MLEAC=1;MLEAF=0.5;MQ=42.0;MQ0=0;MQRankSum=-1.11;QD=17.57;ReadPosRankSum=-0.686	GT:AD:DP:GQ:PL	0/1:67,77:144:99:2558,0,2224
chrVII	21783	.	G	A	2970.77	PASS	AC=1;AF=0.5;AN=2;BaseQRankSum=-0.38;DP=187;Dels=0.0;FS=1.82;HaplotypeScore=0.7887;MLEAC=1;MLEAF=0.5;MQ=42.0;MQ0=0;MQRankSum=-0.983;QD=15.89;ReadPosRankSum=-1.053	GT:AD:DP:GQ:PL	0/1:97,90:187:99:2999,0,3203
chrVII	48794	.	G	A	3233.06	PASS	AC=1;AF=0.5;AN=2;BaseQRankSum=1.346;DP=162;Dels=0.0;FS=3.711;HaplotypeScore=3.3092;MLEAC=1;MLEAF=0.5;MQ=41.99;MQ0=0;MQRankSum=-0.657;QD=19.96;ReadPosRankSum=0.256	GT:AD:DP:GQ:PL	0/1:68,94:162:99:3262,0,2201
chrVII	58650	.	C	T	2614.77	PASS	AC=1;AF=0.5;AN=2;BaseQRankSum=0.141;DP=172;Dels=0.0;FS=0.565;HaplotypeScore=0.0;MLEAC=1;MLEAF=0.5;MQ=42.0;MQ0=0;MQRankSum=-0.859;QD=15.2;ReadPosRankSum=-0.948	GT:AD:DP:GQ:PL	0/1:91,81:172:99:2643,0,2902
chrVII	74858	.	G	A	3220.76	PASS	AC=1;AF=0.5;AN=2;BaseQRankSum=-1.293;DP=209;Dels=0.0;FS=0.0;HaplotypeScore=0.0;MLEAC=1;MLEAF=0.5;MQ=41.98;MQ0=0;MQRankSum=-1.123;QD=15.41;ReadPosRankSum=-1.015	GT:AD:DP:GQ:PL	0/1:109,100:209:99:3249,0,3702
chrVII	89426	.	C	T	1938.77	PASS	AC=1;AF=0.5;AN=2;BaseQRankSum=-0.818;DP=133;Dels=0.0;FS=2.309;HaplotypeScore=1.7675;MLEAC=1;MLEAF=0.5;MQ=40.99;MQ0=0;MQRankSum=0.255;QD=14.58;ReadPosRankSum=-2.089	GT:AD:DP:GQ:PL	0/1:70,63:133:99:1967,0,2312
chrVII	92996	.	G	A	3213.77	PASS	AC=1;AF=0.5;AN=2;BaseQRankSum=-0.181;DP=188;Dels=0.0;FS=5.191;HaplotypeScore=1.5774;MLEAC=1;MLEAF=0.5;MQ=41.9;MQ0=0;MQRankSum=-1.284;QD=17.09;ReadPosRankSum=-0.892	GT:AD:DP:GQ:PL	0/1:90,98:188:99:3242,0,2933
chrVII	95997	.	C	T	2559.77	PASS	AC=1;AF=0.5;AN=2;BaseQRankSum=-1.019;DP=139;Dels=0.0;FS=4.116;HaplotypeScore=1.7998;MLEAC=1;MLEAF=0.5;MQ=41.99;MQ0=0;MQRankSum=0.036;QD=18.42;ReadPosRankSum=-2.036	GT:AD:DP:GQ:PL	0/1:62,77:139:99:2588,0,1994
chrVII	96231	.	G	A	2800.77	PASS	AC=1;AF=0.5;AN=2;BaseQRankSum=0.607;DP=158;Dels=0.0;FS=3.729;HaplotypeScore=1.5226;MLEAC=1;MLEAF=0.5;MQ=41.89;MQ0=0;MQRankSum=-1.671;QD=17.73;ReadPosRankSum=0.827	GT:AD:DP:GQ:PL	0/1:73,85:158:99:2829,0,2393
chrVII	97999	.	G	A	3538.77	PASS	AC=1;AF=0.5;AN=2;BaseQRankSum=0.58;DP=192;Dels=0.0;FS=0.0;HaplotypeScore=0.0;MLEAC=1;MLEAF=0.5;MQ=42.0;MQ0=0;MQRankSum=-0.207;QD=18.43;ReadPosRankSum=-0.919	GT:AD:DP:GQ:PL	0/1:88,104:192:99:3567,0,2861
chrVII	132593	.	G	A	3169.77	PASS	AC=1;AF=0.5;AN=2;BaseQRankSum=1.725;DP=183;Dels=0.0;FS=1.147;HaplotypeScore=4.2357;MLEAC=1;MLEAF=0.5;MQ=41.97;MQ0=0;MQRankSum=-0.015;QD=17.32;ReadPosRankSum=0.978	GT:AD:DP:GQ:PL	0/1:88,94:183:99:3198,0,2922
chrVII	152828	.	C	T	2567.77	PASS	AC=1;AF=0.5;AN=2;BaseQRankSum=1.323;DP=154;Dels=0.0;FS=3.783;HaplotypeScore=0.0;MLEAC=1;MLEAF=0.5;MQ=41.91;MQ0=0;MQRankSum=-0.824;QD=16.67;ReadPosRankSum=-0.828	GT:AD:DP:GQ:PL	0/1:77,77:154:99:2596,0,2552
chrVII	155698	.	G	A	2612.77	PASS	AC=1;AF=0.5;AN=2;BaseQRankSum=-0.256;DP=186;Dels=0.0;FS=0.54;HaplotypeScore=1.4105;MLEAC=1;MLEAF=0.5;MQ=41.77;MQ0=0;MQRankSum=-1.047;QD=14.05;ReadPosRankSum=-0.097	GT:AD:DP:GQ:PL	0/1:102,84:186:99:2641,0,3330
chrVII	174721	.	G	A	3213.77	PASS	AC=1;AF=0.5;AN=2;BaseQRankSum=1.05;DP=215;Dels=0.0;FS=6.619;HaplotypeScore=1.9972;MLEAC=1;MLEAF=0.5;MQ=41.98;MQ0=0;MQRankSum=-0.017;QD=14.95;ReadPosRankSum=0.109	GT:AD:DP:GQ:PL	0/1:118,97:215:99:3242,0,3994
chrVII	187376	.	G	A	3181.78	PASS	AC=1;AF=0.5;AN=2;BaseQRankSum=-0.279;DP=179;Dels=0.0;FS=3.468;HaplotypeScore=0.9998;MLEAC=1;MLEAF=0.5;MQ=41.99;MQ0=0;MQRankSum=-0.432;QD=17.78;ReadPosRankSum=0.204	GT:AD:DP:GQ:PL	0/1:84,95:179:99:3210,0,2785
chrVII	190283	.	C	T	2984.77	PASS	AC=1;AF=0.5;AN=2;BaseQRankSum=0.55;DP=179;Dels=0.0;FS=0.55;HaplotypeScore=0.0;MLEAC=1;MLEAF=0.5;MQ=42.0;MQ0=0;MQRankSum=0.088;QD=16.67;ReadPosRankSum=0.232	GT:AD:DP:GQ:PL	0/1:87,92:179:99:3013,0,2868
chrVII	203043	.	C	T	3406.77	PASS	AC=1;AF=0.5;AN=2;BaseQRankSum=0.459;DP=193;Dels=0.0;FS=1.118;HaplotypeScore=3.7131;MLEAC=1;MLEAF=0.5;MQ=41.98;MQ0=0;MQRankSum=-0.084;QD=17.65;ReadPosRankSum=0.249	GT:AD:DP:GQ:PL	0/1:90,103:193:99:3435,0,2930
chrVII	226087	.	C	T	3427.77	PASS	AC=1;AF=0.5;AN=2;BaseQRankSum=0.567;DP=193;Dels=0.0;FS=1.8;HaplotypeScore=0.9958;MLEAC=1;MLEAF=0.5;MQ=41.91;MQ0=0;MQRankSum=0.216;QD=17.76;ReadPosRankSum=0.45	GT:AD:DP:GQ:PL	0/1:91,102:193:99:3456,0,2971
chrVII	254594	.	C	T	2767.77	PASS	AC=1;AF=0.5;AN=2;BaseQRankSum=-0.308;DP=179;Dels=0.0;FS=1.853;HaplotypeScore=0.9665;MLEAC=1;MLEAF=0.5;MQ=41.65;MQ0=3;MQRankSum=0.506;QD=15.46;ReadPosRankSum=-1.238	GT:AD:DP:GQ:PL	0/1:93,86:179:99:2796,0,3017
chrVII	258915	.	G	A	2348.77	PASS	AC=1;AF=0.5;AN=2;BaseQRankSum=-0.154;DP=169;Dels=0.0;FS=4.661;HaplotypeScore=0.0;MLEAC=1;MLEAF=0.5;MQ=41.99;MQ0=0;MQRankSum=-0.262;QD=13.9;ReadPosRankSum=0.847	GT:AD:DP:GQ:PL	0/1:97,72:169:99:2377,0,3361
chrVII	262703	.	G	A	3507.77	PASS	AC=1;AF=0.5;AN=2;BaseQRankSum=1.838;DP=225;Dels=0.0;FS=0.491;HaplotypeScore=1.7883;MLEAC=1;MLEAF=0.5;MQ=41.93;MQ0=0;MQRankSum=-0.492;QD=15.59;ReadPosRankSum=0.305	GT:AD:DP:GQ:PL	0/1:120,105:225:99:3536,0,3948
chrVII	267636	.	G	A	3567.77	PASS	AC=1;AF=0.5;AN=2;BaseQRankSum=-0.598;DP=210;Dels=0.0;FS=0.0;HaplotypeScore=0.0;MLEAC=1;MLEAF=0.5;MQ=41.99;MQ0=0;MQRankSum=-0.083;QD=16.99;ReadPosRankSum=-0.68	GT:AD:DP:GQ:PL	0/1:104,106:210:99:3596,0,3594
chrVII	269339	.	C	T	3254.77	PASS	AC=1;AF=0.5;AN=2;BaseQRankSum=0.631;DP=176;Dels=0.0;FS=4.89;HaplotypeScore=0.0;MLEAC=1;MLEAF=0.5;MQ=41.99;MQ0=0;MQRankSum=1.41;QD=18.49;ReadPosRankSum=1.232	GT:AD:DP:GQ:PL	0/1:80,96:176:99:3283,0,2627
chrVII	345730	.	G	A	2297.77	PASS	AC=1;AF=0.5;AN=2;BaseQRankSum=-0.483;DP=174;Dels=0.0;FS=0.0;HaplotypeScore=0.0;MLEAC=1;MLEAF=0.5;MQ=41.92;MQ0=0;MQRankSum=-0.033;QD=13.21;ReadPosRankSum=0.049	GT:AD:DP:GQ:PL	0/1:99,75:174:99:2326,0,3290
chrVII	364015	.	G	A	3260.77	PASS	AC=1;AF=0.5;AN=2;BaseQRankSum=-1.284;DP=172;Dels=0.0;FS=0.0;HaplotypeScore=6.4052;MLEAC=1;MLEAF=0.5;MQ=41.91;MQ0=0;MQRankSum=-0.801;QD=18.96;ReadPosRankSum=-1.34	GT:AD:DP:GQ:PL	0/1:77,95:172:99:3289,0,2609
chrVII	369870	.	C	T	3188.81	PASS	AC=1;AF=0.5;AN=2;BaseQRankSum=-6.196;DP=209;Dels=0.0;FS=7.978;HaplotypeScore=0.7887;MLEAC=1;MLEAF=0.5;MQ=41.93;MQ0=0;MQRankSum=0.303;QD=15.26;ReadPosRankSum=-1.685	GT:AD:DP:GQ:PL	0/1:105,104:209:99:3217,0,3581
chrVII	377618	.	G	A	2443.77	PASS	AC=1;AF=0.5;AN=2;BaseQRankSum=-0.542;DP=152;Dels=0.0;FS=14.851;HaplotypeScore=0.0;MLEAC=1;MLEAF=0.5;MQ=42.0;MQ0=0;MQRankSum=-1.817;QD=16.08;ReadPosRankSum=-0.037	GT:AD:DP:GQ:PL	0/1:77,75:152:99:2472,0,2568
chrVII	388916	.	C	T	4569.77	PASS	AC=1;AF=0.5;AN=2;BaseQRankSum=0.067;DP=218;Dels=0.0;FS=1.719;HaplotypeScore=1.9894;MLEAC=1;MLEAF=0.5;MQ=41.87;MQ0=0;MQRankSum=-0.303;QD=20.96;ReadPosRankSum=-1.283	GT:AD:DP:GQ:PL	0/1:84,134:218:99:4598,0,2717
chrVII	426902	.	G	A	3072.77	PASS	AC=1;AF=0.5;AN=2;BaseQRankSum=0.95;DP=173;Dels=0.0;FS=14.794;HaplotypeScore=1.5661;MLEAC=1;MLEAF=0.5;MQ=42.0;MQ0=0;MQRankSum=0.193;QD=17.76;ReadPosRankSum=0.451	GT:AD:DP:GQ:PL	0/1:83,90:173:99:3101,0,2690
chrVII	433089	.	C	T	2944.77	PASS	AC=1;AF=0.5;AN=2;BaseQRankSum=1.651;DP=169;Dels=0.0;FS=5.699;HaplotypeScore=0.0;MLEAC=1;MLEAF=0.5;MQ=42.0;MQ0=0;MQRankSum=1.342;QD=17.42;ReadPosRankSum=-0.769	GT:AD:DP:GQ:PL	0/1:81,88:169:99:2973,0,2680
chrVII	443598	.	C	T	3691.77	PASS	AC=1;AF=0.5;AN=2;BaseQRankSum=-0.016;DP=223;Dels=0.0;FS=2.303;HaplotypeScore=4.4029;MLEAC=1;MLEAF=0.5;MQ=41.87;MQ0=0;MQRankSum=0.234;QD=16.56;ReadPosRankSum=-0.437	GT:AD:DP:GQ:PL	0/1:111,112:223:99:3720,0,3716
chrVII	479925	.	G	A	2996.77	PASS	AC=1;AF=0.5;AN=2;BaseQRankSum=-1.256;DP=155;Dels=0.0;FS=0.604;HaplotypeScore=0.0;MLEAC=1;MLEAF=0.5;MQ=41.9;MQ0=0;MQRankSum=0.343;QD=19.33;ReadPosRankSum=-0.747	GT:AD:DP:GQ:PL	0/1:64,91:155:99:3025,0,2032
chrVII	482948	.	G	A	2892.77	PASS	AC=1;AF=0.5;AN=2;BaseQRankSum=-1.352;DP=171;Dels=0.0;FS=11.883;HaplotypeScore=0.0;MLEAC=1;MLEAF=0.5;MQ=41.99;MQ0=0;MQRankSum=0.137;QD=16.92;ReadPosRankSum=-2.492	GT:AD:DP:GQ:PL	0/1:84,87:171:99:2921,0,2826
chrVII	483217	.	G	A	2705.77	PASS	AC=1;AF=0.5;AN=2;BaseQRankSum=-2.163;DP=190;Dels=0.0;FS=0.534;HaplotypeScore=1.9932;MLEAC=1;MLEAF=0.5;MQ=41.99;MQ0=0;MQRankSum=-1.2;QD=14.24;ReadPosRankSum=-0.891	GT:AD:DP:GQ:PL	0/1:101,89:190:99:2734,0,3316
chrVII	483287	.	G	A	3014.77	PASS	AC=1;AF=0.5;AN=2;BaseQRankSum=1.484;DP=196;Dels=0.0;FS=0.0;HaplotypeScore=2.655;MLEAC=1;MLEAF=0.5;MQ=41.89;MQ0=0;MQRankSum=0.763;QD=15.38;ReadPosRankSum=0.446	GT:AD:DP:GQ:PL	0/1:101,95:196:99:3043,0,3283
chrVII	506720	.	G	A	2069.77	PASS	AC=1;AF=0.5;AN=2;BaseQRankSum=-0.631;DP=174;Dels=0.0;FS=5.769;HaplotypeScore=0.0;MLEAC=1;MLEAF=0.5;MQ=42.0;MQ0=0;MQRankSum=0.864;QD=11.9;ReadPosRankSum=-0.668	GT:AD:DP:GQ:PL	0/1:108,66:174:99:2098,0,3729
chrVII	513206	.	C	T	2696.77	PASS	AC=1;AF=0.5;AN=2;BaseQRankSum=1.383;DP=180;Dels=0.0;FS=2.59;HaplotypeScore=2.7113;MLEAC=1;MLEAF=0.5;MQ=41.99;MQ0=0;MQRankSum=0.042;QD=14.98;ReadPosRankSum=-0.263	GT:AD:DP:GQ:PL	0/1:98,82:180:99:2725,0,3240
chrVII	516669	.	C	T	3354.77	PASS	AC=1;AF=0.5;AN=2;BaseQRankSum=2.132;DP=187;Dels=0.0;FS=31.96;HaplotypeScore=0.0;MLEAC=1;MLEAF=0.5;MQ=41.99;MQ0=0;MQRankSum=0.074;QD=17.94;ReadPosRankSum=-0.816	GT:AD:DP:GQ:PL	0/1:88,99:187:99:3383,0,2866
chrVII	617303	.	G	A	2061.77	PASS	AC=1;AF=0.5;AN=2;BaseQRankSum=-1.662;DP=131;Dels=0.0;FS=15.319;HaplotypeScore=0.9332;MLEAC=1;MLEAF=0.5;MQ=41.84;MQ0=1;MQRankSum=0.191;QD=15.74;ReadPosRankSum=-0.494	GT:AD:DP:GQ:PL	0/1:65,66:131:99:2090,0,2110
chrVII	641476	.	G	A	2163.77	PASS	AC=1;AF=0.5;AN=2;BaseQRankSum=-1.179;DP=156;Dels=0.0;FS=1.32;HaplotypeScore=0.0;MLEAC=1;MLEAF=0.5;MQ=41.81;MQ0=0;MQRankSum=1.026;QD=13.87;ReadPosRankSum=1.42	GT:AD:DP:GQ:PL	0/1:80,76:156:99:2192,0,2579
chrVII	649177	.	G	A	3257.77	PASS	AC=1;AF=0.5;AN=2;BaseQRankSum=0.87;DP=211;Dels=0.0;FS=8.948;HaplotypeScore=0.0;MLEAC=1;MLEAF=0.5;MQ=41.9;MQ0=1;MQRankSum=0.235;QD=15.44;ReadPosRankSum=-0.92	GT:AD:DP:GQ:PL	0/1:111,100:211:99:3286,0,3586
chrVII	654697	.	C	T	2934.77	PASS	AC=1;AF=0.5;AN=2;BaseQRankSum=1.063;DP=194;Dels=0.0;FS=1.78;HaplotypeScore=0.0;MLEAC=1;MLEAF=0.5;MQ=41.85;MQ0=0;MQRankSum=2.191;QD=15.13;ReadPosRankSum=1.091	GT:AD:DP:GQ:PL	0/1:100,94:194:99:2963,0,3039
chrVII	660412	.	C	T	3340.77	PASS	AC=1;AF=0.5;AN=2;BaseQRankSum=-0.19;DP=217;Dels=0.0;FS=7.661;HaplotypeScore=0.9983;MLEAC=1;MLEAF=0.5;MQ=42.0;MQ0=0;MQRankSum=0.3;QD=15.4;ReadPosRankSum=-0.146	GT:AD:DP:GQ:PL	0/1:116,101:217:99:3369,0,4049
chrVII	670791	.	G	A	3321.77	PASS	AC=1;AF=0.5;AN=2;BaseQRankSum=3.118;DP=175;Dels=0.0;FS=2.659;HaplotypeScore=0.0;MLEAC=1;MLEAF=0.5;MQ=41.98;MQ0=0;MQRankSum=-0.941;QD=18.98;ReadPosRankSum=1.277	GT:AD:DP:GQ:PL	0/1:78,97:175:99:3350,0,2508
chrVII	675967	.	C	T	3548.77	PASS	AC=1;AF=0.5;AN=2;BaseQRankSum=2.116;DP=185;Dels=0.0;FS=6.317;HaplotypeScore=0.0;MLEAC=1;MLEAF=0.5;MQ=41.92;MQ0=0;MQRankSum=-0.477;QD=19.18;ReadPosRankSum=0.026	GT:AD:DP:GQ:PL	0/1:81,104:185:99:3577,0,2635
chrVII	678469	.	C	T	2697.77	PASS	AC=1;AF=0.5;AN=2;BaseQRankSum=-0.438;DP=165;Dels=0.0;FS=5.617;HaplotypeScore=0.0;MLEAC=1;MLEAF=0.5;MQ=41.69;MQ0=0;MQRankSum=-0.178;QD=16.35;ReadPosRankSum=-1.797	GT:AD:DP:GQ:PL	0/1:83,82:165:99:2726,0,2755
chrVII	682335	.	G	A	3062.77	PASS	AC=1;AF=0.5;AN=2;BaseQRankSum=2.939;DP=170;Dels=0.0;FS=4.764;HaplotypeScore=0.0;MLEAC=1;MLEAF=0.5;MQ=41.91;MQ0=0;MQRankSum=-0.287;QD=18.02;ReadPosRankSum=-0.128	GT:AD:DP:GQ:PL	0/1:81,89:170:99:3091,0,2575
chrVII	690486	.	C	T	2604.77	PASS	AC=1;AF=0.5;AN=2;BaseQRankSum=0.803;DP=171;Dels=0.0;FS=0.0;HaplotypeScore=0.0;MLEAC=1;MLEAF=0.5;MQ=42.0;MQ0=0;MQRankSum=-0.957;QD=15.23;ReadPosRankSum=1.558	GT:AD:DP:GQ:PL	0/1:90,81:171:99:2633,0,2894
chrVII	739077	.	C	T	3204.83	PASS	AC=1;AF=0.5;AN=2;BaseQRankSum=0.457;DP=191;Dels=0.0;FS=0.529;HaplotypeScore=0.0;MLEAC=1;MLEAF=0.5;MQ=41.9;MQ0=0;MQRankSum=-0.829;QD=16.78;ReadPosRankSum=-0.543	GT:AD:DP:GQ:PL	0/1:96,95:191:99:3236,0,3196
chrVII	739884	.	G	A	1981.77	PASS	AC=1;AF=0.5;AN=2;BaseQRankSum=-0.943;DP=180;Dels=0.0;FS=10.435;HaplotypeScore=0.9665;MLEAC=1;MLEAF=0.5;MQ=42.0;MQ0=0;MQRankSum=0.689;QD=11.01;ReadPosRankSum=1.533	GT:AD:DP:GQ:PL	0/1:112,68:180:99:2010,0,3752
chrVII	753933	.	G	A	2789.77	PASS	AC=1;AF=0.5;AN=2;BaseQRankSum=2.844;DP=163;Dels=0.0;FS=0.0;HaplotypeScore=0.734;MLEAC=1;MLEAF=0.5;MQ=42.0;MQ0=0;MQRankSum=-0.301;QD=17.12;ReadPosRankSum=1.054	GT:AD:DP:GQ:PL	0/1:79,84:163:99:2818,0,2530
chrVII	760515	.	G	A	2357.77	PASS	AC=1;AF=0.5;AN=2;BaseQRankSum=1.628;DP=167;Dels=0.0;FS=10.544;HaplotypeScore=0.9332;MLEAC=1;MLEAF=0.5;MQ=41.99;MQ0=0;MQRankSum=0.463;QD=14.12;ReadPosRankSum=0.928	GT:AD:DP:GQ:PL	0/1:94,73:167:99:2386,0,3190
chrVII	761039	.	G	A	2971.77	PASS	AC=1;AF=0.5;AN=2;BaseQRankSum=0.993;DP=162;Dels=0.0;FS=13.974;HaplotypeScore=3.1966;MLEAC=1;MLEAF=0.5;MQ=42.0;MQ0=0;MQRankSum=1.758;QD=18.34;ReadPosRankSum=-0.642	GT:AD:DP:GQ:PL	0/1:72,90:162:99:3000,0,2300
chrVII	777495	.	G	A	3078.77	PASS	AC=1;AF=0.5;AN=2;BaseQRankSum=0.188;DP=203;Dels=0.0;FS=9.13;HaplotypeScore=4.6794;MLEAC=1;MLEAF=0.5;MQ=42.0;MQ0=0;MQRankSum=2.148;QD=15.17;ReadPosRankSum=-1.298	GT:AD:DP:GQ:PL	0/1:107,96:203:99:3107,0,3426
chrVII	789714	.	C	T	3609.77	PASS	AC=1;AF=0.5;AN=2;BaseQRankSum=1.353;DP=206;Dels=0.0;FS=12.815;HaplotypeScore=0.7887;MLEAC=1;MLEAF=0.5;MQ=41.98;MQ0=0;MQRankSum=-1.021;QD=17.52;ReadPosRankSum=0.967	GT:AD:DP:GQ:PL	0/1:100,106:206:99:3638,0,3288
chrVII	802346	.	C	T	2995.77	PASS	AC=1;AF=0.5;AN=2;BaseQRankSum=0.267;DP=183;Dels=0.0;FS=8.57;HaplotypeScore=1.5226;MLEAC=1;MLEAF=0.5;MQ=42.0;MQ0=0;MQRankSum=0.881;QD=16.37;ReadPosRankSum=-0.42	GT:AD:DP:GQ:PL	0/1:91,92:183:99:3024,0,2973
chrVII	809487	.	G	A	2503.77	PASS	AC=1;AF=0.5;AN=2;BaseQRankSum=0.51;DP=177;Dels=0.0;FS=2.645;HaplotypeScore=0.0;MLEAC=1;MLEAF=0.5;MQ=42.0;MQ0=0;MQRankSum=0.422;QD=14.15;ReadPosRankSum=-0.726	GT:AD:DP:GQ:PL	0/1:100,77:177:99:2532,0,3441
chrVII	843597	.	G	A	3730.77	PASS	AC=1;AF=0.5;AN=2;BaseQRankSum=0.438;DP=215;Dels=0.0;FS=0.504;HaplotypeScore=3.3561;MLEAC=1;MLEAF=0.5;MQ=42.0;MQ0=0;MQRankSum=0.548;QD=17.35;ReadPosRankSum=-1.0	GT:AD:DP:GQ:PL	0/1:103,112:215:99:3759,0,3394
chrVII	853599	.	G	A	3371.77	PASS	AC=1;AF=0.5;AN=2;BaseQRankSum=-0.75;DP=205;Dels=0.0;FS=1.701;HaplotypeScore=0.9979;MLEAC=1;MLEAF=0.5;MQ=41.99;MQ0=0;MQRankSum=1.129;QD=16.45;ReadPosRankSum=-1.143	GT:AD:DP:GQ:PL	0/1:102,103:205:99:3400,0,3403
chrVII	855341	.	C	T	1952.77	PASS	AC=1;AF=0.5;AN=2;BaseQRankSum=-2.224;DP=129;Dels=0.0;FS=2.639;HaplotypeScore=1.5226;MLEAC=1;MLEAF=0.5;MQ=42.0;MQ0=0;MQRankSum=0.632;QD=15.14;ReadPosRankSum=-1.19	GT:AD:DP:GQ:PL	0/1:66,62:128:99:1981,0,2266
chrVII	859524	.	C	T	3467.77	PASS	AC=1;AF=0.5;AN=2;BaseQRankSum=-1.025;DP=187;Dels=0.0;FS=3.331;HaplotypeScore=0.0;MLEAC=1;MLEAF=0.5;MQ=42.0;MQ0=0;MQRankSum=-0.365;QD=18.54;ReadPosRankSum=-0.33	GT:AD:DP:GQ:PL	0/1:84,103:187:99:3496,0,2794
chrVII	859542	.	C	T	2568.77	PASS	AC=1;AF=0.5;AN=2;BaseQRankSum=0.574;DP=180;Dels=0.0;FS=1.866;HaplotypeScore=0.0;MLEAC=1;MLEAF=0.5;MQ=42.0;MQ0=0;MQRankSum=-1.02;QD=14.27;ReadPosRankSum=1.669	GT:AD:DP:GQ:PL	0/1:101,79:180:99:2597,0,3478
chrVII	863056	.	G	A	3506.77	PASS	AC=1;AF=0.5;AN=2;BaseQRankSum=1.428;DP=213;Dels=0.0;FS=5.603;HaplotypeScore=0.0;MLEAC=1;MLEAF=0.5;MQ=42.0;MQ0=0;MQRankSum=0.491;QD=16.46;ReadPosRankSum=-0.74	GT:AD:DP:GQ:PL	0/1:111,102:213:99:3535,0,3831
chrVII	867710	.	G	A	2460.77	PASS	AC=1;AF=0.5;AN=2;BaseQRankSum=-1.579;DP=150;Dels=0.0;FS=1.301;HaplotypeScore=0.0;MLEAC=1;MLEAF=0.5;MQ=41.99;MQ0=0;MQRankSum=0.113;QD=16.41;ReadPosRankSum=-0.301	GT:AD:DP:GQ:PL	0/1:73,77:150:99:2489,0,2417
chrVII	867711	.	G	A	2515.77	PASS	AC=1;AF=0.5;AN=2;BaseQRankSum=-0.829;DP=150;Dels=0.0;FS=2.071;HaplotypeScore=0.0;MLEAC=1;MLEAF=0.5;MQ=41.99;MQ0=0;MQRankSum=0.833;QD=16.77;ReadPosRankSum=-0.457	GT:AD:DP:GQ:PL	0/1:72,78:150:99:2544,0,2363
chrVII	890590	.	C	T	4288.77	PASS	AC=1;AF=0.5;AN=2;BaseQRankSum=0.272;DP=225;Dels=0.0;FS=2.377;HaplotypeScore=0.0;MLEAC=1;MLEAF=0.5;MQ=42.0;MQ0=0;MQRankSum=2.655;QD=19.06;ReadPosRankSum=1.806	GT:AD:DP:GQ:PL	0/1:98,127:225:99:4317,0,3223
chrVII	905851	.	G	A	2140.77	PASS	AC=1;AF=0.5;AN=2;BaseQRankSum=1.843;DP=134;Dels=0.0;FS=2.309;HaplotypeScore=0.0;MLEAC=1;MLEAF=0.5;MQ=41.99;MQ0=0;MQRankSum=1.594;QD=15.98;ReadPosRankSum=0.205	GT:AD:DP:GQ:PL	0/1:69,65:134:99:2169,0,2264
chrVII	911633	.	G	A	2524.77	PASS	AC=1;AF=0.5;AN=2;BaseQRankSum=0.819;DP=165;Dels=0.0;FS=5.94;HaplotypeScore=2.2566;MLEAC=1;MLEAF=0.5;MQ=42.0;MQ0=0;MQRankSum=0.152;QD=15.3;ReadPosRankSum=-0.361	GT:AD:DP:GQ:PL	0/1:89,76:165:99:2553,0,3034
chrVII	911720	.	C	T	3097.77	PASS	AC=1;AF=0.5;AN=2;BaseQRankSum=1.127;DP=191;Dels=0.0;FS=0.548;HaplotypeScore=0.7887;MLEAC=1;MLEAF=0.5;MQ=41.97;MQ0=0;MQRankSum=-1.467;QD=16.22;ReadPosRankSum=1.706	GT:AD:DP:GQ:PL	0/1:95,96:191:99:3126,0,2974
chrVII	916623	.	C	T	2905.77	PASS	AC=1;AF=0.5;AN=2;BaseQRankSum=0.817;DP=154;Dels=0.0;FS=9.843;HaplotypeScore=0.0;MLEAC=1;MLEAF=0.5;MQ=41.99;MQ0=0;MQRankSum=1.443;QD=18.87;ReadPosRankSum=-0.031	GT:AD:DP:GQ:PL	0/1:68,86:154:99:2934,0,2109
chrVII	916934	.	C	T	2283.77	PASS	AC=1;AF=0.5;AN=2;BaseQRankSum=2.312;DP=138;Dels=0.0;FS=3.106;HaplotypeScore=0.0;MLEAC=1;MLEAF=0.5;MQ=41.97;MQ0=0;MQRankSum=-0.528;QD=16.55;ReadPosRankSum=2.163	GT:AD:DP:GQ:PL	0/1:69,69:138:99:2312,0,2169
chrVII	921677	.	C	T	1774.77	PASS	AC=1;AF=0.5;AN=2;BaseQRankSum=0.794;DP=101;Dels=0.0;FS=12.006;HaplotypeScore=1.8255;MLEAC=1;MLEAF=0.5;MQ=41.35;MQ0=1;MQRankSum=-0.649;QD=17.57;ReadPosRankSum=0.104	GT:AD:DP:GQ:PL	0/1:47,53:101:99:1803,0,1566
chrVII	945731	.	C	T	2659.77	PASS	AC=1;AF=0.5;AN=2;BaseQRankSum=0.419;DP=162;Dels=0.0;FS=4.577;HaplotypeScore=0.0;MLEAC=1;MLEAF=0.5;MQ=42.0;MQ0=0;MQRankSum=-3.106;QD=16.42;ReadPosRankSum=-2.024	GT:AD:DP:GQ:PL	0/1:79,83:162:99:2688,0,2606
chrVII	969034	.	G	A	3692.77	PASS	AC=1;AF=0.5;AN=2;BaseQRankSum=-3.591;DP=193;Dels=0.0;FS=8.344;HaplotypeScore=0.0;MLEAC=1;MLEAF=0.5;MQ=41.98;MQ0=0;MQRankSum=0.129;QD=19.13;ReadPosRankSum=-0.918	GT:AD:DP:GQ:PL	0/1:83,110:193:99:3721,0,2730
chrVII	973381	.	G	A	3143.77	PASS	AC=1;AF=0.5;AN=2;BaseQRankSum=0.783;DP=185;Dels=0.0;FS=11.241;HaplotypeScore=5.172;MLEAC=1;MLEAF=0.5;MQ=41.99;MQ0=0;MQRankSum=-2.757;QD=16.99;ReadPosRankSum=-0.684	GT:AD:DP:GQ:PL	0/1:86,99:185:99:3172,0,2701
chrVII	993697	.	C	T	2352.77	PASS	AC=1;AF=0.5;AN=2;BaseQRankSum=-1.047;DP=153;Dels=0.0;FS=0.0;HaplotypeScore=0.0;MLEAC=1;MLEAF=0.5;MQ=41.91;MQ0=0;MQRankSum=0.762;QD=15.38;ReadPosRankSum=0.484	GT:AD:DP:GQ:PL	0/1:81,72:153:99:2381,0,2781
chrVII	994068	.	C	T	2837.77	PASS	AC=1;AF=0.5;AN=2;BaseQRankSum=0.201;DP=161;Dels=0.0;FS=2.799;HaplotypeScore=0.0;MLEAC=1;MLEAF=0.5;MQ=42.0;MQ0=0;MQRankSum=0.428;QD=17.63;ReadPosRankSum=0.337	GT:AD:DP:GQ:PL	0/1:76,85:161:99:2866,0,2503
chrVII	997927	.	G	A	3153.77	PASS	AC=1;AF=0.5;AN=2;BaseQRankSum=1.465;DP=184;Dels=0.0;FS=1.15;HaplotypeScore=0.7887;MLEAC=1;MLEAF=0.5;MQ=41.85;MQ0=0;MQRankSum=0.853;QD=17.14;ReadPosRankSum=0.867	GT:AD:DP:GQ:PL	0/1:89,95:184:99:3182,0,2893
chrVII	1026673	.	G	A	2105.77	PASS	AC=1;AF=0.5;AN=2;BaseQRankSum=-1.96;DP=130;Dels=0.0;FS=1.441;HaplotypeScore=0.0;MLEAC=1;MLEAF=0.5;MQ=42.0;MQ0=0;MQRankSum=-0.419;QD=16.2;ReadPosRankSum=0.284	GT:AD:DP:GQ:PL	0/1:65,65:130:99:2134,0,2180
chrVII	1036647	.	G	A	3693.77	PASS	AC=1;AF=0.5;AN=2;BaseQRankSum=1.577;DP=221;Dels=0.0;FS=1.645;HaplotypeScore=0.8667;MLEAC=1;MLEAF=0.5;MQ=41.99;MQ0=0;MQRankSum=-1.331;QD=16.71;ReadPosRankSum=-0.609	GT:AD:DP:GQ:PL	0/1:113,108:221:99:3722,0,3791
chrVII	1050603	.	G	A	2133.77	PASS	AC=1;AF=0.5;AN=2;BaseQRankSum=-0.716;DP=128;Dels=0.0;FS=0.676;HaplotypeScore=0.734;MLEAC=1;MLEAF=0.5;MQ=42.0;MQ0=0;MQRankSum=0.854;QD=16.67;ReadPosRankSum=-0.825	GT:AD:DP:GQ:PL	0/1:61,67:128:99:2162,0,2002
chrVII	1051321	.	G	A	2257.77	PASS	AC=1;AF=0.5;AN=2;BaseQRankSum=-2.372;DP=152;Dels=0.0;FS=1.321;HaplotypeScore=2.3113;MLEAC=1;MLEAF=0.5;MQ=41.91;MQ0=0;MQRankSum=-1.377;QD=14.85;ReadPosRankSum=-0.293	GT:AD:DP:GQ:PL	0/1:78,74:152:99:2286,0,2560
chrVII	1058797	.	G	A	2983.77	PASS	AC=1;AF=0.5;AN=2;BaseQRankSum=1.077;DP=174;Dels=0.0;FS=7.703;HaplotypeScore=1.5774;MLEAC=1;MLEAF=0.5;MQ=41.9;MQ0=0;MQRankSum=0.251;QD=17.15;ReadPosRankSum=0.513	GT:AD:DP:GQ:PL	0/1:84,90:174:99:3012,0,2806
chrVII	1058958	.	G	A	2219.77	PASS	AC=1;AF=0.5;AN=2;BaseQRankSum=1.146;DP=161;Dels=0.0;FS=12.613;HaplotypeScore=0.0;MLEAC=1;MLEAF=0.5;MQ=41.89;MQ0=0;MQRankSum=0.487;QD=13.79;ReadPosRankSum=0.405	GT:AD:DP:GQ:PL	0/1:92,69:161:99:2248,0,3159
chrVII	1059887	.	G	A	3509.77	PASS	AC=1;AF=0.5;AN=2;BaseQRankSum=1.745;DP=200;Dels=0.0;FS=0.0;HaplotypeScore=2.6985;MLEAC=1;MLEAF=0.5;MQ=41.92;MQ0=0;MQRankSum=0.504;QD=17.55;ReadPosRankSum=-0.77	GT:AD:DP:GQ:PL	0/1:97,103:200:99:3538,0,3251
chrVII	1061995	.	G	A	2306.77	PASS	AC=1;AF=0.5;AN=2;BaseQRankSum=0.468;DP=180;Dels=0.0;FS=5.307;HaplotypeScore=0.0;MLEAC=1;MLEAF=0.5;MQ=41.99;MQ0=0;MQRankSum=-1.354;QD=12.82;ReadPosRankSum=-0.951	GT:AD:DP:GQ:PL	0/1:104,76:180:99:2335,0,3448
chrVIII	30988	.	G	A	2719.77	PASS	AC=1;AF=0.5;AN=2;BaseQRankSum=-0.122;DP=171;Dels=0.0;FS=2.661;HaplotypeScore=0.0;MLEAC=1;MLEAF=0.5;MQ=41.85;MQ0=1;MQRankSum=0.287;QD=15.91;ReadPosRankSum=-1.287	GT:AD:DP:GQ:PL	0/1:87,84:171:99:2748,0,2804
chrVIII	34558	.	G	A	3282.77	PASS	AC=1;AF=0.5;AN=2;BaseQRankSum=1.714;DP=179;Dels=0.0;FS=7.505;HaplotypeScore=0.0;MLEAC=1;MLEAF=0.5;MQ=41.98;MQ0=0;MQRankSum=1.046;QD=18.34;ReadPosRankSum=1.173	GT:AD:DP:GQ:PL	0/1:83,96:179:99:3311,0,2700
chrVIII	38477	.	G	A	2758.77	PASS	AC=1;AF=0.5;AN=2;BaseQRankSum=1.535;DP=167;Dels=0.0;FS=0.0;HaplotypeScore=1.4679;MLEAC=1;MLEAF=0.5;MQ=42.0;MQ0=0;MQRankSum=-1.381;QD=16.52;ReadPosRankSum=-0.142	GT:AD:DP:GQ:PL	0/1:83,84:167:99:2787,0,2666
chrVIII	54422	.	G	A	3179.76	PASS	AC=1;AF=0.5;AN=2;BaseQRankSum=0.966;DP=166;Dels=0.0;FS=1.218;HaplotypeScore=1.8315;MLEAC=1;MLEAF=0.5;MQ=41.98;MQ0=0;MQRankSum=-0.255;QD=19.16;ReadPosRankSum=0.721	GT:AD:DP:GQ:PL	0/1:71,95:166:99:3208,0,2127
chrVIII	79498	.	G	A	3106.77	PASS	AC=1;AF=0.5;AN=2;BaseQRankSum=1.411;DP=215;Dels=0.0;FS=1.686;HaplotypeScore=3.665;MLEAC=1;MLEAF=0.5;MQ=41.99;MQ0=0;MQRankSum=-0.437;QD=14.45;ReadPosRankSum=1.227	GT:AD:DP:GQ:PL	0/1:120,94:215:99:3135,0,4136
chrVIII	103946	.	C	T	2374.77	PASS	AC=1;AF=0.5;AN=2;BaseQRankSum=-0.788;DP=196;Dels=0.0;FS=4.519;HaplotypeScore=6.5257;MLEAC=1;MLEAF=0.5;MQ=41.98;MQ0=0;MQRankSum=0.105;QD=12.12;ReadPosRankSum=0.578	GT:AD:DP:GQ:PL	0/1:117,79:196:99:2403,0,3940
chrVIII	107788	.	C	T	3449.77	PASS	AC=1;AF=0.5;AN=2;BaseQRankSum=1.407;DP=194;Dels=0.0;FS=1.794;HaplotypeScore=0.8321;MLEAC=1;MLEAF=0.5;MQ=42.0;MQ0=0;MQRankSum=-0.974;QD=17.78;ReadPosRankSum=-0.47	GT:AD:DP:GQ:PL	0/1:92,102:194:99:3478,0,3000
chrVIII	113941	.	C	T	3277.77	PASS	AC=1;AF=0.5;AN=2;BaseQRankSum=1.786;DP=169;Dels=0.0;FS=3.918;HaplotypeScore=1.1567;MLEAC=1;MLEAF=0.5;MQ=42.0;MQ0=0;MQRankSum=-1.278;QD=19.4;ReadPosRankSum=-0.152	GT:AD:DP:GQ:PL	0/1:70,99:169:99:3306,0,2092
chrVIII	125221	.	G	A	3460.77	PASS	AC=1;AF=0.5;AN=2;BaseQRankSum=0.419;DP=203;Dels=0.0;FS=9.383;HaplotypeScore=6.326;MLEAC=1;MLEAF=0.5;MQ=41.93;MQ0=0;MQRankSum=-0.601;QD=17.05;ReadPosRankSum=-1.388	GT:AD:DP:GQ:PL	0/1:99,104:203:99:3489,0,3234
chrVIII	127629	.	C	T	1968.77	PASS	AC=1;AF=0.5;AN=2;BaseQRankSum=-0.362;DP=140;Dels=0.0;FS=0.0;HaplotypeScore=2.9663;MLEAC=1;MLEAF=0.5;MQ=41.75;MQ0=1;MQRankSum=1.055;QD=14.06;ReadPosRankSum=-0.036	GT:AD:DP:GQ:PL	0/1:77,62:140:99:1997,0,2580
chrVIII	139746	.	C	T	2954.77	PASS	AC=1;AF=0.5;AN=2;BaseQRankSum=0.731;DP=179;Dels=0.0;FS=0.555;HaplotypeScore=0.0;MLEAC=1;MLEAF=0.5;MQ=42.0;MQ0=0;MQRankSum=0.172;QD=16.51;ReadPosRankSum=-1.605	GT:AD:DP:GQ:PL	0/1:90,89:179:99:2983,0,3004
chrVIII	144472	.	C	T	3108.77	PASS	AC=1;AF=0.5;AN=2;BaseQRankSum=-0.65;DP=199;Dels=0.0;FS=1.768;HaplotypeScore=1.5983;MLEAC=1;MLEAF=0.5;MQ=41.99;MQ0=0;MQRankSum=0.304;QD=15.62;ReadPosRankSum=1.202	GT:AD:DP:GQ:PL	0/1:105,94:199:99:3137,0,3553
chrVIII	207488	.	C	T	3013.77	PASS	AC=1;AF=0.5;AN=2;BaseQRankSum=1.508;DP=174;Dels=0.0;FS=1.915;HaplotypeScore=0.0;MLEAC=1;MLEAF=0.5;MQ=42.0;MQ0=0;MQRankSum=-0.708;QD=17.32;ReadPosRankSum=1.129	GT:AD:DP:GQ:PL	0/1:85,89:174:99:3042,0,2815
chrVIII	210365	.	C	T	2467.77	PASS	AC=1;AF=0.5;AN=2;BaseQRankSum=-1.022;DP=136;Dels=0.0;FS=0.0;HaplotypeScore=0.0;MLEAC=1;MLEAF=0.5;MQ=41.9;MQ0=0;MQRankSum=-0.617;QD=18.15;ReadPosRankSum=-2.117	GT:AD:DP:GQ:PL	0/1:64,72:136:99:2496,0,2159
chrVIII	224962	.	G	A	2714.77	PASS	AC=1;AF=0.5;AN=2;BaseQRankSum=0.073;DP=157;Dels=0.0;FS=4.736;HaplotypeScore=6.6912;MLEAC=1;MLEAF=0.5;MQ=41.99;MQ0=0;MQRankSum=1.02;QD=17.29;ReadPosRankSum=-0.424	GT:AD:DP:GQ:PL	0/1:74,82:157:99:2743,0,2440
chrVIII	245967	.	C	T	2411.77	PASS	AC=1;AF=0.5;AN=2;BaseQRankSum=0.443;DP=148;Dels=0.0;FS=14.635;HaplotypeScore=4.4176;MLEAC=1;MLEAF=0.5;MQ=41.89;MQ0=0;MQRankSum=1.137;QD=16.3;ReadPosRankSum=0.155	GT:AD:DP:GQ:PL	0/1:76,72:148:99:2440,0,2565
chrVIII	273584	.	G	A	3167.77	PASS	AC=1;AF=0.5;AN=2;BaseQRankSum=-2.363;DP=191;Dels=0.0;FS=1.119;HaplotypeScore=2.4964;MLEAC=1;MLEAF=0.5;MQ=41.99;MQ0=0;MQRankSum=0.462;QD=16.59;ReadPosRankSum=-1.669	GT:AD:DP:GQ:PL	0/1:94,97:191:99:3196,0,3150
chrVIII	273837	.	C	T	2357.77	PASS	AC=1;AF=0.5;AN=2;BaseQRankSum=1.98;DP=150;Dels=0.0;FS=2.052;HaplotypeScore=0.0;MLEAC=1;MLEAF=0.5;MQ=41.9;MQ0=0;MQRankSum=0.424;QD=15.72;ReadPosRankSum=0.687	GT:AD:DP:GQ:PL	0/1:80,70:150:99:2386,0,2703
chrVIII	294035	.	G	A	3386.77	PASS	AC=1;AF=0.5;AN=2;BaseQRankSum=3.659;DP=212;Dels=0.0;FS=0.0;HaplotypeScore=2.8209;MLEAC=1;MLEAF=0.5;MQ=42.0;MQ0=0;MQRankSum=-0.349;QD=15.98;ReadPosRankSum=0.759	GT:AD:DP:GQ:PL	0/1:112,100:212:99:3415,0,3696
chrVIII	309134	.	C	T	3552.77	PASS	AC=1;AF=0.5;AN=2;BaseQRankSum=1.425;DP=216;Dels=0.0;FS=6.508;HaplotypeScore=1.933;MLEAC=1;MLEAF=0.5;MQ=41.92;MQ0=0;MQRankSum=-0.44;QD=16.45;ReadPosRankSum=-0.207	GT:AD:DP:GQ:PL	0/1:111,105:216:99:3581,0,3681
chrVIII	314774	.	G	A	2050.77	PASS	AC=1;AF=0.5;AN=2;BaseQRankSum=-5.49;DP=166;Dels=0.0;FS=6.751;HaplotypeScore=0.0;MLEAC=1;MLEAF=0.5;MQ=42.0;MQ0=0;MQRankSum=0.232;QD=12.35;ReadPosRankSum=0.069	GT:AD:DP:GQ:PL	0/1:95,71:166:99:2079,0,3273
chrVIII	356529	.	G	A	3422.77	PASS	AC=1;AF=0.5;AN=2;BaseQRankSum=0.853;DP=202;Dels=0.0;FS=0.0;HaplotypeScore=0.7887;MLEAC=1;MLEAF=0.5;MQ=41.93;MQ0=0;MQRankSum=-0.586;QD=16.94;ReadPosRankSum=-0.769	GT:AD:DP:GQ:PL	0/1:102,100:202:99:3451,0,3405
chrVIII	367961	.	G	A	2402.77	PASS	AC=1;AF=0.5;AN=2;BaseQRankSum=0.715;DP=166;Dels=0.0;FS=2.729;HaplotypeScore=0.0;MLEAC=1;MLEAF=0.5;MQ=42.0;MQ0=0;MQRankSum=-1.087;QD=14.47;ReadPosRankSum=1.914	GT:AD:DP:GQ:PL	0/1:90,76:166:99:2431,0,2971
chrVIII	377749	.	G	A	3452.77	PASS	AC=1;AF=0.5;AN=2;BaseQRankSum=1.704;DP=191;Dels=0.0;FS=1.135;HaplotypeScore=0.0;MLEAC=1;MLEAF=0.5;MQ=42.0;MQ0=0;MQRankSum=0.022;QD=18.08;ReadPosRankSum=0.324	GT:AD:DP:GQ:PL	0/1:89,102:191:99:3481,0,2871
chrVIII	384944	.	G	A	5609.77	PASS	AC=2;AF=1.0;AN=2;BaseQRankSum=-0.323;DP=146;Dels=0.0;FS=0.0;HaplotypeScore=7.4529;MLEAC=2;MLEAF=1.0;MQ=41.96;MQ0=0;MQRankSum=1.684;QD=32.85;ReadPosRankSum=1.469	GT:AD:DP:GQ:PL	1/1:1,144:146:99:5638,395,0
chrVIII	411091	.	C	T	2933.77	PASS	AC=1;AF=0.5;AN=2;BaseQRankSum=3.778;DP=178;Dels=0.0;FS=7.614;HaplotypeScore=3.9088;MLEAC=1;MLEAF=0.5;MQ=41.83;MQ0=0;MQRankSum=0.417;QD=16.48;ReadPosRankSum=0.109	GT:AD:DP:GQ:PL	0/1:90,88:178:99:2962,0,2763
chrVIII	411106	.	C	T	2851.77	PASS	AC=1;AF=0.5;AN=2;BaseQRankSum=3.081;DP=175;Dels=0.0;FS=2.66;HaplotypeScore=3.8407;MLEAC=1;MLEAF=0.5;MQ=41.91;MQ0=0;MQRankSum=0.619;QD=16.3;ReadPosRankSum=0.184	GT:AD:DP:GQ:PL	0/1:88,87:175:99:2880,0,2791
chrVIII	440345	.	C	T	2791.77	PASS	AC=1;AF=0.5;AN=2;BaseQRankSum=1.509;DP=201;Dels=0.0;FS=9.358;HaplotypeScore=0.0;MLEAC=1;MLEAF=0.5;MQ=41.99;MQ0=0;MQRankSum=-0.359;QD=13.89;ReadPosRankSum=1.061	GT:AD:DP:GQ:PL	0/1:114,87:201:99:2820,0,3906
chrVIII	454193	.	C	T	2376.77	PASS	AC=1;AF=0.5;AN=2;BaseQRankSum=1.457;DP=132;Dels=0.0;FS=0.0;HaplotypeScore=0.0;MLEAC=1;MLEAF=0.5;MQ=41.99;MQ0=0;MQRankSum=-1.662;QD=18.01;ReadPosRankSum=-0.203	GT:AD:DP:GQ:PL	0/1:62,70:132:99:2405,0,2044
chrVIII	484605	.	C	T	2682.77	PASS	AC=1;AF=0.5;AN=2;BaseQRankSum=1.741;DP=152;Dels=0.0;FS=3.839;HaplotypeScore=0.7887;MLEAC=1;MLEAF=0.5;MQ=42.0;MQ0=0;MQRankSum=0.505;QD=17.65;ReadPosRankSum=-0.513	GT:AD:DP:GQ:PL	0/1:73,79:152:99:2711,0,2397
chrVIII	497415	.	C	T	2979.77	PASS	AC=1;AF=0.5;AN=2;BaseQRankSum=1.498;DP=198;Dels=0.0;FS=0.0;HaplotypeScore=0.0;MLEAC=1;MLEAF=0.5;MQ=42.0;MQ0=0;MQRankSum=-1.152;QD=15.05;ReadPosRankSum=0.918	GT:AD:DP:GQ:PL	0/1:107,91:198:99:3008,0,3512
chrVIII	505315	.	C	T	3415.77	PASS	AC=1;AF=0.5;AN=2;BaseQRankSum=0.13;DP=204;Dels=0.0;FS=5.872;HaplotypeScore=4.8209;MLEAC=1;MLEAF=0.5;MQ=41.54;MQ0=3;MQRankSum=0.641;QD=16.74;ReadPosRankSum=-1.791	GT:AD:DP:GQ:PL	0/1:102,102:204:99:3444,0,3391
chrVIII	505628	.	C	T	3067.77	PASS	AC=1;AF=0.5;AN=2;BaseQRankSum=-0.142;DP=187;Dels=0.0;FS=4.264;HaplotypeScore=0.0;MLEAC=1;MLEAF=0.5;MQ=42.0;MQ0=0;MQRankSum=-0.701;QD=16.41;ReadPosRankSum=1.393	GT:AD:DP:GQ:PL	0/1:96,91:187:99:3096,0,3281
chrIX	35364	.	C	T	3611.77	PASS	AC=1;AF=0.5;AN=2;BaseQRankSum=1.847;DP=210;Dels=0.0;FS=3.942;HaplotypeScore=0.0;MLEAC=1;MLEAF=0.5;MQ=42.0;MQ0=0;MQRankSum=0.064;QD=17.2;ReadPosRankSum=0.675	GT:AD:DP:GQ:PL	0/1:103,107:210:99:3640,0,3365
chrIX	46128	.	C	T	2770.77	PASS	AC=1;AF=0.5;AN=2;BaseQRankSum=-1.071;DP=162;Dels=0.0;FS=5.902;HaplotypeScore=0.9665;MLEAC=1;MLEAF=0.5;MQ=41.57;MQ0=0;MQRankSum=1.861;QD=17.1;ReadPosRankSum=0.462	GT:AD:DP:GQ:PL	0/1:74,88:162:99:2799,0,2340
chrIX	51409	.	G	A	3158.77	PASS	AC=1;AF=0.5;AN=2;BaseQRankSum=0.952;DP=178;Dels=0.0;FS=0.567;HaplotypeScore=0.9967;MLEAC=1;MLEAF=0.5;MQ=41.81;MQ0=0;MQRankSum=-0.384;QD=17.75;ReadPosRankSum=0.451	GT:AD:DP:GQ:PL	0/1:85,93:178:99:3187,0,2900
chrIX	60849	.	C	T	2906.77	PASS	AC=1;AF=0.5;AN=2;BaseQRankSum=1.296;DP=189;Dels=0.0;FS=5.117;HaplotypeScore=0.9992;MLEAC=1;MLEAF=0.5;MQ=41.85;MQ0=0;MQRankSum=-0.422;QD=15.38;ReadPosRankSum=-0.526	GT:AD:DP:GQ:PL	0/1:100,89:189:99:2935,0,3310
chrIX	68722	.	C	T	3308.77	PASS	AC=1;AF=0.5;AN=2;BaseQRankSum=1.853;DP=226;Dels=0.0;FS=2.964;HaplotypeScore=0.734;MLEAC=1;MLEAF=0.5;MQ=41.98;MQ0=0;MQRankSum=-0.446;QD=14.64;ReadPosRankSum=1.953	GT:AD:DP:GQ:PL	0/1:126,100:226:99:3337,0,4245
chrIX	71858	.	C	T	3187.75	PASS	AC=1;AF=0.5;AN=2;BaseQRankSum=-0.166;DP=209;Dels=0.0;FS=1.077;HaplotypeScore=0.0;MLEAC=1;MLEAF=0.5;MQ=42.0;MQ0=0;MQRankSum=1.201;QD=15.25;ReadPosRankSum=2.429	GT:AD:DP:GQ:PL	0/1:113,96:209:99:3216,0,3900
chrIX	76563	.	C	T	3490.77	PASS	AC=1;AF=0.5;AN=2;BaseQRankSum=-1.115;DP=213;Dels=0.0;FS=1.069;HaplotypeScore=3.9941;MLEAC=1;MLEAF=0.5;MQ=41.92;MQ0=0;MQRankSum=0.982;QD=16.39;ReadPosRankSum=-0.381	GT:AD:DP:GQ:PL	0/1:106,107:213:99:3519,0,3489
chrIX	77375	.	C	T	3711.77	PASS	AC=1;AF=0.5;AN=2;BaseQRankSum=-0.222;DP=229;Dels=0.0;FS=4.586;HaplotypeScore=5.6018;MLEAC=1;MLEAF=0.5;MQ=41.97;MQ0=0;MQRankSum=-0.126;QD=16.21;ReadPosRankSum=0.869	GT:AD:DP:GQ:PL	0/1:116,112:229:99:3740,0,3901
chrIX	84851	.	G	A	2510.77	PASS	AC=1;AF=0.5;AN=2;BaseQRankSum=-0.884;DP=162;Dels=0.0;FS=3.644;HaplotypeScore=0.734;MLEAC=1;MLEAF=0.5;MQ=41.99;MQ0=0;MQRankSum=0.335;QD=15.5;ReadPosRankSum=-1.052	GT:AD:DP:GQ:PL	0/1:81,81:162:99:2539,0,2565
chrIX	84996	.	C	T	3014.77	PASS	AC=1;AF=0.5;AN=2;BaseQRankSum=0.364;DP=201;Dels=0.0;FS=3.205;HaplotypeScore=1.5774;MLEAC=1;MLEAF=0.5;MQ=42.0;MQ0=0;MQRankSum=0.398;QD=15.0;ReadPosRankSum=-0.442	GT:AD:DP:GQ:PL	0/1:103,97:201:99:3043,0,3343
chrIX	91021	.	C	T	3381.77	PASS	AC=1;AF=0.5;AN=2;BaseQRankSum=-0.21;DP=226;Dels=0.0;FS=6.382;HaplotypeScore=0.0;MLEAC=1;MLEAF=0.5;MQ=41.85;MQ0=0;MQRankSum=0.553;QD=14.96;ReadPosRankSum=0.745	GT:AD:DP:GQ:PL	0/1:121,105:226:99:3410,0,3999
chrIX	141478	.	G	A	6585.77	PASS	AC=2;AF=1.0;AN=2;DP=171;Dels=0.0;FS=0.0;HaplotypeScore=0.0;MLEAC=2;MLEAF=1.0;MQ=42.0;MQ0=0;QD=24.72	GT:AD:DP:GQ:PL	1/1:0,171:171:99:6614,506,0
chrIX	141680	.	C	T	2864.77	PASS	AC=1;AF=0.5;AN=2;BaseQRankSum=0.703;DP=169;Dels=0.0;FS=0.588;HaplotypeScore=6.3516;MLEAC=1;MLEAF=0.5;MQ=41.79;MQ0=1;MQRankSum=-0.106;QD=16.95;ReadPosRankSum=0.741	GT:AD:DP:GQ:PL	0/1:85,84:169:99:2893,0,2818
chrIX	217877	.	C	T	3314.77	PASS	AC=1;AF=0.5;AN=2;BaseQRankSum=-1.029;DP=210;Dels=0.0;FS=5.729;HaplotypeScore=0.9995;MLEAC=1;MLEAF=0.5;MQ=42.0;MQ0=0;MQRankSum=-0.243;QD=15.78;ReadPosRankSum=0.134	GT:AD:DP:GQ:PL	0/1:107,103:210:99:3343,0,3519
chrIX	271755	.	C	T	3566.77	PASS	AC=1;AF=0.5;AN=2;BaseQRankSum=0.829;DP=235;Dels=0.0;FS=4.472;HaplotypeScore=2.516;MLEAC=1;MLEAF=0.5;MQ=41.92;MQ0=0;MQRankSum=-0.959;QD=15.18;ReadPosRankSum=0.036	GT:AD:DP:GQ:PL	0/1:128,107:235:99:3595,0,4429
chrIX	282938	.	C	T	3058.77	PASS	AC=1;AF=0.5;AN=2;BaseQRankSum=-0.099;DP=187;Dels=0.0;FS=4.3;HaplotypeScore=0.7887;MLEAC=1;MLEAF=0.5;MQ=41.92;MQ0=0;MQRankSum=-1.969;QD=16.36;ReadPosRankSum=0.842	GT:AD:DP:GQ:PL	0/1:94,93:187:99:3087,0,3103
chrIX	316727	.	C	T	3939.77	PASS	AC=1;AF=0.5;AN=2;BaseQRankSum=0.347;DP=196;Dels=0.0;FS=1.135;HaplotypeScore=0.0;MLEAC=1;MLEAF=0.5;MQ=41.9;MQ0=0;MQRankSum=-1.039;QD=20.1;ReadPosRankSum=-1.276	GT:AD:DP:GQ:PL	0/1:84,112:196:99:3968,0,2813
chrIX	316773	.	C	T	3070.77	PASS	AC=1;AF=0.5;AN=2;BaseQRankSum=1.534;DP=182;Dels=0.0;FS=6.298;HaplotypeScore=3.5441;MLEAC=1;MLEAF=0.5;MQ=41.83;MQ0=0;MQRankSum=1.204;QD=16.87;ReadPosRankSum=-0.853	GT:AD:DP:GQ:PL	0/1:91,90:182:99:3099,0,2982
chrIX	415249	.	C	T	2833.77	PASS	AC=1;AF=0.5;AN=2;BaseQRankSum=0.625;DP=204;Dels=0.0;FS=0.514;HaplotypeScore=1.4679;MLEAC=1;MLEAF=0.5;MQ=41.93;MQ0=0;MQRankSum=1.222;QD=13.89;ReadPosRankSum=-0.952	GT:AD:DP:GQ:PL	0/1:113,91:204:99:2862,0,3635
chrIX	415550	.	C	T	2813.77	PASS	AC=1;AF=0.5;AN=2;BaseQRankSum=0.196;DP=196;Dels=0.0;FS=1.105;HaplotypeScore=4.0219;MLEAC=1;MLEAF=0.5;MQ=41.92;MQ0=0;MQRankSum=0.577;QD=14.36;ReadPosRankSum=-1.308	GT:AD:DP:GQ:PL	0/1:106,90:196:99:2842,0,3479
chrX	22267	.	G	A	3241.77	PASS	AC=1;AF=0.5;AN=2;BaseQRankSum=1.065;DP=191;Dels=0.0;FS=8.267;HaplotypeScore=0.6651;MLEAC=1;MLEAF=0.5;MQ=42.0;MQ0=0;MQRankSum=-1.422;QD=16.97;ReadPosRankSum=-0.636	GT:AD:DP:GQ:PL	0/1:91,100:191:99:3270,0,2818
chrX	27324	.	G	A	3602.77	PASS	AC=1;AF=0.5;AN=2;BaseQRankSum=-1.358;DP=209;Dels=0.0;FS=7.864;HaplotypeScore=0.734;MLEAC=1;MLEAF=0.5;MQ=42.0;MQ0=0;MQRankSum=-0.127;QD=17.24;ReadPosRankSum=-1.551	GT:AD:DP:GQ:PL	0/1:98,111:209:99:3631,0,3241
chrX	37456	.	G	A	2331.77	PASS	AC=1;AF=0.5;AN=2;BaseQRankSum=0.486;DP=151;Dels=0.0;FS=0.0;HaplotypeScore=3.6186;MLEAC=1;MLEAF=0.5;MQ=41.97;MQ0=0;MQRankSum=0.356;QD=15.44;ReadPosRankSum=-1.101	GT:AD:DP:GQ:PL	0/1:79,72:151:99:2360,0,2681
chrX	41936	.	C	T	3024.77	PASS	AC=1;AF=0.5;AN=2;BaseQRankSum=1.195;DP=157;Dels=0.0;FS=1.993;HaplotypeScore=0.0;MLEAC=1;MLEAF=0.5;MQ=41.91;MQ0=0;MQRankSum=-0.118;QD=19.27;ReadPosRankSum=-0.101	GT:AD:DP:GQ:PL	0/1:70,87:157:99:3053,0,2321
chrX	77958	.	G	A	2590.77	PASS	AC=1;AF=0.5;AN=2;BaseQRankSum=2.719;DP=174;Dels=0.0;FS=2.68;HaplotypeScore=1.5226;MLEAC=1;MLEAF=0.5;MQ=41.98;MQ0=0;MQRankSum=1.421;QD=14.89;ReadPosRankSum=-0.231	GT:AD:DP:GQ:PL	0/1:96,78:174:99:2619,0,3263
chrX	90147	.	C	T	3077.77	PASS	AC=1;AF=0.5;AN=2;BaseQRankSum=0.938;DP=196;Dels=0.0;FS=0.0;HaplotypeScore=0.0;MLEAC=1;MLEAF=0.5;MQ=41.9;MQ0=0;MQRankSum=2.35;QD=15.7;ReadPosRankSum=0.666	GT:AD:DP:GQ:PL	0/1:103,93:196:99:3106,0,3412
chrX	106946	.	C	T	2185.77	PASS	AC=1;AF=0.5;AN=2;BaseQRankSum=-0.555;DP=168;Dels=0.0;FS=5.778;HaplotypeScore=1.8255;MLEAC=1;MLEAF=0.5;MQ=42.0;MQ0=0;MQRankSum=1.283;QD=13.01;ReadPosRankSum=0.487	GT:AD:DP:GQ:PL	0/1:99,69:168:99:2214,0,3409
chrX	108478	.	C	T	3356.77	PASS	AC=1;AF=0.5;AN=2;BaseQRankSum=1.954;DP=192;Dels=0.0;FS=16.111;HaplotypeScore=0.0;MLEAC=1;MLEAF=0.5;MQ=41.99;MQ0=0;MQRankSum=0.157;QD=17.48;ReadPosRankSum=-0.768	GT:AD:DP:GQ:PL	0/1:92,100:192:99:3385,0,2998
chrX	120389	.	C	T	3658.77	PASS	AC=1;AF=0.5;AN=2;BaseQRankSum=-0.989;DP=182;Dels=0.0;FS=8.862;HaplotypeScore=6.0681;MLEAC=1;MLEAF=0.5;MQ=41.91;MQ0=0;MQRankSum=-1.608;QD=20.1;ReadPosRankSum=0.623	GT:AD:DP:GQ:PL	0/1:75,106:182:99:3687,0,2433
chrX	124662	.	C	T	3644.77	PASS	AC=1;AF=0.5;AN=2;BaseQRankSum=0.123;DP=211;Dels=0.0;FS=8.859;HaplotypeScore=0.0;MLEAC=1;MLEAF=0.5;MQ=42.0;MQ0=0;MQRankSum=0.173;QD=17.27;ReadPosRankSum=-0.258	GT:AD:DP:GQ:PL	0/1:101,110:211:99:3673,0,3296
chrX	140126	.	G	A	2636.77	PASS	AC=1;AF=0.5;AN=2;BaseQRankSum=1.75;DP=179;Dels=0.0;FS=7.616;HaplotypeScore=2.7894;MLEAC=1;MLEAF=0.5;MQ=41.99;MQ0=0;MQRankSum=0.132;QD=14.73;ReadPosRankSum=-1.12	GT:AD:DP:GQ:PL	0/1:100,79:179:99:2665,0,3383
chrX	142506	.	C	T	2836.77	PASS	AC=1;AF=0.5;AN=2;BaseQRankSum=0.341;DP=171;Dels=0.0;FS=1.89;HaplotypeScore=0.0;MLEAC=1;MLEAF=0.5;MQ=41.91;MQ0=0;MQRankSum=0.32;QD=16.59;ReadPosRankSum=0.243	GT:AD:DP:GQ:PL	0/1:84,87:171:99:2865,0,2819
chrX	160454	.	C	T	3241.77	PASS	AC=1;AF=0.5;AN=2;BaseQRankSum=1.641;DP=183;Dels=0.0;FS=3.404;HaplotypeScore=2.9524;MLEAC=1;MLEAF=0.5;MQ=41.81;MQ0=1;MQRankSum=0.006;QD=17.71;ReadPosRankSum=-0.725	GT:AD:DP:GQ:PL	0/1:86,97:183:99:3270,0,2701
chrX	170842	.	C	T	2744.77	PASS	AC=1;AF=0.5;AN=2;BaseQRankSum=0.319;DP=204;Dels=0.0;FS=2.458;HaplotypeScore=2.7291;MLEAC=1;MLEAF=0.5;MQ=41.92;MQ0=0;MQRankSum=-0.483;QD=13.45;ReadPosRankSum=-2.084	GT:AD:DP:GQ:PL	0/1:115,88:204:99:2773,0,3930
chrX	173079	.	G	A	2933.77	PASS	AC=1;AF=0.5;AN=2;BaseQRankSum=2.588;DP=173;Dels=0.0;FS=0.0;HaplotypeScore=4.3657;MLEAC=1;MLEAF=0.5;MQ=41.77;MQ0=0;MQRankSum=-1.489;QD=16.96;ReadPosRankSum=-0.767	GT:AD:DP:GQ:PL	0/1:86,87:173:99:2962,0,2761
chrX	173080	.	G	A	2888.77	PASS	AC=1;AF=0.5;AN=2;BaseQRankSum=-0.15;DP=174;Dels=0.0;FS=0.0;HaplotypeScore=3.577;MLEAC=1;MLEAF=0.5;MQ=41.77;MQ0=0;MQRankSum=1.345;QD=16.6;ReadPosRankSum=0.768	GT:AD:DP:GQ:PL	0/1:87,87:174:99:2917,0,2903
chrX	173092	.	G	A	2746.77	PASS	AC=1;AF=0.5;AN=2;BaseQRankSum=0.523;DP=166;Dels=0.0;FS=0.0;HaplotypeScore=0.0;MLEAC=1;MLEAF=0.5;MQ=41.77;MQ0=0;MQRankSum=0.756;QD=16.55;ReadPosRankSum=-1.224	GT:AD:DP:GQ:PL	0/1:83,83:166:99:2775,0,2795
chrX	175910	.	G	A	2985.77	PASS	AC=1;AF=0.5;AN=2;BaseQRankSum=1.504;DP=185;Dels=0.0;FS=1.149;HaplotypeScore=0.0;MLEAC=1;MLEAF=0.5;MQ=41.9;MQ0=0;MQRankSum=-0.644;QD=16.14;ReadPosRankSum=-0.001	GT:AD:DP:GQ:PL	0/1:94,91:185:99:3014,0,3103
chrX	186854	.	G	A	1995.77	PASS	AC=1;AF=0.5;AN=2;BaseQRankSum=2.181;DP=126;Dels=0.0;FS=0.0;HaplotypeScore=0.0;MLEAC=1;MLEAF=0.5;MQ=41.87;MQ0=0;MQRankSum=-0.686;QD=15.84;ReadPosRankSum=0.178	GT:AD:DP:GQ:PL	0/1:66,60:126:99:2024,0,2150
chrX	213874	.	G	A	2921.77	PASS	AC=1;AF=0.5;AN=2;BaseQRankSum=-0.647;DP=192;Dels=0.0;FS=5.068;HaplotypeScore=5.1756;MLEAC=1;MLEAF=0.5;MQ=41.84;MQ0=0;MQRankSum=-1.105;QD=15.22;ReadPosRankSum=-0.478	GT:AD:DP:GQ:PL	0/1:102,90:192:99:2950,0,3502
chrX	222774	.	G	A	3083.77	PASS	AC=1;AF=0.5;AN=2;BaseQRankSum=0.754;DP=185;Dels=0.0;FS=0.541;HaplotypeScore=2.6386;MLEAC=1;MLEAF=0.5;MQ=41.92;MQ0=0;MQRankSum=2.097;QD=16.67;ReadPosRankSum=-0.538	GT:AD:DP:GQ:PL	0/1:92,92:185:99:3112,0,3156
chrX	228399	.	G	A	2643.77	PASS	AC=1;AF=0.5;AN=2;BaseQRankSum=0.611;DP=179;Dels=0.0;FS=1.209;HaplotypeScore=0.0;MLEAC=1;MLEAF=0.5;MQ=41.98;MQ0=0;MQRankSum=-0.419;QD=14.77;ReadPosRankSum=-1.368	GT:AD:DP:GQ:PL	0/1:99,80:179:99:2672,0,3421
chrX	228503	.	C	T	2224.77	PASS	AC=1;AF=0.5;AN=2;BaseQRankSum=-0.303;DP=141;Dels=0.0;FS=8.952;HaplotypeScore=0.0;MLEAC=1;MLEAF=0.5;MQ=41.99;MQ0=0;MQRankSum=-0.909;QD=15.78;ReadPosRankSum=-1.429	GT:AD:DP:GQ:PL	0/1:72,69:141:99:2253,0,2459
chrX	277881	.	G	A	2081.77	PASS	AC=1;AF=0.5;AN=2;BaseQRankSum=0.192;DP=139;Dels=0.0;FS=7.547;HaplotypeScore=0.9665;MLEAC=1;MLEAF=0.5;MQ=41.99;MQ0=0;MQRankSum=-0.205;QD=14.98;ReadPosRankSum=0.065	GT:AD:DP:GQ:PL	0/1:75,64:139:99:2110,0,2524
chrX	294017	.	G	A	2411.77	PASS	AC=1;AF=0.5;AN=2;BaseQRankSum=1.176;DP=178;Dels=0.0;FS=0.0;HaplotypeScore=1.7074;MLEAC=1;MLEAF=0.5;MQ=41.92;MQ0=0;MQRankSum=0.736;QD=13.55;ReadPosRankSum=-0.486	GT:AD:DP:GQ:PL	0/1:104,74:178:99:2440,0,3382
chrX	314571	.	G	A	2912.77	PASS	AC=1;AF=0.5;AN=2;BaseQRankSum=0.308;DP=193;Dels=0.0;FS=6.069;HaplotypeScore=1.8533;MLEAC=1;MLEAF=0.5;MQ=42.0;MQ0=0;MQRankSum=0.936;QD=15.09;ReadPosRankSum=0.053	GT:AD:DP:GQ:PL	0/1:102,90:192:99:2941,0,3346
chrX	335912	.	G	A	3198.81	PASS	AC=1;AF=0.5;AN=2;BaseQRankSum=1.015;DP=185;Dels=0.0;FS=1.183;HaplotypeScore=0.0;MLEAC=1;MLEAF=0.5;MQ=41.97;MQ0=0;MQRankSum=0.411;QD=17.29;ReadPosRankSum=0.952	GT:AD:DP:GQ:PL	0/1:90,95:185:99:3227,0,2982
chrX	342119	.	G	A	1774.77	PASS	AC=1;AF=0.5;AN=2;BaseQRankSum=-0.215;DP=138;Dels=0.0;FS=0.0;HaplotypeScore=0.9469;MLEAC=1;MLEAF=0.5;MQ=42.0;MQ0=0;MQRankSum=0.667;QD=12.86;ReadPosRankSum=-0.125	GT:AD:DP:GQ:PL	0/1:79,59:138:99:1803,0,2594
chrX	367012	.	C	T	1225.77	PASS	AC=2;AF=1.0;AN=2;DP=35;Dels=0.0;FS=0.0;HaplotypeScore=0.0;MLEAC=2;MLEAF=1.0;MQ=40.22;MQ0=0;QD=31.07	GT:AD:DP:GQ:PL	1/1:0,35:35:99:1254,102,0
chrX	405445	.	G	A	2285.77	PASS	AC=1;AF=0.5;AN=2;BaseQRankSum=-0.313;DP=165;Dels=0.0;FS=7.967;HaplotypeScore=0.0;MLEAC=1;MLEAF=0.5;MQ=41.91;MQ0=0;MQRankSum=-0.88;QD=13.85;ReadPosRankSum=0.732	GT:AD:DP:GQ:PL	0/1:91,74:165:99:2314,0,2996
chrX	406769	.	G	A	3482.77	PASS	AC=1;AF=0.5;AN=2;BaseQRankSum=0.199;DP=213;Dels=0.0;FS=3.098;HaplotypeScore=3.5299;MLEAC=1;MLEAF=0.5;MQ=41.87;MQ0=0;MQRankSum=-1.266;QD=16.35;ReadPosRankSum=0.822	GT:AD:DP:GQ:PL	0/1:107,106:213:99:3511,0,3441
chrX	419765	.	C	T	2862.77	PASS	AC=1;AF=0.5;AN=2;BaseQRankSum=0.845;DP=179;Dels=0.0;FS=0.0;HaplotypeScore=2.3113;MLEAC=1;MLEAF=0.5;MQ=42.0;MQ0=0;MQRankSum=1.558;QD=15.99;ReadPosRankSum=-2.426	GT:AD:DP:GQ:PL	0/1:93,85:179:99:2891,0,3046
chrX	432836	.	G	A	3075.77	PASS	AC=1;AF=0.5;AN=2;BaseQRankSum=1.504;DP=161;Dels=0.0;FS=7.021;HaplotypeScore=5.8372;MLEAC=1;MLEAF=0.5;MQ=41.91;MQ0=0;MQRankSum=-0.532;QD=19.1;ReadPosRankSum=0.216	GT:AD:DP:GQ:PL	0/1:72,89:161:99:3104,0,2355
chrX	434452	.	G	A	2639.77	PASS	AC=1;AF=0.5;AN=2;BaseQRankSum=0.255;DP=168;Dels=0.0;FS=3.571;HaplotypeScore=2.752;MLEAC=1;MLEAF=0.5;MQ=41.92;MQ0=0;MQRankSum=-0.389;QD=15.71;ReadPosRankSum=0.04	GT:AD:DP:GQ:PL	0/1:86,81:168:99:2668,0,2839
chrX	452139	.	G	A	3339.77	PASS	AC=1;AF=0.5;AN=2;BaseQRankSum=-1.334;DP=200;Dels=0.0;FS=1.719;HaplotypeScore=1.4679;MLEAC=1;MLEAF=0.5;MQ=42.0;MQ0=0;MQRankSum=0.841;QD=16.7;ReadPosRankSum=-0.232	GT:AD:DP:GQ:PL	0/1:99,101:200:99:3368,0,3319
chrX	458538	.	C	T	3157.77	PASS	AC=1;AF=0.5;AN=2;BaseQRankSum=-0.251;DP=210;Dels=0.0;FS=1.688;HaplotypeScore=0.0;MLEAC=1;MLEAF=0.5;MQ=42.0;MQ0=0;MQRankSum=0.362;QD=15.04;ReadPosRankSum=-0.838	GT:AD:DP:GQ:PL	0/1:113,97:210:99:3186,0,3884
chrX	486492	.	G	A	3491.77	PASS	AC=1;AF=0.5;AN=2;BaseQRankSum=2.186;DP=225;Dels=0.0;FS=3.012;HaplotypeScore=5.0958;MLEAC=1;MLEAF=0.5;MQ=41.98;MQ0=0;MQRankSum=0.567;QD=15.52;ReadPosRankSum=1.932	GT:AD:DP:GQ:PL	0/1:119,106:225:99:3520,0,3830
chrX	498888	.	G	A	3168.77	PASS	AC=1;AF=0.5;AN=2;BaseQRankSum=-0.528;DP=191;Dels=0.0;FS=0.534;HaplotypeScore=0.0;MLEAC=1;MLEAF=0.5;MQ=42.0;MQ0=0;MQRankSum=1.114;QD=16.59;ReadPosRankSum=-0.865	GT:AD:DP:GQ:PL	0/1:93,98:191:99:3197,0,3091
chrX	573244	.	G	A	3081.77	PASS	AC=1;AF=0.5;AN=2;BaseQRankSum=1.359;DP=171;Dels=0.0;FS=0.0;HaplotypeScore=0.0;MLEAC=1;MLEAF=0.5;MQ=42.0;MQ0=0;MQRankSum=-0.513;QD=18.02;ReadPosRankSum=0.727	GT:AD:DP:GQ:PL	0/1:79,92:171:99:3110,0,2537
chrX	581607	.	G	A	1440.77	PASS	AC=1;AF=0.5;AN=2;BaseQRankSum=-2.072;DP=133;Dels=0.0;FS=0.703;HaplotypeScore=1.5226;MLEAC=1;MLEAF=0.5;MQ=41.99;MQ0=0;MQRankSum=-0.228;QD=10.83;ReadPosRankSum=1.192	GT:AD:DP:GQ:PL	0/1:62,69:133:99:1469,0,1671
chrX	596388	.	G	A	3521.77	PASS	AC=1;AF=0.5;AN=2;BaseQRankSum=1.051;DP=224;Dels=0.0;FS=15.261;HaplotypeScore=5.4983;MLEAC=1;MLEAF=0.5;MQ=41.98;MQ0=0;MQRankSum=-1.192;QD=15.72;ReadPosRankSum=1.851	GT:AD:DP:GQ:PL	0/1:117,106:224:99:3550,0,3904
chrX	596575	.	G	A	3272.77	PASS	AC=1;AF=0.5;AN=2;BaseQRankSum=-0.295;DP=190;Dels=0.0;FS=0.534;HaplotypeScore=0.0;MLEAC=1;MLEAF=0.5;MQ=41.92;MQ0=0;MQRankSum=0.9;QD=17.23;ReadPosRankSum=-0.995	GT:AD:DP:GQ:PL	0/1:90,100:190:99:3301,0,2847
chrX	597018	.	G	A	3358.77	PASS	AC=1;AF=0.5;AN=2;BaseQRankSum=0.489;DP=199;Dels=0.0;FS=2.423;HaplotypeScore=2.8857;MLEAC=1;MLEAF=0.5;MQ=41.93;MQ0=0;MQRankSum=0.619;QD=16.88;ReadPosRankSum=-0.137	GT:AD:DP:GQ:PL	0/1:98,101:199:99:3387,0,3220
chrX	598655	.	C	T	2397.77	PASS	AC=1;AF=0.5;AN=2;BaseQRankSum=1.087;DP=162;Dels=0.0;FS=1.235;HaplotypeScore=0.0;MLEAC=1;MLEAF=0.5;MQ=42.0;MQ0=0;MQRankSum=1.192;QD=14.8;ReadPosRankSum=-0.518	GT:AD:DP:GQ:PL	0/1:89,73:162:99:2426,0,3055
chrX	608247	.	C	T	2947.77	PASS	AC=1;AF=0.5;AN=2;BaseQRankSum=1.816;DP=180;Dels=0.0;FS=0.0;HaplotypeScore=0.9789;MLEAC=1;MLEAF=0.5;MQ=41.98;MQ0=0;MQRankSum=0.917;QD=16.38;ReadPosRankSum=-0.207	GT:AD:DP:GQ:PL	0/1:92,88:180:99:2976,0,3068
chrX	624358	.	C	T	2320.77	PASS	AC=1;AF=0.5;AN=2;BaseQRankSum=-0.14;DP=144;Dels=0.0;FS=15.28;HaplotypeScore=1.5226;MLEAC=1;MLEAF=0.5;MQ=42.0;MQ0=0;MQRankSum=-1.231;QD=16.12;ReadPosRankSum=1.259	GT:AD:DP:GQ:PL	0/1:73,71:144:99:2349,0,2354
chrX	642984	.	C	T	4200.77	PASS	AC=1;AF=0.5;AN=2;BaseQRankSum=0.682;DP=216;Dels=0.0;FS=3.062;HaplotypeScore=3.2755;MLEAC=1;MLEAF=0.5;MQ=41.99;MQ0=0;MQRankSum=2.421;QD=19.45;ReadPosRankSum=-0.839	GT:AD:DP:GQ:PL	0/1:94,121:215:99:4229,0,3088
chrX	672324	.	G	A	3938.77	PASS	AC=1;AF=0.5;AN=2;BaseQRankSum=0.173;DP=227;Dels=0.0;FS=0.0;HaplotypeScore=0.0;MLEAC=1;MLEAF=0.5;MQ=42.0;MQ0=0;MQRankSum=-0.755;QD=17.35;ReadPosRankSum=-1.222	GT:AD:DP:GQ:PL	0/1:110,117:227:99:3967,0,3594
chrX	703032	.	G	A	2608.77	PASS	AC=1;AF=0.5;AN=2;BaseQRankSum=-0.068;DP=166;Dels=0.0;FS=1.98;HaplotypeScore=2.7293;MLEAC=1;MLEAF=0.5;MQ=41.98;MQ0=0;MQRankSum=1.811;QD=15.72;ReadPosRankSum=0.388	GT:AD:DP:GQ:PL	0/1:87,79:166:99:2637,0,2956
chrXI	73080	.	C	T	4060.77	PASS	AC=1;AF=0.5;AN=2;BaseQRankSum=1.151;DP=206;Dels=0.0;FS=0.0;HaplotypeScore=1.7005;MLEAC=1;MLEAF=0.5;MQ=42.0;MQ0=0;MQRankSum=0.337;QD=19.71;ReadPosRankSum=-0.97	GT:AD:DP:GQ:PL	0/1:89,117:206:99:4089,0,2943
chrXI	88764	.	G	A	3633.77	PASS	AC=1;AF=0.5;AN=2;BaseQRankSum=1.504;DP=206;Dels=0.0;FS=3.169;HaplotypeScore=5.5227;MLEAC=1;MLEAF=0.5;MQ=41.99;MQ0=0;MQRankSum=-0.286;QD=17.64;ReadPosRankSum=0.887	GT:AD:DP:GQ:PL	0/1:99,106:206:99:3662,0,3382
chrXI	106608	.	C	T	2958.77	PASS	AC=1;AF=0.5;AN=2;BaseQRankSum=-0.011;DP=186;Dels=0.0;FS=3.346;HaplotypeScore=0.0;MLEAC=1;MLEAF=0.5;MQ=41.99;MQ0=0;MQRankSum=-1.806;QD=15.91;ReadPosRankSum=0.191	GT:AD:DP:GQ:PL	0/1:95,91:186:99:2987,0,3225
chrXI	118391	.	C	T	3069.77	PASS	AC=1;AF=0.5;AN=2;BaseQRankSum=-0.941;DP=190;Dels=0.0;FS=7.238;HaplotypeScore=0.8321;MLEAC=1;MLEAF=0.5;MQ=42.0;MQ0=0;MQRankSum=-0.746;QD=16.16;ReadPosRankSum=0.054	GT:AD:DP:GQ:PL	0/1:98,92:190:99:3098,0,3303
chrXI	150948	.	C	T	2930.77	PASS	AC=1;AF=0.5;AN=2;BaseQRankSum=1.015;DP=181;Dels=0.0;FS=2.577;HaplotypeScore=0.0;MLEAC=1;MLEAF=0.5;MQ=41.99;MQ0=0;MQRankSum=0.68;QD=16.19;ReadPosRankSum=-0.16	GT:AD:DP:GQ:PL	0/1:93,88:181:99:2959,0,3051
chrXI	172928	.	C	T	3596.77	PASS	AC=1;AF=0.5;AN=2;BaseQRankSum=1.847;DP=195;Dels=0.0;FS=1.113;HaplotypeScore=3.9993;MLEAC=1;MLEAF=0.5;MQ=41.99;MQ0=0;MQRankSum=2.29;QD=18.44;ReadPosRankSum=1.605	GT:AD:DP:GQ:PL	0/1:90,105:195:99:3625,0,2995
chrXI	176496	.	G	A	2889.77	PASS	AC=1;AF=0.5;AN=2;BaseQRankSum=-1.477;DP=188;Dels=0.0;FS=2.552;HaplotypeScore=0.0;MLEAC=1;MLEAF=0.5;MQ=41.92;MQ0=0;MQRankSum=1.906;QD=15.37;ReadPosRankSum=0.728	GT:AD:DP:GQ:PL	0/1:98,90:188:99:2918,0,3330
chrXI	179427	.	C	T	2164.77	PASS	AC=1;AF=0.5;AN=2;BaseQRankSum=0.057;DP=117;Dels=0.0;FS=1.596;HaplotypeScore=0.0;MLEAC=1;MLEAF=0.5;MQ=41.87;MQ0=0;MQRankSum=-0.096;QD=18.5;ReadPosRankSum=1.566	GT:AD:DP:GQ:PL	0/1:54,63:117:99:2193,0,1785
chrXI	210213	.	G	A	3015.77	PASS	AC=1;AF=0.5;AN=2;BaseQRankSum=2.228;DP=188;Dels=0.0;FS=4.255;HaplotypeScore=7.2648;MLEAC=1;MLEAF=0.5;MQ=42.0;MQ0=0;MQRankSum=0.188;QD=16.04;ReadPosRankSum=-0.177	GT:AD:DP:GQ:PL	0/1:98,89:188:99:3044,0,3308
chrXI	211583	.	G	A	2989.77	PASS	AC=1;AF=0.5;AN=2;BaseQRankSum=0.991;DP=212;Dels=0.0;FS=4.771;HaplotypeScore=0.7887;MLEAC=1;MLEAF=0.5;MQ=41.86;MQ0=0;MQRankSum=0.532;QD=14.1;ReadPosRankSum=-0.218	GT:AD:DP:GQ:PL	0/1:120,92:212:99:3018,0,4028
chrXI	211970	.	G	A	3571.77	PASS	AC=1;AF=0.5;AN=2;BaseQRankSum=-0.479;DP=210;Dels=0.0;FS=1.066;HaplotypeScore=0.0;MLEAC=1;MLEAF=0.5;MQ=41.98;MQ0=0;MQRankSum=-0.593;QD=17.01;ReadPosRankSum=-0.438	GT:AD:DP:GQ:PL	0/1:103,107:210:99:3600,0,3398
chrXI	220306	.	C	T	2931.77	PASS	AC=1;AF=0.5;AN=2;BaseQRankSum=1.566;DP=189;Dels=0.0;FS=2.61;HaplotypeScore=2.8535;MLEAC=1;MLEAF=0.5;MQ=42.0;MQ0=0;MQRankSum=2.611;QD=15.51;ReadPosRankSum=0.881	GT:AD:DP:GQ:PL	0/1:101,88:189:99:2960,0,3414
chrXI	230073	.	C	T	3138.77	PASS	AC=1;AF=0.5;AN=2;BaseQRankSum=1.493;DP=187;Dels=0.0;FS=2.541;HaplotypeScore=0.9947;MLEAC=1;MLEAF=0.5;MQ=41.92;MQ0=0;MQRankSum=0.826;QD=16.78;ReadPosRankSum=0.977	GT:AD:DP:GQ:PL	0/1:92,95:187:99:3167,0,3026
chrXI	231912	.	C	T	1885.77	PASS	AC=1;AF=0.5;AN=2;BaseQRankSum=0.222;DP=134;Dels=0.0;FS=0.654;HaplotypeScore=3.7894;MLEAC=1;MLEAF=0.5;MQ=41.99;MQ0=0;MQRankSum=-2.387;QD=14.07;ReadPosRankSum=0.775	GT:AD:DP:GQ:PL	0/1:76,58:134:99:1914,0,2643
chrXI	259718	.	G	A	2328.77	PASS	AC=1;AF=0.5;AN=2;BaseQRankSum=-0.679;DP=155;Dels=0.0;FS=0.706;HaplotypeScore=0.0;MLEAC=1;MLEAF=0.5;MQ=42.0;MQ0=0;MQRankSum=1.145;QD=15.02;ReadPosRankSum=-1.389	GT:AD:DP:GQ:PL	0/1:82,73:155:99:2357,0,2853
chrXI	259790	.	C	T	2423.77	PASS	AC=1;AF=0.5;AN=2;BaseQRankSum=-0.898;DP=142;Dels=0.0;FS=1.393;HaplotypeScore=3.7385;MLEAC=1;MLEAF=0.5;MQ=41.9;MQ0=0;MQRankSum=0.612;QD=17.07;ReadPosRankSum=-1.343	GT:AD:DP:GQ:PL	0/1:69,73:142:99:2452,0,2301
chrXI	267219	.	C	T	3201.82	PASS	AC=1;AF=0.5;AN=2;BaseQRankSum=-0.218;DP=186;Dels=0.0;FS=4.192;HaplotypeScore=3.6266;MLEAC=1;MLEAF=0.5;MQ=41.91;MQ0=0;MQRankSum=0.106;QD=17.21;ReadPosRankSum=1.452	GT:AD:DP:GQ:PL	0/1:91,95:186:99:3231,0,3032
chrXI	276713	.	G	A	4133.77	PASS	AC=1;AF=0.5;AN=2;BaseQRankSum=-1.329;DP=241;Dels=0.0;FS=4.349;HaplotypeScore=0.6651;MLEAC=1;MLEAF=0.5;MQ=41.99;MQ0=0;MQRankSum=0.75;QD=17.15;ReadPosRankSum=-0.005	GT:AD:DP:GQ:PL	0/1:115,126:241:99:4162,0,3869
chrXI	278076	.	G	A	2616.77	PASS	AC=1;AF=0.5;AN=2;BaseQRankSum=-0.584;DP=160;Dels=0.0;FS=3.674;HaplotypeScore=0.9665;MLEAC=1;MLEAF=0.5;MQ=41.91;MQ0=0;MQRankSum=-0.635;QD=16.35;ReadPosRankSum=-0.253	GT:AD:DP:GQ:PL	0/1:79,81:160:99:2645,0,2582
chrXI	284781	.	C	T	2004.77	PASS	AC=1;AF=0.5;AN=2;BaseQRankSum=-2.012;DP=134;Dels=0.0;FS=14.691;HaplotypeScore=0.0;MLEAC=1;MLEAF=0.5;MQ=41.99;MQ0=0;MQRankSum=0.441;QD=14.96;ReadPosRankSum=0.984	GT:AD:DP:GQ:PL	0/1:69,65:134:99:2033,0,2262
chrXI	302246	.	G	A	2995.77	PASS	AC=1;AF=0.5;AN=2;BaseQRankSum=1.972;DP=182;Dels=0.0;FS=1.82;HaplotypeScore=5.9025;MLEAC=1;MLEAF=0.5;MQ=41.99;MQ0=0;MQRankSum=-1.08;QD=16.46;ReadPosRankSum=-0.224	GT:AD:DP:GQ:PL	0/1:94,88:182:99:3024,0,3117
chrXI	308243	.	G	A	2836.77	PASS	AC=1;AF=0.5;AN=2;BaseQRankSum=2.118;DP=213;Dels=0.0;FS=5.724;HaplotypeScore=4.3911;MLEAC=1;MLEAF=0.5;MQ=41.88;MQ0=0;MQRankSum=-0.157;QD=13.32;ReadPosRankSum=0.477	GT:AD:DP:GQ:PL	0/1:124,89:213:99:2865,0,4143
chrXI	308931	.	G	A	2597.77	PASS	AC=1;AF=0.5;AN=2;BaseQRankSum=-3.556;DP=181;Dels=0.0;FS=14.722;HaplotypeScore=4.9633;MLEAC=1;MLEAF=0.5;MQ=41.92;MQ0=0;MQRankSum=0.067;QD=14.35;ReadPosRankSum=0.092	GT:AD:DP:GQ:PL	0/1:87,94:181:99:2626,0,2611
chrXI	326030	.	C	T	2734.77	PASS	AC=1;AF=0.5;AN=2;BaseQRankSum=-0.426;DP=159;Dels=0.0;FS=11.077;HaplotypeScore=0.0;MLEAC=1;MLEAF=0.5;MQ=41.89;MQ0=0;MQRankSum=-0.333;QD=17.2;ReadPosRankSum=-0.012	GT:AD:DP:GQ:PL	0/1:75,84:159:99:2763,0,2431
chrXI	326301	.	G	A	2423.77	PASS	AC=1;AF=0.5;AN=2;BaseQRankSum=0.699;DP=141;Dels=0.0;FS=1.387;HaplotypeScore=0.0;MLEAC=1;MLEAF=0.5;MQ=41.89;MQ0=0;MQRankSum=-0.027;QD=17.19;ReadPosRankSum=0.245	GT:AD:DP:GQ:PL	0/1:70,71:141:99:2452,0,2320
chrXI	341098	.	C	T	2524.77	PASS	AC=1;AF=0.5;AN=2;BaseQRankSum=0.279;DP=165;Dels=0.0;FS=1.211;HaplotypeScore=0.734;MLEAC=1;MLEAF=0.5;MQ=41.89;MQ0=0;MQRankSum=0.237;QD=15.3;ReadPosRankSum=-1.213	GT:AD:DP:GQ:PL	0/1:87,78:165:99:2553,0,2856
chrXI	364548	.	G	A	1875.77	PASS	AC=1;AF=0.5;AN=2;BaseQRankSum=-0.21;DP=134;Dels=0.0;FS=2.379;HaplotypeScore=2.9359;MLEAC=1;MLEAF=0.5;MQ=42.0;MQ0=0;MQRankSum=1.619;QD=14.0;ReadPosRankSum=2.156	GT:AD:DP:GQ:PL	0/1:72,61:134:99:1904,0,2229
chrXI	379791	.	C	T	1754.77	PASS	AC=1;AF=0.5;AN=2;BaseQRankSum=-2.532;DP=134;Dels=0.0;FS=3.161;HaplotypeScore=0.0;MLEAC=1;MLEAF=0.5;MQ=41.96;MQ0=0;MQRankSum=0.524;QD=13.1;ReadPosRankSum=1.847	GT:AD:DP:GQ:PL	0/1:75,59:134:99:1783,0,2455
chrXI	453268	.	C	T	3181.78	PASS	AC=1;AF=0.5;AN=2;BaseQRankSum=2.136;DP=187;Dels=0.0;FS=3.341;HaplotypeScore=0.0;MLEAC=1;MLEAF=0.5;MQ=41.98;MQ0=0;MQRankSum=-1.536;QD=17.01;ReadPosRankSum=-1.825	GT:AD:DP:GQ:PL	0/1:93,94:187:99:3210,0,3098
chrXI	463945	.	C	T	2575.77	PASS	AC=1;AF=0.5;AN=2;BaseQRankSum=1.935;DP=169;Dels=0.0;FS=3.572;HaplotypeScore=0.7887;MLEAC=1;MLEAF=0.5;MQ=41.92;MQ0=0;MQRankSum=-0.389;QD=15.24;ReadPosRankSum=0.74	GT:AD:DP:GQ:PL	0/1:91,78:169:99:2604,0,3028
chrXI	489285	.	C	T	2989.77	PASS	AC=1;AF=0.5;AN=2;BaseQRankSum=0.523;DP=192;Dels=0.0;FS=1.78;HaplotypeScore=0.0;MLEAC=1;MLEAF=0.5;MQ=42.0;MQ0=0;MQRankSum=0.546;QD=15.57;ReadPosRankSum=0.013	GT:AD:DP:GQ:PL	0/1:101,91:192:99:3018,0,3430
chrXI	498060	.	G	A	2603.77	PASS	AC=1;AF=0.5;AN=2;BaseQRankSum=-0.958;DP=163;Dels=0.0;FS=12.292;HaplotypeScore=4.5657;MLEAC=1;MLEAF=0.5;MQ=41.91;MQ0=0;MQRankSum=-0.546;QD=15.97;ReadPosRankSum=-0.194	GT:AD:DP:GQ:PL	0/1:83,79:163:99:2632,0,2822
chrXI	519407	.	C	T	1509.77	PASS	AC=1;AF=0.5;AN=2;BaseQRankSum=0.941;DP=93;Dels=0.0;FS=0.0;HaplotypeScore=0.0;MLEAC=1;MLEAF=0.5;MQ=41.84;MQ0=0;MQRankSum=0.396;QD=16.23;ReadPosRankSum=-0.234	GT:AD:DP:GQ:PL	0/1:47,46:93:99:1538,0,1505
chrXI	526708	.	C	T	2576.77	PASS	AC=1;AF=0.5;AN=2;BaseQRankSum=0.245;DP=149;Dels=0.0;FS=10.677;HaplotypeScore=4.1223;MLEAC=1;MLEAF=0.5;MQ=42.0;MQ0=0;MQRankSum=0.61;QD=17.29;ReadPosRankSum=0.466	GT:AD:DP:GQ:PL	0/1:70,79:149:99:2605,0,2274
chrXI	533550	.	G	A	2815.77	PASS	AC=1;AF=0.5;AN=2;BaseQRankSum=0.624;DP=189;Dels=0.0;FS=8.6;HaplotypeScore=1.7791;MLEAC=1;MLEAF=0.5;MQ=42.0;MQ0=0;MQRankSum=0.132;QD=14.9;ReadPosRankSum=0.616	GT:AD:DP:GQ:PL	0/1:104,85:189:99:2844,0,3563
chrXI	556161	.	C	T	419.77	PASS	AC=1;AF=0.5;AN=2;BaseQRankSum=2.901;DP=181;Dels=0.0;FS=25.429;HaplotypeScore=0.0;MLEAC=1;MLEAF=0.5;MQ=40.29;MQ0=0;MQRankSum=-3.071;QD=2.32;ReadPosRankSum=-0.13	GT:AD:DP:GQ:PL	0/1:150,31:181:99:448,0,5257
chrXI	613811	.	G	A	4579.77	PASS	AC=2;AF=1.0;AN=2;BaseQRankSum=1.676;DP=125;Dels=0.0;FS=0.0;HaplotypeScore=3.6787;MLEAC=2;MLEAF=1.0;MQ=41.49;MQ0=1;MQRankSum=1.062;QD=36.76;ReadPosRankSum=1.257	GT:AD:DP:GQ:PL	1/1:1,124:125:99:4608,358,0
chrXI	615475	.	C	T	1997.77	PASS	AC=1;AF=0.5;AN=2;BaseQRankSum=-0.56;DP=107;Dels=0.0;FS=0.783;HaplotypeScore=1.6553;MLEAC=1;MLEAF=0.5;MQ=41.98;MQ0=0;MQRankSum=-0.662;QD=18.67;ReadPosRankSum=0.028	GT:AD:DP:GQ:PL	0/1:44,63:107:99:2026,0,1346
chrXI	631227	.	C	T	3012.77	PASS	AC=1;AF=0.5;AN=2;BaseQRankSum=0.356;DP=180;Dels=0.0;FS=0.553;HaplotypeScore=0.0;MLEAC=1;MLEAF=0.5;MQ=42.0;MQ0=0;MQRankSum=-1.229;QD=16.74;ReadPosRankSum=-0.894	GT:AD:DP:GQ:PL	0/1:88,92:180:99:3041,0,2917
chrXI	638114	.	C	T	3882.77	PASS	AC=1;AF=0.5;AN=2;BaseQRankSum=1.597;DP=216;Dels=0.0;FS=0.0;HaplotypeScore=1.6208;MLEAC=1;MLEAF=0.5;MQ=41.97;MQ0=0;MQRankSum=0.717;QD=17.98;ReadPosRankSum=-0.344	GT:AD:DP:GQ:PL	0/1:100,116:216:99:3911,0,3206
chrXII	24309	.	G	A	2646.77	PASS	AC=1;AF=0.5;AN=2;BaseQRankSum=0.428;DP=155;Dels=0.0;FS=0.592;HaplotypeScore=3.1091;MLEAC=1;MLEAF=0.5;MQ=42.0;MQ0=0;MQRankSum=-2.332;QD=17.08;ReadPosRankSum=0.823	GT:AD:DP:GQ:PL	0/1:73,82:155:99:2675,0,2207
chrXII	41445	.	C	T	1900.77	PASS	AC=1;AF=0.5;AN=2;BaseQRankSum=-1.513;DP=119;Dels=0.0;FS=1.276;HaplotypeScore=0.7887;MLEAC=1;MLEAF=0.5;MQ=41.88;MQ0=0;MQRankSum=0.561;QD=15.97;ReadPosRankSum=-0.354	GT:AD:DP:GQ:PL	0/1:62,57:119:99:1929,0,2105
chrXII	42053	.	C	T	2988.77	PASS	AC=1;AF=0.5;AN=2;BaseQRankSum=1.006;DP=180;Dels=0.0;FS=7.553;HaplotypeScore=0.0;MLEAC=1;MLEAF=0.5;MQ=42.0;MQ0=0;MQRankSum=-0.207;QD=16.6;ReadPosRankSum=0.456	GT:AD:DP:GQ:PL	0/1:90,90:180:99:3017,0,2992
chrXII	58876	.	G	A	3684.77	PASS	AC=1;AF=0.5;AN=2;BaseQRankSum=1.564;DP=226;Dels=0.0;FS=4.668;HaplotypeScore=0.0;MLEAC=1;MLEAF=0.5;MQ=41.94;MQ0=0;MQRankSum=0.043;QD=16.3;ReadPosRankSum=-0.896	GT:AD:DP:GQ:PL	0/1:117,109:226:99:3713,0,3962
chrXII	91010	.	G	A	3057.77	PASS	AC=1;AF=0.5;AN=2;BaseQRankSum=-1.562;DP=195;Dels=0.0;FS=0.536;HaplotypeScore=5.4485;MLEAC=1;MLEAF=0.5;MQ=41.93;MQ0=0;MQRankSum=1.787;QD=15.68;ReadPosRankSum=-0.196	GT:AD:DP:GQ:PL	0/1:100,94:195:99:3086,0,3462
chrXII	127387	.	C	T	2998.77	PASS	AC=1;AF=0.5;AN=2;BaseQRankSum=0.869;DP=183;Dels=0.0;FS=1.846;HaplotypeScore=9.5085;MLEAC=1;MLEAF=0.5;MQ=41.9;MQ0=0;MQRankSum=1.198;QD=16.39;ReadPosRankSum=0.888	GT:AD:DP:GQ:PL	0/1:88,94:183:99:3027,0,2733
chrXII	143174	.	C	T	2944.77	PASS	AC=1;AF=0.5;AN=2;BaseQRankSum=0.043;DP=175;Dels=0.0;FS=8.9;HaplotypeScore=5.4391;MLEAC=1;MLEAF=0.5;MQ=41.98;MQ0=0;MQRankSum=0.258;QD=16.83;ReadPosRankSum=-2.282	GT:AD:DP:GQ:PL	0/1:86,89:175:99:2973,0,2807
chrXII	151681	.	C	T	2449.77	PASS	AC=1;AF=0.5;AN=2;BaseQRankSum=1.047;DP=187;Dels=0.0;FS=16.062;HaplotypeScore=0.0;MLEAC=1;MLEAF=0.5;MQ=42.0;MQ0=0;MQRankSum=0.585;QD=13.1;ReadPosRankSum=-0.675	GT:AD:DP:GQ:PL	0/1:111,76:187:99:2478,0,3728
chrXII	164490	.	C	T	3142.77	PASS	AC=1;AF=0.5;AN=2;BaseQRankSum=-0.639;DP=206;Dels=0.0;FS=5.948;HaplotypeScore=1.9982;MLEAC=1;MLEAF=0.5;MQ=42.0;MQ0=0;MQRankSum=0.342;QD=15.26;ReadPosRankSum=-0.813	GT:AD:DP:GQ:PL	0/1:109,97:206:99:3171,0,3709
chrXII	179696	.	C	T	2337.77	PASS	AC=1;AF=0.5;AN=2;BaseQRankSum=-1.409;DP=133;Dels=0.0;FS=0.656;HaplotypeScore=0.0;MLEAC=1;MLEAF=0.5;MQ=42.0;MQ0=0;MQRankSum=0.101;QD=17.58;ReadPosRankSum=-1.297	GT:AD:DP:GQ:PL	0/1:62,71:133:99:2366,0,2060
chrXII	181844	.	C	T	2321.77	PASS	AC=1;AF=0.5;AN=2;BaseQRankSum=1.709;DP=140;Dels=0.0;FS=2.363;HaplotypeScore=0.7887;MLEAC=1;MLEAF=0.5;MQ=42.0;MQ0=0;MQRankSum=0.304;QD=16.58;ReadPosRankSum=0.363	GT:AD:DP:GQ:PL	0/1:71,69:140:99:2350,0,2348
chrXII	188823	.	C	T	2743.77	PASS	AC=1;AF=0.5;AN=2;BaseQRankSum=-0.822;DP=164;Dels=0.0;FS=0.0;HaplotypeScore=0.0;MLEAC=1;MLEAF=0.5;MQ=41.99;MQ0=0;MQRankSum=0.618;QD=16.73;ReadPosRankSum=-2.911	GT:AD:DP:GQ:PL	0/1:83,81:164:99:2772,0,2846
chrXII	192730	.	C	T	3290.77	PASS	AC=1;AF=0.5;AN=2;BaseQRankSum=0.947;DP=200;Dels=0.0;FS=2.429;HaplotypeScore=2.6669;MLEAC=1;MLEAF=0.5;MQ=41.99;MQ0=0;MQRankSum=-1.208;QD=16.45;ReadPosRankSum=-0.016	GT:AD:DP:GQ:PL	0/1:102,98:200:99:3319,0,3421
chrXII	208544	.	C	T	2937.77	PASS	AC=1;AF=0.5;AN=2;BaseQRankSum=0.106;DP=172;Dels=0.0;FS=2.641;HaplotypeScore=0.6651;MLEAC=1;MLEAF=0.5;MQ=41.91;MQ0=0;MQRankSum=1.95;QD=17.08;ReadPosRankSum=0.011	GT:AD:DP:GQ:PL	0/1:84,88:172:99:2966,0,2783
chrXII	235614	.	C	T	2943.77	PASS	AC=1;AF=0.5;AN=2;BaseQRankSum=1.288;DP=169;Dels=0.0;FS=2.7;HaplotypeScore=0.9578;MLEAC=1;MLEAF=0.5;MQ=41.99;MQ0=0;MQRankSum=0.351;QD=17.42;ReadPosRankSum=-1.684	GT:AD:DP:GQ:PL	0/1:83,86:169:99:2972,0,2799
chrXII	260596	.	C	T	4694.77	PASS	AC=2;AF=1.0;AN=2;DP=122;Dels=0.0;FS=0.0;HaplotypeScore=4.3216;MLEAC=2;MLEAF=1.0;MQ=41.98;MQ0=0;QD=28.41	GT:AD:DP:GQ:PL	1/1:0,121:122:99:4723,361,0
chrXII	263159	.	C	T	3169.77	PASS	AC=1;AF=0.5;AN=2;BaseQRankSum=0.264;DP=169;Dels=0.0;FS=0.0;HaplotypeScore=0.0;MLEAC=1;MLEAF=0.5;MQ=41.9;MQ0=0;MQRankSum=-1.91;QD=18.76;ReadPosRankSum=0.292	GT:AD:DP:GQ:PL	0/1:76,93:169:99:3198,0,2493
chrXII	274117	.	C	T	1920.77	PASS	AC=1;AF=0.5;AN=2;BaseQRankSum=0.225;DP=148;Dels=0.0;FS=2.318;HaplotypeScore=0.734;MLEAC=1;MLEAF=0.5;MQ=42.0;MQ0=0;MQRankSum=-0.26;QD=12.98;ReadPosRankSum=0.396	GT:AD:DP:GQ:PL	0/1:88,60:148:99:1949,0,2927
chrXII	290104	.	G	A	3258.77	PASS	AC=1;AF=0.5;AN=2;BaseQRankSum=0.479;DP=176;Dels=0.0;FS=0.556;HaplotypeScore=1.8295;MLEAC=1;MLEAF=0.5;MQ=41.97;MQ0=0;MQRankSum=-0.547;QD=18.52;ReadPosRankSum=0.39	GT:AD:DP:GQ:PL	0/1:79,97:176:99:3287,0,2530
chrXII	290146	.	C	T	6807.77	PASS	AC=2;AF=1.0;AN=2;DP=168;Dels=0.0;FS=0.0;HaplotypeScore=0.0;MLEAC=2;MLEAF=1.0;MQ=41.97;MQ0=0;QD=30.9	GT:AD:DP:GQ:PL	1/1:0,168:168:99:6836,506,0
chrXII	315904	.	G	A	2946.77	PASS	AC=1;AF=0.5;AN=2;BaseQRankSum=-0.606;DP=188;Dels=0.0;FS=1.139;HaplotypeScore=0.0;MLEAC=1;MLEAF=0.5;MQ=41.91;MQ0=0;MQRankSum=1.035;QD=15.67;ReadPosRankSum=0.799	GT:AD:DP:GQ:PL	0/1:95,93:188:99:2975,0,3162
chrXII	321453	.	G	A	3195.8	PASS	AC=1;AF=0.5;AN=2;BaseQRankSum=0.576;DP=176;Dels=0.0;FS=0.0;HaplotypeScore=1.5661;MLEAC=1;MLEAF=0.5;MQ=42.0;MQ0=0;MQRankSum=0.175;QD=18.16;ReadPosRankSum=-0.273	GT:AD:DP:GQ:PL	0/1:81,95:176:99:3224,0,2589
chrXII	336522	.	C	T	2736.77	PASS	AC=1;AF=0.5;AN=2;BaseQRankSum=-0.489;DP=172;Dels=0.0;FS=1.889;HaplotypeScore=0.0;MLEAC=1;MLEAF=0.5;MQ=41.99;MQ0=0;MQRankSum=0.789;QD=15.91;ReadPosRankSum=1.175	GT:AD:DP:GQ:PL	0/1:88,84:172:99:2765,0,2967
chrXII	337668	.	C	T	3276.77	PASS	AC=1;AF=0.5;AN=2;BaseQRankSum=0.085;DP=184;Dels=0.0;FS=0.547;HaplotypeScore=0.7887;MLEAC=1;MLEAF=0.5;MQ=41.92;MQ0=0;MQRankSum=1.611;QD=17.81;ReadPosRankSum=0.508	GT:AD:DP:GQ:PL	0/1:88,96:184:99:3305,0,2936
chrXII	356148	.	G	A	2977.77	PASS	AC=1;AF=0.5;AN=2;BaseQRankSum=-0.983;DP=184;Dels=0.0;FS=2.524;HaplotypeScore=2.625;MLEAC=1;MLEAF=0.5;MQ=41.99;MQ0=0;MQRankSum=0.288;QD=16.18;ReadPosRankSum=0.155	GT:AD:DP:GQ:PL	0/1:95,89:184:99:3006,0,3245
chrXII	366239	.	C	T	3416.77	PASS	AC=1;AF=0.5;AN=2;BaseQRankSum=0.327;DP=216;Dels=0.0;FS=0.502;HaplotypeScore=1.399;MLEAC=1;MLEAF=0.5;MQ=41.99;MQ0=0;MQRankSum=1.101;QD=15.82;ReadPosRankSum=-0.541	GT:AD:DP:GQ:PL	0/1:113,103:216:99:3445,0,3774
chrXII	366268	.	C	T	3701.77	PASS	AC=1;AF=0.5;AN=2;BaseQRankSum=-1.741;DP=209;Dels=0.0;FS=0.512;HaplotypeScore=0.0;MLEAC=1;MLEAF=0.5;MQ=41.99;MQ0=0;MQRankSum=-0.231;QD=17.71;ReadPosRankSum=-1.041	GT:AD:DP:GQ:PL	0/1:96,113:209:99:3730,0,3207
chrXII	366312	.	C	T	3356.77	PASS	AC=1;AF=0.5;AN=2;BaseQRankSum=0.96;DP=192;Dels=0.0;FS=1.781;HaplotypeScore=8.9067;MLEAC=1;MLEAF=0.5;MQ=41.93;MQ0=0;MQRankSum=1.007;QD=17.48;ReadPosRankSum=0.059	GT:AD:DP:GQ:PL	0/1:88,103:192:99:3385,0,2705
chrXII	370116	.	G	A	3933.77	PASS	AC=1;AF=0.5;AN=2;BaseQRankSum=1.793;DP=194;Dels=0.0;FS=1.135;HaplotypeScore=0.734;MLEAC=1;MLEAF=0.5;MQ=42.0;MQ0=0;MQRankSum=-0.687;QD=20.28;ReadPosRankSum=-0.41	GT:AD:DP:GQ:PL	0/1:82,112:194:99:3962,0,2651
chrXII	386183	.	C	T	3049.77	PASS	AC=1;AF=0.5;AN=2;BaseQRankSum=-0.99;DP=176;Dels=0.0;FS=12.856;HaplotypeScore=0.8941;MLEAC=1;MLEAF=0.5;MQ=41.99;MQ0=0;MQRankSum=1.114;QD=17.33;ReadPosRankSum=0.691	GT:AD:DP:GQ:PL	0/1:86,90:176:99:3078,0,2948
chrXII	390888	.	G	A	2958.77	PASS	AC=1;AF=0.5;AN=2;BaseQRankSum=1.874;DP=172;Dels=0.0;FS=5.471;HaplotypeScore=0.7887;MLEAC=1;MLEAF=0.5;MQ=41.92;MQ0=0;MQRankSum=0.209;QD=17.2;ReadPosRankSum=-0.169	GT:AD:DP:GQ:PL	0/1:81,91:172:99:2987,0,2433
chrXII	414865	.	C	T	3831.77	PASS	AC=1;AF=0.5;AN=2;BaseQRankSum=-0.498;DP=214;Dels=0.0;FS=0.0;HaplotypeScore=0.0;MLEAC=1;MLEAF=0.5;MQ=41.93;MQ0=0;MQRankSum=0.569;QD=17.91;ReadPosRankSum=0.596	GT:AD:DP:GQ:PL	0/1:99,115:214:99:3860,0,3225
chrXII	437594	.	C	T	4566.77	PASS	AC=1;AF=0.5;AN=2;BaseQRankSum=2.872;DP=215;Dels=0.0;FS=2.419;HaplotypeScore=2.7824;MLEAC=1;MLEAF=0.5;MQ=41.93;MQ0=0;MQRankSum=0.026;QD=21.24;ReadPosRankSum=0.611	GT:AD:DP:GQ:PL	0/1:83,132:215:99:4595,0,2554
chrXII	440251	.	G	A	3313.77	PASS	AC=1;AF=0.5;AN=2;BaseQRankSum=0.594;DP=197;Dels=0.0;FS=4.051;HaplotypeScore=2.9971;MLEAC=1;MLEAF=0.5;MQ=41.98;MQ0=0;MQRankSum=1.001;QD=16.82;ReadPosRankSum=0.089	GT:AD:DP:GQ:PL	0/1:98,99:197:99:3342,0,3235
chrXII	492184	.	C	T	2658.77	PASS	AC=1;AF=0.5;AN=2;BaseQRankSum=0.838;DP=190;Dels=0.0;FS=10.959;HaplotypeScore=0.9979;MLEAC=1;MLEAF=0.5;MQ=42.0;MQ0=0;MQRankSum=0.128;QD=13.99;ReadPosRankSum=0.963	GT:AD:DP:GQ:PL	0/1:107,83:190:99:2687,0,3549
chrXII	498079	.	C	T	2496.77	PASS	AC=1;AF=0.5;AN=2;BaseQRankSum=0.158;DP=171;Dels=0.0;FS=0.0;HaplotypeScore=7.5562;MLEAC=1;MLEAF=0.5;MQ=41.83;MQ0=0;MQRankSum=0.127;QD=14.6;ReadPosRankSum=-0.196	GT:AD:DP:GQ:PL	0/1:94,76:171:99:2525,0,3066
chrXII	498080	.	C	T	2508.77	PASS	AC=1;AF=0.5;AN=2;BaseQRankSum=-0.002;DP=170;Dels=0.0;FS=0.571;HaplotypeScore=7.5562;MLEAC=1;MLEAF=0.5;MQ=41.83;MQ0=0;MQRankSum=0.672;QD=14.76;ReadPosRankSum=-0.321	GT:AD:DP:GQ:PL	0/1:93,76:170:99:2537,0,3110
chrXII	498861	.	C	T	2911.77	PASS	AC=1;AF=0.5;AN=2;BaseQRankSum=0.475;DP=173;Dels=0.0;FS=2.655;HaplotypeScore=0.0;MLEAC=1;MLEAF=0.5;MQ=42.0;MQ0=0;MQRankSum=0.053;QD=16.83;ReadPosRankSum=-1.176	GT:AD:DP:GQ:PL	0/1:87,86:173:99:2940,0,2937
chrXII	504032	.	G	A	2845.77	PASS	AC=1;AF=0.5;AN=2;BaseQRankSum=0.24;DP=188;Dels=0.0;FS=0.0;HaplotypeScore=0.7887;MLEAC=1;MLEAF=0.5;MQ=41.84;MQ0=0;MQRankSum=-0.087;QD=15.14;ReadPosRankSum=0.882	GT:AD:DP:GQ:PL	0/1:100,88:188:99:2874,0,3225
chrXII	537069	.	C	T	2470.77	PASS	AC=1;AF=0.5;AN=2;BaseQRankSum=0.304;DP=162;Dels=0.0;FS=0.588;HaplotypeScore=0.0;MLEAC=1;MLEAF=0.5;MQ=42.0;MQ0=0;MQRankSum=0.733;QD=15.25;ReadPosRankSum=0.055	GT:AD:DP:GQ:PL	0/1:86,76:162:99:2499,0,2724
chrXII	537102	.	C	T	2819.77	PASS	AC=1;AF=0.5;AN=2;BaseQRankSum=-2.499;DP=170;Dels=0.0;FS=1.222;HaplotypeScore=0.0;MLEAC=1;MLEAF=0.5;MQ=42.0;MQ0=0;MQRankSum=-0.325;QD=16.59;ReadPosRankSum=-0.35	GT:AD:DP:GQ:PL	0/1:79,91:170:99:2848,0,2527
chrXII	541601	.	G	A	3060.77	PASS	AC=1;AF=0.5;AN=2;BaseQRankSum=1.392;DP=180;Dels=0.0;FS=16.882;HaplotypeScore=2.309;MLEAC=1;MLEAF=0.5;MQ=41.92;MQ0=0;MQRankSum=0.617;QD=17.0;ReadPosRankSum=2.553	GT:AD:DP:GQ:PL	0/1:90,90:180:99:3089,0,2907
chrXII	587490	.	G	A	2769.77	PASS	AC=1;AF=0.5;AN=2;BaseQRankSum=1.729;DP=198;Dels=0.0;FS=4.174;HaplotypeScore=3.7655;MLEAC=1;MLEAF=0.5;MQ=41.99;MQ0=0;MQRankSum=0.268;QD=13.99;ReadPosRankSum=2.27	GT:AD:DP:GQ:PL	0/1:113,85:198:99:2798,0,3831
chrXII	607410	.	C	T	2470.77	PASS	AC=1;AF=0.5;AN=2;BaseQRankSum=0.765;DP=169;Dels=0.0;FS=0.0;HaplotypeScore=3.9994;MLEAC=1;MLEAF=0.5;MQ=41.99;MQ0=0;MQRankSum=1.13;QD=14.62;ReadPosRankSum=1.988	GT:AD:DP:GQ:PL	0/1:95,74:169:99:2499,0,3236
chrXII	615256	.	C	T	3557.77	PASS	AC=1;AF=0.5;AN=2;BaseQRankSum=-0.333;DP=208;Dels=0.0;FS=0.506;HaplotypeScore=0.9983;MLEAC=1;MLEAF=0.5;MQ=41.93;MQ0=0;MQRankSum=-0.384;QD=17.1;ReadPosRankSum=-0.968	GT:AD:DP:GQ:PL	0/1:98,110:208:99:3586,0,3296
chrXII	636747	.	C	T	2760.77	PASS	AC=1;AF=0.5;AN=2;BaseQRankSum=1.036;DP=156;Dels=0.0;FS=0.61;HaplotypeScore=2.453;MLEAC=1;MLEAF=0.5;MQ=42.0;MQ0=0;MQRankSum=0.531;QD=17.7;ReadPosRankSum=0.983	GT:AD:DP:GQ:PL	0/1:72,84:156:99:2789,0,2371
chrXII	658762	.	C	T	3238.77	PASS	AC=1;AF=0.5;AN=2;BaseQRankSum=2.434;DP=208;Dels=0.0;FS=2.375;HaplotypeScore=0.0;MLEAC=1;MLEAF=0.5;MQ=41.99;MQ0=0;MQRankSum=0.644;QD=15.57;ReadPosRankSum=0.359	GT:AD:DP:GQ:PL	0/1:112,96:208:99:3267,0,3774
chrXII	669997	.	G	A	2512.77	PASS	AC=1;AF=0.5;AN=2;BaseQRankSum=-0.905;DP=165;Dels=0.0;FS=0.579;HaplotypeScore=4.4268;MLEAC=1;MLEAF=0.5;MQ=41.91;MQ0=0;MQRankSum=-0.677;QD=15.23;ReadPosRankSum=-1.749	GT:AD:DP:GQ:PL	0/1:85,80:165:99:2541,0,2827
chrXII	670029	.	G	A	3157.77	PASS	AC=1;AF=0.5;AN=2;BaseQRankSum=-0.203;DP=181;Dels=0.0;FS=0.0;HaplotypeScore=0.8321;MLEAC=1;MLEAF=0.5;MQ=42.0;MQ0=0;MQRankSum=0.041;QD=17.45;ReadPosRankSum=-1.929	GT:AD:DP:GQ:PL	0/1:87,94:181:99:3186,0,2773
chrXII	699923	.	G	A	170.77	PASS	AC=1;AF=0.5;AN=2;BaseQRankSum=-2.964;DP=47;Dels=0.0;FS=57.237;HaplotypeScore=9.2787;MLEAC=1;MLEAF=0.5;MQ=41.53;MQ0=0;MQRankSum=-0.295;QD=3.63;ReadPosRankSum=-2.528	GT:AD:DP:GQ:PL	0/1:33,14:47:99:199,0,939
chrXII	699925	.	G	A	161.77	PASS	AC=1;AF=0.5;AN=2;BaseQRankSum=-2.855;DP=46;Dels=0.02;FS=55.721;HaplotypeScore=7.2793;MLEAC=1;MLEAF=0.5;MQ=41.52;MQ0=0;MQRankSum=-0.232;QD=3.52;ReadPosRankSum=-0.617	GT:AD:DP:GQ:PL	0/1:31,14:45:99:190,0,984
chrXII	710400	.	C	T	2612.77	PASS	AC=1;AF=0.5;AN=2;BaseQRankSum=-1.047;DP=140;Dels=0.0;FS=2.134;HaplotypeScore=1.6208;MLEAC=1;MLEAF=0.5;MQ=41.99;MQ0=0;MQRankSum=-0.585;QD=18.66;ReadPosRankSum=0.468	GT:AD:DP:GQ:PL	0/1:62,78:140:99:2641,0,2061
chrXII	728795	.	C	T	3152.77	PASS	AC=1;AF=0.5;AN=2;BaseQRankSum=-0.333;DP=175;Dels=0.0;FS=0.568;HaplotypeScore=3.5321;MLEAC=1;MLEAF=0.5;MQ=41.99;MQ0=0;MQRankSum=0.683;QD=18.02;ReadPosRankSum=-0.16	GT:AD:DP:GQ:PL	0/1:82,93:175:99:3181,0,2641
chrXII	785221	.	C	T	2790.77	PASS	AC=1;AF=0.5;AN=2;BaseQRankSum=0.993;DP=165;Dels=0.0;FS=0.581;HaplotypeScore=0.0;MLEAC=1;MLEAF=0.5;MQ=41.91;MQ0=0;MQRankSum=-0.051;QD=16.91;ReadPosRankSum=0.148	GT:AD:DP:GQ:PL	0/1:80,85:165:99:2819,0,2586
chrXII	787576	.	C	T	3320.77	PASS	AC=1;AF=0.5;AN=2;BaseQRankSum=-0.354;DP=185;Dels=0.0;FS=3.386;HaplotypeScore=5.648;MLEAC=1;MLEAF=0.5;MQ=41.9;MQ0=0;MQRankSum=-2.283;QD=17.95;ReadPosRankSum=1.403	GT:AD:DP:GQ:PL	0/1:86,99:185:99:3349,0,2840
chrXII	795215	.	C	T	3622.77	PASS	AC=1;AF=0.5;AN=2;BaseQRankSum=1.256;DP=185;Dels=0.0;FS=8.774;HaplotypeScore=3.1435;MLEAC=1;MLEAF=0.5;MQ=41.99;MQ0=0;MQRankSum=0.712;QD=19.58;ReadPosRankSum=0.49	GT:AD:DP:GQ:PL	0/1:79,106:185:99:3651,0,2398
chrXII	821561	.	G	A	3301.77	PASS	AC=1;AF=0.5;AN=2;BaseQRankSum=1.943;DP=197;Dels=0.0;FS=3.246;HaplotypeScore=0.0;MLEAC=1;MLEAF=0.5;MQ=42.0;MQ0=0;MQRankSum=0.426;QD=16.76;ReadPosRankSum=1.448	GT:AD:DP:GQ:PL	0/1:99,98:197:99:3330,0,3302
chrXII	829474	.	C	T	2908.77	PASS	AC=1;AF=0.5;AN=2;BaseQRankSum=1.446;DP=170;Dels=0.0;FS=3.992;HaplotypeScore=0.0;MLEAC=1;MLEAF=0.5;MQ=41.92;MQ0=0;MQRankSum=2.282;QD=17.11;ReadPosRankSum=0.683	GT:AD:DP:GQ:PL	0/1:83,87:170:99:2937,0,2829
chrXII	837424	.	G	A	2575.77	PASS	AC=1;AF=0.5;AN=2;BaseQRankSum=2.363;DP=137;Dels=0.0;FS=6.773;HaplotypeScore=4.766;MLEAC=1;MLEAF=0.5;MQ=41.99;MQ0=0;MQRankSum=0.743;QD=18.8;ReadPosRankSum=-1.193	GT:AD:DP:GQ:PL	0/1:61,76:137:99:2604,0,1939
chrXII	842370	.	C	T	2852.77	PASS	AC=1;AF=0.5;AN=2;BaseQRankSum=-1.683;DP=194;Dels=0.0;FS=1.115;HaplotypeScore=0.8321;MLEAC=1;MLEAF=0.5;MQ=42.0;MQ0=0;MQRankSum=0.356;QD=14.7;ReadPosRankSum=0.728	GT:AD:DP:GQ:PL	0/1:103,91:194:99:2881,0,3418
chrXII	853997	.	C	T	3372.77	PASS	AC=1;AF=0.5;AN=2;BaseQRankSum=-0.073;DP=183;Dels=0.0;FS=0.55;HaplotypeScore=2.453;MLEAC=1;MLEAF=0.5;MQ=41.99;MQ0=0;MQRankSum=1.155;QD=18.43;ReadPosRankSum=-0.076	GT:AD:DP:GQ:PL	0/1:83,99:183:99:3401,0,2697
chrXII	858038	.	C	T	3941.77	PASS	AC=1;AF=0.5;AN=2;BaseQRankSum=-1.836;DP=226;Dels=0.0;FS=9.517;HaplotypeScore=0.9789;MLEAC=1;MLEAF=0.5;MQ=42.0;MQ0=0;MQRankSum=-0.609;QD=17.44;ReadPosRankSum=-1.254	GT:AD:DP:GQ:PL	0/1:109,117:226:99:3970,0,3786
chrXII	875542	.	G	A	2542.77	PASS	AC=1;AF=0.5;AN=2;BaseQRankSum=-0.93;DP=145;Dels=0.0;FS=0.627;HaplotypeScore=0.7887;MLEAC=1;MLEAF=0.5;MQ=42.0;MQ0=0;MQRankSum=-1.204;QD=17.54;ReadPosRankSum=0.514	GT:AD:DP:GQ:PL	0/1:67,78:145:99:2571,0,2134
chrXII	877377	.	C	T	2869.77	PASS	AC=1;AF=0.5;AN=2;BaseQRankSum=1.089;DP=182;Dels=0.0;FS=8.629;HaplotypeScore=0.7887;MLEAC=1;MLEAF=0.5;MQ=41.99;MQ0=0;MQRankSum=-0.948;QD=15.77;ReadPosRankSum=0.311	GT:AD:DP:GQ:PL	0/1:96,86:182:99:2898,0,3126
chrXII	898109	.	C	T	3125.77	PASS	AC=1;AF=0.5;AN=2;BaseQRankSum=-0.127;DP=199;Dels=0.0;FS=4.038;HaplotypeScore=1.5661;MLEAC=1;MLEAF=0.5;MQ=42.0;MQ0=0;MQRankSum=-0.779;QD=15.71;ReadPosRankSum=-0.55	GT:AD:DP:GQ:PL	0/1:102,97:199:99:3154,0,3428
chrXII	915940	.	G	A	3067.77	PASS	AC=1;AF=0.5;AN=2;BaseQRankSum=-2.567;DP=191;Dels=0.0;FS=6.063;HaplotypeScore=0.7887;MLEAC=1;MLEAF=0.5;MQ=41.99;MQ0=0;MQRankSum=0.145;QD=16.06;ReadPosRankSum=-1.198	GT:AD:DP:GQ:PL	0/1:94,97:191:99:3096,0,2986
chrXII	929776	.	C	T	3039.77	PASS	AC=1;AF=0.5;AN=2;BaseQRankSum=1.027;DP=211;Dels=0.0;FS=3.955;HaplotypeScore=0.0;MLEAC=1;MLEAF=0.5;MQ=41.99;MQ0=0;MQRankSum=-0.463;QD=14.41;ReadPosRankSum=-0.908	GT:AD:DP:GQ:PL	0/1:119,92:211:99:3068,0,3942
chrXII	937478	.	C	T	3167.77	PASS	AC=1;AF=0.5;AN=2;BaseQRankSum=-0.277;DP=175;Dels=0.0;FS=1.901;HaplotypeScore=0.9987;MLEAC=1;MLEAF=0.5;MQ=42.0;MQ0=0;MQRankSum=0.749;QD=18.1;ReadPosRankSum=-0.309	GT:AD:DP:GQ:PL	0/1:82,93:175:99:3196,0,2656
chrXII	949065	.	C	T	3746.77	PASS	AC=1;AF=0.5;AN=2;BaseQRankSum=0.698;DP=231;Dels=0.0;FS=7.238;HaplotypeScore=1.9385;MLEAC=1;MLEAF=0.5;MQ=42.0;MQ0=0;MQRankSum=0.976;QD=16.22;ReadPosRankSum=-0.251	GT:AD:DP:GQ:PL	0/1:119,112:231:99:3775,0,4053
chrXII	960753	.	C	T	3735.77	PASS	AC=1;AF=0.5;AN=2;BaseQRankSum=2.133;DP=231;Dels=0.0;FS=13.141;HaplotypeScore=5.1518;MLEAC=1;MLEAF=0.5;MQ=41.99;MQ0=0;MQRankSum=0.403;QD=16.17;ReadPosRankSum=-0.401	GT:AD:DP:GQ:PL	0/1:120,111:231:99:3764,0,3941
chrXII	967447	.	C	T	2406.77	PASS	AC=1;AF=0.5;AN=2;BaseQRankSum=0.486;DP=190;Dels=0.0;FS=5.237;HaplotypeScore=1.7335;MLEAC=1;MLEAF=0.5;MQ=42.0;MQ0=0;MQRankSum=0.241;QD=12.67;ReadPosRankSum=-0.75	GT:AD:DP:GQ:PL	0/1:114,76:190:99:2435,0,3935
chrXII	986993	.	G	A	3011.77	PASS	AC=1;AF=0.5;AN=2;BaseQRankSum=0.804;DP=175;Dels=0.0;FS=10.224;HaplotypeScore=3.9788;MLEAC=1;MLEAF=0.5;MQ=41.83;MQ0=0;MQRankSum=0.623;QD=17.21;ReadPosRankSum=0.437	GT:AD:DP:GQ:PL	0/1:85,89:175:99:3040,0,2788
chrXII	996038	.	G	A	3675.77	PASS	AC=1;AF=0.5;AN=2;BaseQRankSum=0.393;DP=209;Dels=0.0;FS=0.0;HaplotypeScore=0.0;MLEAC=1;MLEAF=0.5;MQ=41.99;MQ0=0;MQRankSum=1.977;QD=17.59;ReadPosRankSum=0.219	GT:AD:DP:GQ:PL	0/1:100,109:209:99:3704,0,3386
chrXII	998610	.	G	A	3041.77	PASS	AC=1;AF=0.5;AN=2;BaseQRankSum=2.625;DP=185;Dels=0.0;FS=2.539;HaplotypeScore=2.6636;MLEAC=1;MLEAF=0.5;MQ=41.92;MQ0=0;MQRankSum=0.696;QD=16.44;ReadPosRankSum=-0.032	GT:AD:DP:GQ:PL	0/1:95,90:185:99:3070,0,3142
chrXII	1011896	.	C	T	4386.77	PASS	AC=2;AF=1.0;AN=2;DP=113;Dels=0.0;FS=0.0;HaplotypeScore=0.0;MLEAC=2;MLEAF=1.0;MQ=41.98;MQ0=0;QD=28.84	GT:AD:DP:GQ:PL	1/1:0,113:113:99:4415,337,0
chrXII	1011902	.	C	T	4312.77	PASS	AC=2;AF=1.0;AN=2;DP=110;Dels=0.0;FS=0.0;HaplotypeScore=0.0;MLEAC=2;MLEAF=1.0;MQ=41.98;MQ0=0;QD=33.58	GT:AD:DP:GQ:PL	1/1:0,110:110:99:4341,331,0
chrXII	1013895	.	C	T	2451.77	PASS	AC=1;AF=0.5;AN=2;BaseQRankSum=0.978;DP=135;Dels=0.0;FS=2.229;HaplotypeScore=0.9996;MLEAC=1;MLEAF=0.5;MQ=41.9;MQ0=0;MQRankSum=-1.057;QD=18.16;ReadPosRankSum=0.095	GT:AD:DP:GQ:PL	0/1:62,73:135:99:2480,0,2011
chrXII	1014243	.	C	T	1873.77	PASS	AC=1;AF=0.5;AN=2;BaseQRankSum=2.645;DP=123;Dels=0.0;FS=3.268;HaplotypeScore=0.0;MLEAC=1;MLEAF=0.5;MQ=42.0;MQ0=0;MQRankSum=0.312;QD=15.23;ReadPosRankSum=-1.727	GT:AD:DP:GQ:PL	0/1:66,57:123:99:1902,0,2167
chrXII	1014409	.	C	T	2384.77	PASS	AC=1;AF=0.5;AN=2;BaseQRankSum=-0.324;DP=141;Dels=0.0;FS=1.324;HaplotypeScore=0.0;MLEAC=1;MLEAF=0.5;MQ=41.9;MQ0=0;MQRankSum=0.402;QD=16.91;ReadPosRankSum=-0.336	GT:AD:DP:GQ:PL	0/1:68,73:141:99:2413,0,2235
chrXII	1035254	.	C	T	2584.77	PASS	AC=1;AF=0.5;AN=2;BaseQRankSum=1.474;DP=166;Dels=0.0;FS=2.744;HaplotypeScore=0.0;MLEAC=1;MLEAF=0.5;MQ=42.0;MQ0=0;MQRankSum=0.437;QD=15.57;ReadPosRankSum=0.401	GT:AD:DP:GQ:PL	0/1:87,79:166:99:2613,0,2851
chrXII	1037111	.	G	A	3188.81	PASS	AC=1;AF=0.5;AN=2;BaseQRankSum=3.097;DP=170;Dels=0.0;FS=10.357;HaplotypeScore=0.0;MLEAC=1;MLEAF=0.5;MQ=42.0;MQ0=0;MQRankSum=-1.95;QD=18.76;ReadPosRankSum=0.161	GT:AD:DP:GQ:PL	0/1:78,92:170:99:3217,0,2591
chrXIII	9396	.	C	T	2866.77	PASS	AC=1;AF=0.5;AN=2;BaseQRankSum=-0.917;DP=151;Dels=0.0;FS=4.868;HaplotypeScore=0.0;MLEAC=1;MLEAF=0.5;MQ=42.0;MQ0=0;MQRankSum=-0.358;QD=18.99;ReadPosRankSum=-1.574	GT:AD:DP:GQ:PL	0/1:66,85:151:99:2895,0,2158
chrXIII	30030	.	G	A	2736.77	PASS	AC=1;AF=0.5;AN=2;BaseQRankSum=2.721;DP=176;Dels=0.0;FS=0.553;HaplotypeScore=0.0;MLEAC=1;MLEAF=0.5;MQ=41.89;MQ0=0;MQRankSum=-0.933;QD=15.55;ReadPosRankSum=-0.239	GT:AD:DP:GQ:PL	0/1:94,82:176:99:2765,0,3025
chrXIII	36801	.	C	T	2859.77	PASS	AC=1;AF=0.5;AN=2;BaseQRankSum=-0.943;DP=193;Dels=0.0;FS=7.171;HaplotypeScore=0.0;MLEAC=1;MLEAF=0.5;MQ=42.0;MQ0=0;MQRankSum=-0.032;QD=14.82;ReadPosRankSum=0.146	GT:AD:DP:GQ:PL	0/1:101,92:193:99:2888,0,3330
chrXIII	38024	.	G	A	2807.77	PASS	AC=1;AF=0.5;AN=2;BaseQRankSum=1.831;DP=183;Dels=0.0;FS=5.345;HaplotypeScore=7.0573;MLEAC=1;MLEAF=0.5;MQ=41.92;MQ0=0;MQRankSum=1.462;QD=15.34;ReadPosRankSum=2.184	GT:AD:DP:GQ:PL	0/1:98,85:183:99:2836,0,3213
chrXIII	42075	.	C	T	2139.77	PASS	AC=1;AF=0.5;AN=2;BaseQRankSum=-1.583;DP=147;Dels=0.0;FS=2.099;HaplotypeScore=2.1877;MLEAC=1;MLEAF=0.5;MQ=41.86;MQ0=1;MQRankSum=1.638;QD=14.56;ReadPosRankSum=-0.245	GT:AD:DP:GQ:PL	0/1:78,69:147:99:2168,0,2653
chrXIII	44388	.	G	A	4411.77	PASS	AC=2;AF=1.0;AN=2;DP=120;Dels=0.0;FS=0.0;HaplotypeScore=0.7887;MLEAC=2;MLEAF=1.0;MQ=41.71;MQ0=0;QD=27.51	GT:AD:DP:GQ:PL	1/1:0,120:120:99:4440,346,0
chrXIII	46012	.	C	T	4045.77	PASS	AC=2;AF=1.0;AN=2;DP=102;Dels=0.01;FS=0.0;HaplotypeScore=3.9327;MLEAC=2;MLEAF=1.0;MQ=41.96;MQ0=0;QD=28.54	GT:AD:DP:GQ:PL	1/1:0,101:101:99:4074,304,0
chrXIII	49456	.	G	A	3417.77	PASS	AC=1;AF=0.5;AN=2;BaseQRankSum=1.329;DP=193;Dels=0.0;FS=0.0;HaplotypeScore=0.0;MLEAC=1;MLEAF=0.5;MQ=41.94;MQ0=0;MQRankSum=1.074;QD=17.71;ReadPosRankSum=1.616	GT:AD:DP:GQ:PL	0/1:93,100:193:99:3446,0,3080
chrXIII	86918	.	G	A	1793.77	PASS	AC=1;AF=0.5;AN=2;BaseQRankSum=3.358;DP=102;Dels=0.0;FS=1.179;HaplotypeScore=0.9997;MLEAC=1;MLEAF=0.5;MQ=41.46;MQ0=0;MQRankSum=-0.96;QD=17.59;ReadPosRankSum=0.181	GT:AD:DP:GQ:PL	0/1:45,56:102:99:1822,0,1407
chrXIII	123093	.	G	A	2263.77	PASS	AC=1;AF=0.5;AN=2;BaseQRankSum=0.098;DP=148;Dels=0.0;FS=3.935;HaplotypeScore=0.0;MLEAC=1;MLEAF=0.5;MQ=42.0;MQ0=0;MQRankSum=0.401;QD=15.3;ReadPosRankSum=1.784	GT:AD:DP:GQ:PL	0/1:78,70:148:99:2292,0,2614
chrXIII	196186	.	G	A	2617.77	PASS	AC=1;AF=0.5;AN=2;BaseQRankSum=2.243;DP=177;Dels=0.0;FS=3.469;HaplotypeScore=0.7887;MLEAC=1;MLEAF=0.5;MQ=41.78;MQ0=1;MQRankSum=0.833;QD=14.79;ReadPosRankSum=0.229	GT:AD:DP:GQ:PL	0/1:98,79:177:99:2646,0,3299
chrXIII	220870	.	C	T	2893.77	PASS	AC=1;AF=0.5;AN=2;BaseQRankSum=2.584;DP=184;Dels=0.0;FS=0.0;HaplotypeScore=3.6004;MLEAC=1;MLEAF=0.5;MQ=41.99;MQ0=0;MQRankSum=-0.6;QD=15.73;ReadPosRankSum=0.035	GT:AD:DP:GQ:PL	0/1:96,88:184:99:2922,0,3071
chrXIII	246053	.	G	A	2903.77	PASS	AC=1;AF=0.5;AN=2;BaseQRankSum=0.872;DP=191;Dels=0.0;FS=3.294;HaplotypeScore=1.6208;MLEAC=1;MLEAF=0.5;MQ=41.99;MQ0=0;MQRankSum=-0.327;QD=15.2;ReadPosRankSum=2.139	GT:AD:DP:GQ:PL	0/1:102,88:191:99:2932,0,3405
chrXIII	275881	.	G	A	2873.77	PASS	AC=1;AF=0.5;AN=2;BaseQRankSum=2.554;DP=177;Dels=0.0;FS=2.017;HaplotypeScore=0.6651;MLEAC=1;MLEAF=0.5;MQ=41.92;MQ0=0;MQRankSum=1.319;QD=16.24;ReadPosRankSum=-0.644	GT:AD:DP:GQ:PL	0/1:89,88:177:99:2902,0,2929
chrXIII	278950	.	G	A	3893.77	PASS	AC=1;AF=0.5;AN=2;BaseQRankSum=-0.669;DP=209;Dels=0.0;FS=3.926;HaplotypeScore=0.734;MLEAC=1;MLEAF=0.5;MQ=41.93;MQ0=0;MQRankSum=-0.619;QD=18.63;ReadPosRankSum=-1.116	GT:AD:DP:GQ:PL	0/1:92,117:209:99:3922,0,3034
chrXIII	280361	.	G	A	2437.77	PASS	AC=1;AF=0.5;AN=2;BaseQRankSum=-0.173;DP=130;Dels=0.0;FS=2.57;HaplotypeScore=3.3326;MLEAC=1;MLEAF=0.5;MQ=41.97;MQ0=0;MQRankSum=1.394;QD=18.75;ReadPosRankSum=0.051	GT:AD:DP:GQ:PL	0/1:59,71:130:99:2466,0,1926
chrXIII	297093	.	C	T	2693.77	PASS	AC=1;AF=0.5;AN=2;BaseQRankSum=1.079;DP=172;Dels=0.0;FS=11.749;HaplotypeScore=0.0;MLEAC=1;MLEAF=0.5;MQ=41.87;MQ0=1;MQRankSum=0.063;QD=15.66;ReadPosRankSum=0.255	GT:AD:DP:GQ:PL	0/1:91,81:172:99:2722,0,3149
chrXIII	297099	.	C	T	3061.77	PASS	AC=1;AF=0.5;AN=2;BaseQRankSum=-1.525;DP=173;Dels=0.0;FS=7.676;HaplotypeScore=0.9997;MLEAC=1;MLEAF=0.5;MQ=41.87;MQ0=1;MQRankSum=-0.704;QD=17.7;ReadPosRankSum=0.455	GT:AD:DP:GQ:PL	0/1:83,90:173:99:3090,0,2791
chrXIII	309095	.	C	T	2255.77	PASS	AC=1;AF=0.5;AN=2;BaseQRankSum=-0.44;DP=149;Dels=0.0;FS=5.946;HaplotypeScore=0.7887;MLEAC=1;MLEAF=0.5;MQ=41.99;MQ0=0;MQRankSum=-1.654;QD=15.14;ReadPosRankSum=2.442	GT:AD:DP:GQ:PL	0/1:80,69:149:99:2284,0,2774
chrXIII	434173	.	C	T	2738.77	PASS	AC=1;AF=0.5;AN=2;BaseQRankSum=0.576;DP=190;Dels=0.0;FS=0.0;HaplotypeScore=0.8321;MLEAC=1;MLEAF=0.5;MQ=41.93;MQ0=0;MQRankSum=0.068;QD=14.41;ReadPosRankSum=-0.804	GT:AD:DP:GQ:PL	0/1:104,86:190:99:2767,0,3477
chrXIII	437926	.	C	T	2675.77	PASS	AC=1;AF=0.5;AN=2;BaseQRankSum=-0.324;DP=183;Dels=0.0;FS=3.43;HaplotypeScore=2.7478;MLEAC=1;MLEAF=0.5;MQ=41.99;MQ0=0;MQRankSum=-0.18;QD=14.62;ReadPosRankSum=-0.55	GT:AD:DP:GQ:PL	0/1:97,85:183:99:2704,0,3337
chrXIII	440246	.	C	T	3195.8	PASS	AC=1;AF=0.5;AN=2;BaseQRankSum=0.381;DP=197;Dels=0.0;FS=0.524;HaplotypeScore=0.0;MLEAC=1;MLEAF=0.5;MQ=41.93;MQ0=0;MQRankSum=-1.626;QD=16.22;ReadPosRankSum=-1.211	GT:AD:DP:GQ:PL	0/1:101,96:197:99:3224,0,3336
chrXIII	440946	.	C	T	2198.77	PASS	AC=1;AF=0.5;AN=2;BaseQRankSum=0.645;DP=161;Dels=0.0;FS=4.688;HaplotypeScore=0.5784;MLEAC=1;MLEAF=0.5;MQ=42.0;MQ0=0;MQRankSum=-0.359;QD=13.66;ReadPosRankSum=-1.946	GT:AD:DP:GQ:PL	0/1:90,71:161:99:2227,0,2827
chrXIII	482988	.	C	T	3393.77	PASS	AC=1;AF=0.5;AN=2;BaseQRankSum=1.573;DP=209;Dels=0.0;FS=5.854;HaplotypeScore=2.5772;MLEAC=1;MLEAF=0.5;MQ=42.0;MQ0=0;MQRankSum=-0.106;QD=16.24;ReadPosRankSum=-1.099	GT:AD:DP:GQ:PL	0/1:107,102:209:99:3422,0,3527
chrXIII	483934	.	C	T	2152.77	PASS	AC=1;AF=0.5;AN=2;BaseQRankSum=2.964;DP=130;Dels=0.0;FS=5.633;HaplotypeScore=0.8667;MLEAC=1;MLEAF=0.5;MQ=41.98;MQ0=0;MQRankSum=0.594;QD=16.56;ReadPosRankSum=0.296	GT:AD:DP:GQ:PL	0/1:66,64:130:99:2181,0,2122
chrXIII	509631	.	G	A	2975.77	PASS	AC=1;AF=0.5;AN=2;BaseQRankSum=2.877;DP=209;Dels=0.0;FS=4.884;HaplotypeScore=0.7887;MLEAC=1;MLEAF=0.5;MQ=41.8;MQ0=1;MQRankSum=-2.854;QD=14.24;ReadPosRankSum=0.915	GT:AD:DP:GQ:PL	0/1:116,93:209:99:3004,0,3797
chrXIII	513503	.	C	T	3327.77	PASS	AC=1;AF=0.5;AN=2;BaseQRankSum=1.242;DP=177;Dels=0.0;FS=2.639;HaplotypeScore=0.0;MLEAC=1;MLEAF=0.5;MQ=42.0;MQ0=0;MQRankSum=0.358;QD=18.8;ReadPosRankSum=-0.585	GT:AD:DP:GQ:PL	0/1:80,97:177:99:3356,0,2557
chrXIII	538461	.	C	T	2475.77	PASS	AC=1;AF=0.5;AN=2;BaseQRankSum=0.053;DP=167;Dels=0.0;FS=1.205;HaplotypeScore=0.9973;MLEAC=1;MLEAF=0.5;MQ=41.99;MQ0=0;MQRankSum=0.291;QD=14.82;ReadPosRankSum=1.374	GT:AD:DP:GQ:PL	0/1:91,76:167:99:2504,0,3104
chrXIII	543817	.	C	T	3161.77	PASS	AC=1;AF=0.5;AN=2;BaseQRankSum=1.015;DP=173;Dels=0.0;FS=7.868;HaplotypeScore=0.0;MLEAC=1;MLEAF=0.5;MQ=41.92;MQ0=0;MQRankSum=1.14;QD=18.28;ReadPosRankSum=0.918	GT:AD:DP:GQ:PL	0/1:80,93:173:99:3190,0,2653
chrXIII	545925	.	C	T	2857.77	PASS	AC=1;AF=0.5;AN=2;BaseQRankSum=0.036;DP=170;Dels=0.0;FS=7.84;HaplotypeScore=0.0;MLEAC=1;MLEAF=0.5;MQ=42.0;MQ0=0;MQRankSum=-1.635;QD=16.81;ReadPosRankSum=0.238	GT:AD:DP:GQ:PL	0/1:84,86:170:99:2886,0,2656
chrXIII	554398	.	G	A	2548.77	PASS	AC=1;AF=0.5;AN=2;BaseQRankSum=-0.004;DP=191;Dels=0.0;FS=3.541;HaplotypeScore=0.9894;MLEAC=1;MLEAF=0.5;MQ=41.98;MQ0=0;MQRankSum=-0.742;QD=13.34;ReadPosRankSum=-0.084	GT:AD:DP:GQ:PL	0/1:111,80:191:99:2577,0,3747
chrXIII	632306	.	C	T	2636.77	PASS	AC=1;AF=0.5;AN=2;BaseQRankSum=0.549;DP=172;Dels=0.0;FS=1.196;HaplotypeScore=1.6208;MLEAC=1;MLEAF=0.5;MQ=41.92;MQ0=0;MQRankSum=1.061;QD=15.33;ReadPosRankSum=-0.558	GT:AD:DP:GQ:PL	0/1:91,81:172:99:2665,0,3114
chrXIII	641038	.	G	A	2744.77	PASS	AC=1;AF=0.5;AN=2;BaseQRankSum=-0.109;DP=160;Dels=0.0;FS=1.238;HaplotypeScore=0.7887;MLEAC=1;MLEAF=0.5;MQ=42.0;MQ0=0;MQRankSum=1.025;QD=17.15;ReadPosRankSum=0.915	GT:AD:DP:GQ:PL	0/1:77,83:160:99:2773,0,2619
chrXIII	648690	.	G	A	3397.77	PASS	AC=1;AF=0.5;AN=2;BaseQRankSum=1.477;DP=192;Dels=0.0;FS=4.14;HaplotypeScore=0.7887;MLEAC=1;MLEAF=0.5;MQ=42.0;MQ0=0;MQRankSum=0.203;QD=17.7;ReadPosRankSum=1.191	GT:AD:DP:GQ:PL	0/1:91,101:192:99:3426,0,3057
chrXIII	652185	.	G	A	3049.77	PASS	AC=1;AF=0.5;AN=2;BaseQRankSum=1.635;DP=158;Dels=0.0;FS=2.916;HaplotypeScore=2.7541;MLEAC=1;MLEAF=0.5;MQ=42.0;MQ0=0;MQRankSum=-0.353;QD=19.3;ReadPosRankSum=1.579	GT:AD:DP:GQ:PL	0/1:68,90:158:99:3078,0,2141
chrXIII	656148	.	C	T	3130.77	PASS	AC=1;AF=0.5;AN=2;BaseQRankSum=1.272;DP=159;Dels=0.0;FS=5.996;HaplotypeScore=0.0;MLEAC=1;MLEAF=0.5;MQ=42.0;MQ0=0;MQRankSum=0.308;QD=19.69;ReadPosRankSum=0.736	GT:AD:DP:GQ:PL	0/1:68,91:159:99:3159,0,2133
chrXIII	659432	.	C	T	3498.77	PASS	AC=1;AF=0.5;AN=2;BaseQRankSum=3.214;DP=179;Dels=0.0;FS=10.035;HaplotypeScore=0.0;MLEAC=1;MLEAF=0.5;MQ=41.92;MQ0=0;MQRankSum=-0.826;QD=19.55;ReadPosRankSum=0.67	GT:AD:DP:GQ:PL	0/1:79,100:179:99:3527,0,2558
chrXIII	669895	.	C	T	2168.77	PASS	AC=1;AF=0.5;AN=2;BaseQRankSum=0.207;DP=162;Dels=0.0;FS=0.585;HaplotypeScore=3.6105;MLEAC=1;MLEAF=0.5;MQ=41.98;MQ0=0;MQRankSum=-1.956;QD=13.39;ReadPosRankSum=-1.044	GT:AD:DP:GQ:PL	0/1:95,67:162:99:2197,0,3244
chrXIII	671334	.	C	T	3377.77	PASS	AC=1;AF=0.5;AN=2;BaseQRankSum=-0.067;DP=195;Dels=0.0;FS=0.527;HaplotypeScore=0.0;MLEAC=1;MLEAF=0.5;MQ=41.99;MQ0=0;MQRankSum=0.728;QD=17.32;ReadPosRankSum=1.545	GT:AD:DP:GQ:PL	0/1:94,101:195:99:3406,0,3191
chrXIII	695572	.	G	A	1112.77	PASS	AC=1;AF=0.5;AN=2;BaseQRankSum=0.703;DP=65;Dels=0.0;FS=0.0;HaplotypeScore=0.0;MLEAC=1;MLEAF=0.5;MQ=41.69;MQ0=0;MQRankSum=1.202;QD=17.12;ReadPosRankSum=0.506	GT:AD:DP:GQ:PL	0/1:31,34:65:99:1141,0,964
chrXIII	695891	.	C	T	1597.77	PASS	AC=1;AF=0.5;AN=2;BaseQRankSum=-0.956;DP=104;Dels=0.0;FS=0.758;HaplotypeScore=0.0;MLEAC=1;MLEAF=0.5;MQ=42.0;MQ0=0;MQRankSum=-0.481;QD=15.36;ReadPosRankSum=-1.463	GT:AD:DP:GQ:PL	0/1:53,51:104:99:1626,0,1753
chrXIII	701705	.	C	T	2541.77	PASS	AC=1;AF=0.5;AN=2;BaseQRankSum=-0.458;DP=149;Dels=0.0;FS=2.893;HaplotypeScore=0.0;MLEAC=1;MLEAF=0.5;MQ=41.9;MQ0=0;MQRankSum=1.115;QD=17.06;ReadPosRankSum=0.864	GT:AD:DP:GQ:PL	0/1:73,76:149:99:2570,0,2463
chrXIII	701721	.	G	A	2373.77	PASS	AC=1;AF=0.5;AN=2;BaseQRankSum=-0.057;DP=145;Dels=0.0;FS=1.323;HaplotypeScore=0.0;MLEAC=1;MLEAF=0.5;MQ=41.99;MQ0=0;MQRankSum=0.591;QD=16.37;ReadPosRankSum=-1.315	GT:AD:DP:GQ:PL	0/1:72,73:145:99:2402,0,2371
chrXIII	726161	.	C	T	2856.77	PASS	AC=1;AF=0.5;AN=2;BaseQRankSum=0.628;DP=192;Dels=0.0;FS=0.0;HaplotypeScore=1.4538;MLEAC=1;MLEAF=0.5;MQ=42.0;MQ0=0;MQRankSum=1.717;QD=14.88;ReadPosRankSum=2.218	GT:AD:DP:GQ:PL	0/1:102,89:192:99:2885,0,3416
chrXIII	731514	.	G	A	2659.77	PASS	AC=1;AF=0.5;AN=2;BaseQRankSum=-0.882;DP=175;Dels=0.0;FS=0.0;HaplotypeScore=2.5584;MLEAC=1;MLEAF=0.5;MQ=42.0;MQ0=0;MQRankSum=-1.295;QD=15.2;ReadPosRankSum=-1.174	GT:AD:DP:GQ:PL	0/1:92,82:175:99:2688,0,3157
chrXIII	732371	.	C	T	3200.06	PASS	AC=1;AF=0.5;AN=2;BaseQRankSum=0.696;DP=175;Dels=0.0;FS=0.0;HaplotypeScore=0.0;MLEAC=1;MLEAF=0.5;MQ=41.91;MQ0=0;MQRankSum=0.088;QD=18.29;ReadPosRankSum=0.268	GT:AD:DP:GQ:PL	0/1:81,94:175:99:3228,0,2714
chrXIII	742714	.	G	A	3293.77	PASS	AC=1;AF=0.5;AN=2;BaseQRankSum=1.225;DP=217;Dels=0.0;FS=1.087;HaplotypeScore=0.7887;MLEAC=1;MLEAF=0.5;MQ=41.93;MQ0=0;MQRankSum=0.746;QD=15.18;ReadPosRankSum=0.444	GT:AD:DP:GQ:PL	0/1:118,99:217:99:3322,0,4024
chrXIII	743770	.	C	T	2152.77	PASS	AC=1;AF=0.5;AN=2;BaseQRankSum=-0.494;DP=142;Dels=0.0;FS=2.357;HaplotypeScore=0.0;MLEAC=1;MLEAF=0.5;MQ=42.0;MQ0=0;MQRankSum=-0.086;QD=15.16;ReadPosRankSum=-0.94	GT:AD:DP:GQ:PL	0/1:75,67:142:99:2181,0,2426
chrXIII	749717	.	G	A	2883.77	PASS	AC=1;AF=0.5;AN=2;BaseQRankSum=-0.639;DP=173;Dels=0.0;FS=0.557;HaplotypeScore=1.7987;MLEAC=1;MLEAF=0.5;MQ=41.91;MQ0=0;MQRankSum=1.598;QD=16.67;ReadPosRankSum=-0.697	GT:AD:DP:GQ:PL	0/1:86,87:173:99:2912,0,2864
chrXIII	754341	.	G	A	1907.77	PASS	AC=1;AF=0.5;AN=2;BaseQRankSum=1.248;DP=139;Dels=0.0;FS=6.949;HaplotypeScore=0.0;MLEAC=1;MLEAF=0.5;MQ=41.99;MQ0=0;MQRankSum=-0.98;QD=13.72;ReadPosRankSum=-0.283	GT:AD:DP:GQ:PL	0/1:79,60:139:99:1936,0,2514
chrXIII	759165	.	G	A	2673.77	PASS	AC=1;AF=0.5;AN=2;BaseQRankSum=-0.546;DP=161;Dels=0.0;FS=3.647;HaplotypeScore=0.0;MLEAC=1;MLEAF=0.5;MQ=42.0;MQ0=0;MQRankSum=-0.567;QD=16.61;ReadPosRankSum=0.563	GT:AD:DP:GQ:PL	0/1:78,83:161:99:2702,0,2572
chrXIII	770311	.	G	A	3392.77	PASS	AC=1;AF=0.5;AN=2;BaseQRankSum=2.202;DP=193;Dels=0.0;FS=1.816;HaplotypeScore=4.5689;MLEAC=1;MLEAF=0.5;MQ=41.99;MQ0=0;MQRankSum=0.786;QD=17.58;ReadPosRankSum=1.456	GT:AD:DP:GQ:PL	0/1:92,101:193:99:3421,0,2925
chrXIII	779131	.	C	T	2693.77	PASS	AC=1;AF=0.5;AN=2;BaseQRankSum=-0.341;DP=168;Dels=0.0;FS=7.788;HaplotypeScore=0.0;MLEAC=1;MLEAF=0.5;MQ=41.92;MQ0=0;MQRankSum=1.64;QD=16.03;ReadPosRankSum=-2.577	GT:AD:DP:GQ:PL	0/1:88,80:168:99:2722,0,3079
chrXIII	809374	.	G	A	2385.77	PASS	AC=1;AF=0.5;AN=2;BaseQRankSum=1.299;DP=161;Dels=0.0;FS=0.0;HaplotypeScore=0.9967;MLEAC=1;MLEAF=0.5;MQ=42.0;MQ0=0;MQRankSum=0.282;QD=14.82;ReadPosRankSum=-0.553	GT:AD:DP:GQ:PL	0/1:86,74:161:99:2414,0,2850
chrXIII	818906	.	C	T	2189.77	PASS	AC=1;AF=0.5;AN=2;BaseQRankSum=-3.037;DP=153;Dels=0.0;FS=11.558;HaplotypeScore=0.0;MLEAC=1;MLEAF=0.5;MQ=42.0;MQ0=0;MQRankSum=0.294;QD=14.31;ReadPosRankSum=0.086	GT:AD:DP:GQ:PL	0/1:80,73:153:99:2218,0,2694
chrXIII	824638	.	C	T	3086.77	PASS	AC=1;AF=0.5;AN=2;BaseQRankSum=1.22;DP=207;Dels=0.0;FS=3.944;HaplotypeScore=0.0;MLEAC=1;MLEAF=0.5;MQ=41.97;MQ0=0;MQRankSum=0.188;QD=14.91;ReadPosRankSum=1.935	GT:AD:DP:GQ:PL	0/1:115,92:207:99:3115,0,3953
chrXIII	835118	.	G	A	3563.77	PASS	AC=1;AF=0.5;AN=2;BaseQRankSum=1.018;DP=232;Dels=0.0;FS=0.48;HaplotypeScore=0.0;MLEAC=1;MLEAF=0.5;MQ=42.0;MQ0=0;MQRankSum=1.06;QD=15.36;ReadPosRankSum=-0.967	GT:AD:DP:GQ:PL	0/1:125,107:232:99:3592,0,4265
chrXIII	841724	.	C	T	2967.77	PASS	AC=1;AF=0.5;AN=2;BaseQRankSum=1.23;DP=174;Dels=0.0;FS=6.48;HaplotypeScore=1.7333;MLEAC=1;MLEAF=0.5;MQ=41.82;MQ0=0;MQRankSum=0.116;QD=17.06;ReadPosRankSum=0.859	GT:AD:DP:GQ:PL	0/1:86,88:174:99:2996,0,2886
chrXIII	849110	.	G	A	3811.77	PASS	AC=1;AF=0.5;AN=2;BaseQRankSum=1.308;DP=216;Dels=0.0;FS=1.671;HaplotypeScore=2.9864;MLEAC=1;MLEAF=0.5;MQ=41.93;MQ0=0;MQRankSum=-0.217;QD=17.65;ReadPosRankSum=-0.215	GT:AD:DP:GQ:PL	0/1:104,112:216:99:3840,0,3488
chrXIII	856360	.	C	T	2753.77	PASS	AC=1;AF=0.5;AN=2;BaseQRankSum=0.304;DP=157;Dels=0.0;FS=0.0;HaplotypeScore=0.8321;MLEAC=1;MLEAF=0.5;MQ=42.0;MQ0=0;MQRankSum=-1.145;QD=17.54;ReadPosRankSum=1.458	GT:AD:DP:GQ:PL	0/1:74,83:157:99:2782,0,2347
chrXIII	859020	.	G	A	1921.77	PASS	AC=1;AF=0.5;AN=2;BaseQRankSum=-2.421;DP=108;Dels=0.0;FS=1.588;HaplotypeScore=0.0;MLEAC=1;MLEAF=0.5;MQ=41.86;MQ0=0;MQRankSum=1.233;QD=17.79;ReadPosRankSum=0.182	GT:AD:DP:GQ:PL	0/1:48,60:108:99:1950,0,1578
chrXIII	863624	.	C	T	3033.77	PASS	AC=1;AF=0.5;AN=2;BaseQRankSum=-0.441;DP=205;Dels=0.0;FS=1.077;HaplotypeScore=1.7334;MLEAC=1;MLEAF=0.5;MQ=41.99;MQ0=0;MQRankSum=0.613;QD=14.8;ReadPosRankSum=-0.592	GT:AD:DP:GQ:PL	0/1:111,94:205:99:3062,0,3787
chrXIII	864365	.	C	T	2879.77	PASS	AC=1;AF=0.5;AN=2;BaseQRankSum=1.539;DP=191;Dels=0.0;FS=5.175;HaplotypeScore=1.4679;MLEAC=1;MLEAF=0.5;MQ=41.99;MQ0=0;MQRankSum=0.114;QD=15.08;ReadPosRankSum=0.369	GT:AD:DP:GQ:PL	0/1:104,87:191:99:2908,0,3425
chrXIII	886801	.	C	T	2537.77	PASS	AC=1;AF=0.5;AN=2;BaseQRankSum=-0.706;DP=142;Dels=0.0;FS=2.974;HaplotypeScore=0.0;MLEAC=1;MLEAF=0.5;MQ=42.0;MQ0=0;MQRankSum=1.018;QD=17.87;ReadPosRankSum=-1.236	GT:AD:DP:GQ:PL	0/1:63,79:142:99:2566,0,2018
chrXIII	896641	.	C	T	3091.77	PASS	AC=1;AF=0.5;AN=2;BaseQRankSum=1.358;DP=183;Dels=0.0;FS=8.57;HaplotypeScore=2.4095;MLEAC=1;MLEAF=0.5;MQ=41.91;MQ0=0;MQRankSum=1.101;QD=16.89;ReadPosRankSum=-0.057	GT:AD:DP:GQ:PL	0/1:91,92:183:99:3120,0,3080
chrXIV	27233	.	G	A	1833.77	PASS	AC=1;AF=0.5;AN=2;BaseQRankSum=-0.81;DP=134;Dels=0.0;FS=2.226;HaplotypeScore=0.0;MLEAC=1;MLEAF=0.5;MQ=41.74;MQ0=1;MQRankSum=0.057;QD=13.68;ReadPosRankSum=-1.441	GT:AD:DP:GQ:PL	0/1:75,59:134:99:1862,0,2591
chrXIV	53947	.	G	A	2614.77	PASS	AC=1;AF=0.5;AN=2;BaseQRankSum=0.774;DP=148;Dels=0.0;FS=6.028;HaplotypeScore=0.0;MLEAC=1;MLEAF=0.5;MQ=42.0;MQ0=0;MQRankSum=0.666;QD=17.67;ReadPosRankSum=-0.897	GT:AD:DP:GQ:PL	0/1:70,78:148:99:2643,0,2363
chrXIV	65478	.	G	A	2721.77	PASS	AC=1;AF=0.5;AN=2;BaseQRankSum=1.017;DP=156;Dels=0.0;FS=3.753;HaplotypeScore=0.0;MLEAC=1;MLEAF=0.5;MQ=42.0;MQ0=0;MQRankSum=-0.151;QD=17.45;ReadPosRankSum=0.637	GT:AD:DP:GQ:PL	0/1:74,82:156:99:2750,0,2400
chrXIV	87774	.	G	A	3004.77	PASS	AC=1;AF=0.5;AN=2;BaseQRankSum=-0.193;DP=194;Dels=0.0;FS=0.528;HaplotypeScore=6.8953;MLEAC=1;MLEAF=0.5;MQ=41.77;MQ0=0;MQRankSum=-0.383;QD=15.49;ReadPosRankSum=0.36	GT:AD:DP:GQ:PL	0/1:102,92:194:99:3033,0,3446
chrXIV	88954	.	C	T	2575.77	PASS	AC=1;AF=0.5;AN=2;BaseQRankSum=-1.324;DP=146;Dels=0.0;FS=1.374;HaplotypeScore=0.0;MLEAC=1;MLEAF=0.5;MQ=41.8;MQ0=0;MQRankSum=-0.281;QD=17.64;ReadPosRankSum=0.881	GT:AD:DP:GQ:PL	0/1:68,78:146:99:2604,0,2270
chrXIV	89091	.	C	T	2451.77	PASS	AC=1;AF=0.5;AN=2;BaseQRankSum=0.683;DP=164;Dels=0.0;FS=1.976;HaplotypeScore=0.6651;MLEAC=1;MLEAF=0.5;MQ=42.0;MQ0=0;MQRankSum=-0.584;QD=14.95;ReadPosRankSum=-0.139	GT:AD:DP:GQ:PL	0/1:89,75:164:99:2480,0,3049
chrXIV	122834	.	C	T	3412.77	PASS	AC=1;AF=0.5;AN=2;BaseQRankSum=2.659;DP=210;Dels=0.0;FS=0.506;HaplotypeScore=0.0;MLEAC=1;MLEAF=0.5;MQ=41.93;MQ0=0;MQRankSum=0.58;QD=16.25;ReadPosRankSum=0.832	GT:AD:DP:GQ:PL	0/1:109,101:210:99:3441,0,3655
chrXIV	145366	.	C	T	2353.77	PASS	AC=1;AF=0.5;AN=2;BaseQRankSum=0.987;DP=146;Dels=0.0;FS=2.942;HaplotypeScore=6.2605;MLEAC=1;MLEAF=0.5;MQ=41.99;MQ0=0;MQRankSum=-0.047;QD=16.12;ReadPosRankSum=-0.086	GT:AD:DP:GQ:PL	0/1:71,75:146:99:2382,0,2229
chrXIV	145676	.	C	T	3119.77	PASS	AC=1;AF=0.5;AN=2;BaseQRankSum=0.847;DP=187;Dels=0.0;FS=0.0;HaplotypeScore=2.4947;MLEAC=1;MLEAF=0.5;MQ=42.0;MQ0=0;MQRankSum=0.404;QD=16.68;ReadPosRankSum=-0.091	GT:AD:DP:GQ:PL	0/1:94,93:187:99:3148,0,3200
chrXIV	160606	.	G	A	2294.77	PASS	AC=1;AF=0.5;AN=2;BaseQRankSum=2.202;DP=176;Dels=0.0;FS=1.207;HaplotypeScore=0.7887;MLEAC=1;MLEAF=0.5;MQ=42.0;MQ0=0;MQRankSum=-0.225;QD=13.04;ReadPosRankSum=0.869	GT:AD:DP:GQ:PL	0/1:106,70:176:99:2323,0,3728
chrXIV	167871	.	C	T	2716.77	PASS	AC=1;AF=0.5;AN=2;BaseQRankSum=-0.396;DP=188;Dels=0.0;FS=0.0;HaplotypeScore=1.6643;MLEAC=1;MLEAF=0.5;MQ=42.0;MQ0=0;MQRankSum=0.528;QD=14.45;ReadPosRankSum=2.024	GT:AD:DP:GQ:PL	0/1:100,88:188:99:2745,0,3348
chrXIV	171263	.	G	A	2607.77	PASS	AC=1;AF=0.5;AN=2;BaseQRankSum=0.155;DP=167;Dels=0.0;FS=1.233;HaplotypeScore=4.7127;MLEAC=1;MLEAF=0.5;MQ=41.92;MQ0=0;MQRankSum=0.248;QD=15.62;ReadPosRankSum=-1.241	GT:AD:DP:GQ:PL	0/1:86,81:167:99:2636,0,2811
chrXIV	174638	.	G	A	2440.77	PASS	AC=1;AF=0.5;AN=2;BaseQRankSum=-1.659;DP=187;Dels=0.0;FS=1.157;HaplotypeScore=2.6308;MLEAC=1;MLEAF=0.5;MQ=41.96;MQ0=0;MQRankSum=0.36;QD=13.05;ReadPosRankSum=0.365	GT:AD:DP:GQ:PL	0/1:108,79:187:99:2469,0,3653
chrXIV	174644	.	C	T	3519.77	PASS	AC=1;AF=0.5;AN=2;BaseQRankSum=-0.516;DP=188;Dels=0.0;FS=2.582;HaplotypeScore=4.6305;MLEAC=1;MLEAF=0.5;MQ=41.96;MQ0=0;MQRankSum=0.19;QD=18.72;ReadPosRankSum=-0.155	GT:AD:DP:GQ:PL	0/1:79,108:188:99:3548,0,2486
chrXIV	181265	.	C	T	2348.77	PASS	AC=1;AF=0.5;AN=2;BaseQRankSum=-1.111;DP=161;Dels=0.0;FS=0.0;HaplotypeScore=3.9785;MLEAC=1;MLEAF=0.5;MQ=41.87;MQ0=1;MQRankSum=-0.693;QD=14.59;ReadPosRankSum=-0.976	GT:AD:DP:GQ:PL	0/1:87,73:161:99:2377,0,2932
chrXIV	184186	.	C	T	2546.77	PASS	AC=1;AF=0.5;AN=2;BaseQRankSum=0.139;DP=182;Dels=0.0;FS=1.857;HaplotypeScore=0.0;MLEAC=1;MLEAF=0.5;MQ=41.99;MQ0=0;MQRankSum=1.101;QD=13.99;ReadPosRankSum=-1.195	GT:AD:DP:GQ:PL	0/1:101,81:182:99:2575,0,3367
chrXIV	195358	.	G	A	2640.77	PASS	AC=1;AF=0.5;AN=2;BaseQRankSum=-1.114;DP=171;Dels=0.0;FS=1.893;HaplotypeScore=1.4679;MLEAC=1;MLEAF=0.5;MQ=41.99;MQ0=0;MQRankSum=0.477;QD=15.44;ReadPosRankSum=-0.848	GT:AD:DP:GQ:PL	0/1:87,84:171:99:2669,0,2851
chrXIV	197669	.	C	T	2447.77	PASS	AC=1;AF=0.5;AN=2;BaseQRankSum=-0.837;DP=158;Dels=0.0;FS=12.394;HaplotypeScore=2.4558;MLEAC=1;MLEAF=0.5;MQ=41.98;MQ0=0;MQRankSum=0.144;QD=15.49;ReadPosRankSum=-0.005	GT:AD:DP:GQ:PL	0/1:82,76:158:99:2476,0,2794
chrXIV	203054	.	C	T	2526.77	PASS	AC=1;AF=0.5;AN=2;BaseQRankSum=1.29;DP=184;Dels=0.0;FS=7.475;HaplotypeScore=1.6208;MLEAC=1;MLEAF=0.5;MQ=41.99;MQ0=0;MQRankSum=0.097;QD=13.73;ReadPosRankSum=-1.772	GT:AD:DP:GQ:PL	0/1:106,78:184:99:2555,0,3559
chrXIV	204844	.	G	A	2952.77	PASS	AC=1;AF=0.5;AN=2;BaseQRankSum=-0.089;DP=193;Dels=0.0;FS=0.532;HaplotypeScore=0.8321;MLEAC=1;MLEAF=0.5;MQ=41.93;MQ0=0;MQRankSum=-1.496;QD=15.3;ReadPosRankSum=2.885	GT:AD:DP:GQ:PL	0/1:102,91:193:99:2981,0,3375
chrXIV	205060	.	C	T	2722.77	PASS	AC=1;AF=0.5;AN=2;BaseQRankSum=1.632;DP=154;Dels=0.0;FS=7.097;HaplotypeScore=1.4679;MLEAC=1;MLEAF=0.5;MQ=41.99;MQ0=0;MQRankSum=-0.315;QD=17.68;ReadPosRankSum=0.854	GT:AD:DP:GQ:PL	0/1:73,81:154:99:2751,0,2444
chrXIV	218841	.	G	A	2900.77	PASS	AC=1;AF=0.5;AN=2;BaseQRankSum=-0.258;DP=175;Dels=0.0;FS=1.188;HaplotypeScore=2.6221;MLEAC=1;MLEAF=0.5;MQ=41.84;MQ0=0;MQRankSum=-0.751;QD=16.58;ReadPosRankSum=-0.157	GT:AD:DP:GQ:PL	0/1:86,89:175:99:2929,0,2914
chrXIV	236076	.	G	A	1733.77	PASS	AC=1;AF=0.5;AN=2;BaseQRankSum=1.552;DP=130;Dels=0.0;FS=3.416;HaplotypeScore=0.0;MLEAC=1;MLEAF=0.5;MQ=42.0;MQ0=0;MQRankSum=0.99;QD=13.34;ReadPosRankSum=1.476	GT:AD:DP:GQ:PL	0/1:76,54:130:99:1762,0,2506
chrXIV	255228	.	C	T	2613.77	PASS	AC=1;AF=0.5;AN=2;BaseQRankSum=0.997;DP=159;Dels=0.0;FS=0.622;HaplotypeScore=1.9621;MLEAC=1;MLEAF=0.5;MQ=42.0;MQ0=0;MQRankSum=2.024;QD=16.44;ReadPosRankSum=-0.929	GT:AD:DP:GQ:PL	0/1:81,78:159:99:2642,0,2680
chrXIV	276075	.	G	A	3642.77	PASS	AC=1;AF=0.5;AN=2;BaseQRankSum=1.192;DP=183;Dels=0.0;FS=16.083;HaplotypeScore=1.6208;MLEAC=1;MLEAF=0.5;MQ=41.92;MQ0=0;MQRankSum=0.289;QD=19.91;ReadPosRankSum=-0.515	GT:AD:DP:GQ:PL	0/1:78,105:183:99:3671,0,2587
chrXIV	282018	.	G	A	2651.77	PASS	AC=1;AF=0.5;AN=2;BaseQRankSum=-2.188;DP=169;Dels=0.0;FS=1.905;HaplotypeScore=5.4673;MLEAC=1;MLEAF=0.5;MQ=41.83;MQ0=0;MQRankSum=0.489;QD=15.69;ReadPosRankSum=0.536	GT:AD:DP:GQ:PL	0/1:82,87:169:99:2680,0,2697
chrXIV	282030	.	C	T	2809.77	PASS	AC=1;AF=0.5;AN=2;BaseQRankSum=1.432;DP=174;Dels=0.0;FS=1.858;HaplotypeScore=3.9994;MLEAC=1;MLEAF=0.5;MQ=41.83;MQ0=0;MQRankSum=-0.517;QD=16.15;ReadPosRankSum=0.51	GT:AD:DP:GQ:PL	0/1:90,84:174:99:2838,0,2920
chrXIV	295979	.	C	T	3815.77	PASS	AC=1;AF=0.5;AN=2;BaseQRankSum=-0.469;DP=238;Dels=0.0;FS=6.47;HaplotypeScore=0.0;MLEAC=1;MLEAF=0.5;MQ=42.0;MQ0=0;MQRankSum=-0.07;QD=16.03;ReadPosRankSum=0.75	GT:AD:DP:GQ:PL	0/1:123,115:238:99:3844,0,4203
chrXIV	312947	.	G	A	3001.77	PASS	AC=1;AF=0.5;AN=2;BaseQRankSum=-0.825;DP=190;Dels=0.0;FS=0.537;HaplotypeScore=3.8162;MLEAC=1;MLEAF=0.5;MQ=41.92;MQ0=0;MQRankSum=0.12;QD=15.8;ReadPosRankSum=-1.081	GT:AD:DP:GQ:PL	0/1:98,92:190:99:3030,0,3285
chrXIV	323607	.	C	T	2928.77	PASS	AC=1;AF=0.5;AN=2;BaseQRankSum=-0.208;DP=173;Dels=0.0;FS=2.672;HaplotypeScore=0.0;MLEAC=1;MLEAF=0.5;MQ=41.99;MQ0=0;MQRankSum=-0.581;QD=16.93;ReadPosRankSum=-0.199	GT:AD:DP:GQ:PL	0/1:86,87:173:99:2957,0,2840
chrXIV	324051	.	G	A	3608.77	PASS	AC=1;AF=0.5;AN=2;BaseQRankSum=0.071;DP=190;Dels=0.0;FS=0.0;HaplotypeScore=1.5661;MLEAC=1;MLEAF=0.5;MQ=41.92;MQ0=0;MQRankSum=-0.739;QD=18.99;ReadPosRankSum=1.029	GT:AD:DP:GQ:PL	0/1:82,108:190:99:3637,0,2669
chrXIV	360464	.	G	A	3156.77	PASS	AC=1;AF=0.5;AN=2;BaseQRankSum=-1.347;DP=187;Dels=0.0;FS=5.131;HaplotypeScore=0.0;MLEAC=1;MLEAF=0.5;MQ=41.99;MQ0=0;MQRankSum=-0.534;QD=16.88;ReadPosRankSum=0.166	GT:AD:DP:GQ:PL	0/1:92,95:187:99:3185,0,3144
chrXIV	370301	.	G	A	2673.77	PASS	AC=1;AF=0.5;AN=2;BaseQRankSum=1.998;DP=176;Dels=0.0;FS=3.452;HaplotypeScore=0.0;MLEAC=1;MLEAF=0.5;MQ=41.99;MQ0=0;MQRankSum=0.968;QD=15.19;ReadPosRankSum=0.036	GT:AD:DP:GQ:PL	0/1:95,81:176:99:2702,0,3217
chrXIV	387873	.	G	A	3308.77	PASS	AC=1;AF=0.5;AN=2;BaseQRankSum=0.686;DP=210;Dels=0.0;FS=3.975;HaplotypeScore=0.0;MLEAC=1;MLEAF=0.5;MQ=42.0;MQ0=0;MQRankSum=1.307;QD=15.76;ReadPosRankSum=1.655	GT:AD:DP:GQ:PL	0/1:109,101:210:99:3337,0,3740
chrXIV	392383	.	G	A	2409.77	PASS	AC=1;AF=0.5;AN=2;BaseQRankSum=0.854;DP=148;Dels=0.0;FS=2.062;HaplotypeScore=0.0;MLEAC=1;MLEAF=0.5;MQ=42.0;MQ0=0;MQRankSum=0.996;QD=16.28;ReadPosRankSum=0.631	GT:AD:DP:GQ:PL	0/1:76,72:148:99:2438,0,2562
chrXIV	427253	.	G	A	2881.77	PASS	AC=1;AF=0.5;AN=2;BaseQRankSum=-0.547;DP=165;Dels=0.0;FS=3.708;HaplotypeScore=0.0;MLEAC=1;MLEAF=0.5;MQ=41.99;MQ0=0;MQRankSum=0.397;QD=17.47;ReadPosRankSum=-0.397	GT:AD:DP:GQ:PL	0/1:77,88:165:99:2910,0,2436
chrXIV	427267	.	C	T	2294.77	PASS	AC=1;AF=0.5;AN=2;BaseQRankSum=-2.041;DP=163;Dels=0.0;FS=3.779;HaplotypeScore=2.7981;MLEAC=1;MLEAF=0.5;MQ=41.99;MQ0=0;MQRankSum=0.4;QD=14.08;ReadPosRankSum=0.424	GT:AD:DP:GQ:PL	0/1:85,78:163:99:2323,0,2738
chrXIV	434566	.	C	T	3172.77	PASS	AC=1;AF=0.5;AN=2;BaseQRankSum=-1.389;DP=221;Dels=0.0;FS=0.5;HaplotypeScore=2.366;MLEAC=1;MLEAF=0.5;MQ=41.99;MQ0=0;MQRankSum=0.102;QD=14.36;ReadPosRankSum=-1.036	GT:AD:DP:GQ:PL	0/1:120,101:221:99:3201,0,4005
chrXIV	439296	.	G	A	2449.77	PASS	AC=1;AF=0.5;AN=2;BaseQRankSum=-0.949;DP=164;Dels=0.0;FS=3.67;HaplotypeScore=1.7845;MLEAC=1;MLEAF=0.5;MQ=41.82;MQ0=0;MQRankSum=0.764;QD=14.94;ReadPosRankSum=-1.028	GT:AD:DP:GQ:PL	0/1:87,77:164:99:2478,0,2856
chrXIV	441349	.	C	T	1416.77	PASS	AC=1;AF=0.5;AN=2;BaseQRankSum=1.685;DP=107;Dels=0.0;FS=6.288;HaplotypeScore=0.0;MLEAC=1;MLEAF=0.5;MQ=40.43;MQ0=0;MQRankSum=1.221;QD=13.24;ReadPosRankSum=1.296	GT:AD:DP:GQ:PL	0/1:60,47:107:99:1445,0,1829
chrXIV	444357	.	G	A	3020.77	PASS	AC=1;AF=0.5;AN=2;BaseQRankSum=-0.924;DP=190;Dels=0.0;FS=1.126;HaplotypeScore=0.0;MLEAC=1;MLEAF=0.5;MQ=41.99;MQ0=0;MQRankSum=1.009;QD=15.9;ReadPosRankSum=-0.069	GT:AD:DP:GQ:PL	0/1:99,91:190:99:3049,0,3337
chrXIV	486716	.	G	A	2585.77	PASS	AC=1;AF=0.5;AN=2;BaseQRankSum=2.772;DP=141;Dels=0.0;FS=0.0;HaplotypeScore=1.9996;MLEAC=1;MLEAF=0.5;MQ=41.78;MQ0=0;MQRankSum=-0.582;QD=18.34;ReadPosRankSum=0.023	GT:AD:DP:GQ:PL	0/1:64,77:141:99:2614,0,1965
chrXIV	493143	.	C	T	1726.77	PASS	AC=1;AF=0.5;AN=2;BaseQRankSum=1.474;DP=120;Dels=0.0;FS=0.0;HaplotypeScore=0.0;MLEAC=1;MLEAF=0.5;MQ=42.0;MQ0=0;MQRankSum=0.65;QD=14.39;ReadPosRankSum=1.237	GT:AD:DP:GQ:PL	0/1:67,53:120:99:1755,0,2214
chrXIV	499641	.	C	T	3245.77	PASS	AC=1;AF=0.5;AN=2;BaseQRankSum=0.489;DP=214;Dels=0.0;FS=8.935;HaplotypeScore=2.6946;MLEAC=1;MLEAF=0.5;MQ=41.9;MQ0=1;MQRankSum=-0.494;QD=15.17;ReadPosRankSum=1.379	GT:AD:DP:GQ:PL	0/1:114,100:214:99:3274,0,3871
chrXIV	513715	.	C	T	2154.77	PASS	AC=1;AF=0.5;AN=2;BaseQRankSum=-0.735;DP=151;Dels=0.0;FS=0.634;HaplotypeScore=0.0;MLEAC=1;MLEAF=0.5;MQ=42.0;MQ0=0;MQRankSum=-0.32;QD=14.27;ReadPosRankSum=-1.558	GT:AD:DP:GQ:PL	0/1:83,68:151:99:2183,0,2857
chrXIV	518178	.	G	A	2852.77	PASS	AC=1;AF=0.5;AN=2;BaseQRankSum=1.265;DP=166;Dels=0.0;FS=5.638;HaplotypeScore=0.7887;MLEAC=1;MLEAF=0.5;MQ=41.9;MQ0=0;MQRankSum=0.564;QD=17.19;ReadPosRankSum=2.219	GT:AD:DP:GQ:PL	0/1:80,86:166:99:2881,0,2588
chrXIV	518864	.	G	A	2622.77	PASS	AC=1;AF=0.5;AN=2;BaseQRankSum=0.608;DP=168;Dels=0.0;FS=1.226;HaplotypeScore=0.0;MLEAC=1;MLEAF=0.5;MQ=41.62;MQ0=3;MQRankSum=-0.416;QD=15.61;ReadPosRankSum=1.162	GT:AD:DP:GQ:PL	0/1:86,82:168:99:2651,0,2819
chrXIV	529752	.	C	T	2853.77	PASS	AC=1;AF=0.5;AN=2;BaseQRankSum=1.274;DP=171;Dels=0.0;FS=5.602;HaplotypeScore=0.9989;MLEAC=1;MLEAF=0.5;MQ=42.0;MQ0=0;MQRankSum=0.048;QD=16.69;ReadPosRankSum=-0.017	GT:AD:DP:GQ:PL	0/1:86,85:171:99:2882,0,2868
chrXIV	556997	.	C	T	2630.77	PASS	AC=1;AF=0.5;AN=2;BaseQRankSum=-0.61;DP=169;Dels=0.0;FS=0.0;HaplotypeScore=0.0;MLEAC=1;MLEAF=0.5;MQ=41.92;MQ0=0;MQRankSum=-0.497;QD=15.57;ReadPosRankSum=0.553	GT:AD:DP:GQ:PL	0/1:91,78:169:99:2659,0,3156
chrXIV	576134	.	C	T	2661.77	PASS	AC=1;AF=0.5;AN=2;BaseQRankSum=-0.58;DP=171;Dels=0.0;FS=0.567;HaplotypeScore=3.9993;MLEAC=1;MLEAF=0.5;MQ=41.99;MQ0=0;MQRankSum=0.612;QD=15.57;ReadPosRankSum=-1.884	GT:AD:DP:GQ:PL	0/1:89,81:171:99:2690,0,3039
chrXIV	598681	.	G	A	3888.77	PASS	AC=1;AF=0.5;AN=2;BaseQRankSum=1.3;DP=250;Dels=0.0;FS=0.975;HaplotypeScore=0.8321;MLEAC=1;MLEAF=0.5;MQ=41.69;MQ0=3;MQRankSum=1.111;QD=15.56;ReadPosRankSum=0.234	GT:AD:DP:GQ:PL	0/1:127,123:250:99:3917,0,4129
chrXIV	614887	.	C	T	3243.77	PASS	AC=1;AF=0.5;AN=2;BaseQRankSum=0.259;DP=188;Dels=0.0;FS=3.319;HaplotypeScore=0.8321;MLEAC=1;MLEAF=0.5;MQ=42.0;MQ0=0;MQRankSum=-1.229;QD=17.25;ReadPosRankSum=-0.446	GT:AD:DP:GQ:PL	0/1:92,96:188:99:3272,0,3096
chrXIV	615626	.	G	A	3276.77	PASS	AC=1;AF=0.5;AN=2;BaseQRankSum=4.21;DP=183;Dels=0.0;FS=1.841;HaplotypeScore=1.4679;MLEAC=1;MLEAF=0.5;MQ=41.92;MQ0=0;MQRankSum=-0.796;QD=17.91;ReadPosRankSum=-0.013	GT:AD:DP:GQ:PL	0/1:85,98:183:99:3305,0,2761
chrXIV	622525	.	C	T	2644.77	PASS	AC=1;AF=0.5;AN=2;BaseQRankSum=1.111;DP=170;Dels=0.0;FS=0.0;HaplotypeScore=2.3204;MLEAC=1;MLEAF=0.5;MQ=41.83;MQ0=0;MQRankSum=0.777;QD=15.56;ReadPosRankSum=1.557	GT:AD:DP:GQ:PL	0/1:89,81:170:99:2673,0,2988
chrXIV	623492	.	G	A	2741.77	PASS	AC=1;AF=0.5;AN=2;BaseQRankSum=0.914;DP=167;Dels=0.0;FS=0.574;HaplotypeScore=0.0;MLEAC=1;MLEAF=0.5;MQ=41.99;MQ0=0;MQRankSum=-2.22;QD=16.42;ReadPosRankSum=1.013	GT:AD:DP:GQ:PL	0/1:85,82:167:99:2770,0,2861
chrXIV	629379	.	G	A	2337.77	PASS	AC=1;AF=0.5;AN=2;BaseQRankSum=0.037;DP=135;Dels=0.0;FS=0.0;HaplotypeScore=0.0;MLEAC=1;MLEAF=0.5;MQ=41.99;MQ0=0;MQRankSum=-0.412;QD=17.32;ReadPosRankSum=-0.777	GT:AD:DP:GQ:PL	0/1:66,69:135:99:2366,0,2239
chrXIV	648870	.	C	T	3356.77	PASS	AC=1;AF=0.5;AN=2;BaseQRankSum=2.116;DP=202;Dels=0.0;FS=3.961;HaplotypeScore=0.0;MLEAC=1;MLEAF=0.5;MQ=41.93;MQ0=0;MQRankSum=-0.188;QD=16.62;ReadPosRankSum=-0.385	GT:AD:DP:GQ:PL	0/1:103,99:202:99:3385,0,3484
chrXIV	654697	.	C	T	2497.77	PASS	AC=1;AF=0.5;AN=2;BaseQRankSum=0.886;DP=135;Dels=0.0;FS=0.0;HaplotypeScore=0.0;MLEAC=1;MLEAF=0.5;MQ=42.0;MQ0=0;MQRankSum=1.134;QD=18.5;ReadPosRankSum=0.046	GT:AD:DP:GQ:PL	0/1:61,74:135:99:2526,0,1978
chrXIV	661758	.	G	A	2261.77	PASS	AC=1;AF=0.5;AN=2;BaseQRankSum=1.992;DP=133;Dels=0.0;FS=2.171;HaplotypeScore=2.3113;MLEAC=1;MLEAF=0.5;MQ=42.0;MQ0=0;MQRankSum=-0.547;QD=17.01;ReadPosRankSum=-0.92	GT:AD:DP:GQ:PL	0/1:65,68:133:99:2290,0,2140
chrXIV	664253	.	C	T	2232.77	PASS	AC=1;AF=0.5;AN=2;BaseQRankSum=0.31;DP=139;Dels=0.0;FS=0.632;HaplotypeScore=0.6651;MLEAC=1;MLEAF=0.5;MQ=42.0;MQ0=0;MQRankSum=0.053;QD=16.06;ReadPosRankSum=-0.875	GT:AD:DP:GQ:PL	0/1:72,67:139:99:2261,0,2444
chrXIV	688124	.	G	A	3154.77	PASS	AC=1;AF=0.5;AN=2;BaseQRankSum=-0.21;DP=202;Dels=0.0;FS=1.73;HaplotypeScore=4.3906;MLEAC=1;MLEAF=0.5;MQ=41.74;MQ0=1;MQRankSum=0.29;QD=15.62;ReadPosRankSum=-0.176	GT:AD:DP:GQ:PL	0/1:101,101:202:99:3183,0,3273
chrXIV	688365	.	G	A	3299.77	PASS	AC=1;AF=0.5;AN=2;BaseQRankSum=-0.754;DP=231;Dels=0.0;FS=6.334;HaplotypeScore=0.7887;MLEAC=1;MLEAF=0.5;MQ=41.94;MQ0=0;MQRankSum=-0.49;QD=14.28;ReadPosRankSum=0.282	GT:AD:DP:GQ:PL	0/1:128,103:231:99:3328,0,4382
chrXIV	697684	.	C	T	3955.77	PASS	AC=1;AF=0.5;AN=2;BaseQRankSum=0.599;DP=224;Dels=0.0;FS=3.004;HaplotypeScore=1.9988;MLEAC=1;MLEAF=0.5;MQ=41.99;MQ0=0;MQRankSum=-0.173;QD=17.66;ReadPosRankSum=0.411	GT:AD:DP:GQ:PL	0/1:107,117:224:99:3984,0,3506
chrXIV	702369	.	C	T	1863.77	PASS	AC=1;AF=0.5;AN=2;BaseQRankSum=-1.549;DP=129;Dels=0.0;FS=8.15;HaplotypeScore=0.7887;MLEAC=1;MLEAF=0.5;MQ=41.97;MQ0=0;MQRankSum=-0.824;QD=14.45;ReadPosRankSum=-0.361	GT:AD:DP:GQ:PL	0/1:68,60:129:99:1892,0,2217
chrXIV	707966	.	G	A	2750.77	PASS	AC=1;AF=0.5;AN=2;BaseQRankSum=-3.484;DP=175;Dels=0.0;FS=1.895;HaplotypeScore=5.4546;MLEAC=1;MLEAF=0.5;MQ=41.99;MQ0=0;MQRankSum=1.056;QD=15.72;ReadPosRankSum=-1.799	GT:AD:DP:GQ:PL	0/1:84,91:175:99:2779,0,2768
chrXIV	716037	.	C	T	3227.04	PASS	AC=1;AF=0.5;AN=2;BaseQRankSum=1.183;DP=192;Dels=0.0;FS=1.778;HaplotypeScore=0.0;MLEAC=1;MLEAF=0.5;MQ=41.98;MQ0=0;MQRankSum=-0.342;QD=16.81;ReadPosRankSum=-0.744	GT:AD:DP:GQ:PL	0/1:96,96:192:99:3255,0,3256
chrXIV	716040	.	G	A	3145.77	PASS	AC=1;AF=0.5;AN=2;BaseQRankSum=1.486;DP=193;Dels=0.0;FS=0.0;HaplotypeScore=0.0;MLEAC=1;MLEAF=0.5;MQ=41.98;MQ0=0;MQRankSum=1.393;QD=16.3;ReadPosRankSum=-0.024	GT:AD:DP:GQ:PL	0/1:99,94:193:99:3174,0,3353
chrXIV	769528	.	G	A	3641.77	PASS	AC=1;AF=0.5;AN=2;BaseQRankSum=1.56;DP=232;Dels=0.0;FS=1.597;HaplotypeScore=0.9992;MLEAC=1;MLEAF=0.5;MQ=41.98;MQ0=0;MQRankSum=0.127;QD=15.7;ReadPosRankSum=0.274	GT:AD:DP:GQ:PL	0/1:119,113:232:99:3670,0,3826
chrXIV	779086	.	C	T	2928.77	PASS	AC=1;AF=0.5;AN=2;BaseQRankSum=-1.059;DP=158;Dels=0.0;FS=4.792;HaplotypeScore=0.0;MLEAC=1;MLEAF=0.5;MQ=41.23;MQ0=0;MQRankSum=-0.497;QD=18.54;ReadPosRankSum=0.093	GT:AD:DP:GQ:PL	0/1:68,90:158:99:2957,0,2161
chrXV	223108	.	G	A	3136.77	PASS	AC=1;AF=0.5;AN=2;BaseQRankSum=-0.024;DP=212;Dels=0.0;FS=2.393;HaplotypeScore=1.787;MLEAC=1;MLEAF=0.5;MQ=41.99;MQ0=0;MQRankSum=-0.26;QD=14.8;ReadPosRankSum=-1.45	GT:AD:DP:GQ:PL	0/1:116,96:212:99:3165,0,3862
chrXV	243286	.	C	T	3155.77	PASS	AC=1;AF=0.5;AN=2;BaseQRankSum=1.496;DP=173;Dels=0.0;FS=4.397;HaplotypeScore=1.6208;MLEAC=1;MLEAF=0.5;MQ=41.91;MQ0=0;MQRankSum=1.309;QD=18.24;ReadPosRankSum=1.094	GT:AD:DP:GQ:PL	0/1:79,93:173:99:3184,0,2579
chrXV	299466	.	C	T	2118.77	PASS	AC=1;AF=0.5;AN=2;BaseQRankSum=0.185;DP=124;Dels=0.0;FS=1.437;HaplotypeScore=1.7886;MLEAC=1;MLEAF=0.5;MQ=42.0;MQ0=0;MQRankSum=-0.8;QD=17.09;ReadPosRankSum=1.299	GT:AD:DP:GQ:PL	0/1:61,63:124:99:2147,0,2073
chrXV	301080	.	C	T	2907.77	PASS	AC=1;AF=0.5;AN=2;BaseQRankSum=1.761;DP=160;Dels=0.0;FS=0.589;HaplotypeScore=2.2019;MLEAC=1;MLEAF=0.5;MQ=41.87;MQ0=1;MQRankSum=-0.19;QD=18.17;ReadPosRankSum=0.305	GT:AD:DP:GQ:PL	0/1:73,86:160:99:2936,0,2318
chrXV	304069	.	G	A	3140.77	PASS	AC=1;AF=0.5;AN=2;BaseQRankSum=-1.977;DP=208;Dels=0.0;FS=13.332;HaplotypeScore=4.7467;MLEAC=1;MLEAF=0.5;MQ=41.98;MQ0=0;MQRankSum=1.159;QD=15.1;ReadPosRankSum=-2.085	GT:AD:DP:GQ:PL	0/1:105,103:208:99:3169,0,3462
chrXV	317900	.	G	A	2558.77	PASS	AC=1;AF=0.5;AN=2;BaseQRankSum=-1.374;DP=150;Dels=0.0;FS=0.0;HaplotypeScore=0.0;MLEAC=1;MLEAF=0.5;MQ=41.86;MQ0=0;MQRankSum=-0.237;QD=17.06;ReadPosRankSum=0.203	GT:AD:DP:GQ:PL	0/1:71,79:150:99:2587,0,2355
chrXV	361392	.	G	A	2827.77	PASS	AC=1;AF=0.5;AN=2;BaseQRankSum=0.039;DP=182;Dels=0.0;FS=4.295;HaplotypeScore=0.0;MLEAC=1;MLEAF=0.5;MQ=41.99;MQ0=0;MQRankSum=0.38;QD=15.54;ReadPosRankSum=0.254	GT:AD:DP:GQ:PL	0/1:95,87:182:99:2856,0,3148
chrXV	370860	.	G	A	2685.77	PASS	AC=1;AF=0.5;AN=2;BaseQRankSum=-0.004;DP=195;Dels=0.0;FS=1.126;HaplotypeScore=0.0;MLEAC=1;MLEAF=0.5;MQ=42.0;MQ0=0;MQRankSum=-0.053;QD=13.77;ReadPosRankSum=-0.803	GT:AD:DP:GQ:PL	0/1:113,82:195:99:2714,0,3850
chrXV	408119	.	G	A	3097.77	PASS	AC=1;AF=0.5;AN=2;BaseQRankSum=0.695;DP=164;Dels=0.0;FS=1.241;HaplotypeScore=1.6208;MLEAC=1;MLEAF=0.5;MQ=42.0;MQ0=0;MQRankSum=-0.523;QD=18.89;ReadPosRankSum=0.562	GT:AD:DP:GQ:PL	0/1:73,91:164:99:3126,0,2321
chrXV	408351	.	C	T	2865.77	PASS	AC=1;AF=0.5;AN=2;BaseQRankSum=-0.528;DP=194;Dels=0.0;FS=0.531;HaplotypeScore=2.6688;MLEAC=1;MLEAF=0.5;MQ=41.98;MQ0=0;MQRankSum=-1.486;QD=14.77;ReadPosRankSum=-1.566	GT:AD:DP:GQ:PL	0/1:102,91:194:99:2894,0,3418
chrXV	408408	.	C	T	3120.77	PASS	AC=1;AF=0.5;AN=2;BaseQRankSum=-0.493;DP=207;Dels=0.0;FS=6.86;HaplotypeScore=0.0;MLEAC=1;MLEAF=0.5;MQ=41.99;MQ0=0;MQRankSum=0.309;QD=15.08;ReadPosRankSum=0.465	GT:AD:DP:GQ:PL	0/1:113,94:207:99:3149,0,3796
chrXV	416980	.	G	A	3283.77	PASS	AC=1;AF=0.5;AN=2;BaseQRankSum=3.02;DP=197;Dels=0.0;FS=0.521;HaplotypeScore=0.7887;MLEAC=1;MLEAF=0.5;MQ=41.93;MQ0=0;MQRankSum=1.826;QD=16.67;ReadPosRankSum=-0.764	GT:AD:DP:GQ:PL	0/1:98,99:197:99:3312,0,3147
chrXV	473503	.	C	T	2705.77	PASS	AC=1;AF=0.5;AN=2;BaseQRankSum=1.02;DP=192;Dels=0.0;FS=2.519;HaplotypeScore=0.734;MLEAC=1;MLEAF=0.5;MQ=41.98;MQ0=0;MQRankSum=-1.822;QD=14.09;ReadPosRankSum=-2.073	GT:AD:DP:GQ:PL	0/1:107,85:192:99:2734,0,3544
chrXV	476794	.	G	A	4053.77	PASS	AC=1;AF=0.5;AN=2;BaseQRankSum=1.396;DP=187;Dels=0.0;FS=2.595;HaplotypeScore=2.7318;MLEAC=1;MLEAF=0.5;MQ=41.98;MQ0=0;MQRankSum=0.742;QD=21.68;ReadPosRankSum=0.466	GT:AD:DP:GQ:PL	0/1:71,116:187:99:4082,0,2237
chrXV	504374	.	G	A	2809.77	PASS	AC=1;AF=0.5;AN=2;BaseQRankSum=-0.371;DP=180;Dels=0.0;FS=0.549;HaplotypeScore=1.5774;MLEAC=1;MLEAF=0.5;MQ=41.92;MQ0=0;MQRankSum=0.096;QD=15.61;ReadPosRankSum=-0.428	GT:AD:DP:GQ:PL	0/1:94,86:180:99:2838,0,3230
chrXV	515103	.	G	A	3863.77	PASS	AC=1;AF=0.5;AN=2;BaseQRankSum=0.405;DP=184;Dels=0.0;FS=20.075;HaplotypeScore=4.8109;MLEAC=1;MLEAF=0.5;MQ=41.92;MQ0=0;MQRankSum=1.424;QD=21.0;ReadPosRankSum=-0.272	GT:AD:DP:GQ:PL	0/1:74,110:184:99:3892,0,2425
chrXV	517234	.	G	A	2794.77	PASS	AC=1;AF=0.5;AN=2;BaseQRankSum=-2.165;DP=177;Dels=0.0;FS=10.093;HaplotypeScore=2.7127;MLEAC=1;MLEAF=0.5;MQ=41.98;MQ0=0;MQRankSum=1.445;QD=15.79;ReadPosRankSum=-0.594	GT:AD:DP:GQ:PL	0/1:91,86:177:99:2823,0,3030
chrXV	541403	.	G	A	3584.77	PASS	AC=1;AF=0.5;AN=2;BaseQRankSum=0.287;DP=207;Dels=0.0;FS=0.0;HaplotypeScore=2.3893;MLEAC=1;MLEAF=0.5;MQ=41.9;MQ0=1;MQRankSum=0.589;QD=17.32;ReadPosRankSum=-0.188	GT:AD:DP:GQ:PL	0/1:99,108:207:99:3613,0,3228
chrXV	543672	.	C	T	2907.77	PASS	AC=1;AF=0.5;AN=2;BaseQRankSum=-0.659;DP=196;Dels=0.0;FS=3.357;HaplotypeScore=0.7887;MLEAC=1;MLEAF=0.5;MQ=41.92;MQ0=0;MQRankSum=-0.404;QD=14.84;ReadPosRankSum=0.182	GT:AD:DP:GQ:PL	0/1:105,91:196:99:2936,0,3485
chrXV	544344	.	G	A	3607.77	PASS	AC=1;AF=0.5;AN=2;BaseQRankSum=1.981;DP=207;Dels=0.0;FS=1.073;HaplotypeScore=0.0;MLEAC=1;MLEAF=0.5;MQ=41.98;MQ0=0;MQRankSum=1.656;QD=17.43;ReadPosRankSum=0.911	GT:AD:DP:GQ:PL	0/1:102,105:207:99:3636,0,3336
chrXV	548464	.	C	T	2544.77	PASS	AC=1;AF=0.5;AN=2;BaseQRankSum=-1.413;DP=171;Dels=0.0;FS=1.23;HaplotypeScore=0.0;MLEAC=1;MLEAF=0.5;MQ=42.0;MQ0=0;MQRankSum=-1.199;QD=14.88;ReadPosRankSum=0.352	GT:AD:DP:GQ:PL	0/1:93,78:171:99:2573,0,3207
chrXV	551018	.	G	A	7420.77	PASS	AC=2;AF=1.0;AN=2;DP=187;Dels=0.0;FS=0.0;HaplotypeScore=0.0;MLEAC=2;MLEAF=1.0;MQ=41.92;MQ0=0;QD=33.57	GT:AD:DP:GQ:PL	1/1:0,187:187:99:7449,563,0
chrXV	574932	.	C	T	2947.77	PASS	AC=1;AF=0.5;AN=2;BaseQRankSum=0.893;DP=167;Dels=0.0;FS=1.212;HaplotypeScore=0.9665;MLEAC=1;MLEAF=0.5;MQ=42.0;MQ0=0;MQRankSum=0.28;QD=17.65;ReadPosRankSum=0.617	GT:AD:DP:GQ:PL	0/1:79,88:167:99:2976,0,2558
chrXV	580049	.	C	T	1649.77	PASS	AC=1;AF=0.5;AN=2;BaseQRankSum=2.651;DP=113;Dels=0.0;FS=5.051;HaplotypeScore=0.0;MLEAC=1;MLEAF=0.5;MQ=41.98;MQ0=0;MQRankSum=0.026;QD=14.6;ReadPosRankSum=0.461	GT:AD:DP:GQ:PL	0/1:64,49:113:99:1678,0,2143
chrXV	606218	.	C	T	2866.77	PASS	AC=1;AF=0.5;AN=2;BaseQRankSum=1.606;DP=184;Dels=0.0;FS=0.541;HaplotypeScore=1.6006;MLEAC=1;MLEAF=0.5;MQ=41.92;MQ0=0;MQRankSum=-2.023;QD=15.58;ReadPosRankSum=-0.695	GT:AD:DP:GQ:PL	0/1:97,86:184:99:2895,0,3243
chrXV	631708	.	G	A	2668.77	PASS	AC=1;AF=0.5;AN=2;BaseQRankSum=-0.858;DP=146;Dels=0.0;FS=2.154;HaplotypeScore=0.0;MLEAC=1;MLEAF=0.5;MQ=42.0;MQ0=0;MQRankSum=0.835;QD=18.28;ReadPosRankSum=-0.701	GT:AD:DP:GQ:PL	0/1:65,81:146:99:2697,0,2084
chrXV	635108	.	C	T	3020.77	PASS	AC=1;AF=0.5;AN=2;BaseQRankSum=0.748;DP=175;Dels=0.0;FS=0.0;HaplotypeScore=0.0;MLEAC=1;MLEAF=0.5;MQ=41.99;MQ0=0;MQRankSum=1.127;QD=17.26;ReadPosRankSum=-0.127	GT:AD:DP:GQ:PL	0/1:86,89:175:99:3049,0,2883
chrXV	635701	.	G	A	3138.77	PASS	AC=1;AF=0.5;AN=2;BaseQRankSum=1.858;DP=197;Dels=0.0;FS=1.107;HaplotypeScore=0.7887;MLEAC=1;MLEAF=0.5;MQ=42.0;MQ0=0;MQRankSum=-0.362;QD=15.93;ReadPosRankSum=-1.5	GT:AD:DP:GQ:PL	0/1:103,94:197:99:3167,0,3444
chrXV	640297	.	C	T	4281.77	PASS	AC=1;AF=0.5;AN=2;BaseQRankSum=1.635;DP=237;Dels=0.0;FS=2.897;HaplotypeScore=0.7887;MLEAC=1;MLEAF=0.5;MQ=41.98;MQ0=0;MQRankSum=-0.878;QD=18.07;ReadPosRankSum=0.2	GT:AD:DP:GQ:PL	0/1:112,125:237:99:4310,0,3693
chrXV	677907	.	C	T	3116.77	PASS	AC=1;AF=0.5;AN=2;BaseQRankSum=0.984;DP=176;Dels=0.0;FS=3.552;HaplotypeScore=0.0;MLEAC=1;MLEAF=0.5;MQ=41.88;MQ0=1;MQRankSum=-0.5;QD=17.71;ReadPosRankSum=-1.479	GT:AD:DP:GQ:PL	0/1:85,91:176:99:3145,0,2890
chrXV	678833	.	C	T	2586.77	PASS	AC=1;AF=0.5;AN=2;BaseQRankSum=1.084;DP=149;Dels=0.0;FS=6.091;HaplotypeScore=0.0;MLEAC=1;MLEAF=0.5;MQ=42.0;MQ0=0;MQRankSum=1.027;QD=17.36;ReadPosRankSum=-0.887	GT:AD:DP:GQ:PL	0/1:73,76:149:99:2615,0,2414
chrXV	679236	.	C	T	2875.77	PASS	AC=1;AF=0.5;AN=2;BaseQRankSum=0.269;DP=169;Dels=0.0;FS=0.574;HaplotypeScore=0.0;MLEAC=1;MLEAF=0.5;MQ=42.0;MQ0=0;MQRankSum=-0.514;QD=17.02;ReadPosRankSum=-2.055	GT:AD:DP:GQ:PL	0/1:84,85:169:99:2904,0,2844
chrXV	680665	.	G	A	2611.77	PASS	AC=1;AF=0.5;AN=2;BaseQRankSum=0.022;DP=159;Dels=0.0;FS=4.856;HaplotypeScore=0.0;MLEAC=1;MLEAF=0.5;MQ=41.91;MQ0=0;MQRankSum=0.177;QD=16.43;ReadPosRankSum=0.97	GT:AD:DP:GQ:PL	0/1:79,80:159:99:2640,0,2660
chrXV	683636	.	C	T	3402.77	PASS	AC=1;AF=0.5;AN=2;BaseQRankSum=1.543;DP=212;Dels=0.0;FS=3.876;HaplotypeScore=4.0879;MLEAC=1;MLEAF=0.5;MQ=41.83;MQ0=1;MQRankSum=0.55;QD=16.05;ReadPosRankSum=-0.249	GT:AD:DP:GQ:PL	0/1:111,101:212:99:3431,0,3673
chrXV	683854	.	C	T	2697.77	PASS	AC=1;AF=0.5;AN=2;BaseQRankSum=-0.623;DP=157;Dels=0.0;FS=0.587;HaplotypeScore=0.0;MLEAC=1;MLEAF=0.5;MQ=42.0;MQ0=0;MQRankSum=0.606;QD=17.18;ReadPosRankSum=-0.964	GT:AD:DP:GQ:PL	0/1:76,81:157:99:2726,0,2526
chrXV	731887	.	G	A	3210.76	PASS	AC=1;AF=0.5;AN=2;BaseQRankSum=0.028;DP=222;Dels=0.0;FS=8.574;HaplotypeScore=0.8667;MLEAC=1;MLEAF=0.5;MQ=41.92;MQ0=0;MQRankSum=1.293;QD=14.46;ReadPosRankSum=-0.245	GT:AD:DP:GQ:PL	0/1:124,98:222:99:3239,0,4239
chrXV	745035	.	G	A	2894.77	PASS	AC=1;AF=0.5;AN=2;BaseQRankSum=-0.815;DP=186;Dels=0.0;FS=7.493;HaplotypeScore=2.6105;MLEAC=1;MLEAF=0.5;MQ=41.99;MQ0=0;MQRankSum=-0.815;QD=15.56;ReadPosRankSum=-0.858	GT:AD:DP:GQ:PL	0/1:95,91:186:99:2923,0,3098
chrXV	757897	.	C	T	3496.77	PASS	AC=1;AF=0.5;AN=2;BaseQRankSum=1.931;DP=203;Dels=0.0;FS=2.419;HaplotypeScore=5.8838;MLEAC=1;MLEAF=0.5;MQ=42.0;MQ0=0;MQRankSum=0.932;QD=17.23;ReadPosRankSum=-0.205	GT:AD:DP:GQ:PL	0/1:97,106:203:99:3525,0,3142
chrXV	759236	.	G	A	3333.77	PASS	AC=1;AF=0.5;AN=2;BaseQRankSum=2.577;DP=208;Dels=0.0;FS=9.284;HaplotypeScore=4.8589;MLEAC=1;MLEAF=0.5;MQ=41.99;MQ0=0;MQRankSum=0.812;QD=16.03;ReadPosRankSum=-0.494	GT:AD:DP:GQ:PL	0/1:109,99:208:99:3362,0,3580
chrXV	759566	.	C	T	2876.77	PASS	AC=1;AF=0.5;AN=2;BaseQRankSum=-0.332;DP=170;Dels=0.0;FS=1.906;HaplotypeScore=0.8321;MLEAC=1;MLEAF=0.5;MQ=42.0;MQ0=0;MQRankSum=1.185;QD=16.92;ReadPosRankSum=0.161	GT:AD:DP:GQ:PL	0/1:80,90:170:99:2905,0,2566
chrXV	766658	.	G	A	2751.77	PASS	AC=1;AF=0.5;AN=2;BaseQRankSum=-1.023;DP=161;Dels=0.0;FS=3.801;HaplotypeScore=0.0;MLEAC=1;MLEAF=0.5;MQ=41.81;MQ0=0;MQRankSum=-0.046;QD=17.09;ReadPosRankSum=0.702	GT:AD:DP:GQ:PL	0/1:79,82:161:99:2780,0,2624
chrXV	780037	.	G	A	2345.77	PASS	AC=1;AF=0.5;AN=2;BaseQRankSum=1.771;DP=154;Dels=0.0;FS=2.024;HaplotypeScore=0.9999;MLEAC=1;MLEAF=0.5;MQ=41.75;MQ0=1;MQRankSum=1.053;QD=15.23;ReadPosRankSum=-0.58	GT:AD:DP:GQ:PL	0/1:83,71:154:99:2374,0,2791
chrXV	780773	.	C	T	2136.77	PASS	AC=1;AF=0.5;AN=2;BaseQRankSum=0.243;DP=166;Dels=0.0;FS=1.238;HaplotypeScore=3.4655;MLEAC=1;MLEAF=0.5;MQ=41.87;MQ0=1;MQRankSum=-2.597;QD=12.87;ReadPosRankSum=-0.002	GT:AD:DP:GQ:PL	0/1:98,68:166:99:2165,0,3270
chrXV	795068	.	C	T	3397.77	PASS	AC=1;AF=0.5;AN=2;BaseQRankSum=0.646;DP=187;Dels=0.0;FS=4.355;HaplotypeScore=4.7991;MLEAC=1;MLEAF=0.5;MQ=41.92;MQ0=0;MQRankSum=3.003;QD=18.17;ReadPosRankSum=-0.086	GT:AD:DP:GQ:PL	0/1:83,104:187:99:3426,0,2649
chrXV	818753	.	G	A	2801.77	PASS	AC=1;AF=0.5;AN=2;BaseQRankSum=0.893;DP=216;Dels=0.0;FS=6.688;HaplotypeScore=6.7157;MLEAC=1;MLEAF=0.5;MQ=41.86;MQ0=0;MQRankSum=1.011;QD=12.97;ReadPosRankSum=1.658	GT:AD:DP:GQ:PL	0/1:127,88:216:99:2830,0,4410
chrXV	820262	.	C	T	2837.77	PASS	AC=1;AF=0.5;AN=2;BaseQRankSum=1.233;DP=186;Dels=0.0;FS=7.519;HaplotypeScore=0.9999;MLEAC=1;MLEAF=0.5;MQ=41.99;MQ0=0;MQRankSum=1.384;QD=15.26;ReadPosRankSum=1.209	GT:AD:DP:GQ:PL	0/1:100,86:186:99:2866,0,3311
chrXV	842388	.	C	T	2486.77	PASS	AC=1;AF=0.5;AN=2;BaseQRankSum=-0.719;DP=160;Dels=0.0;FS=6.879;HaplotypeScore=3.2851;MLEAC=1;MLEAF=0.5;MQ=41.98;MQ0=0;MQRankSum=1.194;QD=15.54;ReadPosRankSum=-1.143	GT:AD:DP:GQ:PL	0/1:84,76:160:99:2515,0,2850
chrXV	861399	.	C	T	2802.77	PASS	AC=1;AF=0.5;AN=2;BaseQRankSum=0.049;DP=180;Dels=0.0;FS=0.0;HaplotypeScore=0.0;MLEAC=1;MLEAF=0.5;MQ=41.99;MQ0=0;MQRankSum=0.63;QD=15.57;ReadPosRankSum=0.218	GT:AD:DP:GQ:PL	0/1:93,87:180:99:2831,0,3040
chrXV	876508	.	C	T	3303.77	PASS	AC=1;AF=0.5;AN=2;BaseQRankSum=-0.545;DP=181;Dels=0.0;FS=0.549;HaplotypeScore=0.7887;MLEAC=1;MLEAF=0.5;MQ=41.99;MQ0=0;MQRankSum=-0.084;QD=18.25;ReadPosRankSum=0.081	GT:AD:DP:GQ:PL	0/1:84,97:181:99:3332,0,2832
chrXV	881015	.	C	T	2498.77	PASS	AC=1;AF=0.5;AN=2;BaseQRankSum=2.278;DP=164;Dels=0.0;FS=2.102;HaplotypeScore=1.7234;MLEAC=1;MLEAF=0.5;MQ=42.0;MQ0=0;MQRankSum=-0.515;QD=15.24;ReadPosRankSum=0.37	GT:AD:DP:GQ:PL	0/1:89,75:164:99:2527,0,2905
chrXV	883546	.	C	T	3631.77	PASS	AC=1;AF=0.5;AN=2;BaseQRankSum=1.211;DP=221;Dels=0.0;FS=21.475;HaplotypeScore=0.0;MLEAC=1;MLEAF=0.5;MQ=42.0;MQ0=0;MQRankSum=0.99;QD=16.43;ReadPosRankSum=0.294	GT:AD:DP:GQ:PL	0/1:113,108:221:99:3660,0,3832
chrXV	889007	.	G	A	2633.77	PASS	AC=1;AF=0.5;AN=2;BaseQRankSum=0.588;DP=157;Dels=0.0;FS=4.696;HaplotypeScore=3.3196;MLEAC=1;MLEAF=0.5;MQ=41.96;MQ0=0;MQRankSum=-0.707;QD=16.78;ReadPosRankSum=-1.28	GT:AD:DP:GQ:PL	0/1:79,78:157:99:2662,0,2665
chrXV	898352	.	G	A	3365.77	PASS	AC=1;AF=0.5;AN=2;BaseQRankSum=-2.112;DP=182;Dels=0.0;FS=0.545;HaplotypeScore=0.0;MLEAC=1;MLEAF=0.5;MQ=41.88;MQ0=1;MQRankSum=-0.293;QD=18.49;ReadPosRankSum=-0.398	GT:AD:DP:GQ:PL	0/1:81,101:182:99:3394,0,2664
chrXV	900896	.	G	A	3956.77	PASS	AC=1;AF=0.5;AN=2;BaseQRankSum=-1.831;DP=198;Dels=0.0;FS=0.529;HaplotypeScore=7.6897;MLEAC=1;MLEAF=0.5;MQ=41.82;MQ0=1;MQRankSum=0.859;QD=19.98;ReadPosRankSum=-2.403	GT:AD:DP:GQ:PL	0/1:84,114:198:99:3985,0,2798
chrXV	901199	.	G	A	3699.77	PASS	AC=1;AF=0.5;AN=2;BaseQRankSum=2.01;DP=194;Dels=0.0;FS=0.0;HaplotypeScore=0.0;MLEAC=1;MLEAF=0.5;MQ=41.99;MQ0=0;MQRankSum=0.528;QD=19.07;ReadPosRankSum=0.997	GT:AD:DP:GQ:PL	0/1:85,109:194:99:3728,0,2765
chrXV	902862	.	G	A	2384.77	PASS	AC=1;AF=0.5;AN=2;BaseQRankSum=0.633;DP=160;Dels=0.0;FS=0.583;HaplotypeScore=0.9789;MLEAC=1;MLEAF=0.5;MQ=41.89;MQ0=0;MQRankSum=-0.954;QD=14.9;ReadPosRankSum=0.93	GT:AD:DP:GQ:PL	0/1:85,75:160:99:2413,0,2895
chrXV	927379	.	C	T	3248.77	PASS	AC=1;AF=0.5;AN=2;BaseQRankSum=0.125;DP=184;Dels=0.0;FS=2.524;HaplotypeScore=0.0;MLEAC=1;MLEAF=0.5;MQ=42.0;MQ0=0;MQRankSum=-0.651;QD=17.66;ReadPosRankSum=-1.573	GT:AD:DP:GQ:PL	0/1:89,95:184:99:3277,0,2982
chrXV	930560	.	C	T	2290.77	PASS	AC=1;AF=0.5;AN=2;BaseQRankSum=0.706;DP=145;Dels=0.0;FS=10.337;HaplotypeScore=1.965;MLEAC=1;MLEAF=0.5;MQ=41.99;MQ0=0;MQRankSum=-1.295;QD=15.8;ReadPosRankSum=1.24	GT:AD:DP:GQ:PL	0/1:74,71:145:99:2319,0,2431
chrXV	932238	.	C	T	2523.77	PASS	AC=1;AF=0.5;AN=2;BaseQRankSum=-0.548;DP=162;Dels=0.0;FS=1.959;HaplotypeScore=0.0;MLEAC=1;MLEAF=0.5;MQ=41.9;MQ0=0;MQRankSum=0.401;QD=15.58;ReadPosRankSum=-0.441	GT:AD:DP:GQ:PL	0/1:84,78:162:99:2552,0,2803
chrXV	978248	.	G	A	2255.77	PASS	AC=1;AF=0.5;AN=2;BaseQRankSum=-1.066;DP=153;Dels=0.0;FS=1.29;HaplotypeScore=5.4805;MLEAC=1;MLEAF=0.5;MQ=41.81;MQ0=0;MQRankSum=0.448;QD=14.74;ReadPosRankSum=-0.375	GT:AD:DP:GQ:PL	0/1:82,71:153:99:2284,0,2710
chrXV	978283	.	G	A	2228.77	PASS	AC=1;AF=0.5;AN=2;BaseQRankSum=-0.961;DP=145;Dels=0.0;FS=2.137;HaplotypeScore=1.7834;MLEAC=1;MLEAF=0.5;MQ=41.9;MQ0=0;MQRankSum=0.414;QD=15.37;ReadPosRankSum=-0.87	GT:AD:DP:GQ:PL	0/1:77,68:145:99:2257,0,2588
chrXV	986568	.	C	T	2517.77	PASS	AC=1;AF=0.5;AN=2;BaseQRankSum=1.826;DP=181;Dels=0.0;FS=12.971;HaplotypeScore=0.0;MLEAC=1;MLEAF=0.5;MQ=42.0;MQ0=0;MQRankSum=0.004;QD=13.91;ReadPosRankSum=1.606	GT:AD:DP:GQ:PL	0/1:103,78:181:99:2546,0,3509
chrXV	1026592	.	G	A	3897.77	PASS	AC=1;AF=0.5;AN=2;BaseQRankSum=0.79;DP=217;Dels=0.0;FS=4.742;HaplotypeScore=1.8154;MLEAC=1;MLEAF=0.5;MQ=41.99;MQ0=0;MQRankSum=1.247;QD=17.96;ReadPosRankSum=0.499	GT:AD:DP:GQ:PL	0/1:102,115:217:99:3926,0,3384
chrXV	1027825	.	G	A	2833.77	PASS	AC=1;AF=0.5;AN=2;BaseQRankSum=-0.602;DP=169;Dels=0.0;FS=0.0;HaplotypeScore=0.0;MLEAC=1;MLEAF=0.5;MQ=42.0;MQ0=0;MQRankSum=1.684;QD=16.77;ReadPosRankSum=-0.961	GT:AD:DP:GQ:PL	0/1:85,84:169:99:2862,0,2910
chrXV	1051855	.	G	A	2708.77	PASS	AC=1;AF=0.5;AN=2;BaseQRankSum=-0.777;DP=181;Dels=0.0;FS=7.392;HaplotypeScore=4.724;MLEAC=1;MLEAF=0.5;MQ=41.99;MQ0=0;MQRankSum=-0.834;QD=14.97;ReadPosRankSum=-0.541	GT:AD:DP:GQ:PL	0/1:95,86:181:99:2737,0,3165
chrXV	1056394	.	C	T	3298.77	PASS	AC=1;AF=0.5;AN=2;BaseQRankSum=-1.697;DP=198;Dels=0.0;FS=5.002;HaplotypeScore=6.0519;MLEAC=1;MLEAF=0.5;MQ=41.92;MQ0=0;MQRankSum=0.071;QD=16.66;ReadPosRankSum=-0.296	GT:AD:DP:GQ:PL	0/1:95,102:198:99:3327,0,3218
chrXVI	22967	.	G	A	4017.77	PASS	AC=1;AF=0.5;AN=2;BaseQRankSum=-0.105;DP=222;Dels=0.0;FS=2.353;HaplotypeScore=2.9841;MLEAC=1;MLEAF=0.5;MQ=41.94;MQ0=0;MQRankSum=0.924;QD=18.1;ReadPosRankSum=-0.924	GT:AD:DP:GQ:PL	0/1:103,119:222:99:4046,0,3380
chrXVI	47196	.	G	A	3360.77	PASS	AC=1;AF=0.5;AN=2;BaseQRankSum=0.184;DP=185;Dels=0.0;FS=3.415;HaplotypeScore=3.8466;MLEAC=1;MLEAF=0.5;MQ=41.82;MQ0=0;MQRankSum=-0.032;QD=18.17;ReadPosRankSum=0.012	GT:AD:DP:GQ:PL	0/1:82,103:185:99:3389,0,2545
chrXVI	50197	.	G	A	3107.77	PASS	AC=1;AF=0.5;AN=2;BaseQRankSum=-0.416;DP=208;Dels=0.0;FS=1.698;HaplotypeScore=0.9789;MLEAC=1;MLEAF=0.5;MQ=41.92;MQ0=0;MQRankSum=-1.251;QD=14.94;ReadPosRankSum=-1.392	GT:AD:DP:GQ:PL	0/1:113,95:208:99:3136,0,3873
chrXVI	91272	.	C	T	3183.76	PASS	AC=1;AF=0.5;AN=2;BaseQRankSum=0.606;DP=188;Dels=0.0;FS=7.16;HaplotypeScore=0.7887;MLEAC=1;MLEAF=0.5;MQ=42.0;MQ0=0;MQRankSum=-0.871;QD=16.93;ReadPosRankSum=0.619	GT:AD:DP:GQ:PL	0/1:93,95:188:99:3212,0,3120
chrXVI	169401	.	C	T	2509.77	PASS	AC=1;AF=0.5;AN=2;BaseQRankSum=-0.191;DP=169;Dels=0.0;FS=9.147;HaplotypeScore=6.0416;MLEAC=1;MLEAF=0.5;MQ=41.9;MQ0=0;MQRankSum=0.43;QD=14.85;ReadPosRankSum=-1.776	GT:AD:DP:GQ:PL	0/1:91,77:169:99:2538,0,3133
chrXVI	173130	.	C	T	3006.77	PASS	AC=1;AF=0.5;AN=2;BaseQRankSum=0.119;DP=168;Dels=0.0;FS=3.639;HaplotypeScore=3.2499;MLEAC=1;MLEAF=0.5;MQ=41.9;MQ0=0;MQRankSum=1.057;QD=17.9;ReadPosRankSum=0.208	GT:AD:DP:GQ:PL	0/1:78,90:168:99:3035,0,2481
chrXVI	180945	.	G	A	3047.77	PASS	AC=1;AF=0.5;AN=2;BaseQRankSum=1.621;DP=168;Dels=0.0;FS=3.569;HaplotypeScore=0.0;MLEAC=1;MLEAF=0.5;MQ=42.0;MQ0=0;MQRankSum=0.827;QD=18.14;ReadPosRankSum=0.173	GT:AD:DP:GQ:PL	0/1:80,88:168:99:3076,0,2632
chrXVI	228962	.	G	A	2607.77	PASS	AC=1;AF=0.5;AN=2;BaseQRankSum=-1.466;DP=167;Dels=0.0;FS=7.84;HaplotypeScore=1.5226;MLEAC=1;MLEAF=0.5;MQ=42.0;MQ0=0;MQRankSum=-0.991;QD=15.62;ReadPosRankSum=-1.129	GT:AD:DP:GQ:PL	0/1:87,80:167:99:2636,0,2972
chrXVI	233415	.	C	T	2149.77	PASS	AC=1;AF=0.5;AN=2;BaseQRankSum=0.43;DP=147;Dels=0.0;FS=4.993;HaplotypeScore=0.0;MLEAC=1;MLEAF=0.5;MQ=41.89;MQ0=0;MQRankSum=-0.765;QD=14.62;ReadPosRankSum=0.107	GT:AD:DP:GQ:PL	0/1:81,66:147:99:2178,0,2797
chrXVI	246673	.	G	A	2811.77	PASS	AC=1;AF=0.5;AN=2;BaseQRankSum=0.913;DP=183;Dels=0.0;FS=2.587;HaplotypeScore=0.0;MLEAC=1;MLEAF=0.5;MQ=42.0;MQ0=0;MQRankSum=-0.851;QD=15.36;ReadPosRankSum=1.092	GT:AD:DP:GQ:PL	0/1:97,86:183:99:2840,0,3228
chrXVI	249993	.	G	A	3009.77	PASS	AC=1;AF=0.5;AN=2;BaseQRankSum=0.685;DP=205;Dels=0.0;FS=14.611;HaplotypeScore=0.0;MLEAC=1;MLEAF=0.5;MQ=41.97;MQ0=0;MQRankSum=0.243;QD=14.68;ReadPosRankSum=0.131	GT:AD:DP:GQ:PL	0/1:113,92:205:99:3038,0,3828
chrXVI	254504	.	G	A	3047.77	PASS	AC=1;AF=0.5;AN=2;BaseQRankSum=1.175;DP=187;Dels=0.0;FS=0.0;HaplotypeScore=0.0;MLEAC=1;MLEAF=0.5;MQ=41.91;MQ0=0;MQRankSum=0.08;QD=16.3;ReadPosRankSum=-0.507	GT:AD:DP:GQ:PL	0/1:97,90:187:99:3076,0,3208
chrXVI	256624	.	G	A	2405.77	PASS	AC=1;AF=0.5;AN=2;BaseQRankSum=-0.726;DP=140;Dels=0.0;FS=0.0;HaplotypeScore=0.0;MLEAC=1;MLEAF=0.5;MQ=42.0;MQ0=0;MQRankSum=-1.185;QD=17.18;ReadPosRankSum=-1.848	GT:AD:DP:GQ:PL	0/1:67,73:140:99:2434,0,2208
chrXVI	289271	.	C	T	3093.77	PASS	AC=1;AF=0.5;AN=2;BaseQRankSum=2.59;DP=165;Dels=0.0;FS=0.0;HaplotypeScore=0.9967;MLEAC=1;MLEAF=0.5;MQ=41.91;MQ0=0;MQRankSum=0.489;QD=18.75;ReadPosRankSum=0.414	GT:AD:DP:GQ:PL	0/1:75,90:165:99:3122,0,2470
chrXVI	296433	.	G	A	3840.77	PASS	AC=1;AF=0.5;AN=2;BaseQRankSum=0.173;DP=218;Dels=0.0;FS=13.86;HaplotypeScore=0.7887;MLEAC=1;MLEAF=0.5;MQ=41.84;MQ0=0;MQRankSum=-0.566;QD=17.62;ReadPosRankSum=-2.431	GT:AD:DP:GQ:PL	0/1:106,112:218:99:3869,0,3429
chrXVI	302181	.	C	T	3868.77	PASS	AC=1;AF=0.5;AN=2;BaseQRankSum=3.664;DP=226;Dels=0.0;FS=17.745;HaplotypeScore=0.0;MLEAC=1;MLEAF=0.5;MQ=41.93;MQ0=0;MQRankSum=1.022;QD=17.12;ReadPosRankSum=-0.327	GT:AD:DP:GQ:PL	0/1:112,114:226:99:3897,0,3654
chrXVI	327832	.	C	T	3204.83	PASS	AC=1;AF=0.5;AN=2;BaseQRankSum=-0.223;DP=182;Dels=0.0;FS=1.874;HaplotypeScore=0.0;MLEAC=1;MLEAF=0.5;MQ=41.84;MQ0=0;MQRankSum=-0.259;QD=17.61;ReadPosRankSum=-0.767	GT:AD:DP:GQ:PL	0/1:85,97:182:99:3235,0,2785
chrXVI	340859	.	G	A	2119.77	PASS	AC=1;AF=0.5;AN=2;BaseQRankSum=0.952;DP=155;Dels=0.0;FS=8.162;HaplotypeScore=2.3983;MLEAC=1;MLEAF=0.5;MQ=41.91;MQ0=0;MQRankSum=1.114;QD=13.68;ReadPosRankSum=0.222	GT:AD:DP:GQ:PL	0/1:88,67:155:99:2148,0,2764
chrXVI	345069	.	G	A	3691.77	PASS	AC=1;AF=0.5;AN=2;BaseQRankSum=1.258;DP=209;Dels=0.0;FS=3.097;HaplotypeScore=0.0;MLEAC=1;MLEAF=0.5;MQ=41.92;MQ0=0;MQRankSum=-1.287;QD=17.66;ReadPosRankSum=0.047	GT:AD:DP:GQ:PL	0/1:101,108:209:99:3720,0,3414
chrXVI	361857	.	G	A	2745.77	PASS	AC=1;AF=0.5;AN=2;BaseQRankSum=0.815;DP=176;Dels=0.0;FS=1.884;HaplotypeScore=0.0;MLEAC=1;MLEAF=0.5;MQ=41.99;MQ0=0;MQRankSum=-0.418;QD=15.6;ReadPosRankSum=-0.24	GT:AD:DP:GQ:PL	0/1:93,83:176:99:2774,0,3144
chrXVI	382684	.	G	A	3506.77	PASS	AC=1;AF=0.5;AN=2;BaseQRankSum=1.727;DP=212;Dels=0.0;FS=3.084;HaplotypeScore=0.9578;MLEAC=1;MLEAF=0.5;MQ=41.99;MQ0=0;MQRankSum=0.84;QD=16.54;ReadPosRankSum=-0.748	GT:AD:DP:GQ:PL	0/1:105,107:212:99:3535,0,3360
chrXVI	404916	.	C	T	2094.77	PASS	AC=1;AF=0.5;AN=2;BaseQRankSum=0.035;DP=141;Dels=0.0;FS=0.638;HaplotypeScore=0.8321;MLEAC=1;MLEAF=0.5;MQ=41.99;MQ0=0;MQRankSum=-0.87;QD=14.86;ReadPosRankSum=1.671	GT:AD:DP:GQ:PL	0/1:75,66:141:99:2123,0,2483
chrXVI	408769	.	G	A	4004.77	PASS	AC=1;AF=0.5;AN=2;BaseQRankSum=-0.568;DP=219;Dels=0.0;FS=1.046;HaplotypeScore=0.8941;MLEAC=1;MLEAF=0.5;MQ=42.0;MQ0=0;MQRankSum=0.29;QD=18.29;ReadPosRankSum=-3.401	GT:AD:DP:GQ:PL	0/1:100,119:219:99:4033,0,3303
chrXVI	429020	.	C	T	3430.77	PASS	AC=1;AF=0.5;AN=2;BaseQRankSum=0.455;DP=202;Dels=0.0;FS=11.803;HaplotypeScore=2.2019;MLEAC=1;MLEAF=0.5;MQ=42.0;MQ0=0;MQRankSum=0.289;QD=16.98;ReadPosRankSum=1.358	GT:AD:DP:GQ:PL	0/1:99,103:202:99:3459,0,3238
chrXVI	445334	.	G	A	2588.77	PASS	AC=1;AF=0.5;AN=2;BaseQRankSum=2.338;DP=153;Dels=0.0;FS=4.82;HaplotypeScore=2.6992;MLEAC=1;MLEAF=0.5;MQ=41.99;MQ0=0;MQRankSum=0.414;QD=16.92;ReadPosRankSum=-0.308	GT:AD:DP:GQ:PL	0/1:75,78:153:99:2617,0,2420
chrXVI	445392	.	G	A	1954.77	PASS	AC=1;AF=0.5;AN=2;BaseQRankSum=0.051;DP=122;Dels=0.0;FS=2.458;HaplotypeScore=0.0;MLEAC=1;MLEAF=0.5;MQ=42.0;MQ0=0;MQRankSum=0.963;QD=16.02;ReadPosRankSum=0.425	GT:AD:DP:GQ:PL	0/1:61,61:122:99:1983,0,1960
chrXVI	450712	.	G	A	2087.77	PASS	AC=1;AF=0.5;AN=2;BaseQRankSum=0.059;DP=149;Dels=0.0;FS=1.304;HaplotypeScore=0.6651;MLEAC=1;MLEAF=0.5;MQ=42.0;MQ0=0;MQRankSum=0.863;QD=14.01;ReadPosRankSum=-0.427	GT:AD:DP:GQ:PL	0/1:84,65:149:99:2116,0,2845
chrXVI	467176	.	C	T	2668.77	PASS	AC=1;AF=0.5;AN=2;BaseQRankSum=1.919;DP=168;Dels=0.0;FS=6.76;HaplotypeScore=0.0;MLEAC=1;MLEAF=0.5;MQ=42.0;MQ0=0;MQRankSum=-2.104;QD=15.89;ReadPosRankSum=-0.238	GT:AD:DP:GQ:PL	0/1:89,79:168:99:2697,0,3045
chrXVI	475262	.	G	A	2913.77	PASS	AC=1;AF=0.5;AN=2;BaseQRankSum=1.075;DP=174;Dels=0.0;FS=4.425;HaplotypeScore=1.5774;MLEAC=1;MLEAF=0.5;MQ=42.0;MQ0=0;MQRankSum=0.638;QD=16.75;ReadPosRankSum=0.671	GT:AD:DP:GQ:PL	0/1:87,87:174:99:2942,0,2921
chrXVI	478907	.	G	A	3070.77	PASS	AC=1;AF=0.5;AN=2;BaseQRankSum=0.726;DP=159;Dels=0.0;FS=0.589;HaplotypeScore=0.0;MLEAC=1;MLEAF=0.5;MQ=41.89;MQ0=0;MQRankSum=0.12;QD=19.31;ReadPosRankSum=-0.259	GT:AD:DP:GQ:PL	0/1:68,91:159:99:3099,0,2091
chrXVI	566818	.	G	A	3168.77	PASS	AC=1;AF=0.5;AN=2;BaseQRankSum=0.752;DP=188;Dels=0.0;FS=2.54;HaplotypeScore=0.734;MLEAC=1;MLEAF=0.5;MQ=42.0;MQ0=0;MQRankSum=-0.795;QD=16.86;ReadPosRankSum=1.216	GT:AD:DP:GQ:PL	0/1:92,96:188:99:3197,0,2979
chrXVI	568053	.	C	T	2119.77	PASS	AC=1;AF=0.5;AN=2;BaseQRankSum=1.915;DP=129;Dels=0.0;FS=4.384;HaplotypeScore=1.4679;MLEAC=1;MLEAF=0.5;MQ=42.0;MQ0=0;MQRankSum=-1.514;QD=16.43;ReadPosRankSum=0.492	GT:AD:DP:GQ:PL	0/1:65,64:129:99:2148,0,2039
chrXVI	599539	.	G	A	3080.77	PASS	AC=1;AF=0.5;AN=2;BaseQRankSum=1.979;DP=178;Dels=0.0;FS=7.25;HaplotypeScore=0.734;MLEAC=1;MLEAF=0.5;MQ=41.91;MQ0=0;MQRankSum=1.155;QD=17.31;ReadPosRankSum=-1.213	GT:AD:DP:GQ:PL	0/1:87,91:178:99:3109,0,2823
chrXVI	645838	.	C	T	2093.77	PASS	AC=1;AF=0.5;AN=2;BaseQRankSum=-0.457;DP=134;Dels=0.0;FS=0.679;HaplotypeScore=0.0;MLEAC=1;MLEAF=0.5;MQ=41.99;MQ0=0;MQRankSum=0.555;QD=15.63;ReadPosRankSum=0.617	GT:AD:DP:GQ:PL	0/1:70,64:134:99:2122,0,2397
chrXVI	645866	.	C	T	2146.77	PASS	AC=1;AF=0.5;AN=2;BaseQRankSum=1.86;DP=138;Dels=0.0;FS=3.319;HaplotypeScore=0.7887;MLEAC=1;MLEAF=0.5;MQ=41.99;MQ0=0;MQRankSum=-0.785;QD=15.56;ReadPosRankSum=0.461	GT:AD:DP:GQ:PL	0/1:73,65:138:99:2175,0,2388
chrXVI	645869	.	C	T	2227.77	PASS	AC=1;AF=0.5;AN=2;BaseQRankSum=0.655;DP=139;Dels=0.0;FS=4.278;HaplotypeScore=0.7887;MLEAC=1;MLEAF=0.5;MQ=41.99;MQ0=0;MQRankSum=0.824;QD=16.03;ReadPosRankSum=-0.457	GT:AD:DP:GQ:PL	0/1:70,69:139:99:2256,0,2292
chrXVI	646427	.	C	T	1838.77	PASS	AC=1;AF=0.5;AN=2;BaseQRankSum=1.957;DP=115;Dels=0.0;FS=3.456;HaplotypeScore=4.5203;MLEAC=1;MLEAF=0.5;MQ=41.88;MQ0=0;MQRankSum=-0.333;QD=15.99;ReadPosRankSum=-1.246	GT:AD:DP:GQ:PL	0/1:60,55:115:99:1867,0,2033
chrXVI	657244	.	G	A	3190.85	PASS	AC=1;AF=0.5;AN=2;BaseQRankSum=1.186;DP=179;Dels=0.0;FS=2.017;HaplotypeScore=0.0;MLEAC=1;MLEAF=0.5;MQ=41.99;MQ0=0;MQRankSum=-0.38;QD=17.83;ReadPosRankSum=1.016	GT:AD:DP:GQ:PL	0/1:84,95:179:99:3219,0,2765
chrXVI	666000	.	G	A	2876.77	PASS	AC=1;AF=0.5;AN=2;BaseQRankSum=2.136;DP=169;Dels=0.0;FS=0.0;HaplotypeScore=0.734;MLEAC=1;MLEAF=0.5;MQ=42.0;MQ0=0;MQRankSum=-0.471;QD=17.02;ReadPosRankSum=-1.009	GT:AD:DP:GQ:PL	0/1:80,89:169:99:2905,0,2441
chrXVI	674616	.	G	A	2862.77	PASS	AC=1;AF=0.5;AN=2;BaseQRankSum=1.609;DP=176;Dels=0.0;FS=1.21;HaplotypeScore=3.9659;MLEAC=1;MLEAF=0.5;MQ=41.99;MQ0=0;MQRankSum=0.448;QD=16.27;ReadPosRankSum=0.546	GT:AD:DP:GQ:PL	0/1:90,86:176:99:2891,0,2997
chrXVI	679622	.	C	T	2861.77	PASS	AC=1;AF=0.5;AN=2;BaseQRankSum=-0.471;DP=152;Dels=0.0;FS=1.283;HaplotypeScore=0.0;MLEAC=1;MLEAF=0.5;MQ=42.0;MQ0=0;MQRankSum=1.117;QD=18.83;ReadPosRankSum=0.716	GT:AD:DP:GQ:PL	0/1:67,85:152:99:2890,0,2189
chrXVI	694903	.	G	A	2793.77	PASS	AC=1;AF=0.5;AN=2;BaseQRankSum=-0.782;DP=163;Dels=0.0;FS=3.647;HaplotypeScore=0.0;MLEAC=1;MLEAF=0.5;MQ=41.99;MQ0=0;MQRankSum=0.43;QD=17.14;ReadPosRankSum=-0.928	GT:AD:DP:GQ:PL	0/1:79,84:163:99:2822,0,2647
chrXVI	716487	.	C	T	2987.77	PASS	AC=1;AF=0.5;AN=2;BaseQRankSum=0.371;DP=202;Dels=0.0;FS=1.092;HaplotypeScore=1.786;MLEAC=1;MLEAF=0.5;MQ=41.92;MQ0=0;MQRankSum=-0.504;QD=14.79;ReadPosRankSum=-0.528	GT:AD:DP:GQ:PL	0/1:110,92:202:99:3016,0,3688
chrXVI	727948	.	G	A	3788.77	PASS	AC=1;AF=0.5;AN=2;BaseQRankSum=0.26;DP=230;Dels=0.0;FS=3.695;HaplotypeScore=0.8667;MLEAC=1;MLEAF=0.5;MQ=41.91;MQ0=0;MQRankSum=-0.394;QD=16.47;ReadPosRankSum=-0.894	GT:AD:DP:GQ:PL	0/1:117,113:230:99:3817,0,3899
chrXVI	728026	.	C	T	2938.77	PASS	AC=1;AF=0.5;AN=2;BaseQRankSum=-0.482;DP=180;Dels=0.0;FS=3.42;HaplotypeScore=4.2748;MLEAC=1;MLEAF=0.5;MQ=41.89;MQ0=0;MQRankSum=1.189;QD=16.33;ReadPosRankSum=-2.064	GT:AD:DP:GQ:PL	0/1:90,90:180:99:2967,0,3006
chrXVI	741496	.	C	T	3491.77	PASS	AC=1;AF=0.5;AN=2;BaseQRankSum=2.11;DP=190;Dels=0.0;FS=8.527;HaplotypeScore=3.561;MLEAC=1;MLEAF=0.5;MQ=41.93;MQ0=0;MQRankSum=0.045;QD=18.38;ReadPosRankSum=-0.413	GT:AD:DP:GQ:PL	0/1:87,103:190:99:3520,0,2819
chrXVI	741559	.	C	T	2845.77	PASS	AC=1;AF=0.5;AN=2;BaseQRankSum=0.558;DP=186;Dels=0.0;FS=11.212;HaplotypeScore=4.2759;MLEAC=1;MLEAF=0.5;MQ=41.92;MQ0=0;MQRankSum=0.262;QD=15.3;ReadPosRankSum=-1.914	GT:AD:DP:GQ:PL	0/1:101,85:186:99:2874,0,3379
chrXVI	741983	.	G	A	2758.77	PASS	AC=1;AF=0.5;AN=2;BaseQRankSum=0.286;DP=174;Dels=0.0;FS=6.571;HaplotypeScore=0.7887;MLEAC=1;MLEAF=0.5;MQ=42.0;MQ0=0;MQRankSum=0.09;QD=15.85;ReadPosRankSum=0.545	GT:AD:DP:GQ:PL	0/1:91,83:174:99:2787,0,3032
chrXVI	753214	.	C	T	2076.77	PASS	AC=1;AF=0.5;AN=2;BaseQRankSum=0.708;DP=122;Dels=0.0;FS=2.553;HaplotypeScore=8.3266;MLEAC=1;MLEAF=0.5;MQ=41.98;MQ0=0;MQRankSum=2.658;QD=17.02;ReadPosRankSum=-0.354	GT:AD:DP:GQ:PL	0/1:57,65:122:99:2105,0,1681
chrXVI	784544	.	C	T	3013.77	PASS	AC=1;AF=0.5;AN=2;BaseQRankSum=-1.474;DP=182;Dels=0.0;FS=1.832;HaplotypeScore=1.9972;MLEAC=1;MLEAF=0.5;MQ=42.0;MQ0=0;MQRankSum=1.097;QD=16.56;ReadPosRankSum=0.159	GT:AD:DP:GQ:PL	0/1:88,94:182:99:3042,0,2816
chrXVI	786535	.	C	T	3533.77	PASS	AC=1;AF=0.5;AN=2;BaseQRankSum=-0.446;DP=218;Dels=0.0;FS=1.686;HaplotypeScore=0.0;MLEAC=1;MLEAF=0.5;MQ=41.94;MQ0=0;MQRankSum=-0.39;QD=16.21;ReadPosRankSum=1.582	GT:AD:DP:GQ:PL	0/1:112,106:218:99:3562,0,3825
chrXVI	861076	.	G	A	3233.06	PASS	AC=1;AF=0.5;AN=2;BaseQRankSum=-0.15;DP=174;Dels=0.0;FS=4.431;HaplotypeScore=1.7653;MLEAC=1;MLEAF=0.5;MQ=41.99;MQ0=0;MQRankSum=-0.785;QD=18.58;ReadPosRankSum=0.08	GT:AD:DP:GQ:PL	0/1:78,96:174:99:3261,0,2559
chrXVI	883862	.	G	A	1443.77	PASS	AC=1;AF=0.5;AN=2;BaseQRankSum=0.439;DP=95;Dels=0.0;FS=10.888;HaplotypeScore=2.6112;MLEAC=1;MLEAF=0.5;MQ=42.0;MQ0=0;MQRankSum=0.053;QD=15.2;ReadPosRankSum=0.613	GT:AD:DP:GQ:PL	0/1:49,45:95:99:1472,0,1555
chrXVI	907297	.	C	T	2336.77	PASS	AC=1;AF=0.5;AN=2;BaseQRankSum=0.231;DP=162;Dels=0.0;FS=0.587;HaplotypeScore=0.0;MLEAC=1;MLEAF=0.5;MQ=41.91;MQ0=0;MQRankSum=0.13;QD=14.42;ReadPosRankSum=1.124	GT:AD:DP:GQ:PL	0/1:90,72:162:99:2365,0,3102
chrXVI	928540	.	G	A	2932.77	PASS	AC=1;AF=0.5;AN=2;BaseQRankSum=1.633;DP=178;Dels=0.0;FS=8.791;HaplotypeScore=1.7998;MLEAC=1;MLEAF=0.5;MQ=41.84;MQ0=0;MQRankSum=0.937;QD=16.48;ReadPosRankSum=-0.489	GT:AD:DP:GQ:PL	0/1:90,87:178:99:2961,0,3017
chrXVI	933714	.	G	A	2752.77	PASS	AC=1;AF=0.5;AN=2;BaseQRankSum=0.059;DP=167;Dels=0.0;FS=1.928;HaplotypeScore=4.5472;MLEAC=1;MLEAF=0.5;MQ=41.8;MQ0=0;MQRankSum=0.927;QD=16.48;ReadPosRankSum=1.778	GT:AD:DP:GQ:PL	0/1:83,84:167:99:2781,0,2810
