# Supplementary material for: Disruption of Transcriptional Coactivator Sub1 Leads to Genome-Wide Re-distribution of Clustered Mutations Induced by APOBEC in Active Yeast Genes
Source: PLoS Genet. 2015 May 5;11(5):e1005217. doi: 10.1371/journal.pgen.1005217 (PMC4420506; doi:10.1371/journal.pgen.1005217)
Supplement: S1 Dataset — (ZIP) [file pgen.1005217.s001.zip › PmCDA1/N060-LAN210-FOA-PmCDA1-Feb13-RUN5-D3.vcf]

##fileformat=VCFv4.1
##FILTER=<ID=LowQual,Description="Low quality">
##FILTER=<ID=ambigious_snp,Description="QD < 2.000000 || FS > 60.000000 || MQ < 40.000000 || HaplotypeScore > 13.000000 || MappingQualityRankSum < -12.500000 || ReadPosRankSum < -8.000000">
##FORMAT=<ID=AD,Number=.,Type=Integer,Description="Allelic depths for the ref and alt alleles in the order listed">
##FORMAT=<ID=DP,Number=1,Type=Integer,Description="Approximate read depth (reads with MQ=255 or with bad mates are filtered)">
##FORMAT=<ID=GQ,Number=1,Type=Integer,Description="Genotype Quality">
##FORMAT=<ID=GT,Number=1,Type=String,Description="Genotype">
##FORMAT=<ID=PL,Number=G,Type=Integer,Description="Normalized, Phred-scaled likelihoods for genotypes as defined in the VCF specification">
##GATKCommandLine=<ID=SelectVariants,Version=3.2-0-g289df4b,Date="Thu Aug 14 20:44:53 MSK 2014",Epoch=1408034693891,CommandLineOptions="analysis_type=SelectVariants input_file=[] showFullBamList=false read_buffer_size=null phone_home=AWS gatk_key=null tag=NA read_filter=[] intervals=null excludeIntervals=null interval_set_rule=UNION interval_merging=ALL interval_padding=0 reference_sequence=/home/mahajrod/genetics/desaminases/data/LAN210_v0.10m/LAN210_v0.10m.fasta nonDeterministicRandomSeed=false disableDithering=false maxRuntime=-1 maxRuntimeUnits=MINUTES downsampling_type=BY_SAMPLE downsample_to_fraction=null downsample_to_coverage=1000 baq=OFF baqGapOpenPenalty=40.0 refactor_NDN_cigar_string=false fix_misencoded_quality_scores=false allow_potentially_misencoded_quality_scores=false useOriginalQualities=false defaultBaseQualities=-1 performanceLog=null BQSR=null quantize_quals=0 disable_indel_quals=false emit_original_quals=false preserve_qscores_less_than=6 globalQScorePrior=-1.0 validation_strictness=SILENT remove_program_records=false keep_program_records=false sample_rename_mapping_file=null unsafe=null disable_auto_index_creation_and_locking_when_reading_rods=false num_threads=1 num_cpu_threads_per_data_thread=1 num_io_threads=0 monitorThreadEfficiency=false num_bam_file_handles=null read_group_black_list=null pedigree=[] pedigreeString=[] pedigreeValidationType=STRICT allow_intervals_with_unindexed_bam=false generateShadowBCF=false variant_index_type=DYNAMIC_SEEK variant_index_parameter=-1 logging_level=INFO log_to_file=null help=false version=false variant=(RodBinding name=variant source=N060-LAN210-FOA-PmCDA1-Feb13-RUN5-D3_GATK_filtered_SNP.vcf) discordance=(RodBinding name= source=UNBOUND) concordance=(RodBinding name= source=UNBOUND) out=org.broadinstitute.gatk.engine.io.stubs.VariantContextWriterStub no_cmdline_in_header=org.broadinstitute.gatk.engine.io.stubs.VariantContextWriterStub sites_only=org.broadinstitute.gatk.engine.io.stubs.VariantContextWriterStub bcf=org.broadinstitute.gatk.engine.io.stubs.VariantContextWriterStub sample_name=[] sample_expressions=null sample_file=null exclude_sample_name=[] exclude_sample_file=[] select_expressions=[] excludeNonVariants=false excludeFiltered=true restrictAllelesTo=ALL keepOriginalAC=false mendelianViolation=false mendelianViolationQualThreshold=0.0 select_random_fraction=0.0 remove_fraction_genotypes=0.0 selectTypeToInclude=[] keepIDs=null fullyDecode=false forceGenotypesDecode=false justRead=false maxIndelSize=2147483647 ALLOW_NONOVERLAPPING_COMMAND_LINE_SAMPLES=false filter_reads_with_N_cigar=false filter_mismatching_base_and_quals=false filter_bases_not_stored=false">
##INFO=<ID=AC,Number=A,Type=Integer,Description="Allele count in genotypes, for each ALT allele, in the same order as listed">
##INFO=<ID=AF,Number=A,Type=Float,Description="Allele Frequency, for each ALT allele, in the same order as listed">
##INFO=<ID=AN,Number=1,Type=Integer,Description="Total number of alleles in called genotypes">
##INFO=<ID=BaseQRankSum,Number=1,Type=Float,Description="Z-score from Wilcoxon rank sum test of Alt Vs. Ref base qualities">
##INFO=<ID=DP,Number=1,Type=Integer,Description="Approximate read depth; some reads may have been filtered">
##INFO=<ID=DS,Number=0,Type=Flag,Description="Were any of the samples downsampled?">
##INFO=<ID=Dels,Number=1,Type=Float,Description="Fraction of Reads Containing Spanning Deletions">
##INFO=<ID=FS,Number=1,Type=Float,Description="Phred-scaled p-value using Fisher's exact test to detect strand bias">
##INFO=<ID=HaplotypeScore,Number=1,Type=Float,Description="Consistency of the site with at most two segregating haplotypes">
##INFO=<ID=InbreedingCoeff,Number=1,Type=Float,Description="Inbreeding coefficient as estimated from the genotype likelihoods per-sample when compared against the Hardy-Weinberg expectation">
##INFO=<ID=MLEAC,Number=A,Type=Integer,Description="Maximum likelihood expectation (MLE) for the allele counts (not necessarily the same as the AC), for each ALT allele, in the same order as listed">
##INFO=<ID=MLEAF,Number=A,Type=Float,Description="Maximum likelihood expectation (MLE) for the allele frequency (not necessarily the same as the AF), for each ALT allele, in the same order as listed">
##INFO=<ID=MQ,Number=1,Type=Float,Description="RMS Mapping Quality">
##INFO=<ID=MQ0,Number=1,Type=Integer,Description="Total Mapping Quality Zero Reads">
##INFO=<ID=MQRankSum,Number=1,Type=Float,Description="Z-score From Wilcoxon rank sum test of Alt vs. Ref read mapping qualities">
##INFO=<ID=QD,Number=1,Type=Float,Description="Variant Confidence/Quality by Depth">
##INFO=<ID=RPA,Number=.,Type=Integer,Description="Number of times tandem repeat unit is repeated, for each allele (including reference)">
##INFO=<ID=RU,Number=1,Type=String,Description="Tandem repeat unit (bases)">
##INFO=<ID=ReadPosRankSum,Number=1,Type=Float,Description="Z-score from Wilcoxon rank sum test of Alt vs. Ref read position bias">
##INFO=<ID=STR,Number=0,Type=Flag,Description="Variant is a short tandem repeat">
##contig=<ID=chrI,length=198855>
##contig=<ID=chrII,length=810456>
##contig=<ID=chrIII,length=316501>
##contig=<ID=chrIV,length=1516959>
##contig=<ID=chrV,length=570663>
##contig=<ID=chrVI,length=270116>
##contig=<ID=chrVII,length=1084724>
##contig=<ID=chrVIII,length=557320>
##contig=<ID=chrIX,length=433988>
##contig=<ID=chrX,length=745688>
##contig=<ID=chrXI,length=666767>
##contig=<ID=chrXII,length=1065113>
##contig=<ID=chrXIII,length=917121>
##contig=<ID=chrXIV,length=784078>
##contig=<ID=chrXV,length=1078147>
##contig=<ID=chrXVI,length=943466>
##contig=<ID=mt,length=85611>
##reference=file:///home/mahajrod/genetics/desaminases/data/LAN210_v0.10m/LAN210_v0.10m.fasta
##source=SelectVariants
#CHROM	POS	ID	REF	ALT	QUAL	FILTER	INFO	FORMAT	N060-LAN210-FOA-PmCDA1-Feb13-RUN5-D3
chrI	42533	.	G	A	2143.77	PASS	AC=1;AF=0.5;AN=2;BaseQRankSum=0.268;DP=114;Dels=0.0;FS=0.0;HaplotypeScore=0.7887;MLEAC=1;MLEAF=0.5;MQ=41.97;MQ0=0;MQRankSum=0.633;QD=18.8;ReadPosRankSum=0.365	GT:AD:DP:GQ:PL	0/1:51,63:114:99:2172,0,1710
chrI	61317	.	C	T	1947.77	PASS	AC=1;AF=0.5;AN=2;BaseQRankSum=-0.995;DP=110;Dels=0.0;FS=12.653;HaplotypeScore=0.0;MLEAC=1;MLEAF=0.5;MQ=42.0;MQ0=0;MQRankSum=1.846;QD=17.71;ReadPosRankSum=-1.079	GT:AD:DP:GQ:PL	0/1:51,59:110:99:1976,0,1665
chrI	62827	.	C	T	1759.77	PASS	AC=1;AF=0.5;AN=2;BaseQRankSum=0.813;DP=102;Dels=0.0;FS=0.763;HaplotypeScore=0.7887;MLEAC=1;MLEAF=0.5;MQ=42.0;MQ0=0;MQRankSum=-0.241;QD=17.25;ReadPosRankSum=0.507	GT:AD:DP:GQ:PL	0/1:48,53:102:99:1788,0,1487
chrI	71645	.	C	T	2459.77	PASS	AC=1;AF=0.5;AN=2;BaseQRankSum=0.246;DP=150;Dels=0.0;FS=0.604;HaplotypeScore=0.0;MLEAC=1;MLEAF=0.5;MQ=42.0;MQ0=0;MQRankSum=0.566;QD=16.4;ReadPosRankSum=-0.806	GT:AD:DP:GQ:PL	0/1:76,74:150:99:2488,0,2493
chrI	71705	.	G	A	2903.77	PASS	AC=1;AF=0.5;AN=2;BaseQRankSum=0.697;DP=155;Dels=0.0;FS=1.318;HaplotypeScore=0.7887;MLEAC=1;MLEAF=0.5;MQ=42.0;MQ0=0;MQRankSum=-1.485;QD=18.73;ReadPosRankSum=-0.452	GT:AD:DP:GQ:PL	0/1:69,86:155:99:2932,0,2256
chrI	71784	.	C	T	2694.77	PASS	AC=1;AF=0.5;AN=2;BaseQRankSum=-0.816;DP=155;Dels=0.0;FS=3.732;HaplotypeScore=0.0;MLEAC=1;MLEAF=0.5;MQ=42.0;MQ0=0;MQRankSum=0.701;QD=17.39;ReadPosRankSum=-1.342	GT:AD:DP:GQ:PL	0/1:73,82:155:99:2723,0,2472
chrI	74764	.	C	T	1880.77	PASS	AC=1;AF=0.5;AN=2;BaseQRankSum=1.023;DP=130;Dels=0.0;FS=6.88;HaplotypeScore=0.0;MLEAC=1;MLEAF=0.5;MQ=41.98;MQ0=0;MQRankSum=-1.07;QD=14.47;ReadPosRankSum=0.358	GT:AD:DP:GQ:PL	0/1:72,58:130:99:1909,0,2398
chrI	84714	.	C	T	359.77	PASS	AC=1;AF=0.5;AN=2;BaseQRankSum=1.421;DP=164;Dels=0.0;FS=55.804;HaplotypeScore=3.9888;MLEAC=1;MLEAF=0.5;MQ=41.74;MQ0=0;MQRankSum=-0.98;QD=2.19;ReadPosRankSum=0.701	GT:AD:DP:GQ:PL	0/1:141,23:164:99:388,0,4912
chrI	84959	.	G	A	2045.77	PASS	AC=1;AF=0.5;AN=2;BaseQRankSum=-0.427;DP=136;Dels=0.0;FS=1.448;HaplotypeScore=0.7887;MLEAC=1;MLEAF=0.5;MQ=41.78;MQ0=0;MQRankSum=-0.692;QD=15.04;ReadPosRankSum=-0.488	GT:AD:DP:GQ:PL	0/1:67,69:136:99:2074,0,2097
chrI	92253	.	G	A	2924.77	PASS	AC=1;AF=0.5;AN=2;BaseQRankSum=-2.833;DP=162;Dels=0.0;FS=1.228;HaplotypeScore=0.734;MLEAC=1;MLEAF=0.5;MQ=41.91;MQ0=0;MQRankSum=0.497;QD=18.05;ReadPosRankSum=-1.37	GT:AD:DP:GQ:PL	0/1:72,90:162:99:2953,0,2333
chrI	142083	.	G	A	2367.77	PASS	AC=1;AF=0.5;AN=2;BaseQRankSum=1.141;DP=167;Dels=0.0;FS=3.661;HaplotypeScore=7.2558;MLEAC=1;MLEAF=0.5;MQ=42.0;MQ0=0;MQRankSum=-1.282;QD=14.18;ReadPosRankSum=-0.053	GT:AD:DP:GQ:PL	0/1:92,75:167:99:2396,0,2844
chrI	147697	.	C	T	2695.77	PASS	AC=1;AF=0.5;AN=2;BaseQRankSum=0.592;DP=170;Dels=0.0;FS=0.0;HaplotypeScore=0.0;MLEAC=1;MLEAF=0.5;MQ=41.99;MQ0=0;MQRankSum=0.264;QD=15.86;ReadPosRankSum=1.019	GT:AD:DP:GQ:PL	0/1:90,80:170:99:2724,0,3103
chrI	152221	.	C	T	2674.77	PASS	AC=1;AF=0.5;AN=2;BaseQRankSum=-1.387;DP=154;Dels=0.0;FS=2.846;HaplotypeScore=0.0;MLEAC=1;MLEAF=0.5;MQ=42.0;MQ0=0;MQRankSum=0.197;QD=17.37;ReadPosRankSum=-0.436	GT:AD:DP:GQ:PL	0/1:74,80:154:99:2703,0,2532
chrI	181292	.	C	T	2779.77	PASS	AC=1;AF=0.5;AN=2;BaseQRankSum=1.855;DP=150;Dels=0.0;FS=5.133;HaplotypeScore=1.9903;MLEAC=1;MLEAF=0.5;MQ=41.21;MQ0=0;MQRankSum=-1.415;QD=18.53;ReadPosRankSum=1.24	GT:AD:DP:GQ:PL	0/1:65,85:150:99:2808,0,2130
chrI	181323	.	C	T	2182.77	PASS	AC=1;AF=0.5;AN=2;BaseQRankSum=0.098;DP=177;Dels=0.0;FS=0.0;HaplotypeScore=4.6213;MLEAC=1;MLEAF=0.5;MQ=41.22;MQ0=0;MQRankSum=2.114;QD=12.33;ReadPosRankSum=0.242	GT:AD:DP:GQ:PL	0/1:107,70:177:99:2211,0,3566
chrII	21774	.	G	A	2257.77	PASS	AC=1;AF=0.5;AN=2;BaseQRankSum=1.84;DP=137;Dels=0.0;FS=2.194;HaplotypeScore=2.5721;MLEAC=1;MLEAF=0.5;MQ=41.9;MQ0=0;MQRankSum=0.638;QD=16.48;ReadPosRankSum=0.359	GT:AD:DP:GQ:PL	0/1:70,66:137:99:2286,0,2333
chrII	38675	.	G	A	1485.77	PASS	AC=1;AF=0.5;AN=2;BaseQRankSum=0.694;DP=101;Dels=0.0;FS=3.632;HaplotypeScore=0.0;MLEAC=1;MLEAF=0.5;MQ=41.96;MQ0=0;MQRankSum=-0.577;QD=14.71;ReadPosRankSum=0.154	GT:AD:DP:GQ:PL	0/1:56,45:101:99:1514,0,1921
chrII	49899	.	G	A	3423.77	PASS	AC=1;AF=0.5;AN=2;BaseQRankSum=1.085;DP=164;Dels=0.0;FS=0.0;HaplotypeScore=0.0;MLEAC=1;MLEAF=0.5;MQ=42.0;MQ0=0;MQRankSum=0.726;QD=20.88;ReadPosRankSum=0.005	GT:AD:DP:GQ:PL	0/1:66,98:164:99:3452,0,2146
chrII	66958	.	C	T	1913.77	PASS	AC=1;AF=0.5;AN=2;BaseQRankSum=0.191;DP=91;Dels=0.0;FS=0.828;HaplotypeScore=0.9995;MLEAC=1;MLEAF=0.5;MQ=42.0;MQ0=0;MQRankSum=0.183;QD=21.03;ReadPosRankSum=-0.507	GT:AD:DP:GQ:PL	0/1:36,55:91:99:1942,0,1184
chrII	68513	.	G	A	979.77	PASS	AC=1;AF=0.5;AN=2;BaseQRankSum=-1.362;DP=71;Dels=0.0;FS=0.0;HaplotypeScore=0.0;MLEAC=1;MLEAF=0.5;MQ=42.0;MQ0=0;MQRankSum=0.133;QD=13.8;ReadPosRankSum=-1.513	GT:AD:DP:GQ:PL	0/1:40,31:71:99:1008,0,1341
chrII	80932	.	G	A	3224.61	PASS	AC=1;AF=0.5;AN=2;BaseQRankSum=1.019;DP=180;Dels=0.0;FS=4.308;HaplotypeScore=0.9983;MLEAC=1;MLEAF=0.5;MQ=41.92;MQ0=0;MQRankSum=1.726;QD=17.91;ReadPosRankSum=-0.418	GT:AD:DP:GQ:PL	0/1:87,93:180:99:3253,0,2876
chrII	86734	.	G	A	2718.77	PASS	AC=1;AF=0.5;AN=2;BaseQRankSum=-1.019;DP=160;Dels=0.0;FS=8.114;HaplotypeScore=1.367;MLEAC=1;MLEAF=0.5;MQ=41.9;MQ0=0;MQRankSum=0.603;QD=16.99;ReadPosRankSum=0.2	GT:AD:DP:GQ:PL	0/1:78,82:160:99:2747,0,2615
chrII	88055	.	C	T	2504.77	PASS	AC=1;AF=0.5;AN=2;BaseQRankSum=-0.231;DP=147;Dels=0.0;FS=1.293;HaplotypeScore=0.0;MLEAC=1;MLEAF=0.5;MQ=42.0;MQ0=0;MQRankSum=-0.859;QD=17.04;ReadPosRankSum=0.374	GT:AD:DP:GQ:PL	0/1:71,76:147:99:2533,0,2253
chrII	88260	.	G	A	2413.77	PASS	AC=1;AF=0.5;AN=2;BaseQRankSum=-1.97;DP=161;Dels=0.0;FS=1.993;HaplotypeScore=0.0;MLEAC=1;MLEAF=0.5;MQ=41.9;MQ0=0;MQRankSum=-0.58;QD=14.99;ReadPosRankSum=0.526	GT:AD:DP:GQ:PL	0/1:82,79:161:99:2442,0,2695
chrII	100161	.	G	A	2507.77	PASS	AC=1;AF=0.5;AN=2;BaseQRankSum=1.324;DP=164;Dels=0.0;FS=2.77;HaplotypeScore=3.614;MLEAC=1;MLEAF=0.5;MQ=41.99;MQ0=0;MQRankSum=1.327;QD=15.29;ReadPosRankSum=2.168	GT:AD:DP:GQ:PL	0/1:88,76:164:99:2536,0,2930
chrII	126894	.	C	T	2850.77	PASS	AC=1;AF=0.5;AN=2;BaseQRankSum=1.861;DP=211;Dels=0.0;FS=0.0;HaplotypeScore=0.8321;MLEAC=1;MLEAF=0.5;MQ=42.0;MQ0=0;MQRankSum=-0.517;QD=13.51;ReadPosRankSum=0.829	GT:AD:DP:GQ:PL	0/1:119,92:211:99:2879,0,3876
chrII	143722	.	C	T	2385.77	PASS	AC=1;AF=0.5;AN=2;BaseQRankSum=0.748;DP=136;Dels=0.0;FS=5.34;HaplotypeScore=8.001;MLEAC=1;MLEAF=0.5;MQ=41.66;MQ0=0;MQRankSum=-0.002;QD=17.54;ReadPosRankSum=0.783	GT:AD:DP:GQ:PL	0/1:64,72:136:99:2414,0,2090
chrII	151407	.	G	A	2762.77	PASS	AC=1;AF=0.5;AN=2;BaseQRankSum=-0.148;DP=197;Dels=0.0;FS=13.915;HaplotypeScore=0.9933;MLEAC=1;MLEAF=0.5;MQ=41.85;MQ0=0;MQRankSum=0.665;QD=14.02;ReadPosRankSum=0.243	GT:AD:DP:GQ:PL	0/1:112,85:197:99:2791,0,3934
chrII	162402	.	C	T	2273.77	PASS	AC=1;AF=0.5;AN=2;BaseQRankSum=1.411;DP=127;Dels=0.0;FS=2.245;HaplotypeScore=0.0;MLEAC=1;MLEAF=0.5;MQ=42.0;MQ0=0;MQRankSum=-1.275;QD=17.9;ReadPosRankSum=1.459	GT:AD:DP:GQ:PL	0/1:58,69:127:99:2302,0,1872
chrII	163872	.	G	A	2076.77	PASS	AC=1;AF=0.5;AN=2;BaseQRankSum=1.417;DP=124;Dels=0.0;FS=1.403;HaplotypeScore=1.6208;MLEAC=1;MLEAF=0.5;MQ=42.0;MQ0=0;MQRankSum=-0.442;QD=16.75;ReadPosRankSum=0.267	GT:AD:DP:GQ:PL	0/1:62,62:124:99:2105,0,2054
chrII	164449	.	G	A	2034.77	PASS	AC=1;AF=0.5;AN=2;BaseQRankSum=-0.131;DP=120;Dels=0.0;FS=1.778;HaplotypeScore=0.7887;MLEAC=1;MLEAF=0.5;MQ=42.0;MQ0=0;MQRankSum=-0.987;QD=16.96;ReadPosRankSum=1.123	GT:AD:DP:GQ:PL	0/1:59,61:120:99:2063,0,1941
chrII	176591	.	C	T	2300.77	PASS	AC=1;AF=0.5;AN=2;BaseQRankSum=0.038;DP=153;Dels=0.0;FS=0.614;HaplotypeScore=0.0;MLEAC=1;MLEAF=0.5;MQ=41.99;MQ0=0;MQRankSum=-0.352;QD=15.04;ReadPosRankSum=2.464	GT:AD:DP:GQ:PL	0/1:80,73:153:99:2329,0,2634
chrII	227524	.	C	T	2648.77	PASS	AC=1;AF=0.5;AN=2;BaseQRankSum=0.784;DP=184;Dels=0.0;FS=5.249;HaplotypeScore=0.8667;MLEAC=1;MLEAF=0.5;MQ=42.0;MQ0=0;MQRankSum=0.22;QD=14.4;ReadPosRankSum=-0.254	GT:AD:DP:GQ:PL	0/1:103,81:184:99:2677,0,3514
chrII	236389	.	G	A	1874.77	PASS	AC=1;AF=0.5;AN=2;BaseQRankSum=0.441;DP=133;Dels=0.0;FS=9.674;HaplotypeScore=1.5226;MLEAC=1;MLEAF=0.5;MQ=41.99;MQ0=0;MQRankSum=1.199;QD=14.1;ReadPosRankSum=-0.662	GT:AD:DP:GQ:PL	0/1:75,57:133:99:1903,0,2508
chrII	251970	.	G	A	3278.77	PASS	AC=1;AF=0.5;AN=2;BaseQRankSum=0.791;DP=179;Dels=0.0;FS=3.526;HaplotypeScore=0.8321;MLEAC=1;MLEAF=0.5;MQ=41.99;MQ0=0;MQRankSum=0.592;QD=18.32;ReadPosRankSum=-1.202	GT:AD:DP:GQ:PL	0/1:83,96:179:99:3307,0,2728
chrII	255278	.	G	A	2632.77	PASS	AC=1;AF=0.5;AN=2;BaseQRankSum=-1.624;DP=172;Dels=0.0;FS=3.642;HaplotypeScore=0.0;MLEAC=1;MLEAF=0.5;MQ=41.99;MQ0=0;MQRankSum=-1.312;QD=15.31;ReadPosRankSum=0.04	GT:AD:DP:GQ:PL	0/1:89,83:172:99:2661,0,3035
chrII	256325	.	C	T	2005.77	PASS	AC=1;AF=0.5;AN=2;BaseQRankSum=-1.843;DP=122;Dels=0.0;FS=7.162;HaplotypeScore=0.9993;MLEAC=1;MLEAF=0.5;MQ=41.98;MQ0=0;MQRankSum=0.42;QD=16.44;ReadPosRankSum=1.039	GT:AD:DP:GQ:PL	0/1:61,61:122:99:2034,0,2081
chrII	277289	.	G	A	2100.77	PASS	AC=1;AF=0.5;AN=2;BaseQRankSum=-1.38;DP=122;Dels=0.0;FS=2.327;HaplotypeScore=0.0;MLEAC=1;MLEAF=0.5;MQ=41.83;MQ0=0;MQRankSum=-0.246;QD=17.22;ReadPosRankSum=0.405	GT:AD:DP:GQ:PL	0/1:57,65:122:99:2129,0,1872
chrII	278967	.	C	T	2092.77	PASS	AC=1;AF=0.5;AN=2;BaseQRankSum=-0.83;DP=138;Dels=0.0;FS=0.0;HaplotypeScore=1.6643;MLEAC=1;MLEAF=0.5;MQ=41.99;MQ0=0;MQRankSum=-0.284;QD=15.16;ReadPosRankSum=-0.561	GT:AD:DP:GQ:PL	0/1:74,64:138:99:2121,0,2484
chrII	278970	.	C	T	1990.77	PASS	AC=1;AF=0.5;AN=2;BaseQRankSum=-0.686;DP=138;Dels=0.0;FS=2.263;HaplotypeScore=2.453;MLEAC=1;MLEAF=0.5;MQ=41.99;MQ0=0;MQRankSum=-0.422;QD=14.43;ReadPosRankSum=-0.539	GT:AD:DP:GQ:PL	0/1:76,61:138:99:2019,0,2667
chrII	278991	.	C	T	2677.77	PASS	AC=1;AF=0.5;AN=2;BaseQRankSum=3.503;DP=140;Dels=0.0;FS=0.671;HaplotypeScore=0.9958;MLEAC=1;MLEAF=0.5;MQ=41.99;MQ0=0;MQRankSum=-0.922;QD=19.13;ReadPosRankSum=0.663	GT:AD:DP:GQ:PL	0/1:64,76:140:99:2706,0,2014
chrII	290263	.	G	A	2595.77	PASS	AC=1;AF=0.5;AN=2;BaseQRankSum=0.268;DP=149;Dels=0.0;FS=4.871;HaplotypeScore=0.8321;MLEAC=1;MLEAF=0.5;MQ=41.99;MQ0=0;MQRankSum=0.34;QD=17.42;ReadPosRankSum=-2.579	GT:AD:DP:GQ:PL	0/1:71,78:149:99:2624,0,2323
chrII	291517	.	G	A	3442.77	PASS	AC=1;AF=0.5;AN=2;BaseQRankSum=1.758;DP=164;Dels=0.0;FS=2.854;HaplotypeScore=0.0;MLEAC=1;MLEAF=0.5;MQ=41.99;MQ0=0;MQRankSum=0.889;QD=20.99;ReadPosRankSum=0.673	GT:AD:DP:GQ:PL	0/1:63,101:164:99:3471,0,1943
chrII	291971	.	G	A	2575.77	PASS	AC=1;AF=0.5;AN=2;BaseQRankSum=2.288;DP=161;Dels=0.0;FS=2.868;HaplotypeScore=0.0;MLEAC=1;MLEAF=0.5;MQ=41.86;MQ0=1;MQRankSum=-0.559;QD=16.0;ReadPosRankSum=-0.764	GT:AD:DP:GQ:PL	0/1:84,77:161:99:2604,0,2795
chrII	375433	.	G	A	3151.77	PASS	AC=1;AF=0.5;AN=2;BaseQRankSum=0.922;DP=182;Dels=0.0;FS=6.295;HaplotypeScore=0.0;MLEAC=1;MLEAF=0.5;MQ=41.92;MQ0=0;MQRankSum=0.03;QD=17.32;ReadPosRankSum=0.522	GT:AD:DP:GQ:PL	0/1:88,94:182:99:3180,0,2852
chrII	375773	.	G	A	2355.77	PASS	AC=1;AF=0.5;AN=2;BaseQRankSum=-0.119;DP=143;Dels=0.0;FS=5.124;HaplotypeScore=5.3101;MLEAC=1;MLEAF=0.5;MQ=41.87;MQ0=0;MQRankSum=0.103;QD=16.47;ReadPosRankSum=-0.462	GT:AD:DP:GQ:PL	0/1:73,70:143:99:2384,0,2510
chrII	399640	.	G	A	2590.77	PASS	AC=1;AF=0.5;AN=2;BaseQRankSum=-0.962;DP=155;Dels=0.0;FS=0.0;HaplotypeScore=0.0;MLEAC=1;MLEAF=0.5;MQ=41.86;MQ0=1;MQRankSum=-0.788;QD=16.71;ReadPosRankSum=-2.241	GT:AD:DP:GQ:PL	0/1:75,80:155:99:2619,0,2537
chrII	405046	.	G	A	2516.77	PASS	AC=1;AF=0.5;AN=2;BaseQRankSum=0.968;DP=171;Dels=0.0;FS=16.616;HaplotypeScore=0.0;MLEAC=1;MLEAF=0.5;MQ=41.99;MQ0=0;MQRankSum=-0.452;QD=14.72;ReadPosRankSum=-1.09	GT:AD:DP:GQ:PL	0/1:95,76:171:99:2545,0,3252
chrII	419245	.	C	T	2270.77	PASS	AC=1;AF=0.5;AN=2;BaseQRankSum=0.164;DP=156;Dels=0.0;FS=2.845;HaplotypeScore=0.0;MLEAC=1;MLEAF=0.5;MQ=41.99;MQ0=0;MQRankSum=0.573;QD=14.56;ReadPosRankSum=1.167	GT:AD:DP:GQ:PL	0/1:85,71:156:99:2299,0,2891
chrII	427187	.	C	T	1908.77	PASS	AC=1;AF=0.5;AN=2;BaseQRankSum=0.241;DP=122;Dels=0.0;FS=0.0;HaplotypeScore=0.9332;MLEAC=1;MLEAF=0.5;MQ=42.0;MQ0=0;MQRankSum=0.994;QD=15.65;ReadPosRankSum=0.415	GT:AD:DP:GQ:PL	0/1:63,59:122:99:1937,0,2137
chrII	427880	.	G	A	3827.77	PASS	AC=2;AF=1.0;AN=2;BaseQRankSum=1.309;DP=108;Dels=0.0;FS=6.103;HaplotypeScore=0.0;MLEAC=2;MLEAF=1.0;MQ=41.0;MQ0=0;MQRankSum=-0.15;QD=32.55;ReadPosRankSum=-0.486	GT:AD:DP:GQ:PL	1/1:3,105:108:99:3856,205,0
chrII	479136	.	C	T	1799.77	PASS	AC=1;AF=0.5;AN=2;BaseQRankSum=1.654;DP=113;Dels=0.0;FS=0.73;HaplotypeScore=0.0;MLEAC=1;MLEAF=0.5;MQ=42.0;MQ0=0;MQRankSum=-0.912;QD=15.93;ReadPosRankSum=-0.44	GT:AD:DP:GQ:PL	0/1:60,53:113:99:1828,0,2042
chrII	479191	.	C	T	1771.77	PASS	AC=1;AF=0.5;AN=2;BaseQRankSum=-1.151;DP=113;Dels=0.0;FS=13.093;HaplotypeScore=0.0;MLEAC=1;MLEAF=0.5;MQ=42.0;MQ0=0;MQRankSum=0.922;QD=15.68;ReadPosRankSum=2.34	GT:AD:DP:GQ:PL	0/1:57,56:113:99:1800,0,1849
chrII	515418	.	G	A	3491.77	PASS	AC=1;AF=0.5;AN=2;BaseQRankSum=1.062;DP=189;Dels=0.0;FS=2.506;HaplotypeScore=0.7887;MLEAC=1;MLEAF=0.5;MQ=41.99;MQ0=0;MQRankSum=0.868;QD=18.47;ReadPosRankSum=-1.094	GT:AD:DP:GQ:PL	0/1:88,101:189:99:3520,0,2952
chrII	535775	.	G	A	2417.77	PASS	AC=1;AF=0.5;AN=2;BaseQRankSum=-0.293;DP=173;Dels=0.0;FS=3.645;HaplotypeScore=0.0;MLEAC=1;MLEAF=0.5;MQ=41.99;MQ0=0;MQRankSum=0.529;QD=13.98;ReadPosRankSum=0.588	GT:AD:DP:GQ:PL	0/1:99,74:173:99:2446,0,3387
chrII	541166	.	C	T	3490.77	PASS	AC=1;AF=0.5;AN=2;BaseQRankSum=0.784;DP=199;Dels=0.0;FS=1.094;HaplotypeScore=0.0;MLEAC=1;MLEAF=0.5;MQ=41.84;MQ0=1;MQRankSum=-1.333;QD=17.54;ReadPosRankSum=-1.76	GT:AD:DP:GQ:PL	0/1:95,104:199:99:3519,0,3186
chrII	551046	.	C	T	3100.77	PASS	AC=1;AF=0.5;AN=2;BaseQRankSum=-0.015;DP=189;Dels=0.0;FS=3.306;HaplotypeScore=0.0;MLEAC=1;MLEAF=0.5;MQ=42.0;MQ0=0;MQRankSum=0.092;QD=16.41;ReadPosRankSum=0.653	GT:AD:DP:GQ:PL	0/1:96,93:189:99:3129,0,3255
chrII	556876	.	C	T	2444.77	PASS	AC=1;AF=0.5;AN=2;BaseQRankSum=0.847;DP=159;Dels=0.0;FS=1.239;HaplotypeScore=7.1432;MLEAC=1;MLEAF=0.5;MQ=41.91;MQ0=0;MQRankSum=-1.182;QD=15.38;ReadPosRankSum=-1.047	GT:AD:DP:GQ:PL	0/1:84,75:159:99:2473,0,2723
chrII	559941	.	C	T	2231.77	PASS	AC=1;AF=0.5;AN=2;BaseQRankSum=0.452;DP=142;Dels=0.01;FS=1.017;HaplotypeScore=7.373;MLEAC=1;MLEAF=0.5;MQ=41.9;MQ0=0;MQRankSum=1.346;QD=15.72;ReadPosRankSum=-0.794	GT:AD:DP:GQ:PL	0/1:70,71:141:99:2260,0,2259
chrII	567106	.	G	A	3713.77	PASS	AC=1;AF=0.5;AN=2;BaseQRankSum=-0.445;DP=205;Dels=0.0;FS=4.837;HaplotypeScore=0.0;MLEAC=1;MLEAF=0.5;MQ=42.0;MQ0=0;MQRankSum=0.885;QD=18.12;ReadPosRankSum=-0.271	GT:AD:DP:GQ:PL	0/1:94,111:205:99:3742,0,3142
chrII	581461	.	G	A	2263.77	PASS	AC=1;AF=0.5;AN=2;BaseQRankSum=0.782;DP=147;Dels=0.0;FS=2.919;HaplotypeScore=0.0;MLEAC=1;MLEAF=0.5;MQ=41.9;MQ0=0;MQRankSum=-0.84;QD=15.4;ReadPosRankSum=2.16	GT:AD:DP:GQ:PL	0/1:78,69:147:99:2292,0,2585
chrII	595627	.	G	A	3233.06	PASS	AC=1;AF=0.5;AN=2;BaseQRankSum=-0.165;DP=164;Dels=0.0;FS=2.773;HaplotypeScore=0.0;MLEAC=1;MLEAF=0.5;MQ=41.91;MQ0=0;MQRankSum=0.305;QD=19.71;ReadPosRankSum=-1.677	GT:AD:DP:GQ:PL	0/1:68,96:164:99:3262,0,2134
chrII	598898	.	G	A	2912.77	PASS	AC=1;AF=0.5;AN=2;BaseQRankSum=1.184;DP=163;Dels=0.0;FS=2.967;HaplotypeScore=1.5661;MLEAC=1;MLEAF=0.5;MQ=41.99;MQ0=0;MQRankSum=0.686;QD=17.87;ReadPosRankSum=0.626	GT:AD:DP:GQ:PL	0/1:78,85:163:99:2941,0,2536
chrII	602239	.	C	T	2686.77	PASS	AC=1;AF=0.5;AN=2;BaseQRankSum=1.362;DP=159;Dels=0.0;FS=1.972;HaplotypeScore=0.0;MLEAC=1;MLEAF=0.5;MQ=42.0;MQ0=0;MQRankSum=0.756;QD=16.9;ReadPosRankSum=0.27	GT:AD:DP:GQ:PL	0/1:79,80:159:99:2715,0,2658
chrII	610948	.	C	T	2420.77	PASS	AC=1;AF=0.5;AN=2;BaseQRankSum=2.379;DP=122;Dels=0.0;FS=7.059;HaplotypeScore=0.0;MLEAC=1;MLEAF=0.5;MQ=42.0;MQ0=0;MQRankSum=0.018;QD=19.84;ReadPosRankSum=1.918	GT:AD:DP:GQ:PL	0/1:52,70:122:99:2449,0,1707
chrII	613791	.	C	T	3132.77	PASS	AC=1;AF=0.5;AN=2;BaseQRankSum=1.303;DP=172;Dels=0.0;FS=0.563;HaplotypeScore=0.0;MLEAC=1;MLEAF=0.5;MQ=42.0;MQ0=0;MQRankSum=-1.518;QD=18.21;ReadPosRankSum=-0.532	GT:AD:DP:GQ:PL	0/1:79,93:172:99:3161,0,2633
chrII	624820	.	G	A	2939.77	PASS	AC=1;AF=0.5;AN=2;BaseQRankSum=2.631;DP=175;Dels=0.0;FS=1.182;HaplotypeScore=0.9665;MLEAC=1;MLEAF=0.5;MQ=41.99;MQ0=0;MQRankSum=-0.864;QD=16.8;ReadPosRankSum=-2.303	GT:AD:DP:GQ:PL	0/1:86,89:175:99:2968,0,2721
chrII	628830	.	G	A	1394.77	PASS	AC=1;AF=0.5;AN=2;BaseQRankSum=0.444;DP=80;Dels=0.0;FS=2.199;HaplotypeScore=3.5777;MLEAC=1;MLEAF=0.5;MQ=41.82;MQ0=0;MQRankSum=-0.164;QD=17.43;ReadPosRankSum=-1.042	GT:AD:DP:GQ:PL	0/1:37,43:80:99:1423,0,1202
chrII	637179	.	C	T	3212.77	PASS	AC=1;AF=0.5;AN=2;BaseQRankSum=0.514;DP=166;Dels=0.0;FS=0.0;HaplotypeScore=0.0;MLEAC=1;MLEAF=0.5;MQ=42.0;MQ0=0;MQRankSum=-1.897;QD=19.35;ReadPosRankSum=0.059	GT:AD:DP:GQ:PL	0/1:73,93:166:99:3241,0,2398
chrII	662498	.	G	A	2813.77	PASS	AC=1;AF=0.5;AN=2;BaseQRankSum=0.525;DP=166;Dels=0.0;FS=3.645;HaplotypeScore=0.0;MLEAC=1;MLEAF=0.5;MQ=42.0;MQ0=0;MQRankSum=1.036;QD=16.95;ReadPosRankSum=0.128	GT:AD:DP:GQ:PL	0/1:80,86:166:99:2842,0,2582
chrII	670433	.	G	A	2170.77	PASS	AC=1;AF=0.5;AN=2;BaseQRankSum=0.776;DP=133;Dels=0.0;FS=0.0;HaplotypeScore=0.0;MLEAC=1;MLEAF=0.5;MQ=42.0;MQ0=0;MQRankSum=-0.646;QD=16.32;ReadPosRankSum=-2.221	GT:AD:DP:GQ:PL	0/1:67,66:133:99:2199,0,2282
chrII	681876	.	G	A	2421.77	PASS	AC=1;AF=0.5;AN=2;BaseQRankSum=0.329;DP=177;Dels=0.0;FS=0.556;HaplotypeScore=3.9844;MLEAC=1;MLEAF=0.5;MQ=41.98;MQ0=0;MQRankSum=0.808;QD=13.68;ReadPosRankSum=1.612	GT:AD:DP:GQ:PL	0/1:99,78:177:99:2450,0,3229
chrII	699202	.	C	T	2228.77	PASS	AC=1;AF=0.5;AN=2;BaseQRankSum=-0.049;DP=139;Dels=0.0;FS=2.155;HaplotypeScore=0.734;MLEAC=1;MLEAF=0.5;MQ=41.81;MQ0=1;MQRankSum=0.292;QD=16.03;ReadPosRankSum=1.897	GT:AD:DP:GQ:PL	0/1:70,69:139:99:2257,0,2296
chrII	731281	.	G	A	2826.77	PASS	AC=1;AF=0.5;AN=2;BaseQRankSum=0.899;DP=196;Dels=0.0;FS=0.535;HaplotypeScore=0.0;MLEAC=1;MLEAF=0.5;MQ=41.99;MQ0=0;MQRankSum=0.462;QD=14.42;ReadPosRankSum=0.381	GT:AD:DP:GQ:PL	0/1:111,85:196:99:2855,0,3843
chrII	756605	.	G	A	2744.77	PASS	AC=1;AF=0.5;AN=2;BaseQRankSum=-0.208;DP=162;Dels=0.0;FS=10.958;HaplotypeScore=0.0;MLEAC=1;MLEAF=0.5;MQ=41.77;MQ0=1;MQRankSum=-1.369;QD=16.94;ReadPosRankSum=1.335	GT:AD:DP:GQ:PL	0/1:77,85:162:99:2773,0,2532
chrII	769112	.	C	T	2817.77	PASS	AC=1;AF=0.5;AN=2;BaseQRankSum=0.43;DP=170;Dels=0.0;FS=3.562;HaplotypeScore=2.7594;MLEAC=1;MLEAF=0.5;MQ=42.0;MQ0=0;MQRankSum=0.904;QD=16.58;ReadPosRankSum=-1.829	GT:AD:DP:GQ:PL	0/1:85,85:170:99:2846,0,2828
chrII	773145	.	C	T	2621.77	PASS	AC=1;AF=0.5;AN=2;BaseQRankSum=0.445;DP=183;Dels=0.0;FS=6.271;HaplotypeScore=0.0;MLEAC=1;MLEAF=0.5;MQ=42.0;MQ0=0;MQRankSum=0.743;QD=14.33;ReadPosRankSum=0.673	GT:AD:DP:GQ:PL	0/1:102,81:183:99:2650,0,3446
chrII	783030	.	G	A	2878.77	PASS	AC=1;AF=0.5;AN=2;BaseQRankSum=1.81;DP=161;Dels=0.0;FS=2.756;HaplotypeScore=0.0;MLEAC=1;MLEAF=0.5;MQ=42.0;MQ0=0;MQRankSum=0.875;QD=17.88;ReadPosRankSum=-0.344	GT:AD:DP:GQ:PL	0/1:76,85:161:99:2907,0,2524
chrII	789079	.	C	T	2532.77	PASS	AC=1;AF=0.5;AN=2;BaseQRankSum=2.134;DP=139;Dels=0.0;FS=1.351;HaplotypeScore=0.0;MLEAC=1;MLEAF=0.5;MQ=41.89;MQ0=0;MQRankSum=0.027;QD=18.22;ReadPosRankSum=0.272	GT:AD:DP:GQ:PL	0/1:65,74:139:99:2561,0,2077
chrII	792211	.	C	T	2571.77	PASS	AC=1;AF=0.5;AN=2;BaseQRankSum=0.435;DP=148;Dels=0.0;FS=18.742;HaplotypeScore=0.7887;MLEAC=1;MLEAF=0.5;MQ=42.0;MQ0=0;MQRankSum=0.616;QD=17.38;ReadPosRankSum=-0.217	GT:AD:DP:GQ:PL	0/1:72,76:148:99:2600,0,2430
chrII	794731	.	C	T	2619.77	PASS	AC=1;AF=0.5;AN=2;BaseQRankSum=0.968;DP=182;Dels=0.0;FS=7.388;HaplotypeScore=4.353;MLEAC=1;MLEAF=0.5;MQ=41.91;MQ0=0;MQRankSum=-1.473;QD=14.39;ReadPosRankSum=-0.183	GT:AD:DP:GQ:PL	0/1:102,80:182:99:2648,0,3419
chrII	800490	.	C	T	2961.77	PASS	AC=1;AF=0.5;AN=2;BaseQRankSum=0.768;DP=168;Dels=0.0;FS=4.529;HaplotypeScore=7.6589;MLEAC=1;MLEAF=0.5;MQ=41.9;MQ0=0;MQRankSum=1.652;QD=17.63;ReadPosRankSum=-0.598	GT:AD:DP:GQ:PL	0/1:79,88:168:99:2990,0,2635
chrII	800635	.	C	T	2677.77	PASS	AC=1;AF=0.5;AN=2;BaseQRankSum=-0.559;DP=164;Dels=0.0;FS=0.0;HaplotypeScore=0.0;MLEAC=1;MLEAF=0.5;MQ=42.0;MQ0=0;MQRankSum=1.207;QD=16.33;ReadPosRankSum=0.049	GT:AD:DP:GQ:PL	0/1:83,81:164:99:2706,0,2811
chrIII	20042	.	C	T	3364.77	PASS	AC=1;AF=0.5;AN=2;BaseQRankSum=2.306;DP=188;Dels=0.0;FS=11.012;HaplotypeScore=0.0;MLEAC=1;MLEAF=0.5;MQ=41.92;MQ0=0;MQRankSum=-0.333;QD=17.9;ReadPosRankSum=-0.043	GT:AD:DP:GQ:PL	0/1:89,99:188:99:3393,0,2830
chrIII	43614	.	C	T	4718.77	PASS	AC=2;AF=1.0;AN=2;DP=121;Dels=0.01;FS=0.0;HaplotypeScore=1.933;MLEAC=2;MLEAF=1.0;MQ=42.0;MQ0=0;QD=30.58	GT:AD:DP:GQ:PL	1/1:0,120:120:99:4747,355,0
chrIII	50344	.	G	A	154.77	PASS	AC=1;AF=0.5;AN=2;BaseQRankSum=1.923;DP=48;Dels=0.0;FS=5.992;HaplotypeScore=1.8319;MLEAC=1;MLEAF=0.5;MQ=41.66;MQ0=0;MQRankSum=-0.733;QD=3.22;ReadPosRankSum=-3.223	GT:AD:DP:GQ:PL	0/1:40,8:48:99:183,0,1249
chrIII	51107	.	C	T	1456.77	PASS	AC=1;AF=0.5;AN=2;BaseQRankSum=0.959;DP=78;Dels=0.0;FS=0.0;HaplotypeScore=1.933;MLEAC=1;MLEAF=0.5;MQ=41.95;MQ0=0;MQRankSum=1.195;QD=18.68;ReadPosRankSum=-1.452	GT:AD:DP:GQ:PL	0/1:34,43:78:99:1485,0,1074
chrIII	51108	.	C	T	1494.77	PASS	AC=1;AF=0.5;AN=2;BaseQRankSum=0.252;DP=79;Dels=0.0;FS=0.0;HaplotypeScore=1.933;MLEAC=1;MLEAF=0.5;MQ=41.95;MQ0=0;MQRankSum=0.232;QD=18.92;ReadPosRankSum=-1.031	GT:AD:DP:GQ:PL	0/1:35,44:79:99:1523,0,1130
chrIII	51447	.	C	T	2016.77	PASS	AC=1;AF=0.5;AN=2;BaseQRankSum=0.956;DP=114;Dels=0.0;FS=0.7;HaplotypeScore=0.0;MLEAC=1;MLEAF=0.5;MQ=42.0;MQ0=0;MQRankSum=2.67;QD=17.69;ReadPosRankSum=-1.507	GT:AD:DP:GQ:PL	0/1:54,60:114:99:2045,0,1768
chrIII	52078	.	C	T	2114.77	PASS	AC=1;AF=0.5;AN=2;BaseQRankSum=-0.902;DP=125;Dels=0.0;FS=5.975;HaplotypeScore=1.5226;MLEAC=1;MLEAF=0.5;MQ=42.0;MQ0=0;MQRankSum=1.134;QD=16.92;ReadPosRankSum=-0.21	GT:AD:DP:GQ:PL	0/1:60,65:125:99:2143,0,1967
chrIII	52613	.	C	T	840.77	PASS	AC=1;AF=0.5;AN=2;BaseQRankSum=0.977;DP=73;Dels=0.0;FS=2.402;HaplotypeScore=0.0;MLEAC=1;MLEAF=0.5;MQ=42.0;MQ0=0;MQRankSum=-0.314;QD=11.52;ReadPosRankSum=0.234	GT:AD:DP:GQ:PL	0/1:46,27:73:99:869,0,1619
chrIII	78695	.	C	T	5598.77	PASS	AC=2;AF=1.0;AN=2;DP=141;Dels=0.0;FS=0.0;HaplotypeScore=0.0;MLEAC=2;MLEAF=1.0;MQ=41.9;MQ0=0;QD=29.05	GT:AD:DP:GQ:PL	1/1:0,141:141:99:5627,421,0
chrIII	105583	.	G	A	2206.77	PASS	AC=1;AF=0.5;AN=2;BaseQRankSum=1.548;DP=129;Dels=0.0;FS=3.176;HaplotypeScore=0.0;MLEAC=1;MLEAF=0.5;MQ=42.0;MQ0=0;MQRankSum=0.719;QD=17.11;ReadPosRankSum=-0.13	GT:AD:DP:GQ:PL	0/1:63,66:129:99:2235,0,2067
chrIII	109925	.	G	A	2641.77	PASS	AC=1;AF=0.5;AN=2;BaseQRankSum=1.574;DP=161;Dels=0.0;FS=0.0;HaplotypeScore=0.0;MLEAC=1;MLEAF=0.5;MQ=42.0;MQ0=0;MQRankSum=-0.09;QD=16.41;ReadPosRankSum=-0.976	GT:AD:DP:GQ:PL	0/1:82,79:161:99:2670,0,2730
chrIII	119380	.	C	T	2424.77	PASS	AC=1;AF=0.5;AN=2;BaseQRankSum=0.393;DP=149;Dels=0.0;FS=6.985;HaplotypeScore=0.0;MLEAC=1;MLEAF=0.5;MQ=41.89;MQ0=0;MQRankSum=-0.796;QD=16.27;ReadPosRankSum=0.932	GT:AD:DP:GQ:PL	0/1:76,73:149:99:2453,0,2565
chrIII	131870	.	G	A	2888.77	PASS	AC=1;AF=0.5;AN=2;BaseQRankSum=-1.644;DP=159;Dels=0.0;FS=4.808;HaplotypeScore=0.0;MLEAC=1;MLEAF=0.5;MQ=42.0;MQ0=0;MQRankSum=0.921;QD=18.17;ReadPosRankSum=2.476	GT:AD:DP:GQ:PL	0/1:73,86:159:99:2917,0,2388
chrIII	137703	.	C	T	2761.77	PASS	AC=1;AF=0.5;AN=2;BaseQRankSum=0.738;DP=167;Dels=0.0;FS=0.0;HaplotypeScore=0.0;MLEAC=1;MLEAF=0.5;MQ=41.99;MQ0=0;MQRankSum=0.479;QD=16.54;ReadPosRankSum=-1.02	GT:AD:DP:GQ:PL	0/1:86,81:167:99:2790,0,2959
chrIII	143375	.	C	T	3365.77	PASS	AC=1;AF=0.5;AN=2;BaseQRankSum=2.042;DP=170;Dels=0.0;FS=0.591;HaplotypeScore=3.4505;MLEAC=1;MLEAF=0.5;MQ=41.92;MQ0=0;MQRankSum=-0.762;QD=19.8;ReadPosRankSum=-0.046	GT:AD:DP:GQ:PL	0/1:72,98:170:99:3394,0,2192
chrIII	147044	.	C	T	3187.75	PASS	AC=1;AF=0.5;AN=2;BaseQRankSum=-0.207;DP=176;Dels=0.0;FS=4.371;HaplotypeScore=0.0;MLEAC=1;MLEAF=0.5;MQ=42.0;MQ0=0;MQRankSum=-1.07;QD=18.11;ReadPosRankSum=-0.685	GT:AD:DP:GQ:PL	0/1:83,93:176:99:3216,0,2812
chrIII	156592	.	G	A	1911.77	PASS	AC=1;AF=0.5;AN=2;BaseQRankSum=-0.846;DP=132;Dels=0.0;FS=3.115;HaplotypeScore=0.0;MLEAC=1;MLEAF=0.5;MQ=42.0;MQ0=0;MQRankSum=0.458;QD=14.48;ReadPosRankSum=-0.303	GT:AD:DP:GQ:PL	0/1:70,62:132:99:1940,0,2289
chrIII	160916	.	C	T	3233.06	PASS	AC=1;AF=0.5;AN=2;BaseQRankSum=-0.705;DP=192;Dels=0.0;FS=5.098;HaplotypeScore=4.8732;MLEAC=1;MLEAF=0.5;MQ=41.93;MQ0=0;MQRankSum=-1.838;QD=16.84;ReadPosRankSum=-0.552	GT:AD:DP:GQ:PL	0/1:91,99:192:99:3263,0,2986
chrIII	162889	.	G	A	2929.77	PASS	AC=1;AF=0.5;AN=2;BaseQRankSum=1.88;DP=168;Dels=0.0;FS=6.684;HaplotypeScore=5.3438;MLEAC=1;MLEAF=0.5;MQ=41.91;MQ0=0;MQRankSum=-0.877;QD=17.44;ReadPosRankSum=0.149	GT:AD:DP:GQ:PL	0/1:79,88:168:99:2958,0,2594
chrIII	175318	.	C	T	2119.77	PASS	AC=1;AF=0.5;AN=2;BaseQRankSum=1.622;DP=123;Dels=0.0;FS=13.303;HaplotypeScore=0.734;MLEAC=1;MLEAF=0.5;MQ=42.0;MQ0=0;MQRankSum=0.539;QD=17.23;ReadPosRankSum=-0.448	GT:AD:DP:GQ:PL	0/1:60,63:123:99:2148,0,1990
chrIII	176990	.	C	T	2603.77	PASS	AC=1;AF=0.5;AN=2;BaseQRankSum=-0.398;DP=158;Dels=0.0;FS=1.233;HaplotypeScore=0.0;MLEAC=1;MLEAF=0.5;MQ=41.99;MQ0=0;MQRankSum=0.843;QD=16.48;ReadPosRankSum=2.026	GT:AD:DP:GQ:PL	0/1:78,80:158:99:2632,0,2559
chrIII	178835	.	C	T	7418.77	PASS	AC=2;AF=1.0;AN=2;DP=188;Dels=0.0;FS=0.0;HaplotypeScore=0.0;MLEAC=2;MLEAF=1.0;MQ=41.98;MQ0=0;QD=28.73	GT:AD:DP:GQ:PL	1/1:0,188:188:99:7447,560,0
chrIII	197831	.	C	T	3147.77	PASS	AC=1;AF=0.5;AN=2;BaseQRankSum=-0.533;DP=177;Dels=0.0;FS=0.0;HaplotypeScore=0.734;MLEAC=1;MLEAF=0.5;MQ=42.0;MQ0=0;MQRankSum=0.521;QD=17.78;ReadPosRankSum=-0.598	GT:AD:DP:GQ:PL	0/1:84,93:177:99:3176,0,2786
chrIII	210923	.	C	T	1663.77	PASS	AC=1;AF=0.5;AN=2;BaseQRankSum=-1.626;DP=106;Dels=0.0;FS=16.497;HaplotypeScore=0.5784;MLEAC=1;MLEAF=0.5;MQ=42.0;MQ0=0;MQRankSum=1.043;QD=15.7;ReadPosRankSum=-1.165	GT:AD:DP:GQ:PL	0/1:50,56:106:99:1692,0,1630
chrIII	229531	.	C	T	1475.77	PASS	AC=1;AF=0.5;AN=2;BaseQRankSum=-0.111;DP=103;Dels=0.0;FS=6.453;HaplotypeScore=0.734;MLEAC=1;MLEAF=0.5;MQ=42.0;MQ0=0;MQRankSum=-0.935;QD=14.33;ReadPosRankSum=0.794	GT:AD:DP:GQ:PL	0/1:54,48:103:99:1504,0,1717
chrIII	232426	.	C	T	2966.77	PASS	AC=1;AF=0.5;AN=2;BaseQRankSum=-0.024;DP=182;Dels=0.0;FS=0.0;HaplotypeScore=6.2327;MLEAC=1;MLEAF=0.5;MQ=41.97;MQ0=0;MQRankSum=-0.84;QD=16.3;ReadPosRankSum=1.116	GT:AD:DP:GQ:PL	0/1:92,90:182:99:2995,0,3109
chrIII	243738	.	C	T	2809.77	PASS	AC=1;AF=0.5;AN=2;BaseQRankSum=1.734;DP=158;Dels=0.0;FS=9.264;HaplotypeScore=2.1877;MLEAC=1;MLEAF=0.5;MQ=42.0;MQ0=0;MQRankSum=-0.204;QD=17.78;ReadPosRankSum=-0.117	GT:AD:DP:GQ:PL	0/1:74,84:158:99:2838,0,2342
chrIII	263956	.	C	T	2696.77	PASS	AC=1;AF=0.5;AN=2;BaseQRankSum=-2.204;DP=146;Dels=0.0;FS=13.585;HaplotypeScore=0.7887;MLEAC=1;MLEAF=0.5;MQ=42.0;MQ0=0;MQRankSum=0.313;QD=18.47;ReadPosRankSum=0.541	GT:AD:DP:GQ:PL	0/1:66,80:146:99:2725,0,2257
chrIII	270844	.	C	T	2506.77	PASS	AC=1;AF=0.5;AN=2;BaseQRankSum=3.502;DP=151;Dels=0.0;FS=1.285;HaplotypeScore=0.9916;MLEAC=1;MLEAF=0.5;MQ=42.0;MQ0=0;MQRankSum=0.836;QD=16.6;ReadPosRankSum=-0.701	GT:AD:DP:GQ:PL	0/1:76,74:150:99:2535,0,2471
chrIII	312472	.	C	T	3089.77	PASS	AC=1;AF=0.5;AN=2;BaseQRankSum=0.216;DP=180;Dels=0.0;FS=3.499;HaplotypeScore=0.0;MLEAC=1;MLEAF=0.5;MQ=41.92;MQ0=0;MQRankSum=0.998;QD=17.17;ReadPosRankSum=-0.122	GT:AD:DP:GQ:PL	0/1:86,94:180:99:3118,0,2696
chrIV	33457	.	C	T	1502.77	PASS	AC=1;AF=0.5;AN=2;BaseQRankSum=-0.732;DP=114;Dels=0.0;FS=1.538;HaplotypeScore=0.8667;MLEAC=1;MLEAF=0.5;MQ=41.98;MQ0=0;MQRankSum=0.95;QD=13.18;ReadPosRankSum=0.1	GT:AD:DP:GQ:PL	0/1:66,48:114:99:1531,0,2296
chrIV	43818	.	C	T	2105.77	PASS	AC=1;AF=0.5;AN=2;BaseQRankSum=0.644;DP=114;Dels=0.0;FS=1.601;HaplotypeScore=0.0;MLEAC=1;MLEAF=0.5;MQ=41.93;MQ0=0;MQRankSum=0.182;QD=18.47;ReadPosRankSum=0.313	GT:AD:DP:GQ:PL	0/1:51,63:114:99:2134,0,1585
chrIV	52363	.	C	T	2315.77	PASS	AC=1;AF=0.5;AN=2;BaseQRankSum=0.497;DP=154;Dels=0.0;FS=2.0;HaplotypeScore=0.0;MLEAC=1;MLEAF=0.5;MQ=42.0;MQ0=0;MQRankSum=-1.2;QD=15.04;ReadPosRankSum=0.279	GT:AD:DP:GQ:PL	0/1:83,71:154:99:2344,0,2831
chrIV	53737	.	C	T	2562.77	PASS	AC=1;AF=0.5;AN=2;BaseQRankSum=-0.297;DP=170;Dels=0.0;FS=17.674;HaplotypeScore=0.0;MLEAC=1;MLEAF=0.5;MQ=41.82;MQ0=0;MQRankSum=-0.097;QD=15.08;ReadPosRankSum=0.809	GT:AD:DP:GQ:PL	0/1:91,79:170:99:2591,0,3099
chrIV	87264	.	C	T	3047.77	PASS	AC=1;AF=0.5;AN=2;BaseQRankSum=1.135;DP=157;Dels=0.0;FS=12.868;HaplotypeScore=4.92;MLEAC=1;MLEAF=0.5;MQ=41.9;MQ0=0;MQRankSum=1.69;QD=19.41;ReadPosRankSum=0.229	GT:AD:DP:GQ:PL	0/1:67,89:157:99:3076,0,2143
chrIV	87444	.	C	T	2456.77	PASS	AC=1;AF=0.5;AN=2;BaseQRankSum=0.118;DP=164;Dels=0.0;FS=2.77;HaplotypeScore=2.655;MLEAC=1;MLEAF=0.5;MQ=42.0;MQ0=0;MQRankSum=-0.554;QD=14.98;ReadPosRankSum=0.511	GT:AD:DP:GQ:PL	0/1:88,75:164:99:2485,0,2940
chrIV	88113	.	C	T	2904.77	PASS	AC=1;AF=0.5;AN=2;BaseQRankSum=2.727;DP=170;Dels=0.0;FS=5.602;HaplotypeScore=0.0;MLEAC=1;MLEAF=0.5;MQ=41.99;MQ0=0;MQRankSum=-0.754;QD=17.09;ReadPosRankSum=0.175	GT:AD:DP:GQ:PL	0/1:85,85:170:99:2933,0,2766
chrIV	107570	.	G	A	2057.77	PASS	AC=1;AF=0.5;AN=2;BaseQRankSum=0.95;DP=146;Dels=0.0;FS=2.944;HaplotypeScore=6.9048;MLEAC=1;MLEAF=0.5;MQ=41.79;MQ0=0;MQRankSum=0.308;QD=14.09;ReadPosRankSum=0.147	GT:AD:DP:GQ:PL	0/1:76,70:146:99:2086,0,2246
chrIV	117641	.	C	T	2660.77	PASS	AC=1;AF=0.5;AN=2;BaseQRankSum=0.445;DP=156;Dels=0.0;FS=4.024;HaplotypeScore=0.0;MLEAC=1;MLEAF=0.5;MQ=41.99;MQ0=0;MQRankSum=0.597;QD=17.06;ReadPosRankSum=0.86	GT:AD:DP:GQ:PL	0/1:78,78:156:99:2689,0,2687
chrIV	133324	.	C	T	2678.77	PASS	AC=1;AF=0.5;AN=2;BaseQRankSum=0.826;DP=156;Dels=0.0;FS=1.267;HaplotypeScore=0.0;MLEAC=1;MLEAF=0.5;MQ=41.91;MQ0=0;MQRankSum=-1.297;QD=17.17;ReadPosRankSum=-0.571	GT:AD:DP:GQ:PL	0/1:77,79:156:99:2707,0,2429
chrIV	141905	.	G	A	2414.77	PASS	AC=1;AF=0.5;AN=2;BaseQRankSum=-0.464;DP=155;Dels=0.0;FS=0.594;HaplotypeScore=0.0;MLEAC=1;MLEAF=0.5;MQ=42.0;MQ0=0;MQRankSum=0.98;QD=15.58;ReadPosRankSum=-1.615	GT:AD:DP:GQ:PL	0/1:82,73:155:99:2443,0,2774
chrIV	156715	.	C	T	2092.77	PASS	AC=1;AF=0.5;AN=2;BaseQRankSum=-2.276;DP=131;Dels=0.0;FS=14.422;HaplotypeScore=1.97;MLEAC=1;MLEAF=0.5;MQ=42.0;MQ0=0;MQRankSum=0.859;QD=15.98;ReadPosRankSum=-0.923	GT:AD:DP:GQ:PL	0/1:65,66:131:99:2121,0,2177
chrIV	161008	.	C	T	2489.77	PASS	AC=1;AF=0.5;AN=2;BaseQRankSum=1.335;DP=140;Dels=0.0;FS=2.166;HaplotypeScore=0.0;MLEAC=1;MLEAF=0.5;MQ=42.0;MQ0=0;MQRankSum=0.492;QD=17.78;ReadPosRankSum=1.126	GT:AD:DP:GQ:PL	0/1:67,73:140:99:2518,0,2196
chrIV	169676	.	G	A	966.77	PASS	AC=1;AF=0.5;AN=2;BaseQRankSum=0.441;DP=77;Dels=0.0;FS=11.623;HaplotypeScore=0.0;MLEAC=1;MLEAF=0.5;MQ=42.0;MQ0=0;MQRankSum=0.379;QD=12.56;ReadPosRankSum=-1.189	GT:AD:DP:GQ:PL	0/1:46,31:77:99:995,0,1593
chrIV	221901	.	C	T	2095.77	PASS	AC=1;AF=0.5;AN=2;BaseQRankSum=-1.515;DP=147;Dels=0.0;FS=4.989;HaplotypeScore=0.0;MLEAC=1;MLEAF=0.5;MQ=41.99;MQ0=0;MQRankSum=-1.176;QD=14.26;ReadPosRankSum=-0.107	GT:AD:DP:GQ:PL	0/1:82,65:147:99:2124,0,2877
chrIV	221905	.	C	T	2909.77	PASS	AC=1;AF=0.5;AN=2;BaseQRankSum=1.74;DP=149;Dels=0.0;FS=8.643;HaplotypeScore=0.0;MLEAC=1;MLEAF=0.5;MQ=42.0;MQ0=0;MQRankSum=1.732;QD=19.53;ReadPosRankSum=-0.576	GT:AD:DP:GQ:PL	0/1:65,84:149:99:2938,0,2126
chrIV	229132	.	C	T	2197.77	PASS	AC=1;AF=0.5;AN=2;BaseQRankSum=0.186;DP=144;Dels=0.0;FS=0.619;HaplotypeScore=0.0;MLEAC=1;MLEAF=0.5;MQ=42.0;MQ0=0;MQRankSum=0.768;QD=15.26;ReadPosRankSum=-0.636	GT:AD:DP:GQ:PL	0/1:78,66:144:99:2226,0,2659
chrIV	229783	.	G	A	3114.77	PASS	AC=1;AF=0.5;AN=2;BaseQRankSum=0.929;DP=204;Dels=0.0;FS=9.126;HaplotypeScore=3.3126;MLEAC=1;MLEAF=0.5;MQ=41.98;MQ0=0;MQRankSum=-0.389;QD=15.27;ReadPosRankSum=0.035	GT:AD:DP:GQ:PL	0/1:110,94:204:99:3143,0,3744
chrIV	298251	.	G	A	3929.77	PASS	AC=1;AF=0.5;AN=2;BaseQRankSum=0.684;DP=222;Dels=0.0;FS=9.671;HaplotypeScore=0.0;MLEAC=1;MLEAF=0.5;MQ=42.0;MQ0=0;MQRankSum=0.048;QD=17.7;ReadPosRankSum=-0.01	GT:AD:DP:GQ:PL	0/1:107,115:222:99:3958,0,3572
chrIV	308598	.	G	A	3044.77	PASS	AC=1;AF=0.5;AN=2;BaseQRankSum=2.485;DP=179;Dels=0.0;FS=5.237;HaplotypeScore=0.0;MLEAC=1;MLEAF=0.5;MQ=41.99;MQ0=0;MQRankSum=-1.496;QD=17.01;ReadPosRankSum=1.542	GT:AD:DP:GQ:PL	0/1:89,90:179:99:3073,0,3010
chrIV	323658	.	G	A	1049.77	PASS	AC=1;AF=0.5;AN=2;BaseQRankSum=0.827;DP=61;Dels=0.03;FS=3.838;HaplotypeScore=11.5635;MLEAC=1;MLEAF=0.5;MQ=42.0;MQ0=0;MQRankSum=0.175;QD=17.21;ReadPosRankSum=-1.192	GT:AD:DP:GQ:PL	0/1:23,35:59:99:1078,0,672
chrIV	337655	.	C	T	2760.77	PASS	AC=1;AF=0.5;AN=2;BaseQRankSum=0.222;DP=161;Dels=0.0;FS=2.788;HaplotypeScore=0.0;MLEAC=1;MLEAF=0.5;MQ=42.0;MQ0=0;MQRankSum=0.435;QD=17.15;ReadPosRankSum=-0.506	GT:AD:DP:GQ:PL	0/1:78,83:161:99:2789,0,2511
chrIV	358457	.	G	A	2422.77	PASS	AC=1;AF=0.5;AN=2;BaseQRankSum=0.7;DP=141;Dels=0.0;FS=2.993;HaplotypeScore=0.0;MLEAC=1;MLEAF=0.5;MQ=42.0;MQ0=0;MQRankSum=1.567;QD=17.18;ReadPosRankSum=-0.085	GT:AD:DP:GQ:PL	0/1:67,74:141:99:2451,0,2227
chrIV	360757	.	G	A	2718.77	PASS	AC=1;AF=0.5;AN=2;BaseQRankSum=2.162;DP=181;Dels=0.0;FS=12.685;HaplotypeScore=1.5317;MLEAC=1;MLEAF=0.5;MQ=42.0;MQ0=0;MQRankSum=-0.915;QD=15.02;ReadPosRankSum=0.608	GT:AD:DP:GQ:PL	0/1:98,83:181:99:2747,0,3253
chrIV	369269	.	G	A	265.77	PASS	AC=1;AF=0.5;AN=2;BaseQRankSum=0.341;DP=23;Dels=0.0;FS=14.548;HaplotypeScore=11.7242;MLEAC=1;MLEAF=0.5;MQ=40.95;MQ0=0;MQRankSum=-0.961;QD=11.56;ReadPosRankSum=-1.147	GT:AD:DP:GQ:PL	0/1:13,10:23:99:294,0,353
chrIV	393432	.	C	T	1429.77	PASS	AC=1;AF=0.5;AN=2;BaseQRankSum=0.257;DP=97;Dels=0.0;FS=16.937;HaplotypeScore=12.4447;MLEAC=1;MLEAF=0.5;MQ=41.7;MQ0=0;MQRankSum=-1.232;QD=14.74;ReadPosRankSum=0.734	GT:AD:DP:GQ:PL	0/1:49,46:97:99:1458,0,1604
chrIV	399137	.	G	A	2556.77	PASS	AC=1;AF=0.5;AN=2;BaseQRankSum=-0.101;DP=156;Dels=0.0;FS=2.824;HaplotypeScore=0.0;MLEAC=1;MLEAF=0.5;MQ=42.0;MQ0=0;MQRankSum=-0.144;QD=16.39;ReadPosRankSum=-0.509	GT:AD:DP:GQ:PL	0/1:80,76:156:99:2585,0,2690
chrIV	405596	.	C	T	2616.77	PASS	AC=1;AF=0.5;AN=2;BaseQRankSum=1.776;DP=172;Dels=0.0;FS=0.0;HaplotypeScore=0.8321;MLEAC=1;MLEAF=0.5;MQ=42.0;MQ0=0;MQRankSum=0.057;QD=15.21;ReadPosRankSum=0.729	GT:AD:DP:GQ:PL	0/1:92,80:172:99:2645,0,3041
chrIV	405599	.	C	T	2828.77	PASS	AC=1;AF=0.5;AN=2;BaseQRankSum=1.042;DP=181;Dels=0.0;FS=0.549;HaplotypeScore=0.8321;MLEAC=1;MLEAF=0.5;MQ=42.0;MQ0=0;MQRankSum=-0.59;QD=15.63;ReadPosRankSum=0.487	GT:AD:DP:GQ:PL	0/1:96,85:181:99:2857,0,3146
chrIV	411742	.	C	T	2006.77	PASS	AC=1;AF=0.5;AN=2;BaseQRankSum=0.769;DP=119;Dels=0.0;FS=0.0;HaplotypeScore=0.0;MLEAC=1;MLEAF=0.5;MQ=42.0;MQ0=0;MQRankSum=0.311;QD=16.86;ReadPosRankSum=-0.997	GT:AD:DP:GQ:PL	0/1:57,62:119:99:2035,0,1845
chrIV	414965	.	G	A	2610.77	PASS	AC=1;AF=0.5;AN=2;BaseQRankSum=2.212;DP=158;Dels=0.0;FS=1.995;HaplotypeScore=0.0;MLEAC=1;MLEAF=0.5;MQ=42.0;MQ0=0;MQRankSum=0.845;QD=16.52;ReadPosRankSum=1.492	GT:AD:DP:GQ:PL	0/1:81,77:158:99:2639,0,2766
chrIV	443783	.	C	T	2984.77	PASS	AC=1;AF=0.5;AN=2;BaseQRankSum=-0.523;DP=204;Dels=0.0;FS=0.0;HaplotypeScore=0.7887;MLEAC=1;MLEAF=0.5;MQ=42.0;MQ0=0;MQRankSum=0.675;QD=14.63;ReadPosRankSum=-0.148	GT:AD:DP:GQ:PL	0/1:113,91:204:99:3013,0,3945
chrIV	463028	.	G	A	2415.77	PASS	AC=1;AF=0.5;AN=2;BaseQRankSum=-0.032;DP=168;Dels=0.0;FS=0.0;HaplotypeScore=0.8321;MLEAC=1;MLEAF=0.5;MQ=42.0;MQ0=0;MQRankSum=-0.81;QD=14.38;ReadPosRankSum=-0.584	GT:AD:DP:GQ:PL	0/1:93,75:168:99:2444,0,3188
chrIV	464896	.	C	T	1477.77	PASS	AC=1;AF=0.5;AN=2;BaseQRankSum=-0.644;DP=108;Dels=0.0;FS=3.555;HaplotypeScore=0.0;MLEAC=1;MLEAF=0.5;MQ=41.72;MQ0=0;MQRankSum=-1.289;QD=13.68;ReadPosRankSum=-0.793	GT:AD:DP:GQ:PL	0/1:61,47:108:99:1506,0,2050
chrIV	465528	.	C	T	2091.77	PASS	AC=1;AF=0.5;AN=2;BaseQRankSum=0.012;DP=142;Dels=0.0;FS=10.374;HaplotypeScore=2.33;MLEAC=1;MLEAF=0.5;MQ=42.0;MQ0=0;MQRankSum=1.323;QD=14.73;ReadPosRankSum=1.72	GT:AD:DP:GQ:PL	0/1:77,65:142:99:2120,0,2585
chrIV	490511	.	G	A	2973.77	PASS	AC=1;AF=0.5;AN=2;BaseQRankSum=-1.053;DP=175;Dels=0.0;FS=2.687;HaplotypeScore=0.734;MLEAC=1;MLEAF=0.5;MQ=42.0;MQ0=0;MQRankSum=-0.961;QD=16.99;ReadPosRankSum=-3.02	GT:AD:DP:GQ:PL	0/1:83,92:175:99:3002,0,2697
chrIV	492097	.	G	A	4038.77	PASS	AC=1;AF=0.5;AN=2;BaseQRankSum=-1.458;DP=250;Dels=0.0;FS=10.134;HaplotypeScore=0.0;MLEAC=1;MLEAF=0.5;MQ=40.13;MQ0=0;MQRankSum=-2.531;QD=16.16;ReadPosRankSum=1.12	GT:AD:DP:GQ:PL	0/1:117,133:250:99:4067,0,3826
chrIV	507745	.	C	T	2583.77	PASS	AC=1;AF=0.5;AN=2;BaseQRankSum=0.898;DP=149;Dels=0.0;FS=0.0;HaplotypeScore=0.0;MLEAC=1;MLEAF=0.5;MQ=42.0;MQ0=0;MQRankSum=-0.127;QD=17.34;ReadPosRankSum=0.412	GT:AD:DP:GQ:PL	0/1:74,75:149:99:2612,0,2550
chrIV	523397	.	G	A	3609.77	PASS	AC=1;AF=0.5;AN=2;BaseQRankSum=1.421;DP=184;Dels=0.0;FS=1.844;HaplotypeScore=0.8941;MLEAC=1;MLEAF=0.5;MQ=42.0;MQ0=0;MQRankSum=-1.007;QD=19.62;ReadPosRankSum=-1.943	GT:AD:DP:GQ:PL	0/1:79,105:184:99:3638,0,2591
chrIV	526541	.	C	T	3083.77	PASS	AC=1;AF=0.5;AN=2;BaseQRankSum=0.889;DP=172;Dels=0.0;FS=0.0;HaplotypeScore=0.0;MLEAC=1;MLEAF=0.5;MQ=42.0;MQ0=0;MQRankSum=-0.29;QD=17.93;ReadPosRankSum=-0.069	GT:AD:DP:GQ:PL	0/1:80,92:172:99:3112,0,2576
chrIV	570577	.	C	T	2585.77	PASS	AC=1;AF=0.5;AN=2;BaseQRankSum=1.276;DP=150;Dels=0.0;FS=2.937;HaplotypeScore=1.7219;MLEAC=1;MLEAF=0.5;MQ=41.91;MQ0=0;MQRankSum=-0.457;QD=17.24;ReadPosRankSum=-0.37	GT:AD:DP:GQ:PL	0/1:74,76:150:99:2614,0,2470
chrIV	575934	.	C	T	2624.77	PASS	AC=1;AF=0.5;AN=2;BaseQRankSum=-0.865;DP=160;Dels=0.0;FS=0.588;HaplotypeScore=0.0;MLEAC=1;MLEAF=0.5;MQ=42.0;MQ0=0;MQRankSum=0.241;QD=16.4;ReadPosRankSum=-0.613	GT:AD:DP:GQ:PL	0/1:80,80:160:99:2653,0,2673
chrIV	576072	.	G	A	2832.77	PASS	AC=1;AF=0.5;AN=2;BaseQRankSum=0.414;DP=173;Dels=0.0;FS=3.467;HaplotypeScore=0.0;MLEAC=1;MLEAF=0.5;MQ=41.98;MQ0=0;MQRankSum=-0.384;QD=16.37;ReadPosRankSum=-0.232	GT:AD:DP:GQ:PL	0/1:85,88:173:99:2861,0,2758
chrIV	576103	.	C	T	2864.77	PASS	AC=1;AF=0.5;AN=2;BaseQRankSum=0.459;DP=172;Dels=0.0;FS=5.579;HaplotypeScore=0.9996;MLEAC=1;MLEAF=0.5;MQ=41.97;MQ0=0;MQRankSum=-0.769;QD=16.66;ReadPosRankSum=-1.632	GT:AD:DP:GQ:PL	0/1:87,85:172:99:2893,0,2762
chrIV	589470	.	G	A	1416.77	PASS	AC=1;AF=0.5;AN=2;BaseQRankSum=1.004;DP=124;Dels=0.0;FS=0.694;HaplotypeScore=0.0;MLEAC=1;MLEAF=0.5;MQ=41.89;MQ0=0;MQRankSum=0.237;QD=11.43;ReadPosRankSum=-0.18	GT:AD:DP:GQ:PL	0/1:77,47:124:99:1445,0,2635
chrIV	602128	.	C	T	3541.77	PASS	AC=1;AF=0.5;AN=2;BaseQRankSum=0.779;DP=188;Dels=0.0;FS=7.924;HaplotypeScore=2.5225;MLEAC=1;MLEAF=0.5;MQ=42.0;MQ0=0;MQRankSum=-0.096;QD=18.84;ReadPosRankSum=1.196	GT:AD:DP:GQ:PL	0/1:86,102:188:99:3570,0,2907
chrIV	602134	.	C	T	2745.77	PASS	AC=1;AF=0.5;AN=2;BaseQRankSum=0.382;DP=180;Dels=0.0;FS=4.701;HaplotypeScore=2.4537;MLEAC=1;MLEAF=0.5;MQ=42.0;MQ0=0;MQRankSum=-0.748;QD=15.25;ReadPosRankSum=-1.357	GT:AD:DP:GQ:PL	0/1:99,81:180:99:2774,0,3438
chrIV	602151	.	C	T	6929.77	PASS	AC=2;AF=1.0;AN=2;BaseQRankSum=-0.499;DP=177;Dels=0.0;FS=0.0;HaplotypeScore=0.6651;MLEAC=2;MLEAF=1.0;MQ=42.0;MQ0=0;MQRankSum=0.401;QD=32.71;ReadPosRankSum=-1.673	GT:AD:DP:GQ:PL	1/1:1,176:177:99:6958,485,0
chrIV	604006	.	C	T	3621.77	PASS	AC=1;AF=0.5;AN=2;BaseQRankSum=0.212;DP=218;Dels=0.0;FS=0.0;HaplotypeScore=1.7334;MLEAC=1;MLEAF=0.5;MQ=41.93;MQ0=0;MQRankSum=-1.15;QD=16.61;ReadPosRankSum=0.92	GT:AD:DP:GQ:PL	0/1:110,108:218:99:3650,0,3714
chrIV	621208	.	G	A	2255.77	PASS	AC=1;AF=0.5;AN=2;BaseQRankSum=1.755;DP=139;Dels=0.0;FS=0.0;HaplotypeScore=0.0;MLEAC=1;MLEAF=0.5;MQ=42.0;MQ0=0;MQRankSum=1.018;QD=16.23;ReadPosRankSum=-0.643	GT:AD:DP:GQ:PL	0/1:71,68:139:99:2284,0,2299
chrIV	635759	.	G	A	1610.77	PASS	AC=1;AF=0.5;AN=2;BaseQRankSum=0.703;DP=98;Dels=0.0;FS=3.827;HaplotypeScore=0.8321;MLEAC=1;MLEAF=0.5;MQ=42.0;MQ0=0;MQRankSum=0.206;QD=16.44;ReadPosRankSum=-1.4	GT:AD:DP:GQ:PL	0/1:49,49:98:99:1639,0,1625
chrIV	636059	.	C	T	1745.77	PASS	AC=1;AF=0.5;AN=2;BaseQRankSum=-0.549;DP=85;Dels=0.0;FS=0.0;HaplotypeScore=0.0;MLEAC=1;MLEAF=0.5;MQ=42.0;MQ0=0;MQRankSum=-0.295;QD=20.54;ReadPosRankSum=-1.492	GT:AD:DP:GQ:PL	0/1:32,53:85:99:1774,0,1016
chrIV	636160	.	C	T	1787.77	PASS	AC=1;AF=0.5;AN=2;BaseQRankSum=0.364;DP=96;Dels=0.0;FS=8.26;HaplotypeScore=0.0;MLEAC=1;MLEAF=0.5;MQ=42.0;MQ0=0;MQRankSum=0.136;QD=18.62;ReadPosRankSum=-1.518	GT:AD:DP:GQ:PL	0/1:44,52:96:99:1816,0,1496
chrIV	643924	.	G	A	2366.77	PASS	AC=1;AF=0.5;AN=2;BaseQRankSum=-0.652;DP=155;Dels=0.0;FS=13.129;HaplotypeScore=0.0;MLEAC=1;MLEAF=0.5;MQ=42.0;MQ0=0;MQRankSum=0.512;QD=15.27;ReadPosRankSum=-1.456	GT:AD:DP:GQ:PL	0/1:84,71:155:99:2395,0,2868
chrIV	652278	.	G	A	3124.77	PASS	AC=1;AF=0.5;AN=2;BaseQRankSum=-0.327;DP=177;Dels=0.0;FS=0.0;HaplotypeScore=0.8321;MLEAC=1;MLEAF=0.5;MQ=42.0;MQ0=0;MQRankSum=0.142;QD=17.65;ReadPosRankSum=-0.697	GT:AD:DP:GQ:PL	0/1:85,92:177:99:3153,0,2813
chrIV	653432	.	C	T	1951.77	PASS	AC=1;AF=0.5;AN=2;BaseQRankSum=2.472;DP=134;Dels=0.0;FS=0.0;HaplotypeScore=4.0138;MLEAC=1;MLEAF=0.5;MQ=41.89;MQ0=0;MQRankSum=0.763;QD=14.57;ReadPosRankSum=0.163	GT:AD:DP:GQ:PL	0/1:74,60:134:99:1980,0,2327
chrIV	666155	.	G	A	2771.77	PASS	AC=1;AF=0.5;AN=2;BaseQRankSum=-0.402;DP=176;Dels=0.0;FS=1.19;HaplotypeScore=5.3702;MLEAC=1;MLEAF=0.5;MQ=41.98;MQ0=0;MQRankSum=0.972;QD=15.75;ReadPosRankSum=0.345	GT:AD:DP:GQ:PL	0/1:91,84:176:99:2800,0,3050
chrIV	681674	.	G	A	2137.77	PASS	AC=1;AF=0.5;AN=2;BaseQRankSum=-0.293;DP=139;Dels=0.0;FS=2.27;HaplotypeScore=0.0;MLEAC=1;MLEAF=0.5;MQ=41.99;MQ0=0;MQRankSum=0.23;QD=15.38;ReadPosRankSum=0.255	GT:AD:DP:GQ:PL	0/1:72,67:139:99:2166,0,2325
chrIV	690954	.	C	T	2385.77	PASS	AC=1;AF=0.5;AN=2;BaseQRankSum=1.442;DP=149;Dels=0.0;FS=10.022;HaplotypeScore=4.2951;MLEAC=1;MLEAF=0.5;MQ=41.99;MQ0=0;MQRankSum=-1.088;QD=16.01;ReadPosRankSum=-0.971	GT:AD:DP:GQ:PL	0/1:77,72:149:99:2414,0,2491
chrIV	709050	.	C	T	2513.77	PASS	AC=1;AF=0.5;AN=2;BaseQRankSum=0.897;DP=147;Dels=0.0;FS=1.304;HaplotypeScore=1.7338;MLEAC=1;MLEAF=0.5;MQ=41.9;MQ0=0;MQRankSum=0.948;QD=17.1;ReadPosRankSum=0.149	GT:AD:DP:GQ:PL	0/1:71,75:147:99:2542,0,2281
chrIV	709051	.	C	T	2377.77	PASS	AC=1;AF=0.5;AN=2;BaseQRankSum=1.244;DP=145;Dels=0.0;FS=2.941;HaplotypeScore=1.7338;MLEAC=1;MLEAF=0.5;MQ=41.9;MQ0=0;MQRankSum=1.022;QD=16.4;ReadPosRankSum=0.654	GT:AD:DP:GQ:PL	0/1:73,72:145:99:2406,0,2404
chrIV	711105	.	C	T	2355.77	PASS	AC=1;AF=0.5;AN=2;BaseQRankSum=0.731;DP=165;Dels=0.0;FS=21.111;HaplotypeScore=2.4551;MLEAC=1;MLEAF=0.5;MQ=42.0;MQ0=0;MQRankSum=0.787;QD=14.28;ReadPosRankSum=-0.1	GT:AD:DP:GQ:PL	0/1:93,72:165:99:2384,0,3194
chrIV	719994	.	G	A	3204.83	PASS	AC=1;AF=0.5;AN=2;BaseQRankSum=-0.12;DP=200;Dels=0.0;FS=8.098;HaplotypeScore=1.6671;MLEAC=1;MLEAF=0.5;MQ=41.99;MQ0=0;MQRankSum=1.032;QD=16.02;ReadPosRankSum=-1.977	GT:AD:DP:GQ:PL	0/1:105,95:200:99:3233,0,3553
chrIV	734088	.	C	T	2082.77	PASS	AC=1;AF=0.5;AN=2;BaseQRankSum=-0.688;DP=131;Dels=0.0;FS=3.14;HaplotypeScore=3.3618;MLEAC=1;MLEAF=0.5;MQ=41.87;MQ0=0;MQRankSum=-0.928;QD=15.9;ReadPosRankSum=0.817	GT:AD:DP:GQ:PL	0/1:67,64:131:99:2111,0,2273
chrIV	734726	.	C	T	3662.77	PASS	AC=1;AF=0.5;AN=2;BaseQRankSum=-0.08;DP=200;Dels=0.0;FS=5.949;HaplotypeScore=1.5226;MLEAC=1;MLEAF=0.5;MQ=41.99;MQ0=0;MQRankSum=-1.077;QD=18.31;ReadPosRankSum=-0.587	GT:AD:DP:GQ:PL	0/1:92,108:200:99:3691,0,3033
chrIV	737827	.	G	A	3120.77	PASS	AC=1;AF=0.5;AN=2;BaseQRankSum=0.506;DP=172;Dels=0.0;FS=6.546;HaplotypeScore=1.7653;MLEAC=1;MLEAF=0.5;MQ=41.99;MQ0=0;MQRankSum=-0.859;QD=18.14;ReadPosRankSum=-2.052	GT:AD:DP:GQ:PL	0/1:81,91:172:99:3149,0,2718
chrIV	756622	.	C	T	3456.77	PASS	AC=1;AF=0.5;AN=2;BaseQRankSum=1.355;DP=189;Dels=0.0;FS=2.53;HaplotypeScore=1.873;MLEAC=1;MLEAF=0.5;MQ=41.98;MQ0=0;MQRankSum=-0.31;QD=18.29;ReadPosRankSum=-1.094	GT:AD:DP:GQ:PL	0/1:89,100:189:99:3485,0,2954
chrIV	763118	.	C	T	2789.77	PASS	AC=1;AF=0.5;AN=2;BaseQRankSum=0.947;DP=164;Dels=0.0;FS=1.998;HaplotypeScore=0.0;MLEAC=1;MLEAF=0.5;MQ=41.98;MQ0=0;MQRankSum=0.467;QD=17.01;ReadPosRankSum=0.885	GT:AD:DP:GQ:PL	0/1:81,83:164:99:2818,0,2714
chrIV	768390	.	G	A	2337.77	PASS	AC=1;AF=0.5;AN=2;BaseQRankSum=-0.108;DP=149;Dels=0.0;FS=7.295;HaplotypeScore=4.929;MLEAC=1;MLEAF=0.5;MQ=41.99;MQ0=0;MQRankSum=0.443;QD=15.69;ReadPosRankSum=0.143	GT:AD:DP:GQ:PL	0/1:78,71:149:99:2366,0,2647
chrIV	770008	.	C	T	1517.77	PASS	AC=1;AF=0.5;AN=2;BaseQRankSum=0.358;DP=101;Dels=0.0;FS=1.642;HaplotypeScore=0.0;MLEAC=1;MLEAF=0.5;MQ=41.72;MQ0=0;MQRankSum=-0.038;QD=15.03;ReadPosRankSum=1.408	GT:AD:DP:GQ:PL	0/1:55,46:101:99:1546,0,1867
chrIV	770067	.	C	T	1876.77	PASS	AC=1;AF=0.5;AN=2;BaseQRankSum=-0.948;DP=111;Dels=0.0;FS=1.54;HaplotypeScore=0.734;MLEAC=1;MLEAF=0.5;MQ=41.74;MQ0=0;MQRankSum=-1.853;QD=16.91;ReadPosRankSum=0.08	GT:AD:DP:GQ:PL	0/1:52,59:111:99:1905,0,1702
chrIV	775529	.	C	T	2768.77	PASS	AC=1;AF=0.5;AN=2;BaseQRankSum=-1.034;DP=173;Dels=0.0;FS=1.916;HaplotypeScore=0.0;MLEAC=1;MLEAF=0.5;MQ=41.91;MQ0=0;MQRankSum=-0.29;QD=16.0;ReadPosRankSum=1.651	GT:AD:DP:GQ:PL	0/1:89,84:173:99:2797,0,3004
chrIV	778241	.	G	A	2928.77	PASS	AC=1;AF=0.5;AN=2;BaseQRankSum=1.53;DP=177;Dels=0.0;FS=0.0;HaplotypeScore=0.0;MLEAC=1;MLEAF=0.5;MQ=42.0;MQ0=0;MQRankSum=-0.673;QD=16.55;ReadPosRankSum=1.56	GT:AD:DP:GQ:PL	0/1:90,87:177:99:2957,0,2968
chrIV	813058	.	C	T	1667.77	PASS	AC=1;AF=0.5;AN=2;BaseQRankSum=0.347;DP=127;Dels=0.0;FS=5.07;HaplotypeScore=0.0;MLEAC=1;MLEAF=0.5;MQ=42.0;MQ0=0;MQRankSum=-0.268;QD=13.13;ReadPosRankSum=0.111	GT:AD:DP:GQ:PL	0/1:76,51:127:99:1696,0,2708
chrIV	817979	.	C	T	2274.77	PASS	AC=1;AF=0.5;AN=2;BaseQRankSum=-1.289;DP=145;Dels=0.0;FS=10.248;HaplotypeScore=4.8689;MLEAC=1;MLEAF=0.5;MQ=41.9;MQ0=0;MQRankSum=-1.145;QD=15.69;ReadPosRankSum=0.398	GT:AD:DP:GQ:PL	0/1:72,72:145:99:2303,0,2365
chrIV	833568	.	C	T	2951.77	PASS	AC=1;AF=0.5;AN=2;BaseQRankSum=-0.217;DP=178;Dels=0.0;FS=3.503;HaplotypeScore=2.2019;MLEAC=1;MLEAF=0.5;MQ=41.91;MQ0=0;MQRankSum=0.004;QD=16.58;ReadPosRankSum=0.708	GT:AD:DP:GQ:PL	0/1:88,90:178:99:2980,0,2884
chrIV	842001	.	G	A	2276.77	PASS	AC=1;AF=0.5;AN=2;BaseQRankSum=-0.418;DP=136;Dels=0.0;FS=0.0;HaplotypeScore=0.0;MLEAC=1;MLEAF=0.5;MQ=42.0;MQ0=0;MQRankSum=1.189;QD=16.74;ReadPosRankSum=-1.595	GT:AD:DP:GQ:PL	0/1:65,71:136:99:2305,0,2119
chrIV	866665	.	G	A	1486.77	PASS	AC=1;AF=0.5;AN=2;BaseQRankSum=0.654;DP=77;Dels=0.0;FS=9.89;HaplotypeScore=0.0;MLEAC=1;MLEAF=0.5;MQ=42.0;MQ0=0;MQRankSum=0.458;QD=19.31;ReadPosRankSum=0.18	GT:AD:DP:GQ:PL	0/1:33,44:77:99:1515,0,1068
chrIV	892397	.	G	A	1609.77	PASS	AC=1;AF=0.5;AN=2;BaseQRankSum=1.507;DP=113;Dels=0.0;FS=4.861;HaplotypeScore=0.734;MLEAC=1;MLEAF=0.5;MQ=40.5;MQ0=0;MQRankSum=0.554;QD=14.25;ReadPosRankSum=-1.45	GT:AD:DP:GQ:PL	0/1:56,57:113:99:1638,0,1568
chrIV	896985	.	C	T	3287.77	PASS	AC=1;AF=0.5;AN=2;BaseQRankSum=1.51;DP=184;Dels=0.0;FS=1.835;HaplotypeScore=0.9734;MLEAC=1;MLEAF=0.5;MQ=42.0;MQ0=0;MQRankSum=0.28;QD=17.87;ReadPosRankSum=-0.644	GT:AD:DP:GQ:PL	0/1:85,99:184:99:3316,0,2725
chrIV	899583	.	C	T	2795.77	PASS	AC=1;AF=0.5;AN=2;BaseQRankSum=1.38;DP=202;Dels=0.0;FS=0.523;HaplotypeScore=0.734;MLEAC=1;MLEAF=0.5;MQ=41.98;MQ0=0;MQRankSum=-0.697;QD=13.84;ReadPosRankSum=-1.395	GT:AD:DP:GQ:PL	0/1:117,84:202:99:2824,0,4077
chrIV	908938	.	G	A	2483.77	PASS	AC=1;AF=0.5;AN=2;BaseQRankSum=0.38;DP=128;Dels=0.0;FS=0.671;HaplotypeScore=3.6108;MLEAC=1;MLEAF=0.5;MQ=41.89;MQ0=0;MQRankSum=-1.892;QD=19.4;ReadPosRankSum=0.712	GT:AD:DP:GQ:PL	0/1:55,73:128:99:2512,0,1789
chrIV	915398	.	C	T	2960.77	PASS	AC=1;AF=0.5;AN=2;BaseQRankSum=0.357;DP=175;Dels=0.0;FS=1.221;HaplotypeScore=0.0;MLEAC=1;MLEAF=0.5;MQ=42.0;MQ0=0;MQRankSum=-0.44;QD=16.92;ReadPosRankSum=-0.622	GT:AD:DP:GQ:PL	0/1:88,87:175:99:2989,0,2911
chrIV	915442	.	C	T	2419.77	PASS	AC=1;AF=0.5;AN=2;BaseQRankSum=0.462;DP=177;Dels=0.0;FS=0.569;HaplotypeScore=0.8321;MLEAC=1;MLEAF=0.5;MQ=41.99;MQ0=0;MQRankSum=0.462;QD=13.67;ReadPosRankSum=-1.078	GT:AD:DP:GQ:PL	0/1:103,74:177:99:2448,0,3573
chrIV	929698	.	G	A	2197.77	PASS	AC=1;AF=0.5;AN=2;BaseQRankSum=0.878;DP=145;Dels=0.0;FS=2.101;HaplotypeScore=1.6006;MLEAC=1;MLEAF=0.5;MQ=41.89;MQ0=0;MQRankSum=-0.168;QD=15.16;ReadPosRankSum=-0.125	GT:AD:DP:GQ:PL	0/1:77,68:145:99:2226,0,2501
chrIV	930436	.	C	T	2098.77	PASS	AC=1;AF=0.5;AN=2;BaseQRankSum=0.736;DP=128;Dels=0.0;FS=9.713;HaplotypeScore=0.0;MLEAC=1;MLEAF=0.5;MQ=41.98;MQ0=0;MQRankSum=-0.422;QD=16.4;ReadPosRankSum=-1.694	GT:AD:DP:GQ:PL	0/1:64,64:128:99:2127,0,2094
chrIV	949814	.	C	T	3803.77	PASS	AC=1;AF=0.5;AN=2;BaseQRankSum=0.63;DP=204;Dels=0.0;FS=1.084;HaplotypeScore=0.8321;MLEAC=1;MLEAF=0.5;MQ=41.99;MQ0=0;MQRankSum=0.649;QD=18.65;ReadPosRankSum=0.94	GT:AD:DP:GQ:PL	0/1:91,113:204:99:3832,0,3009
chrIV	950487	.	C	T	2913.77	PASS	AC=1;AF=0.5;AN=2;BaseQRankSum=1.259;DP=162;Dels=0.0;FS=9.542;HaplotypeScore=0.0;MLEAC=1;MLEAF=0.5;MQ=41.99;MQ0=0;MQRankSum=-0.089;QD=17.99;ReadPosRankSum=0.28	GT:AD:DP:GQ:PL	0/1:78,84:162:99:2942,0,2638
chrIV	953568	.	G	A	2972.77	PASS	AC=1;AF=0.5;AN=2;BaseQRankSum=1.37;DP=180;Dels=0.0;FS=8.75;HaplotypeScore=0.0;MLEAC=1;MLEAF=0.5;MQ=42.0;MQ0=0;MQRankSum=-0.235;QD=16.52;ReadPosRankSum=-0.318	GT:AD:DP:GQ:PL	0/1:91,89:180:99:3001,0,3051
chrIV	1011872	.	G	A	1358.77	PASS	AC=1;AF=0.5;AN=2;BaseQRankSum=-0.264;DP=77;Dels=0.0;FS=1.919;HaplotypeScore=0.0;MLEAC=1;MLEAF=0.5;MQ=41.75;MQ0=0;MQRankSum=-0.419;QD=17.65;ReadPosRankSum=-0.005	GT:AD:DP:GQ:PL	0/1:32,45:77:99:1387,0,1011
chrIV	1014156	.	G	A	1458.77	PASS	AC=1;AF=0.5;AN=2;BaseQRankSum=-0.728;DP=87;Dels=0.0;FS=0.892;HaplotypeScore=0.0;MLEAC=1;MLEAF=0.5;MQ=42.0;MQ0=0;MQRankSum=-0.413;QD=16.77;ReadPosRankSum=-0.541	GT:AD:DP:GQ:PL	0/1:40,47:87:99:1487,0,1291
chrIV	1014362	.	C	T	1452.77	PASS	AC=1;AF=0.5;AN=2;BaseQRankSum=0.096;DP=123;Dels=0.0;FS=0.0;HaplotypeScore=0.0;MLEAC=1;MLEAF=0.5;MQ=42.0;MQ0=0;MQRankSum=-0.749;QD=11.81;ReadPosRankSum=0.708	GT:AD:DP:GQ:PL	0/1:75,48:123:99:1481,0,2446
chrIV	1024937	.	C	T	2951.77	PASS	AC=1;AF=0.5;AN=2;BaseQRankSum=-0.265;DP=226;Dels=0.0;FS=3.049;HaplotypeScore=2.667;MLEAC=1;MLEAF=0.5;MQ=41.93;MQ0=0;MQRankSum=-0.763;QD=13.06;ReadPosRankSum=-0.961	GT:AD:DP:GQ:PL	0/1:133,93:226:99:2980,0,4447
chrIV	1045275	.	G	A	2294.77	PASS	AC=1;AF=0.5;AN=2;BaseQRankSum=1.431;DP=141;Dels=0.0;FS=1.433;HaplotypeScore=0.0;MLEAC=1;MLEAF=0.5;MQ=42.0;MQ0=0;MQRankSum=0.101;QD=16.27;ReadPosRankSum=-0.312	GT:AD:DP:GQ:PL	0/1:74,67:141:99:2323,0,2555
chrIV	1047724	.	C	T	2472.77	PASS	AC=1;AF=0.5;AN=2;BaseQRankSum=0.031;DP=154;Dels=0.0;FS=0.0;HaplotypeScore=0.8321;MLEAC=1;MLEAF=0.5;MQ=41.9;MQ0=0;MQRankSum=-2.329;QD=16.06;ReadPosRankSum=0.627	GT:AD:DP:GQ:PL	0/1:78,76:154:99:2501,0,2552
chrIV	1050342	.	C	T	2516.77	PASS	AC=1;AF=0.5;AN=2;BaseQRankSum=1.108;DP=159;Dels=0.0;FS=7.269;HaplotypeScore=1.7219;MLEAC=1;MLEAF=0.5;MQ=41.72;MQ0=0;MQRankSum=-0.991;QD=15.83;ReadPosRankSum=0.233	GT:AD:DP:GQ:PL	0/1:81,78:159:99:2545,0,2635
chrIV	1059385	.	C	T	2721.77	PASS	AC=1;AF=0.5;AN=2;BaseQRankSum=-1.033;DP=175;Dels=0.0;FS=7.563;HaplotypeScore=1.9623;MLEAC=1;MLEAF=0.5;MQ=41.99;MQ0=0;MQRankSum=-0.004;QD=15.55;ReadPosRankSum=-0.576	GT:AD:DP:GQ:PL	0/1:93,82:175:99:2750,0,3178
chrIV	1091729	.	C	T	3200.06	PASS	AC=1;AF=0.5;AN=2;BaseQRankSum=1.464;DP=173;Dels=0.0;FS=0.0;HaplotypeScore=2.5677;MLEAC=1;MLEAF=0.5;MQ=41.99;MQ0=0;MQRankSum=0.361;QD=18.5;ReadPosRankSum=-0.142	GT:AD:DP:GQ:PL	0/1:79,94:173:99:3229,0,2615
chrIV	1116211	.	C	T	2573.77	PASS	AC=1;AF=0.5;AN=2;BaseQRankSum=1.152;DP=140;Dels=0.0;FS=0.0;HaplotypeScore=0.0;MLEAC=1;MLEAF=0.5;MQ=42.0;MQ0=0;MQRankSum=-1.215;QD=18.38;ReadPosRankSum=-1.186	GT:AD:DP:GQ:PL	0/1:64,76:140:99:2602,0,2056
chrIV	1129546	.	C	T	2616.77	PASS	AC=1;AF=0.5;AN=2;BaseQRankSum=-2.561;DP=169;Dels=0.0;FS=0.576;HaplotypeScore=0.8667;MLEAC=1;MLEAF=0.5;MQ=41.99;MQ0=0;MQRankSum=-0.498;QD=15.48;ReadPosRankSum=2.225	GT:AD:DP:GQ:PL	0/1:86,83:169:99:2645,0,2860
chrIV	1130050	.	G	A	3339.77	PASS	AC=1;AF=0.5;AN=2;BaseQRankSum=1.453;DP=191;Dels=0.0;FS=0.0;HaplotypeScore=1.5661;MLEAC=1;MLEAF=0.5;MQ=42.0;MQ0=0;MQRankSum=0.68;QD=17.49;ReadPosRankSum=0.03	GT:AD:DP:GQ:PL	0/1:92,99:191:99:3368,0,2932
chrIV	1130763	.	G	A	2362.77	PASS	AC=1;AF=0.5;AN=2;BaseQRankSum=0.92;DP=145;Dels=0.0;FS=10.079;HaplotypeScore=1.5226;MLEAC=1;MLEAF=0.5;MQ=42.0;MQ0=0;MQRankSum=0.536;QD=16.29;ReadPosRankSum=-0.955	GT:AD:DP:GQ:PL	0/1:74,71:145:99:2391,0,2488
chrIV	1140916	.	C	T	2212.77	PASS	AC=1;AF=0.5;AN=2;BaseQRankSum=-1.395;DP=126;Dels=0.0;FS=3.288;HaplotypeScore=0.7887;MLEAC=1;MLEAF=0.5;MQ=41.77;MQ0=0;MQRankSum=-0.81;QD=17.56;ReadPosRankSum=0.037	GT:AD:DP:GQ:PL	0/1:57,68:125:99:2241,0,1901
chrIV	1153537	.	G	A	2834.77	PASS	AC=1;AF=0.5;AN=2;BaseQRankSum=1.141;DP=186;Dels=0.0;FS=4.234;HaplotypeScore=0.9987;MLEAC=1;MLEAF=0.5;MQ=42.0;MQ0=0;MQRankSum=0.338;QD=15.24;ReadPosRankSum=-1.728	GT:AD:DP:GQ:PL	0/1:99,87:186:99:2863,0,3297
chrIV	1153961	.	G	A	1852.77	PASS	AC=1;AF=0.5;AN=2;BaseQRankSum=-0.468;DP=113;Dels=0.0;FS=2.808;HaplotypeScore=0.0;MLEAC=1;MLEAF=0.5;MQ=41.87;MQ0=0;MQRankSum=-0.474;QD=16.4;ReadPosRankSum=-0.606	GT:AD:DP:GQ:PL	0/1:56,57:113:99:1881,0,1836
chrIV	1154038	.	G	A	2869.77	PASS	AC=1;AF=0.5;AN=2;BaseQRankSum=1.64;DP=144;Dels=0.0;FS=21.635;HaplotypeScore=0.0;MLEAC=1;MLEAF=0.5;MQ=42.0;MQ0=0;MQRankSum=1.019;QD=19.93;ReadPosRankSum=-0.571	GT:AD:DP:GQ:PL	0/1:62,82:144:99:2898,0,2015
chrIV	1154040	.	G	A	2884.77	PASS	AC=1;AF=0.5;AN=2;BaseQRankSum=1.497;DP=142;Dels=0.0;FS=27.473;HaplotypeScore=0.0;MLEAC=1;MLEAF=0.5;MQ=42.0;MQ0=0;MQRankSum=-0.634;QD=20.32;ReadPosRankSum=-1.018	GT:AD:DP:GQ:PL	0/1:60,82:142:99:2913,0,1942
chrIV	1155549	.	G	A	811.77	PASS	AC=1;AF=0.5;AN=2;BaseQRankSum=0.853;DP=205;Dels=0.0;FS=8.233;HaplotypeScore=0.9996;MLEAC=1;MLEAF=0.5;MQ=40.43;MQ0=0;MQRankSum=0.665;QD=3.96;ReadPosRankSum=1.326	GT:AD:DP:GQ:PL	0/1:167,38:205:99:840,0,5827
chrIV	1155558	.	G	A	891.77	PASS	AC=1;AF=0.5;AN=2;BaseQRankSum=1.733;DP=206;Dels=0.0;FS=7.941;HaplotypeScore=3.3558;MLEAC=1;MLEAF=0.5;MQ=40.43;MQ0=0;MQRankSum=1.006;QD=4.33;ReadPosRankSum=0.235	GT:AD:DP:GQ:PL	0/1:166,40:206:99:920,0,5789
chrIV	1155699	.	G	A	1062.77	PASS	AC=1;AF=0.5;AN=2;BaseQRankSum=1.532;DP=249;Dels=0.0;FS=2.163;HaplotypeScore=0.8667;MLEAC=1;MLEAF=0.5;MQ=41.84;MQ0=0;MQRankSum=0.114;QD=4.27;ReadPosRankSum=-1.194	GT:AD:DP:GQ:PL	0/1:203,46:249:99:1091,0,7172
chrIV	1155793	.	G	A	1233.77	PASS	AC=1;AF=0.5;AN=2;BaseQRankSum=-2.993;DP=235;Dels=0.0;FS=3.565;HaplotypeScore=0.0;MLEAC=1;MLEAF=0.5;MQ=42.0;MQ0=0;MQRankSum=-0.66;QD=5.25;ReadPosRankSum=1.76	GT:AD:DP:GQ:PL	0/1:182,53:235:99:1262,0,6436
chrIV	1155841	.	G	A	1526.77	PASS	AC=1;AF=0.5;AN=2;BaseQRankSum=-0.576;DP=193;Dels=0.0;FS=4.706;HaplotypeScore=0.0;MLEAC=1;MLEAF=0.5;MQ=42.0;MQ0=0;MQRankSum=-0.512;QD=7.91;ReadPosRankSum=0.544	GT:AD:DP:GQ:PL	0/1:139,54:193:99:1555,0,4912
chrIV	1156037	.	G	A	2639.77	PASS	AC=1;AF=0.5;AN=2;BaseQRankSum=2.02;DP=149;Dels=0.0;FS=5.977;HaplotypeScore=0.7887;MLEAC=1;MLEAF=0.5;MQ=42.0;MQ0=0;MQRankSum=0.709;QD=17.72;ReadPosRankSum=-2.579	GT:AD:DP:GQ:PL	0/1:71,78:149:99:2668,0,2256
chrIV	1157066	.	G	A	2157.77	PASS	AC=1;AF=0.5;AN=2;BaseQRankSum=0.383;DP=154;Dels=0.0;FS=4.777;HaplotypeScore=2.4385;MLEAC=1;MLEAF=0.5;MQ=41.89;MQ0=0;MQRankSum=-0.033;QD=14.01;ReadPosRankSum=-1.126	GT:AD:DP:GQ:PL	0/1:87,67:154:99:2186,0,2958
chrIV	1157136	.	G	A	1978.77	PASS	AC=1;AF=0.5;AN=2;BaseQRankSum=-0.205;DP=120;Dels=0.0;FS=0.675;HaplotypeScore=1.79;MLEAC=1;MLEAF=0.5;MQ=41.88;MQ0=0;MQRankSum=-0.986;QD=16.49;ReadPosRankSum=0.842	GT:AD:DP:GQ:PL	0/1:59,60:120:99:2007,0,1971
chrIV	1164679	.	G	A	2216.77	PASS	AC=1;AF=0.5;AN=2;BaseQRankSum=-0.359;DP=145;Dels=0.0;FS=0.627;HaplotypeScore=0.0;MLEAC=1;MLEAF=0.5;MQ=42.0;MQ0=0;MQRankSum=-1.353;QD=15.29;ReadPosRankSum=0.224	GT:AD:DP:GQ:PL	0/1:77,68:145:99:2245,0,2696
chrIV	1177362	.	C	T	3649.77	PASS	AC=1;AF=0.5;AN=2;BaseQRankSum=-0.818;DP=211;Dels=0.0;FS=3.906;HaplotypeScore=0.0;MLEAC=1;MLEAF=0.5;MQ=41.99;MQ0=0;MQRankSum=0.225;QD=17.3;ReadPosRankSum=0.574	GT:AD:DP:GQ:PL	0/1:102,109:211:99:3678,0,3473
chrIV	1190068	.	C	T	1989.77	PASS	AC=1;AF=0.5;AN=2;BaseQRankSum=2.11;DP=108;Dels=0.0;FS=0.761;HaplotypeScore=4.3143;MLEAC=1;MLEAF=0.5;MQ=41.87;MQ0=0;MQRankSum=0.385;QD=18.42;ReadPosRankSum=-0.687	GT:AD:DP:GQ:PL	0/1:50,58:108:99:2018,0,1623
chrIV	1194764	.	C	T	1724.77	PASS	AC=1;AF=0.5;AN=2;BaseQRankSum=1.138;DP=135;Dels=0.0;FS=2.212;HaplotypeScore=1.8154;MLEAC=1;MLEAF=0.5;MQ=42.0;MQ0=0;MQRankSum=-0.613;QD=12.78;ReadPosRankSum=1.227	GT:AD:DP:GQ:PL	0/1:78,57:135:99:1753,0,2697
chrIV	1203160	.	G	A	3609.77	PASS	AC=1;AF=0.5;AN=2;BaseQRankSum=1.624;DP=193;Dels=0.0;FS=1.756;HaplotypeScore=0.0;MLEAC=1;MLEAF=0.5;MQ=42.0;MQ0=0;MQRankSum=1.057;QD=18.7;ReadPosRankSum=0.633	GT:AD:DP:GQ:PL	0/1:88,105:193:99:3638,0,2914
chrIV	1250283	.	C	T	2420.77	PASS	AC=1;AF=0.5;AN=2;BaseQRankSum=0.531;DP=154;Dels=0.0;FS=0.0;HaplotypeScore=0.0;MLEAC=1;MLEAF=0.5;MQ=42.0;MQ0=0;MQRankSum=-0.213;QD=15.72;ReadPosRankSum=-0.806	GT:AD:DP:GQ:PL	0/1:79,75:154:99:2449,0,2555
chrIV	1252461	.	C	T	3610.77	PASS	AC=1;AF=0.5;AN=2;BaseQRankSum=-0.105;DP=193;Dels=0.0;FS=11.189;HaplotypeScore=3.9981;MLEAC=1;MLEAF=0.5;MQ=41.84;MQ0=0;MQRankSum=0.41;QD=18.71;ReadPosRankSum=-0.102	GT:AD:DP:GQ:PL	0/1:87,106:193:99:3639,0,2891
chrIV	1263201	.	C	T	3265.77	PASS	AC=1;AF=0.5;AN=2;BaseQRankSum=-0.154;DP=173;Dels=0.0;FS=13.359;HaplotypeScore=0.0;MLEAC=1;MLEAF=0.5;MQ=42.0;MQ0=0;MQRankSum=-1.156;QD=18.88;ReadPosRankSum=-0.316	GT:AD:DP:GQ:PL	0/1:77,96:173:99:3294,0,2460
chrIV	1267760	.	G	A	3002.77	PASS	AC=1;AF=0.5;AN=2;BaseQRankSum=0.948;DP=179;Dels=0.0;FS=6.341;HaplotypeScore=3.4524;MLEAC=1;MLEAF=0.5;MQ=41.91;MQ0=0;MQRankSum=0.016;QD=16.78;ReadPosRankSum=0.074	GT:AD:DP:GQ:PL	0/1:88,91:179:99:3031,0,2752
chrIV	1267871	.	C	T	2576.77	PASS	AC=1;AF=0.5;AN=2;BaseQRankSum=2.19;DP=168;Dels=0.0;FS=15.11;HaplotypeScore=5.7107;MLEAC=1;MLEAF=0.5;MQ=41.92;MQ0=0;MQRankSum=0.756;QD=15.34;ReadPosRankSum=-0.74	GT:AD:DP:GQ:PL	0/1:89,79:168:99:2605,0,2982
chrIV	1271910	.	G	A	2745.77	PASS	AC=1;AF=0.5;AN=2;BaseQRankSum=1.413;DP=156;Dels=0.0;FS=0.595;HaplotypeScore=0.0;MLEAC=1;MLEAF=0.5;MQ=42.0;MQ0=0;MQRankSum=0.686;QD=17.6;ReadPosRankSum=-0.895	GT:AD:DP:GQ:PL	0/1:76,80:156:99:2774,0,2516
chrIV	1288260	.	C	T	2513.77	PASS	AC=1;AF=0.5;AN=2;BaseQRankSum=-0.21;DP=138;Dels=0.0;FS=0.629;HaplotypeScore=1.7465;MLEAC=1;MLEAF=0.5;MQ=42.0;MQ0=0;MQRankSum=-0.42;QD=18.22;ReadPosRankSum=-0.493	GT:AD:DP:GQ:PL	0/1:61,77:138:99:2542,0,1992
chrIV	1294740	.	C	T	2324.77	PASS	AC=1;AF=0.5;AN=2;BaseQRankSum=1.507;DP=162;Dels=0.0;FS=3.695;HaplotypeScore=0.8321;MLEAC=1;MLEAF=0.5;MQ=41.86;MQ0=1;MQRankSum=0.305;QD=14.35;ReadPosRankSum=-0.393	GT:AD:DP:GQ:PL	0/1:90,72:162:99:2353,0,3061
chrIV	1300485	.	G	A	3338.77	PASS	AC=1;AF=0.5;AN=2;BaseQRankSum=-0.133;DP=194;Dels=0.0;FS=9.449;HaplotypeScore=8.6754;MLEAC=1;MLEAF=0.5;MQ=41.92;MQ0=0;MQRankSum=-1.26;QD=17.21;ReadPosRankSum=-2.077	GT:AD:DP:GQ:PL	0/1:93,100:194:99:3367,0,3119
chrIV	1303186	.	G	A	2765.77	PASS	AC=1;AF=0.5;AN=2;BaseQRankSum=-0.048;DP=170;Dels=0.0;FS=1.993;HaplotypeScore=0.7887;MLEAC=1;MLEAF=0.5;MQ=42.0;MQ0=0;MQRankSum=-0.806;QD=16.27;ReadPosRankSum=-0.559	GT:AD:DP:GQ:PL	0/1:86,84:170:99:2794,0,2841
chrIV	1393090	.	C	T	2906.77	PASS	AC=1;AF=0.5;AN=2;BaseQRankSum=1.534;DP=179;Dels=0.0;FS=2.606;HaplotypeScore=0.0;MLEAC=1;MLEAF=0.5;MQ=42.0;MQ0=0;MQRankSum=0.74;QD=16.24;ReadPosRankSum=-0.377	GT:AD:DP:GQ:PL	0/1:92,87:179:99:2935,0,3105
chrIV	1394583	.	G	A	2527.77	PASS	AC=1;AF=0.5;AN=2;BaseQRankSum=0.489;DP=157;Dels=0.0;FS=12.79;HaplotypeScore=4.2516;MLEAC=1;MLEAF=0.5;MQ=41.9;MQ0=0;MQRankSum=-0.248;QD=16.1;ReadPosRankSum=1.639	GT:AD:DP:GQ:PL	0/1:81,75:157:99:2556,0,2740
chrIV	1403024	.	G	A	3191.82	PASS	AC=1;AF=0.5;AN=2;BaseQRankSum=0.803;DP=165;Dels=0.0;FS=12.753;HaplotypeScore=1.5661;MLEAC=1;MLEAF=0.5;MQ=41.99;MQ0=0;MQRankSum=0.052;QD=19.34;ReadPosRankSum=0.703	GT:AD:DP:GQ:PL	0/1:69,96:165:99:3220,0,2117
chrIV	1434373	.	C	T	1987.77	PASS	AC=1;AF=0.5;AN=2;BaseQRankSum=0.715;DP=129;Dels=0.0;FS=2.234;HaplotypeScore=1.5226;MLEAC=1;MLEAF=0.5;MQ=41.89;MQ0=0;MQRankSum=1.139;QD=15.41;ReadPosRankSum=0.045	GT:AD:DP:GQ:PL	0/1:68,61:129:99:2016,0,2264
chrIV	1443688	.	C	T	2368.77	PASS	AC=1;AF=0.5;AN=2;BaseQRankSum=2.434;DP=155;Dels=0.0;FS=3.75;HaplotypeScore=0.0;MLEAC=1;MLEAF=0.5;MQ=41.72;MQ0=2;MQRankSum=0.192;QD=15.28;ReadPosRankSum=0.694	GT:AD:DP:GQ:PL	0/1:83,72:155:99:2397,0,2867
chrIV	1458730	.	G	A	3067.77	PASS	AC=1;AF=0.5;AN=2;BaseQRankSum=0.464;DP=175;Dels=0.0;FS=1.174;HaplotypeScore=1.7329;MLEAC=1;MLEAF=0.5;MQ=42.0;MQ0=0;MQRankSum=0.088;QD=17.53;ReadPosRankSum=-0.897	GT:AD:DP:GQ:PL	0/1:84,91:175:99:3096,0,2767
chrIV	1458732	.	G	A	3106.77	PASS	AC=1;AF=0.5;AN=2;BaseQRankSum=1.262;DP=177;Dels=0.0;FS=0.551;HaplotypeScore=1.7329;MLEAC=1;MLEAF=0.5;MQ=42.0;MQ0=0;MQRankSum=0.789;QD=17.55;ReadPosRankSum=-1.033	GT:AD:DP:GQ:PL	0/1:84,93:177:99:3135,0,2677
chrIV	1465406	.	C	T	2943.77	PASS	AC=1;AF=0.5;AN=2;BaseQRankSum=0.099;DP=160;Dels=0.0;FS=0.584;HaplotypeScore=0.0;MLEAC=1;MLEAF=0.5;MQ=42.0;MQ0=0;MQRankSum=-1.336;QD=18.4;ReadPosRankSum=1.5	GT:AD:DP:GQ:PL	0/1:73,87:160:99:2972,0,2423
chrIV	1476196	.	G	A	1674.77	PASS	AC=1;AF=0.5;AN=2;BaseQRankSum=0.704;DP=117;Dels=0.0;FS=0.0;HaplotypeScore=0.0;MLEAC=1;MLEAF=0.5;MQ=42.0;MQ0=0;MQRankSum=-0.643;QD=14.31;ReadPosRankSum=0.052	GT:AD:DP:GQ:PL	0/1:64,53:117:99:1703,0,2116
chrIV	1489146	.	G	A	1722.77	PASS	AC=1;AF=0.5;AN=2;BaseQRankSum=1.864;DP=112;Dels=0.0;FS=0.743;HaplotypeScore=0.0;MLEAC=1;MLEAF=0.5;MQ=41.98;MQ0=0;MQRankSum=-0.184;QD=15.38;ReadPosRankSum=-0.05	GT:AD:DP:GQ:PL	0/1:60,52:112:99:1751,0,2020
chrIV	1489689	.	G	A	1518.77	PASS	AC=1;AF=0.5;AN=2;BaseQRankSum=-1.345;DP=96;Dels=0.0;FS=11.667;HaplotypeScore=1.7834;MLEAC=1;MLEAF=0.5;MQ=42.0;MQ0=0;MQRankSum=-0.385;QD=15.82;ReadPosRankSum=0.531	GT:AD:DP:GQ:PL	0/1:48,48:96:99:1547,0,1479
chrIV	1489719	.	G	A	1423.77	PASS	AC=1;AF=0.5;AN=2;BaseQRankSum=-0.702;DP=89;Dels=0.0;FS=8.744;HaplotypeScore=0.7887;MLEAC=1;MLEAF=0.5;MQ=41.98;MQ0=0;MQRankSum=-0.685;QD=16.0;ReadPosRankSum=-1.104	GT:AD:DP:GQ:PL	0/1:44,45:89:99:1452,0,1463
chrIV	1489826	.	G	A	1605.77	PASS	AC=1;AF=0.5;AN=2;BaseQRankSum=0.547;DP=92;Dels=0.0;FS=0.0;HaplotypeScore=1.5774;MLEAC=1;MLEAF=0.5;MQ=41.98;MQ0=0;MQRankSum=-0.062;QD=17.45;ReadPosRankSum=0.414	GT:AD:DP:GQ:PL	0/1:45,47:92:99:1634,0,1535
chrIV	1489845	.	C	T	1334.77	PASS	AC=1;AF=0.5;AN=2;BaseQRankSum=0.33;DP=85;Dels=0.0;FS=0.854;HaplotypeScore=3.4074;MLEAC=1;MLEAF=0.5;MQ=41.98;MQ0=0;MQRankSum=-0.612;QD=15.7;ReadPosRankSum=0.594	GT:AD:DP:GQ:PL	0/1:45,40:85:99:1363,0,1571
chrIV	1489889	.	G	A	1609.77	PASS	AC=1;AF=0.5;AN=2;BaseQRankSum=-1.02;DP=95;Dels=0.0;FS=2.72;HaplotypeScore=0.9973;MLEAC=1;MLEAF=0.5;MQ=41.51;MQ0=2;MQRankSum=0.373;QD=16.94;ReadPosRankSum=-0.127	GT:AD:DP:GQ:PL	0/1:44,51:95:99:1638,0,1478
chrIV	1492629	.	C	T	2518.77	PASS	AC=1;AF=0.5;AN=2;BaseQRankSum=-0.553;DP=155;Dels=0.0;FS=3.837;HaplotypeScore=0.0;MLEAC=1;MLEAF=0.5;MQ=42.0;MQ0=0;MQRankSum=-0.55;QD=16.25;ReadPosRankSum=-0.328	GT:AD:DP:GQ:PL	0/1:81,74:155:99:2547,0,2839
chrV	26660	.	C	T	1601.77	PASS	AC=1;AF=0.5;AN=2;BaseQRankSum=-1.436;DP=97;Dels=0.0;FS=0.764;HaplotypeScore=0.734;MLEAC=1;MLEAF=0.5;MQ=41.98;MQ0=0;MQRankSum=0.336;QD=16.51;ReadPosRankSum=0.119	GT:AD:DP:GQ:PL	0/1:45,52:97:99:1630,0,1433
chrV	53314	.	G	A	2589.77	PASS	AC=1;AF=0.5;AN=2;BaseQRankSum=1.189;DP=147;Dels=0.0;FS=2.149;HaplotypeScore=0.9998;MLEAC=1;MLEAF=0.5;MQ=41.9;MQ0=0;MQRankSum=1.456;QD=17.62;ReadPosRankSum=1.662	GT:AD:DP:GQ:PL	0/1:70,77:147:99:2618,0,2328
chrV	73825	.	C	T	2227.77	PASS	AC=1;AF=0.5;AN=2;BaseQRankSum=1.75;DP=153;Dels=0.0;FS=2.046;HaplotypeScore=0.0;MLEAC=1;MLEAF=0.5;MQ=42.0;MQ0=0;MQRankSum=-0.163;QD=14.56;ReadPosRankSum=-1.034	GT:AD:DP:GQ:PL	0/1:85,68:153:99:2256,0,2897
chrV	80062	.	G	A	2625.77	PASS	AC=1;AF=0.5;AN=2;BaseQRankSum=1.371;DP=152;Dels=0.0;FS=0.0;HaplotypeScore=0.0;MLEAC=1;MLEAF=0.5;MQ=41.89;MQ0=0;MQRankSum=0.1;QD=17.27;ReadPosRankSum=1.142	GT:AD:DP:GQ:PL	0/1:75,77:152:99:2654,0,2544
chrV	80397	.	G	A	1896.77	PASS	AC=1;AF=0.5;AN=2;BaseQRankSum=0.934;DP=115;Dels=0.0;FS=4.498;HaplotypeScore=0.8667;MLEAC=1;MLEAF=0.5;MQ=41.87;MQ0=0;MQRankSum=0.861;QD=16.49;ReadPosRankSum=0.642	GT:AD:DP:GQ:PL	0/1:53,62:115:99:1925,0,1589
chrV	84712	.	G	A	1878.77	PASS	AC=1;AF=0.5;AN=2;BaseQRankSum=1.192;DP=134;Dels=0.0;FS=9.311;HaplotypeScore=0.8321;MLEAC=1;MLEAF=0.5;MQ=41.99;MQ0=0;MQRankSum=0.599;QD=14.02;ReadPosRankSum=0.33	GT:AD:DP:GQ:PL	0/1:76,58:134:99:1907,0,2544
chrV	110944	.	C	T	2368.77	PASS	AC=1;AF=0.5;AN=2;BaseQRankSum=0.729;DP=150;Dels=0.0;FS=0.599;HaplotypeScore=0.0;MLEAC=1;MLEAF=0.5;MQ=42.0;MQ0=0;MQRankSum=-1.651;QD=15.79;ReadPosRankSum=-0.602	GT:AD:DP:GQ:PL	0/1:77,73:150:99:2397,0,2478
chrV	116676	.	C	T	2513.77	PASS	AC=1;AF=0.5;AN=2;BaseQRankSum=1.174;DP=151;Dels=0.0;FS=0.0;HaplotypeScore=5.4735;MLEAC=1;MLEAF=0.5;MQ=42.0;MQ0=0;MQRankSum=-1.2;QD=16.65;ReadPosRankSum=-0.568	GT:AD:DP:GQ:PL	0/1:75,76:151:99:2542,0,2414
chrV	116928	.	G	A	2678.77	PASS	AC=1;AF=0.5;AN=2;BaseQRankSum=-0.285;DP=165;Dels=0.0;FS=10.685;HaplotypeScore=0.0;MLEAC=1;MLEAF=0.5;MQ=42.0;MQ0=0;MQRankSum=-0.82;QD=16.23;ReadPosRankSum=-1.215	GT:AD:DP:GQ:PL	0/1:85,80:165:99:2707,0,2823
chrV	117110	.	G	A	2944.77	PASS	AC=1;AF=0.5;AN=2;BaseQRankSum=0.63;DP=163;Dels=0.0;FS=3.717;HaplotypeScore=1.4679;MLEAC=1;MLEAF=0.5;MQ=41.98;MQ0=0;MQRankSum=1.128;QD=18.07;ReadPosRankSum=-0.423	GT:AD:DP:GQ:PL	0/1:72,91:163:99:2973,0,2159
chrV	154233	.	C	T	3701.77	PASS	AC=1;AF=0.5;AN=2;BaseQRankSum=-0.477;DP=205;Dels=0.0;FS=2.394;HaplotypeScore=1.9761;MLEAC=1;MLEAF=0.5;MQ=41.99;MQ0=0;MQRankSum=-0.285;QD=18.06;ReadPosRankSum=0.694	GT:AD:DP:GQ:PL	0/1:93,112:205:99:3730,0,3057
chrV	164838	.	G	A	3351.77	PASS	AC=1;AF=0.5;AN=2;BaseQRankSum=1.384;DP=176;Dels=0.0;FS=5.46;HaplotypeScore=4.5679;MLEAC=1;MLEAF=0.5;MQ=41.99;MQ0=0;MQRankSum=1.289;QD=19.04;ReadPosRankSum=-0.058	GT:AD:DP:GQ:PL	0/1:76,100:176:99:3380,0,2407
chrV	189299	.	G	A	2141.77	PASS	AC=1;AF=0.5;AN=2;BaseQRankSum=-0.556;DP=122;Dels=0.0;FS=8.98;HaplotypeScore=0.0;MLEAC=1;MLEAF=0.5;MQ=41.85;MQ0=0;MQRankSum=-0.51;QD=17.56;ReadPosRankSum=-0.09	GT:AD:DP:GQ:PL	0/1:58,64:122:99:2170,0,1916
chrV	207434	.	C	T	1732.77	PASS	AC=1;AF=0.5;AN=2;BaseQRankSum=0.736;DP=127;Dels=0.0;FS=5.553;HaplotypeScore=0.0;MLEAC=1;MLEAF=0.5;MQ=41.83;MQ0=0;MQRankSum=0.252;QD=13.64;ReadPosRankSum=0.736	GT:AD:DP:GQ:PL	0/1:74,53:127:99:1761,0,2470
chrV	214747	.	C	T	2181.77	PASS	AC=1;AF=0.5;AN=2;BaseQRankSum=-0.627;DP=135;Dels=0.0;FS=0.647;HaplotypeScore=0.0;MLEAC=1;MLEAF=0.5;MQ=42.0;MQ0=0;MQRankSum=0.332;QD=16.16;ReadPosRankSum=0.187	GT:AD:DP:GQ:PL	0/1:68,67:135:99:2210,0,2234
chrV	229692	.	C	T	1701.77	PASS	AC=1;AF=0.5;AN=2;BaseQRankSum=0.4;DP=115;Dels=0.0;FS=3.534;HaplotypeScore=0.0;MLEAC=1;MLEAF=0.5;MQ=41.74;MQ0=0;MQRankSum=0.339;QD=14.8;ReadPosRankSum=0.529	GT:AD:DP:GQ:PL	0/1:59,56:115:99:1730,0,1875
chrV	286412	.	C	T	2219.77	PASS	AC=1;AF=0.5;AN=2;BaseQRankSum=0.916;DP=136;Dels=0.0;FS=0.636;HaplotypeScore=0.0;MLEAC=1;MLEAF=0.5;MQ=42.0;MQ0=0;MQRankSum=-0.603;QD=16.32;ReadPosRankSum=0.124	GT:AD:DP:GQ:PL	0/1:68,68:136:99:2248,0,2240
chrV	292607	.	C	T	2899.77	PASS	AC=1;AF=0.5;AN=2;BaseQRankSum=-0.053;DP=173;Dels=0.0;FS=2.662;HaplotypeScore=0.734;MLEAC=1;MLEAF=0.5;MQ=41.99;MQ0=0;MQRankSum=-1.058;QD=16.76;ReadPosRankSum=0.002	GT:AD:DP:GQ:PL	0/1:86,87:173:99:2928,0,2810
chrV	292631	.	C	T	2981.77	PASS	AC=1;AF=0.5;AN=2;BaseQRankSum=0.563;DP=173;Dels=0.0;FS=0.558;HaplotypeScore=0.734;MLEAC=1;MLEAF=0.5;MQ=41.99;MQ0=0;MQRankSum=0.378;QD=17.24;ReadPosRankSum=-1.693	GT:AD:DP:GQ:PL	0/1:84,89:173:99:3010,0,2720
chrV	300536	.	C	T	1750.77	PASS	AC=1;AF=0.5;AN=2;BaseQRankSum=1.01;DP=124;Dels=0.0;FS=2.44;HaplotypeScore=0.0;MLEAC=1;MLEAF=0.5;MQ=42.0;MQ0=0;MQRankSum=1.606;QD=14.12;ReadPosRankSum=-0.283	GT:AD:DP:GQ:PL	0/1:71,53:124:99:1779,0,2441
chrV	305888	.	C	T	2025.77	PASS	AC=1;AF=0.5;AN=2;BaseQRankSum=0.225;DP=122;Dels=0.0;FS=3.256;HaplotypeScore=2.8995;MLEAC=1;MLEAF=0.5;MQ=41.77;MQ0=0;MQRankSum=-1.993;QD=16.6;ReadPosRankSum=0.097	GT:AD:DP:GQ:PL	0/1:63,59:122:99:2054,0,2138
chrV	306233	.	G	A	2038.77	PASS	AC=1;AF=0.5;AN=2;BaseQRankSum=1.61;DP=136;Dels=0.0;FS=3.194;HaplotypeScore=0.8321;MLEAC=1;MLEAF=0.5;MQ=41.79;MQ0=0;MQRankSum=-0.86;QD=14.99;ReadPosRankSum=0.153	GT:AD:DP:GQ:PL	0/1:73,63:136:99:2067,0,2377
chrV	310853	.	C	T	2153.77	PASS	AC=1;AF=0.5;AN=2;BaseQRankSum=-1.53;DP=144;Dels=0.0;FS=19.169;HaplotypeScore=0.0;MLEAC=1;MLEAF=0.5;MQ=42.0;MQ0=0;MQRankSum=-0.38;QD=14.96;ReadPosRankSum=0.513	GT:AD:DP:GQ:PL	0/1:77,67:144:99:2182,0,2660
chrV	322157	.	C	T	2828.77	PASS	AC=1;AF=0.5;AN=2;BaseQRankSum=0.103;DP=180;Dels=0.0;FS=0.0;HaplotypeScore=0.7887;MLEAC=1;MLEAF=0.5;MQ=42.0;MQ0=0;MQRankSum=-0.605;QD=15.72;ReadPosRankSum=-0.705	GT:AD:DP:GQ:PL	0/1:95,85:180:99:2857,0,3245
chrV	322654	.	C	T	2937.77	PASS	AC=1;AF=0.5;AN=2;BaseQRankSum=1.274;DP=186;Dels=0.0;FS=2.622;HaplotypeScore=0.0;MLEAC=1;MLEAF=0.5;MQ=42.0;MQ0=0;MQRankSum=-0.108;QD=15.79;ReadPosRankSum=-0.53	GT:AD:DP:GQ:PL	0/1:96,90:186:99:2966,0,3199
chrV	338975	.	G	A	2044.77	PASS	AC=1;AF=0.5;AN=2;BaseQRankSum=0.348;DP=145;Dels=0.0;FS=2.192;HaplotypeScore=0.0;MLEAC=1;MLEAF=0.5;MQ=42.0;MQ0=0;MQRankSum=-0.694;QD=14.1;ReadPosRankSum=0.912	GT:AD:DP:GQ:PL	0/1:80,65:145:99:2073,0,2632
chrV	356858	.	C	T	3177.77	PASS	AC=1;AF=0.5;AN=2;BaseQRankSum=0.583;DP=212;Dels=0.0;FS=0.509;HaplotypeScore=7.2062;MLEAC=1;MLEAF=0.5;MQ=41.92;MQ0=0;MQRankSum=-0.209;QD=14.99;ReadPosRankSum=0.518	GT:AD:DP:GQ:PL	0/1:113,99:212:99:3206,0,3772
chrV	362317	.	C	T	2333.77	PASS	AC=1;AF=0.5;AN=2;BaseQRankSum=-0.295;DP=184;Dels=0.0;FS=0.579;HaplotypeScore=0.9832;MLEAC=1;MLEAF=0.5;MQ=42.0;MQ0=0;MQRankSum=-0.518;QD=12.68;ReadPosRankSum=-0.388	GT:AD:DP:GQ:PL	0/1:110,74:184:99:2362,0,3854
chrV	395864	.	G	A	2362.77	PASS	AC=1;AF=0.5;AN=2;BaseQRankSum=0.844;DP=130;Dels=0.0;FS=1.457;HaplotypeScore=0.0;MLEAC=1;MLEAF=0.5;MQ=41.98;MQ0=0;MQRankSum=-0.592;QD=18.18;ReadPosRankSum=-0.126	GT:AD:DP:GQ:PL	0/1:61,69:130:99:2391,0,2044
chrV	402781	.	C	T	1856.77	PASS	AC=1;AF=0.5;AN=2;BaseQRankSum=1.737;DP=142;Dels=0.0;FS=10.442;HaplotypeScore=0.0;MLEAC=1;MLEAF=0.5;MQ=42.0;MQ0=0;MQRankSum=-1.716;QD=13.08;ReadPosRankSum=0.522	GT:AD:DP:GQ:PL	0/1:82,60:142:99:1885,0,2632
chrV	424224	.	G	A	2085.77	PASS	AC=1;AF=0.5;AN=2;BaseQRankSum=0.233;DP=143;Dels=0.0;FS=6.47;HaplotypeScore=1.7339;MLEAC=1;MLEAF=0.5;MQ=41.57;MQ0=0;MQRankSum=-0.205;QD=14.59;ReadPosRankSum=0.432	GT:AD:DP:GQ:PL	0/1:78,65:143:99:2114,0,2651
chrV	424632	.	C	T	2267.77	PASS	AC=1;AF=0.5;AN=2;BaseQRankSum=1.143;DP=145;Dels=0.0;FS=10.132;HaplotypeScore=0.0;MLEAC=1;MLEAF=0.5;MQ=42.0;MQ0=0;MQRankSum=0.418;QD=15.64;ReadPosRankSum=-0.418	GT:AD:DP:GQ:PL	0/1:77,68:145:99:2296,0,2583
chrV	424686	.	C	T	1880.77	PASS	AC=1;AF=0.5;AN=2;BaseQRankSum=-0.149;DP=132;Dels=0.0;FS=0.673;HaplotypeScore=0.9999;MLEAC=1;MLEAF=0.5;MQ=41.99;MQ0=0;MQRankSum=-0.144;QD=14.25;ReadPosRankSum=0.823	GT:AD:DP:GQ:PL	0/1:74,58:132:99:1909,0,2434
chrV	451101	.	C	T	3473.77	PASS	AC=1;AF=0.5;AN=2;BaseQRankSum=-0.209;DP=176;Dels=0.0;FS=4.436;HaplotypeScore=0.0;MLEAC=1;MLEAF=0.5;MQ=42.0;MQ0=0;MQRankSum=-1.586;QD=19.74;ReadPosRankSum=2.004	GT:AD:DP:GQ:PL	0/1:75,101:176:99:3502,0,2500
chrV	453882	.	C	T	3443.77	PASS	AC=1;AF=0.5;AN=2;BaseQRankSum=0.619;DP=174;Dels=0.0;FS=16.773;HaplotypeScore=1.6553;MLEAC=1;MLEAF=0.5;MQ=41.92;MQ0=0;MQRankSum=0.553;QD=19.79;ReadPosRankSum=0.598	GT:AD:DP:GQ:PL	0/1:74,100:174:99:3472,0,2361
chrV	456112	.	C	T	2121.77	PASS	AC=1;AF=0.5;AN=2;BaseQRankSum=-3.436;DP=132;Dels=0.0;FS=9.426;HaplotypeScore=4.4573;MLEAC=1;MLEAF=0.5;MQ=41.99;MQ0=0;MQRankSum=0.035;QD=16.07;ReadPosRankSum=-0.401	GT:AD:DP:GQ:PL	0/1:58,73:132:99:2150,0,1872
chrV	466218	.	C	T	2267.77	PASS	AC=1;AF=0.5;AN=2;BaseQRankSum=-0.1;DP=126;Dels=0.0;FS=2.56;HaplotypeScore=0.0;MLEAC=1;MLEAF=0.5;MQ=42.0;MQ0=0;MQRankSum=0.105;QD=18.0;ReadPosRankSum=-2.528	GT:AD:DP:GQ:PL	0/1:60,66:126:99:2296,0,2011
chrV	476176	.	C	T	2100.77	PASS	AC=1;AF=0.5;AN=2;BaseQRankSum=-1.246;DP=162;Dels=0.0;FS=0.0;HaplotypeScore=4.1224;MLEAC=1;MLEAF=0.5;MQ=41.91;MQ0=0;MQRankSum=0.557;QD=12.97;ReadPosRankSum=-1.178	GT:AD:DP:GQ:PL	0/1:96,66:162:99:2129,0,3312
chrV	490937	.	C	T	2242.77	PASS	AC=1;AF=0.5;AN=2;BaseQRankSum=-1.078;DP=113;Dels=0.0;FS=0.0;HaplotypeScore=0.0;MLEAC=1;MLEAF=0.5;MQ=41.87;MQ0=0;MQRankSum=-0.985;QD=19.85;ReadPosRankSum=-0.546	GT:AD:DP:GQ:PL	0/1:46,67:113:99:2271,0,1481
chrV	504556	.	C	T	2335.77	PASS	AC=1;AF=0.5;AN=2;BaseQRankSum=0.662;DP=145;Dels=0.0;FS=0.0;HaplotypeScore=0.7887;MLEAC=1;MLEAF=0.5;MQ=41.89;MQ0=0;MQRankSum=0.322;QD=16.11;ReadPosRankSum=-1.972	GT:AD:DP:GQ:PL	0/1:74,71:145:99:2364,0,2472
chrV	545696	.	C	T	2596.77	PASS	AC=1;AF=0.5;AN=2;BaseQRankSum=0.737;DP=166;Dels=0.0;FS=0.0;HaplotypeScore=1.399;MLEAC=1;MLEAF=0.5;MQ=41.79;MQ0=0;MQRankSum=2.397;QD=15.64;ReadPosRankSum=0.362	GT:AD:DP:GQ:PL	0/1:85,81:166:99:2625,0,2762
chrV	546805	.	C	T	2331.77	PASS	AC=1;AF=0.5;AN=2;BaseQRankSum=0.997;DP=130;Dels=0.0;FS=9.484;HaplotypeScore=2.6609;MLEAC=1;MLEAF=0.5;MQ=42.0;MQ0=0;MQRankSum=0.357;QD=17.94;ReadPosRankSum=0.651	GT:AD:DP:GQ:PL	0/1:60,70:130:99:2360,0,1950
chrV	553350	.	C	T	5002.77	PASS	AC=1;AF=0.5;AN=2;BaseQRankSum=1.607;DP=180;Dels=0.0;FS=51.277;HaplotypeScore=4.234;MLEAC=1;MLEAF=0.5;MQ=41.99;MQ0=0;MQRankSum=-0.492;QD=27.79;ReadPosRankSum=1.281	GT:AD:DP:GQ:PL	0/1:38,142:180:99:5031,0,886
chrV	555448	.	G	A	3208.76	PASS	AC=1;AF=0.5;AN=2;BaseQRankSum=0.871;DP=182;Dels=0.0;FS=0.0;HaplotypeScore=3.715;MLEAC=1;MLEAF=0.5;MQ=41.83;MQ0=0;MQRankSum=0.458;QD=17.63;ReadPosRankSum=0.849	GT:AD:DP:GQ:PL	0/1:88,94:182:99:3237,0,2890
chrVI	21811	.	G	A	2402.77	PASS	AC=1;AF=0.5;AN=2;BaseQRankSum=1.104;DP=130;Dels=0.0;FS=0.65;HaplotypeScore=1.5774;MLEAC=1;MLEAF=0.5;MQ=42.0;MQ0=0;MQRankSum=1.86;QD=18.48;ReadPosRankSum=-1.964	GT:AD:DP:GQ:PL	0/1:59,70:130:99:2431,0,1940
chrVI	48994	.	G	A	3062.77	PASS	AC=1;AF=0.5;AN=2;BaseQRankSum=0.122;DP=191;Dels=0.0;FS=0.0;HaplotypeScore=0.0;MLEAC=1;MLEAF=0.5;MQ=41.92;MQ0=0;MQRankSum=-1.588;QD=16.04;ReadPosRankSum=0.014	GT:AD:DP:GQ:PL	0/1:98,93:191:99:3091,0,3335
chrVI	49871	.	C	T	2757.77	PASS	AC=1;AF=0.5;AN=2;BaseQRankSum=2.0;DP=144;Dels=0.0;FS=0.64;HaplotypeScore=0.734;MLEAC=1;MLEAF=0.5;MQ=42.0;MQ0=0;MQRankSum=0.074;QD=19.15;ReadPosRankSum=0.722	GT:AD:DP:GQ:PL	0/1:64,80:144:99:2786,0,1942
chrVI	49872	.	C	T	2766.77	PASS	AC=1;AF=0.5;AN=2;BaseQRankSum=2.784;DP=144;Dels=0.0;FS=0.634;HaplotypeScore=0.734;MLEAC=1;MLEAF=0.5;MQ=42.0;MQ0=0;MQRankSum=0.951;QD=19.21;ReadPosRankSum=0.581	GT:AD:DP:GQ:PL	0/1:64,80:144:99:2795,0,1972
chrVI	54298	.	G	A	2001.77	PASS	AC=1;AF=0.5;AN=2;BaseQRankSum=1.604;DP=127;Dels=0.0;FS=0.0;HaplotypeScore=0.7887;MLEAC=1;MLEAF=0.5;MQ=42.0;MQ0=0;MQRankSum=-1.903;QD=15.76;ReadPosRankSum=0.186	GT:AD:DP:GQ:PL	0/1:65,62:127:99:2030,0,2092
chrVI	55555	.	C	T	1740.77	PASS	AC=1;AF=0.5;AN=2;BaseQRankSum=0.84;DP=109;Dels=0.0;FS=1.54;HaplotypeScore=0.734;MLEAC=1;MLEAF=0.5;MQ=42.0;MQ0=0;MQRankSum=-0.427;QD=15.97;ReadPosRankSum=-1.294	GT:AD:DP:GQ:PL	0/1:56,53:109:99:1769,0,1860
chrVI	56764	.	C	T	413.77	PASS	AC=1;AF=0.5;AN=2;BaseQRankSum=2.397;DP=104;Dels=0.0;FS=0.0;HaplotypeScore=0.7887;MLEAC=1;MLEAF=0.5;MQ=42.0;MQ0=0;MQRankSum=0.311;QD=3.98;ReadPosRankSum=-4.072	GT:AD:DP:GQ:PL	0/1:85,19:104:99:442,0,2990
chrVI	94459	.	G	A	2022.77	PASS	AC=1;AF=0.5;AN=2;BaseQRankSum=-1.021;DP=118;Dels=0.0;FS=5.73;HaplotypeScore=0.0;MLEAC=1;MLEAF=0.5;MQ=41.95;MQ0=0;MQRankSum=-0.407;QD=17.14;ReadPosRankSum=0.207	GT:AD:DP:GQ:PL	0/1:56,62:118:99:2051,0,1777
chrVI	107200	.	C	T	2227.77	PASS	AC=1;AF=0.5;AN=2;BaseQRankSum=-0.311;DP=141;Dels=0.0;FS=10.369;HaplotypeScore=2.6884;MLEAC=1;MLEAF=0.5;MQ=41.86;MQ0=0;MQRankSum=0.278;QD=15.8;ReadPosRankSum=-1.058	GT:AD:DP:GQ:PL	0/1:72,69:141:99:2256,0,2265
chrVI	107203	.	C	T	2359.77	PASS	AC=1;AF=0.5;AN=2;BaseQRankSum=1.499;DP=139;Dels=0.0;FS=10.452;HaplotypeScore=1.7219;MLEAC=1;MLEAF=0.5;MQ=41.85;MQ0=0;MQRankSum=0.655;QD=16.98;ReadPosRankSum=0.803	GT:AD:DP:GQ:PL	0/1:67,72:139:99:2388,0,2111
chrVI	110200	.	C	T	3434.77	PASS	AC=1;AF=0.5;AN=2;BaseQRankSum=2.855;DP=184;Dels=0.0;FS=1.176;HaplotypeScore=2.366;MLEAC=1;MLEAF=0.5;MQ=41.99;MQ0=0;MQRankSum=0.791;QD=18.67;ReadPosRankSum=0.16	GT:AD:DP:GQ:PL	0/1:84,100:184:99:3463,0,2755
chrVI	114264	.	G	A	2383.77	PASS	AC=1;AF=0.5;AN=2;BaseQRankSum=1.202;DP=159;Dels=0.0;FS=1.993;HaplotypeScore=0.9867;MLEAC=1;MLEAF=0.5;MQ=42.0;MQ0=0;MQRankSum=-0.728;QD=14.99;ReadPosRankSum=-1.261	GT:AD:DP:GQ:PL	0/1:87,72:159:99:2412,0,2959
chrVI	123921	.	C	T	2574.77	PASS	AC=1;AF=0.5;AN=2;BaseQRankSum=0.252;DP=161;Dels=0.0;FS=0.0;HaplotypeScore=0.0;MLEAC=1;MLEAF=0.5;MQ=41.98;MQ0=0;MQRankSum=1.477;QD=15.99;ReadPosRankSum=-0.547	GT:AD:DP:GQ:PL	0/1:84,77:161:99:2603,0,2842
chrVI	167263	.	G	A	2846.77	PASS	AC=1;AF=0.5;AN=2;BaseQRankSum=0.229;DP=170;Dels=0.0;FS=9.415;HaplotypeScore=0.734;MLEAC=1;MLEAF=0.5;MQ=41.99;MQ0=0;MQRankSum=-0.715;QD=16.75;ReadPosRankSum=0.469	GT:AD:DP:GQ:PL	0/1:84,86:170:99:2875,0,2787
chrVI	169102	.	C	T	2934.77	PASS	AC=1;AF=0.5;AN=2;BaseQRankSum=0.999;DP=169;Dels=0.0;FS=5.486;HaplotypeScore=0.9332;MLEAC=1;MLEAF=0.5;MQ=42.0;MQ0=0;MQRankSum=-0.392;QD=17.37;ReadPosRankSum=-0.042	GT:AD:DP:GQ:PL	0/1:81,88:169:99:2963,0,2656
chrVI	176532	.	C	T	2497.77	PASS	AC=1;AF=0.5;AN=2;BaseQRankSum=0.135;DP=135;Dels=0.0;FS=7.927;HaplotypeScore=0.7887;MLEAC=1;MLEAF=0.5;MQ=42.0;MQ0=0;MQRankSum=-2.336;QD=18.5;ReadPosRankSum=0.122	GT:AD:DP:GQ:PL	0/1:60,75:135:99:2526,0,1958
chrVI	182183	.	G	A	2799.77	PASS	AC=1;AF=0.5;AN=2;BaseQRankSum=-0.606;DP=156;Dels=0.0;FS=0.0;HaplotypeScore=0.0;MLEAC=1;MLEAF=0.5;MQ=42.0;MQ0=0;MQRankSum=0.908;QD=17.95;ReadPosRankSum=-1.036	GT:AD:DP:GQ:PL	0/1:72,84:156:99:2828,0,2360
chrVI	202308	.	C	T	2250.77	PASS	AC=1;AF=0.5;AN=2;BaseQRankSum=0.654;DP=152;Dels=0.0;FS=0.0;HaplotypeScore=0.9997;MLEAC=1;MLEAF=0.5;MQ=42.0;MQ0=0;MQRankSum=0.439;QD=14.81;ReadPosRankSum=1.171	GT:AD:DP:GQ:PL	0/1:81,71:152:99:2279,0,2714
chrVI	213228	.	C	T	2533.77	PASS	AC=1;AF=0.5;AN=2;BaseQRankSum=-1.359;DP=153;Dels=0.0;FS=1.267;HaplotypeScore=0.0;MLEAC=1;MLEAF=0.5;MQ=42.0;MQ0=0;MQRankSum=0.899;QD=16.56;ReadPosRankSum=-1.921	GT:AD:DP:GQ:PL	0/1:76,77:153:99:2562,0,2578
chrVI	213263	.	C	T	1909.77	PASS	AC=1;AF=0.5;AN=2;BaseQRankSum=-0.85;DP=138;Dels=0.0;FS=2.153;HaplotypeScore=0.6651;MLEAC=1;MLEAF=0.5;MQ=42.0;MQ0=0;MQRankSum=-0.671;QD=13.84;ReadPosRankSum=-0.986	GT:AD:DP:GQ:PL	0/1:70,68:138:99:1938,0,2156
chrVI	213404	.	C	T	2136.77	PASS	AC=1;AF=0.5;AN=2;BaseQRankSum=1.34;DP=152;Dels=0.0;FS=1.316;HaplotypeScore=1.7297;MLEAC=1;MLEAF=0.5;MQ=42.0;MQ0=0;MQRankSum=0.203;QD=14.06;ReadPosRankSum=-1.061	GT:AD:DP:GQ:PL	0/1:86,66:152:99:2165,0,2870
chrVI	223077	.	G	A	1480.77	PASS	AC=1;AF=0.5;AN=2;BaseQRankSum=3.465;DP=91;Dels=0.0;FS=0.825;HaplotypeScore=0.0;MLEAC=1;MLEAF=0.5;MQ=41.98;MQ0=0;MQRankSum=-1.076;QD=16.27;ReadPosRankSum=0.155	GT:AD:DP:GQ:PL	0/1:46,45:91:99:1509,0,1485
chrVI	247371	.	G	A	2696.77	PASS	AC=1;AF=0.5;AN=2;BaseQRankSum=1.521;DP=147;Dels=0.0;FS=1.318;HaplotypeScore=1.8665;MLEAC=1;MLEAF=0.5;MQ=42.0;MQ0=0;MQRankSum=0.433;QD=18.35;ReadPosRankSum=-0.973	GT:AD:DP:GQ:PL	0/1:68,79:147:99:2725,0,2263
chrVI	255161	.	G	A	2856.77	PASS	AC=1;AF=0.5;AN=2;BaseQRankSum=-1.401;DP=165;Dels=0.0;FS=0.0;HaplotypeScore=0.0;MLEAC=1;MLEAF=0.5;MQ=41.91;MQ0=0;MQRankSum=0.67;QD=17.31;ReadPosRankSum=-1.248	GT:AD:DP:GQ:PL	0/1:79,86:165:99:2885,0,2650
chrVII	28476	.	G	A	3126.77	PASS	AC=1;AF=0.5;AN=2;BaseQRankSum=0.374;DP=171;Dels=0.0;FS=2.711;HaplotypeScore=3.7853;MLEAC=1;MLEAF=0.5;MQ=41.91;MQ0=0;MQRankSum=1.574;QD=18.29;ReadPosRankSum=-0.11	GT:AD:DP:GQ:PL	0/1:78,93:171:99:3155,0,2560
chrVII	37340	.	G	A	2485.77	PASS	AC=1;AF=0.5;AN=2;BaseQRankSum=1.747;DP=162;Dels=0.0;FS=0.0;HaplotypeScore=4.0666;MLEAC=1;MLEAF=0.5;MQ=41.88;MQ0=0;MQRankSum=1.639;QD=15.34;ReadPosRankSum=0.89	GT:AD:DP:GQ:PL	0/1:87,75:162:99:2514,0,2903
chrVII	53737	.	G	A	2770.77	PASS	AC=1;AF=0.5;AN=2;BaseQRankSum=0.302;DP=148;Dels=0.0;FS=10.105;HaplotypeScore=0.0;MLEAC=1;MLEAF=0.5;MQ=42.0;MQ0=0;MQRankSum=-0.856;QD=18.72;ReadPosRankSum=-0.587	GT:AD:DP:GQ:PL	0/1:68,80:148:99:2799,0,2279
chrVII	61475	.	G	A	3657.77	PASS	AC=1;AF=0.5;AN=2;BaseQRankSum=1.458;DP=183;Dels=0.0;FS=18.042;HaplotypeScore=0.734;MLEAC=1;MLEAF=0.5;MQ=41.99;MQ0=0;MQRankSum=-0.137;QD=19.99;ReadPosRankSum=1.296	GT:AD:DP:GQ:PL	0/1:77,105:183:99:3686,0,2528
chrVII	69567	.	C	T	1382.77	PASS	AC=1;AF=0.5;AN=2;BaseQRankSum=2.091;DP=108;Dels=0.0;FS=0.0;HaplotypeScore=0.9789;MLEAC=1;MLEAF=0.5;MQ=41.81;MQ0=0;MQRankSum=0.466;QD=12.8;ReadPosRankSum=-0.122	GT:AD:DP:GQ:PL	0/1:64,44:108:99:1411,0,2015
chrVII	78906	.	G	A	1998.77	PASS	AC=1;AF=0.5;AN=2;BaseQRankSum=1.344;DP=114;Dels=0.0;FS=0.0;HaplotypeScore=0.9996;MLEAC=1;MLEAF=0.5;MQ=42.0;MQ0=0;MQRankSum=1.174;QD=17.53;ReadPosRankSum=-0.658	GT:AD:DP:GQ:PL	0/1:55,59:114:99:2027,0,1847
chrVII	80661	.	G	A	664.77	PASS	AC=1;AF=0.5;AN=2;BaseQRankSum=0.246;DP=55;Dels=0.0;FS=0.0;HaplotypeScore=0.734;MLEAC=1;MLEAF=0.5;MQ=42.0;MQ0=0;MQRankSum=0.178;QD=12.09;ReadPosRankSum=1.383	GT:AD:DP:GQ:PL	0/1:31,24:55:99:693,0,960
chrVII	95033	.	C	T	2169.77	PASS	AC=1;AF=0.5;AN=2;BaseQRankSum=1.553;DP=143;Dels=0.0;FS=3.004;HaplotypeScore=3.7551;MLEAC=1;MLEAF=0.5;MQ=41.99;MQ0=0;MQRankSum=0.974;QD=15.17;ReadPosRankSum=0.95	GT:AD:DP:GQ:PL	0/1:77,66:143:99:2198,0,2553
chrVII	112373	.	G	A	2523.77	PASS	AC=1;AF=0.5;AN=2;BaseQRankSum=0.901;DP=134;Dels=0.0;FS=5.647;HaplotypeScore=5.4293;MLEAC=1;MLEAF=0.5;MQ=42.0;MQ0=0;MQRankSum=-0.004;QD=18.83;ReadPosRankSum=0.166	GT:AD:DP:GQ:PL	0/1:59,75:134:99:2552,0,1894
chrVII	122637	.	G	A	3121.77	PASS	AC=1;AF=0.5;AN=2;BaseQRankSum=0.927;DP=161;Dels=0.0;FS=24.7;HaplotypeScore=4.4466;MLEAC=1;MLEAF=0.5;MQ=41.71;MQ0=2;MQRankSum=-0.184;QD=19.39;ReadPosRankSum=-0.73	GT:AD:DP:GQ:PL	0/1:65,96:161:99:3150,0,1979
chrVII	144757	.	C	T	2378.77	PASS	AC=1;AF=0.5;AN=2;BaseQRankSum=0.043;DP=142;Dels=0.0;FS=9.025;HaplotypeScore=0.0;MLEAC=1;MLEAF=0.5;MQ=41.99;MQ0=0;MQRankSum=-0.247;QD=16.75;ReadPosRankSum=-0.43	GT:AD:DP:GQ:PL	0/1:72,70:142:99:2407,0,2477
chrVII	182322	.	G	A	2705.77	PASS	AC=1;AF=0.5;AN=2;BaseQRankSum=1.406;DP=146;Dels=0.0;FS=1.304;HaplotypeScore=0.7887;MLEAC=1;MLEAF=0.5;MQ=42.0;MQ0=0;MQRankSum=0.977;QD=18.53;ReadPosRankSum=0.151	GT:AD:DP:GQ:PL	0/1:66,80:146:99:2734,0,2153
chrVII	182358	.	G	A	2782.77	PASS	AC=1;AF=0.5;AN=2;BaseQRankSum=1.112;DP=136;Dels=0.0;FS=0.0;HaplotypeScore=1.6643;MLEAC=1;MLEAF=0.5;MQ=42.0;MQ0=0;MQRankSum=-1.541;QD=20.46;ReadPosRankSum=0.493	GT:AD:DP:GQ:PL	0/1:56,80:136:99:2811,0,1832
chrVII	198100	.	C	T	1944.77	PASS	AC=1;AF=0.5;AN=2;BaseQRankSum=0.735;DP=137;Dels=0.0;FS=6.791;HaplotypeScore=0.9665;MLEAC=1;MLEAF=0.5;MQ=42.0;MQ0=0;MQRankSum=-0.41;QD=14.2;ReadPosRankSum=1.239	GT:AD:DP:GQ:PL	0/1:77,60:137:99:1973,0,2618
chrVII	254536	.	G	A	3302.77	PASS	AC=1;AF=0.5;AN=2;BaseQRankSum=-1.452;DP=182;Dels=0.0;FS=0.0;HaplotypeScore=0.734;MLEAC=1;MLEAF=0.5;MQ=42.0;MQ0=0;MQRankSum=-0.134;QD=18.15;ReadPosRankSum=1.393	GT:AD:DP:GQ:PL	0/1:84,98:182:99:3331,0,2802
chrVII	256188	.	G	A	2236.77	PASS	AC=1;AF=0.5;AN=2;BaseQRankSum=-2.015;DP=142;Dels=0.0;FS=3.97;HaplotypeScore=1.4538;MLEAC=1;MLEAF=0.5;MQ=42.0;MQ0=0;MQRankSum=0.7;QD=15.75;ReadPosRankSum=0.88	GT:AD:DP:GQ:PL	0/1:68,74:142:99:2265,0,2189
chrVII	258666	.	G	A	3134.77	PASS	AC=1;AF=0.5;AN=2;BaseQRankSum=-0.268;DP=176;Dels=0.0;FS=2.604;HaplotypeScore=0.0;MLEAC=1;MLEAF=0.5;MQ=42.0;MQ0=0;MQRankSum=2.072;QD=17.81;ReadPosRankSum=-0.144	GT:AD:DP:GQ:PL	0/1:82,94:176:99:3163,0,2718
chrVII	264510	.	G	A	2503.77	PASS	AC=1;AF=0.5;AN=2;BaseQRankSum=1.241;DP=151;Dels=0.0;FS=0.0;HaplotypeScore=0.0;MLEAC=1;MLEAF=0.5;MQ=42.0;MQ0=0;MQRankSum=-1.64;QD=16.58;ReadPosRankSum=0.903	GT:AD:DP:GQ:PL	0/1:77,74:151:99:2532,0,2582
chrVII	276125	.	G	A	2708.77	PASS	AC=1;AF=0.5;AN=2;BaseQRankSum=-0.226;DP=190;Dels=0.0;FS=0.541;HaplotypeScore=3.6548;MLEAC=1;MLEAF=0.5;MQ=42.0;MQ0=0;MQRankSum=1.62;QD=14.26;ReadPosRankSum=-0.657	GT:AD:DP:GQ:PL	0/1:105,84:190:99:2737,0,3535
chrVII	341494	.	G	A	2312.77	PASS	AC=1;AF=0.5;AN=2;BaseQRankSum=-0.629;DP=140;Dels=0.0;FS=0.63;HaplotypeScore=1.612;MLEAC=1;MLEAF=0.5;MQ=41.99;MQ0=0;MQRankSum=1.23;QD=16.52;ReadPosRankSum=-0.542	GT:AD:DP:GQ:PL	0/1:71,69:140:99:2341,0,2378
chrVII	341612	.	G	A	2613.77	PASS	AC=1;AF=0.5;AN=2;BaseQRankSum=3.137;DP=166;Dels=0.0;FS=2.805;HaplotypeScore=0.9967;MLEAC=1;MLEAF=0.5;MQ=42.0;MQ0=0;MQRankSum=-0.704;QD=15.75;ReadPosRankSum=-0.108	GT:AD:DP:GQ:PL	0/1:88,78:166:99:2642,0,2925
chrVII	366440	.	G	A	1780.77	PASS	AC=1;AF=0.5;AN=2;BaseQRankSum=-0.813;DP=117;Dels=0.0;FS=0.0;HaplotypeScore=0.0;MLEAC=1;MLEAF=0.5;MQ=41.63;MQ0=1;MQRankSum=-1.167;QD=15.22;ReadPosRankSum=0.52	GT:AD:DP:GQ:PL	0/1:62,55:117:99:1809,0,2079
chrVII	366565	.	G	A	2887.77	PASS	AC=1;AF=0.5;AN=2;BaseQRankSum=0.27;DP=164;Dels=0.0;FS=0.0;HaplotypeScore=0.8321;MLEAC=1;MLEAF=0.5;MQ=41.9;MQ0=0;MQRankSum=-0.678;QD=17.61;ReadPosRankSum=-0.303	GT:AD:DP:GQ:PL	0/1:79,85:164:99:2916,0,2599
chrVII	375718	.	G	A	3183.76	PASS	AC=1;AF=0.5;AN=2;BaseQRankSum=1.867;DP=187;Dels=0.0;FS=1.155;HaplotypeScore=0.8321;MLEAC=1;MLEAF=0.5;MQ=42.0;MQ0=0;MQRankSum=0.151;QD=17.03;ReadPosRankSum=-0.65	GT:AD:DP:GQ:PL	0/1:92,94:186:99:3212,0,3072
chrVII	387267	.	G	A	1928.77	PASS	AC=1;AF=0.5;AN=2;BaseQRankSum=2.656;DP=140;Dels=0.0;FS=2.147;HaplotypeScore=0.0;MLEAC=1;MLEAF=0.5;MQ=41.56;MQ0=0;MQRankSum=-0.765;QD=13.78;ReadPosRankSum=-1.551	GT:AD:DP:GQ:PL	0/1:79,61:140:99:1957,0,2510
chrVII	387459	.	C	T	2449.77	PASS	AC=1;AF=0.5;AN=2;BaseQRankSum=1.83;DP=141;Dels=0.0;FS=3.976;HaplotypeScore=1.6208;MLEAC=1;MLEAF=0.5;MQ=42.0;MQ0=0;MQRankSum=1.426;QD=17.37;ReadPosRankSum=0.646	GT:AD:DP:GQ:PL	0/1:68,73:141:99:2478,0,2187
chrVII	397723	.	G	A	1927.77	PASS	AC=1;AF=0.5;AN=2;BaseQRankSum=-0.399;DP=129;Dels=0.0;FS=5.609;HaplotypeScore=0.8321;MLEAC=1;MLEAF=0.5;MQ=42.0;MQ0=0;MQRankSum=0.702;QD=14.94;ReadPosRankSum=-0.868	GT:AD:DP:GQ:PL	0/1:70,59:129:99:1956,0,2384
chrVII	409207	.	G	A	1583.77	PASS	AC=1;AF=0.5;AN=2;BaseQRankSum=-1.054;DP=99;Dels=0.0;FS=0.764;HaplotypeScore=0.0;MLEAC=1;MLEAF=0.5;MQ=42.0;MQ0=0;MQRankSum=0.669;QD=16.0;ReadPosRankSum=-0.55	GT:AD:DP:GQ:PL	0/1:51,48:99:99:1612,0,1751
chrVII	417223	.	G	A	2510.77	PASS	AC=1;AF=0.5;AN=2;BaseQRankSum=-0.658;DP=142;Dels=0.0;FS=6.206;HaplotypeScore=0.0;MLEAC=1;MLEAF=0.5;MQ=42.0;MQ0=0;MQRankSum=0.719;QD=17.68;ReadPosRankSum=-2.742	GT:AD:DP:GQ:PL	0/1:67,75:142:99:2539,0,2254
chrVII	427265	.	G	A	2516.77	PASS	AC=1;AF=0.5;AN=2;BaseQRankSum=-0.093;DP=150;Dels=0.0;FS=6.006;HaplotypeScore=2.5105;MLEAC=1;MLEAF=0.5;MQ=41.97;MQ0=0;MQRankSum=-0.26;QD=16.78;ReadPosRankSum=-0.226	GT:AD:DP:GQ:PL	0/1:74,75:150:99:2545,0,2510
chrVII	427714	.	G	A	2117.77	PASS	AC=1;AF=0.5;AN=2;BaseQRankSum=1.472;DP=119;Dels=0.0;FS=3.318;HaplotypeScore=0.0;MLEAC=1;MLEAF=0.5;MQ=42.0;MQ0=0;MQRankSum=1.28;QD=17.8;ReadPosRankSum=-0.04	GT:AD:DP:GQ:PL	0/1:56,63:119:99:2146,0,1831
chrVII	465936	.	G	A	3010.77	PASS	AC=1;AF=0.5;AN=2;BaseQRankSum=1.991;DP=184;Dels=0.0;FS=1.819;HaplotypeScore=0.0;MLEAC=1;MLEAF=0.5;MQ=42.0;MQ0=0;MQRankSum=2.224;QD=16.36;ReadPosRankSum=0.04	GT:AD:DP:GQ:PL	0/1:96,88:184:99:3039,0,3182
chrVII	474309	.	G	A	2426.77	PASS	AC=1;AF=0.5;AN=2;BaseQRankSum=-0.169;DP=165;Dels=0.0;FS=0.577;HaplotypeScore=1.7621;MLEAC=1;MLEAF=0.5;MQ=42.0;MQ0=0;MQRankSum=0.251;QD=14.71;ReadPosRankSum=0.392	GT:AD:DP:GQ:PL	0/1:92,73:165:99:2455,0,3237
chrVII	482861	.	G	A	2005.77	PASS	AC=1;AF=0.5;AN=2;BaseQRankSum=3.502;DP=128;Dels=0.0;FS=4.177;HaplotypeScore=0.734;MLEAC=1;MLEAF=0.5;MQ=41.87;MQ0=0;MQRankSum=0.329;QD=15.67;ReadPosRankSum=1.164	GT:AD:DP:GQ:PL	0/1:67,61:128:99:2034,0,2148
chrVII	482878	.	G	A	2277.77	PASS	AC=1;AF=0.5;AN=2;BaseQRankSum=-0.043;DP=142;Dels=0.0;FS=1.342;HaplotypeScore=0.0;MLEAC=1;MLEAF=0.5;MQ=41.89;MQ0=0;MQRankSum=-0.471;QD=16.04;ReadPosRankSum=0.182	GT:AD:DP:GQ:PL	0/1:70,72:142:99:2306,0,2246
chrVII	482948	.	G	A	2848.77	PASS	AC=1;AF=0.5;AN=2;BaseQRankSum=1.355;DP=181;Dels=0.0;FS=1.16;HaplotypeScore=1.788;MLEAC=1;MLEAF=0.5;MQ=42.0;MQ0=0;MQRankSum=0.505;QD=15.74;ReadPosRankSum=0.485	GT:AD:DP:GQ:PL	0/1:97,84:181:99:2877,0,3344
chrVII	498497	.	G	A	2636.77	PASS	AC=1;AF=0.5;AN=2;BaseQRankSum=-2.082;DP=191;Dels=0.0;FS=1.121;HaplotypeScore=4.3343;MLEAC=1;MLEAF=0.5;MQ=42.0;MQ0=0;MQRankSum=-1.4;QD=13.81;ReadPosRankSum=1.218	GT:AD:DP:GQ:PL	0/1:106,85:191:99:2665,0,3589
chrVII	529614	.	G	A	2829.77	PASS	AC=1;AF=0.5;AN=2;BaseQRankSum=-1.567;DP=147;Dels=0.0;FS=1.388;HaplotypeScore=1.7886;MLEAC=1;MLEAF=0.5;MQ=41.89;MQ0=0;MQRankSum=0.183;QD=19.25;ReadPosRankSum=-1.751	GT:AD:DP:GQ:PL	0/1:61,86:147:99:2858,0,1893
chrVII	560053	.	G	A	2156.77	PASS	AC=1;AF=0.5;AN=2;BaseQRankSum=-1.702;DP=139;Dels=0.0;FS=1.348;HaplotypeScore=0.0;MLEAC=1;MLEAF=0.5;MQ=41.88;MQ0=0;MQRankSum=2.254;QD=15.52;ReadPosRankSum=0.572	GT:AD:DP:GQ:PL	0/1:73,66:139:99:2185,0,2539
chrVII	616313	.	C	T	2766.77	PASS	AC=1;AF=0.5;AN=2;BaseQRankSum=2.633;DP=175;Dels=0.0;FS=8.767;HaplotypeScore=6.2321;MLEAC=1;MLEAF=0.5;MQ=41.92;MQ0=0;MQRankSum=0.027;QD=15.81;ReadPosRankSum=0.808	GT:AD:DP:GQ:PL	0/1:91,83:175:99:2795,0,3034
chrVII	648070	.	G	A	2744.77	PASS	AC=1;AF=0.5;AN=2;BaseQRankSum=1.539;DP=155;Dels=0.0;FS=2.016;HaplotypeScore=0.0;MLEAC=1;MLEAF=0.5;MQ=42.0;MQ0=0;MQRankSum=-0.643;QD=17.71;ReadPosRankSum=-1.112	GT:AD:DP:GQ:PL	0/1:74,81:155:99:2773,0,2346
chrVII	650193	.	G	A	2357.77	PASS	AC=1;AF=0.5;AN=2;BaseQRankSum=2.243;DP=150;Dels=0.0;FS=6.078;HaplotypeScore=0.0;MLEAC=1;MLEAF=0.5;MQ=41.99;MQ0=0;MQRankSum=-0.158;QD=15.72;ReadPosRankSum=-0.802	GT:AD:DP:GQ:PL	0/1:79,71:150:99:2386,0,2620
chrVII	659202	.	G	A	2224.77	PASS	AC=1;AF=0.5;AN=2;BaseQRankSum=-0.338;DP=143;Dels=0.0;FS=2.173;HaplotypeScore=0.0;MLEAC=1;MLEAF=0.5;MQ=41.9;MQ0=0;MQRankSum=0.172;QD=15.56;ReadPosRankSum=0.075	GT:AD:DP:GQ:PL	0/1:75,68:143:99:2253,0,2569
chrVII	660064	.	G	A	4127.77	PASS	AC=1;AF=0.5;AN=2;BaseQRankSum=1.238;DP=228;Dels=0.0;FS=0.0;HaplotypeScore=2.3218;MLEAC=1;MLEAF=0.5;MQ=41.93;MQ0=0;MQRankSum=-0.41;QD=18.1;ReadPosRankSum=-0.096	GT:AD:DP:GQ:PL	0/1:107,120:228:99:4156,0,3494
chrVII	678534	.	G	A	2723.77	PASS	AC=1;AF=0.5;AN=2;BaseQRankSum=-0.263;DP=173;Dels=0.0;FS=14.776;HaplotypeScore=2.654;MLEAC=1;MLEAF=0.5;MQ=42.0;MQ0=0;MQRankSum=0.415;QD=15.74;ReadPosRankSum=-1.223	GT:AD:DP:GQ:PL	0/1:90,83:173:99:2752,0,3050
chrVII	720157	.	G	A	2121.77	PASS	AC=1;AF=0.5;AN=2;BaseQRankSum=0.982;DP=129;Dels=0.0;FS=0.0;HaplotypeScore=0.0;MLEAC=1;MLEAF=0.5;MQ=42.0;MQ0=0;MQRankSum=-0.214;QD=16.45;ReadPosRankSum=0.233	GT:AD:DP:GQ:PL	0/1:64,65:129:99:2150,0,2011
chrVII	740183	.	G	A	2291.77	PASS	AC=1;AF=0.5;AN=2;BaseQRankSum=0.037;DP=147;Dels=0.0;FS=2.072;HaplotypeScore=0.7887;MLEAC=1;MLEAF=0.5;MQ=42.0;MQ0=0;MQRankSum=-1.363;QD=15.59;ReadPosRankSum=0.138	GT:AD:DP:GQ:PL	0/1:77,70:147:99:2320,0,2545
chrVII	761112	.	G	A	2916.77	PASS	AC=1;AF=0.5;AN=2;BaseQRankSum=0.212;DP=169;Dels=0.0;FS=0.0;HaplotypeScore=5.45;MLEAC=1;MLEAF=0.5;MQ=41.92;MQ0=0;MQRankSum=-0.09;QD=17.26;ReadPosRankSum=0.131	GT:AD:DP:GQ:PL	0/1:83,86:169:99:2945,0,2734
chrVII	765824	.	C	T	1966.77	PASS	AC=1;AF=0.5;AN=2;BaseQRankSum=1.854;DP=116;Dels=0.0;FS=14.403;HaplotypeScore=4.2595;MLEAC=1;MLEAF=0.5;MQ=41.82;MQ0=0;MQRankSum=2.246;QD=16.95;ReadPosRankSum=-0.025	GT:AD:DP:GQ:PL	0/1:57,58:116:99:1995,0,1884
chrVII	785218	.	G	A	2301.77	PASS	AC=1;AF=0.5;AN=2;BaseQRankSum=-1.276;DP=146;Dels=0.0;FS=0.604;HaplotypeScore=0.0;MLEAC=1;MLEAF=0.5;MQ=42.0;MQ0=0;MQRankSum=0.587;QD=15.77;ReadPosRankSum=-0.959	GT:AD:DP:GQ:PL	0/1:75,71:146:99:2330,0,2518
chrVII	788201	.	G	A	2947.77	PASS	AC=1;AF=0.5;AN=2;BaseQRankSum=1.388;DP=171;Dels=0.0;FS=6.786;HaplotypeScore=0.9578;MLEAC=1;MLEAF=0.5;MQ=42.0;MQ0=0;MQRankSum=-1.094;QD=17.24;ReadPosRankSum=0.822	GT:AD:DP:GQ:PL	0/1:80,91:171:99:2976,0,2472
chrVII	798051	.	G	A	3036.77	PASS	AC=1;AF=0.5;AN=2;BaseQRankSum=0.744;DP=157;Dels=0.0;FS=8.339;HaplotypeScore=0.734;MLEAC=1;MLEAF=0.5;MQ=41.79;MQ0=0;MQRankSum=0.783;QD=19.34;ReadPosRankSum=0.667	GT:AD:DP:GQ:PL	0/1:69,88:157:99:3065,0,2239
chrVII	801853	.	G	A	2079.77	PASS	AC=1;AF=0.5;AN=2;BaseQRankSum=1.655;DP=154;Dels=0.0;FS=3.101;HaplotypeScore=0.0;MLEAC=1;MLEAF=0.5;MQ=42.0;MQ0=0;MQRankSum=0.951;QD=13.5;ReadPosRankSum=-0.504	GT:AD:DP:GQ:PL	0/1:90,64:154:99:2108,0,3127
chrVII	803323	.	G	A	3266.77	PASS	AC=1;AF=0.5;AN=2;BaseQRankSum=-1.6;DP=185;Dels=0.0;FS=1.819;HaplotypeScore=1.864;MLEAC=1;MLEAF=0.5;MQ=42.0;MQ0=0;MQRankSum=-0.386;QD=17.66;ReadPosRankSum=-1.239	GT:AD:DP:GQ:PL	0/1:87,98:185:99:3295,0,2863
chrVII	830896	.	G	A	3566.77	PASS	AC=1;AF=0.5;AN=2;BaseQRankSum=0.722;DP=194;Dels=0.0;FS=7.072;HaplotypeScore=3.7327;MLEAC=1;MLEAF=0.5;MQ=41.9;MQ0=0;MQRankSum=1.863;QD=18.39;ReadPosRankSum=1.337	GT:AD:DP:GQ:PL	0/1:90,104:194:99:3595,0,2956
chrVII	849744	.	G	A	2666.77	PASS	AC=1;AF=0.5;AN=2;BaseQRankSum=0.847;DP=181;Dels=0.0;FS=4.262;HaplotypeScore=0.8321;MLEAC=1;MLEAF=0.5;MQ=42.0;MQ0=0;MQRankSum=-1.519;QD=14.73;ReadPosRankSum=0.719	GT:AD:DP:GQ:PL	0/1:98,83:181:99:2695,0,3197
chrVII	857367	.	G	A	2928.77	PASS	AC=1;AF=0.5;AN=2;BaseQRankSum=2.059;DP=173;Dels=0.0;FS=3.517;HaplotypeScore=2.6952;MLEAC=1;MLEAF=0.5;MQ=41.7;MQ0=1;MQRankSum=0.034;QD=16.93;ReadPosRankSum=-0.585	GT:AD:DP:GQ:PL	0/1:84,89:173:99:2957,0,2727
chrVII	857383	.	G	A	2975.77	PASS	AC=1;AF=0.5;AN=2;BaseQRankSum=2.614;DP=178;Dels=0.0;FS=7.529;HaplotypeScore=0.7887;MLEAC=1;MLEAF=0.5;MQ=41.61;MQ0=1;MQRankSum=0.225;QD=16.72;ReadPosRankSum=-0.512	GT:AD:DP:GQ:PL	0/1:87,91:178:99:3004,0,2703
chrVII	857445	.	G	A	2143.77	PASS	AC=1;AF=0.5;AN=2;BaseQRankSum=1.386;DP=118;Dels=0.0;FS=13.806;HaplotypeScore=0.0;MLEAC=1;MLEAF=0.5;MQ=41.45;MQ0=1;MQRankSum=0.019;QD=18.17;ReadPosRankSum=2.08	GT:AD:DP:GQ:PL	0/1:55,63:118:99:2172,0,1696
chrVII	859524	.	C	T	2916.77	PASS	AC=1;AF=0.5;AN=2;BaseQRankSum=-0.333;DP=177;Dels=0.0;FS=5.359;HaplotypeScore=0.8321;MLEAC=1;MLEAF=0.5;MQ=42.0;MQ0=0;MQRankSum=1.762;QD=16.48;ReadPosRankSum=-1.759	GT:AD:DP:GQ:PL	0/1:89,88:177:99:2945,0,2924
chrVII	883824	.	G	A	2821.77	PASS	AC=1;AF=0.5;AN=2;BaseQRankSum=1.525;DP=155;Dels=0.0;FS=0.0;HaplotypeScore=0.734;MLEAC=1;MLEAF=0.5;MQ=41.88;MQ0=0;MQRankSum=-0.469;QD=18.2;ReadPosRankSum=0.77	GT:AD:DP:GQ:PL	0/1:71,84:155:99:2850,0,2317
chrVII	883838	.	G	A	6086.77	PASS	AC=2;AF=1.0;AN=2;DP=156;Dels=0.0;FS=0.0;HaplotypeScore=0.0;MLEAC=2;MLEAF=1.0;MQ=42.0;MQ0=0;QD=37.58	GT:AD:DP:GQ:PL	1/1:0,156:156:99:6115,463,0
chrVII	894275	.	G	A	2406.77	PASS	AC=1;AF=0.5;AN=2;BaseQRankSum=-0.612;DP=143;Dels=0.0;FS=0.679;HaplotypeScore=0.0;MLEAC=1;MLEAF=0.5;MQ=42.0;MQ0=0;MQRankSum=-0.414;QD=16.83;ReadPosRankSum=-0.806	GT:AD:DP:GQ:PL	0/1:70,73:143:99:2435,0,2305
chrVII	919761	.	G	A	1309.77	PASS	AC=1;AF=0.5;AN=2;BaseQRankSum=1.498;DP=100;Dels=0.0;FS=0.778;HaplotypeScore=2.9997;MLEAC=1;MLEAF=0.5;MQ=42.0;MQ0=0;MQRankSum=0.709;QD=13.1;ReadPosRankSum=-1.582	GT:AD:DP:GQ:PL	0/1:58,42:100:99:1338,0,1849
chrVII	930836	.	G	A	2542.77	PASS	AC=1;AF=0.5;AN=2;BaseQRankSum=2.086;DP=159;Dels=0.0;FS=2.05;HaplotypeScore=3.5727;MLEAC=1;MLEAF=0.5;MQ=41.8;MQ0=0;MQRankSum=0.425;QD=15.99;ReadPosRankSum=-1.107	GT:AD:DP:GQ:PL	0/1:83,75:159:99:2571,0,2856
chrVII	939661	.	G	A	2125.77	PASS	AC=1;AF=0.5;AN=2;BaseQRankSum=-0.85;DP=117;Dels=0.0;FS=13.147;HaplotypeScore=2.8287;MLEAC=1;MLEAF=0.5;MQ=42.0;MQ0=0;MQRankSum=-0.063;QD=18.17;ReadPosRankSum=0.987	GT:AD:DP:GQ:PL	0/1:54,63:117:99:2154,0,1822
chrVII	967430	.	G	A	2219.77	PASS	AC=1;AF=0.5;AN=2;BaseQRankSum=-0.518;DP=147;Dels=0.0;FS=2.092;HaplotypeScore=0.0;MLEAC=1;MLEAF=0.5;MQ=42.0;MQ0=0;MQRankSum=-0.456;QD=15.1;ReadPosRankSum=-0.441	GT:AD:DP:GQ:PL	0/1:78,69:147:99:2248,0,2640
chrVII	969727	.	G	A	1910.77	PASS	AC=1;AF=0.5;AN=2;BaseQRankSum=-0.382;DP=128;Dels=0.0;FS=11.267;HaplotypeScore=0.9916;MLEAC=1;MLEAF=0.5;MQ=41.84;MQ0=0;MQRankSum=0.215;QD=14.93;ReadPosRankSum=0.663	GT:AD:DP:GQ:PL	0/1:67,61:128:99:1939,0,2190
chrVII	973723	.	C	T	2545.77	PASS	AC=1;AF=0.5;AN=2;BaseQRankSum=-0.304;DP=162;Dels=0.0;FS=1.242;HaplotypeScore=0.9999;MLEAC=1;MLEAF=0.5;MQ=42.0;MQ0=0;MQRankSum=0.992;QD=15.71;ReadPosRankSum=-1.505	GT:AD:DP:GQ:PL	0/1:86,76:162:99:2574,0,2956
chrVII	974756	.	G	A	2805.77	PASS	AC=1;AF=0.5;AN=2;BaseQRankSum=-1.52;DP=181;Dels=0.0;FS=0.0;HaplotypeScore=0.8321;MLEAC=1;MLEAF=0.5;MQ=41.99;MQ0=0;MQRankSum=-1.171;QD=15.5;ReadPosRankSum=-1.768	GT:AD:DP:GQ:PL	0/1:97,84:181:99:2834,0,3401
chrVII	978621	.	G	A	2403.77	PASS	AC=1;AF=0.5;AN=2;BaseQRankSum=-1.502;DP=141;Dels=0.0;FS=3.968;HaplotypeScore=0.7887;MLEAC=1;MLEAF=0.5;MQ=41.78;MQ0=0;MQRankSum=0.44;QD=17.05;ReadPosRankSum=0.167	GT:AD:DP:GQ:PL	0/1:66,75:141:99:2432,0,2188
chrVII	1038542	.	G	A	3106.77	PASS	AC=1;AF=0.5;AN=2;BaseQRankSum=0.22;DP=176;Dels=0.0;FS=0.0;HaplotypeScore=3.5141;MLEAC=1;MLEAF=0.5;MQ=41.98;MQ0=0;MQRankSum=0.161;QD=17.65;ReadPosRankSum=-0.194	GT:AD:DP:GQ:PL	0/1:86,90:176:99:3135,0,2935
chrVII	1058738	.	G	A	2271.77	PASS	AC=1;AF=0.5;AN=2;BaseQRankSum=-0.987;DP=144;Dels=0.0;FS=13.529;HaplotypeScore=0.734;MLEAC=1;MLEAF=0.5;MQ=41.99;MQ0=0;MQRankSum=-0.727;QD=15.78;ReadPosRankSum=1.518	GT:AD:DP:GQ:PL	0/1:73,71:144:99:2300,0,2449
chrVII	1059844	.	G	A	2809.77	PASS	AC=1;AF=0.5;AN=2;BaseQRankSum=1.245;DP=202;Dels=0.0;FS=0.525;HaplotypeScore=0.0;MLEAC=1;MLEAF=0.5;MQ=42.0;MQ0=0;MQRankSum=0.06;QD=13.91;ReadPosRankSum=0.152	GT:AD:DP:GQ:PL	0/1:116,86:202:99:2838,0,3964
chrVII	1061664	.	G	A	2181.77	PASS	AC=1;AF=0.5;AN=2;BaseQRankSum=-0.2;DP=141;Dels=0.0;FS=4.277;HaplotypeScore=0.734;MLEAC=1;MLEAF=0.5;MQ=41.97;MQ0=0;MQRankSum=0.633;QD=15.47;ReadPosRankSum=0.365	GT:AD:DP:GQ:PL	0/1:73,68:141:99:2210,0,2352
chrVII	1063091	.	G	A	2195.77	PASS	AC=1;AF=0.5;AN=2;BaseQRankSum=-0.701;DP=125;Dels=0.0;FS=0.674;HaplotypeScore=0.5784;MLEAC=1;MLEAF=0.5;MQ=42.0;MQ0=0;MQRankSum=-0.062;QD=17.57;ReadPosRankSum=-0.459	GT:AD:DP:GQ:PL	0/1:57,68:125:99:2224,0,1800
chrVII	1065477	.	G	A	2350.77	PASS	AC=1;AF=0.5;AN=2;BaseQRankSum=0.574;DP=114;Dels=0.0;FS=0.0;HaplotypeScore=0.0;MLEAC=1;MLEAF=0.5;MQ=41.87;MQ0=0;MQRankSum=-0.041;QD=20.62;ReadPosRankSum=-0.806	GT:AD:DP:GQ:PL	0/1:45,69:114:99:2379,0,1451
chrVII	1072851	.	G	A	2838.77	PASS	AC=1;AF=0.5;AN=2;BaseQRankSum=1.424;DP=174;Dels=0.0;FS=0.57;HaplotypeScore=2.5184;MLEAC=1;MLEAF=0.5;MQ=41.98;MQ0=0;MQRankSum=0.548;QD=16.31;ReadPosRankSum=0.653	GT:AD:DP:GQ:PL	0/1:87,87:174:99:2867,0,2864
chrVIII	26208	.	C	T	2536.77	PASS	AC=1;AF=0.5;AN=2;BaseQRankSum=-0.984;DP=159;Dels=0.0;FS=2.097;HaplotypeScore=2.133;MLEAC=1;MLEAF=0.5;MQ=42.0;MQ0=0;MQRankSum=-0.112;QD=15.95;ReadPosRankSum=-0.033	GT:AD:DP:GQ:PL	0/1:77,82:159:99:2565,0,2315
chrVIII	26284	.	C	T	2732.77	PASS	AC=1;AF=0.5;AN=2;BaseQRankSum=1.946;DP=162;Dels=0.0;FS=1.955;HaplotypeScore=0.0;MLEAC=1;MLEAF=0.5;MQ=42.0;MQ0=0;MQRankSum=0.486;QD=16.87;ReadPosRankSum=0.553	GT:AD:DP:GQ:PL	0/1:81,81:162:99:2761,0,2701
chrVIII	26574	.	C	T	2864.77	PASS	AC=1;AF=0.5;AN=2;BaseQRankSum=-0.163;DP=162;Dels=0.0;FS=0.58;HaplotypeScore=0.6651;MLEAC=1;MLEAF=0.5;MQ=42.0;MQ0=0;MQRankSum=-0.002;QD=17.68;ReadPosRankSum=0.566	GT:AD:DP:GQ:PL	0/1:76,86:162:99:2893,0,2515
chrVIII	34539	.	G	A	2623.77	PASS	AC=1;AF=0.5;AN=2;BaseQRankSum=1.642;DP=149;Dels=0.0;FS=2.903;HaplotypeScore=0.7887;MLEAC=1;MLEAF=0.5;MQ=42.0;MQ0=0;MQRankSum=-0.264;QD=17.61;ReadPosRankSum=1.118	GT:AD:DP:GQ:PL	0/1:73,76:149:99:2652,0,2415
chrVIII	36076	.	G	A	1899.77	PASS	AC=1;AF=0.5;AN=2;BaseQRankSum=2.556;DP=138;Dels=0.0;FS=3.115;HaplotypeScore=0.0;MLEAC=1;MLEAF=0.5;MQ=42.0;MQ0=0;MQRankSum=0.215;QD=13.77;ReadPosRankSum=-0.615	GT:AD:DP:GQ:PL	0/1:79,59:138:99:1928,0,2655
chrVIII	94650	.	G	A	3554.77	PASS	AC=1;AF=0.5;AN=2;BaseQRankSum=-0.596;DP=229;Dels=0.0;FS=0.0;HaplotypeScore=1.9953;MLEAC=1;MLEAF=0.5;MQ=42.0;MQ0=0;MQRankSum=-0.254;QD=15.52;ReadPosRankSum=-1.374	GT:AD:DP:GQ:PL	0/1:118,111:229:99:3583,0,3892
chrVIII	95298	.	G	A	3596.77	PASS	AC=1;AF=0.5;AN=2;BaseQRankSum=-1.342;DP=188;Dels=0.0;FS=1.143;HaplotypeScore=0.734;MLEAC=1;MLEAF=0.5;MQ=41.99;MQ0=0;MQRankSum=0.468;QD=19.13;ReadPosRankSum=-0.687	GT:AD:DP:GQ:PL	0/1:81,107:188:99:3625,0,2648
chrVIII	100450	.	C	T	2270.77	PASS	AC=1;AF=0.5;AN=2;BaseQRankSum=-0.81;DP=136;Dels=0.0;FS=7.742;HaplotypeScore=4.7697;MLEAC=1;MLEAF=0.5;MQ=42.0;MQ0=0;MQRankSum=0.035;QD=16.7;ReadPosRankSum=-0.95	GT:AD:DP:GQ:PL	0/1:65,71:136:99:2299,0,2148
chrVIII	116276	.	C	T	2870.77	PASS	AC=1;AF=0.5;AN=2;BaseQRankSum=-0.272;DP=183;Dels=0.0;FS=5.559;HaplotypeScore=0.0;MLEAC=1;MLEAF=0.5;MQ=41.66;MQ0=0;MQRankSum=-0.833;QD=15.69;ReadPosRankSum=0.356	GT:AD:DP:GQ:PL	0/1:94,89:183:99:2899,0,3032
chrVIII	118420	.	C	T	2094.77	PASS	AC=1;AF=0.5;AN=2;BaseQRankSum=1.567;DP=130;Dels=0.0;FS=0.651;HaplotypeScore=1.6671;MLEAC=1;MLEAF=0.5;MQ=41.98;MQ0=0;MQRankSum=0.147;QD=16.11;ReadPosRankSum=-0.319	GT:AD:DP:GQ:PL	0/1:66,64:130:99:2123,0,2159
chrVIII	120740	.	C	T	2348.77	PASS	AC=1;AF=0.5;AN=2;BaseQRankSum=-0.452;DP=138;Dels=0.0;FS=1.348;HaplotypeScore=0.0;MLEAC=1;MLEAF=0.5;MQ=42.0;MQ0=0;MQRankSum=-0.328;QD=17.02;ReadPosRankSum=-0.324	GT:AD:DP:GQ:PL	0/1:65,73:138:99:2377,0,2072
chrVIII	122617	.	G	A	1025.77	PASS	AC=1;AF=0.5;AN=2;BaseQRankSum=2.439;DP=74;Dels=0.0;FS=4.583;HaplotypeScore=0.9973;MLEAC=1;MLEAF=0.5;MQ=42.0;MQ0=0;MQRankSum=0.944;QD=13.86;ReadPosRankSum=-0.562	GT:AD:DP:GQ:PL	0/1:42,32:74:99:1054,0,1313
chrVIII	123980	.	G	A	1159.77	PASS	AC=1;AF=0.5;AN=2;BaseQRankSum=1.799;DP=82;Dels=0.0;FS=9.005;HaplotypeScore=5.2759;MLEAC=1;MLEAF=0.5;MQ=41.82;MQ0=0;MQRankSum=0.78;QD=14.14;ReadPosRankSum=-1.92	GT:AD:DP:GQ:PL	0/1:46,36:82:99:1188,0,1533
chrVIII	151514	.	G	A	3115.77	PASS	AC=1;AF=0.5;AN=2;BaseQRankSum=0.252;DP=203;Dels=0.0;FS=0.533;HaplotypeScore=0.7887;MLEAC=1;MLEAF=0.5;MQ=41.93;MQ0=0;MQRankSum=1.226;QD=15.35;ReadPosRankSum=1.518	GT:AD:DP:GQ:PL	0/1:106,97:203:99:3144,0,3471
chrVIII	159803	.	G	A	1257.77	PASS	AC=1;AF=0.5;AN=2;BaseQRankSum=0.908;DP=91;Dels=0.0;FS=0.869;HaplotypeScore=10.9678;MLEAC=1;MLEAF=0.5;MQ=42.0;MQ0=0;MQRankSum=-0.348;QD=13.82;ReadPosRankSum=-0.604	GT:AD:DP:GQ:PL	0/1:51,40:91:99:1286,0,1664
chrVIII	161525	.	G	A	1864.77	PASS	AC=1;AF=0.5;AN=2;BaseQRankSum=1.043;DP=118;Dels=0.0;FS=0.762;HaplotypeScore=0.8941;MLEAC=1;MLEAF=0.5;MQ=41.88;MQ0=0;MQRankSum=-0.741;QD=15.8;ReadPosRankSum=-0.935	GT:AD:DP:GQ:PL	0/1:62,56:118:99:1893,0,2100
chrVIII	164997	.	C	T	2760.77	PASS	AC=1;AF=0.5;AN=2;BaseQRankSum=1.884;DP=172;Dels=0.0;FS=3.576;HaplotypeScore=0.0;MLEAC=1;MLEAF=0.5;MQ=41.84;MQ0=0;MQRankSum=0.71;QD=16.05;ReadPosRankSum=1.58	GT:AD:DP:GQ:PL	0/1:90,82:172:99:2789,0,3099
chrVIII	182912	.	C	T	2357.77	PASS	AC=1;AF=0.5;AN=2;BaseQRankSum=1.331;DP=138;Dels=0.0;FS=0.644;HaplotypeScore=0.0;MLEAC=1;MLEAF=0.5;MQ=42.0;MQ0=0;MQRankSum=0.317;QD=17.09;ReadPosRankSum=0.057	GT:AD:DP:GQ:PL	0/1:68,70:138:99:2386,0,2278
chrVIII	187084	.	G	A	1152.77	PASS	AC=1;AF=0.5;AN=2;BaseQRankSum=0.679;DP=64;Dels=0.0;FS=0.0;HaplotypeScore=0.0;MLEAC=1;MLEAF=0.5;MQ=42.0;MQ0=0;MQRankSum=-0.222;QD=18.01;ReadPosRankSum=0.464	GT:AD:DP:GQ:PL	0/1:30,34:64:99:1181,0,962
chrVIII	189853	.	G	A	1383.77	PASS	AC=1;AF=0.5;AN=2;BaseQRankSum=1.426;DP=105;Dels=0.0;FS=0.0;HaplotypeScore=0.0;MLEAC=1;MLEAF=0.5;MQ=42.0;MQ0=0;MQRankSum=-2.107;QD=13.18;ReadPosRankSum=1.75	GT:AD:DP:GQ:PL	0/1:61,44:105:99:1412,0,1952
chrVIII	202278	.	C	T	3151.77	PASS	AC=1;AF=0.5;AN=2;BaseQRankSum=-0.295;DP=193;Dels=0.0;FS=4.115;HaplotypeScore=2.4511;MLEAC=1;MLEAF=0.5;MQ=41.92;MQ0=0;MQRankSum=-0.535;QD=16.33;ReadPosRankSum=1.149	GT:AD:DP:GQ:PL	0/1:94,99:193:99:3180,0,3057
chrVIII	207263	.	G	A	2345.77	PASS	AC=1;AF=0.5;AN=2;BaseQRankSum=1.163;DP=142;Dels=0.0;FS=1.352;HaplotypeScore=4.1546;MLEAC=1;MLEAF=0.5;MQ=42.0;MQ0=0;MQRankSum=-0.241;QD=16.52;ReadPosRankSum=0.257	GT:AD:DP:GQ:PL	0/1:73,69:142:99:2374,0,2411
chrVIII	231652	.	C	T	3632.77	PASS	AC=1;AF=0.5;AN=2;BaseQRankSum=0.273;DP=192;Dels=0.0;FS=7.2;HaplotypeScore=0.0;MLEAC=1;MLEAF=0.5;MQ=42.0;MQ0=0;MQRankSum=-0.654;QD=18.92;ReadPosRankSum=0.955	GT:AD:DP:GQ:PL	0/1:86,106:192:99:3661,0,2806
chrVIII	255601	.	G	A	2945.77	PASS	AC=1;AF=0.5;AN=2;BaseQRankSum=-0.066;DP=184;Dels=0.0;FS=7.319;HaplotypeScore=0.9999;MLEAC=1;MLEAF=0.5;MQ=41.99;MQ0=0;MQRankSum=-0.336;QD=16.01;ReadPosRankSum=-0.038	GT:AD:DP:GQ:PL	0/1:95,89:184:99:2974,0,3175
chrVIII	258170	.	G	A	3045.77	PASS	AC=1;AF=0.5;AN=2;BaseQRankSum=-2.235;DP=160;Dels=0.0;FS=1.265;HaplotypeScore=0.0;MLEAC=1;MLEAF=0.5;MQ=42.0;MQ0=0;MQRankSum=0.354;QD=19.04;ReadPosRankSum=-0.281	GT:AD:DP:GQ:PL	0/1:68,92:160:99:3074,0,2247
chrVIII	273740	.	G	A	3045.77	PASS	AC=1;AF=0.5;AN=2;BaseQRankSum=0.909;DP=182;Dels=0.0;FS=0.0;HaplotypeScore=6.0951;MLEAC=1;MLEAF=0.5;MQ=41.92;MQ0=0;MQRankSum=0.684;QD=16.73;ReadPosRankSum=0.749	GT:AD:DP:GQ:PL	0/1:91,91:182:99:3074,0,2999
chrVIII	276808	.	G	A	2166.77	PASS	AC=1;AF=0.5;AN=2;BaseQRankSum=2.033;DP=167;Dels=0.0;FS=6.986;HaplotypeScore=0.0;MLEAC=1;MLEAF=0.5;MQ=41.89;MQ0=0;MQRankSum=0.896;QD=12.97;ReadPosRankSum=0.73	GT:AD:DP:GQ:PL	0/1:100,67:167:99:2195,0,3388
chrVIII	288177	.	G	A	1929.77	PASS	AC=1;AF=0.5;AN=2;BaseQRankSum=0.327;DP=138;Dels=0.0;FS=0.659;HaplotypeScore=2.5314;MLEAC=1;MLEAF=0.5;MQ=40.88;MQ0=2;MQRankSum=1.589;QD=13.98;ReadPosRankSum=-0.226	GT:AD:DP:GQ:PL	0/1:78,60:138:99:1958,0,2614
chrVIII	288909	.	G	A	2573.77	PASS	AC=1;AF=0.5;AN=2;BaseQRankSum=-0.077;DP=169;Dels=0.0;FS=4.554;HaplotypeScore=0.0;MLEAC=1;MLEAF=0.5;MQ=42.0;MQ0=0;MQRankSum=0.327;QD=15.23;ReadPosRankSum=0.623	GT:AD:DP:GQ:PL	0/1:92,77:169:99:2602,0,3100
chrVIII	297882	.	C	T	2208.77	PASS	AC=1;AF=0.5;AN=2;BaseQRankSum=1.29;DP=133;Dels=0.0;FS=2.226;HaplotypeScore=1.7791;MLEAC=1;MLEAF=0.5;MQ=42.0;MQ0=0;MQRankSum=-1.968;QD=16.61;ReadPosRankSum=0.894	GT:AD:DP:GQ:PL	0/1:67,66:133:99:2237,0,2191
chrVIII	325060	.	G	A	2278.77	PASS	AC=1;AF=0.5;AN=2;BaseQRankSum=1.236;DP=161;Dels=0.0;FS=1.241;HaplotypeScore=0.0;MLEAC=1;MLEAF=0.5;MQ=42.0;MQ0=0;MQRankSum=-0.568;QD=14.15;ReadPosRankSum=-0.783	GT:AD:DP:GQ:PL	0/1:91,70:161:99:2307,0,2991
chrVIII	330200	.	C	T	3448.77	PASS	AC=1;AF=0.5;AN=2;BaseQRankSum=0.021;DP=181;Dels=0.0;FS=4.307;HaplotypeScore=0.0;MLEAC=1;MLEAF=0.5;MQ=42.0;MQ0=0;MQRankSum=-1.759;QD=19.05;ReadPosRankSum=0.101	GT:AD:DP:GQ:PL	0/1:81,100:181:99:3477,0,2719
chrVIII	383347	.	C	T	2888.77	PASS	AC=1;AF=0.5;AN=2;BaseQRankSum=-0.723;DP=162;Dels=0.0;FS=0.0;HaplotypeScore=0.0;MLEAC=1;MLEAF=0.5;MQ=41.9;MQ0=0;MQRankSum=0.811;QD=17.83;ReadPosRankSum=0.146	GT:AD:DP:GQ:PL	0/1:76,86:162:99:2917,0,2549
chrVIII	405158	.	G	A	2419.77	PASS	AC=1;AF=0.5;AN=2;BaseQRankSum=-0.264;DP=156;Dels=0.0;FS=9.782;HaplotypeScore=5.054;MLEAC=1;MLEAF=0.5;MQ=41.99;MQ0=0;MQRankSum=-0.747;QD=15.51;ReadPosRankSum=0.655	GT:AD:DP:GQ:PL	0/1:82,74:156:99:2448,0,2800
chrVIII	411052	.	C	T	3173.77	PASS	AC=1;AF=0.5;AN=2;BaseQRankSum=0.29;DP=193;Dels=0.0;FS=4.119;HaplotypeScore=0.0;MLEAC=1;MLEAF=0.5;MQ=42.0;MQ0=0;MQRankSum=0.522;QD=16.44;ReadPosRankSum=2.491	GT:AD:DP:GQ:PL	0/1:97,96:193:99:3202,0,3274
chrVIII	422906	.	C	T	2131.77	PASS	AC=1;AF=0.5;AN=2;BaseQRankSum=0.618;DP=124;Dels=0.0;FS=1.435;HaplotypeScore=0.0;MLEAC=1;MLEAF=0.5;MQ=42.0;MQ0=0;MQRankSum=0.073;QD=17.19;ReadPosRankSum=0.593	GT:AD:DP:GQ:PL	0/1:60,64:124:99:2160,0,1943
chrVIII	450394	.	G	A	3478.77	PASS	AC=1;AF=0.5;AN=2;BaseQRankSum=2.552;DP=205;Dels=0.0;FS=2.451;HaplotypeScore=6.349;MLEAC=1;MLEAF=0.5;MQ=41.93;MQ0=0;MQRankSum=1.565;QD=16.97;ReadPosRankSum=-0.757	GT:AD:DP:GQ:PL	0/1:104,101:205:99:3507,0,3364
chrVIII	483874	.	G	A	1686.77	PASS	AC=1;AF=0.5;AN=2;BaseQRankSum=-0.248;DP=110;Dels=0.0;FS=12.775;HaplotypeScore=0.0;MLEAC=1;MLEAF=0.5;MQ=42.0;MQ0=0;MQRankSum=-0.709;QD=15.33;ReadPosRankSum=-0.948	GT:AD:DP:GQ:PL	0/1:56,54:110:99:1715,0,1861
chrVIII	492003	.	C	T	2802.77	PASS	AC=1;AF=0.5;AN=2;BaseQRankSum=-0.646;DP=164;Dels=0.0;FS=0.58;HaplotypeScore=0.9997;MLEAC=1;MLEAF=0.5;MQ=42.0;MQ0=0;MQRankSum=-2.501;QD=17.09;ReadPosRankSum=0.395	GT:AD:DP:GQ:PL	0/1:77,87:164:99:2831,0,2526
chrVIII	498890	.	G	A	1571.77	PASS	AC=1;AF=0.5;AN=2;BaseQRankSum=-0.57;DP=86;Dels=0.0;FS=2.991;HaplotypeScore=0.0;MLEAC=1;MLEAF=0.5;MQ=42.0;MQ0=0;MQRankSum=1.117;QD=18.28;ReadPosRankSum=0.587	GT:AD:DP:GQ:PL	0/1:38,48:86:99:1600,0,1239
chrVIII	501174	.	G	A	2771.77	PASS	AC=1;AF=0.5;AN=2;BaseQRankSum=0.902;DP=191;Dels=0.0;FS=0.0;HaplotypeScore=1.5616;MLEAC=1;MLEAF=0.5;MQ=42.0;MQ0=0;MQRankSum=1.418;QD=14.51;ReadPosRankSum=0.71	GT:AD:DP:GQ:PL	0/1:107,83:191:99:2800,0,3669
chrVIII	503690	.	C	T	2619.77	PASS	AC=1;AF=0.5;AN=2;BaseQRankSum=-1.318;DP=150;Dels=0.0;FS=0.61;HaplotypeScore=0.8321;MLEAC=1;MLEAF=0.5;MQ=41.99;MQ0=0;MQRankSum=0.009;QD=17.47;ReadPosRankSum=-0.126	GT:AD:DP:GQ:PL	0/1:72,78:150:99:2648,0,2433
chrVIII	508553	.	C	T	2472.77	PASS	AC=1;AF=0.5;AN=2;BaseQRankSum=0.985;DP=160;Dels=0.0;FS=5.824;HaplotypeScore=0.0;MLEAC=1;MLEAF=0.5;MQ=41.45;MQ0=0;MQRankSum=-0.06;QD=15.45;ReadPosRankSum=0.93	GT:AD:DP:GQ:PL	0/1:82,78:160:99:2501,0,2589
chrIX	51397	.	G	A	2382.77	PASS	AC=1;AF=0.5;AN=2;BaseQRankSum=0.156;DP=155;Dels=0.0;FS=1.275;HaplotypeScore=0.8321;MLEAC=1;MLEAF=0.5;MQ=41.9;MQ0=0;MQRankSum=1.473;QD=15.37;ReadPosRankSum=-1.34	GT:AD:DP:GQ:PL	0/1:83,72:155:99:2411,0,2818
chrIX	67257	.	G	A	3204.83	PASS	AC=1;AF=0.5;AN=2;BaseQRankSum=-0.762;DP=200;Dels=0.0;FS=19.696;HaplotypeScore=6.1911;MLEAC=1;MLEAF=0.5;MQ=41.91;MQ0=0;MQRankSum=0.376;QD=16.02;ReadPosRankSum=-1.008	GT:AD:DP:GQ:PL	0/1:102,97:200:99:3234,0,3410
chrIX	96220	.	C	T	2498.77	PASS	AC=1;AF=0.5;AN=2;BaseQRankSum=-0.625;DP=155;Dels=0.0;FS=6.99;HaplotypeScore=0.0;MLEAC=1;MLEAF=0.5;MQ=42.0;MQ0=0;MQRankSum=-0.041;QD=16.12;ReadPosRankSum=-1.018	GT:AD:DP:GQ:PL	0/1:79,76:155:99:2527,0,2617
chrIX	96872	.	C	T	3279.77	PASS	AC=1;AF=0.5;AN=2;BaseQRankSum=0.409;DP=197;Dels=0.0;FS=4.131;HaplotypeScore=0.9996;MLEAC=1;MLEAF=0.5;MQ=41.99;MQ0=0;MQRankSum=0.274;QD=16.65;ReadPosRankSum=-1.074	GT:AD:DP:GQ:PL	0/1:100,97:197:99:3308,0,3302
chrIX	99420	.	G	A	3211.76	PASS	AC=1;AF=0.5;AN=2;BaseQRankSum=2.674;DP=195;Dels=0.0;FS=0.559;HaplotypeScore=1.7074;MLEAC=1;MLEAF=0.5;MQ=42.0;MQ0=0;MQRankSum=0.585;QD=16.47;ReadPosRankSum=-0.006	GT:AD:DP:GQ:PL	0/1:99,96:195:99:3240,0,3212
chrIX	118106	.	G	A	2111.77	PASS	AC=1;AF=0.5;AN=2;BaseQRankSum=0.64;DP=125;Dels=0.0;FS=5.542;HaplotypeScore=0.734;MLEAC=1;MLEAF=0.5;MQ=41.98;MQ0=0;MQRankSum=-0.175;QD=16.89;ReadPosRankSum=0.378	GT:AD:DP:GQ:PL	0/1:61,64:125:99:2140,0,2029
chrIX	141478	.	G	A	6763.77	PASS	AC=2;AF=1.0;AN=2;DP=171;Dels=0.0;FS=0.0;HaplotypeScore=0.0;MLEAC=2;MLEAF=1.0;MQ=41.89;MQ0=0;QD=28.24	GT:AD:DP:GQ:PL	1/1:0,171:171:99:6792,515,0
chrIX	141816	.	G	A	2375.77	PASS	AC=1;AF=0.5;AN=2;BaseQRankSum=-1.102;DP=165;Dels=0.0;FS=1.243;HaplotypeScore=0.9332;MLEAC=1;MLEAF=0.5;MQ=41.98;MQ0=0;MQRankSum=0.629;QD=14.4;ReadPosRankSum=0.363	GT:AD:DP:GQ:PL	0/1:93,72:165:99:2404,0,3209
chrIX	173403	.	C	T	2426.77	PASS	AC=1;AF=0.5;AN=2;BaseQRankSum=-0.722;DP=164;Dels=0.0;FS=1.242;HaplotypeScore=0.9665;MLEAC=1;MLEAF=0.5;MQ=42.0;MQ0=0;MQRankSum=-0.712;QD=14.8;ReadPosRankSum=-0.236	GT:AD:DP:GQ:PL	0/1:90,74:164:99:2455,0,3105
chrIX	179317	.	G	A	2108.77	PASS	AC=1;AF=0.5;AN=2;BaseQRankSum=0.609;DP=117;Dels=0.0;FS=0.0;HaplotypeScore=0.0;MLEAC=1;MLEAF=0.5;MQ=42.0;MQ0=0;MQRankSum=1.363;QD=18.02;ReadPosRankSum=-0.598	GT:AD:DP:GQ:PL	0/1:55,62:117:99:2137,0,1800
chrIX	183555	.	G	A	2703.77	PASS	AC=1;AF=0.5;AN=2;BaseQRankSum=2.049;DP=147;Dels=0.0;FS=8.926;HaplotypeScore=0.0;MLEAC=1;MLEAF=0.5;MQ=41.86;MQ0=0;MQRankSum=-0.204;QD=18.39;ReadPosRankSum=0.212	GT:AD:DP:GQ:PL	0/1:68,79:147:99:2732,0,2315
chrIX	187715	.	G	A	2333.77	PASS	AC=1;AF=0.5;AN=2;BaseQRankSum=-0.373;DP=139;Dels=0.0;FS=3.049;HaplotypeScore=0.0;MLEAC=1;MLEAF=0.5;MQ=41.97;MQ0=0;MQRankSum=0.381;QD=16.79;ReadPosRankSum=-0.133	GT:AD:DP:GQ:PL	0/1:69,70:139:99:2362,0,2272
chrIX	222437	.	G	A	2508.77	PASS	AC=1;AF=0.5;AN=2;BaseQRankSum=-0.582;DP=178;Dels=0.0;FS=1.866;HaplotypeScore=1.7834;MLEAC=1;MLEAF=0.5;MQ=41.91;MQ0=0;MQRankSum=-0.048;QD=14.09;ReadPosRankSum=-0.315	GT:AD:DP:GQ:PL	0/1:100,78:178:99:2537,0,3419
chrIX	258791	.	C	T	2022.77	PASS	AC=1;AF=0.5;AN=2;BaseQRankSum=3.257;DP=124;Dels=0.0;FS=1.461;HaplotypeScore=0.0;MLEAC=1;MLEAF=0.5;MQ=41.89;MQ0=0;MQRankSum=0.015;QD=16.31;ReadPosRankSum=-0.255	GT:AD:DP:GQ:PL	0/1:65,59:124:99:2051,0,2094
chrIX	278232	.	C	T	2775.77	PASS	AC=1;AF=0.5;AN=2;BaseQRankSum=-0.009;DP=172;Dels=0.0;FS=18.502;HaplotypeScore=0.0;MLEAC=1;MLEAF=0.5;MQ=42.0;MQ0=0;MQRankSum=1.828;QD=16.14;ReadPosRankSum=0.956	GT:AD:DP:GQ:PL	0/1:87,85:172:99:2804,0,2903
chrIX	283481	.	C	T	2575.77	PASS	AC=1;AF=0.5;AN=2;BaseQRankSum=1.035;DP=184;Dels=0.0;FS=3.39;HaplotypeScore=0.8321;MLEAC=1;MLEAF=0.5;MQ=42.0;MQ0=0;MQRankSum=-1.182;QD=14.0;ReadPosRankSum=-0.507	GT:AD:DP:GQ:PL	0/1:104,80:184:99:2604,0,3415
chrIX	294381	.	G	A	2913.77	PASS	AC=1;AF=0.5;AN=2;BaseQRankSum=1.78;DP=178;Dels=0.0;FS=3.443;HaplotypeScore=0.8321;MLEAC=1;MLEAF=0.5;MQ=42.0;MQ0=0;MQRankSum=-0.103;QD=16.37;ReadPosRankSum=0.301	GT:AD:DP:GQ:PL	0/1:92,86:178:99:2942,0,3077
chrIX	316735	.	C	T	3535.77	PASS	AC=1;AF=0.5;AN=2;BaseQRankSum=0.744;DP=209;Dels=0.0;FS=3.493;HaplotypeScore=4.516;MLEAC=1;MLEAF=0.5;MQ=41.88;MQ0=1;MQRankSum=0.558;QD=16.92;ReadPosRankSum=0.641	GT:AD:DP:GQ:PL	0/1:104,105:209:99:3564,0,3516
chrIX	398688	.	G	A	3175.77	PASS	AC=1;AF=0.5;AN=2;BaseQRankSum=-0.953;DP=194;Dels=0.0;FS=4.073;HaplotypeScore=0.0;MLEAC=1;MLEAF=0.5;MQ=42.0;MQ0=0;MQRankSum=-0.198;QD=16.37;ReadPosRankSum=-0.556	GT:AD:DP:GQ:PL	0/1:98,96:194:99:3204,0,3327
chrIX	411913	.	G	A	3016.77	PASS	AC=1;AF=0.5;AN=2;BaseQRankSum=-1.179;DP=179;Dels=0.0;FS=2.597;HaplotypeScore=0.0;MLEAC=1;MLEAF=0.5;MQ=41.92;MQ0=0;MQRankSum=0.446;QD=16.85;ReadPosRankSum=-1.395	GT:AD:DP:GQ:PL	0/1:89,90:179:99:3045,0,3003
chrX	37003	.	C	T	1880.77	PASS	AC=1;AF=0.5;AN=2;BaseQRankSum=2.305;DP=110;Dels=0.0;FS=1.546;HaplotypeScore=0.0;MLEAC=1;MLEAF=0.5;MQ=42.0;MQ0=0;MQRankSum=-1.33;QD=17.1;ReadPosRankSum=0.834	GT:AD:DP:GQ:PL	0/1:54,56:110:99:1909,0,1738
chrX	39490	.	G	A	3023.77	PASS	AC=1;AF=0.5;AN=2;BaseQRankSum=0.002;DP=173;Dels=0.0;FS=0.0;HaplotypeScore=0.0;MLEAC=1;MLEAF=0.5;MQ=42.0;MQ0=0;MQRankSum=-0.248;QD=17.48;ReadPosRankSum=-1.499	GT:AD:DP:GQ:PL	0/1:83,90:173:99:3052,0,2707
chrX	49735	.	C	T	2478.77	PASS	AC=1;AF=0.5;AN=2;BaseQRankSum=-1.281;DP=163;Dels=0.0;FS=8.013;HaplotypeScore=0.9159;MLEAC=1;MLEAF=0.5;MQ=41.91;MQ0=0;MQRankSum=-0.357;QD=15.21;ReadPosRankSum=-0.576	GT:AD:DP:GQ:PL	0/1:85,78:163:99:2507,0,2856
chrX	53221	.	G	A	3090.77	PASS	AC=1;AF=0.5;AN=2;BaseQRankSum=-0.239;DP=183;Dels=0.0;FS=1.153;HaplotypeScore=0.0;MLEAC=1;MLEAF=0.5;MQ=42.0;MQ0=0;MQRankSum=-0.945;QD=16.89;ReadPosRankSum=0.208	GT:AD:DP:GQ:PL	0/1:91,92:183:99:3119,0,2999
chrX	73448	.	G	A	3146.77	PASS	AC=1;AF=0.5;AN=2;BaseQRankSum=0.472;DP=198;Dels=0.0;FS=4.902;HaplotypeScore=0.8321;MLEAC=1;MLEAF=0.5;MQ=41.79;MQ0=0;MQRankSum=0.439;QD=15.89;ReadPosRankSum=-1.12	GT:AD:DP:GQ:PL	0/1:103,95:198:99:3175,0,3494
chrX	74000	.	G	A	2496.77	PASS	AC=1;AF=0.5;AN=2;BaseQRankSum=-0.806;DP=171;Dels=0.0;FS=1.902;HaplotypeScore=0.0;MLEAC=1;MLEAF=0.5;MQ=41.99;MQ0=0;MQRankSum=-0.47;QD=14.6;ReadPosRankSum=0.383	GT:AD:DP:GQ:PL	0/1:94,77:171:99:2525,0,3207
chrX	74292	.	C	T	2638.77	PASS	AC=1;AF=0.5;AN=2;BaseQRankSum=-1.563;DP=159;Dels=0.0;FS=2.8;HaplotypeScore=1.6208;MLEAC=1;MLEAF=0.5;MQ=41.15;MQ0=0;MQRankSum=0.615;QD=16.6;ReadPosRankSum=-0.164	GT:AD:DP:GQ:PL	0/1:77,82:159:99:2667,0,2598
chrX	78818	.	C	T	2907.77	PASS	AC=1;AF=0.5;AN=2;BaseQRankSum=2.264;DP=162;Dels=0.0;FS=19.407;HaplotypeScore=0.0;MLEAC=1;MLEAF=0.5;MQ=41.99;MQ0=0;MQRankSum=0.44;QD=17.95;ReadPosRankSum=1.132	GT:AD:DP:GQ:PL	0/1:75,87:162:99:2936,0,2414
chrX	99568	.	C	T	854.77	PASS	AC=1;AF=0.5;AN=2;BaseQRankSum=0.484;DP=75;Dels=0.0;FS=6.471;HaplotypeScore=3.9967;MLEAC=1;MLEAF=0.5;MQ=41.81;MQ0=0;MQRankSum=-0.375;QD=11.4;ReadPosRankSum=-0.985	GT:AD:DP:GQ:PL	0/1:46,29:75:99:883,0,1397
chrX	117811	.	G	A	2571.77	PASS	AC=1;AF=0.5;AN=2;BaseQRankSum=1.179;DP=138;Dels=0.0;FS=1.429;HaplotypeScore=3.9434;MLEAC=1;MLEAF=0.5;MQ=41.85;MQ0=0;MQRankSum=-0.25;QD=18.64;ReadPosRankSum=0.345	GT:AD:DP:GQ:PL	0/1:62,76:138:99:2600,0,1925
chrX	120157	.	C	T	1670.77	PASS	AC=1;AF=0.5;AN=2;BaseQRankSum=2.521;DP=130;Dels=0.0;FS=0.694;HaplotypeScore=4.4509;MLEAC=1;MLEAF=0.5;MQ=41.85;MQ0=0;MQRankSum=0.097;QD=12.85;ReadPosRankSum=-0.696	GT:AD:DP:GQ:PL	0/1:78,52:130:99:1699,0,2512
chrX	120389	.	C	T	2623.77	PASS	AC=1;AF=0.5;AN=2;BaseQRankSum=0.203;DP=158;Dels=0.0;FS=16.999;HaplotypeScore=0.734;MLEAC=1;MLEAF=0.5;MQ=41.99;MQ0=0;MQRankSum=-0.057;QD=16.61;ReadPosRankSum=0.586	GT:AD:DP:GQ:PL	0/1:80,78:158:99:2652,0,2692
chrX	150352	.	G	A	2083.77	PASS	AC=1;AF=0.5;AN=2;BaseQRankSum=-0.761;DP=122;Dels=0.0;FS=13.185;HaplotypeScore=3.3837;MLEAC=1;MLEAF=0.5;MQ=41.88;MQ0=0;MQRankSum=-0.331;QD=17.08;ReadPosRankSum=-0.105	GT:AD:DP:GQ:PL	0/1:58,64:122:99:2112,0,1904
chrX	160967	.	G	A	2610.77	PASS	AC=1;AF=0.5;AN=2;BaseQRankSum=-1.056;DP=154;Dels=0.0;FS=14.216;HaplotypeScore=0.0;MLEAC=1;MLEAF=0.5;MQ=42.0;MQ0=0;MQRankSum=1.128;QD=16.95;ReadPosRankSum=-2.494	GT:AD:DP:GQ:PL	0/1:75,79:154:99:2639,0,2488
chrX	169760	.	C	T	2909.77	PASS	AC=1;AF=0.5;AN=2;BaseQRankSum=-0.413;DP=175;Dels=0.0;FS=3.457;HaplotypeScore=0.0;MLEAC=1;MLEAF=0.5;MQ=41.97;MQ0=0;MQRankSum=-0.216;QD=16.63;ReadPosRankSum=-1.962	GT:AD:DP:GQ:PL	0/1:88,87:175:99:2938,0,2967
chrX	172967	.	G	A	2400.77	PASS	AC=1;AF=0.5;AN=2;BaseQRankSum=3.54;DP=144;Dels=0.0;FS=0.609;HaplotypeScore=0.0;MLEAC=1;MLEAF=0.5;MQ=42.0;MQ0=0;MQRankSum=-2.186;QD=16.67;ReadPosRankSum=-0.607	GT:AD:DP:GQ:PL	0/1:73,71:144:99:2429,0,2399
chrX	172989	.	G	A	2164.77	PASS	AC=1;AF=0.5;AN=2;BaseQRankSum=-0.407;DP=141;Dels=0.0;FS=1.323;HaplotypeScore=0.0;MLEAC=1;MLEAF=0.5;MQ=41.99;MQ0=0;MQRankSum=-0.817;QD=15.35;ReadPosRankSum=0.01	GT:AD:DP:GQ:PL	0/1:76,65:141:99:2193,0,2612
chrX	172996	.	G	A	2130.77	PASS	AC=1;AF=0.5;AN=2;BaseQRankSum=-0.248;DP=146;Dels=0.0;FS=0.0;HaplotypeScore=0.0;MLEAC=1;MLEAF=0.5;MQ=41.99;MQ0=0;MQRankSum=-0.276;QD=14.59;ReadPosRankSum=0.051	GT:AD:DP:GQ:PL	0/1:81,65:146:99:2159,0,2744
chrX	173008	.	G	A	2166.77	PASS	AC=1;AF=0.5;AN=2;BaseQRankSum=0.569;DP=142;Dels=0.0;FS=0.627;HaplotypeScore=0.734;MLEAC=1;MLEAF=0.5;MQ=41.99;MQ0=0;MQRankSum=-0.446;QD=15.26;ReadPosRankSum=-1.462	GT:AD:DP:GQ:PL	0/1:77,65:142:99:2195,0,2570
chrX	173071	.	G	A	3308.77	PASS	AC=1;AF=0.5;AN=2;BaseQRankSum=1.024;DP=195;Dels=0.0;FS=5.968;HaplotypeScore=0.0;MLEAC=1;MLEAF=0.5;MQ=42.0;MQ0=0;MQRankSum=-0.669;QD=16.97;ReadPosRankSum=-0.77	GT:AD:DP:GQ:PL	0/1:98,97:195:99:3337,0,3283
chrX	181569	.	G	A	2613.77	PASS	AC=1;AF=0.5;AN=2;BaseQRankSum=0.196;DP=147;Dels=0.0;FS=2.089;HaplotypeScore=0.9995;MLEAC=1;MLEAF=0.5;MQ=42.0;MQ0=0;MQRankSum=0.785;QD=17.78;ReadPosRankSum=0.514	GT:AD:DP:GQ:PL	0/1:70,77:147:99:2642,0,2320
chrX	184212	.	G	A	2156.77	PASS	AC=1;AF=0.5;AN=2;BaseQRankSum=0.078;DP=149;Dels=0.0;FS=0.0;HaplotypeScore=1.5226;MLEAC=1;MLEAF=0.5;MQ=42.0;MQ0=0;MQRankSum=0.596;QD=14.47;ReadPosRankSum=-0.516	GT:AD:DP:GQ:PL	0/1:81,68:149:99:2185,0,2593
chrX	194226	.	C	T	2359.77	PASS	AC=1;AF=0.5;AN=2;BaseQRankSum=-0.132;DP=134;Dels=0.0;FS=4.244;HaplotypeScore=0.0;MLEAC=1;MLEAF=0.5;MQ=42.0;MQ0=0;MQRankSum=0.502;QD=17.61;ReadPosRankSum=-0.382	GT:AD:DP:GQ:PL	0/1:62,72:134:99:2388,0,2030
chrX	205354	.	C	T	2411.77	PASS	AC=1;AF=0.5;AN=2;BaseQRankSum=-2.073;DP=150;Dels=0.0;FS=3.838;HaplotypeScore=0.0;MLEAC=1;MLEAF=0.5;MQ=42.0;MQ0=0;MQRankSum=0.829;QD=16.08;ReadPosRankSum=-0.167	GT:AD:DP:GQ:PL	0/1:76,74:150:99:2440,0,2562
chrX	210654	.	C	T	2816.77	PASS	AC=1;AF=0.5;AN=2;BaseQRankSum=-0.098;DP=158;Dels=0.0;FS=8.527;HaplotypeScore=0.7887;MLEAC=1;MLEAF=0.5;MQ=42.0;MQ0=0;MQRankSum=-0.115;QD=17.83;ReadPosRankSum=-0.195	GT:AD:DP:GQ:PL	0/1:73,85:158:99:2845,0,2298
chrX	215472	.	C	T	2815.77	PASS	AC=1;AF=0.5;AN=2;BaseQRankSum=-0.384;DP=162;Dels=0.0;FS=5.675;HaplotypeScore=0.0;MLEAC=1;MLEAF=0.5;MQ=41.99;MQ0=0;MQRankSum=0.441;QD=17.38;ReadPosRankSum=-0.069	GT:AD:DP:GQ:PL	0/1:78,84:162:99:2844,0,2653
chrX	223745	.	G	A	3598.77	PASS	AC=1;AF=0.5;AN=2;BaseQRankSum=1.467;DP=176;Dels=0.0;FS=0.593;HaplotypeScore=0.0;MLEAC=1;MLEAF=0.5;MQ=42.0;MQ0=0;MQRankSum=0.952;QD=20.45;ReadPosRankSum=1.058	GT:AD:DP:GQ:PL	0/1:72,104:176:99:3627,0,2240
chrX	227883	.	G	A	2779.77	PASS	AC=1;AF=0.5;AN=2;BaseQRankSum=-0.312;DP=191;Dels=0.0;FS=0.539;HaplotypeScore=1.5226;MLEAC=1;MLEAF=0.5;MQ=41.99;MQ0=0;MQRankSum=0.63;QD=14.55;ReadPosRankSum=-0.157	GT:AD:DP:GQ:PL	0/1:105,86:191:99:2808,0,3665
chrX	227915	.	G	A	3124.77	PASS	AC=1;AF=0.5;AN=2;BaseQRankSum=1.492;DP=183;Dels=0.0;FS=4.27;HaplotypeScore=3.7403;MLEAC=1;MLEAF=0.5;MQ=41.99;MQ0=0;MQRankSum=1.59;QD=17.08;ReadPosRankSum=-0.641	GT:AD:DP:GQ:PL	0/1:91,92:183:99:3153,0,3019
chrX	227998	.	G	A	2835.77	PASS	AC=1;AF=0.5;AN=2;BaseQRankSum=-0.645;DP=173;Dels=0.0;FS=3.592;HaplotypeScore=0.6651;MLEAC=1;MLEAF=0.5;MQ=41.92;MQ0=0;MQRankSum=0.454;QD=16.39;ReadPosRankSum=-0.296	GT:AD:DP:GQ:PL	0/1:86,87:173:99:2864,0,2844
chrX	228188	.	G	A	2925.77	PASS	AC=1;AF=0.5;AN=2;BaseQRankSum=0.525;DP=164;Dels=0.0;FS=0.576;HaplotypeScore=0.734;MLEAC=1;MLEAF=0.5;MQ=41.88;MQ0=0;MQRankSum=1.315;QD=17.84;ReadPosRankSum=-2.096	GT:AD:DP:GQ:PL	0/1:78,86:164:99:2954,0,2582
chrX	228320	.	G	A	2608.77	PASS	AC=1;AF=0.5;AN=2;BaseQRankSum=1.525;DP=161;Dels=0.0;FS=0.0;HaplotypeScore=0.0;MLEAC=1;MLEAF=0.5;MQ=41.99;MQ0=0;MQRankSum=-1.352;QD=16.2;ReadPosRankSum=-0.878	GT:AD:DP:GQ:PL	0/1:84,77:161:99:2637,0,2837
chrX	241573	.	G	A	2389.77	PASS	AC=1;AF=0.5;AN=2;BaseQRankSum=1.326;DP=119;Dels=0.0;FS=1.524;HaplotypeScore=0.0;MLEAC=1;MLEAF=0.5;MQ=42.0;MQ0=0;MQRankSum=0.494;QD=20.08;ReadPosRankSum=1.515	GT:AD:DP:GQ:PL	0/1:49,70:119:99:2418,0,1555
chrX	249909	.	G	A	2301.77	PASS	AC=1;AF=0.5;AN=2;BaseQRankSum=2.235;DP=146;Dels=0.0;FS=0.0;HaplotypeScore=0.0;MLEAC=1;MLEAF=0.5;MQ=41.97;MQ0=0;MQRankSum=-2.066;QD=15.77;ReadPosRankSum=-0.821	GT:AD:DP:GQ:PL	0/1:76,70:146:99:2330,0,2459
chrX	297087	.	C	T	2638.77	PASS	AC=1;AF=0.5;AN=2;BaseQRankSum=2.42;DP=158;Dels=0.0;FS=1.279;HaplotypeScore=0.0;MLEAC=1;MLEAF=0.5;MQ=41.99;MQ0=0;MQRankSum=-0.216;QD=16.7;ReadPosRankSum=0.393	GT:AD:DP:GQ:PL	0/1:79,79:158:99:2667,0,2585
chrX	298564	.	G	A	2739.77	PASS	AC=1;AF=0.5;AN=2;BaseQRankSum=0.862;DP=151;Dels=0.0;FS=0.0;HaplotypeScore=0.0;MLEAC=1;MLEAF=0.5;MQ=41.91;MQ0=0;MQRankSum=1.434;QD=18.14;ReadPosRankSum=0.787	GT:AD:DP:GQ:PL	0/1:68,83:151:99:2768,0,2264
chrX	301280	.	C	T	3550.77	PASS	AC=1;AF=0.5;AN=2;BaseQRankSum=0.315;DP=215;Dels=0.0;FS=0.0;HaplotypeScore=6.5126;MLEAC=1;MLEAF=0.5;MQ=41.86;MQ0=0;MQRankSum=0.861;QD=16.52;ReadPosRankSum=1.312	GT:AD:DP:GQ:PL	0/1:109,106:215:99:3579,0,3648
chrX	323050	.	C	T	3410.77	PASS	AC=1;AF=0.5;AN=2;BaseQRankSum=-1.765;DP=212;Dels=0.0;FS=14.059;HaplotypeScore=1.7883;MLEAC=1;MLEAF=0.5;MQ=41.93;MQ0=0;MQRankSum=-0.2;QD=16.09;ReadPosRankSum=-0.869	GT:AD:DP:GQ:PL	0/1:107,104:212:99:3439,0,3649
chrX	323362	.	C	T	4194.77	PASS	AC=1;AF=0.5;AN=2;BaseQRankSum=0.575;DP=205;Dels=0.0;FS=1.095;HaplotypeScore=7.192;MLEAC=1;MLEAF=0.5;MQ=41.92;MQ0=0;MQRankSum=-0.886;QD=20.46;ReadPosRankSum=0.937	GT:AD:DP:GQ:PL	0/1:83,121:205:99:4223,0,2694
chrX	337536	.	G	A	2424.77	PASS	AC=1;AF=0.5;AN=2;BaseQRankSum=1.962;DP=129;Dels=0.0;FS=5.834;HaplotypeScore=0.0;MLEAC=1;MLEAF=0.5;MQ=42.0;MQ0=0;MQRankSum=-1.783;QD=18.8;ReadPosRankSum=-0.168	GT:AD:DP:GQ:PL	0/1:58,71:129:99:2453,0,1894
chrX	346802	.	C	T	2697.77	PASS	AC=1;AF=0.5;AN=2;BaseQRankSum=-0.354;DP=171;Dels=0.0;FS=3.509;HaplotypeScore=0.9789;MLEAC=1;MLEAF=0.5;MQ=42.0;MQ0=0;MQRankSum=-0.518;QD=15.78;ReadPosRankSum=1.173	GT:AD:DP:GQ:PL	0/1:89,82:171:99:2726,0,2911
chrX	392228	.	C	T	2560.77	PASS	AC=1;AF=0.5;AN=2;BaseQRankSum=1.169;DP=124;Dels=0.0;FS=0.709;HaplotypeScore=0.0;MLEAC=1;MLEAF=0.5;MQ=42.0;MQ0=0;MQRankSum=-1.745;QD=20.65;ReadPosRankSum=1.592	GT:AD:DP:GQ:PL	0/1:50,74:124:99:2589,0,1605
chrX	394975	.	C	T	2489.77	PASS	AC=1;AF=0.5;AN=2;BaseQRankSum=-0.331;DP=151;Dels=0.0;FS=1.286;HaplotypeScore=0.7887;MLEAC=1;MLEAF=0.5;MQ=42.0;MQ0=0;MQRankSum=-1.007;QD=16.49;ReadPosRankSum=0.831	GT:AD:DP:GQ:PL	0/1:75,75:151:99:2518,0,2535
chrX	403383	.	C	T	2645.77	PASS	AC=1;AF=0.5;AN=2;BaseQRankSum=-0.913;DP=153;Dels=0.0;FS=5.927;HaplotypeScore=0.0;MLEAC=1;MLEAF=0.5;MQ=42.0;MQ0=0;MQRankSum=1.304;QD=17.29;ReadPosRankSum=0.825	GT:AD:DP:GQ:PL	0/1:71,82:153:99:2674,0,2269
chrX	411014	.	G	A	2118.77	PASS	AC=1;AF=0.5;AN=2;BaseQRankSum=-1.978;DP=133;Dels=0.0;FS=2.289;HaplotypeScore=1.5774;MLEAC=1;MLEAF=0.5;MQ=42.0;MQ0=0;MQRankSum=-1.473;QD=15.93;ReadPosRankSum=0.594	GT:AD:DP:GQ:PL	0/1:68,64:133:99:2147,0,2358
chrX	413660	.	G	A	2089.77	PASS	AC=1;AF=0.5;AN=2;BaseQRankSum=2.229;DP=117;Dels=0.0;FS=2.377;HaplotypeScore=0.0;MLEAC=1;MLEAF=0.5;MQ=42.0;MQ0=0;MQRankSum=-0.587;QD=17.86;ReadPosRankSum=0.843	GT:AD:DP:GQ:PL	0/1:56,61:117:99:2118,0,1834
chrX	413661	.	G	A	2078.77	PASS	AC=1;AF=0.5;AN=2;BaseQRankSum=1.879;DP=119;Dels=0.0;FS=2.349;HaplotypeScore=0.0;MLEAC=1;MLEAF=0.5;MQ=42.0;MQ0=0;MQRankSum=0.944;QD=17.47;ReadPosRankSum=1.188	GT:AD:DP:GQ:PL	0/1:58,61:119:99:2107,0,1916
chrX	437851	.	G	A	2215.77	PASS	AC=1;AF=0.5;AN=2;BaseQRankSum=-0.59;DP=128;Dels=0.0;FS=14.833;HaplotypeScore=0.734;MLEAC=1;MLEAF=0.5;MQ=42.0;MQ0=0;MQRankSum=-0.509;QD=17.31;ReadPosRankSum=1.807	GT:AD:DP:GQ:PL	0/1:60,68:128:99:2244,0,1994
chrX	440737	.	G	A	2927.77	PASS	AC=1;AF=0.5;AN=2;BaseQRankSum=1.503;DP=178;Dels=0.0;FS=1.186;HaplotypeScore=7.9997;MLEAC=1;MLEAF=0.5;MQ=41.91;MQ0=0;MQRankSum=-0.036;QD=16.45;ReadPosRankSum=-0.194	GT:AD:DP:GQ:PL	0/1:92,86:178:99:2956,0,3157
chrX	449138	.	C	T	3314.77	PASS	AC=1;AF=0.5;AN=2;BaseQRankSum=0.378;DP=188;Dels=0.0;FS=0.0;HaplotypeScore=0.0;MLEAC=1;MLEAF=0.5;MQ=42.0;MQ0=0;MQRankSum=-0.807;QD=17.63;ReadPosRankSum=-2.175	GT:AD:DP:GQ:PL	0/1:91,97:188:99:3343,0,3046
chrX	451261	.	G	A	2816.77	PASS	AC=1;AF=0.5;AN=2;BaseQRankSum=0.229;DP=170;Dels=0.0;FS=3.565;HaplotypeScore=0.0;MLEAC=1;MLEAF=0.5;MQ=42.0;MQ0=0;MQRankSum=0.307;QD=16.57;ReadPosRankSum=0.401	GT:AD:DP:GQ:PL	0/1:86,84:170:99:2845,0,2899
chrX	452001	.	G	A	3204.83	PASS	AC=1;AF=0.5;AN=2;BaseQRankSum=-2.906;DP=184;Dels=0.0;FS=0.0;HaplotypeScore=0.9665;MLEAC=1;MLEAF=0.5;MQ=42.0;MQ0=0;MQRankSum=-2.09;QD=17.42;ReadPosRankSum=0.767	GT:AD:DP:GQ:PL	0/1:86,98:184:99:3232,0,2905
chrX	454670	.	G	A	2311.77	PASS	AC=1;AF=0.5;AN=2;BaseQRankSum=2.381;DP=141;Dels=0.0;FS=0.0;HaplotypeScore=0.0;MLEAC=1;MLEAF=0.5;MQ=41.32;MQ0=0;MQRankSum=-0.002;QD=16.4;ReadPosRankSum=-0.732	GT:AD:DP:GQ:PL	0/1:71,70:141:99:2340,0,2382
chrX	461334	.	G	A	2335.77	PASS	AC=1;AF=0.5;AN=2;BaseQRankSum=-3.508;DP=148;Dels=0.0;FS=2.092;HaplotypeScore=0.0;MLEAC=1;MLEAF=0.5;MQ=41.99;MQ0=0;MQRankSum=-0.915;QD=15.78;ReadPosRankSum=-1.533	GT:AD:DP:GQ:PL	0/1:76,72:148:99:2364,0,2623
chrX	464226	.	G	A	1592.77	PASS	AC=1;AF=0.5;AN=2;BaseQRankSum=2.069;DP=103;Dels=0.0;FS=2.651;HaplotypeScore=2.7478;MLEAC=1;MLEAF=0.5;MQ=42.0;MQ0=0;MQRankSum=0.478;QD=15.46;ReadPosRankSum=-1.006	GT:AD:DP:GQ:PL	0/1:53,50:103:99:1621,0,1696
chrX	468786	.	G	A	1193.77	PASS	AC=1;AF=0.5;AN=2;BaseQRankSum=1.022;DP=95;Dels=0.0;FS=5.563;HaplotypeScore=0.0;MLEAC=1;MLEAF=0.5;MQ=42.0;MQ0=0;MQRankSum=2.04;QD=12.57;ReadPosRankSum=0.756	GT:AD:DP:GQ:PL	0/1:57,38:95:99:1222,0,1903
chrX	469613	.	G	A	2065.77	PASS	AC=1;AF=0.5;AN=2;BaseQRankSum=0.075;DP=143;Dels=0.0;FS=5.155;HaplotypeScore=5.369;MLEAC=1;MLEAF=0.5;MQ=41.9;MQ0=0;MQRankSum=0.241;QD=14.45;ReadPosRankSum=-0.784	GT:AD:DP:GQ:PL	0/1:77,66:143:99:2094,0,2490
chrX	495877	.	G	A	2531.77	PASS	AC=1;AF=0.5;AN=2;BaseQRankSum=-0.675;DP=155;Dels=0.0;FS=2.83;HaplotypeScore=0.0;MLEAC=1;MLEAF=0.5;MQ=42.0;MQ0=0;MQRankSum=0.245;QD=16.33;ReadPosRankSum=-0.542	GT:AD:DP:GQ:PL	0/1:79,76:155:99:2560,0,2710
chrX	507295	.	G	A	2018.77	PASS	AC=1;AF=0.5;AN=2;BaseQRankSum=1.794;DP=141;Dels=0.0;FS=5.274;HaplotypeScore=0.7887;MLEAC=1;MLEAF=0.5;MQ=42.0;MQ0=0;MQRankSum=0.992;QD=14.32;ReadPosRankSum=-0.508	GT:AD:DP:GQ:PL	0/1:79,61:141:99:2047,0,2679
chrX	521807	.	G	A	1421.77	PASS	AC=1;AF=0.5;AN=2;BaseQRankSum=-0.542;DP=85;Dels=0.0;FS=1.758;HaplotypeScore=0.9332;MLEAC=1;MLEAF=0.5;MQ=41.83;MQ0=0;MQRankSum=-2.042;QD=16.73;ReadPosRankSum=-1.654	GT:AD:DP:GQ:PL	0/1:39,46:85:99:1450,0,1216
chrX	534128	.	C	T	2206.77	PASS	AC=1;AF=0.5;AN=2;BaseQRankSum=1.061;DP=131;Dels=0.0;FS=3.134;HaplotypeScore=1.367;MLEAC=1;MLEAF=0.5;MQ=42.0;MQ0=0;MQRankSum=0.978;QD=16.85;ReadPosRankSum=-0.242	GT:AD:DP:GQ:PL	0/1:65,66:131:99:2235,0,2120
chrX	582099	.	C	T	3076.77	PASS	AC=1;AF=0.5;AN=2;BaseQRankSum=0.25;DP=191;Dels=0.0;FS=3.372;HaplotypeScore=1.7608;MLEAC=1;MLEAF=0.5;MQ=42.0;MQ0=0;MQRankSum=-1.958;QD=16.11;ReadPosRankSum=-0.313	GT:AD:DP:GQ:PL	0/1:99,92:191:99:3105,0,3323
chrX	590690	.	C	T	2798.77	PASS	AC=1;AF=0.5;AN=2;BaseQRankSum=1.357;DP=174;Dels=0.0;FS=2.641;HaplotypeScore=3.7155;MLEAC=1;MLEAF=0.5;MQ=41.91;MQ0=0;MQRankSum=0.622;QD=16.08;ReadPosRankSum=0.586	GT:AD:DP:GQ:PL	0/1:90,84:174:99:2827,0,3048
chrX	603722	.	C	T	2704.77	PASS	AC=1;AF=0.5;AN=2;BaseQRankSum=2.19;DP=181;Dels=0.0;FS=10.111;HaplotypeScore=0.6651;MLEAC=1;MLEAF=0.5;MQ=42.0;MQ0=0;MQRankSum=-0.03;QD=14.94;ReadPosRankSum=-0.497	GT:AD:DP:GQ:PL	0/1:99,82:181:99:2733,0,3331
chrX	606027	.	G	A	2629.77	PASS	AC=1;AF=0.5;AN=2;BaseQRankSum=0.835;DP=158;Dels=0.0;FS=0.0;HaplotypeScore=0.0;MLEAC=1;MLEAF=0.5;MQ=42.0;MQ0=0;MQRankSum=0.08;QD=16.64;ReadPosRankSum=-0.661	GT:AD:DP:GQ:PL	0/1:79,79:158:99:2658,0,2627
chrX	609056	.	G	A	1790.77	PASS	AC=1;AF=0.5;AN=2;BaseQRankSum=0.928;DP=121;Dels=0.0;FS=4.573;HaplotypeScore=0.0;MLEAC=1;MLEAF=0.5;MQ=42.0;MQ0=0;MQRankSum=0.044;QD=14.8;ReadPosRankSum=0.559	GT:AD:DP:GQ:PL	0/1:65,56:121:99:1819,0,2131
chrX	620201	.	C	T	2479.77	PASS	AC=1;AF=0.5;AN=2;BaseQRankSum=2.299;DP=167;Dels=0.0;FS=0.572;HaplotypeScore=1.7987;MLEAC=1;MLEAF=0.5;MQ=41.89;MQ0=0;MQRankSum=-0.612;QD=14.85;ReadPosRankSum=0.453	GT:AD:DP:GQ:PL	0/1:92,74:167:99:2508,0,3064
chrX	620636	.	C	T	2809.77	PASS	AC=1;AF=0.5;AN=2;BaseQRankSum=1.681;DP=158;Dels=0.0;FS=1.252;HaplotypeScore=0.7887;MLEAC=1;MLEAF=0.5;MQ=41.87;MQ0=0;MQRankSum=0.012;QD=17.78;ReadPosRankSum=0.294	GT:AD:DP:GQ:PL	0/1:74,84:158:99:2838,0,2440
chrX	624780	.	C	T	1787.77	PASS	AC=1;AF=0.5;AN=2;BaseQRankSum=0.622;DP=111;Dels=0.0;FS=0.705;HaplotypeScore=0.0;MLEAC=1;MLEAF=0.5;MQ=42.0;MQ0=0;MQRankSum=0.215;QD=16.11;ReadPosRankSum=0.009	GT:AD:DP:GQ:PL	0/1:55,56:111:99:1816,0,1771
chrX	640767	.	C	T	1524.77	PASS	AC=1;AF=0.5;AN=2;BaseQRankSum=0.481;DP=104;Dels=0.0;FS=2.52;HaplotypeScore=0.0;MLEAC=1;MLEAF=0.5;MQ=41.96;MQ0=0;MQRankSum=1.339;QD=14.66;ReadPosRankSum=1.248	GT:AD:DP:GQ:PL	0/1:53,51:104:99:1553,0,1645
chrX	641797	.	C	T	2066.77	PASS	AC=1;AF=0.5;AN=2;BaseQRankSum=1.147;DP=129;Dels=0.0;FS=7.665;HaplotypeScore=0.734;MLEAC=1;MLEAF=0.5;MQ=42.0;MQ0=0;MQRankSum=0.874;QD=16.02;ReadPosRankSum=0.393	GT:AD:DP:GQ:PL	0/1:66,63:129:99:2095,0,2182
chrX	642984	.	C	T	3230.05	PASS	AC=1;AF=0.5;AN=2;BaseQRankSum=0.466;DP=202;Dels=0.0;FS=1.73;HaplotypeScore=0.0;MLEAC=1;MLEAF=0.5;MQ=42.0;MQ0=0;MQRankSum=1.018;QD=15.99;ReadPosRankSum=0.688	GT:AD:DP:GQ:PL	0/1:106,96:202:99:3258,0,3627
chrX	643498	.	C	T	3432.77	PASS	AC=1;AF=0.5;AN=2;BaseQRankSum=1.357;DP=206;Dels=0.0;FS=2.411;HaplotypeScore=0.0;MLEAC=1;MLEAF=0.5;MQ=41.93;MQ0=0;MQRankSum=1.355;QD=16.66;ReadPosRankSum=2.143	GT:AD:DP:GQ:PL	0/1:104,102:206:99:3461,0,3450
chrX	678618	.	G	A	2583.77	PASS	AC=1;AF=0.5;AN=2;BaseQRankSum=1.88;DP=163;Dels=0.0;FS=3.994;HaplotypeScore=0.9159;MLEAC=1;MLEAF=0.5;MQ=42.0;MQ0=0;MQRankSum=0.002;QD=15.85;ReadPosRankSum=-0.254	GT:AD:DP:GQ:PL	0/1:86,77:163:99:2612,0,2890
chrX	683290	.	G	A	3043.77	PASS	AC=1;AF=0.5;AN=2;BaseQRankSum=-1.41;DP=180;Dels=0.0;FS=11.979;HaplotypeScore=5.0773;MLEAC=1;MLEAF=0.5;MQ=41.92;MQ0=0;MQRankSum=0.053;QD=16.91;ReadPosRankSum=-0.639	GT:AD:DP:GQ:PL	0/1:87,92:180:99:3072,0,2949
chrX	695754	.	C	T	2164.77	PASS	AC=1;AF=0.5;AN=2;BaseQRankSum=0.486;DP=131;Dels=0.0;FS=2.252;HaplotypeScore=1.9164;MLEAC=1;MLEAF=0.5;MQ=42.0;MQ0=0;MQRankSum=-1.024;QD=16.52;ReadPosRankSum=-1.094	GT:AD:DP:GQ:PL	0/1:64,67:131:99:2193,0,2050
chrX	700717	.	C	T	1823.77	PASS	AC=1;AF=0.5;AN=2;BaseQRankSum=1.001;DP=130;Dels=0.0;FS=6.642;HaplotypeScore=2.366;MLEAC=1;MLEAF=0.5;MQ=41.89;MQ0=0;MQRankSum=0.907;QD=14.03;ReadPosRankSum=0.604	GT:AD:DP:GQ:PL	0/1:71,58:130:99:1852,0,2295
chrXI	38200	.	G	A	2500.77	PASS	AC=1;AF=0.5;AN=2;BaseQRankSum=0.505;DP=153;Dels=0.0;FS=0.0;HaplotypeScore=0.7887;MLEAC=1;MLEAF=0.5;MQ=42.0;MQ0=0;MQRankSum=-1.323;QD=16.34;ReadPosRankSum=-0.567	GT:AD:DP:GQ:PL	0/1:77,76:153:99:2529,0,2534
chrXI	92658	.	G	A	1847.77	PASS	AC=1;AF=0.5;AN=2;BaseQRankSum=2.191;DP=123;Dels=0.0;FS=9.8;HaplotypeScore=0.9665;MLEAC=1;MLEAF=0.5;MQ=41.84;MQ0=0;MQRankSum=1.37;QD=15.02;ReadPosRankSum=1.548	GT:AD:DP:GQ:PL	0/1:65,58:123:99:1876,0,2029
chrXI	120406	.	C	T	3275.77	PASS	AC=1;AF=0.5;AN=2;BaseQRankSum=-1.049;DP=184;Dels=0.0;FS=0.0;HaplotypeScore=0.0;MLEAC=1;MLEAF=0.5;MQ=41.99;MQ0=0;MQRankSum=0.064;QD=17.8;ReadPosRankSum=-0.411	GT:AD:DP:GQ:PL	0/1:85,99:184:99:3304,0,2878
chrXI	147340	.	G	A	2726.77	PASS	AC=1;AF=0.5;AN=2;BaseQRankSum=-1.145;DP=160;Dels=0.0;FS=1.967;HaplotypeScore=0.8321;MLEAC=1;MLEAF=0.5;MQ=42.0;MQ0=0;MQRankSum=-0.76;QD=17.04;ReadPosRankSum=-0.189	GT:AD:DP:GQ:PL	0/1:78,82:160:99:2755,0,2689
chrXI	155342	.	G	A	3038.77	PASS	AC=1;AF=0.5;AN=2;BaseQRankSum=1.815;DP=194;Dels=0.0;FS=0.546;HaplotypeScore=5.3236;MLEAC=1;MLEAF=0.5;MQ=42.0;MQ0=0;MQRankSum=-0.014;QD=15.66;ReadPosRankSum=-0.404	GT:AD:DP:GQ:PL	0/1:103,90:194:99:3067,0,3542
chrXI	161489	.	C	T	2482.77	PASS	AC=1;AF=0.5;AN=2;BaseQRankSum=1.554;DP=161;Dels=0.0;FS=1.253;HaplotypeScore=0.0;MLEAC=1;MLEAF=0.5;MQ=41.99;MQ0=0;MQRankSum=2.011;QD=15.42;ReadPosRankSum=1.347	GT:AD:DP:GQ:PL	0/1:86,75:161:99:2511,0,2927
chrXI	164416	.	G	A	2672.77	PASS	AC=1;AF=0.5;AN=2;BaseQRankSum=1.682;DP=141;Dels=0.0;FS=4.021;HaplotypeScore=0.0;MLEAC=1;MLEAF=0.5;MQ=42.0;MQ0=0;MQRankSum=0.156;QD=18.96;ReadPosRankSum=0.442	GT:AD:DP:GQ:PL	0/1:63,78:141:99:2701,0,1997
chrXI	164614	.	C	T	953.77	PASS	AC=1;AF=0.5;AN=2;BaseQRankSum=1.3;DP=77;Dels=0.0;FS=0.0;HaplotypeScore=0.0;MLEAC=1;MLEAF=0.5;MQ=41.49;MQ0=0;MQRankSum=-0.611;QD=12.39;ReadPosRankSum=-1.018	GT:AD:DP:GQ:PL	0/1:47,30:77:99:982,0,1515
chrXI	164620	.	G	A	1057.77	PASS	AC=1;AF=0.5;AN=2;BaseQRankSum=-0.314;DP=76;Dels=0.0;FS=0.0;HaplotypeScore=0.0;MLEAC=1;MLEAF=0.5;MQ=41.48;MQ0=0;MQRankSum=1.247;QD=13.92;ReadPosRankSum=-1.132	GT:AD:DP:GQ:PL	0/1:43,33:76:99:1086,0,1433
chrXI	171244	.	C	T	2430.77	PASS	AC=1;AF=0.5;AN=2;BaseQRankSum=2.347;DP=130;Dels=0.0;FS=3.15;HaplotypeScore=0.0;MLEAC=1;MLEAF=0.5;MQ=42.0;MQ0=0;MQRankSum=1.259;QD=18.7;ReadPosRankSum=2.281	GT:AD:DP:GQ:PL	0/1:60,70:130:99:2459,0,1978
chrXI	171923	.	C	T	1106.77	PASS	AC=1;AF=0.5;AN=2;BaseQRankSum=-2.342;DP=86;Dels=0.0;FS=0.0;HaplotypeScore=0.734;MLEAC=1;MLEAF=0.5;MQ=42.0;MQ0=0;MQRankSum=-1.654;QD=12.87;ReadPosRankSum=1.707	GT:AD:DP:GQ:PL	0/1:46,39:86:99:1135,0,1511
chrXI	172921	.	C	T	2726.77	PASS	AC=1;AF=0.5;AN=2;BaseQRankSum=1.742;DP=165;Dels=0.0;FS=0.587;HaplotypeScore=0.0;MLEAC=1;MLEAF=0.5;MQ=42.0;MQ0=0;MQRankSum=1.126;QD=16.53;ReadPosRankSum=0.882	GT:AD:DP:GQ:PL	0/1:84,81:165:99:2755,0,2800
chrXI	180938	.	G	A	3674.77	PASS	AC=1;AF=0.5;AN=2;BaseQRankSum=0.051;DP=186;Dels=0.0;FS=1.168;HaplotypeScore=0.0;MLEAC=1;MLEAF=0.5;MQ=41.99;MQ0=0;MQRankSum=-1.398;QD=19.76;ReadPosRankSum=-0.785	GT:AD:DP:GQ:PL	0/1:78,108:186:99:3703,0,2524
chrXI	194946	.	G	A	2420.77	PASS	AC=1;AF=0.5;AN=2;BaseQRankSum=-1.133;DP=162;Dels=0.0;FS=0.0;HaplotypeScore=0.0;MLEAC=1;MLEAF=0.5;MQ=42.0;MQ0=0;MQRankSum=0.039;QD=14.94;ReadPosRankSum=-0.75	GT:AD:DP:GQ:PL	0/1:86,76:162:99:2449,0,2798
chrXI	195141	.	G	A	2198.77	PASS	AC=1;AF=0.5;AN=2;BaseQRankSum=-0.56;DP=152;Dels=0.0;FS=0.0;HaplotypeScore=3.5491;MLEAC=1;MLEAF=0.5;MQ=41.97;MQ0=0;MQRankSum=0.989;QD=14.47;ReadPosRankSum=-0.634	GT:AD:DP:GQ:PL	0/1:82,70:152:99:2227,0,2716
chrXI	196075	.	G	A	2636.77	PASS	AC=1;AF=0.5;AN=2;BaseQRankSum=-0.642;DP=159;Dels=0.0;FS=0.0;HaplotypeScore=0.9332;MLEAC=1;MLEAF=0.5;MQ=42.0;MQ0=0;MQRankSum=-2.078;QD=16.58;ReadPosRankSum=0.843	GT:AD:DP:GQ:PL	0/1:78,80:159:99:2665,0,2537
chrXI	203883	.	G	A	2139.77	PASS	AC=1;AF=0.5;AN=2;BaseQRankSum=0.471;DP=150;Dels=0.0;FS=0.615;HaplotypeScore=2.4805;MLEAC=1;MLEAF=0.5;MQ=42.0;MQ0=0;MQRankSum=-0.452;QD=14.27;ReadPosRankSum=-0.177	GT:AD:DP:GQ:PL	0/1:81,69:150:99:2168,0,2539
chrXI	210436	.	C	T	2910.77	PASS	AC=1;AF=0.5;AN=2;BaseQRankSum=1.762;DP=178;Dels=0.0;FS=5.293;HaplotypeScore=4.2461;MLEAC=1;MLEAF=0.5;MQ=41.91;MQ0=0;MQRankSum=-1.152;QD=16.35;ReadPosRankSum=-0.785	GT:AD:DP:GQ:PL	0/1:91,86:178:99:2939,0,3024
chrXI	215144	.	G	A	2973.77	PASS	AC=1;AF=0.5;AN=2;BaseQRankSum=-0.924;DP=167;Dels=0.0;FS=0.578;HaplotypeScore=0.0;MLEAC=1;MLEAF=0.5;MQ=42.0;MQ0=0;MQRankSum=0.421;QD=17.81;ReadPosRankSum=-1.126	GT:AD:DP:GQ:PL	0/1:80,87:167:99:3002,0,2613
chrXI	230372	.	G	A	2776.77	PASS	AC=1;AF=0.5;AN=2;BaseQRankSum=0.845;DP=171;Dels=0.0;FS=6.579;HaplotypeScore=0.0;MLEAC=1;MLEAF=0.5;MQ=42.0;MQ0=0;MQRankSum=0.422;QD=16.24;ReadPosRankSum=-1.015	GT:AD:DP:GQ:PL	0/1:86,85:171:99:2805,0,2808
chrXI	231023	.	G	A	2168.77	PASS	AC=1;AF=0.5;AN=2;BaseQRankSum=-1.316;DP=127;Dels=0.0;FS=0.664;HaplotypeScore=0.0;MLEAC=1;MLEAF=0.5;MQ=41.98;MQ0=0;MQRankSum=-0.374;QD=17.08;ReadPosRankSum=0.157	GT:AD:DP:GQ:PL	0/1:60,67:127:99:2197,0,1969
chrXI	231030	.	G	A	2186.77	PASS	AC=1;AF=0.5;AN=2;BaseQRankSum=-1.206;DP=128;Dels=0.0;FS=1.405;HaplotypeScore=0.0;MLEAC=1;MLEAF=0.5;MQ=41.98;MQ0=0;MQRankSum=1.535;QD=17.08;ReadPosRankSum=-0.413	GT:AD:DP:GQ:PL	0/1:60,68:128:99:2215,0,1984
chrXI	231597	.	G	A	1152.77	PASS	AC=1;AF=0.5;AN=2;BaseQRankSum=0.34;DP=71;Dels=0.0;FS=0.0;HaplotypeScore=0.0;MLEAC=1;MLEAF=0.5;MQ=42.0;MQ0=0;MQRankSum=0.098;QD=16.24;ReadPosRankSum=1.272	GT:AD:DP:GQ:PL	0/1:34,37:71:99:1181,0,1026
chrXI	242323	.	G	A	1802.77	PASS	AC=1;AF=0.5;AN=2;BaseQRankSum=0.4;DP=101;Dels=0.0;FS=0.0;HaplotypeScore=0.0;MLEAC=1;MLEAF=0.5;MQ=42.0;MQ0=0;MQRankSum=1.691;QD=17.85;ReadPosRankSum=0.98	GT:AD:DP:GQ:PL	0/1:45,56:101:99:1831,0,1463
chrXI	244123	.	G	A	2642.77	PASS	AC=1;AF=0.5;AN=2;BaseQRankSum=0.375;DP=170;Dels=0.0;FS=10.457;HaplotypeScore=2.4558;MLEAC=1;MLEAF=0.5;MQ=41.99;MQ0=0;MQRankSum=-0.722;QD=15.55;ReadPosRankSum=-0.394	GT:AD:DP:GQ:PL	0/1:91,79:170:99:2671,0,3104
chrXI	246221	.	C	T	1860.77	PASS	AC=1;AF=0.5;AN=2;BaseQRankSum=-0.318;DP=114;Dels=0.0;FS=7.551;HaplotypeScore=1.5774;MLEAC=1;MLEAF=0.5;MQ=42.0;MQ0=0;MQRankSum=-0.811;QD=16.32;ReadPosRankSum=0.465	GT:AD:DP:GQ:PL	0/1:55,59:114:99:1889,0,1786
chrXI	247602	.	G	A	2754.77	PASS	AC=1;AF=0.5;AN=2;BaseQRankSum=0.971;DP=163;Dels=0.0;FS=8.019;HaplotypeScore=0.7887;MLEAC=1;MLEAF=0.5;MQ=41.91;MQ0=0;MQRankSum=0.437;QD=16.9;ReadPosRankSum=-0.799	GT:AD:DP:GQ:PL	0/1:79,84:163:99:2783,0,2564
chrXI	259214	.	C	T	2062.77	PASS	AC=1;AF=0.5;AN=2;BaseQRankSum=0.129;DP=146;Dels=0.0;FS=8.929;HaplotypeScore=4.3617;MLEAC=1;MLEAF=0.5;MQ=42.0;MQ0=0;MQRankSum=-1.145;QD=14.13;ReadPosRankSum=1.929	GT:AD:DP:GQ:PL	0/1:81,64:146:99:2091,0,2690
chrXI	259612	.	G	A	1967.77	PASS	AC=1;AF=0.5;AN=2;BaseQRankSum=0.893;DP=105;Dels=0.0;FS=1.601;HaplotypeScore=0.9894;MLEAC=1;MLEAF=0.5;MQ=42.0;MQ0=0;MQRankSum=-0.035;QD=18.74;ReadPosRankSum=0.577	GT:AD:DP:GQ:PL	0/1:47,58:105:99:1996,0,1549
chrXI	265927	.	G	A	2220.77	PASS	AC=1;AF=0.5;AN=2;BaseQRankSum=1.696;DP=135;Dels=0.0;FS=0.0;HaplotypeScore=0.734;MLEAC=1;MLEAF=0.5;MQ=42.0;MQ0=0;MQRankSum=-0.596;QD=16.45;ReadPosRankSum=1.736	GT:AD:DP:GQ:PL	0/1:68,67:135:99:2249,0,2282
chrXI	286996	.	G	A	2707.77	PASS	AC=1;AF=0.5;AN=2;BaseQRankSum=-1.7;DP=174;Dels=0.0;FS=1.184;HaplotypeScore=0.0;MLEAC=1;MLEAF=0.5;MQ=42.0;MQ0=0;MQRankSum=-1.812;QD=15.56;ReadPosRankSum=0.011	GT:AD:DP:GQ:PL	0/1:90,84:174:99:2736,0,3076
chrXI	296603	.	C	T	2296.77	PASS	AC=1;AF=0.5;AN=2;BaseQRankSum=1.482;DP=140;Dels=0.0;FS=4.019;HaplotypeScore=0.0;MLEAC=1;MLEAF=0.5;MQ=42.0;MQ0=0;MQRankSum=-0.723;QD=16.41;ReadPosRankSum=-0.002	GT:AD:DP:GQ:PL	0/1:70,70:140:99:2325,0,2322
chrXI	298532	.	G	A	3170.77	PASS	AC=1;AF=0.5;AN=2;BaseQRankSum=0.628;DP=179;Dels=0.0;FS=3.563;HaplotypeScore=0.8321;MLEAC=1;MLEAF=0.5;MQ=41.76;MQ0=0;MQRankSum=0.204;QD=17.71;ReadPosRankSum=-0.258	GT:AD:DP:GQ:PL	0/1:86,93:179:99:3199,0,2876
chrXI	309749	.	C	T	2546.77	PASS	AC=1;AF=0.5;AN=2;BaseQRankSum=0.067;DP=160;Dels=0.0;FS=0.584;HaplotypeScore=3.4114;MLEAC=1;MLEAF=0.5;MQ=42.0;MQ0=0;MQRankSum=-1.09;QD=15.92;ReadPosRankSum=-1.807	GT:AD:DP:GQ:PL	0/1:80,80:160:99:2575,0,2573
chrXI	316338	.	C	T	2852.77	PASS	AC=1;AF=0.5;AN=2;BaseQRankSum=3.628;DP=173;Dels=0.0;FS=5.41;HaplotypeScore=0.0;MLEAC=1;MLEAF=0.5;MQ=41.99;MQ0=0;MQRankSum=0.466;QD=16.49;ReadPosRankSum=0.463	GT:AD:DP:GQ:PL	0/1:89,84:173:99:2881,0,2911
chrXI	335029	.	G	A	2316.77	PASS	AC=1;AF=0.5;AN=2;BaseQRankSum=-0.015;DP=137;Dels=0.0;FS=19.863;HaplotypeScore=2.655;MLEAC=1;MLEAF=0.5;MQ=41.97;MQ0=0;MQRankSum=0.794;QD=16.91;ReadPosRankSum=0.532	GT:AD:DP:GQ:PL	0/1:68,69:137:99:2345,0,2188
chrXI	351130	.	G	A	2595.77	PASS	AC=1;AF=0.5;AN=2;BaseQRankSum=-0.458;DP=161;Dels=0.0;FS=10.807;HaplotypeScore=0.8321;MLEAC=1;MLEAF=0.5;MQ=41.99;MQ0=0;MQRankSum=0.154;QD=16.12;ReadPosRankSum=-0.144	GT:AD:DP:GQ:PL	0/1:82,79:161:99:2624,0,2654
chrXI	376582	.	G	A	2734.77	PASS	AC=1;AF=0.5;AN=2;BaseQRankSum=0.078;DP=188;Dels=0.0;FS=8.57;HaplotypeScore=0.9469;MLEAC=1;MLEAF=0.5;MQ=41.99;MQ0=0;MQRankSum=-0.159;QD=14.55;ReadPosRankSum=-1.036	GT:AD:DP:GQ:PL	0/1:105,83:188:99:2763,0,3551
chrXI	377933	.	G	A	3576.77	PASS	AC=1;AF=0.5;AN=2;BaseQRankSum=2.827;DP=204;Dels=0.0;FS=4.838;HaplotypeScore=1.7219;MLEAC=1;MLEAF=0.5;MQ=41.98;MQ0=0;MQRankSum=0.084;QD=17.53;ReadPosRankSum=-0.357	GT:AD:DP:GQ:PL	0/1:100,104:204:99:3605,0,3351
chrXI	385155	.	C	T	286.77	PASS	AC=1;AF=0.5;AN=2;BaseQRankSum=-3.483;DP=81;Dels=0.0;FS=41.173;HaplotypeScore=0.0;MLEAC=1;MLEAF=0.5;MQ=41.71;MQ0=0;MQRankSum=-3.459;QD=3.54;ReadPosRankSum=-5.587	GT:AD:DP:GQ:PL	0/1:66,15:81:99:315,0,2270
chrXI	390027	.	C	T	2332.77	PASS	AC=1;AF=0.5;AN=2;BaseQRankSum=0.498;DP=157;Dels=0.0;FS=4.788;HaplotypeScore=0.9998;MLEAC=1;MLEAF=0.5;MQ=41.81;MQ0=0;MQRankSum=1.737;QD=14.86;ReadPosRankSum=2.064	GT:AD:DP:GQ:PL	0/1:84,73:157:99:2361,0,2777
chrXI	425574	.	C	T	3700.77	PASS	AC=1;AF=0.5;AN=2;BaseQRankSum=1.319;DP=215;Dels=0.0;FS=0.0;HaplotypeScore=0.0;MLEAC=1;MLEAF=0.5;MQ=41.98;MQ0=0;MQRankSum=-2.172;QD=17.21;ReadPosRankSum=-0.837	GT:AD:DP:GQ:PL	0/1:105,110:215:99:3729,0,3471
chrXI	427164	.	G	A	3100.77	PASS	AC=1;AF=0.5;AN=2;BaseQRankSum=-1.287;DP=193;Dels=0.01;FS=0.0;HaplotypeScore=4.9059;MLEAC=1;MLEAF=0.5;MQ=41.98;MQ0=0;MQRankSum=0.376;QD=16.07;ReadPosRankSum=-0.648	GT:AD:DP:GQ:PL	0/1:98,93:192:99:3129,0,3279
chrXI	439444	.	G	A	6946.77	PASS	AC=2;AF=1.0;AN=2;DP=174;Dels=0.0;FS=0.0;HaplotypeScore=0.0;MLEAC=2;MLEAF=1.0;MQ=41.92;MQ0=0;QD=28.75	GT:AD:DP:GQ:PL	1/1:0,174:174:99:6975,524,0
chrXI	439487	.	G	A	2660.77	PASS	AC=1;AF=0.5;AN=2;BaseQRankSum=0.215;DP=186;Dels=0.0;FS=1.169;HaplotypeScore=0.0;MLEAC=1;MLEAF=0.5;MQ=41.92;MQ0=0;MQRankSum=-1.027;QD=14.31;ReadPosRankSum=0.114	GT:AD:DP:GQ:PL	0/1:104,82:186:99:2689,0,3491
chrXI	450598	.	G	A	2371.77	PASS	AC=1;AF=0.5;AN=2;BaseQRankSum=1.518;DP=162;Dels=0.0;FS=0.582;HaplotypeScore=0.0;MLEAC=1;MLEAF=0.5;MQ=42.0;MQ0=0;MQRankSum=-0.24;QD=14.64;ReadPosRankSum=-0.15	GT:AD:DP:GQ:PL	0/1:88,74:162:99:2400,0,2702
chrXI	450599	.	G	A	2351.77	PASS	AC=1;AF=0.5;AN=2;BaseQRankSum=0.101;DP=162;Dels=0.0;FS=1.24;HaplotypeScore=0.0;MLEAC=1;MLEAF=0.5;MQ=42.0;MQ0=0;MQRankSum=0.693;QD=14.52;ReadPosRankSum=0.172	GT:AD:DP:GQ:PL	0/1:89,73:162:99:2380,0,2985
chrXI	455641	.	G	A	2708.77	PASS	AC=1;AF=0.5;AN=2;BaseQRankSum=-0.187;DP=170;Dels=0.0;FS=5.593;HaplotypeScore=0.0;MLEAC=1;MLEAF=0.5;MQ=42.0;MQ0=0;MQRankSum=0.374;QD=15.93;ReadPosRankSum=-0.648	GT:AD:DP:GQ:PL	0/1:87,83:170:99:2737,0,2883
chrXI	493902	.	C	T	3669.77	PASS	AC=1;AF=0.5;AN=2;BaseQRankSum=0.852;DP=209;Dels=0.0;FS=0.505;HaplotypeScore=0.9997;MLEAC=1;MLEAF=0.5;MQ=42.0;MQ0=0;MQRankSum=-0.662;QD=17.56;ReadPosRankSum=0.585	GT:AD:DP:GQ:PL	0/1:102,107:209:99:3698,0,3390
chrXI	500534	.	G	A	2785.77	PASS	AC=1;AF=0.5;AN=2;BaseQRankSum=0.113;DP=171;Dels=0.0;FS=8.032;HaplotypeScore=0.9665;MLEAC=1;MLEAF=0.5;MQ=42.0;MQ0=0;MQRankSum=0.953;QD=16.29;ReadPosRankSum=-0.249	GT:AD:DP:GQ:PL	0/1:88,83:171:99:2814,0,2964
chrXI	525123	.	G	A	1599.77	PASS	AC=1;AF=0.5;AN=2;BaseQRankSum=1.394;DP=106;Dels=0.0;FS=0.756;HaplotypeScore=0.0;MLEAC=1;MLEAF=0.5;MQ=42.0;MQ0=0;MQRankSum=0.368;QD=15.09;ReadPosRankSum=1.635	GT:AD:DP:GQ:PL	0/1:57,49:106:99:1628,0,1853
chrXI	533737	.	G	A	1490.77	PASS	AC=1;AF=0.5;AN=2;BaseQRankSum=0.393;DP=122;Dels=0.0;FS=5.694;HaplotypeScore=2.4167;MLEAC=1;MLEAF=0.5;MQ=42.0;MQ0=0;MQRankSum=0.362;QD=12.22;ReadPosRankSum=-0.799	GT:AD:DP:GQ:PL	0/1:72,50:122:99:1519,0,2377
chrXI	551653	.	C	T	2688.77	PASS	AC=1;AF=0.5;AN=2;BaseQRankSum=-0.799;DP=181;Dels=0.0;FS=2.573;HaplotypeScore=0.7887;MLEAC=1;MLEAF=0.5;MQ=41.92;MQ0=0;MQRankSum=-0.935;QD=14.86;ReadPosRankSum=1.476	GT:AD:DP:GQ:PL	0/1:98,83:181:99:2717,0,3291
chrXI	559143	.	G	A	2952.77	PASS	AC=1;AF=0.5;AN=2;BaseQRankSum=-0.101;DP=170;Dels=0.0;FS=2.696;HaplotypeScore=3.4543;MLEAC=1;MLEAF=0.5;MQ=42.0;MQ0=0;MQRankSum=0.878;QD=17.37;ReadPosRankSum=0.466	GT:AD:DP:GQ:PL	0/1:82,88:170:99:2981,0,2716
chrXI	561844	.	G	A	1987.77	PASS	AC=1;AF=0.5;AN=2;BaseQRankSum=-0.671;DP=151;Dels=0.0;FS=0.614;HaplotypeScore=0.0;MLEAC=1;MLEAF=0.5;MQ=42.0;MQ0=0;MQRankSum=-1.481;QD=13.16;ReadPosRankSum=-0.096	GT:AD:DP:GQ:PL	0/1:89,62:151:99:2016,0,3111
chrXI	580615	.	G	A	2115.77	PASS	AC=1;AF=0.5;AN=2;BaseQRankSum=0.158;DP=130;Dels=0.0;FS=1.374;HaplotypeScore=0.8321;MLEAC=1;MLEAF=0.5;MQ=41.98;MQ0=0;MQRankSum=0.224;QD=16.28;ReadPosRankSum=0.61	GT:AD:DP:GQ:PL	0/1:63,67:130:99:2144,0,2029
chrXI	580805	.	C	T	1935.77	PASS	AC=1;AF=0.5;AN=2;BaseQRankSum=1.158;DP=143;Dels=0.0;FS=4.108;HaplotypeScore=0.0;MLEAC=1;MLEAF=0.5;MQ=41.99;MQ0=0;MQRankSum=-1.015;QD=13.54;ReadPosRankSum=-0.506	GT:AD:DP:GQ:PL	0/1:84,59:143:99:1964,0,2889
chrXI	580867	.	C	T	1808.77	PASS	AC=1;AF=0.5;AN=2;BaseQRankSum=1.141;DP=112;Dels=0.0;FS=3.609;HaplotypeScore=0.0;MLEAC=1;MLEAF=0.5;MQ=41.98;MQ0=0;MQRankSum=-1.181;QD=16.15;ReadPosRankSum=0.064	GT:AD:DP:GQ:PL	0/1:57,55:112:99:1837,0,1884
chrXI	583576	.	C	T	2770.77	PASS	AC=1;AF=0.5;AN=2;BaseQRankSum=0.546;DP=163;Dels=0.0;FS=4.839;HaplotypeScore=0.0;MLEAC=1;MLEAF=0.5;MQ=42.0;MQ0=0;MQRankSum=-0.931;QD=17.0;ReadPosRankSum=-0.081	GT:AD:DP:GQ:PL	0/1:79,84:163:99:2799,0,2583
chrXI	608445	.	G	A	2896.77	PASS	AC=1;AF=0.5;AN=2;BaseQRankSum=0.192;DP=194;Dels=0.0;FS=0.531;HaplotypeScore=2.9906;MLEAC=1;MLEAF=0.5;MQ=41.99;MQ0=0;MQRankSum=0.949;QD=14.93;ReadPosRankSum=1.732	GT:AD:DP:GQ:PL	0/1:105,89:194:99:2925,0,3607
chrXI	613811	.	G	A	5256.77	PASS	AC=2;AF=1.0;AN=2;DP=139;Dels=0.0;FS=0.0;HaplotypeScore=4.3626;MLEAC=2;MLEAF=1.0;MQ=41.97;MQ0=0;QD=32.13	GT:AD:DP:GQ:PL	1/1:0,139:139:99:5285,415,0
chrXI	640601	.	G	A	2954.77	PASS	AC=1;AF=0.5;AN=2;BaseQRankSum=-0.496;DP=184;Dels=0.0;FS=1.156;HaplotypeScore=1.7791;MLEAC=1;MLEAF=0.5;MQ=41.99;MQ0=0;MQRankSum=-0.687;QD=16.06;ReadPosRankSum=0.656	GT:AD:DP:GQ:PL	0/1:93,91:184:99:2983,0,3046
chrXII	34428	.	G	A	2745.77	PASS	AC=1;AF=0.5;AN=2;BaseQRankSum=1.686;DP=191;Dels=0.0;FS=0.0;HaplotypeScore=1.6643;MLEAC=1;MLEAF=0.5;MQ=42.0;MQ0=0;MQRankSum=1.294;QD=14.38;ReadPosRankSum=0.461	GT:AD:DP:GQ:PL	0/1:109,82:191:99:2774,0,3732
chrXII	45774	.	G	A	3101.77	PASS	AC=1;AF=0.5;AN=2;BaseQRankSum=-2.928;DP=203;Dels=0.0;FS=0.0;HaplotypeScore=11.0198;MLEAC=1;MLEAF=0.5;MQ=41.92;MQ0=0;MQRankSum=-1.068;QD=15.28;ReadPosRankSum=-0.575	GT:AD:DP:GQ:PL	0/1:105,98:203:99:3130,0,3565
chrXII	68400	.	C	T	2265.77	PASS	AC=1;AF=0.5;AN=2;BaseQRankSum=0.787;DP=169;Dels=0.0;FS=9.243;HaplotypeScore=0.7887;MLEAC=1;MLEAF=0.5;MQ=42.0;MQ0=0;MQRankSum=0.353;QD=13.41;ReadPosRankSum=-0.093	GT:AD:DP:GQ:PL	0/1:95,74:169:99:2294,0,3123
chrXII	84204	.	G	A	1978.77	PASS	AC=1;AF=0.5;AN=2;BaseQRankSum=0.863;DP=99;Dels=0.0;FS=1.738;HaplotypeScore=0.9332;MLEAC=1;MLEAF=0.5;MQ=42.0;MQ0=0;MQRankSum=-0.899;QD=19.99;ReadPosRankSum=2.546	GT:AD:DP:GQ:PL	0/1:39,60:99:99:2007,0,1131
chrXII	106423	.	C	T	1936.77	PASS	AC=1;AF=0.5;AN=2;BaseQRankSum=-0.049;DP=122;Dels=0.0;FS=2.315;HaplotypeScore=5.5239;MLEAC=1;MLEAF=0.5;MQ=41.88;MQ0=0;MQRankSum=-0.469;QD=15.88;ReadPosRankSum=-1.288	GT:AD:DP:GQ:PL	0/1:62,60:122:99:1965,0,2077
chrXII	138830	.	G	A	3142.77	PASS	AC=1;AF=0.5;AN=2;BaseQRankSum=-0.287;DP=165;Dels=0.0;FS=3.63;HaplotypeScore=0.9999;MLEAC=1;MLEAF=0.5;MQ=42.0;MQ0=0;MQRankSum=1.757;QD=19.05;ReadPosRankSum=0.435	GT:AD:DP:GQ:PL	0/1:73,92:165:99:3171,0,2391
chrXII	147534	.	C	T	2577.77	PASS	AC=1;AF=0.5;AN=2;BaseQRankSum=-1.344;DP=170;Dels=0.0;FS=1.197;HaplotypeScore=0.0;MLEAC=1;MLEAF=0.5;MQ=42.0;MQ0=0;MQRankSum=0.415;QD=15.16;ReadPosRankSum=0.701	GT:AD:DP:GQ:PL	0/1:87,83:170:99:2606,0,2800
chrXII	155228	.	G	A	3332.77	PASS	AC=1;AF=0.5;AN=2;BaseQRankSum=0.158;DP=181;Dels=0.0;FS=1.153;HaplotypeScore=2.6003;MLEAC=1;MLEAF=0.5;MQ=41.99;MQ0=0;MQRankSum=1.666;QD=18.41;ReadPosRankSum=0.19	GT:AD:DP:GQ:PL	0/1:82,99:181:99:3361,0,2715
chrXII	170417	.	C	T	1916.77	PASS	AC=1;AF=0.5;AN=2;BaseQRankSum=0.086;DP=118;Dels=0.0;FS=6.092;HaplotypeScore=0.9832;MLEAC=1;MLEAF=0.5;MQ=41.85;MQ0=0;MQRankSum=-0.775;QD=16.24;ReadPosRankSum=0.484	GT:AD:DP:GQ:PL	0/1:59,59:118:99:1945,0,2007
chrXII	198786	.	C	T	2079.77	PASS	AC=1;AF=0.5;AN=2;BaseQRankSum=-1.526;DP=131;Dels=0.0;FS=0.696;HaplotypeScore=0.0;MLEAC=1;MLEAF=0.5;MQ=41.99;MQ0=0;MQRankSum=0.872;QD=15.88;ReadPosRankSum=0.836	GT:AD:DP:GQ:PL	0/1:65,66:131:99:2108,0,2123
chrXII	201459	.	G	A	3509.77	PASS	AC=1;AF=0.5;AN=2;BaseQRankSum=3.797;DP=186;Dels=0.0;FS=14.386;HaplotypeScore=2.5388;MLEAC=1;MLEAF=0.5;MQ=41.92;MQ0=0;MQRankSum=0.231;QD=18.87;ReadPosRankSum=-1.096	GT:AD:DP:GQ:PL	0/1:84,102:186:99:3538,0,2585
chrXII	202606	.	G	A	3049.77	PASS	AC=1;AF=0.5;AN=2;BaseQRankSum=0.374;DP=163;Dels=0.0;FS=5.737;HaplotypeScore=0.6651;MLEAC=1;MLEAF=0.5;MQ=41.87;MQ0=1;MQRankSum=0.155;QD=18.71;ReadPosRankSum=0.525	GT:AD:DP:GQ:PL	0/1:73,90:163:99:3078,0,2382
chrXII	214673	.	C	T	2673.77	PASS	AC=1;AF=0.5;AN=2;BaseQRankSum=-0.354;DP=176;Dels=0.0;FS=0.565;HaplotypeScore=0.0;MLEAC=1;MLEAF=0.5;MQ=42.0;MQ0=0;MQRankSum=-0.544;QD=15.19;ReadPosRankSum=2.528	GT:AD:DP:GQ:PL	0/1:92,84:176:99:2702,0,3134
chrXII	231990	.	C	T	3261.77	PASS	AC=1;AF=0.5;AN=2;BaseQRankSum=-1.344;DP=188;Dels=0.0;FS=2.538;HaplotypeScore=3.1;MLEAC=1;MLEAF=0.5;MQ=41.99;MQ0=0;MQRankSum=-1.382;QD=17.35;ReadPosRankSum=0.106	GT:AD:DP:GQ:PL	0/1:84,104:188:99:3290,0,2613
chrXII	233132	.	G	A	2685.77	PASS	AC=1;AF=0.5;AN=2;BaseQRankSum=1.046;DP=151;Dels=0.0;FS=4.801;HaplotypeScore=1.4679;MLEAC=1;MLEAF=0.5;MQ=41.48;MQ0=0;MQRankSum=0.703;QD=17.79;ReadPosRankSum=1.322	GT:AD:DP:GQ:PL	0/1:71,80:151:99:2714,0,2317
chrXII	234083	.	G	A	2174.77	PASS	AC=1;AF=0.5;AN=2;BaseQRankSum=-1.099;DP=151;Dels=0.0;FS=8.527;HaplotypeScore=0.0;MLEAC=1;MLEAF=0.5;MQ=42.0;MQ0=0;MQRankSum=-1.661;QD=14.4;ReadPosRankSum=0.253	GT:AD:DP:GQ:PL	0/1:84,67:151:99:2203,0,2946
chrXII	234120	.	G	A	2643.77	PASS	AC=1;AF=0.5;AN=2;BaseQRankSum=-0.676;DP=163;Dels=0.0;FS=0.581;HaplotypeScore=0.0;MLEAC=1;MLEAF=0.5;MQ=42.0;MQ0=0;MQRankSum=-0.201;QD=16.22;ReadPosRankSum=-1.463	GT:AD:DP:GQ:PL	0/1:84,79:163:99:2672,0,2869
chrXII	234186	.	C	T	2314.77	PASS	AC=1;AF=0.5;AN=2;BaseQRankSum=-0.319;DP=160;Dels=0.0;FS=6.978;HaplotypeScore=0.0;MLEAC=1;MLEAF=0.5;MQ=42.0;MQ0=0;MQRankSum=0.301;QD=14.47;ReadPosRankSum=0.634	GT:AD:DP:GQ:PL	0/1:87,73:160:99:2343,0,2974
chrXII	234917	.	G	A	1939.77	PASS	AC=1;AF=0.5;AN=2;BaseQRankSum=1.584;DP=121;Dels=0.0;FS=1.442;HaplotypeScore=0.734;MLEAC=1;MLEAF=0.5;MQ=42.0;MQ0=0;MQRankSum=-1.916;QD=16.03;ReadPosRankSum=-0.003	GT:AD:DP:GQ:PL	0/1:62,59:121:99:1968,0,2047
chrXII	246304	.	G	A	3707.77	PASS	AC=1;AF=0.5;AN=2;BaseQRankSum=1.339;DP=206;Dels=0.0;FS=9.303;HaplotypeScore=0.0;MLEAC=1;MLEAF=0.5;MQ=41.93;MQ0=0;MQRankSum=-2.199;QD=18.0;ReadPosRankSum=-0.735	GT:AD:DP:GQ:PL	0/1:96,110:206:99:3736,0,3049
chrXII	259204	.	C	T	2461.77	PASS	AC=1;AF=0.5;AN=2;BaseQRankSum=-0.257;DP=163;Dels=0.0;FS=1.973;HaplotypeScore=2.3983;MLEAC=1;MLEAF=0.5;MQ=42.0;MQ0=0;MQRankSum=0.384;QD=15.1;ReadPosRankSum=0.871	GT:AD:DP:GQ:PL	0/1:86,76:163:99:2490,0,2948
chrXII	260596	.	C	T	5323.77	PASS	AC=2;AF=1.0;AN=2;DP=137;Dels=0.01;FS=0.0;HaplotypeScore=5.1528;MLEAC=2;MLEAF=1.0;MQ=42.0;MQ0=0;QD=29.16	GT:AD:DP:GQ:PL	1/1:0,136:136:99:5352,409,0
chrXII	286763	.	C	T	2281.77	PASS	AC=1;AF=0.5;AN=2;BaseQRankSum=1.021;DP=128;Dels=0.0;FS=3.17;HaplotypeScore=1.6208;MLEAC=1;MLEAF=0.5;MQ=42.0;MQ0=0;MQRankSum=-1.345;QD=17.83;ReadPosRankSum=1.784	GT:AD:DP:GQ:PL	0/1:61,67:128:99:2310,0,1957
chrXII	290143	.	C	T	2598.77	PASS	AC=1;AF=0.5;AN=2;BaseQRankSum=2.342;DP=165;Dels=0.0;FS=0.575;HaplotypeScore=0.0;MLEAC=1;MLEAF=0.5;MQ=41.98;MQ0=0;MQRankSum=-2.038;QD=15.75;ReadPosRankSum=1.303	GT:AD:DP:GQ:PL	0/1:89,76:165:99:2627,0,3011
chrXII	290146	.	C	T	2670.77	PASS	AC=1;AF=0.5;AN=2;BaseQRankSum=1.312;DP=164;Dels=0.0;FS=0.0;HaplotypeScore=0.0;MLEAC=1;MLEAF=0.5;MQ=41.98;MQ0=0;MQRankSum=-2.037;QD=16.29;ReadPosRankSum=0.538	GT:AD:DP:GQ:PL	0/1:86,78:164:99:2699,0,2927
chrXII	290364	.	C	T	3603.77	PASS	AC=1;AF=0.5;AN=2;BaseQRankSum=1.143;DP=179;Dels=0.0;FS=1.873;HaplotypeScore=3.9197;MLEAC=1;MLEAF=0.5;MQ=41.84;MQ0=0;MQRankSum=0.257;QD=20.13;ReadPosRankSum=2.57	GT:AD:DP:GQ:PL	0/1:73,106:179:99:3632,0,2271
chrXII	302825	.	C	T	2152.77	PASS	AC=1;AF=0.5;AN=2;BaseQRankSum=1.503;DP=135;Dels=0.0;FS=0.641;HaplotypeScore=0.734;MLEAC=1;MLEAF=0.5;MQ=41.89;MQ0=0;MQRankSum=-0.662;QD=15.95;ReadPosRankSum=-0.227	GT:AD:DP:GQ:PL	0/1:69,66:135:99:2181,0,2319
chrXII	321976	.	C	T	1621.77	PASS	AC=1;AF=0.5;AN=2;BaseQRankSum=0.521;DP=99;Dels=0.0;FS=1.634;HaplotypeScore=0.0;MLEAC=1;MLEAF=0.5;MQ=42.0;MQ0=0;MQRankSum=-1.473;QD=16.38;ReadPosRankSum=0.36	GT:AD:DP:GQ:PL	0/1:49,50:99:99:1650,0,1599
chrXII	323378	.	G	A	2353.77	PASS	AC=1;AF=0.5;AN=2;BaseQRankSum=0.842;DP=130;Dels=0.0;FS=2.234;HaplotypeScore=0.734;MLEAC=1;MLEAF=0.5;MQ=42.0;MQ0=0;MQRankSum=-0.496;QD=18.11;ReadPosRankSum=-0.683	GT:AD:DP:GQ:PL	0/1:59,71:130:99:2382,0,1855
chrXII	323780	.	G	A	2500.77	PASS	AC=1;AF=0.5;AN=2;BaseQRankSum=0.149;DP=165;Dels=0.0;FS=9.339;HaplotypeScore=0.734;MLEAC=1;MLEAF=0.5;MQ=41.91;MQ0=0;MQRankSum=-0.936;QD=15.16;ReadPosRankSum=0.103	GT:AD:DP:GQ:PL	0/1:88,77:165:99:2529,0,2951
chrXII	325124	.	G	A	2362.77	PASS	AC=1;AF=0.5;AN=2;BaseQRankSum=1.827;DP=143;Dels=0.0;FS=2.966;HaplotypeScore=0.0;MLEAC=1;MLEAF=0.5;MQ=42.0;MQ0=0;MQRankSum=0.305;QD=16.52;ReadPosRankSum=-0.256	GT:AD:DP:GQ:PL	0/1:73,70:143:99:2391,0,2467
chrXII	366286	.	C	T	3127.77	PASS	AC=1;AF=0.5;AN=2;BaseQRankSum=1.086;DP=216;Dels=0.0;FS=5.612;HaplotypeScore=1.7834;MLEAC=1;MLEAF=0.5;MQ=41.99;MQ0=0;MQRankSum=-2.012;QD=14.48;ReadPosRankSum=1.713	GT:AD:DP:GQ:PL	0/1:117,99:216:99:3156,0,3862
chrXII	366356	.	C	T	2152.77	PASS	AC=1;AF=0.5;AN=2;BaseQRankSum=0.166;DP=144;Dels=0.0;FS=1.354;HaplotypeScore=0.7887;MLEAC=1;MLEAF=0.5;MQ=42.0;MQ0=0;MQRankSum=0.712;QD=14.95;ReadPosRankSum=1.49	GT:AD:DP:GQ:PL	0/1:78,66:144:99:2181,0,2642
chrXII	370128	.	G	A	2631.77	PASS	AC=1;AF=0.5;AN=2;BaseQRankSum=1.449;DP=178;Dels=0.0;FS=3.656;HaplotypeScore=0.0;MLEAC=1;MLEAF=0.5;MQ=41.91;MQ0=0;MQRankSum=1.631;QD=14.79;ReadPosRankSum=0.237	GT:AD:DP:GQ:PL	0/1:99,79:178:99:2660,0,3320
chrXII	384966	.	C	T	2914.77	PASS	AC=1;AF=0.5;AN=2;BaseQRankSum=0.147;DP=171;Dels=0.0;FS=9.596;HaplotypeScore=0.0;MLEAC=1;MLEAF=0.5;MQ=42.0;MQ0=0;MQRankSum=1.161;QD=17.05;ReadPosRankSum=1.192	GT:AD:DP:GQ:PL	0/1:82,89:171:99:2943,0,2641
chrXII	391859	.	C	T	3087.77	PASS	AC=1;AF=0.5;AN=2;BaseQRankSum=0.564;DP=148;Dels=0.0;FS=2.146;HaplotypeScore=0.0;MLEAC=1;MLEAF=0.5;MQ=41.9;MQ0=0;MQRankSum=0.862;QD=20.86;ReadPosRankSum=0.102	GT:AD:DP:GQ:PL	0/1:54,94:148:99:3116,0,1598
chrXII	413745	.	C	T	2854.77	PASS	AC=1;AF=0.5;AN=2;BaseQRankSum=-0.899;DP=167;Dels=0.0;FS=6.726;HaplotypeScore=3.5311;MLEAC=1;MLEAF=0.5;MQ=41.99;MQ0=0;MQRankSum=0.678;QD=17.09;ReadPosRankSum=-0.188	GT:AD:DP:GQ:PL	0/1:79,88:167:99:2883,0,2561
chrXII	434457	.	G	A	2898.77	PASS	AC=1;AF=0.5;AN=2;BaseQRankSum=1.116;DP=179;Dels=0.0;FS=11.341;HaplotypeScore=0.0;MLEAC=1;MLEAF=0.5;MQ=42.0;MQ0=0;MQRankSum=1.549;QD=16.19;ReadPosRankSum=-0.969	GT:AD:DP:GQ:PL	0/1:93,86:179:99:2927,0,3139
chrXII	495052	.	G	A	2535.77	PASS	AC=1;AF=0.5;AN=2;BaseQRankSum=1.558;DP=143;Dels=0.0;FS=1.35;HaplotypeScore=0.0;MLEAC=1;MLEAF=0.5;MQ=41.97;MQ0=0;MQRankSum=0.936;QD=17.73;ReadPosRankSum=0.374	GT:AD:DP:GQ:PL	0/1:68,75:143:99:2564,0,2245
chrXII	515427	.	C	T	1853.77	PASS	AC=1;AF=0.5;AN=2;BaseQRankSum=1.378;DP=116;Dels=0.0;FS=0.68;HaplotypeScore=0.5784;MLEAC=1;MLEAF=0.5;MQ=41.84;MQ0=0;MQRankSum=0.367;QD=15.98;ReadPosRankSum=2.169	GT:AD:DP:GQ:PL	0/1:60,56:116:99:1882,0,1972
chrXII	516486	.	G	A	2721.77	PASS	AC=1;AF=0.5;AN=2;BaseQRankSum=2.09;DP=161;Dels=0.0;FS=0.0;HaplotypeScore=0.9332;MLEAC=1;MLEAF=0.5;MQ=41.87;MQ0=1;MQRankSum=-0.633;QD=16.91;ReadPosRankSum=0.22	GT:AD:DP:GQ:PL	0/1:80,81:161:99:2750,0,2639
chrXII	545991	.	G	A	2537.77	PASS	AC=1;AF=0.5;AN=2;BaseQRankSum=-0.179;DP=135;Dels=0.0;FS=0.0;HaplotypeScore=2.4511;MLEAC=1;MLEAF=0.5;MQ=41.97;MQ0=0;MQRankSum=-0.02;QD=18.8;ReadPosRankSum=-2.013	GT:AD:DP:GQ:PL	0/1:60,75:135:99:2566,0,1910
chrXII	549679	.	C	T	2461.77	PASS	AC=1;AF=0.5;AN=2;BaseQRankSum=0.685;DP=159;Dels=0.0;FS=1.999;HaplotypeScore=1.8664;MLEAC=1;MLEAF=0.5;MQ=42.0;MQ0=0;MQRankSum=-0.612;QD=15.48;ReadPosRankSum=1.068	GT:AD:DP:GQ:PL	0/1:84,74:159:99:2490,0,2835
chrXII	558509	.	G	A	2218.77	PASS	AC=1;AF=0.5;AN=2;BaseQRankSum=-0.303;DP=159;Dels=0.01;FS=2.81;HaplotypeScore=5.1116;MLEAC=1;MLEAF=0.5;MQ=41.99;MQ0=0;MQRankSum=-0.282;QD=13.95;ReadPosRankSum=-0.359	GT:AD:DP:GQ:PL	0/1:88,70:158:99:2247,0,3071
chrXII	565509	.	G	A	2507.77	PASS	AC=1;AF=0.5;AN=2;BaseQRankSum=2.49;DP=172;Dels=0.0;FS=2.71;HaplotypeScore=9.1252;MLEAC=1;MLEAF=0.5;MQ=41.81;MQ0=0;MQRankSum=-1.161;QD=14.58;ReadPosRankSum=1.885	GT:AD:DP:GQ:PL	0/1:96,76:172:99:2536,0,3239
chrXII	588517	.	C	T	3482.77	PASS	AC=1;AF=0.5;AN=2;BaseQRankSum=0.591;DP=187;Dels=0.0;FS=9.766;HaplotypeScore=0.7887;MLEAC=1;MLEAF=0.5;MQ=41.99;MQ0=0;MQRankSum=1.463;QD=18.62;ReadPosRankSum=-0.409	GT:AD:DP:GQ:PL	0/1:84,103:187:99:3511,0,2799
chrXII	589771	.	G	A	2613.77	PASS	AC=1;AF=0.5;AN=2;BaseQRankSum=0.78;DP=161;Dels=0.0;FS=6.922;HaplotypeScore=4.2155;MLEAC=1;MLEAF=0.5;MQ=41.96;MQ0=0;MQRankSum=-1.257;QD=16.23;ReadPosRankSum=0.337	GT:AD:DP:GQ:PL	0/1:83,78:161:99:2642,0,2827
chrXII	615852	.	C	T	2167.77	PASS	AC=1;AF=0.5;AN=2;BaseQRankSum=3.201;DP=186;Dels=0.0;FS=4.425;HaplotypeScore=1.5774;MLEAC=1;MLEAF=0.5;MQ=41.89;MQ0=0;MQRankSum=-1.081;QD=11.65;ReadPosRankSum=-1.295	GT:AD:DP:GQ:PL	0/1:116,70:186:99:2196,0,3757
chrXII	625943	.	G	A	3016.77	PASS	AC=1;AF=0.5;AN=2;BaseQRankSum=0.639;DP=178;Dels=0.0;FS=0.551;HaplotypeScore=0.0;MLEAC=1;MLEAF=0.5;MQ=41.92;MQ0=0;MQRankSum=-0.898;QD=16.95;ReadPosRankSum=-0.348	GT:AD:DP:GQ:PL	0/1:88,90:178:99:3045,0,2957
chrXII	633348	.	C	T	2691.77	PASS	AC=1;AF=0.5;AN=2;BaseQRankSum=1.922;DP=167;Dels=0.0;FS=4.553;HaplotypeScore=0.0;MLEAC=1;MLEAF=0.5;MQ=42.0;MQ0=0;MQRankSum=1.5;QD=16.12;ReadPosRankSum=0.677	GT:AD:DP:GQ:PL	0/1:84,83:167:99:2720,0,2748
chrXII	633822	.	C	T	3319.77	PASS	AC=1;AF=0.5;AN=2;BaseQRankSum=0.705;DP=187;Dels=0.0;FS=4.217;HaplotypeScore=0.0;MLEAC=1;MLEAF=0.5;MQ=42.0;MQ0=0;MQRankSum=0.597;QD=17.75;ReadPosRankSum=0.569	GT:AD:DP:GQ:PL	0/1:89,98:187:99:3348,0,2959
chrXII	636751	.	C	T	2112.77	PASS	AC=1;AF=0.5;AN=2;BaseQRankSum=0.042;DP=134;Dels=0.0;FS=12.488;HaplotypeScore=0.0;MLEAC=1;MLEAF=0.5;MQ=42.0;MQ0=0;MQRankSum=-0.408;QD=15.77;ReadPosRankSum=0.359	GT:AD:DP:GQ:PL	0/1:70,64:134:99:2141,0,2359
chrXII	637013	.	C	T	2621.77	PASS	AC=1;AF=0.5;AN=2;BaseQRankSum=-0.542;DP=157;Dels=0.0;FS=1.999;HaplotypeScore=0.0;MLEAC=1;MLEAF=0.5;MQ=42.0;MQ0=0;MQRankSum=0.465;QD=16.7;ReadPosRankSum=-0.142	GT:AD:DP:GQ:PL	0/1:78,79:157:99:2650,0,2576
chrXII	641808	.	G	A	2495.77	PASS	AC=1;AF=0.5;AN=2;BaseQRankSum=0.471;DP=155;Dels=0.0;FS=0.597;HaplotypeScore=1.5661;MLEAC=1;MLEAF=0.5;MQ=42.0;MQ0=0;MQRankSum=-0.03;QD=16.1;ReadPosRankSum=0.725	GT:AD:DP:GQ:PL	0/1:79,76:155:99:2524,0,2611
chrXII	658628	.	C	T	2004.77	PASS	AC=1;AF=0.5;AN=2;BaseQRankSum=-0.317;DP=133;Dels=0.0;FS=1.365;HaplotypeScore=0.8321;MLEAC=1;MLEAF=0.5;MQ=41.84;MQ0=1;MQRankSum=0.641;QD=15.07;ReadPosRankSum=-2.063	GT:AD:DP:GQ:PL	0/1:70,63:133:99:2033,0,2367
chrXII	659854	.	C	T	2583.77	PASS	AC=1;AF=0.5;AN=2;BaseQRankSum=1.993;DP=146;Dels=0.0;FS=2.943;HaplotypeScore=0.0;MLEAC=1;MLEAF=0.5;MQ=42.0;MQ0=0;MQRankSum=-0.211;QD=17.7;ReadPosRankSum=0.521	GT:AD:DP:GQ:PL	0/1:71,75:146:99:2612,0,2414
chrXII	663172	.	G	A	2746.77	PASS	AC=1;AF=0.5;AN=2;BaseQRankSum=2.928;DP=157;Dels=0.0;FS=0.0;HaplotypeScore=0.0;MLEAC=1;MLEAF=0.5;MQ=42.0;MQ0=0;MQRankSum=1.821;QD=17.5;ReadPosRankSum=1.115	GT:AD:DP:GQ:PL	0/1:76,81:157:99:2775,0,2461
chrXII	665010	.	G	A	1747.77	PASS	AC=1;AF=0.5;AN=2;BaseQRankSum=-0.898;DP=127;Dels=0.0;FS=3.192;HaplotypeScore=0.734;MLEAC=1;MLEAF=0.5;MQ=41.98;MQ0=0;MQRankSum=0.317;QD=13.76;ReadPosRankSum=-1.643	GT:AD:DP:GQ:PL	0/1:69,58:127:99:1776,0,2277
chrXII	670514	.	C	T	3374.77	PASS	AC=1;AF=0.5;AN=2;BaseQRankSum=0.855;DP=196;Dels=0.0;FS=0.524;HaplotypeScore=0.9916;MLEAC=1;MLEAF=0.5;MQ=41.98;MQ0=0;MQRankSum=-0.082;QD=17.22;ReadPosRankSum=0.487	GT:AD:DP:GQ:PL	0/1:98,98:196:99:3403,0,3371
chrXII	673051	.	G	A	3284.77	PASS	AC=1;AF=0.5;AN=2;BaseQRankSum=0.304;DP=184;Dels=0.0;FS=0.0;HaplotypeScore=3.5008;MLEAC=1;MLEAF=0.5;MQ=41.99;MQ0=0;MQRankSum=-1.533;QD=17.85;ReadPosRankSum=-1.477	GT:AD:DP:GQ:PL	0/1:86,98:184:99:3313,0,2820
chrXII	732445	.	C	T	1236.77	PASS	AC=1;AF=0.5;AN=2;BaseQRankSum=1.192;DP=250;Dels=0.0;FS=0.0;HaplotypeScore=5.007;MLEAC=1;MLEAF=0.5;MQ=41.98;MQ0=0;MQRankSum=1.613;QD=4.95;ReadPosRankSum=1.699	GT:AD:DP:GQ:PL	0/1:199,51:250:99:1265,0,7069
chrXII	732503	.	C	T	1532.77	PASS	AC=1;AF=0.5;AN=2;BaseQRankSum=-0.616;DP=250;Dels=0.0;FS=0.549;HaplotypeScore=0.0;MLEAC=1;MLEAF=0.5;MQ=41.93;MQ0=0;MQRankSum=-0.025;QD=6.13;ReadPosRankSum=-1.765	GT:AD:DP:GQ:PL	0/1:191,59:250:99:1561,0,6680
chrXII	732535	.	C	T	1393.77	PASS	AC=1;AF=0.5;AN=2;BaseQRankSum=-0.091;DP=250;Dels=0.0;FS=3.484;HaplotypeScore=0.0;MLEAC=1;MLEAF=0.5;MQ=41.88;MQ0=0;MQRankSum=-0.681;QD=5.58;ReadPosRankSum=-0.96	GT:AD:DP:GQ:PL	0/1:194,56:250:99:1422,0,6661
chrXII	732552	.	C	T	1318.77	PASS	AC=1;AF=0.5;AN=2;BaseQRankSum=1.693;DP=250;Dels=0.0;FS=2.7;HaplotypeScore=0.0;MLEAC=1;MLEAF=0.5;MQ=41.88;MQ0=0;MQRankSum=-0.486;QD=5.28;ReadPosRankSum=-0.462	GT:AD:DP:GQ:PL	0/1:197,53:250:99:1347,0,6888
chrXII	757073	.	C	T	2769.77	PASS	AC=1;AF=0.5;AN=2;BaseQRankSum=-0.174;DP=163;Dels=0.0;FS=0.616;HaplotypeScore=5.3699;MLEAC=1;MLEAF=0.5;MQ=41.9;MQ0=0;MQRankSum=1.756;QD=16.99;ReadPosRankSum=0.855	GT:AD:DP:GQ:PL	0/1:78,85:163:99:2798,0,2549
chrXII	764594	.	G	A	1483.77	PASS	AC=1;AF=0.5;AN=2;BaseQRankSum=0.303;DP=123;Dels=0.0;FS=0.0;HaplotypeScore=0.0;MLEAC=1;MLEAF=0.5;MQ=42.0;MQ0=0;MQRankSum=-0.609;QD=12.06;ReadPosRankSum=-0.858	GT:AD:DP:GQ:PL	0/1:75,48:123:99:1512,0,2547
chrXII	765477	.	C	T	1927.77	PASS	AC=1;AF=0.5;AN=2;BaseQRankSum=2.939;DP=95;Dels=0.0;FS=5.578;HaplotypeScore=0.0;MLEAC=1;MLEAF=0.5;MQ=42.0;MQ0=0;MQRankSum=-1.313;QD=20.29;ReadPosRankSum=-0.859	GT:AD:DP:GQ:PL	0/1:39,56:95:99:1956,0,1208
chrXII	776104	.	G	A	2580.77	PASS	AC=1;AF=0.5;AN=2;BaseQRankSum=0.846;DP=169;Dels=0.0;FS=3.572;HaplotypeScore=0.0;MLEAC=1;MLEAF=0.5;MQ=42.0;MQ0=0;MQRankSum=0.109;QD=15.27;ReadPosRankSum=-0.065	GT:AD:DP:GQ:PL	0/1:90,79:169:99:2609,0,3056
chrXII	784443	.	C	T	2096.77	PASS	AC=1;AF=0.5;AN=2;BaseQRankSum=-1.126;DP=132;Dels=0.0;FS=3.345;HaplotypeScore=3.1351;MLEAC=1;MLEAF=0.5;MQ=41.99;MQ0=0;MQRankSum=-0.894;QD=15.88;ReadPosRankSum=-0.721	GT:AD:DP:GQ:PL	0/1:66,66:132:99:2125,0,2110
chrXII	787127	.	C	T	2879.77	PASS	AC=1;AF=0.5;AN=2;BaseQRankSum=0.934;DP=153;Dels=0.0;FS=2.044;HaplotypeScore=0.0;MLEAC=1;MLEAF=0.5;MQ=42.0;MQ0=0;MQRankSum=-1.577;QD=18.82;ReadPosRankSum=1.162	GT:AD:DP:GQ:PL	0/1:68,85:153:99:2908,0,2179
chrXII	790221	.	C	T	2789.77	PASS	AC=1;AF=0.5;AN=2;BaseQRankSum=0.896;DP=177;Dels=0.0;FS=0.0;HaplotypeScore=0.9967;MLEAC=1;MLEAF=0.5;MQ=42.0;MQ0=0;MQRankSum=-1.468;QD=15.76;ReadPosRankSum=-1.266	GT:AD:DP:GQ:PL	0/1:88,89:177:99:2818,0,2648
chrXII	795073	.	G	A	3431.77	PASS	AC=1;AF=0.5;AN=2;BaseQRankSum=0.862;DP=196;Dels=0.0;FS=0.0;HaplotypeScore=0.0;MLEAC=1;MLEAF=0.5;MQ=41.99;MQ0=0;MQRankSum=0.467;QD=17.51;ReadPosRankSum=0.061	GT:AD:DP:GQ:PL	0/1:93,103:196:99:3460,0,3100
chrXII	801179	.	C	T	3401.77	PASS	AC=1;AF=0.5;AN=2;BaseQRankSum=-0.204;DP=197;Dels=0.0;FS=0.534;HaplotypeScore=10.7999;MLEAC=1;MLEAF=0.5;MQ=41.84;MQ0=0;MQRankSum=0.011;QD=17.27;ReadPosRankSum=0.932	GT:AD:DP:GQ:PL	0/1:93,104:197:99:3430,0,3102
chrXII	837348	.	G	A	1834.77	PASS	AC=1;AF=0.5;AN=2;BaseQRankSum=2.542;DP=109;Dels=0.0;FS=4.123;HaplotypeScore=4.2708;MLEAC=1;MLEAF=0.5;MQ=41.85;MQ0=0;MQRankSum=0.452;QD=16.83;ReadPosRankSum=0.221	GT:AD:DP:GQ:PL	0/1:55,54:109:99:1863,0,1786
chrXII	838700	.	G	A	1936.77	PASS	AC=1;AF=0.5;AN=2;BaseQRankSum=-1.308;DP=110;Dels=0.0;FS=3.52;HaplotypeScore=0.0;MLEAC=1;MLEAF=0.5;MQ=42.0;MQ0=0;MQRankSum=0.488;QD=17.61;ReadPosRankSum=-0.105	GT:AD:DP:GQ:PL	0/1:52,58:110:99:1965,0,1740
chrXII	839133	.	G	A	1707.77	PASS	AC=1;AF=0.5;AN=2;BaseQRankSum=0.83;DP=123;Dels=0.0;FS=3.566;HaplotypeScore=0.0;MLEAC=1;MLEAF=0.5;MQ=42.0;MQ0=0;MQRankSum=0.243;QD=13.88;ReadPosRankSum=-0.013	GT:AD:DP:GQ:PL	0/1:70,53:123:99:1736,0,2339
chrXII	839174	.	G	A	2455.77	PASS	AC=1;AF=0.5;AN=2;BaseQRankSum=0.906;DP=132;Dels=0.0;FS=0.0;HaplotypeScore=0.0;MLEAC=1;MLEAF=0.5;MQ=42.0;MQ0=0;MQRankSum=0.929;QD=18.6;ReadPosRankSum=0.179	GT:AD:DP:GQ:PL	0/1:59,73:132:99:2484,0,1834
chrXII	839243	.	G	A	1791.77	PASS	AC=1;AF=0.5;AN=2;BaseQRankSum=-1.578;DP=107;Dels=0.0;FS=7.496;HaplotypeScore=2.598;MLEAC=1;MLEAF=0.5;MQ=41.98;MQ0=0;MQRankSum=0.349;QD=16.75;ReadPosRankSum=1.654	GT:AD:DP:GQ:PL	0/1:49,57:107:99:1820,0,1566
chrXII	843611	.	C	T	1974.77	PASS	AC=1;AF=0.5;AN=2;BaseQRankSum=0.346;DP=145;Dels=0.0;FS=2.224;HaplotypeScore=0.0;MLEAC=1;MLEAF=0.5;MQ=41.86;MQ0=0;MQRankSum=1.309;QD=13.62;ReadPosRankSum=1.149	GT:AD:DP:GQ:PL	0/1:83,62:145:99:2003,0,2737
chrXII	893359	.	C	T	2248.77	PASS	AC=1;AF=0.5;AN=2;BaseQRankSum=1.109;DP=139;Dels=0.0;FS=13.917;HaplotypeScore=3.5365;MLEAC=1;MLEAF=0.5;MQ=42.0;MQ0=0;MQRankSum=0.875;QD=16.18;ReadPosRankSum=0.534	GT:AD:DP:GQ:PL	0/1:70,68:139:99:2277,0,2344
chrXII	909961	.	G	A	3503.77	PASS	AC=1;AF=0.5;AN=2;BaseQRankSum=0.826;DP=200;Dels=0.0;FS=0.52;HaplotypeScore=0.9789;MLEAC=1;MLEAF=0.5;MQ=41.98;MQ0=0;MQRankSum=-0.142;QD=17.52;ReadPosRankSum=0.078	GT:AD:DP:GQ:PL	0/1:97,103:200:99:3532,0,3284
chrXII	919541	.	G	A	2435.77	PASS	AC=1;AF=0.5;AN=2;BaseQRankSum=-0.328;DP=152;Dels=0.0;FS=12.907;HaplotypeScore=0.0;MLEAC=1;MLEAF=0.5;MQ=41.99;MQ0=0;MQRankSum=0.73;QD=16.02;ReadPosRankSum=0.929	GT:AD:DP:GQ:PL	0/1:77,75:152:99:2464,0,2596
chrXII	921845	.	G	A	1706.77	PASS	AC=1;AF=0.5;AN=2;BaseQRankSum=-1.15;DP=115;Dels=0.0;FS=0.0;HaplotypeScore=1.7206;MLEAC=1;MLEAF=0.5;MQ=42.0;MQ0=0;MQRankSum=1.088;QD=14.84;ReadPosRankSum=2.022	GT:AD:DP:GQ:PL	0/1:57,58:115:99:1735,0,1724
chrXII	931793	.	G	A	2426.77	PASS	AC=1;AF=0.5;AN=2;BaseQRankSum=1.011;DP=134;Dels=0.0;FS=8.563;HaplotypeScore=2.3113;MLEAC=1;MLEAF=0.5;MQ=42.0;MQ0=0;MQRankSum=-0.141;QD=18.11;ReadPosRankSum=1.586	GT:AD:DP:GQ:PL	0/1:62,72:134:99:2455,0,2071
chrXII	938882	.	C	T	2732.77	PASS	AC=1;AF=0.5;AN=2;BaseQRankSum=1.607;DP=179;Dels=0.0;FS=1.87;HaplotypeScore=1.8499;MLEAC=1;MLEAF=0.5;MQ=42.0;MQ0=0;MQRankSum=-1.326;QD=15.27;ReadPosRankSum=1.373	GT:AD:DP:GQ:PL	0/1:96,83:179:99:2761,0,3228
chrXII	950519	.	C	T	2399.77	PASS	AC=1;AF=0.5;AN=2;BaseQRankSum=1.443;DP=157;Dels=0.0;FS=2.008;HaplotypeScore=3.3627;MLEAC=1;MLEAF=0.5;MQ=41.9;MQ0=0;MQRankSum=-0.585;QD=15.29;ReadPosRankSum=1.836	GT:AD:DP:GQ:PL	0/1:82,75:157:99:2428,0,2617
chrXII	950609	.	C	T	2863.77	PASS	AC=1;AF=0.5;AN=2;BaseQRankSum=1.81;DP=163;Dels=0.0;FS=0.0;HaplotypeScore=3.5606;MLEAC=1;MLEAF=0.5;MQ=41.98;MQ0=0;MQRankSum=1.308;QD=17.57;ReadPosRankSum=1.238	GT:AD:DP:GQ:PL	0/1:77,86:163:99:2892,0,2431
chrXII	951523	.	G	A	2613.77	PASS	AC=1;AF=0.5;AN=2;BaseQRankSum=0.553;DP=150;Dels=0.0;FS=3.784;HaplotypeScore=0.0;MLEAC=1;MLEAF=0.5;MQ=41.99;MQ0=0;MQRankSum=-0.444;QD=17.43;ReadPosRankSum=-0.738	GT:AD:DP:GQ:PL	0/1:71,79:150:99:2642,0,2311
chrXII	953992	.	C	T	3119.77	PASS	AC=1;AF=0.5;AN=2;BaseQRankSum=0.909;DP=163;Dels=0.0;FS=4.686;HaplotypeScore=0.9996;MLEAC=1;MLEAF=0.5;MQ=41.91;MQ0=0;MQRankSum=0.922;QD=19.14;ReadPosRankSum=-0.368	GT:AD:DP:GQ:PL	0/1:69,94:163:99:3148,0,2203
chrXII	954275	.	G	A	1765.77	PASS	AC=1;AF=0.5;AN=2;BaseQRankSum=0.067;DP=105;Dels=0.0;FS=3.761;HaplotypeScore=0.0;MLEAC=1;MLEAF=0.5;MQ=42.0;MQ0=0;MQRankSum=-0.215;QD=16.82;ReadPosRankSum=-0.215	GT:AD:DP:GQ:PL	0/1:52,53:105:99:1794,0,1713
chrXII	970388	.	G	A	2856.77	PASS	AC=1;AF=0.5;AN=2;BaseQRankSum=0.417;DP=169;Dels=0.0;FS=0.0;HaplotypeScore=0.0;MLEAC=1;MLEAF=0.5;MQ=42.0;MQ0=0;MQRankSum=0.533;QD=16.9;ReadPosRankSum=0.366	GT:AD:DP:GQ:PL	0/1:85,84:169:99:2885,0,2875
chrXII	988345	.	G	A	1777.77	PASS	AC=1;AF=0.5;AN=2;BaseQRankSum=1.257;DP=119;Dels=0.0;FS=4.923;HaplotypeScore=0.0;MLEAC=1;MLEAF=0.5;MQ=42.0;MQ0=0;MQRankSum=0.168;QD=14.94;ReadPosRankSum=-0.36	GT:AD:DP:GQ:PL	0/1:65,54:119:99:1806,0,2157
chrXII	1011896	.	C	T	3455.77	PASS	AC=2;AF=1.0;AN=2;DP=89;Dels=0.0;FS=0.0;HaplotypeScore=0.0;MLEAC=2;MLEAF=1.0;MQ=41.96;MQ0=0;QD=36.62	GT:AD:DP:GQ:PL	1/1:0,89:89:99:3484,268,0
chrXII	1011902	.	C	T	3148.77	PASS	AC=2;AF=1.0;AN=2;DP=82;Dels=0.0;FS=0.0;HaplotypeScore=12.9962;MLEAC=2;MLEAF=1.0;MQ=41.95;MQ0=0;QD=30.02	GT:AD:DP:GQ:PL	1/1:0,82:82:99:3177,244,0
chrXII	1011910	.	C	T	1650.77	PASS	AC=1;AF=0.5;AN=2;BaseQRankSum=1.5;DP=80;Dels=0.0;FS=28.482;HaplotypeScore=12.9962;MLEAC=1;MLEAF=0.5;MQ=41.95;MQ0=0;MQRankSum=-0.611;QD=20.63;ReadPosRankSum=1.858	GT:AD:DP:GQ:PL	0/1:21,47:80:99:1679,0,580
chrXII	1025067	.	C	T	2325.77	PASS	AC=1;AF=0.5;AN=2;BaseQRankSum=0.828;DP=125;Dels=0.0;FS=5.543;HaplotypeScore=2.6871;MLEAC=1;MLEAF=0.5;MQ=42.0;MQ0=0;MQRankSum=-0.361;QD=18.61;ReadPosRankSum=-0.639	GT:AD:DP:GQ:PL	0/1:55,70:125:99:2354,0,1656
chrXII	1025502	.	C	T	2971.77	PASS	AC=1;AF=0.5;AN=2;BaseQRankSum=1.218;DP=185;Dels=0.0;FS=0.0;HaplotypeScore=1.9899;MLEAC=1;MLEAF=0.5;MQ=42.0;MQ0=0;MQRankSum=-0.087;QD=16.06;ReadPosRankSum=1.177	GT:AD:DP:GQ:PL	0/1:95,90:185:99:3000,0,3152
chrXII	1028816	.	C	T	2826.77	PASS	AC=1;AF=0.5;AN=2;BaseQRankSum=0.571;DP=167;Dels=0.0;FS=0.0;HaplotypeScore=0.0;MLEAC=1;MLEAF=0.5;MQ=42.0;MQ0=0;MQRankSum=-1.061;QD=16.93;ReadPosRankSum=0.341	GT:AD:DP:GQ:PL	0/1:84,83:167:99:2855,0,2904
chrXII	1028911	.	C	T	1872.77	PASS	AC=1;AF=0.5;AN=2;BaseQRankSum=-1.219;DP=114;Dels=0.0;FS=4.675;HaplotypeScore=0.0;MLEAC=1;MLEAF=0.5;MQ=41.87;MQ0=0;MQRankSum=1.469;QD=16.43;ReadPosRankSum=-1.412	GT:AD:DP:GQ:PL	0/1:55,59:114:99:1901,0,1806
chrXII	1057535	.	C	T	3396.77	PASS	AC=1;AF=0.5;AN=2;BaseQRankSum=0.572;DP=207;Dels=0.0;FS=3.125;HaplotypeScore=0.0;MLEAC=1;MLEAF=0.5;MQ=41.99;MQ0=0;MQRankSum=0.331;QD=16.41;ReadPosRankSum=1.605	GT:AD:DP:GQ:PL	0/1:105,102:207:99:3425,0,3497
chrXIII	43752	.	G	A	2205.77	PASS	AC=1;AF=0.5;AN=2;BaseQRankSum=0.84;DP=136;Dels=0.0;FS=2.265;HaplotypeScore=1.6208;MLEAC=1;MLEAF=0.5;MQ=41.89;MQ0=0;MQRankSum=-0.248;QD=16.22;ReadPosRankSum=-0.731	GT:AD:DP:GQ:PL	0/1:69,67:136:99:2234,0,2270
chrXIII	44388	.	G	A	3116.77	PASS	AC=2;AF=1.0;AN=2;DP=85;Dels=0.0;FS=0.0;HaplotypeScore=0.8321;MLEAC=2;MLEAF=1.0;MQ=42.0;MQ0=0;QD=30.07	GT:AD:DP:GQ:PL	1/1:0,85:85:99:3145,250,0
chrXIII	46012	.	C	T	3756.77	PASS	AC=2;AF=1.0;AN=2;DP=98;Dels=0.03;FS=0.0;HaplotypeScore=9.3647;MLEAC=2;MLEAF=1.0;MQ=41.98;MQ0=0;QD=25.05	GT:AD:DP:GQ:PL	1/1:0,95:95:99:3785,283,0
chrXIII	56477	.	C	T	3211.76	PASS	AC=1;AF=0.5;AN=2;BaseQRankSum=-0.711;DP=172;Dels=0.0;FS=3.533;HaplotypeScore=4.5124;MLEAC=1;MLEAF=0.5;MQ=41.89;MQ0=0;MQRankSum=1.09;QD=18.67;ReadPosRankSum=-0.523	GT:AD:DP:GQ:PL	0/1:76,96:172:99:3240,0,2517
chrXIII	68257	.	G	A	1869.77	PASS	AC=1;AF=0.5;AN=2;BaseQRankSum=1.991;DP=101;Dels=0.0;FS=0.0;HaplotypeScore=0.7887;MLEAC=1;MLEAF=0.5;MQ=42.0;MQ0=0;MQRankSum=1.46;QD=18.51;ReadPosRankSum=-0.664	GT:AD:DP:GQ:PL	0/1:47,54:101:99:1898,0,1568
chrXIII	92223	.	G	A	2133.77	PASS	AC=1;AF=0.5;AN=2;BaseQRankSum=1.598;DP=127;Dels=0.0;FS=0.658;HaplotypeScore=0.0;MLEAC=1;MLEAF=0.5;MQ=41.85;MQ0=0;MQRankSum=-1.01;QD=16.8;ReadPosRankSum=-2.09	GT:AD:DP:GQ:PL	0/1:63,64:127:99:2162,0,2112
chrXIII	92225	.	G	A	2100.77	PASS	AC=1;AF=0.5;AN=2;BaseQRankSum=0.938;DP=127;Dels=0.0;FS=0.0;HaplotypeScore=0.0;MLEAC=1;MLEAF=0.5;MQ=41.85;MQ0=0;MQRankSum=-1.386;QD=16.54;ReadPosRankSum=-1.835	GT:AD:DP:GQ:PL	0/1:64,63:127:99:2129,0,2127
chrXIII	92635	.	C	T	2643.77	PASS	AC=1;AF=0.5;AN=2;BaseQRankSum=1.675;DP=152;Dels=0.0;FS=4.82;HaplotypeScore=7.4533;MLEAC=1;MLEAF=0.5;MQ=41.77;MQ0=0;MQRankSum=1.303;QD=17.39;ReadPosRankSum=0.363	GT:AD:DP:GQ:PL	0/1:74,78:152:99:2672,0,2515
chrXIII	93736	.	G	A	2525.77	PASS	AC=1;AF=0.5;AN=2;BaseQRankSum=1.111;DP=152;Dels=0.0;FS=0.0;HaplotypeScore=0.0;MLEAC=1;MLEAF=0.5;MQ=42.0;MQ0=0;MQRankSum=0.289;QD=16.62;ReadPosRankSum=-0.857	GT:AD:DP:GQ:PL	0/1:74,78:152:99:2554,0,2423
chrXIII	124245	.	C	T	2867.77	PASS	AC=1;AF=0.5;AN=2;BaseQRankSum=0.122;DP=171;Dels=0.0;FS=1.908;HaplotypeScore=3.9322;MLEAC=1;MLEAF=0.5;MQ=41.92;MQ0=0;MQRankSum=-1.543;QD=16.77;ReadPosRankSum=-0.362	GT:AD:DP:GQ:PL	0/1:83,87:171:99:2896,0,2811
chrXIII	137245	.	C	T	2578.77	PASS	AC=1;AF=0.5;AN=2;BaseQRankSum=1.014;DP=190;Dels=0.0;FS=1.871;HaplotypeScore=1.9829;MLEAC=1;MLEAF=0.5;MQ=41.88;MQ0=1;MQRankSum=0.182;QD=13.57;ReadPosRankSum=-0.631	GT:AD:DP:GQ:PL	0/1:112,78:190:99:2607,0,3884
chrXIII	146469	.	C	T	2946.77	PASS	AC=1;AF=0.5;AN=2;BaseQRankSum=2.35;DP=161;Dels=0.0;FS=0.0;HaplotypeScore=0.8321;MLEAC=1;MLEAF=0.5;MQ=42.0;MQ0=0;MQRankSum=0.161;QD=18.3;ReadPosRankSum=-0.903	GT:AD:DP:GQ:PL	0/1:75,86:161:99:2975,0,2401
chrXIII	149515	.	C	T	1918.77	PASS	AC=1;AF=0.5;AN=2;BaseQRankSum=1.02;DP=133;Dels=0.0;FS=7.94;HaplotypeScore=0.0;MLEAC=1;MLEAF=0.5;MQ=42.0;MQ0=0;MQRankSum=0.757;QD=14.43;ReadPosRankSum=-0.255	GT:AD:DP:GQ:PL	0/1:73,60:133:99:1947,0,2292
chrXIII	153836	.	C	T	2873.77	PASS	AC=1;AF=0.5;AN=2;BaseQRankSum=-0.71;DP=169;Dels=0.0;FS=7.944;HaplotypeScore=1.994;MLEAC=1;MLEAF=0.5;MQ=41.92;MQ0=0;MQRankSum=-1.601;QD=17.0;ReadPosRankSum=-2.032	GT:AD:DP:GQ:PL	0/1:80,89:169:99:2902,0,2645
chrXIII	159396	.	C	T	2303.77	PASS	AC=1;AF=0.5;AN=2;BaseQRankSum=-0.405;DP=138;Dels=0.0;FS=3.048;HaplotypeScore=0.0;MLEAC=1;MLEAF=0.5;MQ=42.0;MQ0=0;MQRankSum=0.379;QD=16.69;ReadPosRankSum=-0.085	GT:AD:DP:GQ:PL	0/1:67,71:138:99:2332,0,2224
chrXIII	160485	.	G	A	1383.77	PASS	AC=1;AF=0.5;AN=2;BaseQRankSum=0.873;DP=97;Dels=0.0;FS=1.66;HaplotypeScore=0.0;MLEAC=1;MLEAF=0.5;MQ=42.0;MQ0=0;MQRankSum=-0.996;QD=14.27;ReadPosRankSum=-0.54	GT:AD:DP:GQ:PL	0/1:53,44:97:99:1412,0,1796
chrXIII	178364	.	C	T	2422.77	PASS	AC=1;AF=0.5;AN=2;BaseQRankSum=2.307;DP=144;Dels=0.0;FS=2.177;HaplotypeScore=0.0;MLEAC=1;MLEAF=0.5;MQ=42.0;MQ0=0;MQRankSum=-1.6;QD=16.82;ReadPosRankSum=0.122	GT:AD:DP:GQ:PL	0/1:72,72:144:99:2451,0,2367
chrXIII	210646	.	G	A	2339.77	PASS	AC=1;AF=0.5;AN=2;BaseQRankSum=-1.081;DP=154;Dels=0.0;FS=8.709;HaplotypeScore=0.0;MLEAC=1;MLEAF=0.5;MQ=42.0;MQ0=0;MQRankSum=-0.411;QD=15.19;ReadPosRankSum=-0.693	GT:AD:DP:GQ:PL	0/1:82,72:154:99:2368,0,2835
chrXIII	219701	.	G	A	1442.77	PASS	AC=1;AF=0.5;AN=2;BaseQRankSum=0.525;DP=105;Dels=0.0;FS=3.713;HaplotypeScore=0.9933;MLEAC=1;MLEAF=0.5;MQ=41.98;MQ0=0;MQRankSum=2.897;QD=13.74;ReadPosRankSum=0.686	GT:AD:DP:GQ:PL	0/1:58,47:105:99:1471,0,1974
chrXIII	222732	.	C	T	2349.77	PASS	AC=1;AF=0.5;AN=2;BaseQRankSum=-0.25;DP=127;Dels=0.0;FS=0.0;HaplotypeScore=3.9033;MLEAC=1;MLEAF=0.5;MQ=41.98;MQ0=0;MQRankSum=0.085;QD=18.5;ReadPosRankSum=-0.507	GT:AD:DP:GQ:PL	0/1:57,70:127:99:2378,0,1789
chrXIII	250457	.	G	A	713.77	PASS	AC=1;AF=0.5;AN=2;BaseQRankSum=-0.309;DP=47;Dels=0.0;FS=2.864;HaplotypeScore=0.0;MLEAC=1;MLEAF=0.5;MQ=42.0;MQ0=0;MQRankSum=0.202;QD=15.19;ReadPosRankSum=1.096	GT:AD:DP:GQ:PL	0/1:23,24:47:99:742,0,729
chrXIII	252668	.	C	T	2475.77	PASS	AC=1;AF=0.5;AN=2;BaseQRankSum=-0.085;DP=164;Dels=0.0;FS=1.946;HaplotypeScore=3.3639;MLEAC=1;MLEAF=0.5;MQ=41.98;MQ0=0;MQRankSum=1.868;QD=15.1;ReadPosRankSum=0.646	GT:AD:DP:GQ:PL	0/1:84,79:164:99:2504,0,2740
chrXIII	259990	.	C	T	3740.77	PASS	AC=1;AF=0.5;AN=2;BaseQRankSum=-1.459;DP=229;Dels=0.0;FS=16.142;HaplotypeScore=0.0;MLEAC=1;MLEAF=0.5;MQ=41.93;MQ0=0;MQRankSum=-1.016;QD=16.34;ReadPosRankSum=0.013	GT:AD:DP:GQ:PL	0/1:114,115:229:99:3769,0,3742
chrXIII	267993	.	C	T	1586.77	PASS	AC=1;AF=0.5;AN=2;BaseQRankSum=-0.718;DP=106;Dels=0.0;FS=0.0;HaplotypeScore=0.0;MLEAC=1;MLEAF=0.5;MQ=41.87;MQ0=0;MQRankSum=-1.528;QD=14.97;ReadPosRankSum=0.44	GT:AD:DP:GQ:PL	0/1:56,50:106:99:1615,0,1937
chrXIII	269092	.	C	T	3171.77	PASS	AC=1;AF=0.5;AN=2;BaseQRankSum=1.555;DP=172;Dels=0.0;FS=7.62;HaplotypeScore=1.5774;MLEAC=1;MLEAF=0.5;MQ=41.99;MQ0=0;MQRankSum=-2.049;QD=18.44;ReadPosRankSum=-0.809	GT:AD:DP:GQ:PL	0/1:80,92:172:99:3200,0,2682
chrXIII	272914	.	C	T	667.77	PASS	AC=1;AF=0.5;AN=2;BaseQRankSum=-1.795;DP=109;Dels=0.0;FS=22.004;HaplotypeScore=0.0;MLEAC=1;MLEAF=0.5;MQ=42.0;MQ0=0;MQRankSum=0.096;QD=6.13;ReadPosRankSum=-2.584	GT:AD:DP:GQ:PL	0/1:83,26:109:99:696,0,2947
chrXIII	284629	.	C	T	3000.77	PASS	AC=1;AF=0.5;AN=2;BaseQRankSum=0.948;DP=190;Dels=0.0;FS=5.116;HaplotypeScore=2.7539;MLEAC=1;MLEAF=0.5;MQ=42.0;MQ0=0;MQRankSum=0.127;QD=15.79;ReadPosRankSum=-0.967	GT:AD:DP:GQ:PL	0/1:99,91:190:99:3029,0,3394
chrXIII	284889	.	C	T	2433.77	PASS	AC=1;AF=0.5;AN=2;BaseQRankSum=-0.919;DP=150;Dels=0.0;FS=2.076;HaplotypeScore=0.0;MLEAC=1;MLEAF=0.5;MQ=41.99;MQ0=0;MQRankSum=-0.07;QD=16.23;ReadPosRankSum=-0.927	GT:AD:DP:GQ:PL	0/1:76,74:150:99:2462,0,2579
chrXIII	297097	.	C	T	3516.77	PASS	AC=1;AF=0.5;AN=2;BaseQRankSum=0.049;DP=205;Dels=0.0;FS=1.71;HaplotypeScore=5.7835;MLEAC=1;MLEAF=0.5;MQ=41.92;MQ0=0;MQRankSum=0.95;QD=17.15;ReadPosRankSum=-1.553	GT:AD:DP:GQ:PL	0/1:100,104:205:99:3545,0,3346
chrXIII	297124	.	C	T	3209.76	PASS	AC=1;AF=0.5;AN=2;BaseQRankSum=0.526;DP=201;Dels=0.0;FS=0.515;HaplotypeScore=0.7887;MLEAC=1;MLEAF=0.5;MQ=41.93;MQ0=0;MQRankSum=-0.234;QD=15.97;ReadPosRankSum=-0.458	GT:AD:DP:GQ:PL	0/1:105,96:201:99:3238,0,3490
chrXIII	299123	.	C	T	3085.77	PASS	AC=1;AF=0.5;AN=2;BaseQRankSum=0.07;DP=193;Dels=0.0;FS=0.0;HaplotypeScore=4.4738;MLEAC=1;MLEAF=0.5;MQ=41.99;MQ0=0;MQRankSum=-0.873;QD=15.99;ReadPosRankSum=0.06	GT:AD:DP:GQ:PL	0/1:99,93:193:99:3114,0,3324
chrXIII	307263	.	C	T	2073.77	PASS	AC=1;AF=0.5;AN=2;BaseQRankSum=-0.03;DP=132;Dels=0.0;FS=2.226;HaplotypeScore=5.4274;MLEAC=1;MLEAF=0.5;MQ=41.89;MQ0=0;MQRankSum=-0.913;QD=15.71;ReadPosRankSum=0.744	GT:AD:DP:GQ:PL	0/1:68,64:132:99:2102,0,2240
chrXIII	384361	.	G	A	2772.77	PASS	AC=1;AF=0.5;AN=2;BaseQRankSum=0.694;DP=166;Dels=0.0;FS=12.347;HaplotypeScore=1.5774;MLEAC=1;MLEAF=0.5;MQ=41.99;MQ0=0;MQRankSum=1.586;QD=16.7;ReadPosRankSum=0.036	GT:AD:DP:GQ:PL	0/1:83,83:166:99:2801,0,2749
chrXIII	387435	.	C	T	1294.77	PASS	AC=1;AF=0.5;AN=2;BaseQRankSum=-0.328;DP=104;Dels=0.0;FS=2.697;HaplotypeScore=0.0;MLEAC=1;MLEAF=0.5;MQ=41.81;MQ0=0;MQRankSum=1.567;QD=12.45;ReadPosRankSum=0.474	GT:AD:DP:GQ:PL	0/1:62,42:104:99:1323,0,2081
chrXIII	391169	.	C	T	2001.77	PASS	AC=1;AF=0.5;AN=2;BaseQRankSum=-1.044;DP=137;Dels=0.0;FS=5.277;HaplotypeScore=2.7249;MLEAC=1;MLEAF=0.5;MQ=41.97;MQ0=0;MQRankSum=1.797;QD=14.61;ReadPosRankSum=-0.383	GT:AD:DP:GQ:PL	0/1:75,62:137:99:2030,0,2596
chrXIII	434157	.	C	T	2430.77	PASS	AC=1;AF=0.5;AN=2;BaseQRankSum=-0.551;DP=143;Dels=0.0;FS=0.628;HaplotypeScore=0.0;MLEAC=1;MLEAF=0.5;MQ=42.0;MQ0=0;MQRankSum=-1.633;QD=17.0;ReadPosRankSum=-1.488	GT:AD:DP:GQ:PL	0/1:70,73:143:99:2459,0,2299
chrXIII	434715	.	C	T	2231.77	PASS	AC=1;AF=0.5;AN=2;BaseQRankSum=-0.354;DP=143;Dels=0.0;FS=5.05;HaplotypeScore=0.0;MLEAC=1;MLEAF=0.5;MQ=41.89;MQ0=0;MQRankSum=1.681;QD=15.61;ReadPosRankSum=-0.281	GT:AD:DP:GQ:PL	0/1:76,67:143:99:2260,0,2621
chrXIII	448667	.	C	T	3083.77	PASS	AC=1;AF=0.5;AN=2;BaseQRankSum=1.781;DP=166;Dels=0.0;FS=3.6;HaplotypeScore=1.5661;MLEAC=1;MLEAF=0.5;MQ=41.99;MQ0=0;MQRankSum=0.429;QD=18.58;ReadPosRankSum=0.698	GT:AD:DP:GQ:PL	0/1:76,90:166:99:3112,0,2439
chrXIII	449349	.	C	T	2407.77	PASS	AC=1;AF=0.5;AN=2;BaseQRankSum=2.25;DP=142;Dels=0.0;FS=0.0;HaplotypeScore=0.734;MLEAC=1;MLEAF=0.5;MQ=42.0;MQ0=0;MQRankSum=0.239;QD=16.96;ReadPosRankSum=0.802	GT:AD:DP:GQ:PL	0/1:70,72:142:99:2436,0,2243
chrXIII	451414	.	G	A	2411.77	PASS	AC=1;AF=0.5;AN=2;BaseQRankSum=-0.613;DP=168;Dels=0.0;FS=0.0;HaplotypeScore=0.8321;MLEAC=1;MLEAF=0.5;MQ=41.99;MQ0=0;MQRankSum=0.805;QD=14.36;ReadPosRankSum=0.671	GT:AD:DP:GQ:PL	0/1:92,76:168:99:2440,0,3145
chrXIII	477312	.	C	T	2437.77	PASS	AC=1;AF=0.5;AN=2;BaseQRankSum=1.046;DP=142;Dels=0.0;FS=0.0;HaplotypeScore=0.0;MLEAC=1;MLEAF=0.5;MQ=42.0;MQ0=0;MQRankSum=-1.827;QD=17.17;ReadPosRankSum=1.373	GT:AD:DP:GQ:PL	0/1:67,75:142:99:2466,0,2139
chrXIII	477692	.	C	T	2088.77	PASS	AC=1;AF=0.5;AN=2;BaseQRankSum=-0.781;DP=140;Dels=0.0;FS=3.266;HaplotypeScore=4.7177;MLEAC=1;MLEAF=0.5;MQ=41.88;MQ0=0;MQRankSum=-0.572;QD=14.92;ReadPosRankSum=0.338	GT:AD:DP:GQ:PL	0/1:75,65:140:99:2117,0,2516
chrXIII	478370	.	C	T	2382.77	PASS	AC=1;AF=0.5;AN=2;BaseQRankSum=-1.779;DP=118;Dels=0.0;FS=7.521;HaplotypeScore=0.0;MLEAC=1;MLEAF=0.5;MQ=42.0;MQ0=0;MQRankSum=-1.723;QD=20.19;ReadPosRankSum=-0.266	GT:AD:DP:GQ:PL	0/1:45,73:118:99:2411,0,1343
chrXIII	478372	.	C	T	2456.77	PASS	AC=1;AF=0.5;AN=2;BaseQRankSum=-0.095;DP=119;Dels=0.0;FS=8.803;HaplotypeScore=0.0;MLEAC=1;MLEAF=0.5;MQ=42.0;MQ0=0;MQRankSum=-0.816;QD=20.65;ReadPosRankSum=-0.194	GT:AD:DP:GQ:PL	0/1:46,73:119:99:2485,0,1414
chrXIII	482208	.	G	A	3360.77	PASS	AC=1;AF=0.5;AN=2;BaseQRankSum=1.178;DP=185;Dels=0.0;FS=12.477;HaplotypeScore=0.9998;MLEAC=1;MLEAF=0.5;MQ=42.0;MQ0=0;MQRankSum=-2.319;QD=18.17;ReadPosRankSum=-2.921	GT:AD:DP:GQ:PL	0/1:88,97:185:99:3389,0,2932
chrXIII	482972	.	C	T	2035.77	PASS	AC=1;AF=0.5;AN=2;BaseQRankSum=0.361;DP=142;Dels=0.0;FS=3.031;HaplotypeScore=2.6377;MLEAC=1;MLEAF=0.5;MQ=41.99;MQ0=0;MQRankSum=-1.589;QD=14.34;ReadPosRankSum=-1.371	GT:AD:DP:GQ:PL	0/1:79,63:142:99:2064,0,2639
chrXIII	497516	.	G	A	2076.77	PASS	AC=1;AF=0.5;AN=2;BaseQRankSum=1.601;DP=141;Dels=0.0;FS=3.975;HaplotypeScore=0.8321;MLEAC=1;MLEAF=0.5;MQ=42.0;MQ0=0;MQRankSum=0.482;QD=14.73;ReadPosRankSum=0.81	GT:AD:DP:GQ:PL	0/1:77,64:141:99:2105,0,2585
chrXIII	511252	.	C	T	2273.77	PASS	AC=1;AF=0.5;AN=2;BaseQRankSum=-0.047;DP=133;Dels=0.0;FS=0.0;HaplotypeScore=0.7887;MLEAC=1;MLEAF=0.5;MQ=42.0;MQ0=0;MQRankSum=0.196;QD=17.1;ReadPosRankSum=0.677	GT:AD:DP:GQ:PL	0/1:65,68:133:99:2302,0,2113
chrXIII	511797	.	C	T	1367.77	PASS	AC=1;AF=0.5;AN=2;BaseQRankSum=0.327;DP=101;Dels=0.0;FS=3.563;HaplotypeScore=1.7608;MLEAC=1;MLEAF=0.5;MQ=42.0;MQ0=0;MQRankSum=1.147;QD=13.54;ReadPosRankSum=1.616	GT:AD:DP:GQ:PL	0/1:59,42:101:99:1396,0,2071
chrXIII	517312	.	C	T	2311.77	PASS	AC=1;AF=0.5;AN=2;BaseQRankSum=-0.521;DP=164;Dels=0.0;FS=5.676;HaplotypeScore=1.9658;MLEAC=1;MLEAF=0.5;MQ=41.9;MQ0=0;MQRankSum=-1.006;QD=14.1;ReadPosRankSum=0.714	GT:AD:DP:GQ:PL	0/1:93,71:164:99:2340,0,3252
chrXIII	550011	.	C	T	2542.77	PASS	AC=1;AF=0.5;AN=2;BaseQRankSum=-1.452;DP=149;Dels=0.0;FS=2.062;HaplotypeScore=0.0;MLEAC=1;MLEAF=0.5;MQ=42.0;MQ0=0;MQRankSum=0.017;QD=17.07;ReadPosRankSum=-1.297	GT:AD:DP:GQ:PL	0/1:73,76:149:99:2571,0,2485
chrXIII	550038	.	G	A	2643.77	PASS	AC=1;AF=0.5;AN=2;BaseQRankSum=0.988;DP=157;Dels=0.0;FS=1.984;HaplotypeScore=0.0;MLEAC=1;MLEAF=0.5;MQ=42.0;MQ0=0;MQRankSum=-0.658;QD=16.84;ReadPosRankSum=0.458	GT:AD:DP:GQ:PL	0/1:78,79:157:99:2672,0,2595
chrXIII	551839	.	C	T	3608.77	PASS	AC=1;AF=0.5;AN=2;BaseQRankSum=1.478;DP=186;Dels=0.0;FS=5.213;HaplotypeScore=5.5227;MLEAC=1;MLEAF=0.5;MQ=41.99;MQ0=0;MQRankSum=-0.731;QD=19.4;ReadPosRankSum=-1.599	GT:AD:DP:GQ:PL	0/1:81,105:186:99:3637,0,2612
chrXIII	554662	.	C	T	3233.06	PASS	AC=1;AF=0.5;AN=2;BaseQRankSum=1.814;DP=176;Dels=0.0;FS=0.0;HaplotypeScore=0.0;MLEAC=1;MLEAF=0.5;MQ=41.92;MQ0=0;MQRankSum=0.046;QD=18.37;ReadPosRankSum=-0.903	GT:AD:DP:GQ:PL	0/1:82,94:176:99:3263,0,2673
chrXIII	556636	.	G	A	2572.77	PASS	AC=1;AF=0.5;AN=2;BaseQRankSum=2.757;DP=135;Dels=0.0;FS=0.0;HaplotypeScore=0.0;MLEAC=1;MLEAF=0.5;MQ=42.0;MQ0=0;MQRankSum=-0.736;QD=19.06;ReadPosRankSum=-0.63	GT:AD:DP:GQ:PL	0/1:61,74:135:99:2601,0,1944
chrXIII	577502	.	C	T	2617.77	PASS	AC=1;AF=0.5;AN=2;BaseQRankSum=0.467;DP=151;Dels=0.0;FS=0.0;HaplotypeScore=0.0;MLEAC=1;MLEAF=0.5;MQ=42.0;MQ0=0;MQRankSum=0.925;QD=17.34;ReadPosRankSum=0.099	GT:AD:DP:GQ:PL	0/1:73,78:151:99:2646,0,2378
chrXIII	606443	.	C	T	1550.77	PASS	AC=1;AF=0.5;AN=2;BaseQRankSum=-0.059;DP=104;Dels=0.0;FS=2.551;HaplotypeScore=0.0;MLEAC=1;MLEAF=0.5;MQ=42.0;MQ0=0;MQRankSum=1.96;QD=14.91;ReadPosRankSum=-1.797	GT:AD:DP:GQ:PL	0/1:55,49:104:99:1579,0,1851
chrXIII	608577	.	G	A	2019.77	PASS	AC=1;AF=0.5;AN=2;BaseQRankSum=1.895;DP=153;Dels=0.0;FS=2.136;HaplotypeScore=3.7139;MLEAC=1;MLEAF=0.5;MQ=40.92;MQ0=0;MQRankSum=0.124;QD=13.2;ReadPosRankSum=0.947	GT:AD:DP:GQ:PL	0/1:88,65:153:99:2048,0,3008
chrXIII	619958	.	C	T	3121.77	PASS	AC=1;AF=0.5;AN=2;BaseQRankSum=0.615;DP=180;Dels=0.0;FS=0.549;HaplotypeScore=0.0;MLEAC=1;MLEAF=0.5;MQ=41.99;MQ0=0;MQRankSum=2.399;QD=17.34;ReadPosRankSum=1.217	GT:AD:DP:GQ:PL	0/1:87,93:180:99:3150,0,2883
chrXIII	636818	.	C	T	2983.77	PASS	AC=1;AF=0.5;AN=2;BaseQRankSum=2.166;DP=205;Dels=0.0;FS=3.135;HaplotypeScore=0.6651;MLEAC=1;MLEAF=0.5;MQ=41.99;MQ0=0;MQRankSum=1.813;QD=14.55;ReadPosRankSum=0.234	GT:AD:DP:GQ:PL	0/1:106,99:205:99:3012,0,3046
chrXIII	654955	.	C	T	1802.77	PASS	AC=1;AF=0.5;AN=2;BaseQRankSum=-0.651;DP=106;Dels=0.0;FS=2.541;HaplotypeScore=0.0;MLEAC=1;MLEAF=0.5;MQ=42.0;MQ0=0;MQRankSum=0.942;QD=17.01;ReadPosRankSum=0.411	GT:AD:DP:GQ:PL	0/1:51,55:106:99:1831,0,1707
chrXIII	669745	.	C	T	2723.77	PASS	AC=1;AF=0.5;AN=2;BaseQRankSum=-0.117;DP=167;Dels=0.0;FS=0.0;HaplotypeScore=2.6905;MLEAC=1;MLEAF=0.5;MQ=41.98;MQ0=0;MQRankSum=1.138;QD=16.31;ReadPosRankSum=-0.466	GT:AD:DP:GQ:PL	0/1:84,83:167:99:2752,0,2805
chrXIII	672985	.	C	T	2049.77	PASS	AC=1;AF=0.5;AN=2;BaseQRankSum=0.878;DP=144;Dels=0.0;FS=1.325;HaplotypeScore=0.6651;MLEAC=1;MLEAF=0.5;MQ=42.0;MQ0=0;MQRankSum=0.789;QD=14.23;ReadPosRankSum=1.43	GT:AD:DP:GQ:PL	0/1:81,63:144:99:2078,0,2731
chrXIII	675715	.	C	T	2910.77	PASS	AC=1;AF=0.5;AN=2;BaseQRankSum=1.966;DP=154;Dels=0.0;FS=11.211;HaplotypeScore=0.0;MLEAC=1;MLEAF=0.5;MQ=42.0;MQ0=0;MQRankSum=2.027;QD=18.9;ReadPosRankSum=-0.603	GT:AD:DP:GQ:PL	0/1:69,85:154:99:2939,0,2228
chrXIII	759886	.	C	T	2567.77	PASS	AC=1;AF=0.5;AN=2;BaseQRankSum=1.768;DP=158;Dels=0.0;FS=1.963;HaplotypeScore=1.4679;MLEAC=1;MLEAF=0.5;MQ=42.0;MQ0=0;MQRankSum=0.224;QD=16.25;ReadPosRankSum=1.09	GT:AD:DP:GQ:PL	0/1:80,78:158:99:2596,0,2605
chrXIII	771978	.	C	T	1950.77	PASS	AC=1;AF=0.5;AN=2;BaseQRankSum=-0.283;DP=138;Dels=0.0;FS=0.0;HaplotypeScore=7.155;MLEAC=1;MLEAF=0.5;MQ=41.9;MQ0=0;MQRankSum=1.093;QD=14.14;ReadPosRankSum=1.792	GT:AD:DP:GQ:PL	0/1:77,61:138:99:1979,0,2597
chrXIII	772089	.	C	T	2907.77	PASS	AC=1;AF=0.5;AN=2;BaseQRankSum=0.68;DP=157;Dels=0.0;FS=2.836;HaplotypeScore=1.3302;MLEAC=1;MLEAF=0.5;MQ=41.98;MQ0=0;MQRankSum=1.044;QD=18.52;ReadPosRankSum=0.284	GT:AD:DP:GQ:PL	0/1:70,87:157:99:2936,0,2231
chrXIII	786632	.	G	A	2790.77	PASS	AC=1;AF=0.5;AN=2;BaseQRankSum=0.036;DP=176;Dels=0.0;FS=2.605;HaplotypeScore=0.0;MLEAC=1;MLEAF=0.5;MQ=41.99;MQ0=0;MQRankSum=0.285;QD=15.86;ReadPosRankSum=-0.184	GT:AD:DP:GQ:PL	0/1:93,83:176:99:2819,0,3173
chrXIII	789870	.	C	T	2712.77	PASS	AC=1;AF=0.5;AN=2;BaseQRankSum=2.467;DP=169;Dels=0.0;FS=0.0;HaplotypeScore=0.0;MLEAC=1;MLEAF=0.5;MQ=41.92;MQ0=0;MQRankSum=-0.25;QD=16.05;ReadPosRankSum=1.387	GT:AD:DP:GQ:PL	0/1:89,80:169:99:2741,0,3025
chrXIII	796830	.	G	A	1745.77	PASS	AC=1;AF=0.5;AN=2;BaseQRankSum=0.773;DP=102;Dels=0.0;FS=0.0;HaplotypeScore=0.0;MLEAC=1;MLEAF=0.5;MQ=42.0;MQ0=0;MQRankSum=-0.325;QD=17.12;ReadPosRankSum=1.911	GT:AD:DP:GQ:PL	0/1:50,52:102:99:1774,0,1702
chrXIII	798293	.	C	T	2247.77	PASS	AC=1;AF=0.5;AN=2;BaseQRankSum=0.27;DP=141;Dels=0.0;FS=2.991;HaplotypeScore=0.6651;MLEAC=1;MLEAF=0.5;MQ=42.0;MQ0=0;MQRankSum=-1.289;QD=15.94;ReadPosRankSum=2.457	GT:AD:DP:GQ:PL	0/1:73,68:141:99:2276,0,2412
chrXIII	818768	.	C	T	2357.77	PASS	AC=1;AF=0.5;AN=2;BaseQRankSum=-1.507;DP=114;Dels=0.0;FS=3.524;HaplotypeScore=0.0;MLEAC=1;MLEAF=0.5;MQ=42.0;MQ0=0;MQRankSum=0.87;QD=20.68;ReadPosRankSum=-0.522	GT:AD:DP:GQ:PL	0/1:45,69:114:99:2386,0,1468
chrXIII	831951	.	C	T	3736.77	PASS	AC=1;AF=0.5;AN=2;BaseQRankSum=0.803;DP=201;Dels=0.0;FS=2.44;HaplotypeScore=0.0;MLEAC=1;MLEAF=0.5;MQ=42.0;MQ0=0;MQRankSum=-0.24;QD=18.59;ReadPosRankSum=0.8	GT:AD:DP:GQ:PL	0/1:91,110:201:99:3765,0,3041
chrXIII	849792	.	C	T	2705.77	PASS	AC=1;AF=0.5;AN=2;BaseQRankSum=0.391;DP=141;Dels=0.0;FS=2.159;HaplotypeScore=3.6129;MLEAC=1;MLEAF=0.5;MQ=41.99;MQ0=0;MQRankSum=-0.37;QD=19.19;ReadPosRankSum=0.109	GT:AD:DP:GQ:PL	0/1:61,79:141:99:2734,0,2001
chrXIII	867511	.	C	T	3102.77	PASS	AC=1;AF=0.5;AN=2;BaseQRankSum=0.001;DP=193;Dels=0.0;FS=3.302;HaplotypeScore=0.0;MLEAC=1;MLEAF=0.5;MQ=42.0;MQ0=0;MQRankSum=0.571;QD=16.08;ReadPosRankSum=-0.574	GT:AD:DP:GQ:PL	0/1:101,92:193:99:3131,0,3506
chrXIII	892581	.	C	T	2667.77	PASS	AC=1;AF=0.5;AN=2;BaseQRankSum=1.603;DP=147;Dels=0.0;FS=8.808;HaplotypeScore=0.734;MLEAC=1;MLEAF=0.5;MQ=42.0;MQ0=0;MQRankSum=-0.631;QD=18.15;ReadPosRankSum=-0.697	GT:AD:DP:GQ:PL	0/1:68,79:147:99:2696,0,2027
chrXIII	895537	.	C	T	1864.77	PASS	AC=1;AF=0.5;AN=2;BaseQRankSum=0.486;DP=120;Dels=0.0;FS=0.0;HaplotypeScore=1.7356;MLEAC=1;MLEAF=0.5;MQ=42.0;MQ0=0;MQRankSum=-0.113;QD=15.54;ReadPosRankSum=-0.087	GT:AD:DP:GQ:PL	0/1:62,58:120:99:1893,0,2008
chrXIII	905207	.	G	A	2562.77	PASS	AC=1;AF=0.5;AN=2;BaseQRankSum=-0.423;DP=150;Dels=0.0;FS=2.061;HaplotypeScore=0.7887;MLEAC=1;MLEAF=0.5;MQ=42.0;MQ0=0;MQRankSum=0.942;QD=17.09;ReadPosRankSum=1.01	GT:AD:DP:GQ:PL	0/1:72,78:150:99:2591,0,2302
chrXIII	914616	.	C	T	2844.77	PASS	AC=1;AF=0.5;AN=2;BaseQRankSum=-0.622;DP=132;Dels=0.0;FS=2.32;HaplotypeScore=0.0;MLEAC=1;MLEAF=0.5;MQ=41.83;MQ0=0;MQRankSum=0.113;QD=21.55;ReadPosRankSum=-0.758	GT:AD:DP:GQ:PL	0/1:49,83:132:99:2873,0,1569
chrXIV	38252	.	G	A	2177.77	PASS	AC=1;AF=0.5;AN=2;BaseQRankSum=0.123;DP=140;Dels=0.0;FS=7.634;HaplotypeScore=0.0;MLEAC=1;MLEAF=0.5;MQ=42.0;MQ0=0;MQRankSum=-0.278;QD=15.56;ReadPosRankSum=0.641	GT:AD:DP:GQ:PL	0/1:74,66:140:99:2206,0,2533
chrXIV	65635	.	C	T	2382.77	PASS	AC=1;AF=0.5;AN=2;BaseQRankSum=0.327;DP=140;Dels=0.0;FS=1.39;HaplotypeScore=0.0;MLEAC=1;MLEAF=0.5;MQ=41.99;MQ0=0;MQRankSum=0.098;QD=17.02;ReadPosRankSum=-0.306	GT:AD:DP:GQ:PL	0/1:68,72:140:99:2411,0,2295
chrXIV	66217	.	C	T	2294.77	PASS	AC=1;AF=0.5;AN=2;BaseQRankSum=0.477;DP=136;Dels=0.0;FS=6.527;HaplotypeScore=0.0;MLEAC=1;MLEAF=0.5;MQ=42.0;MQ0=0;MQRankSum=0.79;QD=16.87;ReadPosRankSum=0.098	GT:AD:DP:GQ:PL	0/1:68,68:136:99:2323,0,2318
chrXIV	68799	.	C	T	2915.77	PASS	AC=1;AF=0.5;AN=2;BaseQRankSum=1.191;DP=169;Dels=0.0;FS=0.0;HaplotypeScore=2.7478;MLEAC=1;MLEAF=0.5;MQ=42.0;MQ0=0;MQRankSum=0.149;QD=17.25;ReadPosRankSum=-1.008	GT:AD:DP:GQ:PL	0/1:82,87:169:99:2944,0,2672
chrXIV	77254	.	C	T	2209.77	PASS	AC=1;AF=0.5;AN=2;BaseQRankSum=-0.813;DP=129;Dels=0.0;FS=2.229;HaplotypeScore=0.0;MLEAC=1;MLEAF=0.5;MQ=42.0;MQ0=0;MQRankSum=-0.082;QD=17.13;ReadPosRankSum=-0.12	GT:AD:DP:GQ:PL	0/1:63,66:129:99:2238,0,2137
chrXIV	89044	.	G	A	3118.77	PASS	AC=1;AF=0.5;AN=2;BaseQRankSum=-1.661;DP=190;Dels=0.0;FS=7.75;HaplotypeScore=0.9987;MLEAC=1;MLEAF=0.5;MQ=42.0;MQ0=0;MQRankSum=-0.149;QD=16.41;ReadPosRankSum=-0.672	GT:AD:DP:GQ:PL	0/1:94,96:190:99:3147,0,3109
chrXIV	89129	.	C	T	2805.77	PASS	AC=1;AF=0.5;AN=2;BaseQRankSum=0.889;DP=157;Dels=0.0;FS=0.0;HaplotypeScore=0.9469;MLEAC=1;MLEAF=0.5;MQ=41.99;MQ0=0;MQRankSum=-0.254;QD=17.87;ReadPosRankSum=-0.016	GT:AD:DP:GQ:PL	0/1:74,82:157:99:2834,0,2429
chrXIV	117051	.	G	A	2541.77	PASS	AC=1;AF=0.5;AN=2;BaseQRankSum=-2.206;DP=160;Dels=0.0;FS=11.257;HaplotypeScore=0.0;MLEAC=1;MLEAF=0.5;MQ=41.98;MQ0=0;MQRankSum=0.889;QD=15.89;ReadPosRankSum=-2.172	GT:AD:DP:GQ:PL	0/1:80,80:160:99:2570,0,2637
chrXIV	117164	.	G	A	2305.77	PASS	AC=1;AF=0.5;AN=2;BaseQRankSum=0.89;DP=151;Dels=0.0;FS=2.922;HaplotypeScore=0.0;MLEAC=1;MLEAF=0.5;MQ=41.89;MQ0=0;MQRankSum=-1.147;QD=15.27;ReadPosRankSum=0.491	GT:AD:DP:GQ:PL	0/1:81,70:151:99:2334,0,2738
chrXIV	121217	.	C	T	2539.77	PASS	AC=1;AF=0.5;AN=2;BaseQRankSum=0.179;DP=131;Dels=0.0;FS=0.65;HaplotypeScore=3.4343;MLEAC=1;MLEAF=0.5;MQ=41.89;MQ0=0;MQRankSum=1.812;QD=19.39;ReadPosRankSum=0.063	GT:AD:DP:GQ:PL	0/1:56,75:131:99:2568,0,1816
chrXIV	125779	.	G	A	2774.77	PASS	AC=1;AF=0.5;AN=2;BaseQRankSum=0.389;DP=184;Dels=0.0;FS=2.562;HaplotypeScore=0.0;MLEAC=1;MLEAF=0.5;MQ=42.0;MQ0=0;MQRankSum=0.611;QD=15.08;ReadPosRankSum=-0.18	GT:AD:DP:GQ:PL	0/1:99,85:184:99:2803,0,3290
chrXIV	148490	.	C	T	3025.77	PASS	AC=1;AF=0.5;AN=2;BaseQRankSum=-0.477;DP=146;Dels=0.0;FS=1.34;HaplotypeScore=0.0;MLEAC=1;MLEAF=0.5;MQ=42.0;MQ0=0;MQRankSum=1.358;QD=20.72;ReadPosRankSum=-0.095	GT:AD:DP:GQ:PL	0/1:56,90:146:99:3054,0,1776
chrXIV	174451	.	G	A	1794.77	PASS	AC=1;AF=0.5;AN=2;BaseQRankSum=0.522;DP=143;Dels=0.0;FS=3.982;HaplotypeScore=2.7432;MLEAC=1;MLEAF=0.5;MQ=41.99;MQ0=0;MQRankSum=-0.889;QD=12.55;ReadPosRankSum=1.053	GT:AD:DP:GQ:PL	0/1:86,57:143:99:1823,0,2949
chrXIV	174568	.	G	A	2136.77	PASS	AC=1;AF=0.5;AN=2;BaseQRankSum=-1.311;DP=132;Dels=0.0;FS=1.421;HaplotypeScore=0.0;MLEAC=1;MLEAF=0.5;MQ=41.88;MQ0=0;MQRankSum=0.806;QD=16.19;ReadPosRankSum=-1.461	GT:AD:DP:GQ:PL	0/1:65,67:132:99:2165,0,2167
chrXIV	174599	.	G	A	2232.77	PASS	AC=1;AF=0.5;AN=2;BaseQRankSum=0.513;DP=143;Dels=0.0;FS=3.139;HaplotypeScore=4.738;MLEAC=1;MLEAF=0.5;MQ=41.89;MQ0=0;MQRankSum=-0.57;QD=15.61;ReadPosRankSum=1.17	GT:AD:DP:GQ:PL	0/1:74,68:143:99:2261,0,2463
chrXIV	184665	.	C	T	2973.77	PASS	AC=1;AF=0.5;AN=2;BaseQRankSum=1.844;DP=174;Dels=0.0;FS=0.0;HaplotypeScore=0.0;MLEAC=1;MLEAF=0.5;MQ=42.0;MQ0=0;MQRankSum=0.149;QD=17.09;ReadPosRankSum=-1.209	GT:AD:DP:GQ:PL	0/1:86,88:174:99:3002,0,2790
chrXIV	187592	.	G	A	2052.77	PASS	AC=1;AF=0.5;AN=2;BaseQRankSum=-0.492;DP=135;Dels=0.0;FS=0.0;HaplotypeScore=0.734;MLEAC=1;MLEAF=0.5;MQ=41.99;MQ0=0;MQRankSum=-1.497;QD=15.21;ReadPosRankSum=0.015	GT:AD:DP:GQ:PL	0/1:63,72:135:99:2081,0,1929
chrXIV	232732	.	G	A	2440.77	PASS	AC=1;AF=0.5;AN=2;BaseQRankSum=-4.701;DP=184;Dels=0.0;FS=1.269;HaplotypeScore=3.5425;MLEAC=1;MLEAF=0.5;MQ=42.0;MQ0=0;MQRankSum=-1.155;QD=13.27;ReadPosRankSum=-0.825	GT:AD:DP:GQ:PL	0/1:98,86:184:99:2469,0,3153
chrXIV	247401	.	C	T	2455.77	PASS	AC=1;AF=0.5;AN=2;BaseQRankSum=0.118;DP=163;Dels=0.0;FS=6.728;HaplotypeScore=0.8321;MLEAC=1;MLEAF=0.5;MQ=42.0;MQ0=0;MQRankSum=1.2;QD=15.07;ReadPosRankSum=-0.365	GT:AD:DP:GQ:PL	0/1:88,75:163:99:2484,0,3030
chrXIV	275539	.	G	A	2954.77	PASS	AC=1;AF=0.5;AN=2;BaseQRankSum=2.866;DP=199;Dels=0.0;FS=7.051;HaplotypeScore=0.0;MLEAC=1;MLEAF=0.5;MQ=42.0;MQ0=0;MQRankSum=-3.082;QD=14.85;ReadPosRankSum=-1.161	GT:AD:DP:GQ:PL	0/1:111,88:199:99:2983,0,3662
chrXIV	275802	.	G	A	2264.77	PASS	AC=1;AF=0.5;AN=2;BaseQRankSum=-1.716;DP=158;Dels=0.0;FS=10.836;HaplotypeScore=0.0;MLEAC=1;MLEAF=0.5;MQ=41.81;MQ0=0;MQRankSum=-1.071;QD=14.33;ReadPosRankSum=0.211	GT:AD:DP:GQ:PL	0/1:84,74:158:99:2293,0,2874
chrXIV	280103	.	G	A	2162.77	PASS	AC=1;AF=0.5;AN=2;BaseQRankSum=-0.779;DP=136;Dels=0.0;FS=17.964;HaplotypeScore=0.0;MLEAC=1;MLEAF=0.5;MQ=42.0;MQ0=0;MQRankSum=-0.183;QD=15.9;ReadPosRankSum=-0.457	GT:AD:DP:GQ:PL	0/1:67,69:136:99:2191,0,2195
chrXIV	306584	.	G	A	2199.77	PASS	AC=1;AF=0.5;AN=2;BaseQRankSum=-0.315;DP=152;Dels=0.0;FS=4.831;HaplotypeScore=0.0;MLEAC=1;MLEAF=0.5;MQ=41.97;MQ0=0;MQRankSum=-1.576;QD=14.47;ReadPosRankSum=1.029	GT:AD:DP:GQ:PL	0/1:83,69:152:99:2228,0,2775
chrXIV	321875	.	G	A	2059.77	PASS	AC=1;AF=0.5;AN=2;BaseQRankSum=2.377;DP=147;Dels=0.0;FS=1.397;HaplotypeScore=0.0;MLEAC=1;MLEAF=0.5;MQ=42.0;MQ0=0;MQRankSum=1.057;QD=14.01;ReadPosRankSum=0.326	GT:AD:DP:GQ:PL	0/1:83,64:147:99:2088,0,2784
chrXIV	329981	.	C	T	2601.77	PASS	AC=1;AF=0.5;AN=2;BaseQRankSum=1.29;DP=147;Dels=0.0;FS=1.295;HaplotypeScore=0.0;MLEAC=1;MLEAF=0.5;MQ=41.99;MQ0=0;MQRankSum=-0.452;QD=17.7;ReadPosRankSum=0.235	GT:AD:DP:GQ:PL	0/1:70,77:147:99:2630,0,2277
chrXIV	348650	.	C	T	2606.77	PASS	AC=1;AF=0.5;AN=2;BaseQRankSum=1.028;DP=178;Dels=0.0;FS=0.0;HaplotypeScore=0.0;MLEAC=1;MLEAF=0.5;MQ=42.0;MQ0=0;MQRankSum=-1.309;QD=14.64;ReadPosRankSum=-0.069	GT:AD:DP:GQ:PL	0/1:98,80:178:99:2635,0,3292
chrXIV	379446	.	C	T	3507.77	PASS	AC=1;AF=0.5;AN=2;BaseQRankSum=0.841;DP=185;Dels=0.0;FS=3.407;HaplotypeScore=1.9774;MLEAC=1;MLEAF=0.5;MQ=42.0;MQ0=0;MQRankSum=2.18;QD=18.96;ReadPosRankSum=-1.93	GT:AD:DP:GQ:PL	0/1:80,105:185:99:3536,0,2601
chrXIV	399864	.	G	A	2602.77	PASS	AC=1;AF=0.5;AN=2;BaseQRankSum=-3.5;DP=167;Dels=0.0;FS=10.678;HaplotypeScore=0.6651;MLEAC=1;MLEAF=0.5;MQ=42.0;MQ0=0;MQRankSum=-1.192;QD=15.59;ReadPosRankSum=-0.555	GT:AD:DP:GQ:PL	0/1:83,84:167:99:2631,0,2797
chrXIV	415578	.	G	A	2107.77	PASS	AC=1;AF=0.5;AN=2;BaseQRankSum=1.021;DP=131;Dels=0.0;FS=3.15;HaplotypeScore=5.4194;MLEAC=1;MLEAF=0.5;MQ=41.89;MQ0=0;MQRankSum=0.417;QD=16.09;ReadPosRankSum=1.026	GT:AD:DP:GQ:PL	0/1:69,62:131:99:2136,0,2362
chrXIV	426940	.	G	A	2141.77	PASS	AC=1;AF=0.5;AN=2;BaseQRankSum=1.654;DP=124;Dels=0.0;FS=5.734;HaplotypeScore=1.4679;MLEAC=1;MLEAF=0.5;MQ=42.0;MQ0=0;MQRankSum=0.801;QD=17.27;ReadPosRankSum=0.188	GT:AD:DP:GQ:PL	0/1:56,68:124:99:2170,0,1630
chrXIV	427218	.	G	A	1773.77	PASS	AC=1;AF=0.5;AN=2;BaseQRankSum=0.046;DP=108;Dels=0.0;FS=3.557;HaplotypeScore=0.0;MLEAC=1;MLEAF=0.5;MQ=42.0;MQ0=0;MQRankSum=-0.765;QD=16.42;ReadPosRankSum=1.459	GT:AD:DP:GQ:PL	0/1:54,54:108:99:1802,0,1790
chrXIV	440719	.	G	A	1283.77	PASS	AC=1;AF=0.5;AN=2;BaseQRankSum=-0.075;DP=105;Dels=0.0;FS=0.74;HaplotypeScore=0.9999;MLEAC=1;MLEAF=0.5;MQ=42.0;MQ0=0;MQRankSum=0.303;QD=12.23;ReadPosRankSum=-0.244	GT:AD:DP:GQ:PL	0/1:62,43:105:99:1312,0,2088
chrXIV	448119	.	C	T	2597.77	PASS	AC=1;AF=0.5;AN=2;BaseQRankSum=-0.188;DP=155;Dels=0.0;FS=5.87;HaplotypeScore=7.3617;MLEAC=1;MLEAF=0.5;MQ=41.82;MQ0=0;MQRankSum=-1.746;QD=16.76;ReadPosRankSum=-1.016	GT:AD:DP:GQ:PL	0/1:76,77:155:99:2626,0,2600
chrXIV	461492	.	C	T	2908.77	PASS	AC=1;AF=0.5;AN=2;BaseQRankSum=1.609;DP=179;Dels=0.0;FS=0.551;HaplotypeScore=2.8097;MLEAC=1;MLEAF=0.5;MQ=41.9;MQ0=0;MQRankSum=0.934;QD=16.25;ReadPosRankSum=-0.385	GT:AD:DP:GQ:PL	0/1:92,87:179:99:2937,0,2976
chrXIV	461805	.	C	T	2293.77	PASS	AC=1;AF=0.5;AN=2;BaseQRankSum=-0.217;DP=164;Dels=0.0;FS=5.624;HaplotypeScore=0.0;MLEAC=1;MLEAF=0.5;MQ=42.0;MQ0=0;MQRankSum=-0.177;QD=13.99;ReadPosRankSum=2.275	GT:AD:DP:GQ:PL	0/1:92,72:164:99:2322,0,2999
chrXIV	465253	.	C	T	2945.77	PASS	AC=1;AF=0.5;AN=2;BaseQRankSum=-0.039;DP=171;Dels=0.0;FS=8.976;HaplotypeScore=2.554;MLEAC=1;MLEAF=0.5;MQ=41.99;MQ0=0;MQRankSum=-2.357;QD=17.23;ReadPosRankSum=0.329	GT:AD:DP:GQ:PL	0/1:83,88:171:99:2974,0,2765
chrXIV	471585	.	G	A	3156.77	PASS	AC=1;AF=0.5;AN=2;BaseQRankSum=2.445;DP=182;Dels=0.0;FS=12.715;HaplotypeScore=5.8444;MLEAC=1;MLEAF=0.5;MQ=41.99;MQ0=0;MQRankSum=0.731;QD=17.34;ReadPosRankSum=-0.904	GT:AD:DP:GQ:PL	0/1:88,93:182:99:3185,0,2783
chrXIV	476816	.	G	A	2301.77	PASS	AC=1;AF=0.5;AN=2;BaseQRankSum=0.676;DP=139;Dels=0.0;FS=0.684;HaplotypeScore=0.0;MLEAC=1;MLEAF=0.5;MQ=42.0;MQ0=0;MQRankSum=1.072;QD=16.56;ReadPosRankSum=0.596	GT:AD:DP:GQ:PL	0/1:71,68:139:99:2330,0,2409
chrXIV	488207	.	G	A	2268.77	PASS	AC=1;AF=0.5;AN=2;BaseQRankSum=1.734;DP=123;Dels=0.0;FS=0.689;HaplotypeScore=0.0;MLEAC=1;MLEAF=0.5;MQ=42.0;MQ0=0;MQRankSum=-0.566;QD=18.45;ReadPosRankSum=-1.612	GT:AD:DP:GQ:PL	0/1:56,67:123:99:2297,0,1785
chrXIV	492999	.	C	T	2403.77	PASS	AC=1;AF=0.5;AN=2;BaseQRankSum=1.531;DP=133;Dels=0.0;FS=6.592;HaplotypeScore=0.0;MLEAC=1;MLEAF=0.5;MQ=42.0;MQ0=0;MQRankSum=-0.539;QD=18.07;ReadPosRankSum=0.264	GT:AD:DP:GQ:PL	0/1:62,71:133:99:2432,0,2022
chrXIV	500451	.	C	T	2957.77	PASS	AC=1;AF=0.5;AN=2;BaseQRankSum=1.946;DP=168;Dels=0.0;FS=0.0;HaplotypeScore=1.9957;MLEAC=1;MLEAF=0.5;MQ=41.99;MQ0=0;MQRankSum=-0.171;QD=17.61;ReadPosRankSum=-0.609	GT:AD:DP:GQ:PL	0/1:81,87:168:99:2986,0,2660
chrXIV	500460	.	C	T	2775.77	PASS	AC=1;AF=0.5;AN=2;BaseQRankSum=1.35;DP=175;Dels=0.0;FS=0.0;HaplotypeScore=1.9957;MLEAC=1;MLEAF=0.5;MQ=41.99;MQ0=0;MQRankSum=-0.081;QD=15.86;ReadPosRankSum=0.633	GT:AD:DP:GQ:PL	0/1:91,83:175:99:2804,0,2991
chrXIV	518045	.	C	T	2210.77	PASS	AC=1;AF=0.5;AN=2;BaseQRankSum=-1.121;DP=125;Dels=0.0;FS=3.347;HaplotypeScore=0.0;MLEAC=1;MLEAF=0.5;MQ=42.0;MQ0=0;MQRankSum=-0.012;QD=17.69;ReadPosRankSum=-1.29	GT:AD:DP:GQ:PL	0/1:58,67:125:99:2239,0,1894
chrXIV	585586	.	C	T	1928.77	PASS	AC=1;AF=0.5;AN=2;BaseQRankSum=1.162;DP=145;Dels=0.0;FS=17.559;HaplotypeScore=0.0;MLEAC=1;MLEAF=0.5;MQ=42.0;MQ0=0;MQRankSum=-1.568;QD=13.3;ReadPosRankSum=0.223	GT:AD:DP:GQ:PL	0/1:85,60:145:99:1957,0,2887
chrXIV	588470	.	C	T	2703.77	PASS	AC=1;AF=0.5;AN=2;BaseQRankSum=1.504;DP=167;Dels=0.0;FS=0.572;HaplotypeScore=0.0;MLEAC=1;MLEAF=0.5;MQ=41.86;MQ0=1;MQRankSum=-0.583;QD=16.19;ReadPosRankSum=0.415	GT:AD:DP:GQ:PL	0/1:87,80:167:99:2732,0,2870
chrXIV	598681	.	G	A	3909.77	PASS	AC=1;AF=0.5;AN=2;BaseQRankSum=0.647;DP=250;Dels=0.0;FS=0.467;HaplotypeScore=3.4639;MLEAC=1;MLEAF=0.5;MQ=42.0;MQ0=0;MQRankSum=-0.157;QD=15.64;ReadPosRankSum=0.253	GT:AD:DP:GQ:PL	0/1:130,120:250:99:3938,0,4142
chrXIV	614573	.	C	T	7695.77	PASS	AC=2;AF=1.0;AN=2;DP=193;Dels=0.0;FS=0.0;HaplotypeScore=0.0;MLEAC=2;MLEAF=1.0;MQ=42.0;MQ0=0;QD=30.91	GT:AD:DP:GQ:PL	1/1:0,193:193:99:7724,578,0
chrXIV	631227	.	G	A	2116.77	PASS	AC=1;AF=0.5;AN=2;BaseQRankSum=-0.468;DP=140;Dels=0.0;FS=6.195;HaplotypeScore=0.0;MLEAC=1;MLEAF=0.5;MQ=42.0;MQ0=0;MQRankSum=0.008;QD=15.12;ReadPosRankSum=1.325	GT:AD:DP:GQ:PL	0/1:75,65:140:99:2145,0,2575
chrXIV	633882	.	G	A	2223.77	PASS	AC=1;AF=0.5;AN=2;BaseQRankSum=-0.131;DP=126;Dels=0.0;FS=0.0;HaplotypeScore=0.7887;MLEAC=1;MLEAF=0.5;MQ=41.87;MQ0=0;MQRankSum=-1.172;QD=17.65;ReadPosRankSum=-0.454	GT:AD:DP:GQ:PL	0/1:57,69:126:99:2252,0,1798
chrXIV	634025	.	G	A	2214.77	PASS	AC=1;AF=0.5;AN=2;BaseQRankSum=1.388;DP=131;Dels=0.0;FS=1.38;HaplotypeScore=0.0;MLEAC=1;MLEAF=0.5;MQ=41.88;MQ0=0;MQRankSum=-0.564;QD=16.91;ReadPosRankSum=1.259	GT:AD:DP:GQ:PL	0/1:65,66:131:99:2243,0,2058
chrXIV	638370	.	C	T	2522.77	PASS	AC=1;AF=0.5;AN=2;BaseQRankSum=-0.117;DP=151;Dels=0.0;FS=4.938;HaplotypeScore=0.734;MLEAC=1;MLEAF=0.5;MQ=42.0;MQ0=0;MQRankSum=1.286;QD=16.71;ReadPosRankSum=-0.981	GT:AD:DP:GQ:PL	0/1:75,76:151:99:2551,0,2414
chrXIV	649064	.	C	T	2876.77	PASS	AC=1;AF=0.5;AN=2;BaseQRankSum=-0.68;DP=171;Dels=0.0;FS=4.545;HaplotypeScore=1.5774;MLEAC=1;MLEAF=0.5;MQ=41.92;MQ0=0;MQRankSum=1.453;QD=16.82;ReadPosRankSum=-0.045	GT:AD:DP:GQ:PL	0/1:80,91:171:99:2905,0,2601
chrXIV	698877	.	G	A	1526.77	PASS	AC=1;AF=0.5;AN=2;BaseQRankSum=-4.841;DP=138;Dels=0.0;FS=0.0;HaplotypeScore=0.0;MLEAC=1;MLEAF=0.5;MQ=42.0;MQ0=0;MQRankSum=1.118;QD=11.06;ReadPosRankSum=-0.533	GT:AD:DP:GQ:PL	0/1:73,65:138:99:1555,0,2422
chrXIV	699355	.	C	T	2178.77	PASS	AC=1;AF=0.5;AN=2;BaseQRankSum=0.095;DP=143;Dels=0.0;FS=0.0;HaplotypeScore=4.0879;MLEAC=1;MLEAF=0.5;MQ=41.67;MQ0=0;MQRankSum=-0.98;QD=15.24;ReadPosRankSum=-0.745	GT:AD:DP:GQ:PL	0/1:74,69:143:99:2207,0,2325
chrXIV	716037	.	C	T	3411.77	PASS	AC=1;AF=0.5;AN=2;BaseQRankSum=0.238;DP=194;Dels=0.0;FS=1.771;HaplotypeScore=0.8321;MLEAC=1;MLEAF=0.5;MQ=41.92;MQ0=0;MQRankSum=-1.956;QD=17.59;ReadPosRankSum=0.241	GT:AD:DP:GQ:PL	0/1:93,101:194:99:3440,0,3119
chrXIV	721020	.	G	A	107.77	PASS	AC=1;AF=0.5;AN=2;BaseQRankSum=-4.837;DP=43;Dels=0.0;FS=29.412;HaplotypeScore=4.9603;MLEAC=1;MLEAF=0.5;MQ=42.0;MQ0=0;MQRankSum=0.188;QD=2.51;ReadPosRankSum=1.219	GT:AD:DP:GQ:PL	0/1:27,16:43:99:136,0,849
chrXIV	722687	.	C	T	2200.77	PASS	AC=1;AF=0.5;AN=2;BaseQRankSum=-0.775;DP=154;Dels=0.0;FS=6.363;HaplotypeScore=0.0;MLEAC=1;MLEAF=0.5;MQ=42.0;MQ0=0;MQRankSum=1.99;QD=14.29;ReadPosRankSum=0.441	GT:AD:DP:GQ:PL	0/1:84,70:154:99:2229,0,2842
chrXIV	735803	.	G	A	1772.77	PASS	AC=1;AF=0.5;AN=2;BaseQRankSum=1.015;DP=137;Dels=0.0;FS=5.561;HaplotypeScore=1.8401;MLEAC=1;MLEAF=0.5;MQ=41.99;MQ0=0;MQRankSum=-0.808;QD=12.94;ReadPosRankSum=1.46	GT:AD:DP:GQ:PL	0/1:83,54:137:99:1801,0,2911
chrXIV	754927	.	G	A	2783.77	PASS	AC=1;AF=0.5;AN=2;BaseQRankSum=-0.948;DP=172;Dels=0.0;FS=4.482;HaplotypeScore=0.0;MLEAC=1;MLEAF=0.5;MQ=42.0;MQ0=0;MQRankSum=-0.639;QD=16.18;ReadPosRankSum=0.369	GT:AD:DP:GQ:PL	0/1:88,84:172:99:2812,0,2998
chrXIV	779784	.	G	A	2785.77	PASS	AC=1;AF=0.5;AN=2;BaseQRankSum=-0.126;DP=153;Dels=0.0;FS=3.771;HaplotypeScore=0.5784;MLEAC=1;MLEAF=0.5;MQ=42.0;MQ0=0;MQRankSum=1.148;QD=18.21;ReadPosRankSum=1.046	GT:AD:DP:GQ:PL	0/1:70,83:153:99:2814,0,2250
chrXV	212016	.	G	A	2706.77	PASS	AC=1;AF=0.5;AN=2;BaseQRankSum=2.337;DP=143;Dels=0.0;FS=2.11;HaplotypeScore=0.0;MLEAC=1;MLEAF=0.5;MQ=42.0;MQ0=0;MQRankSum=-0.476;QD=18.93;ReadPosRankSum=-1.279	GT:AD:DP:GQ:PL	0/1:65,78:143:99:2735,0,2144
chrXV	224753	.	G	A	2481.77	PASS	AC=1;AF=0.5;AN=2;BaseQRankSum=-1.8;DP=174;Dels=0.0;FS=3.497;HaplotypeScore=2.554;MLEAC=1;MLEAF=0.5;MQ=42.0;MQ0=0;MQRankSum=1.083;QD=14.26;ReadPosRankSum=1.126	GT:AD:DP:GQ:PL	0/1:94,79:174:99:2510,0,3192
chrXV	248248	.	G	A	3270.77	PASS	AC=1;AF=0.5;AN=2;BaseQRankSum=-0.423;DP=180;Dels=0.0;FS=1.882;HaplotypeScore=0.0;MLEAC=1;MLEAF=0.5;MQ=42.0;MQ0=0;MQRankSum=0.681;QD=18.17;ReadPosRankSum=-1.515	GT:AD:DP:GQ:PL	0/1:84,96:180:99:3299,0,2790
chrXV	250050	.	C	T	2797.77	PASS	AC=1;AF=0.5;AN=2;BaseQRankSum=1.308;DP=173;Dels=0.0;FS=5.798;HaplotypeScore=0.9832;MLEAC=1;MLEAF=0.5;MQ=42.0;MQ0=0;MQRankSum=1.004;QD=16.17;ReadPosRankSum=0.381	GT:AD:DP:GQ:PL	0/1:89,84:173:99:2826,0,2942
chrXV	253656	.	G	A	2260.77	PASS	AC=1;AF=0.5;AN=2;BaseQRankSum=0.846;DP=137;Dels=0.0;FS=2.162;HaplotypeScore=1.5774;MLEAC=1;MLEAF=0.5;MQ=42.0;MQ0=0;MQRankSum=-1.281;QD=16.5;ReadPosRankSum=0.075	GT:AD:DP:GQ:PL	0/1:69,68:137:99:2289,0,2289
chrXV	256359	.	C	T	2737.77	PASS	AC=1;AF=0.5;AN=2;BaseQRankSum=1.218;DP=162;Dels=0.0;FS=7.904;HaplotypeScore=0.0;MLEAC=1;MLEAF=0.5;MQ=42.0;MQ0=0;MQRankSum=-0.193;QD=16.9;ReadPosRankSum=-0.166	GT:AD:DP:GQ:PL	0/1:80,82:162:99:2766,0,2608
chrXV	279772	.	C	T	2817.77	PASS	AC=1;AF=0.5;AN=2;BaseQRankSum=-0.777;DP=151;Dels=0.0;FS=6.191;HaplotypeScore=1.5226;MLEAC=1;MLEAF=0.5;MQ=42.0;MQ0=0;MQRankSum=-1.23;QD=18.66;ReadPosRankSum=-1.519	GT:AD:DP:GQ:PL	0/1:67,84:151:99:2846,0,2186
chrXV	282296	.	C	T	2988.77	PASS	AC=1;AF=0.5;AN=2;BaseQRankSum=-0.137;DP=179;Dels=0.0;FS=4.313;HaplotypeScore=0.9159;MLEAC=1;MLEAF=0.5;MQ=42.0;MQ0=0;MQRankSum=-0.362;QD=16.7;ReadPosRankSum=0.261	GT:AD:DP:GQ:PL	0/1:89,90:179:99:3017,0,3010
chrXV	305507	.	G	A	1951.77	PASS	AC=1;AF=0.5;AN=2;BaseQRankSum=0.12;DP=124;Dels=0.0;FS=0.685;HaplotypeScore=1.4679;MLEAC=1;MLEAF=0.5;MQ=41.87;MQ0=0;MQRankSum=-0.43;QD=15.74;ReadPosRankSum=1.2	GT:AD:DP:GQ:PL	0/1:63,61:124:99:1980,0,2008
chrXV	307864	.	G	A	2224.77	PASS	AC=1;AF=0.5;AN=2;BaseQRankSum=-0.153;DP=173;Dels=0.0;FS=0.57;HaplotypeScore=0.0;MLEAC=1;MLEAF=0.5;MQ=42.0;MQ0=0;MQRankSum=0.11;QD=12.86;ReadPosRankSum=-0.917	GT:AD:DP:GQ:PL	0/1:103,70:173:99:2253,0,3601
chrXV	313016	.	G	A	2903.77	PASS	AC=1;AF=0.5;AN=2;BaseQRankSum=-0.382;DP=168;Dels=0.0;FS=2.13;HaplotypeScore=2.8077;MLEAC=1;MLEAF=0.5;MQ=41.89;MQ0=0;MQRankSum=0.528;QD=17.28;ReadPosRankSum=-0.274	GT:AD:DP:GQ:PL	0/1:82,86:168:99:2932,0,2730
chrXV	326521	.	G	A	1909.77	PASS	AC=1;AF=0.5;AN=2;BaseQRankSum=1.4;DP=136;Dels=0.0;FS=0.746;HaplotypeScore=0.0;MLEAC=1;MLEAF=0.5;MQ=41.73;MQ0=0;MQRankSum=0.497;QD=14.04;ReadPosRankSum=1.299	GT:AD:DP:GQ:PL	0/1:76,60:136:99:1938,0,2575
chrXV	366195	.	C	T	2533.77	PASS	AC=1;AF=0.5;AN=2;BaseQRankSum=-3.827;DP=162;Dels=0.0;FS=1.24;HaplotypeScore=0.9997;MLEAC=1;MLEAF=0.5;MQ=41.99;MQ0=0;MQRankSum=-0.119;QD=15.64;ReadPosRankSum=-0.447	GT:AD:DP:GQ:PL	0/1:80,82:162:99:2562,0,2705
chrXV	366463	.	C	T	2885.77	PASS	AC=1;AF=0.5;AN=2;BaseQRankSum=0.273;DP=179;Dels=0.0;FS=1.187;HaplotypeScore=0.0;MLEAC=1;MLEAF=0.5;MQ=41.99;MQ0=0;MQRankSum=0.928;QD=16.12;ReadPosRankSum=-1.517	GT:AD:DP:GQ:PL	0/1:93,86:179:99:2914,0,3085
chrXV	370860	.	G	A	2733.77	PASS	AC=1;AF=0.5;AN=2;BaseQRankSum=1.065;DP=175;Dels=0.0;FS=1.183;HaplotypeScore=0.734;MLEAC=1;MLEAF=0.5;MQ=41.91;MQ0=0;MQRankSum=0.055;QD=15.62;ReadPosRankSum=0.692	GT:AD:DP:GQ:PL	0/1:92,83:175:99:2762,0,3054
chrXV	387656	.	C	T	3397.77	PASS	AC=1;AF=0.5;AN=2;BaseQRankSum=0.984;DP=194;Dels=0.0;FS=10.85;HaplotypeScore=0.0;MLEAC=1;MLEAF=0.5;MQ=42.0;MQ0=0;MQRankSum=1.058;QD=17.51;ReadPosRankSum=0.257	GT:AD:DP:GQ:PL	0/1:94,100:194:99:3426,0,3086
chrXV	399153	.	C	T	3255.77	PASS	AC=1;AF=0.5;AN=2;BaseQRankSum=0.226;DP=194;Dels=0.0;FS=0.0;HaplotypeScore=1.7882;MLEAC=1;MLEAF=0.5;MQ=42.0;MQ0=0;MQRankSum=0.157;QD=16.78;ReadPosRankSum=-1.582	GT:AD:DP:GQ:PL	0/1:96,98:194:99:3284,0,3182
chrXV	413486	.	C	T	2858.77	PASS	AC=1;AF=0.5;AN=2;BaseQRankSum=-0.16;DP=153;Dels=0.0;FS=0.0;HaplotypeScore=1.5226;MLEAC=1;MLEAF=0.5;MQ=42.0;MQ0=0;MQRankSum=0.31;QD=18.68;ReadPosRankSum=-0.461	GT:AD:DP:GQ:PL	0/1:68,85:153:99:2887,0,2233
chrXV	418187	.	C	T	2286.77	PASS	AC=1;AF=0.5;AN=2;BaseQRankSum=-0.005;DP=155;Dels=0.0;FS=2.016;HaplotypeScore=1.6988;MLEAC=1;MLEAF=0.5;MQ=41.99;MQ0=0;MQRankSum=0.641;QD=14.75;ReadPosRankSum=0.925	GT:AD:DP:GQ:PL	0/1:84,71:155:99:2315,0,2830
chrXV	426461	.	G	A	2522.77	PASS	AC=1;AF=0.5;AN=2;BaseQRankSum=0.551;DP=150;Dels=0.0;FS=3.827;HaplotypeScore=2.3548;MLEAC=1;MLEAF=0.5;MQ=41.99;MQ0=0;MQRankSum=-0.923;QD=16.82;ReadPosRankSum=1.084	GT:AD:DP:GQ:PL	0/1:74,76:150:99:2551,0,2498
chrXV	427237	.	G	A	1227.77	PASS	AC=1;AF=0.5;AN=2;BaseQRankSum=0.391;DP=103;Dels=0.0;FS=8.148;HaplotypeScore=0.0;MLEAC=1;MLEAF=0.5;MQ=42.0;MQ0=0;MQRankSum=-0.153;QD=11.92;ReadPosRankSum=-0.364	GT:AD:DP:GQ:PL	0/1:64,39:103:99:1256,0,2276
chrXV	427312	.	G	A	2039.77	PASS	AC=1;AF=0.5;AN=2;BaseQRankSum=0.525;DP=115;Dels=0.0;FS=15.993;HaplotypeScore=0.0;MLEAC=1;MLEAF=0.5;MQ=41.88;MQ0=0;MQRankSum=0.289;QD=17.74;ReadPosRankSum=0.171	GT:AD:DP:GQ:PL	0/1:53,62:115:99:2068,0,1640
chrXV	428002	.	C	T	1152.77	PASS	AC=1;AF=0.5;AN=2;BaseQRankSum=0.399;DP=89;Dels=0.0;FS=0.836;HaplotypeScore=1.4679;MLEAC=1;MLEAF=0.5;MQ=40.48;MQ0=0;MQRankSum=2.276;QD=12.95;ReadPosRankSum=-0.045	GT:AD:DP:GQ:PL	0/1:48,41:89:99:1181,0,1541
chrXV	444597	.	C	T	2809.77	PASS	AC=1;AF=0.5;AN=2;BaseQRankSum=0.33;DP=168;Dels=0.0;FS=10.53;HaplotypeScore=0.0;MLEAC=1;MLEAF=0.5;MQ=42.0;MQ0=0;MQRankSum=-1.913;QD=16.72;ReadPosRankSum=-0.073	GT:AD:DP:GQ:PL	0/1:85,83:168:99:2838,0,2823
chrXV	444669	.	C	T	2036.77	PASS	AC=1;AF=0.5;AN=2;BaseQRankSum=-1.675;DP=140;Dels=0.0;FS=5.104;HaplotypeScore=0.0;MLEAC=1;MLEAF=0.5;MQ=42.0;MQ0=0;MQRankSum=-0.101;QD=14.55;ReadPosRankSum=-1.085	GT:AD:DP:GQ:PL	0/1:77,63:140:99:2065,0,2631
chrXV	473444	.	C	T	2870.77	PASS	AC=1;AF=0.5;AN=2;BaseQRankSum=-0.32;DP=171;Dels=0.0;FS=1.194;HaplotypeScore=0.0;MLEAC=1;MLEAF=0.5;MQ=41.99;MQ0=0;MQRankSum=0.298;QD=16.79;ReadPosRankSum=-0.589	GT:AD:DP:GQ:PL	0/1:86,85:171:99:2899,0,2996
chrXV	489299	.	G	A	2512.77	PASS	AC=1;AF=0.5;AN=2;BaseQRankSum=1.592;DP=173;Dels=0.0;FS=1.886;HaplotypeScore=0.0;MLEAC=1;MLEAF=0.5;MQ=42.0;MQ0=0;MQRankSum=-0.246;QD=14.52;ReadPosRankSum=-0.806	GT:AD:DP:GQ:PL	0/1:97,76:173:99:2541,0,3307
chrXV	491995	.	C	T	3309.77	PASS	AC=1;AF=0.5;AN=2;BaseQRankSum=0.963;DP=181;Dels=0.0;FS=5.27;HaplotypeScore=0.0;MLEAC=1;MLEAF=0.5;MQ=41.99;MQ0=0;MQRankSum=-0.838;QD=18.29;ReadPosRankSum=-0.61	GT:AD:DP:GQ:PL	0/1:84,97:181:99:3338,0,2820
chrXV	516762	.	C	T	2857.77	PASS	AC=1;AF=0.5;AN=2;BaseQRankSum=0.919;DP=172;Dels=0.0;FS=1.192;HaplotypeScore=7.9354;MLEAC=1;MLEAF=0.5;MQ=41.73;MQ0=0;MQRankSum=-1.718;QD=16.61;ReadPosRankSum=-0.123	GT:AD:DP:GQ:PL	0/1:85,87:172:99:2886,0,2816
chrXV	520351	.	C	T	1837.77	PASS	AC=1;AF=0.5;AN=2;BaseQRankSum=-1.619;DP=144;Dels=0.0;FS=2.166;HaplotypeScore=0.9578;MLEAC=1;MLEAF=0.5;MQ=42.0;MQ0=0;MQRankSum=-1.72;QD=12.76;ReadPosRankSum=-0.241	GT:AD:DP:GQ:PL	0/1:84,60:144:99:1866,0,2843
chrXV	521719	.	C	T	2677.77	PASS	AC=1;AF=0.5;AN=2;BaseQRankSum=0.026;DP=144;Dels=0.0;FS=4.017;HaplotypeScore=0.0;MLEAC=1;MLEAF=0.5;MQ=42.0;MQ0=0;MQRankSum=-0.758;QD=18.6;ReadPosRankSum=-1.24	GT:AD:DP:GQ:PL	0/1:64,80:144:99:2706,0,2120
chrXV	538285	.	G	A	2181.77	PASS	AC=1;AF=0.5;AN=2;BaseQRankSum=1.017;DP=146;Dels=0.0;FS=7.452;HaplotypeScore=0.9973;MLEAC=1;MLEAF=0.5;MQ=41.86;MQ0=0;MQRankSum=-0.789;QD=14.94;ReadPosRankSum=2.659	GT:AD:DP:GQ:PL	0/1:79,67:146:99:2210,0,2619
chrXV	538509	.	G	A	2564.77	PASS	AC=1;AF=0.5;AN=2;BaseQRankSum=2.203;DP=154;Dels=0.0;FS=19.276;HaplotypeScore=0.8321;MLEAC=1;MLEAF=0.5;MQ=41.86;MQ0=1;MQRankSum=0.035;QD=16.65;ReadPosRankSum=0.739	GT:AD:DP:GQ:PL	0/1:78,76:154:99:2593,0,2665
chrXV	551056	.	C	T	2269.77	PASS	AC=1;AF=0.5;AN=2;BaseQRankSum=1.12;DP=161;Dels=0.0;FS=0.591;HaplotypeScore=6.2526;MLEAC=1;MLEAF=0.5;MQ=41.99;MQ0=0;MQRankSum=0.456;QD=14.1;ReadPosRankSum=1.419	GT:AD:DP:GQ:PL	0/1:90,70:161:99:2298,0,3036
chrXV	563585	.	G	A	2932.77	PASS	AC=1;AF=0.5;AN=2;BaseQRankSum=-1.379;DP=185;Dels=0.0;FS=0.0;HaplotypeScore=0.9987;MLEAC=1;MLEAF=0.5;MQ=42.0;MQ0=0;MQRankSum=0.636;QD=15.85;ReadPosRankSum=1.67	GT:AD:DP:GQ:PL	0/1:97,88:185:99:2961,0,3289
chrXV	581103	.	G	A	2638.77	PASS	AC=1;AF=0.5;AN=2;BaseQRankSum=0.517;DP=154;Dels=0.0;FS=2.831;HaplotypeScore=0.0;MLEAC=1;MLEAF=0.5;MQ=41.99;MQ0=0;MQRankSum=-2.223;QD=17.13;ReadPosRankSum=-1.735	GT:AD:DP:GQ:PL	0/1:75,79:154:99:2667,0,2454
chrXV	630755	.	G	A	2856.77	PASS	AC=1;AF=0.5;AN=2;BaseQRankSum=2.359;DP=161;Dels=0.0;FS=1.228;HaplotypeScore=0.0;MLEAC=1;MLEAF=0.5;MQ=42.0;MQ0=0;MQRankSum=0.378;QD=17.74;ReadPosRankSum=1.752	GT:AD:DP:GQ:PL	0/1:76,85:161:99:2885,0,2453
chrXV	651162	.	G	A	2558.77	PASS	AC=1;AF=0.5;AN=2;BaseQRankSum=0.817;DP=161;Dels=0.0;FS=0.0;HaplotypeScore=5.0112;MLEAC=1;MLEAF=0.5;MQ=41.9;MQ0=0;MQRankSum=-0.32;QD=15.89;ReadPosRankSum=0.123	GT:AD:DP:GQ:PL	0/1:83,78:161:99:2587,0,2772
chrXV	662269	.	C	T	2246.77	PASS	AC=1;AF=0.5;AN=2;BaseQRankSum=-0.61;DP=133;Dels=0.0;FS=0.0;HaplotypeScore=0.0;MLEAC=1;MLEAF=0.5;MQ=42.0;MQ0=0;MQRankSum=0.633;QD=16.89;ReadPosRankSum=-1.317	GT:AD:DP:GQ:PL	0/1:64,69:133:99:2275,0,2094
chrXV	689155	.	C	T	2931.77	PASS	AC=1;AF=0.5;AN=2;BaseQRankSum=0.723;DP=154;Dels=0.0;FS=14.604;HaplotypeScore=0.0;MLEAC=1;MLEAF=0.5;MQ=42.0;MQ0=0;MQRankSum=-0.316;QD=19.04;ReadPosRankSum=-0.669	GT:AD:DP:GQ:PL	0/1:69,85:154:99:2960,0,2287
chrXV	689585	.	C	T	2395.77	PASS	AC=1;AF=0.5;AN=2;BaseQRankSum=2.607;DP=169;Dels=0.0;FS=1.215;HaplotypeScore=4.672;MLEAC=1;MLEAF=0.5;MQ=41.98;MQ0=0;MQRankSum=0.036;QD=14.18;ReadPosRankSum=-0.579	GT:AD:DP:GQ:PL	0/1:96,73:169:99:2424,0,3107
chrXV	691185	.	G	A	2390.77	PASS	AC=1;AF=0.5;AN=2;BaseQRankSum=0.476;DP=151;Dels=0.0;FS=8.39;HaplotypeScore=5.6197;MLEAC=1;MLEAF=0.5;MQ=41.81;MQ0=0;MQRankSum=-0.118;QD=15.83;ReadPosRankSum=0.284	GT:AD:DP:GQ:PL	0/1:78,72:151:99:2419,0,2614
chrXV	700200	.	C	T	2410.77	PASS	AC=1;AF=0.5;AN=2;BaseQRankSum=-0.872;DP=145;Dels=0.0;FS=4.939;HaplotypeScore=0.8321;MLEAC=1;MLEAF=0.5;MQ=42.0;MQ0=0;MQRankSum=0.857;QD=16.63;ReadPosRankSum=-0.536	GT:AD:DP:GQ:PL	0/1:70,75:145:99:2439,0,2254
chrXV	712795	.	C	T	2078.77	PASS	AC=1;AF=0.5;AN=2;BaseQRankSum=-0.065;DP=159;Dels=0.0;FS=3.006;HaplotypeScore=0.0;MLEAC=1;MLEAF=0.5;MQ=41.91;MQ0=0;MQRankSum=-1.288;QD=13.07;ReadPosRankSum=-0.208	GT:AD:DP:GQ:PL	0/1:93,66:159:99:2107,0,3200
chrXV	725398	.	C	T	3402.77	PASS	AC=1;AF=0.5;AN=2;BaseQRankSum=2.59;DP=188;Dels=0.0;FS=3.537;HaplotypeScore=0.0;MLEAC=1;MLEAF=0.5;MQ=42.0;MQ0=0;MQRankSum=0.274;QD=18.1;ReadPosRankSum=-0.293	GT:AD:DP:GQ:PL	0/1:89,99:188:99:3431,0,2903
chrXV	734275	.	C	T	2416.77	PASS	AC=1;AF=0.5;AN=2;BaseQRankSum=-1.971;DP=151;Dels=0.0;FS=8.625;HaplotypeScore=0.0;MLEAC=1;MLEAF=0.5;MQ=42.0;MQ0=0;MQRankSum=0.999;QD=16.01;ReadPosRankSum=0.739	GT:AD:DP:GQ:PL	0/1:77,74:151:99:2445,0,2596
chrXV	757873	.	C	T	3173.77	PASS	AC=1;AF=0.5;AN=2;BaseQRankSum=-0.402;DP=196;Dels=0.0;FS=0.525;HaplotypeScore=0.0;MLEAC=1;MLEAF=0.5;MQ=41.92;MQ0=0;MQRankSum=-0.623;QD=16.19;ReadPosRankSum=-0.14	GT:AD:DP:GQ:PL	0/1:100,96:196:99:3202,0,3367
chrXV	758267	.	G	A	2614.77	PASS	AC=1;AF=0.5;AN=2;BaseQRankSum=-0.311;DP=157;Dels=0.0;FS=0.591;HaplotypeScore=0.0;MLEAC=1;MLEAF=0.5;MQ=42.0;MQ0=0;MQRankSum=-1.487;QD=16.65;ReadPosRankSum=-2.133	GT:AD:DP:GQ:PL	0/1:79,78:157:99:2643,0,2643
chrXV	763194	.	C	T	1720.77	PASS	AC=1;AF=0.5;AN=2;BaseQRankSum=-0.389;DP=106;Dels=0.0;FS=0.726;HaplotypeScore=0.0;MLEAC=1;MLEAF=0.5;MQ=42.0;MQ0=0;MQRankSum=-0.231;QD=16.23;ReadPosRankSum=2.044	GT:AD:DP:GQ:PL	0/1:52,54:106:99:1749,0,1660
chrXV	768504	.	G	A	1618.77	PASS	AC=1;AF=0.5;AN=2;BaseQRankSum=2.19;DP=94;Dels=0.0;FS=3.788;HaplotypeScore=0.0;MLEAC=1;MLEAF=0.5;MQ=41.89;MQ0=0;MQRankSum=-0.465;QD=17.22;ReadPosRankSum=1.229	GT:AD:DP:GQ:PL	0/1:46,48:94:99:1647,0,1499
chrXV	773384	.	G	A	3215.74	PASS	AC=1;AF=0.5;AN=2;BaseQRankSum=0.469;DP=179;Dels=0.0;FS=1.84;HaplotypeScore=0.0;MLEAC=1;MLEAF=0.5;MQ=42.0;MQ0=0;MQRankSum=-0.154;QD=17.97;ReadPosRankSum=0.98	GT:AD:DP:GQ:PL	0/1:86,93:179:99:3244,0,2891
chrXV	780087	.	C	T	2764.77	PASS	AC=1;AF=0.5;AN=2;BaseQRankSum=-1.077;DP=160;Dels=0.0;FS=2.783;HaplotypeScore=9.2412;MLEAC=1;MLEAF=0.5;MQ=41.88;MQ0=0;MQRankSum=2.282;QD=17.28;ReadPosRankSum=-0.801	GT:AD:DP:GQ:PL	0/1:78,82:160:99:2793,0,2669
chrXV	780093	.	C	T	2689.77	PASS	AC=1;AF=0.5;AN=2;BaseQRankSum=-0.953;DP=163;Dels=0.0;FS=0.0;HaplotypeScore=10.8275;MLEAC=1;MLEAF=0.5;MQ=41.89;MQ0=0;MQRankSum=0.327;QD=16.5;ReadPosRankSum=-0.085	GT:AD:DP:GQ:PL	0/1:80,82:163:99:2718,0,2632
chrXV	800263	.	C	T	2952.77	PASS	AC=1;AF=0.5;AN=2;BaseQRankSum=0.035;DP=173;Dels=0.0;FS=18.25;HaplotypeScore=0.9958;MLEAC=1;MLEAF=0.5;MQ=41.99;MQ0=0;MQRankSum=-0.372;QD=17.07;ReadPosRankSum=-1.298	GT:AD:DP:GQ:PL	0/1:84,89:173:99:2981,0,2748
chrXV	802945	.	C	T	2573.77	PASS	AC=1;AF=0.5;AN=2;BaseQRankSum=0.222;DP=154;Dels=0.0;FS=3.868;HaplotypeScore=0.0;MLEAC=1;MLEAF=0.5;MQ=42.0;MQ0=0;MQRankSum=0.049;QD=16.71;ReadPosRankSum=0.197	GT:AD:DP:GQ:PL	0/1:76,78:154:99:2602,0,2503
chrXV	813722	.	G	A	2321.77	PASS	AC=1;AF=0.5;AN=2;BaseQRankSum=0.242;DP=139;Dels=0.0;FS=6.574;HaplotypeScore=0.0;MLEAC=1;MLEAF=0.5;MQ=41.99;MQ0=0;MQRankSum=0.011;QD=16.7;ReadPosRankSum=-0.074	GT:AD:DP:GQ:PL	0/1:70,69:139:99:2350,0,2345
chrXV	827475	.	G	A	2733.77	PASS	AC=1;AF=0.5;AN=2;BaseQRankSum=-1.721;DP=150;Dels=0.0;FS=0.608;HaplotypeScore=0.0;MLEAC=1;MLEAF=0.5;MQ=41.91;MQ0=0;MQRankSum=0.774;QD=18.23;ReadPosRankSum=-0.585	GT:AD:DP:GQ:PL	0/1:66,84:150:99:2762,0,2144
chrXV	842388	.	C	T	2864.77	PASS	AC=1;AF=0.5;AN=2;BaseQRankSum=0.748;DP=156;Dels=0.0;FS=0.0;HaplotypeScore=0.0;MLEAC=1;MLEAF=0.5;MQ=41.99;MQ0=0;MQRankSum=0.773;QD=18.36;ReadPosRankSum=-0.652	GT:AD:DP:GQ:PL	0/1:72,84:156:99:2893,0,2388
chrXV	847161	.	G	A	2537.77	PASS	AC=1;AF=0.5;AN=2;BaseQRankSum=0.885;DP=162;Dels=0.0;FS=1.23;HaplotypeScore=0.0;MLEAC=1;MLEAF=0.5;MQ=41.9;MQ0=0;MQRankSum=1.129;QD=15.67;ReadPosRankSum=0.6	GT:AD:DP:GQ:PL	0/1:83,79:162:99:2566,0,2769
chrXV	866111	.	G	A	3227.04	PASS	AC=1;AF=0.5;AN=2;BaseQRankSum=0.102;DP=189;Dels=0.0;FS=0.0;HaplotypeScore=0.0;MLEAC=1;MLEAF=0.5;MQ=42.0;MQ0=0;MQRankSum=1.818;QD=17.07;ReadPosRankSum=-1.023	GT:AD:DP:GQ:PL	0/1:94,95:189:99:3255,0,3167
chrXV	866587	.	C	T	2845.77	PASS	AC=1;AF=0.5;AN=2;BaseQRankSum=0.827;DP=159;Dels=0.0;FS=0.0;HaplotypeScore=0.0;MLEAC=1;MLEAF=0.5;MQ=42.0;MQ0=0;MQRankSum=0.571;QD=17.9;ReadPosRankSum=0.461	GT:AD:DP:GQ:PL	0/1:74,85:159:99:2874,0,2457
chrXV	882530	.	C	T	3315.77	PASS	AC=1;AF=0.5;AN=2;BaseQRankSum=1.189;DP=186;Dels=0.0;FS=8.904;HaplotypeScore=1.4679;MLEAC=1;MLEAF=0.5;MQ=41.99;MQ0=0;MQRankSum=-0.447;QD=17.83;ReadPosRankSum=1.175	GT:AD:DP:GQ:PL	0/1:84,102:186:99:3344,0,2634
chrXV	882535	.	G	A	2605.77	PASS	AC=1;AF=0.5;AN=2;BaseQRankSum=-0.066;DP=178;Dels=0.0;FS=8.983;HaplotypeScore=1.4679;MLEAC=1;MLEAF=0.5;MQ=41.99;MQ0=0;MQRankSum=0.2;QD=14.64;ReadPosRankSum=-1.586	GT:AD:DP:GQ:PL	0/1:96,82:178:99:2634,0,3162
chrXV	883138	.	C	T	2465.77	PASS	AC=1;AF=0.5;AN=2;BaseQRankSum=0.502;DP=152;Dels=0.0;FS=20.524;HaplotypeScore=0.0;MLEAC=1;MLEAF=0.5;MQ=42.0;MQ0=0;MQRankSum=1.468;QD=16.22;ReadPosRankSum=-0.306	GT:AD:DP:GQ:PL	0/1:79,73:152:99:2494,0,2709
chrXV	892157	.	C	T	2438.77	PASS	AC=1;AF=0.5;AN=2;BaseQRankSum=-0.005;DP=157;Dels=0.0;FS=3.8;HaplotypeScore=1.4679;MLEAC=1;MLEAF=0.5;MQ=41.99;MQ0=0;MQRankSum=-0.666;QD=15.53;ReadPosRankSum=0.483	GT:AD:DP:GQ:PL	0/1:81,76:157:99:2467,0,2670
chrXV	904030	.	C	T	2759.77	PASS	AC=1;AF=0.5;AN=2;BaseQRankSum=-0.257;DP=159;Dels=0.0;FS=1.246;HaplotypeScore=0.0;MLEAC=1;MLEAF=0.5;MQ=41.99;MQ0=0;MQRankSum=0.863;QD=17.36;ReadPosRankSum=-0.357	GT:AD:DP:GQ:PL	0/1:77,82:159:99:2788,0,2549
chrXV	931825	.	C	T	2239.77	PASS	AC=1;AF=0.5;AN=2;BaseQRankSum=0.296;DP=129;Dels=0.0;FS=2.271;HaplotypeScore=1.7256;MLEAC=1;MLEAF=0.5;MQ=41.97;MQ0=0;MQRankSum=-0.281;QD=17.36;ReadPosRankSum=-1.899	GT:AD:DP:GQ:PL	0/1:61,67:129:99:2268,0,2013
chrXV	949261	.	G	A	2996.77	PASS	AC=1;AF=0.5;AN=2;BaseQRankSum=-1.03;DP=194;Dels=0.0;FS=7.105;HaplotypeScore=0.9997;MLEAC=1;MLEAF=0.5;MQ=42.0;MQ0=0;MQRankSum=0.295;QD=15.45;ReadPosRankSum=-2.229	GT:AD:DP:GQ:PL	0/1:103,91:194:99:3025,0,3411
chrXV	977216	.	C	T	3218.75	PASS	AC=1;AF=0.5;AN=2;BaseQRankSum=0.26;DP=172;Dels=0.0;FS=0.0;HaplotypeScore=2.5105;MLEAC=1;MLEAF=0.5;MQ=42.0;MQ0=0;MQRankSum=0.455;QD=18.71;ReadPosRankSum=-0.657	GT:AD:DP:GQ:PL	0/1:76,95:172:99:3247,0,2438
chrXV	982591	.	G	A	3745.77	PASS	AC=1;AF=0.5;AN=2;BaseQRankSum=2.6;DP=197;Dels=0.0;FS=4.09;HaplotypeScore=0.8321;MLEAC=1;MLEAF=0.5;MQ=42.0;MQ0=0;MQRankSum=-0.419;QD=19.01;ReadPosRankSum=-0.65	GT:AD:DP:GQ:PL	0/1:88,109:197:99:3774,0,2873
chrXV	1008233	.	C	T	2120.77	PASS	AC=1;AF=0.5;AN=2;BaseQRankSum=1.134;DP=139;Dels=0.0;FS=6.346;HaplotypeScore=2.4558;MLEAC=1;MLEAF=0.5;MQ=42.0;MQ0=0;MQRankSum=-0.502;QD=15.26;ReadPosRankSum=-1.509	GT:AD:DP:GQ:PL	0/1:74,64:139:99:2149,0,2545
chrXV	1028658	.	G	A	3226.07	PASS	AC=1;AF=0.5;AN=2;BaseQRankSum=2.932;DP=179;Dels=0.0;FS=3.398;HaplotypeScore=0.0;MLEAC=1;MLEAF=0.5;MQ=42.0;MQ0=0;MQRankSum=0.966;QD=18.02;ReadPosRankSum=2.609	GT:AD:DP:GQ:PL	0/1:86,93:179:99:3254,0,2854
chrXV	1051067	.	C	T	2546.77	PASS	AC=1;AF=0.5;AN=2;BaseQRankSum=-0.546;DP=157;Dels=0.0;FS=5.765;HaplotypeScore=0.9894;MLEAC=1;MLEAF=0.5;MQ=42.0;MQ0=0;MQRankSum=-0.125;QD=16.22;ReadPosRankSum=-0.855	GT:AD:DP:GQ:PL	0/1:81,76:157:99:2575,0,2701
chrXV	1053763	.	C	T	2013.77	PASS	AC=1;AF=0.5;AN=2;BaseQRankSum=2.079;DP=142;Dels=0.0;FS=12.18;HaplotypeScore=0.0;MLEAC=1;MLEAF=0.5;MQ=42.0;MQ0=0;MQRankSum=-1.002;QD=14.18;ReadPosRankSum=0.343	GT:AD:DP:GQ:PL	0/1:80,62:142:99:2042,0,2736
chrXV	1056007	.	C	T	3126.77	PASS	AC=1;AF=0.5;AN=2;BaseQRankSum=-0.877;DP=164;Dels=0.0;FS=0.586;HaplotypeScore=9.1713;MLEAC=1;MLEAF=0.5;MQ=41.89;MQ0=0;MQRankSum=0.911;QD=19.07;ReadPosRankSum=-1.356	GT:AD:DP:GQ:PL	0/1:68,94:164:99:3155,0,2216
chrXVI	44335	.	G	A	3153.77	PASS	AC=1;AF=0.5;AN=2;BaseQRankSum=0.631;DP=202;Dels=0.0;FS=3.142;HaplotypeScore=0.0;MLEAC=1;MLEAF=0.5;MQ=41.93;MQ0=0;MQRankSum=-0.104;QD=15.61;ReadPosRankSum=-0.007	GT:AD:DP:GQ:PL	0/1:105,97:202:99:3182,0,3582
chrXVI	63136	.	C	T	3341.77	PASS	AC=1;AF=0.5;AN=2;BaseQRankSum=0.381;DP=187;Dels=0.0;FS=2.534;HaplotypeScore=0.0;MLEAC=1;MLEAF=0.5;MQ=41.92;MQ0=0;MQRankSum=-0.895;QD=17.87;ReadPosRankSum=0.156	GT:AD:DP:GQ:PL	0/1:87,100:187:99:3370,0,2874
chrXVI	64531	.	G	A	3032.77	PASS	AC=1;AF=0.5;AN=2;BaseQRankSum=1.501;DP=177;Dels=0.0;FS=1.872;HaplotypeScore=0.0;MLEAC=1;MLEAF=0.5;MQ=41.99;MQ0=0;MQRankSum=-0.732;QD=17.13;ReadPosRankSum=-0.342	GT:AD:DP:GQ:PL	0/1:87,90:177:99:3061,0,2895
chrXVI	79376	.	G	A	3552.77	PASS	AC=1;AF=0.5;AN=2;BaseQRankSum=0.857;DP=212;Dels=0.0;FS=0.0;HaplotypeScore=11.2632;MLEAC=1;MLEAF=0.5;MQ=41.91;MQ0=0;MQRankSum=1.067;QD=16.76;ReadPosRankSum=0.207	GT:AD:DP:GQ:PL	0/1:101,110:212:99:3581,0,3282
chrXVI	84064	.	G	A	2198.77	PASS	AC=1;AF=0.5;AN=2;BaseQRankSum=-0.403;DP=133;Dels=0.0;FS=1.442;HaplotypeScore=0.0;MLEAC=1;MLEAF=0.5;MQ=42.0;MQ0=0;MQRankSum=0.218;QD=16.53;ReadPosRankSum=0.713	GT:AD:DP:GQ:PL	0/1:67,66:133:99:2227,0,2244
chrXVI	89659	.	G	A	2229.77	PASS	AC=1;AF=0.5;AN=2;BaseQRankSum=1.291;DP=155;Dels=0.0;FS=9.769;HaplotypeScore=0.9916;MLEAC=1;MLEAF=0.5;MQ=41.99;MQ0=0;MQRankSum=0.15;QD=14.39;ReadPosRankSum=0.518	GT:AD:DP:GQ:PL	0/1:88,67:155:99:2258,0,2995
chrXVI	129060	.	C	T	2678.77	PASS	AC=1;AF=0.5;AN=2;BaseQRankSum=1.624;DP=133;Dels=0.0;FS=12.98;HaplotypeScore=0.0;MLEAC=1;MLEAF=0.5;MQ=42.0;MQ0=0;MQRankSum=0.633;QD=20.14;ReadPosRankSum=-0.861	GT:AD:DP:GQ:PL	0/1:55,78:133:99:2707,0,1676
chrXVI	179161	.	C	T	2607.77	PASS	AC=1;AF=0.5;AN=2;BaseQRankSum=0.516;DP=189;Dels=0.0;FS=7.244;HaplotypeScore=0.9989;MLEAC=1;MLEAF=0.5;MQ=42.0;MQ0=0;MQRankSum=0.141;QD=13.8;ReadPosRankSum=-0.484	GT:AD:DP:GQ:PL	0/1:107,82:189:99:2636,0,3579
chrXVI	180618	.	G	A	2683.77	PASS	AC=1;AF=0.5;AN=2;BaseQRankSum=1.303;DP=168;Dels=0.0;FS=6.695;HaplotypeScore=2.7213;MLEAC=1;MLEAF=0.5;MQ=41.99;MQ0=0;MQRankSum=0.554;QD=15.97;ReadPosRankSum=0.116	GT:AD:DP:GQ:PL	0/1:86,82:168:99:2712,0,2758
chrXVI	207890	.	G	A	3022.77	PASS	AC=1;AF=0.5;AN=2;BaseQRankSum=0.568;DP=166;Dels=0.0;FS=1.213;HaplotypeScore=2.3322;MLEAC=1;MLEAF=0.5;MQ=42.0;MQ0=0;MQRankSum=-0.299;QD=18.21;ReadPosRankSum=0.421	GT:AD:DP:GQ:PL	0/1:75,90:166:99:3051,0,2411
chrXVI	225996	.	G	A	2991.77	PASS	AC=1;AF=0.5;AN=2;BaseQRankSum=2.253;DP=178;Dels=0.0;FS=0.592;HaplotypeScore=2.8297;MLEAC=1;MLEAF=0.5;MQ=42.0;MQ0=0;MQRankSum=1.197;QD=16.81;ReadPosRankSum=-0.359	GT:AD:DP:GQ:PL	0/1:90,88:178:99:3020,0,2857
chrXVI	226114	.	G	A	2891.77	PASS	AC=1;AF=0.5;AN=2;BaseQRankSum=2.652;DP=176;Dels=0.0;FS=4.386;HaplotypeScore=6.0542;MLEAC=1;MLEAF=0.5;MQ=41.99;MQ0=0;MQRankSum=0.304;QD=16.43;ReadPosRankSum=1.017	GT:AD:DP:GQ:PL	0/1:92,84:176:99:2920,0,3076
chrXVI	241556	.	G	A	3579.77	PASS	AC=1;AF=0.5;AN=2;BaseQRankSum=2.004;DP=184;Dels=0.0;FS=0.0;HaplotypeScore=0.0;MLEAC=1;MLEAF=0.5;MQ=41.98;MQ0=0;MQRankSum=-0.046;QD=19.46;ReadPosRankSum=-1.071	GT:AD:DP:GQ:PL	0/1:78,106:184:99:3608,0,2435
chrXVI	241569	.	G	A	2237.77	PASS	AC=1;AF=0.5;AN=2;BaseQRankSum=-1.44;DP=173;Dels=0.0;FS=0.0;HaplotypeScore=0.0;MLEAC=1;MLEAF=0.5;MQ=41.98;MQ0=0;MQRankSum=-2.066;QD=12.94;ReadPosRankSum=2.365	GT:AD:DP:GQ:PL	0/1:102,71:173:99:2266,0,3470
chrXVI	242091	.	G	A	2295.77	PASS	AC=1;AF=0.5;AN=2;BaseQRankSum=-1.317;DP=154;Dels=0.0;FS=6.634;HaplotypeScore=0.0;MLEAC=1;MLEAF=0.5;MQ=42.0;MQ0=0;MQRankSum=0.297;QD=14.91;ReadPosRankSum=0.735	GT:AD:DP:GQ:PL	0/1:81,73:154:99:2324,0,2672
chrXVI	242986	.	G	A	2921.77	PASS	AC=1;AF=0.5;AN=2;BaseQRankSum=1.678;DP=197;Dels=0.0;FS=0.0;HaplotypeScore=0.0;MLEAC=1;MLEAF=0.5;MQ=41.99;MQ0=0;MQRankSum=0.169;QD=14.83;ReadPosRankSum=-0.635	GT:AD:DP:GQ:PL	0/1:106,91:197:99:2950,0,3376
chrXVI	264324	.	G	A	2510.77	PASS	AC=1;AF=0.5;AN=2;BaseQRankSum=0.075;DP=133;Dels=0.0;FS=0.651;HaplotypeScore=0.9665;MLEAC=1;MLEAF=0.5;MQ=41.99;MQ0=0;MQRankSum=-0.708;QD=18.88;ReadPosRankSum=-0.717	GT:AD:DP:GQ:PL	0/1:60,73:133:99:2539,0,2023
chrXVI	272423	.	C	T	3045.77	PASS	AC=1;AF=0.5;AN=2;BaseQRankSum=-0.181;DP=194;Dels=0.0;FS=7.045;HaplotypeScore=0.0;MLEAC=1;MLEAF=0.5;MQ=41.93;MQ0=0;MQRankSum=-0.147;QD=15.7;ReadPosRankSum=0.918	GT:AD:DP:GQ:PL	0/1:102,92:194:99:3074,0,3455
chrXVI	274979	.	G	A	3276.77	PASS	AC=1;AF=0.5;AN=2;BaseQRankSum=1.646;DP=193;Dels=0.0;FS=1.764;HaplotypeScore=0.8941;MLEAC=1;MLEAF=0.5;MQ=41.99;MQ0=0;MQRankSum=-1.858;QD=16.98;ReadPosRankSum=-1.061	GT:AD:DP:GQ:PL	0/1:94,99:193:99:3305,0,3009
chrXVI	296433	.	G	A	2349.77	PASS	AC=1;AF=0.5;AN=2;BaseQRankSum=0.278;DP=137;Dels=0.0;FS=2.148;HaplotypeScore=0.0;MLEAC=1;MLEAF=0.5;MQ=42.0;MQ0=0;MQRankSum=1.251;QD=17.15;ReadPosRankSum=-0.446	GT:AD:DP:GQ:PL	0/1:67,70:137:99:2378,0,2166
chrXVI	303107	.	C	T	1667.77	PASS	AC=1;AF=0.5;AN=2;BaseQRankSum=-0.598;DP=96;Dels=0.0;FS=9.995;HaplotypeScore=0.0;MLEAC=1;MLEAF=0.5;MQ=42.0;MQ0=0;MQRankSum=1.214;QD=17.37;ReadPosRankSum=0.187	GT:AD:DP:GQ:PL	0/1:46,50:96:99:1696,0,1563
chrXVI	313542	.	C	T	3111.77	PASS	AC=1;AF=0.5;AN=2;BaseQRankSum=-0.117;DP=170;Dels=0.0;FS=5.723;HaplotypeScore=0.0;MLEAC=1;MLEAF=0.5;MQ=42.0;MQ0=0;MQRankSum=-0.93;QD=18.3;ReadPosRankSum=-0.408	GT:AD:DP:GQ:PL	0/1:78,92:170:99:3140,0,2502
chrXVI	327267	.	C	T	3197.05	PASS	AC=1;AF=0.5;AN=2;BaseQRankSum=-0.383;DP=175;Dels=0.0;FS=0.0;HaplotypeScore=5.1593;MLEAC=1;MLEAF=0.5;MQ=41.9;MQ0=0;MQRankSum=-0.888;QD=18.27;ReadPosRankSum=1.574	GT:AD:DP:GQ:PL	0/1:77,98:175:99:3225,0,2568
chrXVI	344718	.	C	T	3226.07	PASS	AC=1;AF=0.5;AN=2;BaseQRankSum=-0.291;DP=197;Dels=0.0;FS=0.0;HaplotypeScore=0.0;MLEAC=1;MLEAF=0.5;MQ=42.0;MQ0=0;MQRankSum=1.018;QD=16.38;ReadPosRankSum=-0.561	GT:AD:DP:GQ:PL	0/1:99,98:197:99:3254,0,3339
chrXVI	351137	.	G	A	2569.77	PASS	AC=1;AF=0.5;AN=2;BaseQRankSum=-2.377;DP=156;Dels=0.0;FS=1.257;HaplotypeScore=0.734;MLEAC=1;MLEAF=0.5;MQ=41.85;MQ0=1;MQRankSum=-1.376;QD=16.47;ReadPosRankSum=0.561	GT:AD:DP:GQ:PL	0/1:72,84:156:99:2598,0,2362
chrXVI	366794	.	G	A	2992.77	PASS	AC=1;AF=0.5;AN=2;BaseQRankSum=0.076;DP=202;Dels=0.0;FS=4.027;HaplotypeScore=0.8321;MLEAC=1;MLEAF=0.5;MQ=42.0;MQ0=0;MQRankSum=-0.1;QD=14.82;ReadPosRankSum=-1.814	GT:AD:DP:GQ:PL	0/1:110,92:202:99:3021,0,3756
chrXVI	366813	.	G	A	2721.77	PASS	AC=1;AF=0.5;AN=2;BaseQRankSum=-0.65;DP=191;Dels=0.0;FS=6.182;HaplotypeScore=0.0;MLEAC=1;MLEAF=0.5;MQ=42.0;MQ0=0;MQRankSum=0.792;QD=14.25;ReadPosRankSum=0.307	GT:AD:DP:GQ:PL	0/1:107,84:191:99:2750,0,3673
chrXVI	374692	.	C	T	3224.61	PASS	AC=1;AF=0.5;AN=2;BaseQRankSum=1.28;DP=208;Dels=0.0;FS=22.789;HaplotypeScore=0.8667;MLEAC=1;MLEAF=0.5;MQ=41.93;MQ0=0;MQRankSum=0.654;QD=15.5;ReadPosRankSum=-0.571	GT:AD:DP:GQ:PL	0/1:110,98:208:99:3253,0,3660
chrXVI	378446	.	G	A	2501.77	PASS	AC=1;AF=0.5;AN=2;BaseQRankSum=1.28;DP=146;Dels=0.0;FS=10.594;HaplotypeScore=0.0;MLEAC=1;MLEAF=0.5;MQ=41.86;MQ0=0;MQRankSum=-0.243;QD=17.14;ReadPosRankSum=0.532	GT:AD:DP:GQ:PL	0/1:73,73:146:99:2530,0,2487
chrXVI	396416	.	G	A	1544.77	PASS	AC=1;AF=0.5;AN=2;BaseQRankSum=-0.119;DP=109;Dels=0.0;FS=8.95;HaplotypeScore=4.8618;MLEAC=1;MLEAF=0.5;MQ=41.98;MQ0=0;MQRankSum=0.35;QD=14.17;ReadPosRankSum=-2.08	GT:AD:DP:GQ:PL	0/1:60,49:109:99:1573,0,1990
chrXVI	432484	.	G	A	7136.77	PASS	AC=2;AF=1.0;AN=2;DP=179;Dels=0.0;FS=0.0;HaplotypeScore=0.0;MLEAC=2;MLEAF=1.0;MQ=41.99;MQ0=0;QD=30.25	GT:AD:DP:GQ:PL	1/1:0,179:179:99:7165,536,0
chrXVI	451364	.	G	A	781.77	PASS	AC=1;AF=0.5;AN=2;BaseQRankSum=1.519;DP=51;Dels=0.0;FS=4.289;HaplotypeScore=0.0;MLEAC=1;MLEAF=0.5;MQ=42.0;MQ0=0;MQRankSum=1.897;QD=15.33;ReadPosRankSum=0.821	GT:AD:DP:GQ:PL	0/1:27,24:51:99:810,0,902
chrXVI	455587	.	G	A	1543.77	PASS	AC=1;AF=0.5;AN=2;BaseQRankSum=-0.664;DP=105;Dels=0.0;FS=0.0;HaplotypeScore=0.0;MLEAC=1;MLEAF=0.5;MQ=41.98;MQ0=0;MQRankSum=1.203;QD=14.7;ReadPosRankSum=-1.748	GT:AD:DP:GQ:PL	0/1:55,50:105:99:1572,0,1820
chrXVI	459607	.	G	A	2978.77	PASS	AC=1;AF=0.5;AN=2;BaseQRankSum=-0.571;DP=177;Dels=0.0;FS=0.568;HaplotypeScore=0.8667;MLEAC=1;MLEAF=0.5;MQ=42.0;MQ0=0;MQRankSum=0.007;QD=16.83;ReadPosRankSum=0.119	GT:AD:DP:GQ:PL	0/1:88,89:177:99:3007,0,3014
chrXVI	466113	.	C	T	2617.77	PASS	AC=1;AF=0.5;AN=2;BaseQRankSum=0.629;DP=167;Dels=0.0;FS=16.919;HaplotypeScore=4.4926;MLEAC=1;MLEAF=0.5;MQ=42.0;MQ0=0;MQRankSum=-0.155;QD=15.68;ReadPosRankSum=0.616	GT:AD:DP:GQ:PL	0/1:86,81:167:99:2646,0,2728
chrXVI	574046	.	G	A	3233.06	PASS	AC=1;AF=0.5;AN=2;BaseQRankSum=0.813;DP=190;Dels=0.0;FS=9.637;HaplotypeScore=0.8321;MLEAC=1;MLEAF=0.5;MQ=42.0;MQ0=0;MQRankSum=-0.884;QD=17.02;ReadPosRankSum=0.913	GT:AD:DP:GQ:PL	0/1:93,97:190:99:3261,0,3134
chrXVI	582827	.	G	A	2431.77	PASS	AC=1;AF=0.5;AN=2;BaseQRankSum=1.458;DP=163;Dels=0.0;FS=0.0;HaplotypeScore=1.5774;MLEAC=1;MLEAF=0.5;MQ=42.0;MQ0=0;MQRankSum=1.892;QD=14.92;ReadPosRankSum=0.525	GT:AD:DP:GQ:PL	0/1:89,74:163:99:2460,0,2972
chrXVI	586576	.	G	A	2743.77	PASS	AC=1;AF=0.5;AN=2;BaseQRankSum=2.478;DP=149;Dels=0.0;FS=5.154;HaplotypeScore=4.9628;MLEAC=1;MLEAF=0.5;MQ=42.0;MQ0=0;MQRankSum=-1.742;QD=18.41;ReadPosRankSum=-0.944	GT:AD:DP:GQ:PL	0/1:67,82:149:99:2772,0,1953
chrXVI	594309	.	G	A	2601.77	PASS	AC=1;AF=0.5;AN=2;BaseQRankSum=1.107;DP=161;Dels=0.0;FS=4.655;HaplotypeScore=0.0;MLEAC=1;MLEAF=0.5;MQ=41.9;MQ0=0;MQRankSum=-0.529;QD=16.16;ReadPosRankSum=0.648	GT:AD:DP:GQ:PL	0/1:82,79:161:99:2630,0,2703
chrXVI	622631	.	G	A	3175.77	PASS	AC=1;AF=0.5;AN=2;BaseQRankSum=2.035;DP=170;Dels=0.0;FS=1.904;HaplotypeScore=0.9997;MLEAC=1;MLEAF=0.5;MQ=41.99;MQ0=0;MQRankSum=0.47;QD=18.68;ReadPosRankSum=0.701	GT:AD:DP:GQ:PL	0/1:77,93:170:99:3204,0,2514
chrXVI	641913	.	G	A	2789.77	PASS	AC=1;AF=0.5;AN=2;BaseQRankSum=1.679;DP=150;Dels=0.0;FS=2.063;HaplotypeScore=3.2692;MLEAC=1;MLEAF=0.5;MQ=41.99;MQ0=0;MQRankSum=-0.327;QD=18.6;ReadPosRankSum=0.672	GT:AD:DP:GQ:PL	0/1:66,84:150:99:2818,0,2094
chrXVI	645866	.	C	T	1768.77	PASS	AC=1;AF=0.5;AN=2;BaseQRankSum=1.613;DP=115;Dels=0.0;FS=3.748;HaplotypeScore=0.0;MLEAC=1;MLEAF=0.5;MQ=41.98;MQ0=0;MQRankSum=1.125;QD=15.38;ReadPosRankSum=0.384	GT:AD:DP:GQ:PL	0/1:62,53:115:99:1797,0,2131
chrXVI	645869	.	C	T	4555.77	PASS	AC=2;AF=1.0;AN=2;DP=117;Dels=0.0;FS=0.0;HaplotypeScore=0.0;MLEAC=2;MLEAF=1.0;MQ=41.98;MQ0=0;QD=29.12	GT:AD:DP:GQ:PL	1/1:0,117:117:99:4584,349,0
chrXVI	646505	.	C	T	1440.77	PASS	AC=1;AF=0.5;AN=2;BaseQRankSum=-0.996;DP=84;Dels=0.0;FS=1.913;HaplotypeScore=0.0;MLEAC=1;MLEAF=0.5;MQ=41.83;MQ0=0;MQRankSum=-0.933;QD=17.15;ReadPosRankSum=-0.206	GT:AD:DP:GQ:PL	0/1:39,45:84:99:1469,0,1250
chrXVI	647724	.	G	A	1957.77	PASS	AC=1;AF=0.5;AN=2;BaseQRankSum=0.656;DP=120;Dels=0.0;FS=2.519;HaplotypeScore=0.0;MLEAC=1;MLEAF=0.5;MQ=41.98;MQ0=0;MQRankSum=0.0;QD=16.31;ReadPosRankSum=-0.404	GT:AD:DP:GQ:PL	0/1:61,59:120:99:1986,0,2028
chrXVI	648432	.	C	T	2205.77	PASS	AC=1;AF=0.5;AN=2;BaseQRankSum=1.83;DP=148;Dels=0.0;FS=16.571;HaplotypeScore=1.933;MLEAC=1;MLEAF=0.5;MQ=41.9;MQ0=0;MQRankSum=0.226;QD=14.9;ReadPosRankSum=-0.357	GT:AD:DP:GQ:PL	0/1:82,66:148:99:2234,0,2802
chrXVI	648495	.	C	T	1985.77	PASS	AC=1;AF=0.5;AN=2;BaseQRankSum=0.601;DP=152;Dels=0.0;FS=0.0;HaplotypeScore=5.4464;MLEAC=1;MLEAF=0.5;MQ=42.0;MQ0=0;MQRankSum=-0.549;QD=13.06;ReadPosRankSum=1.788	GT:AD:DP:GQ:PL	0/1:85,67:152:99:2014,0,2614
chrXVI	655412	.	G	A	3314.77	PASS	AC=1;AF=0.5;AN=2;BaseQRankSum=-0.639;DP=162;Dels=0.0;FS=5.749;HaplotypeScore=1.832;MLEAC=1;MLEAF=0.5;MQ=42.0;MQ0=0;MQRankSum=1.371;QD=20.46;ReadPosRankSum=-1.751	GT:AD:DP:GQ:PL	0/1:67,95:162:99:3343,0,2247
chrXVI	672708	.	G	A	2348.77	PASS	AC=1;AF=0.5;AN=2;BaseQRankSum=-0.291;DP=129;Dels=0.0;FS=0.649;HaplotypeScore=0.0;MLEAC=1;MLEAF=0.5;MQ=41.98;MQ0=0;MQRankSum=-0.206;QD=18.21;ReadPosRankSum=0.385	GT:AD:DP:GQ:PL	0/1:59,70:129:99:2377,0,1939
chrXVI	697282	.	G	A	2360.77	PASS	AC=1;AF=0.5;AN=2;BaseQRankSum=0.21;DP=129;Dels=0.0;FS=20.81;HaplotypeScore=0.0;MLEAC=1;MLEAF=0.5;MQ=42.0;MQ0=0;MQRankSum=-0.087;QD=18.3;ReadPosRankSum=1.359	GT:AD:DP:GQ:PL	0/1:59,70:129:99:2389,0,1935
chrXVI	719190	.	G	A	3382.77	PASS	AC=1;AF=0.5;AN=2;BaseQRankSum=-0.02;DP=189;Dels=0.0;FS=10.887;HaplotypeScore=0.0;MLEAC=1;MLEAF=0.5;MQ=41.98;MQ0=0;MQRankSum=-1.175;QD=17.9;ReadPosRankSum=-0.819	GT:AD:DP:GQ:PL	0/1:90,99:189:99:3411,0,2953
chrXVI	729477	.	G	A	2882.77	PASS	AC=1;AF=0.5;AN=2;BaseQRankSum=1.734;DP=161;Dels=0.0;FS=3.797;HaplotypeScore=1.7552;MLEAC=1;MLEAF=0.5;MQ=41.96;MQ0=0;MQRankSum=-0.046;QD=17.91;ReadPosRankSum=-0.973	GT:AD:DP:GQ:PL	0/1:77,84:161:99:2911,0,2516
chrXVI	778366	.	G	A	2284.77	PASS	AC=1;AF=0.5;AN=2;BaseQRankSum=0.458;DP=145;Dels=0.0;FS=6.154;HaplotypeScore=8.947;MLEAC=1;MLEAF=0.5;MQ=41.99;MQ0=0;MQRankSum=0.622;QD=15.76;ReadPosRankSum=1.201	GT:AD:DP:GQ:PL	0/1:74,70:145:99:2313,0,2443
chrXVI	788637	.	C	T	2622.77	PASS	AC=1;AF=0.5;AN=2;BaseQRankSum=0.89;DP=168;Dels=0.0;FS=1.193;HaplotypeScore=1.7128;MLEAC=1;MLEAF=0.5;MQ=42.0;MQ0=0;MQRankSum=-0.547;QD=15.61;ReadPosRankSum=0.766	GT:AD:DP:GQ:PL	0/1:89,79:168:99:2651,0,3027
chrXVI	795935	.	C	T	2897.77	PASS	AC=1;AF=0.5;AN=2;BaseQRankSum=0.077;DP=179;Dels=0.0;FS=4.311;HaplotypeScore=0.0;MLEAC=1;MLEAF=0.5;MQ=41.92;MQ0=0;MQRankSum=-0.03;QD=16.19;ReadPosRankSum=-0.284	GT:AD:DP:GQ:PL	0/1:93,86:179:99:2926,0,3167
chrXVI	821460	.	G	A	2536.77	PASS	AC=1;AF=0.5;AN=2;BaseQRankSum=-1.598;DP=172;Dels=0.0;FS=0.0;HaplotypeScore=2.453;MLEAC=1;MLEAF=0.5;MQ=41.92;MQ0=0;MQRankSum=-0.519;QD=14.75;ReadPosRankSum=0.28	GT:AD:DP:GQ:PL	0/1:93,79:172:99:2565,0,3197
chrXVI	822557	.	G	A	1982.77	PASS	AC=1;AF=0.5;AN=2;BaseQRankSum=2.903;DP=105;Dels=0.0;FS=1.574;HaplotypeScore=3.8931;MLEAC=1;MLEAF=0.5;MQ=41.98;MQ0=0;MQRankSum=0.106;QD=18.88;ReadPosRankSum=-0.126	GT:AD:DP:GQ:PL	0/1:47,58:105:99:2011,0,1469
chrXVI	829658	.	G	A	1932.77	PASS	AC=1;AF=0.5;AN=2;BaseQRankSum=0.64;DP=104;Dels=0.0;FS=0.0;HaplotypeScore=1.4679;MLEAC=1;MLEAF=0.5;MQ=41.98;MQ0=0;MQRankSum=1.594;QD=18.58;ReadPosRankSum=0.131	GT:AD:DP:GQ:PL	0/1:47,57:104:99:1961,0,1434
chrXVI	829739	.	G	A	2139.77	PASS	AC=1;AF=0.5;AN=2;BaseQRankSum=0.213;DP=137;Dels=0.0;FS=0.636;HaplotypeScore=3.6557;MLEAC=1;MLEAF=0.5;MQ=41.97;MQ0=0;MQRankSum=1.212;QD=15.62;ReadPosRankSum=0.825	GT:AD:DP:GQ:PL	0/1:70,67:137:99:2168,0,2205
chrXVI	829787	.	G	A	2214.77	PASS	AC=1;AF=0.5;AN=2;BaseQRankSum=-3.79;DP=152;Dels=0.0;FS=0.0;HaplotypeScore=5.3632;MLEAC=1;MLEAF=0.5;MQ=41.89;MQ0=0;MQRankSum=0.914;QD=14.57;ReadPosRankSum=1.852	GT:AD:DP:GQ:PL	0/1:76,75:152:99:2243,0,2565
chrXVI	830724	.	C	T	1279.77	PASS	AC=1;AF=0.5;AN=2;BaseQRankSum=1.688;DP=82;Dels=0.0;FS=0.0;HaplotypeScore=0.0;MLEAC=1;MLEAF=0.5;MQ=42.0;MQ0=0;MQRankSum=-1.325;QD=15.61;ReadPosRankSum=0.572	GT:AD:DP:GQ:PL	0/1:44,38:82:99:1308,0,1521
chrXVI	863402	.	C	T	3999.77	PASS	AC=1;AF=0.5;AN=2;BaseQRankSum=0.623;DP=209;Dels=0.0;FS=1.076;HaplotypeScore=0.9789;MLEAC=1;MLEAF=0.5;MQ=42.0;MQ0=0;MQRankSum=0.029;QD=19.14;ReadPosRankSum=0.165	GT:AD:DP:GQ:PL	0/1:93,116:209:99:4028,0,3082
chrXVI	866651	.	G	A	2239.77	PASS	AC=1;AF=0.5;AN=2;BaseQRankSum=3.037;DP=145;Dels=0.0;FS=7.484;HaplotypeScore=0.0;MLEAC=1;MLEAF=0.5;MQ=41.99;MQ0=0;MQRankSum=0.315;QD=15.45;ReadPosRankSum=-0.113	GT:AD:DP:GQ:PL	0/1:77,68:145:99:2268,0,2374
chrXVI	868335	.	G	A	1335.77	PASS	AC=1;AF=0.5;AN=2;BaseQRankSum=0.646;DP=84;Dels=0.0;FS=0.918;HaplotypeScore=1.5226;MLEAC=1;MLEAF=0.5;MQ=41.8;MQ0=0;MQRankSum=1.444;QD=15.9;ReadPosRankSum=-0.807	GT:AD:DP:GQ:PL	0/1:39,45:84:99:1364,0,1072
chrXVI	885666	.	C	T	3614.77	PASS	AC=1;AF=0.5;AN=2;BaseQRankSum=-1.304;DP=226;Dels=0.0;FS=1.605;HaplotypeScore=5.0685;MLEAC=1;MLEAF=0.5;MQ=41.94;MQ0=0;MQRankSum=-1.432;QD=15.99;ReadPosRankSum=-0.06	GT:AD:DP:GQ:PL	0/1:116,110:226:99:3643,0,3888
chrXVI	905031	.	C	T	3015.77	PASS	AC=1;AF=0.5;AN=2;BaseQRankSum=1.812;DP=164;Dels=0.0;FS=3.631;HaplotypeScore=0.0;MLEAC=1;MLEAF=0.5;MQ=42.0;MQ0=0;MQRankSum=1.578;QD=18.39;ReadPosRankSum=-1.079	GT:AD:DP:GQ:PL	0/1:75,89:164:99:3044,0,2422
chrXVI	931844	.	C	T	3263.77	PASS	AC=1;AF=0.5;AN=2;BaseQRankSum=-0.273;DP=208;Dels=0.0;FS=1.702;HaplotypeScore=1.7306;MLEAC=1;MLEAF=0.5;MQ=42.0;MQ0=0;MQRankSum=-1.72;QD=15.69;ReadPosRankSum=-0.185	GT:AD:DP:GQ:PL	0/1:108,100:208:99:3292,0,3601
chrXVI	938953	.	C	T	1578.77	PASS	AC=1;AF=0.5;AN=2;BaseQRankSum=-0.43;DP=99;Dels=0.0;FS=0.0;HaplotypeScore=0.0;MLEAC=1;MLEAF=0.5;MQ=42.0;MQ0=0;MQRankSum=0.136;QD=15.95;ReadPosRankSum=0.199	GT:AD:DP:GQ:PL	0/1:50,49:99:99:1607,0,1669
