# Supplementary material for: Disruption of Transcriptional Coactivator Sub1 Leads to Genome-Wide Re-distribution of Clustered Mutations Induced by APOBEC in Active Yeast Genes
Source: PLoS Genet. 2015 May 5;11(5):e1005217. doi: 10.1371/journal.pgen.1005217 (PMC4420506; doi:10.1371/journal.pgen.1005217)
Supplement: S1 Dataset — (ZIP) [file pgen.1005217.s001.zip › PmCDA1/N061-LAN210-Can-PmCDA1-NA-RUN5-D3.vcf]

##fileformat=VCFv4.1
##FILTER=<ID=LowQual,Description="Low quality">
##FILTER=<ID=ambigious_snp,Description="QD < 2.000000 || FS > 60.000000 || MQ < 40.000000 || HaplotypeScore > 13.000000 || MappingQualityRankSum < -12.500000 || ReadPosRankSum < -8.000000">
##FORMAT=<ID=AD,Number=.,Type=Integer,Description="Allelic depths for the ref and alt alleles in the order listed">
##FORMAT=<ID=DP,Number=1,Type=Integer,Description="Approximate read depth (reads with MQ=255 or with bad mates are filtered)">
##FORMAT=<ID=GQ,Number=1,Type=Integer,Description="Genotype Quality">
##FORMAT=<ID=GT,Number=1,Type=String,Description="Genotype">
##FORMAT=<ID=PL,Number=G,Type=Integer,Description="Normalized, Phred-scaled likelihoods for genotypes as defined in the VCF specification">
##GATKCommandLine=<ID=SelectVariants,Version=3.2-0-g289df4b,Date="Thu Aug 14 22:04:17 MSK 2014",Epoch=1408039457328,CommandLineOptions="analysis_type=SelectVariants input_file=[] showFullBamList=false read_buffer_size=null phone_home=AWS gatk_key=null tag=NA read_filter=[] intervals=null excludeIntervals=null interval_set_rule=UNION interval_merging=ALL interval_padding=0 reference_sequence=/home/mahajrod/genetics/desaminases/data/LAN210_v0.10m/LAN210_v0.10m.fasta nonDeterministicRandomSeed=false disableDithering=false maxRuntime=-1 maxRuntimeUnits=MINUTES downsampling_type=BY_SAMPLE downsample_to_fraction=null downsample_to_coverage=1000 baq=OFF baqGapOpenPenalty=40.0 refactor_NDN_cigar_string=false fix_misencoded_quality_scores=false allow_potentially_misencoded_quality_scores=false useOriginalQualities=false defaultBaseQualities=-1 performanceLog=null BQSR=null quantize_quals=0 disable_indel_quals=false emit_original_quals=false preserve_qscores_less_than=6 globalQScorePrior=-1.0 validation_strictness=SILENT remove_program_records=false keep_program_records=false sample_rename_mapping_file=null unsafe=null disable_auto_index_creation_and_locking_when_reading_rods=false num_threads=1 num_cpu_threads_per_data_thread=1 num_io_threads=0 monitorThreadEfficiency=false num_bam_file_handles=null read_group_black_list=null pedigree=[] pedigreeString=[] pedigreeValidationType=STRICT allow_intervals_with_unindexed_bam=false generateShadowBCF=false variant_index_type=DYNAMIC_SEEK variant_index_parameter=-1 logging_level=INFO log_to_file=null help=false version=false variant=(RodBinding name=variant source=N061-LAN210-Can-PmCDA1-NA-RUN5-D3_GATK_filtered_SNP.vcf) discordance=(RodBinding name= source=UNBOUND) concordance=(RodBinding name= source=UNBOUND) out=org.broadinstitute.gatk.engine.io.stubs.VariantContextWriterStub no_cmdline_in_header=org.broadinstitute.gatk.engine.io.stubs.VariantContextWriterStub sites_only=org.broadinstitute.gatk.engine.io.stubs.VariantContextWriterStub bcf=org.broadinstitute.gatk.engine.io.stubs.VariantContextWriterStub sample_name=[] sample_expressions=null sample_file=null exclude_sample_name=[] exclude_sample_file=[] select_expressions=[] excludeNonVariants=false excludeFiltered=true restrictAllelesTo=ALL keepOriginalAC=false mendelianViolation=false mendelianViolationQualThreshold=0.0 select_random_fraction=0.0 remove_fraction_genotypes=0.0 selectTypeToInclude=[] keepIDs=null fullyDecode=false forceGenotypesDecode=false justRead=false maxIndelSize=2147483647 ALLOW_NONOVERLAPPING_COMMAND_LINE_SAMPLES=false filter_reads_with_N_cigar=false filter_mismatching_base_and_quals=false filter_bases_not_stored=false">
##INFO=<ID=AC,Number=A,Type=Integer,Description="Allele count in genotypes, for each ALT allele, in the same order as listed">
##INFO=<ID=AF,Number=A,Type=Float,Description="Allele Frequency, for each ALT allele, in the same order as listed">
##INFO=<ID=AN,Number=1,Type=Integer,Description="Total number of alleles in called genotypes">
##INFO=<ID=BaseQRankSum,Number=1,Type=Float,Description="Z-score from Wilcoxon rank sum test of Alt Vs. Ref base qualities">
##INFO=<ID=DP,Number=1,Type=Integer,Description="Approximate read depth; some reads may have been filtered">
##INFO=<ID=DS,Number=0,Type=Flag,Description="Were any of the samples downsampled?">
##INFO=<ID=Dels,Number=1,Type=Float,Description="Fraction of Reads Containing Spanning Deletions">
##INFO=<ID=FS,Number=1,Type=Float,Description="Phred-scaled p-value using Fisher's exact test to detect strand bias">
##INFO=<ID=HaplotypeScore,Number=1,Type=Float,Description="Consistency of the site with at most two segregating haplotypes">
##INFO=<ID=InbreedingCoeff,Number=1,Type=Float,Description="Inbreeding coefficient as estimated from the genotype likelihoods per-sample when compared against the Hardy-Weinberg expectation">
##INFO=<ID=MLEAC,Number=A,Type=Integer,Description="Maximum likelihood expectation (MLE) for the allele counts (not necessarily the same as the AC), for each ALT allele, in the same order as listed">
##INFO=<ID=MLEAF,Number=A,Type=Float,Description="Maximum likelihood expectation (MLE) for the allele frequency (not necessarily the same as the AF), for each ALT allele, in the same order as listed">
##INFO=<ID=MQ,Number=1,Type=Float,Description="RMS Mapping Quality">
##INFO=<ID=MQ0,Number=1,Type=Integer,Description="Total Mapping Quality Zero Reads">
##INFO=<ID=MQRankSum,Number=1,Type=Float,Description="Z-score From Wilcoxon rank sum test of Alt vs. Ref read mapping qualities">
##INFO=<ID=QD,Number=1,Type=Float,Description="Variant Confidence/Quality by Depth">
##INFO=<ID=RPA,Number=.,Type=Integer,Description="Number of times tandem repeat unit is repeated, for each allele (including reference)">
##INFO=<ID=RU,Number=1,Type=String,Description="Tandem repeat unit (bases)">
##INFO=<ID=ReadPosRankSum,Number=1,Type=Float,Description="Z-score from Wilcoxon rank sum test of Alt vs. Ref read position bias">
##INFO=<ID=STR,Number=0,Type=Flag,Description="Variant is a short tandem repeat">
##contig=<ID=chrI,length=198855>
##contig=<ID=chrII,length=810456>
##contig=<ID=chrIII,length=316501>
##contig=<ID=chrIV,length=1516959>
##contig=<ID=chrV,length=570663>
##contig=<ID=chrVI,length=270116>
##contig=<ID=chrVII,length=1084724>
##contig=<ID=chrVIII,length=557320>
##contig=<ID=chrIX,length=433988>
##contig=<ID=chrX,length=745688>
##contig=<ID=chrXI,length=666767>
##contig=<ID=chrXII,length=1065113>
##contig=<ID=chrXIII,length=917121>
##contig=<ID=chrXIV,length=784078>
##contig=<ID=chrXV,length=1078147>
##contig=<ID=chrXVI,length=943466>
##contig=<ID=mt,length=85611>
##reference=file:///home/mahajrod/genetics/desaminases/data/LAN210_v0.10m/LAN210_v0.10m.fasta
##source=SelectVariants
#CHROM	POS	ID	REF	ALT	QUAL	FILTER	INFO	FORMAT	N061-LAN210-Can-PmCDA1-NA-RUN5-D3
chrI	31214	.	G	A	1184.77	PASS	AC=1;AF=0.5;AN=2;BaseQRankSum=-0.785;DP=76;Dels=0.0;FS=11.006;HaplotypeScore=0.9998;MLEAC=1;MLEAF=0.5;MQ=41.97;MQ0=0;MQRankSum=0.359;QD=15.59;ReadPosRankSum=-0.546	GT:AD:DP:GQ:PL	0/1:40,36:76:99:1213,0,1379
chrI	67923	.	G	A	2027.77	PASS	AC=1;AF=0.5;AN=2;BaseQRankSum=1.294;DP=131;Dels=0.0;FS=3.245;HaplotypeScore=5.1446;MLEAC=1;MLEAF=0.5;MQ=41.81;MQ0=0;MQRankSum=0.082;QD=15.48;ReadPosRankSum=0.221	GT:AD:DP:GQ:PL	0/1:68,62:131:99:2056,0,2155
chrI	142107	.	C	T	3267.77	PASS	AC=1;AF=0.5;AN=2;BaseQRankSum=1.72;DP=178;Dels=0.0;FS=0.0;HaplotypeScore=2.6921;MLEAC=1;MLEAF=0.5;MQ=41.99;MQ0=0;MQRankSum=1.195;QD=18.36;ReadPosRankSum=-0.713	GT:AD:DP:GQ:PL	0/1:81,97:178:99:3296,0,2531
chrI	186918	.	G	A	3275.77	PASS	AC=1;AF=0.5;AN=2;BaseQRankSum=1.806;DP=204;Dels=0.0;FS=1.086;HaplotypeScore=0.0;MLEAC=1;MLEAF=0.5;MQ=41.92;MQ0=0;MQRankSum=0.461;QD=16.06;ReadPosRankSum=-0.755	GT:AD:DP:GQ:PL	0/1:102,102:204:99:3304,0,3260
chrII	43097	.	G	A	1095.77	PASS	AC=1;AF=0.5;AN=2;BaseQRankSum=0.627;DP=63;Dels=0.0;FS=5.448;HaplotypeScore=1.8188;MLEAC=1;MLEAF=0.5;MQ=41.94;MQ0=0;MQRankSum=0.269;QD=17.39;ReadPosRankSum=0.807	GT:AD:DP:GQ:PL	0/1:29,34:63:99:1124,0,913
chrII	43100	.	G	A	968.77	PASS	AC=1;AF=0.5;AN=2;BaseQRankSum=1.372;DP=56;Dels=0.0;FS=1.238;HaplotypeScore=3.378;MLEAC=1;MLEAF=0.5;MQ=41.21;MQ0=0;MQRankSum=0.665;QD=17.3;ReadPosRankSum=0.994	GT:AD:DP:GQ:PL	0/1:26,30:56:99:997,0,722
chrII	45614	.	C	T	2430.77	PASS	AC=1;AF=0.5;AN=2;BaseQRankSum=0.342;DP=155;Dels=0.0;FS=1.388;HaplotypeScore=1.6809;MLEAC=1;MLEAF=0.5;MQ=41.9;MQ0=0;MQRankSum=-0.378;QD=15.68;ReadPosRankSum=-1.776	GT:AD:DP:GQ:PL	0/1:82,73:155:99:2459,0,2847
chrII	84322	.	G	A	2422.77	PASS	AC=1;AF=0.5;AN=2;BaseQRankSum=0.231;DP=147;Dels=0.0;FS=5.107;HaplotypeScore=0.0;MLEAC=1;MLEAF=0.5;MQ=42.0;MQ0=0;MQRankSum=0.095;QD=16.48;ReadPosRankSum=-0.087	GT:AD:DP:GQ:PL	0/1:75,72:147:99:2451,0,2556
chrII	87610	.	C	T	2705.77	PASS	AC=1;AF=0.5;AN=2;BaseQRankSum=2.192;DP=188;Dels=0.0;FS=3.399;HaplotypeScore=3.6168;MLEAC=1;MLEAF=0.5;MQ=41.77;MQ0=0;MQRankSum=-1.713;QD=14.39;ReadPosRankSum=-0.557	GT:AD:DP:GQ:PL	0/1:103,85:188:99:2734,0,3294
chrII	89444	.	G	A	3215.74	PASS	AC=1;AF=0.5;AN=2;BaseQRankSum=-0.99;DP=177;Dels=0.0;FS=5.471;HaplotypeScore=0.9992;MLEAC=1;MLEAF=0.5;MQ=41.99;MQ0=0;MQRankSum=-0.225;QD=18.17;ReadPosRankSum=-2.046	GT:AD:DP:GQ:PL	0/1:82,95:177:99:3244,0,2741
chrII	92333	.	C	T	2163.77	PASS	AC=1;AF=0.5;AN=2;BaseQRankSum=1.245;DP=131;Dels=0.0;FS=4.246;HaplotypeScore=0.0;MLEAC=1;MLEAF=0.5;MQ=41.97;MQ0=0;MQRankSum=-0.053;QD=16.52;ReadPosRankSum=-0.311	GT:AD:DP:GQ:PL	0/1:66,65:131:99:2192,0,2210
chrII	100302	.	G	A	3145.77	PASS	AC=1;AF=0.5;AN=2;BaseQRankSum=2.502;DP=180;Dels=0.0;FS=0.0;HaplotypeScore=1.5774;MLEAC=1;MLEAF=0.5;MQ=42.0;MQ0=0;MQRankSum=0.14;QD=17.48;ReadPosRankSum=-0.074	GT:AD:DP:GQ:PL	0/1:87,93:180:99:3174,0,2771
chrII	105044	.	C	T	2275.77	PASS	AC=1;AF=0.5;AN=2;BaseQRankSum=-0.254;DP=158;Dels=0.0;FS=2.829;HaplotypeScore=3.3655;MLEAC=1;MLEAF=0.5;MQ=41.8;MQ0=0;MQRankSum=-0.614;QD=14.4;ReadPosRankSum=-1.087	GT:AD:DP:GQ:PL	0/1:88,70:158:99:2304,0,3057
chrII	162680	.	G	A	2135.77	PASS	AC=1;AF=0.5;AN=2;BaseQRankSum=1.892;DP=147;Dels=0.0;FS=2.11;HaplotypeScore=4.2204;MLEAC=1;MLEAF=0.5;MQ=41.9;MQ0=0;MQRankSum=1.015;QD=14.53;ReadPosRankSum=-1.419	GT:AD:DP:GQ:PL	0/1:78,69:147:99:2164,0,2410
chrII	169475	.	C	T	3250.77	PASS	AC=1;AF=0.5;AN=2;BaseQRankSum=-1.313;DP=183;Dels=0.0;FS=1.157;HaplotypeScore=2.3113;MLEAC=1;MLEAF=0.5;MQ=41.92;MQ0=0;MQRankSum=-0.139;QD=17.76;ReadPosRankSum=-1.008	GT:AD:DP:GQ:PL	0/1:83,100:183:99:3279,0,2730
chrII	192127	.	C	T	2823.77	PASS	AC=1;AF=0.5;AN=2;BaseQRankSum=0.526;DP=160;Dels=0.0;FS=1.23;HaplotypeScore=0.9578;MLEAC=1;MLEAF=0.5;MQ=42.0;MQ0=0;MQRankSum=-1.697;QD=17.65;ReadPosRankSum=-1.875	GT:AD:DP:GQ:PL	0/1:77,83:160:99:2852,0,2630
chrII	197582	.	C	T	700.77	PASS	AC=1;AF=0.5;AN=2;BaseQRankSum=1.3;DP=47;Dels=0.0;FS=0.0;HaplotypeScore=0.0;MLEAC=1;MLEAF=0.5;MQ=40.11;MQ0=4;MQRankSum=0.134;QD=14.91;ReadPosRankSum=-0.425	GT:AD:DP:GQ:PL	0/1:23,24:47:99:729,0,684
chrII	202618	.	C	T	2015.77	PASS	AC=1;AF=0.5;AN=2;BaseQRankSum=-0.388;DP=109;Dels=0.0;FS=0.0;HaplotypeScore=0.0;MLEAC=1;MLEAF=0.5;MQ=42.0;MQ0=0;MQRankSum=1.212;QD=18.49;ReadPosRankSum=-1.73	GT:AD:DP:GQ:PL	0/1:48,61:109:99:2044,0,1536
chrII	217214	.	C	T	2057.77	PASS	AC=1;AF=0.5;AN=2;BaseQRankSum=1.852;DP=104;Dels=0.0;FS=13.319;HaplotypeScore=0.9469;MLEAC=1;MLEAF=0.5;MQ=41.98;MQ0=0;MQRankSum=1.543;QD=19.79;ReadPosRankSum=0.063	GT:AD:DP:GQ:PL	0/1:44,60:104:99:2086,0,1375
chrII	227309	.	C	T	3288.77	PASS	AC=1;AF=0.5;AN=2;BaseQRankSum=0.354;DP=181;Dels=0.0;FS=7.392;HaplotypeScore=0.0;MLEAC=1;MLEAF=0.5;MQ=41.92;MQ0=0;MQRankSum=1.599;QD=18.17;ReadPosRankSum=-0.885	GT:AD:DP:GQ:PL	0/1:85,96:181:99:3317,0,2838
chrII	238734	.	G	A	3384.77	PASS	AC=1;AF=0.5;AN=2;BaseQRankSum=1.51;DP=201;Dels=0.0;FS=1.773;HaplotypeScore=0.0;MLEAC=1;MLEAF=0.5;MQ=41.92;MQ0=0;MQRankSum=0.518;QD=16.84;ReadPosRankSum=-0.671	GT:AD:DP:GQ:PL	0/1:101,100:201:99:3413,0,3340
chrII	249214	.	G	A	2224.77	PASS	AC=1;AF=0.5;AN=2;BaseQRankSum=0.334;DP=134;Dels=0.0;FS=1.379;HaplotypeScore=0.0;MLEAC=1;MLEAF=0.5;MQ=42.0;MQ0=0;MQRankSum=-0.303;QD=16.6;ReadPosRankSum=-0.04	GT:AD:DP:GQ:PL	0/1:67,67:134:99:2253,0,2194
chrII	255723	.	G	A	2578.77	PASS	AC=1;AF=0.5;AN=2;BaseQRankSum=0.38;DP=146;Dels=0.0;FS=0.617;HaplotypeScore=0.9332;MLEAC=1;MLEAF=0.5;MQ=41.8;MQ0=0;MQRankSum=-1.325;QD=17.66;ReadPosRankSum=-1.693	GT:AD:DP:GQ:PL	0/1:69,77:146:99:2607,0,2310
chrII	257491	.	C	T	3364.77	PASS	AC=1;AF=0.5;AN=2;BaseQRankSum=1.551;DP=189;Dels=0.0;FS=7.193;HaplotypeScore=1.6643;MLEAC=1;MLEAF=0.5;MQ=42.0;MQ0=0;MQRankSum=0.254;QD=17.8;ReadPosRankSum=-1.652	GT:AD:DP:GQ:PL	0/1:90,99:189:99:3393,0,2946
chrII	276044	.	G	A	2885.77	PASS	AC=1;AF=0.5;AN=2;BaseQRankSum=2.295;DP=154;Dels=0.0;FS=8.416;HaplotypeScore=0.9789;MLEAC=1;MLEAF=0.5;MQ=42.0;MQ0=0;MQRankSum=0.064;QD=18.74;ReadPosRankSum=-0.971	GT:AD:DP:GQ:PL	0/1:70,84:154:99:2914,0,2222
chrII	276110	.	G	A	2595.77	PASS	AC=1;AF=0.5;AN=2;BaseQRankSum=1.261;DP=174;Dels=0.0;FS=6.505;HaplotypeScore=2.8579;MLEAC=1;MLEAF=0.5;MQ=41.9;MQ0=0;MQRankSum=-0.95;QD=14.92;ReadPosRankSum=-0.645	GT:AD:DP:GQ:PL	0/1:94,80:174:99:2624,0,3110
chrII	284115	.	G	A	3674.77	PASS	AC=1;AF=0.5;AN=2;BaseQRankSum=-1.064;DP=195;Dels=0.0;FS=0.531;HaplotypeScore=6.0976;MLEAC=1;MLEAF=0.5;MQ=41.91;MQ0=0;MQRankSum=-1.435;QD=18.84;ReadPosRankSum=0.413	GT:AD:DP:GQ:PL	0/1:86,109:195:99:3703,0,2868
chrII	296799	.	C	T	3242.77	PASS	AC=1;AF=0.5;AN=2;BaseQRankSum=1.292;DP=198;Dels=0.0;FS=0.536;HaplotypeScore=4.541;MLEAC=1;MLEAF=0.5;MQ=41.99;MQ0=0;MQRankSum=0.664;QD=16.38;ReadPosRankSum=-0.341	GT:AD:DP:GQ:PL	0/1:102,95:198:99:3271,0,3413
chrII	300113	.	G	A	1715.77	PASS	AC=1;AF=0.5;AN=2;BaseQRankSum=1.375;DP=91;Dels=0.0;FS=1.739;HaplotypeScore=0.0;MLEAC=1;MLEAF=0.5;MQ=41.84;MQ0=0;MQRankSum=-0.477;QD=18.85;ReadPosRankSum=1.432	GT:AD:DP:GQ:PL	0/1:39,52:91:99:1744,0,1207
chrII	364500	.	G	A	1993.77	PASS	AC=1;AF=0.5;AN=2;BaseQRankSum=-1.397;DP=132;Dels=0.0;FS=4.569;HaplotypeScore=0.0;MLEAC=1;MLEAF=0.5;MQ=42.0;MQ0=0;MQRankSum=-0.467;QD=15.1;ReadPosRankSum=-0.23	GT:AD:DP:GQ:PL	0/1:70,62:132:99:2022,0,2348
chrII	370943	.	C	T	2032.77	PASS	AC=1;AF=0.5;AN=2;BaseQRankSum=1.368;DP=118;Dels=0.0;FS=0.742;HaplotypeScore=1.9942;MLEAC=1;MLEAF=0.5;MQ=42.0;MQ0=0;MQRankSum=0.242;QD=17.23;ReadPosRankSum=1.443	GT:AD:DP:GQ:PL	0/1:57,61:118:99:2061,0,1882
chrII	376333	.	C	T	2085.77	PASS	AC=1;AF=0.5;AN=2;BaseQRankSum=1.046;DP=120;Dels=0.0;FS=0.68;HaplotypeScore=0.0;MLEAC=1;MLEAF=0.5;MQ=41.88;MQ0=0;MQRankSum=-0.221;QD=17.38;ReadPosRankSum=0.573	GT:AD:DP:GQ:PL	0/1:57,63:120:99:2114,0,1809
chrII	381080	.	G	A	2452.77	PASS	AC=1;AF=0.5;AN=2;BaseQRankSum=0.286;DP=165;Dels=0.0;FS=0.0;HaplotypeScore=0.0;MLEAC=1;MLEAF=0.5;MQ=42.0;MQ0=0;MQRankSum=-0.22;QD=14.87;ReadPosRankSum=0.831	GT:AD:DP:GQ:PL	0/1:88,77:165:99:2481,0,2851
chrII	444745	.	G	A	2794.77	PASS	AC=1;AF=0.5;AN=2;BaseQRankSum=1.052;DP=193;Dels=0.0;FS=1.791;HaplotypeScore=5.5485;MLEAC=1;MLEAF=0.5;MQ=41.92;MQ0=0;MQRankSum=0.441;QD=14.48;ReadPosRankSum=-1.062	GT:AD:DP:GQ:PL	0/1:105,88:193:99:2823,0,3511
chrII	477577	.	C	T	2421.77	PASS	AC=1;AF=0.5;AN=2;BaseQRankSum=1.913;DP=130;Dels=0.0;FS=4.233;HaplotypeScore=0.7887;MLEAC=1;MLEAF=0.5;MQ=41.88;MQ0=0;MQRankSum=0.253;QD=18.63;ReadPosRankSum=-2.025	GT:AD:DP:GQ:PL	0/1:59,71:130:99:2450,0,1894
chrII	479906	.	G	A	3430.77	PASS	AC=1;AF=0.5;AN=2;BaseQRankSum=0.132;DP=197;Dels=0.0;FS=0.0;HaplotypeScore=0.0;MLEAC=1;MLEAF=0.5;MQ=42.0;MQ0=0;MQRankSum=0.016;QD=17.42;ReadPosRankSum=0.645	GT:AD:DP:GQ:PL	0/1:91,106:197:99:3459,0,2887
chrII	578979	.	G	A	2684.77	PASS	AC=1;AF=0.5;AN=2;BaseQRankSum=-0.005;DP=169;Dels=0.0;FS=6.785;HaplotypeScore=2.6688;MLEAC=1;MLEAF=0.5;MQ=41.98;MQ0=0;MQRankSum=-0.519;QD=15.89;ReadPosRankSum=-0.29	GT:AD:DP:GQ:PL	0/1:86,82:169:99:2713,0,2880
chrII	592786	.	G	A	3008.77	PASS	AC=1;AF=0.5;AN=2;BaseQRankSum=0.783;DP=164;Dels=0.0;FS=5.848;HaplotypeScore=2.5731;MLEAC=1;MLEAF=0.5;MQ=41.99;MQ0=0;MQRankSum=0.988;QD=18.35;ReadPosRankSum=-0.477	GT:AD:DP:GQ:PL	0/1:76,88:164:99:3037,0,2532
chrII	596006	.	C	T	1619.77	PASS	AC=1;AF=0.5;AN=2;BaseQRankSum=1.578;DP=126;Dels=0.0;FS=2.383;HaplotypeScore=0.8321;MLEAC=1;MLEAF=0.5;MQ=41.72;MQ0=0;MQRankSum=1.219;QD=12.86;ReadPosRankSum=1.144	GT:AD:DP:GQ:PL	0/1:76,50:126:99:1648,0,2607
chrII	604468	.	C	T	2750.77	PASS	AC=1;AF=0.5;AN=2;BaseQRankSum=1.707;DP=170;Dels=0.0;FS=3.557;HaplotypeScore=0.0;MLEAC=1;MLEAF=0.5;MQ=42.0;MQ0=0;MQRankSum=0.343;QD=16.18;ReadPosRankSum=0.973	GT:AD:DP:GQ:PL	0/1:89,81:170:99:2779,0,3036
chrII	669364	.	G	A	2909.77	PASS	AC=1;AF=0.5;AN=2;BaseQRankSum=0.779;DP=172;Dels=0.0;FS=4.582;HaplotypeScore=1.7219;MLEAC=1;MLEAF=0.5;MQ=42.0;MQ0=0;MQRankSum=-1.248;QD=16.92;ReadPosRankSum=-0.308	GT:AD:DP:GQ:PL	0/1:86,86:172:99:2938,0,2801
chrII	681869	.	G	A	3082.77	PASS	AC=1;AF=0.5;AN=2;BaseQRankSum=0.703;DP=174;Dels=0.0;FS=3.501;HaplotypeScore=0.0;MLEAC=1;MLEAF=0.5;MQ=42.0;MQ0=0;MQRankSum=-0.459;QD=17.72;ReadPosRankSum=-0.501	GT:AD:DP:GQ:PL	0/1:81,93:174:99:3111,0,2577
chrII	681925	.	C	T	2358.77	PASS	AC=1;AF=0.5;AN=2;BaseQRankSum=-0.517;DP=158;Dels=0.0;FS=9.616;HaplotypeScore=1.5774;MLEAC=1;MLEAF=0.5;MQ=42.0;MQ0=0;MQRankSum=0.204;QD=14.93;ReadPosRankSum=-0.771	GT:AD:DP:GQ:PL	0/1:82,76:158:99:2387,0,2666
chrII	684106	.	G	A	3381.77	PASS	AC=1;AF=0.5;AN=2;BaseQRankSum=0.595;DP=194;Dels=0.0;FS=6.985;HaplotypeScore=0.0;MLEAC=1;MLEAF=0.5;MQ=42.0;MQ0=0;MQRankSum=-1.923;QD=17.43;ReadPosRankSum=-0.035	GT:AD:DP:GQ:PL	0/1:94,100:194:99:3410,0,3091
chrII	722860	.	G	A	2424.77	PASS	AC=1;AF=0.5;AN=2;BaseQRankSum=-0.535;DP=153;Dels=0.0;FS=9.918;HaplotypeScore=2.5105;MLEAC=1;MLEAF=0.5;MQ=42.0;MQ0=0;MQRankSum=0.426;QD=15.85;ReadPosRankSum=-0.217	GT:AD:DP:GQ:PL	0/1:80,73:153:99:2453,0,2631
chrII	796671	.	C	T	2915.77	PASS	AC=1;AF=0.5;AN=2;BaseQRankSum=1.835;DP=154;Dels=0.0;FS=2.04;HaplotypeScore=3.5919;MLEAC=1;MLEAF=0.5;MQ=41.89;MQ0=0;MQRankSum=0.188;QD=18.93;ReadPosRankSum=0.166	GT:AD:DP:GQ:PL	0/1:66,88:154:99:2944,0,1996
chrIII	16206	.	G	A	3718.77	PASS	AC=1;AF=0.5;AN=2;BaseQRankSum=1.052;DP=197;Dels=0.0;FS=4.132;HaplotypeScore=0.0;MLEAC=1;MLEAF=0.5;MQ=41.99;MQ0=0;MQRankSum=0.485;QD=18.88;ReadPosRankSum=-1.889	GT:AD:DP:GQ:PL	0/1:86,111:197:99:3747,0,2741
chrIII	16921	.	C	T	3029.77	PASS	AC=1;AF=0.5;AN=2;BaseQRankSum=0.375;DP=161;Dels=0.0;FS=0.592;HaplotypeScore=0.7887;MLEAC=1;MLEAF=0.5;MQ=42.0;MQ0=0;MQRankSum=-1.275;QD=18.82;ReadPosRankSum=0.969	GT:AD:DP:GQ:PL	0/1:73,88:161:99:3058,0,2406
chrIII	22284	.	G	A	2530.77	PASS	AC=1;AF=0.5;AN=2;BaseQRankSum=1.932;DP=161;Dels=0.0;FS=3.642;HaplotypeScore=0.0;MLEAC=1;MLEAF=0.5;MQ=41.99;MQ0=0;MQRankSum=-0.218;QD=15.72;ReadPosRankSum=-0.452	GT:AD:DP:GQ:PL	0/1:85,76:161:99:2559,0,2886
chrIII	23531	.	G	A	2279.77	PASS	AC=1;AF=0.5;AN=2;BaseQRankSum=0.318;DP=126;Dels=0.0;FS=2.275;HaplotypeScore=0.0;MLEAC=1;MLEAF=0.5;MQ=42.0;MQ0=0;MQRankSum=0.944;QD=18.09;ReadPosRankSum=0.21	GT:AD:DP:GQ:PL	0/1:59,67:126:99:2308,0,1928
chrIII	23566	.	C	T	2475.77	PASS	AC=1;AF=0.5;AN=2;BaseQRankSum=1.253;DP=136;Dels=0.0;FS=1.371;HaplotypeScore=0.7887;MLEAC=1;MLEAF=0.5;MQ=42.0;MQ0=0;MQRankSum=0.039;QD=18.2;ReadPosRankSum=-0.864	GT:AD:DP:GQ:PL	0/1:63,73:136:99:2504,0,2038
chrIII	31279	.	C	T	2886.77	PASS	AC=1;AF=0.5;AN=2;BaseQRankSum=-2.862;DP=194;Dels=0.0;FS=0.529;HaplotypeScore=4.6891;MLEAC=1;MLEAF=0.5;MQ=41.99;MQ0=0;MQRankSum=-0.205;QD=14.88;ReadPosRankSum=1.535	GT:AD:DP:GQ:PL	0/1:98,95:194:99:2915,0,3200
chrIII	43614	.	C	T	6373.77	PASS	AC=2;AF=1.0;AN=2;DP=165;Dels=0.03;FS=0.0;HaplotypeScore=12.5261;MLEAC=2;MLEAF=1.0;MQ=41.91;MQ0=0;QD=26.86	GT:AD:DP:GQ:PL	1/1:0,159:160:99:6402,476,0
chrIII	121419	.	C	T	2834.77	PASS	AC=1;AF=0.5;AN=2;BaseQRankSum=0.156;DP=162;Dels=0.0;FS=0.582;HaplotypeScore=2.4095;MLEAC=1;MLEAF=0.5;MQ=42.0;MQ0=0;MQRankSum=-1.604;QD=17.5;ReadPosRankSum=0.404	GT:AD:DP:GQ:PL	0/1:78,84:162:99:2863,0,2596
chrIII	123280	.	C	T	2378.77	PASS	AC=1;AF=0.5;AN=2;BaseQRankSum=0.359;DP=135;Dels=0.0;FS=0.0;HaplotypeScore=0.0;MLEAC=1;MLEAF=0.5;MQ=42.0;MQ0=0;MQRankSum=-1.113;QD=17.62;ReadPosRankSum=0.104	GT:AD:DP:GQ:PL	0/1:64,71:135:99:2407,0,2137
chrIII	137703	.	C	T	3038.77	PASS	AC=1;AF=0.5;AN=2;BaseQRankSum=0.574;DP=171;Dels=0.0;FS=5.458;HaplotypeScore=0.0;MLEAC=1;MLEAF=0.5;MQ=41.99;MQ0=0;MQRankSum=-0.771;QD=17.77;ReadPosRankSum=1.325	GT:AD:DP:GQ:PL	0/1:82,89:171:99:3067,0,2783
chrIII	173517	.	C	T	2971.77	PASS	AC=1;AF=0.5;AN=2;BaseQRankSum=1.6;DP=179;Dels=0.0;FS=8.799;HaplotypeScore=1.7128;MLEAC=1;MLEAF=0.5;MQ=41.82;MQ0=0;MQRankSum=-1.871;QD=16.6;ReadPosRankSum=-0.7	GT:AD:DP:GQ:PL	0/1:88,91:179:99:3000,0,2787
chrIII	177298	.	G	A	2508.77	PASS	AC=1;AF=0.5;AN=2;BaseQRankSum=0.333;DP=133;Dels=0.0;FS=0.0;HaplotypeScore=0.0;MLEAC=1;MLEAF=0.5;MQ=42.0;MQ0=0;MQRankSum=-0.102;QD=18.86;ReadPosRankSum=-0.75	GT:AD:DP:GQ:PL	0/1:59,74:133:99:2537,0,1923
chrIII	232907	.	C	T	2634.77	PASS	AC=1;AF=0.5;AN=2;BaseQRankSum=1.738;DP=164;Dels=0.0;FS=0.0;HaplotypeScore=1.9894;MLEAC=1;MLEAF=0.5;MQ=41.91;MQ0=0;MQRankSum=1.01;QD=16.07;ReadPosRankSum=0.448	GT:AD:DP:GQ:PL	0/1:85,79:164:99:2663,0,2851
chrIII	242554	.	C	T	2213.77	PASS	AC=1;AF=0.5;AN=2;BaseQRankSum=-0.095;DP=139;Dels=0.0;FS=5.129;HaplotypeScore=0.0;MLEAC=1;MLEAF=0.5;MQ=42.0;MQ0=0;MQRankSum=0.428;QD=15.93;ReadPosRankSum=1.289	GT:AD:DP:GQ:PL	0/1:73,66:139:99:2242,0,2560
chrIII	273553	.	C	T	3607.77	PASS	AC=1;AF=0.5;AN=2;BaseQRankSum=0.052;DP=190;Dels=0.0;FS=4.292;HaplotypeScore=0.9996;MLEAC=1;MLEAF=0.5;MQ=41.98;MQ0=0;MQRankSum=-0.827;QD=18.99;ReadPosRankSum=-0.118	GT:AD:DP:GQ:PL	0/1:84,106:190:99:3636,0,2754
chrIII	280634	.	C	T	2959.77	PASS	AC=1;AF=0.5;AN=2;BaseQRankSum=2.226;DP=175;Dels=0.0;FS=1.186;HaplotypeScore=1.6208;MLEAC=1;MLEAF=0.5;MQ=42.0;MQ0=0;MQRankSum=0.047;QD=16.91;ReadPosRankSum=0.438	GT:AD:DP:GQ:PL	0/1:86,88:175:99:2988,0,2840
chrIV	19112	.	C	T	2220.77	PASS	AC=1;AF=0.5;AN=2;BaseQRankSum=-0.542;DP=139;Dels=0.0;FS=3.046;HaplotypeScore=1.782;MLEAC=1;MLEAF=0.5;MQ=41.79;MQ0=0;MQRankSum=-1.857;QD=15.98;ReadPosRankSum=-2.224	GT:AD:DP:GQ:PL	0/1:72,67:139:99:2249,0,2423
chrIV	22005	.	G	A	3446.77	PASS	AC=1;AF=0.5;AN=2;BaseQRankSum=1.091;DP=219;Dels=0.0;FS=1.041;HaplotypeScore=4.7321;MLEAC=1;MLEAF=0.5;MQ=41.91;MQ0=0;MQRankSum=-0.377;QD=15.74;ReadPosRankSum=-0.732	GT:AD:DP:GQ:PL	0/1:116,103:219:99:3475,0,3838
chrIV	46036	.	C	T	2123.77	PASS	AC=1;AF=0.5;AN=2;BaseQRankSum=-0.351;DP=113;Dels=0.0;FS=0.0;HaplotypeScore=0.0;MLEAC=1;MLEAF=0.5;MQ=41.72;MQ0=0;MQRankSum=0.449;QD=18.79;ReadPosRankSum=0.698	GT:AD:DP:GQ:PL	0/1:49,64:113:99:2152,0,1543
chrIV	77090	.	G	A	2688.77	PASS	AC=1;AF=0.5;AN=2;BaseQRankSum=-0.97;DP=152;Dels=0.0;FS=6.054;HaplotypeScore=1.7675;MLEAC=1;MLEAF=0.5;MQ=41.91;MQ0=0;MQRankSum=-1.525;QD=17.69;ReadPosRankSum=-0.3	GT:AD:DP:GQ:PL	0/1:69,83:152:99:2717,0,2257
chrIV	100552	.	C	T	3195.8	PASS	AC=1;AF=0.5;AN=2;BaseQRankSum=-1.377;DP=177;Dels=0.0;FS=0.561;HaplotypeScore=0.0;MLEAC=1;MLEAF=0.5;MQ=41.99;MQ0=0;MQRankSum=-0.398;QD=18.06;ReadPosRankSum=-0.36	GT:AD:DP:GQ:PL	0/1:83,94:177:99:3224,0,2840
chrIV	117641	.	C	T	2278.77	PASS	AC=1;AF=0.5;AN=2;BaseQRankSum=1.075;DP=154;Dels=0.0;FS=0.637;HaplotypeScore=0.8321;MLEAC=1;MLEAF=0.5;MQ=42.0;MQ0=0;MQRankSum=-1.206;QD=14.8;ReadPosRankSum=0.138	GT:AD:DP:GQ:PL	0/1:85,69:154:99:2307,0,2900
chrIV	135006	.	C	T	1673.77	PASS	AC=1;AF=0.5;AN=2;BaseQRankSum=-0.426;DP=128;Dels=0.0;FS=1.432;HaplotypeScore=0.0;MLEAC=1;MLEAF=0.5;MQ=42.0;MQ0=0;MQRankSum=-1.2;QD=13.08;ReadPosRankSum=-0.3	GT:AD:DP:GQ:PL	0/1:75,53:128:99:1702,0,2534
chrIV	155312	.	G	A	2259.77	PASS	AC=1;AF=0.5;AN=2;BaseQRankSum=-0.235;DP=147;Dels=0.0;FS=3.032;HaplotypeScore=0.0;MLEAC=1;MLEAF=0.5;MQ=42.0;MQ0=0;MQRankSum=0.301;QD=15.37;ReadPosRankSum=0.902	GT:AD:DP:GQ:PL	0/1:77,70:147:99:2288,0,2567
chrIV	160980	.	C	T	2532.77	PASS	AC=1;AF=0.5;AN=2;BaseQRankSum=0.258;DP=164;Dels=0.0;FS=1.259;HaplotypeScore=1.7987;MLEAC=1;MLEAF=0.5;MQ=41.99;MQ0=0;MQRankSum=-2.374;QD=15.44;ReadPosRankSum=0.051	GT:AD:DP:GQ:PL	0/1:84,80:164:99:2561,0,2798
chrIV	219381	.	C	T	2846.77	PASS	AC=1;AF=0.5;AN=2;BaseQRankSum=0.178;DP=152;Dels=0.0;FS=0.0;HaplotypeScore=0.0;MLEAC=1;MLEAF=0.5;MQ=41.99;MQ0=0;MQRankSum=-1.099;QD=18.73;ReadPosRankSum=0.322	GT:AD:DP:GQ:PL	0/1:69,83:152:99:2875,0,2255
chrIV	221796	.	G	A	2434.77	PASS	AC=1;AF=0.5;AN=2;BaseQRankSum=2.294;DP=117;Dels=0.0;FS=8.326;HaplotypeScore=0.9332;MLEAC=1;MLEAF=0.5;MQ=41.58;MQ0=1;MQRankSum=0.488;QD=20.81;ReadPosRankSum=1.453	GT:AD:DP:GQ:PL	0/1:46,71:117:99:2463,0,1466
chrIV	293420	.	C	T	2476.77	PASS	AC=1;AF=0.5;AN=2;BaseQRankSum=-1.845;DP=132;Dels=0.0;FS=0.733;HaplotypeScore=0.0;MLEAC=1;MLEAF=0.5;MQ=42.0;MQ0=0;MQRankSum=-0.801;QD=18.76;ReadPosRankSum=0.11	GT:AD:DP:GQ:PL	0/1:59,73:132:99:2505,0,1965
chrIV	308326	.	C	T	3010.77	PASS	AC=1;AF=0.5;AN=2;BaseQRankSum=0.206;DP=177;Dels=0.0;FS=6.842;HaplotypeScore=0.0;MLEAC=1;MLEAF=0.5;MQ=41.87;MQ0=1;MQRankSum=1.706;QD=17.01;ReadPosRankSum=-1.064	GT:AD:DP:GQ:PL	0/1:87,90:177:99:3039,0,2891
chrIV	323897	.	G	A	1780.77	PASS	AC=1;AF=0.5;AN=2;BaseQRankSum=1.452;DP=106;Dels=0.0;FS=1.951;HaplotypeScore=1.9157;MLEAC=1;MLEAF=0.5;MQ=41.98;MQ0=0;MQRankSum=-0.779;QD=16.8;ReadPosRankSum=0.92	GT:AD:DP:GQ:PL	0/1:52,53:106:99:1809,0,1769
chrIV	332457	.	C	T	2814.77	PASS	AC=1;AF=0.5;AN=2;BaseQRankSum=1.524;DP=173;Dels=0.0;FS=8.889;HaplotypeScore=0.0;MLEAC=1;MLEAF=0.5;MQ=41.98;MQ0=0;MQRankSum=-0.196;QD=16.27;ReadPosRankSum=1.554	GT:AD:DP:GQ:PL	0/1:90,83:173:99:2843,0,3024
chrIV	344343	.	C	T	2651.77	PASS	AC=1;AF=0.5;AN=2;BaseQRankSum=-0.094;DP=150;Dels=0.0;FS=0.608;HaplotypeScore=3.8246;MLEAC=1;MLEAF=0.5;MQ=41.9;MQ0=0;MQRankSum=0.448;QD=17.68;ReadPosRankSum=0.809	GT:AD:DP:GQ:PL	0/1:71,79:150:99:2680,0,2318
chrIV	369273	.	G	A	183.77	PASS	AC=1;AF=0.5;AN=2;BaseQRankSum=2.512;DP=25;Dels=0.0;FS=8.776;HaplotypeScore=5.9974;MLEAC=1;MLEAF=0.5;MQ=41.69;MQ0=0;MQRankSum=-1.241;QD=7.35;ReadPosRankSum=2.935	GT:AD:DP:GQ:PL	0/1:18,7:25:99:212,0,555
chrIV	381471	.	C	T	2630.77	PASS	AC=1;AF=0.5;AN=2;BaseQRankSum=0.411;DP=169;Dels=0.0;FS=9.296;HaplotypeScore=5.4548;MLEAC=1;MLEAF=0.5;MQ=41.88;MQ0=0;MQRankSum=-1.659;QD=15.57;ReadPosRankSum=1.054	GT:AD:DP:GQ:PL	0/1:90,79:169:99:2659,0,2990
chrIV	414873	.	G	A	2289.77	PASS	AC=1;AF=0.5;AN=2;BaseQRankSum=-1.45;DP=131;Dels=0.0;FS=0.0;HaplotypeScore=0.0;MLEAC=1;MLEAF=0.5;MQ=42.0;MQ0=0;MQRankSum=-1.571;QD=17.48;ReadPosRankSum=0.113	GT:AD:DP:GQ:PL	0/1:59,72:131:99:2318,0,1941
chrIV	416905	.	G	A	2691.77	PASS	AC=1;AF=0.5;AN=2;BaseQRankSum=0.105;DP=152;Dels=0.0;FS=5.886;HaplotypeScore=1.9811;MLEAC=1;MLEAF=0.5;MQ=41.99;MQ0=0;MQRankSum=-0.383;QD=17.71;ReadPosRankSum=-0.76	GT:AD:DP:GQ:PL	0/1:70,82:152:99:2720,0,2233
chrIV	426059	.	G	A	3040.77	PASS	AC=1;AF=0.5;AN=2;BaseQRankSum=-1.866;DP=183;Dels=0.0;FS=3.37;HaplotypeScore=1.9525;MLEAC=1;MLEAF=0.5;MQ=41.98;MQ0=0;MQRankSum=1.796;QD=16.62;ReadPosRankSum=-2.419	GT:AD:DP:GQ:PL	0/1:93,90:183:99:3069,0,3240
chrIV	434165	.	G	A	3512.77	PASS	AC=1;AF=0.5;AN=2;BaseQRankSum=0.89;DP=191;Dels=0.0;FS=6.155;HaplotypeScore=1.5226;MLEAC=1;MLEAF=0.5;MQ=41.89;MQ0=1;MQRankSum=0.511;QD=18.39;ReadPosRankSum=-1.501	GT:AD:DP:GQ:PL	0/1:88,103:191:99:3541,0,2823
chrIV	463287	.	C	T	3029.77	PASS	AC=1;AF=0.5;AN=2;BaseQRankSum=-0.229;DP=176;Dels=0.0;FS=6.537;HaplotypeScore=1.5661;MLEAC=1;MLEAF=0.5;MQ=41.99;MQ0=0;MQRankSum=1.617;QD=17.21;ReadPosRankSum=-1.597	GT:AD:DP:GQ:PL	0/1:86,90:176:99:3058,0,2853
chrIV	483607	.	G	A	3169.77	PASS	AC=1;AF=0.5;AN=2;BaseQRankSum=-0.689;DP=197;Dels=0.0;FS=1.108;HaplotypeScore=4.6796;MLEAC=1;MLEAF=0.5;MQ=41.85;MQ0=0;MQRankSum=1.554;QD=16.09;ReadPosRankSum=-0.194	GT:AD:DP:GQ:PL	0/1:102,95:197:99:3198,0,3456
chrIV	507607	.	G	A	2234.77	PASS	AC=1;AF=0.5;AN=2;BaseQRankSum=-2.118;DP=147;Dels=0.0;FS=0.611;HaplotypeScore=0.9578;MLEAC=1;MLEAF=0.5;MQ=41.88;MQ0=0;MQRankSum=0.052;QD=15.2;ReadPosRankSum=-0.014	GT:AD:DP:GQ:PL	0/1:76,71:147:99:2263,0,2545
chrIV	525291	.	C	T	2584.77	PASS	AC=1;AF=0.5;AN=2;BaseQRankSum=1.992;DP=152;Dels=0.0;FS=3.519;HaplotypeScore=0.734;MLEAC=1;MLEAF=0.5;MQ=42.0;MQ0=0;MQRankSum=0.602;QD=17.01;ReadPosRankSum=-0.219	GT:AD:DP:GQ:PL	0/1:76,76:152:99:2613,0,2392
chrIV	578485	.	G	A	2437.77	PASS	AC=1;AF=0.5;AN=2;BaseQRankSum=0.317;DP=141;Dels=0.0;FS=0.0;HaplotypeScore=1.3123;MLEAC=1;MLEAF=0.5;MQ=42.0;MQ0=0;MQRankSum=-0.3;QD=17.29;ReadPosRankSum=0.557	GT:AD:DP:GQ:PL	0/1:64,77:141:99:2466,0,1975
chrIV	579420	.	C	T	2798.77	PASS	AC=1;AF=0.5;AN=2;BaseQRankSum=1.766;DP=185;Dels=0.0;FS=5.218;HaplotypeScore=0.0;MLEAC=1;MLEAF=0.5;MQ=42.0;MQ0=0;MQRankSum=0.699;QD=15.13;ReadPosRankSum=0.23	GT:AD:DP:GQ:PL	0/1:101,84:185:99:2827,0,3434
chrIV	589412	.	G	A	2911.77	PASS	AC=1;AF=0.5;AN=2;BaseQRankSum=0.15;DP=164;Dels=0.0;FS=1.284;HaplotypeScore=0.6651;MLEAC=1;MLEAF=0.5;MQ=41.99;MQ0=0;MQRankSum=-1.852;QD=17.75;ReadPosRankSum=-1.202	GT:AD:DP:GQ:PL	0/1:76,88:164:99:2940,0,2471
chrIV	592357	.	C	T	2184.77	PASS	AC=1;AF=0.5;AN=2;BaseQRankSum=1.082;DP=133;Dels=0.0;FS=7.971;HaplotypeScore=0.9947;MLEAC=1;MLEAF=0.5;MQ=41.96;MQ0=0;MQRankSum=-0.115;QD=16.43;ReadPosRankSum=0.56	GT:AD:DP:GQ:PL	0/1:67,66:133:99:2213,0,2128
chrIV	593282	.	C	T	2482.77	PASS	AC=1;AF=0.5;AN=2;BaseQRankSum=0.054;DP=137;Dels=0.0;FS=0.635;HaplotypeScore=2.5885;MLEAC=1;MLEAF=0.5;MQ=41.99;MQ0=0;MQRankSum=0.52;QD=18.12;ReadPosRankSum=-0.659	GT:AD:DP:GQ:PL	0/1:63,74:137:99:2511,0,2053
chrIV	603650	.	C	T	3709.77	PASS	AC=1;AF=0.5;AN=2;BaseQRankSum=1.24;DP=218;Dels=0.0;FS=1.707;HaplotypeScore=3.7226;MLEAC=1;MLEAF=0.5;MQ=41.85;MQ0=0;MQRankSum=-0.403;QD=17.02;ReadPosRankSum=-1.441	GT:AD:DP:GQ:PL	0/1:108,109:218:99:3738,0,3593
chrIV	621282	.	G	A	2657.77	PASS	AC=1;AF=0.5;AN=2;BaseQRankSum=2.543;DP=171;Dels=0.0;FS=0.0;HaplotypeScore=4.7147;MLEAC=1;MLEAF=0.5;MQ=41.99;MQ0=0;MQRankSum=0.245;QD=15.54;ReadPosRankSum=1.325	GT:AD:DP:GQ:PL	0/1:90,80:171:99:2686,0,2866
chrIV	665740	.	G	A	3337.77	PASS	AC=1;AF=0.5;AN=2;BaseQRankSum=1.785;DP=183;Dels=0.0;FS=5.249;HaplotypeScore=0.0;MLEAC=1;MLEAF=0.5;MQ=42.0;MQ0=0;MQRankSum=-0.629;QD=18.24;ReadPosRankSum=-1.105	GT:AD:DP:GQ:PL	0/1:84,99:183:99:3366,0,2779
chrIV	711972	.	G	A	2214.77	PASS	AC=1;AF=0.5;AN=2;BaseQRankSum=0.163;DP=156;Dels=0.0;FS=1.263;HaplotypeScore=4.9859;MLEAC=1;MLEAF=0.5;MQ=41.89;MQ0=0;MQRankSum=-0.098;QD=14.2;ReadPosRankSum=1.471	GT:AD:DP:GQ:PL	0/1:88,68:156:99:2243,0,3091
chrIV	717115	.	C	T	3000.77	PASS	AC=1;AF=0.5;AN=2;BaseQRankSum=1.406;DP=176;Dels=0.0;FS=0.554;HaplotypeScore=3.9992;MLEAC=1;MLEAF=0.5;MQ=41.98;MQ0=0;MQRankSum=0.766;QD=17.05;ReadPosRankSum=0.021	GT:AD:DP:GQ:PL	0/1:87,89:176:99:3029,0,2864
chrIV	769007	.	G	A	2004.77	PASS	AC=1;AF=0.5;AN=2;BaseQRankSum=1.644;DP=144;Dels=0.0;FS=4.032;HaplotypeScore=1.399;MLEAC=1;MLEAF=0.5;MQ=42.0;MQ0=0;MQRankSum=2.842;QD=13.92;ReadPosRankSum=-0.196	GT:AD:DP:GQ:PL	0/1:82,62:144:99:2033,0,2722
chrIV	775051	.	C	T	2886.77	PASS	AC=1;AF=0.5;AN=2;BaseQRankSum=0.485;DP=184;Dels=0.0;FS=0.0;HaplotypeScore=2.6946;MLEAC=1;MLEAF=0.5;MQ=41.99;MQ0=0;MQRankSum=0.374;QD=15.69;ReadPosRankSum=-0.713	GT:AD:DP:GQ:PL	0/1:97,87:184:99:2915,0,3272
chrIV	775914	.	G	A	3354.77	PASS	AC=1;AF=0.5;AN=2;BaseQRankSum=0.719;DP=197;Dels=0.0;FS=11.914;HaplotypeScore=0.0;MLEAC=1;MLEAF=0.5;MQ=42.0;MQ0=0;MQRankSum=0.191;QD=17.03;ReadPosRankSum=1.179	GT:AD:DP:GQ:PL	0/1:96,101:197:99:3383,0,3175
chrIV	809606	.	C	T	2712.77	PASS	AC=1;AF=0.5;AN=2;BaseQRankSum=1.256;DP=192;Dels=0.0;FS=2.559;HaplotypeScore=0.7887;MLEAC=1;MLEAF=0.5;MQ=41.93;MQ0=0;MQRankSum=0.59;QD=14.13;ReadPosRankSum=0.231	GT:AD:DP:GQ:PL	0/1:109,83:192:99:2741,0,3640
chrIV	817603	.	G	A	3030.77	PASS	AC=1;AF=0.5;AN=2;BaseQRankSum=0.282;DP=164;Dels=0.0;FS=4.653;HaplotypeScore=2.8748;MLEAC=1;MLEAF=0.5;MQ=41.98;MQ0=0;MQRankSum=-0.068;QD=18.48;ReadPosRankSum=0.76	GT:AD:DP:GQ:PL	0/1:76,88:164:99:3059,0,2492
chrIV	817827	.	C	T	5326.77	PASS	AC=2;AF=1.0;AN=2;DP=135;Dels=0.0;FS=0.0;HaplotypeScore=0.0;MLEAC=2;MLEAF=1.0;MQ=41.87;MQ0=0;QD=27.93	GT:AD:DP:GQ:PL	1/1:0,135:135:99:5355,406,0
chrIV	830310	.	G	A	2217.77	PASS	AC=1;AF=0.5;AN=2;BaseQRankSum=0.041;DP=157;Dels=0.0;FS=2.846;HaplotypeScore=0.8321;MLEAC=1;MLEAF=0.5;MQ=41.99;MQ0=0;MQRankSum=1.484;QD=14.13;ReadPosRankSum=-1.455	GT:AD:DP:GQ:PL	0/1:88,69:157:99:2246,0,2979
chrIV	833065	.	C	T	3507.77	PASS	AC=1;AF=0.5;AN=2;BaseQRankSum=0.981;DP=204;Dels=0.0;FS=0.0;HaplotypeScore=0.0;MLEAC=1;MLEAF=0.5;MQ=41.71;MQ0=0;MQRankSum=0.178;QD=17.19;ReadPosRankSum=-0.672	GT:AD:DP:GQ:PL	0/1:97,107:204:99:3536,0,3211
chrIV	835526	.	C	T	1646.77	PASS	AC=1;AF=0.5;AN=2;BaseQRankSum=0.395;DP=102;Dels=0.0;FS=6.287;HaplotypeScore=0.0;MLEAC=1;MLEAF=0.5;MQ=42.0;MQ0=0;MQRankSum=-0.475;QD=16.14;ReadPosRankSum=1.767	GT:AD:DP:GQ:PL	0/1:51,51:102:99:1675,0,1630
chrIV	845987	.	G	A	3433.77	PASS	AC=1;AF=0.5;AN=2;BaseQRankSum=-0.118;DP=187;Dels=0.0;FS=0.0;HaplotypeScore=1.399;MLEAC=1;MLEAF=0.5;MQ=41.91;MQ0=0;MQRankSum=0.975;QD=18.36;ReadPosRankSum=-0.286	GT:AD:DP:GQ:PL	0/1:85,102:187:99:3462,0,2838
chrIV	856308	.	G	A	2446.77	PASS	AC=1;AF=0.5;AN=2;BaseQRankSum=0.636;DP=132;Dels=0.0;FS=0.667;HaplotypeScore=3.3576;MLEAC=1;MLEAF=0.5;MQ=41.88;MQ0=0;MQRankSum=1.195;QD=18.54;ReadPosRankSum=0.133	GT:AD:DP:GQ:PL	0/1:59,73:132:99:2475,0,1913
chrIV	868947	.	G	A	3485.77	PASS	AC=1;AF=0.5;AN=2;BaseQRankSum=1.371;DP=209;Dels=0.0;FS=2.376;HaplotypeScore=1.7552;MLEAC=1;MLEAF=0.5;MQ=41.9;MQ0=0;MQRankSum=-0.582;QD=16.68;ReadPosRankSum=1.351	GT:AD:DP:GQ:PL	0/1:105,104:209:99:3514,0,3547
chrIV	924673	.	C	T	2391.77	PASS	AC=1;AF=0.5;AN=2;BaseQRankSum=-0.069;DP=154;Dels=0.0;FS=2.917;HaplotypeScore=0.0;MLEAC=1;MLEAF=0.5;MQ=41.9;MQ0=0;MQRankSum=0.34;QD=15.53;ReadPosRankSum=-1.35	GT:AD:DP:GQ:PL	0/1:81,73:154:99:2420,0,2755
chrIV	924674	.	C	T	2387.77	PASS	AC=1;AF=0.5;AN=2;BaseQRankSum=0.581;DP=152;Dels=0.0;FS=2.932;HaplotypeScore=0.0;MLEAC=1;MLEAF=0.5;MQ=41.89;MQ0=0;MQRankSum=-1.09;QD=15.71;ReadPosRankSum=-1.216	GT:AD:DP:GQ:PL	0/1:80,72:152:99:2416,0,2733
chrIV	964583	.	G	A	2486.77	PASS	AC=1;AF=0.5;AN=2;BaseQRankSum=-1.792;DP=157;Dels=0.0;FS=5.908;HaplotypeScore=0.734;MLEAC=1;MLEAF=0.5;MQ=42.0;MQ0=0;MQRankSum=-0.476;QD=15.84;ReadPosRankSum=-0.335	GT:AD:DP:GQ:PL	0/1:79,78:157:99:2515,0,2646
chrIV	976929	.	C	T	1986.77	PASS	AC=1;AF=0.5;AN=2;BaseQRankSum=-0.739;DP=134;Dels=0.0;FS=22.322;HaplotypeScore=0.0;MLEAC=1;MLEAF=0.5;MQ=41.99;MQ0=0;MQRankSum=0.083;QD=14.83;ReadPosRankSum=-0.667	GT:AD:DP:GQ:PL	0/1:72,62:134:99:2015,0,2470
chrIV	1003679	.	G	A	2445.77	PASS	AC=1;AF=0.5;AN=2;BaseQRankSum=0.896;DP=166;Dels=0.0;FS=5.582;HaplotypeScore=1.6208;MLEAC=1;MLEAF=0.5;MQ=41.83;MQ0=0;MQRankSum=0.552;QD=14.73;ReadPosRankSum=1.048	GT:AD:DP:GQ:PL	0/1:91,75:166:99:2474,0,3117
chrIV	1010644	.	G	A	2431.77	PASS	AC=1;AF=0.5;AN=2;BaseQRankSum=-0.043;DP=141;Dels=0.0;FS=0.0;HaplotypeScore=0.0;MLEAC=1;MLEAF=0.5;MQ=42.0;MQ0=0;MQRankSum=0.485;QD=17.25;ReadPosRankSum=0.423	GT:AD:DP:GQ:PL	0/1:68,73:141:99:2460,0,2241
chrIV	1013139	.	G	A	2819.77	PASS	AC=1;AF=0.5;AN=2;BaseQRankSum=2.44;DP=165;Dels=0.0;FS=5.635;HaplotypeScore=0.8321;MLEAC=1;MLEAF=0.5;MQ=41.88;MQ0=0;MQRankSum=-0.093;QD=17.09;ReadPosRankSum=2.189	GT:AD:DP:GQ:PL	0/1:81,84:165:99:2848,0,2647
chrIV	1028648	.	C	T	3813.77	PASS	AC=1;AF=0.5;AN=2;BaseQRankSum=1.247;DP=207;Dels=0.0;FS=12.954;HaplotypeScore=0.7887;MLEAC=1;MLEAF=0.5;MQ=41.93;MQ0=0;MQRankSum=-0.355;QD=18.42;ReadPosRankSum=-0.721	GT:AD:DP:GQ:PL	0/1:95,112:207:99:3842,0,3068
chrIV	1035279	.	C	T	2771.77	PASS	AC=1;AF=0.5;AN=2;BaseQRankSum=1.793;DP=159;Dels=0.0;FS=6.991;HaplotypeScore=0.0;MLEAC=1;MLEAF=0.5;MQ=42.0;MQ0=0;MQRankSum=-0.205;QD=17.43;ReadPosRankSum=0.236	GT:AD:DP:GQ:PL	0/1:78,81:159:99:2800,0,2610
chrIV	1058125	.	C	T	2645.77	PASS	AC=1;AF=0.5;AN=2;BaseQRankSum=-0.342;DP=136;Dels=0.0;FS=0.0;HaplotypeScore=0.0;MLEAC=1;MLEAF=0.5;MQ=42.0;MQ0=0;MQRankSum=-2.296;QD=19.45;ReadPosRankSum=0.053	GT:AD:DP:GQ:PL	0/1:59,77:136:99:2674,0,1933
chrIV	1059343	.	C	T	2506.77	PASS	AC=1;AF=0.5;AN=2;BaseQRankSum=0.079;DP=143;Dels=0.0;FS=13.799;HaplotypeScore=0.8667;MLEAC=1;MLEAF=0.5;MQ=42.0;MQ0=0;MQRankSum=2.095;QD=17.53;ReadPosRankSum=-1.214	GT:AD:DP:GQ:PL	0/1:69,74:143:99:2535,0,2178
chrIV	1080197	.	G	A	2706.77	PASS	AC=1;AF=0.5;AN=2;BaseQRankSum=-1.125;DP=164;Dels=0.0;FS=3.741;HaplotypeScore=0.6651;MLEAC=1;MLEAF=0.5;MQ=41.99;MQ0=0;MQRankSum=0.684;QD=16.5;ReadPosRankSum=-0.099	GT:AD:DP:GQ:PL	0/1:81,83:164:99:2735,0,2720
chrIV	1080268	.	C	T	2197.77	PASS	AC=1;AF=0.5;AN=2;BaseQRankSum=-1.009;DP=153;Dels=0.0;FS=0.0;HaplotypeScore=0.0;MLEAC=1;MLEAF=0.5;MQ=42.0;MQ0=0;MQRankSum=-1.221;QD=14.36;ReadPosRankSum=1.071	GT:AD:DP:GQ:PL	0/1:83,70:153:99:2226,0,2785
chrIV	1104828	.	G	A	2685.77	PASS	AC=1;AF=0.5;AN=2;BaseQRankSum=0.915;DP=178;Dels=0.0;FS=1.848;HaplotypeScore=0.0;MLEAC=1;MLEAF=0.5;MQ=42.0;MQ0=0;MQRankSum=-0.465;QD=15.09;ReadPosRankSum=0.448	GT:AD:DP:GQ:PL	0/1:96,82:178:99:2714,0,3265
chrIV	1112340	.	C	T	2517.77	PASS	AC=1;AF=0.5;AN=2;BaseQRankSum=1.027;DP=187;Dels=0.0;FS=2.548;HaplotypeScore=1.6208;MLEAC=1;MLEAF=0.5;MQ=41.98;MQ0=0;MQRankSum=-1.101;QD=13.46;ReadPosRankSum=0.909	GT:AD:DP:GQ:PL	0/1:108,79:187:99:2546,0,3710
chrIV	1146020	.	G	A	3112.77	PASS	AC=1;AF=0.5;AN=2;BaseQRankSum=-1.029;DP=181;Dels=0.0;FS=1.153;HaplotypeScore=1.7803;MLEAC=1;MLEAF=0.5;MQ=41.91;MQ0=0;MQRankSum=-0.41;QD=17.2;ReadPosRankSum=1.25	GT:AD:DP:GQ:PL	0/1:89,92:181:99:3141,0,3064
chrIV	1155992	.	G	A	2012.77	PASS	AC=1;AF=0.5;AN=2;BaseQRankSum=1.334;DP=145;Dels=0.0;FS=5.102;HaplotypeScore=12.7696;MLEAC=1;MLEAF=0.5;MQ=41.39;MQ0=2;MQRankSum=-0.124;QD=13.88;ReadPosRankSum=1.122	GT:AD:DP:GQ:PL	0/1:81,64:145:99:2041,0,2686
chrIV	1155998	.	G	A	2034.77	PASS	AC=1;AF=0.5;AN=2;BaseQRankSum=1.138;DP=140;Dels=0.0;FS=3.168;HaplotypeScore=12.7696;MLEAC=1;MLEAF=0.5;MQ=41.37;MQ0=2;MQRankSum=1.579;QD=14.53;ReadPosRankSum=0.11	GT:AD:DP:GQ:PL	0/1:74,65:140:99:2063,0,2450
chrIV	1156045	.	C	T	1970.77	PASS	AC=1;AF=0.5;AN=2;BaseQRankSum=0.166;DP=117;Dels=0.0;FS=0.714;HaplotypeScore=0.9832;MLEAC=1;MLEAF=0.5;MQ=41.79;MQ0=1;MQRankSum=2.073;QD=16.84;ReadPosRankSum=-1.028	GT:AD:DP:GQ:PL	0/1:56,61:117:99:1999,0,1790
chrIV	1196522	.	C	T	3145.77	PASS	AC=1;AF=0.5;AN=2;BaseQRankSum=1.837;DP=187;Dels=0.0;FS=1.136;HaplotypeScore=6.8703;MLEAC=1;MLEAF=0.5;MQ=41.91;MQ0=0;MQRankSum=-0.374;QD=16.82;ReadPosRankSum=-0.134	GT:AD:DP:GQ:PL	0/1:91,96:187:99:3174,0,2708
chrIV	1201622	.	C	T	3143.77	PASS	AC=1;AF=0.5;AN=2;BaseQRankSum=-0.317;DP=176;Dels=0.0;FS=1.176;HaplotypeScore=0.6651;MLEAC=1;MLEAF=0.5;MQ=42.0;MQ0=0;MQRankSum=0.459;QD=17.86;ReadPosRankSum=0.439	GT:AD:DP:GQ:PL	0/1:83,93:176:99:3172,0,2839
chrIV	1263179	.	C	T	3074.77	PASS	AC=1;AF=0.5;AN=2;BaseQRankSum=0.818;DP=176;Dels=0.0;FS=0.555;HaplotypeScore=0.8321;MLEAC=1;MLEAF=0.5;MQ=42.0;MQ0=0;MQRankSum=0.934;QD=17.47;ReadPosRankSum=1.881	GT:AD:DP:GQ:PL	0/1:86,90:176:99:3103,0,2807
chrIV	1367416	.	C	T	1979.77	PASS	AC=1;AF=0.5;AN=2;BaseQRankSum=-0.168;DP=166;Dels=0.0;FS=0.608;HaplotypeScore=0.0;MLEAC=1;MLEAF=0.5;MQ=42.0;MQ0=0;MQRankSum=0.121;QD=11.93;ReadPosRankSum=0.337	GT:AD:DP:GQ:PL	0/1:102,64:166:99:2008,0,3508
chrIV	1402869	.	C	T	2608.77	PASS	AC=1;AF=0.5;AN=2;BaseQRankSum=1.789;DP=141;Dels=0.0;FS=5.104;HaplotypeScore=1.5661;MLEAC=1;MLEAF=0.5;MQ=41.99;MQ0=0;MQRankSum=-0.8;QD=18.5;ReadPosRankSum=-0.693	GT:AD:DP:GQ:PL	0/1:65,76:141:99:2637,0,2099
chrIV	1418100	.	C	T	2549.77	PASS	AC=1;AF=0.5;AN=2;BaseQRankSum=0.222;DP=164;Dels=0.0;FS=4.586;HaplotypeScore=0.9947;MLEAC=1;MLEAF=0.5;MQ=42.0;MQ0=0;MQRankSum=-0.521;QD=15.55;ReadPosRankSum=1.035	GT:AD:DP:GQ:PL	0/1:84,80:164:99:2578,0,2784
chrIV	1441181	.	G	A	3119.77	PASS	AC=1;AF=0.5;AN=2;BaseQRankSum=2.047;DP=187;Dels=0.0;FS=0.0;HaplotypeScore=0.0;MLEAC=1;MLEAF=0.5;MQ=41.91;MQ0=0;MQRankSum=-0.101;QD=16.68;ReadPosRankSum=1.588	GT:AD:DP:GQ:PL	0/1:93,94:187:99:3148,0,3072
chrIV	1471596	.	C	T	2398.77	PASS	AC=1;AF=0.5;AN=2;BaseQRankSum=0.594;DP=128;Dels=0.0;FS=1.453;HaplotypeScore=1.399;MLEAC=1;MLEAF=0.5;MQ=42.0;MQ0=0;MQRankSum=1.807;QD=18.74;ReadPosRankSum=-1.62	GT:AD:DP:GQ:PL	0/1:57,71:128:99:2427,0,1821
chrIV	1488135	.	C	T	2573.77	PASS	AC=1;AF=0.5;AN=2;BaseQRankSum=0.85;DP=170;Dels=0.0;FS=1.208;HaplotypeScore=4.1534;MLEAC=1;MLEAF=0.5;MQ=41.99;MQ0=0;MQRankSum=-0.434;QD=15.14;ReadPosRankSum=-0.188	GT:AD:DP:GQ:PL	0/1:91,78:170:99:2602,0,3053
chrIV	1489211	.	G	A	1987.77	PASS	AC=1;AF=0.5;AN=2;BaseQRankSum=1.481;DP=145;Dels=0.0;FS=7.945;HaplotypeScore=0.0;MLEAC=1;MLEAF=0.5;MQ=42.0;MQ0=0;MQRankSum=0.486;QD=13.71;ReadPosRankSum=0.837	GT:AD:DP:GQ:PL	0/1:83,62:145:99:2016,0,2765
chrIV	1489878	.	C	T	1366.77	PASS	AC=1;AF=0.5;AN=2;BaseQRankSum=0.538;DP=91;Dels=0.0;FS=0.786;HaplotypeScore=0.7887;MLEAC=1;MLEAF=0.5;MQ=42.0;MQ0=0;MQRankSum=-1.376;QD=15.02;ReadPosRankSum=-0.738	GT:AD:DP:GQ:PL	0/1:50,41:91:99:1395,0,1756
chrIV	1496607	.	C	T	2256.77	PASS	AC=1;AF=0.5;AN=2;BaseQRankSum=1.239;DP=154;Dels=0.0;FS=1.283;HaplotypeScore=2.9841;MLEAC=1;MLEAF=0.5;MQ=41.91;MQ0=0;MQRankSum=0.027;QD=14.65;ReadPosRankSum=0.828	GT:AD:DP:GQ:PL	0/1:86,68:154:99:2285,0,2876
chrIV	1510747	.	C	T	2862.77	PASS	AC=1;AF=0.5;AN=2;BaseQRankSum=0.749;DP=182;Dels=0.0;FS=0.0;HaplotypeScore=0.7887;MLEAC=1;MLEAF=0.5;MQ=41.9;MQ0=0;MQRankSum=1.172;QD=15.73;ReadPosRankSum=-0.372	GT:AD:DP:GQ:PL	0/1:95,87:182:99:2891,0,3082
chrV	15972	.	G	A	2525.77	PASS	AC=1;AF=0.5;AN=2;BaseQRankSum=0.143;DP=159;Dels=0.0;FS=0.0;HaplotypeScore=1.9882;MLEAC=1;MLEAF=0.5;MQ=42.0;MQ0=0;MQRankSum=0.67;QD=15.89;ReadPosRankSum=-0.171	GT:AD:DP:GQ:PL	0/1:82,77:159:99:2554,0,2724
chrV	31834	.	G	A	2108.77	PASS	AC=1;AF=0.5;AN=2;BaseQRankSum=1.855;DP=159;Dels=0.0;FS=0.595;HaplotypeScore=0.0;MLEAC=1;MLEAF=0.5;MQ=42.0;MQ0=0;MQRankSum=0.962;QD=13.26;ReadPosRankSum=-1.445	GT:AD:DP:GQ:PL	0/1:94,65:159:99:2137,0,3243
chrV	33210	.	C	T	2345.77	PASS	AC=1;AF=0.5;AN=2;BaseQRankSum=1.506;DP=164;Dels=0.0;FS=2.839;HaplotypeScore=0.0;MLEAC=1;MLEAF=0.5;MQ=42.0;MQ0=0;MQRankSum=0.366;QD=14.3;ReadPosRankSum=1.115	GT:AD:DP:GQ:PL	0/1:92,72:164:99:2374,0,3152
chrV	81096	.	G	A	1564.77	PASS	AC=1;AF=0.5;AN=2;BaseQRankSum=0.658;DP=103;Dels=0.0;FS=3.321;HaplotypeScore=0.0;MLEAC=1;MLEAF=0.5;MQ=42.0;MQ0=0;MQRankSum=0.281;QD=15.19;ReadPosRankSum=-1.63	GT:AD:DP:GQ:PL	0/1:55,48:103:99:1593,0,1839
chrV	140415	.	G	A	2400.77	PASS	AC=1;AF=0.5;AN=2;BaseQRankSum=1.34;DP=142;Dels=0.0;FS=0.624;HaplotypeScore=0.0;MLEAC=1;MLEAF=0.5;MQ=42.0;MQ0=0;MQRankSum=0.1;QD=16.91;ReadPosRankSum=-1.398	GT:AD:DP:GQ:PL	0/1:70,72:142:99:2429,0,2232
chrV	215243	.	C	T	2390.77	PASS	AC=1;AF=0.5;AN=2;BaseQRankSum=-2.627;DP=186;Dels=0.0;FS=1.141;HaplotypeScore=0.0;MLEAC=1;MLEAF=0.5;MQ=41.91;MQ0=0;MQRankSum=-0.902;QD=12.85;ReadPosRankSum=-0.815	GT:AD:DP:GQ:PL	0/1:101,85:186:99:2419,0,3275
chrV	236622	.	G	A	1842.77	PASS	AC=1;AF=0.5;AN=2;BaseQRankSum=-0.779;DP=151;Dels=0.0;FS=2.053;HaplotypeScore=2.7462;MLEAC=1;MLEAF=0.5;MQ=42.0;MQ0=0;MQRankSum=0.066;QD=12.2;ReadPosRankSum=-1.45	GT:AD:DP:GQ:PL	0/1:90,61:151:99:1871,0,2999
chrV	301860	.	C	T	2936.77	PASS	AC=1;AF=0.5;AN=2;BaseQRankSum=0.257;DP=176;Dels=0.0;FS=0.564;HaplotypeScore=3.4402;MLEAC=1;MLEAF=0.5;MQ=41.99;MQ0=0;MQRankSum=-1.843;QD=16.69;ReadPosRankSum=0.524	GT:AD:DP:GQ:PL	0/1:87,89:176:99:2965,0,2956
chrV	303293	.	G	A	2982.77	PASS	AC=1;AF=0.5;AN=2;BaseQRankSum=-0.696;DP=156;Dels=0.0;FS=0.0;HaplotypeScore=0.8321;MLEAC=1;MLEAF=0.5;MQ=41.91;MQ0=0;MQRankSum=-0.76;QD=19.12;ReadPosRankSum=-0.742	GT:AD:DP:GQ:PL	0/1:69,87:156:99:3011,0,2270
chrV	306283	.	C	T	2662.77	PASS	AC=1;AF=0.5;AN=2;BaseQRankSum=0.546;DP=151;Dels=0.0;FS=0.0;HaplotypeScore=2.7554;MLEAC=1;MLEAF=0.5;MQ=41.99;MQ0=0;MQRankSum=-0.155;QD=17.63;ReadPosRankSum=-0.785	GT:AD:DP:GQ:PL	0/1:71,80:151:99:2691,0,2288
chrV	321672	.	G	A	2651.77	PASS	AC=1;AF=0.5;AN=2;BaseQRankSum=-1.961;DP=156;Dels=0.0;FS=0.0;HaplotypeScore=3.5744;MLEAC=1;MLEAF=0.5;MQ=42.0;MQ0=0;MQRankSum=1.198;QD=17.0;ReadPosRankSum=-3.391	GT:AD:DP:GQ:PL	0/1:74,82:156:99:2680,0,2437
chrV	358609	.	C	T	2330.77	PASS	AC=1;AF=0.5;AN=2;BaseQRankSum=1.87;DP=136;Dels=0.0;FS=1.358;HaplotypeScore=0.0;MLEAC=1;MLEAF=0.5;MQ=42.0;MQ0=0;MQRankSum=0.041;QD=17.14;ReadPosRankSum=0.594	GT:AD:DP:GQ:PL	0/1:66,70:136:99:2359,0,2191
chrV	383071	.	G	A	3600.77	PASS	AC=1;AF=0.5;AN=2;BaseQRankSum=0.04;DP=194;Dels=0.0;FS=6.069;HaplotypeScore=5.9891;MLEAC=1;MLEAF=0.5;MQ=41.85;MQ0=0;MQRankSum=-1.647;QD=18.56;ReadPosRankSum=-0.05	GT:AD:DP:GQ:PL	0/1:90,104:194:99:3629,0,3002
chrV	396727	.	C	T	3009.77	PASS	AC=1;AF=0.5;AN=2;BaseQRankSum=1.833;DP=176;Dels=0.0;FS=2.004;HaplotypeScore=1.6553;MLEAC=1;MLEAF=0.5;MQ=42.0;MQ0=0;MQRankSum=-0.57;QD=17.1;ReadPosRankSum=1.771	GT:AD:DP:GQ:PL	0/1:88,88:176:99:3038,0,2909
chrV	402019	.	C	T	2069.77	PASS	AC=1;AF=0.5;AN=2;BaseQRankSum=2.108;DP=134;Dels=0.0;FS=1.371;HaplotypeScore=2.6377;MLEAC=1;MLEAF=0.5;MQ=41.99;MQ0=0;MQRankSum=-0.132;QD=15.45;ReadPosRankSum=0.957	GT:AD:DP:GQ:PL	0/1:72,62:134:99:2098,0,2333
chrV	418820	.	C	T	3120.77	PASS	AC=1;AF=0.5;AN=2;BaseQRankSum=0.052;DP=170;Dels=0.0;FS=1.201;HaplotypeScore=0.8321;MLEAC=1;MLEAF=0.5;MQ=42.0;MQ0=0;MQRankSum=1.825;QD=18.36;ReadPosRankSum=1.312	GT:AD:DP:GQ:PL	0/1:78,92:170:99:3149,0,2615
chrV	462652	.	G	A	1672.77	PASS	AC=1;AF=0.5;AN=2;BaseQRankSum=-0.034;DP=107;Dels=0.0;FS=4.761;HaplotypeScore=0.9665;MLEAC=1;MLEAF=0.5;MQ=42.0;MQ0=0;MQRankSum=0.414;QD=15.63;ReadPosRankSum=1.125	GT:AD:DP:GQ:PL	0/1:55,52:107:99:1701,0,1800
chrV	476113	.	G	A	1857.77	PASS	AC=1;AF=0.5;AN=2;BaseQRankSum=1.068;DP=124;Dels=0.0;FS=1.434;HaplotypeScore=0.0;MLEAC=1;MLEAF=0.5;MQ=42.0;MQ0=0;MQRankSum=1.439;QD=14.98;ReadPosRankSum=2.101	GT:AD:DP:GQ:PL	0/1:67,57:124:99:1886,0,2283
chrV	562868	.	G	A	2717.77	PASS	AC=1;AF=0.5;AN=2;BaseQRankSum=1.314;DP=170;Dels=0.0;FS=1.903;HaplotypeScore=1.7882;MLEAC=1;MLEAF=0.5;MQ=42.0;MQ0=0;MQRankSum=-0.734;QD=15.99;ReadPosRankSum=-0.41	GT:AD:DP:GQ:PL	0/1:88,82:170:99:2746,0,2982
chrVI	28190	.	G	A	2312.77	PASS	AC=1;AF=0.5;AN=2;BaseQRankSum=-0.351;DP=138;Dels=0.0;FS=5.258;HaplotypeScore=1.5661;MLEAC=1;MLEAF=0.5;MQ=41.79;MQ0=0;MQRankSum=0.445;QD=16.76;ReadPosRankSum=-1.327	GT:AD:DP:GQ:PL	0/1:68,70:138:99:2341,0,2219
chrVI	87397	.	G	A	3122.77	PASS	AC=1;AF=0.5;AN=2;BaseQRankSum=2.803;DP=180;Dels=0.0;FS=0.0;HaplotypeScore=1.7005;MLEAC=1;MLEAF=0.5;MQ=41.99;MQ0=0;MQRankSum=-1.088;QD=17.35;ReadPosRankSum=-2.218	GT:AD:DP:GQ:PL	0/1:84,96:180:99:3151,0,2470
chrVI	95323	.	G	A	1152.77	PASS	AC=1;AF=0.5;AN=2;BaseQRankSum=0.651;DP=90;Dels=0.0;FS=0.0;HaplotypeScore=0.0;MLEAC=1;MLEAF=0.5;MQ=41.98;MQ0=0;MQRankSum=0.033;QD=12.81;ReadPosRankSum=1.148	GT:AD:DP:GQ:PL	0/1:51,39:90:99:1181,0,1559
chrVI	124163	.	C	T	3371.77	PASS	AC=1;AF=0.5;AN=2;BaseQRankSum=1.841;DP=203;Dels=0.0;FS=16.062;HaplotypeScore=1.5661;MLEAC=1;MLEAF=0.5;MQ=41.93;MQ0=0;MQRankSum=-0.986;QD=16.61;ReadPosRankSum=0.355	GT:AD:DP:GQ:PL	0/1:102,101:203:99:3400,0,3323
chrVI	132450	.	G	A	2839.77	PASS	AC=1;AF=0.5;AN=2;BaseQRankSum=-0.267;DP=190;Dels=0.0;FS=4.168;HaplotypeScore=0.8667;MLEAC=1;MLEAF=0.5;MQ=41.99;MQ0=0;MQRankSum=-1.298;QD=14.95;ReadPosRankSum=-0.471	GT:AD:DP:GQ:PL	0/1:101,89:190:99:2868,0,3382
chrVI	153167	.	G	A	2523.77	PASS	AC=1;AF=0.5;AN=2;BaseQRankSum=-0.327;DP=150;Dels=0.0;FS=1.278;HaplotypeScore=4.6484;MLEAC=1;MLEAF=0.5;MQ=41.91;MQ0=0;MQRankSum=1.982;QD=16.83;ReadPosRankSum=1.519	GT:AD:DP:GQ:PL	0/1:73,77:150:99:2552,0,2467
chrVI	176480	.	G	A	2046.77	PASS	AC=1;AF=0.5;AN=2;BaseQRankSum=2.337;DP=130;Dels=0.0;FS=4.259;HaplotypeScore=3.7625;MLEAC=1;MLEAF=0.5;MQ=41.95;MQ0=0;MQRankSum=0.746;QD=15.74;ReadPosRankSum=-1.264	GT:AD:DP:GQ:PL	0/1:69,61:130:99:2075,0,2247
chrVI	255974	.	C	T	2028.77	PASS	AC=1;AF=0.5;AN=2;BaseQRankSum=-0.053;DP=154;Dels=0.0;FS=1.277;HaplotypeScore=0.0;MLEAC=1;MLEAF=0.5;MQ=41.99;MQ0=0;MQRankSum=-0.085;QD=13.17;ReadPosRankSum=0.971	GT:AD:DP:GQ:PL	0/1:84,70:154:99:2057,0,2732
chrVII	15657	.	G	A	2979.77	PASS	AC=1;AF=0.5;AN=2;BaseQRankSum=1.451;DP=176;Dels=0.0;FS=4.401;HaplotypeScore=0.0;MLEAC=1;MLEAF=0.5;MQ=41.99;MQ0=0;MQRankSum=0.198;QD=16.93;ReadPosRankSum=-2.2	GT:AD:DP:GQ:PL	0/1:85,91:176:99:3008,0,2739
chrVII	44191	.	G	A	3068.77	PASS	AC=1;AF=0.5;AN=2;BaseQRankSum=2.566;DP=182;Dels=0.0;FS=1.168;HaplotypeScore=0.0;MLEAC=1;MLEAF=0.5;MQ=41.92;MQ0=0;MQRankSum=-2.485;QD=16.86;ReadPosRankSum=1.432	GT:AD:DP:GQ:PL	0/1:91,91:182:99:3097,0,2996
chrVII	73500	.	G	A	2024.77	PASS	AC=1;AF=0.5;AN=2;BaseQRankSum=1.294;DP=125;Dels=0.0;FS=0.692;HaplotypeScore=6.4901;MLEAC=1;MLEAF=0.5;MQ=41.57;MQ0=1;MQRankSum=0.36;QD=16.2;ReadPosRankSum=1.294	GT:AD:DP:GQ:PL	0/1:63,62:125:99:2053,0,2066
chrVII	79042	.	G	A	189.77	PASS	AC=1;AF=0.5;AN=2;BaseQRankSum=-1.459;DP=72;Dels=0.0;FS=19.27;HaplotypeScore=6.1007;MLEAC=1;MLEAF=0.5;MQ=40.54;MQ0=0;MQRankSum=-0.888;QD=2.64;ReadPosRankSum=-2.48	GT:AD:DP:GQ:PL	0/1:55,17:72:99:218,0,1567
chrVII	110591	.	G	A	2950.77	PASS	AC=1;AF=0.5;AN=2;BaseQRankSum=1.687;DP=169;Dels=0.0;FS=1.226;HaplotypeScore=4.819;MLEAC=1;MLEAF=0.5;MQ=41.64;MQ0=2;MQRankSum=-1.562;QD=17.46;ReadPosRankSum=0.13	GT:AD:DP:GQ:PL	0/1:80,89:169:99:2979,0,2660
chrVII	112262	.	G	A	2282.77	PASS	AC=1;AF=0.5;AN=2;BaseQRankSum=1.55;DP=138;Dels=0.0;FS=0.0;HaplotypeScore=0.8321;MLEAC=1;MLEAF=0.5;MQ=41.99;MQ0=0;MQRankSum=-0.426;QD=16.54;ReadPosRankSum=-0.362	GT:AD:DP:GQ:PL	0/1:69,69:138:99:2311,0,2155
chrVII	142856	.	G	A	2884.77	PASS	AC=1;AF=0.5;AN=2;BaseQRankSum=0.334;DP=189;Dels=0.0;FS=0.541;HaplotypeScore=1.6483;MLEAC=1;MLEAF=0.5;MQ=41.93;MQ0=0;MQRankSum=0.476;QD=15.26;ReadPosRankSum=-0.579	GT:AD:DP:GQ:PL	0/1:100,89:189:99:2913,0,3383
chrVII	190876	.	G	A	2394.77	PASS	AC=1;AF=0.5;AN=2;BaseQRankSum=0.274;DP=155;Dels=0.0;FS=2.051;HaplotypeScore=0.9734;MLEAC=1;MLEAF=0.5;MQ=42.0;MQ0=0;MQRankSum=0.02;QD=15.45;ReadPosRankSum=-0.46	GT:AD:DP:GQ:PL	0/1:81,74:155:99:2423,0,2640
chrVII	228380	.	C	T	1974.77	PASS	AC=1;AF=0.5;AN=2;BaseQRankSum=0.247;DP=131;Dels=0.0;FS=8.481;HaplotypeScore=0.8321;MLEAC=1;MLEAF=0.5;MQ=41.71;MQ0=1;MQRankSum=-1.283;QD=15.07;ReadPosRankSum=-2.263	GT:AD:DP:GQ:PL	0/1:70,61:131:99:2003,0,2238
chrVII	259250	.	G	A	3079.77	PASS	AC=1;AF=0.5;AN=2;BaseQRankSum=0.318;DP=189;Dels=0.0;FS=1.131;HaplotypeScore=4.8804;MLEAC=1;MLEAF=0.5;MQ=41.77;MQ0=0;MQRankSum=2.303;QD=16.3;ReadPosRankSum=-2.481	GT:AD:DP:GQ:PL	0/1:97,92:189:99:3108,0,3270
chrVII	326942	.	C	T	2704.77	PASS	AC=1;AF=0.5;AN=2;BaseQRankSum=1.861;DP=186;Dels=0.0;FS=0.0;HaplotypeScore=0.0;MLEAC=1;MLEAF=0.5;MQ=41.98;MQ0=0;MQRankSum=-0.342;QD=14.54;ReadPosRankSum=-1.304	GT:AD:DP:GQ:PL	0/1:104,82:186:99:2733,0,3541
chrVII	346380	.	G	A	2931.77	PASS	AC=1;AF=0.5;AN=2;BaseQRankSum=1.914;DP=164;Dels=0.0;FS=4.61;HaplotypeScore=0.9332;MLEAC=1;MLEAF=0.5;MQ=42.0;MQ0=0;MQRankSum=1.05;QD=17.88;ReadPosRankSum=2.277	GT:AD:DP:GQ:PL	0/1:76,88:164:99:2960,0,2444
chrVII	346390	.	G	A	3036.77	PASS	AC=1;AF=0.5;AN=2;BaseQRankSum=2.327;DP=160;Dels=0.0;FS=5.741;HaplotypeScore=0.9332;MLEAC=1;MLEAF=0.5;MQ=42.0;MQ0=0;MQRankSum=-0.029;QD=18.98;ReadPosRankSum=1.632	GT:AD:DP:GQ:PL	0/1:70,90:160:99:3065,0,2168
chrVII	364073	.	G	A	2888.77	PASS	AC=1;AF=0.5;AN=2;BaseQRankSum=1.126;DP=185;Dels=0.0;FS=3.334;HaplotypeScore=6.9389;MLEAC=1;MLEAF=0.5;MQ=41.98;MQ0=0;MQRankSum=-0.09;QD=15.61;ReadPosRankSum=0.47	GT:AD:DP:GQ:PL	0/1:96,88:185:99:2917,0,3184
chrVII	370831	.	C	T	2605.77	PASS	AC=1;AF=0.5;AN=2;BaseQRankSum=-0.303;DP=148;Dels=0.0;FS=0.0;HaplotypeScore=0.734;MLEAC=1;MLEAF=0.5;MQ=41.99;MQ0=0;MQRankSum=-2.228;QD=17.61;ReadPosRankSum=0.561	GT:AD:DP:GQ:PL	0/1:66,82:148:99:2634,0,2032
chrVII	397694	.	G	A	2138.77	PASS	AC=1;AF=0.5;AN=2;BaseQRankSum=2.512;DP=141;Dels=0.0;FS=6.319;HaplotypeScore=2.7877;MLEAC=1;MLEAF=0.5;MQ=41.84;MQ0=0;MQRankSum=1.257;QD=15.17;ReadPosRankSum=2.234	GT:AD:DP:GQ:PL	0/1:77,64:141:99:2167,0,2467
chrVII	406950	.	G	A	2036.77	PASS	AC=1;AF=0.5;AN=2;BaseQRankSum=0.566;DP=141;Dels=0.0;FS=0.0;HaplotypeScore=5.1743;MLEAC=1;MLEAF=0.5;MQ=41.97;MQ0=0;MQRankSum=0.624;QD=14.45;ReadPosRankSum=1.454	GT:AD:DP:GQ:PL	0/1:78,63:141:99:2065,0,2634
chrVII	411681	.	G	A	2087.77	PASS	AC=1;AF=0.5;AN=2;BaseQRankSum=0.647;DP=118;Dels=0.0;FS=7.2;HaplotypeScore=0.0;MLEAC=1;MLEAF=0.5;MQ=41.98;MQ0=0;MQRankSum=-0.502;QD=17.69;ReadPosRankSum=-0.917	GT:AD:DP:GQ:PL	0/1:55,63:118:99:2116,0,1785
chrVII	430191	.	C	T	2711.77	PASS	AC=1;AF=0.5;AN=2;BaseQRankSum=-0.276;DP=179;Dels=0.0;FS=1.179;HaplotypeScore=0.0;MLEAC=1;MLEAF=0.5;MQ=42.0;MQ0=0;MQRankSum=0.889;QD=15.15;ReadPosRankSum=0.458	GT:AD:DP:GQ:PL	0/1:96,83:179:99:2740,0,3354
chrVII	436441	.	C	T	2417.77	PASS	AC=1;AF=0.5;AN=2;BaseQRankSum=-4.616;DP=161;Dels=0.0;FS=2.898;HaplotypeScore=4.5074;MLEAC=1;MLEAF=0.5;MQ=41.99;MQ0=0;MQRankSum=0.526;QD=15.02;ReadPosRankSum=0.205	GT:AD:DP:GQ:PL	0/1:83,78:161:99:2446,0,2829
chrVII	468946	.	G	A	2841.77	PASS	AC=1;AF=0.5;AN=2;BaseQRankSum=-0.178;DP=176;Dels=0.0;FS=3.499;HaplotypeScore=0.0;MLEAC=1;MLEAF=0.5;MQ=42.0;MQ0=0;MQRankSum=0.169;QD=16.15;ReadPosRankSum=-0.483	GT:AD:DP:GQ:PL	0/1:91,85:176:99:2870,0,3077
chrVII	479327	.	G	A	2517.77	PASS	AC=1;AF=0.5;AN=2;BaseQRankSum=-0.45;DP=159;Dels=0.0;FS=5.042;HaplotypeScore=0.0;MLEAC=1;MLEAF=0.5;MQ=42.0;MQ0=0;MQRankSum=2.076;QD=15.84;ReadPosRankSum=-1.177	GT:AD:DP:GQ:PL	0/1:81,78:159:99:2546,0,2750
chrVII	482894	.	G	A	2522.77	PASS	AC=1;AF=0.5;AN=2;BaseQRankSum=1.642;DP=163;Dels=0.01;FS=3.604;HaplotypeScore=2.7944;MLEAC=1;MLEAF=0.5;MQ=41.99;MQ0=0;MQRankSum=1.548;QD=15.48;ReadPosRankSum=2.198	GT:AD:DP:GQ:PL	0/1:83,79:162:99:2551,0,2673
chrVII	534803	.	G	A	3036.77	PASS	AC=1;AF=0.5;AN=2;BaseQRankSum=-0.303;DP=178;Dels=0.0;FS=1.217;HaplotypeScore=0.9332;MLEAC=1;MLEAF=0.5;MQ=41.75;MQ0=2;MQRankSum=2.701;QD=17.06;ReadPosRankSum=-0.715	GT:AD:DP:GQ:PL	0/1:88,90:178:99:3065,0,2852
chrVII	535116	.	C	T	2244.77	PASS	AC=1;AF=0.5;AN=2;BaseQRankSum=1.389;DP=149;Dels=0.0;FS=1.298;HaplotypeScore=0.0;MLEAC=1;MLEAF=0.5;MQ=41.99;MQ0=0;MQRankSum=1.069;QD=15.07;ReadPosRankSum=-0.158	GT:AD:DP:GQ:PL	0/1:81,68:149:99:2273,0,2766
chrVII	591170	.	C	T	2515.77	PASS	AC=1;AF=0.5;AN=2;BaseQRankSum=0.585;DP=150;Dels=0.0;FS=1.287;HaplotypeScore=0.0;MLEAC=1;MLEAF=0.5;MQ=41.88;MQ0=0;MQRankSum=-0.577;QD=16.77;ReadPosRankSum=-0.036	GT:AD:DP:GQ:PL	0/1:74,76:150:99:2544,0,2388
chrVII	634204	.	G	A	2871.77	PASS	AC=1;AF=0.5;AN=2;BaseQRankSum=0.384;DP=174;Dels=0.0;FS=8.89;HaplotypeScore=1.6208;MLEAC=1;MLEAF=0.5;MQ=41.9;MQ0=0;MQRankSum=-0.247;QD=16.5;ReadPosRankSum=0.773	GT:AD:DP:GQ:PL	0/1:88,85:174:99:2900,0,2948
chrVII	688051	.	G	A	2207.77	PASS	AC=1;AF=0.5;AN=2;BaseQRankSum=2.54;DP=167;Dels=0.0;FS=7.99;HaplotypeScore=2.9457;MLEAC=1;MLEAF=0.5;MQ=41.92;MQ0=0;MQRankSum=0.397;QD=13.22;ReadPosRankSum=-0.364	GT:AD:DP:GQ:PL	0/1:96,71:167:99:2236,0,2996
chrVII	690116	.	C	T	3024.77	PASS	AC=1;AF=0.5;AN=2;BaseQRankSum=1.865;DP=157;Dels=0.0;FS=5.81;HaplotypeScore=1.7128;MLEAC=1;MLEAF=0.5;MQ=41.91;MQ0=0;MQRankSum=-0.778;QD=19.27;ReadPosRankSum=-0.413	GT:AD:DP:GQ:PL	0/1:68,89:157:99:3053,0,2132
chrVII	691865	.	G	A	3440.77	PASS	AC=1;AF=0.5;AN=2;BaseQRankSum=1.625;DP=198;Dels=0.0;FS=10.579;HaplotypeScore=0.0;MLEAC=1;MLEAF=0.5;MQ=41.92;MQ0=0;MQRankSum=0.452;QD=17.38;ReadPosRankSum=-0.437	GT:AD:DP:GQ:PL	0/1:97,101:198:99:3469,0,3215
chrVII	741847	.	G	A	2274.77	PASS	AC=1;AF=0.5;AN=2;BaseQRankSum=1.049;DP=132;Dels=0.0;FS=0.0;HaplotypeScore=2.6221;MLEAC=1;MLEAF=0.5;MQ=41.67;MQ0=0;MQRankSum=-0.628;QD=17.23;ReadPosRankSum=-0.802	GT:AD:DP:GQ:PL	0/1:60,72:132:99:2303,0,2000
chrVII	752443	.	G	A	2237.77	PASS	AC=1;AF=0.5;AN=2;BaseQRankSum=0.661;DP=143;Dels=0.0;FS=6.67;HaplotypeScore=0.0;MLEAC=1;MLEAF=0.5;MQ=42.0;MQ0=0;MQRankSum=-1.073;QD=15.65;ReadPosRankSum=1.651	GT:AD:DP:GQ:PL	0/1:75,68:143:99:2266,0,2553
chrVII	757568	.	G	A	3141.77	PASS	AC=1;AF=0.5;AN=2;BaseQRankSum=0.469;DP=187;Dels=0.0;FS=1.14;HaplotypeScore=2.7007;MLEAC=1;MLEAF=0.5;MQ=41.98;MQ0=0;MQRankSum=0.309;QD=16.8;ReadPosRankSum=-1.32	GT:AD:DP:GQ:PL	0/1:94,93:187:99:3170,0,3062
chrVII	806331	.	C	T	2298.77	PASS	AC=1;AF=0.5;AN=2;BaseQRankSum=-0.565;DP=179;Dels=0.0;FS=7.826;HaplotypeScore=0.0;MLEAC=1;MLEAF=0.5;MQ=41.99;MQ0=0;MQRankSum=0.292;QD=12.84;ReadPosRankSum=0.823	GT:AD:DP:GQ:PL	0/1:106,73:179:99:2327,0,3671
chrVII	807749	.	C	T	2313.77	PASS	AC=1;AF=0.5;AN=2;BaseQRankSum=-0.266;DP=146;Dels=0.0;FS=10.27;HaplotypeScore=3.9682;MLEAC=1;MLEAF=0.5;MQ=41.66;MQ0=0;MQRankSum=3.015;QD=15.85;ReadPosRankSum=0.486	GT:AD:DP:GQ:PL	0/1:75,71:146:99:2342,0,2470
chrVII	858163	.	G	A	2701.77	PASS	AC=1;AF=0.5;AN=2;BaseQRankSum=-0.07;DP=165;Dels=0.0;FS=0.592;HaplotypeScore=0.0;MLEAC=1;MLEAF=0.5;MQ=42.0;MQ0=0;MQRankSum=1.123;QD=16.37;ReadPosRankSum=0.592	GT:AD:DP:GQ:PL	0/1:83,82:165:99:2730,0,2784
chrVII	859524	.	C	T	3148.77	PASS	AC=1;AF=0.5;AN=2;BaseQRankSum=-0.195;DP=198;Dels=0.0;FS=3.214;HaplotypeScore=0.0;MLEAC=1;MLEAF=0.5;MQ=42.0;MQ0=0;MQRankSum=-0.458;QD=15.9;ReadPosRankSum=-0.264	GT:AD:DP:GQ:PL	0/1:102,96:198:99:3177,0,3400
chrVII	859807	.	C	T	2651.77	PASS	AC=1;AF=0.5;AN=2;BaseQRankSum=0.053;DP=157;Dels=0.0;FS=2.03;HaplotypeScore=1.5661;MLEAC=1;MLEAF=0.5;MQ=42.0;MQ0=0;MQRankSum=0.0;QD=16.89;ReadPosRankSum=-0.393	GT:AD:DP:GQ:PL	0/1:77,79:157:99:2680,0,2600
chrVII	883838	.	G	A	2655.77	PASS	AC=1;AF=0.5;AN=2;BaseQRankSum=1.715;DP=172;Dels=0.0;FS=7.981;HaplotypeScore=0.734;MLEAC=1;MLEAF=0.5;MQ=41.88;MQ0=1;MQRankSum=0.292;QD=15.44;ReadPosRankSum=-0.438	GT:AD:DP:GQ:PL	0/1:91,81:172:99:2684,0,3005
chrVII	902265	.	G	A	3099.77	PASS	AC=1;AF=0.5;AN=2;BaseQRankSum=0.178;DP=178;Dels=0.0;FS=6.389;HaplotypeScore=0.734;MLEAC=1;MLEAF=0.5;MQ=41.99;MQ0=0;MQRankSum=-0.419;QD=17.41;ReadPosRankSum=-0.378	GT:AD:DP:GQ:PL	0/1:87,91:178:99:3128,0,2909
chrVII	904970	.	C	T	2930.77	PASS	AC=1;AF=0.5;AN=2;BaseQRankSum=0.373;DP=157;Dels=0.0;FS=5.784;HaplotypeScore=3.572;MLEAC=1;MLEAF=0.5;MQ=41.99;MQ0=0;MQRankSum=0.776;QD=18.67;ReadPosRankSum=-1.363	GT:AD:DP:GQ:PL	0/1:69,88:157:99:2959,0,2242
chrVII	912774	.	G	A	2037.77	PASS	AC=1;AF=0.5;AN=2;BaseQRankSum=-1.908;DP=168;Dels=0.0;FS=1.966;HaplotypeScore=0.8941;MLEAC=1;MLEAF=0.5;MQ=42.0;MQ0=0;MQRankSum=0.733;QD=12.13;ReadPosRankSum=-0.342	GT:AD:DP:GQ:PL	0/1:103,65:168:99:2066,0,3610
chrVII	920501	.	C	T	2912.77	PASS	AC=1;AF=0.5;AN=2;BaseQRankSum=1.223;DP=179;Dels=0.0;FS=11.552;HaplotypeScore=0.9789;MLEAC=1;MLEAF=0.5;MQ=41.9;MQ0=0;MQRankSum=0.411;QD=16.27;ReadPosRankSum=0.651	GT:AD:DP:GQ:PL	0/1:93,86:179:99:2941,0,3187
chrVII	939079	.	G	A	3220.76	PASS	AC=1;AF=0.5;AN=2;BaseQRankSum=-0.389;DP=194;Dels=0.0;FS=1.125;HaplotypeScore=2.8626;MLEAC=1;MLEAF=0.5;MQ=42.0;MQ0=0;MQRankSum=-2.271;QD=16.6;ReadPosRankSum=-0.299	GT:AD:DP:GQ:PL	0/1:97,97:194:99:3249,0,3248
chrVII	939644	.	G	A	2908.77	PASS	AC=1;AF=0.5;AN=2;BaseQRankSum=1.743;DP=151;Dels=0.0;FS=0.0;HaplotypeScore=0.7887;MLEAC=1;MLEAF=0.5;MQ=42.0;MQ0=0;MQRankSum=0.051;QD=19.26;ReadPosRankSum=0.099	GT:AD:DP:GQ:PL	0/1:66,85:151:99:2937,0,2177
chrVII	959017	.	G	A	3531.77	PASS	AC=1;AF=0.5;AN=2;BaseQRankSum=3.524;DP=201;Dels=0.0;FS=0.0;HaplotypeScore=1.9953;MLEAC=1;MLEAF=0.5;MQ=41.93;MQ0=0;MQRankSum=-0.484;QD=17.57;ReadPosRankSum=1.025	GT:AD:DP:GQ:PL	0/1:98,103:201:99:3560,0,3229
chrVII	970483	.	G	A	2776.77	PASS	AC=1;AF=0.5;AN=2;BaseQRankSum=0.902;DP=172;Dels=0.0;FS=2.06;HaplotypeScore=0.8321;MLEAC=1;MLEAF=0.5;MQ=41.99;MQ0=0;MQRankSum=-0.087;QD=16.14;ReadPosRankSum=-1.337	GT:AD:DP:GQ:PL	0/1:86,86:172:99:2805,0,2792
chrVII	974092	.	G	A	2519.77	PASS	AC=1;AF=0.5;AN=2;BaseQRankSum=2.203;DP=145;Dels=0.0;FS=0.623;HaplotypeScore=0.9159;MLEAC=1;MLEAF=0.5;MQ=42.0;MQ0=0;MQRankSum=-0.056;QD=17.38;ReadPosRankSum=-0.737	GT:AD:DP:GQ:PL	0/1:67,77:145:99:2548,0,2155
chrVII	1012210	.	G	A	1862.77	PASS	AC=1;AF=0.5;AN=2;BaseQRankSum=-0.934;DP=123;Dels=0.0;FS=5.771;HaplotypeScore=2.9329;MLEAC=1;MLEAF=0.5;MQ=42.0;MQ0=0;MQRankSum=-0.124;QD=15.14;ReadPosRankSum=0.256	GT:AD:DP:GQ:PL	0/1:59,64:123:99:1891,0,1873
chrVII	1052752	.	G	A	2567.77	PASS	AC=1;AF=0.5;AN=2;BaseQRankSum=2.034;DP=148;Dels=0.0;FS=2.065;HaplotypeScore=3.209;MLEAC=1;MLEAF=0.5;MQ=41.88;MQ0=0;MQRankSum=-0.495;QD=17.35;ReadPosRankSum=1.681	GT:AD:DP:GQ:PL	0/1:71,77:148:99:2596,0,2270
chrVIII	79521	.	C	T	3082.77	PASS	AC=1;AF=0.5;AN=2;BaseQRankSum=-0.285;DP=175;Dels=0.0;FS=1.182;HaplotypeScore=0.7887;MLEAC=1;MLEAF=0.5;MQ=42.0;MQ0=0;MQRankSum=0.133;QD=17.62;ReadPosRankSum=0.01	GT:AD:DP:GQ:PL	0/1:84,91:175:99:3111,0,2786
chrVIII	84104	.	C	T	3315.77	PASS	AC=1;AF=0.5;AN=2;BaseQRankSum=0.099;DP=183;Dels=0.0;FS=0.0;HaplotypeScore=0.0;MLEAC=1;MLEAF=0.5;MQ=42.0;MQ0=0;MQRankSum=-0.801;QD=18.12;ReadPosRankSum=-0.342	GT:AD:DP:GQ:PL	0/1:87,96:183:99:3344,0,2935
chrVIII	99104	.	G	A	2624.77	PASS	AC=1;AF=0.5;AN=2;BaseQRankSum=-0.691;DP=149;Dels=0.0;FS=6.107;HaplotypeScore=0.0;MLEAC=1;MLEAF=0.5;MQ=41.81;MQ0=0;MQRankSum=-1.513;QD=17.62;ReadPosRankSum=0.048	GT:AD:DP:GQ:PL	0/1:69,80:149:99:2653,0,2259
chrVIII	137614	.	C	T	2476.77	PASS	AC=1;AF=0.5;AN=2;BaseQRankSum=0.376;DP=146;Dels=0.0;FS=2.089;HaplotypeScore=0.0;MLEAC=1;MLEAF=0.5;MQ=42.0;MQ0=0;MQRankSum=0.67;QD=16.96;ReadPosRankSum=-0.937	GT:AD:DP:GQ:PL	0/1:69,77:146:99:2505,0,2205
chrVIII	143344	.	C	T	2094.77	PASS	AC=1;AF=0.5;AN=2;BaseQRankSum=0.172;DP=128;Dels=0.0;FS=1.401;HaplotypeScore=0.0;MLEAC=1;MLEAF=0.5;MQ=42.0;MQ0=0;MQRankSum=2.302;QD=16.37;ReadPosRankSum=-0.033	GT:AD:DP:GQ:PL	0/1:65,63:128:99:2123,0,2195
chrVIII	167262	.	G	A	3050.77	PASS	AC=1;AF=0.5;AN=2;BaseQRankSum=-0.794;DP=188;Dels=0.0;FS=4.141;HaplotypeScore=6.9749;MLEAC=1;MLEAF=0.5;MQ=41.91;MQ0=0;MQRankSum=-0.523;QD=16.23;ReadPosRankSum=-1.885	GT:AD:DP:GQ:PL	0/1:95,93:188:99:3079,0,3207
chrVIII	167649	.	C	T	1878.77	PASS	AC=1;AF=0.5;AN=2;BaseQRankSum=2.384;DP=98;Dels=0.0;FS=20.896;HaplotypeScore=2.7605;MLEAC=1;MLEAF=0.5;MQ=42.0;MQ0=0;MQRankSum=-0.296;QD=19.17;ReadPosRankSum=0.785	GT:AD:DP:GQ:PL	0/1:41,56:98:99:1907,0,1266
chrVIII	175573	.	C	T	1978.77	PASS	AC=1;AF=0.5;AN=2;BaseQRankSum=0.091;DP=125;Dels=0.0;FS=0.0;HaplotypeScore=0.0;MLEAC=1;MLEAF=0.5;MQ=41.98;MQ0=0;MQRankSum=0.096;QD=15.83;ReadPosRankSum=1.4	GT:AD:DP:GQ:PL	0/1:64,61:125:99:2007,0,2095
chrVIII	199318	.	C	T	2470.77	PASS	AC=1;AF=0.5;AN=2;BaseQRankSum=1.284;DP=150;Dels=0.0;FS=2.056;HaplotypeScore=0.0;MLEAC=1;MLEAF=0.5;MQ=41.89;MQ0=0;MQRankSum=0.103;QD=16.47;ReadPosRankSum=-1.543	GT:AD:DP:GQ:PL	0/1:76,74:150:99:2499,0,2531
chrVIII	204055	.	C	T	2585.77	PASS	AC=1;AF=0.5;AN=2;BaseQRankSum=0.042;DP=172;Dels=0.0;FS=5.448;HaplotypeScore=0.7887;MLEAC=1;MLEAF=0.5;MQ=42.0;MQ0=0;MQRankSum=-0.518;QD=15.03;ReadPosRankSum=-0.743	GT:AD:DP:GQ:PL	0/1:94,78:172:99:2614,0,3229
chrVIII	230966	.	C	T	2968.77	PASS	AC=1;AF=0.5;AN=2;BaseQRankSum=0.945;DP=179;Dels=0.0;FS=3.409;HaplotypeScore=0.9973;MLEAC=1;MLEAF=0.5;MQ=41.77;MQ0=1;MQRankSum=0.62;QD=16.59;ReadPosRankSum=1.129	GT:AD:DP:GQ:PL	0/1:90,89:179:99:2997,0,2940
chrVIII	304446	.	C	T	2977.77	PASS	AC=1;AF=0.5;AN=2;BaseQRankSum=-2.717;DP=185;Dels=0.0;FS=2.555;HaplotypeScore=0.0;MLEAC=1;MLEAF=0.5;MQ=41.99;MQ0=0;MQRankSum=1.344;QD=16.1;ReadPosRankSum=-1.306	GT:AD:DP:GQ:PL	0/1:93,92:185:99:3006,0,3075
chrVIII	314000	.	G	A	2910.77	PASS	AC=1;AF=0.5;AN=2;BaseQRankSum=-0.897;DP=146;Dels=0.0;FS=1.476;HaplotypeScore=0.0;MLEAC=1;MLEAF=0.5;MQ=42.0;MQ0=0;MQRankSum=0.137;QD=19.94;ReadPosRankSum=-0.583	GT:AD:DP:GQ:PL	0/1:60,86:146:99:2939,0,1938
chrVIII	325822	.	C	T	1867.77	PASS	AC=1;AF=0.5;AN=2;BaseQRankSum=0.568;DP=136;Dels=0.0;FS=9.413;HaplotypeScore=1.9806;MLEAC=1;MLEAF=0.5;MQ=41.9;MQ0=0;MQRankSum=1.571;QD=13.73;ReadPosRankSum=-1.611	GT:AD:DP:GQ:PL	0/1:76,60:136:99:1896,0,2499
chrVIII	344745	.	G	A	2412.77	PASS	AC=1;AF=0.5;AN=2;BaseQRankSum=1.288;DP=166;Dels=0.0;FS=2.132;HaplotypeScore=0.9734;MLEAC=1;MLEAF=0.5;MQ=41.91;MQ0=0;MQRankSum=0.631;QD=14.53;ReadPosRankSum=-1.464	GT:AD:DP:GQ:PL	0/1:93,73:166:99:2441,0,3106
chrVIII	362122	.	C	T	2656.77	PASS	AC=1;AF=0.5;AN=2;BaseQRankSum=1.006;DP=175;Dels=0.0;FS=1.172;HaplotypeScore=0.9469;MLEAC=1;MLEAF=0.5;MQ=41.98;MQ0=0;MQRankSum=0.728;QD=15.18;ReadPosRankSum=-0.345	GT:AD:DP:GQ:PL	0/1:93,82:175:99:2685,0,3157
chrVIII	363011	.	C	T	3101.77	PASS	AC=1;AF=0.5;AN=2;BaseQRankSum=-1.289;DP=192;Dels=0.0;FS=7.693;HaplotypeScore=0.7887;MLEAC=1;MLEAF=0.5;MQ=42.0;MQ0=0;MQRankSum=-0.119;QD=16.16;ReadPosRankSum=-0.334	GT:AD:DP:GQ:PL	0/1:95,96:192:99:3130,0,3107
chrVIII	374457	.	C	T	5000.77	PASS	AC=2;AF=1.0;AN=2;DP=127;Dels=0.0;FS=0.0;HaplotypeScore=0.0;MLEAC=2;MLEAF=1.0;MQ=42.0;MQ0=0;QD=31.4	GT:AD:DP:GQ:PL	1/1:0,127:127:99:5029,382,0
chrVIII	381556	.	C	T	2263.77	PASS	AC=1;AF=0.5;AN=2;BaseQRankSum=1.031;DP=156;Dels=0.0;FS=1.284;HaplotypeScore=0.0;MLEAC=1;MLEAF=0.5;MQ=41.91;MQ0=0;MQRankSum=0.193;QD=14.51;ReadPosRankSum=0.542	GT:AD:DP:GQ:PL	0/1:87,69:156:99:2292,0,2917
chrVIII	383594	.	G	A	3030.77	PASS	AC=1;AF=0.5;AN=2;BaseQRankSum=1.612;DP=162;Dels=0.0;FS=1.964;HaplotypeScore=0.6651;MLEAC=1;MLEAF=0.5;MQ=41.9;MQ0=0;MQRankSum=-0.072;QD=18.71;ReadPosRankSum=-0.304	GT:AD:DP:GQ:PL	0/1:74,88:162:99:3059,0,2459
chrVIII	387143	.	C	T	2017.77	PASS	AC=1;AF=0.5;AN=2;BaseQRankSum=-0.121;DP=132;Dels=0.0;FS=0.0;HaplotypeScore=0.0;MLEAC=1;MLEAF=0.5;MQ=41.99;MQ0=0;MQRankSum=-0.435;QD=15.29;ReadPosRankSum=-0.641	GT:AD:DP:GQ:PL	0/1:70,62:132:99:2046,0,2274
chrVIII	423622	.	C	T	1866.77	PASS	AC=1;AF=0.5;AN=2;BaseQRankSum=-0.174;DP=116;Dels=0.0;FS=0.0;HaplotypeScore=0.0;MLEAC=1;MLEAF=0.5;MQ=41.88;MQ0=0;MQRankSum=-0.832;QD=16.09;ReadPosRankSum=-0.229	GT:AD:DP:GQ:PL	0/1:56,60:116:99:1895,0,1751
chrVIII	445763	.	G	A	2907.77	PASS	AC=1;AF=0.5;AN=2;BaseQRankSum=0.819;DP=180;Dels=0.0;FS=2.599;HaplotypeScore=3.9434;MLEAC=1;MLEAF=0.5;MQ=41.99;MQ0=0;MQRankSum=-0.739;QD=16.15;ReadPosRankSum=0.887	GT:AD:DP:GQ:PL	0/1:93,87:180:99:2936,0,3170
chrVIII	476873	.	C	T	3316.77	PASS	AC=1;AF=0.5;AN=2;BaseQRankSum=2.48;DP=189;Dels=0.0;FS=2.498;HaplotypeScore=0.0;MLEAC=1;MLEAF=0.5;MQ=42.0;MQ0=0;MQRankSum=-1.036;QD=17.55;ReadPosRankSum=0.148	GT:AD:DP:GQ:PL	0/1:88,101:189:99:3345,0,2646
chrVIII	498471	.	G	A	2511.77	PASS	AC=1;AF=0.5;AN=2;BaseQRankSum=1.469;DP=132;Dels=0.0;FS=1.389;HaplotypeScore=0.0;MLEAC=1;MLEAF=0.5;MQ=41.99;MQ0=0;MQRankSum=0.818;QD=19.03;ReadPosRankSum=0.406	GT:AD:DP:GQ:PL	0/1:58,74:132:99:2540,0,1810
chrVIII	498699	.	C	T	1506.77	PASS	AC=1;AF=0.5;AN=2;BaseQRankSum=0.678;DP=109;Dels=0.0;FS=0.73;HaplotypeScore=0.8321;MLEAC=1;MLEAF=0.5;MQ=41.96;MQ0=0;MQRankSum=-0.617;QD=13.82;ReadPosRankSum=-0.187	GT:AD:DP:GQ:PL	0/1:63,46:109:99:1535,0,2176
chrVIII	524675	.	C	T	1557.77	PASS	AC=1;AF=0.5;AN=2;BaseQRankSum=-1.163;DP=120;Dels=0.0;FS=0.682;HaplotypeScore=3.461;MLEAC=1;MLEAF=0.5;MQ=42.0;MQ0=0;MQRankSum=-0.84;QD=12.98;ReadPosRankSum=-0.602	GT:AD:DP:GQ:PL	0/1:67,53:120:99:1586,0,2149
chrIX	69729	.	C	T	2543.77	PASS	AC=1;AF=0.5;AN=2;BaseQRankSum=-0.452;DP=144;Dels=0.0;FS=1.317;HaplotypeScore=3.2363;MLEAC=1;MLEAF=0.5;MQ=41.83;MQ0=1;MQRankSum=-0.253;QD=17.67;ReadPosRankSum=-1.733	GT:AD:DP:GQ:PL	0/1:65,79:144:99:2572,0,1982
chrIX	83039	.	G	A	2776.77	PASS	AC=1;AF=0.5;AN=2;BaseQRankSum=1.935;DP=181;Dels=0.0;FS=2.695;HaplotypeScore=0.0;MLEAC=1;MLEAF=0.5;MQ=41.99;MQ0=0;MQRankSum=-0.067;QD=15.34;ReadPosRankSum=1.095	GT:AD:DP:GQ:PL	0/1:98,83:181:99:2805,0,3309
chrIX	84961	.	C	T	3211.76	PASS	AC=1;AF=0.5;AN=2;BaseQRankSum=-2.479;DP=180;Dels=0.0;FS=10.828;HaplotypeScore=1.4679;MLEAC=1;MLEAF=0.5;MQ=42.0;MQ0=0;MQRankSum=-1.176;QD=17.84;ReadPosRankSum=-0.877	GT:AD:DP:GQ:PL	0/1:81,99:180:99:3240,0,2679
chrIX	99420	.	G	A	2939.77	PASS	AC=1;AF=0.5;AN=2;BaseQRankSum=-0.947;DP=176;Dels=0.0;FS=0.578;HaplotypeScore=6.6217;MLEAC=1;MLEAF=0.5;MQ=41.83;MQ0=0;MQRankSum=-0.308;QD=16.7;ReadPosRankSum=0.118	GT:AD:DP:GQ:PL	0/1:87,89:176:99:2968,0,2869
chrIX	136055	.	G	A	2682.77	PASS	AC=1;AF=0.5;AN=2;BaseQRankSum=1.902;DP=172;Dels=0.0;FS=5.46;HaplotypeScore=4.2166;MLEAC=1;MLEAF=0.5;MQ=42.0;MQ0=0;MQRankSum=-0.579;QD=15.6;ReadPosRankSum=1.481	GT:AD:DP:GQ:PL	0/1:92,80:172:99:2711,0,3122
chrIX	140231	.	C	T	2098.77	PASS	AC=1;AF=0.5;AN=2;BaseQRankSum=1.072;DP=154;Dels=0.0;FS=0.0;HaplotypeScore=1.9829;MLEAC=1;MLEAF=0.5;MQ=42.0;MQ0=0;MQRankSum=-0.429;QD=13.63;ReadPosRankSum=0.823	GT:AD:DP:GQ:PL	0/1:88,66:154:99:2127,0,2968
chrIX	141478	.	G	A	7238.77	PASS	AC=2;AF=1.0;AN=2;DP=190;Dels=0.0;FS=0.0;HaplotypeScore=0.0;MLEAC=2;MLEAF=1.0;MQ=41.93;MQ0=0;QD=33.62	GT:AD:DP:GQ:PL	1/1:0,190:190:99:7267,557,0
chrIX	142845	.	C	T	2679.77	PASS	AC=1;AF=0.5;AN=2;BaseQRankSum=-0.167;DP=184;Dels=0.0;FS=2.591;HaplotypeScore=1.5774;MLEAC=1;MLEAF=0.5;MQ=41.99;MQ0=0;MQRankSum=-0.814;QD=14.56;ReadPosRankSum=0.524	GT:AD:DP:GQ:PL	0/1:103,81:184:99:2708,0,3542
chrIX	186127	.	G	A	2938.77	PASS	AC=1;AF=0.5;AN=2;BaseQRankSum=-0.265;DP=174;Dels=0.0;FS=8.91;HaplotypeScore=0.0;MLEAC=1;MLEAF=0.5;MQ=41.91;MQ0=0;MQRankSum=-1.024;QD=16.89;ReadPosRankSum=-0.397	GT:AD:DP:GQ:PL	0/1:85,89:174:99:2967,0,2757
chrIX	195243	.	G	A	3398.77	PASS	AC=1;AF=0.5;AN=2;BaseQRankSum=0.4;DP=182;Dels=0.0;FS=3.49;HaplotypeScore=1.6208;MLEAC=1;MLEAF=0.5;MQ=42.0;MQ0=0;MQRankSum=-0.584;QD=18.67;ReadPosRankSum=-0.358	GT:AD:DP:GQ:PL	0/1:82,100:182:99:3427,0,2674
chrIX	214983	.	C	T	2561.77	PASS	AC=1;AF=0.5;AN=2;BaseQRankSum=-3.063;DP=171;Dels=0.0;FS=4.466;HaplotypeScore=0.0;MLEAC=1;MLEAF=0.5;MQ=42.0;MQ0=0;MQRankSum=0.403;QD=14.98;ReadPosRankSum=0.221	GT:AD:DP:GQ:PL	0/1:86,85:171:99:2590,0,2793
chrIX	229736	.	C	T	2960.77	PASS	AC=1;AF=0.5;AN=2;BaseQRankSum=0.983;DP=178;Dels=0.0;FS=4.274;HaplotypeScore=1.873;MLEAC=1;MLEAF=0.5;MQ=42.0;MQ0=0;MQRankSum=0.791;QD=16.63;ReadPosRankSum=-0.873	GT:AD:DP:GQ:PL	0/1:89,89:178:99:2989,0,2983
chrIX	252059	.	C	T	3107.77	PASS	AC=1;AF=0.5;AN=2;BaseQRankSum=1.138;DP=171;Dels=0.0;FS=5.954;HaplotypeScore=0.0;MLEAC=1;MLEAF=0.5;MQ=41.91;MQ0=0;MQRankSum=0.094;QD=18.17;ReadPosRankSum=1.348	GT:AD:DP:GQ:PL	0/1:80,91:171:99:3136,0,2715
chrIX	282884	.	G	A	2858.77	PASS	AC=1;AF=0.5;AN=2;BaseQRankSum=0.617;DP=152;Dels=0.0;FS=7.226;HaplotypeScore=0.0;MLEAC=1;MLEAF=0.5;MQ=42.0;MQ0=0;MQRankSum=0.258;QD=18.81;ReadPosRankSum=0.202	GT:AD:DP:GQ:PL	0/1:68,84:152:99:2887,0,2230
chrIX	285496	.	C	T	2530.77	PASS	AC=1;AF=0.5;AN=2;BaseQRankSum=1.894;DP=166;Dels=0.0;FS=0.573;HaplotypeScore=0.0;MLEAC=1;MLEAF=0.5;MQ=42.0;MQ0=0;MQRankSum=-0.563;QD=15.25;ReadPosRankSum=0.703	GT:AD:DP:GQ:PL	0/1:89,77:166:99:2559,0,2936
chrIX	302830	.	G	A	2728.77	PASS	AC=1;AF=0.5;AN=2;BaseQRankSum=-0.59;DP=182;Dels=0.0;FS=3.471;HaplotypeScore=3.3905;MLEAC=1;MLEAF=0.5;MQ=41.92;MQ0=0;MQRankSum=-1.103;QD=14.99;ReadPosRankSum=1.315	GT:AD:DP:GQ:PL	0/1:96,86:182:99:2757,0,3141
chrIX	307254	.	G	A	2091.77	PASS	AC=1;AF=0.5;AN=2;BaseQRankSum=-2.208;DP=130;Dels=0.0;FS=4.293;HaplotypeScore=0.0;MLEAC=1;MLEAF=0.5;MQ=41.89;MQ0=0;MQRankSum=-0.102;QD=16.09;ReadPosRankSum=2.017	GT:AD:DP:GQ:PL	0/1:63,67:130:99:2120,0,2095
chrIX	398687	.	C	T	2866.77	PASS	AC=1;AF=0.5;AN=2;BaseQRankSum=0.982;DP=182;Dels=0.0;FS=4.317;HaplotypeScore=0.7887;MLEAC=1;MLEAF=0.5;MQ=41.84;MQ0=0;MQRankSum=1.698;QD=15.75;ReadPosRankSum=0.235	GT:AD:DP:GQ:PL	0/1:96,86:182:99:2895,0,3115
chrX	55029	.	G	A	3380.77	PASS	AC=1;AF=0.5;AN=2;BaseQRankSum=1.712;DP=187;Dels=0.0;FS=14.143;HaplotypeScore=1.8533;MLEAC=1;MLEAF=0.5;MQ=41.91;MQ0=0;MQRankSum=-0.234;QD=18.08;ReadPosRankSum=0.702	GT:AD:DP:GQ:PL	0/1:88,99:187:99:3409,0,2946
chrX	72518	.	G	A	2886.77	PASS	AC=1;AF=0.5;AN=2;BaseQRankSum=1.852;DP=167;Dels=0.0;FS=1.995;HaplotypeScore=0.0;MLEAC=1;MLEAF=0.5;MQ=41.99;MQ0=0;MQRankSum=-0.975;QD=17.29;ReadPosRankSum=-0.683	GT:AD:DP:GQ:PL	0/1:83,84:167:99:2915,0,2753
chrX	73756	.	C	T	3082.77	PASS	AC=1;AF=0.5;AN=2;BaseQRankSum=-0.615;DP=181;Dels=0.0;FS=7.405;HaplotypeScore=0.734;MLEAC=1;MLEAF=0.5;MQ=41.92;MQ0=0;MQRankSum=-1.484;QD=17.03;ReadPosRankSum=1.229	GT:AD:DP:GQ:PL	0/1:86,95:181:99:3111,0,2793
chrX	99922	.	G	A	3739.77	PASS	AC=1;AF=0.5;AN=2;BaseQRankSum=0.236;DP=215;Dels=0.0;FS=0.5;HaplotypeScore=1.5774;MLEAC=1;MLEAF=0.5;MQ=41.87;MQ0=0;MQRankSum=0.192;QD=17.39;ReadPosRankSum=0.492	GT:AD:DP:GQ:PL	0/1:104,111:215:99:3768,0,3461
chrX	128835	.	G	A	3161.77	PASS	AC=1;AF=0.5;AN=2;BaseQRankSum=0.994;DP=176;Dels=0.0;FS=2.722;HaplotypeScore=1.6553;MLEAC=1;MLEAF=0.5;MQ=42.0;MQ0=0;MQRankSum=-0.875;QD=17.96;ReadPosRankSum=-0.322	GT:AD:DP:GQ:PL	0/1:80,96:176:99:3190,0,2598
chrX	137389	.	G	A	2801.77	PASS	AC=1;AF=0.5;AN=2;BaseQRankSum=0.875;DP=163;Dels=0.0;FS=0.581;HaplotypeScore=3.9836;MLEAC=1;MLEAF=0.5;MQ=41.99;MQ0=0;MQRankSum=0.095;QD=17.19;ReadPosRankSum=-1.459	GT:AD:DP:GQ:PL	0/1:79,84:163:99:2830,0,2673
chrX	138730	.	G	A	3236.77	PASS	AC=1;AF=0.5;AN=2;BaseQRankSum=0.854;DP=195;Dels=0.0;FS=0.0;HaplotypeScore=0.734;MLEAC=1;MLEAF=0.5;MQ=41.98;MQ0=0;MQRankSum=-1.684;QD=16.6;ReadPosRankSum=-0.684	GT:AD:DP:GQ:PL	0/1:97,98:195:99:3265,0,3299
chrX	157271	.	G	A	2452.77	PASS	AC=1;AF=0.5;AN=2;BaseQRankSum=2.163;DP=148;Dels=0.0;FS=2.984;HaplotypeScore=0.8321;MLEAC=1;MLEAF=0.5;MQ=41.81;MQ0=0;MQRankSum=0.257;QD=16.57;ReadPosRankSum=-0.081	GT:AD:DP:GQ:PL	0/1:75,73:148:99:2481,0,2507
chrX	160466	.	C	T	2098.77	PASS	AC=1;AF=0.5;AN=2;BaseQRankSum=1.398;DP=121;Dels=0.0;FS=1.442;HaplotypeScore=0.7887;MLEAC=1;MLEAF=0.5;MQ=42.0;MQ0=0;MQRankSum=2.872;QD=17.35;ReadPosRankSum=0.76	GT:AD:DP:GQ:PL	0/1:58,63:121:99:2127,0,1915
chrX	169315	.	G	A	2839.77	PASS	AC=1;AF=0.5;AN=2;BaseQRankSum=-1.135;DP=183;Dels=0.0;FS=1.894;HaplotypeScore=0.0;MLEAC=1;MLEAF=0.5;MQ=41.83;MQ0=0;MQRankSum=0.301;QD=15.52;ReadPosRankSum=-0.902	GT:AD:DP:GQ:PL	0/1:98,85:183:99:2868,0,3401
chrX	172996	.	G	A	3075.77	PASS	AC=1;AF=0.5;AN=2;BaseQRankSum=1.224;DP=173;Dels=0.0;FS=11.866;HaplotypeScore=2.8319;MLEAC=1;MLEAF=0.5;MQ=41.79;MQ0=0;MQRankSum=-1.961;QD=17.78;ReadPosRankSum=0.087	GT:AD:DP:GQ:PL	0/1:81,92:173:99:3104,0,2682
chrX	173055	.	G	A	3311.77	PASS	AC=1;AF=0.5;AN=2;BaseQRankSum=1.157;DP=191;Dels=0.0;FS=13.832;HaplotypeScore=0.7887;MLEAC=1;MLEAF=0.5;MQ=41.83;MQ0=0;MQRankSum=0.193;QD=17.34;ReadPosRankSum=1.83	GT:AD:DP:GQ:PL	0/1:92,99:191:99:3340,0,3108
chrX	173065	.	G	A	7221.77	PASS	AC=2;AF=1.0;AN=2;DP=181;Dels=0.0;FS=0.0;HaplotypeScore=0.9832;MLEAC=2;MLEAF=1.0;MQ=41.82;MQ0=0;QD=24.82	GT:AD:DP:GQ:PL	1/1:0,181:181:99:7250,542,0
chrX	173071	.	G	A	3308.77	PASS	AC=1;AF=0.5;AN=2;BaseQRankSum=0.508;DP=180;Dels=0.0;FS=11.392;HaplotypeScore=0.734;MLEAC=1;MLEAF=0.5;MQ=41.83;MQ0=0;MQRankSum=-1.851;QD=18.38;ReadPosRankSum=-0.39	GT:AD:DP:GQ:PL	0/1:83,97:180:99:3337,0,2759
chrX	263102	.	G	A	2193.77	PASS	AC=1;AF=0.5;AN=2;BaseQRankSum=1.257;DP=146;Dels=0.0;FS=0.617;HaplotypeScore=0.0;MLEAC=1;MLEAF=0.5;MQ=42.0;MQ0=0;MQRankSum=0.342;QD=15.03;ReadPosRankSum=-0.507	GT:AD:DP:GQ:PL	0/1:79,67:146:99:2222,0,2651
chrX	286436	.	G	A	3011.77	PASS	AC=1;AF=0.5;AN=2;BaseQRankSum=0.316;DP=186;Dels=0.0;FS=2.51;HaplotypeScore=3.034;MLEAC=1;MLEAF=0.5;MQ=42.0;MQ0=0;MQRankSum=-0.223;QD=16.19;ReadPosRankSum=0.147	GT:AD:DP:GQ:PL	0/1:95,91:186:99:3040,0,3167
chrX	317198	.	G	A	1972.77	PASS	AC=1;AF=0.5;AN=2;BaseQRankSum=-0.189;DP=119;Dels=0.0;FS=2.667;HaplotypeScore=0.0;MLEAC=1;MLEAF=0.5;MQ=42.0;MQ0=0;MQRankSum=-0.673;QD=16.58;ReadPosRankSum=0.024	GT:AD:DP:GQ:PL	0/1:58,61:119:99:2001,0,1932
chrX	352135	.	G	A	3112.77	PASS	AC=1;AF=0.5;AN=2;BaseQRankSum=0.59;DP=187;Dels=0.0;FS=5.203;HaplotypeScore=0.0;MLEAC=1;MLEAF=0.5;MQ=42.0;MQ0=0;MQRankSum=-0.599;QD=16.65;ReadPosRankSum=-0.234	GT:AD:DP:GQ:PL	0/1:94,93:187:99:3141,0,3186
chrX	403706	.	G	A	3072.77	PASS	AC=1;AF=0.5;AN=2;BaseQRankSum=1.206;DP=155;Dels=0.0;FS=1.275;HaplotypeScore=0.9578;MLEAC=1;MLEAF=0.5;MQ=41.99;MQ0=0;MQRankSum=-0.919;QD=19.82;ReadPosRankSum=0.789	GT:AD:DP:GQ:PL	0/1:65,90:155:99:3101,0,2068
chrX	436433	.	G	A	1253.77	PASS	AC=1;AF=0.5;AN=2;BaseQRankSum=-1.718;DP=82;Dels=0.0;FS=6.187;HaplotypeScore=3.7468;MLEAC=1;MLEAF=0.5;MQ=42.0;MQ0=0;MQRankSum=-0.269;QD=15.29;ReadPosRankSum=-0.687	GT:AD:DP:GQ:PL	0/1:43,39:82:99:1282,0,1483
chrX	445591	.	G	A	2126.77	PASS	AC=1;AF=0.5;AN=2;BaseQRankSum=0.002;DP=137;Dels=0.0;FS=3.037;HaplotypeScore=8.0658;MLEAC=1;MLEAF=0.5;MQ=41.87;MQ0=0;MQRankSum=-0.683;QD=15.52;ReadPosRankSum=-0.662	GT:AD:DP:GQ:PL	0/1:72,65:137:99:2155,0,2459
chrX	505567	.	G	A	3010.77	PASS	AC=1;AF=0.5;AN=2;BaseQRankSum=-1.825;DP=177;Dels=0.0;FS=0.0;HaplotypeScore=0.7887;MLEAC=1;MLEAF=0.5;MQ=41.9;MQ0=0;MQRankSum=1.511;QD=17.01;ReadPosRankSum=0.07	GT:AD:DP:GQ:PL	0/1:82,94:177:99:3039,0,2705
chrX	513677	.	G	A	2950.77	PASS	AC=1;AF=0.5;AN=2;BaseQRankSum=-0.379;DP=181;Dels=0.0;FS=1.155;HaplotypeScore=1.9889;MLEAC=1;MLEAF=0.5;MQ=41.92;MQ0=0;MQRankSum=-0.691;QD=16.3;ReadPosRankSum=-0.972	GT:AD:DP:GQ:PL	0/1:93,88:181:99:2979,0,3198
chrX	532803	.	G	A	3022.77	PASS	AC=1;AF=0.5;AN=2;BaseQRankSum=-1.824;DP=189;Dels=0.0;FS=1.131;HaplotypeScore=0.9789;MLEAC=1;MLEAF=0.5;MQ=41.92;MQ0=0;MQRankSum=-0.025;QD=15.99;ReadPosRankSum=-0.456	GT:AD:DP:GQ:PL	0/1:91,98:189:99:3051,0,2957
chrX	578176	.	G	A	2140.77	PASS	AC=1;AF=0.5;AN=2;BaseQRankSum=1.274;DP=140;Dels=0.0;FS=7.582;HaplotypeScore=2.1877;MLEAC=1;MLEAF=0.5;MQ=42.0;MQ0=0;MQRankSum=-0.412;QD=15.29;ReadPosRankSum=-0.487	GT:AD:DP:GQ:PL	0/1:76,64:140:99:2169,0,2523
chrX	587014	.	G	A	2831.77	PASS	AC=1;AF=0.5;AN=2;BaseQRankSum=0.443;DP=176;Dels=0.0;FS=1.163;HaplotypeScore=1.9248;MLEAC=1;MLEAF=0.5;MQ=41.92;MQ0=0;MQRankSum=0.526;QD=16.09;ReadPosRankSum=-0.268	GT:AD:DP:GQ:PL	0/1:92,84:176:99:2860,0,3107
chrX	608090	.	G	A	2619.77	PASS	AC=1;AF=0.5;AN=2;BaseQRankSum=-0.254;DP=153;Dels=0.0;FS=1.29;HaplotypeScore=0.0;MLEAC=1;MLEAF=0.5;MQ=42.0;MQ0=0;MQRankSum=-0.25;QD=17.12;ReadPosRankSum=1.134	GT:AD:DP:GQ:PL	0/1:73,80:153:99:2648,0,2402
chrX	620499	.	C	T	1840.77	PASS	AC=1;AF=0.5;AN=2;BaseQRankSum=2.087;DP=129;Dels=0.0;FS=0.0;HaplotypeScore=3.9614;MLEAC=1;MLEAF=0.5;MQ=41.87;MQ0=0;MQRankSum=0.962;QD=14.27;ReadPosRankSum=-0.48	GT:AD:DP:GQ:PL	0/1:70,59:129:99:1869,0,2130
chrX	622391	.	G	A	2266.77	PASS	AC=1;AF=0.5;AN=2;BaseQRankSum=2.472;DP=141;Dels=0.0;FS=4.165;HaplotypeScore=0.0;MLEAC=1;MLEAF=0.5;MQ=41.97;MQ0=0;MQRankSum=0.423;QD=16.08;ReadPosRankSum=0.307	GT:AD:DP:GQ:PL	0/1:70,71:141:99:2295,0,2245
chrX	651838	.	C	T	2447.77	PASS	AC=1;AF=0.5;AN=2;BaseQRankSum=1.088;DP=157;Dels=0.0;FS=5.405;HaplotypeScore=0.734;MLEAC=1;MLEAF=0.5;MQ=41.91;MQ0=0;MQRankSum=-0.638;QD=15.59;ReadPosRankSum=0.462	GT:AD:DP:GQ:PL	0/1:83,74:157:99:2476,0,2717
chrX	667423	.	G	A	1546.77	PASS	AC=1;AF=0.5;AN=2;BaseQRankSum=0.11;DP=101;Dels=0.0;FS=0.894;HaplotypeScore=0.0;MLEAC=1;MLEAF=0.5;MQ=41.06;MQ0=1;MQRankSum=0.524;QD=15.31;ReadPosRankSum=0.062	GT:AD:DP:GQ:PL	0/1:50,51:101:99:1575,0,1644
chrX	676712	.	G	A	3169.77	PASS	AC=1;AF=0.5;AN=2;BaseQRankSum=0.026;DP=198;Dels=0.0;FS=8.229;HaplotypeScore=0.0;MLEAC=1;MLEAF=0.5;MQ=41.92;MQ0=0;MQRankSum=0.795;QD=16.01;ReadPosRankSum=-0.192	GT:AD:DP:GQ:PL	0/1:100,98:198:99:3198,0,3313
chrX	683321	.	G	A	3434.77	PASS	AC=1;AF=0.5;AN=2;BaseQRankSum=1.075;DP=199;Dels=0.0;FS=0.0;HaplotypeScore=2.6207;MLEAC=1;MLEAF=0.5;MQ=42.0;MQ0=0;MQRankSum=-0.171;QD=17.26;ReadPosRankSum=1.812	GT:AD:DP:GQ:PL	0/1:96,103:199:99:3463,0,3156
chrXI	20182	.	C	T	1887.77	PASS	AC=1;AF=0.5;AN=2;BaseQRankSum=-1.617;DP=128;Dels=0.0;FS=8.104;HaplotypeScore=3.62;MLEAC=1;MLEAF=0.5;MQ=42.0;MQ0=0;MQRankSum=-0.834;QD=14.75;ReadPosRankSum=-0.631	GT:AD:DP:GQ:PL	0/1:68,59:128:99:1916,0,2318
chrXI	27316	.	C	T	2237.77	PASS	AC=1;AF=0.5;AN=2;BaseQRankSum=-1.807;DP=133;Dels=0.0;FS=7.858;HaplotypeScore=0.0;MLEAC=1;MLEAF=0.5;MQ=41.99;MQ0=0;MQRankSum=1.141;QD=16.83;ReadPosRankSum=-0.263	GT:AD:DP:GQ:PL	0/1:65,68:133:99:2266,0,2218
chrXI	31003	.	G	A	2167.77	PASS	AC=1;AF=0.5;AN=2;BaseQRankSum=-0.278;DP=149;Dels=0.0;FS=0.0;HaplotypeScore=0.9867;MLEAC=1;MLEAF=0.5;MQ=41.99;MQ0=0;MQRankSum=-0.251;QD=14.55;ReadPosRankSum=-0.917	GT:AD:DP:GQ:PL	0/1:84,65:149:99:2196,0,2934
chrXI	42461	.	C	T	1909.77	PASS	AC=1;AF=0.5;AN=2;BaseQRankSum=-0.261;DP=122;Dels=0.0;FS=1.959;HaplotypeScore=0.0;MLEAC=1;MLEAF=0.5;MQ=41.88;MQ0=0;MQRankSum=0.543;QD=15.65;ReadPosRankSum=1.383	GT:AD:DP:GQ:PL	0/1:63,59:122:99:1938,0,2061
chrXI	77847	.	C	T	3085.77	PASS	AC=1;AF=0.5;AN=2;BaseQRankSum=-3.075;DP=182;Dels=0.0;FS=0.554;HaplotypeScore=6.4022;MLEAC=1;MLEAF=0.5;MQ=41.98;MQ0=0;MQRankSum=0.246;QD=16.95;ReadPosRankSum=1.503	GT:AD:DP:GQ:PL	0/1:81,101:182:99:3114,0,2664
chrXI	108777	.	C	T	2326.77	PASS	AC=1;AF=0.5;AN=2;BaseQRankSum=0.356;DP=144;Dels=0.0;FS=0.62;HaplotypeScore=9.5857;MLEAC=1;MLEAF=0.5;MQ=41.9;MQ0=0;MQRankSum=-1.059;QD=16.16;ReadPosRankSum=0.667	GT:AD:DP:GQ:PL	0/1:73,71:144:99:2355,0,2456
chrXI	134588	.	C	T	2310.77	PASS	AC=1;AF=0.5;AN=2;BaseQRankSum=0.747;DP=154;Dels=0.0;FS=16.256;HaplotypeScore=0.0;MLEAC=1;MLEAF=0.5;MQ=41.91;MQ0=0;MQRankSum=0.482;QD=15.0;ReadPosRankSum=-1.167	GT:AD:DP:GQ:PL	0/1:83,71:154:99:2339,0,2822
chrXI	159497	.	C	T	2625.77	PASS	AC=1;AF=0.5;AN=2;BaseQRankSum=0.097;DP=149;Dels=0.0;FS=0.0;HaplotypeScore=0.0;MLEAC=1;MLEAF=0.5;MQ=41.97;MQ0=0;MQRankSum=-1.833;QD=17.62;ReadPosRankSum=-1.563	GT:AD:DP:GQ:PL	0/1:72,77:149:99:2654,0,2402
chrXI	164638	.	C	T	1637.77	PASS	AC=1;AF=0.5;AN=2;BaseQRankSum=1.597;DP=94;Dels=0.0;FS=18.816;HaplotypeScore=0.0;MLEAC=1;MLEAF=0.5;MQ=42.0;MQ0=0;MQRankSum=-1.854;QD=17.42;ReadPosRankSum=0.182	GT:AD:DP:GQ:PL	0/1:45,49:94:99:1666,0,1480
chrXI	204341	.	C	T	2373.77	PASS	AC=1;AF=0.5;AN=2;BaseQRankSum=-1.015;DP=155;Dels=0.0;FS=5.815;HaplotypeScore=0.7887;MLEAC=1;MLEAF=0.5;MQ=41.91;MQ0=0;MQRankSum=0.027;QD=15.31;ReadPosRankSum=1.244	GT:AD:DP:GQ:PL	0/1:79,76:155:99:2402,0,2570
chrXI	212329	.	G	A	1875.77	PASS	AC=1;AF=0.5;AN=2;BaseQRankSum=-0.27;DP=133;Dels=0.0;FS=1.474;HaplotypeScore=7.9465;MLEAC=1;MLEAF=0.5;MQ=41.78;MQ0=0;MQRankSum=0.824;QD=14.1;ReadPosRankSum=-0.179	GT:AD:DP:GQ:PL	0/1:75,58:133:99:1904,0,2579
chrXI	219368	.	G	A	2489.77	PASS	AC=1;AF=0.5;AN=2;BaseQRankSum=-0.726;DP=157;Dels=0.0;FS=0.0;HaplotypeScore=0.0;MLEAC=1;MLEAF=0.5;MQ=41.91;MQ0=0;MQRankSum=0.87;QD=15.86;ReadPosRankSum=-0.012	GT:AD:DP:GQ:PL	0/1:82,75:157:99:2518,0,2767
chrXI	234380	.	C	T	2737.77	PASS	AC=1;AF=0.5;AN=2;BaseQRankSum=0.794;DP=165;Dels=0.0;FS=10.931;HaplotypeScore=0.0;MLEAC=1;MLEAF=0.5;MQ=42.0;MQ0=0;MQRankSum=-0.5;QD=16.59;ReadPosRankSum=1.514	GT:AD:DP:GQ:PL	0/1:82,83:165:99:2766,0,2724
chrXI	235750	.	C	T	2468.77	PASS	AC=1;AF=0.5;AN=2;BaseQRankSum=-0.228;DP=163;Dels=0.0;FS=1.218;HaplotypeScore=0.0;MLEAC=1;MLEAF=0.5;MQ=41.99;MQ0=0;MQRankSum=0.102;QD=15.15;ReadPosRankSum=-1.217	GT:AD:DP:GQ:PL	0/1:88,75:163:99:2497,0,3024
chrXI	259826	.	C	T	2115.77	PASS	AC=1;AF=0.5;AN=2;BaseQRankSum=0.25;DP=125;Dels=0.0;FS=6.957;HaplotypeScore=0.0;MLEAC=1;MLEAF=0.5;MQ=41.88;MQ0=0;MQRankSum=-1.159;QD=16.93;ReadPosRankSum=-1.243	GT:AD:DP:GQ:PL	0/1:60,65:125:99:2144,0,2000
chrXI	279009	.	G	A	3219.84	PASS	AC=1;AF=0.5;AN=2;BaseQRankSum=-1.086;DP=178;Dels=0.0;FS=0.0;HaplotypeScore=0.7887;MLEAC=1;MLEAF=0.5;MQ=42.0;MQ0=0;MQRankSum=0.086;QD=18.09;ReadPosRankSum=-0.588	GT:AD:DP:GQ:PL	0/1:78,100:178:99:3248,0,2445
chrXI	310098	.	C	T	4093.77	PASS	AC=1;AF=0.5;AN=2;BaseQRankSum=1.806;DP=243;Dels=0.0;FS=15.334;HaplotypeScore=1.5774;MLEAC=1;MLEAF=0.5;MQ=41.94;MQ0=0;MQRankSum=0.746;QD=16.85;ReadPosRankSum=-0.581	GT:AD:DP:GQ:PL	0/1:121,122:243:99:4122,0,3922
chrXI	335024	.	C	T	2065.77	PASS	AC=1;AF=0.5;AN=2;BaseQRankSum=-1.014;DP=146;Dels=0.0;FS=3.915;HaplotypeScore=6.146;MLEAC=1;MLEAF=0.5;MQ=41.77;MQ0=0;MQRankSum=-0.755;QD=14.15;ReadPosRankSum=-1.073	GT:AD:DP:GQ:PL	0/1:78,68:146:99:2094,0,2639
chrXI	344795	.	C	T	3574.77	PASS	AC=1;AF=0.5;AN=2;BaseQRankSum=1.085;DP=181;Dels=0.0;FS=5.358;HaplotypeScore=3.3195;MLEAC=1;MLEAF=0.5;MQ=41.89;MQ0=0;MQRankSum=1.325;QD=19.75;ReadPosRankSum=-0.537	GT:AD:DP:GQ:PL	0/1:76,104:181:99:3603,0,2467
chrXI	352164	.	C	T	2784.77	PASS	AC=1;AF=0.5;AN=2;BaseQRankSum=-0.08;DP=147;Dels=0.0;FS=0.0;HaplotypeScore=8.2715;MLEAC=1;MLEAF=0.5;MQ=41.97;MQ0=0;MQRankSum=-0.76;QD=18.94;ReadPosRankSum=-0.08	GT:AD:DP:GQ:PL	0/1:64,83:147:99:2813,0,2069
chrXI	356440	.	C	T	2461.77	PASS	AC=1;AF=0.5;AN=2;BaseQRankSum=0.947;DP=145;Dels=0.0;FS=0.617;HaplotypeScore=1.6208;MLEAC=1;MLEAF=0.5;MQ=42.0;MQ0=0;MQRankSum=1.402;QD=16.98;ReadPosRankSum=0.303	GT:AD:DP:GQ:PL	0/1:71,74:145:99:2490,0,2306
chrXI	385155	.	C	T	233.77	PASS	AC=1;AF=0.5;AN=2;BaseQRankSum=-3.444;DP=98;Dels=0.0;FS=57.241;HaplotypeScore=0.0;MLEAC=1;MLEAF=0.5;MQ=41.46;MQ0=0;MQRankSum=-4.864;QD=2.39;ReadPosRankSum=-5.299	GT:AD:DP:GQ:PL	0/1:83,15:98:99:262,0,2855
chrXI	392635	.	C	T	2269.77	PASS	AC=1;AF=0.5;AN=2;BaseQRankSum=2.258;DP=119;Dels=0.0;FS=0.698;HaplotypeScore=2.2566;MLEAC=1;MLEAF=0.5;MQ=41.88;MQ0=0;MQRankSum=0.008;QD=19.07;ReadPosRankSum=0.549	GT:AD:DP:GQ:PL	0/1:52,67:119:99:2298,0,1596
chrXI	420371	.	C	T	2154.77	PASS	AC=1;AF=0.5;AN=2;BaseQRankSum=-3.136;DP=148;Dels=0.0;FS=0.0;HaplotypeScore=0.5784;MLEAC=1;MLEAF=0.5;MQ=41.99;MQ0=0;MQRankSum=0.785;QD=14.56;ReadPosRankSum=-0.19	GT:AD:DP:GQ:PL	0/1:76,72:148:99:2183,0,2435
chrXI	435657	.	G	A	2582.77	PASS	AC=1;AF=0.5;AN=2;BaseQRankSum=1.64;DP=168;Dels=0.0;FS=5.65;HaplotypeScore=0.0;MLEAC=1;MLEAF=0.5;MQ=41.99;MQ0=0;MQRankSum=-1.007;QD=15.37;ReadPosRankSum=0.651	GT:AD:DP:GQ:PL	0/1:89,79:168:99:2611,0,2867
chrXI	453304	.	G	A	2662.77	PASS	AC=1;AF=0.5;AN=2;BaseQRankSum=0.735;DP=166;Dels=0.0;FS=0.0;HaplotypeScore=1.6208;MLEAC=1;MLEAF=0.5;MQ=41.91;MQ0=0;MQRankSum=0.154;QD=16.04;ReadPosRankSum=-0.192	GT:AD:DP:GQ:PL	0/1:86,80:166:99:2691,0,2931
chrXI	463927	.	C	T	2295.77	PASS	AC=1;AF=0.5;AN=2;BaseQRankSum=-1.511;DP=163;Dels=0.0;FS=0.0;HaplotypeScore=0.0;MLEAC=1;MLEAF=0.5;MQ=42.0;MQ0=0;MQRankSum=0.573;QD=14.08;ReadPosRankSum=-0.553	GT:AD:DP:GQ:PL	0/1:86,77:163:99:2324,0,2885
chrXI	473847	.	C	T	2910.77	PASS	AC=1;AF=0.5;AN=2;BaseQRankSum=0.898;DP=183;Dels=0.0;FS=1.814;HaplotypeScore=2.5093;MLEAC=1;MLEAF=0.5;MQ=42.0;MQ0=0;MQRankSum=0.462;QD=15.91;ReadPosRankSum=0.652	GT:AD:DP:GQ:PL	0/1:96,87:183:99:2939,0,3240
chrXI	487386	.	G	A	2562.77	PASS	AC=1;AF=0.5;AN=2;BaseQRankSum=0.465;DP=162;Dels=0.0;FS=2.896;HaplotypeScore=0.9997;MLEAC=1;MLEAF=0.5;MQ=42.0;MQ0=0;MQRankSum=0.119;QD=15.82;ReadPosRankSum=0.183	GT:AD:DP:GQ:PL	0/1:86,76:162:99:2591,0,2936
chrXI	520915	.	C	T	2100.77	PASS	AC=1;AF=0.5;AN=2;BaseQRankSum=-1.132;DP=128;Dels=0.0;FS=9.069;HaplotypeScore=1.5226;MLEAC=1;MLEAF=0.5;MQ=42.0;MQ0=0;MQRankSum=-0.36;QD=16.41;ReadPosRankSum=-1.022	GT:AD:DP:GQ:PL	0/1:64,64:128:99:2129,0,2181
chrXI	533506	.	C	T	2504.77	PASS	AC=1;AF=0.5;AN=2;BaseQRankSum=3.456;DP=162;Dels=0.0;FS=5.695;HaplotypeScore=1.8665;MLEAC=1;MLEAF=0.5;MQ=41.98;MQ0=0;MQRankSum=-1.706;QD=15.46;ReadPosRankSum=1.478	GT:AD:DP:GQ:PL	0/1:87,75:162:99:2533,0,2891
chrXI	551631	.	C	T	2856.77	PASS	AC=1;AF=0.5;AN=2;BaseQRankSum=-0.172;DP=175;Dels=0.0;FS=1.176;HaplotypeScore=2.893;MLEAC=1;MLEAF=0.5;MQ=41.77;MQ0=0;MQRankSum=1.374;QD=16.32;ReadPosRankSum=-0.592	GT:AD:DP:GQ:PL	0/1:88,87:175:99:2885,0,2958
chrXI	559432	.	C	T	3280.77	PASS	AC=1;AF=0.5;AN=2;BaseQRankSum=1.254;DP=179;Dels=0.0;FS=7.465;HaplotypeScore=0.0;MLEAC=1;MLEAF=0.5;MQ=42.0;MQ0=0;MQRankSum=-3.747;QD=18.33;ReadPosRankSum=-1.315	GT:AD:DP:GQ:PL	0/1:83,96:179:99:3309,0,2744
chrXI	575076	.	G	A	2977.77	PASS	AC=1;AF=0.5;AN=2;BaseQRankSum=0.884;DP=170;Dels=0.0;FS=9.199;HaplotypeScore=0.0;MLEAC=1;MLEAF=0.5;MQ=41.99;MQ0=0;MQRankSum=-0.996;QD=17.52;ReadPosRankSum=-2.478	GT:AD:DP:GQ:PL	0/1:82,88:170:99:3006,0,2753
chrXI	613811	.	G	A	5488.77	PASS	AC=2;AF=1.0;AN=2;DP=145;Dels=0.0;FS=0.0;HaplotypeScore=4.767;MLEAC=2;MLEAF=1.0;MQ=41.65;MQ0=0;QD=31.45	GT:AD:DP:GQ:PL	1/1:0,145:145:99:5517,433,0
chrXI	638267	.	G	A	2241.77	PASS	AC=1;AF=0.5;AN=2;BaseQRankSum=1.649;DP=142;Dels=0.0;FS=5.034;HaplotypeScore=2.4573;MLEAC=1;MLEAF=0.5;MQ=41.99;MQ0=0;MQRankSum=-1.327;QD=15.79;ReadPosRankSum=0.931	GT:AD:DP:GQ:PL	0/1:73,69:142:99:2270,0,2343
chrXI	640548	.	C	T	1940.77	PASS	AC=1;AF=0.5;AN=2;BaseQRankSum=0.295;DP=146;Dels=0.0;FS=3.168;HaplotypeScore=0.0;MLEAC=1;MLEAF=0.5;MQ=41.76;MQ0=1;MQRankSum=0.688;QD=13.29;ReadPosRankSum=0.07	GT:AD:DP:GQ:PL	0/1:85,61:146:99:1969,0,2955
chrXII	19074	.	C	T	1753.77	PASS	AC=1;AF=0.5;AN=2;BaseQRankSum=0.009;DP=153;Dels=0.0;FS=0.626;HaplotypeScore=0.6651;MLEAC=1;MLEAF=0.5;MQ=41.9;MQ0=0;MQRankSum=1.337;QD=11.46;ReadPosRankSum=1.115	GT:AD:DP:GQ:PL	0/1:95,58:153:99:1782,0,3270
chrXII	76181	.	C	T	2697.77	PASS	AC=1;AF=0.5;AN=2;BaseQRankSum=0.81;DP=182;Dels=0.0;FS=4.308;HaplotypeScore=0.0;MLEAC=1;MLEAF=0.5;MQ=42.0;MQ0=0;MQRankSum=1.455;QD=14.82;ReadPosRankSum=-0.028	GT:AD:DP:GQ:PL	0/1:101,81:182:99:2726,0,3466
chrXII	111558	.	G	A	2303.77	PASS	AC=1;AF=0.5;AN=2;BaseQRankSum=-0.074;DP=136;Dels=0.0;FS=1.369;HaplotypeScore=0.8321;MLEAC=1;MLEAF=0.5;MQ=42.0;MQ0=0;MQRankSum=-1.119;QD=16.94;ReadPosRankSum=0.444	GT:AD:DP:GQ:PL	0/1:67,69:136:99:2332,0,2210
chrXII	142720	.	C	T	2771.77	PASS	AC=1;AF=0.5;AN=2;BaseQRankSum=1.194;DP=176;Dels=0.0;FS=8.846;HaplotypeScore=0.9999;MLEAC=1;MLEAF=0.5;MQ=41.99;MQ0=0;MQRankSum=0.747;QD=15.75;ReadPosRankSum=0.009	GT:AD:DP:GQ:PL	0/1:93,83:176:99:2800,0,3176
chrXII	174246	.	C	T	2932.77	PASS	AC=1;AF=0.5;AN=2;BaseQRankSum=0.913;DP=173;Dels=0.0;FS=7.818;HaplotypeScore=0.9665;MLEAC=1;MLEAF=0.5;MQ=41.99;MQ0=0;MQRankSum=0.369;QD=16.95;ReadPosRankSum=-1.004	GT:AD:DP:GQ:PL	0/1:83,90:173:99:2961,0,2712
chrXII	177408	.	C	T	2515.77	PASS	AC=1;AF=0.5;AN=2;BaseQRankSum=-1.291;DP=163;Dels=0.0;FS=1.974;HaplotypeScore=0.0;MLEAC=1;MLEAF=0.5;MQ=41.99;MQ0=0;MQRankSum=0.54;QD=15.43;ReadPosRankSum=0.238	GT:AD:DP:GQ:PL	0/1:86,77:163:99:2544,0,2961
chrXII	201811	.	G	A	2376.77	PASS	AC=1;AF=0.5;AN=2;BaseQRankSum=0.343;DP=138;Dels=0.0;FS=6.771;HaplotypeScore=0.0;MLEAC=1;MLEAF=0.5;MQ=42.0;MQ0=0;MQRankSum=-0.377;QD=17.22;ReadPosRankSum=0.91	GT:AD:DP:GQ:PL	0/1:66,72:138:99:2405,0,2164
chrXII	225264	.	C	T	2945.77	PASS	AC=1;AF=0.5;AN=2;BaseQRankSum=1.136;DP=174;Dels=0.0;FS=0.0;HaplotypeScore=0.7887;MLEAC=1;MLEAF=0.5;MQ=41.99;MQ0=0;MQRankSum=2.181;QD=16.93;ReadPosRankSum=1.166	GT:AD:DP:GQ:PL	0/1:88,86:174:99:2974,0,2981
chrXII	231294	.	C	T	2583.77	PASS	AC=1;AF=0.5;AN=2;BaseQRankSum=1.314;DP=158;Dels=0.0;FS=1.249;HaplotypeScore=0.0;MLEAC=1;MLEAF=0.5;MQ=42.0;MQ0=0;MQRankSum=-0.625;QD=16.35;ReadPosRankSum=1.143	GT:AD:DP:GQ:PL	0/1:82,76:158:99:2612,0,2752
chrXII	232085	.	C	T	2714.77	PASS	AC=1;AF=0.5;AN=2;BaseQRankSum=0.636;DP=181;Dels=0.0;FS=1.845;HaplotypeScore=2.7396;MLEAC=1;MLEAF=0.5;MQ=42.0;MQ0=0;MQRankSum=-0.084;QD=15.0;ReadPosRankSum=0.522	GT:AD:DP:GQ:PL	0/1:98,83:181:99:2743,0,3288
chrXII	234186	.	C	T	2583.77	PASS	AC=1;AF=0.5;AN=2;BaseQRankSum=0.761;DP=150;Dels=0.0;FS=2.112;HaplotypeScore=0.734;MLEAC=1;MLEAF=0.5;MQ=41.72;MQ0=2;MQRankSum=-0.327;QD=17.23;ReadPosRankSum=-0.554	GT:AD:DP:GQ:PL	0/1:69,81:150:99:2612,0,2295
chrXII	260596	.	C	T	5390.77	PASS	AC=2;AF=1.0;AN=2;DP=138;Dels=0.01;FS=0.0;HaplotypeScore=2.7853;MLEAC=2;MLEAF=1.0;MQ=42.0;MQ0=0;QD=28.4	GT:AD:DP:GQ:PL	1/1:0,137:137:99:5419,412,0
chrXII	265842	.	C	T	2861.77	PASS	AC=1;AF=0.5;AN=2;BaseQRankSum=4.058;DP=172;Dels=0.0;FS=0.568;HaplotypeScore=1.5226;MLEAC=1;MLEAF=0.5;MQ=42.0;MQ0=0;MQRankSum=0.291;QD=16.64;ReadPosRankSum=-0.043	GT:AD:DP:GQ:PL	0/1:87,85:172:99:2890,0,2715
chrXII	273925	.	G	A	2083.77	PASS	AC=1;AF=0.5;AN=2;BaseQRankSum=1.373;DP=141;Dels=0.0;FS=2.167;HaplotypeScore=0.734;MLEAC=1;MLEAF=0.5;MQ=41.99;MQ0=0;MQRankSum=0.027;QD=14.78;ReadPosRankSum=-0.445	GT:AD:DP:GQ:PL	0/1:77,64:141:99:2112,0,2550
chrXII	289302	.	C	T	2423.77	PASS	AC=1;AF=0.5;AN=2;BaseQRankSum=-0.582;DP=180;Dels=0.0;FS=0.552;HaplotypeScore=3.6965;MLEAC=1;MLEAF=0.5;MQ=41.97;MQ0=0;MQRankSum=0.233;QD=13.47;ReadPosRankSum=-1.372	GT:AD:DP:GQ:PL	0/1:101,79:180:99:2452,0,3421
chrXII	300568	.	G	A	1842.77	PASS	AC=1;AF=0.5;AN=2;BaseQRankSum=-2.264;DP=139;Dels=0.0;FS=0.0;HaplotypeScore=10.8451;MLEAC=1;MLEAF=0.5;MQ=41.97;MQ0=0;MQRankSum=1.072;QD=13.26;ReadPosRankSum=-0.822	GT:AD:DP:GQ:PL	0/1:79,59:139:99:1871,0,2713
chrXII	369533	.	G	A	1504.77	PASS	AC=1;AF=0.5;AN=2;BaseQRankSum=1.945;DP=73;Dels=0.0;FS=2.151;HaplotypeScore=0.0;MLEAC=1;MLEAF=0.5;MQ=42.0;MQ0=0;MQRankSum=0.062;QD=20.61;ReadPosRankSum=1.629	GT:AD:DP:GQ:PL	0/1:29,44:73:99:1533,0,810
chrXII	371662	.	C	T	2607.77	PASS	AC=1;AF=0.5;AN=2;BaseQRankSum=1.462;DP=153;Dels=0.0;FS=0.0;HaplotypeScore=2.6688;MLEAC=1;MLEAF=0.5;MQ=42.0;MQ0=0;MQRankSum=-1.093;QD=17.04;ReadPosRankSum=0.582	GT:AD:DP:GQ:PL	0/1:74,79:153:99:2636,0,2425
chrXII	375250	.	C	T	2647.77	PASS	AC=1;AF=0.5;AN=2;BaseQRankSum=-1.775;DP=171;Dels=0.0;FS=22.807;HaplotypeScore=0.7887;MLEAC=1;MLEAF=0.5;MQ=40.41;MQ0=0;MQRankSum=1.233;QD=15.48;ReadPosRankSum=-0.416	GT:AD:DP:GQ:PL	0/1:84,86:171:99:2676,0,2764
chrXII	451062	.	C	T	2316.77	PASS	AC=1;AF=0.5;AN=2;BaseQRankSum=1.094;DP=114;Dels=0.0;FS=2.057;HaplotypeScore=8.796;MLEAC=1;MLEAF=0.5;MQ=41.87;MQ0=0;MQRankSum=1.37;QD=20.32;ReadPosRankSum=1.577	GT:AD:DP:GQ:PL	0/1:47,67:114:99:2345,0,1454
chrXII	498095	.	C	T	2965.77	PASS	AC=1;AF=0.5;AN=2;BaseQRankSum=-0.986;DP=187;Dels=0.0;FS=2.544;HaplotypeScore=1.9525;MLEAC=1;MLEAF=0.5;MQ=41.99;MQ0=0;MQRankSum=0.545;QD=15.86;ReadPosRankSum=1.946	GT:AD:DP:GQ:PL	0/1:98,89:187:99:2994,0,3351
chrXII	515160	.	C	T	2491.77	PASS	AC=1;AF=0.5;AN=2;BaseQRankSum=0.505;DP=152;Dels=0.0;FS=0.0;HaplotypeScore=1.9956;MLEAC=1;MLEAF=0.5;MQ=41.91;MQ0=0;MQRankSum=1.025;QD=16.39;ReadPosRankSum=0.424	GT:AD:DP:GQ:PL	0/1:73,79:152:99:2520,0,2254
chrXII	520628	.	C	T	2894.77	PASS	AC=1;AF=0.5;AN=2;BaseQRankSum=-0.572;DP=153;Dels=0.0;FS=2.079;HaplotypeScore=0.0;MLEAC=1;MLEAF=0.5;MQ=41.9;MQ0=0;MQRankSum=2.97;QD=18.92;ReadPosRankSum=-0.263	GT:AD:DP:GQ:PL	0/1:67,86:153:99:2923,0,2202
chrXII	522573	.	G	A	2634.77	PASS	AC=1;AF=0.5;AN=2;BaseQRankSum=0.043;DP=150;Dels=0.0;FS=0.604;HaplotypeScore=0.8941;MLEAC=1;MLEAF=0.5;MQ=42.0;MQ0=0;MQRankSum=-1.352;QD=17.57;ReadPosRankSum=-0.664	GT:AD:DP:GQ:PL	0/1:72,78:150:99:2663,0,2478
chrXII	552192	.	C	T	2122.77	PASS	AC=1;AF=0.5;AN=2;BaseQRankSum=0.87;DP=128;Dels=0.0;FS=0.0;HaplotypeScore=0.0;MLEAC=1;MLEAF=0.5;MQ=42.0;MQ0=0;MQRankSum=1.38;QD=16.58;ReadPosRankSum=2.219	GT:AD:DP:GQ:PL	0/1:62,66:128:99:2151,0,2014
chrXII	554225	.	C	T	2370.77	PASS	AC=1;AF=0.5;AN=2;BaseQRankSum=-0.495;DP=139;Dels=0.0;FS=4.018;HaplotypeScore=0.0;MLEAC=1;MLEAF=0.5;MQ=42.0;MQ0=0;MQRankSum=0.095;QD=17.06;ReadPosRankSum=-1.081	GT:AD:DP:GQ:PL	0/1:67,72:139:99:2399,0,2237
chrXII	586199	.	C	T	3143.77	PASS	AC=1;AF=0.5;AN=2;BaseQRankSum=1.58;DP=184;Dels=0.0;FS=1.858;HaplotypeScore=3.9377;MLEAC=1;MLEAF=0.5;MQ=41.72;MQ0=0;MQRankSum=-0.488;QD=17.09;ReadPosRankSum=-0.302	GT:AD:DP:GQ:PL	0/1:87,97:184:99:3172,0,2752
chrXII	589247	.	G	A	2681.77	PASS	AC=1;AF=0.5;AN=2;BaseQRankSum=0.399;DP=184;Dels=0.0;FS=6.348;HaplotypeScore=0.0;MLEAC=1;MLEAF=0.5;MQ=42.0;MQ0=0;MQRankSum=-1.695;QD=14.57;ReadPosRankSum=0.312	GT:AD:DP:GQ:PL	0/1:103,81:184:99:2710,0,3592
chrXII	591082	.	C	T	2758.77	PASS	AC=1;AF=0.5;AN=2;BaseQRankSum=0.443;DP=155;Dels=0.0;FS=8.316;HaplotypeScore=0.7887;MLEAC=1;MLEAF=0.5;MQ=41.91;MQ0=0;MQRankSum=0.299;QD=17.8;ReadPosRankSum=-0.765	GT:AD:DP:GQ:PL	0/1:73,82:155:99:2787,0,2465
chrXII	669191	.	C	T	3230.05	PASS	AC=1;AF=0.5;AN=2;BaseQRankSum=0.775;DP=172;Dels=0.0;FS=2.687;HaplotypeScore=5.7003;MLEAC=1;MLEAF=0.5;MQ=41.89;MQ0=0;MQRankSum=0.33;QD=18.78;ReadPosRankSum=-0.195	GT:AD:DP:GQ:PL	0/1:75,97:172:99:3258,0,2352
chrXII	694380	.	C	T	2725.77	PASS	AC=1;AF=0.5;AN=2;BaseQRankSum=1.878;DP=177;Dels=0.0;FS=3.425;HaplotypeScore=4.5288;MLEAC=1;MLEAF=0.5;MQ=41.97;MQ0=0;MQRankSum=1.549;QD=15.4;ReadPosRankSum=-0.069	GT:AD:DP:GQ:PL	0/1:95,82:177:99:2754,0,3203
chrXII	719514	.	G	A	2483.77	PASS	AC=1;AF=0.5;AN=2;BaseQRankSum=0.548;DP=184;Dels=0.0;FS=4.311;HaplotypeScore=1.7884;MLEAC=1;MLEAF=0.5;MQ=41.86;MQ0=1;MQRankSum=-0.869;QD=13.5;ReadPosRankSum=0.106	GT:AD:DP:GQ:PL	0/1:104,80:184:99:2512,0,3394
chrXII	720414	.	G	A	2889.77	PASS	AC=1;AF=0.5;AN=2;BaseQRankSum=2.675;DP=173;Dels=0.0;FS=0.599;HaplotypeScore=2.4677;MLEAC=1;MLEAF=0.5;MQ=42.0;MQ0=0;MQRankSum=1.741;QD=16.7;ReadPosRankSum=-0.966	GT:AD:DP:GQ:PL	0/1:86,86:173:99:2918,0,2739
chrXII	795178	.	G	A	2568.77	PASS	AC=1;AF=0.5;AN=2;BaseQRankSum=1.275;DP=169;Dels=0.0;FS=1.207;HaplotypeScore=0.9789;MLEAC=1;MLEAF=0.5;MQ=41.94;MQ0=0;MQRankSum=1.218;QD=15.2;ReadPosRankSum=-1.079	GT:AD:DP:GQ:PL	0/1:90,79:169:99:2597,0,3041
chrXII	805816	.	C	T	2394.77	PASS	AC=1;AF=0.5;AN=2;BaseQRankSum=1.569;DP=159;Dels=0.0;FS=2.804;HaplotypeScore=2.2019;MLEAC=1;MLEAF=0.5;MQ=41.99;MQ0=0;MQRankSum=-0.946;QD=15.06;ReadPosRankSum=-1.227	GT:AD:DP:GQ:PL	0/1:87,72:159:99:2423,0,2992
chrXII	805828	.	C	T	4009.77	PASS	AC=1;AF=0.5;AN=2;BaseQRankSum=-1.004;DP=166;Dels=0.0;FS=43.566;HaplotypeScore=0.734;MLEAC=1;MLEAF=0.5;MQ=41.98;MQ0=0;MQRankSum=0.218;QD=24.16;ReadPosRankSum=0.339	GT:AD:DP:GQ:PL	0/1:52,114:166:99:4038,0,1598
chrXII	829474	.	C	T	2075.77	PASS	AC=1;AF=0.5;AN=2;BaseQRankSum=0.011;DP=133;Dels=0.0;FS=6.053;HaplotypeScore=1.9915;MLEAC=1;MLEAF=0.5;MQ=41.99;MQ0=0;MQRankSum=-0.557;QD=15.61;ReadPosRankSum=-0.385	GT:AD:DP:GQ:PL	0/1:70,63:133:99:2104,0,2415
chrXII	833767	.	G	A	2187.77	PASS	AC=1;AF=0.5;AN=2;BaseQRankSum=2.591;DP=150;Dels=0.0;FS=0.0;HaplotypeScore=4.4038;MLEAC=1;MLEAF=0.5;MQ=41.9;MQ0=0;MQRankSum=0.151;QD=14.59;ReadPosRankSum=-1.241	GT:AD:DP:GQ:PL	0/1:81,69:150:99:2216,0,2363
chrXII	854070	.	C	T	3371.77	PASS	AC=1;AF=0.5;AN=2;BaseQRankSum=2.612;DP=188;Dels=0.0;FS=0.538;HaplotypeScore=0.0;MLEAC=1;MLEAF=0.5;MQ=41.85;MQ0=0;MQRankSum=0.827;QD=17.93;ReadPosRankSum=1.189	GT:AD:DP:GQ:PL	0/1:89,99:188:99:3400,0,2883
chrXII	879621	.	C	T	2428.77	PASS	AC=1;AF=0.5;AN=2;BaseQRankSum=1.161;DP=174;Dels=0.0;FS=1.199;HaplotypeScore=2.453;MLEAC=1;MLEAF=0.5;MQ=41.91;MQ0=0;MQRankSum=0.29;QD=13.96;ReadPosRankSum=0.135	GT:AD:DP:GQ:PL	0/1:98,76:174:99:2457,0,3321
chrXII	902759	.	C	T	2866.77	PASS	AC=1;AF=0.5;AN=2;BaseQRankSum=1.363;DP=168;Dels=0.0;FS=1.212;HaplotypeScore=0.0;MLEAC=1;MLEAF=0.5;MQ=41.9;MQ0=0;MQRankSum=1.112;QD=17.06;ReadPosRankSum=-0.119	GT:AD:DP:GQ:PL	0/1:82,86:168:99:2895,0,2670
chrXII	919237	.	G	A	2625.77	PASS	AC=1;AF=0.5;AN=2;BaseQRankSum=2.549;DP=152;Dels=0.0;FS=2.87;HaplotypeScore=3.4491;MLEAC=1;MLEAF=0.5;MQ=42.0;MQ0=0;MQRankSum=-0.99;QD=17.27;ReadPosRankSum=-0.485	GT:AD:DP:GQ:PL	0/1:74,78:152:99:2654,0,2398
chrXII	953080	.	G	A	2463.77	PASS	AC=1;AF=0.5;AN=2;BaseQRankSum=1.873;DP=137;Dels=0.0;FS=0.0;HaplotypeScore=0.0;MLEAC=1;MLEAF=0.5;MQ=42.0;MQ0=0;MQRankSum=-0.067;QD=17.98;ReadPosRankSum=1.029	GT:AD:DP:GQ:PL	0/1:61,76:137:99:2492,0,1801
chrXII	1004375	.	C	T	2622.77	PASS	AC=1;AF=0.5;AN=2;BaseQRankSum=-0.663;DP=158;Dels=0.0;FS=1.985;HaplotypeScore=0.0;MLEAC=1;MLEAF=0.5;MQ=42.0;MQ0=0;MQRankSum=-2.568;QD=16.6;ReadPosRankSum=-0.454	GT:AD:DP:GQ:PL	0/1:78,80:158:99:2651,0,2649
chrXII	1007151	.	C	T	2678.77	PASS	AC=1;AF=0.5;AN=2;BaseQRankSum=0.671;DP=158;Dels=0.0;FS=2.027;HaplotypeScore=2.1877;MLEAC=1;MLEAF=0.5;MQ=41.82;MQ0=0;MQRankSum=-0.445;QD=16.95;ReadPosRankSum=1.53	GT:AD:DP:GQ:PL	0/1:79,79:158:99:2707,0,2729
chrXII	1011896	.	C	T	4372.77	PASS	AC=2;AF=1.0;AN=2;DP=112;Dels=0.0;FS=0.0;HaplotypeScore=0.0;MLEAC=2;MLEAF=1.0;MQ=41.75;MQ0=0;QD=26.9	GT:AD:DP:GQ:PL	1/1:0,112:112:99:4401,337,0
chrXII	1011902	.	C	T	4448.77	PASS	AC=2;AF=1.0;AN=2;DP=115;Dels=0.0;FS=0.0;HaplotypeScore=0.9947;MLEAC=2;MLEAF=1.0;MQ=41.75;MQ0=0;QD=35.73	GT:AD:DP:GQ:PL	1/1:0,115:115:99:4477,343,0
chrXII	1025068	.	G	A	2139.77	PASS	AC=1;AF=0.5;AN=2;BaseQRankSum=-0.694;DP=144;Dels=0.0;FS=5.1;HaplotypeScore=4.6729;MLEAC=1;MLEAF=0.5;MQ=41.84;MQ0=1;MQRankSum=-1.386;QD=14.86;ReadPosRankSum=0.281	GT:AD:DP:GQ:PL	0/1:77,67:144:99:2168,0,2514
chrXII	1027932	.	C	T	3575.77	PASS	AC=1;AF=0.5;AN=2;BaseQRankSum=-0.214;DP=200;Dels=0.0;FS=9.267;HaplotypeScore=2.8152;MLEAC=1;MLEAF=0.5;MQ=41.99;MQ0=0;MQRankSum=-1.184;QD=17.88;ReadPosRankSum=-1.911	GT:AD:DP:GQ:PL	0/1:94,106:200:99:3604,0,3107
chrXII	1041697	.	C	T	2674.77	PASS	AC=1;AF=0.5;AN=2;BaseQRankSum=1.911;DP=180;Dels=0.0;FS=10.004;HaplotypeScore=1.8308;MLEAC=1;MLEAF=0.5;MQ=41.92;MQ0=0;MQRankSum=-0.468;QD=14.86;ReadPosRankSum=-0.852	GT:AD:DP:GQ:PL	0/1:97,83:180:99:2703,0,3083
chrXIII	29856	.	G	A	3978.77	PASS	AC=1;AF=0.5;AN=2;BaseQRankSum=-0.294;DP=212;Dels=0.0;FS=0.519;HaplotypeScore=2.9217;MLEAC=1;MLEAF=0.5;MQ=41.93;MQ0=0;MQRankSum=0.616;QD=18.77;ReadPosRankSum=-1.045	GT:AD:DP:GQ:PL	0/1:94,118:212:99:4007,0,3106
chrXIII	44388	.	G	A	4750.77	PASS	AC=2;AF=1.0;AN=2;DP=128;Dels=0.0;FS=0.0;HaplotypeScore=0.0;MLEAC=2;MLEAF=1.0;MQ=42.0;MQ0=0;QD=34.74	GT:AD:DP:GQ:PL	1/1:0,128:128:99:4779,382,0
chrXIII	45000	.	C	T	1527.77	PASS	AC=1;AF=0.5;AN=2;BaseQRankSum=-0.46;DP=101;Dels=0.0;FS=10.659;HaplotypeScore=1.9998;MLEAC=1;MLEAF=0.5;MQ=41.98;MQ0=0;MQRankSum=0.066;QD=15.13;ReadPosRankSum=-0.965	GT:AD:DP:GQ:PL	0/1:54,46:101:99:1556,0,1900
chrXIII	51219	.	G	A	2147.77	PASS	AC=1;AF=0.5;AN=2;BaseQRankSum=0.185;DP=149;Dels=0.0;FS=3.861;HaplotypeScore=1.6671;MLEAC=1;MLEAF=0.5;MQ=42.0;MQ0=0;MQRankSum=-0.652;QD=14.41;ReadPosRankSum=-1.324	GT:AD:DP:GQ:PL	0/1:83,66:149:99:2176,0,2705
chrXIII	55782	.	G	A	2171.77	PASS	AC=1;AF=0.5;AN=2;BaseQRankSum=-0.043;DP=133;Dels=0.0;FS=0.657;HaplotypeScore=2.444;MLEAC=1;MLEAF=0.5;MQ=41.89;MQ0=0;MQRankSum=0.497;QD=16.33;ReadPosRankSum=0.515	GT:AD:DP:GQ:PL	0/1:65,68:133:99:2200,0,2105
chrXIII	56652	.	G	A	2669.77	PASS	AC=1;AF=0.5;AN=2;BaseQRankSum=1.393;DP=135;Dels=0.0;FS=9.208;HaplotypeScore=0.8321;MLEAC=1;MLEAF=0.5;MQ=42.0;MQ0=0;MQRankSum=1.985;QD=19.78;ReadPosRankSum=0.064	GT:AD:DP:GQ:PL	0/1:58,77:135:99:2698,0,1899
chrXIII	121162	.	G	A	2340.77	PASS	AC=1;AF=0.5;AN=2;BaseQRankSum=1.173;DP=141;Dels=0.0;FS=7.53;HaplotypeScore=0.0;MLEAC=1;MLEAF=0.5;MQ=41.99;MQ0=0;MQRankSum=1.169;QD=16.6;ReadPosRankSum=-0.761	GT:AD:DP:GQ:PL	0/1:69,72:141:99:2369,0,2300
chrXIII	123213	.	G	A	1845.77	PASS	AC=1;AF=0.5;AN=2;BaseQRankSum=1.074;DP=140;Dels=0.0;FS=1.362;HaplotypeScore=2.4964;MLEAC=1;MLEAF=0.5;MQ=41.85;MQ0=1;MQRankSum=0.305;QD=13.18;ReadPosRankSum=0.028	GT:AD:DP:GQ:PL	0/1:82,58:140:99:1874,0,2693
chrXIII	138476	.	C	T	2893.77	PASS	AC=1;AF=0.5;AN=2;BaseQRankSum=-0.613;DP=200;Dels=0.0;FS=1.76;HaplotypeScore=1.9894;MLEAC=1;MLEAF=0.5;MQ=41.72;MQ0=0;MQRankSum=1.283;QD=14.47;ReadPosRankSum=-0.407	GT:AD:DP:GQ:PL	0/1:109,91:200:99:2922,0,3682
chrXIII	194573	.	C	T	2680.77	PASS	AC=1;AF=0.5;AN=2;BaseQRankSum=-1.675;DP=149;Dels=0.0;FS=5.966;HaplotypeScore=0.0;MLEAC=1;MLEAF=0.5;MQ=41.99;MQ0=0;MQRankSum=-0.648;QD=17.99;ReadPosRankSum=-0.926	GT:AD:DP:GQ:PL	0/1:70,79:149:99:2709,0,2373
chrXIII	195913	.	C	T	2926.77	PASS	AC=1;AF=0.5;AN=2;BaseQRankSum=0.007;DP=175;Dels=0.0;FS=1.868;HaplotypeScore=0.0;MLEAC=1;MLEAF=0.5;MQ=41.99;MQ0=0;MQRankSum=0.348;QD=16.72;ReadPosRankSum=0.446	GT:AD:DP:GQ:PL	0/1:89,86:175:99:2955,0,3039
chrXIII	220932	.	C	T	1677.77	PASS	AC=1;AF=0.5;AN=2;BaseQRankSum=-1.008;DP=120;Dels=0.0;FS=3.407;HaplotypeScore=0.8321;MLEAC=1;MLEAF=0.5;MQ=42.0;MQ0=0;MQRankSum=0.468;QD=13.98;ReadPosRankSum=-1.617	GT:AD:DP:GQ:PL	0/1:66,53:120:99:1706,0,2246
chrXIII	245413	.	G	A	2126.77	PASS	AC=1;AF=0.5;AN=2;BaseQRankSum=0.642;DP=143;Dels=0.0;FS=1.326;HaplotypeScore=0.0;MLEAC=1;MLEAF=0.5;MQ=42.0;MQ0=0;MQRankSum=-0.646;QD=14.87;ReadPosRankSum=0.2	GT:AD:DP:GQ:PL	0/1:77,66:143:99:2155,0,2572
chrXIII	255964	.	C	T	2591.77	PASS	AC=1;AF=0.5;AN=2;BaseQRankSum=0.894;DP=152;Dels=0.0;FS=0.643;HaplotypeScore=1.9866;MLEAC=1;MLEAF=0.5;MQ=41.89;MQ0=0;MQRankSum=-0.356;QD=17.05;ReadPosRankSum=1.388	GT:AD:DP:GQ:PL	0/1:74,78:152:99:2620,0,2451
chrXIII	297106	.	C	T	3049.77	PASS	AC=1;AF=0.5;AN=2;BaseQRankSum=0.504;DP=168;Dels=0.0;FS=4.518;HaplotypeScore=0.0;MLEAC=1;MLEAF=0.5;MQ=42.0;MQ0=0;MQRankSum=0.498;QD=18.15;ReadPosRankSum=0.781	GT:AD:DP:GQ:PL	0/1:78,90:168:99:3078,0,2589
chrXIII	337723	.	C	T	2639.77	PASS	AC=1;AF=0.5;AN=2;BaseQRankSum=1.011;DP=178;Dels=0.0;FS=11.513;HaplotypeScore=0.0;MLEAC=1;MLEAF=0.5;MQ=42.0;MQ0=0;MQRankSum=0.593;QD=14.83;ReadPosRankSum=0.435	GT:AD:DP:GQ:PL	0/1:97,81:178:99:2668,0,3253
chrXIII	412001	.	G	A	2671.77	PASS	AC=1;AF=0.5;AN=2;BaseQRankSum=1.352;DP=185;Dels=0.0;FS=0.0;HaplotypeScore=0.9332;MLEAC=1;MLEAF=0.5;MQ=41.91;MQ0=0;MQRankSum=-0.231;QD=14.44;ReadPosRankSum=-0.486	GT:AD:DP:GQ:PL	0/1:104,81:185:99:2700,0,3561
chrXIII	424951	.	C	T	2598.77	PASS	AC=1;AF=0.5;AN=2;BaseQRankSum=-1.21;DP=184;Dels=0.0;FS=13.732;HaplotypeScore=1.6988;MLEAC=1;MLEAF=0.5;MQ=42.0;MQ0=0;MQRankSum=-1.143;QD=14.12;ReadPosRankSum=-0.571	GT:AD:DP:GQ:PL	0/1:100,84:184:99:2627,0,3388
chrXIII	504862	.	C	T	3074.77	PASS	AC=1;AF=0.5;AN=2;BaseQRankSum=1.088;DP=180;Dels=0.0;FS=13.222;HaplotypeScore=4.2324;MLEAC=1;MLEAF=0.5;MQ=40.53;MQ0=6;MQRankSum=0.484;QD=17.08;ReadPosRankSum=0.07	GT:AD:DP:GQ:PL	0/1:84,96:180:99:3103,0,2580
chrXIII	509592	.	G	A	1925.77	PASS	AC=1;AF=0.5;AN=2;BaseQRankSum=-3.17;DP=133;Dels=0.0;FS=1.4;HaplotypeScore=1.9916;MLEAC=1;MLEAF=0.5;MQ=41.84;MQ0=1;MQRankSum=0.237;QD=14.48;ReadPosRankSum=-1.443	GT:AD:DP:GQ:PL	0/1:67,65:133:99:1954,0,2263
chrXIII	541069	.	C	T	1835.77	PASS	AC=1;AF=0.5;AN=2;BaseQRankSum=0.879;DP=122;Dels=0.0;FS=1.462;HaplotypeScore=5.3293;MLEAC=1;MLEAF=0.5;MQ=41.88;MQ0=0;MQRankSum=0.532;QD=15.05;ReadPosRankSum=1.414	GT:AD:DP:GQ:PL	0/1:63,58:122:99:1864,0,2077
chrXIII	541381	.	C	T	2838.77	PASS	AC=1;AF=0.5;AN=2;BaseQRankSum=-1.005;DP=165;Dels=0.0;FS=3.631;HaplotypeScore=2.6023;MLEAC=1;MLEAF=0.5;MQ=41.83;MQ0=0;MQRankSum=0.185;QD=17.2;ReadPosRankSum=-0.494	GT:AD:DP:GQ:PL	0/1:78,87:165:99:2867,0,2555
chrXIII	545682	.	G	A	2761.77	PASS	AC=1;AF=0.5;AN=2;BaseQRankSum=-0.645;DP=159;Dels=0.0;FS=1.992;HaplotypeScore=0.6651;MLEAC=1;MLEAF=0.5;MQ=41.9;MQ0=0;MQRankSum=-1.381;QD=17.37;ReadPosRankSum=-0.838	GT:AD:DP:GQ:PL	0/1:73,86:159:99:2790,0,2368
chrXIII	550024	.	C	T	2803.77	PASS	AC=1;AF=0.5;AN=2;BaseQRankSum=0.139;DP=171;Dels=0.0;FS=4.537;HaplotypeScore=1.7333;MLEAC=1;MLEAF=0.5;MQ=41.79;MQ0=1;MQRankSum=1.557;QD=16.4;ReadPosRankSum=-0.519	GT:AD:DP:GQ:PL	0/1:86,85:171:99:2832,0,2912
chrXIII	563747	.	G	A	2946.77	PASS	AC=1;AF=0.5;AN=2;BaseQRankSum=0.689;DP=189;Dels=0.0;FS=0.534;HaplotypeScore=4.1777;MLEAC=1;MLEAF=0.5;MQ=41.93;MQ0=0;MQRankSum=-0.113;QD=15.59;ReadPosRankSum=-1.789	GT:AD:DP:GQ:PL	0/1:100,89:189:99:2975,0,3355
chrXIII	568449	.	G	A	2749.77	PASS	AC=1;AF=0.5;AN=2;BaseQRankSum=0.881;DP=168;Dels=0.0;FS=0.572;HaplotypeScore=0.0;MLEAC=1;MLEAF=0.5;MQ=42.0;MQ0=0;MQRankSum=-0.281;QD=16.37;ReadPosRankSum=0.484	GT:AD:DP:GQ:PL	0/1:86,82:168:99:2778,0,2905
chrXIII	586856	.	G	A	2678.77	PASS	AC=1;AF=0.5;AN=2;BaseQRankSum=-0.695;DP=160;Dels=0.0;FS=0.0;HaplotypeScore=0.0;MLEAC=1;MLEAF=0.5;MQ=41.99;MQ0=0;MQRankSum=0.288;QD=16.74;ReadPosRankSum=-0.166	GT:AD:DP:GQ:PL	0/1:78,82:160:99:2707,0,2579
chrXIII	610120	.	G	A	2979.77	PASS	AC=1;AF=0.5;AN=2;BaseQRankSum=0.839;DP=183;Dels=0.0;FS=2.577;HaplotypeScore=3.1;MLEAC=1;MLEAF=0.5;MQ=41.75;MQ0=1;MQRankSum=-0.442;QD=16.28;ReadPosRankSum=-0.05	GT:AD:DP:GQ:PL	0/1:88,94:183:99:3008,0,2769
chrXIII	652196	.	C	T	2244.77	PASS	AC=1;AF=0.5;AN=2;BaseQRankSum=2.38;DP=149;Dels=0.0;FS=0.602;HaplotypeScore=0.7887;MLEAC=1;MLEAF=0.5;MQ=42.0;MQ0=0;MQRankSum=-0.223;QD=15.07;ReadPosRankSum=-0.402	GT:AD:DP:GQ:PL	0/1:81,68:149:99:2273,0,2686
chrXIII	653920	.	C	T	2484.77	PASS	AC=1;AF=0.5;AN=2;BaseQRankSum=1.627;DP=149;Dels=0.0;FS=3.827;HaplotypeScore=4.687;MLEAC=1;MLEAF=0.5;MQ=41.96;MQ0=0;MQRankSum=0.382;QD=16.68;ReadPosRankSum=0.408	GT:AD:DP:GQ:PL	0/1:76,73:149:99:2513,0,2551
chrXIII	732342	.	C	T	2562.77	PASS	AC=1;AF=0.5;AN=2;BaseQRankSum=1.63;DP=191;Dels=0.0;FS=5.211;HaplotypeScore=5.0316;MLEAC=1;MLEAF=0.5;MQ=41.98;MQ0=0;MQRankSum=-0.746;QD=13.42;ReadPosRankSum=-0.404	GT:AD:DP:GQ:PL	0/1:110,81:191:99:2591,0,3689
chrXIII	733251	.	C	T	3045.77	PASS	AC=1;AF=0.5;AN=2;BaseQRankSum=-0.182;DP=190;Dels=0.0;FS=4.185;HaplotypeScore=3.5256;MLEAC=1;MLEAF=0.5;MQ=41.92;MQ0=0;MQRankSum=0.686;QD=16.03;ReadPosRankSum=-0.842	GT:AD:DP:GQ:PL	0/1:97,93:190:99:3074,0,3349
chrXIII	737326	.	G	A	3637.77	PASS	AC=1;AF=0.5;AN=2;BaseQRankSum=1.843;DP=210;Dels=0.0;FS=1.694;HaplotypeScore=1.6671;MLEAC=1;MLEAF=0.5;MQ=41.99;MQ0=0;MQRankSum=-1.323;QD=17.32;ReadPosRankSum=-0.122	GT:AD:DP:GQ:PL	0/1:104,106:210:99:3666,0,3544
chrXIII	768031	.	G	A	2815.77	PASS	AC=1;AF=0.5;AN=2;BaseQRankSum=0.873;DP=157;Dels=0.0;FS=2.02;HaplotypeScore=0.0;MLEAC=1;MLEAF=0.5;MQ=42.0;MQ0=0;MQRankSum=0.764;QD=17.93;ReadPosRankSum=-0.188	GT:AD:DP:GQ:PL	0/1:75,82:157:99:2844,0,2493
chrXIII	770324	.	C	T	2630.77	PASS	AC=1;AF=0.5;AN=2;BaseQRankSum=-0.204;DP=177;Dels=0.0;FS=3.498;HaplotypeScore=0.0;MLEAC=1;MLEAF=0.5;MQ=41.87;MQ0=0;MQRankSum=-1.649;QD=14.86;ReadPosRankSum=0.14	GT:AD:DP:GQ:PL	0/1:95,82:177:99:2659,0,3346
chrXIII	775674	.	C	T	2943.77	PASS	AC=1;AF=0.5;AN=2;BaseQRankSum=-0.705;DP=206;Dels=0.0;FS=1.076;HaplotypeScore=7.4899;MLEAC=1;MLEAF=0.5;MQ=41.98;MQ0=0;MQRankSum=-0.618;QD=14.29;ReadPosRankSum=-0.846	GT:AD:DP:GQ:PL	0/1:113,93:206:99:2972,0,3750
chrXIII	793646	.	C	T	2174.77	PASS	AC=1;AF=0.5;AN=2;BaseQRankSum=-0.955;DP=140;Dels=0.0;FS=0.633;HaplotypeScore=1.9998;MLEAC=1;MLEAF=0.5;MQ=41.99;MQ0=0;MQRankSum=0.576;QD=15.53;ReadPosRankSum=-0.993	GT:AD:DP:GQ:PL	0/1:73,67:140:99:2203,0,2457
chrXIII	799066	.	C	T	3173.77	PASS	AC=1;AF=0.5;AN=2;BaseQRankSum=-0.364;DP=184;Dels=0.0;FS=0.542;HaplotypeScore=0.0;MLEAC=1;MLEAF=0.5;MQ=41.89;MQ0=1;MQRankSum=0.736;QD=17.25;ReadPosRankSum=-1.496	GT:AD:DP:GQ:PL	0/1:89,95:184:99:3202,0,2904
chrXIII	806627	.	C	T	2323.77	PASS	AC=1;AF=0.5;AN=2;BaseQRankSum=0.106;DP=144;Dels=0.0;FS=0.619;HaplotypeScore=0.0;MLEAC=1;MLEAF=0.5;MQ=42.0;MQ0=0;MQRankSum=0.546;QD=16.14;ReadPosRankSum=0.346	GT:AD:DP:GQ:PL	0/1:74,70:144:99:2352,0,2537
chrXIII	809518	.	C	T	2308.77	PASS	AC=1;AF=0.5;AN=2;BaseQRankSum=2.385;DP=128;Dels=0.0;FS=15.33;HaplotypeScore=0.8321;MLEAC=1;MLEAF=0.5;MQ=41.83;MQ0=0;MQRankSum=0.592;QD=18.04;ReadPosRankSum=-0.425	GT:AD:DP:GQ:PL	0/1:61,67:128:99:2337,0,1973
chrXIII	817480	.	C	T	2852.77	PASS	AC=1;AF=0.5;AN=2;BaseQRankSum=0.125;DP=163;Dels=0.0;FS=4.667;HaplotypeScore=0.0;MLEAC=1;MLEAF=0.5;MQ=41.99;MQ0=0;MQRankSum=1.076;QD=17.5;ReadPosRankSum=-0.075	GT:AD:DP:GQ:PL	0/1:76,87:163:99:2881,0,2373
chrXIII	851911	.	C	T	2364.77	PASS	AC=1;AF=0.5;AN=2;BaseQRankSum=1.659;DP=152;Dels=0.0;FS=1.328;HaplotypeScore=0.0;MLEAC=1;MLEAF=0.5;MQ=41.43;MQ0=0;MQRankSum=-0.769;QD=15.56;ReadPosRankSum=0.197	GT:AD:DP:GQ:PL	0/1:80,72:152:99:2393,0,2621
chrXIII	854884	.	C	T	2485.77	PASS	AC=1;AF=0.5;AN=2;BaseQRankSum=-0.115;DP=164;Dels=0.0;FS=7.03;HaplotypeScore=0.734;MLEAC=1;MLEAF=0.5;MQ=41.91;MQ0=0;MQRankSum=-1.374;QD=15.16;ReadPosRankSum=0.448	GT:AD:DP:GQ:PL	0/1:87,77:164:99:2514,0,2865
chrXIII	874763	.	C	T	2996.77	PASS	AC=1;AF=0.5;AN=2;BaseQRankSum=1.311;DP=158;Dels=0.0;FS=0.0;HaplotypeScore=0.0;MLEAC=1;MLEAF=0.5;MQ=41.91;MQ0=0;MQRankSum=-0.379;QD=18.97;ReadPosRankSum=0.595	GT:AD:DP:GQ:PL	0/1:72,86:158:99:3025,0,2352
chrXIII	900942	.	C	T	2485.77	PASS	AC=1;AF=0.5;AN=2;BaseQRankSum=1.246;DP=147;Dels=0.0;FS=0.621;HaplotypeScore=3.2666;MLEAC=1;MLEAF=0.5;MQ=42.0;MQ0=0;MQRankSum=1.87;QD=16.91;ReadPosRankSum=-0.246	GT:AD:DP:GQ:PL	0/1:71,76:147:99:2514,0,2285
chrXIV	16140	.	G	A	3691.77	PASS	AC=1;AF=0.5;AN=2;BaseQRankSum=1.004;DP=192;Dels=0.0;FS=3.344;HaplotypeScore=0.0;MLEAC=1;MLEAF=0.5;MQ=41.66;MQ0=3;MQRankSum=0.197;QD=19.23;ReadPosRankSum=0.45	GT:AD:DP:GQ:PL	0/1:82,110:192:99:3720,0,2629
chrXIV	24017	.	C	T	2490.77	PASS	AC=1;AF=0.5;AN=2;BaseQRankSum=-1.734;DP=155;Dels=0.0;FS=4.732;HaplotypeScore=0.7887;MLEAC=1;MLEAF=0.5;MQ=41.91;MQ0=0;MQRankSum=0.8;QD=16.07;ReadPosRankSum=-1.33	GT:AD:DP:GQ:PL	0/1:79,76:155:99:2519,0,2732
chrXIV	32749	.	G	A	2734.77	PASS	AC=1;AF=0.5;AN=2;BaseQRankSum=1.191;DP=179;Dels=0.0;FS=5.303;HaplotypeScore=0.9999;MLEAC=1;MLEAF=0.5;MQ=41.92;MQ0=0;MQRankSum=0.543;QD=15.28;ReadPosRankSum=-0.682	GT:AD:DP:GQ:PL	0/1:97,82:179:99:2763,0,3166
chrXIV	61411	.	G	A	2473.77	PASS	AC=1;AF=0.5;AN=2;BaseQRankSum=0.146;DP=159;Dels=0.0;FS=2.786;HaplotypeScore=0.0;MLEAC=1;MLEAF=0.5;MQ=41.99;MQ0=0;MQRankSum=-0.55;QD=15.56;ReadPosRankSum=-0.198	GT:AD:DP:GQ:PL	0/1:82,77:159:99:2502,0,2651
chrXIV	65180	.	G	A	2259.77	PASS	AC=1;AF=0.5;AN=2;BaseQRankSum=0.154;DP=131;Dels=0.0;FS=0.648;HaplotypeScore=0.0;MLEAC=1;MLEAF=0.5;MQ=41.89;MQ0=0;MQRankSum=-0.062;QD=17.25;ReadPosRankSum=1.126	GT:AD:DP:GQ:PL	0/1:63,68:131:99:2288,0,2072
chrXIV	87774	.	G	A	2815.77	PASS	AC=1;AF=0.5;AN=2;BaseQRankSum=0.117;DP=173;Dels=0.0;FS=4.436;HaplotypeScore=6.399;MLEAC=1;MLEAF=0.5;MQ=41.89;MQ0=0;MQRankSum=0.09;QD=16.28;ReadPosRankSum=-0.014	GT:AD:DP:GQ:PL	0/1:87,86:173:99:2844,0,2902
chrXIV	156390	.	G	A	3099.77	PASS	AC=1;AF=0.5;AN=2;BaseQRankSum=3.176;DP=185;Dels=0.0;FS=1.156;HaplotypeScore=0.0;MLEAC=1;MLEAF=0.5;MQ=42.0;MQ0=0;MQRankSum=0.647;QD=16.76;ReadPosRankSum=0.314	GT:AD:DP:GQ:PL	0/1:94,91:185:99:3128,0,3085
chrXIV	171505	.	C	T	3104.77	PASS	AC=1;AF=0.5;AN=2;BaseQRankSum=-1.177;DP=174;Dels=0.0;FS=4.762;HaplotypeScore=2.8652;MLEAC=1;MLEAF=0.5;MQ=41.99;MQ0=0;MQRankSum=0.821;QD=17.84;ReadPosRankSum=-0.576	GT:AD:DP:GQ:PL	0/1:81,93:174:99:3133,0,2671
chrXIV	174621	.	C	T	2818.77	PASS	AC=1;AF=0.5;AN=2;BaseQRankSum=0.687;DP=169;Dels=0.0;FS=9.164;HaplotypeScore=0.9867;MLEAC=1;MLEAF=0.5;MQ=42.0;MQ0=0;MQRankSum=0.785;QD=16.68;ReadPosRankSum=0.502	GT:AD:DP:GQ:PL	0/1:83,86:169:99:2847,0,2772
chrXIV	174644	.	C	T	2292.77	PASS	AC=1;AF=0.5;AN=2;BaseQRankSum=-0.226;DP=162;Dels=0.0;FS=5.717;HaplotypeScore=0.8667;MLEAC=1;MLEAF=0.5;MQ=42.0;MQ0=0;MQRankSum=0.334;QD=14.15;ReadPosRankSum=0.671	GT:AD:DP:GQ:PL	0/1:88,73:162:99:2321,0,2811
chrXIV	174661	.	G	A	6214.77	PASS	AC=2;AF=1.0;AN=2;DP=159;Dels=0.0;FS=0.0;HaplotypeScore=0.0;MLEAC=2;MLEAF=1.0;MQ=42.0;MQ0=0;QD=28.02	GT:AD:DP:GQ:PL	1/1:0,159:159:99:6243,479,0
chrXIV	182680	.	C	T	3094.77	PASS	AC=1;AF=0.5;AN=2;BaseQRankSum=0.277;DP=176;Dels=0.0;FS=3.445;HaplotypeScore=0.0;MLEAC=1;MLEAF=0.5;MQ=41.92;MQ0=0;MQRankSum=1.05;QD=17.58;ReadPosRankSum=0.496	GT:AD:DP:GQ:PL	0/1:84,92:176:99:3123,0,2745
chrXIV	215310	.	C	T	3582.77	PASS	AC=1;AF=0.5;AN=2;BaseQRankSum=-0.602;DP=194;Dels=0.0;FS=7.172;HaplotypeScore=0.0;MLEAC=1;MLEAF=0.5;MQ=41.99;MQ0=0;MQRankSum=0.877;QD=18.47;ReadPosRankSum=-2.044	GT:AD:DP:GQ:PL	0/1:87,107:194:99:3611,0,2829
chrXIV	230655	.	G	A	2740.77	PASS	AC=1;AF=0.5;AN=2;BaseQRankSum=0.235;DP=173;Dels=0.0;FS=3.496;HaplotypeScore=0.0;MLEAC=1;MLEAF=0.5;MQ=42.0;MQ0=0;MQRankSum=-0.436;QD=15.84;ReadPosRankSum=-0.466	GT:AD:DP:GQ:PL	0/1:90,83:173:99:2769,0,3072
chrXIV	230729	.	G	A	2932.77	PASS	AC=1;AF=0.5;AN=2;BaseQRankSum=1.236;DP=168;Dels=0.0;FS=0.0;HaplotypeScore=0.0;MLEAC=1;MLEAF=0.5;MQ=42.0;MQ0=0;MQRankSum=1.274;QD=17.46;ReadPosRankSum=-0.386	GT:AD:DP:GQ:PL	0/1:82,86:168:99:2961,0,2665
chrXIV	267954	.	G	A	2523.77	PASS	AC=1;AF=0.5;AN=2;BaseQRankSum=0.146;DP=177;Dels=0.0;FS=1.95;HaplotypeScore=1.811;MLEAC=1;MLEAF=0.5;MQ=41.75;MQ0=0;MQRankSum=0.474;QD=14.26;ReadPosRankSum=0.53	GT:AD:DP:GQ:PL	0/1:98,79:177:99:2552,0,3321
chrXIV	280568	.	G	A	1919.77	PASS	AC=1;AF=0.5;AN=2;BaseQRankSum=0.757;DP=154;Dels=0.0;FS=4.005;HaplotypeScore=1.7675;MLEAC=1;MLEAF=0.5;MQ=42.0;MQ0=0;MQRankSum=0.227;QD=12.47;ReadPosRankSum=2.034	GT:AD:DP:GQ:PL	0/1:89,65:154:99:1948,0,2821
chrXIV	282030	.	C	T	2198.77	PASS	AC=1;AF=0.5;AN=2;BaseQRankSum=0.804;DP=141;Dels=0.0;FS=6.365;HaplotypeScore=0.7887;MLEAC=1;MLEAF=0.5;MQ=41.99;MQ0=0;MQRankSum=-0.333;QD=15.59;ReadPosRankSum=-0.849	GT:AD:DP:GQ:PL	0/1:75,66:141:99:2227,0,2527
chrXIV	308647	.	G	A	2971.77	PASS	AC=1;AF=0.5;AN=2;BaseQRankSum=0.938;DP=180;Dels=0.0;FS=3.377;HaplotypeScore=5.8836;MLEAC=1;MLEAF=0.5;MQ=41.92;MQ0=0;MQRankSum=-1.685;QD=16.51;ReadPosRankSum=0.738	GT:AD:DP:GQ:PL	0/1:91,89:180:99:3000,0,3066
chrXIV	309716	.	C	T	2181.77	PASS	AC=1;AF=0.5;AN=2;BaseQRankSum=-4.464;DP=152;Dels=0.0;FS=0.633;HaplotypeScore=2.133;MLEAC=1;MLEAF=0.5;MQ=41.99;MQ0=0;MQRankSum=-1.346;QD=14.35;ReadPosRankSum=0.22	GT:AD:DP:GQ:PL	0/1:64,87:152:99:2210,0,2110
chrXIV	310215	.	G	A	1946.77	PASS	AC=1;AF=0.5;AN=2;BaseQRankSum=1.188;DP=125;Dels=0.0;FS=2.301;HaplotypeScore=1.9536;MLEAC=1;MLEAF=0.5;MQ=41.97;MQ0=0;MQRankSum=0.654;QD=15.57;ReadPosRankSum=-1.43	GT:AD:DP:GQ:PL	0/1:64,61:125:99:1975,0,2039
chrXIV	350713	.	C	T	2720.77	PASS	AC=1;AF=0.5;AN=2;BaseQRankSum=1.435;DP=168;Dels=0.0;FS=0.0;HaplotypeScore=4.0557;MLEAC=1;MLEAF=0.5;MQ=41.98;MQ0=0;MQRankSum=0.766;QD=16.2;ReadPosRankSum=-1.518	GT:AD:DP:GQ:PL	0/1:84,84:168:99:2749,0,2769
chrXIV	373367	.	G	A	2757.77	PASS	AC=1;AF=0.5;AN=2;BaseQRankSum=2.334;DP=156;Dels=0.0;FS=5.848;HaplotypeScore=0.0;MLEAC=1;MLEAF=0.5;MQ=41.88;MQ0=0;MQRankSum=0.122;QD=17.68;ReadPosRankSum=0.144	GT:AD:DP:GQ:PL	0/1:74,82:156:99:2786,0,2350
chrXIV	392334	.	G	A	2666.77	PASS	AC=1;AF=0.5;AN=2;BaseQRankSum=-0.883;DP=150;Dels=0.0;FS=13.112;HaplotypeScore=0.0;MLEAC=1;MLEAF=0.5;MQ=42.0;MQ0=0;MQRankSum=-0.367;QD=17.78;ReadPosRankSum=1.106	GT:AD:DP:GQ:PL	0/1:70,80:150:99:2695,0,2386
chrXIV	456419	.	G	A	3091.77	PASS	AC=1;AF=0.5;AN=2;BaseQRankSum=0.315;DP=171;Dels=0.0;FS=4.537;HaplotypeScore=0.0;MLEAC=1;MLEAF=0.5;MQ=42.0;MQ0=0;MQRankSum=-0.983;QD=18.08;ReadPosRankSum=0.554	GT:AD:DP:GQ:PL	0/1:77,94:171:99:3120,0,2521
chrXIV	485513	.	G	A	2351.77	PASS	AC=1;AF=0.5;AN=2;BaseQRankSum=-1.232;DP=173;Dels=0.0;FS=3.587;HaplotypeScore=4.5768;MLEAC=1;MLEAF=0.5;MQ=41.99;MQ0=0;MQRankSum=0.793;QD=13.59;ReadPosRankSum=0.164	GT:AD:DP:GQ:PL	0/1:99,74:173:99:2380,0,3426
chrXIV	493162	.	C	T	2308.77	PASS	AC=1;AF=0.5;AN=2;BaseQRankSum=3.463;DP=113;Dels=0.0;FS=3.877;HaplotypeScore=0.8321;MLEAC=1;MLEAF=0.5;MQ=41.98;MQ0=0;MQRankSum=0.085;QD=20.43;ReadPosRankSum=-0.804	GT:AD:DP:GQ:PL	0/1:46,67:113:99:2337,0,1389
chrXIV	511992	.	C	T	3629.77	PASS	AC=1;AF=0.5;AN=2;BaseQRankSum=0.834;DP=223;Dels=0.0;FS=4.558;HaplotypeScore=5.1881;MLEAC=1;MLEAF=0.5;MQ=42.0;MQ0=0;MQRankSum=-0.184;QD=16.28;ReadPosRankSum=0.261	GT:AD:DP:GQ:PL	0/1:113,109:223:99:3658,0,3716
chrXIV	518875	.	G	A	1949.77	PASS	AC=1;AF=0.5;AN=2;BaseQRankSum=-0.591;DP=127;Dels=0.0;FS=3.253;HaplotypeScore=1.612;MLEAC=1;MLEAF=0.5;MQ=41.83;MQ0=1;MQRankSum=-0.649;QD=15.35;ReadPosRankSum=-0.039	GT:AD:DP:GQ:PL	0/1:62,65:127:99:1978,0,1888
chrXIV	559097	.	G	A	3028.77	PASS	AC=1;AF=0.5;AN=2;BaseQRankSum=0.502;DP=145;Dels=0.0;FS=4.033;HaplotypeScore=6.5936;MLEAC=1;MLEAF=0.5;MQ=41.99;MQ0=0;MQRankSum=1.038;QD=20.89;ReadPosRankSum=-0.217	GT:AD:DP:GQ:PL	0/1:57,87:145:99:3057,0,1696
chrXIV	585294	.	G	A	1628.77	PASS	AC=1;AF=0.5;AN=2;BaseQRankSum=0.319;DP=109;Dels=0.0;FS=0.0;HaplotypeScore=0.0;MLEAC=1;MLEAF=0.5;MQ=41.96;MQ0=0;MQRankSum=0.696;QD=14.94;ReadPosRankSum=-0.106	GT:AD:DP:GQ:PL	0/1:59,50:109:99:1657,0,1982
chrXIV	585521	.	G	A	1751.77	PASS	AC=1;AF=0.5;AN=2;BaseQRankSum=-0.648;DP=117;Dels=0.0;FS=4.6;HaplotypeScore=0.0;MLEAC=1;MLEAF=0.5;MQ=42.0;MQ0=0;MQRankSum=-0.757;QD=14.97;ReadPosRankSum=-0.992	GT:AD:DP:GQ:PL	0/1:63,54:117:99:1780,0,2161
chrXIV	586349	.	C	T	2937.77	PASS	AC=1;AF=0.5;AN=2;BaseQRankSum=2.151;DP=185;Dels=0.0;FS=0.0;HaplotypeScore=1.9894;MLEAC=1;MLEAF=0.5;MQ=41.84;MQ0=0;MQRankSum=0.774;QD=15.88;ReadPosRankSum=0.285	GT:AD:DP:GQ:PL	0/1:97,88:185:99:2966,0,3304
chrXIV	596546	.	G	A	2992.77	PASS	AC=1;AF=0.5;AN=2;BaseQRankSum=-1.324;DP=190;Dels=0.0;FS=1.77;HaplotypeScore=0.6651;MLEAC=1;MLEAF=0.5;MQ=41.98;MQ0=0;MQRankSum=0.651;QD=15.75;ReadPosRankSum=-0.587	GT:AD:DP:GQ:PL	0/1:98,92:190:99:3021,0,3273
chrXIV	598681	.	G	A	3558.77	PASS	AC=1;AF=0.5;AN=2;BaseQRankSum=0.731;DP=242;Dels=0.0;FS=2.179;HaplotypeScore=0.7887;MLEAC=1;MLEAF=0.5;MQ=41.83;MQ0=2;MQRankSum=0.264;QD=14.71;ReadPosRankSum=0.699	GT:AD:DP:GQ:PL	0/1:132,110:242:99:3587,0,4332
chrXIV	633504	.	G	A	1937.77	PASS	AC=1;AF=0.5;AN=2;BaseQRankSum=-0.386;DP=120;Dels=0.0;FS=3.323;HaplotypeScore=0.9578;MLEAC=1;MLEAF=0.5;MQ=41.88;MQ0=0;MQRankSum=1.01;QD=16.15;ReadPosRankSum=-0.9	GT:AD:DP:GQ:PL	0/1:60,60:120:99:1966,0,1999
chrXIV	633749	.	G	A	1675.77	PASS	AC=1;AF=0.5;AN=2;BaseQRankSum=0.625;DP=120;Dels=0.0;FS=2.336;HaplotypeScore=0.8941;MLEAC=1;MLEAF=0.5;MQ=41.83;MQ0=0;MQRankSum=0.693;QD=13.96;ReadPosRankSum=0.367	GT:AD:DP:GQ:PL	0/1:61,59:120:99:1704,0,1758
chrXIV	687315	.	C	T	2707.77	PASS	AC=1;AF=0.5;AN=2;BaseQRankSum=-0.89;DP=179;Dels=0.0;FS=0.551;HaplotypeScore=0.0;MLEAC=1;MLEAF=0.5;MQ=42.0;MQ0=0;MQRankSum=0.717;QD=15.13;ReadPosRankSum=0.497	GT:AD:DP:GQ:PL	0/1:97,82:179:99:2736,0,3338
chrXIV	713829	.	C	T	2795.77	PASS	AC=1;AF=0.5;AN=2;BaseQRankSum=1.822;DP=161;Dels=0.0;FS=11.233;HaplotypeScore=0.0;MLEAC=1;MLEAF=0.5;MQ=42.0;MQ0=0;MQRankSum=0.127;QD=17.37;ReadPosRankSum=-0.181	GT:AD:DP:GQ:PL	0/1:77,84:161:99:2824,0,2521
chrXIV	763329	.	G	A	3493.77	PASS	AC=1;AF=0.5;AN=2;BaseQRankSum=2.044;DP=178;Dels=0.0;FS=4.401;HaplotypeScore=5.0467;MLEAC=1;MLEAF=0.5;MQ=41.98;MQ0=0;MQRankSum=-0.325;QD=19.63;ReadPosRankSum=-0.764	GT:AD:DP:GQ:PL	0/1:75,102:178:99:3522,0,2402
chrXIV	763545	.	C	T	2765.77	PASS	AC=1;AF=0.5;AN=2;BaseQRankSum=0.858;DP=164;Dels=0.0;FS=1.228;HaplotypeScore=0.0;MLEAC=1;MLEAF=0.5;MQ=41.89;MQ0=0;MQRankSum=0.516;QD=16.86;ReadPosRankSum=1.076	GT:AD:DP:GQ:PL	0/1:81,83:164:99:2794,0,2615
chrXIV	776688	.	G	A	2053.77	PASS	AC=1;AF=0.5;AN=2;BaseQRankSum=0.461;DP=129;Dels=0.0;FS=0.659;HaplotypeScore=3.9141;MLEAC=1;MLEAF=0.5;MQ=41.73;MQ0=1;MQRankSum=0.258;QD=15.92;ReadPosRankSum=-1.946	GT:AD:DP:GQ:PL	0/1:63,65:129:99:2082,0,1901
chrXIV	779496	.	C	T	2334.77	PASS	AC=1;AF=0.5;AN=2;BaseQRankSum=0.362;DP=152;Dels=0.0;FS=0.0;HaplotypeScore=4.3374;MLEAC=1;MLEAF=0.5;MQ=41.71;MQ0=0;MQRankSum=-0.174;QD=15.36;ReadPosRankSum=-2.301	GT:AD:DP:GQ:PL	0/1:81,71:152:99:2363,0,2716
chrXV	222548	.	G	A	2694.77	PASS	AC=1;AF=0.5;AN=2;BaseQRankSum=2.017;DP=157;Dels=0.0;FS=0.0;HaplotypeScore=0.0;MLEAC=1;MLEAF=0.5;MQ=42.0;MQ0=0;MQRankSum=-0.388;QD=17.16;ReadPosRankSum=-0.314	GT:AD:DP:GQ:PL	0/1:78,79:157:99:2723,0,2606
chrXV	233802	.	G	A	3095.77	PASS	AC=1;AF=0.5;AN=2;BaseQRankSum=0.322;DP=178;Dels=0.0;FS=7.687;HaplotypeScore=1.79;MLEAC=1;MLEAF=0.5;MQ=42.0;MQ0=0;MQRankSum=-1.093;QD=17.39;ReadPosRankSum=0.287	GT:AD:DP:GQ:PL	0/1:86,92:178:99:3124,0,2781
chrXV	233931	.	G	A	2422.77	PASS	AC=1;AF=0.5;AN=2;BaseQRankSum=1.484;DP=134;Dels=0.0;FS=1.363;HaplotypeScore=2.6386;MLEAC=1;MLEAF=0.5;MQ=42.0;MQ0=0;MQRankSum=0.241;QD=18.08;ReadPosRankSum=0.802	GT:AD:DP:GQ:PL	0/1:63,71:134:99:2451,0,2087
chrXV	234277	.	C	T	2861.77	PASS	AC=1;AF=0.5;AN=2;BaseQRankSum=1.28;DP=168;Dels=0.0;FS=1.205;HaplotypeScore=0.9469;MLEAC=1;MLEAF=0.5;MQ=42.0;MQ0=0;MQRankSum=0.465;QD=17.03;ReadPosRankSum=-1.68	GT:AD:DP:GQ:PL	0/1:82,86:168:99:2890,0,2621
chrXV	261494	.	G	A	3540.77	PASS	AC=1;AF=0.5;AN=2;BaseQRankSum=0.582;DP=176;Dels=0.0;FS=3.516;HaplotypeScore=2.9104;MLEAC=1;MLEAF=0.5;MQ=41.92;MQ0=0;MQRankSum=0.227;QD=20.12;ReadPosRankSum=-0.05	GT:AD:DP:GQ:PL	0/1:72,104:176:99:3569,0,2256
chrXV	281545	.	C	T	3355.77	PASS	AC=1;AF=0.5;AN=2;BaseQRankSum=-0.898;DP=212;Dels=0.0;FS=1.675;HaplotypeScore=0.0;MLEAC=1;MLEAF=0.5;MQ=41.93;MQ0=0;MQRankSum=0.125;QD=15.83;ReadPosRankSum=-0.594	GT:AD:DP:GQ:PL	0/1:109,103:212:99:3384,0,3678
chrXV	309189	.	C	T	2774.77	PASS	AC=1;AF=0.5;AN=2;BaseQRankSum=2.947;DP=150;Dels=0.0;FS=2.085;HaplotypeScore=0.0;MLEAC=1;MLEAF=0.5;MQ=42.0;MQ0=0;MQRankSum=-1.689;QD=18.5;ReadPosRankSum=2.158	GT:AD:DP:GQ:PL	0/1:68,82:150:99:2803,0,2146
chrXV	341769	.	C	T	1990.77	PASS	AC=1;AF=0.5;AN=2;BaseQRankSum=-0.822;DP=134;Dels=0.0;FS=0.643;HaplotypeScore=0.734;MLEAC=1;MLEAF=0.5;MQ=42.0;MQ0=0;MQRankSum=0.089;QD=14.86;ReadPosRankSum=-1.425	GT:AD:DP:GQ:PL	0/1:73,61:134:99:2019,0,2512
chrXV	349795	.	C	T	2261.77	PASS	AC=1;AF=0.5;AN=2;BaseQRankSum=-0.097;DP=137;Dels=0.0;FS=0.0;HaplotypeScore=0.9578;MLEAC=1;MLEAF=0.5;MQ=41.99;MQ0=0;MQRankSum=-0.325;QD=16.51;ReadPosRankSum=-0.265	GT:AD:DP:GQ:PL	0/1:68,69:137:99:2290,0,2212
chrXV	354047	.	G	A	2042.77	PASS	AC=1;AF=0.5;AN=2;BaseQRankSum=1.58;DP=124;Dels=0.0;FS=1.454;HaplotypeScore=0.0;MLEAC=1;MLEAF=0.5;MQ=40.79;MQ0=4;MQRankSum=-0.205;QD=16.47;ReadPosRankSum=-0.031	GT:AD:DP:GQ:PL	0/1:62,62:124:99:2071,0,1880
chrXV	408119	.	G	A	3289.77	PASS	AC=1;AF=0.5;AN=2;BaseQRankSum=1.077;DP=170;Dels=0.0;FS=4.492;HaplotypeScore=0.0;MLEAC=1;MLEAF=0.5;MQ=42.0;MQ0=0;MQRankSum=0.453;QD=19.35;ReadPosRankSum=1.49	GT:AD:DP:GQ:PL	0/1:76,94:170:99:3318,0,2492
chrXV	410205	.	C	T	2718.77	PASS	AC=1;AF=0.5;AN=2;BaseQRankSum=-0.316;DP=161;Dels=0.0;FS=1.947;HaplotypeScore=0.734;MLEAC=1;MLEAF=0.5;MQ=41.99;MQ0=0;MQRankSum=0.502;QD=16.89;ReadPosRankSum=-1.621	GT:AD:DP:GQ:PL	0/1:80,81:161:99:2747,0,2632
chrXV	427424	.	C	T	1905.77	PASS	AC=1;AF=0.5;AN=2;BaseQRankSum=-0.054;DP=130;Dels=0.0;FS=12.804;HaplotypeScore=11.9543;MLEAC=1;MLEAF=0.5;MQ=41.76;MQ0=0;MQRankSum=2.239;QD=14.66;ReadPosRankSum=0.432	GT:AD:DP:GQ:PL	0/1:70,60:130:99:1934,0,2231
chrXV	447108	.	C	T	2440.77	PASS	AC=1;AF=0.5;AN=2;BaseQRankSum=0.801;DP=166;Dels=0.0;FS=0.0;HaplotypeScore=0.0;MLEAC=1;MLEAF=0.5;MQ=42.0;MQ0=0;MQRankSum=-0.577;QD=14.7;ReadPosRankSum=-0.7	GT:AD:DP:GQ:PL	0/1:92,74:166:99:2469,0,3115
chrXV	448929	.	C	T	1316.77	PASS	AC=1;AF=0.5;AN=2;BaseQRankSum=0.679;DP=93;Dels=0.0;FS=0.0;HaplotypeScore=0.0;MLEAC=1;MLEAF=0.5;MQ=41.83;MQ0=0;MQRankSum=-1.044;QD=14.16;ReadPosRankSum=1.284	GT:AD:DP:GQ:PL	0/1:53,40:93:99:1345,0,1776
chrXV	487893	.	C	T	2912.77	PASS	AC=1;AF=0.5;AN=2;BaseQRankSum=1.299;DP=163;Dels=0.0;FS=1.998;HaplotypeScore=0.0;MLEAC=1;MLEAF=0.5;MQ=42.0;MQ0=0;MQRankSum=-0.807;QD=17.87;ReadPosRankSum=0.617	GT:AD:DP:GQ:PL	0/1:76,87:163:99:2941,0,2471
chrXV	496887	.	C	T	3322.77	PASS	AC=1;AF=0.5;AN=2;BaseQRankSum=2.723;DP=193;Dels=0.0;FS=1.129;HaplotypeScore=0.0;MLEAC=1;MLEAF=0.5;MQ=41.99;MQ0=0;MQRankSum=0.808;QD=17.22;ReadPosRankSum=-0.62	GT:AD:DP:GQ:PL	0/1:95,98:193:99:3351,0,3046
chrXV	497210	.	C	T	1730.77	PASS	AC=1;AF=0.5;AN=2;BaseQRankSum=1.096;DP=114;Dels=0.0;FS=16.411;HaplotypeScore=0.0;MLEAC=1;MLEAF=0.5;MQ=42.0;MQ0=0;MQRankSum=-0.818;QD=15.18;ReadPosRankSum=-0.693	GT:AD:DP:GQ:PL	0/1:61,53:114:99:1759,0,2045
chrXV	520390	.	C	T	2601.77	PASS	AC=1;AF=0.5;AN=2;BaseQRankSum=2.263;DP=132;Dels=0.0;FS=2.28;HaplotypeScore=0.0;MLEAC=1;MLEAF=0.5;MQ=42.0;MQ0=0;MQRankSum=-1.241;QD=19.71;ReadPosRankSum=-0.702	GT:AD:DP:GQ:PL	0/1:56,76:132:99:2630,0,1698
chrXV	522994	.	C	T	2027.77	PASS	AC=1;AF=0.5;AN=2;BaseQRankSum=1.86;DP=125;Dels=0.0;FS=1.417;HaplotypeScore=0.0;MLEAC=1;MLEAF=0.5;MQ=41.88;MQ0=0;MQRankSum=-1.134;QD=16.22;ReadPosRankSum=0.264	GT:AD:DP:GQ:PL	0/1:64,61:125:99:2056,0,2123
chrXV	547592	.	G	A	2906.77	PASS	AC=1;AF=0.5;AN=2;BaseQRankSum=2.861;DP=154;Dels=0.0;FS=0.596;HaplotypeScore=0.0;MLEAC=1;MLEAF=0.5;MQ=42.0;MQ0=0;MQRankSum=-0.495;QD=18.88;ReadPosRankSum=-1.17	GT:AD:DP:GQ:PL	0/1:70,84:154:99:2935,0,2301
chrXV	551018	.	G	A	2638.77	PASS	AC=1;AF=0.5;AN=2;BaseQRankSum=0.355;DP=173;Dels=0.0;FS=2.696;HaplotypeScore=0.0;MLEAC=1;MLEAF=0.5;MQ=42.0;MQ0=0;MQRankSum=0.851;QD=15.25;ReadPosRankSum=-1.904	GT:AD:DP:GQ:PL	0/1:93,80:173:99:2667,0,3125
chrXV	759616	.	G	A	2090.77	PASS	AC=1;AF=0.5;AN=2;BaseQRankSum=-2.297;DP=153;Dels=0.0;FS=2.058;HaplotypeScore=5.7164;MLEAC=1;MLEAF=0.5;MQ=41.99;MQ0=0;MQRankSum=-0.493;QD=13.67;ReadPosRankSum=0.874	GT:AD:DP:GQ:PL	0/1:84,69:153:99:2119,0,2863
chrXV	780087	.	C	T	2140.77	PASS	AC=1;AF=0.5;AN=2;BaseQRankSum=0.382;DP=123;Dels=0.0;FS=4.422;HaplotypeScore=0.0;MLEAC=1;MLEAF=0.5;MQ=41.94;MQ0=0;MQRankSum=2.286;QD=17.4;ReadPosRankSum=0.352	GT:AD:DP:GQ:PL	0/1:59,64:123:99:2169,0,1952
chrXV	780773	.	C	T	2575.77	PASS	AC=1;AF=0.5;AN=2;BaseQRankSum=1.016;DP=174;Dels=0.0;FS=3.539;HaplotypeScore=0.0;MLEAC=1;MLEAF=0.5;MQ=42.0;MQ0=0;MQRankSum=0.447;QD=14.8;ReadPosRankSum=-2.578	GT:AD:DP:GQ:PL	0/1:95,79:174:99:2604,0,3182
chrXV	780782	.	C	T	2142.77	PASS	AC=1;AF=0.5;AN=2;BaseQRankSum=-0.356;DP=168;Dels=0.0;FS=3.768;HaplotypeScore=0.0;MLEAC=1;MLEAF=0.5;MQ=42.0;MQ0=0;MQRankSum=-0.828;QD=12.75;ReadPosRankSum=-0.655	GT:AD:DP:GQ:PL	0/1:97,71:168:99:2171,0,3265
chrXV	780904	.	G	A	2233.77	PASS	AC=1;AF=0.5;AN=2;BaseQRankSum=0.729;DP=149;Dels=0.0;FS=0.606;HaplotypeScore=0.0;MLEAC=1;MLEAF=0.5;MQ=41.99;MQ0=0;MQRankSum=0.333;QD=14.99;ReadPosRankSum=-1.083	GT:AD:DP:GQ:PL	0/1:80,69:149:99:2262,0,2565
chrXV	797361	.	C	T	2456.77	PASS	AC=1;AF=0.5;AN=2;BaseQRankSum=-0.06;DP=147;Dels=0.0;FS=0.0;HaplotypeScore=0.0;MLEAC=1;MLEAF=0.5;MQ=42.0;MQ0=0;MQRankSum=0.804;QD=16.71;ReadPosRankSum=1.571	GT:AD:DP:GQ:PL	0/1:72,75:147:99:2485,0,2438
chrXV	800776	.	G	A	2585.77	PASS	AC=1;AF=0.5;AN=2;BaseQRankSum=1.308;DP=151;Dels=0.0;FS=0.0;HaplotypeScore=3.6698;MLEAC=1;MLEAF=0.5;MQ=41.96;MQ0=0;MQRankSum=1.085;QD=17.12;ReadPosRankSum=1.643	GT:AD:DP:GQ:PL	0/1:75,76:151:99:2614,0,2483
chrXV	819531	.	G	A	3387.77	PASS	AC=1;AF=0.5;AN=2;BaseQRankSum=1.559;DP=207;Dels=0.0;FS=7.82;HaplotypeScore=0.0;MLEAC=1;MLEAF=0.5;MQ=41.98;MQ0=0;MQRankSum=0.375;QD=16.37;ReadPosRankSum=-0.512	GT:AD:DP:GQ:PL	0/1:105,102:207:99:3416,0,3415
chrXV	830865	.	G	A	1820.77	PASS	AC=1;AF=0.5;AN=2;BaseQRankSum=-0.18;DP=106;Dels=0.0;FS=0.0;HaplotypeScore=0.0;MLEAC=1;MLEAF=0.5;MQ=41.98;MQ0=0;MQRankSum=-0.611;QD=17.18;ReadPosRankSum=1.813	GT:AD:DP:GQ:PL	0/1:50,56:106:99:1849,0,1647
chrXV	842388	.	C	T	2432.77	PASS	AC=1;AF=0.5;AN=2;BaseQRankSum=0.917;DP=149;Dels=0.0;FS=1.296;HaplotypeScore=0.0;MLEAC=1;MLEAF=0.5;MQ=41.97;MQ0=0;MQRankSum=-0.454;QD=16.33;ReadPosRankSum=0.644	GT:AD:DP:GQ:PL	0/1:76,73:149:99:2461,0,2557
chrXV	876950	.	G	A	3273.77	PASS	AC=1;AF=0.5;AN=2;BaseQRankSum=2.485;DP=174;Dels=0.0;FS=1.885;HaplotypeScore=0.0;MLEAC=1;MLEAF=0.5;MQ=42.0;MQ0=0;MQRankSum=-1.206;QD=18.81;ReadPosRankSum=1.167	GT:AD:DP:GQ:PL	0/1:79,95:174:99:3302,0,2537
chrXV	926984	.	C	T	2502.77	PASS	AC=1;AF=0.5;AN=2;BaseQRankSum=3.198;DP=155;Dels=0.0;FS=2.043;HaplotypeScore=4.698;MLEAC=1;MLEAF=0.5;MQ=41.99;MQ0=0;MQRankSum=-0.807;QD=16.15;ReadPosRankSum=0.152	GT:AD:DP:GQ:PL	0/1:79,76:155:99:2531,0,2357
chrXV	932283	.	C	T	2036.77	PASS	AC=1;AF=0.5;AN=2;BaseQRankSum=0.101;DP=121;Dels=0.0;FS=6.994;HaplotypeScore=1.5226;MLEAC=1;MLEAF=0.5;MQ=42.0;MQ0=0;MQRankSum=0.412;QD=16.83;ReadPosRankSum=-0.288	GT:AD:DP:GQ:PL	0/1:60,61:121:99:2065,0,1884
chrXV	967946	.	C	T	2205.77	PASS	AC=1;AF=0.5;AN=2;BaseQRankSum=1.676;DP=133;Dels=0.0;FS=16.383;HaplotypeScore=8.6481;MLEAC=1;MLEAF=0.5;MQ=41.77;MQ0=0;MQRankSum=-0.295;QD=16.58;ReadPosRankSum=-0.079	GT:AD:DP:GQ:PL	0/1:66,67:133:99:2234,0,1916
chrXV	1028240	.	G	A	2307.77	PASS	AC=1;AF=0.5;AN=2;BaseQRankSum=-0.643;DP=163;Dels=0.0;FS=4.765;HaplotypeScore=0.734;MLEAC=1;MLEAF=0.5;MQ=42.0;MQ0=0;MQRankSum=1.455;QD=14.16;ReadPosRankSum=-0.533	GT:AD:DP:GQ:PL	0/1:91,72:163:99:2336,0,3065
chrXV	1028650	.	G	A	2893.77	PASS	AC=1;AF=0.5;AN=2;BaseQRankSum=-1.242;DP=167;Dels=0.0;FS=10.586;HaplotypeScore=0.9983;MLEAC=1;MLEAF=0.5;MQ=41.92;MQ0=0;MQRankSum=0.229;QD=17.33;ReadPosRankSum=-0.226	GT:AD:DP:GQ:PL	0/1:79,88:167:99:2922,0,2616
chrXV	1028677	.	G	A	2880.77	PASS	AC=1;AF=0.5;AN=2;BaseQRankSum=0.9;DP=196;Dels=0.0;FS=8.178;HaplotypeScore=0.0;MLEAC=1;MLEAF=0.5;MQ=41.93;MQ0=0;MQRankSum=-0.728;QD=14.7;ReadPosRankSum=0.306	GT:AD:DP:GQ:PL	0/1:107,89:196:99:2909,0,3684
chrXV	1053979	.	C	T	2518.77	PASS	AC=1;AF=0.5;AN=2;BaseQRankSum=-1.02;DP=162;Dels=0.0;FS=1.239;HaplotypeScore=1.7845;MLEAC=1;MLEAF=0.5;MQ=41.99;MQ0=0;MQRankSum=-0.262;QD=15.55;ReadPosRankSum=-1.187	GT:AD:DP:GQ:PL	0/1:85,77:162:99:2547,0,2906
chrXVI	30051	.	C	T	3227.04	PASS	AC=1;AF=0.5;AN=2;BaseQRankSum=0.581;DP=197;Dels=0.0;FS=6.979;HaplotypeScore=0.9578;MLEAC=1;MLEAF=0.5;MQ=41.93;MQ0=0;MQRankSum=0.391;QD=16.38;ReadPosRankSum=0.596	GT:AD:DP:GQ:PL	0/1:100,97:197:99:3255,0,3364
chrXVI	108280	.	C	T	2433.77	PASS	AC=1;AF=0.5;AN=2;BaseQRankSum=-1.325;DP=152;Dels=0.0;FS=0.599;HaplotypeScore=2.914;MLEAC=1;MLEAF=0.5;MQ=41.97;MQ0=0;MQRankSum=0.89;QD=16.01;ReadPosRankSum=0.083	GT:AD:DP:GQ:PL	0/1:78,74:152:99:2462,0,2643
chrXVI	138984	.	C	T	3574.77	PASS	AC=1;AF=0.5;AN=2;BaseQRankSum=-1.528;DP=211;Dels=0.0;FS=1.664;HaplotypeScore=0.0;MLEAC=1;MLEAF=0.5;MQ=41.99;MQ0=0;MQRankSum=-0.29;QD=16.94;ReadPosRankSum=1.228	GT:AD:DP:GQ:PL	0/1:105,106:211:99:3603,0,3595
chrXVI	147363	.	C	T	2558.77	PASS	AC=1;AF=0.5;AN=2;BaseQRankSum=1.553;DP=156;Dels=0.0;FS=1.285;HaplotypeScore=0.0;MLEAC=1;MLEAF=0.5;MQ=42.0;MQ0=0;MQRankSum=-0.51;QD=16.4;ReadPosRankSum=0.383	GT:AD:DP:GQ:PL	0/1:79,77:156:99:2587,0,2582
chrXVI	164006	.	G	A	2589.77	PASS	AC=1;AF=0.5;AN=2;BaseQRankSum=1.238;DP=154;Dels=0.0;FS=0.0;HaplotypeScore=3.6721;MLEAC=1;MLEAF=0.5;MQ=41.79;MQ0=0;MQRankSum=0.016;QD=16.82;ReadPosRankSum=-0.547	GT:AD:DP:GQ:PL	0/1:76,78:154:99:2618,0,2507
chrXVI	204784	.	G	A	2964.77	PASS	AC=1;AF=0.5;AN=2;BaseQRankSum=2.039;DP=170;Dels=0.0;FS=1.914;HaplotypeScore=0.9958;MLEAC=1;MLEAF=0.5;MQ=42.0;MQ0=0;MQRankSum=1.328;QD=17.44;ReadPosRankSum=-0.281	GT:AD:DP:GQ:PL	0/1:83,87:170:99:2993,0,2666
chrXVI	207981	.	C	T	2956.77	PASS	AC=1;AF=0.5;AN=2;BaseQRankSum=1.363;DP=215;Dels=0.0;FS=11.401;HaplotypeScore=2.6532;MLEAC=1;MLEAF=0.5;MQ=42.0;MQ0=0;MQRankSum=-1.925;QD=13.75;ReadPosRankSum=1.224	GT:AD:DP:GQ:PL	0/1:124,91:215:99:2985,0,4211
chrXVI	229072	.	C	T	2506.77	PASS	AC=1;AF=0.5;AN=2;BaseQRankSum=-1.986;DP=154;Dels=0.0;FS=0.587;HaplotypeScore=0.0;MLEAC=1;MLEAF=0.5;MQ=42.0;MQ0=0;MQRankSum=-0.66;QD=16.28;ReadPosRankSum=-1.252	GT:AD:DP:GQ:PL	0/1:78,76:154:99:2535,0,2681
chrXVI	271191	.	C	T	1898.77	PASS	AC=1;AF=0.5;AN=2;BaseQRankSum=1.147;DP=118;Dels=0.0;FS=0.0;HaplotypeScore=0.0;MLEAC=1;MLEAF=0.5;MQ=41.98;MQ0=0;MQRankSum=-1.982;QD=16.09;ReadPosRankSum=0.695	GT:AD:DP:GQ:PL	0/1:61,57:118:99:1927,0,1977
chrXVI	282088	.	C	T	3034.77	PASS	AC=1;AF=0.5;AN=2;BaseQRankSum=-0.049;DP=155;Dels=0.0;FS=0.0;HaplotypeScore=1.6643;MLEAC=1;MLEAF=0.5;MQ=41.96;MQ0=0;MQRankSum=-1.098;QD=19.58;ReadPosRankSum=-1.12	GT:AD:DP:GQ:PL	0/1:66,89:155:99:3063,0,2159
chrXVI	352398	.	C	T	2826.77	PASS	AC=1;AF=0.5;AN=2;BaseQRankSum=1.725;DP=180;Dels=0.0;FS=4.306;HaplotypeScore=0.0;MLEAC=1;MLEAF=0.5;MQ=41.9;MQ0=0;MQRankSum=1.333;QD=15.7;ReadPosRankSum=0.411	GT:AD:DP:GQ:PL	0/1:94,86:180:99:2855,0,3091
chrXVI	355389	.	G	A	2927.77	PASS	AC=1;AF=0.5;AN=2;BaseQRankSum=1.61;DP=181;Dels=0.0;FS=11.398;HaplotypeScore=0.9894;MLEAC=1;MLEAF=0.5;MQ=42.0;MQ0=0;MQRankSum=1.281;QD=16.18;ReadPosRankSum=0.285	GT:AD:DP:GQ:PL	0/1:92,89:181:99:2956,0,3005
chrXVI	377119	.	G	A	2515.77	PASS	AC=1;AF=0.5;AN=2;BaseQRankSum=-0.078;DP=154;Dels=0.0;FS=3.178;HaplotypeScore=2.5105;MLEAC=1;MLEAF=0.5;MQ=41.91;MQ0=0;MQRankSum=-2.391;QD=16.34;ReadPosRankSum=1.375	GT:AD:DP:GQ:PL	0/1:78,76:154:99:2544,0,2577
chrXVI	410328	.	C	T	2955.77	PASS	AC=1;AF=0.5;AN=2;BaseQRankSum=1.431;DP=186;Dels=0.0;FS=3.345;HaplotypeScore=1.5774;MLEAC=1;MLEAF=0.5;MQ=42.0;MQ0=0;MQRankSum=0.02;QD=15.89;ReadPosRankSum=0.026	GT:AD:DP:GQ:PL	0/1:98,88:186:99:2984,0,3269
chrXVI	427913	.	C	T	2537.77	PASS	AC=1;AF=0.5;AN=2;BaseQRankSum=-1.741;DP=156;Dels=0.0;FS=0.0;HaplotypeScore=0.6651;MLEAC=1;MLEAF=0.5;MQ=41.91;MQ0=0;MQRankSum=0.671;QD=16.27;ReadPosRankSum=-1.358	GT:AD:DP:GQ:PL	0/1:78,77:156:99:2566,0,2637
chrXVI	432531	.	C	T	3062.77	PASS	AC=1;AF=0.5;AN=2;BaseQRankSum=0.34;DP=160;Dels=0.0;FS=3.763;HaplotypeScore=0.734;MLEAC=1;MLEAF=0.5;MQ=41.82;MQ0=0;MQRankSum=0.148;QD=19.14;ReadPosRankSum=-0.543	GT:AD:DP:GQ:PL	0/1:71,89:160:99:3091,0,2347
chrXVI	460033	.	C	T	2876.77	PASS	AC=1;AF=0.5;AN=2;BaseQRankSum=-1.745;DP=191;Dels=0.0;FS=2.562;HaplotypeScore=1.7845;MLEAC=1;MLEAF=0.5;MQ=41.93;MQ0=0;MQRankSum=-1.157;QD=15.06;ReadPosRankSum=-0.327	GT:AD:DP:GQ:PL	0/1:102,88:191:99:2905,0,3411
chrXVI	500343	.	G	A	2895.77	PASS	AC=1;AF=0.5;AN=2;BaseQRankSum=-0.932;DP=162;Dels=0.0;FS=1.959;HaplotypeScore=5.85;MLEAC=1;MLEAF=0.5;MQ=41.83;MQ0=0;MQRankSum=-0.165;QD=17.88;ReadPosRankSum=-0.741	GT:AD:DP:GQ:PL	0/1:73,89:162:99:2924,0,2329
chrXVI	502236	.	G	A	1609.77	PASS	AC=1;AF=0.5;AN=2;BaseQRankSum=-2.614;DP=99;Dels=0.0;FS=0.0;HaplotypeScore=0.0;MLEAC=1;MLEAF=0.5;MQ=42.0;MQ0=0;MQRankSum=-0.913;QD=16.26;ReadPosRankSum=1.165	GT:AD:DP:GQ:PL	0/1:50,49:99:99:1638,0,1722
chrXVI	601945	.	C	T	2722.77	PASS	AC=1;AF=0.5;AN=2;BaseQRankSum=0.49;DP=178;Dels=0.0;FS=1.874;HaplotypeScore=11.5629;MLEAC=1;MLEAF=0.5;MQ=41.91;MQ0=0;MQRankSum=0.892;QD=15.3;ReadPosRankSum=-0.012	GT:AD:DP:GQ:PL	0/1:95,83:178:99:2751,0,3126
chrXVI	637236	.	G	A	2245.77	PASS	AC=1;AF=0.5;AN=2;BaseQRankSum=0.91;DP=156;Dels=0.0;FS=0.0;HaplotypeScore=1.866;MLEAC=1;MLEAF=0.5;MQ=41.91;MQ0=0;MQRankSum=-0.159;QD=14.4;ReadPosRankSum=1.778	GT:AD:DP:GQ:PL	0/1:88,68:156:99:2274,0,2901
chrXVI	644337	.	C	T	3228.29	PASS	AC=1;AF=0.5;AN=2;BaseQRankSum=0.965;DP=176;Dels=0.0;FS=2.636;HaplotypeScore=0.0;MLEAC=1;MLEAF=0.5;MQ=41.99;MQ0=0;MQRankSum=-1.075;QD=18.34;ReadPosRankSum=-1.425	GT:AD:DP:GQ:PL	0/1:82,94:176:99:3256,0,2668
chrXVI	648328	.	G	A	3197.84	PASS	AC=1;AF=0.5;AN=2;BaseQRankSum=1.995;DP=164;Dels=0.0;FS=1.228;HaplotypeScore=0.0;MLEAC=1;MLEAF=0.5;MQ=42.0;MQ0=0;MQRankSum=0.037;QD=19.5;ReadPosRankSum=1.457	GT:AD:DP:GQ:PL	0/1:71,93:164:99:3226,0,2278
chrXVI	654815	.	G	A	286.77	PASS	AC=1;AF=0.5;AN=2;BaseQRankSum=-0.006;DP=85;Dels=0.0;FS=1.482;HaplotypeScore=0.7887;MLEAC=1;MLEAF=0.5;MQ=41.73;MQ0=0;MQRankSum=0.174;QD=3.37;ReadPosRankSum=-2.683	GT:AD:DP:GQ:PL	0/1:70,14:85:99:315,0,2539
chrXVI	673646	.	C	T	2636.77	PASS	AC=1;AF=0.5;AN=2;BaseQRankSum=1.681;DP=148;Dels=0.0;FS=4.109;HaplotypeScore=0.8321;MLEAC=1;MLEAF=0.5;MQ=41.72;MQ0=2;MQRankSum=0.426;QD=17.82;ReadPosRankSum=-0.077	GT:AD:DP:GQ:PL	0/1:70,78:148:99:2665,0,2115
chrXVI	675232	.	G	A	2185.77	PASS	AC=1;AF=0.5;AN=2;BaseQRankSum=-0.107;DP=165;Dels=0.0;FS=3.705;HaplotypeScore=4.8987;MLEAC=1;MLEAF=0.5;MQ=41.89;MQ0=0;MQRankSum=-0.595;QD=13.25;ReadPosRankSum=-2.529	GT:AD:DP:GQ:PL	0/1:97,67:165:99:2214,0,3376
chrXVI	684800	.	C	T	2848.77	PASS	AC=1;AF=0.5;AN=2;BaseQRankSum=-2.623;DP=193;Dels=0.0;FS=4.123;HaplotypeScore=0.0;MLEAC=1;MLEAF=0.5;MQ=41.91;MQ0=0;MQRankSum=0.335;QD=14.76;ReadPosRankSum=-0.123	GT:AD:DP:GQ:PL	0/1:104,89:193:99:2877,0,3609
chrXVI	707300	.	C	T	2229.77	PASS	AC=1;AF=0.5;AN=2;BaseQRankSum=-0.279;DP=138;Dels=0.0;FS=0.631;HaplotypeScore=0.0;MLEAC=1;MLEAF=0.5;MQ=42.0;MQ0=0;MQRankSum=-1.731;QD=16.16;ReadPosRankSum=0.811	GT:AD:DP:GQ:PL	0/1:68,70:138:99:2258,0,2239
chrXVI	736688	.	G	A	3571.77	PASS	AC=1;AF=0.5;AN=2;BaseQRankSum=-0.869;DP=182;Dels=0.0;FS=0.546;HaplotypeScore=0.9996;MLEAC=1;MLEAF=0.5;MQ=41.91;MQ0=0;MQRankSum=-1.144;QD=19.63;ReadPosRankSum=-1.425	GT:AD:DP:GQ:PL	0/1:79,103:182:99:3600,0,2587
chrXVI	736690	.	G	A	3516.77	PASS	AC=1;AF=0.5;AN=2;BaseQRankSum=-0.024;DP=181;Dels=0.0;FS=1.167;HaplotypeScore=0.9996;MLEAC=1;MLEAF=0.5;MQ=41.91;MQ0=0;MQRankSum=-0.808;QD=19.43;ReadPosRankSum=-1.246	GT:AD:DP:GQ:PL	0/1:79,102:181:99:3545,0,2563
chrXVI	743600	.	G	A	3563.77	PASS	AC=1;AF=0.5;AN=2;BaseQRankSum=1.337;DP=198;Dels=0.0;FS=2.489;HaplotypeScore=2.5644;MLEAC=1;MLEAF=0.5;MQ=41.91;MQ0=0;MQRankSum=1.744;QD=18.0;ReadPosRankSum=0.004	GT:AD:DP:GQ:PL	0/1:92,106:198:99:3592,0,3037
chrXVI	788188	.	C	T	3036.77	PASS	AC=1;AF=0.5;AN=2;BaseQRankSum=2.039;DP=185;Dels=0.0;FS=1.149;HaplotypeScore=3.2035;MLEAC=1;MLEAF=0.5;MQ=41.99;MQ0=0;MQRankSum=1.243;QD=16.41;ReadPosRankSum=0.067	GT:AD:DP:GQ:PL	0/1:94,91:185:99:3065,0,3087
chrXVI	812686	.	G	A	1394.77	PASS	AC=1;AF=0.5;AN=2;BaseQRankSum=-0.804;DP=95;Dels=0.0;FS=2.985;HaplotypeScore=3.9327;MLEAC=1;MLEAF=0.5;MQ=41.98;MQ0=0;MQRankSum=-1.013;QD=14.68;ReadPosRankSum=-0.579	GT:AD:DP:GQ:PL	0/1:52,43:95:99:1423,0,1796
chrXVI	836643	.	C	T	2942.77	PASS	AC=1;AF=0.5;AN=2;BaseQRankSum=-0.033;DP=174;Dels=0.0;FS=0.0;HaplotypeScore=7.3029;MLEAC=1;MLEAF=0.5;MQ=41.84;MQ0=0;MQRankSum=0.003;QD=16.91;ReadPosRankSum=-0.373	GT:AD:DP:GQ:PL	0/1:85,89:174:99:2971,0,2868
chrXVI	843300	.	C	T	2207.77	PASS	AC=1;AF=0.5;AN=2;BaseQRankSum=1.542;DP=147;Dels=0.0;FS=7.273;HaplotypeScore=0.0;MLEAC=1;MLEAF=0.5;MQ=41.83;MQ0=0;MQRankSum=1.406;QD=15.02;ReadPosRankSum=-0.581	GT:AD:DP:GQ:PL	0/1:80,67:147:99:2236,0,2704
chrXVI	870064	.	C	T	3012.77	PASS	AC=1;AF=0.5;AN=2;BaseQRankSum=1.465;DP=171;Dels=0.0;FS=0.0;HaplotypeScore=0.0;MLEAC=1;MLEAF=0.5;MQ=41.98;MQ0=0;MQRankSum=-1.947;QD=17.62;ReadPosRankSum=-1.168	GT:AD:DP:GQ:PL	0/1:81,90:171:99:3041,0,2638
chrXVI	900703	.	C	T	2315.77	PASS	AC=1;AF=0.5;AN=2;BaseQRankSum=1.3;DP=144;Dels=0.0;FS=8.706;HaplotypeScore=0.0;MLEAC=1;MLEAF=0.5;MQ=41.9;MQ0=0;MQRankSum=-0.788;QD=16.08;ReadPosRankSum=2.379	GT:AD:DP:GQ:PL	0/1:75,69:144:99:2344,0,2496
chrXVI	920829	.	C	T	1512.77	PASS	AC=1;AF=0.5;AN=2;BaseQRankSum=-2.905;DP=117;Dels=0.0;FS=3.599;HaplotypeScore=0.0;MLEAC=1;MLEAF=0.5;MQ=41.88;MQ0=0;MQRankSum=0.068;QD=12.93;ReadPosRankSum=0.663	GT:AD:DP:GQ:PL	0/1:56,61:117:99:1541,0,1739
