# Supplementary material for: Disruption of Transcriptional Coactivator Sub1 Leads to Genome-Wide Re-distribution of Clustered Mutations Induced by APOBEC in Active Yeast Genes
Source: PLoS Genet. 2015 May 5;11(5):e1005217. doi: 10.1371/journal.pgen.1005217 (PMC4420506; doi:10.1371/journal.pgen.1005217)
Supplement: S1 Dataset — (ZIP) [file pgen.1005217.s001.zip › PmCDA1/N062-LAN210-Can-PmCDA1-NA-RUN5-D3.vcf]

##fileformat=VCFv4.1
##FILTER=<ID=LowQual,Description="Low quality">
##FILTER=<ID=ambigious_snp,Description="QD < 2.000000 || FS > 60.000000 || MQ < 40.000000 || HaplotypeScore > 13.000000 || MappingQualityRankSum < -12.500000 || ReadPosRankSum < -8.000000">
##FORMAT=<ID=AD,Number=.,Type=Integer,Description="Allelic depths for the ref and alt alleles in the order listed">
##FORMAT=<ID=DP,Number=1,Type=Integer,Description="Approximate read depth (reads with MQ=255 or with bad mates are filtered)">
##FORMAT=<ID=GQ,Number=1,Type=Integer,Description="Genotype Quality">
##FORMAT=<ID=GT,Number=1,Type=String,Description="Genotype">
##FORMAT=<ID=PL,Number=G,Type=Integer,Description="Normalized, Phred-scaled likelihoods for genotypes as defined in the VCF specification">
##GATKCommandLine=<ID=SelectVariants,Version=3.2-0-g289df4b,Date="Thu Aug 14 23:17:27 MSK 2014",Epoch=1408043847297,CommandLineOptions="analysis_type=SelectVariants input_file=[] showFullBamList=false read_buffer_size=null phone_home=AWS gatk_key=null tag=NA read_filter=[] intervals=null excludeIntervals=null interval_set_rule=UNION interval_merging=ALL interval_padding=0 reference_sequence=/home/mahajrod/genetics/desaminases/data/LAN210_v0.10m/LAN210_v0.10m.fasta nonDeterministicRandomSeed=false disableDithering=false maxRuntime=-1 maxRuntimeUnits=MINUTES downsampling_type=BY_SAMPLE downsample_to_fraction=null downsample_to_coverage=1000 baq=OFF baqGapOpenPenalty=40.0 refactor_NDN_cigar_string=false fix_misencoded_quality_scores=false allow_potentially_misencoded_quality_scores=false useOriginalQualities=false defaultBaseQualities=-1 performanceLog=null BQSR=null quantize_quals=0 disable_indel_quals=false emit_original_quals=false preserve_qscores_less_than=6 globalQScorePrior=-1.0 validation_strictness=SILENT remove_program_records=false keep_program_records=false sample_rename_mapping_file=null unsafe=null disable_auto_index_creation_and_locking_when_reading_rods=false num_threads=1 num_cpu_threads_per_data_thread=1 num_io_threads=0 monitorThreadEfficiency=false num_bam_file_handles=null read_group_black_list=null pedigree=[] pedigreeString=[] pedigreeValidationType=STRICT allow_intervals_with_unindexed_bam=false generateShadowBCF=false variant_index_type=DYNAMIC_SEEK variant_index_parameter=-1 logging_level=INFO log_to_file=null help=false version=false variant=(RodBinding name=variant source=N062-LAN210-Can-PmCDA1-NA-RUN5-D3_GATK_filtered_SNP.vcf) discordance=(RodBinding name= source=UNBOUND) concordance=(RodBinding name= source=UNBOUND) out=org.broadinstitute.gatk.engine.io.stubs.VariantContextWriterStub no_cmdline_in_header=org.broadinstitute.gatk.engine.io.stubs.VariantContextWriterStub sites_only=org.broadinstitute.gatk.engine.io.stubs.VariantContextWriterStub bcf=org.broadinstitute.gatk.engine.io.stubs.VariantContextWriterStub sample_name=[] sample_expressions=null sample_file=null exclude_sample_name=[] exclude_sample_file=[] select_expressions=[] excludeNonVariants=false excludeFiltered=true restrictAllelesTo=ALL keepOriginalAC=false mendelianViolation=false mendelianViolationQualThreshold=0.0 select_random_fraction=0.0 remove_fraction_genotypes=0.0 selectTypeToInclude=[] keepIDs=null fullyDecode=false forceGenotypesDecode=false justRead=false maxIndelSize=2147483647 ALLOW_NONOVERLAPPING_COMMAND_LINE_SAMPLES=false filter_reads_with_N_cigar=false filter_mismatching_base_and_quals=false filter_bases_not_stored=false">
##INFO=<ID=AC,Number=A,Type=Integer,Description="Allele count in genotypes, for each ALT allele, in the same order as listed">
##INFO=<ID=AF,Number=A,Type=Float,Description="Allele Frequency, for each ALT allele, in the same order as listed">
##INFO=<ID=AN,Number=1,Type=Integer,Description="Total number of alleles in called genotypes">
##INFO=<ID=BaseQRankSum,Number=1,Type=Float,Description="Z-score from Wilcoxon rank sum test of Alt Vs. Ref base qualities">
##INFO=<ID=DP,Number=1,Type=Integer,Description="Approximate read depth; some reads may have been filtered">
##INFO=<ID=DS,Number=0,Type=Flag,Description="Were any of the samples downsampled?">
##INFO=<ID=Dels,Number=1,Type=Float,Description="Fraction of Reads Containing Spanning Deletions">
##INFO=<ID=FS,Number=1,Type=Float,Description="Phred-scaled p-value using Fisher's exact test to detect strand bias">
##INFO=<ID=HaplotypeScore,Number=1,Type=Float,Description="Consistency of the site with at most two segregating haplotypes">
##INFO=<ID=InbreedingCoeff,Number=1,Type=Float,Description="Inbreeding coefficient as estimated from the genotype likelihoods per-sample when compared against the Hardy-Weinberg expectation">
##INFO=<ID=MLEAC,Number=A,Type=Integer,Description="Maximum likelihood expectation (MLE) for the allele counts (not necessarily the same as the AC), for each ALT allele, in the same order as listed">
##INFO=<ID=MLEAF,Number=A,Type=Float,Description="Maximum likelihood expectation (MLE) for the allele frequency (not necessarily the same as the AF), for each ALT allele, in the same order as listed">
##INFO=<ID=MQ,Number=1,Type=Float,Description="RMS Mapping Quality">
##INFO=<ID=MQ0,Number=1,Type=Integer,Description="Total Mapping Quality Zero Reads">
##INFO=<ID=MQRankSum,Number=1,Type=Float,Description="Z-score From Wilcoxon rank sum test of Alt vs. Ref read mapping qualities">
##INFO=<ID=QD,Number=1,Type=Float,Description="Variant Confidence/Quality by Depth">
##INFO=<ID=RPA,Number=.,Type=Integer,Description="Number of times tandem repeat unit is repeated, for each allele (including reference)">
##INFO=<ID=RU,Number=1,Type=String,Description="Tandem repeat unit (bases)">
##INFO=<ID=ReadPosRankSum,Number=1,Type=Float,Description="Z-score from Wilcoxon rank sum test of Alt vs. Ref read position bias">
##INFO=<ID=STR,Number=0,Type=Flag,Description="Variant is a short tandem repeat">
##contig=<ID=chrI,length=198855>
##contig=<ID=chrII,length=810456>
##contig=<ID=chrIII,length=316501>
##contig=<ID=chrIV,length=1516959>
##contig=<ID=chrV,length=570663>
##contig=<ID=chrVI,length=270116>
##contig=<ID=chrVII,length=1084724>
##contig=<ID=chrVIII,length=557320>
##contig=<ID=chrIX,length=433988>
##contig=<ID=chrX,length=745688>
##contig=<ID=chrXI,length=666767>
##contig=<ID=chrXII,length=1065113>
##contig=<ID=chrXIII,length=917121>
##contig=<ID=chrXIV,length=784078>
##contig=<ID=chrXV,length=1078147>
##contig=<ID=chrXVI,length=943466>
##contig=<ID=mt,length=85611>
##reference=file:///home/mahajrod/genetics/desaminases/data/LAN210_v0.10m/LAN210_v0.10m.fasta
##source=SelectVariants
#CHROM	POS	ID	REF	ALT	QUAL	FILTER	INFO	FORMAT	N062-LAN210-Can-PmCDA1-NA-RUN5-D3
chrI	63243	.	C	T	1774.77	PASS	AC=1;AF=0.5;AN=2;BaseQRankSum=-3.053;DP=155;Dels=0.0;FS=1.295;HaplotypeScore=0.734;MLEAC=1;MLEAF=0.5;MQ=41.91;MQ0=0;MQRankSum=-0.897;QD=11.45;ReadPosRankSum=-0.271	GT:AD:DP:GQ:PL	0/1:96,59:155:99:1803,0,3337
chrI	130916	.	C	T	2170.77	PASS	AC=1;AF=0.5;AN=2;BaseQRankSum=0.285;DP=122;Dels=0.0;FS=5.684;HaplotypeScore=1.4679;MLEAC=1;MLEAF=0.5;MQ=42.0;MQ0=0;MQRankSum=-0.501;QD=17.79;ReadPosRankSum=-0.367	GT:AD:DP:GQ:PL	0/1:56,66:122:99:2199,0,1769
chrI	133086	.	G	A	2394.77	PASS	AC=1;AF=0.5;AN=2;BaseQRankSum=-1.542;DP=149;Dels=0.0;FS=2.042;HaplotypeScore=2.5772;MLEAC=1;MLEAF=0.5;MQ=41.99;MQ0=0;MQRankSum=1.293;QD=16.07;ReadPosRankSum=-1.074	GT:AD:DP:GQ:PL	0/1:75,73:149:99:2423,0,2507
chrI	141542	.	G	A	2603.77	PASS	AC=1;AF=0.5;AN=2;BaseQRankSum=0.81;DP=151;Dels=0.0;FS=0.617;HaplotypeScore=0.7887;MLEAC=1;MLEAF=0.5;MQ=41.99;MQ0=0;MQRankSum=-0.285;QD=17.24;ReadPosRankSum=-1.212	GT:AD:DP:GQ:PL	0/1:74,77:151:99:2632,0,2425
chrI	177701	.	C	T	2400.77	PASS	AC=1;AF=0.5;AN=2;BaseQRankSum=-0.173;DP=149;Dels=0.0;FS=3.83;HaplotypeScore=2.7165;MLEAC=1;MLEAF=0.5;MQ=41.9;MQ0=0;MQRankSum=1.168;QD=16.11;ReadPosRankSum=-0.928	GT:AD:DP:GQ:PL	0/1:76,73:149:99:2429,0,2564
chrI	187110	.	C	T	682.77	PASS	AC=1;AF=0.5;AN=2;BaseQRankSum=3.553;DP=171;Dels=0.0;FS=3.733;HaplotypeScore=0.734;MLEAC=1;MLEAF=0.5;MQ=41.11;MQ0=2;MQRankSum=3.647;QD=3.99;ReadPosRankSum=-4.363	GT:AD:DP:GQ:PL	0/1:140,31:171:99:711,0,4808
chrI	190166	.	C	T	1095.77	PASS	AC=1;AF=0.5;AN=2;BaseQRankSum=-3.008;DP=82;Dels=0.0;FS=1.865;HaplotypeScore=1.1567;MLEAC=1;MLEAF=0.5;MQ=41.82;MQ0=0;MQRankSum=-0.734;QD=13.36;ReadPosRankSum=1.337	GT:AD:DP:GQ:PL	0/1:39,43:82:99:1124,0,1244
chrII	43259	.	C	T	2128.77	PASS	AC=1;AF=0.5;AN=2;BaseQRankSum=0.1;DP=134;Dels=0.0;FS=3.105;HaplotypeScore=0.734;MLEAC=1;MLEAF=0.5;MQ=41.89;MQ0=0;MQRankSum=-0.002;QD=15.89;ReadPosRankSum=-1.241	GT:AD:DP:GQ:PL	0/1:70,64:134:99:2157,0,2244
chrII	49808	.	C	T	3114.77	PASS	AC=1;AF=0.5;AN=2;BaseQRankSum=1.573;DP=193;Dels=0.0;FS=5.063;HaplotypeScore=0.0;MLEAC=1;MLEAF=0.5;MQ=42.0;MQ0=0;MQRankSum=-1.329;QD=16.14;ReadPosRankSum=2.478	GT:AD:DP:GQ:PL	0/1:97,96:193:99:3143,0,3167
chrII	54270	.	C	T	2294.77	PASS	AC=1;AF=0.5;AN=2;BaseQRankSum=-2.404;DP=151;Dels=0.0;FS=2.03;HaplotypeScore=0.9933;MLEAC=1;MLEAF=0.5;MQ=41.8;MQ0=0;MQRankSum=-1.797;QD=15.2;ReadPosRankSum=-1.812	GT:AD:DP:GQ:PL	0/1:78,73:151:99:2323,0,2627
chrII	164243	.	C	T	878.77	PASS	AC=1;AF=0.5;AN=2;BaseQRankSum=0.599;DP=57;Dels=0.0;FS=5.393;HaplotypeScore=0.0;MLEAC=1;MLEAF=0.5;MQ=41.97;MQ0=0;MQRankSum=-0.359;QD=15.42;ReadPosRankSum=-0.407	GT:AD:DP:GQ:PL	0/1:28,29:57:99:907,0,852
chrII	166004	.	C	T	1868.77	PASS	AC=1;AF=0.5;AN=2;BaseQRankSum=1.266;DP=111;Dels=0.0;FS=0.0;HaplotypeScore=0.734;MLEAC=1;MLEAF=0.5;MQ=41.85;MQ0=0;MQRankSum=-0.823;QD=16.84;ReadPosRankSum=-0.74	GT:AD:DP:GQ:PL	0/1:54,57:111:99:1897,0,1701
chrII	168386	.	C	T	2406.77	PASS	AC=1;AF=0.5;AN=2;BaseQRankSum=-0.259;DP=177;Dels=0.0;FS=1.179;HaplotypeScore=3.3286;MLEAC=1;MLEAF=0.5;MQ=41.86;MQ0=1;MQRankSum=-0.844;QD=13.6;ReadPosRankSum=2.046	GT:AD:DP:GQ:PL	0/1:99,78:177:99:2435,0,3354
chrII	196062	.	C	T	2405.77	PASS	AC=1;AF=0.5;AN=2;BaseQRankSum=-0.297;DP=153;Dels=0.0;FS=4.822;HaplotypeScore=0.0;MLEAC=1;MLEAF=0.5;MQ=41.99;MQ0=0;MQRankSum=-0.629;QD=15.72;ReadPosRankSum=0.509	GT:AD:DP:GQ:PL	0/1:77,76:153:99:2434,0,2424
chrII	245614	.	C	T	2668.77	PASS	AC=1;AF=0.5;AN=2;BaseQRankSum=2.594;DP=160;Dels=0.0;FS=0.576;HaplotypeScore=0.734;MLEAC=1;MLEAF=0.5;MQ=42.0;MQ0=0;MQRankSum=-0.13;QD=16.68;ReadPosRankSum=-0.382	GT:AD:DP:GQ:PL	0/1:81,79:160:99:2697,0,2630
chrII	256307	.	C	T	1775.77	PASS	AC=1;AF=0.5;AN=2;BaseQRankSum=-0.185;DP=110;Dels=0.0;FS=0.0;HaplotypeScore=1.7046;MLEAC=1;MLEAF=0.5;MQ=41.98;MQ0=0;MQRankSum=-0.221;QD=16.14;ReadPosRankSum=0.58	GT:AD:DP:GQ:PL	0/1:57,53:110:99:1804,0,1933
chrII	275272	.	G	A	2547.77	PASS	AC=1;AF=0.5;AN=2;BaseQRankSum=0.984;DP=204;Dels=0.0;FS=2.463;HaplotypeScore=5.1246;MLEAC=1;MLEAF=0.5;MQ=41.89;MQ0=1;MQRankSum=-0.962;QD=12.49;ReadPosRankSum=-0.903	GT:AD:DP:GQ:PL	0/1:124,80:204:99:2576,0,4005
chrII	275522	.	G	A	2702.77	PASS	AC=1;AF=0.5;AN=2;BaseQRankSum=-0.533;DP=171;Dels=0.0;FS=0.574;HaplotypeScore=0.734;MLEAC=1;MLEAF=0.5;MQ=41.97;MQ0=0;MQRankSum=1.596;QD=15.81;ReadPosRankSum=0.867	GT:AD:DP:GQ:PL	0/1:85,86:171:99:2731,0,2871
chrII	275568	.	G	A	2808.77	PASS	AC=1;AF=0.5;AN=2;BaseQRankSum=0.956;DP=174;Dels=0.0;FS=16.641;HaplotypeScore=0.9916;MLEAC=1;MLEAF=0.5;MQ=41.82;MQ0=0;MQRankSum=0.224;QD=16.14;ReadPosRankSum=0.8	GT:AD:DP:GQ:PL	0/1:90,84:174:99:2837,0,2970
chrII	276058	.	G	A	2548.77	PASS	AC=1;AF=0.5;AN=2;BaseQRankSum=1.441;DP=136;Dels=0.0;FS=3.189;HaplotypeScore=1.988;MLEAC=1;MLEAF=0.5;MQ=41.79;MQ0=0;MQRankSum=0.175;QD=18.74;ReadPosRankSum=-0.972	GT:AD:DP:GQ:PL	0/1:60,75:136:99:2577,0,1755
chrII	276801	.	C	T	2325.77	PASS	AC=1;AF=0.5;AN=2;BaseQRankSum=1.056;DP=147;Dels=0.0;FS=4.895;HaplotypeScore=0.0;MLEAC=1;MLEAF=0.5;MQ=42.0;MQ0=0;MQRankSum=0.235;QD=15.82;ReadPosRankSum=0.087	GT:AD:DP:GQ:PL	0/1:76,71:147:99:2354,0,2504
chrII	278171	.	G	A	2314.77	PASS	AC=1;AF=0.5;AN=2;BaseQRankSum=-2.212;DP=157;Dels=0.0;FS=5.959;HaplotypeScore=0.0;MLEAC=1;MLEAF=0.5;MQ=42.0;MQ0=0;MQRankSum=1.631;QD=14.74;ReadPosRankSum=-0.794	GT:AD:DP:GQ:PL	0/1:84,73:157:99:2343,0,2850
chrII	278967	.	C	T	2255.77	PASS	AC=1;AF=0.5;AN=2;BaseQRankSum=-0.005;DP=126;Dels=0.0;FS=2.493;HaplotypeScore=0.7887;MLEAC=1;MLEAF=0.5;MQ=42.0;MQ0=0;MQRankSum=0.552;QD=17.9;ReadPosRankSum=-0.826	GT:AD:DP:GQ:PL	0/1:59,67:126:99:2284,0,1962
chrII	279374	.	C	T	2205.77	PASS	AC=1;AF=0.5;AN=2;BaseQRankSum=0.825;DP=142;Dels=0.0;FS=0.0;HaplotypeScore=0.0;MLEAC=1;MLEAF=0.5;MQ=42.0;MQ0=0;MQRankSum=0.875;QD=15.53;ReadPosRankSum=-1.487	GT:AD:DP:GQ:PL	0/1:75,67:142:99:2234,0,2517
chrII	280224	.	C	T	2959.77	PASS	AC=1;AF=0.5;AN=2;BaseQRankSum=2.037;DP=186;Dels=0.0;FS=2.524;HaplotypeScore=3.7112;MLEAC=1;MLEAF=0.5;MQ=41.83;MQ0=0;MQRankSum=-1.017;QD=15.91;ReadPosRankSum=-0.663	GT:AD:DP:GQ:PL	0/1:97,89:186:99:2988,0,3253
chrII	324094	.	G	A	2436.77	PASS	AC=1;AF=0.5;AN=2;BaseQRankSum=1.275;DP=140;Dels=0.0;FS=3.063;HaplotypeScore=5.6417;MLEAC=1;MLEAF=0.5;MQ=41.88;MQ0=0;MQRankSum=0.242;QD=17.41;ReadPosRankSum=-0.246	GT:AD:DP:GQ:PL	0/1:68,71:140:99:2465,0,2279
chrII	380460	.	C	T	2863.77	PASS	AC=1;AF=0.5;AN=2;BaseQRankSum=1.339;DP=184;Dels=0.0;FS=1.818;HaplotypeScore=1.4972;MLEAC=1;MLEAF=0.5;MQ=41.92;MQ0=0;MQRankSum=1.131;QD=15.56;ReadPosRankSum=-1.04	GT:AD:DP:GQ:PL	0/1:97,87:184:99:2892,0,3217
chrII	470807	.	G	A	3388.77	PASS	AC=1;AF=0.5;AN=2;BaseQRankSum=1.411;DP=194;Dels=0.0;FS=19.266;HaplotypeScore=3.8664;MLEAC=1;MLEAF=0.5;MQ=41.85;MQ0=0;MQRankSum=0.856;QD=17.47;ReadPosRankSum=-0.812	GT:AD:DP:GQ:PL	0/1:94,100:194:99:3417,0,3048
chrII	480566	.	G	A	2375.77	PASS	AC=1;AF=0.5;AN=2;BaseQRankSum=-2.871;DP=154;Dels=0.0;FS=4.776;HaplotypeScore=0.0;MLEAC=1;MLEAF=0.5;MQ=42.0;MQ0=0;MQRankSum=-0.609;QD=15.43;ReadPosRankSum=0.891	GT:AD:DP:GQ:PL	0/1:78,76:154:99:2404,0,2624
chrII	491047	.	G	A	1732.77	PASS	AC=1;AF=0.5;AN=2;BaseQRankSum=1.151;DP=110;Dels=0.0;FS=2.513;HaplotypeScore=0.734;MLEAC=1;MLEAF=0.5;MQ=41.87;MQ0=0;MQRankSum=-0.744;QD=15.75;ReadPosRankSum=1.324	GT:AD:DP:GQ:PL	0/1:56,54:110:99:1761,0,1746
chrII	510619	.	C	T	2449.77	PASS	AC=1;AF=0.5;AN=2;BaseQRankSum=-0.93;DP=162;Dels=0.0;FS=10.994;HaplotypeScore=2.8611;MLEAC=1;MLEAF=0.5;MQ=41.9;MQ0=0;MQRankSum=-0.042;QD=15.12;ReadPosRankSum=0.195	GT:AD:DP:GQ:PL	0/1:85,76:162:99:2478,0,2878
chrII	550029	.	C	T	3519.77	PASS	AC=1;AF=0.5;AN=2;BaseQRankSum=-1.553;DP=199;Dels=0.0;FS=0.52;HaplotypeScore=1.7219;MLEAC=1;MLEAF=0.5;MQ=42.0;MQ0=0;MQRankSum=-0.875;QD=17.69;ReadPosRankSum=1.652	GT:AD:DP:GQ:PL	0/1:93,106:199:99:3548,0,3117
chrII	625695	.	C	T	2763.77	PASS	AC=1;AF=0.5;AN=2;BaseQRankSum=1.267;DP=143;Dels=0.0;FS=2.982;HaplotypeScore=0.8321;MLEAC=1;MLEAF=0.5;MQ=41.8;MQ0=0;MQRankSum=-0.535;QD=19.33;ReadPosRankSum=0.592	GT:AD:DP:GQ:PL	0/1:63,80:143:99:2792,0,2014
chrII	635071	.	C	T	2137.77	PASS	AC=1;AF=0.5;AN=2;BaseQRankSum=3.643;DP=126;Dels=0.0;FS=6.734;HaplotypeScore=1.9243;MLEAC=1;MLEAF=0.5;MQ=42.0;MQ0=0;MQRankSum=-0.159;QD=16.97;ReadPosRankSum=1.203	GT:AD:DP:GQ:PL	0/1:64,62:126:99:2166,0,1992
chrII	678880	.	C	T	2500.77	PASS	AC=1;AF=0.5;AN=2;BaseQRankSum=0.461;DP=164;Dels=0.0;FS=0.0;HaplotypeScore=1.5774;MLEAC=1;MLEAF=0.5;MQ=41.79;MQ0=0;MQRankSum=-0.171;QD=15.25;ReadPosRankSum=-1.649	GT:AD:DP:GQ:PL	0/1:85,79:164:99:2529,0,2744
chrII	681830	.	G	A	1976.77	PASS	AC=1;AF=0.5;AN=2;BaseQRankSum=0.89;DP=129;Dels=0.0;FS=3.154;HaplotypeScore=0.0;MLEAC=1;MLEAF=0.5;MQ=42.0;MQ0=0;MQRankSum=-0.659;QD=15.32;ReadPosRankSum=-1.353	GT:AD:DP:GQ:PL	0/1:69,60:129:99:2005,0,2337
chrII	683381	.	C	T	2716.77	PASS	AC=1;AF=0.5;AN=2;BaseQRankSum=0.378;DP=174;Dels=0.0;FS=4.414;HaplotypeScore=0.0;MLEAC=1;MLEAF=0.5;MQ=42.0;MQ0=0;MQRankSum=0.52;QD=15.61;ReadPosRankSum=-0.424	GT:AD:DP:GQ:PL	0/1:92,82:174:99:2745,0,3133
chrII	730217	.	C	T	3138.77	PASS	AC=1;AF=0.5;AN=2;BaseQRankSum=1.936;DP=173;Dels=0.0;FS=5.509;HaplotypeScore=0.0;MLEAC=1;MLEAF=0.5;MQ=42.0;MQ0=0;MQRankSum=-1.632;QD=18.14;ReadPosRankSum=0.592	GT:AD:DP:GQ:PL	0/1:81,92:173:99:3167,0,2626
chrII	754601	.	G	A	2373.77	PASS	AC=1;AF=0.5;AN=2;BaseQRankSum=2.24;DP=150;Dels=0.0;FS=7.209;HaplotypeScore=3.1597;MLEAC=1;MLEAF=0.5;MQ=41.99;MQ0=0;MQRankSum=1.209;QD=15.83;ReadPosRankSum=0.984	GT:AD:DP:GQ:PL	0/1:78,72:150:99:2402,0,2592
chrII	761075	.	C	T	2555.77	PASS	AC=1;AF=0.5;AN=2;BaseQRankSum=-2.193;DP=168;Dels=0.0;FS=0.0;HaplotypeScore=0.0;MLEAC=1;MLEAF=0.5;MQ=42.0;MQ0=0;MQRankSum=0.496;QD=15.21;ReadPosRankSum=-2.358	GT:AD:DP:GQ:PL	0/1:89,79:168:99:2584,0,3045
chrII	764805	.	C	T	2343.77	PASS	AC=1;AF=0.5;AN=2;BaseQRankSum=-0.728;DP=159;Dels=0.0;FS=1.241;HaplotypeScore=0.0;MLEAC=1;MLEAF=0.5;MQ=42.0;MQ0=0;MQRankSum=-1.63;QD=14.74;ReadPosRankSum=-1.232	GT:AD:DP:GQ:PL	0/1:86,73:159:99:2372,0,2873
chrIII	43614	.	C	T	4302.77	PASS	AC=2;AF=1.0;AN=2;DP=112;Dels=0.03;FS=0.0;HaplotypeScore=7.7611;MLEAC=2;MLEAF=1.0;MQ=41.45;MQ0=0;QD=28.34	GT:AD:DP:GQ:PL	1/1:0,109:109:99:4331,325,0
chrIII	50344	.	G	A	224.77	PASS	AC=1;AF=0.5;AN=2;BaseQRankSum=1.615;DP=55;Dels=0.0;FS=7.621;HaplotypeScore=4.9985;MLEAC=1;MLEAF=0.5;MQ=40.59;MQ0=0;MQRankSum=1.119;QD=4.09;ReadPosRankSum=-4.289	GT:AD:DP:GQ:PL	0/1:42,13:55:99:253,0,1348
chrIII	51118	.	C	T	1846.77	PASS	AC=1;AF=0.5;AN=2;BaseQRankSum=1.955;DP=109;Dels=0.0;FS=0.722;HaplotypeScore=2.366;MLEAC=1;MLEAF=0.5;MQ=41.98;MQ0=0;MQRankSum=-0.682;QD=16.94;ReadPosRankSum=-0.652	GT:AD:DP:GQ:PL	0/1:54,55:109:99:1875,0,1756
chrIII	113185	.	C	T	2355.77	PASS	AC=1;AF=0.5;AN=2;BaseQRankSum=-2.429;DP=159;Dels=0.0;FS=4.711;HaplotypeScore=5.6479;MLEAC=1;MLEAF=0.5;MQ=41.9;MQ0=0;MQRankSum=-0.15;QD=14.82;ReadPosRankSum=-2.484	GT:AD:DP:GQ:PL	0/1:85,74:159:99:2384,0,2931
chrIII	122387	.	G	A	2416.77	PASS	AC=1;AF=0.5;AN=2;BaseQRankSum=0.887;DP=139;Dels=0.0;FS=2.166;HaplotypeScore=0.0;MLEAC=1;MLEAF=0.5;MQ=41.99;MQ0=0;MQRankSum=-0.491;QD=17.39;ReadPosRankSum=-0.904	GT:AD:DP:GQ:PL	0/1:68,71:139:99:2445,0,2229
chrIII	122400	.	G	A	2500.77	PASS	AC=1;AF=0.5;AN=2;BaseQRankSum=1.246;DP=147;Dels=0.0;FS=2.083;HaplotypeScore=0.734;MLEAC=1;MLEAF=0.5;MQ=41.99;MQ0=0;MQRankSum=-0.083;QD=17.01;ReadPosRankSum=0.18	GT:AD:DP:GQ:PL	0/1:72,75:147:99:2529,0,2413
chrIII	123397	.	C	T	1942.77	PASS	AC=1;AF=0.5;AN=2;BaseQRankSum=1.214;DP=128;Dels=0.0;FS=3.262;HaplotypeScore=6.2246;MLEAC=1;MLEAF=0.5;MQ=41.89;MQ0=0;MQRankSum=0.722;QD=15.18;ReadPosRankSum=-1.114	GT:AD:DP:GQ:PL	0/1:69,59:128:99:1971,0,2261
chrIII	137077	.	C	T	2509.77	PASS	AC=1;AF=0.5;AN=2;BaseQRankSum=0.951;DP=155;Dels=0.0;FS=1.259;HaplotypeScore=3.4046;MLEAC=1;MLEAF=0.5;MQ=41.91;MQ0=0;MQRankSum=1.631;QD=16.19;ReadPosRankSum=0.428	GT:AD:DP:GQ:PL	0/1:80,75:155:99:2538,0,2666
chrIII	137703	.	C	T	2658.77	PASS	AC=1;AF=0.5;AN=2;BaseQRankSum=-0.01;DP=146;Dels=0.0;FS=2.946;HaplotypeScore=6.9712;MLEAC=1;MLEAF=0.5;MQ=41.9;MQ0=0;MQRankSum=-1.0;QD=18.21;ReadPosRankSum=-0.006	GT:AD:DP:GQ:PL	0/1:68,77:146:99:2687,0,2308
chrIII	154061	.	C	T	2481.77	PASS	AC=1;AF=0.5;AN=2;BaseQRankSum=1.049;DP=139;Dels=0.0;FS=0.0;HaplotypeScore=0.0;MLEAC=1;MLEAF=0.5;MQ=42.0;MQ0=0;MQRankSum=-0.247;QD=17.85;ReadPosRankSum=-0.314	GT:AD:DP:GQ:PL	0/1:65,74:139:99:2510,0,2136
chrIII	157099	.	C	T	2062.77	PASS	AC=1;AF=0.5;AN=2;BaseQRankSum=0.18;DP=140;Dels=0.0;FS=0.66;HaplotypeScore=1.9997;MLEAC=1;MLEAF=0.5;MQ=42.0;MQ0=0;MQRankSum=-0.792;QD=14.73;ReadPosRankSum=-0.875	GT:AD:DP:GQ:PL	0/1:77,63:140:99:2091,0,2602
chrIII	193278	.	C	T	3281.77	PASS	AC=1;AF=0.5;AN=2;BaseQRankSum=-0.59;DP=190;Dels=0.0;FS=6.164;HaplotypeScore=3.9993;MLEAC=1;MLEAF=0.5;MQ=41.97;MQ0=0;MQRankSum=-0.017;QD=17.27;ReadPosRankSum=0.169	GT:AD:DP:GQ:PL	0/1:90,99:190:99:3310,0,2969
chrIII	226110	.	C	T	2650.77	PASS	AC=1;AF=0.5;AN=2;BaseQRankSum=1.773;DP=153;Dels=0.0;FS=1.266;HaplotypeScore=0.0;MLEAC=1;MLEAF=0.5;MQ=42.0;MQ0=0;MQRankSum=1.003;QD=17.33;ReadPosRankSum=-0.572	GT:AD:DP:GQ:PL	0/1:73,80:153:99:2679,0,2367
chrIII	259566	.	C	T	1532.77	PASS	AC=1;AF=0.5;AN=2;BaseQRankSum=1.252;DP=118;Dels=0.0;FS=12.212;HaplotypeScore=0.8941;MLEAC=1;MLEAF=0.5;MQ=41.98;MQ0=0;MQRankSum=0.32;QD=12.99;ReadPosRankSum=0.846	GT:AD:DP:GQ:PL	0/1:70,48:118:99:1561,0,2332
chrIII	299036	.	C	T	2414.77	PASS	AC=1;AF=0.5;AN=2;BaseQRankSum=1.473;DP=173;Dels=0.0;FS=1.902;HaplotypeScore=0.734;MLEAC=1;MLEAF=0.5;MQ=41.91;MQ0=0;MQRankSum=0.057;QD=13.96;ReadPosRankSum=0.788	GT:AD:DP:GQ:PL	0/1:97,76:173:99:2443,0,3257
chrIV	23087	.	G	A	2792.77	PASS	AC=1;AF=0.5;AN=2;BaseQRankSum=2.971;DP=168;Dels=0.0;FS=0.0;HaplotypeScore=0.0;MLEAC=1;MLEAF=0.5;MQ=41.91;MQ0=0;MQRankSum=0.471;QD=16.62;ReadPosRankSum=-0.411	GT:AD:DP:GQ:PL	0/1:84,84:168:99:2821,0,2716
chrIV	80495	.	G	A	2624.77	PASS	AC=1;AF=0.5;AN=2;BaseQRankSum=-0.808;DP=160;Dels=0.0;FS=2.782;HaplotypeScore=3.8774;MLEAC=1;MLEAF=0.5;MQ=41.82;MQ0=0;MQRankSum=-0.529;QD=16.4;ReadPosRankSum=-0.874	GT:AD:DP:GQ:PL	0/1:77,82:160:99:2653,0,2556
chrIV	126499	.	C	T	166.77	PASS	AC=1;AF=0.5;AN=2;BaseQRankSum=-1.579;DP=36;Dels=0.0;FS=2.556;HaplotypeScore=5.8549;MLEAC=1;MLEAF=0.5;MQ=41.62;MQ0=0;MQRankSum=-3.672;QD=4.63;ReadPosRankSum=3.71	GT:AD:DP:GQ:PL	0/1:28,8:36:99:195,0,1029
chrIV	126505	.	C	T	139.77	PASS	AC=1;AF=0.5;AN=2;BaseQRankSum=-0.26;DP=31;Dels=0.0;FS=2.599;HaplotypeScore=7.9877;MLEAC=1;MLEAF=0.5;MQ=41.56;MQ0=0;MQRankSum=-2.717;QD=4.51;ReadPosRankSum=2.953	GT:AD:DP:GQ:PL	0/1:24,7:31:99:168,0,861
chrIV	132113	.	C	T	2747.77	PASS	AC=1;AF=0.5;AN=2;BaseQRankSum=1.684;DP=174;Dels=0.0;FS=1.881;HaplotypeScore=0.0;MLEAC=1;MLEAF=0.5;MQ=41.99;MQ0=0;MQRankSum=0.065;QD=15.79;ReadPosRankSum=-0.622	GT:AD:DP:GQ:PL	0/1:88,86:174:99:2776,0,2876
chrIV	159548	.	C	T	2479.77	PASS	AC=1;AF=0.5;AN=2;BaseQRankSum=2.825;DP=136;Dels=0.0;FS=5.194;HaplotypeScore=0.0;MLEAC=1;MLEAF=0.5;MQ=42.0;MQ0=0;MQRankSum=-0.883;QD=18.23;ReadPosRankSum=-0.708	GT:AD:DP:GQ:PL	0/1:60,76:136:99:2508,0,1822
chrIV	171109	.	C	T	2595.77	PASS	AC=1;AF=0.5;AN=2;BaseQRankSum=-1.032;DP=171;Dels=0.0;FS=0.0;HaplotypeScore=0.0;MLEAC=1;MLEAF=0.5;MQ=42.0;MQ0=0;MQRankSum=0.274;QD=15.18;ReadPosRankSum=-1.536	GT:AD:DP:GQ:PL	0/1:90,81:171:99:2624,0,3071
chrIV	172174	.	G	A	3060.77	PASS	AC=1;AF=0.5;AN=2;BaseQRankSum=2.453;DP=162;Dels=0.0;FS=1.956;HaplotypeScore=0.7887;MLEAC=1;MLEAF=0.5;MQ=42.0;MQ0=0;MQRankSum=-0.667;QD=18.89;ReadPosRankSum=1.569	GT:AD:DP:GQ:PL	0/1:74,88:162:99:3089,0,2393
chrIV	315709	.	C	T	2065.77	PASS	AC=1;AF=0.5;AN=2;BaseQRankSum=1.033;DP=105;Dels=0.0;FS=1.627;HaplotypeScore=0.0;MLEAC=1;MLEAF=0.5;MQ=42.0;MQ0=0;MQRankSum=0.65;QD=19.67;ReadPosRankSum=-0.558	GT:AD:DP:GQ:PL	0/1:40,65:105:99:2094,0,1132
chrIV	323028	.	G	A	1632.77	PASS	AC=1;AF=0.5;AN=2;BaseQRankSum=-0.06;DP=103;Dels=0.0;FS=0.0;HaplotypeScore=5.244;MLEAC=1;MLEAF=0.5;MQ=41.98;MQ0=0;MQRankSum=0.496;QD=15.85;ReadPosRankSum=-1.916	GT:AD:DP:GQ:PL	0/1:53,49:103:99:1661,0,1779
chrIV	323129	.	C	T	1520.77	PASS	AC=1;AF=0.5;AN=2;BaseQRankSum=0.401;DP=105;Dels=0.0;FS=1.658;HaplotypeScore=1.9915;MLEAC=1;MLEAF=0.5;MQ=41.98;MQ0=0;MQRankSum=1.429;QD=14.48;ReadPosRankSum=-0.247	GT:AD:DP:GQ:PL	0/1:56,49:105:99:1549,0,1862
chrIV	327269	.	G	A	1968.77	PASS	AC=1;AF=0.5;AN=2;BaseQRankSum=0.313;DP=123;Dels=0.0;FS=5.715;HaplotypeScore=0.734;MLEAC=1;MLEAF=0.5;MQ=41.6;MQ0=1;MQRankSum=-0.251;QD=16.01;ReadPosRankSum=0.866	GT:AD:DP:GQ:PL	0/1:64,59:123:99:1997,0,2076
chrIV	330959	.	G	A	2243.77	PASS	AC=1;AF=0.5;AN=2;BaseQRankSum=-0.324;DP=135;Dels=0.0;FS=12.31;HaplotypeScore=0.0;MLEAC=1;MLEAF=0.5;MQ=41.99;MQ0=0;MQRankSum=0.795;QD=16.62;ReadPosRankSum=-1.076	GT:AD:DP:GQ:PL	0/1:66,69:135:99:2272,0,2081
chrIV	340756	.	G	A	2312.77	PASS	AC=1;AF=0.5;AN=2;BaseQRankSum=0.719;DP=126;Dels=0.0;FS=15.488;HaplotypeScore=1.5661;MLEAC=1;MLEAF=0.5;MQ=41.89;MQ0=0;MQRankSum=0.214;QD=18.36;ReadPosRankSum=-2.919	GT:AD:DP:GQ:PL	0/1:56,70:126:99:2341,0,1781
chrIV	374180	.	G	A	3048.77	PASS	AC=1;AF=0.5;AN=2;BaseQRankSum=0.602;DP=168;Dels=0.0;FS=1.221;HaplotypeScore=0.9578;MLEAC=1;MLEAF=0.5;MQ=42.0;MQ0=0;MQRankSum=0.286;QD=18.15;ReadPosRankSum=-0.573	GT:AD:DP:GQ:PL	0/1:77,91:168:99:3077,0,2544
chrIV	416895	.	C	T	1990.77	PASS	AC=1;AF=0.5;AN=2;BaseQRankSum=0.791;DP=126;Dels=0.0;FS=2.253;HaplotypeScore=1.5226;MLEAC=1;MLEAF=0.5;MQ=42.0;MQ0=0;MQRankSum=-0.659;QD=15.8;ReadPosRankSum=1.338	GT:AD:DP:GQ:PL	0/1:65,61:126:99:2019,0,2035
chrIV	458064	.	G	A	2404.77	PASS	AC=1;AF=0.5;AN=2;BaseQRankSum=-0.651;DP=145;Dels=0.0;FS=1.305;HaplotypeScore=5.9836;MLEAC=1;MLEAF=0.5;MQ=41.73;MQ0=0;MQRankSum=0.627;QD=16.58;ReadPosRankSum=0.627	GT:AD:DP:GQ:PL	0/1:71,74:145:99:2433,0,2391
chrIV	492097	.	G	A	3119.77	PASS	AC=1;AF=0.5;AN=2;BaseQRankSum=-0.816;DP=250;Dels=0.0;FS=0.986;HaplotypeScore=1.4679;MLEAC=1;MLEAF=0.5;MQ=40.1;MQ0=0;MQRankSum=-0.684;QD=12.48;ReadPosRankSum=0.905	GT:AD:DP:GQ:PL	0/1:137,112:250:99:3148,0,4528
chrIV	505841	.	G	A	2754.77	PASS	AC=1;AF=0.5;AN=2;BaseQRankSum=2.194;DP=177;Dels=0.0;FS=0.562;HaplotypeScore=3.5487;MLEAC=1;MLEAF=0.5;MQ=41.79;MQ0=0;MQRankSum=1.095;QD=15.56;ReadPosRankSum=-2.503	GT:AD:DP:GQ:PL	0/1:94,83:177:99:2783,0,3112
chrIV	541702	.	G	A	2889.77	PASS	AC=1;AF=0.5;AN=2;BaseQRankSum=0.651;DP=179;Dels=0.0;FS=0.55;HaplotypeScore=0.0;MLEAC=1;MLEAF=0.5;MQ=42.0;MQ0=0;MQRankSum=-1.929;QD=16.14;ReadPosRankSum=-1.26	GT:AD:DP:GQ:PL	0/1:92,87:179:99:2918,0,3129
chrIV	543383	.	G	A	2300.77	PASS	AC=1;AF=0.5;AN=2;BaseQRankSum=-1.317;DP=149;Dels=0.0;FS=0.0;HaplotypeScore=1.5983;MLEAC=1;MLEAF=0.5;MQ=41.81;MQ0=0;MQRankSum=0.671;QD=15.44;ReadPosRankSum=0.386	GT:AD:DP:GQ:PL	0/1:78,71:149:99:2329,0,2561
chrIV	553473	.	C	T	2534.77	PASS	AC=1;AF=0.5;AN=2;BaseQRankSum=-0.188;DP=157;Dels=0.0;FS=1.247;HaplotypeScore=0.0;MLEAC=1;MLEAF=0.5;MQ=41.99;MQ0=0;MQRankSum=0.23;QD=16.15;ReadPosRankSum=0.248	GT:AD:DP:GQ:PL	0/1:78,79:157:99:2563,0,2638
chrIV	556526	.	G	A	2658.77	PASS	AC=1;AF=0.5;AN=2;BaseQRankSum=2.155;DP=139;Dels=0.0;FS=1.363;HaplotypeScore=0.8321;MLEAC=1;MLEAF=0.5;MQ=41.89;MQ0=0;MQRankSum=0.443;QD=19.13;ReadPosRankSum=0.184	GT:AD:DP:GQ:PL	0/1:62,77:139:99:2687,0,1944
chrIV	556530	.	G	A	2095.77	PASS	AC=1;AF=0.5;AN=2;BaseQRankSum=0.276;DP=140;Dels=0.0;FS=2.147;HaplotypeScore=0.8321;MLEAC=1;MLEAF=0.5;MQ=41.89;MQ0=0;MQRankSum=-1.182;QD=14.97;ReadPosRankSum=-1.868	GT:AD:DP:GQ:PL	0/1:75,65:140:99:2124,0,2516
chrIV	561470	.	C	T	2549.77	PASS	AC=1;AF=0.5;AN=2;BaseQRankSum=-1.082;DP=153;Dels=0.0;FS=1.269;HaplotypeScore=0.0;MLEAC=1;MLEAF=0.5;MQ=41.89;MQ0=0;MQRankSum=-0.907;QD=16.67;ReadPosRankSum=-0.681	GT:AD:DP:GQ:PL	0/1:74,79:153:99:2578,0,2490
chrIV	565863	.	G	A	2585.77	PASS	AC=1;AF=0.5;AN=2;BaseQRankSum=-0.064;DP=159;Dels=0.0;FS=6.952;HaplotypeScore=0.0;MLEAC=1;MLEAF=0.5;MQ=41.81;MQ0=0;MQRankSum=-0.718;QD=16.26;ReadPosRankSum=0.295	GT:AD:DP:GQ:PL	0/1:81,78:159:99:2614,0,2648
chrIV	600685	.	C	T	2230.77	PASS	AC=1;AF=0.5;AN=2;BaseQRankSum=1.938;DP=133;Dels=0.0;FS=0.0;HaplotypeScore=1.5226;MLEAC=1;MLEAF=0.5;MQ=41.67;MQ0=0;MQRankSum=0.124;QD=16.77;ReadPosRankSum=-0.425	GT:AD:DP:GQ:PL	0/1:65,68:133:99:2259,0,2071
chrIV	604363	.	G	A	2734.77	PASS	AC=1;AF=0.5;AN=2;BaseQRankSum=0.917;DP=188;Dels=0.0;FS=6.359;HaplotypeScore=0.7887;MLEAC=1;MLEAF=0.5;MQ=41.98;MQ0=0;MQRankSum=-0.384;QD=14.55;ReadPosRankSum=0.546	GT:AD:DP:GQ:PL	0/1:101,87:188:99:2763,0,3157
chrIV	608056	.	G	A	1926.77	PASS	AC=1;AF=0.5;AN=2;BaseQRankSum=1.248;DP=111;Dels=0.0;FS=0.0;HaplotypeScore=0.8321;MLEAC=1;MLEAF=0.5;MQ=42.0;MQ0=0;MQRankSum=-0.198;QD=17.36;ReadPosRankSum=-1.212	GT:AD:DP:GQ:PL	0/1:54,57:111:99:1955,0,1768
chrIV	636632	.	G	A	2118.77	PASS	AC=1;AF=0.5;AN=2;BaseQRankSum=-2.346;DP=142;Dels=0.0;FS=5.13;HaplotypeScore=0.9665;MLEAC=1;MLEAF=0.5;MQ=41.99;MQ0=0;MQRankSum=-1.455;QD=14.92;ReadPosRankSum=-2.411	GT:AD:DP:GQ:PL	0/1:75,67:142:99:2147,0,2557
chrIV	640106	.	C	T	2188.77	PASS	AC=1;AF=0.5;AN=2;BaseQRankSum=1.172;DP=143;Dels=0.0;FS=7.549;HaplotypeScore=0.0;MLEAC=1;MLEAF=0.5;MQ=42.0;MQ0=0;MQRankSum=0.885;QD=15.31;ReadPosRankSum=0.901	GT:AD:DP:GQ:PL	0/1:77,66:143:99:2217,0,2608
chrIV	677049	.	G	A	2865.77	PASS	AC=1;AF=0.5;AN=2;BaseQRankSum=-2.441;DP=220;Dels=0.0;FS=1.057;HaplotypeScore=3.5952;MLEAC=1;MLEAF=0.5;MQ=41.91;MQ0=0;MQRankSum=0.37;QD=13.03;ReadPosRankSum=0.66	GT:AD:DP:GQ:PL	0/1:129,91:220:99:2894,0,4404
chrIV	690885	.	C	T	2157.77	PASS	AC=1;AF=0.5;AN=2;BaseQRankSum=0.385;DP=152;Dels=0.0;FS=0.0;HaplotypeScore=0.9993;MLEAC=1;MLEAF=0.5;MQ=42.0;MQ0=0;MQRankSum=1.362;QD=14.2;ReadPosRankSum=-0.195	GT:AD:DP:GQ:PL	0/1:86,66:152:99:2186,0,2960
chrIV	698987	.	G	A	2351.77	PASS	AC=1;AF=0.5;AN=2;BaseQRankSum=-2.288;DP=161;Dels=0.0;FS=0.0;HaplotypeScore=2.5787;MLEAC=1;MLEAF=0.5;MQ=41.88;MQ0=0;MQRankSum=0.728;QD=14.61;ReadPosRankSum=0.338	GT:AD:DP:GQ:PL	0/1:87,74:161:99:2380,0,2939
chrIV	703294	.	C	T	3405.77	PASS	AC=1;AF=0.5;AN=2;BaseQRankSum=2.472;DP=216;Dels=0.0;FS=7.597;HaplotypeScore=1.4679;MLEAC=1;MLEAF=0.5;MQ=41.78;MQ0=0;MQRankSum=0.242;QD=15.77;ReadPosRankSum=-1.726	GT:AD:DP:GQ:PL	0/1:113,103:216:99:3434,0,3706
chrIV	704001	.	G	A	3745.77	PASS	AC=1;AF=0.5;AN=2;BaseQRankSum=-0.067;DP=197;Dels=0.0;FS=0.533;HaplotypeScore=0.9992;MLEAC=1;MLEAF=0.5;MQ=41.92;MQ0=0;MQRankSum=0.031;QD=19.01;ReadPosRankSum=0.349	GT:AD:DP:GQ:PL	0/1:87,110:197:99:3774,0,2884
chrIV	704306	.	G	A	3040.77	PASS	AC=1;AF=0.5;AN=2;BaseQRankSum=0.343;DP=168;Dels=0.0;FS=0.584;HaplotypeScore=0.734;MLEAC=1;MLEAF=0.5;MQ=41.92;MQ0=0;MQRankSum=-0.814;QD=18.1;ReadPosRankSum=-0.206	GT:AD:DP:GQ:PL	0/1:76,92:168:99:3069,0,2420
chrIV	710637	.	G	A	2695.77	PASS	AC=1;AF=0.5;AN=2;BaseQRankSum=0.075;DP=167;Dels=0.0;FS=3.595;HaplotypeScore=0.0;MLEAC=1;MLEAF=0.5;MQ=41.83;MQ0=0;MQRankSum=-1.075;QD=16.14;ReadPosRankSum=0.002	GT:AD:DP:GQ:PL	0/1:87,80:167:99:2724,0,2930
chrIV	721490	.	G	A	2389.77	PASS	AC=1;AF=0.5;AN=2;BaseQRankSum=0.83;DP=118;Dels=0.0;FS=1.501;HaplotypeScore=0.0;MLEAC=1;MLEAF=0.5;MQ=41.98;MQ0=0;MQRankSum=0.605;QD=20.25;ReadPosRankSum=-0.83	GT:AD:DP:GQ:PL	0/1:48,70:118:99:2418,0,1491
chrIV	753701	.	G	A	3349.77	PASS	AC=1;AF=0.5;AN=2;BaseQRankSum=-0.024;DP=169;Dels=0.0;FS=8.025;HaplotypeScore=0.0;MLEAC=1;MLEAF=0.5;MQ=41.82;MQ0=0;MQRankSum=0.488;QD=19.82;ReadPosRankSum=-0.345	GT:AD:DP:GQ:PL	0/1:72,97:169:99:3378,0,2349
chrIV	753771	.	G	A	2448.77	PASS	AC=1;AF=0.5;AN=2;BaseQRankSum=0.834;DP=169;Dels=0.0;FS=0.0;HaplotypeScore=1.9945;MLEAC=1;MLEAF=0.5;MQ=41.83;MQ0=0;MQRankSum=-1.634;QD=14.49;ReadPosRankSum=1.248	GT:AD:DP:GQ:PL	0/1:94,75:169:99:2477,0,3192
chrIV	802354	.	G	A	2397.77	PASS	AC=1;AF=0.5;AN=2;BaseQRankSum=-1.33;DP=152;Dels=0.0;FS=12.8;HaplotypeScore=2.764;MLEAC=1;MLEAF=0.5;MQ=41.68;MQ0=0;MQRankSum=0.437;QD=15.77;ReadPosRankSum=-0.397	GT:AD:DP:GQ:PL	0/1:80,72:152:99:2426,0,2741
chrIV	812135	.	C	T	2619.77	PASS	AC=1;AF=0.5;AN=2;BaseQRankSum=-0.363;DP=161;Dels=0.0;FS=4.65;HaplotypeScore=0.0;MLEAC=1;MLEAF=0.5;MQ=41.91;MQ0=0;MQRankSum=-1.334;QD=16.27;ReadPosRankSum=0.637	GT:AD:DP:GQ:PL	0/1:80,81:161:99:2648,0,2609
chrIV	820813	.	G	A	2849.77	PASS	AC=1;AF=0.5;AN=2;BaseQRankSum=2.473;DP=185;Dels=0.0;FS=4.234;HaplotypeScore=0.0;MLEAC=1;MLEAF=0.5;MQ=41.76;MQ0=0;MQRankSum=-1.037;QD=15.4;ReadPosRankSum=-0.404	GT:AD:DP:GQ:PL	0/1:100,85:185:99:2878,0,3456
chrIV	859324	.	C	T	2340.77	PASS	AC=1;AF=0.5;AN=2;BaseQRankSum=-1.01;DP=152;Dels=0.0;FS=2.913;HaplotypeScore=1.399;MLEAC=1;MLEAF=0.5;MQ=41.9;MQ0=0;MQRankSum=0.778;QD=15.4;ReadPosRankSum=1.264	GT:AD:DP:GQ:PL	0/1:75,77:152:99:2369,0,2245
chrIV	950347	.	G	A	2054.77	PASS	AC=1;AF=0.5;AN=2;BaseQRankSum=-0.287;DP=140;Dels=0.0;FS=2.15;HaplotypeScore=0.0;MLEAC=1;MLEAF=0.5;MQ=41.97;MQ0=0;MQRankSum=-1.378;QD=14.68;ReadPosRankSum=-0.291	GT:AD:DP:GQ:PL	0/1:76,64:140:99:2083,0,2560
chrIV	971692	.	C	T	2902.77	PASS	AC=1;AF=0.5;AN=2;BaseQRankSum=0.194;DP=156;Dels=0.0;FS=2.833;HaplotypeScore=0.9987;MLEAC=1;MLEAF=0.5;MQ=41.88;MQ0=0;MQRankSum=0.116;QD=18.61;ReadPosRankSum=-0.583	GT:AD:DP:GQ:PL	0/1:70,86:156:99:2931,0,2294
chrIV	977165	.	G	A	2625.77	PASS	AC=1;AF=0.5;AN=2;BaseQRankSum=1.287;DP=159;Dels=0.0;FS=4.673;HaplotypeScore=1.8928;MLEAC=1;MLEAF=0.5;MQ=41.96;MQ0=0;MQRankSum=-0.863;QD=16.51;ReadPosRankSum=-0.009	GT:AD:DP:GQ:PL	0/1:80,79:159:99:2654,0,2561
chrIV	1013582	.	G	A	2579.77	PASS	AC=1;AF=0.5;AN=2;BaseQRankSum=2.189;DP=137;Dels=0.0;FS=4.199;HaplotypeScore=0.0;MLEAC=1;MLEAF=0.5;MQ=41.9;MQ0=0;MQRankSum=0.181;QD=18.83;ReadPosRankSum=0.717	GT:AD:DP:GQ:PL	0/1:58,79:137:99:2608,0,1738
chrIV	1050126	.	G	A	2524.77	PASS	AC=1;AF=0.5;AN=2;BaseQRankSum=0.635;DP=150;Dels=0.0;FS=8.67;HaplotypeScore=0.9973;MLEAC=1;MLEAF=0.5;MQ=42.0;MQ0=0;MQRankSum=0.376;QD=16.83;ReadPosRankSum=1.556	GT:AD:DP:GQ:PL	0/1:75,75:150:99:2553,0,2434
chrIV	1072738	.	C	T	1763.77	PASS	AC=1;AF=0.5;AN=2;BaseQRankSum=2.302;DP=134;Dels=0.0;FS=0.659;HaplotypeScore=0.0;MLEAC=1;MLEAF=0.5;MQ=42.0;MQ0=0;MQRankSum=0.655;QD=13.16;ReadPosRankSum=-0.116	GT:AD:DP:GQ:PL	0/1:80,54:134:99:1792,0,2702
chrIV	1090098	.	G	A	228.77	PASS	AC=1;AF=0.5;AN=2;BaseQRankSum=-1.393;DP=83;Dels=0.02;FS=57.038;HaplotypeScore=11.6894;MLEAC=1;MLEAF=0.5;MQ=41.83;MQ0=0;MQRankSum=-0.056;QD=2.76;ReadPosRankSum=-4.465	GT:AD:DP:GQ:PL	0/1:67,14:81:99:257,0,2176
chrIV	1111744	.	G	A	2511.77	PASS	AC=1;AF=0.5;AN=2;BaseQRankSum=1.946;DP=158;Dels=0.0;FS=5.759;HaplotypeScore=5.3283;MLEAC=1;MLEAF=0.5;MQ=41.79;MQ0=0;MQRankSum=-0.561;QD=15.9;ReadPosRankSum=-0.009	GT:AD:DP:GQ:PL	0/1:83,74:158:99:2540,0,2810
chrIV	1151173	.	G	A	1602.77	PASS	AC=1;AF=0.5;AN=2;BaseQRankSum=0.303;DP=147;Dels=0.0;FS=6.472;HaplotypeScore=1.832;MLEAC=1;MLEAF=0.5;MQ=41.17;MQ0=2;MQRankSum=0.167;QD=10.9;ReadPosRankSum=3.102	GT:AD:DP:GQ:PL	0/1:94,53:147:99:1631,0,3199
chrIV	1157938	.	G	A	2140.77	PASS	AC=1;AF=0.5;AN=2;BaseQRankSum=0.138;DP=162;Dels=0.0;FS=2.863;HaplotypeScore=0.0;MLEAC=1;MLEAF=0.5;MQ=42.0;MQ0=0;MQRankSum=0.83;QD=13.21;ReadPosRankSum=0.032	GT:AD:DP:GQ:PL	0/1:96,66:162:99:2169,0,3272
chrIV	1164647	.	G	A	2713.77	PASS	AC=1;AF=0.5;AN=2;BaseQRankSum=0.989;DP=146;Dels=0.0;FS=0.655;HaplotypeScore=0.9332;MLEAC=1;MLEAF=0.5;MQ=41.27;MQ0=5;MQRankSum=-0.222;QD=18.59;ReadPosRankSum=0.064	GT:AD:DP:GQ:PL	0/1:66,80:146:99:2742,0,2056
chrIV	1166344	.	G	A	2942.77	PASS	AC=1;AF=0.5;AN=2;BaseQRankSum=0.614;DP=174;Dels=0.0;FS=0.0;HaplotypeScore=0.0;MLEAC=1;MLEAF=0.5;MQ=41.92;MQ0=0;MQRankSum=-0.175;QD=16.91;ReadPosRankSum=0.999	GT:AD:DP:GQ:PL	0/1:87,87:174:99:2971,0,2921
chrIV	1178193	.	G	A	3218.75	PASS	AC=1;AF=0.5;AN=2;BaseQRankSum=0.042;DP=186;Dels=0.0;FS=3.526;HaplotypeScore=0.734;MLEAC=1;MLEAF=0.5;MQ=41.84;MQ0=0;MQRankSum=-0.198;QD=17.31;ReadPosRankSum=-2.066	GT:AD:DP:GQ:PL	0/1:88,98:186:99:3247,0,2937
chrIV	1247646	.	G	A	2753.77	PASS	AC=1;AF=0.5;AN=2;BaseQRankSum=0.691;DP=173;Dels=0.0;FS=7.643;HaplotypeScore=4.1997;MLEAC=1;MLEAF=0.5;MQ=41.98;MQ0=0;MQRankSum=-1.247;QD=15.92;ReadPosRankSum=1.029	GT:AD:DP:GQ:PL	0/1:90,83:173:99:2782,0,2843
chrIV	1266088	.	G	A	1931.77	PASS	AC=1;AF=0.5;AN=2;BaseQRankSum=-0.549;DP=118;Dels=0.0;FS=0.0;HaplotypeScore=0.0;MLEAC=1;MLEAF=0.5;MQ=42.0;MQ0=0;MQRankSum=0.743;QD=16.37;ReadPosRankSum=-0.457	GT:AD:DP:GQ:PL	0/1:59,59:118:99:1960,0,1981
chrIV	1270021	.	G	A	2110.77	PASS	AC=1;AF=0.5;AN=2;BaseQRankSum=0.951;DP=122;Dels=0.0;FS=2.31;HaplotypeScore=0.9996;MLEAC=1;MLEAF=0.5;MQ=41.98;MQ0=0;MQRankSum=-0.556;QD=17.3;ReadPosRankSum=1.617	GT:AD:DP:GQ:PL	0/1:58,64:122:99:2139,0,1842
chrIV	1294183	.	G	A	3447.77	PASS	AC=1;AF=0.5;AN=2;BaseQRankSum=0.208;DP=204;Dels=0.0;FS=3.977;HaplotypeScore=0.0;MLEAC=1;MLEAF=0.5;MQ=41.99;MQ0=0;MQRankSum=-0.95;QD=16.9;ReadPosRankSum=-0.419	GT:AD:DP:GQ:PL	0/1:100,104:204:99:3476,0,3199
chrIV	1296840	.	G	A	1344.77	PASS	AC=1;AF=0.5;AN=2;BaseQRankSum=0.159;DP=89;Dels=0.0;FS=3.034;HaplotypeScore=6.5522;MLEAC=1;MLEAF=0.5;MQ=41.52;MQ0=0;MQRankSum=-0.851;QD=15.11;ReadPosRankSum=-0.643	GT:AD:DP:GQ:PL	0/1:45,43:89:99:1373,0,1454
chrIV	1398937	.	G	A	3018.77	PASS	AC=1;AF=0.5;AN=2;BaseQRankSum=-0.65;DP=184;Dels=0.0;FS=13.068;HaplotypeScore=1.9971;MLEAC=1;MLEAF=0.5;MQ=41.92;MQ0=0;MQRankSum=-1.276;QD=16.41;ReadPosRankSum=-2.013	GT:AD:DP:GQ:PL	0/1:88,96:184:99:3047,0,2735
chrIV	1418212	.	G	A	1708.77	PASS	AC=1;AF=0.5;AN=2;BaseQRankSum=2.261;DP=118;Dels=0.0;FS=3.765;HaplotypeScore=0.0;MLEAC=1;MLEAF=0.5;MQ=41.82;MQ0=0;MQRankSum=0.397;QD=14.48;ReadPosRankSum=1.153	GT:AD:DP:GQ:PL	0/1:64,54:118:99:1737,0,2084
chrIV	1441152	.	G	A	2658.77	PASS	AC=1;AF=0.5;AN=2;BaseQRankSum=0.625;DP=162;Dels=0.0;FS=0.0;HaplotypeScore=0.0;MLEAC=1;MLEAF=0.5;MQ=42.0;MQ0=0;MQRankSum=0.276;QD=16.41;ReadPosRankSum=-0.059	GT:AD:DP:GQ:PL	0/1:82,80:162:99:2687,0,2756
chrIV	1443621	.	G	A	1348.77	PASS	AC=1;AF=0.5;AN=2;BaseQRankSum=-1.492;DP=111;Dels=0.0;FS=9.625;HaplotypeScore=0.9947;MLEAC=1;MLEAF=0.5;MQ=41.87;MQ0=0;MQRankSum=-0.112;QD=12.15;ReadPosRankSum=-0.905	GT:AD:DP:GQ:PL	0/1:68,43:111:99:1377,0,2365
chrIV	1489539	.	G	A	1282.77	PASS	AC=1;AF=0.5;AN=2;BaseQRankSum=1.253;DP=92;Dels=0.0;FS=6.154;HaplotypeScore=5.8451;MLEAC=1;MLEAF=0.5;MQ=41.36;MQ0=2;MQRankSum=0.105;QD=13.94;ReadPosRankSum=0.943	GT:AD:DP:GQ:PL	0/1:49,41:92:99:1311,0,1620
chrV	32253	.	G	A	2346.77	PASS	AC=1;AF=0.5;AN=2;BaseQRankSum=0.609;DP=158;Dels=0.0;FS=6.907;HaplotypeScore=2.4558;MLEAC=1;MLEAF=0.5;MQ=41.87;MQ0=0;MQRankSum=-1.52;QD=14.85;ReadPosRankSum=-0.264	GT:AD:DP:GQ:PL	0/1:86,72:158:99:2375,0,2951
chrV	33012	.	G	A	2752.77	PASS	AC=1;AF=0.5;AN=2;BaseQRankSum=1.965;DP=171;Dels=0.0;FS=3.554;HaplotypeScore=0.0;MLEAC=1;MLEAF=0.5;MQ=42.0;MQ0=0;MQRankSum=-1.742;QD=16.1;ReadPosRankSum=-1.85	GT:AD:DP:GQ:PL	0/1:89,82:171:99:2781,0,2906
chrV	41826	.	C	T	2085.77	PASS	AC=1;AF=0.5;AN=2;BaseQRankSum=0.478;DP=123;Dels=0.0;FS=2.303;HaplotypeScore=0.0;MLEAC=1;MLEAF=0.5;MQ=42.0;MQ0=0;MQRankSum=2.365;QD=16.96;ReadPosRankSum=-1.434	GT:AD:DP:GQ:PL	0/1:61,62:123:99:2114,0,2043
chrV	98219	.	C	T	2477.77	PASS	AC=1;AF=0.5;AN=2;BaseQRankSum=1.042;DP=162;Dels=0.0;FS=5.68;HaplotypeScore=4.2826;MLEAC=1;MLEAF=0.5;MQ=41.86;MQ0=1;MQRankSum=0.076;QD=15.29;ReadPosRankSum=-0.046	GT:AD:DP:GQ:PL	0/1:87,75:162:99:2506,0,2947
chrV	136226	.	C	T	2670.77	PASS	AC=1;AF=0.5;AN=2;BaseQRankSum=2.353;DP=175;Dels=0.0;FS=5.355;HaplotypeScore=0.0;MLEAC=1;MLEAF=0.5;MQ=41.72;MQ0=1;MQRankSum=0.293;QD=15.26;ReadPosRankSum=-0.235	GT:AD:DP:GQ:PL	0/1:94,81:175:99:2699,0,3101
chrV	140660	.	C	T	1625.77	PASS	AC=1;AF=0.5;AN=2;BaseQRankSum=-3.234;DP=98;Dels=0.0;FS=3.932;HaplotypeScore=0.9665;MLEAC=1;MLEAF=0.5;MQ=42.0;MQ0=0;MQRankSum=0.556;QD=16.59;ReadPosRankSum=-0.693	GT:AD:DP:GQ:PL	0/1:42,56:98:99:1654,0,1341
chrV	142892	.	C	T	233.77	PASS	AC=1;AF=0.5;AN=2;BaseQRankSum=1.362;DP=105;Dels=0.0;FS=7.443;HaplotypeScore=4.9656;MLEAC=1;MLEAF=0.5;MQ=41.64;MQ0=0;MQRankSum=0.353;QD=2.23;ReadPosRankSum=-1.155	GT:AD:DP:GQ:PL	0/1:91,14:105:99:262,0,3369
chrV	151206	.	C	T	2372.77	PASS	AC=1;AF=0.5;AN=2;BaseQRankSum=1.115;DP=164;Dels=0.0;FS=0.582;HaplotypeScore=5.4903;MLEAC=1;MLEAF=0.5;MQ=41.82;MQ0=0;MQRankSum=-1.75;QD=14.47;ReadPosRankSum=0.199	GT:AD:DP:GQ:PL	0/1:91,73:164:99:2401,0,3098
chrV	167522	.	C	T	2029.77	PASS	AC=1;AF=0.5;AN=2;BaseQRankSum=-1.001;DP=142;Dels=0.0;FS=0.624;HaplotypeScore=0.0;MLEAC=1;MLEAF=0.5;MQ=42.0;MQ0=0;MQRankSum=0.458;QD=14.29;ReadPosRankSum=0.245	GT:AD:DP:GQ:PL	0/1:75,67:142:99:2058,0,2470
chrV	167580	.	G	A	2232.77	PASS	AC=1;AF=0.5;AN=2;BaseQRankSum=1.392;DP=154;Dels=0.0;FS=0.601;HaplotypeScore=0.0;MLEAC=1;MLEAF=0.5;MQ=42.0;MQ0=0;MQRankSum=0.501;QD=14.5;ReadPosRankSum=0.113	GT:AD:DP:GQ:PL	0/1:85,69:154:99:2261,0,2853
chrV	198160	.	G	A	3290.77	PASS	AC=1;AF=0.5;AN=2;BaseQRankSum=2.439;DP=191;Dels=0.0;FS=10.917;HaplotypeScore=0.9993;MLEAC=1;MLEAF=0.5;MQ=41.99;MQ0=0;MQRankSum=1.119;QD=17.23;ReadPosRankSum=1.446	GT:AD:DP:GQ:PL	0/1:95,96:191:99:3319,0,3153
chrV	206111	.	C	T	3037.77	PASS	AC=1;AF=0.5;AN=2;BaseQRankSum=-0.65;DP=170;Dels=0.0;FS=4.602;HaplotypeScore=0.0;MLEAC=1;MLEAF=0.5;MQ=41.99;MQ0=0;MQRankSum=0.672;QD=17.87;ReadPosRankSum=1.062	GT:AD:DP:GQ:PL	0/1:79,91:170:99:3066,0,2625
chrV	245977	.	G	A	3147.77	PASS	AC=1;AF=0.5;AN=2;BaseQRankSum=1.206;DP=189;Dels=0.0;FS=3.279;HaplotypeScore=4.173;MLEAC=1;MLEAF=0.5;MQ=41.99;MQ0=0;MQRankSum=-0.927;QD=16.65;ReadPosRankSum=0.1	GT:AD:DP:GQ:PL	0/1:95,94:189:99:3176,0,3181
chrV	262020	.	C	T	2469.77	PASS	AC=1;AF=0.5;AN=2;BaseQRankSum=0.675;DP=164;Dels=0.0;FS=0.0;HaplotypeScore=0.9995;MLEAC=1;MLEAF=0.5;MQ=41.91;MQ0=0;MQRankSum=0.553;QD=15.06;ReadPosRankSum=2.119	GT:AD:DP:GQ:PL	0/1:85,79:164:99:2498,0,2627
chrV	263510	.	C	T	2663.77	PASS	AC=1;AF=0.5;AN=2;BaseQRankSum=0.582;DP=143;Dels=0.0;FS=0.624;HaplotypeScore=0.734;MLEAC=1;MLEAF=0.5;MQ=41.99;MQ0=0;MQRankSum=1.271;QD=18.63;ReadPosRankSum=0.626	GT:AD:DP:GQ:PL	0/1:65,78:143:99:2692,0,2152
chrV	307891	.	C	T	3071.77	PASS	AC=1;AF=0.5;AN=2;BaseQRankSum=2.555;DP=163;Dels=0.0;FS=2.011;HaplotypeScore=0.0;MLEAC=1;MLEAF=0.5;MQ=41.99;MQ0=0;MQRankSum=-0.002;QD=18.85;ReadPosRankSum=-4.009	GT:AD:DP:GQ:PL	0/1:72,91:163:99:3100,0,2280
chrV	322160	.	G	A	2659.77	PASS	AC=1;AF=0.5;AN=2;BaseQRankSum=0.002;DP=145;Dels=0.0;FS=0.619;HaplotypeScore=2.3113;MLEAC=1;MLEAF=0.5;MQ=41.99;MQ0=0;MQRankSum=1.537;QD=18.34;ReadPosRankSum=-0.708	GT:AD:DP:GQ:PL	0/1:67,78:145:99:2688,0,2143
chrV	322166	.	C	T	2241.77	PASS	AC=1;AF=0.5;AN=2;BaseQRankSum=1.042;DP=148;Dels=0.0;FS=0.616;HaplotypeScore=3.1;MLEAC=1;MLEAF=0.5;MQ=41.99;MQ0=0;MQRankSum=0.657;QD=15.15;ReadPosRankSum=0.431	GT:AD:DP:GQ:PL	0/1:79,69:148:99:2270,0,2569
chrV	322195	.	C	T	2619.77	PASS	AC=1;AF=0.5;AN=2;BaseQRankSum=1.358;DP=169;Dels=0.0;FS=0.573;HaplotypeScore=0.0;MLEAC=1;MLEAF=0.5;MQ=42.0;MQ0=0;MQRankSum=0.762;QD=15.5;ReadPosRankSum=2.061	GT:AD:DP:GQ:PL	0/1:91,78:169:99:2648,0,3113
chrV	322234	.	C	T	2570.77	PASS	AC=1;AF=0.5;AN=2;BaseQRankSum=1.584;DP=164;Dels=0.0;FS=0.0;HaplotypeScore=0.0;MLEAC=1;MLEAF=0.5;MQ=41.81;MQ0=0;MQRankSum=1.015;QD=15.68;ReadPosRankSum=-1.357	GT:AD:DP:GQ:PL	0/1:84,80:164:99:2599,0,2787
chrV	322708	.	C	T	2154.77	PASS	AC=1;AF=0.5;AN=2;BaseQRankSum=2.826;DP=144;Dels=0.0;FS=1.359;HaplotypeScore=0.0;MLEAC=1;MLEAF=0.5;MQ=41.88;MQ0=0;MQRankSum=-0.474;QD=14.96;ReadPosRankSum=-0.405	GT:AD:DP:GQ:PL	0/1:79,65:144:99:2183,0,2644
chrV	338001	.	G	A	2409.77	PASS	AC=1;AF=0.5;AN=2;BaseQRankSum=2.124;DP=152;Dels=0.0;FS=2.913;HaplotypeScore=9.3325;MLEAC=1;MLEAF=0.5;MQ=41.6;MQ0=0;MQRankSum=0.199;QD=15.85;ReadPosRankSum=-0.727	GT:AD:DP:GQ:PL	0/1:79,73:152:99:2438,0,2501
chrV	338249	.	G	A	2469.77	PASS	AC=1;AF=0.5;AN=2;BaseQRankSum=3.662;DP=175;Dels=0.0;FS=1.209;HaplotypeScore=0.0;MLEAC=1;MLEAF=0.5;MQ=41.99;MQ0=0;MQRankSum=0.086;QD=14.11;ReadPosRankSum=1.039	GT:AD:DP:GQ:PL	0/1:100,75:175:99:2498,0,3100
chrV	410037	.	C	T	3136.77	PASS	AC=1;AF=0.5;AN=2;BaseQRankSum=1.098;DP=172;Dels=0.0;FS=5.471;HaplotypeScore=4.5214;MLEAC=1;MLEAF=0.5;MQ=41.99;MQ0=0;MQRankSum=-1.83;QD=18.24;ReadPosRankSum=-0.197	GT:AD:DP:GQ:PL	0/1:79,92:172:99:3165,0,2579
chrV	421978	.	G	A	2732.77	PASS	AC=1;AF=0.5;AN=2;BaseQRankSum=1.095;DP=165;Dels=0.0;FS=0.0;HaplotypeScore=2.7816;MLEAC=1;MLEAF=0.5;MQ=42.0;MQ0=0;MQRankSum=-0.697;QD=16.56;ReadPosRankSum=0.523	GT:AD:DP:GQ:PL	0/1:81,83:165:99:2761,0,2667
chrV	422367	.	G	A	2940.77	PASS	AC=1;AF=0.5;AN=2;BaseQRankSum=-1.479;DP=175;Dels=0.0;FS=6.522;HaplotypeScore=0.0;MLEAC=1;MLEAF=0.5;MQ=42.0;MQ0=0;MQRankSum=-0.166;QD=16.8;ReadPosRankSum=-0.252	GT:AD:DP:GQ:PL	0/1:86,89:175:99:2969,0,2837
chrV	426032	.	C	T	3251.77	PASS	AC=1;AF=0.5;AN=2;BaseQRankSum=0.251;DP=181;Dels=0.0;FS=0.572;HaplotypeScore=1.7882;MLEAC=1;MLEAF=0.5;MQ=41.99;MQ0=0;MQRankSum=-0.454;QD=17.97;ReadPosRankSum=-0.77	GT:AD:DP:GQ:PL	0/1:84,96:181:99:3280,0,2796
chrV	442015	.	G	A	2210.77	PASS	AC=1;AF=0.5;AN=2;BaseQRankSum=0.818;DP=126;Dels=0.0;FS=9.692;HaplotypeScore=1.9866;MLEAC=1;MLEAF=0.5;MQ=41.75;MQ0=0;MQRankSum=-0.681;QD=17.55;ReadPosRankSum=-1.556	GT:AD:DP:GQ:PL	0/1:60,66:126:99:2239,0,1888
chrV	452372	.	C	T	3125.77	PASS	AC=1;AF=0.5;AN=2;BaseQRankSum=2.971;DP=176;Dels=0.0;FS=7.619;HaplotypeScore=2.9841;MLEAC=1;MLEAF=0.5;MQ=41.91;MQ0=0;MQRankSum=0.235;QD=17.76;ReadPosRankSum=3.024	GT:AD:DP:GQ:PL	0/1:82,93:176:99:3154,0,2717
chrV	470489	.	G	A	2742.77	PASS	AC=1;AF=0.5;AN=2;BaseQRankSum=1.073;DP=157;Dels=0.0;FS=0.601;HaplotypeScore=0.9332;MLEAC=1;MLEAF=0.5;MQ=41.99;MQ0=0;MQRankSum=0.718;QD=17.47;ReadPosRankSum=1.311	GT:AD:DP:GQ:PL	0/1:77,80:157:99:2771,0,2594
chrV	514530	.	C	T	2723.77	PASS	AC=1;AF=0.5;AN=2;BaseQRankSum=-0.137;DP=157;Dels=0.0;FS=1.975;HaplotypeScore=2.4558;MLEAC=1;MLEAF=0.5;MQ=41.99;MQ0=0;MQRankSum=0.463;QD=17.35;ReadPosRankSum=0.484	GT:AD:DP:GQ:PL	0/1:74,82:157:99:2752,0,2378
chrV	523147	.	C	T	2201.77	PASS	AC=1;AF=0.5;AN=2;BaseQRankSum=1.323;DP=125;Dels=0.0;FS=9.975;HaplotypeScore=0.0;MLEAC=1;MLEAF=0.5;MQ=41.88;MQ0=0;MQRankSum=0.502;QD=17.61;ReadPosRankSum=-0.912	GT:AD:DP:GQ:PL	0/1:59,66:125:99:2230,0,1939
chrV	545681	.	C	T	2242.77	PASS	AC=1;AF=0.5;AN=2;BaseQRankSum=-0.378;DP=147;Dels=0.0;FS=1.325;HaplotypeScore=0.0;MLEAC=1;MLEAF=0.5;MQ=41.89;MQ0=0;MQRankSum=1.168;QD=15.26;ReadPosRankSum=2.897	GT:AD:DP:GQ:PL	0/1:75,72:147:99:2271,0,2444
chrV	562098	.	C	T	2814.77	PASS	AC=1;AF=0.5;AN=2;BaseQRankSum=2.336;DP=185;Dels=0.0;FS=3.374;HaplotypeScore=0.9987;MLEAC=1;MLEAF=0.5;MQ=42.0;MQ0=0;MQRankSum=-1.345;QD=15.21;ReadPosRankSum=1.771	GT:AD:DP:GQ:PL	0/1:99,86:185:99:2843,0,3369
chrVI	22971	.	G	A	2498.77	PASS	AC=1;AF=0.5;AN=2;BaseQRankSum=1.642;DP=138;Dels=0.0;FS=0.0;HaplotypeScore=0.0;MLEAC=1;MLEAF=0.5;MQ=42.0;MQ0=0;MQRankSum=0.384;QD=18.11;ReadPosRankSum=0.435	GT:AD:DP:GQ:PL	0/1:65,73:138:99:2527,0,2140
chrVI	182947	.	G	A	1310.77	PASS	AC=1;AF=0.5;AN=2;BaseQRankSum=1.151;DP=103;Dels=0.0;FS=0.0;HaplotypeScore=0.0;MLEAC=1;MLEAF=0.5;MQ=42.0;MQ0=0;MQRankSum=0.097;QD=12.73;ReadPosRankSum=-2.554	GT:AD:DP:GQ:PL	0/1:61,42:103:99:1339,0,2021
chrVI	225113	.	G	A	1439.77	PASS	AC=1;AF=0.5;AN=2;BaseQRankSum=-1.925;DP=92;Dels=0.0;FS=4.109;HaplotypeScore=1.4679;MLEAC=1;MLEAF=0.5;MQ=42.0;MQ0=0;MQRankSum=-0.423;QD=15.65;ReadPosRankSum=-0.031	GT:AD:DP:GQ:PL	0/1:43,49:92:99:1468,0,1348
chrVII	20975	.	C	T	2638.77	PASS	AC=1;AF=0.5;AN=2;BaseQRankSum=-0.88;DP=154;Dels=0.0;FS=3.866;HaplotypeScore=0.0;MLEAC=1;MLEAF=0.5;MQ=42.0;MQ0=0;MQRankSum=1.736;QD=17.13;ReadPosRankSum=-1.454	GT:AD:DP:GQ:PL	0/1:72,82:154:99:2667,0,2247
chrVII	21938	.	C	T	2129.77	PASS	AC=1;AF=0.5;AN=2;BaseQRankSum=0.684;DP=110;Dels=0.0;FS=0.0;HaplotypeScore=0.0;MLEAC=1;MLEAF=0.5;MQ=42.0;MQ0=0;MQRankSum=0.256;QD=19.36;ReadPosRankSum=-0.118	GT:AD:DP:GQ:PL	0/1:48,62:110:99:2158,0,1510
chrVII	25001	.	G	A	3456.77	PASS	AC=1;AF=0.5;AN=2;BaseQRankSum=0.0;DP=186;Dels=0.0;FS=2.626;HaplotypeScore=5.3116;MLEAC=1;MLEAF=0.5;MQ=41.9;MQ0=0;MQRankSum=-1.112;QD=18.58;ReadPosRankSum=-1.409	GT:AD:DP:GQ:PL	0/1:81,105:186:99:3485,0,2500
chrVII	35844	.	G	A	2650.77	PASS	AC=1;AF=0.5;AN=2;BaseQRankSum=2.283;DP=158;Dels=0.0;FS=0.588;HaplotypeScore=6.8062;MLEAC=1;MLEAF=0.5;MQ=41.79;MQ0=0;MQRankSum=-1.049;QD=16.78;ReadPosRankSum=-0.489	GT:AD:DP:GQ:PL	0/1:78,80:158:99:2679,0,2537
chrVII	41951	.	C	T	2956.77	PASS	AC=1;AF=0.5;AN=2;BaseQRankSum=1.075;DP=177;Dels=0.0;FS=1.857;HaplotypeScore=0.0;MLEAC=1;MLEAF=0.5;MQ=41.92;MQ0=0;MQRankSum=-0.16;QD=16.7;ReadPosRankSum=-0.28	GT:AD:DP:GQ:PL	0/1:88,89:177:99:2985,0,2928
chrVII	141859	.	G	A	3036.77	PASS	AC=1;AF=0.5;AN=2;BaseQRankSum=1.278;DP=181;Dels=0.0;FS=3.417;HaplotypeScore=2.6112;MLEAC=1;MLEAF=0.5;MQ=42.0;MQ0=0;MQRankSum=0.461;QD=16.78;ReadPosRankSum=0.682	GT:AD:DP:GQ:PL	0/1:91,90:181:99:3065,0,3039
chrVII	156683	.	C	T	2628.77	PASS	AC=1;AF=0.5;AN=2;BaseQRankSum=1.757;DP=142;Dels=0.0;FS=0.623;HaplotypeScore=0.0;MLEAC=1;MLEAF=0.5;MQ=42.0;MQ0=0;MQRankSum=1.187;QD=18.51;ReadPosRankSum=-0.345	GT:AD:DP:GQ:PL	0/1:63,79:142:99:2657,0,1953
chrVII	190825	.	G	A	1983.77	PASS	AC=1;AF=0.5;AN=2;BaseQRankSum=-2.239;DP=135;Dels=0.0;FS=0.638;HaplotypeScore=0.9933;MLEAC=1;MLEAF=0.5;MQ=41.68;MQ0=0;MQRankSum=0.857;QD=14.69;ReadPosRankSum=1.231	GT:AD:DP:GQ:PL	0/1:70,65:135:99:2012,0,2240
chrVII	202690	.	C	T	2380.77	PASS	AC=1;AF=0.5;AN=2;BaseQRankSum=1.111;DP=177;Dels=0.0;FS=1.902;HaplotypeScore=2.5787;MLEAC=1;MLEAF=0.5;MQ=41.82;MQ0=0;MQRankSum=0.573;QD=13.45;ReadPosRankSum=-0.299	GT:AD:DP:GQ:PL	0/1:103,74:177:99:2409,0,3501
chrVII	210652	.	G	A	2867.77	PASS	AC=1;AF=0.5;AN=2;BaseQRankSum=2.817;DP=170;Dels=0.0;FS=1.959;HaplotypeScore=0.0;MLEAC=1;MLEAF=0.5;MQ=42.0;MQ0=0;MQRankSum=1.527;QD=16.87;ReadPosRankSum=-0.433	GT:AD:DP:GQ:PL	0/1:85,85:170:99:2896,0,2751
chrVII	225140	.	C	T	2990.77	PASS	AC=1;AF=0.5;AN=2;BaseQRankSum=-0.375;DP=183;Dels=0.0;FS=10.04;HaplotypeScore=0.0;MLEAC=1;MLEAF=0.5;MQ=41.91;MQ0=0;MQRankSum=0.922;QD=16.34;ReadPosRankSum=-0.188	GT:AD:DP:GQ:PL	0/1:91,92:183:99:3019,0,2959
chrVII	228786	.	C	T	1960.77	PASS	AC=1;AF=0.5;AN=2;BaseQRankSum=2.239;DP=112;Dels=0.0;FS=6.347;HaplotypeScore=0.0;MLEAC=1;MLEAF=0.5;MQ=41.87;MQ0=0;MQRankSum=-0.603;QD=17.51;ReadPosRankSum=0.719	GT:AD:DP:GQ:PL	0/1:54,58:112:99:1989,0,1773
chrVII	256644	.	C	T	2982.77	PASS	AC=1;AF=0.5;AN=2;BaseQRankSum=-2.876;DP=194;Dels=0.0;FS=0.0;HaplotypeScore=0.9947;MLEAC=1;MLEAF=0.5;MQ=41.93;MQ0=0;MQRankSum=-0.063;QD=15.38;ReadPosRankSum=0.075	GT:AD:DP:GQ:PL	0/1:98,96:194:99:3011,0,3307
chrVII	263147	.	G	A	2829.77	PASS	AC=1;AF=0.5;AN=2;BaseQRankSum=1.325;DP=169;Dels=0.0;FS=1.89;HaplotypeScore=0.0;MLEAC=1;MLEAF=0.5;MQ=41.92;MQ0=0;MQRankSum=-0.561;QD=16.74;ReadPosRankSum=-0.791	GT:AD:DP:GQ:PL	0/1:83,86:169:99:2858,0,2730
chrVII	266315	.	C	T	2594.77	PASS	AC=1;AF=0.5;AN=2;BaseQRankSum=0.144;DP=164;Dels=0.0;FS=0.0;HaplotypeScore=0.734;MLEAC=1;MLEAF=0.5;MQ=41.91;MQ0=0;MQRankSum=0.569;QD=15.82;ReadPosRankSum=-0.702	GT:AD:DP:GQ:PL	0/1:84,80:164:99:2623,0,2773
chrVII	272226	.	G	A	1133.77	PASS	AC=1;AF=0.5;AN=2;BaseQRankSum=0.135;DP=70;Dels=0.0;FS=2.654;HaplotypeScore=0.0;MLEAC=1;MLEAF=0.5;MQ=41.94;MQ0=0;MQRankSum=-2.603;QD=16.2;ReadPosRankSum=-0.664	GT:AD:DP:GQ:PL	0/1:36,34:70:99:1162,0,1248
chrVII	272261	.	G	A	912.77	PASS	AC=1;AF=0.5;AN=2;BaseQRankSum=0.65;DP=65;Dels=0.0;FS=0.0;HaplotypeScore=3.2833;MLEAC=1;MLEAF=0.5;MQ=41.38;MQ0=0;MQRankSum=-0.125;QD=14.04;ReadPosRankSum=-0.545	GT:AD:DP:GQ:PL	0/1:34,31:65:99:941,0,999
chrVII	321736	.	C	T	1711.77	PASS	AC=1;AF=0.5;AN=2;BaseQRankSum=1.944;DP=117;Dels=0.0;FS=0.0;HaplotypeScore=0.0;MLEAC=1;MLEAF=0.5;MQ=42.0;MQ0=0;MQRankSum=0.107;QD=14.63;ReadPosRankSum=1.293	GT:AD:DP:GQ:PL	0/1:63,54:117:99:1740,0,2081
chrVII	345988	.	C	T	1519.77	PASS	AC=1;AF=0.5;AN=2;BaseQRankSum=-1.697;DP=123;Dels=0.0;FS=0.0;HaplotypeScore=3.8328;MLEAC=1;MLEAF=0.5;MQ=42.0;MQ0=0;MQRankSum=0.649;QD=12.36;ReadPosRankSum=-0.916	GT:AD:DP:GQ:PL	0/1:72,51:123:99:1548,0,2503
chrVII	355568	.	C	T	2429.77	PASS	AC=1;AF=0.5;AN=2;BaseQRankSum=0.75;DP=147;Dels=0.0;FS=2.957;HaplotypeScore=4.0789;MLEAC=1;MLEAF=0.5;MQ=41.86;MQ0=0;MQRankSum=-1.06;QD=16.53;ReadPosRankSum=0.537	GT:AD:DP:GQ:PL	0/1:74,73:147:99:2458,0,2336
chrVII	366000	.	G	A	1933.77	PASS	AC=1;AF=0.5;AN=2;BaseQRankSum=-0.334;DP=125;Dels=0.0;FS=2.309;HaplotypeScore=0.0;MLEAC=1;MLEAF=0.5;MQ=41.89;MQ0=0;MQRankSum=-1.531;QD=15.47;ReadPosRankSum=-0.116	GT:AD:DP:GQ:PL	0/1:66,59:125:99:1962,0,2108
chrVII	366487	.	C	T	2082.77	PASS	AC=1;AF=0.5;AN=2;BaseQRankSum=1.229;DP=131;Dels=0.0;FS=16.597;HaplotypeScore=0.0;MLEAC=1;MLEAF=0.5;MQ=41.92;MQ0=0;MQRankSum=-0.048;QD=15.9;ReadPosRankSum=-1.33	GT:AD:DP:GQ:PL	0/1:69,62:131:99:2111,0,2331
chrVII	381671	.	G	A	1975.77	PASS	AC=1;AF=0.5;AN=2;BaseQRankSum=0.525;DP=126;Dels=0.0;FS=10.168;HaplotypeScore=0.0;MLEAC=1;MLEAF=0.5;MQ=42.0;MQ0=0;MQRankSum=0.954;QD=15.68;ReadPosRankSum=0.564	GT:AD:DP:GQ:PL	0/1:62,64:126:99:2004,0,1962
chrVII	385101	.	G	A	2308.77	PASS	AC=1;AF=0.5;AN=2;BaseQRankSum=0.433;DP=133;Dels=0.0;FS=2.206;HaplotypeScore=0.0;MLEAC=1;MLEAF=0.5;MQ=41.84;MQ0=1;MQRankSum=0.219;QD=17.36;ReadPosRankSum=-0.756	GT:AD:DP:GQ:PL	0/1:64,69:133:99:2337,0,2118
chrVII	428845	.	C	T	2172.77	PASS	AC=1;AF=0.5;AN=2;BaseQRankSum=0.128;DP=127;Dels=0.0;FS=3.215;HaplotypeScore=1.7356;MLEAC=1;MLEAF=0.5;MQ=41.89;MQ0=0;MQRankSum=0.948;QD=17.11;ReadPosRankSum=0.002	GT:AD:DP:GQ:PL	0/1:57,70:127:99:2201,0,1772
chrVII	451040	.	G	A	2482.77	PASS	AC=1;AF=0.5;AN=2;BaseQRankSum=1.274;DP=138;Dels=0.0;FS=0.0;HaplotypeScore=0.8321;MLEAC=1;MLEAF=0.5;MQ=42.0;MQ0=0;MQRankSum=0.577;QD=17.99;ReadPosRankSum=-0.595	GT:AD:DP:GQ:PL	0/1:62,75:138:99:2511,0,1925
chrVII	458272	.	G	A	2717.77	PASS	AC=1;AF=0.5;AN=2;BaseQRankSum=1.541;DP=154;Dels=0.0;FS=8.384;HaplotypeScore=0.0;MLEAC=1;MLEAF=0.5;MQ=42.0;MQ0=0;MQRankSum=0.987;QD=17.65;ReadPosRankSum=1.251	GT:AD:DP:GQ:PL	0/1:72,82:154:99:2746,0,2261
chrVII	482828	.	C	T	1338.77	PASS	AC=1;AF=0.5;AN=2;BaseQRankSum=0.529;DP=117;Dels=0.0;FS=8.962;HaplotypeScore=0.0;MLEAC=1;MLEAF=0.5;MQ=42.0;MQ0=0;MQRankSum=1.196;QD=11.44;ReadPosRankSum=-0.524	GT:AD:DP:GQ:PL	0/1:72,45:117:99:1367,0,2414
chrVII	482838	.	G	A	1576.77	PASS	AC=1;AF=0.5;AN=2;BaseQRankSum=1.314;DP=128;Dels=0.0;FS=9.768;HaplotypeScore=0.0;MLEAC=1;MLEAF=0.5;MQ=42.0;MQ0=0;MQRankSum=-0.91;QD=12.32;ReadPosRankSum=0.36	GT:AD:DP:GQ:PL	0/1:77,51:128:99:1605,0,2583
chrVII	483883	.	G	A	2891.77	PASS	AC=1;AF=0.5;AN=2;BaseQRankSum=1.552;DP=164;Dels=0.0;FS=1.954;HaplotypeScore=2.9217;MLEAC=1;MLEAF=0.5;MQ=41.73;MQ0=0;MQRankSum=-0.552;QD=17.63;ReadPosRankSum=-0.138	GT:AD:DP:GQ:PL	0/1:72,92:164:99:2920,0,2126
chrVII	490271	.	G	A	2636.77	PASS	AC=1;AF=0.5;AN=2;BaseQRankSum=-0.015;DP=175;Dels=0.0;FS=7.62;HaplotypeScore=0.7887;MLEAC=1;MLEAF=0.5;MQ=42.0;MQ0=0;MQRankSum=-1.518;QD=15.07;ReadPosRankSum=-0.084	GT:AD:DP:GQ:PL	0/1:93,81:175:99:2665,0,3176
chrVII	522290	.	G	A	2573.77	PASS	AC=1;AF=0.5;AN=2;BaseQRankSum=2.057;DP=169;Dels=0.0;FS=3.62;HaplotypeScore=7.1504;MLEAC=1;MLEAF=0.5;MQ=41.82;MQ0=0;MQRankSum=2.223;QD=15.23;ReadPosRankSum=-0.4	GT:AD:DP:GQ:PL	0/1:92,76:169:99:2602,0,3068
chrVII	555043	.	C	T	2992.77	PASS	AC=1;AF=0.5;AN=2;BaseQRankSum=0.001;DP=176;Dels=0.0;FS=0.0;HaplotypeScore=4.4991;MLEAC=1;MLEAF=0.5;MQ=41.88;MQ0=0;MQRankSum=1.514;QD=17.0;ReadPosRankSum=0.617	GT:AD:DP:GQ:PL	0/1:86,90:176:99:3021,0,2734
chrVII	619430	.	G	A	3764.77	PASS	AC=1;AF=0.5;AN=2;BaseQRankSum=0.666;DP=207;Dels=0.0;FS=1.747;HaplotypeScore=3.313;MLEAC=1;MLEAF=0.5;MQ=41.89;MQ0=0;MQRankSum=0.901;QD=18.19;ReadPosRankSum=-0.329	GT:AD:DP:GQ:PL	0/1:97,110:207:99:3793,0,3172
chrVII	619431	.	G	A	3719.77	PASS	AC=1;AF=0.5;AN=2;BaseQRankSum=1.424;DP=205;Dels=0.0;FS=1.763;HaplotypeScore=2.5243;MLEAC=1;MLEAF=0.5;MQ=41.89;MQ0=0;MQRankSum=2.66;QD=18.15;ReadPosRankSum=-0.284	GT:AD:DP:GQ:PL	0/1:96,109:205:99:3748,0,3087
chrVII	619855	.	G	A	2483.77	PASS	AC=1;AF=0.5;AN=2;BaseQRankSum=1.075;DP=180;Dels=0.0;FS=1.873;HaplotypeScore=6.4468;MLEAC=1;MLEAF=0.5;MQ=41.89;MQ0=0;MQRankSum=-1.81;QD=13.8;ReadPosRankSum=-1.438	GT:AD:DP:GQ:PL	0/1:101,79:180:99:2512,0,3394
chrVII	619883	.	G	A	2407.77	PASS	AC=1;AF=0.5;AN=2;BaseQRankSum=0.719;DP=177;Dels=0.0;FS=2.642;HaplotypeScore=4.4795;MLEAC=1;MLEAF=0.5;MQ=41.99;MQ0=0;MQRankSum=1.922;QD=13.6;ReadPosRankSum=-1.46	GT:AD:DP:GQ:PL	0/1:101,76:177:99:2436,0,3398
chrVII	648962	.	G	A	2682.77	PASS	AC=1;AF=0.5;AN=2;BaseQRankSum=1.353;DP=165;Dels=0.0;FS=3.677;HaplotypeScore=0.0;MLEAC=1;MLEAF=0.5;MQ=41.74;MQ0=2;MQRankSum=0.34;QD=16.26;ReadPosRankSum=0.018	GT:AD:DP:GQ:PL	0/1:85,80:165:99:2711,0,2853
chrVII	664127	.	C	T	2599.77	PASS	AC=1;AF=0.5;AN=2;BaseQRankSum=0.483;DP=163;Dels=0.0;FS=1.233;HaplotypeScore=2.4095;MLEAC=1;MLEAF=0.5;MQ=41.98;MQ0=0;MQRankSum=-0.035;QD=15.95;ReadPosRankSum=0.101	GT:AD:DP:GQ:PL	0/1:83,80:163:99:2628,0,2726
chrVII	716570	.	C	T	3193.69	PASS	AC=1;AF=0.5;AN=2;BaseQRankSum=2.618;DP=189;Dels=0.0;FS=3.323;HaplotypeScore=1.399;MLEAC=1;MLEAF=0.5;MQ=41.99;MQ0=0;MQRankSum=-0.416;QD=16.9;ReadPosRankSum=1.278	GT:AD:DP:GQ:PL	0/1:95,94:189:99:3222,0,3174
chrVII	724752	.	G	A	3186.77	PASS	AC=1;AF=0.5;AN=2;BaseQRankSum=0.448;DP=174;Dels=0.0;FS=6.936;HaplotypeScore=0.9789;MLEAC=1;MLEAF=0.5;MQ=42.0;MQ0=0;MQRankSum=1.822;QD=18.31;ReadPosRankSum=-0.461	GT:AD:DP:GQ:PL	0/1:80,94:174:99:3215,0,2636
chrVII	733450	.	G	A	2435.77	PASS	AC=1;AF=0.5;AN=2;BaseQRankSum=-3.5;DP=147;Dels=0.0;FS=0.0;HaplotypeScore=0.0;MLEAC=1;MLEAF=0.5;MQ=41.58;MQ0=0;MQRankSum=0.343;QD=16.57;ReadPosRankSum=0.712	GT:AD:DP:GQ:PL	0/1:70,77:147:99:2464,0,2236
chrVII	755985	.	G	A	2739.77	PASS	AC=1;AF=0.5;AN=2;BaseQRankSum=1.101;DP=161;Dels=0.0;FS=1.223;HaplotypeScore=0.0;MLEAC=1;MLEAF=0.5;MQ=42.0;MQ0=0;MQRankSum=-0.512;QD=17.02;ReadPosRankSum=-0.783	GT:AD:DP:GQ:PL	0/1:79,82:161:99:2768,0,2660
chrVII	784183	.	G	A	2549.77	PASS	AC=1;AF=0.5;AN=2;BaseQRankSum=2.026;DP=162;Dels=0.0;FS=0.656;HaplotypeScore=0.0;MLEAC=1;MLEAF=0.5;MQ=41.98;MQ0=0;MQRankSum=1.409;QD=15.74;ReadPosRankSum=1.268	GT:AD:DP:GQ:PL	0/1:85,77:162:99:2578,0,2746
chrVII	858646	.	G	A	1889.77	PASS	AC=1;AF=0.5;AN=2;BaseQRankSum=3.543;DP=128;Dels=0.0;FS=0.0;HaplotypeScore=1.8313;MLEAC=1;MLEAF=0.5;MQ=41.85;MQ0=0;MQRankSum=0.182;QD=14.76;ReadPosRankSum=0.235	GT:AD:DP:GQ:PL	0/1:71,57:128:99:1918,0,2347
chrVII	870305	.	G	A	2835.77	PASS	AC=1;AF=0.5;AN=2;BaseQRankSum=0.945;DP=172;Dels=0.0;FS=6.967;HaplotypeScore=2.5787;MLEAC=1;MLEAF=0.5;MQ=41.98;MQ0=0;MQRankSum=1.034;QD=16.49;ReadPosRankSum=0.972	GT:AD:DP:GQ:PL	0/1:86,86:172:99:2864,0,2697
chrVII	883802	.	G	A	2084.77	PASS	AC=1;AF=0.5;AN=2;BaseQRankSum=0.884;DP=147;Dels=0.0;FS=17.765;HaplotypeScore=2.98;MLEAC=1;MLEAF=0.5;MQ=40.04;MQ0=3;MQRankSum=3.691;QD=14.18;ReadPosRankSum=-0.19	GT:AD:DP:GQ:PL	0/1:78,69:147:99:2113,0,2516
chrVII	883838	.	G	A	5260.77	PASS	AC=2;AF=1.0;AN=2;DP=137;Dels=0.0;FS=0.0;HaplotypeScore=0.0;MLEAC=2;MLEAF=1.0;MQ=41.49;MQ0=3;QD=29.78	GT:AD:DP:GQ:PL	1/1:0,137:137:99:5289,397,0
chrVII	883900	.	G	A	2115.77	PASS	AC=1;AF=0.5;AN=2;BaseQRankSum=1.285;DP=135;Dels=0.0;FS=4.182;HaplotypeScore=4.5333;MLEAC=1;MLEAF=0.5;MQ=41.49;MQ0=2;MQRankSum=0.273;QD=15.67;ReadPosRankSum=0.756	GT:AD:DP:GQ:PL	0/1:71,63:135:99:2144,0,2271
chrVII	885580	.	C	T	2539.77	PASS	AC=1;AF=0.5;AN=2;BaseQRankSum=0.733;DP=143;Dels=0.0;FS=3.022;HaplotypeScore=0.7887;MLEAC=1;MLEAF=0.5;MQ=41.99;MQ0=0;MQRankSum=-0.173;QD=17.76;ReadPosRankSum=1.512	GT:AD:DP:GQ:PL	0/1:64,79:143:99:2568,0,1992
chrVII	902805	.	C	T	2377.77	PASS	AC=1;AF=0.5;AN=2;BaseQRankSum=-1.459;DP=162;Dels=0.0;FS=5.675;HaplotypeScore=0.0;MLEAC=1;MLEAF=0.5;MQ=42.0;MQ0=0;MQRankSum=-1.037;QD=14.68;ReadPosRankSum=-0.451	GT:AD:DP:GQ:PL	0/1:82,80:162:99:2406,0,2589
chrVII	973958	.	G	A	1975.77	PASS	AC=1;AF=0.5;AN=2;BaseQRankSum=-0.465;DP=114;Dels=0.0;FS=8.547;HaplotypeScore=0.0;MLEAC=1;MLEAF=0.5;MQ=41.97;MQ0=0;MQRankSum=0.766;QD=17.33;ReadPosRankSum=0.261	GT:AD:DP:GQ:PL	0/1:55,59:114:99:2004,0,1847
chrVII	1050685	.	G	A	2211.77	PASS	AC=1;AF=0.5;AN=2;BaseQRankSum=1.132;DP=124;Dels=0.0;FS=5.688;HaplotypeScore=0.0;MLEAC=1;MLEAF=0.5;MQ=42.0;MQ0=0;MQRankSum=-0.806;QD=17.84;ReadPosRankSum=-0.751	GT:AD:DP:GQ:PL	0/1:56,68:124:99:2240,0,1709
chrVII	1058256	.	G	A	3072.77	PASS	AC=1;AF=0.5;AN=2;BaseQRankSum=0.856;DP=188;Dels=0.0;FS=5.132;HaplotypeScore=1.6208;MLEAC=1;MLEAF=0.5;MQ=42.0;MQ0=0;MQRankSum=0.387;QD=16.34;ReadPosRankSum=0.787	GT:AD:DP:GQ:PL	0/1:94,94:188:99:3101,0,3043
chrVIII	26735	.	C	T	2874.77	PASS	AC=1;AF=0.5;AN=2;BaseQRankSum=-0.262;DP=164;Dels=0.0;FS=2.743;HaplotypeScore=0.0;MLEAC=1;MLEAF=0.5;MQ=41.83;MQ0=0;MQRankSum=2.804;QD=17.53;ReadPosRankSum=0.746	GT:AD:DP:GQ:PL	0/1:78,86:164:99:2903,0,2543
chrVIII	94402	.	G	A	2454.77	PASS	AC=1;AF=0.5;AN=2;BaseQRankSum=0.557;DP=159;Dels=0.0;FS=8.284;HaplotypeScore=0.0;MLEAC=1;MLEAF=0.5;MQ=41.91;MQ0=0;MQRankSum=0.081;QD=15.44;ReadPosRankSum=-1.14	GT:AD:DP:GQ:PL	0/1:83,76:159:99:2483,0,2764
chrVIII	140340	.	G	A	3312.77	PASS	AC=1;AF=0.5;AN=2;BaseQRankSum=0.578;DP=185;Dels=0.0;FS=6.322;HaplotypeScore=0.8321;MLEAC=1;MLEAF=0.5;MQ=41.92;MQ0=0;MQRankSum=0.977;QD=17.91;ReadPosRankSum=-0.238	GT:AD:DP:GQ:PL	0/1:89,96:185:99:3341,0,2984
chrVIII	141053	.	G	A	3989.77	PASS	AC=1;AF=0.5;AN=2;BaseQRankSum=1.022;DP=217;Dels=0.0;FS=1.66;HaplotypeScore=0.0;MLEAC=1;MLEAF=0.5;MQ=41.93;MQ0=0;MQRankSum=-0.257;QD=18.39;ReadPosRankSum=-1.339	GT:AD:DP:GQ:PL	0/1:98,119:217:99:4018,0,3131
chrVIII	149302	.	C	T	2581.77	PASS	AC=1;AF=0.5;AN=2;BaseQRankSum=0.009;DP=138;Dels=0.0;FS=5.557;HaplotypeScore=0.8321;MLEAC=1;MLEAF=0.5;MQ=41.97;MQ0=0;MQRankSum=-1.188;QD=18.71;ReadPosRankSum=2.272	GT:AD:DP:GQ:PL	0/1:61,77:138:99:2610,0,1854
chrVIII	153093	.	G	A	2793.77	PASS	AC=1;AF=0.5;AN=2;BaseQRankSum=-0.784;DP=182;Dels=0.0;FS=1.152;HaplotypeScore=2.6638;MLEAC=1;MLEAF=0.5;MQ=42.0;MQ0=0;MQRankSum=1.089;QD=15.35;ReadPosRankSum=-1.497	GT:AD:DP:GQ:PL	0/1:97,85:182:99:2822,0,3272
chrVIII	170314	.	G	A	2777.77	PASS	AC=1;AF=0.5;AN=2;BaseQRankSum=2.455;DP=157;Dels=0.0;FS=0.605;HaplotypeScore=6.6991;MLEAC=1;MLEAF=0.5;MQ=41.79;MQ0=0;MQRankSum=-0.192;QD=17.69;ReadPosRankSum=0.086	GT:AD:DP:GQ:PL	0/1:75,82:157:99:2806,0,2460
chrVIII	170646	.	C	T	2027.77	PASS	AC=1;AF=0.5;AN=2;BaseQRankSum=2.87;DP=114;Dels=0.0;FS=1.552;HaplotypeScore=4.1813;MLEAC=1;MLEAF=0.5;MQ=41.98;MQ0=0;MQRankSum=-0.874;QD=17.79;ReadPosRankSum=-0.597	GT:AD:DP:GQ:PL	0/1:51,62:114:99:2056,0,1480
chrVIII	336480	.	C	T	2283.77	PASS	AC=1;AF=0.5;AN=2;BaseQRankSum=2.538;DP=154;Dels=0.0;FS=2.857;HaplotypeScore=0.734;MLEAC=1;MLEAF=0.5;MQ=41.8;MQ0=0;MQRankSum=1.036;QD=14.83;ReadPosRankSum=1.852	GT:AD:DP:GQ:PL	0/1:84,70:154:99:2312,0,2739
chrVIII	337278	.	C	T	2886.77	PASS	AC=1;AF=0.5;AN=2;BaseQRankSum=0.453;DP=177;Dels=0.0;FS=0.0;HaplotypeScore=0.734;MLEAC=1;MLEAF=0.5;MQ=42.0;MQ0=0;MQRankSum=0.025;QD=16.31;ReadPosRankSum=0.902	GT:AD:DP:GQ:PL	0/1:90,87:177:99:2915,0,2991
chrVIII	344588	.	G	A	2046.77	PASS	AC=1;AF=0.5;AN=2;BaseQRankSum=-0.126;DP=145;Dels=0.0;FS=15.739;HaplotypeScore=2.5243;MLEAC=1;MLEAF=0.5;MQ=41.97;MQ0=0;MQRankSum=-0.764;QD=14.12;ReadPosRankSum=0.03	GT:AD:DP:GQ:PL	0/1:82,63:145:99:2075,0,2856
chrVIII	361967	.	G	A	2002.77	PASS	AC=1;AF=0.5;AN=2;BaseQRankSum=1.074;DP=120;Dels=0.0;FS=2.314;HaplotypeScore=0.8321;MLEAC=1;MLEAF=0.5;MQ=42.0;MQ0=0;MQRankSum=-0.26;QD=16.69;ReadPosRankSum=-0.386	GT:AD:DP:GQ:PL	0/1:58,62:120:99:2031,0,1896
chrVIII	370689	.	G	A	1709.77	PASS	AC=1;AF=0.5;AN=2;BaseQRankSum=0.613;DP=92;Dels=0.0;FS=2.029;HaplotypeScore=0.0;MLEAC=1;MLEAF=0.5;MQ=42.0;MQ0=0;MQRankSum=-0.11;QD=18.58;ReadPosRankSum=-0.306	GT:AD:DP:GQ:PL	0/1:41,51:92:99:1738,0,1342
chrVIII	381556	.	C	T	2348.77	PASS	AC=1;AF=0.5;AN=2;BaseQRankSum=0.773;DP=150;Dels=0.0;FS=0.603;HaplotypeScore=0.9933;MLEAC=1;MLEAF=0.5;MQ=41.76;MQ0=1;MQRankSum=-1.528;QD=15.66;ReadPosRankSum=0.112	GT:AD:DP:GQ:PL	0/1:77,73:150:99:2377,0,2480
chrVIII	461540	.	C	T	2631.77	PASS	AC=1;AF=0.5;AN=2;BaseQRankSum=2.462;DP=157;Dels=0.0;FS=0.642;HaplotypeScore=1.4679;MLEAC=1;MLEAF=0.5;MQ=41.87;MQ0=0;MQRankSum=-0.125;QD=16.76;ReadPosRankSum=-1.369	GT:AD:DP:GQ:PL	0/1:75,82:157:99:2660,0,2229
chrVIII	462464	.	C	T	2111.77	PASS	AC=1;AF=0.5;AN=2;BaseQRankSum=0.871;DP=143;Dels=0.0;FS=2.994;HaplotypeScore=0.0;MLEAC=1;MLEAF=0.5;MQ=41.9;MQ0=0;MQRankSum=1.939;QD=14.77;ReadPosRankSum=-3.372	GT:AD:DP:GQ:PL	0/1:79,64:143:99:2140,0,2612
chrVIII	516047	.	G	A	2310.77	PASS	AC=1;AF=0.5;AN=2;BaseQRankSum=-1.111;DP=162;Dels=0.0;FS=15.698;HaplotypeScore=0.8941;MLEAC=1;MLEAF=0.5;MQ=41.9;MQ0=0;MQRankSum=0.935;QD=14.26;ReadPosRankSum=0.221	GT:AD:DP:GQ:PL	0/1:90,72:162:99:2339,0,3119
chrVIII	523078	.	C	T	2227.77	PASS	AC=1;AF=0.5;AN=2;BaseQRankSum=0.71;DP=142;Dels=0.0;FS=3.059;HaplotypeScore=0.0;MLEAC=1;MLEAF=0.5;MQ=42.0;MQ0=0;MQRankSum=-1.633;QD=15.69;ReadPosRankSum=0.102	GT:AD:DP:GQ:PL	0/1:73,69:142:99:2256,0,2418
chrIX	54960	.	G	A	973.77	PASS	AC=1;AF=0.5;AN=2;BaseQRankSum=0.491;DP=52;Dels=0.0;FS=0.0;HaplotypeScore=0.0;MLEAC=1;MLEAF=0.5;MQ=41.72;MQ0=0;MQRankSum=-1.102;QD=18.73;ReadPosRankSum=-1.046	GT:AD:DP:GQ:PL	0/1:22,30:52:99:1002,0,685
chrIX	82514	.	G	A	2281.77	PASS	AC=1;AF=0.5;AN=2;BaseQRankSum=0.328;DP=142;Dels=0.0;FS=2.156;HaplotypeScore=0.0;MLEAC=1;MLEAF=0.5;MQ=42.0;MQ0=0;MQRankSum=-0.512;QD=16.07;ReadPosRankSum=-2.899	GT:AD:DP:GQ:PL	0/1:72,70:142:99:2310,0,2223
chrIX	89767	.	G	A	2540.77	PASS	AC=1;AF=0.5;AN=2;BaseQRankSum=0.964;DP=152;Dels=0.0;FS=0.0;HaplotypeScore=0.9867;MLEAC=1;MLEAF=0.5;MQ=41.97;MQ0=0;MQRankSum=1.653;QD=16.72;ReadPosRankSum=-0.684	GT:AD:DP:GQ:PL	0/1:78,74:152:99:2569,0,2607
chrIX	105332	.	G	A	334.77	PASS	AC=1;AF=0.5;AN=2;BaseQRankSum=-0.373;DP=120;Dels=0.0;FS=12.472;HaplotypeScore=10.9773;MLEAC=1;MLEAF=0.5;MQ=41.87;MQ0=0;MQRankSum=0.107;QD=2.79;ReadPosRankSum=-4.63	GT:AD:DP:GQ:PL	0/1:98,19:120:99:363,0,3489
chrIX	129741	.	C	T	2222.77	PASS	AC=1;AF=0.5;AN=2;BaseQRankSum=0.929;DP=127;Dels=0.0;FS=0.66;HaplotypeScore=0.0;MLEAC=1;MLEAF=0.5;MQ=41.97;MQ0=0;MQRankSum=-0.249;QD=17.5;ReadPosRankSum=-1.286	GT:AD:DP:GQ:PL	0/1:61,66:127:99:2251,0,2006
chrIX	129742	.	C	T	2247.77	PASS	AC=1;AF=0.5;AN=2;BaseQRankSum=0.94;DP=126;Dels=0.0;FS=0.669;HaplotypeScore=0.0;MLEAC=1;MLEAF=0.5;MQ=41.97;MQ0=0;MQRankSum=-0.183;QD=17.84;ReadPosRankSum=-1.546	GT:AD:DP:GQ:PL	0/1:60,66:126:99:2276,0,1960
chrIX	129763	.	C	T	1909.77	PASS	AC=1;AF=0.5;AN=2;BaseQRankSum=-1.365;DP=108;Dels=0.0;FS=0.0;HaplotypeScore=0.0;MLEAC=1;MLEAF=0.5;MQ=41.96;MQ0=0;MQRankSum=-0.644;QD=17.68;ReadPosRankSum=-1.482	GT:AD:DP:GQ:PL	0/1:50,58:108:99:1938,0,1652
chrIX	139658	.	C	T	2681.77	PASS	AC=1;AF=0.5;AN=2;BaseQRankSum=1.961;DP=174;Dels=0.0;FS=3.675;HaplotypeScore=1.9454;MLEAC=1;MLEAF=0.5;MQ=41.82;MQ0=0;MQRankSum=0.038;QD=15.41;ReadPosRankSum=0.194	GT:AD:DP:GQ:PL	0/1:92,82:174:99:2710,0,3062
chrIX	141478	.	G	A	6915.77	PASS	AC=2;AF=1.0;AN=2;DP=176;Dels=0.0;FS=0.0;HaplotypeScore=2.7446;MLEAC=2;MLEAF=1.0;MQ=42.0;MQ0=0;QD=28.34	GT:AD:DP:GQ:PL	1/1:0,176:176:99:6944,530,0
chrIX	166630	.	C	T	2156.77	PASS	AC=1;AF=0.5;AN=2;BaseQRankSum=-0.855;DP=155;Dels=0.0;FS=3.06;HaplotypeScore=4.2784;MLEAC=1;MLEAF=0.5;MQ=41.91;MQ0=0;MQRankSum=-2.043;QD=13.91;ReadPosRankSum=-0.283	GT:AD:DP:GQ:PL	0/1:86,69:155:99:2185,0,2885
chrIX	200314	.	C	T	2363.77	PASS	AC=1;AF=0.5;AN=2;BaseQRankSum=0.117;DP=151;Dels=0.0;FS=0.0;HaplotypeScore=0.0;MLEAC=1;MLEAF=0.5;MQ=42.0;MQ0=0;MQRankSum=1.456;QD=15.65;ReadPosRankSum=-1.076	GT:AD:DP:GQ:PL	0/1:80,71:151:99:2392,0,2704
chrIX	247464	.	C	T	2220.77	PASS	AC=1;AF=0.5;AN=2;BaseQRankSum=1.484;DP=162;Dels=0.0;FS=5.785;HaplotypeScore=2.9217;MLEAC=1;MLEAF=0.5;MQ=41.9;MQ0=0;MQRankSum=1.296;QD=13.71;ReadPosRankSum=0.509	GT:AD:DP:GQ:PL	0/1:88,74:162:99:2249,0,2710
chrIX	256037	.	G	A	1475.77	PASS	AC=1;AF=0.5;AN=2;BaseQRankSum=1.309;DP=95;Dels=0.0;FS=1.751;HaplotypeScore=0.0;MLEAC=1;MLEAF=0.5;MQ=41.76;MQ0=1;MQRankSum=-1.287;QD=15.53;ReadPosRankSum=-0.257	GT:AD:DP:GQ:PL	0/1:50,45:95:99:1504,0,1618
chrIX	395994	.	G	A	2804.77	PASS	AC=1;AF=0.5;AN=2;BaseQRankSum=1.749;DP=165;Dels=0.0;FS=3.603;HaplotypeScore=3.5002;MLEAC=1;MLEAF=0.5;MQ=41.81;MQ0=0;MQRankSum=0.817;QD=17.0;ReadPosRankSum=0.399	GT:AD:DP:GQ:PL	0/1:80,85:165:99:2833,0,2624
chrIX	420758	.	G	A	2121.77	PASS	AC=1;AF=0.5;AN=2;BaseQRankSum=-1.731;DP=136;Dels=0.0;FS=0.644;HaplotypeScore=0.0;MLEAC=1;MLEAF=0.5;MQ=42.0;MQ0=0;MQRankSum=-0.359;QD=15.6;ReadPosRankSum=-1.609	GT:AD:DP:GQ:PL	0/1:70,66:136:99:2150,0,2367
chrX	45835	.	G	A	2507.77	PASS	AC=1;AF=0.5;AN=2;BaseQRankSum=1.512;DP=141;Dels=0.0;FS=5.157;HaplotypeScore=7.2227;MLEAC=1;MLEAF=0.5;MQ=41.87;MQ0=0;MQRankSum=0.316;QD=17.79;ReadPosRankSum=-1.665	GT:AD:DP:GQ:PL	0/1:65,76:141:99:2536,0,2124
chrX	60083	.	C	T	3111.77	PASS	AC=1;AF=0.5;AN=2;BaseQRankSum=1.986;DP=177;Dels=0.0;FS=2.673;HaplotypeScore=0.7887;MLEAC=1;MLEAF=0.5;MQ=42.0;MQ0=0;MQRankSum=1.108;QD=17.58;ReadPosRankSum=-0.46	GT:AD:DP:GQ:PL	0/1:85,92:177:99:3140,0,2796
chrX	69314	.	C	T	3027.77	PASS	AC=1;AF=0.5;AN=2;BaseQRankSum=2.283;DP=180;Dels=0.0;FS=0.0;HaplotypeScore=0.0;MLEAC=1;MLEAF=0.5;MQ=41.99;MQ0=0;MQRankSum=0.057;QD=16.82;ReadPosRankSum=-0.687	GT:AD:DP:GQ:PL	0/1:89,91:180:99:3056,0,2972
chrX	79812	.	G	A	2367.77	PASS	AC=1;AF=0.5;AN=2;BaseQRankSum=2.237;DP=153;Dels=0.0;FS=2.029;HaplotypeScore=0.0;MLEAC=1;MLEAF=0.5;MQ=42.0;MQ0=0;MQRankSum=0.455;QD=15.48;ReadPosRankSum=0.13	GT:AD:DP:GQ:PL	0/1:82,71:153:99:2396,0,2764
chrX	120361	.	C	T	1657.77	PASS	AC=1;AF=0.5;AN=2;BaseQRankSum=0.382;DP=130;Dels=0.0;FS=21.723;HaplotypeScore=1.6809;MLEAC=1;MLEAF=0.5;MQ=41.66;MQ0=2;MQRankSum=0.45;QD=12.75;ReadPosRankSum=2.167	GT:AD:DP:GQ:PL	0/1:75,55:130:99:1686,0,2546
chrX	120389	.	C	T	1969.77	PASS	AC=1;AF=0.5;AN=2;BaseQRankSum=-1.151;DP=140;Dels=0.0;FS=6.426;HaplotypeScore=0.8321;MLEAC=1;MLEAF=0.5;MQ=41.99;MQ0=0;MQRankSum=-2.387;QD=14.07;ReadPosRankSum=-2.942	GT:AD:DP:GQ:PL	0/1:79,61:140:99:1998,0,2713
chrX	123978	.	C	T	1931.77	PASS	AC=1;AF=0.5;AN=2;BaseQRankSum=-0.09;DP=140;Dels=0.0;FS=6.358;HaplotypeScore=0.0;MLEAC=1;MLEAF=0.5;MQ=42.0;MQ0=0;MQRankSum=0.229;QD=13.8;ReadPosRankSum=-0.271	GT:AD:DP:GQ:PL	0/1:78,62:140:99:1960,0,2576
chrX	172679	.	C	T	2316.77	PASS	AC=1;AF=0.5;AN=2;BaseQRankSum=-1.25;DP=126;Dels=0.0;FS=2.318;HaplotypeScore=0.9989;MLEAC=1;MLEAF=0.5;MQ=41.89;MQ0=0;MQRankSum=0.272;QD=18.39;ReadPosRankSum=-1.428	GT:AD:DP:GQ:PL	0/1:53,73:126:99:2345,0,1700
chrX	172908	.	G	A	2954.77	PASS	AC=1;AF=0.5;AN=2;BaseQRankSum=-1.003;DP=156;Dels=0.0;FS=0.0;HaplotypeScore=0.0;MLEAC=1;MLEAF=0.5;MQ=41.99;MQ0=0;MQRankSum=-0.004;QD=18.94;ReadPosRankSum=-1.363	GT:AD:DP:GQ:PL	0/1:69,87:156:99:2983,0,2238
chrX	173071	.	G	A	2488.77	PASS	AC=1;AF=0.5;AN=2;BaseQRankSum=1.387;DP=157;Dels=0.0;FS=9.515;HaplotypeScore=0.8321;MLEAC=1;MLEAF=0.5;MQ=41.88;MQ0=0;MQRankSum=0.564;QD=15.85;ReadPosRankSum=2.555	GT:AD:DP:GQ:PL	0/1:83,74:157:99:2517,0,2801
chrX	173079	.	G	A	2478.77	PASS	AC=1;AF=0.5;AN=2;BaseQRankSum=1.372;DP=156;Dels=0.0;FS=4.743;HaplotypeScore=2.6308;MLEAC=1;MLEAF=0.5;MQ=41.88;MQ0=0;MQRankSum=1.187;QD=15.89;ReadPosRankSum=1.862	GT:AD:DP:GQ:PL	0/1:82,74:156:99:2507,0,2752
chrX	173080	.	G	A	2513.77	PASS	AC=1;AF=0.5;AN=2;BaseQRankSum=0.557;DP=157;Dels=0.0;FS=5.813;HaplotypeScore=2.6308;MLEAC=1;MLEAF=0.5;MQ=41.88;MQ0=0;MQRankSum=-0.655;QD=16.01;ReadPosRankSum=1.667	GT:AD:DP:GQ:PL	0/1:82,75:157:99:2542,0,2658
chrX	178022	.	C	T	1916.77	PASS	AC=1;AF=0.5;AN=2;BaseQRankSum=1.194;DP=122;Dels=0.0;FS=0.0;HaplotypeScore=0.0;MLEAC=1;MLEAF=0.5;MQ=41.98;MQ0=0;MQRankSum=-1.101;QD=15.71;ReadPosRankSum=0.651	GT:AD:DP:GQ:PL	0/1:63,59:122:99:1945,0,2134
chrX	181601	.	G	A	2206.77	PASS	AC=1;AF=0.5;AN=2;BaseQRankSum=0.154;DP=158;Dels=0.0;FS=2.857;HaplotypeScore=0.0;MLEAC=1;MLEAF=0.5;MQ=41.99;MQ0=0;MQRankSum=-0.042;QD=13.97;ReadPosRankSum=-0.869	GT:AD:DP:GQ:PL	0/1:89,69:158:99:2235,0,3008
chrX	209711	.	C	T	2402.77	PASS	AC=1;AF=0.5;AN=2;BaseQRankSum=1.679;DP=131;Dels=0.0;FS=3.293;HaplotypeScore=0.0;MLEAC=1;MLEAF=0.5;MQ=42.0;MQ0=0;MQRankSum=-1.014;QD=18.34;ReadPosRankSum=-0.27	GT:AD:DP:GQ:PL	0/1:60,71:131:99:2431,0,1962
chrX	268428	.	G	A	2699.77	PASS	AC=1;AF=0.5;AN=2;BaseQRankSum=0.11;DP=167;Dels=0.0;FS=0.569;HaplotypeScore=1.8455;MLEAC=1;MLEAF=0.5;MQ=41.9;MQ0=0;MQRankSum=-0.008;QD=16.17;ReadPosRankSum=0.184	GT:AD:DP:GQ:PL	0/1:85,82:167:99:2728,0,2863
chrX	307035	.	C	T	2359.77	PASS	AC=1;AF=0.5;AN=2;BaseQRankSum=1.904;DP=158;Dels=0.0;FS=4.713;HaplotypeScore=0.8321;MLEAC=1;MLEAF=0.5;MQ=42.0;MQ0=0;MQRankSum=-0.966;QD=14.94;ReadPosRankSum=-1.315	GT:AD:DP:GQ:PL	0/1:85,73:158:99:2388,0,2715
chrX	338166	.	C	T	6471.77	PASS	AC=2;AF=1.0;AN=2;DP=165;Dels=0.0;FS=0.0;HaplotypeScore=0.0;MLEAC=2;MLEAF=1.0;MQ=41.65;MQ0=2;QD=32.09	GT:AD:DP:GQ:PL	1/1:0,165:165:99:6500,488,0
chrX	348996	.	G	A	2130.77	PASS	AC=1;AF=0.5;AN=2;BaseQRankSum=1.046;DP=147;Dels=0.0;FS=0.0;HaplotypeScore=0.0;MLEAC=1;MLEAF=0.5;MQ=42.0;MQ0=0;MQRankSum=0.037;QD=14.5;ReadPosRankSum=2.634	GT:AD:DP:GQ:PL	0/1:78,69:147:99:2159,0,2397
chrX	367012	.	C	T	922.77	PASS	AC=2;AF=1.0;AN=2;DP=26;Dels=0.0;FS=0.0;HaplotypeScore=0.0;MLEAC=2;MLEAF=1.0;MQ=41.01;MQ0=0;QD=28.1	GT:AD:DP:GQ:PL	1/1:0,26:26:75:951,75,0
chrX	440915	.	G	A	2632.77	PASS	AC=1;AF=0.5;AN=2;BaseQRankSum=1.02;DP=180;Dels=0.0;FS=14.534;HaplotypeScore=2.6221;MLEAC=1;MLEAF=0.5;MQ=42.0;MQ0=0;MQRankSum=-1.361;QD=14.63;ReadPosRankSum=0.228	GT:AD:DP:GQ:PL	0/1:101,79:180:99:2661,0,3450
chrX	503813	.	G	A	2491.77	PASS	AC=1;AF=0.5;AN=2;BaseQRankSum=-0.038;DP=150;Dels=0.0;FS=14.762;HaplotypeScore=2.6688;MLEAC=1;MLEAF=0.5;MQ=41.89;MQ0=0;MQRankSum=0.147;QD=16.61;ReadPosRankSum=-0.789	GT:AD:DP:GQ:PL	0/1:75,75:150:99:2520,0,2509
chrX	581826	.	C	T	2111.77	PASS	AC=1;AF=0.5;AN=2;BaseQRankSum=0.504;DP=148;Dels=0.0;FS=0.802;HaplotypeScore=1.9979;MLEAC=1;MLEAF=0.5;MQ=41.61;MQ0=2;MQRankSum=0.41;QD=14.27;ReadPosRankSum=0.055	GT:AD:DP:GQ:PL	0/1:81,67:148:99:2140,0,2715
chrX	679866	.	G	A	2876.77	PASS	AC=1;AF=0.5;AN=2;BaseQRankSum=0.697;DP=182;Dels=0.0;FS=12.715;HaplotypeScore=6.3943;MLEAC=1;MLEAF=0.5;MQ=41.82;MQ0=0;MQRankSum=-0.961;QD=15.81;ReadPosRankSum=0.677	GT:AD:DP:GQ:PL	0/1:94,87:182:99:2905,0,3181
chrXI	16240	.	C	T	1809.77	PASS	AC=1;AF=0.5;AN=2;BaseQRankSum=-0.301;DP=76;Dels=0.01;FS=30.118;HaplotypeScore=12.7972;MLEAC=1;MLEAF=0.5;MQ=41.97;MQ0=0;MQRankSum=1.051;QD=23.81;ReadPosRankSum=2.675	GT:AD:DP:GQ:PL	0/1:24,51:75:99:1838,0,746
chrXI	59632	.	C	T	3106.77	PASS	AC=1;AF=0.5;AN=2;BaseQRankSum=2.561;DP=191;Dels=0.0;FS=2.493;HaplotypeScore=0.8321;MLEAC=1;MLEAF=0.5;MQ=42.0;MQ0=0;MQRankSum=0.321;QD=16.27;ReadPosRankSum=0.638	GT:AD:DP:GQ:PL	0/1:99,92:191:99:3135,0,3209
chrXI	73996	.	G	A	2912.77	PASS	AC=1;AF=0.5;AN=2;BaseQRankSum=-0.529;DP=164;Dels=0.0;FS=1.94;HaplotypeScore=0.9469;MLEAC=1;MLEAF=0.5;MQ=42.0;MQ0=0;MQRankSum=0.226;QD=17.76;ReadPosRankSum=0.754	GT:AD:DP:GQ:PL	0/1:76,88:164:99:2941,0,2498
chrXI	115853	.	C	T	3436.77	PASS	AC=1;AF=0.5;AN=2;BaseQRankSum=-0.318;DP=180;Dels=0.0;FS=0.0;HaplotypeScore=0.7887;MLEAC=1;MLEAF=0.5;MQ=42.0;MQ0=0;MQRankSum=-1.723;QD=19.09;ReadPosRankSum=-1.032	GT:AD:DP:GQ:PL	0/1:77,103:180:99:3465,0,2559
chrXI	164928	.	C	T	1371.77	PASS	AC=1;AF=0.5;AN=2;BaseQRankSum=0.613;DP=93;Dels=0.0;FS=26.095;HaplotypeScore=0.734;MLEAC=1;MLEAF=0.5;MQ=41.47;MQ0=0;MQRankSum=-0.089;QD=14.75;ReadPosRankSum=-0.921	GT:AD:DP:GQ:PL	0/1:50,43:93:99:1400,0,1611
chrXI	171599	.	C	T	2369.77	PASS	AC=1;AF=0.5;AN=2;BaseQRankSum=-0.53;DP=141;Dels=0.0;FS=3.004;HaplotypeScore=0.0;MLEAC=1;MLEAF=0.5;MQ=41.96;MQ0=0;MQRankSum=1.499;QD=16.81;ReadPosRankSum=0.468	GT:AD:DP:GQ:PL	0/1:69,72:141:99:2398,0,2318
chrXI	193702	.	G	A	2527.77	PASS	AC=1;AF=0.5;AN=2;BaseQRankSum=0.348;DP=152;Dels=0.0;FS=0.601;HaplotypeScore=0.734;MLEAC=1;MLEAF=0.5;MQ=42.0;MQ0=0;MQRankSum=1.137;QD=16.63;ReadPosRankSum=-0.09	GT:AD:DP:GQ:PL	0/1:76,76:152:99:2556,0,2582
chrXI	220315	.	C	T	2412.77	PASS	AC=1;AF=0.5;AN=2;BaseQRankSum=0.032;DP=152;Dels=0.0;FS=0.0;HaplotypeScore=0.734;MLEAC=1;MLEAF=0.5;MQ=41.85;MQ0=1;MQRankSum=-0.705;QD=15.87;ReadPosRankSum=-0.836	GT:AD:DP:GQ:PL	0/1:76,76:152:99:2441,0,2580
chrXI	231864	.	C	T	1963.77	PASS	AC=1;AF=0.5;AN=2;BaseQRankSum=0.744;DP=117;Dels=0.0;FS=0.0;HaplotypeScore=0.0;MLEAC=1;MLEAF=0.5;MQ=42.0;MQ0=0;MQRankSum=-1.224;QD=16.78;ReadPosRankSum=-1.922	GT:AD:DP:GQ:PL	0/1:58,59:117:99:1992,0,1889
chrXI	241242	.	C	T	2523.77	PASS	AC=1;AF=0.5;AN=2;BaseQRankSum=-0.306;DP=161;Dels=0.0;FS=1.274;HaplotypeScore=2.9465;MLEAC=1;MLEAF=0.5;MQ=41.98;MQ0=0;MQRankSum=-1.212;QD=15.68;ReadPosRankSum=0.34	GT:AD:DP:GQ:PL	0/1:81,80:161:99:2552,0,2766
chrXI	248539	.	C	T	3094.77	PASS	AC=1;AF=0.5;AN=2;BaseQRankSum=0.138;DP=146;Dels=0.0;FS=0.0;HaplotypeScore=1.4679;MLEAC=1;MLEAF=0.5;MQ=41.85;MQ0=0;MQRankSum=-1.262;QD=21.2;ReadPosRankSum=-0.073	GT:AD:DP:GQ:PL	0/1:53,93:146:99:3123,0,1618
chrXI	259171	.	C	T	1551.77	PASS	AC=1;AF=0.5;AN=2;BaseQRankSum=1.163;DP=117;Dels=0.0;FS=4.528;HaplotypeScore=0.0;MLEAC=1;MLEAF=0.5;MQ=41.79;MQ0=0;MQRankSum=-2.124;QD=13.26;ReadPosRankSum=-0.914	GT:AD:DP:GQ:PL	0/1:68,49:117:99:1580,0,2334
chrXI	259214	.	C	T	1557.77	PASS	AC=1;AF=0.5;AN=2;BaseQRankSum=-0.367;DP=113;Dels=0.0;FS=2.418;HaplotypeScore=1.5774;MLEAC=1;MLEAF=0.5;MQ=41.37;MQ0=0;MQRankSum=-0.072;QD=13.79;ReadPosRankSum=1.038	GT:AD:DP:GQ:PL	0/1:63,50:113:99:1586,0,2173
chrXI	259230	.	C	T	1679.77	PASS	AC=1;AF=0.5;AN=2;BaseQRankSum=-0.456;DP=118;Dels=0.0;FS=3.325;HaplotypeScore=1.9894;MLEAC=1;MLEAF=0.5;MQ=41.4;MQ0=0;MQRankSum=0.883;QD=14.24;ReadPosRankSum=0.068	GT:AD:DP:GQ:PL	0/1:64,54:118:99:1708,0,2172
chrXI	259233	.	C	T	1656.77	PASS	AC=1;AF=0.5;AN=2;BaseQRankSum=-0.468;DP=116;Dels=0.0;FS=2.348;HaplotypeScore=1.9894;MLEAC=1;MLEAF=0.5;MQ=41.39;MQ0=0;MQRankSum=-0.534;QD=14.28;ReadPosRankSum=-0.158	GT:AD:DP:GQ:PL	0/1:62,54:116:99:1685,0,2031
chrXI	270774	.	C	T	2404.77	PASS	AC=1;AF=0.5;AN=2;BaseQRankSum=-1.933;DP=151;Dels=0.0;FS=5.987;HaplotypeScore=2.7307;MLEAC=1;MLEAF=0.5;MQ=42.0;MQ0=0;MQRankSum=0.512;QD=15.93;ReadPosRankSum=-0.943	GT:AD:DP:GQ:PL	0/1:76,75:151:99:2433,0,2483
chrXI	291408	.	C	T	2494.77	PASS	AC=1;AF=0.5;AN=2;BaseQRankSum=-1.855;DP=165;Dels=0.0;FS=1.224;HaplotypeScore=0.0;MLEAC=1;MLEAF=0.5;MQ=41.99;MQ0=0;MQRankSum=0.142;QD=15.12;ReadPosRankSum=-2.433	GT:AD:DP:GQ:PL	0/1:87,78:165:99:2523,0,2829
chrXI	291736	.	C	T	3330.77	PASS	AC=1;AF=0.5;AN=2;BaseQRankSum=2.123;DP=169;Dels=0.0;FS=9.262;HaplotypeScore=1.9996;MLEAC=1;MLEAF=0.5;MQ=41.89;MQ0=0;MQRankSum=2.502;QD=19.71;ReadPosRankSum=-0.199	GT:AD:DP:GQ:PL	0/1:71,98:169:99:3359,0,2226
chrXI	309135	.	C	T	2204.77	PASS	AC=1;AF=0.5;AN=2;BaseQRankSum=1.607;DP=145;Dels=0.0;FS=2.109;HaplotypeScore=0.0;MLEAC=1;MLEAF=0.5;MQ=41.88;MQ0=0;MQRankSum=1.115;QD=15.21;ReadPosRankSum=2.272	GT:AD:DP:GQ:PL	0/1:77,68:145:99:2233,0,2526
chrXI	309196	.	C	T	2250.77	PASS	AC=1;AF=0.5;AN=2;BaseQRankSum=1.276;DP=137;Dels=0.0;FS=1.348;HaplotypeScore=0.0;MLEAC=1;MLEAF=0.5;MQ=41.97;MQ0=0;MQRankSum=-0.308;QD=16.43;ReadPosRankSum=-1.022	GT:AD:DP:GQ:PL	0/1:69,68:137:99:2279,0,2252
chrXI	309212	.	C	T	2177.77	PASS	AC=1;AF=0.5;AN=2;BaseQRankSum=-0.275;DP=135;Dels=0.0;FS=0.0;HaplotypeScore=0.0;MLEAC=1;MLEAF=0.5;MQ=41.99;MQ0=0;MQRankSum=0.566;QD=16.13;ReadPosRankSum=-0.883	GT:AD:DP:GQ:PL	0/1:69,66:135:99:2206,0,2327
chrXI	349422	.	C	T	2602.77	PASS	AC=1;AF=0.5;AN=2;BaseQRankSum=0.666;DP=151;Dels=0.0;FS=8.5;HaplotypeScore=6.2314;MLEAC=1;MLEAF=0.5;MQ=41.81;MQ0=0;MQRankSum=1.248;QD=17.24;ReadPosRankSum=0.707	GT:AD:DP:GQ:PL	0/1:73,77:151:99:2631,0,2404
chrXI	349427	.	C	T	2585.77	PASS	AC=1;AF=0.5;AN=2;BaseQRankSum=2.375;DP=157;Dels=0.0;FS=8.207;HaplotypeScore=6.2314;MLEAC=1;MLEAF=0.5;MQ=41.82;MQ0=0;MQRankSum=1.596;QD=16.47;ReadPosRankSum=1.936	GT:AD:DP:GQ:PL	0/1:80,77:157:99:2614,0,2631
chrXI	356473	.	C	T	1948.77	PASS	AC=1;AF=0.5;AN=2;BaseQRankSum=2.389;DP=112;Dels=0.0;FS=0.0;HaplotypeScore=2.7398;MLEAC=1;MLEAF=0.5;MQ=42.0;MQ0=0;MQRankSum=1.69;QD=17.4;ReadPosRankSum=-0.635	GT:AD:DP:GQ:PL	0/1:53,59:112:99:1977,0,1618
chrXI	358944	.	C	T	2393.77	PASS	AC=1;AF=0.5;AN=2;BaseQRankSum=1.511;DP=151;Dels=0.0;FS=2.037;HaplotypeScore=0.9967;MLEAC=1;MLEAF=0.5;MQ=42.0;MQ0=0;MQRankSum=-2.382;QD=15.85;ReadPosRankSum=0.874	GT:AD:DP:GQ:PL	0/1:79,72:151:99:2422,0,2652
chrXI	359290	.	G	A	3023.77	PASS	AC=1;AF=0.5;AN=2;BaseQRankSum=-0.924;DP=203;Dels=0.0;FS=19.673;HaplotypeScore=0.9967;MLEAC=1;MLEAF=0.5;MQ=41.99;MQ0=0;MQRankSum=0.344;QD=14.9;ReadPosRankSum=0.121	GT:AD:DP:GQ:PL	0/1:109,94:203:99:3052,0,3736
chrXI	366534	.	C	T	2062.77	PASS	AC=1;AF=0.5;AN=2;BaseQRankSum=-2.33;DP=136;Dels=0.0;FS=2.139;HaplotypeScore=1.7883;MLEAC=1;MLEAF=0.5;MQ=41.9;MQ0=0;MQRankSum=-1.227;QD=15.17;ReadPosRankSum=0.116	GT:AD:DP:GQ:PL	0/1:64,72:136:99:2091,0,2110
chrXI	385155	.	C	T	244.77	PASS	AC=1;AF=0.5;AN=2;BaseQRankSum=-4.217;DP=61;Dels=0.0;FS=41.28;HaplotypeScore=0.0;MLEAC=1;MLEAF=0.5;MQ=40.87;MQ0=1;MQRankSum=-3.876;QD=4.01;ReadPosRankSum=-4.432	GT:AD:DP:GQ:PL	0/1:48,13:61:99:273,0,1697
chrXI	408037	.	G	A	2482.77	PASS	AC=1;AF=0.5;AN=2;BaseQRankSum=-2.013;DP=162;Dels=0.0;FS=11.657;HaplotypeScore=0.0;MLEAC=1;MLEAF=0.5;MQ=41.74;MQ0=0;MQRankSum=0.146;QD=15.33;ReadPosRankSum=-0.293	GT:AD:DP:GQ:PL	0/1:84,78:162:99:2511,0,2705
chrXI	416999	.	C	T	3037.77	PASS	AC=1;AF=0.5;AN=2;BaseQRankSum=0.563;DP=175;Dels=0.0;FS=5.407;HaplotypeScore=2.7176;MLEAC=1;MLEAF=0.5;MQ=42.0;MQ0=0;MQRankSum=0.437;QD=17.36;ReadPosRankSum=2.153	GT:AD:DP:GQ:PL	0/1:85,89:175:99:3066,0,2879
chrXI	526708	.	C	T	2121.77	PASS	AC=1;AF=0.5;AN=2;BaseQRankSum=-0.566;DP=123;Dels=0.0;FS=0.676;HaplotypeScore=1.5661;MLEAC=1;MLEAF=0.5;MQ=41.84;MQ0=0;MQRankSum=1.211;QD=17.25;ReadPosRankSum=-0.729	GT:AD:DP:GQ:PL	0/1:56,67:123:99:2150,0,1841
chrXI	613811	.	G	A	4704.77	PASS	AC=2;AF=1.0;AN=2;BaseQRankSum=1.623;DP=127;Dels=0.0;FS=0.0;HaplotypeScore=0.0;MLEAC=2;MLEAF=1.0;MQ=41.89;MQ0=0;MQRankSum=-1.514;QD=26.79;ReadPosRankSum=-1.732	GT:AD:DP:GQ:PL	1/1:1,126:127:99:4733,367,0
chrXII	64941	.	G	A	3261.77	PASS	AC=1;AF=0.5;AN=2;BaseQRankSum=0.551;DP=204;Dels=0.0;FS=5.81;HaplotypeScore=1.7219;MLEAC=1;MLEAF=0.5;MQ=40.63;MQ0=1;MQRankSum=1.084;QD=15.99;ReadPosRankSum=0.876	GT:AD:DP:GQ:PL	0/1:98,106:204:99:3290,0,3051
chrXII	98438	.	G	A	3329.77	PASS	AC=1;AF=0.5;AN=2;BaseQRankSum=2.793;DP=177;Dels=0.0;FS=5.395;HaplotypeScore=0.9999;MLEAC=1;MLEAF=0.5;MQ=42.0;MQ0=0;MQRankSum=1.033;QD=18.81;ReadPosRankSum=0.441	GT:AD:DP:GQ:PL	0/1:80,97:177:99:3358,0,2587
chrXII	139769	.	G	A	2443.77	PASS	AC=1;AF=0.5;AN=2;BaseQRankSum=-0.366;DP=143;Dels=0.0;FS=1.382;HaplotypeScore=1.5774;MLEAC=1;MLEAF=0.5;MQ=42.0;MQ0=0;MQRankSum=-0.888;QD=17.09;ReadPosRankSum=0.487	GT:AD:DP:GQ:PL	0/1:67,76:143:99:2472,0,2087
chrXII	178171	.	G	A	2440.77	PASS	AC=1;AF=0.5;AN=2;BaseQRankSum=0.16;DP=152;Dels=0.0;FS=0.6;HaplotypeScore=1.8279;MLEAC=1;MLEAF=0.5;MQ=42.0;MQ0=0;MQRankSum=-0.47;QD=16.06;ReadPosRankSum=-0.805	GT:AD:DP:GQ:PL	0/1:78,74:152:99:2469,0,2569
chrXII	188390	.	G	A	2524.77	PASS	AC=1;AF=0.5;AN=2;BaseQRankSum=2.291;DP=144;Dels=0.0;FS=2.118;HaplotypeScore=0.9996;MLEAC=1;MLEAF=0.5;MQ=41.99;MQ0=0;MQRankSum=-1.024;QD=17.53;ReadPosRankSum=0.388	GT:AD:DP:GQ:PL	0/1:69,75:144:99:2553,0,2211
chrXII	202593	.	G	A	2514.77	PASS	AC=1;AF=0.5;AN=2;BaseQRankSum=1.183;DP=155;Dels=0.0;FS=1.275;HaplotypeScore=0.0;MLEAC=1;MLEAF=0.5;MQ=41.35;MQ0=0;MQRankSum=0.961;QD=16.22;ReadPosRankSum=-0.052	GT:AD:DP:GQ:PL	0/1:78,77:155:99:2543,0,2482
chrXII	204286	.	G	A	2853.77	PASS	AC=1;AF=0.5;AN=2;BaseQRankSum=2.62;DP=168;Dels=0.0;FS=2.699;HaplotypeScore=2.5439;MLEAC=1;MLEAF=0.5;MQ=42.0;MQ0=0;MQRankSum=-0.489;QD=16.99;ReadPosRankSum=0.133	GT:AD:DP:GQ:PL	0/1:85,83:168:99:2882,0,2853
chrXII	214494	.	G	A	2711.77	PASS	AC=1;AF=0.5;AN=2;BaseQRankSum=-0.258;DP=167;Dels=0.0;FS=3.717;HaplotypeScore=0.9997;MLEAC=1;MLEAF=0.5;MQ=42.0;MQ0=0;MQRankSum=-0.834;QD=16.24;ReadPosRankSum=-0.584	GT:AD:DP:GQ:PL	0/1:85,82:167:99:2740,0,2899
chrXII	233969	.	G	A	2401.77	PASS	AC=1;AF=0.5;AN=2;BaseQRankSum=-0.982;DP=153;Dels=0.0;FS=2.988;HaplotypeScore=2.5677;MLEAC=1;MLEAF=0.5;MQ=40.46;MQ0=1;MQRankSum=0.971;QD=15.7;ReadPosRankSum=-1.075	GT:AD:DP:GQ:PL	0/1:74,79:153:99:2430,0,2336
chrXII	234092	.	G	A	2337.77	PASS	AC=1;AF=0.5;AN=2;BaseQRankSum=-0.488;DP=148;Dels=0.0;FS=7.383;HaplotypeScore=0.7887;MLEAC=1;MLEAF=0.5;MQ=41.53;MQ0=3;MQRankSum=-0.318;QD=15.8;ReadPosRankSum=-0.876	GT:AD:DP:GQ:PL	0/1:75,73:148:99:2366,0,2516
chrXII	234110	.	G	A	2672.77	PASS	AC=1;AF=0.5;AN=2;BaseQRankSum=-0.367;DP=164;Dels=0.0;FS=0.58;HaplotypeScore=0.0;MLEAC=1;MLEAF=0.5;MQ=41.58;MQ0=3;MQRankSum=-2.189;QD=16.3;ReadPosRankSum=0.363	GT:AD:DP:GQ:PL	0/1:82,82:164:99:2701,0,2723
chrXII	260596	.	C	T	4757.77	PASS	AC=2;AF=1.0;AN=2;DP=122;Dels=0.0;FS=0.0;HaplotypeScore=2.7801;MLEAC=2;MLEAF=1.0;MQ=41.97;MQ0=0;QD=27.2	GT:AD:DP:GQ:PL	1/1:0,122:122:99:4786,361,0
chrXII	290104	.	G	A	2337.77	PASS	AC=1;AF=0.5;AN=2;BaseQRankSum=0.273;DP=157;Dels=0.0;FS=9.716;HaplotypeScore=0.0;MLEAC=1;MLEAF=0.5;MQ=41.4;MQ0=1;MQRankSum=-2.692;QD=14.89;ReadPosRankSum=-0.398	GT:AD:DP:GQ:PL	0/1:83,73:157:99:2366,0,2818
chrXII	290136	.	C	T	1821.77	PASS	AC=1;AF=0.5;AN=2;BaseQRankSum=1.263;DP=126;Dels=0.0;FS=11.364;HaplotypeScore=3.8121;MLEAC=1;MLEAF=0.5;MQ=41.26;MQ0=1;MQRankSum=-2.529;QD=14.46;ReadPosRankSum=-1.134	GT:AD:DP:GQ:PL	0/1:69,57:126:99:1850,0,2396
chrXII	290143	.	C	T	1983.77	PASS	AC=1;AF=0.5;AN=2;BaseQRankSum=1.388;DP=133;Dels=0.0;FS=12.669;HaplotypeScore=3.8121;MLEAC=1;MLEAF=0.5;MQ=41.3;MQ0=1;MQRankSum=-1.157;QD=14.92;ReadPosRankSum=-0.529	GT:AD:DP:GQ:PL	0/1:71,61:133:99:2012,0,2429
chrXII	290146	.	C	T	1962.77	PASS	AC=1;AF=0.5;AN=2;BaseQRankSum=1.122;DP=133;Dels=0.0;FS=12.669;HaplotypeScore=2.6155;MLEAC=1;MLEAF=0.5;MQ=41.41;MQ0=1;MQRankSum=-3.329;QD=14.76;ReadPosRankSum=-0.057	GT:AD:DP:GQ:PL	0/1:72,61:133:99:1991,0,2454
chrXII	296240	.	G	A	1808.77	PASS	AC=1;AF=0.5;AN=2;BaseQRankSum=1.594;DP=149;Dels=0.0;FS=0.62;HaplotypeScore=2.7878;MLEAC=1;MLEAF=0.5;MQ=41.97;MQ0=0;MQRankSum=-0.5;QD=12.14;ReadPosRankSum=-0.672	GT:AD:DP:GQ:PL	0/1:91,58:149:99:1837,0,3000
chrXII	351139	.	G	A	2264.77	PASS	AC=1;AF=0.5;AN=2;BaseQRankSum=-2.473;DP=143;Dels=0.0;FS=0.0;HaplotypeScore=0.0;MLEAC=1;MLEAF=0.5;MQ=41.9;MQ0=0;MQRankSum=1.379;QD=15.84;ReadPosRankSum=-0.483	GT:AD:DP:GQ:PL	0/1:70,73:143:99:2293,0,2245
chrXII	369878	.	G	A	1393.77	PASS	AC=1;AF=0.5;AN=2;BaseQRankSum=0.219;DP=93;Dels=0.0;FS=10.149;HaplotypeScore=0.734;MLEAC=1;MLEAF=0.5;MQ=41.96;MQ0=0;MQRankSum=-0.742;QD=14.99;ReadPosRankSum=-1.149	GT:AD:DP:GQ:PL	0/1:46,47:93:99:1422,0,1424
chrXII	370058	.	G	A	1999.77	PASS	AC=1;AF=0.5;AN=2;BaseQRankSum=-0.007;DP=128;Dels=0.0;FS=0.0;HaplotypeScore=0.0;MLEAC=1;MLEAF=0.5;MQ=41.89;MQ0=0;MQRankSum=0.065;QD=15.62;ReadPosRankSum=1.801	GT:AD:DP:GQ:PL	0/1:64,64:128:99:2028,0,2029
chrXII	370089	.	G	A	2122.77	PASS	AC=1;AF=0.5;AN=2;BaseQRankSum=1.69;DP=127;Dels=0.0;FS=2.248;HaplotypeScore=0.0;MLEAC=1;MLEAF=0.5;MQ=41.94;MQ0=0;MQRankSum=-1.198;QD=16.71;ReadPosRankSum=-0.094	GT:AD:DP:GQ:PL	0/1:64,63:127:99:2151,0,2144
chrXII	370128	.	G	A	5715.77	PASS	AC=2;AF=1.0;AN=2;DP=149;Dels=0.0;FS=0.0;HaplotypeScore=0.0;MLEAC=2;MLEAF=1.0;MQ=41.81;MQ0=0;QD=29.65	GT:AD:DP:GQ:PL	1/1:0,149:149:99:5744,433,0
chrXII	376600	.	C	T	3297.77	PASS	AC=1;AF=0.5;AN=2;BaseQRankSum=1.451;DP=190;Dels=0.0;FS=0.527;HaplotypeScore=2.9636;MLEAC=1;MLEAF=0.5;MQ=42.0;MQ0=0;MQRankSum=-0.659;QD=17.36;ReadPosRankSum=0.769	GT:AD:DP:GQ:PL	0/1:92,98:190:99:3326,0,2965
chrXII	432328	.	G	A	3126.77	PASS	AC=1;AF=0.5;AN=2;BaseQRankSum=-0.249;DP=176;Dels=0.0;FS=6.732;HaplotypeScore=0.734;MLEAC=1;MLEAF=0.5;MQ=41.91;MQ0=0;MQRankSum=-0.893;QD=17.77;ReadPosRankSum=-1.196	GT:AD:DP:GQ:PL	0/1:81,95:176:99:3155,0,2651
chrXII	515141	.	G	A	1762.77	PASS	AC=1;AF=0.5;AN=2;BaseQRankSum=0.204;DP=128;Dels=0.0;FS=0.66;HaplotypeScore=0.0;MLEAC=1;MLEAF=0.5;MQ=42.0;MQ0=0;MQRankSum=-0.521;QD=13.77;ReadPosRankSum=0.997	GT:AD:DP:GQ:PL	0/1:72,56:128:99:1791,0,2450
chrXII	586926	.	C	T	2728.77	PASS	AC=1;AF=0.5;AN=2;BaseQRankSum=0.437;DP=178;Dels=0.0;FS=7.534;HaplotypeScore=2.5608;MLEAC=1;MLEAF=0.5;MQ=41.82;MQ0=0;MQRankSum=0.625;QD=15.33;ReadPosRankSum=0.792	GT:AD:DP:GQ:PL	0/1:94,83:178:99:2757,0,3091
chrXII	588973	.	G	A	2683.77	PASS	AC=1;AF=0.5;AN=2;BaseQRankSum=1.936;DP=146;Dels=0.0;FS=6.227;HaplotypeScore=0.0;MLEAC=1;MLEAF=0.5;MQ=42.0;MQ0=0;MQRankSum=-0.456;QD=18.38;ReadPosRankSum=0.903	GT:AD:DP:GQ:PL	0/1:67,79:146:99:2712,0,2264
chrXII	608028	.	C	T	2609.77	PASS	AC=1;AF=0.5;AN=2;BaseQRankSum=1.423;DP=152;Dels=0.0;FS=3.835;HaplotypeScore=1.9997;MLEAC=1;MLEAF=0.5;MQ=42.0;MQ0=0;MQRankSum=-0.49;QD=17.17;ReadPosRankSum=-0.096	GT:AD:DP:GQ:PL	0/1:75,77:152:99:2638,0,2491
chrXII	633788	.	G	A	2441.77	PASS	AC=1;AF=0.5;AN=2;BaseQRankSum=-1.588;DP=152;Dels=0.0;FS=13.156;HaplotypeScore=1.9886;MLEAC=1;MLEAF=0.5;MQ=41.9;MQ0=0;MQRankSum=-0.354;QD=16.06;ReadPosRankSum=-0.066	GT:AD:DP:GQ:PL	0/1:77,75:152:99:2470,0,2595
chrXII	669299	.	G	A	2520.77	PASS	AC=1;AF=0.5;AN=2;BaseQRankSum=-0.147;DP=171;Dels=0.0;FS=0.566;HaplotypeScore=0.8667;MLEAC=1;MLEAF=0.5;MQ=41.91;MQ0=0;MQRankSum=-1.366;QD=14.74;ReadPosRankSum=-0.982	GT:AD:DP:GQ:PL	0/1:93,78:171:99:2549,0,3168
chrXII	715867	.	G	A	2619.77	PASS	AC=1;AF=0.5;AN=2;BaseQRankSum=0.62;DP=162;Dels=0.0;FS=0.581;HaplotypeScore=0.0;MLEAC=1;MLEAF=0.5;MQ=41.69;MQ0=1;MQRankSum=-0.634;QD=16.17;ReadPosRankSum=0.901	GT:AD:DP:GQ:PL	0/1:82,80:162:99:2648,0,2650
chrXII	728038	.	G	A	2346.77	PASS	AC=1;AF=0.5;AN=2;BaseQRankSum=-0.536;DP=153;Dels=0.0;FS=1.264;HaplotypeScore=0.0;MLEAC=1;MLEAF=0.5;MQ=42.0;MQ0=0;MQRankSum=0.916;QD=15.34;ReadPosRankSum=-0.605	GT:AD:DP:GQ:PL	0/1:82,71:153:99:2375,0,2782
chrXII	728434	.	G	A	1768.77	PASS	AC=1;AF=0.5;AN=2;BaseQRankSum=-1.426;DP=117;Dels=0.0;FS=3.399;HaplotypeScore=0.0;MLEAC=1;MLEAF=0.5;MQ=41.58;MQ0=0;MQRankSum=-0.177;QD=15.12;ReadPosRankSum=-0.063	GT:AD:DP:GQ:PL	0/1:59,58:117:99:1797,0,1772
chrXII	728870	.	C	T	2378.77	PASS	AC=1;AF=0.5;AN=2;BaseQRankSum=-0.018;DP=132;Dels=0.0;FS=2.218;HaplotypeScore=0.9958;MLEAC=1;MLEAF=0.5;MQ=41.74;MQ0=0;MQRankSum=0.525;QD=18.02;ReadPosRankSum=-1.205	GT:AD:DP:GQ:PL	0/1:61,71:132:99:2407,0,2069
chrXII	732489	.	C	T	1516.77	PASS	AC=1;AF=0.5;AN=2;BaseQRankSum=-0.141;DP=249;Dels=0.0;FS=1.824;HaplotypeScore=0.0;MLEAC=1;MLEAF=0.5;MQ=41.86;MQ0=0;MQRankSum=-0.454;QD=6.09;ReadPosRankSum=-0.238	GT:AD:DP:GQ:PL	0/1:189,60:249:99:1545,0,6567
chrXII	748402	.	C	T	3046.77	PASS	AC=1;AF=0.5;AN=2;BaseQRankSum=0.343;DP=168;Dels=0.0;FS=2.704;HaplotypeScore=0.0;MLEAC=1;MLEAF=0.5;MQ=41.91;MQ0=0;MQRankSum=-1.84;QD=18.14;ReadPosRankSum=0.705	GT:AD:DP:GQ:PL	0/1:79,89:168:99:3075,0,2665
chrXII	795073	.	G	A	2904.77	PASS	AC=1;AF=0.5;AN=2;BaseQRankSum=1.042;DP=162;Dels=0.0;FS=1.245;HaplotypeScore=4.9756;MLEAC=1;MLEAF=0.5;MQ=41.81;MQ0=0;MQRankSum=1.306;QD=17.93;ReadPosRankSum=-0.205	GT:AD:DP:GQ:PL	0/1:75,86:162:99:2933,0,2403
chrXII	836426	.	G	A	2040.77	PASS	AC=1;AF=0.5;AN=2;BaseQRankSum=-0.417;DP=126;Dels=0.0;FS=8.575;HaplotypeScore=0.0;MLEAC=1;MLEAF=0.5;MQ=42.0;MQ0=0;MQRankSum=-1.008;QD=16.2;ReadPosRankSum=-1.252	GT:AD:DP:GQ:PL	0/1:62,64:126:99:2069,0,1996
chrXII	839246	.	G	A	1856.77	PASS	AC=1;AF=0.5;AN=2;BaseQRankSum=-1.284;DP=123;Dels=0.0;FS=3.308;HaplotypeScore=0.0;MLEAC=1;MLEAF=0.5;MQ=41.98;MQ0=0;MQRankSum=-1.335;QD=15.1;ReadPosRankSum=-0.367	GT:AD:DP:GQ:PL	0/1:65,58:123:99:1885,0,2145
chrXII	839984	.	G	A	2760.77	PASS	AC=1;AF=0.5;AN=2;BaseQRankSum=0.517;DP=168;Dels=0.0;FS=1.916;HaplotypeScore=0.0;MLEAC=1;MLEAF=0.5;MQ=42.0;MQ0=0;MQRankSum=-0.746;QD=16.43;ReadPosRankSum=-0.029	GT:AD:DP:GQ:PL	0/1:85,83:168:99:2789,0,2869
chrXII	888529	.	G	A	2784.77	PASS	AC=1;AF=0.5;AN=2;BaseQRankSum=0.541;DP=162;Dels=0.0;FS=1.242;HaplotypeScore=1.6643;MLEAC=1;MLEAF=0.5;MQ=41.81;MQ0=0;MQRankSum=-0.062;QD=17.19;ReadPosRankSum=0.568	GT:AD:DP:GQ:PL	0/1:80,82:162:99:2813,0,2572
chrXII	910257	.	G	A	2934.77	PASS	AC=1;AF=0.5;AN=2;BaseQRankSum=0.031;DP=166;Dels=0.0;FS=12.038;HaplotypeScore=1.782;MLEAC=1;MLEAF=0.5;MQ=41.88;MQ0=0;MQRankSum=-2.092;QD=17.68;ReadPosRankSum=-0.183	GT:AD:DP:GQ:PL	0/1:78,88:166:99:2963,0,2622
chrXII	921568	.	G	A	2226.77	PASS	AC=1;AF=0.5;AN=2;BaseQRankSum=0.013;DP=137;Dels=0.0;FS=3.064;HaplotypeScore=0.9958;MLEAC=1;MLEAF=0.5;MQ=41.85;MQ0=1;MQRankSum=-0.422;QD=16.25;ReadPosRankSum=0.548	GT:AD:DP:GQ:PL	0/1:68,69:137:99:2255,0,2186
chrXII	922086	.	G	A	1862.77	PASS	AC=1;AF=0.5;AN=2;BaseQRankSum=0.859;DP=117;Dels=0.0;FS=0.0;HaplotypeScore=0.0;MLEAC=1;MLEAF=0.5;MQ=41.88;MQ0=0;MQRankSum=0.433;QD=15.92;ReadPosRankSum=-1.197	GT:AD:DP:GQ:PL	0/1:59,58:117:99:1891,0,1880
chrXII	953125	.	G	A	1950.77	PASS	AC=1;AF=0.5;AN=2;BaseQRankSum=-0.251;DP=122;Dels=0.0;FS=0.694;HaplotypeScore=0.9983;MLEAC=1;MLEAF=0.5;MQ=42.0;MQ0=0;MQRankSum=-0.046;QD=15.99;ReadPosRankSum=-1.655	GT:AD:DP:GQ:PL	0/1:63,59:122:99:1979,0,2092
chrXII	954246	.	C	T	2523.77	PASS	AC=1;AF=0.5;AN=2;BaseQRankSum=-2.452;DP=154;Dels=0.0;FS=3.719;HaplotypeScore=4.6499;MLEAC=1;MLEAF=0.5;MQ=41.97;MQ0=0;MQRankSum=-0.295;QD=16.39;ReadPosRankSum=-0.121	GT:AD:DP:GQ:PL	0/1:76,78:154:99:2552,0,2501
chrXII	992620	.	G	A	2238.77	PASS	AC=1;AF=0.5;AN=2;BaseQRankSum=1.564;DP=119;Dels=0.0;FS=0.688;HaplotypeScore=2.659;MLEAC=1;MLEAF=0.5;MQ=41.75;MQ0=0;MQRankSum=1.04;QD=18.81;ReadPosRankSum=-0.281	GT:AD:DP:GQ:PL	0/1:53,66:119:99:2267,0,1665
chrXII	1011896	.	C	T	4559.77	PASS	AC=2;AF=1.0;AN=2;DP=119;Dels=0.0;FS=0.0;HaplotypeScore=0.0;MLEAC=2;MLEAF=1.0;MQ=42.0;MQ0=0;QD=32.23	GT:AD:DP:GQ:PL	1/1:0,119:119:99:4588,358,0
chrXII	1011902	.	C	T	4445.77	PASS	AC=2;AF=1.0;AN=2;DP=116;Dels=0.0;FS=0.0;HaplotypeScore=0.734;MLEAC=2;MLEAF=1.0;MQ=42.0;MQ0=0;QD=35.06	GT:AD:DP:GQ:PL	1/1:0,116:116:99:4474,346,0
chrXII	1027252	.	G	A	3786.77	PASS	AC=1;AF=0.5;AN=2;BaseQRankSum=1.517;DP=214;Dels=0.0;FS=3.065;HaplotypeScore=7.4892;MLEAC=1;MLEAF=0.5;MQ=41.87;MQ0=0;MQRankSum=-2.105;QD=17.7;ReadPosRankSum=-0.516	GT:AD:DP:GQ:PL	0/1:102,112:214:99:3815,0,3352
chrXIII	44388	.	G	A	4993.77	PASS	AC=2;AF=1.0;AN=2;BaseQRankSum=-1.004;DP=138;Dels=0.0;FS=0.0;HaplotypeScore=2.4095;MLEAC=2;MLEAF=1.0;MQ=41.56;MQ0=0;MQRankSum=1.707;QD=29.07;ReadPosRankSum=-0.628	GT:AD:DP:GQ:PL	1/1:1,137:138:99:5022,394,0
chrXIII	46012	.	C	T	2618.77	PASS	AC=2;AF=1.0;AN=2;DP=67;Dels=0.01;FS=0.0;HaplotypeScore=2.8271;MLEAC=2;MLEAF=1.0;MQ=41.97;MQ0=0;QD=31.57	GT:AD:DP:GQ:PL	1/1:0,66:66:99:2647,199,0
chrXIII	49680	.	G	A	1965.77	PASS	AC=1;AF=0.5;AN=2;BaseQRankSum=0.261;DP=131;Dels=0.0;FS=3.816;HaplotypeScore=0.0;MLEAC=1;MLEAF=0.5;MQ=42.0;MQ0=0;MQRankSum=0.852;QD=15.01;ReadPosRankSum=-0.178	GT:AD:DP:GQ:PL	0/1:71,60:131:99:1994,0,2437
chrXIII	111858	.	C	T	2403.77	PASS	AC=1;AF=0.5;AN=2;BaseQRankSum=1.735;DP=151;Dels=0.0;FS=0.615;HaplotypeScore=3.664;MLEAC=1;MLEAF=0.5;MQ=41.89;MQ0=0;MQRankSum=0.065;QD=15.92;ReadPosRankSum=0.852	GT:AD:DP:GQ:PL	0/1:80,71:151:99:2432,0,2662
chrXIII	146415	.	G	A	2556.77	PASS	AC=1;AF=0.5;AN=2;BaseQRankSum=0.207;DP=169;Dels=0.0;FS=0.0;HaplotypeScore=0.6651;MLEAC=1;MLEAF=0.5;MQ=41.75;MQ0=2;MQRankSum=-0.415;QD=15.13;ReadPosRankSum=0.03	GT:AD:DP:GQ:PL	0/1:90,79:169:99:2585,0,3019
chrXIII	171213	.	G	A	1654.77	PASS	AC=1;AF=0.5;AN=2;BaseQRankSum=0.63;DP=116;Dels=0.0;FS=1.593;HaplotypeScore=0.0;MLEAC=1;MLEAF=0.5;MQ=42.0;MQ0=0;MQRankSum=-0.758;QD=14.27;ReadPosRankSum=0.563	GT:AD:DP:GQ:PL	0/1:64,52:116:99:1683,0,2121
chrXIII	205219	.	C	T	2809.77	PASS	AC=1;AF=0.5;AN=2;BaseQRankSum=1.945;DP=171;Dels=0.0;FS=1.882;HaplotypeScore=1.7866;MLEAC=1;MLEAF=0.5;MQ=41.75;MQ0=0;MQRankSum=1.444;QD=16.43;ReadPosRankSum=0.7	GT:AD:DP:GQ:PL	0/1:86,85:171:99:2838,0,2839
chrXIII	222729	.	C	T	2176.77	PASS	AC=1;AF=0.5;AN=2;BaseQRankSum=0.627;DP=122;Dels=0.0;FS=2.33;HaplotypeScore=0.734;MLEAC=1;MLEAF=0.5;MQ=41.65;MQ0=2;MQRankSum=0.453;QD=17.84;ReadPosRankSum=0.105	GT:AD:DP:GQ:PL	0/1:56,66:122:99:2205,0,1824
chrXIII	239401	.	G	A	1267.77	PASS	AC=1;AF=0.5;AN=2;BaseQRankSum=-0.592;DP=73;Dels=0.0;FS=2.392;HaplotypeScore=3.4042;MLEAC=1;MLEAF=0.5;MQ=41.58;MQ0=0;MQRankSum=0.382;QD=17.37;ReadPosRankSum=0.083	GT:AD:DP:GQ:PL	0/1:34,39:73:99:1296,0,1045
chrXIII	251753	.	C	T	1807.77	PASS	AC=1;AF=0.5;AN=2;BaseQRankSum=0.899;DP=120;Dels=0.0;FS=2.376;HaplotypeScore=0.734;MLEAC=1;MLEAF=0.5;MQ=42.0;MQ0=0;MQRankSum=0.989;QD=15.06;ReadPosRankSum=-0.789	GT:AD:DP:GQ:PL	0/1:66,54:120:99:1836,0,2243
chrXIII	288287	.	C	T	375.77	PASS	AC=1;AF=0.5;AN=2;BaseQRankSum=0.354;DP=154;Dels=0.0;FS=6.17;HaplotypeScore=0.7887;MLEAC=1;MLEAF=0.5;MQ=41.73;MQ0=0;MQRankSum=0.173;QD=2.44;ReadPosRankSum=-5.052	GT:AD:DP:GQ:PL	0/1:132,22:154:99:404,0,4708
chrXIII	297106	.	C	T	2191.77	PASS	AC=1;AF=0.5;AN=2;BaseQRankSum=1.709;DP=123;Dels=0.0;FS=7.029;HaplotypeScore=0.0;MLEAC=1;MLEAF=0.5;MQ=41.88;MQ0=0;MQRankSum=0.306;QD=17.82;ReadPosRankSum=-0.443	GT:AD:DP:GQ:PL	0/1:59,64:123:99:2220,0,1958
chrXIII	297434	.	C	T	2842.77	PASS	AC=1;AF=0.5;AN=2;BaseQRankSum=0.956;DP=146;Dels=0.0;FS=0.617;HaplotypeScore=0.0;MLEAC=1;MLEAF=0.5;MQ=41.97;MQ0=0;MQRankSum=-0.241;QD=19.47;ReadPosRankSum=-0.273	GT:AD:DP:GQ:PL	0/1:63,83:146:99:2871,0,2065
chrXIII	297435	.	C	T	2728.77	PASS	AC=1;AF=0.5;AN=2;BaseQRankSum=1.741;DP=145;Dels=0.0;FS=0.62;HaplotypeScore=0.0;MLEAC=1;MLEAF=0.5;MQ=41.97;MQ0=0;MQRankSum=-0.209;QD=18.82;ReadPosRankSum=-0.094	GT:AD:DP:GQ:PL	0/1:63,82:145:99:2757,0,1943
chrXIII	302683	.	G	A	2033.77	PASS	AC=1;AF=0.5;AN=2;BaseQRankSum=0.815;DP=115;Dels=0.0;FS=0.691;HaplotypeScore=0.0;MLEAC=1;MLEAF=0.5;MQ=41.75;MQ0=0;MQRankSum=-0.35;QD=17.68;ReadPosRankSum=-0.995	GT:AD:DP:GQ:PL	0/1:54,61:115:99:2062,0,1776
chrXIII	311160	.	C	T	2355.77	PASS	AC=1;AF=0.5;AN=2;BaseQRankSum=1.195;DP=137;Dels=0.0;FS=3.143;HaplotypeScore=1.7465;MLEAC=1;MLEAF=0.5;MQ=42.0;MQ0=0;MQRankSum=-0.648;QD=17.2;ReadPosRankSum=0.351	GT:AD:DP:GQ:PL	0/1:67,70:137:99:2384,0,2225
chrXIII	318043	.	C	T	2687.77	PASS	AC=1;AF=0.5;AN=2;BaseQRankSum=1.469;DP=172;Dels=0.0;FS=1.189;HaplotypeScore=1.6643;MLEAC=1;MLEAF=0.5;MQ=41.99;MQ0=0;MQRankSum=0.804;QD=15.63;ReadPosRankSum=0.27	GT:AD:DP:GQ:PL	0/1:91,81:172:99:2716,0,2968
chrXIII	406043	.	G	A	2169.77	PASS	AC=1;AF=0.5;AN=2;BaseQRankSum=-1.05;DP=170;Dels=0.01;FS=1.221;HaplotypeScore=5.8782;MLEAC=1;MLEAF=0.5;MQ=41.8;MQ0=0;MQRankSum=-0.572;QD=12.76;ReadPosRankSum=0.395	GT:AD:DP:GQ:PL	0/1:97,71:169:99:2198,0,3319
chrXIII	416010	.	G	A	1929.77	PASS	AC=1;AF=0.5;AN=2;BaseQRankSum=-4.142;DP=129;Dels=0.0;FS=9.643;HaplotypeScore=0.0;MLEAC=1;MLEAF=0.5;MQ=41.76;MQ0=0;MQRankSum=-0.086;QD=14.96;ReadPosRankSum=0.377	GT:AD:DP:GQ:PL	0/1:65,63:128:99:1958,0,2212
chrXIII	426029	.	G	A	2442.77	PASS	AC=1;AF=0.5;AN=2;BaseQRankSum=1.322;DP=152;Dels=0.0;FS=0.0;HaplotypeScore=0.0;MLEAC=1;MLEAF=0.5;MQ=42.0;MQ0=0;MQRankSum=1.502;QD=16.07;ReadPosRankSum=0.99	GT:AD:DP:GQ:PL	0/1:78,74:152:99:2471,0,2538
chrXIII	434380	.	G	A	2193.77	PASS	AC=1;AF=0.5;AN=2;BaseQRankSum=-0.517;DP=135;Dels=0.0;FS=9.122;HaplotypeScore=2.7781;MLEAC=1;MLEAF=0.5;MQ=41.9;MQ0=0;MQRankSum=0.059;QD=16.25;ReadPosRankSum=-0.385	GT:AD:DP:GQ:PL	0/1:68,67:135:99:2222,0,2227
chrXIII	437933	.	G	A	3286.77	PASS	AC=1;AF=0.5;AN=2;BaseQRankSum=-0.879;DP=178;Dels=0.0;FS=0.555;HaplotypeScore=0.734;MLEAC=1;MLEAF=0.5;MQ=41.99;MQ0=0;MQRankSum=0.792;QD=18.46;ReadPosRankSum=0.333	GT:AD:DP:GQ:PL	0/1:81,97:178:99:3315,0,2683
chrXIII	449371	.	G	A	2478.77	PASS	AC=1;AF=0.5;AN=2;BaseQRankSum=1.104;DP=166;Dels=0.0;FS=1.222;HaplotypeScore=0.9933;MLEAC=1;MLEAF=0.5;MQ=41.91;MQ0=0;MQRankSum=-0.418;QD=14.93;ReadPosRankSum=0.236	GT:AD:DP:GQ:PL	0/1:89,77:166:99:2507,0,2960
chrXIII	473719	.	G	A	1907.77	PASS	AC=1;AF=0.5;AN=2;BaseQRankSum=1.955;DP=110;Dels=0.0;FS=0.763;HaplotypeScore=1.4679;MLEAC=1;MLEAF=0.5;MQ=41.87;MQ0=0;MQRankSum=-0.506;QD=17.34;ReadPosRankSum=0.35	GT:AD:DP:GQ:PL	0/1:52,58:110:99:1936,0,1656
chrXIII	486302	.	G	A	2341.77	PASS	AC=1;AF=0.5;AN=2;BaseQRankSum=0.122;DP=120;Dels=0.0;FS=0.0;HaplotypeScore=0.9996;MLEAC=1;MLEAF=0.5;MQ=41.76;MQ0=0;MQRankSum=0.175;QD=19.51;ReadPosRankSum=0.127	GT:AD:DP:GQ:PL	0/1:51,69:120:99:2370,0,1686
chrXIII	511263	.	C	T	1837.77	PASS	AC=1;AF=0.5;AN=2;BaseQRankSum=-1.593;DP=126;Dels=0.0;FS=6.739;HaplotypeScore=1.4538;MLEAC=1;MLEAF=0.5;MQ=41.95;MQ0=0;MQRankSum=1.257;QD=14.59;ReadPosRankSum=1.393	GT:AD:DP:GQ:PL	0/1:64,62:126:99:1866,0,2132
chrXIII	511484	.	C	T	1843.77	PASS	AC=1;AF=0.5;AN=2;BaseQRankSum=-1.624;DP=120;Dels=0.0;FS=5.645;HaplotypeScore=0.0;MLEAC=1;MLEAF=0.5;MQ=41.98;MQ0=0;MQRankSum=-1.035;QD=15.36;ReadPosRankSum=-0.73	GT:AD:DP:GQ:PL	0/1:63,57:120:99:1872,0,2138
chrXIII	511539	.	C	T	1788.77	PASS	AC=1;AF=0.5;AN=2;BaseQRankSum=0.432;DP=96;Dels=0.0;FS=0.0;HaplotypeScore=0.9998;MLEAC=1;MLEAF=0.5;MQ=41.98;MQ0=0;MQRankSum=0.742;QD=18.63;ReadPosRankSum=-1.082	GT:AD:DP:GQ:PL	0/1:42,54:96:99:1817,0,1233
chrXIII	517461	.	C	T	2708.77	PASS	AC=1;AF=0.5;AN=2;BaseQRankSum=0.1;DP=180;Dels=0.0;FS=11.354;HaplotypeScore=0.8321;MLEAC=1;MLEAF=0.5;MQ=41.92;MQ0=0;MQRankSum=1.641;QD=15.05;ReadPosRankSum=0.075	GT:AD:DP:GQ:PL	0/1:97,83:180:99:2737,0,3217
chrXIII	550038	.	G	A	2763.77	PASS	AC=1;AF=0.5;AN=2;BaseQRankSum=1.55;DP=149;Dels=0.0;FS=0.0;HaplotypeScore=0.0;MLEAC=1;MLEAF=0.5;MQ=41.7;MQ0=2;MQRankSum=-0.601;QD=18.55;ReadPosRankSum=0.088	GT:AD:DP:GQ:PL	0/1:67,82:149:99:2792,0,2225
chrXIII	562528	.	G	A	2850.77	PASS	AC=1;AF=0.5;AN=2;BaseQRankSum=-1.334;DP=189;Dels=0.0;FS=10.904;HaplotypeScore=6.7854;MLEAC=1;MLEAF=0.5;MQ=41.91;MQ0=0;MQRankSum=-0.111;QD=15.08;ReadPosRankSum=-0.252	GT:AD:DP:GQ:PL	0/1:101,88:189:99:2879,0,3339
chrXIII	591330	.	G	A	2837.77	PASS	AC=1;AF=0.5;AN=2;BaseQRankSum=0.185;DP=154;Dels=0.0;FS=0.0;HaplotypeScore=0.0;MLEAC=1;MLEAF=0.5;MQ=41.91;MQ0=0;MQRankSum=-0.487;QD=18.43;ReadPosRankSum=-0.182	GT:AD:DP:GQ:PL	0/1:69,85:154:99:2866,0,2240
chrXIII	623814	.	G	A	2574.77	PASS	AC=1;AF=0.5;AN=2;BaseQRankSum=-0.371;DP=132;Dels=0.0;FS=4.337;HaplotypeScore=0.7887;MLEAC=1;MLEAF=0.5;MQ=41.97;MQ0=0;MQRankSum=-2.079;QD=19.51;ReadPosRankSum=-1.885	GT:AD:DP:GQ:PL	0/1:56,76:132:99:2603,0,1846
chrXIII	624199	.	G	A	1972.77	PASS	AC=1;AF=0.5;AN=2;BaseQRankSum=1.799;DP=118;Dels=0.0;FS=3.379;HaplotypeScore=0.0;MLEAC=1;MLEAF=0.5;MQ=41.88;MQ0=0;MQRankSum=2.073;QD=16.72;ReadPosRankSum=0.872	GT:AD:DP:GQ:PL	0/1:57,61:118:99:2001,0,1866
chrXIII	626198	.	G	A	2801.77	PASS	AC=1;AF=0.5;AN=2;BaseQRankSum=2.79;DP=172;Dels=0.0;FS=4.511;HaplotypeScore=0.0;MLEAC=1;MLEAF=0.5;MQ=42.0;MQ0=0;MQRankSum=0.848;QD=16.29;ReadPosRankSum=-0.012	GT:AD:DP:GQ:PL	0/1:87,85:172:99:2830,0,2732
chrXIII	651061	.	G	A	2413.77	PASS	AC=1;AF=0.5;AN=2;BaseQRankSum=1.098;DP=139;Dels=0.0;FS=0.0;HaplotypeScore=0.7887;MLEAC=1;MLEAF=0.5;MQ=41.65;MQ0=0;MQRankSum=-0.377;QD=17.37;ReadPosRankSum=-0.032	GT:AD:DP:GQ:PL	0/1:67,72:139:99:2442,0,2136
chrXIII	674903	.	G	A	2646.77	PASS	AC=1;AF=0.5;AN=2;BaseQRankSum=0.194;DP=130;Dels=0.0;FS=1.469;HaplotypeScore=6.8929;MLEAC=1;MLEAF=0.5;MQ=41.75;MQ0=0;MQRankSum=-1.995;QD=20.36;ReadPosRankSum=0.066	GT:AD:DP:GQ:PL	0/1:53,77:130:99:2675,0,1682
chrXIII	740064	.	G	A	2537.77	PASS	AC=1;AF=0.5;AN=2;BaseQRankSum=-0.533;DP=154;Dels=0.0;FS=0.0;HaplotypeScore=0.0;MLEAC=1;MLEAF=0.5;MQ=42.0;MQ0=0;MQRankSum=1.035;QD=16.48;ReadPosRankSum=-0.941	GT:AD:DP:GQ:PL	0/1:78,76:154:99:2566,0,2624
chrXIII	751710	.	C	T	2636.77	PASS	AC=1;AF=0.5;AN=2;BaseQRankSum=1.435;DP=157;Dels=0.0;FS=4.736;HaplotypeScore=5.2058;MLEAC=1;MLEAF=0.5;MQ=41.88;MQ0=0;MQRankSum=-0.645;QD=16.79;ReadPosRankSum=-1.08	GT:AD:DP:GQ:PL	0/1:76,81:157:99:2665,0,2441
chrXIII	758162	.	G	A	1692.77	PASS	AC=1;AF=0.5;AN=2;BaseQRankSum=0.293;DP=110;Dels=0.0;FS=10.79;HaplotypeScore=0.9332;MLEAC=1;MLEAF=0.5;MQ=41.98;MQ0=0;MQRankSum=2.453;QD=15.39;ReadPosRankSum=-0.604	GT:AD:DP:GQ:PL	0/1:57,53:110:99:1721,0,1808
chrXIII	762024	.	C	T	3313.77	PASS	AC=1;AF=0.5;AN=2;BaseQRankSum=2.02;DP=180;Dels=0.0;FS=3.573;HaplotypeScore=1.6988;MLEAC=1;MLEAF=0.5;MQ=41.76;MQ0=0;MQRankSum=-1.303;QD=18.41;ReadPosRankSum=0.354	GT:AD:DP:GQ:PL	0/1:84,96:180:99:3342,0,2709
chrXIII	762238	.	G	A	3038.77	PASS	AC=1;AF=0.5;AN=2;BaseQRankSum=0.934;DP=170;Dels=0.0;FS=0.577;HaplotypeScore=0.0;MLEAC=1;MLEAF=0.5;MQ=41.9;MQ0=0;MQRankSum=-1.618;QD=17.88;ReadPosRankSum=-0.206	GT:AD:DP:GQ:PL	0/1:79,91:170:99:3067,0,2540
chrXIII	779048	.	G	A	2092.77	PASS	AC=1;AF=0.5;AN=2;BaseQRankSum=-1.172;DP=121;Dels=0.0;FS=2.361;HaplotypeScore=3.4675;MLEAC=1;MLEAF=0.5;MQ=41.98;MQ0=0;MQRankSum=0.499;QD=17.3;ReadPosRankSum=-2.402	GT:AD:DP:GQ:PL	0/1:57,63:121:99:2121,0,1923
chrXIII	861514	.	G	A	2204.77	PASS	AC=1;AF=0.5;AN=2;BaseQRankSum=1.803;DP=146;Dels=0.0;FS=2.073;HaplotypeScore=1.3123;MLEAC=1;MLEAF=0.5;MQ=41.89;MQ0=0;MQRankSum=1.235;QD=15.1;ReadPosRankSum=0.357	GT:AD:DP:GQ:PL	0/1:77,69:146:99:2233,0,2515
chrXIII	863542	.	G	A	3497.77	PASS	AC=1;AF=0.5;AN=2;BaseQRankSum=1.023;DP=188;Dels=0.0;FS=1.824;HaplotypeScore=5.8303;MLEAC=1;MLEAF=0.5;MQ=41.98;MQ0=0;MQRankSum=-1.314;QD=18.61;ReadPosRankSum=-1.357	GT:AD:DP:GQ:PL	0/1:84,104:188:99:3526,0,2685
chrXIV	74242	.	C	T	2112.77	PASS	AC=1;AF=0.5;AN=2;BaseQRankSum=0.339;DP=172;Dels=0.0;FS=5.624;HaplotypeScore=0.7887;MLEAC=1;MLEAF=0.5;MQ=41.81;MQ0=0;MQRankSum=-0.509;QD=12.28;ReadPosRankSum=0.499	GT:AD:DP:GQ:PL	0/1:105,67:172:99:2141,0,3516
chrXIV	91424	.	G	A	2824.77	PASS	AC=1;AF=0.5;AN=2;BaseQRankSum=0.261;DP=167;Dels=0.0;FS=0.0;HaplotypeScore=2.366;MLEAC=1;MLEAF=0.5;MQ=41.99;MQ0=0;MQRankSum=-1.064;QD=16.91;ReadPosRankSum=-1.903	GT:AD:DP:GQ:PL	0/1:82,85:167:99:2853,0,2702
chrXIV	174599	.	G	A	2601.77	PASS	AC=1;AF=0.5;AN=2;BaseQRankSum=-0.884;DP=142;Dels=0.0;FS=5.072;HaplotypeScore=0.0;MLEAC=1;MLEAF=0.5;MQ=42.0;MQ0=0;MQRankSum=0.192;QD=18.32;ReadPosRankSum=-0.311	GT:AD:DP:GQ:PL	0/1:65,77:142:99:2630,0,2182
chrXIV	187598	.	C	T	2340.77	PASS	AC=1;AF=0.5;AN=2;BaseQRankSum=1.836;DP=138;Dels=0.0;FS=7.727;HaplotypeScore=2.719;MLEAC=1;MLEAF=0.5;MQ=41.85;MQ0=0;MQRankSum=-1.934;QD=16.96;ReadPosRankSum=-1.606	GT:AD:DP:GQ:PL	0/1:67,71:138:99:2369,0,1967
chrXIV	200158	.	C	T	2825.77	PASS	AC=1;AF=0.5;AN=2;BaseQRankSum=-0.649;DP=171;Dels=0.0;FS=1.892;HaplotypeScore=0.5784;MLEAC=1;MLEAF=0.5;MQ=41.79;MQ0=0;MQRankSum=0.296;QD=16.52;ReadPosRankSum=-0.587	GT:AD:DP:GQ:PL	0/1:80,91:171:99:2854,0,2533
chrXIV	201226	.	G	A	2752.77	PASS	AC=1;AF=0.5;AN=2;BaseQRankSum=0.908;DP=162;Dels=0.0;FS=10.956;HaplotypeScore=4.6101;MLEAC=1;MLEAF=0.5;MQ=41.9;MQ0=0;MQRankSum=1.696;QD=16.99;ReadPosRankSum=-0.005	GT:AD:DP:GQ:PL	0/1:78,83:162:99:2781,0,2532
chrXIV	227327	.	G	A	1939.77	PASS	AC=1;AF=0.5;AN=2;BaseQRankSum=-1.093;DP=129;Dels=0.0;FS=2.317;HaplotypeScore=0.9983;MLEAC=1;MLEAF=0.5;MQ=42.0;MQ0=0;MQRankSum=-0.673;QD=15.04;ReadPosRankSum=-0.281	GT:AD:DP:GQ:PL	0/1:69,60:129:99:1968,0,2328
chrXIV	230555	.	C	T	2107.77	PASS	AC=1;AF=0.5;AN=2;BaseQRankSum=1.484;DP=125;Dels=0.0;FS=3.297;HaplotypeScore=0.0;MLEAC=1;MLEAF=0.5;MQ=41.77;MQ0=0;MQRankSum=2.61;QD=16.86;ReadPosRankSum=2.2	GT:AD:DP:GQ:PL	0/1:62,63:125:99:2136,0,2072
chrXIV	230655	.	G	A	2597.77	PASS	AC=1;AF=0.5;AN=2;BaseQRankSum=-0.018;DP=162;Dels=0.0;FS=8.049;HaplotypeScore=2.9277;MLEAC=1;MLEAF=0.5;MQ=41.9;MQ0=0;MQRankSum=-0.783;QD=16.04;ReadPosRankSum=3.511	GT:AD:DP:GQ:PL	0/1:84,78:162:99:2626,0,2873
chrXIV	240929	.	C	T	2596.77	PASS	AC=1;AF=0.5;AN=2;BaseQRankSum=1.036;DP=146;Dels=0.0;FS=19.238;HaplotypeScore=4.6163;MLEAC=1;MLEAF=0.5;MQ=41.89;MQ0=0;MQRankSum=-0.683;QD=17.79;ReadPosRankSum=0.252	GT:AD:DP:GQ:PL	0/1:68,77:146:99:2625,0,2193
chrXIV	276354	.	C	T	3149.77	PASS	AC=1;AF=0.5;AN=2;BaseQRankSum=3.912;DP=181;Dels=0.0;FS=1.838;HaplotypeScore=1.7338;MLEAC=1;MLEAF=0.5;MQ=41.98;MQ0=0;MQRankSum=0.143;QD=17.4;ReadPosRankSum=1.574	GT:AD:DP:GQ:PL	0/1:89,92:181:99:3178,0,2817
chrXIV	282030	.	C	T	2482.77	PASS	AC=1;AF=0.5;AN=2;BaseQRankSum=1.097;DP=140;Dels=0.0;FS=0.0;HaplotypeScore=0.7887;MLEAC=1;MLEAF=0.5;MQ=41.9;MQ0=0;MQRankSum=1.956;QD=17.73;ReadPosRankSum=-0.905	GT:AD:DP:GQ:PL	0/1:67,73:140:99:2511,0,2211
chrXIV	331312	.	C	T	2506.77	PASS	AC=1;AF=0.5;AN=2;BaseQRankSum=1.886;DP=159;Dels=0.0;FS=1.307;HaplotypeScore=2.5731;MLEAC=1;MLEAF=0.5;MQ=42.0;MQ0=0;MQRankSum=2.079;QD=15.77;ReadPosRankSum=0.022	GT:AD:DP:GQ:PL	0/1:84,75:159:99:2535,0,2833
chrXIV	336502	.	C	T	2850.77	PASS	AC=1;AF=0.5;AN=2;BaseQRankSum=0.715;DP=166;Dels=0.0;FS=7.897;HaplotypeScore=0.8941;MLEAC=1;MLEAF=0.5;MQ=41.99;MQ0=0;MQRankSum=-0.577;QD=17.17;ReadPosRankSum=0.764	GT:AD:DP:GQ:PL	0/1:82,84:166:99:2879,0,2813
chrXIV	336664	.	C	T	2210.77	PASS	AC=1;AF=0.5;AN=2;BaseQRankSum=-1.085;DP=147;Dels=0.0;FS=6.026;HaplotypeScore=0.7887;MLEAC=1;MLEAF=0.5;MQ=41.99;MQ0=0;MQRankSum=-0.798;QD=15.04;ReadPosRankSum=0.46	GT:AD:DP:GQ:PL	0/1:78,69:147:99:2239,0,2579
chrXIV	370513	.	C	T	2549.77	PASS	AC=1;AF=0.5;AN=2;BaseQRankSum=0.27;DP=155;Dels=0.0;FS=1.265;HaplotypeScore=4.6147;MLEAC=1;MLEAF=0.5;MQ=41.9;MQ0=0;MQRankSum=-2.898;QD=16.45;ReadPosRankSum=-0.771	GT:AD:DP:GQ:PL	0/1:79,76:155:99:2578,0,2701
chrXIV	418243	.	C	T	2158.77	PASS	AC=1;AF=0.5;AN=2;BaseQRankSum=2.53;DP=142;Dels=0.0;FS=3.021;HaplotypeScore=2.4529;MLEAC=1;MLEAF=0.5;MQ=41.7;MQ0=0;MQRankSum=0.088;QD=15.2;ReadPosRankSum=-2.068	GT:AD:DP:GQ:PL	0/1:74,68:142:99:2187,0,2381
chrXIV	424746	.	G	A	2525.77	PASS	AC=1;AF=0.5;AN=2;BaseQRankSum=0.575;DP=134;Dels=0.0;FS=2.196;HaplotypeScore=0.0;MLEAC=1;MLEAF=0.5;MQ=41.83;MQ0=0;MQRankSum=-1.067;QD=18.85;ReadPosRankSum=0.893	GT:AD:DP:GQ:PL	0/1:60,74:134:99:2554,0,1945
chrXIV	438447	.	G	A	2635.77	PASS	AC=1;AF=0.5;AN=2;BaseQRankSum=-0.022;DP=144;Dels=0.0;FS=0.0;HaplotypeScore=0.0;MLEAC=1;MLEAF=0.5;MQ=41.9;MQ0=0;MQRankSum=0.455;QD=18.3;ReadPosRankSum=-2.075	GT:AD:DP:GQ:PL	0/1:66,78:144:99:2664,0,2105
chrXIV	441574	.	G	A	2326.77	PASS	AC=1;AF=0.5;AN=2;BaseQRankSum=2.103;DP=129;Dels=0.0;FS=5.693;HaplotypeScore=3.1435;MLEAC=1;MLEAF=0.5;MQ=41.4;MQ0=0;MQRankSum=-0.207;QD=18.04;ReadPosRankSum=-0.886	GT:AD:DP:GQ:PL	0/1:56,73:129:99:2355,0,1626
chrXIV	476687	.	G	A	1808.77	PASS	AC=1;AF=0.5;AN=2;BaseQRankSum=-0.155;DP=126;Dels=0.0;FS=1.655;HaplotypeScore=0.0;MLEAC=1;MLEAF=0.5;MQ=42.0;MQ0=0;MQRankSum=0.258;QD=14.36;ReadPosRankSum=-1.156	GT:AD:DP:GQ:PL	0/1:70,56:126:99:1837,0,2410
chrXIV	494998	.	G	A	3060.77	PASS	AC=1;AF=0.5;AN=2;BaseQRankSum=1.372;DP=173;Dels=0.0;FS=1.279;HaplotypeScore=0.0;MLEAC=1;MLEAF=0.5;MQ=41.91;MQ0=0;MQRankSum=-0.181;QD=17.69;ReadPosRankSum=1.016	GT:AD:DP:GQ:PL	0/1:83,90:173:99:3089,0,2736
chrXIV	505849	.	C	T	2247.77	PASS	AC=1;AF=0.5;AN=2;BaseQRankSum=1.967;DP=155;Dels=0.01;FS=7.112;HaplotypeScore=3.9387;MLEAC=1;MLEAF=0.5;MQ=41.99;MQ0=0;MQRankSum=-0.206;QD=14.5;ReadPosRankSum=-0.329	GT:AD:DP:GQ:PL	0/1:86,68:154:99:2276,0,2938
chrXIV	507256	.	G	A	2307.77	PASS	AC=1;AF=0.5;AN=2;BaseQRankSum=1.666;DP=152;Dels=0.0;FS=2.142;HaplotypeScore=0.0;MLEAC=1;MLEAF=0.5;MQ=42.0;MQ0=0;MQRankSum=-0.655;QD=15.18;ReadPosRankSum=0.316	GT:AD:DP:GQ:PL	0/1:80,72:152:99:2336,0,2617
chrXIV	518781	.	G	A	2712.77	PASS	AC=1;AF=0.5;AN=2;BaseQRankSum=-0.339;DP=157;Dels=0.0;FS=2.925;HaplotypeScore=0.0;MLEAC=1;MLEAF=0.5;MQ=41.82;MQ0=0;MQRankSum=0.659;QD=17.28;ReadPosRankSum=0.582	GT:AD:DP:GQ:PL	0/1:74,83:157:99:2741,0,2431
chrXIV	530334	.	C	T	2552.77	PASS	AC=1;AF=0.5;AN=2;BaseQRankSum=1.761;DP=172;Dels=0.0;FS=0.0;HaplotypeScore=0.9665;MLEAC=1;MLEAF=0.5;MQ=41.98;MQ0=0;MQRankSum=-1.604;QD=14.84;ReadPosRankSum=0.759	GT:AD:DP:GQ:PL	0/1:93,79:172:99:2581,0,2882
chrXIV	575396	.	G	A	2136.77	PASS	AC=1;AF=0.5;AN=2;BaseQRankSum=0.066;DP=152;Dels=0.0;FS=13.182;HaplotypeScore=1.9997;MLEAC=1;MLEAF=0.5;MQ=41.43;MQ0=4;MQRankSum=2.627;QD=14.06;ReadPosRankSum=-0.676	GT:AD:DP:GQ:PL	0/1:85,67:152:99:2165,0,2883
chrXIV	576166	.	C	T	2114.77	PASS	AC=1;AF=0.5;AN=2;BaseQRankSum=-2.677;DP=130;Dels=0.0;FS=3.427;HaplotypeScore=0.0;MLEAC=1;MLEAF=0.5;MQ=41.61;MQ0=1;MQRankSum=2.857;QD=16.27;ReadPosRankSum=-0.504	GT:AD:DP:GQ:PL	0/1:58,72:130:99:2143,0,1794
chrXIV	585510	.	G	A	1295.77	PASS	AC=1;AF=0.5;AN=2;BaseQRankSum=-0.26;DP=87;Dels=0.0;FS=4.104;HaplotypeScore=0.0;MLEAC=1;MLEAF=0.5;MQ=41.98;MQ0=0;MQRankSum=0.916;QD=14.89;ReadPosRankSum=0.302	GT:AD:DP:GQ:PL	0/1:47,40:87:99:1324,0,1572
chrXIV	588095	.	C	T	2481.77	PASS	AC=1;AF=0.5;AN=2;BaseQRankSum=0.285;DP=135;Dels=0.0;FS=4.137;HaplotypeScore=0.9998;MLEAC=1;MLEAF=0.5;MQ=41.88;MQ0=0;MQRankSum=-0.117;QD=18.38;ReadPosRankSum=-0.665	GT:AD:DP:GQ:PL	0/1:61,74:135:99:2510,0,2014
chrXIV	598681	.	G	A	3774.77	PASS	AC=1;AF=0.5;AN=2;BaseQRankSum=0.628;DP=250;Dels=0.0;FS=0.0;HaplotypeScore=6.1671;MLEAC=1;MLEAF=0.5;MQ=41.24;MQ0=7;MQRankSum=0.999;QD=15.1;ReadPosRankSum=0.237	GT:AD:DP:GQ:PL	0/1:129,121:250:99:3803,0,4099
chrXIV	619719	.	G	A	2414.77	PASS	AC=1;AF=0.5;AN=2;BaseQRankSum=4.014;DP=141;Dels=0.0;FS=0.652;HaplotypeScore=0.0;MLEAC=1;MLEAF=0.5;MQ=42.0;MQ0=0;MQRankSum=1.841;QD=17.13;ReadPosRankSum=-0.967	GT:AD:DP:GQ:PL	0/1:71,70:141:99:2443,0,2378
chrXIV	625906	.	G	A	2509.77	PASS	AC=1;AF=0.5;AN=2;BaseQRankSum=2.16;DP=153;Dels=0.0;FS=0.0;HaplotypeScore=0.734;MLEAC=1;MLEAF=0.5;MQ=42.0;MQ0=0;MQRankSum=1.294;QD=16.4;ReadPosRankSum=-0.87	GT:AD:DP:GQ:PL	0/1:77,75:153:99:2538,0,2492
chrXIV	690636	.	G	A	2964.77	PASS	AC=1;AF=0.5;AN=2;BaseQRankSum=0.559;DP=180;Dels=0.0;FS=0.0;HaplotypeScore=0.0;MLEAC=1;MLEAF=0.5;MQ=41.84;MQ0=0;MQRankSum=0.703;QD=16.47;ReadPosRankSum=-0.202	GT:AD:DP:GQ:PL	0/1:88,92:180:99:2993,0,2762
chrXIV	718976	.	G	A	2624.77	PASS	AC=1;AF=0.5;AN=2;BaseQRankSum=2.664;DP=160;Dels=0.0;FS=8.026;HaplotypeScore=0.5784;MLEAC=1;MLEAF=0.5;MQ=42.0;MQ0=0;MQRankSum=0.719;QD=16.4;ReadPosRankSum=0.196	GT:AD:DP:GQ:PL	0/1:82,78:160:99:2653,0,2688
chrXIV	733298	.	G	A	2576.77	PASS	AC=1;AF=0.5;AN=2;BaseQRankSum=-0.898;DP=154;Dels=0.0;FS=2.853;HaplotypeScore=0.8667;MLEAC=1;MLEAF=0.5;MQ=42.0;MQ0=0;MQRankSum=-0.609;QD=16.73;ReadPosRankSum=1.176	GT:AD:DP:GQ:PL	0/1:76,78:154:99:2605,0,2494
chrXIV	733572	.	G	A	2455.77	PASS	AC=1;AF=0.5;AN=2;BaseQRankSum=2.605;DP=126;Dels=0.0;FS=4.316;HaplotypeScore=0.0;MLEAC=1;MLEAF=0.5;MQ=41.98;MQ0=0;MQRankSum=0.229;QD=19.49;ReadPosRankSum=1.146	GT:AD:DP:GQ:PL	0/1:54,72:126:99:2484,0,1687
chrXIV	753289	.	G	A	3141.77	PASS	AC=1;AF=0.5;AN=2;BaseQRankSum=0.941;DP=185;Dels=0.0;FS=1.162;HaplotypeScore=1.7876;MLEAC=1;MLEAF=0.5;MQ=42.0;MQ0=0;MQRankSum=-0.507;QD=16.98;ReadPosRankSum=-0.092	GT:AD:DP:GQ:PL	0/1:91,94:185:99:3170,0,2978
chrXIV	769354	.	G	A	3389.77	PASS	AC=1;AF=0.5;AN=2;BaseQRankSum=0.908;DP=195;Dels=0.0;FS=0.0;HaplotypeScore=0.0;MLEAC=1;MLEAF=0.5;MQ=41.91;MQ0=0;MQRankSum=0.948;QD=17.38;ReadPosRankSum=0.461	GT:AD:DP:GQ:PL	0/1:94,101:195:99:3418,0,3049
chrXIV	769704	.	G	A	3193.69	PASS	AC=1;AF=0.5;AN=2;BaseQRankSum=2.096;DP=182;Dels=0.0;FS=2.646;HaplotypeScore=2.9841;MLEAC=1;MLEAF=0.5;MQ=41.91;MQ0=0;MQRankSum=1.063;QD=17.55;ReadPosRankSum=0.95	GT:AD:DP:GQ:PL	0/1:88,94:182:99:3222,0,2983
chrXV	131119	.	C	T	2965.77	PASS	AC=1;AF=0.5;AN=2;BaseQRankSum=-0.452;DP=175;Dels=0.0;FS=0.0;HaplotypeScore=8.7341;MLEAC=1;MLEAF=0.5;MQ=41.83;MQ0=0;MQRankSum=-1.799;QD=16.95;ReadPosRankSum=0.458	GT:AD:DP:GQ:PL	0/1:84,91:175:99:2994,0,2770
chrXV	254910	.	C	T	1895.77	PASS	AC=1;AF=0.5;AN=2;BaseQRankSum=0.224;DP=112;Dels=0.0;FS=5.03;HaplotypeScore=3.8066;MLEAC=1;MLEAF=0.5;MQ=41.86;MQ0=0;MQRankSum=-0.8;QD=16.93;ReadPosRankSum=-1.981	GT:AD:DP:GQ:PL	0/1:56,56:112:99:1924,0,1917
chrXV	316758	.	C	T	1914.77	PASS	AC=1;AF=0.5;AN=2;BaseQRankSum=-0.175;DP=150;Dels=0.0;FS=0.0;HaplotypeScore=1.5226;MLEAC=1;MLEAF=0.5;MQ=42.0;MQ0=0;MQRankSum=1.211;QD=12.77;ReadPosRankSum=-2.296	GT:AD:DP:GQ:PL	0/1:87,63:150:99:1943,0,2898
chrXV	344009	.	C	T	2429.77	PASS	AC=1;AF=0.5;AN=2;BaseQRankSum=2.436;DP=142;Dels=0.0;FS=2.142;HaplotypeScore=0.0;MLEAC=1;MLEAF=0.5;MQ=41.97;MQ0=0;MQRankSum=0.582;QD=17.11;ReadPosRankSum=0.186	GT:AD:DP:GQ:PL	0/1:68,74:142:99:2458,0,2075
chrXV	369081	.	C	T	3407.77	PASS	AC=1;AF=0.5;AN=2;BaseQRankSum=1.046;DP=175;Dels=0.0;FS=8.975;HaplotypeScore=0.0;MLEAC=1;MLEAF=0.5;MQ=41.92;MQ0=0;MQRankSum=-0.056;QD=19.47;ReadPosRankSum=-0.507	GT:AD:DP:GQ:PL	0/1:76,99:175:99:3436,0,2503
chrXV	382982	.	C	T	1915.77	PASS	AC=1;AF=0.5;AN=2;BaseQRankSum=1.102;DP=126;Dels=0.0;FS=1.443;HaplotypeScore=1.782;MLEAC=1;MLEAF=0.5;MQ=41.89;MQ0=0;MQRankSum=1.849;QD=15.2;ReadPosRankSum=0.559	GT:AD:DP:GQ:PL	0/1:66,60:126:99:1944,0,2116
chrXV	389479	.	G	A	2337.77	PASS	AC=1;AF=0.5;AN=2;BaseQRankSum=-1.343;DP=141;Dels=0.0;FS=0.628;HaplotypeScore=3.6433;MLEAC=1;MLEAF=0.5;MQ=41.88;MQ0=0;MQRankSum=-0.307;QD=16.58;ReadPosRankSum=-0.212	GT:AD:DP:GQ:PL	0/1:68,73:141:99:2366,0,2285
chrXV	405868	.	C	T	2593.77	PASS	AC=1;AF=0.5;AN=2;BaseQRankSum=-1.262;DP=157;Dels=0.0;FS=0.587;HaplotypeScore=0.7887;MLEAC=1;MLEAF=0.5;MQ=41.91;MQ0=0;MQRankSum=-2.168;QD=16.52;ReadPosRankSum=1.101	GT:AD:DP:GQ:PL	0/1:77,80:157:99:2622,0,2587
chrXV	412833	.	C	T	2216.77	PASS	AC=1;AF=0.5;AN=2;BaseQRankSum=1.363;DP=128;Dels=0.0;FS=0.0;HaplotypeScore=10.139;MLEAC=1;MLEAF=0.5;MQ=41.64;MQ0=0;MQRankSum=-0.553;QD=17.32;ReadPosRankSum=0.591	GT:AD:DP:GQ:PL	0/1:63,65:128:99:2245,0,2141
chrXV	444658	.	C	T	2649.77	PASS	AC=1;AF=0.5;AN=2;BaseQRankSum=-1.522;DP=163;Dels=0.0;FS=3.637;HaplotypeScore=0.0;MLEAC=1;MLEAF=0.5;MQ=41.99;MQ0=0;MQRankSum=-0.317;QD=16.26;ReadPosRankSum=-1.306	GT:AD:DP:GQ:PL	0/1:82,81:163:99:2678,0,2798
chrXV	457865	.	G	A	2898.77	PASS	AC=1;AF=0.5;AN=2;BaseQRankSum=0.007;DP=138;Dels=0.0;FS=0.0;HaplotypeScore=0.0;MLEAC=1;MLEAF=0.5;MQ=41.9;MQ0=0;MQRankSum=0.578;QD=21.01;ReadPosRankSum=0.962	GT:AD:DP:GQ:PL	0/1:54,84:138:99:2927,0,1690
chrXV	471814	.	C	T	2441.77	PASS	AC=1;AF=0.5;AN=2;BaseQRankSum=1.488;DP=151;Dels=0.0;FS=0.609;HaplotypeScore=0.0;MLEAC=1;MLEAF=0.5;MQ=41.88;MQ0=0;MQRankSum=0.281;QD=16.17;ReadPosRankSum=0.951	GT:AD:DP:GQ:PL	0/1:78,73:151:99:2470,0,2625
chrXV	511209	.	G	A	2747.77	PASS	AC=1;AF=0.5;AN=2;BaseQRankSum=0.335;DP=176;Dels=0.0;FS=0.553;HaplotypeScore=0.0;MLEAC=1;MLEAF=0.5;MQ=42.0;MQ0=0;MQRankSum=-0.554;QD=15.61;ReadPosRankSum=-1.129	GT:AD:DP:GQ:PL	0/1:93,83:176:99:2776,0,3130
chrXV	527571	.	C	T	3007.77	PASS	AC=1;AF=0.5;AN=2;BaseQRankSum=0.228;DP=188;Dels=0.0;FS=0.53;HaplotypeScore=2.9916;MLEAC=1;MLEAF=0.5;MQ=42.0;MQ0=0;MQRankSum=1.486;QD=16.0;ReadPosRankSum=2.172	GT:AD:DP:GQ:PL	0/1:97,91:188:99:3036,0,3194
chrXV	531483	.	C	T	2320.77	PASS	AC=1;AF=0.5;AN=2;BaseQRankSum=2.067;DP=139;Dels=0.0;FS=6.901;HaplotypeScore=0.0;MLEAC=1;MLEAF=0.5;MQ=42.0;MQ0=0;MQRankSum=-0.082;QD=16.7;ReadPosRankSum=-0.145	GT:AD:DP:GQ:PL	0/1:71,68:139:99:2349,0,2421
chrXV	551018	.	G	A	1870.77	PASS	AC=1;AF=0.5;AN=2;BaseQRankSum=0.291;DP=152;Dels=0.0;FS=0.0;HaplotypeScore=4.3033;MLEAC=1;MLEAF=0.5;MQ=41.99;MQ0=0;MQRankSum=-0.694;QD=12.31;ReadPosRankSum=-0.546	GT:AD:DP:GQ:PL	0/1:91,60:152:99:1899,0,3125
chrXV	573848	.	C	T	2826.77	PASS	AC=1;AF=0.5;AN=2;BaseQRankSum=0.404;DP=178;Dels=0.0;FS=2.59;HaplotypeScore=3.376;MLEAC=1;MLEAF=0.5;MQ=41.99;MQ0=0;MQRankSum=0.157;QD=15.88;ReadPosRankSum=2.002	GT:AD:DP:GQ:PL	0/1:91,87:178:99:2855,0,3002
chrXV	574985	.	C	T	4439.77	PASS	AC=2;AF=1.0;AN=2;DP=115;Dels=0.0;FS=0.0;HaplotypeScore=0.0;MLEAC=2;MLEAF=1.0;MQ=41.98;MQ0=0;QD=33.8	GT:AD:DP:GQ:PL	1/1:0,115:115:99:4468,343,0
chrXV	580331	.	C	T	1967.77	PASS	AC=1;AF=0.5;AN=2;BaseQRankSum=0.373;DP=107;Dels=0.0;FS=0.0;HaplotypeScore=1.7335;MLEAC=1;MLEAF=0.5;MQ=41.87;MQ0=0;MQRankSum=0.148;QD=18.39;ReadPosRankSum=-3.43	GT:AD:DP:GQ:PL	0/1:47,60:107:99:1996,0,1455
chrXV	583201	.	C	T	2743.77	PASS	AC=1;AF=0.5;AN=2;BaseQRankSum=-0.841;DP=187;Dels=0.0;FS=4.225;HaplotypeScore=0.9992;MLEAC=1;MLEAF=0.5;MQ=41.81;MQ0=0;MQRankSum=-0.022;QD=14.67;ReadPosRankSum=-0.601	GT:AD:DP:GQ:PL	0/1:99,87:187:99:2772,0,3280
chrXV	619713	.	C	T	1695.77	PASS	AC=1;AF=0.5;AN=2;BaseQRankSum=1.108;DP=116;Dels=0.0;FS=0.694;HaplotypeScore=0.0;MLEAC=1;MLEAF=0.5;MQ=41.87;MQ0=0;MQRankSum=-0.51;QD=14.62;ReadPosRankSum=2.466	GT:AD:DP:GQ:PL	0/1:63,53:116:99:1724,0,2050
chrXV	631689	.	G	A	1952.77	PASS	AC=1;AF=0.5;AN=2;BaseQRankSum=-3.141;DP=132;Dels=0.0;FS=9.551;HaplotypeScore=0.0;MLEAC=1;MLEAF=0.5;MQ=41.99;MQ0=0;MQRankSum=0.669;QD=14.79;ReadPosRankSum=-0.178	GT:AD:DP:GQ:PL	0/1:67,65:132:99:1981,0,2252
chrXV	678339	.	G	A	1724.77	PASS	AC=1;AF=0.5;AN=2;BaseQRankSum=1.105;DP=120;Dels=0.0;FS=3.349;HaplotypeScore=1.9894;MLEAC=1;MLEAF=0.5;MQ=41.57;MQ0=0;MQRankSum=0.578;QD=14.37;ReadPosRankSum=-0.641	GT:AD:DP:GQ:PL	0/1:66,54:120:99:1753,0,2136
chrXV	678747	.	G	A	1943.77	PASS	AC=1;AF=0.5;AN=2;BaseQRankSum=-0.046;DP=126;Dels=0.0;FS=0.684;HaplotypeScore=4.5247;MLEAC=1;MLEAF=0.5;MQ=41.98;MQ0=0;MQRankSum=1.307;QD=15.43;ReadPosRankSum=-0.984	GT:AD:DP:GQ:PL	0/1:66,60:126:99:1972,0,2131
chrXV	678748	.	G	A	2004.77	PASS	AC=1;AF=0.5;AN=2;BaseQRankSum=-0.098;DP=127;Dels=0.0;FS=0.692;HaplotypeScore=4.5247;MLEAC=1;MLEAF=0.5;MQ=41.98;MQ0=0;MQRankSum=-1.098;QD=15.79;ReadPosRankSum=-0.957	GT:AD:DP:GQ:PL	0/1:65,61:127:99:2033,0,2189
chrXV	730666	.	C	T	3540.77	PASS	AC=1;AF=0.5;AN=2;BaseQRankSum=0.089;DP=175;Dels=0.0;FS=3.571;HaplotypeScore=1.5226;MLEAC=1;MLEAF=0.5;MQ=42.0;MQ0=0;MQRankSum=-0.796;QD=20.23;ReadPosRankSum=0.053	GT:AD:DP:GQ:PL	0/1:72,103:175:99:3569,0,2332
chrXV	757885	.	G	A	3022.77	PASS	AC=1;AF=0.5;AN=2;BaseQRankSum=-2.193;DP=176;Dels=0.0;FS=0.553;HaplotypeScore=3.3856;MLEAC=1;MLEAF=0.5;MQ=41.84;MQ0=0;MQRankSum=-0.597;QD=17.17;ReadPosRankSum=0.031	GT:AD:DP:GQ:PL	0/1:84,92:176:99:3051,0,2805
chrXV	767750	.	C	T	1630.77	PASS	AC=1;AF=0.5;AN=2;BaseQRankSum=-1.571;DP=146;Dels=0.0;FS=1.352;HaplotypeScore=2.5655;MLEAC=1;MLEAF=0.5;MQ=41.99;MQ0=0;MQRankSum=-0.041;QD=11.17;ReadPosRankSum=-0.789	GT:AD:DP:GQ:PL	0/1:89,55:146:99:1659,0,3074
chrXV	780773	.	C	T	3227.04	PASS	AC=1;AF=0.5;AN=2;BaseQRankSum=1.86;DP=185;Dels=0.0;FS=3.432;HaplotypeScore=2.6961;MLEAC=1;MLEAF=0.5;MQ=41.43;MQ0=5;MQRankSum=0.671;QD=17.44;ReadPosRankSum=-0.654	GT:AD:DP:GQ:PL	0/1:84,101:185:99:3255,0,2716
chrXV	805358	.	C	T	3065.77	PASS	AC=1;AF=0.5;AN=2;BaseQRankSum=2.982;DP=192;Dels=0.01;FS=8.306;HaplotypeScore=2.9242;MLEAC=1;MLEAF=0.5;MQ=41.91;MQ0=0;MQRankSum=-2.055;QD=15.97;ReadPosRankSum=-0.47	GT:AD:DP:GQ:PL	0/1:99,92:191:99:3094,0,3101
chrXV	842388	.	C	T	1783.77	PASS	AC=1;AF=0.5;AN=2;BaseQRankSum=0.012;DP=131;Dels=0.0;FS=3.227;HaplotypeScore=0.6651;MLEAC=1;MLEAF=0.5;MQ=41.77;MQ0=0;MQRankSum=-0.519;QD=13.62;ReadPosRankSum=-0.17	GT:AD:DP:GQ:PL	0/1:75,56:131:99:1812,0,2587
chrXV	859175	.	G	A	1875.77	PASS	AC=1;AF=0.5;AN=2;BaseQRankSum=1.301;DP=138;Dels=0.0;FS=6.455;HaplotypeScore=3.2582;MLEAC=1;MLEAF=0.5;MQ=41.86;MQ0=0;MQRankSum=0.735;QD=13.59;ReadPosRankSum=-1.132	GT:AD:DP:GQ:PL	0/1:80,58:138:99:1904,0,2668
chrXV	868276	.	C	T	1699.77	PASS	AC=1;AF=0.5;AN=2;BaseQRankSum=0.707;DP=135;Dels=0.0;FS=0.65;HaplotypeScore=0.9989;MLEAC=1;MLEAF=0.5;MQ=42.0;MQ0=0;MQRankSum=0.213;QD=12.59;ReadPosRankSum=0.294	GT:AD:DP:GQ:PL	0/1:81,54:135:99:1728,0,2756
chrXV	882530	.	C	T	2635.77	PASS	AC=1;AF=0.5;AN=2;BaseQRankSum=0.994;DP=151;Dels=0.0;FS=0.606;HaplotypeScore=0.0;MLEAC=1;MLEAF=0.5;MQ=41.71;MQ0=0;MQRankSum=0.006;QD=17.46;ReadPosRankSum=0.972	GT:AD:DP:GQ:PL	0/1:70,81:151:99:2664,0,2188
chrXV	883206	.	G	A	2641.77	PASS	AC=1;AF=0.5;AN=2;BaseQRankSum=1.602;DP=173;Dels=0.0;FS=0.57;HaplotypeScore=0.0;MLEAC=1;MLEAF=0.5;MQ=41.84;MQ0=0;MQRankSum=0.58;QD=15.27;ReadPosRankSum=0.291	GT:AD:DP:GQ:PL	0/1:92,81:173:99:2670,0,2967
chrXV	951528	.	C	T	1377.77	PASS	AC=1;AF=0.5;AN=2;BaseQRankSum=1.15;DP=105;Dels=0.0;FS=8.035;HaplotypeScore=1.6281;MLEAC=1;MLEAF=0.5;MQ=41.85;MQ0=0;MQRankSum=-0.238;QD=13.12;ReadPosRankSum=0.753	GT:AD:DP:GQ:PL	0/1:62,43:105:99:1406,0,2003
chrXV	983030	.	C	T	2808.77	PASS	AC=1;AF=0.5;AN=2;BaseQRankSum=-0.958;DP=170;Dels=0.0;FS=2.648;HaplotypeScore=0.0;MLEAC=1;MLEAF=0.5;MQ=41.89;MQ0=0;MQRankSum=0.048;QD=16.52;ReadPosRankSum=1.722	GT:AD:DP:GQ:PL	0/1:84,86:170:99:2837,0,2747
chrXV	988117	.	C	T	1335.77	PASS	AC=1;AF=0.5;AN=2;BaseQRankSum=1.022;DP=92;Dels=0.0;FS=6.925;HaplotypeScore=0.0;MLEAC=1;MLEAF=0.5;MQ=42.0;MQ0=0;MQRankSum=-0.743;QD=14.52;ReadPosRankSum=-0.473	GT:AD:DP:GQ:PL	0/1:49,43:92:99:1364,0,1490
chrXV	1000320	.	C	T	3495.77	PASS	AC=1;AF=0.5;AN=2;BaseQRankSum=0.937;DP=201;Dels=0.0;FS=1.713;HaplotypeScore=0.0;MLEAC=1;MLEAF=0.5;MQ=41.99;MQ0=0;MQRankSum=0.004;QD=17.39;ReadPosRankSum=2.458	GT:AD:DP:GQ:PL	0/1:99,102:201:99:3524,0,3329
chrXV	1004467	.	C	T	1662.77	PASS	AC=1;AF=0.5;AN=2;BaseQRankSum=3.51;DP=109;Dels=0.0;FS=0.715;HaplotypeScore=1.9652;MLEAC=1;MLEAF=0.5;MQ=41.53;MQ0=0;MQRankSum=-0.919;QD=15.25;ReadPosRankSum=-1.174	GT:AD:DP:GQ:PL	0/1:57,52:109:99:1691,0,1633
chrXV	1008824	.	G	A	2390.77	PASS	AC=1;AF=0.5;AN=2;BaseQRankSum=0.826;DP=143;Dels=0.0;FS=2.111;HaplotypeScore=0.9967;MLEAC=1;MLEAF=0.5;MQ=42.0;MQ0=0;MQRankSum=1.411;QD=16.72;ReadPosRankSum=-1.104	GT:AD:DP:GQ:PL	0/1:72,71:143:99:2419,0,2364
chrXVI	22419	.	C	T	2660.77	PASS	AC=1;AF=0.5;AN=2;BaseQRankSum=0.246;DP=165;Dels=0.0;FS=2.775;HaplotypeScore=0.9332;MLEAC=1;MLEAF=0.5;MQ=41.9;MQ0=0;MQRankSum=1.149;QD=16.13;ReadPosRankSum=-0.621	GT:AD:DP:GQ:PL	0/1:85,80:165:99:2689,0,2837
chrXVI	40759	.	G	A	2069.77	PASS	AC=1;AF=0.5;AN=2;BaseQRankSum=0.239;DP=139;Dels=0.0;FS=0.633;HaplotypeScore=0.9947;MLEAC=1;MLEAF=0.5;MQ=41.8;MQ0=0;MQRankSum=-0.03;QD=14.89;ReadPosRankSum=-2.137	GT:AD:DP:GQ:PL	0/1:75,63:139:99:2098,0,2531
chrXVI	42692	.	G	A	2571.77	PASS	AC=1;AF=0.5;AN=2;BaseQRankSum=0.868;DP=139;Dels=0.0;FS=0.0;HaplotypeScore=1.7803;MLEAC=1;MLEAF=0.5;MQ=41.99;MQ0=0;MQRankSum=1.181;QD=18.5;ReadPosRankSum=-0.716	GT:AD:DP:GQ:PL	0/1:64,75:139:99:2600,0,2090
chrXVI	44598	.	C	T	2677.77	PASS	AC=1;AF=0.5;AN=2;BaseQRankSum=0.088;DP=163;Dels=0.0;FS=20.024;HaplotypeScore=3.2948;MLEAC=1;MLEAF=0.5;MQ=41.91;MQ0=0;MQRankSum=-1.05;QD=16.43;ReadPosRankSum=0.39	GT:AD:DP:GQ:PL	0/1:81,82:163:99:2706,0,2614
chrXVI	78311	.	G	A	3070.77	PASS	AC=1;AF=0.5;AN=2;BaseQRankSum=0.194;DP=174;Dels=0.0;FS=3.004;HaplotypeScore=0.0;MLEAC=1;MLEAF=0.5;MQ=41.92;MQ0=0;MQRankSum=1.631;QD=17.65;ReadPosRankSum=-0.324	GT:AD:DP:GQ:PL	0/1:84,90:174:99:3099,0,2788
chrXVI	98731	.	G	A	1973.77	PASS	AC=1;AF=0.5;AN=2;BaseQRankSum=-0.088;DP=119;Dels=0.0;FS=13.51;HaplotypeScore=0.0;MLEAC=1;MLEAF=0.5;MQ=41.7;MQ0=0;MQRankSum=1.699;QD=16.59;ReadPosRankSum=1.81	GT:AD:DP:GQ:PL	0/1:58,61:119:99:2002,0,1903
chrXVI	102875	.	G	A	2443.77	PASS	AC=1;AF=0.5;AN=2;BaseQRankSum=0.558;DP=164;Dels=0.0;FS=5.784;HaplotypeScore=0.0;MLEAC=1;MLEAF=0.5;MQ=42.0;MQ0=0;MQRankSum=-0.799;QD=14.9;ReadPosRankSum=0.528	GT:AD:DP:GQ:PL	0/1:89,75:164:99:2472,0,3037
chrXVI	125595	.	G	A	3515.77	PASS	AC=1;AF=0.5;AN=2;BaseQRankSum=1.373;DP=192;Dels=0.0;FS=1.778;HaplotypeScore=0.0;MLEAC=1;MLEAF=0.5;MQ=41.93;MQ0=0;MQRankSum=-0.394;QD=18.31;ReadPosRankSum=0.34	GT:AD:DP:GQ:PL	0/1:90,102:192:99:3544,0,2962
chrXVI	153136	.	G	A	2413.77	PASS	AC=1;AF=0.5;AN=2;BaseQRankSum=0.228;DP=132;Dels=0.0;FS=1.605;HaplotypeScore=6.9345;MLEAC=1;MLEAF=0.5;MQ=41.88;MQ0=0;MQRankSum=-0.438;QD=18.29;ReadPosRankSum=0.393	GT:AD:DP:GQ:PL	0/1:61,71:132:99:2442,0,2019
chrXVI	188122	.	G	A	2252.77	PASS	AC=1;AF=0.5;AN=2;BaseQRankSum=1.294;DP=149;Dels=0.0;FS=3.825;HaplotypeScore=0.734;MLEAC=1;MLEAF=0.5;MQ=41.9;MQ0=0;MQRankSum=0.173;QD=15.12;ReadPosRankSum=2.25	GT:AD:DP:GQ:PL	0/1:81,68:149:99:2281,0,2795
chrXVI	191652	.	G	A	2552.77	PASS	AC=1;AF=0.5;AN=2;BaseQRankSum=3.059;DP=165;Dels=0.0;FS=9.191;HaplotypeScore=0.0;MLEAC=1;MLEAF=0.5;MQ=41.9;MQ0=0;MQRankSum=-0.769;QD=15.47;ReadPosRankSum=0.929	GT:AD:DP:GQ:PL	0/1:88,77:165:99:2581,0,2789
chrXVI	228177	.	C	T	2316.77	PASS	AC=1;AF=0.5;AN=2;BaseQRankSum=1.76;DP=122;Dels=0.0;FS=0.676;HaplotypeScore=0.8321;MLEAC=1;MLEAF=0.5;MQ=42.0;MQ0=0;MQRankSum=0.302;QD=18.99;ReadPosRankSum=-1.869	GT:AD:DP:GQ:PL	0/1:54,68:122:99:2345,0,1708
chrXVI	242768	.	G	A	3567.77	PASS	AC=1;AF=0.5;AN=2;BaseQRankSum=1.964;DP=200;Dels=0.0;FS=1.766;HaplotypeScore=0.0;MLEAC=1;MLEAF=0.5;MQ=41.92;MQ0=0;MQRankSum=1.045;QD=17.84;ReadPosRankSum=1.072	GT:AD:DP:GQ:PL	0/1:95,105:200:99:3596,0,3116
chrXVI	266928	.	G	A	3130.77	PASS	AC=1;AF=0.5;AN=2;BaseQRankSum=-0.474;DP=168;Dels=0.0;FS=1.933;HaplotypeScore=0.0;MLEAC=1;MLEAF=0.5;MQ=41.87;MQ0=0;MQRankSum=-0.871;QD=18.64;ReadPosRankSum=-0.353	GT:AD:DP:GQ:PL	0/1:74,94:168:99:3159,0,2456
chrXVI	289251	.	G	A	2825.77	PASS	AC=1;AF=0.5;AN=2;BaseQRankSum=0.424;DP=157;Dels=0.0;FS=4.685;HaplotypeScore=1.7675;MLEAC=1;MLEAF=0.5;MQ=41.98;MQ0=0;MQRankSum=0.354;QD=18.0;ReadPosRankSum=-0.772	GT:AD:DP:GQ:PL	0/1:73,84:157:99:2854,0,2352
chrXVI	329422	.	C	T	2022.77	PASS	AC=1;AF=0.5;AN=2;BaseQRankSum=2.221;DP=146;Dels=0.0;FS=5.081;HaplotypeScore=2.6207;MLEAC=1;MLEAF=0.5;MQ=42.0;MQ0=0;MQRankSum=-0.032;QD=13.85;ReadPosRankSum=0.676	GT:AD:DP:GQ:PL	0/1:83,63:146:99:2051,0,2814
chrXVI	386563	.	G	A	1377.77	PASS	AC=1;AF=0.5;AN=2;BaseQRankSum=-1.636;DP=113;Dels=0.0;FS=0.709;HaplotypeScore=7.0068;MLEAC=1;MLEAF=0.5;MQ=41.97;MQ0=0;MQRankSum=0.691;QD=12.19;ReadPosRankSum=-0.44	GT:AD:DP:GQ:PL	0/1:60,52:113:99:1406,0,1898
chrXVI	389137	.	C	T	2471.77	PASS	AC=1;AF=0.5;AN=2;BaseQRankSum=0.851;DP=146;Dels=0.0;FS=8.688;HaplotypeScore=3.5882;MLEAC=1;MLEAF=0.5;MQ=41.99;MQ0=0;MQRankSum=1.607;QD=16.93;ReadPosRankSum=-0.706	GT:AD:DP:GQ:PL	0/1:69,77:146:99:2500,0,2185
chrXVI	411268	.	G	A	1834.77	PASS	AC=1;AF=0.5;AN=2;BaseQRankSum=0.937;DP=118;Dels=0.0;FS=2.378;HaplotypeScore=0.0;MLEAC=1;MLEAF=0.5;MQ=42.0;MQ0=0;MQRankSum=-0.905;QD=15.55;ReadPosRankSum=0.598	GT:AD:DP:GQ:PL	0/1:61,57:118:99:1863,0,2022
chrXVI	445399	.	G	A	1105.77	PASS	AC=1;AF=0.5;AN=2;BaseQRankSum=1.196;DP=92;Dels=0.0;FS=9.259;HaplotypeScore=0.0;MLEAC=1;MLEAF=0.5;MQ=42.0;MQ0=0;MQRankSum=0.34;QD=12.02;ReadPosRankSum=-1.604	GT:AD:DP:GQ:PL	0/1:56,36:92:99:1134,0,1840
chrXVI	450597	.	G	A	2103.77	PASS	AC=1;AF=0.5;AN=2;BaseQRankSum=0.136;DP=119;Dels=0.0;FS=4.447;HaplotypeScore=0.0;MLEAC=1;MLEAF=0.5;MQ=41.98;MQ0=0;MQRankSum=1.354;QD=17.68;ReadPosRankSum=0.997	GT:AD:DP:GQ:PL	0/1:57,62:119:99:2132,0,1949
chrXVI	473102	.	C	T	1492.77	PASS	AC=1;AF=0.5;AN=2;BaseQRankSum=-1.067;DP=110;Dels=0.0;FS=1.609;HaplotypeScore=0.0;MLEAC=1;MLEAF=0.5;MQ=41.82;MQ0=0;MQRankSum=0.726;QD=13.57;ReadPosRankSum=-0.302	GT:AD:DP:GQ:PL	0/1:56,54:110:99:1521,0,1754
chrXVI	573376	.	C	T	3719.77	PASS	AC=1;AF=0.5;AN=2;BaseQRankSum=0.976;DP=213;Dels=0.0;FS=11.342;HaplotypeScore=0.0;MLEAC=1;MLEAF=0.5;MQ=41.93;MQ0=0;MQRankSum=0.648;QD=17.46;ReadPosRankSum=1.011	GT:AD:DP:GQ:PL	0/1:103,110:213:99:3748,0,3438
chrXVI	620439	.	G	A	1927.77	PASS	AC=1;AF=0.5;AN=2;BaseQRankSum=-1.476;DP=104;Dels=0.0;FS=0.745;HaplotypeScore=0.7887;MLEAC=1;MLEAF=0.5;MQ=42.0;MQ0=0;MQRankSum=-0.315;QD=18.54;ReadPosRankSum=-1.43	GT:AD:DP:GQ:PL	0/1:45,59:104:99:1956,0,1481
chrXVI	642016	.	C	T	1680.77	PASS	AC=1;AF=0.5;AN=2;BaseQRankSum=0.761;DP=109;Dels=0.0;FS=6.886;HaplotypeScore=0.0;MLEAC=1;MLEAF=0.5;MQ=41.64;MQ0=0;MQRankSum=-0.724;QD=15.42;ReadPosRankSum=-0.167	GT:AD:DP:GQ:PL	0/1:55,54:109:99:1709,0,1737
chrXVI	645869	.	C	T	4650.77	PASS	AC=2;AF=1.0;AN=2;DP=121;Dels=0.0;FS=0.0;HaplotypeScore=0.0;MLEAC=2;MLEAF=1.0;MQ=42.0;MQ0=0;QD=30.91	GT:AD:DP:GQ:PL	1/1:0,121:121:99:4679,355,0
chrXVI	646442	.	C	T	1518.77	PASS	AC=1;AF=0.5;AN=2;BaseQRankSum=0.521;DP=103;Dels=0.0;FS=0.992;HaplotypeScore=0.0;MLEAC=1;MLEAF=0.5;MQ=42.0;MQ0=0;MQRankSum=-1.761;QD=14.75;ReadPosRankSum=0.501	GT:AD:DP:GQ:PL	0/1:57,46:103:99:1547,0,1934
chrXVI	686992	.	C	T	2825.77	PASS	AC=1;AF=0.5;AN=2;BaseQRankSum=1.511;DP=169;Dels=0.0;FS=5.602;HaplotypeScore=0.8321;MLEAC=1;MLEAF=0.5;MQ=41.81;MQ0=0;MQRankSum=0.237;QD=16.72;ReadPosRankSum=1.747	GT:AD:DP:GQ:PL	0/1:85,84:169:99:2854,0,2826
chrXVI	693788	.	G	A	2350.77	PASS	AC=1;AF=0.5;AN=2;BaseQRankSum=-2.644;DP=170;Dels=0.0;FS=12.026;HaplotypeScore=0.7887;MLEAC=1;MLEAF=0.5;MQ=41.88;MQ0=1;MQRankSum=0.591;QD=13.83;ReadPosRankSum=1.317	GT:AD:DP:GQ:PL	0/1:92,78:170:99:2379,0,3054
chrXVI	696731	.	G	A	2406.77	PASS	AC=1;AF=0.5;AN=2;BaseQRankSum=-3.975;DP=173;Dels=0.0;FS=4.453;HaplotypeScore=2.5221;MLEAC=1;MLEAF=0.5;MQ=42.0;MQ0=0;MQRankSum=-1.35;QD=13.91;ReadPosRankSum=-0.538	GT:AD:DP:GQ:PL	0/1:90,82:173:99:2435,0,3045
chrXVI	843325	.	C	T	1424.77	PASS	AC=1;AF=0.5;AN=2;BaseQRankSum=-0.517;DP=97;Dels=0.0;FS=8.068;HaplotypeScore=0.0;MLEAC=1;MLEAF=0.5;MQ=41.46;MQ0=0;MQRankSum=-0.589;QD=14.69;ReadPosRankSum=0.408	GT:AD:DP:GQ:PL	0/1:51,46:97:99:1453,0,1620
chrXVI	876115	.	C	T	2096.77	PASS	AC=1;AF=0.5;AN=2;BaseQRankSum=-1.735;DP=141;Dels=0.0;FS=5.339;HaplotypeScore=0.7887;MLEAC=1;MLEAF=0.5;MQ=42.0;MQ0=0;MQRankSum=0.031;QD=14.87;ReadPosRankSum=0.458	GT:AD:DP:GQ:PL	0/1:78,63:141:99:2125,0,2683
chrXVI	877636	.	G	A	2962.77	PASS	AC=1;AF=0.5;AN=2;BaseQRankSum=1.399;DP=169;Dels=0.0;FS=0.0;HaplotypeScore=1.6553;MLEAC=1;MLEAF=0.5;MQ=42.0;MQ0=0;MQRankSum=1.355;QD=17.53;ReadPosRankSum=1.163	GT:AD:DP:GQ:PL	0/1:81,88:169:99:2991,0,2623
chrXVI	887850	.	G	A	1966.77	PASS	AC=1;AF=0.5;AN=2;BaseQRankSum=0.143;DP=112;Dels=0.0;FS=0.0;HaplotypeScore=0.734;MLEAC=1;MLEAF=0.5;MQ=42.0;MQ0=0;MQRankSum=0.77;QD=17.56;ReadPosRankSum=1.25	GT:AD:DP:GQ:PL	0/1:50,62:112:99:1995,0,1515
