# Supplementary material for: Disruption of Transcriptional Coactivator Sub1 Leads to Genome-Wide Re-distribution of Clustered Mutations Induced by APOBEC in Active Yeast Genes
Source: PLoS Genet. 2015 May 5;11(5):e1005217. doi: 10.1371/journal.pgen.1005217 (PMC4420506; doi:10.1371/journal.pgen.1005217)
Supplement: S1 Dataset — (ZIP) [file pgen.1005217.s001.zip › PmCDA1/N065-LAN210-Can-PmCDA1-NA-RUN6-D3.vcf]

##fileformat=VCFv4.1
##FILTER=<ID=LowQual,Description="Low quality">
##FILTER=<ID=ambigious_snp,Description="QD < 2.000000 || FS > 60.000000 || MQ < 40.000000 || HaplotypeScore > 13.000000 || MappingQualityRankSum < -12.500000 || ReadPosRankSum < -8.000000">
##FORMAT=<ID=AD,Number=.,Type=Integer,Description="Allelic depths for the ref and alt alleles in the order listed">
##FORMAT=<ID=DP,Number=1,Type=Integer,Description="Approximate read depth (reads with MQ=255 or with bad mates are filtered)">
##FORMAT=<ID=GQ,Number=1,Type=Integer,Description="Genotype Quality">
##FORMAT=<ID=GT,Number=1,Type=String,Description="Genotype">
##FORMAT=<ID=PL,Number=G,Type=Integer,Description="Normalized, Phred-scaled likelihoods for genotypes as defined in the VCF specification">
##GATKCommandLine=<ID=SelectVariants,Version=3.2-0-g289df4b,Date="Thu Aug 14 23:31:59 MSK 2014",Epoch=1408044719812,CommandLineOptions="analysis_type=SelectVariants input_file=[] showFullBamList=false read_buffer_size=null phone_home=AWS gatk_key=null tag=NA read_filter=[] intervals=null excludeIntervals=null interval_set_rule=UNION interval_merging=ALL interval_padding=0 reference_sequence=/home/mahajrod/genetics/desaminases/data/LAN210_v0.10m/LAN210_v0.10m.fasta nonDeterministicRandomSeed=false disableDithering=false maxRuntime=-1 maxRuntimeUnits=MINUTES downsampling_type=BY_SAMPLE downsample_to_fraction=null downsample_to_coverage=1000 baq=OFF baqGapOpenPenalty=40.0 refactor_NDN_cigar_string=false fix_misencoded_quality_scores=false allow_potentially_misencoded_quality_scores=false useOriginalQualities=false defaultBaseQualities=-1 performanceLog=null BQSR=null quantize_quals=0 disable_indel_quals=false emit_original_quals=false preserve_qscores_less_than=6 globalQScorePrior=-1.0 validation_strictness=SILENT remove_program_records=false keep_program_records=false sample_rename_mapping_file=null unsafe=null disable_auto_index_creation_and_locking_when_reading_rods=false num_threads=1 num_cpu_threads_per_data_thread=1 num_io_threads=0 monitorThreadEfficiency=false num_bam_file_handles=null read_group_black_list=null pedigree=[] pedigreeString=[] pedigreeValidationType=STRICT allow_intervals_with_unindexed_bam=false generateShadowBCF=false variant_index_type=DYNAMIC_SEEK variant_index_parameter=-1 logging_level=INFO log_to_file=null help=false version=false variant=(RodBinding name=variant source=N065-LAN210-Can-PmCDA1-NA-RUN6-D3_GATK_filtered_SNP.vcf) discordance=(RodBinding name= source=UNBOUND) concordance=(RodBinding name= source=UNBOUND) out=org.broadinstitute.gatk.engine.io.stubs.VariantContextWriterStub no_cmdline_in_header=org.broadinstitute.gatk.engine.io.stubs.VariantContextWriterStub sites_only=org.broadinstitute.gatk.engine.io.stubs.VariantContextWriterStub bcf=org.broadinstitute.gatk.engine.io.stubs.VariantContextWriterStub sample_name=[] sample_expressions=null sample_file=null exclude_sample_name=[] exclude_sample_file=[] select_expressions=[] excludeNonVariants=false excludeFiltered=true restrictAllelesTo=ALL keepOriginalAC=false mendelianViolation=false mendelianViolationQualThreshold=0.0 select_random_fraction=0.0 remove_fraction_genotypes=0.0 selectTypeToInclude=[] keepIDs=null fullyDecode=false forceGenotypesDecode=false justRead=false maxIndelSize=2147483647 ALLOW_NONOVERLAPPING_COMMAND_LINE_SAMPLES=false filter_reads_with_N_cigar=false filter_mismatching_base_and_quals=false filter_bases_not_stored=false">
##INFO=<ID=AC,Number=A,Type=Integer,Description="Allele count in genotypes, for each ALT allele, in the same order as listed">
##INFO=<ID=AF,Number=A,Type=Float,Description="Allele Frequency, for each ALT allele, in the same order as listed">
##INFO=<ID=AN,Number=1,Type=Integer,Description="Total number of alleles in called genotypes">
##INFO=<ID=BaseQRankSum,Number=1,Type=Float,Description="Z-score from Wilcoxon rank sum test of Alt Vs. Ref base qualities">
##INFO=<ID=DP,Number=1,Type=Integer,Description="Approximate read depth; some reads may have been filtered">
##INFO=<ID=DS,Number=0,Type=Flag,Description="Were any of the samples downsampled?">
##INFO=<ID=Dels,Number=1,Type=Float,Description="Fraction of Reads Containing Spanning Deletions">
##INFO=<ID=FS,Number=1,Type=Float,Description="Phred-scaled p-value using Fisher's exact test to detect strand bias">
##INFO=<ID=HaplotypeScore,Number=1,Type=Float,Description="Consistency of the site with at most two segregating haplotypes">
##INFO=<ID=InbreedingCoeff,Number=1,Type=Float,Description="Inbreeding coefficient as estimated from the genotype likelihoods per-sample when compared against the Hardy-Weinberg expectation">
##INFO=<ID=MLEAC,Number=A,Type=Integer,Description="Maximum likelihood expectation (MLE) for the allele counts (not necessarily the same as the AC), for each ALT allele, in the same order as listed">
##INFO=<ID=MLEAF,Number=A,Type=Float,Description="Maximum likelihood expectation (MLE) for the allele frequency (not necessarily the same as the AF), for each ALT allele, in the same order as listed">
##INFO=<ID=MQ,Number=1,Type=Float,Description="RMS Mapping Quality">
##INFO=<ID=MQ0,Number=1,Type=Integer,Description="Total Mapping Quality Zero Reads">
##INFO=<ID=MQRankSum,Number=1,Type=Float,Description="Z-score From Wilcoxon rank sum test of Alt vs. Ref read mapping qualities">
##INFO=<ID=QD,Number=1,Type=Float,Description="Variant Confidence/Quality by Depth">
##INFO=<ID=RPA,Number=.,Type=Integer,Description="Number of times tandem repeat unit is repeated, for each allele (including reference)">
##INFO=<ID=RU,Number=1,Type=String,Description="Tandem repeat unit (bases)">
##INFO=<ID=ReadPosRankSum,Number=1,Type=Float,Description="Z-score from Wilcoxon rank sum test of Alt vs. Ref read position bias">
##INFO=<ID=STR,Number=0,Type=Flag,Description="Variant is a short tandem repeat">
##contig=<ID=chrI,length=198855>
##contig=<ID=chrII,length=810456>
##contig=<ID=chrIII,length=316501>
##contig=<ID=chrIV,length=1516959>
##contig=<ID=chrV,length=570663>
##contig=<ID=chrVI,length=270116>
##contig=<ID=chrVII,length=1084724>
##contig=<ID=chrVIII,length=557320>
##contig=<ID=chrIX,length=433988>
##contig=<ID=chrX,length=745688>
##contig=<ID=chrXI,length=666767>
##contig=<ID=chrXII,length=1065113>
##contig=<ID=chrXIII,length=917121>
##contig=<ID=chrXIV,length=784078>
##contig=<ID=chrXV,length=1078147>
##contig=<ID=chrXVI,length=943466>
##contig=<ID=mt,length=85611>
##reference=file:///home/mahajrod/genetics/desaminases/data/LAN210_v0.10m/LAN210_v0.10m.fasta
##source=SelectVariants
#CHROM	POS	ID	REF	ALT	QUAL	FILTER	INFO	FORMAT	N065-LAN210-Can-PmCDA1-NA-RUN6-D3
chrI	30779	.	G	A	360.77	PASS	AC=1;AF=0.5;AN=2;BaseQRankSum=0.599;DP=21;Dels=0.0;FS=0.0;HaplotypeScore=0.0;MLEAC=1;MLEAF=0.5;MQ=42.0;MQ0=0;MQRankSum=-2.5;QD=17.18;ReadPosRankSum=-1.091	GT:AD:DP:GQ:PL	0/1:10,11:21:99:389,0,356
chrI	39899	.	G	A	484.77	PASS	AC=1;AF=0.5;AN=2;BaseQRankSum=-1.711;DP=33;Dels=0.0;FS=5.287;HaplotypeScore=0.0;MLEAC=1;MLEAF=0.5;MQ=42.0;MQ0=0;MQRankSum=-0.09;QD=14.69;ReadPosRankSum=-2.648	GT:AD:DP:GQ:PL	0/1:17,16:33:99:513,0,603
chrI	71856	.	C	T	463.77	PASS	AC=1;AF=0.5;AN=2;BaseQRankSum=0.498;DP=30;Dels=0.0;FS=0.0;HaplotypeScore=0.0;MLEAC=1;MLEAF=0.5;MQ=42.0;MQ0=0;MQRankSum=-2.447;QD=15.46;ReadPosRankSum=-1.327	GT:AD:DP:GQ:PL	0/1:15,15:30:99:492,0,522
chrI	106030	.	G	A	388.77	PASS	AC=1;AF=0.5;AN=2;BaseQRankSum=1.12;DP=36;Dels=0.0;FS=7.719;HaplotypeScore=0.0;MLEAC=1;MLEAF=0.5;MQ=42.0;MQ0=0;MQRankSum=-0.494;QD=10.8;ReadPosRankSum=0.033	GT:AD:DP:GQ:PL	0/1:23,13:36:99:417,0,759
chrI	108665	.	G	A	860.77	PASS	AC=1;AF=0.5;AN=2;BaseQRankSum=2.297;DP=64;Dels=0.0;FS=3.467;HaplotypeScore=0.0;MLEAC=1;MLEAF=0.5;MQ=42.0;MQ0=0;MQRankSum=-0.625;QD=13.45;ReadPosRankSum=0.462	GT:AD:DP:GQ:PL	0/1:37,27:64:99:889,0,1314
chrI	141441	.	G	A	239.77	PASS	AC=1;AF=0.5;AN=2;BaseQRankSum=1.557;DP=21;Dels=0.0;FS=1.719;HaplotypeScore=0.0;MLEAC=1;MLEAF=0.5;MQ=42.0;MQ0=0;MQRankSum=-0.471;QD=11.42;ReadPosRankSum=0.978	GT:AD:DP:GQ:PL	0/1:13,8:21:99:268,0,443
chrI	191450	.	C	T	2162.77	PASS	AC=1;AF=0.5;AN=2;BaseQRankSum=-0.724;DP=119;Dels=0.0;FS=3.335;HaplotypeScore=0.0;MLEAC=1;MLEAF=0.5;MQ=42.0;MQ0=0;MQRankSum=0.27;QD=18.17;ReadPosRankSum=0.922	GT:AD:DP:GQ:PL	0/1:53,66:119:99:2191,0,1678
chrII	60839	.	G	A	452.77	PASS	AC=1;AF=0.5;AN=2;BaseQRankSum=0.315;DP=27;Dels=0.0;FS=1.69;HaplotypeScore=0.0;MLEAC=1;MLEAF=0.5;MQ=42.0;MQ0=0;MQRankSum=0.461;QD=16.77;ReadPosRankSum=0.412	GT:AD:DP:GQ:PL	0/1:13,14:27:99:481,0,390
chrII	72391	.	G	A	1484.77	PASS	AC=2;AF=1.0;AN=2;DP=43;Dels=0.02;FS=0.0;HaplotypeScore=2.8995;MLEAC=2;MLEAF=1.0;MQ=40.4;MQ0=1;QD=34.53	GT:AD:DP:GQ:PL	1/1:0,42:42:99:1513,120,0
chrII	88038	.	C	T	816.77	PASS	AC=1;AF=0.5;AN=2;BaseQRankSum=-0.072;DP=48;Dels=0.0;FS=14.703;HaplotypeScore=0.0;MLEAC=1;MLEAF=0.5;MQ=42.0;MQ0=0;MQRankSum=0.61;QD=17.02;ReadPosRankSum=1.417	GT:AD:DP:GQ:PL	0/1:22,26:48:99:845,0,743
chrII	127630	.	C	T	156.77	PASS	AC=1;AF=0.5;AN=2;BaseQRankSum=-0.694;DP=26;Dels=0.0;FS=12.378;HaplotypeScore=6.9266;MLEAC=1;MLEAF=0.5;MQ=42.0;MQ0=0;MQRankSum=-2.312;QD=6.03;ReadPosRankSum=-3.757	GT:AD:DP:GQ:PL	0/1:19,7:26:99:185,0,639
chrII	167157	.	G	A	1379.77	PASS	AC=1;AF=0.5;AN=2;BaseQRankSum=0.497;DP=93;Dels=0.0;FS=0.0;HaplotypeScore=0.0;MLEAC=1;MLEAF=0.5;MQ=41.85;MQ0=0;MQRankSum=-0.035;QD=14.84;ReadPosRankSum=0.482	GT:AD:DP:GQ:PL	0/1:50,43:93:99:1408,0,1569
chrII	192447	.	C	T	1755.77	PASS	AC=1;AF=0.5;AN=2;BaseQRankSum=0.155;DP=123;Dels=0.0;FS=0.0;HaplotypeScore=0.0;MLEAC=1;MLEAF=0.5;MQ=42.0;MQ0=0;MQRankSum=0.685;QD=14.27;ReadPosRankSum=0.446	GT:AD:DP:GQ:PL	0/1:69,54:123:99:1784,0,2248
chrII	194206	.	C	T	2798.77	PASS	AC=1;AF=0.5;AN=2;BaseQRankSum=-0.107;DP=177;Dels=0.0;FS=0.556;HaplotypeScore=0.0;MLEAC=1;MLEAF=0.5;MQ=41.89;MQ0=0;MQRankSum=1.354;QD=15.81;ReadPosRankSum=-1.017	GT:AD:DP:GQ:PL	0/1:89,88:177:99:2827,0,3007
chrII	207594	.	C	T	791.77	PASS	AC=1;AF=0.5;AN=2;BaseQRankSum=0.989;DP=55;Dels=0.0;FS=1.024;HaplotypeScore=0.0;MLEAC=1;MLEAF=0.5;MQ=42.0;MQ0=0;MQRankSum=0.465;QD=14.4;ReadPosRankSum=1.614	GT:AD:DP:GQ:PL	0/1:30,25:55:99:820,0,1026
chrII	235899	.	C	T	327.77	PASS	AC=1;AF=0.5;AN=2;BaseQRankSum=-1.164;DP=15;Dels=0.0;FS=0.0;HaplotypeScore=0.0;MLEAC=1;MLEAF=0.5;MQ=42.0;MQ0=0;MQRankSum=-1.286;QD=21.85;ReadPosRankSum=0.919	GT:AD:DP:GQ:PL	0/1:5,10:15:99:356,0,159
chrII	238920	.	C	T	183.77	PASS	AC=1;AF=0.5;AN=2;BaseQRankSum=0.741;DP=10;Dels=0.0;FS=0.0;HaplotypeScore=0.0;MLEAC=1;MLEAF=0.5;MQ=42.0;MQ0=0;MQRankSum=-1.866;QD=18.38;ReadPosRankSum=0.365	GT:AD:DP:GQ:PL	0/1:4,6:10:99:212,0,135
chrII	273343	.	C	T	1270.77	PASS	AC=1;AF=0.5;AN=2;BaseQRankSum=1.067;DP=70;Dels=0.0;FS=3.261;HaplotypeScore=0.0;MLEAC=1;MLEAF=0.5;MQ=41.8;MQ0=0;MQRankSum=0.336;QD=18.15;ReadPosRankSum=-0.395	GT:AD:DP:GQ:PL	0/1:32,38:70:99:1299,0,1107
chrII	275145	.	G	A	1337.77	PASS	AC=1;AF=0.5;AN=2;BaseQRankSum=-1.113;DP=86;Dels=0.0;FS=1.808;HaplotypeScore=0.0;MLEAC=1;MLEAF=0.5;MQ=42.0;MQ0=0;MQRankSum=0.056;QD=15.56;ReadPosRankSum=-0.818	GT:AD:DP:GQ:PL	0/1:46,40:86:99:1366,0,1627
chrII	275268	.	G	A	1905.77	PASS	AC=1;AF=0.5;AN=2;BaseQRankSum=-0.449;DP=108;Dels=0.0;FS=2.486;HaplotypeScore=0.0;MLEAC=1;MLEAF=0.5;MQ=41.86;MQ0=0;MQRankSum=-0.098;QD=17.65;ReadPosRankSum=0.031	GT:AD:DP:GQ:PL	0/1:51,57:108:99:1934,0,1756
chrII	278347	.	G	A	887.77	PASS	AC=1;AF=0.5;AN=2;BaseQRankSum=-0.569;DP=80;Dels=0.0;FS=1.92;HaplotypeScore=0.0;MLEAC=1;MLEAF=0.5;MQ=41.74;MQ0=0;MQRankSum=0.56;QD=11.1;ReadPosRankSum=-1.572	GT:AD:DP:GQ:PL	0/1:46,34:80:99:916,0,1465
chrII	278396	.	G	A	991.77	PASS	AC=1;AF=0.5;AN=2;BaseQRankSum=1.293;DP=74;Dels=0.0;FS=7.515;HaplotypeScore=0.0;MLEAC=1;MLEAF=0.5;MQ=41.95;MQ0=0;MQRankSum=0.274;QD=13.4;ReadPosRankSum=0.153	GT:AD:DP:GQ:PL	0/1:43,31:74:99:1020,0,1486
chrII	278594	.	G	A	1086.77	PASS	AC=1;AF=0.5;AN=2;BaseQRankSum=1.302;DP=79;Dels=0.0;FS=0.886;HaplotypeScore=0.0;MLEAC=1;MLEAF=0.5;MQ=42.0;MQ0=0;MQRankSum=-0.272;QD=13.76;ReadPosRankSum=0.965	GT:AD:DP:GQ:PL	0/1:45,34:79:99:1115,0,1453
chrII	278928	.	C	T	708.77	PASS	AC=1;AF=0.5;AN=2;BaseQRankSum=-0.013;DP=42;Dels=0.0;FS=9.155;HaplotypeScore=0.0;MLEAC=1;MLEAF=0.5;MQ=42.0;MQ0=0;MQRankSum=-0.793;QD=16.88;ReadPosRankSum=-1.02	GT:AD:DP:GQ:PL	0/1:20,22:42:99:737,0,711
chrII	279337	.	C	T	1877.77	PASS	AC=1;AF=0.5;AN=2;BaseQRankSum=-0.072;DP=101;Dels=0.0;FS=3.751;HaplotypeScore=0.9665;MLEAC=1;MLEAF=0.5;MQ=42.0;MQ0=0;MQRankSum=0.91;QD=18.59;ReadPosRankSum=-0.303	GT:AD:DP:GQ:PL	0/1:46,55:101:99:1906,0,1515
chrII	300161	.	C	T	262.77	PASS	AC=1;AF=0.5;AN=2;BaseQRankSum=-0.612;DP=19;Dels=0.0;FS=5.18;HaplotypeScore=0.0;MLEAC=1;MLEAF=0.5;MQ=42.0;MQ0=0;MQRankSum=-0.531;QD=13.83;ReadPosRankSum=-0.776	GT:AD:DP:GQ:PL	0/1:10,9:19:99:291,0,333
chrII	310082	.	C	T	438.77	PASS	AC=1;AF=0.5;AN=2;BaseQRankSum=-0.735;DP=22;Dels=0.0;FS=1.713;HaplotypeScore=0.0;MLEAC=1;MLEAF=0.5;MQ=42.0;MQ0=0;MQRankSum=-0.801;QD=19.94;ReadPosRankSum=1.135	GT:AD:DP:GQ:PL	0/1:9,13:22:99:467,0,272
chrII	310271	.	C	T	377.77	PASS	AC=1;AF=0.5;AN=2;BaseQRankSum=0.251;DP=17;Dels=0.0;FS=2.218;HaplotypeScore=0.0;MLEAC=1;MLEAF=0.5;MQ=42.0;MQ0=0;MQRankSum=0.05;QD=22.22;ReadPosRankSum=0.352	GT:AD:DP:GQ:PL	0/1:6,11:17:99:406,0,195
chrII	315600	.	C	T	235.77	PASS	AC=1;AF=0.5;AN=2;BaseQRankSum=0.041;DP=19;Dels=0.0;FS=0.0;HaplotypeScore=0.0;MLEAC=1;MLEAF=0.5;MQ=42.0;MQ0=0;MQRankSum=0.372;QD=12.41;ReadPosRankSum=-0.206	GT:AD:DP:GQ:PL	0/1:11,8:19:99:264,0,389
chrII	318084	.	G	A	289.77	PASS	AC=1;AF=0.5;AN=2;BaseQRankSum=0.776;DP=19;Dels=0.0;FS=0.0;HaplotypeScore=0.0;MLEAC=1;MLEAF=0.5;MQ=42.0;MQ0=0;MQRankSum=0.939;QD=15.25;ReadPosRankSum=-0.776	GT:AD:DP:GQ:PL	0/1:10,9:19:99:318,0,317
chrII	355868	.	G	A	460.77	PASS	AC=1;AF=0.5;AN=2;BaseQRankSum=-0.18;DP=27;Dels=0.04;FS=0.0;HaplotypeScore=2.9663;MLEAC=1;MLEAF=0.5;MQ=42.0;MQ0=0;MQRankSum=1.517;QD=17.07;ReadPosRankSum=0.797	GT:AD:DP:GQ:PL	0/1:12,14:26:99:489,0,410
chrII	381841	.	C	T	167.77	PASS	AC=1;AF=0.5;AN=2;BaseQRankSum=-1.087;DP=18;Dels=0.0;FS=1.957;HaplotypeScore=1.7873;MLEAC=1;MLEAF=0.5;MQ=42.0;MQ0=0;MQRankSum=0.543;QD=9.32;ReadPosRankSum=-0.091	GT:AD:DP:GQ:PL	0/1:11,7:18:99:196,0,365
chrII	419700	.	G	A	395.77	PASS	AC=1;AF=0.5;AN=2;BaseQRankSum=1.202;DP=22;Dels=0.0;FS=0.0;HaplotypeScore=0.0;MLEAC=1;MLEAF=0.5;MQ=42.0;MQ0=0;MQRankSum=0.0;QD=17.99;ReadPosRankSum=0.868	GT:AD:DP:GQ:PL	0/1:9,13:22:99:424,0,290
chrII	420188	.	C	T	297.77	PASS	AC=1;AF=0.5;AN=2;BaseQRankSum=1.27;DP=16;Dels=0.0;FS=0.0;HaplotypeScore=0.0;MLEAC=1;MLEAF=0.5;MQ=42.0;MQ0=0;MQRankSum=0.0;QD=18.61;ReadPosRankSum=-1.27	GT:AD:DP:GQ:PL	0/1:7,9:16:99:326,0,234
chrII	422612	.	G	A	263.77	PASS	AC=1;AF=0.5;AN=2;BaseQRankSum=0.817;DP=13;Dels=0.0;FS=2.158;HaplotypeScore=0.0;MLEAC=1;MLEAF=0.5;MQ=41.85;MQ0=0;MQRankSum=0.437;QD=20.29;ReadPosRankSum=-1.092	GT:AD:DP:GQ:PL	0/1:5,8:13:99:292,0,169
chrII	435065	.	C	T	436.77	PASS	AC=1;AF=0.5;AN=2;BaseQRankSum=1.448;DP=24;Dels=0.0;FS=6.761;HaplotypeScore=0.0;MLEAC=1;MLEAF=0.5;MQ=42.0;MQ0=0;MQRankSum=-0.753;QD=18.2;ReadPosRankSum=-0.753	GT:AD:DP:GQ:PL	0/1:11,13:24:99:465,0,377
chrII	452490	.	C	T	151.77	PASS	AC=1;AF=0.5;AN=2;BaseQRankSum=0.953;DP=24;Dels=0.0;FS=16.484;HaplotypeScore=1.1567;MLEAC=1;MLEAF=0.5;MQ=41.24;MQ0=0;MQRankSum=-0.254;QD=6.32;ReadPosRankSum=1.016	GT:AD:DP:GQ:PL	0/1:17,7:24:99:180,0,406
chrII	463645	.	G	A	1282.77	PASS	AC=1;AF=0.5;AN=2;BaseQRankSum=-0.62;DP=74;Dels=0.0;FS=0.0;HaplotypeScore=0.734;MLEAC=1;MLEAF=0.5;MQ=41.8;MQ0=0;MQRankSum=-0.663;QD=17.33;ReadPosRankSum=-0.685	GT:AD:DP:GQ:PL	0/1:33,41:74:99:1311,0,1077
chrII	468435	.	C	T	2180.77	PASS	AC=1;AF=0.5;AN=2;BaseQRankSum=-2.129;DP=146;Dels=0.0;FS=9.453;HaplotypeScore=0.0;MLEAC=1;MLEAF=0.5;MQ=41.9;MQ0=0;MQRankSum=-0.298;QD=14.94;ReadPosRankSum=0.149	GT:AD:DP:GQ:PL	0/1:79,67:146:99:2209,0,2640
chrII	477220	.	C	T	1294.77	PASS	AC=1;AF=0.5;AN=2;BaseQRankSum=-0.428;DP=70;Dels=0.0;FS=1.375;HaplotypeScore=2.9996;MLEAC=1;MLEAF=0.5;MQ=41.37;MQ0=2;MQRankSum=-0.083;QD=18.5;ReadPosRankSum=-1.221	GT:AD:DP:GQ:PL	0/1:28,41:70:99:1323,0,826
chrII	477587	.	C	T	570.77	PASS	AC=1;AF=0.5;AN=2;BaseQRankSum=1.052;DP=34;Dels=0.0;FS=0.0;HaplotypeScore=0.0;MLEAC=1;MLEAF=0.5;MQ=41.51;MQ0=0;MQRankSum=0.5;QD=16.79;ReadPosRankSum=-2.087	GT:AD:DP:GQ:PL	0/1:16,18:34:99:599,0,504
chrII	477616	.	C	T	678.77	PASS	AC=1;AF=0.5;AN=2;BaseQRankSum=0.453;DP=43;Dels=0.0;FS=4.675;HaplotypeScore=0.734;MLEAC=1;MLEAF=0.5;MQ=41.91;MQ0=0;MQRankSum=-0.151;QD=15.79;ReadPosRankSum=1.434	GT:AD:DP:GQ:PL	0/1:21,21:43:99:707,0,722
chrII	482932	.	C	T	128.77	PASS	AC=1;AF=0.5;AN=2;BaseQRankSum=1.539;DP=62;Dels=0.0;FS=21.084;HaplotypeScore=1.7206;MLEAC=1;MLEAF=0.5;MQ=41.97;MQ0=0;MQRankSum=2.078;QD=2.08;ReadPosRankSum=-1.659	GT:AD:DP:GQ:PL	0/1:53,9:62:99:157,0,1871
chrII	482936	.	C	T	162.77	PASS	AC=1;AF=0.5;AN=2;BaseQRankSum=1.044;DP=63;Dels=0.0;FS=14.304;HaplotypeScore=1.7206;MLEAC=1;MLEAF=0.5;MQ=41.97;MQ0=0;MQRankSum=-0.009;QD=2.58;ReadPosRankSum=-2.266	GT:AD:DP:GQ:PL	0/1:53,10:63:99:191,0,1886
chrII	482941	.	C	T	156.77	PASS	AC=1;AF=0.5;AN=2;BaseQRankSum=2.308;DP=61;Dels=0.0;FS=21.305;HaplotypeScore=1.7206;MLEAC=1;MLEAF=0.5;MQ=41.97;MQ0=0;MQRankSum=0.376;QD=2.57;ReadPosRankSum=-3.996	GT:AD:DP:GQ:PL	0/1:52,9:61:99:185,0,1866
chrII	483430	.	G	A	1133.77	PASS	AC=1;AF=0.5;AN=2;BaseQRankSum=-0.015;DP=60;Dels=0.0;FS=0.0;HaplotypeScore=0.0;MLEAC=1;MLEAF=0.5;MQ=41.76;MQ0=0;MQRankSum=-0.059;QD=18.9;ReadPosRankSum=-0.267	GT:AD:DP:GQ:PL	0/1:27,33:60:99:1162,0,875
chrII	492609	.	G	A	1766.77	PASS	AC=1;AF=0.5;AN=2;BaseQRankSum=0.401;DP=96;Dels=0.0;FS=0.8;HaplotypeScore=0.0;MLEAC=1;MLEAF=0.5;MQ=42.0;MQ0=0;MQRankSum=1.268;QD=18.4;ReadPosRankSum=0.592	GT:AD:DP:GQ:PL	0/1:44,52:96:99:1795,0,1432
chrII	528522	.	C	T	275.77	PASS	AC=1;AF=0.5;AN=2;BaseQRankSum=-0.088;DP=18;Dels=0.0;FS=4.752;HaplotypeScore=0.0;MLEAC=1;MLEAF=0.5;MQ=42.0;MQ0=0;MQRankSum=-0.706;QD=15.32;ReadPosRankSum=0.53	GT:AD:DP:GQ:PL	0/1:9,9:18:99:304,0,311
chrII	541495	.	C	T	365.77	PASS	AC=1;AF=0.5;AN=2;BaseQRankSum=1.115;DP=20;Dels=0.0;FS=0.0;HaplotypeScore=1.9996;MLEAC=1;MLEAF=0.5;MQ=40.94;MQ0=1;MQRankSum=-1.362;QD=18.29;ReadPosRankSum=-1.197	GT:AD:DP:GQ:PL	0/1:9,11:20:99:394,0,229
chrII	554737	.	G	A	220.77	PASS	AC=1;AF=0.5;AN=2;BaseQRankSum=-2.624;DP=24;Dels=0.0;FS=34.73;HaplotypeScore=3.9988;MLEAC=1;MLEAF=0.5;MQ=42.0;MQ0=0;MQRankSum=-1.491;QD=9.2;ReadPosRankSum=0.119	GT:AD:DP:GQ:PL	0/1:15,9:24:99:249,0,492
chrII	558453	.	C	T	139.77	PASS	AC=1;AF=0.5;AN=2;BaseQRankSum=-1.0;DP=12;Dels=0.0;FS=3.802;HaplotypeScore=0.0;MLEAC=1;MLEAF=0.5;MQ=42.0;MQ0=0;MQRankSum=-0.689;QD=11.65;ReadPosRankSum=0.689	GT:AD:DP:GQ:PL	0/1:7,5:12:99:168,0,255
chrII	571800	.	G	A	337.77	PASS	AC=1;AF=0.5;AN=2;BaseQRankSum=0.869;DP=24;Dels=0.0;FS=1.569;HaplotypeScore=0.0;MLEAC=1;MLEAF=0.5;MQ=40.76;MQ0=0;MQRankSum=0.174;QD=14.07;ReadPosRankSum=0.0	GT:AD:DP:GQ:PL	0/1:13,11:24:99:366,0,443
chrII	574669	.	G	A	283.77	PASS	AC=1;AF=0.5;AN=2;BaseQRankSum=-1.6;DP=14;Dels=0.0;FS=0.0;HaplotypeScore=0.0;MLEAC=1;MLEAF=0.5;MQ=42.0;MQ0=0;MQRankSum=0.533;QD=20.27;ReadPosRankSum=-1.333	GT:AD:DP:GQ:PL	0/1:5,9:14:99:312,0,165
chrII	583643	.	G	A	286.77	PASS	AC=1;AF=0.5;AN=2;BaseQRankSum=0.442;DP=18;Dels=0.0;FS=0.0;HaplotypeScore=0.0;MLEAC=1;MLEAF=0.5;MQ=42.0;MQ0=0;MQRankSum=0.971;QD=15.93;ReadPosRankSum=1.06	GT:AD:DP:GQ:PL	0/1:9,9:18:99:315,0,304
chrII	618967	.	C	T	497.77	PASS	AC=1;AF=0.5;AN=2;BaseQRankSum=2.51;DP=29;Dels=0.0;FS=12.187;HaplotypeScore=0.0;MLEAC=1;MLEAF=0.5;MQ=42.0;MQ0=0;MQRankSum=0.676;QD=17.16;ReadPosRankSum=1.157	GT:AD:DP:GQ:PL	0/1:14,15:29:99:526,0,462
chrII	625317	.	G	A	217.77	PASS	AC=1;AF=0.5;AN=2;BaseQRankSum=1.276;DP=14;Dels=0.0;FS=2.522;HaplotypeScore=0.0;MLEAC=1;MLEAF=0.5;MQ=40.94;MQ0=0;MQRankSum=-1.027;QD=15.55;ReadPosRankSum=1.792	GT:AD:DP:GQ:PL	0/1:7,7:14:99:246,0,229
chrII	636732	.	C	T	259.77	PASS	AC=1;AF=0.5;AN=2;BaseQRankSum=0.836;DP=28;Dels=0.0;FS=1.895;HaplotypeScore=0.0;MLEAC=1;MLEAF=0.5;MQ=42.0;MQ0=0;MQRankSum=-0.443;QD=9.28;ReadPosRankSum=-0.098	GT:AD:DP:GQ:PL	0/1:19,9:28:99:288,0,685
chrII	651350	.	C	T	1062.77	PASS	AC=1;AF=0.5;AN=2;BaseQRankSum=0.923;DP=67;Dels=0.0;FS=0.0;HaplotypeScore=0.0;MLEAC=1;MLEAF=0.5;MQ=42.0;MQ0=0;MQRankSum=-1.287;QD=15.86;ReadPosRankSum=0.031	GT:AD:DP:GQ:PL	0/1:35,32:67:99:1091,0,1162
chrII	651605	.	C	T	802.77	PASS	AC=1;AF=0.5;AN=2;BaseQRankSum=-2.594;DP=72;Dels=0.0;FS=16.505;HaplotypeScore=0.0;MLEAC=1;MLEAF=0.5;MQ=42.0;MQ0=0;MQRankSum=0.989;QD=11.15;ReadPosRankSum=0.291	GT:AD:DP:GQ:PL	0/1:45,27:72:99:831,0,1575
chrII	657649	.	G	A	670.77	PASS	AC=1;AF=0.5;AN=2;BaseQRankSum=0.747;DP=37;Dels=0.0;FS=1.273;HaplotypeScore=0.0;MLEAC=1;MLEAF=0.5;MQ=42.0;MQ0=0;MQRankSum=-0.076;QD=18.13;ReadPosRankSum=0.99	GT:AD:DP:GQ:PL	0/1:17,20:37:99:699,0,552
chrII	663402	.	C	T	557.77	PASS	AC=1;AF=0.5;AN=2;BaseQRankSum=0.489;DP=44;Dels=0.0;FS=0.0;HaplotypeScore=0.0;MLEAC=1;MLEAF=0.5;MQ=41.96;MQ0=0;MQRankSum=0.227;QD=12.68;ReadPosRankSum=-0.394	GT:AD:DP:GQ:PL	0/1:26,18:44:99:586,0,868
chrII	673715	.	C	T	238.77	PASS	AC=1;AF=0.5;AN=2;BaseQRankSum=-0.578;DP=18;Dels=0.0;FS=1.957;HaplotypeScore=1.9992;MLEAC=1;MLEAF=0.5;MQ=42.0;MQ0=0;MQRankSum=-1.999;QD=13.26;ReadPosRankSum=1.466	GT:AD:DP:GQ:PL	0/1:10,8:18:99:267,0,317
chrII	674976	.	C	T	374.77	PASS	AC=1;AF=0.5;AN=2;BaseQRankSum=2.108;DP=34;Dels=0.0;FS=18.198;HaplotypeScore=0.0;MLEAC=1;MLEAF=0.5;MQ=42.0;MQ0=0;MQRankSum=0.883;QD=11.02;ReadPosRankSum=0.126	GT:AD:DP:GQ:PL	0/1:22,12:34:99:403,0,805
chrII	679386	.	G	A	197.77	PASS	AC=1;AF=0.5;AN=2;BaseQRankSum=1.48;DP=22;Dels=0.0;FS=0.0;HaplotypeScore=0.0;MLEAC=1;MLEAF=0.5;MQ=42.0;MQ0=0;MQRankSum=-1.974;QD=8.99;ReadPosRankSum=0.141	GT:AD:DP:GQ:PL	0/1:15,7:22:99:226,0,545
chrII	711883	.	G	A	324.77	PASS	AC=1;AF=0.5;AN=2;BaseQRankSum=-0.038;DP=20;Dels=0.0;FS=0.0;HaplotypeScore=0.0;MLEAC=1;MLEAF=0.5;MQ=42.0;MQ0=0;MQRankSum=-0.567;QD=16.24;ReadPosRankSum=-1.172	GT:AD:DP:GQ:PL	0/1:10,10:20:99:353,0,356
chrII	731020	.	G	A	440.77	PASS	AC=1;AF=0.5;AN=2;BaseQRankSum=0.647;DP=34;Dels=0.0;FS=0.0;HaplotypeScore=0.0;MLEAC=1;MLEAF=0.5;MQ=42.0;MQ0=0;MQRankSum=-0.017;QD=12.96;ReadPosRankSum=0.542	GT:AD:DP:GQ:PL	0/1:20,14:34:99:469,0,671
chrII	736211	.	G	A	536.77	PASS	AC=1;AF=0.5;AN=2;BaseQRankSum=0.379;DP=25;Dels=0.0;FS=1.721;HaplotypeScore=0.734;MLEAC=1;MLEAF=0.5;MQ=42.0;MQ0=0;MQRankSum=-0.146;QD=21.47;ReadPosRankSum=0.379	GT:AD:DP:GQ:PL	0/1:8,17:25:99:565,0,241
chrII	753904	.	G	A	249.77	PASS	AC=1;AF=0.5;AN=2;BaseQRankSum=-0.044;DP=18;Dels=0.0;FS=5.035;HaplotypeScore=0.0;MLEAC=1;MLEAF=0.5;MQ=42.0;MQ0=0;MQRankSum=1.821;QD=13.88;ReadPosRankSum=1.111	GT:AD:DP:GQ:PL	0/1:10,8:18:99:278,0,356
chrII	760188	.	C	T	295.77	PASS	AC=1;AF=0.5;AN=2;BaseQRankSum=-1.137;DP=25;Dels=0.0;FS=4.008;HaplotypeScore=0.0;MLEAC=1;MLEAF=0.5;MQ=42.0;MQ0=0;MQRankSum=0.028;QD=11.83;ReadPosRankSum=-0.083	GT:AD:DP:GQ:PL	0/1:15,10:25:99:324,0,510
chrII	779633	.	C	T	271.77	PASS	AC=1;AF=0.5;AN=2;BaseQRankSum=-0.888;DP=21;Dels=0.0;FS=0.0;HaplotypeScore=0.0;MLEAC=1;MLEAF=0.5;MQ=41.29;MQ0=0;MQRankSum=2.096;QD=12.94;ReadPosRankSum=0.107	GT:AD:DP:GQ:PL	0/1:12,9:21:99:300,0,411
chrII	783727	.	C	T	774.77	PASS	AC=1;AF=0.5;AN=2;BaseQRankSum=-0.037;DP=43;Dels=0.0;FS=0.0;HaplotypeScore=0.9999;MLEAC=1;MLEAF=0.5;MQ=42.0;MQ0=0;MQRankSum=-0.746;QD=18.02;ReadPosRankSum=-0.477	GT:AD:DP:GQ:PL	0/1:19,24:43:99:803,0,557
chrII	800490	.	C	T	617.77	PASS	AC=1;AF=0.5;AN=2;BaseQRankSum=-0.45;DP=44;Dels=0.0;FS=0.0;HaplotypeScore=0.0;MLEAC=1;MLEAF=0.5;MQ=42.0;MQ0=0;MQRankSum=1.848;QD=14.04;ReadPosRankSum=-1.279	GT:AD:DP:GQ:PL	0/1:25,19:44:99:646,0,834
chrIII	48860	.	G	A	779.77	PASS	AC=1;AF=0.5;AN=2;BaseQRankSum=0.504;DP=35;Dels=0.0;FS=3.216;HaplotypeScore=0.0;MLEAC=1;MLEAF=0.5;MQ=41.13;MQ0=0;MQRankSum=-1.373;QD=22.28;ReadPosRankSum=-0.434	GT:AD:DP:GQ:PL	0/1:12,23:35:99:808,0,379
chrIII	51264	.	C	T	1061.77	PASS	AC=1;AF=0.5;AN=2;BaseQRankSum=-0.408;DP=54;Dels=0.0;FS=5.606;HaplotypeScore=0.0;MLEAC=1;MLEAF=0.5;MQ=42.0;MQ0=0;MQRankSum=-1.26;QD=19.66;ReadPosRankSum=-1.171	GT:AD:DP:GQ:PL	0/1:21,33:54:99:1090,0,635
chrIII	51557	.	C	T	904.77	PASS	AC=1;AF=0.5;AN=2;BaseQRankSum=0.502;DP=62;Dels=0.0;FS=0.0;HaplotypeScore=0.0;MLEAC=1;MLEAF=0.5;MQ=42.0;MQ0=0;MQRankSum=1.45;QD=14.59;ReadPosRankSum=1.11	GT:AD:DP:GQ:PL	0/1:34,28:62:99:933,0,1123
chrIII	52203	.	C	T	405.77	PASS	AC=1;AF=0.5;AN=2;BaseQRankSum=-1.273;DP=32;Dels=0.0;FS=1.998;HaplotypeScore=0.0;MLEAC=1;MLEAF=0.5;MQ=42.0;MQ0=0;MQRankSum=0.323;QD=12.68;ReadPosRankSum=1.197	GT:AD:DP:GQ:PL	0/1:18,14:32:99:434,0,630
chrIII	104460	.	G	A	704.77	PASS	AC=1;AF=0.5;AN=2;BaseQRankSum=-2.557;DP=32;Dels=0.0;FS=32.036;HaplotypeScore=3.9788;MLEAC=1;MLEAF=0.5;MQ=41.11;MQ0=0;MQRankSum=1.132;QD=22.02;ReadPosRankSum=-0.293	GT:AD:DP:GQ:PL	0/1:9,23:32:99:733,0,239
chrIII	112954	.	C	T	331.77	PASS	AC=1;AF=0.5;AN=2;BaseQRankSum=0.454;DP=19;Dels=0.0;FS=0.0;HaplotypeScore=0.0;MLEAC=1;MLEAF=0.5;MQ=41.9;MQ0=0;MQRankSum=0.289;QD=17.46;ReadPosRankSum=1.775	GT:AD:DP:GQ:PL	0/1:8,11:19:99:360,0,238
chrIII	116805	.	C	T	304.77	PASS	AC=1;AF=0.5;AN=2;BaseQRankSum=0.53;DP=15;Dels=0.0;FS=3.136;HaplotypeScore=0.0;MLEAC=1;MLEAF=0.5;MQ=42.0;MQ0=0;MQRankSum=0.412;QD=20.32;ReadPosRankSum=0.53	GT:AD:DP:GQ:PL	0/1:6,9:15:99:333,0,204
chrIII	122387	.	G	A	143.77	PASS	AC=1;AF=0.5;AN=2;BaseQRankSum=-2.181;DP=11;Dels=0.0;FS=0.0;HaplotypeScore=0.0;MLEAC=1;MLEAF=0.5;MQ=42.0;MQ0=0;MQRankSum=0.143;QD=13.07;ReadPosRankSum=0.466	GT:AD:DP:GQ:PL	0/1:6,5:11:99:172,0,218
chrIII	137718	.	C	T	100.77	PASS	AC=1;AF=0.5;AN=2;BaseQRankSum=0.231;DP=13;Dels=0.0;FS=2.522;HaplotypeScore=0.0;MLEAC=1;MLEAF=0.5;MQ=42.0;MQ0=0;MQRankSum=-0.231;QD=7.75;ReadPosRankSum=-0.077	GT:AD:DP:GQ:PL	0/1:9,4:13:99:129,0,292
chrIII	177188	.	G	A	405.77	PASS	AC=1;AF=0.5;AN=2;BaseQRankSum=1.196;DP=20;Dels=0.0;FS=0.0;HaplotypeScore=0.0;MLEAC=1;MLEAF=0.5;MQ=42.0;MQ0=0;MQRankSum=0.039;QD=20.29;ReadPosRankSum=-0.193	GT:AD:DP:GQ:PL	0/1:8,12:20:99:434,0,264
chrIII	210456	.	C	T	956.77	PASS	AC=1;AF=0.5;AN=2;BaseQRankSum=1.083;DP=47;Dels=0.0;FS=2.628;HaplotypeScore=0.0;MLEAC=1;MLEAF=0.5;MQ=41.96;MQ0=0;MQRankSum=-0.821;QD=20.36;ReadPosRankSum=1.521	GT:AD:DP:GQ:PL	0/1:18,29:47:99:985,0,568
chrIII	211168	.	G	A	1031.77	PASS	AC=1;AF=0.5;AN=2;BaseQRankSum=-1.479;DP=63;Dels=0.0;FS=0.956;HaplotypeScore=0.0;MLEAC=1;MLEAF=0.5;MQ=41.41;MQ0=0;MQRankSum=0.089;QD=16.38;ReadPosRankSum=0.819	GT:AD:DP:GQ:PL	0/1:30,33:63:99:1060,0,939
chrIII	223343	.	C	T	254.77	PASS	AC=1;AF=0.5;AN=2;BaseQRankSum=1.158;DP=59;Dels=0.0;FS=0.0;HaplotypeScore=0.0;MLEAC=1;MLEAF=0.5;MQ=41.29;MQ0=0;MQRankSum=-4.868;QD=4.32;ReadPosRankSum=-5.32	GT:AD:DP:GQ:PL	0/1:47,12:59:99:283,0,1714
chrIII	231465	.	C	T	652.77	PASS	AC=1;AF=0.5;AN=2;BaseQRankSum=-0.446;DP=40;Dels=0.0;FS=2.78;HaplotypeScore=0.0;MLEAC=1;MLEAF=0.5;MQ=42.0;MQ0=0;MQRankSum=0.176;QD=16.32;ReadPosRankSum=-1.718	GT:AD:DP:GQ:PL	0/1:20,20:40:99:681,0,627
chrIII	247325	.	G	A	758.77	PASS	AC=1;AF=0.5;AN=2;BaseQRankSum=0.435;DP=65;Dels=0.0;FS=3.501;HaplotypeScore=0.0;MLEAC=1;MLEAF=0.5;MQ=42.0;MQ0=0;MQRankSum=-0.489;QD=11.67;ReadPosRankSum=1.466	GT:AD:DP:GQ:PL	0/1:39,26:65:99:787,0,1313
chrIII	252749	.	C	T	1359.77	PASS	AC=1;AF=0.5;AN=2;BaseQRankSum=1.983;DP=80;Dels=0.0;FS=6.099;HaplotypeScore=0.0;MLEAC=1;MLEAF=0.5;MQ=41.82;MQ0=0;MQRankSum=0.982;QD=17.0;ReadPosRankSum=0.212	GT:AD:DP:GQ:PL	0/1:39,41:80:99:1388,0,1311
chrIII	296458	.	C	T	507.77	PASS	AC=1;AF=0.5;AN=2;BaseQRankSum=0.973;DP=22;Dels=0.0;FS=0.0;HaplotypeScore=2.9987;MLEAC=1;MLEAF=0.5;MQ=42.0;MQ0=0;MQRankSum=-0.506;QD=23.08;ReadPosRankSum=0.272	GT:AD:DP:GQ:PL	0/1:6,15:22:99:536,0,176
chrIII	311652	.	C	T	1134.77	PASS	AC=1;AF=0.5;AN=2;BaseQRankSum=-0.357;DP=61;Dels=0.0;FS=0.989;HaplotypeScore=0.0;MLEAC=1;MLEAF=0.5;MQ=41.65;MQ0=1;MQRankSum=0.684;QD=18.6;ReadPosRankSum=-0.342	GT:AD:DP:GQ:PL	0/1:27,34:61:99:1163,0,866
chrIV	25040	.	C	T	306.77	PASS	AC=1;AF=0.5;AN=2;BaseQRankSum=0.849;DP=24;Dels=0.0;FS=1.674;HaplotypeScore=0.0;MLEAC=1;MLEAF=0.5;MQ=42.0;MQ0=0;MQRankSum=0.439;QD=12.78;ReadPosRankSum=2.371	GT:AD:DP:GQ:PL	0/1:14,10:24:99:335,0,468
chrIV	34025	.	C	T	166.77	PASS	AC=1;AF=0.5;AN=2;BaseQRankSum=-0.14;DP=18;Dels=0.0;FS=0.0;HaplotypeScore=0.0;MLEAC=1;MLEAF=0.5;MQ=42.0;MQ0=0;MQRankSum=-0.328;QD=9.26;ReadPosRankSum=-0.702	GT:AD:DP:GQ:PL	0/1:12,6:18:99:195,0,409
chrIV	35503	.	C	T	534.77	PASS	AC=1;AF=0.5;AN=2;BaseQRankSum=-0.245;DP=32;Dels=0.0;FS=0.0;HaplotypeScore=0.0;MLEAC=1;MLEAF=0.5;MQ=42.0;MQ0=0;MQRankSum=0.471;QD=16.71;ReadPosRankSum=1.753	GT:AD:DP:GQ:PL	0/1:16,16:32:99:563,0,559
chrIV	48032	.	G	A	544.77	PASS	AC=1;AF=0.5;AN=2;BaseQRankSum=0.81;DP=32;Dels=0.0;FS=0.0;HaplotypeScore=0.0;MLEAC=1;MLEAF=0.5;MQ=41.34;MQ0=1;MQRankSum=2.194;QD=17.02;ReadPosRankSum=-0.968	GT:AD:DP:GQ:PL	0/1:15,17:32:99:573,0,456
chrIV	50471	.	C	T	296.77	PASS	AC=1;AF=0.5;AN=2;BaseQRankSum=-0.634;DP=18;Dels=0.0;FS=0.0;HaplotypeScore=0.0;MLEAC=1;MLEAF=0.5;MQ=42.0;MQ0=0;MQRankSum=-1.63;QD=16.49;ReadPosRankSum=0.181	GT:AD:DP:GQ:PL	0/1:7,11:18:99:325,0,240
chrIV	99907	.	C	T	300.77	PASS	AC=1;AF=0.5;AN=2;BaseQRankSum=0.132;DP=26;Dels=0.0;FS=0.0;HaplotypeScore=0.0;MLEAC=1;MLEAF=0.5;MQ=42.0;MQ0=0;MQRankSum=-1.555;QD=11.57;ReadPosRankSum=-0.132	GT:AD:DP:GQ:PL	0/1:16,10:26:99:329,0,572
chrIV	101631	.	G	A	268.77	PASS	AC=1;AF=0.5;AN=2;BaseQRankSum=0.912;DP=20;Dels=0.0;FS=0.0;HaplotypeScore=0.0;MLEAC=1;MLEAF=0.5;MQ=42.0;MQ0=0;MQRankSum=1.368;QD=13.44;ReadPosRankSum=0.532	GT:AD:DP:GQ:PL	0/1:11,9:20:99:297,0,388
chrIV	136251	.	C	T	307.77	PASS	AC=1;AF=0.5;AN=2;BaseQRankSum=0.363;DP=22;Dels=0.0;FS=1.603;HaplotypeScore=0.0;MLEAC=1;MLEAF=0.5;MQ=42.0;MQ0=0;MQRankSum=-0.495;QD=13.99;ReadPosRankSum=0.033	GT:AD:DP:GQ:PL	0/1:12,10:22:99:336,0,372
chrIV	140129	.	C	T	322.77	PASS	AC=1;AF=0.5;AN=2;BaseQRankSum=-0.094;DP=28;Dels=0.0;FS=1.619;HaplotypeScore=0.0;MLEAC=1;MLEAF=0.5;MQ=42.0;MQ0=0;MQRankSum=0.706;QD=11.53;ReadPosRankSum=0.329	GT:AD:DP:GQ:PL	0/1:17,11:28:99:351,0,586
chrIV	141950	.	C	T	462.77	PASS	AC=1;AF=0.5;AN=2;BaseQRankSum=-0.449;DP=36;Dels=0.0;FS=0.0;HaplotypeScore=0.0;MLEAC=1;MLEAF=0.5;MQ=41.61;MQ0=0;MQRankSum=0.128;QD=12.85;ReadPosRankSum=1.957	GT:AD:DP:GQ:PL	0/1:21,15:36:99:491,0,745
chrIV	146458	.	C	T	616.77	PASS	AC=1;AF=0.5;AN=2;BaseQRankSum=-0.295;DP=39;Dels=0.0;FS=4.773;HaplotypeScore=0.0;MLEAC=1;MLEAF=0.5;MQ=41.57;MQ0=0;MQRankSum=0.042;QD=15.81;ReadPosRankSum=-0.126	GT:AD:DP:GQ:PL	0/1:19,20:39:99:645,0,658
chrIV	155982	.	G	A	199.77	PASS	AC=1;AF=0.5;AN=2;BaseQRankSum=1.087;DP=18;Dels=0.0;FS=2.772;HaplotypeScore=0.0;MLEAC=1;MLEAF=0.5;MQ=42.0;MQ0=0;MQRankSum=0.272;QD=11.1;ReadPosRankSum=-1.721	GT:AD:DP:GQ:PL	0/1:11,7:18:99:228,0,377
chrIV	190095	.	C	T	128.77	PASS	AC=1;AF=0.5;AN=2;BaseQRankSum=-2.608;DP=21;Dels=0.0;FS=28.102;HaplotypeScore=1.6598;MLEAC=1;MLEAF=0.5;MQ=42.0;MQ0=0;MQRankSum=1.907;QD=6.13;ReadPosRankSum=1.44	GT:AD:DP:GQ:PL	0/1:15,6:21:99:157,0,540
chrIV	190976	.	C	T	318.77	PASS	AC=1;AF=0.5;AN=2;BaseQRankSum=0.612;DP=19;Dels=0.0;FS=0.0;HaplotypeScore=0.0;MLEAC=1;MLEAF=0.5;MQ=42.0;MQ0=0;MQRankSum=-1.102;QD=16.78;ReadPosRankSum=-1.429	GT:AD:DP:GQ:PL	0/1:9,10:19:99:347,0,303
chrIV	211086	.	G	A	270.77	PASS	AC=1;AF=0.5;AN=2;BaseQRankSum=-0.38;DP=20;Dels=0.0;FS=2.098;HaplotypeScore=0.0;MLEAC=1;MLEAF=0.5;MQ=41.29;MQ0=0;MQRankSum=-0.304;QD=13.54;ReadPosRankSum=-0.836	GT:AD:DP:GQ:PL	0/1:11,9:20:99:299,0,379
chrIV	221428	.	G	A	136.77	PASS	AC=1;AF=0.5;AN=2;BaseQRankSum=-0.717;DP=11;Dels=0.0;FS=0.0;HaplotypeScore=0.0;MLEAC=1;MLEAF=0.5;MQ=42.0;MQ0=0;MQRankSum=-0.387;QD=12.43;ReadPosRankSum=-1.186	GT:AD:DP:GQ:PL	0/1:6,5:11:99:165,0,207
chrIV	221830	.	G	A	180.77	PASS	AC=1;AF=0.5;AN=2;BaseQRankSum=-0.259;DP=12;Dels=0.0;FS=0.0;HaplotypeScore=0.0;MLEAC=1;MLEAF=0.5;MQ=42.0;MQ0=0;MQRankSum=0.0;QD=15.06;ReadPosRankSum=0.583	GT:AD:DP:GQ:PL	0/1:6,6:12:99:209,0,212
chrIV	226886	.	G	A	657.77	PASS	AC=1;AF=0.5;AN=2;BaseQRankSum=2.102;DP=40;Dels=0.0;FS=6.388;HaplotypeScore=0.0;MLEAC=1;MLEAF=0.5;MQ=40.94;MQ0=2;MQRankSum=0.088;QD=16.44;ReadPosRankSum=-0.555	GT:AD:DP:GQ:PL	0/1:20,20:40:99:686,0,636
chrIV	241666	.	C	T	671.77	PASS	AC=1;AF=0.5;AN=2;BaseQRankSum=0.631;DP=34;Dels=0.0;FS=1.45;HaplotypeScore=0.0;MLEAC=1;MLEAF=0.5;MQ=42.0;MQ0=0;MQRankSum=0.378;QD=19.76;ReadPosRankSum=1.243	GT:AD:DP:GQ:PL	0/1:12,22:34:99:700,0,369
chrIV	241965	.	C	T	163.77	PASS	AC=1;AF=0.5;AN=2;BaseQRankSum=-0.054;DP=16;Dels=0.0;FS=2.158;HaplotypeScore=0.0;MLEAC=1;MLEAF=0.5;MQ=42.0;MQ0=0;MQRankSum=0.922;QD=10.24;ReadPosRankSum=0.922	GT:AD:DP:GQ:PL	0/1:10,6:16:99:192,0,317
chrIV	248351	.	C	T	108.77	PASS	AC=1;AF=0.5;AN=2;BaseQRankSum=1.398;DP=11;Dels=0.0;FS=7.123;HaplotypeScore=0.0;MLEAC=1;MLEAF=0.5;MQ=42.0;MQ0=0;MQRankSum=-0.278;QD=9.89;ReadPosRankSum=1.246	GT:AD:DP:GQ:PL	0/1:7,4:11:99:137,0,213
chrIV	316933	.	C	T	236.77	PASS	AC=1;AF=0.5;AN=2;BaseQRankSum=-2.209;DP=21;Dels=0.0;FS=4.612;HaplotypeScore=0.0;MLEAC=1;MLEAF=0.5;MQ=42.0;MQ0=0;MQRankSum=-0.978;QD=11.27;ReadPosRankSum=-0.398	GT:AD:DP:GQ:PL	0/1:13,8:21:99:265,0,481
chrIV	331011	.	C	T	302.77	PASS	AC=1;AF=0.5;AN=2;BaseQRankSum=-0.099;DP=22;Dels=0.0;FS=1.603;HaplotypeScore=0.0;MLEAC=1;MLEAF=0.5;MQ=42.0;MQ0=0;MQRankSum=1.484;QD=13.76;ReadPosRankSum=-1.022	GT:AD:DP:GQ:PL	0/1:12,10:22:99:331,0,396
chrIV	334531	.	G	A	384.77	PASS	AC=1;AF=0.5;AN=2;BaseQRankSum=-0.589;DP=23;Dels=0.0;FS=0.0;HaplotypeScore=0.0;MLEAC=1;MLEAF=0.5;MQ=41.36;MQ0=0;MQRankSum=0.527;QD=16.73;ReadPosRankSum=-0.031	GT:AD:DP:GQ:PL	0/1:10,13:23:99:413,0,310
chrIV	367098	.	C	T	612.77	PASS	AC=1;AF=0.5;AN=2;BaseQRankSum=0.29;DP=42;Dels=0.0;FS=0.0;HaplotypeScore=0.0;MLEAC=1;MLEAF=0.5;MQ=41.95;MQ0=0;MQRankSum=0.113;QD=14.59;ReadPosRankSum=0.365	GT:AD:DP:GQ:PL	0/1:22,20:42:99:641,0,711
chrIV	412497	.	C	T	2732.77	PASS	AC=1;AF=0.5;AN=2;BaseQRankSum=-0.403;DP=165;Dels=0.0;FS=0.0;HaplotypeScore=0.0;MLEAC=1;MLEAF=0.5;MQ=41.91;MQ0=0;MQRankSum=0.905;QD=16.56;ReadPosRankSum=1.041	GT:AD:DP:GQ:PL	0/1:84,81:165:99:2761,0,2850
chrIV	416697	.	G	A	1604.77	PASS	AC=1;AF=0.5;AN=2;BaseQRankSum=1.276;DP=98;Dels=0.0;FS=3.792;HaplotypeScore=0.0;MLEAC=1;MLEAF=0.5;MQ=42.0;MQ0=0;MQRankSum=-0.664;QD=16.38;ReadPosRankSum=0.33	GT:AD:DP:GQ:PL	0/1:48,50:98:99:1633,0,1651
chrIV	430770	.	C	T	1880.77	PASS	AC=1;AF=0.5;AN=2;BaseQRankSum=1.688;DP=120;Dels=0.0;FS=2.303;HaplotypeScore=3.4611;MLEAC=1;MLEAF=0.5;MQ=42.0;MQ0=0;MQRankSum=0.16;QD=15.67;ReadPosRankSum=-1.358	GT:AD:DP:GQ:PL	0/1:62,58:120:99:1909,0,2007
chrIV	441807	.	C	T	486.77	PASS	AC=1;AF=0.5;AN=2;BaseQRankSum=-1.297;DP=26;Dels=0.0;FS=4.039;HaplotypeScore=0.0;MLEAC=1;MLEAF=0.5;MQ=42.0;MQ0=0;MQRankSum=-0.778;QD=18.72;ReadPosRankSum=0.934	GT:AD:DP:GQ:PL	0/1:11,15:26:99:515,0,368
chrIV	452632	.	G	A	207.77	PASS	AC=1;AF=0.5;AN=2;BaseQRankSum=1.733;DP=18;Dels=0.0;FS=0.0;HaplotypeScore=0.0;MLEAC=1;MLEAF=0.5;MQ=42.0;MQ0=0;MQRankSum=1.111;QD=11.54;ReadPosRankSum=-1.377	GT:AD:DP:GQ:PL	0/1:10,8:18:99:236,0,334
chrIV	459535	.	C	T	647.77	PASS	AC=1;AF=0.5;AN=2;BaseQRankSum=-1.505;DP=49;Dels=0.0;FS=2.535;HaplotypeScore=0.0;MLEAC=1;MLEAF=0.5;MQ=41.96;MQ0=0;MQRankSum=0.778;QD=13.22;ReadPosRankSum=-0.737	GT:AD:DP:GQ:PL	0/1:28,21:49:99:676,0,967
chrIV	465528	.	C	T	1059.77	PASS	AC=1;AF=0.5;AN=2;BaseQRankSum=-0.671;DP=53;Dels=0.0;FS=2.35;HaplotypeScore=5.6941;MLEAC=1;MLEAF=0.5;MQ=41.73;MQ0=0;MQRankSum=0.877;QD=20.0;ReadPosRankSum=1.044	GT:AD:DP:GQ:PL	0/1:21,31:53:99:1088,0,568
chrIV	525965	.	C	T	442.77	PASS	AC=1;AF=0.5;AN=2;BaseQRankSum=-1.7;DP=35;Dels=0.0;FS=1.32;HaplotypeScore=0.0;MLEAC=1;MLEAF=0.5;MQ=41.94;MQ0=0;MQRankSum=-0.611;QD=12.65;ReadPosRankSum=-0.809	GT:AD:DP:GQ:PL	0/1:18,17:35:99:471,0,634
chrIV	547696	.	C	T	375.77	PASS	AC=2;AF=1.0;AN=2;DP=11;Dels=0.0;FS=0.0;HaplotypeScore=0.0;MLEAC=2;MLEAF=1.0;MQ=40.64;MQ0=0;QD=34.16	GT:AD:DP:GQ:PL	1/1:0,11:11:30:404,30,0
chrIV	556170	.	G	A	344.77	PASS	AC=1;AF=0.5;AN=2;BaseQRankSum=1.091;DP=21;Dels=0.0;FS=4.036;HaplotypeScore=0.0;MLEAC=1;MLEAF=0.5;MQ=42.0;MQ0=0;MQRankSum=1.444;QD=16.42;ReadPosRankSum=0.176	GT:AD:DP:GQ:PL	0/1:10,11:21:99:373,0,315
chrIV	578514	.	C	T	165.77	PASS	AC=1;AF=0.5;AN=2;BaseQRankSum=0.194;DP=14;Dels=0.0;FS=2.363;HaplotypeScore=0.0;MLEAC=1;MLEAF=0.5;MQ=42.0;MQ0=0;MQRankSum=-0.839;QD=11.84;ReadPosRankSum=-0.581	GT:AD:DP:GQ:PL	0/1:8,6:14:99:194,0,272
chrIV	579420	.	C	T	279.77	PASS	AC=1;AF=0.5;AN=2;BaseQRankSum=0.959;DP=21;Dels=0.0;FS=4.801;HaplotypeScore=0.0;MLEAC=1;MLEAF=0.5;MQ=42.0;MQ0=0;MQRankSum=0.036;QD=13.32;ReadPosRankSum=-0.036	GT:AD:DP:GQ:PL	0/1:12,9:21:99:308,0,420
chrIV	588255	.	G	A	195.77	PASS	AC=1;AF=0.5;AN=2;BaseQRankSum=0.887;DP=19;Dels=0.0;FS=2.199;HaplotypeScore=0.0;MLEAC=1;MLEAF=0.5;MQ=42.0;MQ0=0;MQRankSum=0.634;QD=10.3;ReadPosRankSum=-0.549	GT:AD:DP:GQ:PL	0/1:12,7:19:99:224,0,368
chrIV	588338	.	G	A	392.77	PASS	AC=1;AF=0.5;AN=2;BaseQRankSum=-2.0;DP=23;Dels=0.0;FS=0.0;HaplotypeScore=0.0;MLEAC=1;MLEAF=0.5;MQ=42.0;MQ0=0;MQRankSum=0.092;QD=17.08;ReadPosRankSum=-0.092	GT:AD:DP:GQ:PL	0/1:11,12:23:99:421,0,356
chrIV	652703	.	C	T	246.77	PASS	AC=1;AF=0.5;AN=2;BaseQRankSum=1.555;DP=15;Dels=0.0;FS=0.0;HaplotypeScore=0.0;MLEAC=1;MLEAF=0.5;MQ=41.01;MQ0=0;MQRankSum=-0.652;QD=16.45;ReadPosRankSum=0.556	GT:AD:DP:GQ:PL	0/1:7,8:15:99:275,0,243
chrIV	666728	.	G	A	273.77	PASS	AC=1;AF=0.5;AN=2;BaseQRankSum=-1.736;DP=22;Dels=0.0;FS=0.0;HaplotypeScore=0.0;MLEAC=1;MLEAF=0.5;MQ=42.0;MQ0=0;MQRankSum=-0.935;QD=12.44;ReadPosRankSum=1.068	GT:AD:DP:GQ:PL	0/1:13,9:22:99:302,0,435
chrIV	694398	.	C	T	319.77	PASS	AC=1;AF=0.5;AN=2;BaseQRankSum=-0.038;DP=20;Dels=0.0;FS=0.0;HaplotypeScore=0.0;MLEAC=1;MLEAF=0.5;MQ=42.0;MQ0=0;MQRankSum=1.096;QD=15.99;ReadPosRankSum=-0.869	GT:AD:DP:GQ:PL	0/1:10,10:20:99:348,0,349
chrIV	715398	.	G	A	287.77	PASS	AC=1;AF=0.5;AN=2;BaseQRankSum=1.184;DP=19;Dels=0.0;FS=1.829;HaplotypeScore=0.0;MLEAC=1;MLEAF=0.5;MQ=41.22;MQ0=0;MQRankSum=0.939;QD=15.15;ReadPosRankSum=0.776	GT:AD:DP:GQ:PL	0/1:10,9:19:99:316,0,322
chrIV	730913	.	G	A	119.77	PASS	AC=1;AF=0.5;AN=2;BaseQRankSum=-2.307;DP=30;Dels=0.0;FS=2.576;HaplotypeScore=0.0;MLEAC=1;MLEAF=0.5;MQ=41.93;MQ0=0;MQRankSum=-0.544;QD=3.99;ReadPosRankSum=-1.892	GT:AD:DP:GQ:PL	0/1:24,6:30:99:148,0,861
chrIV	770929	.	C	T	844.77	PASS	AC=1;AF=0.5;AN=2;BaseQRankSum=1.916;DP=58;Dels=0.0;FS=5.342;HaplotypeScore=0.0;MLEAC=1;MLEAF=0.5;MQ=41.75;MQ0=0;MQRankSum=-0.031;QD=14.56;ReadPosRankSum=1.178	GT:AD:DP:GQ:PL	0/1:33,25:58:99:873,0,1135
chrIV	802658	.	C	T	378.77	PASS	AC=1;AF=0.5;AN=2;BaseQRankSum=-0.066;DP=29;Dels=0.0;FS=3.267;HaplotypeScore=0.0;MLEAC=1;MLEAF=0.5;MQ=41.3;MQ0=0;MQRankSum=0.863;QD=13.06;ReadPosRankSum=0.376	GT:AD:DP:GQ:PL	0/1:17,12:29:99:407,0,561
chrIV	806553	.	C	T	519.77	PASS	AC=1;AF=0.5;AN=2;BaseQRankSum=-0.835;DP=24;Dels=0.0;FS=2.917;HaplotypeScore=0.0;MLEAC=1;MLEAF=0.5;MQ=42.0;MQ0=0;MQRankSum=-0.954;QD=21.66;ReadPosRankSum=-0.417	GT:AD:DP:GQ:PL	0/1:9,15:24:99:548,0,300
chrIV	806605	.	C	T	387.77	PASS	AC=1;AF=0.5;AN=2;BaseQRankSum=-1.893;DP=36;Dels=0.0;FS=0.0;HaplotypeScore=0.0;MLEAC=1;MLEAF=0.5;MQ=41.43;MQ0=0;MQRankSum=0.0;QD=10.77;ReadPosRankSum=-0.77	GT:AD:DP:GQ:PL	0/1:21,15:36:99:416,0,673
chrIV	817081	.	C	T	188.77	PASS	AC=1;AF=0.5;AN=2;BaseQRankSum=1.506;DP=20;Dels=0.0;FS=0.0;HaplotypeScore=3.9733;MLEAC=1;MLEAF=0.5;MQ=41.26;MQ0=0;MQRankSum=0.0;QD=9.44;ReadPosRankSum=0.713	GT:AD:DP:GQ:PL	0/1:13,7:20:99:217,0,446
chrIV	831563	.	G	A	948.77	PASS	AC=1;AF=0.5;AN=2;BaseQRankSum=0.226;DP=62;Dels=0.0;FS=3.414;HaplotypeScore=0.0;MLEAC=1;MLEAF=0.5;MQ=41.74;MQ0=0;MQRankSum=1.171;QD=15.3;ReadPosRankSum=0.593	GT:AD:DP:GQ:PL	0/1:33,29:62:99:977,0,1107
chrIV	831764	.	G	A	695.77	PASS	AC=1;AF=0.5;AN=2;BaseQRankSum=-1.42;DP=44;Dels=0.0;FS=7.897;HaplotypeScore=0.0;MLEAC=1;MLEAF=0.5;MQ=42.0;MQ0=0;MQRankSum=-0.153;QD=15.81;ReadPosRankSum=-2.547	GT:AD:DP:GQ:PL	0/1:22,22:44:99:724,0,768
chrIV	855454	.	G	A	766.77	PASS	AC=1;AF=0.5;AN=2;BaseQRankSum=-0.913;DP=41;Dels=0.0;FS=5.098;HaplotypeScore=0.0;MLEAC=1;MLEAF=0.5;MQ=41.64;MQ0=0;MQRankSum=0.966;QD=18.7;ReadPosRankSum=-1.072	GT:AD:DP:GQ:PL	0/1:17,24:41:99:795,0,556
chrIV	861691	.	C	T	1009.77	PASS	AC=1;AF=0.5;AN=2;BaseQRankSum=-0.137;DP=46;Dels=0.0;FS=6.329;HaplotypeScore=0.0;MLEAC=1;MLEAF=0.5;MQ=42.0;MQ0=0;MQRankSum=0.705;QD=21.95;ReadPosRankSum=0.387	GT:AD:DP:GQ:PL	0/1:17,29:46:99:1038,0,554
chrIV	864875	.	G	A	105.77	PASS	AC=1;AF=0.5;AN=2;BaseQRankSum=0.577;DP=26;Dels=0.0;FS=5.395;HaplotypeScore=7.9305;MLEAC=1;MLEAF=0.5;MQ=41.92;MQ0=0;MQRankSum=-0.577;QD=4.07;ReadPosRankSum=1.325	GT:AD:DP:GQ:PL	0/1:20,5:26:99:134,0,749
chrIV	927188	.	C	T	1760.77	PASS	AC=1;AF=0.5;AN=2;BaseQRankSum=0.038;DP=112;Dels=0.0;FS=23.739;HaplotypeScore=0.0;MLEAC=1;MLEAF=0.5;MQ=41.87;MQ0=0;MQRankSum=0.09;QD=15.72;ReadPosRankSum=-1.082	GT:AD:DP:GQ:PL	0/1:60,52:112:99:1789,0,2023
chrIV	952209	.	G	A	547.77	PASS	AC=1;AF=0.5;AN=2;BaseQRankSum=-0.862;DP=38;Dels=0.0;FS=0.0;HaplotypeScore=0.0;MLEAC=1;MLEAF=0.5;MQ=42.0;MQ0=0;MQRankSum=0.365;QD=14.41;ReadPosRankSum=-1.301	GT:AD:DP:GQ:PL	0/1:20,18:38:99:576,0,707
chrIV	967697	.	C	T	265.77	PASS	AC=1;AF=0.5;AN=2;BaseQRankSum=1.365;DP=14;Dels=0.0;FS=12.601;HaplotypeScore=0.0;MLEAC=1;MLEAF=0.5;MQ=40.94;MQ0=0;MQRankSum=0.715;QD=18.98;ReadPosRankSum=1.222	GT:AD:DP:GQ:PL	0/1:6,8:14:99:294,0,183
chrIV	1006713	.	G	A	760.77	PASS	AC=1;AF=0.5;AN=2;BaseQRankSum=1.167;DP=30;Dels=0.0;FS=1.987;HaplotypeScore=0.0;MLEAC=1;MLEAF=0.5;MQ=42.0;MQ0=0;MQRankSum=-1.218;QD=25.36;ReadPosRankSum=-1.218	GT:AD:DP:GQ:PL	0/1:6,24:30:99:789,0,159
chrIV	1014006	.	G	A	318.77	PASS	AC=1;AF=0.5;AN=2;BaseQRankSum=-1.035;DP=28;Dels=0.0;FS=3.556;HaplotypeScore=0.0;MLEAC=1;MLEAF=0.5;MQ=42.0;MQ0=0;MQRankSum=0.282;QD=11.38;ReadPosRankSum=0.659	GT:AD:DP:GQ:PL	0/1:17,11:28:99:347,0,490
chrIV	1015846	.	G	A	139.77	PASS	AC=1;AF=0.5;AN=2;BaseQRankSum=0.752;DP=15;Dels=0.0;FS=0.0;HaplotypeScore=0.0;MLEAC=1;MLEAF=0.5;MQ=42.0;MQ0=0;MQRankSum=0.637;QD=9.32;ReadPosRankSum=0.058	GT:AD:DP:GQ:PL	0/1:8,7:15:99:168,0,274
chrIV	1035665	.	G	A	250.77	PASS	AC=1;AF=0.5;AN=2;BaseQRankSum=-0.556;DP=15;Dels=0.0;FS=0.0;HaplotypeScore=0.0;MLEAC=1;MLEAF=0.5;MQ=41.01;MQ0=0;MQRankSum=-0.652;QD=16.72;ReadPosRankSum=-0.652	GT:AD:DP:GQ:PL	0/1:7,8:15:99:279,0,230
chrIV	1057339	.	C	T	534.77	PASS	AC=1;AF=0.5;AN=2;BaseQRankSum=1.357;DP=27;Dels=0.0;FS=1.574;HaplotypeScore=0.0;MLEAC=1;MLEAF=0.5;MQ=42.0;MQ0=0;MQRankSum=-0.074;QD=19.81;ReadPosRankSum=1.258	GT:AD:DP:GQ:PL	0/1:11,16:27:99:563,0,354
chrIV	1102196	.	G	A	367.77	PASS	AC=1;AF=0.5;AN=2;BaseQRankSum=0.623;DP=14;Dels=0.0;FS=0.0;HaplotypeScore=0.0;MLEAC=1;MLEAF=0.5;MQ=40.94;MQ0=0;MQRankSum=-0.623;QD=26.27;ReadPosRankSum=-0.467	GT:AD:DP:GQ:PL	0/1:3,11:14:80:396,0,80
chrIV	1156037	.	G	A	347.77	PASS	AC=1;AF=0.5;AN=2;BaseQRankSum=1.101;DP=26;Dels=0.0;FS=0.0;HaplotypeScore=0.0;MLEAC=1;MLEAF=0.5;MQ=40.35;MQ0=2;MQRankSum=0.811;QD=13.38;ReadPosRankSum=-0.521	GT:AD:DP:GQ:PL	0/1:14,12:26:99:376,0,445
chrIV	1262588	.	C	T	789.77	PASS	AC=1;AF=0.5;AN=2;BaseQRankSum=0.126;DP=50;Dels=0.0;FS=5.948;HaplotypeScore=0.0;MLEAC=1;MLEAF=0.5;MQ=41.92;MQ0=0;MQRankSum=1.369;QD=15.8;ReadPosRankSum=0.651	GT:AD:DP:GQ:PL	0/1:26,24:50:99:818,0,874
chrIV	1278301	.	C	T	1882.77	PASS	AC=1;AF=0.5;AN=2;BaseQRankSum=-0.449;DP=107;Dels=0.0;FS=11.647;HaplotypeScore=0.0;MLEAC=1;MLEAF=0.5;MQ=41.87;MQ0=0;MQRankSum=0.254;QD=17.6;ReadPosRankSum=-1.51	GT:AD:DP:GQ:PL	0/1:47,60:107:99:1911,0,1540
chrIV	1383615	.	C	T	396.77	PASS	AC=1;AF=0.5;AN=2;BaseQRankSum=1.446;DP=23;Dels=0.0;FS=3.976;HaplotypeScore=0.0;MLEAC=1;MLEAF=0.5;MQ=41.92;MQ0=0;MQRankSum=-0.523;QD=17.25;ReadPosRankSum=-0.954	GT:AD:DP:GQ:PL	0/1:11,12:23:99:425,0,379
chrIV	1387332	.	C	T	322.77	PASS	AC=1;AF=0.5;AN=2;BaseQRankSum=0.133;DP=19;Dels=0.0;FS=2.003;HaplotypeScore=0.0;MLEAC=1;MLEAF=0.5;MQ=42.0;MQ0=0;MQRankSum=-0.578;QD=16.99;ReadPosRankSum=0.666	GT:AD:DP:GQ:PL	0/1:9,10:19:99:351,0,222
chrIV	1388569	.	C	T	165.77	PASS	AC=1;AF=0.5;AN=2;BaseQRankSum=-0.635;DP=16;Dels=0.0;FS=2.331;HaplotypeScore=0.0;MLEAC=1;MLEAF=0.5;MQ=42.0;MQ0=0;MQRankSum=0.212;QD=10.36;ReadPosRankSum=-0.212	GT:AD:DP:GQ:PL	0/1:9,7:16:99:194,0,252
chrIV	1402903	.	C	T	242.77	PASS	AC=1;AF=0.5;AN=2;BaseQRankSum=-0.818;DP=17;Dels=0.0;FS=2.077;HaplotypeScore=0.0;MLEAC=1;MLEAF=0.5;MQ=42.0;MQ0=0;MQRankSum=-0.048;QD=14.28;ReadPosRankSum=-1.01	GT:AD:DP:GQ:PL	0/1:9,8:17:99:271,0,314
chrIV	1402950	.	C	T	137.77	PASS	AC=1;AF=0.5;AN=2;BaseQRankSum=0.135;DP=13;Dels=0.0;FS=2.817;HaplotypeScore=0.0;MLEAC=1;MLEAF=0.5;MQ=40.35;MQ0=1;MQRankSum=-1.0;QD=10.6;ReadPosRankSum=0.244	GT:AD:DP:GQ:PL	0/1:8,5:13:99:166,0,250
chrIV	1433430	.	G	A	451.77	PASS	AC=1;AF=0.5;AN=2;BaseQRankSum=0.832;DP=34;Dels=0.0;FS=10.387;HaplotypeScore=0.734;MLEAC=1;MLEAF=0.5;MQ=41.58;MQ0=0;MQRankSum=0.451;QD=13.29;ReadPosRankSum=1.595	GT:AD:DP:GQ:PL	0/1:19,15:34:99:480,0,604
chrIV	1459358	.	G	A	123.77	PASS	AC=1;AF=0.5;AN=2;BaseQRankSum=-0.8;DP=14;Dels=0.0;FS=0.0;HaplotypeScore=0.0;MLEAC=1;MLEAF=0.5;MQ=42.0;MQ0=0;MQRankSum=-1.067;QD=8.84;ReadPosRankSum=-0.4	GT:AD:DP:GQ:PL	0/1:9,5:14:99:152,0,311
chrIV	1468357	.	G	A	351.77	PASS	AC=1;AF=0.5;AN=2;BaseQRankSum=-2.413;DP=29;Dels=0.0;FS=4.316;HaplotypeScore=0.0;MLEAC=1;MLEAF=0.5;MQ=42.0;MQ0=0;MQRankSum=0.686;QD=12.13;ReadPosRankSum=0.509	GT:AD:DP:GQ:PL	0/1:17,12:29:99:380,0,594
chrIV	1478454	.	C	T	478.77	PASS	AC=1;AF=0.5;AN=2;BaseQRankSum=-0.995;DP=30;Dels=0.0;FS=0.0;HaplotypeScore=0.0;MLEAC=1;MLEAF=0.5;MQ=42.0;MQ0=0;MQRankSum=0.456;QD=15.96;ReadPosRankSum=-0.373	GT:AD:DP:GQ:PL	0/1:15,15:30:99:507,0,516
chrIV	1487158	.	C	T	456.77	PASS	AC=1;AF=0.5;AN=2;BaseQRankSum=2.047;DP=23;Dels=0.0;FS=6.415;HaplotypeScore=0.0;MLEAC=1;MLEAF=0.5;MQ=42.0;MQ0=0;MQRankSum=-1.354;QD=19.86;ReadPosRankSum=-0.22	GT:AD:DP:GQ:PL	0/1:9,14:23:99:485,0,274
chrIV	1489211	.	G	A	493.77	PASS	AC=1;AF=0.5;AN=2;BaseQRankSum=1.257;DP=38;Dels=0.0;FS=1.559;HaplotypeScore=0.0;MLEAC=1;MLEAF=0.5;MQ=42.0;MQ0=0;MQRankSum=0.34;QD=12.99;ReadPosRankSum=-1.611	GT:AD:DP:GQ:PL	0/1:22,16:38:99:522,0,707
chrIV	1489793	.	G	A	698.77	PASS	AC=1;AF=0.5;AN=2;BaseQRankSum=0.015;DP=37;Dels=0.0;FS=2.844;HaplotypeScore=0.0;MLEAC=1;MLEAF=0.5;MQ=42.0;MQ0=0;MQRankSum=0.935;QD=18.89;ReadPosRankSum=-1.18	GT:AD:DP:GQ:PL	0/1:16,21:37:99:727,0,459
chrIV	1495899	.	G	A	735.77	PASS	AC=1;AF=0.5;AN=2;BaseQRankSum=1.05;DP=23;Dels=0.0;FS=2.521;HaplotypeScore=0.0;MLEAC=1;MLEAF=0.5;MQ=41.36;MQ0=0;MQRankSum=1.963;QD=31.99;ReadPosRankSum=-1.232	GT:AD:DP:GQ:PL	0/1:3,20:23:42:764,0,42
chrIV	1500888	.	G	A	925.77	PASS	AC=1;AF=0.5;AN=2;BaseQRankSum=2.777;DP=61;Dels=0.0;FS=0.0;HaplotypeScore=0.0;MLEAC=1;MLEAF=0.5;MQ=41.47;MQ0=0;MQRankSum=0.599;QD=15.18;ReadPosRankSum=-1.349	GT:AD:DP:GQ:PL	0/1:31,30:61:99:954,0,992
chrIV	1501752	.	C	T	702.77	PASS	AC=1;AF=0.5;AN=2;BaseQRankSum=-0.942;DP=45;Dels=0.0;FS=11.272;HaplotypeScore=0.0;MLEAC=1;MLEAF=0.5;MQ=42.0;MQ0=0;MQRankSum=-0.057;QD=15.62;ReadPosRankSum=0.647	GT:AD:DP:GQ:PL	0/1:22,23:45:99:731,0,719
chrV	16314	.	C	T	2019.77	PASS	AC=2;AF=1.0;AN=2;DP=52;Dels=0.0;FS=0.0;HaplotypeScore=0.9947;MLEAC=2;MLEAF=1.0;MQ=41.45;MQ0=0;QD=28.23	GT:AD:DP:GQ:PL	1/1:0,52:52:99:2048,153,0
chrV	16494	.	C	T	413.77	PASS	AC=1;AF=0.5;AN=2;BaseQRankSum=1.843;DP=28;Dels=0.0;FS=3.637;HaplotypeScore=0.0;MLEAC=1;MLEAF=0.5;MQ=42.0;MQ0=0;MQRankSum=1.06;QD=14.78;ReadPosRankSum=1.843	GT:AD:DP:GQ:PL	0/1:15,13:28:99:442,0,472
chrV	16570	.	C	T	798.77	PASS	AC=1;AF=0.5;AN=2;BaseQRankSum=0.066;DP=51;Dels=0.0;FS=0.0;HaplotypeScore=0.0;MLEAC=1;MLEAF=0.5;MQ=41.39;MQ0=0;MQRankSum=1.178;QD=15.66;ReadPosRankSum=1.121	GT:AD:DP:GQ:PL	0/1:26,25:51:99:827,0,873
chrV	17874	.	C	T	164.77	PASS	AC=1;AF=0.5;AN=2;BaseQRankSum=0.352;DP=17;Dels=0.0;FS=0.0;HaplotypeScore=0.0;MLEAC=1;MLEAF=0.5;MQ=42.0;MQ0=0;MQRankSum=-0.151;QD=9.69;ReadPosRankSum=-0.05	GT:AD:DP:GQ:PL	0/1:11,6:17:99:193,0,378
chrV	32890	.	G	A	215.77	PASS	AC=1;AF=0.5;AN=2;BaseQRankSum=0.95;DP=19;Dels=0.0;FS=8.318;HaplotypeScore=0.0;MLEAC=1;MLEAF=0.5;MQ=42.0;MQ0=0;MQRankSum=-0.619;QD=11.36;ReadPosRankSum=-0.454	GT:AD:DP:GQ:PL	0/1:11,8:19:99:244,0,401
chrV	33015	.	G	A	469.77	PASS	AC=1;AF=0.5;AN=2;BaseQRankSum=1.287;DP=25;Dels=0.0;FS=12.511;HaplotypeScore=0.0;MLEAC=1;MLEAF=0.5;MQ=42.0;MQ0=0;MQRankSum=0.52;QD=18.79;ReadPosRankSum=-1.834	GT:AD:DP:GQ:PL	0/1:11,14:25:99:498,0,331
chrV	44485	.	C	T	277.77	PASS	AC=1;AF=0.5;AN=2;BaseQRankSum=0.495;DP=22;Dels=0.0;FS=4.589;HaplotypeScore=0.0;MLEAC=1;MLEAF=0.5;MQ=42.0;MQ0=0;MQRankSum=-0.231;QD=12.63;ReadPosRankSum=-1.418	GT:AD:DP:GQ:PL	0/1:12,10:22:99:306,0,419
chrV	117782	.	G	A	843.77	PASS	AC=1;AF=0.5;AN=2;BaseQRankSum=-0.923;DP=62;Dels=0.0;FS=0.0;HaplotypeScore=0.0;MLEAC=1;MLEAF=0.5;MQ=42.0;MQ0=0;MQRankSum=-1.391;QD=13.61;ReadPosRankSum=0.014	GT:AD:DP:GQ:PL	0/1:35,27:62:99:872,0,1086
chrV	140372	.	G	A	194.77	PASS	AC=1;AF=0.5;AN=2;BaseQRankSum=1.133;DP=10;Dels=0.0;FS=3.979;HaplotypeScore=0.0;MLEAC=1;MLEAF=0.5;MQ=40.56;MQ0=0;MQRankSum=-1.133;QD=19.48;ReadPosRankSum=0.0	GT:AD:DP:GQ:PL	0/1:4,6:10:99:223,0,123
chrV	142403	.	G	A	632.77	PASS	AC=1;AF=0.5;AN=2;BaseQRankSum=0.061;DP=31;Dels=0.0;FS=0.0;HaplotypeScore=0.0;MLEAC=1;MLEAF=0.5;MQ=42.0;MQ0=0;MQRankSum=-0.953;QD=20.41;ReadPosRankSum=-0.507	GT:AD:DP:GQ:PL	0/1:12,19:31:99:661,0,407
chrV	167395	.	G	A	184.77	PASS	AC=1;AF=0.5;AN=2;BaseQRankSum=1.532;DP=11;Dels=0.0;FS=18.195;HaplotypeScore=0.0;MLEAC=1;MLEAF=0.5;MQ=42.0;MQ0=0;MQRankSum=-0.825;QD=16.8;ReadPosRankSum=-0.143	GT:AD:DP:GQ:PL	0/1:5,6:11:99:213,0,155
chrV	202551	.	C	T	951.77	PASS	AC=1;AF=0.5;AN=2;BaseQRankSum=0.561;DP=51;Dels=0.0;FS=8.376;HaplotypeScore=0.0;MLEAC=1;MLEAF=0.5;MQ=42.0;MQ0=0;MQRankSum=-1.113;QD=18.66;ReadPosRankSum=-0.751	GT:AD:DP:GQ:PL	0/1:22,29:51:99:980,0,737
chrV	202696	.	C	T	749.77	PASS	AC=1;AF=0.5;AN=2;BaseQRankSum=0.922;DP=50;Dels=0.0;FS=4.022;HaplotypeScore=0.0;MLEAC=1;MLEAF=0.5;MQ=41.92;MQ0=0;MQRankSum=-0.379;QD=15.0;ReadPosRankSum=0.029	GT:AD:DP:GQ:PL	0/1:26,24:50:99:778,0,848
chrV	214061	.	C	T	223.77	PASS	AC=1;AF=0.5;AN=2;BaseQRankSum=-0.054;DP=26;Dels=0.0;FS=0.0;HaplotypeScore=0.0;MLEAC=1;MLEAF=0.5;MQ=42.0;MQ0=0;MQRankSum=0.539;QD=8.61;ReadPosRankSum=-1.671	GT:AD:DP:GQ:PL	0/1:17,9:26:99:252,0,583
chrV	219741	.	G	A	287.77	PASS	AC=1;AF=0.5;AN=2;BaseQRankSum=-0.115;DP=29;Dels=0.0;FS=0.0;HaplotypeScore=0.9999;MLEAC=1;MLEAF=0.5;MQ=41.93;MQ0=0;MQRankSum=0.344;QD=9.92;ReadPosRankSum=-0.849	GT:AD:DP:GQ:PL	0/1:19,10:29:99:316,0,671
chrV	233309	.	C	T	523.77	PASS	AC=1;AF=0.5;AN=2;BaseQRankSum=-0.627;DP=28;Dels=0.0;FS=0.0;HaplotypeScore=0.0;MLEAC=1;MLEAF=0.5;MQ=42.0;MQ0=0;MQRankSum=-0.58;QD=18.71;ReadPosRankSum=1.37	GT:AD:DP:GQ:PL	0/1:12,16:28:99:552,0,367
chrV	238036	.	G	A	159.77	PASS	AC=1;AF=0.5;AN=2;BaseQRankSum=-0.317;DP=20;Dels=0.0;FS=0.0;HaplotypeScore=0.0;MLEAC=1;MLEAF=0.5;MQ=41.26;MQ0=0;MQRankSum=-0.238;QD=7.99;ReadPosRankSum=-1.347	GT:AD:DP:GQ:PL	0/1:13,7:20:99:188,0,462
chrV	261002	.	G	A	302.77	PASS	AC=1;AF=0.5;AN=2;BaseQRankSum=-2.062;DP=23;Dels=0.0;FS=8.098;HaplotypeScore=0.0;MLEAC=1;MLEAF=0.5;MQ=42.0;MQ0=0;MQRankSum=-0.769;QD=13.16;ReadPosRankSum=-2.493	GT:AD:DP:GQ:PL	0/1:12,11:23:99:331,0,431
chrV	284439	.	C	T	570.77	PASS	AC=1;AF=0.5;AN=2;BaseQRankSum=-0.929;DP=31;Dels=0.0;FS=0.0;HaplotypeScore=1.9995;MLEAC=1;MLEAF=0.5;MQ=42.0;MQ0=0;MQRankSum=1.218;QD=18.41;ReadPosRankSum=2.044	GT:AD:DP:GQ:PL	0/1:11,20:31:99:599,0,345
chrV	292248	.	C	T	313.77	PASS	AC=1;AF=0.5;AN=2;BaseQRankSum=0.89;DP=22;Dels=0.0;FS=1.768;HaplotypeScore=0.0;MLEAC=1;MLEAF=0.5;MQ=42.0;MQ0=0;MQRankSum=0.363;QD=14.26;ReadPosRankSum=0.89	GT:AD:DP:GQ:PL	0/1:12,10:22:99:342,0,417
chrV	292901	.	C	T	146.77	PASS	AC=1;AF=0.5;AN=2;BaseQRankSum=0.825;DP=11;Dels=0.0;FS=0.0;HaplotypeScore=0.0;MLEAC=1;MLEAF=0.5;MQ=42.0;MQ0=0;MQRankSum=0.143;QD=13.34;ReadPosRankSum=-0.717	GT:AD:DP:GQ:PL	0/1:6,5:11:99:175,0,214
chrV	298888	.	C	T	214.77	PASS	AC=1;AF=0.5;AN=2;BaseQRankSum=-0.106;DP=16;Dels=0.0;FS=2.331;HaplotypeScore=0.0;MLEAC=1;MLEAF=0.5;MQ=42.0;MQ0=0;MQRankSum=-0.635;QD=13.42;ReadPosRankSum=-1.059	GT:AD:DP:GQ:PL	0/1:9,7:16:99:243,0,320
chrV	303037	.	G	A	306.77	PASS	AC=1;AF=0.5;AN=2;BaseQRankSum=-0.033;DP=22;Dels=0.0;FS=3.821;HaplotypeScore=0.0;MLEAC=1;MLEAF=0.5;MQ=42.0;MQ0=0;MQRankSum=-0.626;QD=13.94;ReadPosRankSum=-0.297	GT:AD:DP:GQ:PL	0/1:12,10:22:99:335,0,386
chrV	349434	.	G	A	594.77	PASS	AC=1;AF=0.5;AN=2;BaseQRankSum=0.617;DP=36;Dels=0.0;FS=0.0;HaplotypeScore=0.0;MLEAC=1;MLEAF=0.5;MQ=42.0;MQ0=0;MQRankSum=0.079;QD=16.52;ReadPosRankSum=-0.775	GT:AD:DP:GQ:PL	0/1:18,18:36:99:623,0,610
chrV	414189	.	G	A	314.77	PASS	AC=1;AF=0.5;AN=2;BaseQRankSum=-0.495;DP=22;Dels=0.0;FS=4.075;HaplotypeScore=0.0;MLEAC=1;MLEAF=0.5;MQ=42.0;MQ0=0;MQRankSum=0.099;QD=14.31;ReadPosRankSum=0.165	GT:AD:DP:GQ:PL	0/1:12,10:22:99:343,0,427
chrV	416233	.	G	A	484.77	PASS	AC=1;AF=0.5;AN=2;BaseQRankSum=0.231;DP=19;Dels=0.0;FS=0.0;HaplotypeScore=0.0;MLEAC=1;MLEAF=0.5;MQ=42.0;MQ0=0;MQRankSum=1.342;QD=25.51;ReadPosRankSum=-1.157	GT:AD:DP:GQ:PL	0/1:5,14:19:99:513,0,146
chrV	422033	.	C	T	207.77	PASS	AC=1;AF=0.5;AN=2;BaseQRankSum=-0.318;DP=16;Dels=0.0;FS=2.115;HaplotypeScore=0.9867;MLEAC=1;MLEAF=0.5;MQ=42.0;MQ0=0;MQRankSum=-0.212;QD=12.99;ReadPosRankSum=-0.106	GT:AD:DP:GQ:PL	0/1:9,7:16:99:236,0,314
chrV	473346	.	G	A	4057.77	PASS	AC=1;AF=0.5;AN=2;BaseQRankSum=3.56;DP=196;Dels=0.0;FS=2.53;HaplotypeScore=0.0;MLEAC=1;MLEAF=0.5;MQ=41.78;MQ0=0;MQRankSum=1.661;QD=20.7;ReadPosRankSum=0.775	GT:AD:DP:GQ:PL	0/1:75,121:196:99:4086,0,2324
chrV	484764	.	C	T	684.77	PASS	AC=1;AF=0.5;AN=2;BaseQRankSum=-0.388;DP=38;Dels=0.0;FS=0.0;HaplotypeScore=0.0;MLEAC=1;MLEAF=0.5;MQ=41.9;MQ0=0;MQRankSum=-1.165;QD=18.02;ReadPosRankSum=-0.776	GT:AD:DP:GQ:PL	0/1:15,23:38:99:713,0,503
chrV	517829	.	C	T	323.77	PASS	AC=1;AF=0.5;AN=2;BaseQRankSum=2.062;DP=23;Dels=0.0;FS=0.0;HaplotypeScore=0.0;MLEAC=1;MLEAF=0.5;MQ=42.0;MQ0=0;MQRankSum=-1.016;QD=14.08;ReadPosRankSum=0.092	GT:AD:DP:GQ:PL	0/1:12,11:23:99:352,0,422
chrV	563009	.	C	T	322.77	PASS	AC=1;AF=0.5;AN=2;BaseQRankSum=1.928;DP=20;Dels=0.0;FS=5.18;HaplotypeScore=0.0;MLEAC=1;MLEAF=0.5;MQ=42.0;MQ0=0;MQRankSum=1.776;QD=16.14;ReadPosRankSum=-0.794	GT:AD:DP:GQ:PL	0/1:10,10:20:99:351,0,329
chrVI	22686	.	G	A	677.77	PASS	AC=1;AF=0.5;AN=2;BaseQRankSum=0.724;DP=35;Dels=0.0;FS=0.0;HaplotypeScore=0.734;MLEAC=1;MLEAF=0.5;MQ=42.0;MQ0=0;MQRankSum=0.926;QD=19.36;ReadPosRankSum=-0.791	GT:AD:DP:GQ:PL	0/1:14,21:35:99:706,0,440
chrVI	23458	.	C	T	390.77	PASS	AC=1;AF=0.5;AN=2;BaseQRankSum=-2.027;DP=28;Dels=0.0;FS=1.549;HaplotypeScore=0.9983;MLEAC=1;MLEAF=0.5;MQ=40.98;MQ0=0;MQRankSum=0.415;QD=13.96;ReadPosRankSum=-1.013	GT:AD:DP:GQ:PL	0/1:15,13:28:99:419,0,513
chrVI	23782	.	C	T	781.77	PASS	AC=1;AF=0.5;AN=2;BaseQRankSum=1.012;DP=45;Dels=0.0;FS=1.199;HaplotypeScore=0.0;MLEAC=1;MLEAF=0.5;MQ=42.0;MQ0=0;MQRankSum=-0.58;QD=17.37;ReadPosRankSum=0.466	GT:AD:DP:GQ:PL	0/1:21,24:45:99:810,0,640
chrVI	24757	.	C	T	470.77	PASS	AC=1;AF=0.5;AN=2;BaseQRankSum=1.517;DP=35;Dels=0.0;FS=1.547;HaplotypeScore=3.9788;MLEAC=1;MLEAF=0.5;MQ=41.59;MQ0=0;MQRankSum=0.517;QD=13.45;ReadPosRankSum=-0.017	GT:AD:DP:GQ:PL	0/1:20,15:35:99:499,0,694
chrVI	44267	.	C	T	353.77	PASS	AC=1;AF=0.5;AN=2;BaseQRankSum=-0.206;DP=19;Dels=0.0;FS=11.563;HaplotypeScore=0.0;MLEAC=1;MLEAF=0.5;MQ=42.0;MQ0=0;MQRankSum=-0.206;QD=18.62;ReadPosRankSum=-0.784	GT:AD:DP:GQ:PL	0/1:8,11:19:99:382,0,272
chrVI	75082	.	C	T	468.77	PASS	AC=1;AF=0.5;AN=2;BaseQRankSum=0.094;DP=23;Dels=0.0;FS=0.0;HaplotypeScore=0.0;MLEAC=1;MLEAF=0.5;MQ=42.0;MQ0=0;MQRankSum=1.039;QD=20.38;ReadPosRankSum=-0.283	GT:AD:DP:GQ:PL	0/1:9,14:23:99:497,0,295
chrVI	78286	.	C	T	526.77	PASS	AC=1;AF=0.5;AN=2;BaseQRankSum=1.166;DP=31;Dels=0.0;FS=0.0;HaplotypeScore=0.0;MLEAC=1;MLEAF=0.5;MQ=42.0;MQ0=0;MQRankSum=-0.415;QD=16.99;ReadPosRankSum=0.771	GT:AD:DP:GQ:PL	0/1:15,16:31:99:555,0,491
chrVI	105603	.	G	A	3381.77	PASS	AC=1;AF=0.5;AN=2;BaseQRankSum=-0.277;DP=241;Dels=0.0;FS=6.21;HaplotypeScore=0.0;MLEAC=1;MLEAF=0.5;MQ=41.93;MQ0=0;MQRankSum=-1.568;QD=14.03;ReadPosRankSum=-1.276	GT:AD:DP:GQ:PL	0/1:136,105:241:99:3410,0,4472
chrVI	107200	.	C	T	1641.77	PASS	AC=1;AF=0.5;AN=2;BaseQRankSum=-1.251;DP=100;Dels=0.0;FS=0.0;HaplotypeScore=0.9665;MLEAC=1;MLEAF=0.5;MQ=41.8;MQ0=0;MQRankSum=0.989;QD=16.42;ReadPosRankSum=-0.079	GT:AD:DP:GQ:PL	0/1:50,50:100:99:1670,0,1613
chrVI	107203	.	C	T	3876.77	PASS	AC=2;AF=1.0;AN=2;DP=100;Dels=0.0;FS=0.0;HaplotypeScore=0.0;MLEAC=2;MLEAF=1.0;MQ=41.8;MQ0=0;QD=23.01	GT:AD:DP:GQ:PL	1/1:0,100:100:99:3905,289,0
chrVI	133108	.	C	T	316.77	PASS	AC=1;AF=0.5;AN=2;BaseQRankSum=-0.906;DP=18;Dels=0.0;FS=0.0;HaplotypeScore=0.0;MLEAC=1;MLEAF=0.5;MQ=40.37;MQ0=0;MQRankSum=0.0;QD=17.6;ReadPosRankSum=-1.268	GT:AD:DP:GQ:PL	0/1:7,11:18:99:345,0,226
chrVI	147359	.	C	T	359.77	PASS	AC=1;AF=0.5;AN=2;BaseQRankSum=0.867;DP=19;Dels=0.0;FS=37.992;HaplotypeScore=0.6651;MLEAC=1;MLEAF=0.5;MQ=41.22;MQ0=0;MQRankSum=1.032;QD=18.94;ReadPosRankSum=0.867	GT:AD:DP:GQ:PL	0/1:8,11:19:99:388,0,248
chrVI	167805	.	C	T	265.77	PASS	AC=1;AF=0.5;AN=2;BaseQRankSum=0.271;DP=13;Dels=0.0;FS=6.368;HaplotypeScore=0.0;MLEAC=1;MLEAF=0.5;MQ=42.0;MQ0=0;MQRankSum=-0.978;QD=20.44;ReadPosRankSum=0.212	GT:AD:DP:GQ:PL	0/1:5,8:13:99:294,0,171
chrVI	183851	.	G	A	2150.77	PASS	AC=1;AF=0.5;AN=2;BaseQRankSum=1.542;DP=156;Dels=0.0;FS=0.0;HaplotypeScore=0.0;MLEAC=1;MLEAF=0.5;MQ=41.91;MQ0=0;MQRankSum=1.385;QD=13.79;ReadPosRankSum=0.12	GT:AD:DP:GQ:PL	0/1:88,68:156:99:2179,0,2915
chrVI	192603	.	G	A	616.77	PASS	AC=1;AF=0.5;AN=2;BaseQRankSum=0.745;DP=39;Dels=0.0;FS=4.773;HaplotypeScore=0.0;MLEAC=1;MLEAF=0.5;MQ=42.0;MQ0=0;MQRankSum=1.11;QD=15.81;ReadPosRankSum=0.211	GT:AD:DP:GQ:PL	0/1:20,19:39:99:645,0,679
chrVI	213404	.	C	T	887.77	PASS	AC=1;AF=0.5;AN=2;BaseQRankSum=-0.432;DP=46;Dels=0.0;FS=2.444;HaplotypeScore=0.0;MLEAC=1;MLEAF=0.5;MQ=42.0;MQ0=0;MQRankSum=0.1;QD=19.3;ReadPosRankSum=0.831	GT:AD:DP:GQ:PL	0/1:20,26:46:99:916,0,673
chrVI	217568	.	G	A	1528.77	PASS	AC=1;AF=0.5;AN=2;BaseQRankSum=0.429;DP=87;Dels=0.0;FS=2.821;HaplotypeScore=0.0;MLEAC=1;MLEAF=0.5;MQ=41.77;MQ0=0;MQRankSum=-0.838;QD=17.57;ReadPosRankSum=-2.224	GT:AD:DP:GQ:PL	0/1:41,46:87:99:1557,0,1376
chrVI	232056	.	C	T	1746.77	PASS	AC=1;AF=0.5;AN=2;BaseQRankSum=0.493;DP=99;Dels=0.0;FS=0.0;HaplotypeScore=0.0;MLEAC=1;MLEAF=0.5;MQ=42.0;MQ0=0;MQRankSum=-0.234;QD=17.64;ReadPosRankSum=0.577	GT:AD:DP:GQ:PL	0/1:49,50:99:99:1775,0,1631
chrVI	249901	.	C	T	583.77	PASS	AC=1;AF=0.5;AN=2;BaseQRankSum=0.575;DP=48;Dels=0.0;FS=12.28;HaplotypeScore=0.0;MLEAC=1;MLEAF=0.5;MQ=42.0;MQ0=0;MQRankSum=-0.68;QD=12.16;ReadPosRankSum=1.537	GT:AD:DP:GQ:PL	0/1:28,20:48:99:612,0,914
chrVI	254948	.	C	T	484.77	PASS	AC=1;AF=0.5;AN=2;BaseQRankSum=-1.808;DP=40;Dels=0.0;FS=1.271;HaplotypeScore=0.9997;MLEAC=1;MLEAF=0.5;MQ=41.64;MQ0=0;MQRankSum=-0.207;QD=12.12;ReadPosRankSum=-1.063	GT:AD:DP:GQ:PL	0/1:24,16:40:99:513,0,843
chrVII	14864	.	G	A	233.77	PASS	AC=1;AF=0.5;AN=2;BaseQRankSum=-3.704;DP=40;Dels=0.0;FS=59.556;HaplotypeScore=0.0;MLEAC=1;MLEAF=0.5;MQ=41.95;MQ0=0;MQRankSum=-0.251;QD=5.84;ReadPosRankSum=0.93	GT:AD:DP:GQ:PL	0/1:28,12:40:99:262,0,956
chrVII	36466	.	C	T	480.77	PASS	AC=1;AF=0.5;AN=2;BaseQRankSum=-0.536;DP=31;Dels=0.0;FS=1.398;HaplotypeScore=0.0;MLEAC=1;MLEAF=0.5;MQ=41.54;MQ0=0;MQRankSum=0.06;QD=15.51;ReadPosRankSum=-0.973	GT:AD:DP:GQ:PL	0/1:14,17:31:99:509,0,473
chrVII	57212	.	G	A	365.77	PASS	AC=1;AF=0.5;AN=2;BaseQRankSum=-0.734;DP=25;Dels=0.0;FS=0.0;HaplotypeScore=0.0;MLEAC=1;MLEAF=0.5;MQ=42.0;MQ0=0;MQRankSum=-1.441;QD=14.63;ReadPosRankSum=0.462	GT:AD:DP:GQ:PL	0/1:13,12:25:99:394,0,440
chrVII	68619	.	G	A	496.77	PASS	AC=1;AF=0.5;AN=2;BaseQRankSum=-0.239;DP=24;Dels=0.0;FS=10.371;HaplotypeScore=0.0;MLEAC=1;MLEAF=0.5;MQ=41.41;MQ0=0;MQRankSum=-0.417;QD=20.7;ReadPosRankSum=-0.596	GT:AD:DP:GQ:PL	0/1:9,15:24:99:525,0,257
chrVII	77113	.	G	A	345.77	PASS	AC=1;AF=0.5;AN=2;BaseQRankSum=-1.2;DP=23;Dels=0.0;FS=3.834;HaplotypeScore=0.0;MLEAC=1;MLEAF=0.5;MQ=42.0;MQ0=0;MQRankSum=-0.462;QD=15.03;ReadPosRankSum=0.523	GT:AD:DP:GQ:PL	0/1:12,11:23:99:374,0,422
chrVII	77251	.	G	A	614.77	PASS	AC=1;AF=0.5;AN=2;BaseQRankSum=-0.466;DP=31;Dels=0.0;FS=1.444;HaplotypeScore=0.0;MLEAC=1;MLEAF=0.5;MQ=42.0;MQ0=0;MQRankSum=0.345;QD=19.83;ReadPosRankSum=-3.021	GT:AD:DP:GQ:PL	0/1:12,19:31:99:643,0,390
chrVII	82548	.	C	T	278.77	PASS	AC=1;AF=0.5;AN=2;BaseQRankSum=2.164;DP=19;Dels=0.0;FS=7.701;HaplotypeScore=0.0;MLEAC=1;MLEAF=0.5;MQ=42.0;MQ0=0;MQRankSum=-0.776;QD=14.67;ReadPosRankSum=0.939	GT:AD:DP:GQ:PL	0/1:10,9:19:99:307,0,337
chrVII	107639	.	G	A	271.77	PASS	AC=1;AF=0.5;AN=2;BaseQRankSum=-1.173;DP=21;Dels=0.0;FS=1.719;HaplotypeScore=0.0;MLEAC=1;MLEAF=0.5;MQ=41.91;MQ0=0;MQRankSum=-1.386;QD=12.94;ReadPosRankSum=-0.675	GT:AD:DP:GQ:PL	0/1:12,9:21:99:300,0,430
chrVII	158589	.	G	A	697.77	PASS	AC=1;AF=0.5;AN=2;BaseQRankSum=2.71;DP=36;Dels=0.0;FS=0.0;HaplotypeScore=0.0;MLEAC=1;MLEAF=0.5;MQ=41.43;MQ0=0;MQRankSum=1.639;QD=19.38;ReadPosRankSum=-0.892	GT:AD:DP:GQ:PL	0/1:14,22:36:99:726,0,457
chrVII	182363	.	C	T	297.77	PASS	AC=1;AF=0.5;AN=2;BaseQRankSum=-2.137;DP=24;Dels=0.0;FS=0.0;HaplotypeScore=0.0;MLEAC=1;MLEAF=0.5;MQ=41.38;MQ0=0;MQRankSum=-0.673;QD=12.41;ReadPosRankSum=-0.322	GT:AD:DP:GQ:PL	0/1:14,10:24:99:326,0,509
chrVII	229656	.	G	A	438.77	PASS	AC=1;AF=0.5;AN=2;BaseQRankSum=-1.009;DP=19;Dels=0.0;FS=1.808;HaplotypeScore=0.0;MLEAC=1;MLEAF=0.5;MQ=42.0;MQ0=0;MQRankSum=1.184;QD=23.09;ReadPosRankSum=0.658	GT:AD:DP:GQ:PL	0/1:6,13:19:99:467,0,188
chrVII	271258	.	G	A	3815.77	PASS	AC=1;AF=0.5;AN=2;BaseQRankSum=-2.529;DP=201;Dels=0.0;FS=7.022;HaplotypeScore=0.0;MLEAC=1;MLEAF=0.5;MQ=42.0;MQ0=0;MQRankSum=-1.398;QD=18.98;ReadPosRankSum=0.261	GT:AD:DP:GQ:PL	0/1:85,116:201:99:3844,0,2681
chrVII	271266	.	G	A	2676.77	PASS	AC=1;AF=0.5;AN=2;BaseQRankSum=1.877;DP=201;Dels=0.0;FS=8.087;HaplotypeScore=0.0;MLEAC=1;MLEAF=0.5;MQ=42.0;MQ0=0;MQRankSum=0.745;QD=13.32;ReadPosRankSum=-0.63	GT:AD:DP:GQ:PL	0/1:116,85:201:99:2705,0,3775
chrVII	325234	.	C	T	479.77	PASS	AC=1;AF=0.5;AN=2;BaseQRankSum=1.732;DP=23;Dels=0.0;FS=0.0;HaplotypeScore=0.0;MLEAC=1;MLEAF=0.5;MQ=42.0;MQ0=0;MQRankSum=-0.094;QD=20.86;ReadPosRankSum=-0.094	GT:AD:DP:GQ:PL	0/1:9,14:23:99:508,0,252
chrVII	351994	.	G	A	476.77	PASS	AC=1;AF=0.5;AN=2;BaseQRankSum=-1.604;DP=21;Dels=0.0;FS=4.722;HaplotypeScore=0.0;MLEAC=1;MLEAF=0.5;MQ=42.0;MQ0=0;MQRankSum=0.634;QD=22.7;ReadPosRankSum=-1.306	GT:AD:DP:GQ:PL	0/1:7,14:21:99:505,0,226
chrVII	371498	.	C	T	432.77	PASS	AC=1;AF=0.5;AN=2;BaseQRankSum=0.869;DP=24;Dels=0.0;FS=0.0;HaplotypeScore=0.0;MLEAC=1;MLEAF=0.5;MQ=42.0;MQ0=0;MQRankSum=-1.506;QD=18.03;ReadPosRankSum=-0.869	GT:AD:DP:GQ:PL	0/1:11,13:24:99:461,0,335
chrVII	379503	.	G	A	601.77	PASS	AC=1;AF=0.5;AN=2;BaseQRankSum=1.401;DP=38;Dels=0.0;FS=0.0;HaplotypeScore=0.734;MLEAC=1;MLEAF=0.5;MQ=42.0;MQ0=0;MQRankSum=2.511;QD=15.84;ReadPosRankSum=-0.788	GT:AD:DP:GQ:PL	0/1:19,19:38:99:630,0,606
chrVII	391943	.	G	A	560.77	PASS	AC=1;AF=0.5;AN=2;BaseQRankSum=-1.406;DP=43;Dels=0.0;FS=4.388;HaplotypeScore=0.0;MLEAC=1;MLEAF=0.5;MQ=42.0;MQ0=0;MQRankSum=-0.33;QD=13.04;ReadPosRankSum=-1.039	GT:AD:DP:GQ:PL	0/1:24,19:43:99:589,0,862
chrVII	438961	.	C	T	554.77	PASS	AC=1;AF=0.5;AN=2;BaseQRankSum=0.753;DP=28;Dels=0.0;FS=1.854;HaplotypeScore=0.0;MLEAC=1;MLEAF=0.5;MQ=42.0;MQ0=0;MQRankSum=0.47;QD=19.81;ReadPosRankSum=-0.753	GT:AD:DP:GQ:PL	0/1:11,17:28:99:583,0,328
chrVII	453202	.	G	A	437.77	PASS	AC=1;AF=0.5;AN=2;BaseQRankSum=-0.451;DP=34;Dels=0.0;FS=3.235;HaplotypeScore=0.0;MLEAC=1;MLEAF=0.5;MQ=42.0;MQ0=0;MQRankSum=-0.52;QD=12.88;ReadPosRankSum=-0.208	GT:AD:DP:GQ:PL	0/1:19,15:34:99:466,0,605
chrVII	475216	.	G	A	217.77	PASS	AC=1;AF=0.5;AN=2;BaseQRankSum=-1.821;DP=18;Dels=0.0;FS=4.359;HaplotypeScore=0.0;MLEAC=1;MLEAF=0.5;MQ=41.21;MQ0=0;MQRankSum=-0.4;QD=12.1;ReadPosRankSum=-0.844	GT:AD:DP:GQ:PL	0/1:10,8:18:99:246,0,333
chrVII	476063	.	G	A	468.77	PASS	AC=1;AF=0.5;AN=2;BaseQRankSum=-1.491;DP=24;Dels=0.0;FS=7.196;HaplotypeScore=0.0;MLEAC=1;MLEAF=0.5;MQ=42.0;MQ0=0;MQRankSum=-0.239;QD=19.53;ReadPosRankSum=-1.073	GT:AD:DP:GQ:PL	0/1:9,15:24:99:497,0,273
chrVII	482942	.	G	A	140.77	PASS	AC=1;AF=0.5;AN=2;BaseQRankSum=-0.466;DP=11;Dels=0.0;FS=0.0;HaplotypeScore=0.0;MLEAC=1;MLEAF=0.5;MQ=42.0;MQ0=0;MQRankSum=-0.825;QD=12.8;ReadPosRankSum=-1.408	GT:AD:DP:GQ:PL	0/1:6,5:11:99:169,0,212
chrVII	508024	.	G	A	839.77	PASS	AC=2;AF=1.0;AN=2;DP=21;Dels=0.0;FS=0.0;HaplotypeScore=0.0;MLEAC=2;MLEAF=1.0;MQ=42.0;MQ0=0;QD=31.76	GT:AD:DP:GQ:PL	1/1:0,21:21:63:868,63,0
chrVII	511410	.	G	A	560.77	PASS	AC=1;AF=0.5;AN=2;BaseQRankSum=-0.126;DP=33;Dels=0.0;FS=5.287;HaplotypeScore=0.0;MLEAC=1;MLEAF=0.5;MQ=41.55;MQ0=0;MQRankSum=1.315;QD=16.99;ReadPosRankSum=-0.27	GT:AD:DP:GQ:PL	0/1:16,17:33:99:589,0,500
chrVII	526535	.	C	T	683.77	PASS	AC=1;AF=0.5;AN=2;BaseQRankSum=-0.704;DP=40;Dels=0.0;FS=1.478;HaplotypeScore=0.0;MLEAC=1;MLEAF=0.5;MQ=41.63;MQ0=0;MQRankSum=0.217;QD=17.09;ReadPosRankSum=-1.815	GT:AD:DP:GQ:PL	0/1:19,21:40:99:712,0,620
chrVII	531089	.	C	T	671.77	PASS	AC=1;AF=0.5;AN=2;BaseQRankSum=-0.411;DP=38;Dels=0.0;FS=9.457;HaplotypeScore=0.0;MLEAC=1;MLEAF=0.5;MQ=42.0;MQ0=0;MQRankSum=-0.264;QD=17.68;ReadPosRankSum=-0.088	GT:AD:DP:GQ:PL	0/1:17,21:38:99:700,0,570
chrVII	580488	.	C	T	496.77	PASS	AC=1;AF=0.5;AN=2;BaseQRankSum=-1.014;DP=24;Dels=0.0;FS=4.873;HaplotypeScore=0.0;MLEAC=1;MLEAF=0.5;MQ=42.0;MQ0=0;MQRankSum=-0.358;QD=20.7;ReadPosRankSum=-0.954	GT:AD:DP:GQ:PL	0/1:9,15:24:99:525,0,293
chrVII	594871	.	C	T	398.77	PASS	AC=1;AF=0.5;AN=2;BaseQRankSum=-0.139;DP=25;Dels=0.0;FS=51.164;HaplotypeScore=0.6651;MLEAC=1;MLEAF=0.5;MQ=42.0;MQ0=0;MQRankSum=0.86;QD=15.95;ReadPosRankSum=0.471	GT:AD:DP:GQ:PL	0/1:10,15:25:99:427,0,267
chrVII	609113	.	C	T	299.77	PASS	AC=1;AF=0.5;AN=2;BaseQRankSum=-1.759;DP=17;Dels=0.0;FS=0.0;HaplotypeScore=0.0;MLEAC=1;MLEAF=0.5;MQ=42.0;MQ0=0;MQRankSum=-2.06;QD=17.63;ReadPosRankSum=0.452	GT:AD:DP:GQ:PL	0/1:6,11:17:99:328,0,193
chrVII	616243	.	G	A	456.77	PASS	AC=1;AF=0.5;AN=2;BaseQRankSum=1.991;DP=30;Dels=0.0;FS=2.235;HaplotypeScore=0.0;MLEAC=1;MLEAF=0.5;MQ=42.0;MQ0=0;MQRankSum=-0.954;QD=15.23;ReadPosRankSum=0.415	GT:AD:DP:GQ:PL	0/1:15,15:30:99:485,0,479
chrVII	619865	.	G	A	954.77	PASS	AC=1;AF=0.5;AN=2;BaseQRankSum=2.594;DP=81;Dels=0.0;FS=3.076;HaplotypeScore=0.0;MLEAC=1;MLEAF=0.5;MQ=42.0;MQ0=0;MQRankSum=0.729;QD=11.79;ReadPosRankSum=1.56	GT:AD:DP:GQ:PL	0/1:49,32:81:99:983,0,1587
chrVII	673127	.	C	T	584.77	PASS	AC=1;AF=0.5;AN=2;BaseQRankSum=-0.807;DP=36;Dels=0.0;FS=1.282;HaplotypeScore=0.0;MLEAC=1;MLEAF=0.5;MQ=42.0;MQ0=0;MQRankSum=-0.142;QD=16.24;ReadPosRankSum=-0.649	GT:AD:DP:GQ:PL	0/1:18,18:36:99:613,0,635
chrVII	714262	.	C	T	656.77	PASS	AC=1;AF=0.5;AN=2;BaseQRankSum=-0.861;DP=30;Dels=0.0;FS=3.471;HaplotypeScore=0.0;MLEAC=1;MLEAF=0.5;MQ=42.0;MQ0=0;MQRankSum=-0.129;QD=21.89;ReadPosRankSum=-1.42	GT:AD:DP:GQ:PL	0/1:11,19:30:99:685,0,326
chrVII	716072	.	C	T	264.77	PASS	AC=1;AF=0.5;AN=2;BaseQRankSum=0.6;DP=12;Dels=0.0;FS=0.0;HaplotypeScore=0.0;MLEAC=1;MLEAF=0.5;MQ=42.0;MQ0=0;MQRankSum=0.6;QD=22.06;ReadPosRankSum=0.536	GT:AD:DP:GQ:PL	0/1:4,8:12:99:293,0,128
chrVII	717303	.	C	T	512.77	PASS	AC=1;AF=0.5;AN=2;BaseQRankSum=-1.239;DP=26;Dels=0.0;FS=0.0;HaplotypeScore=0.9997;MLEAC=1;MLEAF=0.5;MQ=42.0;MQ0=0;MQRankSum=-1.08;QD=19.72;ReadPosRankSum=0.29	GT:AD:DP:GQ:PL	0/1:10,16:26:99:541,0,322
chrVII	729758	.	G	A	149.77	PASS	AC=1;AF=0.5;AN=2;BaseQRankSum=0.361;DP=9;Dels=0.0;FS=0.0;HaplotypeScore=0.0;MLEAC=1;MLEAF=0.5;MQ=42.0;MQ0=0;MQRankSum=0.361;QD=16.64;ReadPosRankSum=1.307	GT:AD:DP:GQ:PL	0/1:4,5:9:99:178,0,134
chrVII	783099	.	G	A	431.77	PASS	AC=1;AF=0.5;AN=2;BaseQRankSum=-0.467;DP=22;Dels=0.0;FS=0.0;HaplotypeScore=0.0;MLEAC=1;MLEAF=0.5;MQ=42.0;MQ0=0;MQRankSum=-0.267;QD=19.63;ReadPosRankSum=-1.87	GT:AD:DP:GQ:PL	0/1:9,13:22:99:460,0,300
chrVII	802187	.	C	T	801.77	PASS	AC=1;AF=0.5;AN=2;BaseQRankSum=1.451;DP=55;Dels=0.0;FS=1.049;HaplotypeScore=0.0;MLEAC=1;MLEAF=0.5;MQ=42.0;MQ0=0;MQRankSum=-2.639;QD=14.58;ReadPosRankSum=-1.723	GT:AD:DP:GQ:PL	0/1:31,24:55:99:830,0,1119
chrVII	823919	.	G	A	276.77	PASS	AC=1;AF=0.5;AN=2;BaseQRankSum=-1.203;DP=17;Dels=0.0;FS=0.0;HaplotypeScore=0.0;MLEAC=1;MLEAF=0.5;MQ=42.0;MQ0=0;MQRankSum=-0.048;QD=16.28;ReadPosRankSum=0.048	GT:AD:DP:GQ:PL	0/1:8,9:17:99:305,0,276
chrVII	846697	.	G	A	219.77	PASS	AC=1;AF=0.5;AN=2;BaseQRankSum=0.421;DP=14;Dels=0.0;FS=0.0;HaplotypeScore=0.0;MLEAC=1;MLEAF=0.5;MQ=42.0;MQ0=0;MQRankSum=0.068;QD=15.7;ReadPosRankSum=0.068	GT:AD:DP:GQ:PL	0/1:7,7:14:99:248,0,245
chrVII	870129	.	G	A	135.77	PASS	AC=1;AF=0.5;AN=2;BaseQRankSum=-0.271;DP=13;Dels=0.0;FS=9.89;HaplotypeScore=0.0;MLEAC=1;MLEAF=0.5;MQ=42.0;MQ0=0;MQRankSum=1.256;QD=10.44;ReadPosRankSum=0.0	GT:AD:DP:GQ:PL	0/1:8,5:13:99:164,0,288
chrVII	883824	.	G	A	160.77	PASS	AC=1;AF=0.5;AN=2;BaseQRankSum=-0.352;DP=17;Dels=0.0;FS=0.0;HaplotypeScore=0.6651;MLEAC=1;MLEAF=0.5;MQ=41.17;MQ0=0;MQRankSum=1.96;QD=9.46;ReadPosRankSum=1.256	GT:AD:DP:GQ:PL	0/1:11,6:17:99:189,0,380
chrVII	883838	.	G	A	137.77	PASS	AC=1;AF=0.5;AN=2;BaseQRankSum=-1.159;DP=9;Dels=0.0;FS=7.782;HaplotypeScore=0.6651;MLEAC=1;MLEAF=0.5;MQ=42.0;MQ0=0;MQRankSum=-0.729;QD=15.31;ReadPosRankSum=0.0	GT:AD:DP:GQ:PL	0/1:4,5:9:99:166,0,139
chrVII	892394	.	G	A	413.77	PASS	AC=1;AF=0.5;AN=2;BaseQRankSum=0.412;DP=27;Dels=0.0;FS=2.251;HaplotypeScore=0.0;MLEAC=1;MLEAF=0.5;MQ=42.0;MQ0=0;MQRankSum=-0.801;QD=15.32;ReadPosRankSum=1.189	GT:AD:DP:GQ:PL	0/1:14,13:27:99:442,0,490
chrVII	894212	.	G	A	533.77	PASS	AC=1;AF=0.5;AN=2;BaseQRankSum=-1.509;DP=37;Dels=0.0;FS=2.937;HaplotypeScore=0.0;MLEAC=1;MLEAF=0.5;MQ=42.0;MQ0=0;MQRankSum=0.503;QD=14.43;ReadPosRankSum=-0.503	GT:AD:DP:GQ:PL	0/1:20,17:37:99:562,0,706
chrVII	903271	.	G	A	946.77	PASS	AC=1;AF=0.5;AN=2;BaseQRankSum=-2.625;DP=65;Dels=0.0;FS=11.884;HaplotypeScore=0.0;MLEAC=1;MLEAF=0.5;MQ=41.77;MQ0=0;MQRankSum=0.243;QD=14.57;ReadPosRankSum=-1.744	GT:AD:DP:GQ:PL	0/1:35,30:65:99:975,0,1127
chrVII	906593	.	C	T	1780.77	PASS	AC=1;AF=0.5;AN=2;BaseQRankSum=2.34;DP=108;Dels=0.0;FS=0.718;HaplotypeScore=2.9662;MLEAC=1;MLEAF=0.5;MQ=41.83;MQ0=0;MQRankSum=2.063;QD=16.49;ReadPosRankSum=2.868	GT:AD:DP:GQ:PL	0/1:52,56:108:99:1809,0,1682
chrVII	912765	.	G	A	917.77	PASS	AC=1;AF=0.5;AN=2;BaseQRankSum=0.685;DP=39;Dels=0.0;FS=5.422;HaplotypeScore=0.0;MLEAC=1;MLEAF=0.5;MQ=41.25;MQ0=0;MQRankSum=-1.476;QD=23.53;ReadPosRankSum=-0.867	GT:AD:DP:GQ:PL	0/1:12,27:39:99:946,0,385
chrVII	913460	.	G	A	490.77	PASS	AC=1;AF=0.5;AN=2;BaseQRankSum=-1.933;DP=36;Dels=0.0;FS=0.0;HaplotypeScore=0.7887;MLEAC=1;MLEAF=0.5;MQ=41.59;MQ0=0;MQRankSum=-0.507;QD=13.63;ReadPosRankSum=-0.856	GT:AD:DP:GQ:PL	0/1:19,17:36:99:519,0,661
chrVII	929309	.	G	A	108.77	PASS	AC=1;AF=0.5;AN=2;BaseQRankSum=-1.423;DP=17;Dels=0.0;FS=0.0;HaplotypeScore=0.0;MLEAC=1;MLEAF=0.5;MQ=41.13;MQ0=0;MQRankSum=0.264;QD=6.4;ReadPosRankSum=0.264	GT:AD:DP:GQ:PL	0/1:12,5:17:99:137,0,415
chrVII	939598	.	G	A	101.77	PASS	AC=1;AF=0.5;AN=2;BaseQRankSum=1.312;DP=13;Dels=0.0;FS=9.792;HaplotypeScore=0.0;MLEAC=1;MLEAF=0.5;MQ=42.0;MQ0=0;MQRankSum=-1.466;QD=7.83;ReadPosRankSum=-1.312	GT:AD:DP:GQ:PL	0/1:9,4:13:99:130,0,287
chrVII	949059	.	C	T	148.77	PASS	AC=1;AF=0.5;AN=2;BaseQRankSum=0.336;DP=10;Dels=0.0;FS=7.782;HaplotypeScore=1.7885;MLEAC=1;MLEAF=0.5;MQ=41.8;MQ0=0;MQRankSum=0.336;QD=14.88;ReadPosRankSum=-1.268	GT:AD:DP:GQ:PL	0/1:5,5:10:99:177,0,137
chrVII	950999	.	C	T	229.77	PASS	AC=1;AF=0.5;AN=2;BaseQRankSum=0.214;DP=24;Dels=0.0;FS=0.0;HaplotypeScore=0.0;MLEAC=1;MLEAF=0.5;MQ=42.0;MQ0=0;MQRankSum=0.031;QD=9.57;ReadPosRankSum=0.888	GT:AD:DP:GQ:PL	0/1:16,8:24:99:258,0,550
chrVII	954035	.	C	T	495.77	PASS	AC=1;AF=0.5;AN=2;BaseQRankSum=-2.385;DP=24;Dels=0.0;FS=4.481;HaplotypeScore=0.0;MLEAC=1;MLEAF=0.5;MQ=42.0;MQ0=0;MQRankSum=-1.014;QD=20.66;ReadPosRankSum=-0.179	GT:AD:DP:GQ:PL	0/1:9,15:24:99:524,0,300
chrVII	961125	.	G	A	136.77	PASS	AC=1;AF=0.5;AN=2;BaseQRankSum=0.244;DP=12;Dels=0.0;FS=5.332;HaplotypeScore=0.0;MLEAC=1;MLEAF=0.5;MQ=42.0;MQ0=0;MQRankSum=-0.244;QD=11.4;ReadPosRankSum=-0.831	GT:AD:DP:GQ:PL	0/1:7,5:12:99:165,0,240
chrVII	968431	.	G	A	335.77	PASS	AC=1;AF=0.5;AN=2;BaseQRankSum=0.412;DP=27;Dels=0.0;FS=3.473;HaplotypeScore=1.9989;MLEAC=1;MLEAF=0.5;MQ=41.38;MQ0=0;MQRankSum=-1.237;QD=12.44;ReadPosRankSum=0.655	GT:AD:DP:GQ:PL	0/1:14,13:27:99:364,0,493
chrVII	1000916	.	C	T	347.77	PASS	AC=1;AF=0.5;AN=2;BaseQRankSum=-0.58;DP=30;Dels=0.0;FS=0.0;HaplotypeScore=0.0;MLEAC=1;MLEAF=0.5;MQ=40.27;MQ0=2;MQRankSum=0.627;QD=11.59;ReadPosRankSum=1.184	GT:AD:DP:GQ:PL	0/1:16,14:30:99:376,0,575
chrVII	1029580	.	G	A	327.77	PASS	AC=1;AF=0.5;AN=2;BaseQRankSum=0.387;DP=21;Dels=0.0;FS=1.971;HaplotypeScore=0.0;MLEAC=1;MLEAF=0.5;MQ=42.0;MQ0=0;MQRankSum=-0.81;QD=15.61;ReadPosRankSum=1.162	GT:AD:DP:GQ:PL	0/1:10,11:21:99:356,0,338
chrVII	1039828	.	G	A	142.77	PASS	AC=1;AF=0.5;AN=2;BaseQRankSum=1.461;DP=12;Dels=0.0;FS=0.0;HaplotypeScore=0.0;MLEAC=1;MLEAF=0.5;MQ=40.76;MQ0=0;MQRankSum=0.529;QD=11.9;ReadPosRankSum=1.0	GT:AD:DP:GQ:PL	0/1:7,5:12:99:171,0,229
chrVIII	24207	.	G	A	417.77	PASS	AC=1;AF=0.5;AN=2;BaseQRankSum=-0.513;DP=26;Dels=0.0;FS=1.623;HaplotypeScore=0.0;MLEAC=1;MLEAF=0.5;MQ=41.92;MQ0=0;MQRankSum=0.256;QD=16.07;ReadPosRankSum=-1.333	GT:AD:DP:GQ:PL	0/1:13,13:26:99:446,0,440
chrVIII	26409	.	C	T	333.77	PASS	AC=1;AF=0.5;AN=2;BaseQRankSum=1.101;DP=29;Dels=0.0;FS=5.636;HaplotypeScore=0.0;MLEAC=1;MLEAF=0.5;MQ=42.0;MQ0=0;MQRankSum=-0.112;QD=11.51;ReadPosRankSum=0.337	GT:AD:DP:GQ:PL	0/1:18,11:29:99:362,0,635
chrVIII	39986	.	G	A	505.77	PASS	AC=1;AF=0.5;AN=2;BaseQRankSum=1.799;DP=35;Dels=0.0;FS=3.11;HaplotypeScore=0.0;MLEAC=1;MLEAF=0.5;MQ=41.59;MQ0=0;MQRankSum=1.139;QD=14.45;ReadPosRankSum=1.337	GT:AD:DP:GQ:PL	0/1:18,17:35:99:534,0,590
chrVIII	40127	.	G	A	200.77	PASS	AC=1;AF=0.5;AN=2;BaseQRankSum=1.306;DP=21;Dels=0.0;FS=0.0;HaplotypeScore=0.0;MLEAC=1;MLEAF=0.5;MQ=41.29;MQ0=0;MQRankSum=0.933;QD=9.56;ReadPosRankSum=2.201	GT:AD:DP:GQ:PL	0/1:14,7:21:99:229,0,458
chrVIII	55629	.	G	A	1377.77	PASS	AC=1;AF=0.5;AN=2;BaseQRankSum=2.026;DP=81;Dels=0.0;FS=0.0;HaplotypeScore=0.0;MLEAC=1;MLEAF=0.5;MQ=42.0;MQ0=0;MQRankSum=-0.307;QD=17.01;ReadPosRankSum=-0.184	GT:AD:DP:GQ:PL	0/1:40,41:81:99:1406,0,1221
chrVIII	55723	.	C	T	479.77	PASS	AC=1;AF=0.5;AN=2;BaseQRankSum=-1.413;DP=32;Dels=0.0;FS=0.0;HaplotypeScore=1.9866;MLEAC=1;MLEAF=0.5;MQ=41.54;MQ0=0;MQRankSum=0.358;QD=14.99;ReadPosRankSum=-0.773	GT:AD:DP:GQ:PL	0/1:16,16:32:99:508,0,555
chrVIII	97831	.	C	T	327.77	PASS	AC=1;AF=0.5;AN=2;BaseQRankSum=1.177;DP=25;Dels=0.0;FS=0.0;HaplotypeScore=0.0;MLEAC=1;MLEAF=0.5;MQ=41.33;MQ0=0;MQRankSum=-0.684;QD=13.11;ReadPosRankSum=-0.52	GT:AD:DP:GQ:PL	0/1:14,11:25:99:356,0,430
chrVIII	97834	.	C	T	373.77	PASS	AC=1;AF=0.5;AN=2;BaseQRankSum=1.003;DP=26;Dels=0.0;FS=0.0;HaplotypeScore=0.0;MLEAC=1;MLEAF=0.5;MQ=41.35;MQ0=0;MQRankSum=0.437;QD=14.38;ReadPosRankSum=-1.106	GT:AD:DP:GQ:PL	0/1:14,12:26:99:402,0,434
chrVIII	97837	.	C	T	400.77	PASS	AC=1;AF=0.5;AN=2;BaseQRankSum=0.704;DP=27;Dels=0.0;FS=0.0;HaplotypeScore=0.0;MLEAC=1;MLEAF=0.5;MQ=41.38;MQ0=0;MQRankSum=-0.607;QD=14.84;ReadPosRankSum=-1.189	GT:AD:DP:GQ:PL	0/1:14,13:27:99:429,0,446
chrVIII	106663	.	G	A	253.77	PASS	AC=1;AF=0.5;AN=2;BaseQRankSum=2.177;DP=18;Dels=0.0;FS=0.0;HaplotypeScore=0.0;MLEAC=1;MLEAF=0.5;MQ=42.0;MQ0=0;MQRankSum=0.578;QD=14.1;ReadPosRankSum=-0.044	GT:AD:DP:GQ:PL	0/1:10,8:18:99:282,0,311
chrVIII	112747	.	C	T	458.77	PASS	AC=1;AF=0.5;AN=2;BaseQRankSum=0.673;DP=24;Dels=0.0;FS=1.718;HaplotypeScore=0.8667;MLEAC=1;MLEAF=0.5;MQ=42.0;MQ0=0;MQRankSum=0.381;QD=19.12;ReadPosRankSum=-0.322	GT:AD:DP:GQ:PL	0/1:10,14:24:99:487,0,289
chrVIII	138223	.	G	A	274.77	PASS	AC=1;AF=0.5;AN=2;BaseQRankSum=-1.876;DP=17;Dels=0.0;FS=4.752;HaplotypeScore=0.0;MLEAC=1;MLEAF=0.5;MQ=42.0;MQ0=0;MQRankSum=-0.144;QD=16.16;ReadPosRankSum=-0.625	GT:AD:DP:GQ:PL	0/1:8,9:17:99:303,0,271
chrVIII	148699	.	G	A	155.77	PASS	AC=1;AF=0.5;AN=2;BaseQRankSum=0.322;DP=8;Dels=0.0;FS=0.0;HaplotypeScore=0.0;MLEAC=1;MLEAF=0.5;MQ=42.0;MQ0=0;MQRankSum=0.322;QD=19.47;ReadPosRankSum=0.322	GT:AD:DP:GQ:PL	0/1:3,5:8:97:184,0,97
chrVIII	164745	.	G	A	265.77	PASS	AC=1;AF=0.5;AN=2;BaseQRankSum=-1.681;DP=22;Dels=0.0;FS=1.897;HaplotypeScore=0.0;MLEAC=1;MLEAF=0.5;MQ=42.0;MQ0=0;MQRankSum=1.088;QD=12.08;ReadPosRankSum=-0.297	GT:AD:DP:GQ:PL	0/1:12,10:22:99:294,0,427
chrVIII	165464	.	G	A	606.77	PASS	AC=1;AF=0.5;AN=2;BaseQRankSum=3.236;DP=33;Dels=0.0;FS=0.0;HaplotypeScore=0.0;MLEAC=1;MLEAF=0.5;MQ=41.94;MQ0=0;MQRankSum=-0.38;QD=18.39;ReadPosRankSum=-1.03	GT:AD:DP:GQ:PL	0/1:15,18:33:99:635,0,488
chrVIII	255797	.	G	A	183.77	PASS	AC=1;AF=0.5;AN=2;BaseQRankSum=-0.101;DP=13;Dels=0.0;FS=2.276;HaplotypeScore=0.0;MLEAC=1;MLEAF=0.5;MQ=42.0;MQ0=0;MQRankSum=-0.811;QD=14.14;ReadPosRankSum=-0.935	GT:AD:DP:GQ:PL	0/1:7,6:13:99:212,0,208
chrVIII	281327	.	C	T	497.77	PASS	AC=1;AF=0.5;AN=2;BaseQRankSum=-1.773;DP=20;Dels=0.0;FS=0.0;HaplotypeScore=0.9999;MLEAC=1;MLEAF=0.5;MQ=42.0;MQ0=0;MQRankSum=0.619;QD=24.89;ReadPosRankSum=1.196	GT:AD:DP:GQ:PL	0/1:6,14:20:99:526,0,192
chrVIII	298044	.	G	A	478.77	PASS	AC=1;AF=0.5;AN=2;BaseQRankSum=0.728;DP=34;Dels=0.0;FS=5.287;HaplotypeScore=0.0;MLEAC=1;MLEAF=0.5;MQ=42.0;MQ0=0;MQRankSum=0.312;QD=14.08;ReadPosRankSum=0.624	GT:AD:DP:GQ:PL	0/1:19,15:34:99:507,0,634
chrVIII	307081	.	C	T	387.77	PASS	AC=1;AF=0.5;AN=2;BaseQRankSum=0.462;DP=26;Dels=0.0;FS=0.0;HaplotypeScore=0.0;MLEAC=1;MLEAF=0.5;MQ=42.0;MQ0=0;MQRankSum=0.103;QD=14.91;ReadPosRankSum=-0.205	GT:AD:DP:GQ:PL	0/1:13,13:26:99:416,0,447
chrVIII	324009	.	C	T	251.77	PASS	AC=1;AF=0.5;AN=2;BaseQRankSum=-1.014;DP=24;Dels=0.0;FS=0.0;HaplotypeScore=0.0;MLEAC=1;MLEAF=0.5;MQ=42.0;MQ0=0;MQRankSum=-2.624;QD=10.49;ReadPosRankSum=-0.596	GT:AD:DP:GQ:PL	0/1:15,9:24:99:280,0,498
chrVIII	329765	.	C	T	294.77	PASS	AC=1;AF=0.5;AN=2;BaseQRankSum=-1.026;DP=25;Dels=0.0;FS=0.0;HaplotypeScore=0.0;MLEAC=1;MLEAF=0.5;MQ=42.0;MQ0=0;MQRankSum=1.082;QD=11.79;ReadPosRankSum=-0.471	GT:AD:DP:GQ:PL	0/1:15,10:25:99:323,0,496
chrVIII	333224	.	G	A	578.77	PASS	AC=1;AF=0.5;AN=2;BaseQRankSum=-0.148;DP=30;Dels=0.0;FS=0.0;HaplotypeScore=0.0;MLEAC=1;MLEAF=0.5;MQ=42.0;MQ0=0;MQRankSum=0.783;QD=19.29;ReadPosRankSum=-0.614	GT:AD:DP:GQ:PL	0/1:12,18:30:99:607,0,361
chrVIII	352574	.	G	A	262.77	PASS	AC=1;AF=0.5;AN=2;BaseQRankSum=-0.567;DP=20;Dels=0.0;FS=1.871;HaplotypeScore=0.0;MLEAC=1;MLEAF=0.5;MQ=42.0;MQ0=0;MQRankSum=0.945;QD=13.14;ReadPosRankSum=-1.474	GT:AD:DP:GQ:PL	0/1:10,10:20:99:291,0,337
chrVIII	411314	.	G	A	143.77	PASS	AC=1;AF=0.5;AN=2;BaseQRankSum=-1.614;DP=14;Dels=0.0;FS=0.0;HaplotypeScore=0.0;MLEAC=1;MLEAF=0.5;MQ=40.94;MQ0=0;MQRankSum=1.356;QD=10.27;ReadPosRankSum=-1.097	GT:AD:DP:GQ:PL	0/1:8,6:14:99:172,0,208
chrVIII	456574	.	C	T	334.77	PASS	AC=1;AF=0.5;AN=2;BaseQRankSum=0.567;DP=27;Dels=0.0;FS=0.0;HaplotypeScore=0.0;MLEAC=1;MLEAF=0.5;MQ=41.47;MQ0=0;MQRankSum=0.716;QD=12.4;ReadPosRankSum=-1.061	GT:AD:DP:GQ:PL	0/1:16,11:27:99:363,0,561
chrVIII	480926	.	G	A	411.77	PASS	AC=1;AF=0.5;AN=2;BaseQRankSum=1.581;DP=31;Dels=0.0;FS=1.615;HaplotypeScore=0.0;MLEAC=1;MLEAF=0.5;MQ=42.0;MQ0=0;MQRankSum=0.1;QD=13.28;ReadPosRankSum=0.3	GT:AD:DP:GQ:PL	0/1:18,13:31:99:440,0,525
chrVIII	493170	.	C	T	364.77	PASS	AC=1;AF=0.5;AN=2;BaseQRankSum=-0.38;DP=20;Dels=0.0;FS=2.098;HaplotypeScore=0.0;MLEAC=1;MLEAF=0.5;MQ=41.9;MQ0=0;MQRankSum=1.216;QD=18.24;ReadPosRankSum=1.292	GT:AD:DP:GQ:PL	0/1:9,11:20:99:393,0,311
chrVIII	501263	.	C	T	240.77	PASS	AC=1;AF=0.5;AN=2;BaseQRankSum=2.499;DP=21;Dels=0.0;FS=1.833;HaplotypeScore=0.0;MLEAC=1;MLEAF=0.5;MQ=42.0;MQ0=0;MQRankSum=-0.543;QD=11.47;ReadPosRankSum=0.398	GT:AD:DP:GQ:PL	0/1:13,8:21:99:269,0,453
chrVIII	505628	.	C	T	175.77	PASS	AC=1;AF=0.5;AN=2;BaseQRankSum=-0.377;DP=13;Dels=0.0;FS=0.0;HaplotypeScore=0.0;MLEAC=1;MLEAF=0.5;MQ=42.0;MQ0=0;MQRankSum=-0.66;QD=13.52;ReadPosRankSum=2.074	GT:AD:DP:GQ:PL	0/1:7,6:13:99:204,0,246
chrIX	26735	.	G	A	307.77	PASS	AC=1;AF=0.5;AN=2;BaseQRankSum=0.765;DP=27;Dels=0.0;FS=8.852;HaplotypeScore=0.0;MLEAC=1;MLEAF=0.5;MQ=41.45;MQ0=0;MQRankSum=0.469;QD=11.4;ReadPosRankSum=0.173	GT:AD:DP:GQ:PL	0/1:16,11:27:99:336,0,491
chrIX	31288	.	G	A	154.77	PASS	AC=1;AF=0.5;AN=2;BaseQRankSum=-1.156;DP=21;Dels=0.0;FS=7.384;HaplotypeScore=0.0;MLEAC=1;MLEAF=0.5;MQ=41.32;MQ0=0;MQRankSum=-0.783;QD=7.37;ReadPosRankSum=-0.485	GT:AD:DP:GQ:PL	0/1:14,7:21:99:183,0,484
chrIX	34131	.	C	T	138.77	PASS	AC=1;AF=0.5;AN=2;BaseQRankSum=-2.147;DP=24;Dels=0.0;FS=16.484;HaplotypeScore=0.9947;MLEAC=1;MLEAF=0.5;MQ=41.38;MQ0=0;MQRankSum=-1.014;QD=5.78;ReadPosRankSum=-0.239	GT:AD:DP:GQ:PL	0/1:15,9:24:99:167,0,525
chrIX	41500	.	G	A	810.77	PASS	AC=1;AF=0.5;AN=2;BaseQRankSum=0.392;DP=30;Dels=0.0;FS=0.0;HaplotypeScore=0.0;MLEAC=1;MLEAF=0.5;MQ=41.53;MQ0=0;MQRankSum=0.539;QD=27.03;ReadPosRankSum=-0.49	GT:AD:DP:GQ:PL	0/1:7,23:30:99:839,0,196
chrIX	83100	.	C	T	225.77	PASS	AC=1;AF=0.5;AN=2;BaseQRankSum=1.788;DP=12;Dels=0.0;FS=6.532;HaplotypeScore=0.0;MLEAC=1;MLEAF=0.5;MQ=42.0;MQ0=0;MQRankSum=-0.529;QD=18.81;ReadPosRankSum=1.635	GT:AD:DP:GQ:PL	0/1:5,7:12:99:254,0,152
chrIX	98251	.	C	T	556.77	PASS	AC=1;AF=0.5;AN=2;BaseQRankSum=1.258;DP=27;Dels=0.0;FS=0.0;HaplotypeScore=0.0;MLEAC=1;MLEAF=0.5;MQ=42.0;MQ0=0;MQRankSum=-0.37;QD=20.62;ReadPosRankSum=1.406	GT:AD:DP:GQ:PL	0/1:11,16:27:99:585,0,363
chrIX	106685	.	C	T	528.77	PASS	AC=1;AF=0.5;AN=2;BaseQRankSum=0.037;DP=22;Dels=0.0;FS=0.0;HaplotypeScore=0.0;MLEAC=1;MLEAF=0.5;MQ=42.0;MQ0=0;MQRankSum=2.101;QD=24.03;ReadPosRankSum=-1.585	GT:AD:DP:GQ:PL	0/1:6,16:22:99:557,0,167
chrIX	114457	.	G	A	373.77	PASS	AC=1;AF=0.5;AN=2;BaseQRankSum=0.784;DP=19;Dels=0.0;FS=4.242;HaplotypeScore=0.0;MLEAC=1;MLEAF=0.5;MQ=42.0;MQ0=0;MQRankSum=0.289;QD=19.67;ReadPosRankSum=-0.041	GT:AD:DP:GQ:PL	0/1:8,11:19:99:402,0,276
chrIX	133658	.	C	T	312.77	PASS	AC=1;AF=0.5;AN=2;BaseQRankSum=0.328;DP=22;Dels=0.0;FS=0.0;HaplotypeScore=0.0;MLEAC=1;MLEAF=0.5;MQ=42.0;MQ0=0;MQRankSum=-0.131;QD=14.22;ReadPosRankSum=-1.379	GT:AD:DP:GQ:PL	0/1:11,11:22:99:341,0,385
chrIX	135005	.	G	A	666.77	PASS	AC=1;AF=0.5;AN=2;BaseQRankSum=0.359;DP=31;Dels=0.0;FS=1.641;HaplotypeScore=0.0;MLEAC=1;MLEAF=0.5;MQ=42.0;MQ0=0;MQRankSum=0.148;QD=21.51;ReadPosRankSum=0.021	GT:AD:DP:GQ:PL	0/1:10,21:31:99:695,0,316
chrIX	141478	.	G	A	568.77	PASS	AC=2;AF=1.0;AN=2;DP=16;Dels=0.0;FS=0.0;HaplotypeScore=0.0;MLEAC=2;MLEAF=1.0;MQ=41.11;MQ0=0;QD=34.16	GT:AD:DP:GQ:PL	1/1:0,16:16:45:597,45,0
chrIX	146436	.	C	T	577.77	PASS	AC=1;AF=0.5;AN=2;BaseQRankSum=-0.509;DP=29;Dels=0.0;FS=5.636;HaplotypeScore=0.0;MLEAC=1;MLEAF=0.5;MQ=42.0;MQ0=0;MQRankSum=0.111;QD=19.92;ReadPosRankSum=-1.351	GT:AD:DP:GQ:PL	0/1:12,17:29:99:606,0,409
chrIX	205020	.	C	T	145.77	PASS	AC=1;AF=0.5;AN=2;BaseQRankSum=0.336;DP=10;Dels=0.0;FS=0.0;HaplotypeScore=0.0;MLEAC=1;MLEAF=0.5;MQ=42.0;MQ0=0;MQRankSum=-1.098;QD=14.58;ReadPosRankSum=-0.47	GT:AD:DP:GQ:PL	0/1:5,5:10:99:174,0,168
chrIX	232447	.	C	T	549.77	PASS	AC=1;AF=0.5;AN=2;BaseQRankSum=1.186;DP=27;Dels=0.0;FS=1.54;HaplotypeScore=0.0;MLEAC=1;MLEAF=0.5;MQ=41.21;MQ0=1;MQRankSum=0.448;QD=20.36;ReadPosRankSum=-2.135	GT:AD:DP:GQ:PL	0/1:10,17:27:99:578,0,291
chrIX	238452	.	C	T	365.77	PASS	AC=1;AF=0.5;AN=2;BaseQRankSum=1.061;DP=31;Dels=0.0;FS=0.0;HaplotypeScore=0.0;MLEAC=1;MLEAF=0.5;MQ=42.0;MQ0=0;MQRankSum=2.822;QD=11.8;ReadPosRankSum=-2.022	GT:AD:DP:GQ:PL	0/1:18,13:31:99:394,0,490
chrIX	262416	.	C	T	524.77	PASS	AC=1;AF=0.5;AN=2;BaseQRankSum=-1.295;DP=37;Dels=0.0;FS=4.957;HaplotypeScore=0.0;MLEAC=1;MLEAF=0.5;MQ=42.0;MQ0=0;MQRankSum=0.655;QD=14.18;ReadPosRankSum=-1.082	GT:AD:DP:GQ:PL	0/1:20,17:37:99:553,0,693
chrIX	278085	.	C	T	757.77	PASS	AC=1;AF=0.5;AN=2;BaseQRankSum=-1.559;DP=40;Dels=0.0;FS=7.672;HaplotypeScore=0.0;MLEAC=1;MLEAF=0.5;MQ=42.0;MQ0=0;MQRankSum=-0.766;QD=18.94;ReadPosRankSum=-0.246	GT:AD:DP:GQ:PL	0/1:17,23:40:99:786,0,568
chrIX	290346	.	G	A	306.77	PASS	AC=1;AF=0.5;AN=2;BaseQRankSum=1.661;DP=26;Dels=0.0;FS=0.0;HaplotypeScore=0.9958;MLEAC=1;MLEAF=0.5;MQ=42.0;MQ0=0;MQRankSum=-0.519;QD=11.8;ReadPosRankSum=0.571	GT:AD:DP:GQ:PL	0/1:15,11:26:99:335,0,485
chrIX	306030	.	G	A	422.77	PASS	AC=1;AF=0.5;AN=2;BaseQRankSum=-1.659;DP=30;Dels=0.0;FS=3.696;HaplotypeScore=0.0;MLEAC=1;MLEAF=0.5;MQ=41.93;MQ0=0;MQRankSum=-0.124;QD=14.09;ReadPosRankSum=-0.373	GT:AD:DP:GQ:PL	0/1:15,15:30:99:451,0,531
chrIX	306168	.	G	A	450.77	PASS	AC=1;AF=0.5;AN=2;BaseQRankSum=0.895;DP=29;Dels=0.0;FS=1.485;HaplotypeScore=0.0;MLEAC=1;MLEAF=0.5;MQ=41.93;MQ0=0;MQRankSum=-0.764;QD=15.54;ReadPosRankSum=-0.589	GT:AD:DP:GQ:PL	0/1:15,14:29:99:479,0,524
chrIX	397083	.	G	A	318.77	PASS	AC=1;AF=0.5;AN=2;BaseQRankSum=-0.416;DP=20;Dels=0.0;FS=0.0;HaplotypeScore=0.0;MLEAC=1;MLEAF=0.5;MQ=42.0;MQ0=0;MQRankSum=0.491;QD=15.94;ReadPosRankSum=-0.113	GT:AD:DP:GQ:PL	0/1:10,10:20:99:347,0,353
chrIX	405994	.	G	A	249.77	PASS	AC=1;AF=0.5;AN=2;BaseQRankSum=0.666;DP=18;Dels=0.0;FS=2.003;HaplotypeScore=0.0;MLEAC=1;MLEAF=0.5;MQ=42.0;MQ0=0;MQRankSum=-1.377;QD=13.88;ReadPosRankSum=-0.489	GT:AD:DP:GQ:PL	0/1:10,8:18:99:278,0,319
chrIX	418030	.	G	A	645.77	PASS	AC=1;AF=0.5;AN=2;BaseQRankSum=-1.383;DP=31;Dels=0.0;FS=8.915;HaplotypeScore=0.9665;MLEAC=1;MLEAF=0.5;MQ=42.0;MQ0=0;MQRankSum=-0.351;QD=20.83;ReadPosRankSum=-1.631	GT:AD:DP:GQ:PL	0/1:11,20:31:99:674,0,352
chrIX	423805	.	G	A	832.77	PASS	AC=1;AF=0.5;AN=2;BaseQRankSum=-0.659;DP=52;Dels=0.0;FS=2.772;HaplotypeScore=0.0;MLEAC=1;MLEAF=0.5;MQ=41.68;MQ0=0;MQRankSum=1.685;QD=16.01;ReadPosRankSum=-0.293	GT:AD:DP:GQ:PL	0/1:25,27:52:99:861,0,777
chrIX	423975	.	C	T	542.77	PASS	AC=1;AF=0.5;AN=2;BaseQRankSum=0.199;DP=29;Dels=0.0;FS=5.792;HaplotypeScore=0.0;MLEAC=1;MLEAF=0.5;MQ=42.0;MQ0=0;MQRankSum=0.022;QD=18.72;ReadPosRankSum=-1.306	GT:AD:DP:GQ:PL	0/1:12,17:29:99:571,0,382
chrX	26631	.	C	T	344.77	PASS	AC=1;AF=0.5;AN=2;BaseQRankSum=1.514;DP=21;Dels=0.0;FS=0.0;HaplotypeScore=0.0;MLEAC=1;MLEAF=0.5;MQ=42.0;MQ0=0;MQRankSum=0.317;QD=16.42;ReadPosRankSum=0.81	GT:AD:DP:GQ:PL	0/1:10,11:21:99:373,0,314
chrX	31823	.	C	T	108.77	PASS	AC=1;AF=0.5;AN=2;BaseQRankSum=-0.876;DP=9;Dels=0.0;FS=0.0;HaplotypeScore=0.0;MLEAC=1;MLEAF=0.5;MQ=42.0;MQ0=0;MQRankSum=1.881;QD=12.09;ReadPosRankSum=-0.361	GT:AD:DP:GQ:PL	0/1:5,4:9:99:137,0,182
chrX	73759	.	C	T	266.77	PASS	AC=1;AF=0.5;AN=2;BaseQRankSum=-0.067;DP=22;Dels=0.0;FS=2.154;HaplotypeScore=0.0;MLEAC=1;MLEAF=0.5;MQ=41.35;MQ0=0;MQRankSum=0.401;QD=12.13;ReadPosRankSum=-1.135	GT:AD:DP:GQ:PL	0/1:13,9:22:99:295,0,445
chrX	95059	.	C	T	208.77	PASS	AC=1;AF=0.5;AN=2;BaseQRankSum=-0.342;DP=17;Dels=0.0;FS=3.14;HaplotypeScore=0.0;MLEAC=1;MLEAF=0.5;MQ=42.0;MQ0=0;MQRankSum=-0.342;QD=12.28;ReadPosRankSum=0.537	GT:AD:DP:GQ:PL	0/1:10,7:17:99:237,0,358
chrX	120389	.	C	T	721.77	PASS	AC=1;AF=0.5;AN=2;BaseQRankSum=-0.136;DP=30;Dels=0.0;FS=1.764;HaplotypeScore=0.0;MLEAC=1;MLEAF=0.5;MQ=41.51;MQ0=0;MQRankSum=1.584;QD=24.06;ReadPosRankSum=1.358	GT:AD:DP:GQ:PL	0/1:9,21:30:99:750,0,277
chrX	122945	.	G	A	451.77	PASS	AC=1;AF=0.5;AN=2;BaseQRankSum=0.898;DP=28;Dels=0.0;FS=1.583;HaplotypeScore=0.9578;MLEAC=1;MLEAF=0.5;MQ=41.24;MQ0=1;MQRankSum=-0.849;QD=16.13;ReadPosRankSum=-0.51	GT:AD:DP:GQ:PL	0/1:13,15:28:99:480,0,389
chrX	146478	.	C	T	569.77	PASS	AC=1;AF=0.5;AN=2;BaseQRankSum=0.62;DP=31;Dels=0.0;FS=3.151;HaplotypeScore=0.0;MLEAC=1;MLEAF=0.5;MQ=41.52;MQ0=0;MQRankSum=-1.861;QD=18.38;ReadPosRankSum=-0.861	GT:AD:DP:GQ:PL	0/1:13,18:31:99:598,0,409
chrX	159582	.	G	A	341.77	PASS	AC=1;AF=0.5;AN=2;BaseQRankSum=0.637;DP=24;Dels=0.0;FS=0.0;HaplotypeScore=0.0;MLEAC=1;MLEAF=0.5;MQ=40.8;MQ0=0;MQRankSum=0.0;QD=14.24;ReadPosRankSum=-2.028	GT:AD:DP:GQ:PL	0/1:13,11:24:99:370,0,406
chrX	159770	.	G	A	504.77	PASS	AC=1;AF=0.5;AN=2;BaseQRankSum=0.028;DP=25;Dels=0.0;FS=1.603;HaplotypeScore=0.0;MLEAC=1;MLEAF=0.5;MQ=40.85;MQ0=0;MQRankSum=-1.5;QD=20.19;ReadPosRankSum=1.161	GT:AD:DP:GQ:PL	0/1:9,16:25:99:533,0,257
chrX	161992	.	C	T	165.77	PASS	AC=1;AF=0.5;AN=2;BaseQRankSum=0.858;DP=27;Dels=0.0;FS=0.0;HaplotypeScore=1.5226;MLEAC=1;MLEAF=0.5;MQ=41.45;MQ0=0;MQRankSum=-0.581;QD=6.14;ReadPosRankSum=-0.747	GT:AD:DP:GQ:PL	0/1:20,7:27:99:194,0,715
chrX	173071	.	G	A	285.77	PASS	AC=1;AF=0.5;AN=2;BaseQRankSum=0.612;DP=19;Dels=0.0;FS=6.767;HaplotypeScore=0.0;MLEAC=1;MLEAF=0.5;MQ=41.22;MQ0=0;MQRankSum=0.939;QD=15.04;ReadPosRankSum=-0.204	GT:AD:DP:GQ:PL	0/1:10,9:19:99:314,0,343
chrX	173080	.	G	A	249.77	PASS	AC=1;AF=0.5;AN=2;BaseQRankSum=-0.076;DP=20;Dels=0.0;FS=6.419;HaplotypeScore=0.0;MLEAC=1;MLEAF=0.5;MQ=41.26;MQ0=0;MQRankSum=-0.988;QD=12.49;ReadPosRankSum=0.456	GT:AD:DP:GQ:PL	0/1:11,9:20:99:278,0,388
chrX	195025	.	G	A	215.77	PASS	AC=1;AF=0.5;AN=2;BaseQRankSum=1.059;DP=16;Dels=0.0;FS=1.987;HaplotypeScore=0.0;MLEAC=1;MLEAF=0.5;MQ=42.0;MQ0=0;MQRankSum=0.953;QD=13.49;ReadPosRankSum=0.423	GT:AD:DP:GQ:PL	0/1:9,7:16:99:244,0,282
chrX	205002	.	C	T	360.77	PASS	AC=1;AF=0.5;AN=2;BaseQRankSum=0.065;DP=29;Dels=0.0;FS=3.315;HaplotypeScore=0.0;MLEAC=1;MLEAF=0.5;MQ=42.0;MQ0=0;MQRankSum=-0.196;QD=12.44;ReadPosRankSum=-0.022	GT:AD:DP:GQ:PL	0/1:15,14:29:99:389,0,512
chrX	224615	.	G	A	229.77	PASS	AC=1;AF=0.5;AN=2;BaseQRankSum=-1.115;DP=19;Dels=0.0;FS=4.534;HaplotypeScore=0.0;MLEAC=1;MLEAF=0.5;MQ=42.0;MQ0=0;MQRankSum=-0.454;QD=12.09;ReadPosRankSum=0.206	GT:AD:DP:GQ:PL	0/1:11,8:19:99:258,0,323
chrX	232320	.	C	T	421.77	PASS	AC=1;AF=0.5;AN=2;BaseQRankSum=0.609;DP=18;Dels=0.0;FS=5.008;HaplotypeScore=0.0;MLEAC=1;MLEAF=0.5;MQ=42.0;MQ0=0;MQRankSum=-1.171;QD=23.43;ReadPosRankSum=-0.796	GT:AD:DP:GQ:PL	0/1:6,12:18:99:450,0,153
chrX	267202	.	C	T	281.77	PASS	AC=1;AF=0.5;AN=2;BaseQRankSum=0.818;DP=17;Dels=0.0;FS=8.82;HaplotypeScore=0.0;MLEAC=1;MLEAF=0.5;MQ=42.0;MQ0=0;MQRankSum=-1.01;QD=16.57;ReadPosRankSum=-0.529	GT:AD:DP:GQ:PL	0/1:8,9:17:99:310,0,268
chrX	304700	.	G	A	223.77	PASS	AC=1;AF=0.5;AN=2;BaseQRankSum=-2.546;DP=27;Dels=0.0;FS=56.709;HaplotypeScore=0.0;MLEAC=1;MLEAF=0.5;MQ=42.0;MQ0=0;MQRankSum=-0.18;QD=8.29;ReadPosRankSum=-0.334	GT:AD:DP:GQ:PL	0/1:18,9:27:99:252,0,640
chrX	323853	.	C	T	463.77	PASS	AC=1;AF=0.5;AN=2;BaseQRankSum=0.634;DP=21;Dels=0.0;FS=12.555;HaplotypeScore=0.0;MLEAC=1;MLEAF=0.5;MQ=42.0;MQ0=0;MQRankSum=-1.156;QD=22.08;ReadPosRankSum=-0.56	GT:AD:DP:GQ:PL	0/1:7,14:21:99:492,0,215
chrX	338330	.	C	T	580.77	PASS	AC=1;AF=0.5;AN=2;BaseQRankSum=-0.861;DP=31;Dels=0.0;FS=8.564;HaplotypeScore=0.0;MLEAC=1;MLEAF=0.5;MQ=42.0;MQ0=0;MQRankSum=-0.861;QD=18.73;ReadPosRankSum=-0.06	GT:AD:DP:GQ:PL	0/1:13,18:31:99:609,0,439
chrX	349381	.	C	T	159.77	PASS	AC=1;AF=0.5;AN=2;BaseQRankSum=0.955;DP=17;Dels=0.0;FS=0.0;HaplotypeScore=4.9735;MLEAC=1;MLEAF=0.5;MQ=41.04;MQ0=0;MQRankSum=-0.553;QD=9.4;ReadPosRankSum=0.151	GT:AD:DP:GQ:PL	0/1:11,6:17:99:188,0,377
chrX	377130	.	G	A	513.77	PASS	AC=1;AF=0.5;AN=2;BaseQRankSum=-2.889;DP=41;Dels=0.0;FS=1.496;HaplotypeScore=0.0;MLEAC=1;MLEAF=0.5;MQ=41.95;MQ0=0;MQRankSum=-1.32;QD=12.53;ReadPosRankSum=-0.405	GT:AD:DP:GQ:PL	0/1:22,19:41:99:542,0,741
chrX	390073	.	G	A	1055.77	PASS	AC=1;AF=0.5;AN=2;BaseQRankSum=-0.381;DP=74;Dels=0.0;FS=12.178;HaplotypeScore=0.0;MLEAC=1;MLEAF=0.5;MQ=42.0;MQ0=0;MQRankSum=0.043;QD=14.27;ReadPosRankSum=-0.141	GT:AD:DP:GQ:PL	0/1:41,33:74:99:1084,0,1350
chrX	442480	.	G	A	282.77	PASS	AC=1;AF=0.5;AN=2;BaseQRankSum=-0.134;DP=22;Dels=0.0;FS=1.713;HaplotypeScore=0.0;MLEAC=1;MLEAF=0.5;MQ=42.0;MQ0=0;MQRankSum=0.067;QD=12.85;ReadPosRankSum=-1.736	GT:AD:DP:GQ:PL	0/1:13,9:22:99:311,0,427
chrX	459813	.	C	T	465.77	PASS	AC=1;AF=0.5;AN=2;BaseQRankSum=-0.137;DP=25;Dels=0.0;FS=3.624;HaplotypeScore=2.9996;MLEAC=1;MLEAF=0.5;MQ=41.92;MQ0=0;MQRankSum=0.246;QD=18.63;ReadPosRankSum=-0.137	GT:AD:DP:GQ:PL	0/1:11,14:25:99:494,0,374
chrX	472426	.	G	A	490.77	PASS	AC=1;AF=0.5;AN=2;BaseQRankSum=0.258;DP=23;Dels=0.0;FS=5.441;HaplotypeScore=1.788;MLEAC=1;MLEAF=0.5;MQ=41.08;MQ0=0;MQRankSum=-0.037;QD=21.34;ReadPosRankSum=1.954	GT:AD:DP:GQ:PL	0/1:6,16:23:99:519,0,147
chrX	491233	.	C	T	349.77	PASS	AC=1;AF=0.5;AN=2;BaseQRankSum=1.258;DP=27;Dels=0.0;FS=1.574;HaplotypeScore=0.0;MLEAC=1;MLEAF=0.5;MQ=41.93;MQ0=0;MQRankSum=-2.443;QD=12.95;ReadPosRankSum=0.074	GT:AD:DP:GQ:PL	0/1:16,11:27:99:378,0,540
chrX	528253	.	G	A	330.77	PASS	AC=1;AF=0.5;AN=2;BaseQRankSum=0.607;DP=29;Dels=0.0;FS=1.447;HaplotypeScore=0.0;MLEAC=1;MLEAF=0.5;MQ=41.93;MQ0=0;MQRankSum=0.921;QD=11.41;ReadPosRankSum=0.652	GT:AD:DP:GQ:PL	0/1:18,11:29:99:359,0,642
chrX	528641	.	C	T	404.77	PASS	AC=1;AF=0.5;AN=2;BaseQRankSum=0.046;DP=28;Dels=0.0;FS=6.094;HaplotypeScore=0.0;MLEAC=1;MLEAF=0.5;MQ=42.0;MQ0=0;MQRankSum=-0.046;QD=14.46;ReadPosRankSum=-0.645	GT:AD:DP:GQ:PL	0/1:15,13:28:99:433,0,528
chrX	587877	.	G	A	476.77	PASS	AC=1;AF=0.5;AN=2;BaseQRankSum=1.157;DP=26;Dels=0.0;FS=0.0;HaplotypeScore=0.0;MLEAC=1;MLEAF=0.5;MQ=42.0;MQ0=0;MQRankSum=-0.694;QD=18.34;ReadPosRankSum=1.209	GT:AD:DP:GQ:PL	0/1:12,14:26:99:505,0,382
chrX	607649	.	G	A	129.77	PASS	AC=1;AF=0.5;AN=2;BaseQRankSum=0.667;DP=14;Dels=0.0;FS=2.963;HaplotypeScore=0.0;MLEAC=1;MLEAF=0.5;MQ=42.0;MQ0=0;MQRankSum=-0.8;QD=9.27;ReadPosRankSum=0.8	GT:AD:DP:GQ:PL	0/1:9,5:14:99:158,0,312
chrX	620582	.	C	T	428.77	PASS	AC=1;AF=0.5;AN=2;BaseQRankSum=0.564;DP=22;Dels=0.0;FS=7.829;HaplotypeScore=0.0;MLEAC=1;MLEAF=0.5;MQ=42.0;MQ0=0;MQRankSum=-0.775;QD=19.49;ReadPosRankSum=0.634	GT:AD:DP:GQ:PL	0/1:7,15:22:99:457,0,188
chrX	620724	.	C	T	308.77	PASS	AC=1;AF=0.5;AN=2;BaseQRankSum=-2.188;DP=19;Dels=0.0;FS=1.984;HaplotypeScore=0.0;MLEAC=1;MLEAF=0.5;MQ=42.0;MQ0=0;MQRankSum=-1.28;QD=16.25;ReadPosRankSum=0.702	GT:AD:DP:GQ:PL	0/1:8,11:19:99:337,0,272
chrX	623033	.	C	T	787.77	PASS	AC=1;AF=0.5;AN=2;BaseQRankSum=2.095;DP=36;Dels=0.0;FS=0.0;HaplotypeScore=0.0;MLEAC=1;MLEAF=0.5;MQ=41.19;MQ0=0;MQRankSum=0.446;QD=21.88;ReadPosRankSum=-0.584	GT:AD:DP:GQ:PL	0/1:11,25:36:99:816,0,331
chrX	640561	.	C	T	2002.77	PASS	AC=1;AF=0.5;AN=2;BaseQRankSum=1.882;DP=125;Dels=0.0;FS=2.427;HaplotypeScore=1.9998;MLEAC=1;MLEAF=0.5;MQ=41.63;MQ0=0;MQRankSum=-1.422;QD=16.02;ReadPosRankSum=-0.136	GT:AD:DP:GQ:PL	0/1:66,59:125:99:2031,0,2329
chrX	640563	.	C	T	1883.77	PASS	AC=1;AF=0.5;AN=2;BaseQRankSum=1.328;DP=122;Dels=0.0;FS=1.015;HaplotypeScore=1.9998;MLEAC=1;MLEAF=0.5;MQ=41.5;MQ0=0;MQRankSum=0.172;QD=15.44;ReadPosRankSum=0.67	GT:AD:DP:GQ:PL	0/1:66,56:122:99:1912,0,2333
chrX	662449	.	G	A	520.77	PASS	AC=1;AF=0.5;AN=2;BaseQRankSum=0.811;DP=29;Dels=0.0;FS=6.467;HaplotypeScore=0.0;MLEAC=1;MLEAF=0.5;MQ=41.01;MQ0=0;MQRankSum=1.294;QD=17.96;ReadPosRankSum=-1.294	GT:AD:DP:GQ:PL	0/1:13,16:29:99:549,0,418
chrX	663814	.	C	T	544.77	PASS	AC=1;AF=0.5;AN=2;BaseQRankSum=-0.442;DP=37;Dels=0.0;FS=2.937;HaplotypeScore=0.0;MLEAC=1;MLEAF=0.5;MQ=41.95;MQ0=0;MQRankSum=-0.29;QD=14.72;ReadPosRankSum=-0.29	GT:AD:DP:GQ:PL	0/1:20,17:37:99:573,0,667
chrX	682998	.	C	T	319.77	PASS	AC=1;AF=0.5;AN=2;BaseQRankSum=1.401;DP=26;Dels=0.0;FS=6.609;HaplotypeScore=0.0;MLEAC=1;MLEAF=0.5;MQ=41.45;MQ0=0;MQRankSum=-0.623;QD=12.3;ReadPosRankSum=-0.311	GT:AD:DP:GQ:PL	0/1:15,11:26:99:348,0,486
chrXI	72864	.	C	T	1873.77	PASS	AC=1;AF=0.5;AN=2;BaseQRankSum=1.571;DP=108;Dels=0.0;FS=5.163;HaplotypeScore=0.0;MLEAC=1;MLEAF=0.5;MQ=42.0;MQ0=0;MQRankSum=1.085;QD=17.35;ReadPosRankSum=0.569	GT:AD:DP:GQ:PL	0/1:52,56:108:99:1902,0,1725
chrXI	78262	.	G	A	810.77	PASS	AC=1;AF=0.5;AN=2;BaseQRankSum=0.066;DP=46;Dels=0.0;FS=1.219;HaplotypeScore=0.0;MLEAC=1;MLEAF=0.5;MQ=41.31;MQ0=0;MQRankSum=-2.139;QD=17.63;ReadPosRankSum=-0.132	GT:AD:DP:GQ:PL	0/1:21,25:46:99:839,0,711
chrXI	93467	.	G	A	498.77	PASS	AC=1;AF=0.5;AN=2;BaseQRankSum=0.919;DP=33;Dels=0.0;FS=1.356;HaplotypeScore=0.0;MLEAC=1;MLEAF=0.5;MQ=42.0;MQ0=0;MQRankSum=-0.09;QD=15.11;ReadPosRankSum=-2.323	GT:AD:DP:GQ:PL	0/1:17,16:33:99:527,0,566
chrXI	109253	.	C	T	318.77	PASS	AC=1;AF=0.5;AN=2;BaseQRankSum=1.025;DP=24;Dels=0.0;FS=0.0;HaplotypeScore=0.0;MLEAC=1;MLEAF=0.5;MQ=42.0;MQ0=0;MQRankSum=1.025;QD=13.28;ReadPosRankSum=-0.732	GT:AD:DP:GQ:PL	0/1:14,10:24:99:347,0,495
chrXI	131347	.	C	T	399.77	PASS	AC=1;AF=0.5;AN=2;BaseQRankSum=-0.824;DP=22;Dels=0.0;FS=0.0;HaplotypeScore=0.0;MLEAC=1;MLEAF=0.5;MQ=42.0;MQ0=0;MQRankSum=-1.747;QD=18.17;ReadPosRankSum=-0.495	GT:AD:DP:GQ:PL	0/1:10,12:22:99:428,0,310
chrXI	165875	.	G	A	837.77	PASS	AC=1;AF=0.5;AN=2;BaseQRankSum=0.996;DP=39;Dels=0.0;FS=4.973;HaplotypeScore=0.0;MLEAC=1;MLEAF=0.5;MQ=42.0;MQ0=0;MQRankSum=0.794;QD=21.48;ReadPosRankSum=1.256	GT:AD:DP:GQ:PL	0/1:15,24:39:99:866,0,486
chrXI	166719	.	C	T	879.77	PASS	AC=1;AF=0.5;AN=2;BaseQRankSum=1.33;DP=50;Dels=0.0;FS=10.296;HaplotypeScore=0.0;MLEAC=1;MLEAF=0.5;MQ=42.0;MQ0=0;MQRankSum=-0.301;QD=17.6;ReadPosRankSum=-0.398	GT:AD:DP:GQ:PL	0/1:24,26:50:99:908,0,803
chrXI	170976	.	C	T	911.77	PASS	AC=1;AF=0.5;AN=2;BaseQRankSum=0.623;DP=50;Dels=0.0;FS=2.461;HaplotypeScore=0.0;MLEAC=1;MLEAF=0.5;MQ=41.96;MQ0=0;MQRankSum=-1.869;QD=18.24;ReadPosRankSum=-1.401	GT:AD:DP:GQ:PL	0/1:23,27:50:99:940,0,769
chrXI	174195	.	C	T	954.77	PASS	AC=1;AF=0.5;AN=2;BaseQRankSum=0.748;DP=72;Dels=0.0;FS=2.447;HaplotypeScore=0.0;MLEAC=1;MLEAF=0.5;MQ=42.0;MQ0=0;MQRankSum=-0.828;QD=13.26;ReadPosRankSum=-0.348	GT:AD:DP:GQ:PL	0/1:42,30:72:99:983,0,1421
chrXI	179810	.	C	T	608.77	PASS	AC=1;AF=0.5;AN=2;BaseQRankSum=1.165;DP=40;Dels=0.0;FS=0.0;HaplotypeScore=0.0;MLEAC=1;MLEAF=0.5;MQ=42.0;MQ0=0;MQRankSum=-0.217;QD=15.22;ReadPosRankSum=0.325	GT:AD:DP:GQ:PL	0/1:21,19:40:99:637,0,672
chrXI	191903	.	G	A	226.77	PASS	AC=1;AF=0.5;AN=2;BaseQRankSum=0.0;DP=20;Dels=0.0;FS=0.0;HaplotypeScore=0.0;MLEAC=1;MLEAF=0.5;MQ=41.26;MQ0=0;MQRankSum=0.228;QD=11.34;ReadPosRankSum=1.216	GT:AD:DP:GQ:PL	0/1:11,9:20:99:255,0,394
chrXI	208368	.	C	T	374.77	PASS	AC=1;AF=0.5;AN=2;BaseQRankSum=-0.115;DP=32;Dels=0.0;FS=1.428;HaplotypeScore=0.0;MLEAC=1;MLEAF=0.5;MQ=42.0;MQ0=0;MQRankSum=1.266;QD=11.71;ReadPosRankSum=-0.46	GT:AD:DP:GQ:PL	0/1:19,13:32:99:403,0,618
chrXI	210933	.	C	T	259.77	PASS	AC=1;AF=0.5;AN=2;BaseQRankSum=0.031;DP=23;Dels=0.0;FS=4.216;HaplotypeScore=0.0;MLEAC=1;MLEAF=0.5;MQ=42.0;MQ0=0;MQRankSum=0.279;QD=11.29;ReadPosRankSum=-1.209	GT:AD:DP:GQ:PL	0/1:13,10:23:99:288,0,457
chrXI	230073	.	C	T	1652.77	PASS	AC=1;AF=0.5;AN=2;BaseQRankSum=2.691;DP=108;Dels=0.0;FS=10.251;HaplotypeScore=0.0;MLEAC=1;MLEAF=0.5;MQ=42.0;MQ0=0;MQRankSum=-1.216;QD=15.3;ReadPosRankSum=3.123	GT:AD:DP:GQ:PL	0/1:59,49:108:99:1681,0,1993
chrXI	230942	.	G	A	1999.77	PASS	AC=1;AF=0.5;AN=2;BaseQRankSum=2.834;DP=118;Dels=0.0;FS=0.689;HaplotypeScore=0.0;MLEAC=1;MLEAF=0.5;MQ=41.97;MQ0=0;MQRankSum=-1.768;QD=16.95;ReadPosRankSum=-0.089	GT:AD:DP:GQ:PL	0/1:58,60:118:99:2028,0,1889
chrXI	235733	.	C	T	851.77	PASS	AC=1;AF=0.5;AN=2;BaseQRankSum=0.921;DP=57;Dels=0.0;FS=5.835;HaplotypeScore=0.0;MLEAC=1;MLEAF=0.5;MQ=42.0;MQ0=0;MQRankSum=-1.482;QD=14.94;ReadPosRankSum=0.649	GT:AD:DP:GQ:PL	0/1:31,26:57:99:880,0,1068
chrXI	237853	.	C	T	901.77	PASS	AC=1;AF=0.5;AN=2;BaseQRankSum=-0.126;DP=45;Dels=0.0;FS=2.64;HaplotypeScore=0.0;MLEAC=1;MLEAF=0.5;MQ=42.0;MQ0=0;MQRankSum=1.069;QD=20.04;ReadPosRankSum=-0.448	GT:AD:DP:GQ:PL	0/1:19,26:45:99:930,0,537
chrXI	239851	.	G	A	796.77	PASS	AC=1;AF=0.5;AN=2;BaseQRankSum=0.066;DP=41;Dels=0.0;FS=1.374;HaplotypeScore=0.0;MLEAC=1;MLEAF=0.5;MQ=42.0;MQ0=0;MQRankSum=-0.384;QD=19.43;ReadPosRankSum=-1.257	GT:AD:DP:GQ:PL	0/1:17,24:41:99:825,0,554
chrXI	259176	.	C	T	718.77	PASS	AC=1;AF=0.5;AN=2;BaseQRankSum=1.343;DP=52;Dels=0.0;FS=6.047;HaplotypeScore=0.0;MLEAC=1;MLEAF=0.5;MQ=42.0;MQ0=0;MQRankSum=1.547;QD=13.82;ReadPosRankSum=1.324	GT:AD:DP:GQ:PL	0/1:30,22:52:99:747,0,1055
chrXI	280592	.	C	T	1614.77	PASS	AC=1;AF=0.5;AN=2;BaseQRankSum=3.524;DP=110;Dels=0.0;FS=0.813;HaplotypeScore=0.0;MLEAC=1;MLEAF=0.5;MQ=42.0;MQ0=0;MQRankSum=0.613;QD=14.68;ReadPosRankSum=2.267	GT:AD:DP:GQ:PL	0/1:61,49:110:99:1643,0,2143
chrXI	316939	.	G	A	560.77	PASS	AC=1;AF=0.5;AN=2;BaseQRankSum=0.758;DP=34;Dels=0.0;FS=1.377;HaplotypeScore=0.0;MLEAC=1;MLEAF=0.5;MQ=42.0;MQ0=0;MQRankSum=0.172;QD=16.49;ReadPosRankSum=-0.896	GT:AD:DP:GQ:PL	0/1:17,17:34:99:589,0,579
chrXI	317126	.	G	A	480.77	PASS	AC=1;AF=0.5;AN=2;BaseQRankSum=2.195;DP=40;Dels=0.0;FS=1.349;HaplotypeScore=0.0;MLEAC=1;MLEAF=0.5;MQ=42.0;MQ0=0;MQRankSum=0.207;QD=12.02;ReadPosRankSum=1.56	GT:AD:DP:GQ:PL	0/1:24,16:40:99:509,0,843
chrXI	327223	.	G	A	444.77	PASS	AC=1;AF=0.5;AN=2;BaseQRankSum=-1.364;DP=31;Dels=0.0;FS=5.905;HaplotypeScore=0.0;MLEAC=1;MLEAF=0.5;MQ=41.21;MQ0=0;MQRankSum=1.601;QD=14.35;ReadPosRankSum=-1.68	GT:AD:DP:GQ:PL	0/1:16,15:31:99:473,0,562
chrXI	335016	.	G	A	161.77	PASS	AC=1;AF=0.5;AN=2;BaseQRankSum=0.412;DP=15;Dels=0.0;FS=2.158;HaplotypeScore=0.0;MLEAC=1;MLEAF=0.5;MQ=42.0;MQ0=0;MQRankSum=0.295;QD=10.78;ReadPosRankSum=0.53	GT:AD:DP:GQ:PL	0/1:9,6:15:99:190,0,296
chrXI	356567	.	C	T	235.77	PASS	AC=1;AF=0.5;AN=2;BaseQRankSum=-1.03;DP=21;Dels=0.0;FS=1.808;HaplotypeScore=0.0;MLEAC=1;MLEAF=0.5;MQ=41.72;MQ0=0;MQRankSum=-0.959;QD=11.23;ReadPosRankSum=0.32	GT:AD:DP:GQ:PL	0/1:12,9:21:99:264,0,423
chrXI	356588	.	C	T	850.77	PASS	AC=2;AF=1.0;AN=2;DP=23;Dels=0.0;FS=0.0;HaplotypeScore=0.0;MLEAC=2;MLEAF=1.0;MQ=41.74;MQ0=0;QD=33.49	GT:AD:DP:GQ:PL	1/1:0,23:23:66:879,66,0
chrXI	365448	.	C	T	399.77	PASS	AC=1;AF=0.5;AN=2;BaseQRankSum=-0.602;DP=34;Dels=0.0;FS=6.007;HaplotypeScore=1.4679;MLEAC=1;MLEAF=0.5;MQ=40.7;MQ0=0;MQRankSum=0.815;QD=11.76;ReadPosRankSum=1.205	GT:AD:DP:GQ:PL	0/1:21,13:34:99:428,0,608
chrXI	373156	.	G	A	580.77	PASS	AC=1;AF=0.5;AN=2;BaseQRankSum=-0.443;DP=45;Dels=0.0;FS=0.0;HaplotypeScore=0.9665;MLEAC=1;MLEAF=0.5;MQ=42.0;MQ0=0;MQRankSum=-0.011;QD=12.91;ReadPosRankSum=-1.192	GT:AD:DP:GQ:PL	0/1:23,22:45:99:609,0,804
chrXI	392960	.	G	A	642.77	PASS	AC=1;AF=0.5;AN=2;BaseQRankSum=-0.132;DP=38;Dels=0.0;FS=0.0;HaplotypeScore=0.0;MLEAC=1;MLEAF=0.5;MQ=41.61;MQ0=0;MQRankSum=0.979;QD=16.91;ReadPosRankSum=0.102	GT:AD:DP:GQ:PL	0/1:18,20:38:99:671,0,607
chrXI	402705	.	C	T	576.77	PASS	AC=1;AF=0.5;AN=2;BaseQRankSum=-0.513;DP=35;Dels=0.0;FS=7.547;HaplotypeScore=0.0;MLEAC=1;MLEAF=0.5;MQ=41.94;MQ0=0;MQRankSum=-0.414;QD=16.48;ReadPosRankSum=-0.513	GT:AD:DP:GQ:PL	0/1:16,19:35:99:605,0,512
chrXI	469430	.	G	A	319.77	PASS	AC=1;AF=0.5;AN=2;BaseQRankSum=1.154;DP=22;Dels=0.0;FS=1.768;HaplotypeScore=0.0;MLEAC=1;MLEAF=0.5;MQ=42.0;MQ0=0;MQRankSum=0.956;QD=14.53;ReadPosRankSum=-0.626	GT:AD:DP:GQ:PL	0/1:12,10:22:99:348,0,392
chrXI	469822	.	C	T	445.77	PASS	AC=1;AF=0.5;AN=2;BaseQRankSum=-0.704;DP=27;Dels=0.0;FS=0.0;HaplotypeScore=0.0;MLEAC=1;MLEAF=0.5;MQ=42.0;MQ0=0;MQRankSum=-0.364;QD=16.51;ReadPosRankSum=-0.558	GT:AD:DP:GQ:PL	0/1:13,14:27:99:474,0,444
chrXI	501153	.	G	A	105.77	PASS	AC=1;AF=0.5;AN=2;BaseQRankSum=0.0;DP=11;Dels=0.0;FS=2.398;HaplotypeScore=1.9598;MLEAC=1;MLEAF=0.5;MQ=40.64;MQ0=0;MQRankSum=2.037;QD=9.62;ReadPosRankSum=-0.278	GT:AD:DP:GQ:PL	0/1:7,4:11:99:134,0,248
chrXI	519364	.	C	T	752.77	PASS	AC=1;AF=0.5;AN=2;BaseQRankSum=-0.143;DP=37;Dels=0.0;FS=1.364;HaplotypeScore=0.734;MLEAC=1;MLEAF=0.5;MQ=42.0;MQ0=0;MQRankSum=0.429;QD=20.35;ReadPosRankSum=-0.779	GT:AD:DP:GQ:PL	0/1:13,24:37:99:781,0,356
chrXI	519408	.	C	T	243.77	PASS	AC=1;AF=0.5;AN=2;BaseQRankSum=-0.026;DP=27;Dels=0.0;FS=1.583;HaplotypeScore=0.0;MLEAC=1;MLEAF=0.5;MQ=41.93;MQ0=0;MQRankSum=0.026;QD=9.03;ReadPosRankSum=-0.283	GT:AD:DP:GQ:PL	0/1:18,9:27:99:272,0,621
chrXI	559075	.	C	T	449.77	PASS	AC=1;AF=0.5;AN=2;BaseQRankSum=-0.485;DP=26;Dels=0.0;FS=1.657;HaplotypeScore=3.9788;MLEAC=1;MLEAF=0.5;MQ=40.88;MQ0=0;MQRankSum=1.186;QD=17.3;ReadPosRankSum=-0.916	GT:AD:DP:GQ:PL	0/1:9,17:26:99:478,0,273
chrXI	613811	.	G	A	1192.77	PASS	AC=2;AF=1.0;AN=2;DP=31;Dels=0.0;FS=0.0;HaplotypeScore=0.0;MLEAC=2;MLEAF=1.0;MQ=40.99;MQ0=0;QD=34.08	GT:AD:DP:GQ:PL	1/1:0,31:31:93:1221,93,0
chrXI	626720	.	C	T	290.77	PASS	AC=1;AF=0.5;AN=2;BaseQRankSum=-1.892;DP=23;Dels=0.0;FS=2.192;HaplotypeScore=0.0;MLEAC=1;MLEAF=0.5;MQ=42.0;MQ0=0;MQRankSum=1.023;QD=12.64;ReadPosRankSum=0.403	GT:AD:DP:GQ:PL	0/1:13,10:23:99:319,0,466
chrXI	630585	.	C	T	498.77	PASS	AC=1;AF=0.5;AN=2;BaseQRankSum=0.132;DP=26;Dels=0.0;FS=1.775;HaplotypeScore=0.0;MLEAC=1;MLEAF=0.5;MQ=42.0;MQ0=0;MQRankSum=0.975;QD=19.18;ReadPosRankSum=-0.395	GT:AD:DP:GQ:PL	0/1:10,16:26:99:527,0,316
chrXII	43159	.	G	A	767.77	PASS	AC=1;AF=0.5;AN=2;BaseQRankSum=0.02;DP=33;Dels=0.0;FS=0.0;HaplotypeScore=0.0;MLEAC=1;MLEAF=0.5;MQ=42.0;MQ0=0;MQRankSum=0.881;QD=23.27;ReadPosRankSum=-0.215	GT:AD:DP:GQ:PL	0/1:10,23:33:99:796,0,284
chrXII	77675	.	G	A	318.77	PASS	AC=1;AF=0.5;AN=2;BaseQRankSum=-1.508;DP=32;Dels=0.0;FS=25.857;HaplotypeScore=0.0;MLEAC=1;MLEAF=0.5;MQ=42.0;MQ0=0;MQRankSum=0.04;QD=9.96;ReadPosRankSum=-0.198	GT:AD:DP:GQ:PL	0/1:21,11:32:99:347,0,732
chrXII	79398	.	G	A	596.77	PASS	AC=1;AF=0.5;AN=2;BaseQRankSum=-0.271;DP=33;Dels=0.0;FS=5.188;HaplotypeScore=0.0;MLEAC=1;MLEAF=0.5;MQ=42.0;MQ0=0;MQRankSum=0.777;QD=18.08;ReadPosRankSum=0.597	GT:AD:DP:GQ:PL	0/1:15,18:33:99:625,0,512
chrXII	88067	.	G	A	490.77	PASS	AC=1;AF=0.5;AN=2;BaseQRankSum=0.132;DP=32;Dels=0.0;FS=0.0;HaplotypeScore=0.0;MLEAC=1;MLEAF=0.5;MQ=42.0;MQ0=0;MQRankSum=0.773;QD=15.34;ReadPosRankSum=-0.396	GT:AD:DP:GQ:PL	0/1:16,16:32:99:519,0,478
chrXII	88525	.	C	T	820.77	PASS	AC=1;AF=0.5;AN=2;BaseQRankSum=-0.12;DP=57;Dels=0.0;FS=7.533;HaplotypeScore=0.0;MLEAC=1;MLEAF=0.5;MQ=41.74;MQ0=0;MQRankSum=-0.503;QD=14.4;ReadPosRankSum=-1.237	GT:AD:DP:GQ:PL	0/1:29,28:57:99:849,0,929
chrXII	88894	.	C	T	758.77	PASS	AC=1;AF=0.5;AN=2;BaseQRankSum=0.691;DP=49;Dels=0.0;FS=0.0;HaplotypeScore=0.0;MLEAC=1;MLEAF=0.5;MQ=41.7;MQ0=0;MQRankSum=0.25;QD=15.49;ReadPosRankSum=0.851	GT:AD:DP:GQ:PL	0/1:26,23:49:99:787,0,778
chrXII	105651	.	G	A	302.77	PASS	AC=1;AF=0.5;AN=2;BaseQRankSum=2.858;DP=16;Dels=0.0;FS=17.404;HaplotypeScore=3.8996;MLEAC=1;MLEAF=0.5;MQ=41.76;MQ0=0;MQRankSum=0.423;QD=18.92;ReadPosRankSum=2.223	GT:AD:DP:GQ:PL	0/1:7,9:16:58:331,0,58
chrXII	135258	.	G	A	549.77	PASS	AC=1;AF=0.5;AN=2;BaseQRankSum=-0.845;DP=34;Dels=0.0;FS=0.0;HaplotypeScore=0.0;MLEAC=1;MLEAF=0.5;MQ=42.0;MQ0=0;MQRankSum=0.362;QD=16.17;ReadPosRankSum=-1.535	GT:AD:DP:GQ:PL	0/1:16,18:34:99:578,0,540
chrXII	136349	.	G	A	612.77	PASS	AC=1;AF=0.5;AN=2;BaseQRankSum=-0.665;DP=32;Dels=0.0;FS=0.0;HaplotypeScore=0.0;MLEAC=1;MLEAF=0.5;MQ=41.56;MQ0=0;MQRankSum=-0.247;QD=19.15;ReadPosRankSum=1.538	GT:AD:DP:GQ:PL	0/1:14,18:32:99:641,0,472
chrXII	184924	.	G	A	176.77	PASS	AC=1;AF=0.5;AN=2;BaseQRankSum=0.637;DP=15;Dels=0.0;FS=0.0;HaplotypeScore=0.0;MLEAC=1;MLEAF=0.5;MQ=41.01;MQ0=0;MQRankSum=2.257;QD=11.78;ReadPosRankSum=-0.405	GT:AD:DP:GQ:PL	0/1:8,7:15:99:205,0,261
chrXII	201829	.	C	T	132.77	PASS	AC=1;AF=0.5;AN=2;BaseQRankSum=-1.376;DP=16;Dels=0.0;FS=2.115;HaplotypeScore=0.8321;MLEAC=1;MLEAF=0.5;MQ=42.0;MQ0=0;MQRankSum=-0.847;QD=8.3;ReadPosRankSum=-0.847	GT:AD:DP:GQ:PL	0/1:9,7:16:99:161,0,309
chrXII	229625	.	G	A	291.77	PASS	AC=1;AF=0.5;AN=2;BaseQRankSum=0.212;DP=16;Dels=0.0;FS=1.822;HaplotypeScore=0.0;MLEAC=1;MLEAF=0.5;MQ=42.0;MQ0=0;MQRankSum=-0.741;QD=18.24;ReadPosRankSum=-2.117	GT:AD:DP:GQ:PL	0/1:7,9:16:99:320,0,236
chrXII	248595	.	G	A	1397.77	PASS	AC=1;AF=0.5;AN=2;BaseQRankSum=-0.184;DP=84;Dels=0.0;FS=0.0;HaplotypeScore=0.0;MLEAC=1;MLEAF=0.5;MQ=42.0;MQ0=0;MQRankSum=0.954;QD=16.64;ReadPosRankSum=1.455	GT:AD:DP:GQ:PL	0/1:40,44:84:99:1426,0,1359
chrXII	252036	.	G	A	1674.77	PASS	AC=1;AF=0.5;AN=2;BaseQRankSum=-0.086;DP=126;Dels=0.0;FS=2.273;HaplotypeScore=0.0;MLEAC=1;MLEAF=0.5;MQ=41.97;MQ0=0;MQRankSum=-2.447;QD=13.29;ReadPosRankSum=-1.485	GT:AD:DP:GQ:PL	0/1:70,56:126:99:1703,0,2330
chrXII	260596	.	C	T	2060.77	PASS	AC=2;AF=1.0;AN=2;DP=53;Dels=0.0;FS=0.0;HaplotypeScore=0.0;MLEAC=2;MLEAF=1.0;MQ=41.73;MQ0=0;QD=33.93	GT:AD:DP:GQ:PL	1/1:0,53:53:99:2089,157,0
chrXII	265736	.	G	A	595.77	PASS	AC=1;AF=0.5;AN=2;BaseQRankSum=-0.208;DP=34;Dels=0.0;FS=0.0;HaplotypeScore=0.0;MLEAC=1;MLEAF=0.5;MQ=42.0;MQ0=0;MQRankSum=-0.139;QD=17.52;ReadPosRankSum=-0.208	GT:AD:DP:GQ:PL	0/1:15,19:34:99:624,0,508
chrXII	282902	.	C	T	247.77	PASS	AC=1;AF=0.5;AN=2;BaseQRankSum=2.585;DP=20;Dels=0.0;FS=5.929;HaplotypeScore=0.0;MLEAC=1;MLEAF=0.5;MQ=42.0;MQ0=0;MQRankSum=-1.196;QD=12.39;ReadPosRankSum=-0.116	GT:AD:DP:GQ:PL	0/1:12,8:20:99:276,0,424
chrXII	289601	.	G	A	427.77	PASS	AC=1;AF=0.5;AN=2;BaseQRankSum=-0.253;DP=28;Dels=0.0;FS=1.69;HaplotypeScore=0.0;MLEAC=1;MLEAF=0.5;MQ=41.47;MQ0=0;MQRankSum=-0.345;QD=15.28;ReadPosRankSum=0.115	GT:AD:DP:GQ:PL	0/1:14,14:28:99:456,0,432
chrXII	290143	.	C	T	299.77	PASS	AC=1;AF=0.5;AN=2;BaseQRankSum=-0.177;DP=15;Dels=0.0;FS=0.0;HaplotypeScore=0.0;MLEAC=1;MLEAF=0.5;MQ=42.0;MQ0=0;MQRankSum=0.295;QD=19.98;ReadPosRankSum=-0.059	GT:AD:DP:GQ:PL	0/1:6,9:15:99:328,0,205
chrXII	290146	.	C	T	637.77	PASS	AC=2;AF=1.0;AN=2;DP=16;Dels=0.0;FS=0.0;HaplotypeScore=0.0;MLEAC=2;MLEAF=1.0;MQ=42.0;MQ0=0;QD=34.82	GT:AD:DP:GQ:PL	1/1:0,16:16:48:666,48,0
chrXII	290813	.	C	T	424.77	PASS	AC=1;AF=0.5;AN=2;BaseQRankSum=0.952;DP=26;Dels=0.0;FS=5.734;HaplotypeScore=0.0;MLEAC=1;MLEAF=0.5;MQ=40.88;MQ0=0;MQRankSum=0.591;QD=16.34;ReadPosRankSum=0.54	GT:AD:DP:GQ:PL	0/1:12,14:26:99:453,0,404
chrXII	291856	.	C	T	399.77	PASS	AC=1;AF=0.5;AN=2;BaseQRankSum=1.504;DP=20;Dels=0.0;FS=1.885;HaplotypeScore=0.0;MLEAC=1;MLEAF=0.5;MQ=42.0;MQ0=0;MQRankSum=1.196;QD=19.99;ReadPosRankSum=0.579	GT:AD:DP:GQ:PL	0/1:8,12:20:99:428,0,253
chrXII	292254	.	C	T	135.77	PASS	AC=1;AF=0.5;AN=2;BaseQRankSum=0.151;DP=17;Dels=0.0;FS=0.0;HaplotypeScore=0.0;MLEAC=1;MLEAF=0.5;MQ=42.0;MQ0=0;MQRankSum=2.261;QD=7.99;ReadPosRankSum=-0.352	GT:AD:DP:GQ:PL	0/1:11,6:17:99:164,0,323
chrXII	369177	.	C	T	675.77	PASS	AC=1;AF=0.5;AN=2;BaseQRankSum=-0.973;DP=50;Dels=0.0;FS=1.167;HaplotypeScore=0.0;MLEAC=1;MLEAF=0.5;MQ=42.0;MQ0=0;MQRankSum=-1.713;QD=13.52;ReadPosRankSum=0.097	GT:AD:DP:GQ:PL	0/1:27,23:50:99:704,0,822
chrXII	370116	.	G	A	1592.77	PASS	AC=2;AF=1.0;AN=2;DP=40;Dels=0.0;FS=0.0;HaplotypeScore=0.0;MLEAC=2;MLEAF=1.0;MQ=41.85;MQ0=0;QD=29.98	GT:AD:DP:GQ:PL	1/1:0,40:40:99:1621,117,0
chrXII	376600	.	C	T	792.77	PASS	AC=1;AF=0.5;AN=2;BaseQRankSum=0.885;DP=60;Dels=0.0;FS=1.083;HaplotypeScore=0.0;MLEAC=1;MLEAF=0.5;MQ=41.76;MQ0=0;MQRankSum=0.555;QD=13.21;ReadPosRankSum=0.78	GT:AD:DP:GQ:PL	0/1:35,25:60:99:821,0,1205
chrXII	384091	.	C	T	501.77	PASS	AC=1;AF=0.5;AN=2;BaseQRankSum=0.071;DP=39;Dels=0.0;FS=3.028;HaplotypeScore=0.0;MLEAC=1;MLEAF=0.5;MQ=42.0;MQ0=0;MQRankSum=-0.842;QD=12.87;ReadPosRankSum=0.614	GT:AD:DP:GQ:PL	0/1:23,16:39:99:530,0,834
chrXII	388534	.	G	A	182.77	PASS	AC=1;AF=0.5;AN=2;BaseQRankSum=1.604;DP=25;Dels=0.0;FS=3.909;HaplotypeScore=1.9894;MLEAC=1;MLEAF=0.5;MQ=41.43;MQ0=0;MQRankSum=1.483;QD=7.31;ReadPosRankSum=0.999	GT:AD:DP:GQ:PL	0/1:18,7:25:99:211,0,608
chrXII	404101	.	G	A	441.77	PASS	AC=1;AF=0.5;AN=2;BaseQRankSum=1.493;DP=28;Dels=0.0;FS=0.0;HaplotypeScore=0.0;MLEAC=1;MLEAF=0.5;MQ=42.0;MQ0=0;MQRankSum=1.218;QD=15.78;ReadPosRankSum=0.437	GT:AD:DP:GQ:PL	0/1:14,14:28:99:470,0,400
chrXII	433723	.	G	A	345.77	PASS	AC=1;AF=0.5;AN=2;BaseQRankSum=1.882;DP=28;Dels=0.0;FS=1.854;HaplotypeScore=0.0;MLEAC=1;MLEAF=0.5;MQ=42.0;MQ0=0;MQRankSum=0.659;QD=12.35;ReadPosRankSum=-1.176	GT:AD:DP:GQ:PL	0/1:17,11:28:99:374,0,580
chrXII	449736	.	G	A	727.77	PASS	AC=1;AF=0.5;AN=2;BaseQRankSum=1.03;DP=49;Dels=0.0;FS=6.133;HaplotypeScore=0.0;MLEAC=1;MLEAF=0.5;MQ=42.0;MQ0=0;MQRankSum=-1.05;QD=14.85;ReadPosRankSum=-0.69	GT:AD:DP:GQ:PL	0/1:25,24:49:99:756,0,815
chrXII	500666	.	C	T	645.77	PASS	AC=1;AF=0.5;AN=2;BaseQRankSum=-0.307;DP=45;Dels=0.0;FS=6.321;HaplotypeScore=0.0;MLEAC=1;MLEAF=0.5;MQ=41.63;MQ0=0;MQRankSum=-0.671;QD=14.35;ReadPosRankSum=-0.421	GT:AD:DP:GQ:PL	0/1:24,21:45:99:674,0,847
chrXII	501260	.	C	T	876.77	PASS	AC=1;AF=0.5;AN=2;BaseQRankSum=0.2;DP=60;Dels=0.0;FS=6.168;HaplotypeScore=0.0;MLEAC=1;MLEAF=0.5;MQ=42.0;MQ0=0;MQRankSum=0.259;QD=14.61;ReadPosRankSum=0.407	GT:AD:DP:GQ:PL	0/1:32,28:60:99:905,0,1071
chrXII	513677	.	G	A	396.77	PASS	AC=1;AF=0.5;AN=2;BaseQRankSum=-0.376;DP=43;Dels=0.0;FS=1.267;HaplotypeScore=0.0;MLEAC=1;MLEAF=0.5;MQ=42.0;MQ0=0;MQRankSum=0.713;QD=9.23;ReadPosRankSum=0.272	GT:AD:DP:GQ:PL	0/1:29,14:43:99:425,0,1018
chrXII	535593	.	G	A	407.77	PASS	AC=1;AF=0.5;AN=2;BaseQRankSum=-1.847;DP=21;Dels=0.0;FS=0.0;HaplotypeScore=0.0;MLEAC=1;MLEAF=0.5;MQ=42.0;MQ0=0;MQRankSum=-0.181;QD=19.42;ReadPosRankSum=-0.036	GT:AD:DP:GQ:PL	0/1:8,13:21:99:436,0,276
chrXII	550380	.	C	T	233.77	PASS	AC=1;AF=0.5;AN=2;BaseQRankSum=2.296;DP=18;Dels=0.0;FS=23.181;HaplotypeScore=0.734;MLEAC=1;MLEAF=0.5;MQ=41.06;MQ0=0;MQRankSum=-0.883;QD=12.99;ReadPosRankSum=-1.325	GT:AD:DP:GQ:PL	0/1:9,9:18:99:262,0,161
chrXII	552626	.	G	A	398.77	PASS	AC=1;AF=0.5;AN=2;BaseQRankSum=-0.637;DP=24;Dels=0.0;FS=4.129;HaplotypeScore=0.0;MLEAC=1;MLEAF=0.5;MQ=41.32;MQ0=0;MQRankSum=1.217;QD=16.62;ReadPosRankSum=-0.232	GT:AD:DP:GQ:PL	0/1:11,13:24:99:427,0,367
chrXII	553969	.	C	T	455.77	PASS	AC=1;AF=0.5;AN=2;BaseQRankSum=0.551;DP=42;Dels=0.0;FS=0.0;HaplotypeScore=0.0;MLEAC=1;MLEAF=0.5;MQ=42.0;MQ0=0;MQRankSum=-0.105;QD=10.85;ReadPosRankSum=-1.522	GT:AD:DP:GQ:PL	0/1:27,15:42:99:484,0,931
chrXII	587552	.	G	A	176.77	PASS	AC=1;AF=0.5;AN=2;BaseQRankSum=1.473;DP=15;Dels=0.0;FS=3.136;HaplotypeScore=0.9665;MLEAC=1;MLEAF=0.5;MQ=42.0;MQ0=0;MQRankSum=0.059;QD=11.78;ReadPosRankSum=-0.177	GT:AD:DP:GQ:PL	0/1:9,6:15:99:205,0,299
chrXII	588949	.	G	A	184.77	PASS	AC=1;AF=0.5;AN=2;BaseQRankSum=-3.32;DP=17;Dels=0.0;FS=13.03;HaplotypeScore=0.0;MLEAC=1;MLEAF=0.5;MQ=41.88;MQ0=0;MQRankSum=-0.914;QD=10.87;ReadPosRankSum=2.742	GT:AD:DP:GQ:PL	0/1:9,8:17:99:213,0,326
chrXII	600452	.	G	A	172.77	PASS	AC=1;AF=0.5;AN=2;BaseQRankSum=0.648;DP=15;Dels=0.0;FS=21.553;HaplotypeScore=0.9997;MLEAC=1;MLEAF=0.5;MQ=42.0;MQ0=0;MQRankSum=0.53;QD=11.52;ReadPosRankSum=1.237	GT:AD:DP:GQ:PL	0/1:9,6:15:99:201,0,310
chrXII	602625	.	G	A	371.77	PASS	AC=1;AF=0.5;AN=2;BaseQRankSum=0.837;DP=23;Dels=0.0;FS=6.55;HaplotypeScore=0.0;MLEAC=1;MLEAF=0.5;MQ=42.0;MQ0=0;MQRankSum=-0.961;QD=16.16;ReadPosRankSum=-1.147	GT:AD:DP:GQ:PL	0/1:10,13:23:99:400,0,314
chrXII	657930	.	G	A	295.77	PASS	AC=1;AF=0.5;AN=2;BaseQRankSum=1.444;DP=21;Dels=0.0;FS=0.0;HaplotypeScore=1.3302;MLEAC=1;MLEAF=0.5;MQ=42.0;MQ0=0;MQRankSum=-1.091;QD=14.08;ReadPosRankSum=-1.091	GT:AD:DP:GQ:PL	0/1:11,10:21:99:324,0,314
chrXII	665067	.	C	T	380.77	PASS	AC=1;AF=0.5;AN=2;BaseQRankSum=0.155;DP=29;Dels=0.0;FS=22.249;HaplotypeScore=0.0;MLEAC=1;MLEAF=0.5;MQ=41.51;MQ0=0;MQRankSum=-0.642;QD=13.13;ReadPosRankSum=0.952	GT:AD:DP:GQ:PL	0/1:17,12:29:99:409,0,562
chrXII	669117	.	C	T	269.77	PASS	AC=1;AF=0.5;AN=2;BaseQRankSum=-1.376;DP=16;Dels=0.0;FS=0.0;HaplotypeScore=0.0;MLEAC=1;MLEAF=0.5;MQ=41.07;MQ0=0;MQRankSum=-1.059;QD=16.86;ReadPosRankSum=-1.694	GT:AD:DP:GQ:PL	0/1:7,9:16:99:298,0,239
chrXII	676705	.	C	T	366.77	PASS	AC=1;AF=0.5;AN=2;BaseQRankSum=0.686;DP=29;Dels=0.0;FS=3.473;HaplotypeScore=0.0;MLEAC=1;MLEAF=0.5;MQ=42.0;MQ0=0;MQRankSum=-1.882;QD=12.65;ReadPosRankSum=0.952	GT:AD:DP:GQ:PL	0/1:17,12:29:99:395,0,529
chrXII	682249	.	C	T	340.77	PASS	AC=1;AF=0.5;AN=2;BaseQRankSum=0.634;DP=18;Dels=0.0;FS=0.0;HaplotypeScore=0.0;MLEAC=1;MLEAF=0.5;MQ=41.18;MQ0=0;MQRankSum=-0.815;QD=18.93;ReadPosRankSum=-0.272	GT:AD:DP:GQ:PL	0/1:7,11:18:99:369,0,220
chrXII	708192	.	G	A	825.77	PASS	AC=1;AF=0.5;AN=2;BaseQRankSum=0.825;DP=57;Dels=0.0;FS=0.0;HaplotypeScore=3.9995;MLEAC=1;MLEAF=0.5;MQ=41.72;MQ0=0;MQRankSum=1.546;QD=14.49;ReadPosRankSum=-0.104	GT:AD:DP:GQ:PL	0/1:31,26:57:99:854,0,1039
chrXII	725732	.	G	A	397.77	PASS	AC=1;AF=0.5;AN=2;BaseQRankSum=-1.03;DP=21;Dels=0.0;FS=4.706;HaplotypeScore=0.0;MLEAC=1;MLEAF=0.5;MQ=42.0;MQ0=0;MQRankSum=-0.107;QD=18.94;ReadPosRankSum=0.675	GT:AD:DP:GQ:PL	0/1:9,12:21:99:426,0,309
chrXII	728720	.	G	A	787.77	PASS	AC=1;AF=0.5;AN=2;BaseQRankSum=-0.421;DP=52;Dels=0.0;FS=0.0;HaplotypeScore=0.0;MLEAC=1;MLEAF=0.5;MQ=42.0;MQ0=0;MQRankSum=0.586;QD=15.15;ReadPosRankSum=-2.93	GT:AD:DP:GQ:PL	0/1:27,25:52:99:816,0,922
chrXII	733238	.	C	T	1463.77	PASS	AC=1;AF=0.5;AN=2;BaseQRankSum=-0.694;DP=246;Dels=0.0;FS=4.381;HaplotypeScore=0.0;MLEAC=1;MLEAF=0.5;MQ=41.88;MQ0=0;MQRankSum=0.442;QD=5.95;ReadPosRankSum=-1.291	GT:AD:DP:GQ:PL	0/1:189,57:246:99:1492,0,6666
chrXII	748036	.	C	T	449.77	PASS	AC=1;AF=0.5;AN=2;BaseQRankSum=-1.692;DP=25;Dels=0.0;FS=0.0;HaplotypeScore=0.0;MLEAC=1;MLEAF=0.5;MQ=42.0;MQ0=0;MQRankSum=-0.083;QD=17.99;ReadPosRankSum=0.971	GT:AD:DP:GQ:PL	0/1:10,15:25:99:478,0,295
chrXII	758914	.	G	A	250.77	PASS	AC=1;AF=0.5;AN=2;BaseQRankSum=0.454;DP=19;Dels=0.0;FS=4.534;HaplotypeScore=0.0;MLEAC=1;MLEAF=0.5;MQ=42.0;MQ0=0;MQRankSum=0.867;QD=13.2;ReadPosRankSum=2.436	GT:AD:DP:GQ:PL	0/1:11,8:19:99:279,0,361
chrXII	781355	.	G	A	166.77	PASS	AC=1;AF=0.5;AN=2;BaseQRankSum=-0.421;DP=18;Dels=0.0;FS=0.0;HaplotypeScore=0.0;MLEAC=1;MLEAF=0.5;MQ=42.0;MQ0=0;MQRankSum=0.047;QD=9.26;ReadPosRankSum=0.89	GT:AD:DP:GQ:PL	0/1:12,6:18:99:195,0,451
chrXII	784474	.	C	T	402.77	PASS	AC=1;AF=0.5;AN=2;BaseQRankSum=2.493;DP=19;Dels=0.0;FS=11.311;HaplotypeScore=0.0;MLEAC=1;MLEAF=0.5;MQ=42.0;MQ0=0;MQRankSum=-1.141;QD=21.2;ReadPosRankSum=-1.648	GT:AD:DP:GQ:PL	0/1:7,12:19:99:431,0,202
chrXII	804193	.	G	A	890.77	PASS	AC=1;AF=0.5;AN=2;BaseQRankSum=-0.452;DP=50;Dels=0.0;FS=7.198;HaplotypeScore=1.4679;MLEAC=1;MLEAF=0.5;MQ=42.0;MQ0=0;MQRankSum=0.55;QD=17.82;ReadPosRankSum=0.0	GT:AD:DP:GQ:PL	0/1:21,29:50:99:919,0,645
chrXII	838283	.	G	A	559.77	PASS	AC=1;AF=0.5;AN=2;BaseQRankSum=1.515;DP=39;Dels=0.0;FS=0.0;HaplotypeScore=0.0;MLEAC=1;MLEAF=0.5;MQ=41.95;MQ0=0;MQRankSum=-0.241;QD=14.35;ReadPosRankSum=0.637	GT:AD:DP:GQ:PL	0/1:22,17:39:99:588,0,786
chrXII	839246	.	G	A	533.77	PASS	AC=1;AF=0.5;AN=2;BaseQRankSum=-1.813;DP=37;Dels=0.0;FS=11.236;HaplotypeScore=0.0;MLEAC=1;MLEAF=0.5;MQ=42.0;MQ0=0;MQRankSum=-0.229;QD=14.43;ReadPosRankSum=-1.874	GT:AD:DP:GQ:PL	0/1:20,17:37:99:562,0,679
chrXII	839341	.	G	A	335.77	PASS	AC=1;AF=0.5;AN=2;BaseQRankSum=-1.099;DP=13;Dels=0.0;FS=0.0;HaplotypeScore=0.0;MLEAC=1;MLEAF=0.5;MQ=42.0;MQ0=0;MQRankSum=0.085;QD=25.83;ReadPosRankSum=-0.423	GT:AD:DP:GQ:PL	0/1:3,10:13:87:364,0,87
chrXII	855780	.	G	A	335.77	PASS	AC=1;AF=0.5;AN=2;BaseQRankSum=1.122;DP=17;Dels=0.0;FS=0.0;HaplotypeScore=0.0;MLEAC=1;MLEAF=0.5;MQ=42.0;MQ0=0;MQRankSum=0.634;QD=19.75;ReadPosRankSum=1.22	GT:AD:DP:GQ:PL	0/1:7,10:17:99:364,0,237
chrXII	883157	.	G	A	385.77	PASS	AC=1;AF=0.5;AN=2;BaseQRankSum=-0.796;DP=18;Dels=0.0;FS=2.029;HaplotypeScore=0.0;MLEAC=1;MLEAF=0.5;MQ=42.0;MQ0=0;MQRankSum=0.515;QD=21.43;ReadPosRankSum=0.796	GT:AD:DP:GQ:PL	0/1:6,12:18:99:414,0,190
chrXII	893283	.	C	T	287.77	PASS	AC=1;AF=0.5;AN=2;BaseQRankSum=0.263;DP=24;Dels=0.0;FS=10.371;HaplotypeScore=0.0;MLEAC=1;MLEAF=0.5;MQ=41.38;MQ0=0;MQRankSum=0.322;QD=11.99;ReadPosRankSum=0.849	GT:AD:DP:GQ:PL	0/1:14,10:24:99:316,0,475
chrXII	898059	.	C	T	235.77	PASS	AC=1;AF=0.5;AN=2;BaseQRankSum=-0.887;DP=20;Dels=0.0;FS=7.929;HaplotypeScore=0.0;MLEAC=1;MLEAF=0.5;MQ=42.0;MQ0=0;MQRankSum=-0.347;QD=11.79;ReadPosRankSum=-0.733	GT:AD:DP:GQ:PL	0/1:12,8:20:99:264,0,431
chrXII	909985	.	C	T	260.77	PASS	AC=1;AF=0.5;AN=2;BaseQRankSum=0.59;DP=28;Dels=0.0;FS=3.646;HaplotypeScore=0.0;MLEAC=1;MLEAF=0.5;MQ=42.0;MQ0=0;MQRankSum=0.344;QD=9.31;ReadPosRankSum=1.23	GT:AD:DP:GQ:PL	0/1:19,9:28:99:289,0,712
chrXII	914493	.	G	A	978.77	PASS	AC=1;AF=0.5;AN=2;BaseQRankSum=-0.653;DP=51;Dels=0.0;FS=0.0;HaplotypeScore=0.0;MLEAC=1;MLEAF=0.5;MQ=41.72;MQ0=0;MQRankSum=-0.711;QD=19.19;ReadPosRankSum=-0.477	GT:AD:DP:GQ:PL	0/1:19,32:51:99:1007,0,617
chrXII	915421	.	G	A	716.77	PASS	AC=1;AF=0.5;AN=2;BaseQRankSum=-0.066;DP=51;Dels=0.0;FS=0.0;HaplotypeScore=0.0;MLEAC=1;MLEAF=0.5;MQ=42.0;MQ0=0;MQRankSum=0.388;QD=14.05;ReadPosRankSum=0.71	GT:AD:DP:GQ:PL	0/1:28,23:51:99:745,0,941
chrXII	924885	.	C	T	1474.77	PASS	AC=1;AF=0.5;AN=2;BaseQRankSum=0.857;DP=77;Dels=0.0;FS=0.858;HaplotypeScore=0.0;MLEAC=1;MLEAF=0.5;MQ=42.0;MQ0=0;MQRankSum=0.487;QD=19.15;ReadPosRankSum=-0.118	GT:AD:DP:GQ:PL	0/1:34,43:77:99:1503,0,1128
chrXII	938416	.	G	A	263.77	PASS	AC=1;AF=0.5;AN=2;BaseQRankSum=-0.358;DP=24;Dels=0.0;FS=0.0;HaplotypeScore=0.0;MLEAC=1;MLEAF=0.5;MQ=42.0;MQ0=0;MQRankSum=-1.133;QD=10.99;ReadPosRankSum=2.862	GT:AD:DP:GQ:PL	0/1:15,9:24:99:292,0,536
chrXII	948132	.	G	A	582.77	PASS	AC=1;AF=0.5;AN=2;BaseQRankSum=2.492;DP=32;Dels=0.0;FS=5.121;HaplotypeScore=0.0;MLEAC=1;MLEAF=0.5;MQ=42.0;MQ0=0;MQRankSum=-1.171;QD=18.21;ReadPosRankSum=-2.455	GT:AD:DP:GQ:PL	0/1:15,17:32:99:611,0,514
chrXII	1011896	.	C	T	5256.77	PASS	AC=2;AF=1.0;AN=2;BaseQRankSum=1.488;DP=142;Dels=0.0;FS=3.368;HaplotypeScore=0.0;MLEAC=2;MLEAF=1.0;MQ=41.6;MQ0=0;MQRankSum=0.927;QD=28.91;ReadPosRankSum=1.635	GT:AD:DP:GQ:PL	1/1:1,141:142:99:5285,367,0
chrXII	1011902	.	C	T	5388.77	PASS	AC=2;AF=1.0;AN=2;DP=142;Dels=0.0;FS=0.0;HaplotypeScore=0.9665;MLEAC=2;MLEAF=1.0;MQ=41.6;MQ0=0;QD=29.32	GT:AD:DP:GQ:PL	1/1:0,142:142:99:5417,409,0
chrXII	1027548	.	G	A	413.77	PASS	AC=1;AF=0.5;AN=2;BaseQRankSum=2.373;DP=35;Dels=0.0;FS=3.529;HaplotypeScore=0.0;MLEAC=1;MLEAF=0.5;MQ=42.0;MQ0=0;MQRankSum=-0.734;QD=11.82;ReadPosRankSum=0.871	GT:AD:DP:GQ:PL	0/1:22,13:35:99:442,0,762
chrXIII	13453	.	G	A	500.77	PASS	AC=1;AF=0.5;AN=2;BaseQRankSum=-1.601;DP=29;Dels=0.0;FS=1.737;HaplotypeScore=0.0;MLEAC=1;MLEAF=0.5;MQ=42.0;MQ0=0;MQRankSum=0.11;QD=17.27;ReadPosRankSum=-0.417	GT:AD:DP:GQ:PL	0/1:13,16:29:99:529,0,415
chrXIII	44388	.	G	A	1024.77	PASS	AC=2;AF=1.0;AN=2;DP=26;Dels=0.0;FS=0.0;HaplotypeScore=0.0;MLEAC=2;MLEAF=1.0;MQ=42.0;MQ0=0;QD=31.88	GT:AD:DP:GQ:PL	1/1:0,26:26:78:1053,78,0
chrXIII	46012	.	C	T	298.78	PASS	AC=2;AF=1.0;AN=2;DP=8;Dels=0.0;FS=0.0;HaplotypeScore=0.0;MLEAC=2;MLEAF=1.0;MQ=42.0;MQ0=0;QD=28.07	GT:AD:DP:GQ:PL	1/1:0,8:8:24:327,24,0
chrXIII	56477	.	C	T	147.77	PASS	AC=1;AF=0.5;AN=2;BaseQRankSum=-1.356;DP=14;Dels=0.0;FS=2.363;HaplotypeScore=4.9735;MLEAC=1;MLEAF=0.5;MQ=40.98;MQ0=0;MQRankSum=-0.968;QD=10.55;ReadPosRankSum=-1.097	GT:AD:DP:GQ:PL	0/1:8,6:14:99:176,0,293
chrXIII	82271	.	C	T	645.77	PASS	AC=1;AF=0.5;AN=2;BaseQRankSum=1.134;DP=27;Dels=0.0;FS=0.0;HaplotypeScore=0.0;MLEAC=1;MLEAF=0.5;MQ=41.47;MQ0=0;MQRankSum=0.636;QD=23.92;ReadPosRankSum=0.194	GT:AD:DP:GQ:PL	0/1:7,20:27:99:674,0,198
chrXIII	85990	.	C	T	258.77	PASS	AC=1;AF=0.5;AN=2;BaseQRankSum=1.6;DP=14;Dels=0.0;FS=0.0;HaplotypeScore=0.0;MLEAC=1;MLEAF=0.5;MQ=42.0;MQ0=0;MQRankSum=1.467;QD=18.48;ReadPosRankSum=0.133	GT:AD:DP:GQ:PL	0/1:5,9:14:99:287,0,119
chrXIII	128880	.	G	A	276.77	PASS	AC=1;AF=0.5;AN=2;BaseQRankSum=1.03;DP=21;Dels=0.0;FS=4.738;HaplotypeScore=0.6651;MLEAC=1;MLEAF=0.5;MQ=42.0;MQ0=0;MQRankSum=-0.959;QD=13.18;ReadPosRankSum=-1.244	GT:AD:DP:GQ:PL	0/1:12,9:21:99:305,0,378
chrXIII	133435	.	C	T	324.77	PASS	AC=1;AF=0.5;AN=2;BaseQRankSum=1.111;DP=18;Dels=0.0;FS=0.0;HaplotypeScore=0.0;MLEAC=1;MLEAF=0.5;MQ=41.89;MQ0=0;MQRankSum=-1.377;QD=18.04;ReadPosRankSum=-2.177	GT:AD:DP:GQ:PL	0/1:8,10:18:99:353,0,267
chrXIII	148647	.	G	A	960.77	PASS	AC=1;AF=0.5;AN=2;BaseQRankSum=-1.191;DP=41;Dels=0.0;FS=2.895;HaplotypeScore=0.0;MLEAC=1;MLEAF=0.5;MQ=42.0;MQ0=0;MQRankSum=-0.462;QD=23.43;ReadPosRankSum=-0.826	GT:AD:DP:GQ:PL	0/1:13,28:41:99:989,0,419
chrXIII	153029	.	G	A	238.77	PASS	AC=1;AF=0.5;AN=2;BaseQRankSum=-0.241;DP=17;Dels=0.0;FS=6.864;HaplotypeScore=0.0;MLEAC=1;MLEAF=0.5;MQ=41.77;MQ0=0;MQRankSum=-1.01;QD=14.05;ReadPosRankSum=-2.165	GT:AD:DP:GQ:PL	0/1:9,8:17:99:267,0,310
chrXIII	159441	.	C	T	530.77	PASS	AC=1;AF=0.5;AN=2;BaseQRankSum=-0.317;DP=36;Dels=0.0;FS=0.0;HaplotypeScore=0.0;MLEAC=1;MLEAF=0.5;MQ=41.59;MQ0=0;MQRankSum=0.729;QD=14.74;ReadPosRankSum=-0.444	GT:AD:DP:GQ:PL	0/1:19,17:36:99:559,0,603
chrXIII	168939	.	G	A	721.77	PASS	AC=1;AF=0.5;AN=2;BaseQRankSum=1.131;DP=30;Dels=0.0;FS=0.0;HaplotypeScore=0.0;MLEAC=1;MLEAF=0.5;MQ=42.0;MQ0=0;MQRankSum=1.493;QD=24.06;ReadPosRankSum=0.091	GT:AD:DP:GQ:PL	0/1:9,21:30:99:750,0,283
chrXIII	170325	.	G	A	537.77	PASS	AC=1;AF=0.5;AN=2;BaseQRankSum=0.988;DP=37;Dels=0.0;FS=3.497;HaplotypeScore=0.0;MLEAC=1;MLEAF=0.5;MQ=41.89;MQ0=0;MQRankSum=-0.076;QD=14.53;ReadPosRankSum=-0.441	GT:AD:DP:GQ:PL	0/1:19,18:37:99:566,0,632
chrXIII	171266	.	C	T	489.77	PASS	AC=1;AF=0.5;AN=2;BaseQRankSum=1.331;DP=29;Dels=0.0;FS=4.091;HaplotypeScore=0.0;MLEAC=1;MLEAF=0.5;MQ=42.0;MQ0=0;MQRankSum=-0.022;QD=16.89;ReadPosRankSum=-0.676	GT:AD:DP:GQ:PL	0/1:14,15:29:99:518,0,433
chrXIII	172105	.	C	T	451.77	PASS	AC=1;AF=0.5;AN=2;BaseQRankSum=0.157;DP=23;Dels=0.0;FS=1.674;HaplotypeScore=0.0;MLEAC=1;MLEAF=0.5;MQ=42.0;MQ0=0;MQRankSum=0.913;QD=19.64;ReadPosRankSum=0.976	GT:AD:DP:GQ:PL	0/1:9,14:23:99:480,0,277
chrXIII	193386	.	C	T	251.77	PASS	AC=1;AF=0.5;AN=2;BaseQRankSum=2.621;DP=18;Dels=0.0;FS=0.0;HaplotypeScore=0.0;MLEAC=1;MLEAF=0.5;MQ=42.0;MQ0=0;MQRankSum=-0.755;QD=13.99;ReadPosRankSum=0.489	GT:AD:DP:GQ:PL	0/1:10,8:18:99:280,0,348
chrXIII	216356	.	C	T	615.77	PASS	AC=1;AF=0.5;AN=2;BaseQRankSum=0.633;DP=33;Dels=0.0;FS=0.0;HaplotypeScore=0.0;MLEAC=1;MLEAF=0.5;MQ=42.0;MQ0=0;MQRankSum=-1.067;QD=18.66;ReadPosRankSum=1.139	GT:AD:DP:GQ:PL	0/1:15,18:33:99:644,0,520
chrXIII	220264	.	C	T	618.77	PASS	AC=1;AF=0.5;AN=2;BaseQRankSum=-1.259;DP=43;Dels=0.0;FS=0.0;HaplotypeScore=1.9992;MLEAC=1;MLEAF=0.5;MQ=41.67;MQ0=0;MQRankSum=-0.281;QD=14.39;ReadPosRankSum=-0.037	GT:AD:DP:GQ:PL	0/1:24,19:43:99:647,0,807
chrXIII	220463	.	C	T	982.77	PASS	AC=1;AF=0.5;AN=2;BaseQRankSum=0.268;DP=43;Dels=0.0;FS=0.0;HaplotypeScore=0.0;MLEAC=1;MLEAF=0.5;MQ=42.0;MQ0=0;MQRankSum=1.261;QD=22.86;ReadPosRankSum=-0.089	GT:AD:DP:GQ:PL	0/1:15,28:43:99:1011,0,465
chrXIII	272681	.	C	T	207.77	PASS	AC=1;AF=0.5;AN=2;BaseQRankSum=-1.027;DP=14;Dels=0.0;FS=0.0;HaplotypeScore=0.9998;MLEAC=1;MLEAF=0.5;MQ=42.0;MQ0=0;MQRankSum=-1.792;QD=14.84;ReadPosRankSum=0.78	GT:AD:DP:GQ:PL	0/1:7,7:14:99:236,0,243
chrXIII	284889	.	C	T	367.77	PASS	AC=1;AF=0.5;AN=2;BaseQRankSum=0.4;DP=23;Dels=0.0;FS=1.674;HaplotypeScore=0.0;MLEAC=1;MLEAF=0.5;MQ=41.36;MQ0=0;MQRankSum=-1.262;QD=15.99;ReadPosRankSum=-2.493	GT:AD:DP:GQ:PL	0/1:11,12:23:99:396,0,380
chrXIII	297166	.	C	T	232.77	PASS	AC=1;AF=0.5;AN=2;BaseQRankSum=2.082;DP=22;Dels=0.0;FS=1.792;HaplotypeScore=0.0;MLEAC=1;MLEAF=0.5;MQ=42.0;MQ0=0;MQRankSum=0.239;QD=10.58;ReadPosRankSum=-1.399	GT:AD:DP:GQ:PL	0/1:14,8:22:99:261,0,452
chrXIII	297167	.	C	T	234.77	PASS	AC=1;AF=0.5;AN=2;BaseQRankSum=2.286;DP=22;Dels=0.0;FS=1.792;HaplotypeScore=0.0;MLEAC=1;MLEAF=0.5;MQ=42.0;MQ0=0;MQRankSum=-0.58;QD=10.67;ReadPosRankSum=-1.126	GT:AD:DP:GQ:PL	0/1:14,8:22:99:263,0,453
chrXIII	390874	.	G	A	493.77	PASS	AC=1;AF=0.5;AN=2;BaseQRankSum=0.642;DP=32;Dels=0.0;FS=0.0;HaplotypeScore=0.0;MLEAC=1;MLEAF=0.5;MQ=42.0;MQ0=0;MQRankSum=1.284;QD=15.43;ReadPosRankSum=0.642	GT:AD:DP:GQ:PL	0/1:17,15:32:99:522,0,588
chrXIII	417311	.	C	T	773.77	PASS	AC=1;AF=0.5;AN=2;BaseQRankSum=0.276;DP=41;Dels=0.0;FS=0.0;HaplotypeScore=0.0;MLEAC=1;MLEAF=0.5;MQ=42.0;MQ0=0;MQRankSum=-1.537;QD=18.87;ReadPosRankSum=-1.773	GT:AD:DP:GQ:PL	0/1:18,23:41:99:802,0,601
chrXIII	418904	.	C	T	588.77	PASS	AC=1;AF=0.5;AN=2;BaseQRankSum=-0.623;DP=37;Dels=0.0;FS=12.992;HaplotypeScore=0.0;MLEAC=1;MLEAF=0.5;MQ=42.0;MQ0=0;MQRankSum=1.686;QD=15.91;ReadPosRankSum=-1.109	GT:AD:DP:GQ:PL	0/1:19,18:37:99:617,0,593
chrXIII	421909	.	G	A	483.77	PASS	AC=1;AF=0.5;AN=2;BaseQRankSum=-1.732;DP=38;Dels=0.0;FS=1.31;HaplotypeScore=0.734;MLEAC=1;MLEAF=0.5;MQ=41.63;MQ0=0;MQRankSum=-0.44;QD=12.73;ReadPosRankSum=0.176	GT:AD:DP:GQ:PL	0/1:21,17:38:99:512,0,742
chrXIII	424951	.	C	T	285.77	PASS	AC=1;AF=0.5;AN=2;BaseQRankSum=0.286;DP=19;Dels=0.0;FS=0.0;HaplotypeScore=0.0;MLEAC=1;MLEAF=0.5;MQ=42.0;MQ0=0;MQRankSum=1.429;QD=15.04;ReadPosRankSum=0.041	GT:AD:DP:GQ:PL	0/1:9,10:19:99:314,0,307
chrXIII	434307	.	C	T	539.77	PASS	AC=1;AF=0.5;AN=2;BaseQRankSum=0.328;DP=41;Dels=0.0;FS=2.694;HaplotypeScore=0.0;MLEAC=1;MLEAF=0.5;MQ=42.0;MQ0=0;MQRankSum=-1.721;QD=13.17;ReadPosRankSum=-1.721	GT:AD:DP:GQ:PL	0/1:23,18:41:99:568,0,739
chrXIII	434673	.	C	T	1051.77	PASS	AC=1;AF=0.5;AN=2;BaseQRankSum=0.785;DP=53;Dels=0.0;FS=7.793;HaplotypeScore=0.0;MLEAC=1;MLEAF=0.5;MQ=41.93;MQ0=0;MQRankSum=0.37;QD=19.84;ReadPosRankSum=1.002	GT:AD:DP:GQ:PL	0/1:22,31:53:99:1080,0,754
chrXIII	453415	.	G	A	285.77	PASS	AC=1;AF=0.5;AN=2;BaseQRankSum=0.612;DP=19;Dels=0.0;FS=0.0;HaplotypeScore=0.0;MLEAC=1;MLEAF=0.5;MQ=42.0;MQ0=0;MQRankSum=-0.449;QD=15.04;ReadPosRankSum=-0.286	GT:AD:DP:GQ:PL	0/1:9,10:19:99:314,0,308
chrXIII	458237	.	G	A	245.77	PASS	AC=1;AF=0.5;AN=2;BaseQRankSum=0.212;DP=13;Dels=0.0;FS=0.0;HaplotypeScore=0.0;MLEAC=1;MLEAF=0.5;MQ=40.85;MQ0=0;MQRankSum=-0.696;QD=18.91;ReadPosRankSum=0.212	GT:AD:DP:GQ:PL	0/1:5,8:13:99:274,0,161
chrXIII	475664	.	G	A	315.77	PASS	AC=1;AF=0.5;AN=2;BaseQRankSum=1.61;DP=17;Dels=0.0;FS=0.0;HaplotypeScore=0.0;MLEAC=1;MLEAF=0.5;MQ=40.15;MQ0=0;MQRankSum=1.61;QD=18.57;ReadPosRankSum=-0.732	GT:AD:DP:GQ:PL	0/1:7,10:17:99:344,0,134
chrXIII	475758	.	G	A	560.77	PASS	AC=1;AF=0.5;AN=2;BaseQRankSum=1.061;DP=27;Dels=0.0;FS=9.023;HaplotypeScore=0.0;MLEAC=1;MLEAF=0.5;MQ=41.45;MQ0=0;MQRankSum=0.765;QD=20.77;ReadPosRankSum=-0.074	GT:AD:DP:GQ:PL	0/1:11,16:27:99:589,0,367
chrXIII	477454	.	G	A	892.77	PASS	AC=1;AF=0.5;AN=2;BaseQRankSum=-0.795;DP=56;Dels=0.0;FS=0.0;HaplotypeScore=0.0;MLEAC=1;MLEAF=0.5;MQ=42.0;MQ0=0;MQRankSum=-0.778;QD=15.94;ReadPosRankSum=0.942	GT:AD:DP:GQ:PL	0/1:28,28:56:99:921,0,964
chrXIII	496756	.	C	T	136.77	PASS	AC=1;AF=0.5;AN=2;BaseQRankSum=0.551;DP=15;Dels=0.0;FS=0.0;HaplotypeScore=0.0;MLEAC=1;MLEAF=0.5;MQ=40.91;MQ0=0;MQRankSum=0.306;QD=9.12;ReadPosRankSum=0.551	GT:AD:DP:GQ:PL	0/1:10,5:15:99:165,0,316
chrXIII	497483	.	G	A	491.77	PASS	AC=1;AF=0.5;AN=2;BaseQRankSum=0.415;DP=29;Dels=0.0;FS=1.55;HaplotypeScore=0.0;MLEAC=1;MLEAF=0.5;MQ=41.49;MQ0=0;MQRankSum=0.458;QD=16.96;ReadPosRankSum=0.022	GT:AD:DP:GQ:PL	0/1:14,15:29:99:520,0,464
chrXIII	499255	.	G	A	502.77	PASS	AC=1;AF=0.5;AN=2;BaseQRankSum=-0.239;DP=24;Dels=0.0;FS=2.917;HaplotypeScore=1.9997;MLEAC=1;MLEAF=0.5;MQ=41.92;MQ0=0;MQRankSum=-0.119;QD=20.95;ReadPosRankSum=-1.312	GT:AD:DP:GQ:PL	0/1:9,15:24:99:531,0,302
chrXIII	535035	.	C	T	930.77	PASS	AC=1;AF=0.5;AN=2;BaseQRankSum=-0.461;DP=46;Dels=0.0;FS=1.177;HaplotypeScore=0.0;MLEAC=1;MLEAF=0.5;MQ=42.0;MQ0=0;MQRankSum=-0.551;QD=20.23;ReadPosRankSum=0.777	GT:AD:DP:GQ:PL	0/1:18,28:46:99:959,0,582
chrXIII	550038	.	G	A	253.77	PASS	AC=1;AF=0.5;AN=2;BaseQRankSum=-1.648;DP=39;Dels=0.0;FS=1.511;HaplotypeScore=0.0;MLEAC=1;MLEAF=0.5;MQ=40.35;MQ0=3;MQRankSum=0.412;QD=6.51;ReadPosRankSum=-1.168	GT:AD:DP:GQ:PL	0/1:26,13:39:99:282,0,761
chrXIII	557492	.	C	T	1330.77	PASS	AC=2;AF=1.0;AN=2;DP=35;Dels=0.0;FS=0.0;HaplotypeScore=0.0;MLEAC=2;MLEAF=1.0;MQ=42.0;MQ0=0;QD=27.66	GT:AD:DP:GQ:PL	1/1:0,35:35:99:1359,99,0
chrXIII	557822	.	G	A	119.77	PASS	AC=1;AF=0.5;AN=2;BaseQRankSum=0.524;DP=20;Dels=0.0;FS=9.442;HaplotypeScore=0.0;MLEAC=1;MLEAF=0.5;MQ=42.0;MQ0=0;MQRankSum=-0.436;QD=5.99;ReadPosRankSum=-1.397	GT:AD:DP:GQ:PL	0/1:15,5:20:99:148,0,507
chrXIII	568545	.	C	T	143.77	PASS	AC=1;AF=0.5;AN=2;BaseQRankSum=0.103;DP=10;Dels=0.0;FS=5.441;HaplotypeScore=0.0;MLEAC=1;MLEAF=0.5;MQ=42.0;MQ0=0;MQRankSum=0.851;QD=14.38;ReadPosRankSum=-1.668	GT:AD:DP:GQ:PL	0/1:5,5:10:99:172,0,172
chrXIII	590651	.	C	T	480.77	PASS	AC=1;AF=0.5;AN=2;BaseQRankSum=0.634;DP=21;Dels=0.0;FS=4.419;HaplotypeScore=0.0;MLEAC=1;MLEAF=0.5;MQ=42.0;MQ0=0;MQRankSum=0.41;QD=22.89;ReadPosRankSum=-1.007	GT:AD:DP:GQ:PL	0/1:7,14:21:99:509,0,205
chrXIII	597604	.	C	T	292.77	PASS	AC=1;AF=0.5;AN=2;BaseQRankSum=-1.209;DP=23;Dels=0.0;FS=3.834;HaplotypeScore=0.0;MLEAC=1;MLEAF=0.5;MQ=41.38;MQ0=0;MQRankSum=-0.403;QD=12.73;ReadPosRankSum=0.341	GT:AD:DP:GQ:PL	0/1:13,10:23:99:321,0,457
chrXIII	601106	.	G	A	275.77	PASS	AC=1;AF=0.5;AN=2;BaseQRankSum=0.403;DP=24;Dels=0.0;FS=3.796;HaplotypeScore=0.0;MLEAC=1;MLEAF=0.5;MQ=41.12;MQ0=1;MQRankSum=-0.031;QD=11.49;ReadPosRankSum=-0.961	GT:AD:DP:GQ:PL	0/1:14,10:24:99:304,0,456
chrXIII	601338	.	G	A	335.77	PASS	AC=1;AF=0.5;AN=2;BaseQRankSum=0.306;DP=15;Dels=0.0;FS=2.963;HaplotypeScore=0.0;MLEAC=1;MLEAF=0.5;MQ=41.01;MQ0=0;MQRankSum=-1.531;QD=22.38;ReadPosRankSum=0.306	GT:AD:DP:GQ:PL	0/1:5,10:15:99:364,0,144
chrXIII	609968	.	G	A	246.77	PASS	AC=1;AF=0.5;AN=2;BaseQRankSum=0.289;DP=12;Dels=0.0;FS=2.398;HaplotypeScore=0.734;MLEAC=1;MLEAF=0.5;MQ=41.23;MQ0=0;MQRankSum=0.536;QD=20.56;ReadPosRankSum=-0.6	GT:AD:DP:GQ:PL	0/1:4,8:12:89:275,0,89
chrXIII	626219	.	C	T	369.77	PASS	AC=1;AF=0.5;AN=2;BaseQRankSum=-0.854;DP=27;Dels=0.0;FS=1.54;HaplotypeScore=0.0;MLEAC=1;MLEAF=0.5;MQ=42.0;MQ0=0;MQRankSum=-1.0;QD=13.7;ReadPosRankSum=0.61	GT:AD:DP:GQ:PL	0/1:15,12:27:99:398,0,494
chrXIII	632231	.	G	A	409.77	PASS	AC=2;AF=1.0;AN=2;DP=12;Dels=0.0;FS=0.0;HaplotypeScore=0.5784;MLEAC=2;MLEAF=1.0;MQ=40.28;MQ0=0;QD=34.15	GT:AD:DP:GQ:PL	1/1:0,12:12:33:438,33,0
chrXIII	651129	.	C	T	211.77	PASS	AC=1;AF=0.5;AN=2;BaseQRankSum=-0.465;DP=19;Dels=0.0;FS=7.701;HaplotypeScore=0.0;MLEAC=1;MLEAF=0.5;MQ=42.0;MQ0=0;MQRankSum=1.056;QD=11.15;ReadPosRankSum=2.155	GT:AD:DP:GQ:PL	0/1:12,7:19:99:240,0,370
chrXIII	673959	.	C	T	316.77	PASS	AC=1;AF=0.5;AN=2;BaseQRankSum=-0.228;DP=39;Dels=0.0;FS=3.028;HaplotypeScore=0.0;MLEAC=1;MLEAF=0.5;MQ=41.62;MQ0=0;MQRankSum=-0.654;QD=8.12;ReadPosRankSum=1.476	GT:AD:DP:GQ:PL	0/1:27,12:39:99:345,0,925
chrXIII	674801	.	G	A	169.77	PASS	AC=1;AF=0.5;AN=2;BaseQRankSum=-1.208;DP=16;Dels=0.0;FS=8.796;HaplotypeScore=0.0;MLEAC=1;MLEAF=0.5;MQ=42.0;MQ0=0;MQRankSum=-1.943;QD=10.61;ReadPosRankSum=0.368	GT:AD:DP:GQ:PL	0/1:8,8:16:99:198,0,226
chrXIII	732693	.	C	T	198.77	PASS	AC=1;AF=0.5;AN=2;BaseQRankSum=0.572;DP=8;Dels=0.0;FS=0.0;HaplotypeScore=0.0;MLEAC=1;MLEAF=0.5;MQ=42.0;MQ0=0;MQRankSum=0.572;QD=24.85;ReadPosRankSum=-0.572	GT:AD:DP:GQ:PL	0/1:2,6:8:56:227,0,56
chrXIII	774671	.	C	T	333.77	PASS	AC=1;AF=0.5;AN=2;BaseQRankSum=0.864;DP=27;Dels=0.0;FS=0.0;HaplotypeScore=0.0;MLEAC=1;MLEAF=0.5;MQ=40.94;MQ0=0;MQRankSum=-0.025;QD=12.36;ReadPosRankSum=1.012	GT:AD:DP:GQ:PL	0/1:16,11:27:99:362,0,521
chrXIII	774978	.	G	A	736.77	PASS	AC=1;AF=0.5;AN=2;BaseQRankSum=-1.237;DP=45;Dels=0.0;FS=2.978;HaplotypeScore=0.0;MLEAC=1;MLEAF=0.5;MQ=42.0;MQ0=0;MQRankSum=0.307;QD=16.37;ReadPosRankSum=0.965	GT:AD:DP:GQ:PL	0/1:22,23:45:99:765,0,621
chrXIII	775654	.	G	A	617.77	PASS	AC=1;AF=0.5;AN=2;BaseQRankSum=-0.674;DP=33;Dels=0.0;FS=0.0;HaplotypeScore=0.0;MLEAC=1;MLEAF=0.5;MQ=42.0;MQ0=0;MQRankSum=0.601;QD=18.72;ReadPosRankSum=0.2	GT:AD:DP:GQ:PL	0/1:14,19:33:99:646,0,475
chrXIII	790703	.	G	A	680.77	PASS	AC=1;AF=0.5;AN=2;BaseQRankSum=0.021;DP=31;Dels=0.0;FS=1.566;HaplotypeScore=0.0;MLEAC=1;MLEAF=0.5;MQ=41.52;MQ0=0;MQRankSum=1.247;QD=21.96;ReadPosRankSum=-0.57	GT:AD:DP:GQ:PL	0/1:10,21:31:99:709,0,308
chrXIII	808046	.	G	A	884.77	PASS	AC=1;AF=0.5;AN=2;BaseQRankSum=1.127;DP=39;Dels=0.0;FS=1.252;HaplotypeScore=0.0;MLEAC=1;MLEAF=0.5;MQ=41.64;MQ0=0;MQRankSum=1.215;QD=22.69;ReadPosRankSum=0.747	GT:AD:DP:GQ:PL	0/1:14,25:39:99:913,0,441
chrXIII	808055	.	G	A	359.77	PASS	AC=1;AF=0.5;AN=2;BaseQRankSum=1.604;DP=34;Dels=0.0;FS=1.373;HaplotypeScore=0.0;MLEAC=1;MLEAF=0.5;MQ=41.58;MQ0=0;MQRankSum=-0.45;QD=10.58;ReadPosRankSum=-0.739	GT:AD:DP:GQ:PL	0/1:22,12:34:99:388,0,813
chrXIII	810722	.	G	A	1208.77	PASS	AC=1;AF=0.5;AN=2;BaseQRankSum=-1.076;DP=63;Dels=0.0;FS=0.0;HaplotypeScore=0.0;MLEAC=1;MLEAF=0.5;MQ=42.0;MQ0=0;MQRankSum=1.34;QD=19.19;ReadPosRankSum=-1.618	GT:AD:DP:GQ:PL	0/1:27,36:63:99:1237,0,910
chrXIII	859298	.	G	A	501.77	PASS	AC=1;AF=0.5;AN=2;BaseQRankSum=1.868;DP=24;Dels=0.0;FS=14.753;HaplotypeScore=0.0;MLEAC=1;MLEAF=0.5;MQ=41.92;MQ0=0;MQRankSum=-0.092;QD=20.91;ReadPosRankSum=-0.398	GT:AD:DP:GQ:PL	0/1:8,16:24:99:530,0,238
chrXIII	862733	.	C	T	785.77	PASS	AC=1;AF=0.5;AN=2;BaseQRankSum=1.484;DP=41;Dels=0.0;FS=0.0;HaplotypeScore=0.0;MLEAC=1;MLEAF=0.5;MQ=41.65;MQ0=0;MQRankSum=-1.09;QD=19.17;ReadPosRankSum=0.696	GT:AD:DP:GQ:PL	0/1:18,23:41:99:814,0,540
chrXIII	901260	.	C	T	426.77	PASS	AC=1;AF=0.5;AN=2;BaseQRankSum=1.123;DP=21;Dels=0.0;FS=4.738;HaplotypeScore=0.0;MLEAC=1;MLEAF=0.5;MQ=41.32;MQ0=0;MQRankSum=-1.485;QD=20.32;ReadPosRankSum=-0.616	GT:AD:DP:GQ:PL	0/1:8,13:21:99:455,0,222
chrXIV	30132	.	C	T	436.77	PASS	AC=1;AF=0.5;AN=2;BaseQRankSum=-2.471;DP=31;Dels=0.0;FS=0.0;HaplotypeScore=0.0;MLEAC=1;MLEAF=0.5;MQ=40.59;MQ0=0;MQRankSum=0.573;QD=14.09;ReadPosRankSum=-1.127	GT:AD:DP:GQ:PL	0/1:16,15:31:99:465,0,512
chrXIV	43481	.	C	T	387.77	PASS	AC=1;AF=0.5;AN=2;BaseQRankSum=-0.256;DP=26;Dels=0.0;FS=1.58;HaplotypeScore=0.0;MLEAC=1;MLEAF=0.5;MQ=42.0;MQ0=0;MQRankSum=0.103;QD=14.91;ReadPosRankSum=0.256	GT:AD:DP:GQ:PL	0/1:13,13:26:99:416,0,416
chrXIV	50324	.	G	A	341.77	PASS	AC=1;AF=0.5;AN=2;BaseQRankSum=-0.579;DP=24;Dels=0.0;FS=3.524;HaplotypeScore=0.0;MLEAC=1;MLEAF=0.5;MQ=41.38;MQ0=0;MQRankSum=0.058;QD=14.24;ReadPosRankSum=-0.637	GT:AD:DP:GQ:PL	0/1:13,11:24:99:370,0,445
chrXIV	87868	.	C	T	368.77	PASS	AC=1;AF=0.5;AN=2;BaseQRankSum=0.537;DP=19;Dels=0.0;FS=1.808;HaplotypeScore=0.0;MLEAC=1;MLEAF=0.5;MQ=42.0;MQ0=0;MQRankSum=-1.032;QD=19.41;ReadPosRankSum=0.206	GT:AD:DP:GQ:PL	0/1:8,11:19:99:397,0,233
chrXIV	89091	.	C	T	530.77	PASS	AC=1;AF=0.5;AN=2;BaseQRankSum=1.02;DP=32;Dels=0.0;FS=1.475;HaplotypeScore=0.0;MLEAC=1;MLEAF=0.5;MQ=41.88;MQ0=0;MQRankSum=-1.737;QD=16.59;ReadPosRankSum=-0.68	GT:AD:DP:GQ:PL	0/1:15,17:32:99:559,0,425
chrXIV	89109	.	C	T	576.77	PASS	AC=1;AF=0.5;AN=2;BaseQRankSum=-0.248;DP=35;Dels=0.0;FS=1.309;HaplotypeScore=0.0;MLEAC=1;MLEAF=0.5;MQ=41.83;MQ0=0;MQRankSum=-0.48;QD=16.48;ReadPosRankSum=-0.48	GT:AD:DP:GQ:PL	0/1:16,19:35:99:605,0,511
chrXIV	172634	.	C	T	223.77	PASS	AC=1;AF=0.5;AN=2;BaseQRankSum=0.437;DP=25;Dels=0.0;FS=0.0;HaplotypeScore=0.0;MLEAC=1;MLEAF=0.5;MQ=41.43;MQ0=0;MQRankSum=-0.728;QD=8.95;ReadPosRankSum=-1.136	GT:AD:DP:GQ:PL	0/1:17,8:25:99:252,0,567
chrXIV	174585	.	G	A	386.77	PASS	AC=1;AF=0.5;AN=2;BaseQRankSum=1.14;DP=27;Dels=0.0;FS=3.473;HaplotypeScore=0.0;MLEAC=1;MLEAF=0.5;MQ=41.45;MQ0=0;MQRankSum=0.704;QD=14.32;ReadPosRankSum=0.558	GT:AD:DP:GQ:PL	0/1:13,14:27:99:415,0,418
chrXIV	174661	.	G	A	355.77	PASS	AC=1;AF=0.5;AN=2;BaseQRankSum=0.372;DP=19;Dels=0.0;FS=0.0;HaplotypeScore=0.0;MLEAC=1;MLEAF=0.5;MQ=40.92;MQ0=0;MQRankSum=-0.372;QD=18.72;ReadPosRankSum=-1.61	GT:AD:DP:GQ:PL	0/1:8,11:19:99:384,0,218
chrXIV	188042	.	C	T	873.77	PASS	AC=1;AF=0.5;AN=2;BaseQRankSum=0.953;DP=53;Dels=0.0;FS=0.0;HaplotypeScore=0.0;MLEAC=1;MLEAF=0.5;MQ=42.0;MQ0=0;MQRankSum=0.472;QD=16.49;ReadPosRankSum=0.383	GT:AD:DP:GQ:PL	0/1:25,28:53:99:902,0,889
chrXIV	230479	.	G	A	210.77	PASS	AC=1;AF=0.5;AN=2;BaseQRankSum=1.154;DP=14;Dels=0.0;FS=0.0;HaplotypeScore=0.0;MLEAC=1;MLEAF=0.5;MQ=42.0;MQ0=0;MQRankSum=0.421;QD=15.05;ReadPosRankSum=-0.421	GT:AD:DP:GQ:PL	0/1:7,7:14:99:239,0,232
chrXIV	261050	.	G	A	296.77	PASS	AC=1;AF=0.5;AN=2;BaseQRankSum=1.876;DP=17;Dels=0.0;FS=0.0;HaplotypeScore=0.0;MLEAC=1;MLEAF=0.5;MQ=42.0;MQ0=0;MQRankSum=0.337;QD=17.46;ReadPosRankSum=-1.876	GT:AD:DP:GQ:PL	0/1:8,9:17:99:325,0,259
chrXIV	281210	.	G	A	486.77	PASS	AC=1;AF=0.5;AN=2;BaseQRankSum=-0.821;DP=25;Dels=0.0;FS=1.603;HaplotypeScore=0.0;MLEAC=1;MLEAF=0.5;MQ=42.0;MQ0=0;MQRankSum=-0.142;QD=19.47;ReadPosRankSum=1.84	GT:AD:DP:GQ:PL	0/1:9,16:25:99:515,0,293
chrXIV	304306	.	G	A	277.77	PASS	AC=1;AF=0.5;AN=2;BaseQRankSum=1.61;DP=24;Dels=0.0;FS=0.0;HaplotypeScore=0.0;MLEAC=1;MLEAF=0.5;MQ=42.0;MQ0=0;MQRankSum=-0.673;QD=11.57;ReadPosRankSum=-0.205	GT:AD:DP:GQ:PL	0/1:14,10:24:99:306,0,500
chrXIV	318656	.	G	A	242.77	PASS	AC=1;AF=0.5;AN=2;BaseQRankSum=1.693;DP=19;Dels=0.0;FS=0.0;HaplotypeScore=0.0;MLEAC=1;MLEAF=0.5;MQ=42.0;MQ0=0;MQRankSum=-0.702;QD=12.78;ReadPosRankSum=2.271	GT:AD:DP:GQ:PL	0/1:11,8:19:99:271,0,378
chrXIV	336905	.	C	T	439.77	PASS	AC=1;AF=0.5;AN=2;BaseQRankSum=-2.439;DP=26;Dels=0.0;FS=9.616;HaplotypeScore=0.0;MLEAC=1;MLEAF=0.5;MQ=41.92;MQ0=0;MQRankSum=0.778;QD=16.91;ReadPosRankSum=0.519	GT:AD:DP:GQ:PL	0/1:11,15:26:99:468,0,364
chrXIV	338477	.	C	T	640.77	PASS	AC=1;AF=0.5;AN=2;BaseQRankSum=0.579;DP=35;Dels=0.0;FS=1.547;HaplotypeScore=0.0;MLEAC=1;MLEAF=0.5;MQ=42.0;MQ0=0;MQRankSum=0.182;QD=18.31;ReadPosRankSum=0.646	GT:AD:DP:GQ:PL	0/1:16,19:35:99:669,0,511
chrXIV	339052	.	G	A	330.77	PASS	AC=1;AF=0.5;AN=2;BaseQRankSum=-0.892;DP=23;Dels=0.0;FS=1.76;HaplotypeScore=0.0;MLEAC=1;MLEAF=0.5;MQ=42.0;MQ0=0;MQRankSum=1.323;QD=14.38;ReadPosRankSum=-0.954	GT:AD:DP:GQ:PL	0/1:12,11:23:99:359,0,425
chrXIV	372242	.	G	A	320.77	PASS	AC=1;AF=0.5;AN=2;BaseQRankSum=-0.684;DP=20;Dels=0.0;FS=4.415;HaplotypeScore=0.0;MLEAC=1;MLEAF=0.5;MQ=42.0;MQ0=0;MQRankSum=-0.076;QD=16.04;ReadPosRankSum=1.14	GT:AD:DP:GQ:PL	0/1:9,11:20:99:349,0,312
chrXIV	375034	.	G	A	582.77	PASS	AC=1;AF=0.5;AN=2;BaseQRankSum=-1.933;DP=27;Dels=0.0;FS=9.204;HaplotypeScore=0.0;MLEAC=1;MLEAF=0.5;MQ=41.45;MQ0=0;MQRankSum=0.176;QD=21.58;ReadPosRankSum=-0.477	GT:AD:DP:GQ:PL	0/1:10,17:27:99:611,0,326
chrXIV	380876	.	G	A	253.77	PASS	AC=1;AF=0.5;AN=2;BaseQRankSum=0.428;DP=15;Dels=0.0;FS=5.497;HaplotypeScore=0.0;MLEAC=1;MLEAF=0.5;MQ=42.0;MQ0=0;MQRankSum=1.096;QD=16.92;ReadPosRankSum=-0.556	GT:AD:DP:GQ:PL	0/1:7,8:15:99:282,0,238
chrXIV	427221	.	G	A	648.77	PASS	AC=1;AF=0.5;AN=2;BaseQRankSum=-3.053;DP=38;Dels=0.0;FS=1.281;HaplotypeScore=2.98;MLEAC=1;MLEAF=0.5;MQ=41.61;MQ0=0;MQRankSum=0.881;QD=17.07;ReadPosRankSum=-2.084	GT:AD:DP:GQ:PL	0/1:17,21:38:99:677,0,550
chrXIV	460135	.	G	A	446.77	PASS	AC=1;AF=0.5;AN=2;BaseQRankSum=1.156;DP=21;Dels=0.0;FS=0.0;HaplotypeScore=0.0;MLEAC=1;MLEAF=0.5;MQ=42.0;MQ0=0;MQRankSum=-0.037;QD=21.27;ReadPosRankSum=0.56	GT:AD:DP:GQ:PL	0/1:7,14:21:99:475,0,216
chrXIV	479715	.	C	T	661.77	PASS	AC=1;AF=0.5;AN=2;BaseQRankSum=1.117;DP=35;Dels=0.0;FS=1.32;HaplotypeScore=0.0;MLEAC=1;MLEAF=0.5;MQ=40.28;MQ0=0;MQRankSum=0.717;QD=18.91;ReadPosRankSum=0.417	GT:AD:DP:GQ:PL	0/1:15,20:35:99:690,0,452
chrXIV	485423	.	C	T	514.77	PASS	AC=1;AF=0.5;AN=2;BaseQRankSum=1.406;DP=27;Dels=0.0;FS=4.075;HaplotypeScore=0.0;MLEAC=1;MLEAF=0.5;MQ=42.0;MQ0=0;MQRankSum=0.716;QD=19.07;ReadPosRankSum=1.308	GT:AD:DP:GQ:PL	0/1:11,16:27:99:543,0,324
chrXIV	491899	.	G	A	795.77	PASS	AC=1;AF=0.5;AN=2;BaseQRankSum=0.014;DP=39;Dels=0.0;FS=4.657;HaplotypeScore=0.0;MLEAC=1;MLEAF=0.5;MQ=41.62;MQ0=0;MQRankSum=1.87;QD=20.4;ReadPosRankSum=0.985	GT:AD:DP:GQ:PL	0/1:16,23:39:99:824,0,526
chrXIV	506552	.	G	A	424.77	PASS	AC=1;AF=0.5;AN=2;BaseQRankSum=-0.463;DP=24;Dels=0.0;FS=3.892;HaplotypeScore=0.0;MLEAC=1;MLEAF=0.5;MQ=42.0;MQ0=0;MQRankSum=-0.869;QD=17.7;ReadPosRankSum=0.116	GT:AD:DP:GQ:PL	0/1:11,13:24:99:453,0,384
chrXIV	507262	.	G	A	351.77	PASS	AC=1;AF=0.5;AN=2;BaseQRankSum=0.411;DP=25;Dels=0.0;FS=1.697;HaplotypeScore=0.0;MLEAC=1;MLEAF=0.5;MQ=42.0;MQ0=0;MQRankSum=-0.301;QD=14.07;ReadPosRankSum=1.287	GT:AD:DP:GQ:PL	0/1:14,11:25:99:380,0,469
chrXIV	541476	.	G	A	290.77	PASS	AC=1;AF=0.5;AN=2;BaseQRankSum=0.041;DP=19;Dels=0.0;FS=4.32;HaplotypeScore=0.0;MLEAC=1;MLEAF=0.5;MQ=42.0;MQ0=0;MQRankSum=0.857;QD=15.3;ReadPosRankSum=-1.102	GT:AD:DP:GQ:PL	0/1:10,9:19:99:319,0,324
chrXIV	555763	.	G	A	329.77	PASS	AC=1;AF=0.5;AN=2;BaseQRankSum=1.999;DP=18;Dels=0.0;FS=1.952;HaplotypeScore=0.0;MLEAC=1;MLEAF=0.5;MQ=42.0;MQ0=0;MQRankSum=-1.022;QD=18.32;ReadPosRankSum=1.111	GT:AD:DP:GQ:PL	0/1:8,10:18:99:358,0,268
chrXIV	555765	.	G	A	334.77	PASS	AC=1;AF=0.5;AN=2;BaseQRankSum=2.177;DP=18;Dels=0.0;FS=1.952;HaplotypeScore=0.0;MLEAC=1;MLEAF=0.5;MQ=42.0;MQ0=0;MQRankSum=-0.578;QD=18.6;ReadPosRankSum=1.111	GT:AD:DP:GQ:PL	0/1:8,10:18:99:363,0,270
chrXIV	559054	.	G	A	181.77	PASS	AC=1;AF=0.5;AN=2;BaseQRankSum=1.614;DP=14;Dels=0.0;FS=0.0;HaplotypeScore=1.4679;MLEAC=1;MLEAF=0.5;MQ=42.0;MQ0=0;MQRankSum=-0.194;QD=12.98;ReadPosRankSum=0.839	GT:AD:DP:GQ:PL	0/1:8,6:14:99:210,0,275
chrXIV	559097	.	G	A	322.77	PASS	AC=1;AF=0.5;AN=2;BaseQRankSum=-0.041;DP=19;Dels=0.0;FS=0.0;HaplotypeScore=0.0;MLEAC=1;MLEAF=0.5;MQ=42.0;MQ0=0;MQRankSum=0.694;QD=16.99;ReadPosRankSum=1.347	GT:AD:DP:GQ:PL	0/1:9,10:19:99:351,0,280
chrXIV	560136	.	C	T	104.77	PASS	AC=1;AF=0.5;AN=2;BaseQRankSum=0.365;DP=10;Dels=0.0;FS=0.0;HaplotypeScore=0.0;MLEAC=1;MLEAF=0.5;MQ=42.0;MQ0=0;MQRankSum=0.633;QD=10.48;ReadPosRankSum=1.568	GT:AD:DP:GQ:PL	0/1:6,4:10:99:133,0,208
chrXIV	576657	.	C	T	285.77	PASS	AC=1;AF=0.5;AN=2;BaseQRankSum=0.271;DP=16;Dels=0.0;FS=1.987;HaplotypeScore=2.9622;MLEAC=1;MLEAF=0.5;MQ=41.88;MQ0=0;MQRankSum=0.38;QD=17.86;ReadPosRankSum=-1.03	GT:AD:DP:GQ:PL	0/1:6,10:16:99:314,0,149
chrXIV	585580	.	C	T	375.77	PASS	AC=1;AF=0.5;AN=2;BaseQRankSum=-1.736;DP=22;Dels=0.0;FS=0.0;HaplotypeScore=0.0;MLEAC=1;MLEAF=0.5;MQ=41.33;MQ0=0;MQRankSum=-1.068;QD=17.08;ReadPosRankSum=-0.2	GT:AD:DP:GQ:PL	0/1:9,13:22:99:404,0,301
chrXIV	598681	.	G	A	1240.77	PASS	AC=1;AF=0.5;AN=2;BaseQRankSum=1.518;DP=64;Dels=0.0;FS=1.003;HaplotypeScore=0.0;MLEAC=1;MLEAF=0.5;MQ=41.0;MQ0=3;MQRankSum=1.063;QD=19.39;ReadPosRankSum=0.154	GT:AD:DP:GQ:PL	0/1:26,38:64:99:1269,0,809
chrXIV	619587	.	G	A	179.77	PASS	AC=1;AF=0.5;AN=2;BaseQRankSum=1.369;DP=13;Dels=0.0;FS=0.0;HaplotypeScore=0.0;MLEAC=1;MLEAF=0.5;MQ=41.85;MQ0=0;MQRankSum=0.935;QD=13.83;ReadPosRankSum=-0.312	GT:AD:DP:GQ:PL	0/1:7,6:13:99:208,0,240
chrXIV	621958	.	C	T	471.77	PASS	AC=1;AF=0.5;AN=2;BaseQRankSum=-1.356;DP=33;Dels=0.0;FS=0.0;HaplotypeScore=0.0;MLEAC=1;MLEAF=0.5;MQ=42.0;MQ0=0;MQRankSum=-0.018;QD=14.3;ReadPosRankSum=0.271	GT:AD:DP:GQ:PL	0/1:18,15:33:99:500,0,636
chrXIV	625190	.	G	A	290.77	PASS	AC=1;AF=0.5;AN=2;BaseQRankSum=1.508;DP=23;Dels=0.0;FS=3.834;HaplotypeScore=0.0;MLEAC=1;MLEAF=0.5;MQ=41.11;MQ0=0;MQRankSum=-0.092;QD=12.64;ReadPosRankSum=1.631	GT:AD:DP:GQ:PL	0/1:12,11:23:99:319,0,294
chrXIV	633882	.	G	A	502.77	PASS	AC=1;AF=0.5;AN=2;BaseQRankSum=-1.207;DP=33;Dels=0.0;FS=0.0;HaplotypeScore=2.9993;MLEAC=1;MLEAF=0.5;MQ=41.94;MQ0=0;MQRankSum=-1.207;QD=15.24;ReadPosRankSum=0.558	GT:AD:DP:GQ:PL	0/1:16,17:33:99:531,0,573
chrXIV	687339	.	G	A	523.77	PASS	AC=1;AF=0.5;AN=2;BaseQRankSum=-1.217;DP=25;Dels=0.0;FS=2.84;HaplotypeScore=0.0;MLEAC=1;MLEAF=0.5;MQ=42.0;MQ0=0;MQRankSum=0.594;QD=20.95;ReadPosRankSum=0.142	GT:AD:DP:GQ:PL	0/1:9,16:25:99:552,0,306
chrXIV	691889	.	G	A	399.77	PASS	AC=1;AF=0.5;AN=2;BaseQRankSum=-1.727;DP=31;Dels=0.0;FS=0.0;HaplotypeScore=0.0;MLEAC=1;MLEAF=0.5;MQ=41.35;MQ0=0;MQRankSum=-0.02;QD=12.9;ReadPosRankSum=0.576	GT:AD:DP:GQ:PL	0/1:17,14:31:99:428,0,599
chrXIV	701503	.	G	A	330.77	PASS	AC=1;AF=0.5;AN=2;BaseQRankSum=-0.174;DP=24;Dels=0.0;FS=0.0;HaplotypeScore=0.0;MLEAC=1;MLEAF=0.5;MQ=41.41;MQ0=0;MQRankSum=0.348;QD=13.78;ReadPosRankSum=-0.232	GT:AD:DP:GQ:PL	0/1:13,11:24:99:359,0,451
chrXIV	702184	.	C	T	466.77	PASS	AC=1;AF=0.5;AN=2;BaseQRankSum=-1.33;DP=25;Dels=0.0;FS=2.072;HaplotypeScore=0.0;MLEAC=1;MLEAF=0.5;MQ=40.58;MQ0=0;MQRankSum=0.934;QD=18.67;ReadPosRankSum=-2.01	GT:AD:DP:GQ:PL	0/1:9,16:25:99:495,0,288
chrXIV	716116	.	C	T	315.77	PASS	AC=1;AF=0.5;AN=2;BaseQRankSum=2.574;DP=23;Dels=0.0;FS=0.0;HaplotypeScore=0.0;MLEAC=1;MLEAF=0.5;MQ=42.0;MQ0=0;MQRankSum=-0.031;QD=13.73;ReadPosRankSum=2.14	GT:AD:DP:GQ:PL	0/1:13,10:23:99:344,0,437
chrXIV	723277	.	G	A	141.77	PASS	AC=1;AF=0.5;AN=2;BaseQRankSum=-0.851;DP=10;Dels=0.0;FS=0.0;HaplotypeScore=0.0;MLEAC=1;MLEAF=0.5;MQ=42.0;MQ0=0;MQRankSum=-0.336;QD=14.18;ReadPosRankSum=0.47	GT:AD:DP:GQ:PL	0/1:5,5:10:99:170,0,144
chrXIV	723280	.	G	A	138.77	PASS	AC=1;AF=0.5;AN=2;BaseQRankSum=-0.676;DP=10;Dels=0.0;FS=0.0;HaplotypeScore=0.0;MLEAC=1;MLEAF=0.5;MQ=42.0;MQ0=0;MQRankSum=-0.47;QD=13.88;ReadPosRankSum=0.47	GT:AD:DP:GQ:PL	0/1:5,5:10:99:167,0,176
chrXIV	732750	.	G	A	359.77	PASS	AC=1;AF=0.5;AN=2;BaseQRankSum=-1.216;DP=20;Dels=0.0;FS=14.211;HaplotypeScore=0.0;MLEAC=1;MLEAF=0.5;MQ=42.0;MQ0=0;MQRankSum=-0.076;QD=17.99;ReadPosRankSum=0.76	GT:AD:DP:GQ:PL	0/1:9,11:20:99:388,0,311
chrXIV	732759	.	G	A	286.77	PASS	AC=1;AF=0.5;AN=2;BaseQRankSum=0.857;DP=19;Dels=0.0;FS=8.512;HaplotypeScore=0.0;MLEAC=1;MLEAF=0.5;MQ=42.0;MQ0=0;MQRankSum=0.694;QD=15.09;ReadPosRankSum=-0.367	GT:AD:DP:GQ:PL	0/1:10,9:19:99:315,0,346
chrXIV	747783	.	C	T	475.77	PASS	AC=1;AF=0.5;AN=2;BaseQRankSum=0.484;DP=23;Dels=0.0;FS=7.464;HaplotypeScore=0.0;MLEAC=1;MLEAF=0.5;MQ=42.0;MQ0=0;MQRankSum=-1.323;QD=20.69;ReadPosRankSum=-1.065	GT:AD:DP:GQ:PL	0/1:8,15:23:99:504,0,256
chrXIV	759706	.	G	A	221.77	PASS	AC=1;AF=0.5;AN=2;BaseQRankSum=0.0;DP=26;Dels=0.0;FS=6.306;HaplotypeScore=0.0;MLEAC=1;MLEAF=0.5;MQ=42.0;MQ0=0;MQRankSum=-0.647;QD=8.53;ReadPosRankSum=0.108	GT:AD:DP:GQ:PL	0/1:17,9:26:99:250,0,593
chrXV	153774	.	C	T	513.77	PASS	AC=1;AF=0.5;AN=2;BaseQRankSum=0.241;DP=29;Dels=0.0;FS=3.31;HaplotypeScore=0.0;MLEAC=1;MLEAF=0.5;MQ=42.0;MQ0=0;MQRankSum=0.504;QD=17.72;ReadPosRankSum=0.066	GT:AD:DP:GQ:PL	0/1:13,16:29:99:542,0,383
chrXV	221298	.	G	A	703.77	PASS	AC=1;AF=0.5;AN=2;BaseQRankSum=0.606;DP=39;Dels=0.0;FS=1.294;HaplotypeScore=0.0;MLEAC=1;MLEAF=0.5;MQ=42.0;MQ0=0;MQRankSum=-0.014;QD=18.05;ReadPosRankSum=-1.141	GT:AD:DP:GQ:PL	0/1:18,21:39:99:732,0,583
chrXV	234218	.	G	A	1154.77	PASS	AC=1;AF=0.5;AN=2;BaseQRankSum=-0.119;DP=74;Dels=0.0;FS=6.574;HaplotypeScore=0.0;MLEAC=1;MLEAF=0.5;MQ=42.0;MQ0=0;MQRankSum=0.877;QD=15.6;ReadPosRankSum=-2.025	GT:AD:DP:GQ:PL	0/1:39,35:74:99:1183,0,1360
chrXV	267420	.	C	T	306.77	PASS	AC=1;AF=0.5;AN=2;BaseQRankSum=1.479;DP=12;Dels=0.0;FS=0.0;HaplotypeScore=0.0;MLEAC=1;MLEAF=0.5;MQ=42.0;MQ0=0;MQRankSum=0.74;QD=25.56;ReadPosRankSum=2.219	GT:AD:DP:GQ:PL	0/1:3,9:12:86:335,0,86
chrXV	325217	.	G	A	273.77	PASS	AC=1;AF=0.5;AN=2;BaseQRankSum=1.975;DP=20;Dels=0.0;FS=0.0;HaplotypeScore=4.9453;MLEAC=1;MLEAF=0.5;MQ=40.53;MQ0=0;MQRankSum=1.292;QD=13.69;ReadPosRankSum=0.608	GT:AD:DP:GQ:PL	0/1:11,9:20:99:302,0,325
chrXV	345707	.	C	T	623.77	PASS	AC=1;AF=0.5;AN=2;BaseQRankSum=2.559;DP=164;Dels=0.0;FS=0.0;HaplotypeScore=3.9798;MLEAC=1;MLEAF=0.5;MQ=40.67;MQ0=3;MQRankSum=-0.684;QD=3.8;ReadPosRankSum=-2.047	GT:AD:DP:GQ:PL	0/1:134,30:164:99:652,0,4751
chrXV	363364	.	G	A	311.77	PASS	AC=1;AF=0.5;AN=2;BaseQRankSum=0.697;DP=29;Dels=0.0;FS=5.792;HaplotypeScore=0.0;MLEAC=1;MLEAF=0.5;MQ=41.49;MQ0=0;MQRankSum=-0.427;QD=10.75;ReadPosRankSum=-0.427	GT:AD:DP:GQ:PL	0/1:18,11:29:99:340,0,607
chrXV	372137	.	C	T	118.77	PASS	AC=1;AF=0.5;AN=2;BaseQRankSum=-2.776;DP=14;Dels=0.0;FS=23.314;HaplotypeScore=0.0;MLEAC=1;MLEAF=0.5;MQ=42.0;MQ0=0;MQRankSum=0.71;QD=8.48;ReadPosRankSum=-0.194	GT:AD:DP:GQ:PL	0/1:8,6:14:99:147,0,273
chrXV	380988	.	C	T	555.77	PASS	AC=1;AF=0.5;AN=2;BaseQRankSum=0.832;DP=34;Dels=0.0;FS=0.0;HaplotypeScore=0.0;MLEAC=1;MLEAF=0.5;MQ=42.0;MQ0=0;MQRankSum=0.59;QD=16.35;ReadPosRankSum=0.312	GT:AD:DP:GQ:PL	0/1:15,19:34:99:584,0,516
chrXV	405592	.	C	T	230.77	PASS	AC=1;AF=0.5;AN=2;BaseQRankSum=-0.193;DP=20;Dels=0.0;FS=0.0;HaplotypeScore=0.0;MLEAC=1;MLEAF=0.5;MQ=41.16;MQ0=0;MQRankSum=-0.424;QD=11.54;ReadPosRankSum=0.733	GT:AD:DP:GQ:PL	0/1:12,8:20:99:259,0,441
chrXV	408119	.	G	A	369.77	PASS	AC=1;AF=0.5;AN=2;BaseQRankSum=-0.359;DP=26;Dels=0.0;FS=3.399;HaplotypeScore=0.0;MLEAC=1;MLEAF=0.5;MQ=42.0;MQ0=0;MQRankSum=-0.205;QD=14.22;ReadPosRankSum=0.051	GT:AD:DP:GQ:PL	0/1:13,13:26:99:398,0,442
chrXV	408162	.	G	A	501.77	PASS	AC=1;AF=0.5;AN=2;BaseQRankSum=0.317;DP=27;Dels=0.0;FS=0.0;HaplotypeScore=3.9994;MLEAC=1;MLEAF=0.5;MQ=41.93;MQ0=0;MQRankSum=-0.366;QD=18.58;ReadPosRankSum=0.903	GT:AD:DP:GQ:PL	0/1:12,15:27:99:530,0,399
chrXV	411022	.	C	T	540.77	PASS	AC=1;AF=0.5;AN=2;BaseQRankSum=-0.116;DP=28;Dels=0.0;FS=1.536;HaplotypeScore=0.0;MLEAC=1;MLEAF=0.5;MQ=41.93;MQ0=0;MQRankSum=-1.509;QD=19.31;ReadPosRankSum=-0.952	GT:AD:DP:GQ:PL	0/1:12,16:28:99:569,0,410
chrXV	424851	.	C	T	385.77	PASS	AC=1;AF=0.5;AN=2;BaseQRankSum=-1.736;DP=22;Dels=0.0;FS=7.501;HaplotypeScore=0.0;MLEAC=1;MLEAF=0.5;MQ=42.0;MQ0=0;MQRankSum=0.735;QD=17.53;ReadPosRankSum=-0.467	GT:AD:DP:GQ:PL	0/1:9,13:22:99:414,0,302
chrXV	431688	.	G	A	223.77	PASS	AC=1;AF=0.5;AN=2;BaseQRankSum=-0.031;DP=24;Dels=0.0;FS=2.066;HaplotypeScore=0.0;MLEAC=1;MLEAF=0.5;MQ=42.0;MQ0=0;MQRankSum=0.092;QD=9.32;ReadPosRankSum=-1.317	GT:AD:DP:GQ:PL	0/1:16,8:24:99:252,0,572
chrXV	476791	.	G	A	898.77	PASS	AC=1;AF=0.5;AN=2;BaseQRankSum=-0.231;DP=49;Dels=0.0;FS=16.783;HaplotypeScore=0.0;MLEAC=1;MLEAF=0.5;MQ=42.0;MQ0=0;MQRankSum=-0.553;QD=18.34;ReadPosRankSum=0.312	GT:AD:DP:GQ:PL	0/1:22,27:49:99:927,0,751
chrXV	505869	.	C	T	240.77	PASS	AC=1;AF=0.5;AN=2;BaseQRankSum=-0.124;DP=19;Dels=0.0;FS=0.0;HaplotypeScore=0.0;MLEAC=1;MLEAF=0.5;MQ=42.0;MQ0=0;MQRankSum=-0.454;QD=12.67;ReadPosRankSum=-1.445	GT:AD:DP:GQ:PL	0/1:11,8:19:99:269,0,396
chrXV	536908	.	C	T	212.77	PASS	AC=1;AF=0.5;AN=2;BaseQRankSum=-0.678;DP=11;Dels=0.0;FS=16.154;HaplotypeScore=3.7879;MLEAC=1;MLEAF=0.5;MQ=41.46;MQ0=0;MQRankSum=-1.398;QD=19.34;ReadPosRankSum=0.278	GT:AD:DP:GQ:PL	0/1:4,7:11:99:241,0,131
chrXV	536926	.	C	T	102.77	PASS	AC=1;AF=0.5;AN=2;BaseQRankSum=0.633;DP=10;Dels=0.0;FS=3.31;HaplotypeScore=0.0;MLEAC=1;MLEAF=0.5;MQ=41.41;MQ0=0;MQRankSum=-1.133;QD=10.28;ReadPosRankSum=-2.383	GT:AD:DP:GQ:PL	0/1:6,4:10:99:131,0,213
chrXV	544340	.	G	A	247.77	PASS	AC=1;AF=0.5;AN=2;BaseQRankSum=-0.368;DP=16;Dels=0.0;FS=6.99;HaplotypeScore=0.0;MLEAC=1;MLEAF=0.5;MQ=42.0;MQ0=0;MQRankSum=2.153;QD=15.49;ReadPosRankSum=-0.578	GT:AD:DP:GQ:PL	0/1:8,8:16:99:276,0,277
chrXV	631834	.	C	T	361.77	PASS	AC=1;AF=0.5;AN=2;BaseQRankSum=0.746;DP=26;Dels=0.0;FS=6.329;HaplotypeScore=0.0;MLEAC=1;MLEAF=0.5;MQ=42.0;MQ0=0;MQRankSum=-0.591;QD=13.91;ReadPosRankSum=-1.26	GT:AD:DP:GQ:PL	0/1:14,12:26:99:390,0,446
chrXV	646937	.	G	A	262.77	PASS	AC=1;AF=0.5;AN=2;BaseQRankSum=-0.627;DP=14;Dels=0.0;FS=0.0;HaplotypeScore=0.734;MLEAC=1;MLEAF=0.5;MQ=42.0;MQ0=0;MQRankSum=0.225;QD=18.77;ReadPosRankSum=3.165	GT:AD:DP:GQ:PL	0/1:6,8:14:99:291,0,209
chrXV	661705	.	G	A	218.77	PASS	AC=1;AF=0.5;AN=2;BaseQRankSum=-1.115;DP=19;Dels=0.0;FS=11.311;HaplotypeScore=0.734;MLEAC=1;MLEAF=0.5;MQ=42.0;MQ0=0;MQRankSum=-0.867;QD=11.51;ReadPosRankSum=-0.041	GT:AD:DP:GQ:PL	0/1:11,8:19:99:247,0,385
chrXV	682606	.	G	A	531.77	PASS	AC=1;AF=0.5;AN=2;BaseQRankSum=1.346;DP=47;Dels=0.0;FS=11.406;HaplotypeScore=0.8941;MLEAC=1;MLEAF=0.5;MQ=41.7;MQ0=0;MQRankSum=-0.361;QD=11.31;ReadPosRankSum=-0.952	GT:AD:DP:GQ:PL	0/1:29,18:47:99:560,0,934
chrXV	713150	.	G	A	573.77	PASS	AC=1;AF=0.5;AN=2;BaseQRankSum=-0.544;DP=30;Dels=0.0;FS=0.0;HaplotypeScore=0.0;MLEAC=1;MLEAF=0.5;MQ=41.53;MQ0=0;MQRankSum=-0.921;QD=19.13;ReadPosRankSum=0.837	GT:AD:DP:GQ:PL	0/1:13,17:30:99:602,0,447
chrXV	727793	.	G	A	206.77	PASS	AC=1;AF=0.5;AN=2;BaseQRankSum=0.106;DP=16;Dels=0.0;FS=3.233;HaplotypeScore=0.0;MLEAC=1;MLEAF=0.5;MQ=42.0;MQ0=0;MQRankSum=-0.212;QD=12.92;ReadPosRankSum=-1.059	GT:AD:DP:GQ:PL	0/1:9,7:16:99:235,0,314
chrXV	732482	.	C	T	313.77	PASS	AC=1;AF=0.5;AN=2;BaseQRankSum=-1.2;DP=18;Dels=0.0;FS=1.957;HaplotypeScore=0.0;MLEAC=1;MLEAF=0.5;MQ=42.0;MQ0=0;MQRankSum=-1.377;QD=17.43;ReadPosRankSum=-0.222	GT:AD:DP:GQ:PL	0/1:8,10:18:99:342,0,275
chrXV	765962	.	G	A	305.77	PASS	AC=1;AF=0.5;AN=2;BaseQRankSum=-0.263;DP=24;Dels=0.0;FS=2.114;HaplotypeScore=0.0;MLEAC=1;MLEAF=0.5;MQ=42.0;MQ0=0;MQRankSum=-1.142;QD=12.74;ReadPosRankSum=-1.083	GT:AD:DP:GQ:PL	0/1:14,10:24:99:334,0,488
chrXV	780773	.	C	T	135.77	PASS	AC=1;AF=0.5;AN=2;BaseQRankSum=0.817;DP=13;Dels=0.0;FS=0.0;HaplotypeScore=0.0;MLEAC=1;MLEAF=0.5;MQ=42.0;MQ0=0;MQRankSum=-1.67;QD=10.44;ReadPosRankSum=0.696	GT:AD:DP:GQ:PL	0/1:8,5:13:99:164,0,230
chrXV	780851	.	G	A	334.77	PASS	AC=1;AF=0.5;AN=2;BaseQRankSum=0.394;DP=22;Dels=0.0;FS=0.0;HaplotypeScore=0.0;MLEAC=1;MLEAF=0.5;MQ=40.67;MQ0=0;MQRankSum=-2.627;QD=15.22;ReadPosRankSum=-1.839	GT:AD:DP:GQ:PL	0/1:11,11:22:99:363,0,384
chrXV	824379	.	G	A	771.77	PASS	AC=1;AF=0.5;AN=2;BaseQRankSum=0.03;DP=38;Dels=0.0;FS=1.333;HaplotypeScore=0.0;MLEAC=1;MLEAF=0.5;MQ=42.0;MQ0=0;MQRankSum=-0.448;QD=20.31;ReadPosRankSum=-1.613	GT:AD:DP:GQ:PL	0/1:15,23:38:99:800,0,487
chrXV	832208	.	C	T	493.77	PASS	AC=1;AF=0.5;AN=2;BaseQRankSum=1.102;DP=30;Dels=0.0;FS=0.0;HaplotypeScore=0.0;MLEAC=1;MLEAF=0.5;MQ=42.0;MQ0=0;MQRankSum=0.104;QD=16.46;ReadPosRankSum=0.603	GT:AD:DP:GQ:PL	0/1:14,16:30:99:522,0,473
chrXV	832275	.	C	T	501.77	PASS	AC=1;AF=0.5;AN=2;BaseQRankSum=-2.085;DP=36;Dels=0.0;FS=0.0;HaplotypeScore=0.0;MLEAC=1;MLEAF=0.5;MQ=42.0;MQ0=0;MQRankSum=1.48;QD=13.94;ReadPosRankSum=0.684	GT:AD:DP:GQ:PL	0/1:20,16:36:99:530,0,707
chrXV	832525	.	C	T	330.77	PASS	AC=1;AF=0.5;AN=2;BaseQRankSum=1.334;DP=30;Dels=0.0;FS=0.0;HaplotypeScore=0.0;MLEAC=1;MLEAF=0.5;MQ=41.51;MQ0=0;MQRankSum=-0.646;QD=11.03;ReadPosRankSum=-0.775	GT:AD:DP:GQ:PL	0/1:19,11:30:99:359,0,619
chrXV	842512	.	C	T	428.77	PASS	AC=1;AF=0.5;AN=2;BaseQRankSum=1.069;DP=29;Dels=0.0;FS=0.0;HaplotypeScore=0.0;MLEAC=1;MLEAF=0.5;MQ=42.0;MQ0=0;MQRankSum=-0.851;QD=14.79;ReadPosRankSum=1.462	GT:AD:DP:GQ:PL	0/1:14,15:29:99:457,0,477
chrXV	843973	.	C	T	222.77	PASS	AC=1;AF=0.5;AN=2;BaseQRankSum=-0.548;DP=36;Dels=0.0;FS=56.314;HaplotypeScore=1.8317;MLEAC=1;MLEAF=0.5;MQ=41.61;MQ0=0;MQRankSum=2.046;QD=6.19;ReadPosRankSum=1.863	GT:AD:DP:GQ:PL	0/1:27,9:36:99:251,0,965
chrXV	844297	.	G	A	156.77	PASS	AC=1;AF=0.5;AN=2;BaseQRankSum=-0.42;DP=23;Dels=0.0;FS=0.0;HaplotypeScore=0.0;MLEAC=1;MLEAF=0.5;MQ=41.29;MQ0=0;MQRankSum=1.001;QD=6.82;ReadPosRankSum=0.678	GT:AD:DP:GQ:PL	0/1:15,8:23:99:185,0,542
chrXV	847076	.	C	T	769.77	PASS	AC=1;AF=0.5;AN=2;BaseQRankSum=-1.117;DP=40;Dels=0.0;FS=0.0;HaplotypeScore=0.0;MLEAC=1;MLEAF=0.5;MQ=42.0;MQ0=0;MQRankSum=1.285;QD=19.24;ReadPosRankSum=-1.816	GT:AD:DP:GQ:PL	0/1:15,25:40:99:798,0,496
chrXV	857902	.	C	T	1289.77	PASS	AC=1;AF=0.5;AN=2;BaseQRankSum=-3.143;DP=84;Dels=0.0;FS=0.0;HaplotypeScore=0.0;MLEAC=1;MLEAF=0.5;MQ=41.75;MQ0=1;MQRankSum=-0.306;QD=15.35;ReadPosRankSum=0.388	GT:AD:DP:GQ:PL	0/1:40,44:84:99:1318,0,1251
chrXV	883002	.	G	A	440.77	PASS	AC=1;AF=0.5;AN=2;BaseQRankSum=-0.594;DP=33;Dels=0.0;FS=12.439;HaplotypeScore=1.6006;MLEAC=1;MLEAF=0.5;MQ=42.0;MQ0=0;MQRankSum=0.054;QD=13.36;ReadPosRankSum=0.306	GT:AD:DP:GQ:PL	0/1:16,17:33:99:469,0,545
chrXV	897996	.	G	A	251.77	PASS	AC=1;AF=0.5;AN=2;BaseQRankSum=0.489;DP=18;Dels=0.0;FS=0.0;HaplotypeScore=0.0;MLEAC=1;MLEAF=0.5;MQ=42.0;MQ0=0;MQRankSum=1.2;QD=13.99;ReadPosRankSum=0.133	GT:AD:DP:GQ:PL	0/1:10,8:18:99:280,0,362
chrXV	978248	.	G	A	374.77	PASS	AC=1;AF=0.5;AN=2;BaseQRankSum=-1.517;DP=26;Dels=0.0;FS=6.239;HaplotypeScore=0.0;MLEAC=1;MLEAF=0.5;MQ=42.0;MQ0=0;MQRankSum=0.489;QD=14.41;ReadPosRankSum=-0.849	GT:AD:DP:GQ:PL	0/1:14,12:26:99:403,0,498
chrXV	988417	.	G	A	2434.77	PASS	AC=1;AF=0.5;AN=2;BaseQRankSum=1.29;DP=157;Dels=0.0;FS=1.315;HaplotypeScore=0.0;MLEAC=1;MLEAF=0.5;MQ=41.98;MQ0=0;MQRankSum=0.388;QD=15.51;ReadPosRankSum=-1.052	GT:AD:DP:GQ:PL	0/1:80,77:157:99:2463,0,2574
chrXV	1019047	.	C	T	370.77	PASS	AC=1;AF=0.5;AN=2;BaseQRankSum=-0.978;DP=21;Dels=0.0;FS=0.0;HaplotypeScore=0.0;MLEAC=1;MLEAF=0.5;MQ=41.91;MQ0=0;MQRankSum=1.557;QD=17.66;ReadPosRankSum=-0.616	GT:AD:DP:GQ:PL	0/1:8,13:21:99:399,0,275
chrXV	1020566	.	C	T	340.77	PASS	AC=1;AF=0.5;AN=2;BaseQRankSum=0.52;DP=25;Dels=0.0;FS=0.0;HaplotypeScore=0.0;MLEAC=1;MLEAF=0.5;MQ=42.0;MQ0=0;MQRankSum=-0.137;QD=13.63;ReadPosRankSum=-0.465	GT:AD:DP:GQ:PL	0/1:14,11:25:99:369,0,488
chrXV	1027978	.	G	A	297.77	PASS	AC=1;AF=0.5;AN=2;BaseQRankSum=1.002;DP=15;Dels=0.0;FS=0.0;HaplotypeScore=0.0;MLEAC=1;MLEAF=0.5;MQ=42.0;MQ0=0;MQRankSum=0.884;QD=19.85;ReadPosRankSum=0.295	GT:AD:DP:GQ:PL	0/1:6,9:15:99:326,0,198
chrXV	1028072	.	G	A	219.77	PASS	AC=1;AF=0.5;AN=2;BaseQRankSum=0.637;DP=15;Dels=0.0;FS=0.0;HaplotypeScore=0.0;MLEAC=1;MLEAF=0.5;MQ=42.0;MQ0=0;MQRankSum=-1.562;QD=14.65;ReadPosRankSum=0.868	GT:AD:DP:GQ:PL	0/1:8,7:15:99:248,0,286
chrXVI	44392	.	G	A	806.77	PASS	AC=1;AF=0.5;AN=2;BaseQRankSum=2.365;DP=33;Dels=0.0;FS=3.581;HaplotypeScore=0.0;MLEAC=1;MLEAF=0.5;MQ=42.0;MQ0=0;MQRankSum=-0.222;QD=24.45;ReadPosRankSum=0.869	GT:AD:DP:GQ:PL	0/1:9,24:33:99:835,0,240
chrXVI	87355	.	C	T	357.77	PASS	AC=1;AF=0.5;AN=2;BaseQRankSum=1.754;DP=23;Dels=0.0;FS=3.976;HaplotypeScore=0.0;MLEAC=1;MLEAF=0.5;MQ=42.0;MQ0=0;MQRankSum=0.277;QD=15.56;ReadPosRankSum=0.092	GT:AD:DP:GQ:PL	0/1:12,11:23:99:386,0,418
chrXVI	98698	.	G	A	819.77	PASS	AC=1;AF=0.5;AN=2;BaseQRankSum=0.612;DP=51;Dels=0.0;FS=2.441;HaplotypeScore=0.0;MLEAC=1;MLEAF=0.5;MQ=41.59;MQ0=1;MQRankSum=0.631;QD=16.07;ReadPosRankSum=-0.437	GT:AD:DP:GQ:PL	0/1:25,26:51:99:848,0,843
chrXVI	99776	.	C	T	387.77	PASS	AC=1;AF=0.5;AN=2;BaseQRankSum=-1.385;DP=24;Dels=0.0;FS=10.02;HaplotypeScore=0.0;MLEAC=1;MLEAF=0.5;MQ=42.0;MQ0=0;MQRankSum=-0.092;QD=16.16;ReadPosRankSum=-0.646	GT:AD:DP:GQ:PL	0/1:12,12:24:99:416,0,378
chrXVI	106716	.	C	T	1053.77	PASS	AC=1;AF=0.5;AN=2;BaseQRankSum=-0.466;DP=82;Dels=0.0;FS=11.795;HaplotypeScore=0.0;MLEAC=1;MLEAF=0.5;MQ=41.98;MQ0=0;MQRankSum=-1.586;QD=12.85;ReadPosRankSum=0.071	GT:AD:DP:GQ:PL	0/1:48,34:82:99:1082,0,1638
chrXVI	117996	.	G	A	354.77	PASS	AC=1;AF=0.5;AN=2;BaseQRankSum=-0.283;DP=26;Dels=0.0;FS=3.312;HaplotypeScore=0.0;MLEAC=1;MLEAF=0.5;MQ=41.43;MQ0=0;MQRankSum=0.026;QD=13.64;ReadPosRankSum=0.231	GT:AD:DP:GQ:PL	0/1:14,12:26:99:383,0,452
chrXVI	118294	.	C	T	796.77	PASS	AC=1;AF=0.5;AN=2;BaseQRankSum=-0.649;DP=46;Dels=0.0;FS=1.585;HaplotypeScore=0.0;MLEAC=1;MLEAF=0.5;MQ=42.0;MQ0=0;MQRankSum=-0.253;QD=17.32;ReadPosRankSum=0.121	GT:AD:DP:GQ:PL	0/1:22,24:46:99:825,0,720
chrXVI	125680	.	G	A	149.77	PASS	AC=1;AF=0.5;AN=2;BaseQRankSum=1.268;DP=10;Dels=0.0;FS=13.222;HaplotypeScore=0.0;MLEAC=1;MLEAF=0.5;MQ=42.0;MQ0=0;MQRankSum=-0.47;QD=14.98;ReadPosRankSum=0.676	GT:AD:DP:GQ:PL	0/1:5,5:10:99:178,0,175
chrXVI	133159	.	C	T	637.77	PASS	AC=1;AF=0.5;AN=2;BaseQRankSum=-0.917;DP=35;Dels=0.0;FS=1.32;HaplotypeScore=0.0;MLEAC=1;MLEAF=0.5;MQ=41.58;MQ0=0;MQRankSum=-0.383;QD=18.22;ReadPosRankSum=0.583	GT:AD:DP:GQ:PL	0/1:15,20:35:99:666,0,495
chrXVI	133197	.	C	T	360.77	PASS	AC=1;AF=0.5;AN=2;BaseQRankSum=2.17;DP=31;Dels=0.0;FS=0.0;HaplotypeScore=1.9866;MLEAC=1;MLEAF=0.5;MQ=41.52;MQ0=0;MQRankSum=-0.061;QD=11.64;ReadPosRankSum=-0.345	GT:AD:DP:GQ:PL	0/1:19,12:31:99:389,0,606
chrXVI	156039	.	G	A	132.77	PASS	AC=1;AF=0.5;AN=2;BaseQRankSum=-1.286;DP=15;Dels=0.0;FS=2.158;HaplotypeScore=0.0;MLEAC=1;MLEAF=0.5;MQ=42.0;MQ0=0;MQRankSum=3.001;QD=8.85;ReadPosRankSum=1.776	GT:AD:DP:GQ:PL	0/1:10,5:15:99:161,0,366
chrXVI	156140	.	G	A	172.77	PASS	AC=1;AF=0.5;AN=2;BaseQRankSum=1.032;DP=19;Dels=0.0;FS=1.871;HaplotypeScore=0.0;MLEAC=1;MLEAF=0.5;MQ=42.0;MQ0=0;MQRankSum=1.197;QD=9.09;ReadPosRankSum=0.867	GT:AD:DP:GQ:PL	0/1:11,8:19:99:201,0,388
chrXVI	159736	.	G	A	286.77	PASS	AC=1;AF=0.5;AN=2;BaseQRankSum=0.739;DP=21;Dels=0.0;FS=4.419;HaplotypeScore=0.0;MLEAC=1;MLEAF=0.5;MQ=41.29;MQ0=0;MQRankSum=0.317;QD=13.66;ReadPosRankSum=0.599	GT:AD:DP:GQ:PL	0/1:11,10:21:99:315,0,371
chrXVI	167604	.	C	T	176.77	PASS	AC=1;AF=0.5;AN=2;BaseQRankSum=0.377;DP=13;Dels=0.0;FS=0.0;HaplotypeScore=0.0;MLEAC=1;MLEAF=0.5;MQ=42.0;MQ0=0;MQRankSum=-0.555;QD=13.6;ReadPosRankSum=0.101	GT:AD:DP:GQ:PL	0/1:7,6:13:99:205,0,216
chrXVI	175912	.	G	A	213.77	PASS	AC=1;AF=0.5;AN=2;BaseQRankSum=0.637;DP=15;Dels=0.0;FS=0.0;HaplotypeScore=0.0;MLEAC=1;MLEAF=0.5;MQ=41.87;MQ0=0;MQRankSum=-0.637;QD=14.25;ReadPosRankSum=-0.289	GT:AD:DP:GQ:PL	0/1:8,7:15:99:242,0,286
chrXVI	175914	.	G	A	216.77	PASS	AC=1;AF=0.5;AN=2;BaseQRankSum=-0.174;DP=15;Dels=0.0;FS=0.0;HaplotypeScore=0.0;MLEAC=1;MLEAF=0.5;MQ=41.87;MQ0=0;MQRankSum=-1.215;QD=14.45;ReadPosRankSum=-0.521	GT:AD:DP:GQ:PL	0/1:8,7:15:99:245,0,287
chrXVI	192588	.	G	A	342.77	PASS	AC=1;AF=0.5;AN=2;BaseQRankSum=0.061;DP=15;Dels=0.0;FS=13.57;HaplotypeScore=0.0;MLEAC=1;MLEAF=0.5;MQ=42.0;MQ0=0;MQRankSum=0.674;QD=22.85;ReadPosRankSum=-0.306	GT:AD:DP:GQ:PL	0/1:5,10:15:99:371,0,162
chrXVI	197747	.	G	A	187.77	PASS	AC=1;AF=0.5;AN=2;BaseQRankSum=1.67;DP=14;Dels=0.0;FS=16.782;HaplotypeScore=1.9998;MLEAC=1;MLEAF=0.5;MQ=42.0;MQ0=0;MQRankSum=-0.299;QD=13.41;ReadPosRankSum=1.524	GT:AD:DP:GQ:PL	0/1:7,7:14:99:216,0,196
chrXVI	215163	.	C	T	369.77	PASS	AC=1;AF=0.5;AN=2;BaseQRankSum=-0.837;DP=24;Dels=0.0;FS=6.111;HaplotypeScore=0.0;MLEAC=1;MLEAF=0.5;MQ=42.0;MQ0=0;MQRankSum=1.357;QD=15.41;ReadPosRankSum=-0.837	GT:AD:DP:GQ:PL	0/1:12,12:24:99:398,0,392
chrXVI	228177	.	C	T	171.77	PASS	AC=1;AF=0.5;AN=2;BaseQRankSum=0.151;DP=17;Dels=0.0;FS=0.0;HaplotypeScore=0.0;MLEAC=1;MLEAF=0.5;MQ=42.0;MQ0=0;MQRankSum=0.05;QD=10.1;ReadPosRankSum=0.653	GT:AD:DP:GQ:PL	0/1:11,6:17:99:200,0,403
chrXVI	230876	.	C	T	708.77	PASS	AC=1;AF=0.5;AN=2;BaseQRankSum=-1.303;DP=37;Dels=0.0;FS=1.316;HaplotypeScore=0.0;MLEAC=1;MLEAF=0.5;MQ=41.95;MQ0=0;MQRankSum=1.027;QD=19.16;ReadPosRankSum=-0.383	GT:AD:DP:GQ:PL	0/1:16,21:37:99:737,0,543
chrXVI	281021	.	G	A	182.77	PASS	AC=1;AF=0.5;AN=2;BaseQRankSum=-0.377;DP=14;Dels=0.0;FS=0.0;HaplotypeScore=0.0;MLEAC=1;MLEAF=0.5;MQ=40.47;MQ0=1;MQRankSum=0.935;QD=13.05;ReadPosRankSum=0.101	GT:AD:DP:GQ:PL	0/1:8,6:14:99:211,0,193
chrXVI	281405	.	G	A	238.77	PASS	AC=1;AF=0.5;AN=2;BaseQRankSum=-1.01;DP=17;Dels=0.0;FS=10.843;HaplotypeScore=0.0;MLEAC=1;MLEAF=0.5;MQ=42.0;MQ0=0;MQRankSum=-0.241;QD=14.05;ReadPosRankSum=-0.625	GT:AD:DP:GQ:PL	0/1:9,8:17:99:267,0,319
chrXVI	364851	.	G	A	355.77	PASS	AC=1;AF=0.5;AN=2;BaseQRankSum=-0.465;DP=30;Dels=0.03;FS=0.0;HaplotypeScore=1.933;MLEAC=1;MLEAF=0.5;MQ=42.0;MQ0=0;MQRankSum=-0.288;QD=11.86;ReadPosRankSum=-0.642	GT:AD:DP:GQ:PL	0/1:17,12:29:99:384,0,601
chrXVI	375435	.	G	A	315.77	PASS	AC=1;AF=0.5;AN=2;BaseQRankSum=-1.091;DP=21;Dels=0.0;FS=5.076;HaplotypeScore=0.0;MLEAC=1;MLEAF=0.5;MQ=41.32;MQ0=0;MQRankSum=-0.88;QD=15.04;ReadPosRankSum=-0.458	GT:AD:DP:GQ:PL	0/1:11,10:21:99:344,0,383
chrXVI	382901	.	G	A	322.77	PASS	AC=1;AF=0.5;AN=2;BaseQRankSum=-1.661;DP=26;Dels=0.0;FS=13.493;HaplotypeScore=0.0;MLEAC=1;MLEAF=0.5;MQ=42.0;MQ0=0;MQRankSum=0.986;QD=12.41;ReadPosRankSum=-0.104	GT:AD:DP:GQ:PL	0/1:15,11:26:99:351,0,525
chrXVI	404913	.	C	T	672.77	PASS	AC=1;AF=0.5;AN=2;BaseQRankSum=0.673;DP=34;Dels=0.0;FS=0.0;HaplotypeScore=3.9661;MLEAC=1;MLEAF=0.5;MQ=41.94;MQ0=0;MQRankSum=-0.213;QD=19.79;ReadPosRankSum=1.099	GT:AD:DP:GQ:PL	0/1:13,21:34:99:701,0,371
chrXVI	418942	.	C	T	589.77	PASS	AC=1;AF=0.5;AN=2;BaseQRankSum=-1.535;DP=37;Dels=0.0;FS=0.0;HaplotypeScore=0.0;MLEAC=1;MLEAF=0.5;MQ=42.0;MQ0=0;MQRankSum=0.015;QD=15.94;ReadPosRankSum=0.836	GT:AD:DP:GQ:PL	0/1:18,19:37:99:618,0,598
chrXVI	426520	.	C	T	1236.77	PASS	AC=1;AF=0.5;AN=2;BaseQRankSum=0.067;DP=53;Dels=0.0;FS=4.237;HaplotypeScore=0.0;MLEAC=1;MLEAF=0.5;MQ=41.62;MQ0=0;MQRankSum=0.41;QD=23.34;ReadPosRankSum=-1.496	GT:AD:DP:GQ:PL	0/1:17,36:53:99:1265,0,507
chrXVI	482706	.	C	T	684.77	PASS	AC=1;AF=0.5;AN=2;BaseQRankSum=0.681;DP=46;Dels=0.0;FS=0.0;HaplotypeScore=0.0;MLEAC=1;MLEAF=0.5;MQ=42.0;MQ0=0;MQRankSum=1.45;QD=14.89;ReadPosRankSum=-0.879	GT:AD:DP:GQ:PL	0/1:23,23:46:99:713,0,769
chrXVI	485289	.	G	A	712.77	PASS	AC=1;AF=0.5;AN=2;BaseQRankSum=0.43;DP=41;Dels=0.0;FS=4.675;HaplotypeScore=0.0;MLEAC=1;MLEAF=0.5;MQ=42.0;MQ0=0;MQRankSum=-0.43;QD=17.38;ReadPosRankSum=1.265	GT:AD:DP:GQ:PL	0/1:20,21:41:99:741,0,624
chrXVI	501329	.	C	T	323.77	PASS	AC=1;AF=0.5;AN=2;BaseQRankSum=-0.022;DP=29;Dels=0.0;FS=0.0;HaplotypeScore=0.0;MLEAC=1;MLEAF=0.5;MQ=42.0;MQ0=0;MQRankSum=-1.101;QD=11.16;ReadPosRankSum=0.202	GT:AD:DP:GQ:PL	0/1:18,11:29:99:352,0,637
chrXVI	582351	.	C	T	290.77	PASS	AC=1;AF=0.5;AN=2;BaseQRankSum=1.148;DP=18;Dels=0.0;FS=0.0;HaplotypeScore=0.0;MLEAC=1;MLEAF=0.5;MQ=42.0;MQ0=0;MQRankSum=1.148;QD=16.15;ReadPosRankSum=0.442	GT:AD:DP:GQ:PL	0/1:9,9:18:99:319,0,315
chrXVI	615295	.	C	T	274.77	PASS	AC=1;AF=0.5;AN=2;BaseQRankSum=-1.733;DP=10;Dels=0.0;FS=0.0;HaplotypeScore=0.0;MLEAC=1;MLEAF=0.5;MQ=42.0;MQ0=0;MQRankSum=-0.48;QD=27.48;ReadPosRankSum=-0.48	GT:AD:DP:GQ:PL	0/1:2,8:10:54:303,0,54
chrXVI	631142	.	G	A	142.77	PASS	AC=1;AF=0.5;AN=2;BaseQRankSum=1.092;DP=13;Dels=0.0;FS=16.782;HaplotypeScore=1.9998;MLEAC=1;MLEAF=0.5;MQ=42.0;MQ0=0;MQRankSum=-1.545;QD=10.98;ReadPosRankSum=0.271	GT:AD:DP:GQ:PL	0/1:8,5:13:99:171,0,277
chrXVI	631157	.	G	A	219.77	PASS	AC=1;AF=0.5;AN=2;BaseQRankSum=-0.831;DP=12;Dels=0.0;FS=6.154;HaplotypeScore=2.7338;MLEAC=1;MLEAF=0.5;MQ=42.0;MQ0=0;MQRankSum=0.689;QD=18.31;ReadPosRankSum=0.244	GT:AD:DP:GQ:PL	0/1:5,7:12:99:248,0,169
chrXVI	641242	.	C	T	1854.77	PASS	AC=1;AF=0.5;AN=2;BaseQRankSum=-0.091;DP=107;Dels=0.0;FS=11.737;HaplotypeScore=0.0;MLEAC=1;MLEAF=0.5;MQ=42.0;MQ0=0;MQRankSum=1.281;QD=17.33;ReadPosRankSum=1.719	GT:AD:DP:GQ:PL	0/1:48,59:107:99:1883,0,1410
chrXVI	645869	.	C	T	2492.77	PASS	AC=1;AF=0.5;AN=2;BaseQRankSum=1.068;DP=172;Dels=0.0;FS=1.47;HaplotypeScore=0.0;MLEAC=1;MLEAF=0.5;MQ=41.82;MQ0=0;MQRankSum=0.424;QD=14.49;ReadPosRankSum=-0.516	GT:AD:DP:GQ:PL	0/1:96,76:172:99:2521,0,3244
chrXVI	645975	.	C	T	1765.77	PASS	AC=1;AF=0.5;AN=2;BaseQRankSum=0.168;DP=95;Dels=0.0;FS=6.655;HaplotypeScore=0.0;MLEAC=1;MLEAF=0.5;MQ=41.98;MQ0=0;MQRankSum=-0.026;QD=18.59;ReadPosRankSum=-0.864	GT:AD:DP:GQ:PL	0/1:43,52:95:99:1794,0,1437
chrXVI	646099	.	C	T	2454.77	PASS	AC=1;AF=0.5;AN=2;BaseQRankSum=2.46;DP=143;Dels=0.0;FS=0.76;HaplotypeScore=6.9532;MLEAC=1;MLEAF=0.5;MQ=41.88;MQ0=0;MQRankSum=-0.504;QD=17.17;ReadPosRankSum=1.284	GT:AD:DP:GQ:PL	0/1:68,74:143:99:2483,0,2199
chrXVI	646244	.	C	T	1897.77	PASS	AC=1;AF=0.5;AN=2;BaseQRankSum=-0.588;DP=127;Dels=0.0;FS=3.042;HaplotypeScore=0.5784;MLEAC=1;MLEAF=0.5;MQ=41.64;MQ0=0;MQRankSum=0.397;QD=14.94;ReadPosRankSum=-1.926	GT:AD:DP:GQ:PL	0/1:57,70:127:99:1926,0,1752
chrXVI	646427	.	C	T	1314.77	PASS	AC=1;AF=0.5;AN=2;BaseQRankSum=0.69;DP=71;Dels=0.0;FS=3.523;HaplotypeScore=0.0;MLEAC=1;MLEAF=0.5;MQ=42.0;MQ0=0;MQRankSum=-0.017;QD=18.52;ReadPosRankSum=-0.585	GT:AD:DP:GQ:PL	0/1:31,40:71:99:1343,0,1011
chrXVI	673476	.	G	A	135.77	PASS	AC=1;AF=0.5;AN=2;BaseQRankSum=0.0;DP=13;Dels=0.0;FS=16.782;HaplotypeScore=0.7887;MLEAC=1;MLEAF=0.5;MQ=42.0;MQ0=0;MQRankSum=-1.092;QD=10.44;ReadPosRankSum=-0.271	GT:AD:DP:GQ:PL	0/1:8,5:13:99:164,0,285
chrXVI	694855	.	G	A	404.77	PASS	AC=1;AF=0.5;AN=2;BaseQRankSum=-0.238;DP=20;Dels=0.0;FS=0.0;HaplotypeScore=0.0;MLEAC=1;MLEAF=0.5;MQ=42.0;MQ0=0;MQRankSum=-0.713;QD=20.24;ReadPosRankSum=1.03	GT:AD:DP:GQ:PL	0/1:7,13:20:99:433,0,228
chrXVI	699465	.	C	T	269.77	PASS	AC=1;AF=0.5;AN=2;BaseQRankSum=1.06;DP=18;Dels=0.0;FS=0.0;HaplotypeScore=0.0;MLEAC=1;MLEAF=0.5;MQ=41.18;MQ0=0;MQRankSum=1.236;QD=14.99;ReadPosRankSum=-1.943	GT:AD:DP:GQ:PL	0/1:9,9:18:99:298,0,298
chrXVI	704095	.	G	A	240.77	PASS	AC=1;AF=0.5;AN=2;BaseQRankSum=-0.959;DP=21;Dels=0.0;FS=1.801;HaplotypeScore=0.0;MLEAC=1;MLEAF=0.5;MQ=42.0;MQ0=0;MQRankSum=0.888;QD=11.47;ReadPosRankSum=0.32	GT:AD:DP:GQ:PL	0/1:12,9:21:99:269,0,430
chrXVI	719206	.	G	A	326.77	PASS	AC=1;AF=0.5;AN=2;BaseQRankSum=-0.453;DP=18;Dels=0.0;FS=0.0;HaplotypeScore=0.0;MLEAC=1;MLEAF=0.5;MQ=42.0;MQ0=0;MQRankSum=0.543;QD=18.15;ReadPosRankSum=2.445	GT:AD:DP:GQ:PL	0/1:7,11:18:99:355,0,235
chrXVI	730592	.	C	T	613.77	PASS	AC=1;AF=0.5;AN=2;BaseQRankSum=-0.408;DP=28;Dels=0.0;FS=0.0;HaplotypeScore=0.0;MLEAC=1;MLEAF=0.5;MQ=42.0;MQ0=0;MQRankSum=-1.414;QD=21.92;ReadPosRankSum=-0.072	GT:AD:DP:GQ:PL	0/1:10,18:28:99:642,0,323
chrXVI	739134	.	G	A	328.77	PASS	AC=1;AF=0.5;AN=2;BaseQRankSum=0.071;DP=14;Dels=0.0;FS=2.836;HaplotypeScore=0.0;MLEAC=1;MLEAF=0.5;MQ=42.0;MQ0=0;MQRankSum=-0.495;QD=23.48;ReadPosRankSum=-0.212	GT:AD:DP:GQ:PL	0/1:4,10:14:99:357,0,119
chrXVI	744254	.	G	A	383.77	PASS	AC=2;AF=1.0;AN=2;DP=11;Dels=0.0;FS=0.0;HaplotypeScore=0.0;MLEAC=2;MLEAF=1.0;MQ=40.69;MQ0=0;QD=34.89	GT:AD:DP:GQ:PL	1/1:0,11:11:30:412,30,0
chrXVI	749292	.	C	T	262.77	PASS	AC=1;AF=0.5;AN=2;BaseQRankSum=-0.133;DP=14;Dels=0.0;FS=0.0;HaplotypeScore=0.0;MLEAC=1;MLEAF=0.5;MQ=42.0;MQ0=0;MQRankSum=0.933;QD=18.77;ReadPosRankSum=0.133	GT:AD:DP:GQ:PL	0/1:5,9:14:99:291,0,162
chrXVI	750955	.	G	A	191.77	PASS	AC=1;AF=0.5;AN=2;BaseQRankSum=-0.485;DP=21;Dels=0.0;FS=4.419;HaplotypeScore=0.0;MLEAC=1;MLEAF=0.5;MQ=41.91;MQ0=0;MQRankSum=-0.933;QD=9.13;ReadPosRankSum=-0.709	GT:AD:DP:GQ:PL	0/1:14,7:21:99:220,0,501
chrXVI	787817	.	C	T	140.77	PASS	AC=1;AF=0.5;AN=2;BaseQRankSum=1.467;DP=15;Dels=0.0;FS=0.0;HaplotypeScore=2.98;MLEAC=1;MLEAF=0.5;MQ=41.01;MQ0=0;MQRankSum=-0.133;QD=9.38;ReadPosRankSum=2.8	GT:AD:DP:GQ:PL	0/1:9,5:15:99:169,0,296
chrXVI	791038	.	C	T	279.77	PASS	AC=1;AF=0.5;AN=2;BaseQRankSum=-0.532;DP=20;Dels=0.0;FS=2.473;HaplotypeScore=0.0;MLEAC=1;MLEAF=0.5;MQ=42.0;MQ0=0;MQRankSum=-0.836;QD=13.99;ReadPosRankSum=-0.532	GT:AD:DP:GQ:PL	0/1:11,9:20:99:308,0,392
chrXVI	899592	.	G	A	517.77	PASS	AC=1;AF=0.5;AN=2;BaseQRankSum=0.123;DP=27;Dels=0.0;FS=0.0;HaplotypeScore=0.0;MLEAC=1;MLEAF=0.5;MQ=42.0;MQ0=0;MQRankSum=0.469;QD=19.18;ReadPosRankSum=0.222	GT:AD:DP:GQ:PL	0/1:11,16:27:99:546,0,342
chrXVI	900730	.	C	T	440.77	PASS	AC=1;AF=0.5;AN=2;BaseQRankSum=-1.562;DP=37;Dels=0.0;FS=0.0;HaplotypeScore=0.0;MLEAC=1;MLEAF=0.5;MQ=41.62;MQ0=0;MQRankSum=0.201;QD=11.91;ReadPosRankSum=-0.294	GT:AD:DP:GQ:PL	0/1:22,15:37:99:469,0,771
