# Supplementary material for: Disruption of Transcriptional Coactivator Sub1 Leads to Genome-Wide Re-distribution of Clustered Mutations Induced by APOBEC in Active Yeast Genes
Source: PLoS Genet. 2015 May 5;11(5):e1005217. doi: 10.1371/journal.pgen.1005217 (PMC4420506; doi:10.1371/journal.pgen.1005217)
Supplement: S1 Dataset — (ZIP) [file pgen.1005217.s001.zip › PmCDA1/N066-LAN210-Can-PmCDA1-NA-RUN6-D3.vcf]

##fileformat=VCFv4.1
##FILTER=<ID=LowQual,Description="Low quality">
##FILTER=<ID=ambigious_snp,Description="QD < 2.000000 || FS > 60.000000 || MQ < 40.000000 || HaplotypeScore > 13.000000 || MappingQualityRankSum < -12.500000 || ReadPosRankSum < -8.000000">
##FORMAT=<ID=AD,Number=.,Type=Integer,Description="Allelic depths for the ref and alt alleles in the order listed">
##FORMAT=<ID=DP,Number=1,Type=Integer,Description="Approximate read depth (reads with MQ=255 or with bad mates are filtered)">
##FORMAT=<ID=GQ,Number=1,Type=Integer,Description="Genotype Quality">
##FORMAT=<ID=GT,Number=1,Type=String,Description="Genotype">
##FORMAT=<ID=PL,Number=G,Type=Integer,Description="Normalized, Phred-scaled likelihoods for genotypes as defined in the VCF specification">
##GATKCommandLine=<ID=SelectVariants,Version=3.2-0-g289df4b,Date="Thu Aug 14 23:47:52 MSK 2014",Epoch=1408045672950,CommandLineOptions="analysis_type=SelectVariants input_file=[] showFullBamList=false read_buffer_size=null phone_home=AWS gatk_key=null tag=NA read_filter=[] intervals=null excludeIntervals=null interval_set_rule=UNION interval_merging=ALL interval_padding=0 reference_sequence=/home/mahajrod/genetics/desaminases/data/LAN210_v0.10m/LAN210_v0.10m.fasta nonDeterministicRandomSeed=false disableDithering=false maxRuntime=-1 maxRuntimeUnits=MINUTES downsampling_type=BY_SAMPLE downsample_to_fraction=null downsample_to_coverage=1000 baq=OFF baqGapOpenPenalty=40.0 refactor_NDN_cigar_string=false fix_misencoded_quality_scores=false allow_potentially_misencoded_quality_scores=false useOriginalQualities=false defaultBaseQualities=-1 performanceLog=null BQSR=null quantize_quals=0 disable_indel_quals=false emit_original_quals=false preserve_qscores_less_than=6 globalQScorePrior=-1.0 validation_strictness=SILENT remove_program_records=false keep_program_records=false sample_rename_mapping_file=null unsafe=null disable_auto_index_creation_and_locking_when_reading_rods=false num_threads=1 num_cpu_threads_per_data_thread=1 num_io_threads=0 monitorThreadEfficiency=false num_bam_file_handles=null read_group_black_list=null pedigree=[] pedigreeString=[] pedigreeValidationType=STRICT allow_intervals_with_unindexed_bam=false generateShadowBCF=false variant_index_type=DYNAMIC_SEEK variant_index_parameter=-1 logging_level=INFO log_to_file=null help=false version=false variant=(RodBinding name=variant source=N066-LAN210-Can-PmCDA1-NA-RUN6-D3_GATK_filtered_SNP.vcf) discordance=(RodBinding name= source=UNBOUND) concordance=(RodBinding name= source=UNBOUND) out=org.broadinstitute.gatk.engine.io.stubs.VariantContextWriterStub no_cmdline_in_header=org.broadinstitute.gatk.engine.io.stubs.VariantContextWriterStub sites_only=org.broadinstitute.gatk.engine.io.stubs.VariantContextWriterStub bcf=org.broadinstitute.gatk.engine.io.stubs.VariantContextWriterStub sample_name=[] sample_expressions=null sample_file=null exclude_sample_name=[] exclude_sample_file=[] select_expressions=[] excludeNonVariants=false excludeFiltered=true restrictAllelesTo=ALL keepOriginalAC=false mendelianViolation=false mendelianViolationQualThreshold=0.0 select_random_fraction=0.0 remove_fraction_genotypes=0.0 selectTypeToInclude=[] keepIDs=null fullyDecode=false forceGenotypesDecode=false justRead=false maxIndelSize=2147483647 ALLOW_NONOVERLAPPING_COMMAND_LINE_SAMPLES=false filter_reads_with_N_cigar=false filter_mismatching_base_and_quals=false filter_bases_not_stored=false">
##INFO=<ID=AC,Number=A,Type=Integer,Description="Allele count in genotypes, for each ALT allele, in the same order as listed">
##INFO=<ID=AF,Number=A,Type=Float,Description="Allele Frequency, for each ALT allele, in the same order as listed">
##INFO=<ID=AN,Number=1,Type=Integer,Description="Total number of alleles in called genotypes">
##INFO=<ID=BaseQRankSum,Number=1,Type=Float,Description="Z-score from Wilcoxon rank sum test of Alt Vs. Ref base qualities">
##INFO=<ID=DP,Number=1,Type=Integer,Description="Approximate read depth; some reads may have been filtered">
##INFO=<ID=DS,Number=0,Type=Flag,Description="Were any of the samples downsampled?">
##INFO=<ID=Dels,Number=1,Type=Float,Description="Fraction of Reads Containing Spanning Deletions">
##INFO=<ID=FS,Number=1,Type=Float,Description="Phred-scaled p-value using Fisher's exact test to detect strand bias">
##INFO=<ID=HaplotypeScore,Number=1,Type=Float,Description="Consistency of the site with at most two segregating haplotypes">
##INFO=<ID=InbreedingCoeff,Number=1,Type=Float,Description="Inbreeding coefficient as estimated from the genotype likelihoods per-sample when compared against the Hardy-Weinberg expectation">
##INFO=<ID=MLEAC,Number=A,Type=Integer,Description="Maximum likelihood expectation (MLE) for the allele counts (not necessarily the same as the AC), for each ALT allele, in the same order as listed">
##INFO=<ID=MLEAF,Number=A,Type=Float,Description="Maximum likelihood expectation (MLE) for the allele frequency (not necessarily the same as the AF), for each ALT allele, in the same order as listed">
##INFO=<ID=MQ,Number=1,Type=Float,Description="RMS Mapping Quality">
##INFO=<ID=MQ0,Number=1,Type=Integer,Description="Total Mapping Quality Zero Reads">
##INFO=<ID=MQRankSum,Number=1,Type=Float,Description="Z-score From Wilcoxon rank sum test of Alt vs. Ref read mapping qualities">
##INFO=<ID=QD,Number=1,Type=Float,Description="Variant Confidence/Quality by Depth">
##INFO=<ID=RPA,Number=.,Type=Integer,Description="Number of times tandem repeat unit is repeated, for each allele (including reference)">
##INFO=<ID=RU,Number=1,Type=String,Description="Tandem repeat unit (bases)">
##INFO=<ID=ReadPosRankSum,Number=1,Type=Float,Description="Z-score from Wilcoxon rank sum test of Alt vs. Ref read position bias">
##INFO=<ID=STR,Number=0,Type=Flag,Description="Variant is a short tandem repeat">
##contig=<ID=chrI,length=198855>
##contig=<ID=chrII,length=810456>
##contig=<ID=chrIII,length=316501>
##contig=<ID=chrIV,length=1516959>
##contig=<ID=chrV,length=570663>
##contig=<ID=chrVI,length=270116>
##contig=<ID=chrVII,length=1084724>
##contig=<ID=chrVIII,length=557320>
##contig=<ID=chrIX,length=433988>
##contig=<ID=chrX,length=745688>
##contig=<ID=chrXI,length=666767>
##contig=<ID=chrXII,length=1065113>
##contig=<ID=chrXIII,length=917121>
##contig=<ID=chrXIV,length=784078>
##contig=<ID=chrXV,length=1078147>
##contig=<ID=chrXVI,length=943466>
##contig=<ID=mt,length=85611>
##reference=file:///home/mahajrod/genetics/desaminases/data/LAN210_v0.10m/LAN210_v0.10m.fasta
##source=SelectVariants
#CHROM	POS	ID	REF	ALT	QUAL	FILTER	INFO	FORMAT	N066-LAN210-Can-PmCDA1-NA-RUN6-D3
chrI	39786	.	C	T	475.77	PASS	AC=1;AF=0.5;AN=2;BaseQRankSum=-1.381;DP=29;Dels=0.0;FS=3.319;HaplotypeScore=0.0;MLEAC=1;MLEAF=0.5;MQ=41.87;MQ0=0;MQRankSum=0.987;QD=16.41;ReadPosRankSum=1.688	GT:AD:DP:GQ:PL	0/1:13,16:29:99:504,0,417
chrI	71757	.	C	T	230.77	PASS	AC=1;AF=0.5;AN=2;BaseQRankSum=-0.4;DP=18;Dels=0.0;FS=4.931;HaplotypeScore=0.0;MLEAC=1;MLEAF=0.5;MQ=41.89;MQ0=0;MQRankSum=-0.578;QD=12.82;ReadPosRankSum=0.489	GT:AD:DP:GQ:PL	0/1:10,8:18:99:259,0,360
chrI	80599	.	G	A	386.77	PASS	AC=1;AF=0.5;AN=2;BaseQRankSum=-0.711;DP=30;Dels=0.0;FS=0.0;HaplotypeScore=0.9665;MLEAC=1;MLEAF=0.5;MQ=41.87;MQ0=0;MQRankSum=-1.046;QD=12.89;ReadPosRankSum=0.586	GT:AD:DP:GQ:PL	0/1:17,13:30:99:415,0,626
chrI	130522	.	G	A	467.77	PASS	AC=1;AF=0.5;AN=2;BaseQRankSum=1.052;DP=32;Dels=0.03;FS=1.561;HaplotypeScore=0.9665;MLEAC=1;MLEAF=0.5;MQ=42.0;MQ0=0;MQRankSum=1.29;QD=14.62;ReadPosRankSum=0.853	GT:AD:DP:GQ:PL	0/1:17,14:31:99:496,0,570
chrII	24750	.	C	T	380.77	PASS	AC=1;AF=0.5;AN=2;BaseQRankSum=-0.06;DP=31;Dels=0.0;FS=3.84;HaplotypeScore=0.0;MLEAC=1;MLEAF=0.5;MQ=42.0;MQ0=0;MQRankSum=0.22;QD=12.28;ReadPosRankSum=-0.38	GT:AD:DP:GQ:PL	0/1:18,13:31:99:409,0,618
chrII	38938	.	C	T	151.77	PASS	AC=1;AF=0.5;AN=2;BaseQRankSum=1.073;DP=12;Dels=0.0;FS=0.0;HaplotypeScore=0.0;MLEAC=1;MLEAF=0.5;MQ=42.0;MQ0=0;MQRankSum=0.779;QD=12.65;ReadPosRankSum=0.467	GT:AD:DP:GQ:PL	0/1:6,6:12:99:180,0,208
chrII	60875	.	G	A	589.77	PASS	AC=1;AF=0.5;AN=2;BaseQRankSum=0.988;DP=37;Dels=0.0;FS=3.928;HaplotypeScore=0.0;MLEAC=1;MLEAF=0.5;MQ=42.0;MQ0=0;MQRankSum=-0.593;QD=15.94;ReadPosRankSum=0.076	GT:AD:DP:GQ:PL	0/1:19,18:37:99:618,0,625
chrII	83228	.	G	A	840.77	PASS	AC=1;AF=0.5;AN=2;BaseQRankSum=1.664;DP=60;Dels=0.0;FS=0.0;HaplotypeScore=0.0;MLEAC=1;MLEAF=0.5;MQ=41.76;MQ0=0;MQRankSum=0.847;QD=14.01;ReadPosRankSum=1.352	GT:AD:DP:GQ:PL	0/1:33,27:60:99:869,0,1075
chrII	86490	.	G	A	1435.77	PASS	AC=1;AF=0.5;AN=2;BaseQRankSum=0.566;DP=82;Dels=0.0;FS=10.014;HaplotypeScore=3.9506;MLEAC=1;MLEAF=0.5;MQ=41.78;MQ0=0;MQRankSum=1.578;QD=17.51;ReadPosRankSum=-2.015	GT:AD:DP:GQ:PL	0/1:39,43:82:99:1464,0,1268
chrII	137936	.	G	A	1004.77	PASS	AC=1;AF=0.5;AN=2;BaseQRankSum=-0.671;DP=61;Dels=0.0;FS=11.358;HaplotypeScore=0.0;MLEAC=1;MLEAF=0.5;MQ=42.0;MQ0=0;MQRankSum=-0.022;QD=16.47;ReadPosRankSum=-1.176	GT:AD:DP:GQ:PL	0/1:30,31:61:99:1033,0,1028
chrII	164437	.	C	T	126.77	PASS	AC=1;AF=0.5;AN=2;BaseQRankSum=-0.133;DP=14;Dels=0.0;FS=2.963;HaplotypeScore=0.9999;MLEAC=1;MLEAF=0.5;MQ=42.0;MQ0=0;MQRankSum=-1.867;QD=9.05;ReadPosRankSum=-0.933	GT:AD:DP:GQ:PL	0/1:9,5:14:99:155,0,299
chrII	182956	.	G	A	1173.77	PASS	AC=1;AF=0.5;AN=2;BaseQRankSum=-0.141;DP=70;Dels=0.0;FS=1.993;HaplotypeScore=0.0;MLEAC=1;MLEAF=0.5;MQ=42.0;MQ0=0;MQRankSum=1.482;QD=16.77;ReadPosRankSum=0.529	GT:AD:DP:GQ:PL	0/1:33,37:70:99:1202,0,1039
chrII	192080	.	G	A	678.77	PASS	AC=1;AF=0.5;AN=2;BaseQRankSum=0.118;DP=47;Dels=0.0;FS=6.106;HaplotypeScore=0.0;MLEAC=1;MLEAF=0.5;MQ=42.0;MQ0=0;MQRankSum=0.481;QD=14.44;ReadPosRankSum=-0.396	GT:AD:DP:GQ:PL	0/1:26,21:47:99:707,0,922
chrII	203702	.	C	T	507.77	PASS	AC=1;AF=0.5;AN=2;BaseQRankSum=0.989;DP=52;Dels=0.0;FS=7.57;HaplotypeScore=0.0;MLEAC=1;MLEAF=0.5;MQ=40.45;MQ0=1;MQRankSum=2.488;QD=9.76;ReadPosRankSum=0.39	GT:AD:DP:GQ:PL	0/1:34,18:52:99:536,0,1130
chrII	235907	.	C	T	335.77	PASS	AC=1;AF=0.5;AN=2;BaseQRankSum=-0.289;DP=19;Dels=0.0;FS=2.199;HaplotypeScore=0.0;MLEAC=1;MLEAF=0.5;MQ=42.0;MQ0=0;MQRankSum=0.206;QD=17.67;ReadPosRankSum=0.95	GT:AD:DP:GQ:PL	0/1:8,11:19:99:364,0,240
chrII	256307	.	C	T	106.77	PASS	AC=1;AF=0.5;AN=2;BaseQRankSum=2.52;DP=11;Dels=0.0;FS=0.0;HaplotypeScore=0.0;MLEAC=1;MLEAF=0.5;MQ=42.0;MQ0=0;MQRankSum=-0.278;QD=9.71;ReadPosRankSum=1.034	GT:AD:DP:GQ:PL	0/1:7,4:11:99:135,0,243
chrII	275129	.	G	A	978.77	PASS	AC=1;AF=0.5;AN=2;BaseQRankSum=-0.036;DP=61;Dels=0.0;FS=7.69;HaplotypeScore=0.0;MLEAC=1;MLEAF=0.5;MQ=42.0;MQ0=0;MQRankSum=-0.353;QD=16.05;ReadPosRankSum=-0.801	GT:AD:DP:GQ:PL	0/1:31,30:61:99:1007,0,1057
chrII	275312	.	G	A	1211.77	PASS	AC=1;AF=0.5;AN=2;BaseQRankSum=0.482;DP=75;Dels=0.0;FS=7.743;HaplotypeScore=0.0;MLEAC=1;MLEAF=0.5;MQ=41.8;MQ0=0;MQRankSum=-0.334;QD=16.16;ReadPosRankSum=1.584	GT:AD:DP:GQ:PL	0/1:37,38:75:99:1240,0,1197
chrII	277821	.	G	A	1052.77	PASS	AC=1;AF=0.5;AN=2;BaseQRankSum=1.869;DP=75;Dels=0.0;FS=1.957;HaplotypeScore=0.9789;MLEAC=1;MLEAF=0.5;MQ=42.0;MQ0=0;MQRankSum=0.477;QD=14.04;ReadPosRankSum=2.362	GT:AD:DP:GQ:PL	0/1:43,32:75:99:1081,0,1434
chrII	279374	.	C	T	577.77	PASS	AC=1;AF=0.5;AN=2;BaseQRankSum=-0.603;DP=53;Dels=0.0;FS=2.47;HaplotypeScore=0.0;MLEAC=1;MLEAF=0.5;MQ=42.0;MQ0=0;MQRankSum=-0.306;QD=10.9;ReadPosRankSum=-1.901	GT:AD:DP:GQ:PL	0/1:34,19:53:99:606,0,1190
chrII	280401	.	C	T	587.77	PASS	AC=1;AF=0.5;AN=2;BaseQRankSum=1.299;DP=54;Dels=0.0;FS=0.0;HaplotypeScore=0.0;MLEAC=1;MLEAF=0.5;MQ=42.0;MQ0=0;MQRankSum=-0.958;QD=10.88;ReadPosRankSum=0.313	GT:AD:DP:GQ:PL	0/1:34,20:54:99:616,0,1204
chrII	280830	.	C	T	271.77	PASS	AC=1;AF=0.5;AN=2;BaseQRankSum=0.814;DP=27;Dels=0.0;FS=1.632;HaplotypeScore=0.0;MLEAC=1;MLEAF=0.5;MQ=42.0;MQ0=0;MQRankSum=-0.716;QD=10.07;ReadPosRankSum=0.271	GT:AD:DP:GQ:PL	0/1:16,11:27:99:300,0,522
chrII	290232	.	G	A	583.77	PASS	AC=1;AF=0.5;AN=2;BaseQRankSum=-0.215;DP=35;Dels=0.0;FS=5.334;HaplotypeScore=0.0;MLEAC=1;MLEAF=0.5;MQ=42.0;MQ0=0;MQRankSum=-1.639;QD=16.68;ReadPosRankSum=0.083	GT:AD:DP:GQ:PL	0/1:16,19:35:99:612,0,523
chrII	420358	.	G	A	338.77	PASS	AC=1;AF=0.5;AN=2;BaseQRankSum=-2.553;DP=30;Dels=0.0;FS=57.561;HaplotypeScore=2.9975;MLEAC=1;MLEAF=0.5;MQ=41.93;MQ0=0;MQRankSum=-0.586;QD=11.29;ReadPosRankSum=2.762	GT:AD:DP:GQ:PL	0/1:17,13:30:99:367,0,577
chrII	499428	.	G	A	230.77	PASS	AC=1;AF=0.5;AN=2;BaseQRankSum=0.849;DP=13;Dels=0.0;FS=2.158;HaplotypeScore=0.0;MLEAC=1;MLEAF=0.5;MQ=40.89;MQ0=0;MQRankSum=0.54;QD=17.75;ReadPosRankSum=-1.157	GT:AD:DP:GQ:PL	0/1:4,9:13:99:259,0,118
chrII	505206	.	C	T	639.77	PASS	AC=1;AF=0.5;AN=2;BaseQRankSum=-0.17;DP=41;Dels=0.0;FS=0.0;HaplotypeScore=0.0;MLEAC=1;MLEAF=0.5;MQ=41.64;MQ0=0;MQRankSum=0.222;QD=15.6;ReadPosRankSum=-0.196	GT:AD:DP:GQ:PL	0/1:21,20:41:99:668,0,683
chrII	589551	.	C	T	211.77	PASS	AC=1;AF=0.5;AN=2;BaseQRankSum=-2.637;DP=30;Dels=0.0;FS=42.264;HaplotypeScore=2.7786;MLEAC=1;MLEAF=0.5;MQ=42.0;MQ0=0;MQRankSum=0.293;QD=7.06;ReadPosRankSum=0.335	GT:AD:DP:GQ:PL	0/1:17,13:30:99:240,0,464
chrII	615092	.	G	A	1322.77	PASS	AC=1;AF=0.5;AN=2;BaseQRankSum=-0.935;DP=72;Dels=0.0;FS=4.631;HaplotypeScore=0.0;MLEAC=1;MLEAF=0.5;MQ=42.0;MQ0=0;MQRankSum=-0.856;QD=18.37;ReadPosRankSum=-1.932	GT:AD:DP:GQ:PL	0/1:32,40:72:99:1351,0,1061
chrII	653046	.	C	T	377.77	PASS	AC=1;AF=0.5;AN=2;BaseQRankSum=-0.99;DP=22;Dels=0.0;FS=26.723;HaplotypeScore=2.5563;MLEAC=1;MLEAF=0.5;MQ=41.33;MQ0=0;MQRankSum=0.717;QD=17.17;ReadPosRankSum=2.969	GT:AD:DP:GQ:PL	0/1:8,14:22:99:406,0,206
chrII	668183	.	G	A	1091.77	PASS	AC=1;AF=0.5;AN=2;BaseQRankSum=-1.322;DP=70;Dels=0.0;FS=7.574;HaplotypeScore=0.0;MLEAC=1;MLEAF=0.5;MQ=42.0;MQ0=0;MQRankSum=0.3;QD=15.6;ReadPosRankSum=-0.264	GT:AD:DP:GQ:PL	0/1:36,34:70:99:1120,0,1220
chrII	679810	.	G	A	1108.77	PASS	AC=1;AF=0.5;AN=2;BaseQRankSum=0.583;DP=69;Dels=0.0;FS=10.417;HaplotypeScore=0.0;MLEAC=1;MLEAF=0.5;MQ=42.0;MQ0=0;MQRankSum=-0.33;QD=16.07;ReadPosRankSum=-0.222	GT:AD:DP:GQ:PL	0/1:33,36:69:99:1137,0,1006
chrII	681504	.	G	A	540.77	PASS	AC=1;AF=0.5;AN=2;BaseQRankSum=0.716;DP=38;Dels=0.0;FS=0.0;HaplotypeScore=0.0;MLEAC=1;MLEAF=0.5;MQ=42.0;MQ0=0;MQRankSum=-0.015;QD=14.23;ReadPosRankSum=0.307	GT:AD:DP:GQ:PL	0/1:20,18:38:99:569,0,609
chrII	698351	.	G	A	218.77	PASS	AC=1;AF=0.5;AN=2;BaseQRankSum=0.821;DP=43;Dels=0.0;FS=5.012;HaplotypeScore=3.998;MLEAC=1;MLEAF=0.5;MQ=42.0;MQ0=0;MQRankSum=-0.552;QD=5.09;ReadPosRankSum=-3.269	GT:AD:DP:GQ:PL	0/1:34,9:43:99:247,0,1235
chrII	698359	.	G	A	293.77	PASS	AC=1;AF=0.5;AN=2;BaseQRankSum=0.942;DP=47;Dels=0.0;FS=2.12;HaplotypeScore=2.9985;MLEAC=1;MLEAF=0.5;MQ=42.0;MQ0=0;MQRankSum=0.892;QD=6.25;ReadPosRankSum=-2.148	GT:AD:DP:GQ:PL	0/1:36,11:47:99:322,0,1278
chrII	718127	.	G	A	191.77	PASS	AC=1;AF=0.5;AN=2;BaseQRankSum=2.524;DP=14;Dels=0.0;FS=0.0;HaplotypeScore=0.0;MLEAC=1;MLEAF=0.5;MQ=41.72;MQ0=0;MQRankSum=-1.154;QD=13.7;ReadPosRankSum=-1.027	GT:AD:DP:GQ:PL	0/1:7,7:14:99:220,0,218
chrII	736225	.	C	T	523.77	PASS	AC=1;AF=0.5;AN=2;BaseQRankSum=-0.675;DP=48;Dels=0.0;FS=0.0;HaplotypeScore=0.0;MLEAC=1;MLEAF=0.5;MQ=42.0;MQ0=0;MQRankSum=0.337;QD=10.91;ReadPosRankSum=-0.907	GT:AD:DP:GQ:PL	0/1:29,19:48:99:552,0,992
chrII	784028	.	G	A	1249.77	PASS	AC=1;AF=0.5;AN=2;BaseQRankSum=-0.461;DP=66;Dels=0.0;FS=0.959;HaplotypeScore=0.0;MLEAC=1;MLEAF=0.5;MQ=42.0;MQ0=0;MQRankSum=0.759;QD=18.94;ReadPosRankSum=1.278	GT:AD:DP:GQ:PL	0/1:28,38:66:99:1278,0,843
chrIII	24790	.	C	T	1277.77	PASS	AC=1;AF=0.5;AN=2;BaseQRankSum=0.044;DP=56;Dels=0.0;FS=0.0;HaplotypeScore=0.0;MLEAC=1;MLEAF=0.5;MQ=42.0;MQ0=0;MQRankSum=0.096;QD=22.82;ReadPosRankSum=1.57	GT:AD:DP:GQ:PL	0/1:18,38:56:99:1306,0,565
chrIII	27086	.	C	T	416.77	PASS	AC=1;AF=0.5;AN=2;BaseQRankSum=-1.432;DP=27;Dels=0.0;FS=0.0;HaplotypeScore=0.0;MLEAC=1;MLEAF=0.5;MQ=42.0;MQ0=0;MQRankSum=0.412;QD=15.44;ReadPosRankSum=-1.189	GT:AD:DP:GQ:PL	0/1:14,13:27:99:445,0,431
chrIII	43614	.	C	T	136.03	PASS	AC=2;AF=1.0;AN=2;DP=4;Dels=0.0;FS=0.0;HaplotypeScore=0.0;MLEAC=2;MLEAF=1.0;MQ=42.0;MQ0=0;QD=34.01	GT:AD:DP:GQ:PL	1/1:0,4:4:12:164,12,0
chrIII	52087	.	C	T	1237.77	PASS	AC=1;AF=0.5;AN=2;BaseQRankSum=0.723;DP=69;Dels=0.0;FS=0.0;HaplotypeScore=0.0;MLEAC=1;MLEAF=0.5;MQ=41.79;MQ0=0;MQRankSum=-0.006;QD=17.94;ReadPosRankSum=-0.322	GT:AD:DP:GQ:PL	0/1:29,40:69:99:1266,0,824
chrIII	105557	.	G	A	1529.77	PASS	AC=1;AF=0.5;AN=2;BaseQRankSum=0.107;DP=80;Dels=0.0;FS=5.341;HaplotypeScore=0.0;MLEAC=1;MLEAF=0.5;MQ=42.0;MQ0=0;MQRankSum=0.107;QD=19.12;ReadPosRankSum=0.087	GT:AD:DP:GQ:PL	0/1:35,45:80:99:1558,0,1122
chrIII	121215	.	G	A	543.77	PASS	AC=1;AF=0.5;AN=2;BaseQRankSum=0.517;DP=45;Dels=0.0;FS=0.0;HaplotypeScore=0.0;MLEAC=1;MLEAF=0.5;MQ=42.0;MQ0=0;MQRankSum=-1.252;QD=12.08;ReadPosRankSum=-0.701	GT:AD:DP:GQ:PL	0/1:26,19:45:99:572,0,882
chrIII	122387	.	G	A	330.77	PASS	AC=1;AF=0.5;AN=2;BaseQRankSum=1.022;DP=22;Dels=0.0;FS=13.693;HaplotypeScore=0.0;MLEAC=1;MLEAF=0.5;MQ=42.0;MQ0=0;MQRankSum=-0.165;QD=15.03;ReadPosRankSum=-0.165	GT:AD:DP:GQ:PL	0/1:12,10:22:99:359,0,360
chrIII	161290	.	G	A	860.77	PASS	AC=1;AF=0.5;AN=2;BaseQRankSum=0.823;DP=64;Dels=0.0;FS=0.0;HaplotypeScore=0.0;MLEAC=1;MLEAF=0.5;MQ=42.0;MQ0=0;MQRankSum=0.85;QD=13.45;ReadPosRankSum=-0.324	GT:AD:DP:GQ:PL	0/1:35,29:64:99:889,0,1136
chrIII	163160	.	G	A	711.77	PASS	AC=1;AF=0.5;AN=2;BaseQRankSum=1.4;DP=40;Dels=0.0;FS=3.062;HaplotypeScore=2.9119;MLEAC=1;MLEAF=0.5;MQ=41.95;MQ0=0;MQRankSum=0.449;QD=17.79;ReadPosRankSum=1.319	GT:AD:DP:GQ:PL	0/1:18,22:40:99:740,0,501
chrIII	178224	.	G	A	414.77	PASS	AC=1;AF=0.5;AN=2;BaseQRankSum=1.052;DP=34;Dels=0.0;FS=3.251;HaplotypeScore=0.0;MLEAC=1;MLEAF=0.5;MQ=40.1;MQ0=3;MQRankSum=-0.814;QD=12.2;ReadPosRankSum=1.211	GT:AD:DP:GQ:PL	0/1:19,15:34:99:443,0,553
chrIII	245107	.	C	T	849.77	PASS	AC=1;AF=0.5;AN=2;BaseQRankSum=1.065;DP=51;Dels=0.0;FS=5.738;HaplotypeScore=0.0;MLEAC=1;MLEAF=0.5;MQ=42.0;MQ0=0;MQRankSum=0.989;QD=16.66;ReadPosRankSum=0.462	GT:AD:DP:GQ:PL	0/1:26,25:51:99:878,0,854
chrIII	248806	.	C	T	690.77	PASS	AC=1;AF=0.5;AN=2;BaseQRankSum=0.206;DP=48;Dels=0.0;FS=4.354;HaplotypeScore=0.0;MLEAC=1;MLEAF=0.5;MQ=42.0;MQ0=0;MQRankSum=-0.454;QD=14.39;ReadPosRankSum=0.846	GT:AD:DP:GQ:PL	0/1:25,23:48:99:719,0,838
chrIII	259444	.	G	A	839.77	PASS	AC=1;AF=0.5;AN=2;BaseQRankSum=0.228;DP=47;Dels=0.0;FS=11.938;HaplotypeScore=0.7887;MLEAC=1;MLEAF=0.5;MQ=42.0;MQ0=0;MQRankSum=1.073;QD=17.87;ReadPosRankSum=1.442	GT:AD:DP:GQ:PL	0/1:19,28:47:99:868,0,577
chrIII	279461	.	C	T	684.77	PASS	AC=1;AF=0.5;AN=2;BaseQRankSum=0.619;DP=55;Dels=0.0;FS=2.259;HaplotypeScore=0.0;MLEAC=1;MLEAF=0.5;MQ=42.0;MQ0=0;MQRankSum=0.229;QD=12.45;ReadPosRankSum=-0.653	GT:AD:DP:GQ:PL	0/1:31,24:55:99:713,0,987
chrIII	309077	.	C	T	492.77	PASS	AC=1;AF=0.5;AN=2;BaseQRankSum=-1.953;DP=25;Dels=0.0;FS=13.945;HaplotypeScore=0.0;MLEAC=1;MLEAF=0.5;MQ=42.0;MQ0=0;MQRankSum=-0.538;QD=19.71;ReadPosRankSum=0.991	GT:AD:DP:GQ:PL	0/1:9,16:25:99:521,0,275
chrIV	132963	.	C	T	390.77	PASS	AC=1;AF=0.5;AN=2;BaseQRankSum=-0.681;DP=39;Dels=0.0;FS=0.0;HaplotypeScore=0.0;MLEAC=1;MLEAF=0.5;MQ=41.46;MQ0=1;MQRankSum=0.469;QD=10.02;ReadPosRankSum=-2.89	GT:AD:DP:GQ:PL	0/1:24,15:39:99:419,0,782
chrIV	134780	.	G	A	872.77	PASS	AC=1;AF=0.5;AN=2;BaseQRankSum=1.25;DP=50;Dels=0.0;FS=12.952;HaplotypeScore=0.0;MLEAC=1;MLEAF=0.5;MQ=41.58;MQ0=1;MQRankSum=-0.17;QD=17.46;ReadPosRankSum=0.37	GT:AD:DP:GQ:PL	0/1:24,26:50:99:901,0,814
chrIV	145445	.	C	T	790.77	PASS	AC=1;AF=0.5;AN=2;BaseQRankSum=1.836;DP=46;Dels=0.0;FS=1.162;HaplotypeScore=0.0;MLEAC=1;MLEAF=0.5;MQ=42.0;MQ0=0;MQRankSum=0.011;QD=17.19;ReadPosRankSum=-0.451	GT:AD:DP:GQ:PL	0/1:22,24:46:99:819,0,711
chrIV	159995	.	G	A	1027.77	PASS	AC=1;AF=0.5;AN=2;BaseQRankSum=1.075;DP=51;Dels=0.0;FS=3.978;HaplotypeScore=0.0;MLEAC=1;MLEAF=0.5;MQ=42.0;MQ0=0;MQRankSum=0.77;QD=20.15;ReadPosRankSum=-0.656	GT:AD:DP:GQ:PL	0/1:22,29:51:99:1056,0,720
chrIV	174819	.	C	T	601.77	PASS	AC=1;AF=0.5;AN=2;BaseQRankSum=0.046;DP=37;Dels=0.0;FS=1.463;HaplotypeScore=0.0;MLEAC=1;MLEAF=0.5;MQ=42.0;MQ0=0;MQRankSum=-0.593;QD=16.26;ReadPosRankSum=-0.562	GT:AD:DP:GQ:PL	0/1:19,18:37:99:630,0,678
chrIV	213191	.	C	T	751.77	PASS	AC=1;AF=0.5;AN=2;BaseQRankSum=0.471;DP=49;Dels=0.0;FS=2.46;HaplotypeScore=0.9665;MLEAC=1;MLEAF=0.5;MQ=42.0;MQ0=0;MQRankSum=0.23;QD=15.34;ReadPosRankSum=-1.032	GT:AD:DP:GQ:PL	0/1:26,23:49:99:780,0,888
chrIV	229869	.	C	T	575.77	PASS	AC=1;AF=0.5;AN=2;BaseQRankSum=1.747;DP=37;Dels=0.0;FS=1.273;HaplotypeScore=0.0;MLEAC=1;MLEAF=0.5;MQ=42.0;MQ0=0;MQRankSum=0.744;QD=15.56;ReadPosRankSum=-0.046	GT:AD:DP:GQ:PL	0/1:19,18:37:99:604,0,637
chrIV	238516	.	C	T	627.77	PASS	AC=1;AF=0.5;AN=2;BaseQRankSum=1.951;DP=50;Dels=0.0;FS=5.955;HaplotypeScore=0.0;MLEAC=1;MLEAF=0.5;MQ=42.0;MQ0=0;MQRankSum=-1.614;QD=12.56;ReadPosRankSum=-1.079	GT:AD:DP:GQ:PL	0/1:30,20:50:99:656,0,1044
chrIV	239236	.	C	T	958.77	PASS	AC=1;AF=0.5;AN=2;BaseQRankSum=0.772;DP=68;Dels=0.0;FS=4.821;HaplotypeScore=0.0;MLEAC=1;MLEAF=0.5;MQ=42.0;MQ0=0;MQRankSum=-0.908;QD=14.1;ReadPosRankSum=-0.957	GT:AD:DP:GQ:PL	0/1:38,30:68:99:987,0,1285
chrIV	263123	.	C	T	1318.77	PASS	AC=1;AF=0.5;AN=2;BaseQRankSum=2.575;DP=76;Dels=0.0;FS=1.682;HaplotypeScore=1.9997;MLEAC=1;MLEAF=0.5;MQ=42.0;MQ0=0;MQRankSum=-0.005;QD=17.35;ReadPosRankSum=-1.607	GT:AD:DP:GQ:PL	0/1:36,40:76:99:1347,0,1153
chrIV	285310	.	G	A	211.77	PASS	AC=1;AF=0.5;AN=2;BaseQRankSum=0.996;DP=18;Dels=0.0;FS=0.0;HaplotypeScore=0.0;MLEAC=1;MLEAF=0.5;MQ=42.0;MQ0=0;MQRankSum=-0.181;QD=11.76;ReadPosRankSum=-0.815	GT:AD:DP:GQ:PL	0/1:11,7:18:99:240,0,349
chrIV	287026	.	C	T	1134.77	PASS	AC=1;AF=0.5;AN=2;BaseQRankSum=-1.099;DP=75;Dels=0.0;FS=1.9;HaplotypeScore=0.0;MLEAC=1;MLEAF=0.5;MQ=42.0;MQ0=0;MQRankSum=-0.43;QD=15.13;ReadPosRankSum=0.133	GT:AD:DP:GQ:PL	0/1:40,35:75:99:1163,0,1332
chrIV	287428	.	C	T	1123.77	PASS	AC=1;AF=0.5;AN=2;BaseQRankSum=-0.141;DP=74;Dels=0.0;FS=1.969;HaplotypeScore=0.0;MLEAC=1;MLEAF=0.5;MQ=42.0;MQ0=0;MQRankSum=1.397;QD=15.19;ReadPosRankSum=0.281	GT:AD:DP:GQ:PL	0/1:39,35:74:99:1152,0,1248
chrIV	293252	.	G	A	766.77	PASS	AC=1;AF=0.5;AN=2;BaseQRankSum=0.231;DP=43;Dels=0.0;FS=0.0;HaplotypeScore=0.0;MLEAC=1;MLEAF=0.5;MQ=42.0;MQ0=0;MQRankSum=-1.23;QD=17.83;ReadPosRankSum=-0.597	GT:AD:DP:GQ:PL	0/1:20,23:43:99:795,0,715
chrIV	310213	.	G	A	157.77	PASS	AC=1;AF=0.5;AN=2;BaseQRankSum=1.495;DP=7;Dels=0.0;FS=0.0;HaplotypeScore=0.0;MLEAC=1;MLEAF=0.5;MQ=42.0;MQ0=0;MQRankSum=0.198;QD=22.54;ReadPosRankSum=0.922	GT:AD:DP:GQ:PL	0/1:2,5:7:58:186,0,58
chrIV	323588	.	G	A	446.77	PASS	AC=1;AF=0.5;AN=2;BaseQRankSum=2.047;DP=23;Dels=0.0;FS=2.993;HaplotypeScore=0.0;MLEAC=1;MLEAF=0.5;MQ=42.0;MQ0=0;MQRankSum=-1.921;QD=19.42;ReadPosRankSum=-0.535	GT:AD:DP:GQ:PL	0/1:9,14:23:99:475,0,273
chrIV	411177	.	C	T	901.77	PASS	AC=1;AF=0.5;AN=2;BaseQRankSum=0.267;DP=50;Dels=0.0;FS=8.297;HaplotypeScore=0.0;MLEAC=1;MLEAF=0.5;MQ=42.0;MQ0=0;MQRankSum=-0.01;QD=18.04;ReadPosRankSum=-1.139	GT:AD:DP:GQ:PL	0/1:20,30:50:99:930,0,626
chrIV	439392	.	C	T	224.77	PASS	AC=1;AF=0.5;AN=2;BaseQRankSum=1.628;DP=16;Dels=0.0;FS=2.081;HaplotypeScore=0.0;MLEAC=1;MLEAF=0.5;MQ=42.0;MQ0=0;MQRankSum=0.053;QD=14.05;ReadPosRankSum=-0.683	GT:AD:DP:GQ:PL	0/1:8,8:16:99:253,0,281
chrIV	454616	.	C	T	697.77	PASS	AC=1;AF=0.5;AN=2;BaseQRankSum=-0.097;DP=50;Dels=0.0;FS=0.0;HaplotypeScore=0.0;MLEAC=1;MLEAF=0.5;MQ=42.0;MQ0=0;MQRankSum=0.117;QD=13.96;ReadPosRankSum=-0.311	GT:AD:DP:GQ:PL	0/1:27,23:50:99:726,0,855
chrIV	470691	.	C	T	322.77	PASS	AC=1;AF=0.5;AN=2;BaseQRankSum=1.733;DP=18;Dels=0.0;FS=0.0;HaplotypeScore=0.0;MLEAC=1;MLEAF=0.5;MQ=42.0;MQ0=0;MQRankSum=-0.311;QD=17.93;ReadPosRankSum=1.2	GT:AD:DP:GQ:PL	0/1:8,10:18:99:351,0,224
chrIV	492471	.	C	T	207.77	PASS	AC=1;AF=0.5;AN=2;BaseQRankSum=0.512;DP=22;Dels=0.0;FS=2.78;HaplotypeScore=0.0;MLEAC=1;MLEAF=0.5;MQ=42.0;MQ0=0;MQRankSum=-0.102;QD=9.44;ReadPosRankSum=-0.307	GT:AD:DP:GQ:PL	0/1:14,8:22:99:236,0,486
chrIV	503882	.	C	T	576.77	PASS	AC=1;AF=0.5;AN=2;BaseQRankSum=-0.753;DP=30;Dels=0.0;FS=6.235;HaplotypeScore=0.0;MLEAC=1;MLEAF=0.5;MQ=42.0;MQ0=0;MQRankSum=-0.419;QD=19.23;ReadPosRankSum=0.126	GT:AD:DP:GQ:PL	0/1:13,17:30:99:605,0,455
chrIV	507874	.	G	A	125.77	PASS	AC=1;AF=0.5;AN=2;BaseQRankSum=0.361;DP=9;Dels=0.0;FS=2.808;HaplotypeScore=0.0;MLEAC=1;MLEAF=0.5;MQ=40.33;MQ0=0;MQRankSum=-0.729;QD=13.97;ReadPosRankSum=-0.361	GT:AD:DP:GQ:PL	0/1:4,5:9:99:154,0,118
chrIV	523663	.	C	T	996.77	PASS	AC=1;AF=0.5;AN=2;BaseQRankSum=0.295;DP=58;Dels=0.0;FS=1.007;HaplotypeScore=2.9997;MLEAC=1;MLEAF=0.5;MQ=41.76;MQ0=0;MQRankSum=-0.467;QD=17.19;ReadPosRankSum=0.56	GT:AD:DP:GQ:PL	0/1:29,29:58:99:1025,0,937
chrIV	556536	.	G	A	153.77	PASS	AC=1;AF=0.5;AN=2;BaseQRankSum=0.322;DP=8;Dels=0.0;FS=4.26;HaplotypeScore=0.0;MLEAC=1;MLEAF=0.5;MQ=42.0;MQ0=0;MQRankSum=0.684;QD=19.22;ReadPosRankSum=0.322	GT:AD:DP:GQ:PL	0/1:3,5:8:98:182,0,98
chrIV	576467	.	C	T	219.77	PASS	AC=1;AF=0.5;AN=2;BaseQRankSum=-0.174;DP=15;Dels=0.0;FS=15.911;HaplotypeScore=0.0;MLEAC=1;MLEAF=0.5;MQ=42.0;MQ0=0;MQRankSum=-0.984;QD=14.65;ReadPosRankSum=0.752	GT:AD:DP:GQ:PL	0/1:8,7:15:99:248,0,249
chrIV	579416	.	C	T	534.77	PASS	AC=1;AF=0.5;AN=2;BaseQRankSum=0.477;DP=27;Dels=0.0;FS=0.0;HaplotypeScore=0.0;MLEAC=1;MLEAF=0.5;MQ=42.0;MQ0=0;MQRankSum=0.377;QD=19.81;ReadPosRankSum=0.828	GT:AD:DP:GQ:PL	0/1:10,17:27:99:563,0,307
chrIV	588420	.	G	A	733.77	PASS	AC=1;AF=0.5;AN=2;BaseQRankSum=0.334;DP=53;Dels=0.0;FS=7.091;HaplotypeScore=0.0;MLEAC=1;MLEAF=0.5;MQ=42.0;MQ0=0;MQRankSum=1.128;QD=13.84;ReadPosRankSum=1.056	GT:AD:DP:GQ:PL	0/1:31,22:53:99:762,0,908
chrIV	593869	.	C	T	1332.77	PASS	AC=1;AF=0.5;AN=2;BaseQRankSum=0.194;DP=81;Dels=0.0;FS=2.968;HaplotypeScore=0.0;MLEAC=1;MLEAF=0.5;MQ=42.0;MQ0=0;MQRankSum=-1.073;QD=16.45;ReadPosRankSum=-0.95	GT:AD:DP:GQ:PL	0/1:39,42:81:99:1361,0,1307
chrIV	601998	.	C	T	539.77	PASS	AC=1;AF=0.5;AN=2;BaseQRankSum=1.417;DP=39;Dels=0.0;FS=1.547;HaplotypeScore=0.0;MLEAC=1;MLEAF=0.5;MQ=40.35;MQ0=3;MQRankSum=0.048;QD=13.84;ReadPosRankSum=0.111	GT:AD:DP:GQ:PL	0/1:21,18:39:99:568,0,635
chrIV	688042	.	C	T	132.77	PASS	AC=1;AF=0.5;AN=2;BaseQRankSum=2.388;DP=20;Dels=0.0;FS=6.107;HaplotypeScore=9.7634;MLEAC=1;MLEAF=0.5;MQ=41.06;MQ0=0;MQRankSum=0.702;QD=6.64;ReadPosRankSum=-3.419	GT:AD:DP:GQ:PL	0/1:13,7:20:99:161,0,117
chrIV	691460	.	C	T	657.77	PASS	AC=1;AF=0.5;AN=2;BaseQRankSum=0.112;DP=52;Dels=0.0;FS=1.943;HaplotypeScore=0.0;MLEAC=1;MLEAF=0.5;MQ=41.45;MQ0=0;MQRankSum=-1.007;QD=12.65;ReadPosRankSum=-0.932	GT:AD:DP:GQ:PL	0/1:31,21:52:99:686,0,1059
chrIV	693461	.	C	T	390.77	PASS	AC=1;AF=0.5;AN=2;BaseQRankSum=-1.981;DP=28;Dels=0.0;FS=0.0;HaplotypeScore=0.0;MLEAC=1;MLEAF=0.5;MQ=42.0;MQ0=0;MQRankSum=-0.553;QD=13.96;ReadPosRankSum=-0.369	GT:AD:DP:GQ:PL	0/1:13,15:28:99:419,0,460
chrIV	704138	.	C	T	1075.77	PASS	AC=1;AF=0.5;AN=2;BaseQRankSum=-0.477;DP=71;Dels=0.0;FS=8.91;HaplotypeScore=0.0;MLEAC=1;MLEAF=0.5;MQ=42.0;MQ0=0;MQRankSum=0.443;QD=15.15;ReadPosRankSum=1.144	GT:AD:DP:GQ:PL	0/1:35,36:71:99:1104,0,1084
chrIV	707388	.	C	T	899.77	PASS	AC=1;AF=0.5;AN=2;BaseQRankSum=2.485;DP=62;Dels=0.0;FS=0.997;HaplotypeScore=0.0;MLEAC=1;MLEAF=0.5;MQ=41.76;MQ0=0;MQRankSum=0.88;QD=14.51;ReadPosRankSum=0.369	GT:AD:DP:GQ:PL	0/1:35,27:62:99:928,0,1227
chrIV	707507	.	G	A	1476.77	PASS	AC=1;AF=0.5;AN=2;BaseQRankSum=1.792;DP=105;Dels=0.0;FS=0.0;HaplotypeScore=2.9841;MLEAC=1;MLEAF=0.5;MQ=41.87;MQ0=0;MQRankSum=1.256;QD=14.06;ReadPosRankSum=0.287	GT:AD:DP:GQ:PL	0/1:59,46:105:99:1505,0,2027
chrIV	715859	.	C	T	137.77	PASS	AC=1;AF=0.5;AN=2;BaseQRankSum=-0.805;DP=23;Dels=0.0;FS=0.0;HaplotypeScore=0.0;MLEAC=1;MLEAF=0.5;MQ=42.0;MQ0=0;MQRankSum=-0.175;QD=5.99;ReadPosRankSum=-0.455	GT:AD:DP:GQ:PL	0/1:17,6:23:99:166,0,633
chrIV	769072	.	G	A	800.77	PASS	AC=1;AF=0.5;AN=2;BaseQRankSum=-0.171;DP=58;Dels=0.0;FS=4.042;HaplotypeScore=0.0;MLEAC=1;MLEAF=0.5;MQ=42.0;MQ0=0;MQRankSum=0.031;QD=13.81;ReadPosRankSum=-1.06	GT:AD:DP:GQ:PL	0/1:31,27:58:99:829,0,1010
chrIV	777241	.	C	T	1453.77	PASS	AC=1;AF=0.5;AN=2;BaseQRankSum=-0.932;DP=72;Dels=0.0;FS=2.568;HaplotypeScore=0.0;MLEAC=1;MLEAF=0.5;MQ=41.8;MQ0=0;MQRankSum=0.58;QD=20.19;ReadPosRankSum=0.17	GT:AD:DP:GQ:PL	0/1:26,46:72:99:1482,0,877
chrIV	784640	.	C	T	513.77	PASS	AC=1;AF=0.5;AN=2;BaseQRankSum=-0.724;DP=38;Dels=0.0;FS=1.283;HaplotypeScore=0.0;MLEAC=1;MLEAF=0.5;MQ=42.0;MQ0=0;MQRankSum=0.636;QD=13.52;ReadPosRankSum=0.872	GT:AD:DP:GQ:PL	0/1:22,16:38:99:542,0,790
chrIV	834291	.	G	A	1071.77	PASS	AC=1;AF=0.5;AN=2;BaseQRankSum=0.254;DP=62;Dels=0.0;FS=1.1;HaplotypeScore=0.0;MLEAC=1;MLEAF=0.5;MQ=41.97;MQ0=0;MQRankSum=0.818;QD=17.29;ReadPosRankSum=0.663	GT:AD:DP:GQ:PL	0/1:29,33:62:99:1100,0,969
chrIV	844820	.	C	T	1234.77	PASS	AC=1;AF=0.5;AN=2;BaseQRankSum=-1.372;DP=59;Dels=0.0;FS=3.761;HaplotypeScore=0.0;MLEAC=1;MLEAF=0.5;MQ=41.75;MQ0=0;MQRankSum=0.447;QD=20.93;ReadPosRankSum=-0.509	GT:AD:DP:GQ:PL	0/1:22,37:59:99:1263,0,687
chrIV	927188	.	C	T	1143.77	PASS	AC=1;AF=0.5;AN=2;BaseQRankSum=1.195;DP=66;Dels=0.0;FS=8.274;HaplotypeScore=0.0;MLEAC=1;MLEAF=0.5;MQ=41.94;MQ0=0;MQRankSum=0.116;QD=17.33;ReadPosRankSum=-1.233	GT:AD:DP:GQ:PL	0/1:31,35:66:99:1172,0,1026
chrIV	974145	.	G	A	534.77	PASS	AC=1;AF=0.5;AN=2;BaseQRankSum=0.869;DP=32;Dels=0.0;FS=0.0;HaplotypeScore=0.7887;MLEAC=1;MLEAF=0.5;MQ=42.0;MQ0=0;MQRankSum=0.415;QD=16.71;ReadPosRankSum=0.717	GT:AD:DP:GQ:PL	0/1:15,17:32:99:563,0,467
chrIV	974578	.	C	T	547.77	PASS	AC=1;AF=0.5;AN=2;BaseQRankSum=0.028;DP=25;Dels=0.0;FS=13.931;HaplotypeScore=0.0;MLEAC=1;MLEAF=0.5;MQ=42.0;MQ0=0;MQRankSum=0.764;QD=21.91;ReadPosRankSum=0.142	GT:AD:DP:GQ:PL	0/1:9,16:25:99:576,0,297
chrIV	1062350	.	C	T	1174.77	PASS	AC=1;AF=0.5;AN=2;BaseQRankSum=3.449;DP=76;Dels=0.0;FS=16.974;HaplotypeScore=0.0;MLEAC=1;MLEAF=0.5;MQ=41.81;MQ0=0;MQRankSum=1.191;QD=15.46;ReadPosRankSum=-0.91	GT:AD:DP:GQ:PL	0/1:40,36:76:99:1203,0,1281
chrIV	1112294	.	G	A	360.77	PASS	AC=1;AF=0.5;AN=2;BaseQRankSum=-0.528;DP=21;Dels=0.0;FS=2.318;HaplotypeScore=0.0;MLEAC=1;MLEAF=0.5;MQ=42.0;MQ0=0;MQRankSum=2.148;QD=17.18;ReadPosRankSum=0.035	GT:AD:DP:GQ:PL	0/1:10,11:21:99:389,0,335
chrIV	1125223	.	G	A	576.77	PASS	AC=1;AF=0.5;AN=2;BaseQRankSum=0.982;DP=32;Dels=0.0;FS=0.0;HaplotypeScore=0.0;MLEAC=1;MLEAF=0.5;MQ=42.0;MQ0=0;MQRankSum=-0.415;QD=18.02;ReadPosRankSum=1.813	GT:AD:DP:GQ:PL	0/1:15,17:32:99:605,0,486
chrIV	1165321	.	C	T	156.77	PASS	AC=1;AF=0.5;AN=2;BaseQRankSum=-0.352;DP=17;Dels=0.0;FS=9.61;HaplotypeScore=0.0;MLEAC=1;MLEAF=0.5;MQ=42.0;MQ0=0;MQRankSum=1.156;QD=9.22;ReadPosRankSum=-0.452	GT:AD:DP:GQ:PL	0/1:11,6:17:99:185,0,389
chrIV	1202482	.	G	A	166.77	PASS	AC=1;AF=0.5;AN=2;BaseQRankSum=-0.382;DP=11;Dels=0.0;FS=3.09;HaplotypeScore=0.0;MLEAC=1;MLEAF=0.5;MQ=42.0;MQ0=0;MQRankSum=1.377;QD=15.16;ReadPosRankSum=-0.382	GT:AD:DP:GQ:PL	0/1:3,8:11:98:195,0,98
chrIV	1277571	.	C	T	643.77	PASS	AC=1;AF=0.5;AN=2;BaseQRankSum=-1.421;DP=32;Dels=0.0;FS=1.451;HaplotypeScore=0.0;MLEAC=1;MLEAF=0.5;MQ=41.88;MQ0=0;MQRankSum=0.136;QD=20.12;ReadPosRankSum=-0.097	GT:AD:DP:GQ:PL	0/1:12,20:32:99:672,0,395
chrIV	1283992	.	C	T	157.77	PASS	AC=1;AF=0.5;AN=2;BaseQRankSum=0.322;DP=8;Dels=0.0;FS=0.0;HaplotypeScore=0.0;MLEAC=1;MLEAF=0.5;MQ=42.0;MQ0=0;MQRankSum=0.322;QD=19.72;ReadPosRankSum=1.221	GT:AD:DP:GQ:PL	0/1:3,5:8:64:186,0,64
chrIV	1301028	.	C	T	704.77	PASS	AC=1;AF=0.5;AN=2;BaseQRankSum=-0.065;DP=41;Dels=0.0;FS=1.21;HaplotypeScore=0.0;MLEAC=1;MLEAF=0.5;MQ=42.0;MQ0=0;MQRankSum=0.379;QD=17.19;ReadPosRankSum=-1.32	GT:AD:DP:GQ:PL	0/1:19,22:41:99:733,0,646
chrIV	1358913	.	C	T	546.77	PASS	AC=1;AF=0.5;AN=2;BaseQRankSum=0.478;DP=30;Dels=0.0;FS=1.415;HaplotypeScore=0.0;MLEAC=1;MLEAF=0.5;MQ=42.0;MQ0=0;MQRankSum=0.104;QD=18.23;ReadPosRankSum=0.27	GT:AD:DP:GQ:PL	0/1:14,16:30:99:575,0,475
chrIV	1358944	.	G	A	617.77	PASS	AC=1;AF=0.5;AN=2;BaseQRankSum=0.343;DP=33;Dels=0.0;FS=1.363;HaplotypeScore=0.0;MLEAC=1;MLEAF=0.5;MQ=42.0;MQ0=0;MQRankSum=1.139;QD=18.72;ReadPosRankSum=-0.452	GT:AD:DP:GQ:PL	0/1:15,18:33:99:646,0,477
chrIV	1380313	.	G	A	405.77	PASS	AC=1;AF=0.5;AN=2;BaseQRankSum=-0.45;DP=35;Dels=0.0;FS=1.421;HaplotypeScore=0.0;MLEAC=1;MLEAF=0.5;MQ=42.0;MQ0=0;MQRankSum=-0.517;QD=11.59;ReadPosRankSum=-1.283	GT:AD:DP:GQ:PL	0/1:20,15:35:99:434,0,633
chrIV	1381817	.	G	A	545.77	PASS	AC=1;AF=0.5;AN=2;BaseQRankSum=-1.093;DP=46;Dels=0.0;FS=0.0;HaplotypeScore=2.9841;MLEAC=1;MLEAF=0.5;MQ=41.69;MQ0=0;MQRankSum=-0.915;QD=11.86;ReadPosRankSum=-1.249	GT:AD:DP:GQ:PL	0/1:27,19:46:99:574,0,948
chrIV	1393605	.	C	T	595.77	PASS	AC=1;AF=0.5;AN=2;BaseQRankSum=0.507;DP=31;Dels=0.0;FS=0.0;HaplotypeScore=0.0;MLEAC=1;MLEAF=0.5;MQ=42.0;MQ0=0;MQRankSum=-1.115;QD=19.22;ReadPosRankSum=-0.426	GT:AD:DP:GQ:PL	0/1:12,19:31:99:624,0,408
chrIV	1397350	.	C	T	883.77	PASS	AC=1;AF=0.5;AN=2;BaseQRankSum=0.491;DP=66;Dels=0.0;FS=3.394;HaplotypeScore=0.0;MLEAC=1;MLEAF=0.5;MQ=42.0;MQ0=0;MQRankSum=-0.349;QD=13.39;ReadPosRankSum=-0.078	GT:AD:DP:GQ:PL	0/1:37,29:66:99:912,0,1172
chrIV	1408282	.	C	T	542.77	PASS	AC=1;AF=0.5;AN=2;BaseQRankSum=1.028;DP=26;Dels=0.0;FS=18.606;HaplotypeScore=0.0;MLEAC=1;MLEAF=0.5;MQ=42.0;MQ0=0;MQRankSum=-0.026;QD=20.88;ReadPosRankSum=0.079	GT:AD:DP:GQ:PL	0/1:10,16:26:99:571,0,323
chrIV	1422157	.	C	T	632.77	PASS	AC=1;AF=0.5;AN=2;BaseQRankSum=-0.496;DP=38;Dels=0.0;FS=2.693;HaplotypeScore=0.0;MLEAC=1;MLEAF=0.5;MQ=42.0;MQ0=0;MQRankSum=-0.204;QD=16.65;ReadPosRankSum=-0.555	GT:AD:DP:GQ:PL	0/1:19,19:38:99:661,0,667
chrIV	1467878	.	G	A	1152.77	PASS	AC=1;AF=0.5;AN=2;BaseQRankSum=0.733;DP=90;Dels=0.0;FS=1.758;HaplotypeScore=0.0;MLEAC=1;MLEAF=0.5;MQ=42.0;MQ0=0;MQRankSum=-1.824;QD=12.81;ReadPosRankSum=0.627	GT:AD:DP:GQ:PL	0/1:51,39:90:99:1181,0,1693
chrIV	1473073	.	C	T	175.77	PASS	AC=1;AF=0.5;AN=2;BaseQRankSum=-1.473;DP=35;Dels=0.0;FS=0.0;HaplotypeScore=0.0;MLEAC=1;MLEAF=0.5;MQ=42.0;MQ0=0;MQRankSum=0.059;QD=5.02;ReadPosRankSum=0.216	GT:AD:DP:GQ:PL	0/1:27,8:35:99:204,0,868
chrV	15986	.	G	A	501.77	PASS	AC=1;AF=0.5;AN=2;BaseQRankSum=1.435;DP=32;Dels=0.0;FS=1.34;HaplotypeScore=0.0;MLEAC=1;MLEAF=0.5;MQ=42.0;MQ0=0;MQRankSum=-0.529;QD=15.68;ReadPosRankSum=0.717	GT:AD:DP:GQ:PL	0/1:17,15:32:99:530,0,526
chrV	16325	.	C	T	727.77	PASS	AC=1;AF=0.5;AN=2;BaseQRankSum=0.924;DP=58;Dels=0.0;FS=2.258;HaplotypeScore=3.9788;MLEAC=1;MLEAF=0.5;MQ=41.22;MQ0=0;MQRankSum=0.545;QD=12.55;ReadPosRankSum=0.087	GT:AD:DP:GQ:PL	0/1:34,24:58:99:756,0,1154
chrV	32661	.	C	T	663.77	PASS	AC=1;AF=0.5;AN=2;BaseQRankSum=-0.882;DP=60;Dels=0.0;FS=0.0;HaplotypeScore=0.0;MLEAC=1;MLEAF=0.5;MQ=42.0;MQ0=0;MQRankSum=0.563;QD=11.06;ReadPosRankSum=-0.426	GT:AD:DP:GQ:PL	0/1:37,23:60:99:692,0,1265
chrV	33046	.	C	T	1293.77	PASS	AC=1;AF=0.5;AN=2;BaseQRankSum=-1.001;DP=59;Dels=0.0;FS=4.092;HaplotypeScore=0.0;MLEAC=1;MLEAF=0.5;MQ=41.66;MQ0=0;MQRankSum=-0.665;QD=21.93;ReadPosRankSum=-0.472	GT:AD:DP:GQ:PL	0/1:20,39:59:99:1322,0,592
chrV	58325	.	C	T	606.77	PASS	AC=1;AF=0.5;AN=2;BaseQRankSum=-1.662;DP=44;Dels=0.0;FS=4.185;HaplotypeScore=0.0;MLEAC=1;MLEAF=0.5;MQ=42.0;MQ0=0;MQRankSum=1.662;QD=13.79;ReadPosRankSum=-1.827	GT:AD:DP:GQ:PL	0/1:24,20:44:99:635,0,864
chrV	75515	.	C	T	211.77	PASS	AC=1;AF=0.5;AN=2;BaseQRankSum=0.784;DP=20;Dels=0.0;FS=1.871;HaplotypeScore=0.734;MLEAC=1;MLEAF=0.5;MQ=42.0;MQ0=0;MQRankSum=-0.702;QD=10.59;ReadPosRankSum=-2.023	GT:AD:DP:GQ:PL	0/1:12,8:20:99:240,0,268
chrV	84593	.	G	A	713.77	PASS	AC=1;AF=0.5;AN=2;BaseQRankSum=0.685;DP=55;Dels=0.0;FS=8.721;HaplotypeScore=0.9665;MLEAC=1;MLEAF=0.5;MQ=42.0;MQ0=0;MQRankSum=0.33;QD=12.98;ReadPosRankSum=-1.31	GT:AD:DP:GQ:PL	0/1:30,25:55:99:742,0,922
chrV	117967	.	C	T	1061.77	PASS	AC=1;AF=0.5;AN=2;BaseQRankSum=-0.282;DP=53;Dels=0.0;FS=2.417;HaplotypeScore=0.0;MLEAC=1;MLEAF=0.5;MQ=42.0;MQ0=0;MQRankSum=-0.536;QD=20.03;ReadPosRankSum=0.045	GT:AD:DP:GQ:PL	0/1:21,32:53:99:1090,0,648
chrV	118600	.	C	T	215.77	PASS	AC=1;AF=0.5;AN=2;BaseQRankSum=-0.036;DP=21;Dels=0.0;FS=6.41;HaplotypeScore=5.7206;MLEAC=1;MLEAF=0.5;MQ=41.91;MQ0=0;MQRankSum=1.03;QD=10.27;ReadPosRankSum=0.249	GT:AD:DP:GQ:PL	0/1:12,9:21:99:244,0,349
chrV	118604	.	C	T	132.77	PASS	AC=1;AF=0.5;AN=2;BaseQRankSum=-1.544;DP=26;Dels=0.04;FS=2.782;HaplotypeScore=6.5873;MLEAC=1;MLEAF=0.5;MQ=41.92;MQ0=0;MQRankSum=-0.612;QD=5.11;ReadPosRankSum=1.544	GT:AD:DP:GQ:PL	0/1:17,8:25:99:161,0,506
chrV	140382	.	G	A	400.77	PASS	AC=1;AF=0.5;AN=2;BaseQRankSum=1.141;DP=31;Dels=0.0;FS=0.0;HaplotypeScore=0.0;MLEAC=1;MLEAF=0.5;MQ=42.0;MQ0=0;MQRankSum=1.021;QD=12.93;ReadPosRankSum=0.1	GT:AD:DP:GQ:PL	0/1:18,13:31:99:429,0,640
chrV	140742	.	G	A	912.77	PASS	AC=1;AF=0.5;AN=2;BaseQRankSum=-0.008;DP=56;Dels=0.0;FS=1.049;HaplotypeScore=0.0;MLEAC=1;MLEAF=0.5;MQ=42.0;MQ0=0;MQRankSum=0.008;QD=16.3;ReadPosRankSum=0.238	GT:AD:DP:GQ:PL	0/1:26,30:56:99:941,0,846
chrV	178890	.	C	T	691.77	PASS	AC=1;AF=0.5;AN=2;BaseQRankSum=-2.944;DP=39;Dels=0.0;FS=1.535;HaplotypeScore=0.0;MLEAC=1;MLEAF=0.5;MQ=42.0;MQ0=0;MQRankSum=-0.211;QD=17.74;ReadPosRankSum=-1.761	GT:AD:DP:GQ:PL	0/1:18,21:39:99:720,0,627
chrV	196578	.	G	A	119.03	PASS	AC=2;AF=1.0;AN=2;DP=4;Dels=0.0;FS=0.0;HaplotypeScore=0.0;MLEAC=2;MLEAF=1.0;MQ=41.51;MQ0=0;QD=29.76	GT:AD:DP:GQ:PL	1/1:0,4:4:12:147,12,0
chrV	203909	.	C	T	1069.77	PASS	AC=1;AF=0.5;AN=2;BaseQRankSum=1.117;DP=73;Dels=0.0;FS=3.237;HaplotypeScore=0.0;MLEAC=1;MLEAF=0.5;MQ=42.0;MQ0=0;MQRankSum=1.028;QD=14.65;ReadPosRankSum=0.006	GT:AD:DP:GQ:PL	0/1:41,32:73:99:1098,0,1446
chrV	216721	.	C	T	1128.77	PASS	AC=1;AF=0.5;AN=2;BaseQRankSum=-1.816;DP=68;Dels=0.0;FS=6.339;HaplotypeScore=0.0;MLEAC=1;MLEAF=0.5;MQ=41.79;MQ0=0;MQRankSum=-0.908;QD=16.6;ReadPosRankSum=-0.859	GT:AD:DP:GQ:PL	0/1:33,35:68:99:1157,0,1153
chrV	221377	.	G	A	117.77	PASS	AC=1;AF=0.5;AN=2;BaseQRankSum=2.749;DP=38;Dels=0.0;FS=6.449;HaplotypeScore=9.4568;MLEAC=1;MLEAF=0.5;MQ=41.61;MQ0=0;MQRankSum=-0.602;QD=3.1;ReadPosRankSum=-3.766	GT:AD:DP:GQ:PL	0/1:31,7:38:99:146,0,942
chrV	221378	.	G	A	111.77	PASS	AC=1;AF=0.5;AN=2;BaseQRankSum=3.423;DP=38;Dels=0.0;FS=11.431;HaplotypeScore=9.4568;MLEAC=1;MLEAF=0.5;MQ=41.61;MQ0=0;MQRankSum=-0.22;QD=2.94;ReadPosRankSum=-3.823	GT:AD:DP:GQ:PL	0/1:32,6:38:99:140,0,1030
chrV	234776	.	C	T	1135.77	PASS	AC=1;AF=0.5;AN=2;BaseQRankSum=0.389;DP=61;Dels=0.0;FS=1.276;HaplotypeScore=0.0;MLEAC=1;MLEAF=0.5;MQ=41.97;MQ0=0;MQRankSum=0.814;QD=18.62;ReadPosRankSum=1.855	GT:AD:DP:GQ:PL	0/1:25,36:61:99:1164,0,815
chrV	241703	.	G	A	165.77	PASS	AC=1;AF=0.5;AN=2;BaseQRankSum=-0.762;DP=9;Dels=0.0;FS=0.0;HaplotypeScore=0.0;MLEAC=1;MLEAF=0.5;MQ=42.0;MQ0=0;MQRankSum=-0.762;QD=18.42;ReadPosRankSum=-1.179	GT:AD:DP:GQ:PL	0/1:2,7:9:62:194,0,62
chrV	263844	.	G	A	269.77	PASS	AC=1;AF=0.5;AN=2;BaseQRankSum=-3.502;DP=39;Dels=0.0;FS=25.917;HaplotypeScore=0.0;MLEAC=1;MLEAF=0.5;MQ=42.0;MQ0=0;MQRankSum=0.173;QD=6.92;ReadPosRankSum=-0.33	GT:AD:DP:GQ:PL	0/1:26,13:39:99:298,0,903
chrV	289253	.	G	A	180.77	PASS	AC=1;AF=0.5;AN=2;BaseQRankSum=-2.361;DP=52;Dels=0.0;FS=38.139;HaplotypeScore=3.3076;MLEAC=1;MLEAF=0.5;MQ=41.56;MQ0=1;MQRankSum=0.629;QD=3.48;ReadPosRankSum=1.079	GT:AD:DP:GQ:PL	0/1:41,11:52:99:209,0,1406
chrV	322150	.	G	A	353.77	PASS	AC=1;AF=0.5;AN=2;BaseQRankSum=0.387;DP=21;Dels=0.0;FS=1.848;HaplotypeScore=0.0;MLEAC=1;MLEAF=0.5;MQ=42.0;MQ0=0;MQRankSum=0.106;QD=16.85;ReadPosRankSum=-0.88	GT:AD:DP:GQ:PL	0/1:10,11:21:99:382,0,302
chrV	327076	.	C	T	506.77	PASS	AC=1;AF=0.5;AN=2;BaseQRankSum=0.546;DP=35;Dels=0.0;FS=1.547;HaplotypeScore=0.0;MLEAC=1;MLEAF=0.5;MQ=42.0;MQ0=0;MQRankSum=1.54;QD=14.48;ReadPosRankSum=-1.242	GT:AD:DP:GQ:PL	0/1:19,16:35:99:535,0,646
chrV	358040	.	C	T	256.8	PASS	AC=2;AF=1.0;AN=2;DP=7;Dels=0.0;FS=0.0;HaplotypeScore=0.0;MLEAC=2;MLEAF=1.0;MQ=42.0;MQ0=0;QD=25.04	GT:AD:DP:GQ:PL	1/1:0,7:7:21:285,21,0
chrV	415863	.	C	T	672.77	PASS	AC=1;AF=0.5;AN=2;BaseQRankSum=1.01;DP=45;Dels=0.0;FS=2.893;HaplotypeScore=0.0;MLEAC=1;MLEAF=0.5;MQ=41.68;MQ0=0;MQRankSum=1.487;QD=14.95;ReadPosRankSum=0.67	GT:AD:DP:GQ:PL	0/1:23,22:45:99:701,0,774
chrV	416740	.	C	T	496.77	PASS	AC=1;AF=0.5;AN=2;BaseQRankSum=0.708;DP=27;Dels=0.0;FS=3.473;HaplotypeScore=0.0;MLEAC=1;MLEAF=0.5;MQ=42.0;MQ0=0;MQRankSum=0.415;QD=18.4;ReadPosRankSum=-0.317	GT:AD:DP:GQ:PL	0/1:12,15:27:99:525,0,374
chrV	424680	.	C	T	435.77	PASS	AC=1;AF=0.5;AN=2;BaseQRankSum=-1.376;DP=32;Dels=0.0;FS=0.0;HaplotypeScore=0.0;MLEAC=1;MLEAF=0.5;MQ=42.0;MQ0=0;MQRankSum=1.187;QD=13.62;ReadPosRankSum=-0.283	GT:AD:DP:GQ:PL	0/1:16,16:32:99:464,0,474
chrV	482980	.	G	A	896.77	PASS	AC=1;AF=0.5;AN=2;BaseQRankSum=-3.615;DP=41;Dels=0.0;FS=31.753;HaplotypeScore=0.0;MLEAC=1;MLEAF=0.5;MQ=42.0;MQ0=0;MQRankSum=-0.481;QD=21.87;ReadPosRankSum=1.828	GT:AD:DP:GQ:PL	0/1:14,27:41:99:925,0,452
chrV	483131	.	C	T	411.77	PASS	AC=1;AF=0.5;AN=2;BaseQRankSum=-1.083;DP=24;Dels=0.0;FS=1.685;HaplotypeScore=0.0;MLEAC=1;MLEAF=0.5;MQ=42.0;MQ0=0;MQRankSum=-0.732;QD=17.16;ReadPosRankSum=-1.376	GT:AD:DP:GQ:PL	0/1:10,14:24:99:440,0,336
chrV	506419	.	C	T	1014.77	PASS	AC=1;AF=0.5;AN=2;BaseQRankSum=0.025;DP=55;Dels=0.0;FS=0.0;HaplotypeScore=0.734;MLEAC=1;MLEAF=0.5;MQ=42.0;MQ0=0;MQRankSum=0.617;QD=18.45;ReadPosRankSum=-0.093	GT:AD:DP:GQ:PL	0/1:25,30:55:99:1043,0,797
chrV	523163	.	C	T	312.77	PASS	AC=1;AF=0.5;AN=2;BaseQRankSum=0.085;DP=13;Dels=0.0;FS=0.0;HaplotypeScore=0.0;MLEAC=1;MLEAF=0.5;MQ=42.0;MQ0=0;MQRankSum=0.423;QD=24.06;ReadPosRankSum=-0.761	GT:AD:DP:GQ:PL	0/1:3,10:13:76:341,0,76
chrVI	23250	.	C	T	165.77	PASS	AC=1;AF=0.5;AN=2;BaseQRankSum=0.398;DP=24;Dels=0.0;FS=0.0;HaplotypeScore=0.0;MLEAC=1;MLEAF=0.5;MQ=42.0;MQ0=0;MQRankSum=-2.113;QD=6.91;ReadPosRankSum=-1.317	GT:AD:DP:GQ:PL	0/1:16,8:24:99:194,0,511
chrVI	23550	.	C	T	846.77	PASS	AC=1;AF=0.5;AN=2;BaseQRankSum=0.208;DP=60;Dels=0.0;FS=12.035;HaplotypeScore=0.0;MLEAC=1;MLEAF=0.5;MQ=42.0;MQ0=0;MQRankSum=-1.085;QD=14.11;ReadPosRankSum=-0.609	GT:AD:DP:GQ:PL	0/1:33,27:60:99:875,0,1082
chrVI	24930	.	C	T	712.77	PASS	AC=1;AF=0.5;AN=2;BaseQRankSum=0.039;DP=41;Dels=0.0;FS=4.59;HaplotypeScore=0.0;MLEAC=1;MLEAF=0.5;MQ=42.0;MQ0=0;MQRankSum=-2.366;QD=17.38;ReadPosRankSum=0.51	GT:AD:DP:GQ:PL	0/1:19,22:41:99:741,0,614
chrVI	49063	.	C	T	408.77	PASS	AC=1;AF=0.5;AN=2;BaseQRankSum=2.308;DP=23;Dels=0.0;FS=0.0;HaplotypeScore=0.0;MLEAC=1;MLEAF=0.5;MQ=42.0;MQ0=0;MQRankSum=2.123;QD=17.77;ReadPosRankSum=0.462	GT:AD:DP:GQ:PL	0/1:11,12:23:99:437,0,350
chrVI	53012	.	G	A	106.77	PASS	AC=1;AF=0.5;AN=2;BaseQRankSum=-0.922;DP=8;Dels=0.0;FS=3.68;HaplotypeScore=0.0;MLEAC=1;MLEAF=0.5;MQ=42.0;MQ0=0;MQRankSum=-0.922;QD=13.35;ReadPosRankSum=-1.638	GT:AD:DP:GQ:PL	0/1:4,4:8:99:135,0,137
chrVI	58676	.	C	T	255.77	PASS	AC=1;AF=0.5;AN=2;BaseQRankSum=-1.555;DP=26;Dels=0.0;FS=1.623;HaplotypeScore=0.0;MLEAC=1;MLEAF=0.5;MQ=42.0;MQ0=0;MQRankSum=-0.448;QD=9.84;ReadPosRankSum=1.239	GT:AD:DP:GQ:PL	0/1:16,10:26:99:284,0,579
chrVI	64894	.	G	A	262.77	PASS	AC=1;AF=0.5;AN=2;BaseQRankSum=-0.239;DP=24;Dels=0.0;FS=1.685;HaplotypeScore=0.0;MLEAC=1;MLEAF=0.5;MQ=42.0;MQ0=0;MQRankSum=0.596;QD=10.95;ReadPosRankSum=-2.624	GT:AD:DP:GQ:PL	0/1:15,9:24:99:291,0,493
chrVI	76585	.	C	T	833.77	PASS	AC=1;AF=0.5;AN=2;BaseQRankSum=-1.985;DP=50;Dels=0.0;FS=1.6;HaplotypeScore=0.0;MLEAC=1;MLEAF=0.5;MQ=42.0;MQ0=0;MQRankSum=0.603;QD=16.68;ReadPosRankSum=-0.934	GT:AD:DP:GQ:PL	0/1:23,27:50:99:862,0,772
chrVI	90638	.	G	A	1657.77	PASS	AC=1;AF=0.5;AN=2;BaseQRankSum=-1.773;DP=107;Dels=0.0;FS=0.0;HaplotypeScore=0.0;MLEAC=1;MLEAF=0.5;MQ=42.0;MQ0=0;MQRankSum=1.33;QD=15.49;ReadPosRankSum=0.165	GT:AD:DP:GQ:PL	0/1:54,53:107:99:1686,0,1596
chrVI	101521	.	C	T	317.77	PASS	AC=1;AF=0.5;AN=2;BaseQRankSum=-1.173;DP=21;Dels=0.0;FS=0.0;HaplotypeScore=0.734;MLEAC=1;MLEAF=0.5;MQ=42.0;MQ0=0;MQRankSum=-0.604;QD=15.13;ReadPosRankSum=-0.675	GT:AD:DP:GQ:PL	0/1:9,12:21:99:346,0,269
chrVI	107203	.	C	T	620.77	PASS	AC=1;AF=0.5;AN=2;BaseQRankSum=0.844;DP=32;Dels=0.0;FS=0.0;HaplotypeScore=0.0;MLEAC=1;MLEAF=0.5;MQ=42.0;MQ0=0;MQRankSum=0.23;QD=19.4;ReadPosRankSum=-1.228	GT:AD:DP:GQ:PL	0/1:13,19:32:99:649,0,431
chrVI	147243	.	C	T	840.77	PASS	AC=1;AF=0.5;AN=2;BaseQRankSum=-1.946;DP=51;Dels=0.0;FS=5.666;HaplotypeScore=0.9578;MLEAC=1;MLEAF=0.5;MQ=42.0;MQ0=0;MQRankSum=-0.452;QD=16.49;ReadPosRankSum=1.533	GT:AD:DP:GQ:PL	0/1:21,29:51:99:869,0,702
chrVI	175156	.	C	T	827.77	PASS	AC=1;AF=0.5;AN=2;BaseQRankSum=0.995;DP=78;Dels=0.0;FS=12.455;HaplotypeScore=0.0;MLEAC=1;MLEAF=0.5;MQ=41.62;MQ0=0;MQRankSum=-0.047;QD=10.61;ReadPosRankSum=-0.526	GT:AD:DP:GQ:PL	0/1:50,28:78:99:856,0,1742
chrVI	210347	.	C	T	340.77	PASS	AC=1;AF=0.5;AN=2;BaseQRankSum=-3.221;DP=51;Dels=0.04;FS=32.433;HaplotypeScore=10.3158;MLEAC=1;MLEAF=0.5;MQ=41.56;MQ0=0;MQRankSum=1.052;QD=6.68;ReadPosRankSum=2.874	GT:AD:DP:GQ:PL	0/1:34,15:49:99:369,0,1007
chrVI	224609	.	G	A	136.77	PASS	AC=1;AF=0.5;AN=2;BaseQRankSum=2.824;DP=41;Dels=0.0;FS=10.708;HaplotypeScore=6.9478;MLEAC=1;MLEAF=0.5;MQ=41.86;MQ0=0;MQRankSum=-0.572;QD=3.34;ReadPosRankSum=-2.755	GT:AD:DP:GQ:PL	0/1:34,7:41:99:165,0,1197
chrVII	21420	.	C	T	1719.77	PASS	AC=1;AF=0.5;AN=2;BaseQRankSum=-1.198;DP=81;Dels=0.0;FS=1.873;HaplotypeScore=0.0;MLEAC=1;MLEAF=0.5;MQ=42.0;MQ0=0;MQRankSum=0.073;QD=21.23;ReadPosRankSum=-1.619	GT:AD:DP:GQ:PL	0/1:30,51:81:99:1748,0,908
chrVII	21695	.	C	T	1298.77	PASS	AC=1;AF=0.5;AN=2;BaseQRankSum=0.357;DP=75;Dels=0.0;FS=0.0;HaplotypeScore=0.0;MLEAC=1;MLEAF=0.5;MQ=41.81;MQ0=0;MQRankSum=0.303;QD=17.32;ReadPosRankSum=-0.74	GT:AD:DP:GQ:PL	0/1:34,41:75:99:1327,0,1093
chrVII	38972	.	C	T	317.77	PASS	AC=1;AF=0.5;AN=2;BaseQRankSum=-0.568;DP=37;Dels=0.0;FS=0.0;HaplotypeScore=0.0;MLEAC=1;MLEAF=0.5;MQ=42.0;MQ0=0;MQRankSum=-0.276;QD=8.59;ReadPosRankSum=-1.282	GT:AD:DP:GQ:PL	0/1:25,12:37:99:346,0,864
chrVII	157405	.	G	A	894.77	PASS	AC=1;AF=0.5;AN=2;BaseQRankSum=-0.086;DP=51;Dels=0.0;FS=2.625;HaplotypeScore=0.0;MLEAC=1;MLEAF=0.5;MQ=41.72;MQ0=0;MQRankSum=-0.827;QD=17.54;ReadPosRankSum=0.485	GT:AD:DP:GQ:PL	0/1:22,29:51:99:923,0,687
chrVII	199827	.	C	T	1369.77	PASS	AC=1;AF=0.5;AN=2;BaseQRankSum=-1.744;DP=79;Dels=0.0;FS=7.453;HaplotypeScore=0.0;MLEAC=1;MLEAF=0.5;MQ=41.98;MQ0=0;MQRankSum=-0.516;QD=17.34;ReadPosRankSum=0.575	GT:AD:DP:GQ:PL	0/1:37,42:79:99:1398,0,1228
chrVII	200078	.	C	T	1075.77	PASS	AC=1;AF=0.5;AN=2;BaseQRankSum=1.441;DP=73;Dels=0.0;FS=3.165;HaplotypeScore=0.0;MLEAC=1;MLEAF=0.5;MQ=41.8;MQ0=0;MQRankSum=0.105;QD=14.74;ReadPosRankSum=0.392	GT:AD:DP:GQ:PL	0/1:38,35:73:99:1104,0,1293
chrVII	210890	.	C	T	1374.77	PASS	AC=1;AF=0.5;AN=2;BaseQRankSum=-0.407;DP=84;Dels=0.0;FS=1.791;HaplotypeScore=0.0;MLEAC=1;MLEAF=0.5;MQ=41.98;MQ0=0;MQRankSum=-0.738;QD=16.37;ReadPosRankSum=1.445	GT:AD:DP:GQ:PL	0/1:42,42:84:99:1403,0,1438
chrVII	221451	.	G	A	1143.77	PASS	AC=1;AF=0.5;AN=2;BaseQRankSum=-0.621;DP=59;Dels=0.0;FS=11.516;HaplotypeScore=0.0;MLEAC=1;MLEAF=0.5;MQ=42.0;MQ0=0;MQRankSum=-0.591;QD=19.39;ReadPosRankSum=-0.514	GT:AD:DP:GQ:PL	0/1:25,34:59:99:1172,0,800
chrVII	252883	.	C	T	307.77	PASS	AC=1;AF=0.5;AN=2;BaseQRankSum=0.952;DP=25;Dels=0.0;FS=14.075;HaplotypeScore=0.0;MLEAC=1;MLEAF=0.5;MQ=42.0;MQ0=0;MQRankSum=-0.354;QD=12.31;ReadPosRankSum=1.115	GT:AD:DP:GQ:PL	0/1:13,12:25:99:336,0,434
chrVII	379933	.	C	T	414.77	PASS	AC=1;AF=0.5;AN=2;BaseQRankSum=0.803;DP=19;Dels=0.0;FS=4.337;HaplotypeScore=0.0;MLEAC=1;MLEAF=0.5;MQ=42.0;MQ0=0;MQRankSum=0.549;QD=21.83;ReadPosRankSum=-0.211	GT:AD:DP:GQ:PL	0/1:7,12:19:99:443,0,199
chrVII	385295	.	C	T	981.77	PASS	AC=1;AF=0.5;AN=2;BaseQRankSum=-0.23;DP=79;Dels=0.0;FS=3.468;HaplotypeScore=0.0;MLEAC=1;MLEAF=0.5;MQ=40.92;MQ0=4;MQRankSum=-0.262;QD=12.43;ReadPosRankSum=0.38	GT:AD:DP:GQ:PL	0/1:47,32:79:99:1010,0,1557
chrVII	395557	.	C	T	736.77	PASS	AC=1;AF=0.5;AN=2;BaseQRankSum=1.826;DP=35;Dels=0.0;FS=3.344;HaplotypeScore=0.0;MLEAC=1;MLEAF=0.5;MQ=42.0;MQ0=0;MQRankSum=1.383;QD=21.05;ReadPosRankSum=0.768	GT:AD:DP:GQ:PL	0/1:13,22:35:99:765,0,390
chrVII	399499	.	C	T	1535.77	PASS	AC=1;AF=0.5;AN=2;BaseQRankSum=0.872;DP=87;Dels=0.0;FS=0.0;HaplotypeScore=0.0;MLEAC=1;MLEAF=0.5;MQ=42.0;MQ0=0;MQRankSum=-0.633;QD=17.65;ReadPosRankSum=-2.513	GT:AD:DP:GQ:PL	0/1:41,46:87:99:1564,0,1343
chrVII	408124	.	G	A	908.77	PASS	AC=1;AF=0.5;AN=2;BaseQRankSum=1.035;DP=64;Dels=0.0;FS=3.468;HaplotypeScore=0.0;MLEAC=1;MLEAF=0.5;MQ=42.0;MQ0=0;MQRankSum=-0.291;QD=14.2;ReadPosRankSum=0.169	GT:AD:DP:GQ:PL	0/1:36,28:64:99:937,0,1216
chrVII	421793	.	G	A	546.77	PASS	AC=1;AF=0.5;AN=2;BaseQRankSum=-1.808;DP=37;Dels=0.0;FS=1.273;HaplotypeScore=0.0;MLEAC=1;MLEAF=0.5;MQ=42.0;MQ0=0;MQRankSum=0.258;QD=14.78;ReadPosRankSum=-0.046	GT:AD:DP:GQ:PL	0/1:18,19:37:99:575,0,639
chrVII	426508	.	G	A	333.77	PASS	AC=1;AF=0.5;AN=2;BaseQRankSum=-0.656;DP=30;Dels=0.0;FS=1.697;HaplotypeScore=0.0;MLEAC=1;MLEAF=0.5;MQ=42.0;MQ0=0;MQRankSum=-0.233;QD=11.13;ReadPosRankSum=0.699	GT:AD:DP:GQ:PL	0/1:18,12:30:99:362,0,656
chrVII	427456	.	G	A	860.77	PASS	AC=1;AF=0.5;AN=2;BaseQRankSum=-1.404;DP=59;Dels=0.0;FS=2.274;HaplotypeScore=0.0;MLEAC=1;MLEAF=0.5;MQ=42.0;MQ0=0;MQRankSum=-0.357;QD=14.59;ReadPosRankSum=0.083	GT:AD:DP:GQ:PL	0/1:28,31:59:99:889,0,886
chrVII	438444	.	C	T	1147.77	PASS	AC=1;AF=0.5;AN=2;BaseQRankSum=0.286;DP=63;Dels=0.0;FS=2.167;HaplotypeScore=0.0;MLEAC=1;MLEAF=0.5;MQ=42.0;MQ0=0;MQRankSum=-0.524;QD=18.22;ReadPosRankSum=0.496	GT:AD:DP:GQ:PL	0/1:26,37:63:99:1176,0,847
chrVII	452308	.	C	T	782.77	PASS	AC=1;AF=0.5;AN=2;BaseQRankSum=1.463;DP=54;Dels=0.0;FS=1.062;HaplotypeScore=0.0;MLEAC=1;MLEAF=0.5;MQ=41.74;MQ0=0;MQRankSum=2.311;QD=14.5;ReadPosRankSum=1.065	GT:AD:DP:GQ:PL	0/1:28,26:54:99:811,0,884
chrVII	479353	.	G	A	291.77	PASS	AC=1;AF=0.5;AN=2;BaseQRankSum=-1.799;DP=16;Dels=0.0;FS=5.119;HaplotypeScore=0.0;MLEAC=1;MLEAF=0.5;MQ=42.0;MQ0=0;MQRankSum=0.106;QD=18.24;ReadPosRankSum=-0.529	GT:AD:DP:GQ:PL	0/1:7,9:16:99:320,0,244
chrVII	560053	.	G	A	1033.77	PASS	AC=1;AF=0.5;AN=2;BaseQRankSum=0.692;DP=58;Dels=0.0;FS=0.0;HaplotypeScore=0.0;MLEAC=1;MLEAF=0.5;MQ=42.0;MQ0=0;MQRankSum=0.521;QD=17.82;ReadPosRankSum=0.506	GT:AD:DP:GQ:PL	0/1:28,30:58:99:1062,0,973
chrVII	591512	.	G	A	1047.77	PASS	AC=1;AF=0.5;AN=2;BaseQRankSum=0.458;DP=67;Dels=0.0;FS=0.0;HaplotypeScore=0.0;MLEAC=1;MLEAF=0.5;MQ=42.0;MQ0=0;MQRankSum=0.27;QD=15.64;ReadPosRankSum=-1.525	GT:AD:DP:GQ:PL	0/1:35,32:67:99:1076,0,1174
chrVII	599860	.	C	T	951.77	PASS	AC=1;AF=0.5;AN=2;BaseQRankSum=0.188;DP=50;Dels=0.0;FS=6.147;HaplotypeScore=0.0;MLEAC=1;MLEAF=0.5;MQ=42.0;MQ0=0;MQRankSum=-1.911;QD=19.04;ReadPosRankSum=0.267	GT:AD:DP:GQ:PL	0/1:20,30:50:99:980,0,680
chrVII	601464	.	C	T	394.77	PASS	AC=1;AF=0.5;AN=2;BaseQRankSum=0.462;DP=26;Dels=0.0;FS=0.0;HaplotypeScore=0.0;MLEAC=1;MLEAF=0.5;MQ=42.0;MQ0=0;MQRankSum=-0.256;QD=15.18;ReadPosRankSum=-0.615	GT:AD:DP:GQ:PL	0/1:13,13:26:99:423,0,452
chrVII	618452	.	G	A	1264.77	PASS	AC=1;AF=0.5;AN=2;BaseQRankSum=1.016;DP=83;Dels=0.0;FS=0.861;HaplotypeScore=0.0;MLEAC=1;MLEAF=0.5;MQ=42.0;MQ0=0;MQRankSum=-0.442;QD=15.24;ReadPosRankSum=-1.981	GT:AD:DP:GQ:PL	0/1:42,41:83:99:1293,0,1263
chrVII	618628	.	G	A	1257.77	PASS	AC=1;AF=0.5;AN=2;BaseQRankSum=1.297;DP=82;Dels=0.0;FS=1.952;HaplotypeScore=0.0;MLEAC=1;MLEAF=0.5;MQ=42.0;MQ0=0;MQRankSum=-1.511;QD=15.34;ReadPosRankSum=-0.423	GT:AD:DP:GQ:PL	0/1:44,38:82:99:1286,0,1467
chrVII	670403	.	C	T	533.77	PASS	AC=1;AF=0.5;AN=2;BaseQRankSum=1.503;DP=23;Dels=0.0;FS=1.824;HaplotypeScore=0.0;MLEAC=1;MLEAF=0.5;MQ=42.0;MQ0=0;MQRankSum=-0.1;QD=23.21;ReadPosRankSum=2.639	GT:AD:DP:GQ:PL	0/1:7,16:23:99:562,0,176
chrVII	694525	.	G	A	554.77	PASS	AC=1;AF=0.5;AN=2;BaseQRankSum=-1.186;DP=36;Dels=0.0;FS=0.0;HaplotypeScore=0.0;MLEAC=1;MLEAF=0.5;MQ=42.0;MQ0=0;MQRankSum=1.123;QD=15.41;ReadPosRankSum=0.427	GT:AD:DP:GQ:PL	0/1:18,18:36:99:583,0,625
chrVII	697066	.	G	A	251.77	PASS	AC=1;AF=0.5;AN=2;BaseQRankSum=1.876;DP=17;Dels=0.0;FS=10.843;HaplotypeScore=0.0;MLEAC=1;MLEAF=0.5;MQ=42.0;MQ0=0;MQRankSum=-2.069;QD=14.81;ReadPosRankSum=0.241	GT:AD:DP:GQ:PL	0/1:9,8:17:99:280,0,314
chrVII	715441	.	G	A	131.77	PASS	AC=1;AF=0.5;AN=2;BaseQRankSum=1.845;DP=17;Dels=0.0;FS=9.336;HaplotypeScore=0.0;MLEAC=1;MLEAF=0.5;MQ=42.0;MQ0=0;MQRankSum=0.264;QD=7.75;ReadPosRankSum=0.369	GT:AD:DP:GQ:PL	0/1:12,5:17:99:160,0,390
chrVII	733426	.	G	A	634.77	PASS	AC=1;AF=0.5;AN=2;BaseQRankSum=-0.038;DP=32;Dels=0.0;FS=0.0;HaplotypeScore=0.0;MLEAC=1;MLEAF=0.5;MQ=41.94;MQ0=0;MQRankSum=-1.074;QD=19.84;ReadPosRankSum=0.153	GT:AD:DP:GQ:PL	0/1:13,19:32:99:663,0,390
chrVII	739222	.	C	T	917.77	PASS	AC=1;AF=0.5;AN=2;BaseQRankSum=0.889;DP=67;Dels=0.0;FS=2.045;HaplotypeScore=0.0;MLEAC=1;MLEAF=0.5;MQ=42.0;MQ0=0;MQRankSum=-0.322;QD=13.7;ReadPosRankSum=-0.41	GT:AD:DP:GQ:PL	0/1:37,30:67:99:946,0,1202
chrVII	765400	.	G	A	854.77	PASS	AC=1;AF=0.5;AN=2;BaseQRankSum=0.674;DP=49;Dels=0.0;FS=1.192;HaplotypeScore=0.0;MLEAC=1;MLEAF=0.5;MQ=40.25;MQ0=4;MQRankSum=0.56;QD=17.44;ReadPosRankSum=-0.377	GT:AD:DP:GQ:PL	0/1:23,26:49:99:883,0,567
chrVII	786029	.	C	T	1141.77	PASS	AC=1;AF=0.5;AN=2;BaseQRankSum=0.514;DP=75;Dels=0.0;FS=5.831;HaplotypeScore=0.0;MLEAC=1;MLEAF=0.5;MQ=42.0;MQ0=0;MQRankSum=-0.779;QD=15.22;ReadPosRankSum=0.567	GT:AD:DP:GQ:PL	0/1:39,36:75:99:1170,0,1372
chrVII	831173	.	C	T	691.77	PASS	AC=1;AF=0.5;AN=2;BaseQRankSum=1.981;DP=39;Dels=0.0;FS=10.184;HaplotypeScore=0.0;MLEAC=1;MLEAF=0.5;MQ=42.0;MQ0=0;MQRankSum=-0.464;QD=17.74;ReadPosRankSum=-0.126	GT:AD:DP:GQ:PL	0/1:19,20:39:99:720,0,629
chrVII	858646	.	G	A	1102.77	PASS	AC=1;AF=0.5;AN=2;BaseQRankSum=1.153;DP=68;Dels=0.0;FS=7.018;HaplotypeScore=0.0;MLEAC=1;MLEAF=0.5;MQ=42.0;MQ0=0;MQRankSum=-0.393;QD=16.22;ReadPosRankSum=1.669	GT:AD:DP:GQ:PL	0/1:35,33:68:99:1131,0,1045
chrVII	859754	.	G	A	445.77	PASS	AC=1;AF=0.5;AN=2;BaseQRankSum=-1.06;DP=30;Dels=0.0;FS=3.155;HaplotypeScore=0.0;MLEAC=1;MLEAF=0.5;MQ=42.0;MQ0=0;MQRankSum=-1.767;QD=14.86;ReadPosRankSum=0.353	GT:AD:DP:GQ:PL	0/1:14,16:30:99:474,0,390
chrVII	906722	.	C	T	1357.77	PASS	AC=1;AF=0.5;AN=2;BaseQRankSum=1.246;DP=108;Dels=0.0;FS=5.06;HaplotypeScore=0.0;MLEAC=1;MLEAF=0.5;MQ=42.0;MQ0=0;MQRankSum=0.081;QD=12.57;ReadPosRankSum=-0.829	GT:AD:DP:GQ:PL	0/1:63,45:108:99:1386,0,2128
chrVII	920501	.	C	T	389.77	PASS	AC=1;AF=0.5;AN=2;BaseQRankSum=0.302;DP=37;Dels=0.0;FS=5.041;HaplotypeScore=0.0;MLEAC=1;MLEAF=0.5;MQ=42.0;MQ0=0;MQRankSum=-0.493;QD=10.53;ReadPosRankSum=0.525	GT:AD:DP:GQ:PL	0/1:24,13:37:99:418,0,868
chrVII	938882	.	G	A	1602.77	PASS	AC=1;AF=0.5;AN=2;BaseQRankSum=-0.864;DP=89;Dels=0.0;FS=1.145;HaplotypeScore=0.0;MLEAC=1;MLEAF=0.5;MQ=42.0;MQ0=0;MQRankSum=1.484;QD=18.01;ReadPosRankSum=-1.6	GT:AD:DP:GQ:PL	0/1:39,50:89:99:1631,0,1306
chrVII	962304	.	C	T	298.77	PASS	AC=1;AF=0.5;AN=2;BaseQRankSum=-0.531;DP=19;Dels=0.0;FS=0.0;HaplotypeScore=0.0;MLEAC=1;MLEAF=0.5;MQ=42.0;MQ0=0;MQRankSum=-1.511;QD=15.72;ReadPosRankSum=1.429	GT:AD:DP:GQ:PL	0/1:9,10:19:99:327,0,250
chrVII	996883	.	G	A	1122.77	PASS	AC=1;AF=0.5;AN=2;BaseQRankSum=1.058;DP=63;Dels=0.0;FS=5.464;HaplotypeScore=0.0;MLEAC=1;MLEAF=0.5;MQ=42.0;MQ0=0;MQRankSum=0.574;QD=17.82;ReadPosRankSum=0.228	GT:AD:DP:GQ:PL	0/1:28,35:63:99:1151,0,895
chrVII	1004248	.	C	T	706.77	PASS	AC=1;AF=0.5;AN=2;BaseQRankSum=-3.264;DP=37;Dels=0.0;FS=2.87;HaplotypeScore=0.0;MLEAC=1;MLEAF=0.5;MQ=41.43;MQ0=0;MQRankSum=1.16;QD=19.1;ReadPosRankSum=-1.81	GT:AD:DP:GQ:PL	0/1:15,22:37:99:735,0,522
chrVII	1015198	.	C	T	993.77	PASS	AC=1;AF=0.5;AN=2;BaseQRankSum=0.483;DP=66;Dels=0.0;FS=0.95;HaplotypeScore=0.0;MLEAC=1;MLEAF=0.5;MQ=42.0;MQ0=0;MQRankSum=-0.367;QD=15.06;ReadPosRankSum=0.431	GT:AD:DP:GQ:PL	0/1:36,30:66:99:1022,0,1226
chrVII	1063210	.	C	T	278.77	PASS	AC=1;AF=0.5;AN=2;BaseQRankSum=1.669;DP=23;Dels=0.0;FS=3.982;HaplotypeScore=0.0;MLEAC=1;MLEAF=0.5;MQ=42.0;MQ0=0;MQRankSum=0.283;QD=12.12;ReadPosRankSum=1.606	GT:AD:DP:GQ:PL	0/1:14,9:23:99:307,0,487
chrVII	1065301	.	C	T	540.77	PASS	AC=1;AF=0.5;AN=2;BaseQRankSum=-1.87;DP=42;Dels=0.0;FS=0.0;HaplotypeScore=0.0;MLEAC=1;MLEAF=0.5;MQ=41.66;MQ0=0;MQRankSum=-1.491;QD=12.88;ReadPosRankSum=-0.101	GT:AD:DP:GQ:PL	0/1:23,19:42:99:569,0,778
chrVIII	45870	.	C	T	181.77	PASS	AC=1;AF=0.5;AN=2;BaseQRankSum=-0.259;DP=12;Dels=0.0;FS=0.0;HaplotypeScore=0.0;MLEAC=1;MLEAF=0.5;MQ=42.0;MQ0=0;MQRankSum=0.779;QD=15.15;ReadPosRankSum=-1.073	GT:AD:DP:GQ:PL	0/1:6,6:12:99:210,0,210
chrVIII	52269	.	G	A	1035.77	PASS	AC=1;AF=0.5;AN=2;BaseQRankSum=1.548;DP=75;Dels=0.0;FS=2.063;HaplotypeScore=0.0;MLEAC=1;MLEAF=0.5;MQ=42.0;MQ0=0;MQRankSum=-1.28;QD=13.81;ReadPosRankSum=0.262	GT:AD:DP:GQ:PL	0/1:43,32:75:99:1064,0,1398
chrVIII	131886	.	G	A	411.77	PASS	AC=1;AF=0.5;AN=2;BaseQRankSum=-0.462;DP=36;Dels=0.0;FS=3.41;HaplotypeScore=0.0;MLEAC=1;MLEAF=0.5;MQ=42.0;MQ0=0;MQRankSum=0.143;QD=11.44;ReadPosRankSum=-1.098	GT:AD:DP:GQ:PL	0/1:20,16:36:99:440,0,687
chrVIII	141338	.	G	A	1319.77	PASS	AC=1;AF=0.5;AN=2;BaseQRankSum=0.632;DP=87;Dels=0.0;FS=1.739;HaplotypeScore=2.9841;MLEAC=1;MLEAF=0.5;MQ=41.5;MQ0=0;MQRankSum=-0.412;QD=15.17;ReadPosRankSum=1.261	GT:AD:DP:GQ:PL	0/1:44,43:87:99:1348,0,1410
chrVIII	189864	.	G	A	630.77	PASS	AC=1;AF=0.5;AN=2;BaseQRankSum=1.806;DP=36;Dels=0.0;FS=0.0;HaplotypeScore=0.0;MLEAC=1;MLEAF=0.5;MQ=42.0;MQ0=0;MQRankSum=0.063;QD=17.52;ReadPosRankSum=-1.711	GT:AD:DP:GQ:PL	0/1:17,19:36:99:659,0,530
chrVIII	189962	.	G	A	599.77	PASS	AC=1;AF=0.5;AN=2;BaseQRankSum=-0.464;DP=39;Dels=0.0;FS=0.0;HaplotypeScore=0.0;MLEAC=1;MLEAF=0.5;MQ=42.0;MQ0=0;MQRankSum=0.042;QD=15.38;ReadPosRankSum=-0.745	GT:AD:DP:GQ:PL	0/1:20,19:39:99:628,0,607
chrVIII	274389	.	C	T	1323.77	PASS	AC=1;AF=0.5;AN=2;BaseQRankSum=0.116;DP=64;Dels=0.0;FS=2.928;HaplotypeScore=1.9998;MLEAC=1;MLEAF=0.5;MQ=42.0;MQ0=0;MQRankSum=-0.909;QD=20.68;ReadPosRankSum=0.376	GT:AD:DP:GQ:PL	0/1:26,38:64:99:1352,0,879
chrVIII	276558	.	C	T	322.77	PASS	AC=1;AF=0.5;AN=2;BaseQRankSum=-0.137;DP=25;Dels=0.0;FS=0.0;HaplotypeScore=0.0;MLEAC=1;MLEAF=0.5;MQ=42.0;MQ0=0;MQRankSum=1.451;QD=12.91;ReadPosRankSum=-1.451	GT:AD:DP:GQ:PL	0/1:14,11:25:99:351,0,510
chrVIII	297419	.	C	T	572.77	PASS	AC=1;AF=0.5;AN=2;BaseQRankSum=-1.899;DP=37;Dels=0.0;FS=13.341;HaplotypeScore=0.0;MLEAC=1;MLEAF=0.5;MQ=42.0;MQ0=0;MQRankSum=-0.684;QD=15.48;ReadPosRankSum=-3.023	GT:AD:DP:GQ:PL	0/1:18,19:37:99:601,0,622
chrVIII	297528	.	G	A	224.77	PASS	AC=1;AF=0.5;AN=2;BaseQRankSum=-2.178;DP=30;Dels=0.0;FS=9.661;HaplotypeScore=0.0;MLEAC=1;MLEAF=0.5;MQ=42.0;MQ0=0;MQRankSum=-0.77;QD=7.49;ReadPosRankSum=1.518	GT:AD:DP:GQ:PL	0/1:20,10:30:99:253,0,733
chrVIII	300905	.	C	T	800.77	PASS	AC=1;AF=0.5;AN=2;BaseQRankSum=-1.294;DP=69;Dels=0.0;FS=0.0;HaplotypeScore=0.0;MLEAC=1;MLEAF=0.5;MQ=42.0;MQ0=0;MQRankSum=0.019;QD=11.61;ReadPosRankSum=0.44	GT:AD:DP:GQ:PL	0/1:43,26:69:99:829,0,1350
chrVIII	303215	.	C	T	223.77	PASS	AC=1;AF=0.5;AN=2;BaseQRankSum=-1.868;DP=24;Dels=0.0;FS=0.0;HaplotypeScore=0.0;MLEAC=1;MLEAF=0.5;MQ=42.0;MQ0=0;MQRankSum=-0.765;QD=9.32;ReadPosRankSum=-1.439	GT:AD:DP:GQ:PL	0/1:16,8:24:99:252,0,593
chrVIII	313921	.	C	T	780.77	PASS	AC=1;AF=0.5;AN=2;BaseQRankSum=-0.624;DP=34;Dels=0.0;FS=1.464;HaplotypeScore=0.0;MLEAC=1;MLEAF=0.5;MQ=42.0;MQ0=0;MQRankSum=-1.115;QD=22.96;ReadPosRankSum=-1.304	GT:AD:DP:GQ:PL	0/1:10,24:34:99:809,0,240
chrVIII	375635	.	G	A	277.77	PASS	AC=1;AF=0.5;AN=2;BaseQRankSum=1.371;DP=24;Dels=0.0;FS=25.236;HaplotypeScore=0.0;MLEAC=1;MLEAF=0.5;MQ=42.0;MQ0=0;MQRankSum=0.119;QD=11.57;ReadPosRankSum=1.789	GT:AD:DP:GQ:PL	0/1:15,9:24:99:306,0,543
chrVIII	386806	.	C	T	185.77	PASS	AC=1;AF=0.5;AN=2;BaseQRankSum=1.2;DP=13;Dels=0.0;FS=0.0;HaplotypeScore=0.0;MLEAC=1;MLEAF=0.5;MQ=40.35;MQ0=0;MQRankSum=-0.101;QD=14.29;ReadPosRankSum=0.312	GT:AD:DP:GQ:PL	0/1:6,7:13:99:214,0,175
chrVIII	402151	.	C	T	587.77	PASS	AC=1;AF=0.5;AN=2;BaseQRankSum=0.933;DP=31;Dels=0.0;FS=7.334;HaplotypeScore=0.0;MLEAC=1;MLEAF=0.5;MQ=42.0;MQ0=0;MQRankSum=1.766;QD=18.96;ReadPosRankSum=-1.449	GT:AD:DP:GQ:PL	0/1:14,17:31:99:616,0,445
chrVIII	407014	.	C	T	1093.77	PASS	AC=1;AF=0.5;AN=2;BaseQRankSum=-0.053;DP=54;Dels=0.0;FS=2.322;HaplotypeScore=0.0;MLEAC=1;MLEAF=0.5;MQ=42.0;MQ0=0;MQRankSum=-0.869;QD=20.25;ReadPosRankSum=0.0	GT:AD:DP:GQ:PL	0/1:21,33:54:99:1122,0,685
chrVIII	421473	.	C	T	1424.77	PASS	AC=1;AF=0.5;AN=2;BaseQRankSum=1.628;DP=75;Dels=0.0;FS=0.0;HaplotypeScore=0.0;MLEAC=1;MLEAF=0.5;MQ=42.0;MQ0=0;MQRankSum=-0.475;QD=19.0;ReadPosRankSum=0.678	GT:AD:DP:GQ:PL	0/1:33,42:75:99:1453,0,1035
chrVIII	422987	.	C	T	498.77	PASS	AC=1;AF=0.5;AN=2;BaseQRankSum=2.45;DP=35;Dels=0.0;FS=3.775;HaplotypeScore=0.0;MLEAC=1;MLEAF=0.5;MQ=42.0;MQ0=0;MQRankSum=0.383;QD=14.25;ReadPosRankSum=-0.817	GT:AD:DP:GQ:PL	0/1:20,15:35:99:527,0,677
chrVIII	445446	.	C	T	259.77	PASS	AC=1;AF=0.5;AN=2;BaseQRankSum=-0.437;DP=13;Dels=0.0;FS=0.0;HaplotypeScore=0.0;MLEAC=1;MLEAF=0.5;MQ=42.0;MQ0=0;MQRankSum=-0.817;QD=19.98;ReadPosRankSum=-0.437	GT:AD:DP:GQ:PL	0/1:5,8:13:99:288,0,172
chrVIII	459252	.	C	T	483.77	PASS	AC=1;AF=0.5;AN=2;BaseQRankSum=0.883;DP=35;Dels=0.0;FS=5.058;HaplotypeScore=0.0;MLEAC=1;MLEAF=0.5;MQ=41.58;MQ0=0;MQRankSum=-1.283;QD=13.82;ReadPosRankSum=-0.15	GT:AD:DP:GQ:PL	0/1:20,15:35:99:512,0,678
chrVIII	466319	.	G	A	303.77	PASS	AC=1;AF=0.5;AN=2;BaseQRankSum=0.059;DP=15;Dels=0.0;FS=4.832;HaplotypeScore=0.0;MLEAC=1;MLEAF=0.5;MQ=42.0;MQ0=0;MQRankSum=0.177;QD=20.25;ReadPosRankSum=-1.12	GT:AD:DP:GQ:PL	0/1:6,9:15:99:332,0,202
chrVIII	487608	.	G	A	1178.77	PASS	AC=1;AF=0.5;AN=2;BaseQRankSum=0.505;DP=59;Dels=0.0;FS=1.394;HaplotypeScore=0.0;MLEAC=1;MLEAF=0.5;MQ=42.0;MQ0=0;MQRankSum=0.536;QD=19.98;ReadPosRankSum=0.054	GT:AD:DP:GQ:PL	0/1:23,36:59:99:1207,0,629
chrVIII	497831	.	G	A	1463.77	PASS	AC=1;AF=0.5;AN=2;BaseQRankSum=0.204;DP=88;Dels=0.0;FS=7.191;HaplotypeScore=0.0;MLEAC=1;MLEAF=0.5;MQ=42.0;MQ0=0;MQRankSum=-1.289;QD=16.63;ReadPosRankSum=0.438	GT:AD:DP:GQ:PL	0/1:44,44:88:99:1492,0,1521
chrIX	56421	.	C	T	270.77	PASS	AC=1;AF=0.5;AN=2;BaseQRankSum=0.836;DP=28;Dels=0.0;FS=1.895;HaplotypeScore=0.0;MLEAC=1;MLEAF=0.5;MQ=42.0;MQ0=0;MQRankSum=0.344;QD=9.67;ReadPosRankSum=1.427	GT:AD:DP:GQ:PL	0/1:19,9:28:99:299,0,629
chrIX	96896	.	C	T	870.77	PASS	AC=1;AF=0.5;AN=2;BaseQRankSum=-1.404;DP=52;Dels=0.0;FS=0.0;HaplotypeScore=0.0;MLEAC=1;MLEAF=0.5;MQ=42.0;MQ0=0;MQRankSum=-0.505;QD=16.75;ReadPosRankSum=-1.276	GT:AD:DP:GQ:PL	0/1:24,28:52:99:899,0,778
chrIX	98348	.	G	A	157.85	PASS	AC=1;AF=0.5;AN=2;BaseQRankSum=0.736;DP=6;Dels=0.0;FS=0.0;HaplotypeScore=0.0;MLEAC=1;MLEAF=0.5;MQ=42.0;MQ0=0;MQRankSum=0.736;QD=26.31;ReadPosRankSum=0.736	GT:AD:DP:GQ:PL	0/1:1,5:6:17:186,0,17
chrIX	141478	.	G	A	2121.77	PASS	AC=2;AF=1.0;AN=2;DP=56;Dels=0.0;FS=0.0;HaplotypeScore=0.0;MLEAC=2;MLEAF=1.0;MQ=42.0;MQ0=0;QD=29.79	GT:AD:DP:GQ:PL	1/1:0,56:56:99:2150,165,0
chrIX	241995	.	C	T	1135.77	PASS	AC=1;AF=0.5;AN=2;BaseQRankSum=-1.041;DP=71;Dels=0.0;FS=0.0;HaplotypeScore=0.0;MLEAC=1;MLEAF=0.5;MQ=41.97;MQ0=0;MQRankSum=-0.017;QD=16.0;ReadPosRankSum=0.316	GT:AD:DP:GQ:PL	0/1:36,35:71:99:1164,0,1228
chrIX	242660	.	G	A	512.77	PASS	AC=1;AF=0.5;AN=2;BaseQRankSum=-0.597;DP=33;Dels=0.0;FS=0.0;HaplotypeScore=0.0;MLEAC=1;MLEAF=0.5;MQ=41.82;MQ0=0;MQRankSum=-1.573;QD=15.54;ReadPosRankSum=-0.416	GT:AD:DP:GQ:PL	0/1:15,18:33:99:541,0,489
chrIX	260380	.	C	T	625.77	PASS	AC=1;AF=0.5;AN=2;BaseQRankSum=-0.483;DP=41;Dels=0.0;FS=1.216;HaplotypeScore=0.0;MLEAC=1;MLEAF=0.5;MQ=42.0;MQ0=0;MQRankSum=-0.743;QD=15.26;ReadPosRankSum=1.395	GT:AD:DP:GQ:PL	0/1:21,20:41:99:654,0,705
chrIX	284089	.	C	T	661.77	PASS	AC=1;AF=0.5;AN=2;BaseQRankSum=-0.326;DP=41;Dels=0.0;FS=3.151;HaplotypeScore=0.0;MLEAC=1;MLEAF=0.5;MQ=42.0;MQ0=0;MQRankSum=-0.43;QD=16.14;ReadPosRankSum=0.091	GT:AD:DP:GQ:PL	0/1:21,20:41:99:690,0,726
chrIX	294267	.	G	A	305.77	PASS	AC=1;AF=0.5;AN=2;BaseQRankSum=0.429;DP=22;Dels=0.0;FS=0.0;HaplotypeScore=0.0;MLEAC=1;MLEAF=0.5;MQ=42.0;MQ0=0;MQRankSum=0.56;QD=13.9;ReadPosRankSum=0.099	GT:AD:DP:GQ:PL	0/1:12,10:22:99:334,0,384
chrIX	311030	.	C	T	713.77	PASS	AC=1;AF=0.5;AN=2;BaseQRankSum=0.988;DP=55;Dels=0.0;FS=3.053;HaplotypeScore=0.0;MLEAC=1;MLEAF=0.5;MQ=42.0;MQ0=0;MQRankSum=-0.387;QD=12.98;ReadPosRankSum=1.383	GT:AD:DP:GQ:PL	0/1:33,22:55:99:742,0,1129
chrIX	420103	.	G	A	754.77	PASS	AC=1;AF=0.5;AN=2;BaseQRankSum=1.651;DP=57;Dels=0.0;FS=2.331;HaplotypeScore=0.0;MLEAC=1;MLEAF=0.5;MQ=41.75;MQ0=0;MQRankSum=0.138;QD=13.24;ReadPosRankSum=0.594	GT:AD:DP:GQ:PL	0/1:34,23:57:99:783,0,1071
chrIX	420701	.	G	A	978.77	PASS	AC=1;AF=0.5;AN=2;BaseQRankSum=3.017;DP=58;Dels=0.0;FS=9.731;HaplotypeScore=0.0;MLEAC=1;MLEAF=0.5;MQ=42.0;MQ0=0;MQRankSum=0.14;QD=16.88;ReadPosRankSum=-1.011	GT:AD:DP:GQ:PL	0/1:29,29:58:99:1007,0,872
chrIX	420737	.	G	A	867.77	PASS	AC=1;AF=0.5;AN=2;BaseQRankSum=2.961;DP=50;Dels=0.0;FS=8.237;HaplotypeScore=0.0;MLEAC=1;MLEAF=0.5;MQ=42.0;MQ0=0;MQRankSum=0.362;QD=17.36;ReadPosRankSum=0.147	GT:AD:DP:GQ:PL	0/1:22,28:50:99:896,0,654
chrX	54049	.	G	A	623.77	PASS	AC=1;AF=0.5;AN=2;BaseQRankSum=-0.829;DP=39;Dels=0.0;FS=2.78;HaplotypeScore=0.0;MLEAC=1;MLEAF=0.5;MQ=41.9;MQ0=0;MQRankSum=0.436;QD=15.99;ReadPosRankSum=-0.042	GT:AD:DP:GQ:PL	0/1:20,19:39:99:652,0,667
chrX	73756	.	C	T	1200.77	PASS	AC=1;AF=0.5;AN=2;BaseQRankSum=0.78;DP=56;Dels=0.0;FS=3.831;HaplotypeScore=0.0;MLEAC=1;MLEAF=0.5;MQ=42.0;MQ0=0;MQRankSum=-0.21;QD=21.44;ReadPosRankSum=0.243	GT:AD:DP:GQ:PL	0/1:22,34:56:99:1229,0,726
chrX	75822	.	G	A	140.77	PASS	AC=1;AF=0.5;AN=2;BaseQRankSum=0.689;DP=12;Dels=0.0;FS=0.0;HaplotypeScore=0.0;MLEAC=1;MLEAF=0.5;MQ=42.0;MQ0=0;MQRankSum=0.135;QD=11.73;ReadPosRankSum=0.831	GT:AD:DP:GQ:PL	0/1:7,5:12:99:169,0,248
chrX	99666	.	G	A	158.77	PASS	AC=1;AF=0.5;AN=2;BaseQRankSum=-0.041;DP=20;Dels=0.0;FS=1.922;HaplotypeScore=0.0;MLEAC=1;MLEAF=0.5;MQ=42.0;MQ0=0;MQRankSum=-0.536;QD=7.94;ReadPosRankSum=0.289	GT:AD:DP:GQ:PL	0/1:14,6:20:99:187,0,397
chrX	102968	.	G	A	725.77	PASS	AC=1;AF=0.5;AN=2;BaseQRankSum=1.597;DP=55;Dels=0.0;FS=5.451;HaplotypeScore=0.0;MLEAC=1;MLEAF=0.5;MQ=42.0;MQ0=0;MQRankSum=-1.665;QD=13.2;ReadPosRankSum=0.076	GT:AD:DP:GQ:PL	0/1:30,25:55:99:754,0,1000
chrX	121584	.	C	T	1407.77	PASS	AC=1;AF=0.5;AN=2;BaseQRankSum=-0.554;DP=80;Dels=0.0;FS=0.0;HaplotypeScore=0.0;MLEAC=1;MLEAF=0.5;MQ=41.09;MQ0=1;MQRankSum=-0.704;QD=17.6;ReadPosRankSum=-0.554	GT:AD:DP:GQ:PL	0/1:33,47:80:99:1436,0,1022
chrX	153086	.	G	A	364.77	PASS	AC=1;AF=0.5;AN=2;BaseQRankSum=0.634;DP=18;Dels=0.0;FS=0.0;HaplotypeScore=0.0;MLEAC=1;MLEAF=0.5;MQ=42.0;MQ0=0;MQRankSum=-0.362;QD=20.26;ReadPosRankSum=-1.63	GT:AD:DP:GQ:PL	0/1:7,11:18:99:393,0,238
chrX	154967	.	G	A	1635.77	PASS	AC=1;AF=0.5;AN=2;BaseQRankSum=0.912;DP=91;Dels=0.0;FS=1.421;HaplotypeScore=0.0;MLEAC=1;MLEAF=0.5;MQ=42.0;MQ0=0;MQRankSum=0.235;QD=17.98;ReadPosRankSum=-0.458	GT:AD:DP:GQ:PL	0/1:42,49:91:99:1664,0,1463
chrX	159919	.	C	T	440.77	PASS	AC=1;AF=0.5;AN=2;BaseQRankSum=-0.642;DP=37;Dels=0.0;FS=0.0;HaplotypeScore=0.0;MLEAC=1;MLEAF=0.5;MQ=42.0;MQ0=0;MQRankSum=-1.08;QD=11.91;ReadPosRankSum=2.49	GT:AD:DP:GQ:PL	0/1:23,14:37:99:469,0,768
chrX	170499	.	G	A	729.77	PASS	AC=1;AF=0.5;AN=2;BaseQRankSum=0.715;DP=46;Dels=0.0;FS=11.618;HaplotypeScore=0.0;MLEAC=1;MLEAF=0.5;MQ=42.0;MQ0=0;MQRankSum=-1.352;QD=15.86;ReadPosRankSum=0.253	GT:AD:DP:GQ:PL	0/1:24,22:46:99:758,0,815
chrX	173065	.	G	A	329.77	PASS	AC=1;AF=0.5;AN=2;BaseQRankSum=0.035;DP=21;Dels=0.0;FS=1.971;HaplotypeScore=0.0;MLEAC=1;MLEAF=0.5;MQ=41.81;MQ0=0;MQRankSum=-0.81;QD=15.7;ReadPosRankSum=-1.373	GT:AD:DP:GQ:PL	0/1:10,11:21:99:358,0,324
chrX	173071	.	G	A	326.77	PASS	AC=1;AF=0.5;AN=2;BaseQRankSum=0.458;DP=21;Dels=0.0;FS=0.0;HaplotypeScore=0.0;MLEAC=1;MLEAF=0.5;MQ=41.91;MQ0=0;MQRankSum=0.176;QD=15.56;ReadPosRankSum=-1.021	GT:AD:DP:GQ:PL	0/1:11,10:21:99:355,0,364
chrX	173080	.	G	A	925.77	PASS	AC=2;AF=1.0;AN=2;DP=24;Dels=0.0;FS=0.0;HaplotypeScore=0.0;MLEAC=2;MLEAF=1.0;MQ=41.92;MQ0=0;QD=29.89	GT:AD:DP:GQ:PL	1/1:0,24:24:69:954,69,0
chrX	192384	.	C	T	675.77	PASS	AC=1;AF=0.5;AN=2;BaseQRankSum=0.385;DP=46;Dels=0.0;FS=2.944;HaplotypeScore=0.0;MLEAC=1;MLEAF=0.5;MQ=42.0;MQ0=0;MQRankSum=-0.693;QD=14.69;ReadPosRankSum=0.759	GT:AD:DP:GQ:PL	0/1:24,22:46:99:704,0,794
chrX	208489	.	C	T	659.77	PASS	AC=1;AF=0.5;AN=2;BaseQRankSum=1.169;DP=46;Dels=0.0;FS=0.0;HaplotypeScore=0.0;MLEAC=1;MLEAF=0.5;MQ=42.0;MQ0=0;MQRankSum=0.132;QD=14.34;ReadPosRankSum=0.882	GT:AD:DP:GQ:PL	0/1:25,21:46:99:688,0,801
chrX	265743	.	C	T	990.77	PASS	AC=1;AF=0.5;AN=2;BaseQRankSum=-0.498;DP=49;Dels=0.0;FS=5.993;HaplotypeScore=0.0;MLEAC=1;MLEAF=0.5;MQ=41.71;MQ0=0;MQRankSum=-0.478;QD=20.22;ReadPosRankSum=-1.841	GT:AD:DP:GQ:PL	0/1:20,29:49:99:1019,0,624
chrX	315574	.	C	T	436.77	PASS	AC=1;AF=0.5;AN=2;BaseQRankSum=1.699;DP=32;Dels=0.0;FS=5.418;HaplotypeScore=0.734;MLEAC=1;MLEAF=0.5;MQ=42.0;MQ0=0;MQRankSum=0.378;QD=13.65;ReadPosRankSum=-1.322	GT:AD:DP:GQ:PL	0/1:17,15:32:99:465,0,440
chrX	367012	.	C	T	677.77	PASS	AC=2;AF=1.0;AN=2;DP=19;Dels=0.0;FS=0.0;HaplotypeScore=0.0;MLEAC=2;MLEAF=1.0;MQ=41.16;MQ0=0;QD=28.28	GT:AD:DP:GQ:PL	1/1:0,19:19:54:706,54,0
chrX	402998	.	G	A	1140.77	PASS	AC=1;AF=0.5;AN=2;BaseQRankSum=0.478;DP=71;Dels=0.0;FS=8.084;HaplotypeScore=0.0;MLEAC=1;MLEAF=0.5;MQ=42.0;MQ0=0;MQRankSum=0.351;QD=16.07;ReadPosRankSum=-1.283	GT:AD:DP:GQ:PL	0/1:37,34:71:99:1169,0,1262
chrX	405355	.	C	T	861.77	PASS	AC=1;AF=0.5;AN=2;BaseQRankSum=-1.429;DP=57;Dels=0.0;FS=5.393;HaplotypeScore=0.0;MLEAC=1;MLEAF=0.5;MQ=42.0;MQ0=0;MQRankSum=-0.487;QD=15.12;ReadPosRankSum=2.083	GT:AD:DP:GQ:PL	0/1:28,29:57:99:890,0,868
chrX	415107	.	C	T	310.77	PASS	AC=1;AF=0.5;AN=2;BaseQRankSum=-1.303;DP=21;Dels=0.0;FS=6.69;HaplotypeScore=0.0;MLEAC=1;MLEAF=0.5;MQ=42.0;MQ0=0;MQRankSum=0.387;QD=14.8;ReadPosRankSum=-0.88	GT:AD:DP:GQ:PL	0/1:11,10:21:99:339,0,394
chrX	486513	.	C	T	734.77	PASS	AC=1;AF=0.5;AN=2;BaseQRankSum=1.417;DP=49;Dels=0.0;FS=0.0;HaplotypeScore=0.0;MLEAC=1;MLEAF=0.5;MQ=42.0;MQ0=0;MQRankSum=1.699;QD=15.0;ReadPosRankSum=0.312	GT:AD:DP:GQ:PL	0/1:27,22:49:99:763,0,917
chrX	501161	.	G	A	391.77	PASS	AC=1;AF=0.5;AN=2;BaseQRankSum=0.433;DP=24;Dels=0.0;FS=0.0;HaplotypeScore=0.0;MLEAC=1;MLEAF=0.5;MQ=42.0;MQ0=0;MQRankSum=-2.858;QD=16.32;ReadPosRankSum=2.223	GT:AD:DP:GQ:PL	0/1:12,12:24:99:420,0,384
chrX	511603	.	G	A	651.77	PASS	AC=1;AF=0.5;AN=2;BaseQRankSum=1.567;DP=44;Dels=0.0;FS=0.0;HaplotypeScore=0.0;MLEAC=1;MLEAF=0.5;MQ=42.0;MQ0=0;MQRankSum=0.577;QD=14.81;ReadPosRankSum=1.025	GT:AD:DP:GQ:PL	0/1:24,20:44:99:680,0,803
chrX	572683	.	G	A	1657.77	PASS	AC=1;AF=0.5;AN=2;BaseQRankSum=1.369;DP=89;Dels=0.0;FS=0.817;HaplotypeScore=0.0;MLEAC=1;MLEAF=0.5;MQ=42.0;MQ0=0;MQRankSum=2.948;QD=18.63;ReadPosRankSum=0.732	GT:AD:DP:GQ:PL	0/1:39,50:89:99:1686,0,1249
chrX	587546	.	C	T	919.77	PASS	AC=1;AF=0.5;AN=2;BaseQRankSum=-1.551;DP=64;Dels=0.0;FS=9.111;HaplotypeScore=0.0;MLEAC=1;MLEAF=0.5;MQ=42.0;MQ0=0;MQRankSum=0.526;QD=14.37;ReadPosRankSum=-0.135	GT:AD:DP:GQ:PL	0/1:35,29:64:99:948,0,1245
chrX	610557	.	G	A	832.77	PASS	AC=1;AF=0.5;AN=2;BaseQRankSum=-0.751;DP=52;Dels=0.0;FS=0.0;HaplotypeScore=0.0;MLEAC=1;MLEAF=0.5;MQ=42.0;MQ0=0;MQRankSum=-1.026;QD=16.01;ReadPosRankSum=-0.788	GT:AD:DP:GQ:PL	0/1:27,25:52:99:861,0,950
chrX	651224	.	G	A	862.77	PASS	AC=1;AF=0.5;AN=2;BaseQRankSum=2.253;DP=52;Dels=0.0;FS=12.881;HaplotypeScore=0.0;MLEAC=1;MLEAF=0.5;MQ=42.0;MQ0=0;MQRankSum=0.293;QD=16.59;ReadPosRankSum=0.22	GT:AD:DP:GQ:PL	0/1:27,25:52:99:891,0,872
chrX	663964	.	C	T	341.77	PASS	AC=1;AF=0.5;AN=2;BaseQRankSum=0.235;DP=28;Dels=0.0;FS=3.616;HaplotypeScore=0.0;MLEAC=1;MLEAF=0.5;MQ=42.0;MQ0=0;MQRankSum=0.894;QD=12.21;ReadPosRankSum=-0.564	GT:AD:DP:GQ:PL	0/1:17,11:28:99:370,0,549
chrX	682488	.	G	A	673.77	PASS	AC=1;AF=0.5;AN=2;BaseQRankSum=0.914;DP=56;Dels=0.0;FS=1.081;HaplotypeScore=0.0;MLEAC=1;MLEAF=0.5;MQ=42.0;MQ0=0;MQRankSum=-0.085;QD=12.03;ReadPosRankSum=1.422	GT:AD:DP:GQ:PL	0/1:35,21:56:99:702,0,1231
chrXI	7501	.	G	A	426.77	PASS	AC=1;AF=0.5;AN=2;BaseQRankSum=0.844;DP=32;Dels=0.0;FS=2.013;HaplotypeScore=0.0;MLEAC=1;MLEAF=0.5;MQ=42.0;MQ0=0;MQRankSum=-0.307;QD=13.34;ReadPosRankSum=0.345	GT:AD:DP:GQ:PL	0/1:19,13:32:99:455,0,627
chrXI	39892	.	C	T	665.77	PASS	AC=1;AF=0.5;AN=2;BaseQRankSum=-1.124;DP=65;Dels=0.0;FS=3.652;HaplotypeScore=3.9788;MLEAC=1;MLEAF=0.5;MQ=41.78;MQ0=0;MQRankSum=0.276;QD=10.24;ReadPosRankSum=-0.7	GT:AD:DP:GQ:PL	0/1:42,22:65:99:694,0,1502
chrXI	53733	.	C	T	584.77	PASS	AC=1;AF=0.5;AN=2;BaseQRankSum=2.113;DP=44;Dels=0.0;FS=1.567;HaplotypeScore=0.0;MLEAC=1;MLEAF=0.5;MQ=42.0;MQ0=0;MQRankSum=1.659;QD=13.29;ReadPosRankSum=1.11	GT:AD:DP:GQ:PL	0/1:26,18:44:99:613,0,928
chrXI	82958	.	C	T	735.77	PASS	AC=1;AF=0.5;AN=2;BaseQRankSum=-0.425;DP=51;Dels=0.0;FS=4.235;HaplotypeScore=0.0;MLEAC=1;MLEAF=0.5;MQ=41.72;MQ0=0;MQRankSum=-0.104;QD=14.43;ReadPosRankSum=1.179	GT:AD:DP:GQ:PL	0/1:27,24:51:99:764,0,866
chrXI	106277	.	C	T	1096.77	PASS	AC=1;AF=0.5;AN=2;BaseQRankSum=-1.397;DP=58;Dels=0.0;FS=5.471;HaplotypeScore=0.0;MLEAC=1;MLEAF=0.5;MQ=42.0;MQ0=0;MQRankSum=0.292;QD=18.91;ReadPosRankSum=-2.676	GT:AD:DP:GQ:PL	0/1:24,34:58:99:1125,0,771
chrXI	131722	.	C	T	865.77	PASS	AC=1;AF=0.5;AN=2;BaseQRankSum=-0.423;DP=57;Dels=0.0;FS=1.007;HaplotypeScore=0.0;MLEAC=1;MLEAF=0.5;MQ=42.0;MQ0=0;MQRankSum=1.429;QD=15.19;ReadPosRankSum=-0.583	GT:AD:DP:GQ:PL	0/1:29,28:57:99:894,0,960
chrXI	152265	.	C	T	878.77	PASS	AC=1;AF=0.5;AN=2;BaseQRankSum=2.029;DP=46;Dels=0.0;FS=4.746;HaplotypeScore=0.0;MLEAC=1;MLEAF=0.5;MQ=42.0;MQ0=0;MQRankSum=0.419;QD=19.1;ReadPosRankSum=0.904	GT:AD:DP:GQ:PL	0/1:21,25:46:99:907,0,709
chrXI	156172	.	G	A	888.77	PASS	AC=1;AF=0.5;AN=2;BaseQRankSum=1.524;DP=55;Dels=0.0;FS=4.497;HaplotypeScore=0.0;MLEAC=1;MLEAF=0.5;MQ=42.0;MQ0=0;MQRankSum=1.641;QD=16.16;ReadPosRankSum=-1.322	GT:AD:DP:GQ:PL	0/1:28,27:55:99:917,0,960
chrXI	164961	.	C	T	1425.77	PASS	AC=1;AF=0.5;AN=2;BaseQRankSum=0.937;DP=86;Dels=0.0;FS=0.0;HaplotypeScore=0.0;MLEAC=1;MLEAF=0.5;MQ=42.0;MQ0=0;MQRankSum=0.373;QD=16.58;ReadPosRankSum=2.082	GT:AD:DP:GQ:PL	0/1:39,47:86:99:1454,0,1133
chrXI	164996	.	G	A	600.77	PASS	AC=1;AF=0.5;AN=2;BaseQRankSum=1.495;DP=52;Dels=0.0;FS=4.815;HaplotypeScore=0.0;MLEAC=1;MLEAF=0.5;MQ=42.0;MQ0=0;MQRankSum=0.216;QD=11.55;ReadPosRankSum=0.047	GT:AD:DP:GQ:PL	0/1:32,20:52:99:629,0,1091
chrXI	165707	.	G	A	930.77	PASS	AC=1;AF=0.5;AN=2;BaseQRankSum=0.95;DP=57;Dels=0.0;FS=12.438;HaplotypeScore=0.0;MLEAC=1;MLEAF=0.5;MQ=42.0;MQ0=0;MQRankSum=-1.301;QD=16.33;ReadPosRankSum=0.774	GT:AD:DP:GQ:PL	0/1:28,29:57:99:959,0,932
chrXI	166605	.	C	T	1084.77	PASS	AC=1;AF=0.5;AN=2;BaseQRankSum=0.172;DP=57;Dels=0.0;FS=0.0;HaplotypeScore=0.0;MLEAC=1;MLEAF=0.5;MQ=42.0;MQ0=0;MQRankSum=1.041;QD=19.03;ReadPosRankSum=-0.008	GT:AD:DP:GQ:PL	0/1:22,35:57:99:1113,0,676
chrXI	171608	.	G	A	870.77	PASS	AC=1;AF=0.5;AN=2;BaseQRankSum=-0.222;DP=66;Dels=0.0;FS=2.334;HaplotypeScore=0.0;MLEAC=1;MLEAF=0.5;MQ=42.0;MQ0=0;MQRankSum=-0.43;QD=13.19;ReadPosRankSum=0.887	GT:AD:DP:GQ:PL	0/1:39,27:66:99:899,0,1312
chrXI	180781	.	C	T	237.77	PASS	AC=1;AF=0.5;AN=2;BaseQRankSum=0.179;DP=24;Dels=0.0;FS=1.685;HaplotypeScore=0.0;MLEAC=1;MLEAF=0.5;MQ=42.0;MQ0=0;MQRankSum=-0.358;QD=9.91;ReadPosRankSum=0.477	GT:AD:DP:GQ:PL	0/1:15,9:24:99:266,0,470
chrXI	182503	.	C	T	206.77	PASS	AC=1;AF=0.5;AN=2;BaseQRankSum=0.833;DP=21;Dels=0.0;FS=4.876;HaplotypeScore=0.0;MLEAC=1;MLEAF=0.5;MQ=42.0;MQ0=0;MQRankSum=0.905;QD=9.85;ReadPosRankSum=0.76	GT:AD:DP:GQ:PL	0/1:13,8:21:99:235,0,427
chrXI	185101	.	G	A	1021.77	PASS	AC=1;AF=0.5;AN=2;BaseQRankSum=1.855;DP=58;Dels=0.0;FS=5.795;HaplotypeScore=0.0;MLEAC=1;MLEAF=0.5;MQ=42.0;MQ0=0;MQRankSum=-1.294;QD=17.62;ReadPosRankSum=1.481	GT:AD:DP:GQ:PL	0/1:27,31:58:99:1050,0,907
chrXI	237259	.	G	A	537.77	PASS	AC=1;AF=0.5;AN=2;BaseQRankSum=1.573;DP=35;Dels=0.0;FS=10.627;HaplotypeScore=0.0;MLEAC=1;MLEAF=0.5;MQ=42.0;MQ0=0;MQRankSum=0.381;QD=15.36;ReadPosRankSum=-0.447	GT:AD:DP:GQ:PL	0/1:19,16:35:99:566,0,585
chrXI	247294	.	G	A	1479.77	PASS	AC=1;AF=0.5;AN=2;BaseQRankSum=1.985;DP=82;Dels=0.0;FS=2.975;HaplotypeScore=0.0;MLEAC=1;MLEAF=0.5;MQ=42.0;MQ0=0;MQRankSum=-1.372;QD=18.05;ReadPosRankSum=0.237	GT:AD:DP:GQ:PL	0/1:38,44:82:99:1508,0,1210
chrXI	259203	.	C	T	385.77	PASS	AC=1;AF=0.5;AN=2;BaseQRankSum=-0.805;DP=27;Dels=0.0;FS=1.527;HaplotypeScore=0.0;MLEAC=1;MLEAF=0.5;MQ=42.0;MQ0=0;MQRankSum=-1.147;QD=14.29;ReadPosRankSum=-0.366	GT:AD:DP:GQ:PL	0/1:15,12:27:99:414,0,544
chrXI	263956	.	C	T	1255.77	PASS	AC=1;AF=0.5;AN=2;BaseQRankSum=2.249;DP=78;Dels=0.0;FS=0.872;HaplotypeScore=0.0;MLEAC=1;MLEAF=0.5;MQ=41.95;MQ0=0;MQRankSum=-0.72;QD=16.1;ReadPosRankSum=1.549	GT:AD:DP:GQ:PL	0/1:39,39:78:99:1284,0,1316
chrXI	269751	.	C	T	611.77	PASS	AC=1;AF=0.5;AN=2;BaseQRankSum=-1.445;DP=45;Dels=0.0;FS=5.293;HaplotypeScore=0.0;MLEAC=1;MLEAF=0.5;MQ=42.0;MQ0=0;MQRankSum=-0.808;QD=13.59;ReadPosRankSum=-2.195	GT:AD:DP:GQ:PL	0/1:24,21:45:99:640,0,667
chrXI	282844	.	C	T	608.77	PASS	AC=1;AF=0.5;AN=2;BaseQRankSum=0.719;DP=44;Dels=0.0;FS=0.0;HaplotypeScore=0.0;MLEAC=1;MLEAF=0.5;MQ=42.0;MQ0=0;MQRankSum=0.059;QD=13.84;ReadPosRankSum=-0.719	GT:AD:DP:GQ:PL	0/1:24,20:44:99:637,0,784
chrXI	353961	.	C	T	1247.77	PASS	AC=1;AF=0.5;AN=2;BaseQRankSum=-1.624;DP=68;Dels=0.0;FS=0.0;HaplotypeScore=0.0;MLEAC=1;MLEAF=0.5;MQ=42.0;MQ0=0;MQRankSum=-0.191;QD=18.35;ReadPosRankSum=-1.377	GT:AD:DP:GQ:PL	0/1:30,38:68:99:1276,0,997
chrXI	404090	.	C	T	649.77	PASS	AC=1;AF=0.5;AN=2;BaseQRankSum=0.728;DP=44;Dels=0.0;FS=4.288;HaplotypeScore=0.0;MLEAC=1;MLEAF=0.5;MQ=42.0;MQ0=0;MQRankSum=1.104;QD=14.77;ReadPosRankSum=-0.728	GT:AD:DP:GQ:PL	0/1:23,21:44:99:678,0,765
chrXI	437551	.	G	A	1004.77	PASS	AC=1;AF=0.5;AN=2;BaseQRankSum=-0.578;DP=52;Dels=0.0;FS=1.044;HaplotypeScore=0.0;MLEAC=1;MLEAF=0.5;MQ=42.0;MQ0=0;MQRankSum=-1.343;QD=19.32;ReadPosRankSum=-1.809	GT:AD:DP:GQ:PL	0/1:21,31:52:99:1033,0,708
chrXI	473494	.	G	A	584.77	PASS	AC=1;AF=0.5;AN=2;BaseQRankSum=-0.475;DP=32;Dels=0.0;FS=8.478;HaplotypeScore=0.0;MLEAC=1;MLEAF=0.5;MQ=41.07;MQ0=0;MQRankSum=2.032;QD=18.27;ReadPosRankSum=0.589	GT:AD:DP:GQ:PL	0/1:14,18:32:99:613,0,447
chrXI	521069	.	C	T	501.77	PASS	AC=1;AF=0.5;AN=2;BaseQRankSum=0.243;DP=39;Dels=0.0;FS=8.172;HaplotypeScore=0.0;MLEAC=1;MLEAF=0.5;MQ=42.0;MQ0=0;MQRankSum=-0.186;QD=12.87;ReadPosRankSum=-0.1	GT:AD:DP:GQ:PL	0/1:23,16:39:99:530,0,779
chrXI	552010	.	C	T	752.77	PASS	AC=1;AF=0.5;AN=2;BaseQRankSum=1.166;DP=52;Dels=0.0;FS=0.0;HaplotypeScore=0.0;MLEAC=1;MLEAF=0.5;MQ=41.72;MQ0=0;MQRankSum=-0.633;QD=14.48;ReadPosRankSum=1.092	GT:AD:DP:GQ:PL	0/1:28,24:52:99:781,0,917
chrXI	552538	.	C	T	307.77	PASS	AC=1;AF=0.5;AN=2;BaseQRankSum=0.202;DP=29;Dels=0.0;FS=6.251;HaplotypeScore=0.0;MLEAC=1;MLEAF=0.5;MQ=42.0;MQ0=0;MQRankSum=0.832;QD=10.61;ReadPosRankSum=-1.416	GT:AD:DP:GQ:PL	0/1:18,11:29:99:336,0,598
chrXI	559075	.	C	T	846.77	PASS	AC=1;AF=0.5;AN=2;BaseQRankSum=-0.628;DP=45;Dels=0.0;FS=11.798;HaplotypeScore=0.0;MLEAC=1;MLEAF=0.5;MQ=42.0;MQ0=0;MQRankSum=0.202;QD=18.82;ReadPosRankSum=-1.695	GT:AD:DP:GQ:PL	0/1:16,29:45:99:875,0,430
chrXI	559404	.	C	T	472.77	PASS	AC=1;AF=0.5;AN=2;BaseQRankSum=1.312;DP=26;Dels=0.0;FS=10.922;HaplotypeScore=0.0;MLEAC=1;MLEAF=0.5;MQ=42.0;MQ0=0;MQRankSum=-1.106;QD=18.18;ReadPosRankSum=0.437	GT:AD:DP:GQ:PL	0/1:12,14:26:99:501,0,407
chrXI	590721	.	C	T	1242.77	PASS	AC=1;AF=0.5;AN=2;BaseQRankSum=-2.728;DP=80;Dels=0.0;FS=4.305;HaplotypeScore=0.0;MLEAC=1;MLEAF=0.5;MQ=42.0;MQ0=0;MQRankSum=0.13;QD=15.53;ReadPosRankSum=0.476	GT:AD:DP:GQ:PL	0/1:40,40:80:99:1271,0,1371
chrXI	605608	.	C	T	363.77	PASS	AC=1;AF=0.5;AN=2;BaseQRankSum=2.554;DP=23;Dels=0.0;FS=7.144;HaplotypeScore=0.0;MLEAC=1;MLEAF=0.5;MQ=42.0;MQ0=0;MQRankSum=-0.646;QD=15.82;ReadPosRankSum=0.215	GT:AD:DP:GQ:PL	0/1:12,11:23:99:392,0,425
chrXI	613811	.	G	A	1807.77	PASS	AC=2;AF=1.0;AN=2;DP=48;Dels=0.0;FS=0.0;HaplotypeScore=0.0;MLEAC=2;MLEAF=1.0;MQ=41.69;MQ0=0;QD=30.29	GT:AD:DP:GQ:PL	1/1:0,48:48:99:1836,141,0
chrXII	39552	.	C	T	852.77	PASS	AC=1;AF=0.5;AN=2;BaseQRankSum=-0.483;DP=39;Dels=0.0;FS=8.081;HaplotypeScore=0.0;MLEAC=1;MLEAF=0.5;MQ=42.0;MQ0=0;MQRankSum=-0.22;QD=21.87;ReadPosRankSum=-0.952	GT:AD:DP:GQ:PL	0/1:14,25:39:99:881,0,442
chrXII	53134	.	G	A	940.77	PASS	AC=1;AF=0.5;AN=2;BaseQRankSum=-0.376;DP=52;Dels=0.0;FS=0.0;HaplotypeScore=0.0;MLEAC=1;MLEAF=0.5;MQ=42.0;MQ0=0;MQRankSum=1.441;QD=18.09;ReadPosRankSum=-0.119	GT:AD:DP:GQ:PL	0/1:24,28:52:99:969,0,813
chrXII	72080	.	G	A	1097.77	PASS	AC=1;AF=0.5;AN=2;BaseQRankSum=0.056;DP=67;Dels=0.0;FS=9.422;HaplotypeScore=0.0;MLEAC=1;MLEAF=0.5;MQ=42.0;MQ0=0;MQRankSum=-0.044;QD=16.38;ReadPosRankSum=0.132	GT:AD:DP:GQ:PL	0/1:34,33:67:99:1126,0,1175
chrXII	136755	.	C	T	1303.77	PASS	AC=1;AF=0.5;AN=2;BaseQRankSum=1.901;DP=71;Dels=0.0;FS=3.393;HaplotypeScore=0.0;MLEAC=1;MLEAF=0.5;MQ=42.0;MQ0=0;MQRankSum=-0.768;QD=18.36;ReadPosRankSum=-0.272	GT:AD:DP:GQ:PL	0/1:32,39:71:99:1332,0,1067
chrXII	174064	.	C	T	1167.77	PASS	AC=1;AF=0.5;AN=2;BaseQRankSum=0.975;DP=64;Dels=0.0;FS=5.321;HaplotypeScore=0.0;MLEAC=1;MLEAF=0.5;MQ=42.0;MQ0=0;MQRankSum=0.895;QD=18.25;ReadPosRankSum=0.706	GT:AD:DP:GQ:PL	0/1:30,34:64:99:1196,0,994
chrXII	234417	.	C	T	333.77	PASS	AC=1;AF=0.5;AN=2;BaseQRankSum=0.356;DP=26;Dels=0.0;FS=0.0;HaplotypeScore=0.0;MLEAC=1;MLEAF=0.5;MQ=41.18;MQ0=1;MQRankSum=0.465;QD=12.84;ReadPosRankSum=-1.177	GT:AD:DP:GQ:PL	0/1:11,15:26:99:362,0,345
chrXII	242187	.	C	T	291.77	PASS	AC=1;AF=0.5;AN=2;BaseQRankSum=0.756;DP=36;Dels=0.0;FS=3.576;HaplotypeScore=0.0;MLEAC=1;MLEAF=0.5;MQ=42.0;MQ0=0;MQRankSum=0.515;QD=8.1;ReadPosRankSum=0.721	GT:AD:DP:GQ:PL	0/1:25,11:36:99:320,0,826
chrXII	260596	.	C	T	1368.77	PASS	AC=2;AF=1.0;AN=2;DP=36;Dels=0.0;FS=0.0;HaplotypeScore=0.0;MLEAC=2;MLEAF=1.0;MQ=42.0;MQ0=0;QD=36.99	GT:AD:DP:GQ:PL	1/1:0,36:36:99:1397,105,0
chrXII	276803	.	G	A	257.77	PASS	AC=1;AF=0.5;AN=2;BaseQRankSum=-1.582;DP=27;Dels=0.0;FS=18.187;HaplotypeScore=0.0;MLEAC=1;MLEAF=0.5;MQ=42.0;MQ0=0;MQRankSum=0.326;QD=9.55;ReadPosRankSum=0.075	GT:AD:DP:GQ:PL	0/1:17,10:27:99:286,0,582
chrXII	281013	.	G	A	238.77	PASS	AC=1;AF=0.5;AN=2;BaseQRankSum=-4.268;DP=27;Dels=0.0;FS=52.231;HaplotypeScore=2.7293;MLEAC=1;MLEAF=0.5;MQ=42.0;MQ0=0;MQRankSum=0.962;QD=8.84;ReadPosRankSum=-0.321	GT:AD:DP:GQ:PL	0/1:16,11:27:99:267,0,559
chrXII	290104	.	G	A	550.77	PASS	AC=1;AF=0.5;AN=2;BaseQRankSum=0.673;DP=28;Dels=0.0;FS=4.494;HaplotypeScore=0.0;MLEAC=1;MLEAF=0.5;MQ=42.0;MQ0=0;MQRankSum=-0.255;QD=19.67;ReadPosRankSum=1.602	GT:AD:DP:GQ:PL	0/1:12,16:28:99:579,0,414
chrXII	301521	.	C	T	1330.77	PASS	AC=1;AF=0.5;AN=2;BaseQRankSum=-0.354;DP=67;Dels=0.0;FS=0.976;HaplotypeScore=0.0;MLEAC=1;MLEAF=0.5;MQ=41.75;MQ0=0;MQRankSum=-0.019;QD=19.86;ReadPosRankSum=-0.521	GT:AD:DP:GQ:PL	0/1:26,41:67:99:1359,0,879
chrXII	348573	.	G	A	169.77	PASS	AC=1;AF=0.5;AN=2;BaseQRankSum=0.163;DP=16;Dels=0.0;FS=0.0;HaplotypeScore=0.0;MLEAC=1;MLEAF=0.5;MQ=41.76;MQ0=0;MQRankSum=-0.054;QD=10.61;ReadPosRankSum=0.271	GT:AD:DP:GQ:PL	0/1:10,6:16:99:198,0,322
chrXII	348716	.	C	T	137.77	PASS	AC=1;AF=0.5;AN=2;BaseQRankSum=-0.766;DP=15;Dels=0.0;FS=10.71;HaplotypeScore=7.8227;MLEAC=1;MLEAF=0.5;MQ=41.74;MQ0=0;MQRankSum=-0.53;QD=9.18;ReadPosRankSum=1.709	GT:AD:DP:GQ:PL	0/1:9,6:15:99:166,0,252
chrXII	368922	.	C	T	854.77	PASS	AC=1;AF=0.5;AN=2;BaseQRankSum=-1.057;DP=59;Dels=0.0;FS=8.317;HaplotypeScore=0.0;MLEAC=1;MLEAF=0.5;MQ=42.0;MQ0=0;MQRankSum=0.449;QD=14.49;ReadPosRankSum=-0.358	GT:AD:DP:GQ:PL	0/1:32,27:59:99:883,0,1113
chrXII	369141	.	C	T	751.77	PASS	AC=1;AF=0.5;AN=2;BaseQRankSum=-1.001;DP=54;Dels=0.0;FS=1.208;HaplotypeScore=0.0;MLEAC=1;MLEAF=0.5;MQ=42.0;MQ0=0;MQRankSum=1.558;QD=13.92;ReadPosRankSum=0.2	GT:AD:DP:GQ:PL	0/1:30,24:54:99:780,0,1016
chrXII	375842	.	C	T	1769.77	PASS	AC=1;AF=0.5;AN=2;BaseQRankSum=-1.385;DP=81;Dels=0.0;FS=0.0;HaplotypeScore=0.0;MLEAC=1;MLEAF=0.5;MQ=42.0;MQ0=0;MQRankSum=0.452;QD=21.85;ReadPosRankSum=-1.501	GT:AD:DP:GQ:PL	0/1:31,50:81:99:1798,0,1057
chrXII	383239	.	C	T	688.77	PASS	AC=1;AF=0.5;AN=2;BaseQRankSum=-0.319;DP=46;Dels=0.0;FS=8.105;HaplotypeScore=0.0;MLEAC=1;MLEAF=0.5;MQ=42.0;MQ0=0;MQRankSum=0.209;QD=14.97;ReadPosRankSum=0.363	GT:AD:DP:GQ:PL	0/1:24,22:46:99:717,0,802
chrXII	493858	.	G	A	1093.77	PASS	AC=1;AF=0.5;AN=2;BaseQRankSum=0.708;DP=75;Dels=0.0;FS=0.0;HaplotypeScore=0.0;MLEAC=1;MLEAF=0.5;MQ=42.0;MQ0=0;MQRankSum=1.112;QD=14.58;ReadPosRankSum=0.335	GT:AD:DP:GQ:PL	0/1:41,34:75:99:1122,0,1381
chrXII	498975	.	C	T	308.77	PASS	AC=1;AF=0.5;AN=2;BaseQRankSum=1.525;DP=25;Dels=0.0;FS=39.678;HaplotypeScore=0.6651;MLEAC=1;MLEAF=0.5;MQ=42.0;MQ0=0;MQRankSum=-0.139;QD=12.35;ReadPosRankSum=2.579	GT:AD:DP:GQ:PL	0/1:15,10:25:99:337,0,530
chrXII	547534	.	G	A	485.77	PASS	AC=1;AF=0.5;AN=2;BaseQRankSum=-1.732;DP=25;Dels=0.0;FS=23.617;HaplotypeScore=7.9729;MLEAC=1;MLEAF=0.5;MQ=41.27;MQ0=0;MQRankSum=0.781;QD=19.43;ReadPosRankSum=0.645	GT:AD:DP:GQ:PL	0/1:5,20:25:28:514,0,28
chrXII	550556	.	C	T	221.77	PASS	AC=1;AF=0.5;AN=2;BaseQRankSum=0.536;DP=12;Dels=0.0;FS=6.532;HaplotypeScore=0.0;MLEAC=1;MLEAF=0.5;MQ=42.0;MQ0=0;MQRankSum=1.599;QD=18.48;ReadPosRankSum=0.929	GT:AD:DP:GQ:PL	0/1:4,8:12:99:250,0,126
chrXII	633979	.	C	T	525.77	PASS	AC=1;AF=0.5;AN=2;BaseQRankSum=0.271;DP=27;Dels=0.0;FS=0.0;HaplotypeScore=0.0;MLEAC=1;MLEAF=0.5;MQ=42.0;MQ0=0;MQRankSum=-1.456;QD=19.47;ReadPosRankSum=-1.604	GT:AD:DP:GQ:PL	0/1:11,16:27:99:554,0,383
chrXII	635083	.	G	A	772.77	PASS	AC=1;AF=0.5;AN=2;BaseQRankSum=0.2;DP=57;Dels=0.0;FS=0.0;HaplotypeScore=0.0;MLEAC=1;MLEAF=0.5;MQ=41.74;MQ0=0;MQRankSum=1.466;QD=13.56;ReadPosRankSum=-2.091	GT:AD:DP:GQ:PL	0/1:31,26:57:99:801,0,1051
chrXII	636751	.	C	T	882.77	PASS	AC=1;AF=0.5;AN=2;BaseQRankSum=0.758;DP=49;Dels=0.0;FS=3.167;HaplotypeScore=0.0;MLEAC=1;MLEAF=0.5;MQ=42.0;MQ0=0;MQRankSum=0.212;QD=18.02;ReadPosRankSum=2.051	GT:AD:DP:GQ:PL	0/1:21,28:49:99:911,0,677
chrXII	650742	.	G	A	746.77	PASS	AC=1;AF=0.5;AN=2;BaseQRankSum=1.376;DP=41;Dels=0.0;FS=0.0;HaplotypeScore=0.0;MLEAC=1;MLEAF=0.5;MQ=42.0;MQ0=0;MQRankSum=0.2;QD=18.21;ReadPosRankSum=0.521	GT:AD:DP:GQ:PL	0/1:16,25:41:99:775,0,504
chrXII	685056	.	C	T	238.77	PASS	AC=1;AF=0.5;AN=2;BaseQRankSum=0.91;DP=33;Dels=0.0;FS=0.0;HaplotypeScore=0.0;MLEAC=1;MLEAF=0.5;MQ=42.0;MQ0=0;MQRankSum=0.95;QD=7.24;ReadPosRankSum=-0.141	GT:AD:DP:GQ:PL	0/1:24,9:33:99:267,0,847
chrXII	732881	.	C	T	1408.77	PASS	AC=1;AF=0.5;AN=2;BaseQRankSum=-0.019;DP=147;Dels=0.0;FS=3.427;HaplotypeScore=0.0;MLEAC=1;MLEAF=0.5;MQ=41.7;MQ0=0;MQRankSum=0.737;QD=9.58;ReadPosRankSum=0.345	GT:AD:DP:GQ:PL	0/1:101,46:147:99:1437,0,3596
chrXII	838817	.	G	A	1326.77	PASS	AC=1;AF=0.5;AN=2;BaseQRankSum=0.621;DP=67;Dels=0.0;FS=3.498;HaplotypeScore=0.0;MLEAC=1;MLEAF=0.5;MQ=42.0;MQ0=0;MQRankSum=-0.281;QD=19.8;ReadPosRankSum=1.38	GT:AD:DP:GQ:PL	0/1:24,43:67:99:1355,0,721
chrXII	868590	.	C	T	261.77	PASS	AC=1;AF=0.5;AN=2;BaseQRankSum=2.363;DP=16;Dels=0.0;FS=0.0;HaplotypeScore=0.0;MLEAC=1;MLEAF=0.5;MQ=42.0;MQ0=0;MQRankSum=-0.473;QD=16.36;ReadPosRankSum=2.258	GT:AD:DP:GQ:PL	0/1:8,8:16:99:290,0,204
chrXII	872422	.	C	T	921.77	PASS	AC=1;AF=0.5;AN=2;BaseQRankSum=-0.922;DP=64;Dels=0.0;FS=0.0;HaplotypeScore=0.0;MLEAC=1;MLEAF=0.5;MQ=42.0;MQ0=0;MQRankSum=-1.043;QD=14.4;ReadPosRankSum=-0.034	GT:AD:DP:GQ:PL	0/1:34,30:64:99:950,0,1206
chrXII	877896	.	C	T	1473.77	PASS	AC=1;AF=0.5;AN=2;BaseQRankSum=1.18;DP=93;Dels=0.0;FS=3.919;HaplotypeScore=0.0;MLEAC=1;MLEAF=0.5;MQ=41.84;MQ0=0;MQRankSum=0.065;QD=15.85;ReadPosRankSum=-0.204	GT:AD:DP:GQ:PL	0/1:47,46:93:99:1502,0,1511
chrXII	888646	.	G	A	223.77	PASS	AC=1;AF=0.5;AN=2;BaseQRankSum=0.529;DP=12;Dels=0.0;FS=0.0;HaplotypeScore=0.0;MLEAC=1;MLEAF=0.5;MQ=42.0;MQ0=0;MQRankSum=0.135;QD=18.65;ReadPosRankSum=-0.38	GT:AD:DP:GQ:PL	0/1:5,7:12:99:252,0,132
chrXII	904520	.	C	T	263.77	PASS	AC=1;AF=0.5;AN=2;BaseQRankSum=-0.382;DP=11;Dels=0.0;FS=2.632;HaplotypeScore=0.0;MLEAC=1;MLEAF=0.5;MQ=42.0;MQ0=0;MQRankSum=0.978;QD=23.98;ReadPosRankSum=-0.382	GT:AD:DP:GQ:PL	0/1:3,8:11:87:292,0,87
chrXII	921568	.	G	A	1219.77	PASS	AC=1;AF=0.5;AN=2;BaseQRankSum=-0.092;DP=80;Dels=0.0;FS=0.916;HaplotypeScore=0.0;MLEAC=1;MLEAF=0.5;MQ=41.8;MQ0=0;MQRankSum=1.151;QD=15.25;ReadPosRankSum=-0.91	GT:AD:DP:GQ:PL	0/1:42,38:80:99:1248,0,1401
chrXII	949632	.	C	T	801.77	PASS	AC=1;AF=0.5;AN=2;BaseQRankSum=1.536;DP=51;Dels=0.0;FS=4.344;HaplotypeScore=0.0;MLEAC=1;MLEAF=0.5;MQ=42.0;MQ0=0;MQRankSum=1.046;QD=15.72;ReadPosRankSum=0.763	GT:AD:DP:GQ:PL	0/1:26,25:51:99:830,0,839
chrXII	1011896	.	C	T	2753.77	PASS	AC=2;AF=1.0;AN=2;DP=73;Dels=0.0;FS=0.0;HaplotypeScore=0.0;MLEAC=2;MLEAF=1.0;MQ=41.49;MQ0=0;QD=25.99	GT:AD:DP:GQ:PL	1/1:0,73:73:99:2782,211,0
chrXII	1011902	.	C	T	2626.77	PASS	AC=2;AF=1.0;AN=2;DP=69;Dels=0.0;FS=0.0;HaplotypeScore=0.0;MLEAC=2;MLEAF=1.0;MQ=41.67;MQ0=0;QD=31.26	GT:AD:DP:GQ:PL	1/1:0,69:69:99:2655,202,0
chrXIII	21100	.	G	A	1095.77	PASS	AC=1;AF=0.5;AN=2;BaseQRankSum=0.899;DP=65;Dels=0.0;FS=0.938;HaplotypeScore=0.0;MLEAC=1;MLEAF=0.5;MQ=42.0;MQ0=0;MQRankSum=-0.072;QD=16.86;ReadPosRankSum=-1.752	GT:AD:DP:GQ:PL	0/1:32,33:65:99:1124,0,1055
chrXIII	27950	.	G	A	201.77	PASS	AC=1;AF=0.5;AN=2;BaseQRankSum=-0.212;DP=16;Dels=0.0;FS=2.246;HaplotypeScore=0.0;MLEAC=1;MLEAF=0.5;MQ=41.07;MQ0=0;MQRankSum=-0.106;QD=12.61;ReadPosRankSum=-0.423	GT:AD:DP:GQ:PL	0/1:9,7:16:99:230,0,290
chrXIII	44388	.	G	A	2372.77	PASS	AC=2;AF=1.0;AN=2;BaseQRankSum=-0.541;DP=65;Dels=0.02;FS=0.0;HaplotypeScore=2.8995;MLEAC=2;MLEAF=1.0;MQ=42.0;MQ0=0;MQRankSum=1.299;QD=30.63;ReadPosRankSum=1.353	GT:AD:DP:GQ:PL	1/1:1,63:64:99:2401,141,0
chrXIII	46012	.	C	T	343.78	PASS	AC=2;AF=1.0;AN=2;DP=9;Dels=0.0;FS=0.0;HaplotypeScore=0.0;MLEAC=2;MLEAF=1.0;MQ=42.0;MQ0=0;QD=31.6	GT:AD:DP:GQ:PL	1/1:0,9:9:27:372,27,0
chrXIII	171083	.	G	A	1106.77	PASS	AC=1;AF=0.5;AN=2;BaseQRankSum=1.609;DP=65;Dels=0.0;FS=0.0;HaplotypeScore=0.0;MLEAC=1;MLEAF=0.5;MQ=42.0;MQ0=0;MQRankSum=-0.19;QD=17.03;ReadPosRankSum=-1.622	GT:AD:DP:GQ:PL	0/1:31,34:65:99:1135,0,984
chrXIII	253732	.	G	A	1259.77	PASS	AC=1;AF=0.5;AN=2;BaseQRankSum=-0.189;DP=85;Dels=0.0;FS=4.25;HaplotypeScore=0.0;MLEAC=1;MLEAF=0.5;MQ=42.0;MQ0=0;MQRankSum=-1.104;QD=14.82;ReadPosRankSum=-1.561	GT:AD:DP:GQ:PL	0/1:44,41:85:99:1288,0,1488
chrXIII	296766	.	G	A	492.77	PASS	AC=1;AF=0.5;AN=2;BaseQRankSum=-0.022;DP=48;Dels=0.0;FS=6.439;HaplotypeScore=0.0;MLEAC=1;MLEAF=0.5;MQ=42.0;MQ0=0;MQRankSum=0.97;QD=10.27;ReadPosRankSum=1.832	GT:AD:DP:GQ:PL	0/1:31,17:48:99:521,0,1015
chrXIII	305606	.	G	A	688.77	PASS	AC=1;AF=0.5;AN=2;BaseQRankSum=-1.204;DP=38;Dels=0.0;FS=0.0;HaplotypeScore=0.734;MLEAC=1;MLEAF=0.5;MQ=42.0;MQ0=0;MQRankSum=-0.558;QD=18.13;ReadPosRankSum=0.47	GT:AD:DP:GQ:PL	0/1:17,21:38:99:717,0,547
chrXIII	342606	.	G	A	958.77	PASS	AC=1;AF=0.5;AN=2;BaseQRankSum=0.711;DP=54;Dels=0.0;FS=1.04;HaplotypeScore=0.0;MLEAC=1;MLEAF=0.5;MQ=42.0;MQ0=0;MQRankSum=-0.867;QD=17.75;ReadPosRankSum=0.416	GT:AD:DP:GQ:PL	0/1:25,29:54:99:987,0,860
chrXIII	395903	.	G	A	855.77	PASS	AC=1;AF=0.5;AN=2;BaseQRankSum=1.859;DP=61;Dels=0.0;FS=6.843;HaplotypeScore=0.0;MLEAC=1;MLEAF=0.5;MQ=42.0;MQ0=0;MQRankSum=-0.226;QD=14.03;ReadPosRankSum=-0.445	GT:AD:DP:GQ:PL	0/1:35,26:61:99:884,0,1184
chrXIII	396348	.	G	A	918.77	PASS	AC=1;AF=0.5;AN=2;BaseQRankSum=2.257;DP=63;Dels=0.0;FS=0.0;HaplotypeScore=0.0;MLEAC=1;MLEAF=0.5;MQ=41.77;MQ0=0;MQRankSum=0.146;QD=14.58;ReadPosRankSum=1.632	GT:AD:DP:GQ:PL	0/1:36,27:63:99:947,0,1195
chrXIII	411830	.	G	A	265.77	PASS	AC=1;AF=0.5;AN=2;BaseQRankSum=-0.435;DP=34;Dels=0.0;FS=0.0;HaplotypeScore=0.0;MLEAC=1;MLEAF=0.5;MQ=41.57;MQ0=0;MQRankSum=0.926;QD=7.82;ReadPosRankSum=0.661	GT:AD:DP:GQ:PL	0/1:24,10:34:99:294,0,823
chrXIII	434188	.	G	A	768.77	PASS	AC=1;AF=0.5;AN=2;BaseQRankSum=0.029;DP=50;Dels=0.0;FS=1.193;HaplotypeScore=0.0;MLEAC=1;MLEAF=0.5;MQ=41.96;MQ0=0;MQRankSum=-1.738;QD=15.38;ReadPosRankSum=-1.777	GT:AD:DP:GQ:PL	0/1:26,24:50:99:797,0,892
chrXIII	453369	.	G	A	1448.77	PASS	AC=1;AF=0.5;AN=2;BaseQRankSum=1.159;DP=81;Dels=0.0;FS=4.84;HaplotypeScore=0.0;MLEAC=1;MLEAF=0.5;MQ=41.98;MQ0=0;MQRankSum=1.831;QD=17.89;ReadPosRankSum=0.866	GT:AD:DP:GQ:PL	0/1:38,43:81:99:1477,0,1156
chrXIII	475737	.	G	A	256.77	PASS	AC=1;AF=0.5;AN=2;BaseQRankSum=-0.929;DP=12;Dels=0.0;FS=0.0;HaplotypeScore=0.0;MLEAC=1;MLEAF=0.5;MQ=42.0;MQ0=0;MQRankSum=1.239;QD=21.4;ReadPosRankSum=1.599	GT:AD:DP:GQ:PL	0/1:4,8:12:99:285,0,128
chrXIII	517426	.	G	A	253.77	PASS	AC=1;AF=0.5;AN=2;BaseQRankSum=0.263;DP=16;Dels=0.0;FS=11.486;HaplotypeScore=0.0;MLEAC=1;MLEAF=0.5;MQ=42.0;MQ0=0;MQRankSum=0.473;QD=15.86;ReadPosRankSum=0.053	GT:AD:DP:GQ:PL	0/1:8,8:16:99:282,0,265
chrXIII	534884	.	G	A	825.77	PASS	AC=1;AF=0.5;AN=2;BaseQRankSum=0.85;DP=54;Dels=0.0;FS=7.687;HaplotypeScore=0.0;MLEAC=1;MLEAF=0.5;MQ=42.0;MQ0=0;MQRankSum=-0.468;QD=15.29;ReadPosRankSum=1.856	GT:AD:DP:GQ:PL	0/1:29,25:54:99:854,0,1010
chrXIII	541768	.	C	T	901.77	PASS	AC=1;AF=0.5;AN=2;BaseQRankSum=-0.639;DP=64;Dels=0.0;FS=9.028;HaplotypeScore=0.0;MLEAC=1;MLEAF=0.5;MQ=42.0;MQ0=0;MQRankSum=0.679;QD=14.09;ReadPosRankSum=-0.222	GT:AD:DP:GQ:PL	0/1:34,30:64:99:930,0,1163
chrXIII	623835	.	G	A	1158.77	PASS	AC=1;AF=0.5;AN=2;BaseQRankSum=-0.954;DP=55;Dels=0.0;FS=1.075;HaplotypeScore=0.0;MLEAC=1;MLEAF=0.5;MQ=42.0;MQ0=0;MQRankSum=-0.656;QD=21.07;ReadPosRankSum=0.551	GT:AD:DP:GQ:PL	0/1:20,35:55:99:1187,0,625
chrXIII	626403	.	C	T	344.77	PASS	AC=1;AF=0.5;AN=2;BaseQRankSum=1.115;DP=19;Dels=0.0;FS=0.0;HaplotypeScore=0.0;MLEAC=1;MLEAF=0.5;MQ=42.0;MQ0=0;MQRankSum=-1.445;QD=18.15;ReadPosRankSum=-0.867	GT:AD:DP:GQ:PL	0/1:8,11:19:99:373,0,243
chrXIII	667454	.	C	T	1070.77	PASS	AC=1;AF=0.5;AN=2;BaseQRankSum=0.98;DP=72;Dels=0.0;FS=6.568;HaplotypeScore=0.0;MLEAC=1;MLEAF=0.5;MQ=42.0;MQ0=0;MQRankSum=-0.516;QD=14.87;ReadPosRankSum=-0.334	GT:AD:DP:GQ:PL	0/1:40,32:72:99:1099,0,1373
chrXIII	667689	.	G	A	938.77	PASS	AC=1;AF=0.5;AN=2;BaseQRankSum=1.439;DP=79;Dels=0.0;FS=14.868;HaplotypeScore=0.0;MLEAC=1;MLEAF=0.5;MQ=42.0;MQ0=0;MQRankSum=1.641;QD=11.88;ReadPosRankSum=-1.945	GT:AD:DP:GQ:PL	0/1:49,30:79:99:967,0,1722
chrXIII	674997	.	G	A	428.77	PASS	AC=1;AF=0.5;AN=2;BaseQRankSum=-0.775;DP=23;Dels=0.0;FS=0.0;HaplotypeScore=0.0;MLEAC=1;MLEAF=0.5;MQ=42.0;MQ0=0;MQRankSum=-0.713;QD=18.64;ReadPosRankSum=0.279	GT:AD:DP:GQ:PL	0/1:10,13:23:99:457,0,342
chrXIII	685296	.	G	A	827.77	PASS	AC=1;AF=0.5;AN=2;BaseQRankSum=0.404;DP=43;Dels=0.0;FS=5.299;HaplotypeScore=0.0;MLEAC=1;MLEAF=0.5;MQ=41.67;MQ0=0;MQRankSum=-1.137;QD=19.25;ReadPosRankSum=0.012	GT:AD:DP:GQ:PL	0/1:19,24:43:99:856,0,657
chrXIII	701576	.	G	A	341.77	PASS	AC=1;AF=0.5;AN=2;BaseQRankSum=-2.282;DP=14;Dels=0.0;FS=8.129;HaplotypeScore=0.0;MLEAC=1;MLEAF=0.5;MQ=42.0;MQ0=0;MQRankSum=-0.822;QD=24.41;ReadPosRankSum=1.552	GT:AD:DP:GQ:PL	0/1:2,12:14:45:370,0,45
chrXIII	763070	.	G	A	399.77	PASS	AC=1;AF=0.5;AN=2;BaseQRankSum=1.795;DP=26;Dels=0.0;FS=1.906;HaplotypeScore=0.0;MLEAC=1;MLEAF=0.5;MQ=42.0;MQ0=0;MQRankSum=-1.385;QD=15.38;ReadPosRankSum=-0.769	GT:AD:DP:GQ:PL	0/1:13,13:26:99:428,0,458
chrXIII	772625	.	C	T	151.77	PASS	AC=1;AF=0.5;AN=2;BaseQRankSum=-3.583;DP=23;Dels=0.0;FS=43.287;HaplotypeScore=3.866;MLEAC=1;MLEAF=0.5;MQ=42.0;MQ0=0;MQRankSum=0.097;QD=6.6;ReadPosRankSum=-3.389	GT:AD:DP:GQ:PL	0/1:15,8:23:99:180,0,536
chrXIII	774832	.	C	T	309.77	PASS	AC=1;AF=0.5;AN=2;BaseQRankSum=-1.79;DP=16;Dels=0.0;FS=5.129;HaplotypeScore=0.0;MLEAC=1;MLEAF=0.5;MQ=42.0;MQ0=0;MQRankSum=-1.139;QD=19.36;ReadPosRankSum=-1.139	GT:AD:DP:GQ:PL	0/1:6,10:16:99:338,0,198
chrXIII	787988	.	G	A	361.77	PASS	AC=1;AF=0.5;AN=2;BaseQRankSum=-1.067;DP=33;Dels=0.0;FS=22.878;HaplotypeScore=0.0;MLEAC=1;MLEAF=0.5;MQ=42.0;MQ0=0;MQRankSum=-0.813;QD=10.96;ReadPosRankSum=0.271	GT:AD:DP:GQ:PL	0/1:18,15:33:99:390,0,564
chrXIII	796962	.	G	A	900.77	PASS	AC=1;AF=0.5;AN=2;BaseQRankSum=-0.085;DP=51;Dels=0.0;FS=0.0;HaplotypeScore=0.0;MLEAC=1;MLEAF=0.5;MQ=41.71;MQ0=0;MQRankSum=-0.805;QD=17.66;ReadPosRankSum=0.312	GT:AD:DP:GQ:PL	0/1:23,28:51:99:929,0,726
chrXIII	858887	.	G	A	499.77	PASS	AC=1;AF=0.5;AN=2;BaseQRankSum=0.754;DP=38;Dels=0.0;FS=1.662;HaplotypeScore=0.0;MLEAC=1;MLEAF=0.5;MQ=42.0;MQ0=0;MQRankSum=-2.291;QD=13.15;ReadPosRankSum=0.192	GT:AD:DP:GQ:PL	0/1:22,16:38:99:528,0,729
chrXIII	865411	.	C	T	186.77	PASS	AC=1;AF=0.5;AN=2;BaseQRankSum=0.914;DP=17;Dels=0.0;FS=15.315;HaplotypeScore=3.6647;MLEAC=1;MLEAF=0.5;MQ=41.88;MQ0=0;MQRankSum=0.337;QD=10.99;ReadPosRankSum=1.684	GT:AD:DP:GQ:PL	0/1:9,8:17:99:215,0,232
chrXIII	899203	.	G	A	187.77	PASS	AC=1;AF=0.5;AN=2;BaseQRankSum=1.031;DP=11;Dels=0.0;FS=0.0;HaplotypeScore=0.0;MLEAC=1;MLEAF=0.5;MQ=42.0;MQ0=0;MQRankSum=0.825;QD=17.07;ReadPosRankSum=1.532	GT:AD:DP:GQ:PL	0/1:5,6:11:99:216,0,170
chrXIII	910523	.	G	A	484.77	PASS	AC=1;AF=0.5;AN=2;BaseQRankSum=-0.991;DP=44;Dels=0.0;FS=0.0;HaplotypeScore=0.0;MLEAC=1;MLEAF=0.5;MQ=42.0;MQ0=0;MQRankSum=0.656;QD=11.02;ReadPosRankSum=-0.68	GT:AD:DP:GQ:PL	0/1:26,18:44:99:513,0,924
chrXIII	910869	.	G	A	131.77	PASS	AC=1;AF=0.5;AN=2;BaseQRankSum=-0.922;DP=45;Dels=0.0;FS=55.539;HaplotypeScore=0.0;MLEAC=1;MLEAF=0.5;MQ=42.0;MQ0=0;MQRankSum=-1.717;QD=2.93;ReadPosRankSum=2.596	GT:AD:DP:GQ:PL	0/1:36,9:45:99:160,0,1228
chrXIII	910871	.	G	A	162.77	PASS	AC=1;AF=0.5;AN=2;BaseQRankSum=-0.979;DP=45;Dels=0.0;FS=59.963;HaplotypeScore=0.0;MLEAC=1;MLEAF=0.5;MQ=42.0;MQ0=0;MQRankSum=0.014;QD=3.62;ReadPosRankSum=2.029	GT:AD:DP:GQ:PL	0/1:36,9:45:99:191,0,1167
chrXIII	915266	.	G	A	1262.77	PASS	AC=1;AF=0.5;AN=2;BaseQRankSum=0.039;DP=92;Dels=0.0;FS=0.801;HaplotypeScore=0.0;MLEAC=1;MLEAF=0.5;MQ=42.0;MQ0=0;MQRankSum=-0.566;QD=13.73;ReadPosRankSum=-0.401	GT:AD:DP:GQ:PL	0/1:51,41:92:99:1291,0,1615
chrXIV	24087	.	G	A	761.77	PASS	AC=1;AF=0.5;AN=2;BaseQRankSum=0.156;DP=35;Dels=0.0;FS=0.0;HaplotypeScore=0.0;MLEAC=1;MLEAF=0.5;MQ=42.0;MQ0=0;MQRankSum=0.052;QD=21.76;ReadPosRankSum=-0.956	GT:AD:DP:GQ:PL	0/1:12,23:35:99:790,0,367
chrXIV	53768	.	C	T	1010.77	PASS	AC=1;AF=0.5;AN=2;BaseQRankSum=-0.912;DP=53;Dels=0.0;FS=8.351;HaplotypeScore=0.0;MLEAC=1;MLEAF=0.5;MQ=42.0;MQ0=0;MQRankSum=-0.767;QD=19.07;ReadPosRankSum=-0.28	GT:AD:DP:GQ:PL	0/1:22,31:53:99:1039,0,734
chrXIV	87774	.	G	A	580.77	PASS	AC=1;AF=0.5;AN=2;BaseQRankSum=1.139;DP=35;Dels=0.0;FS=1.32;HaplotypeScore=2.9841;MLEAC=1;MLEAF=0.5;MQ=41.59;MQ0=0;MQRankSum=0.644;QD=16.59;ReadPosRankSum=-0.248	GT:AD:DP:GQ:PL	0/1:18,17:35:99:609,0,573
chrXIV	157922	.	G	A	653.77	PASS	AC=1;AF=0.5;AN=2;BaseQRankSum=2.728;DP=37;Dels=0.0;FS=1.363;HaplotypeScore=0.0;MLEAC=1;MLEAF=0.5;MQ=41.89;MQ0=0;MQRankSum=0.168;QD=17.67;ReadPosRankSum=0.046	GT:AD:DP:GQ:PL	0/1:17,20:37:99:682,0,569
chrXIV	174387	.	G	A	531.77	PASS	AC=1;AF=0.5;AN=2;BaseQRankSum=1.535;DP=35;Dels=0.0;FS=1.399;HaplotypeScore=0.0;MLEAC=1;MLEAF=0.5;MQ=42.0;MQ0=0;MQRankSum=0.281;QD=15.19;ReadPosRankSum=-1.865	GT:AD:DP:GQ:PL	0/1:18,17:35:99:560,0,577
chrXIV	174512	.	G	A	1019.77	PASS	AC=1;AF=0.5;AN=2;BaseQRankSum=0.444;DP=54;Dels=0.0;FS=1.072;HaplotypeScore=0.0;MLEAC=1;MLEAF=0.5;MQ=42.0;MQ0=0;MQRankSum=-0.531;QD=18.88;ReadPosRankSum=2.045	GT:AD:DP:GQ:PL	0/1:24,30:54:99:1048,0,802
chrXIV	174557	.	G	A	2376.77	PASS	AC=2;AF=1.0;AN=2;DP=60;Dels=0.0;FS=0.0;HaplotypeScore=0.0;MLEAC=2;MLEAF=1.0;MQ=42.0;MQ0=0;QD=32.58	GT:AD:DP:GQ:PL	1/1:0,60:60:99:2405,178,0
chrXIV	174648	.	C	T	683.77	PASS	AC=1;AF=0.5;AN=2;BaseQRankSum=0.966;DP=37;Dels=0.0;FS=4.31;HaplotypeScore=0.0;MLEAC=1;MLEAF=0.5;MQ=42.0;MQ0=0;MQRankSum=-0.138;QD=18.48;ReadPosRankSum=-2.1	GT:AD:DP:GQ:PL	0/1:16,21:37:99:712,0,496
chrXIV	174653	.	G	A	533.77	PASS	AC=1;AF=0.5;AN=2;BaseQRankSum=0.93;DP=34;Dels=0.0;FS=6.435;HaplotypeScore=0.0;MLEAC=1;MLEAF=0.5;MQ=42.0;MQ0=0;MQRankSum=0.586;QD=15.7;ReadPosRankSum=0.62	GT:AD:DP:GQ:PL	0/1:17,17:34:99:562,0,522
chrXIV	178917	.	C	T	495.77	PASS	AC=1;AF=0.5;AN=2;BaseQRankSum=0.503;DP=40;Dels=0.0;FS=1.326;HaplotypeScore=1.9866;MLEAC=1;MLEAF=0.5;MQ=41.63;MQ0=0;MQRankSum=0.014;QD=12.39;ReadPosRankSum=-0.557	GT:AD:DP:GQ:PL	0/1:22,18:40:99:524,0,718
chrXIV	202159	.	C	T	468.77	PASS	AC=1;AF=0.5;AN=2;BaseQRankSum=0.301;DP=25;Dels=0.0;FS=0.0;HaplotypeScore=0.0;MLEAC=1;MLEAF=0.5;MQ=42.0;MQ0=0;MQRankSum=-2.327;QD=18.75;ReadPosRankSum=0.684	GT:AD:DP:GQ:PL	0/1:11,14:25:99:497,0,386
chrXIV	204707	.	C	T	831.77	PASS	AC=1;AF=0.5;AN=2;BaseQRankSum=0.577;DP=44;Dels=0.0;FS=2.931;HaplotypeScore=0.0;MLEAC=1;MLEAF=0.5;MQ=42.0;MQ0=0;MQRankSum=0.978;QD=18.9;ReadPosRankSum=1.261	GT:AD:DP:GQ:PL	0/1:20,24:44:99:860,0,693
chrXIV	233755	.	G	A	744.77	PASS	AC=1;AF=0.5;AN=2;BaseQRankSum=-1.087;DP=42;Dels=0.0;FS=2.719;HaplotypeScore=0.0;MLEAC=1;MLEAF=0.5;MQ=42.0;MQ0=0;MQRankSum=-1.592;QD=17.73;ReadPosRankSum=-1.264	GT:AD:DP:GQ:PL	0/1:19,23:42:99:773,0,652
chrXIV	274365	.	G	A	875.77	PASS	AC=1;AF=0.5;AN=2;BaseQRankSum=1.479;DP=48;Dels=0.0;FS=0.0;HaplotypeScore=0.0;MLEAC=1;MLEAF=0.5;MQ=41.7;MQ0=0;MQRankSum=-0.672;QD=18.25;ReadPosRankSum=1.562	GT:AD:DP:GQ:PL	0/1:22,26:48:99:904,0,739
chrXIV	321171	.	G	A	543.77	PASS	AC=1;AF=0.5;AN=2;BaseQRankSum=-1.4;DP=40;Dels=0.0;FS=2.795;HaplotypeScore=0.9832;MLEAC=1;MLEAF=0.5;MQ=41.64;MQ0=0;MQRankSum=-1.047;QD=13.59;ReadPosRankSum=1.699	GT:AD:DP:GQ:PL	0/1:22,18:40:99:572,0,782
chrXIV	343321	.	G	A	501.77	PASS	AC=1;AF=0.5;AN=2;BaseQRankSum=0.574;DP=46;Dels=0.0;FS=11.996;HaplotypeScore=0.0;MLEAC=1;MLEAF=0.5;MQ=41.69;MQ0=0;MQRankSum=2.104;QD=10.91;ReadPosRankSum=1.564	GT:AD:DP:GQ:PL	0/1:28,18:46:99:530,0,763
chrXIV	372745	.	C	T	1455.77	PASS	AC=1;AF=0.5;AN=2;BaseQRankSum=0.25;DP=92;Dels=0.0;FS=2.794;HaplotypeScore=0.0;MLEAC=1;MLEAF=0.5;MQ=42.0;MQ0=0;MQRankSum=1.148;QD=15.82;ReadPosRankSum=0.945	GT:AD:DP:GQ:PL	0/1:47,45:92:99:1484,0,1533
chrXIV	416596	.	G	A	362.77	PASS	AC=1;AF=0.5;AN=2;BaseQRankSum=2.264;DP=18;Dels=0.0;FS=0.0;HaplotypeScore=0.0;MLEAC=1;MLEAF=0.5;MQ=42.0;MQ0=0;MQRankSum=-1.177;QD=20.15;ReadPosRankSum=0.0	GT:AD:DP:GQ:PL	0/1:7,11:18:99:391,0,187
chrXIV	476664	.	G	A	942.77	PASS	AC=1;AF=0.5;AN=2;BaseQRankSum=0.178;DP=46;Dels=0.0;FS=8.817;HaplotypeScore=0.0;MLEAC=1;MLEAF=0.5;MQ=42.0;MQ0=0;MQRankSum=0.112;QD=20.49;ReadPosRankSum=-1.919	GT:AD:DP:GQ:PL	0/1:19,27:46:99:971,0,647
chrXIV	482620	.	C	T	586.77	PASS	AC=1;AF=0.5;AN=2;BaseQRankSum=0.271;DP=40;Dels=0.0;FS=1.328;HaplotypeScore=0.0;MLEAC=1;MLEAF=0.5;MQ=42.0;MQ0=0;MQRankSum=0.406;QD=14.67;ReadPosRankSum=0.84	GT:AD:DP:GQ:PL	0/1:21,19:40:99:615,0,710
chrXIV	493708	.	G	A	257.9	PASS	AC=1;AF=0.5;AN=2;BaseQRankSum=-0.751;DP=9;Dels=0.0;FS=0.0;HaplotypeScore=0.0;MLEAC=1;MLEAF=0.5;MQ=42.0;MQ0=0;MQRankSum=0.751;QD=28.66;ReadPosRankSum=0.751	GT:AD:DP:GQ:PL	0/1:1,8:9:15:286,0,15
chrXIV	518361	.	G	A	981.77	PASS	AC=1;AF=0.5;AN=2;BaseQRankSum=-0.394;DP=62;Dels=0.0;FS=0.955;HaplotypeScore=0.0;MLEAC=1;MLEAF=0.5;MQ=41.77;MQ0=0;MQRankSum=-0.493;QD=15.83;ReadPosRankSum=0.253	GT:AD:DP:GQ:PL	0/1:31,31:62:99:1010,0,1006
chrXIV	559808	.	C	T	1224.77	PASS	AC=1;AF=0.5;AN=2;BaseQRankSum=-1.639;DP=59;Dels=0.0;FS=0.0;HaplotypeScore=0.0;MLEAC=1;MLEAF=0.5;MQ=42.0;MQ0=0;MQRankSum=-0.704;QD=20.76;ReadPosRankSum=1.164	GT:AD:DP:GQ:PL	0/1:21,38:59:99:1253,0,671
chrXIV	560208	.	C	T	941.77	PASS	AC=1;AF=0.5;AN=2;BaseQRankSum=0.68;DP=67;Dels=0.0;FS=8.533;HaplotypeScore=0.0;MLEAC=1;MLEAF=0.5;MQ=42.0;MQ0=0;MQRankSum=-1.621;QD=14.06;ReadPosRankSum=-0.871	GT:AD:DP:GQ:PL	0/1:39,28:67:99:970,0,1320
chrXIV	579771	.	C	T	1086.77	PASS	AC=1;AF=0.5;AN=2;BaseQRankSum=-0.061;DP=68;Dels=0.0;FS=0.0;HaplotypeScore=0.0;MLEAC=1;MLEAF=0.5;MQ=42.0;MQ0=0;MQRankSum=1.448;QD=15.98;ReadPosRankSum=-0.405	GT:AD:DP:GQ:PL	0/1:35,33:68:99:1115,0,1171
chrXIV	585579	.	C	T	340.77	PASS	AC=1;AF=0.5;AN=2;BaseQRankSum=-0.467;DP=26;Dels=0.0;FS=3.909;HaplotypeScore=0.0;MLEAC=1;MLEAF=0.5;MQ=42.0;MQ0=0;MQRankSum=-0.104;QD=13.11;ReadPosRankSum=0.052	GT:AD:DP:GQ:PL	0/1:15,11:26:99:369,0,539
chrXIV	590000	.	C	T	1232.77	PASS	AC=1;AF=0.5;AN=2;BaseQRankSum=0.496;DP=72;Dels=0.0;FS=6.258;HaplotypeScore=0.0;MLEAC=1;MLEAF=0.5;MQ=42.0;MQ0=0;MQRankSum=-1.149;QD=17.12;ReadPosRankSum=-0.868	GT:AD:DP:GQ:PL	0/1:35,37:72:99:1261,0,1206
chrXIV	716037	.	C	T	477.77	PASS	AC=1;AF=0.5;AN=2;BaseQRankSum=1.145;DP=34;Dels=0.0;FS=1.565;HaplotypeScore=0.0;MLEAC=1;MLEAF=0.5;MQ=42.0;MQ0=0;MQRankSum=1.249;QD=14.05;ReadPosRankSum=0.277	GT:AD:DP:GQ:PL	0/1:19,15:34:99:506,0,664
chrXIV	722687	.	C	T	703.77	PASS	AC=1;AF=0.5;AN=2;BaseQRankSum=-0.571;DP=43;Dels=0.0;FS=2.793;HaplotypeScore=0.0;MLEAC=1;MLEAF=0.5;MQ=42.0;MQ0=0;MQRankSum=-0.498;QD=16.37;ReadPosRankSum=-2.272	GT:AD:DP:GQ:PL	0/1:21,22:43:99:732,0,720
chrXIV	733506	.	G	A	1480.77	PASS	AC=1;AF=0.5;AN=2;BaseQRankSum=2.204;DP=76;Dels=0.0;FS=2.225;HaplotypeScore=0.0;MLEAC=1;MLEAF=0.5;MQ=42.0;MQ0=0;MQRankSum=0.521;QD=19.48;ReadPosRankSum=-0.058	GT:AD:DP:GQ:PL	0/1:32,44:76:99:1509,0,961
chrXIV	734453	.	G	A	1226.77	PASS	AC=1;AF=0.5;AN=2;BaseQRankSum=0.55;DP=73;Dels=0.0;FS=2.264;HaplotypeScore=0.0;MLEAC=1;MLEAF=0.5;MQ=42.0;MQ0=0;MQRankSum=1.295;QD=16.81;ReadPosRankSum=0.75	GT:AD:DP:GQ:PL	0/1:32,41:73:99:1255,0,988
chrXIV	754688	.	G	A	463.77	PASS	AC=1;AF=0.5;AN=2;BaseQRankSum=-0.515;DP=50;Dels=0.0;FS=13.818;HaplotypeScore=0.0;MLEAC=1;MLEAF=0.5;MQ=42.0;MQ0=0;MQRankSum=-2.193;QD=9.28;ReadPosRankSum=-0.495	GT:AD:DP:GQ:PL	0/1:32,18:50:99:492,0,1075
chrXV	137513	.	G	A	937.77	PASS	AC=1;AF=0.5;AN=2;BaseQRankSum=0.02;DP=50;Dels=0.0;FS=4.076;HaplotypeScore=0.0;MLEAC=1;MLEAF=0.5;MQ=42.0;MQ0=0;MQRankSum=0.963;QD=18.76;ReadPosRankSum=-0.334	GT:AD:DP:GQ:PL	0/1:21,29:50:99:966,0,720
chrXV	217491	.	G	A	1176.77	PASS	AC=1;AF=0.5;AN=2;BaseQRankSum=0.472;DP=83;Dels=0.0;FS=2.928;HaplotypeScore=0.0;MLEAC=1;MLEAF=0.5;MQ=42.0;MQ0=0;MQRankSum=-1.434;QD=14.18;ReadPosRankSum=-0.115	GT:AD:DP:GQ:PL	0/1:46,37:83:99:1205,0,1491
chrXV	254203	.	C	T	132.77	PASS	AC=1;AF=0.5;AN=2;BaseQRankSum=1.133;DP=16;Dels=0.0;FS=0.0;HaplotypeScore=0.0;MLEAC=1;MLEAF=0.5;MQ=42.0;MQ0=0;MQRankSum=-0.453;QD=8.3;ReadPosRankSum=1.02	GT:AD:DP:GQ:PL	0/1:11,5:16:99:161,0,399
chrXV	273238	.	G	A	1213.77	PASS	AC=1;AF=0.5;AN=2;BaseQRankSum=-0.224;DP=83;Dels=0.0;FS=11.868;HaplotypeScore=0.0;MLEAC=1;MLEAF=0.5;MQ=42.0;MQ0=0;MQRankSum=-1.111;QD=14.62;ReadPosRankSum=0.663	GT:AD:DP:GQ:PL	0/1:45,38:83:99:1242,0,1578
chrXV	274179	.	G	A	1212.77	PASS	AC=1;AF=0.5;AN=2;BaseQRankSum=-0.65;DP=80;Dels=0.0;FS=4.312;HaplotypeScore=0.0;MLEAC=1;MLEAF=0.5;MQ=41.82;MQ0=0;MQRankSum=-1.142;QD=15.16;ReadPosRankSum=-1.7	GT:AD:DP:GQ:PL	0/1:42,38:80:99:1241,0,1303
chrXV	314697	.	C	T	695.77	PASS	AC=1;AF=0.5;AN=2;BaseQRankSum=-1.298;DP=30;Dels=0.0;FS=1.708;HaplotypeScore=0.0;MLEAC=1;MLEAF=0.5;MQ=42.0;MQ0=0;MQRankSum=0.374;QD=23.19;ReadPosRankSum=0.902	GT:AD:DP:GQ:PL	0/1:10,20:30:99:724,0,329
chrXV	373603	.	G	A	799.77	PASS	AC=1;AF=0.5;AN=2;BaseQRankSum=1.674;DP=47;Dels=0.0;FS=2.152;HaplotypeScore=1.9998;MLEAC=1;MLEAF=0.5;MQ=42.0;MQ0=0;MQRankSum=-2.164;QD=17.02;ReadPosRankSum=-0.437	GT:AD:DP:GQ:PL	0/1:22,25:47:99:828,0,777
chrXV	397833	.	C	T	731.77	PASS	AC=1;AF=0.5;AN=2;BaseQRankSum=-0.01;DP=49;Dels=0.0;FS=0.0;HaplotypeScore=0.0;MLEAC=1;MLEAF=0.5;MQ=41.7;MQ0=0;MQRankSum=0.13;QD=14.93;ReadPosRankSum=-1.092	GT:AD:DP:GQ:PL	0/1:26,23:49:99:760,0,850
chrXV	408176	.	G	A	883.77	PASS	AC=1;AF=0.5;AN=2;BaseQRankSum=0.297;DP=59;Dels=0.0;FS=7.092;HaplotypeScore=0.0;MLEAC=1;MLEAF=0.5;MQ=42.0;MQ0=0;MQRankSum=2.381;QD=14.98;ReadPosRankSum=-0.692	GT:AD:DP:GQ:PL	0/1:32,27:59:99:912,0,1015
chrXV	409600	.	C	T	1075.77	PASS	AC=1;AF=0.5;AN=2;BaseQRankSum=-0.502;DP=72;Dels=0.0;FS=1.388;HaplotypeScore=0.0;MLEAC=1;MLEAF=0.5;MQ=41.8;MQ0=0;MQRankSum=0.908;QD=14.94;ReadPosRankSum=-0.784	GT:AD:DP:GQ:PL	0/1:38,34:72:99:1104,0,1344
chrXV	414390	.	G	A	215.77	PASS	AC=1;AF=0.5;AN=2;BaseQRankSum=-1.847;DP=21;Dels=0.0;FS=10.704;HaplotypeScore=0.0;MLEAC=1;MLEAF=0.5;MQ=42.0;MQ0=0;MQRankSum=0.616;QD=10.27;ReadPosRankSum=-0.253	GT:AD:DP:GQ:PL	0/1:13,8:21:99:244,0,455
chrXV	427312	.	G	A	893.77	PASS	AC=1;AF=0.5;AN=2;BaseQRankSum=1.824;DP=53;Dels=0.0;FS=1.087;HaplotypeScore=0.0;MLEAC=1;MLEAF=0.5;MQ=42.0;MQ0=0;MQRankSum=-0.436;QD=16.86;ReadPosRankSum=0.649	GT:AD:DP:GQ:PL	0/1:26,27:53:99:922,0,901
chrXV	438737	.	C	T	513.77	PASS	AC=1;AF=0.5;AN=2;BaseQRankSum=-0.108;DP=27;Dels=0.0;FS=0.0;HaplotypeScore=0.0;MLEAC=1;MLEAF=0.5;MQ=40.85;MQ0=1;MQRankSum=0.647;QD=19.03;ReadPosRankSum=-0.108	GT:AD:DP:GQ:PL	0/1:10,17:27:99:542,0,283
chrXV	525465	.	G	A	675.77	PASS	AC=1;AF=0.5;AN=2;BaseQRankSum=-0.35;DP=35;Dels=0.0;FS=1.421;HaplotypeScore=0.9998;MLEAC=1;MLEAF=0.5;MQ=41.94;MQ0=0;MQRankSum=0.117;QD=19.31;ReadPosRankSum=-0.517	GT:AD:DP:GQ:PL	0/1:15,20:35:99:704,0,509
chrXV	544813	.	C	T	688.77	PASS	AC=1;AF=0.5;AN=2;BaseQRankSum=-1.798;DP=39;Dels=0.0;FS=1.697;HaplotypeScore=0.0;MLEAC=1;MLEAF=0.5;MQ=42.0;MQ0=0;MQRankSum=0.581;QD=17.66;ReadPosRankSum=-1.6	GT:AD:DP:GQ:PL	0/1:17,22:39:99:717,0,544
chrXV	550362	.	C	T	224.77	PASS	AC=1;AF=0.5;AN=2;BaseQRankSum=1.656;DP=13;Dels=0.0;FS=7.16;HaplotypeScore=0.0;MLEAC=1;MLEAF=0.5;MQ=42.0;MQ0=0;MQRankSum=-0.66;QD=17.29;ReadPosRankSum=-0.935	GT:AD:DP:GQ:PL	0/1:6,7:13:99:253,0,170
chrXV	550595	.	G	A	180.77	PASS	AC=1;AF=0.5;AN=2;BaseQRankSum=-0.101;DP=13;Dels=0.0;FS=5.756;HaplotypeScore=3.9788;MLEAC=1;MLEAF=0.5;MQ=40.9;MQ0=0;MQRankSum=0.66;QD=13.91;ReadPosRankSum=-0.312	GT:AD:DP:GQ:PL	0/1:6,7:13:99:209,0,190
chrXV	551018	.	G	A	1135.77	PASS	AC=1;AF=0.5;AN=2;BaseQRankSum=0.536;DP=63;Dels=0.0;FS=3.629;HaplotypeScore=2.9996;MLEAC=1;MLEAF=0.5;MQ=41.97;MQ0=0;MQRankSum=-0.367;QD=18.03;ReadPosRankSum=0.917	GT:AD:DP:GQ:PL	0/1:29,33:63:99:1164,0,987
chrXV	570675	.	G	A	1396.77	PASS	AC=1;AF=0.5;AN=2;BaseQRankSum=1.876;DP=72;Dels=0.0;FS=0.9;HaplotypeScore=0.0;MLEAC=1;MLEAF=0.5;MQ=42.0;MQ0=0;MQRankSum=0.557;QD=19.4;ReadPosRankSum=0.409	GT:AD:DP:GQ:PL	0/1:31,41:72:99:1425,0,987
chrXV	581634	.	C	T	110.77	PASS	AC=1;AF=0.5;AN=2;BaseQRankSum=0.47;DP=10;Dels=0.0;FS=2.808;HaplotypeScore=0.734;MLEAC=1;MLEAF=0.5;MQ=42.0;MQ0=0;MQRankSum=0.851;QD=11.08;ReadPosRankSum=1.268	GT:AD:DP:GQ:PL	0/1:5,5:10:99:139,0,127
chrXV	626669	.	C	T	436.77	PASS	AC=1;AF=0.5;AN=2;BaseQRankSum=0.227;DP=38;Dels=0.0;FS=4.122;HaplotypeScore=0.0;MLEAC=1;MLEAF=0.5;MQ=42.0;MQ0=0;MQRankSum=-0.318;QD=11.49;ReadPosRankSum=0.318	GT:AD:DP:GQ:PL	0/1:24,14:38:99:465,0,809
chrXV	729827	.	C	T	401.77	PASS	AC=1;AF=0.5;AN=2;BaseQRankSum=0.173;DP=34;Dels=0.0;FS=1.725;HaplotypeScore=0.0;MLEAC=1;MLEAF=0.5;MQ=42.0;MQ0=0;MQRankSum=0.277;QD=11.82;ReadPosRankSum=-0.451	GT:AD:DP:GQ:PL	0/1:19,15:34:99:430,0,655
chrXV	743322	.	G	A	1299.77	PASS	AC=1;AF=0.5;AN=2;BaseQRankSum=-1.602;DP=84;Dels=0.0;FS=5.494;HaplotypeScore=0.0;MLEAC=1;MLEAF=0.5;MQ=42.0;MQ0=0;MQRankSum=1.396;QD=15.47;ReadPosRankSum=-2.076	GT:AD:DP:GQ:PL	0/1:41,43:84:99:1328,0,1365
chrXV	744138	.	G	A	1081.77	PASS	AC=1;AF=0.5;AN=2;BaseQRankSum=2.404;DP=57;Dels=0.0;FS=3.141;HaplotypeScore=0.0;MLEAC=1;MLEAF=0.5;MQ=41.5;MQ0=0;MQRankSum=-0.78;QD=18.98;ReadPosRankSum=-0.217	GT:AD:DP:GQ:PL	0/1:25,32:57:99:1110,0,726
chrXV	747605	.	C	T	745.77	PASS	AC=1;AF=0.5;AN=2;BaseQRankSum=-0.321;DP=52;Dels=0.0;FS=3.949;HaplotypeScore=0.9665;MLEAC=1;MLEAF=0.5;MQ=42.0;MQ0=0;MQRankSum=-1.111;QD=14.34;ReadPosRankSum=-1.845	GT:AD:DP:GQ:PL	0/1:28,24:52:99:774,0,935
chrXV	769902	.	C	T	171.77	PASS	AC=1;AF=0.5;AN=2;BaseQRankSum=1.151;DP=31;Dels=0.0;FS=4.055;HaplotypeScore=0.9995;MLEAC=1;MLEAF=0.5;MQ=41.94;MQ0=0;MQRankSum=-1.467;QD=5.54;ReadPosRankSum=0.293	GT:AD:DP:GQ:PL	0/1:23,8:31:99:200,0,671
chrXV	780224	.	C	T	545.77	PASS	AC=1;AF=0.5;AN=2;BaseQRankSum=0.603;DP=30;Dels=0.0;FS=1.509;HaplotypeScore=0.0;MLEAC=1;MLEAF=0.5;MQ=42.0;MQ0=0;MQRankSum=-0.145;QD=18.19;ReadPosRankSum=0.229	GT:AD:DP:GQ:PL	0/1:14,16:30:99:574,0,484
chrXV	811571	.	C	T	616.77	PASS	AC=1;AF=0.5;AN=2;BaseQRankSum=-0.839;DP=53;Dels=0.0;FS=0.0;HaplotypeScore=0.0;MLEAC=1;MLEAF=0.5;MQ=41.46;MQ0=0;MQRankSum=-0.857;QD=11.64;ReadPosRankSum=-0.099	GT:AD:DP:GQ:PL	0/1:31,22:53:99:645,0,1135
chrXV	832512	.	C	T	486.77	PASS	AC=1;AF=0.5;AN=2;BaseQRankSum=1.434;DP=18;Dels=0.0;FS=2.304;HaplotypeScore=0.0;MLEAC=1;MLEAF=0.5;MQ=42.0;MQ0=0;MQRankSum=-0.903;QD=27.04;ReadPosRankSum=0.372	GT:AD:DP:GQ:PL	0/1:4,14:18:99:515,0,104
chrXV	836575	.	G	A	272.77	PASS	AC=1;AF=0.5;AN=2;BaseQRankSum=-2.227;DP=33;Dels=0.0;FS=52.899;HaplotypeScore=0.0;MLEAC=1;MLEAF=0.5;MQ=42.0;MQ0=0;MQRankSum=-1.216;QD=8.27;ReadPosRankSum=3.162	GT:AD:DP:GQ:PL	0/1:21,12:33:99:301,0,701
chrXV	872238	.	C	T	678.77	PASS	AC=1;AF=0.5;AN=2;BaseQRankSum=0.921;DP=38;Dels=0.0;FS=1.433;HaplotypeScore=0.0;MLEAC=1;MLEAF=0.5;MQ=42.0;MQ0=0;MQRankSum=0.424;QD=17.86;ReadPosRankSum=0.921	GT:AD:DP:GQ:PL	0/1:18,20:38:99:707,0,614
chrXV	877731	.	G	A	1332.77	PASS	AC=1;AF=0.5;AN=2;BaseQRankSum=1.086;DP=80;Dels=0.0;FS=1.941;HaplotypeScore=0.0;MLEAC=1;MLEAF=0.5;MQ=41.95;MQ0=0;MQRankSum=0.698;QD=16.66;ReadPosRankSum=-0.572	GT:AD:DP:GQ:PL	0/1:35,45:80:99:1361,0,1150
chrXV	882530	.	C	T	244.77	PASS	AC=1;AF=0.5;AN=2;BaseQRankSum=-0.212;DP=13;Dels=0.0;FS=0.0;HaplotypeScore=0.0;MLEAC=1;MLEAF=0.5;MQ=40.9;MQ0=0;MQRankSum=-0.978;QD=18.83;ReadPosRankSum=0.0	GT:AD:DP:GQ:PL	0/1:5,8:13:99:273,0,166
chrXV	882655	.	C	T	179.81	PASS	AC=1;AF=0.5;AN=2;BaseQRankSum=0.742;DP=7;Dels=0.0;FS=0.0;HaplotypeScore=0.7887;MLEAC=1;MLEAF=0.5;MQ=42.0;MQ0=0;MQRankSum=-0.742;QD=25.69;ReadPosRankSum=0.742	GT:AD:DP:GQ:PL	0/1:1,6:7:20:208,0,20
chrXV	883613	.	C	T	1112.77	PASS	AC=1;AF=0.5;AN=2;BaseQRankSum=0.782;DP=76;Dels=0.0;FS=12.382;HaplotypeScore=0.0;MLEAC=1;MLEAF=0.5;MQ=41.81;MQ0=0;MQRankSum=1.0;QD=14.64;ReadPosRankSum=-0.438	GT:AD:DP:GQ:PL	0/1:41,35:76:99:1141,0,1358
chrXV	895666	.	G	A	347.77	PASS	AC=1;AF=0.5;AN=2;BaseQRankSum=-0.209;DP=28;Dels=0.0;FS=1.606;HaplotypeScore=0.0;MLEAC=1;MLEAF=0.5;MQ=42.0;MQ0=0;MQRankSum=0.905;QD=12.42;ReadPosRankSum=-0.07	GT:AD:DP:GQ:PL	0/1:16,12:28:99:376,0,581
chrXV	907409	.	G	A	999.77	PASS	AC=1;AF=0.5;AN=2;BaseQRankSum=0.006;DP=71;Dels=0.0;FS=8.887;HaplotypeScore=0.0;MLEAC=1;MLEAF=0.5;MQ=42.0;MQ0=0;MQRankSum=-0.618;QD=14.08;ReadPosRankSum=0.26	GT:AD:DP:GQ:PL	0/1:39,32:71:99:1028,0,1280
chrXV	910151	.	G	A	1100.77	PASS	AC=1;AF=0.5;AN=2;BaseQRankSum=4.894;DP=83;Dels=0.0;FS=1.898;HaplotypeScore=0.0;MLEAC=1;MLEAF=0.5;MQ=41.83;MQ0=0;MQRankSum=0.532;QD=13.26;ReadPosRankSum=1.366	GT:AD:DP:GQ:PL	0/1:49,34:83:99:1129,0,1599
chrXV	925490	.	G	A	340.77	PASS	AC=1;AF=0.5;AN=2;BaseQRankSum=-0.561;DP=27;Dels=0.0;FS=5.988;HaplotypeScore=0.0;MLEAC=1;MLEAF=0.5;MQ=42.0;MQ0=0;MQRankSum=0.415;QD=12.62;ReadPosRankSum=-2.318	GT:AD:DP:GQ:PL	0/1:15,12:27:99:369,0,521
chrXV	1004525	.	C	T	122.77	PASS	AC=1;AF=0.5;AN=2;BaseQRankSum=-0.322;DP=8;Dels=0.0;FS=0.0;HaplotypeScore=0.0;MLEAC=1;MLEAF=0.5;MQ=42.0;MQ0=0;MQRankSum=0.322;QD=15.35;ReadPosRankSum=1.221	GT:AD:DP:GQ:PL	0/1:3,5:8:68:151,0,68
chrXV	1060764	.	G	A	226.77	PASS	AC=1;AF=0.5;AN=2;BaseQRankSum=0.376;DP=50;Dels=0.0;FS=11.857;HaplotypeScore=0.0;MLEAC=1;MLEAF=0.5;MQ=42.0;MQ0=0;MQRankSum=-0.91;QD=4.54;ReadPosRankSum=-3.238	GT:AD:DP:GQ:PL	0/1:40,10:50:99:255,0,1413
chrXVI	22885	.	C	T	940.77	PASS	AC=1;AF=0.5;AN=2;BaseQRankSum=0.6;DP=59;Dels=0.0;FS=0.997;HaplotypeScore=0.0;MLEAC=1;MLEAF=0.5;MQ=42.0;MQ0=0;MQRankSum=1.389;QD=15.95;ReadPosRankSum=0.402	GT:AD:DP:GQ:PL	0/1:31,28:59:99:969,0,1090
chrXVI	41624	.	C	T	1423.77	PASS	AC=1;AF=0.5;AN=2;BaseQRankSum=-0.748;DP=65;Dels=0.0;FS=1.017;HaplotypeScore=0.0;MLEAC=1;MLEAF=0.5;MQ=42.0;MQ0=0;MQRankSum=-0.953;QD=21.9;ReadPosRankSum=-0.281	GT:AD:DP:GQ:PL	0/1:23,42:65:99:1452,0,718
chrXVI	66762	.	G	A	363.77	PASS	AC=1;AF=0.5;AN=2;BaseQRankSum=2.269;DP=27;Dels=0.0;FS=1.574;HaplotypeScore=0.0;MLEAC=1;MLEAF=0.5;MQ=42.0;MQ0=0;MQRankSum=1.049;QD=13.47;ReadPosRankSum=-1.147	GT:AD:DP:GQ:PL	0/1:15,12:27:99:392,0,464
chrXVI	67104	.	C	T	675.77	PASS	AC=1;AF=0.5;AN=2;BaseQRankSum=-0.307;DP=45;Dels=0.0;FS=0.0;HaplotypeScore=0.0;MLEAC=1;MLEAF=0.5;MQ=42.0;MQ0=0;MQRankSum=1.49;QD=15.02;ReadPosRankSum=-0.057	GT:AD:DP:GQ:PL	0/1:24,21:45:99:704,0,799
chrXVI	105102	.	C	T	447.77	PASS	AC=1;AF=0.5;AN=2;BaseQRankSum=-0.553;DP=49;Dels=0.0;FS=0.0;HaplotypeScore=0.0;MLEAC=1;MLEAF=0.5;MQ=42.0;MQ0=0;MQRankSum=-0.488;QD=9.14;ReadPosRankSum=1.269	GT:AD:DP:GQ:PL	0/1:34,15:49:99:476,0,1153
chrXVI	131961	.	C	T	1064.77	PASS	AC=1;AF=0.5;AN=2;BaseQRankSum=0.984;DP=67;Dels=0.0;FS=2.253;HaplotypeScore=0.9789;MLEAC=1;MLEAF=0.5;MQ=42.0;MQ0=0;MQRankSum=0.094;QD=15.89;ReadPosRankSum=-0.445	GT:AD:DP:GQ:PL	0/1:33,34:67:99:1093,0,1041
chrXVI	143387	.	C	T	481.77	PASS	AC=1;AF=0.5;AN=2;BaseQRankSum=1.493;DP=24;Dels=0.0;FS=0.0;HaplotypeScore=0.0;MLEAC=1;MLEAF=0.5;MQ=42.0;MQ0=0;MQRankSum=1.025;QD=20.07;ReadPosRankSum=-1.2	GT:AD:DP:GQ:PL	0/1:10,14:24:99:510,0,340
chrXVI	159942	.	C	T	1020.77	PASS	AC=1;AF=0.5;AN=2;BaseQRankSum=-0.884;DP=67;Dels=0.0;FS=0.93;HaplotypeScore=0.0;MLEAC=1;MLEAF=0.5;MQ=41.79;MQ0=0;MQRankSum=0.495;QD=15.24;ReadPosRankSum=0.458	GT:AD:DP:GQ:PL	0/1:34,33:67:99:1049,0,1061
chrXVI	173069	.	C	T	894.77	PASS	AC=1;AF=0.5;AN=2;BaseQRankSum=0.354;DP=42;Dels=0.0;FS=7.212;HaplotypeScore=0.0;MLEAC=1;MLEAF=0.5;MQ=41.91;MQ0=0;MQRankSum=-0.435;QD=21.3;ReadPosRankSum=-1.224	GT:AD:DP:GQ:PL	0/1:13,29:42:99:923,0,402
chrXVI	173127	.	C	T	499.77	PASS	AC=1;AF=0.5;AN=2;BaseQRankSum=1.705;DP=35;Dels=0.0;FS=1.451;HaplotypeScore=0.0;MLEAC=1;MLEAF=0.5;MQ=41.89;MQ0=0;MQRankSum=1.043;QD=14.28;ReadPosRankSum=0.083	GT:AD:DP:GQ:PL	0/1:19,16:35:99:528,0,607
chrXVI	173130	.	C	T	568.77	PASS	AC=1;AF=0.5;AN=2;BaseQRankSum=-1.231;DP=37;Dels=0.0;FS=3.053;HaplotypeScore=0.0;MLEAC=1;MLEAF=0.5;MQ=41.89;MQ0=0;MQRankSum=-0.106;QD=15.37;ReadPosRankSum=-0.349	GT:AD:DP:GQ:PL	0/1:18,19:37:99:597,0,594
chrXVI	173877	.	C	T	211.77	PASS	AC=1;AF=0.5;AN=2;BaseQRankSum=0.543;DP=18;Dels=0.0;FS=1.958;HaplotypeScore=0.0;MLEAC=1;MLEAF=0.5;MQ=42.0;MQ0=0;MQRankSum=-1.268;QD=11.76;ReadPosRankSum=0.543	GT:AD:DP:GQ:PL	0/1:11,7:18:99:240,0,404
chrXVI	203213	.	C	T	434.77	PASS	AC=1;AF=0.5;AN=2;BaseQRankSum=1.293;DP=33;Dels=0.0;FS=0.0;HaplotypeScore=0.0;MLEAC=1;MLEAF=0.5;MQ=42.0;MQ0=0;MQRankSum=-0.674;QD=13.17;ReadPosRankSum=-1.293	GT:AD:DP:GQ:PL	0/1:19,14:33:99:463,0,604
chrXVI	215804	.	C	T	925.77	PASS	AC=1;AF=0.5;AN=2;BaseQRankSum=-0.743;DP=58;Dels=0.0;FS=7.782;HaplotypeScore=0.0;MLEAC=1;MLEAF=0.5;MQ=41.76;MQ0=0;MQRankSum=0.242;QD=15.96;ReadPosRankSum=-1.306	GT:AD:DP:GQ:PL	0/1:26,32:58:99:954,0,863
chrXVI	271794	.	C	T	875.77	PASS	AC=1;AF=0.5;AN=2;BaseQRankSum=0.324;DP=42;Dels=0.0;FS=0.0;HaplotypeScore=0.734;MLEAC=1;MLEAF=0.5;MQ=42.0;MQ0=0;MQRankSum=0.22;QD=20.85;ReadPosRankSum=-0.583	GT:AD:DP:GQ:PL	0/1:16,26:42:99:904,0,494
chrXVI	281503	.	G	A	240.77	PASS	AC=1;AF=0.5;AN=2;BaseQRankSum=-0.158;DP=16;Dels=0.0;FS=2.158;HaplotypeScore=0.0;MLEAC=1;MLEAF=0.5;MQ=42.0;MQ0=0;MQRankSum=0.578;QD=15.05;ReadPosRankSum=0.368	GT:AD:DP:GQ:PL	0/1:8,8:16:99:269,0,249
chrXVI	281552	.	G	A	273.77	PASS	AC=1;AF=0.5;AN=2;BaseQRankSum=-0.134;DP=22;Dels=0.0;FS=1.792;HaplotypeScore=0.0;MLEAC=1;MLEAF=0.5;MQ=42.0;MQ0=0;MQRankSum=0.267;QD=12.44;ReadPosRankSum=0.0	GT:AD:DP:GQ:PL	0/1:13,9:22:99:302,0,394
chrXVI	300829	.	C	T	1307.77	PASS	AC=1;AF=0.5;AN=2;BaseQRankSum=-0.023;DP=83;Dels=0.0;FS=4.366;HaplotypeScore=0.0;MLEAC=1;MLEAF=0.5;MQ=41.83;MQ0=0;MQRankSum=2.628;QD=15.76;ReadPosRankSum=0.824	GT:AD:DP:GQ:PL	0/1:42,41:83:99:1336,0,1416
chrXVI	303089	.	C	T	794.77	PASS	AC=1;AF=0.5;AN=2;BaseQRankSum=0.092;DP=41;Dels=0.0;FS=3.053;HaplotypeScore=0.0;MLEAC=1;MLEAF=0.5;MQ=41.64;MQ0=0;MQRankSum=0.381;QD=19.38;ReadPosRankSum=0.144	GT:AD:DP:GQ:PL	0/1:18,23:41:99:823,0,597
chrXVI	333549	.	C	T	665.77	PASS	AC=1;AF=0.5;AN=2;BaseQRankSum=1.622;DP=52;Dels=0.0;FS=2.35;HaplotypeScore=0.0;MLEAC=1;MLEAF=0.5;MQ=42.0;MQ0=0;MQRankSum=0.504;QD=12.8;ReadPosRankSum=-0.392	GT:AD:DP:GQ:PL	0/1:31,21:52:99:694,0,1096
chrXVI	336071	.	C	T	662.77	PASS	AC=1;AF=0.5;AN=2;BaseQRankSum=-1.195;DP=52;Dels=0.0;FS=11.197;HaplotypeScore=0.0;MLEAC=1;MLEAF=0.5;MQ=42.0;MQ0=0;MQRankSum=0.472;QD=12.75;ReadPosRankSum=-0.361	GT:AD:DP:GQ:PL	0/1:30,22:52:99:691,0,1074
chrXVI	380428	.	C	T	1639.77	PASS	AC=1;AF=0.5;AN=2;BaseQRankSum=0.272;DP=90;Dels=0.0;FS=0.969;HaplotypeScore=0.0;MLEAC=1;MLEAF=0.5;MQ=42.0;MQ0=0;MQRankSum=1.872;QD=18.22;ReadPosRankSum=-1.449	GT:AD:DP:GQ:PL	0/1:40,50:90:99:1668,0,1327
chrXVI	384448	.	G	A	134.77	PASS	AC=1;AF=0.5;AN=2;BaseQRankSum=-0.978;DP=13;Dels=0.0;FS=23.314;HaplotypeScore=0.0;MLEAC=1;MLEAF=0.5;MQ=42.0;MQ0=0;MQRankSum=0.817;QD=10.37;ReadPosRankSum=-0.271	GT:AD:DP:GQ:PL	0/1:8,5:13:99:163,0,280
chrXVI	409084	.	C	T	893.77	PASS	AC=1;AF=0.5;AN=2;BaseQRankSum=2.341;DP=55;Dels=0.0;FS=1.172;HaplotypeScore=0.0;MLEAC=1;MLEAF=0.5;MQ=41.74;MQ0=0;MQRankSum=-0.144;QD=16.25;ReadPosRankSum=-1.378	GT:AD:DP:GQ:PL	0/1:25,30:55:99:922,0,833
chrXVI	448613	.	G	A	1104.77	PASS	AC=1;AF=0.5;AN=2;BaseQRankSum=1.441;DP=65;Dels=0.0;FS=2.056;HaplotypeScore=0.734;MLEAC=1;MLEAF=0.5;MQ=42.0;MQ0=0;MQRankSum=0.23;QD=17.0;ReadPosRankSum=-0.059	GT:AD:DP:GQ:PL	0/1:30,35:65:99:1133,0,1012
chrXVI	568065	.	C	T	1210.77	PASS	AC=1;AF=0.5;AN=2;BaseQRankSum=1.07;DP=72;Dels=0.0;FS=0.0;HaplotypeScore=0.0;MLEAC=1;MLEAF=0.5;MQ=42.0;MQ0=0;MQRankSum=-1.758;QD=16.82;ReadPosRankSum=0.169	GT:AD:DP:GQ:PL	0/1:35,37:72:99:1239,0,1135
chrXVI	577312	.	G	A	313.77	PASS	AC=1;AF=0.5;AN=2;BaseQRankSum=1.154;DP=22;Dels=0.0;FS=6.56;HaplotypeScore=0.0;MLEAC=1;MLEAF=0.5;MQ=42.0;MQ0=0;MQRankSum=-0.429;QD=14.26;ReadPosRankSum=0.429	GT:AD:DP:GQ:PL	0/1:12,10:22:99:342,0,382
chrXVI	577315	.	G	A	359.77	PASS	AC=1;AF=0.5;AN=2;BaseQRankSum=-0.297;DP=22;Dels=0.0;FS=6.56;HaplotypeScore=0.0;MLEAC=1;MLEAF=0.5;MQ=42.0;MQ0=0;MQRankSum=0.363;QD=16.35;ReadPosRankSum=-0.56	GT:AD:DP:GQ:PL	0/1:10,12:22:99:388,0,345
chrXVI	602848	.	C	T	236.77	PASS	AC=1;AF=0.5;AN=2;BaseQRankSum=-1.184;DP=19;Dels=0.0;FS=1.871;HaplotypeScore=0.0;MLEAC=1;MLEAF=0.5;MQ=42.0;MQ0=0;MQRankSum=-1.837;QD=12.46;ReadPosRankSum=-1.021	GT:AD:DP:GQ:PL	0/1:10,9:19:99:265,0,339
chrXVI	645869	.	C	T	595.77	PASS	AC=1;AF=0.5;AN=2;BaseQRankSum=1.096;DP=38;Dels=0.0;FS=1.785;HaplotypeScore=0.0;MLEAC=1;MLEAF=0.5;MQ=42.0;MQ0=0;MQRankSum=-1.126;QD=15.68;ReadPosRankSum=-0.395	GT:AD:DP:GQ:PL	0/1:20,18:38:99:624,0,680
chrXVI	646805	.	C	T	903.77	PASS	AC=1;AF=0.5;AN=2;BaseQRankSum=0.511;DP=60;Dels=0.0;FS=2.182;HaplotypeScore=0.0;MLEAC=1;MLEAF=0.5;MQ=42.0;MQ0=0;MQRankSum=-0.022;QD=15.06;ReadPosRankSum=-1.252	GT:AD:DP:GQ:PL	0/1:32,28:60:99:932,0,1043
chrXVI	697778	.	C	T	441.77	PASS	AC=1;AF=0.5;AN=2;BaseQRankSum=0.469;DP=38;Dels=0.0;FS=3.003;HaplotypeScore=0.7887;MLEAC=1;MLEAF=0.5;MQ=42.0;MQ0=0;MQRankSum=-0.106;QD=11.63;ReadPosRankSum=0.318	GT:AD:DP:GQ:PL	0/1:24,14:38:99:470,0,836
chrXVI	710237	.	C	T	798.77	PASS	AC=1;AF=0.5;AN=2;BaseQRankSum=-1.258;DP=57;Dels=0.0;FS=1.13;HaplotypeScore=0.0;MLEAC=1;MLEAF=0.5;MQ=42.0;MQ0=0;MQRankSum=-0.489;QD=14.01;ReadPosRankSum=-3.341	GT:AD:DP:GQ:PL	0/1:31,26:57:99:827,0,988
chrXVI	735694	.	C	T	1044.77	PASS	AC=1;AF=0.5;AN=2;BaseQRankSum=-1.458;DP=59;Dels=0.0;FS=1.053;HaplotypeScore=0.0;MLEAC=1;MLEAF=0.5;MQ=42.0;MQ0=0;MQRankSum=-0.424;QD=17.71;ReadPosRankSum=1.273	GT:AD:DP:GQ:PL	0/1:24,35:59:99:1073,0,786
chrXVI	777711	.	C	T	176.77	PASS	AC=1;AF=0.5;AN=2;BaseQRankSum=0.143;DP=11;Dels=0.0;FS=2.463;HaplotypeScore=0.0;MLEAC=1;MLEAF=0.5;MQ=42.0;MQ0=0;MQRankSum=-1.186;QD=16.07;ReadPosRankSum=0.143	GT:AD:DP:GQ:PL	0/1:5,6:11:99:205,0,177
chrXVI	785501	.	C	T	603.77	PASS	AC=1;AF=0.5;AN=2;BaseQRankSum=0.118;DP=44;Dels=0.0;FS=2.624;HaplotypeScore=0.0;MLEAC=1;MLEAF=0.5;MQ=42.0;MQ0=0;MQRankSum=-0.142;QD=13.72;ReadPosRankSum=1.256	GT:AD:DP:GQ:PL	0/1:25,19:44:99:632,0,840
chrXVI	791035	.	G	A	691.77	PASS	AC=1;AF=0.5;AN=2;BaseQRankSum=0.495;DP=62;Dels=0.0;FS=0.0;HaplotypeScore=0.0;MLEAC=1;MLEAF=0.5;MQ=42.0;MQ0=0;MQRankSum=-1.88;QD=11.16;ReadPosRankSum=-0.656	GT:AD:DP:GQ:PL	0/1:39,23:62:99:720,0,1366
chrXVI	822133	.	C	T	742.77	PASS	AC=1;AF=0.5;AN=2;BaseQRankSum=0.377;DP=43;Dels=0.0;FS=2.788;HaplotypeScore=0.0;MLEAC=1;MLEAF=0.5;MQ=42.0;MQ0=0;MQRankSum=-1.132;QD=17.27;ReadPosRankSum=-0.524	GT:AD:DP:GQ:PL	0/1:20,23:43:99:771,0,672
chrXVI	829742	.	C	T	197.8	PASS	AC=1;AF=0.5;AN=2;BaseQRankSum=0.747;DP=8;Dels=0.0;FS=0.0;HaplotypeScore=0.0;MLEAC=1;MLEAF=0.5;MQ=42.0;MQ0=0;MQRankSum=0.747;QD=24.73;ReadPosRankSum=0.747	GT:AD:DP:GQ:PL	0/1:1,7:8:21:226,0,21
chrXVI	843137	.	C	T	412.77	PASS	AC=1;AF=0.5;AN=2;BaseQRankSum=1.82;DP=29;Dels=0.0;FS=3.427;HaplotypeScore=0.0;MLEAC=1;MLEAF=0.5;MQ=42.0;MQ0=0;MQRankSum=-1.338;QD=14.23;ReadPosRankSum=2.127	GT:AD:DP:GQ:PL	0/1:16,13:29:99:441,0,525
chrXVI	883026	.	C	T	710.77	PASS	AC=1;AF=0.5;AN=2;BaseQRankSum=-0.693;DP=42;Dels=0.0;FS=18.781;HaplotypeScore=0.0;MLEAC=1;MLEAF=0.5;MQ=42.0;MQ0=0;MQRankSum=1.347;QD=16.92;ReadPosRankSum=0.315	GT:AD:DP:GQ:PL	0/1:20,22:42:99:739,0,668
chrXVI	883621	.	C	T	155.77	PASS	AC=1;AF=0.5;AN=2;BaseQRankSum=1.231;DP=21;Dels=0.0;FS=0.0;HaplotypeScore=0.0;MLEAC=1;MLEAF=0.5;MQ=40.63;MQ0=0;MQRankSum=-0.112;QD=7.42;ReadPosRankSum=-1.902	GT:AD:DP:GQ:PL	0/1:14,7:21:99:184,0,466
