# Supplementary material for: Disruption of Transcriptional Coactivator Sub1 Leads to Genome-Wide Re-distribution of Clustered Mutations Induced by APOBEC in Active Yeast Genes
Source: PLoS Genet. 2015 May 5;11(5):e1005217. doi: 10.1371/journal.pgen.1005217 (PMC4420506; doi:10.1371/journal.pgen.1005217)
Supplement: S1 Dataset — (ZIP) [file pgen.1005217.s001.zip › PmCDA1_sub1/N067-LAN210_sub1KanMX-Can-PmCDA1-NA-RUN6-D3.vcf]

##fileformat=VCFv4.1
##FILTER=<ID=LowQual,Description="Low quality">
##FILTER=<ID=ambigious_snp,Description="QD < 2.000000 || FS > 60.000000 || MQ < 40.000000 || HaplotypeScore > 13.000000 || MappingQualityRankSum < -12.500000 || ReadPosRankSum < -8.000000">
##FORMAT=<ID=AD,Number=.,Type=Integer,Description="Allelic depths for the ref and alt alleles in the order listed">
##FORMAT=<ID=DP,Number=1,Type=Integer,Description="Approximate read depth (reads with MQ=255 or with bad mates are filtered)">
##FORMAT=<ID=GQ,Number=1,Type=Integer,Description="Genotype Quality">
##FORMAT=<ID=GT,Number=1,Type=String,Description="Genotype">
##FORMAT=<ID=PL,Number=G,Type=Integer,Description="Normalized, Phred-scaled likelihoods for genotypes as defined in the VCF specification">
##GATKCommandLine=<ID=SelectVariants,Version=3.2-0-g289df4b,Date="Thu Aug 14 23:55:59 MSK 2014",Epoch=1408046159372,CommandLineOptions="analysis_type=SelectVariants input_file=[] showFullBamList=false read_buffer_size=null phone_home=AWS gatk_key=null tag=NA read_filter=[] intervals=null excludeIntervals=null interval_set_rule=UNION interval_merging=ALL interval_padding=0 reference_sequence=/home/mahajrod/genetics/desaminases/data/LAN210_v0.10m/LAN210_v0.10m.fasta nonDeterministicRandomSeed=false disableDithering=false maxRuntime=-1 maxRuntimeUnits=MINUTES downsampling_type=BY_SAMPLE downsample_to_fraction=null downsample_to_coverage=1000 baq=OFF baqGapOpenPenalty=40.0 refactor_NDN_cigar_string=false fix_misencoded_quality_scores=false allow_potentially_misencoded_quality_scores=false useOriginalQualities=false defaultBaseQualities=-1 performanceLog=null BQSR=null quantize_quals=0 disable_indel_quals=false emit_original_quals=false preserve_qscores_less_than=6 globalQScorePrior=-1.0 validation_strictness=SILENT remove_program_records=false keep_program_records=false sample_rename_mapping_file=null unsafe=null disable_auto_index_creation_and_locking_when_reading_rods=false num_threads=1 num_cpu_threads_per_data_thread=1 num_io_threads=0 monitorThreadEfficiency=false num_bam_file_handles=null read_group_black_list=null pedigree=[] pedigreeString=[] pedigreeValidationType=STRICT allow_intervals_with_unindexed_bam=false generateShadowBCF=false variant_index_type=DYNAMIC_SEEK variant_index_parameter=-1 logging_level=INFO log_to_file=null help=false version=false variant=(RodBinding name=variant source=N067-LAN210_sub1KanMX-Can-PmCDA1-NA-RUN6-D3_GATK_filtered_SNP.vcf) discordance=(RodBinding name= source=UNBOUND) concordance=(RodBinding name= source=UNBOUND) out=org.broadinstitute.gatk.engine.io.stubs.VariantContextWriterStub no_cmdline_in_header=org.broadinstitute.gatk.engine.io.stubs.VariantContextWriterStub sites_only=org.broadinstitute.gatk.engine.io.stubs.VariantContextWriterStub bcf=org.broadinstitute.gatk.engine.io.stubs.VariantContextWriterStub sample_name=[] sample_expressions=null sample_file=null exclude_sample_name=[] exclude_sample_file=[] select_expressions=[] excludeNonVariants=false excludeFiltered=true restrictAllelesTo=ALL keepOriginalAC=false mendelianViolation=false mendelianViolationQualThreshold=0.0 select_random_fraction=0.0 remove_fraction_genotypes=0.0 selectTypeToInclude=[] keepIDs=null fullyDecode=false forceGenotypesDecode=false justRead=false maxIndelSize=2147483647 ALLOW_NONOVERLAPPING_COMMAND_LINE_SAMPLES=false filter_reads_with_N_cigar=false filter_mismatching_base_and_quals=false filter_bases_not_stored=false">
##INFO=<ID=AC,Number=A,Type=Integer,Description="Allele count in genotypes, for each ALT allele, in the same order as listed">
##INFO=<ID=AF,Number=A,Type=Float,Description="Allele Frequency, for each ALT allele, in the same order as listed">
##INFO=<ID=AN,Number=1,Type=Integer,Description="Total number of alleles in called genotypes">
##INFO=<ID=BaseQRankSum,Number=1,Type=Float,Description="Z-score from Wilcoxon rank sum test of Alt Vs. Ref base qualities">
##INFO=<ID=DP,Number=1,Type=Integer,Description="Approximate read depth; some reads may have been filtered">
##INFO=<ID=DS,Number=0,Type=Flag,Description="Were any of the samples downsampled?">
##INFO=<ID=Dels,Number=1,Type=Float,Description="Fraction of Reads Containing Spanning Deletions">
##INFO=<ID=FS,Number=1,Type=Float,Description="Phred-scaled p-value using Fisher's exact test to detect strand bias">
##INFO=<ID=HaplotypeScore,Number=1,Type=Float,Description="Consistency of the site with at most two segregating haplotypes">
##INFO=<ID=InbreedingCoeff,Number=1,Type=Float,Description="Inbreeding coefficient as estimated from the genotype likelihoods per-sample when compared against the Hardy-Weinberg expectation">
##INFO=<ID=MLEAC,Number=A,Type=Integer,Description="Maximum likelihood expectation (MLE) for the allele counts (not necessarily the same as the AC), for each ALT allele, in the same order as listed">
##INFO=<ID=MLEAF,Number=A,Type=Float,Description="Maximum likelihood expectation (MLE) for the allele frequency (not necessarily the same as the AF), for each ALT allele, in the same order as listed">
##INFO=<ID=MQ,Number=1,Type=Float,Description="RMS Mapping Quality">
##INFO=<ID=MQ0,Number=1,Type=Integer,Description="Total Mapping Quality Zero Reads">
##INFO=<ID=MQRankSum,Number=1,Type=Float,Description="Z-score From Wilcoxon rank sum test of Alt vs. Ref read mapping qualities">
##INFO=<ID=QD,Number=1,Type=Float,Description="Variant Confidence/Quality by Depth">
##INFO=<ID=RPA,Number=.,Type=Integer,Description="Number of times tandem repeat unit is repeated, for each allele (including reference)">
##INFO=<ID=RU,Number=1,Type=String,Description="Tandem repeat unit (bases)">
##INFO=<ID=ReadPosRankSum,Number=1,Type=Float,Description="Z-score from Wilcoxon rank sum test of Alt vs. Ref read position bias">
##INFO=<ID=STR,Number=0,Type=Flag,Description="Variant is a short tandem repeat">
##contig=<ID=chrI,length=198855>
##contig=<ID=chrII,length=810456>
##contig=<ID=chrIII,length=316501>
##contig=<ID=chrIV,length=1516959>
##contig=<ID=chrV,length=570663>
##contig=<ID=chrVI,length=270116>
##contig=<ID=chrVII,length=1084724>
##contig=<ID=chrVIII,length=557320>
##contig=<ID=chrIX,length=433988>
##contig=<ID=chrX,length=745688>
##contig=<ID=chrXI,length=666767>
##contig=<ID=chrXII,length=1065113>
##contig=<ID=chrXIII,length=917121>
##contig=<ID=chrXIV,length=784078>
##contig=<ID=chrXV,length=1078147>
##contig=<ID=chrXVI,length=943466>
##contig=<ID=mt,length=85611>
##reference=file:///home/mahajrod/genetics/desaminases/data/LAN210_v0.10m/LAN210_v0.10m.fasta
##source=SelectVariants
#CHROM	POS	ID	REF	ALT	QUAL	FILTER	INFO	FORMAT	N067-LAN210_sub1KanMX-Can-PmCDA1-NA-RUN6-D3
chrI	34784	.	C	T	256.77	PASS	AC=1;AF=0.5;AN=2;BaseQRankSum=0.953;DP=16;Dels=0.0;FS=1.987;HaplotypeScore=0.0;MLEAC=1;MLEAF=0.5;MQ=42.0;MQ0=0;MQRankSum=-0.741;QD=16.05;ReadPosRankSum=0.212	GT:AD:DP:GQ:PL	0/1:7,9:16:99:285,0,237
chrI	36529	.	C	T	107.77	PASS	AC=1;AF=0.5;AN=2;BaseQRankSum=0.633;DP=10;Dels=0.0;FS=7.202;HaplotypeScore=0.0;MLEAC=1;MLEAF=0.5;MQ=42.0;MQ0=0;MQRankSum=0.365;QD=10.78;ReadPosRankSum=0.365	GT:AD:DP:GQ:PL	0/1:6,4:10:99:136,0,211
chrI	42026	.	C	T	252.77	PASS	AC=1;AF=0.5;AN=2;BaseQRankSum=0.473;DP=16;Dels=0.0;FS=0.0;HaplotypeScore=0.0;MLEAC=1;MLEAF=0.5;MQ=42.0;MQ0=0;MQRankSum=-1.628;QD=15.8;ReadPosRankSum=0.683	GT:AD:DP:GQ:PL	0/1:8,8:16:99:281,0,280
chrI	42896	.	G	A	269.77	PASS	AC=1;AF=0.5;AN=2;BaseQRankSum=1.377;DP=11;Dels=0.0;FS=3.09;HaplotypeScore=0.0;MLEAC=1;MLEAF=0.5;MQ=42.0;MQ0=0;MQRankSum=0.978;QD=24.52;ReadPosRankSum=1.377	GT:AD:DP:GQ:PL	0/1:3,8:11:81:298,0,81
chrI	45774	.	C	T	121.77	PASS	AC=1;AF=0.5;AN=2;BaseQRankSum=0.88;DP=19;Dels=0.0;FS=0.0;HaplotypeScore=0.0;MLEAC=1;MLEAF=0.5;MQ=42.0;MQ0=0;MQRankSum=0.88;QD=6.41;ReadPosRankSum=0.509	GT:AD:DP:GQ:PL	0/1:14,5:19:99:150,0,453
chrI	52413	.	G	A	397.77	PASS	AC=1;AF=0.5;AN=2;BaseQRankSum=-0.134;DP=22;Dels=0.0;FS=1.792;HaplotypeScore=0.0;MLEAC=1;MLEAF=0.5;MQ=42.0;MQ0=0;MQRankSum=0.467;QD=18.08;ReadPosRankSum=-1.202	GT:AD:DP:GQ:PL	0/1:9,13:22:99:426,0,308
chrI	61121	.	C	T	204.77	PASS	AC=1;AF=0.5;AN=2;BaseQRankSum=-1.27;DP=16;Dels=0.0;FS=0.0;HaplotypeScore=0.0;MLEAC=1;MLEAF=0.5;MQ=42.0;MQ0=0;MQRankSum=0.953;QD=12.8;ReadPosRankSum=0.953	GT:AD:DP:GQ:PL	0/1:9,7:16:99:233,0,322
chrI	80335	.	G	A	204.77	PASS	AC=1;AF=0.5;AN=2;BaseQRankSum=0.91;DP=14;Dels=0.0;FS=1.987;HaplotypeScore=0.0;MLEAC=1;MLEAF=0.5;MQ=42.0;MQ0=0;MQRankSum=0.78;QD=14.63;ReadPosRankSum=1.406	GT:AD:DP:GQ:PL	0/1:7,7:14:99:233,0,232
chrI	104527	.	C	T	319.77	PASS	AC=1;AF=0.5;AN=2;BaseQRankSum=-0.041;DP=19;Dels=0.0;FS=4.561;HaplotypeScore=0.0;MLEAC=1;MLEAF=0.5;MQ=42.0;MQ0=0;MQRankSum=1.266;QD=16.83;ReadPosRankSum=1.347	GT:AD:DP:GQ:PL	0/1:9,10:19:99:348,0,270
chrI	104944	.	C	T	332.77	PASS	AC=1;AF=0.5;AN=2;BaseQRankSum=-0.551;DP=15;Dels=0.0;FS=0.0;HaplotypeScore=0.0;MLEAC=1;MLEAF=0.5;MQ=42.0;MQ0=0;MQRankSum=-0.306;QD=22.18;ReadPosRankSum=-1.531	GT:AD:DP:GQ:PL	0/1:5,10:15:99:361,0,162
chrI	105998	.	C	T	178.77	PASS	AC=1;AF=0.5;AN=2;BaseQRankSum=-0.741;DP=10;Dels=0.0;FS=0.0;HaplotypeScore=0.0;MLEAC=1;MLEAF=0.5;MQ=42.0;MQ0=0;MQRankSum=0.365;QD=17.88;ReadPosRankSum=-0.365	GT:AD:DP:GQ:PL	0/1:4,6:10:99:207,0,134
chrI	106093	.	G	A	371.77	PASS	AC=1;AF=0.5;AN=2;BaseQRankSum=-1.747;DP=22;Dels=0.0;FS=3.424;HaplotypeScore=0.0;MLEAC=1;MLEAF=0.5;MQ=41.33;MQ0=0;MQRankSum=1.747;QD=16.9;ReadPosRankSum=-1.813	GT:AD:DP:GQ:PL	0/1:10,12:22:99:400,0,323
chrI	132535	.	G	A	283.77	PASS	AC=1;AF=0.5;AN=2;BaseQRankSum=-0.295;DP=15;Dels=0.0;FS=0.0;HaplotypeScore=0.0;MLEAC=1;MLEAF=0.5;MQ=42.0;MQ0=0;MQRankSum=-0.177;QD=18.92;ReadPosRankSum=0.177	GT:AD:DP:GQ:PL	0/1:6,9:15:99:312,0,196
chrI	138849	.	C	T	445.77	PASS	AC=1;AF=0.5;AN=2;BaseQRankSum=0.849;DP=25;Dels=0.0;FS=0.0;HaplotypeScore=0.0;MLEAC=1;MLEAF=0.5;MQ=42.0;MQ0=0;MQRankSum=-0.301;QD=17.83;ReadPosRankSum=0.411	GT:AD:DP:GQ:PL	0/1:11,14:25:99:474,0,310
chrI	141491	.	G	A	102.77	PASS	AC=1;AF=0.5;AN=2;BaseQRankSum=1.134;DP=13;Dels=0.0;FS=0.0;HaplotypeScore=0.0;MLEAC=1;MLEAF=0.5;MQ=40.35;MQ0=1;MQRankSum=-0.536;QD=7.91;ReadPosRankSum=-0.536	GT:AD:DP:GQ:PL	0/1:8,5:13:99:131,0,280
chrI	142158	.	C	T	166.77	PASS	AC=1;AF=0.5;AN=2;BaseQRankSum=-0.847;DP=16;Dels=0.0;FS=2.059;HaplotypeScore=0.0;MLEAC=1;MLEAF=0.5;MQ=42.0;MQ0=0;MQRankSum=0.0;QD=10.42;ReadPosRankSum=-1.799	GT:AD:DP:GQ:PL	0/1:9,7:16:99:195,0,310
chrI	143481	.	C	T	253.77	PASS	AC=1;AF=0.5;AN=2;BaseQRankSum=0.556;DP=15;Dels=0.0;FS=6.99;HaplotypeScore=0.0;MLEAC=1;MLEAF=0.5;MQ=42.0;MQ0=0;MQRankSum=1.555;QD=16.92;ReadPosRankSum=-0.556	GT:AD:DP:GQ:PL	0/1:7,8:15:99:282,0,237
chrI	150644	.	G	A	374.77	PASS	AC=1;AF=0.5;AN=2;BaseQRankSum=1.087;DP=18;Dels=0.0;FS=1.958;HaplotypeScore=0.0;MLEAC=1;MLEAF=0.5;MQ=42.0;MQ0=0;MQRankSum=-0.272;QD=20.82;ReadPosRankSum=0.543	GT:AD:DP:GQ:PL	0/1:7,11:18:99:403,0,228
chrI	151984	.	G	A	230.77	PASS	AC=1;AF=0.5;AN=2;BaseQRankSum=0.296;DP=10;Dels=0.0;FS=0.0;HaplotypeScore=0.0;MLEAC=1;MLEAF=0.5;MQ=42.0;MQ0=0;MQRankSum=-1.214;QD=23.08;ReadPosRankSum=-0.296	GT:AD:DP:GQ:PL	0/1:3,7:10:90:259,0,90
chrI	173192	.	G	A	281.77	PASS	AC=1;AF=0.5;AN=2;BaseQRankSum=1.347;DP=19;Dels=0.0;FS=7.474;HaplotypeScore=0.0;MLEAC=1;MLEAF=0.5;MQ=42.0;MQ0=0;MQRankSum=-0.286;QD=14.83;ReadPosRankSum=0.367	GT:AD:DP:GQ:PL	0/1:10,9:19:99:310,0,339
chrI	180330	.	G	A	473.77	PASS	AC=1;AF=0.5;AN=2;BaseQRankSum=2.381;DP=25;Dels=0.0;FS=3.619;HaplotypeScore=0.0;MLEAC=1;MLEAF=0.5;MQ=42.0;MQ0=0;MQRankSum=-0.192;QD=18.95;ReadPosRankSum=1.451	GT:AD:DP:GQ:PL	0/1:11,14:25:99:502,0,328
chrI	195076	.	C	T	1162.77	PASS	AC=1;AF=0.5;AN=2;BaseQRankSum=0.643;DP=56;Dels=0.0;FS=2.396;HaplotypeScore=1.5661;MLEAC=1;MLEAF=0.5;MQ=41.74;MQ0=0;MQRankSum=0.22;QD=20.76;ReadPosRankSum=1.202	GT:AD:DP:GQ:PL	0/1:21,35:56:99:1191,0,685
chrII	11698	.	C	T	701.77	PASS	AC=1;AF=0.5;AN=2;BaseQRankSum=1.87;DP=30;Dels=0.0;FS=1.609;HaplotypeScore=0.0;MLEAC=1;MLEAF=0.5;MQ=42.0;MQ0=0;MQRankSum=-0.858;QD=23.39;ReadPosRankSum=-0.11	GT:AD:DP:GQ:PL	0/1:10,20:30:99:730,0,294
chrII	14222	.	C	T	379.77	PASS	AC=1;AF=0.5;AN=2;BaseQRankSum=1.02;DP=16;Dels=0.0;FS=2.307;HaplotypeScore=0.0;MLEAC=1;MLEAF=0.5;MQ=42.0;MQ0=0;MQRankSum=1.473;QD=23.74;ReadPosRankSum=-0.793	GT:AD:DP:GQ:PL	0/1:5,11:16:99:408,0,154
chrII	18711	.	G	A	307.77	PASS	AC=1;AF=0.5;AN=2;BaseQRankSum=-1.266;DP=19;Dels=0.0;FS=1.871;HaplotypeScore=0.0;MLEAC=1;MLEAF=0.5;MQ=42.0;MQ0=0;MQRankSum=-0.367;QD=16.2;ReadPosRankSum=1.102	GT:AD:DP:GQ:PL	0/1:9,10:19:99:336,0,293
chrII	29409	.	C	T	378.77	PASS	AC=1;AF=0.5;AN=2;BaseQRankSum=-0.457;DP=15;Dels=0.0;FS=11.139;HaplotypeScore=0.0;MLEAC=1;MLEAF=0.5;MQ=42.0;MQ0=0;MQRankSum=0.065;QD=25.25;ReadPosRankSum=-0.326	GT:AD:DP:GQ:PL	0/1:4,11:15:83:407,0,83
chrII	36702	.	G	A	367.77	PASS	AC=1;AF=0.5;AN=2;BaseQRankSum=1.032;DP=20;Dels=0.0;FS=7.701;HaplotypeScore=0.0;MLEAC=1;MLEAF=0.5;MQ=40.94;MQ0=1;MQRankSum=1.362;QD=18.39;ReadPosRankSum=-2.023	GT:AD:DP:GQ:PL	0/1:9,11:20:99:396,0,269
chrII	40782	.	C	T	176.77	PASS	AC=1;AF=0.5;AN=2;BaseQRankSum=-0.741;DP=10;Dels=0.0;FS=0.0;HaplotypeScore=0.0;MLEAC=1;MLEAF=0.5;MQ=42.0;MQ0=0;MQRankSum=-0.365;QD=17.68;ReadPosRankSum=1.447	GT:AD:DP:GQ:PL	0/1:4,6:10:99:205,0,136
chrII	45565	.	G	A	235.77	PASS	AC=1;AF=0.5;AN=2;BaseQRankSum=0.0;DP=12;Dels=0.0;FS=2.881;HaplotypeScore=0.0;MLEAC=1;MLEAF=0.5;MQ=42.0;MQ0=0;MQRankSum=0.289;QD=19.65;ReadPosRankSum=-0.6	GT:AD:DP:GQ:PL	0/1:4,8:12:99:264,0,129
chrII	45586	.	G	A	303.78	PASS	AC=2;AF=1.0;AN=2;DP=9;Dels=0.0;FS=0.0;HaplotypeScore=0.0;MLEAC=2;MLEAF=1.0;MQ=42.0;MQ0=0;QD=33.75	GT:AD:DP:GQ:PL	1/1:0,9:9:24:332,24,0
chrII	46516	.	C	T	139.77	PASS	AC=1;AF=0.5;AN=2;BaseQRankSum=-0.271;DP=13;Dels=0.0;FS=0.0;HaplotypeScore=0.0;MLEAC=1;MLEAF=0.5;MQ=42.0;MQ0=0;MQRankSum=0.0;QD=10.75;ReadPosRankSum=1.381	GT:AD:DP:GQ:PL	0/1:8,5:13:99:168,0,255
chrII	60839	.	G	A	402.77	PASS	AC=1;AF=0.5;AN=2;BaseQRankSum=-0.093;DP=23;Dels=0.0;FS=4.669;HaplotypeScore=0.0;MLEAC=1;MLEAF=0.5;MQ=42.0;MQ0=0;MQRankSum=0.651;QD=17.51;ReadPosRankSum=-1.643	GT:AD:DP:GQ:PL	0/1:10,13:23:99:431,0,310
chrII	63743	.	C	T	106.77	PASS	AC=1;AF=0.5;AN=2;BaseQRankSum=1.568;DP=10;Dels=0.0;FS=7.202;HaplotypeScore=0.0;MLEAC=1;MLEAF=0.5;MQ=42.0;MQ0=0;MQRankSum=-0.365;QD=10.68;ReadPosRankSum=0.0	GT:AD:DP:GQ:PL	0/1:6,4:10:99:135,0,204
chrII	80793	.	C	T	258.8	PASS	AC=2;AF=1.0;AN=2;DP=7;Dels=0.0;FS=0.0;HaplotypeScore=0.0;MLEAC=2;MLEAF=1.0;MQ=42.0;MQ0=0;QD=32.65	GT:AD:DP:GQ:PL	1/1:0,7:7:21:287,21,0
chrII	80795	.	C	T	247.8	PASS	AC=2;AF=1.0;AN=2;DP=7;Dels=0.0;FS=0.0;HaplotypeScore=0.0;MLEAC=2;MLEAF=1.0;MQ=42.0;MQ0=0;QD=28.88	GT:AD:DP:GQ:PL	1/1:0,7:7:21:276,21,0
chrII	88034	.	C	T	333.77	PASS	AC=1;AF=0.5;AN=2;BaseQRankSum=1.805;DP=18;Dels=0.0;FS=0.0;HaplotypeScore=2.9995;MLEAC=1;MLEAF=0.5;MQ=41.18;MQ0=0;MQRankSum=1.317;QD=18.54;ReadPosRankSum=-0.342	GT:AD:DP:GQ:PL	0/1:7,10:18:99:362,0,215
chrII	91209	.	G	A	104.77	PASS	AC=1;AF=0.5;AN=2;BaseQRankSum=-0.271;DP=13;Dels=0.0;FS=5.332;HaplotypeScore=0.0;MLEAC=1;MLEAF=0.5;MQ=40.7;MQ0=0;MQRankSum=0.212;QD=8.06;ReadPosRankSum=0.696	GT:AD:DP:GQ:PL	0/1:8,5:13:99:133,0,267
chrII	100381	.	G	A	495.77	PASS	AC=1;AF=0.5;AN=2;BaseQRankSum=-0.805;DP=27;Dels=0.0;FS=4.0;HaplotypeScore=0.0;MLEAC=1;MLEAF=0.5;MQ=41.47;MQ0=0;MQRankSum=0.512;QD=18.36;ReadPosRankSum=1.098	GT:AD:DP:GQ:PL	0/1:12,15:27:99:524,0,368
chrII	107728	.	C	T	462.77	PASS	AC=1;AF=0.5;AN=2;BaseQRankSum=-1.732;DP=23;Dels=0.0;FS=3.976;HaplotypeScore=0.0;MLEAC=1;MLEAF=0.5;MQ=42.0;MQ0=0;MQRankSum=-0.409;QD=20.12;ReadPosRankSum=0.22	GT:AD:DP:GQ:PL	0/1:9,14:23:99:491,0,270
chrII	119389	.	C	T	313.77	PASS	AC=1;AF=0.5;AN=2;BaseQRankSum=-0.684;DP=25;Dels=0.0;FS=0.0;HaplotypeScore=0.0;MLEAC=1;MLEAF=0.5;MQ=41.18;MQ0=0;MQRankSum=0.958;QD=12.55;ReadPosRankSum=-0.192	GT:AD:DP:GQ:PL	0/1:14,11:25:99:342,0,498
chrII	135643	.	G	A	110.77	PASS	AC=1;AF=0.5;AN=2;BaseQRankSum=-0.099;DP=18;Dels=0.0;FS=2.162;HaplotypeScore=0.0;MLEAC=1;MLEAF=0.5;MQ=42.0;MQ0=0;MQRankSum=-0.887;QD=6.15;ReadPosRankSum=-0.296	GT:AD:DP:GQ:PL	0/1:13,5:18:99:139,0,466
chrII	135731	.	C	T	395.77	PASS	AC=1;AF=0.5;AN=2;BaseQRankSum=-0.27;DP=20;Dels=0.0;FS=2.702;HaplotypeScore=0.0;MLEAC=1;MLEAF=0.5;MQ=42.0;MQ0=0;MQRankSum=1.35;QD=19.79;ReadPosRankSum=-0.116	GT:AD:DP:GQ:PL	0/1:8,12:20:99:424,0,266
chrII	136508	.	G	A	259.77	PASS	AC=1;AF=0.5;AN=2;BaseQRankSum=-1.678;DP=18;Dels=0.0;FS=0.0;HaplotypeScore=0.0;MLEAC=1;MLEAF=0.5;MQ=42.0;MQ0=0;MQRankSum=1.148;QD=14.43;ReadPosRankSum=0.177	GT:AD:DP:GQ:PL	0/1:9,9:18:99:288,0,310
chrII	153581	.	G	A	649.77	PASS	AC=1;AF=0.5;AN=2;BaseQRankSum=-0.295;DP=39;Dels=0.0;FS=4.773;HaplotypeScore=0.0;MLEAC=1;MLEAF=0.5;MQ=42.0;MQ0=0;MQRankSum=0.436;QD=16.66;ReadPosRankSum=0.548	GT:AD:DP:GQ:PL	0/1:19,20:39:99:678,0,625
chrII	160097	.	C	T	2078.77	PASS	AC=1;AF=0.5;AN=2;BaseQRankSum=-0.003;DP=115;Dels=0.0;FS=0.0;HaplotypeScore=0.0;MLEAC=1;MLEAF=0.5;MQ=41.88;MQ0=0;MQRankSum=0.771;QD=18.08;ReadPosRankSum=-0.334	GT:AD:DP:GQ:PL	0/1:53,62:115:99:2107,0,1731
chrII	164091	.	G	A	1523.77	PASS	AC=1;AF=0.5;AN=2;BaseQRankSum=-0.55;DP=96;Dels=0.0;FS=2.614;HaplotypeScore=0.0;MLEAC=1;MLEAF=0.5;MQ=41.83;MQ0=0;MQRankSum=0.381;QD=15.87;ReadPosRankSum=-0.374	GT:AD:DP:GQ:PL	0/1:49,47:96:99:1552,0,1684
chrII	164139	.	G	A	1026.77	PASS	AC=1;AF=0.5;AN=2;BaseQRankSum=0.773;DP=67;Dels=0.0;FS=2.342;HaplotypeScore=1.9866;MLEAC=1;MLEAF=0.5;MQ=41.78;MQ0=0;MQRankSum=-0.723;QD=15.32;ReadPosRankSum=-0.107	GT:AD:DP:GQ:PL	0/1:36,31:67:99:1055,0,1183
chrII	164854	.	C	T	776.77	PASS	AC=1;AF=0.5;AN=2;BaseQRankSum=0.732;DP=62;Dels=0.0;FS=0.99;HaplotypeScore=0.0;MLEAC=1;MLEAF=0.5;MQ=41.74;MQ0=0;MQRankSum=-0.674;QD=12.53;ReadPosRankSum=-1.665	GT:AD:DP:GQ:PL	0/1:37,25:62:99:805,0,1299
chrII	166017	.	G	A	768.77	PASS	AC=1;AF=0.5;AN=2;BaseQRankSum=1.259;DP=58;Dels=0.0;FS=0.982;HaplotypeScore=0.7887;MLEAC=1;MLEAF=0.5;MQ=41.75;MQ0=0;MQRankSum=0.321;QD=13.25;ReadPosRankSum=-0.352	GT:AD:DP:GQ:PL	0/1:32,26:58:99:797,0,907
chrII	168347	.	G	A	1147.77	PASS	AC=1;AF=0.5;AN=2;BaseQRankSum=-0.961;DP=55;Dels=0.0;FS=0.0;HaplotypeScore=0.0;MLEAC=1;MLEAF=0.5;MQ=42.0;MQ0=0;MQRankSum=1.395;QD=20.87;ReadPosRankSum=-0.355	GT:AD:DP:GQ:PL	0/1:21,34:55:99:1176,0,649
chrII	186535	.	C	T	693.77	PASS	AC=1;AF=0.5;AN=2;BaseQRankSum=0.893;DP=44;Dels=0.0;FS=1.13;HaplotypeScore=0.0;MLEAC=1;MLEAF=0.5;MQ=42.0;MQ0=0;MQRankSum=1.245;QD=15.77;ReadPosRankSum=0.07	GT:AD:DP:GQ:PL	0/1:23,21:44:99:722,0,785
chrII	193978	.	G	A	1423.77	PASS	AC=1;AF=0.5;AN=2;BaseQRankSum=0.703;DP=89;Dels=0.0;FS=0.0;HaplotypeScore=0.0;MLEAC=1;MLEAF=0.5;MQ=42.0;MQ0=0;MQRankSum=1.582;QD=16.0;ReadPosRankSum=-0.382	GT:AD:DP:GQ:PL	0/1:47,42:89:99:1452,0,1622
chrII	194013	.	C	T	1573.77	PASS	AC=1;AF=0.5;AN=2;BaseQRankSum=2.524;DP=83;Dels=0.0;FS=0.913;HaplotypeScore=0.0;MLEAC=1;MLEAF=0.5;MQ=41.82;MQ0=0;MQRankSum=0.252;QD=18.96;ReadPosRankSum=-0.032	GT:AD:DP:GQ:PL	0/1:37,46:83:99:1602,0,1259
chrII	203907	.	C	T	195.77	PASS	AC=1;AF=0.5;AN=2;BaseQRankSum=-0.087;DP=25;Dels=0.0;FS=10.139;HaplotypeScore=0.0;MLEAC=1;MLEAF=0.5;MQ=41.43;MQ0=0;MQRankSum=0.728;QD=7.83;ReadPosRankSum=-0.262	GT:AD:DP:GQ:PL	0/1:17,8:25:99:224,0,566
chrII	205785	.	G	A	208.77	PASS	AC=1;AF=0.5;AN=2;BaseQRankSum=0.135;DP=13;Dels=0.0;FS=0.0;HaplotypeScore=0.7887;MLEAC=1;MLEAF=0.5;MQ=40.35;MQ0=1;MQRankSum=-0.38;QD=16.06;ReadPosRankSum=-1.635	GT:AD:DP:GQ:PL	0/1:6,7:13:99:237,0,166
chrII	207374	.	G	A	203.77	PASS	AC=1;AF=0.5;AN=2;BaseQRankSum=-0.847;DP=16;Dels=0.0;FS=5.193;HaplotypeScore=0.0;MLEAC=1;MLEAF=0.5;MQ=41.88;MQ0=0;MQRankSum=-1.799;QD=12.74;ReadPosRankSum=0.106	GT:AD:DP:GQ:PL	0/1:9,7:16:99:232,0,316
chrII	232460	.	G	A	172.77	PASS	AC=1;AF=0.5;AN=2;BaseQRankSum=1.247;DP=16;Dels=0.0;FS=0.0;HaplotypeScore=0.0;MLEAC=1;MLEAF=0.5;MQ=42.0;MQ0=0;MQRankSum=-0.271;QD=10.8;ReadPosRankSum=-0.163	GT:AD:DP:GQ:PL	0/1:10,6:16:99:201,0,347
chrII	237009	.	C	T	255.77	PASS	AC=1;AF=0.5;AN=2;BaseQRankSum=0.442;DP=18;Dels=0.0;FS=0.0;HaplotypeScore=0.0;MLEAC=1;MLEAF=0.5;MQ=42.0;MQ0=0;MQRankSum=0.53;QD=14.21;ReadPosRankSum=2.296	GT:AD:DP:GQ:PL	0/1:9,9:18:99:284,0,319
chrII	241652	.	C	T	507.77	PASS	AC=2;AF=1.0;AN=2;DP=13;Dels=0.0;FS=0.0;HaplotypeScore=0.0;MLEAC=2;MLEAF=1.0;MQ=42.0;MQ0=0;QD=27.67	GT:AD:DP:GQ:PL	1/1:0,13:13:39:536,39,0
chrII	242629	.	C	T	100.77	PASS	AC=1;AF=0.5;AN=2;BaseQRankSum=0.135;DP=12;Dels=0.0;FS=0.0;HaplotypeScore=0.0;MLEAC=1;MLEAF=0.5;MQ=42.0;MQ0=0;MQRankSum=0.831;QD=8.4;ReadPosRankSum=0.529	GT:AD:DP:GQ:PL	0/1:7,5:12:99:129,0,239
chrII	246827	.	G	A	218.77	PASS	AC=1;AF=0.5;AN=2;BaseQRankSum=-0.212;DP=13;Dels=0.0;FS=9.792;HaplotypeScore=0.0;MLEAC=1;MLEAF=0.5;MQ=41.7;MQ0=0;MQRankSum=-1.67;QD=16.83;ReadPosRankSum=-1.256	GT:AD:DP:GQ:PL	0/1:5,8:13:99:247,0,163
chrII	255754	.	G	A	344.77	PASS	AC=1;AF=0.5;AN=2;BaseQRankSum=-1.362;DP=19;Dels=0.0;FS=0.0;HaplotypeScore=0.0;MLEAC=1;MLEAF=0.5;MQ=41.22;MQ0=0;MQRankSum=-0.454;QD=18.15;ReadPosRankSum=-0.041	GT:AD:DP:GQ:PL	0/1:8,11:19:99:373,0,270
chrII	278395	.	G	A	551.77	PASS	AC=1;AF=0.5;AN=2;BaseQRankSum=2.205;DP=28;Dels=0.0;FS=0.0;HaplotypeScore=0.0;MLEAC=1;MLEAF=0.5;MQ=42.0;MQ0=0;MQRankSum=0.998;QD=19.71;ReadPosRankSum=0.812	GT:AD:DP:GQ:PL	0/1:12,16:28:99:580,0,409
chrII	278922	.	C	T	235.56	PASS	AC=1;AF=0.5;AN=2;BaseQRankSum=0.747;DP=8;Dels=0.0;FS=0.0;HaplotypeScore=0.0;MLEAC=1;MLEAF=0.5;MQ=42.0;MQ0=0;MQRankSum=0.747;QD=29.44;ReadPosRankSum=0.747	GT:AD:DP:GQ:PL	0/1:1,7:8:7:263,0,7
chrII	278934	.	G	A	306.1	PASS	AC=1;AF=0.5;AN=2;BaseQRankSum=0.348;DP=10;Dels=0.0;FS=0.0;HaplotypeScore=0.0;MLEAC=1;MLEAF=0.5;MQ=42.0;MQ0=0;MQRankSum=-1.393;QD=30.61;ReadPosRankSum=0.0	GT:AD:DP:GQ:PL	0/1:1,9:10:11:334,0,11
chrII	278967	.	C	T	459.77	PASS	AC=2;AF=1.0;AN=2;DP=12;Dels=0.0;FS=0.0;HaplotypeScore=0.0;MLEAC=2;MLEAF=1.0;MQ=42.0;MQ0=0;QD=29.29	GT:AD:DP:GQ:PL	1/1:0,12:12:36:488,36,0
chrII	280075	.	C	T	275.77	PASS	AC=1;AF=0.5;AN=2;BaseQRankSum=2.137;DP=22;Dels=0.0;FS=1.768;HaplotypeScore=0.0;MLEAC=1;MLEAF=0.5;MQ=41.33;MQ0=0;MQRankSum=0.534;QD=12.53;ReadPosRankSum=-0.668	GT:AD:DP:GQ:PL	0/1:13,9:22:99:304,0,402
chrII	283504	.	G	A	223.77	PASS	AC=1;AF=0.5;AN=2;BaseQRankSum=-1.2;DP=13;Dels=0.0;FS=2.522;HaplotypeScore=0.0;MLEAC=1;MLEAF=0.5;MQ=40.85;MQ0=0;MQRankSum=1.656;QD=17.21;ReadPosRankSum=0.312	GT:AD:DP:GQ:PL	0/1:6,7:13:99:252,0,199
chrII	291966	.	C	T	213.77	PASS	AC=1;AF=0.5;AN=2;BaseQRankSum=1.635;DP=12;Dels=0.0;FS=0.0;HaplotypeScore=0.0;MLEAC=1;MLEAF=0.5;MQ=42.0;MQ0=0;MQRankSum=0.38;QD=17.81;ReadPosRankSum=-0.529	GT:AD:DP:GQ:PL	0/1:5,7:12:99:242,0,152
chrII	294359	.	C	T	409.77	PASS	AC=1;AF=0.5;AN=2;BaseQRankSum=1.141;DP=19;Dels=0.0;FS=0.0;HaplotypeScore=0.0;MLEAC=1;MLEAF=0.5;MQ=42.0;MQ0=0;MQRankSum=-0.38;QD=21.57;ReadPosRankSum=-0.042	GT:AD:DP:GQ:PL	0/1:7,12:19:99:438,0,217
chrII	298205	.	G	A	177.77	PASS	AC=1;AF=0.5;AN=2;BaseQRankSum=0.101;DP=13;Dels=0.0;FS=0.0;HaplotypeScore=0.0;MLEAC=1;MLEAF=0.5;MQ=42.0;MQ0=0;MQRankSum=0.101;QD=13.67;ReadPosRankSum=0.935	GT:AD:DP:GQ:PL	0/1:7,6:13:99:206,0,244
chrII	300113	.	G	A	252.8	PASS	AC=2;AF=1.0;AN=2;BaseQRankSum=0.747;DP=8;Dels=0.0;FS=0.0;HaplotypeScore=0.0;MLEAC=2;MLEAF=1.0;MQ=41.51;MQ0=0;MQRankSum=0.747;QD=31.6;ReadPosRankSum=0.747	GT:AD:DP:GQ:PL	1/1:1,7:8:21:281,21,0
chrII	300149	.	C	T	175.77	PASS	AC=1;AF=0.5;AN=2;BaseQRankSum=1.133;DP=10;Dels=0.0;FS=0.0;HaplotypeScore=0.0;MLEAC=1;MLEAF=0.5;MQ=40.19;MQ0=0;MQRankSum=1.133;QD=17.58;ReadPosRankSum=0.365	GT:AD:DP:GQ:PL	0/1:4,6:10:99:204,0,129
chrII	310404	.	C	T	466.77	PASS	AC=1;AF=0.5;AN=2;BaseQRankSum=0.58;DP=22;Dels=0.0;FS=4.129;HaplotypeScore=0.0;MLEAC=1;MLEAF=0.5;MQ=42.0;MQ0=0;MQRankSum=-1.331;QD=21.22;ReadPosRankSum=0.648	GT:AD:DP:GQ:PL	0/1:8,14:22:99:495,0,249
chrII	315492	.	G	A	106.77	PASS	AC=1;AF=0.5;AN=2;BaseQRankSum=0.678;DP=11;Dels=0.0;FS=6.264;HaplotypeScore=0.0;MLEAC=1;MLEAF=0.5;MQ=42.0;MQ0=0;MQRankSum=-1.246;QD=9.71;ReadPosRankSum=-0.278	GT:AD:DP:GQ:PL	0/1:7,4:11:99:135,0,255
chrII	370537	.	C	T	148.77	PASS	AC=1;AF=0.5;AN=2;BaseQRankSum=0.143;DP=11;Dels=0.0;FS=0.0;HaplotypeScore=0.0;MLEAC=1;MLEAF=0.5;MQ=42.0;MQ0=0;MQRankSum=0.143;QD=13.52;ReadPosRankSum=-0.387	GT:AD:DP:GQ:PL	0/1:6,5:11:99:177,0,177
chrII	375670	.	C	T	226.77	PASS	AC=1;AF=0.5;AN=2;BaseQRankSum=-0.546;DP=10;Dels=0.0;FS=0.0;HaplotypeScore=0.0;MLEAC=1;MLEAF=0.5;MQ=42.0;MQ0=0;MQRankSum=-0.731;QD=22.68;ReadPosRankSum=-1.214	GT:AD:DP:GQ:PL	0/1:3,7:10:95:255,0,95
chrII	375732	.	G	A	446.77	PASS	AC=1;AF=0.5;AN=2;BaseQRankSum=0.789;DP=18;Dels=0.0;FS=7.656;HaplotypeScore=0.0;MLEAC=1;MLEAF=0.5;MQ=42.0;MQ0=0;MQRankSum=0.099;QD=24.82;ReadPosRankSum=0.69	GT:AD:DP:GQ:PL	0/1:5,13:18:99:475,0,111
chrII	375785	.	C	T	411.77	PASS	AC=1;AF=0.5;AN=2;BaseQRankSum=1.273;DP=20;Dels=0.0;FS=2.199;HaplotypeScore=0.0;MLEAC=1;MLEAF=0.5;MQ=42.0;MQ0=0;MQRankSum=0.733;QD=20.59;ReadPosRankSum=-1.736	GT:AD:DP:GQ:PL	0/1:8,12:20:99:440,0,254
chrII	378647	.	C	T	293.77	PASS	AC=1;AF=0.5;AN=2;BaseQRankSum=1.107;DP=17;Dels=0.0;FS=0.0;HaplotypeScore=0.0;MLEAC=1;MLEAF=0.5;MQ=42.0;MQ0=0;MQRankSum=-1.491;QD=17.28;ReadPosRankSum=2.165	GT:AD:DP:GQ:PL	0/1:8,9:17:99:322,0,268
chrII	379749	.	G	A	111.77	PASS	AC=1;AF=0.5;AN=2;BaseQRankSum=0.361;DP=9;Dels=0.0;FS=7.782;HaplotypeScore=0.0;MLEAC=1;MLEAF=0.5;MQ=42.0;MQ0=0;MQRankSum=0.361;QD=12.42;ReadPosRankSum=-0.729	GT:AD:DP:GQ:PL	0/1:5,4:9:99:140,0,179
chrII	379967	.	G	A	188.77	PASS	AC=1;AF=0.5;AN=2;BaseQRankSum=0.549;DP=19;Dels=0.0;FS=1.871;HaplotypeScore=0.0;MLEAC=1;MLEAF=0.5;MQ=42.0;MQ0=0;MQRankSum=-1.733;QD=9.94;ReadPosRankSum=-0.127	GT:AD:DP:GQ:PL	0/1:12,7:19:99:217,0,374
chrII	381957	.	C	T	233.77	PASS	AC=1;AF=0.5;AN=2;BaseQRankSum=0.424;DP=20;Dels=0.0;FS=1.74;HaplotypeScore=0.0;MLEAC=1;MLEAF=0.5;MQ=42.0;MQ0=0;MQRankSum=-0.887;QD=11.69;ReadPosRankSum=0.424	GT:AD:DP:GQ:PL	0/1:12,8:20:99:262,0,422
chrII	387101	.	C	T	256.77	PASS	AC=1;AF=0.5;AN=2;BaseQRankSum=0.193;DP=14;Dels=0.0;FS=4.593;HaplotypeScore=0.0;MLEAC=1;MLEAF=0.5;MQ=42.0;MQ0=0;MQRankSum=0.193;QD=18.34;ReadPosRankSum=0.627	GT:AD:DP:GQ:PL	0/1:6,8:14:99:285,0,181
chrII	390044	.	G	A	214.77	PASS	AC=1;AF=0.5;AN=2;BaseQRankSum=0.377;DP=13;Dels=0.0;FS=2.276;HaplotypeScore=0.0;MLEAC=1;MLEAF=0.5;MQ=42.0;MQ0=0;MQRankSum=-0.935;QD=16.52;ReadPosRankSum=0.66	GT:AD:DP:GQ:PL	0/1:6,7:13:99:243,0,204
chrII	393958	.	C	T	417.77	PASS	AC=1;AF=0.5;AN=2;BaseQRankSum=-1.281;DP=18;Dels=0.0;FS=0.0;HaplotypeScore=0.0;MLEAC=1;MLEAF=0.5;MQ=41.18;MQ0=0;MQRankSum=-0.099;QD=23.21;ReadPosRankSum=-0.493	GT:AD:DP:GQ:PL	0/1:5,13:18:99:446,0,153
chrII	398347	.	C	T	128.77	PASS	AC=1;AF=0.5;AN=2;BaseQRankSum=0.696;DP=13;Dels=0.0;FS=0.0;HaplotypeScore=0.9665;MLEAC=1;MLEAF=0.5;MQ=42.0;MQ0=0;MQRankSum=0.0;QD=9.91;ReadPosRankSum=1.67	GT:AD:DP:GQ:PL	0/1:8,5:13:99:157,0,287
chrII	419497	.	G	A	177.77	PASS	AC=1;AF=0.5;AN=2;BaseQRankSum=-1.031;DP=11;Dels=0.0;FS=2.632;HaplotypeScore=0.0;MLEAC=1;MLEAF=0.5;MQ=42.0;MQ0=0;MQRankSum=0.466;QD=16.16;ReadPosRankSum=-0.143	GT:AD:DP:GQ:PL	0/1:5,6:11:99:206,0,173
chrII	420358	.	G	A	101.77	PASS	AC=1;AF=0.5;AN=2;BaseQRankSum=-3.172;DP=16;Dels=0.0;FS=28.621;HaplotypeScore=0.9995;MLEAC=1;MLEAF=0.5;MQ=42.0;MQ0=0;MQRankSum=-1.02;QD=6.36;ReadPosRankSum=-2.039	GT:AD:DP:GQ:PL	0/1:11,5:16:99:130,0,414
chrII	435779	.	C	T	189.77	PASS	AC=1;AF=0.5;AN=2;BaseQRankSum=1.347;DP=20;Dels=0.0;FS=0.0;HaplotypeScore=0.0;MLEAC=1;MLEAF=0.5;MQ=42.0;MQ0=0;MQRankSum=-0.555;QD=9.49;ReadPosRankSum=0.079	GT:AD:DP:GQ:PL	0/1:13,7:20:99:218,0,441
chrII	445129	.	C	T	368.77	PASS	AC=1;AF=0.5;AN=2;BaseQRankSum=-0.065;DP=15;Dels=0.0;FS=0.0;HaplotypeScore=0.0;MLEAC=1;MLEAF=0.5;MQ=42.0;MQ0=0;MQRankSum=-1.11;QD=24.58;ReadPosRankSum=-0.718	GT:AD:DP:GQ:PL	0/1:4,11:15:99:397,0,108
chrII	449367	.	C	T	382.77	PASS	AC=1;AF=0.5;AN=2;BaseQRankSum=0.457;DP=15;Dels=0.0;FS=0.0;HaplotypeScore=0.0;MLEAC=1;MLEAF=0.5;MQ=42.0;MQ0=0;MQRankSum=0.718;QD=25.52;ReadPosRankSum=-0.065	GT:AD:DP:GQ:PL	0/1:4,11:15:99:411,0,121
chrII	457917	.	C	T	996.77	PASS	AC=1;AF=0.5;AN=2;BaseQRankSum=0.076;DP=55;Dels=0.0;FS=1.115;HaplotypeScore=0.0;MLEAC=1;MLEAF=0.5;MQ=41.74;MQ0=0;MQRankSum=0.433;QD=18.12;ReadPosRankSum=1.502	GT:AD:DP:GQ:PL	0/1:24,31:55:99:1025,0,741
chrII	458004	.	C	T	431.77	PASS	AC=1;AF=0.5;AN=2;BaseQRankSum=1.605;DP=25;Dels=0.0;FS=3.862;HaplotypeScore=0.0;MLEAC=1;MLEAF=0.5;MQ=42.0;MQ0=0;MQRankSum=2.094;QD=17.27;ReadPosRankSum=-2.203	GT:AD:DP:GQ:PL	0/1:12,13:25:99:460,0,403
chrII	458019	.	C	T	818.77	PASS	AC=1;AF=0.5;AN=2;BaseQRankSum=0.445;DP=42;Dels=0.0;FS=0.0;HaplotypeScore=0.0;MLEAC=1;MLEAF=0.5;MQ=42.0;MQ0=0;MQRankSum=-1.614;QD=19.49;ReadPosRankSum=1.284	GT:AD:DP:GQ:PL	0/1:18,24:42:99:847,0,597
chrII	458418	.	G	A	619.77	PASS	AC=1;AF=0.5;AN=2;BaseQRankSum=0.733;DP=42;Dels=0.0;FS=0.0;HaplotypeScore=0.9967;MLEAC=1;MLEAF=0.5;MQ=42.0;MQ0=0;MQRankSum=-0.531;QD=14.76;ReadPosRankSum=0.884	GT:AD:DP:GQ:PL	0/1:23,19:42:99:648,0,804
chrII	458595	.	G	A	777.77	PASS	AC=1;AF=0.5;AN=2;BaseQRankSum=0.443;DP=45;Dels=0.0;FS=0.0;HaplotypeScore=0.0;MLEAC=1;MLEAF=0.5;MQ=42.0;MQ0=0;MQRankSum=-0.579;QD=17.28;ReadPosRankSum=-0.17	GT:AD:DP:GQ:PL	0/1:22,23:45:99:806,0,745
chrII	461569	.	C	T	758.77	PASS	AC=1;AF=0.5;AN=2;BaseQRankSum=0.69;DP=65;Dels=0.0;FS=0.0;HaplotypeScore=0.0;MLEAC=1;MLEAF=0.5;MQ=42.0;MQ0=0;MQRankSum=0.984;QD=11.67;ReadPosRankSum=0.408	GT:AD:DP:GQ:PL	0/1:39,26:65:99:787,0,1342
chrII	461923	.	C	T	1082.77	PASS	AC=1;AF=0.5;AN=2;BaseQRankSum=1.037;DP=57;Dels=0.0;FS=0.0;HaplotypeScore=0.0;MLEAC=1;MLEAF=0.5;MQ=42.0;MQ0=0;MQRankSum=-0.024;QD=19.0;ReadPosRankSum=1.262	GT:AD:DP:GQ:PL	0/1:25,32:57:99:1111,0,819
chrII	461939	.	C	T	483.77	PASS	AC=1;AF=0.5;AN=2;BaseQRankSum=1.023;DP=42;Dels=0.0;FS=4.709;HaplotypeScore=0.0;MLEAC=1;MLEAF=0.5;MQ=42.0;MQ0=0;MQRankSum=-1.023;QD=11.52;ReadPosRankSum=-1.593	GT:AD:DP:GQ:PL	0/1:26,16:42:99:512,0,907
chrII	477531	.	C	T	1158.77	PASS	AC=1;AF=0.5;AN=2;BaseQRankSum=0.53;DP=73;Dels=0.01;FS=10.168;HaplotypeScore=3.7468;MLEAC=1;MLEAF=0.5;MQ=41.7;MQ0=0;MQRankSum=-1.284;QD=15.87;ReadPosRankSum=0.845	GT:AD:DP:GQ:PL	0/1:35,37:72:99:1187,0,1141
chrII	477547	.	C	T	944.77	PASS	AC=1;AF=0.5;AN=2;BaseQRankSum=-0.347;DP=60;Dels=0.0;FS=8.867;HaplotypeScore=1.445;MLEAC=1;MLEAF=0.5;MQ=41.67;MQ0=0;MQRankSum=-0.85;QD=15.75;ReadPosRankSum=0.155	GT:AD:DP:GQ:PL	0/1:30,30:60:99:973,0,968
chrII	477616	.	C	T	815.77	PASS	AC=1;AF=0.5;AN=2;BaseQRankSum=1.717;DP=55;Dels=0.0;FS=2.346;HaplotypeScore=2.6876;MLEAC=1;MLEAF=0.5;MQ=41.47;MQ0=0;MQRankSum=-1.527;QD=14.83;ReadPosRankSum=-2.099	GT:AD:DP:GQ:PL	0/1:29,25:55:99:844,0,976
chrII	488944	.	G	A	261.77	PASS	AC=1;AF=0.5;AN=2;BaseQRankSum=-0.368;DP=25;Dels=0.0;FS=0.0;HaplotypeScore=0.0;MLEAC=1;MLEAF=0.5;MQ=41.43;MQ0=0;MQRankSum=-1.783;QD=10.47;ReadPosRankSum=1.33	GT:AD:DP:GQ:PL	0/1:16,9:25:99:290,0,561
chrII	504480	.	C	T	147.77	PASS	AC=1;AF=0.5;AN=2;BaseQRankSum=-0.361;DP=9;Dels=0.0;FS=3.522;HaplotypeScore=0.0;MLEAC=1;MLEAF=0.5;MQ=42.0;MQ0=0;MQRankSum=1.652;QD=16.42;ReadPosRankSum=-2.219	GT:AD:DP:GQ:PL	0/1:4,5:9:99:176,0,140
chrII	505206	.	C	T	102.77	PASS	AC=1;AF=0.5;AN=2;BaseQRankSum=-1.531;DP=15;Dels=0.0;FS=2.363;HaplotypeScore=4.9666;MLEAC=1;MLEAF=0.5;MQ=41.01;MQ0=0;MQRankSum=-2.633;QD=6.85;ReadPosRankSum=1.898	GT:AD:DP:GQ:PL	0/1:10,5:15:99:131,0,352
chrII	532280	.	C	T	104.77	PASS	AC=1;AF=0.5;AN=2;BaseQRankSum=-0.729;DP=9;Dels=0.0;FS=7.782;HaplotypeScore=0.0;MLEAC=1;MLEAF=0.5;MQ=42.0;MQ0=0;MQRankSum=-0.729;QD=11.64;ReadPosRankSum=-1.159	GT:AD:DP:GQ:PL	0/1:5,4:9:99:133,0,177
chrII	544887	.	G	A	280.77	PASS	AC=1;AF=0.5;AN=2;BaseQRankSum=0.107;DP=21;Dels=0.0;FS=0.0;HaplotypeScore=0.7887;MLEAC=1;MLEAF=0.5;MQ=42.0;MQ0=0;MQRankSum=0.888;QD=13.37;ReadPosRankSum=-0.391	GT:AD:DP:GQ:PL	0/1:12,9:21:99:309,0,380
chrII	544890	.	G	A	243.77	PASS	AC=1;AF=0.5;AN=2;BaseQRankSum=1.774;DP=21;Dels=0.0;FS=0.0;HaplotypeScore=0.7887;MLEAC=1;MLEAF=0.5;MQ=42.0;MQ0=0;MQRankSum=-0.109;QD=11.61;ReadPosRankSum=-0.181	GT:AD:DP:GQ:PL	0/1:13,8:21:99:272,0,406
chrII	548982	.	C	T	236.28	PASS	AC=1;AF=0.5;AN=2;BaseQRankSum=0.747;DP=8;Dels=0.0;FS=0.0;HaplotypeScore=0.0;MLEAC=1;MLEAF=0.5;MQ=42.0;MQ0=0;MQRankSum=-0.747;QD=29.54;ReadPosRankSum=0.747	GT:AD:DP:GQ:PL	0/1:1,7:8:9:264,0,9
chrII	549740	.	C	T	277.77	PASS	AC=1;AF=0.5;AN=2;BaseQRankSum=-0.118;DP=11;Dels=0.0;FS=0.0;HaplotypeScore=0.0;MLEAC=1;MLEAF=0.5;MQ=42.0;MQ0=0;MQRankSum=-0.825;QD=25.25;ReadPosRankSum=-0.354	GT:AD:DP:GQ:PL	0/1:2,9:11:51:306,0,51
chrII	556488	.	C	T	133.77	PASS	AC=1;AF=0.5;AN=2;BaseQRankSum=1.092;DP=13;Dels=0.0;FS=0.0;HaplotypeScore=0.0;MLEAC=1;MLEAF=0.5;MQ=42.0;MQ0=0;MQRankSum=0.533;QD=10.29;ReadPosRankSum=0.212	GT:AD:DP:GQ:PL	0/1:8,5:13:99:162,0,262
chrII	558698	.	G	A	102.77	PASS	AC=1;AF=0.5;AN=2;BaseQRankSum=1.134;DP=12;Dels=0.0;FS=2.398;HaplotypeScore=0.0;MLEAC=1;MLEAF=0.5;MQ=42.0;MQ0=0;MQRankSum=-0.289;QD=8.56;ReadPosRankSum=1.134	GT:AD:DP:GQ:PL	0/1:8,4:12:99:131,0,289
chrII	560010	.	C	T	179.77	PASS	AC=1;AF=0.5;AN=2;BaseQRankSum=0.248;DP=9;Dels=0.0;FS=0.0;HaplotypeScore=0.0;MLEAC=1;MLEAF=0.5;MQ=42.0;MQ0=0;MQRankSum=-0.573;QD=19.97;ReadPosRankSum=0.573	GT:AD:DP:GQ:PL	0/1:3,6:9:57:208,0,57
chrII	561377	.	C	T	111.77	PASS	AC=1;AF=0.5;AN=2;BaseQRankSum=1.754;DP=7;Dels=0.0;FS=0.0;HaplotypeScore=0.0;MLEAC=1;MLEAF=0.5;MQ=42.0;MQ0=0;MQRankSum=-0.55;QD=15.97;ReadPosRankSum=-0.55	GT:AD:DP:GQ:PL	0/1:3,4:7:90:140,0,90
chrII	561434	.	G	A	248.77	PASS	AC=1;AF=0.5;AN=2;BaseQRankSum=0.209;DP=15;Dels=0.0;FS=2.158;HaplotypeScore=0.0;MLEAC=1;MLEAF=0.5;MQ=42.0;MQ0=0;MQRankSum=0.15;QD=16.58;ReadPosRankSum=0.993	GT:AD:DP:GQ:PL	0/1:7,8:15:99:277,0,233
chrII	564611	.	G	A	103.77	PASS	AC=1;AF=0.5;AN=2;BaseQRankSum=0.633;DP=10;Dels=0.0;FS=3.31;HaplotypeScore=0.0;MLEAC=1;MLEAF=0.5;MQ=42.0;MQ0=0;MQRankSum=0.365;QD=10.38;ReadPosRankSum=0.0	GT:AD:DP:GQ:PL	0/1:6,4:10:99:132,0,206
chrII	576113	.	C	T	161.77	PASS	AC=1;AF=0.5;AN=2;BaseQRankSum=-1.63;DP=18;Dels=0.0;FS=9.901;HaplotypeScore=0.7887;MLEAC=1;MLEAF=0.5;MQ=41.89;MQ0=0;MQRankSum=-0.906;QD=8.99;ReadPosRankSum=-0.725	GT:AD:DP:GQ:PL	0/1:11,7:18:99:190,0,356
chrII	576121	.	G	A	169.77	PASS	AC=1;AF=0.5;AN=2;BaseQRankSum=-0.553;DP=17;Dels=0.0;FS=9.901;HaplotypeScore=0.7887;MLEAC=1;MLEAF=0.5;MQ=42.0;MQ0=0;MQRankSum=1.256;QD=9.99;ReadPosRankSum=0.352	GT:AD:DP:GQ:PL	0/1:11,6:17:99:198,0,322
chrII	581469	.	C	T	398.77	PASS	AC=1;AF=0.5;AN=2;BaseQRankSum=0.219;DP=19;Dels=0.0;FS=0.0;HaplotypeScore=0.9999;MLEAC=1;MLEAF=0.5;MQ=42.0;MQ0=0;MQRankSum=1.623;QD=20.99;ReadPosRankSum=1.009	GT:AD:DP:GQ:PL	0/1:6,13:19:99:427,0,185
chrII	581478	.	C	T	400.77	PASS	AC=1;AF=0.5;AN=2;BaseQRankSum=1.281;DP=18;Dels=0.0;FS=2.218;HaplotypeScore=0.9999;MLEAC=1;MLEAF=0.5;MQ=42.0;MQ0=0;MQRankSum=0.591;QD=22.26;ReadPosRankSum=1.774	GT:AD:DP:GQ:PL	0/1:5,13:18:99:429,0,143
chrII	583603	.	C	T	131.77	PASS	AC=1;AF=0.5;AN=2;BaseQRankSum=-0.817;DP=13;Dels=0.0;FS=2.92;HaplotypeScore=0.0;MLEAC=1;MLEAF=0.5;MQ=42.0;MQ0=0;MQRankSum=-0.212;QD=10.14;ReadPosRankSum=-0.978	GT:AD:DP:GQ:PL	0/1:8,5:13:99:160,0,287
chrII	602202	.	C	T	256.77	PASS	AC=1;AF=0.5;AN=2;BaseQRankSum=-0.696;DP=13;Dels=0.0;FS=0.0;HaplotypeScore=0.0;MLEAC=1;MLEAF=0.5;MQ=40.9;MQ0=0;MQRankSum=1.092;QD=19.75;ReadPosRankSum=-0.271	GT:AD:DP:GQ:PL	0/1:5,8:13:99:285,0,168
chrII	604495	.	C	T	132.77	PASS	AC=1;AF=0.5;AN=2;BaseQRankSum=-0.143;DP=11;Dels=0.0;FS=2.463;HaplotypeScore=3.9788;MLEAC=1;MLEAF=0.5;MQ=40.69;MQ0=0;MQRankSum=-1.186;QD=12.07;ReadPosRankSum=-0.387	GT:AD:DP:GQ:PL	0/1:6,5:11:99:161,0,214
chrII	610960	.	G	A	322.77	PASS	AC=1;AF=0.5;AN=2;BaseQRankSum=0.342;DP=17;Dels=0.0;FS=4.56;HaplotypeScore=0.0;MLEAC=1;MLEAF=0.5;MQ=42.0;MQ0=0;MQRankSum=0.342;QD=18.99;ReadPosRankSum=-1.61	GT:AD:DP:GQ:PL	0/1:7,10:17:99:351,0,232
chrII	614031	.	C	T	168.77	PASS	AC=1;AF=0.5;AN=2;BaseQRankSum=-0.466;DP=11;Dels=0.0;FS=6.154;HaplotypeScore=0.0;MLEAC=1;MLEAF=0.5;MQ=42.0;MQ0=0;MQRankSum=1.186;QD=15.34;ReadPosRankSum=-1.031	GT:AD:DP:GQ:PL	0/1:5,6:11:99:197,0,172
chrII	614053	.	G	A	108.77	PASS	AC=1;AF=0.5;AN=2;BaseQRankSum=-0.421;DP=8;Dels=0.0;FS=0.0;HaplotypeScore=0.0;MLEAC=1;MLEAF=0.5;MQ=42.0;MQ0=0;MQRankSum=0.0;QD=13.6;ReadPosRankSum=-0.922	GT:AD:DP:GQ:PL	0/1:4,4:8:99:137,0,144
chrII	614133	.	C	T	195.77	PASS	AC=1;AF=0.5;AN=2;BaseQRankSum=0.068;DP=14;Dels=0.0;FS=5.021;HaplotypeScore=0.0;MLEAC=1;MLEAF=0.5;MQ=40.98;MQ0=0;MQRankSum=0.663;QD=13.98;ReadPosRankSum=0.201	GT:AD:DP:GQ:PL	0/1:7,7:14:99:224,0,244
chrII	625202	.	C	T	131.77	PASS	AC=1;AF=0.5;AN=2;BaseQRankSum=-1.031;DP=11;Dels=0.0;FS=6.154;HaplotypeScore=0.0;MLEAC=1;MLEAF=0.5;MQ=42.0;MQ0=0;MQRankSum=-0.466;QD=11.98;ReadPosRankSum=-0.466	GT:AD:DP:GQ:PL	0/1:6,5:11:99:160,0,210
chrII	625254	.	C	T	145.77	PASS	AC=1;AF=0.5;AN=2;BaseQRankSum=1.309;DP=12;Dels=0.0;FS=6.154;HaplotypeScore=1.9998;MLEAC=1;MLEAF=0.5;MQ=40.76;MQ0=0;MQRankSum=1.134;QD=12.15;ReadPosRankSum=0.135	GT:AD:DP:GQ:PL	0/1:7,5:12:99:174,0,238
chrII	634882	.	C	T	432.77	PASS	AC=1;AF=0.5;AN=2;BaseQRankSum=0.735;DP=22;Dels=0.0;FS=7.282;HaplotypeScore=0.0;MLEAC=1;MLEAF=0.5;MQ=42.0;MQ0=0;MQRankSum=-0.668;QD=19.67;ReadPosRankSum=0.0	GT:AD:DP:GQ:PL	0/1:9,13:22:99:461,0,302
chrII	645032	.	C	T	129.77	PASS	AC=1;AF=0.5;AN=2;BaseQRankSum=-0.184;DP=15;Dels=0.0;FS=6.008;HaplotypeScore=0.0;MLEAC=1;MLEAF=0.5;MQ=41.01;MQ0=0;MQRankSum=0.551;QD=8.65;ReadPosRankSum=-1.164	GT:AD:DP:GQ:PL	0/1:10,5:15:99:158,0,347
chrII	645055	.	C	T	282.77	PASS	AC=1;AF=0.5;AN=2;BaseQRankSum=0.0;DP=16;Dels=0.0;FS=0.0;HaplotypeScore=0.0;MLEAC=1;MLEAF=0.5;MQ=42.0;MQ0=0;MQRankSum=0.318;QD=17.67;ReadPosRankSum=0.0	GT:AD:DP:GQ:PL	0/1:7,9:16:99:311,0,233
chrII	646664	.	C	T	325.77	PASS	AC=1;AF=0.5;AN=2;BaseQRankSum=0.95;DP=19;Dels=0.0;FS=1.984;HaplotypeScore=0.0;MLEAC=1;MLEAF=0.5;MQ=42.0;MQ0=0;MQRankSum=1.032;QD=17.15;ReadPosRankSum=0.372	GT:AD:DP:GQ:PL	0/1:8,11:19:99:354,0,250
chrII	651457	.	C	T	362.77	PASS	AC=1;AF=0.5;AN=2;BaseQRankSum=0.784;DP=19;Dels=0.0;FS=4.713;HaplotypeScore=0.0;MLEAC=1;MLEAF=0.5;MQ=42.0;MQ0=0;MQRankSum=1.197;QD=19.09;ReadPosRankSum=-1.362	GT:AD:DP:GQ:PL	0/1:8,11:19:99:391,0,250
chrII	652377	.	C	T	409.77	PASS	AC=1;AF=0.5;AN=2;BaseQRankSum=-1.496;DP=25;Dels=0.0;FS=6.956;HaplotypeScore=0.0;MLEAC=1;MLEAF=0.5;MQ=42.0;MQ0=0;MQRankSum=1.006;QD=16.39;ReadPosRankSum=-0.517	GT:AD:DP:GQ:PL	0/1:12,13:25:99:438,0,410
chrII	655042	.	G	A	429.77	PASS	AC=1;AF=0.5;AN=2;BaseQRankSum=0.082;DP=25;Dels=0.0;FS=6.239;HaplotypeScore=0.0;MLEAC=1;MLEAF=0.5;MQ=42.0;MQ0=0;MQRankSum=-1.768;QD=17.19;ReadPosRankSum=0.354	GT:AD:DP:GQ:PL	0/1:12,13:25:99:458,0,419
chrII	658834	.	G	A	171.77	PASS	AC=1;AF=0.5;AN=2;BaseQRankSum=0.323;DP=14;Dels=0.0;FS=2.363;HaplotypeScore=0.0;MLEAC=1;MLEAF=0.5;MQ=42.0;MQ0=0;MQRankSum=2.388;QD=12.27;ReadPosRankSum=1.226	GT:AD:DP:GQ:PL	0/1:8,6:14:99:200,0,280
chrII	662460	.	G	A	372.77	PASS	AC=1;AF=0.5;AN=2;BaseQRankSum=-2.636;DP=24;Dels=0.0;FS=3.925;HaplotypeScore=0.0;MLEAC=1;MLEAF=0.5;MQ=41.03;MQ0=1;MQRankSum=-0.465;QD=15.53;ReadPosRankSum=-0.775	GT:AD:DP:GQ:PL	0/1:11,13:24:99:401,0,348
chrII	662535	.	C	T	291.77	PASS	AC=1;AF=0.5;AN=2;BaseQRankSum=-1.355;DP=15;Dels=0.0;FS=0.0;HaplotypeScore=0.0;MLEAC=1;MLEAF=0.5;MQ=41.87;MQ0=0;MQRankSum=2.062;QD=19.45;ReadPosRankSum=-0.412	GT:AD:DP:GQ:PL	0/1:6,9:15:99:320,0,203
chrII	662864	.	G	A	357.77	PASS	AC=1;AF=0.5;AN=2;BaseQRankSum=0.769;DP=23;Dels=0.0;FS=0.0;HaplotypeScore=0.0;MLEAC=1;MLEAF=0.5;MQ=42.0;MQ0=0;MQRankSum=1.077;QD=15.56;ReadPosRankSum=-1.508	GT:AD:DP:GQ:PL	0/1:12,11:23:99:386,0,404
chrII	673033	.	C	T	127.77	PASS	AC=1;AF=0.5;AN=2;BaseQRankSum=0.696;DP=13;Dels=0.0;FS=0.0;HaplotypeScore=0.0;MLEAC=1;MLEAF=0.5;MQ=40.85;MQ0=0;MQRankSum=1.381;QD=9.83;ReadPosRankSum=0.978	GT:AD:DP:GQ:PL	0/1:8,5:13:99:156,0,276
chrII	675352	.	C	T	175.77	PASS	AC=1;AF=0.5;AN=2;BaseQRankSum=0.101;DP=13;Dels=0.0;FS=2.522;HaplotypeScore=0.0;MLEAC=1;MLEAF=0.5;MQ=40.85;MQ0=0;MQRankSum=-0.101;QD=13.52;ReadPosRankSum=-0.312	GT:AD:DP:GQ:PL	0/1:7,6:13:99:204,0,234
chrII	680494	.	G	A	447.77	PASS	AC=1;AF=0.5;AN=2;BaseQRankSum=0.386;DP=26;Dels=0.0;FS=1.856;HaplotypeScore=0.0;MLEAC=1;MLEAF=0.5;MQ=41.92;MQ0=0;MQRankSum=0.386;QD=17.22;ReadPosRankSum=0.231	GT:AD:DP:GQ:PL	0/1:12,14:26:99:476,0,361
chrII	681920	.	G	A	213.77	PASS	AC=1;AF=0.5;AN=2;BaseQRankSum=-1.214;DP=10;Dels=0.0;FS=10.792;HaplotypeScore=0.0;MLEAC=1;MLEAF=0.5;MQ=42.0;MQ0=0;MQRankSum=1.214;QD=21.38;ReadPosRankSum=-1.818	GT:AD:DP:GQ:PL	0/1:3,7:10:95:242,0,95
chrII	681938	.	C	T	276.78	PASS	AC=2;AF=1.0;AN=2;DP=8;Dels=0.0;FS=0.0;HaplotypeScore=0.0;MLEAC=2;MLEAF=1.0;MQ=42.0;MQ0=0;QD=34.6	GT:AD:DP:GQ:PL	1/1:0,8:8:24:305,24,0
chrII	687274	.	C	T	287.77	PASS	AC=1;AF=0.5;AN=2;BaseQRankSum=1.266;DP=19;Dels=0.0;FS=4.561;HaplotypeScore=0.0;MLEAC=1;MLEAF=0.5;MQ=42.0;MQ0=0;MQRankSum=0.286;QD=15.15;ReadPosRankSum=1.347	GT:AD:DP:GQ:PL	0/1:10,9:19:99:316,0,350
chrII	692074	.	G	A	294.77	PASS	AC=1;AF=0.5;AN=2;BaseQRankSum=-3.509;DP=19;Dels=0.0;FS=35.997;HaplotypeScore=0.0;MLEAC=1;MLEAF=0.5;MQ=42.0;MQ0=0;MQRankSum=-1.775;QD=15.51;ReadPosRankSum=-0.289	GT:AD:DP:GQ:PL	0/1:8,11:19:99:323,0,275
chrII	704598	.	C	T	213.77	PASS	AC=1;AF=0.5;AN=2;BaseQRankSum=-1.733;DP=16;Dels=0.0;FS=0.0;HaplotypeScore=0.0;MLEAC=1;MLEAF=0.5;MQ=42.0;MQ0=0;MQRankSum=1.313;QD=13.36;ReadPosRankSum=-0.578	GT:AD:DP:GQ:PL	0/1:8,8:16:99:242,0,266
chrII	704687	.	G	A	140.77	PASS	AC=1;AF=0.5;AN=2;BaseQRankSum=0.696;DP=13;Dels=0.0;FS=2.48;HaplotypeScore=0.0;MLEAC=1;MLEAF=0.5;MQ=42.0;MQ0=0;MQRankSum=-0.212;QD=10.83;ReadPosRankSum=0.0	GT:AD:DP:GQ:PL	0/1:8,5:13:99:169,0,252
chrII	718407	.	C	T	133.77	PASS	AC=1;AF=0.5;AN=2;BaseQRankSum=-0.437;DP=13;Dels=0.0;FS=0.0;HaplotypeScore=0.0;MLEAC=1;MLEAF=0.5;MQ=42.0;MQ0=0;MQRankSum=-0.817;QD=10.29;ReadPosRankSum=-0.271	GT:AD:DP:GQ:PL	0/1:8,5:13:99:162,0,248
chrII	721348	.	C	T	217.77	PASS	AC=1;AF=0.5;AN=2;BaseQRankSum=-1.818;DP=10;Dels=0.0;FS=0.0;HaplotypeScore=0.0;MLEAC=1;MLEAF=0.5;MQ=42.0;MQ0=0;MQRankSum=2.166;QD=21.78;ReadPosRankSum=0.296	GT:AD:DP:GQ:PL	0/1:3,7:10:97:246,0,97
chrII	727159	.	C	T	211.77	PASS	AC=1;AF=0.5;AN=2;BaseQRankSum=-0.437;DP=13;Dels=0.0;FS=2.48;HaplotypeScore=0.0;MLEAC=1;MLEAF=0.5;MQ=42.0;MQ0=0;MQRankSum=-0.437;QD=16.29;ReadPosRankSum=-0.271	GT:AD:DP:GQ:PL	0/1:5,8:13:99:240,0,163
chrII	728123	.	G	A	426.77	PASS	AC=1;AF=0.5;AN=2;BaseQRankSum=0.704;DP=27;Dels=0.0;FS=1.583;HaplotypeScore=0.0;MLEAC=1;MLEAF=0.5;MQ=42.0;MQ0=0;MQRankSum=-0.51;QD=15.81;ReadPosRankSum=-0.267	GT:AD:DP:GQ:PL	0/1:14,13:27:99:455,0,440
chrII	730281	.	G	A	117.77	PASS	AC=1;AF=0.5;AN=2;BaseQRankSum=0.509;DP=19;Dels=0.0;FS=0.0;HaplotypeScore=0.0;MLEAC=1;MLEAF=0.5;MQ=42.0;MQ0=0;MQRankSum=-0.324;QD=6.2;ReadPosRankSum=-0.787	GT:AD:DP:GQ:PL	0/1:14,5:19:99:146,0,456
chrII	731611	.	G	A	172.77	PASS	AC=1;AF=0.5;AN=2;BaseQRankSum=-0.811;DP=13;Dels=0.0;FS=2.522;HaplotypeScore=0.0;MLEAC=1;MLEAF=0.5;MQ=42.0;MQ0=0;MQRankSum=1.2;QD=13.29;ReadPosRankSum=-0.66	GT:AD:DP:GQ:PL	0/1:7,6:13:99:201,0,248
chrII	742610	.	G	A	102.77	PASS	AC=1;AF=0.5;AN=2;BaseQRankSum=1.239;DP=12;Dels=0.0;FS=0.0;HaplotypeScore=0.0;MLEAC=1;MLEAF=0.5;MQ=42.0;MQ0=0;MQRankSum=0.536;QD=8.56;ReadPosRankSum=0.289	GT:AD:DP:GQ:PL	0/1:8,4:12:99:131,0,291
chrII	744815	.	C	T	217.77	PASS	AC=1;AF=0.5;AN=2;BaseQRankSum=0.135;DP=12;Dels=0.0;FS=2.398;HaplotypeScore=0.0;MLEAC=1;MLEAF=0.5;MQ=42.0;MQ0=0;MQRankSum=0.135;QD=18.15;ReadPosRankSum=-0.244	GT:AD:DP:GQ:PL	0/1:5,7:12:99:246,0,167
chrII	748991	.	C	T	102.77	PASS	AC=1;AF=0.5;AN=2;BaseQRankSum=0.0;DP=9;Dels=0.0;FS=2.808;HaplotypeScore=0.0;MLEAC=1;MLEAF=0.5;MQ=42.0;MQ0=0;MQRankSum=0.361;QD=11.42;ReadPosRankSum=-0.876	GT:AD:DP:GQ:PL	0/1:5,4:9:99:131,0,180
chrII	762857	.	C	T	280.77	PASS	AC=1;AF=0.5;AN=2;BaseQRankSum=0.177;DP=18;Dels=0.0;FS=0.0;HaplotypeScore=0.0;MLEAC=1;MLEAF=0.5;MQ=42.0;MQ0=0;MQRankSum=0.442;QD=15.6;ReadPosRankSum=-0.265	GT:AD:DP:GQ:PL	0/1:9,9:18:99:309,0,278
chrII	774294	.	C	T	209.77	PASS	AC=1;AF=0.5;AN=2;BaseQRankSum=-1.099;DP=15;Dels=0.0;FS=2.447;HaplotypeScore=0.0;MLEAC=1;MLEAF=0.5;MQ=42.0;MQ0=0;MQRankSum=-2.025;QD=13.98;ReadPosRankSum=-0.174	GT:AD:DP:GQ:PL	0/1:8,7:15:99:238,0,288
chrII	776415	.	C	T	133.77	PASS	AC=1;AF=0.5;AN=2;BaseQRankSum=0.825;DP=11;Dels=0.0;FS=0.0;HaplotypeScore=0.0;MLEAC=1;MLEAF=0.5;MQ=42.0;MQ0=0;MQRankSum=0.143;QD=12.16;ReadPosRankSum=-0.387	GT:AD:DP:GQ:PL	0/1:6,5:11:99:162,0,200
chrII	779630	.	C	T	257.77	PASS	AC=1;AF=0.5;AN=2;BaseQRankSum=0.386;DP=14;Dels=0.0;FS=0.0;HaplotypeScore=0.0;MLEAC=1;MLEAF=0.5;MQ=42.0;MQ0=0;MQRankSum=0.386;QD=18.41;ReadPosRankSum=-0.865	GT:AD:DP:GQ:PL	0/1:6,8:14:99:286,0,196
chrII	786415	.	G	A	335.78	PASS	AC=2;AF=1.0;AN=2;DP=9;Dels=0.0;FS=0.0;HaplotypeScore=0.0;MLEAC=2;MLEAF=1.0;MQ=42.0;MQ0=0;QD=27.66	GT:AD:DP:GQ:PL	1/1:0,9:9:27:364,27,0
chrII	793298	.	C	T	374.77	PASS	AC=1;AF=0.5;AN=2;BaseQRankSum=0.34;DP=16;Dels=0.0;FS=6.117;HaplotypeScore=0.0;MLEAC=1;MLEAF=0.5;MQ=42.0;MQ0=0;MQRankSum=0.113;QD=23.42;ReadPosRankSum=0.453	GT:AD:DP:GQ:PL	0/1:5,11:16:99:403,0,157
chrIII	43614	.	C	T	213.84	PASS	AC=2;AF=1.0;AN=2;DP=6;Dels=0.0;FS=0.0;HaplotypeScore=0.0;MLEAC=2;MLEAF=1.0;MQ=42.0;MQ0=0;QD=30.45	GT:AD:DP:GQ:PL	1/1:0,6:6:18:242,18,0
chrIII	44473	.	G	A	198.77	PASS	AC=1;AF=0.5;AN=2;BaseQRankSum=0.106;DP=17;Dels=0.0;FS=0.0;HaplotypeScore=0.0;MLEAC=1;MLEAF=0.5;MQ=40.75;MQ0=1;MQRankSum=2.011;QD=11.69;ReadPosRankSum=-0.953	GT:AD:DP:GQ:PL	0/1:9,8:17:99:227,0,304
chrIII	50314	.	C	T	229.77	PASS	AC=1;AF=0.5;AN=2;BaseQRankSum=-1.555;DP=15;Dels=0.0;FS=0.0;HaplotypeScore=1.9995;MLEAC=1;MLEAF=0.5;MQ=41.74;MQ0=0;MQRankSum=-0.209;QD=15.32;ReadPosRankSum=2.848	GT:AD:DP:GQ:PL	0/1:7,8:15:99:258,0,237
chrIII	50356	.	G	A	421.77	PASS	AC=1;AF=0.5;AN=2;BaseQRankSum=-1.187;DP=14;Dels=0.0;FS=0.0;HaplotypeScore=0.0;MLEAC=1;MLEAF=0.5;MQ=41.72;MQ0=0;MQRankSum=-0.822;QD=30.13;ReadPosRankSum=1.187	GT:AD:DP:GQ:PL	0/1:2,12:14:42:450,0,42
chrIII	50492	.	G	A	109.77	PASS	AC=1;AF=0.5;AN=2;BaseQRankSum=1.881;DP=9;Dels=0.0;FS=3.522;HaplotypeScore=0.0;MLEAC=1;MLEAF=0.5;MQ=42.0;MQ0=0;MQRankSum=-0.361;QD=12.2;ReadPosRankSum=-0.361	GT:AD:DP:GQ:PL	0/1:5,4:9:99:138,0,172
chrIII	61252	.	G	A	223.77	PASS	AC=1;AF=0.5;AN=2;BaseQRankSum=0.533;DP=13;Dels=0.0;FS=0.0;HaplotypeScore=0.0;MLEAC=1;MLEAF=0.5;MQ=42.0;MQ0=0;MQRankSum=-0.437;QD=17.21;ReadPosRankSum=-0.437	GT:AD:DP:GQ:PL	0/1:5,8:13:99:252,0,169
chrIII	62908	.	C	T	138.77	PASS	AC=1;AF=0.5;AN=2;BaseQRankSum=0.103;DP=10;Dels=0.0;FS=2.341;HaplotypeScore=0.0;MLEAC=1;MLEAF=0.5;MQ=42.0;MQ0=0;MQRankSum=0.851;QD=13.88;ReadPosRankSum=0.47	GT:AD:DP:GQ:PL	0/1:5,5:10:99:167,0,166
chrIII	68840	.	G	A	157.77	PASS	AC=1;AF=0.5;AN=2;BaseQRankSum=-1.457;DP=17;Dels=0.0;FS=1.913;HaplotypeScore=0.0;MLEAC=1;MLEAF=0.5;MQ=42.0;MQ0=0;MQRankSum=-0.352;QD=9.28;ReadPosRankSum=1.859	GT:AD:DP:GQ:PL	0/1:11,6:17:99:186,0,394
chrIII	77073	.	G	A	304.77	PASS	AC=1;AF=0.5;AN=2;BaseQRankSum=0.033;DP=22;Dels=0.0;FS=6.373;HaplotypeScore=0.0;MLEAC=1;MLEAF=0.5;MQ=42.0;MQ0=0;MQRankSum=-0.099;QD=13.85;ReadPosRankSum=-1.088	GT:AD:DP:GQ:PL	0/1:12,10:22:99:333,0,405
chrIII	92551	.	C	T	334.77	PASS	AC=1;AF=0.5;AN=2;BaseQRankSum=-0.83;DP=17;Dels=0.0;FS=0.0;HaplotypeScore=1.9997;MLEAC=1;MLEAF=0.5;MQ=41.88;MQ0=0;MQRankSum=0.439;QD=19.69;ReadPosRankSum=-1.025	GT:AD:DP:GQ:PL	0/1:7,10:17:99:363,0,166
chrIII	114246	.	C	T	356.77	PASS	AC=1;AF=0.5;AN=2;BaseQRankSum=2.5;DP=21;Dels=0.0;FS=10.65;HaplotypeScore=0.0;MLEAC=1;MLEAF=0.5;MQ=42.0;MQ0=0;MQRankSum=-0.458;QD=16.99;ReadPosRankSum=-0.035	GT:AD:DP:GQ:PL	0/1:10,11:21:99:385,0,315
chrIII	116640	.	G	A	184.77	PASS	AC=1;AF=0.5;AN=2;BaseQRankSum=0.869;DP=12;Dels=0.0;FS=2.632;HaplotypeScore=0.0;MLEAC=1;MLEAF=0.5;MQ=42.0;MQ0=0;MQRankSum=-0.779;QD=15.4;ReadPosRankSum=0.467	GT:AD:DP:GQ:PL	0/1:6,6:12:99:213,0,201
chrIII	117190	.	G	A	208.77	PASS	AC=1;AF=0.5;AN=2;BaseQRankSum=-0.101;DP=13;Dels=0.0;FS=0.0;HaplotypeScore=0.0;MLEAC=1;MLEAF=0.5;MQ=42.0;MQ0=0;MQRankSum=0.555;QD=16.06;ReadPosRankSum=0.101	GT:AD:DP:GQ:PL	0/1:6,7:13:99:237,0,199
chrIII	118608	.	C	T	211.77	PASS	AC=1;AF=0.5;AN=2;BaseQRankSum=-0.201;DP=14;Dels=0.0;FS=2.276;HaplotypeScore=0.0;MLEAC=1;MLEAF=0.5;MQ=42.0;MQ0=0;MQRankSum=-1.524;QD=15.13;ReadPosRankSum=0.421	GT:AD:DP:GQ:PL	0/1:7,7:14:99:240,0,244
chrIII	124831	.	C	T	165.77	PASS	AC=1;AF=0.5;AN=2;BaseQRankSum=-1.002;DP=15;Dels=0.0;FS=6.41;HaplotypeScore=0.0;MLEAC=1;MLEAF=0.5;MQ=42.0;MQ0=0;MQRankSum=-0.648;QD=11.05;ReadPosRankSum=-1.355	GT:AD:DP:GQ:PL	0/1:9,6:15:99:194,0,322
chrIII	125014	.	C	T	169.77	PASS	AC=1;AF=0.5;AN=2;BaseQRankSum=-1.097;DP=14;Dels=0.0;FS=2.688;HaplotypeScore=0.0;MLEAC=1;MLEAF=0.5;MQ=42.0;MQ0=0;MQRankSum=0.581;QD=12.13;ReadPosRankSum=-1.614	GT:AD:DP:GQ:PL	0/1:8,6:14:99:198,0,286
chrIII	137624	.	G	A	139.77	PASS	AC=1;AF=0.5;AN=2;BaseQRankSum=-0.271;DP=13;Dels=0.0;FS=2.92;HaplotypeScore=0.0;MLEAC=1;MLEAF=0.5;MQ=40.85;MQ0=0;MQRankSum=-0.212;QD=10.75;ReadPosRankSum=-0.212	GT:AD:DP:GQ:PL	0/1:8,5:13:99:168,0,274
chrIII	139201	.	C	T	174.77	PASS	AC=1;AF=0.5;AN=2;BaseQRankSum=-1.568;DP=10;Dels=0.0;FS=0.0;HaplotypeScore=0.0;MLEAC=1;MLEAF=0.5;MQ=42.0;MQ0=0;MQRankSum=0.365;QD=17.48;ReadPosRankSum=-1.133	GT:AD:DP:GQ:PL	0/1:4,6:10:99:203,0,130
chrIII	155277	.	G	A	235.77	PASS	AC=1;AF=0.5;AN=2;BaseQRankSum=1.123;DP=21;Dels=0.0;FS=0.0;HaplotypeScore=0.0;MLEAC=1;MLEAF=0.5;MQ=42.0;MQ0=0;MQRankSum=-0.833;QD=11.23;ReadPosRankSum=-0.905	GT:AD:DP:GQ:PL	0/1:13,8:21:99:264,0,454
chrIII	157206	.	G	A	252.77	PASS	AC=1;AF=0.5;AN=2;BaseQRankSum=-0.386;DP=14;Dels=0.0;FS=0.0;HaplotypeScore=0.0;MLEAC=1;MLEAF=0.5;MQ=42.0;MQ0=0;MQRankSum=1.109;QD=18.05;ReadPosRankSum=-0.471	GT:AD:DP:GQ:PL	0/1:6,8:14:99:281,0,204
chrIII	163332	.	C	T	187.77	PASS	AC=1;AF=0.5;AN=2;BaseQRankSum=-0.573;DP=9;Dels=0.0;FS=2.808;HaplotypeScore=0.9999;MLEAC=1;MLEAF=0.5;MQ=42.0;MQ0=0;MQRankSum=0.248;QD=20.86;ReadPosRankSum=-0.248	GT:AD:DP:GQ:PL	0/1:3,6:9:95:216,0,95
chrIII	178285	.	C	T	151.77	PASS	AC=1;AF=0.5;AN=2;BaseQRankSum=0.47;DP=11;Dels=0.0;FS=0.0;HaplotypeScore=0.734;MLEAC=1;MLEAF=0.5;MQ=40.05;MQ0=1;MQRankSum=0.676;QD=13.8;ReadPosRankSum=1.098	GT:AD:DP:GQ:PL	0/1:6,5:11:99:180,0,168
chrIII	178835	.	C	T	196.77	PASS	AC=1;AF=0.5;AN=2;BaseQRankSum=1.122;DP=17;Dels=0.0;FS=1.913;HaplotypeScore=0.0;MLEAC=1;MLEAF=0.5;MQ=42.0;MQ0=0;MQRankSum=-0.049;QD=11.57;ReadPosRankSum=-0.537	GT:AD:DP:GQ:PL	0/1:10,7:17:99:225,0,336
chrIII	193418	.	G	A	114.77	PASS	AC=1;AF=0.5;AN=2;BaseQRankSum=-0.38;DP=12;Dels=0.0;FS=6.892;HaplotypeScore=0.0;MLEAC=1;MLEAF=0.5;MQ=40.76;MQ0=0;MQRankSum=0.529;QD=9.56;ReadPosRankSum=0.135	GT:AD:DP:GQ:PL	0/1:7,5:12:99:143,0,239
chrIII	206689	.	C	T	442.77	PASS	AC=1;AF=0.5;AN=2;BaseQRankSum=-2.324;DP=19;Dels=0.0;FS=0.0;HaplotypeScore=0.0;MLEAC=1;MLEAF=0.5;MQ=42.0;MQ0=0;MQRankSum=-0.044;QD=23.3;ReadPosRankSum=-0.658	GT:AD:DP:GQ:PL	0/1:6,13:19:99:471,0,157
chrIII	207673	.	C	T	349.77	PASS	AC=1;AF=0.5;AN=2;BaseQRankSum=-0.892;DP=23;Dels=0.0;FS=6.701;HaplotypeScore=0.9332;MLEAC=1;MLEAF=0.5;MQ=42.0;MQ0=0;MQRankSum=1.016;QD=15.21;ReadPosRankSum=0.769	GT:AD:DP:GQ:PL	0/1:11,12:23:99:378,0,379
chrIII	228559	.	G	A	297.77	PASS	AC=1;AF=0.5;AN=2;BaseQRankSum=1.022;DP=18;Dels=0.0;FS=3.214;HaplotypeScore=0.0;MLEAC=1;MLEAF=0.5;MQ=42.0;MQ0=0;MQRankSum=-1.022;QD=16.54;ReadPosRankSum=-0.222	GT:AD:DP:GQ:PL	0/1:8,10:18:99:326,0,273
chrIII	236687	.	G	A	184.77	PASS	AC=1;AF=0.5;AN=2;BaseQRankSum=0.583;DP=12;Dels=0.0;FS=0.0;HaplotypeScore=0.0;MLEAC=1;MLEAF=0.5;MQ=42.0;MQ0=0;MQRankSum=0.467;QD=15.4;ReadPosRankSum=-0.259	GT:AD:DP:GQ:PL	0/1:6,6:12:99:213,0,195
chrIII	238754	.	C	T	452.77	PASS	AC=1;AF=0.5;AN=2;BaseQRankSum=1.621;DP=33;Dels=0.0;FS=5.44;HaplotypeScore=0.0;MLEAC=1;MLEAF=0.5;MQ=42.0;MQ0=0;MQRankSum=0.091;QD=13.72;ReadPosRankSum=0.637	GT:AD:DP:GQ:PL	0/1:19,14:33:99:481,0,595
chrIII	240600	.	C	T	126.77	PASS	AC=1;AF=0.5;AN=2;BaseQRankSum=0.793;DP=16;Dels=0.0;FS=0.0;HaplotypeScore=0.0;MLEAC=1;MLEAF=0.5;MQ=42.0;MQ0=0;MQRankSum=-0.453;QD=7.92;ReadPosRankSum=-0.566	GT:AD:DP:GQ:PL	0/1:11,5:16:99:155,0,384
chrIII	242414	.	C	T	141.77	PASS	AC=1;AF=0.5;AN=2;BaseQRankSum=1.256;DP=13;Dels=0.0;FS=0.0;HaplotypeScore=0.0;MLEAC=1;MLEAF=0.5;MQ=42.0;MQ0=0;MQRankSum=0.437;QD=10.91;ReadPosRankSum=-0.696	GT:AD:DP:GQ:PL	0/1:8,5:13:99:170,0,281
chrIII	245566	.	C	T	294.77	PASS	AC=1;AF=0.5;AN=2;BaseQRankSum=1.27;DP=16;Dels=0.0;FS=4.467;HaplotypeScore=0.0;MLEAC=1;MLEAF=0.5;MQ=42.0;MQ0=0;MQRankSum=-0.847;QD=18.42;ReadPosRankSum=2.011	GT:AD:DP:GQ:PL	0/1:7,9:16:99:323,0,195
chrIII	261034	.	C	T	396.77	PASS	AC=1;AF=0.5;AN=2;BaseQRankSum=1.842;DP=32;Dels=0.0;FS=3.467;HaplotypeScore=0.0;MLEAC=1;MLEAF=0.5;MQ=41.54;MQ0=0;MQRankSum=-1.573;QD=12.4;ReadPosRankSum=1.42	GT:AD:DP:GQ:PL	0/1:19,13:32:99:425,0,667
chrIII	283247	.	C	T	128.77	PASS	AC=1;AF=0.5;AN=2;BaseQRankSum=1.423;DP=17;Dels=0.0;FS=9.336;HaplotypeScore=0.0;MLEAC=1;MLEAF=0.5;MQ=42.0;MQ0=0;MQRankSum=-0.58;QD=7.57;ReadPosRankSum=0.053	GT:AD:DP:GQ:PL	0/1:12,5:17:99:157,0,424
chrIII	283884	.	C	T	747.77	PASS	AC=2;AF=1.0;AN=2;DP=19;Dels=0.0;FS=0.0;HaplotypeScore=0.0;MLEAC=2;MLEAF=1.0;MQ=41.9;MQ0=0;QD=32.5	GT:AD:DP:GQ:PL	1/1:0,19:19:57:776,57,0
chrIII	299236	.	C	T	537.77	PASS	AC=1;AF=0.5;AN=2;BaseQRankSum=0.913;DP=28;Dels=0.0;FS=4.563;HaplotypeScore=0.0;MLEAC=1;MLEAF=0.5;MQ=41.24;MQ0=1;MQRankSum=1.209;QD=19.21;ReadPosRankSum=1.653	GT:AD:DP:GQ:PL	0/1:11,17:28:99:566,0,353
chrIV	20929	.	C	T	298.77	PASS	AC=1;AF=0.5;AN=2;BaseQRankSum=1.01;DP=17;Dels=0.0;FS=0.0;HaplotypeScore=0.0;MLEAC=1;MLEAF=0.5;MQ=41.88;MQ0=0;MQRankSum=-0.337;QD=17.57;ReadPosRankSum=1.395	GT:AD:DP:GQ:PL	0/1:8,9:17:99:327,0,245
chrIV	22294	.	G	A	280.77	PASS	AC=1;AF=0.5;AN=2;BaseQRankSum=0.618;DP=18;Dels=0.0;FS=0.0;HaplotypeScore=0.9999;MLEAC=1;MLEAF=0.5;MQ=42.0;MQ0=0;MQRankSum=-1.06;QD=15.6;ReadPosRankSum=-1.325	GT:AD:DP:GQ:PL	0/1:9,9:18:99:309,0,289
chrIV	36779	.	C	T	238.77	PASS	AC=1;AF=0.5;AN=2;BaseQRankSum=0.471;DP=14;Dels=0.0;FS=0.0;HaplotypeScore=0.0;MLEAC=1;MLEAF=0.5;MQ=40.98;MQ0=0;MQRankSum=0.225;QD=17.05;ReadPosRankSum=0.386	GT:AD:DP:GQ:PL	0/1:6,8:14:99:267,0,183
chrIV	39249	.	C	T	173.77	PASS	AC=1;AF=0.5;AN=2;BaseQRankSum=0.259;DP=12;Dels=0.0;FS=0.0;HaplotypeScore=0.0;MLEAC=1;MLEAF=0.5;MQ=42.0;MQ0=0;MQRankSum=0.583;QD=14.48;ReadPosRankSum=0.259	GT:AD:DP:GQ:PL	0/1:6,6:12:99:202,0,198
chrIV	59822	.	C	T	430.77	PASS	AC=1;AF=0.5;AN=2;BaseQRankSum=-0.302;DP=36;Dels=0.0;FS=0.0;HaplotypeScore=0.0;MLEAC=1;MLEAF=0.5;MQ=41.18;MQ0=0;MQRankSum=0.557;QD=11.97;ReadPosRankSum=0.334	GT:AD:DP:GQ:PL	0/1:20,16:36:99:459,0,661
chrIV	69476	.	C	T	186.77	PASS	AC=1;AF=0.5;AN=2;BaseQRankSum=1.449;DP=28;Dels=0.0;FS=4.301;HaplotypeScore=0.0;MLEAC=1;MLEAF=0.5;MQ=42.0;MQ0=0;MQRankSum=-0.28;QD=6.67;ReadPosRankSum=0.483	GT:AD:DP:GQ:PL	0/1:20,8:28:99:215,0,722
chrIV	73335	.	G	A	387.77	PASS	AC=1;AF=0.5;AN=2;BaseQRankSum=0.675;DP=21;Dels=0.0;FS=0.0;HaplotypeScore=0.0;MLEAC=1;MLEAF=0.5;MQ=42.0;MQ0=0;MQRankSum=-0.391;QD=18.47;ReadPosRankSum=-0.533	GT:AD:DP:GQ:PL	0/1:9,12:21:99:416,0,283
chrIV	81841	.	G	A	297.77	PASS	AC=1;AF=0.5;AN=2;BaseQRankSum=0.625;DP=17;Dels=0.0;FS=0.0;HaplotypeScore=0.0;MLEAC=1;MLEAF=0.5;MQ=42.0;MQ0=0;MQRankSum=1.78;QD=17.52;ReadPosRankSum=2.261	GT:AD:DP:GQ:PL	0/1:8,9:17:99:326,0,272
chrIV	104640	.	C	T	393.77	PASS	AC=1;AF=0.5;AN=2;BaseQRankSum=1.412;DP=21;Dels=0.0;FS=3.056;HaplotypeScore=0.0;MLEAC=1;MLEAF=0.5;MQ=41.02;MQ0=0;MQRankSum=0.471;QD=18.75;ReadPosRankSum=0.036	GT:AD:DP:GQ:PL	0/1:8,13:21:99:422,0,272
chrIV	107032	.	G	A	226.77	PASS	AC=1;AF=0.5;AN=2;BaseQRankSum=2.177;DP=14;Dels=0.0;FS=8.616;HaplotypeScore=0.0;MLEAC=1;MLEAF=0.5;MQ=40.98;MQ0=0;MQRankSum=0.715;QD=16.2;ReadPosRankSum=-1.109	GT:AD:DP:GQ:PL	0/1:6,8:14:99:255,0,186
chrIV	107072	.	C	T	244.77	PASS	AC=1;AF=0.5;AN=2;BaseQRankSum=0.867;DP=19;Dels=0.0;FS=1.871;HaplotypeScore=0.0;MLEAC=1;MLEAF=0.5;MQ=42.0;MQ0=0;MQRankSum=-0.372;QD=12.88;ReadPosRankSum=0.619	GT:AD:DP:GQ:PL	0/1:11,8:19:99:273,0,352
chrIV	114635	.	C	T	148.77	PASS	AC=1;AF=0.5;AN=2;BaseQRankSum=-0.387;DP=11;Dels=0.0;FS=0.0;HaplotypeScore=0.0;MLEAC=1;MLEAF=0.5;MQ=42.0;MQ0=0;MQRankSum=0.143;QD=13.52;ReadPosRankSum=0.466	GT:AD:DP:GQ:PL	0/1:6,5:11:99:177,0,215
chrIV	131870	.	C	T	211.77	PASS	AC=1;AF=0.5;AN=2;BaseQRankSum=0.241;DP=17;Dels=0.0;FS=1.957;HaplotypeScore=0.0;MLEAC=1;MLEAF=0.5;MQ=42.0;MQ0=0;MQRankSum=0.048;QD=12.46;ReadPosRankSum=-1.107	GT:AD:DP:GQ:PL	0/1:9,8:17:99:240,0,323
chrIV	133222	.	G	A	171.77	PASS	AC=1;AF=0.5;AN=2;BaseQRankSum=-0.387;DP=11;Dels=0.0;FS=0.0;HaplotypeScore=0.0;MLEAC=1;MLEAF=0.5;MQ=42.0;MQ0=0;MQRankSum=0.466;QD=15.62;ReadPosRankSum=-0.825	GT:AD:DP:GQ:PL	0/1:5,6:11:99:200,0,164
chrIV	135045	.	C	T	157.77	PASS	AC=1;AF=0.5;AN=2;BaseQRankSum=-0.151;DP=18;Dels=0.0;FS=5.528;HaplotypeScore=0.0;MLEAC=1;MLEAF=0.5;MQ=40.82;MQ0=1;MQRankSum=-0.955;QD=8.76;ReadPosRankSum=0.452	GT:AD:DP:GQ:PL	0/1:12,6:18:99:186,0,354
chrIV	138170	.	G	A	417.77	PASS	AC=1;AF=0.5;AN=2;BaseQRankSum=1.264;DP=18;Dels=0.0;FS=8.495;HaplotypeScore=0.0;MLEAC=1;MLEAF=0.5;MQ=41.51;MQ0=0;MQRankSum=0.14;QD=23.21;ReadPosRankSum=-0.609	GT:AD:DP:GQ:PL	0/1:6,12:18:99:446,0,187
chrIV	156260	.	G	A	276.77	PASS	AC=1;AF=0.5;AN=2;BaseQRankSum=-0.635;DP=16;Dels=0.0;FS=8.383;HaplotypeScore=0.0;MLEAC=1;MLEAF=0.5;MQ=42.0;MQ0=0;MQRankSum=-0.953;QD=17.3;ReadPosRankSum=-1.905	GT:AD:DP:GQ:PL	0/1:7,9:16:99:305,0,238
chrIV	167309	.	C	T	203.77	PASS	AC=1;AF=0.5;AN=2;BaseQRankSum=-0.811;DP=13;Dels=0.0;FS=5.434;HaplotypeScore=0.0;MLEAC=1;MLEAF=0.5;MQ=42.0;MQ0=0;MQRankSum=-0.101;QD=15.67;ReadPosRankSum=0.101	GT:AD:DP:GQ:PL	0/1:6,7:13:99:232,0,207
chrIV	183912	.	G	A	211.77	PASS	AC=1;AF=0.5;AN=2;BaseQRankSum=0.831;DP=12;Dels=0.0;FS=5.332;HaplotypeScore=0.0;MLEAC=1;MLEAF=0.5;MQ=42.0;MQ0=0;MQRankSum=-1.309;QD=17.65;ReadPosRankSum=-0.689	GT:AD:DP:GQ:PL	0/1:5,7:12:99:240,0,148
chrIV	191640	.	C	T	211.77	PASS	AC=1;AF=0.5;AN=2;BaseQRankSum=0.068;DP=14;Dels=0.0;FS=0.0;HaplotypeScore=0.0;MLEAC=1;MLEAF=0.5;MQ=42.0;MQ0=0;MQRankSum=0.663;QD=15.13;ReadPosRankSum=0.068	GT:AD:DP:GQ:PL	0/1:7,7:14:99:240,0,238
chrIV	202649	.	C	T	150.77	PASS	AC=1;AF=0.5;AN=2;BaseQRankSum=1.031;DP=11;Dels=0.0;FS=2.463;HaplotypeScore=0.0;MLEAC=1;MLEAF=0.5;MQ=42.0;MQ0=0;MQRankSum=0.825;QD=13.71;ReadPosRankSum=-0.825	GT:AD:DP:GQ:PL	0/1:5,6:11:99:179,0,162
chrIV	215222	.	C	T	162.77	PASS	AC=1;AF=0.5;AN=2;BaseQRankSum=-0.488;DP=16;Dels=0.0;FS=0.0;HaplotypeScore=0.0;MLEAC=1;MLEAF=0.5;MQ=42.0;MQ0=0;MQRankSum=-0.271;QD=10.17;ReadPosRankSum=-0.813	GT:AD:DP:GQ:PL	0/1:10,6:16:99:191,0,355
chrIV	216035	.	C	T	214.77	PASS	AC=1;AF=0.5;AN=2;BaseQRankSum=-1.412;DP=21;Dels=0.0;FS=11.747;HaplotypeScore=0.0;MLEAC=1;MLEAF=0.5;MQ=42.0;MQ0=0;MQRankSum=-0.471;QD=10.23;ReadPosRankSum=0.833	GT:AD:DP:GQ:PL	0/1:13,8:21:99:243,0,448
chrIV	218514	.	C	T	169.77	PASS	AC=1;AF=0.5;AN=2;BaseQRankSum=0.194;DP=15;Dels=0.0;FS=2.276;HaplotypeScore=0.0;MLEAC=1;MLEAF=0.5;MQ=40.58;MQ0=1;MQRankSum=-0.323;QD=11.32;ReadPosRankSum=-0.065	GT:AD:DP:GQ:PL	0/1:8,7:15:99:198,0,278
chrIV	218518	.	C	T	167.77	PASS	AC=1;AF=0.5;AN=2;BaseQRankSum=0.059;DP=15;Dels=0.0;FS=5.021;HaplotypeScore=0.0;MLEAC=1;MLEAF=0.5;MQ=42.0;MQ0=0;MQRankSum=-0.53;QD=11.18;ReadPosRankSum=-0.059	GT:AD:DP:GQ:PL	0/1:9,6:15:99:196,0,315
chrIV	218554	.	G	A	117.77	PASS	AC=1;AF=0.5;AN=2;BaseQRankSum=-0.099;DP=18;Dels=0.0;FS=4.868;HaplotypeScore=0.0;MLEAC=1;MLEAF=0.5;MQ=42.0;MQ0=0;MQRankSum=0.0;QD=6.54;ReadPosRankSum=-0.986	GT:AD:DP:GQ:PL	0/1:13,5:18:99:146,0,470
chrIV	221857	.	C	T	357.77	PASS	AC=1;AF=0.5;AN=2;BaseQRankSum=-0.066;DP=22;Dels=0.0;FS=9.863;HaplotypeScore=0.0;MLEAC=1;MLEAF=0.5;MQ=42.0;MQ0=0;MQRankSum=-0.591;QD=16.26;ReadPosRankSum=-0.46	GT:AD:DP:GQ:PL	0/1:11,11:22:99:386,0,374
chrIV	221861	.	G	A	349.77	PASS	AC=1;AF=0.5;AN=2;BaseQRankSum=0.722;DP=22;Dels=0.0;FS=7.384;HaplotypeScore=0.0;MLEAC=1;MLEAF=0.5;MQ=42.0;MQ0=0;MQRankSum=-1.379;QD=15.9;ReadPosRankSum=0.591	GT:AD:DP:GQ:PL	0/1:11,11:22:99:378,0,377
chrIV	221863	.	G	A	351.77	PASS	AC=1;AF=0.5;AN=2;BaseQRankSum=0.919;DP=22;Dels=0.0;FS=9.863;HaplotypeScore=0.0;MLEAC=1;MLEAF=0.5;MQ=42.0;MQ0=0;MQRankSum=0.525;QD=15.99;ReadPosRankSum=-0.328	GT:AD:DP:GQ:PL	0/1:11,11:22:99:380,0,379
chrIV	229809	.	G	A	310.41	PASS	AC=1;AF=0.5;AN=2;BaseQRankSum=1.393;DP=10;Dels=0.0;FS=5.229;HaplotypeScore=0.0;MLEAC=1;MLEAF=0.5;MQ=41.61;MQ0=0;MQRankSum=0.696;QD=31.04;ReadPosRankSum=1.044	GT:AD:DP:GQ:PL	0/1:1,9:10:8:338,0,8
chrIV	229816	.	C	T	378.77	PASS	AC=2;AF=1.0;AN=2;DP=10;Dels=0.0;FS=0.0;HaplotypeScore=0.0;MLEAC=2;MLEAF=1.0;MQ=41.61;MQ0=0;QD=34.81	GT:AD:DP:GQ:PL	1/1:0,10:10:30:407,30,0
chrIV	230268	.	C	T	119.77	PASS	AC=1;AF=0.5;AN=2;BaseQRankSum=0.061;DP=15;Dels=0.0;FS=0.0;HaplotypeScore=0.0;MLEAC=1;MLEAF=0.5;MQ=42.0;MQ0=0;MQRankSum=0.184;QD=7.98;ReadPosRankSum=-0.184	GT:AD:DP:GQ:PL	0/1:10,5:15:99:148,0,356
chrIV	230651	.	C	T	462.77	PASS	AC=1;AF=0.5;AN=2;BaseQRankSum=1.341;DP=25;Dels=0.0;FS=4.099;HaplotypeScore=0.0;MLEAC=1;MLEAF=0.5;MQ=42.0;MQ0=0;MQRankSum=0.246;QD=18.51;ReadPosRankSum=-0.52	GT:AD:DP:GQ:PL	0/1:11,14:25:99:491,0,351
chrIV	234340	.	C	T	261.77	PASS	AC=1;AF=0.5;AN=2;BaseQRankSum=0.536;DP=12;Dels=0.0;FS=6.264;HaplotypeScore=0.0;MLEAC=1;MLEAF=0.5;MQ=42.0;MQ0=0;MQRankSum=-0.536;QD=21.81;ReadPosRankSum=-1.599	GT:AD:DP:GQ:PL	0/1:4,8:12:99:290,0,119
chrIV	238718	.	G	A	171.77	PASS	AC=1;AF=0.5;AN=2;BaseQRankSum=0.412;DP=15;Dels=0.0;FS=2.158;HaplotypeScore=0.0;MLEAC=1;MLEAF=0.5;MQ=42.0;MQ0=0;MQRankSum=-0.059;QD=11.45;ReadPosRankSum=-0.059	GT:AD:DP:GQ:PL	0/1:9,6:15:99:200,0,313
chrIV	238745	.	C	T	128.77	PASS	AC=1;AF=0.5;AN=2;BaseQRankSum=-0.793;DP=16;Dels=0.0;FS=0.0;HaplotypeScore=0.0;MLEAC=1;MLEAF=0.5;MQ=42.0;MQ0=0;MQRankSum=-0.34;QD=8.05;ReadPosRankSum=-1.246	GT:AD:DP:GQ:PL	0/1:11,5:16:99:157,0,364
chrIV	259530	.	C	T	256.8	PASS	AC=2;AF=1.0;AN=2;DP=7;Dels=0.0;FS=0.0;HaplotypeScore=0.0;MLEAC=2;MLEAF=1.0;MQ=42.0;MQ0=0;QD=30.18	GT:AD:DP:GQ:PL	1/1:0,7:7:21:285,21,0
chrIV	263035	.	C	T	214.77	PASS	AC=1;AF=0.5;AN=2;BaseQRankSum=-1.678;DP=15;Dels=0.0;FS=2.081;HaplotypeScore=0.0;MLEAC=1;MLEAF=0.5;MQ=42.0;MQ0=0;MQRankSum=-0.637;QD=14.32;ReadPosRankSum=1.447	GT:AD:DP:GQ:PL	0/1:8,7:15:99:243,0,251
chrIV	282224	.	C	T	310.77	PASS	AC=1;AF=0.5;AN=2;BaseQRankSum=-1.246;DP=14;Dels=0.0;FS=0.0;HaplotypeScore=0.0;MLEAC=1;MLEAF=0.5;MQ=42.0;MQ0=0;MQRankSum=0.934;QD=22.2;ReadPosRankSum=-0.467	GT:AD:DP:GQ:PL	0/1:3,11:14:85:339,0,85
chrIV	283369	.	C	T	262.77	PASS	AC=1;AF=0.5;AN=2;BaseQRankSum=-0.194;DP=25;Dels=0.0;FS=0.0;HaplotypeScore=0.0;MLEAC=1;MLEAF=0.5;MQ=42.0;MQ0=0;MQRankSum=0.804;QD=10.51;ReadPosRankSum=1.193	GT:AD:DP:GQ:PL	0/1:15,10:25:99:291,0,528
chrIV	288012	.	G	A	172.77	PASS	AC=1;AF=0.5;AN=2;BaseQRankSum=1.002;DP=15;Dels=0.0;FS=5.021;HaplotypeScore=0.0;MLEAC=1;MLEAF=0.5;MQ=42.0;MQ0=0;MQRankSum=-0.059;QD=11.52;ReadPosRankSum=-0.766	GT:AD:DP:GQ:PL	0/1:9,6:15:99:201,0,274
chrIV	292532	.	G	A	150.77	PASS	AC=1;AF=0.5;AN=2;BaseQRankSum=-1.826;DP=18;Dels=0.0;FS=0.0;HaplotypeScore=0.0;MLEAC=1;MLEAF=0.5;MQ=42.0;MQ0=0;MQRankSum=-0.89;QD=8.38;ReadPosRankSum=-0.609	GT:AD:DP:GQ:PL	0/1:12,6:18:99:179,0,432
chrIV	305118	.	G	A	171.77	PASS	AC=1;AF=0.5;AN=2;BaseQRankSum=0.634;DP=17;Dels=0.0;FS=7.911;HaplotypeScore=0.0;MLEAC=1;MLEAF=0.5;MQ=42.0;MQ0=0;MQRankSum=0.049;QD=10.1;ReadPosRankSum=1.415	GT:AD:DP:GQ:PL	0/1:10,7:17:99:200,0,358
chrIV	307838	.	C	T	110.77	PASS	AC=1;AF=0.5;AN=2;BaseQRankSum=1.881;DP=9;Dels=0.0;FS=2.808;HaplotypeScore=0.0;MLEAC=1;MLEAF=0.5;MQ=42.0;MQ0=0;MQRankSum=0.0;QD=12.31;ReadPosRankSum=0.361	GT:AD:DP:GQ:PL	0/1:5,4:9:99:139,0,170
chrIV	312627	.	C	T	149.77	PASS	AC=1;AF=0.5;AN=2;BaseQRankSum=-1.591;DP=15;Dels=0.0;FS=2.059;HaplotypeScore=0.0;MLEAC=1;MLEAF=0.5;MQ=41.05;MQ0=0;MQRankSum=0.059;QD=9.98;ReadPosRankSum=-2.416	GT:AD:DP:GQ:PL	0/1:9,6:15:99:178,0,320
chrIV	313526	.	G	A	511.77	PASS	AC=1;AF=0.5;AN=2;BaseQRankSum=-0.596;DP=24;Dels=0.0;FS=0.0;HaplotypeScore=0.0;MLEAC=1;MLEAF=0.5;MQ=42.0;MQ0=0;MQRankSum=-0.954;QD=21.32;ReadPosRankSum=-0.298	GT:AD:DP:GQ:PL	0/1:9,15:24:99:540,0,294
chrIV	315101	.	G	A	164.77	PASS	AC=1;AF=0.5;AN=2;BaseQRankSum=-1.237;DP=15;Dels=0.0;FS=2.796;HaplotypeScore=0.0;MLEAC=1;MLEAF=0.5;MQ=42.0;MQ0=0;MQRankSum=-1.591;QD=10.98;ReadPosRankSum=0.177	GT:AD:DP:GQ:PL	0/1:9,6:15:99:193,0,324
chrIV	315941	.	C	T	139.77	PASS	AC=1;AF=0.5;AN=2;BaseQRankSum=-1.098;DP=10;Dels=0.0;FS=0.0;HaplotypeScore=0.0;MLEAC=1;MLEAF=0.5;MQ=42.0;MQ0=0;MQRankSum=-0.851;QD=13.98;ReadPosRankSum=-0.676	GT:AD:DP:GQ:PL	0/1:5,5:10:99:168,0,178
chrIV	321600	.	C	T	231.77	PASS	AC=1;AF=0.5;AN=2;BaseQRankSum=1.111;DP=18;Dels=0.0;FS=0.0;HaplotypeScore=0.0;MLEAC=1;MLEAF=0.5;MQ=42.0;MQ0=0;MQRankSum=-0.578;QD=12.88;ReadPosRankSum=-0.4	GT:AD:DP:GQ:PL	0/1:10,8:18:99:260,0,332
chrIV	338177	.	C	T	219.77	PASS	AC=1;AF=0.5;AN=2;BaseQRankSum=-0.101;DP=13;Dels=0.0;FS=0.0;HaplotypeScore=0.0;MLEAC=1;MLEAF=0.5;MQ=40.9;MQ0=0;MQRankSum=-1.093;QD=16.91;ReadPosRankSum=-2.074	GT:AD:DP:GQ:PL	0/1:6,7:13:99:248,0,198
chrIV	355720	.	C	T	240.77	PASS	AC=1;AF=0.5;AN=2;BaseQRankSum=0.784;DP=19;Dels=0.0;FS=0.0;HaplotypeScore=0.0;MLEAC=1;MLEAF=0.5;MQ=42.0;MQ0=0;MQRankSum=-1.032;QD=12.67;ReadPosRankSum=0.619	GT:AD:DP:GQ:PL	0/1:11,8:19:99:269,0,375
chrIV	356883	.	C	T	366.77	PASS	AC=1;AF=0.5;AN=2;BaseQRankSum=0.34;DP=16;Dels=0.0;FS=0.0;HaplotypeScore=0.0;MLEAC=1;MLEAF=0.5;MQ=42.0;MQ0=0;MQRankSum=0.566;QD=22.92;ReadPosRankSum=-0.793	GT:AD:DP:GQ:PL	0/1:5,11:16:99:395,0,150
chrIV	356893	.	G	A	313.77	PASS	AC=1;AF=0.5;AN=2;BaseQRankSum=0.705;DP=16;Dels=0.0;FS=0.0;HaplotypeScore=0.0;MLEAC=1;MLEAF=0.5;MQ=42.0;MQ0=0;MQRankSum=0.054;QD=19.61;ReadPosRankSum=0.38	GT:AD:DP:GQ:PL	0/1:6,10:16:99:342,0,182
chrIV	363631	.	C	T	186.77	PASS	AC=1;AF=0.5;AN=2;BaseQRankSum=2.096;DP=24;Dels=0.0;FS=2.016;HaplotypeScore=0.0;MLEAC=1;MLEAF=0.5;MQ=42.0;MQ0=0;MQRankSum=-0.445;QD=7.78;ReadPosRankSum=-1.016	GT:AD:DP:GQ:PL	0/1:17,7:24:99:215,0,550
chrIV	365635	.	C	T	124.77	PASS	AC=1;AF=0.5;AN=2;BaseQRankSum=-0.061;DP=15;Dels=0.0;FS=0.0;HaplotypeScore=0.0;MLEAC=1;MLEAF=0.5;MQ=42.0;MQ0=0;MQRankSum=0.184;QD=8.32;ReadPosRankSum=0.184	GT:AD:DP:GQ:PL	0/1:10,5:15:99:153,0,356
chrIV	378519	.	C	T	142.77	PASS	AC=1;AF=0.5;AN=2;BaseQRankSum=0.922;DP=7;Dels=0.0;FS=8.451;HaplotypeScore=0.0;MLEAC=1;MLEAF=0.5;MQ=42.0;MQ0=0;MQRankSum=-0.922;QD=20.4;ReadPosRankSum=-0.198	GT:AD:DP:GQ:PL	0/1:2,5:7:53:171,0,53
chrIV	383891	.	C	T	119.77	PASS	AC=1;AF=0.5;AN=2;BaseQRankSum=-2.259;DP=14;Dels=0.0;FS=11.228;HaplotypeScore=0.0;MLEAC=1;MLEAF=0.5;MQ=42.0;MQ0=0;MQRankSum=-0.452;QD=8.55;ReadPosRankSum=0.452	GT:AD:DP:GQ:PL	0/1:8,6:14:99:148,0,275
chrIV	394117	.	C	T	188.77	PASS	AC=1;AF=0.5;AN=2;BaseQRankSum=0.555;DP=13;Dels=0.0;FS=5.756;HaplotypeScore=0.0;MLEAC=1;MLEAF=0.5;MQ=42.0;MQ0=0;MQRankSum=-1.493;QD=14.52;ReadPosRankSum=0.935	GT:AD:DP:GQ:PL	0/1:7,6:13:99:217,0,180
chrIV	399643	.	C	T	377.77	PASS	AC=1;AF=0.5;AN=2;BaseQRankSum=1.457;DP=17;Dels=0.0;FS=2.218;HaplotypeScore=0.0;MLEAC=1;MLEAF=0.5;MQ=42.0;MQ0=0;MQRankSum=-0.553;QD=22.22;ReadPosRankSum=0.251	GT:AD:DP:GQ:PL	0/1:6,11:17:99:406,0,190
chrIV	405008	.	C	T	549.77	PASS	AC=1;AF=0.5;AN=2;BaseQRankSum=0.568;DP=23;Dels=0.0;FS=1.824;HaplotypeScore=0.0;MLEAC=1;MLEAF=0.5;MQ=42.0;MQ0=0;MQRankSum=0.234;QD=23.9;ReadPosRankSum=0.835	GT:AD:DP:GQ:PL	0/1:7,16:23:99:578,0,180
chrIV	409218	.	G	A	694.77	PASS	AC=1;AF=0.5;AN=2;BaseQRankSum=-1.399;DP=41;Dels=0.0;FS=1.273;HaplotypeScore=0.0;MLEAC=1;MLEAF=0.5;MQ=42.0;MQ0=0;MQRankSum=0.876;QD=16.95;ReadPosRankSum=0.693	GT:AD:DP:GQ:PL	0/1:19,22:41:99:723,0,641
chrIV	416947	.	G	A	500.77	PASS	AC=1;AF=0.5;AN=2;BaseQRankSum=-0.756;DP=27;Dels=0.0;FS=3.558;HaplotypeScore=0.0;MLEAC=1;MLEAF=0.5;MQ=42.0;MQ0=0;MQRankSum=-1.0;QD=18.55;ReadPosRankSum=-1.0	GT:AD:DP:GQ:PL	0/1:12,15:27:99:529,0,414
chrIV	416954	.	C	T	1249.77	PASS	AC=2;AF=1.0;AN=2;DP=32;Dels=0.0;FS=0.0;HaplotypeScore=0.0;MLEAC=2;MLEAF=1.0;MQ=41.54;MQ0=0;QD=25.74	GT:AD:DP:GQ:PL	1/1:0,32:32:96:1278,96,0
chrIV	417488	.	C	T	509.77	PASS	AC=1;AF=0.5;AN=2;BaseQRankSum=-1.509;DP=28;Dels=0.0;FS=3.785;HaplotypeScore=0.0;MLEAC=1;MLEAF=0.5;MQ=42.0;MQ0=0;MQRankSum=-1.973;QD=18.21;ReadPosRankSum=-0.255	GT:AD:DP:GQ:PL	0/1:12,16:28:99:538,0,405
chrIV	434120	.	C	T	174.77	PASS	AC=1;AF=0.5;AN=2;BaseQRankSum=-0.101;DP=13;Dels=0.0;FS=5.434;HaplotypeScore=0.0;MLEAC=1;MLEAF=0.5;MQ=42.0;MQ0=0;MQRankSum=-0.66;QD=13.44;ReadPosRankSum=-1.369	GT:AD:DP:GQ:PL	0/1:7,6:13:99:203,0,244
chrIV	449653	.	C	T	391.77	PASS	AC=1;AF=0.5;AN=2;BaseQRankSum=-0.482;DP=28;Dels=0.0;FS=0.0;HaplotypeScore=0.0;MLEAC=1;MLEAF=0.5;MQ=40.73;MQ0=0;MQRankSum=-1.126;QD=13.99;ReadPosRankSum=0.437	GT:AD:DP:GQ:PL	0/1:14,14:28:99:420,0,496
chrIV	454409	.	C	T	653.77	PASS	AC=2;AF=1.0;AN=2;DP=18;Dels=0.0;FS=0.0;HaplotypeScore=0.0;MLEAC=2;MLEAF=1.0;MQ=42.0;MQ0=0;QD=32.03	GT:AD:DP:GQ:PL	1/1:0,18:18:51:682,51,0
chrIV	485487	.	C	T	378.77	PASS	AC=1;AF=0.5;AN=2;BaseQRankSum=-0.256;DP=26;Dels=0.0;FS=3.862;HaplotypeScore=1.9866;MLEAC=1;MLEAF=0.5;MQ=40.88;MQ0=0;MQRankSum=-0.256;QD=14.57;ReadPosRankSum=-0.205	GT:AD:DP:GQ:PL	0/1:13,13:26:99:407,0,402
chrIV	491420	.	G	A	442.77	PASS	AC=1;AF=0.5;AN=2;BaseQRankSum=0.0;DP=20;Dels=0.0;FS=4.506;HaplotypeScore=0.0;MLEAC=1;MLEAF=0.5;MQ=41.9;MQ0=0;MQRankSum=-0.555;QD=22.14;ReadPosRankSum=-1.268	GT:AD:DP:GQ:PL	0/1:7,13:20:99:471,0,231
chrIV	494609	.	C	T	287.77	PASS	AC=1;AF=0.5;AN=2;BaseQRankSum=-1.107;DP=17;Dels=0.0;FS=4.752;HaplotypeScore=0.0;MLEAC=1;MLEAF=0.5;MQ=42.0;MQ0=0;MQRankSum=-0.241;QD=16.93;ReadPosRankSum=0.914	GT:AD:DP:GQ:PL	0/1:8,9:17:99:316,0,286
chrIV	497361	.	C	T	118.77	PASS	AC=1;AF=0.5;AN=2;BaseQRankSum=-0.689;DP=12;Dels=0.0;FS=2.533;HaplotypeScore=0.0;MLEAC=1;MLEAF=0.5;MQ=42.0;MQ0=0;MQRankSum=-0.38;QD=9.9;ReadPosRankSum=-0.529	GT:AD:DP:GQ:PL	0/1:7,5:12:99:147,0,247
chrIV	501987	.	G	A	444.77	PASS	AC=1;AF=0.5;AN=2;BaseQRankSum=-0.475;DP=20;Dels=0.0;FS=0.0;HaplotypeScore=0.0;MLEAC=1;MLEAF=0.5;MQ=42.0;MQ0=0;MQRankSum=0.792;QD=22.24;ReadPosRankSum=-0.238	GT:AD:DP:GQ:PL	0/1:7,13:20:99:473,0,230
chrIV	502980	.	G	A	129.77	PASS	AC=1;AF=0.5;AN=2;BaseQRankSum=0.793;DP=16;Dels=0.0;FS=0.0;HaplotypeScore=0.0;MLEAC=1;MLEAF=0.5;MQ=42.0;MQ0=0;MQRankSum=0.34;QD=8.11;ReadPosRankSum=-1.586	GT:AD:DP:GQ:PL	0/1:11,5:16:99:158,0,394
chrIV	504738	.	G	A	275.9	PASS	AC=1;AF=0.5;AN=2;BaseQRankSum=-0.751;DP=9;Dels=0.0;FS=0.0;HaplotypeScore=0.0;MLEAC=1;MLEAF=0.5;MQ=42.0;MQ0=0;MQRankSum=0.751;QD=30.66;ReadPosRankSum=-0.751	GT:AD:DP:GQ:PL	0/1:1,8:9:15:304,0,15
chrIV	505966	.	G	A	489.77	PASS	AC=1;AF=0.5;AN=2;BaseQRankSum=-0.921;DP=30;Dels=0.0;FS=1.569;HaplotypeScore=0.0;MLEAC=1;MLEAF=0.5;MQ=42.0;MQ0=0;MQRankSum=1.256;QD=16.33;ReadPosRankSum=0.377	GT:AD:DP:GQ:PL	0/1:13,17:30:99:518,0,409
chrIV	507745	.	C	T	152.77	PASS	AC=1;AF=0.5;AN=2;BaseQRankSum=2.219;DP=9;Dels=0.0;FS=2.808;HaplotypeScore=0.0;MLEAC=1;MLEAF=0.5;MQ=42.0;MQ0=0;MQRankSum=0.876;QD=16.97;ReadPosRankSum=0.0	GT:AD:DP:GQ:PL	0/1:4,5:9:99:181,0,129
chrIV	507767	.	C	T	143.77	PASS	AC=1;AF=0.5;AN=2;BaseQRankSum=-0.466;DP=11;Dels=0.0;FS=0.0;HaplotypeScore=0.0;MLEAC=1;MLEAF=0.5;MQ=42.0;MQ0=0;MQRankSum=0.387;QD=13.07;ReadPosRankSum=1.408	GT:AD:DP:GQ:PL	0/1:6,5:11:99:172,0,211
chrIV	509565	.	C	T	174.77	PASS	AC=1;AF=0.5;AN=2;BaseQRankSum=0.058;DP=15;Dels=0.0;FS=0.0;HaplotypeScore=0.0;MLEAC=1;MLEAF=0.5;MQ=41.74;MQ0=0;MQRankSum=-1.099;QD=11.65;ReadPosRankSum=-0.405	GT:AD:DP:GQ:PL	0/1:8,7:15:99:203,0,285
chrIV	512457	.	C	T	326.77	PASS	AC=1;AF=0.5;AN=2;BaseQRankSum=-0.271;DP=16;Dels=0.0;FS=2.158;HaplotypeScore=0.0;MLEAC=1;MLEAF=0.5;MQ=42.0;MQ0=0;MQRankSum=0.922;QD=20.42;ReadPosRankSum=1.681	GT:AD:DP:GQ:PL	0/1:6,10:16:99:355,0,201
chrIV	512837	.	C	T	225.77	PASS	AC=1;AF=0.5;AN=2;BaseQRankSum=2.281;DP=13;Dels=0.0;FS=0.0;HaplotypeScore=0.0;MLEAC=1;MLEAF=0.5;MQ=42.0;MQ0=0;MQRankSum=0.66;QD=17.37;ReadPosRankSum=0.66	GT:AD:DP:GQ:PL	0/1:6,7:13:99:254,0,197
chrIV	524761	.	C	T	279.77	PASS	AC=1;AF=0.5;AN=2;BaseQRankSum=1.236;DP=18;Dels=0.0;FS=1.957;HaplotypeScore=0.7887;MLEAC=1;MLEAF=0.5;MQ=42.0;MQ0=0;MQRankSum=0.177;QD=15.54;ReadPosRankSum=0.265	GT:AD:DP:GQ:PL	0/1:9,9:18:99:308,0,267
chrIV	539958	.	C	T	396.77	PASS	AC=1;AF=0.5;AN=2;BaseQRankSum=-0.801;DP=27;Dels=0.0;FS=3.565;HaplotypeScore=0.0;MLEAC=1;MLEAF=0.5;MQ=40.92;MQ0=0;MQRankSum=1.14;QD=14.7;ReadPosRankSum=-0.073	GT:AD:DP:GQ:PL	0/1:14,13:27:99:425,0,464
chrIV	541779	.	G	A	109.77	PASS	AC=1;AF=0.5;AN=2;BaseQRankSum=2.383;DP=10;Dels=0.0;FS=11.181;HaplotypeScore=0.0;MLEAC=1;MLEAF=0.5;MQ=42.0;MQ0=0;MQRankSum=0.365;QD=10.98;ReadPosRankSum=1.133	GT:AD:DP:GQ:PL	0/1:6,4:10:99:138,0,207
chrIV	543435	.	G	A	223.77	PASS	AC=1;AF=0.5;AN=2;BaseQRankSum=0.212;DP=13;Dels=0.0;FS=0.0;HaplotypeScore=0.0;MLEAC=1;MLEAF=0.5;MQ=42.0;MQ0=0;MQRankSum=-0.978;QD=17.21;ReadPosRankSum=-0.696	GT:AD:DP:GQ:PL	0/1:5,8:13:99:252,0,171
chrIV	544159	.	C	T	143.77	PASS	AC=1;AF=0.5;AN=2;BaseQRankSum=-0.322;DP=8;Dels=0.0;FS=0.0;HaplotypeScore=0.0;MLEAC=1;MLEAF=0.5;MQ=42.0;MQ0=0;MQRankSum=0.322;QD=17.97;ReadPosRankSum=-0.956	GT:AD:DP:GQ:PL	0/1:3,5:8:95:172,0,95
chrIV	545846	.	G	A	102.77	PASS	AC=1;AF=0.5;AN=2;BaseQRankSum=0.0;DP=10;Dels=0.0;FS=5.441;HaplotypeScore=0.0;MLEAC=1;MLEAF=0.5;MQ=42.0;MQ0=0;MQRankSum=0.365;QD=10.28;ReadPosRankSum=1.447	GT:AD:DP:GQ:PL	0/1:6,4:10:99:131,0,211
chrIV	555555	.	C	T	116.77	PASS	AC=1;AF=0.5;AN=2;BaseQRankSum=0.55;DP=7;Dels=0.0;FS=8.451;HaplotypeScore=0.0;MLEAC=1;MLEAF=0.5;MQ=42.0;MQ0=0;MQRankSum=0.937;QD=16.68;ReadPosRankSum=0.0	GT:AD:DP:GQ:PL	0/1:3,4:7:99:145,0,100
chrIV	556536	.	G	A	110.77	PASS	AC=1;AF=0.5;AN=2;BaseQRankSum=0.922;DP=8;Dels=0.0;FS=0.0;HaplotypeScore=0.0;MLEAC=1;MLEAF=0.5;MQ=42.0;MQ0=0;MQRankSum=1.368;QD=13.85;ReadPosRankSum=1.638	GT:AD:DP:GQ:PL	0/1:4,4:8:99:139,0,130
chrIV	556567	.	G	A	179.77	PASS	AC=1;AF=0.5;AN=2;BaseQRankSum=0.572;DP=8;Dels=0.0;FS=3.68;HaplotypeScore=0.0;MLEAC=1;MLEAF=0.5;MQ=42.0;MQ0=0;MQRankSum=-1.067;QD=22.47;ReadPosRankSum=0.572	GT:AD:DP:GQ:PL	0/1:2,6:8:51:208,0,51
chrIV	563414	.	C	T	325.77	PASS	AC=1;AF=0.5;AN=2;BaseQRankSum=-1.22;DP=17;Dels=0.0;FS=4.708;HaplotypeScore=0.0;MLEAC=1;MLEAF=0.5;MQ=42.0;MQ0=0;MQRankSum=-0.732;QD=19.16;ReadPosRankSum=-1.415	GT:AD:DP:GQ:PL	0/1:7,10:17:99:354,0,243
chrIV	565032	.	C	T	241.77	PASS	AC=1;AF=0.5;AN=2;BaseQRankSum=-1.208;DP=16;Dels=0.0;FS=0.0;HaplotypeScore=0.0;MLEAC=1;MLEAF=0.5;MQ=42.0;MQ0=0;MQRankSum=0.473;QD=15.11;ReadPosRankSum=0.368	GT:AD:DP:GQ:PL	0/1:8,8:16:99:270,0,283
chrIV	569844	.	C	T	141.77	PASS	AC=1;AF=0.5;AN=2;BaseQRankSum=-0.717;DP=11;Dels=0.0;FS=6.154;HaplotypeScore=0.0;MLEAC=1;MLEAF=0.5;MQ=42.0;MQ0=0;MQRankSum=0.387;QD=12.89;ReadPosRankSum=-0.387	GT:AD:DP:GQ:PL	0/1:6,5:11:99:170,0,216
chrIV	573931	.	C	T	212.77	PASS	AC=1;AF=0.5;AN=2;BaseQRankSum=0.772;DP=15;Dels=0.0;FS=0.0;HaplotypeScore=0.0;MLEAC=1;MLEAF=0.5;MQ=42.0;MQ0=0;MQRankSum=0.34;QD=14.18;ReadPosRankSum=0.15	GT:AD:DP:GQ:PL	0/1:7,8:15:99:241,0,210
chrIV	574061	.	C	T	306.77	PASS	AC=1;AF=0.5;AN=2;BaseQRankSum=1.606;DP=13;Dels=0.0;FS=11.553;HaplotypeScore=0.0;MLEAC=1;MLEAF=0.5;MQ=42.0;MQ0=0;MQRankSum=0.93;QD=23.6;ReadPosRankSum=0.085	GT:AD:DP:GQ:PL	0/1:3,10:13:77:335,0,77
chrIV	578574	.	C	T	154.77	PASS	AC=1;AF=0.5;AN=2;BaseQRankSum=1.307;DP=9;Dels=0.0;FS=0.0;HaplotypeScore=0.0;MLEAC=1;MLEAF=0.5;MQ=42.0;MQ0=0;MQRankSum=-0.729;QD=17.2;ReadPosRankSum=-0.876	GT:AD:DP:GQ:PL	0/1:4,5:9:99:183,0,134
chrIV	579430	.	C	T	105.77	PASS	AC=1;AF=0.5;AN=2;BaseQRankSum=0.0;DP=8;Dels=0.0;FS=3.136;HaplotypeScore=0.9999;MLEAC=1;MLEAF=0.5;MQ=42.0;MQ0=0;MQRankSum=0.421;QD=13.22;ReadPosRankSum=0.0	GT:AD:DP:GQ:PL	0/1:4,4:8:99:134,0,138
chrIV	590832	.	C	T	104.77	PASS	AC=1;AF=0.5;AN=2;BaseQRankSum=0.38;DP=12;Dels=0.0;FS=0.0;HaplotypeScore=0.0;MLEAC=1;MLEAF=0.5;MQ=42.0;MQ0=0;MQRankSum=0.244;QD=8.73;ReadPosRankSum=-0.529	GT:AD:DP:GQ:PL	0/1:7,5:12:99:133,0,246
chrIV	592247	.	C	T	104.77	PASS	AC=1;AF=0.5;AN=2;BaseQRankSum=0.55;DP=7;Dels=0.0;FS=0.0;HaplotypeScore=0.0;MLEAC=1;MLEAF=0.5;MQ=42.0;MQ0=0;MQRankSum=1.3;QD=14.97;ReadPosRankSum=-0.55	GT:AD:DP:GQ:PL	0/1:3,4:7:96:133,0,96
chrIV	592312	.	G	A	170.77	PASS	AC=1;AF=0.5;AN=2;BaseQRankSum=-0.452;DP=14;Dels=0.0;FS=2.363;HaplotypeScore=0.0;MLEAC=1;MLEAF=0.5;MQ=42.0;MQ0=0;MQRankSum=-0.968;QD=12.2;ReadPosRankSum=-0.452	GT:AD:DP:GQ:PL	0/1:8,6:14:99:199,0,282
chrIV	592414	.	G	A	359.77	PASS	AC=2;AF=1.0;AN=2;DP=11;Dels=0.0;FS=0.0;HaplotypeScore=0.0;MLEAC=2;MLEAF=1.0;MQ=42.0;MQ0=0;QD=32.71	GT:AD:DP:GQ:PL	1/1:0,11:11:30:388,30,0
chrIV	593330	.	C	T	157.77	PASS	AC=1;AF=0.5;AN=2;BaseQRankSum=0.922;DP=7;Dels=0.0;FS=0.0;HaplotypeScore=0.0;MLEAC=1;MLEAF=0.5;MQ=42.0;MQ0=0;MQRankSum=-0.922;QD=22.54;ReadPosRankSum=0.198	GT:AD:DP:GQ:PL	0/1:2,5:7:55:186,0,55
chrIV	593727	.	C	T	189.77	PASS	AC=1;AF=0.5;AN=2;BaseQRankSum=1.186;DP=11;Dels=0.0;FS=6.154;HaplotypeScore=0.0;MLEAC=1;MLEAF=0.5;MQ=42.0;MQ0=0;MQRankSum=-0.143;QD=17.25;ReadPosRankSum=-0.387	GT:AD:DP:GQ:PL	0/1:5,6:11:99:218,0,169
chrIV	593739	.	C	T	260.77	PASS	AC=1;AF=0.5;AN=2;BaseQRankSum=1.365;DP=14;Dels=0.0;FS=15.911;HaplotypeScore=0.0;MLEAC=1;MLEAF=0.5;MQ=42.0;MQ0=0;MQRankSum=-1.468;QD=18.63;ReadPosRankSum=-0.386	GT:AD:DP:GQ:PL	0/1:6,8:14:99:289,0,198
chrIV	594093	.	G	A	190.77	PASS	AC=1;AF=0.5;AN=2;BaseQRankSum=-0.423;DP=16;Dels=0.0;FS=0.0;HaplotypeScore=0.0;MLEAC=1;MLEAF=0.5;MQ=40.72;MQ0=0;MQRankSum=0.318;QD=11.92;ReadPosRankSum=0.106	GT:AD:DP:GQ:PL	0/1:9,7:16:99:219,0,226
chrIV	596917	.	C	T	205.77	PASS	AC=1;AF=0.5;AN=2;BaseQRankSum=1.562;DP=15;Dels=0.0;FS=0.0;HaplotypeScore=0.0;MLEAC=1;MLEAF=0.5;MQ=42.0;MQ0=0;MQRankSum=-0.752;QD=13.72;ReadPosRankSum=-1.447	GT:AD:DP:GQ:PL	0/1:8,7:15:99:234,0,265
chrIV	599616	.	C	T	165.77	PASS	AC=1;AF=0.5;AN=2;BaseQRankSum=-0.312;DP=13;Dels=0.0;FS=0.0;HaplotypeScore=0.0;MLEAC=1;MLEAF=0.5;MQ=40.9;MQ0=0;MQRankSum=-1.093;QD=12.75;ReadPosRankSum=-1.656	GT:AD:DP:GQ:PL	0/1:7,6:13:99:194,0,247
chrIV	599622	.	C	T	224.77	PASS	AC=1;AF=0.5;AN=2;BaseQRankSum=0.244;DP=12;Dels=0.0;FS=2.398;HaplotypeScore=0.0;MLEAC=1;MLEAF=0.5;MQ=40.8;MQ0=0;MQRankSum=1.309;QD=18.73;ReadPosRankSum=1.788	GT:AD:DP:GQ:PL	0/1:5,7:12:99:253,0,159
chrIV	600675	.	C	T	132.77	PASS	AC=1;AF=0.5;AN=2;BaseQRankSum=-0.387;DP=11;Dels=0.0;FS=0.0;HaplotypeScore=0.0;MLEAC=1;MLEAF=0.5;MQ=42.0;MQ0=0;MQRankSum=0.717;QD=12.07;ReadPosRankSum=-0.387	GT:AD:DP:GQ:PL	0/1:6,5:11:99:161,0,210
chrIV	600692	.	C	T	236.77	PASS	AC=1;AF=0.5;AN=2;BaseQRankSum=-0.696;DP=13;Dels=0.0;FS=2.276;HaplotypeScore=0.8941;MLEAC=1;MLEAF=0.5;MQ=42.0;MQ0=0;MQRankSum=-0.696;QD=18.21;ReadPosRankSum=-1.67	GT:AD:DP:GQ:PL	0/1:5,8:13:99:265,0,167
chrIV	600698	.	C	T	142.77	PASS	AC=1;AF=0.5;AN=2;BaseQRankSum=-0.244;DP=12;Dels=0.0;FS=0.0;HaplotypeScore=0.0;MLEAC=1;MLEAF=0.5;MQ=42.0;MQ0=0;MQRankSum=-0.244;QD=11.9;ReadPosRankSum=1.788	GT:AD:DP:GQ:PL	0/1:7,5:12:99:171,0,242
chrIV	602183	.	C	T	288.77	PASS	AC=1;AF=0.5;AN=2;BaseQRankSum=0.741;DP=16;Dels=0.0;FS=0.0;HaplotypeScore=0.0;MLEAC=1;MLEAF=0.5;MQ=42.0;MQ0=0;MQRankSum=-1.482;QD=18.05;ReadPosRankSum=0.0	GT:AD:DP:GQ:PL	0/1:7,9:16:99:317,0,229
chrIV	603820	.	G	A	136.03	PASS	AC=2;AF=1.0;AN=2;DP=4;Dels=0.0;FS=0.0;HaplotypeScore=0.0;MLEAC=2;MLEAF=1.0;MQ=42.0;MQ0=0;QD=34.01	GT:AD:DP:GQ:PL	1/1:0,4:4:12:164,12,0
chrIV	604360	.	G	A	238.77	PASS	AC=1;AF=0.5;AN=2;BaseQRankSum=0.76;DP=21;Dels=0.0;FS=6.923;HaplotypeScore=0.0;MLEAC=1;MLEAF=0.5;MQ=42.0;MQ0=0;MQRankSum=-0.616;QD=11.37;ReadPosRankSum=0.253	GT:AD:DP:GQ:PL	0/1:13,8:21:99:267,0,464
chrIV	610182	.	C	T	294.77	PASS	AC=1;AF=0.5;AN=2;BaseQRankSum=0.133;DP=14;Dels=0.0;FS=5.219;HaplotypeScore=0.0;MLEAC=1;MLEAF=0.5;MQ=42.0;MQ0=0;MQRankSum=-1.067;QD=21.05;ReadPosRankSum=-0.4	GT:AD:DP:GQ:PL	0/1:5,9:14:99:323,0,162
chrIV	617893	.	G	A	215.77	PASS	AC=1;AF=0.5;AN=2;BaseQRankSum=-1.093;DP=13;Dels=0.0;FS=5.756;HaplotypeScore=0.0;MLEAC=1;MLEAF=0.5;MQ=42.0;MQ0=0;MQRankSum=-0.312;QD=16.6;ReadPosRankSum=-0.312	GT:AD:DP:GQ:PL	0/1:6,7:13:99:244,0,175
chrIV	630044	.	C	T	276.77	PASS	AC=1;AF=0.5;AN=2;BaseQRankSum=0.212;DP=16;Dels=0.0;FS=0.0;HaplotypeScore=0.0;MLEAC=1;MLEAF=0.5;MQ=42.0;MQ0=0;MQRankSum=0.318;QD=17.3;ReadPosRankSum=0.318	GT:AD:DP:GQ:PL	0/1:7,9:16:99:305,0,194
chrIV	652332	.	C	T	282.77	PASS	AC=1;AF=0.5;AN=2;BaseQRankSum=1.528;DP=21;Dels=0.0;FS=4.123;HaplotypeScore=0.0;MLEAC=1;MLEAF=0.5;MQ=42.0;MQ0=0;MQRankSum=0.462;QD=13.47;ReadPosRankSum=-0.888	GT:AD:DP:GQ:PL	0/1:12,9:21:99:311,0,423
chrIV	652647	.	C	T	215.77	PASS	AC=1;AF=0.5;AN=2;BaseQRankSum=-0.635;DP=16;Dels=0.0;FS=10.532;HaplotypeScore=0.0;MLEAC=1;MLEAF=0.5;MQ=42.0;MQ0=0;MQRankSum=-0.106;QD=13.49;ReadPosRankSum=2.858	GT:AD:DP:GQ:PL	0/1:9,7:16:99:244,0,330
chrIV	667164	.	C	T	137.03	PASS	AC=2;AF=1.0;AN=2;DP=4;Dels=0.0;FS=0.0;HaplotypeScore=0.0;MLEAC=2;MLEAF=1.0;MQ=42.0;MQ0=0;QD=34.26	GT:AD:DP:GQ:PL	1/1:0,4:4:12:165,12,0
chrIV	674039	.	C	T	411.77	PASS	AC=1;AF=0.5;AN=2;BaseQRankSum=-0.072;DP=15;Dels=0.0;FS=16.58;HaplotypeScore=0.0;MLEAC=1;MLEAF=0.5;MQ=42.0;MQ0=0;MQRankSum=-1.804;QD=27.45;ReadPosRankSum=-1.371	GT:AD:DP:GQ:PL	0/1:3,12:15:76:440,0,76
chrIV	688042	.	C	T	132.77	PASS	AC=1;AF=0.5;AN=2;BaseQRankSum=-1.191;DP=14;Dels=0.0;FS=21.206;HaplotypeScore=5.8519;MLEAC=1;MLEAF=0.5;MQ=40.83;MQ0=0;MQRankSum=0.467;QD=9.48;ReadPosRankSum=-1.073	GT:AD:DP:GQ:PL	0/1:7,7:14:99:161,0,174
chrIV	698951	.	C	T	281.77	PASS	AC=1;AF=0.5;AN=2;BaseQRankSum=1.064;DP=20;Dels=0.0;FS=0.0;HaplotypeScore=0.0;MLEAC=1;MLEAF=0.5;MQ=42.0;MQ0=0;MQRankSum=0.836;QD=14.09;ReadPosRankSum=0.38	GT:AD:DP:GQ:PL	0/1:11,9:20:99:310,0,389
chrIV	699551	.	C	T	311.77	PASS	AC=1;AF=0.5;AN=2;BaseQRankSum=0.189;DP=20;Dels=0.0;FS=7.701;HaplotypeScore=0.0;MLEAC=1;MLEAF=0.5;MQ=42.0;MQ0=0;MQRankSum=0.567;QD=15.59;ReadPosRankSum=-0.34	GT:AD:DP:GQ:PL	0/1:10,10:20:99:340,0,294
chrIV	699832	.	C	T	326.77	PASS	AC=1;AF=0.5;AN=2;BaseQRankSum=0.919;DP=14;Dels=0.0;FS=2.363;HaplotypeScore=0.0;MLEAC=1;MLEAF=0.5;MQ=42.0;MQ0=0;MQRankSum=0.495;QD=23.34;ReadPosRankSum=1.485	GT:AD:DP:GQ:PL	0/1:4,10:14:99:355,0,112
chrIV	704027	.	C	T	253.77	PASS	AC=1;AF=0.5;AN=2;BaseQRankSum=-0.041;DP=19;Dels=0.0;FS=4.561;HaplotypeScore=0.0;MLEAC=1;MLEAF=0.5;MQ=42.0;MQ0=0;MQRankSum=-0.041;QD=13.36;ReadPosRankSum=-0.531	GT:AD:DP:GQ:PL	0/1:9,10:19:99:282,0,314
chrIV	704115	.	C	T	179.77	PASS	AC=1;AF=0.5;AN=2;BaseQRankSum=-0.143;DP=11;Dels=0.0;FS=2.632;HaplotypeScore=0.0;MLEAC=1;MLEAF=0.5;MQ=42.0;MQ0=0;MQRankSum=0.466;QD=16.34;ReadPosRankSum=-1.031	GT:AD:DP:GQ:PL	0/1:5,6:11:99:208,0,167
chrIV	721559	.	C	T	147.77	PASS	AC=1;AF=0.5;AN=2;BaseQRankSum=0.198;DP=7;Dels=0.0;FS=0.0;HaplotypeScore=0.0;MLEAC=1;MLEAF=0.5;MQ=42.0;MQ0=0;MQRankSum=0.198;QD=21.11;ReadPosRankSum=1.495	GT:AD:DP:GQ:PL	0/1:2,5:7:61:176,0,61
chrIV	727606	.	C	T	155.77	PASS	AC=1;AF=0.5;AN=2;BaseQRankSum=0.322;DP=8;Dels=0.0;FS=0.0;HaplotypeScore=0.0;MLEAC=1;MLEAF=0.5;MQ=42.0;MQ0=0;MQRankSum=-1.221;QD=19.47;ReadPosRankSum=0.322	GT:AD:DP:GQ:PL	0/1:3,5:8:99:184,0,100
chrIV	746233	.	G	A	154.77	PASS	AC=1;AF=0.5;AN=2;BaseQRankSum=1.652;DP=9;Dels=0.0;FS=0.0;HaplotypeScore=0.0;MLEAC=1;MLEAF=0.5;MQ=42.0;MQ0=0;MQRankSum=0.729;QD=17.2;ReadPosRankSum=1.159	GT:AD:DP:GQ:PL	0/1:4,5:9:99:183,0,138
chrIV	755160	.	G	A	204.77	PASS	AC=1;AF=0.5;AN=2;BaseQRankSum=-2.025;DP=15;Dels=0.0;FS=9.249;HaplotypeScore=0.0;MLEAC=1;MLEAF=0.5;MQ=42.0;MQ0=0;MQRankSum=0.289;QD=13.65;ReadPosRankSum=-2.488	GT:AD:DP:GQ:PL	0/1:8,7:15:99:233,0,286
chrIV	765328	.	C	T	439.77	PASS	AC=1;AF=0.5;AN=2;BaseQRankSum=-0.899;DP=23;Dels=0.0;FS=0.0;HaplotypeScore=0.0;MLEAC=1;MLEAF=0.5;MQ=41.36;MQ0=0;MQRankSum=1.581;QD=19.12;ReadPosRankSum=-1.395	GT:AD:DP:GQ:PL	0/1:10,13:23:99:468,0,331
chrIV	765584	.	G	A	366.77	PASS	AC=1;AF=0.5;AN=2;BaseQRankSum=0.462;DP=25;Dels=0.0;FS=0.0;HaplotypeScore=0.0;MLEAC=1;MLEAF=0.5;MQ=42.0;MQ0=0;MQRankSum=0.082;QD=14.67;ReadPosRankSum=0.245	GT:AD:DP:GQ:PL	0/1:12,13:25:99:395,0,356
chrIV	768092	.	G	A	335.78	PASS	AC=2;AF=1.0;AN=2;DP=9;Dels=0.0;FS=0.0;HaplotypeScore=0.0;MLEAC=2;MLEAF=1.0;MQ=42.0;MQ0=0;QD=23.82	GT:AD:DP:GQ:PL	1/1:0,9:9:27:364,27,0
chrIV	768974	.	G	A	237.77	PASS	AC=1;AF=0.5;AN=2;BaseQRankSum=0.116;DP=20;Dels=0.0;FS=0.0;HaplotypeScore=0.0;MLEAC=1;MLEAF=0.5;MQ=42.0;MQ0=0;MQRankSum=-0.656;QD=11.89;ReadPosRankSum=0.501	GT:AD:DP:GQ:PL	0/1:12,8:20:99:266,0,428
chrIV	780083	.	G	A	254.77	PASS	AC=1;AF=0.5;AN=2;BaseQRankSum=0.088;DP=18;Dels=0.0;FS=0.0;HaplotypeScore=0.0;MLEAC=1;MLEAF=0.5;MQ=42.0;MQ0=0;MQRankSum=0.088;QD=14.15;ReadPosRankSum=0.265	GT:AD:DP:GQ:PL	0/1:9,9:18:99:283,0,320
chrIV	782667	.	G	A	175.77	PASS	AC=1;AF=0.5;AN=2;BaseQRankSum=0.467;DP=12;Dels=0.0;FS=0.0;HaplotypeScore=0.0;MLEAC=1;MLEAF=0.5;MQ=42.0;MQ0=0;MQRankSum=-0.583;QD=14.65;ReadPosRankSum=-0.583	GT:AD:DP:GQ:PL	0/1:6,6:12:99:204,0,188
chrIV	808254	.	C	T	354.77	PASS	AC=1;AF=0.5;AN=2;BaseQRankSum=2.028;DP=24;Dels=0.0;FS=1.76;HaplotypeScore=0.0;MLEAC=1;MLEAF=0.5;MQ=42.0;MQ0=0;MQRankSum=0.637;QD=14.78;ReadPosRankSum=0.0	GT:AD:DP:GQ:PL	0/1:13,11:24:99:383,0,406
chrIV	831556	.	C	T	417.77	PASS	AC=1;AF=0.5;AN=2;BaseQRankSum=-0.334;DP=22;Dels=0.0;FS=3.821;HaplotypeScore=0.0;MLEAC=1;MLEAF=0.5;MQ=41.33;MQ0=0;MQRankSum=1.336;QD=18.99;ReadPosRankSum=-0.668	GT:AD:DP:GQ:PL	0/1:9,13:22:99:446,0,273
chrIV	838361	.	C	T	608.77	PASS	AC=1;AF=0.5;AN=2;BaseQRankSum=-0.71;DP=33;Dels=0.0;FS=0.0;HaplotypeScore=0.0;MLEAC=1;MLEAF=0.5;MQ=41.55;MQ0=0;MQRankSum=0.674;QD=18.45;ReadPosRankSum=0.018	GT:AD:DP:GQ:PL	0/1:14,19:33:99:637,0,469
chrIV	842073	.	C	T	455.77	PASS	AC=1;AF=0.5;AN=2;BaseQRankSum=0.908;DP=24;Dels=0.0;FS=0.0;HaplotypeScore=0.0;MLEAC=1;MLEAF=0.5;MQ=42.0;MQ0=0;MQRankSum=-1.142;QD=18.99;ReadPosRankSum=-1.259	GT:AD:DP:GQ:PL	0/1:10,14:24:99:484,0,311
chrIV	850168	.	C	T	476.77	PASS	AC=1;AF=0.5;AN=2;BaseQRankSum=-0.498;DP=24;Dels=0.0;FS=0.0;HaplotypeScore=0.0;MLEAC=1;MLEAF=0.5;MQ=42.0;MQ0=0;MQRankSum=-2.43;QD=19.87;ReadPosRankSum=-0.205	GT:AD:DP:GQ:PL	0/1:10,14:24:99:505,0,335
chrIV	851156	.	C	T	364.77	PASS	AC=1;AF=0.5;AN=2;BaseQRankSum=2.073;DP=13;Dels=0.0;FS=0.0;HaplotypeScore=0.9996;MLEAC=1;MLEAF=0.5;MQ=42.0;MQ0=0;MQRankSum=0.888;QD=28.06;ReadPosRankSum=-1.678	GT:AD:DP:GQ:PL	0/1:2,11:13:32:393,0,32
chrIV	892424	.	G	A	227.77	PASS	AC=1;AF=0.5;AN=2;BaseQRankSum=-0.311;DP=18;Dels=0.0;FS=1.778;HaplotypeScore=0.0;MLEAC=1;MLEAF=0.5;MQ=42.0;MQ0=0;MQRankSum=0.755;QD=12.65;ReadPosRankSum=1.91	GT:AD:DP:GQ:PL	0/1:10,8:18:99:256,0,334
chrIV	892781	.	G	A	124.77	PASS	AC=1;AF=0.5;AN=2;BaseQRankSum=1.856;DP=20;Dels=0.0;FS=0.0;HaplotypeScore=0.7887;MLEAC=1;MLEAF=0.5;MQ=42.0;MQ0=0;MQRankSum=-0.454;QD=6.24;ReadPosRankSum=0.124	GT:AD:DP:GQ:PL	0/1:14,6:20:99:153,0,367
chrIV	894233	.	G	A	280.77	PASS	AC=1;AF=0.5;AN=2;BaseQRankSum=1.164;DP=16;Dels=0.0;FS=8.989;HaplotypeScore=0.0;MLEAC=1;MLEAF=0.5;MQ=42.0;MQ0=0;MQRankSum=-1.164;QD=17.55;ReadPosRankSum=2.117	GT:AD:DP:GQ:PL	0/1:7,9:16:99:309,0,206
chrIV	894485	.	C	T	154.77	PASS	AC=1;AF=0.5;AN=2;BaseQRankSum=-1.247;DP=16;Dels=0.0;FS=9.249;HaplotypeScore=0.0;MLEAC=1;MLEAF=0.5;MQ=42.0;MQ0=0;MQRankSum=0.597;QD=9.67;ReadPosRankSum=0.705	GT:AD:DP:GQ:PL	0/1:10,6:16:99:183,0,311
chrIV	907672	.	G	A	199.77	PASS	AC=1;AF=0.5;AN=2;BaseQRankSum=-1.056;DP=19;Dels=0.0;FS=0.0;HaplotypeScore=0.0;MLEAC=1;MLEAF=0.5;MQ=42.0;MQ0=0;MQRankSum=-1.986;QD=10.51;ReadPosRankSum=1.056	GT:AD:DP:GQ:PL	0/1:12,7:19:99:228,0,406
chrIV	914765	.	C	T	330.77	PASS	AC=1;AF=0.5;AN=2;BaseQRankSum=-0.489;DP=18;Dels=0.0;FS=13.667;HaplotypeScore=0.0;MLEAC=1;MLEAF=0.5;MQ=42.0;MQ0=0;MQRankSum=0.4;QD=18.38;ReadPosRankSum=0.578	GT:AD:DP:GQ:PL	0/1:8,10:18:99:359,0,279
chrIV	914799	.	C	T	294.77	PASS	AC=1;AF=0.5;AN=2;BaseQRankSum=2.839;DP=17;Dels=0.0;FS=5.315;HaplotypeScore=0.0;MLEAC=1;MLEAF=0.5;MQ=42.0;MQ0=0;MQRankSum=-0.241;QD=17.34;ReadPosRankSum=-0.241	GT:AD:DP:GQ:PL	0/1:8,9:17:99:323,0,252
chrIV	915395	.	C	T	170.77	PASS	AC=1;AF=0.5;AN=2;BaseQRankSum=-0.488;DP=17;Dels=0.0;FS=5.237;HaplotypeScore=0.0;MLEAC=1;MLEAF=0.5;MQ=40.75;MQ0=1;MQRankSum=0.271;QD=10.05;ReadPosRankSum=1.03	GT:AD:DP:GQ:PL	0/1:10,7:17:99:199,0,364
chrIV	915442	.	C	T	122.77	PASS	AC=1;AF=0.5;AN=2;BaseQRankSum=-0.796;DP=16;Dels=0.0;FS=0.0;HaplotypeScore=0.0;MLEAC=1;MLEAF=0.5;MQ=40.67;MQ0=1;MQRankSum=1.041;QD=7.67;ReadPosRankSum=-0.551	GT:AD:DP:GQ:PL	0/1:10,6:16:99:151,0,367
chrIV	923911	.	C	T	352.77	PASS	AC=1;AF=0.5;AN=2;BaseQRankSum=0.739;DP=21;Dels=0.0;FS=7.384;HaplotypeScore=0.0;MLEAC=1;MLEAF=0.5;MQ=41.29;MQ0=0;MQRankSum=1.373;QD=16.8;ReadPosRankSum=0.317	GT:AD:DP:GQ:PL	0/1:10,11:21:99:381,0,328
chrIV	927200	.	C	T	446.77	PASS	AC=1;AF=0.5;AN=2;BaseQRankSum=1.363;DP=26;Dels=0.0;FS=0.0;HaplotypeScore=0.0;MLEAC=1;MLEAF=0.5;MQ=41.38;MQ0=0;MQRankSum=-1.26;QD=17.18;ReadPosRankSum=-1.312	GT:AD:DP:GQ:PL	0/1:12,14:26:99:475,0,405
chrIV	930417	.	G	A	306.77	PASS	AC=1;AF=0.5;AN=2;BaseQRankSum=1.846;DP=28;Dels=0.0;FS=0.0;HaplotypeScore=0.0;MLEAC=1;MLEAF=0.5;MQ=41.47;MQ0=0;MQRankSum=0.887;QD=10.96;ReadPosRankSum=-2.086	GT:AD:DP:GQ:PL	0/1:18,10:28:99:335,0,642
chrIV	930436	.	C	T	351.77	PASS	AC=1;AF=0.5;AN=2;BaseQRankSum=0.466;DP=31;Dels=0.0;FS=1.525;HaplotypeScore=0.0;MLEAC=1;MLEAF=0.5;MQ=41.52;MQ0=0;MQRankSum=1.237;QD=11.35;ReadPosRankSum=0.142	GT:AD:DP:GQ:PL	0/1:19,12:31:99:380,0,637
chrIV	935206	.	C	T	178.77	PASS	AC=1;AF=0.5;AN=2;BaseQRankSum=1.954;DP=13;Dels=0.0;FS=5.756;HaplotypeScore=0.0;MLEAC=1;MLEAF=0.5;MQ=42.0;MQ0=0;MQRankSum=0.935;QD=13.75;ReadPosRankSum=0.377	GT:AD:DP:GQ:PL	0/1:7,6:13:99:207,0,210
chrIV	948475	.	C	T	191.77	PASS	AC=1;AF=0.5;AN=2;BaseQRankSum=0.597;DP=11;Dels=0.0;FS=0.0;HaplotypeScore=0.0;MLEAC=1;MLEAF=0.5;MQ=42.0;MQ0=0;MQRankSum=-0.278;QD=17.43;ReadPosRankSum=1.034	GT:AD:DP:GQ:PL	0/1:4,7:11:99:220,0,130
chrIV	948797	.	C	T	123.77	PASS	AC=1;AF=0.5;AN=2;BaseQRankSum=0.689;DP=12;Dels=0.0;FS=2.533;HaplotypeScore=0.0;MLEAC=1;MLEAF=0.5;MQ=40.8;MQ0=0;MQRankSum=-0.244;QD=10.31;ReadPosRankSum=0.135	GT:AD:DP:GQ:PL	0/1:7,5:12:99:152,0,234
chrIV	949064	.	C	T	188.77	PASS	AC=1;AF=0.5;AN=2;BaseQRankSum=0.896;DP=11;Dels=0.0;FS=3.09;HaplotypeScore=0.0;MLEAC=1;MLEAF=0.5;MQ=42.0;MQ0=0;MQRankSum=-0.597;QD=17.16;ReadPosRankSum=1.246	GT:AD:DP:GQ:PL	0/1:4,7:11:99:217,0,129
chrIV	952680	.	C	T	137.77	PASS	AC=1;AF=0.5;AN=2;BaseQRankSum=0.361;DP=9;Dels=0.0;FS=6.854;HaplotypeScore=0.0;MLEAC=1;MLEAF=0.5;MQ=40.33;MQ0=0;MQRankSum=0.361;QD=15.31;ReadPosRankSum=0.361	GT:AD:DP:GQ:PL	0/1:4,5:9:99:166,0,136
chrIV	957817	.	C	T	132.77	PASS	AC=1;AF=0.5;AN=2;BaseQRankSum=-1.134;DP=12;Dels=0.0;FS=2.533;HaplotypeScore=0.7887;MLEAC=1;MLEAF=0.5;MQ=42.0;MQ0=0;MQRankSum=1.461;QD=11.06;ReadPosRankSum=0.38	GT:AD:DP:GQ:PL	0/1:7,5:12:99:161,0,253
chrIV	974523	.	C	T	193.77	PASS	AC=1;AF=0.5;AN=2;BaseQRankSum=-1.001;DP=9;Dels=0.0;FS=3.332;HaplotypeScore=0.0;MLEAC=1;MLEAF=0.5;MQ=42.0;MQ0=0;MQRankSum=-1.683;QD=21.53;ReadPosRankSum=-1.001	GT:AD:DP:GQ:PL	0/1:3,6:9:99:222,0,99
chrIV	995606	.	C	T	161.77	PASS	AC=1;AF=0.5;AN=2;BaseQRankSum=-1.097;DP=14;Dels=0.0;FS=6.113;HaplotypeScore=0.0;MLEAC=1;MLEAF=0.5;MQ=40.94;MQ0=0;MQRankSum=0.323;QD=11.55;ReadPosRankSum=-0.839	GT:AD:DP:GQ:PL	0/1:8,6:14:99:190,0,289
chrIV	995635	.	C	T	145.77	PASS	AC=1;AF=0.5;AN=2;BaseQRankSum=-0.452;DP=17;Dels=0.0;FS=0.0;HaplotypeScore=2.98;MLEAC=1;MLEAF=0.5;MQ=41.13;MQ0=0;MQRankSum=-0.553;QD=8.57;ReadPosRankSum=-0.854	GT:AD:DP:GQ:PL	0/1:11,6:17:99:174,0,391
chrIV	1000094	.	C	T	234.77	PASS	AC=1;AF=0.5;AN=2;BaseQRankSum=0.825;DP=12;Dels=0.0;FS=6.532;HaplotypeScore=0.0;MLEAC=1;MLEAF=0.5;MQ=42.0;MQ0=0;MQRankSum=-1.239;QD=19.56;ReadPosRankSum=2.637	GT:AD:DP:GQ:PL	0/1:4,8:12:96:263,0,96
chrIV	1003676	.	C	T	367.77	PASS	AC=2;AF=1.0;AN=2;DP=10;Dels=0.0;FS=0.0;HaplotypeScore=0.0;MLEAC=2;MLEAF=1.0;MQ=41.8;MQ0=0;QD=28.28	GT:AD:DP:GQ:PL	1/1:0,10:10:30:396,30,0
chrIV	1003854	.	G	A	197.77	PASS	AC=1;AF=0.5;AN=2;BaseQRankSum=0.792;DP=20;Dels=0.0;FS=0.0;HaplotypeScore=0.0;MLEAC=1;MLEAF=0.5;MQ=41.9;MQ0=0;MQRankSum=0.555;QD=9.89;ReadPosRankSum=-0.634	GT:AD:DP:GQ:PL	0/1:13,7:20:99:226,0,463
chrIV	1004864	.	G	A	254.77	PASS	AC=1;AF=0.5;AN=2;BaseQRankSum=0.0;DP=13;Dels=0.0;FS=9.89;HaplotypeScore=0.0;MLEAC=1;MLEAF=0.5;MQ=42.0;MQ0=0;MQRankSum=0.0;QD=19.6;ReadPosRankSum=-1.092	GT:AD:DP:GQ:PL	0/1:5,8:13:99:283,0,163
chrIV	1008943	.	C	T	107.77	PASS	AC=1;AF=0.5;AN=2;BaseQRankSum=1.307;DP=9;Dels=0.0;FS=0.0;HaplotypeScore=0.0;MLEAC=1;MLEAF=0.5;MQ=42.0;MQ0=0;MQRankSum=0.361;QD=11.97;ReadPosRankSum=1.159	GT:AD:DP:GQ:PL	0/1:5,4:9:99:136,0,157
chrIV	1015876	.	C	T	134.77	PASS	AC=1;AF=0.5;AN=2;BaseQRankSum=0.135;DP=12;Dels=0.0;FS=2.533;HaplotypeScore=0.0;MLEAC=1;MLEAF=0.5;MQ=42.0;MQ0=0;MQRankSum=0.244;QD=11.23;ReadPosRankSum=-1.309	GT:AD:DP:GQ:PL	0/1:7,5:12:99:163,0,246
chrIV	1018839	.	C	T	319.77	PASS	AC=1;AF=0.5;AN=2;BaseQRankSum=1.096;DP=20;Dels=0.0;FS=0.0;HaplotypeScore=0.0;MLEAC=1;MLEAF=0.5;MQ=42.0;MQ0=0;MQRankSum=-0.34;QD=15.99;ReadPosRankSum=0.643	GT:AD:DP:GQ:PL	0/1:10,10:20:99:348,0,342
chrIV	1019094	.	C	T	142.77	PASS	AC=1;AF=0.5;AN=2;BaseQRankSum=-1.749;DP=11;Dels=0.0;FS=0.0;HaplotypeScore=0.0;MLEAC=1;MLEAF=0.5;MQ=42.0;MQ0=0;MQRankSum=-0.387;QD=12.98;ReadPosRankSum=-1.186	GT:AD:DP:GQ:PL	0/1:6,5:11:99:171,0,220
chrIV	1023416	.	C	T	206.84	PASS	AC=2;AF=1.0;AN=2;DP=6;Dels=0.0;FS=0.0;HaplotypeScore=0.0;MLEAC=2;MLEAF=1.0;MQ=42.0;MQ0=0;QD=34.47	GT:AD:DP:GQ:PL	1/1:0,6:6:18:235,18,0
chrIV	1030259	.	C	T	135.77	PASS	AC=1;AF=0.5;AN=2;BaseQRankSum=-0.817;DP=13;Dels=0.0;FS=5.756;HaplotypeScore=0.0;MLEAC=1;MLEAF=0.5;MQ=42.0;MQ0=0;MQRankSum=0.0;QD=10.44;ReadPosRankSum=0.978	GT:AD:DP:GQ:PL	0/1:8,5:13:99:164,0,280
chrIV	1037301	.	C	T	297.77	PASS	AC=1;AF=0.5;AN=2;BaseQRankSum=2.533;DP=14;Dels=0.0;FS=0.0;HaplotypeScore=0.0;MLEAC=1;MLEAF=0.5;MQ=42.0;MQ0=0;MQRankSum=-0.133;QD=21.27;ReadPosRankSum=0.667	GT:AD:DP:GQ:PL	0/1:5,9:14:99:326,0,151
chrIV	1050236	.	G	A	151.77	PASS	AC=1;AF=0.5;AN=2;BaseQRankSum=1.268;DP=10;Dels=0.0;FS=0.0;HaplotypeScore=0.0;MLEAC=1;MLEAF=0.5;MQ=42.0;MQ0=0;MQRankSum=-1.268;QD=15.18;ReadPosRankSum=-0.336	GT:AD:DP:GQ:PL	0/1:5,5:10:99:180,0,137
chrIV	1052280	.	G	A	266.77	PASS	AC=1;AF=0.5;AN=2;BaseQRankSum=0.536;DP=12;Dels=0.0;FS=0.0;HaplotypeScore=0.0;MLEAC=1;MLEAF=0.5;MQ=42.0;MQ0=0;MQRankSum=-0.536;QD=22.23;ReadPosRankSum=-2.18	GT:AD:DP:GQ:PL	0/1:4,8:12:99:295,0,129
chrIV	1054908	.	C	T	322.77	PASS	AC=1;AF=0.5;AN=2;BaseQRankSum=-0.212;DP=14;Dels=0.0;FS=2.522;HaplotypeScore=0.0;MLEAC=1;MLEAF=0.5;MQ=42.0;MQ0=0;MQRankSum=0.071;QD=23.05;ReadPosRankSum=1.626	GT:AD:DP:GQ:PL	0/1:4,10:14:99:351,0,123
chrIV	1055136	.	G	A	437.78	PASS	AC=1;AF=0.5;AN=2;BaseQRankSum=-0.992;DP=14;Dels=0.0;FS=4.472;HaplotypeScore=0.0;MLEAC=1;MLEAF=0.5;MQ=42.0;MQ0=0;MQRankSum=1.488;QD=31.27;ReadPosRankSum=-1.24	GT:AD:DP:GQ:PL	0/1:1,13:14:0:463,0,0
chrIV	1055334	.	G	A	231.77	PASS	AC=1;AF=0.5;AN=2;BaseQRankSum=-2.023;DP=19;Dels=0.0;FS=4.242;HaplotypeScore=0.734;MLEAC=1;MLEAF=0.5;MQ=42.0;MQ0=0;MQRankSum=-0.041;QD=12.2;ReadPosRankSum=0.124	GT:AD:DP:GQ:PL	0/1:11,8:19:99:260,0,401
chrIV	1056445	.	G	A	172.77	PASS	AC=1;AF=0.5;AN=2;BaseQRankSum=-0.741;DP=10;Dels=0.0;FS=0.0;HaplotypeScore=0.0;MLEAC=1;MLEAF=0.5;MQ=40.56;MQ0=0;MQRankSum=1.447;QD=17.28;ReadPosRankSum=-2.072	GT:AD:DP:GQ:PL	0/1:4,6:10:99:201,0,119
chrIV	1059155	.	G	A	212.77	PASS	AC=1;AF=0.5;AN=2;BaseQRankSum=-0.174;DP=15;Dels=0.0;FS=5.021;HaplotypeScore=0.0;MLEAC=1;MLEAF=0.5;MQ=42.0;MQ0=0;MQRankSum=1.099;QD=14.18;ReadPosRankSum=-0.405	GT:AD:DP:GQ:PL	0/1:8,7:15:99:241,0,283
chrIV	1071427	.	C	T	100.77	PASS	AC=1;AF=0.5;AN=2;BaseQRankSum=-0.633;DP=10;Dels=0.0;FS=5.441;HaplotypeScore=0.0;MLEAC=1;MLEAF=0.5;MQ=42.0;MQ0=0;MQRankSum=0.0;QD=10.08;ReadPosRankSum=-0.365	GT:AD:DP:GQ:PL	0/1:6,4:10:99:129,0,192
chrIV	1084586	.	C	T	157.77	PASS	AC=1;AF=0.5;AN=2;BaseQRankSum=0.322;DP=8;Dels=0.0;FS=3.332;HaplotypeScore=0.0;MLEAC=1;MLEAF=0.5;MQ=42.0;MQ0=0;MQRankSum=-0.684;QD=19.72;ReadPosRankSum=0.684	GT:AD:DP:GQ:PL	0/1:3,5:8:94:186,0,94
chrIV	1091335	.	C	T	607.77	PASS	AC=1;AF=0.5;AN=2;BaseQRankSum=-0.917;DP=26;Dels=0.0;FS=3.969;HaplotypeScore=0.0;MLEAC=1;MLEAF=0.5;MQ=42.0;MQ0=0;MQRankSum=-1.806;QD=23.38;ReadPosRankSum=-1.694	GT:AD:DP:GQ:PL	0/1:8,18:26:99:636,0,219
chrIV	1104674	.	G	A	241.77	PASS	AC=1;AF=0.5;AN=2;BaseQRankSum=-0.263;DP=16;Dels=0.0;FS=2.081;HaplotypeScore=0.0;MLEAC=1;MLEAF=0.5;MQ=42.0;MQ0=0;MQRankSum=-0.893;QD=15.11;ReadPosRankSum=-0.473	GT:AD:DP:GQ:PL	0/1:8,8:16:99:270,0,276
chrIV	1104989	.	C	T	225.77	PASS	AC=1;AF=0.5;AN=2;BaseQRankSum=1.093;DP=13;Dels=0.0;FS=5.756;HaplotypeScore=0.0;MLEAC=1;MLEAF=0.5;MQ=42.0;MQ0=0;MQRankSum=0.811;QD=17.37;ReadPosRankSum=0.312	GT:AD:DP:GQ:PL	0/1:6,7:13:99:254,0,202
chrIV	1112953	.	C	T	247.77	PASS	AC=1;AF=0.5;AN=2;BaseQRankSum=0.788;DP=16;Dels=0.0;FS=0.0;HaplotypeScore=0.0;MLEAC=1;MLEAF=0.5;MQ=42.0;MQ0=0;MQRankSum=-1.208;QD=15.49;ReadPosRankSum=0.788	GT:AD:DP:GQ:PL	0/1:8,8:16:99:276,0,274
chrIV	1140578	.	C	T	407.77	PASS	AC=2;AF=1.0;AN=2;DP=11;Dels=0.0;FS=0.0;HaplotypeScore=0.0;MLEAC=2;MLEAF=1.0;MQ=40.69;MQ0=0;QD=28.84	GT:AD:DP:GQ:PL	1/1:0,11:11:33:436,33,0
chrIV	1149184	.	C	T	263.77	PASS	AC=1;AF=0.5;AN=2;BaseQRankSum=1.377;DP=11;Dels=0.0;FS=8.195;HaplotypeScore=0.0;MLEAC=1;MLEAF=0.5;MQ=42.0;MQ0=0;MQRankSum=-2.262;QD=23.98;ReadPosRankSum=1.106	GT:AD:DP:GQ:PL	0/1:3,8:11:84:292,0,84
chrIV	1153863	.	C	T	175.77	PASS	AC=1;AF=0.5;AN=2;BaseQRankSum=0.312;DP=14;Dels=0.0;FS=5.756;HaplotypeScore=0.0;MLEAC=1;MLEAF=0.5;MQ=40.33;MQ0=1;MQRankSum=-0.101;QD=12.55;ReadPosRankSum=-0.66	GT:AD:DP:GQ:PL	0/1:8,6:14:99:204,0,247
chrIV	1156041	.	C	T	131.77	PASS	AC=1;AF=0.5;AN=2;BaseQRankSum=-1.031;DP=12;Dels=0.0;FS=2.632;HaplotypeScore=0.0;MLEAC=1;MLEAF=0.5;MQ=40.21;MQ0=1;MQRankSum=0.387;QD=10.98;ReadPosRankSum=-0.717	GT:AD:DP:GQ:PL	0/1:7,5:12:99:160,0,208
chrIV	1166811	.	C	T	126.77	PASS	AC=1;AF=0.5;AN=2;BaseQRankSum=-0.453;DP=16;Dels=0.0;FS=2.246;HaplotypeScore=0.0;MLEAC=1;MLEAF=0.5;MQ=42.0;MQ0=0;MQRankSum=-0.227;QD=7.92;ReadPosRankSum=-1.133	GT:AD:DP:GQ:PL	0/1:11,5:16:99:155,0,405
chrIV	1168816	.	C	T	153.77	PASS	AC=1;AF=0.5;AN=2;BaseQRankSum=-0.956;DP=8;Dels=0.0;FS=4.26;HaplotypeScore=0.0;MLEAC=1;MLEAF=0.5;MQ=42.0;MQ0=0;MQRankSum=0.322;QD=19.22;ReadPosRankSum=-0.956	GT:AD:DP:GQ:PL	0/1:3,5:8:99:182,0,103
chrIV	1169023	.	C	T	184.77	PASS	AC=1;AF=0.5;AN=2;BaseQRankSum=0.248;DP=9;Dels=0.0;FS=3.01;HaplotypeScore=0.0;MLEAC=1;MLEAF=0.5;MQ=42.0;MQ0=0;MQRankSum=0.573;QD=20.53;ReadPosRankSum=-1.001	GT:AD:DP:GQ:PL	0/1:3,6:9:95:213,0,95
chrIV	1169390	.	C	T	216.77	PASS	AC=1;AF=0.5;AN=2;BaseQRankSum=0.66;DP=13;Dels=0.0;FS=0.0;HaplotypeScore=0.0;MLEAC=1;MLEAF=0.5;MQ=42.0;MQ0=0;MQRankSum=0.811;QD=16.67;ReadPosRankSum=0.935	GT:AD:DP:GQ:PL	0/1:6,7:13:99:245,0,192
chrIV	1172054	.	C	T	214.77	PASS	AC=1;AF=0.5;AN=2;BaseQRankSum=0.545;DP=14;Dels=0.0;FS=0.0;HaplotypeScore=0.0;MLEAC=1;MLEAF=0.5;MQ=42.0;MQ0=0;MQRankSum=0.421;QD=15.34;ReadPosRankSum=0.201	GT:AD:DP:GQ:PL	0/1:7,7:14:99:243,0,237
chrIV	1172256	.	G	A	169.77	PASS	AC=1;AF=0.5;AN=2;BaseQRankSum=-0.271;DP=16;Dels=0.0;FS=0.0;HaplotypeScore=0.0;MLEAC=1;MLEAF=0.5;MQ=42.0;MQ0=0;MQRankSum=-0.597;QD=10.61;ReadPosRankSum=-1.03	GT:AD:DP:GQ:PL	0/1:10,6:16:99:198,0,350
chrIV	1173704	.	C	T	200.77	PASS	AC=1;AF=0.5;AN=2;BaseQRankSum=-0.66;DP=13;Dels=0.0;FS=0.0;HaplotypeScore=0.0;MLEAC=1;MLEAF=0.5;MQ=42.0;MQ0=0;MQRankSum=-0.377;QD=15.44;ReadPosRankSum=-0.101	GT:AD:DP:GQ:PL	0/1:6,7:13:99:229,0,205
chrIV	1183887	.	G	A	151.77	PASS	AC=1;AF=0.5;AN=2;BaseQRankSum=-0.054;DP=16;Dels=0.0;FS=0.0;HaplotypeScore=0.0;MLEAC=1;MLEAF=0.5;MQ=41.07;MQ0=0;MQRankSum=-1.356;QD=9.49;ReadPosRankSum=0.488	GT:AD:DP:GQ:PL	0/1:10,6:16:99:180,0,348
chrIV	1196225	.	C	T	305.77	PASS	AC=1;AF=0.5;AN=2;BaseQRankSum=1.041;DP=15;Dels=0.0;FS=0.0;HaplotypeScore=0.0;MLEAC=1;MLEAF=0.5;MQ=42.0;MQ0=0;MQRankSum=0.796;QD=20.38;ReadPosRankSum=-2.143	GT:AD:DP:GQ:PL	0/1:5,10:15:99:334,0,166
chrIV	1197412	.	C	T	265.77	PASS	AC=1;AF=0.5;AN=2;BaseQRankSum=0.6;DP=12;Dels=0.0;FS=2.632;HaplotypeScore=0.0;MLEAC=1;MLEAF=0.5;MQ=42.0;MQ0=0;MQRankSum=0.289;QD=22.15;ReadPosRankSum=0.289	GT:AD:DP:GQ:PL	0/1:4,8:12:99:294,0,128
chrIV	1199763	.	G	A	277.77	PASS	AC=1;AF=0.5;AN=2;BaseQRankSum=-0.529;DP=17;Dels=0.0;FS=4.752;HaplotypeScore=0.0;MLEAC=1;MLEAF=0.5;MQ=41.88;MQ0=0;MQRankSum=1.107;QD=16.34;ReadPosRankSum=-0.337	GT:AD:DP:GQ:PL	0/1:8,9:17:99:306,0,274
chrIV	1202580	.	C	T	139.77	PASS	AC=1;AF=0.5;AN=2;BaseQRankSum=0.271;DP=13;Dels=0.0;FS=3.123;HaplotypeScore=0.0;MLEAC=1;MLEAF=0.5;MQ=42.0;MQ0=0;MQRankSum=0.978;QD=10.75;ReadPosRankSum=-0.437	GT:AD:DP:GQ:PL	0/1:8,5:13:99:168,0,290
chrIV	1245977	.	C	T	340.77	PASS	AC=1;AF=0.5;AN=2;BaseQRankSum=-1.164;DP=16;Dels=0.0;FS=0.0;HaplotypeScore=0.0;MLEAC=1;MLEAF=0.5;MQ=40.67;MQ0=1;MQRankSum=-0.919;QD=21.3;ReadPosRankSum=1.041	GT:AD:DP:GQ:PL	0/1:5,11:16:99:369,0,166
chrIV	1252125	.	C	T	240.77	PASS	AC=1;AF=0.5;AN=2;BaseQRankSum=0.433;DP=17;Dels=0.0;FS=4.752;HaplotypeScore=0.0;MLEAC=1;MLEAF=0.5;MQ=42.0;MQ0=0;MQRankSum=-2.742;QD=14.16;ReadPosRankSum=-0.529	GT:AD:DP:GQ:PL	0/1:9,8:17:99:269,0,314
chrIV	1254633	.	C	T	140.77	PASS	AC=1;AF=0.5;AN=2;BaseQRankSum=1.733;DP=14;Dels=0.0;FS=0.0;HaplotypeScore=0.0;MLEAC=1;MLEAF=0.5;MQ=42.0;MQ0=0;MQRankSum=-1.2;QD=10.05;ReadPosRankSum=-0.8	GT:AD:DP:GQ:PL	0/1:9,5:14:99:169,0,327
chrIV	1276814	.	C	T	588.77	PASS	AC=1;AF=0.5;AN=2;BaseQRankSum=-0.073;DP=38;Dels=0.0;FS=4.655;HaplotypeScore=0.0;MLEAC=1;MLEAF=0.5;MQ=42.0;MQ0=0;MQRankSum=1.506;QD=15.49;ReadPosRankSum=-1.155	GT:AD:DP:GQ:PL	0/1:20,18:38:99:617,0,701
chrIV	1277638	.	C	T	671.77	PASS	AC=1;AF=0.5;AN=2;BaseQRankSum=0.33;DP=45;Dels=0.0;FS=14.026;HaplotypeScore=0.0;MLEAC=1;MLEAF=0.5;MQ=42.0;MQ0=0;MQRankSum=0.171;QD=14.93;ReadPosRankSum=-0.034	GT:AD:DP:GQ:PL	0/1:24,21:45:99:700,0,797
chrIV	1279959	.	C	T	868.77	PASS	AC=1;AF=0.5;AN=2;BaseQRankSum=1.45;DP=58;Dels=0.0;FS=3.558;HaplotypeScore=0.0;MLEAC=1;MLEAF=0.5;MQ=42.0;MQ0=0;MQRankSum=1.091;QD=14.98;ReadPosRankSum=-0.701	GT:AD:DP:GQ:PL	0/1:31,27:58:99:897,0,1025
chrIV	1303202	.	C	T	214.77	PASS	AC=1;AF=0.5;AN=2;BaseQRankSum=0.421;DP=14;Dels=0.0;FS=0.0;HaplotypeScore=0.0;MLEAC=1;MLEAF=0.5;MQ=42.0;MQ0=0;MQRankSum=0.299;QD=15.34;ReadPosRankSum=-0.299	GT:AD:DP:GQ:PL	0/1:7,7:14:99:243,0,239
chrIV	1365756	.	C	T	377.77	PASS	AC=2;AF=1.0;AN=2;DP=10;Dels=0.0;FS=0.0;HaplotypeScore=0.0;MLEAC=2;MLEAF=1.0;MQ=42.0;MQ0=0;QD=33.79	GT:AD:DP:GQ:PL	1/1:0,10:10:30:406,30,0
chrIV	1367052	.	C	T	175.9	PASS	AC=2;AF=1.0;AN=2;DP=5;Dels=0.0;FS=0.0;HaplotypeScore=0.0;MLEAC=2;MLEAF=1.0;MQ=42.0;MQ0=0;QD=28.04	GT:AD:DP:GQ:PL	1/1:0,5:5:15:204,15,0
chrIV	1379451	.	C	T	319.77	PASS	AC=1;AF=0.5;AN=2;BaseQRankSum=-0.666;DP=18;Dels=0.0;FS=5.614;HaplotypeScore=0.0;MLEAC=1;MLEAF=0.5;MQ=41.21;MQ0=0;MQRankSum=0.755;QD=17.76;ReadPosRankSum=0.578	GT:AD:DP:GQ:PL	0/1:8,10:18:99:348,0,280
chrIV	1397388	.	G	A	364.77	PASS	AC=1;AF=0.5;AN=2;BaseQRankSum=0.89;DP=18;Dels=0.0;FS=1.952;HaplotypeScore=0.0;MLEAC=1;MLEAF=0.5;MQ=42.0;MQ0=0;MQRankSum=-0.328;QD=20.26;ReadPosRankSum=0.328	GT:AD:DP:GQ:PL	0/1:6,12:18:99:393,0,190
chrIV	1398858	.	G	A	321.77	PASS	AC=1;AF=0.5;AN=2;BaseQRankSum=0.265;DP=20;Dels=0.0;FS=0.0;HaplotypeScore=0.0;MLEAC=1;MLEAF=0.5;MQ=42.0;MQ0=0;MQRankSum=0.718;QD=16.09;ReadPosRankSum=-1.096	GT:AD:DP:GQ:PL	0/1:10,10:20:99:350,0,353
chrIV	1402869	.	C	T	222.77	PASS	AC=1;AF=0.5;AN=2;BaseQRankSum=1.91;DP=18;Dels=0.0;FS=2.003;HaplotypeScore=0.0;MLEAC=1;MLEAF=0.5;MQ=41.21;MQ0=0;MQRankSum=-1.377;QD=12.38;ReadPosRankSum=0.933	GT:AD:DP:GQ:PL	0/1:10,8:18:99:251,0,329
chrIV	1402875	.	C	T	732.77	PASS	AC=2;AF=1.0;AN=2;DP=19;Dels=0.0;FS=0.0;HaplotypeScore=0.0;MLEAC=2;MLEAF=1.0;MQ=41.25;MQ0=0;QD=33.65	GT:AD:DP:GQ:PL	1/1:0,19:19:57:761,57,0
chrIV	1414541	.	C	T	205.77	PASS	AC=1;AF=0.5;AN=2;BaseQRankSum=0.174;DP=15;Dels=0.0;FS=2.081;HaplotypeScore=0.0;MLEAC=1;MLEAF=0.5;MQ=42.0;MQ0=0;MQRankSum=0.289;QD=13.72;ReadPosRankSum=0.521	GT:AD:DP:GQ:PL	0/1:8,7:15:99:234,0,235
chrIV	1431543	.	C	T	197.77	PASS	AC=1;AF=0.5;AN=2;BaseQRankSum=0.537;DP=17;Dels=0.0;FS=4.708;HaplotypeScore=0.0;MLEAC=1;MLEAF=0.5;MQ=42.0;MQ0=0;MQRankSum=-0.342;QD=11.63;ReadPosRankSum=1.61	GT:AD:DP:GQ:PL	0/1:10,7:17:99:226,0,343
chrIV	1443214	.	C	T	189.77	PASS	AC=1;AF=0.5;AN=2;BaseQRankSum=1.447;DP=10;Dels=0.0;FS=3.01;HaplotypeScore=0.0;MLEAC=1;MLEAF=0.5;MQ=42.0;MQ0=0;MQRankSum=1.447;QD=18.98;ReadPosRankSum=-0.633	GT:AD:DP:GQ:PL	0/1:4,6:10:99:218,0,120
chrIV	1449929	.	G	A	191.77	PASS	AC=1;AF=0.5;AN=2;BaseQRankSum=2.777;DP=13;Dels=0.0;FS=2.276;HaplotypeScore=0.0;MLEAC=1;MLEAF=0.5;MQ=42.0;MQ0=0;MQRankSum=-0.312;QD=14.75;ReadPosRankSum=1.656	GT:AD:DP:GQ:PL	0/1:6,7:13:99:220,0,197
chrIV	1454598	.	C	T	154.77	PASS	AC=1;AF=0.5;AN=2;BaseQRankSum=-0.684;DP=8;Dels=0.0;FS=8.451;HaplotypeScore=0.0;MLEAC=1;MLEAF=0.5;MQ=42.0;MQ0=0;MQRankSum=1.221;QD=19.35;ReadPosRankSum=0.684	GT:AD:DP:GQ:PL	0/1:3,5:8:99:183,0,103
chrIV	1454628	.	C	T	227.77	PASS	AC=1;AF=0.5;AN=2;BaseQRankSum=0.296;DP=10;Dels=0.0;FS=14.771;HaplotypeScore=0.0;MLEAC=1;MLEAF=0.5;MQ=42.0;MQ0=0;MQRankSum=-0.296;QD=22.78;ReadPosRankSum=-0.731	GT:AD:DP:GQ:PL	0/1:3,7:10:93:256,0,93
chrIV	1454858	.	C	T	160.77	PASS	AC=1;AF=0.5;AN=2;BaseQRankSum=-0.854;DP=17;Dels=0.0;FS=4.752;HaplotypeScore=0.0;MLEAC=1;MLEAF=0.5;MQ=42.0;MQ0=0;MQRankSum=-0.754;QD=9.46;ReadPosRankSum=-0.653	GT:AD:DP:GQ:PL	0/1:11,6:17:99:189,0,379
chrIV	1459514	.	C	T	257.77	PASS	AC=1;AF=0.5;AN=2;BaseQRankSum=-0.225;DP=14;Dels=0.0;FS=6.113;HaplotypeScore=0.0;MLEAC=1;MLEAF=0.5;MQ=42.0;MQ0=0;MQRankSum=-0.386;QD=18.41;ReadPosRankSum=-1.109	GT:AD:DP:GQ:PL	0/1:6,8:14:99:286,0,204
chrIV	1465920	.	G	A	234.77	PASS	AC=1;AF=0.5;AN=2;BaseQRankSum=-0.109;DP=21;Dels=0.0;FS=0.0;HaplotypeScore=0.0;MLEAC=1;MLEAF=0.5;MQ=42.0;MQ0=0;MQRankSum=-0.036;QD=11.18;ReadPosRankSum=-0.109	GT:AD:DP:GQ:PL	0/1:13,8:21:99:263,0,424
chrIV	1469292	.	C	T	219.77	PASS	AC=1;AF=0.5;AN=2;BaseQRankSum=-1.01;DP=24;Dels=0.0;FS=1.718;HaplotypeScore=0.0;MLEAC=1;MLEAF=0.5;MQ=42.0;MQ0=0;MQRankSum=-1.01;QD=9.16;ReadPosRankSum=0.092	GT:AD:DP:GQ:PL	0/1:16,8:24:99:248,0,584
chrIV	1469998	.	C	T	117.77	PASS	AC=1;AF=0.5;AN=2;BaseQRankSum=-0.8;DP=14;Dels=0.0;FS=5.756;HaplotypeScore=0.0;MLEAC=1;MLEAF=0.5;MQ=42.0;MQ0=0;MQRankSum=0.933;QD=8.41;ReadPosRankSum=-2.267	GT:AD:DP:GQ:PL	0/1:9,5:14:99:146,0,319
chrIV	1470524	.	C	T	228.77	PASS	AC=1;AF=0.5;AN=2;BaseQRankSum=-1.266;DP=19;Dels=0.0;FS=3.245;HaplotypeScore=0.0;MLEAC=1;MLEAF=0.5;MQ=42.0;MQ0=0;MQRankSum=-0.857;QD=12.04;ReadPosRankSum=-0.041	GT:AD:DP:GQ:PL	0/1:9,10:19:99:257,0,283
chrIV	1477129	.	C	T	221.77	PASS	AC=1;AF=0.5;AN=2;BaseQRankSum=0.244;DP=12;Dels=0.0;FS=2.398;HaplotypeScore=0.0;MLEAC=1;MLEAF=0.5;MQ=42.0;MQ0=0;MQRankSum=-0.689;QD=18.48;ReadPosRankSum=-0.244	GT:AD:DP:GQ:PL	0/1:5,7:12:99:250,0,165
chrIV	1478983	.	G	A	344.77	PASS	AC=1;AF=0.5;AN=2;BaseQRankSum=-1.256;DP=17;Dels=0.0;FS=2.077;HaplotypeScore=0.0;MLEAC=1;MLEAF=0.5;MQ=42.0;MQ0=0;MQRankSum=-1.156;QD=20.28;ReadPosRankSum=-0.05	GT:AD:DP:GQ:PL	0/1:6,11:17:99:373,0,192
chrIV	1489851	.	C	T	135.03	PASS	AC=2;AF=1.0;AN=2;DP=4;Dels=0.0;FS=0.0;HaplotypeScore=0.0;MLEAC=2;MLEAF=1.0;MQ=42.0;MQ0=0;QD=33.76	GT:AD:DP:GQ:PL	1/1:0,4:4:12:163,12,0
chrIV	1490642	.	G	A	231.77	PASS	AC=1;AF=0.5;AN=2;BaseQRankSum=-0.212;DP=13;Dels=0.0;FS=2.276;HaplotypeScore=0.0;MLEAC=1;MLEAF=0.5;MQ=42.0;MQ0=0;MQRankSum=-0.212;QD=17.83;ReadPosRankSum=-1.381	GT:AD:DP:GQ:PL	0/1:5,8:13:99:260,0,156
chrIV	1496599	.	C	T	298.77	PASS	AC=1;AF=0.5;AN=2;BaseQRankSum=-1.479;DP=12;Dels=0.0;FS=0.0;HaplotypeScore=0.0;MLEAC=1;MLEAF=0.5;MQ=42.0;MQ0=0;MQRankSum=-2.589;QD=24.9;ReadPosRankSum=0.74	GT:AD:DP:GQ:PL	0/1:3,9:12:90:327,0,90
chrIV	1507244	.	C	T	355.77	PASS	AC=1;AF=0.5;AN=2;BaseQRankSum=1.126;DP=24;Dels=0.0;FS=0.0;HaplotypeScore=0.0;MLEAC=1;MLEAF=0.5;MQ=42.0;MQ0=0;MQRankSum=1.01;QD=14.82;ReadPosRankSum=0.202	GT:AD:DP:GQ:PL	0/1:12,12:24:99:384,0,378
chrIV	1515277	.	C	T	192.77	PASS	AC=1;AF=0.5;AN=2;BaseQRankSum=-1.482;DP=16;Dels=0.0;FS=0.0;HaplotypeScore=0.0;MLEAC=1;MLEAF=0.5;MQ=42.0;MQ0=0;MQRankSum=1.588;QD=12.05;ReadPosRankSum=-1.164	GT:AD:DP:GQ:PL	0/1:9,7:16:99:221,0,307
chrV	16208	.	C	T	405.77	PASS	AC=1;AF=0.5;AN=2;BaseQRankSum=-0.724;DP=29;Dels=0.0;FS=1.455;HaplotypeScore=2.8995;MLEAC=1;MLEAF=0.5;MQ=42.0;MQ0=0;MQRankSum=0.373;QD=13.99;ReadPosRankSum=-0.066	GT:AD:DP:GQ:PL	0/1:16,13:29:99:434,0,522
chrV	16279	.	G	A	243.77	PASS	AC=1;AF=0.5;AN=2;BaseQRankSum=0.178;DP=21;Dels=0.0;FS=4.123;HaplotypeScore=0.0;MLEAC=1;MLEAF=0.5;MQ=41.81;MQ0=0;MQRankSum=-0.533;QD=11.61;ReadPosRankSum=0.178	GT:AD:DP:GQ:PL	0/1:12,9:21:99:272,0,392
chrV	16319	.	G	A	238.77	PASS	AC=1;AF=0.5;AN=2;BaseQRankSum=-1.193;DP=25;Dels=0.0;FS=1.623;HaplotypeScore=0.0;MLEAC=1;MLEAF=0.5;MQ=41.84;MQ0=0;MQRankSum=-1.304;QD=9.55;ReadPosRankSum=-0.693	GT:AD:DP:GQ:PL	0/1:15,10:25:99:267,0,504
chrV	25824	.	G	A	268.77	PASS	AC=1;AF=0.5;AN=2;BaseQRankSum=0.898;DP=10;Dels=0.0;FS=0.0;HaplotypeScore=0.0;MLEAC=1;MLEAF=0.5;MQ=42.0;MQ0=0;MQRankSum=-0.48;QD=26.88;ReadPosRankSum=-1.733	GT:AD:DP:GQ:PL	0/1:2,8:10:51:297,0,51
chrV	27604	.	C	T	290.77	PASS	AC=1;AF=0.5;AN=2;BaseQRankSum=-0.212;DP=16;Dels=0.0;FS=1.822;HaplotypeScore=0.0;MLEAC=1;MLEAF=0.5;MQ=42.0;MQ0=0;MQRankSum=-2.011;QD=18.17;ReadPosRankSum=0.741	GT:AD:DP:GQ:PL	0/1:7,9:16:99:319,0,225
chrV	31806	.	C	T	175.77	PASS	AC=1;AF=0.5;AN=2;BaseQRankSum=-0.467;DP=12;Dels=0.0;FS=21.206;HaplotypeScore=0.9999;MLEAC=1;MLEAF=0.5;MQ=42.0;MQ0=0;MQRankSum=0.259;QD=14.65;ReadPosRankSum=-0.583	GT:AD:DP:GQ:PL	0/1:6,6:12:99:204,0,217
chrV	32253	.	G	A	180.77	PASS	AC=1;AF=0.5;AN=2;BaseQRankSum=0.811;DP=13;Dels=0.0;FS=5.434;HaplotypeScore=0.9332;MLEAC=1;MLEAF=0.5;MQ=42.0;MQ0=0;MQRankSum=-0.935;QD=13.91;ReadPosRankSum=-0.935	GT:AD:DP:GQ:PL	0/1:7,6:13:99:209,0,247
chrV	32653	.	C	T	246.77	PASS	AC=1;AF=0.5;AN=2;BaseQRankSum=0.177;DP=15;Dels=0.0;FS=0.0;HaplotypeScore=0.0;MLEAC=1;MLEAF=0.5;MQ=42.0;MQ0=0;MQRankSum=-0.648;QD=16.45;ReadPosRankSum=1.12	GT:AD:DP:GQ:PL	0/1:6,9:15:99:275,0,191
chrV	33475	.	C	T	104.77	PASS	AC=1;AF=0.5;AN=2;BaseQRankSum=-2.388;DP=14;Dels=0.0;FS=28.987;HaplotypeScore=9.1556;MLEAC=1;MLEAF=0.5;MQ=41.58;MQ0=0;MQRankSum=-0.452;QD=7.48;ReadPosRankSum=-1.097	GT:AD:DP:GQ:PL	0/1:8,6:14:99:133,0,253
chrV	34357	.	G	A	320.77	PASS	AC=1;AF=0.5;AN=2;BaseQRankSum=-0.495;DP=14;Dels=0.0;FS=6.008;HaplotypeScore=0.0;MLEAC=1;MLEAF=0.5;MQ=42.0;MQ0=0;MQRankSum=-0.495;QD=22.91;ReadPosRankSum=-0.354	GT:AD:DP:GQ:PL	0/1:4,10:14:99:349,0,118
chrV	48712	.	C	T	178.77	PASS	AC=1;AF=0.5;AN=2;BaseQRankSum=-0.825;DP=11;Dels=0.0;FS=12.175;HaplotypeScore=0.0;MLEAC=1;MLEAF=0.5;MQ=42.0;MQ0=0;MQRankSum=-1.186;QD=16.25;ReadPosRankSum=-0.387	GT:AD:DP:GQ:PL	0/1:5,6:11:99:207,0,172
chrV	53294	.	C	T	243.77	PASS	AC=1;AF=0.5;AN=2;BaseQRankSum=-0.489;DP=19;Dels=0.0;FS=0.0;HaplotypeScore=0.0;MLEAC=1;MLEAF=0.5;MQ=40.88;MQ0=1;MQRankSum=0.933;QD=12.83;ReadPosRankSum=0.578	GT:AD:DP:GQ:PL	0/1:10,9:19:99:272,0,355
chrV	61070	.	G	A	175.77	PASS	AC=1;AF=0.5;AN=2;BaseQRankSum=-0.555;DP=13;Dels=0.0;FS=7.16;HaplotypeScore=0.0;MLEAC=1;MLEAF=0.5;MQ=42.0;MQ0=0;MQRankSum=0.66;QD=13.52;ReadPosRankSum=0.101	GT:AD:DP:GQ:PL	0/1:7,6:13:99:204,0,238
chrV	67346	.	C	T	320.31	PASS	AC=1;AF=0.5;AN=2;BaseQRankSum=1.423;DP=11;Dels=0.0;FS=0.0;HaplotypeScore=0.0;MLEAC=1;MLEAF=0.5;MQ=40.69;MQ0=0;MQRankSum=-0.791;QD=29.12;ReadPosRankSum=-0.158	GT:AD:DP:GQ:PL	0/1:1,10:11:1:346,0,1
chrV	82143	.	G	A	584.77	PASS	AC=1;AF=0.5;AN=2;BaseQRankSum=0.454;DP=25;Dels=0.0;FS=1.828;HaplotypeScore=0.0;MLEAC=1;MLEAF=0.5;MQ=41.43;MQ0=0;MQRankSum=-0.696;QD=23.39;ReadPosRankSum=-0.817	GT:AD:DP:GQ:PL	0/1:7,18:25:99:613,0,195
chrV	85332	.	C	T	365.77	PASS	AC=1;AF=0.5;AN=2;BaseQRankSum=0.369;DP=17;Dels=0.0;FS=2.077;HaplotypeScore=2.9985;MLEAC=1;MLEAF=0.5;MQ=41.04;MQ0=0;MQRankSum=0.685;QD=21.52;ReadPosRankSum=0.053	GT:AD:DP:GQ:PL	0/1:5,12:17:99:394,0,150
chrV	85542	.	G	A	216.77	PASS	AC=1;AF=0.5;AN=2;BaseQRankSum=0.068;DP=14;Dels=0.0;FS=4.593;HaplotypeScore=0.0;MLEAC=1;MLEAF=0.5;MQ=41.86;MQ0=0;MQRankSum=0.78;QD=15.48;ReadPosRankSum=-0.663	GT:AD:DP:GQ:PL	0/1:7,7:14:99:245,0,245
chrV	85577	.	C	T	309.77	PASS	AC=1;AF=0.5;AN=2;BaseQRankSum=-0.589;DP=23;Dels=0.0;FS=0.0;HaplotypeScore=0.0;MLEAC=1;MLEAF=0.5;MQ=41.92;MQ0=0;MQRankSum=1.147;QD=13.47;ReadPosRankSum=0.589	GT:AD:DP:GQ:PL	0/1:13,10:23:99:338,0,421
chrV	85586	.	C	T	426.77	PASS	AC=1;AF=0.5;AN=2;BaseQRankSum=-0.966;DP=24;Dels=0.0;FS=0.0;HaplotypeScore=0.0;MLEAC=1;MLEAF=0.5;MQ=41.92;MQ0=0;MQRankSum=0.146;QD=17.78;ReadPosRankSum=-0.79	GT:AD:DP:GQ:PL	0/1:10,14:24:99:455,0,338
chrV	90182	.	G	A	291.77	PASS	AC=1;AF=0.5;AN=2;BaseQRankSum=1.067;DP=14;Dels=0.0;FS=0.0;HaplotypeScore=0.0;MLEAC=1;MLEAF=0.5;MQ=42.0;MQ0=0;MQRankSum=0.133;QD=20.84;ReadPosRankSum=0.0	GT:AD:DP:GQ:PL	0/1:5,9:14:99:320,0,151
chrV	99683	.	C	T	349.77	PASS	AC=1;AF=0.5;AN=2;BaseQRankSum=0.669;DP=21;Dels=0.0;FS=1.808;HaplotypeScore=0.0;MLEAC=1;MLEAF=0.5;MQ=42.0;MQ0=0;MQRankSum=-0.669;QD=16.66;ReadPosRankSum=2.077	GT:AD:DP:GQ:PL	0/1:10,11:21:99:378,0,317
chrV	101585	.	C	T	204.77	PASS	AC=1;AF=0.5;AN=2;BaseQRankSum=0.342;DP=17;Dels=0.0;FS=2.197;HaplotypeScore=0.0;MLEAC=1;MLEAF=0.5;MQ=42.0;MQ0=0;MQRankSum=0.634;QD=12.05;ReadPosRankSum=0.342	GT:AD:DP:GQ:PL	0/1:10,7:17:99:233,0,349
chrV	107104	.	G	A	202.77	PASS	AC=1;AF=0.5;AN=2;BaseQRankSum=-1.214;DP=10;Dels=0.0;FS=0.0;HaplotypeScore=0.0;MLEAC=1;MLEAF=0.5;MQ=42.0;MQ0=0;MQRankSum=0.895;QD=20.28;ReadPosRankSum=0.296	GT:AD:DP:GQ:PL	0/1:3,7:10:96:231,0,96
chrV	107120	.	C	T	255.77	PASS	AC=1;AF=0.5;AN=2;BaseQRankSum=-0.212;DP=13;Dels=0.0;FS=2.92;HaplotypeScore=0.0;MLEAC=1;MLEAF=0.5;MQ=42.0;MQ0=0;MQRankSum=-0.437;QD=19.67;ReadPosRankSum=-1.67	GT:AD:DP:GQ:PL	0/1:5,8:13:99:284,0,164
chrV	115905	.	G	A	296.77	PASS	AC=1;AF=0.5;AN=2;BaseQRankSum=-0.648;DP=15;Dels=0.0;FS=0.0;HaplotypeScore=0.0;MLEAC=1;MLEAF=0.5;MQ=42.0;MQ0=0;MQRankSum=-0.059;QD=19.78;ReadPosRankSum=-0.295	GT:AD:DP:GQ:PL	0/1:6,9:15:99:325,0,198
chrV	118038	.	C	T	428.77	PASS	AC=1;AF=0.5;AN=2;BaseQRankSum=0.908;DP=24;Dels=0.0;FS=4.117;HaplotypeScore=0.0;MLEAC=1;MLEAF=0.5;MQ=42.0;MQ0=0;MQRankSum=0.381;QD=17.87;ReadPosRankSum=0.966	GT:AD:DP:GQ:PL	0/1:10,14:24:99:457,0,317
chrV	121435	.	C	T	314.77	PASS	AC=1;AF=0.5;AN=2;BaseQRankSum=-0.028;DP=25;Dels=0.0;FS=1.569;HaplotypeScore=0.0;MLEAC=1;MLEAF=0.5;MQ=42.0;MQ0=0;MQRankSum=1.026;QD=12.59;ReadPosRankSum=0.416	GT:AD:DP:GQ:PL	0/1:15,10:25:99:343,0,462
chrV	128785	.	G	A	233.77	PASS	AC=1;AF=0.5;AN=2;BaseQRankSum=-1.01;DP=17;Dels=0.0;FS=0.0;HaplotypeScore=0.0;MLEAC=1;MLEAF=0.5;MQ=42.0;MQ0=0;MQRankSum=0.529;QD=13.75;ReadPosRankSum=-0.337	GT:AD:DP:GQ:PL	0/1:9,8:17:99:262,0,314
chrV	140363	.	G	A	105.77	PASS	AC=1;AF=0.5;AN=2;BaseQRankSum=-0.72;DP=6;Dels=0.0;FS=0.0;HaplotypeScore=0.0;MLEAC=1;MLEAF=0.5;MQ=42.0;MQ0=0;MQRankSum=-0.72;QD=17.63;ReadPosRankSum=-0.72	GT:AD:DP:GQ:PL	0/1:2,4:6:63:134,0,63
chrV	141567	.	G	A	243.77	PASS	AC=1;AF=0.5;AN=2;BaseQRankSum=1.324;DP=15;Dels=0.0;FS=2.081;HaplotypeScore=0.0;MLEAC=1;MLEAF=0.5;MQ=41.05;MQ0=0;MQRankSum=0.209;QD=16.25;ReadPosRankSum=1.448	GT:AD:DP:GQ:PL	0/1:7,8:15:99:272,0,236
chrV	141574	.	G	A	208.77	PASS	AC=1;AF=0.5;AN=2;BaseQRankSum=-1.331;DP=15;Dels=0.0;FS=2.081;HaplotypeScore=0.0;MLEAC=1;MLEAF=0.5;MQ=41.05;MQ0=0;MQRankSum=0.174;QD=13.92;ReadPosRankSum=-1.562	GT:AD:DP:GQ:PL	0/1:8,7:15:99:237,0,273
chrV	141715	.	C	T	205.77	PASS	AC=1;AF=0.5;AN=2;BaseQRankSum=1.588;DP=16;Dels=0.0;FS=0.0;HaplotypeScore=0.0;MLEAC=1;MLEAF=0.5;MQ=42.0;MQ0=0;MQRankSum=0.741;QD=12.86;ReadPosRankSum=-1.164	GT:AD:DP:GQ:PL	0/1:9,7:16:99:234,0,299
chrV	144260	.	G	A	172.77	PASS	AC=1;AF=0.5;AN=2;BaseQRankSum=-0.38;DP=16;Dels=0.0;FS=0.0;HaplotypeScore=0.0;MLEAC=1;MLEAF=0.5;MQ=42.0;MQ0=0;MQRankSum=-0.597;QD=10.8;ReadPosRankSum=-0.38	GT:AD:DP:GQ:PL	0/1:10,6:16:99:201,0,368
chrV	146036	.	G	A	216.77	PASS	AC=1;AF=0.5;AN=2;BaseQRankSum=0.337;DP=17;Dels=0.0;FS=0.0;HaplotypeScore=0.0;MLEAC=1;MLEAF=0.5;MQ=42.0;MQ0=0;MQRankSum=-0.048;QD=12.75;ReadPosRankSum=-0.241	GT:AD:DP:GQ:PL	0/1:9,8:17:99:245,0,309
chrV	146133	.	C	T	136.77	PASS	AC=1;AF=0.5;AN=2;BaseQRankSum=0.061;DP=15;Dels=0.0;FS=0.0;HaplotypeScore=0.0;MLEAC=1;MLEAF=0.5;MQ=42.0;MQ0=0;MQRankSum=-0.061;QD=9.12;ReadPosRankSum=-0.306	GT:AD:DP:GQ:PL	0/1:10,5:15:99:165,0,368
chrV	153559	.	C	T	136.77	PASS	AC=1;AF=0.5;AN=2;BaseQRankSum=-0.811;DP=13;Dels=0.0;FS=5.756;HaplotypeScore=0.0;MLEAC=1;MLEAF=0.5;MQ=40.85;MQ0=0;MQRankSum=0.66;QD=10.52;ReadPosRankSum=0.811	GT:AD:DP:GQ:PL	0/1:7,6:13:99:165,0,229
chrV	166720	.	G	A	418.77	PASS	AC=1;AF=0.5;AN=2;BaseQRankSum=-1.096;DP=19;Dels=0.0;FS=5.815;HaplotypeScore=0.0;MLEAC=1;MLEAF=0.5;MQ=42.0;MQ0=0;MQRankSum=-0.132;QD=22.04;ReadPosRankSum=-0.745	GT:AD:DP:GQ:PL	0/1:6,13:19:99:447,0,162
chrV	167590	.	G	A	179.77	PASS	AC=1;AF=0.5;AN=2;BaseQRankSum=0.752;DP=15;Dels=0.0;FS=0.0;HaplotypeScore=0.0;MLEAC=1;MLEAF=0.5;MQ=41.05;MQ0=0;MQRankSum=0.521;QD=11.98;ReadPosRankSum=0.984	GT:AD:DP:GQ:PL	0/1:8,7:15:99:208,0,270
chrV	167624	.	G	A	212.77	PASS	AC=1;AF=0.5;AN=2;BaseQRankSum=1.954;DP=13;Dels=0.0;FS=0.0;HaplotypeScore=0.0;MLEAC=1;MLEAF=0.5;MQ=40.9;MQ0=0;MQRankSum=-0.312;QD=16.37;ReadPosRankSum=-0.312	GT:AD:DP:GQ:PL	0/1:6,7:13:99:241,0,170
chrV	175094	.	C	T	167.77	PASS	AC=1;AF=0.5;AN=2;BaseQRankSum=-0.839;DP=14;Dels=0.0;FS=0.0;HaplotypeScore=0.0;MLEAC=1;MLEAF=0.5;MQ=42.0;MQ0=0;MQRankSum=-0.581;QD=11.98;ReadPosRankSum=1.097	GT:AD:DP:GQ:PL	0/1:8,6:14:99:196,0,283
chrV	179833	.	G	A	599.77	PASS	AC=1;AF=0.5;AN=2;BaseQRankSum=0.612;DP=25;Dels=0.0;FS=7.395;HaplotypeScore=0.0;MLEAC=1;MLEAF=0.5;MQ=42.0;MQ0=0;MQRankSum=-0.087;QD=23.99;ReadPosRankSum=0.845	GT:AD:DP:GQ:PL	0/1:8,17:25:99:628,0,253
chrV	205112	.	C	T	215.77	PASS	AC=1;AF=0.5;AN=2;BaseQRankSum=0.0;DP=11;Dels=0.0;FS=0.0;HaplotypeScore=0.0;MLEAC=1;MLEAF=0.5;MQ=42.0;MQ0=0;MQRankSum=0.678;QD=19.62;ReadPosRankSum=-0.678	GT:AD:DP:GQ:PL	0/1:4,7:11:99:244,0,129
chrV	205175	.	G	A	179.77	PASS	AC=1;AF=0.5;AN=2;BaseQRankSum=0.467;DP=12;Dels=0.0;FS=2.632;HaplotypeScore=0.0;MLEAC=1;MLEAF=0.5;MQ=40.76;MQ0=0;MQRankSum=-0.259;QD=14.98;ReadPosRankSum=-0.779	GT:AD:DP:GQ:PL	0/1:6,6:12:99:208,0,196
chrV	210290	.	G	A	265.77	PASS	AC=1;AF=0.5;AN=2;BaseQRankSum=1.573;DP=16;Dels=0.0;FS=2.307;HaplotypeScore=0.734;MLEAC=1;MLEAF=0.5;MQ=42.0;MQ0=0;MQRankSum=2.007;QD=16.61;ReadPosRankSum=0.922	GT:AD:DP:GQ:PL	0/1:6,10:16:99:294,0,198
chrV	225301	.	G	A	146.77	PASS	AC=1;AF=0.5;AN=2;BaseQRankSum=0.717;DP=11;Dels=0.0;FS=0.0;HaplotypeScore=0.0;MLEAC=1;MLEAF=0.5;MQ=42.0;MQ0=0;MQRankSum=-0.387;QD=13.34;ReadPosRankSum=0.387	GT:AD:DP:GQ:PL	0/1:6,5:11:99:175,0,211
chrV	233712	.	C	T	103.77	PASS	AC=1;AF=0.5;AN=2;BaseQRankSum=1.663;DP=11;Dels=0.0;FS=0.0;HaplotypeScore=0.0;MLEAC=1;MLEAF=0.5;MQ=42.0;MQ0=0;MQRankSum=1.034;QD=9.43;ReadPosRankSum=-1.246	GT:AD:DP:GQ:PL	0/1:7,4:11:99:132,0,252
chrV	238555	.	G	A	287.77	PASS	AC=1;AF=0.5;AN=2;BaseQRankSum=0.122;DP=19;Dels=0.0;FS=1.871;HaplotypeScore=0.0;MLEAC=1;MLEAF=0.5;MQ=42.0;MQ0=0;MQRankSum=0.204;QD=15.15;ReadPosRankSum=-0.041	GT:AD:DP:GQ:PL	0/1:10,9:19:99:316,0,346
chrV	241723	.	C	T	144.77	PASS	AC=1;AF=0.5;AN=2;BaseQRankSum=1.635;DP=12;Dels=0.0;FS=6.892;HaplotypeScore=0.0;MLEAC=1;MLEAF=0.5;MQ=41.84;MQ0=0;MQRankSum=0.529;QD=12.06;ReadPosRankSum=0.689	GT:AD:DP:GQ:PL	0/1:7,5:12:99:173,0,175
chrV	241771	.	C	T	115.77	PASS	AC=1;AF=0.5;AN=2;BaseQRankSum=0.421;DP=8;Dels=0.0;FS=3.136;HaplotypeScore=0.0;MLEAC=1;MLEAF=0.5;MQ=42.0;MQ0=0;MQRankSum=0.421;QD=14.47;ReadPosRankSum=-0.922	GT:AD:DP:GQ:PL	0/1:4,4:8:99:144,0,108
chrV	245977	.	G	A	212.77	PASS	AC=1;AF=0.5;AN=2;BaseQRankSum=0.78;DP=14;Dels=0.0;FS=8.436;HaplotypeScore=0.0;MLEAC=1;MLEAF=0.5;MQ=42.0;MQ0=0;MQRankSum=0.201;QD=15.2;ReadPosRankSum=-1.67	GT:AD:DP:GQ:PL	0/1:7,7:14:99:241,0,227
chrV	251217	.	G	A	220.77	PASS	AC=1;AF=0.5;AN=2;BaseQRankSum=0.101;DP=13;Dels=0.0;FS=9.89;HaplotypeScore=0.0;MLEAC=1;MLEAF=0.5;MQ=42.0;MQ0=0;MQRankSum=-0.101;QD=16.98;ReadPosRankSum=0.555	GT:AD:DP:GQ:PL	0/1:6,7:13:99:249,0,203
chrV	251540	.	G	A	285.77	PASS	AC=1;AF=0.5;AN=2;BaseQRankSum=1.003;DP=13;Dels=0.0;FS=5.756;HaplotypeScore=0.0;MLEAC=1;MLEAF=0.5;MQ=42.0;MQ0=0;MQRankSum=1.157;QD=21.98;ReadPosRankSum=1.003	GT:AD:DP:GQ:PL	0/1:4,9:13:99:314,0,108
chrV	257987	.	G	A	136.77	PASS	AC=1;AF=0.5;AN=2;BaseQRankSum=0.551;DP=15;Dels=0.0;FS=0.0;HaplotypeScore=0.0;MLEAC=1;MLEAF=0.5;MQ=42.0;MQ0=0;MQRankSum=0.551;QD=9.12;ReadPosRankSum=1.286	GT:AD:DP:GQ:PL	0/1:10,5:15:99:165,0,366
chrV	258028	.	C	T	167.77	PASS	AC=1;AF=0.5;AN=2;BaseQRankSum=-1.709;DP=15;Dels=0.0;FS=0.0;HaplotypeScore=0.0;MLEAC=1;MLEAF=0.5;MQ=42.0;MQ0=0;MQRankSum=0.884;QD=11.18;ReadPosRankSum=-0.766	GT:AD:DP:GQ:PL	0/1:9,6:15:99:196,0,320
chrV	260220	.	C	T	220.77	PASS	AC=1;AF=0.5;AN=2;BaseQRankSum=-0.382;DP=11;Dels=0.0;FS=0.0;HaplotypeScore=0.0;MLEAC=1;MLEAF=0.5;MQ=42.0;MQ0=0;MQRankSum=0.382;QD=20.07;ReadPosRankSum=1.106	GT:AD:DP:GQ:PL	0/1:3,8:11:87:249,0,87
chrV	266134	.	C	T	295.77	PASS	AC=1;AF=0.5;AN=2;BaseQRankSum=1.479;DP=12;Dels=0.0;FS=0.0;HaplotypeScore=0.0;MLEAC=1;MLEAF=0.5;MQ=42.0;MQ0=0;MQRankSum=0.555;QD=24.65;ReadPosRankSum=0.0	GT:AD:DP:GQ:PL	0/1:3,9:12:73:324,0,73
chrV	266431	.	C	T	220.77	PASS	AC=1;AF=0.5;AN=2;BaseQRankSum=-0.731;DP=10;Dels=0.0;FS=0.0;HaplotypeScore=0.0;MLEAC=1;MLEAF=0.5;MQ=42.0;MQ0=0;MQRankSum=0.296;QD=22.08;ReadPosRankSum=0.296	GT:AD:DP:GQ:PL	0/1:3,7:10:94:249,0,94
chrV	269251	.	G	A	250.77	PASS	AC=1;AF=0.5;AN=2;BaseQRankSum=1.107;DP=17;Dels=0.0;FS=0.0;HaplotypeScore=0.0;MLEAC=1;MLEAF=0.5;MQ=42.0;MQ0=0;MQRankSum=1.491;QD=14.75;ReadPosRankSum=1.299	GT:AD:DP:GQ:PL	0/1:9,8:17:99:279,0,309
chrV	270292	.	C	T	100.77	PASS	AC=1;AF=0.5;AN=2;BaseQRankSum=0.361;DP=9;Dels=0.0;FS=0.0;HaplotypeScore=0.0;MLEAC=1;MLEAF=0.5;MQ=42.0;MQ0=0;MQRankSum=1.652;QD=11.2;ReadPosRankSum=-0.361	GT:AD:DP:GQ:PL	0/1:5,4:9:99:129,0,159
chrV	270574	.	G	A	204.77	PASS	AC=1;AF=0.5;AN=2;BaseQRankSum=-1.025;DP=17;Dels=0.0;FS=2.197;HaplotypeScore=0.0;MLEAC=1;MLEAF=0.5;MQ=42.0;MQ0=0;MQRankSum=-1.025;QD=12.05;ReadPosRankSum=-1.025	GT:AD:DP:GQ:PL	0/1:10,7:17:99:233,0,320
chrV	272204	.	C	T	158.77	PASS	AC=1;AF=0.5;AN=2;BaseQRankSum=-0.482;DP=19;Dels=0.0;FS=0.0;HaplotypeScore=0.0;MLEAC=1;MLEAF=0.5;MQ=42.0;MQ0=0;MQRankSum=-0.833;QD=8.36;ReadPosRankSum=-0.658	GT:AD:DP:GQ:PL	0/1:13,6:19:99:187,0,438
chrV	278321	.	G	A	280.77	PASS	AC=1;AF=0.5;AN=2;BaseQRankSum=0.059;DP=15;Dels=0.0;FS=0.0;HaplotypeScore=0.0;MLEAC=1;MLEAF=0.5;MQ=42.0;MQ0=0;MQRankSum=0.884;QD=18.72;ReadPosRankSum=0.177	GT:AD:DP:GQ:PL	0/1:6,9:15:99:309,0,193
chrV	285920	.	C	T	367.77	PASS	AC=1;AF=0.5;AN=2;BaseQRankSum=0.362;DP=18;Dels=0.0;FS=4.752;HaplotypeScore=3.9661;MLEAC=1;MLEAF=0.5;MQ=41.89;MQ0=0;MQRankSum=0.543;QD=20.43;ReadPosRankSum=-0.453	GT:AD:DP:GQ:PL	0/1:7,11:18:99:396,0,236
chrV	287001	.	C	T	244.77	PASS	AC=1;AF=0.5;AN=2;BaseQRankSum=1.032;DP=19;Dels=0.0;FS=2.629;HaplotypeScore=0.0;MLEAC=1;MLEAF=0.5;MQ=42.0;MQ0=0;MQRankSum=-1.032;QD=12.88;ReadPosRankSum=1.775	GT:AD:DP:GQ:PL	0/1:11,8:19:99:273,0,382
chrV	291938	.	C	T	440.77	PASS	AC=1;AF=0.5;AN=2;BaseQRankSum=0.394;DP=18;Dels=0.0;FS=5.315;HaplotypeScore=0.0;MLEAC=1;MLEAF=0.5;MQ=41.18;MQ0=0;MQRankSum=-1.084;QD=24.49;ReadPosRankSum=-0.986	GT:AD:DP:GQ:PL	0/1:5,13:18:99:469,0,151
chrV	291956	.	C	T	203.77	PASS	AC=1;AF=0.5;AN=2;BaseQRankSum=0.039;DP=20;Dels=0.0;FS=7.06;HaplotypeScore=3.9733;MLEAC=1;MLEAF=0.5;MQ=41.06;MQ0=0;MQRankSum=-0.193;QD=10.19;ReadPosRankSum=0.424	GT:AD:DP:GQ:PL	0/1:12,8:20:99:232,0,416
chrV	298854	.	G	A	429.77	PASS	AC=1;AF=0.5;AN=2;BaseQRankSum=0.109;DP=21;Dels=0.0;FS=0.0;HaplotypeScore=0.0;MLEAC=1;MLEAF=0.5;MQ=42.0;MQ0=0;MQRankSum=-0.398;QD=20.47;ReadPosRankSum=0.253	GT:AD:DP:GQ:PL	0/1:8,13:21:99:458,0,259
chrV	303350	.	C	T	119.77	PASS	AC=1;AF=0.5;AN=2;BaseQRankSum=-1.221;DP=8;Dels=0.0;FS=0.0;HaplotypeScore=0.0;MLEAC=1;MLEAF=0.5;MQ=42.0;MQ0=0;MQRankSum=-0.322;QD=14.97;ReadPosRankSum=0.684	GT:AD:DP:GQ:PL	0/1:3,5:8:99:148,0,106
chrV	306245	.	C	T	329.77	PASS	AC=1;AF=0.5;AN=2;BaseQRankSum=-0.423;DP=13;Dels=0.0;FS=3.041;HaplotypeScore=0.0;MLEAC=1;MLEAF=0.5;MQ=42.0;MQ0=0;MQRankSum=-0.93;QD=25.37;ReadPosRankSum=-0.592	GT:AD:DP:GQ:PL	0/1:3,10:13:80:358,0,80
chrV	306254	.	G	A	306.77	PASS	AC=1;AF=0.5;AN=2;BaseQRankSum=1.268;DP=13;Dels=0.0;FS=3.041;HaplotypeScore=0.7887;MLEAC=1;MLEAF=0.5;MQ=42.0;MQ0=0;MQRankSum=0.761;QD=23.6;ReadPosRankSum=0.085	GT:AD:DP:GQ:PL	0/1:3,10:13:80:335,0,80
chrV	316682	.	G	A	100.77	PASS	AC=1;AF=0.5;AN=2;BaseQRankSum=1.307;DP=9;Dels=0.0;FS=0.0;HaplotypeScore=0.0;MLEAC=1;MLEAF=0.5;MQ=42.0;MQ0=0;MQRankSum=-0.876;QD=11.2;ReadPosRankSum=-0.361	GT:AD:DP:GQ:PL	0/1:5,4:9:99:129,0,124
chrV	321992	.	C	T	239.77	PASS	AC=1;AF=0.5;AN=2;BaseQRankSum=0.053;DP=16;Dels=0.0;FS=0.0;HaplotypeScore=0.0;MLEAC=1;MLEAF=0.5;MQ=42.0;MQ0=0;MQRankSum=0.263;QD=14.99;ReadPosRankSum=2.363	GT:AD:DP:GQ:PL	0/1:8,8:16:99:268,0,270
chrV	322160	.	G	A	601.77	PASS	AC=2;AF=1.0;AN=2;DP=16;Dels=0.0;FS=0.0;HaplotypeScore=0.9997;MLEAC=2;MLEAF=1.0;MQ=41.88;MQ0=0;QD=23.1	GT:AD:DP:GQ:PL	1/1:0,16:16:45:630,45,0
chrV	322665	.	C	T	363.77	PASS	AC=1;AF=0.5;AN=2;BaseQRankSum=0.372;DP=20;Dels=0.0;FS=2.199;HaplotypeScore=0.0;MLEAC=1;MLEAF=0.5;MQ=40.94;MQ0=1;MQRankSum=-2.023;QD=18.19;ReadPosRankSum=0.041	GT:AD:DP:GQ:PL	0/1:9,11:20:99:392,0,258
chrV	337858	.	G	A	192.77	PASS	AC=1;AF=0.5;AN=2;BaseQRankSum=0.423;DP=22;Dels=0.0;FS=0.0;HaplotypeScore=0.0;MLEAC=1;MLEAF=0.5;MQ=42.0;MQ0=0;MQRankSum=-1.48;QD=8.76;ReadPosRankSum=0.211	GT:AD:DP:GQ:PL	0/1:15,7:22:99:221,0,538
chrV	342217	.	G	A	307.77	PASS	AC=1;AF=0.5;AN=2;BaseQRankSum=1.164;DP=15;Dels=0.0;FS=9.249;HaplotypeScore=0.0;MLEAC=1;MLEAF=0.5;MQ=42.0;MQ0=0;MQRankSum=-1.286;QD=20.52;ReadPosRankSum=0.306	GT:AD:DP:GQ:PL	0/1:5,10:15:99:336,0,160
chrV	342856	.	C	T	362.77	PASS	AC=1;AF=0.5;AN=2;BaseQRankSum=-0.372;DP=19;Dels=0.0;FS=7.425;HaplotypeScore=0.0;MLEAC=1;MLEAF=0.5;MQ=42.0;MQ0=0;MQRankSum=0.206;QD=19.09;ReadPosRankSum=-1.94	GT:AD:DP:GQ:PL	0/1:8,11:19:99:391,0,270
chrV	343438	.	C	T	181.77	PASS	AC=1;AF=0.5;AN=2;BaseQRankSum=0.365;DP=10;Dels=0.0;FS=0.0;HaplotypeScore=0.0;MLEAC=1;MLEAF=0.5;MQ=42.0;MQ0=0;MQRankSum=2.072;QD=18.18;ReadPosRankSum=-1.133	GT:AD:DP:GQ:PL	0/1:4,6:10:99:210,0,124
chrV	345386	.	C	T	178.77	PASS	AC=1;AF=0.5;AN=2;BaseQRankSum=1.276;DP=14;Dels=0.0;FS=0.0;HaplotypeScore=0.0;MLEAC=1;MLEAF=0.5;MQ=42.0;MQ0=0;MQRankSum=0.201;QD=12.77;ReadPosRankSum=0.78	GT:AD:DP:GQ:PL	0/1:7,7:14:99:207,0,234
chrV	347508	.	G	A	325.77	PASS	AC=1;AF=0.5;AN=2;BaseQRankSum=0.367;DP=19;Dels=0.0;FS=1.871;HaplotypeScore=0.0;MLEAC=1;MLEAF=0.5;MQ=42.0;MQ0=0;MQRankSum=0.204;QD=17.15;ReadPosRankSum=1.511	GT:AD:DP:GQ:PL	0/1:9,10:19:99:354,0,311
chrV	367054	.	C	T	158.77	PASS	AC=1;AF=0.5;AN=2;BaseQRankSum=0.488;DP=16;Dels=0.0;FS=2.307;HaplotypeScore=0.0;MLEAC=1;MLEAF=0.5;MQ=42.0;MQ0=0;MQRankSum=-0.163;QD=9.92;ReadPosRankSum=1.03	GT:AD:DP:GQ:PL	0/1:10,6:16:99:187,0,346
chrV	384256	.	C	T	139.77	PASS	AC=1;AF=0.5;AN=2;BaseQRankSum=0.978;DP=13;Dels=0.0;FS=0.0;HaplotypeScore=0.0;MLEAC=1;MLEAF=0.5;MQ=42.0;MQ0=0;MQRankSum=-0.212;QD=10.75;ReadPosRankSum=0.271	GT:AD:DP:GQ:PL	0/1:8,5:13:99:168,0,290
chrV	385977	.	C	T	167.77	PASS	AC=1;AF=0.5;AN=2;BaseQRankSum=0.583;DP=12;Dels=0.0;FS=10.964;HaplotypeScore=0.0;MLEAC=1;MLEAF=0.5;MQ=42.0;MQ0=0;MQRankSum=-0.259;QD=13.98;ReadPosRankSum=0.869	GT:AD:DP:GQ:PL	0/1:6,6:12:99:196,0,200
chrV	387810	.	G	A	112.77	PASS	AC=1;AF=0.5;AN=2;BaseQRankSum=0.361;DP=9;Dels=0.0;FS=3.522;HaplotypeScore=0.0;MLEAC=1;MLEAF=0.5;MQ=42.0;MQ0=0;MQRankSum=-0.876;QD=12.53;ReadPosRankSum=1.307	GT:AD:DP:GQ:PL	0/1:5,4:9:99:141,0,176
chrV	387813	.	C	T	116.77	PASS	AC=1;AF=0.5;AN=2;BaseQRankSum=1.368;DP=8;Dels=0.0;FS=0.0;HaplotypeScore=0.0;MLEAC=1;MLEAF=0.5;MQ=42.0;MQ0=0;MQRankSum=0.922;QD=14.6;ReadPosRankSum=0.922	GT:AD:DP:GQ:PL	0/1:4,4:8:99:145,0,141
chrV	394534	.	G	A	288.78	PASS	AC=2;AF=1.0;AN=2;DP=8;Dels=0.0;FS=0.0;HaplotypeScore=0.0;MLEAC=2;MLEAF=1.0;MQ=42.0;MQ0=0;QD=26.27	GT:AD:DP:GQ:PL	1/1:0,8:8:24:317,24,0
chrV	402617	.	C	T	322.77	PASS	AC=1;AF=0.5;AN=2;BaseQRankSum=1.377;DP=18;Dels=0.0;FS=1.778;HaplotypeScore=0.0;MLEAC=1;MLEAF=0.5;MQ=42.0;MQ0=0;MQRankSum=-1.022;QD=17.93;ReadPosRankSum=0.044	GT:AD:DP:GQ:PL	0/1:8,10:18:99:351,0,258
chrV	414214	.	G	A	631.77	PASS	AC=1;AF=0.5;AN=2;BaseQRankSum=-0.694;DP=27;Dels=0.0;FS=25.688;HaplotypeScore=0.0;MLEAC=1;MLEAF=0.5;MQ=42.0;MQ0=0;MQRankSum=-1.312;QD=23.4;ReadPosRankSum=1.62	GT:AD:DP:GQ:PL	0/1:9,18:27:99:660,0,290
chrV	414249	.	C	T	239.77	PASS	AC=1;AF=0.5;AN=2;BaseQRankSum=-1.91;DP=18;Dels=0.0;FS=16.052;HaplotypeScore=0.0;MLEAC=1;MLEAF=0.5;MQ=42.0;MQ0=0;MQRankSum=0.578;QD=13.32;ReadPosRankSum=1.288	GT:AD:DP:GQ:PL	0/1:10,8:18:99:268,0,360
chrV	414260	.	C	T	241.77	PASS	AC=1;AF=0.5;AN=2;BaseQRankSum=-1.103;DP=16;Dels=0.0;FS=14.15;HaplotypeScore=0.0;MLEAC=1;MLEAF=0.5;MQ=42.0;MQ0=0;MQRankSum=-1.208;QD=15.11;ReadPosRankSum=-0.788	GT:AD:DP:GQ:PL	0/1:8,8:16:99:270,0,276
chrV	414417	.	C	T	170.77	PASS	AC=1;AF=0.5;AN=2;BaseQRankSum=-1.954;DP=13;Dels=0.0;FS=2.276;HaplotypeScore=0.0;MLEAC=1;MLEAF=0.5;MQ=42.0;MQ0=0;MQRankSum=0.555;QD=13.14;ReadPosRankSum=-1.369	GT:AD:DP:GQ:PL	0/1:7,6:13:99:199,0,249
chrV	414421	.	G	A	125.77	PASS	AC=1;AF=0.5;AN=2;BaseQRankSum=-2.313;DP=13;Dels=0.0;FS=0.0;HaplotypeScore=0.0;MLEAC=1;MLEAF=0.5;MQ=42.0;MQ0=0;MQRankSum=1.381;QD=9.67;ReadPosRankSum=-1.381	GT:AD:DP:GQ:PL	0/1:8,5:13:99:154,0,295
chrV	416743	.	C	T	207.77	PASS	AC=1;AF=0.5;AN=2;BaseQRankSum=-0.741;DP=16;Dels=0.0;FS=0.0;HaplotypeScore=0.0;MLEAC=1;MLEAF=0.5;MQ=42.0;MQ0=0;MQRankSum=0.0;QD=12.99;ReadPosRankSum=0.847	GT:AD:DP:GQ:PL	0/1:9,7:16:99:236,0,321
chrV	416869	.	C	T	145.77	PASS	AC=1;AF=0.5;AN=2;BaseQRankSum=-0.387;DP=11;Dels=0.0;FS=0.0;HaplotypeScore=0.0;MLEAC=1;MLEAF=0.5;MQ=42.0;MQ0=0;MQRankSum=0.143;QD=13.25;ReadPosRankSum=1.532	GT:AD:DP:GQ:PL	0/1:6,5:11:99:174,0,215
chrV	431230	.	C	T	213.77	PASS	AC=1;AF=0.5;AN=2;BaseQRankSum=0.135;DP=12;Dels=0.0;FS=0.0;HaplotypeScore=0.0;MLEAC=1;MLEAF=0.5;MQ=42.0;MQ0=0;MQRankSum=0.38;QD=17.81;ReadPosRankSum=0.244	GT:AD:DP:GQ:PL	0/1:5,7:12:99:242,0,151
chrV	435536	.	C	T	178.77	PASS	AC=1;AF=0.5;AN=2;BaseQRankSum=-1.27;DP=16;Dels=0.0;FS=0.0;HaplotypeScore=0.0;MLEAC=1;MLEAF=0.5;MQ=41.63;MQ0=0;MQRankSum=-0.212;QD=11.17;ReadPosRankSum=2.117	GT:AD:DP:GQ:PL	0/1:9,7:16:99:207,0,330
chrV	435561	.	C	T	256.77	PASS	AC=1;AF=0.5;AN=2;BaseQRankSum=-0.818;DP=17;Dels=0.0;FS=0.0;HaplotypeScore=0.0;MLEAC=1;MLEAF=0.5;MQ=41.65;MQ0=0;MQRankSum=-1.491;QD=15.1;ReadPosRankSum=-0.144	GT:AD:DP:GQ:PL	0/1:8,9:17:99:285,0,281
chrV	438868	.	G	A	478.77	PASS	AC=1;AF=0.5;AN=2;BaseQRankSum=2.128;DP=26;Dels=0.0;FS=1.545;HaplotypeScore=0.0;MLEAC=1;MLEAF=0.5;MQ=42.0;MQ0=0;MQRankSum=0.623;QD=18.41;ReadPosRankSum=-0.104	GT:AD:DP:GQ:PL	0/1:11,15:26:99:507,0,368
chrV	460259	.	C	T	205.77	PASS	AC=1;AF=0.5;AN=2;BaseQRankSum=-0.91;DP=14;Dels=0.0;FS=2.276;HaplotypeScore=0.0;MLEAC=1;MLEAF=0.5;MQ=42.0;MQ0=0;MQRankSum=1.524;QD=14.7;ReadPosRankSum=1.276	GT:AD:DP:GQ:PL	0/1:7,7:14:99:234,0,245
chrV	462411	.	C	T	187.77	PASS	AC=1;AF=0.5;AN=2;BaseQRankSum=-1.056;DP=19;Dels=0.0;FS=4.242;HaplotypeScore=0.0;MLEAC=1;MLEAF=0.5;MQ=42.0;MQ0=0;MQRankSum=-0.296;QD=9.88;ReadPosRankSum=0.296	GT:AD:DP:GQ:PL	0/1:12,7:19:99:216,0,424
chrV	474465	.	C	T	366.77	PASS	AC=1;AF=0.5;AN=2;BaseQRankSum=0.68;DP=25;Dels=0.0;FS=0.0;HaplotypeScore=0.0;MLEAC=1;MLEAF=0.5;MQ=41.92;MQ0=0;MQRankSum=0.299;QD=14.67;ReadPosRankSum=-1.115	GT:AD:DP:GQ:PL	0/1:13,12:25:99:395,0,386
chrV	488592	.	C	T	243.77	PASS	AC=1;AF=0.5;AN=2;BaseQRankSum=-0.437;DP=13;Dels=0.0;FS=0.0;HaplotypeScore=0.0;MLEAC=1;MLEAF=0.5;MQ=42.0;MQ0=0;MQRankSum=0.212;QD=18.75;ReadPosRankSum=-1.545	GT:AD:DP:GQ:PL	0/1:5,8:13:99:272,0,161
chrV	491573	.	C	T	211.84	PASS	AC=2;AF=1.0;AN=2;DP=6;Dels=0.0;FS=0.0;HaplotypeScore=0.0;MLEAC=2;MLEAF=1.0;MQ=42.0;MQ0=0;QD=29.27	GT:AD:DP:GQ:PL	1/1:0,6:6:18:240,18,0
chrV	517803	.	G	A	102.77	PASS	AC=1;AF=0.5;AN=2;BaseQRankSum=-0.361;DP=9;Dels=0.0;FS=0.0;HaplotypeScore=0.0;MLEAC=1;MLEAF=0.5;MQ=42.0;MQ0=0;MQRankSum=-0.361;QD=11.42;ReadPosRankSum=0.729	GT:AD:DP:GQ:PL	0/1:5,4:9:99:131,0,172
chrV	523120	.	C	T	115.77	PASS	AC=1;AF=0.5;AN=2;BaseQRankSum=1.307;DP=9;Dels=0.0;FS=0.0;HaplotypeScore=0.0;MLEAC=1;MLEAF=0.5;MQ=41.56;MQ0=0;MQRankSum=0.361;QD=12.86;ReadPosRankSum=-0.361	GT:AD:DP:GQ:PL	0/1:4,5:9:99:144,0,133
chrV	526187	.	C	T	335.77	PASS	AC=1;AF=0.5;AN=2;BaseQRankSum=-0.495;DP=14;Dels=0.0;FS=6.56;HaplotypeScore=0.0;MLEAC=1;MLEAF=0.5;MQ=42.0;MQ0=0;MQRankSum=0.778;QD=23.98;ReadPosRankSum=0.071	GT:AD:DP:GQ:PL	0/1:4,10:14:99:364,0,119
chrV	539747	.	C	T	217.77	PASS	AC=1;AF=0.5;AN=2;BaseQRankSum=-0.312;DP=13;Dels=0.0;FS=2.276;HaplotypeScore=0.0;MLEAC=1;MLEAF=0.5;MQ=42.0;MQ0=0;MQRankSum=-0.377;QD=16.75;ReadPosRankSum=-0.101	GT:AD:DP:GQ:PL	0/1:6,7:13:99:246,0,205
chrV	552392	.	G	A	197.8	PASS	AC=1;AF=0.5;AN=2;BaseQRankSum=0.742;DP=7;Dels=0.0;FS=0.0;HaplotypeScore=0.0;MLEAC=1;MLEAF=0.5;MQ=42.0;MQ0=0;MQRankSum=0.742;QD=28.26;ReadPosRankSum=0.742	GT:AD:DP:GQ:PL	0/1:1,6:7:21:226,0,21
chrV	561471	.	C	T	332.77	PASS	AC=1;AF=0.5;AN=2;BaseQRankSum=-0.934;DP=26;Dels=0.0;FS=2.551;HaplotypeScore=0.0;MLEAC=1;MLEAF=0.5;MQ=42.0;MQ0=0;MQRankSum=-0.208;QD=12.8;ReadPosRankSum=-2.387	GT:AD:DP:GQ:PL	0/1:15,11:26:99:361,0,540
chrV	562997	.	C	T	336.77	PASS	AC=1;AF=0.5;AN=2;BaseQRankSum=1.061;DP=14;Dels=0.0;FS=6.113;HaplotypeScore=0.0;MLEAC=1;MLEAF=0.5;MQ=42.0;MQ0=0;MQRankSum=1.485;QD=24.05;ReadPosRankSum=0.212	GT:AD:DP:GQ:PL	0/1:4,10:14:99:365,0,116
chrV	565643	.	G	A	375.77	PASS	AC=1;AF=0.5;AN=2;BaseQRankSum=1.859;DP=17;Dels=0.0;FS=2.336;HaplotypeScore=0.0;MLEAC=1;MLEAF=0.5;MQ=42.0;MQ0=0;MQRankSum=-0.452;QD=22.1;ReadPosRankSum=1.759	GT:AD:DP:GQ:PL	0/1:6,11:17:99:404,0,186
chrVI	16649	.	C	T	288.77	PASS	AC=1;AF=0.5;AN=2;BaseQRankSum=-0.933;DP=14;Dels=0.0;FS=0.0;HaplotypeScore=0.0;MLEAC=1;MLEAF=0.5;MQ=42.0;MQ0=0;MQRankSum=1.067;QD=20.63;ReadPosRankSum=1.067	GT:AD:DP:GQ:PL	0/1:5,9:14:99:317,0,161
chrVI	44831	.	C	T	231.77	PASS	AC=1;AF=0.5;AN=2;BaseQRankSum=0.193;DP=21;Dels=0.0;FS=1.885;HaplotypeScore=1.9997;MLEAC=1;MLEAF=0.5;MQ=41.2;MQ0=0;MQRankSum=0.347;QD=11.04;ReadPosRankSum=-0.733	GT:AD:DP:GQ:PL	0/1:12,8:21:99:260,0,406
chrVI	52963	.	G	A	182.77	PASS	AC=1;AF=0.5;AN=2;BaseQRankSum=0.377;DP=13;Dels=0.0;FS=3.358;HaplotypeScore=0.0;MLEAC=1;MLEAF=0.5;MQ=42.0;MQ0=0;MQRankSum=0.811;QD=14.06;ReadPosRankSum=1.2	GT:AD:DP:GQ:PL	0/1:7,6:13:99:211,0,254
chrVI	53012	.	G	A	180.77	PASS	AC=1;AF=0.5;AN=2;BaseQRankSum=-0.278;DP=11;Dels=0.0;FS=0.0;HaplotypeScore=0.0;MLEAC=1;MLEAF=0.5;MQ=42.0;MQ0=0;MQRankSum=1.034;QD=16.43;ReadPosRankSum=0.597	GT:AD:DP:GQ:PL	0/1:4,7:11:99:209,0,131
chrVI	53090	.	G	A	144.77	PASS	AC=1;AF=0.5;AN=2;BaseQRankSum=0.322;DP=8;Dels=0.0;FS=7.068;HaplotypeScore=0.0;MLEAC=1;MLEAF=0.5;MQ=42.0;MQ0=0;MQRankSum=-0.684;QD=18.1;ReadPosRankSum=-1.221	GT:AD:DP:GQ:PL	0/1:3,5:8:95:173,0,95
chrVI	54762	.	G	A	144.77	PASS	AC=1;AF=0.5;AN=2;BaseQRankSum=0.0;DP=9;Dels=0.0;FS=0.0;HaplotypeScore=0.0;MLEAC=1;MLEAF=0.5;MQ=42.0;MQ0=0;MQRankSum=-1.307;QD=16.09;ReadPosRankSum=1.881	GT:AD:DP:GQ:PL	0/1:4,5:9:99:173,0,123
chrVI	54837	.	G	A	335.77	PASS	AC=1;AF=0.5;AN=2;BaseQRankSum=1.653;DP=15;Dels=0.0;FS=2.963;HaplotypeScore=0.0;MLEAC=1;MLEAF=0.5;MQ=42.0;MQ0=0;MQRankSum=0.674;QD=22.38;ReadPosRankSum=0.919	GT:AD:DP:GQ:PL	0/1:5,10:15:99:364,0,139
chrVI	54920	.	G	A	127.77	PASS	AC=1;AF=0.5;AN=2;BaseQRankSum=-0.212;DP=13;Dels=0.0;FS=0.0;HaplotypeScore=0.0;MLEAC=1;MLEAF=0.5;MQ=42.0;MQ0=0;MQRankSum=0.212;QD=9.83;ReadPosRankSum=-1.092	GT:AD:DP:GQ:PL	0/1:8,5:13:99:156,0,279
chrVI	64058	.	G	A	252.8	PASS	AC=2;AF=1.0;AN=2;DP=7;Dels=0.0;FS=0.0;HaplotypeScore=0.0;MLEAC=2;MLEAF=1.0;MQ=42.0;MQ0=0;QD=31.76	GT:AD:DP:GQ:PL	1/1:0,7:7:21:281,21,0
chrVI	64954	.	G	A	390.31	PASS	AC=2;AF=1.0;AN=2;BaseQRankSum=0.668;DP=13;Dels=0.0;FS=0.0;HaplotypeScore=0.0;MLEAC=2;MLEAF=1.0;MQ=42.0;MQ0=0;MQRankSum=-0.935;QD=30.02;ReadPosRankSum=1.203	GT:AD:DP:GQ:PL	1/1:1,12:13:1:416,1,0
chrVI	74345	.	G	A	214.77	PASS	AC=1;AF=0.5;AN=2;BaseQRankSum=0.935;DP=13;Dels=0.0;FS=5.756;HaplotypeScore=0.0;MLEAC=1;MLEAF=0.5;MQ=42.0;MQ0=0;MQRankSum=0.66;QD=16.52;ReadPosRankSum=0.101	GT:AD:DP:GQ:PL	0/1:6,7:13:99:243,0,199
chrVI	75038	.	G	A	227.77	PASS	AC=1;AF=0.5;AN=2;BaseQRankSum=-0.041;DP=19;Dels=0.0;FS=1.871;HaplotypeScore=0.0;MLEAC=1;MLEAF=0.5;MQ=42.0;MQ0=0;MQRankSum=-0.454;QD=11.99;ReadPosRankSum=-1.362	GT:AD:DP:GQ:PL	0/1:11,8:19:99:256,0,380
chrVI	90960	.	C	T	335.77	PASS	AC=1;AF=0.5;AN=2;BaseQRankSum=0.666;DP=18;Dels=0.0;FS=0.0;HaplotypeScore=0.0;MLEAC=1;MLEAF=0.5;MQ=42.0;MQ0=0;MQRankSum=1.733;QD=18.65;ReadPosRankSum=0.755	GT:AD:DP:GQ:PL	0/1:8,10:18:99:364,0,275
chrVI	103234	.	C	T	462.77	PASS	AC=1;AF=0.5;AN=2;BaseQRankSum=-0.057;DP=32;Dels=0.0;FS=1.585;HaplotypeScore=0.0;MLEAC=1;MLEAF=0.5;MQ=42.0;MQ0=0;MQRankSum=0.285;QD=14.46;ReadPosRankSum=0.095	GT:AD:DP:GQ:PL	0/1:18,14:32:99:491,0,604
chrVI	107221	.	C	T	237.77	PASS	AC=1;AF=0.5;AN=2;BaseQRankSum=0.116;DP=20;Dels=0.0;FS=0.0;HaplotypeScore=0.0;MLEAC=1;MLEAF=0.5;MQ=42.0;MQ0=0;MQRankSum=-0.579;QD=11.89;ReadPosRankSum=0.579	GT:AD:DP:GQ:PL	0/1:12,8:20:99:266,0,429
chrVI	109962	.	G	A	901.77	PASS	AC=1;AF=0.5;AN=2;BaseQRankSum=0.251;DP=44;Dels=0.0;FS=2.8;HaplotypeScore=0.0;MLEAC=1;MLEAF=0.5;MQ=42.0;MQ0=0;MQRankSum=-0.561;QD=20.49;ReadPosRankSum=-1.253	GT:AD:DP:GQ:PL	0/1:18,26:44:99:930,0,596
chrVI	146231	.	C	T	304.77	PASS	AC=1;AF=0.5;AN=2;BaseQRankSum=0.246;DP=21;Dels=0.0;FS=0.0;HaplotypeScore=0.0;MLEAC=1;MLEAF=0.5;MQ=42.0;MQ0=0;MQRankSum=-0.246;QD=14.51;ReadPosRankSum=-0.035	GT:AD:DP:GQ:PL	0/1:11,10:21:99:333,0,373
chrVI	161054	.	C	T	192.77	PASS	AC=1;AF=0.5;AN=2;BaseQRankSum=-0.211;DP=19;Dels=0.0;FS=8.318;HaplotypeScore=0.0;MLEAC=1;MLEAF=0.5;MQ=42.0;MQ0=0;MQRankSum=0.38;QD=10.15;ReadPosRankSum=-0.465	GT:AD:DP:GQ:PL	0/1:12,7:19:99:221,0,429
chrVI	169881	.	C	T	409.77	PASS	AC=1;AF=0.5;AN=2;BaseQRankSum=1.056;DP=19;Dels=0.0;FS=6.107;HaplotypeScore=0.0;MLEAC=1;MLEAF=0.5;MQ=42.0;MQ0=0;MQRankSum=1.056;QD=21.57;ReadPosRankSum=-0.634	GT:AD:DP:GQ:PL	0/1:7,12:19:99:438,0,230
chrVI	173629	.	C	T	361.77	PASS	AC=1;AF=0.5;AN=2;BaseQRankSum=-0.684;DP=20;Dels=0.0;FS=0.0;HaplotypeScore=0.0;MLEAC=1;MLEAF=0.5;MQ=42.0;MQ0=0;MQRankSum=-0.38;QD=18.09;ReadPosRankSum=-0.76	GT:AD:DP:GQ:PL	0/1:9,11:20:99:390,0,310
chrVI	174221	.	G	A	354.77	PASS	AC=1;AF=0.5;AN=2;BaseQRankSum=-0.215;DP=23;Dels=0.0;FS=8.098;HaplotypeScore=0.0;MLEAC=1;MLEAF=0.5;MQ=42.0;MQ0=0;MQRankSum=-0.031;QD=15.42;ReadPosRankSum=-1.262	GT:AD:DP:GQ:PL	0/1:11,12:23:99:383,0,353
chrVI	176698	.	C	T	224.77	PASS	AC=1;AF=0.5;AN=2;BaseQRankSum=1.524;DP=14;Dels=0.0;FS=5.434;HaplotypeScore=0.0;MLEAC=1;MLEAF=0.5;MQ=42.0;MQ0=0;MQRankSum=0.068;QD=16.05;ReadPosRankSum=-0.663	GT:AD:DP:GQ:PL	0/1:7,7:14:99:253,0,208
chrVI	184747	.	C	T	124.77	PASS	AC=1;AF=0.5;AN=2;BaseQRankSum=0.0;DP=13;Dels=0.0;FS=2.276;HaplotypeScore=0.0;MLEAC=1;MLEAF=0.5;MQ=40.74;MQ0=0;MQRankSum=-0.817;QD=9.6;ReadPosRankSum=0.437	GT:AD:DP:GQ:PL	0/1:8,5:13:99:153,0,262
chrVI	220284	.	C	T	397.77	PASS	AC=1;AF=0.5;AN=2;BaseQRankSum=-1.032;DP=35;Dels=0.0;FS=19.632;HaplotypeScore=0.0;MLEAC=1;MLEAF=0.5;MQ=40.98;MQ0=1;MQRankSum=-0.017;QD=11.36;ReadPosRankSum=0.437	GT:AD:DP:GQ:PL	0/1:21,14:35:99:426,0,603
chrVI	247449	.	G	A	191.77	PASS	AC=1;AF=0.5;AN=2;BaseQRankSum=0.248;DP=9;Dels=0.0;FS=2.808;HaplotypeScore=0.0;MLEAC=1;MLEAF=0.5;MQ=42.0;MQ0=0;MQRankSum=1.001;QD=21.31;ReadPosRankSum=-1.001	GT:AD:DP:GQ:PL	0/1:3,6:9:94:220,0,94
chrVI	249609	.	C	T	191.77	PASS	AC=1;AF=0.5;AN=2;BaseQRankSum=-0.689;DP=12;Dels=0.0;FS=0.0;HaplotypeScore=0.0;MLEAC=1;MLEAF=0.5;MQ=42.0;MQ0=0;MQRankSum=1.788;QD=15.98;ReadPosRankSum=-0.529	GT:AD:DP:GQ:PL	0/1:5,7:12:99:220,0,167
chrVI	250109	.	C	T	258.77	PASS	AC=1;AF=0.5;AN=2;BaseQRankSum=0.337;DP=17;Dels=0.0;FS=0.0;HaplotypeScore=0.0;MLEAC=1;MLEAF=0.5;MQ=42.0;MQ0=0;MQRankSum=-0.048;QD=15.22;ReadPosRankSum=2.454	GT:AD:DP:GQ:PL	0/1:8,9:17:99:287,0,281
chrVI	250821	.	C	T	474.77	PASS	AC=1;AF=0.5;AN=2;BaseQRankSum=-1.025;DP=24;Dels=0.0;FS=1.718;HaplotypeScore=0.0;MLEAC=1;MLEAF=0.5;MQ=42.0;MQ0=0;MQRankSum=1.083;QD=19.78;ReadPosRankSum=-0.79	GT:AD:DP:GQ:PL	0/1:10,14:24:99:503,0,306
chrVI	253399	.	G	A	364.77	PASS	AC=1;AF=0.5;AN=2;BaseQRankSum=2.264;DP=18;Dels=0.0;FS=0.0;HaplotypeScore=0.0;MLEAC=1;MLEAF=0.5;MQ=41.18;MQ0=0;MQRankSum=-0.543;QD=20.26;ReadPosRankSum=0.453	GT:AD:DP:GQ:PL	0/1:7,11:18:99:393,0,213
chrVI	255200	.	G	A	108.77	PASS	AC=1;AF=0.5;AN=2;BaseQRankSum=-0.264;DP=17;Dels=0.0;FS=5.842;HaplotypeScore=0.0;MLEAC=1;MLEAF=0.5;MQ=42.0;MQ0=0;MQRankSum=-0.264;QD=6.4;ReadPosRankSum=-1.845	GT:AD:DP:GQ:PL	0/1:12,5:17:99:137,0,427
chrVI	263123	.	C	T	227.77	PASS	AC=1;AF=0.5;AN=2;BaseQRankSum=-1.022;DP=18;Dels=0.0;FS=4.359;HaplotypeScore=0.0;MLEAC=1;MLEAF=0.5;MQ=42.0;MQ0=0;MQRankSum=-0.578;QD=12.65;ReadPosRankSum=-0.4	GT:AD:DP:GQ:PL	0/1:10,8:18:99:256,0,352
chrVI	263924	.	C	T	136.77	PASS	AC=1;AF=0.5;AN=2;BaseQRankSum=-1.077;DP=18;Dels=0.0;FS=0.0;HaplotypeScore=0.0;MLEAC=1;MLEAF=0.5;MQ=42.0;MQ0=0;MQRankSum=0.14;QD=7.6;ReadPosRankSum=-0.047	GT:AD:DP:GQ:PL	0/1:12,6:18:99:165,0,422
chrVI	269405	.	G	A	161.77	PASS	AC=1;AF=0.5;AN=2;BaseQRankSum=-1.791;DP=13;Dels=0.0;FS=0.0;HaplotypeScore=3.9733;MLEAC=1;MLEAF=0.5;MQ=40.85;MQ0=0;MQRankSum=1.093;QD=12.44;ReadPosRankSum=-1.954	GT:AD:DP:GQ:PL	0/1:7,6:13:99:190,0,256
chrVII	10167	.	C	T	368.77	PASS	AC=1;AF=0.5;AN=2;BaseQRankSum=0.05;DP=18;Dels=0.0;FS=1.913;HaplotypeScore=0.0;MLEAC=1;MLEAF=0.5;MQ=40.82;MQ0=1;MQRankSum=0.352;QD=20.49;ReadPosRankSum=1.96	GT:AD:DP:GQ:PL	0/1:7,11:18:99:397,0,197
chrVII	14305	.	G	A	377.77	PASS	AC=2;AF=1.0;AN=2;DP=10;Dels=0.0;FS=0.0;HaplotypeScore=0.0;MLEAC=2;MLEAF=1.0;MQ=42.0;MQ0=0;QD=27.69	GT:AD:DP:GQ:PL	1/1:0,10:10:30:406,30,0
chrVII	14470	.	C	T	417.77	PASS	AC=1;AF=0.5;AN=2;BaseQRankSum=0.781;DP=31;Dels=0.0;FS=1.44;HaplotypeScore=0.0;MLEAC=1;MLEAF=0.5;MQ=42.0;MQ0=0;MQRankSum=0.861;QD=13.48;ReadPosRankSum=0.941	GT:AD:DP:GQ:PL	0/1:18,13:31:99:446,0,645
chrVII	16919	.	C	T	327.77	PASS	AC=1;AF=0.5;AN=2;BaseQRankSum=1.177;DP=18;Dels=0.0;FS=0.0;HaplotypeScore=3.9652;MLEAC=1;MLEAF=0.5;MQ=41.89;MQ0=0;MQRankSum=-0.815;QD=18.21;ReadPosRankSum=-1.54	GT:AD:DP:GQ:PL	0/1:7,11:18:99:356,0,211
chrVII	19278	.	C	T	436.77	PASS	AC=1;AF=0.5;AN=2;BaseQRankSum=0.184;DP=28;Dels=0.0;FS=0.0;HaplotypeScore=0.0;MLEAC=1;MLEAF=0.5;MQ=42.0;MQ0=0;MQRankSum=-0.461;QD=15.6;ReadPosRankSum=1.244	GT:AD:DP:GQ:PL	0/1:13,15:28:99:465,0,428
chrVII	31913	.	C	T	319.77	PASS	AC=1;AF=0.5;AN=2;BaseQRankSum=-0.342;DP=17;Dels=0.0;FS=2.197;HaplotypeScore=0.0;MLEAC=1;MLEAF=0.5;MQ=42.0;MQ0=0;MQRankSum=0.537;QD=18.81;ReadPosRankSum=-1.61	GT:AD:DP:GQ:PL	0/1:7,10:17:99:348,0,220
chrVII	32743	.	G	A	154.77	PASS	AC=1;AF=0.5;AN=2;BaseQRankSum=-0.581;DP=14;Dels=0.0;FS=7.83;HaplotypeScore=0.0;MLEAC=1;MLEAF=0.5;MQ=42.0;MQ0=0;MQRankSum=-0.839;QD=11.05;ReadPosRankSum=-0.065	GT:AD:DP:GQ:PL	0/1:8,6:14:99:183,0,259
chrVII	49492	.	G	A	377.77	PASS	AC=1;AF=0.5;AN=2;BaseQRankSum=-0.746;DP=21;Dels=0.0;FS=1.719;HaplotypeScore=0.0;MLEAC=1;MLEAF=0.5;MQ=42.0;MQ0=0;MQRankSum=0.533;QD=17.99;ReadPosRankSum=-1.599	GT:AD:DP:GQ:PL	0/1:9,12:21:99:406,0,287
chrVII	56729	.	G	A	144.77	PASS	AC=1;AF=0.5;AN=2;BaseQRankSum=0.336;DP=10;Dels=0.0;FS=6.854;HaplotypeScore=0.0;MLEAC=1;MLEAF=0.5;MQ=41.8;MQ0=0;MQRankSum=0.103;QD=14.48;ReadPosRankSum=-0.47	GT:AD:DP:GQ:PL	0/1:5,5:10:99:173,0,175
chrVII	71475	.	C	T	107.77	PASS	AC=1;AF=0.5;AN=2;BaseQRankSum=1.881;DP=9;Dels=0.0;FS=0.0;HaplotypeScore=0.0;MLEAC=1;MLEAF=0.5;MQ=40.33;MQ0=0;MQRankSum=-0.361;QD=11.97;ReadPosRankSum=-0.876	GT:AD:DP:GQ:PL	0/1:5,4:9:99:136,0,158
chrVII	72782	.	C	T	237.77	PASS	AC=1;AF=0.5;AN=2;BaseQRankSum=-0.933;DP=14;Dels=0.0;FS=5.88;HaplotypeScore=0.0;MLEAC=1;MLEAF=0.5;MQ=42.0;MQ0=0;MQRankSum=0.933;QD=16.98;ReadPosRankSum=-1.467	GT:AD:DP:GQ:PL	0/1:5,9:14:99:266,0,158
chrVII	76818	.	G	A	185.77	PASS	AC=1;AF=0.5;AN=2;BaseQRankSum=-0.101;DP=13;Dels=0.0;FS=2.276;HaplotypeScore=0.0;MLEAC=1;MLEAF=0.5;MQ=42.0;MQ0=0;MQRankSum=1.369;QD=14.29;ReadPosRankSum=-0.312	GT:AD:DP:GQ:PL	0/1:6,7:13:99:214,0,204
chrVII	87349	.	C	T	285.77	PASS	AC=1;AF=0.5;AN=2;BaseQRankSum=0.353;DP=18;Dels=0.0;FS=5.315;HaplotypeScore=0.0;MLEAC=1;MLEAF=0.5;MQ=41.21;MQ0=0;MQRankSum=0.53;QD=15.88;ReadPosRankSum=-0.442	GT:AD:DP:GQ:PL	0/1:9,9:18:99:314,0,291
chrVII	87473	.	G	A	267.77	PASS	AC=1;AF=0.5;AN=2;BaseQRankSum=1.271;DP=10;Dels=0.0;FS=0.0;HaplotypeScore=0.0;MLEAC=1;MLEAF=0.5;MQ=42.0;MQ0=0;MQRankSum=-0.48;QD=26.78;ReadPosRankSum=0.48	GT:AD:DP:GQ:PL	0/1:2,8:10:49:296,0,49
chrVII	107652	.	C	T	177.77	PASS	AC=1;AF=0.5;AN=2;BaseQRankSum=0.555;DP=13;Dels=0.0;FS=7.16;HaplotypeScore=0.0;MLEAC=1;MLEAF=0.5;MQ=42.0;MQ0=0;MQRankSum=0.101;QD=13.67;ReadPosRankSum=0.555	GT:AD:DP:GQ:PL	0/1:7,6:13:99:206,0,236
chrVII	107653	.	C	T	173.77	PASS	AC=1;AF=0.5;AN=2;BaseQRankSum=0.101;DP=13;Dels=0.0;FS=7.16;HaplotypeScore=0.0;MLEAC=1;MLEAF=0.5;MQ=42.0;MQ0=0;MQRankSum=1.791;QD=13.37;ReadPosRankSum=0.555	GT:AD:DP:GQ:PL	0/1:7,6:13:99:202,0,232
chrVII	116051	.	C	T	413.77	PASS	AC=1;AF=0.5;AN=2;BaseQRankSum=0.983;DP=18;Dels=0.0;FS=2.029;HaplotypeScore=0.0;MLEAC=1;MLEAF=0.5;MQ=42.0;MQ0=0;MQRankSum=1.264;QD=22.99;ReadPosRankSum=-1.077	GT:AD:DP:GQ:PL	0/1:6,12:18:99:442,0,194
chrVII	117503	.	G	A	285.77	PASS	AC=1;AF=0.5;AN=2;BaseQRankSum=-1.511;DP=19;Dels=0.0;FS=7.701;HaplotypeScore=0.0;MLEAC=1;MLEAF=0.5;MQ=42.0;MQ0=0;MQRankSum=-0.122;QD=15.04;ReadPosRankSum=-1.266	GT:AD:DP:GQ:PL	0/1:9,10:19:99:314,0,317
chrVII	120919	.	C	T	157.77	PASS	AC=1;AF=0.5;AN=2;BaseQRankSum=-0.488;DP=16;Dels=0.0;FS=5.237;HaplotypeScore=0.0;MLEAC=1;MLEAF=0.5;MQ=42.0;MQ0=0;MQRankSum=-0.705;QD=9.86;ReadPosRankSum=-0.163	GT:AD:DP:GQ:PL	0/1:10,6:16:99:186,0,370
chrVII	120958	.	G	A	252.77	PASS	AC=1;AF=0.5;AN=2;BaseQRankSum=0.556;DP=15;Dels=0.0;FS=0.0;HaplotypeScore=0.0;MLEAC=1;MLEAF=0.5;MQ=42.0;MQ0=0;MQRankSum=0.0;QD=16.85;ReadPosRankSum=-0.772	GT:AD:DP:GQ:PL	0/1:7,8:15:99:281,0,237
chrVII	123596	.	C	T	131.77	PASS	AC=1;AF=0.5;AN=2;BaseQRankSum=-1.134;DP=12;Dels=0.0;FS=5.332;HaplotypeScore=0.0;MLEAC=1;MLEAF=0.5;MQ=42.0;MQ0=0;MQRankSum=-0.244;QD=10.98;ReadPosRankSum=1.0	GT:AD:DP:GQ:PL	0/1:7,5:12:99:160,0,252
chrVII	141168	.	G	A	576.77	PASS	AC=1;AF=0.5;AN=2;BaseQRankSum=0.508;DP=24;Dels=0.0;FS=1.641;HaplotypeScore=0.0;MLEAC=1;MLEAF=0.5;MQ=42.0;MQ0=0;MQRankSum=1.842;QD=24.03;ReadPosRankSum=1.461	GT:AD:DP:GQ:PL	0/1:7,17:24:99:605,0,203
chrVII	149411	.	G	A	219.84	PASS	AC=2;AF=1.0;AN=2;DP=6;Dels=0.0;FS=0.0;HaplotypeScore=0.0;MLEAC=2;MLEAF=1.0;MQ=42.0;MQ0=0;QD=32.46	GT:AD:DP:GQ:PL	1/1:0,6:6:18:248,18,0
chrVII	150591	.	G	A	348.77	PASS	AC=2;AF=1.0;AN=2;DP=11;Dels=0.0;FS=0.0;HaplotypeScore=0.0;MLEAC=2;MLEAF=1.0;MQ=42.0;MQ0=0;QD=31.71	GT:AD:DP:GQ:PL	1/1:0,11:11:30:377,30,0
chrVII	158909	.	G	A	113.77	PASS	AC=1;AF=0.5;AN=2;BaseQRankSum=-1.268;DP=10;Dels=0.0;FS=7.782;HaplotypeScore=2.7327;MLEAC=1;MLEAF=0.5;MQ=42.0;MQ0=0;MQRankSum=2.45;QD=11.38;ReadPosRankSum=0.103	GT:AD:DP:GQ:PL	0/1:5,5:10:99:142,0,170
chrVII	166750	.	G	A	385.77	PASS	AC=2;AF=1.0;AN=2;DP=10;Dels=0.0;FS=0.0;HaplotypeScore=0.0;MLEAC=2;MLEAF=1.0;MQ=42.0;MQ0=0;QD=29.03	GT:AD:DP:GQ:PL	1/1:0,10:10:30:414,30,0
chrVII	167780	.	C	T	288.77	PASS	AC=1;AF=0.5;AN=2;BaseQRankSum=1.588;DP=17;Dels=0.0;FS=2.077;HaplotypeScore=0.0;MLEAC=1;MLEAF=0.5;MQ=41.88;MQ0=0;MQRankSum=0.529;QD=16.99;ReadPosRankSum=0.722	GT:AD:DP:GQ:PL	0/1:8,9:17:99:317,0,249
chrVII	167791	.	G	A	294.77	PASS	AC=1;AF=0.5;AN=2;BaseQRankSum=0.722;DP=17;Dels=0.0;FS=5.315;HaplotypeScore=0.0;MLEAC=1;MLEAF=0.5;MQ=41.88;MQ0=0;MQRankSum=-0.529;QD=17.34;ReadPosRankSum=0.529	GT:AD:DP:GQ:PL	0/1:8,9:17:99:323,0,264
chrVII	187408	.	G	A	253.77	PASS	AC=1;AF=0.5;AN=2;BaseQRankSum=0.0;DP=12;Dels=0.0;FS=6.818;HaplotypeScore=0.0;MLEAC=1;MLEAF=0.5;MQ=42.0;MQ0=0;MQRankSum=-2.637;QD=21.15;ReadPosRankSum=-0.6	GT:AD:DP:GQ:PL	0/1:4,8:12:99:282,0,123
chrVII	189793	.	G	A	221.77	PASS	AC=1;AF=0.5;AN=2;BaseQRankSum=0.528;DP=26;Dels=0.0;FS=0.0;HaplotypeScore=0.0;MLEAC=1;MLEAF=0.5;MQ=42.0;MQ0=0;MQRankSum=-0.083;QD=8.53;ReadPosRankSum=1.028	GT:AD:DP:GQ:PL	0/1:18,8:26:99:250,0,576
chrVII	216215	.	C	T	437.77	PASS	AC=1;AF=0.5;AN=2;BaseQRankSum=-0.134;DP=22;Dels=0.0;FS=7.501;HaplotypeScore=0.0;MLEAC=1;MLEAF=0.5;MQ=42.0;MQ0=0;MQRankSum=-0.067;QD=19.9;ReadPosRankSum=0.534	GT:AD:DP:GQ:PL	0/1:9,13:22:99:466,0,304
chrVII	225898	.	G	A	493.77	PASS	AC=1;AF=0.5;AN=2;BaseQRankSum=-0.122;DP=27;Dels=0.0;FS=0.0;HaplotypeScore=0.0;MLEAC=1;MLEAF=0.5;MQ=42.0;MQ0=0;MQRankSum=-1.244;QD=18.29;ReadPosRankSum=-0.415	GT:AD:DP:GQ:PL	0/1:12,15:27:99:522,0,377
chrVII	226326	.	C	T	219.77	PASS	AC=1;AF=0.5;AN=2;BaseQRankSum=0.555;DP=13;Dels=0.0;FS=9.89;HaplotypeScore=0.0;MLEAC=1;MLEAF=0.5;MQ=42.0;MQ0=0;MQRankSum=-0.101;QD=16.91;ReadPosRankSum=-2.074	GT:AD:DP:GQ:PL	0/1:6,7:13:99:248,0,206
chrVII	228380	.	C	T	193.77	PASS	AC=1;AF=0.5;AN=2;BaseQRankSum=1.067;DP=8;Dels=0.0;FS=0.0;HaplotypeScore=0.0;MLEAC=1;MLEAF=0.5;MQ=42.0;MQ0=0;MQRankSum=0.572;QD=24.22;ReadPosRankSum=-1.589	GT:AD:DP:GQ:PL	0/1:2,6:8:53:222,0,53
chrVII	231423	.	C	T	279.77	PASS	AC=1;AF=0.5;AN=2;BaseQRankSum=-0.412;DP=15;Dels=0.0;FS=0.0;HaplotypeScore=0.0;MLEAC=1;MLEAF=0.5;MQ=42.0;MQ0=0;MQRankSum=1.12;QD=18.65;ReadPosRankSum=0.295	GT:AD:DP:GQ:PL	0/1:6,9:15:99:308,0,192
chrVII	238285	.	C	T	222.77	PASS	AC=1;AF=0.5;AN=2;BaseQRankSum=0.663;DP=14;Dels=0.0;FS=5.021;HaplotypeScore=0.0;MLEAC=1;MLEAF=0.5;MQ=42.0;MQ0=0;MQRankSum=-1.406;QD=15.91;ReadPosRankSum=0.421	GT:AD:DP:GQ:PL	0/1:7,7:14:99:251,0,249
chrVII	245217	.	C	T	406.77	PASS	AC=1;AF=0.5;AN=2;BaseQRankSum=-0.964;DP=20;Dels=0.0;FS=4.481;HaplotypeScore=0.0;MLEAC=1;MLEAF=0.5;MQ=42.0;MQ0=0;MQRankSum=1.659;QD=20.34;ReadPosRankSum=1.196	GT:AD:DP:GQ:PL	0/1:8,12:20:99:435,0,235
chrVII	253703	.	C	T	296.77	PASS	AC=1;AF=0.5;AN=2;BaseQRankSum=0.173;DP=27;Dels=0.0;FS=9.061;HaplotypeScore=0.0;MLEAC=1;MLEAF=0.5;MQ=42.0;MQ0=0;MQRankSum=0.025;QD=10.99;ReadPosRankSum=-0.321	GT:AD:DP:GQ:PL	0/1:16,11:27:99:325,0,564
chrVII	254442	.	G	A	668.77	PASS	AC=1;AF=0.5;AN=2;BaseQRankSum=1.531;DP=39;Dels=0.0;FS=4.646;HaplotypeScore=0.0;MLEAC=1;MLEAF=0.5;MQ=42.0;MQ0=0;MQRankSum=-0.407;QD=17.15;ReadPosRankSum=-1.784	GT:AD:DP:GQ:PL	0/1:19,20:39:99:697,0,604
chrVII	254603	.	C	T	382.77	PASS	AC=1;AF=0.5;AN=2;BaseQRankSum=-0.283;DP=27;Dels=0.0;FS=0.0;HaplotypeScore=0.0;MLEAC=1;MLEAF=0.5;MQ=41.14;MQ0=1;MQRankSum=0.694;QD=14.18;ReadPosRankSum=0.643	GT:AD:DP:GQ:PL	0/1:15,12:27:99:411,0,494
chrVII	255436	.	C	T	132.77	PASS	AC=1;AF=0.5;AN=2;BaseQRankSum=0.754;DP=18;Dels=0.0;FS=0.0;HaplotypeScore=0.0;MLEAC=1;MLEAF=0.5;MQ=40.82;MQ0=1;MQRankSum=0.251;QD=7.38;ReadPosRankSum=-2.261	GT:AD:DP:GQ:PL	0/1:11,7:18:99:161,0,348
chrVII	257486	.	G	A	164.77	PASS	AC=1;AF=0.5;AN=2;BaseQRankSum=1.733;DP=18;Dels=0.0;FS=16.634;HaplotypeScore=0.0;MLEAC=1;MLEAF=0.5;MQ=42.0;MQ0=0;MQRankSum=-0.89;QD=9.15;ReadPosRankSum=1.077	GT:AD:DP:GQ:PL	0/1:12,6:18:99:193,0,434
chrVII	261255	.	G	A	537.77	PASS	AC=1;AF=0.5;AN=2;BaseQRankSum=-0.68;DP=29;Dels=0.0;FS=10.328;HaplotypeScore=0.0;MLEAC=1;MLEAF=0.5;MQ=42.0;MQ0=0;MQRankSum=0.11;QD=18.54;ReadPosRankSum=-0.417	GT:AD:DP:GQ:PL	0/1:13,16:29:99:566,0,455
chrVII	267908	.	G	A	1948.77	PASS	AC=1;AF=0.5;AN=2;BaseQRankSum=1.302;DP=128;Dels=0.0;FS=4.326;HaplotypeScore=0.0;MLEAC=1;MLEAF=0.5;MQ=42.0;MQ0=0;MQRankSum=-0.048;QD=15.22;ReadPosRankSum=0.363	GT:AD:DP:GQ:PL	0/1:67,61:128:99:1977,0,2239
chrVII	272338	.	C	T	1636.77	PASS	AC=1;AF=0.5;AN=2;BaseQRankSum=1.012;DP=100;Dels=0.0;FS=0.0;HaplotypeScore=5.9104;MLEAC=1;MLEAF=0.5;MQ=41.83;MQ0=0;MQRankSum=0.739;QD=16.37;ReadPosRankSum=0.011	GT:AD:DP:GQ:PL	0/1:51,48:100:99:1665,0,1641
chrVII	274562	.	G	A	1614.77	PASS	AC=1;AF=0.5;AN=2;BaseQRankSum=-0.927;DP=104;Dels=0.0;FS=5.216;HaplotypeScore=0.9867;MLEAC=1;MLEAF=0.5;MQ=41.86;MQ0=0;MQRankSum=0.777;QD=15.53;ReadPosRankSum=1.272	GT:AD:DP:GQ:PL	0/1:54,50:104:99:1643,0,1857
chrVII	277479	.	C	T	2082.77	PASS	AC=1;AF=0.5;AN=2;BaseQRankSum=2.226;DP=113;Dels=0.0;FS=2.486;HaplotypeScore=0.734;MLEAC=1;MLEAF=0.5;MQ=41.74;MQ0=0;MQRankSum=0.325;QD=18.43;ReadPosRankSum=0.009	GT:AD:DP:GQ:PL	0/1:52,61:113:99:2111,0,1721
chrVII	277496	.	C	T	1974.77	PASS	AC=1;AF=0.5;AN=2;BaseQRankSum=-1.54;DP=128;Dels=0.0;FS=0.0;HaplotypeScore=3.9733;MLEAC=1;MLEAF=0.5;MQ=41.88;MQ0=0;MQRankSum=0.867;QD=15.43;ReadPosRankSum=0.79	GT:AD:DP:GQ:PL	0/1:68,60:128:99:2003,0,2302
chrVII	326699	.	C	T	281.77	PASS	AC=1;AF=0.5;AN=2;BaseQRankSum=1.943;DP=18;Dels=0.0;FS=0.0;HaplotypeScore=0.9665;MLEAC=1;MLEAF=0.5;MQ=42.0;MQ0=0;MQRankSum=0.706;QD=15.65;ReadPosRankSum=0.265	GT:AD:DP:GQ:PL	0/1:9,9:18:99:310,0,294
chrVII	354750	.	G	A	151.77	PASS	AC=1;AF=0.5;AN=2;BaseQRankSum=1.307;DP=9;Dels=0.0;FS=0.0;HaplotypeScore=0.0;MLEAC=1;MLEAF=0.5;MQ=42.0;MQ0=0;MQRankSum=0.361;QD=16.86;ReadPosRankSum=-0.361	GT:AD:DP:GQ:PL	0/1:4,5:9:99:180,0,135
chrVII	366041	.	C	T	173.77	PASS	AC=1;AF=0.5;AN=2;BaseQRankSum=-0.78;DP=14;Dels=0.0;FS=0.0;HaplotypeScore=0.0;MLEAC=1;MLEAF=0.5;MQ=42.0;MQ0=0;MQRankSum=-0.201;QD=12.41;ReadPosRankSum=0.91	GT:AD:DP:GQ:PL	0/1:7,7:14:99:202,0,248
chrVII	366523	.	G	A	200.77	PASS	AC=1;AF=0.5;AN=2;BaseQRankSum=-0.296;DP=19;Dels=0.0;FS=4.867;HaplotypeScore=0.0;MLEAC=1;MLEAF=0.5;MQ=41.25;MQ0=0;MQRankSum=1.31;QD=10.57;ReadPosRankSum=-0.127	GT:AD:DP:GQ:PL	0/1:12,7:19:99:229,0,416
chrVII	366674	.	G	A	344.78	PASS	AC=2;AF=1.0;AN=2;BaseQRankSum=1.393;DP=10;Dels=0.0;FS=0.0;HaplotypeScore=0.0;MLEAC=2;MLEAF=1.0;MQ=42.0;MQ0=0;MQRankSum=-1.044;QD=34.48;ReadPosRankSum=-0.348	GT:AD:DP:GQ:PL	1/1:1,9:10:27:373,27,0
chrVII	377306	.	G	A	358.77	PASS	AC=1;AF=0.5;AN=2;BaseQRankSum=-1.087;DP=18;Dels=0.0;FS=2.003;HaplotypeScore=0.0;MLEAC=1;MLEAF=0.5;MQ=42.0;MQ0=0;MQRankSum=-0.725;QD=19.93;ReadPosRankSum=0.996	GT:AD:DP:GQ:PL	0/1:7,11:18:99:387,0,237
chrVII	377377	.	G	A	293.77	PASS	AC=1;AF=0.5;AN=2;BaseQRankSum=0.625;DP=17;Dels=0.0;FS=8.141;HaplotypeScore=0.0;MLEAC=1;MLEAF=0.5;MQ=42.0;MQ0=0;MQRankSum=-1.01;QD=17.28;ReadPosRankSum=0.818	GT:AD:DP:GQ:PL	0/1:8,9:17:99:322,0,277
chrVII	381868	.	C	T	257.77	PASS	AC=1;AF=0.5;AN=2;BaseQRankSum=1.625;DP=14;Dels=0.0;FS=5.219;HaplotypeScore=0.0;MLEAC=1;MLEAF=0.5;MQ=42.0;MQ0=0;MQRankSum=-1.222;QD=18.41;ReadPosRankSum=-0.627	GT:AD:DP:GQ:PL	0/1:6,8:14:99:286,0,195
chrVII	381869	.	C	T	258.77	PASS	AC=1;AF=0.5;AN=2;BaseQRankSum=1.468;DP=14;Dels=0.0;FS=5.219;HaplotypeScore=0.0;MLEAC=1;MLEAF=0.5;MQ=42.0;MQ0=0;MQRankSum=-0.965;QD=18.48;ReadPosRankSum=-0.627	GT:AD:DP:GQ:PL	0/1:6,8:14:99:287,0,196
chrVII	393887	.	G	A	438.77	PASS	AC=1;AF=0.5;AN=2;BaseQRankSum=-1.342;DP=19;Dels=0.0;FS=0.0;HaplotypeScore=0.0;MLEAC=1;MLEAF=0.5;MQ=42.0;MQ0=0;MQRankSum=-0.139;QD=23.09;ReadPosRankSum=0.972	GT:AD:DP:GQ:PL	0/1:5,14:19:99:467,0,153
chrVII	396758	.	C	T	367.77	PASS	AC=1;AF=0.5;AN=2;BaseQRankSum=1.457;DP=17;Dels=0.0;FS=0.0;HaplotypeScore=0.0;MLEAC=1;MLEAF=0.5;MQ=42.0;MQ0=0;MQRankSum=0.553;QD=21.63;ReadPosRankSum=-0.553	GT:AD:DP:GQ:PL	0/1:6,11:17:99:396,0,193
chrVII	401378	.	C	T	288.77	PASS	AC=1;AF=0.5;AN=2;BaseQRankSum=1.429;DP=20;Dels=0.0;FS=2.017;HaplotypeScore=0.0;MLEAC=1;MLEAF=0.5;MQ=40.94;MQ0=1;MQRankSum=-0.204;QD=14.44;ReadPosRankSum=0.776	GT:AD:DP:GQ:PL	0/1:11,9:20:99:317,0,355
chrVII	411492	.	C	T	148.77	PASS	AC=1;AF=0.5;AN=2;BaseQRankSum=-0.195;DP=21;Dels=0.0;FS=4.419;HaplotypeScore=2.9997;MLEAC=1;MLEAF=0.5;MQ=42.0;MQ0=0;MQRankSum=-0.428;QD=7.08;ReadPosRankSum=-0.272	GT:AD:DP:GQ:PL	0/1:15,6:21:99:177,0,499
chrVII	439029	.	C	T	201.77	PASS	AC=1;AF=0.5;AN=2;BaseQRankSum=-1.331;DP=15;Dels=0.0;FS=5.021;HaplotypeScore=0.0;MLEAC=1;MLEAF=0.5;MQ=42.0;MQ0=0;MQRankSum=1.215;QD=13.45;ReadPosRankSum=-0.405	GT:AD:DP:GQ:PL	0/1:8,7:15:99:230,0,288
chrVII	439815	.	C	T	282.77	PASS	AC=1;AF=0.5;AN=2;BaseQRankSum=-0.449;DP=19;Dels=0.0;FS=4.32;HaplotypeScore=0.0;MLEAC=1;MLEAF=0.5;MQ=42.0;MQ0=0;MQRankSum=-0.041;QD=14.88;ReadPosRankSum=-1.021	GT:AD:DP:GQ:PL	0/1:10,9:19:99:311,0,323
chrVII	439961	.	G	A	587.77	PASS	AC=2;AF=1.0;AN=2;DP=15;Dels=0.0;FS=0.0;HaplotypeScore=0.0;MLEAC=2;MLEAF=1.0;MQ=42.0;MQ0=0;QD=30.7	GT:AD:DP:GQ:PL	1/1:0,15:15:45:616,45,0
chrVII	440229	.	G	A	178.77	PASS	AC=1;AF=0.5;AN=2;BaseQRankSum=-0.467;DP=12;Dels=0.0;FS=2.463;HaplotypeScore=0.0;MLEAC=1;MLEAF=0.5;MQ=42.0;MQ0=0;MQRankSum=-0.259;QD=14.9;ReadPosRankSum=0.779	GT:AD:DP:GQ:PL	0/1:6,6:12:99:207,0,210
chrVII	446207	.	C	T	476.77	PASS	AC=1;AF=0.5;AN=2;BaseQRankSum=-1.2;DP=24;Dels=0.0;FS=11.02;HaplotypeScore=0.0;MLEAC=1;MLEAF=0.5;MQ=42.0;MQ0=0;MQRankSum=0.615;QD=19.87;ReadPosRankSum=-0.732	GT:AD:DP:GQ:PL	0/1:10,14:24:99:505,0,346
chrVII	449265	.	C	T	298.77	PASS	AC=1;AF=0.5;AN=2;BaseQRankSum=-0.912;DP=20;Dels=0.0;FS=33.331;HaplotypeScore=0.734;MLEAC=1;MLEAF=0.5;MQ=42.0;MQ0=0;MQRankSum=1.14;QD=14.94;ReadPosRankSum=2.203	GT:AD:DP:GQ:PL	0/1:9,11:20:99:327,0,271
chrVII	455715	.	C	T	215.77	PASS	AC=1;AF=0.5;AN=2;BaseQRankSum=0.101;DP=13;Dels=0.0;FS=0.0;HaplotypeScore=0.0;MLEAC=1;MLEAF=0.5;MQ=42.0;MQ0=0;MQRankSum=-0.312;QD=16.6;ReadPosRankSum=-0.377	GT:AD:DP:GQ:PL	0/1:6,7:13:99:244,0,189
chrVII	458288	.	G	A	297.77	PASS	AC=1;AF=0.5;AN=2;BaseQRankSum=0.263;DP=24;Dels=0.0;FS=0.0;HaplotypeScore=0.0;MLEAC=1;MLEAF=0.5;MQ=42.0;MQ0=0;MQRankSum=-0.381;QD=12.41;ReadPosRankSum=-1.903	GT:AD:DP:GQ:PL	0/1:14,10:24:99:326,0,484
chrVII	468524	.	C	T	341.77	PASS	AC=1;AF=0.5;AN=2;BaseQRankSum=-0.778;DP=14;Dels=0.0;FS=7.549;HaplotypeScore=0.0;MLEAC=1;MLEAF=0.5;MQ=42.0;MQ0=0;MQRankSum=0.212;QD=24.41;ReadPosRankSum=0.495	GT:AD:DP:GQ:PL	0/1:4,10:14:99:370,0,123
chrVII	469091	.	G	A	229.77	PASS	AC=1;AF=0.5;AN=2;BaseQRankSum=1.386;DP=10;Dels=0.0;FS=7.368;HaplotypeScore=0.0;MLEAC=1;MLEAF=0.5;MQ=42.0;MQ0=0;MQRankSum=0.296;QD=22.98;ReadPosRankSum=0.731	GT:AD:DP:GQ:PL	0/1:3,7:10:89:258,0,89
chrVII	475445	.	G	A	240.77	PASS	AC=1;AF=0.5;AN=2;BaseQRankSum=-2.266;DP=18;Dels=0.0;FS=2.162;HaplotypeScore=0.0;MLEAC=1;MLEAF=0.5;MQ=42.0;MQ0=0;MQRankSum=0.489;QD=13.38;ReadPosRankSum=-0.311	GT:AD:DP:GQ:PL	0/1:10,8:18:99:269,0,358
chrVII	476063	.	G	A	259.77	PASS	AC=1;AF=0.5;AN=2;BaseQRankSum=-1.134;DP=12;Dels=0.0;FS=0.0;HaplotypeScore=0.0;MLEAC=1;MLEAF=0.5;MQ=42.0;MQ0=0;MQRankSum=0.536;QD=21.65;ReadPosRankSum=-0.6	GT:AD:DP:GQ:PL	0/1:4,8:12:99:288,0,129
chrVII	478721	.	G	A	198.77	PASS	AC=1;AF=0.5;AN=2;BaseQRankSum=-0.405;DP=15;Dels=0.0;FS=0.0;HaplotypeScore=0.0;MLEAC=1;MLEAF=0.5;MQ=41.01;MQ0=0;MQRankSum=-2.025;QD=13.25;ReadPosRankSum=-0.405	GT:AD:DP:GQ:PL	0/1:8,7:15:99:227,0,245
chrVII	478807	.	G	A	257.77	PASS	AC=1;AF=0.5;AN=2;BaseQRankSum=0.6;DP=12;Dels=0.0;FS=2.632;HaplotypeScore=0.0;MLEAC=1;MLEAF=0.5;MQ=42.0;MQ0=0;MQRankSum=-0.289;QD=21.48;ReadPosRankSum=0.825	GT:AD:DP:GQ:PL	0/1:4,8:12:99:286,0,117
chrVII	500062	.	G	A	135.77	PASS	AC=1;AF=0.5;AN=2;BaseQRankSum=-1.03;DP=16;Dels=0.0;FS=1.987;HaplotypeScore=0.0;MLEAC=1;MLEAF=0.5;MQ=42.0;MQ0=0;MQRankSum=0.38;QD=8.49;ReadPosRankSum=-0.488	GT:AD:DP:GQ:PL	0/1:10,6:16:99:164,0,365
chrVII	504634	.	C	T	146.77	PASS	AC=1;AF=0.5;AN=2;BaseQRankSum=-0.851;DP=10;Dels=0.0;FS=0.0;HaplotypeScore=0.0;MLEAC=1;MLEAF=0.5;MQ=41.8;MQ0=0;MQRankSum=0.47;QD=14.68;ReadPosRankSum=-1.453	GT:AD:DP:GQ:PL	0/1:5,5:10:99:175,0,178
chrVII	516655	.	C	T	112.77	PASS	AC=1;AF=0.5;AN=2;BaseQRankSum=-0.55;DP=7;Dels=0.0;FS=3.136;HaplotypeScore=0.0;MLEAC=1;MLEAF=0.5;MQ=42.0;MQ0=0;MQRankSum=0.0;QD=16.11;ReadPosRankSum=1.754	GT:AD:DP:GQ:PL	0/1:3,4:7:99:141,0,101
chrVII	521137	.	C	T	145.77	PASS	AC=1;AF=0.5;AN=2;BaseQRankSum=0.47;DP=10;Dels=0.0;FS=7.782;HaplotypeScore=0.0;MLEAC=1;MLEAF=0.5;MQ=42.0;MQ0=0;MQRankSum=0.336;QD=14.58;ReadPosRankSum=0.47	GT:AD:DP:GQ:PL	0/1:5,5:10:99:174,0,175
chrVII	522768	.	G	A	180.77	PASS	AC=1;AF=0.5;AN=2;BaseQRankSum=-0.887;DP=19;Dels=0.0;FS=0.0;HaplotypeScore=0.0;MLEAC=1;MLEAF=0.5;MQ=40.42;MQ0=0;MQRankSum=0.465;QD=9.51;ReadPosRankSum=-0.127	GT:AD:DP:GQ:PL	0/1:12,7:19:99:209,0,402
chrVII	528861	.	C	T	213.77	PASS	AC=1;AF=0.5;AN=2;BaseQRankSum=0.312;DP=13;Dels=0.0;FS=7.16;HaplotypeScore=0.0;MLEAC=1;MLEAF=0.5;MQ=42.0;MQ0=0;MQRankSum=-0.66;QD=16.44;ReadPosRankSum=-0.811	GT:AD:DP:GQ:PL	0/1:6,7:13:99:242,0,206
chrVII	531681	.	C	T	103.77	PASS	AC=1;AF=0.5;AN=2;BaseQRankSum=1.638;DP=8;Dels=0.0;FS=0.0;HaplotypeScore=0.0;MLEAC=1;MLEAF=0.5;MQ=42.0;MQ0=0;MQRankSum=-0.421;QD=12.97;ReadPosRankSum=0.922	GT:AD:DP:GQ:PL	0/1:4,4:8:99:132,0,129
chrVII	534830	.	C	T	434.77	PASS	AC=1;AF=0.5;AN=2;BaseQRankSum=0.589;DP=24;Dels=0.0;FS=1.674;HaplotypeScore=0.0;MLEAC=1;MLEAF=0.5;MQ=41.12;MQ0=1;MQRankSum=-0.961;QD=18.12;ReadPosRankSum=1.147	GT:AD:DP:GQ:PL	0/1:11,13:24:99:463,0,337
chrVII	560559	.	G	A	168.77	PASS	AC=1;AF=0.5;AN=2;BaseQRankSum=-0.194;DP=14;Dels=0.0;FS=0.0;HaplotypeScore=0.0;MLEAC=1;MLEAF=0.5;MQ=42.0;MQ0=0;MQRankSum=0.71;QD=12.05;ReadPosRankSum=-1.226	GT:AD:DP:GQ:PL	0/1:8,6:14:99:197,0,286
chrVII	581629	.	G	A	289.77	PASS	AC=1;AF=0.5;AN=2;BaseQRankSum=1.236;DP=18;Dels=0.0;FS=0.0;HaplotypeScore=0.0;MLEAC=1;MLEAF=0.5;MQ=42.0;MQ0=0;MQRankSum=0.883;QD=16.1;ReadPosRankSum=0.795	GT:AD:DP:GQ:PL	0/1:9,9:18:99:318,0,278
chrVII	582610	.	G	A	115.77	PASS	AC=1;AF=0.5;AN=2;BaseQRankSum=0.922;DP=8;Dels=0.0;FS=0.0;HaplotypeScore=0.0;MLEAC=1;MLEAF=0.5;MQ=42.0;MQ0=0;MQRankSum=0.421;QD=14.47;ReadPosRankSum=0.922	GT:AD:DP:GQ:PL	0/1:4,4:8:99:144,0,136
chrVII	584478	.	G	A	354.77	PASS	AC=1;AF=0.5;AN=2;BaseQRankSum=1.373;DP=21;Dels=0.0;FS=4.036;HaplotypeScore=0.9947;MLEAC=1;MLEAF=0.5;MQ=41.32;MQ0=0;MQRankSum=-0.317;QD=16.89;ReadPosRankSum=-0.669	GT:AD:DP:GQ:PL	0/1:10,11:21:99:383,0,321
chrVII	587647	.	C	T	487.77	PASS	AC=1;AF=0.5;AN=2;BaseQRankSum=1.065;DP=19;Dels=0.0;FS=13.512;HaplotypeScore=0.0;MLEAC=1;MLEAF=0.5;MQ=42.0;MQ0=0;MQRankSum=-0.694;QD=25.67;ReadPosRankSum=1.157	GT:AD:DP:GQ:PL	0/1:5,14:19:99:516,0,139
chrVII	590978	.	C	T	227.77	PASS	AC=1;AF=0.5;AN=2;BaseQRankSum=-0.696;DP=13;Dels=0.0;FS=0.0;HaplotypeScore=0.0;MLEAC=1;MLEAF=0.5;MQ=42.0;MQ0=0;MQRankSum=0.271;QD=17.52;ReadPosRankSum=-0.271	GT:AD:DP:GQ:PL	0/1:5,8:13:99:256,0,173
chrVII	591145	.	C	T	241.77	PASS	AC=1;AF=0.5;AN=2;BaseQRankSum=-1.418;DP=16;Dels=0.0;FS=1.822;HaplotypeScore=0.0;MLEAC=1;MLEAF=0.5;MQ=42.0;MQ0=0;MQRankSum=-0.998;QD=15.11;ReadPosRankSum=-0.998	GT:AD:DP:GQ:PL	0/1:8,8:16:99:270,0,280
chrVII	599325	.	C	T	395.77	PASS	AC=1;AF=0.5;AN=2;BaseQRankSum=1.106;DP=26;Dels=0.0;FS=0.0;HaplotypeScore=0.0;MLEAC=1;MLEAF=0.5;MQ=42.0;MQ0=0;MQRankSum=0.591;QD=15.22;ReadPosRankSum=-1.517	GT:AD:DP:GQ:PL	0/1:14,12:26:99:424,0,498
chrVII	609366	.	C	T	291.77	PASS	AC=1;AF=0.5;AN=2;BaseQRankSum=0.204;DP=19;Dels=0.0;FS=0.0;HaplotypeScore=0.0;MLEAC=1;MLEAF=0.5;MQ=42.0;MQ0=0;MQRankSum=0.204;QD=15.36;ReadPosRankSum=0.041	GT:AD:DP:GQ:PL	0/1:9,10:19:99:320,0,295
chrVII	609419	.	C	T	339.77	PASS	AC=1;AF=0.5;AN=2;BaseQRankSum=-1.444;DP=20;Dels=0.0;FS=0.0;HaplotypeScore=0.0;MLEAC=1;MLEAF=0.5;MQ=42.0;MQ0=0;MQRankSum=1.899;QD=16.99;ReadPosRankSum=-0.76	GT:AD:DP:GQ:PL	0/1:9,11:20:99:368,0,267
chrVII	634226	.	C	T	326.77	PASS	AC=1;AF=0.5;AN=2;BaseQRankSum=-0.367;DP=19;Dels=0.0;FS=0.0;HaplotypeScore=0.0;MLEAC=1;MLEAF=0.5;MQ=41.9;MQ0=0;MQRankSum=-0.531;QD=17.2;ReadPosRankSum=-0.286	GT:AD:DP:GQ:PL	0/1:9,10:19:99:355,0,309
chrVII	635673	.	C	T	298.77	PASS	AC=1;AF=0.5;AN=2;BaseQRankSum=-0.177;DP=15;Dels=0.0;FS=0.0;HaplotypeScore=0.0;MLEAC=1;MLEAF=0.5;MQ=42.0;MQ0=0;MQRankSum=0.766;QD=19.92;ReadPosRankSum=-0.53	GT:AD:DP:GQ:PL	0/1:6,9:15:99:327,0,206
chrVII	641535	.	C	T	327.77	PASS	AC=1;AF=0.5;AN=2;BaseQRankSum=-0.306;DP=15;Dels=0.0;FS=11.139;HaplotypeScore=0.0;MLEAC=1;MLEAF=0.5;MQ=42.0;MQ0=0;MQRankSum=-1.164;QD=21.85;ReadPosRankSum=0.184	GT:AD:DP:GQ:PL	0/1:5,10:15:99:356,0,159
chrVII	647593	.	C	T	328.77	PASS	AC=1;AF=0.5;AN=2;BaseQRankSum=-0.099;DP=22;Dels=0.0;FS=6.373;HaplotypeScore=0.0;MLEAC=1;MLEAF=0.5;MQ=42.0;MQ0=0;MQRankSum=-0.231;QD=14.94;ReadPosRankSum=-0.033	GT:AD:DP:GQ:PL	0/1:12,10:22:99:357,0,401
chrVII	648982	.	C	T	257.77	PASS	AC=1;AF=0.5;AN=2;BaseQRankSum=0.529;DP=16;Dels=0.0;FS=0.0;HaplotypeScore=0.0;MLEAC=1;MLEAF=0.5;MQ=42.0;MQ0=0;MQRankSum=0.741;QD=16.11;ReadPosRankSum=-0.847	GT:AD:DP:GQ:PL	0/1:7,9:16:99:286,0,234
chrVII	653905	.	C	T	157.77	PASS	AC=1;AF=0.5;AN=2;BaseQRankSum=0.956;DP=8;Dels=0.0;FS=0.0;HaplotypeScore=0.0;MLEAC=1;MLEAF=0.5;MQ=41.76;MQ0=0;MQRankSum=-1.221;QD=19.72;ReadPosRankSum=-1.92	GT:AD:DP:GQ:PL	0/1:3,5:8:99:186,0,102
chrVII	653908	.	C	T	151.77	PASS	AC=1;AF=0.5;AN=2;BaseQRankSum=-0.956;DP=8;Dels=0.0;FS=0.0;HaplotypeScore=0.0;MLEAC=1;MLEAF=0.5;MQ=41.76;MQ0=0;MQRankSum=-1.517;QD=18.97;ReadPosRankSum=-1.92	GT:AD:DP:GQ:PL	0/1:3,5:8:99:180,0,101
chrVII	668142	.	C	T	303.77	PASS	AC=1;AF=0.5;AN=2;BaseQRankSum=1.109;DP=12;Dels=0.0;FS=0.0;HaplotypeScore=0.0;MLEAC=1;MLEAF=0.5;MQ=42.0;MQ0=0;MQRankSum=-0.185;QD=25.31;ReadPosRankSum=0.74	GT:AD:DP:GQ:PL	0/1:3,9:12:83:332,0,83
chrVII	672209	.	C	T	251.77	PASS	AC=1;AF=0.5;AN=2;BaseQRankSum=1.208;DP=16;Dels=0.0;FS=2.447;HaplotypeScore=0.0;MLEAC=1;MLEAF=0.5;MQ=42.0;MQ0=0;MQRankSum=-1.418;QD=15.74;ReadPosRankSum=-0.368	GT:AD:DP:GQ:PL	0/1:8,8:16:99:280,0,271
chrVII	673614	.	G	A	220.77	PASS	AC=1;AF=0.5;AN=2;BaseQRankSum=0.91;DP=14;Dels=0.0;FS=8.436;HaplotypeScore=0.0;MLEAC=1;MLEAF=0.5;MQ=42.0;MQ0=0;MQRankSum=-0.201;QD=15.77;ReadPosRankSum=1.276	GT:AD:DP:GQ:PL	0/1:7,7:14:99:249,0,237
chrVII	676455	.	C	T	254.77	PASS	AC=1;AF=0.5;AN=2;BaseQRankSum=-1.107;DP=17;Dels=0.0;FS=0.0;HaplotypeScore=0.0;MLEAC=1;MLEAF=0.5;MQ=41.16;MQ0=0;MQRankSum=-0.144;QD=14.99;ReadPosRankSum=-0.625	GT:AD:DP:GQ:PL	0/1:8,9:17:99:283,0,264
chrVII	682440	.	C	T	106.77	PASS	AC=1;AF=0.5;AN=2;BaseQRankSum=-0.361;DP=9;Dels=0.0;FS=0.0;HaplotypeScore=0.0;MLEAC=1;MLEAF=0.5;MQ=42.0;MQ0=0;MQRankSum=-1.652;QD=11.86;ReadPosRankSum=-0.876	GT:AD:DP:GQ:PL	0/1:5,4:9:99:135,0,181
chrVII	689972	.	C	T	264.77	PASS	AC=1;AF=0.5;AN=2;BaseQRankSum=-1.059;DP=16;Dels=0.0;FS=2.115;HaplotypeScore=0.0;MLEAC=1;MLEAF=0.5;MQ=41.11;MQ0=0;MQRankSum=-0.423;QD=16.55;ReadPosRankSum=2.011	GT:AD:DP:GQ:PL	0/1:7,9:16:99:293,0,237
chrVII	689981	.	G	A	207.77	PASS	AC=1;AF=0.5;AN=2;BaseQRankSum=0.212;DP=16;Dels=0.0;FS=2.115;HaplotypeScore=0.0;MLEAC=1;MLEAF=0.5;MQ=41.11;MQ0=0;MQRankSum=-1.694;QD=12.99;ReadPosRankSum=-1.588	GT:AD:DP:GQ:PL	0/1:9,7:16:99:236,0,289
chrVII	694521	.	C	T	299.77	PASS	AC=1;AF=0.5;AN=2;BaseQRankSum=1.237;DP=15;Dels=0.0;FS=0.0;HaplotypeScore=0.0;MLEAC=1;MLEAF=0.5;MQ=42.0;MQ0=0;MQRankSum=0.295;QD=19.98;ReadPosRankSum=0.884	GT:AD:DP:GQ:PL	0/1:6,9:15:99:328,0,195
chrVII	699855	.	C	T	230.77	PASS	AC=1;AF=0.5;AN=2;BaseQRankSum=0.597;DP=11;Dels=0.0;FS=0.0;HaplotypeScore=0.0;MLEAC=1;MLEAF=0.5;MQ=42.0;MQ0=0;MQRankSum=0.278;QD=20.98;ReadPosRankSum=1.398	GT:AD:DP:GQ:PL	0/1:4,7:11:99:259,0,129
chrVII	724907	.	C	T	258.77	PASS	AC=1;AF=0.5;AN=2;BaseQRankSum=2.524;DP=13;Dels=0.0;FS=6.368;HaplotypeScore=0.0;MLEAC=1;MLEAF=0.5;MQ=42.0;MQ0=0;MQRankSum=0.533;QD=19.91;ReadPosRankSum=-0.212	GT:AD:DP:GQ:PL	0/1:5,8:13:99:287,0,139
chrVII	725751	.	C	T	182.77	PASS	AC=1;AF=0.5;AN=2;BaseQRankSum=-0.741;DP=10;Dels=0.0;FS=2.43;HaplotypeScore=0.0;MLEAC=1;MLEAF=0.5;MQ=42.0;MQ0=0;MQRankSum=0.365;QD=18.28;ReadPosRankSum=1.133	GT:AD:DP:GQ:PL	0/1:4,6:10:99:211,0,134
chrVII	726930	.	C	T	169.77	PASS	AC=1;AF=0.5;AN=2;BaseQRankSum=0.251;DP=18;Dels=0.0;FS=2.336;HaplotypeScore=0.0;MLEAC=1;MLEAF=0.5;MQ=40.7;MQ0=1;MQRankSum=0.653;QD=9.43;ReadPosRankSum=-1.055	GT:AD:DP:GQ:PL	0/1:11,7:18:99:198,0,396
chrVII	733825	.	C	T	238.77	PASS	AC=1;AF=0.5;AN=2;BaseQRankSum=-0.965;DP=14;Dels=0.0;FS=2.688;HaplotypeScore=0.0;MLEAC=1;MLEAF=0.5;MQ=42.0;MQ0=0;MQRankSum=2.475;QD=17.05;ReadPosRankSum=0.965	GT:AD:DP:GQ:PL	0/1:6,8:14:99:267,0,204
chrVII	740182	.	G	A	213.77	PASS	AC=1;AF=0.5;AN=2;BaseQRankSum=0.678;DP=11;Dels=0.0;FS=0.0;HaplotypeScore=0.0;MLEAC=1;MLEAF=0.5;MQ=42.0;MQ0=0;MQRankSum=0.0;QD=19.43;ReadPosRankSum=-0.678	GT:AD:DP:GQ:PL	0/1:4,7:11:99:242,0,126
chrVII	754120	.	G	A	263.77	PASS	AC=1;AF=0.5;AN=2;BaseQRankSum=-1.157;DP=13;Dels=0.0;FS=0.0;HaplotypeScore=0.0;MLEAC=1;MLEAF=0.5;MQ=42.0;MQ0=0;MQRankSum=1.312;QD=20.29;ReadPosRankSum=1.157	GT:AD:DP:GQ:PL	0/1:4,9:13:99:292,0,131
chrVII	756493	.	G	A	142.77	PASS	AC=1;AF=0.5;AN=2;BaseQRankSum=0.159;DP=25;Dels=0.0;FS=0.0;HaplotypeScore=0.0;MLEAC=1;MLEAF=0.5;MQ=42.0;MQ0=0;MQRankSum=-0.414;QD=5.71;ReadPosRankSum=-0.414	GT:AD:DP:GQ:PL	0/1:19,6:25:99:171,0,688
chrVII	758475	.	G	A	137.77	PASS	AC=1;AF=0.5;AN=2;BaseQRankSum=0.059;DP=15;Dels=0.0;FS=0.0;HaplotypeScore=0.0;MLEAC=1;MLEAF=0.5;MQ=42.0;MQ0=0;MQRankSum=-1.591;QD=9.18;ReadPosRankSum=-0.412	GT:AD:DP:GQ:PL	0/1:9,6:15:99:166,0,327
chrVII	763166	.	C	T	285.77	PASS	AC=1;AF=0.5;AN=2;BaseQRankSum=0.177;DP=15;Dels=0.0;FS=0.0;HaplotypeScore=0.0;MLEAC=1;MLEAF=0.5;MQ=42.0;MQ0=0;MQRankSum=-1.591;QD=19.05;ReadPosRankSum=1.12	GT:AD:DP:GQ:PL	0/1:6,9:15:99:314,0,197
chrVII	770500	.	G	A	231.77	PASS	AC=1;AF=0.5;AN=2;BaseQRankSum=-0.965;DP=14;Dels=0.0;FS=3.256;HaplotypeScore=0.0;MLEAC=1;MLEAF=0.5;MQ=41.86;MQ0=0;MQRankSum=-0.193;QD=16.55;ReadPosRankSum=0.225	GT:AD:DP:GQ:PL	0/1:6,8:14:99:260,0,201
chrVII	772060	.	C	T	533.77	PASS	AC=1;AF=0.5;AN=2;BaseQRankSum=1.35;DP=19;Dels=0.0;FS=35.884;HaplotypeScore=0.0;MLEAC=1;MLEAF=0.5;MQ=42.0;MQ0=0;MQRankSum=-0.75;QD=28.09;ReadPosRankSum=2.45	GT:AD:DP:GQ:PL	0/1:4,15:19:98:562,0,98
chrVII	781714	.	C	T	224.84	PASS	AC=2;AF=1.0;AN=2;DP=6;Dels=0.0;FS=0.0;HaplotypeScore=0.0;MLEAC=2;MLEAF=1.0;MQ=42.0;MQ0=0;QD=26.79	GT:AD:DP:GQ:PL	1/1:0,6:6:18:253,18,0
chrVII	796438	.	C	T	377.77	PASS	AC=1;AF=0.5;AN=2;BaseQRankSum=0.299;DP=25;Dels=0.0;FS=1.721;HaplotypeScore=0.0;MLEAC=1;MLEAF=0.5;MQ=41.41;MQ0=0;MQRankSum=-0.571;QD=15.11;ReadPosRankSum=1.006	GT:AD:DP:GQ:PL	0/1:13,12:25:99:406,0,455
chrVII	796569	.	C	T	568.77	PASS	AC=1;AF=0.5;AN=2;BaseQRankSum=0.405;DP=47;Dels=0.0;FS=4.652;HaplotypeScore=0.0;MLEAC=1;MLEAF=0.5;MQ=41.69;MQ0=0;MQRankSum=3.337;QD=12.1;ReadPosRankSum=-0.449	GT:AD:DP:GQ:PL	0/1:29,18:47:99:597,0,1023
chrVII	798555	.	G	A	464.77	PASS	AC=1;AF=0.5;AN=2;BaseQRankSum=0.065;DP=29;Dels=0.0;FS=11.831;HaplotypeScore=0.0;MLEAC=1;MLEAF=0.5;MQ=41.51;MQ0=0;MQRankSum=-0.153;QD=16.03;ReadPosRankSum=0.109	GT:AD:DP:GQ:PL	0/1:14,15:29:99:493,0,470
chrVII	802218	.	C	T	751.77	PASS	AC=1;AF=0.5;AN=2;BaseQRankSum=0.791;DP=43;Dels=0.0;FS=1.279;HaplotypeScore=1.933;MLEAC=1;MLEAF=0.5;MQ=42.0;MQ0=0;MQRankSum=-0.767;QD=17.48;ReadPosRankSum=-0.767	GT:AD:DP:GQ:PL	0/1:20,23:43:99:780,0,684
chrVII	802308	.	C	T	401.77	PASS	AC=1;AF=0.5;AN=2;BaseQRankSum=0.956;DP=22;Dels=0.0;FS=0.0;HaplotypeScore=0.0;MLEAC=1;MLEAF=0.5;MQ=42.0;MQ0=0;MQRankSum=0.231;QD=18.26;ReadPosRankSum=-2.539	GT:AD:DP:GQ:PL	0/1:10,12:22:99:430,0,339
chrVII	810833	.	C	T	704.77	PASS	AC=1;AF=0.5;AN=2;BaseQRankSum=2.091;DP=44;Dels=0.0;FS=1.174;HaplotypeScore=0.0;MLEAC=1;MLEAF=0.5;MQ=42.0;MQ0=0;MQRankSum=-0.869;QD=16.02;ReadPosRankSum=1.269	GT:AD:DP:GQ:PL	0/1:23,21:44:99:733,0,753
chrVII	810851	.	C	T	704.77	PASS	AC=1;AF=0.5;AN=2;BaseQRankSum=-1.319;DP=40;Dels=0.0;FS=0.0;HaplotypeScore=0.0;MLEAC=1;MLEAF=0.5;MQ=42.0;MQ0=0;MQRankSum=-0.748;QD=17.62;ReadPosRankSum=-0.802	GT:AD:DP:GQ:PL	0/1:18,22:40:99:733,0,619
chrVII	823916	.	C	T	603.1	PASS	AC=2;AF=1.0;AN=2;BaseQRankSum=1.531;DP=17;Dels=0.0;FS=4.523;HaplotypeScore=0.0;MLEAC=2;MLEAF=1.0;MQ=42.0;MQ0=0;MQRankSum=0.51;QD=31.71;ReadPosRankSum=0.102	GT:AD:DP:GQ:PL	1/1:1,16:17:11:631,11,0
chrVII	823936	.	C	T	428.77	PASS	AC=1;AF=0.5;AN=2;BaseQRankSum=-0.091;DP=14;Dels=0.0;FS=0.0;HaplotypeScore=0.0;MLEAC=1;MLEAF=0.5;MQ=42.0;MQ0=0;MQRankSum=0.091;QD=30.63;ReadPosRankSum=-0.091	GT:AD:DP:GQ:PL	0/1:2,12:14:39:457,0,39
chrVII	825913	.	G	A	329.77	PASS	AC=1;AF=0.5;AN=2;BaseQRankSum=1.466;DP=18;Dels=0.0;FS=0.0;HaplotypeScore=0.0;MLEAC=1;MLEAF=0.5;MQ=42.0;MQ0=0;MQRankSum=1.111;QD=18.32;ReadPosRankSum=0.489	GT:AD:DP:GQ:PL	0/1:8,10:18:99:358,0,264
chrVII	827510	.	C	T	331.77	PASS	AC=1;AF=0.5;AN=2;BaseQRankSum=0.439;DP=17;Dels=0.0;FS=1.957;HaplotypeScore=0.0;MLEAC=1;MLEAF=0.5;MQ=42.0;MQ0=0;MQRankSum=-0.732;QD=19.52;ReadPosRankSum=0.342	GT:AD:DP:GQ:PL	0/1:7,10:17:99:360,0,238
chrVII	834458	.	G	A	750.77	PASS	AC=2;AF=1.0;AN=2;DP=20;Dels=0.0;FS=0.0;HaplotypeScore=0.0;MLEAC=2;MLEAF=1.0;MQ=42.0;MQ0=0;QD=29.03	GT:AD:DP:GQ:PL	1/1:0,20:20:60:779,60,0
chrVII	835905	.	C	T	154.77	PASS	AC=1;AF=0.5;AN=2;BaseQRankSum=0.361;DP=9;Dels=0.0;FS=0.0;HaplotypeScore=0.0;MLEAC=1;MLEAF=0.5;MQ=42.0;MQ0=0;MQRankSum=-0.361;QD=17.2;ReadPosRankSum=0.0	GT:AD:DP:GQ:PL	0/1:4,5:9:99:183,0,139
chrVII	842936	.	C	T	169.77	PASS	AC=1;AF=0.5;AN=2;BaseQRankSum=0.14;DP=18;Dels=0.0;FS=0.0;HaplotypeScore=0.0;MLEAC=1;MLEAF=0.5;MQ=42.0;MQ0=0;MQRankSum=-0.983;QD=9.43;ReadPosRankSum=0.421	GT:AD:DP:GQ:PL	0/1:12,6:18:99:198,0,392
chrVII	842937	.	C	T	207.77	PASS	AC=1;AF=0.5;AN=2;BaseQRankSum=0.887;DP=19;Dels=0.0;FS=0.0;HaplotypeScore=0.0;MLEAC=1;MLEAF=0.5;MQ=42.0;MQ0=0;MQRankSum=0.887;QD=10.94;ReadPosRankSum=-0.127	GT:AD:DP:GQ:PL	0/1:12,7:19:99:236,0,362
chrVII	843639	.	G	A	467.77	PASS	AC=1;AF=0.5;AN=2;BaseQRankSum=1.67;DP=25;Dels=0.0;FS=0.0;HaplotypeScore=0.0;MLEAC=1;MLEAF=0.5;MQ=42.0;MQ0=0;MQRankSum=-0.301;QD=18.71;ReadPosRankSum=1.232	GT:AD:DP:GQ:PL	0/1:11,14:25:99:496,0,355
chrVII	848147	.	C	T	285.77	PASS	AC=1;AF=0.5;AN=2;BaseQRankSum=0.847;DP=16;Dels=0.0;FS=12.041;HaplotypeScore=0.0;MLEAC=1;MLEAF=0.5;MQ=42.0;MQ0=0;MQRankSum=1.059;QD=17.86;ReadPosRankSum=1.482	GT:AD:DP:GQ:PL	0/1:7,9:16:99:314,0,229
chrVII	849580	.	G	A	100.77	PASS	AC=1;AF=0.5;AN=2;BaseQRankSum=0.536;DP=12;Dels=0.0;FS=0.0;HaplotypeScore=0.0;MLEAC=1;MLEAF=0.5;MQ=41.84;MQ0=0;MQRankSum=0.825;QD=8.4;ReadPosRankSum=-0.825	GT:AD:DP:GQ:PL	0/1:8,4:12:99:129,0,276
chrVII	850323	.	C	T	573.77	PASS	AC=1;AF=0.5;AN=2;BaseQRankSum=1.401;DP=26;Dels=0.0;FS=0.0;HaplotypeScore=0.0;MLEAC=1;MLEAF=0.5;MQ=42.0;MQ0=0;MQRankSum=-0.216;QD=22.07;ReadPosRankSum=0.647	GT:AD:DP:GQ:PL	0/1:9,17:26:99:602,0,266
chrVII	858646	.	G	A	379.77	PASS	AC=1;AF=0.5;AN=2;BaseQRankSum=2.402;DP=27;Dels=0.0;FS=4.869;HaplotypeScore=0.0;MLEAC=1;MLEAF=0.5;MQ=40.9;MQ0=0;MQRankSum=-0.461;QD=14.07;ReadPosRankSum=0.461	GT:AD:DP:GQ:PL	0/1:14,13:27:99:408,0,477
chrVII	859524	.	C	T	167.77	PASS	AC=1;AF=0.5;AN=2;BaseQRankSum=0.177;DP=15;Dels=0.0;FS=2.059;HaplotypeScore=0.0;MLEAC=1;MLEAF=0.5;MQ=42.0;MQ0=0;MQRankSum=-0.177;QD=11.18;ReadPosRankSum=1.237	GT:AD:DP:GQ:PL	0/1:9,6:15:99:196,0,312
chrVII	859561	.	C	T	222.77	PASS	AC=1;AF=0.5;AN=2;BaseQRankSum=0.135;DP=12;Dels=0.0;FS=0.0;HaplotypeScore=0.0;MLEAC=1;MLEAF=0.5;MQ=42.0;MQ0=0;MQRankSum=0.244;QD=18.56;ReadPosRankSum=0.529	GT:AD:DP:GQ:PL	0/1:5,7:12:99:251,0,171
chrVII	859742	.	G	A	170.77	PASS	AC=1;AF=0.5;AN=2;BaseQRankSum=-0.811;DP=13;Dels=0.0;FS=0.0;HaplotypeScore=0.0;MLEAC=1;MLEAF=0.5;MQ=42.0;MQ0=0;MQRankSum=-0.935;QD=13.14;ReadPosRankSum=0.101	GT:AD:DP:GQ:PL	0/1:7,6:13:99:199,0,251
chrVII	875328	.	C	T	335.77	PASS	AC=1;AF=0.5;AN=2;BaseQRankSum=0.755;DP=18;Dels=0.0;FS=2.003;HaplotypeScore=0.0;MLEAC=1;MLEAF=0.5;MQ=42.0;MQ0=0;MQRankSum=-1.466;QD=18.65;ReadPosRankSum=-0.133	GT:AD:DP:GQ:PL	0/1:8,10:18:99:364,0,240
chrVII	879896	.	C	T	182.77	PASS	AC=1;AF=0.5;AN=2;BaseQRankSum=0.549;DP=19;Dels=0.0;FS=14.211;HaplotypeScore=0.0;MLEAC=1;MLEAF=0.5;MQ=41.22;MQ0=0;MQRankSum=-0.127;QD=9.62;ReadPosRankSum=-0.549	GT:AD:DP:GQ:PL	0/1:12,7:19:99:211,0,429
chrVII	879961	.	C	T	329.77	PASS	AC=1;AF=0.5;AN=2;BaseQRankSum=1.385;DP=23;Dels=0.0;FS=0.0;HaplotypeScore=0.0;MLEAC=1;MLEAF=0.5;MQ=40.73;MQ0=0;MQRankSum=-0.215;QD=14.34;ReadPosRankSum=1.385	GT:AD:DP:GQ:PL	0/1:12,11:23:99:358,0,415
chrVII	886625	.	G	A	196.77	PASS	AC=1;AF=0.5;AN=2;BaseQRankSum=-0.272;DP=18;Dels=0.0;FS=0.0;HaplotypeScore=0.0;MLEAC=1;MLEAF=0.5;MQ=42.0;MQ0=0;MQRankSum=0.725;QD=10.93;ReadPosRankSum=-0.091	GT:AD:DP:GQ:PL	0/1:11,7:18:99:225,0,349
chrVII	894368	.	C	T	197.77	PASS	AC=1;AF=0.5;AN=2;BaseQRankSum=-1.025;DP=17;Dels=0.0;FS=0.0;HaplotypeScore=0.0;MLEAC=1;MLEAF=0.5;MQ=42.0;MQ0=0;MQRankSum=-0.439;QD=11.63;ReadPosRankSum=-0.146	GT:AD:DP:GQ:PL	0/1:10,7:17:99:226,0,355
chrVII	898613	.	G	A	292.77	PASS	AC=1;AF=0.5;AN=2;BaseQRankSum=-1.514;DP=21;Dels=0.0;FS=1.74;HaplotypeScore=0.0;MLEAC=1;MLEAF=0.5;MQ=42.0;MQ0=0;MQRankSum=-0.387;QD=13.94;ReadPosRankSum=0.246	GT:AD:DP:GQ:PL	0/1:11,10:21:99:321,0,382
chrVII	903563	.	C	T	337.77	PASS	AC=1;AF=0.5;AN=2;BaseQRankSum=-1.826;DP=12;Dels=0.0;FS=8.195;HaplotypeScore=0.0;MLEAC=1;MLEAF=0.5;MQ=42.0;MQ0=0;MQRankSum=0.752;QD=28.15;ReadPosRankSum=2.041	GT:AD:DP:GQ:PL	0/1:2,10:12:48:366,0,48
chrVII	904795	.	G	A	203.77	PASS	AC=1;AF=0.5;AN=2;BaseQRankSum=-2.372;DP=15;Dels=0.0;FS=2.081;HaplotypeScore=0.734;MLEAC=1;MLEAF=0.5;MQ=42.0;MQ0=0;MQRankSum=1.331;QD=13.58;ReadPosRankSum=-0.984	GT:AD:DP:GQ:PL	0/1:8,7:15:99:232,0,287
chrVII	906551	.	C	T	100.77	PASS	AC=1;AF=0.5;AN=2;BaseQRankSum=-1.746;DP=20;Dels=0.0;FS=14.88;HaplotypeScore=0.0;MLEAC=1;MLEAF=0.5;MQ=42.0;MQ0=0;MQRankSum=0.96;QD=5.04;ReadPosRankSum=-2.88	GT:AD:DP:GQ:PL	0/1:15,5:20:99:129,0,536
chrVII	908150	.	C	T	298.77	PASS	AC=1;AF=0.5;AN=2;BaseQRankSum=0.488;DP=16;Dels=0.0;FS=0.0;HaplotypeScore=0.0;MLEAC=1;MLEAF=0.5;MQ=42.0;MQ0=0;MQRankSum=2.766;QD=18.67;ReadPosRankSum=-0.597	GT:AD:DP:GQ:PL	0/1:6,10:16:99:327,0,203
chrVII	910864	.	C	T	301.77	PASS	AC=1;AF=0.5;AN=2;BaseQRankSum=0.925;DP=12;Dels=0.0;FS=13.424;HaplotypeScore=0.0;MLEAC=1;MLEAF=0.5;MQ=42.0;MQ0=0;MQRankSum=-0.37;QD=25.15;ReadPosRankSum=1.479	GT:AD:DP:GQ:PL	0/1:3,9:12:85:330,0,85
chrVII	913333	.	G	A	347.77	PASS	AC=1;AF=0.5;AN=2;BaseQRankSum=-1.032;DP=19;Dels=0.0;FS=1.808;HaplotypeScore=0.0;MLEAC=1;MLEAF=0.5;MQ=42.0;MQ0=0;MQRankSum=-0.867;QD=18.3;ReadPosRankSum=1.28	GT:AD:DP:GQ:PL	0/1:8,11:19:99:376,0,231
chrVII	958037	.	G	A	108.77	PASS	AC=1;AF=0.5;AN=2;BaseQRankSum=-0.466;DP=11;Dels=0.0;FS=2.43;HaplotypeScore=0.0;MLEAC=1;MLEAF=0.5;MQ=42.0;MQ0=0;MQRankSum=-0.387;QD=9.89;ReadPosRankSum=0.717	GT:AD:DP:GQ:PL	0/1:6,5:11:99:137,0,216
chrVII	969596	.	C	T	148.77	PASS	AC=1;AF=0.5;AN=2;BaseQRankSum=1.461;DP=12;Dels=0.0;FS=2.632;HaplotypeScore=0.0;MLEAC=1;MLEAF=0.5;MQ=42.0;MQ0=0;MQRankSum=-0.38;QD=12.4;ReadPosRankSum=-0.244	GT:AD:DP:GQ:PL	0/1:7,5:12:99:177,0,205
chrVII	971380	.	G	A	179.9	PASS	AC=2;AF=1.0;AN=2;DP=6;Dels=0.0;FS=0.0;HaplotypeScore=0.0;MLEAC=2;MLEAF=1.0;MQ=42.0;MQ0=0;QD=29.98	GT:AD:DP:GQ:PL	1/1:0,6:6:15:208,15,0
chrVII	977184	.	G	A	149.77	PASS	AC=1;AF=0.5;AN=2;BaseQRankSum=-0.876;DP=9;Dels=0.0;FS=0.0;HaplotypeScore=0.0;MLEAC=1;MLEAF=0.5;MQ=42.0;MQ0=0;MQRankSum=0.361;QD=16.64;ReadPosRankSum=-1.307	GT:AD:DP:GQ:PL	0/1:4,5:9:99:178,0,140
chrVII	978445	.	C	T	392.77	PASS	AC=1;AF=0.5;AN=2;BaseQRankSum=0.849;DP=26;Dels=0.0;FS=3.442;HaplotypeScore=0.0;MLEAC=1;MLEAF=0.5;MQ=41.92;MQ0=0;MQRankSum=-0.797;QD=15.11;ReadPosRankSum=-0.489	GT:AD:DP:GQ:PL	0/1:12,14:26:99:421,0,399
chrVII	985866	.	C	T	202.77	PASS	AC=1;AF=0.5;AN=2;BaseQRankSum=-0.689;DP=12;Dels=0.0;FS=0.0;HaplotypeScore=0.0;MLEAC=1;MLEAF=0.5;MQ=42.0;MQ0=0;MQRankSum=-1.309;QD=16.9;ReadPosRankSum=1.134	GT:AD:DP:GQ:PL	0/1:5,7:12:99:231,0,158
chrVII	992321	.	G	A	217.77	PASS	AC=1;AF=0.5;AN=2;BaseQRankSum=-0.053;DP=16;Dels=0.0;FS=1.931;HaplotypeScore=0.0;MLEAC=1;MLEAF=0.5;MQ=41.88;MQ0=0;MQRankSum=0.683;QD=13.61;ReadPosRankSum=0.683	GT:AD:DP:GQ:PL	0/1:8,8:16:99:246,0,280
chrVII	1002351	.	G	A	133.03	PASS	AC=2;AF=1.0;AN=2;DP=4;Dels=0.0;FS=0.0;HaplotypeScore=0.0;MLEAC=2;MLEAF=1.0;MQ=42.0;MQ0=0;QD=33.26	GT:AD:DP:GQ:PL	1/1:0,4:4:12:161,12,0
chrVII	1007133	.	C	T	150.77	PASS	AC=1;AF=0.5;AN=2;BaseQRankSum=2.148;DP=10;Dels=0.0;FS=0.0;HaplotypeScore=0.0;MLEAC=1;MLEAF=0.5;MQ=42.0;MQ0=0;MQRankSum=0.676;QD=15.08;ReadPosRankSum=0.336	GT:AD:DP:GQ:PL	0/1:5,5:10:99:179,0,167
chrVII	1009623	.	G	A	129.77	PASS	AC=1;AF=0.5;AN=2;BaseQRankSum=0.135;DP=12;Dels=0.0;FS=0.0;HaplotypeScore=0.0;MLEAC=1;MLEAF=0.5;MQ=42.0;MQ0=0;MQRankSum=-0.244;QD=10.81;ReadPosRankSum=-0.831	GT:AD:DP:GQ:PL	0/1:7,5:12:99:158,0,224
chrVII	1017213	.	C	T	339.77	PASS	AC=1;AF=0.5;AN=2;BaseQRankSum=1.021;DP=21;Dels=0.0;FS=0.0;HaplotypeScore=0.0;MLEAC=1;MLEAF=0.5;MQ=42.0;MQ0=0;MQRankSum=0.458;QD=16.18;ReadPosRankSum=0.246	GT:AD:DP:GQ:PL	0/1:10,11:21:99:368,0,312
chrVII	1019296	.	G	A	139.77	PASS	AC=1;AF=0.5;AN=2;BaseQRankSum=-0.38;DP=12;Dels=0.0;FS=2.533;HaplotypeScore=0.0;MLEAC=1;MLEAF=0.5;MQ=42.0;MQ0=0;MQRankSum=1.0;QD=11.65;ReadPosRankSum=-0.529	GT:AD:DP:GQ:PL	0/1:7,5:12:99:168,0,250
chrVII	1021916	.	C	T	224.77	PASS	AC=1;AF=0.5;AN=2;BaseQRankSum=0.382;DP=11;Dels=0.0;FS=0.0;HaplotypeScore=0.0;MLEAC=1;MLEAF=0.5;MQ=42.0;MQ0=0;MQRankSum=0.382;QD=20.43;ReadPosRankSum=1.931	GT:AD:DP:GQ:PL	0/1:3,8:11:86:253,0,86
chrVII	1062234	.	C	T	148.77	PASS	AC=1;AF=0.5;AN=2;BaseQRankSum=-0.876;DP=9;Dels=0.0;FS=2.808;HaplotypeScore=0.0;MLEAC=1;MLEAF=0.5;MQ=42.0;MQ0=0;MQRankSum=0.361;QD=16.53;ReadPosRankSum=-1.159	GT:AD:DP:GQ:PL	0/1:4,5:9:99:177,0,138
chrVII	1065096	.	C	T	296.77	PASS	AC=1;AF=0.5;AN=2;BaseQRankSum=-1.78;DP=17;Dels=0.0;FS=0.0;HaplotypeScore=0.0;MLEAC=1;MLEAF=0.5;MQ=42.0;MQ0=0;MQRankSum=1.299;QD=17.46;ReadPosRankSum=-0.337	GT:AD:DP:GQ:PL	0/1:8,9:17:99:325,0,250
chrVII	1065535	.	C	T	404.77	PASS	AC=1;AF=0.5;AN=2;BaseQRankSum=1.318;DP=17;Dels=0.0;FS=0.0;HaplotypeScore=0.0;MLEAC=1;MLEAF=0.5;MQ=41.16;MQ0=0;MQRankSum=0.369;QD=23.81;ReadPosRankSum=-1.001	GT:AD:DP:GQ:PL	0/1:5,12:17:99:433,0,133
chrVIII	9495	.	G	A	233.77	PASS	AC=1;AF=0.5;AN=2;BaseQRankSum=0.755;DP=18;Dels=0.0;FS=0.0;HaplotypeScore=0.0;MLEAC=1;MLEAF=0.5;MQ=41.18;MQ0=0;MQRankSum=0.311;QD=12.99;ReadPosRankSum=0.133	GT:AD:DP:GQ:PL	0/1:10,8:18:99:262,0,335
chrVIII	18676	.	G	A	176.77	PASS	AC=1;AF=0.5;AN=2;BaseQRankSum=0.583;DP=12;Dels=0.0;FS=0.0;HaplotypeScore=0.0;MLEAC=1;MLEAF=0.5;MQ=42.0;MQ0=0;MQRankSum=-0.779;QD=14.73;ReadPosRankSum=-0.259	GT:AD:DP:GQ:PL	0/1:6,6:12:99:205,0,200
chrVIII	18686	.	C	T	138.77	PASS	AC=1;AF=0.5;AN=2;BaseQRankSum=0.466;DP=11;Dels=0.0;FS=0.0;HaplotypeScore=0.0;MLEAC=1;MLEAF=0.5;MQ=42.0;MQ0=0;MQRankSum=-0.143;QD=12.62;ReadPosRankSum=-0.825	GT:AD:DP:GQ:PL	0/1:6,5:11:99:167,0,204
chrVIII	21355	.	G	A	116.77	PASS	AC=1;AF=0.5;AN=2;BaseQRankSum=0.55;DP=7;Dels=0.0;FS=3.68;HaplotypeScore=0.0;MLEAC=1;MLEAF=0.5;MQ=42.0;MQ0=0;MQRankSum=1.3;QD=16.68;ReadPosRankSum=0.55	GT:AD:DP:GQ:PL	0/1:3,4:7:99:145,0,102
chrVIII	34703	.	G	A	266.77	PASS	AC=1;AF=0.5;AN=2;BaseQRankSum=-0.884;DP=16;Dels=0.0;FS=8.675;HaplotypeScore=0.0;MLEAC=1;MLEAF=0.5;MQ=40.67;MQ0=1;MQRankSum=1.12;QD=16.67;ReadPosRankSum=0.412	GT:AD:DP:GQ:PL	0/1:7,9:16:99:295,0,196
chrVIII	38705	.	C	T	130.77	PASS	AC=1;AF=0.5;AN=2;BaseQRankSum=0.922;DP=7;Dels=0.0;FS=13.222;HaplotypeScore=0.0;MLEAC=1;MLEAF=0.5;MQ=41.72;MQ0=0;MQRankSum=0.922;QD=18.68;ReadPosRankSum=0.198	GT:AD:DP:GQ:PL	0/1:2,5:7:47:159,0,47
chrVIII	48034	.	C	T	101.77	PASS	AC=1;AF=0.5;AN=2;BaseQRankSum=-2.219;DP=9;Dels=0.0;FS=7.782;HaplotypeScore=0.0;MLEAC=1;MLEAF=0.5;MQ=42.0;MQ0=0;MQRankSum=-0.361;QD=11.31;ReadPosRankSum=-0.361	GT:AD:DP:GQ:PL	0/1:5,4:9:99:130,0,182
chrVIII	67564	.	C	T	119.77	PASS	AC=1;AF=0.5;AN=2;BaseQRankSum=1.38;DP=6;Dels=0.0;FS=0.0;HaplotypeScore=0.0;MLEAC=1;MLEAF=0.5;MQ=42.0;MQ0=0;MQRankSum=0.0;QD=19.96;ReadPosRankSum=1.38	GT:AD:DP:GQ:PL	0/1:2,4:6:57:148,0,57
chrVIII	76114	.	C	T	252.8	PASS	AC=2;AF=1.0;AN=2;DP=7;Dels=0.0;FS=0.0;HaplotypeScore=0.0;MLEAC=2;MLEAF=1.0;MQ=42.0;MQ0=0;QD=27.03	GT:AD:DP:GQ:PL	1/1:0,7:7:21:281,21,0
chrVIII	83283	.	C	T	285.77	PASS	AC=1;AF=0.5;AN=2;BaseQRankSum=1.323;DP=20;Dels=0.0;FS=1.871;HaplotypeScore=0.0;MLEAC=1;MLEAF=0.5;MQ=40.98;MQ0=0;MQRankSum=1.701;QD=14.29;ReadPosRankSum=2.23	GT:AD:DP:GQ:PL	0/1:10,10:20:99:314,0,337
chrVIII	104247	.	C	T	179.77	PASS	AC=1;AF=0.5;AN=2;BaseQRankSum=1.473;DP=16;Dels=0.0;FS=0.0;HaplotypeScore=0.0;MLEAC=1;MLEAF=0.5;MQ=40.67;MQ0=1;MQRankSum=1.12;QD=11.24;ReadPosRankSum=-0.884	GT:AD:DP:GQ:PL	0/1:10,6:16:99:208,0,314
chrVIII	106044	.	G	A	105.77	PASS	AC=1;AF=0.5;AN=2;BaseQRankSum=0.0;DP=9;Dels=0.0;FS=2.808;HaplotypeScore=0.0;MLEAC=1;MLEAF=0.5;MQ=42.0;MQ0=0;MQRankSum=0.0;QD=11.75;ReadPosRankSum=0.0	GT:AD:DP:GQ:PL	0/1:5,4:9:99:134,0,176
chrVIII	107737	.	G	A	152.77	PASS	AC=1;AF=0.5;AN=2;BaseQRankSum=0.851;DP=10;Dels=0.0;FS=0.0;HaplotypeScore=0.0;MLEAC=1;MLEAF=0.5;MQ=42.0;MQ0=0;MQRankSum=-0.851;QD=15.28;ReadPosRankSum=0.851	GT:AD:DP:GQ:PL	0/1:5,5:10:99:181,0,173
chrVIII	107747	.	G	A	143.77	PASS	AC=1;AF=0.5;AN=2;BaseQRankSum=-0.825;DP=11;Dels=0.0;FS=0.0;HaplotypeScore=0.0;MLEAC=1;MLEAF=0.5;MQ=42.0;MQ0=0;MQRankSum=-0.466;QD=13.07;ReadPosRankSum=-0.387	GT:AD:DP:GQ:PL	0/1:6,5:11:99:172,0,216
chrVIII	108360	.	C	T	154.77	PASS	AC=1;AF=0.5;AN=2;BaseQRankSum=0.729;DP=9;Dels=0.0;FS=7.782;HaplotypeScore=0.0;MLEAC=1;MLEAF=0.5;MQ=42.0;MQ0=0;MQRankSum=-1.307;QD=17.2;ReadPosRankSum=-0.729	GT:AD:DP:GQ:PL	0/1:4,5:9:99:183,0,141
chrVIII	113941	.	C	T	151.77	PASS	AC=1;AF=0.5;AN=2;BaseQRankSum=-0.876;DP=9;Dels=0.0;FS=0.0;HaplotypeScore=0.0;MLEAC=1;MLEAF=0.5;MQ=42.0;MQ0=0;MQRankSum=0.729;QD=16.86;ReadPosRankSum=1.652	GT:AD:DP:GQ:PL	0/1:4,5:9:99:180,0,141
chrVIII	123638	.	G	A	282.77	PASS	AC=1;AF=0.5;AN=2;BaseQRankSum=1.429;DP=19;Dels=0.0;FS=0.0;HaplotypeScore=0.0;MLEAC=1;MLEAF=0.5;MQ=42.0;MQ0=0;MQRankSum=1.021;QD=14.88;ReadPosRankSum=-0.367	GT:AD:DP:GQ:PL	0/1:10,9:19:99:311,0,345
chrVIII	123722	.	C	T	144.77	PASS	AC=1;AF=0.5;AN=2;BaseQRankSum=0.0;DP=9;Dels=0.0;FS=0.0;HaplotypeScore=0.0;MLEAC=1;MLEAF=0.5;MQ=42.0;MQ0=0;MQRankSum=-0.729;QD=16.09;ReadPosRankSum=0.0	GT:AD:DP:GQ:PL	0/1:4,5:9:99:173,0,131
chrVIII	126509	.	C	T	137.77	PASS	AC=1;AF=0.5;AN=2;BaseQRankSum=-0.466;DP=12;Dels=0.0;FS=2.632;HaplotypeScore=0.0;MLEAC=1;MLEAF=0.5;MQ=40.21;MQ0=1;MQRankSum=-0.825;QD=11.48;ReadPosRankSum=0.466	GT:AD:DP:GQ:PL	0/1:7,5:12:99:166,0,209
chrVIII	128041	.	C	T	159.77	PASS	AC=1;AF=0.5;AN=2;BaseQRankSum=-1.709;DP=15;Dels=0.0;FS=8.675;HaplotypeScore=0.0;MLEAC=1;MLEAF=0.5;MQ=42.0;MQ0=0;MQRankSum=-0.412;QD=10.65;ReadPosRankSum=-1.591	GT:AD:DP:GQ:PL	0/1:9,6:15:99:188,0,326
chrVIII	128432	.	G	A	235.77	PASS	AC=1;AF=0.5;AN=2;BaseQRankSum=-0.206;DP=19;Dels=0.0;FS=1.871;HaplotypeScore=1.9866;MLEAC=1;MLEAF=0.5;MQ=41.22;MQ0=0;MQRankSum=-0.619;QD=12.41;ReadPosRankSum=-2.023	GT:AD:DP:GQ:PL	0/1:11,8:19:99:264,0,374
chrVIII	136519	.	G	A	248.77	PASS	AC=1;AF=0.5;AN=2;BaseQRankSum=1.395;DP=17;Dels=0.0;FS=0.0;HaplotypeScore=0.0;MLEAC=1;MLEAF=0.5;MQ=42.0;MQ0=0;MQRankSum=0.722;QD=14.63;ReadPosRankSum=-0.529	GT:AD:DP:GQ:PL	0/1:9,8:17:99:277,0,315
chrVIII	143633	.	C	T	225.77	PASS	AC=1;AF=0.5;AN=2;BaseQRankSum=-0.048;DP=17;Dels=0.0;FS=1.957;HaplotypeScore=0.0;MLEAC=1;MLEAF=0.5;MQ=42.0;MQ0=0;MQRankSum=-1.299;QD=13.28;ReadPosRankSum=-1.395	GT:AD:DP:GQ:PL	0/1:9,8:17:99:254,0,308
chrVIII	148619	.	C	T	341.77	PASS	AC=1;AF=0.5;AN=2;BaseQRankSum=-0.272;DP=18;Dels=0.0;FS=0.0;HaplotypeScore=0.0;MLEAC=1;MLEAF=0.5;MQ=42.0;MQ0=0;MQRankSum=0.181;QD=18.99;ReadPosRankSum=-1.268	GT:AD:DP:GQ:PL	0/1:7,11:18:99:370,0,205
chrVIII	148761	.	C	T	143.77	PASS	AC=1;AF=0.5;AN=2;BaseQRankSum=0.38;DP=12;Dels=0.0;FS=5.332;HaplotypeScore=0.0;MLEAC=1;MLEAF=0.5;MQ=40.8;MQ0=0;MQRankSum=-0.689;QD=11.98;ReadPosRankSum=1.134	GT:AD:DP:GQ:PL	0/1:7,5:12:99:172,0,241
chrVIII	164978	.	C	T	326.77	PASS	AC=1;AF=0.5;AN=2;BaseQRankSum=0.954;DP=23;Dels=0.0;FS=1.935;HaplotypeScore=0.0;MLEAC=1;MLEAF=0.5;MQ=42.0;MQ0=0;MQRankSum=0.215;QD=14.21;ReadPosRankSum=0.646	GT:AD:DP:GQ:PL	0/1:12,11:23:99:355,0,427
chrVIII	170673	.	G	A	439.77	PASS	AC=1;AF=0.5;AN=2;BaseQRankSum=2.176;DP=19;Dels=0.0;FS=0.0;HaplotypeScore=1.4679;MLEAC=1;MLEAF=0.5;MQ=42.0;MQ0=0;MQRankSum=1.435;QD=23.15;ReadPosRankSum=-0.694	GT:AD:DP:GQ:PL	0/1:5,14:19:64:468,0,64
chrVIII	175513	.	C	T	723.77	PASS	AC=1;AF=0.5;AN=2;BaseQRankSum=0.256;DP=43;Dels=0.0;FS=1.747;HaplotypeScore=2.7845;MLEAC=1;MLEAF=0.5;MQ=41.95;MQ0=0;MQRankSum=0.28;QD=16.83;ReadPosRankSum=1.254	GT:AD:DP:GQ:PL	0/1:20,23:43:99:752,0,671
chrVIII	178070	.	C	T	164.77	PASS	AC=1;AF=0.5;AN=2;BaseQRankSum=-0.839;DP=14;Dels=0.0;FS=8.616;HaplotypeScore=0.0;MLEAC=1;MLEAF=0.5;MQ=40.98;MQ0=0;MQRankSum=0.323;QD=11.77;ReadPosRankSum=-0.194	GT:AD:DP:GQ:PL	0/1:8,6:14:99:193,0,254
chrVIII	178469	.	G	A	175.77	PASS	AC=1;AF=0.5;AN=2;BaseQRankSum=-1.718;DP=12;Dels=0.0;FS=2.463;HaplotypeScore=0.0;MLEAC=1;MLEAF=0.5;MQ=42.0;MQ0=0;MQRankSum=-0.259;QD=14.65;ReadPosRankSum=-1.378	GT:AD:DP:GQ:PL	0/1:6,6:12:99:204,0,214
chrVIII	189872	.	G	A	217.77	PASS	AC=1;AF=0.5;AN=2;BaseQRankSum=-0.731;DP=10;Dels=0.0;FS=0.0;HaplotypeScore=2.9995;MLEAC=1;MLEAF=0.5;MQ=41.8;MQ0=0;MQRankSum=-0.546;QD=21.78;ReadPosRankSum=-1.818	GT:AD:DP:GQ:PL	0/1:3,7:10:92:246,0,92
chrVIII	190167	.	C	T	371.77	PASS	AC=1;AF=0.5;AN=2;BaseQRankSum=-0.401;DP=22;Dels=0.0;FS=4.434;HaplotypeScore=12.9131;MLEAC=1;MLEAF=0.5;MQ=40.64;MQ0=0;MQRankSum=-0.735;QD=16.9;ReadPosRankSum=-0.267	GT:AD:DP:GQ:PL	0/1:9,13:22:99:400,0,275
chrVIII	190727	.	G	A	132.77	PASS	AC=1;AF=0.5;AN=2;BaseQRankSum=0.0;DP=9;Dels=0.0;FS=0.0;HaplotypeScore=0.0;MLEAC=1;MLEAF=0.5;MQ=42.0;MQ0=0;MQRankSum=0.361;QD=14.75;ReadPosRankSum=0.0	GT:AD:DP:GQ:PL	0/1:4,5:9:99:161,0,126
chrVIII	198353	.	G	A	105.77	PASS	AC=1;AF=0.5;AN=2;BaseQRankSum=-1.097;DP=22;Dels=0.0;FS=4.434;HaplotypeScore=0.0;MLEAC=1;MLEAF=0.5;MQ=42.0;MQ0=0;MQRankSum=-0.47;QD=4.81;ReadPosRankSum=-0.157	GT:AD:DP:GQ:PL	0/1:17,5:22:99:134,0,626
chrVIII	198616	.	C	T	411.77	PASS	AC=1;AF=0.5;AN=2;BaseQRankSum=-0.232;DP=24;Dels=0.0;FS=1.875;HaplotypeScore=0.0;MLEAC=1;MLEAF=0.5;MQ=42.0;MQ0=0;MQRankSum=-0.811;QD=17.16;ReadPosRankSum=2.144	GT:AD:DP:GQ:PL	0/1:11,13:24:99:440,0,329
chrVIII	209538	.	C	T	218.77	PASS	AC=1;AF=0.5;AN=2;BaseQRankSum=1.059;DP=16;Dels=0.0;FS=0.0;HaplotypeScore=0.0;MLEAC=1;MLEAF=0.5;MQ=42.0;MQ0=0;MQRankSum=1.799;QD=13.67;ReadPosRankSum=0.212	GT:AD:DP:GQ:PL	0/1:9,7:16:99:247,0,312
chrVIII	217786	.	G	A	107.77	PASS	AC=1;AF=0.5;AN=2;BaseQRankSum=-0.922;DP=8;Dels=0.0;FS=3.68;HaplotypeScore=0.0;MLEAC=1;MLEAF=0.5;MQ=42.0;MQ0=0;MQRankSum=0.922;QD=13.47;ReadPosRankSum=-0.922	GT:AD:DP:GQ:PL	0/1:4,4:8:99:136,0,144
chrVIII	220717	.	C	T	220.77	PASS	AC=1;AF=0.5;AN=2;BaseQRankSum=0.377;DP=13;Dels=0.0;FS=0.0;HaplotypeScore=0.0;MLEAC=1;MLEAF=0.5;MQ=42.0;MQ0=0;MQRankSum=0.312;QD=16.98;ReadPosRankSum=-1.369	GT:AD:DP:GQ:PL	0/1:6,7:13:99:249,0,205
chrVIII	222573	.	G	A	209.77	PASS	AC=1;AF=0.5;AN=2;BaseQRankSum=-0.811;DP=13;Dels=0.0;FS=0.0;HaplotypeScore=0.0;MLEAC=1;MLEAF=0.5;MQ=42.0;MQ0=0;MQRankSum=-0.377;QD=16.14;ReadPosRankSum=0.312	GT:AD:DP:GQ:PL	0/1:6,7:13:99:238,0,204
chrVIII	227181	.	C	T	139.77	PASS	AC=1;AF=0.5;AN=2;BaseQRankSum=0.212;DP=13;Dels=0.0;FS=2.48;HaplotypeScore=0.0;MLEAC=1;MLEAF=0.5;MQ=42.0;MQ0=0;MQRankSum=0.271;QD=10.75;ReadPosRankSum=1.381	GT:AD:DP:GQ:PL	0/1:8,5:13:99:168,0,287
chrVIII	230951	.	C	T	191.77	PASS	AC=1;AF=0.5;AN=2;BaseQRankSum=1.932;DP=12;Dels=0.0;FS=0.0;HaplotypeScore=0.0;MLEAC=1;MLEAF=0.5;MQ=40.21;MQ0=1;MQRankSum=-0.143;QD=15.98;ReadPosRankSum=-1.186	GT:AD:DP:GQ:PL	0/1:5,7:12:99:220,0,163
chrVIII	241932	.	G	A	180.77	PASS	AC=1;AF=0.5;AN=2;BaseQRankSum=0.452;DP=14;Dels=0.0;FS=2.027;HaplotypeScore=0.0;MLEAC=1;MLEAF=0.5;MQ=42.0;MQ0=0;MQRankSum=1.097;QD=12.91;ReadPosRankSum=2.259	GT:AD:DP:GQ:PL	0/1:8,6:14:99:209,0,290
chrVIII	248319	.	C	T	265.77	PASS	AC=1;AF=0.5;AN=2;BaseQRankSum=-0.139;DP=25;Dels=0.0;FS=0.0;HaplotypeScore=0.0;MLEAC=1;MLEAF=0.5;MQ=42.0;MQ0=0;MQRankSum=0.915;QD=10.63;ReadPosRankSum=0.804	GT:AD:DP:GQ:PL	0/1:15,10:25:99:294,0,548
chrVIII	256066	.	G	A	347.77	PASS	AC=1;AF=0.5;AN=2;BaseQRankSum=1.159;DP=24;Dels=0.0;FS=4.471;HaplotypeScore=0.0;MLEAC=1;MLEAF=0.5;MQ=42.0;MQ0=0;MQRankSum=0.927;QD=14.49;ReadPosRankSum=1.159	GT:AD:DP:GQ:PL	0/1:13,11:24:99:376,0,447
chrVIII	256069	.	C	T	358.77	PASS	AC=1;AF=0.5;AN=2;BaseQRankSum=0.0;DP=22;Dels=0.0;FS=1.971;HaplotypeScore=0.0;MLEAC=1;MLEAF=0.5;MQ=42.0;MQ0=0;MQRankSum=2.233;QD=16.31;ReadPosRankSum=0.394	GT:AD:DP:GQ:PL	0/1:11,11:22:99:387,0,383
chrVIII	259315	.	C	T	224.77	PASS	AC=1;AF=0.5;AN=2;BaseQRankSum=1.369;DP=13;Dels=0.0;FS=0.0;HaplotypeScore=0.0;MLEAC=1;MLEAF=0.5;MQ=42.0;MQ0=0;MQRankSum=1.093;QD=17.29;ReadPosRankSum=-0.377	GT:AD:DP:GQ:PL	0/1:6,7:13:99:253,0,171
chrVIII	277654	.	C	T	137.77	PASS	AC=1;AF=0.5;AN=2;BaseQRankSum=-0.143;DP=11;Dels=0.0;FS=10.964;HaplotypeScore=0.0;MLEAC=1;MLEAF=0.5;MQ=42.0;MQ0=0;MQRankSum=0.466;QD=12.52;ReadPosRankSum=-0.466	GT:AD:DP:GQ:PL	0/1:6,5:11:99:166,0,200
chrVIII	278165	.	C	T	278.77	PASS	AC=1;AF=0.5;AN=2;BaseQRankSum=0.953;DP=16;Dels=0.0;FS=0.0;HaplotypeScore=0.0;MLEAC=1;MLEAF=0.5;MQ=42.0;MQ0=0;MQRankSum=-2.117;QD=17.42;ReadPosRankSum=1.376	GT:AD:DP:GQ:PL	0/1:7,9:16:99:307,0,227
chrVIII	281271	.	G	A	130.77	PASS	AC=1;AF=0.5;AN=2;BaseQRankSum=-1.2;DP=14;Dels=0.0;FS=2.363;HaplotypeScore=0.0;MLEAC=1;MLEAF=0.5;MQ=42.0;MQ0=0;MQRankSum=-0.533;QD=9.34;ReadPosRankSum=-1.333	GT:AD:DP:GQ:PL	0/1:9,5:14:99:159,0,330
chrVIII	302650	.	C	T	131.77	PASS	AC=1;AF=0.5;AN=2;BaseQRankSum=-0.533;DP=13;Dels=0.0;FS=0.0;HaplotypeScore=0.0;MLEAC=1;MLEAF=0.5;MQ=42.0;MQ0=0;MQRankSum=1.381;QD=10.14;ReadPosRankSum=-0.271	GT:AD:DP:GQ:PL	0/1:8,5:13:99:160,0,247
chrVIII	304181	.	G	A	208.77	PASS	AC=1;AF=0.5;AN=2;BaseQRankSum=-0.146;DP=17;Dels=0.0;FS=8.141;HaplotypeScore=0.0;MLEAC=1;MLEAF=0.5;MQ=42.0;MQ0=0;MQRankSum=-0.342;QD=12.28;ReadPosRankSum=-0.927	GT:AD:DP:GQ:PL	0/1:10,7:17:99:237,0,361
chrVIII	313781	.	G	A	222.77	PASS	AC=1;AF=0.5;AN=2;BaseQRankSum=0.811;DP=13;Dels=0.0;FS=2.276;HaplotypeScore=0.0;MLEAC=1;MLEAF=0.5;MQ=42.0;MQ0=0;MQRankSum=-0.555;QD=17.14;ReadPosRankSum=0.312	GT:AD:DP:GQ:PL	0/1:6,7:13:99:251,0,206
chrVIII	316012	.	C	T	299.77	PASS	AC=1;AF=0.5;AN=2;BaseQRankSum=0.4;DP=14;Dels=0.0;FS=2.963;HaplotypeScore=0.0;MLEAC=1;MLEAF=0.5;MQ=40.94;MQ0=0;MQRankSum=-0.267;QD=21.41;ReadPosRankSum=-0.267	GT:AD:DP:GQ:PL	0/1:5,9:14:99:328,0,143
chrVIII	323344	.	C	T	480.77	PASS	AC=1;AF=0.5;AN=2;BaseQRankSum=1.126;DP=22;Dels=0.0;FS=4.652;HaplotypeScore=0.0;MLEAC=1;MLEAF=0.5;MQ=42.0;MQ0=0;MQRankSum=-0.307;QD=21.85;ReadPosRankSum=1.536	GT:AD:DP:GQ:PL	0/1:8,14:22:99:509,0,253
chrVIII	328126	.	C	T	282.77	PASS	AC=1;AF=0.5;AN=2;BaseQRankSum=1.747;DP=20;Dels=0.0;FS=2.473;HaplotypeScore=0.0;MLEAC=1;MLEAF=0.5;MQ=42.0;MQ0=0;MQRankSum=0.532;QD=14.14;ReadPosRankSum=0.228	GT:AD:DP:GQ:PL	0/1:11,9:20:99:311,0,384
chrVIII	332902	.	C	T	319.77	PASS	AC=1;AF=0.5;AN=2;BaseQRankSum=0.465;DP=23;Dels=0.0;FS=3.132;HaplotypeScore=0.0;MLEAC=1;MLEAF=0.5;MQ=42.0;MQ0=0;MQRankSum=-1.023;QD=13.9;ReadPosRankSum=0.775	GT:AD:DP:GQ:PL	0/1:13,10:23:99:348,0,455
chrVIII	334575	.	C	T	101.77	PASS	AC=1;AF=0.5;AN=2;BaseQRankSum=1.246;DP=11;Dels=0.0;FS=2.632;HaplotypeScore=0.0;MLEAC=1;MLEAF=0.5;MQ=40.64;MQ0=0;MQRankSum=0.597;QD=9.25;ReadPosRankSum=0.278	GT:AD:DP:GQ:PL	0/1:7,4:11:99:130,0,235
chrVIII	341213	.	G	A	194.77	PASS	AC=1;AF=0.5;AN=2;BaseQRankSum=-1.936;DP=14;Dels=0.0;FS=0.0;HaplotypeScore=5.9837;MLEAC=1;MLEAF=0.5;MQ=40.83;MQ0=0;MQRankSum=-0.78;QD=13.91;ReadPosRankSum=0.663	GT:AD:DP:GQ:PL	0/1:7,7:14:99:223,0,248
chrVIII	353598	.	G	A	207.77	PASS	AC=1;AF=0.5;AN=2;BaseQRankSum=0.984;DP=15;Dels=0.0;FS=0.0;HaplotypeScore=0.0;MLEAC=1;MLEAF=0.5;MQ=41.05;MQ0=0;MQRankSum=-1.794;QD=13.85;ReadPosRankSum=-0.637	GT:AD:DP:GQ:PL	0/1:8,7:15:99:236,0,276
chrVIII	354549	.	C	T	222.77	PASS	AC=1;AF=0.5;AN=2;BaseQRankSum=0.972;DP=26;Dels=0.0;FS=10.481;HaplotypeScore=0.0;MLEAC=1;MLEAF=0.5;MQ=42.0;MQ0=0;MQRankSum=0.083;QD=8.57;ReadPosRankSum=1.528	GT:AD:DP:GQ:PL	0/1:18,8:26:99:251,0,643
chrVIII	358152	.	G	A	108.77	PASS	AC=1;AF=0.5;AN=2;BaseQRankSum=0.365;DP=10;Dels=0.0;FS=8.751;HaplotypeScore=0.0;MLEAC=1;MLEAF=0.5;MQ=42.0;MQ0=0;MQRankSum=-0.741;QD=10.88;ReadPosRankSum=-0.365	GT:AD:DP:GQ:PL	0/1:6,4:10:99:137,0,218
chrVIII	362009	.	C	T	508.77	PASS	AC=1;AF=0.5;AN=2;BaseQRankSum=1.073;DP=24;Dels=0.0;FS=1.685;HaplotypeScore=0.8321;MLEAC=1;MLEAF=0.5;MQ=42.0;MQ0=0;MQRankSum=0.239;QD=21.2;ReadPosRankSum=-0.358	GT:AD:DP:GQ:PL	0/1:9,15:24:99:537,0,252
chrVIII	362024	.	C	T	272.77	PASS	AC=1;AF=0.5;AN=2;BaseQRankSum=0.908;DP=24;Dels=0.0;FS=1.569;HaplotypeScore=0.8321;MLEAC=1;MLEAF=0.5;MQ=42.0;MQ0=0;MQRankSum=0.732;QD=11.37;ReadPosRankSum=-1.669	GT:AD:DP:GQ:PL	0/1:14,10:24:99:301,0,496
chrVIII	365150	.	C	T	161.77	PASS	AC=1;AF=0.5;AN=2;BaseQRankSum=-0.412;DP=15;Dels=0.0;FS=0.0;HaplotypeScore=0.0;MLEAC=1;MLEAF=0.5;MQ=42.0;MQ0=0;MQRankSum=1.237;QD=10.78;ReadPosRankSum=1.945	GT:AD:DP:GQ:PL	0/1:9,6:15:99:190,0,326
chrVIII	370025	.	C	T	227.77	PASS	AC=1;AF=0.5;AN=2;BaseQRankSum=-0.731;DP=10;Dels=0.0;FS=0.0;HaplotypeScore=0.0;MLEAC=1;MLEAF=0.5;MQ=42.0;MQ0=0;MQRankSum=-0.296;QD=22.78;ReadPosRankSum=0.546	GT:AD:DP:GQ:PL	0/1:3,7:10:97:256,0,97
chrVIII	372217	.	C	T	142.77	PASS	AC=1;AF=0.5;AN=2;BaseQRankSum=1.256;DP=13;Dels=0.0;FS=11.228;HaplotypeScore=0.0;MLEAC=1;MLEAF=0.5;MQ=42.0;MQ0=0;MQRankSum=-1.381;QD=10.98;ReadPosRankSum=0.978	GT:AD:DP:GQ:PL	0/1:8,5:13:99:171,0,250
chrVIII	372266	.	C	T	126.77	PASS	AC=1;AF=0.5;AN=2;BaseQRankSum=1.38;DP=18;Dels=0.0;FS=0.0;HaplotypeScore=0.0;MLEAC=1;MLEAF=0.5;MQ=42.0;MQ0=0;MQRankSum=-0.986;QD=7.04;ReadPosRankSum=0.099	GT:AD:DP:GQ:PL	0/1:13,5:18:99:155,0,426
chrVIII	372789	.	C	T	126.77	PASS	AC=1;AF=0.5;AN=2;BaseQRankSum=-0.796;DP=15;Dels=0.0;FS=0.0;HaplotypeScore=0.9933;MLEAC=1;MLEAF=0.5;MQ=40.03;MQ0=0;MQRankSum=-0.674;QD=8.45;ReadPosRankSum=-0.061	GT:AD:DP:GQ:PL	0/1:10,5:15:99:155,0,325
chrVIII	381499	.	G	A	434.77	PASS	AC=1;AF=0.5;AN=2;BaseQRankSum=0.853;DP=22;Dels=0.0;FS=4.129;HaplotypeScore=0.0;MLEAC=1;MLEAF=0.5;MQ=42.0;MQ0=0;MQRankSum=-0.034;QD=19.76;ReadPosRankSum=0.785	GT:AD:DP:GQ:PL	0/1:8,14:22:99:463,0,244
chrVIII	382792	.	G	A	373.77	PASS	AC=1;AF=0.5;AN=2;BaseQRankSum=0.972;DP=20;Dels=0.0;FS=7.701;HaplotypeScore=0.0;MLEAC=1;MLEAF=0.5;MQ=40.94;MQ0=1;MQRankSum=-2.324;QD=18.69;ReadPosRankSum=1.225	GT:AD:DP:GQ:PL	0/1:7,13:20:99:402,0,228
chrVIII	386318	.	C	T	127.77	PASS	AC=1;AF=0.5;AN=2;BaseQRankSum=0.551;DP=15;Dels=0.0;FS=0.0;HaplotypeScore=0.0;MLEAC=1;MLEAF=0.5;MQ=42.0;MQ0=0;MQRankSum=-1.286;QD=8.52;ReadPosRankSum=0.184	GT:AD:DP:GQ:PL	0/1:10,5:15:99:156,0,350
chrVIII	389088	.	C	T	331.77	PASS	AC=1;AF=0.5;AN=2;BaseQRankSum=-1.347;DP=20;Dels=0.0;FS=0.0;HaplotypeScore=0.0;MLEAC=1;MLEAF=0.5;MQ=42.0;MQ0=0;MQRankSum=-0.158;QD=16.59;ReadPosRankSum=0.555	GT:AD:DP:GQ:PL	0/1:7,13:20:99:360,0,221
chrVIII	406465	.	C	T	157.77	PASS	AC=1;AF=0.5;AN=2;BaseQRankSum=-0.796;DP=18;Dels=0.0;FS=9.425;HaplotypeScore=0.0;MLEAC=1;MLEAF=0.5;MQ=42.0;MQ0=0;MQRankSum=-1.077;QD=8.76;ReadPosRankSum=-0.14	GT:AD:DP:GQ:PL	0/1:12,6:18:99:186,0,426
chrVIII	409853	.	C	T	233.77	PASS	AC=1;AF=0.5;AN=2;BaseQRankSum=1.663;DP=11;Dels=0.0;FS=7.123;HaplotypeScore=0.0;MLEAC=1;MLEAF=0.5;MQ=42.0;MQ0=0;MQRankSum=0.278;QD=21.25;ReadPosRankSum=0.278	GT:AD:DP:GQ:PL	0/1:4,7:11:99:262,0,133
chrVIII	413112	.	C	T	249.77	PASS	AC=1;AF=0.5;AN=2;BaseQRankSum=1.01;DP=17;Dels=0.0;FS=2.392;HaplotypeScore=0.0;MLEAC=1;MLEAF=0.5;MQ=42.0;MQ0=0;MQRankSum=0.529;QD=14.69;ReadPosRankSum=-0.241	GT:AD:DP:GQ:PL	0/1:9,8:17:99:278,0,315
chrVIII	422424	.	C	T	264.77	PASS	AC=1;AF=0.5;AN=2;BaseQRankSum=-0.818;DP=17;Dels=0.0;FS=18.176;HaplotypeScore=0.9947;MLEAC=1;MLEAF=0.5;MQ=40.3;MQ0=0;MQRankSum=-0.529;QD=15.57;ReadPosRankSum=0.433	GT:AD:DP:GQ:PL	0/1:8,9:17:99:293,0,277
chrVIII	422976	.	G	A	356.77	PASS	AC=1;AF=0.5;AN=2;BaseQRankSum=-0.906;DP=18;Dels=0.0;FS=11.83;HaplotypeScore=0.0;MLEAC=1;MLEAF=0.5;MQ=42.0;MQ0=0;MQRankSum=0.181;QD=19.82;ReadPosRankSum=-1.087	GT:AD:DP:GQ:PL	0/1:7,11:18:99:385,0,231
chrVIII	434759	.	G	A	125.77	PASS	AC=1;AF=0.5;AN=2;BaseQRankSum=-0.133;DP=14;Dels=0.0;FS=2.363;HaplotypeScore=0.8667;MLEAC=1;MLEAF=0.5;MQ=42.0;MQ0=0;MQRankSum=0.0;QD=8.98;ReadPosRankSum=-2.0	GT:AD:DP:GQ:PL	0/1:9,5:14:99:154,0,320
chrVIII	439254	.	G	A	202.77	PASS	AC=1;AF=0.5;AN=2;BaseQRankSum=0.549;DP=19;Dels=0.0;FS=4.561;HaplotypeScore=0.0;MLEAC=1;MLEAF=0.5;MQ=42.0;MQ0=0;MQRankSum=1.056;QD=10.67;ReadPosRankSum=-0.042	GT:AD:DP:GQ:PL	0/1:12,7:19:99:231,0,431
chrVIII	450724	.	C	T	301.77	PASS	AC=1;AF=0.5;AN=2;BaseQRankSum=-1.262;DP=24;Dels=0.0;FS=0.0;HaplotypeScore=0.0;MLEAC=1;MLEAF=0.5;MQ=41.12;MQ0=1;MQRankSum=-0.585;QD=12.57;ReadPosRankSum=1.262	GT:AD:DP:GQ:PL	0/1:13,11:24:99:330,0,418
chrVIII	451094	.	C	T	460.77	PASS	AC=2;AF=1.0;AN=2;DP=14;Dels=0.0;FS=0.0;HaplotypeScore=0.0;MLEAC=2;MLEAF=1.0;MQ=40.47;MQ0=1;QD=32.91	GT:AD:DP:GQ:PL	1/1:0,14:14:39:489,39,0
chrVIII	455340	.	C	T	343.77	PASS	AC=1;AF=0.5;AN=2;BaseQRankSum=-0.817;DP=21;Dels=0.0;FS=1.922;HaplotypeScore=0.0;MLEAC=1;MLEAF=0.5;MQ=41.32;MQ0=0;MQRankSum=-0.675;QD=16.37;ReadPosRankSum=-1.741	GT:AD:DP:GQ:PL	0/1:9,12:21:99:372,0,309
chrVIII	462403	.	C	T	280.77	PASS	AC=1;AF=0.5;AN=2;BaseQRankSum=-0.608;DP=20;Dels=0.0;FS=0.0;HaplotypeScore=0.0;MLEAC=1;MLEAF=0.5;MQ=42.0;MQ0=0;MQRankSum=-0.608;QD=14.04;ReadPosRankSum=-0.304	GT:AD:DP:GQ:PL	0/1:11,9:20:99:309,0,357
chrVIII	462461	.	C	T	309.77	PASS	AC=1;AF=0.5;AN=2;BaseQRankSum=0.74;DP=12;Dels=0.0;FS=0.0;HaplotypeScore=0.0;MLEAC=1;MLEAF=0.5;MQ=42.0;MQ0=0;MQRankSum=-0.37;QD=25.81;ReadPosRankSum=0.37	GT:AD:DP:GQ:PL	0/1:3,9:12:88:338,0,88
chrVIII	464968	.	C	T	148.77	PASS	AC=1;AF=0.5;AN=2;BaseQRankSum=0.322;DP=8;Dels=0.0;FS=9.7;HaplotypeScore=0.0;MLEAC=1;MLEAF=0.5;MQ=42.0;MQ0=0;MQRankSum=-0.684;QD=18.6;ReadPosRankSum=0.322	GT:AD:DP:GQ:PL	0/1:3,5:8:97:177,0,97
chrVIII	470820	.	G	A	426.77	PASS	AC=1;AF=0.5;AN=2;BaseQRankSum=-1.702;DP=21;Dels=0.0;FS=4.359;HaplotypeScore=0.0;MLEAC=1;MLEAF=0.5;MQ=42.0;MQ0=0;MQRankSum=-0.253;QD=20.32;ReadPosRankSum=-2.861	GT:AD:DP:GQ:PL	0/1:8,13:21:99:455,0,267
chrVIII	470836	.	C	T	826.77	PASS	AC=2;AF=1.0;AN=2;DP=21;Dels=0.0;FS=0.0;HaplotypeScore=0.0;MLEAC=2;MLEAF=1.0;MQ=41.29;MQ0=0;QD=27.75	GT:AD:DP:GQ:PL	1/1:0,21:21:63:855,63,0
chrVIII	486331	.	C	T	177.77	PASS	AC=1;AF=0.5;AN=2;BaseQRankSum=-0.387;DP=11;Dels=0.0;FS=3.424;HaplotypeScore=0.0;MLEAC=1;MLEAF=0.5;MQ=42.0;MQ0=0;MQRankSum=-1.031;QD=16.16;ReadPosRankSum=0.143	GT:AD:DP:GQ:PL	0/1:5,6:11:99:206,0,173
chrVIII	500798	.	G	A	174.77	PASS	AC=1;AF=0.5;AN=2;BaseQRankSum=-0.163;DP=16;Dels=0.0;FS=5.193;HaplotypeScore=0.0;MLEAC=1;MLEAF=0.5;MQ=42.0;MQ0=0;MQRankSum=-0.488;QD=10.92;ReadPosRankSum=0.488	GT:AD:DP:GQ:PL	0/1:10,6:16:99:203,0,366
chrVIII	501549	.	G	A	317.77	PASS	AC=1;AF=0.5;AN=2;BaseQRankSum=-0.694;DP=19;Dels=0.0;FS=2.35;HaplotypeScore=0.0;MLEAC=1;MLEAF=0.5;MQ=42.0;MQ0=0;MQRankSum=0.122;QD=16.72;ReadPosRankSum=-0.367	GT:AD:DP:GQ:PL	0/1:9,10:19:99:346,0,315
chrVIII	517483	.	C	T	172.77	PASS	AC=1;AF=0.5;AN=2;BaseQRankSum=1.709;DP=15;Dels=0.0;FS=26.994;HaplotypeScore=0.0;MLEAC=1;MLEAF=0.5;MQ=42.0;MQ0=0;MQRankSum=0.884;QD=11.52;ReadPosRankSum=0.884	GT:AD:DP:GQ:PL	0/1:9,6:15:99:201,0,303
chrVIII	517944	.	C	T	274.77	PASS	AC=1;AF=0.5;AN=2;BaseQRankSum=-0.884;DP=15;Dels=0.0;FS=2.187;HaplotypeScore=0.0;MLEAC=1;MLEAF=0.5;MQ=42.0;MQ0=0;MQRankSum=-1.002;QD=18.32;ReadPosRankSum=1.12	GT:AD:DP:GQ:PL	0/1:6,9:15:99:303,0,198
chrVIII	519214	.	G	A	283.77	PASS	AC=1;AF=0.5;AN=2;BaseQRankSum=0.318;DP=16;Dels=0.0;FS=0.0;HaplotypeScore=0.0;MLEAC=1;MLEAF=0.5;MQ=41.88;MQ0=0;MQRankSum=1.482;QD=17.74;ReadPosRankSum=1.164	GT:AD:DP:GQ:PL	0/1:7,9:16:99:312,0,230
chrVIII	520421	.	C	T	147.77	PASS	AC=1;AF=0.5;AN=2;BaseQRankSum=-0.922;DP=7;Dels=0.0;FS=0.0;HaplotypeScore=0.0;MLEAC=1;MLEAF=0.5;MQ=42.0;MQ0=0;MQRankSum=0.198;QD=21.11;ReadPosRankSum=1.495	GT:AD:DP:GQ:PL	0/1:2,5:7:62:176,0,62
chrIX	28983	.	C	T	205.77	PASS	AC=1;AF=0.5;AN=2;BaseQRankSum=0.521;DP=15;Dels=0.0;FS=5.497;HaplotypeScore=0.0;MLEAC=1;MLEAF=0.5;MQ=42.0;MQ0=0;MQRankSum=1.215;QD=13.72;ReadPosRankSum=-0.637	GT:AD:DP:GQ:PL	0/1:8,7:15:99:234,0,265
chrIX	33341	.	G	A	254.77	PASS	AC=1;AF=0.5;AN=2;BaseQRankSum=-2.245;DP=19;Dels=0.0;FS=2.017;HaplotypeScore=0.0;MLEAC=1;MLEAF=0.5;MQ=42.0;MQ0=0;MQRankSum=0.694;QD=13.41;ReadPosRankSum=-1.021	GT:AD:DP:GQ:PL	0/1:10,9:19:99:283,0,347
chrIX	45864	.	G	A	314.77	PASS	AC=1;AF=0.5;AN=2;BaseQRankSum=1.232;DP=21;Dels=0.0;FS=0.0;HaplotypeScore=0.0;MLEAC=1;MLEAF=0.5;MQ=42.0;MQ0=0;MQRankSum=2.218;QD=14.99;ReadPosRankSum=-1.021	GT:AD:DP:GQ:PL	0/1:11,10:21:99:343,0,372
chrIX	53120	.	G	A	228.77	PASS	AC=1;AF=0.5;AN=2;BaseQRankSum=-1.491;DP=17;Dels=0.0;FS=1.957;HaplotypeScore=0.0;MLEAC=1;MLEAF=0.5;MQ=42.0;MQ0=0;MQRankSum=2.358;QD=13.46;ReadPosRankSum=-1.203	GT:AD:DP:GQ:PL	0/1:8,9:17:99:257,0,269
chrIX	68238	.	C	T	105.77	PASS	AC=1;AF=0.5;AN=2;BaseQRankSum=0.0;DP=11;Dels=0.0;FS=0.0;HaplotypeScore=0.0;MLEAC=1;MLEAF=0.5;MQ=42.0;MQ0=0;MQRankSum=0.896;QD=9.62;ReadPosRankSum=1.769	GT:AD:DP:GQ:PL	0/1:7,4:11:99:134,0,261
chrIX	71614	.	C	T	141.77	PASS	AC=1;AF=0.5;AN=2;BaseQRankSum=0.851;DP=10;Dels=0.0;FS=0.0;HaplotypeScore=0.0;MLEAC=1;MLEAF=0.5;MQ=42.0;MQ0=0;MQRankSum=-1.668;QD=14.18;ReadPosRankSum=0.851	GT:AD:DP:GQ:PL	0/1:5,5:10:99:170,0,137
chrIX	85270	.	G	A	241.77	PASS	AC=1;AF=0.5;AN=2;BaseQRankSum=-0.715;DP=14;Dels=0.0;FS=10.414;HaplotypeScore=0.0;MLEAC=1;MLEAF=0.5;MQ=42.0;MQ0=0;MQRankSum=0.471;QD=17.27;ReadPosRankSum=-0.965	GT:AD:DP:GQ:PL	0/1:6,8:14:99:270,0,194
chrIX	93561	.	G	A	413.77	PASS	AC=1;AF=0.5;AN=2;BaseQRankSum=1.817;DP=19;Dels=0.0;FS=0.0;HaplotypeScore=0.0;MLEAC=1;MLEAF=0.5;MQ=42.0;MQ0=0;MQRankSum=0.549;QD=21.78;ReadPosRankSum=0.634	GT:AD:DP:GQ:PL	0/1:7,12:19:99:442,0,222
chrIX	96482	.	G	A	198.77	PASS	AC=1;AF=0.5;AN=2;BaseQRankSum=1.007;DP=21;Dels=0.0;FS=0.0;HaplotypeScore=0.734;MLEAC=1;MLEAF=0.5;MQ=41.91;MQ0=0;MQRankSum=1.306;QD=9.47;ReadPosRankSum=-0.783	GT:AD:DP:GQ:PL	0/1:14,7:21:99:227,0,488
chrIX	96854	.	G	A	185.77	PASS	AC=1;AF=0.5;AN=2;BaseQRankSum=-1.067;DP=8;Dels=0.0;FS=3.332;HaplotypeScore=0.0;MLEAC=1;MLEAF=0.5;MQ=42.0;MQ0=0;MQRankSum=-1.067;QD=23.22;ReadPosRankSum=-1.589	GT:AD:DP:GQ:PL	0/1:2,6:8:58:214,0,58
chrIX	96896	.	C	T	104.77	PASS	AC=1;AF=0.5;AN=2;BaseQRankSum=1.034;DP=11;Dels=0.0;FS=0.0;HaplotypeScore=0.0;MLEAC=1;MLEAF=0.5;MQ=42.0;MQ0=0;MQRankSum=-0.278;QD=9.52;ReadPosRankSum=0.597	GT:AD:DP:GQ:PL	0/1:7,4:11:99:133,0,255
chrIX	100413	.	G	A	186.77	PASS	AC=1;AF=0.5;AN=2;BaseQRankSum=-0.244;DP=12;Dels=0.0;FS=6.154;HaplotypeScore=0.0;MLEAC=1;MLEAF=0.5;MQ=42.0;MQ0=0;MQRankSum=-0.831;QD=15.56;ReadPosRankSum=0.244	GT:AD:DP:GQ:PL	0/1:5,7:12:99:215,0,168
chrIX	102597	.	G	A	127.77	PASS	AC=1;AF=0.5;AN=2;BaseQRankSum=-0.817;DP=13;Dels=0.0;FS=2.48;HaplotypeScore=0.0;MLEAC=1;MLEAF=0.5;MQ=42.0;MQ0=0;MQRankSum=1.855;QD=9.83;ReadPosRankSum=-0.696	GT:AD:DP:GQ:PL	0/1:8,5:13:99:156,0,284
chrIX	108065	.	C	T	265.77	PASS	AC=1;AF=0.5;AN=2;BaseQRankSum=0.48;DP=10;Dels=0.0;FS=0.0;HaplotypeScore=0.0;MLEAC=1;MLEAF=0.5;MQ=42.0;MQ0=0;MQRankSum=0.48;QD=26.58;ReadPosRankSum=0.898	GT:AD:DP:GQ:PL	0/1:2,8:10:48:294,0,48
chrIX	122433	.	G	A	233.77	PASS	AC=1;AF=0.5;AN=2;BaseQRankSum=-1.196;DP=20;Dels=0.0;FS=0.0;HaplotypeScore=0.0;MLEAC=1;MLEAF=0.5;MQ=42.0;MQ0=0;MQRankSum=-0.424;QD=11.69;ReadPosRankSum=-0.193	GT:AD:DP:GQ:PL	0/1:12,8:20:99:262,0,431
chrIX	122522	.	G	A	326.77	PASS	AC=1;AF=0.5;AN=2;BaseQRankSum=0.776;DP=19;Dels=0.0;FS=1.829;HaplotypeScore=0.0;MLEAC=1;MLEAF=0.5;MQ=42.0;MQ0=0;MQRankSum=0.122;QD=17.2;ReadPosRankSum=0.122	GT:AD:DP:GQ:PL	0/1:9,10:19:99:355,0,274
chrIX	124855	.	G	A	246.77	PASS	AC=1;AF=0.5;AN=2;BaseQRankSum=1.644;DP=18;Dels=0.0;FS=1.957;HaplotypeScore=0.0;MLEAC=1;MLEAF=0.5;MQ=42.0;MQ0=0;MQRankSum=-1.288;QD=13.71;ReadPosRankSum=-0.578	GT:AD:DP:GQ:PL	0/1:10,8:18:99:275,0,343
chrIX	127495	.	G	A	453.77	PASS	AC=1;AF=0.5;AN=2;BaseQRankSum=1.536;DP=22;Dels=0.0;FS=2.205;HaplotypeScore=4.9666;MLEAC=1;MLEAF=0.5;MQ=41.33;MQ0=0;MQRankSum=-0.648;QD=20.63;ReadPosRankSum=1.058	GT:AD:DP:GQ:PL	0/1:8,14:22:99:482,0,242
chrIX	127993	.	C	T	317.77	PASS	AC=1;AF=0.5;AN=2;BaseQRankSum=0.961;DP=23;Dels=0.0;FS=3.796;HaplotypeScore=0.0;MLEAC=1;MLEAF=0.5;MQ=41.36;MQ0=0;MQRankSum=0.527;QD=13.82;ReadPosRankSum=1.023	GT:AD:DP:GQ:PL	0/1:13,10:23:99:346,0,446
chrIX	130549	.	G	A	105.77	PASS	AC=1;AF=0.5;AN=2;BaseQRankSum=1.652;DP=9;Dels=0.0;FS=0.0;HaplotypeScore=0.0;MLEAC=1;MLEAF=0.5;MQ=42.0;MQ0=0;MQRankSum=-1.159;QD=11.75;ReadPosRankSum=0.361	GT:AD:DP:GQ:PL	0/1:5,4:9:99:134,0,163
chrIX	141478	.	G	A	729.77	PASS	AC=2;AF=1.0;AN=2;DP=21;Dels=0.0;FS=0.0;HaplotypeScore=0.0;MLEAC=2;MLEAF=1.0;MQ=42.0;MQ0=0;QD=34.75	GT:AD:DP:GQ:PL	1/1:0,21:21:57:758,57,0
chrIX	141681	.	G	A	347.77	PASS	AC=1;AF=0.5;AN=2;BaseQRankSum=1.626;DP=14;Dels=0.0;FS=2.363;HaplotypeScore=0.0;MLEAC=1;MLEAF=0.5;MQ=42.0;MQ0=0;MQRankSum=0.778;QD=24.84;ReadPosRankSum=0.495	GT:AD:DP:GQ:PL	0/1:4,10:14:99:376,0,113
chrIX	142858	.	C	T	163.77	PASS	AC=1;AF=0.5;AN=2;BaseQRankSum=1.264;DP=18;Dels=0.0;FS=0.0;HaplotypeScore=0.0;MLEAC=1;MLEAF=0.5;MQ=42.0;MQ0=0;MQRankSum=0.421;QD=9.1;ReadPosRankSum=-0.796	GT:AD:DP:GQ:PL	0/1:12,6:18:99:192,0,440
chrIX	142867	.	C	T	514.77	PASS	AC=1;AF=0.5;AN=2;BaseQRankSum=-0.039;DP=21;Dels=0.0;FS=2.057;HaplotypeScore=0.0;MLEAC=1;MLEAF=0.5;MQ=42.0;MQ0=0;MQRankSum=-0.195;QD=24.51;ReadPosRankSum=0.117	GT:AD:DP:GQ:PL	0/1:6,15:21:99:543,0,185
chrIX	165631	.	C	T	479.77	PASS	AC=1;AF=0.5;AN=2;BaseQRankSum=-0.156;DP=26;Dels=0.0;FS=6.641;HaplotypeScore=0.0;MLEAC=1;MLEAF=0.5;MQ=41.43;MQ0=0;MQRankSum=0.467;QD=18.45;ReadPosRankSum=0.052	GT:AD:DP:GQ:PL	0/1:11,15:26:99:508,0,370
chrIX	165953	.	G	A	190.8	PASS	AC=1;AF=0.5;AN=2;BaseQRankSum=-0.742;DP=7;Dels=0.0;FS=3.68;HaplotypeScore=0.0;MLEAC=1;MLEAF=0.5;MQ=42.0;MQ0=0;MQRankSum=-0.742;QD=27.26;ReadPosRankSum=-0.742	GT:AD:DP:GQ:PL	0/1:1,6:7:21:219,0,21
chrIX	167265	.	G	A	116.77	PASS	AC=1;AF=0.5;AN=2;BaseQRankSum=0.922;DP=8;Dels=0.0;FS=3.136;HaplotypeScore=0.0;MLEAC=1;MLEAF=0.5;MQ=42.0;MQ0=0;MQRankSum=0.0;QD=14.6;ReadPosRankSum=-0.421	GT:AD:DP:GQ:PL	0/1:4,4:8:99:145,0,139
chrIX	173833	.	G	A	154.77	PASS	AC=1;AF=0.5;AN=2;BaseQRankSum=0.421;DP=18;Dels=0.0;FS=12.7;HaplotypeScore=0.0;MLEAC=1;MLEAF=0.5;MQ=41.21;MQ0=0;MQRankSum=1.545;QD=8.6;ReadPosRankSum=0.515	GT:AD:DP:GQ:PL	0/1:12,6:18:99:183,0,404
chrIX	188420	.	G	A	133.77	PASS	AC=1;AF=0.5;AN=2;BaseQRankSum=1.733;DP=14;Dels=0.0;FS=16.387;HaplotypeScore=0.0;MLEAC=1;MLEAF=0.5;MQ=42.0;MQ0=0;MQRankSum=-0.133;QD=9.55;ReadPosRankSum=0.933	GT:AD:DP:GQ:PL	0/1:9,5:14:99:162,0,301
chrIX	190791	.	G	A	146.77	PASS	AC=1;AF=0.5;AN=2;BaseQRankSum=2.141;DP=12;Dels=0.0;FS=2.533;HaplotypeScore=0.0;MLEAC=1;MLEAF=0.5;MQ=42.0;MQ0=0;MQRankSum=0.689;QD=12.23;ReadPosRankSum=0.38	GT:AD:DP:GQ:PL	0/1:7,5:12:99:175,0,245
chrIX	200075	.	G	A	140.77	PASS	AC=1;AF=0.5;AN=2;BaseQRankSum=-0.143;DP=11;Dels=0.0;FS=18.195;HaplotypeScore=2.98;MLEAC=1;MLEAF=0.5;MQ=40.64;MQ0=0;MQRankSum=0.387;QD=12.8;ReadPosRankSum=0.143	GT:AD:DP:GQ:PL	0/1:6,5:11:99:169,0,192
chrIX	220693	.	G	A	115.77	PASS	AC=1;AF=0.5;AN=2;BaseQRankSum=-0.296;DP=18;Dels=0.0;FS=2.112;HaplotypeScore=0.0;MLEAC=1;MLEAF=0.5;MQ=42.0;MQ0=0;MQRankSum=-0.69;QD=6.43;ReadPosRankSum=-0.099	GT:AD:DP:GQ:PL	0/1:13,5:18:99:144,0,471
chrIX	222601	.	G	A	135.77	PASS	AC=1;AF=0.5;AN=2;BaseQRankSum=0.244;DP=12;Dels=0.0;FS=2.398;HaplotypeScore=0.0;MLEAC=1;MLEAF=0.5;MQ=42.0;MQ0=0;MQRankSum=0.244;QD=11.31;ReadPosRankSum=-0.529	GT:AD:DP:GQ:PL	0/1:7,5:12:99:164,0,247
chrIX	245799	.	C	T	297.77	PASS	AC=1;AF=0.5;AN=2;BaseQRankSum=-0.849;DP=13;Dels=0.0;FS=5.756;HaplotypeScore=0.0;MLEAC=1;MLEAF=0.5;MQ=42.0;MQ0=0;MQRankSum=-1.774;QD=22.91;ReadPosRankSum=-0.54	GT:AD:DP:GQ:PL	0/1:4,9:13:99:326,0,127
chrIX	257639	.	G	A	227.77	PASS	AC=1;AF=0.5;AN=2;BaseQRankSum=1.093;DP=13;Dels=0.0;FS=5.434;HaplotypeScore=0.0;MLEAC=1;MLEAF=0.5;MQ=42.0;MQ0=0;MQRankSum=0.101;QD=17.52;ReadPosRankSum=1.093	GT:AD:DP:GQ:PL	0/1:6,7:13:99:256,0,209
chrIX	258347	.	C	T	247.77	PASS	AC=1;AF=0.5;AN=2;BaseQRankSum=-2.289;DP=15;Dels=0.0;FS=13.919;HaplotypeScore=0.0;MLEAC=1;MLEAF=0.5;MQ=42.0;MQ0=0;MQRankSum=-0.209;QD=16.52;ReadPosRankSum=-0.428	GT:AD:DP:GQ:PL	0/1:7,8:15:99:276,0,246
chrIX	259092	.	C	T	345.77	PASS	AC=1;AF=0.5;AN=2;BaseQRankSum=0.212;DP=14;Dels=0.0;FS=10.71;HaplotypeScore=0.0;MLEAC=1;MLEAF=0.5;MQ=41.86;MQ0=0;MQRankSum=0.778;QD=24.7;ReadPosRankSum=0.354	GT:AD:DP:GQ:PL	0/1:4,10:14:99:374,0,123
chrIX	276804	.	C	T	308.77	PASS	AC=1;AF=0.5;AN=2;BaseQRankSum=-0.956;DP=22;Dels=0.0;FS=3.624;HaplotypeScore=0.0;MLEAC=1;MLEAF=0.5;MQ=42.0;MQ0=0;MQRankSum=-0.758;QD=14.03;ReadPosRankSum=-1.418	GT:AD:DP:GQ:PL	0/1:12,10:22:99:337,0,416
chrIX	301122	.	G	A	274.77	PASS	AC=1;AF=0.5;AN=2;BaseQRankSum=-0.067;DP=22;Dels=0.0;FS=0.0;HaplotypeScore=0.0;MLEAC=1;MLEAF=0.5;MQ=42.0;MQ0=0;MQRankSum=0.0;QD=12.49;ReadPosRankSum=-0.868	GT:AD:DP:GQ:PL	0/1:13,9:22:99:303,0,468
chrIX	310630	.	C	T	202.77	PASS	AC=1;AF=0.5;AN=2;BaseQRankSum=1.256;DP=13;Dels=0.0;FS=0.0;HaplotypeScore=0.0;MLEAC=1;MLEAF=0.5;MQ=40.85;MQ0=0;MQRankSum=0.212;QD=15.6;ReadPosRankSum=0.437	GT:AD:DP:GQ:PL	0/1:5,8:13:99:231,0,163
chrIX	316687	.	G	A	180.77	PASS	AC=1;AF=0.5;AN=2;BaseQRankSum=-1.517;DP=12;Dels=0.0;FS=2.632;HaplotypeScore=0.0;MLEAC=1;MLEAF=0.5;MQ=42.0;MQ0=0;MQRankSum=0.583;QD=15.06;ReadPosRankSum=-1.191	GT:AD:DP:GQ:PL	0/1:6,6:12:99:209,0,212
chrIX	316708	.	C	T	218.77	PASS	AC=1;AF=0.5;AN=2;BaseQRankSum=0.545;DP=14;Dels=0.0;FS=0.0;HaplotypeScore=0.0;MLEAC=1;MLEAF=0.5;MQ=42.0;MQ0=0;MQRankSum=0.91;QD=15.63;ReadPosRankSum=-1.154	GT:AD:DP:GQ:PL	0/1:7,7:14:99:247,0,249
chrIX	321346	.	G	A	295.77	PASS	AC=1;AF=0.5;AN=2;BaseQRankSum=-0.37;DP=12;Dels=0.0;FS=6.264;HaplotypeScore=0.0;MLEAC=1;MLEAF=0.5;MQ=42.0;MQ0=0;MQRankSum=-1.849;QD=24.65;ReadPosRankSum=-0.74	GT:AD:DP:GQ:PL	0/1:3,9:12:83:324,0,83
chrIX	397192	.	G	A	215.77	PASS	AC=1;AF=0.5;AN=2;BaseQRankSum=-1.309;DP=12;Dels=0.0;FS=0.0;HaplotypeScore=0.0;MLEAC=1;MLEAF=0.5;MQ=42.0;MQ0=0;MQRankSum=-0.244;QD=17.98;ReadPosRankSum=0.689	GT:AD:DP:GQ:PL	0/1:5,7:12:99:244,0,171
chrIX	409316	.	G	A	241.77	PASS	AC=1;AF=0.5;AN=2;BaseQRankSum=-0.241;DP=17;Dels=0.0;FS=10.843;HaplotypeScore=0.0;MLEAC=1;MLEAF=0.5;MQ=42.0;MQ0=0;MQRankSum=-0.144;QD=14.22;ReadPosRankSum=-0.337	GT:AD:DP:GQ:PL	0/1:9,8:17:99:270,0,315
chrIX	410514	.	G	A	217.77	PASS	AC=1;AF=0.5;AN=2;BaseQRankSum=-0.201;DP=14;Dels=0.0;FS=10.17;HaplotypeScore=0.0;MLEAC=1;MLEAF=0.5;MQ=40.98;MQ0=0;MQRankSum=-0.421;QD=15.55;ReadPosRankSum=-0.299	GT:AD:DP:GQ:PL	0/1:7,7:14:99:246,0,233
chrIX	411081	.	G	A	360.77	PASS	AC=1;AF=0.5;AN=2;BaseQRankSum=-1.439;DP=29;Dels=0.0;FS=0.0;HaplotypeScore=0.0;MLEAC=1;MLEAF=0.5;MQ=42.0;MQ0=0;MQRankSum=-0.376;QD=12.44;ReadPosRankSum=0.731	GT:AD:DP:GQ:PL	0/1:17,12:29:99:389,0,605
chrIX	412910	.	C	T	334.77	PASS	AC=1;AF=0.5;AN=2;BaseQRankSum=2.224;DP=16;Dels=0.0;FS=2.171;HaplotypeScore=0.0;MLEAC=1;MLEAF=0.5;MQ=42.0;MQ0=0;MQRankSum=0.597;QD=20.92;ReadPosRankSum=-0.054	GT:AD:DP:GQ:PL	0/1:6,10:16:99:363,0,180
chrIX	414979	.	G	A	282.77	PASS	AC=1;AF=0.5;AN=2;BaseQRankSum=0.618;DP=18;Dels=0.0;FS=0.0;HaplotypeScore=0.0;MLEAC=1;MLEAF=0.5;MQ=42.0;MQ0=0;MQRankSum=-0.265;QD=15.71;ReadPosRankSum=-0.706	GT:AD:DP:GQ:PL	0/1:9,9:18:99:311,0,307
chrIX	415022	.	G	A	248.77	PASS	AC=1;AF=0.5;AN=2;BaseQRankSum=-1.313;DP=16;Dels=0.0;FS=0.0;HaplotypeScore=0.0;MLEAC=1;MLEAF=0.5;MQ=41.07;MQ0=0;MQRankSum=-0.683;QD=15.55;ReadPosRankSum=0.683	GT:AD:DP:GQ:PL	0/1:8,8:16:99:277,0,270
chrIX	418746	.	G	A	201.77	PASS	AC=1;AF=0.5;AN=2;BaseQRankSum=-0.66;DP=13;Dels=0.0;FS=0.0;HaplotypeScore=0.0;MLEAC=1;MLEAF=0.5;MQ=40.85;MQ0=0;MQRankSum=-0.555;QD=15.52;ReadPosRankSum=-1.656	GT:AD:DP:GQ:PL	0/1:6,7:13:99:230,0,209
chrIX	425162	.	G	A	441.77	PASS	AC=1;AF=0.5;AN=2;BaseQRankSum=0.792;DP=20;Dels=0.0;FS=0.0;HaplotypeScore=0.0;MLEAC=1;MLEAF=0.5;MQ=42.0;MQ0=0;MQRankSum=-0.475;QD=22.09;ReadPosRankSum=-0.713	GT:AD:DP:GQ:PL	0/1:7,13:20:99:470,0,215
chrIX	429643	.	G	A	193.77	PASS	AC=1;AF=0.5;AN=2;BaseQRankSum=1.753;DP=21;Dels=0.0;FS=1.922;HaplotypeScore=0.0;MLEAC=1;MLEAF=0.5;MQ=41.32;MQ0=0;MQRankSum=0.56;QD=9.23;ReadPosRankSum=0.709	GT:AD:DP:GQ:PL	0/1:14,7:21:99:222,0,428
chrX	22760	.	G	A	325.77	PASS	AC=1;AF=0.5;AN=2;BaseQRankSum=0.204;DP=19;Dels=0.0;FS=0.0;HaplotypeScore=0.0;MLEAC=1;MLEAF=0.5;MQ=42.0;MQ0=0;MQRankSum=0.204;QD=17.15;ReadPosRankSum=0.367	GT:AD:DP:GQ:PL	0/1:9,10:19:99:354,0,316
chrX	33431	.	G	A	304.77	PASS	AC=1;AF=0.5;AN=2;BaseQRankSum=0.849;DP=13;Dels=0.0;FS=2.158;HaplotypeScore=0.0;MLEAC=1;MLEAF=0.5;MQ=42.0;MQ0=0;MQRankSum=1.157;QD=23.44;ReadPosRankSum=1.157	GT:AD:DP:GQ:PL	0/1:4,9:13:99:333,0,124
chrX	40574	.	G	A	319.77	PASS	AC=1;AF=0.5;AN=2;BaseQRankSum=0.844;DP=18;Dels=0.0;FS=0.0;HaplotypeScore=0.0;MLEAC=1;MLEAF=0.5;MQ=41.18;MQ0=0;MQRankSum=-0.666;QD=17.76;ReadPosRankSum=-1.2	GT:AD:DP:GQ:PL	0/1:8,10:18:99:348,0,276
chrX	50449	.	C	T	247.77	PASS	AC=1;AF=0.5;AN=2;BaseQRankSum=-0.144;DP=17;Dels=0.0;FS=0.0;HaplotypeScore=0.0;MLEAC=1;MLEAF=0.5;MQ=42.0;MQ0=0;MQRankSum=-0.048;QD=14.57;ReadPosRankSum=1.01	GT:AD:DP:GQ:PL	0/1:8,9:17:99:276,0,266
chrX	68822	.	G	A	277.77	PASS	AC=1;AF=0.5;AN=2;BaseQRankSum=-0.354;DP=14;Dels=0.0;FS=9.792;HaplotypeScore=5.9523;MLEAC=1;MLEAF=0.5;MQ=40.83;MQ0=0;MQRankSum=0.212;QD=19.84;ReadPosRankSum=-0.636	GT:AD:DP:GQ:PL	0/1:4,10:14:99:306,0,121
chrX	72010	.	C	T	438.77	PASS	AC=1;AF=0.5;AN=2;BaseQRankSum=0.334;DP=22;Dels=0.0;FS=1.899;HaplotypeScore=0.0;MLEAC=1;MLEAF=0.5;MQ=42.0;MQ0=0;MQRankSum=0.935;QD=19.94;ReadPosRankSum=0.267	GT:AD:DP:GQ:PL	0/1:9,13:22:99:467,0,265
chrX	75903	.	C	T	184.77	PASS	AC=1;AF=0.5;AN=2;BaseQRankSum=-0.573;DP=9;Dels=0.0;FS=3.332;HaplotypeScore=0.0;MLEAC=1;MLEAF=0.5;MQ=40.33;MQ0=0;MQRankSum=2.054;QD=20.53;ReadPosRankSum=-0.573	GT:AD:DP:GQ:PL	0/1:3,6:9:85:213,0,85
chrX	79897	.	G	A	136.77	PASS	AC=1;AF=0.5;AN=2;BaseQRankSum=-0.244;DP=12;Dels=0.0;FS=5.332;HaplotypeScore=0.0;MLEAC=1;MLEAF=0.5;MQ=42.0;MQ0=0;MQRankSum=-0.529;QD=11.4;ReadPosRankSum=0.689	GT:AD:DP:GQ:PL	0/1:7,5:12:99:165,0,243
chrX	87658	.	C	T	238.77	PASS	AC=1;AF=0.5;AN=2;BaseQRankSum=0.386;DP=14;Dels=0.0;FS=2.027;HaplotypeScore=0.0;MLEAC=1;MLEAF=0.5;MQ=40.94;MQ0=0;MQRankSum=1.109;QD=17.05;ReadPosRankSum=0.225	GT:AD:DP:GQ:PL	0/1:6,8:14:99:267,0,197
chrX	87817	.	C	T	268.77	PASS	AC=1;AF=0.5;AN=2;BaseQRankSum=-1.002;DP=15;Dels=0.0;FS=2.363;HaplotypeScore=0.0;MLEAC=1;MLEAF=0.5;MQ=42.0;MQ0=0;MQRankSum=1.355;QD=17.92;ReadPosRankSum=-0.53	GT:AD:DP:GQ:PL	0/1:6,9:15:99:297,0,201
chrX	87840	.	G	A	295.77	PASS	AC=1;AF=0.5;AN=2;BaseQRankSum=0.53;DP=15;Dels=0.0;FS=2.363;HaplotypeScore=0.0;MLEAC=1;MLEAF=0.5;MQ=42.0;MQ0=0;MQRankSum=1.002;QD=19.72;ReadPosRankSum=-1.355	GT:AD:DP:GQ:PL	0/1:6,9:15:99:324,0,158
chrX	90741	.	G	A	190.77	PASS	AC=1;AF=0.5;AN=2;BaseQRankSum=-0.555;DP=13;Dels=0.0;FS=2.276;HaplotypeScore=0.0;MLEAC=1;MLEAF=0.5;MQ=42.0;MQ0=0;MQRankSum=1.791;QD=14.67;ReadPosRankSum=-0.312	GT:AD:DP:GQ:PL	0/1:6,7:13:99:219,0,178
chrX	94944	.	G	A	122.77	PASS	AC=1;AF=0.5;AN=2;BaseQRankSum=-1.256;DP=13;Dels=0.0;FS=0.0;HaplotypeScore=0.0;MLEAC=1;MLEAF=0.5;MQ=42.0;MQ0=0;MQRankSum=-0.437;QD=9.44;ReadPosRankSum=-0.533	GT:AD:DP:GQ:PL	0/1:8,5:13:99:151,0,244
chrX	106346	.	G	A	257.8	PASS	AC=2;AF=1.0;AN=2;DP=7;Dels=0.0;FS=0.0;HaplotypeScore=0.0;MLEAC=2;MLEAF=1.0;MQ=42.0;MQ0=0;QD=29.68	GT:AD:DP:GQ:PL	1/1:0,7:7:21:286,21,0
chrX	106940	.	C	T	252.77	PASS	AC=1;AF=0.5;AN=2;BaseQRankSum=0.652;DP=15;Dels=0.0;FS=8.796;HaplotypeScore=0.0;MLEAC=1;MLEAF=0.5;MQ=42.0;MQ0=0;MQRankSum=-0.209;QD=16.85;ReadPosRankSum=-0.993	GT:AD:DP:GQ:PL	0/1:7,8:15:99:281,0,233
chrX	111547	.	G	A	179.77	PASS	AC=1;AF=0.5;AN=2;BaseQRankSum=1.406;DP=14;Dels=0.0;FS=0.0;HaplotypeScore=0.0;MLEAC=1;MLEAF=0.5;MQ=42.0;MQ0=0;MQRankSum=-0.78;QD=12.84;ReadPosRankSum=-0.545	GT:AD:DP:GQ:PL	0/1:7,7:14:99:208,0,234
chrX	115829	.	C	T	289.77	PASS	AC=1;AF=0.5;AN=2;BaseQRankSum=-1.867;DP=14;Dels=0.0;FS=2.363;HaplotypeScore=0.0;MLEAC=1;MLEAF=0.5;MQ=42.0;MQ0=0;MQRankSum=-0.8;QD=20.7;ReadPosRankSum=-1.333	GT:AD:DP:GQ:PL	0/1:5,9:14:99:318,0,165
chrX	118230	.	C	T	445.77	PASS	AC=1;AF=0.5;AN=2;BaseQRankSum=-0.949;DP=21;Dels=0.0;FS=0.0;HaplotypeScore=0.0;MLEAC=1;MLEAF=0.5;MQ=40.89;MQ0=1;MQRankSum=1.196;QD=21.23;ReadPosRankSum=0.454	GT:AD:DP:GQ:PL	0/1:6,15:21:99:474,0,189
chrX	119282	.	C	T	326.77	PASS	AC=1;AF=0.5;AN=2;BaseQRankSum=-0.592;DP=13;Dels=0.0;FS=0.0;HaplotypeScore=0.0;MLEAC=1;MLEAF=0.5;MQ=42.0;MQ0=0;MQRankSum=-0.085;QD=25.14;ReadPosRankSum=1.099	GT:AD:DP:GQ:PL	0/1:3,10:13:80:355,0,80
chrX	123030	.	C	T	505.77	PASS	AC=2;AF=1.0;AN=2;DP=13;Dels=0.0;FS=0.0;HaplotypeScore=0.0;MLEAC=2;MLEAF=1.0;MQ=42.0;MQ0=0;QD=27.35	GT:AD:DP:GQ:PL	1/1:0,13:13:39:534,39,0
chrX	123032	.	C	T	306.77	PASS	AC=1;AF=0.5;AN=2;BaseQRankSum=0.849;DP=13;Dels=0.0;FS=0.0;HaplotypeScore=0.0;MLEAC=1;MLEAF=0.5;MQ=42.0;MQ0=0;MQRankSum=-0.694;QD=23.6;ReadPosRankSum=-0.54	GT:AD:DP:GQ:PL	0/1:4,9:13:99:335,0,126
chrX	126244	.	G	A	206.77	PASS	AC=1;AF=0.5;AN=2;BaseQRankSum=-0.377;DP=13;Dels=0.0;FS=2.276;HaplotypeScore=0.0;MLEAC=1;MLEAF=0.5;MQ=42.0;MQ0=0;MQRankSum=0.811;QD=15.91;ReadPosRankSum=1.093	GT:AD:DP:GQ:PL	0/1:6,7:13:99:235,0,195
chrX	135959	.	C	T	103.77	PASS	AC=1;AF=0.5;AN=2;BaseQRankSum=-1.159;DP=9;Dels=0.0;FS=2.808;HaplotypeScore=0.0;MLEAC=1;MLEAF=0.5;MQ=42.0;MQ0=0;MQRankSum=0.0;QD=11.53;ReadPosRankSum=-1.881	GT:AD:DP:GQ:PL	0/1:4,5:9:99:132,0,137
chrX	135972	.	G	A	110.77	PASS	AC=1;AF=0.5;AN=2;BaseQRankSum=2.017;DP=8;Dels=0.0;FS=0.0;HaplotypeScore=0.0;MLEAC=1;MLEAF=0.5;MQ=42.0;MQ0=0;MQRankSum=0.421;QD=13.85;ReadPosRankSum=0.421	GT:AD:DP:GQ:PL	0/1:4,4:8:99:139,0,117
chrX	137293	.	G	A	374.77	PASS	AC=1;AF=0.5;AN=2;BaseQRankSum=-1.11;DP=15;Dels=0.0;FS=2.447;HaplotypeScore=0.0;MLEAC=1;MLEAF=0.5;MQ=42.0;MQ0=0;MQRankSum=-0.979;QD=24.98;ReadPosRankSum=0.849	GT:AD:DP:GQ:PL	0/1:4,11:15:99:403,0,123
chrX	137684	.	G	A	182.77	PASS	AC=1;AF=0.5;AN=2;BaseQRankSum=1.813;DP=12;Dels=0.0;FS=0.0;HaplotypeScore=0.0;MLEAC=1;MLEAF=0.5;MQ=42.0;MQ0=0;MQRankSum=1.378;QD=15.23;ReadPosRankSum=-0.467	GT:AD:DP:GQ:PL	0/1:6,6:12:99:211,0,193
chrX	141150	.	G	A	136.77	PASS	AC=1;AF=0.5;AN=2;BaseQRankSum=1.256;DP=13;Dels=0.0;FS=2.48;HaplotypeScore=0.0;MLEAC=1;MLEAF=0.5;MQ=42.0;MQ0=0;MQRankSum=0.437;QD=10.52;ReadPosRankSum=-0.271	GT:AD:DP:GQ:PL	0/1:8,5:13:99:165,0,281
chrX	141418	.	C	T	174.77	PASS	AC=1;AF=0.5;AN=2;BaseQRankSum=1.355;DP=15;Dels=0.0;FS=2.187;HaplotypeScore=0.0;MLEAC=1;MLEAF=0.5;MQ=41.87;MQ0=0;MQRankSum=-0.295;QD=11.65;ReadPosRankSum=0.884	GT:AD:DP:GQ:PL	0/1:9,6:15:99:203,0,319
chrX	150882	.	G	A	267.77	PASS	AC=1;AF=0.5;AN=2;BaseQRankSum=0.133;DP=14;Dels=0.0;FS=0.0;HaplotypeScore=0.0;MLEAC=1;MLEAF=0.5;MQ=42.0;MQ0=0;MQRankSum=0.667;QD=19.13;ReadPosRankSum=-1.467	GT:AD:DP:GQ:PL	0/1:5,9:14:99:296,0,168
chrX	155692	.	G	A	363.77	PASS	AC=1;AF=0.5;AN=2;BaseQRankSum=-0.56;DP=22;Dels=0.0;FS=6.373;HaplotypeScore=0.0;MLEAC=1;MLEAF=0.5;MQ=42.0;MQ0=0;MQRankSum=0.363;QD=16.53;ReadPosRankSum=-1.088	GT:AD:DP:GQ:PL	0/1:10,12:22:99:392,0,329
chrX	157177	.	G	A	119.77	PASS	AC=1;AF=0.5;AN=2;BaseQRankSum=-0.796;DP=16;Dels=0.0;FS=5.497;HaplotypeScore=0.0;MLEAC=1;MLEAF=0.5;MQ=40.67;MQ0=1;MQRankSum=-0.551;QD=7.49;ReadPosRankSum=0.919	GT:AD:DP:GQ:PL	0/1:11,5:16:99:148,0,347
chrX	157329	.	C	T	161.77	PASS	AC=1;AF=0.5;AN=2;BaseQRankSum=-0.515;DP=18;Dels=0.0;FS=2.029;HaplotypeScore=0.0;MLEAC=1;MLEAF=0.5;MQ=42.0;MQ0=0;MQRankSum=-0.14;QD=8.99;ReadPosRankSum=-1.452	GT:AD:DP:GQ:PL	0/1:12,6:18:99:190,0,444
chrX	160469	.	C	T	178.77	PASS	AC=1;AF=0.5;AN=2;BaseQRankSum=0.717;DP=11;Dels=0.0;FS=6.154;HaplotypeScore=0.0;MLEAC=1;MLEAF=0.5;MQ=42.0;MQ0=0;MQRankSum=1.749;QD=16.25;ReadPosRankSum=0.143	GT:AD:DP:GQ:PL	0/1:5,6:11:99:207,0,126
chrX	162075	.	C	T	130.77	PASS	AC=1;AF=0.5;AN=2;BaseQRankSum=0.58;DP=17;Dels=0.0;FS=5.119;HaplotypeScore=0.0;MLEAC=1;MLEAF=0.5;MQ=42.0;MQ0=0;MQRankSum=0.264;QD=7.69;ReadPosRankSum=1.423	GT:AD:DP:GQ:PL	0/1:12,5:17:99:159,0,398
chrX	173080	.	G	A	262.8	PASS	AC=2;AF=1.0;AN=2;DP=7;Dels=0.0;FS=0.0;HaplotypeScore=0.0;MLEAC=2;MLEAF=1.0;MQ=42.0;MQ0=0;QD=27.2	GT:AD:DP:GQ:PL	1/1:0,7:7:21:291,21,0
chrX	173084	.	C	T	158.77	PASS	AC=1;AF=0.5;AN=2;BaseQRankSum=0.922;DP=7;Dels=0.0;FS=0.0;HaplotypeScore=0.0;MLEAC=1;MLEAF=0.5;MQ=42.0;MQ0=0;MQRankSum=-1.495;QD=22.68;ReadPosRankSum=-0.922	GT:AD:DP:GQ:PL	0/1:2,5:7:61:187,0,61
chrX	173771	.	C	T	509.77	PASS	AC=1;AF=0.5;AN=2;BaseQRankSum=-0.471;DP=25;Dels=0.0;FS=6.186;HaplotypeScore=0.0;MLEAC=1;MLEAF=0.5;MQ=41.41;MQ0=0;MQRankSum=-0.638;QD=20.39;ReadPosRankSum=-1.359	GT:AD:DP:GQ:PL	0/1:10,15:25:99:538,0,319
chrX	177492	.	C	T	128.77	PASS	AC=1;AF=0.5;AN=2;BaseQRankSum=1.212;DP=17;Dels=0.0;FS=2.077;HaplotypeScore=0.0;MLEAC=1;MLEAF=0.5;MQ=42.0;MQ0=0;MQRankSum=1.107;QD=7.57;ReadPosRankSum=-0.158	GT:AD:DP:GQ:PL	0/1:12,5:17:99:157,0,441
chrX	184458	.	G	A	278.77	PASS	AC=1;AF=0.5;AN=2;BaseQRankSum=0.722;DP=17;Dels=0.0;FS=0.0;HaplotypeScore=0.0;MLEAC=1;MLEAF=0.5;MQ=42.0;MQ0=0;MQRankSum=0.914;QD=16.4;ReadPosRankSum=0.048	GT:AD:DP:GQ:PL	0/1:8,9:17:99:307,0,275
chrX	189663	.	G	A	218.77	PASS	AC=1;AF=0.5;AN=2;BaseQRankSum=1.663;DP=11;Dels=0.0;FS=7.123;HaplotypeScore=0.0;MLEAC=1;MLEAF=0.5;MQ=42.0;MQ0=0;MQRankSum=1.663;QD=19.89;ReadPosRankSum=0.678	GT:AD:DP:GQ:PL	0/1:4,7:11:99:247,0,114
chrX	192772	.	G	A	245.77	PASS	AC=1;AF=0.5;AN=2;BaseQRankSum=-0.209;DP=15;Dels=0.0;FS=0.0;HaplotypeScore=0.0;MLEAC=1;MLEAF=0.5;MQ=42.0;MQ0=0;MQRankSum=0.0;QD=16.38;ReadPosRankSum=-2.556	GT:AD:DP:GQ:PL	0/1:7,8:15:99:274,0,246
chrX	196332	.	C	T	145.77	PASS	AC=1;AF=0.5;AN=2;BaseQRankSum=0.322;DP=8;Dels=0.0;FS=7.068;HaplotypeScore=0.0;MLEAC=1;MLEAF=0.5;MQ=42.0;MQ0=0;MQRankSum=1.221;QD=18.22;ReadPosRankSum=-0.322	GT:AD:DP:GQ:PL	0/1:3,5:8:95:174,0,95
chrX	205448	.	C	T	129.77	PASS	AC=1;AF=0.5;AN=2;BaseQRankSum=-1.073;DP=12;Dels=0.0;FS=0.0;HaplotypeScore=0.0;MLEAC=1;MLEAF=0.5;MQ=42.0;MQ0=0;MQRankSum=-0.779;QD=10.81;ReadPosRankSum=1.378	GT:AD:DP:GQ:PL	0/1:6,6:12:99:158,0,208
chrX	227904	.	G	A	132.77	PASS	AC=1;AF=0.5;AN=2;BaseQRankSum=-1.733;DP=14;Dels=0.0;FS=0.0;HaplotypeScore=0.0;MLEAC=1;MLEAF=0.5;MQ=42.0;MQ0=0;MQRankSum=0.533;QD=9.48;ReadPosRankSum=-0.533	GT:AD:DP:GQ:PL	0/1:9,5:14:99:161,0,329
chrX	228459	.	G	A	136.77	PASS	AC=1;AF=0.5;AN=2;BaseQRankSum=-0.466;DP=11;Dels=0.0;FS=2.632;HaplotypeScore=0.0;MLEAC=1;MLEAF=0.5;MQ=42.0;MQ0=0;MQRankSum=-1.186;QD=12.43;ReadPosRankSum=-1.408	GT:AD:DP:GQ:PL	0/1:6,5:11:99:165,0,209
chrX	228469	.	C	T	103.77	PASS	AC=1;AF=0.5;AN=2;BaseQRankSum=-1.447;DP=10;Dels=0.0;FS=2.43;HaplotypeScore=0.0;MLEAC=1;MLEAF=0.5;MQ=42.0;MQ0=0;MQRankSum=0.741;QD=10.38;ReadPosRankSum=-0.633	GT:AD:DP:GQ:PL	0/1:6,4:10:99:132,0,216
chrX	228483	.	G	A	106.77	PASS	AC=1;AF=0.5;AN=2;BaseQRankSum=0.633;DP=10;Dels=0.0;FS=2.43;HaplotypeScore=0.0;MLEAC=1;MLEAF=0.5;MQ=42.0;MQ0=0;MQRankSum=-1.036;QD=10.68;ReadPosRankSum=-0.633	GT:AD:DP:GQ:PL	0/1:6,4:10:99:135,0,218
chrX	228499	.	G	A	185.77	PASS	AC=1;AF=0.5;AN=2;BaseQRankSum=0.0;DP=10;Dels=0.0;FS=2.43;HaplotypeScore=0.0;MLEAC=1;MLEAF=0.5;MQ=42.0;MQ0=0;MQRankSum=-0.741;QD=18.58;ReadPosRankSum=-0.633	GT:AD:DP:GQ:PL	0/1:4,6:10:99:214,0,133
chrX	231060	.	G	A	105.77	PASS	AC=1;AF=0.5;AN=2;BaseQRankSum=1.398;DP=11;Dels=0.0;FS=0.0;HaplotypeScore=0.0;MLEAC=1;MLEAF=0.5;MQ=42.0;MQ0=0;MQRankSum=-1.246;QD=9.62;ReadPosRankSum=1.034	GT:AD:DP:GQ:PL	0/1:7,4:11:99:134,0,247
chrX	233771	.	C	T	295.77	PASS	AC=1;AF=0.5;AN=2;BaseQRankSum=2.031;DP=18;Dels=0.0;FS=2.392;HaplotypeScore=0.0;MLEAC=1;MLEAF=0.5;MQ=42.0;MQ0=0;MQRankSum=1.413;QD=16.43;ReadPosRankSum=0.0	GT:AD:DP:GQ:PL	0/1:9,9:18:99:324,0,312
chrX	237451	.	C	T	206.77	PASS	AC=1;AF=0.5;AN=2;BaseQRankSum=0.91;DP=14;Dels=0.0;FS=0.0;HaplotypeScore=0.0;MLEAC=1;MLEAF=0.5;MQ=42.0;MQ0=0;MQRankSum=-0.201;QD=14.77;ReadPosRankSum=-0.78	GT:AD:DP:GQ:PL	0/1:7,7:14:99:235,0,229
chrX	241890	.	G	A	114.77	PASS	AC=1;AF=0.5;AN=2;BaseQRankSum=-0.421;DP=8;Dels=0.0;FS=0.0;HaplotypeScore=0.0;MLEAC=1;MLEAF=0.5;MQ=42.0;MQ0=0;MQRankSum=-0.922;QD=14.35;ReadPosRankSum=-0.421	GT:AD:DP:GQ:PL	0/1:4,4:8:99:143,0,142
chrX	256798	.	C	T	238.77	PASS	AC=1;AF=0.5;AN=2;BaseQRankSum=-0.536;DP=12;Dels=0.0;FS=3.09;HaplotypeScore=0.0;MLEAC=1;MLEAF=0.5;MQ=42.0;MQ0=0;MQRankSum=-0.289;QD=19.9;ReadPosRankSum=-0.536	GT:AD:DP:GQ:PL	0/1:4,8:12:99:267,0,127
chrX	259134	.	C	T	231.77	PASS	AC=1;AF=0.5;AN=2;BaseQRankSum=-0.546;DP=10;Dels=0.0;FS=2.73;HaplotypeScore=0.0;MLEAC=1;MLEAF=0.5;MQ=42.0;MQ0=0;MQRankSum=1.386;QD=23.18;ReadPosRankSum=0.546	GT:AD:DP:GQ:PL	0/1:3,7:10:95:260,0,95
chrX	268005	.	G	A	164.77	PASS	AC=1;AF=0.5;AN=2;BaseQRankSum=-0.177;DP=15;Dels=0.0;FS=2.059;HaplotypeScore=0.0;MLEAC=1;MLEAF=0.5;MQ=42.0;MQ0=0;MQRankSum=0.53;QD=10.98;ReadPosRankSum=1.237	GT:AD:DP:GQ:PL	0/1:9,6:15:99:193,0,282
chrX	268264	.	C	T	106.77	PASS	AC=1;AF=0.5;AN=2;BaseQRankSum=1.398;DP=11;Dels=0.0;FS=6.154;HaplotypeScore=0.0;MLEAC=1;MLEAF=0.5;MQ=42.0;MQ0=0;MQRankSum=-0.597;QD=9.71;ReadPosRankSum=0.678	GT:AD:DP:GQ:PL	0/1:7,4:11:99:135,0,243
chrX	268308	.	G	A	141.77	PASS	AC=1;AF=0.5;AN=2;BaseQRankSum=1.159;DP=9;Dels=0.0;FS=7.782;HaplotypeScore=0.0;MLEAC=1;MLEAF=0.5;MQ=42.0;MQ0=0;MQRankSum=-0.876;QD=15.75;ReadPosRankSum=0.361	GT:AD:DP:GQ:PL	0/1:4,5:9:99:170,0,126
chrX	278762	.	C	T	187.77	PASS	AC=1;AF=0.5;AN=2;BaseQRankSum=2.181;DP=11;Dels=0.0;FS=2.632;HaplotypeScore=0.0;MLEAC=1;MLEAF=0.5;MQ=42.0;MQ0=0;MQRankSum=-0.387;QD=17.07;ReadPosRankSum=0.717	GT:AD:DP:GQ:PL	0/1:5,6:11:99:216,0,164
chrX	280710	.	C	T	170.77	PASS	AC=1;AF=0.5;AN=2;BaseQRankSum=0.323;DP=14;Dels=0.0;FS=0.0;HaplotypeScore=0.9999;MLEAC=1;MLEAF=0.5;MQ=42.0;MQ0=0;MQRankSum=-1.097;QD=12.2;ReadPosRankSum=-0.839	GT:AD:DP:GQ:PL	0/1:8,6:14:99:199,0,261
chrX	281364	.	C	T	103.77	PASS	AC=1;AF=0.5;AN=2;BaseQRankSum=0.361;DP=9;Dels=0.0;FS=3.522;HaplotypeScore=0.0;MLEAC=1;MLEAF=0.5;MQ=42.0;MQ0=0;MQRankSum=0.729;QD=11.53;ReadPosRankSum=-1.307	GT:AD:DP:GQ:PL	0/1:5,4:9:99:132,0,172
chrX	283932	.	C	T	390.77	PASS	AC=1;AF=0.5;AN=2;BaseQRankSum=1.154;DP=22;Dels=0.0;FS=1.86;HaplotypeScore=0.0;MLEAC=1;MLEAF=0.5;MQ=41.33;MQ0=0;MQRankSum=0.363;QD=17.76;ReadPosRankSum=-0.824	GT:AD:DP:GQ:PL	0/1:10,12:22:99:419,0,348
chrX	289392	.	G	A	216.77	PASS	AC=1;AF=0.5;AN=2;BaseQRankSum=1.635;DP=12;Dels=0.0;FS=0.0;HaplotypeScore=0.9973;MLEAC=1;MLEAF=0.5;MQ=42.0;MQ0=0;MQRankSum=-1.309;QD=18.06;ReadPosRankSum=-1.788	GT:AD:DP:GQ:PL	0/1:5,7:12:99:245,0,154
chrX	290475	.	C	T	130.77	PASS	AC=1;AF=0.5;AN=2;BaseQRankSum=-0.212;DP=13;Dels=0.0;FS=2.158;HaplotypeScore=0.0;MLEAC=1;MLEAF=0.5;MQ=42.0;MQ0=0;MQRankSum=-0.978;QD=10.06;ReadPosRankSum=-0.817	GT:AD:DP:GQ:PL	0/1:8,5:13:99:159,0,287
chrX	290924	.	C	T	324.77	PASS	AC=1;AF=0.5;AN=2;BaseQRankSum=-0.163;DP=16;Dels=0.0;FS=0.0;HaplotypeScore=0.0;MLEAC=1;MLEAF=0.5;MQ=42.0;MQ0=0;MQRankSum=0.271;QD=20.3;ReadPosRankSum=-1.139	GT:AD:DP:GQ:PL	0/1:6,10:16:99:353,0,192
chrX	305643	.	C	T	345.77	PASS	AC=1;AF=0.5;AN=2;BaseQRankSum=0.372;DP=19;Dels=0.0;FS=9.556;HaplotypeScore=0.0;MLEAC=1;MLEAF=0.5;MQ=42.0;MQ0=0;MQRankSum=-0.784;QD=18.2;ReadPosRankSum=0.289	GT:AD:DP:GQ:PL	0/1:8,11:19:99:374,0,267
chrX	312880	.	G	A	100.77	PASS	AC=1;AF=0.5;AN=2;BaseQRankSum=0.929;DP=12;Dels=0.0;FS=2.398;HaplotypeScore=0.0;MLEAC=1;MLEAF=0.5;MQ=42.0;MQ0=0;MQRankSum=-0.929;QD=8.4;ReadPosRankSum=-0.6	GT:AD:DP:GQ:PL	0/1:8,4:12:99:129,0,278
chrX	323352	.	C	T	329.77	PASS	AC=1;AF=0.5;AN=2;BaseQRankSum=1.773;DP=22;Dels=0.0;FS=6.69;HaplotypeScore=0.0;MLEAC=1;MLEAF=0.5;MQ=42.0;MQ0=0;MQRankSum=-0.788;QD=14.99;ReadPosRankSum=-0.788	GT:AD:DP:GQ:PL	0/1:11,11:22:99:358,0,386
chrX	324882	.	G	A	161.78	PASS	AC=1;AF=0.5;AN=2;BaseQRankSum=-0.736;DP=6;Dels=0.0;FS=0.0;HaplotypeScore=0.0;MLEAC=1;MLEAF=0.5;MQ=42.0;MQ0=0;MQRankSum=-0.736;QD=26.96;ReadPosRankSum=0.736	GT:AD:DP:GQ:PL	0/1:1,5:6:24:190,0,24
chrX	330167	.	G	A	306.77	PASS	AC=1;AF=0.5;AN=2;BaseQRankSum=0.035;DP=21;Dels=0.0;FS=4.036;HaplotypeScore=0.0;MLEAC=1;MLEAF=0.5;MQ=42.0;MQ0=0;MQRankSum=-0.599;QD=14.61;ReadPosRankSum=0.176	GT:AD:DP:GQ:PL	0/1:11,10:21:99:335,0,378
chrX	333334	.	G	A	276.77	PASS	AC=1;AF=0.5;AN=2;BaseQRankSum=-0.533;DP=14;Dels=0.0;FS=5.756;HaplotypeScore=0.0;MLEAC=1;MLEAF=0.5;MQ=42.0;MQ0=0;MQRankSum=-0.533;QD=19.77;ReadPosRankSum=1.867	GT:AD:DP:GQ:PL	0/1:5,9:14:99:305,0,156
chrX	334190	.	C	T	385.77	PASS	AC=1;AF=0.5;AN=2;BaseQRankSum=-0.978;DP=21;Dels=0.0;FS=2.086;HaplotypeScore=0.0;MLEAC=1;MLEAF=0.5;MQ=42.0;MQ0=0;MQRankSum=-0.833;QD=18.37;ReadPosRankSum=-1.847	GT:AD:DP:GQ:PL	0/1:8,13:21:99:414,0,260
chrX	352183	.	C	T	160.77	PASS	AC=1;AF=0.5;AN=2;BaseQRankSum=1.452;DP=18;Dels=0.0;FS=1.952;HaplotypeScore=0.0;MLEAC=1;MLEAF=0.5;MQ=42.0;MQ0=0;MQRankSum=-1.264;QD=8.93;ReadPosRankSum=-2.107	GT:AD:DP:GQ:PL	0/1:12,6:18:99:189,0,421
chrX	373934	.	G	A	324.77	PASS	AC=1;AF=0.5;AN=2;BaseQRankSum=0.277;DP=23;Dels=0.0;FS=0.0;HaplotypeScore=0.0;MLEAC=1;MLEAF=0.5;MQ=42.0;MQ0=0;MQRankSum=-1.508;QD=14.12;ReadPosRankSum=-1.323	GT:AD:DP:GQ:PL	0/1:12,11:23:99:353,0,431
chrX	378670	.	C	T	318.77	PASS	AC=1;AF=0.5;AN=2;BaseQRankSum=-0.927;DP=17;Dels=0.0;FS=4.752;HaplotypeScore=0.0;MLEAC=1;MLEAF=0.5;MQ=42.0;MQ0=0;MQRankSum=0.146;QD=18.75;ReadPosRankSum=0.049	GT:AD:DP:GQ:PL	0/1:7,10:17:99:347,0,229
chrX	383740	.	G	A	471.77	PASS	AC=1;AF=0.5;AN=2;BaseQRankSum=-0.599;DP=28;Dels=0.0;FS=3.512;HaplotypeScore=0.0;MLEAC=1;MLEAF=0.5;MQ=41.86;MQ0=0;MQRankSum=-0.783;QD=16.85;ReadPosRankSum=0.092	GT:AD:DP:GQ:PL	0/1:13,15:28:99:500,0,416
chrX	388164	.	C	T	365.28	PASS	AC=2;AF=1.0;AN=2;BaseQRankSum=1.448;DP=12;Dels=0.0;FS=0.0;HaplotypeScore=0.0;MLEAC=2;MLEAF=1.0;MQ=40.76;MQ0=0;MQRankSum=0.29;QD=30.44;ReadPosRankSum=-0.29	GT:AD:DP:GQ:PL	1/1:1,11:12:9:393,9,0
chrX	388592	.	G	A	457.77	PASS	AC=1;AF=0.5;AN=2;BaseQRankSum=0.022;DP=29;Dels=0.0;FS=11.831;HaplotypeScore=0.0;MLEAC=1;MLEAF=0.5;MQ=42.0;MQ0=0;MQRankSum=-1.026;QD=15.79;ReadPosRankSum=1.637	GT:AD:DP:GQ:PL	0/1:15,14:29:99:486,0,524
chrX	394333	.	G	A	437.77	PASS	AC=1;AF=0.5;AN=2;BaseQRankSum=-0.958;DP=25;Dels=0.0;FS=3.624;HaplotypeScore=0.0;MLEAC=1;MLEAF=0.5;MQ=41.41;MQ0=0;MQRankSum=0.849;QD=17.51;ReadPosRankSum=0.082	GT:AD:DP:GQ:PL	0/1:11,14:25:99:466,0,342
chrX	395399	.	G	A	308.77	PASS	AC=1;AF=0.5;AN=2;BaseQRankSum=0.194;DP=25;Dels=0.0;FS=0.0;HaplotypeScore=0.0;MLEAC=1;MLEAF=0.5;MQ=41.92;MQ0=0;MQRankSum=-0.804;QD=12.35;ReadPosRankSum=1.137	GT:AD:DP:GQ:PL	0/1:15,10:25:99:337,0,499
chrX	397680	.	G	A	209.77	PASS	AC=1;AF=0.5;AN=2;BaseQRankSum=-1.466;DP=27;Dels=0.0;FS=1.655;HaplotypeScore=0.0;MLEAC=1;MLEAF=0.5;MQ=42.0;MQ0=0;MQRankSum=0.694;QD=7.77;ReadPosRankSum=-1.466	GT:AD:DP:GQ:PL	0/1:18,9:27:99:238,0,634
chrX	398707	.	G	A	426.77	PASS	AC=1;AF=0.5;AN=2;BaseQRankSum=0.76;DP=21;Dels=0.0;FS=0.0;HaplotypeScore=0.0;MLEAC=1;MLEAF=0.5;MQ=42.0;MQ0=0;MQRankSum=0.76;QD=20.32;ReadPosRankSum=0.398	GT:AD:DP:GQ:PL	0/1:8,13:21:99:455,0,252
chrX	405356	.	C	T	475.77	PASS	AC=1;AF=0.5;AN=2;BaseQRankSum=-0.805;DP=27;Dels=0.0;FS=0.0;HaplotypeScore=0.0;MLEAC=1;MLEAF=0.5;MQ=42.0;MQ0=0;MQRankSum=-0.122;QD=17.62;ReadPosRankSum=-0.805	GT:AD:DP:GQ:PL	0/1:12,15:27:99:504,0,392
chrX	407434	.	G	A	297.77	PASS	AC=1;AF=0.5;AN=2;BaseQRankSum=-0.263;DP=22;Dels=0.0;FS=0.0;HaplotypeScore=0.0;MLEAC=1;MLEAF=0.5;MQ=41.33;MQ0=0;MQRankSum=0.394;QD=13.53;ReadPosRankSum=-0.854	GT:AD:DP:GQ:PL	0/1:11,11:22:99:326,0,351
chrX	423019	.	G	A	140.77	PASS	AC=1;AF=0.5;AN=2;BaseQRankSum=0.978;DP=13;Dels=0.0;FS=8.921;HaplotypeScore=0.0;MLEAC=1;MLEAF=0.5;MQ=42.0;MQ0=0;MQRankSum=-0.817;QD=10.83;ReadPosRankSum=-0.212	GT:AD:DP:GQ:PL	0/1:8,5:13:99:169,0,276
chrX	424717	.	C	T	109.77	PASS	AC=1;AF=0.5;AN=2;BaseQRankSum=-1.517;DP=8;Dels=0.0;FS=0.0;HaplotypeScore=0.0;MLEAC=1;MLEAF=0.5;MQ=42.0;MQ0=0;MQRankSum=0.322;QD=13.72;ReadPosRankSum=-1.221	GT:AD:DP:GQ:PL	0/1:3,5:8:99:138,0,102
chrX	432198	.	C	T	129.77	PASS	AC=1;AF=0.5;AN=2;BaseQRankSum=0.0;DP=16;Dels=0.0;FS=5.119;HaplotypeScore=0.0;MLEAC=1;MLEAF=0.5;MQ=42.0;MQ0=0;MQRankSum=0.0;QD=8.11;ReadPosRankSum=-0.34	GT:AD:DP:GQ:PL	0/1:11,5:16:99:158,0,401
chrX	434693	.	G	A	178.77	PASS	AC=1;AF=0.5;AN=2;BaseQRankSum=-0.741;DP=10;Dels=0.0;FS=0.0;HaplotypeScore=0.0;MLEAC=1;MLEAF=0.5;MQ=42.0;MQ0=0;MQRankSum=1.568;QD=17.88;ReadPosRankSum=-0.365	GT:AD:DP:GQ:PL	0/1:4,6:10:99:207,0,133
chrX	455671	.	G	A	293.77	PASS	AC=1;AF=0.5;AN=2;BaseQRankSum=1.589;DP=18;Dels=0.0;FS=13.03;HaplotypeScore=0.0;MLEAC=1;MLEAF=0.5;MQ=42.0;MQ0=0;MQRankSum=-0.706;QD=16.32;ReadPosRankSum=0.442	GT:AD:DP:GQ:PL	0/1:9,9:18:99:322,0,275
chrX	455978	.	G	A	168.77	PASS	AC=1;AF=0.5;AN=2;BaseQRankSum=0.151;DP=17;Dels=0.0;FS=5.653;HaplotypeScore=0.0;MLEAC=1;MLEAF=0.5;MQ=42.0;MQ0=0;MQRankSum=0.151;QD=9.93;ReadPosRankSum=-0.553	GT:AD:DP:GQ:PL	0/1:11,6:17:99:197,0,345
chrX	458723	.	C	T	348.78	PASS	AC=2;AF=1.0;AN=2;DP=9;Dels=0.0;FS=0.0;HaplotypeScore=0.0;MLEAC=2;MLEAF=1.0;MQ=42.0;MQ0=0;QD=28.53	GT:AD:DP:GQ:PL	1/1:0,9:9:27:377,27,0
chrX	460854	.	C	T	244.77	PASS	AC=1;AF=0.5;AN=2;BaseQRankSum=0.0;DP=12;Dels=0.0;FS=0.0;HaplotypeScore=0.0;MLEAC=1;MLEAF=0.5;MQ=42.0;MQ0=0;MQRankSum=-1.835;QD=20.4;ReadPosRankSum=1.134	GT:AD:DP:GQ:PL	0/1:4,8:12:99:273,0,129
chrX	465201	.	C	T	307.77	PASS	AC=1;AF=0.5;AN=2;BaseQRankSum=-0.222;DP=18;Dels=0.0;FS=4.359;HaplotypeScore=0.0;MLEAC=1;MLEAF=0.5;MQ=42.0;MQ0=0;MQRankSum=-1.288;QD=17.1;ReadPosRankSum=-0.4	GT:AD:DP:GQ:PL	0/1:8,10:18:99:336,0,260
chrX	466240	.	C	T	199.77	PASS	AC=1;AF=0.5;AN=2;BaseQRankSum=0.127;DP=19;Dels=0.0;FS=0.0;HaplotypeScore=0.7887;MLEAC=1;MLEAF=0.5;MQ=42.0;MQ0=0;MQRankSum=-0.803;QD=10.51;ReadPosRankSum=0.042	GT:AD:DP:GQ:PL	0/1:12,7:19:99:228,0,433
chrX	486264	.	C	T	214.77	PASS	AC=1;AF=0.5;AN=2;BaseQRankSum=-0.421;DP=14;Dels=0.0;FS=0.0;HaplotypeScore=0.0;MLEAC=1;MLEAF=0.5;MQ=42.0;MQ0=0;MQRankSum=0.663;QD=15.34;ReadPosRankSum=0.78	GT:AD:DP:GQ:PL	0/1:7,7:14:99:243,0,243
chrX	499377	.	G	A	170.77	PASS	AC=1;AF=0.5;AN=2;BaseQRankSum=-0.935;DP=13;Dels=0.0;FS=0.0;HaplotypeScore=0.0;MLEAC=1;MLEAF=0.5;MQ=42.0;MQ0=0;MQRankSum=0.101;QD=13.14;ReadPosRankSum=1.791	GT:AD:DP:GQ:PL	0/1:7,6:13:99:199,0,251
chrX	521994	.	C	T	347.77	PASS	AC=1;AF=0.5;AN=2;BaseQRankSum=0.887;DP=19;Dels=0.0;FS=0.0;HaplotypeScore=0.0;MLEAC=1;MLEAF=0.5;MQ=40.89;MQ0=0;MQRankSum=-0.127;QD=18.3;ReadPosRankSum=-2.578	GT:AD:DP:GQ:PL	0/1:7,12:19:99:376,0,209
chrX	522441	.	C	T	175.77	PASS	AC=1;AF=0.5;AN=2;BaseQRankSum=2.062;DP=15;Dels=0.0;FS=0.0;HaplotypeScore=0.0;MLEAC=1;MLEAF=0.5;MQ=42.0;MQ0=0;MQRankSum=1.002;QD=11.72;ReadPosRankSum=1.709	GT:AD:DP:GQ:PL	0/1:9,6:15:99:204,0,304
chrX	526970	.	C	T	139.77	PASS	AC=1;AF=0.5;AN=2;BaseQRankSum=-0.869;DP=12;Dels=0.0;FS=0.0;HaplotypeScore=0.0;MLEAC=1;MLEAF=0.5;MQ=42.0;MQ0=0;MQRankSum=-0.779;QD=11.65;ReadPosRankSum=0.259	GT:AD:DP:GQ:PL	0/1:6,6:12:99:168,0,212
chrX	531978	.	G	A	174.77	PASS	AC=1;AF=0.5;AN=2;BaseQRankSum=-0.405;DP=15;Dels=0.0;FS=0.0;HaplotypeScore=0.0;MLEAC=1;MLEAF=0.5;MQ=42.0;MQ0=0;MQRankSum=0.868;QD=11.65;ReadPosRankSum=0.637	GT:AD:DP:GQ:PL	0/1:8,7:15:99:203,0,280
chrX	572136	.	G	A	910.77	PASS	AC=2;AF=1.0;AN=2;DP=26;Dels=0.0;FS=0.0;HaplotypeScore=0.0;MLEAC=2;MLEAF=1.0;MQ=42.0;MQ0=0;QD=29.28	GT:AD:DP:GQ:PL	1/1:0,26:26:69:939,69,0
chrX	586228	.	G	A	366.77	PASS	AC=1;AF=0.5;AN=2;BaseQRankSum=2.167;DP=22;Dels=0.0;FS=0.0;HaplotypeScore=0.0;MLEAC=1;MLEAF=0.5;MQ=42.0;MQ0=0;MQRankSum=0.328;QD=16.67;ReadPosRankSum=-0.985	GT:AD:DP:GQ:PL	0/1:11,11:22:99:395,0,381
chrX	587399	.	C	T	373.77	PASS	AC=1;AF=0.5;AN=2;BaseQRankSum=0.537;DP=19;Dels=0.0;FS=7.425;HaplotypeScore=0.0;MLEAC=1;MLEAF=0.5;MQ=42.0;MQ0=0;MQRankSum=0.454;QD=19.67;ReadPosRankSum=1.197	GT:AD:DP:GQ:PL	0/1:8,11:19:99:402,0,274
chrX	598338	.	C	T	278.77	PASS	AC=1;AF=0.5;AN=2;BaseQRankSum=-0.122;DP=19;Dels=0.0;FS=1.871;HaplotypeScore=0.0;MLEAC=1;MLEAF=0.5;MQ=42.0;MQ0=0;MQRankSum=-0.041;QD=14.67;ReadPosRankSum=1.184	GT:AD:DP:GQ:PL	0/1:10,9:19:99:307,0,344
chrX	598623	.	G	A	242.77	PASS	AC=1;AF=0.5;AN=2;BaseQRankSum=-1.313;DP=16;Dels=0.0;FS=0.0;HaplotypeScore=0.0;MLEAC=1;MLEAF=0.5;MQ=42.0;MQ0=0;MQRankSum=0.158;QD=15.17;ReadPosRankSum=-0.578	GT:AD:DP:GQ:PL	0/1:8,8:16:99:271,0,277
chrX	608247	.	C	T	556.77	PASS	AC=2;AF=1.0;AN=2;DP=15;Dels=0.0;FS=0.0;HaplotypeScore=0.0;MLEAC=2;MLEAF=1.0;MQ=40.58;MQ0=0;QD=28.93	GT:AD:DP:GQ:PL	1/1:0,15:15:42:585,42,0
chrX	611494	.	C	T	357.77	PASS	AC=1;AF=0.5;AN=2;BaseQRankSum=-0.833;DP=19;Dels=0.0;FS=4.964;HaplotypeScore=0.0;MLEAC=1;MLEAF=0.5;MQ=42.0;MQ0=0;MQRankSum=0.395;QD=18.83;ReadPosRankSum=-1.096	GT:AD:DP:GQ:PL	0/1:6,13:19:99:386,0,191
chrX	613157	.	G	A	166.77	PASS	AC=1;AF=0.5;AN=2;BaseQRankSum=1.097;DP=14;Dels=0.0;FS=0.0;HaplotypeScore=0.0;MLEAC=1;MLEAF=0.5;MQ=41.86;MQ0=0;MQRankSum=0.194;QD=11.91;ReadPosRankSum=-0.581	GT:AD:DP:GQ:PL	0/1:8,6:14:99:195,0,277
chrX	613166	.	C	T	175.77	PASS	AC=1;AF=0.5;AN=2;BaseQRankSum=0.194;DP=14;Dels=0.0;FS=2.027;HaplotypeScore=0.0;MLEAC=1;MLEAF=0.5;MQ=41.86;MQ0=0;MQRankSum=0.194;QD=12.55;ReadPosRankSum=-0.323	GT:AD:DP:GQ:PL	0/1:8,6:14:99:204,0,281
chrX	620205	.	C	T	377.77	PASS	AC=1;AF=0.5;AN=2;BaseQRankSum=2.536;DP=18;Dels=0.0;FS=0.0;HaplotypeScore=0.0;MLEAC=1;MLEAF=0.5;MQ=42.0;MQ0=0;MQRankSum=0.362;QD=20.99;ReadPosRankSum=-0.181	GT:AD:DP:GQ:PL	0/1:7,11:18:99:406,0,229
chrX	622350	.	G	A	481.77	PASS	AC=1;AF=0.5;AN=2;BaseQRankSum=-1.99;DP=24;Dels=0.0;FS=3.982;HaplotypeScore=0.0;MLEAC=1;MLEAF=0.5;MQ=41.3;MQ0=0;MQRankSum=-1.194;QD=20.07;ReadPosRankSum=-1.255	GT:AD:DP:GQ:PL	0/1:8,16:24:99:510,0,257
chrX	623033	.	C	T	456.77	PASS	AC=1;AF=0.5;AN=2;BaseQRankSum=-0.166;DP=30;Dels=0.0;FS=1.55;HaplotypeScore=0.0;MLEAC=1;MLEAF=0.5;MQ=41.87;MQ0=0;MQRankSum=-0.041;QD=15.23;ReadPosRankSum=-0.249	GT:AD:DP:GQ:PL	0/1:15,15:30:99:485,0,523
chrX	623036	.	C	T	430.77	PASS	AC=1;AF=0.5;AN=2;BaseQRankSum=0.913;DP=30;Dels=0.0;FS=3.696;HaplotypeScore=0.0;MLEAC=1;MLEAF=0.5;MQ=41.87;MQ0=0;MQRankSum=0.539;QD=14.36;ReadPosRankSum=-0.373	GT:AD:DP:GQ:PL	0/1:15,15:30:99:459,0,490
chrX	640540	.	C	T	3046.77	PASS	AC=1;AF=0.5;AN=2;BaseQRankSum=0.444;DP=191;Dels=0.0;FS=2.666;HaplotypeScore=1.6208;MLEAC=1;MLEAF=0.5;MQ=41.91;MQ0=0;MQRankSum=0.413;QD=15.95;ReadPosRankSum=-1.045	GT:AD:DP:GQ:PL	0/1:101,90:191:99:3075,0,3480
chrX	640541	.	C	T	3058.77	PASS	AC=1;AF=0.5;AN=2;BaseQRankSum=1.386;DP=190;Dels=0.0;FS=1.678;HaplotypeScore=1.6208;MLEAC=1;MLEAF=0.5;MQ=41.9;MQ0=0;MQRankSum=-0.129;QD=16.1;ReadPosRankSum=-1.209	GT:AD:DP:GQ:PL	0/1:99,91:190:99:3087,0,3441
chrX	640767	.	C	T	2199.77	PASS	AC=1;AF=0.5;AN=2;BaseQRankSum=1.614;DP=151;Dels=0.0;FS=1.563;HaplotypeScore=7.9986;MLEAC=1;MLEAF=0.5;MQ=41.35;MQ0=0;MQRankSum=1.651;QD=14.57;ReadPosRankSum=-0.054	GT:AD:DP:GQ:PL	0/1:81,70:151:99:2228,0,2483
chrX	642552	.	C	T	2785.77	PASS	AC=1;AF=0.5;AN=2;BaseQRankSum=-0.219;DP=196;Dels=0.0;FS=10.679;HaplotypeScore=0.0;MLEAC=1;MLEAF=0.5;MQ=41.91;MQ0=0;MQRankSum=0.022;QD=14.21;ReadPosRankSum=-0.25	GT:AD:DP:GQ:PL	0/1:110,86:196:99:2814,0,3784
chrX	649431	.	C	T	1077.77	PASS	AC=1;AF=0.5;AN=2;BaseQRankSum=-0.894;DP=70;Dels=0.0;FS=8.559;HaplotypeScore=0.0;MLEAC=1;MLEAF=0.5;MQ=41.8;MQ0=0;MQRankSum=0.6;QD=15.4;ReadPosRankSum=0.612	GT:AD:DP:GQ:PL	0/1:37,33:70:99:1106,0,1234
chrX	651224	.	G	A	1052.77	PASS	AC=1;AF=0.5;AN=2;BaseQRankSum=0.501;DP=70;Dels=0.0;FS=6.923;HaplotypeScore=0.0;MLEAC=1;MLEAF=0.5;MQ=42.0;MQ0=0;MQRankSum=1.149;QD=15.04;ReadPosRankSum=1.232	GT:AD:DP:GQ:PL	0/1:38,32:70:99:1081,0,1243
chrX	651749	.	C	T	588.77	PASS	AC=1;AF=0.5;AN=2;BaseQRankSum=0.381;DP=41;Dels=0.0;FS=2.837;HaplotypeScore=0.0;MLEAC=1;MLEAF=0.5;MQ=41.61;MQ0=0;MQRankSum=0.644;QD=14.36;ReadPosRankSum=0.197	GT:AD:DP:GQ:PL	0/1:23,18:41:99:617,0,800
chrX	652688	.	C	T	378.77	PASS	AC=1;AF=0.5;AN=2;BaseQRankSum=1.003;DP=26;Dels=0.0;FS=3.751;HaplotypeScore=0.0;MLEAC=1;MLEAF=0.5;MQ=42.0;MQ0=0;MQRankSum=1.054;QD=14.57;ReadPosRankSum=0.797	GT:AD:DP:GQ:PL	0/1:14,12:26:99:407,0,478
chrX	653417	.	C	T	755.77	PASS	AC=1;AF=0.5;AN=2;BaseQRankSum=0.48;DP=61;Dels=0.0;FS=0.0;HaplotypeScore=0.0;MLEAC=1;MLEAF=0.5;MQ=42.0;MQ0=0;MQRankSum=-1.056;QD=12.39;ReadPosRankSum=-0.731	GT:AD:DP:GQ:PL	0/1:37,24:61:99:784,0,1300
chrX	654215	.	G	A	411.77	PASS	AC=1;AF=0.5;AN=2;BaseQRankSum=1.641;DP=26;Dels=0.0;FS=3.682;HaplotypeScore=0.0;MLEAC=1;MLEAF=0.5;MQ=42.0;MQ0=0;MQRankSum=0.923;QD=15.84;ReadPosRankSum=1.077	GT:AD:DP:GQ:PL	0/1:13,13:26:99:440,0,418
chrX	663649	.	G	A	161.77	PASS	AC=1;AF=0.5;AN=2;BaseQRankSum=-0.177;DP=15;Dels=0.0;FS=0.0;HaplotypeScore=0.0;MLEAC=1;MLEAF=0.5;MQ=42.0;MQ0=0;MQRankSum=-0.766;QD=10.78;ReadPosRankSum=-0.884	GT:AD:DP:GQ:PL	0/1:9,6:15:99:190,0,266
chrX	683373	.	C	T	215.77	PASS	AC=1;AF=0.5;AN=2;BaseQRankSum=-1.134;DP=12;Dels=0.0;FS=2.398;HaplotypeScore=0.0;MLEAC=1;MLEAF=0.5;MQ=42.0;MQ0=0;MQRankSum=1.0;QD=17.98;ReadPosRankSum=0.135	GT:AD:DP:GQ:PL	0/1:5,7:12:99:244,0,168
chrX	687779	.	C	T	176.77	PASS	AC=1;AF=0.5;AN=2;BaseQRankSum=-1.099;DP=15;Dels=0.0;FS=0.0;HaplotypeScore=0.0;MLEAC=1;MLEAF=0.5;MQ=41.05;MQ0=0;MQRankSum=-0.984;QD=11.78;ReadPosRankSum=0.868	GT:AD:DP:GQ:PL	0/1:8,7:15:99:205,0,268
chrX	691388	.	C	T	107.77	PASS	AC=1;AF=0.5;AN=2;BaseQRankSum=0.365;DP=10;Dels=0.0;FS=2.43;HaplotypeScore=0.0;MLEAC=1;MLEAF=0.5;MQ=42.0;MQ0=0;MQRankSum=-1.133;QD=10.78;ReadPosRankSum=0.365	GT:AD:DP:GQ:PL	0/1:6,4:10:99:136,0,211
chrX	701736	.	G	A	105.77	PASS	AC=1;AF=0.5;AN=2;BaseQRankSum=-0.55;DP=7;Dels=0.0;FS=15.441;HaplotypeScore=0.9999;MLEAC=1;MLEAF=0.5;MQ=42.0;MQ0=0;MQRankSum=0.55;QD=15.11;ReadPosRankSum=0.937	GT:AD:DP:GQ:PL	0/1:3,4:7:96:134,0,96
chrX	705250	.	G	A	280.77	PASS	AC=1;AF=0.5;AN=2;BaseQRankSum=0.433;DP=17;Dels=0.0;FS=2.077;HaplotypeScore=0.0;MLEAC=1;MLEAF=0.5;MQ=42.0;MQ0=0;MQRankSum=0.048;QD=16.52;ReadPosRankSum=-1.491	GT:AD:DP:GQ:PL	0/1:8,9:17:99:309,0,253
chrX	705549	.	G	A	263.77	PASS	AC=1;AF=0.5;AN=2;BaseQRankSum=1.106;DP=11;Dels=0.0;FS=0.0;HaplotypeScore=0.0;MLEAC=1;MLEAF=0.5;MQ=42.0;MQ0=0;MQRankSum=0.0;QD=23.98;ReadPosRankSum=0.566	GT:AD:DP:GQ:PL	0/1:3,8:11:82:292,0,82
chrX	706209	.	G	A	254.77	PASS	AC=1;AF=0.5;AN=2;BaseQRankSum=-1.671;DP=20;Dels=0.0;FS=1.922;HaplotypeScore=0.0;MLEAC=1;MLEAF=0.5;MQ=42.0;MQ0=0;MQRankSum=-0.988;QD=12.74;ReadPosRankSum=-0.304	GT:AD:DP:GQ:PL	0/1:11,9:20:99:283,0,389
chrX	710637	.	C	T	100.77	PASS	AC=1;AF=0.5;AN=2;BaseQRankSum=-1.691;DP=20;Dels=0.0;FS=8.817;HaplotypeScore=0.0;MLEAC=1;MLEAF=0.5;MQ=41.26;MQ0=0;MQRankSum=0.619;QD=5.04;ReadPosRankSum=-0.371	GT:AD:DP:GQ:PL	0/1:14,6:20:99:129,0,492
chrXI	5904	.	G	A	356.77	PASS	AC=1;AF=0.5;AN=2;BaseQRankSum=0.867;DP=19;Dels=0.0;FS=2.629;HaplotypeScore=0.0;MLEAC=1;MLEAF=0.5;MQ=41.22;MQ0=0;MQRankSum=0.702;QD=18.78;ReadPosRankSum=-0.784	GT:AD:DP:GQ:PL	0/1:8,11:19:99:385,0,250
chrXI	14253	.	C	T	238.77	PASS	AC=1;AF=0.5;AN=2;BaseQRankSum=-0.81;DP=20;Dels=0.0;FS=0.0;HaplotypeScore=0.0;MLEAC=1;MLEAF=0.5;MQ=42.0;MQ0=0;MQRankSum=-0.424;QD=11.94;ReadPosRankSum=-1.813	GT:AD:DP:GQ:PL	0/1:12,8:20:99:267,0,435
chrXI	17218	.	G	A	263.77	PASS	AC=1;AF=0.5;AN=2;BaseQRankSum=-0.471;DP=14;Dels=0.0;FS=10.414;HaplotypeScore=0.0;MLEAC=1;MLEAF=0.5;MQ=42.0;MQ0=0;MQRankSum=0.193;QD=18.84;ReadPosRankSum=0.225	GT:AD:DP:GQ:PL	0/1:6,8:14:99:292,0,174
chrXI	35414	.	C	T	372.77	PASS	AC=1;AF=0.5;AN=2;BaseQRankSum=-0.817;DP=21;Dels=0.0;FS=0.0;HaplotypeScore=7.9465;MLEAC=1;MLEAF=0.5;MQ=41.29;MQ0=0;MQRankSum=1.244;QD=17.75;ReadPosRankSum=-1.528	GT:AD:DP:GQ:PL	0/1:9,12:21:99:401,0,298
chrXI	38522	.	C	T	287.77	PASS	AC=1;AF=0.5;AN=2;BaseQRankSum=1.003;DP=13;Dels=0.0;FS=9.792;HaplotypeScore=0.0;MLEAC=1;MLEAF=0.5;MQ=41.85;MQ0=0;MQRankSum=2.083;QD=22.14;ReadPosRankSum=0.077	GT:AD:DP:GQ:PL	0/1:4,9:13:99:316,0,116
chrXI	38619	.	G	A	240.77	PASS	AC=1;AF=0.5;AN=2;BaseQRankSum=-0.556;DP=15;Dels=0.0;FS=2.081;HaplotypeScore=0.0;MLEAC=1;MLEAF=0.5;MQ=41.05;MQ0=0;MQRankSum=1.324;QD=16.05;ReadPosRankSum=0.0	GT:AD:DP:GQ:PL	0/1:7,8:15:99:269,0,190
chrXI	38823	.	G	A	413.77	PASS	AC=1;AF=0.5;AN=2;BaseQRankSum=-0.952;DP=25;Dels=0.0;FS=6.956;HaplotypeScore=0.0;MLEAC=1;MLEAF=0.5;MQ=42.0;MQ0=0;MQRankSum=0.571;QD=16.55;ReadPosRankSum=-0.789	GT:AD:DP:GQ:PL	0/1:12,13:25:99:442,0,420
chrXI	51283	.	C	T	290.78	PASS	AC=2;AF=1.0;AN=2;DP=8;Dels=0.0;FS=0.0;HaplotypeScore=0.0;MLEAC=2;MLEAF=1.0;MQ=42.0;MQ0=0;QD=31.0	GT:AD:DP:GQ:PL	1/1:0,8:8:24:319,24,0
chrXI	67950	.	C	T	284.77	PASS	AC=1;AF=0.5;AN=2;BaseQRankSum=-0.528;DP=21;Dels=0.0;FS=0.0;HaplotypeScore=0.0;MLEAC=1;MLEAF=0.5;MQ=42.0;MQ0=0;MQRankSum=2.359;QD=13.56;ReadPosRankSum=-0.599	GT:AD:DP:GQ:PL	0/1:10,11:21:99:313,0,288
chrXI	69108	.	C	T	184.77	PASS	AC=1;AF=0.5;AN=2;BaseQRankSum=-0.529;DP=16;Dels=0.0;FS=1.987;HaplotypeScore=0.0;MLEAC=1;MLEAF=0.5;MQ=42.0;MQ0=0;MQRankSum=0.847;QD=11.55;ReadPosRankSum=0.741	GT:AD:DP:GQ:PL	0/1:9,7:16:99:213,0,298
chrXI	69771	.	C	T	213.77	PASS	AC=1;AF=0.5;AN=2;BaseQRankSum=-0.903;DP=25;Dels=0.0;FS=2.05;HaplotypeScore=0.0;MLEAC=1;MLEAF=0.5;MQ=41.41;MQ0=0;MQRankSum=-0.262;QD=8.55;ReadPosRankSum=0.495	GT:AD:DP:GQ:PL	0/1:17,8:25:99:242,0,590
chrXI	75625	.	G	A	431.77	PASS	AC=1;AF=0.5;AN=2;BaseQRankSum=0.601;DP=22;Dels=0.0;FS=7.168;HaplotypeScore=0.0;MLEAC=1;MLEAF=0.5;MQ=42.0;MQ0=0;MQRankSum=0.467;QD=19.63;ReadPosRankSum=-2.07	GT:AD:DP:GQ:PL	0/1:9,13:22:99:460,0,285
chrXI	77350	.	C	T	205.77	PASS	AC=1;AF=0.5;AN=2;BaseQRankSum=-0.318;DP=16;Dels=0.0;FS=12.208;HaplotypeScore=0.0;MLEAC=1;MLEAF=0.5;MQ=42.0;MQ0=0;MQRankSum=1.799;QD=12.86;ReadPosRankSum=-0.741	GT:AD:DP:GQ:PL	0/1:9,7:16:99:234,0,317
chrXI	78865	.	C	T	248.77	PASS	AC=1;AF=0.5;AN=2;BaseQRankSum=-0.053;DP=16;Dels=0.0;FS=2.447;HaplotypeScore=0.0;MLEAC=1;MLEAF=0.5;MQ=42.0;MQ0=0;MQRankSum=0.263;QD=15.55;ReadPosRankSum=0.368	GT:AD:DP:GQ:PL	0/1:8,8:16:99:277,0,274
chrXI	88668	.	C	T	207.77	PASS	AC=1;AF=0.5;AN=2;BaseQRankSum=-1.678;DP=15;Dels=0.0;FS=2.158;HaplotypeScore=0.0;MLEAC=1;MLEAF=0.5;MQ=42.0;MQ0=0;MQRankSum=-0.058;QD=13.85;ReadPosRankSum=-0.058	GT:AD:DP:GQ:PL	0/1:8,7:15:99:236,0,287
chrXI	92408	.	G	A	133.77	PASS	AC=1;AF=0.5;AN=2;BaseQRankSum=-1.749;DP=11;Dels=0.0;FS=7.404;HaplotypeScore=0.0;MLEAC=1;MLEAF=0.5;MQ=42.0;MQ0=0;MQRankSum=0.143;QD=12.16;ReadPosRankSum=0.143	GT:AD:DP:GQ:PL	0/1:6,5:11:99:162,0,216
chrXI	100171	.	C	T	194.77	PASS	AC=1;AF=0.5;AN=2;BaseQRankSum=-0.421;DP=14;Dels=0.0;FS=0.0;HaplotypeScore=0.0;MLEAC=1;MLEAF=0.5;MQ=42.0;MQ0=0;MQRankSum=-0.78;QD=13.91;ReadPosRankSum=0.663	GT:AD:DP:GQ:PL	0/1:7,7:14:99:223,0,232
chrXI	100204	.	G	A	184.77	PASS	AC=1;AF=0.5;AN=2;BaseQRankSum=-0.07;DP=22;Dels=0.0;FS=2.315;HaplotypeScore=0.0;MLEAC=1;MLEAF=0.5;MQ=41.91;MQ0=0;MQRankSum=0.07;QD=8.4;ReadPosRankSum=-0.141	GT:AD:DP:GQ:PL	0/1:15,7:22:99:213,0,457
chrXI	107036	.	G	A	205.77	PASS	AC=1;AF=0.5;AN=2;BaseQRankSum=-1.034;DP=12;Dels=0.0;FS=0.0;HaplotypeScore=0.0;MLEAC=1;MLEAF=0.5;MQ=40.21;MQ0=1;MQRankSum=-1.034;QD=17.15;ReadPosRankSum=0.278	GT:AD:DP:GQ:PL	0/1:5,7:12:99:234,0,123
chrXI	107113	.	G	A	138.03	PASS	AC=2;AF=1.0;AN=2;DP=4;Dels=0.0;FS=0.0;HaplotypeScore=0.0;MLEAC=2;MLEAF=1.0;MQ=42.0;MQ0=0;QD=34.51	GT:AD:DP:GQ:PL	1/1:0,4:4:12:166,12,0
chrXI	112547	.	G	A	423.77	PASS	AC=1;AF=0.5;AN=2;BaseQRankSum=0.155;DP=23;Dels=0.0;FS=3.963;HaplotypeScore=0.0;MLEAC=1;MLEAF=0.5;MQ=42.0;MQ0=0;MQRankSum=1.767;QD=18.42;ReadPosRankSum=-0.403	GT:AD:DP:GQ:PL	0/1:10,13:23:99:452,0,333
chrXI	120424	.	C	T	416.77	PASS	AC=1;AF=0.5;AN=2;BaseQRankSum=0.515;DP=18;Dels=0.0;FS=2.884;HaplotypeScore=0.0;MLEAC=1;MLEAF=0.5;MQ=42.0;MQ0=0;MQRankSum=-0.702;QD=23.15;ReadPosRankSum=1.733	GT:AD:DP:GQ:PL	0/1:6,12:18:99:445,0,193
chrXI	134181	.	C	T	109.77	PASS	AC=1;AF=0.5;AN=2;BaseQRankSum=1.447;DP=10;Dels=0.0;FS=2.43;HaplotypeScore=0.0;MLEAC=1;MLEAF=0.5;MQ=42.0;MQ0=0;MQRankSum=0.741;QD=10.98;ReadPosRankSum=1.133	GT:AD:DP:GQ:PL	0/1:6,4:10:99:138,0,219
chrXI	145766	.	C	T	465.77	PASS	AC=1;AF=0.5;AN=2;BaseQRankSum=1.595;DP=36;Dels=0.0;FS=1.402;HaplotypeScore=2.9841;MLEAC=1;MLEAF=0.5;MQ=40.41;MQ0=2;MQRankSum=-0.486;QD=12.94;ReadPosRankSum=-0.277	GT:AD:DP:GQ:PL	0/1:20,16:36:99:494,0,655
chrXI	151425	.	C	T	373.77	PASS	AC=1;AF=0.5;AN=2;BaseQRankSum=-0.691;DP=13;Dels=0.0;FS=8.921;HaplotypeScore=0.0;MLEAC=1;MLEAF=0.5;MQ=42.0;MQ0=0;MQRankSum=0.296;QD=28.75;ReadPosRankSum=1.283	GT:AD:DP:GQ:PL	0/1:2,11:13:42:402,0,42
chrXI	159551	.	C	T	258.8	PASS	AC=2;AF=1.0;AN=2;DP=8;Dels=0.0;FS=0.0;HaplotypeScore=0.0;MLEAC=2;MLEAF=1.0;MQ=42.0;MQ0=0;QD=32.35	GT:AD:DP:GQ:PL	1/1:0,8:8:21:287,21,0
chrXI	164623	.	C	T	127.77	PASS	AC=1;AF=0.5;AN=2;BaseQRankSum=-0.667;DP=14;Dels=0.0;FS=2.963;HaplotypeScore=0.0;MLEAC=1;MLEAF=0.5;MQ=42.0;MQ0=0;MQRankSum=0.4;QD=9.13;ReadPosRankSum=-1.2	GT:AD:DP:GQ:PL	0/1:9,5:14:99:156,0,319
chrXI	164912	.	C	T	908.77	PASS	AC=2;AF=1.0;AN=2;DP=23;Dels=0.0;FS=0.0;HaplotypeScore=0.0;MLEAC=2;MLEAF=1.0;MQ=42.0;MQ0=0;QD=30.48	GT:AD:DP:GQ:PL	1/1:0,23:23:69:937,69,0
chrXI	165279	.	G	A	207.77	PASS	AC=1;AF=0.5;AN=2;BaseQRankSum=0.101;DP=13;Dels=0.0;FS=5.434;HaplotypeScore=0.0;MLEAC=1;MLEAF=0.5;MQ=40.85;MQ0=0;MQRankSum=-0.312;QD=15.98;ReadPosRankSum=0.555	GT:AD:DP:GQ:PL	0/1:6,7:13:99:236,0,180
chrXI	165442	.	G	A	189.77	PASS	AC=1;AF=0.5;AN=2;BaseQRankSum=0.336;DP=21;Dels=0.0;FS=9.223;HaplotypeScore=0.0;MLEAC=1;MLEAF=0.5;MQ=42.0;MQ0=0;MQRankSum=1.156;QD=9.04;ReadPosRankSum=0.261	GT:AD:DP:GQ:PL	0/1:14,7:21:99:218,0,497
chrXI	171538	.	C	T	261.77	PASS	AC=1;AF=0.5;AN=2;BaseQRankSum=0.933;DP=14;Dels=0.0;FS=0.0;HaplotypeScore=0.0;MLEAC=1;MLEAF=0.5;MQ=42.0;MQ0=0;MQRankSum=1.467;QD=18.7;ReadPosRankSum=-0.4	GT:AD:DP:GQ:PL	0/1:5,9:14:99:290,0,159
chrXI	176690	.	G	A	209.77	PASS	AC=1;AF=0.5;AN=2;BaseQRankSum=-2.228;DP=11;Dels=0.0;FS=12.175;HaplotypeScore=0.0;MLEAC=1;MLEAF=0.5;MQ=42.0;MQ0=0;MQRankSum=-0.278;QD=19.07;ReadPosRankSum=-1.246	GT:AD:DP:GQ:PL	0/1:4,7:11:99:238,0,130
chrXI	178427	.	C	T	321.77	PASS	AC=1;AF=0.5;AN=2;BaseQRankSum=0.83;DP=17;Dels=0.0;FS=0.0;HaplotypeScore=0.0;MLEAC=1;MLEAF=0.5;MQ=42.0;MQ0=0;MQRankSum=0.439;QD=18.93;ReadPosRankSum=0.146	GT:AD:DP:GQ:PL	0/1:7,10:17:99:350,0,226
chrXI	180386	.	C	T	242.77	PASS	AC=1;AF=0.5;AN=2;BaseQRankSum=0.109;DP=21;Dels=0.0;FS=0.0;HaplotypeScore=0.0;MLEAC=1;MLEAF=0.5;MQ=42.0;MQ0=0;MQRankSum=-0.616;QD=11.56;ReadPosRankSum=-0.109	GT:AD:DP:GQ:PL	0/1:13,8:21:99:271,0,469
chrXI	200265	.	C	T	241.77	PASS	AC=1;AF=0.5;AN=2;BaseQRankSum=-2.358;DP=17;Dels=0.0;FS=0.0;HaplotypeScore=0.0;MLEAC=1;MLEAF=0.5;MQ=42.0;MQ0=0;MQRankSum=0.337;QD=14.22;ReadPosRankSum=-1.01	GT:AD:DP:GQ:PL	0/1:9,8:17:99:270,0,326
chrXI	200415	.	G	A	193.77	PASS	AC=1;AF=0.5;AN=2;BaseQRankSum=-0.953;DP=16;Dels=0.0;FS=0.0;HaplotypeScore=0.0;MLEAC=1;MLEAF=0.5;MQ=42.0;MQ0=0;MQRankSum=-0.212;QD=12.11;ReadPosRankSum=0.106	GT:AD:DP:GQ:PL	0/1:9,7:16:99:222,0,282
chrXI	205600	.	C	T	103.77	PASS	AC=1;AF=0.5;AN=2;BaseQRankSum=0.365;DP=10;Dels=0.0;FS=0.0;HaplotypeScore=0.0;MLEAC=1;MLEAF=0.5;MQ=42.0;MQ0=0;MQRankSum=-0.633;QD=10.38;ReadPosRankSum=-0.365	GT:AD:DP:GQ:PL	0/1:6,4:10:99:132,0,210
chrXI	207971	.	G	A	106.77	PASS	AC=1;AF=0.5;AN=2;BaseQRankSum=1.769;DP=11;Dels=0.0;FS=2.398;HaplotypeScore=0.0;MLEAC=1;MLEAF=0.5;MQ=42.0;MQ0=0;MQRankSum=0.278;QD=9.71;ReadPosRankSum=0.678	GT:AD:DP:GQ:PL	0/1:7,4:11:99:135,0,251
chrXI	210417	.	G	A	296.77	PASS	AC=1;AF=0.5;AN=2;BaseQRankSum=0.412;DP=15;Dels=0.0;FS=2.059;HaplotypeScore=0.0;MLEAC=1;MLEAF=0.5;MQ=42.0;MQ0=0;MQRankSum=-0.412;QD=19.78;ReadPosRankSum=1.237	GT:AD:DP:GQ:PL	0/1:6,9:15:99:325,0,169
chrXI	210454	.	G	A	211.77	PASS	AC=1;AF=0.5;AN=2;BaseQRankSum=0.312;DP=13;Dels=0.0;FS=2.276;HaplotypeScore=0.0;MLEAC=1;MLEAF=0.5;MQ=42.0;MQ0=0;MQRankSum=-0.66;QD=16.29;ReadPosRankSum=-2.424	GT:AD:DP:GQ:PL	0/1:6,7:13:99:240,0,164
chrXI	213078	.	C	T	114.77	PASS	AC=1;AF=0.5;AN=2;BaseQRankSum=-0.825;DP=11;Dels=0.0;FS=2.632;HaplotypeScore=0.0;MLEAC=1;MLEAF=0.5;MQ=42.0;MQ0=0;MQRankSum=0.466;QD=10.43;ReadPosRankSum=-0.466	GT:AD:DP:GQ:PL	0/1:6,5:11:99:143,0,172
chrXI	215288	.	G	A	293.77	PASS	AC=1;AF=0.5;AN=2;BaseQRankSum=1.511;DP=20;Dels=0.0;FS=1.829;HaplotypeScore=0.8321;MLEAC=1;MLEAF=0.5;MQ=42.0;MQ0=0;MQRankSum=-0.531;QD=14.69;ReadPosRankSum=-0.204	GT:AD:DP:GQ:PL	0/1:9,10:20:99:322,0,296
chrXI	228782	.	G	A	455.77	PASS	AC=1;AF=0.5;AN=2;BaseQRankSum=0.109;DP=29;Dels=0.0;FS=0.0;HaplotypeScore=0.0;MLEAC=1;MLEAF=0.5;MQ=42.0;MQ0=0;MQRankSum=-0.109;QD=15.72;ReadPosRankSum=0.72	GT:AD:DP:GQ:PL	0/1:15,14:29:99:484,0,481
chrXI	229760	.	G	A	633.77	PASS	AC=1;AF=0.5;AN=2;BaseQRankSum=0.701;DP=38;Dels=0.0;FS=1.264;HaplotypeScore=0.0;MLEAC=1;MLEAF=0.5;MQ=42.0;MQ0=0;MQRankSum=-0.292;QD=16.68;ReadPosRankSum=0.671	GT:AD:DP:GQ:PL	0/1:19,19:38:99:662,0,652
chrXI	231906	.	G	A	255.77	PASS	AC=1;AF=0.5;AN=2;BaseQRankSum=-1.085;DP=23;Dels=0.0;FS=3.963;HaplotypeScore=0.0;MLEAC=1;MLEAF=0.5;MQ=42.0;MQ0=0;MQRankSum=-0.651;QD=11.12;ReadPosRankSum=-1.209	GT:AD:DP:GQ:PL	0/1:13,10:23:99:284,0,462
chrXI	238598	.	G	A	314.77	PASS	AC=1;AF=0.5;AN=2;BaseQRankSum=1.625;DP=20;Dels=0.0;FS=0.0;HaplotypeScore=0.0;MLEAC=1;MLEAF=0.5;MQ=41.26;MQ0=0;MQRankSum=-1.398;QD=15.74;ReadPosRankSum=0.113	GT:AD:DP:GQ:PL	0/1:10,10:20:99:343,0,350
chrXI	245576	.	G	A	279.77	PASS	AC=1;AF=0.5;AN=2;BaseQRankSum=0.337;DP=17;Dels=0.0;FS=4.752;HaplotypeScore=0.0;MLEAC=1;MLEAF=0.5;MQ=42.0;MQ0=0;MQRankSum=-0.337;QD=16.46;ReadPosRankSum=1.299	GT:AD:DP:GQ:PL	0/1:8,9:17:99:308,0,280
chrXI	248159	.	G	A	243.77	PASS	AC=1;AF=0.5;AN=2;BaseQRankSum=0.454;DP=19;Dels=0.0;FS=4.242;HaplotypeScore=0.0;MLEAC=1;MLEAF=0.5;MQ=42.0;MQ0=0;MQRankSum=1.032;QD=12.83;ReadPosRankSum=0.867	GT:AD:DP:GQ:PL	0/1:11,8:19:99:272,0,383
chrXI	248854	.	G	A	161.77	PASS	AC=1;AF=0.5;AN=2;BaseQRankSum=-0.968;DP=14;Dels=0.0;FS=2.363;HaplotypeScore=1.9894;MLEAC=1;MLEAF=0.5;MQ=40.98;MQ0=0;MQRankSum=-1.226;QD=11.55;ReadPosRankSum=0.065	GT:AD:DP:GQ:PL	0/1:8,6:14:99:190,0,289
chrXI	251936	.	G	A	232.77	PASS	AC=1;AF=0.5;AN=2;BaseQRankSum=-0.039;DP=20;Dels=0.0;FS=1.871;HaplotypeScore=0.0;MLEAC=1;MLEAF=0.5;MQ=41.9;MQ0=0;MQRankSum=0.424;QD=11.64;ReadPosRankSum=2.045	GT:AD:DP:GQ:PL	0/1:12,8:20:99:261,0,430
chrXI	257227	.	C	T	528.77	PASS	AC=1;AF=0.5;AN=2;BaseQRankSum=-0.554;DP=29;Dels=0.0;FS=0.0;HaplotypeScore=0.0;MLEAC=1;MLEAF=0.5;MQ=42.0;MQ0=0;MQRankSum=1.173;QD=18.23;ReadPosRankSum=0.111	GT:AD:DP:GQ:PL	0/1:12,17:29:99:557,0,398
chrXI	271696	.	C	T	614.77	PASS	AC=1;AF=0.5;AN=2;BaseQRankSum=-0.149;DP=45;Dels=0.0;FS=1.33;HaplotypeScore=0.0;MLEAC=1;MLEAF=0.5;MQ=42.0;MQ0=0;MQRankSum=-0.172;QD=13.66;ReadPosRankSum=-0.632	GT:AD:DP:GQ:PL	0/1:26,19:45:99:643,0,922
chrXI	280022	.	G	A	1121.77	PASS	AC=1;AF=0.5;AN=2;BaseQRankSum=2.16;DP=59;Dels=0.0;FS=0.998;HaplotypeScore=0.0;MLEAC=1;MLEAF=0.5;MQ=41.72;MQ0=0;MQRankSum=0.344;QD=19.01;ReadPosRankSum=0.542	GT:AD:DP:GQ:PL	0/1:26,33:59:99:1150,0,819
chrXI	282869	.	C	T	687.77	PASS	AC=1;AF=0.5;AN=2;BaseQRankSum=-0.336;DP=57;Dels=0.0;FS=1.038;HaplotypeScore=0.0;MLEAC=1;MLEAF=0.5;MQ=42.0;MQ0=0;MQRankSum=0.828;QD=12.07;ReadPosRankSum=-0.943	GT:AD:DP:GQ:PL	0/1:35,22:57:99:716,0,1264
chrXI	286351	.	G	A	833.77	PASS	AC=1;AF=0.5;AN=2;BaseQRankSum=2.692;DP=40;Dels=0.0;FS=5.478;HaplotypeScore=0.0;MLEAC=1;MLEAF=0.5;MQ=42.0;MQ0=0;MQRankSum=0.235;QD=20.84;ReadPosRankSum=0.842	GT:AD:DP:GQ:PL	0/1:16,24:40:99:862,0,465
chrXI	286388	.	C	T	514.77	PASS	AC=1;AF=0.5;AN=2;BaseQRankSum=-0.467;DP=49;Dels=0.0;FS=4.656;HaplotypeScore=0.0;MLEAC=1;MLEAF=0.5;MQ=42.0;MQ0=0;MQRankSum=-1.607;QD=10.51;ReadPosRankSum=0.84	GT:AD:DP:GQ:PL	0/1:31,18:49:99:543,0,1047
chrXI	292887	.	G	A	154.77	PASS	AC=1;AF=0.5;AN=2;BaseQRankSum=0.35;DP=21;Dels=0.0;FS=0.0;HaplotypeScore=0.0;MLEAC=1;MLEAF=0.5;MQ=42.0;MQ0=0;MQRankSum=-0.195;QD=7.37;ReadPosRankSum=-0.895	GT:AD:DP:GQ:PL	0/1:15,6:21:99:183,0,562
chrXI	296626	.	G	A	270.77	PASS	AC=1;AF=0.5;AN=2;BaseQRankSum=1.557;DP=25;Dels=0.0;FS=0.0;HaplotypeScore=0.0;MLEAC=1;MLEAF=0.5;MQ=42.0;MQ0=0;MQRankSum=-1.047;QD=10.83;ReadPosRankSum=0.651	GT:AD:DP:GQ:PL	0/1:16,9:25:99:299,0,567
chrXI	304142	.	C	T	317.77	PASS	AC=1;AF=0.5;AN=2;BaseQRankSum=0.122;DP=19;Dels=0.0;FS=0.0;HaplotypeScore=0.0;MLEAC=1;MLEAF=0.5;MQ=41.9;MQ0=0;MQRankSum=-0.204;QD=16.72;ReadPosRankSum=-0.939	GT:AD:DP:GQ:PL	0/1:9,10:19:99:346,0,303
chrXI	316343	.	G	A	202.77	PASS	AC=1;AF=0.5;AN=2;BaseQRankSum=-0.244;DP=17;Dels=0.0;FS=0.0;HaplotypeScore=0.0;MLEAC=1;MLEAF=0.5;MQ=42.0;MQ0=0;MQRankSum=1.317;QD=11.93;ReadPosRankSum=-0.537	GT:AD:DP:GQ:PL	0/1:10,7:17:99:231,0,318
chrXI	317554	.	G	A	219.77	PASS	AC=1;AF=0.5;AN=2;BaseQRankSum=-1.05;DP=21;Dels=0.0;FS=0.0;HaplotypeScore=0.0;MLEAC=1;MLEAF=0.5;MQ=42.0;MQ0=0;MQRankSum=-1.195;QD=10.47;ReadPosRankSum=0.109	GT:AD:DP:GQ:PL	0/1:13,8:21:99:248,0,452
chrXI	323101	.	G	A	306.77	PASS	AC=1;AF=0.5;AN=2;BaseQRankSum=0.922;DP=16;Dels=0.0;FS=3.01;HaplotypeScore=0.0;MLEAC=1;MLEAF=0.5;MQ=42.0;MQ0=0;MQRankSum=-1.464;QD=19.17;ReadPosRankSum=-0.922	GT:AD:DP:GQ:PL	0/1:6,10:16:99:335,0,201
chrXI	323608	.	C	T	225.77	PASS	AC=1;AF=0.5;AN=2;BaseQRankSum=0.135;DP=12;Dels=0.0;FS=13.424;HaplotypeScore=0.0;MLEAC=1;MLEAF=0.5;MQ=42.0;MQ0=0;MQRankSum=-1.134;QD=18.81;ReadPosRankSum=0.38	GT:AD:DP:GQ:PL	0/1:5,7:12:99:254,0,172
chrXI	330162	.	C	T	325.77	PASS	AC=1;AF=0.5;AN=2;BaseQRankSum=0.311;DP=18;Dels=0.0;FS=7.259;HaplotypeScore=0.0;MLEAC=1;MLEAF=0.5;MQ=42.0;MQ0=0;MQRankSum=-0.044;QD=18.1;ReadPosRankSum=-0.4	GT:AD:DP:GQ:PL	0/1:8,10:18:99:354,0,268
chrXI	334296	.	C	T	300.78	PASS	AC=2;AF=1.0;AN=2;DP=8;Dels=0.0;FS=0.0;HaplotypeScore=0.0;MLEAC=2;MLEAF=1.0;MQ=42.0;MQ0=0;QD=32.4	GT:AD:DP:GQ:PL	1/1:0,8:8:24:329,24,0
chrXI	339180	.	C	T	419.77	PASS	AC=1;AF=0.5;AN=2;BaseQRankSum=-0.155;DP=23;Dels=0.0;FS=13.397;HaplotypeScore=0.0;MLEAC=1;MLEAF=0.5;MQ=41.36;MQ0=0;MQRankSum=0.341;QD=18.25;ReadPosRankSum=-0.341	GT:AD:DP:GQ:PL	0/1:10,13:23:99:448,0,343
chrXI	341189	.	G	A	226.77	PASS	AC=1;AF=0.5;AN=2;BaseQRankSum=0.529;DP=12;Dels=0.0;FS=2.533;HaplotypeScore=0.0;MLEAC=1;MLEAF=0.5;MQ=42.0;MQ0=0;MQRankSum=-0.689;QD=18.9;ReadPosRankSum=1.309	GT:AD:DP:GQ:PL	0/1:5,7:12:99:255,0,168
chrXI	348814	.	C	T	311.77	PASS	AC=1;AF=0.5;AN=2;BaseQRankSum=-0.996;DP=18;Dels=0.0;FS=0.0;HaplotypeScore=1.9998;MLEAC=1;MLEAF=0.5;MQ=42.0;MQ0=0;MQRankSum=-0.091;QD=17.32;ReadPosRankSum=0.725	GT:AD:DP:GQ:PL	0/1:7,11:18:99:340,0,230
chrXI	352907	.	C	T	295.77	PASS	AC=1;AF=0.5;AN=2;BaseQRankSum=-0.625;DP=17;Dels=0.0;FS=5.315;HaplotypeScore=0.0;MLEAC=1;MLEAF=0.5;MQ=41.13;MQ0=0;MQRankSum=1.203;QD=17.4;ReadPosRankSum=-2.454	GT:AD:DP:GQ:PL	0/1:8,9:17:99:324,0,268
chrXI	358083	.	G	A	259.77	PASS	AC=1;AF=0.5;AN=2;BaseQRankSum=1.103;DP=16;Dels=0.0;FS=2.447;HaplotypeScore=0.0;MLEAC=1;MLEAF=0.5;MQ=41.88;MQ0=0;MQRankSum=-0.683;QD=16.24;ReadPosRankSum=-0.053	GT:AD:DP:GQ:PL	0/1:8,8:16:99:288,0,280
chrXI	358335	.	G	A	239.77	PASS	AC=1;AF=0.5;AN=2;BaseQRankSum=-0.471;DP=14;Dels=0.0;FS=0.0;HaplotypeScore=0.0;MLEAC=1;MLEAF=0.5;MQ=41.86;MQ0=0;MQRankSum=0.865;QD=17.13;ReadPosRankSum=0.0	GT:AD:DP:GQ:PL	0/1:6,8:14:99:268,0,188
chrXI	360606	.	G	A	186.77	PASS	AC=1;AF=0.5;AN=2;BaseQRankSum=1.031;DP=11;Dels=0.0;FS=2.632;HaplotypeScore=0.0;MLEAC=1;MLEAF=0.5;MQ=42.0;MQ0=0;MQRankSum=0.825;QD=16.98;ReadPosRankSum=0.825	GT:AD:DP:GQ:PL	0/1:5,6:11:99:215,0,172
chrXI	384709	.	C	T	215.77	PASS	AC=1;AF=0.5;AN=2;BaseQRankSum=0.634;DP=17;Dels=0.0;FS=8.141;HaplotypeScore=0.0;MLEAC=1;MLEAF=0.5;MQ=42.0;MQ0=0;MQRankSum=-0.342;QD=12.69;ReadPosRankSum=-1.708	GT:AD:DP:GQ:PL	0/1:10,7:17:99:244,0,328
chrXI	384947	.	G	A	238.77	PASS	AC=1;AF=0.5;AN=2;BaseQRankSum=-0.144;DP=17;Dels=0.0;FS=0.0;HaplotypeScore=0.0;MLEAC=1;MLEAF=0.5;MQ=42.0;MQ0=0;MQRankSum=0.433;QD=14.05;ReadPosRankSum=-1.01	GT:AD:DP:GQ:PL	0/1:9,8:17:99:267,0,301
chrXI	389870	.	C	T	173.77	PASS	AC=1;AF=0.5;AN=2;BaseQRankSum=-0.377;DP=13;Dels=0.0;FS=5.434;HaplotypeScore=0.0;MLEAC=1;MLEAF=0.5;MQ=42.0;MQ0=0;MQRankSum=-0.66;QD=13.37;ReadPosRankSum=-0.555	GT:AD:DP:GQ:PL	0/1:7,6:13:99:202,0,238
chrXI	422719	.	C	T	215.77	PASS	AC=1;AF=0.5;AN=2;BaseQRankSum=-1.214;DP=10;Dels=0.0;FS=0.0;HaplotypeScore=0.0;MLEAC=1;MLEAF=0.5;MQ=42.0;MQ0=0;MQRankSum=-0.296;QD=21.58;ReadPosRankSum=-1.386	GT:AD:DP:GQ:PL	0/1:3,7:10:93:244,0,93
chrXI	427328	.	G	A	421.77	PASS	AC=1;AF=0.5;AN=2;BaseQRankSum=1.659;DP=25;Dels=0.0;FS=1.721;HaplotypeScore=0.0;MLEAC=1;MLEAF=0.5;MQ=42.0;MQ0=0;MQRankSum=0.19;QD=16.87;ReadPosRankSum=1.061	GT:AD:DP:GQ:PL	0/1:12,13:25:99:450,0,404
chrXI	438617	.	G	A	347.78	PASS	AC=2;AF=1.0;AN=2;DP=9;Dels=0.0;FS=0.0;HaplotypeScore=0.0;MLEAC=2;MLEAF=1.0;MQ=42.0;MQ0=0;QD=27.64	GT:AD:DP:GQ:PL	1/1:0,9:9:27:376,27,0
chrXI	439444	.	G	A	167.77	PASS	AC=1;AF=0.5;AN=2;BaseQRankSum=-0.271;DP=16;Dels=0.0;FS=14.564;HaplotypeScore=0.0;MLEAC=1;MLEAF=0.5;MQ=42.0;MQ0=0;MQRankSum=-0.813;QD=10.49;ReadPosRankSum=-1.681	GT:AD:DP:GQ:PL	0/1:10,6:16:99:196,0,364
chrXI	449539	.	C	T	307.77	PASS	AC=1;AF=0.5;AN=2;BaseQRankSum=-1.023;DP=23;Dels=0.0;FS=1.643;HaplotypeScore=0.0;MLEAC=1;MLEAF=0.5;MQ=42.0;MQ0=0;MQRankSum=-0.961;QD=13.38;ReadPosRankSum=0.465	GT:AD:DP:GQ:PL	0/1:13,10:23:99:336,0,429
chrXI	452141	.	G	A	158.77	PASS	AC=1;AF=0.5;AN=2;BaseQRankSum=-0.866;DP=20;Dels=0.0;FS=0.0;HaplotypeScore=0.0;MLEAC=1;MLEAF=0.5;MQ=42.0;MQ0=0;MQRankSum=-0.206;QD=7.94;ReadPosRankSum=-0.536	GT:AD:DP:GQ:PL	0/1:14,6:20:99:187,0,442
chrXI	463932	.	C	T	158.77	PASS	AC=1;AF=0.5;AN=2;BaseQRankSum=-0.38;DP=16;Dels=0.0;FS=2.858;HaplotypeScore=0.0;MLEAC=1;MLEAF=0.5;MQ=42.0;MQ0=0;MQRankSum=-0.38;QD=9.92;ReadPosRankSum=-0.705	GT:AD:DP:GQ:PL	0/1:10,6:16:99:187,0,360
chrXI	473489	.	C	T	372.77	PASS	AC=1;AF=0.5;AN=2;BaseQRankSum=0.854;DP=17;Dels=0.0;FS=0.0;HaplotypeScore=0.0;MLEAC=1;MLEAF=0.5;MQ=42.0;MQ0=0;MQRankSum=-0.251;QD=21.93;ReadPosRankSum=0.251	GT:AD:DP:GQ:PL	0/1:6,11:17:99:401,0,192
chrXI	474509	.	C	T	277.77	PASS	AC=1;AF=0.5;AN=2;BaseQRankSum=-2.069;DP=17;Dels=0.0;FS=1.957;HaplotypeScore=0.0;MLEAC=1;MLEAF=0.5;MQ=41.16;MQ0=0;MQRankSum=1.107;QD=16.34;ReadPosRankSum=0.914	GT:AD:DP:GQ:PL	0/1:8,9:17:99:306,0,267
chrXI	474532	.	C	T	210.77	PASS	AC=1;AF=0.5;AN=2;BaseQRankSum=0.299;DP=14;Dels=0.0;FS=2.276;HaplotypeScore=0.0;MLEAC=1;MLEAF=0.5;MQ=42.0;MQ0=0;MQRankSum=0.545;QD=15.05;ReadPosRankSum=0.201	GT:AD:DP:GQ:PL	0/1:7,7:14:99:239,0,243
chrXI	478463	.	C	T	216.77	PASS	AC=1;AF=0.5;AN=2;BaseQRankSum=1.093;DP=13;Dels=0.0;FS=0.0;HaplotypeScore=0.0;MLEAC=1;MLEAF=0.5;MQ=40.85;MQ0=0;MQRankSum=1.2;QD=16.67;ReadPosRankSum=-0.555	GT:AD:DP:GQ:PL	0/1:6,7:13:99:245,0,188
chrXI	481228	.	C	T	358.77	PASS	AC=1;AF=0.5;AN=2;BaseQRankSum=1.528;DP=19;Dels=0.0;FS=0.0;HaplotypeScore=0.0;MLEAC=1;MLEAF=0.5;MQ=42.0;MQ0=0;MQRankSum=-0.537;QD=18.88;ReadPosRankSum=-0.206	GT:AD:DP:GQ:PL	0/1:8,11:19:99:387,0,255
chrXI	484723	.	G	A	358.77	PASS	AC=1;AF=0.5;AN=2;BaseQRankSum=0.107;DP=21;Dels=0.0;FS=1.808;HaplotypeScore=0.0;MLEAC=1;MLEAF=0.5;MQ=42.0;MQ0=0;MQRankSum=-1.457;QD=17.08;ReadPosRankSum=-0.817	GT:AD:DP:GQ:PL	0/1:9,12:21:99:387,0,286
chrXI	487557	.	C	T	290.77	PASS	AC=1;AF=0.5;AN=2;BaseQRankSum=0.177;DP=15;Dels=0.0;FS=8.675;HaplotypeScore=0.0;MLEAC=1;MLEAF=0.5;MQ=42.0;MQ0=0;MQRankSum=-0.648;QD=19.38;ReadPosRankSum=0.648	GT:AD:DP:GQ:PL	0/1:6,9:15:99:319,0,199
chrXI	506525	.	C	T	214.77	PASS	AC=1;AF=0.5;AN=2;BaseQRankSum=-0.278;DP=11;Dels=0.0;FS=0.0;HaplotypeScore=0.0;MLEAC=1;MLEAF=0.5;MQ=42.0;MQ0=0;MQRankSum=0.0;QD=19.52;ReadPosRankSum=0.597	GT:AD:DP:GQ:PL	0/1:4,7:11:99:243,0,124
chrXI	519297	.	G	A	111.77	PASS	AC=1;AF=0.5;AN=2;BaseQRankSum=1.398;DP=11;Dels=0.0;FS=0.0;HaplotypeScore=0.0;MLEAC=1;MLEAF=0.5;MQ=41.64;MQ0=0;MQRankSum=-0.678;QD=10.16;ReadPosRankSum=0.678	GT:AD:DP:GQ:PL	0/1:7,4:11:99:140,0,133
chrXI	519307	.	C	T	124.77	PASS	AC=1;AF=0.5;AN=2;BaseQRankSum=-1.652;DP=9;Dels=0.0;FS=7.782;HaplotypeScore=0.0;MLEAC=1;MLEAF=0.5;MQ=41.56;MQ0=0;MQRankSum=0.0;QD=13.86;ReadPosRankSum=-0.729	GT:AD:DP:GQ:PL	0/1:4,5:9:99:153,0,131
chrXI	521959	.	C	T	307.77	PASS	AC=1;AF=0.5;AN=2;BaseQRankSum=0.155;DP=23;Dels=0.0;FS=4.669;HaplotypeScore=0.0;MLEAC=1;MLEAF=0.5;MQ=42.0;MQ0=0;MQRankSum=1.395;QD=13.38;ReadPosRankSum=-0.589	GT:AD:DP:GQ:PL	0/1:13,10:23:99:336,0,466
chrXI	522884	.	C	T	223.77	PASS	AC=1;AF=0.5;AN=2;BaseQRankSum=2.281;DP=13;Dels=0.0;FS=2.276;HaplotypeScore=0.0;MLEAC=1;MLEAF=0.5;MQ=42.0;MQ0=0;MQRankSum=0.312;QD=17.21;ReadPosRankSum=1.093	GT:AD:DP:GQ:PL	0/1:6,7:13:99:252,0,202
chrXI	525134	.	C	T	447.77	PASS	AC=1;AF=0.5;AN=2;BaseQRankSum=0.673;DP=24;Dels=0.0;FS=4.117;HaplotypeScore=0.0;MLEAC=1;MLEAF=0.5;MQ=42.0;MQ0=0;MQRankSum=-1.142;QD=18.66;ReadPosRankSum=-0.381	GT:AD:DP:GQ:PL	0/1:10,14:24:99:476,0,341
chrXI	526708	.	C	T	186.77	PASS	AC=1;AF=0.5;AN=2;BaseQRankSum=-1.823;DP=20;Dels=0.0;FS=8.022;HaplotypeScore=0.0;MLEAC=1;MLEAF=0.5;MQ=42.0;MQ0=0;MQRankSum=-0.079;QD=9.34;ReadPosRankSum=-0.951	GT:AD:DP:GQ:PL	0/1:13,7:20:99:215,0,397
chrXI	549536	.	G	A	303.77	PASS	AC=1;AF=0.5;AN=2;BaseQRankSum=0.231;DP=22;Dels=0.0;FS=7.649;HaplotypeScore=0.0;MLEAC=1;MLEAF=0.5;MQ=42.0;MQ0=0;MQRankSum=-1.418;QD=13.81;ReadPosRankSum=1.484	GT:AD:DP:GQ:PL	0/1:12,10:22:99:332,0,405
chrXI	551631	.	C	T	217.77	PASS	AC=1;AF=0.5;AN=2;BaseQRankSum=-0.811;DP=14;Dels=0.0;FS=2.276;HaplotypeScore=0.0;MLEAC=1;MLEAF=0.5;MQ=40.47;MQ0=1;MQRankSum=-0.377;QD=15.55;ReadPosRankSum=-1.093	GT:AD:DP:GQ:PL	0/1:7,7:14:99:246,0,210
chrXI	558950	.	G	A	300.77	PASS	AC=1;AF=0.5;AN=2;BaseQRankSum=-0.231;DP=13;Dels=0.0;FS=0.0;HaplotypeScore=0.0;MLEAC=1;MLEAF=0.5;MQ=40.85;MQ0=0;MQRankSum=0.54;QD=23.14;ReadPosRankSum=-1.003	GT:AD:DP:GQ:PL	0/1:4,9:13:99:329,0,114
chrXI	559404	.	C	T	110.77	PASS	AC=1;AF=0.5;AN=2;BaseQRankSum=0.0;DP=9;Dels=0.0;FS=0.0;HaplotypeScore=0.0;MLEAC=1;MLEAF=0.5;MQ=42.0;MQ0=0;MQRankSum=-0.876;QD=12.31;ReadPosRankSum=1.652	GT:AD:DP:GQ:PL	0/1:5,4:9:99:139,0,179
chrXI	566009	.	C	T	210.77	PASS	AC=1;AF=0.5;AN=2;BaseQRankSum=1.902;DP=18;Dels=0.0;FS=0.0;HaplotypeScore=0.0;MLEAC=1;MLEAF=0.5;MQ=42.0;MQ0=0;MQRankSum=-1.177;QD=11.71;ReadPosRankSum=1.449	GT:AD:DP:GQ:PL	0/1:11,7:18:99:239,0,393
chrXI	583564	.	G	A	108.77	PASS	AC=1;AF=0.5;AN=2;BaseQRankSum=-0.361;DP=9;Dels=0.0;FS=0.0;HaplotypeScore=0.0;MLEAC=1;MLEAF=0.5;MQ=40.33;MQ0=0;MQRankSum=0.361;QD=12.09;ReadPosRankSum=0.361	GT:AD:DP:GQ:PL	0/1:5,4:9:99:137,0,166
chrXI	583631	.	C	T	299.77	PASS	AC=1;AF=0.5;AN=2;BaseQRankSum=0.059;DP=15;Dels=0.0;FS=2.158;HaplotypeScore=5.9599;MLEAC=1;MLEAF=0.5;MQ=41.01;MQ0=0;MQRankSum=1.355;QD=19.98;ReadPosRankSum=0.412	GT:AD:DP:GQ:PL	0/1:6,9:15:99:328,0,153
chrXI	586600	.	G	A	187.77	PASS	AC=1;AF=0.5;AN=2;BaseQRankSum=-1.755;DP=19;Dels=0.0;FS=0.0;HaplotypeScore=0.0;MLEAC=1;MLEAF=0.5;MQ=41.9;MQ0=0;MQRankSum=0.612;QD=9.88;ReadPosRankSum=-0.286	GT:AD:DP:GQ:PL	0/1:10,9:19:99:216,0,315
chrXI	604272	.	G	A	142.77	PASS	AC=1;AF=0.5;AN=2;BaseQRankSum=0.103;DP=10;Dels=0.0;FS=0.0;HaplotypeScore=0.0;MLEAC=1;MLEAF=0.5;MQ=42.0;MQ0=0;MQRankSum=0.851;QD=14.28;ReadPosRankSum=-0.336	GT:AD:DP:GQ:PL	0/1:5,5:10:99:171,0,168
chrXI	604291	.	G	A	207.77	PASS	AC=1;AF=0.5;AN=2;BaseQRankSum=-0.101;DP=13;Dels=0.0;FS=0.0;HaplotypeScore=0.0;MLEAC=1;MLEAF=0.5;MQ=42.0;MQ0=0;MQRankSum=-0.312;QD=15.98;ReadPosRankSum=0.101	GT:AD:DP:GQ:PL	0/1:6,7:13:99:236,0,199
chrXI	613811	.	G	A	679.77	PASS	AC=2;AF=1.0;AN=2;DP=18;Dels=0.0;FS=0.0;HaplotypeScore=0.0;MLEAC=2;MLEAF=1.0;MQ=40.37;MQ0=0;QD=27.38	GT:AD:DP:GQ:PL	1/1:0,18:18:54:708,54,0
chrXI	613975	.	C	T	569.77	PASS	AC=2;AF=1.0;AN=2;DP=15;Dels=0.0;FS=0.0;HaplotypeScore=1.933;MLEAC=2;MLEAF=1.0;MQ=42.0;MQ0=0;QD=31.04	GT:AD:DP:GQ:PL	1/1:0,15:15:45:598,45,0
chrXI	617816	.	G	A	344.77	PASS	AC=1;AF=0.5;AN=2;BaseQRankSum=0.0;DP=18;Dels=0.0;FS=1.958;HaplotypeScore=0.0;MLEAC=1;MLEAF=0.5;MQ=42.0;MQ0=0;MQRankSum=-0.272;QD=19.15;ReadPosRankSum=-0.634	GT:AD:DP:GQ:PL	0/1:7,11:18:99:373,0,216
chrXI	618780	.	G	A	284.77	PASS	AC=1;AF=0.5;AN=2;BaseQRankSum=0.286;DP=20;Dels=0.0;FS=2.017;HaplotypeScore=0.0;MLEAC=1;MLEAF=0.5;MQ=40.94;MQ0=1;MQRankSum=-1.021;QD=14.24;ReadPosRankSum=-1.266	GT:AD:DP:GQ:PL	0/1:11,9:20:99:313,0,356
chrXI	625830	.	G	A	298.77	PASS	AC=1;AF=0.5;AN=2;BaseQRankSum=0.267;DP=14;Dels=0.0;FS=5.756;HaplotypeScore=0.0;MLEAC=1;MLEAF=0.5;MQ=41.86;MQ0=0;MQRankSum=-0.267;QD=21.34;ReadPosRankSum=-1.067	GT:AD:DP:GQ:PL	0/1:5,9:14:99:327,0,127
chrXI	625884	.	C	T	277.77	PASS	AC=1;AF=0.5;AN=2;BaseQRankSum=-0.113;DP=20;Dels=0.0;FS=0.0;HaplotypeScore=0.0;MLEAC=1;MLEAF=0.5;MQ=41.9;MQ0=0;MQRankSum=-0.038;QD=13.89;ReadPosRankSum=-0.869	GT:AD:DP:GQ:PL	0/1:10,10:20:99:306,0,348
chrXI	632425	.	C	T	398.77	PASS	AC=1;AF=0.5;AN=2;BaseQRankSum=0.061;DP=16;Dels=0.0;FS=0.0;HaplotypeScore=0.0;MLEAC=1;MLEAF=0.5;MQ=42.0;MQ0=0;MQRankSum=-0.788;QD=24.92;ReadPosRankSum=1.031	GT:AD:DP:GQ:PL	0/1:4,12:16:99:427,0,109
chrXI	635383	.	C	T	146.77	PASS	AC=1;AF=0.5;AN=2;BaseQRankSum=0.143;DP=11;Dels=0.0;FS=0.0;HaplotypeScore=0.0;MLEAC=1;MLEAF=0.5;MQ=42.0;MQ0=0;MQRankSum=-1.031;QD=13.34;ReadPosRankSum=0.825	GT:AD:DP:GQ:PL	0/1:6,5:11:99:175,0,214
chrXI	640515	.	G	A	284.77	PASS	AC=1;AF=0.5;AN=2;BaseQRankSum=0.122;DP=19;Dels=0.0;FS=7.701;HaplotypeScore=0.0;MLEAC=1;MLEAF=0.5;MQ=42.0;MQ0=0;MQRankSum=1.511;QD=14.99;ReadPosRankSum=0.531	GT:AD:DP:GQ:PL	0/1:10,9:19:99:313,0,341
chrXI	650369	.	C	T	120.77	PASS	AC=1;AF=0.5;AN=2;BaseQRankSum=-0.68;DP=16;Dels=0.0;FS=0.0;HaplotypeScore=0.0;MLEAC=1;MLEAF=0.5;MQ=42.0;MQ0=0;MQRankSum=-1.133;QD=7.55;ReadPosRankSum=0.906	GT:AD:DP:GQ:PL	0/1:11,5:16:99:149,0,390
chrXII	20902	.	G	A	210.77	PASS	AC=1;AF=0.5;AN=2;BaseQRankSum=0.927;DP=17;Dels=0.0;FS=9.971;HaplotypeScore=0.0;MLEAC=1;MLEAF=0.5;MQ=42.0;MQ0=0;MQRankSum=-0.439;QD=12.4;ReadPosRankSum=-0.927	GT:AD:DP:GQ:PL	0/1:10,7:17:99:239,0,359
chrXII	20922	.	C	T	101.77	PASS	AC=1;AF=0.5;AN=2;BaseQRankSum=0.289;DP=12;Dels=0.0;FS=10.414;HaplotypeScore=0.0;MLEAC=1;MLEAF=0.5;MQ=42.0;MQ0=0;MQRankSum=-1.468;QD=8.48;ReadPosRankSum=-0.6	GT:AD:DP:GQ:PL	0/1:8,4:12:99:130,0,300
chrXII	39563	.	C	T	107.77	PASS	AC=1;AF=0.5;AN=2;BaseQRankSum=0.729;DP=9;Dels=0.0;FS=0.0;HaplotypeScore=0.0;MLEAC=1;MLEAF=0.5;MQ=42.0;MQ0=0;MQRankSum=0.0;QD=11.97;ReadPosRankSum=-0.876	GT:AD:DP:GQ:PL	0/1:5,4:9:99:136,0,168
chrXII	39572	.	C	T	108.77	PASS	AC=1;AF=0.5;AN=2;BaseQRankSum=0.876;DP=9;Dels=0.0;FS=0.0;HaplotypeScore=0.0;MLEAC=1;MLEAF=0.5;MQ=42.0;MQ0=0;MQRankSum=0.361;QD=12.09;ReadPosRankSum=-1.307	GT:AD:DP:GQ:PL	0/1:5,4:9:99:137,0,169
chrXII	39779	.	G	A	229.77	PASS	AC=1;AF=0.5;AN=2;BaseQRankSum=1.246;DP=11;Dels=0.0;FS=0.0;HaplotypeScore=0.0;MLEAC=1;MLEAF=0.5;MQ=42.0;MQ0=0;MQRankSum=0.896;QD=20.89;ReadPosRankSum=-0.597	GT:AD:DP:GQ:PL	0/1:4,7:11:99:258,0,133
chrXII	40653	.	C	T	379.77	PASS	AC=1;AF=0.5;AN=2;BaseQRankSum=2.462;DP=17;Dels=0.0;FS=10.055;HaplotypeScore=0.0;MLEAC=1;MLEAF=0.5;MQ=42.0;MQ0=0;MQRankSum=0.05;QD=22.34;ReadPosRankSum=1.357	GT:AD:DP:GQ:PL	0/1:6,11:17:99:408,0,189
chrXII	48696	.	C	T	179.77	PASS	AC=1;AF=0.5;AN=2;BaseQRankSum=0.968;DP=14;Dels=0.0;FS=6.803;HaplotypeScore=0.0;MLEAC=1;MLEAF=0.5;MQ=40.94;MQ0=0;MQRankSum=0.194;QD=12.84;ReadPosRankSum=1.485	GT:AD:DP:GQ:PL	0/1:8,6:14:99:208,0,251
chrXII	54507	.	C	T	721.77	PASS	AC=1;AF=0.5;AN=2;BaseQRankSum=2.887;DP=25;Dels=0.0;FS=4.925;HaplotypeScore=0.0;MLEAC=1;MLEAF=0.5;MQ=42.0;MQ0=0;MQRankSum=0.781;QD=28.87;ReadPosRankSum=1.325	GT:AD:DP:GQ:PL	0/1:5,20:25:88:750,0,88
chrXII	65806	.	C	T	136.77	PASS	AC=1;AF=0.5;AN=2;BaseQRankSum=0.876;DP=9;Dels=0.0;FS=0.0;HaplotypeScore=0.0;MLEAC=1;MLEAF=0.5;MQ=42.0;MQ0=0;MQRankSum=-1.652;QD=15.2;ReadPosRankSum=-0.729	GT:AD:DP:GQ:PL	0/1:4,5:9:99:165,0,125
chrXII	66138	.	C	T	154.77	PASS	AC=1;AF=0.5;AN=2;BaseQRankSum=1.03;DP=17;Dels=0.0;FS=8.383;HaplotypeScore=0.0;MLEAC=1;MLEAF=0.5;MQ=40.75;MQ0=1;MQRankSum=-0.597;QD=9.1;ReadPosRankSum=-0.271	GT:AD:DP:GQ:PL	0/1:11,6:17:99:183,0,337
chrXII	66339	.	C	T	201.77	PASS	AC=1;AF=0.5;AN=2;BaseQRankSum=0.377;DP=13;Dels=0.0;FS=0.0;HaplotypeScore=0.0;MLEAC=1;MLEAF=0.5;MQ=42.0;MQ0=0;MQRankSum=0.101;QD=15.52;ReadPosRankSum=1.093	GT:AD:DP:GQ:PL	0/1:6,7:13:99:230,0,191
chrXII	88534	.	G	A	435.77	PASS	AC=1;AF=0.5;AN=2;BaseQRankSum=-0.921;DP=19;Dels=0.0;FS=9.615;HaplotypeScore=0.0;MLEAC=1;MLEAF=0.5;MQ=41.25;MQ0=0;MQRankSum=1.184;QD=22.94;ReadPosRankSum=-0.57	GT:AD:DP:GQ:PL	0/1:6,13:19:99:464,0,174
chrXII	98867	.	G	A	152.77	PASS	AC=1;AF=0.5;AN=2;BaseQRankSum=-2.424;DP=13;Dels=0.0;FS=0.0;HaplotypeScore=0.0;MLEAC=1;MLEAF=0.5;MQ=42.0;MQ0=0;MQRankSum=-1.791;QD=11.75;ReadPosRankSum=0.312	GT:AD:DP:GQ:PL	0/1:7,6:13:99:181,0,252
chrXII	108047	.	C	T	244.77	PASS	AC=1;AF=0.5;AN=2;BaseQRankSum=2.646;DP=22;Dels=0.05;FS=23.314;HaplotypeScore=2.4607;MLEAC=1;MLEAF=0.5;MQ=41.91;MQ0=0;MQRankSum=-0.144;QD=11.13;ReadPosRankSum=-2.358	GT:AD:DP:GQ:PL	0/1:12,9:21:84:273,0,84
chrXII	108233	.	C	T	367.77	PASS	AC=1;AF=0.5;AN=2;BaseQRankSum=1.28;DP=19;Dels=0.0;FS=1.984;HaplotypeScore=0.0;MLEAC=1;MLEAF=0.5;MQ=42.0;MQ0=0;MQRankSum=0.041;QD=19.36;ReadPosRankSum=-1.528	GT:AD:DP:GQ:PL	0/1:8,11:19:99:396,0,255
chrXII	113854	.	G	A	277.77	PASS	AC=1;AF=0.5;AN=2;BaseQRankSum=-0.416;DP=20;Dels=0.0;FS=0.0;HaplotypeScore=0.0;MLEAC=1;MLEAF=0.5;MQ=40.53;MQ0=0;MQRankSum=-0.491;QD=13.89;ReadPosRankSum=0.869	GT:AD:DP:GQ:PL	0/1:10,10:20:99:306,0,333
chrXII	125054	.	C	T	122.77	PASS	AC=1;AF=0.5;AN=2;BaseQRankSum=1.084;DP=18;Dels=0.0;FS=0.0;HaplotypeScore=0.0;MLEAC=1;MLEAF=0.5;MQ=42.0;MQ0=0;MQRankSum=0.099;QD=6.82;ReadPosRankSum=-0.789	GT:AD:DP:GQ:PL	0/1:13,5:18:99:151,0,453
chrXII	125440	.	G	A	211.77	PASS	AC=1;AF=0.5;AN=2;BaseQRankSum=-0.174;DP=15;Dels=0.0;FS=0.0;HaplotypeScore=0.0;MLEAC=1;MLEAF=0.5;MQ=41.87;MQ0=0;MQRankSum=0.289;QD=14.12;ReadPosRankSum=1.678	GT:AD:DP:GQ:PL	0/1:8,7:15:99:240,0,273
chrXII	141560	.	C	T	326.77	PASS	AC=1;AF=0.5;AN=2;BaseQRankSum=1.733;DP=19;Dels=0.0;FS=1.957;HaplotypeScore=3.9733;MLEAC=1;MLEAF=0.5;MQ=41.22;MQ0=0;MQRankSum=0.666;QD=17.2;ReadPosRankSum=-0.844	GT:AD:DP:GQ:PL	0/1:8,10:19:99:355,0,270
chrXII	156390	.	G	A	196.77	PASS	AC=1;AF=0.5;AN=2;BaseQRankSum=-1.415;DP=17;Dels=0.0;FS=0.0;HaplotypeScore=0.0;MLEAC=1;MLEAF=0.5;MQ=42.0;MQ0=0;MQRankSum=-2.098;QD=11.57;ReadPosRankSum=-1.122	GT:AD:DP:GQ:PL	0/1:10,7:17:99:225,0,355
chrXII	156704	.	G	A	248.77	PASS	AC=1;AF=0.5;AN=2;BaseQRankSum=0.533;DP=13;Dels=0.0;FS=2.276;HaplotypeScore=0.9665;MLEAC=1;MLEAF=0.5;MQ=42.0;MQ0=0;MQRankSum=0.0;QD=19.14;ReadPosRankSum=-0.817	GT:AD:DP:GQ:PL	0/1:5,8:13:99:277,0,154
chrXII	160907	.	C	T	373.77	PASS	AC=1;AF=0.5;AN=2;BaseQRankSum=0.401;DP=22;Dels=0.0;FS=0.0;HaplotypeScore=0.0;MLEAC=1;MLEAF=0.5;MQ=40.0;MQ0=0;MQRankSum=1.469;QD=16.99;ReadPosRankSum=-0.134	GT:AD:DP:GQ:PL	0/1:9,13:22:99:402,0,252
chrXII	180287	.	C	T	207.77	PASS	AC=1;AF=0.5;AN=2;BaseQRankSum=-0.174;DP=15;Dels=0.0;FS=0.0;HaplotypeScore=0.7887;MLEAC=1;MLEAF=0.5;MQ=42.0;MQ0=0;MQRankSum=0.405;QD=13.85;ReadPosRankSum=0.752	GT:AD:DP:GQ:PL	0/1:8,7:15:99:236,0,285
chrXII	183479	.	G	A	277.77	PASS	AC=1;AF=0.5;AN=2;BaseQRankSum=-0.953;DP=16;Dels=0.0;FS=1.987;HaplotypeScore=0.0;MLEAC=1;MLEAF=0.5;MQ=42.0;MQ0=0;MQRankSum=0.0;QD=17.36;ReadPosRankSum=0.635	GT:AD:DP:GQ:PL	0/1:7,9:16:99:306,0,232
chrXII	183544	.	G	A	218.77	PASS	AC=1;AF=0.5;AN=2;BaseQRankSum=-0.101;DP=13;Dels=0.0;FS=5.434;HaplotypeScore=0.0;MLEAC=1;MLEAF=0.5;MQ=40.85;MQ0=0;MQRankSum=0.935;QD=16.83;ReadPosRankSum=0.312	GT:AD:DP:GQ:PL	0/1:6,7:13:99:247,0,191
chrXII	183555	.	C	T	213.77	PASS	AC=1;AF=0.5;AN=2;BaseQRankSum=0.91;DP=14;Dels=0.0;FS=2.276;HaplotypeScore=0.0;MLEAC=1;MLEAF=0.5;MQ=40.94;MQ0=0;MQRankSum=1.027;QD=15.27;ReadPosRankSum=1.027	GT:AD:DP:GQ:PL	0/1:7,7:14:99:242,0,225
chrXII	184274	.	C	T	403.77	PASS	AC=1;AF=0.5;AN=2;BaseQRankSum=1.516;DP=16;Dels=0.0;FS=2.769;HaplotypeScore=0.7887;MLEAC=1;MLEAF=0.5;MQ=42.0;MQ0=0;MQRankSum=0.061;QD=25.24;ReadPosRankSum=0.303	GT:AD:DP:GQ:PL	0/1:4,12:16:99:432,0,112
chrXII	198757	.	C	T	446.77	PASS	AC=1;AF=0.5;AN=2;BaseQRankSum=0.976;DP=23;Dels=0.0;FS=1.824;HaplotypeScore=0.9867;MLEAC=1;MLEAF=0.5;MQ=41.92;MQ0=0;MQRankSum=-0.472;QD=19.42;ReadPosRankSum=-0.661	GT:AD:DP:GQ:PL	0/1:9,14:23:99:475,0,269
chrXII	198943	.	C	T	278.77	PASS	AC=1;AF=0.5;AN=2;BaseQRankSum=0.241;DP=17;Dels=0.0;FS=4.752;HaplotypeScore=0.0;MLEAC=1;MLEAF=0.5;MQ=41.16;MQ0=0;MQRankSum=-0.048;QD=16.4;ReadPosRankSum=0.048	GT:AD:DP:GQ:PL	0/1:8,9:17:99:307,0,260
chrXII	201782	.	G	A	155.77	PASS	AC=1;AF=0.5;AN=2;BaseQRankSum=0.387;DP=12;Dels=0.0;FS=0.0;HaplotypeScore=0.0;MLEAC=1;MLEAF=0.5;MQ=40.21;MQ0=1;MQRankSum=2.359;QD=12.98;ReadPosRankSum=-1.532	GT:AD:DP:GQ:PL	0/1:5,7:12:99:184,0,151
chrXII	201811	.	G	A	130.77	PASS	AC=1;AF=0.5;AN=2;BaseQRankSum=-1.268;DP=11;Dels=0.0;FS=2.808;HaplotypeScore=0.0;MLEAC=1;MLEAF=0.5;MQ=40.05;MQ0=1;MQRankSum=0.103;QD=11.89;ReadPosRankSum=0.676	GT:AD:DP:GQ:PL	0/1:6,5:11:99:159,0,177
chrXII	202593	.	G	A	219.77	PASS	AC=1;AF=0.5;AN=2;BaseQRankSum=0.244;DP=13;Dels=0.0;FS=0.0;HaplotypeScore=0.0;MLEAC=1;MLEAF=0.5;MQ=40.35;MQ0=1;MQRankSum=-0.689;QD=16.91;ReadPosRankSum=-1.0	GT:AD:DP:GQ:PL	0/1:5,8:13:99:248,0,169
chrXII	204564	.	G	A	220.77	PASS	AC=1;AF=0.5;AN=2;BaseQRankSum=0.66;DP=13;Dels=0.0;FS=0.0;HaplotypeScore=0.0;MLEAC=1;MLEAF=0.5;MQ=42.0;MQ0=0;MQRankSum=-1.2;QD=16.98;ReadPosRankSum=0.101	GT:AD:DP:GQ:PL	0/1:6,7:13:99:249,0,201
chrXII	206021	.	G	A	584.77	PASS	AC=2;AF=1.0;AN=2;DP=17;Dels=0.0;FS=0.0;HaplotypeScore=0.0;MLEAC=2;MLEAF=1.0;MQ=42.0;MQ0=0;QD=34.4	GT:AD:DP:GQ:PL	1/1:0,17:17:45:613,45,0
chrXII	214323	.	G	A	204.77	PASS	AC=1;AF=0.5;AN=2;BaseQRankSum=-0.543;DP=19;Dels=0.0;FS=2.251;HaplotypeScore=0.0;MLEAC=1;MLEAF=0.5;MQ=40.88;MQ0=1;MQRankSum=-0.815;QD=10.78;ReadPosRankSum=-0.091	GT:AD:DP:GQ:PL	0/1:11,8:19:99:233,0,397
chrXII	224763	.	G	A	128.77	PASS	AC=1;AF=0.5;AN=2;BaseQRankSum=-0.306;DP=15;Dels=0.0;FS=0.0;HaplotypeScore=0.0;MLEAC=1;MLEAF=0.5;MQ=42.0;MQ0=0;MQRankSum=-0.061;QD=8.58;ReadPosRankSum=0.184	GT:AD:DP:GQ:PL	0/1:10,5:15:99:157,0,352
chrXII	230730	.	G	A	277.77	PASS	AC=1;AF=0.5;AN=2;BaseQRankSum=0.442;DP=18;Dels=0.0;FS=0.0;HaplotypeScore=0.0;MLEAC=1;MLEAF=0.5;MQ=42.0;MQ0=0;MQRankSum=-0.53;QD=15.43;ReadPosRankSum=0.177	GT:AD:DP:GQ:PL	0/1:9,9:18:99:306,0,262
chrXII	234161	.	G	A	169.77	PASS	AC=1;AF=0.5;AN=2;BaseQRankSum=-0.811;DP=13;Dels=0.0;FS=0.0;HaplotypeScore=0.0;MLEAC=1;MLEAF=0.5;MQ=41.24;MQ0=0;MQRankSum=-2.627;QD=13.06;ReadPosRankSum=1.2	GT:AD:DP:GQ:PL	0/1:7,6:13:99:198,0,244
chrXII	234170	.	G	A	176.77	PASS	AC=1;AF=0.5;AN=2;BaseQRankSum=-0.555;DP=13;Dels=0.0;FS=0.0;HaplotypeScore=0.0;MLEAC=1;MLEAF=0.5;MQ=41.24;MQ0=0;MQRankSum=-2.424;QD=13.6;ReadPosRankSum=-0.312	GT:AD:DP:GQ:PL	0/1:7,6:13:99:205,0,237
chrXII	234171	.	G	A	181.77	PASS	AC=1;AF=0.5;AN=2;BaseQRankSum=-1.186;DP=11;Dels=0.0;FS=2.632;HaplotypeScore=0.0;MLEAC=1;MLEAF=0.5;MQ=41.1;MQ0=0;MQRankSum=-1.932;QD=16.52;ReadPosRankSum=-2.181	GT:AD:DP:GQ:PL	0/1:5,6:11:99:210,0,172
chrXII	234186	.	C	T	131.77	PASS	AC=1;AF=0.5;AN=2;BaseQRankSum=-0.717;DP=11;Dels=0.0;FS=0.0;HaplotypeScore=0.0;MLEAC=1;MLEAF=0.5;MQ=41.28;MQ0=0;MQRankSum=-2.181;QD=11.98;ReadPosRankSum=-0.825	GT:AD:DP:GQ:PL	0/1:6,5:11:99:160,0,206
chrXII	247029	.	C	T	220.77	PASS	AC=1;AF=0.5;AN=2;BaseQRankSum=-0.543;DP=21;Dels=0.0;FS=4.123;HaplotypeScore=0.0;MLEAC=1;MLEAF=0.5;MQ=42.0;MQ0=0;MQRankSum=-0.543;QD=10.51;ReadPosRankSum=-1.992	GT:AD:DP:GQ:PL	0/1:13,8:21:99:249,0,430
chrXII	247142	.	G	A	195.77	PASS	AC=1;AF=0.5;AN=2;BaseQRankSum=1.426;DP=20;Dels=0.0;FS=0.0;HaplotypeScore=0.0;MLEAC=1;MLEAF=0.5;MQ=41.29;MQ0=0;MQRankSum=0.951;QD=9.79;ReadPosRankSum=0.713	GT:AD:DP:GQ:PL	0/1:13,7:20:99:224,0,434
chrXII	248747	.	G	A	262.77	PASS	AC=1;AF=0.5;AN=2;BaseQRankSum=1.473;DP=15;Dels=0.0;FS=9.249;HaplotypeScore=0.0;MLEAC=1;MLEAF=0.5;MQ=42.0;MQ0=0;MQRankSum=-0.412;QD=17.52;ReadPosRankSum=1.237	GT:AD:DP:GQ:PL	0/1:6,9:15:99:291,0,187
chrXII	255184	.	C	T	368.77	PASS	AC=2;AF=1.0;AN=2;DP=11;Dels=0.0;FS=0.0;HaplotypeScore=0.0;MLEAC=2;MLEAF=1.0;MQ=42.0;MQ0=0;QD=33.52	GT:AD:DP:GQ:PL	1/1:0,11:11:30:397,30,0
chrXII	260596	.	C	T	649.77	PASS	AC=2;AF=1.0;AN=2;DP=17;Dels=0.0;FS=0.0;HaplotypeScore=0.0;MLEAC=2;MLEAF=1.0;MQ=42.0;MQ0=0;QD=29.62	GT:AD:DP:GQ:PL	1/1:0,17:17:51:678,51,0
chrXII	263159	.	C	T	181.77	PASS	AC=1;AF=0.5;AN=2;BaseQRankSum=1.743;DP=14;Dels=0.0;FS=0.0;HaplotypeScore=0.0;MLEAC=1;MLEAF=0.5;MQ=42.0;MQ0=0;MQRankSum=0.323;QD=12.98;ReadPosRankSum=0.323	GT:AD:DP:GQ:PL	0/1:8,6:14:99:210,0,278
chrXII	273481	.	C	T	393.77	PASS	AC=1;AF=0.5;AN=2;BaseQRankSum=0.029;DP=24;Dels=0.0;FS=3.834;HaplotypeScore=0.0;MLEAC=1;MLEAF=0.5;MQ=41.84;MQ0=0;MQRankSum=0.606;QD=16.41;ReadPosRankSum=-0.664	GT:AD:DP:GQ:PL	0/1:12,12:24:99:422,0,424
chrXII	282509	.	C	T	109.77	PASS	AC=1;AF=0.5;AN=2;BaseQRankSum=1.3;DP=7;Dels=0.0;FS=0.0;HaplotypeScore=0.0;MLEAC=1;MLEAF=0.5;MQ=42.0;MQ0=0;MQRankSum=0.937;QD=15.68;ReadPosRankSum=-0.55	GT:AD:DP:GQ:PL	0/1:3,4:7:91:138,0,91
chrXII	282862	.	C	T	337.77	PASS	AC=1;AF=0.5;AN=2;BaseQRankSum=1.356;DP=16;Dels=0.0;FS=0.0;HaplotypeScore=0.0;MLEAC=1;MLEAF=0.5;MQ=42.0;MQ0=0;MQRankSum=1.356;QD=21.11;ReadPosRankSum=-0.705	GT:AD:DP:GQ:PL	0/1:6,10:16:99:366,0,198
chrXII	289302	.	C	T	310.77	PASS	AC=1;AF=0.5;AN=2;BaseQRankSum=-0.231;DP=13;Dels=0.0;FS=0.0;HaplotypeScore=0.0;MLEAC=1;MLEAF=0.5;MQ=42.0;MQ0=0;MQRankSum=0.386;QD=23.91;ReadPosRankSum=0.077	GT:AD:DP:GQ:PL	0/1:4,9:13:99:339,0,123
chrXII	289649	.	C	T	215.77	PASS	AC=1;AF=0.5;AN=2;BaseQRankSum=1.215;DP=15;Dels=0.0;FS=0.0;HaplotypeScore=0.0;MLEAC=1;MLEAF=0.5;MQ=42.0;MQ0=0;MQRankSum=-1.331;QD=14.38;ReadPosRankSum=-0.984	GT:AD:DP:GQ:PL	0/1:8,7:15:99:244,0,276
chrXII	289956	.	G	A	325.77	PASS	AC=1;AF=0.5;AN=2;BaseQRankSum=0.666;DP=18;Dels=0.0;FS=0.0;HaplotypeScore=0.0;MLEAC=1;MLEAF=0.5;MQ=42.0;MQ0=0;MQRankSum=0.844;QD=18.1;ReadPosRankSum=0.4	GT:AD:DP:GQ:PL	0/1:8,10:18:99:354,0,267
chrXII	290104	.	G	A	152.77	PASS	AC=1;AF=0.5;AN=2;BaseQRankSum=-1.452;DP=18;Dels=0.0;FS=4.634;HaplotypeScore=0.0;MLEAC=1;MLEAF=0.5;MQ=42.0;MQ0=0;MQRankSum=0.047;QD=8.49;ReadPosRankSum=1.733	GT:AD:DP:GQ:PL	0/1:12,6:18:99:181,0,440
chrXII	290203	.	C	T	293.77	PASS	AC=1;AF=0.5;AN=2;BaseQRankSum=0.667;DP=14;Dels=0.0;FS=0.0;HaplotypeScore=0.0;MLEAC=1;MLEAF=0.5;MQ=42.0;MQ0=0;MQRankSum=0.133;QD=20.98;ReadPosRankSum=0.0	GT:AD:DP:GQ:PL	0/1:5,9:14:99:322,0,156
chrXII	296272	.	C	T	111.79	PASS	AC=1;AF=0.5;AN=2;BaseQRankSum=0.731;DP=5;Dels=0.0;FS=0.0;HaplotypeScore=0.0;MLEAC=1;MLEAF=0.5;MQ=42.0;MQ0=0;MQRankSum=-0.731;QD=22.36;ReadPosRankSum=0.731	GT:AD:DP:GQ:PL	0/1:1,4:5:23:140,0,23
chrXII	318045	.	G	A	143.77	PASS	AC=1;AF=0.5;AN=2;BaseQRankSum=2.533;DP=12;Dels=0.0;FS=5.332;HaplotypeScore=0.0;MLEAC=1;MLEAF=0.5;MQ=42.0;MQ0=0;MQRankSum=0.135;QD=11.98;ReadPosRankSum=0.135	GT:AD:DP:GQ:PL	0/1:7,5:12:99:172,0,239
chrXII	323514	.	C	T	104.77	PASS	AC=1;AF=0.5;AN=2;BaseQRankSum=-1.453;DP=10;Dels=0.0;FS=0.0;HaplotypeScore=0.0;MLEAC=1;MLEAF=0.5;MQ=42.0;MQ0=0;MQRankSum=-0.851;QD=10.48;ReadPosRankSum=0.47	GT:AD:DP:GQ:PL	0/1:5,5:10:99:133,0,179
chrXII	327499	.	C	T	153.78	PASS	AC=1;AF=0.5;AN=2;BaseQRankSum=-0.736;DP=6;Dels=0.0;FS=4.771;HaplotypeScore=0.0;MLEAC=1;MLEAF=0.5;MQ=42.0;MQ0=0;MQRankSum=0.736;QD=25.63;ReadPosRankSum=-0.736	GT:AD:DP:GQ:PL	0/1:1,5:6:24:182,0,24
chrXII	328696	.	G	A	210.77	PASS	AC=1;AF=0.5;AN=2;BaseQRankSum=-1.791;DP=13;Dels=0.0;FS=0.0;HaplotypeScore=0.0;MLEAC=1;MLEAF=0.5;MQ=41.85;MQ0=0;MQRankSum=1.2;QD=16.21;ReadPosRankSum=-0.377	GT:AD:DP:GQ:PL	0/1:6,7:13:99:239,0,211
chrXII	329767	.	G	A	307.77	PASS	AC=1;AF=0.5;AN=2;BaseQRankSum=0.061;DP=15;Dels=0.0;FS=9.249;HaplotypeScore=0.734;MLEAC=1;MLEAF=0.5;MQ=42.0;MQ0=0;MQRankSum=0.674;QD=20.52;ReadPosRankSum=-0.184	GT:AD:DP:GQ:PL	0/1:5,10:15:99:336,0,149
chrXII	344005	.	C	T	149.77	PASS	AC=1;AF=0.5;AN=2;BaseQRankSum=0.103;DP=10;Dels=0.0;FS=0.0;HaplotypeScore=0.0;MLEAC=1;MLEAF=0.5;MQ=42.0;MQ0=0;MQRankSum=0.676;QD=14.98;ReadPosRankSum=1.268	GT:AD:DP:GQ:PL	0/1:5,5:10:99:178,0,142
chrXII	347792	.	C	T	385.77	PASS	AC=1;AF=0.5;AN=2;BaseQRankSum=0.031;DP=23;Dels=0.0;FS=0.0;HaplotypeScore=0.0;MLEAC=1;MLEAF=0.5;MQ=42.0;MQ0=0;MQRankSum=0.954;QD=16.77;ReadPosRankSum=1.939	GT:AD:DP:GQ:PL	0/1:11,12:23:99:414,0,369
chrXII	348674	.	G	A	367.77	PASS	AC=2;AF=1.0;AN=2;DP=10;Dels=0.0;FS=0.0;HaplotypeScore=0.0;MLEAC=2;MLEAF=1.0;MQ=42.0;MQ0=0;QD=30.37	GT:AD:DP:GQ:PL	1/1:0,10:10:30:396,30,0
chrXII	365504	.	C	T	286.77	PASS	AC=1;AF=0.5;AN=2;BaseQRankSum=0.367;DP=19;Dels=0.0;FS=4.32;HaplotypeScore=0.0;MLEAC=1;MLEAF=0.5;MQ=42.0;MQ0=0;MQRankSum=-0.204;QD=15.09;ReadPosRankSum=0.694	GT:AD:DP:GQ:PL	0/1:10,9:19:99:315,0,356
chrXII	367886	.	G	A	402.77	PASS	AC=1;AF=0.5;AN=2;BaseQRankSum=1.741;DP=21;Dels=0.0;FS=1.808;HaplotypeScore=0.0;MLEAC=1;MLEAF=0.5;MQ=42.0;MQ0=0;MQRankSum=1.03;QD=19.18;ReadPosRankSum=1.386	GT:AD:DP:GQ:PL	0/1:9,12:21:99:431,0,298
chrXII	368729	.	C	T	463.77	PASS	AC=1;AF=0.5;AN=2;BaseQRankSum=-0.783;DP=28;Dels=0.0;FS=3.876;HaplotypeScore=0.0;MLEAC=1;MLEAF=0.5;MQ=40.96;MQ0=0;MQRankSum=-0.737;QD=16.56;ReadPosRankSum=-0.507	GT:AD:DP:GQ:PL	0/1:13,15:28:99:492,0,436
chrXII	380592	.	C	T	326.77	PASS	AC=1;AF=0.5;AN=2;BaseQRankSum=-1.209;DP=27;Dels=0.0;FS=1.632;HaplotypeScore=0.0;MLEAC=1;MLEAF=0.5;MQ=42.0;MQ0=0;MQRankSum=0.321;QD=12.1;ReadPosRankSum=1.11	GT:AD:DP:GQ:PL	0/1:16,11:27:99:355,0,566
chrXII	388677	.	C	T	247.77	PASS	AC=1;AF=0.5;AN=2;BaseQRankSum=0.241;DP=17;Dels=0.0;FS=1.957;HaplotypeScore=0.0;MLEAC=1;MLEAF=0.5;MQ=42.0;MQ0=0;MQRankSum=-0.529;QD=14.57;ReadPosRankSum=-0.433	GT:AD:DP:GQ:PL	0/1:9,8:17:99:276,0,314
chrXII	388704	.	C	T	126.77	PASS	AC=1;AF=0.5;AN=2;BaseQRankSum=0.453;DP=16;Dels=0.0;FS=2.246;HaplotypeScore=0.0;MLEAC=1;MLEAF=0.5;MQ=42.0;MQ0=0;MQRankSum=-0.34;QD=7.92;ReadPosRankSum=0.793	GT:AD:DP:GQ:PL	0/1:11,5:16:99:155,0,376
chrXII	390254	.	C	T	305.77	PASS	AC=1;AF=0.5;AN=2;BaseQRankSum=-0.578;DP=18;Dels=0.0;FS=3.522;HaplotypeScore=0.0;MLEAC=1;MLEAF=0.5;MQ=41.21;MQ0=0;MQRankSum=-0.666;QD=16.99;ReadPosRankSum=-1.466	GT:AD:DP:GQ:PL	0/1:8,10:18:99:334,0,269
chrXII	404165	.	G	A	525.77	PASS	AC=1;AF=0.5;AN=2;BaseQRankSum=-0.487;DP=28;Dels=0.0;FS=0.0;HaplotypeScore=0.0;MLEAC=1;MLEAF=0.5;MQ=42.0;MQ0=0;MQRankSum=-0.441;QD=18.78;ReadPosRankSum=0.72	GT:AD:DP:GQ:PL	0/1:12,16:28:99:554,0,411
chrXII	415902	.	C	T	284.77	PASS	AC=1;AF=0.5;AN=2;BaseQRankSum=1.858;DP=29;Dels=0.0;FS=0.0;HaplotypeScore=0.0;MLEAC=1;MLEAF=0.5;MQ=41.93;MQ0=0;MQRankSum=0.436;QD=9.82;ReadPosRankSum=-0.665	GT:AD:DP:GQ:PL	0/1:19,10:29:99:313,0,652
chrXII	416840	.	C	T	326.77	PASS	AC=1;AF=0.5;AN=2;BaseQRankSum=0.888;DP=31;Dels=0.0;FS=15.1;HaplotypeScore=0.0;MLEAC=1;MLEAF=0.5;MQ=41.52;MQ0=0;MQRankSum=0.723;QD=10.54;ReadPosRankSum=-2.209	GT:AD:DP:GQ:PL	0/1:20,11:31:99:355,0,637
chrXII	417443	.	C	T	1063.77	PASS	AC=1;AF=0.5;AN=2;BaseQRankSum=0.283;DP=58;Dels=0.0;FS=0.0;HaplotypeScore=0.9832;MLEAC=1;MLEAF=0.5;MQ=42.0;MQ0=0;MQRankSum=0.298;QD=18.34;ReadPosRankSum=-0.236	GT:AD:DP:GQ:PL	0/1:25,33:58:99:1092,0,786
chrXII	418233	.	G	A	407.77	PASS	AC=1;AF=0.5;AN=2;BaseQRankSum=-0.801;DP=22;Dels=0.0;FS=7.829;HaplotypeScore=0.0;MLEAC=1;MLEAF=0.5;MQ=42.0;MQ0=0;MQRankSum=-0.334;QD=18.53;ReadPosRankSum=0.935	GT:AD:DP:GQ:PL	0/1:9,13:22:99:436,0,292
chrXII	433831	.	C	T	405.77	PASS	AC=1;AF=0.5;AN=2;BaseQRankSum=-1.937;DP=22;Dels=0.0;FS=4.2;HaplotypeScore=0.0;MLEAC=1;MLEAF=0.5;MQ=42.0;MQ0=0;MQRankSum=-1.135;QD=18.44;ReadPosRankSum=-0.534	GT:AD:DP:GQ:PL	0/1:9,13:22:99:434,0,292
chrXII	437080	.	G	A	320.77	PASS	AC=1;AF=0.5;AN=2;BaseQRankSum=2.723;DP=24;Dels=0.0;FS=1.718;HaplotypeScore=0.0;MLEAC=1;MLEAF=0.5;MQ=42.0;MQ0=0;MQRankSum=-0.615;QD=13.37;ReadPosRankSum=1.493	GT:AD:DP:GQ:PL	0/1:14,10:24:99:349,0,503
chrXII	440369	.	C	T	212.77	PASS	AC=1;AF=0.5;AN=2;BaseQRankSum=1.666;DP=9;Dels=0.0;FS=3.522;HaplotypeScore=0.0;MLEAC=1;MLEAF=0.5;MQ=42.0;MQ0=0;MQRankSum=0.067;QD=23.64;ReadPosRankSum=-0.762	GT:AD:DP:GQ:PL	0/1:2,7:9:33:241,0,33
chrXII	445131	.	C	T	241.77	PASS	AC=1;AF=0.5;AN=2;BaseQRankSum=1.01;DP=17;Dels=0.0;FS=0.0;HaplotypeScore=0.0;MLEAC=1;MLEAF=0.5;MQ=42.0;MQ0=0;MQRankSum=1.395;QD=14.22;ReadPosRankSum=1.107	GT:AD:DP:GQ:PL	0/1:9,8:17:99:270,0,304
chrXII	490629	.	C	T	540.77	PASS	AC=1;AF=0.5;AN=2;BaseQRankSum=-0.337;DP=32;Dels=0.0;FS=0.0;HaplotypeScore=0.0;MLEAC=1;MLEAF=0.5;MQ=41.15;MQ0=1;MQRankSum=-1.211;QD=16.9;ReadPosRankSum=0.933	GT:AD:DP:GQ:PL	0/1:14,18:32:99:569,0,491
chrXII	491064	.	G	A	1290.77	PASS	AC=1;AF=0.5;AN=2;BaseQRankSum=1.038;DP=68;Dels=0.0;FS=0.0;HaplotypeScore=0.0;MLEAC=1;MLEAF=0.5;MQ=40.73;MQ0=3;MQRankSum=-0.074;QD=18.98;ReadPosRankSum=1.359	GT:AD:DP:GQ:PL	0/1:28,40:68:99:1319,0,841
chrXII	492072	.	C	T	374.77	PASS	AC=1;AF=0.5;AN=2;BaseQRankSum=-0.437;DP=26;Dels=0.0;FS=3.751;HaplotypeScore=0.0;MLEAC=1;MLEAF=0.5;MQ=40.88;MQ0=0;MQRankSum=-0.746;QD=14.41;ReadPosRankSum=-0.077	GT:AD:DP:GQ:PL	0/1:14,12:26:99:403,0,459
chrXII	493294	.	C	T	367.77	PASS	AC=1;AF=0.5;AN=2;BaseQRankSum=-2.275;DP=37;Dels=0.0;FS=0.0;HaplotypeScore=0.0;MLEAC=1;MLEAF=0.5;MQ=42.0;MQ0=0;MQRankSum=-1.607;QD=9.94;ReadPosRankSum=-1.734	GT:AD:DP:GQ:PL	0/1:24,13:37:99:396,0,877
chrXII	498164	.	G	A	136.77	PASS	AC=1;AF=0.5;AN=2;BaseQRankSum=1.286;DP=16;Dels=0.0;FS=2.963;HaplotypeScore=0.9789;MLEAC=1;MLEAF=0.5;MQ=40.67;MQ0=1;MQRankSum=-0.306;QD=8.55;ReadPosRankSum=-0.429	GT:AD:DP:GQ:PL	0/1:11,5:16:99:165,0,325
chrXII	498841	.	C	T	393.77	PASS	AC=1;AF=0.5;AN=2;BaseQRankSum=-1.042;DP=20;Dels=0.0;FS=0.0;HaplotypeScore=0.0;MLEAC=1;MLEAF=0.5;MQ=42.0;MQ0=0;MQRankSum=-0.887;QD=19.69;ReadPosRankSum=0.501	GT:AD:DP:GQ:PL	0/1:8,12:20:99:422,0,268
chrXII	501143	.	C	T	405.77	PASS	AC=1;AF=0.5;AN=2;BaseQRankSum=1.212;DP=17;Dels=0.0;FS=8.82;HaplotypeScore=0.0;MLEAC=1;MLEAF=0.5;MQ=42.0;MQ0=0;MQRankSum=-0.158;QD=23.87;ReadPosRankSum=1.423	GT:AD:DP:GQ:PL	0/1:5,12:17:99:434,0,142
chrXII	506076	.	C	T	365.77	PASS	AC=1;AF=0.5;AN=2;BaseQRankSum=0.196;DP=15;Dels=0.0;FS=9.859;HaplotypeScore=0.0;MLEAC=1;MLEAF=0.5;MQ=42.0;MQ0=0;MQRankSum=-0.326;QD=24.38;ReadPosRankSum=0.457	GT:AD:DP:GQ:PL	0/1:4,11:15:99:394,0,110
chrXII	510970	.	G	A	345.77	PASS	AC=1;AF=0.5;AN=2;BaseQRankSum=1.357;DP=24;Dels=0.0;FS=1.674;HaplotypeScore=0.0;MLEAC=1;MLEAF=0.5;MQ=41.84;MQ0=0;MQRankSum=-0.26;QD=14.41;ReadPosRankSum=-1.472	GT:AD:DP:GQ:PL	0/1:12,12:24:99:374,0,376
chrXII	514751	.	G	A	259.77	PASS	AC=1;AF=0.5;AN=2;BaseQRankSum=-0.295;DP=15;Dels=0.0;FS=2.158;HaplotypeScore=0.0;MLEAC=1;MLEAF=0.5;MQ=42.0;MQ0=0;MQRankSum=-0.412;QD=17.32;ReadPosRankSum=-0.059	GT:AD:DP:GQ:PL	0/1:6,9:15:99:288,0,202
chrXII	514769	.	C	T	134.77	PASS	AC=1;AF=0.5;AN=2;BaseQRankSum=-1.067;DP=14;Dels=0.0;FS=0.0;HaplotypeScore=0.0;MLEAC=1;MLEAF=0.5;MQ=42.0;MQ0=0;MQRankSum=-1.733;QD=9.63;ReadPosRankSum=0.8	GT:AD:DP:GQ:PL	0/1:9,5:14:99:163,0,295
chrXII	515141	.	G	A	476.77	PASS	AC=2;AF=1.0;AN=2;DP=13;Dels=0.0;FS=0.0;HaplotypeScore=0.0;MLEAC=2;MLEAF=1.0;MQ=40.9;MQ0=0;QD=24.38	GT:AD:DP:GQ:PL	1/1:0,13:13:39:505,39,0
chrXII	523589	.	C	T	196.77	PASS	AC=1;AF=0.5;AN=2;BaseQRankSum=-1.122;DP=17;Dels=0.0;FS=0.0;HaplotypeScore=0.0;MLEAC=1;MLEAF=0.5;MQ=42.0;MQ0=0;MQRankSum=0.049;QD=11.57;ReadPosRankSum=-1.122	GT:AD:DP:GQ:PL	0/1:10,7:17:99:225,0,348
chrXII	533345	.	C	T	436.77	PASS	AC=1;AF=0.5;AN=2;BaseQRankSum=-0.219;DP=19;Dels=0.0;FS=0.0;HaplotypeScore=0.0;MLEAC=1;MLEAF=0.5;MQ=41.9;MQ0=0;MQRankSum=0.132;QD=22.99;ReadPosRankSum=-0.307	GT:AD:DP:GQ:PL	0/1:6,13:19:99:465,0,181
chrXII	534527	.	G	A	254.77	PASS	AC=1;AF=0.5;AN=2;BaseQRankSum=-0.193;DP=14;Dels=0.0;FS=0.0;HaplotypeScore=0.0;MLEAC=1;MLEAF=0.5;MQ=42.0;MQ0=0;MQRankSum=0.471;QD=18.2;ReadPosRankSum=0.386	GT:AD:DP:GQ:PL	0/1:6,8:14:99:283,0,207
chrXII	539611	.	G	A	104.77	PASS	AC=1;AF=0.5;AN=2;BaseQRankSum=-0.937;DP=7;Dels=0.0;FS=0.0;HaplotypeScore=0.0;MLEAC=1;MLEAF=0.5;MQ=42.0;MQ0=0;MQRankSum=0.0;QD=14.97;ReadPosRankSum=-0.937	GT:AD:DP:GQ:PL	0/1:3,4:7:99:133,0,102
chrXII	541599	.	C	T	229.77	PASS	AC=1;AF=0.5;AN=2;BaseQRankSum=1.246;DP=11;Dels=0.0;FS=0.0;HaplotypeScore=0.0;MLEAC=1;MLEAF=0.5;MQ=42.0;MQ0=0;MQRankSum=-0.597;QD=20.89;ReadPosRankSum=0.678	GT:AD:DP:GQ:PL	0/1:4,7:11:99:258,0,128
chrXII	553431	.	G	A	955.77	PASS	AC=2;AF=1.0;AN=2;DP=25;Dels=0.0;FS=0.0;HaplotypeScore=0.0;MLEAC=2;MLEAF=1.0;MQ=41.41;MQ0=0;QD=30.91	GT:AD:DP:GQ:PL	1/1:0,25:25:75:984,75,0
chrXII	553535	.	G	A	249.77	PASS	AC=1;AF=0.5;AN=2;BaseQRankSum=-0.165;DP=29;Dels=0.0;FS=1.708;HaplotypeScore=0.0;MLEAC=1;MLEAF=0.5;MQ=42.0;MQ0=0;MQRankSum=-0.825;QD=8.61;ReadPosRankSum=0.259	GT:AD:DP:GQ:PL	0/1:20,9:29:99:278,0,727
chrXII	554405	.	G	A	120.77	PASS	AC=1;AF=0.5;AN=2;BaseQRankSum=0.267;DP=14;Dels=0.0;FS=5.219;HaplotypeScore=0.0;MLEAC=1;MLEAF=0.5;MQ=42.0;MQ0=0;MQRankSum=-1.867;QD=8.63;ReadPosRankSum=0.933	GT:AD:DP:GQ:PL	0/1:9,5:14:99:149,0,300
chrXII	559503	.	C	T	533.77	PASS	AC=1;AF=0.5;AN=2;BaseQRankSum=-1.016;DP=24;Dels=0.0;FS=1.748;HaplotypeScore=0.0;MLEAC=1;MLEAF=0.5;MQ=42.0;MQ0=0;MQRankSum=-0.508;QD=22.24;ReadPosRankSum=0.127	GT:AD:DP:GQ:PL	0/1:7,17:24:99:562,0,209
chrXII	561564	.	G	A	355.77	PASS	AC=1;AF=0.5;AN=2;BaseQRankSum=-1.634;DP=17;Dels=0.0;FS=2.884;HaplotypeScore=0.0;MLEAC=1;MLEAF=0.5;MQ=42.0;MQ0=0;MQRankSum=0.264;QD=20.93;ReadPosRankSum=-0.264	GT:AD:DP:GQ:PL	0/1:5,12:17:99:384,0,158
chrXII	568810	.	C	T	145.77	PASS	AC=1;AF=0.5;AN=2;BaseQRankSum=1.031;DP=11;Dels=0.0;FS=2.463;HaplotypeScore=0.0;MLEAC=1;MLEAF=0.5;MQ=42.0;MQ0=0;MQRankSum=1.408;QD=13.25;ReadPosRankSum=-1.186	GT:AD:DP:GQ:PL	0/1:6,5:11:99:174,0,213
chrXII	577060	.	G	A	280.77	PASS	AC=1;AF=0.5;AN=2;BaseQRankSum=-1.376;DP=16;Dels=0.0;FS=1.987;HaplotypeScore=0.0;MLEAC=1;MLEAF=0.5;MQ=42.0;MQ0=0;MQRankSum=-2.223;QD=17.55;ReadPosRankSum=-1.694	GT:AD:DP:GQ:PL	0/1:7,9:16:99:309,0,238
chrXII	604089	.	C	T	362.77	PASS	AC=1;AF=0.5;AN=2;BaseQRankSum=0.867;DP=19;Dels=0.0;FS=4.242;HaplotypeScore=0.0;MLEAC=1;MLEAF=0.5;MQ=41.22;MQ0=0;MQRankSum=0.867;QD=19.09;ReadPosRankSum=-0.289	GT:AD:DP:GQ:PL	0/1:8,11:19:99:391,0,249
chrXII	609754	.	G	A	222.77	PASS	AC=1;AF=0.5;AN=2;BaseQRankSum=0.702;DP=19;Dels=0.0;FS=1.871;HaplotypeScore=0.9665;MLEAC=1;MLEAF=0.5;MQ=42.0;MQ0=0;MQRankSum=0.619;QD=11.72;ReadPosRankSum=-1.032	GT:AD:DP:GQ:PL	0/1:11,8:19:99:251,0,374
chrXII	623867	.	C	T	401.77	PASS	AC=1;AF=0.5;AN=2;BaseQRankSum=0.775;DP=23;Dels=0.0;FS=2.093;HaplotypeScore=2.9995;MLEAC=1;MLEAF=0.5;MQ=41.92;MQ0=0;MQRankSum=1.643;QD=17.47;ReadPosRankSum=1.457	GT:AD:DP:GQ:PL	0/1:10,13:23:99:430,0,339
chrXII	633368	.	G	A	281.77	PASS	AC=1;AF=0.5;AN=2;BaseQRankSum=-1.059;DP=16;Dels=0.0;FS=1.987;HaplotypeScore=0.0;MLEAC=1;MLEAF=0.5;MQ=42.0;MQ0=0;MQRankSum=0.529;QD=17.61;ReadPosRankSum=0.212	GT:AD:DP:GQ:PL	0/1:7,9:16:99:310,0,236
chrXII	636725	.	C	T	283.77	PASS	AC=1;AF=0.5;AN=2;BaseQRankSum=0.551;DP=15;Dels=0.0;FS=2.158;HaplotypeScore=0.0;MLEAC=1;MLEAF=0.5;MQ=41.01;MQ0=0;MQRankSum=-1.408;QD=18.92;ReadPosRankSum=-0.061	GT:AD:DP:GQ:PL	0/1:5,10:15:99:312,0,149
chrXII	658553	.	C	T	251.77	PASS	AC=1;AF=0.5;AN=2;BaseQRankSum=-1.87;DP=22;Dels=0.0;FS=3.821;HaplotypeScore=0.0;MLEAC=1;MLEAF=0.5;MQ=42.0;MQ0=0;MQRankSum=0.267;QD=11.44;ReadPosRankSum=1.402	GT:AD:DP:GQ:PL	0/1:13,9:22:99:280,0,468
chrXII	665004	.	G	A	194.77	PASS	AC=1;AF=0.5;AN=2;BaseQRankSum=-2.839;DP=17;Dels=0.0;FS=0.0;HaplotypeScore=0.0;MLEAC=1;MLEAF=0.5;MQ=42.0;MQ0=0;MQRankSum=1.299;QD=11.46;ReadPosRankSum=0.144	GT:AD:DP:GQ:PL	0/1:9,8:17:99:223,0,323
chrXII	669125	.	G	A	472.77	PASS	AC=1;AF=0.5;AN=2;BaseQRankSum=1.263;DP=22;Dels=0.0;FS=0.0;HaplotypeScore=0.0;MLEAC=1;MLEAF=0.5;MQ=42.0;MQ0=0;MQRankSum=-1.194;QD=21.49;ReadPosRankSum=0.102	GT:AD:DP:GQ:PL	0/1:8,14:22:99:501,0,236
chrXII	669287	.	C	T	187.77	PASS	AC=1;AF=0.5;AN=2;BaseQRankSum=-0.543;DP=18;Dels=0.0;FS=4.359;HaplotypeScore=0.0;MLEAC=1;MLEAF=0.5;MQ=42.0;MQ0=0;MQRankSum=0.725;QD=10.43;ReadPosRankSum=0.091	GT:AD:DP:GQ:PL	0/1:11,7:18:99:216,0,396
chrXII	673094	.	C	T	246.8	PASS	AC=2;AF=1.0;AN=2;DP=7;Dels=0.0;FS=0.0;HaplotypeScore=0.0;MLEAC=2;MLEAF=1.0;MQ=42.0;MQ0=0;QD=36.41	GT:AD:DP:GQ:PL	1/1:0,7:7:21:275,21,0
chrXII	686915	.	G	A	165.77	PASS	AC=1;AF=0.5;AN=2;BaseQRankSum=0.328;DP=18;Dels=0.0;FS=0.0;HaplotypeScore=0.0;MLEAC=1;MLEAF=0.5;MQ=41.21;MQ0=0;MQRankSum=0.89;QD=9.21;ReadPosRankSum=1.264	GT:AD:DP:GQ:PL	0/1:12,6:18:99:194,0,416
chrXII	691470	.	C	T	407.77	PASS	AC=1;AF=0.5;AN=2;BaseQRankSum=-0.546;DP=16;Dels=0.0;FS=0.0;HaplotypeScore=0.0;MLEAC=1;MLEAF=0.5;MQ=42.0;MQ0=0;MQRankSum=1.758;QD=25.49;ReadPosRankSum=-0.91	GT:AD:DP:GQ:PL	0/1:4,12:16:99:436,0,115
chrXII	705129	.	G	A	688.77	PASS	AC=1;AF=0.5;AN=2;BaseQRankSum=0.122;DP=23;Dels=0.0;FS=5.643;HaplotypeScore=0.0;MLEAC=1;MLEAF=0.5;MQ=42.0;MQ0=0;MQRankSum=-1.095;QD=29.95;ReadPosRankSum=0.041	GT:AD:DP:GQ:PL	0/1:4,19:23:94:717,0,94
chrXII	709397	.	G	A	199.77	PASS	AC=1;AF=0.5;AN=2;BaseQRankSum=-0.792;DP=20;Dels=0.0;FS=1.922;HaplotypeScore=0.0;MLEAC=1;MLEAF=0.5;MQ=42.0;MQ0=0;MQRankSum=-0.317;QD=9.99;ReadPosRankSum=0.555	GT:AD:DP:GQ:PL	0/1:13,7:20:99:228,0,480
chrXII	725439	.	C	T	415.77	PASS	AC=2;AF=1.0;AN=2;DP=11;Dels=0.0;FS=0.0;HaplotypeScore=0.0;MLEAC=2;MLEAF=1.0;MQ=42.0;MQ0=0;QD=26.18	GT:AD:DP:GQ:PL	1/1:0,11:11:33:444,33,0
chrXII	728071	.	C	T	217.77	PASS	AC=1;AF=0.5;AN=2;BaseQRankSum=1.562;DP=15;Dels=0.0;FS=2.081;HaplotypeScore=0.0;MLEAC=1;MLEAF=0.5;MQ=41.87;MQ0=0;MQRankSum=-0.637;QD=14.52;ReadPosRankSum=0.174	GT:AD:DP:GQ:PL	0/1:8,7:15:99:246,0,276
chrXII	730585	.	C	T	173.77	PASS	AC=1;AF=0.5;AN=2;BaseQRankSum=0.452;DP=14;Dels=0.0;FS=0.0;HaplotypeScore=0.0;MLEAC=1;MLEAF=0.5;MQ=42.0;MQ0=0;MQRankSum=0.452;QD=12.41;ReadPosRankSum=1.356	GT:AD:DP:GQ:PL	0/1:8,6:14:99:202,0,262
chrXII	737611	.	C	T	197.77	PASS	AC=1;AF=0.5;AN=2;BaseQRankSum=1.27;DP=16;Dels=0.0;FS=8.383;HaplotypeScore=0.0;MLEAC=1;MLEAF=0.5;MQ=41.07;MQ0=0;MQRankSum=-0.318;QD=12.36;ReadPosRankSum=-2.646	GT:AD:DP:GQ:PL	0/1:9,7:16:99:226,0,325
chrXII	762566	.	C	T	250.77	PASS	AC=1;AF=0.5;AN=2;BaseQRankSum=0.6;DP=12;Dels=0.0;FS=2.881;HaplotypeScore=0.0;MLEAC=1;MLEAF=0.5;MQ=42.0;MQ0=0;MQRankSum=1.134;QD=20.9;ReadPosRankSum=-0.536	GT:AD:DP:GQ:PL	0/1:4,8:12:99:279,0,131
chrXII	762607	.	C	T	596.77	PASS	AC=2;AF=1.0;AN=2;DP=16;Dels=0.0;FS=0.0;HaplotypeScore=0.0;MLEAC=2;MLEAF=1.0;MQ=42.0;MQ0=0;QD=29.55	GT:AD:DP:GQ:PL	1/1:0,16:16:48:625,48,0
chrXII	764218	.	C	T	158.77	PASS	AC=1;AF=0.5;AN=2;BaseQRankSum=0.597;DP=16;Dels=0.0;FS=0.0;HaplotypeScore=0.0;MLEAC=1;MLEAF=0.5;MQ=42.0;MQ0=0;MQRankSum=0.38;QD=9.92;ReadPosRankSum=0.271	GT:AD:DP:GQ:PL	0/1:10,6:16:99:187,0,337
chrXII	766398	.	G	A	273.77	PASS	AC=1;AF=0.5;AN=2;BaseQRankSum=-0.722;DP=17;Dels=0.0;FS=2.392;HaplotypeScore=0.0;MLEAC=1;MLEAF=0.5;MQ=42.0;MQ0=0;MQRankSum=-0.722;QD=16.1;ReadPosRankSum=-1.01	GT:AD:DP:GQ:PL	0/1:8,9:17:99:302,0,270
chrXII	785271	.	G	A	156.77	PASS	AC=1;AF=0.5;AN=2;BaseQRankSum=-1.681;DP=16;Dels=0.0;FS=9.276;HaplotypeScore=0.0;MLEAC=1;MLEAF=0.5;MQ=42.0;MQ0=0;MQRankSum=-0.054;QD=9.8;ReadPosRankSum=0.922	GT:AD:DP:GQ:PL	0/1:10,6:16:99:185,0,365
chrXII	795215	.	C	T	216.77	PASS	AC=1;AF=0.5;AN=2;BaseQRankSum=-0.731;DP=10;Dels=0.0;FS=0.0;HaplotypeScore=0.0;MLEAC=1;MLEAF=0.5;MQ=42.0;MQ0=0;MQRankSum=0.296;QD=21.68;ReadPosRankSum=-0.296	GT:AD:DP:GQ:PL	0/1:3,7:10:93:245,0,93
chrXII	805543	.	C	T	138.77	PASS	AC=1;AF=0.5;AN=2;BaseQRankSum=-1.333;DP=14;Dels=0.0;FS=5.756;HaplotypeScore=0.0;MLEAC=1;MLEAF=0.5;MQ=42.0;MQ0=0;MQRankSum=-0.4;QD=9.91;ReadPosRankSum=-1.333	GT:AD:DP:GQ:PL	0/1:9,5:14:99:167,0,334
chrXII	805597	.	G	A	283.77	PASS	AC=1;AF=0.5;AN=2;BaseQRankSum=-0.776;DP=19;Dels=0.0;FS=0.0;HaplotypeScore=0.0;MLEAC=1;MLEAF=0.5;MQ=42.0;MQ0=0;MQRankSum=-0.857;QD=14.94;ReadPosRankSum=-0.531	GT:AD:DP:GQ:PL	0/1:9,10:19:99:312,0,314
chrXII	805761	.	G	A	217.77	PASS	AC=1;AF=0.5;AN=2;BaseQRankSum=0.135;DP=12;Dels=0.0;FS=5.332;HaplotypeScore=0.0;MLEAC=1;MLEAF=0.5;MQ=42.0;MQ0=0;MQRankSum=-0.38;QD=18.15;ReadPosRankSum=-1.0	GT:AD:DP:GQ:PL	0/1:5,7:12:99:246,0,168
chrXII	819276	.	C	T	411.77	PASS	AC=1;AF=0.5;AN=2;BaseQRankSum=-0.137;DP=25;Dels=0.0;FS=0.0;HaplotypeScore=0.0;MLEAC=1;MLEAF=0.5;MQ=41.43;MQ0=0;MQRankSum=0.465;QD=16.47;ReadPosRankSum=-0.63	GT:AD:DP:GQ:PL	0/1:11,14:25:99:440,0,369
chrXII	823989	.	G	A	358.77	PASS	AC=1;AF=0.5;AN=2;BaseQRankSum=0.076;DP=20;Dels=0.0;FS=2.098;HaplotypeScore=0.0;MLEAC=1;MLEAF=0.5;MQ=42.0;MQ0=0;MQRankSum=1.671;QD=17.94;ReadPosRankSum=-0.836	GT:AD:DP:GQ:PL	0/1:9,11:20:99:387,0,308
chrXII	836077	.	G	A	257.77	PASS	AC=1;AF=0.5;AN=2;BaseQRankSum=1.625;DP=14;Dels=0.0;FS=5.569;HaplotypeScore=0.0;MLEAC=1;MLEAF=0.5;MQ=42.0;MQ0=0;MQRankSum=-0.386;QD=18.41;ReadPosRankSum=0.715	GT:AD:DP:GQ:PL	0/1:6,8:14:99:286,0,185
chrXII	836142	.	C	T	332.77	PASS	AC=1;AF=0.5;AN=2;BaseQRankSum=1.91;DP=18;Dels=0.0;FS=0.0;HaplotypeScore=0.0;MLEAC=1;MLEAF=0.5;MQ=42.0;MQ0=0;MQRankSum=0.933;QD=18.49;ReadPosRankSum=1.91	GT:AD:DP:GQ:PL	0/1:8,10:18:99:361,0,237
chrXII	837402	.	G	A	247.77	PASS	AC=1;AF=0.5;AN=2;BaseQRankSum=1.102;DP=23;Dels=0.0;FS=0.0;HaplotypeScore=0.0;MLEAC=1;MLEAF=0.5;MQ=41.27;MQ0=0;MQRankSum=0.661;QD=10.77;ReadPosRankSum=-0.661	GT:AD:DP:GQ:PL	0/1:14,9:23:99:276,0,452
chrXII	839794	.	G	A	162.77	PASS	AC=1;AF=0.5;AN=2;BaseQRankSum=0.295;DP=15;Dels=0.0;FS=5.021;HaplotypeScore=0.0;MLEAC=1;MLEAF=0.5;MQ=42.0;MQ0=0;MQRankSum=-1.591;QD=10.85;ReadPosRankSum=2.062	GT:AD:DP:GQ:PL	0/1:9,6:15:99:191,0,302
chrXII	844097	.	C	T	365.77	PASS	AC=2;AF=1.0;AN=2;DP=10;Dels=0.0;FS=0.0;HaplotypeScore=0.0;MLEAC=2;MLEAF=1.0;MQ=42.0;MQ0=0;QD=30.37	GT:AD:DP:GQ:PL	1/1:0,10:10:30:394,30,0
chrXII	846029	.	G	A	300.77	PASS	AC=1;AF=0.5;AN=2;BaseQRankSum=0.741;DP=16;Dels=0.0;FS=5.193;HaplotypeScore=0.0;MLEAC=1;MLEAF=0.5;MQ=42.0;MQ0=0;MQRankSum=0.847;QD=18.8;ReadPosRankSum=-0.635	GT:AD:DP:GQ:PL	0/1:7,9:16:99:329,0,238
chrXII	849157	.	C	T	133.77	PASS	AC=1;AF=0.5;AN=2;BaseQRankSum=-1.309;DP=12;Dels=0.0;FS=0.0;HaplotypeScore=0.0;MLEAC=1;MLEAF=0.5;MQ=42.0;MQ0=0;MQRankSum=-0.529;QD=11.15;ReadPosRankSum=-0.38	GT:AD:DP:GQ:PL	0/1:7,5:12:99:162,0,254
chrXII	853364	.	G	A	184.77	PASS	AC=1;AF=0.5;AN=2;BaseQRankSum=0.583;DP=12;Dels=0.0;FS=0.0;HaplotypeScore=0.0;MLEAC=1;MLEAF=0.5;MQ=42.0;MQ0=0;MQRankSum=-0.259;QD=15.4;ReadPosRankSum=0.583	GT:AD:DP:GQ:PL	0/1:6,6:12:99:213,0,210
chrXII	854886	.	C	T	168.77	PASS	AC=1;AF=0.5;AN=2;BaseQRankSum=-0.259;DP=12;Dels=0.0;FS=0.0;HaplotypeScore=0.0;MLEAC=1;MLEAF=0.5;MQ=42.0;MQ0=0;MQRankSum=-0.467;QD=14.06;ReadPosRankSum=-0.467	GT:AD:DP:GQ:PL	0/1:6,6:12:99:197,0,196
chrXII	855589	.	G	A	127.77	PASS	AC=1;AF=0.5;AN=2;BaseQRankSum=-0.68;DP=16;Dels=0.0;FS=8.129;HaplotypeScore=0.0;MLEAC=1;MLEAF=0.5;MQ=42.0;MQ0=0;MQRankSum=-0.566;QD=7.99;ReadPosRankSum=0.34	GT:AD:DP:GQ:PL	0/1:11,5:16:99:156,0,372
chrXII	855591	.	C	T	129.77	PASS	AC=1;AF=0.5;AN=2;BaseQRankSum=-0.906;DP=16;Dels=0.0;FS=8.129;HaplotypeScore=0.0;MLEAC=1;MLEAF=0.5;MQ=42.0;MQ0=0;MQRankSum=-1.699;QD=8.11;ReadPosRankSum=0.68	GT:AD:DP:GQ:PL	0/1:11,5:16:99:158,0,375
chrXII	855783	.	C	T	555.77	PASS	AC=1;AF=0.5;AN=2;BaseQRankSum=-0.568;DP=23;Dels=0.0;FS=0.0;HaplotypeScore=0.0;MLEAC=1;MLEAF=0.5;MQ=41.92;MQ0=0;MQRankSum=-2.105;QD=24.16;ReadPosRankSum=-0.635	GT:AD:DP:GQ:PL	0/1:7,16:23:99:584,0,221
chrXII	867409	.	C	T	319.77	PASS	AC=1;AF=0.5;AN=2;BaseQRankSum=-0.049;DP=17;Dels=0.0;FS=0.0;HaplotypeScore=0.0;MLEAC=1;MLEAF=0.5;MQ=41.88;MQ0=0;MQRankSum=-1.22;QD=18.81;ReadPosRankSum=0.146	GT:AD:DP:GQ:PL	0/1:7,10:17:99:348,0,226
chrXII	875548	.	C	T	410.77	PASS	AC=1;AF=0.5;AN=2;BaseQRankSum=-0.421;DP=18;Dels=0.0;FS=0.0;HaplotypeScore=0.0;MLEAC=1;MLEAF=0.5;MQ=42.0;MQ0=0;MQRankSum=0.421;QD=22.82;ReadPosRankSum=-0.702	GT:AD:DP:GQ:PL	0/1:6,12:18:99:439,0,198
chrXII	902635	.	C	T	439.77	PASS	AC=1;AF=0.5;AN=2;BaseQRankSum=-0.441;DP=17;Dels=0.0;FS=2.667;HaplotypeScore=0.0;MLEAC=1;MLEAF=0.5;MQ=41.16;MQ0=0;MQRankSum=1.575;QD=25.87;ReadPosRankSum=-1.953	GT:AD:DP:GQ:PL	0/1:3,14:17:60:468,0,60
chrXII	903605	.	G	A	357.77	PASS	AC=1;AF=0.5;AN=2;BaseQRankSum=1.303;DP=21;Dels=0.0;FS=1.808;HaplotypeScore=0.0;MLEAC=1;MLEAF=0.5;MQ=42.0;MQ0=0;MQRankSum=-1.162;QD=17.04;ReadPosRankSum=0.246	GT:AD:DP:GQ:PL	0/1:10,11:21:99:386,0,296
chrXII	903626	.	G	A	272.77	PASS	AC=1;AF=0.5;AN=2;BaseQRankSum=0.913;DP=23;Dels=0.0;FS=3.982;HaplotypeScore=0.0;MLEAC=1;MLEAF=0.5;MQ=42.0;MQ0=0;MQRankSum=0.157;QD=11.86;ReadPosRankSum=1.354	GT:AD:DP:GQ:PL	0/1:14,9:23:99:301,0,496
chrXII	903639	.	G	A	470.77	PASS	AC=1;AF=0.5;AN=2;BaseQRankSum=0.346;DP=23;Dels=0.0;FS=6.415;HaplotypeScore=0.0;MLEAC=1;MLEAF=0.5;MQ=42.0;MQ0=0;MQRankSum=1.669;QD=20.47;ReadPosRankSum=-1.291	GT:AD:DP:GQ:PL	0/1:9,14:23:99:499,0,295
chrXII	909324	.	G	A	771.77	PASS	AC=2;AF=1.0;AN=2;DP=20;Dels=0.0;FS=0.0;HaplotypeScore=0.0;MLEAC=2;MLEAF=1.0;MQ=42.0;MQ0=0;QD=30.76	GT:AD:DP:GQ:PL	1/1:0,20:20:60:800,60,0
chrXII	924489	.	C	T	183.77	PASS	AC=1;AF=0.5;AN=2;BaseQRankSum=-0.112;DP=21;Dels=0.0;FS=0.0;HaplotypeScore=0.0;MLEAC=1;MLEAF=0.5;MQ=42.0;MQ0=0;MQRankSum=-0.709;QD=8.75;ReadPosRankSum=-0.112	GT:AD:DP:GQ:PL	0/1:14,7:21:99:212,0,496
chrXII	924844	.	G	A	396.77	PASS	AC=1;AF=0.5;AN=2;BaseQRankSum=-0.462;DP=21;Dels=0.0;FS=1.801;HaplotypeScore=0.0;MLEAC=1;MLEAF=0.5;MQ=42.0;MQ0=0;MQRankSum=-1.03;QD=18.89;ReadPosRankSum=-1.244	GT:AD:DP:GQ:PL	0/1:9,12:21:99:425,0,304
chrXII	925841	.	G	A	628.77	PASS	AC=1;AF=0.5;AN=2;BaseQRankSum=-0.19;DP=36;Dels=0.0;FS=0.0;HaplotypeScore=0.0;MLEAC=1;MLEAF=0.5;MQ=42.0;MQ0=0;MQRankSum=-0.38;QD=17.47;ReadPosRankSum=-0.158	GT:AD:DP:GQ:PL	0/1:17,19:36:99:657,0,545
chrXII	929375	.	C	T	298.77	PASS	AC=1;AF=0.5;AN=2;BaseQRankSum=-0.113;DP=16;Dels=0.0;FS=0.0;HaplotypeScore=1.9226;MLEAC=1;MLEAF=0.5;MQ=42.0;MQ0=0;MQRankSum=0.113;QD=18.67;ReadPosRankSum=-0.453	GT:AD:DP:GQ:PL	0/1:5,11:16:99:327,0,150
chrXII	937434	.	C	T	258.77	PASS	AC=1;AF=0.5;AN=2;BaseQRankSum=-0.412;DP=15;Dels=0.0;FS=2.187;HaplotypeScore=0.0;MLEAC=1;MLEAF=0.5;MQ=42.0;MQ0=0;MQRankSum=-0.177;QD=17.25;ReadPosRankSum=-1.002	GT:AD:DP:GQ:PL	0/1:6,9:15:99:287,0,206
chrXII	949970	.	C	T	127.77	PASS	AC=1;AF=0.5;AN=2;BaseQRankSum=-1.268;DP=10;Dels=0.0;FS=3.522;HaplotypeScore=0.0;MLEAC=1;MLEAF=0.5;MQ=42.0;MQ0=0;MQRankSum=-0.336;QD=12.78;ReadPosRankSum=0.103	GT:AD:DP:GQ:PL	0/1:5,5:10:99:156,0,164
chrXII	954280	.	C	T	392.77	PASS	AC=1;AF=0.5;AN=2;BaseQRankSum=-1.452;DP=18;Dels=0.0;FS=0.0;HaplotypeScore=0.0;MLEAC=1;MLEAF=0.5;MQ=41.89;MQ0=0;MQRankSum=1.733;QD=21.82;ReadPosRankSum=-0.047	GT:AD:DP:GQ:PL	0/1:6,12:18:99:421,0,194
chrXII	956576	.	G	A	287.77	PASS	AC=1;AF=0.5;AN=2;BaseQRankSum=0.533;DP=14;Dels=0.0;FS=5.219;HaplotypeScore=0.0;MLEAC=1;MLEAF=0.5;MQ=42.0;MQ0=0;MQRankSum=0.4;QD=20.55;ReadPosRankSum=0.4	GT:AD:DP:GQ:PL	0/1:5,9:14:99:316,0,148
chrXII	965692	.	C	T	171.77	PASS	AC=1;AF=0.5;AN=2;BaseQRankSum=-1.073;DP=12;Dels=0.0;FS=2.463;HaplotypeScore=0.0;MLEAC=1;MLEAF=0.5;MQ=42.0;MQ0=0;MQRankSum=0.259;QD=14.31;ReadPosRankSum=-0.779	GT:AD:DP:GQ:PL	0/1:6,6:12:99:200,0,173
chrXII	982076	.	G	A	226.77	PASS	AC=1;AF=0.5;AN=2;BaseQRankSum=1.208;DP=16;Dels=0.0;FS=0.0;HaplotypeScore=0.0;MLEAC=1;MLEAF=0.5;MQ=42.0;MQ0=0;MQRankSum=0.368;QD=14.17;ReadPosRankSum=0.683	GT:AD:DP:GQ:PL	0/1:8,8:16:99:255,0,214
chrXII	982723	.	C	T	384.77	PASS	AC=1;AF=0.5;AN=2;BaseQRankSum=-0.675;DP=21;Dels=0.0;FS=1.922;HaplotypeScore=0.0;MLEAC=1;MLEAF=0.5;MQ=42.0;MQ0=0;MQRankSum=-0.888;QD=18.32;ReadPosRankSum=-0.462	GT:AD:DP:GQ:PL	0/1:9,12:21:99:413,0,264
chrXII	988181	.	C	T	173.77	PASS	AC=1;AF=0.5;AN=2;BaseQRankSum=0.555;DP=13;Dels=0.0;FS=2.276;HaplotypeScore=1.9992;MLEAC=1;MLEAF=0.5;MQ=42.0;MQ0=0;MQRankSum=-0.935;QD=13.37;ReadPosRankSum=0.101	GT:AD:DP:GQ:PL	0/1:7,6:13:99:202,0,234
chrXII	991909	.	G	A	231.77	PASS	AC=1;AF=0.5;AN=2;BaseQRankSum=1.6;DP=14;Dels=0.0;FS=0.0;HaplotypeScore=0.0;MLEAC=1;MLEAF=0.5;MQ=42.0;MQ0=0;MQRankSum=-0.267;QD=16.55;ReadPosRankSum=0.267	GT:AD:DP:GQ:PL	0/1:5,9:14:99:260,0,165
chrXII	992198	.	C	T	229.77	PASS	AC=1;AF=0.5;AN=2;BaseQRankSum=0.895;DP=10;Dels=0.0;FS=0.0;HaplotypeScore=0.0;MLEAC=1;MLEAF=0.5;MQ=42.0;MQ0=0;MQRankSum=0.731;QD=22.98;ReadPosRankSum=0.296	GT:AD:DP:GQ:PL	0/1:3,7:10:85:258,0,85
chrXII	1013703	.	G	A	684.77	PASS	AC=1;AF=0.5;AN=2;BaseQRankSum=1.038;DP=47;Dels=0.0;FS=1.239;HaplotypeScore=0.0;MLEAC=1;MLEAF=0.5;MQ=41.38;MQ0=0;MQRankSum=1.23;QD=14.57;ReadPosRankSum=0.16	GT:AD:DP:GQ:PL	0/1:26,21:47:99:713,0,897
chrXII	1014409	.	C	T	231.77	PASS	AC=1;AF=0.5;AN=2;BaseQRankSum=0.543;DP=21;Dels=0.0;FS=6.923;HaplotypeScore=0.0;MLEAC=1;MLEAF=0.5;MQ=42.0;MQ0=0;MQRankSum=2.209;QD=11.04;ReadPosRankSum=-0.905	GT:AD:DP:GQ:PL	0/1:13,8:21:99:260,0,462
chrXII	1028108	.	C	T	251.77	PASS	AC=1;AF=0.5;AN=2;BaseQRankSum=0.368;DP=16;Dels=0.0;FS=1.822;HaplotypeScore=0.0;MLEAC=1;MLEAF=0.5;MQ=42.0;MQ0=0;MQRankSum=-1.208;QD=15.74;ReadPosRankSum=0.683	GT:AD:DP:GQ:PL	0/1:8,8:16:99:280,0,282
chrXII	1028213	.	C	T	238.77	PASS	AC=1;AF=0.5;AN=2;BaseQRankSum=-0.578;DP=18;Dels=0.0;FS=4.359;HaplotypeScore=1.9894;MLEAC=1;MLEAF=0.5;MQ=41.21;MQ0=0;MQRankSum=-0.933;QD=13.26;ReadPosRankSum=-0.044	GT:AD:DP:GQ:PL	0/1:10,8:18:99:267,0,362
chrXII	1030597	.	C	T	403.77	PASS	AC=1;AF=0.5;AN=2;BaseQRankSum=-0.127;DP=19;Dels=0.0;FS=0.0;HaplotypeScore=0.0;MLEAC=1;MLEAF=0.5;MQ=41.9;MQ0=0;MQRankSum=-0.211;QD=21.25;ReadPosRankSum=-0.38	GT:AD:DP:GQ:PL	0/1:7,12:19:99:432,0,230
chrXII	1053163	.	C	T	165.77	PASS	AC=1;AF=0.5;AN=2;BaseQRankSum=0.868;DP=15;Dels=0.0;FS=5.219;HaplotypeScore=0.9947;MLEAC=1;MLEAF=0.5;MQ=41.05;MQ0=0;MQRankSum=1.099;QD=11.05;ReadPosRankSum=1.099	GT:AD:DP:GQ:PL	0/1:8,7:15:99:194,0,252
chrXIII	9885	.	C	T	214.77	PASS	AC=1;AF=0.5;AN=2;BaseQRankSum=0.847;DP=16;Dels=0.0;FS=6.726;HaplotypeScore=0.0;MLEAC=1;MLEAF=0.5;MQ=42.0;MQ0=0;MQRankSum=0.212;QD=13.42;ReadPosRankSum=0.318	GT:AD:DP:GQ:PL	0/1:9,7:16:99:243,0,317
chrXIII	13503	.	G	A	248.77	PASS	AC=1;AF=0.5;AN=2;BaseQRankSum=0.209;DP=15;Dels=0.0;FS=2.158;HaplotypeScore=0.0;MLEAC=1;MLEAF=0.5;MQ=42.0;MQ0=0;MQRankSum=-0.993;QD=16.58;ReadPosRankSum=0.556	GT:AD:DP:GQ:PL	0/1:7,8:15:99:277,0,234
chrXIII	14803	.	C	T	214.77	PASS	AC=1;AF=0.5;AN=2;BaseQRankSum=-0.058;DP=15;Dels=0.0;FS=0.0;HaplotypeScore=0.0;MLEAC=1;MLEAF=0.5;MQ=42.0;MQ0=0;MQRankSum=-2.257;QD=14.32;ReadPosRankSum=0.868	GT:AD:DP:GQ:PL	0/1:8,7:15:99:243,0,284
chrXIII	15421	.	G	A	439.77	PASS	AC=1;AF=0.5;AN=2;BaseQRankSum=-0.535;DP=23;Dels=0.0;FS=0.0;HaplotypeScore=0.0;MLEAC=1;MLEAF=0.5;MQ=42.0;MQ0=0;MQRankSum=0.094;QD=19.12;ReadPosRankSum=-1.228	GT:AD:DP:GQ:PL	0/1:9,14:23:99:468,0,298
chrXIII	20525	.	G	A	152.77	PASS	AC=1;AF=0.5;AN=2;BaseQRankSum=-0.322;DP=8;Dels=0.0;FS=0.0;HaplotypeScore=0.0;MLEAC=1;MLEAF=0.5;MQ=42.0;MQ0=0;MQRankSum=0.322;QD=19.1;ReadPosRankSum=-0.322	GT:AD:DP:GQ:PL	0/1:3,5:8:99:181,0,101
chrXIII	23965	.	G	A	145.77	PASS	AC=1;AF=0.5;AN=2;BaseQRankSum=1.309;DP=12;Dels=0.0;FS=0.0;HaplotypeScore=0.0;MLEAC=1;MLEAF=0.5;MQ=42.0;MQ0=0;MQRankSum=1.0;QD=12.15;ReadPosRankSum=1.461	GT:AD:DP:GQ:PL	0/1:7,5:12:99:174,0,208
chrXIII	32076	.	C	T	104.77	PASS	AC=1;AF=0.5;AN=2;BaseQRankSum=-0.278;DP=12;Dels=0.0;FS=2.398;HaplotypeScore=2.9996;MLEAC=1;MLEAF=0.5;MQ=41.84;MQ0=0;MQRankSum=-0.678;QD=8.73;ReadPosRankSum=1.034	GT:AD:DP:GQ:PL	0/1:7,4:12:99:133,0,235
chrXIII	41823	.	C	T	209.77	PASS	AC=1;AF=0.5;AN=2;BaseQRankSum=0.663;DP=14;Dels=0.0;FS=0.0;HaplotypeScore=0.0;MLEAC=1;MLEAF=0.5;MQ=42.0;MQ0=0;MQRankSum=-1.027;QD=14.98;ReadPosRankSum=-1.406	GT:AD:DP:GQ:PL	0/1:7,7:14:99:238,0,227
chrXIII	42629	.	G	A	366.77	PASS	AC=2;AF=1.0;AN=2;DP=10;Dels=0.0;FS=0.0;HaplotypeScore=0.0;MLEAC=2;MLEAF=1.0;MQ=42.0;MQ0=0;QD=28.66	GT:AD:DP:GQ:PL	1/1:0,10:10:30:395,30,0
chrXIII	44388	.	G	A	798.77	PASS	AC=2;AF=1.0;AN=2;DP=22;Dels=0.0;FS=0.0;HaplotypeScore=0.0;MLEAC=2;MLEAF=1.0;MQ=42.0;MQ0=0;QD=31.26	GT:AD:DP:GQ:PL	1/1:0,22:22:63:827,63,0
chrXIII	44983	.	G	A	283.77	PASS	AC=1;AF=0.5;AN=2;BaseQRankSum=0.529;DP=17;Dels=0.0;FS=2.077;HaplotypeScore=0.0;MLEAC=1;MLEAF=0.5;MQ=42.0;MQ0=0;MQRankSum=0.625;QD=16.69;ReadPosRankSum=-1.684	GT:AD:DP:GQ:PL	0/1:8,9:17:99:312,0,269
chrXIII	46012	.	C	T	407.77	PASS	AC=2;AF=1.0;AN=2;DP=11;Dels=0.0;FS=0.0;HaplotypeScore=0.0;MLEAC=2;MLEAF=1.0;MQ=42.0;MQ0=0;QD=31.64	GT:AD:DP:GQ:PL	1/1:0,11:11:33:436,33,0
chrXIII	51254	.	G	A	289.77	PASS	AC=1;AF=0.5;AN=2;BaseQRankSum=0.433;DP=17;Dels=0.0;FS=13.03;HaplotypeScore=0.0;MLEAC=1;MLEAF=0.5;MQ=42.0;MQ0=0;MQRankSum=-1.107;QD=17.05;ReadPosRankSum=-0.433	GT:AD:DP:GQ:PL	0/1:8,9:17:99:318,0,275
chrXIII	54704	.	C	T	211.77	PASS	AC=1;AF=0.5;AN=2;BaseQRankSum=0.546;DP=10;Dels=0.0;FS=0.0;HaplotypeScore=0.0;MLEAC=1;MLEAF=0.5;MQ=40.56;MQ0=0;MQRankSum=-0.546;QD=21.18;ReadPosRankSum=0.546	GT:AD:DP:GQ:PL	0/1:3,7:10:84:240,0,84
chrXIII	54734	.	C	T	204.77	PASS	AC=1;AF=0.5;AN=2;BaseQRankSum=-0.896;DP=11;Dels=0.0;FS=0.0;HaplotypeScore=1.9894;MLEAC=1;MLEAF=0.5;MQ=40.69;MQ0=0;MQRankSum=-1.246;QD=18.62;ReadPosRankSum=0.278	GT:AD:DP:GQ:PL	0/1:4,7:11:95:233,0,95
chrXIII	56276	.	C	T	439.77	PASS	AC=1;AF=0.5;AN=2;BaseQRankSum=-0.158;DP=20;Dels=0.0;FS=1.862;HaplotypeScore=0.0;MLEAC=1;MLEAF=0.5;MQ=42.0;MQ0=0;MQRankSum=0.872;QD=21.99;ReadPosRankSum=-0.475	GT:AD:DP:GQ:PL	0/1:7,13:20:99:468,0,229
chrXIII	56458	.	G	A	185.77	PASS	AC=1;AF=0.5;AN=2;BaseQRankSum=-1.031;DP=11;Dels=0.0;FS=0.0;HaplotypeScore=0.0;MLEAC=1;MLEAF=0.5;MQ=42.0;MQ0=0;MQRankSum=-0.466;QD=16.89;ReadPosRankSum=-0.466	GT:AD:DP:GQ:PL	0/1:5,6:11:99:214,0,175
chrXIII	68011	.	G	A	224.77	PASS	AC=1;AF=0.5;AN=2;BaseQRankSum=-1.115;DP=19;Dels=0.0;FS=7.425;HaplotypeScore=0.0;MLEAC=1;MLEAF=0.5;MQ=42.0;MQ0=0;MQRankSum=0.454;QD=11.83;ReadPosRankSum=-0.041	GT:AD:DP:GQ:PL	0/1:11,8:19:99:253,0,390
chrXIII	77068	.	G	A	221.77	PASS	AC=1;AF=0.5;AN=2;BaseQRankSum=-1.413;DP=18;Dels=0.0;FS=8.82;HaplotypeScore=0.0;MLEAC=1;MLEAF=0.5;MQ=40.86;MQ0=0;MQRankSum=-0.265;QD=12.32;ReadPosRankSum=-0.883	GT:AD:DP:GQ:PL	0/1:9,9:18:99:250,0,306
chrXIII	78237	.	C	T	355.77	PASS	AC=1;AF=0.5;AN=2;BaseQRankSum=1.387;DP=25;Dels=0.0;FS=0.0;HaplotypeScore=0.0;MLEAC=1;MLEAF=0.5;MQ=41.84;MQ0=0;MQRankSum=0.517;QD=14.23;ReadPosRankSum=0.571	GT:AD:DP:GQ:PL	0/1:13,12:25:99:384,0,445
chrXIII	80204	.	C	T	398.77	PASS	AC=1;AF=0.5;AN=2;BaseQRankSum=0.462;DP=25;Dels=0.0;FS=1.623;HaplotypeScore=0.0;MLEAC=1;MLEAF=0.5;MQ=42.0;MQ0=0;MQRankSum=1.061;QD=15.95;ReadPosRankSum=-0.789	GT:AD:DP:GQ:PL	0/1:12,13:25:99:427,0,425
chrXIII	86759	.	G	A	120.77	PASS	AC=1;AF=0.5;AN=2;BaseQRankSum=-0.72;DP=6;Dels=0.0;FS=0.0;HaplotypeScore=0.0;MLEAC=1;MLEAF=0.5;MQ=42.0;MQ0=0;MQRankSum=1.38;QD=20.13;ReadPosRankSum=-0.72	GT:AD:DP:GQ:PL	0/1:2,4:6:66:149,0,66
chrXIII	95547	.	C	T	201.77	PASS	AC=1;AF=0.5;AN=2;BaseQRankSum=-0.935;DP=13;Dels=0.0;FS=5.756;HaplotypeScore=3.9993;MLEAC=1;MLEAF=0.5;MQ=41.85;MQ0=0;MQRankSum=-0.377;QD=15.52;ReadPosRankSum=-0.377	GT:AD:DP:GQ:PL	0/1:6,7:13:99:230,0,204
chrXIII	119943	.	C	T	292.78	PASS	AC=2;AF=1.0;AN=2;DP=8;Dels=0.0;FS=0.0;HaplotypeScore=0.0;MLEAC=2;MLEAF=1.0;MQ=42.0;MQ0=0;QD=29.19	GT:AD:DP:GQ:PL	1/1:0,8:8:24:321,24,0
chrXIII	129559	.	C	T	209.77	PASS	AC=1;AF=0.5;AN=2;BaseQRankSum=1.0;DP=12;Dels=0.0;FS=0.0;HaplotypeScore=0.734;MLEAC=1;MLEAF=0.5;MQ=42.0;MQ0=0;MQRankSum=-1.461;QD=17.48;ReadPosRankSum=0.831	GT:AD:DP:GQ:PL	0/1:5,7:12:99:238,0,153
chrXIII	135258	.	G	A	130.77	PASS	AC=1;AF=0.5;AN=2;BaseQRankSum=-0.322;DP=8;Dels=0.0;FS=0.0;HaplotypeScore=0.0;MLEAC=1;MLEAF=0.5;MQ=40.19;MQ0=0;MQRankSum=-1.221;QD=16.35;ReadPosRankSum=-0.322	GT:AD:DP:GQ:PL	0/1:3,5:8:98:159,0,98
chrXIII	135433	.	G	A	183.77	PASS	AC=1;AF=0.5;AN=2;BaseQRankSum=0.143;DP=11;Dels=0.0;FS=2.463;HaplotypeScore=0.0;MLEAC=1;MLEAF=0.5;MQ=42.0;MQ0=0;MQRankSum=-1.408;QD=16.71;ReadPosRankSum=1.532	GT:AD:DP:GQ:PL	0/1:5,6:11:99:212,0,172
chrXIII	140423	.	G	A	287.77	PASS	AC=1;AF=0.5;AN=2;BaseQRankSum=1.491;DP=17;Dels=0.0;FS=5.315;HaplotypeScore=0.0;MLEAC=1;MLEAF=0.5;MQ=42.0;MQ0=0;MQRankSum=0.529;QD=16.93;ReadPosRankSum=-1.203	GT:AD:DP:GQ:PL	0/1:8,9:17:99:316,0,253
chrXIII	144162	.	G	A	330.77	PASS	AC=1;AF=0.5;AN=2;BaseQRankSum=0.732;DP=17;Dels=0.0;FS=0.0;HaplotypeScore=0.0;MLEAC=1;MLEAF=0.5;MQ=42.0;MQ0=0;MQRankSum=1.122;QD=19.46;ReadPosRankSum=1.22	GT:AD:DP:GQ:PL	0/1:7,10:17:99:359,0,230
chrXIII	144906	.	G	A	342.77	PASS	AC=1;AF=0.5;AN=2;BaseQRankSum=-0.263;DP=22;Dels=0.0;FS=0.0;HaplotypeScore=0.0;MLEAC=1;MLEAF=0.5;MQ=42.0;MQ0=0;MQRankSum=0.0;QD=15.58;ReadPosRankSum=-2.167	GT:AD:DP:GQ:PL	0/1:11,11:22:99:371,0,372
chrXIII	145891	.	C	T	338.77	PASS	AC=1;AF=0.5;AN=2;BaseQRankSum=0.674;DP=15;Dels=0.0;FS=2.363;HaplotypeScore=0.0;MLEAC=1;MLEAF=0.5;MQ=42.0;MQ0=0;MQRankSum=-0.184;QD=22.58;ReadPosRankSum=-0.306	GT:AD:DP:GQ:PL	0/1:5,10:15:99:367,0,157
chrXIII	146415	.	G	A	355.77	PASS	AC=1;AF=0.5;AN=2;BaseQRankSum=-0.041;DP=19;Dels=0.0;FS=0.0;HaplotypeScore=0.0;MLEAC=1;MLEAF=0.5;MQ=42.0;MQ0=0;MQRankSum=-0.289;QD=18.72;ReadPosRankSum=0.95	GT:AD:DP:GQ:PL	0/1:8,11:19:99:384,0,270
chrXIII	146449	.	G	A	328.77	PASS	AC=1;AF=0.5;AN=2;BaseQRankSum=1.866;DP=21;Dels=0.0;FS=1.971;HaplotypeScore=0.0;MLEAC=1;MLEAF=0.5;MQ=42.0;MQ0=0;MQRankSum=-0.528;QD=15.66;ReadPosRankSum=0.88	GT:AD:DP:GQ:PL	0/1:11,10:21:99:357,0,368
chrXIII	147383	.	C	T	323.77	PASS	AC=1;AF=0.5;AN=2;BaseQRankSum=1.733;DP=18;Dels=0.0;FS=0.0;HaplotypeScore=0.0;MLEAC=1;MLEAF=0.5;MQ=42.0;MQ0=0;MQRankSum=0.311;QD=17.99;ReadPosRankSum=0.489	GT:AD:DP:GQ:PL	0/1:8,10:18:99:352,0,254
chrXIII	147844	.	G	A	181.77	PASS	AC=1;AF=0.5;AN=2;BaseQRankSum=-0.815;DP=18;Dels=0.0;FS=4.786;HaplotypeScore=0.0;MLEAC=1;MLEAF=0.5;MQ=42.0;MQ0=0;MQRankSum=0.181;QD=10.1;ReadPosRankSum=0.091	GT:AD:DP:GQ:PL	0/1:11,7:18:99:210,0,396
chrXIII	159338	.	C	T	100.77	PASS	AC=1;AF=0.5;AN=2;BaseQRankSum=1.239;DP=12;Dels=0.0;FS=2.616;HaplotypeScore=0.0;MLEAC=1;MLEAF=0.5;MQ=42.0;MQ0=0;MQRankSum=-0.536;QD=8.4;ReadPosRankSum=-0.929	GT:AD:DP:GQ:PL	0/1:8,4:12:99:129,0,282
chrXIII	159379	.	C	T	221.77	PASS	AC=1;AF=0.5;AN=2;BaseQRankSum=1.406;DP=14;Dels=0.0;FS=8.436;HaplotypeScore=0.0;MLEAC=1;MLEAF=0.5;MQ=42.0;MQ0=0;MQRankSum=-1.67;QD=15.84;ReadPosRankSum=-2.067	GT:AD:DP:GQ:PL	0/1:7,7:14:99:250,0,241
chrXIII	164299	.	G	A	233.77	PASS	AC=1;AF=0.5;AN=2;BaseQRankSum=0.578;DP=18;Dels=0.0;FS=4.359;HaplotypeScore=0.0;MLEAC=1;MLEAF=0.5;MQ=42.0;MQ0=0;MQRankSum=0.578;QD=12.99;ReadPosRankSum=-0.844	GT:AD:DP:GQ:PL	0/1:10,8:18:99:262,0,335
chrXIII	164311	.	G	A	249.77	PASS	AC=1;AF=0.5;AN=2;BaseQRankSum=-1.365;DP=14;Dels=0.0;FS=2.363;HaplotypeScore=0.0;MLEAC=1;MLEAF=0.5;MQ=42.0;MQ0=0;MQRankSum=-0.225;QD=17.84;ReadPosRankSum=-0.193	GT:AD:DP:GQ:PL	0/1:6,8:14:99:278,0,207
chrXIII	164321	.	G	A	211.77	PASS	AC=1;AF=0.5;AN=2;BaseQRankSum=-0.811;DP=13;Dels=0.0;FS=0.0;HaplotypeScore=0.0;MLEAC=1;MLEAF=0.5;MQ=42.0;MQ0=0;MQRankSum=0.312;QD=16.29;ReadPosRankSum=0.101	GT:AD:DP:GQ:PL	0/1:6,7:13:99:240,0,207
chrXIII	169830	.	C	T	142.77	PASS	AC=1;AF=0.5;AN=2;BaseQRankSum=0.1;DP=23;Dels=0.0;FS=0.0;HaplotypeScore=0.0;MLEAC=1;MLEAF=0.5;MQ=41.11;MQ0=0;MQRankSum=0.301;QD=6.21;ReadPosRankSum=-0.768	GT:AD:DP:GQ:PL	0/1:16,7:23:99:171,0,586
chrXIII	170325	.	G	A	262.77	PASS	AC=1;AF=0.5;AN=2;BaseQRankSum=0.304;DP=20;Dels=0.0;FS=0.0;HaplotypeScore=0.0;MLEAC=1;MLEAF=0.5;MQ=41.26;MQ0=0;MQRankSum=0.0;QD=13.14;ReadPosRankSum=-1.747	GT:AD:DP:GQ:PL	0/1:11,9:20:99:291,0,386
chrXIII	170967	.	G	A	263.77	PASS	AC=1;AF=0.5;AN=2;BaseQRankSum=0.684;DP=20;Dels=0.0;FS=0.0;HaplotypeScore=0.0;MLEAC=1;MLEAF=0.5;MQ=41.26;MQ0=0;MQRankSum=0.608;QD=13.19;ReadPosRankSum=1.14	GT:AD:DP:GQ:PL	0/1:11,9:20:99:292,0,379
chrXIII	171067	.	G	A	408.77	PASS	AC=1;AF=0.5;AN=2;BaseQRankSum=1.973;DP=19;Dels=0.0;FS=2.218;HaplotypeScore=0.0;MLEAC=1;MLEAF=0.5;MQ=40.92;MQ0=0;MQRankSum=-0.482;QD=21.51;ReadPosRankSum=-0.745	GT:AD:DP:GQ:PL	0/1:6,13:19:99:437,0,184
chrXIII	171539	.	C	T	337.78	PASS	AC=2;AF=1.0;AN=2;DP=10;Dels=0.0;FS=0.0;HaplotypeScore=0.0;MLEAC=2;MLEAF=1.0;MQ=42.0;MQ0=0;QD=33.78	GT:AD:DP:GQ:PL	1/1:0,10:10:27:366,27,0
chrXIII	174942	.	C	T	364.77	PASS	AC=1;AF=0.5;AN=2;BaseQRankSum=-0.251;DP=17;Dels=0.0;FS=8.82;HaplotypeScore=0.0;MLEAC=1;MLEAF=0.5;MQ=42.0;MQ0=0;MQRankSum=-0.955;QD=21.46;ReadPosRankSum=0.754	GT:AD:DP:GQ:PL	0/1:6,11:17:99:393,0,195
chrXIII	195780	.	G	A	144.77	PASS	AC=1;AF=0.5;AN=2;BaseQRankSum=-0.741;DP=10;Dels=0.0;FS=0.0;HaplotypeScore=0.0;MLEAC=1;MLEAF=0.5;MQ=40.3;MQ0=0;MQRankSum=-0.365;QD=14.48;ReadPosRankSum=0.0	GT:AD:DP:GQ:PL	0/1:4,6:10:99:173,0,116
chrXIII	195804	.	C	T	227.77	PASS	AC=1;AF=0.5;AN=2;BaseQRankSum=0.762;DP=9;Dels=0.0;FS=3.522;HaplotypeScore=0.0;MLEAC=1;MLEAF=0.5;MQ=40.11;MQ0=0;MQRankSum=0.762;QD=25.31;ReadPosRankSum=0.067	GT:AD:DP:GQ:PL	0/1:2,7:9:42:256,0,42
chrXIII	216376	.	G	A	216.77	PASS	AC=1;AF=0.5;AN=2;BaseQRankSum=0.984;DP=15;Dels=0.0;FS=0.0;HaplotypeScore=0.0;MLEAC=1;MLEAF=0.5;MQ=42.0;MQ0=0;MQRankSum=-1.447;QD=14.45;ReadPosRankSum=-1.099	GT:AD:DP:GQ:PL	0/1:8,7:15:99:245,0,276
chrXIII	220042	.	G	A	572.77	PASS	AC=1;AF=0.5;AN=2;BaseQRankSum=1.083;DP=32;Dels=0.0;FS=3.254;HaplotypeScore=0.0;MLEAC=1;MLEAF=0.5;MQ=41.54;MQ0=0;MQRankSum=1.197;QD=17.9;ReadPosRankSum=-0.817	GT:AD:DP:GQ:PL	0/1:14,18:32:99:601,0,429
chrXIII	220045	.	C	T	388.77	PASS	AC=1;AF=0.5;AN=2;BaseQRankSum=-0.969;DP=32;Dels=0.0;FS=1.489;HaplotypeScore=0.0;MLEAC=1;MLEAF=0.5;MQ=41.54;MQ0=0;MQRankSum=0.817;QD=12.15;ReadPosRankSum=0.817	GT:AD:DP:GQ:PL	0/1:18,14:32:99:417,0,605
chrXIII	221989	.	G	A	205.77	PASS	AC=1;AF=0.5;AN=2;BaseQRankSum=-1.604;DP=22;Dels=0.0;FS=0.0;HaplotypeScore=0.0;MLEAC=1;MLEAF=0.5;MQ=41.35;MQ0=0;MQRankSum=-0.034;QD=9.35;ReadPosRankSum=-2.355	GT:AD:DP:GQ:PL	0/1:14,8:22:99:234,0,487
chrXIII	224289	.	G	A	298.77	PASS	AC=1;AF=0.5;AN=2;BaseQRankSum=0.231;DP=13;Dels=0.0;FS=0.0;HaplotypeScore=0.0;MLEAC=1;MLEAF=0.5;MQ=42.0;MQ0=0;MQRankSum=-1.003;QD=22.98;ReadPosRankSum=-0.54	GT:AD:DP:GQ:PL	0/1:4,9:13:99:327,0,122
chrXIII	227097	.	C	T	278.77	PASS	AC=1;AF=0.5;AN=2;BaseQRankSum=-0.741;DP=17;Dels=0.0;FS=5.119;HaplotypeScore=0.0;MLEAC=1;MLEAF=0.5;MQ=40.75;MQ0=1;MQRankSum=-0.847;QD=16.4;ReadPosRankSum=-0.106	GT:AD:DP:GQ:PL	0/1:7,10:17:99:307,0,239
chrXIII	229731	.	G	A	512.77	PASS	AC=1;AF=0.5;AN=2;BaseQRankSum=1.137;DP=28;Dels=0.0;FS=3.785;HaplotypeScore=0.0;MLEAC=1;MLEAF=0.5;MQ=42.0;MQ0=0;MQRankSum=0.487;QD=18.31;ReadPosRankSum=-0.162	GT:AD:DP:GQ:PL	0/1:12,16:28:99:541,0,392
chrXIII	247267	.	G	A	174.77	PASS	AC=1;AF=0.5;AN=2;BaseQRankSum=-1.191;DP=12;Dels=0.0;FS=0.0;HaplotypeScore=0.0;MLEAC=1;MLEAF=0.5;MQ=40.76;MQ0=0;MQRankSum=1.517;QD=14.56;ReadPosRankSum=0.583	GT:AD:DP:GQ:PL	0/1:6,6:12:99:203,0,200
chrXIII	253096	.	G	A	126.77	PASS	AC=1;AF=0.5;AN=2;BaseQRankSum=-0.429;DP=15;Dels=0.0;FS=6.008;HaplotypeScore=0.0;MLEAC=1;MLEAF=0.5;MQ=42.0;MQ0=0;MQRankSum=-0.429;QD=8.45;ReadPosRankSum=-0.061	GT:AD:DP:GQ:PL	0/1:10,5:15:99:155,0,370
chrXIII	253117	.	G	A	120.77	PASS	AC=1;AF=0.5;AN=2;BaseQRankSum=-0.906;DP=16;Dels=0.0;FS=2.622;HaplotypeScore=0.0;MLEAC=1;MLEAF=0.5;MQ=42.0;MQ0=0;MQRankSum=0.453;QD=7.55;ReadPosRankSum=-0.566	GT:AD:DP:GQ:PL	0/1:11,5:16:99:149,0,401
chrXIII	258121	.	G	A	342.77	PASS	AC=1;AF=0.5;AN=2;BaseQRankSum=0.38;DP=16;Dels=0.0;FS=1.987;HaplotypeScore=0.0;MLEAC=1;MLEAF=0.5;MQ=41.88;MQ0=0;MQRankSum=0.054;QD=21.42;ReadPosRankSum=0.271	GT:AD:DP:GQ:PL	0/1:6,10:16:99:371,0,199
chrXIII	261356	.	G	A	125.77	PASS	AC=1;AF=0.5;AN=2;BaseQRankSum=0.306;DP=15;Dels=0.0;FS=0.0;HaplotypeScore=0.0;MLEAC=1;MLEAF=0.5;MQ=42.0;MQ0=0;MQRankSum=0.306;QD=8.38;ReadPosRankSum=0.796	GT:AD:DP:GQ:PL	0/1:10,5:15:99:154,0,363
chrXIII	262850	.	G	A	324.77	PASS	AC=1;AF=0.5;AN=2;BaseQRankSum=1.573;DP=16;Dels=0.0;FS=6.021;HaplotypeScore=0.0;MLEAC=1;MLEAF=0.5;MQ=41.76;MQ0=0;MQRankSum=-0.054;QD=20.3;ReadPosRankSum=1.356	GT:AD:DP:GQ:PL	0/1:6,10:16:99:353,0,184
chrXIII	265602	.	C	T	296.77	PASS	AC=1;AF=0.5;AN=2;BaseQRankSum=1.733;DP=14;Dels=0.0;FS=0.0;HaplotypeScore=0.0;MLEAC=1;MLEAF=0.5;MQ=42.0;MQ0=0;MQRankSum=-0.533;QD=21.2;ReadPosRankSum=0.533	GT:AD:DP:GQ:PL	0/1:5,9:14:99:325,0,150
chrXIII	271855	.	G	A	188.77	PASS	AC=1;AF=0.5;AN=2;BaseQRankSum=-0.573;DP=9;Dels=0.0;FS=2.808;HaplotypeScore=0.0;MLEAC=1;MLEAF=0.5;MQ=42.0;MQ0=0;MQRankSum=1.001;QD=20.97;ReadPosRankSum=0.248	GT:AD:DP:GQ:PL	0/1:3,6:9:96:217,0,96
chrXIII	272862	.	C	T	229.77	PASS	AC=1;AF=0.5;AN=2;BaseQRankSum=0.296;DP=10;Dels=0.0;FS=3.01;HaplotypeScore=0.0;MLEAC=1;MLEAF=0.5;MQ=42.0;MQ0=0;MQRankSum=0.731;QD=22.98;ReadPosRankSum=-0.296	GT:AD:DP:GQ:PL	0/1:3,7:10:92:258,0,92
chrXIII	273361	.	C	T	293.78	PASS	AC=2;AF=1.0;AN=2;DP=8;Dels=0.0;FS=0.0;HaplotypeScore=0.0;MLEAC=2;MLEAF=1.0;MQ=42.0;MQ0=0;QD=26.92	GT:AD:DP:GQ:PL	1/1:0,8:8:24:322,24,0
chrXIII	273924	.	G	A	217.84	PASS	AC=2;AF=1.0;AN=2;DP=6;Dels=0.0;FS=0.0;HaplotypeScore=0.0;MLEAC=2;MLEAF=1.0;MQ=42.0;MQ0=0;QD=27.02	GT:AD:DP:GQ:PL	1/1:0,6:6:18:246,18,0
chrXIII	277567	.	G	A	204.77	PASS	AC=1;AF=0.5;AN=2;BaseQRankSum=-0.272;DP=18;Dels=0.0;FS=2.251;HaplotypeScore=0.0;MLEAC=1;MLEAF=0.5;MQ=42.0;MQ0=0;MQRankSum=1.992;QD=11.38;ReadPosRankSum=0.725	GT:AD:DP:GQ:PL	0/1:11,7:18:99:233,0,361
chrXIII	284206	.	G	A	553.77	PASS	AC=1;AF=0.5;AN=2;BaseQRankSum=0.037;DP=22;Dels=0.0;FS=1.978;HaplotypeScore=0.0;MLEAC=1;MLEAF=0.5;MQ=42.0;MQ0=0;MQRankSum=0.995;QD=25.17;ReadPosRankSum=0.405	GT:AD:DP:GQ:PL	0/1:6,16:22:99:582,0,180
chrXIII	284923	.	C	T	166.77	PASS	AC=1;AF=0.5;AN=2;BaseQRankSum=-0.054;DP=16;Dels=0.0;FS=1.987;HaplotypeScore=0.0;MLEAC=1;MLEAF=0.5;MQ=42.0;MQ0=0;MQRankSum=-0.488;QD=10.42;ReadPosRankSum=0.271	GT:AD:DP:GQ:PL	0/1:10,6:16:99:195,0,360
chrXIII	298220	.	C	T	226.77	PASS	AC=1;AF=0.5;AN=2;BaseQRankSum=-1.134;DP=12;Dels=0.0;FS=0.0;HaplotypeScore=0.0;MLEAC=1;MLEAF=0.5;MQ=42.0;MQ0=0;MQRankSum=1.134;QD=18.9;ReadPosRankSum=-1.309	GT:AD:DP:GQ:PL	0/1:5,7:12:99:255,0,175
chrXIII	333084	.	C	T	288.77	PASS	AC=1;AF=0.5;AN=2;BaseQRankSum=0.212;DP=16;Dels=0.0;FS=4.467;HaplotypeScore=0.0;MLEAC=1;MLEAF=0.5;MQ=41.88;MQ0=0;MQRankSum=1.588;QD=18.05;ReadPosRankSum=1.164	GT:AD:DP:GQ:PL	0/1:7,9:16:99:317,0,229
chrXIII	353417	.	C	T	419.77	PASS	AC=2;AF=1.0;AN=2;DP=12;Dels=0.0;FS=0.0;HaplotypeScore=0.0;MLEAC=2;MLEAF=1.0;MQ=42.0;MQ0=0;QD=34.98	GT:AD:DP:GQ:PL	1/1:0,12:12:33:448,33,0
chrXIII	353785	.	C	T	102.77	PASS	AC=1;AF=0.5;AN=2;BaseQRankSum=2.072;DP=10;Dels=0.0;FS=0.0;HaplotypeScore=0.0;MLEAC=1;MLEAF=0.5;MQ=42.0;MQ0=0;MQRankSum=-1.133;QD=10.28;ReadPosRankSum=-0.365	GT:AD:DP:GQ:PL	0/1:6,4:10:99:131,0,174
chrXIII	370527	.	C	T	174.77	PASS	AC=1;AF=0.5;AN=2;BaseQRankSum=0.53;DP=15;Dels=0.0;FS=0.0;HaplotypeScore=0.0;MLEAC=1;MLEAF=0.5;MQ=40.07;MQ0=0;MQRankSum=0.412;QD=11.65;ReadPosRankSum=-0.884	GT:AD:DP:GQ:PL	0/1:9,6:15:99:203,0,300
chrXIII	371533	.	C	T	167.77	PASS	AC=1;AF=0.5;AN=2;BaseQRankSum=-0.935;DP=13;Dels=0.0;FS=5.756;HaplotypeScore=0.0;MLEAC=1;MLEAF=0.5;MQ=42.0;MQ0=0;MQRankSum=-2.074;QD=12.91;ReadPosRankSum=0.555	GT:AD:DP:GQ:PL	0/1:7,6:13:99:196,0,242
chrXIII	388724	.	G	A	445.77	PASS	AC=1;AF=0.5;AN=2;BaseQRankSum=-0.903;DP=25;Dels=0.0;FS=0.0;HaplotypeScore=0.0;MLEAC=1;MLEAF=0.5;MQ=42.0;MQ0=0;MQRankSum=0.082;QD=17.83;ReadPosRankSum=-0.301	GT:AD:DP:GQ:PL	0/1:11,14:25:99:474,0,336
chrXIII	389580	.	G	A	216.77	PASS	AC=1;AF=0.5;AN=2;BaseQRankSum=0.068;DP=14;Dels=0.0;FS=0.0;HaplotypeScore=0.0;MLEAC=1;MLEAF=0.5;MQ=42.0;MQ0=0;MQRankSum=0.201;QD=15.48;ReadPosRankSum=0.78	GT:AD:DP:GQ:PL	0/1:7,7:14:99:245,0,201
chrXIII	390591	.	G	A	166.77	PASS	AC=1;AF=0.5;AN=2;BaseQRankSum=-0.66;DP=13;Dels=0.0;FS=15.355;HaplotypeScore=0.0;MLEAC=1;MLEAF=0.5;MQ=42.0;MQ0=0;MQRankSum=-1.493;QD=12.83;ReadPosRankSum=-0.935	GT:AD:DP:GQ:PL	0/1:7,6:13:99:195,0,241
chrXIII	396409	.	G	A	233.77	PASS	AC=1;AF=0.5;AN=2;BaseQRankSum=0.041;DP=19;Dels=0.0;FS=7.701;HaplotypeScore=0.0;MLEAC=1;MLEAF=0.5;MQ=42.0;MQ0=0;MQRankSum=0.454;QD=12.3;ReadPosRankSum=-0.784	GT:AD:DP:GQ:PL	0/1:11,8:19:99:262,0,377
chrXIII	397676	.	G	A	447.77	PASS	AC=1;AF=0.5;AN=2;BaseQRankSum=0.283;DP=26;Dels=0.0;FS=2.231;HaplotypeScore=0.0;MLEAC=1;MLEAF=0.5;MQ=41.43;MQ0=0;MQRankSum=-0.077;QD=17.22;ReadPosRankSum=-1.106	GT:AD:DP:GQ:PL	0/1:12,14:26:99:476,0,402
chrXIII	406274	.	G	A	253.77	PASS	AC=1;AF=0.5;AN=2;BaseQRankSum=-0.533;DP=21;Dels=0.0;FS=6.923;HaplotypeScore=0.0;MLEAC=1;MLEAF=0.5;MQ=42.0;MQ0=0;MQRankSum=-0.249;QD=12.08;ReadPosRankSum=1.03	GT:AD:DP:GQ:PL	0/1:12,9:21:99:282,0,406
chrXIII	408894	.	C	T	575.77	PASS	AC=1;AF=0.5;AN=2;BaseQRankSum=-0.711;DP=30;Dels=0.0;FS=0.0;HaplotypeScore=0.0;MLEAC=1;MLEAF=0.5;MQ=42.0;MQ0=0;MQRankSum=1.381;QD=19.19;ReadPosRankSum=-0.209	GT:AD:DP:GQ:PL	0/1:13,17:30:99:604,0,444
chrXIII	416533	.	G	A	270.77	PASS	AC=1;AF=0.5;AN=2;BaseQRankSum=0.862;DP=26;Dels=0.0;FS=0.0;HaplotypeScore=0.0;MLEAC=1;MLEAF=0.5;MQ=42.0;MQ0=0;MQRankSum=1.455;QD=10.41;ReadPosRankSum=0.593	GT:AD:DP:GQ:PL	0/1:17,9:26:99:299,0,629
chrXIII	432153	.	C	T	257.77	PASS	AC=1;AF=0.5;AN=2;BaseQRankSum=0.34;DP=15;Dels=0.0;FS=2.447;HaplotypeScore=0.0;MLEAC=1;MLEAF=0.5;MQ=41.74;MQ0=0;MQRankSum=0.772;QD=17.18;ReadPosRankSum=-0.34	GT:AD:DP:GQ:PL	0/1:7,8:15:99:286,0,237
chrXIII	433940	.	G	A	250.77	PASS	AC=1;AF=0.5;AN=2;BaseQRankSum=1.313;DP=16;Dels=0.0;FS=2.447;HaplotypeScore=0.0;MLEAC=1;MLEAF=0.5;MQ=42.0;MQ0=0;MQRankSum=0.053;QD=15.67;ReadPosRankSum=1.628	GT:AD:DP:GQ:PL	0/1:8,8:16:99:279,0,235
chrXIII	434115	.	G	A	102.77	PASS	AC=1;AF=0.5;AN=2;BaseQRankSum=-0.741;DP=10;Dels=0.0;FS=3.31;HaplotypeScore=0.0;MLEAC=1;MLEAF=0.5;MQ=42.0;MQ0=0;MQRankSum=-1.568;QD=10.28;ReadPosRankSum=2.383	GT:AD:DP:GQ:PL	0/1:6,4:10:99:131,0,215
chrXIII	434176	.	G	A	257.77	PASS	AC=1;AF=0.5;AN=2;BaseQRankSum=1.377;DP=11;Dels=0.0;FS=0.0;HaplotypeScore=0.0;MLEAC=1;MLEAF=0.5;MQ=42.0;MQ0=0;MQRankSum=-0.978;QD=23.43;ReadPosRankSum=1.531	GT:AD:DP:GQ:PL	0/1:3,8:11:80:286,0,80
chrXIII	448491	.	G	A	541.77	PASS	AC=1;AF=0.5;AN=2;BaseQRankSum=-0.153;DP=24;Dels=0.0;FS=1.68;HaplotypeScore=0.0;MLEAC=1;MLEAF=0.5;MQ=41.38;MQ0=0;MQRankSum=1.133;QD=22.57;ReadPosRankSum=-1.255	GT:AD:DP:GQ:PL	0/1:8,16:24:99:570,0,247
chrXIII	451466	.	G	A	203.77	PASS	AC=1;AF=0.5;AN=2;BaseQRankSum=-1.099;DP=15;Dels=0.0;FS=2.081;HaplotypeScore=0.9894;MLEAC=1;MLEAF=0.5;MQ=42.0;MQ0=0;MQRankSum=-0.637;QD=13.58;ReadPosRankSum=-0.521	GT:AD:DP:GQ:PL	0/1:8,7:15:99:232,0,283
chrXIII	477630	.	G	A	182.77	PASS	AC=1;AF=0.5;AN=2;BaseQRankSum=2.001;DP=14;Dels=0.0;FS=2.363;HaplotypeScore=0.0;MLEAC=1;MLEAF=0.5;MQ=42.0;MQ0=0;MQRankSum=-0.581;QD=13.05;ReadPosRankSum=-0.581	GT:AD:DP:GQ:PL	0/1:8,6:14:99:211,0,243
chrXIII	482399	.	C	T	184.77	PASS	AC=1;AF=0.5;AN=2;BaseQRankSum=0.66;DP=13;Dels=0.0;FS=0.0;HaplotypeScore=0.0;MLEAC=1;MLEAF=0.5;MQ=42.0;MQ0=0;MQRankSum=0.312;QD=14.21;ReadPosRankSum=0.935	GT:AD:DP:GQ:PL	0/1:7,6:13:99:213,0,250
chrXIII	483849	.	C	T	294.77	PASS	AC=1;AF=0.5;AN=2;BaseQRankSum=-2.589;DP=12;Dels=0.0;FS=0.0;HaplotypeScore=0.0;MLEAC=1;MLEAF=0.5;MQ=42.0;MQ0=0;MQRankSum=1.849;QD=24.56;ReadPosRankSum=0.74	GT:AD:DP:GQ:PL	0/1:3,9:12:91:323,0,91
chrXIII	490374	.	C	T	110.77	PASS	AC=1;AF=0.5;AN=2;BaseQRankSum=-0.361;DP=9;Dels=0.0;FS=3.522;HaplotypeScore=0.0;MLEAC=1;MLEAF=0.5;MQ=42.0;MQ0=0;MQRankSum=-1.159;QD=12.31;ReadPosRankSum=-0.729	GT:AD:DP:GQ:PL	0/1:5,4:9:99:139,0,180
chrXIII	491901	.	G	A	267.77	PASS	AC=1;AF=0.5;AN=2;BaseQRankSum=1.002;DP=15;Dels=0.0;FS=3.136;HaplotypeScore=2.9841;MLEAC=1;MLEAF=0.5;MQ=41.05;MQ0=0;MQRankSum=0.766;QD=17.85;ReadPosRankSum=-0.648	GT:AD:DP:GQ:PL	0/1:6,9:15:99:296,0,182
chrXIII	491967	.	G	A	501.77	PASS	AC=1;AF=0.5;AN=2;BaseQRankSum=0.835;DP=24;Dels=0.0;FS=0.0;HaplotypeScore=0.0;MLEAC=1;MLEAF=0.5;MQ=40.78;MQ0=0;MQRankSum=1.491;QD=20.91;ReadPosRankSum=0.656	GT:AD:DP:GQ:PL	0/1:9,15:24:99:530,0,268
chrXIII	493996	.	C	T	273.77	PASS	AC=1;AF=0.5;AN=2;BaseQRankSum=0.898;DP=10;Dels=0.0;FS=3.31;HaplotypeScore=0.0;MLEAC=1;MLEAF=0.5;MQ=42.0;MQ0=0;MQRankSum=0.48;QD=27.38;ReadPosRankSum=-0.48	GT:AD:DP:GQ:PL	0/1:2,8:10:50:302,0,50
chrXIII	499255	.	G	A	126.77	PASS	AC=1;AF=0.5;AN=2;BaseQRankSum=0.061;DP=15;Dels=0.0;FS=0.0;HaplotypeScore=0.0;MLEAC=1;MLEAF=0.5;MQ=42.0;MQ0=0;MQRankSum=1.041;QD=8.45;ReadPosRankSum=-1.164	GT:AD:DP:GQ:PL	0/1:10,5:15:99:155,0,361
chrXIII	509325	.	G	A	264.77	PASS	AC=1;AF=0.5;AN=2;BaseQRankSum=-0.412;DP=15;Dels=0.0;FS=0.0;HaplotypeScore=0.0;MLEAC=1;MLEAF=0.5;MQ=42.0;MQ0=0;MQRankSum=0.412;QD=17.65;ReadPosRankSum=0.53	GT:AD:DP:GQ:PL	0/1:6,9:15:99:293,0,208
chrXIII	512175	.	C	T	357.77	PASS	AC=1;AF=0.5;AN=2;BaseQRankSum=0.854;DP=17;Dels=0.0;FS=9.61;HaplotypeScore=0.6651;MLEAC=1;MLEAF=0.5;MQ=42.0;MQ0=0;MQRankSum=0.452;QD=21.05;ReadPosRankSum=-0.352	GT:AD:DP:GQ:PL	0/1:6,11:17:99:386,0,180
chrXIII	518775	.	G	A	226.77	PASS	AC=1;AF=0.5;AN=2;BaseQRankSum=0.296;DP=10;Dels=0.0;FS=0.0;HaplotypeScore=0.0;MLEAC=1;MLEAF=0.5;MQ=42.0;MQ0=0;MQRankSum=1.58;QD=22.68;ReadPosRankSum=0.296	GT:AD:DP:GQ:PL	0/1:3,7:10:93:255,0,93
chrXIII	528962	.	G	A	525.77	PASS	AC=1;AF=0.5;AN=2;BaseQRankSum=1.378;DP=24;Dels=0.0;FS=0.0;HaplotypeScore=0.0;MLEAC=1;MLEAF=0.5;MQ=42.0;MQ0=0;MQRankSum=-0.153;QD=21.91;ReadPosRankSum=1.072	GT:AD:DP:GQ:PL	0/1:8,16:24:99:554,0,259
chrXIII	534752	.	C	T	223.77	PASS	AC=1;AF=0.5;AN=2;BaseQRankSum=2.654;DP=14;Dels=0.0;FS=0.0;HaplotypeScore=0.0;MLEAC=1;MLEAF=0.5;MQ=42.0;MQ0=0;MQRankSum=0.299;QD=15.98;ReadPosRankSum=-0.78	GT:AD:DP:GQ:PL	0/1:7,7:14:99:252,0,235
chrXIII	534772	.	C	T	290.77	PASS	AC=1;AF=0.5;AN=2;BaseQRankSum=0.914;DP=17;Dels=0.0;FS=3.274;HaplotypeScore=0.0;MLEAC=1;MLEAF=0.5;MQ=42.0;MQ0=0;MQRankSum=-0.818;QD=17.1;ReadPosRankSum=1.01	GT:AD:DP:GQ:PL	0/1:8,9:17:99:319,0,263
chrXIII	541063	.	C	T	411.77	PASS	AC=1;AF=0.5;AN=2;BaseQRankSum=-0.843;DP=25;Dels=0.0;FS=1.58;HaplotypeScore=0.0;MLEAC=1;MLEAF=0.5;MQ=42.0;MQ0=0;MQRankSum=0.517;QD=16.47;ReadPosRankSum=0.571	GT:AD:DP:GQ:PL	0/1:12,13:25:99:440,0,403
chrXIII	541080	.	G	A	312.77	PASS	AC=1;AF=0.5;AN=2;BaseQRankSum=0.956;DP=22;Dels=0.0;FS=1.603;HaplotypeScore=0.0;MLEAC=1;MLEAF=0.5;MQ=42.0;MQ0=0;MQRankSum=-1.022;QD=14.22;ReadPosRankSum=1.022	GT:AD:DP:GQ:PL	0/1:12,10:22:99:341,0,380
chrXIII	547646	.	C	T	143.77	PASS	AC=1;AF=0.5;AN=2;BaseQRankSum=0.387;DP=11;Dels=0.0;FS=0.0;HaplotypeScore=0.0;MLEAC=1;MLEAF=0.5;MQ=42.0;MQ0=0;MQRankSum=-0.387;QD=13.07;ReadPosRankSum=0.825	GT:AD:DP:GQ:PL	0/1:6,5:11:99:172,0,208
chrXIII	551244	.	G	A	169.77	PASS	AC=1;AF=0.5;AN=2;BaseQRankSum=-1.073;DP=13;Dels=0.0;FS=0.0;HaplotypeScore=0.0;MLEAC=1;MLEAF=0.5;MQ=40.35;MQ0=1;MQRankSum=0.779;QD=13.06;ReadPosRankSum=0.0	GT:AD:DP:GQ:PL	0/1:7,6:13:99:198,0,205
chrXIII	551254	.	C	T	244.77	PASS	AC=1;AF=0.5;AN=2;BaseQRankSum=0.471;DP=15;Dels=0.0;FS=0.0;HaplotypeScore=0.0;MLEAC=1;MLEAF=0.5;MQ=40.58;MQ0=1;MQRankSum=-1.739;QD=16.32;ReadPosRankSum=-1.222	GT:AD:DP:GQ:PL	0/1:7,8:15:99:273,0,197
chrXIII	551861	.	C	T	235.77	PASS	AC=1;AF=0.5;AN=2;BaseQRankSum=0.473;DP=16;Dels=0.0;FS=4.393;HaplotypeScore=0.0;MLEAC=1;MLEAF=0.5;MQ=41.07;MQ0=0;MQRankSum=0.473;QD=14.74;ReadPosRankSum=0.053	GT:AD:DP:GQ:PL	0/1:8,8:16:99:264,0,269
chrXIII	553157	.	G	A	130.77	PASS	AC=1;AF=0.5;AN=2;BaseQRankSum=-0.851;DP=10;Dels=0.0;FS=0.0;HaplotypeScore=0.0;MLEAC=1;MLEAF=0.5;MQ=42.0;MQ0=0;MQRankSum=-1.668;QD=13.08;ReadPosRankSum=0.103	GT:AD:DP:GQ:PL	0/1:5,5:10:99:159,0,173
chrXIII	557424	.	G	A	322.77	PASS	AC=1;AF=0.5;AN=2;BaseQRankSum=0.739;DP=21;Dels=0.0;FS=0.0;HaplotypeScore=0.0;MLEAC=1;MLEAF=0.5;MQ=42.0;MQ0=0;MQRankSum=-0.106;QD=15.37;ReadPosRankSum=-1.373	GT:AD:DP:GQ:PL	0/1:11,10:21:99:351,0,390
chrXIII	590010	.	C	T	210.77	PASS	AC=1;AF=0.5;AN=2;BaseQRankSum=1.087;DP=18;Dels=0.0;FS=3.039;HaplotypeScore=0.0;MLEAC=1;MLEAF=0.5;MQ=42.0;MQ0=0;MQRankSum=-0.453;QD=11.71;ReadPosRankSum=-0.543	GT:AD:DP:GQ:PL	0/1:11,7:18:99:239,0,396
chrXIII	618160	.	C	T	232.77	PASS	AC=1;AF=0.5;AN=2;BaseQRankSum=-0.076;DP=20;Dels=0.0;FS=0.0;HaplotypeScore=0.0;MLEAC=1;MLEAF=0.5;MQ=42.0;MQ0=0;MQRankSum=-1.747;QD=11.64;ReadPosRankSum=1.595	GT:AD:DP:GQ:PL	0/1:11,9:20:99:261,0,313
chrXIII	619795	.	G	A	312.77	PASS	AC=1;AF=0.5;AN=2;BaseQRankSum=0.286;DP=19;Dels=0.0;FS=1.829;HaplotypeScore=0.0;MLEAC=1;MLEAF=0.5;MQ=42.0;MQ0=0;MQRankSum=1.184;QD=16.46;ReadPosRankSum=0.286	GT:AD:DP:GQ:PL	0/1:9,10:19:99:341,0,301
chrXIII	622128	.	C	T	241.77	PASS	AC=1;AF=0.5;AN=2;BaseQRankSum=0.031;DP=23;Dels=0.0;FS=5.78;HaplotypeScore=0.0;MLEAC=1;MLEAF=0.5;MQ=42.0;MQ0=0;MQRankSum=0.031;QD=10.51;ReadPosRankSum=-0.22	GT:AD:DP:GQ:PL	0/1:14,9:23:99:270,0,473
chrXIII	622451	.	C	T	131.77	PASS	AC=1;AF=0.5;AN=2;BaseQRankSum=-0.533;DP=13;Dels=0.0;FS=9.792;HaplotypeScore=0.0;MLEAC=1;MLEAF=0.5;MQ=42.0;MQ0=0;MQRankSum=1.545;QD=10.14;ReadPosRankSum=-0.533	GT:AD:DP:GQ:PL	0/1:8,5:13:99:160,0,284
chrXIII	622686	.	C	T	362.77	PASS	AC=1;AF=0.5;AN=2;BaseQRankSum=0.76;DP=20;Dels=0.0;FS=3.916;HaplotypeScore=0.0;MLEAC=1;MLEAF=0.5;MQ=42.0;MQ0=0;MQRankSum=1.14;QD=18.14;ReadPosRankSum=0.76	GT:AD:DP:GQ:PL	0/1:9,11:20:99:391,0,303
chrXIII	624295	.	G	A	129.77	PASS	AC=1;AF=0.5;AN=2;BaseQRankSum=0.4;DP=14;Dels=0.0;FS=2.363;HaplotypeScore=0.0;MLEAC=1;MLEAF=0.5;MQ=40.98;MQ0=0;MQRankSum=-0.4;QD=9.27;ReadPosRankSum=0.933	GT:AD:DP:GQ:PL	0/1:9,5:14:99:158,0,304
chrXIII	624942	.	G	A	241.77	PASS	AC=1;AF=0.5;AN=2;BaseQRankSum=-0.473;DP=16;Dels=0.0;FS=0.0;HaplotypeScore=0.0;MLEAC=1;MLEAF=0.5;MQ=41.88;MQ0=0;MQRankSum=-0.893;QD=15.11;ReadPosRankSum=-1.103	GT:AD:DP:GQ:PL	0/1:8,8:16:99:270,0,267
chrXIII	625300	.	C	T	203.77	PASS	AC=1;AF=0.5;AN=2;BaseQRankSum=0.634;DP=17;Dels=0.0;FS=0.0;HaplotypeScore=0.0;MLEAC=1;MLEAF=0.5;MQ=40.77;MQ0=0;MQRankSum=0.537;QD=11.99;ReadPosRankSum=-0.439	GT:AD:DP:GQ:PL	0/1:10,7:17:99:232,0,288
chrXIII	626169	.	G	A	103.77	PASS	AC=1;AF=0.5;AN=2;BaseQRankSum=-0.55;DP=7;Dels=0.0;FS=0.0;HaplotypeScore=0.0;MLEAC=1;MLEAF=0.5;MQ=42.0;MQ0=0;MQRankSum=0.0;QD=14.82;ReadPosRankSum=-0.937	GT:AD:DP:GQ:PL	0/1:3,4:7:99:132,0,101
chrXIII	649498	.	G	A	465.77	PASS	AC=2;AF=1.0;AN=2;DP=12;Dels=0.0;FS=0.0;HaplotypeScore=0.0;MLEAC=2;MLEAF=1.0;MQ=42.0;MQ0=0;QD=29.32	GT:AD:DP:GQ:PL	1/1:0,12:12:36:494,36,0
chrXIII	652188	.	G	A	361.77	PASS	AC=1;AF=0.5;AN=2;BaseQRankSum=-0.156;DP=14;Dels=0.0;FS=6.803;HaplotypeScore=0.0;MLEAC=1;MLEAF=0.5;MQ=42.0;MQ0=0;MQRankSum=1.401;QD=25.84;ReadPosRankSum=-0.623	GT:AD:DP:GQ:PL	0/1:3,11:14:75:390,0,75
chrXIII	652196	.	C	T	335.77	PASS	AC=1;AF=0.5;AN=2;BaseQRankSum=-1.437;DP=13;Dels=0.0;FS=6.368;HaplotypeScore=0.0;MLEAC=1;MLEAF=0.5;MQ=42.0;MQ0=0;MQRankSum=0.592;QD=25.83;ReadPosRankSum=-0.423	GT:AD:DP:GQ:PL	0/1:3,10:13:87:364,0,87
chrXIII	652917	.	C	T	403.77	PASS	AC=1;AF=0.5;AN=2;BaseQRankSum=-0.14;DP=18;Dels=0.0;FS=2.029;HaplotypeScore=0.0;MLEAC=1;MLEAF=0.5;MQ=42.0;MQ0=0;MQRankSum=-1.077;QD=22.43;ReadPosRankSum=-0.234	GT:AD:DP:GQ:PL	0/1:6,12:18:99:432,0,190
chrXIII	656031	.	G	A	311.77	PASS	AC=1;AF=0.5;AN=2;BaseQRankSum=1.085;DP=23;Dels=0.0;FS=1.768;HaplotypeScore=0.0;MLEAC=1;MLEAF=0.5;MQ=42.0;MQ0=0;MQRankSum=-0.155;QD=13.56;ReadPosRankSum=0.465	GT:AD:DP:GQ:PL	0/1:13,10:23:99:340,0,376
chrXIII	657504	.	G	A	301.77	PASS	AC=1;AF=0.5;AN=2;BaseQRankSum=1.142;DP=24;Dels=0.0;FS=0.0;HaplotypeScore=0.0;MLEAC=1;MLEAF=0.5;MQ=42.0;MQ0=0;MQRankSum=-0.381;QD=12.57;ReadPosRankSum=0.498	GT:AD:DP:GQ:PL	0/1:14,10:24:99:330,0,481
chrXIII	664536	.	G	A	284.77	PASS	AC=1;AF=0.5;AN=2;BaseQRankSum=1.061;DP=11;Dels=0.0;FS=12.632;HaplotypeScore=0.0;MLEAC=1;MLEAF=0.5;MQ=42.0;MQ0=0;MQRankSum=0.354;QD=25.89;ReadPosRankSum=-0.589	GT:AD:DP:GQ:PL	0/1:2,9:11:41:313,0,41
chrXIII	664592	.	G	A	380.77	PASS	AC=1;AF=0.5;AN=2;BaseQRankSum=1.678;DP=13;Dels=0.0;FS=2.688;HaplotypeScore=0.0;MLEAC=1;MLEAF=0.5;MQ=42.0;MQ0=0;MQRankSum=0.888;QD=29.29;ReadPosRankSum=0.493	GT:AD:DP:GQ:PL	0/1:2,11:13:37:409,0,37
chrXIII	668395	.	G	A	286.78	PASS	AC=2;AF=1.0;AN=2;DP=8;Dels=0.0;FS=0.0;HaplotypeScore=0.0;MLEAC=2;MLEAF=1.0;MQ=42.0;MQ0=0;QD=27.14	GT:AD:DP:GQ:PL	1/1:0,8:8:24:315,24,0
chrXIII	701023	.	C	T	171.77	PASS	AC=1;AF=0.5;AN=2;BaseQRankSum=1.573;DP=16;Dels=0.0;FS=5.193;HaplotypeScore=0.0;MLEAC=1;MLEAF=0.5;MQ=42.0;MQ0=0;MQRankSum=0.813;QD=10.74;ReadPosRankSum=1.139	GT:AD:DP:GQ:PL	0/1:10,6:16:99:200,0,357
chrXIII	715453	.	C	T	152.77	PASS	AC=1;AF=0.5;AN=2;BaseQRankSum=2.843;DP=12;Dels=0.0;FS=0.0;HaplotypeScore=0.0;MLEAC=1;MLEAF=0.5;MQ=42.0;MQ0=0;MQRankSum=0.0;QD=12.73;ReadPosRankSum=2.205	GT:AD:DP:GQ:PL	0/1:6,6:12:99:181,0,210
chrXIII	742726	.	G	A	280.77	PASS	AC=1;AF=0.5;AN=2;BaseQRankSum=0.304;DP=20;Dels=0.0;FS=0.0;HaplotypeScore=0.0;MLEAC=1;MLEAF=0.5;MQ=42.0;MQ0=0;MQRankSum=-0.076;QD=14.04;ReadPosRankSum=-1.671	GT:AD:DP:GQ:PL	0/1:11,9:20:99:309,0,350
chrXIII	746196	.	C	T	177.77	PASS	AC=1;AF=0.5;AN=2;BaseQRankSum=-0.412;DP=15;Dels=0.0;FS=0.0;HaplotypeScore=0.0;MLEAC=1;MLEAF=0.5;MQ=42.0;MQ0=0;MQRankSum=-0.295;QD=11.85;ReadPosRankSum=1.12	GT:AD:DP:GQ:PL	0/1:9,6:15:99:206,0,333
chrXIII	746210	.	G	A	183.77	PASS	AC=1;AF=0.5;AN=2;BaseQRankSum=1.378;DP=12;Dels=0.0;FS=0.0;HaplotypeScore=0.0;MLEAC=1;MLEAF=0.5;MQ=42.0;MQ0=0;MQRankSum=0.583;QD=15.31;ReadPosRankSum=1.378	GT:AD:DP:GQ:PL	0/1:6,6:12:99:212,0,202
chrXIII	750602	.	G	A	408.77	PASS	AC=1;AF=0.5;AN=2;BaseQRankSum=0.058;DP=24;Dels=0.0;FS=11.09;HaplotypeScore=0.0;MLEAC=1;MLEAF=0.5;MQ=42.0;MQ0=0;MQRankSum=-0.811;QD=17.03;ReadPosRankSum=-1.738	GT:AD:DP:GQ:PL	0/1:11,13:24:99:437,0,351
chrXIII	750612	.	G	A	347.77	PASS	AC=1;AF=0.5;AN=2;BaseQRankSum=0.46;DP=22;Dels=0.0;FS=8.28;HaplotypeScore=0.0;MLEAC=1;MLEAF=0.5;MQ=42.0;MQ0=0;MQRankSum=0.263;QD=15.81;ReadPosRankSum=-0.985	GT:AD:DP:GQ:PL	0/1:11,11:22:99:376,0,373
chrXIII	758153	.	G	A	201.77	PASS	AC=1;AF=0.5;AN=2;BaseQRankSum=-1.2;DP=13;Dels=0.0;FS=2.276;HaplotypeScore=0.0;MLEAC=1;MLEAF=0.5;MQ=42.0;MQ0=0;MQRankSum=-0.101;QD=15.52;ReadPosRankSum=0.312	GT:AD:DP:GQ:PL	0/1:6,7:13:99:230,0,203
chrXIII	760139	.	C	T	359.77	PASS	AC=1;AF=0.5;AN=2;BaseQRankSum=-2.473;DP=22;Dels=0.0;FS=4.589;HaplotypeScore=0.0;MLEAC=1;MLEAF=0.5;MQ=42.0;MQ0=0;MQRankSum=0.495;QD=16.35;ReadPosRankSum=-0.165	GT:AD:DP:GQ:PL	0/1:10,12:22:99:388,0,347
chrXIII	762462	.	G	A	260.8	PASS	AC=2;AF=1.0;AN=2;DP=7;Dels=0.0;FS=0.0;HaplotypeScore=0.0;MLEAC=2;MLEAF=1.0;MQ=42.0;MQ0=0;QD=29.06	GT:AD:DP:GQ:PL	1/1:0,7:7:21:289,21,0
chrXIII	770494	.	G	A	128.77	PASS	AC=1;AF=0.5;AN=2;BaseQRankSum=0.133;DP=14;Dels=0.0;FS=5.756;HaplotypeScore=0.0;MLEAC=1;MLEAF=0.5;MQ=42.0;MQ0=0;MQRankSum=-1.6;QD=9.2;ReadPosRankSum=-1.733	GT:AD:DP:GQ:PL	0/1:9,5:14:99:157,0,276
chrXIII	779152	.	C	T	183.77	PASS	AC=1;AF=0.5;AN=2;BaseQRankSum=-0.377;DP=13;Dels=0.0;FS=0.0;HaplotypeScore=0.0;MLEAC=1;MLEAF=0.5;MQ=40.9;MQ0=0;MQRankSum=0.66;QD=14.14;ReadPosRankSum=1.493	GT:AD:DP:GQ:PL	0/1:7,6:13:99:212,0,237
chrXIII	794142	.	G	A	226.77	PASS	AC=1;AF=0.5;AN=2;BaseQRankSum=-0.529;DP=17;Dels=0.0;FS=2.158;HaplotypeScore=0.0;MLEAC=1;MLEAF=0.5;MQ=40.3;MQ0=0;MQRankSum=1.107;QD=13.34;ReadPosRankSum=-0.337	GT:AD:DP:GQ:PL	0/1:8,9:17:99:255,0,257
chrXIII	796866	.	C	T	477.77	PASS	AC=1;AF=0.5;AN=2;BaseQRankSum=2.077;DP=32;Dels=0.0;FS=0.0;HaplotypeScore=0.0;MLEAC=1;MLEAF=0.5;MQ=41.56;MQ0=0;MQRankSum=-2.039;QD=14.93;ReadPosRankSum=1.624	GT:AD:DP:GQ:PL	0/1:17,15:32:99:506,0,586
chrXIII	798021	.	G	A	167.77	PASS	AC=1;AF=0.5;AN=2;BaseQRankSum=-0.259;DP=12;Dels=0.0;FS=7.404;HaplotypeScore=0.0;MLEAC=1;MLEAF=0.5;MQ=42.0;MQ0=0;MQRankSum=1.517;QD=13.98;ReadPosRankSum=0.0	GT:AD:DP:GQ:PL	0/1:6,6:12:99:196,0,202
chrXIII	804336	.	G	A	577.77	PASS	AC=1;AF=0.5;AN=2;BaseQRankSum=1.505;DP=28;Dels=0.0;FS=0.0;HaplotypeScore=0.0;MLEAC=1;MLEAF=0.5;MQ=42.0;MQ0=0;MQRankSum=-0.141;QD=20.63;ReadPosRankSum=-1.74	GT:AD:DP:GQ:PL	0/1:11,17:28:99:606,0,350
chrXIII	806522	.	G	A	399.77	PASS	AC=1;AF=0.5;AN=2;BaseQRankSum=0.267;DP=22;Dels=0.0;FS=0.0;HaplotypeScore=0.0;MLEAC=1;MLEAF=0.5;MQ=41.91;MQ0=0;MQRankSum=0.0;QD=18.17;ReadPosRankSum=0.134	GT:AD:DP:GQ:PL	0/1:9,13:22:99:428,0,297
chrXIII	807074	.	C	T	482.77	PASS	AC=1;AF=0.5;AN=2;BaseQRankSum=-0.764;DP=29;Dels=0.0;FS=8.923;HaplotypeScore=0.0;MLEAC=1;MLEAF=0.5;MQ=42.0;MQ0=0;MQRankSum=-0.415;QD=16.65;ReadPosRankSum=-1.593	GT:AD:DP:GQ:PL	0/1:14,15:29:99:511,0,494
chrXIII	818623	.	C	T	785.77	PASS	AC=1;AF=0.5;AN=2;BaseQRankSum=-1.469;DP=41;Dels=0.0;FS=0.0;HaplotypeScore=0.0;MLEAC=1;MLEAF=0.5;MQ=41.29;MQ0=0;MQRankSum=-0.516;QD=19.17;ReadPosRankSum=0.86	GT:AD:DP:GQ:PL	0/1:17,24:41:99:814,0,551
chrXIII	820335	.	G	A	780.77	PASS	AC=1;AF=0.5;AN=2;BaseQRankSum=-1.04;DP=40;Dels=0.0;FS=5.821;HaplotypeScore=0.0;MLEAC=1;MLEAF=0.5;MQ=42.0;MQ0=0;MQRankSum=-0.465;QD=19.52;ReadPosRankSum=-0.52	GT:AD:DP:GQ:PL	0/1:17,23:40:99:809,0,531
chrXIII	834339	.	C	T	461.77	PASS	AC=1;AF=0.5;AN=2;BaseQRankSum=0.315;DP=27;Dels=0.0;FS=3.473;HaplotypeScore=0.0;MLEAC=1;MLEAF=0.5;MQ=41.45;MQ0=0;MQRankSum=0.946;QD=17.1;ReadPosRankSum=0.364	GT:AD:DP:GQ:PL	0/1:13,14:27:99:490,0,432
chrXIII	835100	.	C	T	311.77	PASS	AC=1;AF=0.5;AN=2;BaseQRankSum=-1.087;DP=18;Dels=0.0;FS=0.0;HaplotypeScore=0.0;MLEAC=1;MLEAF=0.5;MQ=42.0;MQ0=0;MQRankSum=0.091;QD=17.32;ReadPosRankSum=1.811	GT:AD:DP:GQ:PL	0/1:7,11:18:99:340,0,229
chrXIII	835270	.	C	T	142.77	PASS	AC=1;AF=0.5;AN=2;BaseQRankSum=-0.466;DP=11;Dels=0.0;FS=2.632;HaplotypeScore=0.0;MLEAC=1;MLEAF=0.5;MQ=42.0;MQ0=0;MQRankSum=-1.031;QD=12.98;ReadPosRankSum=-0.466	GT:AD:DP:GQ:PL	0/1:6,5:11:99:171,0,219
chrXIII	839347	.	C	T	388.77	PASS	AC=1;AF=0.5;AN=2;BaseQRankSum=-0.398;DP=21;Dels=0.0;FS=1.833;HaplotypeScore=0.0;MLEAC=1;MLEAF=0.5;MQ=42.0;MQ0=0;MQRankSum=-1.195;QD=18.51;ReadPosRankSum=-1.992	GT:AD:DP:GQ:PL	0/1:8,13:21:99:417,0,264
chrXIII	841849	.	G	A	211.77	PASS	AC=1;AF=0.5;AN=2;BaseQRankSum=0.0;DP=11;Dels=0.0;FS=2.632;HaplotypeScore=0.0;MLEAC=1;MLEAF=0.5;MQ=42.0;MQ0=0;MQRankSum=0.0;QD=19.25;ReadPosRankSum=0.278	GT:AD:DP:GQ:PL	0/1:4,7:11:99:240,0,127
chrXIII	845470	.	G	A	427.77	PASS	AC=1;AF=0.5;AN=2;BaseQRankSum=0.974;DP=26;Dels=0.0;FS=1.721;HaplotypeScore=0.0;MLEAC=1;MLEAF=0.5;MQ=42.0;MQ0=0;MQRankSum=0.308;QD=16.45;ReadPosRankSum=-0.718	GT:AD:DP:GQ:PL	0/1:13,13:26:99:456,0,452
chrXIII	847871	.	C	T	141.77	PASS	AC=1;AF=0.5;AN=2;BaseQRankSum=1.268;DP=10;Dels=0.0;FS=0.0;HaplotypeScore=0.0;MLEAC=1;MLEAF=0.5;MQ=42.0;MQ0=0;MQRankSum=0.676;QD=14.18;ReadPosRankSum=0.103	GT:AD:DP:GQ:PL	0/1:5,5:10:99:170,0,157
chrXIII	850586	.	G	A	202.77	PASS	AC=1;AF=0.5;AN=2;BaseQRankSum=-0.049;DP=17;Dels=0.0;FS=2.062;HaplotypeScore=0.0;MLEAC=1;MLEAF=0.5;MQ=42.0;MQ0=0;MQRankSum=-0.439;QD=11.93;ReadPosRankSum=0.049	GT:AD:DP:GQ:PL	0/1:10,7:17:99:231,0,316
chrXIII	856916	.	G	A	326.77	PASS	AC=1;AF=0.5;AN=2;BaseQRankSum=0.244;DP=17;Dels=0.0;FS=0.0;HaplotypeScore=0.0;MLEAC=1;MLEAF=0.5;MQ=42.0;MQ0=0;MQRankSum=-1.025;QD=19.22;ReadPosRankSum=0.537	GT:AD:DP:GQ:PL	0/1:7,10:17:99:355,0,212
chrXIII	880359	.	G	A	172.77	PASS	AC=1;AF=0.5;AN=2;BaseQRankSum=0.059;DP=15;Dels=0.0;FS=4.832;HaplotypeScore=0.0;MLEAC=1;MLEAF=0.5;MQ=42.0;MQ0=0;MQRankSum=-2.18;QD=11.52;ReadPosRankSum=-1.12	GT:AD:DP:GQ:PL	0/1:9,6:15:99:201,0,321
chrXIII	886869	.	G	A	187.77	PASS	AC=1;AF=0.5;AN=2;BaseQRankSum=0.248;DP=9;Dels=0.0;FS=0.0;HaplotypeScore=0.0;MLEAC=1;MLEAF=0.5;MQ=42.0;MQ0=0;MQRankSum=1.001;QD=20.86;ReadPosRankSum=0.248	GT:AD:DP:GQ:PL	0/1:3,6:9:94:216,0,94
chrXIII	886874	.	C	T	108.77	PASS	AC=1;AF=0.5;AN=2;BaseQRankSum=0.729;DP=9;Dels=0.0;FS=2.808;HaplotypeScore=0.0;MLEAC=1;MLEAF=0.5;MQ=42.0;MQ0=0;MQRankSum=0.361;QD=12.09;ReadPosRankSum=-1.159	GT:AD:DP:GQ:PL	0/1:5,4:9:99:137,0,175
chrXIII	886901	.	G	A	297.77	PASS	AC=1;AF=0.5;AN=2;BaseQRankSum=-1.061;DP=11;Dels=0.0;FS=0.0;HaplotypeScore=0.0;MLEAC=1;MLEAF=0.5;MQ=42.0;MQ0=0;MQRankSum=-1.768;QD=27.07;ReadPosRankSum=-0.354	GT:AD:DP:GQ:PL	0/1:2,9:11:50:326,0,50
chrXIII	901297	.	G	A	292.77	PASS	AC=1;AF=0.5;AN=2;BaseQRankSum=0.706;DP=18;Dels=0.0;FS=4.752;HaplotypeScore=0.0;MLEAC=1;MLEAF=0.5;MQ=42.0;MQ0=0;MQRankSum=-0.618;QD=16.26;ReadPosRankSum=-0.265	GT:AD:DP:GQ:PL	0/1:9,9:18:99:321,0,312
chrXIII	902687	.	C	T	207.77	PASS	AC=1;AF=0.5;AN=2;BaseQRankSum=0.725;DP=18;Dels=0.0;FS=8.495;HaplotypeScore=0.0;MLEAC=1;MLEAF=0.5;MQ=42.0;MQ0=0;MQRankSum=0.725;QD=11.54;ReadPosRankSum=-1.359	GT:AD:DP:GQ:PL	0/1:11,7:18:99:236,0,392
chrXIII	903026	.	C	T	398.77	PASS	AC=1;AF=0.5;AN=2;BaseQRankSum=1.427;DP=20;Dels=0.0;FS=1.885;HaplotypeScore=0.0;MLEAC=1;MLEAF=0.5;MQ=42.0;MQ0=0;MQRankSum=-0.501;QD=19.94;ReadPosRankSum=0.347	GT:AD:DP:GQ:PL	0/1:8,12:20:99:427,0,255
chrXIII	904161	.	G	A	628.77	PASS	AC=2;AF=1.0;AN=2;DP=16;Dels=0.0;FS=0.0;HaplotypeScore=0.0;MLEAC=2;MLEAF=1.0;MQ=42.0;MQ0=0;QD=30.38	GT:AD:DP:GQ:PL	1/1:0,16:16:48:657,48,0
chrXIII	904399	.	G	A	250.77	PASS	AC=1;AF=0.5;AN=2;BaseQRankSum=-1.591;DP=15;Dels=0.0;FS=2.158;HaplotypeScore=0.0;MLEAC=1;MLEAF=0.5;MQ=42.0;MQ0=0;MQRankSum=-0.295;QD=16.72;ReadPosRankSum=-0.648	GT:AD:DP:GQ:PL	0/1:6,9:15:99:279,0,201
chrXIII	906540	.	C	T	248.77	PASS	AC=1;AF=0.5;AN=2;BaseQRankSum=1.33;DP=25;Dels=0.0;FS=3.862;HaplotypeScore=0.0;MLEAC=1;MLEAF=0.5;MQ=41.41;MQ0=0;MQRankSum=0.085;QD=9.95;ReadPosRankSum=0.481	GT:AD:DP:GQ:PL	0/1:16,9:25:99:277,0,543
chrXIII	909984	.	C	T	383.77	PASS	AC=1;AF=0.5;AN=2;BaseQRankSum=0.155;DP=29;Dels=0.0;FS=0.0;HaplotypeScore=0.0;MLEAC=1;MLEAF=0.5;MQ=42.0;MQ0=0;MQRankSum=-0.731;QD=13.23;ReadPosRankSum=-0.554	GT:AD:DP:GQ:PL	0/1:17,12:29:99:412,0,511
chrXIII	912272	.	C	T	241.77	PASS	AC=1;AF=0.5;AN=2;BaseQRankSum=0.818;DP=17;Dels=0.0;FS=0.0;HaplotypeScore=0.0;MLEAC=1;MLEAF=0.5;MQ=42.0;MQ0=0;MQRankSum=-1.01;QD=14.22;ReadPosRankSum=0.433	GT:AD:DP:GQ:PL	0/1:9,8:17:99:270,0,262
chrXIV	19359	.	G	A	236.77	PASS	AC=1;AF=0.5;AN=2;BaseQRankSum=-0.788;DP=16;Dels=0.0;FS=2.158;HaplotypeScore=0.0;MLEAC=1;MLEAF=0.5;MQ=42.0;MQ0=0;MQRankSum=-0.998;QD=14.8;ReadPosRankSum=-0.158	GT:AD:DP:GQ:PL	0/1:8,8:16:99:265,0,276
chrXIV	19733	.	G	A	205.77	PASS	AC=1;AF=0.5;AN=2;BaseQRankSum=0.637;DP=15;Dels=0.0;FS=0.0;HaplotypeScore=0.0;MLEAC=1;MLEAF=0.5;MQ=42.0;MQ0=0;MQRankSum=0.521;QD=13.72;ReadPosRankSum=1.215	GT:AD:DP:GQ:PL	0/1:8,7:15:99:234,0,272
chrXIV	20013	.	G	A	539.77	PASS	AC=1;AF=0.5;AN=2;BaseQRankSum=0.023;DP=28;Dels=0.0;FS=1.52;HaplotypeScore=0.0;MLEAC=1;MLEAF=0.5;MQ=42.0;MQ0=0;MQRankSum=-0.673;QD=19.28;ReadPosRankSum=-1.694	GT:AD:DP:GQ:PL	0/1:12,16:28:99:568,0,408
chrXIV	22928	.	G	A	245.77	PASS	AC=1;AF=0.5;AN=2;BaseQRankSum=0.893;DP=16;Dels=0.0;FS=1.931;HaplotypeScore=0.0;MLEAC=1;MLEAF=0.5;MQ=42.0;MQ0=0;MQRankSum=1.103;QD=15.36;ReadPosRankSum=-0.788	GT:AD:DP:GQ:PL	0/1:8,8:16:99:274,0,260
chrXIV	23985	.	C	T	596.77	PASS	AC=1;AF=0.5;AN=2;BaseQRankSum=0.127;DP=24;Dels=0.0;FS=1.851;HaplotypeScore=0.8321;MLEAC=1;MLEAF=0.5;MQ=42.0;MQ0=0;MQRankSum=0.572;QD=24.87;ReadPosRankSum=1.143	GT:AD:DP:GQ:PL	0/1:7,17:24:99:625,0,185
chrXIV	34246	.	G	A	241.77	PASS	AC=1;AF=0.5;AN=2;BaseQRankSum=0.4;DP=18;Dels=0.0;FS=2.527;HaplotypeScore=0.0;MLEAC=1;MLEAF=0.5;MQ=42.0;MQ0=0;MQRankSum=0.222;QD=13.43;ReadPosRankSum=-1.821	GT:AD:DP:GQ:PL	0/1:10,8:18:99:270,0,354
chrXIV	34644	.	G	A	311.77	PASS	AC=1;AF=0.5;AN=2;BaseQRankSum=1.099;DP=13;Dels=0.0;FS=0.0;HaplotypeScore=0.0;MLEAC=1;MLEAF=0.5;MQ=42.0;MQ0=0;MQRankSum=0.93;QD=23.98;ReadPosRankSum=0.761	GT:AD:DP:GQ:PL	0/1:3,10:13:70:340,0,70
chrXIV	51897	.	G	A	273.77	PASS	AC=1;AF=0.5;AN=2;BaseQRankSum=-0.89;DP=22;Dels=0.0;FS=1.86;HaplotypeScore=0.0;MLEAC=1;MLEAF=0.5;MQ=42.0;MQ0=0;MQRankSum=0.165;QD=12.44;ReadPosRankSum=-0.165	GT:AD:DP:GQ:PL	0/1:12,10:22:99:302,0,425
chrXIV	59852	.	G	A	145.77	PASS	AC=1;AF=0.5;AN=2;BaseQRankSum=-0.387;DP=11;Dels=0.0;FS=0.0;HaplotypeScore=0.0;MLEAC=1;MLEAF=0.5;MQ=42.0;MQ0=0;MQRankSum=-0.387;QD=13.25;ReadPosRankSum=0.466	GT:AD:DP:GQ:PL	0/1:6,5:11:99:174,0,212
chrXIV	64629	.	G	A	150.77	PASS	AC=1;AF=0.5;AN=2;BaseQRankSum=0.956;DP=8;Dels=0.0;FS=0.0;HaplotypeScore=0.0;MLEAC=1;MLEAF=0.5;MQ=42.0;MQ0=0;MQRankSum=-0.322;QD=18.85;ReadPosRankSum=-0.956	GT:AD:DP:GQ:PL	0/1:3,5:8:93:179,0,93
chrXIV	65624	.	G	A	399.77	PASS	AC=1;AF=0.5;AN=2;BaseQRankSum=-0.424;DP=20;Dels=0.0;FS=0.0;HaplotypeScore=0.0;MLEAC=1;MLEAF=0.5;MQ=42.0;MQ0=0;MQRankSum=0.116;QD=19.99;ReadPosRankSum=1.042	GT:AD:DP:GQ:PL	0/1:8,12:20:99:428,0,269
chrXIV	66258	.	G	A	175.77	PASS	AC=1;AF=0.5;AN=2;BaseQRankSum=1.093;DP=13;Dels=0.0;FS=0.0;HaplotypeScore=0.0;MLEAC=1;MLEAF=0.5;MQ=42.0;MQ0=0;MQRankSum=-0.312;QD=13.52;ReadPosRankSum=-0.811	GT:AD:DP:GQ:PL	0/1:7,6:13:99:204,0,238
chrXIV	68762	.	G	A	228.77	PASS	AC=1;AF=0.5;AN=2;BaseQRankSum=-0.134;DP=22;Dels=0.0;FS=0.0;HaplotypeScore=0.0;MLEAC=1;MLEAF=0.5;MQ=42.0;MQ0=0;MQRankSum=1.202;QD=10.4;ReadPosRankSum=0.868	GT:AD:DP:GQ:PL	0/1:13,9:22:99:257,0,452
chrXIV	81306	.	G	A	190.77	PASS	AC=1;AF=0.5;AN=2;BaseQRankSum=-0.317;DP=20;Dels=0.0;FS=0.0;HaplotypeScore=0.0;MLEAC=1;MLEAF=0.5;MQ=42.0;MQ0=0;MQRankSum=-0.158;QD=9.54;ReadPosRankSum=0.475	GT:AD:DP:GQ:PL	0/1:13,7:20:99:219,0,463
chrXIV	87774	.	G	A	618.77	PASS	AC=2;AF=1.0;AN=2;DP=17;Dels=0.0;FS=0.0;HaplotypeScore=0.0;MLEAC=2;MLEAF=1.0;MQ=42.0;MQ0=0;QD=32.21	GT:AD:DP:GQ:PL	1/1:0,17:17:48:647,48,0
chrXIV	91238	.	G	A	275.77	PASS	AC=1;AF=0.5;AN=2;BaseQRankSum=-0.144;DP=17;Dels=0.0;FS=0.0;HaplotypeScore=0.0;MLEAC=1;MLEAF=0.5;MQ=42.0;MQ0=0;MQRankSum=-1.299;QD=16.22;ReadPosRankSum=0.048	GT:AD:DP:GQ:PL	0/1:8,9:17:99:304,0,271
chrXIV	107149	.	G	A	299.77	PASS	AC=1;AF=0.5;AN=2;BaseQRankSum=0.628;DP=27;Dels=0.0;FS=1.51;HaplotypeScore=0.0;MLEAC=1;MLEAF=0.5;MQ=41.47;MQ0=0;MQRankSum=0.628;QD=11.1;ReadPosRankSum=0.276	GT:AD:DP:GQ:PL	0/1:17,10:27:99:328,0,596
chrXIV	108233	.	G	A	205.77	PASS	AC=1;AF=0.5;AN=2;BaseQRankSum=-0.811;DP=13;Dels=0.0;FS=2.522;HaplotypeScore=0.0;MLEAC=1;MLEAF=0.5;MQ=42.0;MQ0=0;MQRankSum=-1.493;QD=15.83;ReadPosRankSum=-1.791	GT:AD:DP:GQ:PL	0/1:6,7:13:99:234,0,207
chrXIV	110509	.	G	A	294.77	PASS	AC=1;AF=0.5;AN=2;BaseQRankSum=1.78;DP=17;Dels=0.0;FS=0.0;HaplotypeScore=0.0;MLEAC=1;MLEAF=0.5;MQ=42.0;MQ0=0;MQRankSum=-0.337;QD=17.34;ReadPosRankSum=-0.144	GT:AD:DP:GQ:PL	0/1:8,9:17:99:323,0,266
chrXIV	117164	.	G	A	757.77	PASS	AC=2;AF=1.0;AN=2;DP=21;Dels=0.0;FS=0.0;HaplotypeScore=0.0;MLEAC=2;MLEAF=1.0;MQ=40.63;MQ0=0;QD=29.97	GT:AD:DP:GQ:PL	1/1:0,21:21:57:786,57,0
chrXIV	122758	.	G	A	227.77	PASS	AC=1;AF=0.5;AN=2;BaseQRankSum=1.203;DP=17;Dels=0.0;FS=0.0;HaplotypeScore=2.9841;MLEAC=1;MLEAF=0.5;MQ=41.16;MQ0=0;MQRankSum=0.337;QD=13.4;ReadPosRankSum=-1.78	GT:AD:DP:GQ:PL	0/1:9,8:17:99:256,0,301
chrXIV	126349	.	G	A	171.77	PASS	AC=1;AF=0.5;AN=2;BaseQRankSum=-0.065;DP=14;Dels=0.0;FS=0.0;HaplotypeScore=0.9999;MLEAC=1;MLEAF=0.5;MQ=42.0;MQ0=0;MQRankSum=2.259;QD=12.27;ReadPosRankSum=-0.968	GT:AD:DP:GQ:PL	0/1:8,6:14:99:200,0,287
chrXIV	150433	.	G	A	151.77	PASS	AC=1;AF=0.5;AN=2;BaseQRankSum=1.098;DP=10;Dels=0.0;FS=10.792;HaplotypeScore=0.0;MLEAC=1;MLEAF=0.5;MQ=42.0;MQ0=0;MQRankSum=-0.47;QD=15.18;ReadPosRankSum=1.453	GT:AD:DP:GQ:PL	0/1:5,5:10:99:180,0,176
chrXIV	164514	.	G	A	104.77	PASS	AC=1;AF=0.5;AN=2;BaseQRankSum=-1.3;DP=7;Dels=0.0;FS=0.0;HaplotypeScore=0.0;MLEAC=1;MLEAF=0.5;MQ=42.0;MQ0=0;MQRankSum=-1.754;QD=14.97;ReadPosRankSum=0.0	GT:AD:DP:GQ:PL	0/1:3,4:7:99:133,0,101
chrXIV	167819	.	G	A	402.77	PASS	AC=1;AF=0.5;AN=2;BaseQRankSum=0.296;DP=19;Dels=0.0;FS=0.0;HaplotypeScore=0.0;MLEAC=1;MLEAF=0.5;MQ=42.0;MQ0=0;MQRankSum=-0.887;QD=21.2;ReadPosRankSum=0.549	GT:AD:DP:GQ:PL	0/1:7,12:19:99:431,0,222
chrXIV	169413	.	G	A	215.77	PASS	AC=1;AF=0.5;AN=2;BaseQRankSum=0.683;DP=16;Dels=0.0;FS=5.497;HaplotypeScore=0.0;MLEAC=1;MLEAF=0.5;MQ=42.0;MQ0=0;MQRankSum=1.103;QD=13.49;ReadPosRankSum=0.578	GT:AD:DP:GQ:PL	0/1:8,8:16:99:244,0,272
chrXIV	169722	.	G	A	227.77	PASS	AC=1;AF=0.5;AN=2;BaseQRankSum=1.309;DP=12;Dels=0.0;FS=2.398;HaplotypeScore=0.0;MLEAC=1;MLEAF=0.5;MQ=42.0;MQ0=0;MQRankSum=0.135;QD=18.98;ReadPosRankSum=1.309	GT:AD:DP:GQ:PL	0/1:5,7:12:99:256,0,167
chrXIV	174113	.	G	A	288.77	PASS	AC=1;AF=0.5;AN=2;BaseQRankSum=0.341;DP=23;Dels=0.0;FS=0.0;HaplotypeScore=0.0;MLEAC=1;MLEAF=0.5;MQ=40.7;MQ0=0;MQRankSum=-0.217;QD=12.56;ReadPosRankSum=-0.465	GT:AD:DP:GQ:PL	0/1:13,10:23:99:317,0,439
chrXIV	174599	.	G	A	579.77	PASS	AC=2;AF=1.0;AN=2;DP=15;Dels=0.0;FS=0.0;HaplotypeScore=0.0;MLEAC=2;MLEAF=1.0;MQ=42.0;MQ0=0;QD=25.65	GT:AD:DP:GQ:PL	1/1:0,15:15:45:608,45,0
chrXIV	174615	.	G	A	232.77	PASS	AC=1;AF=0.5;AN=2;BaseQRankSum=-0.81;DP=20;Dels=0.0;FS=1.885;HaplotypeScore=0.0;MLEAC=1;MLEAF=0.5;MQ=42.0;MQ0=0;MQRankSum=-0.347;QD=11.64;ReadPosRankSum=-0.656	GT:AD:DP:GQ:PL	0/1:12,8:20:99:261,0,429
chrXIV	174661	.	G	A	339.77	PASS	AC=1;AF=0.5;AN=2;BaseQRankSum=0.95;DP=19;Dels=0.0;FS=2.199;HaplotypeScore=0.0;MLEAC=1;MLEAF=0.5;MQ=40.42;MQ0=0;MQRankSum=-0.95;QD=17.88;ReadPosRankSum=-1.197	GT:AD:DP:GQ:PL	0/1:8,11:19:99:368,0,233
chrXIV	186017	.	G	A	193.77	PASS	AC=1;AF=0.5;AN=2;BaseQRankSum=1.359;DP=18;Dels=0.0;FS=4.359;HaplotypeScore=0.0;MLEAC=1;MLEAF=0.5;MQ=41.21;MQ0=0;MQRankSum=0.272;QD=10.76;ReadPosRankSum=0.362	GT:AD:DP:GQ:PL	0/1:11,7:18:99:222,0,357
chrXIV	186887	.	G	A	308.77	PASS	AC=1;AF=0.5;AN=2;BaseQRankSum=-0.122;DP=19;Dels=0.0;FS=4.32;HaplotypeScore=0.0;MLEAC=1;MLEAF=0.5;MQ=42.0;MQ0=0;MQRankSum=0.286;QD=16.25;ReadPosRankSum=1.674	GT:AD:DP:GQ:PL	0/1:9,10:19:99:337,0,303
chrXIV	198462	.	G	A	457.77	PASS	AC=1;AF=0.5;AN=2;BaseQRankSum=-1.387;DP=34;Dels=0.0;FS=3.456;HaplotypeScore=0.0;MLEAC=1;MLEAF=0.5;MQ=41.57;MQ0=0;MQRankSum=-0.035;QD=13.46;ReadPosRankSum=-1.734	GT:AD:DP:GQ:PL	0/1:19,15:34:99:486,0,618
chrXIV	211549	.	G	A	239.77	PASS	AC=1;AF=0.5;AN=2;BaseQRankSum=0.433;DP=17;Dels=0.0;FS=0.0;HaplotypeScore=0.0;MLEAC=1;MLEAF=0.5;MQ=42.0;MQ0=0;MQRankSum=0.048;QD=14.1;ReadPosRankSum=-0.337	GT:AD:DP:GQ:PL	0/1:9,8:17:99:268,0,314
chrXIV	221407	.	G	A	489.77	PASS	AC=1;AF=0.5;AN=2;BaseQRankSum=-0.415;DP=28;Dels=0.0;FS=1.515;HaplotypeScore=0.0;MLEAC=1;MLEAF=0.5;MQ=42.0;MQ0=0;MQRankSum=-0.046;QD=17.49;ReadPosRankSum=-1.152	GT:AD:DP:GQ:PL	0/1:13,15:28:99:518,0,434
chrXIV	224353	.	G	A	259.77	PASS	AC=1;AF=0.5;AN=2;BaseQRankSum=0.533;DP=14;Dels=0.0;FS=0.0;HaplotypeScore=0.0;MLEAC=1;MLEAF=0.5;MQ=40.98;MQ0=0;MQRankSum=-0.4;QD=18.55;ReadPosRankSum=-0.133	GT:AD:DP:GQ:PL	0/1:5,9:14:99:288,0,149
chrXIV	227327	.	G	A	372.77	PASS	AC=1;AF=0.5;AN=2;BaseQRankSum=0.124;DP=19;Dels=0.0;FS=11.311;HaplotypeScore=0.0;MLEAC=1;MLEAF=0.5;MQ=42.0;MQ0=0;MQRankSum=-0.289;QD=19.62;ReadPosRankSum=0.537	GT:AD:DP:GQ:PL	0/1:8,11:19:99:401,0,269
chrXIV	229247	.	G	A	441.77	PASS	AC=1;AF=0.5;AN=2;BaseQRankSum=0.093;DP=23;Dels=0.0;FS=2.521;HaplotypeScore=0.0;MLEAC=1;MLEAF=0.5;MQ=42.0;MQ0=0;MQRankSum=0.403;QD=19.21;ReadPosRankSum=1.209	GT:AD:DP:GQ:PL	0/1:10,13:23:99:470,0,344
chrXIV	230665	.	G	A	150.77	PASS	AC=1;AF=0.5;AN=2;BaseQRankSum=0.198;DP=7;Dels=0.0;FS=0.0;HaplotypeScore=0.0;MLEAC=1;MLEAF=0.5;MQ=42.0;MQ0=0;MQRankSum=0.922;QD=21.54;ReadPosRankSum=1.495	GT:AD:DP:GQ:PL	0/1:2,5:7:59:179,0,59
chrXIV	230674	.	G	A	183.77	PASS	AC=1;AF=0.5;AN=2;BaseQRankSum=0.0;DP=10;Dels=0.0;FS=0.0;HaplotypeScore=0.0;MLEAC=1;MLEAF=0.5;MQ=42.0;MQ0=0;MQRankSum=0.365;QD=18.38;ReadPosRankSum=1.447	GT:AD:DP:GQ:PL	0/1:4,6:10:99:212,0,134
chrXIV	233793	.	G	A	165.77	PASS	AC=1;AF=0.5;AN=2;BaseQRankSum=1.156;DP=17;Dels=0.0;FS=0.0;HaplotypeScore=0.0;MLEAC=1;MLEAF=0.5;MQ=42.0;MQ0=0;MQRankSum=0.955;QD=9.75;ReadPosRankSum=0.553	GT:AD:DP:GQ:PL	0/1:11,6:17:99:194,0,391
chrXIV	234192	.	G	A	151.77	PASS	AC=1;AF=0.5;AN=2;BaseQRankSum=0.322;DP=8;Dels=0.0;FS=0.0;HaplotypeScore=0.0;MLEAC=1;MLEAF=0.5;MQ=41.76;MQ0=0;MQRankSum=-1.221;QD=18.97;ReadPosRankSum=-1.221	GT:AD:DP:GQ:PL	0/1:3,5:8:89:180,0,89
chrXIV	241370	.	G	A	428.77	PASS	AC=2;AF=1.0;AN=2;DP=11;Dels=0.0;FS=0.0;HaplotypeScore=0.0;MLEAC=2;MLEAF=1.0;MQ=42.0;MQ0=0;QD=27.36	GT:AD:DP:GQ:PL	1/1:0,11:11:33:457,33,0
chrXIV	252007	.	G	A	212.77	PASS	AC=1;AF=0.5;AN=2;BaseQRankSum=-0.101;DP=14;Dels=0.0;FS=0.0;HaplotypeScore=0.0;MLEAC=1;MLEAF=0.5;MQ=40.47;MQ0=1;MQRankSum=0.377;QD=15.2;ReadPosRankSum=-0.66	GT:AD:DP:GQ:PL	0/1:6,8:14:99:241,0,203
chrXIV	254387	.	G	A	175.77	PASS	AC=1;AF=0.5;AN=2;BaseQRankSum=0.194;DP=14;Dels=0.0;FS=0.0;HaplotypeScore=0.0;MLEAC=1;MLEAF=0.5;MQ=42.0;MQ0=0;MQRankSum=-0.065;QD=12.55;ReadPosRankSum=0.065	GT:AD:DP:GQ:PL	0/1:8,6:14:99:204,0,282
chrXIV	264643	.	G	A	776.77	PASS	AC=2;AF=1.0;AN=2;DP=21;Dels=0.0;FS=0.0;HaplotypeScore=0.0;MLEAC=2;MLEAF=1.0;MQ=42.0;MQ0=0;QD=31.58	GT:AD:DP:GQ:PL	1/1:0,21:21:60:805,60,0
chrXIV	274398	.	C	T	327.77	PASS	AC=1;AF=0.5;AN=2;BaseQRankSum=0.694;DP=19;Dels=0.0;FS=0.0;HaplotypeScore=0.0;MLEAC=1;MLEAF=0.5;MQ=42.0;MQ0=0;MQRankSum=0.939;QD=17.25;ReadPosRankSum=0.857	GT:AD:DP:GQ:PL	0/1:9,10:19:99:356,0,307
chrXIV	280964	.	G	A	397.77	PASS	AC=1;AF=0.5;AN=2;BaseQRankSum=-1.986;DP=19;Dels=0.0;FS=4.242;HaplotypeScore=0.0;MLEAC=1;MLEAF=0.5;MQ=42.0;MQ0=0;MQRankSum=0.972;QD=20.94;ReadPosRankSum=0.803	GT:AD:DP:GQ:PL	0/1:7,12:19:99:426,0,233
chrXIV	295857	.	G	A	262.77	PASS	AC=1;AF=0.5;AN=2;BaseQRankSum=-0.382;DP=11;Dels=0.0;FS=0.0;HaplotypeScore=0.0;MLEAC=1;MLEAF=0.5;MQ=42.0;MQ0=0;MQRankSum=-0.978;QD=23.89;ReadPosRankSum=-1.106	GT:AD:DP:GQ:PL	0/1:3,8:11:88:291,0,88
chrXIV	297718	.	C	T	162.77	PASS	AC=1;AF=0.5;AN=2;BaseQRankSum=-1.91;DP=15;Dels=0.0;FS=2.158;HaplotypeScore=0.0;MLEAC=1;MLEAF=0.5;MQ=42.0;MQ0=0;MQRankSum=-0.637;QD=10.85;ReadPosRankSum=-2.604	GT:AD:DP:GQ:PL	0/1:8,7:15:99:191,0,285
chrXIV	298276	.	G	A	258.77	PASS	AC=1;AF=0.5;AN=2;BaseQRankSum=0.318;DP=16;Dels=0.0;FS=0.0;HaplotypeScore=0.0;MLEAC=1;MLEAF=0.5;MQ=42.0;MQ0=0;MQRankSum=0.212;QD=16.17;ReadPosRankSum=-0.423	GT:AD:DP:GQ:PL	0/1:7,9:16:99:287,0,240
chrXIV	299861	.	C	T	109.77	PASS	AC=1;AF=0.5;AN=2;BaseQRankSum=2.219;DP=9;Dels=0.0;FS=6.854;HaplotypeScore=0.0;MLEAC=1;MLEAF=0.5;MQ=42.0;MQ0=0;MQRankSum=0.0;QD=12.2;ReadPosRankSum=0.361	GT:AD:DP:GQ:PL	0/1:5,4:9:99:138,0,159
chrXIV	301084	.	G	A	385.77	PASS	AC=2;AF=1.0;AN=2;DP=10;Dels=0.0;FS=0.0;HaplotypeScore=0.0;MLEAC=2;MLEAF=1.0;MQ=42.0;MQ0=0;QD=25.62	GT:AD:DP:GQ:PL	1/1:0,10:10:30:414,30,0
chrXIV	302605	.	G	A	102.77	PASS	AC=1;AF=0.5;AN=2;BaseQRankSum=1.134;DP=12;Dels=0.0;FS=0.0;HaplotypeScore=0.0;MLEAC=1;MLEAF=0.5;MQ=42.0;MQ0=0;MQRankSum=0.289;QD=8.56;ReadPosRankSum=-0.289	GT:AD:DP:GQ:PL	0/1:8,4:12:99:131,0,291
chrXIV	318903	.	G	A	217.77	PASS	AC=1;AF=0.5;AN=2;BaseQRankSum=1.027;DP=14;Dels=0.0;FS=0.0;HaplotypeScore=0.0;MLEAC=1;MLEAF=0.5;MQ=42.0;MQ0=0;MQRankSum=-1.154;QD=15.55;ReadPosRankSum=-0.91	GT:AD:DP:GQ:PL	0/1:7,7:14:99:246,0,237
chrXIV	320322	.	C	T	148.77	PASS	AC=1;AF=0.5;AN=2;BaseQRankSum=1.453;DP=10;Dels=0.0;FS=7.782;HaplotypeScore=0.0;MLEAC=1;MLEAF=0.5;MQ=42.0;MQ0=0;MQRankSum=1.668;QD=14.88;ReadPosRankSum=0.851	GT:AD:DP:GQ:PL	0/1:5,5:10:99:177,0,166
chrXIV	324160	.	C	T	308.77	PASS	AC=1;AF=0.5;AN=2;BaseQRankSum=0.525;DP=22;Dels=0.0;FS=1.871;HaplotypeScore=0.0;MLEAC=1;MLEAF=0.5;MQ=41.07;MQ0=0;MQRankSum=0.328;QD=14.03;ReadPosRankSum=1.182	GT:AD:DP:GQ:PL	0/1:11,11:22:99:337,0,327
chrXIV	331269	.	G	A	180.77	PASS	AC=1;AF=0.5;AN=2;BaseQRankSum=-0.678;DP=11;Dels=0.0;FS=0.0;HaplotypeScore=0.0;MLEAC=1;MLEAF=0.5;MQ=42.0;MQ0=0;MQRankSum=0.278;QD=16.43;ReadPosRankSum=0.678	GT:AD:DP:GQ:PL	0/1:4,7:11:99:209,0,130
chrXIV	339097	.	G	A	246.77	PASS	AC=1;AF=0.5;AN=2;BaseQRankSum=0.428;DP=15;Dels=0.0;FS=2.158;HaplotypeScore=0.0;MLEAC=1;MLEAF=0.5;MQ=42.0;MQ0=0;MQRankSum=-0.993;QD=16.45;ReadPosRankSum=0.652	GT:AD:DP:GQ:PL	0/1:7,8:15:99:275,0,243
chrXIV	339098	.	G	A	248.77	PASS	AC=1;AF=0.5;AN=2;BaseQRankSum=0.428;DP=15;Dels=0.0;FS=2.158;HaplotypeScore=0.0;MLEAC=1;MLEAF=0.5;MQ=42.0;MQ0=0;MQRankSum=-0.428;QD=16.58;ReadPosRankSum=0.772	GT:AD:DP:GQ:PL	0/1:7,8:15:99:277,0,244
chrXIV	342154	.	G	A	364.77	PASS	AC=1;AF=0.5;AN=2;BaseQRankSum=-0.815;DP=18;Dels=0.0;FS=2.003;HaplotypeScore=0.0;MLEAC=1;MLEAF=0.5;MQ=42.0;MQ0=0;MQRankSum=-0.543;QD=20.26;ReadPosRankSum=-0.815	GT:AD:DP:GQ:PL	0/1:7,11:18:99:393,0,236
chrXIV	361293	.	C	T	285.77	PASS	AC=1;AF=0.5;AN=2;BaseQRankSum=-1.184;DP=19;Dels=0.0;FS=4.32;HaplotypeScore=0.0;MLEAC=1;MLEAF=0.5;MQ=42.0;MQ0=0;MQRankSum=-0.122;QD=15.04;ReadPosRankSum=-0.939	GT:AD:DP:GQ:PL	0/1:9,10:19:99:314,0,307
chrXIV	366519	.	G	A	229.77	PASS	AC=1;AF=0.5;AN=2;BaseQRankSum=0.181;DP=21;Dels=0.0;FS=12.053;HaplotypeScore=0.0;MLEAC=1;MLEAF=0.5;MQ=41.29;MQ0=0;MQRankSum=-1.629;QD=10.94;ReadPosRankSum=-2.643	GT:AD:DP:GQ:PL	0/1:13,8:21:99:258,0,402
chrXIV	373670	.	G	A	333.77	PASS	AC=1;AF=0.5;AN=2;BaseQRankSum=-0.372;DP=19;Dels=0.0;FS=0.0;HaplotypeScore=3.9494;MLEAC=1;MLEAF=0.5;MQ=42.0;MQ0=0;MQRankSum=-0.289;QD=17.57;ReadPosRankSum=-0.041	GT:AD:DP:GQ:PL	0/1:8,11:19:99:362,0,251
chrXIV	397892	.	C	T	112.77	PASS	AC=1;AF=0.5;AN=2;BaseQRankSum=0.0;DP=9;Dels=0.0;FS=2.808;HaplotypeScore=0.0;MLEAC=1;MLEAF=0.5;MQ=42.0;MQ0=0;MQRankSum=0.729;QD=12.53;ReadPosRankSum=0.361	GT:AD:DP:GQ:PL	0/1:5,4:9:99:141,0,143
chrXIV	405623	.	G	A	163.77	PASS	AC=1;AF=0.5;AN=2;BaseQRankSum=-0.05;DP=17;Dels=0.0;FS=4.752;HaplotypeScore=0.0;MLEAC=1;MLEAF=0.5;MQ=41.88;MQ0=0;MQRankSum=0.151;QD=9.63;ReadPosRankSum=0.854	GT:AD:DP:GQ:PL	0/1:11,6:17:99:192,0,395
chrXIV	407850	.	G	A	411.77	PASS	AC=1;AF=0.5;AN=2;BaseQRankSum=-0.403;DP=23;Dels=0.0;FS=3.963;HaplotypeScore=0.0;MLEAC=1;MLEAF=0.5;MQ=42.0;MQ0=0;MQRankSum=0.279;QD=17.9;ReadPosRankSum=0.775	GT:AD:DP:GQ:PL	0/1:10,13:23:99:440,0,320
chrXIV	421240	.	G	A	291.77	PASS	AC=1;AF=0.5;AN=2;BaseQRankSum=-2.237;DP=13;Dels=0.0;FS=2.522;HaplotypeScore=0.0;MLEAC=1;MLEAF=0.5;MQ=42.0;MQ0=0;MQRankSum=1.929;QD=22.44;ReadPosRankSum=-0.386	GT:AD:DP:GQ:PL	0/1:4,9:13:99:320,0,129
chrXIV	427329	.	G	A	216.77	PASS	AC=1;AF=0.5;AN=2;BaseQRankSum=0.663;DP=14;Dels=0.0;FS=0.0;HaplotypeScore=0.0;MLEAC=1;MLEAF=0.5;MQ=41.86;MQ0=0;MQRankSum=2.654;QD=15.48;ReadPosRankSum=0.663	GT:AD:DP:GQ:PL	0/1:7,7:14:99:245,0,246
chrXIV	428244	.	G	A	194.77	PASS	AC=1;AF=0.5;AN=2;BaseQRankSum=-1.412;DP=21;Dels=0.0;FS=43.543;HaplotypeScore=4.9993;MLEAC=1;MLEAF=0.5;MQ=41.81;MQ0=0;MQRankSum=-0.253;QD=9.27;ReadPosRankSum=-1.629	GT:AD:DP:GQ:PL	0/1:13,8:21:99:223,0,433
chrXIV	441395	.	C	T	282.77	PASS	AC=1;AF=0.5;AN=2;BaseQRankSum=-0.857;DP=19;Dels=0.0;FS=10.62;HaplotypeScore=0.0;MLEAC=1;MLEAF=0.5;MQ=41.22;MQ0=0;MQRankSum=-0.449;QD=14.88;ReadPosRankSum=-0.857	GT:AD:DP:GQ:PL	0/1:9,10:19:99:311,0,288
chrXIV	446622	.	G	A	285.77	PASS	AC=1;AF=0.5;AN=2;BaseQRankSum=1.395;DP=17;Dels=0.0;FS=2.077;HaplotypeScore=0.0;MLEAC=1;MLEAF=0.5;MQ=41.13;MQ0=0;MQRankSum=0.818;QD=16.81;ReadPosRankSum=1.299	GT:AD:DP:GQ:PL	0/1:8,9:17:99:314,0,249
chrXIV	449801	.	C	T	384.77	PASS	AC=1;AF=0.5;AN=2;BaseQRankSum=-0.196;DP=15;Dels=0.0;FS=19.59;HaplotypeScore=0.0;MLEAC=1;MLEAF=0.5;MQ=42.0;MQ0=0;MQRankSum=0.588;QD=25.65;ReadPosRankSum=-2.154	GT:AD:DP:GQ:PL	0/1:4,11:15:99:413,0,123
chrXIV	452269	.	G	A	312.77	PASS	AC=1;AF=0.5;AN=2;BaseQRankSum=0.416;DP=20;Dels=0.0;FS=0.0;HaplotypeScore=0.0;MLEAC=1;MLEAF=0.5;MQ=42.0;MQ0=0;MQRankSum=-1.096;QD=15.64;ReadPosRankSum=0.869	GT:AD:DP:GQ:PL	0/1:10,10:20:99:341,0,336
chrXIV	456396	.	C	T	325.77	PASS	AC=1;AF=0.5;AN=2;BaseQRankSum=-1.162;DP=21;Dels=0.0;FS=4.419;HaplotypeScore=0.0;MLEAC=1;MLEAF=0.5;MQ=41.02;MQ0=0;MQRankSum=-1.091;QD=15.51;ReadPosRankSum=-0.458	GT:AD:DP:GQ:PL	0/1:10,11:21:99:354,0,351
chrXIV	466804	.	C	T	329.78	PASS	AC=2;AF=1.0;AN=2;DP=9;Dels=0.0;FS=0.0;HaplotypeScore=0.0;MLEAC=2;MLEAF=1.0;MQ=42.0;MQ0=0;QD=30.28	GT:AD:DP:GQ:PL	1/1:0,9:9:27:358,27,0
chrXIV	480952	.	G	A	161.77	PASS	AC=1;AF=0.5;AN=2;BaseQRankSum=1.709;DP=15;Dels=0.0;FS=2.796;HaplotypeScore=0.0;MLEAC=1;MLEAF=0.5;MQ=42.0;MQ0=0;MQRankSum=1.237;QD=10.78;ReadPosRankSum=-0.059	GT:AD:DP:GQ:PL	0/1:9,6:15:99:190,0,283
chrXIV	483310	.	C	T	147.77	PASS	AC=1;AF=0.5;AN=2;BaseQRankSum=-0.66;DP=13;Dels=0.0;FS=2.276;HaplotypeScore=0.0;MLEAC=1;MLEAF=0.5;MQ=42.0;MQ0=0;MQRankSum=-0.935;QD=11.37;ReadPosRankSum=1.791	GT:AD:DP:GQ:PL	0/1:7,6:13:99:176,0,255
chrXIV	488367	.	G	A	285.77	PASS	AC=1;AF=0.5;AN=2;BaseQRankSum=-2.062;DP=15;Dels=0.0;FS=2.187;HaplotypeScore=0.0;MLEAC=1;MLEAF=0.5;MQ=42.0;MQ0=0;MQRankSum=0.884;QD=19.05;ReadPosRankSum=-0.766	GT:AD:DP:GQ:PL	0/1:6,9:15:99:314,0,207
chrXIV	498626	.	G	A	132.77	PASS	AC=1;AF=0.5;AN=2;BaseQRankSum=1.378;DP=12;Dels=0.0;FS=3.424;HaplotypeScore=0.0;MLEAC=1;MLEAF=0.5;MQ=40.28;MQ0=0;MQRankSum=-0.869;QD=11.06;ReadPosRankSum=1.813	GT:AD:DP:GQ:PL	0/1:6,6:12:99:161,0,195
chrXIV	498991	.	G	A	247.8	PASS	AC=2;AF=1.0;AN=2;DP=8;Dels=0.0;FS=0.0;HaplotypeScore=0.0;MLEAC=2;MLEAF=1.0;MQ=42.0;MQ0=0;QD=30.98	GT:AD:DP:GQ:PL	1/1:0,8:8:21:276,21,0
chrXIV	499582	.	C	T	256.77	PASS	AC=1;AF=0.5;AN=2;BaseQRankSum=-0.4;DP=14;Dels=0.0;FS=10.659;HaplotypeScore=0.0;MLEAC=1;MLEAF=0.5;MQ=42.0;MQ0=0;MQRankSum=-0.8;QD=18.34;ReadPosRankSum=0.533	GT:AD:DP:GQ:PL	0/1:5,9:14:99:285,0,162
chrXIV	499603	.	G	A	206.77	PASS	AC=1;AF=0.5;AN=2;BaseQRankSum=1.648;DP=19;Dels=0.0;FS=1.984;HaplotypeScore=0.0;MLEAC=1;MLEAF=0.5;MQ=42.0;MQ0=0;MQRankSum=0.803;QD=10.88;ReadPosRankSum=-0.38	GT:AD:DP:GQ:PL	0/1:12,7:19:99:235,0,391
chrXIV	499620	.	C	T	411.77	PASS	AC=1;AF=0.5;AN=2;BaseQRankSum=-0.328;DP=18;Dels=0.0;FS=0.0;HaplotypeScore=0.0;MLEAC=1;MLEAF=0.5;MQ=42.0;MQ0=0;MQRankSum=0.234;QD=22.88;ReadPosRankSum=-1.077	GT:AD:DP:GQ:PL	0/1:6,12:18:99:440,0,194
chrXIV	501973	.	C	T	350.77	PASS	AC=1;AF=0.5;AN=2;BaseQRankSum=-0.372;DP=19;Dels=0.0;FS=4.242;HaplotypeScore=0.0;MLEAC=1;MLEAF=0.5;MQ=42.0;MQ0=0;MQRankSum=-0.702;QD=18.46;ReadPosRankSum=-1.362	GT:AD:DP:GQ:PL	0/1:8,11:19:99:379,0,269
chrXIV	503017	.	G	A	113.77	PASS	AC=1;AF=0.5;AN=2;BaseQRankSum=-0.731;DP=10;Dels=0.0;FS=14.472;HaplotypeScore=2.7803;MLEAC=1;MLEAF=0.5;MQ=42.0;MQ0=0;MQRankSum=1.386;QD=11.38;ReadPosRankSum=2.166	GT:AD:DP:GQ:PL	0/1:3,7:10:49:142,0,49
chrXIV	507291	.	C	T	481.77	PASS	AC=1;AF=0.5;AN=2;BaseQRankSum=-0.041;DP=20;Dels=0.0;FS=8.038;HaplotypeScore=0.0;MLEAC=1;MLEAF=0.5;MQ=42.0;MQ0=0;MQRankSum=0.371;QD=24.09;ReadPosRankSum=0.619	GT:AD:DP:GQ:PL	0/1:6,14:20:99:510,0,179
chrXIV	507313	.	C	T	119.77	PASS	AC=1;AF=0.5;AN=2;BaseQRankSum=0.887;DP=18;Dels=0.0;FS=0.0;HaplotypeScore=0.0;MLEAC=1;MLEAF=0.5;MQ=42.0;MQ0=0;MQRankSum=-0.789;QD=6.65;ReadPosRankSum=0.197	GT:AD:DP:GQ:PL	0/1:13,5:18:99:148,0,454
chrXIV	517086	.	G	A	319.77	PASS	AC=1;AF=0.5;AN=2;BaseQRankSum=0.184;DP=15;Dels=0.0;FS=2.808;HaplotypeScore=0.0;MLEAC=1;MLEAF=0.5;MQ=42.0;MQ0=0;MQRankSum=0.429;QD=21.32;ReadPosRankSum=-1.408	GT:AD:DP:GQ:PL	0/1:5,10:15:99:348,0,153
chrXIV	538112	.	G	A	302.77	PASS	AC=1;AF=0.5;AN=2;BaseQRankSum=0.849;DP=13;Dels=0.0;FS=0.0;HaplotypeScore=0.0;MLEAC=1;MLEAF=0.5;MQ=42.0;MQ0=0;MQRankSum=-0.386;QD=23.29;ReadPosRankSum=-0.077	GT:AD:DP:GQ:PL	0/1:4,9:13:99:331,0,123
chrXIV	552570	.	G	A	176.77	PASS	AC=1;AF=0.5;AN=2;BaseQRankSum=1.2;DP=13;Dels=0.0;FS=0.0;HaplotypeScore=0.0;MLEAC=1;MLEAF=0.5;MQ=42.0;MQ0=0;MQRankSum=0.66;QD=13.6;ReadPosRankSum=1.791	GT:AD:DP:GQ:PL	0/1:7,6:13:99:205,0,238
chrXIV	576057	.	G	A	469.77	PASS	AC=1;AF=0.5;AN=2;BaseQRankSum=0.477;DP=24;Dels=0.0;FS=0.0;HaplotypeScore=0.0;MLEAC=1;MLEAF=0.5;MQ=41.92;MQ0=0;MQRankSum=0.835;QD=19.57;ReadPosRankSum=-0.358	GT:AD:DP:GQ:PL	0/1:9,15:24:99:498,0,297
chrXIV	576106	.	C	T	310.77	PASS	AC=1;AF=0.5;AN=2;BaseQRankSum=0.34;DP=20;Dels=0.0;FS=0.0;HaplotypeScore=0.0;MLEAC=1;MLEAF=0.5;MQ=41.9;MQ0=0;MQRankSum=-0.34;QD=15.54;ReadPosRankSum=-0.945	GT:AD:DP:GQ:PL	0/1:10,10:20:99:339,0,334
chrXIV	576115	.	G	A	281.77	PASS	AC=1;AF=0.5;AN=2;BaseQRankSum=-0.088;DP=18;Dels=0.0;FS=0.0;HaplotypeScore=0.0;MLEAC=1;MLEAF=0.5;MQ=41.89;MQ0=0;MQRankSum=0.353;QD=15.65;ReadPosRankSum=-1.148	GT:AD:DP:GQ:PL	0/1:9,9:18:99:310,0,313
chrXIV	576117	.	G	A	245.77	PASS	AC=1;AF=0.5;AN=2;BaseQRankSum=0.473;DP=16;Dels=0.0;FS=0.0;HaplotypeScore=0.0;MLEAC=1;MLEAF=0.5;MQ=41.88;MQ0=0;MQRankSum=0.263;QD=15.36;ReadPosRankSum=1.208	GT:AD:DP:GQ:PL	0/1:8,8:16:99:274,0,273
chrXIV	584594	.	G	A	408.77	PASS	AC=1;AF=0.5;AN=2;BaseQRankSum=0.69;DP=18;Dels=0.0;FS=0.0;HaplotypeScore=0.0;MLEAC=1;MLEAF=0.5;MQ=42.0;MQ0=0;MQRankSum=0.296;QD=22.71;ReadPosRankSum=-0.394	GT:AD:DP:GQ:PL	0/1:5,13:18:99:437,0,149
chrXIV	585510	.	G	A	313.78	PASS	AC=2;AF=1.0;AN=2;DP=9;Dels=0.0;FS=0.0;HaplotypeScore=0.0;MLEAC=2;MLEAF=1.0;MQ=40.4;MQ0=0;QD=34.86	GT:AD:DP:GQ:PL	1/1:0,9:9:27:342,27,0
chrXIV	586275	.	G	A	217.77	PASS	AC=1;AF=0.5;AN=2;BaseQRankSum=-1.386;DP=10;Dels=0.0;FS=3.233;HaplotypeScore=0.0;MLEAC=1;MLEAF=0.5;MQ=42.0;MQ0=0;MQRankSum=0.296;QD=21.78;ReadPosRankSum=0.296	GT:AD:DP:GQ:PL	0/1:3,7:10:94:246,0,94
chrXIV	593264	.	G	A	273.77	PASS	AC=1;AF=0.5;AN=2;BaseQRankSum=0.088;DP=18;Dels=0.0;FS=1.957;HaplotypeScore=0.0;MLEAC=1;MLEAF=0.5;MQ=42.0;MQ0=0;MQRankSum=0.442;QD=15.21;ReadPosRankSum=0.177	GT:AD:DP:GQ:PL	0/1:9,9:18:99:302,0,317
chrXIV	623175	.	G	A	196.77	PASS	AC=1;AF=0.5;AN=2;BaseQRankSum=-0.318;DP=16;Dels=0.0;FS=0.0;HaplotypeScore=0.0;MLEAC=1;MLEAF=0.5;MQ=40.16;MQ0=0;MQRankSum=-0.318;QD=12.3;ReadPosRankSum=0.0	GT:AD:DP:GQ:PL	0/1:9,7:16:99:225,0,309
chrXIV	624809	.	C	T	254.77	PASS	AC=1;AF=0.5;AN=2;BaseQRankSum=0.0;DP=12;Dels=0.0;FS=0.0;HaplotypeScore=0.0;MLEAC=1;MLEAF=0.5;MQ=42.0;MQ0=0;MQRankSum=-1.932;QD=21.23;ReadPosRankSum=-0.536	GT:AD:DP:GQ:PL	0/1:4,8:12:99:283,0,120
chrXIV	625929	.	C	T	201.77	PASS	AC=1;AF=0.5;AN=2;BaseQRankSum=-1.122;DP=17;Dels=0.0;FS=0.0;HaplotypeScore=0.0;MLEAC=1;MLEAF=0.5;MQ=42.0;MQ0=0;MQRankSum=0.439;QD=11.87;ReadPosRankSum=-0.146	GT:AD:DP:GQ:PL	0/1:10,7:17:99:230,0,350
chrXIV	632779	.	G	A	333.77	PASS	AC=1;AF=0.5;AN=2;BaseQRankSum=-0.439;DP=18;Dels=0.0;FS=18.176;HaplotypeScore=0.0;MLEAC=1;MLEAF=0.5;MQ=40.82;MQ0=1;MQRankSum=-0.342;QD=18.54;ReadPosRankSum=-0.049	GT:AD:DP:GQ:PL	0/1:8,10:18:99:362,0,238
chrXIV	634034	.	G	A	128.77	PASS	AC=1;AF=0.5;AN=2;BaseQRankSum=-0.267;DP=14;Dels=0.0;FS=2.363;HaplotypeScore=0.0;MLEAC=1;MLEAF=0.5;MQ=42.0;MQ0=0;MQRankSum=0.133;QD=9.2;ReadPosRankSum=-1.067	GT:AD:DP:GQ:PL	0/1:9,5:14:99:157,0,320
chrXIV	640310	.	G	A	478.77	PASS	AC=1;AF=0.5;AN=2;BaseQRankSum=1.306;DP=21;Dels=0.0;FS=1.922;HaplotypeScore=0.0;MLEAC=1;MLEAF=0.5;MQ=42.0;MQ0=0;MQRankSum=-0.56;QD=22.8;ReadPosRankSum=0.187	GT:AD:DP:GQ:PL	0/1:7,14:21:99:507,0,202
chrXIV	656747	.	G	A	271.77	PASS	AC=1;AF=0.5;AN=2;BaseQRankSum=0.467;DP=22;Dels=0.0;FS=4.154;HaplotypeScore=0.0;MLEAC=1;MLEAF=0.5;MQ=42.0;MQ0=0;MQRankSum=0.668;QD=12.35;ReadPosRankSum=0.267	GT:AD:DP:GQ:PL	0/1:13,9:22:99:300,0,457
chrXIV	662274	.	G	A	206.77	PASS	AC=1;AF=0.5;AN=2;BaseQRankSum=0.068;DP=14;Dels=0.0;FS=4.593;HaplotypeScore=0.0;MLEAC=1;MLEAF=0.5;MQ=42.0;MQ0=0;MQRankSum=-1.154;QD=14.77;ReadPosRankSum=-0.663	GT:AD:DP:GQ:PL	0/1:7,7:14:99:235,0,234
chrXIV	663495	.	G	A	267.77	PASS	AC=1;AF=0.5;AN=2;BaseQRankSum=1.799;DP=16;Dels=0.0;FS=0.0;HaplotypeScore=0.0;MLEAC=1;MLEAF=0.5;MQ=42.0;MQ0=0;MQRankSum=-2.646;QD=16.74;ReadPosRankSum=0.318	GT:AD:DP:GQ:PL	0/1:7,9:16:99:296,0,183
chrXIV	663726	.	C	T	457.77	PASS	AC=1;AF=0.5;AN=2;BaseQRankSum=2.117;DP=36;Dels=0.0;FS=0.0;HaplotypeScore=3.5646;MLEAC=1;MLEAF=0.5;MQ=41.95;MQ0=0;MQRankSum=-0.621;QD=12.72;ReadPosRankSum=-0.939	GT:AD:DP:GQ:PL	0/1:20,16:36:99:486,0,576
chrXIV	676078	.	C	T	149.77	PASS	AC=1;AF=0.5;AN=2;BaseQRankSum=0.729;DP=9;Dels=0.0;FS=0.0;HaplotypeScore=0.0;MLEAC=1;MLEAF=0.5;MQ=42.0;MQ0=0;MQRankSum=-0.361;QD=16.64;ReadPosRankSum=-0.361	GT:AD:DP:GQ:PL	0/1:4,5:9:99:178,0,132
chrXIV	685889	.	G	A	258.77	PASS	AC=1;AF=0.5;AN=2;BaseQRankSum=0.713;DP=23;Dels=0.0;FS=0.0;HaplotypeScore=0.0;MLEAC=1;MLEAF=0.5;MQ=40.06;MQ0=0;MQRankSum=0.217;QD=11.25;ReadPosRankSum=-0.651	GT:AD:DP:GQ:PL	0/1:13,10:23:99:287,0,401
chrXIV	695345	.	G	A	192.8	PASS	AC=1;AF=0.5;AN=2;BaseQRankSum=-0.742;DP=7;Dels=0.0;FS=0.0;HaplotypeScore=0.0;MLEAC=1;MLEAF=0.5;MQ=42.0;MQ0=0;MQRankSum=-0.742;QD=27.54;ReadPosRankSum=-0.742	GT:AD:DP:GQ:PL	0/1:1,6:7:21:221,0,21
chrXIV	699499	.	C	T	149.77	PASS	AC=1;AF=0.5;AN=2;BaseQRankSum=1.408;DP=11;Dels=0.0;FS=2.632;HaplotypeScore=0.0;MLEAC=1;MLEAF=0.5;MQ=42.0;MQ0=0;MQRankSum=0.466;QD=13.62;ReadPosRankSum=-0.387	GT:AD:DP:GQ:PL	0/1:6,5:11:99:178,0,212
chrXIV	712680	.	G	A	307.77	PASS	AC=1;AF=0.5;AN=2;BaseQRankSum=-0.354;DP=14;Dels=0.0;FS=0.0;HaplotypeScore=0.0;MLEAC=1;MLEAF=0.5;MQ=42.0;MQ0=0;MQRankSum=0.636;QD=21.98;ReadPosRankSum=-0.212	GT:AD:DP:GQ:PL	0/1:4,10:14:93:336,0,93
chrXIV	716074	.	G	A	160.77	PASS	AC=1;AF=0.5;AN=2;BaseQRankSum=0.884;DP=15;Dels=0.0;FS=0.0;HaplotypeScore=0.0;MLEAC=1;MLEAF=0.5;MQ=41.05;MQ0=0;MQRankSum=0.648;QD=10.72;ReadPosRankSum=0.177	GT:AD:DP:GQ:PL	0/1:9,6:15:99:189,0,326
chrXIV	735964	.	C	T	145.77	PASS	AC=1;AF=0.5;AN=2;BaseQRankSum=0.876;DP=9;Dels=0.0;FS=7.782;HaplotypeScore=0.0;MLEAC=1;MLEAF=0.5;MQ=42.0;MQ0=0;MQRankSum=-1.881;QD=16.2;ReadPosRankSum=0.729	GT:AD:DP:GQ:PL	0/1:4,5:9:99:174,0,125
chrXIV	739068	.	G	A	355.77	PASS	AC=1;AF=0.5;AN=2;BaseQRankSum=-0.566;DP=16;Dels=0.0;FS=0.0;HaplotypeScore=0.0;MLEAC=1;MLEAF=0.5;MQ=42.0;MQ0=0;MQRankSum=1.813;QD=22.24;ReadPosRankSum=1.813	GT:AD:DP:GQ:PL	0/1:5,11:16:99:384,0,149
chrXIV	748278	.	G	A	319.77	PASS	AC=1;AF=0.5;AN=2;BaseQRankSum=2.605;DP=22;Dels=0.0;FS=0.0;HaplotypeScore=1.9992;MLEAC=1;MLEAF=0.5;MQ=42.0;MQ0=0;MQRankSum=-0.363;QD=14.53;ReadPosRankSum=2.077	GT:AD:DP:GQ:PL	0/1:12,10:22:99:348,0,407
chrXIV	755872	.	G	A	303.78	PASS	AC=2;AF=1.0;AN=2;DP=9;Dels=0.0;FS=0.0;HaplotypeScore=0.0;MLEAC=2;MLEAF=1.0;MQ=42.0;MQ0=0;QD=33.75	GT:AD:DP:GQ:PL	1/1:0,9:9:24:332,24,0
chrXIV	756127	.	G	A	253.77	PASS	AC=1;AF=0.5;AN=2;BaseQRankSum=0.428;DP=15;Dels=0.0;FS=9.249;HaplotypeScore=0.0;MLEAC=1;MLEAF=0.5;MQ=42.0;MQ0=0;MQRankSum=0.428;QD=16.92;ReadPosRankSum=-0.652	GT:AD:DP:GQ:PL	0/1:7,8:15:99:282,0,243
chrXIV	763107	.	G	A	371.77	PASS	AC=1;AF=0.5;AN=2;BaseQRankSum=1.926;DP=16;Dels=0.0;FS=0.0;HaplotypeScore=0.0;MLEAC=1;MLEAF=0.5;MQ=42.0;MQ0=0;MQRankSum=0.34;QD=23.24;ReadPosRankSum=0.453	GT:AD:DP:GQ:PL	0/1:5,11:16:99:400,0,150
chrXIV	765486	.	G	A	175.77	PASS	AC=1;AF=0.5;AN=2;BaseQRankSum=0.065;DP=14;Dels=0.0;FS=0.0;HaplotypeScore=0.0;MLEAC=1;MLEAF=0.5;MQ=40.94;MQ0=0;MQRankSum=0.581;QD=12.55;ReadPosRankSum=-0.452	GT:AD:DP:GQ:PL	0/1:8,6:14:99:204,0,276
chrXIV	769354	.	G	A	356.77	PASS	AC=1;AF=0.5;AN=2;BaseQRankSum=-0.272;DP=18;Dels=0.0;FS=0.0;HaplotypeScore=0.0;MLEAC=1;MLEAF=0.5;MQ=42.0;MQ0=0;MQRankSum=-0.725;QD=19.82;ReadPosRankSum=0.272	GT:AD:DP:GQ:PL	0/1:7,11:18:99:385,0,227
chrXIV	770062	.	C	T	132.77	PASS	AC=1;AF=0.5;AN=2;BaseQRankSum=-0.978;DP=13;Dels=0.0;FS=0.0;HaplotypeScore=0.0;MLEAC=1;MLEAF=0.5;MQ=42.0;MQ0=0;MQRankSum=-0.978;QD=10.21;ReadPosRankSum=-1.67	GT:AD:DP:GQ:PL	0/1:8,5:13:99:161,0,290
chrXIV	771409	.	C	T	270.77	PASS	AC=1;AF=0.5;AN=2;BaseQRankSum=-0.933;DP=14;Dels=0.0;FS=2.363;HaplotypeScore=0.0;MLEAC=1;MLEAF=0.5;MQ=42.0;MQ0=0;MQRankSum=-0.8;QD=19.34;ReadPosRankSum=0.4	GT:AD:DP:GQ:PL	0/1:5,9:14:99:299,0,153
chrXV	128158	.	C	T	267.77	PASS	AC=1;AF=0.5;AN=2;BaseQRankSum=0.286;DP=19;Dels=0.0;FS=7.474;HaplotypeScore=0.0;MLEAC=1;MLEAF=0.5;MQ=42.0;MQ0=0;MQRankSum=0.122;QD=14.09;ReadPosRankSum=0.204	GT:AD:DP:GQ:PL	0/1:10,9:19:99:296,0,333
chrXV	135974	.	C	T	211.77	PASS	AC=1;AF=0.5;AN=2;BaseQRankSum=0.212;DP=16;Dels=0.0;FS=0.0;HaplotypeScore=0.0;MLEAC=1;MLEAF=0.5;MQ=42.0;MQ0=0;MQRankSum=0.318;QD=13.24;ReadPosRankSum=-0.529	GT:AD:DP:GQ:PL	0/1:9,7:16:99:240,0,320
chrXV	136008	.	G	A	318.77	PASS	AC=1;AF=0.5;AN=2;BaseQRankSum=2.43;DP=24;Dels=0.0;FS=0.0;HaplotypeScore=0.0;MLEAC=1;MLEAF=0.5;MQ=42.0;MQ0=0;MQRankSum=0.498;QD=13.28;ReadPosRankSum=0.381	GT:AD:DP:GQ:PL	0/1:14,10:24:99:347,0,498
chrXV	137904	.	G	A	284.77	PASS	AC=1;AF=0.5;AN=2;BaseQRankSum=-0.4;DP=14;Dels=0.0;FS=0.0;HaplotypeScore=0.0;MLEAC=1;MLEAF=0.5;MQ=40.98;MQ0=0;MQRankSum=0.0;QD=20.34;ReadPosRankSum=-0.933	GT:AD:DP:GQ:PL	0/1:5,9:14:99:313,0,164
chrXV	152135	.	G	A	601.77	PASS	AC=1;AF=0.5;AN=2;BaseQRankSum=-0.673;DP=34;Dels=0.0;FS=5.231;HaplotypeScore=3.9733;MLEAC=1;MLEAF=0.5;MQ=41.14;MQ0=0;MQRankSum=0.742;QD=17.7;ReadPosRankSum=0.19	GT:AD:DP:GQ:PL	0/1:16,18:34:99:630,0,483
chrXV	154274	.	C	T	500.77	PASS	AC=1;AF=0.5;AN=2;BaseQRankSum=1.765;DP=26;Dels=0.0;FS=13.493;HaplotypeScore=0.8321;MLEAC=1;MLEAF=0.5;MQ=41.45;MQ0=0;MQRankSum=0.83;QD=19.26;ReadPosRankSum=1.297	GT:AD:DP:GQ:PL	0/1:11,15:26:99:529,0,354
chrXV	155000	.	G	A	177.77	PASS	AC=1;AF=0.5;AN=2;BaseQRankSum=0.295;DP=15;Dels=0.0;FS=2.363;HaplotypeScore=0.0;MLEAC=1;MLEAF=0.5;MQ=42.0;MQ0=0;MQRankSum=1.12;QD=11.85;ReadPosRankSum=-1.12	GT:AD:DP:GQ:PL	0/1:9,6:15:99:206,0,289
chrXV	155212	.	G	A	221.77	PASS	AC=1;AF=0.5;AN=2;BaseQRankSum=0.772;DP=15;Dels=0.0;FS=0.0;HaplotypeScore=1.7219;MLEAC=1;MLEAF=0.5;MQ=42.0;MQ0=0;MQRankSum=-0.993;QD=14.78;ReadPosRankSum=3.366	GT:AD:DP:GQ:PL	0/1:7,8:15:99:250,0,233
chrXV	207405	.	G	A	411.77	PASS	AC=1;AF=0.5;AN=2;BaseQRankSum=1.107;DP=17;Dels=0.0;FS=5.315;HaplotypeScore=0.0;MLEAC=1;MLEAF=0.5;MQ=42.0;MQ0=0;MQRankSum=-0.053;QD=24.22;ReadPosRankSum=-0.58	GT:AD:DP:GQ:PL	0/1:5,12:17:99:440,0,153
chrXV	212062	.	C	T	361.77	PASS	AC=1;AF=0.5;AN=2;BaseQRankSum=1.893;DP=15;Dels=0.0;FS=5.497;HaplotypeScore=0.7887;MLEAC=1;MLEAF=0.5;MQ=41.01;MQ0=0;MQRankSum=-1.11;QD=24.12;ReadPosRankSum=-0.849	GT:AD:DP:GQ:PL	0/1:4,11:15:99:390,0,103
chrXV	212394	.	C	T	415.77	PASS	AC=1;AF=0.5;AN=2;BaseQRankSum=-0.394;DP=18;Dels=0.0;FS=9.425;HaplotypeScore=0.0;MLEAC=1;MLEAF=0.5;MQ=42.0;MQ0=0;MQRankSum=-0.099;QD=23.1;ReadPosRankSum=0.887	GT:AD:DP:GQ:PL	0/1:5,13:18:99:444,0,146
chrXV	217264	.	C	T	284.77	PASS	AC=1;AF=0.5;AN=2;BaseQRankSum=2.296;DP=18;Dels=0.0;FS=0.0;HaplotypeScore=0.0;MLEAC=1;MLEAF=0.5;MQ=42.0;MQ0=0;MQRankSum=0.177;QD=15.82;ReadPosRankSum=-0.618	GT:AD:DP:GQ:PL	0/1:9,9:18:99:313,0,285
chrXV	220140	.	C	T	210.77	PASS	AC=1;AF=0.5;AN=2;BaseQRankSum=-0.058;DP=15;Dels=0.0;FS=3.31;HaplotypeScore=0.0;MLEAC=1;MLEAF=0.5;MQ=42.0;MQ0=0;MQRankSum=-0.058;QD=14.05;ReadPosRankSum=-0.405	GT:AD:DP:GQ:PL	0/1:8,7:15:99:239,0,279
chrXV	220761	.	C	T	214.77	PASS	AC=1;AF=0.5;AN=2;BaseQRankSum=1.096;DP=15;Dels=0.0;FS=0.0;HaplotypeScore=0.9987;MLEAC=1;MLEAF=0.5;MQ=42.0;MQ0=0;MQRankSum=1.096;QD=14.32;ReadPosRankSum=-0.556	GT:AD:DP:GQ:PL	0/1:7,8:15:99:243,0,231
chrXV	234053	.	C	T	333.77	PASS	AC=1;AF=0.5;AN=2;BaseQRankSum=1.025;DP=17;Dels=0.0;FS=1.957;HaplotypeScore=0.0;MLEAC=1;MLEAF=0.5;MQ=42.0;MQ0=0;MQRankSum=-1.22;QD=19.63;ReadPosRankSum=-0.537	GT:AD:DP:GQ:PL	0/1:7,10:17:99:362,0,231
chrXV	234185	.	G	A	229.77	PASS	AC=1;AF=0.5;AN=2;BaseQRankSum=0.512;DP=22;Dels=0.0;FS=4.545;HaplotypeScore=0.0;MLEAC=1;MLEAF=0.5;MQ=42.0;MQ0=0;MQRankSum=0.785;QD=10.44;ReadPosRankSum=-1.194	GT:AD:DP:GQ:PL	0/1:14,8:22:99:258,0,493
chrXV	234531	.	C	T	378.77	PASS	AC=1;AF=0.5;AN=2;BaseQRankSum=0.766;DP=28;Dels=0.0;FS=0.0;HaplotypeScore=0.0;MLEAC=1;MLEAF=0.5;MQ=42.0;MQ0=0;MQRankSum=-0.441;QD=13.53;ReadPosRankSum=2.298	GT:AD:DP:GQ:PL	0/1:16,12:28:99:407,0,556
chrXV	240242	.	C	T	307.77	PASS	AC=1;AF=0.5;AN=2;BaseQRankSum=-0.643;DP=20;Dels=0.0;FS=1.871;HaplotypeScore=0.0;MLEAC=1;MLEAF=0.5;MQ=42.0;MQ0=0;MQRankSum=0.794;QD=15.39;ReadPosRankSum=-0.416	GT:AD:DP:GQ:PL	0/1:10,10:20:99:336,0,347
chrXV	253610	.	C	T	212.77	PASS	AC=1;AF=0.5;AN=2;BaseQRankSum=-1.369;DP=13;Dels=0.0;FS=5.434;HaplotypeScore=0.0;MLEAC=1;MLEAF=0.5;MQ=42.0;MQ0=0;MQRankSum=-1.2;QD=16.37;ReadPosRankSum=0.555	GT:AD:DP:GQ:PL	0/1:6,7:13:99:241,0,209
chrXV	253631	.	C	T	179.77	PASS	AC=1;AF=0.5;AN=2;BaseQRankSum=1.493;DP=13;Dels=0.0;FS=9.89;HaplotypeScore=0.0;MLEAC=1;MLEAF=0.5;MQ=42.0;MQ0=0;MQRankSum=-0.555;QD=13.83;ReadPosRankSum=-0.312	GT:AD:DP:GQ:PL	0/1:7,6:13:99:208,0,248
chrXV	254188	.	C	T	148.77	PASS	AC=1;AF=0.5;AN=2;BaseQRankSum=0.741;DP=10;Dels=0.0;FS=0.0;HaplotypeScore=0.734;MLEAC=1;MLEAF=0.5;MQ=41.8;MQ0=0;MQRankSum=-1.447;QD=14.88;ReadPosRankSum=0.741	GT:AD:DP:GQ:PL	0/1:4,6:10:99:177,0,129
chrXV	254196	.	G	A	144.77	PASS	AC=1;AF=0.5;AN=2;BaseQRankSum=0.336;DP=10;Dels=0.0;FS=0.0;HaplotypeScore=0.734;MLEAC=1;MLEAF=0.5;MQ=41.8;MQ0=0;MQRankSum=-0.336;QD=14.48;ReadPosRankSum=1.098	GT:AD:DP:GQ:PL	0/1:5,5:10:99:173,0,162
chrXV	254203	.	C	T	149.77	PASS	AC=1;AF=0.5;AN=2;BaseQRankSum=0.876;DP=9;Dels=0.0;FS=2.808;HaplotypeScore=0.0;MLEAC=1;MLEAF=0.5;MQ=41.78;MQ0=0;MQRankSum=-0.361;QD=16.64;ReadPosRankSum=-0.361	GT:AD:DP:GQ:PL	0/1:4,5:9:99:178,0,128
chrXV	254272	.	C	T	209.77	PASS	AC=1;AF=0.5;AN=2;BaseQRankSum=-1.369;DP=13;Dels=0.0;FS=0.0;HaplotypeScore=0.0;MLEAC=1;MLEAF=0.5;MQ=41.85;MQ0=0;MQRankSum=-0.811;QD=16.14;ReadPosRankSum=0.377	GT:AD:DP:GQ:PL	0/1:6,7:13:99:238,0,206
chrXV	255295	.	C	T	330.77	PASS	AC=1;AF=0.5;AN=2;BaseQRankSum=-0.488;DP=16;Dels=0.0;FS=2.307;HaplotypeScore=0.0;MLEAC=1;MLEAF=0.5;MQ=42.0;MQ0=0;MQRankSum=1.356;QD=20.67;ReadPosRankSum=-0.054	GT:AD:DP:GQ:PL	0/1:6,10:16:99:359,0,160
chrXV	259280	.	G	A	273.77	PASS	AC=1;AF=0.5;AN=2;BaseQRankSum=0.847;DP=16;Dels=0.0;FS=2.115;HaplotypeScore=0.0;MLEAC=1;MLEAF=0.5;MQ=42.0;MQ0=0;MQRankSum=0.106;QD=17.11;ReadPosRankSum=1.482	GT:AD:DP:GQ:PL	0/1:7,9:16:99:302,0,212
chrXV	273940	.	C	T	168.77	PASS	AC=1;AF=0.5;AN=2;BaseQRankSum=0.583;DP=12;Dels=0.0;FS=0.0;HaplotypeScore=0.0;MLEAC=1;MLEAF=0.5;MQ=42.0;MQ0=0;MQRankSum=-1.517;QD=14.06;ReadPosRankSum=1.517	GT:AD:DP:GQ:PL	0/1:6,6:12:99:197,0,182
chrXV	276048	.	G	A	354.77	PASS	AC=2;AF=1.0;AN=2;DP=10;Dels=0.0;FS=0.0;HaplotypeScore=0.0;MLEAC=2;MLEAF=1.0;MQ=42.0;MQ0=0;QD=27.57	GT:AD:DP:GQ:PL	1/1:0,10:10:30:383,30,0
chrXV	285419	.	G	A	299.77	PASS	AC=1;AF=0.5;AN=2;BaseQRankSum=-1.323;DP=20;Dels=0.0;FS=0.0;HaplotypeScore=0.0;MLEAC=1;MLEAF=0.5;MQ=41.9;MQ0=0;MQRankSum=-0.113;QD=14.99;ReadPosRankSum=-0.265	GT:AD:DP:GQ:PL	0/1:10,10:20:99:328,0,343
chrXV	303373	.	C	T	208.77	PASS	AC=1;AF=0.5;AN=2;BaseQRankSum=-1.398;DP=11;Dels=0.0;FS=0.0;HaplotypeScore=0.0;MLEAC=1;MLEAF=0.5;MQ=41.82;MQ0=0;MQRankSum=0.278;QD=18.98;ReadPosRankSum=-0.896	GT:AD:DP:GQ:PL	0/1:4,7:11:99:237,0,135
chrXV	305267	.	C	T	207.77	PASS	AC=1;AF=0.5;AN=2;BaseQRankSum=-1.025;DP=17;Dels=0.0;FS=14.622;HaplotypeScore=0.0;MLEAC=1;MLEAF=0.5;MQ=42.0;MQ0=0;MQRankSum=-1.708;QD=12.22;ReadPosRankSum=-1.025	GT:AD:DP:GQ:PL	0/1:10,7:17:99:236,0,364
chrXV	305270	.	C	T	193.77	PASS	AC=1;AF=0.5;AN=2;BaseQRankSum=-2.391;DP=17;Dels=0.0;FS=14.622;HaplotypeScore=0.0;MLEAC=1;MLEAF=0.5;MQ=42.0;MQ0=0;MQRankSum=-0.537;QD=11.4;ReadPosRankSum=-1.122	GT:AD:DP:GQ:PL	0/1:10,7:17:99:222,0,366
chrXV	316720	.	C	T	213.77	PASS	AC=1;AF=0.5;AN=2;BaseQRankSum=-1.892;DP=14;Dels=0.0;FS=10.71;HaplotypeScore=0.0;MLEAC=1;MLEAF=0.5;MQ=42.0;MQ0=0;MQRankSum=0.193;QD=15.27;ReadPosRankSum=-1.739	GT:AD:DP:GQ:PL	0/1:6,8:14:99:242,0,207
chrXV	324344	.	G	A	424.77	PASS	AC=2;AF=1.0;AN=2;DP=11;Dels=0.0;FS=0.0;HaplotypeScore=0.0;MLEAC=2;MLEAF=1.0;MQ=42.0;MQ0=0;QD=28.88	GT:AD:DP:GQ:PL	1/1:0,11:11:33:453,33,0
chrXV	324884	.	G	A	184.77	PASS	AC=1;AF=0.5;AN=2;BaseQRankSum=0.452;DP=14;Dels=0.0;FS=5.219;HaplotypeScore=0.0;MLEAC=1;MLEAF=0.5;MQ=42.0;MQ0=0;MQRankSum=0.194;QD=13.2;ReadPosRankSum=0.323	GT:AD:DP:GQ:PL	0/1:8,6:14:99:213,0,259
chrXV	325588	.	C	T	251.77	PASS	AC=1;AF=0.5;AN=2;BaseQRankSum=0.865;DP=14;Dels=0.0;FS=0.0;HaplotypeScore=0.0;MLEAC=1;MLEAF=0.5;MQ=42.0;MQ0=0;MQRankSum=-0.225;QD=17.98;ReadPosRankSum=2.475	GT:AD:DP:GQ:PL	0/1:6,8:14:99:280,0,203
chrXV	328106	.	C	T	254.77	PASS	AC=1;AF=0.5;AN=2;BaseQRankSum=0.556;DP=15;Dels=0.0;FS=2.158;HaplotypeScore=0.0;MLEAC=1;MLEAF=0.5;MQ=41.05;MQ0=0;MQRankSum=0.872;QD=16.98;ReadPosRankSum=-0.652	GT:AD:DP:GQ:PL	0/1:7,8:15:99:283,0,227
chrXV	329313	.	G	A	445.77	PASS	AC=1;AF=0.5;AN=2;BaseQRankSum=-0.17;DP=17;Dels=0.0;FS=0.0;HaplotypeScore=0.0;MLEAC=1;MLEAF=0.5;MQ=42.0;MQ0=0;MQRankSum=-0.396;QD=26.22;ReadPosRankSum=0.736	GT:AD:DP:GQ:PL	0/1:4,13:17:74:474,0,74
chrXV	331227	.	C	T	186.77	PASS	AC=1;AF=0.5;AN=2;BaseQRankSum=-2.898;DP=18;Dels=0.0;FS=6.107;HaplotypeScore=0.0;MLEAC=1;MLEAF=0.5;MQ=42.0;MQ0=0;MQRankSum=-0.634;QD=10.38;ReadPosRankSum=-1.087	GT:AD:DP:GQ:PL	0/1:11,7:18:99:215,0,387
chrXV	361225	.	C	T	107.77	PASS	AC=1;AF=0.5;AN=2;BaseQRankSum=0.0;DP=8;Dels=0.0;FS=0.0;HaplotypeScore=0.0;MLEAC=1;MLEAF=0.5;MQ=42.0;MQ0=0;MQRankSum=-0.922;QD=13.47;ReadPosRankSum=0.922	GT:AD:DP:GQ:PL	0/1:4,4:8:99:136,0,126
chrXV	364319	.	C	T	194.77	PASS	AC=1;AF=0.5;AN=2;BaseQRankSum=0.272;DP=18;Dels=0.0;FS=8.495;HaplotypeScore=0.0;MLEAC=1;MLEAF=0.5;MQ=42.0;MQ0=0;MQRankSum=-0.815;QD=10.82;ReadPosRankSum=-0.091	GT:AD:DP:GQ:PL	0/1:11,7:18:99:223,0,381
chrXV	366223	.	C	T	480.77	PASS	AC=1;AF=0.5;AN=2;BaseQRankSum=-0.112;DP=21;Dels=0.0;FS=0.0;HaplotypeScore=0.0;MLEAC=1;MLEAF=0.5;MQ=42.0;MQ0=0;MQRankSum=-1.007;QD=22.89;ReadPosRankSum=0.261	GT:AD:DP:GQ:PL	0/1:7,14:21:99:509,0,189
chrXV	388289	.	C	T	418.77	PASS	AC=1;AF=0.5;AN=2;BaseQRankSum=0.027;DP=25;Dels=0.0;FS=0.0;HaplotypeScore=0.0;MLEAC=1;MLEAF=0.5;MQ=41.92;MQ0=0;MQRankSum=1.387;QD=16.75;ReadPosRankSum=-0.517	GT:AD:DP:GQ:PL	0/1:12,13:25:99:447,0,401
chrXV	389148	.	G	A	220.77	PASS	AC=1;AF=0.5;AN=2;BaseQRankSum=0.101;DP=13;Dels=0.0;FS=0.0;HaplotypeScore=0.0;MLEAC=1;MLEAF=0.5;MQ=42.0;MQ0=0;MQRankSum=0.66;QD=16.98;ReadPosRankSum=-0.66	GT:AD:DP:GQ:PL	0/1:6,7:13:99:249,0,206
chrXV	405592	.	C	T	216.77	PASS	AC=1;AF=0.5;AN=2;BaseQRankSum=-0.299;DP=14;Dels=0.0;FS=0.0;HaplotypeScore=0.0;MLEAC=1;MLEAF=0.5;MQ=42.0;MQ0=0;MQRankSum=0.545;QD=15.48;ReadPosRankSum=-0.201	GT:AD:DP:GQ:PL	0/1:7,7:14:99:245,0,241
chrXV	406828	.	G	A	356.77	PASS	AC=1;AF=0.5;AN=2;BaseQRankSum=0.887;DP=20;Dels=0.0;FS=4.534;HaplotypeScore=0.0;MLEAC=1;MLEAF=0.5;MQ=42.0;MQ0=0;MQRankSum=0.347;QD=17.84;ReadPosRankSum=-1.35	GT:AD:DP:GQ:PL	0/1:8,12:20:99:385,0,256
chrXV	409752	.	C	T	184.77	PASS	AC=1;AF=0.5;AN=2;BaseQRankSum=0.048;DP=17;Dels=0.0;FS=4.752;HaplotypeScore=0.0;MLEAC=1;MLEAF=0.5;MQ=42.0;MQ0=0;MQRankSum=-0.144;QD=10.87;ReadPosRankSum=0.914	GT:AD:DP:GQ:PL	0/1:9,8:17:99:213,0,285
chrXV	409842	.	C	T	358.77	PASS	AC=1;AF=0.5;AN=2;BaseQRankSum=1.508;DP=23;Dels=0.0;FS=0.0;HaplotypeScore=0.0;MLEAC=1;MLEAF=0.5;MQ=41.92;MQ0=0;MQRankSum=-1.077;QD=15.6;ReadPosRankSum=0.215	GT:AD:DP:GQ:PL	0/1:11,12:23:99:387,0,343
chrXV	412487	.	G	A	255.77	PASS	AC=1;AF=0.5;AN=2;BaseQRankSum=-2.083;DP=13;Dels=0.0;FS=2.158;HaplotypeScore=0.0;MLEAC=1;MLEAF=0.5;MQ=42.0;MQ0=0;MQRankSum=0.386;QD=19.67;ReadPosRankSum=-0.849	GT:AD:DP:GQ:PL	0/1:4,9:13:99:284,0,131
chrXV	427383	.	C	T	235.77	PASS	AC=1;AF=0.5;AN=2;BaseQRankSum=-0.887;DP=20;Dels=0.0;FS=1.871;HaplotypeScore=0.0;MLEAC=1;MLEAF=0.5;MQ=42.0;MQ0=0;MQRankSum=-0.579;QD=11.79;ReadPosRankSum=-0.733	GT:AD:DP:GQ:PL	0/1:12,8:20:99:264,0,396
chrXV	444594	.	C	T	223.77	PASS	AC=1;AF=0.5;AN=2;BaseQRankSum=0.377;DP=13;Dels=0.0;FS=0.0;HaplotypeScore=0.0;MLEAC=1;MLEAF=0.5;MQ=42.0;MQ0=0;MQRankSum=0.377;QD=17.21;ReadPosRankSum=1.093	GT:AD:DP:GQ:PL	0/1:6,7:13:99:252,0,208
chrXV	447111	.	C	T	208.77	PASS	AC=1;AF=0.5;AN=2;BaseQRankSum=-0.206;DP=19;Dels=0.0;FS=4.32;HaplotypeScore=0.0;MLEAC=1;MLEAF=0.5;MQ=42.0;MQ0=0;MQRankSum=0.041;QD=10.99;ReadPosRankSum=-1.693	GT:AD:DP:GQ:PL	0/1:11,8:19:99:237,0,397
chrXV	463062	.	C	T	340.77	PASS	AC=1;AF=0.5;AN=2;BaseQRankSum=1.395;DP=29;Dels=0.0;FS=1.744;HaplotypeScore=0.0;MLEAC=1;MLEAF=0.5;MQ=41.87;MQ0=0;MQRankSum=-0.244;QD=11.75;ReadPosRankSum=-2.458	GT:AD:DP:GQ:PL	0/1:17,12:29:99:369,0,506
chrXV	486989	.	C	T	414.77	PASS	AC=1;AF=0.5;AN=2;BaseQRankSum=-1.061;DP=26;Dels=0.0;FS=0.0;HaplotypeScore=0.0;MLEAC=1;MLEAF=0.5;MQ=41.18;MQ0=1;MQRankSum=1.115;QD=15.95;ReadPosRankSum=0.408	GT:AD:DP:GQ:PL	0/1:13,13:26:99:443,0,420
chrXV	490966	.	C	T	278.77	PASS	AC=1;AF=0.5;AN=2;BaseQRankSum=-0.501;DP=20;Dels=0.0;FS=4.285;HaplotypeScore=0.0;MLEAC=1;MLEAF=0.5;MQ=42.0;MQ0=0;MQRankSum=1.119;QD=13.94;ReadPosRankSum=1.042	GT:AD:DP:GQ:PL	0/1:8,12:20:99:307,0,202
chrXV	494753	.	C	T	276.77	PASS	AC=1;AF=0.5;AN=2;BaseQRankSum=0.89;DP=22;Dels=0.0;FS=0.0;HaplotypeScore=0.0;MLEAC=1;MLEAF=0.5;MQ=42.0;MQ0=0;MQRankSum=-2.011;QD=12.58;ReadPosRankSum=0.89	GT:AD:DP:GQ:PL	0/1:12,10:22:99:305,0,399
chrXV	504374	.	G	A	181.77	PASS	AC=1;AF=0.5;AN=2;BaseQRankSum=1.493;DP=13;Dels=0.0;FS=0.0;HaplotypeScore=0.0;MLEAC=1;MLEAF=0.5;MQ=40.9;MQ0=0;MQRankSum=1.656;QD=13.98;ReadPosRankSum=0.811	GT:AD:DP:GQ:PL	0/1:7,6:13:99:210,0,224
chrXV	506918	.	C	T	132.77	PASS	AC=1;AF=0.5;AN=2;BaseQRankSum=-0.271;DP=13;Dels=0.0;FS=0.0;HaplotypeScore=0.0;MLEAC=1;MLEAF=0.5;MQ=42.0;MQ0=0;MQRankSum=0.696;QD=10.21;ReadPosRankSum=0.533	GT:AD:DP:GQ:PL	0/1:8,5:13:99:161,0,292
chrXV	508501	.	C	T	219.77	PASS	AC=1;AF=0.5;AN=2;BaseQRankSum=0.278;DP=11;Dels=0.0;FS=3.09;HaplotypeScore=0.0;MLEAC=1;MLEAF=0.5;MQ=42.0;MQ0=0;MQRankSum=-1.034;QD=19.98;ReadPosRankSum=0.678	GT:AD:DP:GQ:PL	0/1:4,7:11:99:248,0,128
chrXV	511735	.	C	T	204.77	PASS	AC=1;AF=0.5;AN=2;BaseQRankSum=-0.732;DP=17;Dels=0.0;FS=3.14;HaplotypeScore=0.0;MLEAC=1;MLEAF=0.5;MQ=42.0;MQ0=0;MQRankSum=0.342;QD=12.05;ReadPosRankSum=-0.342	GT:AD:DP:GQ:PL	0/1:10,7:17:99:233,0,363
chrXV	514979	.	C	T	499.77	PASS	AC=1;AF=0.5;AN=2;BaseQRankSum=-0.506;DP=21;Dels=0.0;FS=1.971;HaplotypeScore=0.0;MLEAC=1;MLEAF=0.5;MQ=42.0;MQ0=0;MQRankSum=0.35;QD=23.8;ReadPosRankSum=-0.272	GT:AD:DP:GQ:PL	0/1:6,15:21:99:528,0,176
chrXV	515117	.	C	T	301.77	PASS	AC=1;AF=0.5;AN=2;BaseQRankSum=1.12;DP=15;Dels=0.0;FS=0.0;HaplotypeScore=0.0;MLEAC=1;MLEAF=0.5;MQ=41.87;MQ0=0;MQRankSum=-1.237;QD=20.12;ReadPosRankSum=0.059	GT:AD:DP:GQ:PL	0/1:6,9:15:99:330,0,202
chrXV	516489	.	C	T	106.77	PASS	AC=1;AF=0.5;AN=2;BaseQRankSum=0.729;DP=9;Dels=0.0;FS=7.782;HaplotypeScore=0.0;MLEAC=1;MLEAF=0.5;MQ=42.0;MQ0=0;MQRankSum=-1.159;QD=11.86;ReadPosRankSum=0.0	GT:AD:DP:GQ:PL	0/1:5,4:9:99:135,0,139
chrXV	520393	.	G	A	242.77	PASS	AC=1;AF=0.5;AN=2;BaseQRankSum=0.053;DP=16;Dels=0.0;FS=0.0;HaplotypeScore=0.0;MLEAC=1;MLEAF=0.5;MQ=42.0;MQ0=0;MQRankSum=-1.628;QD=15.17;ReadPosRankSum=-0.053	GT:AD:DP:GQ:PL	0/1:8,8:16:99:271,0,275
chrXV	525125	.	G	A	152.77	PASS	AC=1;AF=0.5;AN=2;BaseQRankSum=-1.683;DP=9;Dels=0.0;FS=3.332;HaplotypeScore=0.0;MLEAC=1;MLEAF=0.5;MQ=42.0;MQ0=0;MQRankSum=0.248;QD=16.97;ReadPosRankSum=-1.001	GT:AD:DP:GQ:PL	0/1:3,6:9:99:181,0,103
chrXV	530475	.	C	T	199.77	PASS	AC=1;AF=0.5;AN=2;BaseQRankSum=1.164;DP=16;Dels=0.0;FS=2.115;HaplotypeScore=0.0;MLEAC=1;MLEAF=0.5;MQ=41.11;MQ0=0;MQRankSum=-0.106;QD=12.49;ReadPosRankSum=-0.212	GT:AD:DP:GQ:PL	0/1:9,7:16:99:228,0,318
chrXV	531269	.	G	A	166.77	PASS	AC=1;AF=0.5;AN=2;BaseQRankSum=-0.101;DP=13;Dels=0.0;FS=0.0;HaplotypeScore=0.0;MLEAC=1;MLEAF=0.5;MQ=42.0;MQ0=0;MQRankSum=0.101;QD=12.83;ReadPosRankSum=0.811	GT:AD:DP:GQ:PL	0/1:7,6:13:99:195,0,233
chrXV	531297	.	C	T	313.77	PASS	AC=1;AF=0.5;AN=2;BaseQRankSum=-1.061;DP=14;Dels=0.0;FS=0.0;HaplotypeScore=0.0;MLEAC=1;MLEAF=0.5;MQ=42.0;MQ0=0;MQRankSum=-0.495;QD=22.41;ReadPosRankSum=0.778	GT:AD:DP:GQ:PL	0/1:4,10:14:99:342,0,117
chrXV	533953	.	G	A	260.77	PASS	AC=1;AF=0.5;AN=2;BaseQRankSum=0.271;DP=13;Dels=0.0;FS=23.314;HaplotypeScore=0.0;MLEAC=1;MLEAF=0.5;MQ=42.0;MQ0=0;MQRankSum=0.437;QD=20.06;ReadPosRankSum=-1.991	GT:AD:DP:GQ:PL	0/1:5,8:13:99:289,0,157
chrXV	537103	.	C	T	269.77	PASS	AC=1;AF=0.5;AN=2;BaseQRankSum=1.134;DP=12;Dels=0.0;FS=0.0;HaplotypeScore=0.0;MLEAC=1;MLEAF=0.5;MQ=42.0;MQ0=0;MQRankSum=-0.6;QD=22.48;ReadPosRankSum=-0.289	GT:AD:DP:GQ:PL	0/1:4,8:12:99:298,0,121
chrXV	548359	.	C	T	191.77	PASS	AC=1;AF=0.5;AN=2;BaseQRankSum=0.56;DP=21;Dels=0.0;FS=1.808;HaplotypeScore=0.0;MLEAC=1;MLEAF=0.5;MQ=42.0;MQ0=0;MQRankSum=1.679;QD=9.13;ReadPosRankSum=-1.082	GT:AD:DP:GQ:PL	0/1:14,7:21:99:220,0,491
chrXV	550033	.	C	T	220.77	PASS	AC=1;AF=0.5;AN=2;BaseQRankSum=1.369;DP=13;Dels=0.0;FS=2.276;HaplotypeScore=0.0;MLEAC=1;MLEAF=0.5;MQ=42.0;MQ0=0;MQRankSum=-0.377;QD=16.98;ReadPosRankSum=-0.555	GT:AD:DP:GQ:PL	0/1:6,7:13:99:249,0,202
chrXV	552276	.	C	T	207.77	PASS	AC=1;AF=0.5;AN=2;BaseQRankSum=0.689;DP=12;Dels=0.0;FS=0.0;HaplotypeScore=0.0;MLEAC=1;MLEAF=0.5;MQ=40.8;MQ0=0;MQRankSum=-0.38;QD=17.31;ReadPosRankSum=-1.0	GT:AD:DP:GQ:PL	0/1:5,7:12:99:236,0,162
chrXV	553213	.	C	T	226.77	PASS	AC=1;AF=0.5;AN=2;BaseQRankSum=0.722;DP=17;Dels=0.0;FS=2.392;HaplotypeScore=0.9665;MLEAC=1;MLEAF=0.5;MQ=41.13;MQ0=0;MQRankSum=1.588;QD=13.34;ReadPosRankSum=1.299	GT:AD:DP:GQ:PL	0/1:9,8:17:99:255,0,298
chrXV	554176	.	C	T	299.77	PASS	AC=1;AF=0.5;AN=2;BaseQRankSum=0.433;DP=17;Dels=0.0;FS=5.315;HaplotypeScore=0.0;MLEAC=1;MLEAF=0.5;MQ=42.0;MQ0=0;MQRankSum=0.625;QD=17.63;ReadPosRankSum=2.261	GT:AD:DP:GQ:PL	0/1:8,9:17:99:328,0,243
chrXV	558575	.	G	A	283.77	PASS	AC=1;AF=0.5;AN=2;BaseQRankSum=-0.241;DP=17;Dels=0.0;FS=0.0;HaplotypeScore=0.0;MLEAC=1;MLEAF=0.5;MQ=42.0;MQ0=0;MQRankSum=-0.914;QD=16.69;ReadPosRankSum=0.818	GT:AD:DP:GQ:PL	0/1:8,9:17:99:312,0,271
chrXV	560870	.	G	A	220.77	PASS	AC=1;AF=0.5;AN=2;BaseQRankSum=-0.38;DP=12;Dels=0.0;FS=2.398;HaplotypeScore=0.0;MLEAC=1;MLEAF=0.5;MQ=42.0;MQ0=0;MQRankSum=0.529;QD=18.4;ReadPosRankSum=0.135	GT:AD:DP:GQ:PL	0/1:5,7:12:99:249,0,162
chrXV	566432	.	G	A	168.77	PASS	AC=1;AF=0.5;AN=2;BaseQRankSum=0.543;DP=18;Dels=0.0;FS=1.913;HaplotypeScore=0.0;MLEAC=1;MLEAF=0.5;MQ=42.0;MQ0=0;MQRankSum=0.543;QD=9.38;ReadPosRankSum=2.174	GT:AD:DP:GQ:PL	0/1:11,7:18:99:197,0,384
chrXV	571024	.	G	A	276.77	PASS	AC=1;AF=0.5;AN=2;BaseQRankSum=2.051;DP=20;Dels=0.0;FS=10.349;HaplotypeScore=0.0;MLEAC=1;MLEAF=0.5;MQ=42.0;MQ0=0;MQRankSum=0.228;QD=13.84;ReadPosRankSum=-0.532	GT:AD:DP:GQ:PL	0/1:11,9:20:99:305,0,367
chrXV	573396	.	G	A	250.77	PASS	AC=1;AF=0.5;AN=2;BaseQRankSum=0.993;DP=15;Dels=0.0;FS=9.249;HaplotypeScore=0.0;MLEAC=1;MLEAF=0.5;MQ=41.05;MQ0=0;MQRankSum=-0.993;QD=16.72;ReadPosRankSum=0.772	GT:AD:DP:GQ:PL	0/1:7,8:15:99:279,0,213
chrXV	580051	.	G	A	444.77	PASS	AC=1;AF=0.5;AN=2;BaseQRankSum=0.396;DP=17;Dels=0.0;FS=0.0;HaplotypeScore=0.0;MLEAC=1;MLEAF=0.5;MQ=42.0;MQ0=0;MQRankSum=-0.51;QD=26.16;ReadPosRankSum=-1.415	GT:AD:DP:GQ:PL	0/1:4,13:17:97:473,0,97
chrXV	580130	.	C	T	112.77	PASS	AC=1;AF=0.5;AN=2;BaseQRankSum=0.361;DP=9;Dels=0.0;FS=0.0;HaplotypeScore=0.0;MLEAC=1;MLEAF=0.5;MQ=42.0;MQ0=0;MQRankSum=0.876;QD=12.53;ReadPosRankSum=-0.361	GT:AD:DP:GQ:PL	0/1:5,4:9:99:141,0,183
chrXV	586352	.	C	T	528.77	PASS	AC=1;AF=0.5;AN=2;BaseQRankSum=0.921;DP=30;Dels=0.0;FS=5.859;HaplotypeScore=0.0;MLEAC=1;MLEAF=0.5;MQ=42.0;MQ0=0;MQRankSum=-0.711;QD=17.63;ReadPosRankSum=-0.377	GT:AD:DP:GQ:PL	0/1:13,17:30:99:557,0,412
chrXV	592532	.	C	T	581.77	PASS	AC=1;AF=0.5;AN=2;BaseQRankSum=1.061;DP=31;Dels=0.0;FS=3.151;HaplotypeScore=0.0;MLEAC=1;MLEAF=0.5;MQ=42.0;MQ0=0;MQRankSum=-2.302;QD=18.77;ReadPosRankSum=1.061	GT:AD:DP:GQ:PL	0/1:13,18:31:99:610,0,430
chrXV	592796	.	G	A	449.77	PASS	AC=1;AF=0.5;AN=2;BaseQRankSum=0.976;DP=23;Dels=0.0;FS=0.0;HaplotypeScore=0.0;MLEAC=1;MLEAF=0.5;MQ=42.0;MQ0=0;MQRankSum=-0.031;QD=19.56;ReadPosRankSum=-0.535	GT:AD:DP:GQ:PL	0/1:9,14:23:99:478,0,286
chrXV	603043	.	C	T	182.77	PASS	AC=1;AF=0.5;AN=2;BaseQRankSum=0.466;DP=11;Dels=0.0;FS=18.195;HaplotypeScore=0.0;MLEAC=1;MLEAF=0.5;MQ=42.0;MQ0=0;MQRankSum=-1.532;QD=16.62;ReadPosRankSum=0.143	GT:AD:DP:GQ:PL	0/1:5,6:11:99:211,0,169
chrXV	606054	.	G	A	257.77	PASS	AC=1;AF=0.5;AN=2;BaseQRankSum=0.0;DP=14;Dels=0.0;FS=18.243;HaplotypeScore=0.0;MLEAC=1;MLEAF=0.5;MQ=41.86;MQ0=0;MQRankSum=0.193;QD=18.41;ReadPosRankSum=-0.627	GT:AD:DP:GQ:PL	0/1:6,8:14:99:286,0,205
chrXV	631834	.	C	T	293.77	PASS	AC=1;AF=0.5;AN=2;BaseQRankSum=1.133;DP=16;Dels=0.0;FS=2.246;HaplotypeScore=0.0;MLEAC=1;MLEAF=0.5;MQ=41.76;MQ0=0;MQRankSum=-0.566;QD=18.36;ReadPosRankSum=0.0	GT:AD:DP:GQ:PL	0/1:5,11:16:99:322,0,137
chrXV	633727	.	G	A	192.77	PASS	AC=1;AF=0.5;AN=2;BaseQRankSum=0.38;DP=19;Dels=0.0;FS=2.199;HaplotypeScore=0.0;MLEAC=1;MLEAF=0.5;MQ=42.0;MQ0=0;MQRankSum=1.479;QD=10.15;ReadPosRankSum=-0.465	GT:AD:DP:GQ:PL	0/1:12,7:19:99:221,0,414
chrXV	645944	.	C	T	100.77	PASS	AC=1;AF=0.5;AN=2;BaseQRankSum=0.0;DP=11;Dels=0.0;FS=0.0;HaplotypeScore=0.0;MLEAC=1;MLEAF=0.5;MQ=42.0;MQ0=0;MQRankSum=-0.896;QD=9.16;ReadPosRankSum=-1.034	GT:AD:DP:GQ:PL	0/1:7,4:11:99:129,0,253
chrXV	649258	.	C	T	190.77	PASS	AC=1;AF=0.5;AN=2;BaseQRankSum=-0.365;DP=10;Dels=0.0;FS=0.0;HaplotypeScore=0.0;MLEAC=1;MLEAF=0.5;MQ=42.0;MQ0=0;MQRankSum=-1.866;QD=19.08;ReadPosRankSum=-1.447	GT:AD:DP:GQ:PL	0/1:4,6:10:99:219,0,136
chrXV	653984	.	C	T	114.77	PASS	AC=1;AF=0.5;AN=2;BaseQRankSum=-0.851;DP=10;Dels=0.0;FS=0.0;HaplotypeScore=0.0;MLEAC=1;MLEAF=0.5;MQ=40.5;MQ0=0;MQRankSum=-1.453;QD=11.48;ReadPosRankSum=0.103	GT:AD:DP:GQ:PL	0/1:5,5:10:99:143,0,170
chrXV	658952	.	C	T	363.77	PASS	AC=1;AF=0.5;AN=2;BaseQRankSum=0.988;DP=20;Dels=0.0;FS=3.916;HaplotypeScore=0.0;MLEAC=1;MLEAF=0.5;MQ=42.0;MQ0=0;MQRankSum=1.064;QD=18.19;ReadPosRankSum=-1.14	GT:AD:DP:GQ:PL	0/1:9,11:20:99:392,0,306
chrXV	660308	.	C	T	503.77	PASS	AC=1;AF=0.5;AN=2;BaseQRankSum=-0.527;DP=25;Dels=0.0;FS=7.562;HaplotypeScore=0.0;MLEAC=1;MLEAF=0.5;MQ=42.0;MQ0=0;MQRankSum=0.471;QD=20.15;ReadPosRankSum=-0.804	GT:AD:DP:GQ:PL	0/1:10,15:25:99:532,0,335
chrXV	678747	.	G	A	241.77	PASS	AC=1;AF=0.5;AN=2;BaseQRankSum=-0.428;DP=15;Dels=0.0;FS=5.021;HaplotypeScore=0.0;MLEAC=1;MLEAF=0.5;MQ=42.0;MQ0=0;MQRankSum=-0.15;QD=16.12;ReadPosRankSum=0.15	GT:AD:DP:GQ:PL	0/1:7,8:15:99:270,0,244
chrXV	678871	.	C	T	335.77	PASS	AC=1;AF=0.5;AN=2;BaseQRankSum=0.206;DP=19;Dels=0.0;FS=0.0;HaplotypeScore=0.0;MLEAC=1;MLEAF=0.5;MQ=42.0;MQ0=0;MQRankSum=1.28;QD=17.67;ReadPosRankSum=-1.115	GT:AD:DP:GQ:PL	0/1:8,11:19:99:364,0,279
chrXV	679174	.	C	T	395.77	PASS	AC=1;AF=0.5;AN=2;BaseQRankSum=-0.039;DP=20;Dels=0.0;FS=0.0;HaplotypeScore=0.0;MLEAC=1;MLEAF=0.5;MQ=42.0;MQ0=0;MQRankSum=0.579;QD=19.79;ReadPosRankSum=-0.27	GT:AD:DP:GQ:PL	0/1:8,12:20:99:424,0,269
chrXV	683916	.	C	T	218.77	PASS	AC=1;AF=0.5;AN=2;BaseQRankSum=1.027;DP=14;Dels=0.0;FS=0.0;HaplotypeScore=0.0;MLEAC=1;MLEAF=0.5;MQ=42.0;MQ0=0;MQRankSum=0.545;QD=15.63;ReadPosRankSum=0.78	GT:AD:DP:GQ:PL	0/1:7,7:14:99:247,0,238
chrXV	701796	.	G	A	472.77	PASS	AC=1;AF=0.5;AN=2;BaseQRankSum=0.171;DP=22;Dels=0.0;FS=1.808;HaplotypeScore=0.0;MLEAC=1;MLEAF=0.5;MQ=42.0;MQ0=0;MQRankSum=-1.058;QD=21.49;ReadPosRankSum=1.877	GT:AD:DP:GQ:PL	0/1:8,14:22:99:501,0,253
chrXV	710299	.	C	T	294.78	PASS	AC=2;AF=1.0;AN=2;DP=8;Dels=0.0;FS=0.0;HaplotypeScore=0.0;MLEAC=2;MLEAF=1.0;MQ=42.0;MQ0=0;QD=29.87	GT:AD:DP:GQ:PL	1/1:0,8:8:24:323,24,0
chrXV	716744	.	C	T	378.77	PASS	AC=1;AF=0.5;AN=2;BaseQRankSum=0.051;DP=26;Dels=0.0;FS=0.0;HaplotypeScore=0.0;MLEAC=1;MLEAF=0.5;MQ=42.0;MQ0=0;MQRankSum=0.718;QD=14.57;ReadPosRankSum=0.615	GT:AD:DP:GQ:PL	0/1:13,13:26:99:407,0,430
chrXV	717053	.	C	T	245.77	PASS	AC=1;AF=0.5;AN=2;BaseQRankSum=1.299;DP=17;Dels=0.0;FS=13.03;HaplotypeScore=0.0;MLEAC=1;MLEAF=0.5;MQ=42.0;MQ0=0;MQRankSum=-1.588;QD=14.46;ReadPosRankSum=0.529	GT:AD:DP:GQ:PL	0/1:9,8:17:99:274,0,311
chrXV	733723	.	C	T	154.81	PASS	AC=1;AF=0.5;AN=2;BaseQRankSum=0.736;DP=6;Dels=0.0;FS=0.0;HaplotypeScore=0.0;MLEAC=1;MLEAF=0.5;MQ=42.0;MQ0=0;MQRankSum=0.736;QD=25.8;ReadPosRankSum=-0.736	GT:AD:DP:GQ:PL	0/1:1,5:6:20:183,0,20
chrXV	744204	.	G	A	289.77	PASS	AC=1;AF=0.5;AN=2;BaseQRankSum=1.01;DP=17;Dels=0.0;FS=2.077;HaplotypeScore=0.0;MLEAC=1;MLEAF=0.5;MQ=42.0;MQ0=0;MQRankSum=-0.625;QD=17.05;ReadPosRankSum=0.625	GT:AD:DP:GQ:PL	0/1:8,9:17:99:318,0,271
chrXV	780037	.	G	A	221.77	PASS	AC=1;AF=0.5;AN=2;BaseQRankSum=1.461;DP=12;Dels=0.0;FS=0.0;HaplotypeScore=0.0;MLEAC=1;MLEAF=0.5;MQ=42.0;MQ0=0;MQRankSum=0.244;QD=18.48;ReadPosRankSum=-0.38	GT:AD:DP:GQ:PL	0/1:5,7:12:99:250,0,155
chrXV	780049	.	C	T	216.77	PASS	AC=1;AF=0.5;AN=2;BaseQRankSum=0.135;DP=12;Dels=0.0;FS=0.0;HaplotypeScore=0.0;MLEAC=1;MLEAF=0.5;MQ=42.0;MQ0=0;MQRankSum=1.134;QD=18.06;ReadPosRankSum=-1.635	GT:AD:DP:GQ:PL	0/1:5,7:12:99:245,0,159
chrXV	780056	.	C	T	417.77	PASS	AC=2;AF=1.0;AN=2;DP=11;Dels=0.0;FS=0.0;HaplotypeScore=0.0;MLEAC=2;MLEAF=1.0;MQ=42.0;MQ0=0;QD=28.49	GT:AD:DP:GQ:PL	1/1:0,11:11:33:446,33,0
chrXV	780093	.	C	T	109.77	PASS	AC=1;AF=0.5;AN=2;BaseQRankSum=0.322;DP=8;Dels=0.0;FS=0.0;HaplotypeScore=0.0;MLEAC=1;MLEAF=0.5;MQ=40.19;MQ0=0;MQRankSum=1.517;QD=13.72;ReadPosRankSum=-0.322	GT:AD:DP:GQ:PL	0/1:3,5:8:86:138,0,86
chrXV	780773	.	C	T	358.77	PASS	AC=2;AF=1.0;AN=2;DP=10;Dels=0.0;FS=0.0;HaplotypeScore=0.0;MLEAC=2;MLEAF=1.0;MQ=42.0;MQ0=0;QD=29.34	GT:AD:DP:GQ:PL	1/1:0,10:10:30:387,30,0
chrXV	783513	.	G	A	203.84	PASS	AC=2;AF=1.0;AN=2;DP=6;Dels=0.0;FS=0.0;HaplotypeScore=0.0;MLEAC=2;MLEAF=1.0;MQ=42.0;MQ0=0;QD=33.97	GT:AD:DP:GQ:PL	1/1:0,6:6:18:232,18,0
chrXV	784694	.	C	T	239.77	PASS	AC=1;AF=0.5;AN=2;BaseQRankSum=0.836;DP=20;Dels=0.0;FS=1.922;HaplotypeScore=0.0;MLEAC=1;MLEAF=0.5;MQ=42.0;MQ0=0;MQRankSum=-0.076;QD=11.99;ReadPosRankSum=0.456	GT:AD:DP:GQ:PL	0/1:11,9:20:99:268,0,361
chrXV	791409	.	C	T	224.77	PASS	AC=1;AF=0.5;AN=2;BaseQRankSum=0.296;DP=10;Dels=0.0;FS=0.0;HaplotypeScore=0.0;MLEAC=1;MLEAF=0.5;MQ=42.0;MQ0=0;MQRankSum=-1.58;QD=22.48;ReadPosRankSum=-0.546	GT:AD:DP:GQ:PL	0/1:3,7:10:91:253,0,91
chrXV	797373	.	C	T	479.77	PASS	AC=1;AF=0.5;AN=2;BaseQRankSum=-1.327;DP=18;Dels=0.0;FS=0.0;HaplotypeScore=1.933;MLEAC=1;MLEAF=0.5;MQ=42.0;MQ0=0;MQRankSum=0.478;QD=26.65;ReadPosRankSum=-0.159	GT:AD:DP:GQ:PL	0/1:4,14:18:99:508,0,111
chrXV	802530	.	C	T	324.77	PASS	AC=1;AF=0.5;AN=2;BaseQRankSum=0.049;DP=17;Dels=0.0;FS=4.752;HaplotypeScore=0.0;MLEAC=1;MLEAF=0.5;MQ=42.0;MQ0=0;MQRankSum=0.342;QD=19.1;ReadPosRankSum=-1.22	GT:AD:DP:GQ:PL	0/1:7,10:17:99:353,0,205
chrXV	803655	.	C	T	202.77	PASS	AC=1;AF=0.5;AN=2;BaseQRankSum=-0.66;DP=13;Dels=0.0;FS=0.0;HaplotypeScore=0.0;MLEAC=1;MLEAF=0.5;MQ=41.85;MQ0=0;MQRankSum=0.377;QD=15.6;ReadPosRankSum=-0.66	GT:AD:DP:GQ:PL	0/1:6,7:13:99:231,0,194
chrXV	804801	.	C	T	183.77	PASS	AC=1;AF=0.5;AN=2;BaseQRankSum=1.568;DP=10;Dels=0.0;FS=0.0;HaplotypeScore=0.0;MLEAC=1;MLEAF=0.5;MQ=42.0;MQ0=0;MQRankSum=1.133;QD=18.38;ReadPosRankSum=-0.633	GT:AD:DP:GQ:PL	0/1:4,6:10:99:212,0,125
chrXV	811878	.	C	T	293.77	PASS	AC=1;AF=0.5;AN=2;BaseQRankSum=-0.059;DP=15;Dels=0.0;FS=2.187;HaplotypeScore=0.0;MLEAC=1;MLEAF=0.5;MQ=41.01;MQ0=0;MQRankSum=0.177;QD=19.58;ReadPosRankSum=-0.53	GT:AD:DP:GQ:PL	0/1:6,9:15:99:322,0,191
chrXV	830405	.	G	A	399.77	PASS	AC=1;AF=0.5;AN=2;BaseQRankSum=0.515;DP=18;Dels=0.0;FS=0.0;HaplotypeScore=0.0;MLEAC=1;MLEAF=0.5;MQ=42.0;MQ0=0;MQRankSum=-0.515;QD=22.21;ReadPosRankSum=-1.077	GT:AD:DP:GQ:PL	0/1:6,12:18:99:428,0,188
chrXV	832275	.	C	T	382.77	PASS	AC=2;AF=1.0;AN=2;DP=10;Dels=0.0;FS=0.0;HaplotypeScore=0.0;MLEAC=2;MLEAF=1.0;MQ=42.0;MQ0=0;QD=27.25	GT:AD:DP:GQ:PL	1/1:0,10:10:30:411,30,0
chrXV	832289	.	C	T	190.77	PASS	AC=1;AF=0.5;AN=2;BaseQRankSum=0.248;DP=9;Dels=0.0;FS=3.01;HaplotypeScore=0.0;MLEAC=1;MLEAF=0.5;MQ=42.0;MQ0=0;MQRankSum=0.248;QD=21.2;ReadPosRankSum=1.203	GT:AD:DP:GQ:PL	0/1:3,6:9:95:219,0,95
chrXV	832293	.	G	A	103.77	PASS	AC=1;AF=0.5;AN=2;BaseQRankSum=0.365;DP=10;Dels=0.0;FS=3.31;HaplotypeScore=0.0;MLEAC=1;MLEAF=0.5;MQ=42.0;MQ0=0;MQRankSum=-0.365;QD=10.38;ReadPosRankSum=-2.383	GT:AD:DP:GQ:PL	0/1:6,4:10:99:132,0,213
chrXV	832741	.	C	T	356.77	PASS	AC=1;AF=0.5;AN=2;BaseQRankSum=0.339;DP=23;Dels=0.0;FS=0.0;HaplotypeScore=0.0;MLEAC=1;MLEAF=0.5;MQ=42.0;MQ0=0;MQRankSum=0.708;QD=15.51;ReadPosRankSum=-0.339	GT:AD:DP:GQ:PL	0/1:12,11:23:99:385,0,429
chrXV	837163	.	C	T	383.77	PASS	AC=1;AF=0.5;AN=2;BaseQRankSum=0.702;DP=18;Dels=0.0;FS=0.0;HaplotypeScore=0.0;MLEAC=1;MLEAF=0.5;MQ=42.0;MQ0=0;MQRankSum=0.328;QD=21.32;ReadPosRankSum=-1.92	GT:AD:DP:GQ:PL	0/1:6,12:18:99:412,0,180
chrXV	841333	.	C	T	173.77	PASS	AC=1;AF=0.5;AN=2;BaseQRankSum=-0.53;DP=15;Dels=0.0;FS=0.0;HaplotypeScore=0.0;MLEAC=1;MLEAF=0.5;MQ=42.0;MQ0=0;MQRankSum=-0.884;QD=11.58;ReadPosRankSum=1.591	GT:AD:DP:GQ:PL	0/1:9,6:15:99:202,0,327
chrXV	849437	.	C	T	236.77	PASS	AC=1;AF=0.5;AN=2;BaseQRankSum=-0.887;DP=20;Dels=0.0;FS=1.922;HaplotypeScore=0.0;MLEAC=1;MLEAF=0.5;MQ=42.0;MQ0=0;MQRankSum=0.116;QD=11.84;ReadPosRankSum=1.196	GT:AD:DP:GQ:PL	0/1:12,8:20:99:265,0,441
chrXV	850258	.	C	T	124.77	PASS	AC=1;AF=0.5;AN=2;BaseQRankSum=1.408;DP=15;Dels=0.0;FS=17.7;HaplotypeScore=0.0;MLEAC=1;MLEAF=0.5;MQ=41.05;MQ0=0;MQRankSum=0.184;QD=8.32;ReadPosRankSum=0.429	GT:AD:DP:GQ:PL	0/1:10,5:15:99:153,0,345
chrXV	850621	.	G	A	144.77	PASS	AC=1;AF=0.5;AN=2;BaseQRankSum=-0.47;DP=10;Dels=0.0;FS=6.532;HaplotypeScore=0.0;MLEAC=1;MLEAF=0.5;MQ=42.0;MQ0=0;MQRankSum=-1.453;QD=14.48;ReadPosRankSum=-1.098	GT:AD:DP:GQ:PL	0/1:5,5:10:99:173,0,166
chrXV	853296	.	G	A	255.77	PASS	AC=1;AF=0.5;AN=2;BaseQRankSum=1.628;DP=16;Dels=0.0;FS=2.081;HaplotypeScore=0.0;MLEAC=1;MLEAF=0.5;MQ=42.0;MQ0=0;MQRankSum=1.313;QD=15.99;ReadPosRankSum=0.263	GT:AD:DP:GQ:PL	0/1:8,8:16:99:284,0,274
chrXV	867036	.	C	T	248.77	PASS	AC=1;AF=0.5;AN=2;BaseQRankSum=-0.865;DP=14;Dels=0.0;FS=5.569;HaplotypeScore=0.0;MLEAC=1;MLEAF=0.5;MQ=42.0;MQ0=0;MQRankSum=-0.386;QD=17.77;ReadPosRankSum=-2.007	GT:AD:DP:GQ:PL	0/1:6,8:14:99:277,0,208
chrXV	868131	.	C	T	473.77	PASS	AC=1;AF=0.5;AN=2;BaseQRankSum=-0.561;DP=27;Dels=0.0;FS=9.748;HaplotypeScore=0.0;MLEAC=1;MLEAF=0.5;MQ=42.0;MQ0=0;MQRankSum=-1.635;QD=17.55;ReadPosRankSum=0.708	GT:AD:DP:GQ:PL	0/1:12,15:27:99:502,0,392
chrXV	868262	.	G	A	189.77	PASS	AC=1;AF=0.5;AN=2;BaseQRankSum=1.073;DP=12;Dels=0.0;FS=0.0;HaplotypeScore=0.0;MLEAC=1;MLEAF=0.5;MQ=40.8;MQ0=0;MQRankSum=0.259;QD=15.81;ReadPosRankSum=-2.426	GT:AD:DP:GQ:PL	0/1:6,6:12:99:218,0,172
[truncated: 49,059 more chars]
