# Supplementary material for: Disruption of Transcriptional Coactivator Sub1 Leads to Genome-Wide Re-distribution of Clustered Mutations Induced by APOBEC in Active Yeast Genes
Source: PLoS Genet. 2015 May 5;11(5):e1005217. doi: 10.1371/journal.pgen.1005217 (PMC4420506; doi:10.1371/journal.pgen.1005217)
Supplement: S1 Dataset — (ZIP) [file pgen.1005217.s001.zip › PmCDA1_sub1/N068-LAN210_sub1KanMX-Can-PmCDA1-NA-RUN6-D3.vcf]

##fileformat=VCFv4.1
##FILTER=<ID=LowQual,Description="Low quality">
##FILTER=<ID=ambigious_snp,Description="QD < 2.000000 || FS > 60.000000 || MQ < 40.000000 || HaplotypeScore > 13.000000 || MappingQualityRankSum < -12.500000 || ReadPosRankSum < -8.000000">
##FORMAT=<ID=AD,Number=.,Type=Integer,Description="Allelic depths for the ref and alt alleles in the order listed">
##FORMAT=<ID=DP,Number=1,Type=Integer,Description="Approximate read depth (reads with MQ=255 or with bad mates are filtered)">
##FORMAT=<ID=GQ,Number=1,Type=Integer,Description="Genotype Quality">
##FORMAT=<ID=GT,Number=1,Type=String,Description="Genotype">
##FORMAT=<ID=PL,Number=G,Type=Integer,Description="Normalized, Phred-scaled likelihoods for genotypes as defined in the VCF specification">
##GATKCommandLine=<ID=SelectVariants,Version=3.2-0-g289df4b,Date="Fri Aug 15 00:12:08 MSK 2014",Epoch=1408047128127,CommandLineOptions="analysis_type=SelectVariants input_file=[] showFullBamList=false read_buffer_size=null phone_home=AWS gatk_key=null tag=NA read_filter=[] intervals=null excludeIntervals=null interval_set_rule=UNION interval_merging=ALL interval_padding=0 reference_sequence=/home/mahajrod/genetics/desaminases/data/LAN210_v0.10m/LAN210_v0.10m.fasta nonDeterministicRandomSeed=false disableDithering=false maxRuntime=-1 maxRuntimeUnits=MINUTES downsampling_type=BY_SAMPLE downsample_to_fraction=null downsample_to_coverage=1000 baq=OFF baqGapOpenPenalty=40.0 refactor_NDN_cigar_string=false fix_misencoded_quality_scores=false allow_potentially_misencoded_quality_scores=false useOriginalQualities=false defaultBaseQualities=-1 performanceLog=null BQSR=null quantize_quals=0 disable_indel_quals=false emit_original_quals=false preserve_qscores_less_than=6 globalQScorePrior=-1.0 validation_strictness=SILENT remove_program_records=false keep_program_records=false sample_rename_mapping_file=null unsafe=null disable_auto_index_creation_and_locking_when_reading_rods=false num_threads=1 num_cpu_threads_per_data_thread=1 num_io_threads=0 monitorThreadEfficiency=false num_bam_file_handles=null read_group_black_list=null pedigree=[] pedigreeString=[] pedigreeValidationType=STRICT allow_intervals_with_unindexed_bam=false generateShadowBCF=false variant_index_type=DYNAMIC_SEEK variant_index_parameter=-1 logging_level=INFO log_to_file=null help=false version=false variant=(RodBinding name=variant source=N068-LAN210_sub1KanMX-Can-PmCDA1-NA-RUN6-D3_GATK_filtered_SNP.vcf) discordance=(RodBinding name= source=UNBOUND) concordance=(RodBinding name= source=UNBOUND) out=org.broadinstitute.gatk.engine.io.stubs.VariantContextWriterStub no_cmdline_in_header=org.broadinstitute.gatk.engine.io.stubs.VariantContextWriterStub sites_only=org.broadinstitute.gatk.engine.io.stubs.VariantContextWriterStub bcf=org.broadinstitute.gatk.engine.io.stubs.VariantContextWriterStub sample_name=[] sample_expressions=null sample_file=null exclude_sample_name=[] exclude_sample_file=[] select_expressions=[] excludeNonVariants=false excludeFiltered=true restrictAllelesTo=ALL keepOriginalAC=false mendelianViolation=false mendelianViolationQualThreshold=0.0 select_random_fraction=0.0 remove_fraction_genotypes=0.0 selectTypeToInclude=[] keepIDs=null fullyDecode=false forceGenotypesDecode=false justRead=false maxIndelSize=2147483647 ALLOW_NONOVERLAPPING_COMMAND_LINE_SAMPLES=false filter_reads_with_N_cigar=false filter_mismatching_base_and_quals=false filter_bases_not_stored=false">
##INFO=<ID=AC,Number=A,Type=Integer,Description="Allele count in genotypes, for each ALT allele, in the same order as listed">
##INFO=<ID=AF,Number=A,Type=Float,Description="Allele Frequency, for each ALT allele, in the same order as listed">
##INFO=<ID=AN,Number=1,Type=Integer,Description="Total number of alleles in called genotypes">
##INFO=<ID=BaseQRankSum,Number=1,Type=Float,Description="Z-score from Wilcoxon rank sum test of Alt Vs. Ref base qualities">
##INFO=<ID=DP,Number=1,Type=Integer,Description="Approximate read depth; some reads may have been filtered">
##INFO=<ID=DS,Number=0,Type=Flag,Description="Were any of the samples downsampled?">
##INFO=<ID=Dels,Number=1,Type=Float,Description="Fraction of Reads Containing Spanning Deletions">
##INFO=<ID=FS,Number=1,Type=Float,Description="Phred-scaled p-value using Fisher's exact test to detect strand bias">
##INFO=<ID=HaplotypeScore,Number=1,Type=Float,Description="Consistency of the site with at most two segregating haplotypes">
##INFO=<ID=InbreedingCoeff,Number=1,Type=Float,Description="Inbreeding coefficient as estimated from the genotype likelihoods per-sample when compared against the Hardy-Weinberg expectation">
##INFO=<ID=MLEAC,Number=A,Type=Integer,Description="Maximum likelihood expectation (MLE) for the allele counts (not necessarily the same as the AC), for each ALT allele, in the same order as listed">
##INFO=<ID=MLEAF,Number=A,Type=Float,Description="Maximum likelihood expectation (MLE) for the allele frequency (not necessarily the same as the AF), for each ALT allele, in the same order as listed">
##INFO=<ID=MQ,Number=1,Type=Float,Description="RMS Mapping Quality">
##INFO=<ID=MQ0,Number=1,Type=Integer,Description="Total Mapping Quality Zero Reads">
##INFO=<ID=MQRankSum,Number=1,Type=Float,Description="Z-score From Wilcoxon rank sum test of Alt vs. Ref read mapping qualities">
##INFO=<ID=QD,Number=1,Type=Float,Description="Variant Confidence/Quality by Depth">
##INFO=<ID=RPA,Number=.,Type=Integer,Description="Number of times tandem repeat unit is repeated, for each allele (including reference)">
##INFO=<ID=RU,Number=1,Type=String,Description="Tandem repeat unit (bases)">
##INFO=<ID=ReadPosRankSum,Number=1,Type=Float,Description="Z-score from Wilcoxon rank sum test of Alt vs. Ref read position bias">
##INFO=<ID=STR,Number=0,Type=Flag,Description="Variant is a short tandem repeat">
##contig=<ID=chrI,length=198855>
##contig=<ID=chrII,length=810456>
##contig=<ID=chrIII,length=316501>
##contig=<ID=chrIV,length=1516959>
##contig=<ID=chrV,length=570663>
##contig=<ID=chrVI,length=270116>
##contig=<ID=chrVII,length=1084724>
##contig=<ID=chrVIII,length=557320>
##contig=<ID=chrIX,length=433988>
##contig=<ID=chrX,length=745688>
##contig=<ID=chrXI,length=666767>
##contig=<ID=chrXII,length=1065113>
##contig=<ID=chrXIII,length=917121>
##contig=<ID=chrXIV,length=784078>
##contig=<ID=chrXV,length=1078147>
##contig=<ID=chrXVI,length=943466>
##contig=<ID=mt,length=85611>
##reference=file:///home/mahajrod/genetics/desaminases/data/LAN210_v0.10m/LAN210_v0.10m.fasta
##source=SelectVariants
#CHROM	POS	ID	REF	ALT	QUAL	FILTER	INFO	FORMAT	N068-LAN210_sub1KanMX-Can-PmCDA1-NA-RUN6-D3
chrI	31179	.	C	T	471.77	PASS	AC=1;AF=0.5;AN=2;BaseQRankSum=1.147;DP=45;Dels=0.0;FS=3.778;HaplotypeScore=0.0;MLEAC=1;MLEAF=0.5;MQ=42.0;MQ0=0;MQRankSum=0.452;QD=10.48;ReadPosRankSum=-1.355	GT:AD:DP:GQ:PL	0/1:27,18:45:99:500,0,921
chrI	31605	.	G	A	865.77	PASS	AC=1;AF=0.5;AN=2;BaseQRankSum=-1.655;DP=75;Dels=0.0;FS=0.972;HaplotypeScore=0.0;MLEAC=1;MLEAF=0.5;MQ=42.0;MQ0=0;MQRankSum=0.133;QD=11.54;ReadPosRankSum=-0.782	GT:AD:DP:GQ:PL	0/1:41,34:75:99:894,0,1161
chrI	48513	.	G	A	629.77	PASS	AC=1;AF=0.5;AN=2;BaseQRankSum=-0.775;DP=39;Dels=0.0;FS=3.108;HaplotypeScore=0.0;MLEAC=1;MLEAF=0.5;MQ=42.0;MQ0=0;MQRankSum=0.183;QD=16.15;ReadPosRankSum=0.38	GT:AD:DP:GQ:PL	0/1:18,21:39:99:658,0,542
chrI	62771	.	G	A	837.77	PASS	AC=1;AF=0.5;AN=2;BaseQRankSum=2.325;DP=53;Dels=0.0;FS=3.955;HaplotypeScore=0.0;MLEAC=1;MLEAF=0.5;MQ=42.0;MQ0=0;MQRankSum=-0.365;QD=15.81;ReadPosRankSum=0.169	GT:AD:DP:GQ:PL	0/1:28,25:53:99:866,0,965
chrI	70068	.	C	T	641.77	PASS	AC=1;AF=0.5;AN=2;BaseQRankSum=-1.349;DP=55;Dels=0.0;FS=0.0;HaplotypeScore=0.0;MLEAC=1;MLEAF=0.5;MQ=42.0;MQ0=0;MQRankSum=-0.301;QD=11.67;ReadPosRankSum=0.163	GT:AD:DP:GQ:PL	0/1:33,22:55:99:670,0,1018
chrI	91606	.	C	T	289.77	PASS	AC=1;AF=0.5;AN=2;BaseQRankSum=-1.164;DP=16;Dels=0.0;FS=0.0;HaplotypeScore=0.0;MLEAC=1;MLEAF=0.5;MQ=42.0;MQ0=0;MQRankSum=0.423;QD=18.11;ReadPosRankSum=0.847	GT:AD:DP:GQ:PL	0/1:7,9:16:99:318,0,247
chrI	92561	.	C	T	275.77	PASS	AC=1;AF=0.5;AN=2;BaseQRankSum=-0.578;DP=18;Dels=0.0;FS=0.0;HaplotypeScore=0.0;MLEAC=1;MLEAF=0.5;MQ=42.0;MQ0=0;MQRankSum=0.489;QD=15.32;ReadPosRankSum=0.489	GT:AD:DP:GQ:PL	0/1:8,10:18:99:304,0,254
chrI	141564	.	C	T	575.77	PASS	AC=1;AF=0.5;AN=2;BaseQRankSum=0.057;DP=32;Dels=0.0;FS=0.0;HaplotypeScore=0.0;MLEAC=1;MLEAF=0.5;MQ=41.94;MQ0=0;MQRankSum=-0.209;QD=17.99;ReadPosRankSum=-1.045	GT:AD:DP:GQ:PL	0/1:14,18:32:99:604,0,415
chrI	142113	.	C	T	829.77	PASS	AC=1;AF=0.5;AN=2;BaseQRankSum=2.012;DP=47;Dels=0.0;FS=1.149;HaplotypeScore=0.0;MLEAC=1;MLEAF=0.5;MQ=41.55;MQ0=1;MQRankSum=0.979;QD=17.65;ReadPosRankSum=-0.011	GT:AD:DP:GQ:PL	0/1:23,24:47:99:858,0,706
chrI	142157	.	C	T	479.77	PASS	AC=1;AF=0.5;AN=2;BaseQRankSum=0.487;DP=42;Dels=0.0;FS=0.0;HaplotypeScore=0.0;MLEAC=1;MLEAF=0.5;MQ=42.0;MQ0=0;MQRankSum=1.332;QD=11.42;ReadPosRankSum=0.948	GT:AD:DP:GQ:PL	0/1:25,17:42:99:508,0,780
chrI	143441	.	C	T	680.77	PASS	AC=1;AF=0.5;AN=2;BaseQRankSum=1.389;DP=38;Dels=0.0;FS=0.0;HaplotypeScore=0.0;MLEAC=1;MLEAF=0.5;MQ=41.57;MQ0=0;MQRankSum=-0.745;QD=17.91;ReadPosRankSum=-0.102	GT:AD:DP:GQ:PL	0/1:18,20:38:99:709,0,590
chrI	172060	.	C	T	626.77	PASS	AC=1;AF=0.5;AN=2;BaseQRankSum=1.533;DP=49;Dels=0.0;FS=10.663;HaplotypeScore=0.0;MLEAC=1;MLEAF=0.5;MQ=42.0;MQ0=0;MQRankSum=0.17;QD=12.79;ReadPosRankSum=-0.19	GT:AD:DP:GQ:PL	0/1:26,23:49:99:655,0,825
chrI	175274	.	C	T	1467.77	PASS	AC=1;AF=0.5;AN=2;BaseQRankSum=1.954;DP=111;Dels=0.0;FS=0.739;HaplotypeScore=0.0;MLEAC=1;MLEAF=0.5;MQ=42.0;MQ0=0;MQRankSum=-0.38;QD=13.22;ReadPosRankSum=-1.254	GT:AD:DP:GQ:PL	0/1:65,46:111:99:1496,0,2027
chrII	21328	.	C	T	647.77	PASS	AC=1;AF=0.5;AN=2;BaseQRankSum=-0.926;DP=49;Dels=0.0;FS=2.492;HaplotypeScore=0.0;MLEAC=1;MLEAF=0.5;MQ=42.0;MQ0=0;MQRankSum=-0.295;QD=13.22;ReadPosRankSum=1.312	GT:AD:DP:GQ:PL	0/1:29,20:49:99:676,0,1038
chrII	41351	.	G	A	1190.77	PASS	AC=1;AF=0.5;AN=2;BaseQRankSum=-0.389;DP=79;Dels=0.0;FS=4.785;HaplotypeScore=0.0;MLEAC=1;MLEAF=0.5;MQ=41.98;MQ0=0;MQRankSum=0.418;QD=15.07;ReadPosRankSum=-1.098	GT:AD:DP:GQ:PL	0/1:43,36:79:99:1219,0,1358
chrII	45589	.	C	T	815.77	PASS	AC=1;AF=0.5;AN=2;BaseQRankSum=-0.098;DP=53;Dels=0.0;FS=10.028;HaplotypeScore=0.0;MLEAC=1;MLEAF=0.5;MQ=41.85;MQ0=0;MQRankSum=0.169;QD=15.39;ReadPosRankSum=-0.222	GT:AD:DP:GQ:PL	0/1:26,27:53:99:844,0,851
chrII	45595	.	C	T	891.77	PASS	AC=1;AF=0.5;AN=2;BaseQRankSum=0.456;DP=53;Dels=0.0;FS=18.125;HaplotypeScore=0.0;MLEAC=1;MLEAF=0.5;MQ=41.85;MQ0=0;MQRankSum=-0.205;QD=16.83;ReadPosRankSum=-1.081	GT:AD:DP:GQ:PL	0/1:24,29:53:99:920,0,844
chrII	49492	.	C	T	634.77	PASS	AC=1;AF=0.5;AN=2;BaseQRankSum=0.047;DP=44;Dels=0.0;FS=1.238;HaplotypeScore=0.0;MLEAC=1;MLEAF=0.5;MQ=41.66;MQ0=0;MQRankSum=1.363;QD=14.43;ReadPosRankSum=0.54	GT:AD:DP:GQ:PL	0/1:23,21:44:99:663,0,802
chrII	80884	.	G	A	500.77	PASS	AC=1;AF=0.5;AN=2;BaseQRankSum=1.644;DP=41;Dels=0.0;FS=2.895;HaplotypeScore=0.0;MLEAC=1;MLEAF=0.5;MQ=42.0;MQ0=0;MQRankSum=-0.441;QD=12.21;ReadPosRankSum=-0.414	GT:AD:DP:GQ:PL	0/1:25,16:41:99:529,0,758
chrII	83356	.	G	A	1297.77	PASS	AC=1;AF=0.5;AN=2;BaseQRankSum=1.859;DP=70;Dels=0.0;FS=0.0;HaplotypeScore=0.0;MLEAC=1;MLEAF=0.5;MQ=41.79;MQ0=0;MQRankSum=-1.824;QD=18.54;ReadPosRankSum=1.965	GT:AD:DP:GQ:PL	0/1:33,37:70:99:1326,0,1079
chrII	85087	.	C	T	1505.77	PASS	AC=1;AF=0.5;AN=2;BaseQRankSum=1.107;DP=88;Dels=0.0;FS=7.006;HaplotypeScore=0.0;MLEAC=1;MLEAF=0.5;MQ=41.98;MQ0=0;MQRankSum=-1.107;QD=17.11;ReadPosRankSum=-0.305	GT:AD:DP:GQ:PL	0/1:42,46:88:99:1534,0,1321
chrII	88044	.	C	T	1290.77	PASS	AC=1;AF=0.5;AN=2;BaseQRankSum=1.721;DP=71;Dels=0.0;FS=2.231;HaplotypeScore=0.0;MLEAC=1;MLEAF=0.5;MQ=42.0;MQ0=0;MQRankSum=-0.155;QD=18.18;ReadPosRankSum=1.548	GT:AD:DP:GQ:PL	0/1:34,37:71:99:1319,0,1134
chrII	89473	.	C	T	1867.77	PASS	AC=1;AF=0.5;AN=2;BaseQRankSum=0.71;DP=106;Dels=0.0;FS=0.0;HaplotypeScore=0.0;MLEAC=1;MLEAF=0.5;MQ=41.6;MQ0=2;MQRankSum=-0.762;QD=17.62;ReadPosRankSum=-0.946	GT:AD:DP:GQ:PL	0/1:48,58:106:99:1896,0,1381
chrII	95595	.	C	T	516.77	PASS	AC=1;AF=0.5;AN=2;BaseQRankSum=-1.096;DP=44;Dels=0.0;FS=1.976;HaplotypeScore=0.9789;MLEAC=1;MLEAF=0.5;MQ=42.0;MQ0=0;MQRankSum=-0.972;QD=11.74;ReadPosRankSum=1.046	GT:AD:DP:GQ:PL	0/1:25,18:44:99:545,0,874
chrII	100364	.	G	A	603.77	PASS	AC=1;AF=0.5;AN=2;BaseQRankSum=0.776;DP=34;Dels=0.0;FS=0.0;HaplotypeScore=0.0;MLEAC=1;MLEAF=0.5;MQ=42.0;MQ0=0;MQRankSum=-0.673;QD=17.76;ReadPosRankSum=-1.363	GT:AD:DP:GQ:PL	0/1:16,18:34:99:632,0,526
chrII	109279	.	C	T	221.77	PASS	AC=1;AF=0.5;AN=2;BaseQRankSum=-0.627;DP=14;Dels=0.0;FS=0.0;HaplotypeScore=0.0;MLEAC=1;MLEAF=0.5;MQ=42.0;MQ0=0;MQRankSum=-0.627;QD=15.84;ReadPosRankSum=-0.965	GT:AD:DP:GQ:PL	0/1:6,8:14:99:250,0,210
chrII	113606	.	G	A	264.77	PASS	AC=1;AF=0.5;AN=2;BaseQRankSum=0.036;DP=21;Dels=0.0;FS=10.942;HaplotypeScore=0.0;MLEAC=1;MLEAF=0.5;MQ=41.32;MQ0=0;MQRankSum=0.888;QD=12.61;ReadPosRankSum=1.173	GT:AD:DP:GQ:PL	0/1:12,9:21:99:293,0,385
chrII	141359	.	C	T	540.77	PASS	AC=1;AF=0.5;AN=2;BaseQRankSum=-1.341;DP=35;Dels=0.0;FS=10.84;HaplotypeScore=0.0;MLEAC=1;MLEAF=0.5;MQ=41.94;MQ0=0;MQRankSum=0.546;QD=15.45;ReadPosRankSum=-0.778	GT:AD:DP:GQ:PL	0/1:16,19:35:99:569,0,520
chrII	157555	.	C	T	1604.77	PASS	AC=1;AF=0.5;AN=2;BaseQRankSum=0.682;DP=95;Dels=0.0;FS=8.158;HaplotypeScore=0.0;MLEAC=1;MLEAF=0.5;MQ=42.0;MQ0=0;MQRankSum=-0.28;QD=16.89;ReadPosRankSum=0.429	GT:AD:DP:GQ:PL	0/1:45,50:95:99:1633,0,1425
chrII	162699	.	G	A	1648.77	PASS	AC=1;AF=0.5;AN=2;BaseQRankSum=-0.772;DP=97;Dels=0.0;FS=1.857;HaplotypeScore=0.0;MLEAC=1;MLEAF=0.5;MQ=42.0;MQ0=0;MQRankSum=-0.467;QD=17.0;ReadPosRankSum=0.467	GT:AD:DP:GQ:PL	0/1:44,53:97:99:1677,0,1440
chrII	164469	.	G	A	1948.77	PASS	AC=1;AF=0.5;AN=2;BaseQRankSum=0.233;DP=111;Dels=0.0;FS=0.0;HaplotypeScore=1.5774;MLEAC=1;MLEAF=0.5;MQ=41.87;MQ0=0;MQRankSum=-0.835;QD=17.56;ReadPosRankSum=1.497	GT:AD:DP:GQ:PL	0/1:53,58:111:99:1977,0,1718
chrII	164854	.	C	T	2416.77	PASS	AC=1;AF=0.5;AN=2;BaseQRankSum=-0.166;DP=116;Dels=0.0;FS=3.526;HaplotypeScore=3.359;MLEAC=1;MLEAF=0.5;MQ=41.88;MQ0=0;MQRankSum=-0.006;QD=20.83;ReadPosRankSum=-0.2	GT:AD:DP:GQ:PL	0/1:43,73:116:99:2445,0,1383
chrII	172445	.	C	T	771.77	PASS	AC=1;AF=0.5;AN=2;BaseQRankSum=0.154;DP=46;Dels=0.0;FS=9.822;HaplotypeScore=0.0;MLEAC=1;MLEAF=0.5;MQ=42.0;MQ0=0;MQRankSum=1.23;QD=16.78;ReadPosRankSum=2.548	GT:AD:DP:GQ:PL	0/1:23,23:46:99:800,0,770
chrII	206460	.	C	T	722.77	PASS	AC=1;AF=0.5;AN=2;BaseQRankSum=1.081;DP=59;Dels=0.0;FS=7.16;HaplotypeScore=0.0;MLEAC=1;MLEAF=0.5;MQ=42.0;MQ0=0;MQRankSum=0.084;QD=12.25;ReadPosRankSum=-0.483	GT:AD:DP:GQ:PL	0/1:34,25:59:99:751,0,1140
chrII	227614	.	C	T	260.77	PASS	AC=1;AF=0.5;AN=2;BaseQRankSum=-1.109;DP=14;Dels=0.0;FS=0.0;HaplotypeScore=0.0;MLEAC=1;MLEAF=0.5;MQ=42.0;MQ0=0;MQRankSum=1.109;QD=18.63;ReadPosRankSum=0.715	GT:AD:DP:GQ:PL	0/1:6,8:14:99:289,0,211
chrII	235882	.	C	T	274.9	PASS	AC=1;AF=0.5;AN=2;BaseQRankSum=-0.751;DP=9;Dels=0.0;FS=0.0;HaplotypeScore=0.0;MLEAC=1;MLEAF=0.5;MQ=42.0;MQ0=0;MQRankSum=-0.751;QD=30.54;ReadPosRankSum=0.751	GT:AD:DP:GQ:PL	0/1:1,8:9:15:303,0,15
chrII	255784	.	C	T	489.77	PASS	AC=1;AF=0.5;AN=2;BaseQRankSum=-0.494;DP=31;Dels=0.0;FS=9.454;HaplotypeScore=0.0;MLEAC=1;MLEAF=0.5;MQ=42.0;MQ0=0;MQRankSum=-0.929;QD=15.8;ReadPosRankSum=0.376	GT:AD:DP:GQ:PL	0/1:15,16:31:99:518,0,519
chrII	269627	.	C	T	1580.77	PASS	AC=1;AF=0.5;AN=2;BaseQRankSum=-0.013;DP=87;Dels=0.0;FS=2.09;HaplotypeScore=0.0;MLEAC=1;MLEAF=0.5;MQ=41.83;MQ0=0;MQRankSum=1.865;QD=18.17;ReadPosRankSum=-1.626	GT:AD:DP:GQ:PL	0/1:39,48:87:99:1609,0,1296
chrII	278381	.	C	T	2392.77	PASS	AC=1;AF=0.5;AN=2;BaseQRankSum=-1.69;DP=154;Dels=0.0;FS=0.0;HaplotypeScore=0.734;MLEAC=1;MLEAF=0.5;MQ=41.65;MQ0=0;MQRankSum=0.821;QD=15.54;ReadPosRankSum=-1.028	GT:AD:DP:GQ:PL	0/1:73,81:154:99:2421,0,2211
chrII	278392	.	G	A	5441.77	PASS	AC=2;AF=1.0;AN=2;DP=144;Dels=0.0;FS=0.0;HaplotypeScore=0.0;MLEAC=2;MLEAF=1.0;MQ=41.63;MQ0=0;QD=30.29	GT:AD:DP:GQ:PL	1/1:0,144:144:99:5470,394,0
chrII	278428	.	G	A	1357.77	PASS	AC=1;AF=0.5;AN=2;BaseQRankSum=-1.809;DP=105;Dels=0.0;FS=0.98;HaplotypeScore=0.0;MLEAC=1;MLEAF=0.5;MQ=41.76;MQ0=0;MQRankSum=0.51;QD=12.93;ReadPosRankSum=-2.413	GT:AD:DP:GQ:PL	0/1:61,44:105:99:1386,0,2135
chrII	278967	.	C	T	890.77	PASS	AC=1;AF=0.5;AN=2;BaseQRankSum=1.046;DP=66;Dels=0.0;FS=0.0;HaplotypeScore=1.9866;MLEAC=1;MLEAF=0.5;MQ=41.75;MQ0=0;MQRankSum=-1.434;QD=13.5;ReadPosRankSum=0.904	GT:AD:DP:GQ:PL	0/1:37,29:66:99:919,0,1251
chrII	287093	.	C	T	827.77	PASS	AC=1;AF=0.5;AN=2;BaseQRankSum=0.01;DP=49;Dels=0.0;FS=1.087;HaplotypeScore=0.0;MLEAC=1;MLEAF=0.5;MQ=42.0;MQ0=0;MQRankSum=0.734;QD=16.89;ReadPosRankSum=-0.553	GT:AD:DP:GQ:PL	0/1:22,27:49:99:856,0,718
chrII	291988	.	C	T	213.77	PASS	AC=1;AF=0.5;AN=2;BaseQRankSum=1.369;DP=13;Dels=0.0;FS=2.522;HaplotypeScore=0.0;MLEAC=1;MLEAF=0.5;MQ=42.0;MQ0=0;MQRankSum=0.377;QD=16.44;ReadPosRankSum=-0.66	GT:AD:DP:GQ:PL	0/1:6,7:13:99:242,0,200
chrII	298202	.	G	A	235.77	PASS	AC=1;AF=0.5;AN=2;BaseQRankSum=-0.198;DP=25;Dels=0.0;FS=0.0;HaplotypeScore=0.0;MLEAC=1;MLEAF=0.5;MQ=42.0;MQ0=0;MQRankSum=-0.368;QD=9.43;ReadPosRankSum=-0.142	GT:AD:DP:GQ:PL	0/1:16,9:25:99:264,0,508
chrII	300124	.	C	T	105.77	PASS	AC=1;AF=0.5;AN=2;BaseQRankSum=0.831;DP=12;Dels=0.0;FS=2.533;HaplotypeScore=0.0;MLEAC=1;MLEAF=0.5;MQ=42.0;MQ0=0;MQRankSum=-0.244;QD=8.81;ReadPosRankSum=0.689	GT:AD:DP:GQ:PL	0/1:7,5:12:99:134,0,241
chrII	318223	.	C	T	295.77	PASS	AC=1;AF=0.5;AN=2;BaseQRankSum=-1.653;DP=15;Dels=0.0;FS=0.0;HaplotypeScore=0.0;MLEAC=1;MLEAF=0.5;MQ=42.0;MQ0=0;MQRankSum=-0.184;QD=19.72;ReadPosRankSum=-1.408	GT:AD:DP:GQ:PL	0/1:5,10:15:99:324,0,165
chrII	324039	.	G	A	224.77	PASS	AC=1;AF=0.5;AN=2;BaseQRankSum=1.276;DP=14;Dels=0.0;FS=2.276;HaplotypeScore=0.0;MLEAC=1;MLEAF=0.5;MQ=42.0;MQ0=0;MQRankSum=1.792;QD=16.05;ReadPosRankSum=-0.78	GT:AD:DP:GQ:PL	0/1:7,7:14:99:253,0,246
chrII	366004	.	C	T	207.77	PASS	AC=1;AF=0.5;AN=2;BaseQRankSum=-1.056;DP=19;Dels=0.0;FS=8.903;HaplotypeScore=0.0;MLEAC=1;MLEAF=0.5;MQ=42.0;MQ0=0;MQRankSum=0.127;QD=10.94;ReadPosRankSum=-0.38	GT:AD:DP:GQ:PL	0/1:12,7:19:99:236,0,409
chrII	375732	.	G	A	1696.77	PASS	AC=2;AF=1.0;AN=2;DP=46;Dels=0.0;FS=0.0;HaplotypeScore=0.0;MLEAC=2;MLEAF=1.0;MQ=41.92;MQ0=0;QD=30.45	GT:AD:DP:GQ:PL	1/1:0,46:46:99:1725,126,0
chrII	375785	.	C	T	412.77	PASS	AC=1;AF=0.5;AN=2;BaseQRankSum=1.105;DP=38;Dels=0.0;FS=0.0;HaplotypeScore=0.9997;MLEAC=1;MLEAF=0.5;MQ=41.9;MQ0=0;MQRankSum=0.269;QD=10.86;ReadPosRankSum=0.149	GT:AD:DP:GQ:PL	0/1:23,15:38:99:441,0,832
chrII	386117	.	G	A	277.77	PASS	AC=1;AF=0.5;AN=2;BaseQRankSum=1.643;DP=23;Dels=0.0;FS=0.0;HaplotypeScore=0.0;MLEAC=1;MLEAF=0.5;MQ=42.0;MQ0=0;MQRankSum=0.155;QD=12.08;ReadPosRankSum=1.767	GT:AD:DP:GQ:PL	0/1:13,10:23:99:306,0,405
chrII	391334	.	C	T	612.77	PASS	AC=1;AF=0.5;AN=2;BaseQRankSum=-0.297;DP=51;Dels=0.0;FS=0.0;HaplotypeScore=0.0;MLEAC=1;MLEAF=0.5;MQ=42.0;MQ0=0;MQRankSum=0.048;QD=12.02;ReadPosRankSum=0.603	GT:AD:DP:GQ:PL	0/1:30,21:51:99:641,0,1012
chrII	391692	.	C	T	774.77	PASS	AC=1;AF=0.5;AN=2;BaseQRankSum=-0.22;DP=52;Dels=0.0;FS=0.0;HaplotypeScore=0.0;MLEAC=1;MLEAF=0.5;MQ=42.0;MQ0=0;MQRankSum=-0.128;QD=14.9;ReadPosRankSum=0.494	GT:AD:DP:GQ:PL	0/1:25,27:52:99:803,0,805
chrII	392856	.	C	T	582.77	PASS	AC=1;AF=0.5;AN=2;BaseQRankSum=-2.277;DP=33;Dels=0.0;FS=3.261;HaplotypeScore=0.0;MLEAC=1;MLEAF=0.5;MQ=40.49;MQ0=0;MQRankSum=0.018;QD=17.66;ReadPosRankSum=1.22	GT:AD:DP:GQ:PL	0/1:14,19:33:99:611,0,430
chrII	393444	.	G	A	759.77	PASS	AC=1;AF=0.5;AN=2;BaseQRankSum=-0.092;DP=41;Dels=0.0;FS=6.989;HaplotypeScore=0.7887;MLEAC=1;MLEAF=0.5;MQ=42.0;MQ0=0;MQRankSum=0.484;QD=18.53;ReadPosRankSum=-1.556	GT:AD:DP:GQ:PL	0/1:19,22:41:99:788,0,610
chrII	405430	.	C	T	263.77	PASS	AC=1;AF=0.5;AN=2;BaseQRankSum=-0.766;DP=15;Dels=0.0;FS=0.0;HaplotypeScore=0.0;MLEAC=1;MLEAF=0.5;MQ=41.87;MQ0=0;MQRankSum=1.237;QD=17.58;ReadPosRankSum=-0.766	GT:AD:DP:GQ:PL	0/1:6,9:15:99:292,0,205
chrII	424827	.	C	T	379.77	PASS	AC=1;AF=0.5;AN=2;BaseQRankSum=0.906;DP=18;Dels=0.0;FS=0.0;HaplotypeScore=0.0;MLEAC=1;MLEAF=0.5;MQ=42.0;MQ0=0;MQRankSum=-0.543;QD=21.1;ReadPosRankSum=0.453	GT:AD:DP:GQ:PL	0/1:7,11:18:99:408,0,233
chrII	427315	.	C	T	386.77	PASS	AC=1;AF=0.5;AN=2;BaseQRankSum=0.318;DP=24;Dels=0.0;FS=0.0;HaplotypeScore=0.0;MLEAC=1;MLEAF=0.5;MQ=42.0;MQ0=0;MQRankSum=-0.318;QD=16.12;ReadPosRankSum=-0.491	GT:AD:DP:GQ:PL	0/1:12,12:24:99:415,0,376
chrII	438972	.	G	A	216.77	PASS	AC=1;AF=0.5;AN=2;BaseQRankSum=0.537;DP=17;Dels=0.0;FS=5.167;HaplotypeScore=0.0;MLEAC=1;MLEAF=0.5;MQ=42.0;MQ0=0;MQRankSum=-0.342;QD=12.75;ReadPosRankSum=-0.83	GT:AD:DP:GQ:PL	0/1:10,7:17:99:245,0,271
chrII	450508	.	C	T	611.77	PASS	AC=1;AF=0.5;AN=2;BaseQRankSum=-1.036;DP=46;Dels=0.0;FS=11.684;HaplotypeScore=0.0;MLEAC=1;MLEAF=0.5;MQ=42.0;MQ0=0;MQRankSum=-0.221;QD=13.3;ReadPosRankSum=-0.838	GT:AD:DP:GQ:PL	0/1:25,21:46:99:640,0,856
chrII	452606	.	C	T	771.77	PASS	AC=1;AF=0.5;AN=2;BaseQRankSum=0.126;DP=50;Dels=0.0;FS=0.0;HaplotypeScore=0.0;MLEAC=1;MLEAF=0.5;MQ=42.0;MQ0=0;MQRankSum=-0.301;QD=15.44;ReadPosRankSum=0.32	GT:AD:DP:GQ:PL	0/1:26,24:50:99:800,0,891
chrII	461082	.	C	T	660.77	PASS	AC=1;AF=0.5;AN=2;BaseQRankSum=2.201;DP=52;Dels=0.0;FS=1.044;HaplotypeScore=0.0;MLEAC=1;MLEAF=0.5;MQ=42.0;MQ0=0;MQRankSum=-1.231;QD=12.71;ReadPosRankSum=-1.007	GT:AD:DP:GQ:PL	0/1:31,21:52:99:689,0,1020
chrII	471286	.	G	A	2505.77	PASS	AC=1;AF=0.5;AN=2;BaseQRankSum=-0.205;DP=157;Dels=0.0;FS=5.638;HaplotypeScore=0.9789;MLEAC=1;MLEAF=0.5;MQ=41.61;MQ0=0;MQRankSum=0.465;QD=15.96;ReadPosRankSum=-0.297	GT:AD:DP:GQ:PL	0/1:77,80:157:99:2534,0,2394
chrII	471608	.	C	T	2738.77	PASS	AC=1;AF=0.5;AN=2;BaseQRankSum=-1.214;DP=158;Dels=0.0;FS=4.702;HaplotypeScore=0.0;MLEAC=1;MLEAF=0.5;MQ=42.0;MQ0=0;MQRankSum=-1.211;QD=17.33;ReadPosRankSum=0.869	GT:AD:DP:GQ:PL	0/1:74,84:158:99:2767,0,2477
chrII	477616	.	C	T	745.77	PASS	AC=1;AF=0.5;AN=2;BaseQRankSum=1.665;DP=55;Dels=0.02;FS=5.623;HaplotypeScore=2.9657;MLEAC=1;MLEAF=0.5;MQ=42.0;MQ0=0;MQRankSum=0.312;QD=13.56;ReadPosRankSum=-0.104	GT:AD:DP:GQ:PL	0/1:29,25:54:99:774,0,954
chrII	483504	.	C	T	565.77	PASS	AC=1;AF=0.5;AN=2;BaseQRankSum=1.512;DP=53;Dels=0.0;FS=6.295;HaplotypeScore=0.0;MLEAC=1;MLEAF=0.5;MQ=42.0;MQ0=0;MQRankSum=-0.066;QD=10.67;ReadPosRankSum=0.141	GT:AD:DP:GQ:PL	0/1:35,18:53:99:594,0,1193
chrII	490527	.	C	T	3409.77	PASS	AC=1;AF=0.5;AN=2;BaseQRankSum=1.21;DP=178;Dels=0.0;FS=0.809;HaplotypeScore=0.0;MLEAC=1;MLEAF=0.5;MQ=42.0;MQ0=0;MQRankSum=0.01;QD=19.16;ReadPosRankSum=0.616	GT:AD:DP:GQ:PL	0/1:76,102:178:99:3438,0,2409
chrII	544855	.	G	A	177.77	PASS	AC=1;AF=0.5;AN=2;BaseQRankSum=0.135;DP=12;Dels=0.0;FS=6.892;HaplotypeScore=0.0;MLEAC=1;MLEAF=0.5;MQ=42.0;MQ0=0;MQRankSum=0.38;QD=14.81;ReadPosRankSum=0.831	GT:AD:DP:GQ:PL	0/1:5,7:12:99:206,0,177
chrII	547564	.	G	A	299.77	PASS	AC=1;AF=0.5;AN=2;BaseQRankSum=0.212;DP=14;Dels=0.0;FS=0.0;HaplotypeScore=0.0;MLEAC=1;MLEAF=0.5;MQ=42.0;MQ0=0;MQRankSum=-0.071;QD=21.41;ReadPosRankSum=-1.768	GT:AD:DP:GQ:PL	0/1:4,10:14:99:328,0,119
chrII	555465	.	G	A	192.77	PASS	AC=1;AF=0.5;AN=2;BaseQRankSum=-0.049;DP=17;Dels=0.0;FS=8.729;HaplotypeScore=0.0;MLEAC=1;MLEAF=0.5;MQ=41.04;MQ0=0;MQRankSum=0.439;QD=11.34;ReadPosRankSum=-1.513	GT:AD:DP:GQ:PL	0/1:10,7:17:99:221,0,324
chrII	562001	.	G	A	262.77	PASS	AC=1;AF=0.5;AN=2;BaseQRankSum=-0.439;DP=17;Dels=0.0;FS=2.197;HaplotypeScore=0.0;MLEAC=1;MLEAF=0.5;MQ=42.0;MQ0=0;MQRankSum=0.244;QD=15.46;ReadPosRankSum=-1.61	GT:AD:DP:GQ:PL	0/1:7,10:17:99:291,0,239
chrII	592859	.	C	T	130.77	PASS	AC=1;AF=0.5;AN=2;BaseQRankSum=-1.164;DP=16;Dels=0.0;FS=6.368;HaplotypeScore=0.0;MLEAC=1;MLEAF=0.5;MQ=40.67;MQ0=1;MQRankSum=-0.429;QD=8.17;ReadPosRankSum=-0.061	GT:AD:DP:GQ:PL	0/1:11,5:16:99:159,0,332
chrII	598599	.	C	T	183.77	PASS	AC=1;AF=0.5;AN=2;BaseQRankSum=0.462;DP=26;Dels=0.0;FS=1.77;HaplotypeScore=0.0;MLEAC=1;MLEAF=0.5;MQ=42.0;MQ0=0;MQRankSum=-1.676;QD=7.07;ReadPosRankSum=0.52	GT:AD:DP:GQ:PL	0/1:19,7:26:99:212,0,662
chrII	599891	.	G	A	516.77	PASS	AC=1;AF=0.5;AN=2;BaseQRankSum=-0.296;DP=31;Dels=0.0;FS=8.08;HaplotypeScore=0.0;MLEAC=1;MLEAF=0.5;MQ=42.0;MQ0=0;MQRankSum=-0.217;QD=16.67;ReadPosRankSum=0.376	GT:AD:DP:GQ:PL	0/1:15,16:31:99:545,0,513
chrII	605686	.	C	T	660.77	PASS	AC=1;AF=0.5;AN=2;BaseQRankSum=1.447;DP=40;Dels=0.0;FS=0.0;HaplotypeScore=1.933;MLEAC=1;MLEAF=0.5;MQ=41.47;MQ0=1;MQRankSum=0.267;QD=16.52;ReadPosRankSum=0.492	GT:AD:DP:GQ:PL	0/1:20,20:40:99:689,0,592
chrII	614230	.	C	T	644.77	PASS	AC=1;AF=0.5;AN=2;BaseQRankSum=-0.864;DP=39;Dels=0.0;FS=1.307;HaplotypeScore=0.0;MLEAC=1;MLEAF=0.5;MQ=41.64;MQ0=0;MQRankSum=0.467;QD=16.53;ReadPosRankSum=1.26	GT:AD:DP:GQ:PL	0/1:17,22:39:99:673,0,578
chrII	614412	.	G	A	525.77	PASS	AC=1;AF=0.5;AN=2;BaseQRankSum=-0.054;DP=33;Dels=0.0;FS=7.791;HaplotypeScore=0.0;MLEAC=1;MLEAF=0.5;MQ=42.0;MQ0=0;MQRankSum=0.126;QD=15.93;ReadPosRankSum=1.027	GT:AD:DP:GQ:PL	0/1:17,16:33:99:554,0,584
chrII	628736	.	C	T	127.77	PASS	AC=1;AF=0.5;AN=2;BaseQRankSum=1.845;DP=17;Dels=0.0;FS=0.0;HaplotypeScore=0.0;MLEAC=1;MLEAF=0.5;MQ=42.0;MQ0=0;MQRankSum=-1.001;QD=7.52;ReadPosRankSum=-1.528	GT:AD:DP:GQ:PL	0/1:12,5:17:99:156,0,422
chrII	662571	.	C	T	649.77	PASS	AC=1;AF=0.5;AN=2;BaseQRankSum=1.251;DP=43;Dels=0.0;FS=10.394;HaplotypeScore=0.0;MLEAC=1;MLEAF=0.5;MQ=42.0;MQ0=0;MQRankSum=-0.717;QD=15.11;ReadPosRankSum=0.935	GT:AD:DP:GQ:PL	0/1:22,21:43:99:678,0,703
chrII	666176	.	C	T	151.77	PASS	AC=1;AF=0.5;AN=2;BaseQRankSum=-1.866;DP=48;Dels=0.0;FS=55.268;HaplotypeScore=0.0;MLEAC=1;MLEAF=0.5;MQ=42.0;MQ0=0;MQRankSum=-1.51;QD=3.16;ReadPosRankSum=1.46	GT:AD:DP:GQ:PL	0/1:38,10:48:99:180,0,1341
chrII	681918	.	C	T	491.77	PASS	AC=1;AF=0.5;AN=2;BaseQRankSum=0.814;DP=40;Dels=0.0;FS=2.843;HaplotypeScore=0.0;MLEAC=1;MLEAF=0.5;MQ=41.95;MQ0=0;MQRankSum=0.594;QD=12.29;ReadPosRankSum=1.808	GT:AD:DP:GQ:PL	0/1:24,16:40:99:520,0,732
chrII	681920	.	G	A	1412.77	PASS	AC=2;AF=1.0;AN=2;DP=39;Dels=0.0;FS=0.0;HaplotypeScore=0.0;MLEAC=2;MLEAF=1.0;MQ=41.95;MQ0=0;QD=28.02	GT:AD:DP:GQ:PL	1/1:0,39:39:99:1441,108,0
chrII	681938	.	C	T	371.77	PASS	AC=1;AF=0.5;AN=2;BaseQRankSum=-1.496;DP=25;Dels=0.0;FS=10.139;HaplotypeScore=0.0;MLEAC=1;MLEAF=0.5;MQ=41.92;MQ0=0;MQRankSum=1.115;QD=14.87;ReadPosRankSum=-0.843	GT:AD:DP:GQ:PL	0/1:13,12:25:99:400,0,425
chrII	697505	.	C	T	546.77	PASS	AC=1;AF=0.5;AN=2;BaseQRankSum=-0.761;DP=36;Dels=0.0;FS=7.396;HaplotypeScore=0.0;MLEAC=1;MLEAF=0.5;MQ=41.95;MQ0=0;MQRankSum=-1.743;QD=15.19;ReadPosRankSum=-0.634	GT:AD:DP:GQ:PL	0/1:19,17:36:99:575,0,658
chrII	721336	.	C	T	210.77	PASS	AC=1;AF=0.5;AN=2;BaseQRankSum=0.049;DP=17;Dels=0.0;FS=0.0;HaplotypeScore=2.9841;MLEAC=1;MLEAF=0.5;MQ=41.16;MQ0=0;MQRankSum=-0.732;QD=12.4;ReadPosRankSum=1.415	GT:AD:DP:GQ:PL	0/1:10,7:17:99:239,0,339
chrII	739657	.	C	T	116.77	PASS	AC=1;AF=0.5;AN=2;BaseQRankSum=0.876;DP=9;Dels=0.0;FS=3.522;HaplotypeScore=0.0;MLEAC=1;MLEAF=0.5;MQ=42.0;MQ0=0;MQRankSum=-1.652;QD=12.97;ReadPosRankSum=1.652	GT:AD:DP:GQ:PL	0/1:5,4:9:99:145,0,144
chrII	751193	.	G	A	148.77	PASS	AC=1;AF=0.5;AN=2;BaseQRankSum=0.729;DP=9;Dels=0.0;FS=0.0;HaplotypeScore=0.0;MLEAC=1;MLEAF=0.5;MQ=42.0;MQ0=0;MQRankSum=0.361;QD=16.53;ReadPosRankSum=-2.219	GT:AD:DP:GQ:PL	0/1:4,5:9:99:177,0,116
chrII	757201	.	G	A	100.77	PASS	AC=1;AF=0.5;AN=2;BaseQRankSum=-1.447;DP=10;Dels=0.0;FS=7.202;HaplotypeScore=0.0;MLEAC=1;MLEAF=0.5;MQ=42.0;MQ0=0;MQRankSum=-1.568;QD=10.08;ReadPosRankSum=0.741	GT:AD:DP:GQ:PL	0/1:6,4:10:99:129,0,223
chrII	788715	.	G	A	242.77	PASS	AC=1;AF=0.5;AN=2;BaseQRankSum=-0.922;DP=16;Dels=0.0;FS=2.363;HaplotypeScore=0.0;MLEAC=1;MLEAF=0.5;MQ=42.0;MQ0=0;MQRankSum=0.054;QD=15.17;ReadPosRankSum=-1.79	GT:AD:DP:GQ:PL	0/1:6,10:16:99:271,0,187
chrII	789508	.	C	T	320.77	PASS	AC=1;AF=0.5;AN=2;BaseQRankSum=-0.34;DP=20;Dels=0.0;FS=0.0;HaplotypeScore=0.0;MLEAC=1;MLEAF=0.5;MQ=42.0;MQ0=0;MQRankSum=-0.567;QD=16.04;ReadPosRankSum=0.794	GT:AD:DP:GQ:PL	0/1:10,10:20:99:349,0,315
chrII	800483	.	C	T	804.77	PASS	AC=1;AF=0.5;AN=2;BaseQRankSum=0.521;DP=44;Dels=0.0;FS=0.0;HaplotypeScore=0.0;MLEAC=1;MLEAF=0.5;MQ=42.0;MQ0=0;MQRankSum=0.616;QD=18.29;ReadPosRankSum=0.332	GT:AD:DP:GQ:PL	0/1:19,25:44:99:833,0,624
chrIII	15219	.	G	A	687.77	PASS	AC=1;AF=0.5;AN=2;BaseQRankSum=0.061;DP=32;Dels=0.0;FS=0.0;HaplotypeScore=0.0;MLEAC=1;MLEAF=0.5;MQ=41.88;MQ0=0;MQRankSum=1.037;QD=21.49;ReadPosRankSum=-0.752	GT:AD:DP:GQ:PL	0/1:10,22:32:99:716,0,329
chrIII	15546	.	G	A	667.77	PASS	AC=1;AF=0.5;AN=2;BaseQRankSum=1.277;DP=31;Dels=0.0;FS=1.451;HaplotypeScore=0.0;MLEAC=1;MLEAF=0.5;MQ=42.0;MQ0=0;MQRankSum=0.142;QD=21.54;ReadPosRankSum=-0.791	GT:AD:DP:GQ:PL	0/1:12,19:31:99:696,0,334
chrIII	15645	.	G	A	385.77	PASS	AC=1;AF=0.5;AN=2;BaseQRankSum=2.524;DP=33;Dels=0.0;FS=0.0;HaplotypeScore=0.0;MLEAC=1;MLEAF=0.5;MQ=42.0;MQ0=0;MQRankSum=0.792;QD=11.69;ReadPosRankSum=1.124	GT:AD:DP:GQ:PL	0/1:20,13:33:99:414,0,602
chrIII	22284	.	G	A	239.77	PASS	AC=1;AF=0.5;AN=2;BaseQRankSum=1.702;DP=21;Dels=0.0;FS=17.458;HaplotypeScore=0.0;MLEAC=1;MLEAF=0.5;MQ=42.0;MQ0=0;MQRankSum=-0.978;QD=11.42;ReadPosRankSum=0.833	GT:AD:DP:GQ:PL	0/1:13,8:21:99:268,0,426
chrIII	35128	.	G	A	201.77	PASS	AC=1;AF=0.5;AN=2;BaseQRankSum=1.082;DP=21;Dels=0.0;FS=0.0;HaplotypeScore=0.0;MLEAC=1;MLEAF=0.5;MQ=42.0;MQ0=0;MQRankSum=-0.336;QD=9.61;ReadPosRankSum=0.112	GT:AD:DP:GQ:PL	0/1:14,7:21:99:230,0,473
chrIII	50101	.	C	T	1176.77	PASS	AC=1;AF=0.5;AN=2;BaseQRankSum=1.207;DP=77;Dels=0.0;FS=0.0;HaplotypeScore=0.0;MLEAC=1;MLEAF=0.5;MQ=41.97;MQ0=0;MQRankSum=0.423;QD=15.28;ReadPosRankSum=0.657	GT:AD:DP:GQ:PL	0/1:38,39:77:99:1205,0,1127
chrIII	63611	.	G	A	1279.77	PASS	AC=1;AF=0.5;AN=2;BaseQRankSum=-0.929;DP=50;Dels=0.0;FS=1.265;HaplotypeScore=0.0;MLEAC=1;MLEAF=0.5;MQ=41.7;MQ0=0;MQRankSum=-0.332;QD=25.6;ReadPosRankSum=0.686	GT:AD:DP:GQ:PL	0/1:13,37:50:99:1308,0,386
chrIII	68423	.	G	A	546.77	PASS	AC=1;AF=0.5;AN=2;BaseQRankSum=1.126;DP=38;Dels=0.0;FS=4.846;HaplotypeScore=0.0;MLEAC=1;MLEAF=0.5;MQ=42.0;MQ0=0;MQRankSum=0.278;QD=14.39;ReadPosRankSum=0.979	GT:AD:DP:GQ:PL	0/1:20,18:38:99:575,0,693
chrIII	68754	.	G	A	495.77	PASS	AC=1;AF=0.5;AN=2;BaseQRankSum=-0.952;DP=29;Dels=0.0;FS=0.0;HaplotypeScore=0.0;MLEAC=1;MLEAF=0.5;MQ=42.0;MQ0=0;MQRankSum=-0.421;QD=17.1;ReadPosRankSum=0.066	GT:AD:DP:GQ:PL	0/1:12,17:29:99:524,0,381
chrIII	73235	.	G	A	503.77	PASS	AC=1;AF=0.5;AN=2;BaseQRankSum=-0.52;DP=30;Dels=0.0;FS=1.584;HaplotypeScore=0.0;MLEAC=1;MLEAF=0.5;MQ=42.0;MQ0=0;MQRankSum=0.021;QD=16.79;ReadPosRankSum=0.811	GT:AD:DP:GQ:PL	0/1:14,16:30:99:532,0,444
chrIII	73408	.	G	A	480.77	PASS	AC=1;AF=0.5;AN=2;BaseQRankSum=-0.649;DP=40;Dels=0.0;FS=3.009;HaplotypeScore=0.0;MLEAC=1;MLEAF=0.5;MQ=42.0;MQ0=0;MQRankSum=-1.008;QD=12.02;ReadPosRankSum=-1.725	GT:AD:DP:GQ:PL	0/1:24,16:40:99:509,0,736
chrIII	92557	.	G	A	230.77	PASS	AC=1;AF=0.5;AN=2;BaseQRankSum=0.212;DP=16;Dels=0.0;FS=1.822;HaplotypeScore=0.0;MLEAC=1;MLEAF=0.5;MQ=42.0;MQ0=0;MQRankSum=0.106;QD=14.42;ReadPosRankSum=-0.318	GT:AD:DP:GQ:PL	0/1:7,9:16:99:259,0,214
chrIII	105731	.	C	T	440.77	PASS	AC=1;AF=0.5;AN=2;BaseQRankSum=-0.179;DP=40;Dels=0.0;FS=4.786;HaplotypeScore=0.0;MLEAC=1;MLEAF=0.5;MQ=42.0;MQ0=0;MQRankSum=-0.235;QD=11.02;ReadPosRankSum=-1.256	GT:AD:DP:GQ:PL	0/1:24,16:40:99:469,0,826
chrIII	114641	.	G	A	213.77	PASS	AC=1;AF=0.5;AN=2;BaseQRankSum=1.359;DP=18;Dels=0.0;FS=0.0;HaplotypeScore=0.0;MLEAC=1;MLEAF=0.5;MQ=42.0;MQ0=0;MQRankSum=-0.091;QD=11.88;ReadPosRankSum=0.634	GT:AD:DP:GQ:PL	0/1:11,7:18:99:242,0,367
chrIII	121390	.	C	T	404.77	PASS	AC=1;AF=0.5;AN=2;BaseQRankSum=2.077;DP=22;Dels=0.0;FS=1.603;HaplotypeScore=0.0;MLEAC=1;MLEAF=0.5;MQ=42.0;MQ0=0;MQRankSum=-0.231;QD=18.4;ReadPosRankSum=-0.429	GT:AD:DP:GQ:PL	0/1:10,12:22:99:433,0,336
chrIII	125017	.	G	A	395.77	PASS	AC=1;AF=0.5;AN=2;BaseQRankSum=-0.958;DP=25;Dels=0.0;FS=1.58;HaplotypeScore=0.0;MLEAC=1;MLEAF=0.5;MQ=42.0;MQ0=0;MQRankSum=0.246;QD=15.83;ReadPosRankSum=-1.013	GT:AD:DP:GQ:PL	0/1:11,14:25:99:424,0,376
chrIII	126516	.	G	A	581.77	PASS	AC=1;AF=0.5;AN=2;BaseQRankSum=1.599;DP=28;Dels=0.0;FS=1.542;HaplotypeScore=0.0;MLEAC=1;MLEAF=0.5;MQ=42.0;MQ0=0;MQRankSum=-1.176;QD=20.78;ReadPosRankSum=0.094	GT:AD:DP:GQ:PL	0/1:11,17:28:99:610,0,321
chrIII	129872	.	G	A	397.77	PASS	AC=1;AF=0.5;AN=2;BaseQRankSum=-0.182;DP=35;Dels=0.0;FS=0.0;HaplotypeScore=0.0;MLEAC=1;MLEAF=0.5;MQ=41.94;MQ0=0;MQRankSum=-1.209;QD=11.36;ReadPosRankSum=0.745	GT:AD:DP:GQ:PL	0/1:19,16:35:99:426,0,618
chrIII	137655	.	G	A	222.77	PASS	AC=1;AF=0.5;AN=2;BaseQRankSum=0.0;DP=12;Dels=0.0;FS=0.0;HaplotypeScore=0.0;MLEAC=1;MLEAF=0.5;MQ=42.0;MQ0=0;MQRankSum=0.289;QD=18.56;ReadPosRankSum=0.0	GT:AD:DP:GQ:PL	0/1:4,8:12:99:251,0,126
chrIII	142244	.	G	A	145.77	PASS	AC=1;AF=0.5;AN=2;BaseQRankSum=1.635;DP=12;Dels=0.0;FS=0.0;HaplotypeScore=0.0;MLEAC=1;MLEAF=0.5;MQ=42.0;MQ0=0;MQRankSum=-0.831;QD=12.15;ReadPosRankSum=0.135	GT:AD:DP:GQ:PL	0/1:7,5:12:99:174,0,207
chrIII	153486	.	G	A	294.77	PASS	AC=1;AF=0.5;AN=2;BaseQRankSum=1.768;DP=25;Dels=0.0;FS=0.0;HaplotypeScore=0.0;MLEAC=1;MLEAF=0.5;MQ=42.0;MQ0=0;MQRankSum=-1.333;QD=11.79;ReadPosRankSum=-0.299	GT:AD:DP:GQ:PL	0/1:13,12:25:99:323,0,371
chrIII	157485	.	G	A	283.77	PASS	AC=1;AF=0.5;AN=2;BaseQRankSum=0.706;DP=18;Dels=0.0;FS=0.0;HaplotypeScore=0.0;MLEAC=1;MLEAF=0.5;MQ=42.0;MQ0=0;MQRankSum=-0.971;QD=15.76;ReadPosRankSum=0.618	GT:AD:DP:GQ:PL	0/1:9,9:18:99:312,0,298
chrIII	162298	.	G	A	288.77	PASS	AC=1;AF=0.5;AN=2;BaseQRankSum=-2.519;DP=30;Dels=0.0;FS=0.0;HaplotypeScore=0.0;MLEAC=1;MLEAF=0.5;MQ=42.0;MQ0=0;MQRankSum=0.36;QD=9.63;ReadPosRankSum=0.402	GT:AD:DP:GQ:PL	0/1:18,12:30:99:317,0,631
chrIII	163069	.	G	A	418.77	PASS	AC=1;AF=0.5;AN=2;BaseQRankSum=-0.682;DP=34;Dels=0.0;FS=1.374;HaplotypeScore=0.0;MLEAC=1;MLEAF=0.5;MQ=42.0;MQ0=0;MQRankSum=0.052;QD=12.32;ReadPosRankSum=-0.857	GT:AD:DP:GQ:PL	0/1:20,14:34:99:447,0,681
chrIII	163292	.	G	A	668.77	PASS	AC=1;AF=0.5;AN=2;BaseQRankSum=0.371;DP=49;Dels=0.0;FS=0.0;HaplotypeScore=0.7887;MLEAC=1;MLEAF=0.5;MQ=42.0;MQ0=0;MQRankSum=-0.631;QD=13.65;ReadPosRankSum=0.551	GT:AD:DP:GQ:PL	0/1:26,23:49:99:697,0,843
chrIII	163332	.	C	T	469.77	PASS	AC=1;AF=0.5;AN=2;BaseQRankSum=-0.249;DP=30;Dels=0.0;FS=8.557;HaplotypeScore=1.5226;MLEAC=1;MLEAF=0.5;MQ=42.0;MQ0=0;MQRankSum=-0.415;QD=15.66;ReadPosRankSum=1.244	GT:AD:DP:GQ:PL	0/1:15,15:30:99:498,0,468
chrIII	175683	.	G	A	148.77	PASS	AC=1;AF=0.5;AN=2;BaseQRankSum=0.956;DP=8;Dels=0.0;FS=0.0;HaplotypeScore=0.0;MLEAC=1;MLEAF=0.5;MQ=42.0;MQ0=0;MQRankSum=-1.221;QD=18.6;ReadPosRankSum=0.322	GT:AD:DP:GQ:PL	0/1:3,5:8:91:177,0,91
chrIII	223278	.	G	A	621.77	PASS	AC=1;AF=0.5;AN=2;BaseQRankSum=1.838;DP=61;Dels=0.0;FS=41.538;HaplotypeScore=9.9878;MLEAC=1;MLEAF=0.5;MQ=41.54;MQ0=0;MQRankSum=-1.395;QD=10.19;ReadPosRankSum=6.016	GT:AD:DP:GQ:PL	0/1:37,24:61:99:650,0,1015
chrIII	283884	.	C	T	724.77	PASS	AC=2;AF=1.0;AN=2;DP=19;Dels=0.0;FS=0.0;HaplotypeScore=0.0;MLEAC=2;MLEAF=1.0;MQ=42.0;MQ0=0;QD=30.03	GT:AD:DP:GQ:PL	1/1:0,19:19:54:753,54,0
chrIII	310716	.	G	A	1812.77	PASS	AC=1;AF=0.5;AN=2;BaseQRankSum=-0.275;DP=111;Dels=0.0;FS=0.0;HaplotypeScore=0.0;MLEAC=1;MLEAF=0.5;MQ=41.65;MQ0=1;MQRankSum=-2.441;QD=16.33;ReadPosRankSum=-2.118	GT:AD:DP:GQ:PL	0/1:54,57:111:99:1841,0,1726
chrIV	22551	.	G	A	290.77	PASS	AC=1;AF=0.5;AN=2;BaseQRankSum=1.325;DP=18;Dels=0.0;FS=2.077;HaplotypeScore=0.0;MLEAC=1;MLEAF=0.5;MQ=42.0;MQ0=0;MQRankSum=-0.795;QD=16.15;ReadPosRankSum=0.795	GT:AD:DP:GQ:PL	0/1:9,9:18:99:319,0,303
chrIV	32383	.	G	A	678.77	PASS	AC=1;AF=0.5;AN=2;BaseQRankSum=0.564;DP=37;Dels=0.0;FS=1.317;HaplotypeScore=0.0;MLEAC=1;MLEAF=0.5;MQ=41.6;MQ0=0;MQRankSum=0.99;QD=18.35;ReadPosRankSum=-0.503	GT:AD:DP:GQ:PL	0/1:17,20:37:99:707,0,561
chrIV	36641	.	C	T	521.77	PASS	AC=1;AF=0.5;AN=2;BaseQRankSum=1.289;DP=39;Dels=0.0;FS=1.234;HaplotypeScore=0.0;MLEAC=1;MLEAF=0.5;MQ=42.0;MQ0=0;MQRankSum=-0.92;QD=13.38;ReadPosRankSum=0.212	GT:AD:DP:GQ:PL	0/1:22,17:39:99:550,0,741
chrIV	40762	.	G	A	687.77	PASS	AC=1;AF=0.5;AN=2;BaseQRankSum=0.015;DP=37;Dels=0.0;FS=0.0;HaplotypeScore=0.0;MLEAC=1;MLEAF=0.5;MQ=42.0;MQ0=0;MQRankSum=-0.758;QD=18.59;ReadPosRankSum=-1.253	GT:AD:DP:GQ:PL	0/1:15,22:37:99:716,0,470
chrIV	57482	.	G	A	1734.77	PASS	AC=1;AF=0.5;AN=2;BaseQRankSum=-0.782;DP=114;Dels=0.0;FS=2.544;HaplotypeScore=0.0;MLEAC=1;MLEAF=0.5;MQ=42.0;MQ0=0;MQRankSum=-0.125;QD=15.22;ReadPosRankSum=-1.762	GT:AD:DP:GQ:PL	0/1:57,57:114:99:1763,0,1792
chrIV	66960	.	C	T	1503.77	PASS	AC=1;AF=0.5;AN=2;BaseQRankSum=-0.957;DP=95;Dels=0.0;FS=3.853;HaplotypeScore=0.0;MLEAC=1;MLEAF=0.5;MQ=41.96;MQ0=0;MQRankSum=0.227;QD=15.83;ReadPosRankSum=-2.2	GT:AD:DP:GQ:PL	0/1:47,48:95:99:1532,0,1536
chrIV	105590	.	G	A	231.77	PASS	AC=1;AF=0.5;AN=2;BaseQRankSum=-1.377;DP=18;Dels=0.0;FS=0.0;HaplotypeScore=0.0;MLEAC=1;MLEAF=0.5;MQ=42.0;MQ0=0;MQRankSum=-1.288;QD=12.88;ReadPosRankSum=-0.133	GT:AD:DP:GQ:PL	0/1:10,8:18:99:260,0,327
chrIV	111436	.	G	A	453.77	PASS	AC=1;AF=0.5;AN=2;BaseQRankSum=0.54;DP=26;Dels=0.0;FS=0.0;HaplotypeScore=0.0;MLEAC=1;MLEAF=0.5;MQ=42.0;MQ0=0;MQRankSum=0.54;QD=17.45;ReadPosRankSum=2.083	GT:AD:DP:GQ:PL	0/1:12,14:26:99:482,0,317
chrIV	130488	.	G	A	394.77	PASS	AC=1;AF=0.5;AN=2;BaseQRankSum=0.415;DP=28;Dels=0.0;FS=3.372;HaplotypeScore=0.0;MLEAC=1;MLEAF=0.5;MQ=41.47;MQ0=0;MQRankSum=0.138;QD=14.1;ReadPosRankSum=-1.428	GT:AD:DP:GQ:PL	0/1:15,13:28:99:423,0,486
chrIV	130520	.	G	A	482.77	PASS	AC=1;AF=0.5;AN=2;BaseQRankSum=0.546;DP=29;Dels=0.0;FS=0.0;HaplotypeScore=0.0;MLEAC=1;MLEAF=0.5;MQ=41.49;MQ0=0;MQRankSum=-0.415;QD=16.65;ReadPosRankSum=-0.851	GT:AD:DP:GQ:PL	0/1:14,15:29:99:511,0,488
chrIV	130738	.	G	A	578.77	PASS	AC=1;AF=0.5;AN=2;BaseQRankSum=0.398;DP=27;Dels=0.0;FS=1.983;HaplotypeScore=0.0;MLEAC=1;MLEAF=0.5;MQ=42.0;MQ0=0;MQRankSum=-1.62;QD=21.44;ReadPosRankSum=0.558	GT:AD:DP:GQ:PL	0/1:8,19:27:99:607,0,245
chrIV	135073	.	C	T	1076.77	PASS	AC=1;AF=0.5;AN=2;BaseQRankSum=-1.698;DP=56;Dels=0.0;FS=7.683;HaplotypeScore=0.0;MLEAC=1;MLEAF=0.5;MQ=41.62;MQ0=1;MQRankSum=-0.367;QD=19.23;ReadPosRankSum=-0.52	GT:AD:DP:GQ:PL	0/1:24,32:56:99:1105,0,715
chrIV	139411	.	C	T	457.77	PASS	AC=1;AF=0.5;AN=2;BaseQRankSum=0.196;DP=29;Dels=0.0;FS=1.455;HaplotypeScore=0.0;MLEAC=1;MLEAF=0.5;MQ=42.0;MQ0=0;MQRankSum=-0.371;QD=15.79;ReadPosRankSum=-0.065	GT:AD:DP:GQ:PL	0/1:14,15:29:99:486,0,441
chrIV	139453	.	C	T	473.77	PASS	AC=1;AF=0.5;AN=2;BaseQRankSum=-1.12;DP=30;Dels=0.0;FS=5.792;HaplotypeScore=0.0;MLEAC=1;MLEAF=0.5;MQ=41.93;MQ0=0;MQRankSum=0.415;QD=15.79;ReadPosRankSum=-0.498	GT:AD:DP:GQ:PL	0/1:15,15:30:99:502,0,471
chrIV	141950	.	C	T	734.77	PASS	AC=1;AF=0.5;AN=2;BaseQRankSum=-0.219;DP=40;Dels=0.0;FS=2.824;HaplotypeScore=0.0;MLEAC=1;MLEAF=0.5;MQ=42.0;MQ0=0;MQRankSum=0.082;QD=18.37;ReadPosRankSum=-0.192	GT:AD:DP:GQ:PL	0/1:17,23:40:99:763,0,591
chrIV	146272	.	C	T	567.77	PASS	AC=1;AF=0.5;AN=2;BaseQRankSum=-1.906;DP=25;Dels=0.0;FS=4.222;HaplotypeScore=0.0;MLEAC=1;MLEAF=0.5;MQ=41.41;MQ0=0;MQRankSum=0.03;QD=22.71;ReadPosRankSum=-0.938	GT:AD:DP:GQ:PL	0/1:7,18:25:99:596,0,217
chrIV	155907	.	G	A	445.77	PASS	AC=1;AF=0.5;AN=2;BaseQRankSum=0.661;DP=23;Dels=0.0;FS=0.0;HaplotypeScore=0.0;MLEAC=1;MLEAF=0.5;MQ=42.0;MQ0=0;MQRankSum=-0.598;QD=19.38;ReadPosRankSum=0.031	GT:AD:DP:GQ:PL	0/1:9,14:23:99:474,0,256
chrIV	172423	.	C	T	154.77	PASS	AC=1;AF=0.5;AN=2;BaseQRankSum=-1.226;DP=14;Dels=0.0;FS=0.0;HaplotypeScore=0.0;MLEAC=1;MLEAF=0.5;MQ=40.94;MQ0=0;MQRankSum=0.71;QD=11.05;ReadPosRankSum=-0.581	GT:AD:DP:GQ:PL	0/1:8,6:14:99:183,0,249
chrIV	176598	.	C	T	100.77	PASS	AC=1;AF=0.5;AN=2;BaseQRankSum=0.421;DP=8;Dels=0.0;FS=0.0;HaplotypeScore=0.0;MLEAC=1;MLEAF=0.5;MQ=40.12;MQ0=0;MQRankSum=0.0;QD=12.6;ReadPosRankSum=-0.421	GT:AD:DP:GQ:PL	0/1:4,4:8:99:129,0,136
chrIV	210980	.	G	A	374.77	PASS	AC=1;AF=0.5;AN=2;BaseQRankSum=-1.056;DP=19;Dels=0.0;FS=4.561;HaplotypeScore=0.0;MLEAC=1;MLEAF=0.5;MQ=41.25;MQ0=0;MQRankSum=0.718;QD=19.72;ReadPosRankSum=-0.465	GT:AD:DP:GQ:PL	0/1:7,12:19:99:403,0,227
chrIV	218501	.	C	T	384.77	PASS	AC=2;AF=1.0;AN=2;DP=11;Dels=0.0;FS=0.0;HaplotypeScore=0.0;MLEAC=2;MLEAF=1.0;MQ=42.0;MQ0=0;QD=34.98	GT:AD:DP:GQ:PL	1/1:0,11:11:30:413,30,0
chrIV	221861	.	G	A	597.77	PASS	AC=1;AF=0.5;AN=2;BaseQRankSum=0.574;DP=29;Dels=0.0;FS=0.0;HaplotypeScore=0.0;MLEAC=1;MLEAF=0.5;MQ=41.51;MQ0=0;MQRankSum=0.895;QD=20.61;ReadPosRankSum=-1.491	GT:AD:DP:GQ:PL	0/1:10,19:29:99:626,0,315
chrIV	229783	.	G	A	558.77	PASS	AC=1;AF=0.5;AN=2;BaseQRankSum=-1.346;DP=41;Dels=0.0;FS=0.0;HaplotypeScore=0.0;MLEAC=1;MLEAF=0.5;MQ=41.9;MQ0=0;MQRankSum=0.902;QD=13.63;ReadPosRankSum=-0.484	GT:AD:DP:GQ:PL	0/1:22,19:41:99:587,0,805
chrIV	229807	.	G	A	580.77	PASS	AC=1;AF=0.5;AN=2;BaseQRankSum=-0.921;DP=47;Dels=0.0;FS=1.11;HaplotypeScore=0.0;MLEAC=1;MLEAF=0.5;MQ=41.92;MQ0=0;MQRankSum=-1.485;QD=12.36;ReadPosRankSum=-1.16	GT:AD:DP:GQ:PL	0/1:28,19:47:99:609,0,1025
chrIV	229809	.	G	A	1175.77	PASS	AC=1;AF=0.5;AN=2;BaseQRankSum=-0.053;DP=54;Dels=0.0;FS=0.0;HaplotypeScore=0.0;MLEAC=1;MLEAF=0.5;MQ=41.93;MQ0=0;MQRankSum=0.958;QD=21.77;ReadPosRankSum=0.727	GT:AD:DP:GQ:PL	0/1:21,33:54:99:1204,0,669
chrIV	234134	.	C	T	640.77	PASS	AC=1;AF=0.5;AN=2;BaseQRankSum=0.758;DP=42;Dels=0.0;FS=0.0;HaplotypeScore=0.0;MLEAC=1;MLEAF=0.5;MQ=42.0;MQ0=0;MQRankSum=-1.264;QD=15.26;ReadPosRankSum=-1.011	GT:AD:DP:GQ:PL	0/1:23,19:42:99:669,0,762
chrIV	234571	.	G	A	395.77	PASS	AC=1;AF=0.5;AN=2;BaseQRankSum=-1.274;DP=39;Dels=0.0;FS=0.0;HaplotypeScore=0.0;MLEAC=1;MLEAF=0.5;MQ=42.0;MQ0=0;MQRankSum=0.864;QD=10.15;ReadPosRankSum=-0.981	GT:AD:DP:GQ:PL	0/1:25,14:39:99:424,0,869
chrIV	234864	.	G	A	869.77	PASS	AC=1;AF=0.5;AN=2;BaseQRankSum=-0.174;DP=45;Dels=0.0;FS=0.0;HaplotypeScore=0.0;MLEAC=1;MLEAF=0.5;MQ=42.0;MQ0=0;MQRankSum=-1.216;QD=19.33;ReadPosRankSum=-1.981	GT:AD:DP:GQ:PL	0/1:18,27:45:99:898,0,567
chrIV	238731	.	C	T	719.77	PASS	AC=1;AF=0.5;AN=2;BaseQRankSum=-1.6;DP=51;Dels=0.0;FS=3.907;HaplotypeScore=0.0;MLEAC=1;MLEAF=0.5;MQ=42.0;MQ0=0;MQRankSum=-1.126;QD=14.11;ReadPosRankSum=-0.256	GT:AD:DP:GQ:PL	0/1:28,23:51:99:748,0,993
chrIV	271970	.	G	A	217.77	PASS	AC=1;AF=0.5;AN=2;BaseQRankSum=0.683;DP=16;Dels=0.0;FS=0.0;HaplotypeScore=0.0;MLEAC=1;MLEAF=0.5;MQ=42.0;MQ0=0;MQRankSum=0.683;QD=13.61;ReadPosRankSum=0.263	GT:AD:DP:GQ:PL	0/1:8,8:16:99:246,0,243
chrIV	282686	.	C	T	251.77	PASS	AC=1;AF=0.5;AN=2;BaseQRankSum=-1.417;DP=23;Dels=0.0;FS=7.06;HaplotypeScore=0.0;MLEAC=1;MLEAF=0.5;MQ=42.0;MQ0=0;MQRankSum=-1.291;QD=10.95;ReadPosRankSum=-2.236	GT:AD:DP:GQ:PL	0/1:14,9:23:99:280,0,470
chrIV	296218	.	G	A	458.77	PASS	AC=1;AF=0.5;AN=2;BaseQRankSum=1.466;DP=34;Dels=0.0;FS=0.0;HaplotypeScore=0.0;MLEAC=1;MLEAF=0.5;MQ=42.0;MQ0=0;MQRankSum=-0.776;QD=13.49;ReadPosRankSum=0.121	GT:AD:DP:GQ:PL	0/1:18,16:34:99:487,0,541
chrIV	314798	.	G	A	1530.77	PASS	AC=1;AF=0.5;AN=2;BaseQRankSum=0.183;DP=95;Dels=0.0;FS=0.765;HaplotypeScore=0.0;MLEAC=1;MLEAF=0.5;MQ=42.0;MQ0=0;MQRankSum=-0.846;QD=16.11;ReadPosRankSum=1.45	GT:AD:DP:GQ:PL	0/1:45,50:95:99:1559,0,1508
chrIV	322182	.	C	T	243.77	PASS	AC=1;AF=0.5;AN=2;BaseQRankSum=-1.086;DP=30;Dels=0.0;FS=9.265;HaplotypeScore=0.0;MLEAC=1;MLEAF=0.5;MQ=42.0;MQ0=0;MQRankSum=0.724;QD=8.13;ReadPosRankSum=-0.634	GT:AD:DP:GQ:PL	0/1:21,9:30:99:272,0,693
chrIV	330997	.	C	T	813.77	PASS	AC=1;AF=0.5;AN=2;BaseQRankSum=0.893;DP=50;Dels=0.0;FS=0.0;HaplotypeScore=0.0;MLEAC=1;MLEAF=0.5;MQ=41.96;MQ0=0;MQRankSum=0.446;QD=16.28;ReadPosRankSum=0.446	GT:AD:DP:GQ:PL	0/1:25,25:50:99:842,0,670
chrIV	334449	.	C	T	331.77	PASS	AC=1;AF=0.5;AN=2;BaseQRankSum=1.19;DP=32;Dels=0.0;FS=1.422;HaplotypeScore=0.0;MLEAC=1;MLEAF=0.5;MQ=42.0;MQ0=0;MQRankSum=0.595;QD=10.37;ReadPosRankSum=1.746	GT:AD:DP:GQ:PL	0/1:21,11:32:99:360,0,729
chrIV	340232	.	C	T	218.77	PASS	AC=1;AF=0.5;AN=2;BaseQRankSum=-0.91;DP=14;Dels=0.0;FS=14.564;HaplotypeScore=0.0;MLEAC=1;MLEAF=0.5;MQ=42.0;MQ0=0;MQRankSum=-0.299;QD=15.63;ReadPosRankSum=0.299	GT:AD:DP:GQ:PL	0/1:7,7:14:99:247,0,249
chrIV	345952	.	C	T	516.77	PASS	AC=1;AF=0.5;AN=2;BaseQRankSum=-0.331;DP=20;Dels=0.0;FS=0.0;HaplotypeScore=0.0;MLEAC=1;MLEAF=0.5;MQ=42.0;MQ0=0;MQRankSum=0.331;QD=25.84;ReadPosRankSum=1.465	GT:AD:DP:GQ:PL	0/1:4,16:20:99:545,0,102
chrIV	356936	.	G	A	365.77	PASS	AC=1;AF=0.5;AN=2;BaseQRankSum=1.796;DP=24;Dels=0.0;FS=4.853;HaplotypeScore=0.0;MLEAC=1;MLEAF=0.5;MQ=42.0;MQ0=0;MQRankSum=0.869;QD=15.24;ReadPosRankSum=0.579	GT:AD:DP:GQ:PL	0/1:13,11:24:99:394,0,422
chrIV	404372	.	G	A	605.77	PASS	AC=1;AF=0.5;AN=2;BaseQRankSum=-0.839;DP=51;Dels=0.0;FS=0.0;HaplotypeScore=0.0;MLEAC=1;MLEAF=0.5;MQ=42.0;MQ0=0;MQRankSum=-2.093;QD=11.88;ReadPosRankSum=-0.723	GT:AD:DP:GQ:PL	0/1:31,20:51:99:634,0,1063
chrIV	407383	.	G	A	1578.77	PASS	AC=1;AF=0.5;AN=2;BaseQRankSum=-2.049;DP=101;Dels=0.0;FS=1.597;HaplotypeScore=0.0;MLEAC=1;MLEAF=0.5;MQ=42.0;MQ0=0;MQRankSum=-0.092;QD=15.63;ReadPosRankSum=0.078	GT:AD:DP:GQ:PL	0/1:49,52:101:99:1607,0,1558
chrIV	408436	.	G	A	2007.77	PASS	AC=1;AF=0.5;AN=2;BaseQRankSum=1.988;DP=104;Dels=0.0;FS=2.637;HaplotypeScore=0.0;MLEAC=1;MLEAF=0.5;MQ=41.73;MQ0=0;MQRankSum=0.407;QD=19.31;ReadPosRankSum=0.256	GT:AD:DP:GQ:PL	0/1:45,59:104:99:2036,0,1402
chrIV	416954	.	C	T	1436.77	PASS	AC=1;AF=0.5;AN=2;BaseQRankSum=1.679;DP=80;Dels=0.0;FS=0.0;HaplotypeScore=0.0;MLEAC=1;MLEAF=0.5;MQ=41.58;MQ0=0;MQRankSum=-1.922;QD=17.96;ReadPosRankSum=-0.131	GT:AD:DP:GQ:PL	0/1:34,46:80:99:1465,0,1112
chrIV	416955	.	C	T	1429.77	PASS	AC=1;AF=0.5;AN=2;BaseQRankSum=1.144;DP=80;Dels=0.0;FS=0.0;HaplotypeScore=0.0;MLEAC=1;MLEAF=0.5;MQ=41.58;MQ0=0;MQRankSum=1.426;QD=17.87;ReadPosRankSum=0.141	GT:AD:DP:GQ:PL	0/1:34,46:80:99:1458,0,1119
chrIV	417379	.	C	T	2367.77	PASS	AC=1;AF=0.5;AN=2;BaseQRankSum=-0.794;DP=127;Dels=0.0;FS=0.685;HaplotypeScore=1.933;MLEAC=1;MLEAF=0.5;MQ=41.97;MQ0=0;MQRankSum=-1.576;QD=18.64;ReadPosRankSum=0.59	GT:AD:DP:GQ:PL	0/1:56,71:127:99:2396,0,1729
chrIV	427152	.	G	A	1051.77	PASS	AC=1;AF=0.5;AN=2;BaseQRankSum=2.08;DP=73;Dels=0.0;FS=1.093;HaplotypeScore=0.0;MLEAC=1;MLEAF=0.5;MQ=41.73;MQ0=0;MQRankSum=0.127;QD=14.41;ReadPosRankSum=-0.756	GT:AD:DP:GQ:PL	0/1:37,36:73:99:1080,0,1036
chrIV	449470	.	G	A	401.77	PASS	AC=1;AF=0.5;AN=2;BaseQRankSum=0.023;DP=28;Dels=0.0;FS=6.262;HaplotypeScore=0.0;MLEAC=1;MLEAF=0.5;MQ=42.0;MQ0=0;MQRankSum=1.31;QD=14.35;ReadPosRankSum=0.023	GT:AD:DP:GQ:PL	0/1:14,14:28:99:430,0,428
chrIV	450382	.	C	T	333.77	PASS	AC=1;AF=0.5;AN=2;BaseQRankSum=-1.349;DP=32;Dels=0.0;FS=0.0;HaplotypeScore=0.0;MLEAC=1;MLEAF=0.5;MQ=42.0;MQ0=0;MQRankSum=0.555;QD=10.43;ReadPosRankSum=0.198	GT:AD:DP:GQ:PL	0/1:21,11:32:99:362,0,702
chrIV	461860	.	G	A	2793.77	PASS	AC=1;AF=0.5;AN=2;BaseQRankSum=-0.747;DP=200;Dels=0.0;FS=1.745;HaplotypeScore=0.7887;MLEAC=1;MLEAF=0.5;MQ=42.0;MQ0=0;MQRankSum=1.026;QD=13.97;ReadPosRankSum=-0.265	GT:AD:DP:GQ:PL	0/1:107,93:200:99:2822,0,3498
chrIV	465528	.	C	T	1578.77	PASS	AC=1;AF=0.5;AN=2;BaseQRankSum=0.265;DP=100;Dels=0.0;FS=0.0;HaplotypeScore=0.0;MLEAC=1;MLEAF=0.5;MQ=41.86;MQ0=0;MQRankSum=0.321;QD=15.79;ReadPosRankSum=-1.051	GT:AD:DP:GQ:PL	0/1:50,50:100:99:1607,0,1562
chrIV	478938	.	C	T	421.77	PASS	AC=1;AF=0.5;AN=2;BaseQRankSum=-1.971;DP=18;Dels=0.0;FS=7.656;HaplotypeScore=0.0;MLEAC=1;MLEAF=0.5;MQ=42.0;MQ0=0;MQRankSum=0.591;QD=23.43;ReadPosRankSum=-0.394	GT:AD:DP:GQ:PL	0/1:5,13:18:99:450,0,122
chrIV	485770	.	C	T	405.77	PASS	AC=1;AF=0.5;AN=2;BaseQRankSum=0.061;DP=16;Dels=0.0;FS=17.16;HaplotypeScore=0.8321;MLEAC=1;MLEAF=0.5;MQ=42.0;MQ0=0;MQRankSum=-0.667;QD=25.36;ReadPosRankSum=1.395	GT:AD:DP:GQ:PL	0/1:4,12:16:99:434,0,115
chrIV	491441	.	C	T	166.77	PASS	AC=1;AF=0.5;AN=2;BaseQRankSum=0.854;DP=17;Dels=0.0;FS=0.0;HaplotypeScore=0.0;MLEAC=1;MLEAF=0.5;MQ=42.0;MQ0=0;MQRankSum=0.955;QD=9.81;ReadPosRankSum=-0.955	GT:AD:DP:GQ:PL	0/1:11,6:17:99:195,0,393
chrIV	492097	.	G	A	422.77	PASS	AC=1;AF=0.5;AN=2;BaseQRankSum=-0.752;DP=27;Dels=0.0;FS=1.51;HaplotypeScore=0.0;MLEAC=1;MLEAF=0.5;MQ=40.52;MQ0=0;MQRankSum=-2.014;QD=15.66;ReadPosRankSum=0.17	GT:AD:DP:GQ:PL	0/1:13,14:27:99:451,0,439
chrIV	497380	.	C	T	231.77	PASS	AC=1;AF=0.5;AN=2;BaseQRankSum=0.278;DP=11;Dels=0.0;FS=0.0;HaplotypeScore=0.0;MLEAC=1;MLEAF=0.5;MQ=42.0;MQ0=0;MQRankSum=0.278;QD=21.07;ReadPosRankSum=0.278	GT:AD:DP:GQ:PL	0/1:4,7:11:98:260,0,98
chrIV	503246	.	G	A	179.77	PASS	AC=1;AF=0.5;AN=2;BaseQRankSum=-0.466;DP=11;Dels=0.0;FS=0.0;HaplotypeScore=0.0;MLEAC=1;MLEAF=0.5;MQ=42.0;MQ0=0;MQRankSum=-0.717;QD=16.34;ReadPosRankSum=0.466	GT:AD:DP:GQ:PL	0/1:5,6:11:99:208,0,169
chrIV	507727	.	C	T	385.77	PASS	AC=1;AF=0.5;AN=2;BaseQRankSum=1.086;DP=13;Dels=0.0;FS=0.0;HaplotypeScore=0.0;MLEAC=1;MLEAF=0.5;MQ=42.0;MQ0=0;MQRankSum=1.086;QD=29.67;ReadPosRankSum=0.493	GT:AD:DP:GQ:PL	0/1:2,11:13:41:414,0,41
chrIV	507745	.	C	T	309.77	PASS	AC=1;AF=0.5;AN=2;BaseQRankSum=1.109;DP=12;Dels=0.0;FS=0.0;HaplotypeScore=0.0;MLEAC=1;MLEAF=0.5;MQ=42.0;MQ0=0;MQRankSum=-0.555;QD=25.81;ReadPosRankSum=-2.034	GT:AD:DP:GQ:PL	0/1:3,9:12:87:338,0,87
chrIV	507889	.	C	T	215.84	PASS	AC=2;AF=1.0;AN=2;DP=6;Dels=0.0;FS=0.0;HaplotypeScore=0.0;MLEAC=2;MLEAF=1.0;MQ=42.0;MQ0=0;QD=30.53	GT:AD:DP:GQ:PL	1/1:0,6:6:18:244,18,0
chrIV	556530	.	G	A	178.77	PASS	AC=1;AF=0.5;AN=2;BaseQRankSum=0.521;DP=15;Dels=0.0;FS=11.139;HaplotypeScore=0.0;MLEAC=1;MLEAF=0.5;MQ=42.0;MQ0=0;MQRankSum=-0.521;QD=11.92;ReadPosRankSum=1.331	GT:AD:DP:GQ:PL	0/1:8,7:15:99:207,0,288
chrIV	562449	.	C	T	158.77	PASS	AC=1;AF=0.5;AN=2;BaseQRankSum=-1.464;DP=16;Dels=0.0;FS=5.129;HaplotypeScore=0.0;MLEAC=1;MLEAF=0.5;MQ=42.0;MQ0=0;MQRankSum=0.488;QD=9.92;ReadPosRankSum=1.356	GT:AD:DP:GQ:PL	0/1:10,6:16:99:187,0,365
chrIV	564874	.	C	T	255.77	PASS	AC=1;AF=0.5;AN=2;BaseQRankSum=-0.53;DP=15;Dels=0.0;FS=2.158;HaplotypeScore=0.0;MLEAC=1;MLEAF=0.5;MQ=42.0;MQ0=0;MQRankSum=-1.002;QD=17.05;ReadPosRankSum=-0.648	GT:AD:DP:GQ:PL	0/1:6,9:15:99:284,0,169
chrIV	575466	.	G	A	213.77	PASS	AC=1;AF=0.5;AN=2;BaseQRankSum=0.405;DP=15;Dels=0.0;FS=5.497;HaplotypeScore=0.0;MLEAC=1;MLEAF=0.5;MQ=42.0;MQ0=0;MQRankSum=0.174;QD=14.25;ReadPosRankSum=0.984	GT:AD:DP:GQ:PL	0/1:8,7:15:99:242,0,246
chrIV	586008	.	C	T	491.77	PASS	AC=1;AF=0.5;AN=2;BaseQRankSum=0.256;DP=44;Dels=0.0;FS=1.223;HaplotypeScore=0.0;MLEAC=1;MLEAF=0.5;MQ=41.68;MQ0=0;MQRankSum=-0.159;QD=11.18;ReadPosRankSum=0.817	GT:AD:DP:GQ:PL	0/1:28,16:44:99:520,0,910
chrIV	588974	.	C	T	611.77	PASS	AC=1;AF=0.5;AN=2;BaseQRankSum=0.642;DP=32;Dels=0.0;FS=0.0;HaplotypeScore=0.0;MLEAC=1;MLEAF=0.5;MQ=42.0;MQ0=0;MQRankSum=0.292;QD=19.12;ReadPosRankSum=0.097	GT:AD:DP:GQ:PL	0/1:12,20:32:99:640,0,350
chrIV	592165	.	C	T	945.77	PASS	AC=1;AF=0.5;AN=2;BaseQRankSum=0.063;DP=71;Dels=0.0;FS=0.0;HaplotypeScore=0.9983;MLEAC=1;MLEAF=0.5;MQ=42.0;MQ0=0;MQRankSum=0.501;QD=13.32;ReadPosRankSum=0.455	GT:AD:DP:GQ:PL	0/1:38,33:71:99:974,0,1143
chrIV	593599	.	G	A	600.77	PASS	AC=1;AF=0.5;AN=2;BaseQRankSum=1.333;DP=42;Dels=0.0;FS=0.0;HaplotypeScore=0.0;MLEAC=1;MLEAF=0.5;MQ=42.0;MQ0=0;MQRankSum=-0.025;QD=14.3;ReadPosRankSum=-0.931	GT:AD:DP:GQ:PL	0/1:21,21:42:99:629,0,725
chrIV	599333	.	G	A	246.77	PASS	AC=1;AF=0.5;AN=2;BaseQRankSum=-1.973;DP=17;Dels=0.0;FS=0.0;HaplotypeScore=0.0;MLEAC=1;MLEAF=0.5;MQ=42.0;MQ0=0;MQRankSum=1.299;QD=14.52;ReadPosRankSum=-0.144	GT:AD:DP:GQ:PL	0/1:9,8:17:99:275,0,324
chrIV	617240	.	C	T	257.8	PASS	AC=2;AF=1.0;AN=2;DP=7;Dels=0.0;FS=0.0;HaplotypeScore=0.0;MLEAC=2;MLEAF=1.0;MQ=42.0;MQ0=0;QD=28.15	GT:AD:DP:GQ:PL	1/1:0,7:7:21:286,21,0
chrIV	620763	.	C	T	183.77	PASS	AC=1;AF=0.5;AN=2;BaseQRankSum=0.847;DP=16;Dels=0.0;FS=4.467;HaplotypeScore=0.0;MLEAC=1;MLEAF=0.5;MQ=42.0;MQ0=0;MQRankSum=0.318;QD=11.49;ReadPosRankSum=-0.423	GT:AD:DP:GQ:PL	0/1:9,7:16:99:212,0,293
chrIV	652684	.	C	T	352.77	PASS	AC=1;AF=0.5;AN=2;BaseQRankSum=-0.139;DP=19;Dels=0.0;FS=8.929;HaplotypeScore=0.0;MLEAC=1;MLEAF=0.5;MQ=42.0;MQ0=0;MQRankSum=-0.417;QD=18.57;ReadPosRankSum=-1.805	GT:AD:DP:GQ:PL	0/1:5,14:19:99:381,0,165
chrIV	669483	.	G	A	162.77	PASS	AC=1;AF=0.5;AN=2;BaseQRankSum=-0.054;DP=16;Dels=0.0;FS=0.0;HaplotypeScore=0.0;MLEAC=1;MLEAF=0.5;MQ=42.0;MQ0=0;MQRankSum=-0.271;QD=10.17;ReadPosRankSum=-1.464	GT:AD:DP:GQ:PL	0/1:10,6:16:99:191,0,364
chrIV	704138	.	C	T	207.77	PASS	AC=1;AF=0.5;AN=2;BaseQRankSum=-1.448;DP=15;Dels=0.0;FS=2.081;HaplotypeScore=0.0;MLEAC=1;MLEAF=0.5;MQ=42.0;MQ0=0;MQRankSum=-0.34;QD=13.85;ReadPosRankSum=-0.652	GT:AD:DP:GQ:PL	0/1:7,8:15:99:236,0,207
chrIV	704933	.	G	A	267.77	PASS	AC=1;AF=0.5;AN=2;BaseQRankSum=0.231;DP=13;Dels=0.0;FS=0.0;HaplotypeScore=0.0;MLEAC=1;MLEAF=0.5;MQ=42.0;MQ0=0;MQRankSum=-0.54;QD=20.6;ReadPosRankSum=0.849	GT:AD:DP:GQ:PL	0/1:4,9:13:93:296,0,93
chrIV	715202	.	C	T	316.77	PASS	AC=1;AF=0.5;AN=2;BaseQRankSum=1.448;DP=24;Dels=0.0;FS=0.0;HaplotypeScore=0.0;MLEAC=1;MLEAF=0.5;MQ=42.0;MQ0=0;MQRankSum=-0.058;QD=13.2;ReadPosRankSum=0.579	GT:AD:DP:GQ:PL	0/1:13,11:24:99:345,0,451
chrIV	721487	.	G	A	283.77	PASS	AC=1;AF=0.5;AN=2;BaseQRankSum=0.971;DP=18;Dels=0.0;FS=1.957;HaplotypeScore=0.0;MLEAC=1;MLEAF=0.5;MQ=42.0;MQ0=0;MQRankSum=0.265;QD=15.76;ReadPosRankSum=-0.088	GT:AD:DP:GQ:PL	0/1:9,9:18:99:312,0,303
chrIV	721559	.	C	T	346.77	PASS	AC=1;AF=0.5;AN=2;BaseQRankSum=0.283;DP=26;Dels=0.0;FS=0.0;HaplotypeScore=0.0;MLEAC=1;MLEAF=0.5;MQ=42.0;MQ0=0;MQRankSum=-1.723;QD=13.34;ReadPosRankSum=-0.18	GT:AD:DP:GQ:PL	0/1:14,12:26:99:375,0,451
chrIV	726378	.	C	T	436.77	PASS	AC=1;AF=0.5;AN=2;BaseQRankSum=-0.528;DP=29;Dels=0.0;FS=1.527;HaplotypeScore=6.9587;MLEAC=1;MLEAF=0.5;MQ=40.99;MQ0=0;MQRankSum=0.391;QD=15.06;ReadPosRankSum=-0.253	GT:AD:DP:GQ:PL	0/1:14,14:29:99:465,0,385
chrIV	749014	.	G	A	208.77	PASS	AC=1;AF=0.5;AN=2;BaseQRankSum=-0.83;DP=17;Dels=0.0;FS=2.197;HaplotypeScore=0.0;MLEAC=1;MLEAF=0.5;MQ=42.0;MQ0=0;MQRankSum=0.634;QD=12.28;ReadPosRankSum=-0.244	GT:AD:DP:GQ:PL	0/1:10,7:17:99:237,0,358
chrIV	755070	.	G	A	678.77	PASS	AC=1;AF=0.5;AN=2;BaseQRankSum=-0.092;DP=41;Dels=0.0;FS=0.0;HaplotypeScore=0.0;MLEAC=1;MLEAF=0.5;MQ=42.0;MQ0=0;MQRankSum=-0.512;QD=16.56;ReadPosRankSum=-2.299	GT:AD:DP:GQ:PL	0/1:18,23:41:99:707,0,594
chrIV	765326	.	C	T	1155.77	PASS	AC=1;AF=0.5;AN=2;BaseQRankSum=2.095;DP=68;Dels=0.0;FS=1.975;HaplotypeScore=0.0;MLEAC=1;MLEAF=0.5;MQ=42.0;MQ0=0;MQRankSum=-0.412;QD=17.0;ReadPosRankSum=-0.252	GT:AD:DP:GQ:PL	0/1:32,36:68:99:1184,0,1084
chrIV	768996	.	G	A	2089.77	PASS	AC=1;AF=0.5;AN=2;BaseQRankSum=-0.147;DP=127;Dels=0.0;FS=0.0;HaplotypeScore=0.0;MLEAC=1;MLEAF=0.5;MQ=42.0;MQ0=0;MQRankSum=-0.388;QD=16.45;ReadPosRankSum=-1.092	GT:AD:DP:GQ:PL	0/1:63,64:127:99:2118,0,2119
chrIV	770015	.	C	T	1581.77	PASS	AC=1;AF=0.5;AN=2;BaseQRankSum=0.771;DP=94;Dels=0.0;FS=2.068;HaplotypeScore=0.6651;MLEAC=1;MLEAF=0.5;MQ=41.96;MQ0=0;MQRankSum=-0.885;QD=16.83;ReadPosRankSum=-0.242	GT:AD:DP:GQ:PL	0/1:47,47:94:99:1610,0,1559
chrIV	782021	.	C	T	366.77	PASS	AC=1;AF=0.5;AN=2;BaseQRankSum=0.746;DP=26;Dels=0.0;FS=0.0;HaplotypeScore=0.0;MLEAC=1;MLEAF=0.5;MQ=42.0;MQ0=0;MQRankSum=-0.077;QD=14.11;ReadPosRankSum=-0.643	GT:AD:DP:GQ:PL	0/1:14,12:26:99:395,0,404
chrIV	789373	.	G	A	400.77	PASS	AC=1;AF=0.5;AN=2;BaseQRankSum=-0.471;DP=21;Dels=0.0;FS=0.0;HaplotypeScore=0.0;MLEAC=1;MLEAF=0.5;MQ=42.0;MQ0=0;MQRankSum=-0.978;QD=19.08;ReadPosRankSum=0.326	GT:AD:DP:GQ:PL	0/1:8,13:21:99:429,0,257
chrIV	810713	.	C	T	469.77	PASS	AC=1;AF=0.5;AN=2;BaseQRankSum=0.028;DP=25;Dels=0.0;FS=6.186;HaplotypeScore=0.0;MLEAC=1;MLEAF=0.5;MQ=42.0;MQ0=0;MQRankSum=0.582;QD=18.79;ReadPosRankSum=0.083	GT:AD:DP:GQ:PL	0/1:10,15:25:99:498,0,300
chrIV	816724	.	G	A	395.77	PASS	AC=1;AF=0.5;AN=2;BaseQRankSum=-0.348;DP=24;Dels=0.0;FS=1.66;HaplotypeScore=0.0;MLEAC=1;MLEAF=0.5;MQ=42.0;MQ0=0;MQRankSum=0.174;QD=16.49;ReadPosRankSum=-0.348	GT:AD:DP:GQ:PL	0/1:11,13:24:99:424,0,305
chrIV	832607	.	C	T	850.77	PASS	AC=1;AF=0.5;AN=2;BaseQRankSum=1.29;DP=68;Dels=0.0;FS=0.0;HaplotypeScore=0.0;MLEAC=1;MLEAF=0.5;MQ=42.0;MQ0=0;MQRankSum=0.707;QD=12.51;ReadPosRankSum=1.314	GT:AD:DP:GQ:PL	0/1:39,29:68:99:879,0,1291
chrIV	844889	.	G	A	1202.77	PASS	AC=1;AF=0.5;AN=2;BaseQRankSum=-0.655;DP=66;Dels=0.0;FS=0.0;HaplotypeScore=0.9665;MLEAC=1;MLEAF=0.5;MQ=42.0;MQ0=0;MQRankSum=-0.396;QD=18.22;ReadPosRankSum=-1.083	GT:AD:DP:GQ:PL	0/1:28,38:66:99:1231,0,793
chrIV	848760	.	C	T	591.77	PASS	AC=1;AF=0.5;AN=2;BaseQRankSum=2.115;DP=32;Dels=0.0;FS=1.475;HaplotypeScore=0.0;MLEAC=1;MLEAF=0.5;MQ=42.0;MQ0=0;MQRankSum=0.944;QD=18.49;ReadPosRankSum=0.793	GT:AD:DP:GQ:PL	0/1:15,17:32:99:620,0,456
chrIV	859154	.	C	T	901.77	PASS	AC=1;AF=0.5;AN=2;BaseQRankSum=-0.187;DP=63;Dels=0.0;FS=2.425;HaplotypeScore=0.0;MLEAC=1;MLEAF=0.5;MQ=42.0;MQ0=0;MQRankSum=-0.754;QD=14.31;ReadPosRankSum=-0.602	GT:AD:DP:GQ:PL	0/1:35,28:63:99:930,0,1193
chrIV	886951	.	G	A	748.77	PASS	AC=1;AF=0.5;AN=2;BaseQRankSum=0.189;DP=42;Dels=0.0;FS=2.749;HaplotypeScore=0.0;MLEAC=1;MLEAF=0.5;MQ=42.0;MQ0=0;MQRankSum=0.567;QD=17.83;ReadPosRankSum=0.29	GT:AD:DP:GQ:PL	0/1:20,22:42:99:777,0,681
chrIV	886984	.	C	T	366.77	PASS	AC=1;AF=0.5;AN=2;BaseQRankSum=-0.402;DP=30;Dels=0.0;FS=0.0;HaplotypeScore=0.0;MLEAC=1;MLEAF=0.5;MQ=42.0;MQ0=0;MQRankSum=1.291;QD=12.23;ReadPosRankSum=1.672	GT:AD:DP:GQ:PL	0/1:18,12:30:99:395,0,632
chrIV	915379	.	G	A	503.77	PASS	AC=1;AF=0.5;AN=2;BaseQRankSum=0.982;DP=32;Dels=0.0;FS=3.261;HaplotypeScore=0.0;MLEAC=1;MLEAF=0.5;MQ=42.0;MQ0=0;MQRankSum=1.057;QD=15.74;ReadPosRankSum=-0.076	GT:AD:DP:GQ:PL	0/1:15,17:32:99:532,0,521
chrIV	917365	.	G	A	807.77	PASS	AC=1;AF=0.5;AN=2;BaseQRankSum=1.774;DP=42;Dels=0.0;FS=1.27;HaplotypeScore=0.0;MLEAC=1;MLEAF=0.5;MQ=42.0;MQ0=0;MQRankSum=0.712;QD=19.23;ReadPosRankSum=1.696	GT:AD:DP:GQ:PL	0/1:16,26:42:99:836,0,457
chrIV	924487	.	G	A	1576.77	PASS	AC=1;AF=0.5;AN=2;BaseQRankSum=0.752;DP=110;Dels=0.0;FS=2.466;HaplotypeScore=0.0;MLEAC=1;MLEAF=0.5;MQ=41.98;MQ0=0;MQRankSum=0.361;QD=14.33;ReadPosRankSum=0.054	GT:AD:DP:GQ:PL	0/1:61,49:110:99:1605,0,2028
chrIV	930393	.	G	A	2250.77	PASS	AC=1;AF=0.5;AN=2;BaseQRankSum=1.903;DP=126;Dels=0.0;FS=3.405;HaplotypeScore=0.0;MLEAC=1;MLEAF=0.5;MQ=41.88;MQ0=0;MQRankSum=0.74;QD=17.86;ReadPosRankSum=1.868	GT:AD:DP:GQ:PL	0/1:60,66:126:99:2279,0,2020
chrIV	930454	.	G	A	2427.77	PASS	AC=1;AF=0.5;AN=2;BaseQRankSum=-1.148;DP=148;Dels=0.0;FS=3.355;HaplotypeScore=0.0;MLEAC=1;MLEAF=0.5;MQ=41.89;MQ0=0;MQRankSum=-1.04;QD=16.4;ReadPosRankSum=-0.411	GT:AD:DP:GQ:PL	0/1:66,82:148:99:2456,0,1982
chrIV	931105	.	C	T	1345.77	PASS	AC=1;AF=0.5;AN=2;BaseQRankSum=2.392;DP=88;Dels=0.0;FS=0.0;HaplotypeScore=0.0;MLEAC=1;MLEAF=0.5;MQ=41.81;MQ0=0;MQRankSum=0.46;QD=15.29;ReadPosRankSum=1.238	GT:AD:DP:GQ:PL	0/1:47,41:88:99:1374,0,1535
chrIV	933553	.	G	A	958.77	PASS	AC=1;AF=0.5;AN=2;BaseQRankSum=0.402;DP=69;Dels=0.0;FS=0.0;HaplotypeScore=0.0;MLEAC=1;MLEAF=0.5;MQ=42.0;MQ0=0;MQRankSum=-0.523;QD=13.9;ReadPosRankSum=-0.414	GT:AD:DP:GQ:PL	0/1:36,33:69:99:987,0,1095
chrIV	955988	.	G	A	186.77	PASS	AC=1;AF=0.5;AN=2;BaseQRankSum=-3.231;DP=26;Dels=0.0;FS=41.72;HaplotypeScore=1.3123;MLEAC=1;MLEAF=0.5;MQ=41.92;MQ0=0;MQRankSum=0.092;QD=7.18;ReadPosRankSum=-3.847	GT:AD:DP:GQ:PL	0/1:12,14:26:99:215,0,288
chrIV	971453	.	C	T	177.77	PASS	AC=1;AF=0.5;AN=2;BaseQRankSum=1.247;DP=16;Dels=0.0;FS=0.0;HaplotypeScore=0.0;MLEAC=1;MLEAF=0.5;MQ=42.0;MQ0=0;MQRankSum=-0.054;QD=11.11;ReadPosRankSum=0.488	GT:AD:DP:GQ:PL	0/1:10,6:16:99:206,0,290
chrIV	1015326	.	G	A	476.77	PASS	AC=1;AF=0.5;AN=2;BaseQRankSum=0.271;DP=36;Dels=0.0;FS=2.958;HaplotypeScore=0.6651;MLEAC=1;MLEAF=0.5;MQ=42.0;MQ0=0;MQRankSum=0.111;QD=13.24;ReadPosRankSum=-0.812	GT:AD:DP:GQ:PL	0/1:20,16:36:99:505,0,664
chrIV	1015914	.	C	T	167.77	PASS	AC=1;AF=0.5;AN=2;BaseQRankSum=-1.835;DP=25;Dels=0.0;FS=0.0;HaplotypeScore=0.0;MLEAC=1;MLEAF=0.5;MQ=42.0;MQ0=0;MQRankSum=1.252;QD=6.71;ReadPosRankSum=-1.194	GT:AD:DP:GQ:PL	0/1:17,8:25:99:196,0,618
chrIV	1038671	.	C	T	545.77	PASS	AC=1;AF=0.5;AN=2;BaseQRankSum=-1.129;DP=19;Dels=0.0;FS=0.0;HaplotypeScore=0.0;MLEAC=1;MLEAF=0.5;MQ=40.45;MQ0=0;MQRankSum=0.465;QD=28.72;ReadPosRankSum=1.661	GT:AD:DP:GQ:PL	0/1:2,17:19:30:574,0,30
chrIV	1059641	.	C	T	356.77	PASS	AC=1;AF=0.5;AN=2;BaseQRankSum=-0.241;DP=29;Dels=0.0;FS=6.237;HaplotypeScore=0.0;MLEAC=1;MLEAF=0.5;MQ=42.0;MQ0=0;MQRankSum=-1.338;QD=12.3;ReadPosRankSum=0.767	GT:AD:DP:GQ:PL	0/1:16,13:29:99:385,0,520
chrIV	1062809	.	G	A	297.77	PASS	AC=1;AF=0.5;AN=2;BaseQRankSum=0.921;DP=29;Dels=0.0;FS=0.0;HaplotypeScore=0.0;MLEAC=1;MLEAF=0.5;MQ=42.0;MQ0=0;MQRankSum=-0.517;QD=10.27;ReadPosRankSum=0.337	GT:AD:DP:GQ:PL	0/1:18,11:29:99:326,0,623
chrIV	1062843	.	C	T	555.77	PASS	AC=1;AF=0.5;AN=2;BaseQRankSum=0.619;DP=21;Dels=0.0;FS=2.046;HaplotypeScore=0.0;MLEAC=1;MLEAF=0.5;MQ=42.0;MQ0=0;MQRankSum=0.124;QD=26.47;ReadPosRankSum=1.28	GT:AD:DP:GQ:PL	0/1:5,16:21:99:584,0,138
chrIV	1063031	.	G	A	162.77	PASS	AC=1;AF=0.5;AN=2;BaseQRankSum=-1.564;DP=19;Dels=0.0;FS=0.0;HaplotypeScore=2.9764;MLEAC=1;MLEAF=0.5;MQ=41.25;MQ0=0;MQRankSum=-0.127;QD=8.57;ReadPosRankSum=0.042	GT:AD:DP:GQ:PL	0/1:12,7:19:99:191,0,429
chrIV	1135617	.	C	T	709.77	PASS	AC=1;AF=0.5;AN=2;BaseQRankSum=-3.533;DP=42;Dels=0.02;FS=45.027;HaplotypeScore=4.9453;MLEAC=1;MLEAF=0.5;MQ=41.32;MQ0=0;MQRankSum=0.124;QD=16.9;ReadPosRankSum=1.773	GT:AD:DP:GQ:PL	0/1:14,27:41:99:738,0,356
chrIV	1149435	.	G	A	375.77	PASS	AC=1;AF=0.5;AN=2;BaseQRankSum=0.967;DP=28;Dels=0.0;FS=4.028;HaplotypeScore=0.0;MLEAC=1;MLEAF=0.5;MQ=42.0;MQ0=0;MQRankSum=-1.336;QD=13.42;ReadPosRankSum=1.013	GT:AD:DP:GQ:PL	0/1:15,13:28:99:404,0,426
chrIV	1149697	.	G	A	621.77	PASS	AC=1;AF=0.5;AN=2;BaseQRankSum=1.109;DP=32;Dels=0.0;FS=0.0;HaplotypeScore=0.0;MLEAC=1;MLEAF=0.5;MQ=41.41;MQ0=0;MQRankSum=1.265;QD=19.43;ReadPosRankSum=0.798	GT:AD:DP:GQ:PL	0/1:12,20:32:99:650,0,344
chrIV	1150686	.	G	A	544.77	PASS	AC=1;AF=0.5;AN=2;BaseQRankSum=-1.073;DP=36;Dels=0.0;FS=1.311;HaplotypeScore=0.0;MLEAC=1;MLEAF=0.5;MQ=41.41;MQ0=1;MQRankSum=-1.898;QD=15.13;ReadPosRankSum=-0.38	GT:AD:DP:GQ:PL	0/1:17,19:36:99:573,0,541
chrIV	1155998	.	G	A	245.77	PASS	AC=1;AF=0.5;AN=2;BaseQRankSum=2.04;DP=15;Dels=0.0;FS=0.0;HaplotypeScore=0.0;MLEAC=1;MLEAF=0.5;MQ=40.97;MQ0=0;MQRankSum=-0.993;QD=16.38;ReadPosRankSum=-1.324	GT:AD:DP:GQ:PL	0/1:7,8:15:99:274,0,237
chrIV	1156029	.	G	A	182.77	PASS	AC=1;AF=0.5;AN=2;BaseQRankSum=1.485;DP=14;Dels=0.0;FS=0.0;HaplotypeScore=0.0;MLEAC=1;MLEAF=0.5;MQ=42.0;MQ0=0;MQRankSum=0.968;QD=13.05;ReadPosRankSum=-0.194	GT:AD:DP:GQ:PL	0/1:8,6:14:99:211,0,284
chrIV	1157973	.	G	A	438.77	PASS	AC=1;AF=0.5;AN=2;BaseQRankSum=1.496;DP=25;Dels=0.0;FS=0.0;HaplotypeScore=0.0;MLEAC=1;MLEAF=0.5;MQ=42.0;MQ0=0;MQRankSum=-0.462;QD=17.55;ReadPosRankSum=0.245	GT:AD:DP:GQ:PL	0/1:12,13:25:99:467,0,413
chrIV	1172054	.	C	T	138.77	PASS	AC=1;AF=0.5;AN=2;BaseQRankSum=-0.295;DP=15;Dels=0.0;FS=0.0;HaplotypeScore=0.0;MLEAC=1;MLEAF=0.5;MQ=42.0;MQ0=0;MQRankSum=-1.355;QD=9.25;ReadPosRankSum=-2.18	GT:AD:DP:GQ:PL	0/1:9,6:15:99:167,0,333
chrIV	1195371	.	G	A	292.77	PASS	AC=1;AF=0.5;AN=2;BaseQRankSum=0.412;DP=15;Dels=0.0;FS=0.0;HaplotypeScore=0.0;MLEAC=1;MLEAF=0.5;MQ=42.0;MQ0=0;MQRankSum=-2.062;QD=19.52;ReadPosRankSum=1.002	GT:AD:DP:GQ:PL	0/1:6,9:15:99:321,0,194
chrIV	1196480	.	G	A	156.77	PASS	AC=1;AF=0.5;AN=2;BaseQRankSum=1.386;DP=10;Dels=0.0;FS=0.0;HaplotypeScore=0.0;MLEAC=1;MLEAF=0.5;MQ=42.0;MQ0=0;MQRankSum=0.296;QD=15.68;ReadPosRankSum=-0.546	GT:AD:DP:GQ:PL	0/1:3,7:10:94:185,0,94
chrIV	1204930	.	G	A	142.77	PASS	AC=1;AF=0.5;AN=2;BaseQRankSum=0.336;DP=10;Dels=0.0;FS=5.441;HaplotypeScore=0.0;MLEAC=1;MLEAF=0.5;MQ=42.0;MQ0=0;MQRankSum=2.148;QD=14.28;ReadPosRankSum=-0.47	GT:AD:DP:GQ:PL	0/1:5,5:10:99:171,0,161
chrIV	1248184	.	C	T	1426.77	PASS	AC=1;AF=0.5;AN=2;BaseQRankSum=-0.154;DP=88;Dels=0.0;FS=3.187;HaplotypeScore=0.0;MLEAC=1;MLEAF=0.5;MQ=42.0;MQ0=0;MQRankSum=-0.263;QD=16.21;ReadPosRankSum=-2.032	GT:AD:DP:GQ:PL	0/1:44,44:88:99:1455,0,1476
chrIV	1252224	.	G	A	1416.77	PASS	AC=1;AF=0.5;AN=2;BaseQRankSum=0.3;DP=99;Dels=0.0;FS=3.775;HaplotypeScore=0.0;MLEAC=1;MLEAF=0.5;MQ=41.85;MQ0=0;MQRankSum=-0.477;QD=14.31;ReadPosRankSum=0.187	GT:AD:DP:GQ:PL	0/1:56,43:99:99:1445,0,1885
chrIV	1269574	.	G	A	455.77	PASS	AC=1;AF=0.5;AN=2;BaseQRankSum=-0.376;DP=31;Dels=0.0;FS=5.449;HaplotypeScore=0.0;MLEAC=1;MLEAF=0.5;MQ=42.0;MQ0=0;MQRankSum=0.692;QD=14.7;ReadPosRankSum=1.64	GT:AD:DP:GQ:PL	0/1:15,16:31:99:484,0,434
chrIV	1269909	.	G	A	277.77	PASS	AC=1;AF=0.5;AN=2;BaseQRankSum=0.427;DP=32;Dels=0.0;FS=1.523;HaplotypeScore=0.0;MLEAC=1;MLEAF=0.5;MQ=42.0;MQ0=0;MQRankSum=1.118;QD=8.68;ReadPosRankSum=-1.24	GT:AD:DP:GQ:PL	0/1:22,10:32:99:306,0,714
chrIV	1359836	.	G	A	405.77	PASS	AC=1;AF=0.5;AN=2;BaseQRankSum=-0.972;DP=19;Dels=0.0;FS=0.0;HaplotypeScore=0.0;MLEAC=1;MLEAF=0.5;MQ=42.0;MQ0=0;MQRankSum=0.042;QD=21.36;ReadPosRankSum=-0.38	GT:AD:DP:GQ:PL	0/1:7,12:19:99:434,0,236
chrIV	1362265	.	C	T	327.77	PASS	AC=1;AF=0.5;AN=2;BaseQRankSum=1.866;DP=21;Dels=0.0;FS=1.74;HaplotypeScore=0.0;MLEAC=1;MLEAF=0.5;MQ=42.0;MQ0=0;MQRankSum=-1.373;QD=15.61;ReadPosRankSum=0.599	GT:AD:DP:GQ:PL	0/1:10,11:21:99:356,0,315
chrIV	1395847	.	C	T	348.77	PASS	AC=1;AF=0.5;AN=2;BaseQRankSum=0.176;DP=21;Dels=0.0;FS=0.0;HaplotypeScore=0.0;MLEAC=1;MLEAF=0.5;MQ=42.0;MQ0=0;MQRankSum=0.88;QD=16.61;ReadPosRankSum=0.176	GT:AD:DP:GQ:PL	0/1:10,11:21:99:377,0,342
chrIV	1401754	.	C	T	386.77	PASS	AC=1;AF=0.5;AN=2;BaseQRankSum=0.807;DP=16;Dels=0.0;FS=2.858;HaplotypeScore=0.0;MLEAC=1;MLEAF=0.5;MQ=42.0;MQ0=0;MQRankSum=0.538;QD=24.17;ReadPosRankSum=-0.673	GT:AD:DP:GQ:PL	0/1:3,13:16:46:415,0,46
chrIV	1402714	.	C	T	182.77	PASS	AC=1;AF=0.5;AN=2;BaseQRankSum=0.0;DP=12;Dels=0.0;FS=2.463;HaplotypeScore=0.0;MLEAC=1;MLEAF=0.5;MQ=42.0;MQ0=0;MQRankSum=1.191;QD=15.23;ReadPosRankSum=0.869	GT:AD:DP:GQ:PL	0/1:6,6:12:99:211,0,206
chrIV	1406038	.	G	A	291.77	PASS	AC=1;AF=0.5;AN=2;BaseQRankSum=1.059;DP=16;Dels=0.0;FS=4.467;HaplotypeScore=0.0;MLEAC=1;MLEAF=0.5;MQ=42.0;MQ0=0;MQRankSum=-1.694;QD=18.24;ReadPosRankSum=-0.212	GT:AD:DP:GQ:PL	0/1:7,9:16:99:320,0,195
chrIV	1414572	.	C	T	506.77	PASS	AC=1;AF=0.5;AN=2;BaseQRankSum=0.29;DP=26;Dels=0.0;FS=0.0;HaplotypeScore=0.0;MLEAC=1;MLEAF=0.5;MQ=42.0;MQ0=0;MQRankSum=1.344;QD=19.49;ReadPosRankSum=-0.395	GT:AD:DP:GQ:PL	0/1:10,16:26:99:535,0,324
chrIV	1420089	.	C	T	996.77	PASS	AC=1;AF=0.5;AN=2;BaseQRankSum=-1.534;DP=51;Dels=0.0;FS=0.0;HaplotypeScore=0.0;MLEAC=1;MLEAF=0.5;MQ=42.0;MQ0=0;MQRankSum=0.897;QD=19.54;ReadPosRankSum=-0.704	GT:AD:DP:GQ:PL	0/1:20,31:51:99:1025,0,641
chrIV	1421112	.	C	T	663.77	PASS	AC=1;AF=0.5;AN=2;BaseQRankSum=0.994;DP=31;Dels=0.0;FS=0.0;HaplotypeScore=0.0;MLEAC=1;MLEAF=0.5;MQ=41.94;MQ0=0;MQRankSum=-0.994;QD=21.41;ReadPosRankSum=0.669	GT:AD:DP:GQ:PL	0/1:12,19:31:99:692,0,383
chrIV	1436068	.	G	A	514.77	PASS	AC=1;AF=0.5;AN=2;BaseQRankSum=-0.26;DP=31;Dels=0.0;FS=0.0;HaplotypeScore=0.8321;MLEAC=1;MLEAF=0.5;MQ=42.0;MQ0=0;MQRankSum=2.862;QD=16.61;ReadPosRankSum=-0.661	GT:AD:DP:GQ:PL	0/1:13,18:31:99:543,0,378
chrIV	1438187	.	C	T	469.77	PASS	AC=1;AF=0.5;AN=2;BaseQRankSum=-0.615;DP=31;Dels=0.0;FS=5.401;HaplotypeScore=1.9894;MLEAC=1;MLEAF=0.5;MQ=41.06;MQ0=0;MQRankSum=0.536;QD=15.15;ReadPosRankSum=1.012	GT:AD:DP:GQ:PL	0/1:14,17:31:99:498,0,475
chrIV	1443450	.	C	T	274.77	PASS	AC=1;AF=0.5;AN=2;BaseQRankSum=0.675;DP=21;Dels=0.0;FS=1.801;HaplotypeScore=0.0;MLEAC=1;MLEAF=0.5;MQ=42.0;MQ0=0;MQRankSum=-0.888;QD=13.08;ReadPosRankSum=1.528	GT:AD:DP:GQ:PL	0/1:12,9:21:99:303,0,375
chrIV	1443963	.	G	A	308.77	PASS	AC=1;AF=0.5;AN=2;BaseQRankSum=-1.347;DP=19;Dels=0.0;FS=11.563;HaplotypeScore=0.0;MLEAC=1;MLEAF=0.5;MQ=41.9;MQ0=0;MQRankSum=-0.694;QD=16.25;ReadPosRankSum=0.041	GT:AD:DP:GQ:PL	0/1:9,10:19:99:337,0,308
chrIV	1455090	.	G	A	122.77	PASS	AC=1;AF=0.5;AN=2;BaseQRankSum=-0.813;DP=16;Dels=0.0;FS=5.237;HaplotypeScore=0.0;MLEAC=1;MLEAF=0.5;MQ=42.0;MQ0=0;MQRankSum=0.597;QD=7.67;ReadPosRankSum=0.054	GT:AD:DP:GQ:PL	0/1:10,6:16:99:151,0,336
chrIV	1465931	.	C	T	202.77	PASS	AC=1;AF=0.5;AN=2;BaseQRankSum=-0.634;DP=17;Dels=0.0;FS=0.0;HaplotypeScore=0.0;MLEAC=1;MLEAF=0.5;MQ=42.0;MQ0=0;MQRankSum=0.049;QD=11.93;ReadPosRankSum=-1.122	GT:AD:DP:GQ:PL	0/1:10,7:17:99:231,0,341
chrIV	1471022	.	C	T	196.77	PASS	AC=1;AF=0.5;AN=2;BaseQRankSum=0.872;DP=20;Dels=0.0;FS=4.269;HaplotypeScore=0.0;MLEAC=1;MLEAF=0.5;MQ=42.0;MQ0=0;MQRankSum=0.951;QD=9.84;ReadPosRankSum=-0.555	GT:AD:DP:GQ:PL	0/1:13,7:20:99:225,0,471
chrIV	1477141	.	C	T	819.77	PASS	AC=1;AF=0.5;AN=2;BaseQRankSum=-1.496;DP=45;Dels=0.0;FS=1.256;HaplotypeScore=0.0;MLEAC=1;MLEAF=0.5;MQ=42.0;MQ0=0;MQRankSum=-2.387;QD=18.22;ReadPosRankSum=1.359	GT:AD:DP:GQ:PL	0/1:20,25:45:99:848,0,638
chrIV	1489826	.	G	A	1111.77	PASS	AC=1;AF=0.5;AN=2;BaseQRankSum=1.641;DP=75;Dels=0.0;FS=0.874;HaplotypeScore=3.9794;MLEAC=1;MLEAF=0.5;MQ=41.68;MQ0=0;MQRankSum=0.186;QD=14.82;ReadPosRankSum=0.037	GT:AD:DP:GQ:PL	0/1:40,35:75:99:1140,0,1298
chrIV	1489829	.	G	A	1263.77	PASS	AC=1;AF=0.5;AN=2;BaseQRankSum=0.732;DP=80;Dels=0.0;FS=0.0;HaplotypeScore=4.974;MLEAC=1;MLEAF=0.5;MQ=41.68;MQ0=0;MQRankSum=0.424;QD=15.8;ReadPosRankSum=-0.433	GT:AD:DP:GQ:PL	0/1:39,41:80:99:1292,0,1289
chrIV	1489878	.	C	T	855.77	PASS	AC=1;AF=0.5;AN=2;BaseQRankSum=0.133;DP=58;Dels=0.0;FS=7.18;HaplotypeScore=0.0;MLEAC=1;MLEAF=0.5;MQ=41.97;MQ0=0;MQRankSum=0.211;QD=14.75;ReadPosRankSum=-0.336	GT:AD:DP:GQ:PL	0/1:32,26:58:99:884,0,1097
chrV	7857	.	G	A	1126.77	PASS	AC=1;AF=0.5;AN=2;BaseQRankSum=1.09;DP=58;Dels=0.0;FS=1.019;HaplotypeScore=0.0;MLEAC=1;MLEAF=0.5;MQ=41.64;MQ0=1;MQRankSum=-0.107;QD=19.43;ReadPosRankSum=-1.402	GT:AD:DP:GQ:PL	0/1:23,35:58:99:1155,0,632
chrV	8342	.	G	A	832.77	PASS	AC=1;AF=0.5;AN=2;BaseQRankSum=2.455;DP=49;Dels=0.0;FS=2.43;HaplotypeScore=1.5226;MLEAC=1;MLEAF=0.5;MQ=42.0;MQ0=0;MQRankSum=1.384;QD=17.0;ReadPosRankSum=0.919	GT:AD:DP:GQ:PL	0/1:21,28:49:99:861,0,508
chrV	15052	.	G	A	250.77	PASS	AC=1;AF=0.5;AN=2;BaseQRankSum=0.144;DP=17;Dels=0.0;FS=0.0;HaplotypeScore=2.9991;MLEAC=1;MLEAF=0.5;MQ=42.0;MQ0=0;MQRankSum=0.241;QD=14.75;ReadPosRankSum=-0.048	GT:AD:DP:GQ:PL	0/1:9,8:17:99:279,0,316
chrV	15279	.	G	A	542.77	PASS	AC=1;AF=0.5;AN=2;BaseQRankSum=-1.024;DP=26;Dels=0.0;FS=3.862;HaplotypeScore=0.0;MLEAC=1;MLEAF=0.5;MQ=41.45;MQ0=0;MQRankSum=1.24;QD=20.88;ReadPosRankSum=-0.269	GT:AD:DP:GQ:PL	0/1:9,17:26:99:571,0,300
chrV	15282	.	C	T	281.77	PASS	AC=1;AF=0.5;AN=2;BaseQRankSum=1.336;DP=22;Dels=0.0;FS=7.168;HaplotypeScore=0.0;MLEAC=1;MLEAF=0.5;MQ=42.0;MQ0=0;MQRankSum=0.735;QD=12.81;ReadPosRankSum=-0.868	GT:AD:DP:GQ:PL	0/1:13,9:22:99:310,0,462
chrV	31834	.	G	A	296.77	PASS	AC=1;AF=0.5;AN=2;BaseQRankSum=-0.495;DP=22;Dels=0.0;FS=6.373;HaplotypeScore=0.0;MLEAC=1;MLEAF=0.5;MQ=42.0;MQ0=0;MQRankSum=0.297;QD=13.49;ReadPosRankSum=2.67	GT:AD:DP:GQ:PL	0/1:10,12:22:99:325,0,363
chrV	32488	.	G	A	413.77	PASS	AC=1;AF=0.5;AN=2;BaseQRankSum=0.165;DP=36;Dels=0.0;FS=1.427;HaplotypeScore=0.0;MLEAC=1;MLEAF=0.5;MQ=42.0;MQ0=0;MQRankSum=2.174;QD=11.49;ReadPosRankSum=1.515	GT:AD:DP:GQ:PL	0/1:23,13:36:99:442,0,691
chrV	45580	.	G	A	630.77	PASS	AC=1;AF=0.5;AN=2;BaseQRankSum=0.377;DP=43;Dels=0.0;FS=2.623;HaplotypeScore=0.0;MLEAC=1;MLEAF=0.5;MQ=42.0;MQ0=0;MQRankSum=1.761;QD=14.67;ReadPosRankSum=-0.595	GT:AD:DP:GQ:PL	0/1:22,21:43:99:659,0,704
chrV	66973	.	G	A	899.77	PASS	AC=1;AF=0.5;AN=2;BaseQRankSum=-0.009;DP=51;Dels=0.0;FS=4.035;HaplotypeScore=0.0;MLEAC=1;MLEAF=0.5;MQ=41.96;MQ0=0;MQRankSum=-0.861;QD=17.64;ReadPosRankSum=0.445	GT:AD:DP:GQ:PL	0/1:23,28:51:99:928,0,780
chrV	66993	.	G	A	1385.77	PASS	AC=1;AF=0.5;AN=2;BaseQRankSum=1.448;DP=95;Dels=0.0;FS=5.883;HaplotypeScore=0.0;MLEAC=1;MLEAF=0.5;MQ=41.96;MQ0=0;MQRankSum=-0.949;QD=14.59;ReadPosRankSum=-1.404	GT:AD:DP:GQ:PL	0/1:46,49:95:99:1414,0,1474
chrV	68918	.	C	T	2043.77	PASS	AC=1;AF=0.5;AN=2;BaseQRankSum=1.247;DP=108;Dels=0.0;FS=0.0;HaplotypeScore=0.7887;MLEAC=1;MLEAF=0.5;MQ=41.78;MQ0=0;MQRankSum=-1.466;QD=18.92;ReadPosRankSum=-0.847	GT:AD:DP:GQ:PL	0/1:44,64:108:99:2072,0,1355
chrV	68921	.	G	A	2189.77	PASS	AC=1;AF=0.5;AN=2;BaseQRankSum=1.458;DP=119;Dels=0.0;FS=1.455;HaplotypeScore=0.0;MLEAC=1;MLEAF=0.5;MQ=41.8;MQ0=0;MQRankSum=-1.066;QD=18.4;ReadPosRankSum=-0.282	GT:AD:DP:GQ:PL	0/1:51,68:119:99:2218,0,1594
chrV	69723	.	C	T	1847.77	PASS	AC=1;AF=0.5;AN=2;BaseQRankSum=1.3;DP=109;Dels=0.0;FS=6.053;HaplotypeScore=0.0;MLEAC=1;MLEAF=0.5;MQ=42.0;MQ0=0;MQRankSum=-0.803;QD=16.95;ReadPosRankSum=0.088	GT:AD:DP:GQ:PL	0/1:54,55:109:99:1876,0,1699
chrV	90784	.	G	A	369.77	PASS	AC=1;AF=0.5;AN=2;BaseQRankSum=-1.077;DP=23;Dels=0.0;FS=0.0;HaplotypeScore=0.0;MLEAC=1;MLEAF=0.5;MQ=42.0;MQ0=0;MQRankSum=-0.523;QD=16.08;ReadPosRankSum=2.677	GT:AD:DP:GQ:PL	0/1:11,12:23:99:398,0,361
chrV	101786	.	G	A	363.77	PASS	AC=1;AF=0.5;AN=2;BaseQRankSum=1.022;DP=22;Dels=0.0;FS=0.0;HaplotypeScore=0.0;MLEAC=1;MLEAF=0.5;MQ=41.82;MQ0=0;MQRankSum=-1.154;QD=16.53;ReadPosRankSum=0.495	GT:AD:DP:GQ:PL	0/1:10,12:22:99:392,0,309
chrV	101847	.	C	T	569.77	PASS	AC=1;AF=0.5;AN=2;BaseQRankSum=-0.954;DP=41;Dels=0.0;FS=4.506;HaplotypeScore=0.0;MLEAC=1;MLEAF=0.5;MQ=42.0;MQ0=0;MQRankSum=0.458;QD=13.9;ReadPosRankSum=-1.242	GT:AD:DP:GQ:PL	0/1:22,19:41:99:598,0,759
chrV	106870	.	C	T	528.77	PASS	AC=1;AF=0.5;AN=2;BaseQRankSum=0.773;DP=39;Dels=0.0;FS=1.264;HaplotypeScore=0.0;MLEAC=1;MLEAF=0.5;MQ=42.0;MQ0=0;MQRankSum=0.267;QD=13.56;ReadPosRankSum=0.126	GT:AD:DP:GQ:PL	0/1:20,19:39:99:557,0,646
chrV	108837	.	C	T	344.77	PASS	AC=1;AF=0.5;AN=2;BaseQRankSum=1.955;DP=29;Dels=0.0;FS=6.251;HaplotypeScore=0.0;MLEAC=1;MLEAF=0.5;MQ=42.0;MQ0=0;MQRankSum=0.832;QD=11.89;ReadPosRankSum=-0.832	GT:AD:DP:GQ:PL	0/1:18,11:29:99:373,0,625
chrV	117132	.	C	T	888.77	PASS	AC=1;AF=0.5;AN=2;BaseQRankSum=0.1;DP=71;Dels=0.0;FS=2.334;HaplotypeScore=0.0;MLEAC=1;MLEAF=0.5;MQ=42.0;MQ0=0;MQRankSum=-0.677;QD=12.52;ReadPosRankSum=1.171	GT:AD:DP:GQ:PL	0/1:43,28:71:99:917,0,1399
chrV	118071	.	C	T	1485.77	PASS	AC=1;AF=0.5;AN=2;BaseQRankSum=0.386;DP=118;Dels=0.0;FS=0.0;HaplotypeScore=0.0;MLEAC=1;MLEAF=0.5;MQ=41.88;MQ0=0;MQRankSum=-0.5;QD=12.59;ReadPosRankSum=1.641	GT:AD:DP:GQ:PL	0/1:67,51:118:99:1514,0,1907
chrV	140348	.	G	A	186.77	PASS	AC=1;AF=0.5;AN=2;BaseQRankSum=0.869;DP=12;Dels=0.0;FS=2.632;HaplotypeScore=0.0;MLEAC=1;MLEAF=0.5;MQ=42.0;MQ0=0;MQRankSum=-0.259;QD=15.56;ReadPosRankSum=-0.583	GT:AD:DP:GQ:PL	0/1:6,6:12:99:215,0,210
chrV	140369	.	G	A	291.77	PASS	AC=1;AF=0.5;AN=2;BaseQRankSum=1.059;DP=16;Dels=0.0;FS=0.0;HaplotypeScore=0.0;MLEAC=1;MLEAF=0.5;MQ=42.0;MQ0=0;MQRankSum=-2.752;QD=18.24;ReadPosRankSum=0.635	GT:AD:DP:GQ:PL	0/1:7,9:16:99:320,0,232
chrV	140427	.	G	A	407.77	PASS	AC=1;AF=0.5;AN=2;BaseQRankSum=2.464;DP=18;Dels=0.0;FS=0.0;HaplotypeScore=0.0;MLEAC=1;MLEAF=0.5;MQ=42.0;MQ0=0;MQRankSum=-1.38;QD=22.65;ReadPosRankSum=-0.099	GT:AD:DP:GQ:PL	0/1:5,13:18:99:436,0,142
chrV	141574	.	G	A	209.77	PASS	AC=1;AF=0.5;AN=2;BaseQRankSum=0.174;DP=15;Dels=0.0;FS=0.0;HaplotypeScore=0.0;MLEAC=1;MLEAF=0.5;MQ=42.0;MQ0=0;MQRankSum=-0.289;QD=13.98;ReadPosRankSum=-0.174	GT:AD:DP:GQ:PL	0/1:8,7:15:99:238,0,276
chrV	141816	.	C	T	437.77	PASS	AC=1;AF=0.5;AN=2;BaseQRankSum=0.651;DP=23;Dels=0.0;FS=6.55;HaplotypeScore=0.0;MLEAC=1;MLEAF=0.5;MQ=42.0;MQ0=0;MQRankSum=2.016;QD=19.03;ReadPosRankSum=-0.961	GT:AD:DP:GQ:PL	0/1:10,13:23:99:466,0,338
chrV	150830	.	C	T	204.77	PASS	AC=1;AF=0.5;AN=2;BaseQRankSum=-1.28;DP=19;Dels=0.0;FS=1.82;HaplotypeScore=0.0;MLEAC=1;MLEAF=0.5;MQ=42.0;MQ0=0;MQRankSum=1.28;QD=10.78;ReadPosRankSum=0.372	GT:AD:DP:GQ:PL	0/1:11,8:19:99:233,0,294
chrV	153419	.	G	A	469.77	PASS	AC=1;AF=0.5;AN=2;BaseQRankSum=1.452;DP=30;Dels=0.0;FS=4.091;HaplotypeScore=0.0;MLEAC=1;MLEAF=0.5;MQ=42.0;MQ0=0;MQRankSum=0.124;QD=15.66;ReadPosRankSum=0.0	GT:AD:DP:GQ:PL	0/1:15,15:30:99:498,0,491
chrV	159185	.	C	T	502.77	PASS	AC=1;AF=0.5;AN=2;BaseQRankSum=0.622;DP=30;Dels=0.0;FS=0.0;HaplotypeScore=0.0;MLEAC=1;MLEAF=0.5;MQ=41.93;MQ0=0;MQRankSum=0.83;QD=16.76;ReadPosRankSum=1.535	GT:AD:DP:GQ:PL	0/1:15,15:30:99:531,0,515
chrV	159975	.	G	A	328.77	PASS	AC=1;AF=0.5;AN=2;BaseQRankSum=1.401;DP=26;Dels=0.0;FS=0.0;HaplotypeScore=0.0;MLEAC=1;MLEAF=0.5;MQ=41.45;MQ0=0;MQRankSum=-0.83;QD=12.64;ReadPosRankSum=0.778	GT:AD:DP:GQ:PL	0/1:15,11:26:99:357,0,500
chrV	166296	.	G	A	265.77	PASS	AC=1;AF=0.5;AN=2;BaseQRankSum=0.481;DP=25;Dels=0.0;FS=0.0;HaplotypeScore=0.0;MLEAC=1;MLEAF=0.5;MQ=42.0;MQ0=0;MQRankSum=0.085;QD=10.63;ReadPosRankSum=-1.104	GT:AD:DP:GQ:PL	0/1:16,9:25:99:294,0,533
chrV	208737	.	G	A	590.77	PASS	AC=1;AF=0.5;AN=2;BaseQRankSum=1.261;DP=37;Dels=0.0;FS=0.0;HaplotypeScore=0.0;MLEAC=1;MLEAF=0.5;MQ=42.0;MQ0=0;MQRankSum=-0.805;QD=15.97;ReadPosRankSum=0.319	GT:AD:DP:GQ:PL	0/1:18,19:37:99:619,0,530
chrV	210617	.	C	T	561.77	PASS	AC=1;AF=0.5;AN=2;BaseQRankSum=2.691;DP=22;Dels=0.0;FS=9.979;HaplotypeScore=0.0;MLEAC=1;MLEAF=0.5;MQ=42.0;MQ0=0;MQRankSum=0.037;QD=25.53;ReadPosRankSum=2.396	GT:AD:DP:GQ:PL	0/1:6,16:22:99:590,0,169
chrV	222528	.	G	A	507.77	PASS	AC=1;AF=0.5;AN=2;BaseQRankSum=0.022;DP=29;Dels=0.0;FS=1.72;HaplotypeScore=0.0;MLEAC=1;MLEAF=0.5;MQ=42.0;MQ0=0;MQRankSum=-0.153;QD=17.51;ReadPosRankSum=0.46	GT:AD:DP:GQ:PL	0/1:13,16:29:99:536,0,412
chrV	223232	.	C	T	256.77	PASS	AC=1;AF=0.5;AN=2;BaseQRankSum=2.897;DP=38;Dels=0.0;FS=3.144;HaplotypeScore=0.0;MLEAC=1;MLEAF=0.5;MQ=42.0;MQ0=0;MQRankSum=0.772;QD=6.76;ReadPosRankSum=-0.483	GT:AD:DP:GQ:PL	0/1:27,11:38:99:285,0,862
chrV	225253	.	G	A	386.77	PASS	AC=1;AF=0.5;AN=2;BaseQRankSum=-1.05;DP=33;Dels=0.0;FS=3.362;HaplotypeScore=0.0;MLEAC=1;MLEAF=0.5;MQ=42.0;MQ0=0;MQRankSum=-0.276;QD=11.72;ReadPosRankSum=-0.203	GT:AD:DP:GQ:PL	0/1:20,13:33:99:415,0,602
chrV	225301	.	G	A	381.77	PASS	AC=1;AF=0.5;AN=2;BaseQRankSum=0.934;DP=14;Dels=0.0;FS=5.88;HaplotypeScore=0.9999;MLEAC=1;MLEAF=0.5;MQ=42.0;MQ0=0;MQRankSum=0.623;QD=27.27;ReadPosRankSum=-1.09	GT:AD:DP:GQ:PL	0/1:3,11:14:79:410,0,79
chrV	228032	.	C	T	523.77	PASS	AC=1;AF=0.5;AN=2;BaseQRankSum=-0.576;DP=31;Dels=0.0;FS=0.0;HaplotypeScore=0.0;MLEAC=1;MLEAF=0.5;MQ=42.0;MQ0=0;MQRankSum=0.417;QD=16.9;ReadPosRankSum=0.456	GT:AD:DP:GQ:PL	0/1:14,17:31:99:552,0,470
chrV	238586	.	C	T	229.77	PASS	AC=1;AF=0.5;AN=2;BaseQRankSum=-1.396;DP=25;Dels=0.0;FS=6.752;HaplotypeScore=0.0;MLEAC=1;MLEAF=0.5;MQ=42.0;MQ0=0;MQRankSum=0.137;QD=9.19;ReadPosRankSum=1.56	GT:AD:DP:GQ:PL	0/1:14,11:25:99:258,0,508
chrV	241802	.	G	A	196.77	PASS	AC=1;AF=0.5;AN=2;BaseQRankSum=-0.296;DP=10;Dels=0.0;FS=0.0;HaplotypeScore=0.0;MLEAC=1;MLEAF=0.5;MQ=42.0;MQ0=0;MQRankSum=-1.58;QD=19.68;ReadPosRankSum=1.58	GT:AD:DP:GQ:PL	0/1:3,7:10:97:225,0,97
chrV	249856	.	G	A	163.77	PASS	AC=1;AF=0.5;AN=2;BaseQRankSum=-1.709;DP=15;Dels=0.0;FS=5.426;HaplotypeScore=0.0;MLEAC=1;MLEAF=0.5;MQ=42.0;MQ0=0;MQRankSum=0.177;QD=10.92;ReadPosRankSum=-1.12	GT:AD:DP:GQ:PL	0/1:9,6:15:99:192,0,324
chrV	268356	.	G	A	150.77	PASS	AC=1;AF=0.5;AN=2;BaseQRankSum=2.843;DP=13;Dels=0.0;FS=13.222;HaplotypeScore=9.8876;MLEAC=1;MLEAF=0.5;MQ=40.26;MQ0=0;MQRankSum=0.0;QD=11.6;ReadPosRankSum=-0.467	GT:AD:DP:GQ:PL	0/1:6,6:13:45:179,0,45
chrV	277663	.	G	A	582.77	PASS	AC=1;AF=0.5;AN=2;BaseQRankSum=-1.665;DP=48;Dels=0.0;FS=11.608;HaplotypeScore=0.0;MLEAC=1;MLEAF=0.5;MQ=40.31;MQ0=0;MQRankSum=0.401;QD=12.14;ReadPosRankSum=-0.401	GT:AD:DP:GQ:PL	0/1:29,19:48:99:611,0,878
chrV	292936	.	C	T	250.77	PASS	AC=1;AF=0.5;AN=2;BaseQRankSum=-0.473;DP=16;Dels=0.0;FS=0.0;HaplotypeScore=0.0;MLEAC=1;MLEAF=0.5;MQ=42.0;MQ0=0;MQRankSum=-0.368;QD=15.67;ReadPosRankSum=-0.893	GT:AD:DP:GQ:PL	0/1:8,8:16:99:279,0,243
chrV	307335	.	C	T	146.77	PASS	AC=1;AF=0.5;AN=2;BaseQRankSum=-0.896;DP=11;Dels=0.0;FS=3.31;HaplotypeScore=0.0;MLEAC=1;MLEAF=0.5;MQ=40.12;MQ0=0;MQRankSum=-0.678;QD=13.34;ReadPosRankSum=0.278	GT:AD:DP:GQ:PL	0/1:4,7:11:99:175,0,134
chrV	311559	.	G	A	284.77	PASS	AC=1;AF=0.5;AN=2;BaseQRankSum=-0.367;DP=19;Dels=0.0;FS=4.561;HaplotypeScore=0.0;MLEAC=1;MLEAF=0.5;MQ=42.0;MQ0=0;MQRankSum=0.857;QD=14.99;ReadPosRankSum=0.041	GT:AD:DP:GQ:PL	0/1:9,10:19:99:313,0,308
chrV	316719	.	G	A	185.77	PASS	AC=1;AF=0.5;AN=2;BaseQRankSum=0.259;DP=12;Dels=0.0;FS=0.0;HaplotypeScore=0.0;MLEAC=1;MLEAF=0.5;MQ=42.0;MQ0=0;MQRankSum=-0.259;QD=15.48;ReadPosRankSum=-1.073	GT:AD:DP:GQ:PL	0/1:6,6:12:99:214,0,214
chrV	318454	.	G	A	177.77	PASS	AC=1;AF=0.5;AN=2;BaseQRankSum=0.222;DP=18;Dels=0.0;FS=4.665;HaplotypeScore=0.0;MLEAC=1;MLEAF=0.5;MQ=40.4;MQ0=0;MQRankSum=-0.489;QD=9.88;ReadPosRankSum=0.666	GT:AD:DP:GQ:PL	0/1:10,8:18:99:206,0,332
chrV	322150	.	G	A	126.77	PASS	AC=1;AF=0.5;AN=2;BaseQRankSum=1.207;DP=21;Dels=0.0;FS=7.501;HaplotypeScore=0.0;MLEAC=1;MLEAF=0.5;MQ=40.53;MQ0=0;MQRankSum=-1.674;QD=6.04;ReadPosRankSum=-1.44	GT:AD:DP:GQ:PL	0/1:15,6:21:99:155,0,513
chrV	322160	.	G	A	720.77	PASS	AC=2;AF=1.0;AN=2;DP=20;Dels=0.0;FS=0.0;HaplotypeScore=0.0;MLEAC=2;MLEAF=1.0;MQ=40.46;MQ0=0;QD=32.28	GT:AD:DP:GQ:PL	1/1:0,20:20:54:749,54,0
chrV	322166	.	C	T	244.77	PASS	AC=1;AF=0.5;AN=2;BaseQRankSum=1.937;DP=22;Dels=0.0;FS=15.142;HaplotypeScore=0.0;MLEAC=1;MLEAF=0.5;MQ=40.6;MQ0=0;MQRankSum=-1.603;QD=11.13;ReadPosRankSum=-1.536	GT:AD:DP:GQ:PL	0/1:13,9:22:99:273,0,472
chrV	322189	.	C	T	360.77	PASS	AC=1;AF=0.5;AN=2;BaseQRankSum=-1.725;DP=21;Dels=0.0;FS=7.025;HaplotypeScore=0.0;MLEAC=1;MLEAF=0.5;MQ=40.53;MQ0=0;MQRankSum=0.88;QD=17.18;ReadPosRankSum=-1.584	GT:AD:DP:GQ:PL	0/1:10,11:21:99:389,0,318
chrV	322398	.	C	T	217.77	PASS	AC=1;AF=0.5;AN=2;BaseQRankSum=0.135;DP=12;Dels=0.0;FS=0.0;HaplotypeScore=0.0;MLEAC=1;MLEAF=0.5;MQ=41.84;MQ0=0;MQRankSum=1.788;QD=18.15;ReadPosRankSum=1.635	GT:AD:DP:GQ:PL	0/1:5,7:12:99:246,0,166
chrV	334119	.	G	A	1705.77	PASS	AC=1;AF=0.5;AN=2;BaseQRankSum=-2.131;DP=125;Dels=0.0;FS=1.419;HaplotypeScore=0.0;MLEAC=1;MLEAF=0.5;MQ=42.0;MQ0=0;MQRankSum=-1.152;QD=13.65;ReadPosRankSum=-0.947	GT:AD:DP:GQ:PL	0/1:72,53:125:99:1734,0,2424
chrV	335296	.	C	T	1523.77	PASS	AC=1;AF=0.5;AN=2;BaseQRankSum=0.125;DP=109;Dels=0.0;FS=2.628;HaplotypeScore=0.0;MLEAC=1;MLEAF=0.5;MQ=42.0;MQ0=0;MQRankSum=-0.211;QD=13.98;ReadPosRankSum=0.156	GT:AD:DP:GQ:PL	0/1:62,47:109:99:1552,0,2091
chrV	335930	.	C	T	2737.77	PASS	AC=1;AF=0.5;AN=2;BaseQRankSum=3.835;DP=156;Dels=0.0;FS=0.0;HaplotypeScore=0.0;MLEAC=1;MLEAF=0.5;MQ=42.0;MQ0=0;MQRankSum=1.035;QD=17.55;ReadPosRankSum=0.492	GT:AD:DP:GQ:PL	0/1:74,82:156:99:2766,0,2319
chrV	347707	.	C	T	838.77	PASS	AC=1;AF=0.5;AN=2;BaseQRankSum=-1.265;DP=48;Dels=0.0;FS=2.553;HaplotypeScore=0.0;MLEAC=1;MLEAF=0.5;MQ=42.0;MQ0=0;MQRankSum=-0.471;QD=17.47;ReadPosRankSum=-0.952	GT:AD:DP:GQ:PL	0/1:20,28:48:99:867,0,660
chrV	387136	.	G	A	173.77	PASS	AC=1;AF=0.5;AN=2;BaseQRankSum=0.143;DP=11;Dels=0.0;FS=0.0;HaplotypeScore=0.0;MLEAC=1;MLEAF=0.5;MQ=40.69;MQ0=0;MQRankSum=0.143;QD=15.8;ReadPosRankSum=0.717	GT:AD:DP:GQ:PL	0/1:5,6:11:99:202,0,161
chrV	397909	.	C	T	317.77	PASS	AC=1;AF=0.5;AN=2;BaseQRankSum=1.396;DP=26;Dels=0.0;FS=0.0;HaplotypeScore=0.0;MLEAC=1;MLEAF=0.5;MQ=41.18;MQ0=1;MQRankSum=0.684;QD=12.22;ReadPosRankSum=1.396	GT:AD:DP:GQ:PL	0/1:14,12:26:99:346,0,504
chrV	409152	.	G	A	347.77	PASS	AC=1;AF=0.5;AN=2;BaseQRankSum=-2.312;DP=25;Dels=0.0;FS=6.239;HaplotypeScore=0.0;MLEAC=1;MLEAF=0.5;MQ=42.0;MQ0=0;MQRankSum=0.245;QD=13.91;ReadPosRankSum=-2.312	GT:AD:DP:GQ:PL	0/1:12,13:25:99:376,0,387
chrV	422502	.	C	T	387.77	PASS	AC=1;AF=0.5;AN=2;BaseQRankSum=-2.34;DP=26;Dels=0.0;FS=0.0;HaplotypeScore=0.0;MLEAC=1;MLEAF=0.5;MQ=42.0;MQ0=0;MQRankSum=-0.591;QD=14.91;ReadPosRankSum=-0.334	GT:AD:DP:GQ:PL	0/1:12,14:26:99:416,0,345
chrV	424633	.	G	A	446.77	PASS	AC=1;AF=0.5;AN=2;BaseQRankSum=0.613;DP=23;Dels=0.0;FS=15.656;HaplotypeScore=0.0;MLEAC=1;MLEAF=0.5;MQ=42.0;MQ0=0;MQRankSum=-0.613;QD=19.42;ReadPosRankSum=-1.323	GT:AD:DP:GQ:PL	0/1:8,15:23:99:475,0,254
chrV	424686	.	C	T	156.77	PASS	AC=1;AF=0.5;AN=2;BaseQRankSum=-0.141;DP=22;Dels=0.0;FS=4.246;HaplotypeScore=0.0;MLEAC=1;MLEAF=0.5;MQ=41.33;MQ0=0;MQRankSum=-0.775;QD=7.13;ReadPosRankSum=-0.07	GT:AD:DP:GQ:PL	0/1:15,7:22:99:185,0,498
chrV	430919	.	C	T	143.77	PASS	AC=1;AF=0.5;AN=2;BaseQRankSum=0.47;DP=10;Dels=0.0;FS=0.0;HaplotypeScore=0.0;MLEAC=1;MLEAF=0.5;MQ=42.0;MQ0=0;MQRankSum=0.47;QD=14.38;ReadPosRankSum=0.47	GT:AD:DP:GQ:PL	0/1:5,5:10:99:172,0,161
chrV	437873	.	G	A	247.77	PASS	AC=1;AF=0.5;AN=2;BaseQRankSum=-0.212;DP=29;Dels=0.0;FS=0.0;HaplotypeScore=0.0;MLEAC=1;MLEAF=0.5;MQ=42.0;MQ0=0;MQRankSum=0.919;QD=8.54;ReadPosRankSum=-0.542	GT:AD:DP:GQ:PL	0/1:20,9:29:99:276,0,649
chrV	437980	.	G	A	259.77	PASS	AC=1;AF=0.5;AN=2;BaseQRankSum=-0.597;DP=16;Dels=0.0;FS=0.0;HaplotypeScore=0.0;MLEAC=1;MLEAF=0.5;MQ=42.0;MQ0=0;MQRankSum=-1.356;QD=16.24;ReadPosRankSum=-1.139	GT:AD:DP:GQ:PL	0/1:6,10:16:99:288,0,206
chrV	442303	.	C	T	510.77	PASS	AC=1;AF=0.5;AN=2;BaseQRankSum=0.894;DP=24;Dels=0.0;FS=0.0;HaplotypeScore=0.0;MLEAC=1;MLEAF=0.5;MQ=42.0;MQ0=0;MQRankSum=-0.298;QD=21.28;ReadPosRankSum=-0.716	GT:AD:DP:GQ:PL	0/1:9,15:24:99:539,0,291
chrV	442450	.	C	T	409.77	PASS	AC=1;AF=0.5;AN=2;BaseQRankSum=1.47;DP=25;Dels=0.0;FS=7.132;HaplotypeScore=0.5784;MLEAC=1;MLEAF=0.5;MQ=42.0;MQ0=0;MQRankSum=-0.028;QD=16.39;ReadPosRankSum=-0.083	GT:AD:DP:GQ:PL	0/1:10,15:25:99:438,0,284
chrV	451525	.	C	T	391.77	PASS	AC=1;AF=0.5;AN=2;BaseQRankSum=1.509;DP=28;Dels=0.0;FS=3.622;HaplotypeScore=1.999;MLEAC=1;MLEAF=0.5;MQ=42.0;MQ0=0;MQRankSum=0.395;QD=13.99;ReadPosRankSum=-0.023	GT:AD:DP:GQ:PL	0/1:16,12:28:99:420,0,465
chrV	456222	.	G	A	558.77	PASS	AC=1;AF=0.5;AN=2;BaseQRankSum=-0.09;DP=33;Dels=0.0;FS=1.356;HaplotypeScore=0.0;MLEAC=1;MLEAF=0.5;MQ=42.0;MQ0=0;MQRankSum=0.162;QD=16.93;ReadPosRankSum=-0.09	GT:AD:DP:GQ:PL	0/1:16,17:33:99:587,0,485
chrV	460458	.	G	A	146.77	PASS	AC=1;AF=0.5;AN=2;BaseQRankSum=-1.378;DP=55;Dels=0.0;FS=39.627;HaplotypeScore=0.0;MLEAC=1;MLEAF=0.5;MQ=42.0;MQ0=0;MQRankSum=0.894;QD=2.67;ReadPosRankSum=1.757	GT:AD:DP:GQ:PL	0/1:44,11:55:99:175,0,1493
chrV	465050	.	G	A	1297.77	PASS	AC=1;AF=0.5;AN=2;BaseQRankSum=0.857;DP=90;Dels=0.0;FS=1.728;HaplotypeScore=2.98;MLEAC=1;MLEAF=0.5;MQ=41.84;MQ0=0;MQRankSum=2.002;QD=14.42;ReadPosRankSum=1.003	GT:AD:DP:GQ:PL	0/1:50,40:90:99:1326,0,1698
chrV	474249	.	C	T	2006.77	PASS	AC=1;AF=0.5;AN=2;BaseQRankSum=1.367;DP=147;Dels=0.0;FS=0.616;HaplotypeScore=0.0;MLEAC=1;MLEAF=0.5;MQ=42.0;MQ0=0;MQRankSum=-0.958;QD=13.65;ReadPosRankSum=-0.084	GT:AD:DP:GQ:PL	0/1:82,65:147:99:2035,0,2645
chrV	476084	.	G	A	1990.77	PASS	AC=1;AF=0.5;AN=2;BaseQRankSum=-3.008;DP=103;Dels=0.0;FS=0.0;HaplotypeScore=0.0;MLEAC=1;MLEAF=0.5;MQ=42.0;MQ0=0;MQRankSum=0.765;QD=19.33;ReadPosRankSum=-0.104	GT:AD:DP:GQ:PL	0/1:41,62:103:99:2019,0,1382
chrV	483248	.	G	A	541.77	PASS	AC=1;AF=0.5;AN=2;BaseQRankSum=-0.704;DP=24;Dels=0.0;FS=0.0;HaplotypeScore=0.0;MLEAC=1;MLEAF=0.5;MQ=41.92;MQ0=0;MQRankSum=-1.684;QD=22.57;ReadPosRankSum=0.459	GT:AD:DP:GQ:PL	0/1:8,16:24:99:570,0,257
chrV	484783	.	G	A	436.77	PASS	AC=1;AF=0.5;AN=2;BaseQRankSum=-0.791;DP=53;Dels=0.0;FS=0.0;HaplotypeScore=0.0;MLEAC=1;MLEAF=0.5;MQ=42.0;MQ0=0;MQRankSum=-0.124;QD=8.24;ReadPosRankSum=-0.562	GT:AD:DP:GQ:PL	0/1:36,17:53:99:465,0,1232
chrV	487316	.	G	A	461.77	PASS	AC=1;AF=0.5;AN=2;BaseQRankSum=2.415;DP=28;Dels=0.0;FS=12.411;HaplotypeScore=0.0;MLEAC=1;MLEAF=0.5;MQ=41.24;MQ0=1;MQRankSum=-1.683;QD=16.49;ReadPosRankSum=2.513	GT:AD:DP:GQ:PL	0/1:12,16:28:99:490,0,316
chrV	487325	.	G	A	233.77	PASS	AC=1;AF=0.5;AN=2;BaseQRankSum=-2.293;DP=27;Dels=0.0;FS=6.455;HaplotypeScore=0.0;MLEAC=1;MLEAF=0.5;MQ=40.42;MQ0=1;MQRankSum=0.343;QD=8.66;ReadPosRankSum=-0.975	GT:AD:DP:GQ:PL	0/1:17,10:27:99:262,0,505
chrV	505049	.	C	T	558.77	PASS	AC=1;AF=0.5;AN=2;BaseQRankSum=-1.5;DP=25;Dels=0.0;FS=2.006;HaplotypeScore=0.0;MLEAC=1;MLEAF=0.5;MQ=42.0;MQ0=0;MQRankSum=0.538;QD=22.35;ReadPosRankSum=-0.368	GT:AD:DP:GQ:PL	0/1:9,16:25:99:587,0,301
chrV	517433	.	C	T	1051.77	PASS	AC=1;AF=0.5;AN=2;BaseQRankSum=0.614;DP=68;Dels=0.0;FS=4.127;HaplotypeScore=5.9682;MLEAC=1;MLEAF=0.5;MQ=41.79;MQ0=0;MQRankSum=1.411;QD=15.47;ReadPosRankSum=0.479	GT:AD:DP:GQ:PL	0/1:33,35:68:99:1080,0,946
chrV	527261	.	C	T	139.77	PASS	AC=1;AF=0.5;AN=2;BaseQRankSum=0.674;DP=15;Dels=0.0;FS=0.0;HaplotypeScore=0.0;MLEAC=1;MLEAF=0.5;MQ=42.0;MQ0=0;MQRankSum=-0.061;QD=9.32;ReadPosRankSum=-1.531	GT:AD:DP:GQ:PL	0/1:10,5:15:99:168,0,301
chrV	529376	.	G	A	318.77	PASS	AC=1;AF=0.5;AN=2;BaseQRankSum=-0.831;DP=23;Dels=0.0;FS=10.02;HaplotypeScore=0.0;MLEAC=1;MLEAF=0.5;MQ=42.0;MQ0=0;MQRankSum=-0.215;QD=13.86;ReadPosRankSum=-0.031	GT:AD:DP:GQ:PL	0/1:12,11:23:99:347,0,395
chrV	530400	.	G	A	437.77	PASS	AC=1;AF=0.5;AN=2;BaseQRankSum=-0.334;DP=22;Dels=0.0;FS=1.792;HaplotypeScore=0.0;MLEAC=1;MLEAF=0.5;MQ=42.0;MQ0=0;MQRankSum=-2.07;QD=19.9;ReadPosRankSum=-0.868	GT:AD:DP:GQ:PL	0/1:9,13:22:99:466,0,301
chrV	533662	.	C	T	401.77	PASS	AC=1;AF=0.5;AN=2;BaseQRankSum=2.662;DP=20;Dels=0.0;FS=7.701;HaplotypeScore=0.0;MLEAC=1;MLEAF=0.5;MQ=42.0;MQ0=0;MQRankSum=0.656;QD=20.09;ReadPosRankSum=2.276	GT:AD:DP:GQ:PL	0/1:8,12:20:99:430,0,213
chrV	535379	.	G	A	432.77	PASS	AC=1;AF=0.5;AN=2;BaseQRankSum=-0.283;DP=23;Dels=0.0;FS=3.796;HaplotypeScore=0.0;MLEAC=1;MLEAF=0.5;MQ=42.0;MQ0=0;MQRankSum=-0.031;QD=18.82;ReadPosRankSum=-0.85	GT:AD:DP:GQ:PL	0/1:9,14:23:99:461,0,302
chrV	544728	.	G	A	514.77	PASS	AC=1;AF=0.5;AN=2;BaseQRankSum=-0.732;DP=30;Dels=0.0;FS=0.0;HaplotypeScore=0.0;MLEAC=1;MLEAF=0.5;MQ=42.0;MQ0=0;MQRankSum=0.603;QD=17.16;ReadPosRankSum=-0.99	GT:AD:DP:GQ:PL	0/1:11,19:30:99:543,0,333
chrV	561436	.	C	T	639.77	PASS	AC=1;AF=0.5;AN=2;BaseQRankSum=-0.217;DP=48;Dels=0.0;FS=8.174;HaplotypeScore=0.0;MLEAC=1;MLEAF=0.5;MQ=42.0;MQ0=0;MQRankSum=-0.114;QD=13.33;ReadPosRankSum=1.769	GT:AD:DP:GQ:PL	0/1:26,22:48:99:668,0,851
chrVI	22896	.	C	T	672.77	PASS	AC=1;AF=0.5;AN=2;BaseQRankSum=-1.204;DP=40;Dels=0.0;FS=0.0;HaplotypeScore=0.0;MLEAC=1;MLEAF=0.5;MQ=42.0;MQ0=0;MQRankSum=-1.86;QD=16.82;ReadPosRankSum=-0.711	GT:AD:DP:GQ:PL	0/1:17,23:40:99:701,0,577
chrVI	44500	.	G	A	310.77	PASS	AC=1;AF=0.5;AN=2;BaseQRankSum=2.546;DP=13;Dels=0.0;FS=0.0;HaplotypeScore=0.0;MLEAC=1;MLEAF=0.5;MQ=42.0;MQ0=0;MQRankSum=-0.849;QD=23.91;ReadPosRankSum=0.694	GT:AD:DP:GQ:PL	0/1:4,9:13:99:339,0,117
chrVI	54372	.	C	T	447.77	PASS	AC=1;AF=0.5;AN=2;BaseQRankSum=0.887;DP=18;Dels=0.0;FS=2.345;HaplotypeScore=0.0;MLEAC=1;MLEAF=0.5;MQ=42.0;MQ0=0;MQRankSum=-1.479;QD=24.88;ReadPosRankSum=0.296	GT:AD:DP:GQ:PL	0/1:5,13:18:99:476,0,149
chrVI	54936	.	C	T	258.77	PASS	AC=1;AF=0.5;AN=2;BaseQRankSum=1.021;DP=19;Dels=0.0;FS=2.392;HaplotypeScore=0.0;MLEAC=1;MLEAF=0.5;MQ=42.0;MQ0=0;MQRankSum=-0.776;QD=13.62;ReadPosRankSum=-1.102	GT:AD:DP:GQ:PL	0/1:9,10:19:99:287,0,307
chrVI	58560	.	G	A	239.77	PASS	AC=1;AF=0.5;AN=2;BaseQRankSum=-0.578;DP=16;Dels=0.0;FS=5.021;HaplotypeScore=0.9665;MLEAC=1;MLEAF=0.5;MQ=42.0;MQ0=0;MQRankSum=-1.208;QD=14.99;ReadPosRankSum=0.263	GT:AD:DP:GQ:PL	0/1:8,8:16:99:268,0,280
chrVI	90320	.	C	T	1404.77	PASS	AC=1;AF=0.5;AN=2;BaseQRankSum=0.583;DP=87;Dels=0.0;FS=0.0;HaplotypeScore=1.9866;MLEAC=1;MLEAF=0.5;MQ=41.83;MQ0=0;MQRankSum=0.779;QD=16.15;ReadPosRankSum=1.128	GT:AD:DP:GQ:PL	0/1:40,47:87:99:1433,0,1258
chrVI	90672	.	G	A	905.77	PASS	AC=1;AF=0.5;AN=2;BaseQRankSum=0.164;DP=39;Dels=0.0;FS=5.37;HaplotypeScore=0.0;MLEAC=1;MLEAF=0.5;MQ=42.0;MQ0=0;MQRankSum=0.521;QD=23.22;ReadPosRankSum=-1.862	GT:AD:DP:GQ:PL	0/1:13,26:39:99:934,0,405
chrVI	95105	.	C	T	1498.77	PASS	AC=1;AF=0.5;AN=2;BaseQRankSum=1.053;DP=74;Dels=0.0;FS=0.0;HaplotypeScore=0.0;MLEAC=1;MLEAF=0.5;MQ=42.0;MQ0=0;MQRankSum=0.016;QD=20.25;ReadPosRankSum=0.366	GT:AD:DP:GQ:PL	0/1:32,42:74:99:1527,0,1015
chrVI	103163	.	G	A	1671.77	PASS	AC=1;AF=0.5;AN=2;BaseQRankSum=0.429;DP=132;Dels=0.0;FS=1.518;HaplotypeScore=1.9866;MLEAC=1;MLEAF=0.5;MQ=41.89;MQ0=0;MQRankSum=0.231;QD=12.66;ReadPosRankSum=0.609	GT:AD:DP:GQ:PL	0/1:77,55:132:99:1700,0,2385
chrVI	149054	.	G	A	158.77	PASS	AC=1;AF=0.5;AN=2;BaseQRankSum=1.221;DP=8;Dels=0.0;FS=0.0;HaplotypeScore=0.0;MLEAC=1;MLEAF=0.5;MQ=42.0;MQ0=0;MQRankSum=-1.221;QD=19.85;ReadPosRankSum=-0.684	GT:AD:DP:GQ:PL	0/1:3,5:8:98:187,0,98
chrVI	152903	.	G	A	269.77	PASS	AC=1;AF=0.5;AN=2;BaseQRankSum=0.152;DP=20;Dels=0.0;FS=1.922;HaplotypeScore=0.0;MLEAC=1;MLEAF=0.5;MQ=40.56;MQ0=0;MQRankSum=1.064;QD=13.49;ReadPosRankSum=-1.519	GT:AD:DP:GQ:PL	0/1:11,9:20:99:298,0,344
chrVI	153319	.	G	A	447.77	PASS	AC=2;AF=1.0;AN=2;DP=13;Dels=0.0;FS=0.0;HaplotypeScore=0.0;MLEAC=2;MLEAF=1.0;MQ=40.9;MQ0=0;QD=34.44	GT:AD:DP:GQ:PL	1/1:0,13:13:36:476,36,0
chrVI	192540	.	C	T	567.77	PASS	AC=1;AF=0.5;AN=2;BaseQRankSum=1.059;DP=50;Dels=0.0;FS=1.144;HaplotypeScore=0.0;MLEAC=1;MLEAF=0.5;MQ=42.0;MQ0=0;MQRankSum=-0.26;QD=11.36;ReadPosRankSum=-1.259	GT:AD:DP:GQ:PL	0/1:31,19:50:99:596,0,999
chrVI	206132	.	C	T	487.77	PASS	AC=1;AF=0.5;AN=2;BaseQRankSum=-0.923;DP=32;Dels=0.0;FS=1.451;HaplotypeScore=0.0;MLEAC=1;MLEAF=0.5;MQ=41.88;MQ0=0;MQRankSum=-0.207;QD=15.24;ReadPosRankSum=-0.886	GT:AD:DP:GQ:PL	0/1:16,16:32:99:516,0,526
chrVI	207409	.	C	T	461.77	PASS	AC=1;AF=0.5;AN=2;BaseQRankSum=1.662;DP=34;Dels=0.0;FS=11.168;HaplotypeScore=0.0;MLEAC=1;MLEAF=0.5;MQ=42.0;MQ0=0;MQRankSum=-0.472;QD=13.58;ReadPosRankSum=1.032	GT:AD:DP:GQ:PL	0/1:20,14:34:99:490,0,686
chrVI	213819	.	C	T	382.77	PASS	AC=1;AF=0.5;AN=2;BaseQRankSum=0.283;DP=39;Dels=0.0;FS=1.397;HaplotypeScore=0.0;MLEAC=1;MLEAF=0.5;MQ=42.0;MQ0=0;MQRankSum=-0.074;QD=9.81;ReadPosRankSum=1.356	GT:AD:DP:GQ:PL	0/1:26,13:39:99:411,0,926
chrVI	224918	.	C	T	2445.77	PASS	AC=1;AF=0.5;AN=2;BaseQRankSum=-2.747;DP=204;Dels=0.0;FS=7.369;HaplotypeScore=0.0;MLEAC=1;MLEAF=0.5;MQ=41.93;MQ0=0;MQRankSum=0.539;QD=11.99;ReadPosRankSum=-1.431	GT:AD:DP:GQ:PL	0/1:119,85:204:99:2474,0,3920
chrVI	238209	.	G	A	519.77	PASS	AC=1;AF=0.5;AN=2;BaseQRankSum=-0.033;DP=23;Dels=0.0;FS=0.0;HaplotypeScore=0.0;MLEAC=1;MLEAF=0.5;MQ=42.0;MQ0=0;MQRankSum=-2.038;QD=22.6;ReadPosRankSum=0.1	GT:AD:DP:GQ:PL	0/1:7,16:23:99:548,0,224
chrVI	252290	.	C	T	719.77	PASS	AC=1;AF=0.5;AN=2;BaseQRankSum=-0.141;DP=61;Dels=0.0;FS=0.0;HaplotypeScore=0.0;MLEAC=1;MLEAF=0.5;MQ=42.0;MQ0=0;MQRankSum=-0.707;QD=11.8;ReadPosRankSum=-0.097	GT:AD:DP:GQ:PL	0/1:38,23:61:99:748,0,1319
chrVII	9267	.	G	A	2224.77	PASS	AC=1;AF=0.5;AN=2;BaseQRankSum=-0.163;DP=153;Dels=0.0;FS=2.102;HaplotypeScore=0.0;MLEAC=1;MLEAF=0.5;MQ=41.97;MQ0=0;MQRankSum=0.717;QD=14.54;ReadPosRankSum=-1.215	GT:AD:DP:GQ:PL	0/1:84,69:153:99:2253,0,2698
chrVII	27315	.	G	A	169.77	PASS	AC=1;AF=0.5;AN=2;BaseQRankSum=-1.63;DP=18;Dels=0.0;FS=1.958;HaplotypeScore=0.0;MLEAC=1;MLEAF=0.5;MQ=42.0;MQ0=0;MQRankSum=0.725;QD=9.43;ReadPosRankSum=1.992	GT:AD:DP:GQ:PL	0/1:11,7:18:99:198,0,365
chrVII	27380	.	G	A	323.77	PASS	AC=1;AF=0.5;AN=2;BaseQRankSum=-1.288;DP=18;Dels=0.0;FS=0.0;HaplotypeScore=0.0;MLEAC=1;MLEAF=0.5;MQ=42.0;MQ0=0;MQRankSum=0.844;QD=17.99;ReadPosRankSum=0.222	GT:AD:DP:GQ:PL	0/1:8,10:18:99:352,0,275
chrVII	41434	.	G	A	292.77	PASS	AC=1;AF=0.5;AN=2;BaseQRankSum=-1.395;DP=17;Dels=0.0;FS=0.0;HaplotypeScore=0.0;MLEAC=1;MLEAF=0.5;MQ=42.0;MQ0=0;MQRankSum=-0.048;QD=17.22;ReadPosRankSum=0.337	GT:AD:DP:GQ:PL	0/1:8,9:17:99:321,0,282
chrVII	45412	.	G	A	491.77	PASS	AC=2;AF=1.0;AN=2;DP=13;Dels=0.0;FS=0.0;HaplotypeScore=0.0;MLEAC=2;MLEAF=1.0;MQ=42.0;MQ0=0;QD=30.96	GT:AD:DP:GQ:PL	1/1:0,13:13:39:520,39,0
chrVII	46644	.	G	A	402.77	PASS	AC=1;AF=0.5;AN=2;BaseQRankSum=-0.345;DP=28;Dels=0.0;FS=1.527;HaplotypeScore=0.0;MLEAC=1;MLEAF=0.5;MQ=42.0;MQ0=0;MQRankSum=-0.115;QD=14.38;ReadPosRankSum=-0.115	GT:AD:DP:GQ:PL	0/1:14,14:28:99:431,0,388
chrVII	56147	.	C	T	389.77	PASS	AC=1;AF=0.5;AN=2;BaseQRankSum=0.756;DP=27;Dels=0.0;FS=0.0;HaplotypeScore=0.0;MLEAC=1;MLEAF=0.5;MQ=42.0;MQ0=0;MQRankSum=-0.415;QD=14.44;ReadPosRankSum=0.073	GT:AD:DP:GQ:PL	0/1:15,12:27:99:418,0,532
chrVII	56219	.	C	T	320.77	PASS	AC=1;AF=0.5;AN=2;BaseQRankSum=-2.584;DP=37;Dels=0.0;FS=1.982;HaplotypeScore=2.4678;MLEAC=1;MLEAF=0.5;MQ=42.0;MQ0=0;MQRankSum=-2.208;QD=8.67;ReadPosRankSum=1.237	GT:AD:DP:GQ:PL	0/1:23,14:37:99:349,0,728
chrVII	62513	.	G	A	376.77	PASS	AC=1;AF=0.5;AN=2;BaseQRankSum=-1.2;DP=23;Dels=0.0;FS=1.935;HaplotypeScore=0.0;MLEAC=1;MLEAF=0.5;MQ=41.36;MQ0=0;MQRankSum=0.092;QD=16.38;ReadPosRankSum=-0.339	GT:AD:DP:GQ:PL	0/1:11,12:23:99:405,0,370
chrVII	78117	.	C	T	283.77	PASS	AC=1;AF=0.5;AN=2;BaseQRankSum=-0.372;DP=19;Dels=0.0;FS=4.242;HaplotypeScore=0.0;MLEAC=1;MLEAF=0.5;MQ=42.0;MQ0=0;MQRankSum=-1.693;QD=14.94;ReadPosRankSum=0.289	GT:AD:DP:GQ:PL	0/1:8,11:19:99:312,0,278
chrVII	95312	.	G	A	580.77	PASS	AC=1;AF=0.5;AN=2;BaseQRankSum=-1.186;DP=26;Dels=0.0;FS=0.0;HaplotypeScore=0.0;MLEAC=1;MLEAF=0.5;MQ=42.0;MQ0=0;MQRankSum=1.779;QD=22.34;ReadPosRankSum=0.216	GT:AD:DP:GQ:PL	0/1:9,17:26:99:609,0,294
chrVII	107647	.	C	T	299.77	PASS	AC=1;AF=0.5;AN=2;BaseQRankSum=0.927;DP=17;Dels=0.0;FS=1.957;HaplotypeScore=0.0;MLEAC=1;MLEAF=0.5;MQ=42.0;MQ0=0;MQRankSum=-0.927;QD=17.63;ReadPosRankSum=0.439	GT:AD:DP:GQ:PL	0/1:7,10:17:99:328,0,236
chrVII	124286	.	C	T	353.77	PASS	AC=1;AF=0.5;AN=2;BaseQRankSum=-0.334;DP=26;Dels=0.0;FS=1.58;HaplotypeScore=0.0;MLEAC=1;MLEAF=0.5;MQ=42.0;MQ0=0;MQRankSum=-1.003;QD=13.61;ReadPosRankSum=0.489	GT:AD:DP:GQ:PL	0/1:14,12:26:99:382,0,499
chrVII	129297	.	C	T	131.77	PASS	AC=1;AF=0.5;AN=2;BaseQRankSum=0.234;DP=18;Dels=0.0;FS=1.952;HaplotypeScore=0.0;MLEAC=1;MLEAF=0.5;MQ=42.0;MQ0=0;MQRankSum=-0.14;QD=7.32;ReadPosRankSum=1.545	GT:AD:DP:GQ:PL	0/1:12,6:18:99:160,0,350
chrVII	142157	.	G	A	111.77	PASS	AC=1;AF=0.5;AN=2;BaseQRankSum=-0.361;DP=9;Dels=0.0;FS=0.0;HaplotypeScore=0.0;MLEAC=1;MLEAF=0.5;MQ=42.0;MQ0=0;MQRankSum=0.0;QD=12.42;ReadPosRankSum=-1.159	GT:AD:DP:GQ:PL	0/1:4,5:9:99:140,0,132
chrVII	147905	.	G	A	316.77	PASS	AC=1;AF=0.5;AN=2;BaseQRankSum=1.615;DP=22;Dels=0.0;FS=2.43;HaplotypeScore=0.0;MLEAC=1;MLEAF=0.5;MQ=42.0;MQ0=0;MQRankSum=-0.495;QD=14.4;ReadPosRankSum=-0.297	GT:AD:DP:GQ:PL	0/1:12,10:22:99:345,0,387
chrVII	147970	.	C	T	181.77	PASS	AC=1;AF=0.5;AN=2;BaseQRankSum=-1.2;DP=13;Dels=0.0;FS=0.0;HaplotypeScore=0.0;MLEAC=1;MLEAF=0.5;MQ=42.0;MQ0=0;MQRankSum=-0.377;QD=13.98;ReadPosRankSum=-1.093	GT:AD:DP:GQ:PL	0/1:6,7:13:99:210,0,213
chrVII	150591	.	G	A	262.77	PASS	AC=1;AF=0.5;AN=2;BaseQRankSum=0.18;DP=27;Dels=0.0;FS=4.262;HaplotypeScore=0.0;MLEAC=1;MLEAF=0.5;MQ=42.0;MQ0=0;MQRankSum=-0.18;QD=9.73;ReadPosRankSum=-0.026	GT:AD:DP:GQ:PL	0/1:18,9:27:99:291,0,550
chrVII	157702	.	G	A	798.77	PASS	AC=1;AF=0.5;AN=2;BaseQRankSum=-0.222;DP=59;Dels=0.0;FS=0.0;HaplotypeScore=0.0;MLEAC=1;MLEAF=0.5;MQ=41.76;MQ0=0;MQRankSum=1.45;QD=13.54;ReadPosRankSum=-0.575	GT:AD:DP:GQ:PL	0/1:34,25:59:99:827,0,1067
chrVII	166764	.	G	A	681.77	PASS	AC=1;AF=0.5;AN=2;BaseQRankSum=-0.717;DP=34;Dels=0.0;FS=0.0;HaplotypeScore=0.0;MLEAC=1;MLEAF=0.5;MQ=42.0;MQ0=0;MQRankSum=-0.157;QD=20.05;ReadPosRankSum=0.437	GT:AD:DP:GQ:PL	0/1:14,20:34:99:710,0,471
chrVII	196551	.	C	T	534.77	PASS	AC=1;AF=0.5;AN=2;BaseQRankSum=0.979;DP=42;Dels=0.0;FS=2.68;HaplotypeScore=0.0;MLEAC=1;MLEAF=0.5;MQ=42.0;MQ0=0;MQRankSum=-1.944;QD=12.73;ReadPosRankSum=-0.826	GT:AD:DP:GQ:PL	0/1:24,18:42:99:563,0,743
chrVII	202660	.	G	A	364.77	PASS	AC=1;AF=0.5;AN=2;BaseQRankSum=-0.052;DP=35;Dels=0.0;FS=5.49;HaplotypeScore=0.0;MLEAC=1;MLEAF=0.5;MQ=42.0;MQ0=0;MQRankSum=-1.546;QD=10.42;ReadPosRankSum=0.712	GT:AD:DP:GQ:PL	0/1:23,12:35:99:393,0,780
chrVII	210157	.	C	T	178.77	PASS	AC=1;AF=0.5;AN=2;BaseQRankSum=2.007;DP=16;Dels=0.0;FS=0.0;HaplotypeScore=0.0;MLEAC=1;MLEAF=0.5;MQ=41.11;MQ0=0;MQRankSum=1.247;QD=11.17;ReadPosRankSum=-1.681	GT:AD:DP:GQ:PL	0/1:10,6:16:99:207,0,280
chrVII	213259	.	G	A	326.77	PASS	AC=1;AF=0.5;AN=2;BaseQRankSum=0.286;DP=19;Dels=0.0;FS=2.35;HaplotypeScore=0.0;MLEAC=1;MLEAF=0.5;MQ=42.0;MQ0=0;MQRankSum=-0.367;QD=17.2;ReadPosRankSum=-0.367	GT:AD:DP:GQ:PL	0/1:9,10:19:99:355,0,274
chrVII	217471	.	C	T	208.77	PASS	AC=1;AF=0.5;AN=2;BaseQRankSum=-0.244;DP=17;Dels=0.0;FS=2.271;HaplotypeScore=0.0;MLEAC=1;MLEAF=0.5;MQ=42.0;MQ0=0;MQRankSum=0.342;QD=12.28;ReadPosRankSum=0.732	GT:AD:DP:GQ:PL	0/1:10,7:17:99:237,0,365
chrVII	245217	.	C	T	272.77	PASS	AC=1;AF=0.5;AN=2;BaseQRankSum=-1.671;DP=20;Dels=0.0;FS=1.74;HaplotypeScore=0.8667;MLEAC=1;MLEAF=0.5;MQ=42.0;MQ0=0;MQRankSum=-0.912;QD=13.64;ReadPosRankSum=-1.14	GT:AD:DP:GQ:PL	0/1:11,9:20:99:301,0,366
chrVII	257440	.	G	A	140.77	PASS	AC=1;AF=0.5;AN=2;BaseQRankSum=-0.361;DP=9;Dels=0.0;FS=0.0;HaplotypeScore=0.0;MLEAC=1;MLEAF=0.5;MQ=42.0;MQ0=0;MQRankSum=-0.361;QD=15.64;ReadPosRankSum=-0.361	GT:AD:DP:GQ:PL	0/1:4,5:9:99:169,0,130
chrVII	260467	.	C	T	264.77	PASS	AC=1;AF=0.5;AN=2;BaseQRankSum=0.437;DP=27;Dels=0.0;FS=1.583;HaplotypeScore=0.0;MLEAC=1;MLEAF=0.5;MQ=42.0;MQ0=0;MQRankSum=-0.952;QD=9.81;ReadPosRankSum=-0.694	GT:AD:DP:GQ:PL	0/1:18,9:27:99:293,0,586
chrVII	272338	.	C	T	802.77	PASS	AC=1;AF=0.5;AN=2;BaseQRankSum=1.235;DP=59;Dels=0.0;FS=0.0;HaplotypeScore=0.0;MLEAC=1;MLEAF=0.5;MQ=41.64;MQ0=0;MQRankSum=-0.084;QD=13.61;ReadPosRankSum=-0.79	GT:AD:DP:GQ:PL	0/1:34,25:59:99:831,0,1129
chrVII	272368	.	G	A	2197.77	PASS	AC=1;AF=0.5;AN=2;BaseQRankSum=-0.365;DP=140;Dels=0.0;FS=1.927;HaplotypeScore=0.0;MLEAC=1;MLEAF=0.5;MQ=42.0;MQ0=0;MQRankSum=1.087;QD=15.7;ReadPosRankSum=0.298	GT:AD:DP:GQ:PL	0/1:66,74:140:99:2226,0,1895
chrVII	274159	.	G	A	1519.77	PASS	AC=1;AF=0.5;AN=2;BaseQRankSum=-1.226;DP=103;Dels=0.0;FS=0.0;HaplotypeScore=1.5226;MLEAC=1;MLEAF=0.5;MQ=42.0;MQ0=0;MQRankSum=0.393;QD=14.76;ReadPosRankSum=-1.894	GT:AD:DP:GQ:PL	0/1:55,48:103:99:1548,0,1942
chrVII	277451	.	C	T	1383.77	PASS	AC=1;AF=0.5;AN=2;BaseQRankSum=0.931;DP=84;Dels=0.0;FS=0.816;HaplotypeScore=0.0;MLEAC=1;MLEAF=0.5;MQ=41.91;MQ0=0;MQRankSum=1.602;QD=16.47;ReadPosRankSum=0.501	GT:AD:DP:GQ:PL	0/1:41,43:84:99:1412,0,1281
chrVII	277478	.	G	A	1228.77	PASS	AC=1;AF=0.5;AN=2;BaseQRankSum=-2.604;DP=81;Dels=0.0;FS=0.0;HaplotypeScore=0.0;MLEAC=1;MLEAF=0.5;MQ=41.9;MQ0=0;MQRankSum=-0.818;QD=15.17;ReadPosRankSum=-1.177	GT:AD:DP:GQ:PL	0/1:42,39:81:99:1257,0,1322
chrVII	319835	.	G	A	363.77	PASS	AC=1;AF=0.5;AN=2;BaseQRankSum=1.584;DP=21;Dels=0.0;FS=0.0;HaplotypeScore=0.0;MLEAC=1;MLEAF=0.5;MQ=42.0;MQ0=0;MQRankSum=-0.669;QD=17.32;ReadPosRankSum=-0.599	GT:AD:DP:GQ:PL	0/1:10,11:21:99:392,0,309
chrVII	320327	.	G	A	264.77	PASS	AC=1;AF=0.5;AN=2;BaseQRankSum=-0.437;DP=13;Dels=0.0;FS=2.158;HaplotypeScore=0.0;MLEAC=1;MLEAF=0.5;MQ=42.0;MQ0=0;MQRankSum=0.533;QD=20.37;ReadPosRankSum=1.092	GT:AD:DP:GQ:PL	0/1:5,8:13:99:293,0,171
chrVII	323234	.	G	A	233.77	PASS	AC=1;AF=0.5;AN=2;BaseQRankSum=0.0;DP=14;Dels=0.0;FS=6.56;HaplotypeScore=0.0;MLEAC=1;MLEAF=0.5;MQ=42.0;MQ0=0;MQRankSum=-1.6;QD=16.7;ReadPosRankSum=0.533	GT:AD:DP:GQ:PL	0/1:5,9:14:99:262,0,172
chrVII	360000	.	G	A	114.77	PASS	AC=1;AF=0.5;AN=2;BaseQRankSum=-1.485;DP=14;Dels=0.0;FS=0.0;HaplotypeScore=0.0;MLEAC=1;MLEAF=0.5;MQ=42.0;MQ0=0;MQRankSum=-0.452;QD=8.2;ReadPosRankSum=1.356	GT:AD:DP:GQ:PL	0/1:8,6:14:99:143,0,274
chrVII	366661	.	G	A	286.77	PASS	AC=1;AF=0.5;AN=2;BaseQRankSum=-0.311;DP=18;Dels=0.0;FS=0.0;HaplotypeScore=0.0;MLEAC=1;MLEAF=0.5;MQ=42.0;MQ0=0;MQRankSum=-1.733;QD=15.93;ReadPosRankSum=-1.91	GT:AD:DP:GQ:PL	0/1:8,10:18:99:315,0,268
chrVII	388325	.	G	A	766.77	PASS	AC=1;AF=0.5;AN=2;BaseQRankSum=-0.134;DP=49;Dels=0.0;FS=2.552;HaplotypeScore=0.0;MLEAC=1;MLEAF=0.5;MQ=41.57;MQ0=1;MQRankSum=1.412;QD=15.65;ReadPosRankSum=1.557	GT:AD:DP:GQ:PL	0/1:24,25:49:99:795,0,800
chrVII	401549	.	G	A	718.77	PASS	AC=1;AF=0.5;AN=2;BaseQRankSum=-1.673;DP=51;Dels=0.0;FS=1.752;HaplotypeScore=2.98;MLEAC=1;MLEAF=0.5;MQ=40.45;MQ0=2;MQRankSum=1.372;QD=14.09;ReadPosRankSum=-2.474	GT:AD:DP:GQ:PL	0/1:28,23:51:99:747,0,833
chrVII	422272	.	C	T	690.77	PASS	AC=1;AF=0.5;AN=2;BaseQRankSum=0.307;DP=45;Dels=0.0;FS=4.288;HaplotypeScore=0.0;MLEAC=1;MLEAF=0.5;MQ=42.0;MQ0=0;MQRankSum=0.647;QD=15.35;ReadPosRankSum=-0.17	GT:AD:DP:GQ:PL	0/1:23,22:45:99:719,0,708
chrVII	425692	.	C	T	832.77	PASS	AC=1;AF=0.5;AN=2;BaseQRankSum=1.121;DP=49;Dels=0.0;FS=13.226;HaplotypeScore=0.0;MLEAC=1;MLEAF=0.5;MQ=42.0;MQ0=0;MQRankSum=0.232;QD=17.0;ReadPosRankSum=0.919	GT:AD:DP:GQ:PL	0/1:21,28:49:99:861,0,685
chrVII	438930	.	G	A	730.77	PASS	AC=1;AF=0.5;AN=2;BaseQRankSum=0.143;DP=46;Dels=0.0;FS=6.115;HaplotypeScore=0.0;MLEAC=1;MLEAF=0.5;MQ=42.0;MQ0=0;MQRankSum=-0.649;QD=15.89;ReadPosRankSum=0.649	GT:AD:DP:GQ:PL	0/1:24,22:46:99:759,0,774
chrVII	438967	.	G	A	732.77	PASS	AC=1;AF=0.5;AN=2;BaseQRankSum=0.341;DP=46;Dels=0.0;FS=4.224;HaplotypeScore=0.0;MLEAC=1;MLEAF=0.5;MQ=42.0;MQ0=0;MQRankSum=-0.407;QD=15.93;ReadPosRankSum=0.275	GT:AD:DP:GQ:PL	0/1:24,22:46:99:761,0,770
chrVII	443090	.	G	A	466.77	PASS	AC=1;AF=0.5;AN=2;BaseQRankSum=0.486;DP=34;Dels=0.0;FS=5.902;HaplotypeScore=0.0;MLEAC=1;MLEAF=0.5;MQ=42.0;MQ0=0;MQRankSum=2.393;QD=13.73;ReadPosRankSum=-1.422	GT:AD:DP:GQ:PL	0/1:19,15:34:99:495,0,619
chrVII	452296	.	G	A	718.77	PASS	AC=1;AF=0.5;AN=2;BaseQRankSum=-2.155;DP=48;Dels=0.0;FS=0.0;HaplotypeScore=0.0;MLEAC=1;MLEAF=0.5;MQ=42.0;MQ0=0;MQRankSum=-0.217;QD=14.97;ReadPosRankSum=-2.196	GT:AD:DP:GQ:PL	0/1:24,24:48:99:747,0,782
chrVII	461904	.	G	A	416.77	PASS	AC=1;AF=0.5;AN=2;BaseQRankSum=0.599;DP=28;Dels=0.0;FS=3.227;HaplotypeScore=0.0;MLEAC=1;MLEAF=0.5;MQ=42.0;MQ0=0;MQRankSum=-0.737;QD=14.88;ReadPosRankSum=2.027	GT:AD:DP:GQ:PL	0/1:15,13:28:99:445,0,417
chrVII	511400	.	C	T	440.77	PASS	AC=1;AF=0.5;AN=2;BaseQRankSum=-0.845;DP=34;Dels=0.0;FS=26.723;HaplotypeScore=0.0;MLEAC=1;MLEAF=0.5;MQ=42.0;MQ0=0;MQRankSum=0.673;QD=12.96;ReadPosRankSum=1.846	GT:AD:DP:GQ:PL	0/1:18,16:34:99:469,0,640
chrVII	513159	.	C	T	486.77	PASS	AC=1;AF=0.5;AN=2;BaseQRankSum=-0.847;DP=33;Dels=0.0;FS=1.377;HaplotypeScore=0.0;MLEAC=1;MLEAF=0.5;MQ=42.0;MQ0=0;MQRankSum=-1.027;QD=14.75;ReadPosRankSum=-1.063	GT:AD:DP:GQ:PL	0/1:17,16:33:99:515,0,561
chrVII	514351	.	G	A	238.77	PASS	AC=1;AF=0.5;AN=2;BaseQRankSum=1.531;DP=11;Dels=0.0;FS=0.0;HaplotypeScore=0.0;MLEAC=1;MLEAF=0.5;MQ=42.0;MQ0=0;MQRankSum=0.715;QD=21.71;ReadPosRankSum=0.715	GT:AD:DP:GQ:PL	0/1:3,8:11:89:267,0,89
chrVII	533908	.	G	A	350.77	PASS	AC=1;AF=0.5;AN=2;BaseQRankSum=-0.154;DP=23;Dels=0.0;FS=0.0;HaplotypeScore=0.0;MLEAC=1;MLEAF=0.5;MQ=42.0;MQ0=0;MQRankSum=-0.523;QD=15.25;ReadPosRankSum=1.2	GT:AD:DP:GQ:PL	0/1:12,11:23:99:379,0,417
chrVII	560053	.	G	A	1378.77	PASS	AC=1;AF=0.5;AN=2;BaseQRankSum=2.474;DP=92;Dels=0.0;FS=6.033;HaplotypeScore=0.0;MLEAC=1;MLEAF=0.5;MQ=42.0;MQ0=0;MQRankSum=-0.856;QD=14.99;ReadPosRankSum=-0.683	GT:AD:DP:GQ:PL	0/1:51,41:92:99:1407,0,1793
chrVII	574955	.	C	T	425.77	PASS	AC=1;AF=0.5;AN=2;BaseQRankSum=-1.278;DP=25;Dels=0.0;FS=1.623;HaplotypeScore=0.0;MLEAC=1;MLEAF=0.5;MQ=42.0;MQ0=0;MQRankSum=1.115;QD=17.03;ReadPosRankSum=0.462	GT:AD:DP:GQ:PL	0/1:12,13:25:99:454,0,427
chrVII	580815	.	C	T	460.77	PASS	AC=1;AF=0.5;AN=2;BaseQRankSum=0.488;DP=33;Dels=0.0;FS=3.29;HaplotypeScore=0.0;MLEAC=1;MLEAF=0.5;MQ=42.0;MQ0=0;MQRankSum=-0.054;QD=13.96;ReadPosRankSum=0.56	GT:AD:DP:GQ:PL	0/1:18,15:33:99:489,0,529
chrVII	589038	.	G	A	701.77	PASS	AC=1;AF=0.5;AN=2;BaseQRankSum=1.219;DP=40;Dels=0.0;FS=0.0;HaplotypeScore=0.0;MLEAC=1;MLEAF=0.5;MQ=42.0;MQ0=0;MQRankSum=0.027;QD=17.54;ReadPosRankSum=0.867	GT:AD:DP:GQ:PL	0/1:19,21:40:99:730,0,616
chrVII	616110	.	G	A	533.77	PASS	AC=1;AF=0.5;AN=2;BaseQRankSum=1.006;DP=43;Dels=0.0;FS=0.0;HaplotypeScore=0.0;MLEAC=1;MLEAF=0.5;MQ=42.0;MQ0=0;MQRankSum=1.751;QD=12.41;ReadPosRankSum=0.609	GT:AD:DP:GQ:PL	0/1:26,17:43:99:562,0,882
chrVII	616239	.	G	A	595.77	PASS	AC=1;AF=0.5;AN=2;BaseQRankSum=1.695;DP=45;Dels=0.0;FS=1.275;HaplotypeScore=0.0;MLEAC=1;MLEAF=0.5;MQ=42.0;MQ0=0;MQRankSum=0.262;QD=13.24;ReadPosRankSum=-1.081	GT:AD:DP:GQ:PL	0/1:24,21:45:99:624,0,750
chrVII	620443	.	C	T	998.77	PASS	AC=1;AF=0.5;AN=2;BaseQRankSum=1.29;DP=57;Dels=0.0;FS=2.304;HaplotypeScore=0.0;MLEAC=1;MLEAF=0.5;MQ=42.0;MQ0=0;MQRankSum=1.258;QD=17.52;ReadPosRankSum=0.36	GT:AD:DP:GQ:PL	0/1:26,31:57:99:1027,0,858
chrVII	634218	.	G	A	942.77	PASS	AC=1;AF=0.5;AN=2;BaseQRankSum=1.294;DP=60;Dels=0.0;FS=1.157;HaplotypeScore=0.0;MLEAC=1;MLEAF=0.5;MQ=42.0;MQ0=0;MQRankSum=0.643;QD=15.71;ReadPosRankSum=-0.954	GT:AD:DP:GQ:PL	0/1:30,30:60:99:971,0,969
chrVII	646997	.	G	A	1009.77	PASS	AC=1;AF=0.5;AN=2;BaseQRankSum=-2.287;DP=52;Dels=0.0;FS=1.301;HaplotypeScore=0.0;MLEAC=1;MLEAF=0.5;MQ=42.0;MQ0=0;MQRankSum=1.75;QD=19.42;ReadPosRankSum=0.324	GT:AD:DP:GQ:PL	0/1:22,30:52:99:1038,0,730
chrVII	647588	.	G	A	957.77	PASS	AC=1;AF=0.5;AN=2;BaseQRankSum=1.206;DP=76;Dels=0.0;FS=19.779;HaplotypeScore=0.0;MLEAC=1;MLEAF=0.5;MQ=42.0;MQ0=0;MQRankSum=0.324;QD=12.6;ReadPosRankSum=2.843	GT:AD:DP:GQ:PL	0/1:46,30:76:99:986,0,1597
chrVII	654588	.	C	T	1335.77	PASS	AC=1;AF=0.5;AN=2;BaseQRankSum=2.219;DP=94;Dels=0.0;FS=2.918;HaplotypeScore=0.0;MLEAC=1;MLEAF=0.5;MQ=41.84;MQ0=0;MQRankSum=0.801;QD=14.21;ReadPosRankSum=0.625	GT:AD:DP:GQ:PL	0/1:53,41:94:99:1364,0,1654
chrVII	659888	.	G	A	622.77	PASS	AC=1;AF=0.5;AN=2;BaseQRankSum=-0.009;DP=51;Dels=0.0;FS=2.573;HaplotypeScore=0.0;MLEAC=1;MLEAF=0.5;MQ=41.67;MQ0=0;MQRankSum=0.823;QD=12.21;ReadPosRankSum=-1.051	GT:AD:DP:GQ:PL	0/1:28,23:51:99:651,0,907
chrVII	676427	.	C	T	1372.77	PASS	AC=1;AF=0.5;AN=2;BaseQRankSum=0.659;DP=64;Dels=0.0;FS=2.177;HaplotypeScore=0.0;MLEAC=1;MLEAF=0.5;MQ=41.77;MQ0=0;MQRankSum=-1.338;QD=21.45;ReadPosRankSum=0.77	GT:AD:DP:GQ:PL	0/1:24,40:64:99:1401,0,725
chrVII	736356	.	G	A	169.77	PASS	AC=1;AF=0.5;AN=2;BaseQRankSum=-1.093;DP=13;Dels=0.0;FS=0.0;HaplotypeScore=0.0;MLEAC=1;MLEAF=0.5;MQ=42.0;MQ0=0;MQRankSum=-0.101;QD=13.06;ReadPosRankSum=-1.656	GT:AD:DP:GQ:PL	0/1:7,6:13:99:198,0,171
chrVII	736392	.	C	T	115.77	PASS	AC=1;AF=0.5;AN=2;BaseQRankSum=0.0;DP=6;Dels=0.0;FS=3.31;HaplotypeScore=0.0;MLEAC=1;MLEAF=0.5;MQ=42.0;MQ0=0;MQRankSum=-0.72;QD=19.29;ReadPosRankSum=0.72	GT:AD:DP:GQ:PL	0/1:2,4:6:63:144,0,63
chrVII	739222	.	C	T	210.77	PASS	AC=1;AF=0.5;AN=2;BaseQRankSum=-0.847;DP=16;Dels=0.0;FS=5.021;HaplotypeScore=0.0;MLEAC=1;MLEAF=0.5;MQ=40.82;MQ0=0;MQRankSum=-0.212;QD=13.17;ReadPosRankSum=0.318	GT:AD:DP:GQ:PL	0/1:7,9:16:99:239,0,248
chrVII	754120	.	G	A	553.77	PASS	AC=1;AF=0.5;AN=2;BaseQRankSum=2.127;DP=29;Dels=0.0;FS=0.0;HaplotypeScore=0.0;MLEAC=1;MLEAF=0.5;MQ=42.0;MQ0=0;MQRankSum=0.241;QD=19.1;ReadPosRankSum=0.329	GT:AD:DP:GQ:PL	0/1:13,16:29:99:582,0,379
chrVII	754511	.	G	A	463.77	PASS	AC=1;AF=0.5;AN=2;BaseQRankSum=-0.958;DP=25;Dels=0.0;FS=2.481;HaplotypeScore=0.0;MLEAC=1;MLEAF=0.5;MQ=42.0;MQ0=0;MQRankSum=0.082;QD=18.55;ReadPosRankSum=-0.849	GT:AD:DP:GQ:PL	0/1:11,14:25:99:492,0,335
chrVII	757419	.	G	A	1056.77	PASS	AC=1;AF=0.5;AN=2;BaseQRankSum=-1.057;DP=55;Dels=0.0;FS=0.0;HaplotypeScore=0.0;MLEAC=1;MLEAF=0.5;MQ=42.0;MQ0=0;MQRankSum=-0.85;QD=19.21;ReadPosRankSum=-1.108	GT:AD:DP:GQ:PL	0/1:22,33:55:99:1085,0,753
chrVII	762139	.	G	A	1747.77	PASS	AC=1;AF=0.5;AN=2;BaseQRankSum=-0.2;DP=99;Dels=0.0;FS=6.546;HaplotypeScore=0.0;MLEAC=1;MLEAF=0.5;MQ=42.0;MQ0=0;MQRankSum=0.179;QD=17.65;ReadPosRankSum=0.046	GT:AD:DP:GQ:PL	0/1:45,54:99:99:1776,0,1395
chrVII	768350	.	G	A	2034.77	PASS	AC=1;AF=0.5;AN=2;BaseQRankSum=0.131;DP=150;Dels=0.0;FS=3.811;HaplotypeScore=0.734;MLEAC=1;MLEAF=0.5;MQ=41.99;MQ0=0;MQRankSum=-0.536;QD=13.57;ReadPosRankSum=0.225	GT:AD:DP:GQ:PL	0/1:84,66:150:99:2063,0,2648
chrVII	772577	.	G	A	746.77	PASS	AC=1;AF=0.5;AN=2;BaseQRankSum=-2.155;DP=67;Dels=0.0;FS=0.983;HaplotypeScore=0.0;MLEAC=1;MLEAF=0.5;MQ=42.0;MQ0=0;MQRankSum=0.418;QD=11.15;ReadPosRankSum=-0.071	GT:AD:DP:GQ:PL	0/1:41,26:67:99:775,0,1303
chrVII	795833	.	G	A	623.77	PASS	AC=1;AF=0.5;AN=2;BaseQRankSum=0.044;DP=46;Dels=0.0;FS=1.225;HaplotypeScore=0.0;MLEAC=1;MLEAF=0.5;MQ=42.0;MQ0=0;MQRankSum=-0.022;QD=13.56;ReadPosRankSum=-0.662	GT:AD:DP:GQ:PL	0/1:25,21:46:99:652,0,851
chrVII	802255	.	C	T	979.77	PASS	AC=1;AF=0.5;AN=2;BaseQRankSum=1.988;DP=70;Dels=0.0;FS=0.946;HaplotypeScore=0.0;MLEAC=1;MLEAF=0.5;MQ=42.0;MQ0=0;MQRankSum=-0.235;QD=14.0;ReadPosRankSum=1.118	GT:AD:DP:GQ:PL	0/1:37,33:70:99:1008,0,1207
chrVII	806178	.	C	T	1421.77	PASS	AC=1;AF=0.5;AN=2;BaseQRankSum=2.456;DP=86;Dels=0.0;FS=8.993;HaplotypeScore=0.0;MLEAC=1;MLEAF=0.5;MQ=42.0;MQ0=0;MQRankSum=-0.891;QD=16.53;ReadPosRankSum=-0.597	GT:AD:DP:GQ:PL	0/1:41,45:86:99:1450,0,1195
chrVII	810871	.	C	T	1376.77	PASS	AC=1;AF=0.5;AN=2;BaseQRankSum=0.011;DP=97;Dels=0.0;FS=6.59;HaplotypeScore=0.0;MLEAC=1;MLEAF=0.5;MQ=41.96;MQ0=0;MQRankSum=-0.879;QD=14.19;ReadPosRankSum=-0.235	GT:AD:DP:GQ:PL	0/1:52,45:97:99:1405,0,1730
chrVII	823945	.	G	A	293.77	PASS	AC=1;AF=0.5;AN=2;BaseQRankSum=0.585;DP=23;Dels=0.0;FS=1.674;HaplotypeScore=0.0;MLEAC=1;MLEAF=0.5;MQ=41.83;MQ0=0;MQRankSum=-0.4;QD=12.77;ReadPosRankSum=-1.262	GT:AD:DP:GQ:PL	0/1:11,12:23:99:322,0,331
chrVII	840659	.	C	T	301.77	PASS	AC=1;AF=0.5;AN=2;BaseQRankSum=0.163;DP=16;Dels=0.0;FS=0.0;HaplotypeScore=0.0;MLEAC=1;MLEAF=0.5;MQ=41.88;MQ0=0;MQRankSum=1.356;QD=18.86;ReadPosRankSum=-0.163	GT:AD:DP:GQ:PL	0/1:6,10:16:99:330,0,171
chrVII	846697	.	G	A	214.77	PASS	AC=1;AF=0.5;AN=2;BaseQRankSum=0.847;DP=16;Dels=0.0;FS=0.0;HaplotypeScore=0.0;MLEAC=1;MLEAF=0.5;MQ=42.0;MQ0=0;MQRankSum=0.847;QD=13.42;ReadPosRankSum=0.423	GT:AD:DP:GQ:PL	0/1:9,7:16:99:243,0,284
chrVII	849057	.	G	A	243.77	PASS	AC=1;AF=0.5;AN=2;BaseQRankSum=-0.204;DP=19;Dels=0.0;FS=1.871;HaplotypeScore=0.0;MLEAC=1;MLEAF=0.5;MQ=42.0;MQ0=0;MQRankSum=0.531;QD=12.83;ReadPosRankSum=0.531	GT:AD:DP:GQ:PL	0/1:10,9:19:99:272,0,286
chrVII	859502	.	G	A	843.77	PASS	AC=1;AF=0.5;AN=2;BaseQRankSum=0.344;DP=56;Dels=0.0;FS=5.291;HaplotypeScore=0.0;MLEAC=1;MLEAF=0.5;MQ=41.75;MQ0=0;MQRankSum=-0.082;QD=15.07;ReadPosRankSum=0.033	GT:AD:DP:GQ:PL	0/1:27,29:56:99:872,0,918
chrVII	859742	.	G	A	459.77	PASS	AC=1;AF=0.5;AN=2;BaseQRankSum=0.52;DP=40;Dels=0.0;FS=0.0;HaplotypeScore=0.0;MLEAC=1;MLEAF=0.5;MQ=41.71;MQ0=0;MQRankSum=-1.368;QD=11.49;ReadPosRankSum=1.204	GT:AD:DP:GQ:PL	0/1:23,17:40:99:488,0,733
chrVII	859771	.	G	A	432.77	PASS	AC=1;AF=0.5;AN=2;BaseQRankSum=0.702;DP=33;Dels=0.0;FS=3.093;HaplotypeScore=0.0;MLEAC=1;MLEAF=0.5;MQ=41.64;MQ0=0;MQRankSum=-1.747;QD=13.11;ReadPosRankSum=-1.459	GT:AD:DP:GQ:PL	0/1:17,16:33:99:461,0,494
chrVII	878207	.	G	A	134.77	PASS	AC=1;AF=0.5;AN=2;BaseQRankSum=0.429;DP=15;Dels=0.0;FS=2.158;HaplotypeScore=0.0;MLEAC=1;MLEAF=0.5;MQ=42.0;MQ0=0;MQRankSum=-0.429;QD=8.98;ReadPosRankSum=2.511	GT:AD:DP:GQ:PL	0/1:10,5:15:99:163,0,331
chrVII	878286	.	G	A	491.77	PASS	AC=1;AF=0.5;AN=2;BaseQRankSum=0.159;DP=19;Dels=0.0;FS=0.0;HaplotypeScore=0.0;MLEAC=1;MLEAF=0.5;MQ=40.88;MQ0=1;MQRankSum=-0.053;QD=25.88;ReadPosRankSum=-1.009	GT:AD:DP:GQ:PL	0/1:5,14:19:99:520,0,108
chrVII	902326	.	C	T	1087.77	PASS	AC=1;AF=0.5;AN=2;BaseQRankSum=1.3;DP=72;Dels=0.0;FS=3.229;HaplotypeScore=0.0;MLEAC=1;MLEAF=0.5;MQ=42.0;MQ0=0;MQRankSum=-0.972;QD=15.11;ReadPosRankSum=0.915	GT:AD:DP:GQ:PL	0/1:39,33:72:99:1116,0,1224
chrVII	903161	.	C	T	1113.77	PASS	AC=1;AF=0.5;AN=2;BaseQRankSum=1.46;DP=58;Dels=0.0;FS=3.792;HaplotypeScore=0.0;MLEAC=1;MLEAF=0.5;MQ=41.75;MQ0=0;MQRankSum=-0.718;QD=19.2;ReadPosRankSum=0.845	GT:AD:DP:GQ:PL	0/1:24,34:58:99:1142,0,729
chrVII	904670	.	G	A	1356.77	PASS	AC=1;AF=0.5;AN=2;BaseQRankSum=0.81;DP=95;Dels=0.0;FS=1.681;HaplotypeScore=0.0;MLEAC=1;MLEAF=0.5;MQ=42.0;MQ0=0;MQRankSum=-2.4;QD=14.28;ReadPosRankSum=1.929	GT:AD:DP:GQ:PL	0/1:51,44:95:99:1385,0,1718
chrVII	904775	.	G	A	1536.77	PASS	AC=1;AF=0.5;AN=2;BaseQRankSum=2.015;DP=74;Dels=0.0;FS=1.976;HaplotypeScore=0.0;MLEAC=1;MLEAF=0.5;MQ=41.8;MQ0=0;MQRankSum=0.421;QD=20.77;ReadPosRankSum=0.332	GT:AD:DP:GQ:PL	0/1:29,45:74:99:1565,0,934
chrVII	904893	.	G	A	1254.77	PASS	AC=1;AF=0.5;AN=2;BaseQRankSum=0.004;DP=88;Dels=0.0;FS=0.0;HaplotypeScore=0.0;MLEAC=1;MLEAF=0.5;MQ=42.0;MQ0=0;MQRankSum=0.39;QD=14.26;ReadPosRankSum=1.27	GT:AD:DP:GQ:PL	0/1:48,40:88:99:1283,0,1641
chrVII	904925	.	C	T	1086.77	PASS	AC=1;AF=0.5;AN=2;BaseQRankSum=0.891;DP=80;Dels=0.0;FS=7.02;HaplotypeScore=0.0;MLEAC=1;MLEAF=0.5;MQ=42.0;MQ0=0;MQRankSum=1.465;QD=13.58;ReadPosRankSum=-0.346	GT:AD:DP:GQ:PL	0/1:46,34:80:99:1115,0,1462
chrVII	905751	.	C	T	2132.77	PASS	AC=1;AF=0.5;AN=2;BaseQRankSum=-0.841;DP=132;Dels=0.0;FS=1.431;HaplotypeScore=0.0;MLEAC=1;MLEAF=0.5;MQ=42.0;MQ0=0;MQRankSum=-0.267;QD=16.16;ReadPosRankSum=0.057	GT:AD:DP:GQ:PL	0/1:62,70:132:99:2161,0,1942
chrVII	915045	.	C	T	664.77	PASS	AC=1;AF=0.5;AN=2;BaseQRankSum=-0.781;DP=46;Dels=0.0;FS=0.0;HaplotypeScore=0.0;MLEAC=1;MLEAF=0.5;MQ=41.65;MQ0=0;MQRankSum=0.979;QD=14.45;ReadPosRankSum=-2.54	GT:AD:DP:GQ:PL	0/1:24,22:46:99:693,0,795
chrVII	924534	.	G	A	406.77	PASS	AC=1;AF=0.5;AN=2;BaseQRankSum=-0.167;DP=30;Dels=0.0;FS=1.419;HaplotypeScore=0.0;MLEAC=1;MLEAF=0.5;MQ=42.0;MQ0=0;MQRankSum=0.67;QD=13.56;ReadPosRankSum=0.126	GT:AD:DP:GQ:PL	0/1:17,13:30:99:435,0,561
chrVII	940119	.	C	T	247.77	PASS	AC=1;AF=0.5;AN=2;BaseQRankSum=-0.433;DP=17;Dels=0.0;FS=2.077;HaplotypeScore=0.0;MLEAC=1;MLEAF=0.5;MQ=42.0;MQ0=0;MQRankSum=0.722;QD=14.57;ReadPosRankSum=-0.529	GT:AD:DP:GQ:PL	0/1:9,8:17:99:276,0,274
chrVII	951019	.	G	A	261.77	PASS	AC=1;AF=0.5;AN=2;BaseQRankSum=1.381;DP=13;Dels=0.0;FS=2.48;HaplotypeScore=0.0;MLEAC=1;MLEAF=0.5;MQ=42.0;MQ0=0;MQRankSum=-0.271;QD=20.14;ReadPosRankSum=1.256	GT:AD:DP:GQ:PL	0/1:5,8:13:99:290,0,162
chrVII	968819	.	C	T	221.77	PASS	AC=1;AF=0.5;AN=2;BaseQRankSum=0.212;DP=13;Dels=0.0;FS=0.0;HaplotypeScore=0.0;MLEAC=1;MLEAF=0.5;MQ=40.85;MQ0=0;MQRankSum=-0.817;QD=17.06;ReadPosRankSum=0.978	GT:AD:DP:GQ:PL	0/1:5,8:13:99:250,0,147
chrVII	976964	.	G	A	550.77	PASS	AC=1;AF=0.5;AN=2;BaseQRankSum=-0.19;DP=36;Dels=0.0;FS=8.07;HaplotypeScore=0.0;MLEAC=1;MLEAF=0.5;MQ=42.0;MQ0=0;MQRankSum=0.349;QD=15.3;ReadPosRankSum=-0.285	GT:AD:DP:GQ:PL	0/1:19,17:36:99:579,0,627
chrVII	977267	.	C	T	209.77	PASS	AC=1;AF=0.5;AN=2;BaseQRankSum=-2.074;DP=13;Dels=0.0;FS=2.522;HaplotypeScore=0.0;MLEAC=1;MLEAF=0.5;MQ=42.0;MQ0=0;MQRankSum=-0.811;QD=16.14;ReadPosRankSum=-0.555	GT:AD:DP:GQ:PL	0/1:6,7:13:99:238,0,208
chrVII	980187	.	C	T	481.77	PASS	AC=1;AF=0.5;AN=2;BaseQRankSum=0.604;DP=32;Dels=0.0;FS=0.0;HaplotypeScore=0.0;MLEAC=1;MLEAF=0.5;MQ=42.0;MQ0=0;MQRankSum=0.529;QD=15.06;ReadPosRankSum=-0.642	GT:AD:DP:GQ:PL	0/1:17,15:32:99:510,0,548
chrVII	1028601	.	C	T	306.77	PASS	AC=1;AF=0.5;AN=2;BaseQRankSum=-2.23;DP=20;Dels=0.0;FS=0.0;HaplotypeScore=0.0;MLEAC=1;MLEAF=0.5;MQ=42.0;MQ0=0;MQRankSum=0.34;QD=15.34;ReadPosRankSum=0.113	GT:AD:DP:GQ:PL	0/1:10,10:20:99:335,0,359
chrVII	1048297	.	G	A	181.77	PASS	AC=1;AF=0.5;AN=2;BaseQRankSum=1.093;DP=13;Dels=0.0;FS=5.756;HaplotypeScore=0.0;MLEAC=1;MLEAF=0.5;MQ=42.0;MQ0=0;MQRankSum=-1.093;QD=13.98;ReadPosRankSum=-0.312	GT:AD:DP:GQ:PL	0/1:7,6:13:99:210,0,248
chrVII	1065000	.	G	A	332.77	PASS	AC=1;AF=0.5;AN=2;BaseQRankSum=2.062;DP=23;Dels=0.0;FS=3.834;HaplotypeScore=0.0;MLEAC=1;MLEAF=0.5;MQ=42.0;MQ0=0;MQRankSum=-1.385;QD=14.47;ReadPosRankSum=-0.154	GT:AD:DP:GQ:PL	0/1:12,11:23:99:361,0,343
chrVII	1065018	.	C	T	326.77	PASS	AC=1;AF=0.5;AN=2;BaseQRankSum=-2.341;DP=22;Dels=0.0;FS=1.74;HaplotypeScore=0.0;MLEAC=1;MLEAF=0.5;MQ=42.0;MQ0=0;MQRankSum=-1.418;QD=14.85;ReadPosRankSum=-0.758	GT:AD:DP:GQ:PL	0/1:10,12:22:99:355,0,354
chrVII	1065504	.	C	T	537.77	PASS	AC=1;AF=0.5;AN=2;BaseQRankSum=0.204;DP=25;Dels=0.0;FS=2.782;HaplotypeScore=0.9665;MLEAC=1;MLEAF=0.5;MQ=42.0;MQ0=0;MQRankSum=2.01;QD=21.51;ReadPosRankSum=1.252	GT:AD:DP:GQ:PL	0/1:8,17:25:99:566,0,257
chrVII	1067193	.	C	T	153.77	PASS	AC=1;AF=0.5;AN=2;BaseQRankSum=1.637;DP=24;Dels=0.0;FS=1.76;HaplotypeScore=0.0;MLEAC=1;MLEAF=0.5;MQ=41.12;MQ0=1;MQRankSum=0.969;QD=6.41;ReadPosRankSum=-0.635	GT:AD:DP:GQ:PL	0/1:16,8:24:99:182,0,538
chrVIII	15666	.	C	T	699.77	PASS	AC=1;AF=0.5;AN=2;BaseQRankSum=0.119;DP=32;Dels=0.0;FS=0.0;HaplotypeScore=0.0;MLEAC=1;MLEAF=0.5;MQ=42.0;MQ0=0;MQRankSum=-0.992;QD=21.87;ReadPosRankSum=0.198	GT:AD:DP:GQ:PL	0/1:11,21:32:99:728,0,355
chrVIII	26284	.	C	T	477.77	PASS	AC=1;AF=0.5;AN=2;BaseQRankSum=0.122;DP=27;Dels=0.0;FS=0.0;HaplotypeScore=0.0;MLEAC=1;MLEAF=0.5;MQ=42.0;MQ0=0;MQRankSum=0.561;QD=17.7;ReadPosRankSum=-0.708	GT:AD:DP:GQ:PL	0/1:12,15:27:99:506,0,343
chrVIII	33767	.	C	T	205.77	PASS	AC=1;AF=0.5;AN=2;BaseQRankSum=0.4;DP=18;Dels=0.0;FS=0.0;HaplotypeScore=0.0;MLEAC=1;MLEAF=0.5;MQ=42.0;MQ0=0;MQRankSum=-0.044;QD=11.43;ReadPosRankSum=0.489	GT:AD:DP:GQ:PL	0/1:10,8:18:99:234,0,356
chrVIII	34499	.	G	A	479.77	PASS	AC=1;AF=0.5;AN=2;BaseQRankSum=1.661;DP=26;Dels=0.0;FS=8.852;HaplotypeScore=0.0;MLEAC=1;MLEAF=0.5;MQ=42.0;MQ0=0;MQRankSum=-0.156;QD=18.45;ReadPosRankSum=-0.311	GT:AD:DP:GQ:PL	0/1:11,15:26:99:508,0,328
chrVIII	34508	.	G	A	231.77	PASS	AC=1;AF=0.5;AN=2;BaseQRankSum=-1.266;DP=19;Dels=0.0;FS=4.32;HaplotypeScore=0.0;MLEAC=1;MLEAF=0.5;MQ=42.0;MQ0=0;MQRankSum=-0.204;QD=12.2;ReadPosRankSum=-0.449	GT:AD:DP:GQ:PL	0/1:10,9:19:99:260,0,358
chrVIII	39258	.	G	A	147.77	PASS	AC=1;AF=0.5;AN=2;BaseQRankSum=0.103;DP=10;Dels=0.0;FS=0.0;HaplotypeScore=0.0;MLEAC=1;MLEAF=0.5;MQ=42.0;MQ0=0;MQRankSum=0.47;QD=14.78;ReadPosRankSum=-0.336	GT:AD:DP:GQ:PL	0/1:5,5:10:99:176,0,177
chrVIII	70054	.	G	A	346.77	PASS	AC=1;AF=0.5;AN=2;BaseQRankSum=-0.106;DP=21;Dels=0.0;FS=0.0;HaplotypeScore=0.0;MLEAC=1;MLEAF=0.5;MQ=42.0;MQ0=0;MQRankSum=-1.584;QD=16.51;ReadPosRankSum=-1.232	GT:AD:DP:GQ:PL	0/1:10,11:21:99:375,0,317
chrVIII	75019	.	G	A	403.77	PASS	AC=1;AF=0.5;AN=2;BaseQRankSum=-1.864;DP=29;Dels=0.0;FS=13.222;HaplotypeScore=0.0;MLEAC=1;MLEAF=0.5;MQ=41.49;MQ0=0;MQRankSum=-1.162;QD=13.92;ReadPosRankSum=-1.951	GT:AD:DP:GQ:PL	0/1:16,13:29:99:432,0,511
chrVIII	75382	.	C	T	413.77	PASS	AC=1;AF=0.5;AN=2;BaseQRankSum=-2.047;DP=23;Dels=0.0;FS=0.0;HaplotypeScore=0.0;MLEAC=1;MLEAF=0.5;MQ=42.0;MQ0=0;MQRankSum=-0.472;QD=17.99;ReadPosRankSum=-0.346	GT:AD:DP:GQ:PL	0/1:9,14:23:99:442,0,308
chrVIII	78074	.	G	A	154.77	PASS	AC=1;AF=0.5;AN=2;BaseQRankSum=-0.876;DP=9;Dels=0.0;FS=7.782;HaplotypeScore=0.0;MLEAC=1;MLEAF=0.5;MQ=42.0;MQ0=0;MQRankSum=-0.876;QD=17.2;ReadPosRankSum=-0.361	GT:AD:DP:GQ:PL	0/1:4,5:9:99:183,0,141
chrVIII	92416	.	G	A	256.77	PASS	AC=1;AF=0.5;AN=2;BaseQRankSum=1.2;DP=18;Dels=0.0;FS=8.193;HaplotypeScore=0.0;MLEAC=1;MLEAF=0.5;MQ=42.0;MQ0=0;MQRankSum=1.466;QD=14.26;ReadPosRankSum=-0.044	GT:AD:DP:GQ:PL	0/1:10,8:18:99:285,0,291
chrVIII	94682	.	C	T	346.77	PASS	AC=1;AF=0.5;AN=2;BaseQRankSum=0.131;DP=22;Dels=0.0;FS=4.123;HaplotypeScore=0.0;MLEAC=1;MLEAF=0.5;MQ=42.0;MQ0=0;MQRankSum=-0.657;QD=15.76;ReadPosRankSum=-1.116	GT:AD:DP:GQ:PL	0/1:11,11:22:99:375,0,327
chrVIII	99107	.	G	A	417.77	PASS	AC=1;AF=0.5;AN=2;BaseQRankSum=0.872;DP=20;Dels=0.0;FS=1.922;HaplotypeScore=0.0;MLEAC=1;MLEAF=0.5;MQ=42.0;MQ0=0;MQRankSum=1.189;QD=20.89;ReadPosRankSum=0.396	GT:AD:DP:GQ:PL	0/1:7,13:20:99:446,0,224
chrVIII	101433	.	C	T	530.77	PASS	AC=1;AF=0.5;AN=2;BaseQRankSum=2.619;DP=32;Dels=0.0;FS=3.393;HaplotypeScore=0.0;MLEAC=1;MLEAF=0.5;MQ=42.0;MQ0=0;MQRankSum=1.677;QD=16.59;ReadPosRankSum=0.697	GT:AD:DP:GQ:PL	0/1:16,16:32:99:559,0,520
chrVIII	109179	.	G	A	220.77	PASS	AC=1;AF=0.5;AN=2;BaseQRankSum=0.368;DP=16;Dels=0.0;FS=1.822;HaplotypeScore=0.0;MLEAC=1;MLEAF=0.5;MQ=42.0;MQ0=0;MQRankSum=0.683;QD=13.8;ReadPosRankSum=-0.683	GT:AD:DP:GQ:PL	0/1:8,8:16:99:249,0,214
chrVIII	110478	.	G	A	369.77	PASS	AC=1;AF=0.5;AN=2;BaseQRankSum=0.036;DP=21;Dels=0.0;FS=7.991;HaplotypeScore=0.0;MLEAC=1;MLEAF=0.5;MQ=41.32;MQ0=0;MQRankSum=-0.888;QD=17.61;ReadPosRankSum=-0.036	GT:AD:DP:GQ:PL	0/1:9,12:21:99:398,0,302
chrVIII	117945	.	G	A	672.77	PASS	AC=1;AF=0.5;AN=2;BaseQRankSum=-0.379;DP=41;Dels=0.0;FS=1.227;HaplotypeScore=0.0;MLEAC=1;MLEAF=0.5;MQ=42.0;MQ0=0;MQRankSum=-2.68;QD=16.41;ReadPosRankSum=-1.477	GT:AD:DP:GQ:PL	0/1:19,22:41:99:701,0,653
chrVIII	126476	.	G	A	288.77	PASS	AC=1;AF=0.5;AN=2;BaseQRankSum=0.088;DP=18;Dels=0.0;FS=0.0;HaplotypeScore=0.0;MLEAC=1;MLEAF=0.5;MQ=42.0;MQ0=0;MQRankSum=-1.854;QD=16.04;ReadPosRankSum=0.706	GT:AD:DP:GQ:PL	0/1:9,9:18:99:317,0,276
chrVIII	129686	.	G	A	906.77	PASS	AC=1;AF=0.5;AN=2;BaseQRankSum=1.012;DP=48;Dels=0.0;FS=2.555;HaplotypeScore=0.0;MLEAC=1;MLEAF=0.5;MQ=41.96;MQ0=0;MQRankSum=-0.611;QD=18.89;ReadPosRankSum=0.949	GT:AD:DP:GQ:PL	0/1:19,29:48:99:935,0,615
chrVIII	141669	.	G	A	302.77	PASS	AC=1;AF=0.5;AN=2;BaseQRankSum=1.449;DP=18;Dels=0.0;FS=2.029;HaplotypeScore=0.0;MLEAC=1;MLEAF=0.5;MQ=42.0;MQ0=0;MQRankSum=1.63;QD=16.82;ReadPosRankSum=1.992	GT:AD:DP:GQ:PL	0/1:7,11:18:99:331,0,219
chrVIII	143633	.	C	T	632.77	PASS	AC=2;AF=1.0;AN=2;DP=21;Dels=0.0;FS=0.0;HaplotypeScore=0.0;MLEAC=2;MLEAF=1.0;MQ=42.0;MQ0=0;QD=30.13	GT:AD:DP:GQ:PL	1/1:0,21:21:48:661,48,0
chrVIII	152439	.	C	T	243.77	PASS	AC=1;AF=0.5;AN=2;BaseQRankSum=0.553;DP=26;Dels=0.0;FS=0.0;HaplotypeScore=0.0;MLEAC=1;MLEAF=0.5;MQ=42.0;MQ0=0;MQRankSum=-0.922;QD=9.38;ReadPosRankSum=-1.186	GT:AD:DP:GQ:PL	0/1:16,10:26:99:272,0,474
chrVIII	159247	.	C	T	366.77	PASS	AC=1;AF=0.5;AN=2;BaseQRankSum=2.507;DP=20;Dels=0.0;FS=17.788;HaplotypeScore=0.0;MLEAC=1;MLEAF=0.5;MQ=42.0;MQ0=0;MQRankSum=0.076;QD=18.34;ReadPosRankSum=1.671	GT:AD:DP:GQ:PL	0/1:9,11:20:99:395,0,294
chrVIII	189864	.	G	A	701.77	PASS	AC=1;AF=0.5;AN=2;BaseQRankSum=2.408;DP=46;Dels=0.0;FS=1.097;HaplotypeScore=0.0;MLEAC=1;MLEAF=0.5;MQ=41.96;MQ0=0;MQRankSum=-0.715;QD=15.26;ReadPosRankSum=-0.451	GT:AD:DP:GQ:PL	0/1:24,22:46:99:730,0,772
chrVIII	204231	.	G	A	675.77	PASS	AC=1;AF=0.5;AN=2;BaseQRankSum=1.233;DP=38;Dels=0.0;FS=1.29;HaplotypeScore=0.0;MLEAC=1;MLEAF=0.5;MQ=42.0;MQ0=0;MQRankSum=0.235;QD=17.78;ReadPosRankSum=-0.059	GT:AD:DP:GQ:PL	0/1:17,21:38:99:704,0,534
chrVIII	209574	.	C	T	276.77	PASS	AC=1;AF=0.5;AN=2;BaseQRankSum=-0.746;DP=21;Dels=0.0;FS=0.0;HaplotypeScore=0.0;MLEAC=1;MLEAF=0.5;MQ=42.0;MQ0=0;MQRankSum=0.604;QD=13.18;ReadPosRankSum=-1.102	GT:AD:DP:GQ:PL	0/1:12,9:21:99:305,0,438
chrVIII	222573	.	G	A	194.77	PASS	AC=1;AF=0.5;AN=2;BaseQRankSum=1.268;DP=21;Dels=0.0;FS=4.481;HaplotypeScore=0.0;MLEAC=1;MLEAF=0.5;MQ=40.99;MQ0=1;MQRankSum=0.475;QD=9.27;ReadPosRankSum=0.951	GT:AD:DP:GQ:PL	0/1:14,7:21:99:223,0,417
chrVIII	224527	.	G	A	298.77	PASS	AC=1;AF=0.5;AN=2;BaseQRankSum=1.291;DP=26;Dels=0.0;FS=0.0;HaplotypeScore=0.0;MLEAC=1;MLEAF=0.5;MQ=41.43;MQ0=0;MQRankSum=0.712;QD=11.49;ReadPosRankSum=-0.553	GT:AD:DP:GQ:PL	0/1:16,10:26:99:327,0,546
chrVIII	273400	.	G	A	234.77	PASS	AC=1;AF=0.5;AN=2;BaseQRankSum=0.326;DP=21;Dels=0.0;FS=1.999;HaplotypeScore=0.0;MLEAC=1;MLEAF=0.5;MQ=42.0;MQ0=0;MQRankSum=1.05;QD=11.18;ReadPosRankSum=-0.471	GT:AD:DP:GQ:PL	0/1:13,8:21:99:263,0,461
chrVIII	286961	.	G	A	187.77	PASS	AC=1;AF=0.5;AN=2;BaseQRankSum=0.91;DP=14;Dels=0.0;FS=0.0;HaplotypeScore=0.0;MLEAC=1;MLEAF=0.5;MQ=42.0;MQ0=0;MQRankSum=0.421;QD=13.41;ReadPosRankSum=-0.91	GT:AD:DP:GQ:PL	0/1:7,7:14:99:216,0,248
chrVIII	291067	.	G	A	430.77	PASS	AC=1;AF=0.5;AN=2;BaseQRankSum=-1.354;DP=24;Dels=0.0;FS=0.0;HaplotypeScore=0.0;MLEAC=1;MLEAF=0.5;MQ=41.12;MQ0=1;MQRankSum=0.157;QD=17.95;ReadPosRankSum=-0.094	GT:AD:DP:GQ:PL	0/1:10,14:24:99:459,0,304
chrVIII	298761	.	C	T	230.77	PASS	AC=1;AF=0.5;AN=2;BaseQRankSum=0.296;DP=10;Dels=0.0;FS=3.233;HaplotypeScore=0.0;MLEAC=1;MLEAF=0.5;MQ=42.0;MQ0=0;MQRankSum=-0.546;QD=23.08;ReadPosRankSum=0.296	GT:AD:DP:GQ:PL	0/1:3,7:10:96:259,0,96
chrVIII	319873	.	G	A	206.77	PASS	AC=1;AF=0.5;AN=2;BaseQRankSum=-2.153;DP=16;Dels=0.0;FS=0.0;HaplotypeScore=0.7887;MLEAC=1;MLEAF=0.5;MQ=42.0;MQ0=0;MQRankSum=-1.523;QD=12.92;ReadPosRankSum=0.998	GT:AD:DP:GQ:PL	0/1:8,8:16:99:235,0,288
chrVIII	333038	.	G	A	362.77	PASS	AC=1;AF=0.5;AN=2;BaseQRankSum=1.191;DP=37;Dels=0.0;FS=10.211;HaplotypeScore=0.0;MLEAC=1;MLEAF=0.5;MQ=41.06;MQ0=0;MQRankSum=-1.284;QD=9.8;ReadPosRankSum=1.315	GT:AD:DP:GQ:PL	0/1:22,15:37:99:391,0,785
chrVIII	334093	.	C	T	291.77	PASS	AC=1;AF=0.5;AN=2;BaseQRankSum=-0.458;DP=21;Dels=0.0;FS=0.0;HaplotypeScore=0.0;MLEAC=1;MLEAF=0.5;MQ=42.0;MQ0=0;MQRankSum=-0.176;QD=13.89;ReadPosRankSum=-1.444	GT:AD:DP:GQ:PL	0/1:10,11:21:99:320,0,324
chrVIII	349769	.	G	A	172.77	PASS	AC=1;AF=0.5;AN=2;BaseQRankSum=1.473;DP=15;Dels=0.0;FS=2.796;HaplotypeScore=0.0;MLEAC=1;MLEAF=0.5;MQ=42.0;MQ0=0;MQRankSum=-0.177;QD=11.52;ReadPosRankSum=0.295	GT:AD:DP:GQ:PL	0/1:9,6:15:99:201,0,317
chrVIII	356288	.	G	A	426.77	PASS	AC=1;AF=0.5;AN=2;BaseQRankSum=0.462;DP=25;Dels=0.0;FS=3.862;HaplotypeScore=1.9992;MLEAC=1;MLEAF=0.5;MQ=42.0;MQ0=0;MQRankSum=-0.626;QD=17.07;ReadPosRankSum=1.006	GT:AD:DP:GQ:PL	0/1:12,13:25:99:455,0,343
chrVIII	362005	.	G	A	417.77	PASS	AC=1;AF=0.5;AN=2;BaseQRankSum=1.48;DP=23;Dels=0.0;FS=0.0;HaplotypeScore=0.0;MLEAC=1;MLEAF=0.5;MQ=41.66;MQ0=0;MQRankSum=-1.165;QD=18.16;ReadPosRankSum=-1.039	GT:AD:DP:GQ:PL	0/1:9,14:23:99:446,0,274
chrVIII	362012	.	G	A	416.77	PASS	AC=1;AF=0.5;AN=2;BaseQRankSum=0.535;DP=23;Dels=0.0;FS=0.0;HaplotypeScore=0.0;MLEAC=1;MLEAF=0.5;MQ=41.66;MQ0=0;MQRankSum=0.22;QD=18.12;ReadPosRankSum=-0.598	GT:AD:DP:GQ:PL	0/1:9,14:23:99:445,0,275
chrVIII	365167	.	G	A	317.77	PASS	AC=1;AF=0.5;AN=2;BaseQRankSum=-2.003;DP=20;Dels=0.0;FS=7.701;HaplotypeScore=0.0;MLEAC=1;MLEAF=0.5;MQ=42.0;MQ0=0;MQRankSum=-0.113;QD=15.89;ReadPosRankSum=-0.34	GT:AD:DP:GQ:PL	0/1:10,10:20:99:346,0,285
chrVIII	365208	.	G	A	162.77	PASS	AC=1;AF=0.5;AN=2;BaseQRankSum=1.29;DP=22;Dels=0.0;FS=0.0;HaplotypeScore=0.8667;MLEAC=1;MLEAF=0.5;MQ=42.0;MQ0=0;MQRankSum=-0.037;QD=7.4;ReadPosRankSum=-0.258	GT:AD:DP:GQ:PL	0/1:16,6:22:99:191,0,503
chrVIII	377457	.	C	T	473.77	PASS	AC=1;AF=0.5;AN=2;BaseQRankSum=-0.233;DP=51;Dels=0.0;FS=0.0;HaplotypeScore=0.0;MLEAC=1;MLEAF=0.5;MQ=42.0;MQ0=0;MQRankSum=0.051;QD=9.29;ReadPosRankSum=-0.964	GT:AD:DP:GQ:PL	0/1:35,16:51:99:502,0,1097
chrVIII	381494	.	G	A	441.77	PASS	AC=1;AF=0.5;AN=2;BaseQRankSum=0.16;DP=37;Dels=0.0;FS=0.0;HaplotypeScore=0.0;MLEAC=1;MLEAF=0.5;MQ=41.43;MQ0=1;MQRankSum=-0.995;QD=11.94;ReadPosRankSum=0.545	GT:AD:DP:GQ:PL	0/1:21,16:37:99:470,0,701
chrVIII	382348	.	G	A	381.77	PASS	AC=1;AF=0.5;AN=2;BaseQRankSum=-0.154;DP=23;Dels=0.0;FS=1.674;HaplotypeScore=0.0;MLEAC=1;MLEAF=0.5;MQ=42.0;MQ0=0;MQRankSum=-0.769;QD=16.6;ReadPosRankSum=0.215	GT:AD:DP:GQ:PL	0/1:11,12:23:99:410,0,372
chrVIII	382792	.	G	A	1299.77	PASS	AC=2;AF=1.0;AN=2;DP=34;Dels=0.0;FS=0.0;HaplotypeScore=0.0;MLEAC=2;MLEAF=1.0;MQ=42.0;MQ0=0;QD=36.24	GT:AD:DP:GQ:PL	1/1:0,34:34:96:1328,96,0
chrVIII	387157	.	G	A	154.77	PASS	AC=1;AF=0.5;AN=2;BaseQRankSum=1.517;DP=8;Dels=0.0;FS=3.332;HaplotypeScore=0.0;MLEAC=1;MLEAF=0.5;MQ=42.0;MQ0=0;MQRankSum=-1.221;QD=19.35;ReadPosRankSum=0.322	GT:AD:DP:GQ:PL	0/1:3,5:8:90:183,0,90
chrVIII	396689	.	G	A	177.77	PASS	AC=1;AF=0.5;AN=2;BaseQRankSum=-0.868;DP=15;Dels=0.0;FS=2.081;HaplotypeScore=0.0;MLEAC=1;MLEAF=0.5;MQ=42.0;MQ0=0;MQRankSum=0.405;QD=11.85;ReadPosRankSum=-1.099	GT:AD:DP:GQ:PL	0/1:8,7:15:99:206,0,253
chrVIII	413276	.	G	A	429.77	PASS	AC=1;AF=0.5;AN=2;BaseQRankSum=1.434;DP=18;Dels=0.0;FS=0.0;HaplotypeScore=0.0;MLEAC=1;MLEAF=0.5;MQ=42.0;MQ0=0;MQRankSum=0.265;QD=23.88;ReadPosRankSum=-0.796	GT:AD:DP:GQ:PL	0/1:4,14:18:82:458,0,82
chrVIII	422862	.	G	A	261.77	PASS	AC=1;AF=0.5;AN=2;BaseQRankSum=0.705;DP=16;Dels=0.0;FS=0.0;HaplotypeScore=0.0;MLEAC=1;MLEAF=0.5;MQ=41.76;MQ0=0;MQRankSum=0.38;QD=16.36;ReadPosRankSum=0.488	GT:AD:DP:GQ:PL	0/1:6,10:16:99:290,0,167
chrVIII	422914	.	G	A	259.77	PASS	AC=1;AF=0.5;AN=2;BaseQRankSum=1.395;DP=17;Dels=0.0;FS=2.077;HaplotypeScore=0.0;MLEAC=1;MLEAF=0.5;MQ=41.77;MQ0=0;MQRankSum=-0.529;QD=15.28;ReadPosRankSum=-0.144	GT:AD:DP:GQ:PL	0/1:8,9:17:99:288,0,207
chrVIII	423184	.	G	A	288.77	PASS	AC=1;AF=0.5;AN=2;BaseQRankSum=1.022;DP=18;Dels=0.0;FS=8.141;HaplotypeScore=0.0;MLEAC=1;MLEAF=0.5;MQ=42.0;MQ0=0;MQRankSum=0.933;QD=16.04;ReadPosRankSum=-1.111	GT:AD:DP:GQ:PL	0/1:8,10:18:99:317,0,269
chrVIII	423632	.	G	A	335.78	PASS	AC=2;AF=1.0;AN=2;DP=10;Dels=0.0;FS=0.0;HaplotypeScore=0.0;MLEAC=2;MLEAF=1.0;MQ=42.0;MQ0=0;QD=33.58	GT:AD:DP:GQ:PL	1/1:0,10:10:27:364,27,0
chrVIII	424143	.	G	A	265.77	PASS	AC=1;AF=0.5;AN=2;BaseQRankSum=2.163;DP=13;Dels=0.0;FS=2.158;HaplotypeScore=0.0;MLEAC=1;MLEAF=0.5;MQ=42.0;MQ0=0;MQRankSum=0.533;QD=20.44;ReadPosRankSum=-0.696	GT:AD:DP:GQ:PL	0/1:5,8:13:99:294,0,153
chrVIII	486328	.	C	T	385.77	PASS	AC=1;AF=0.5;AN=2;BaseQRankSum=-0.676;DP=29;Dels=0.0;FS=0.0;HaplotypeScore=0.0;MLEAC=1;MLEAF=0.5;MQ=42.0;MQ0=0;MQRankSum=-0.065;QD=13.3;ReadPosRankSum=1.157	GT:AD:DP:GQ:PL	0/1:15,14:29:99:414,0,501
chrVIII	490708	.	C	T	136.77	PASS	AC=1;AF=0.5;AN=2;BaseQRankSum=-0.061;DP=15;Dels=0.0;FS=0.0;HaplotypeScore=0.0;MLEAC=1;MLEAF=0.5;MQ=42.0;MQ0=0;MQRankSum=0.306;QD=9.12;ReadPosRankSum=0.551	GT:AD:DP:GQ:PL	0/1:10,5:15:99:165,0,332
chrVIII	491824	.	G	A	483.77	PASS	AC=1;AF=0.5;AN=2;BaseQRankSum=0.27;DP=33;Dels=0.0;FS=1.83;HaplotypeScore=0.0;MLEAC=1;MLEAF=0.5;MQ=41.88;MQ0=0;MQRankSum=0.306;QD=14.66;ReadPosRankSum=-0.774	GT:AD:DP:GQ:PL	0/1:16,17:33:99:512,0,552
chrVIII	491826	.	G	A	493.77	PASS	AC=1;AF=0.5;AN=2;BaseQRankSum=-0.529;DP=32;Dels=0.0;FS=1.814;HaplotypeScore=0.0;MLEAC=1;MLEAF=0.5;MQ=41.88;MQ0=0;MQRankSum=-0.604;QD=15.43;ReadPosRankSum=-1.246	GT:AD:DP:GQ:PL	0/1:15,17:32:99:522,0,522
chrVIII	492511	.	G	A	396.77	PASS	AC=1;AF=0.5;AN=2;BaseQRankSum=0.626;DP=25;Dels=0.0;FS=0.0;HaplotypeScore=0.0;MLEAC=1;MLEAF=0.5;MQ=42.0;MQ0=0;MQRankSum=-0.136;QD=15.87;ReadPosRankSum=-1.061	GT:AD:DP:GQ:PL	0/1:12,13:25:99:425,0,422
chrVIII	501831	.	G	A	334.77	PASS	AC=1;AF=0.5;AN=2;BaseQRankSum=-1.216;DP=20;Dels=0.0;FS=0.0;HaplotypeScore=0.0;MLEAC=1;MLEAF=0.5;MQ=42.0;MQ0=0;MQRankSum=-1.595;QD=16.74;ReadPosRankSum=-0.456	GT:AD:DP:GQ:PL	0/1:9,11:20:99:363,0,284
chrVIII	508880	.	C	T	113.77	PASS	AC=1;AF=0.5;AN=2;BaseQRankSum=0.55;DP=7;Dels=0.0;FS=0.0;HaplotypeScore=0.0;MLEAC=1;MLEAF=0.5;MQ=42.0;MQ0=0;MQRankSum=0.0;QD=16.25;ReadPosRankSum=-0.55	GT:AD:DP:GQ:PL	0/1:3,4:7:98:142,0,98
chrVIII	516884	.	G	A	206.77	PASS	AC=1;AF=0.5;AN=2;BaseQRankSum=0.529;DP=16;Dels=0.0;FS=2.115;HaplotypeScore=0.0;MLEAC=1;MLEAF=0.5;MQ=41.88;MQ0=0;MQRankSum=0.318;QD=12.92;ReadPosRankSum=1.482	GT:AD:DP:GQ:PL	0/1:9,7:16:99:235,0,313
chrVIII	517471	.	G	A	259.77	PASS	AC=1;AF=0.5;AN=2;BaseQRankSum=-0.683;DP=16;Dels=0.0;FS=9.249;HaplotypeScore=0.0;MLEAC=1;MLEAF=0.5;MQ=42.0;MQ0=0;MQRankSum=-0.683;QD=16.24;ReadPosRankSum=0.053	GT:AD:DP:GQ:PL	0/1:8,8:16:99:288,0,284
chrVIII	524093	.	C	T	152.77	PASS	AC=1;AF=0.5;AN=2;BaseQRankSum=0.143;DP=11;Dels=0.0;FS=0.0;HaplotypeScore=0.0;MLEAC=1;MLEAF=0.5;MQ=41.82;MQ0=0;MQRankSum=1.408;QD=13.89;ReadPosRankSum=-0.717	GT:AD:DP:GQ:PL	0/1:6,5:11:99:181,0,180
chrIX	62777	.	G	A	813.77	PASS	AC=1;AF=0.5;AN=2;BaseQRankSum=-0.424;DP=48;Dels=0.0;FS=10.976;HaplotypeScore=0.0;MLEAC=1;MLEAF=0.5;MQ=41.58;MQ0=0;MQRankSum=-0.9;QD=16.95;ReadPosRankSum=0.424	GT:AD:DP:GQ:PL	0/1:22,26:48:99:842,0,732
chrIX	68722	.	C	T	334.77	PASS	AC=1;AF=0.5;AN=2;BaseQRankSum=-0.549;DP=20;Dels=0.0;FS=1.871;HaplotypeScore=0.0;MLEAC=1;MLEAF=0.5;MQ=40.94;MQ0=1;MQRankSum=0.465;QD=16.74;ReadPosRankSum=0.127	GT:AD:DP:GQ:PL	0/1:7,13:20:99:363,0,232
chrIX	89732	.	G	A	408.77	PASS	AC=1;AF=0.5;AN=2;BaseQRankSum=2.204;DP=22;Dels=0.0;FS=0.0;HaplotypeScore=0.0;MLEAC=1;MLEAF=0.5;MQ=42.0;MQ0=0;MQRankSum=0.2;QD=18.58;ReadPosRankSum=1.402	GT:AD:DP:GQ:PL	0/1:9,13:22:99:437,0,297
chrIX	96856	.	G	A	404.77	PASS	AC=1;AF=0.5;AN=2;BaseQRankSum=-0.995;DP=27;Dels=0.0;FS=0.0;HaplotypeScore=0.0;MLEAC=1;MLEAF=0.5;MQ=42.0;MQ0=0;MQRankSum=0.849;QD=14.99;ReadPosRankSum=-0.364	GT:AD:DP:GQ:PL	0/1:14,13:27:99:433,0,391
chrIX	99420	.	G	A	419.77	PASS	AC=1;AF=0.5;AN=2;BaseQRankSum=0.882;DP=26;Dels=0.0;FS=6.609;HaplotypeScore=0.0;MLEAC=1;MLEAF=0.5;MQ=42.0;MQ0=0;MQRankSum=0.0;QD=16.14;ReadPosRankSum=0.208	GT:AD:DP:GQ:PL	0/1:11,15:26:99:448,0,315
chrIX	108137	.	C	T	148.77	PASS	AC=1;AF=0.5;AN=2;BaseQRankSum=0.361;DP=9;Dels=0.0;FS=3.522;HaplotypeScore=0.0;MLEAC=1;MLEAF=0.5;MQ=42.0;MQ0=0;MQRankSum=0.361;QD=16.53;ReadPosRankSum=-0.361	GT:AD:DP:GQ:PL	0/1:4,5:9:99:177,0,137
chrIX	117897	.	G	A	232.77	PASS	AC=1;AF=0.5;AN=2;BaseQRankSum=0.81;DP=20;Dels=0.0;FS=0.0;HaplotypeScore=0.0;MLEAC=1;MLEAF=0.5;MQ=42.0;MQ0=0;MQRankSum=-2.122;QD=11.64;ReadPosRankSum=0.116	GT:AD:DP:GQ:PL	0/1:12,8:20:99:261,0,381
chrIX	122433	.	G	A	670.77	PASS	AC=2;AF=1.0;AN=2;DP=18;Dels=0.0;FS=0.0;HaplotypeScore=0.0;MLEAC=2;MLEAF=1.0;MQ=42.0;MQ0=0;QD=29.99	GT:AD:DP:GQ:PL	1/1:0,18:18:51:699,51,0
chrIX	132310	.	C	T	164.77	PASS	AC=1;AF=0.5;AN=2;BaseQRankSum=-1.736;DP=20;Dels=0.0;FS=1.74;HaplotypeScore=0.0;MLEAC=1;MLEAF=0.5;MQ=42.0;MQ0=0;MQRankSum=-0.887;QD=8.24;ReadPosRankSum=0.347	GT:AD:DP:GQ:PL	0/1:12,8:20:99:193,0,384
chrIX	136079	.	G	A	464.77	PASS	AC=1;AF=0.5;AN=2;BaseQRankSum=2.128;DP=26;Dels=0.0;FS=0.0;HaplotypeScore=0.0;MLEAC=1;MLEAF=0.5;MQ=42.0;MQ0=0;MQRankSum=0.156;QD=17.88;ReadPosRankSum=1.557	GT:AD:DP:GQ:PL	0/1:11,15:26:99:493,0,321
chrIX	140425	.	G	A	406.77	PASS	AC=1;AF=0.5;AN=2;BaseQRankSum=0.656;DP=20;Dels=0.0;FS=8.316;HaplotypeScore=0.0;MLEAC=1;MLEAF=0.5;MQ=42.0;MQ0=0;MQRankSum=-2.43;QD=20.34;ReadPosRankSum=1.736	GT:AD:DP:GQ:PL	0/1:8,12:20:99:435,0,264
chrIX	141478	.	G	A	1379.77	PASS	AC=2;AF=1.0;AN=2;DP=38;Dels=0.0;FS=0.0;HaplotypeScore=0.0;MLEAC=2;MLEAF=1.0;MQ=42.0;MQ0=0;QD=27.73	GT:AD:DP:GQ:PL	1/1:0,38:38:99:1408,105,0
chrIX	145594	.	G	A	465.77	PASS	AC=1;AF=0.5;AN=2;BaseQRankSum=0.173;DP=27;Dels=0.0;FS=3.565;HaplotypeScore=0.0;MLEAC=1;MLEAF=0.5;MQ=41.47;MQ0=0;MQRankSum=-1.061;QD=17.25;ReadPosRankSum=-0.814	GT:AD:DP:GQ:PL	0/1:11,16:27:99:494,0,356
chrIX	169789	.	G	A	738.77	PASS	AC=1;AF=0.5;AN=2;BaseQRankSum=-0.585;DP=38;Dels=0.0;FS=6.454;HaplotypeScore=0.0;MLEAC=1;MLEAF=0.5;MQ=41.95;MQ0=0;MQRankSum=-0.862;QD=19.44;ReadPosRankSum=1.354	GT:AD:DP:GQ:PL	0/1:13,25:38:99:767,0,412
chrIX	169834	.	G	A	332.77	PASS	AC=1;AF=0.5;AN=2;BaseQRankSum=0.361;DP=38;Dels=0.0;FS=0.0;HaplotypeScore=0.0;MLEAC=1;MLEAF=0.5;MQ=41.95;MQ0=0;MQRankSum=-0.832;QD=8.76;ReadPosRankSum=-0.518	GT:AD:DP:GQ:PL	0/1:26,12:38:99:361,0,809
chrIX	173802	.	G	A	237.77	PASS	AC=1;AF=0.5;AN=2;BaseQRankSum=0.716;DP=24;Dels=0.0;FS=0.0;HaplotypeScore=0.0;MLEAC=1;MLEAF=0.5;MQ=42.0;MQ0=0;MQRankSum=-0.179;QD=9.91;ReadPosRankSum=-0.537	GT:AD:DP:GQ:PL	0/1:15,9:24:99:266,0,536
chrIX	179597	.	G	A	433.77	PASS	AC=1;AF=0.5;AN=2;BaseQRankSum=-0.264;DP=32;Dels=0.0;FS=5.76;HaplotypeScore=0.0;MLEAC=1;MLEAF=0.5;MQ=41.11;MQ0=0;MQRankSum=0.68;QD=13.56;ReadPosRankSum=-0.906	GT:AD:DP:GQ:PL	0/1:17,15:32:99:462,0,524
chrIX	211958	.	G	A	262.77	PASS	AC=1;AF=0.5;AN=2;BaseQRankSum=0.537;DP=17;Dels=0.0;FS=0.0;HaplotypeScore=0.0;MLEAC=1;MLEAF=0.5;MQ=42.0;MQ0=0;MQRankSum=0.927;QD=15.46;ReadPosRankSum=-2.391	GT:AD:DP:GQ:PL	0/1:7,10:17:99:291,0,237
chrIX	230718	.	C	T	244.77	PASS	AC=1;AF=0.5;AN=2;BaseQRankSum=0.529;DP=17;Dels=0.0;FS=1.957;HaplotypeScore=0.9999;MLEAC=1;MLEAF=0.5;MQ=42.0;MQ0=0;MQRankSum=-1.107;QD=14.4;ReadPosRankSum=-0.241	GT:AD:DP:GQ:PL	0/1:9,8:17:99:273,0,275
chrIX	232416	.	G	A	245.77	PASS	AC=1;AF=0.5;AN=2;BaseQRankSum=2.43;DP=20;Dels=0.0;FS=0.0;HaplotypeScore=0.0;MLEAC=1;MLEAF=0.5;MQ=42.0;MQ0=0;MQRankSum=-0.81;QD=12.29;ReadPosRankSum=0.887	GT:AD:DP:GQ:PL	0/1:12,8:20:99:274,0,429
chrIX	234228	.	C	T	136.77	PASS	AC=1;AF=0.5;AN=2;BaseQRankSum=0.267;DP=14;Dels=0.0;FS=2.363;HaplotypeScore=0.0;MLEAC=1;MLEAF=0.5;MQ=42.0;MQ0=0;MQRankSum=-1.6;QD=9.77;ReadPosRankSum=0.0	GT:AD:DP:GQ:PL	0/1:9,5:14:99:165,0,291
chrIX	235723	.	G	A	615.77	PASS	AC=1;AF=0.5;AN=2;BaseQRankSum=-0.173;DP=34;Dels=0.0;FS=3.353;HaplotypeScore=0.0;MLEAC=1;MLEAF=0.5;MQ=41.94;MQ0=0;MQRankSum=0.277;QD=18.11;ReadPosRankSum=1.422	GT:AD:DP:GQ:PL	0/1:15,19:34:99:644,0,480
chrIX	249078	.	C	T	966.77	PASS	AC=1;AF=0.5;AN=2;BaseQRankSum=-0.007;DP=61;Dels=0.0;FS=1.044;HaplotypeScore=0.0;MLEAC=1;MLEAF=0.5;MQ=42.0;MQ0=0;MQRankSum=-0.397;QD=15.85;ReadPosRankSum=0.224	GT:AD:DP:GQ:PL	0/1:30,31:61:99:995,0,962
chrIX	272714	.	G	A	774.77	PASS	AC=1;AF=0.5;AN=2;BaseQRankSum=1.453;DP=54;Dels=0.0;FS=1.067;HaplotypeScore=0.0;MLEAC=1;MLEAF=0.5;MQ=42.0;MQ0=0;MQRankSum=1.938;QD=14.35;ReadPosRankSum=0.156	GT:AD:DP:GQ:PL	0/1:27,27:54:99:803,0,786
chrIX	316817	.	G	A	603.77	PASS	AC=1;AF=0.5;AN=2;BaseQRankSum=0.755;DP=27;Dels=0.0;FS=0.0;HaplotypeScore=0.0;MLEAC=1;MLEAF=0.5;MQ=41.21;MQ0=1;MQRankSum=0.593;QD=22.36;ReadPosRankSum=-0.593	GT:AD:DP:GQ:PL	0/1:10,17:27:99:632,0,293
chrIX	387226	.	G	A	244.77	PASS	AC=1;AF=0.5;AN=2;BaseQRankSum=0.817;DP=21;Dels=0.0;FS=4.359;HaplotypeScore=0.0;MLEAC=1;MLEAF=0.5;MQ=42.0;MQ0=0;MQRankSum=-0.817;QD=11.66;ReadPosRankSum=1.528	GT:AD:DP:GQ:PL	0/1:12,9:21:99:273,0,421
chrIX	398125	.	G	A	274.77	PASS	AC=1;AF=0.5;AN=2;BaseQRankSum=-0.2;DP=22;Dels=0.0;FS=0.0;HaplotypeScore=0.0;MLEAC=1;MLEAF=0.5;MQ=42.0;MQ0=0;MQRankSum=0.601;QD=12.49;ReadPosRankSum=-0.401	GT:AD:DP:GQ:PL	0/1:13,9:22:99:303,0,473
chrIX	432083	.	C	T	796.77	PASS	AC=1;AF=0.5;AN=2;BaseQRankSum=0.674;DP=50;Dels=0.0;FS=4.196;HaplotypeScore=0.0;MLEAC=1;MLEAF=0.5;MQ=40.72;MQ0=3;MQRankSum=1.915;QD=15.94;ReadPosRankSum=1.894	GT:AD:DP:GQ:PL	0/1:24,26:50:99:825,0,682
chrX	31385	.	G	A	328.77	PASS	AC=1;AF=0.5;AN=2;BaseQRankSum=0.612;DP=19;Dels=0.0;FS=0.0;HaplotypeScore=0.0;MLEAC=1;MLEAF=0.5;MQ=42.0;MQ0=0;MQRankSum=-0.694;QD=17.3;ReadPosRankSum=-0.694	GT:AD:DP:GQ:PL	0/1:9,10:19:99:357,0,272
chrX	70898	.	C	T	185.77	PASS	AC=1;AF=0.5;AN=2;BaseQRankSum=-1.448;DP=17;Dels=0.0;FS=28.543;HaplotypeScore=3.312;MLEAC=1;MLEAF=0.5;MQ=42.0;MQ0=0;MQRankSum=-0.772;QD=10.93;ReadPosRankSum=1.927	GT:AD:DP:GQ:PL	0/1:7,9:17:99:214,0,188
chrX	75864	.	G	A	246.77	PASS	AC=1;AF=0.5;AN=2;BaseQRankSum=-0.433;DP=17;Dels=0.0;FS=0.0;HaplotypeScore=0.0;MLEAC=1;MLEAF=0.5;MQ=42.0;MQ0=0;MQRankSum=-2.165;QD=14.52;ReadPosRankSum=0.914	GT:AD:DP:GQ:PL	0/1:9,8:17:99:275,0,322
chrX	90147	.	C	T	329.77	PASS	AC=1;AF=0.5;AN=2;BaseQRankSum=0.367;DP=19;Dels=0.0;FS=2.017;HaplotypeScore=0.0;MLEAC=1;MLEAF=0.5;MQ=42.0;MQ0=0;MQRankSum=-0.449;QD=17.36;ReadPosRankSum=1.021	GT:AD:DP:GQ:PL	0/1:9,10:19:99:358,0,317
chrX	94873	.	C	T	268.77	PASS	AC=1;AF=0.5;AN=2;BaseQRankSum=0.836;DP=20;Dels=0.0;FS=13.667;HaplotypeScore=4.4669;MLEAC=1;MLEAF=0.5;MQ=41.8;MQ0=0;MQRankSum=1.064;QD=13.44;ReadPosRankSum=2.127	GT:AD:DP:GQ:PL	0/1:9,11:20:99:297,0,189
chrX	119109	.	G	A	543.77	PASS	AC=1;AF=0.5;AN=2;BaseQRankSum=0.19;DP=34;Dels=0.0;FS=1.394;HaplotypeScore=0.0;MLEAC=1;MLEAF=0.5;MQ=42.0;MQ0=0;MQRankSum=0.259;QD=15.99;ReadPosRankSum=0.224	GT:AD:DP:GQ:PL	0/1:16,18:34:99:572,0,525
chrX	120349	.	G	A	644.77	PASS	AC=1;AF=0.5;AN=2;BaseQRankSum=0.655;DP=35;Dels=0.0;FS=1.489;HaplotypeScore=0.0;MLEAC=1;MLEAF=0.5;MQ=40.78;MQ0=2;MQRankSum=-0.393;QD=18.42;ReadPosRankSum=-1.665	GT:AD:DP:GQ:PL	0/1:13,22:35:99:673,0,351
chrX	123019	.	G	A	452.77	PASS	AC=1;AF=0.5;AN=2;BaseQRankSum=-0.099;DP=31;Dels=0.0;FS=0.0;HaplotypeScore=0.0;MLEAC=1;MLEAF=0.5;MQ=42.0;MQ0=0;MQRankSum=-0.059;QD=14.61;ReadPosRankSum=1.64	GT:AD:DP:GQ:PL	0/1:16,15:31:99:481,0,558
chrX	123766	.	G	A	592.77	PASS	AC=1;AF=0.5;AN=2;BaseQRankSum=1.172;DP=35;Dels=0.0;FS=1.817;HaplotypeScore=8.732;MLEAC=1;MLEAF=0.5;MQ=41.59;MQ0=0;MQRankSum=-0.479;QD=16.94;ReadPosRankSum=1.832	GT:AD:DP:GQ:PL	0/1:17,18:35:99:621,0,526
chrX	133969	.	C	T	578.77	PASS	AC=1;AF=0.5;AN=2;BaseQRankSum=1.157;DP=27;Dels=0.0;FS=0.0;HaplotypeScore=0.0;MLEAC=1;MLEAF=0.5;MQ=42.0;MQ0=0;MQRankSum=-0.9;QD=21.44;ReadPosRankSum=1.414	GT:AD:DP:GQ:PL	0/1:9,18:27:99:607,0,271
chrX	140116	.	C	T	384.77	PASS	AC=1;AF=0.5;AN=2;BaseQRankSum=1.421;DP=32;Dels=0.0;FS=1.533;HaplotypeScore=0.0;MLEAC=1;MLEAF=0.5;MQ=42.0;MQ0=0;MQRankSum=0.603;QD=12.02;ReadPosRankSum=0.253	GT:AD:DP:GQ:PL	0/1:20,12:32:99:413,0,659
chrX	172934	.	G	A	282.77	PASS	AC=1;AF=0.5;AN=2;BaseQRankSum=-1.774;DP=13;Dels=0.0;FS=2.158;HaplotypeScore=0.0;MLEAC=1;MLEAF=0.5;MQ=40.54;MQ0=0;MQRankSum=-0.54;QD=21.75;ReadPosRankSum=-0.54	GT:AD:DP:GQ:PL	0/1:4,9:13:99:311,0,128
chrX	173004	.	G	A	284.77	PASS	AC=1;AF=0.5;AN=2;BaseQRankSum=2.55;DP=17;Dels=0.0;FS=0.0;HaplotypeScore=0.0;MLEAC=1;MLEAF=0.5;MQ=40.03;MQ0=0;MQRankSum=0.337;QD=16.75;ReadPosRankSum=-0.433	GT:AD:DP:GQ:PL	0/1:8,9:17:99:313,0,261
chrX	173055	.	G	A	197.77	PASS	AC=1;AF=0.5;AN=2;BaseQRankSum=-0.732;DP=17;Dels=0.0;FS=4.752;HaplotypeScore=0.0;MLEAC=1;MLEAF=0.5;MQ=40.03;MQ0=0;MQRankSum=0.146;QD=11.63;ReadPosRankSum=-2.196	GT:AD:DP:GQ:PL	0/1:10,7:17:99:226,0,319
chrX	173065	.	G	A	330.77	PASS	AC=1;AF=0.5;AN=2;BaseQRankSum=0.465;DP=19;Dels=0.0;FS=7.613;HaplotypeScore=0.0;MLEAC=1;MLEAF=0.5;MQ=41.14;MQ0=0;MQRankSum=1.141;QD=17.41;ReadPosRankSum=0.211	GT:AD:DP:GQ:PL	0/1:7,12:19:99:359,0,236
chrX	173080	.	G	A	212.77	PASS	AC=1;AF=0.5;AN=2;BaseQRankSum=0.0;DP=18;Dels=0.0;FS=5.008;HaplotypeScore=0.0;MLEAC=1;MLEAF=0.5;MQ=41.89;MQ0=0;MQRankSum=-1.811;QD=11.82;ReadPosRankSum=0.634	GT:AD:DP:GQ:PL	0/1:11,7:18:99:241,0,328
chrX	177603	.	G	A	219.77	PASS	AC=1;AF=0.5;AN=2;BaseQRankSum=1.406;DP=14;Dels=0.0;FS=3.358;HaplotypeScore=0.0;MLEAC=1;MLEAF=0.5;MQ=42.0;MQ0=0;MQRankSum=-1.524;QD=15.7;ReadPosRankSum=0.545	GT:AD:DP:GQ:PL	0/1:7,7:14:99:248,0,239
chrX	180284	.	G	A	262.77	PASS	AC=1;AF=0.5;AN=2;BaseQRankSum=-0.382;DP=11;Dels=0.0;FS=0.0;HaplotypeScore=0.0;MLEAC=1;MLEAF=0.5;MQ=42.0;MQ0=0;MQRankSum=0.566;QD=23.89;ReadPosRankSum=0.382	GT:AD:DP:GQ:PL	0/1:3,8:11:88:291,0,88
chrX	182701	.	C	T	279.77	PASS	AC=1;AF=0.5;AN=2;BaseQRankSum=-0.847;DP=16;Dels=0.0;FS=0.0;HaplotypeScore=0.0;MLEAC=1;MLEAF=0.5;MQ=42.0;MQ0=0;MQRankSum=1.376;QD=17.49;ReadPosRankSum=0.635	GT:AD:DP:GQ:PL	0/1:7,9:16:99:308,0,232
chrX	193454	.	G	A	283.77	PASS	AC=1;AF=0.5;AN=2;BaseQRankSum=-0.295;DP=15;Dels=0.0;FS=3.136;HaplotypeScore=0.0;MLEAC=1;MLEAF=0.5;MQ=42.0;MQ0=0;MQRankSum=-0.648;QD=18.92;ReadPosRankSum=-1.945	GT:AD:DP:GQ:PL	0/1:6,9:15:99:312,0,193
chrX	196068	.	C	T	249.77	PASS	AC=1;AF=0.5;AN=2;BaseQRankSum=-1.776;DP=20;Dels=0.0;FS=22.614;HaplotypeScore=6.6973;MLEAC=1;MLEAF=0.5;MQ=41.71;MQ0=0;MQRankSum=-0.491;QD=12.49;ReadPosRankSum=-0.718	GT:AD:DP:GQ:PL	0/1:10,10:20:99:278,0,345
chrX	196069	.	C	T	102.77	PASS	AC=1;AF=0.5;AN=2;BaseQRankSum=0.524;DP=20;Dels=0.0;FS=2.098;HaplotypeScore=6.6973;MLEAC=1;MLEAF=0.5;MQ=41.71;MQ0=0;MQRankSum=-1.746;QD=5.14;ReadPosRankSum=-1.222	GT:AD:DP:GQ:PL	0/1:15,5:20:99:131,0,469
chrX	217324	.	G	A	138.77	PASS	AC=1;AF=0.5;AN=2;BaseQRankSum=0.978;DP=13;Dels=0.0;FS=23.314;HaplotypeScore=0.0;MLEAC=1;MLEAF=0.5;MQ=42.0;MQ0=0;MQRankSum=-0.271;QD=10.67;ReadPosRankSum=-0.212	GT:AD:DP:GQ:PL	0/1:8,5:13:99:167,0,284
chrX	256306	.	G	A	232.77	PASS	AC=1;AF=0.5;AN=2;BaseQRankSum=0.296;DP=10;Dels=0.0;FS=0.0;HaplotypeScore=0.0;MLEAC=1;MLEAF=0.5;MQ=42.0;MQ0=0;MQRankSum=-0.296;QD=23.28;ReadPosRankSum=0.546	GT:AD:DP:GQ:PL	0/1:3,7:10:93:261,0,93
chrX	257201	.	G	A	152.77	PASS	AC=1;AF=0.5;AN=2;BaseQRankSum=0.876;DP=9;Dels=0.0;FS=6.854;HaplotypeScore=0.0;MLEAC=1;MLEAF=0.5;MQ=42.0;MQ0=0;MQRankSum=1.307;QD=16.97;ReadPosRankSum=1.881	GT:AD:DP:GQ:PL	0/1:4,5:9:99:181,0,134
chrX	280702	.	G	A	230.84	PASS	AC=1;AF=0.5;AN=2;BaseQRankSum=-0.747;DP=8;Dels=0.0;FS=0.0;HaplotypeScore=0.0;MLEAC=1;MLEAF=0.5;MQ=42.0;MQ0=0;MQRankSum=-0.747;QD=28.85;ReadPosRankSum=0.747	GT:AD:DP:GQ:PL	0/1:1,7:8:18:259,0,18
chrX	295054	.	G	A	345.77	PASS	AC=1;AF=0.5;AN=2;BaseQRankSum=0.048;DP=37;Dels=0.0;FS=8.457;HaplotypeScore=0.0;MLEAC=1;MLEAF=0.5;MQ=42.0;MQ0=0;MQRankSum=-1.416;QD=9.35;ReadPosRankSum=1.67	GT:AD:DP:GQ:PL	0/1:24,13:37:99:374,0,854
chrX	305821	.	G	A	409.77	PASS	AC=1;AF=0.5;AN=2;BaseQRankSum=0.373;DP=29;Dels=0.0;FS=0.0;HaplotypeScore=0.0;MLEAC=1;MLEAF=0.5;MQ=42.0;MQ0=0;MQRankSum=0.329;QD=14.13;ReadPosRankSum=0.285	GT:AD:DP:GQ:PL	0/1:16,13:29:99:438,0,565
chrX	322382	.	G	A	461.77	PASS	AC=1;AF=0.5;AN=2;BaseQRankSum=1.037;DP=30;Dels=0.0;FS=0.0;HaplotypeScore=0.0;MLEAC=1;MLEAF=0.5;MQ=42.0;MQ0=0;MQRankSum=0.456;QD=15.39;ReadPosRankSum=0.415	GT:AD:DP:GQ:PL	0/1:15,15:30:99:490,0,491
chrX	367012	.	C	T	478.77	PASS	AC=2;AF=1.0;AN=2;DP=13;Dels=0.0;FS=0.0;HaplotypeScore=0.0;MLEAC=2;MLEAF=1.0;MQ=41.85;MQ0=0;QD=29.61	GT:AD:DP:GQ:PL	1/1:0,13:13:39:507,39,0
chrX	374983	.	G	A	481.77	PASS	AC=1;AF=0.5;AN=2;BaseQRankSum=0.276;DP=27;Dels=0.0;FS=1.51;HaplotypeScore=0.0;MLEAC=1;MLEAF=0.5;MQ=42.0;MQ0=0;MQRankSum=0.075;QD=17.84;ReadPosRankSum=0.427	GT:AD:DP:GQ:PL	0/1:10,17:27:99:510,0,296
chrX	391631	.	C	T	2550.77	PASS	AC=1;AF=0.5;AN=2;BaseQRankSum=-1.353;DP=150;Dels=0.0;FS=0.602;HaplotypeScore=0.0;MLEAC=1;MLEAF=0.5;MQ=42.0;MQ0=0;MQRankSum=-0.057;QD=17.01;ReadPosRankSum=-0.851	GT:AD:DP:GQ:PL	0/1:67,83:150:99:2579,0,2144
chrX	401949	.	G	A	784.77	PASS	AC=1;AF=0.5;AN=2;BaseQRankSum=-2.053;DP=59;Dels=0.0;FS=9.45;HaplotypeScore=0.0;MLEAC=1;MLEAF=0.5;MQ=42.0;MQ0=0;MQRankSum=1.26;QD=13.3;ReadPosRankSum=1.595	GT:AD:DP:GQ:PL	0/1:33,26:59:99:813,0,1064
chrX	405455	.	C	T	370.77	PASS	AC=1;AF=0.5;AN=2;BaseQRankSum=2.402;DP=37;Dels=0.0;FS=3.225;HaplotypeScore=0.0;MLEAC=1;MLEAF=0.5;MQ=41.45;MQ0=0;MQRankSum=0.652;QD=10.02;ReadPosRankSum=-0.493	GT:AD:DP:GQ:PL	0/1:24,13:37:99:399,0,794
chrX	410486	.	G	A	186.77	PASS	AC=1;AF=0.5;AN=2;BaseQRankSum=-0.032;DP=23;Dels=0.0;FS=0.0;HaplotypeScore=0.0;MLEAC=1;MLEAF=0.5;MQ=42.0;MQ0=0;MQRankSum=0.936;QD=8.12;ReadPosRankSum=-0.484	GT:AD:DP:GQ:PL	0/1:15,8:23:99:215,0,506
chrX	415405	.	G	A	363.77	PASS	AC=1;AF=0.5;AN=2;BaseQRankSum=-2.077;DP=21;Dels=0.0;FS=0.0;HaplotypeScore=0.0;MLEAC=1;MLEAF=0.5;MQ=42.0;MQ0=0;MQRankSum=1.303;QD=17.32;ReadPosRankSum=-1.655	GT:AD:DP:GQ:PL	0/1:10,11:21:99:392,0,321
chrX	415438	.	G	A	357.77	PASS	AC=1;AF=0.5;AN=2;BaseQRankSum=-0.684;DP=20;Dels=0.0;FS=2.282;HaplotypeScore=0.0;MLEAC=1;MLEAF=0.5;MQ=42.0;MQ0=0;MQRankSum=-0.988;QD=17.89;ReadPosRankSum=-2.355	GT:AD:DP:GQ:PL	0/1:9,11:20:99:386,0,301
chrX	415762	.	G	A	322.77	PASS	AC=1;AF=0.5;AN=2;BaseQRankSum=-0.626;DP=22;Dels=0.0;FS=0.0;HaplotypeScore=0.0;MLEAC=1;MLEAF=0.5;MQ=42.0;MQ0=0;MQRankSum=-0.824;QD=14.67;ReadPosRankSum=-1.418	GT:AD:DP:GQ:PL	0/1:12,10:22:99:351,0,357
chrX	442579	.	G	A	105.77	PASS	AC=1;AF=0.5;AN=2;BaseQRankSum=-0.851;DP=10;Dels=0.0;FS=0.0;HaplotypeScore=0.0;MLEAC=1;MLEAF=0.5;MQ=42.0;MQ0=0;MQRankSum=-0.676;QD=10.58;ReadPosRankSum=-1.098	GT:AD:DP:GQ:PL	0/1:5,5:10:99:134,0,147
chrX	457242	.	G	A	770.77	PASS	AC=1;AF=0.5;AN=2;BaseQRankSum=-0.066;DP=36;Dels=0.0;FS=1.409;HaplotypeScore=0.0;MLEAC=1;MLEAF=0.5;MQ=42.0;MQ0=0;MQRankSum=-0.165;QD=21.41;ReadPosRankSum=0.856	GT:AD:DP:GQ:PL	0/1:13,23:36:99:799,0,379
chrX	457529	.	G	A	344.77	PASS	AC=1;AF=0.5;AN=2;BaseQRankSum=1.11;DP=27;Dels=0.0;FS=0.0;HaplotypeScore=0.0;MLEAC=1;MLEAF=0.5;MQ=42.0;MQ0=0;MQRankSum=-0.025;QD=12.77;ReadPosRankSum=0.518	GT:AD:DP:GQ:PL	0/1:16,11:27:99:373,0,572
chrX	460231	.	G	A	390.77	PASS	AC=1;AF=0.5;AN=2;BaseQRankSum=0.364;DP=27;Dels=0.0;FS=0.0;HaplotypeScore=0.0;MLEAC=1;MLEAF=0.5;MQ=42.0;MQ0=0;MQRankSum=-0.461;QD=14.47;ReadPosRankSum=0.364	GT:AD:DP:GQ:PL	0/1:14,13:27:99:419,0,452
chrX	461566	.	G	A	951.77	PASS	AC=1;AF=0.5;AN=2;BaseQRankSum=-0.449;DP=47;Dels=0.0;FS=1.198;HaplotypeScore=0.0;MLEAC=1;MLEAF=0.5;MQ=42.0;MQ0=0;MQRankSum=2.221;QD=20.25;ReadPosRankSum=-0.58	GT:AD:DP:GQ:PL	0/1:18,29:47:99:980,0,526
chrX	466240	.	C	T	697.77	PASS	AC=1;AF=0.5;AN=2;BaseQRankSum=0.816;DP=46;Dels=0.0;FS=2.227;HaplotypeScore=0.0;MLEAC=1;MLEAF=0.5;MQ=42.0;MQ0=0;MQRankSum=-0.022;QD=15.17;ReadPosRankSum=-1.455	GT:AD:DP:GQ:PL	0/1:25,21:46:99:726,0,812
chrX	466471	.	G	A	808.77	PASS	AC=1;AF=0.5;AN=2;BaseQRankSum=0.884;DP=44;Dels=0.0;FS=6.08;HaplotypeScore=0.0;MLEAC=1;MLEAF=0.5;MQ=42.0;MQ0=0;MQRankSum=0.742;QD=18.38;ReadPosRankSum=-0.365	GT:AD:DP:GQ:PL	0/1:20,24:44:99:837,0,666
chrX	503472	.	G	A	295.77	PASS	AC=1;AF=0.5;AN=2;BaseQRankSum=0.289;DP=19;Dels=0.0;FS=2.199;HaplotypeScore=0.0;MLEAC=1;MLEAF=0.5;MQ=42.0;MQ0=0;MQRankSum=-0.454;QD=15.57;ReadPosRankSum=1.197	GT:AD:DP:GQ:PL	0/1:8,11:19:99:324,0,272
chrX	521645	.	G	A	1010.77	PASS	AC=1;AF=0.5;AN=2;BaseQRankSum=0.597;DP=66;Dels=0.0;FS=0.96;HaplotypeScore=0.0;MLEAC=1;MLEAF=0.5;MQ=41.69;MQ0=0;MQRankSum=-0.16;QD=15.31;ReadPosRankSum=0.905	GT:AD:DP:GQ:PL	0/1:34,32:66:99:1039,0,1209
chrX	531846	.	G	A	368.77	PASS	AC=1;AF=0.5;AN=2;BaseQRankSum=-0.245;DP=25;Dels=0.0;FS=0.0;HaplotypeScore=0.0;MLEAC=1;MLEAF=0.5;MQ=41.45;MQ0=0;MQRankSum=0.136;QD=14.75;ReadPosRankSum=-0.734	GT:AD:DP:GQ:PL	0/1:13,12:25:99:397,0,398
chrX	531944	.	G	A	347.77	PASS	AC=1;AF=0.5;AN=2;BaseQRankSum=1.195;DP=27;Dels=0.0;FS=0.0;HaplotypeScore=0.0;MLEAC=1;MLEAF=0.5;MQ=41.93;MQ0=0;MQRankSum=0.171;QD=12.88;ReadPosRankSum=-0.659	GT:AD:DP:GQ:PL	0/1:15,12:27:99:376,0,527
chrX	531978	.	G	A	382.77	PASS	AC=1;AF=0.5;AN=2;BaseQRankSum=-0.849;DP=27;Dels=0.0;FS=3.565;HaplotypeScore=0.0;MLEAC=1;MLEAF=0.5;MQ=41.93;MQ0=0;MQRankSum=-1.674;QD=14.18;ReadPosRankSum=-0.073	GT:AD:DP:GQ:PL	0/1:14,13:27:99:411,0,496
chrX	535934	.	G	A	254.77	PASS	AC=1;AF=0.5;AN=2;BaseQRankSum=0.755;DP=18;Dels=0.0;FS=0.0;HaplotypeScore=0.0;MLEAC=1;MLEAF=0.5;MQ=41.21;MQ0=0;MQRankSum=-0.311;QD=14.15;ReadPosRankSum=-0.044	GT:AD:DP:GQ:PL	0/1:10,8:18:99:283,0,353
chrX	578176	.	G	A	1229.77	PASS	AC=1;AF=0.5;AN=2;BaseQRankSum=-0.842;DP=67;Dels=0.0;FS=3.476;HaplotypeScore=0.0;MLEAC=1;MLEAF=0.5;MQ=41.94;MQ0=0;MQRankSum=-0.171;QD=18.35;ReadPosRankSum=-0.133	GT:AD:DP:GQ:PL	0/1:29,38:67:99:1258,0,904
chrX	609353	.	G	A	422.77	PASS	AC=1;AF=0.5;AN=2;BaseQRankSum=-0.903;DP=18;Dels=0.0;FS=2.304;HaplotypeScore=0.0;MLEAC=1;MLEAF=0.5;MQ=42.0;MQ0=0;MQRankSum=0.478;QD=23.49;ReadPosRankSum=0.478	GT:AD:DP:GQ:PL	0/1:4,14:18:99:451,0,118
chrX	609391	.	C	T	374.77	PASS	AC=1;AF=0.5;AN=2;BaseQRankSum=1.12;DP=36;Dels=0.0;FS=5.238;HaplotypeScore=0.0;MLEAC=1;MLEAF=0.5;MQ=42.0;MQ0=0;MQRankSum=0.955;QD=10.41;ReadPosRankSum=0.132	GT:AD:DP:GQ:PL	0/1:23,13:36:99:403,0,683
chrX	611026	.	G	A	341.77	PASS	AC=1;AF=0.5;AN=2;BaseQRankSum=-1.074;DP=38;Dels=0.0;FS=0.0;HaplotypeScore=0.0;MLEAC=1;MLEAF=0.5;MQ=42.0;MQ0=0;MQRankSum=-0.53;QD=8.99;ReadPosRankSum=0.136	GT:AD:DP:GQ:PL	0/1:24,14:38:99:370,0,763
chrX	622997	.	G	A	1030.77	PASS	AC=1;AF=0.5;AN=2;BaseQRankSum=0.122;DP=53;Dels=0.0;FS=1.124;HaplotypeScore=0.0;MLEAC=1;MLEAF=0.5;MQ=42.0;MQ0=0;MQRankSum=-1.305;QD=19.45;ReadPosRankSum=-1.117	GT:AD:DP:GQ:PL	0/1:18,35:53:99:1059,0,548
chrX	640031	.	G	A	2557.77	PASS	AC=1;AF=0.5;AN=2;BaseQRankSum=3.358;DP=191;Dels=0.0;FS=2.331;HaplotypeScore=0.0;MLEAC=1;MLEAF=0.5;MQ=41.7;MQ0=0;MQRankSum=0.609;QD=13.39;ReadPosRankSum=-0.162	GT:AD:DP:GQ:PL	0/1:105,86:191:99:2586,0,3222
chrX	647402	.	C	T	2442.77	PASS	AC=1;AF=0.5;AN=2;BaseQRankSum=1.273;DP=124;Dels=0.0;FS=2.397;HaplotypeScore=0.0;MLEAC=1;MLEAF=0.5;MQ=42.0;MQ0=0;MQRankSum=-0.378;QD=19.7;ReadPosRankSum=-0.547	GT:AD:DP:GQ:PL	0/1:49,75:124:99:2471,0,1580
chrX	655625	.	G	A	1052.77	PASS	AC=1;AF=0.5;AN=2;BaseQRankSum=1.382;DP=58;Dels=0.0;FS=0.0;HaplotypeScore=0.0;MLEAC=1;MLEAF=0.5;MQ=42.0;MQ0=0;MQRankSum=0.314;QD=18.15;ReadPosRankSum=0.785	GT:AD:DP:GQ:PL	0/1:25,33:58:99:1081,0,852
chrX	663649	.	G	A	585.77	PASS	AC=1;AF=0.5;AN=2;BaseQRankSum=0.142;DP=31;Dels=0.0;FS=3.64;HaplotypeScore=0.0;MLEAC=1;MLEAF=0.5;MQ=41.4;MQ0=0;MQRankSum=0.75;QD=18.9;ReadPosRankSum=-0.588	GT:AD:DP:GQ:PL	0/1:12,19:31:99:614,0,362
chrX	663817	.	G	A	750.77	PASS	AC=1;AF=0.5;AN=2;BaseQRankSum=-0.277;DP=38;Dels=0.0;FS=1.461;HaplotypeScore=0.0;MLEAC=1;MLEAF=0.5;MQ=41.61;MQ0=0;MQRankSum=-0.277;QD=19.76;ReadPosRankSum=0.985	GT:AD:DP:GQ:PL	0/1:13,25:38:99:779,0,384
chrX	664143	.	G	A	821.77	PASS	AC=1;AF=0.5;AN=2;BaseQRankSum=0.095;DP=44;Dels=0.0;FS=0.0;HaplotypeScore=0.0;MLEAC=1;MLEAF=0.5;MQ=41.91;MQ0=0;MQRankSum=1.777;QD=18.68;ReadPosRankSum=-1.445	GT:AD:DP:GQ:PL	0/1:19,25:44:99:850,0,500
chrX	678036	.	G	A	107.77	PASS	AC=1;AF=0.5;AN=2;BaseQRankSum=-0.421;DP=8;Dels=0.0;FS=3.68;HaplotypeScore=0.0;MLEAC=1;MLEAF=0.5;MQ=42.0;MQ0=0;MQRankSum=-0.922;QD=13.47;ReadPosRankSum=0.0	GT:AD:DP:GQ:PL	0/1:4,4:8:99:136,0,135
chrX	697002	.	G	A	151.77	PASS	AC=1;AF=0.5;AN=2;BaseQRankSum=0.466;DP=11;Dels=0.0;FS=2.632;HaplotypeScore=0.0;MLEAC=1;MLEAF=0.5;MQ=42.0;MQ0=0;MQRankSum=0.143;QD=13.8;ReadPosRankSum=-1.408	GT:AD:DP:GQ:PL	0/1:5,6:11:99:180,0,171
chrX	703090	.	G	A	301.78	PASS	AC=2;AF=1.0;AN=2;DP=8;Dels=0.0;FS=0.0;HaplotypeScore=0.0;MLEAC=2;MLEAF=1.0;MQ=42.0;MQ0=0;QD=32.29	GT:AD:DP:GQ:PL	1/1:0,8:8:24:330,24,0
chrX	705549	.	G	A	495.77	PASS	AC=1;AF=0.5;AN=2;BaseQRankSum=0.063;DP=17;Dels=0.0;FS=10.843;HaplotypeScore=0.0;MLEAC=1;MLEAF=0.5;MQ=42.0;MQ0=0;MQRankSum=0.441;QD=29.16;ReadPosRankSum=-0.567	GT:AD:DP:GQ:PL	0/1:3,14:17:69:524,0,69
chrXI	8843	.	G	A	1358.77	PASS	AC=1;AF=0.5;AN=2;BaseQRankSum=2.723;DP=99;Dels=0.0;FS=0.0;HaplotypeScore=2.98;MLEAC=1;MLEAF=0.5;MQ=41.65;MQ0=0;MQRankSum=0.84;QD=13.72;ReadPosRankSum=0.334	GT:AD:DP:GQ:PL	0/1:54,45:99:99:1387,0,1884
chrXI	49065	.	C	T	276.77	PASS	AC=1;AF=0.5;AN=2;BaseQRankSum=0.066;DP=22;Dels=0.0;FS=0.0;HaplotypeScore=0.0;MLEAC=1;MLEAF=0.5;MQ=42.0;MQ0=0;MQRankSum=0.328;QD=12.58;ReadPosRankSum=-0.525	GT:AD:DP:GQ:PL	0/1:11,11:22:99:305,0,341
chrXI	55800	.	G	A	1198.77	PASS	AC=1;AF=0.5;AN=2;BaseQRankSum=1.2;DP=60;Dels=0.0;FS=0.0;HaplotypeScore=0.0;MLEAC=1;MLEAF=0.5;MQ=42.0;MQ0=0;MQRankSum=1.335;QD=19.98;ReadPosRankSum=0.596	GT:AD:DP:GQ:PL	0/1:24,36:60:99:1227,0,687
chrXI	96288	.	C	T	835.77	PASS	AC=1;AF=0.5;AN=2;BaseQRankSum=-0.138;DP=47;Dels=0.0;FS=0.0;HaplotypeScore=0.0;MLEAC=1;MLEAF=0.5;MQ=42.0;MQ0=0;MQRankSum=2.075;QD=17.78;ReadPosRankSum=-0.777	GT:AD:DP:GQ:PL	0/1:23,24:47:99:864,0,773
chrXI	96580	.	C	T	953.77	PASS	AC=1;AF=0.5;AN=2;BaseQRankSum=-0.008;DP=59;Dels=0.0;FS=0.0;HaplotypeScore=0.0;MLEAC=1;MLEAF=0.5;MQ=42.0;MQ0=0;MQRankSum=-0.887;QD=16.17;ReadPosRankSum=-1.63	GT:AD:DP:GQ:PL	0/1:29,30:59:99:982,0,976
chrXI	101026	.	G	A	761.77	PASS	AC=1;AF=0.5;AN=2;BaseQRankSum=1.461;DP=42;Dels=0.0;FS=0.0;HaplotypeScore=1.9894;MLEAC=1;MLEAF=0.5;MQ=41.32;MQ0=0;MQRankSum=-0.292;QD=18.14;ReadPosRankSum=0.445	GT:AD:DP:GQ:PL	0/1:18,24:42:99:790,0,555
chrXI	107146	.	G	A	581.77	PASS	AC=1;AF=0.5;AN=2;BaseQRankSum=-0.349;DP=37;Dels=0.0;FS=4.982;HaplotypeScore=0.0;MLEAC=1;MLEAF=0.5;MQ=42.0;MQ0=0;MQRankSum=-1.352;QD=15.72;ReadPosRankSum=-0.653	GT:AD:DP:GQ:PL	0/1:18,19:37:99:610,0,568
chrXI	114879	.	G	A	315.77	PASS	AC=1;AF=0.5;AN=2;BaseQRankSum=0.868;DP=22;Dels=0.0;FS=0.0;HaplotypeScore=0.0;MLEAC=1;MLEAF=0.5;MQ=41.33;MQ0=0;MQRankSum=-0.401;QD=14.35;ReadPosRankSum=0.401	GT:AD:DP:GQ:PL	0/1:9,13:22:99:344,0,290
chrXI	115726	.	C	T	388.77	PASS	AC=1;AF=0.5;AN=2;BaseQRankSum=-0.523;DP=23;Dels=0.0;FS=3.976;HaplotypeScore=0.0;MLEAC=1;MLEAF=0.5;MQ=42.0;MQ0=0;MQRankSum=0.339;QD=16.9;ReadPosRankSum=-0.769	GT:AD:DP:GQ:PL	0/1:11,12:23:99:417,0,369
chrXI	118362	.	C	T	161.77	PASS	AC=1;AF=0.5;AN=2;BaseQRankSum=0.783;DP=21;Dels=0.0;FS=1.922;HaplotypeScore=0.0;MLEAC=1;MLEAF=0.5;MQ=42.0;MQ0=0;MQRankSum=-1.231;QD=7.7;ReadPosRankSum=0.261	GT:AD:DP:GQ:PL	0/1:14,7:21:99:190,0,504
chrXI	125707	.	G	A	206.77	PASS	AC=1;AF=0.5;AN=2;BaseQRankSum=-0.299;DP=14;Dels=0.0;FS=2.276;HaplotypeScore=0.0;MLEAC=1;MLEAF=0.5;MQ=42.0;MQ0=0;MQRankSum=0.201;QD=14.77;ReadPosRankSum=-0.545	GT:AD:DP:GQ:PL	0/1:7,7:14:99:235,0,237
chrXI	127060	.	G	A	326.77	PASS	AC=1;AF=0.5;AN=2;BaseQRankSum=1.022;DP=22;Dels=0.0;FS=3.183;HaplotypeScore=0.0;MLEAC=1;MLEAF=0.5;MQ=42.0;MQ0=0;MQRankSum=0.495;QD=14.85;ReadPosRankSum=0.89	GT:AD:DP:GQ:PL	0/1:12,10:22:99:355,0,439
chrXI	135866	.	G	A	215.84	PASS	AC=2;AF=1.0;AN=2;DP=7;Dels=0.0;FS=0.0;HaplotypeScore=0.0;MLEAC=2;MLEAF=1.0;MQ=42.0;MQ0=0;QD=30.83	GT:AD:DP:GQ:PL	1/1:0,7:7:18:244,18,0
chrXI	137075	.	G	A	122.77	PASS	AC=1;AF=0.5;AN=2;BaseQRankSum=-2.021;DP=15;Dels=0.0;FS=0.0;HaplotypeScore=0.0;MLEAC=1;MLEAF=0.5;MQ=42.0;MQ0=0;MQRankSum=1.653;QD=8.18;ReadPosRankSum=-2.021	GT:AD:DP:GQ:PL	0/1:10,5:15:99:151,0,369
chrXI	151133	.	G	A	307.78	PASS	AC=2;AF=1.0;AN=2;DP=8;Dels=0.0;FS=0.0;HaplotypeScore=0.0;MLEAC=2;MLEAF=1.0;MQ=42.0;MQ0=0;QD=30.32	GT:AD:DP:GQ:PL	1/1:0,8:8:24:336,24,0
chrXI	161486	.	C	T	605.77	PASS	AC=1;AF=0.5;AN=2;BaseQRankSum=1.096;DP=38;Dels=0.0;FS=1.342;HaplotypeScore=0.0;MLEAC=1;MLEAF=0.5;MQ=42.0;MQ0=0;MQRankSum=0.775;QD=15.94;ReadPosRankSum=-0.248	GT:AD:DP:GQ:PL	0/1:18,20:38:99:634,0,580
chrXI	164493	.	G	A	405.77	PASS	AC=1;AF=0.5;AN=2;BaseQRankSum=0.647;DP=34;Dels=0.0;FS=3.128;HaplotypeScore=0.0;MLEAC=1;MLEAF=0.5;MQ=42.0;MQ0=0;MQRankSum=0.297;QD=11.93;ReadPosRankSum=0.682	GT:AD:DP:GQ:PL	0/1:20,14:34:99:434,0,631
chrXI	164898	.	C	T	915.77	PASS	AC=1;AF=0.5;AN=2;BaseQRankSum=2.316;DP=46;Dels=0.0;FS=1.941;HaplotypeScore=0.9995;MLEAC=1;MLEAF=0.5;MQ=42.0;MQ0=0;MQRankSum=1.163;QD=19.91;ReadPosRankSum=-1.407	GT:AD:DP:GQ:PL	0/1:20,26:46:99:944,0,687
chrXI	165918	.	G	A	918.77	PASS	AC=1;AF=0.5;AN=2;BaseQRankSum=0.793;DP=76;Dels=0.0;FS=3.249;HaplotypeScore=0.0;MLEAC=1;MLEAF=0.5;MQ=41.97;MQ0=0;MQRankSum=-0.063;QD=12.09;ReadPosRankSum=0.021	GT:AD:DP:GQ:PL	0/1:45,31:76:99:947,0,1400
chrXI	166237	.	C	T	1251.77	PASS	AC=1;AF=0.5;AN=2;BaseQRankSum=-0.603;DP=72;Dels=0.0;FS=6.25;HaplotypeScore=0.0;MLEAC=1;MLEAF=0.5;MQ=42.0;MQ0=0;MQRankSum=-0.468;QD=17.39;ReadPosRankSum=-0.874	GT:AD:DP:GQ:PL	0/1:34,38:72:99:1280,0,1071
chrXI	166446	.	G	A	1179.77	PASS	AC=1;AF=0.5;AN=2;BaseQRankSum=-0.223;DP=76;Dels=0.0;FS=0.0;HaplotypeScore=0.0;MLEAC=1;MLEAF=0.5;MQ=41.85;MQ0=0;MQRankSum=0.13;QD=15.52;ReadPosRankSum=-1.106	GT:AD:DP:GQ:PL	0/1:38,38:76:99:1208,0,1221
chrXI	166448	.	G	A	1187.77	PASS	AC=1;AF=0.5;AN=2;BaseQRankSum=1.636;DP=76;Dels=0.0;FS=0.0;HaplotypeScore=0.0;MLEAC=1;MLEAF=0.5;MQ=41.85;MQ0=0;MQRankSum=1.377;QD=15.63;ReadPosRankSum=-0.961	GT:AD:DP:GQ:PL	0/1:38,38:76:99:1216,0,1184
chrXI	179431	.	G	A	584.77	PASS	AC=1;AF=0.5;AN=2;BaseQRankSum=1.031;DP=42;Dels=0.0;FS=7.086;HaplotypeScore=0.0;MLEAC=1;MLEAF=0.5;MQ=42.0;MQ0=0;MQRankSum=-0.503;QD=13.92;ReadPosRankSum=-0.78	GT:AD:DP:GQ:PL	0/1:21,21:42:99:613,0,749
chrXI	180513	.	G	A	182.77	PASS	AC=1;AF=0.5;AN=2;BaseQRankSum=0.434;DP=23;Dels=0.0;FS=7.546;HaplotypeScore=0.0;MLEAC=1;MLEAF=0.5;MQ=41.36;MQ0=0;MQRankSum=-0.568;QD=7.95;ReadPosRankSum=0.902	GT:AD:DP:GQ:PL	0/1:16,7:23:99:211,0,555
chrXI	191749	.	C	T	136.77	PASS	AC=1;AF=0.5;AN=2;BaseQRankSum=0.158;DP=17;Dels=0.0;FS=0.0;HaplotypeScore=0.0;MLEAC=1;MLEAF=0.5;MQ=42.0;MQ0=0;MQRankSum=-0.685;QD=8.05;ReadPosRankSum=0.369	GT:AD:DP:GQ:PL	0/1:12,5:17:99:165,0,377
chrXI	200207	.	G	A	333.77	PASS	AC=1;AF=0.5;AN=2;BaseQRankSum=2.152;DP=16;Dels=0.0;FS=0.0;HaplotypeScore=0.0;MLEAC=1;MLEAF=0.5;MQ=42.0;MQ0=0;MQRankSum=0.68;QD=20.86;ReadPosRankSum=-0.113	GT:AD:DP:GQ:PL	0/1:5,11:16:99:362,0,148
chrXI	208138	.	C	T	131.77	PASS	AC=1;AF=0.5;AN=2;BaseQRankSum=0.566;DP=16;Dels=0.0;FS=2.246;HaplotypeScore=0.0;MLEAC=1;MLEAF=0.5;MQ=42.0;MQ0=0;MQRankSum=-0.34;QD=8.24;ReadPosRankSum=1.699	GT:AD:DP:GQ:PL	0/1:11,5:16:99:160,0,407
chrXI	218573	.	C	T	175.77	PASS	AC=1;AF=0.5;AN=2;BaseQRankSum=0.044;DP=18;Dels=0.0;FS=1.957;HaplotypeScore=0.0;MLEAC=1;MLEAF=0.5;MQ=42.0;MQ0=0;MQRankSum=-0.311;QD=9.76;ReadPosRankSum=0.044	GT:AD:DP:GQ:PL	0/1:10,8:18:99:204,0,319
chrXI	220261	.	G	A	274.77	PASS	AC=1;AF=0.5;AN=2;BaseQRankSum=1.102;DP=23;Dels=0.0;FS=0.0;HaplotypeScore=0.0;MLEAC=1;MLEAF=0.5;MQ=42.0;MQ0=0;MQRankSum=-1.291;QD=11.95;ReadPosRankSum=0.598	GT:AD:DP:GQ:PL	0/1:14,9:23:99:303,0,500
chrXI	220315	.	C	T	391.77	PASS	AC=1;AF=0.5;AN=2;BaseQRankSum=0.795;DP=30;Dels=0.0;FS=0.0;HaplotypeScore=0.0;MLEAC=1;MLEAF=0.5;MQ=42.0;MQ0=0;MQRankSum=0.795;QD=13.06;ReadPosRankSum=0.628	GT:AD:DP:GQ:PL	0/1:17,13:30:99:420,0,543
chrXI	226378	.	G	A	1215.77	PASS	AC=1;AF=0.5;AN=2;BaseQRankSum=-0.372;DP=77;Dels=0.0;FS=0.0;HaplotypeScore=0.0;MLEAC=1;MLEAF=0.5;MQ=42.0;MQ0=0;MQRankSum=-1.014;QD=15.79;ReadPosRankSum=-1.574	GT:AD:DP:GQ:PL	0/1:38,39:77:99:1244,0,1278
chrXI	226434	.	C	T	1182.77	PASS	AC=1;AF=0.5;AN=2;BaseQRankSum=-0.469;DP=73;Dels=0.0;FS=7.905;HaplotypeScore=0.0;MLEAC=1;MLEAF=0.5;MQ=42.0;MQ0=0;MQRankSum=0.116;QD=16.2;ReadPosRankSum=-0.767	GT:AD:DP:GQ:PL	0/1:36,37:73:99:1211,0,1215
chrXI	231879	.	C	T	1729.77	PASS	AC=1;AF=0.5;AN=2;BaseQRankSum=1.227;DP=93;Dels=0.0;FS=1.75;HaplotypeScore=0.0;MLEAC=1;MLEAF=0.5;MQ=41.85;MQ0=0;MQRankSum=0.035;QD=18.6;ReadPosRankSum=-0.17	GT:AD:DP:GQ:PL	0/1:36,57:93:99:1758,0,1058
chrXI	231900	.	G	A	1316.77	PASS	AC=1;AF=0.5;AN=2;BaseQRankSum=0.383;DP=118;Dels=0.01;FS=0.0;HaplotypeScore=0.9665;MLEAC=1;MLEAF=0.5;MQ=41.8;MQ0=0;MQRankSum=0.14;QD=11.16;ReadPosRankSum=-1.391	GT:AD:DP:GQ:PL	0/1:67,50:117:99:1345,0,1922
chrXI	231979	.	C	T	511.77	PASS	AC=1;AF=0.5;AN=2;BaseQRankSum=0.476;DP=69;Dels=0.0;FS=0.0;HaplotypeScore=0.0;MLEAC=1;MLEAF=0.5;MQ=41.89;MQ0=0;MQRankSum=-0.111;QD=7.42;ReadPosRankSum=-1.871	GT:AD:DP:GQ:PL	0/1:48,21:69:99:540,0,1535
chrXI	266117	.	C	T	470.77	PASS	AC=1;AF=0.5;AN=2;BaseQRankSum=0.569;DP=41;Dels=0.0;FS=15.306;HaplotypeScore=2.2019;MLEAC=1;MLEAF=0.5;MQ=42.0;MQ0=0;MQRankSum=-1.522;QD=11.48;ReadPosRankSum=0.04	GT:AD:DP:GQ:PL	0/1:24,17:41:99:499,0,628
chrXI	275281	.	C	T	1400.77	PASS	AC=1;AF=0.5;AN=2;BaseQRankSum=-1.292;DP=91;Dels=0.0;FS=0.0;HaplotypeScore=0.7887;MLEAC=1;MLEAF=0.5;MQ=42.0;MQ0=0;MQRankSum=-1.195;QD=15.39;ReadPosRankSum=-0.517	GT:AD:DP:GQ:PL	0/1:47,43:91:99:1429,0,1511
chrXI	277995	.	G	A	1862.77	PASS	AC=1;AF=0.5;AN=2;BaseQRankSum=2.416;DP=133;Dels=0.0;FS=1.39;HaplotypeScore=0.0;MLEAC=1;MLEAF=0.5;MQ=41.97;MQ0=0;MQRankSum=0.627;QD=14.01;ReadPosRankSum=0.192	GT:AD:DP:GQ:PL	0/1:74,59:133:99:1891,0,2644
chrXI	282808	.	C	T	772.77	PASS	AC=1;AF=0.5;AN=2;BaseQRankSum=-1.239;DP=52;Dels=0.0;FS=8.08;HaplotypeScore=0.0;MLEAC=1;MLEAF=0.5;MQ=42.0;MQ0=0;MQRankSum=-0.248;QD=14.86;ReadPosRankSum=-0.725	GT:AD:DP:GQ:PL	0/1:28,24:52:99:801,0,985
chrXI	282822	.	C	T	1023.77	PASS	AC=1;AF=0.5;AN=2;BaseQRankSum=-3.847;DP=64;Dels=0.0;FS=14.044;HaplotypeScore=0.0;MLEAC=1;MLEAF=0.5;MQ=42.0;MQ0=0;MQRankSum=0.96;QD=16.0;ReadPosRankSum=-0.007	GT:AD:DP:GQ:PL	0/1:32,32:64:99:1052,0,1050
chrXI	282879	.	C	T	1429.77	PASS	AC=1;AF=0.5;AN=2;BaseQRankSum=1.575;DP=87;Dels=0.0;FS=12.982;HaplotypeScore=0.7887;MLEAC=1;MLEAF=0.5;MQ=42.0;MQ0=0;MQRankSum=0.021;QD=16.43;ReadPosRankSum=-1.125	GT:AD:DP:GQ:PL	0/1:44,43:87:99:1458,0,1467
chrXI	295406	.	G	A	472.77	PASS	AC=1;AF=0.5;AN=2;BaseQRankSum=-0.584;DP=18;Dels=0.0;FS=10.792;HaplotypeScore=0.0;MLEAC=1;MLEAF=0.5;MQ=42.0;MQ0=0;MQRankSum=0.265;QD=26.26;ReadPosRankSum=0.053	GT:AD:DP:GQ:PL	0/1:4,14:18:99:501,0,107
chrXI	326647	.	G	A	1436.77	PASS	AC=1;AF=0.5;AN=2;BaseQRankSum=0.565;DP=70;Dels=0.0;FS=0.0;HaplotypeScore=0.0;MLEAC=1;MLEAF=0.5;MQ=42.0;MQ0=0;MQRankSum=-1.769;QD=20.53;ReadPosRankSum=-0.833	GT:AD:DP:GQ:PL	0/1:26,44:70:99:1465,0,854
chrXI	335004	.	G	A	297.77	PASS	AC=1;AF=0.5;AN=2;BaseQRankSum=1.011;DP=29;Dels=0.0;FS=12.187;HaplotypeScore=0.0;MLEAC=1;MLEAF=0.5;MQ=42.0;MQ0=0;MQRankSum=0.876;QD=10.27;ReadPosRankSum=-1.73	GT:AD:DP:GQ:PL	0/1:18,11:29:99:326,0,527
chrXI	340609	.	C	T	292.77	PASS	AC=1;AF=0.5;AN=2;BaseQRankSum=-0.53;DP=15;Dels=0.0;FS=2.158;HaplotypeScore=0.0;MLEAC=1;MLEAF=0.5;MQ=42.0;MQ0=0;MQRankSum=-1.12;QD=19.52;ReadPosRankSum=-0.766	GT:AD:DP:GQ:PL	0/1:6,9:15:99:321,0,186
chrXI	342851	.	C	T	287.77	PASS	AC=1;AF=0.5;AN=2;BaseQRankSum=-0.122;DP=19;Dels=0.0;FS=1.871;HaplotypeScore=0.0;MLEAC=1;MLEAF=0.5;MQ=42.0;MQ0=0;MQRankSum=1.347;QD=15.15;ReadPosRankSum=0.531	GT:AD:DP:GQ:PL	0/1:10,9:19:99:316,0,364
chrXI	353515	.	C	T	339.77	PASS	AC=1;AF=0.5;AN=2;BaseQRankSum=-1.919;DP=21;Dels=0.0;FS=0.0;HaplotypeScore=0.0;MLEAC=1;MLEAF=0.5;MQ=42.0;MQ0=0;MQRankSum=0.905;QD=16.18;ReadPosRankSum=-2.643	GT:AD:DP:GQ:PL	0/1:8,13:21:99:368,0,271
chrXI	357933	.	G	A	444.77	PASS	AC=1;AF=0.5;AN=2;BaseQRankSum=0.471;DP=21;Dels=0.0;FS=0.0;HaplotypeScore=0.0;MLEAC=1;MLEAF=0.5;MQ=42.0;MQ0=0;MQRankSum=0.036;QD=21.18;ReadPosRankSum=-0.688	GT:AD:DP:GQ:PL	0/1:8,13:21:99:473,0,231
chrXI	405057	.	G	A	379.77	PASS	AC=1;AF=0.5;AN=2;BaseQRankSum=0.408;DP=25;Dels=0.0;FS=4.222;HaplotypeScore=0.0;MLEAC=1;MLEAF=0.5;MQ=41.41;MQ0=0;MQRankSum=-0.626;QD=15.19;ReadPosRankSum=0.734	GT:AD:DP:GQ:PL	0/1:12,13:25:99:408,0,347
chrXI	408081	.	C	T	268.77	PASS	AC=1;AF=0.5;AN=2;BaseQRankSum=0.533;DP=13;Dels=0.0;FS=3.123;HaplotypeScore=0.0;MLEAC=1;MLEAF=0.5;MQ=42.0;MQ0=0;MQRankSum=-1.092;QD=20.67;ReadPosRankSum=2.524	GT:AD:DP:GQ:PL	0/1:5,8:13:99:297,0,168
chrXI	435185	.	C	T	336.77	PASS	AC=1;AF=0.5;AN=2;BaseQRankSum=2.161;DP=17;Dels=0.0;FS=0.0;HaplotypeScore=0.0;MLEAC=1;MLEAF=0.5;MQ=42.0;MQ0=0;MQRankSum=0.251;QD=19.81;ReadPosRankSum=1.759	GT:AD:DP:GQ:PL	0/1:6,11:17:99:365,0,166
chrXI	461592	.	C	T	499.77	PASS	AC=1;AF=0.5;AN=2;BaseQRankSum=1.761;DP=38;Dels=0.0;FS=3.368;HaplotypeScore=0.0;MLEAC=1;MLEAF=0.5;MQ=42.0;MQ0=0;MQRankSum=0.939;QD=13.15;ReadPosRankSum=-0.088	GT:AD:DP:GQ:PL	0/1:21,17:38:99:528,0,705
chrXI	463048	.	G	A	462.77	PASS	AC=1;AF=0.5;AN=2;BaseQRankSum=0.686;DP=30;Dels=0.0;FS=0.0;HaplotypeScore=0.0;MLEAC=1;MLEAF=0.5;MQ=42.0;MQ0=0;MQRankSum=0.811;QD=15.43;ReadPosRankSum=-0.727	GT:AD:DP:GQ:PL	0/1:16,14:30:99:491,0,560
chrXI	469642	.	G	A	289.77	PASS	AC=1;AF=0.5;AN=2;BaseQRankSum=-0.489;DP=18;Dels=0.0;FS=1.952;HaplotypeScore=0.0;MLEAC=1;MLEAF=0.5;MQ=42.0;MQ0=0;MQRankSum=1.022;QD=16.1;ReadPosRankSum=-1.733	GT:AD:DP:GQ:PL	0/1:8,10:18:99:318,0,209
chrXI	487439	.	G	A	181.77	PASS	AC=1;AF=0.5;AN=2;BaseQRankSum=0.868;DP=15;Dels=0.0;FS=0.0;HaplotypeScore=0.0;MLEAC=1;MLEAF=0.5;MQ=42.0;MQ0=0;MQRankSum=0.637;QD=12.12;ReadPosRankSum=0.637	GT:AD:DP:GQ:PL	0/1:8,7:15:99:210,0,290
chrXI	505756	.	G	A	777.77	PASS	AC=1;AF=0.5;AN=2;BaseQRankSum=-0.671;DP=32;Dels=0.0;FS=0.0;HaplotypeScore=0.0;MLEAC=1;MLEAF=0.5;MQ=42.0;MQ0=0;MQRankSum=0.796;QD=24.31;ReadPosRankSum=0.838	GT:AD:DP:GQ:PL	0/1:9,23:32:99:806,0,260
chrXI	524226	.	C	T	434.77	PASS	AC=1;AF=0.5;AN=2;BaseQRankSum=-0.695;DP=54;Dels=0.0;FS=6.813;HaplotypeScore=0.7887;MLEAC=1;MLEAF=0.5;MQ=42.0;MQ0=0;MQRankSum=-0.819;QD=8.05;ReadPosRankSum=-2.262	GT:AD:DP:GQ:PL	0/1:32,22:54:99:463,0,909
chrXI	530613	.	G	A	403.77	PASS	AC=1;AF=0.5;AN=2;BaseQRankSum=1.2;DP=29;Dels=0.0;FS=1.485;HaplotypeScore=5.9599;MLEAC=1;MLEAF=0.5;MQ=40.97;MQ0=0;MQRankSum=0.284;QD=13.92;ReadPosRankSum=0.546	GT:AD:DP:GQ:PL	0/1:15,14:29:99:432,0,502
chrXI	554942	.	C	T	407.77	PASS	AC=1;AF=0.5;AN=2;BaseQRankSum=-0.347;DP=20;Dels=0.0;FS=1.871;HaplotypeScore=0.0;MLEAC=1;MLEAF=0.5;MQ=42.0;MQ0=0;MQRankSum=0.039;QD=20.39;ReadPosRankSum=1.273	GT:AD:DP:GQ:PL	0/1:8,12:20:99:436,0,276
chrXI	559277	.	G	A	251.77	PASS	AC=1;AF=0.5;AN=2;BaseQRankSum=0.669;DP=21;Dels=0.0;FS=1.74;HaplotypeScore=0.0;MLEAC=1;MLEAF=0.5;MQ=41.29;MQ0=0;MQRankSum=0.528;QD=11.99;ReadPosRankSum=1.091	GT:AD:DP:GQ:PL	0/1:11,10:21:99:280,0,332
chrXI	559383	.	G	A	196.77	PASS	AC=1;AF=0.5;AN=2;BaseQRankSum=0.0;DP=11;Dels=0.0;FS=0.0;HaplotypeScore=0.0;MLEAC=1;MLEAF=0.5;MQ=42.0;MQ0=0;MQRankSum=1.034;QD=17.89;ReadPosRankSum=-1.663	GT:AD:DP:GQ:PL	0/1:4,7:11:99:225,0,138
chrXI	559404	.	C	T	114.77	PASS	AC=1;AF=0.5;AN=2;BaseQRankSum=1.3;DP=7;Dels=0.0;FS=0.0;HaplotypeScore=0.0;MLEAC=1;MLEAF=0.5;MQ=42.0;MQ0=0;MQRankSum=-0.55;QD=16.4;ReadPosRankSum=0.55	GT:AD:DP:GQ:PL	0/1:3,4:7:99:143,0,99
chrXI	562304	.	G	A	241.77	PASS	AC=1;AF=0.5;AN=2;BaseQRankSum=-2.431;DP=15;Dels=0.0;FS=0.0;HaplotypeScore=0.0;MLEAC=1;MLEAF=0.5;MQ=42.0;MQ0=0;MQRankSum=-0.556;QD=16.12;ReadPosRankSum=-1.096	GT:AD:DP:GQ:PL	0/1:7,8:15:99:270,0,246
chrXI	571877	.	G	A	545.77	PASS	AC=1;AF=0.5;AN=2;BaseQRankSum=0.705;DP=33;Dels=0.0;FS=0.0;HaplotypeScore=0.0;MLEAC=1;MLEAF=0.5;MQ=42.0;MQ0=0;MQRankSum=0.85;QD=16.54;ReadPosRankSum=-2.043	GT:AD:DP:GQ:PL	0/1:15,18:33:99:574,0,492
chrXI	574872	.	C	T	636.77	PASS	AC=1;AF=0.5;AN=2;BaseQRankSum=-0.099;DP=39;Dels=0.0;FS=6.784;HaplotypeScore=0.0;MLEAC=1;MLEAF=0.5;MQ=42.0;MQ0=0;MQRankSum=-0.268;QD=16.33;ReadPosRankSum=-1.056	GT:AD:DP:GQ:PL	0/1:18,21:39:99:665,0,546
chrXI	586687	.	G	A	235.77	PASS	AC=1;AF=0.5;AN=2;BaseQRankSum=-0.666;DP=18;Dels=0.0;FS=1.952;HaplotypeScore=0.0;MLEAC=1;MLEAF=0.5;MQ=41.18;MQ0=0;MQRankSum=0.489;QD=13.1;ReadPosRankSum=0.755	GT:AD:DP:GQ:PL	0/1:10,8:18:99:264,0,364
chrXI	587355	.	C	T	439.77	PASS	AC=1;AF=0.5;AN=2;BaseQRankSum=0.718;DP=26;Dels=0.0;FS=0.0;HaplotypeScore=0.0;MLEAC=1;MLEAF=0.5;MQ=42.0;MQ0=0;MQRankSum=0.359;QD=16.91;ReadPosRankSum=0.769	GT:AD:DP:GQ:PL	0/1:13,13:26:99:468,0,421
chrXI	589835	.	G	A	136.77	PASS	AC=1;AF=0.5;AN=2;BaseQRankSum=0.38;DP=12;Dels=0.0;FS=2.533;HaplotypeScore=0.0;MLEAC=1;MLEAF=0.5;MQ=42.0;MQ0=0;MQRankSum=0.135;QD=11.4;ReadPosRankSum=0.689	GT:AD:DP:GQ:PL	0/1:7,5:12:99:165,0,243
chrXI	590227	.	G	A	147.77	PASS	AC=1;AF=0.5;AN=2;BaseQRankSum=0.922;DP=7;Dels=0.0;FS=8.451;HaplotypeScore=0.0;MLEAC=1;MLEAF=0.5;MQ=42.0;MQ0=0;MQRankSum=0.922;QD=21.11;ReadPosRankSum=0.198	GT:AD:DP:GQ:PL	0/1:2,5:7:59:176,0,59
chrXI	591609	.	C	T	250.77	PASS	AC=1;AF=0.5;AN=2;BaseQRankSum=-0.433;DP=17;Dels=0.0;FS=0.0;HaplotypeScore=0.0;MLEAC=1;MLEAF=0.5;MQ=42.0;MQ0=0;MQRankSum=0.048;QD=14.75;ReadPosRankSum=-1.491	GT:AD:DP:GQ:PL	0/1:8,9:17:99:279,0,274
chrXI	613811	.	G	A	1494.77	PASS	AC=2;AF=1.0;AN=2;BaseQRankSum=0.524;DP=43;Dels=0.0;FS=4.26;HaplotypeScore=0.9832;MLEAC=2;MLEAF=1.0;MQ=40.49;MQ0=0;MQRankSum=-0.685;QD=34.76;ReadPosRankSum=0.121	GT:AD:DP:GQ:PL	1/1:1,42:43:82:1523,82,0
chrXII	29976	.	G	A	543.77	PASS	AC=1;AF=0.5;AN=2;BaseQRankSum=-0.427;DP=27;Dels=0.0;FS=1.599;HaplotypeScore=0.0;MLEAC=1;MLEAF=0.5;MQ=42.0;MQ0=0;MQRankSum=0.126;QD=20.14;ReadPosRankSum=-0.879	GT:AD:DP:GQ:PL	0/1:10,17:27:99:572,0,328
chrXII	39528	.	C	T	256.77	PASS	AC=1;AF=0.5;AN=2;BaseQRankSum=0.289;DP=12;Dels=0.0;FS=0.0;HaplotypeScore=0.0;MLEAC=1;MLEAF=0.5;MQ=42.0;MQ0=0;MQRankSum=1.134;QD=21.4;ReadPosRankSum=0.6	GT:AD:DP:GQ:PL	0/1:4,8:12:99:285,0,124
chrXII	53963	.	G	A	388.77	PASS	AC=1;AF=0.5;AN=2;BaseQRankSum=0.066;DP=29;Dels=0.0;FS=0.0;HaplotypeScore=0.0;MLEAC=1;MLEAF=0.5;MQ=42.0;MQ0=0;MQRankSum=0.329;QD=13.41;ReadPosRankSum=0.943	GT:AD:DP:GQ:PL	0/1:16,13:29:99:417,0,546
chrXII	66585	.	C	T	307.77	PASS	AC=1;AF=0.5;AN=2;BaseQRankSum=-0.268;DP=31;Dels=0.0;FS=0.0;HaplotypeScore=2.2019;MLEAC=1;MLEAF=0.5;MQ=40.99;MQ0=0;MQRankSum=0.062;QD=9.93;ReadPosRankSum=-0.062	GT:AD:DP:GQ:PL	0/1:20,11:31:99:336,0,612
chrXII	87242	.	C	T	1091.77	PASS	AC=1;AF=0.5;AN=2;BaseQRankSum=-0.475;DP=45;Dels=0.0;FS=7.889;HaplotypeScore=0.0;MLEAC=1;MLEAF=0.5;MQ=42.0;MQ0=0;MQRankSum=-1.758;QD=24.26;ReadPosRankSum=0.346	GT:AD:DP:GQ:PL	0/1:12,33:45:99:1120,0,369
chrXII	95342	.	G	A	249.77	PASS	AC=1;AF=0.5;AN=2;BaseQRankSum=-0.033;DP=22;Dels=0.0;FS=0.0;HaplotypeScore=0.0;MLEAC=1;MLEAF=0.5;MQ=42.0;MQ0=0;MQRankSum=0.758;QD=11.35;ReadPosRankSum=0.89	GT:AD:DP:GQ:PL	0/1:12,10:22:99:278,0,356
chrXII	103010	.	C	T	868.77	PASS	AC=1;AF=0.5;AN=2;BaseQRankSum=0.365;DP=60;Dels=0.0;FS=3.582;HaplotypeScore=0.0;MLEAC=1;MLEAF=0.5;MQ=42.0;MQ0=0;MQRankSum=-0.992;QD=14.48;ReadPosRankSum=0.112	GT:AD:DP:GQ:PL	0/1:34,26:60:99:897,0,1221
chrXII	103208	.	C	T	1079.77	PASS	AC=1;AF=0.5;AN=2;BaseQRankSum=1.3;DP=57;Dels=0.0;FS=2.381;HaplotypeScore=1.9894;MLEAC=1;MLEAF=0.5;MQ=41.34;MQ0=1;MQRankSum=-1.101;QD=18.94;ReadPosRankSum=1.018	GT:AD:DP:GQ:PL	0/1:25,32:57:99:1108,0,810
chrXII	125006	.	C	T	2733.77	PASS	AC=1;AF=0.5;AN=2;BaseQRankSum=2.38;DP=160;Dels=0.0;FS=1.226;HaplotypeScore=0.9947;MLEAC=1;MLEAF=0.5;MQ=41.9;MQ0=0;MQRankSum=-0.514;QD=17.09;ReadPosRankSum=-1.71	GT:AD:DP:GQ:PL	0/1:76,84:160:99:2762,0,2277
chrXII	125701	.	G	A	2746.77	PASS	AC=1;AF=0.5;AN=2;BaseQRankSum=1.773;DP=158;Dels=0.0;FS=1.264;HaplotypeScore=0.9916;MLEAC=1;MLEAF=0.5;MQ=42.0;MQ0=0;MQRankSum=-0.642;QD=17.38;ReadPosRankSum=-0.222	GT:AD:DP:GQ:PL	0/1:70,88:158:99:2775,0,2103
chrXII	137940	.	G	A	160.77	PASS	AC=1;AF=0.5;AN=2;BaseQRankSum=0.74;DP=21;Dels=0.0;FS=1.999;HaplotypeScore=0.0;MLEAC=1;MLEAF=0.5;MQ=42.0;MQ0=0;MQRankSum=-0.895;QD=7.66;ReadPosRankSum=-1.362	GT:AD:DP:GQ:PL	0/1:15,6:21:99:189,0,505
chrXII	141153	.	C	T	247.77	PASS	AC=1;AF=0.5;AN=2;BaseQRankSum=0.193;DP=14;Dels=0.0;FS=2.363;HaplotypeScore=0.0;MLEAC=1;MLEAF=0.5;MQ=42.0;MQ0=0;MQRankSum=0.865;QD=17.7;ReadPosRankSum=-1.625	GT:AD:DP:GQ:PL	0/1:6,8:14:99:276,0,198
chrXII	146238	.	C	T	246.77	PASS	AC=1;AF=0.5;AN=2;BaseQRankSum=0.206;DP=19;Dels=0.0;FS=4.32;HaplotypeScore=0.0;MLEAC=1;MLEAF=0.5;MQ=42.0;MQ0=0;MQRankSum=0.041;QD=12.99;ReadPosRankSum=-0.619	GT:AD:DP:GQ:PL	0/1:11,8:19:99:275,0,358
chrXII	146853	.	C	T	127.77	PASS	AC=1;AF=0.5;AN=2;BaseQRankSum=-1.246;DP=16;Dels=0.0;FS=9.26;HaplotypeScore=0.0;MLEAC=1;MLEAF=0.5;MQ=42.0;MQ0=0;MQRankSum=0.68;QD=7.99;ReadPosRankSum=0.113	GT:AD:DP:GQ:PL	0/1:11,5:16:99:156,0,370
chrXII	147864	.	C	T	321.77	PASS	AC=1;AF=0.5;AN=2;BaseQRankSum=-0.26;DP=24;Dels=0.0;FS=0.0;HaplotypeScore=0.0;MLEAC=1;MLEAF=0.5;MQ=42.0;MQ0=0;MQRankSum=0.029;QD=13.41;ReadPosRankSum=-0.895	GT:AD:DP:GQ:PL	0/1:12,12:24:99:350,0,359
chrXII	149621	.	C	T	305.77	PASS	AC=1;AF=0.5;AN=2;BaseQRankSum=0.267;DP=14;Dels=0.0;FS=0.0;HaplotypeScore=0.0;MLEAC=1;MLEAF=0.5;MQ=42.0;MQ0=0;MQRankSum=0.267;QD=21.84;ReadPosRankSum=0.8	GT:AD:DP:GQ:PL	0/1:5,9:14:99:334,0,166
chrXII	156402	.	C	T	317.77	PASS	AC=1;AF=0.5;AN=2;BaseQRankSum=1.193;DP=25;Dels=0.0;FS=0.0;HaplotypeScore=0.0;MLEAC=1;MLEAF=0.5;MQ=41.92;MQ0=0;MQRankSum=1.137;QD=12.71;ReadPosRankSum=1.137	GT:AD:DP:GQ:PL	0/1:15,10:25:99:346,0,547
chrXII	187332	.	C	T	673.77	PASS	AC=1;AF=0.5;AN=2;BaseQRankSum=0.159;DP=25;Dels=0.0;FS=0.0;HaplotypeScore=0.0;MLEAC=1;MLEAF=0.5;MQ=42.0;MQ0=0;MQRankSum=-0.604;QD=26.95;ReadPosRankSum=-1.368	GT:AD:DP:GQ:PL	0/1:6,19:25:99:702,0,174
chrXII	187871	.	G	A	410.77	PASS	AC=1;AF=0.5;AN=2;BaseQRankSum=0.57;DP=19;Dels=0.0;FS=2.185;HaplotypeScore=0.0;MLEAC=1;MLEAF=0.5;MQ=41.9;MQ0=0;MQRankSum=0.921;QD=21.62;ReadPosRankSum=1.184	GT:AD:DP:GQ:PL	0/1:6,13:19:99:439,0,187
chrXII	188209	.	C	T	177.77	PASS	AC=1;AF=0.5;AN=2;BaseQRankSum=-1.872;DP=14;Dels=0.0;FS=0.0;HaplotypeScore=0.0;MLEAC=1;MLEAF=0.5;MQ=42.0;MQ0=0;MQRankSum=0.065;QD=12.7;ReadPosRankSum=-0.452	GT:AD:DP:GQ:PL	0/1:8,6:14:99:206,0,291
chrXII	191755	.	C	T	333.77	PASS	AC=1;AF=0.5;AN=2;BaseQRankSum=-0.906;DP=16;Dels=0.0;FS=8.129;HaplotypeScore=0.0;MLEAC=1;MLEAF=0.5;MQ=42.0;MQ0=0;MQRankSum=-0.566;QD=20.86;ReadPosRankSum=-0.566	GT:AD:DP:GQ:PL	0/1:5,11:16:99:362,0,162
chrXII	198744	.	C	T	227.77	PASS	AC=1;AF=0.5;AN=2;BaseQRankSum=1.324;DP=15;Dels=0.0;FS=6.99;HaplotypeScore=0.0;MLEAC=1;MLEAF=0.5;MQ=41.01;MQ0=0;MQRankSum=0.15;QD=15.18;ReadPosRankSum=-0.428	GT:AD:DP:GQ:PL	0/1:7,8:15:99:256,0,228
chrXII	198748	.	C	T	222.77	PASS	AC=1;AF=0.5;AN=2;BaseQRankSum=-0.263;DP=16;Dels=0.0;FS=3.31;HaplotypeScore=0.0;MLEAC=1;MLEAF=0.5;MQ=41.07;MQ0=0;MQRankSum=-1.208;QD=13.92;ReadPosRankSum=0.053	GT:AD:DP:GQ:PL	0/1:8,8:16:99:251,0,261
chrXII	199074	.	C	T	338.77	PASS	AC=1;AF=0.5;AN=2;BaseQRankSum=-1.043;DP=24;Dels=0.0;FS=0.0;HaplotypeScore=0.0;MLEAC=1;MLEAF=0.5;MQ=42.0;MQ0=0;MQRankSum=0.811;QD=14.12;ReadPosRankSum=-0.521	GT:AD:DP:GQ:PL	0/1:13,11:24:99:367,0,387
chrXII	225258	.	G	A	104.77	PASS	AC=1;AF=0.5;AN=2;BaseQRankSum=0.278;DP=11;Dels=0.0;FS=2.398;HaplotypeScore=0.0;MLEAC=1;MLEAF=0.5;MQ=42.0;MQ0=0;MQRankSum=-0.278;QD=9.52;ReadPosRankSum=-2.037	GT:AD:DP:GQ:PL	0/1:7,4:11:99:133,0,251
chrXII	227970	.	C	T	187.77	PASS	AC=1;AF=0.5;AN=2;BaseQRankSum=0.779;DP=12;Dels=0.0;FS=0.0;HaplotypeScore=0.0;MLEAC=1;MLEAF=0.5;MQ=42.0;MQ0=0;MQRankSum=0.0;QD=15.65;ReadPosRankSum=-0.467	GT:AD:DP:GQ:PL	0/1:6,6:12:99:216,0,176
chrXII	232099	.	C	T	385.77	PASS	AC=1;AF=0.5;AN=2;BaseQRankSum=-2.354;DP=21;Dels=0.0;FS=0.0;HaplotypeScore=0.5784;MLEAC=1;MLEAF=0.5;MQ=42.0;MQ0=0;MQRankSum=0.398;QD=18.37;ReadPosRankSum=0.253	GT:AD:DP:GQ:PL	0/1:8,13:21:99:414,0,271
chrXII	242149	.	G	A	1369.77	PASS	AC=1;AF=0.5;AN=2;BaseQRankSum=1.751;DP=74;Dels=0.0;FS=3.17;HaplotypeScore=0.0;MLEAC=1;MLEAF=0.5;MQ=41.4;MQ0=0;MQRankSum=0.649;QD=18.51;ReadPosRankSum=0.071	GT:AD:DP:GQ:PL	0/1:32,42:74:99:1398,0,938
chrXII	247048	.	C	T	969.77	PASS	AC=1;AF=0.5;AN=2;BaseQRankSum=1.132;DP=69;Dels=0.0;FS=6.301;HaplotypeScore=0.0;MLEAC=1;MLEAF=0.5;MQ=42.0;MQ0=0;MQRankSum=0.115;QD=14.05;ReadPosRankSum=-0.248	GT:AD:DP:GQ:PL	0/1:39,30:69:99:998,0,1275
chrXII	259748	.	C	T	774.77	PASS	AC=1;AF=0.5;AN=2;BaseQRankSum=0.512;DP=45;Dels=0.0;FS=1.145;HaplotypeScore=0.0;MLEAC=1;MLEAF=0.5;MQ=42.0;MQ0=0;MQRankSum=-0.125;QD=17.22;ReadPosRankSum=-1.536	GT:AD:DP:GQ:PL	0/1:21,24:45:99:803,0,650
chrXII	260596	.	C	T	2144.77	PASS	AC=2;AF=1.0;AN=2;DP=57;Dels=0.0;FS=0.0;HaplotypeScore=0.0;MLEAC=2;MLEAF=1.0;MQ=41.48;MQ0=0;QD=27.41	GT:AD:DP:GQ:PL	1/1:0,57:57:99:2173,163,0
chrXII	265383	.	C	T	639.77	PASS	AC=1;AF=0.5;AN=2;BaseQRankSum=-0.048;DP=36;Dels=0.0;FS=5.123;HaplotypeScore=0.0;MLEAC=1;MLEAF=0.5;MQ=42.0;MQ0=0;MQRankSum=1.449;QD=17.77;ReadPosRankSum=0.653	GT:AD:DP:GQ:PL	0/1:16,20:36:99:668,0,547
chrXII	281419	.	C	T	393.77	PASS	AC=1;AF=0.5;AN=2;BaseQRankSum=-0.783;DP=21;Dels=0.0;FS=0.0;HaplotypeScore=0.0;MLEAC=1;MLEAF=0.5;MQ=42.0;MQ0=0;MQRankSum=-0.783;QD=18.75;ReadPosRankSum=0.783	GT:AD:DP:GQ:PL	0/1:7,14:21:99:422,0,225
chrXII	282902	.	C	T	318.77	PASS	AC=1;AF=0.5;AN=2;BaseQRankSum=-1.01;DP=24;Dels=0.0;FS=1.507;HaplotypeScore=0.0;MLEAC=1;MLEAF=0.5;MQ=41.16;MQ0=0;MQRankSum=-1.01;QD=13.28;ReadPosRankSum=-0.491	GT:AD:DP:GQ:PL	0/1:12,12:24:99:347,0,396
chrXII	282915	.	C	T	435.77	PASS	AC=1;AF=0.5;AN=2;BaseQRankSum=2.02;DP=24;Dels=0.0;FS=1.685;HaplotypeScore=0.0;MLEAC=1;MLEAF=0.5;MQ=41.16;MQ0=0;MQRankSum=-0.79;QD=18.16;ReadPosRankSum=-0.146	GT:AD:DP:GQ:PL	0/1:10,14:24:99:464,0,337
chrXII	288977	.	G	A	399.77	PASS	AC=1;AF=0.5;AN=2;BaseQRankSum=1.606;DP=23;Dels=0.0;FS=6.701;HaplotypeScore=0.0;MLEAC=1;MLEAF=0.5;MQ=42.0;MQ0=0;MQRankSum=1.228;QD=17.38;ReadPosRankSum=0.661	GT:AD:DP:GQ:PL	0/1:9,14:23:99:428,0,284
chrXII	290117	.	C	T	469.77	PASS	AC=1;AF=0.5;AN=2;BaseQRankSum=0.946;DP=27;Dels=0.0;FS=6.805;HaplotypeScore=0.0;MLEAC=1;MLEAF=0.5;MQ=42.0;MQ0=0;MQRankSum=0.267;QD=17.4;ReadPosRankSum=-1.189	GT:AD:DP:GQ:PL	0/1:13,14:27:99:498,0,440
chrXII	290136	.	C	T	466.77	PASS	AC=1;AF=0.5;AN=2;BaseQRankSum=-0.346;DP=23;Dels=0.0;FS=10.667;HaplotypeScore=0.0;MLEAC=1;MLEAF=0.5;MQ=42.0;MQ0=0;MQRankSum=0.409;QD=20.29;ReadPosRankSum=-1.102	GT:AD:DP:GQ:PL	0/1:9,14:23:99:495,0,297
chrXII	290199	.	C	T	125.77	PASS	AC=1;AF=0.5;AN=2;BaseQRankSum=2.106;DP=21;Dels=0.0;FS=0.0;HaplotypeScore=0.0;MLEAC=1;MLEAF=0.5;MQ=42.0;MQ0=0;MQRankSum=0.372;QD=5.99;ReadPosRankSum=-0.372	GT:AD:DP:GQ:PL	0/1:16,5:21:99:154,0,487
chrXII	290203	.	C	T	123.77	PASS	AC=1;AF=0.5;AN=2;BaseQRankSum=1.94;DP=21;Dels=0.0;FS=0.0;HaplotypeScore=0.0;MLEAC=1;MLEAF=0.5;MQ=42.0;MQ0=0;MQRankSum=-0.702;QD=5.89;ReadPosRankSum=-0.372	GT:AD:DP:GQ:PL	0/1:16,5:21:99:152,0,488
chrXII	292225	.	C	T	205.77	PASS	AC=1;AF=0.5;AN=2;BaseQRankSum=-0.811;DP=13;Dels=0.0;FS=5.756;HaplotypeScore=0.0;MLEAC=1;MLEAF=0.5;MQ=42.0;MQ0=0;MQRankSum=0.935;QD=15.83;ReadPosRankSum=-1.093	GT:AD:DP:GQ:PL	0/1:6,7:13:99:234,0,208
chrXII	301725	.	C	T	294.77	PASS	AC=1;AF=0.5;AN=2;BaseQRankSum=0.458;DP=21;Dels=0.0;FS=0.0;HaplotypeScore=0.0;MLEAC=1;MLEAF=0.5;MQ=42.0;MQ0=0;MQRankSum=-0.458;QD=14.04;ReadPosRankSum=-2.5	GT:AD:DP:GQ:PL	0/1:11,10:21:99:323,0,330
chrXII	316029	.	G	A	331.77	PASS	AC=1;AF=0.5;AN=2;BaseQRankSum=0.588;DP=15;Dels=0.0;FS=5.497;HaplotypeScore=0.0;MLEAC=1;MLEAF=0.5;MQ=42.0;MQ0=0;MQRankSum=-1.763;QD=22.12;ReadPosRankSum=-0.588	GT:AD:DP:GQ:PL	0/1:4,11:15:99:360,0,121
chrXII	329305	.	C	T	581.77	PASS	AC=1;AF=0.5;AN=2;BaseQRankSum=0.71;DP=35;Dels=0.0;FS=0.0;HaplotypeScore=0.0;MLEAC=1;MLEAF=0.5;MQ=42.0;MQ0=0;MQRankSum=1.238;QD=16.62;ReadPosRankSum=-0.941	GT:AD:DP:GQ:PL	0/1:17,18:35:99:610,0,532
chrXII	329662	.	G	A	520.77	PASS	AC=1;AF=0.5;AN=2;BaseQRankSum=1.248;DP=26;Dels=0.0;FS=0.0;HaplotypeScore=0.0;MLEAC=1;MLEAF=0.5;MQ=41.18;MQ0=1;MQRankSum=0.915;QD=20.03;ReadPosRankSum=2.08	GT:AD:DP:GQ:PL	0/1:10,16:26:99:549,0,300
chrXII	339715	.	C	T	663.77	PASS	AC=1;AF=0.5;AN=2;BaseQRankSum=-0.17;DP=45;Dels=0.0;FS=1.771;HaplotypeScore=0.0;MLEAC=1;MLEAF=0.5;MQ=42.0;MQ0=0;MQRankSum=1.374;QD=14.75;ReadPosRankSum=1.692	GT:AD:DP:GQ:PL	0/1:23,22:45:99:692,0,762
chrXII	341613	.	C	T	2094.77	PASS	AC=2;AF=1.0;AN=2;DP=55;Dels=0.0;FS=0.0;HaplotypeScore=0.0;MLEAC=2;MLEAF=1.0;MQ=42.0;MQ0=0;QD=30.66	GT:AD:DP:GQ:PL	1/1:0,55:55:99:2123,157,0
chrXII	348628	.	C	T	198.77	PASS	AC=1;AF=0.5;AN=2;BaseQRankSum=1.977;DP=21;Dels=0.0;FS=1.949;HaplotypeScore=0.0;MLEAC=1;MLEAF=0.5;MQ=42.0;MQ0=0;MQRankSum=1.604;QD=9.47;ReadPosRankSum=-2.052	GT:AD:DP:GQ:PL	0/1:14,7:21:99:227,0,447
chrXII	371227	.	G	A	1661.77	PASS	AC=1;AF=0.5;AN=2;BaseQRankSum=1.735;DP=106;Dels=0.0;FS=3.658;HaplotypeScore=0.0;MLEAC=1;MLEAF=0.5;MQ=41.98;MQ0=0;MQRankSum=0.983;QD=15.68;ReadPosRankSum=2.455	GT:AD:DP:GQ:PL	0/1:52,54:106:99:1690,0,1675
chrXII	371415	.	C	T	1093.77	PASS	AC=1;AF=0.5;AN=2;BaseQRankSum=0.434;DP=63;Dels=0.0;FS=0.0;HaplotypeScore=0.0;MLEAC=1;MLEAF=0.5;MQ=41.74;MQ0=0;MQRankSum=-0.654;QD=17.36;ReadPosRankSum=0.709	GT:AD:DP:GQ:PL	0/1:30,33:63:99:1122,0,942
chrXII	376774	.	C	T	998.77	PASS	AC=1;AF=0.5;AN=2;BaseQRankSum=1.49;DP=72;Dels=0.0;FS=4.631;HaplotypeScore=0.0;MLEAC=1;MLEAF=0.5;MQ=42.0;MQ0=0;MQRankSum=0.478;QD=13.87;ReadPosRankSum=0.023	GT:AD:DP:GQ:PL	0/1:41,31:72:99:1027,0,1236
chrXII	382525	.	C	T	862.77	PASS	AC=1;AF=0.5;AN=2;BaseQRankSum=1.054;DP=45;Dels=0.0;FS=2.529;HaplotypeScore=0.0;MLEAC=1;MLEAF=0.5;MQ=41.83;MQ0=0;MQRankSum=-0.73;QD=19.17;ReadPosRankSum=-0.475	GT:AD:DP:GQ:PL	0/1:18,27:45:99:891,0,594
chrXII	382528	.	C	T	903.77	PASS	AC=1;AF=0.5;AN=2;BaseQRankSum=1.095;DP=47;Dels=0.0;FS=1.166;HaplotypeScore=0.0;MLEAC=1;MLEAF=0.5;MQ=41.83;MQ0=0;MQRankSum=-0.856;QD=19.23;ReadPosRankSum=-0.553	GT:AD:DP:GQ:PL	0/1:19,28:47:99:932,0,635
chrXII	397924	.	G	A	183.77	PASS	AC=1;AF=0.5;AN=2;BaseQRankSum=1.568;DP=10;Dels=0.0;FS=3.979;HaplotypeScore=0.0;MLEAC=1;MLEAF=0.5;MQ=42.0;MQ0=0;MQRankSum=0.365;QD=18.38;ReadPosRankSum=-0.365	GT:AD:DP:GQ:PL	0/1:4,6:10:99:212,0,128
chrXII	404238	.	C	T	318.77	PASS	AC=1;AF=0.5;AN=2;BaseQRankSum=-0.637;DP=24;Dels=0.0;FS=10.209;HaplotypeScore=0.0;MLEAC=1;MLEAF=0.5;MQ=42.0;MQ0=0;MQRankSum=1.043;QD=13.28;ReadPosRankSum=-0.695	GT:AD:DP:GQ:PL	0/1:13,11:24:99:347,0,426
chrXII	408353	.	G	A	348.77	PASS	AC=1;AF=0.5;AN=2;BaseQRankSum=-1.537;DP=27;Dels=0.0;FS=1.51;HaplotypeScore=0.0;MLEAC=1;MLEAF=0.5;MQ=42.0;MQ0=0;MQRankSum=0.415;QD=12.92;ReadPosRankSum=0.464	GT:AD:DP:GQ:PL	0/1:15,12:27:99:377,0,511
chrXII	490629	.	C	T	1897.77	PASS	AC=1;AF=0.5;AN=2;BaseQRankSum=1.549;DP=163;Dels=0.0;FS=4.782;HaplotypeScore=0.0;MLEAC=1;MLEAF=0.5;MQ=41.61;MQ0=3;MQRankSum=0.854;QD=11.64;ReadPosRankSum=0.425	GT:AD:DP:GQ:PL	0/1:100,63:163:99:1926,0,3398
chrXII	498831	.	C	T	451.77	PASS	AC=1;AF=0.5;AN=2;BaseQRankSum=1.509;DP=36;Dels=0.0;FS=3.017;HaplotypeScore=0.0;MLEAC=1;MLEAF=0.5;MQ=42.0;MQ0=0;MQRankSum=-0.308;QD=12.55;ReadPosRankSum=-1.541	GT:AD:DP:GQ:PL	0/1:22,14:36:99:480,0,766
chrXII	498861	.	C	T	612.77	PASS	AC=1;AF=0.5;AN=2;BaseQRankSum=0.204;DP=38;Dels=0.0;FS=6.345;HaplotypeScore=0.0;MLEAC=1;MLEAF=0.5;MQ=42.0;MQ0=0;MQRankSum=-0.117;QD=16.13;ReadPosRankSum=-0.701	GT:AD:DP:GQ:PL	0/1:19,19:38:99:641,0,685
chrXII	498880	.	G	A	952.77	PASS	AC=1;AF=0.5;AN=2;BaseQRankSum=2.723;DP=48;Dels=0.0;FS=14.005;HaplotypeScore=0.0;MLEAC=1;MLEAF=0.5;MQ=42.0;MQ0=0;MQRankSum=-1.081;QD=19.85;ReadPosRankSum=1.309	GT:AD:DP:GQ:PL	0/1:21,27:48:99:981,0,672
chrXII	522084	.	C	T	238.77	PASS	AC=1;AF=0.5;AN=2;BaseQRankSum=2.861;DP=21;Dels=0.0;FS=7.605;HaplotypeScore=0.0;MLEAC=1;MLEAF=0.5;MQ=42.0;MQ0=0;MQRankSum=-1.412;QD=11.37;ReadPosRankSum=-0.471	GT:AD:DP:GQ:PL	0/1:13,8:21:99:267,0,435
chrXII	524922	.	G	A	393.77	PASS	AC=1;AF=0.5;AN=2;BaseQRankSum=1.564;DP=24;Dels=0.0;FS=0.0;HaplotypeScore=0.0;MLEAC=1;MLEAF=0.5;MQ=42.0;MQ0=0;MQRankSum=-0.927;QD=16.41;ReadPosRankSum=-0.29	GT:AD:DP:GQ:PL	0/1:11,13:24:99:422,0,288
chrXII	539658	.	C	T	141.77	PASS	AC=1;AF=0.5;AN=2;BaseQRankSum=-1.422;DP=9;Dels=0.0;FS=7.782;HaplotypeScore=0.0;MLEAC=1;MLEAF=0.5;MQ=42.0;MQ0=0;MQRankSum=0.573;QD=15.75;ReadPosRankSum=0.573	GT:AD:DP:GQ:PL	0/1:3,6:9:99:170,0,102
chrXII	553431	.	G	A	1018.77	PASS	AC=2;AF=1.0;AN=2;DP=28;Dels=0.0;FS=0.0;HaplotypeScore=0.0;MLEAC=2;MLEAF=1.0;MQ=42.0;MQ0=0;QD=32.74	GT:AD:DP:GQ:PL	1/1:0,28:28:81:1047,81,0
chrXII	582888	.	C	T	145.77	PASS	AC=1;AF=0.5;AN=2;BaseQRankSum=0.206;DP=20;Dels=0.0;FS=0.0;HaplotypeScore=0.0;MLEAC=1;MLEAF=0.5;MQ=41.29;MQ0=0;MQRankSum=-0.536;QD=7.29;ReadPosRankSum=-1.113	GT:AD:DP:GQ:PL	0/1:14,6:20:99:174,0,517
chrXII	593079	.	G	A	214.77	PASS	AC=1;AF=0.5;AN=2;BaseQRankSum=0.784;DP=19;Dels=0.0;FS=2.199;HaplotypeScore=0.0;MLEAC=1;MLEAF=0.5;MQ=42.0;MQ0=0;MQRankSum=-0.289;QD=11.3;ReadPosRankSum=0.041	GT:AD:DP:GQ:PL	0/1:11,8:19:99:243,0,327
chrXII	617311	.	G	A	1410.77	PASS	AC=1;AF=0.5;AN=2;BaseQRankSum=0.004;DP=89;Dels=0.0;FS=5.433;HaplotypeScore=0.0;MLEAC=1;MLEAF=0.5;MQ=41.96;MQ0=0;MQRankSum=1.195;QD=15.85;ReadPosRankSum=0.218	GT:AD:DP:GQ:PL	0/1:43,46:89:99:1439,0,1279
chrXII	619882	.	C	T	687.77	PASS	AC=1;AF=0.5;AN=2;BaseQRankSum=-1.682;DP=46;Dels=0.0;FS=2.581;HaplotypeScore=0.0;MLEAC=1;MLEAF=0.5;MQ=42.0;MQ0=0;MQRankSum=-2.254;QD=14.95;ReadPosRankSum=-0.737	GT:AD:DP:GQ:PL	0/1:24,22:46:99:716,0,702
chrXII	620256	.	G	A	471.77	PASS	AC=1;AF=0.5;AN=2;BaseQRankSum=1.281;DP=36;Dels=0.0;FS=6.863;HaplotypeScore=0.0;MLEAC=1;MLEAF=0.5;MQ=42.0;MQ0=0;MQRankSum=0.332;QD=13.1;ReadPosRankSum=2.547	GT:AD:DP:GQ:PL	0/1:18,18:36:99:500,0,489
chrXII	628262	.	C	T	157.77	PASS	AC=1;AF=0.5;AN=2;BaseQRankSum=0.031;DP=24;Dels=0.0;FS=4.117;HaplotypeScore=0.0;MLEAC=1;MLEAF=0.5;MQ=42.0;MQ0=0;MQRankSum=0.827;QD=6.57;ReadPosRankSum=1.01	GT:AD:DP:GQ:PL	0/1:16,8:24:99:186,0,588
chrXII	634263	.	C	T	533.77	PASS	AC=1;AF=0.5;AN=2;BaseQRankSum=0.217;DP=31;Dels=0.0;FS=1.412;HaplotypeScore=0.0;MLEAC=1;MLEAF=0.5;MQ=42.0;MQ0=0;MQRankSum=-1.522;QD=17.22;ReadPosRankSum=2.154	GT:AD:DP:GQ:PL	0/1:15,16:31:99:562,0,432
chrXII	636659	.	C	T	158.77	PASS	AC=1;AF=0.5;AN=2;BaseQRankSum=1.359;DP=18;Dels=0.0;FS=0.0;HaplotypeScore=0.0;MLEAC=1;MLEAF=0.5;MQ=41.06;MQ0=0;MQRankSum=0.0;QD=8.82;ReadPosRankSum=-0.906	GT:AD:DP:GQ:PL	0/1:11,7:18:99:187,0,385
chrXII	636671	.	G	A	405.77	PASS	AC=1;AF=0.5;AN=2;BaseQRankSum=0.887;DP=20;Dels=0.0;FS=1.871;HaplotypeScore=0.9989;MLEAC=1;MLEAF=0.5;MQ=41.16;MQ0=0;MQRankSum=0.579;QD=20.29;ReadPosRankSum=-0.579	GT:AD:DP:GQ:PL	0/1:8,12:20:99:434,0,208
chrXII	636725	.	C	T	270.77	PASS	AC=1;AF=0.5;AN=2;BaseQRankSum=1.137;DP=25;Dels=0.0;FS=3.831;HaplotypeScore=0.0;MLEAC=1;MLEAF=0.5;MQ=42.0;MQ0=0;MQRankSum=0.416;QD=10.83;ReadPosRankSum=1.026	GT:AD:DP:GQ:PL	0/1:15,10:25:99:299,0,522
chrXII	645076	.	C	T	1061.77	PASS	AC=1;AF=0.5;AN=2;BaseQRankSum=-1.43;DP=57;Dels=0.0;FS=2.316;HaplotypeScore=0.0;MLEAC=1;MLEAF=0.5;MQ=42.0;MQ0=0;MQRankSum=-0.121;QD=18.63;ReadPosRankSum=-1.35	GT:AD:DP:GQ:PL	0/1:24,33:57:99:1090,0,805
chrXII	708419	.	C	T	1101.77	PASS	AC=1;AF=0.5;AN=2;BaseQRankSum=-2.244;DP=55;Dels=0.0;FS=3.063;HaplotypeScore=0.0;MLEAC=1;MLEAF=0.5;MQ=41.96;MQ0=0;MQRankSum=2.534;QD=20.03;ReadPosRankSum=-0.247	GT:AD:DP:GQ:PL	0/1:23,32:55:99:1130,0,791
chrXII	721469	.	G	A	622.77	PASS	AC=1;AF=0.5;AN=2;BaseQRankSum=2.094;DP=33;Dels=0.0;FS=5.555;HaplotypeScore=0.0;MLEAC=1;MLEAF=0.5;MQ=41.94;MQ0=0;MQRankSum=-0.31;QD=18.87;ReadPosRankSum=0.055	GT:AD:DP:GQ:PL	0/1:14,19:33:99:651,0,478
chrXII	728213	.	C	T	597.77	PASS	AC=1;AF=0.5;AN=2;BaseQRankSum=-0.624;DP=50;Dels=0.0;FS=2.551;HaplotypeScore=0.0;MLEAC=1;MLEAF=0.5;MQ=42.0;MQ0=0;MQRankSum=-0.881;QD=11.96;ReadPosRankSum=-0.505	GT:AD:DP:GQ:PL	0/1:30,20:50:99:626,0,895
chrXII	744161	.	C	T	258.77	PASS	AC=1;AF=0.5;AN=2;BaseQRankSum=0.647;DP=28;Dels=0.0;FS=3.524;HaplotypeScore=0.0;MLEAC=1;MLEAF=0.5;MQ=42.0;MQ0=0;MQRankSum=1.031;QD=9.24;ReadPosRankSum=-1.079	GT:AD:DP:GQ:PL	0/1:18,10:28:99:287,0,588
chrXII	745372	.	C	T	307.77	PASS	AC=1;AF=0.5;AN=2;BaseQRankSum=-0.146;DP=24;Dels=0.0;FS=0.0;HaplotypeScore=0.0;MLEAC=1;MLEAF=0.5;MQ=42.0;MQ0=0;MQRankSum=1.025;QD=12.82;ReadPosRankSum=-1.435	GT:AD:DP:GQ:PL	0/1:14,10:24:99:336,0,509
chrXII	758998	.	C	T	767.77	PASS	AC=1;AF=0.5;AN=2;BaseQRankSum=-0.872;DP=52;Dels=0.0;FS=2.506;HaplotypeScore=0.0;MLEAC=1;MLEAF=0.5;MQ=42.0;MQ0=0;MQRankSum=0.101;QD=14.76;ReadPosRankSum=0.174	GT:AD:DP:GQ:PL	0/1:28,24:52:99:796,0,935
chrXII	805798	.	C	T	1186.77	PASS	AC=1;AF=0.5;AN=2;BaseQRankSum=-2.554;DP=87;Dels=0.0;FS=0.859;HaplotypeScore=3.9733;MLEAC=1;MLEAF=0.5;MQ=41.83;MQ0=0;MQRankSum=-0.347;QD=13.64;ReadPosRankSum=0.697	GT:AD:DP:GQ:PL	0/1:49,38:87:99:1215,0,1694
chrXII	808408	.	C	T	1050.77	PASS	AC=1;AF=0.5;AN=2;BaseQRankSum=1.976;DP=82;Dels=0.0;FS=3.389;HaplotypeScore=0.0;MLEAC=1;MLEAF=0.5;MQ=42.0;MQ0=0;MQRankSum=-1.042;QD=12.81;ReadPosRankSum=0.762	GT:AD:DP:GQ:PL	0/1:46,36:82:99:1079,0,1584
chrXII	809777	.	C	T	1184.77	PASS	AC=1;AF=0.5;AN=2;BaseQRankSum=0.514;DP=75;Dels=0.0;FS=0.0;HaplotypeScore=0.0;MLEAC=1;MLEAF=0.5;MQ=42.0;MQ0=0;MQRankSum=-0.175;QD=15.8;ReadPosRankSum=-0.419	GT:AD:DP:GQ:PL	0/1:38,37:75:99:1213,0,1156
chrXII	810874	.	C	T	940.77	PASS	AC=1;AF=0.5;AN=2;BaseQRankSum=1.093;DP=57;Dels=0.0;FS=14.646;HaplotypeScore=0.0;MLEAC=1;MLEAF=0.5;MQ=42.0;MQ0=0;MQRankSum=-0.822;QD=16.5;ReadPosRankSum=-1.317	GT:AD:DP:GQ:PL	0/1:29,28:57:99:969,0,900
chrXII	827137	.	G	A	267.77	PASS	AC=1;AF=0.5;AN=2;BaseQRankSum=0.803;DP=33;Dels=0.0;FS=0.0;HaplotypeScore=0.9933;MLEAC=1;MLEAF=0.5;MQ=41.55;MQ0=0;MQRankSum=0.02;QD=8.11;ReadPosRankSum=-0.764	GT:AD:DP:GQ:PL	0/1:23,10:33:99:296,0,756
chrXII	832290	.	G	A	516.77	PASS	AC=1;AF=0.5;AN=2;BaseQRankSum=-0.184;DP=39;Dels=0.0;FS=0.0;HaplotypeScore=0.0;MLEAC=1;MLEAF=0.5;MQ=42.0;MQ0=0;MQRankSum=-0.326;QD=13.25;ReadPosRankSum=-0.751	GT:AD:DP:GQ:PL	0/1:22,17:39:99:545,0,791
chrXII	837842	.	C	T	131.77	PASS	AC=1;AF=0.5;AN=2;BaseQRankSum=1.077;DP=18;Dels=0.0;FS=0.0;HaplotypeScore=0.0;MLEAC=1;MLEAF=0.5;MQ=42.0;MQ0=0;MQRankSum=1.077;QD=7.32;ReadPosRankSum=-0.983	GT:AD:DP:GQ:PL	0/1:12,6:18:99:160,0,442
chrXII	839919	.	C	T	819.77	PASS	AC=1;AF=0.5;AN=2;BaseQRankSum=1.432;DP=53;Dels=0.0;FS=7.625;HaplotypeScore=0.0;MLEAC=1;MLEAF=0.5;MQ=42.0;MQ0=0;MQRankSum=-0.009;QD=15.47;ReadPosRankSum=1.254	GT:AD:DP:GQ:PL	0/1:27,26:53:99:848,0,959
chrXII	839984	.	G	A	680.77	PASS	AC=1;AF=0.5;AN=2;BaseQRankSum=-1.368;DP=51;Dels=0.0;FS=4.146;HaplotypeScore=0.0;MLEAC=1;MLEAF=0.5;MQ=42.0;MQ0=0;MQRankSum=-0.316;QD=13.35;ReadPosRankSum=-0.871	GT:AD:DP:GQ:PL	0/1:30,21:51:99:709,0,1050
chrXII	844234	.	C	T	541.77	PASS	AC=1;AF=0.5;AN=2;BaseQRankSum=1.214;DP=30;Dels=0.0;FS=1.484;HaplotypeScore=0.0;MLEAC=1;MLEAF=0.5;MQ=41.93;MQ0=0;MQRankSum=0.67;QD=18.06;ReadPosRankSum=-0.126	GT:AD:DP:GQ:PL	0/1:13,17:30:99:570,0,439
chrXII	863664	.	C	T	645.77	PASS	AC=1;AF=0.5;AN=2;BaseQRankSum=-0.044;DP=38;Dels=0.0;FS=1.303;HaplotypeScore=0.0;MLEAC=1;MLEAF=0.5;MQ=42.0;MQ0=0;MQRankSum=0.102;QD=16.99;ReadPosRankSum=-0.19	GT:AD:DP:GQ:PL	0/1:18,20:38:99:674,0,560
chrXII	866531	.	C	T	143.77	PASS	AC=1;AF=0.5;AN=2;BaseQRankSum=1.743;DP=14;Dels=0.0;FS=2.363;HaplotypeScore=0.0;MLEAC=1;MLEAF=0.5;MQ=42.0;MQ0=0;MQRankSum=-0.065;QD=10.27;ReadPosRankSum=-0.323	GT:AD:DP:GQ:PL	0/1:8,6:14:99:172,0,277
chrXII	866673	.	C	T	652.77	PASS	AC=1;AF=0.5;AN=2;BaseQRankSum=1.998;DP=40;Dels=0.0;FS=1.406;HaplotypeScore=0.0;MLEAC=1;MLEAF=0.5;MQ=42.0;MQ0=0;MQRankSum=-1.59;QD=16.32;ReadPosRankSum=-0.421	GT:AD:DP:GQ:PL	0/1:18,22:40:99:681,0,526
chrXII	867063	.	G	A	153.77	PASS	AC=1;AF=0.5;AN=2;BaseQRankSum=-1.03;DP=16;Dels=0.0;FS=2.158;HaplotypeScore=0.9665;MLEAC=1;MLEAF=0.5;MQ=42.0;MQ0=0;MQRankSum=-0.922;QD=9.61;ReadPosRankSum=-0.488	GT:AD:DP:GQ:PL	0/1:10,6:16:99:182,0,346
chrXII	875538	.	C	T	700.77	PASS	AC=1;AF=0.5;AN=2;BaseQRankSum=-1.501;DP=62;Dels=0.0;FS=0.0;HaplotypeScore=0.0;MLEAC=1;MLEAF=0.5;MQ=42.0;MQ0=0;MQRankSum=1.311;QD=11.3;ReadPosRankSum=0.35	GT:AD:DP:GQ:PL	0/1:39,23:62:99:729,0,1388
chrXII	896161	.	G	A	248.77	PASS	AC=1;AF=0.5;AN=2;BaseQRankSum=0.34;DP=15;Dels=0.0;FS=5.021;HaplotypeScore=0.0;MLEAC=1;MLEAF=0.5;MQ=42.0;MQ0=0;MQRankSum=-1.22;QD=16.58;ReadPosRankSum=0.209	GT:AD:DP:GQ:PL	0/1:7,8:15:99:277,0,228
chrXII	899117	.	C	T	363.77	PASS	AC=1;AF=0.5;AN=2;BaseQRankSum=0.467;DP=14;Dels=0.0;FS=7.16;HaplotypeScore=0.0;MLEAC=1;MLEAF=0.5;MQ=42.0;MQ0=0;MQRankSum=0.156;QD=25.98;ReadPosRankSum=0.623	GT:AD:DP:GQ:PL	0/1:3,11:14:73:392,0,73
chrXII	899500	.	C	T	107.77	PASS	AC=1;AF=0.5;AN=2;BaseQRankSum=-1.333;DP=14;Dels=0.0;FS=0.0;HaplotypeScore=0.0;MLEAC=1;MLEAF=0.5;MQ=42.0;MQ0=0;MQRankSum=1.467;QD=7.7;ReadPosRankSum=1.067	GT:AD:DP:GQ:PL	0/1:9,5:14:99:136,0,226
chrXII	904757	.	C	T	394.77	PASS	AC=1;AF=0.5;AN=2;BaseQRankSum=2.149;DP=25;Dels=0.0;FS=1.906;HaplotypeScore=0.0;MLEAC=1;MLEAF=0.5;MQ=42.0;MQ0=0;MQRankSum=0.082;QD=15.79;ReadPosRankSum=0.626	GT:AD:DP:GQ:PL	0/1:12,13:25:99:423,0,336
chrXII	906599	.	G	A	226.77	PASS	AC=1;AF=0.5;AN=2;BaseQRankSum=1.639;DP=26;Dels=0.0;FS=0.0;HaplotypeScore=0.0;MLEAC=1;MLEAF=0.5;MQ=42.0;MQ0=0;MQRankSum=-1.75;QD=8.72;ReadPosRankSum=-0.972	GT:AD:DP:GQ:PL	0/1:18,8:26:99:255,0,618
chrXII	922168	.	G	A	1949.77	PASS	AC=1;AF=0.5;AN=2;BaseQRankSum=0.18;DP=125;Dels=0.0;FS=0.0;HaplotypeScore=0.0;MLEAC=1;MLEAF=0.5;MQ=42.0;MQ0=0;MQRankSum=1.212;QD=15.6;ReadPosRankSum=-0.091	GT:AD:DP:GQ:PL	0/1:63,62:125:99:1978,0,2088
chrXII	951038	.	G	A	1277.77	PASS	AC=1;AF=0.5;AN=2;BaseQRankSum=0.829;DP=72;Dels=0.0;FS=0.88;HaplotypeScore=0.0;MLEAC=1;MLEAF=0.5;MQ=42.0;MQ0=0;MQRankSum=0.367;QD=17.75;ReadPosRankSum=0.919	GT:AD:DP:GQ:PL	0/1:34,38:72:99:1306,0,1133
chrXII	990840	.	C	T	322.77	PASS	AC=1;AF=0.5;AN=2;BaseQRankSum=0.251;DP=17;Dels=0.0;FS=0.0;HaplotypeScore=0.0;MLEAC=1;MLEAF=0.5;MQ=42.0;MQ0=0;MQRankSum=-0.955;QD=18.99;ReadPosRankSum=-0.251	GT:AD:DP:GQ:PL	0/1:6,11:17:99:351,0,186
chrXII	993083	.	C	T	148.77	PASS	AC=1;AF=0.5;AN=2;BaseQRankSum=-1.073;DP=12;Dels=0.0;FS=0.0;HaplotypeScore=0.0;MLEAC=1;MLEAF=0.5;MQ=42.0;MQ0=0;MQRankSum=0.869;QD=12.4;ReadPosRankSum=-0.259	GT:AD:DP:GQ:PL	0/1:6,6:12:99:177,0,217
chrXII	993103	.	C	T	183.77	PASS	AC=1;AF=0.5;AN=2;BaseQRankSum=-0.545;DP=14;Dels=0.0;FS=1.987;HaplotypeScore=0.0;MLEAC=1;MLEAF=0.5;MQ=42.0;MQ0=0;MQRankSum=-0.663;QD=13.13;ReadPosRankSum=0.421	GT:AD:DP:GQ:PL	0/1:7,7:14:99:212,0,250
chrXII	1026730	.	G	A	303.77	PASS	AC=1;AF=0.5;AN=2;BaseQRankSum=-0.555;DP=12;Dels=0.0;FS=0.0;HaplotypeScore=0.0;MLEAC=1;MLEAF=0.5;MQ=41.84;MQ0=0;MQRankSum=0.37;QD=25.31;ReadPosRankSum=0.37	GT:AD:DP:GQ:PL	0/1:3,9:12:86:332,0,86
chrXII	1028762	.	C	T	871.77	PASS	AC=1;AF=0.5;AN=2;BaseQRankSum=1.083;DP=65;Dels=0.0;FS=0.97;HaplotypeScore=0.0;MLEAC=1;MLEAF=0.5;MQ=41.68;MQ0=1;MQRankSum=0.854;QD=13.41;ReadPosRankSum=0.182	GT:AD:DP:GQ:PL	0/1:35,30:65:99:900,0,999
chrXII	1035845	.	C	T	631.77	PASS	AC=1;AF=0.5;AN=2;BaseQRankSum=-0.951;DP=31;Dels=0.0;FS=0.0;HaplotypeScore=0.0;MLEAC=1;MLEAF=0.5;MQ=42.0;MQ0=0;MQRankSum=-0.824;QD=20.38;ReadPosRankSum=-1.458	GT:AD:DP:GQ:PL	0/1:10,21:31:99:660,0,327
chrXII	1041978	.	G	A	370.77	PASS	AC=1;AF=0.5;AN=2;BaseQRankSum=-0.158;DP=17;Dels=0.0;FS=2.694;HaplotypeScore=0.0;MLEAC=1;MLEAF=0.5;MQ=42.0;MQ0=0;MQRankSum=-0.685;QD=21.81;ReadPosRankSum=-0.053	GT:AD:DP:GQ:PL	0/1:5,12:17:99:399,0,155
chrXII	1055325	.	C	T	524.77	PASS	AC=1;AF=0.5;AN=2;BaseQRankSum=1.231;DP=40;Dels=0.0;FS=7.475;HaplotypeScore=0.0;MLEAC=1;MLEAF=0.5;MQ=41.64;MQ0=0;MQRankSum=0.52;QD=13.12;ReadPosRankSum=0.41	GT:AD:DP:GQ:PL	0/1:23,17:40:99:553,0,786
chrXIII	38055	.	C	T	385.77	PASS	AC=1;AF=0.5;AN=2;BaseQRankSum=0.718;DP=15;Dels=0.0;FS=2.515;HaplotypeScore=0.0;MLEAC=1;MLEAF=0.5;MQ=42.0;MQ0=0;MQRankSum=-0.326;QD=25.72;ReadPosRankSum=0.196	GT:AD:DP:GQ:PL	0/1:4,11:15:99:414,0,118
chrXIII	41901	.	G	A	483.77	PASS	AC=1;AF=0.5;AN=2;BaseQRankSum=2.287;DP=33;Dels=0.0;FS=0.0;HaplotypeScore=0.0;MLEAC=1;MLEAF=0.5;MQ=41.88;MQ0=0;MQRankSum=0.63;QD=14.66;ReadPosRankSum=0.522	GT:AD:DP:GQ:PL	0/1:17,16:33:99:512,0,437
chrXIII	44388	.	G	A	1897.77	PASS	AC=2;AF=1.0;AN=2;DP=52;Dels=0.0;FS=0.0;HaplotypeScore=0.0;MLEAC=2;MLEAF=1.0;MQ=41.92;MQ0=0;QD=26.79	GT:AD:DP:GQ:PL	1/1:0,52:52:99:1926,144,0
chrXIII	46592	.	C	T	330.77	PASS	AC=1;AF=0.5;AN=2;BaseQRankSum=0.363;DP=26;Dels=0.0;FS=1.598;HaplotypeScore=0.0;MLEAC=1;MLEAF=0.5;MQ=42.0;MQ0=0;MQRankSum=0.208;QD=12.72;ReadPosRankSum=-0.727	GT:AD:DP:GQ:PL	0/1:15,11:26:99:359,0,521
chrXIII	51596	.	C	T	402.77	PASS	AC=1;AF=0.5;AN=2;BaseQRankSum=0.956;DP=22;Dels=0.0;FS=6.373;HaplotypeScore=0.0;MLEAC=1;MLEAF=0.5;MQ=41.91;MQ0=0;MQRankSum=-0.429;QD=18.31;ReadPosRankSum=-0.824	GT:AD:DP:GQ:PL	0/1:10,12:22:99:431,0,333
chrXIII	56477	.	C	T	182.77	PASS	AC=1;AF=0.5;AN=2;BaseQRankSum=1.097;DP=14;Dels=0.0;FS=6.803;HaplotypeScore=0.0;MLEAC=1;MLEAF=0.5;MQ=42.0;MQ0=0;MQRankSum=-0.065;QD=13.05;ReadPosRankSum=-0.452	GT:AD:DP:GQ:PL	0/1:8,6:14:99:211,0,278
chrXIII	57722	.	G	A	343.77	PASS	AC=1;AF=0.5;AN=2;BaseQRankSum=0.883;DP=34;Dels=0.0;FS=0.0;HaplotypeScore=0.0;MLEAC=1;MLEAF=0.5;MQ=42.0;MQ0=0;MQRankSum=0.703;QD=10.11;ReadPosRankSum=-0.198	GT:AD:DP:GQ:PL	0/1:22,12:34:99:372,0,704
chrXIII	68060	.	G	A	1245.77	PASS	AC=1;AF=0.5;AN=2;BaseQRankSum=0.094;DP=73;Dels=0.0;FS=0.0;HaplotypeScore=0.0;MLEAC=1;MLEAF=0.5;MQ=42.0;MQ0=0;MQRankSum=-1.066;QD=17.07;ReadPosRankSum=-0.48	GT:AD:DP:GQ:PL	0/1:35,38:73:99:1274,0,1144
chrXIII	68079	.	G	A	921.77	PASS	AC=1;AF=0.5;AN=2;BaseQRankSum=0.053;DP=59;Dels=0.0;FS=3.67;HaplotypeScore=0.0;MLEAC=1;MLEAF=0.5;MQ=42.0;MQ0=0;MQRankSum=-0.493;QD=15.62;ReadPosRankSum=-0.28	GT:AD:DP:GQ:PL	0/1:30,29:59:99:950,0,951
chrXIII	82611	.	C	T	847.77	PASS	AC=1;AF=0.5;AN=2;BaseQRankSum=0.565;DP=46;Dels=0.0;FS=1.156;HaplotypeScore=0.0;MLEAC=1;MLEAF=0.5;MQ=42.0;MQ0=0;MQRankSum=0.211;QD=18.43;ReadPosRankSum=0.41	GT:AD:DP:GQ:PL	0/1:20,26:46:99:876,0,661
chrXIII	82886	.	C	T	605.77	PASS	AC=1;AF=0.5;AN=2;BaseQRankSum=-0.427;DP=36;Dels=0.0;FS=0.0;HaplotypeScore=0.0;MLEAC=1;MLEAF=0.5;MQ=42.0;MQ0=0;MQRankSum=0.111;QD=16.83;ReadPosRankSum=-0.554	GT:AD:DP:GQ:PL	0/1:18,18:36:99:634,0,606
chrXIII	86918	.	G	A	527.77	PASS	AC=1;AF=0.5;AN=2;BaseQRankSum=-0.651;DP=25;Dels=0.0;FS=0.0;HaplotypeScore=0.0;MLEAC=1;MLEAF=0.5;MQ=41.15;MQ0=0;MQRankSum=-1.67;QD=21.11;ReadPosRankSum=1.217	GT:AD:DP:GQ:PL	0/1:9,16:25:99:556,0,271
chrXIII	97562	.	C	T	632.77	PASS	AC=1;AF=0.5;AN=2;BaseQRankSum=0.117;DP=40;Dels=0.0;FS=0.0;HaplotypeScore=0.0;MLEAC=1;MLEAF=0.5;MQ=40.84;MQ0=2;MQRankSum=1.439;QD=15.82;ReadPosRankSum=-1.174	GT:AD:DP:GQ:PL	0/1:18,22:40:99:661,0,537
chrXIII	104247	.	C	T	610.77	PASS	AC=1;AF=0.5;AN=2;BaseQRankSum=-0.382;DP=29;Dels=0.0;FS=0.0;HaplotypeScore=0.0;MLEAC=1;MLEAF=0.5;MQ=42.0;MQ0=0;MQRankSum=-0.067;QD=21.06;ReadPosRankSum=-0.292	GT:AD:DP:GQ:PL	0/1:11,18:29:99:639,0,291
chrXIII	119024	.	C	T	196.77	PASS	AC=1;AF=0.5;AN=2;BaseQRankSum=1.828;DP=21;Dels=0.0;FS=8.059;HaplotypeScore=0.0;MLEAC=1;MLEAF=0.5;MQ=42.0;MQ0=0;MQRankSum=0.634;QD=9.37;ReadPosRankSum=-0.783	GT:AD:DP:GQ:PL	0/1:14,7:21:99:225,0,493
chrXIII	121198	.	G	A	436.77	PASS	AC=1;AF=0.5;AN=2;BaseQRankSum=-0.673;DP=16;Dels=0.0;FS=0.0;HaplotypeScore=0.0;MLEAC=1;MLEAF=0.5;MQ=42.0;MQ0=0;MQRankSum=0.942;QD=27.3;ReadPosRankSum=-0.404	GT:AD:DP:GQ:PL	0/1:3,13:16:74:465,0,74
chrXIII	158312	.	G	A	463.77	PASS	AC=1;AF=0.5;AN=2;BaseQRankSum=0.36;DP=28;Dels=0.0;FS=0.0;HaplotypeScore=0.0;MLEAC=1;MLEAF=0.5;MQ=42.0;MQ0=0;MQRankSum=0.839;QD=16.56;ReadPosRankSum=0.551	GT:AD:DP:GQ:PL	0/1:10,18:28:99:492,0,288
chrXIII	160077	.	C	T	766.77	PASS	AC=1;AF=0.5;AN=2;BaseQRankSum=-1.062;DP=52;Dels=0.0;FS=1.073;HaplotypeScore=0.0;MLEAC=1;MLEAF=0.5;MQ=42.0;MQ0=0;MQRankSum=-0.311;QD=14.75;ReadPosRankSum=0.623	GT:AD:DP:GQ:PL	0/1:25,27:52:99:795,0,841
chrXIII	160134	.	C	T	686.77	PASS	AC=1;AF=0.5;AN=2;BaseQRankSum=0.175;DP=54;Dels=0.0;FS=2.273;HaplotypeScore=0.0;MLEAC=1;MLEAF=0.5;MQ=42.0;MQ0=0;MQRankSum=0.857;QD=12.72;ReadPosRankSum=0.21	GT:AD:DP:GQ:PL	0/1:31,23:54:99:715,0,954
chrXIII	160180	.	C	T	919.77	PASS	AC=1;AF=0.5;AN=2;BaseQRankSum=0.405;DP=52;Dels=0.0;FS=0.0;HaplotypeScore=0.0;MLEAC=1;MLEAF=0.5;MQ=41.73;MQ0=0;MQRankSum=0.608;QD=17.69;ReadPosRankSum=0.976	GT:AD:DP:GQ:PL	0/1:23,29:52:99:948,0,657
chrXIII	164321	.	G	A	364.77	PASS	AC=1;AF=0.5;AN=2;BaseQRankSum=-0.106;DP=21;Dels=0.0;FS=0.0;HaplotypeScore=0.0;MLEAC=1;MLEAF=0.5;MQ=42.0;MQ0=0;MQRankSum=-0.81;QD=17.37;ReadPosRankSum=2.711	GT:AD:DP:GQ:PL	0/1:10,11:21:99:393,0,353
chrXIII	176192	.	G	A	470.77	PASS	AC=1;AF=0.5;AN=2;BaseQRankSum=1.861;DP=28;Dels=0.0;FS=5.988;HaplotypeScore=0.0;MLEAC=1;MLEAF=0.5;MQ=42.0;MQ0=0;MQRankSum=-1.034;QD=16.81;ReadPosRankSum=-0.482	GT:AD:DP:GQ:PL	0/1:14,14:28:99:499,0,421
chrXIII	216248	.	C	T	443.77	PASS	AC=1;AF=0.5;AN=2;BaseQRankSum=-1.073;DP=36;Dels=0.03;FS=1.365;HaplotypeScore=1.9664;MLEAC=1;MLEAF=0.5;MQ=42.0;MQ0=0;MQRankSum=1.436;QD=12.33;ReadPosRankSum=0.809	GT:AD:DP:GQ:PL	0/1:18,17:35:99:472,0,577
chrXIII	220046	.	C	T	1119.77	PASS	AC=1;AF=0.5;AN=2;BaseQRankSum=-0.083;DP=73;Dels=0.0;FS=4.662;HaplotypeScore=0.0;MLEAC=1;MLEAF=0.5;MQ=42.0;MQ0=0;MQRankSum=0.491;QD=15.34;ReadPosRankSum=0.745	GT:AD:DP:GQ:PL	0/1:38,35:73:99:1148,0,1211
chrXIII	223866	.	C	T	950.77	PASS	AC=1;AF=0.5;AN=2;BaseQRankSum=3.044;DP=69;Dels=0.0;FS=0.967;HaplotypeScore=0.0;MLEAC=1;MLEAF=0.5;MQ=42.0;MQ0=0;MQRankSum=-1.338;QD=13.78;ReadPosRankSum=0.49	GT:AD:DP:GQ:PL	0/1:39,30:69:99:979,0,1360
chrXIII	271084	.	C	T	338.77	PASS	AC=1;AF=0.5;AN=2;BaseQRankSum=0.07;DP=28;Dels=0.0;FS=6.152;HaplotypeScore=2.9841;MLEAC=1;MLEAF=0.5;MQ=41.49;MQ0=0;MQRankSum=-0.998;QD=12.1;ReadPosRankSum=0.348	GT:AD:DP:GQ:PL	0/1:16,12:28:99:367,0,540
chrXIII	280541	.	G	A	272.77	PASS	AC=1;AF=0.5;AN=2;BaseQRankSum=-0.304;DP=21;Dels=0.0;FS=0.0;HaplotypeScore=0.0;MLEAC=1;MLEAF=0.5;MQ=40.99;MQ0=1;MQRankSum=0.608;QD=12.99;ReadPosRankSum=-0.684	GT:AD:DP:GQ:PL	0/1:12,9:21:99:301,0,393
chrXIII	302849	.	C	T	857.77	PASS	AC=1;AF=0.5;AN=2;BaseQRankSum=0.233;DP=58;Dels=0.0;FS=13.434;HaplotypeScore=0.0;MLEAC=1;MLEAF=0.5;MQ=42.0;MQ0=0;MQRankSum=0.451;QD=14.79;ReadPosRankSum=0.311	GT:AD:DP:GQ:PL	0/1:29,29:58:99:886,0,780
chrXIII	308799	.	G	A	395.77	PASS	AC=1;AF=0.5;AN=2;BaseQRankSum=0.348;DP=38;Dels=0.0;FS=3.003;HaplotypeScore=0.0;MLEAC=1;MLEAF=0.5;MQ=42.0;MQ0=0;MQRankSum=-0.893;QD=10.41;ReadPosRankSum=-0.439	GT:AD:DP:GQ:PL	0/1:24,14:38:99:424,0,832
chrXIII	320705	.	C	T	294.77	PASS	AC=1;AF=0.5;AN=2;BaseQRankSum=0.044;DP=18;Dels=0.0;FS=1.952;HaplotypeScore=0.0;MLEAC=1;MLEAF=0.5;MQ=42.0;MQ0=0;MQRankSum=-0.133;QD=16.38;ReadPosRankSum=1.377	GT:AD:DP:GQ:PL	0/1:8,10:18:99:323,0,271
chrXIII	320986	.	G	A	174.77	PASS	AC=1;AF=0.5;AN=2;BaseQRankSum=-1.226;DP=15;Dels=0.0;FS=0.0;HaplotypeScore=0.7887;MLEAC=1;MLEAF=0.5;MQ=42.0;MQ0=0;MQRankSum=0.065;QD=11.65;ReadPosRankSum=-0.323	GT:AD:DP:GQ:PL	0/1:8,6:15:99:203,0,254
chrXIII	322494	.	C	T	279.77	PASS	AC=1;AF=0.5;AN=2;BaseQRankSum=0.575;DP=25;Dels=0.0;FS=1.619;HaplotypeScore=0.0;MLEAC=1;MLEAF=0.5;MQ=42.0;MQ0=0;MQRankSum=0.52;QD=11.19;ReadPosRankSum=-0.246	GT:AD:DP:GQ:PL	0/1:14,11:25:99:308,0,407
chrXIII	344623	.	G	A	717.77	PASS	AC=1;AF=0.5;AN=2;BaseQRankSum=0.233;DP=66;Dels=0.0;FS=0.0;HaplotypeScore=0.0;MLEAC=1;MLEAF=0.5;MQ=41.94;MQ0=0;MQRankSum=-0.966;QD=10.88;ReadPosRankSum=0.033	GT:AD:DP:GQ:PL	0/1:42,24:66:99:746,0,1415
chrXIII	350041	.	G	A	1673.77	PASS	AC=1;AF=0.5;AN=2;BaseQRankSum=-1.514;DP=106;Dels=0.0;FS=0.0;HaplotypeScore=0.0;MLEAC=1;MLEAF=0.5;MQ=41.73;MQ0=0;MQRankSum=0.016;QD=15.79;ReadPosRankSum=-1.147	GT:AD:DP:GQ:PL	0/1:54,52:106:99:1702,0,1846
chrXIII	352464	.	G	A	1004.77	PASS	AC=1;AF=0.5;AN=2;BaseQRankSum=0.09;DP=75;Dels=0.0;FS=0.88;HaplotypeScore=0.8667;MLEAC=1;MLEAF=0.5;MQ=42.0;MQ0=0;MQRankSum=1.14;QD=13.4;ReadPosRankSum=-0.175	GT:AD:DP:GQ:PL	0/1:39,36:75:99:1033,0,1231
chrXIII	372382	.	G	A	251.77	PASS	AC=1;AF=0.5;AN=2;BaseQRankSum=-0.113;DP=20;Dels=0.0;FS=1.829;HaplotypeScore=0.0;MLEAC=1;MLEAF=0.5;MQ=42.0;MQ0=0;MQRankSum=1.398;QD=12.59;ReadPosRankSum=-2.154	GT:AD:DP:GQ:PL	0/1:10,10:20:99:280,0,288
chrXIII	379736	.	G	A	277.77	PASS	AC=1;AF=0.5;AN=2;BaseQRankSum=-0.088;DP=18;Dels=0.0;FS=0.0;HaplotypeScore=0.0;MLEAC=1;MLEAF=0.5;MQ=42.0;MQ0=0;MQRankSum=0.618;QD=15.43;ReadPosRankSum=-0.353	GT:AD:DP:GQ:PL	0/1:9,9:18:99:306,0,237
chrXIII	385204	.	G	A	525.77	PASS	AC=1;AF=0.5;AN=2;BaseQRankSum=0.729;DP=36;Dels=0.0;FS=22.367;HaplotypeScore=0.0;MLEAC=1;MLEAF=0.5;MQ=42.0;MQ0=0;MQRankSum=-0.349;QD=14.6;ReadPosRankSum=-0.032	GT:AD:DP:GQ:PL	0/1:19,17:36:99:554,0,624
chrXIII	388610	.	C	T	924.77	PASS	AC=1;AF=0.5;AN=2;BaseQRankSum=1.356;DP=58;Dels=0.0;FS=2.856;HaplotypeScore=0.0;MLEAC=1;MLEAF=0.5;MQ=41.97;MQ0=0;MQRankSum=2.479;QD=15.94;ReadPosRankSum=-1.496	GT:AD:DP:GQ:PL	0/1:27,31:58:99:953,0,864
chrXIII	389257	.	G	A	863.77	PASS	AC=1;AF=0.5;AN=2;BaseQRankSum=-0.595;DP=52;Dels=0.0;FS=0.0;HaplotypeScore=0.0;MLEAC=1;MLEAF=0.5;MQ=42.0;MQ0=0;MQRankSum=-0.833;QD=16.61;ReadPosRankSum=-0.54	GT:AD:DP:GQ:PL	0/1:26,26:52:99:892,0,829
chrXIII	408901	.	G	A	2141.77	PASS	AC=1;AF=0.5;AN=2;BaseQRankSum=2.129;DP=142;Dels=0.0;FS=0.0;HaplotypeScore=0.7887;MLEAC=1;MLEAF=0.5;MQ=41.88;MQ0=0;MQRankSum=0.008;QD=15.08;ReadPosRankSum=0.373	GT:AD:DP:GQ:PL	0/1:77,65:142:99:2170,0,2486
chrXIII	414497	.	C	T	1644.77	PASS	AC=1;AF=0.5;AN=2;BaseQRankSum=-1.359;DP=85;Dels=0.0;FS=0.981;HaplotypeScore=0.0;MLEAC=1;MLEAF=0.5;MQ=42.0;MQ0=0;MQRankSum=-1.503;QD=19.35;ReadPosRankSum=1.682	GT:AD:DP:GQ:PL	0/1:34,51:85:99:1673,0,1061
chrXIII	416788	.	G	A	811.77	PASS	AC=1;AF=0.5;AN=2;BaseQRankSum=1.054;DP=63;Dels=0.0;FS=0.972;HaplotypeScore=0.0;MLEAC=1;MLEAF=0.5;MQ=41.55;MQ0=0;MQRankSum=1.612;QD=12.89;ReadPosRankSum=-0.035	GT:AD:DP:GQ:PL	0/1:37,26:63:99:840,0,1192
chrXIII	426195	.	C	T	172.77	PASS	AC=1;AF=0.5;AN=2;BaseQRankSum=-3.32;DP=17;Dels=0.0;FS=26.454;HaplotypeScore=7.4326;MLEAC=1;MLEAF=0.5;MQ=41.88;MQ0=0;MQRankSum=0.818;QD=10.16;ReadPosRankSum=0.529	GT:AD:DP:GQ:PL	0/1:9,8:17:99:201,0,315
chrXIII	431304	.	G	A	414.77	PASS	AC=1;AF=0.5;AN=2;BaseQRankSum=1.769;DP=36;Dels=0.0;FS=3.017;HaplotypeScore=0.0;MLEAC=1;MLEAF=0.5;MQ=41.61;MQ0=0;MQRankSum=2.32;QD=11.52;ReadPosRankSum=1.087	GT:AD:DP:GQ:PL	0/1:22,14:36:99:443,0,667
chrXIII	432352	.	G	A	757.77	PASS	AC=1;AF=0.5;AN=2;BaseQRankSum=-0.539;DP=51;Dels=0.0;FS=2.657;HaplotypeScore=0.0;MLEAC=1;MLEAF=0.5;MQ=42.0;MQ0=0;MQRankSum=-1.921;QD=14.86;ReadPosRankSum=0.823	GT:AD:DP:GQ:PL	0/1:28,23:51:99:786,0,957
chrXIII	435797	.	C	T	1750.77	PASS	AC=1;AF=0.5;AN=2;BaseQRankSum=1.008;DP=116;Dels=0.0;FS=0.702;HaplotypeScore=0.0;MLEAC=1;MLEAF=0.5;MQ=41.98;MQ0=0;MQRankSum=0.323;QD=15.09;ReadPosRankSum=1.274	GT:AD:DP:GQ:PL	0/1:60,56:116:99:1779,0,1974
chrXIII	439132	.	C	T	1017.77	PASS	AC=1;AF=0.5;AN=2;BaseQRankSum=-1.245;DP=109;Dels=0.0;FS=0.777;HaplotypeScore=0.6651;MLEAC=1;MLEAF=0.5;MQ=42.0;MQ0=0;MQRankSum=0.067;QD=9.34;ReadPosRankSum=-0.445	GT:AD:DP:GQ:PL	0/1:72,37:109:99:1046,0,2329
chrXIII	451398	.	G	A	213.77	PASS	AC=1;AF=0.5;AN=2;BaseQRankSum=-1.625;DP=14;Dels=0.0;FS=2.027;HaplotypeScore=0.0;MLEAC=1;MLEAF=0.5;MQ=40.98;MQ0=0;MQRankSum=1.892;QD=15.27;ReadPosRankSum=0.627	GT:AD:DP:GQ:PL	0/1:6,8:14:99:242,0,198
chrXIII	453579	.	C	T	193.77	PASS	AC=1;AF=0.5;AN=2;BaseQRankSum=0.775;DP=22;Dels=0.0;FS=7.649;HaplotypeScore=0.0;MLEAC=1;MLEAF=0.5;MQ=42.0;MQ0=0;MQRankSum=0.423;QD=8.81;ReadPosRankSum=0.775	GT:AD:DP:GQ:PL	0/1:15,7:22:99:222,0,540
chrXIII	463636	.	G	A	259.77	PASS	AC=1;AF=0.5;AN=2;BaseQRankSum=0.929;DP=12;Dels=0.0;FS=2.398;HaplotypeScore=0.0;MLEAC=1;MLEAF=0.5;MQ=42.0;MQ0=0;MQRankSum=1.134;QD=21.65;ReadPosRankSum=-1.239	GT:AD:DP:GQ:PL	0/1:4,8:12:99:288,0,122
chrXIII	483448	.	C	T	1294.77	PASS	AC=1;AF=0.5;AN=2;BaseQRankSum=0.052;DP=66;Dels=0.0;FS=8.862;HaplotypeScore=0.9665;MLEAC=1;MLEAF=0.5;MQ=41.94;MQ0=0;MQRankSum=0.362;QD=19.62;ReadPosRankSum=-1.318	GT:AD:DP:GQ:PL	0/1:29,37:66:99:1323,0,806
chrXIII	483672	.	C	T	141.77	PASS	AC=1;AF=0.5;AN=2;BaseQRankSum=1.079;DP=27;Dels=0.0;FS=0.0;HaplotypeScore=5.9984;MLEAC=1;MLEAF=0.5;MQ=41.78;MQ0=0;MQRankSum=-1.137;QD=5.25;ReadPosRankSum=-2.187	GT:AD:DP:GQ:PL	0/1:21,6:27:99:170,0,694
chrXIII	483849	.	C	T	1161.77	PASS	AC=1;AF=0.5;AN=2;BaseQRankSum=0.048;DP=63;Dels=0.0;FS=1.037;HaplotypeScore=0.0;MLEAC=1;MLEAF=0.5;MQ=42.0;MQ0=0;MQRankSum=0.407;QD=18.44;ReadPosRankSum=0.172	GT:AD:DP:GQ:PL	0/1:29,34:63:99:1190,0,946
chrXIII	509853	.	G	A	393.77	PASS	AC=1;AF=0.5;AN=2;BaseQRankSum=2.014;DP=28;Dels=0.0;FS=1.527;HaplotypeScore=0.0;MLEAC=1;MLEAF=0.5;MQ=40.79;MQ0=1;MQRankSum=0.752;QD=14.06;ReadPosRankSum=0.17	GT:AD:DP:GQ:PL	0/1:14,14:28:99:422,0,484
chrXIII	511264	.	C	T	360.77	PASS	AC=1;AF=0.5;AN=2;BaseQRankSum=-0.116;DP=20;Dels=0.0;FS=1.871;HaplotypeScore=0.0;MLEAC=1;MLEAF=0.5;MQ=42.0;MQ0=0;MQRankSum=-0.424;QD=18.04;ReadPosRankSum=0.501	GT:AD:DP:GQ:PL	0/1:8,12:20:99:389,0,264
chrXIII	511385	.	C	T	260.77	PASS	AC=1;AF=0.5;AN=2;BaseQRankSum=-1.135;DP=22;Dels=0.0;FS=3.821;HaplotypeScore=0.0;MLEAC=1;MLEAF=0.5;MQ=42.0;MQ0=0;MQRankSum=-0.534;QD=11.85;ReadPosRankSum=-1.603	GT:AD:DP:GQ:PL	0/1:13,9:22:99:289,0,401
chrXIII	517312	.	C	T	333.77	PASS	AC=1;AF=0.5;AN=2;BaseQRankSum=0.939;DP=19;Dels=0.0;FS=0.0;HaplotypeScore=0.0;MLEAC=1;MLEAF=0.5;MQ=42.0;MQ0=0;MQRankSum=-1.184;QD=17.57;ReadPosRankSum=-0.449	GT:AD:DP:GQ:PL	0/1:9,10:19:99:362,0,283
chrXIII	555735	.	G	A	618.77	PASS	AC=1;AF=0.5;AN=2;BaseQRankSum=0.239;DP=36;Dels=0.0;FS=1.301;HaplotypeScore=0.9469;MLEAC=1;MLEAF=0.5;MQ=42.0;MQ0=0;MQRankSum=0.302;QD=17.19;ReadPosRankSum=-1.417	GT:AD:DP:GQ:PL	0/1:16,20:36:99:647,0,435
chrXIII	557165	.	G	A	294.77	PASS	AC=1;AF=0.5;AN=2;BaseQRankSum=0.925;DP=12;Dels=0.0;FS=0.0;HaplotypeScore=0.0;MLEAC=1;MLEAF=0.5;MQ=42.0;MQ0=0;MQRankSum=-0.37;QD=24.56;ReadPosRankSum=0.185	GT:AD:DP:GQ:PL	0/1:3,9:12:79:323,0,79
chrXIII	557522	.	C	T	221.77	PASS	AC=1;AF=0.5;AN=2;BaseQRankSum=-0.398;DP=24;Dels=0.0;FS=0.0;HaplotypeScore=0.0;MLEAC=1;MLEAF=0.5;MQ=42.0;MQ0=0;MQRankSum=-0.459;QD=9.24;ReadPosRankSum=1.255	GT:AD:DP:GQ:PL	0/1:16,8:24:99:250,0,536
chrXIII	616395	.	C	T	115.77	PASS	AC=1;AF=0.5;AN=2;BaseQRankSum=0.72;DP=6;Dels=0.0;FS=3.979;HaplotypeScore=0.0;MLEAC=1;MLEAF=0.5;MQ=42.0;MQ0=0;MQRankSum=0.72;QD=19.29;ReadPosRankSum=-1.38	GT:AD:DP:GQ:PL	0/1:2,4:6:48:144,0,48
chrXIII	625285	.	G	A	273.77	PASS	AC=1;AF=0.5;AN=2;BaseQRankSum=2.062;DP=15;Dels=0.0;FS=0.0;HaplotypeScore=0.0;MLEAC=1;MLEAF=0.5;MQ=42.0;MQ0=0;MQRankSum=0.766;QD=18.25;ReadPosRankSum=-1.12	GT:AD:DP:GQ:PL	0/1:6,9:15:99:302,0,124
chrXIII	625293	.	G	A	169.77	PASS	AC=1;AF=0.5;AN=2;BaseQRankSum=-0.815;DP=18;Dels=0.0;FS=0.0;HaplotypeScore=0.0;MLEAC=1;MLEAF=0.5;MQ=42.0;MQ0=0;MQRankSum=0.906;QD=9.43;ReadPosRankSum=0.272	GT:AD:DP:GQ:PL	0/1:11,7:18:99:198,0,323
chrXIII	651978	.	C	T	270.77	PASS	AC=1;AF=0.5;AN=2;BaseQRankSum=0.265;DP=18;Dels=0.0;FS=2.077;HaplotypeScore=0.0;MLEAC=1;MLEAF=0.5;MQ=42.0;MQ0=0;MQRankSum=0.53;QD=15.04;ReadPosRankSum=0.706	GT:AD:DP:GQ:PL	0/1:9,9:18:99:299,0,294
chrXIII	652217	.	C	T	190.77	PASS	AC=1;AF=0.5;AN=2;BaseQRankSum=1.588;DP=24;Dels=0.0;FS=7.196;HaplotypeScore=0.0;MLEAC=1;MLEAF=0.5;MQ=42.0;MQ0=0;MQRankSum=-1.207;QD=7.95;ReadPosRankSum=-0.254	GT:AD:DP:GQ:PL	0/1:17,7:24:99:219,0,611
chrXIII	653351	.	G	A	142.77	PASS	AC=1;AF=0.5;AN=2;BaseQRankSum=-0.658;DP=19;Dels=0.0;FS=4.561;HaplotypeScore=0.0;MLEAC=1;MLEAF=0.5;MQ=42.0;MQ0=0;MQRankSum=0.132;QD=7.51;ReadPosRankSum=-1.272	GT:AD:DP:GQ:PL	0/1:13,6:19:99:171,0,434
chrXIII	659051	.	G	A	414.77	PASS	AC=1;AF=0.5;AN=2;BaseQRankSum=-0.115;DP=28;Dels=0.0;FS=1.527;HaplotypeScore=0.0;MLEAC=1;MLEAF=0.5;MQ=42.0;MQ0=0;MQRankSum=-0.528;QD=14.81;ReadPosRankSum=0.666	GT:AD:DP:GQ:PL	0/1:14,14:28:99:443,0,470
chrXIII	664473	.	C	T	339.77	PASS	AC=1;AF=0.5;AN=2;BaseQRankSum=0.184;DP=15;Dels=0.0;FS=0.0;HaplotypeScore=0.0;MLEAC=1;MLEAF=0.5;MQ=42.0;MQ0=0;MQRankSum=-0.429;QD=22.65;ReadPosRankSum=0.306	GT:AD:DP:GQ:PL	0/1:5,10:15:99:368,0,126
chrXIII	678912	.	G	A	194.77	PASS	AC=1;AF=0.5;AN=2;BaseQRankSum=1.621;DP=22;Dels=0.0;FS=0.0;HaplotypeScore=0.0;MLEAC=1;MLEAF=0.5;MQ=42.0;MQ0=0;MQRankSum=-0.211;QD=8.85;ReadPosRankSum=1.833	GT:AD:DP:GQ:PL	0/1:15,7:22:99:223,0,535
chrXIII	683377	.	G	A	604.77	PASS	AC=1;AF=0.5;AN=2;BaseQRankSum=1.376;DP=30;Dels=0.0;FS=3.39;HaplotypeScore=3.9733;MLEAC=1;MLEAF=0.5;MQ=41.51;MQ0=0;MQRankSum=0.783;QD=20.16;ReadPosRankSum=0.064	GT:AD:DP:GQ:PL	0/1:12,18:30:99:633,0,370
chrXIII	738564	.	G	A	114.77	PASS	AC=1;AF=0.5;AN=2;BaseQRankSum=-0.684;DP=8;Dels=0.0;FS=3.332;HaplotypeScore=0.0;MLEAC=1;MLEAF=0.5;MQ=42.0;MQ0=0;MQRankSum=0.322;QD=14.35;ReadPosRankSum=-1.517	GT:AD:DP:GQ:PL	0/1:3,5:8:99:143,0,99
chrXIII	743610	.	G	A	448.77	PASS	AC=1;AF=0.5;AN=2;BaseQRankSum=-1.126;DP=22;Dels=0.0;FS=4.228;HaplotypeScore=0.0;MLEAC=1;MLEAF=0.5;MQ=42.0;MQ0=0;MQRankSum=0.034;QD=20.4;ReadPosRankSum=-1.604	GT:AD:DP:GQ:PL	0/1:8,14:22:99:477,0,220
chrXIII	751740	.	C	T	1212.77	PASS	AC=1;AF=0.5;AN=2;BaseQRankSum=-0.726;DP=67;Dels=0.0;FS=10.898;HaplotypeScore=0.0;MLEAC=1;MLEAF=0.5;MQ=41.78;MQ0=0;MQRankSum=0.791;QD=18.1;ReadPosRankSum=-0.961	GT:AD:DP:GQ:PL	0/1:24,43:67:99:1241,0,745
chrXIII	753037	.	G	A	639.77	PASS	AC=1;AF=0.5;AN=2;BaseQRankSum=-0.894;DP=40;Dels=0.0;FS=1.252;HaplotypeScore=0.0;MLEAC=1;MLEAF=0.5;MQ=42.0;MQ0=0;MQRankSum=-1.165;QD=15.99;ReadPosRankSum=1.788	GT:AD:DP:GQ:PL	0/1:19,21:40:99:668,0,658
chrXIII	758747	.	G	A	1766.77	PASS	AC=1;AF=0.5;AN=2;BaseQRankSum=-1.528;DP=106;Dels=0.0;FS=0.0;HaplotypeScore=0.0;MLEAC=1;MLEAF=0.5;MQ=42.0;MQ0=0;MQRankSum=0.661;QD=16.67;ReadPosRankSum=-0.389	GT:AD:DP:GQ:PL	0/1:50,56:106:99:1795,0,1686
chrXIII	763153	.	G	A	1098.77	PASS	AC=1;AF=0.5;AN=2;BaseQRankSum=-0.086;DP=68;Dels=0.0;FS=1.231;HaplotypeScore=0.0;MLEAC=1;MLEAF=0.5;MQ=42.0;MQ0=0;MQRankSum=-0.626;QD=16.16;ReadPosRankSum=-0.319	GT:AD:DP:GQ:PL	0/1:33,35:68:99:1127,0,1032
chrXIII	771897	.	C	T	831.77	PASS	AC=1;AF=0.5;AN=2;BaseQRankSum=0.781;DP=47;Dels=0.0;FS=1.133;HaplotypeScore=0.0;MLEAC=1;MLEAF=0.5;MQ=42.0;MQ0=0;MQRankSum=-0.867;QD=17.7;ReadPosRankSum=-1.423	GT:AD:DP:GQ:PL	0/1:21,26:47:99:860,0,687
chrXIII	774666	.	C	T	913.77	PASS	AC=1;AF=0.5;AN=2;BaseQRankSum=2.973;DP=48;Dels=0.0;FS=11.861;HaplotypeScore=0.0;MLEAC=1;MLEAF=0.5;MQ=42.0;MQ0=0;MQRankSum=-0.949;QD=19.04;ReadPosRankSum=0.59	GT:AD:DP:GQ:PL	0/1:19,29:48:99:942,0,592
chrXIII	777083	.	C	T	1117.77	PASS	AC=1;AF=0.5;AN=2;BaseQRankSum=0.624;DP=60;Dels=0.0;FS=3.665;HaplotypeScore=0.0;MLEAC=1;MLEAF=0.5;MQ=42.0;MQ0=0;MQRankSum=1.634;QD=18.63;ReadPosRankSum=-0.208	GT:AD:DP:GQ:PL	0/1:27,33:60:99:1146,0,905
chrXIII	777215	.	G	A	886.77	PASS	AC=1;AF=0.5;AN=2;BaseQRankSum=1.382;DP=66;Dels=0.0;FS=0.0;HaplotypeScore=0.9665;MLEAC=1;MLEAF=0.5;MQ=42.0;MQ0=0;MQRankSum=-0.43;QD=13.44;ReadPosRankSum=-0.483	GT:AD:DP:GQ:PL	0/1:39,27:66:99:915,0,1256
chrXIII	778858	.	C	T	425.77	PASS	AC=1;AF=0.5;AN=2;BaseQRankSum=0.934;DP=46;Dels=0.0;FS=1.284;HaplotypeScore=0.0;MLEAC=1;MLEAF=0.5;MQ=42.0;MQ0=0;MQRankSum=0.427;QD=9.26;ReadPosRankSum=0.058	GT:AD:DP:GQ:PL	0/1:30,16:46:99:454,0,903
chrXIII	789870	.	C	T	1473.77	PASS	AC=2;AF=1.0;AN=2;DP=37;Dels=0.0;FS=0.0;HaplotypeScore=0.0;MLEAC=2;MLEAF=1.0;MQ=42.0;MQ0=0;QD=34.07	GT:AD:DP:GQ:PL	1/1:0,37:37:99:1502,108,0
chrXIII	789885	.	G	A	688.77	PASS	AC=1;AF=0.5;AN=2;BaseQRankSum=1.739;DP=41;Dels=0.0;FS=0.0;HaplotypeScore=0.0;MLEAC=1;MLEAF=0.5;MQ=42.0;MQ0=0;MQRankSum=0.301;QD=16.8;ReadPosRankSum=-0.876	GT:AD:DP:GQ:PL	0/1:19,22:41:99:717,0,585
chrXIII	798293	.	C	T	976.77	PASS	AC=1;AF=0.5;AN=2;BaseQRankSum=0.849;DP=70;Dels=0.0;FS=0.0;HaplotypeScore=0.0;MLEAC=1;MLEAF=0.5;MQ=42.0;MQ0=0;MQRankSum=1.062;QD=13.95;ReadPosRankSum=0.801	GT:AD:DP:GQ:PL	0/1:40,30:70:99:1005,0,1359
chrXIII	803726	.	C	T	1759.77	PASS	AC=1;AF=0.5;AN=2;BaseQRankSum=1.678;DP=76;Dels=0.0;FS=0.965;HaplotypeScore=0.0;MLEAC=1;MLEAF=0.5;MQ=42.0;MQ0=0;MQRankSum=-0.578;QD=23.15;ReadPosRankSum=-0.235	GT:AD:DP:GQ:PL	0/1:22,54:76:99:1788,0,666
chrXIII	822655	.	G	A	1053.77	PASS	AC=1;AF=0.5;AN=2;BaseQRankSum=2.379;DP=75;Dels=0.0;FS=0.0;HaplotypeScore=0.0;MLEAC=1;MLEAF=0.5;MQ=42.0;MQ0=0;MQRankSum=-0.772;QD=14.05;ReadPosRankSum=1.559	GT:AD:DP:GQ:PL	0/1:41,34:75:99:1082,0,1356
chrXIII	856040	.	C	T	720.77	PASS	AC=1;AF=0.5;AN=2;BaseQRankSum=0.362;DP=64;Dels=0.0;FS=5.031;HaplotypeScore=0.0;MLEAC=1;MLEAF=0.5;MQ=42.0;MQ0=0;MQRankSum=-0.034;QD=11.26;ReadPosRankSum=-0.39	GT:AD:DP:GQ:PL	0/1:38,26:64:99:749,0,1301
chrXIII	859045	.	G	A	590.77	PASS	AC=1;AF=0.5;AN=2;BaseQRankSum=1.027;DP=34;Dels=0.0;FS=5.347;HaplotypeScore=0.0;MLEAC=1;MLEAF=0.5;MQ=41.94;MQ0=0;MQRankSum=0.45;QD=17.38;ReadPosRankSum=-0.955	GT:AD:DP:GQ:PL	0/1:12,22:34:99:619,0,378
chrXIII	860972	.	G	A	683.77	PASS	AC=1;AF=0.5;AN=2;BaseQRankSum=2.758;DP=42;Dels=0.0;FS=1.256;HaplotypeScore=0.0;MLEAC=1;MLEAF=0.5;MQ=41.86;MQ0=0;MQRankSum=-1.599;QD=16.28;ReadPosRankSum=2.002	GT:AD:DP:GQ:PL	0/1:22,20:42:99:712,0,691
chrXIII	861166	.	C	T	129.77	PASS	AC=1;AF=0.5;AN=2;BaseQRankSum=-2.587;DP=39;Dels=0.0;FS=36.992;HaplotypeScore=3.9193;MLEAC=1;MLEAF=0.5;MQ=42.0;MQ0=0;MQRankSum=-0.015;QD=3.33;ReadPosRankSum=2.829	GT:AD:DP:GQ:PL	0/1:24,15:39:99:158,0,594
chrXIII	880400	.	C	T	424.77	PASS	AC=1;AF=0.5;AN=2;BaseQRankSum=0.933;DP=31;Dels=0.0;FS=0.0;HaplotypeScore=0.0;MLEAC=1;MLEAF=0.5;MQ=42.0;MQ0=0;MQRankSum=-0.814;QD=13.7;ReadPosRankSum=0.893	GT:AD:DP:GQ:PL	0/1:17,14:31:99:453,0,568
chrXIII	886273	.	C	T	211.77	PASS	AC=1;AF=0.5;AN=2;BaseQRankSum=-1.418;DP=16;Dels=0.0;FS=2.158;HaplotypeScore=0.0;MLEAC=1;MLEAF=0.5;MQ=42.0;MQ0=0;MQRankSum=0.578;QD=13.24;ReadPosRankSum=-0.473	GT:AD:DP:GQ:PL	0/1:8,8:16:99:240,0,286
chrXIII	886874	.	C	T	209.84	PASS	AC=2;AF=1.0;AN=2;DP=6;Dels=0.0;FS=0.0;HaplotypeScore=0.0;MLEAC=2;MLEAF=1.0;MQ=42.0;MQ0=0;QD=34.97	GT:AD:DP:GQ:PL	1/1:0,6:6:18:238,18,0
chrXIII	886902	.	C	T	122.77	PASS	AC=1;AF=0.5;AN=2;BaseQRankSum=-2.267;DP=14;Dels=0.0;FS=5.219;HaplotypeScore=0.0;MLEAC=1;MLEAF=0.5;MQ=42.0;MQ0=0;MQRankSum=-0.533;QD=8.77;ReadPosRankSum=-2.267	GT:AD:DP:GQ:PL	0/1:9,5:14:99:151,0,327
chrXIII	886914	.	C	T	342.77	PASS	AC=1;AF=0.5;AN=2;BaseQRankSum=1.061;DP=14;Dels=0.0;FS=0.0;HaplotypeScore=0.0;MLEAC=1;MLEAF=0.5;MQ=42.0;MQ0=0;MQRankSum=-0.071;QD=24.48;ReadPosRankSum=0.919	GT:AD:DP:GQ:PL	0/1:4,10:14:99:371,0,119
chrXIII	888138	.	G	A	201.77	PASS	AC=1;AF=0.5;AN=2;BaseQRankSum=-1.973;DP=17;Dels=0.0;FS=1.957;HaplotypeScore=0.0;MLEAC=1;MLEAF=0.5;MQ=42.0;MQ0=0;MQRankSum=0.241;QD=11.87;ReadPosRankSum=-0.337	GT:AD:DP:GQ:PL	0/1:9,8:17:99:230,0,327
chrXIII	888991	.	C	T	175.77	PASS	AC=1;AF=0.5;AN=2;BaseQRankSum=-2.223;DP=16;Dels=0.0;FS=5.825;HaplotypeScore=0.0;MLEAC=1;MLEAF=0.5;MQ=42.0;MQ0=0;MQRankSum=0.0;QD=10.99;ReadPosRankSum=-0.847	GT:AD:DP:GQ:PL	0/1:9,7:16:99:204,0,297
chrXIII	906876	.	C	T	227.77	PASS	AC=1;AF=0.5;AN=2;BaseQRankSum=-0.742;DP=23;Dels=0.0;FS=1.824;HaplotypeScore=0.0;MLEAC=1;MLEAF=0.5;MQ=42.0;MQ0=0;MQRankSum=-1.646;QD=9.9;ReadPosRankSum=1.581	GT:AD:DP:GQ:PL	0/1:15,8:23:99:256,0,517
chrXIII	914689	.	G	A	269.77	PASS	AC=1;AF=0.5;AN=2;BaseQRankSum=-0.455;DP=28;Dels=0.0;FS=9.047;HaplotypeScore=0.0;MLEAC=1;MLEAF=0.5;MQ=42.0;MQ0=0;MQRankSum=0.695;QD=9.63;ReadPosRankSum=1.366	GT:AD:DP:GQ:PL	0/1:18,10:28:99:298,0,667
chrXIV	44323	.	G	A	390.77	PASS	AC=1;AF=0.5;AN=2;BaseQRankSum=-0.801;DP=27;Dels=0.0;FS=8.916;HaplotypeScore=0.0;MLEAC=1;MLEAF=0.5;MQ=42.0;MQ0=0;MQRankSum=-1.771;QD=14.47;ReadPosRankSum=-1.674	GT:AD:DP:GQ:PL	0/1:13,14:27:99:419,0,462
chrXIV	85256	.	G	A	1096.77	PASS	AC=1;AF=0.5;AN=2;BaseQRankSum=-0.955;DP=58;Dels=0.0;FS=1.016;HaplotypeScore=0.0;MLEAC=1;MLEAF=0.5;MQ=42.0;MQ0=0;MQRankSum=-1.476;QD=18.91;ReadPosRankSum=1.587	GT:AD:DP:GQ:PL	0/1:24,34:58:99:1125,0,764
chrXIV	86171	.	G	A	548.77	PASS	AC=1;AF=0.5;AN=2;BaseQRankSum=0.654;DP=34;Dels=0.0;FS=3.176;HaplotypeScore=0.0;MLEAC=1;MLEAF=0.5;MQ=41.94;MQ0=0;MQRankSum=-0.586;QD=16.14;ReadPosRankSum=-0.517	GT:AD:DP:GQ:PL	0/1:17,17:34:99:577,0,546
chrXIV	110625	.	G	A	355.77	PASS	AC=1;AF=0.5;AN=2;BaseQRankSum=0.092;DP=28;Dels=0.0;FS=1.84;HaplotypeScore=0.0;MLEAC=1;MLEAF=0.5;MQ=42.0;MQ0=0;MQRankSum=-0.276;QD=12.71;ReadPosRankSum=-2.027	GT:AD:DP:GQ:PL	0/1:15,13:28:99:384,0,533
chrXIV	160392	.	C	T	265.77	PASS	AC=1;AF=0.5;AN=2;BaseQRankSum=-1.467;DP=14;Dels=0.0;FS=0.0;HaplotypeScore=0.0;MLEAC=1;MLEAF=0.5;MQ=42.0;MQ0=0;MQRankSum=0.933;QD=18.98;ReadPosRankSum=0.533	GT:AD:DP:GQ:PL	0/1:5,9:14:99:294,0,134
chrXIV	171738	.	G	A	300.77	PASS	AC=1;AF=0.5;AN=2;BaseQRankSum=-0.457;DP=15;Dels=0.0;FS=2.447;HaplotypeScore=0.0;MLEAC=1;MLEAF=0.5;MQ=42.0;MQ0=0;MQRankSum=0.065;QD=20.05;ReadPosRankSum=1.24	GT:AD:DP:GQ:PL	0/1:4,11:15:99:329,0,122
chrXIV	172423	.	G	A	116.77	PASS	AC=1;AF=0.5;AN=2;BaseQRankSum=0.322;DP=8;Dels=0.0;FS=3.332;HaplotypeScore=0.0;MLEAC=1;MLEAF=0.5;MQ=42.0;MQ0=0;MQRankSum=0.322;QD=14.6;ReadPosRankSum=0.684	GT:AD:DP:GQ:PL	0/1:3,5:8:99:145,0,102
chrXIV	174644	.	C	T	260.77	PASS	AC=1;AF=0.5;AN=2;BaseQRankSum=-1.14;DP=21;Dels=0.0;FS=4.964;HaplotypeScore=3.9733;MLEAC=1;MLEAF=0.5;MQ=41.29;MQ0=0;MQRankSum=1.368;QD=12.42;ReadPosRankSum=-0.304	GT:AD:DP:GQ:PL	0/1:11,9:21:99:289,0,365
chrXIV	174661	.	G	A	413.77	PASS	AC=1;AF=0.5;AN=2;BaseQRankSum=1.535;DP=19;Dels=0.0;FS=2.865;HaplotypeScore=0.0;MLEAC=1;MLEAF=0.5;MQ=40.42;MQ0=0;MQRankSum=-1.623;QD=21.78;ReadPosRankSum=-0.658	GT:AD:DP:GQ:PL	0/1:6,13:19:99:442,0,173
chrXIV	182843	.	G	A	663.77	PASS	AC=1;AF=0.5;AN=2;BaseQRankSum=-0.139;DP=42;Dels=0.0;FS=0.0;HaplotypeScore=0.0;MLEAC=1;MLEAF=0.5;MQ=42.0;MQ0=0;MQRankSum=1.02;QD=15.8;ReadPosRankSum=1.423	GT:AD:DP:GQ:PL	0/1:22,20:42:99:692,0,738
chrXIV	208272	.	G	A	630.77	PASS	AC=1;AF=0.5;AN=2;BaseQRankSum=1.946;DP=42;Dels=0.0;FS=3.058;HaplotypeScore=0.0;MLEAC=1;MLEAF=0.5;MQ=42.0;MQ0=0;MQRankSum=1.365;QD=15.02;ReadPosRankSum=0.581	GT:AD:DP:GQ:PL	0/1:23,19:42:99:659,0,787
chrXIV	209181	.	G	A	1014.77	PASS	AC=1;AF=0.5;AN=2;BaseQRankSum=-0.086;DP=51;Dels=0.0;FS=2.625;HaplotypeScore=0.0;MLEAC=1;MLEAF=0.5;MQ=42.0;MQ0=0;MQRankSum=0.485;QD=19.9;ReadPosRankSum=-1.246	GT:AD:DP:GQ:PL	0/1:22,29:51:99:1043,0,719
chrXIV	217351	.	G	A	725.77	PASS	AC=1;AF=0.5;AN=2;BaseQRankSum=-0.374;DP=48;Dels=0.0;FS=3.033;HaplotypeScore=0.0;MLEAC=1;MLEAF=0.5;MQ=42.0;MQ0=0;MQRankSum=-0.021;QD=15.12;ReadPosRankSum=0.686	GT:AD:DP:GQ:PL	0/1:21,27:48:99:754,0,628
chrXIV	222529	.	C	T	244.77	PASS	AC=1;AF=0.5;AN=2;BaseQRankSum=-1.266;DP=19;Dels=0.0;FS=7.701;HaplotypeScore=0.0;MLEAC=1;MLEAF=0.5;MQ=42.0;MQ0=0;MQRankSum=-0.694;QD=12.88;ReadPosRankSum=-0.939	GT:AD:DP:GQ:PL	0/1:10,9:19:99:273,0,358
chrXIV	230665	.	G	A	182.77	PASS	AC=1;AF=0.5;AN=2;BaseQRankSum=-0.741;DP=10;Dels=0.0;FS=3.31;HaplotypeScore=0.0;MLEAC=1;MLEAF=0.5;MQ=42.0;MQ0=0;MQRankSum=2.383;QD=18.28;ReadPosRankSum=-0.365	GT:AD:DP:GQ:PL	0/1:4,6:10:99:211,0,133
chrXIV	230692	.	C	T	145.77	PASS	AC=1;AF=0.5;AN=2;BaseQRankSum=1.461;DP=12;Dels=0.0;FS=0.0;HaplotypeScore=0.0;MLEAC=1;MLEAF=0.5;MQ=42.0;MQ0=0;MQRankSum=0.831;QD=12.15;ReadPosRankSum=0.38	GT:AD:DP:GQ:PL	0/1:7,5:12:99:174,0,213
chrXIV	243352	.	G	A	303.77	PASS	AC=1;AF=0.5;AN=2;BaseQRankSum=-0.429;DP=22;Dels=0.0;FS=3.821;HaplotypeScore=0.0;MLEAC=1;MLEAF=0.5;MQ=42.0;MQ0=0;MQRankSum=0.099;QD=13.81;ReadPosRankSum=-0.429	GT:AD:DP:GQ:PL	0/1:12,10:22:99:332,0,390
chrXIV	250402	.	C	T	585.77	PASS	AC=1;AF=0.5;AN=2;BaseQRankSum=1.222;DP=41;Dels=0.0;FS=1.298;HaplotypeScore=0.0;MLEAC=1;MLEAF=0.5;MQ=42.0;MQ0=0;MQRankSum=0.013;QD=14.29;ReadPosRankSum=0.486	GT:AD:DP:GQ:PL	0/1:23,18:41:99:614,0,737
chrXIV	264643	.	G	A	985.77	PASS	AC=2;AF=1.0;AN=2;DP=25;Dels=0.0;FS=0.0;HaplotypeScore=0.0;MLEAC=2;MLEAF=1.0;MQ=42.0;MQ0=0;QD=26.88	GT:AD:DP:GQ:PL	1/1:0,25:25:75:1014,75,0
chrXIV	282018	.	G	A	176.77	PASS	AC=1;AF=0.5;AN=2;BaseQRankSum=-0.181;DP=18;Dels=0.0;FS=0.0;HaplotypeScore=0.0;MLEAC=1;MLEAF=0.5;MQ=41.78;MQ0=0;MQRankSum=-0.725;QD=9.82;ReadPosRankSum=-1.811	GT:AD:DP:GQ:PL	0/1:11,7:18:99:205,0,328
chrXIV	282030	.	C	T	304.77	PASS	AC=1;AF=0.5;AN=2;BaseQRankSum=-0.251;DP=17;Dels=0.0;FS=0.0;HaplotypeScore=0.0;MLEAC=1;MLEAF=0.5;MQ=41.88;MQ0=0;MQRankSum=-0.955;QD=17.93;ReadPosRankSum=2.161	GT:AD:DP:GQ:PL	0/1:6,11:17:99:333,0,205
chrXIV	302622	.	G	A	215.77	PASS	AC=1;AF=0.5;AN=2;BaseQRankSum=-0.755;DP=18;Dels=0.0;FS=4.359;HaplotypeScore=0.0;MLEAC=1;MLEAF=0.5;MQ=42.0;MQ0=0;MQRankSum=-0.666;QD=11.99;ReadPosRankSum=-0.133	GT:AD:DP:GQ:PL	0/1:10,8:18:99:244,0,328
chrXIV	304666	.	G	A	275.77	PASS	AC=1;AF=0.5;AN=2;BaseQRankSum=1.402;DP=22;Dels=0.0;FS=0.0;HaplotypeScore=0.0;MLEAC=1;MLEAF=0.5;MQ=42.0;MQ0=0;MQRankSum=-0.601;QD=12.53;ReadPosRankSum=0.868	GT:AD:DP:GQ:PL	0/1:13,9:22:99:304,0,416
chrXIV	328457	.	C	T	224.77	PASS	AC=1;AF=0.5;AN=2;BaseQRankSum=-1.034;DP=11;Dels=0.0;FS=6.154;HaplotypeScore=0.0;MLEAC=1;MLEAF=0.5;MQ=42.0;MQ0=0;MQRankSum=0.278;QD=20.43;ReadPosRankSum=-2.228	GT:AD:DP:GQ:PL	0/1:4,7:11:99:253,0,134
chrXIV	336983	.	C	T	563.77	PASS	AC=1;AF=0.5;AN=2;BaseQRankSum=1.046;DP=30;Dels=0.0;FS=8.497;HaplotypeScore=0.0;MLEAC=1;MLEAF=0.5;MQ=41.53;MQ0=0;MQRankSum=-0.419;QD=18.79;ReadPosRankSum=0.628	GT:AD:DP:GQ:PL	0/1:13,17:30:99:592,0,422
chrXIV	338018	.	G	A	551.77	PASS	AC=1;AF=0.5;AN=2;BaseQRankSum=2.163;DP=31;Dels=0.0;FS=0.0;HaplotypeScore=0.0;MLEAC=1;MLEAF=0.5;MQ=41.08;MQ0=0;MQRankSum=-1.131;QD=17.8;ReadPosRankSum=-0.536	GT:AD:DP:GQ:PL	0/1:14,17:31:99:580,0,438
chrXIV	338319	.	C	T	349.77	PASS	AC=1;AF=0.5;AN=2;BaseQRankSum=-0.504;DP=29;Dels=0.0;FS=0.0;HaplotypeScore=0.0;MLEAC=1;MLEAF=0.5;MQ=42.0;MQ0=0;MQRankSum=1.688;QD=12.06;ReadPosRankSum=0.899	GT:AD:DP:GQ:PL	0/1:16,13:29:99:378,0,532
chrXIV	343309	.	C	T	703.77	PASS	AC=1;AF=0.5;AN=2;BaseQRankSum=-0.079;DP=61;Dels=0.0;FS=1.008;HaplotypeScore=0.0;MLEAC=1;MLEAF=0.5;MQ=41.77;MQ0=0;MQRankSum=0.57;QD=11.54;ReadPosRankSum=-1.119	GT:AD:DP:GQ:PL	0/1:32,29:61:99:732,0,1002
chrXIV	345690	.	C	T	629.77	PASS	AC=1;AF=0.5;AN=2;BaseQRankSum=0.509;DP=59;Dels=0.0;FS=0.0;HaplotypeScore=0.0;MLEAC=1;MLEAF=0.5;MQ=41.52;MQ0=0;MQRankSum=-0.525;QD=10.67;ReadPosRankSum=-1.199	GT:AD:DP:GQ:PL	0/1:37,22:59:99:658,0,1350
chrXIV	345693	.	C	T	626.77	PASS	AC=1;AF=0.5;AN=2;BaseQRankSum=0.805;DP=60;Dels=0.0;FS=1.032;HaplotypeScore=0.0;MLEAC=1;MLEAF=0.5;MQ=41.53;MQ0=0;MQRankSum=1.097;QD=10.45;ReadPosRankSum=-0.775	GT:AD:DP:GQ:PL	0/1:38,22:60:99:655,0,1396
chrXIV	366667	.	G	A	476.77	PASS	AC=1;AF=0.5;AN=2;BaseQRankSum=-0.138;DP=31;Dels=0.0;FS=1.845;HaplotypeScore=0.0;MLEAC=1;MLEAF=0.5;MQ=41.52;MQ0=0;MQRankSum=0.217;QD=15.38;ReadPosRankSum=0.968	GT:AD:DP:GQ:PL	0/1:16,15:31:99:505,0,485
chrXIV	370159	.	C	T	541.77	PASS	AC=1;AF=0.5;AN=2;BaseQRankSum=-1.133;DP=24;Dels=0.0;FS=7.228;HaplotypeScore=0.0;MLEAC=1;MLEAF=0.5;MQ=42.0;MQ0=0;MQRankSum=0.521;QD=22.57;ReadPosRankSum=1.133	GT:AD:DP:GQ:PL	0/1:8,16:24:99:570,0,256
chrXIV	374757	.	C	T	211.77	PASS	AC=1;AF=0.5;AN=2;BaseQRankSum=1.25;DP=26;Dels=0.0;FS=0.0;HaplotypeScore=0.0;MLEAC=1;MLEAF=0.5;MQ=41.45;MQ0=0;MQRankSum=0.528;QD=8.14;ReadPosRankSum=-1.528	GT:AD:DP:GQ:PL	0/1:18,8:26:99:240,0,598
chrXIV	400975	.	C	T	357.77	PASS	AC=1;AF=0.5;AN=2;BaseQRankSum=1.137;DP=28;Dels=0.0;FS=5.969;HaplotypeScore=0.0;MLEAC=1;MLEAF=0.5;MQ=42.0;MQ0=0;MQRankSum=-0.162;QD=12.78;ReadPosRankSum=0.58	GT:AD:DP:GQ:PL	0/1:16,12:28:99:386,0,504
chrXIV	412727	.	C	T	772.77	PASS	AC=1;AF=0.5;AN=2;BaseQRankSum=0.719;DP=57;Dels=0.0;FS=17.6;HaplotypeScore=0.734;MLEAC=1;MLEAF=0.5;MQ=41.74;MQ0=0;MQRankSum=0.218;QD=13.56;ReadPosRankSum=-2.336	GT:AD:DP:GQ:PL	0/1:33,24:57:99:801,0,1107
chrXIV	417544	.	G	A	843.77	PASS	AC=1;AF=0.5;AN=2;BaseQRankSum=-1.192;DP=55;Dels=0.0;FS=1.24;HaplotypeScore=0.0;MLEAC=1;MLEAF=0.5;MQ=41.96;MQ0=0;MQRankSum=0.955;QD=15.34;ReadPosRankSum=-0.144	GT:AD:DP:GQ:PL	0/1:25,30:55:99:872,0,824
chrXIV	449862	.	G	A	1490.77	PASS	AC=1;AF=0.5;AN=2;BaseQRankSum=1.235;DP=88;Dels=0.0;FS=3.18;HaplotypeScore=0.0;MLEAC=1;MLEAF=0.5;MQ=42.0;MQ0=0;MQRankSum=-1.803;QD=16.94;ReadPosRankSum=0.109	GT:AD:DP:GQ:PL	0/1:43,45:88:99:1519,0,1324
chrXIV	452251	.	C	T	1014.77	PASS	AC=1;AF=0.5;AN=2;BaseQRankSum=1.887;DP=72;Dels=0.0;FS=17.017;HaplotypeScore=0.0;MLEAC=1;MLEAF=0.5;MQ=41.8;MQ0=0;MQRankSum=0.011;QD=14.09;ReadPosRankSum=-0.124	GT:AD:DP:GQ:PL	0/1:39,33:72:99:1043,0,1332
chrXIV	471176	.	C	T	402.77	PASS	AC=1;AF=0.5;AN=2;BaseQRankSum=1.202;DP=22;Dels=0.0;FS=6.923;HaplotypeScore=0.0;MLEAC=1;MLEAF=0.5;MQ=42.0;MQ0=0;MQRankSum=-0.601;QD=18.31;ReadPosRankSum=0.935	GT:AD:DP:GQ:PL	0/1:9,13:22:99:431,0,268
chrXIV	485505	.	G	A	748.77	PASS	AC=1;AF=0.5;AN=2;BaseQRankSum=-0.496;DP=39;Dels=0.0;FS=0.0;HaplotypeScore=0.0;MLEAC=1;MLEAF=0.5;MQ=42.0;MQ0=0;MQRankSum=0.099;QD=19.2;ReadPosRankSum=-0.156	GT:AD:DP:GQ:PL	0/1:17,22:39:99:777,0,570
chrXIV	495037	.	G	A	386.77	PASS	AC=1;AF=0.5;AN=2;BaseQRankSum=0.952;DP=25;Dels=0.0;FS=0.0;HaplotypeScore=0.0;MLEAC=1;MLEAF=0.5;MQ=42.0;MQ0=0;MQRankSum=-0.462;QD=15.47;ReadPosRankSum=0.571	GT:AD:DP:GQ:PL	0/1:13,12:25:99:415,0,454
chrXIV	499560	.	C	T	639.77	PASS	AC=1;AF=0.5;AN=2;BaseQRankSum=-1.561;DP=31;Dels=0.0;FS=0.0;HaplotypeScore=0.0;MLEAC=1;MLEAF=0.5;MQ=41.94;MQ0=0;MQRankSum=-1.277;QD=20.64;ReadPosRankSum=-0.385	GT:AD:DP:GQ:PL	0/1:12,19:31:99:668,0,400
chrXIV	499590	.	C	T	852.77	PASS	AC=1;AF=0.5;AN=2;BaseQRankSum=0.515;DP=35;Dels=0.0;FS=0.0;HaplotypeScore=0.0;MLEAC=1;MLEAF=0.5;MQ=41.94;MQ0=0;MQRankSum=1.404;QD=24.36;ReadPosRankSum=0.231	GT:AD:DP:GQ:PL	0/1:11,24:35:99:881,0,315
chrXIV	499595	.	C	T	250.77	PASS	AC=1;AF=0.5;AN=2;BaseQRankSum=0.646;DP=33;Dels=0.0;FS=0.0;HaplotypeScore=0.0;MLEAC=1;MLEAF=0.5;MQ=42.0;MQ0=0;MQRankSum=-0.999;QD=7.6;ReadPosRankSum=-0.529	GT:AD:DP:GQ:PL	0/1:23,10:33:99:279,0,841
chrXIV	499603	.	G	A	373.77	PASS	AC=1;AF=0.5;AN=2;BaseQRankSum=-0.248;DP=34;Dels=0.0;FS=0.0;HaplotypeScore=0.0;MLEAC=1;MLEAF=0.5;MQ=42.0;MQ0=0;MQRankSum=0.177;QD=10.99;ReadPosRankSum=-2.374	GT:AD:DP:GQ:PL	0/1:21,13:34:99:402,0,772
chrXIV	507419	.	G	A	592.77	PASS	AC=1;AF=0.5;AN=2;BaseQRankSum=0.198;DP=46;Dels=0.0;FS=4.237;HaplotypeScore=0.0;MLEAC=1;MLEAF=0.5;MQ=42.0;MQ0=0;MQRankSum=0.684;QD=12.89;ReadPosRankSum=1.566	GT:AD:DP:GQ:PL	0/1:25,21:46:99:621,0,813
chrXIV	537054	.	C	T	254.77	PASS	AC=1;AF=0.5;AN=2;BaseQRankSum=0.933;DP=18;Dels=0.0;FS=0.0;HaplotypeScore=0.0;MLEAC=1;MLEAF=0.5;MQ=42.0;MQ0=0;MQRankSum=0.755;QD=14.15;ReadPosRankSum=1.022	GT:AD:DP:GQ:PL	0/1:10,8:18:99:283,0,288
chrXIV	541813	.	G	A	415.77	PASS	AC=1;AF=0.5;AN=2;BaseQRankSum=-1.2;DP=29;Dels=0.0;FS=5.649;HaplotypeScore=0.0;MLEAC=1;MLEAF=0.5;MQ=41.93;MQ0=0;MQRankSum=0.284;QD=14.34;ReadPosRankSum=1.637	GT:AD:DP:GQ:PL	0/1:15,14:29:99:444,0,471
chrXIV	542951	.	G	A	217.77	PASS	AC=1;AF=0.5;AN=2;BaseQRankSum=0.752;DP=15;Dels=0.0;FS=2.158;HaplotypeScore=0.0;MLEAC=1;MLEAF=0.5;MQ=42.0;MQ0=0;MQRankSum=-0.289;QD=14.52;ReadPosRankSum=0.637	GT:AD:DP:GQ:PL	0/1:8,7:15:99:246,0,283
chrXIV	547496	.	C	T	401.77	PASS	AC=1;AF=0.5;AN=2;BaseQRankSum=0.892;DP=23;Dels=0.0;FS=0.0;HaplotypeScore=0.0;MLEAC=1;MLEAF=0.5;MQ=42.0;MQ0=0;MQRankSum=-0.277;QD=17.47;ReadPosRankSum=-0.339	GT:AD:DP:GQ:PL	0/1:11,12:23:99:430,0,280
chrXIV	547895	.	C	T	108.77	PASS	AC=1;AF=0.5;AN=2;BaseQRankSum=-1.652;DP=9;Dels=0.0;FS=0.0;HaplotypeScore=0.0;MLEAC=1;MLEAF=0.5;MQ=42.0;MQ0=0;MQRankSum=0.361;QD=12.09;ReadPosRankSum=-0.361	GT:AD:DP:GQ:PL	0/1:4,5:9:99:137,0,142
chrXIV	552212	.	G	A	300.77	PASS	AC=1;AF=0.5;AN=2;BaseQRankSum=-0.34;DP=16;Dels=0.0;FS=0.0;HaplotypeScore=0.0;MLEAC=1;MLEAF=0.5;MQ=42.0;MQ0=0;MQRankSum=-0.906;QD=18.8;ReadPosRankSum=-0.68	GT:AD:DP:GQ:PL	0/1:5,11:16:99:329,0,162
chrXIV	556677	.	G	A	146.77	PASS	AC=1;AF=0.5;AN=2;BaseQRankSum=2.259;DP=14;Dels=0.0;FS=2.027;HaplotypeScore=0.0;MLEAC=1;MLEAF=0.5;MQ=42.0;MQ0=0;MQRankSum=0.194;QD=10.48;ReadPosRankSum=0.065	GT:AD:DP:GQ:PL	0/1:8,6:14:99:175,0,288
chrXIV	559136	.	G	A	219.77	PASS	AC=1;AF=0.5;AN=2;BaseQRankSum=-0.555;DP=13;Dels=0.0;FS=2.522;HaplotypeScore=0.0;MLEAC=1;MLEAF=0.5;MQ=42.0;MQ0=0;MQRankSum=-0.312;QD=16.91;ReadPosRankSum=-0.101	GT:AD:DP:GQ:PL	0/1:6,7:13:99:248,0,204
chrXIV	559167	.	G	A	147.77	PASS	AC=1;AF=0.5;AN=2;BaseQRankSum=0.935;DP=13;Dels=0.0;FS=0.0;HaplotypeScore=0.0;MLEAC=1;MLEAF=0.5;MQ=42.0;MQ0=0;MQRankSum=0.312;QD=11.37;ReadPosRankSum=-0.811	GT:AD:DP:GQ:PL	0/1:7,6:13:99:176,0,249
chrXIV	559322	.	G	A	425.77	PASS	AC=1;AF=0.5;AN=2;BaseQRankSum=0.46;DP=30;Dels=0.0;FS=0.0;HaplotypeScore=0.0;MLEAC=1;MLEAF=0.5;MQ=42.0;MQ0=0;MQRankSum=-1.297;QD=14.19;ReadPosRankSum=-0.837	GT:AD:DP:GQ:PL	0/1:13,17:30:99:454,0,398
chrXIV	575274	.	G	A	455.77	PASS	AC=1;AF=0.5;AN=2;BaseQRankSum=-1.209;DP=26;Dels=0.0;FS=1.657;HaplotypeScore=0.0;MLEAC=1;MLEAF=0.5;MQ=42.0;MQ0=0;MQRankSum=-0.283;QD=17.53;ReadPosRankSum=-1.414	GT:AD:DP:GQ:PL	0/1:12,14:26:99:484,0,372
chrXIV	576100	.	G	A	316.77	PASS	AC=1;AF=0.5;AN=2;BaseQRankSum=-0.176;DP=21;Dels=0.0;FS=0.0;HaplotypeScore=0.0;MLEAC=1;MLEAF=0.5;MQ=41.81;MQ0=0;MQRankSum=-0.106;QD=15.08;ReadPosRankSum=-2.782	GT:AD:DP:GQ:PL	0/1:10,11:21:99:345,0,316
chrXIV	576633	.	C	T	496.82	PASS	AC=1;AF=0.5;AN=2;BaseQRankSum=-0.625;DP=27;Dels=0.04;FS=9.165;HaplotypeScore=8.8036;MLEAC=1;MLEAF=0.5;MQ=40.64;MQ0=0;MQRankSum=-1.299;QD=18.4;ReadPosRankSum=-1.107	GT:AD:DP:GQ:PL	0/1:2,24:26:19:525,0,19
chrXIV	576671	.	C	T	193.77	PASS	AC=1;AF=0.5;AN=2;BaseQRankSum=-0.597;DP=11;Dels=0.0;FS=0.0;HaplotypeScore=0.734;MLEAC=1;MLEAF=0.5;MQ=40.33;MQ0=0;MQRankSum=-1.769;QD=17.62;ReadPosRankSum=0.278	GT:AD:DP:GQ:PL	0/1:4,7:11:99:222,0,131
chrXIV	585594	.	C	T	213.84	PASS	AC=2;AF=1.0;AN=2;DP=7;Dels=0.0;FS=0.0;HaplotypeScore=0.0;MLEAC=2;MLEAF=1.0;MQ=42.0;MQ0=0;QD=30.55	GT:AD:DP:GQ:PL	1/1:0,7:7:18:242,18,0
chrXIV	595724	.	G	A	460.77	PASS	AC=1;AF=0.5;AN=2;BaseQRankSum=-2.45;DP=35;Dels=0.0;FS=53.128;HaplotypeScore=0.0;MLEAC=1;MLEAF=0.5;MQ=42.0;MQ0=0;MQRankSum=-1.75;QD=13.16;ReadPosRankSum=0.883	GT:AD:DP:GQ:PL	0/1:20,15:35:99:489,0,714
chrXIV	598681	.	G	A	756.77	PASS	AC=1;AF=0.5;AN=2;BaseQRankSum=0.17;DP=50;Dels=0.0;FS=2.568;HaplotypeScore=0.0;MLEAC=1;MLEAF=0.5;MQ=41.58;MQ0=1;MQRankSum=-0.851;QD=15.14;ReadPosRankSum=-0.431	GT:AD:DP:GQ:PL	0/1:26,24:50:99:785,0,839
chrXIV	602840	.	C	T	249.77	PASS	AC=1;AF=0.5;AN=2;BaseQRankSum=1.969;DP=25;Dels=0.0;FS=0.0;HaplotypeScore=0.0;MLEAC=1;MLEAF=0.5;MQ=42.0;MQ0=0;MQRankSum=0.582;QD=9.99;ReadPosRankSum=0.749	GT:AD:DP:GQ:PL	0/1:15,10:25:99:278,0,478
chrXIV	606253	.	G	A	311.77	PASS	AC=1;AF=0.5;AN=2;BaseQRankSum=-0.697;DP=29;Dels=0.0;FS=2.062;HaplotypeScore=0.0;MLEAC=1;MLEAF=0.5;MQ=42.0;MQ0=0;MQRankSum=-0.787;QD=10.75;ReadPosRankSum=-0.472	GT:AD:DP:GQ:PL	0/1:18,11:29:99:340,0,569
chrXIV	619727	.	G	A	1194.77	PASS	AC=1;AF=0.5;AN=2;BaseQRankSum=-0.015;DP=77;Dels=0.0;FS=0.894;HaplotypeScore=0.0;MLEAC=1;MLEAF=0.5;MQ=42.0;MQ0=0;MQRankSum=0.363;QD=15.52;ReadPosRankSum=0.414	GT:AD:DP:GQ:PL	0/1:35,42:77:99:1223,0,1158
chrXIV	635349	.	C	T	362.77	PASS	AC=1;AF=0.5;AN=2;BaseQRankSum=2.239;DP=21;Dels=0.0;FS=6.923;HaplotypeScore=0.0;MLEAC=1;MLEAF=0.5;MQ=42.0;MQ0=0;MQRankSum=0.249;QD=17.27;ReadPosRankSum=-0.036	GT:AD:DP:GQ:PL	0/1:9,12:21:99:391,0,276
chrXIV	652348	.	G	A	118.77	PASS	AC=1;AF=0.5;AN=2;BaseQRankSum=-0.227;DP=16;Dels=0.0;FS=9.26;HaplotypeScore=3.9224;MLEAC=1;MLEAF=0.5;MQ=40.98;MQ0=0;MQRankSum=-1.133;QD=7.42;ReadPosRankSum=1.246	GT:AD:DP:GQ:PL	0/1:11,5:16:99:147,0,411
chrXIV	661865	.	G	A	2193.77	PASS	AC=1;AF=0.5;AN=2;BaseQRankSum=0.968;DP=117;Dels=0.0;FS=3.444;HaplotypeScore=0.0;MLEAC=1;MLEAF=0.5;MQ=42.0;MQ0=0;MQRankSum=1.928;QD=18.75;ReadPosRankSum=-0.996	GT:AD:DP:GQ:PL	0/1:52,65:117:99:2222,0,1649
chrXIV	670593	.	G	A	747.77	PASS	AC=1;AF=0.5;AN=2;BaseQRankSum=1.423;DP=42;Dels=0.0;FS=4.268;HaplotypeScore=0.0;MLEAC=1;MLEAF=0.5;MQ=42.0;MQ0=0;MQRankSum=-0.365;QD=17.8;ReadPosRankSum=0.592	GT:AD:DP:GQ:PL	0/1:20,22:42:99:776,0,675
chrXIV	695594	.	C	T	417.77	PASS	AC=1;AF=0.5;AN=2;BaseQRankSum=-0.315;DP=27;Dels=0.0;FS=1.583;HaplotypeScore=0.0;MLEAC=1;MLEAF=0.5;MQ=42.0;MQ0=0;MQRankSum=0.17;QD=15.47;ReadPosRankSum=0.218	GT:AD:DP:GQ:PL	0/1:13,14:27:99:446,0,413
chrXIV	715815	.	C	T	482.77	PASS	AC=1;AF=0.5;AN=2;BaseQRankSum=1.669;DP=23;Dels=0.0;FS=1.824;HaplotypeScore=0.0;MLEAC=1;MLEAF=0.5;MQ=42.0;MQ0=0;MQRankSum=-1.165;QD=20.99;ReadPosRankSum=-0.724	GT:AD:DP:GQ:PL	0/1:9,14:23:99:511,0,295
chrXIV	720733	.	C	T	179.77	PASS	AC=1;AF=0.5;AN=2;BaseQRankSum=-0.101;DP=13;Dels=0.0;FS=0.0;HaplotypeScore=0.0;MLEAC=1;MLEAF=0.5;MQ=42.0;MQ0=0;MQRankSum=-0.811;QD=13.83;ReadPosRankSum=0.811	GT:AD:DP:GQ:PL	0/1:7,6:13:99:208,0,247
chrXIV	723119	.	G	A	289.77	PASS	AC=1;AF=0.5;AN=2;BaseQRankSum=-0.458;DP=21;Dels=0.0;FS=7.025;HaplotypeScore=0.0;MLEAC=1;MLEAF=0.5;MQ=42.0;MQ0=0;MQRankSum=-0.035;QD=13.8;ReadPosRankSum=0.951	GT:AD:DP:GQ:PL	0/1:11,10:21:99:318,0,400
chrXIV	723173	.	G	A	231.77	PASS	AC=1;AF=0.5;AN=2;BaseQRankSum=1.034;DP=11;Dels=0.0;FS=3.09;HaplotypeScore=0.0;MLEAC=1;MLEAF=0.5;MQ=42.0;MQ0=0;MQRankSum=0.678;QD=21.07;ReadPosRankSum=-0.678	GT:AD:DP:GQ:PL	0/1:4,7:11:99:260,0,135
chrXIV	736253	.	G	A	322.77	PASS	AC=1;AF=0.5;AN=2;BaseQRankSum=-1.164;DP=15;Dels=0.0;FS=0.0;HaplotypeScore=0.0;MLEAC=1;MLEAF=0.5;MQ=42.0;MQ0=0;MQRankSum=0.919;QD=21.52;ReadPosRankSum=-2.633	GT:AD:DP:GQ:PL	0/1:5,10:15:99:351,0,159
chrXIV	770532	.	C	T	593.77	PASS	AC=1;AF=0.5;AN=2;BaseQRankSum=-2.362;DP=34;Dels=0.0;FS=1.377;HaplotypeScore=0.0;MLEAC=1;MLEAF=0.5;MQ=42.0;MQ0=0;MQRankSum=-0.157;QD=17.46;ReadPosRankSum=-0.192	GT:AD:DP:GQ:PL	0/1:14,20:34:99:622,0,480
chrXIV	780653	.	C	T	1423.77	PASS	AC=1;AF=0.5;AN=2;BaseQRankSum=0.354;DP=95;Dels=0.0;FS=0.0;HaplotypeScore=0.0;MLEAC=1;MLEAF=0.5;MQ=41.96;MQ0=0;MQRankSum=0.004;QD=14.99;ReadPosRankSum=1.248	GT:AD:DP:GQ:PL	0/1:50,45:95:99:1452,0,1629
chrXV	128288	.	C	T	213.77	PASS	AC=1;AF=0.5;AN=2;BaseQRankSum=0.635;DP=16;Dels=0.0;FS=0.0;HaplotypeScore=0.0;MLEAC=1;MLEAF=0.5;MQ=42.0;MQ0=0;MQRankSum=0.635;QD=13.36;ReadPosRankSum=0.741	GT:AD:DP:GQ:PL	0/1:9,7:16:99:242,0,321
chrXV	130819	.	C	T	298.77	PASS	AC=1;AF=0.5;AN=2;BaseQRankSum=0.618;DP=18;Dels=0.0;FS=3.274;HaplotypeScore=0.0;MLEAC=1;MLEAF=0.5;MQ=42.0;MQ0=0;MQRankSum=-1.413;QD=16.6;ReadPosRankSum=-1.325	GT:AD:DP:GQ:PL	0/1:9,9:18:99:327,0,251
chrXV	156864	.	C	T	318.77	PASS	AC=1;AF=0.5;AN=2;BaseQRankSum=0.977;DP=63;Dels=0.0;FS=40.217;HaplotypeScore=0.0;MLEAC=1;MLEAF=0.5;MQ=42.0;MQ0=0;MQRankSum=1.486;QD=5.06;ReadPosRankSum=2.811	GT:AD:DP:GQ:PL	0/1:50,13:63:99:347,0,1835
chrXV	218694	.	C	T	831.77	PASS	AC=1;AF=0.5;AN=2;BaseQRankSum=0.46;DP=76;Dels=0.0;FS=2.619;HaplotypeScore=0.7887;MLEAC=1;MLEAF=0.5;MQ=42.0;MQ0=0;MQRankSum=-1.508;QD=10.94;ReadPosRankSum=1.187	GT:AD:DP:GQ:PL	0/1:47,29:76:99:860,0,1484
chrXV	239067	.	C	T	1959.77	PASS	AC=1;AF=0.5;AN=2;BaseQRankSum=-1.483;DP=119;Dels=0.0;FS=2.357;HaplotypeScore=0.0;MLEAC=1;MLEAF=0.5;MQ=42.0;MQ0=0;MQRankSum=-0.471;QD=16.47;ReadPosRankSum=0.386	GT:AD:DP:GQ:PL	0/1:56,63:119:99:1988,0,1829
chrXV	249666	.	G	A	740.77	PASS	AC=1;AF=0.5;AN=2;BaseQRankSum=0.879;DP=54;Dels=0.0;FS=8.374;HaplotypeScore=0.0;MLEAC=1;MLEAF=0.5;MQ=42.0;MQ0=0;MQRankSum=1.314;QD=13.72;ReadPosRankSum=0.548	GT:AD:DP:GQ:PL	0/1:30,24:54:99:769,0,967
chrXV	253659	.	C	T	1239.77	PASS	AC=2;AF=1.0;AN=2;DP=34;Dels=0.0;FS=0.0;HaplotypeScore=0.0;MLEAC=2;MLEAF=1.0;MQ=42.0;MQ0=0;QD=27.67	GT:AD:DP:GQ:PL	1/1:0,34:34:93:1268,93,0
chrXV	254166	.	C	T	303.77	PASS	AC=1;AF=0.5;AN=2;BaseQRankSum=-0.551;DP=15;Dels=0.0;FS=0.0;HaplotypeScore=0.0;MLEAC=1;MLEAF=0.5;MQ=42.0;MQ0=0;MQRankSum=1.164;QD=20.25;ReadPosRankSum=-0.061	GT:AD:DP:GQ:PL	0/1:5,10:15:99:332,0,164
chrXV	254203	.	C	T	205.77	PASS	AC=1;AF=0.5;AN=2;BaseQRankSum=1.711;DP=23;Dels=0.0;FS=0.0;HaplotypeScore=0.0;MLEAC=1;MLEAF=0.5;MQ=42.0;MQ0=0;MQRankSum=-1.452;QD=8.95;ReadPosRankSum=1.388	GT:AD:DP:GQ:PL	0/1:15,8:23:99:234,0,506
chrXV	262954	.	C	T	288.77	PASS	AC=1;AF=0.5;AN=2;BaseQRankSum=1.402;DP=22;Dels=0.0;FS=0.0;HaplotypeScore=0.0;MLEAC=1;MLEAF=0.5;MQ=42.0;MQ0=0;MQRankSum=1.202;QD=13.13;ReadPosRankSum=-1.603	GT:AD:DP:GQ:PL	0/1:13,9:22:99:317,0,398
chrXV	267893	.	C	T	396.77	PASS	AC=1;AF=0.5;AN=2;BaseQRankSum=0.462;DP=25;Dels=0.0;FS=4.222;HaplotypeScore=0.0;MLEAC=1;MLEAF=0.5;MQ=42.0;MQ0=0;MQRankSum=-1.605;QD=15.87;ReadPosRankSum=1.006	GT:AD:DP:GQ:PL	0/1:12,13:25:99:425,0,377
chrXV	276048	.	G	A	550.77	PASS	AC=2;AF=1.0;AN=2;DP=15;Dels=0.0;FS=0.0;HaplotypeScore=0.0;MLEAC=2;MLEAF=1.0;MQ=42.0;MQ0=0;QD=37.44	GT:AD:DP:GQ:PL	1/1:0,15:15:42:579,42,0
chrXV	288718	.	C	T	446.77	PASS	AC=1;AF=0.5;AN=2;BaseQRankSum=-0.437;DP=34;Dels=0.0;FS=0.0;HaplotypeScore=0.0;MLEAC=1;MLEAF=0.5;MQ=42.0;MQ0=0;MQRankSum=1.172;QD=13.14;ReadPosRankSum=-1.452	GT:AD:DP:GQ:PL	0/1:20,14:34:99:475,0,624
chrXV	334223	.	C	T	159.77	PASS	AC=1;AF=0.5;AN=2;BaseQRankSum=-0.177;DP=15;Dels=0.0;FS=8.675;HaplotypeScore=0.0;MLEAC=1;MLEAF=0.5;MQ=41.05;MQ0=0;MQRankSum=0.648;QD=10.65;ReadPosRankSum=-0.884	GT:AD:DP:GQ:PL	0/1:9,6:15:99:188,0,319
chrXV	342846	.	C	T	200.77	PASS	AC=1;AF=0.5;AN=2;BaseQRankSum=0.83;DP=17;Dels=0.0;FS=0.0;HaplotypeScore=0.0;MLEAC=1;MLEAF=0.5;MQ=42.0;MQ0=0;MQRankSum=0.439;QD=11.81;ReadPosRankSum=1.025	GT:AD:DP:GQ:PL	0/1:10,7:17:99:229,0,315
chrXV	348736	.	C	T	163.77	PASS	AC=1;AF=0.5;AN=2;BaseQRankSum=-1.156;DP=17;Dels=0.0;FS=0.0;HaplotypeScore=0.0;MLEAC=1;MLEAF=0.5;MQ=42.0;MQ0=0;MQRankSum=0.05;QD=9.63;ReadPosRankSum=0.05	GT:AD:DP:GQ:PL	0/1:11,6:17:99:192,0,389
chrXV	366390	.	C	T	309.77	PASS	AC=1;AF=0.5;AN=2;BaseQRankSum=0.085;DP=13;Dels=0.0;FS=11.553;HaplotypeScore=0.0;MLEAC=1;MLEAF=0.5;MQ=42.0;MQ0=0;MQRankSum=-0.423;QD=23.83;ReadPosRankSum=1.606	GT:AD:DP:GQ:PL	0/1:3,10:13:83:338,0,83
chrXV	381001	.	C	T	292.77	PASS	AC=1;AF=0.5;AN=2;BaseQRankSum=0.794;DP=20;Dels=0.0;FS=0.0;HaplotypeScore=0.0;MLEAC=1;MLEAF=0.5;MQ=42.0;MQ0=0;MQRankSum=0.567;QD=14.64;ReadPosRankSum=0.567	GT:AD:DP:GQ:PL	0/1:10,10:20:99:321,0,355
chrXV	392097	.	G	A	123.77	PASS	AC=1;AF=0.5;AN=2;BaseQRankSum=3.059;DP=16;Dels=0.0;FS=9.26;HaplotypeScore=7.749;MLEAC=1;MLEAF=0.5;MQ=40.98;MQ0=0;MQRankSum=-1.473;QD=7.74;ReadPosRankSum=-2.152	GT:AD:DP:GQ:PL	0/1:11,5:16:99:152,0,337
chrXV	410027	.	C	T	590.77	PASS	AC=2;AF=1.0;AN=2;DP=16;Dels=0.0;FS=0.0;HaplotypeScore=0.0;MLEAC=2;MLEAF=1.0;MQ=42.0;MQ0=0;QD=26.63	GT:AD:DP:GQ:PL	1/1:0,16:16:45:619,45,0
chrXV	412736	.	C	T	287.77	PASS	AC=1;AF=0.5;AN=2;BaseQRankSum=0.442;DP=18;Dels=0.0;FS=18.176;HaplotypeScore=1.6643;MLEAC=1;MLEAF=0.5;MQ=42.0;MQ0=0;MQRankSum=0.177;QD=15.99;ReadPosRankSum=-1.413	GT:AD:DP:GQ:PL	0/1:9,9:18:99:316,0,281
chrXV	413760	.	C	T	138.77	PASS	AC=1;AF=0.5;AN=2;BaseQRankSum=0.387;DP=11;Dels=0.0;FS=2.632;HaplotypeScore=0.0;MLEAC=1;MLEAF=0.5;MQ=42.0;MQ0=0;MQRankSum=0.387;QD=12.62;ReadPosRankSum=0.825	GT:AD:DP:GQ:PL	0/1:6,5:11:99:167,0,202
chrXV	438908	.	C	T	162.77	PASS	AC=1;AF=0.5;AN=2;BaseQRankSum=-0.234;DP=18;Dels=0.0;FS=1.952;HaplotypeScore=0.0;MLEAC=1;MLEAF=0.5;MQ=42.0;MQ0=0;MQRankSum=0.89;QD=9.04;ReadPosRankSum=-0.328	GT:AD:DP:GQ:PL	0/1:12,6:18:99:191,0,400
chrXV	444619	.	C	T	789.77	PASS	AC=2;AF=1.0;AN=2;DP=20;Dels=0.0;FS=0.0;HaplotypeScore=0.0;MLEAC=2;MLEAF=1.0;MQ=42.0;MQ0=0;QD=34.53	GT:AD:DP:GQ:PL	1/1:0,20:20:60:818,60,0
chrXV	444665	.	C	T	325.77	PASS	AC=1;AF=0.5;AN=2;BaseQRankSum=2.154;DP=20;Dels=0.0;FS=0.0;HaplotypeScore=0.0;MLEAC=1;MLEAF=0.5;MQ=42.0;MQ0=0;MQRankSum=1.096;QD=16.29;ReadPosRankSum=-0.34	GT:AD:DP:GQ:PL	0/1:10,10:20:99:354,0,332
chrXV	447070	.	C	T	538.77	PASS	AC=1;AF=0.5;AN=2;BaseQRankSum=1.656;DP=37;Dels=0.0;FS=5.041;HaplotypeScore=0.0;MLEAC=1;MLEAF=0.5;MQ=41.79;MQ0=0;MQRankSum=-0.623;QD=14.56;ReadPosRankSum=-0.198	GT:AD:DP:GQ:PL	0/1:18,19:37:99:567,0,550
chrXV	447093	.	C	T	468.77	PASS	AC=1;AF=0.5;AN=2;BaseQRankSum=-0.245;DP=32;Dels=0.0;FS=0.0;HaplotypeScore=0.0;MLEAC=1;MLEAF=0.5;MQ=41.76;MQ0=0;MQRankSum=-1.338;QD=14.65;ReadPosRankSum=0.848	GT:AD:DP:GQ:PL	0/1:16,16:32:99:497,0,460
chrXV	447127	.	C	T	384.77	PASS	AC=1;AF=0.5;AN=2;BaseQRankSum=-0.209;DP=28;Dels=0.0;FS=0.0;HaplotypeScore=2.9841;MLEAC=1;MLEAF=0.5;MQ=41.35;MQ0=0;MQRankSum=0.534;QD=13.74;ReadPosRankSum=-0.487	GT:AD:DP:GQ:PL	0/1:16,12:28:99:413,0,494
chrXV	447156	.	G	A	393.77	PASS	AC=1;AF=0.5;AN=2;BaseQRankSum=-0.158;DP=20;Dels=0.0;FS=0.0;HaplotypeScore=0.0;MLEAC=1;MLEAF=0.5;MQ=41.29;MQ0=0;MQRankSum=-0.713;QD=19.69;ReadPosRankSum=-0.555	GT:AD:DP:GQ:PL	0/1:7,13:20:99:422,0,232
chrXV	449392	.	C	T	583.77	PASS	AC=1;AF=0.5;AN=2;BaseQRankSum=2.089;DP=52;Dels=0.0;FS=0.0;HaplotypeScore=1.9866;MLEAC=1;MLEAF=0.5;MQ=41.72;MQ0=0;MQRankSum=0.093;QD=11.23;ReadPosRankSum=-0.019	GT:AD:DP:GQ:PL	0/1:31,21:52:99:612,0,1035
chrXV	459386	.	C	T	2768.77	PASS	AC=1;AF=0.5;AN=2;BaseQRankSum=-0.643;DP=137;Dels=0.0;FS=11.219;HaplotypeScore=0.9992;MLEAC=1;MLEAF=0.5;MQ=41.28;MQ0=4;MQRankSum=-0.081;QD=20.21;ReadPosRankSum=-0.374	GT:AD:DP:GQ:PL	0/1:52,85:137:99:2797,0,1609
chrXV	468023	.	C	T	1952.77	PASS	AC=1;AF=0.5;AN=2;BaseQRankSum=1.109;DP=104;Dels=0.0;FS=6.24;HaplotypeScore=0.0;MLEAC=1;MLEAF=0.5;MQ=42.0;MQ0=0;MQRankSum=0.003;QD=18.78;ReadPosRankSum=0.455	GT:AD:DP:GQ:PL	0/1:46,58:104:99:1981,0,1554
chrXV	474615	.	C	T	1398.77	PASS	AC=1;AF=0.5;AN=2;BaseQRankSum=0.751;DP=89;Dels=0.0;FS=2.821;HaplotypeScore=0.9665;MLEAC=1;MLEAF=0.5;MQ=42.0;MQ0=0;MQRankSum=0.972;QD=15.72;ReadPosRankSum=0.423	GT:AD:DP:GQ:PL	0/1:45,44:89:99:1427,0,1425
chrXV	487628	.	C	T	1017.77	PASS	AC=1;AF=0.5;AN=2;BaseQRankSum=0.077;DP=66;Dels=0.0;FS=8.59;HaplotypeScore=0.0;MLEAC=1;MLEAF=0.5;MQ=42.0;MQ0=0;MQRankSum=0.874;QD=15.42;ReadPosRankSum=-0.064	GT:AD:DP:GQ:PL	0/1:35,31:66:99:1046,0,1251
chrXV	514973	.	C	T	544.77	PASS	AC=1;AF=0.5;AN=2;BaseQRankSum=0.19;DP=40;Dels=0.0;FS=2.694;HaplotypeScore=0.0;MLEAC=1;MLEAF=0.5;MQ=42.0;MQ0=0;MQRankSum=0.596;QD=13.62;ReadPosRankSum=-0.84	GT:AD:DP:GQ:PL	0/1:21,19:40:99:573,0,666
chrXV	525095	.	C	T	532.77	PASS	AC=1;AF=0.5;AN=2;BaseQRankSum=-0.611;DP=35;Dels=0.0;FS=0.0;HaplotypeScore=0.0;MLEAC=1;MLEAF=0.5;MQ=42.0;MQ0=0;MQRankSum=-0.545;QD=15.22;ReadPosRankSum=-0.974	GT:AD:DP:GQ:PL	0/1:18,17:35:99:561,0,604
chrXV	533944	.	C	T	155.77	PASS	AC=1;AF=0.5;AN=2;BaseQRankSum=-1.036;DP=23;Dels=0.0;FS=0.0;HaplotypeScore=0.0;MLEAC=1;MLEAF=0.5;MQ=42.0;MQ0=0;MQRankSum=0.1;QD=6.77;ReadPosRankSum=-0.568	GT:AD:DP:GQ:PL	0/1:16,7:23:99:184,0,549
chrXV	550676	.	C	T	412.77	PASS	AC=1;AF=0.5;AN=2;BaseQRankSum=-1.455;DP=21;Dels=0.0;FS=4.419;HaplotypeScore=3.8507;MLEAC=1;MLEAF=0.5;MQ=41.32;MQ0=0;MQRankSum=1.977;QD=19.66;ReadPosRankSum=-0.485	GT:AD:DP:GQ:PL	0/1:7,14:21:99:441,0,234
chrXV	550725	.	C	T	357.77	PASS	AC=1;AF=0.5;AN=2;BaseQRankSum=-1.755;DP=17;Dels=0.0;FS=9.874;HaplotypeScore=0.0;MLEAC=1;MLEAF=0.5;MQ=42.0;MQ0=0;MQRankSum=0.283;QD=21.05;ReadPosRankSum=0.17	GT:AD:DP:GQ:PL	0/1:4,13:17:99:386,0,123
chrXV	551018	.	G	A	224.77	PASS	AC=1;AF=0.5;AN=2;BaseQRankSum=-0.15;DP=15;Dels=0.0;FS=5.021;HaplotypeScore=0.0;MLEAC=1;MLEAF=0.5;MQ=42.0;MQ0=0;MQRankSum=-0.993;QD=14.98;ReadPosRankSum=0.209	GT:AD:DP:GQ:PL	0/1:7,8:15:99:253,0,245
chrXV	554622	.	C	T	175.77	PASS	AC=1;AF=0.5;AN=2;BaseQRankSum=-0.194;DP=14;Dels=0.0;FS=2.363;HaplotypeScore=0.0;MLEAC=1;MLEAF=0.5;MQ=41.86;MQ0=0;MQRankSum=0.194;QD=12.55;ReadPosRankSum=0.452	GT:AD:DP:GQ:PL	0/1:8,6:14:99:204,0,277
chrXV	572330	.	C	T	400.77	PASS	AC=1;AF=0.5;AN=2;BaseQRankSum=0.567;DP=34;Dels=0.0;FS=0.0;HaplotypeScore=0.0;MLEAC=1;MLEAF=0.5;MQ=42.0;MQ0=0;MQRankSum=-1.099;QD=11.79;ReadPosRankSum=2.02	GT:AD:DP:GQ:PL	0/1:21,13:34:99:429,0,678
chrXV	574975	.	C	T	401.77	PASS	AC=1;AF=0.5;AN=2;BaseQRankSum=-0.857;DP=34;Dels=0.0;FS=7.891;HaplotypeScore=0.0;MLEAC=1;MLEAF=0.5;MQ=42.0;MQ0=0;MQRankSum=-0.577;QD=11.82;ReadPosRankSum=-1.102	GT:AD:DP:GQ:PL	0/1:20,14:34:99:430,0,717
chrXV	580033	.	C	T	1087.77	PASS	AC=1;AF=0.5;AN=2;BaseQRankSum=1.834;DP=64;Dels=0.0;FS=0.0;HaplotypeScore=0.0;MLEAC=1;MLEAF=0.5;MQ=41.91;MQ0=0;MQRankSum=-0.499;QD=17.0;ReadPosRankSum=1.281	GT:AD:DP:GQ:PL	0/1:29,35:64:99:1116,0,927
chrXV	580076	.	C	T	1181.77	PASS	AC=1;AF=0.5;AN=2;BaseQRankSum=2.967;DP=63;Dels=0.0;FS=0.0;HaplotypeScore=0.0;MLEAC=1;MLEAF=0.5;MQ=41.97;MQ0=0;MQRankSum=0.188;QD=18.76;ReadPosRankSum=-0.831	GT:AD:DP:GQ:PL	0/1:26,37:63:99:1210,0,797
chrXV	580153	.	C	T	963.77	PASS	AC=1;AF=0.5;AN=2;BaseQRankSum=1.207;DP=54;Dels=0.0;FS=0.0;HaplotypeScore=0.0;MLEAC=1;MLEAF=0.5;MQ=42.0;MQ0=0;MQRankSum=-0.28;QD=17.85;ReadPosRankSum=-0.105	GT:AD:DP:GQ:PL	0/1:23,31:54:99:992,0,779
chrXV	614570	.	C	T	249.77	PASS	AC=1;AF=0.5;AN=2;BaseQRankSum=1.123;DP=21;Dels=0.0;FS=4.738;HaplotypeScore=0.0;MLEAC=1;MLEAF=0.5;MQ=42.0;MQ0=0;MQRankSum=-0.471;QD=11.89;ReadPosRankSum=-0.543	GT:AD:DP:GQ:PL	0/1:13,8:21:99:278,0,407
chrXV	632093	.	G	A	387.77	PASS	AC=1;AF=0.5;AN=2;BaseQRankSum=0.783;DP=28;Dels=0.0;FS=0.0;HaplotypeScore=0.0;MLEAC=1;MLEAF=0.5;MQ=42.0;MQ0=0;MQRankSum=-1.106;QD=13.85;ReadPosRankSum=-0.322	GT:AD:DP:GQ:PL	0/1:15,13:28:99:416,0,538
chrXV	636810	.	G	A	377.77	PASS	AC=1;AF=0.5;AN=2;BaseQRankSum=0.533;DP=21;Dels=0.0;FS=7.346;HaplotypeScore=0.0;MLEAC=1;MLEAF=0.5;MQ=42.0;MQ0=0;MQRankSum=1.599;QD=17.99;ReadPosRankSum=-1.954	GT:AD:DP:GQ:PL	0/1:9,12:21:99:406,0,299
chrXV	642493	.	C	T	923.77	PASS	AC=1;AF=0.5;AN=2;BaseQRankSum=0.934;DP=55;Dels=0.0;FS=2.282;HaplotypeScore=0.0;MLEAC=1;MLEAF=0.5;MQ=42.0;MQ0=0;MQRankSum=-0.665;QD=16.8;ReadPosRankSum=-0.059	GT:AD:DP:GQ:PL	0/1:28,27:55:99:952,0,945
chrXV	642627	.	G	A	496.77	PASS	AC=1;AF=0.5;AN=2;BaseQRankSum=0.546;DP=46;Dels=0.0;FS=7.177;HaplotypeScore=0.0;MLEAC=1;MLEAF=0.5;MQ=42.0;MQ0=0;MQRankSum=0.182;QD=10.8;ReadPosRankSum=-1.57	GT:AD:DP:GQ:PL	0/1:29,17:46:99:525,0,939
chrXV	678833	.	C	T	2480.77	PASS	AC=2;AF=1.0;AN=2;DP=64;Dels=0.0;FS=0.0;HaplotypeScore=0.0;MLEAC=2;MLEAF=1.0;MQ=42.0;MQ0=0;QD=29.57	GT:AD:DP:GQ:PL	1/1:0,64:64:99:2509,181,0
chrXV	680979	.	G	A	472.77	PASS	AC=1;AF=0.5;AN=2;BaseQRankSum=0.738;DP=36;Dels=0.0;FS=1.332;HaplotypeScore=0.0;MLEAC=1;MLEAF=0.5;MQ=42.0;MQ0=0;MQRankSum=0.77;QD=13.13;ReadPosRankSum=-1.123	GT:AD:DP:GQ:PL	0/1:21,15:36:99:501,0,722
chrXV	683391	.	C	T	851.77	PASS	AC=1;AF=0.5;AN=2;BaseQRankSum=-0.912;DP=49;Dels=0.0;FS=0.0;HaplotypeScore=0.0;MLEAC=1;MLEAF=0.5;MQ=42.0;MQ0=0;MQRankSum=-0.09;QD=17.38;ReadPosRankSum=-1.513	GT:AD:DP:GQ:PL	0/1:23,26:49:99:880,0,737
chrXV	683518	.	G	A	558.77	PASS	AC=1;AF=0.5;AN=2;BaseQRankSum=0.471;DP=37;Dels=0.0;FS=5.041;HaplotypeScore=0.0;MLEAC=1;MLEAF=0.5;MQ=42.0;MQ0=0;MQRankSum=0.015;QD=15.1;ReadPosRankSum=0.076	GT:AD:DP:GQ:PL	0/1:19,18:37:99:587,0,634
chrXV	702301	.	G	A	489.77	PASS	AC=1;AF=0.5;AN=2;BaseQRankSum=-0.382;DP=39;Dels=0.0;FS=1.399;HaplotypeScore=0.0;MLEAC=1;MLEAF=0.5;MQ=42.0;MQ0=0;MQRankSum=0.637;QD=12.56;ReadPosRankSum=-0.524	GT:AD:DP:GQ:PL	0/1:22,17:39:99:518,0,724
chrXV	710421	.	C	T	665.77	PASS	AC=1;AF=0.5;AN=2;BaseQRankSum=1.143;DP=50;Dels=0.0;FS=2.535;HaplotypeScore=5.9118;MLEAC=1;MLEAF=0.5;MQ=41.72;MQ0=0;MQRankSum=0.068;QD=13.32;ReadPosRankSum=1.143	GT:AD:DP:GQ:PL	0/1:28,22:50:99:694,0,927
chrXV	715553	.	C	T	478.77	PASS	AC=1;AF=0.5;AN=2;BaseQRankSum=-0.502;DP=30;Dels=0.0;FS=1.607;HaplotypeScore=0.0;MLEAC=1;MLEAF=0.5;MQ=41.87;MQ0=0;MQRankSum=-0.419;QD=15.96;ReadPosRankSum=-0.502	GT:AD:DP:GQ:PL	0/1:13,17:30:99:507,0,412
chrXV	715554	.	C	T	477.77	PASS	AC=1;AF=0.5;AN=2;BaseQRankSum=-0.46;DP=30;Dels=0.0;FS=1.607;HaplotypeScore=0.0;MLEAC=1;MLEAF=0.5;MQ=41.87;MQ0=0;MQRankSum=0.502;QD=15.93;ReadPosRankSum=-0.586	GT:AD:DP:GQ:PL	0/1:13,17:30:99:506,0,416
chrXV	720228	.	C	T	460.77	PASS	AC=1;AF=0.5;AN=2;BaseQRankSum=-0.074;DP=38;Dels=0.0;FS=0.0;HaplotypeScore=2.0463;MLEAC=1;MLEAF=0.5;MQ=41.57;MQ0=0;MQRankSum=1.109;QD=12.13;ReadPosRankSum=1.493	GT:AD:DP:GQ:PL	0/1:22,16:38:99:489,0,775
chrXV	722840	.	G	A	864.77	PASS	AC=1;AF=0.5;AN=2;BaseQRankSum=-0.702;DP=43;Dels=0.0;FS=18.622;HaplotypeScore=0.0;MLEAC=1;MLEAF=0.5;MQ=42.0;MQ0=0;MQRankSum=-0.062;QD=20.11;ReadPosRankSum=-1.908	GT:AD:DP:GQ:PL	0/1:18,25:43:99:893,0,616
chrXV	734343	.	C	T	311.78	PASS	AC=2;AF=1.0;AN=2;DP=9;Dels=0.0;FS=0.0;HaplotypeScore=0.0;MLEAC=2;MLEAF=1.0;MQ=42.0;MQ0=0;QD=34.64	GT:AD:DP:GQ:PL	1/1:0,9:9:24:340,24,0
chrXV	755087	.	C	T	332.77	PASS	AC=1;AF=0.5;AN=2;BaseQRankSum=-0.041;DP=19;Dels=0.0;FS=1.871;HaplotypeScore=0.0;MLEAC=1;MLEAF=0.5;MQ=42.0;MQ0=0;MQRankSum=-0.784;QD=17.51;ReadPosRankSum=-0.454	GT:AD:DP:GQ:PL	0/1:8,11:19:99:361,0,236
chrXV	757795	.	C	T	174.77	PASS	AC=1;AF=0.5;AN=2;BaseQRankSum=1.356;DP=16;Dels=0.0;FS=2.187;HaplotypeScore=0.0;MLEAC=1;MLEAF=0.5;MQ=42.0;MQ0=0;MQRankSum=-0.813;QD=10.92;ReadPosRankSum=-1.356	GT:AD:DP:GQ:PL	0/1:10,6:16:99:203,0,360
chrXV	758973	.	C	T	334.77	PASS	AC=1;AF=0.5;AN=2;BaseQRankSum=-1.021;DP=21;Dels=0.0;FS=1.74;HaplotypeScore=0.0;MLEAC=1;MLEAF=0.5;MQ=42.0;MQ0=0;MQRankSum=0.458;QD=15.94;ReadPosRankSum=0.176	GT:AD:DP:GQ:PL	0/1:10,11:21:99:363,0,342
chrXV	769911	.	G	A	212.77	PASS	AC=1;AF=0.5;AN=2;BaseQRankSum=1.417;DP=26;Dels=0.0;FS=16.332;HaplotypeScore=3.9707;MLEAC=1;MLEAF=0.5;MQ=41.22;MQ0=0;MQRankSum=-0.417;QD=8.18;ReadPosRankSum=3.194	GT:AD:DP:GQ:PL	0/1:18,8:26:99:241,0,497
chrXV	779451	.	C	T	201.77	PASS	AC=1;AF=0.5;AN=2;BaseQRankSum=1.193;DP=24;Dels=0.0;FS=1.685;HaplotypeScore=0.0;MLEAC=1;MLEAF=0.5;MQ=41.67;MQ0=0;MQRankSum=-2.683;QD=8.41;ReadPosRankSum=0.894	GT:AD:DP:GQ:PL	0/1:15,9:24:99:230,0,395
chrXV	779462	.	C	T	201.77	PASS	AC=1;AF=0.5;AN=2;BaseQRankSum=0.894;DP=24;Dels=0.0;FS=1.685;HaplotypeScore=0.0;MLEAC=1;MLEAF=0.5;MQ=41.67;MQ0=0;MQRankSum=-0.417;QD=8.41;ReadPosRankSum=0.239	GT:AD:DP:GQ:PL	0/1:15,9:24:99:230,0,401
chrXV	780739	.	C	T	240.77	PASS	AC=1;AF=0.5;AN=2;BaseQRankSum=0.088;DP=18;Dels=0.0;FS=0.0;HaplotypeScore=0.0;MLEAC=1;MLEAF=0.5;MQ=42.0;MQ0=0;MQRankSum=-0.53;QD=13.38;ReadPosRankSum=-0.706	GT:AD:DP:GQ:PL	0/1:9,9:18:99:269,0,245
chrXV	783959	.	G	A	111.77	PASS	AC=1;AF=0.5;AN=2;BaseQRankSum=0.876;DP=9;Dels=0.0;FS=3.522;HaplotypeScore=0.0;MLEAC=1;MLEAF=0.5;MQ=42.0;MQ0=0;MQRankSum=0.0;QD=12.42;ReadPosRankSum=0.361	GT:AD:DP:GQ:PL	0/1:5,4:9:99:140,0,144
chrXV	787143	.	G	A	383.77	PASS	AC=1;AF=0.5;AN=2;BaseQRankSum=0.667;DP=16;Dels=0.0;FS=2.187;HaplotypeScore=0.0;MLEAC=1;MLEAF=0.5;MQ=42.0;MQ0=0;MQRankSum=0.182;QD=23.99;ReadPosRankSum=0.303	GT:AD:DP:GQ:PL	0/1:4,12:16:99:412,0,115
chrXV	807476	.	C	T	418.77	PASS	AC=1;AF=0.5;AN=2;BaseQRankSum=1.359;DP=19;Dels=0.0;FS=2.017;HaplotypeScore=0.0;MLEAC=1;MLEAF=0.5;MQ=42.0;MQ0=0;MQRankSum=-1.623;QD=22.04;ReadPosRankSum=-0.219	GT:AD:DP:GQ:PL	0/1:6,13:19:99:447,0,146
chrXV	818770	.	C	T	340.77	PASS	AC=1;AF=0.5;AN=2;BaseQRankSum=0.714;DP=32;Dels=0.0;FS=3.716;HaplotypeScore=0.0;MLEAC=1;MLEAF=0.5;MQ=42.0;MQ0=0;MQRankSum=0.913;QD=10.65;ReadPosRankSum=0.595	GT:AD:DP:GQ:PL	0/1:21,11:32:99:369,0,664
chrXV	820971	.	C	T	405.77	PASS	AC=1;AF=0.5;AN=2;BaseQRankSum=1.569;DP=23;Dels=0.0;FS=1.674;HaplotypeScore=0.0;MLEAC=1;MLEAF=0.5;MQ=42.0;MQ0=0;MQRankSum=1.631;QD=17.64;ReadPosRankSum=0.523	GT:AD:DP:GQ:PL	0/1:11,12:23:99:434,0,349
chrXV	824874	.	C	T	221.77	PASS	AC=1;AF=0.5;AN=2;BaseQRankSum=-3.24;DP=64;Dels=0.0;FS=57.903;HaplotypeScore=1.8315;MLEAC=1;MLEAF=0.5;MQ=41.75;MQ0=0;MQRankSum=-0.966;QD=3.47;ReadPosRankSum=1.6	GT:AD:DP:GQ:PL	0/1:50,14:64:99:250,0,1782
chrXV	832289	.	C	T	1726.77	PASS	AC=2;AF=1.0;AN=2;DP=44;Dels=0.0;FS=0.0;HaplotypeScore=0.0;MLEAC=2;MLEAF=1.0;MQ=41.96;MQ0=0;QD=26.78	GT:AD:DP:GQ:PL	1/1:0,44:44:99:1755,129,0
chrXV	842388	.	C	T	1663.77	PASS	AC=2;AF=1.0;AN=2;DP=45;Dels=0.0;FS=0.0;HaplotypeScore=0.0;MLEAC=2;MLEAF=1.0;MQ=41.67;MQ0=0;QD=28.78	GT:AD:DP:GQ:PL	1/1:0,45:45:99:1692,123,0
chrXV	849437	.	C	T	796.77	PASS	AC=1;AF=0.5;AN=2;BaseQRankSum=0.603;DP=57;Dels=0.0;FS=5.46;HaplotypeScore=0.0;MLEAC=1;MLEAF=0.5;MQ=42.0;MQ0=0;MQRankSum=-1.262;QD=13.98;ReadPosRankSum=-0.024	GT:AD:DP:GQ:PL	0/1:32,25:57:99:825,0,1005
chrXV	866992	.	C	T	593.77	PASS	AC=1;AF=0.5;AN=2;BaseQRankSum=0.824;DP=36;Dels=0.0;FS=1.315;HaplotypeScore=0.0;MLEAC=1;MLEAF=0.5;MQ=42.0;MQ0=0;MQRankSum=-0.19;QD=16.49;ReadPosRankSum=-1.141	GT:AD:DP:GQ:PL	0/1:17,19:36:99:622,0,569
chrXV	869401	.	C	T	341.77	PASS	AC=1;AF=0.5;AN=2;BaseQRankSum=0.465;DP=25;Dels=0.0;FS=0.0;HaplotypeScore=0.0;MLEAC=1;MLEAF=0.5;MQ=42.0;MQ0=0;MQRankSum=-0.52;QD=13.67;ReadPosRankSum=0.849	GT:AD:DP:GQ:PL	0/1:14,11:25:99:370,0,481
chrXV	877774	.	G	A	718.77	PASS	AC=1;AF=0.5;AN=2;BaseQRankSum=2.636;DP=43;Dels=0.0;FS=6.514;HaplotypeScore=0.0;MLEAC=1;MLEAF=0.5;MQ=42.0;MQ0=0;MQRankSum=-0.352;QD=16.72;ReadPosRankSum=-2.903	GT:AD:DP:GQ:PL	0/1:21,22:43:99:747,0,729
chrXV	878136	.	C	T	706.77	PASS	AC=1;AF=0.5;AN=2;BaseQRankSum=-0.042;DP=39;Dels=0.0;FS=0.0;HaplotypeScore=0.0;MLEAC=1;MLEAF=0.5;MQ=42.0;MQ0=0;MQRankSum=-0.718;QD=18.12;ReadPosRankSum=0.408	GT:AD:DP:GQ:PL	0/1:18,21:39:99:735,0,541
chrXV	879529	.	C	T	600.77	PASS	AC=1;AF=0.5;AN=2;BaseQRankSum=-0.255;DP=46;Dels=0.0;FS=0.0;HaplotypeScore=0.9665;MLEAC=1;MLEAF=0.5;MQ=41.68;MQ0=0;MQRankSum=1.097;QD=13.06;ReadPosRankSum=-0.255	GT:AD:DP:GQ:PL	0/1:26,20:46:99:629,0,915
chrXV	891591	.	C	T	258.77	PASS	AC=1;AF=0.5;AN=2;BaseQRankSum=2.0;DP=19;Dels=0.0;FS=0.0;HaplotypeScore=0.0;MLEAC=1;MLEAF=0.5;MQ=41.79;MQ0=0;MQRankSum=-2.409;QD=13.62;ReadPosRankSum=0.286	GT:AD:DP:GQ:PL	0/1:10,9:19:99:287,0,319
chrXV	901220	.	C	T	296.77	PASS	AC=1;AF=0.5;AN=2;BaseQRankSum=1.6;DP=14;Dels=0.0;FS=0.0;HaplotypeScore=0.0;MLEAC=1;MLEAF=0.5;MQ=42.0;MQ0=0;MQRankSum=0.0;QD=21.2;ReadPosRankSum=-0.533	GT:AD:DP:GQ:PL	0/1:5,9:14:99:325,0,159
chrXV	917095	.	C	T	305.77	PASS	AC=1;AF=0.5;AN=2;BaseQRankSum=-0.137;DP=25;Dels=0.0;FS=3.682;HaplotypeScore=0.0;MLEAC=1;MLEAF=0.5;MQ=42.0;MQ0=0;MQRankSum=-0.246;QD=12.23;ReadPosRankSum=0.301	GT:AD:DP:GQ:PL	0/1:14,11:25:99:334,0,453
chrXV	921991	.	C	T	170.77	PASS	AC=1;AF=0.5;AN=2;BaseQRankSum=0.653;DP=17;Dels=0.0;FS=0.0;HaplotypeScore=0.0;MLEAC=1;MLEAF=0.5;MQ=42.0;MQ0=0;MQRankSum=-0.05;QD=10.05;ReadPosRankSum=0.452	GT:AD:DP:GQ:PL	0/1:11,6:17:99:199,0,365
chrXV	931881	.	C	T	515.77	PASS	AC=1;AF=0.5;AN=2;BaseQRankSum=0.059;DP=31;Dels=0.0;FS=3.192;HaplotypeScore=0.0;MLEAC=1;MLEAF=0.5;MQ=42.0;MQ0=0;MQRankSum=1.245;QD=16.64;ReadPosRankSum=0.059	GT:AD:DP:GQ:PL	0/1:15,16:31:99:544,0,434
chrXV	949300	.	C	T	853.77	PASS	AC=1;AF=0.5;AN=2;BaseQRankSum=-0.395;DP=52;Dels=0.0;FS=1.114;HaplotypeScore=0.0;MLEAC=1;MLEAF=0.5;MQ=42.0;MQ0=0;MQRankSum=-0.431;QD=16.42;ReadPosRankSum=0.523	GT:AD:DP:GQ:PL	0/1:24,28:52:99:882,0,808
chrXV	978179	.	G	A	368.77	PASS	AC=1;AF=0.5;AN=2;BaseQRankSum=-0.903;DP=27;Dels=0.0;FS=0.0;HaplotypeScore=0.0;MLEAC=1;MLEAF=0.5;MQ=42.0;MQ0=0;MQRankSum=0.756;QD=13.66;ReadPosRankSum=0.024	GT:AD:DP:GQ:PL	0/1:15,12:27:99:397,0,466
chrXV	978248	.	G	A	685.77	PASS	AC=1;AF=0.5;AN=2;BaseQRankSum=0.034;DP=45;Dels=0.0;FS=0.0;HaplotypeScore=0.0;MLEAC=1;MLEAF=0.5;MQ=42.0;MQ0=0;MQRankSum=-0.466;QD=15.24;ReadPosRankSum=0.307	GT:AD:DP:GQ:PL	0/1:21,24:45:99:714,0,618
chrXV	981444	.	C	T	798.77	PASS	AC=1;AF=0.5;AN=2;BaseQRankSum=1.577;DP=43;Dels=0.0;FS=4.344;HaplotypeScore=0.0;MLEAC=1;MLEAF=0.5;MQ=42.0;MQ0=0;MQRankSum=0.966;QD=18.58;ReadPosRankSum=-0.135	GT:AD:DP:GQ:PL	0/1:19,24:43:99:827,0,635
chrXV	994911	.	C	T	768.77	PASS	AC=1;AF=0.5;AN=2;BaseQRankSum=-0.771;DP=62;Dels=0.0;FS=2.228;HaplotypeScore=5.1925;MLEAC=1;MLEAF=0.5;MQ=42.0;MQ0=0;MQRankSum=-1.125;QD=12.4;ReadPosRankSum=-1.323	GT:AD:DP:GQ:PL	0/1:34,28:62:99:797,0,979
chrXV	1003944	.	C	T	566.77	PASS	AC=1;AF=0.5;AN=2;BaseQRankSum=-0.151;DP=32;Dels=0.0;FS=1.604;HaplotypeScore=0.0;MLEAC=1;MLEAF=0.5;MQ=42.0;MQ0=0;MQRankSum=0.0;QD=17.71;ReadPosRankSum=1.02	GT:AD:DP:GQ:PL	0/1:15,17:32:99:595,0,449
chrXV	1004415	.	C	T	103.77	PASS	AC=1;AF=0.5;AN=2;BaseQRankSum=-0.421;DP=8;Dels=0.0;FS=3.136;HaplotypeScore=0.0;MLEAC=1;MLEAF=0.5;MQ=42.0;MQ0=0;MQRankSum=0.922;QD=12.97;ReadPosRankSum=0.922	GT:AD:DP:GQ:PL	0/1:4,4:8:99:132,0,140
chrXV	1004432	.	C	T	148.77	PASS	AC=1;AF=0.5;AN=2;BaseQRankSum=0.0;DP=9;Dels=0.0;FS=2.808;HaplotypeScore=0.0;MLEAC=1;MLEAF=0.5;MQ=42.0;MQ0=0;MQRankSum=-0.876;QD=16.53;ReadPosRankSum=1.307	GT:AD:DP:GQ:PL	0/1:4,5:9:99:177,0,141
chrXV	1015078	.	C	T	132.77	PASS	AC=1;AF=0.5;AN=2;BaseQRankSum=-1.591;DP=15;Dels=0.0;FS=0.0;HaplotypeScore=0.0;MLEAC=1;MLEAF=0.5;MQ=42.0;MQ0=0;MQRankSum=1.237;QD=8.85;ReadPosRankSum=-1.12	GT:AD:DP:GQ:PL	0/1:9,6:15:99:161,0,331
chrXV	1023203	.	C	T	357.77	PASS	AC=1;AF=0.5;AN=2;BaseQRankSum=0.684;DP=20;Dels=0.0;FS=4.415;HaplotypeScore=0.0;MLEAC=1;MLEAF=0.5;MQ=41.26;MQ0=0;MQRankSum=-0.076;QD=17.89;ReadPosRankSum=-0.912	GT:AD:DP:GQ:PL	0/1:9,11:20:99:386,0,297
chrXV	1026618	.	G	A	377.77	PASS	AC=1;AF=0.5;AN=2;BaseQRankSum=2.011;DP=22;Dels=0.0;FS=4.589;HaplotypeScore=0.0;MLEAC=1;MLEAF=0.5;MQ=42.0;MQ0=0;MQRankSum=0.231;QD=17.17;ReadPosRankSum=0.165	GT:AD:DP:GQ:PL	0/1:10,12:22:99:406,0,313
chrXV	1026784	.	C	T	245.77	PASS	AC=1;AF=0.5;AN=2;BaseQRankSum=0.215;DP=23;Dels=0.0;FS=1.76;HaplotypeScore=0.0;MLEAC=1;MLEAF=0.5;MQ=42.0;MQ0=0;MQRankSum=0.154;QD=10.69;ReadPosRankSum=-0.154	GT:AD:DP:GQ:PL	0/1:12,11:23:99:274,0,412
chrXV	1028708	.	C	T	1220.77	PASS	AC=2;AF=1.0;AN=2;DP=32;Dels=0.0;FS=0.0;HaplotypeScore=0.0;MLEAC=2;MLEAF=1.0;MQ=41.88;MQ0=0;QD=30.23	GT:AD:DP:GQ:PL	1/1:0,32:32:93:1249,93,0
chrXV	1028726	.	C	T	179.77	PASS	AC=1;AF=0.5;AN=2;BaseQRankSum=2.652;DP=15;Dels=0.0;FS=4.832;HaplotypeScore=0.0;MLEAC=1;MLEAF=0.5;MQ=41.87;MQ0=0;MQRankSum=1.355;QD=11.98;ReadPosRankSum=0.412	GT:AD:DP:GQ:PL	0/1:9,6:15:99:208,0,321
chrXV	1039745	.	C	T	1278.77	PASS	AC=1;AF=0.5;AN=2;BaseQRankSum=1.373;DP=75;Dels=0.0;FS=4.451;HaplotypeScore=1.4679;MLEAC=1;MLEAF=0.5;MQ=42.0;MQ0=0;MQRankSum=-0.514;QD=17.05;ReadPosRankSum=-0.673	GT:AD:DP:GQ:PL	0/1:36,39:75:99:1307,0,1107
chrXV	1039777	.	C	T	1881.77	PASS	AC=1;AF=0.5;AN=2;BaseQRankSum=0.236;DP=102;Dels=0.0;FS=0.0;HaplotypeScore=0.0;MLEAC=1;MLEAF=0.5;MQ=42.0;MQ0=0;MQRankSum=-1.294;QD=18.45;ReadPosRankSum=1.557	GT:AD:DP:GQ:PL	0/1:45,57:102:99:1910,0,1387
chrXV	1043127	.	G	A	1323.77	PASS	AC=1;AF=0.5;AN=2;BaseQRankSum=1.156;DP=87;Dels=0.0;FS=5.388;HaplotypeScore=4.9787;MLEAC=1;MLEAF=0.5;MQ=41.59;MQ0=1;MQRankSum=-0.273;QD=15.22;ReadPosRankSum=-0.273	GT:AD:DP:GQ:PL	0/1:46,41:87:99:1352,0,1501
chrXV	1043613	.	C	T	1779.77	PASS	AC=1;AF=0.5;AN=2;BaseQRankSum=-1.37;DP=93;Dels=0.0;FS=7.07;HaplotypeScore=0.0;MLEAC=1;MLEAF=0.5;MQ=42.0;MQ0=0;MQRankSum=0.279;QD=19.14;ReadPosRankSum=0.067	GT:AD:DP:GQ:PL	0/1:37,56:93:99:1808,0,1145
chrXV	1059196	.	C	T	642.77	PASS	AC=1;AF=0.5;AN=2;BaseQRankSum=-0.065;DP=41;Dels=0.0;FS=3.151;HaplotypeScore=0.0;MLEAC=1;MLEAF=0.5;MQ=41.9;MQ0=0;MQRankSum=-0.978;QD=15.68;ReadPosRankSum=1.708	GT:AD:DP:GQ:PL	0/1:21,20:41:99:671,0,687
chrXV	1064286	.	C	T	576.77	PASS	AC=1;AF=0.5;AN=2;BaseQRankSum=1.506;DP=38;Dels=0.0;FS=4.846;HaplotypeScore=0.0;MLEAC=1;MLEAF=0.5;MQ=42.0;MQ0=0;MQRankSum=-1.359;QD=15.18;ReadPosRankSum=-0.424	GT:AD:DP:GQ:PL	0/1:20,18:38:99:605,0,600
chrXVI	29808	.	C	T	593.77	PASS	AC=1;AF=0.5;AN=2;BaseQRankSum=0.819;DP=43;Dels=0.0;FS=0.0;HaplotypeScore=0.0;MLEAC=1;MLEAF=0.5;MQ=42.0;MQ0=0;MQRankSum=0.11;QD=13.81;ReadPosRankSum=-0.526	GT:AD:DP:GQ:PL	0/1:24,19:43:99:622,0,719
chrXVI	43250	.	C	T	976.77	PASS	AC=1;AF=0.5;AN=2;BaseQRankSum=0.283;DP=63;Dels=0.0;FS=0.0;HaplotypeScore=0.0;MLEAC=1;MLEAF=0.5;MQ=42.0;MQ0=0;MQRankSum=1.083;QD=15.5;ReadPosRankSum=0.338	GT:AD:DP:GQ:PL	0/1:34,29:63:99:1005,0,1010
chrXVI	49664	.	C	T	640.77	PASS	AC=1;AF=0.5;AN=2;BaseQRankSum=1.16;DP=37;Dels=0.0;FS=1.317;HaplotypeScore=0.0;MLEAC=1;MLEAF=0.5;MQ=42.0;MQ0=0;MQRankSum=0.479;QD=17.32;ReadPosRankSum=0.479	GT:AD:DP:GQ:PL	0/1:15,22:37:99:669,0,487
chrXVI	50961	.	G	A	435.77	PASS	AC=1;AF=0.5;AN=2;BaseQRankSum=0.29;DP=24;Dels=0.0;FS=0.0;HaplotypeScore=0.0;MLEAC=1;MLEAF=0.5;MQ=42.0;MQ0=0;MQRankSum=0.406;QD=18.16;ReadPosRankSum=-1.506	GT:AD:DP:GQ:PL	0/1:11,13:24:99:464,0,375
chrXVI	82348	.	C	T	194.77	PASS	AC=1;AF=0.5;AN=2;BaseQRankSum=1.904;DP=23;Dels=0.0;FS=2.539;HaplotypeScore=0.0;MLEAC=1;MLEAF=0.5;MQ=42.0;MQ0=0;MQRankSum=-0.367;QD=8.47;ReadPosRankSum=0.702	GT:AD:DP:GQ:PL	0/1:16,7:23:99:223,0,579
chrXVI	85509	.	G	A	293.77	PASS	AC=1;AF=0.5;AN=2;BaseQRankSum=-0.824;DP=22;Dels=0.0;FS=0.0;HaplotypeScore=0.0;MLEAC=1;MLEAF=0.5;MQ=41.91;MQ0=0;MQRankSum=-1.484;QD=13.35;ReadPosRankSum=0.626	GT:AD:DP:GQ:PL	0/1:12,10:22:99:322,0,401
chrXVI	98698	.	G	A	552.77	PASS	AC=1;AF=0.5;AN=2;BaseQRankSum=-1.465;DP=30;Dels=0.0;FS=1.497;HaplotypeScore=0.0;MLEAC=1;MLEAF=0.5;MQ=42.0;MQ0=0;MQRankSum=-0.628;QD=18.43;ReadPosRankSum=0.167	GT:AD:DP:GQ:PL	0/1:13,17:30:99:581,0,384
chrXVI	114352	.	C	T	1238.77	PASS	AC=1;AF=0.5;AN=2;BaseQRankSum=0.55;DP=89;Dels=0.0;FS=5.467;HaplotypeScore=0.0;MLEAC=1;MLEAF=0.5;MQ=41.83;MQ0=0;MQRankSum=0.161;QD=13.92;ReadPosRankSum=0.211	GT:AD:DP:GQ:PL	0/1:50,39:89:99:1267,0,1644
chrXVI	116738	.	G	A	908.77	PASS	AC=1;AF=0.5;AN=2;BaseQRankSum=-0.527;DP=66;Dels=0.0;FS=0.984;HaplotypeScore=0.9665;MLEAC=1;MLEAF=0.5;MQ=42.0;MQ0=0;MQRankSum=-0.835;QD=13.77;ReadPosRankSum=0.36	GT:AD:DP:GQ:PL	0/1:35,31:66:99:937,0,1120
chrXVI	132767	.	C	T	358.77	PASS	AC=1;AF=0.5;AN=2;BaseQRankSum=-0.106;DP=21;Dels=0.0;FS=1.808;HaplotypeScore=0.0;MLEAC=1;MLEAF=0.5;MQ=42.0;MQ0=0;MQRankSum=1.162;QD=17.08;ReadPosRankSum=0.81	GT:AD:DP:GQ:PL	0/1:10,11:21:99:387,0,333
chrXVI	134585	.	G	A	440.77	PASS	AC=1;AF=0.5;AN=2;BaseQRankSum=-0.775;DP=23;Dels=0.0;FS=10.525;HaplotypeScore=0.0;MLEAC=1;MLEAF=0.5;MQ=42.0;MQ0=0;MQRankSum=-0.403;QD=19.16;ReadPosRankSum=0.713	GT:AD:DP:GQ:PL	0/1:10,13:23:99:469,0,342
chrXVI	137686	.	G	A	236.77	PASS	AC=1;AF=0.5;AN=2;BaseQRankSum=-0.222;DP=18;Dels=0.0;FS=1.957;HaplotypeScore=0.0;MLEAC=1;MLEAF=0.5;MQ=42.0;MQ0=0;MQRankSum=2.088;QD=13.15;ReadPosRankSum=-0.755	GT:AD:DP:GQ:PL	0/1:10,8:18:99:265,0,351
chrXVI	138442	.	C	T	255.77	PASS	AC=1;AF=0.5;AN=2;BaseQRankSum=0.673;DP=24;Dels=0.0;FS=1.685;HaplotypeScore=0.0;MLEAC=1;MLEAF=0.5;MQ=42.0;MQ0=0;MQRankSum=0.322;QD=10.66;ReadPosRankSum=-0.615	GT:AD:DP:GQ:PL	0/1:14,10:24:99:284,0,412
chrXVI	144117	.	G	A	287.77	PASS	AC=1;AF=0.5;AN=2;BaseQRankSum=-1.325;DP=18;Dels=0.0;FS=0.0;HaplotypeScore=0.0;MLEAC=1;MLEAF=0.5;MQ=42.0;MQ0=0;MQRankSum=-0.353;QD=15.99;ReadPosRankSum=-1.413	GT:AD:DP:GQ:PL	0/1:9,9:18:99:316,0,247
chrXVI	146659	.	G	A	286.77	PASS	AC=1;AF=0.5;AN=2;BaseQRankSum=0.337;DP=17;Dels=0.0;FS=0.0;HaplotypeScore=0.0;MLEAC=1;MLEAF=0.5;MQ=42.0;MQ0=0;MQRankSum=-0.914;QD=16.87;ReadPosRankSum=0.914	GT:AD:DP:GQ:PL	0/1:8,9:17:99:315,0,235
chrXVI	148631	.	C	T	185.77	PASS	AC=1;AF=0.5;AN=2;BaseQRankSum=0.825;DP=11;Dels=0.0;FS=2.632;HaplotypeScore=0.0;MLEAC=1;MLEAF=0.5;MQ=42.0;MQ0=0;MQRankSum=0.143;QD=16.89;ReadPosRankSum=1.186	GT:AD:DP:GQ:PL	0/1:5,6:11:99:214,0,166
chrXVI	151304	.	G	A	236.77	PASS	AC=1;AF=0.5;AN=2;BaseQRankSum=0.772;DP=15;Dels=0.0;FS=0.0;HaplotypeScore=0.0;MLEAC=1;MLEAF=0.5;MQ=41.01;MQ0=0;MQRankSum=0.15;QD=15.78;ReadPosRankSum=1.324	GT:AD:DP:GQ:PL	0/1:7,8:15:99:265,0,168
chrXVI	155520	.	G	A	141.77	PASS	AC=1;AF=0.5;AN=2;BaseQRankSum=-0.851;DP=10;Dels=0.0;FS=0.0;HaplotypeScore=0.0;MLEAC=1;MLEAF=0.5;MQ=42.0;MQ0=0;MQRankSum=-0.851;QD=14.18;ReadPosRankSum=0.103	GT:AD:DP:GQ:PL	0/1:5,5:10:99:170,0,181
chrXVI	169372	.	G	A	370.77	PASS	AC=1;AF=0.5;AN=2;BaseQRankSum=1.244;DP=21;Dels=0.0;FS=4.01;HaplotypeScore=0.0;MLEAC=1;MLEAF=0.5;MQ=42.0;MQ0=0;MQRankSum=0.249;QD=17.66;ReadPosRankSum=0.533	GT:AD:DP:GQ:PL	0/1:9,12:21:99:399,0,304
chrXVI	173062	.	G	A	364.77	PASS	AC=1;AF=0.5;AN=2;BaseQRankSum=0.288;DP=29;Dels=0.0;FS=6.306;HaplotypeScore=0.9665;MLEAC=1;MLEAF=0.5;MQ=42.0;MQ0=0;MQRankSum=0.863;QD=12.58;ReadPosRankSum=-0.731	GT:AD:DP:GQ:PL	0/1:17,12:29:99:393,0,536
chrXVI	173069	.	C	T	470.77	PASS	AC=1;AF=0.5;AN=2;BaseQRankSum=-0.116;DP=29;Dels=0.03;FS=6.513;HaplotypeScore=0.9665;MLEAC=1;MLEAF=0.5;MQ=42.0;MQ0=0;MQRankSum=-0.209;QD=16.23;ReadPosRankSum=0.673	GT:AD:DP:GQ:PL	0/1:12,16:28:99:499,0,403
chrXVI	173091	.	C	T	244.77	PASS	AC=1;AF=0.5;AN=2;BaseQRankSum=-0.401;DP=22;Dels=0.0;FS=3.821;HaplotypeScore=0.0;MLEAC=1;MLEAF=0.5;MQ=42.0;MQ0=0;MQRankSum=0.467;QD=11.13;ReadPosRankSum=0.067	GT:AD:DP:GQ:PL	0/1:13,9:22:99:273,0,477
chrXVI	195228	.	C	T	142.77	PASS	AC=1;AF=0.5;AN=2;BaseQRankSum=-1.369;DP=13;Dels=0.0;FS=0.0;HaplotypeScore=0.0;MLEAC=1;MLEAF=0.5;MQ=42.0;MQ0=0;MQRankSum=0.101;QD=10.98;ReadPosRankSum=-0.811	GT:AD:DP:GQ:PL	0/1:7,6:13:99:171,0,217
chrXVI	207994	.	C	T	138.77	PASS	AC=1;AF=0.5;AN=2;BaseQRankSum=0.533;DP=13;Dels=0.0;FS=2.276;HaplotypeScore=0.0;MLEAC=1;MLEAF=0.5;MQ=42.0;MQ0=0;MQRankSum=1.092;QD=10.67;ReadPosRankSum=0.212	GT:AD:DP:GQ:PL	0/1:8,5:13:99:167,0,278
chrXVI	218423	.	C	T	625.77	PASS	AC=1;AF=0.5;AN=2;BaseQRankSum=0.203;DP=40;Dels=0.0;FS=0.0;HaplotypeScore=0.0;MLEAC=1;MLEAF=0.5;MQ=42.0;MQ0=0;MQRankSum=0.5;QD=15.64;ReadPosRankSum=-2.042	GT:AD:DP:GQ:PL	0/1:20,20:40:99:654,0,691
chrXVI	228576	.	C	T	443.77	PASS	AC=1;AF=0.5;AN=2;BaseQRankSum=-0.218;DP=27;Dels=0.0;FS=8.916;HaplotypeScore=0.0;MLEAC=1;MLEAF=0.5;MQ=42.0;MQ0=0;MQRankSum=0.364;QD=16.44;ReadPosRankSum=-0.121	GT:AD:DP:GQ:PL	0/1:13,14:27:99:472,0,331
chrXVI	242760	.	C	T	132.77	PASS	AC=1;AF=0.5;AN=2;BaseQRankSum=-0.061;DP=15;Dels=0.0;FS=0.0;HaplotypeScore=0.0;MLEAC=1;MLEAF=0.5;MQ=42.0;MQ0=0;MQRankSum=1.286;QD=8.85;ReadPosRankSum=-1.164	GT:AD:DP:GQ:PL	0/1:10,5:15:99:161,0,367
chrXVI	296747	.	G	A	717.77	PASS	AC=1;AF=0.5;AN=2;BaseQRankSum=-0.884;DP=40;Dels=0.0;FS=8.272;HaplotypeScore=0.0;MLEAC=1;MLEAF=0.5;MQ=41.95;MQ0=0;MQRankSum=-0.748;QD=17.94;ReadPosRankSum=1.944	GT:AD:DP:GQ:PL	0/1:18,22:40:99:746,0,624
chrXVI	297430	.	G	A	759.77	PASS	AC=1;AF=0.5;AN=2;BaseQRankSum=-2.825;DP=39;Dels=0.0;FS=9.248;HaplotypeScore=0.0;MLEAC=1;MLEAF=0.5;MQ=42.0;MQ0=0;MQRankSum=0.454;QD=19.48;ReadPosRankSum=0.278	GT:AD:DP:GQ:PL	0/1:14,25:39:99:788,0,458
chrXVI	303092	.	C	T	797.77	PASS	AC=1;AF=0.5;AN=2;BaseQRankSum=0.172;DP=41;Dels=0.0;FS=0.0;HaplotypeScore=0.0;MLEAC=1;MLEAF=0.5;MQ=42.0;MQ0=0;MQRankSum=0.569;QD=19.46;ReadPosRankSum=1.204	GT:AD:DP:GQ:PL	0/1:17,24:41:99:826,0,432
chrXVI	324104	.	C	T	331.77	PASS	AC=1;AF=0.5;AN=2;BaseQRankSum=-1.681;DP=16;Dels=0.0;FS=9.276;HaplotypeScore=0.0;MLEAC=1;MLEAF=0.5;MQ=42.0;MQ0=0;MQRankSum=1.03;QD=20.74;ReadPosRankSum=-0.597	GT:AD:DP:GQ:PL	0/1:6,10:16:99:360,0,203
chrXVI	328961	.	C	T	276.77	PASS	AC=1;AF=0.5;AN=2;BaseQRankSum=0.144;DP=17;Dels=0.0;FS=10.843;HaplotypeScore=0.0;MLEAC=1;MLEAF=0.5;MQ=42.0;MQ0=0;MQRankSum=0.529;QD=16.28;ReadPosRankSum=-0.337	GT:AD:DP:GQ:PL	0/1:8,9:17:99:305,0,227
chrXVI	329388	.	G	A	240.77	PASS	AC=1;AF=0.5;AN=2;BaseQRankSum=0.241;DP=17;Dels=0.0;FS=2.392;HaplotypeScore=0.0;MLEAC=1;MLEAF=0.5;MQ=42.0;MQ0=0;MQRankSum=-0.144;QD=14.16;ReadPosRankSum=0.529	GT:AD:DP:GQ:PL	0/1:9,8:17:99:269,0,284
chrXVI	339836	.	C	T	1315.77	PASS	AC=1;AF=0.5;AN=2;BaseQRankSum=1.55;DP=80;Dels=0.0;FS=0.0;HaplotypeScore=0.0;MLEAC=1;MLEAF=0.5;MQ=42.0;MQ0=0;MQRankSum=-0.972;QD=16.45;ReadPosRankSum=-0.51	GT:AD:DP:GQ:PL	0/1:41,39:80:99:1344,0,1296
chrXVI	366794	.	G	A	314.77	PASS	AC=1;AF=0.5;AN=2;BaseQRankSum=-0.769;DP=23;Dels=0.0;FS=1.76;HaplotypeScore=0.0;MLEAC=1;MLEAF=0.5;MQ=42.0;MQ0=0;MQRankSum=-0.585;QD=13.69;ReadPosRankSum=-1.077	GT:AD:DP:GQ:PL	0/1:11,12:23:99:343,0,344
chrXVI	370907	.	G	A	438.77	PASS	AC=1;AF=0.5;AN=2;BaseQRankSum=-0.364;DP=27;Dels=0.0;FS=4.151;HaplotypeScore=0.0;MLEAC=1;MLEAF=0.5;MQ=42.0;MQ0=0;MQRankSum=0.073;QD=16.25;ReadPosRankSum=0.704	GT:AD:DP:GQ:PL	0/1:13,14:27:99:467,0,428
chrXVI	381605	.	C	T	560.77	PASS	AC=1;AF=0.5;AN=2;BaseQRankSum=0.513;DP=32;Dels=0.0;FS=0.0;HaplotypeScore=0.0;MLEAC=1;MLEAF=0.5;MQ=42.0;MQ0=0;MQRankSum=1.121;QD=17.52;ReadPosRankSum=0.741	GT:AD:DP:GQ:PL	0/1:14,18:32:99:589,0,403
chrXVI	397001	.	C	T	302.77	PASS	AC=1;AF=0.5;AN=2;BaseQRankSum=1.101;DP=29;Dels=0.0;FS=6.301;HaplotypeScore=0.0;MLEAC=1;MLEAF=0.5;MQ=41.87;MQ0=0;MQRankSum=-1.191;QD=10.44;ReadPosRankSum=-0.562	GT:AD:DP:GQ:PL	0/1:18,11:29:99:331,0,642
chrXVI	406570	.	G	A	1462.77	PASS	AC=1;AF=0.5;AN=2;BaseQRankSum=1.062;DP=102;Dels=0.0;FS=5.045;HaplotypeScore=0.0;MLEAC=1;MLEAF=0.5;MQ=41.59;MQ0=2;MQRankSum=2.562;QD=14.34;ReadPosRankSum=-1.311	GT:AD:DP:GQ:PL	0/1:54,48:102:99:1491,0,1807
chrXVI	422791	.	C	T	1029.77	PASS	AC=1;AF=0.5;AN=2;BaseQRankSum=1.198;DP=60;Dels=0.0;FS=0.96;HaplotypeScore=0.0;MLEAC=1;MLEAF=0.5;MQ=42.0;MQ0=0;MQRankSum=-0.34;QD=17.16;ReadPosRankSum=0.947	GT:AD:DP:GQ:PL	0/1:29,31:60:99:1058,0,995
chrXVI	423082	.	C	T	858.77	PASS	AC=1;AF=0.5;AN=2;BaseQRankSum=1.222;DP=71;Dels=0.0;FS=2.022;HaplotypeScore=0.0;MLEAC=1;MLEAF=0.5;MQ=42.0;MQ0=0;MQRankSum=-0.123;QD=12.1;ReadPosRankSum=-0.532	GT:AD:DP:GQ:PL	0/1:42,29:71:99:887,0,1449
chrXVI	425997	.	C	T	1230.77	PASS	AC=1;AF=0.5;AN=2;BaseQRankSum=2.901;DP=112;Dels=0.0;FS=2.92;HaplotypeScore=0.0;MLEAC=1;MLEAF=0.5;MQ=41.98;MQ0=0;MQRankSum=1.05;QD=10.99;ReadPosRankSum=-0.684	GT:AD:DP:GQ:PL	0/1:73,39:112:99:1259,0,2656
chrXVI	443859	.	G	A	917.77	PASS	AC=1;AF=0.5;AN=2;BaseQRankSum=0.665;DP=55;Dels=0.0;FS=0.0;HaplotypeScore=0.0;MLEAC=1;MLEAF=0.5;MQ=42.0;MQ0=0;MQRankSum=-1.019;QD=16.69;ReadPosRankSum=-1.086	GT:AD:DP:GQ:PL	0/1:27,28:55:99:946,0,797
chrXVI	453254	.	G	A	1876.77	PASS	AC=1;AF=0.5;AN=2;BaseQRankSum=-0.469;DP=108;Dels=0.0;FS=6.097;HaplotypeScore=0.0;MLEAC=1;MLEAF=0.5;MQ=42.0;MQ0=0;MQRankSum=1.444;QD=17.38;ReadPosRankSum=-0.531	GT:AD:DP:GQ:PL	0/1:49,59:108:99:1905,0,1546
chrXVI	474974	.	C	T	1515.77	PASS	AC=1;AF=0.5;AN=2;BaseQRankSum=-1.176;DP=94;Dels=0.0;FS=0.0;HaplotypeScore=0.0;MLEAC=1;MLEAF=0.5;MQ=41.78;MQ0=0;MQRankSum=0.736;QD=16.13;ReadPosRankSum=0.046	GT:AD:DP:GQ:PL	0/1:43,51:94:99:1544,0,1436
chrXVI	479202	.	C	T	1209.77	PASS	AC=1;AF=0.5;AN=2;BaseQRankSum=1.916;DP=70;Dels=0.0;FS=3.347;HaplotypeScore=0.0;MLEAC=1;MLEAF=0.5;MQ=41.59;MQ0=0;MQRankSum=-0.136;QD=17.28;ReadPosRankSum=1.02	GT:AD:DP:GQ:PL	0/1:32,38:70:99:1238,0,986
chrXVI	479623	.	C	T	1421.77	PASS	AC=1;AF=0.5;AN=2;BaseQRankSum=0.425;DP=75;Dels=0.0;FS=4.695;HaplotypeScore=0.0;MLEAC=1;MLEAF=0.5;MQ=41.81;MQ0=0;MQRankSum=-0.672;QD=18.96;ReadPosRankSum=-1.124	GT:AD:DP:GQ:PL	0/1:31,44:75:99:1450,0,947
chrXVI	483052	.	G	A	1189.77	PASS	AC=1;AF=0.5;AN=2;BaseQRankSum=-0.739;DP=68;Dels=0.0;FS=10.58;HaplotypeScore=0.0;MLEAC=1;MLEAF=0.5;MQ=41.97;MQ0=0;MQRankSum=-1.244;QD=17.5;ReadPosRankSum=0.64	GT:AD:DP:GQ:PL	0/1:31,37:68:99:1218,0,1046
chrXVI	483389	.	G	A	1520.77	PASS	AC=1;AF=0.5;AN=2;BaseQRankSum=0.151;DP=84;Dels=0.0;FS=2.973;HaplotypeScore=0.0;MLEAC=1;MLEAF=0.5;MQ=41.75;MQ0=1;MQRankSum=-0.252;QD=18.1;ReadPosRankSum=0.765	GT:AD:DP:GQ:PL	0/1:38,46:84:99:1549,0,1148
chrXVI	581548	.	C	T	257.77	PASS	AC=1;AF=0.5;AN=2;BaseQRankSum=0.225;DP=14;Dels=0.0;FS=0.0;HaplotypeScore=0.0;MLEAC=1;MLEAF=0.5;MQ=42.0;MQ0=0;MQRankSum=0.965;QD=18.41;ReadPosRankSum=-0.965	GT:AD:DP:GQ:PL	0/1:6,8:14:99:286,0,170
chrXVI	604508	.	C	T	253.77	PASS	AC=1;AF=0.5;AN=2;BaseQRankSum=0.533;DP=14;Dels=0.0;FS=0.0;HaplotypeScore=0.0;MLEAC=1;MLEAF=0.5;MQ=42.0;MQ0=0;MQRankSum=-1.067;QD=18.13;ReadPosRankSum=0.667	GT:AD:DP:GQ:PL	0/1:5,9:14:99:282,0,156
chrXVI	614157	.	G	A	215.77	PASS	AC=1;AF=0.5;AN=2;BaseQRankSum=1.674;DP=19;Dels=0.0;FS=0.0;HaplotypeScore=0.0;MLEAC=1;MLEAF=0.5;MQ=42.0;MQ0=0;MQRankSum=0.694;QD=11.36;ReadPosRankSum=-1.837	GT:AD:DP:GQ:PL	0/1:10,9:19:99:244,0,343
chrXVI	615485	.	C	T	446.77	PASS	AC=1;AF=0.5;AN=2;BaseQRankSum=-0.727;DP=26;Dels=0.0;FS=1.617;HaplotypeScore=0.0;MLEAC=1;MLEAF=0.5;MQ=42.0;MQ0=0;MQRankSum=0.052;QD=17.18;ReadPosRankSum=-0.83	GT:AD:DP:GQ:PL	0/1:11,15:26:99:475,0,315
chrXVI	620170	.	C	T	266.77	PASS	AC=1;AF=0.5;AN=2;BaseQRankSum=-1.002;DP=15;Dels=0.0;FS=2.059;HaplotypeScore=2.9995;MLEAC=1;MLEAF=0.5;MQ=41.87;MQ0=0;MQRankSum=1.237;QD=17.78;ReadPosRankSum=0.53	GT:AD:DP:GQ:PL	0/1:6,9:15:99:295,0,164
chrXVI	643750	.	G	A	719.77	PASS	AC=1;AF=0.5;AN=2;BaseQRankSum=-1.349;DP=60;Dels=0.0;FS=0.0;HaplotypeScore=1.4679;MLEAC=1;MLEAF=0.5;MQ=42.0;MQ0=0;MQRankSum=0.21;QD=12.0;ReadPosRankSum=-0.555	GT:AD:DP:GQ:PL	0/1:35,25:60:99:748,0,1152
chrXVI	645866	.	C	T	5245.77	PASS	AC=2;AF=1.0;AN=2;DP=135;Dels=0.0;FS=0.0;HaplotypeScore=0.0;MLEAC=2;MLEAF=1.0;MQ=41.94;MQ0=0;QD=25.4	GT:AD:DP:GQ:PL	1/1:0,135:135:99:5274,388,0
chrXVI	645869	.	C	T	2226.77	PASS	AC=1;AF=0.5;AN=2;BaseQRankSum=1.496;DP=137;Dels=0.0;FS=0.764;HaplotypeScore=0.0;MLEAC=1;MLEAF=0.5;MQ=41.94;MQ0=0;MQRankSum=-0.196;QD=16.25;ReadPosRankSum=1.565	GT:AD:DP:GQ:PL	0/1:70,67:137:99:2255,0,2262
chrXVI	648560	.	C	T	1572.77	PASS	AC=1;AF=0.5;AN=2;BaseQRankSum=1.016;DP=80;Dels=0.0;FS=12.944;HaplotypeScore=0.0;MLEAC=1;MLEAF=0.5;MQ=42.0;MQ0=0;MQRankSum=-2.531;QD=19.66;ReadPosRankSum=0.303	GT:AD:DP:GQ:PL	0/1:33,47:80:99:1601,0,970
chrXVI	659149	.	C	T	379.77	PASS	AC=1;AF=0.5;AN=2;BaseQRankSum=0.251;DP=30;Dels=0.0;FS=3.155;HaplotypeScore=0.0;MLEAC=1;MLEAF=0.5;MQ=42.0;MQ0=0;MQRankSum=0.502;QD=12.66;ReadPosRankSum=-0.419	GT:AD:DP:GQ:PL	0/1:17,13:30:99:408,0,550
chrXVI	659614	.	C	T	479.77	PASS	AC=1;AF=0.5;AN=2;BaseQRankSum=-0.461;DP=28;Dels=0.0;FS=3.512;HaplotypeScore=0.0;MLEAC=1;MLEAF=0.5;MQ=42.0;MQ0=0;MQRankSum=0.737;QD=17.13;ReadPosRankSum=1.382	GT:AD:DP:GQ:PL	0/1:13,15:28:99:508,0,397
chrXVI	681183	.	C	T	602.77	PASS	AC=1;AF=0.5;AN=2;BaseQRankSum=1.349;DP=32;Dels=0.0;FS=7.079;HaplotypeScore=0.0;MLEAC=1;MLEAF=0.5;MQ=42.0;MQ0=0;MQRankSum=-0.399;QD=18.84;ReadPosRankSum=-0.893	GT:AD:DP:GQ:PL	0/1:14,18:32:99:631,0,471
chrXVI	685686	.	G	A	241.77	PASS	AC=1;AF=0.5;AN=2;BaseQRankSum=0.391;DP=21;Dels=0.0;FS=11.996;HaplotypeScore=0.0;MLEAC=1;MLEAF=0.5;MQ=42.0;MQ0=0;MQRankSum=-0.604;QD=11.51;ReadPosRankSum=-0.107	GT:AD:DP:GQ:PL	0/1:12,9:21:99:270,0,405
chrXVI	692593	.	G	A	297.77	PASS	AC=1;AF=0.5;AN=2;BaseQRankSum=0.83;DP=17;Dels=0.0;FS=0.0;HaplotypeScore=0.0;MLEAC=1;MLEAF=0.5;MQ=42.0;MQ0=0;MQRankSum=0.927;QD=17.52;ReadPosRankSum=-0.342	GT:AD:DP:GQ:PL	0/1:7,10:17:99:326,0,243
chrXVI	694898	.	G	A	359.77	PASS	AC=1;AF=0.5;AN=2;BaseQRankSum=0.429;DP=22;Dels=0.0;FS=3.821;HaplotypeScore=0.0;MLEAC=1;MLEAF=0.5;MQ=42.0;MQ0=0;MQRankSum=-0.692;QD=16.35;ReadPosRankSum=-0.033	GT:AD:DP:GQ:PL	0/1:10,12:22:99:388,0,338
chrXVI	694941	.	G	A	501.77	PASS	AC=1;AF=0.5;AN=2;BaseQRankSum=0.85;DP=31;Dels=0.0;FS=1.412;HaplotypeScore=0.0;MLEAC=1;MLEAF=0.5;MQ=42.0;MQ0=0;MQRankSum=-0.415;QD=16.19;ReadPosRankSum=0.02	GT:AD:DP:GQ:PL	0/1:15,16:31:99:530,0,417
chrXVI	694962	.	C	T	271.77	PASS	AC=1;AF=0.5;AN=2;BaseQRankSum=0.321;DP=27;Dels=0.0;FS=1.705;HaplotypeScore=0.0;MLEAC=1;MLEAF=0.5;MQ=42.0;MQ0=0;MQRankSum=-0.37;QD=10.07;ReadPosRankSum=0.518	GT:AD:DP:GQ:PL	0/1:16,11:27:99:300,0,568
chrXVI	721518	.	C	T	1148.77	PASS	AC=1;AF=0.5;AN=2;BaseQRankSum=2.151;DP=65;Dels=0.0;FS=0.0;HaplotypeScore=0.0;MLEAC=1;MLEAF=0.5;MQ=41.56;MQ0=0;MQRankSum=-0.209;QD=17.67;ReadPosRankSum=0.735	GT:AD:DP:GQ:PL	0/1:25,40:65:99:1177,0,779
chrXVI	765753	.	G	A	367.77	PASS	AC=2;AF=1.0;AN=2;DP=10;Dels=0.0;FS=0.0;HaplotypeScore=0.0;MLEAC=2;MLEAF=1.0;MQ=42.0;MQ0=0;QD=32.21	GT:AD:DP:GQ:PL	1/1:0,10:10:30:396,30,0
chrXVI	771444	.	G	A	340.77	PASS	AC=1;AF=0.5;AN=2;BaseQRankSum=1.776;DP=15;Dels=0.0;FS=2.515;HaplotypeScore=0.0;MLEAC=1;MLEAF=0.5;MQ=42.0;MQ0=0;MQRankSum=-0.919;QD=22.72;ReadPosRankSum=-1.408	GT:AD:DP:GQ:PL	0/1:5,10:15:99:369,0,152
chrXVI	790224	.	G	A	205.77	PASS	AC=1;AF=0.5;AN=2;BaseQRankSum=-0.868;DP=15;Dels=0.0;FS=2.447;HaplotypeScore=0.0;MLEAC=1;MLEAF=0.5;MQ=42.0;MQ0=0;MQRankSum=-0.521;QD=13.72;ReadPosRankSum=0.637	GT:AD:DP:GQ:PL	0/1:8,7:15:99:234,0,278
chrXVI	794649	.	C	T	411.77	PASS	AC=1;AF=0.5;AN=2;BaseQRankSum=0.296;DP=18;Dels=0.0;FS=2.823;HaplotypeScore=0.0;MLEAC=1;MLEAF=0.5;MQ=42.0;MQ0=0;MQRankSum=-0.394;QD=22.88;ReadPosRankSum=1.281	GT:AD:DP:GQ:PL	0/1:5,13:18:99:440,0,147
chrXVI	821623	.	C	T	702.77	PASS	AC=1;AF=0.5;AN=2;BaseQRankSum=-0.198;DP=32;Dels=0.0;FS=0.0;HaplotypeScore=0.0;MLEAC=1;MLEAF=0.5;MQ=42.0;MQ0=0;MQRankSum=1.508;QD=21.96;ReadPosRankSum=0.198	GT:AD:DP:GQ:PL	0/1:11,21:32:99:731,0,360
chrXVI	821688	.	G	A	657.77	PASS	AC=1;AF=0.5;AN=2;BaseQRankSum=-1.242;DP=34;Dels=0.0;FS=0.0;HaplotypeScore=0.0;MLEAC=1;MLEAF=0.5;MQ=41.88;MQ0=0;MQRankSum=-0.332;QD=19.35;ReadPosRankSum=-0.262	GT:AD:DP:GQ:PL	0/1:14,20:34:99:686,0,468
chrXVI	821694	.	C	T	659.77	PASS	AC=1;AF=0.5;AN=2;BaseQRankSum=0.716;DP=36;Dels=0.0;FS=0.0;HaplotypeScore=0.0;MLEAC=1;MLEAF=0.5;MQ=41.89;MQ0=0;MQRankSum=-0.175;QD=18.33;ReadPosRankSum=0.271	GT:AD:DP:GQ:PL	0/1:16,20:36:99:688,0,555
chrXVI	822461	.	G	A	947.77	PASS	AC=1;AF=0.5;AN=2;BaseQRankSum=-1.539;DP=50;Dels=0.0;FS=3.445;HaplotypeScore=0.0;MLEAC=1;MLEAF=0.5;MQ=41.7;MQ0=0;MQRankSum=-0.04;QD=18.96;ReadPosRankSum=-1.879	GT:AD:DP:GQ:PL	0/1:19,31:50:99:976,0,640
chrXVI	827942	.	G	A	937.77	PASS	AC=1;AF=0.5;AN=2;BaseQRankSum=-0.807;DP=63;Dels=0.0;FS=0.0;HaplotypeScore=0.0;MLEAC=1;MLEAF=0.5;MQ=41.77;MQ0=0;MQRankSum=-0.021;QD=14.89;ReadPosRankSum=-0.034	GT:AD:DP:GQ:PL	0/1:34,29:63:99:966,0,1196
chrXVI	833583	.	G	A	1649.77	PASS	AC=1;AF=0.5;AN=2;BaseQRankSum=1.455;DP=118;Dels=0.0;FS=18.11;HaplotypeScore=1.9866;MLEAC=1;MLEAF=0.5;MQ=41.86;MQ0=0;MQRankSum=0.789;QD=13.98;ReadPosRankSum=-2.68	GT:AD:DP:GQ:PL	0/1:66,52:118:99:1678,0,2155
chrXVI	877968	.	C	T	141.77	PASS	AC=1;AF=0.5;AN=2;BaseQRankSum=0.825;DP=11;Dels=0.0;FS=2.632;HaplotypeScore=0.0;MLEAC=1;MLEAF=0.5;MQ=42.0;MQ0=0;MQRankSum=-0.143;QD=12.89;ReadPosRankSum=-0.466	GT:AD:DP:GQ:PL	0/1:6,5:11:99:170,0,208
chrXVI	884344	.	C	T	114.77	PASS	AC=1;AF=0.5;AN=2;BaseQRankSum=-0.884;DP=15;Dels=0.0;FS=19.59;HaplotypeScore=2.9841;MLEAC=1;MLEAF=0.5;MQ=41.05;MQ0=0;MQRankSum=-0.53;QD=7.65;ReadPosRankSum=-0.53	GT:AD:DP:GQ:PL	0/1:9,6:15:99:143,0,274
chrXVI	919266	.	G	A	673.77	PASS	AC=1;AF=0.5;AN=2;BaseQRankSum=1.335;DP=48;Dels=0.0;FS=4.496;HaplotypeScore=0.0;MLEAC=1;MLEAF=0.5;MQ=41.7;MQ0=0;MQRankSum=0.155;QD=14.04;ReadPosRankSum=-0.941	GT:AD:DP:GQ:PL	0/1:26,22:48:99:702,0,887
chrXVI	927775	.	C	T	245.77	PASS	AC=1;AF=0.5;AN=2;BaseQRankSum=0.825;DP=29;Dels=0.0;FS=1.708;HaplotypeScore=0.0;MLEAC=1;MLEAF=0.5;MQ=42.0;MQ0=0;MQRankSum=0.212;QD=8.47;ReadPosRankSum=-1.344	GT:AD:DP:GQ:PL	0/1:20,9:29:99:274,0,697
chrXVI	930671	.	G	A	284.77	PASS	AC=1;AF=0.5;AN=2;BaseQRankSum=0.996;DP=32;Dels=0.0;FS=0.0;HaplotypeScore=0.0;MLEAC=1;MLEAF=0.5;MQ=42.0;MQ0=0;MQRankSum=-0.59;QD=8.9;ReadPosRankSum=0.224	GT:AD:DP:GQ:PL	0/1:22,10:32:99:313,0,712
