# Supplementary material for: Disruption of Transcriptional Coactivator Sub1 Leads to Genome-Wide Re-distribution of Clustered Mutations Induced by APOBEC in Active Yeast Genes
Source: PLoS Genet. 2015 May 5;11(5):e1005217. doi: 10.1371/journal.pgen.1005217 (PMC4420506; doi:10.1371/journal.pgen.1005217)
Supplement: S1 Dataset — (ZIP) [file pgen.1005217.s001.zip › PmCDA1_sub1/N069-LAN210_sub1KanMX-Can-PmCDA1-NA-RUN6-D3.vcf]

##fileformat=VCFv4.1
##FILTER=<ID=LowQual,Description="Low quality">
##FILTER=<ID=ambigious_snp,Description="QD < 2.000000 || FS > 60.000000 || MQ < 40.000000 || HaplotypeScore > 13.000000 || MappingQualityRankSum < -12.500000 || ReadPosRankSum < -8.000000">
##FORMAT=<ID=AD,Number=.,Type=Integer,Description="Allelic depths for the ref and alt alleles in the order listed">
##FORMAT=<ID=DP,Number=1,Type=Integer,Description="Approximate read depth (reads with MQ=255 or with bad mates are filtered)">
##FORMAT=<ID=GQ,Number=1,Type=Integer,Description="Genotype Quality">
##FORMAT=<ID=GT,Number=1,Type=String,Description="Genotype">
##FORMAT=<ID=PL,Number=G,Type=Integer,Description="Normalized, Phred-scaled likelihoods for genotypes as defined in the VCF specification">
##GATKCommandLine=<ID=SelectVariants,Version=3.2-0-g289df4b,Date="Fri Aug 15 00:30:03 MSK 2014",Epoch=1408048203447,CommandLineOptions="analysis_type=SelectVariants input_file=[] showFullBamList=false read_buffer_size=null phone_home=AWS gatk_key=null tag=NA read_filter=[] intervals=null excludeIntervals=null interval_set_rule=UNION interval_merging=ALL interval_padding=0 reference_sequence=/home/mahajrod/genetics/desaminases/data/LAN210_v0.10m/LAN210_v0.10m.fasta nonDeterministicRandomSeed=false disableDithering=false maxRuntime=-1 maxRuntimeUnits=MINUTES downsampling_type=BY_SAMPLE downsample_to_fraction=null downsample_to_coverage=1000 baq=OFF baqGapOpenPenalty=40.0 refactor_NDN_cigar_string=false fix_misencoded_quality_scores=false allow_potentially_misencoded_quality_scores=false useOriginalQualities=false defaultBaseQualities=-1 performanceLog=null BQSR=null quantize_quals=0 disable_indel_quals=false emit_original_quals=false preserve_qscores_less_than=6 globalQScorePrior=-1.0 validation_strictness=SILENT remove_program_records=false keep_program_records=false sample_rename_mapping_file=null unsafe=null disable_auto_index_creation_and_locking_when_reading_rods=false num_threads=1 num_cpu_threads_per_data_thread=1 num_io_threads=0 monitorThreadEfficiency=false num_bam_file_handles=null read_group_black_list=null pedigree=[] pedigreeString=[] pedigreeValidationType=STRICT allow_intervals_with_unindexed_bam=false generateShadowBCF=false variant_index_type=DYNAMIC_SEEK variant_index_parameter=-1 logging_level=INFO log_to_file=null help=false version=false variant=(RodBinding name=variant source=N069-LAN210_sub1KanMX-Can-PmCDA1-NA-RUN6-D3_GATK_filtered_SNP.vcf) discordance=(RodBinding name= source=UNBOUND) concordance=(RodBinding name= source=UNBOUND) out=org.broadinstitute.gatk.engine.io.stubs.VariantContextWriterStub no_cmdline_in_header=org.broadinstitute.gatk.engine.io.stubs.VariantContextWriterStub sites_only=org.broadinstitute.gatk.engine.io.stubs.VariantContextWriterStub bcf=org.broadinstitute.gatk.engine.io.stubs.VariantContextWriterStub sample_name=[] sample_expressions=null sample_file=null exclude_sample_name=[] exclude_sample_file=[] select_expressions=[] excludeNonVariants=false excludeFiltered=true restrictAllelesTo=ALL keepOriginalAC=false mendelianViolation=false mendelianViolationQualThreshold=0.0 select_random_fraction=0.0 remove_fraction_genotypes=0.0 selectTypeToInclude=[] keepIDs=null fullyDecode=false forceGenotypesDecode=false justRead=false maxIndelSize=2147483647 ALLOW_NONOVERLAPPING_COMMAND_LINE_SAMPLES=false filter_reads_with_N_cigar=false filter_mismatching_base_and_quals=false filter_bases_not_stored=false">
##INFO=<ID=AC,Number=A,Type=Integer,Description="Allele count in genotypes, for each ALT allele, in the same order as listed">
##INFO=<ID=AF,Number=A,Type=Float,Description="Allele Frequency, for each ALT allele, in the same order as listed">
##INFO=<ID=AN,Number=1,Type=Integer,Description="Total number of alleles in called genotypes">
##INFO=<ID=BaseQRankSum,Number=1,Type=Float,Description="Z-score from Wilcoxon rank sum test of Alt Vs. Ref base qualities">
##INFO=<ID=DP,Number=1,Type=Integer,Description="Approximate read depth; some reads may have been filtered">
##INFO=<ID=DS,Number=0,Type=Flag,Description="Were any of the samples downsampled?">
##INFO=<ID=Dels,Number=1,Type=Float,Description="Fraction of Reads Containing Spanning Deletions">
##INFO=<ID=FS,Number=1,Type=Float,Description="Phred-scaled p-value using Fisher's exact test to detect strand bias">
##INFO=<ID=HaplotypeScore,Number=1,Type=Float,Description="Consistency of the site with at most two segregating haplotypes">
##INFO=<ID=InbreedingCoeff,Number=1,Type=Float,Description="Inbreeding coefficient as estimated from the genotype likelihoods per-sample when compared against the Hardy-Weinberg expectation">
##INFO=<ID=MLEAC,Number=A,Type=Integer,Description="Maximum likelihood expectation (MLE) for the allele counts (not necessarily the same as the AC), for each ALT allele, in the same order as listed">
##INFO=<ID=MLEAF,Number=A,Type=Float,Description="Maximum likelihood expectation (MLE) for the allele frequency (not necessarily the same as the AF), for each ALT allele, in the same order as listed">
##INFO=<ID=MQ,Number=1,Type=Float,Description="RMS Mapping Quality">
##INFO=<ID=MQ0,Number=1,Type=Integer,Description="Total Mapping Quality Zero Reads">
##INFO=<ID=MQRankSum,Number=1,Type=Float,Description="Z-score From Wilcoxon rank sum test of Alt vs. Ref read mapping qualities">
##INFO=<ID=QD,Number=1,Type=Float,Description="Variant Confidence/Quality by Depth">
##INFO=<ID=RPA,Number=.,Type=Integer,Description="Number of times tandem repeat unit is repeated, for each allele (including reference)">
##INFO=<ID=RU,Number=1,Type=String,Description="Tandem repeat unit (bases)">
##INFO=<ID=ReadPosRankSum,Number=1,Type=Float,Description="Z-score from Wilcoxon rank sum test of Alt vs. Ref read position bias">
##INFO=<ID=STR,Number=0,Type=Flag,Description="Variant is a short tandem repeat">
##contig=<ID=chrI,length=198855>
##contig=<ID=chrII,length=810456>
##contig=<ID=chrIII,length=316501>
##contig=<ID=chrIV,length=1516959>
##contig=<ID=chrV,length=570663>
##contig=<ID=chrVI,length=270116>
##contig=<ID=chrVII,length=1084724>
##contig=<ID=chrVIII,length=557320>
##contig=<ID=chrIX,length=433988>
##contig=<ID=chrX,length=745688>
##contig=<ID=chrXI,length=666767>
##contig=<ID=chrXII,length=1065113>
##contig=<ID=chrXIII,length=917121>
##contig=<ID=chrXIV,length=784078>
##contig=<ID=chrXV,length=1078147>
##contig=<ID=chrXVI,length=943466>
##contig=<ID=mt,length=85611>
##reference=file:///home/mahajrod/genetics/desaminases/data/LAN210_v0.10m/LAN210_v0.10m.fasta
##source=SelectVariants
#CHROM	POS	ID	REF	ALT	QUAL	FILTER	INFO	FORMAT	N069-LAN210_sub1KanMX-Can-PmCDA1-NA-RUN6-D3
chrI	30982	.	G	A	243.77	PASS	AC=1;AF=0.5;AN=2;BaseQRankSum=-0.888;DP=21;Dels=0.0;FS=0.0;HaplotypeScore=0.0;MLEAC=1;MLEAF=0.5;MQ=41.81;MQ0=0;MQRankSum=-1.457;QD=11.61;ReadPosRankSum=1.244	GT:AD:DP:GQ:PL	0/1:12,9:21:99:272,0,359
chrI	30983	.	G	A	248.77	PASS	AC=1;AF=0.5;AN=2;BaseQRankSum=-0.228;DP=20;Dels=0.0;FS=0.0;HaplotypeScore=0.0;MLEAC=1;MLEAF=0.5;MQ=41.8;MQ0=0;MQRankSum=-0.456;QD=12.44;ReadPosRankSum=1.064	GT:AD:DP:GQ:PL	0/1:11,9:20:99:277,0,327
chrI	31602	.	G	A	1290.77	PASS	AC=1;AF=0.5;AN=2;BaseQRankSum=0.056;DP=95;Dels=0.0;FS=1.931;HaplotypeScore=0.0;MLEAC=1;MLEAF=0.5;MQ=41.98;MQ0=0;MQRankSum=-0.832;QD=13.59;ReadPosRankSum=0.474	GT:AD:DP:GQ:PL	0/1:51,44:95:99:1319,0,1444
chrI	33741	.	G	A	1470.77	PASS	AC=1;AF=0.5;AN=2;BaseQRankSum=1.755;DP=80;Dels=0.0;FS=0.0;HaplotypeScore=0.734;MLEAC=1;MLEAF=0.5;MQ=42.0;MQ0=0;MQRankSum=0.892;QD=18.38;ReadPosRankSum=-0.446	GT:AD:DP:GQ:PL	0/1:35,45:80:99:1499,0,1008
chrI	34076	.	G	A	1179.77	PASS	AC=1;AF=0.5;AN=2;BaseQRankSum=1.018;DP=71;Dels=0.0;FS=8.91;HaplotypeScore=0.0;MLEAC=1;MLEAF=0.5;MQ=42.0;MQ0=0;MQRankSum=0.845;QD=16.62;ReadPosRankSum=1.57	GT:AD:DP:GQ:PL	0/1:35,36:71:99:1208,0,1147
chrI	34358	.	G	A	2233.77	PASS	AC=1;AF=0.5;AN=2;BaseQRankSum=-2.557;DP=128;Dels=0.0;FS=0.0;HaplotypeScore=0.0;MLEAC=1;MLEAF=0.5;MQ=41.97;MQ0=0;MQRankSum=-0.103;QD=17.45;ReadPosRankSum=-0.848	GT:AD:DP:GQ:PL	0/1:60,68:128:99:2262,0,1983
chrI	34653	.	C	T	2104.77	PASS	AC=1;AF=0.5;AN=2;BaseQRankSum=1.576;DP=109;Dels=0.0;FS=5.007;HaplotypeScore=0.0;MLEAC=1;MLEAF=0.5;MQ=42.0;MQ0=0;MQRankSum=-0.272;QD=19.31;ReadPosRankSum=1.582	GT:AD:DP:GQ:PL	0/1:47,62:109:99:2133,0,1540
chrI	35003	.	C	T	1653.77	PASS	AC=1;AF=0.5;AN=2;BaseQRankSum=1.608;DP=100;Dels=0.0;FS=0.0;HaplotypeScore=0.9665;MLEAC=1;MLEAF=0.5;MQ=41.96;MQ0=0;MQRankSum=0.184;QD=16.54;ReadPosRankSum=-0.608	GT:AD:DP:GQ:PL	0/1:44,56:100:99:1682,0,1247
chrI	36389	.	G	A	783.77	PASS	AC=1;AF=0.5;AN=2;BaseQRankSum=-0.21;DP=33;Dels=0.0;FS=4.257;HaplotypeScore=0.0;MLEAC=1;MLEAF=0.5;MQ=42.0;MQ0=0;MQRankSum=-0.095;QD=23.75;ReadPosRankSum=1.05	GT:AD:DP:GQ:PL	0/1:11,22:33:99:812,0,351
chrI	36456	.	C	T	828.77	PASS	AC=1;AF=0.5;AN=2;BaseQRankSum=1.493;DP=51;Dels=0.0;FS=16.092;HaplotypeScore=2.2019;MLEAC=1;MLEAF=0.5;MQ=42.0;MQ0=0;MQRankSum=-1.037;QD=16.25;ReadPosRankSum=-0.675	GT:AD:DP:GQ:PL	0/1:22,29:51:99:857,0,609
chrI	37304	.	C	T	240.77	PASS	AC=1;AF=0.5;AN=2;BaseQRankSum=1.388;DP=23;Dels=0.0;FS=0.0;HaplotypeScore=0.0;MLEAC=1;MLEAF=0.5;MQ=42.0;MQ0=0;MQRankSum=0.871;QD=10.47;ReadPosRankSum=1.452	GT:AD:DP:GQ:PL	0/1:15,8:23:99:269,0,518
chrI	39570	.	C	T	1142.77	PASS	AC=1;AF=0.5;AN=2;BaseQRankSum=-3.39;DP=75;Dels=0.0;FS=0.0;HaplotypeScore=0.0;MLEAC=1;MLEAF=0.5;MQ=41.95;MQ0=0;MQRankSum=0.723;QD=15.24;ReadPosRankSum=2.03	GT:AD:DP:GQ:PL	0/1:32,43:75:99:1171,0,986
chrI	45783	.	C	T	510.77	PASS	AC=1;AF=0.5;AN=2;BaseQRankSum=-0.829;DP=18;Dels=0.0;FS=0.0;HaplotypeScore=0.0;MLEAC=1;MLEAF=0.5;MQ=42.0;MQ0=0;MQRankSum=0.474;QD=28.38;ReadPosRankSum=0.355	GT:AD:DP:GQ:PL	0/1:3,15:18:72:539,0,72
chrI	54868	.	C	T	824.77	PASS	AC=1;AF=0.5;AN=2;BaseQRankSum=2.892;DP=46;Dels=0.0;FS=1.264;HaplotypeScore=0.0;MLEAC=1;MLEAF=0.5;MQ=42.0;MQ0=0;MQRankSum=-0.144;QD=17.93;ReadPosRankSum=1.053	GT:AD:DP:GQ:PL	0/1:20,26:46:99:853,0,538
chrI	56897	.	G	A	383.77	PASS	AC=1;AF=0.5;AN=2;BaseQRankSum=-0.247;DP=32;Dels=0.0;FS=5.387;HaplotypeScore=0.0;MLEAC=1;MLEAF=0.5;MQ=42.0;MQ0=0;MQRankSum=-0.969;QD=11.99;ReadPosRankSum=0.095	GT:AD:DP:GQ:PL	0/1:18,14:32:99:412,0,575
chrI	57268	.	C	T	1815.77	PASS	AC=1;AF=0.5;AN=2;BaseQRankSum=0.78;DP=100;Dels=0.0;FS=2.635;HaplotypeScore=0.0;MLEAC=1;MLEAF=0.5;MQ=41.8;MQ0=0;MQRankSum=0.815;QD=18.16;ReadPosRankSum=-0.327	GT:AD:DP:GQ:PL	0/1:43,57:100:99:1844,0,1271
chrI	58566	.	G	A	1506.77	PASS	AC=1;AF=0.5;AN=2;BaseQRankSum=-1.689;DP=105;Dels=0.0;FS=3.678;HaplotypeScore=0.0;MLEAC=1;MLEAF=0.5;MQ=42.0;MQ0=0;MQRankSum=1.157;QD=14.35;ReadPosRankSum=-0.817	GT:AD:DP:GQ:PL	0/1:52,53:105:99:1535,0,1692
chrI	60318	.	C	T	1628.77	PASS	AC=1;AF=0.5;AN=2;BaseQRankSum=-0.024;DP=119;Dels=0.0;FS=0.0;HaplotypeScore=0.0;MLEAC=1;MLEAF=0.5;MQ=42.0;MQ0=0;MQRankSum=0.341;QD=13.69;ReadPosRankSum=1.404	GT:AD:DP:GQ:PL	0/1:68,51:119:99:1657,0,2206
chrI	61723	.	G	A	1466.77	PASS	AC=1;AF=0.5;AN=2;BaseQRankSum=1.484;DP=105;Dels=0.0;FS=9.254;HaplotypeScore=0.0;MLEAC=1;MLEAF=0.5;MQ=42.0;MQ0=0;MQRankSum=0.587;QD=13.97;ReadPosRankSum=1.388	GT:AD:DP:GQ:PL	0/1:54,51:105:99:1495,0,1621
chrI	65555	.	G	A	343.77	PASS	AC=1;AF=0.5;AN=2;BaseQRankSum=2.197;DP=34;Dels=0.0;FS=3.155;HaplotypeScore=0.0;MLEAC=1;MLEAF=0.5;MQ=41.47;MQ0=0;MQRankSum=-0.638;QD=10.11;ReadPosRankSum=0.532	GT:AD:DP:GQ:PL	0/1:21,13:34:99:372,0,614
chrI	67798	.	G	A	1004.77	PASS	AC=1;AF=0.5;AN=2;BaseQRankSum=-0.438;DP=69;Dels=0.0;FS=4.772;HaplotypeScore=0.0;MLEAC=1;MLEAF=0.5;MQ=42.0;MQ0=0;MQRankSum=0.715;QD=14.56;ReadPosRankSum=1.183	GT:AD:DP:GQ:PL	0/1:36,33:69:99:1033,0,1243
chrI	69107	.	C	T	1450.77	PASS	AC=1;AF=0.5;AN=2;BaseQRankSum=0.065;DP=82;Dels=0.0;FS=1.814;HaplotypeScore=0.734;MLEAC=1;MLEAF=0.5;MQ=42.0;MQ0=0;MQRankSum=-0.093;QD=17.69;ReadPosRankSum=-0.362	GT:AD:DP:GQ:PL	0/1:39,43:82:99:1479,0,1261
chrI	69662	.	G	A	1309.77	PASS	AC=1;AF=0.5;AN=2;BaseQRankSum=-0.702;DP=100;Dels=0.0;FS=2.039;HaplotypeScore=0.0;MLEAC=1;MLEAF=0.5;MQ=42.0;MQ0=0;MQRankSum=0.765;QD=13.1;ReadPosRankSum=-0.513	GT:AD:DP:GQ:PL	0/1:58,42:100:99:1338,0,1929
chrI	69998	.	G	A	1171.77	PASS	AC=1;AF=0.5;AN=2;BaseQRankSum=-1.799;DP=89;Dels=0.0;FS=0.0;HaplotypeScore=0.0;MLEAC=1;MLEAF=0.5;MQ=41.87;MQ0=0;MQRankSum=-0.864;QD=13.17;ReadPosRankSum=1.79	GT:AD:DP:GQ:PL	0/1:50,39:89:99:1200,0,1580
chrI	70001	.	G	A	1270.77	PASS	AC=1;AF=0.5;AN=2;BaseQRankSum=0.267;DP=93;Dels=0.0;FS=0.0;HaplotypeScore=0.0;MLEAC=1;MLEAF=0.5;MQ=41.87;MQ0=0;MQRankSum=-0.05;QD=13.66;ReadPosRankSum=1.474	GT:AD:DP:GQ:PL	0/1:52,41:93:99:1299,0,1637
chrI	70283	.	G	A	1440.77	PASS	AC=1;AF=0.5;AN=2;BaseQRankSum=1.422;DP=87;Dels=0.0;FS=2.91;HaplotypeScore=0.9894;MLEAC=1;MLEAF=0.5;MQ=41.83;MQ0=0;MQRankSum=0.055;QD=16.56;ReadPosRankSum=-1.074	GT:AD:DP:GQ:PL	0/1:43,44:87:99:1469,0,1464
chrI	74645	.	C	T	1284.77	PASS	AC=1;AF=0.5;AN=2;BaseQRankSum=0.006;DP=69;Dels=0.0;FS=5.506;HaplotypeScore=0.0;MLEAC=1;MLEAF=0.5;MQ=42.0;MQ0=0;MQRankSum=0.26;QD=18.62;ReadPosRankSum=-1.168	GT:AD:DP:GQ:PL	0/1:30,39:69:99:1313,0,1021
chrI	76234	.	C	T	607.77	PASS	AC=1;AF=0.5;AN=2;BaseQRankSum=0.282;DP=48;Dels=0.0;FS=1.248;HaplotypeScore=0.9665;MLEAC=1;MLEAF=0.5;MQ=42.0;MQ0=0;MQRankSum=-0.596;QD=12.66;ReadPosRankSum=-0.199	GT:AD:DP:GQ:PL	0/1:28,20:48:99:636,0,983
chrI	79313	.	C	T	531.77	PASS	AC=1;AF=0.5;AN=2;BaseQRankSum=-0.376;DP=31;Dels=0.0;FS=3.393;HaplotypeScore=0.0;MLEAC=1;MLEAF=0.5;MQ=42.0;MQ0=0;MQRankSum=0.059;QD=17.15;ReadPosRankSum=-0.494	GT:AD:DP:GQ:PL	0/1:15,16:31:99:560,0,522
chrI	81383	.	C	T	438.77	PASS	AC=1;AF=0.5;AN=2;BaseQRankSum=0.51;DP=27;Dels=0.0;FS=3.473;HaplotypeScore=0.0;MLEAC=1;MLEAF=0.5;MQ=42.0;MQ0=0;MQRankSum=0.461;QD=16.25;ReadPosRankSum=0.946	GT:AD:DP:GQ:PL	0/1:14,13:27:99:467,0,429
chrI	82686	.	C	T	191.77	PASS	AC=1;AF=0.5;AN=2;BaseQRankSum=-0.167;DP=23;Dels=0.0;FS=0.0;HaplotypeScore=0.0;MLEAC=1;MLEAF=0.5;MQ=42.0;MQ0=0;MQRankSum=-0.167;QD=8.34;ReadPosRankSum=0.434	GT:AD:DP:GQ:PL	0/1:16,7:23:99:220,0,595
chrI	90615	.	G	A	432.77	PASS	AC=1;AF=0.5;AN=2;BaseQRankSum=-0.717;DP=34;Dels=0.0;FS=5.287;HaplotypeScore=0.0;MLEAC=1;MLEAF=0.5;MQ=42.0;MQ0=0;MQRankSum=-1.137;QD=12.73;ReadPosRankSum=0.017	GT:AD:DP:GQ:PL	0/1:20,14:34:99:461,0,643
chrI	92483	.	C	T	122.77	PASS	AC=1;AF=0.5;AN=2;BaseQRankSum=-0.493;DP=18;Dels=0.0;FS=5.035;HaplotypeScore=0.0;MLEAC=1;MLEAF=0.5;MQ=42.0;MQ0=0;MQRankSum=0.69;QD=6.82;ReadPosRankSum=-0.296	GT:AD:DP:GQ:PL	0/1:13,5:18:99:151,0,402
chrI	95640	.	C	T	325.77	PASS	AC=1;AF=0.5;AN=2;BaseQRankSum=-0.122;DP=19;Dels=0.0;FS=0.0;HaplotypeScore=0.0;MLEAC=1;MLEAF=0.5;MQ=42.0;MQ0=0;MQRankSum=-0.939;QD=17.15;ReadPosRankSum=0.857	GT:AD:DP:GQ:PL	0/1:9,10:19:99:354,0,311
chrI	101192	.	C	T	306.77	PASS	AC=1;AF=0.5;AN=2;BaseQRankSum=0.072;DP=28;Dels=0.0;FS=8.921;HaplotypeScore=0.0;MLEAC=1;MLEAF=0.5;MQ=42.0;MQ0=0;MQRankSum=1.414;QD=10.96;ReadPosRankSum=0.312	GT:AD:DP:GQ:PL	0/1:18,10:28:99:335,0,513
chrI	105998	.	C	T	600.77	PASS	AC=1;AF=0.5;AN=2;BaseQRankSum=2.094;DP=33;Dels=0.0;FS=10.692;HaplotypeScore=0.0;MLEAC=1;MLEAF=0.5;MQ=42.0;MQ0=0;MQRankSum=1.694;QD=18.21;ReadPosRankSum=0.237	GT:AD:DP:GQ:PL	0/1:14,19:33:99:629,0,422
chrI	108617	.	G	A	1517.77	PASS	AC=1;AF=0.5;AN=2;BaseQRankSum=-1.694;DP=94;Dels=0.0;FS=3.923;HaplotypeScore=0.0;MLEAC=1;MLEAF=0.5;MQ=42.0;MQ0=0;MQRankSum=-0.14;QD=16.15;ReadPosRankSum=-0.504	GT:AD:DP:GQ:PL	0/1:44,50:94:99:1546,0,1407
chrI	128357	.	C	T	1272.77	PASS	AC=1;AF=0.5;AN=2;BaseQRankSum=1.262;DP=79;Dels=0.0;FS=10.059;HaplotypeScore=0.0;MLEAC=1;MLEAF=0.5;MQ=41.95;MQ0=0;MQRankSum=0.535;QD=16.11;ReadPosRankSum=1.184	GT:AD:DP:GQ:PL	0/1:37,42:79:99:1301,0,1111
chrI	130714	.	G	A	1676.77	PASS	AC=1;AF=0.5;AN=2;BaseQRankSum=0.377;DP=98;Dels=0.0;FS=0.0;HaplotypeScore=0.0;MLEAC=1;MLEAF=0.5;MQ=41.96;MQ0=0;MQRankSum=-1.415;QD=17.11;ReadPosRankSum=-0.028	GT:AD:DP:GQ:PL	0/1:47,51:98:99:1705,0,1574
chrI	131133	.	C	T	2398.77	PASS	AC=1;AF=0.5;AN=2;BaseQRankSum=1.454;DP=119;Dels=0.0;FS=2.433;HaplotypeScore=0.0;MLEAC=1;MLEAF=0.5;MQ=42.0;MQ0=0;MQRankSum=1.259;QD=20.16;ReadPosRankSum=-1.487	GT:AD:DP:GQ:PL	0/1:48,71:119:99:2427,0,1554
chrI	131161	.	G	A	1324.77	PASS	AC=1;AF=0.5;AN=2;BaseQRankSum=-0.014;DP=116;Dels=0.0;FS=2.556;HaplotypeScore=0.9665;MLEAC=1;MLEAF=0.5;MQ=42.0;MQ0=0;MQRankSum=-1.141;QD=11.42;ReadPosRankSum=-0.856	GT:AD:DP:GQ:PL	0/1:72,44:116:99:1353,0,2431
chrI	132914	.	G	A	997.77	PASS	AC=1;AF=0.5;AN=2;BaseQRankSum=-2.225;DP=81;Dels=0.0;FS=3.174;HaplotypeScore=0.0;MLEAC=1;MLEAF=0.5;MQ=41.82;MQ0=0;MQRankSum=-1.584;QD=12.32;ReadPosRankSum=-0.426	GT:AD:DP:GQ:PL	0/1:47,34:81:99:1026,0,1607
chrI	134150	.	G	A	279.77	PASS	AC=1;AF=0.5;AN=2;BaseQRankSum=-0.107;DP=21;Dels=0.0;FS=4.018;HaplotypeScore=0.0;MLEAC=1;MLEAF=0.5;MQ=42.0;MQ0=0;MQRankSum=-2.31;QD=13.32;ReadPosRankSum=0.036	GT:AD:DP:GQ:PL	0/1:12,9:21:99:308,0,428
chrI	137506	.	C	T	492.77	PASS	AC=1;AF=0.5;AN=2;BaseQRankSum=0.321;DP=47;Dels=0.0;FS=4.028;HaplotypeScore=0.0;MLEAC=1;MLEAF=0.5;MQ=42.0;MQ0=0;MQRankSum=1.118;QD=10.48;ReadPosRankSum=-0.764	GT:AD:DP:GQ:PL	0/1:30,17:47:99:521,0,932
chrI	141527	.	C	T	658.77	PASS	AC=1;AF=0.5;AN=2;BaseQRankSum=0.34;DP=38;Dels=0.0;FS=1.293;HaplotypeScore=0.0;MLEAC=1;MLEAF=0.5;MQ=42.0;MQ0=0;MQRankSum=-0.547;QD=17.34;ReadPosRankSum=0.872	GT:AD:DP:GQ:PL	0/1:16,22:38:99:687,0,550
chrI	141560	.	C	T	631.77	PASS	AC=1;AF=0.5;AN=2;BaseQRankSum=1.597;DP=46;Dels=0.0;FS=1.154;HaplotypeScore=0.0;MLEAC=1;MLEAF=0.5;MQ=41.54;MQ0=1;MQRankSum=0.241;QD=13.73;ReadPosRankSum=0.402	GT:AD:DP:GQ:PL	0/1:27,19:46:99:660,0,877
chrI	142083	.	G	A	493.77	PASS	AC=1;AF=0.5;AN=2;BaseQRankSum=-0.883;DP=33;Dels=0.0;FS=3.067;HaplotypeScore=1.933;MLEAC=1;MLEAF=0.5;MQ=42.0;MQ0=0;MQRankSum=0.991;QD=14.96;ReadPosRankSum=-0.486	GT:AD:DP:GQ:PL	0/1:16,17:33:99:522,0,492
chrI	142113	.	C	T	808.77	PASS	AC=1;AF=0.5;AN=2;BaseQRankSum=2.228;DP=43;Dels=0.0;FS=11.484;HaplotypeScore=0.0;MLEAC=1;MLEAF=0.5;MQ=42.0;MQ0=0;MQRankSum=-0.948;QD=18.81;ReadPosRankSum=0.111	GT:AD:DP:GQ:PL	0/1:18,25:43:99:837,0,571
chrI	143541	.	G	A	491.77	PASS	AC=1;AF=0.5;AN=2;BaseQRankSum=1.205;DP=43;Dels=0.0;FS=0.0;HaplotypeScore=0.0;MLEAC=1;MLEAF=0.5;MQ=42.0;MQ0=0;MQRankSum=0.286;QD=11.44;ReadPosRankSum=-1.403	GT:AD:DP:GQ:PL	0/1:26,17:43:99:520,0,744
chrI	153225	.	G	A	605.77	PASS	AC=1;AF=0.5;AN=2;BaseQRankSum=-0.535;DP=34;Dels=0.0;FS=0.0;HaplotypeScore=0.0;MLEAC=1;MLEAF=0.5;MQ=42.0;MQ0=0;MQRankSum=-0.742;QD=17.82;ReadPosRankSum=0.569	GT:AD:DP:GQ:PL	0/1:16,18:34:99:634,0,513
chrI	153526	.	C	T	487.77	PASS	AC=1;AF=0.5;AN=2;BaseQRankSum=0.0;DP=30;Dels=0.0;FS=1.485;HaplotypeScore=2.9981;MLEAC=1;MLEAF=0.5;MQ=41.93;MQ0=0;MQRankSum=0.29;QD=16.26;ReadPosRankSum=1.659	GT:AD:DP:GQ:PL	0/1:15,15:30:99:516,0,487
chrI	154802	.	C	T	222.77	PASS	AC=1;AF=0.5;AN=2;BaseQRankSum=-0.847;DP=16;Dels=0.0;FS=0.0;HaplotypeScore=0.0;MLEAC=1;MLEAF=0.5;MQ=42.0;MQ0=0;MQRankSum=0.212;QD=13.92;ReadPosRankSum=-0.847	GT:AD:DP:GQ:PL	0/1:7,9:16:99:251,0,225
chrI	155405	.	G	A	516.77	PASS	AC=1;AF=0.5;AN=2;BaseQRankSum=0.483;DP=40;Dels=0.0;FS=1.382;HaplotypeScore=0.0;MLEAC=1;MLEAF=0.5;MQ=42.0;MQ0=0;MQRankSum=0.925;QD=12.92;ReadPosRankSum=1.698	GT:AD:DP:GQ:PL	0/1:24,16:40:99:545,0,753
chrI	158715	.	G	A	151.77	PASS	AC=1;AF=0.5;AN=2;BaseQRankSum=-1.44;DP=21;Dels=0.0;FS=0.0;HaplotypeScore=0.0;MLEAC=1;MLEAF=0.5;MQ=41.91;MQ0=0;MQRankSum=1.362;QD=7.23;ReadPosRankSum=-1.362	GT:AD:DP:GQ:PL	0/1:15,6:21:99:180,0,475
chrI	172060	.	C	T	109.77	PASS	AC=1;AF=0.5;AN=2;BaseQRankSum=1.309;DP=20;Dels=0.0;FS=2.68;HaplotypeScore=0.0;MLEAC=1;MLEAF=0.5;MQ=42.0;MQ0=0;MQRankSum=0.96;QD=5.49;ReadPosRankSum=0.087	GT:AD:DP:GQ:PL	0/1:15,5:20:99:138,0,491
chrI	174951	.	C	T	1089.77	PASS	AC=1;AF=0.5;AN=2;BaseQRankSum=0.906;DP=70;Dels=0.0;FS=6.366;HaplotypeScore=0.0;MLEAC=1;MLEAF=0.5;MQ=41.79;MQ0=0;MQRankSum=-0.047;QD=15.57;ReadPosRankSum=0.259	GT:AD:DP:GQ:PL	0/1:37,33:70:99:1118,0,1220
chrI	177259	.	G	A	1617.77	PASS	AC=1;AF=0.5;AN=2;BaseQRankSum=-0.792;DP=100;Dels=0.0;FS=2.616;HaplotypeScore=0.0;MLEAC=1;MLEAF=0.5;MQ=42.0;MQ0=0;MQRankSum=-0.349;QD=16.18;ReadPosRankSum=0.633	GT:AD:DP:GQ:PL	0/1:46,54:100:99:1646,0,1417
chrI	180215	.	G	A	550.77	PASS	AC=1;AF=0.5;AN=2;BaseQRankSum=0.909;DP=51;Dels=0.0;FS=0.0;HaplotypeScore=0.0;MLEAC=1;MLEAF=0.5;MQ=42.0;MQ0=0;MQRankSum=1.196;QD=10.8;ReadPosRankSum=-0.584	GT:AD:DP:GQ:PL	0/1:30,21:51:99:579,0,894
chrI	186615	.	G	A	1714.77	PASS	AC=1;AF=0.5;AN=2;BaseQRankSum=-2.184;DP=95;Dels=0.0;FS=0.0;HaplotypeScore=0.0;MLEAC=1;MLEAF=0.5;MQ=42.0;MQ0=0;MQRankSum=-1.105;QD=18.05;ReadPosRankSum=-1.547	GT:AD:DP:GQ:PL	0/1:42,53:95:99:1743,0,1341
chrII	10544	.	C	T	390.77	PASS	AC=1;AF=0.5;AN=2;BaseQRankSum=0.961;DP=23;Dels=0.0;FS=0.0;HaplotypeScore=0.0;MLEAC=1;MLEAF=0.5;MQ=41.92;MQ0=0;MQRankSum=0.403;QD=16.99;ReadPosRankSum=-0.465	GT:AD:DP:GQ:PL	0/1:10,13:23:99:419,0,327
chrII	10757	.	C	T	805.77	PASS	AC=1;AF=0.5;AN=2;BaseQRankSum=-0.604;DP=60;Dels=0.0;FS=18.247;HaplotypeScore=0.0;MLEAC=1;MLEAF=0.5;MQ=42.0;MQ0=0;MQRankSum=0.127;QD=13.43;ReadPosRankSum=0.574	GT:AD:DP:GQ:PL	0/1:34,26:60:99:834,0,1032
chrII	14508	.	G	A	862.77	PASS	AC=1;AF=0.5;AN=2;BaseQRankSum=-0.56;DP=52;Dels=0.0;FS=1.105;HaplotypeScore=0.0;MLEAC=1;MLEAF=0.5;MQ=42.0;MQ0=0;MQRankSum=0.615;QD=16.59;ReadPosRankSum=-0.376	GT:AD:DP:GQ:PL	0/1:24,28:52:99:891,0,739
chrII	17920	.	G	A	441.77	PASS	AC=1;AF=0.5;AN=2;BaseQRankSum=0.073;DP=27;Dels=0.0;FS=1.574;HaplotypeScore=0.0;MLEAC=1;MLEAF=0.5;MQ=42.0;MQ0=0;MQRankSum=0.22;QD=16.36;ReadPosRankSum=1.976	GT:AD:DP:GQ:PL	0/1:12,15:27:99:470,0,380
chrII	21261	.	G	A	355.77	PASS	AC=1;AF=0.5;AN=2;BaseQRankSum=-0.285;DP=36;Dels=0.0;FS=0.0;HaplotypeScore=0.0;MLEAC=1;MLEAF=0.5;MQ=42.0;MQ0=0;MQRankSum=0.05;QD=9.88;ReadPosRankSum=-0.185	GT:AD:DP:GQ:PL	0/1:24,12:36:99:384,0,813
chrII	23962	.	G	A	466.77	PASS	AC=1;AF=0.5;AN=2;BaseQRankSum=-0.378;DP=33;Dels=0.0;FS=18.742;HaplotypeScore=0.0;MLEAC=1;MLEAF=0.5;MQ=41.88;MQ0=0;MQRankSum=-1.567;QD=14.14;ReadPosRankSum=1.747	GT:AD:DP:GQ:PL	0/1:17,16:33:99:495,0,538
chrII	24035	.	G	A	558.77	PASS	AC=1;AF=0.5;AN=2;BaseQRankSum=-0.576;DP=32;Dels=0.0;FS=2.043;HaplotypeScore=0.0;MLEAC=1;MLEAF=0.5;MQ=42.0;MQ0=0;MQRankSum=1.343;QD=17.46;ReadPosRankSum=0.192	GT:AD:DP:GQ:PL	0/1:13,19:32:99:587,0,412
chrII	24863	.	C	T	216.77	PASS	AC=1;AF=0.5;AN=2;BaseQRankSum=1.694;DP=16;Dels=0.0;FS=0.0;HaplotypeScore=0.0;MLEAC=1;MLEAF=0.5;MQ=42.0;MQ0=0;MQRankSum=-1.588;QD=13.55;ReadPosRankSum=1.588	GT:AD:DP:GQ:PL	0/1:9,7:16:99:245,0,319
chrII	28296	.	C	T	363.77	PASS	AC=1;AF=0.5;AN=2;BaseQRankSum=-0.62;DP=37;Dels=0.0;FS=2.908;HaplotypeScore=0.0;MLEAC=1;MLEAF=0.5;MQ=41.95;MQ0=0;MQRankSum=2.816;QD=9.83;ReadPosRankSum=-2.466	GT:AD:DP:GQ:PL	0/1:24,13:37:99:392,0,782
chrII	28360	.	G	A	569.77	PASS	AC=1;AF=0.5;AN=2;BaseQRankSum=3.311;DP=43;Dels=0.0;FS=0.0;HaplotypeScore=0.0;MLEAC=1;MLEAF=0.5;MQ=42.0;MQ0=0;MQRankSum=1.588;QD=13.25;ReadPosRankSum=-1.933	GT:AD:DP:GQ:PL	0/1:25,18:43:99:598,0,778
chrII	28503	.	G	A	769.77	PASS	AC=1;AF=0.5;AN=2;BaseQRankSum=1.463;DP=38;Dels=0.0;FS=1.937;HaplotypeScore=0.0;MLEAC=1;MLEAF=0.5;MQ=41.95;MQ0=0;MQRankSum=0.388;QD=20.26;ReadPosRankSum=0.0	GT:AD:DP:GQ:PL	0/1:15,23:38:99:798,0,475
chrII	29427	.	G	A	224.77	PASS	AC=1;AF=0.5;AN=2;BaseQRankSum=0.0;DP=26;Dels=0.0;FS=1.796;HaplotypeScore=0.0;MLEAC=1;MLEAF=0.5;MQ=42.0;MQ0=0;MQRankSum=0.593;QD=8.64;ReadPosRankSum=0.269	GT:AD:DP:GQ:PL	0/1:17,9:26:99:253,0,617
chrII	36281	.	C	T	1427.77	PASS	AC=1;AF=0.5;AN=2;BaseQRankSum=1.292;DP=89;Dels=0.0;FS=1.844;HaplotypeScore=0.0;MLEAC=1;MLEAF=0.5;MQ=41.84;MQ0=0;MQRankSum=0.127;QD=16.04;ReadPosRankSum=0.234	GT:AD:DP:GQ:PL	0/1:44,45:89:99:1456,0,1448
chrII	36702	.	G	A	889.77	PASS	AC=1;AF=0.5;AN=2;BaseQRankSum=0.527;DP=47;Dels=0.0;FS=0.0;HaplotypeScore=4.9666;MLEAC=1;MLEAF=0.5;MQ=40.57;MQ0=1;MQRankSum=2.306;QD=18.93;ReadPosRankSum=-0.597	GT:AD:DP:GQ:PL	0/1:18,28:47:99:918,0,533
chrII	36715	.	C	T	506.77	PASS	AC=1;AF=0.5;AN=2;BaseQRankSum=0.259;DP=48;Dels=0.0;FS=0.0;HaplotypeScore=0.0;MLEAC=1;MLEAF=0.5;MQ=41.37;MQ0=0;MQRankSum=-0.41;QD=10.56;ReadPosRankSum=0.259	GT:AD:DP:GQ:PL	0/1:31,17:48:99:535,0,1045
chrII	36728	.	G	A	506.77	PASS	AC=1;AF=0.5;AN=2;BaseQRankSum=1.985;DP=49;Dels=0.0;FS=0.0;HaplotypeScore=0.8321;MLEAC=1;MLEAF=0.5;MQ=41.38;MQ0=0;MQRankSum=0.347;QD=10.34;ReadPosRankSum=-0.599	GT:AD:DP:GQ:PL	0/1:32,17:49:99:535,0,1126
chrII	36734	.	G	A	547.77	PASS	AC=1;AF=0.5;AN=2;BaseQRankSum=-0.28;DP=50;Dels=0.0;FS=0.0;HaplotypeScore=0.8321;MLEAC=1;MLEAF=0.5;MQ=41.35;MQ0=0;MQRankSum=-0.38;QD=10.96;ReadPosRankSum=-1.099	GT:AD:DP:GQ:PL	0/1:31,19:50:99:576,0,1072
chrII	38649	.	C	T	603.77	PASS	AC=1;AF=0.5;AN=2;BaseQRankSum=-0.9;DP=41;Dels=0.0;FS=0.0;HaplotypeScore=0.9665;MLEAC=1;MLEAF=0.5;MQ=42.0;MQ0=0;MQRankSum=0.326;QD=14.73;ReadPosRankSum=-0.43	GT:AD:DP:GQ:PL	0/1:21,20:41:99:632,0,680
chrII	39093	.	G	A	780.77	PASS	AC=1;AF=0.5;AN=2;BaseQRankSum=2.437;DP=50;Dels=0.0;FS=0.0;HaplotypeScore=0.0;MLEAC=1;MLEAF=0.5;MQ=42.0;MQ0=0;MQRankSum=-0.709;QD=15.62;ReadPosRankSum=1.311	GT:AD:DP:GQ:PL	0/1:26,24:50:99:809,0,753
chrII	40768	.	C	T	437.77	PASS	AC=1;AF=0.5;AN=2;BaseQRankSum=0.999;DP=42;Dels=0.0;FS=2.853;HaplotypeScore=0.0;MLEAC=1;MLEAF=0.5;MQ=42.0;MQ0=0;MQRankSum=0.231;QD=10.42;ReadPosRankSum=-0.154	GT:AD:DP:GQ:PL	0/1:25,17:42:99:466,0,744
chrII	45499	.	C	T	1175.77	PASS	AC=1;AF=0.5;AN=2;BaseQRankSum=1.316;DP=56;Dels=0.0;FS=3.93;HaplotypeScore=0.0;MLEAC=1;MLEAF=0.5;MQ=41.97;MQ0=0;MQRankSum=0.05;QD=21.0;ReadPosRankSum=0.033	GT:AD:DP:GQ:PL	0/1:23,33:56:99:1204,0,749
chrII	45543	.	G	A	408.77	PASS	AC=1;AF=0.5;AN=2;BaseQRankSum=-0.612;DP=34;Dels=0.0;FS=3.211;HaplotypeScore=0.0;MLEAC=1;MLEAF=0.5;MQ=42.0;MQ0=0;MQRankSum=-0.367;QD=12.02;ReadPosRankSum=-0.017	GT:AD:DP:GQ:PL	0/1:20,14:34:99:437,0,675
chrII	45557	.	C	T	652.77	PASS	AC=1;AF=0.5;AN=2;BaseQRankSum=0.021;DP=31;Dels=0.0;FS=0.0;HaplotypeScore=0.0;MLEAC=1;MLEAF=0.5;MQ=42.0;MQ0=0;MQRankSum=-0.186;QD=21.06;ReadPosRankSum=-0.64	GT:AD:DP:GQ:PL	0/1:11,20:31:99:681,0,334
chrII	45578	.	G	A	475.77	PASS	AC=1;AF=0.5;AN=2;BaseQRankSum=-1.566;DP=28;Dels=0.0;FS=1.441;HaplotypeScore=0.0;MLEAC=1;MLEAF=0.5;MQ=42.0;MQ0=0;MQRankSum=1.198;QD=16.99;ReadPosRankSum=-1.75	GT:AD:DP:GQ:PL	0/1:13,15:28:99:504,0,425
chrII	45614	.	C	T	314.77	PASS	AC=1;AF=0.5;AN=2;BaseQRankSum=0.86;DP=25;Dels=0.0;FS=1.603;HaplotypeScore=0.0;MLEAC=1;MLEAF=0.5;MQ=42.0;MQ0=0;MQRankSum=-0.527;QD=12.59;ReadPosRankSum=2.468	GT:AD:DP:GQ:PL	0/1:15,10:25:99:343,0,543
chrII	46516	.	C	T	751.77	PASS	AC=2;AF=1.0;AN=2;DP=19;Dels=0.0;FS=0.0;HaplotypeScore=0.0;MLEAC=2;MLEAF=1.0;MQ=42.0;MQ0=0;QD=28.35	GT:AD:DP:GQ:PL	1/1:0,19:19:57:780,57,0
chrII	46723	.	G	A	928.77	PASS	AC=1;AF=0.5;AN=2;BaseQRankSum=-1.143;DP=62;Dels=0.0;FS=0.0;HaplotypeScore=3.9465;MLEAC=1;MLEAF=0.5;MQ=41.76;MQ0=0;MQRankSum=-1.115;QD=14.98;ReadPosRankSum=-0.226	GT:AD:DP:GQ:PL	0/1:33,29:62:99:957,0,1141
chrII	60839	.	G	A	269.77	PASS	AC=1;AF=0.5;AN=2;BaseQRankSum=0.395;DP=26;Dels=0.0;FS=0.0;HaplotypeScore=0.0;MLEAC=1;MLEAF=0.5;MQ=41.43;MQ0=0;MQRankSum=0.132;QD=10.38;ReadPosRankSum=-0.026	GT:AD:DP:GQ:PL	0/1:16,10:26:99:298,0,461
chrII	63427	.	C	T	223.77	PASS	AC=1;AF=0.5;AN=2;BaseQRankSum=1.22;DP=15;Dels=0.0;FS=3.31;HaplotypeScore=0.0;MLEAC=1;MLEAF=0.5;MQ=42.0;MQ0=0;MQRankSum=-0.209;QD=14.92;ReadPosRankSum=-0.34	GT:AD:DP:GQ:PL	0/1:7,8:15:99:252,0,246
chrII	69587	.	G	A	415.77	PASS	AC=1;AF=0.5;AN=2;BaseQRankSum=-1.25;DP=31;Dels=0.0;FS=0.0;HaplotypeScore=0.0;MLEAC=1;MLEAF=0.5;MQ=41.87;MQ0=0;MQRankSum=-0.337;QD=13.41;ReadPosRankSum=-1.965	GT:AD:DP:GQ:PL	0/1:17,14:31:99:444,0,550
chrII	69625	.	G	A	582.77	PASS	AC=1;AF=0.5;AN=2;BaseQRankSum=1.496;DP=46;Dels=0.0;FS=0.0;HaplotypeScore=11.4601;MLEAC=1;MLEAF=0.5;MQ=41.92;MQ0=0;MQRankSum=-1.565;QD=12.67;ReadPosRankSum=1.245	GT:AD:DP:GQ:PL	0/1:25,20:46:99:611,0,693
chrII	79725	.	C	T	547.77	PASS	AC=1;AF=0.5;AN=2;BaseQRankSum=0.439;DP=39;Dels=0.0;FS=5.833;HaplotypeScore=0.0;MLEAC=1;MLEAF=0.5;MQ=41.95;MQ0=0;MQRankSum=-0.326;QD=14.05;ReadPosRankSum=-0.949	GT:AD:DP:GQ:PL	0/1:22,17:39:99:576,0,717
chrII	80805	.	C	T	527.77	PASS	AC=1;AF=0.5;AN=2;BaseQRankSum=0.059;DP=38;Dels=0.0;FS=0.0;HaplotypeScore=0.0;MLEAC=1;MLEAF=0.5;MQ=42.0;MQ0=0;MQRankSum=-1.703;QD=13.89;ReadPosRankSum=-0.117	GT:AD:DP:GQ:PL	0/1:21,17:38:99:556,0,642
chrII	84809	.	C	T	1231.77	PASS	AC=1;AF=0.5;AN=2;BaseQRankSum=1.222;DP=79;Dels=0.0;FS=1.842;HaplotypeScore=0.0;MLEAC=1;MLEAF=0.5;MQ=42.0;MQ0=0;MQRankSum=-0.093;QD=15.59;ReadPosRankSum=-1.231	GT:AD:DP:GQ:PL	0/1:41,38:79:99:1260,0,1340
chrII	87854	.	C	T	1507.77	PASS	AC=1;AF=0.5;AN=2;BaseQRankSum=0.373;DP=100;Dels=0.0;FS=4.941;HaplotypeScore=0.0;MLEAC=1;MLEAF=0.5;MQ=42.0;MQ0=0;MQRankSum=-1.285;QD=15.08;ReadPosRankSum=-0.47	GT:AD:DP:GQ:PL	0/1:53,47:100:99:1536,0,1650
chrII	88016	.	C	T	1402.77	PASS	AC=1;AF=0.5;AN=2;BaseQRankSum=0.189;DP=93;Dels=0.0;FS=5.174;HaplotypeScore=0.0;MLEAC=1;MLEAF=0.5;MQ=42.0;MQ0=0;MQRankSum=0.366;QD=15.08;ReadPosRankSum=0.189	GT:AD:DP:GQ:PL	0/1:50,43:93:99:1431,0,1624
chrII	89963	.	C	T	1805.77	PASS	AC=1;AF=0.5;AN=2;BaseQRankSum=-0.559;DP=96;Dels=0.0;FS=0.0;HaplotypeScore=0.0;MLEAC=1;MLEAF=0.5;MQ=42.0;MQ0=0;MQRankSum=0.269;QD=18.81;ReadPosRankSum=-1.485	GT:AD:DP:GQ:PL	0/1:39,57:96:99:1834,0,1207
chrII	92333	.	C	T	860.77	PASS	AC=1;AF=0.5;AN=2;BaseQRankSum=0.67;DP=52;Dels=0.0;FS=3.191;HaplotypeScore=0.0;MLEAC=1;MLEAF=0.5;MQ=42.0;MQ0=0;MQRankSum=-0.064;QD=16.55;ReadPosRankSum=0.413	GT:AD:DP:GQ:PL	0/1:24,28:52:99:889,0,832
chrII	106095	.	G	A	901.77	PASS	AC=1;AF=0.5;AN=2;BaseQRankSum=-0.151;DP=49;Dels=0.0;FS=12.473;HaplotypeScore=0.0;MLEAC=1;MLEAF=0.5;MQ=41.71;MQ0=0;MQRankSum=0.452;QD=18.4;ReadPosRankSum=-1.477	GT:AD:DP:GQ:PL	0/1:22,27:49:99:930,0,721
chrII	107431	.	C	T	603.77	PASS	AC=1;AF=0.5;AN=2;BaseQRankSum=0.321;DP=46;Dels=0.0;FS=5.945;HaplotypeScore=0.0;MLEAC=1;MLEAF=0.5;MQ=42.0;MQ0=0;MQRankSum=1.872;QD=13.13;ReadPosRankSum=1.341	GT:AD:DP:GQ:PL	0/1:26,20:46:99:632,0,834
chrII	107491	.	C	T	477.77	PASS	AC=1;AF=0.5;AN=2;BaseQRankSum=0.149;DP=38;Dels=0.0;FS=0.0;HaplotypeScore=0.0;MLEAC=1;MLEAF=0.5;MQ=42.0;MQ0=0;MQRankSum=-0.567;QD=12.57;ReadPosRankSum=0.119	GT:AD:DP:GQ:PL	0/1:23,15:38:99:506,0,830
chrII	107993	.	G	A	632.77	PASS	AC=1;AF=0.5;AN=2;BaseQRankSum=0.869;DP=44;Dels=0.0;FS=0.0;HaplotypeScore=0.0;MLEAC=1;MLEAF=0.5;MQ=41.68;MQ0=0;MQRankSum=-0.047;QD=14.38;ReadPosRankSum=-1.01	GT:AD:DP:GQ:PL	0/1:23,21:44:99:661,0,786
chrII	110895	.	C	T	397.77	PASS	AC=1;AF=0.5;AN=2;BaseQRankSum=0.373;DP=29;Dels=0.0;FS=0.0;HaplotypeScore=0.0;MLEAC=1;MLEAF=0.5;MQ=42.0;MQ0=0;MQRankSum=-0.241;QD=13.72;ReadPosRankSum=-0.943	GT:AD:DP:GQ:PL	0/1:16,13:29:99:426,0,514
chrII	110926	.	C	T	222.77	PASS	AC=1;AF=0.5;AN=2;BaseQRankSum=0.992;DP=28;Dels=0.0;FS=3.78;HaplotypeScore=0.0;MLEAC=1;MLEAF=0.5;MQ=42.0;MQ0=0;MQRankSum=0.585;QD=7.96;ReadPosRankSum=-0.483	GT:AD:DP:GQ:PL	0/1:20,8:28:99:251,0,624
chrII	115613	.	C	T	597.77	PASS	AC=1;AF=0.5;AN=2;BaseQRankSum=0.297;DP=52;Dels=0.02;FS=0.0;HaplotypeScore=2.9656;MLEAC=1;MLEAF=0.5;MQ=42.0;MQ0=0;MQRankSum=0.488;QD=11.5;ReadPosRankSum=-0.545	GT:AD:DP:GQ:PL	0/1:30,21:51:99:626,0,920
chrII	117471	.	C	T	543.77	PASS	AC=1;AF=0.5;AN=2;BaseQRankSum=-0.306;DP=33;Dels=0.0;FS=0.0;HaplotypeScore=0.0;MLEAC=1;MLEAF=0.5;MQ=41.88;MQ0=0;MQRankSum=-0.847;QD=16.48;ReadPosRankSum=-2.72	GT:AD:DP:GQ:PL	0/1:16,17:33:99:572,0,540
chrII	117483	.	C	T	456.77	PASS	AC=1;AF=0.5;AN=2;BaseQRankSum=-0.415;DP=31;Dels=0.0;FS=0.0;HaplotypeScore=0.0;MLEAC=1;MLEAF=0.5;MQ=41.87;MQ0=0;MQRankSum=-0.652;QD=14.73;ReadPosRankSum=-0.099	GT:AD:DP:GQ:PL	0/1:16,15:31:99:485,0,541
chrII	120956	.	G	A	374.77	PASS	AC=1;AF=0.5;AN=2;BaseQRankSum=-0.347;DP=20;Dels=0.0;FS=12.62;HaplotypeScore=0.0;MLEAC=1;MLEAF=0.5;MQ=40.56;MQ0=0;MQRankSum=0.424;QD=18.74;ReadPosRankSum=-1.273	GT:AD:DP:GQ:PL	0/1:8,12:20:99:403,0,272
chrII	122141	.	C	T	710.77	PASS	AC=1;AF=0.5;AN=2;BaseQRankSum=-1.475;DP=33;Dels=0.0;FS=1.926;HaplotypeScore=0.0;MLEAC=1;MLEAF=0.5;MQ=42.0;MQ0=0;MQRankSum=-0.586;QD=21.54;ReadPosRankSum=-1.88	GT:AD:DP:GQ:PL	0/1:9,24:33:99:739,0,278
chrII	123714	.	C	T	263.77	PASS	AC=1;AF=0.5;AN=2;BaseQRankSum=-0.32;DP=21;Dels=0.0;FS=2.197;HaplotypeScore=0.0;MLEAC=1;MLEAF=0.5;MQ=42.0;MQ0=0;MQRankSum=0.391;QD=12.56;ReadPosRankSum=0.604	GT:AD:DP:GQ:PL	0/1:12,9:21:99:292,0,379
chrII	125043	.	G	A	965.77	PASS	AC=1;AF=0.5;AN=2;BaseQRankSum=-0.732;DP=62;Dels=0.0;FS=0.0;HaplotypeScore=0.0;MLEAC=1;MLEAF=0.5;MQ=41.76;MQ0=0;MQRankSum=1.098;QD=15.58;ReadPosRankSum=-0.465	GT:AD:DP:GQ:PL	0/1:31,31:62:99:994,0,908
chrII	126100	.	G	A	629.77	PASS	AC=1;AF=0.5;AN=2;BaseQRankSum=1.117;DP=48;Dels=0.0;FS=5.588;HaplotypeScore=0.0;MLEAC=1;MLEAF=0.5;MQ=42.0;MQ0=0;MQRankSum=0.738;QD=13.12;ReadPosRankSum=-1.096	GT:AD:DP:GQ:PL	0/1:29,19:48:99:658,0,921
chrII	126372	.	G	A	757.77	PASS	AC=1;AF=0.5;AN=2;BaseQRankSum=0.867;DP=60;Dels=0.0;FS=0.0;HaplotypeScore=0.0;MLEAC=1;MLEAF=0.5;MQ=41.97;MQ0=0;MQRankSum=-0.378;QD=12.63;ReadPosRankSum=0.23	GT:AD:DP:GQ:PL	0/1:32,28:60:99:786,0,1042
chrII	127340	.	G	A	684.77	PASS	AC=1;AF=0.5;AN=2;BaseQRankSum=-1.581;DP=56;Dels=0.0;FS=4.152;HaplotypeScore=0.0;MLEAC=1;MLEAF=0.5;MQ=42.0;MQ0=0;MQRankSum=-0.24;QD=12.23;ReadPosRankSum=-1.449	GT:AD:DP:GQ:PL	0/1:32,24:56:99:713,0,1046
chrII	127630	.	C	T	314.77	PASS	AC=1;AF=0.5;AN=2;BaseQRankSum=-1.272;DP=38;Dels=0.0;FS=36.844;HaplotypeScore=10.9819;MLEAC=1;MLEAF=0.5;MQ=42.0;MQ0=0;MQRankSum=0.581;QD=8.28;ReadPosRankSum=-4.915	GT:AD:DP:GQ:PL	0/1:26,12:38:99:343,0,824
chrII	133789	.	C	T	633.77	PASS	AC=1;AF=0.5;AN=2;BaseQRankSum=1.021;DP=44;Dels=0.0;FS=0.0;HaplotypeScore=0.0;MLEAC=1;MLEAF=0.5;MQ=42.0;MQ0=0;MQRankSum=-0.317;QD=14.4;ReadPosRankSum=0.505	GT:AD:DP:GQ:PL	0/1:22,22:44:99:662,0,639
chrII	135717	.	G	A	981.77	PASS	AC=1;AF=0.5;AN=2;BaseQRankSum=1.558;DP=64;Dels=0.0;FS=0.991;HaplotypeScore=0.0;MLEAC=1;MLEAF=0.5;MQ=42.0;MQ0=0;MQRankSum=0.846;QD=15.34;ReadPosRankSum=0.457	GT:AD:DP:GQ:PL	0/1:31,33:64:99:1010,0,1064
chrII	135802	.	C	T	1597.77	PASS	AC=1;AF=0.5;AN=2;BaseQRankSum=-2.021;DP=87;Dels=0.0;FS=4.116;HaplotypeScore=0.0;MLEAC=1;MLEAF=0.5;MQ=42.0;MQ0=0;MQRankSum=0.806;QD=18.37;ReadPosRankSum=-0.073	GT:AD:DP:GQ:PL	0/1:36,51:87:99:1626,0,1073
chrII	136446	.	C	T	290.77	PASS	AC=1;AF=0.5;AN=2;BaseQRankSum=-0.302;DP=28;Dels=0.0;FS=0.0;HaplotypeScore=0.0;MLEAC=1;MLEAF=0.5;MQ=41.93;MQ0=0;MQRankSum=-0.116;QD=10.38;ReadPosRankSum=0.023	GT:AD:DP:GQ:PL	0/1:16,12:28:99:319,0,458
chrII	137715	.	C	T	597.77	PASS	AC=1;AF=0.5;AN=2;BaseQRankSum=0.832;DP=29;Dels=0.0;FS=1.9;HaplotypeScore=0.0;MLEAC=1;MLEAF=0.5;MQ=41.93;MQ0=0;MQRankSum=-1.011;QD=20.61;ReadPosRankSum=-0.697	GT:AD:DP:GQ:PL	0/1:11,18:29:99:626,0,358
chrII	137999	.	C	T	745.77	PASS	AC=1;AF=0.5;AN=2;BaseQRankSum=0.745;DP=54;Dels=0.02;FS=3.958;HaplotypeScore=1.933;MLEAC=1;MLEAF=0.5;MQ=41.96;MQ0=0;MQRankSum=1.068;QD=13.81;ReadPosRankSum=-0.888	GT:AD:DP:GQ:PL	0/1:30,23:53:99:774,0,897
chrII	139021	.	C	T	963.77	PASS	AC=1;AF=0.5;AN=2;BaseQRankSum=1.302;DP=60;Dels=0.0;FS=0.0;HaplotypeScore=0.0;MLEAC=1;MLEAF=0.5;MQ=42.0;MQ0=0;MQRankSum=-2.322;QD=16.06;ReadPosRankSum=1.257	GT:AD:DP:GQ:PL	0/1:31,29:60:99:992,0,906
chrII	140418	.	C	T	1111.77	PASS	AC=1;AF=0.5;AN=2;BaseQRankSum=-1.692;DP=56;Dels=0.0;FS=15.181;HaplotypeScore=0.0;MLEAC=1;MLEAF=0.5;MQ=41.74;MQ0=0;MQRankSum=0.542;QD=19.85;ReadPosRankSum=-1.354	GT:AD:DP:GQ:PL	0/1:21,35:56:99:1140,0,630
chrII	140981	.	G	A	774.77	PASS	AC=1;AF=0.5;AN=2;BaseQRankSum=-0.499;DP=61;Dels=0.0;FS=0.0;HaplotypeScore=0.0;MLEAC=1;MLEAF=0.5;MQ=41.76;MQ0=0;MQRankSum=0.384;QD=12.7;ReadPosRankSum=-1.31	GT:AD:DP:GQ:PL	0/1:33,28:61:99:803,0,1063
chrII	142139	.	G	A	427.77	PASS	AC=1;AF=0.5;AN=2;BaseQRankSum=0.344;DP=34;Dels=0.0;FS=0.0;HaplotypeScore=0.0;MLEAC=1;MLEAF=0.5;MQ=41.94;MQ0=0;MQRankSum=0.999;QD=12.58;ReadPosRankSum=-0.379	GT:AD:DP:GQ:PL	0/1:17,17:34:99:456,0,516
chrII	146940	.	C	T	488.77	PASS	AC=1;AF=0.5;AN=2;BaseQRankSum=-0.239;DP=22;Dels=0.0;FS=4.2;HaplotypeScore=0.0;MLEAC=1;MLEAF=0.5;MQ=42.0;MQ0=0;MQRankSum=0.171;QD=22.22;ReadPosRankSum=1.194	GT:AD:DP:GQ:PL	0/1:8,14:22:99:517,0,268
chrII	153897	.	C	T	882.77	PASS	AC=1;AF=0.5;AN=2;BaseQRankSum=0.813;DP=63;Dels=0.0;FS=0.983;HaplotypeScore=0.0;MLEAC=1;MLEAF=0.5;MQ=42.0;MQ0=0;MQRankSum=-0.438;QD=14.01;ReadPosRankSum=-0.34	GT:AD:DP:GQ:PL	0/1:36,27:63:99:911,0,1123
chrII	155642	.	G	A	165.77	PASS	AC=1;AF=0.5;AN=2;BaseQRankSum=-0.194;DP=26;Dels=0.0;FS=0.0;HaplotypeScore=0.0;MLEAC=1;MLEAF=0.5;MQ=42.0;MQ0=0;MQRankSum=-1.417;QD=6.38;ReadPosRankSum=0.972	GT:AD:DP:GQ:PL	0/1:18,8:26:99:194,0,562
chrII	155726	.	C	T	238.77	PASS	AC=1;AF=0.5;AN=2;BaseQRankSum=-1.557;DP=21;Dels=0.0;FS=1.899;HaplotypeScore=0.0;MLEAC=1;MLEAF=0.5;MQ=42.0;MQ0=0;MQRankSum=-1.05;QD=11.37;ReadPosRankSum=-1.702	GT:AD:DP:GQ:PL	0/1:13,8:21:99:267,0,483
chrII	155963	.	C	T	736.77	PASS	AC=1;AF=0.5;AN=2;BaseQRankSum=-0.737;DP=56;Dels=0.0;FS=0.0;HaplotypeScore=0.0;MLEAC=1;MLEAF=0.5;MQ=41.74;MQ0=0;MQRankSum=0.455;QD=13.16;ReadPosRankSum=-0.406	GT:AD:DP:GQ:PL	0/1:32,24:56:99:765,0,1112
chrII	155994	.	G	A	842.77	PASS	AC=1;AF=0.5;AN=2;BaseQRankSum=-1.829;DP=55;Dels=0.0;FS=1.05;HaplotypeScore=0.0;MLEAC=1;MLEAF=0.5;MQ=41.93;MQ0=0;MQRankSum=-1.087;QD=15.32;ReadPosRankSum=0.042	GT:AD:DP:GQ:PL	0/1:29,26:55:99:871,0,1001
chrII	156009	.	G	A	660.77	PASS	AC=1;AF=0.5;AN=2;BaseQRankSum=-2.127;DP=45;Dels=0.0;FS=0.0;HaplotypeScore=0.0;MLEAC=1;MLEAF=0.5;MQ=41.96;MQ0=0;MQRankSum=-0.694;QD=14.68;ReadPosRankSum=-1.991	GT:AD:DP:GQ:PL	0/1:24,21:45:99:689,0,824
chrII	159726	.	C	T	2228.77	PASS	AC=1;AF=0.5;AN=2;BaseQRankSum=-0.026;DP=144;Dels=0.0;FS=0.611;HaplotypeScore=0.0;MLEAC=1;MLEAF=0.5;MQ=42.0;MQ0=0;MQRankSum=0.002;QD=15.48;ReadPosRankSum=-0.218	GT:AD:DP:GQ:PL	0/1:70,74:144:99:2257,0,2145
chrII	162163	.	G	A	2451.77	PASS	AC=1;AF=0.5;AN=2;BaseQRankSum=1.61;DP=147;Dels=0.0;FS=0.609;HaplotypeScore=0.0;MLEAC=1;MLEAF=0.5;MQ=42.0;MQ0=0;MQRankSum=-0.393;QD=16.68;ReadPosRankSum=-0.661	GT:AD:DP:GQ:PL	0/1:72,75:147:99:2480,0,2321
chrII	164119	.	C	T	602.77	PASS	AC=1;AF=0.5;AN=2;BaseQRankSum=-0.311;DP=40;Dels=0.0;FS=0.0;HaplotypeScore=0.7887;MLEAC=1;MLEAF=0.5;MQ=41.9;MQ0=0;MQRankSum=0.095;QD=15.07;ReadPosRankSum=-1.014	GT:AD:DP:GQ:PL	0/1:20,20:40:99:631,0,637
chrII	164123	.	G	A	652.77	PASS	AC=1;AF=0.5;AN=2;BaseQRankSum=1.002;DP=40;Dels=0.0;FS=0.0;HaplotypeScore=0.7887;MLEAC=1;MLEAF=0.5;MQ=41.9;MQ0=0;MQRankSum=0.054;QD=16.32;ReadPosRankSum=0.515	GT:AD:DP:GQ:PL	0/1:19,21:40:99:681,0,585
chrII	164144	.	G	A	711.77	PASS	AC=1;AF=0.5;AN=2;BaseQRankSum=-0.124;DP=56;Dels=0.0;FS=1.285;HaplotypeScore=0.0;MLEAC=1;MLEAF=0.5;MQ=41.93;MQ0=0;MQRankSum=-0.803;QD=12.71;ReadPosRankSum=1.167	GT:AD:DP:GQ:PL	0/1:32,24:56:99:740,0,1075
chrII	164195	.	G	A	874.77	PASS	AC=1;AF=0.5;AN=2;BaseQRankSum=2.085;DP=59;Dels=0.0;FS=0.0;HaplotypeScore=0.0;MLEAC=1;MLEAF=0.5;MQ=42.0;MQ0=0;MQRankSum=0.008;QD=14.83;ReadPosRankSum=-0.523	GT:AD:DP:GQ:PL	0/1:30,29:59:99:903,0,886
chrII	164474	.	C	T	892.77	PASS	AC=1;AF=0.5;AN=2;BaseQRankSum=0.589;DP=74;Dels=0.0;FS=0.0;HaplotypeScore=0.0;MLEAC=1;MLEAF=0.5;MQ=42.0;MQ0=0;MQRankSum=1.228;QD=12.06;ReadPosRankSum=-1.294	GT:AD:DP:GQ:PL	0/1:44,30:74:99:921,0,1501
chrII	166048	.	C	T	487.77	PASS	AC=1;AF=0.5;AN=2;BaseQRankSum=-0.751;DP=46;Dels=0.0;FS=1.256;HaplotypeScore=0.0;MLEAC=1;MLEAF=0.5;MQ=41.92;MQ0=0;MQRankSum=-1.798;QD=10.6;ReadPosRankSum=-0.478	GT:AD:DP:GQ:PL	0/1:29,17:46:99:516,0,921
chrII	167829	.	G	A	751.77	PASS	AC=1;AF=0.5;AN=2;BaseQRankSum=0.871;DP=67;Dels=0.0;FS=7.242;HaplotypeScore=0.0;MLEAC=1;MLEAF=0.5;MQ=42.0;MQ0=0;MQRankSum=-0.795;QD=11.22;ReadPosRankSum=-0.629	GT:AD:DP:GQ:PL	0/1:39,28:67:99:780,0,1252
chrII	168345	.	G	A	212.77	PASS	AC=1;AF=0.5;AN=2;BaseQRankSum=1.43;DP=30;Dels=0.0;FS=4.077;HaplotypeScore=0.0;MLEAC=1;MLEAF=0.5;MQ=41.54;MQ0=0;MQRankSum=-3.681;QD=7.09;ReadPosRankSum=-1.196	GT:AD:DP:GQ:PL	0/1:22,8:30:99:241,0,804
chrII	168347	.	G	A	207.77	PASS	AC=1;AF=0.5;AN=2;BaseQRankSum=2.235;DP=31;Dels=0.0;FS=4.212;HaplotypeScore=0.0;MLEAC=1;MLEAF=0.5;MQ=41.56;MQ0=0;MQRankSum=-3.544;QD=6.7;ReadPosRankSum=-0.564	GT:AD:DP:GQ:PL	0/1:23,8:31:99:236,0,832
chrII	168348	.	C	T	210.77	PASS	AC=1;AF=0.5;AN=2;BaseQRankSum=2.867;DP=31;Dels=0.0;FS=4.212;HaplotypeScore=0.0;MLEAC=1;MLEAF=0.5;MQ=41.56;MQ0=0;MQRankSum=-3.273;QD=6.8;ReadPosRankSum=-0.474	GT:AD:DP:GQ:PL	0/1:23,8:31:99:239,0,807
chrII	168354	.	G	A	215.77	PASS	AC=1;AF=0.5;AN=2;BaseQRankSum=3.259;DP=30;Dels=0.0;FS=4.077;HaplotypeScore=0.0;MLEAC=1;MLEAF=0.5;MQ=41.54;MQ0=0;MQRankSum=-3.775;QD=7.19;ReadPosRankSum=0.258	GT:AD:DP:GQ:PL	0/1:22,8:30:99:244,0,795
chrII	170015	.	C	T	556.77	PASS	AC=1;AF=0.5;AN=2;BaseQRankSum=1.383;DP=37;Dels=0.0;FS=9.866;HaplotypeScore=0.0;MLEAC=1;MLEAF=0.5;MQ=40.06;MQ0=0;MQRankSum=0.562;QD=15.05;ReadPosRankSum=0.988	GT:AD:DP:GQ:PL	0/1:19,18:37:99:585,0,610
chrII	170129	.	G	A	538.77	PASS	AC=1;AF=0.5;AN=2;BaseQRankSum=0.255;DP=28;Dels=0.0;FS=0.0;HaplotypeScore=0.0;MLEAC=1;MLEAF=0.5;MQ=40.74;MQ0=0;MQRankSum=1.741;QD=19.24;ReadPosRankSum=1.045	GT:AD:DP:GQ:PL	0/1:12,16:28:99:567,0,343
chrII	171673	.	C	T	1220.77	PASS	AC=1;AF=0.5;AN=2;BaseQRankSum=0.822;DP=74;Dels=0.0;FS=0.0;HaplotypeScore=0.0;MLEAC=1;MLEAF=0.5;MQ=42.0;MQ0=0;MQRankSum=-0.033;QD=16.5;ReadPosRankSum=-1.665	GT:AD:DP:GQ:PL	0/1:31,43:74:99:1249,0,875
chrII	171771	.	G	A	846.77	PASS	AC=1;AF=0.5;AN=2;BaseQRankSum=-1.14;DP=66;Dels=0.0;FS=2.053;HaplotypeScore=0.0;MLEAC=1;MLEAF=0.5;MQ=42.0;MQ0=0;MQRankSum=-1.024;QD=12.83;ReadPosRankSum=0.56	GT:AD:DP:GQ:PL	0/1:36,30:66:99:875,0,1151
chrII	174284	.	G	A	837.77	PASS	AC=1;AF=0.5;AN=2;BaseQRankSum=0.914;DP=47;Dels=0.0;FS=1.184;HaplotypeScore=0.0;MLEAC=1;MLEAF=0.5;MQ=42.0;MQ0=0;MQRankSum=0.828;QD=17.82;ReadPosRankSum=-0.549	GT:AD:DP:GQ:PL	0/1:20,27:47:99:866,0,611
chrII	177627	.	C	T	225.77	PASS	AC=1;AF=0.5;AN=2;BaseQRankSum=1.256;DP=13;Dels=0.0;FS=0.0;HaplotypeScore=0.0;MLEAC=1;MLEAF=0.5;MQ=42.0;MQ0=0;MQRankSum=-0.533;QD=17.37;ReadPosRankSum=-1.67	GT:AD:DP:GQ:PL	0/1:5,8:13:99:254,0,133
chrII	184257	.	G	A	727.77	PASS	AC=1;AF=0.5;AN=2;BaseQRankSum=0.903;DP=29;Dels=0.0;FS=5.228;HaplotypeScore=0.0;MLEAC=1;MLEAF=0.5;MQ=42.0;MQ0=0;MQRankSum=0.073;QD=25.1;ReadPosRankSum=-0.512	GT:AD:DP:GQ:PL	0/1:8,21:29:99:756,0,195
chrII	184294	.	C	T	928.77	PASS	AC=1;AF=0.5;AN=2;BaseQRankSum=-0.683;DP=47;Dels=0.0;FS=3.443;HaplotypeScore=0.0;MLEAC=1;MLEAF=0.5;MQ=42.0;MQ0=0;MQRankSum=-1.702;QD=19.76;ReadPosRankSum=2.114	GT:AD:DP:GQ:PL	0/1:19,28:47:99:957,0,588
chrII	185563	.	C	T	315.77	PASS	AC=1;AF=0.5;AN=2;BaseQRankSum=1.147;DP=23;Dels=0.0;FS=1.643;HaplotypeScore=0.0;MLEAC=1;MLEAF=0.5;MQ=42.0;MQ0=0;MQRankSum=0.837;QD=13.73;ReadPosRankSum=-0.031	GT:AD:DP:GQ:PL	0/1:13,10:23:99:344,0,445
chrII	185602	.	C	T	353.77	PASS	AC=1;AF=0.5;AN=2;BaseQRankSum=0.769;DP=38;Dels=0.0;FS=1.461;HaplotypeScore=0.0;MLEAC=1;MLEAF=0.5;MQ=42.0;MQ0=0;MQRankSum=-0.016;QD=9.31;ReadPosRankSum=-1.523	GT:AD:DP:GQ:PL	0/1:26,12:38:99:382,0,877
chrII	186532	.	G	A	498.77	PASS	AC=1;AF=0.5;AN=2;BaseQRankSum=0.378;DP=32;Dels=0.0;FS=3.261;HaplotypeScore=0.0;MLEAC=1;MLEAF=0.5;MQ=42.0;MQ0=0;MQRankSum=-0.869;QD=15.59;ReadPosRankSum=0.982	GT:AD:DP:GQ:PL	0/1:17,15:32:99:527,0,562
chrII	194013	.	C	T	2013.77	PASS	AC=1;AF=0.5;AN=2;BaseQRankSum=1.421;DP=118;Dels=0.0;FS=9.739;HaplotypeScore=0.0;MLEAC=1;MLEAF=0.5;MQ=41.97;MQ0=0;MQRankSum=-1.41;QD=17.07;ReadPosRankSum=0.468	GT:AD:DP:GQ:PL	0/1:59,59:118:99:2042,0,1890
chrII	195419	.	G	A	1621.77	PASS	AC=1;AF=0.5;AN=2;BaseQRankSum=0.935;DP=108;Dels=0.0;FS=0.713;HaplotypeScore=0.0;MLEAC=1;MLEAF=0.5;MQ=42.0;MQ0=0;MQRankSum=0.609;QD=15.02;ReadPosRankSum=0.105	GT:AD:DP:GQ:PL	0/1:57,51:108:99:1650,0,1980
chrII	201800	.	C	T	1830.77	PASS	AC=1;AF=0.5;AN=2;BaseQRankSum=1.115;DP=149;Dels=0.0;FS=1.38;HaplotypeScore=0.0;MLEAC=1;MLEAF=0.5;MQ=42.0;MQ0=0;MQRankSum=1.252;QD=12.29;ReadPosRankSum=0.5	GT:AD:DP:GQ:PL	0/1:91,58:149:99:1859,0,2904
chrII	203413	.	G	A	3917.77	PASS	AC=1;AF=0.5;AN=2;BaseQRankSum=-1.677;DP=174;Dels=0.0;FS=0.665;HaplotypeScore=0.0;MLEAC=1;MLEAF=0.5;MQ=41.9;MQ0=0;MQRankSum=-0.008;QD=22.52;ReadPosRankSum=-1.635	GT:AD:DP:GQ:PL	0/1:54,120:174:99:3946,0,1555
chrII	206985	.	C	T	924.77	PASS	AC=1;AF=0.5;AN=2;BaseQRankSum=-0.004;DP=86;Dels=0.0;FS=1.817;HaplotypeScore=6.2945;MLEAC=1;MLEAF=0.5;MQ=42.0;MQ0=0;MQRankSum=0.844;QD=10.75;ReadPosRankSum=0.657	GT:AD:DP:GQ:PL	0/1:54,32:86:99:953,0,1881
chrII	210362	.	G	A	2401.77	PASS	AC=1;AF=0.5;AN=2;BaseQRankSum=-0.247;DP=112;Dels=0.01;FS=2.609;HaplotypeScore=1.9661;MLEAC=1;MLEAF=0.5;MQ=42.0;MQ0=0;MQRankSum=-1.085;QD=21.44;ReadPosRankSum=-0.871	GT:AD:DP:GQ:PL	0/1:41,70:111:99:2430,0,1150
chrII	214545	.	C	T	2973.77	PASS	AC=1;AF=0.5;AN=2;BaseQRankSum=1.312;DP=121;Dels=0.0;FS=6.572;HaplotypeScore=0.0;MLEAC=1;MLEAF=0.5;MQ=41.97;MQ0=0;MQRankSum=-1.029;QD=24.58;ReadPosRankSum=-1.312	GT:AD:DP:GQ:PL	0/1:34,87:121:99:3002,0,959
chrII	216202	.	C	T	1326.77	PASS	AC=1;AF=0.5;AN=2;BaseQRankSum=-0.041;DP=143;Dels=0.0;FS=3.238;HaplotypeScore=0.0;MLEAC=1;MLEAF=0.5;MQ=42.0;MQ0=0;MQRankSum=1.571;QD=9.28;ReadPosRankSum=0.075	GT:AD:DP:GQ:PL	0/1:96,47:143:99:1355,0,3141
chrII	217387	.	C	T	2269.77	PASS	AC=1;AF=0.5;AN=2;BaseQRankSum=1.831;DP=90;Dels=0.0;FS=1.239;HaplotypeScore=0.0;MLEAC=1;MLEAF=0.5;MQ=42.0;MQ0=0;MQRankSum=2.386;QD=25.22;ReadPosRankSum=-0.273	GT:AD:DP:GQ:PL	0/1:27,63:90:99:2298,0,718
chrII	227516	.	C	T	110.77	PASS	AC=1;AF=0.5;AN=2;BaseQRankSum=-2.361;DP=19;Dels=0.0;FS=0.0;HaplotypeScore=0.0;MLEAC=1;MLEAF=0.5;MQ=42.0;MQ0=0;MQRankSum=1.805;QD=5.83;ReadPosRankSum=-0.88	GT:AD:DP:GQ:PL	0/1:14,5:19:99:139,0,523
chrII	227539	.	G	A	410.77	PASS	AC=1;AF=0.5;AN=2;BaseQRankSum=1.264;DP=18;Dels=0.0;FS=2.762;HaplotypeScore=0.9665;MLEAC=1;MLEAF=0.5;MQ=42.0;MQ0=0;MQRankSum=0.702;QD=22.82;ReadPosRankSum=-0.14	GT:AD:DP:GQ:PL	0/1:6,12:18:99:439,0,183
chrII	227573	.	C	T	245.77	PASS	AC=1;AF=0.5;AN=2;BaseQRankSum=1.05;DP=21;Dels=0.0;FS=1.808;HaplotypeScore=0.0;MLEAC=1;MLEAF=0.5;MQ=42.0;MQ0=0;MQRankSum=-0.978;QD=11.7;ReadPosRankSum=0.833	GT:AD:DP:GQ:PL	0/1:13,8:21:99:274,0,469
chrII	235091	.	C	T	214.77	PASS	AC=1;AF=0.5;AN=2;BaseQRankSum=-0.312;DP=13;Dels=0.0;FS=3.358;HaplotypeScore=0.0;MLEAC=1;MLEAF=0.5;MQ=42.0;MQ0=0;MQRankSum=-2.074;QD=16.52;ReadPosRankSum=1.656	GT:AD:DP:GQ:PL	0/1:6,7:13:99:243,0,207
chrII	235899	.	C	T	110.77	PASS	AC=1;AF=0.5;AN=2;BaseQRankSum=-0.361;DP=9;Dels=0.0;FS=0.0;HaplotypeScore=0.0;MLEAC=1;MLEAF=0.5;MQ=40.4;MQ0=0;MQRankSum=0.0;QD=12.31;ReadPosRankSum=0.0	GT:AD:DP:GQ:PL	0/1:5,4:9:99:139,0,131
chrII	235908	.	G	A	138.77	PASS	AC=1;AF=0.5;AN=2;BaseQRankSum=-0.365;DP=10;Dels=0.0;FS=0.0;HaplotypeScore=0.0;MLEAC=1;MLEAF=0.5;MQ=40.56;MQ0=0;MQRankSum=-0.741;QD=13.88;ReadPosRankSum=-1.036	GT:AD:DP:GQ:PL	0/1:4,6:10:99:167,0,139
chrII	236394	.	G	A	345.77	PASS	AC=1;AF=0.5;AN=2;BaseQRankSum=-1.318;DP=17;Dels=0.0;FS=2.218;HaplotypeScore=0.0;MLEAC=1;MLEAF=0.5;MQ=42.0;MQ0=0;MQRankSum=0.158;QD=20.34;ReadPosRankSum=-0.369	GT:AD:DP:GQ:PL	0/1:5,12:17:99:374,0,128
chrII	237185	.	C	T	393.77	PASS	AC=1;AF=0.5;AN=2;BaseQRankSum=0.371;DP=29;Dels=0.0;FS=1.55;HaplotypeScore=0.0;MLEAC=1;MLEAF=0.5;MQ=41.51;MQ0=0;MQRankSum=0.982;QD=13.58;ReadPosRankSum=0.327	GT:AD:DP:GQ:PL	0/1:15,14:29:99:422,0,482
chrII	237538	.	C	T	473.77	PASS	AC=1;AF=0.5;AN=2;BaseQRankSum=2.053;DP=25;Dels=0.0;FS=7.65;HaplotypeScore=0.7887;MLEAC=1;MLEAF=0.5;MQ=41.84;MQ0=0;MQRankSum=-0.082;QD=18.95;ReadPosRankSum=-1.013	GT:AD:DP:GQ:PL	0/1:11,14:25:99:502,0,318
chrII	237548	.	C	T	472.77	PASS	AC=1;AF=0.5;AN=2;BaseQRankSum=1.246;DP=26;Dels=0.0;FS=7.463;HaplotypeScore=0.0;MLEAC=1;MLEAF=0.5;MQ=41.77;MQ0=0;MQRankSum=-2.024;QD=18.18;ReadPosRankSum=-0.778	GT:AD:DP:GQ:PL	0/1:11,15:26:99:501,0,323
chrII	237562	.	C	T	529.77	PASS	AC=1;AF=0.5;AN=2;BaseQRankSum=-0.017;DP=35;Dels=0.0;FS=16.564;HaplotypeScore=0.0;MLEAC=1;MLEAF=0.5;MQ=40.96;MQ0=0;MQRankSum=-0.613;QD=15.14;ReadPosRankSum=0.712	GT:AD:DP:GQ:PL	0/1:16,19:35:99:558,0,526
chrII	237719	.	G	A	179.77	PASS	AC=1;AF=0.5;AN=2;BaseQRankSum=0.529;DP=17;Dels=0.0;FS=2.115;HaplotypeScore=0.9665;MLEAC=1;MLEAF=0.5;MQ=40.75;MQ0=1;MQRankSum=0.106;QD=10.57;ReadPosRankSum=0.106	GT:AD:DP:GQ:PL	0/1:9,8:17:99:208,0,328
chrII	238807	.	G	A	308.77	PASS	AC=1;AF=0.5;AN=2;BaseQRankSum=-0.306;DP=15;Dels=0.0;FS=2.808;HaplotypeScore=0.0;MLEAC=1;MLEAF=0.5;MQ=42.0;MQ0=0;MQRankSum=-0.306;QD=20.58;ReadPosRankSum=-2.511	GT:AD:DP:GQ:PL	0/1:5,10:15:99:337,0,168
chrII	241633	.	C	T	320.31	PASS	AC=2;AF=1.0;AN=2;BaseQRankSum=0.348;DP=10;Dels=0.0;FS=0.0;HaplotypeScore=0.0;MLEAC=2;MLEAF=1.0;MQ=40.56;MQ0=0;MQRankSum=1.393;QD=32.03;ReadPosRankSum=0.696	GT:AD:DP:GQ:PL	1/1:1,9:10:1:346,1,0
chrII	246853	.	C	T	493.77	PASS	AC=1;AF=0.5;AN=2;BaseQRankSum=0.475;DP=37;Dels=0.0;FS=7.552;HaplotypeScore=0.0;MLEAC=1;MLEAF=0.5;MQ=42.0;MQ0=0;MQRankSum=1.211;QD=13.35;ReadPosRankSum=0.291	GT:AD:DP:GQ:PL	0/1:21,16:37:99:522,0,571
chrII	251654	.	C	T	508.77	PASS	AC=1;AF=0.5;AN=2;BaseQRankSum=0.199;DP=33;Dels=0.0;FS=1.713;HaplotypeScore=0.0;MLEAC=1;MLEAF=0.5;MQ=41.94;MQ0=0;MQRankSum=0.307;QD=15.42;ReadPosRankSum=-0.85	GT:AD:DP:GQ:PL	0/1:15,18:33:99:537,0,454
chrII	257041	.	C	T	211.77	PASS	AC=1;AF=0.5;AN=2;BaseQRankSum=-0.278;DP=11;Dels=0.0;FS=0.0;HaplotypeScore=0.0;MLEAC=1;MLEAF=0.5;MQ=42.0;MQ0=0;MQRankSum=-0.597;QD=19.25;ReadPosRankSum=-0.597	GT:AD:DP:GQ:PL	0/1:4,7:11:99:240,0,120
chrII	269765	.	G	A	1037.77	PASS	AC=1;AF=0.5;AN=2;BaseQRankSum=1.487;DP=81;Dels=0.0;FS=11.334;HaplotypeScore=0.0;MLEAC=1;MLEAF=0.5;MQ=42.0;MQ0=0;MQRankSum=-0.889;QD=12.81;ReadPosRankSum=1.126	GT:AD:DP:GQ:PL	0/1:45,36:81:99:1066,0,1354
chrII	270171	.	C	T	1567.77	PASS	AC=1;AF=0.5;AN=2;BaseQRankSum=1.65;DP=92;Dels=0.0;FS=8.596;HaplotypeScore=0.9996;MLEAC=1;MLEAF=0.5;MQ=42.0;MQ0=0;MQRankSum=0.138;QD=17.04;ReadPosRankSum=-0.106	GT:AD:DP:GQ:PL	0/1:40,52:92:99:1596,0,1343
chrII	270203	.	G	A	1333.77	PASS	AC=1;AF=0.5;AN=2;BaseQRankSum=0.279;DP=79;Dels=0.0;FS=13.292;HaplotypeScore=0.0;MLEAC=1;MLEAF=0.5;MQ=42.0;MQ0=0;MQRankSum=1.456;QD=16.88;ReadPosRankSum=-0.397	GT:AD:DP:GQ:PL	0/1:39,40:79:99:1362,0,1274
chrII	275500	.	G	A	1609.77	PASS	AC=1;AF=0.5;AN=2;BaseQRankSum=-0.944;DP=105;Dels=0.0;FS=1.589;HaplotypeScore=1.933;MLEAC=1;MLEAF=0.5;MQ=42.0;MQ0=0;MQRankSum=-0.293;QD=15.33;ReadPosRankSum=-0.487	GT:AD:DP:GQ:PL	0/1:47,58:105:99:1638,0,1502
chrII	275568	.	G	A	1545.77	PASS	AC=1;AF=0.5;AN=2;BaseQRankSum=0.388;DP=88;Dels=0.0;FS=4.889;HaplotypeScore=0.0;MLEAC=1;MLEAF=0.5;MQ=42.0;MQ0=0;MQRankSum=-1.291;QD=17.57;ReadPosRankSum=0.781	GT:AD:DP:GQ:PL	0/1:42,46:88:99:1574,0,1402
chrII	275855	.	G	A	797.77	PASS	AC=1;AF=0.5;AN=2;BaseQRankSum=-0.037;DP=60;Dels=0.0;FS=1.001;HaplotypeScore=0.0;MLEAC=1;MLEAF=0.5;MQ=42.0;MQ0=0;MQRankSum=-1.216;QD=13.3;ReadPosRankSum=0.291	GT:AD:DP:GQ:PL	0/1:34,26:60:99:826,0,1213
chrII	275899	.	G	A	485.77	PASS	AC=1;AF=0.5;AN=2;BaseQRankSum=0.717;DP=32;Dels=0.0;FS=0.0;HaplotypeScore=0.0;MLEAC=1;MLEAF=0.5;MQ=42.0;MQ0=0;MQRankSum=0.0;QD=15.18;ReadPosRankSum=0.227	GT:AD:DP:GQ:PL	0/1:17,15:32:99:514,0,595
chrII	275920	.	C	T	749.77	PASS	AC=1;AF=0.5;AN=2;BaseQRankSum=1.319;DP=40;Dels=0.0;FS=1.243;HaplotypeScore=0.0;MLEAC=1;MLEAF=0.5;MQ=42.0;MQ0=0;MQRankSum=0.367;QD=18.74;ReadPosRankSum=-0.15	GT:AD:DP:GQ:PL	0/1:18,22:40:99:778,0,568
chrII	275986	.	G	A	1323.77	PASS	AC=1;AF=0.5;AN=2;BaseQRankSum=1.388;DP=95;Dels=0.0;FS=0.765;HaplotypeScore=0.0;MLEAC=1;MLEAF=0.5;MQ=42.0;MQ0=0;MQRankSum=1.44;QD=13.93;ReadPosRankSum=-2.691	GT:AD:DP:GQ:PL	0/1:48,47:95:99:1352,0,1548
chrII	276072	.	G	A	875.77	PASS	AC=1;AF=0.5;AN=2;BaseQRankSum=-0.186;DP=63;Dels=0.0;FS=2.15;HaplotypeScore=0.0;MLEAC=1;MLEAF=0.5;MQ=42.0;MQ0=0;MQRankSum=-0.571;QD=13.9;ReadPosRankSum=-0.64	GT:AD:DP:GQ:PL	0/1:33,30:63:99:904,0,1119
chrII	276112	.	G	A	1018.77	PASS	AC=1;AF=0.5;AN=2;BaseQRankSum=-0.345;DP=62;Dels=0.0;FS=3.53;HaplotypeScore=0.0;MLEAC=1;MLEAF=0.5;MQ=42.0;MQ0=0;MQRankSum=-1.092;QD=16.43;ReadPosRankSum=-0.88	GT:AD:DP:GQ:PL	0/1:30,32:62:99:1047,0,943
chrII	278435	.	C	T	240.77	PASS	AC=1;AF=0.5;AN=2;BaseQRankSum=-1.855;DP=13;Dels=0.0;FS=2.276;HaplotypeScore=0.0;MLEAC=1;MLEAF=0.5;MQ=40.78;MQ0=0;MQRankSum=-0.533;QD=18.52;ReadPosRankSum=-0.533	GT:AD:DP:GQ:PL	0/1:5,8:13:99:269,0,171
chrII	278438	.	C	T	145.77	PASS	AC=1;AF=0.5;AN=2;BaseQRankSum=0.135;DP=12;Dels=0.0;FS=2.533;HaplotypeScore=0.0;MLEAC=1;MLEAF=0.5;MQ=40.85;MQ0=0;MQRankSum=0.135;QD=12.15;ReadPosRankSum=0.831	GT:AD:DP:GQ:PL	0/1:7,5:12:99:174,0,245
chrII	278532	.	C	T	1996.77	PASS	AC=1;AF=0.5;AN=2;BaseQRankSum=1.327;DP=130;Dels=0.0;FS=0.0;HaplotypeScore=0.0;MLEAC=1;MLEAF=0.5;MQ=41.92;MQ0=0;MQRankSum=0.4;QD=15.36;ReadPosRankSum=-0.27	GT:AD:DP:GQ:PL	0/1:65,65:130:99:2025,0,2001
chrII	278762	.	C	T	1315.77	PASS	AC=1;AF=0.5;AN=2;BaseQRankSum=-1.548;DP=84;Dels=0.0;FS=1.948;HaplotypeScore=0.0;MLEAC=1;MLEAF=0.5;MQ=42.0;MQ0=0;MQRankSum=-1.029;QD=15.66;ReadPosRankSum=-0.125	GT:AD:DP:GQ:PL	0/1:43,41:84:99:1344,0,1491
chrII	278915	.	C	T	801.77	PASS	AC=1;AF=0.5;AN=2;BaseQRankSum=-0.119;DP=38;Dels=0.0;FS=0.0;HaplotypeScore=0.0;MLEAC=1;MLEAF=0.5;MQ=41.48;MQ0=0;MQRankSum=2.867;QD=21.1;ReadPosRankSum=-0.179	GT:AD:DP:GQ:PL	0/1:15,23:38:99:830,0,502
chrII	278922	.	C	T	477.77	PASS	AC=1;AF=0.5;AN=2;BaseQRankSum=0.232;DP=37;Dels=0.0;FS=1.257;HaplotypeScore=0.0;MLEAC=1;MLEAF=0.5;MQ=41.47;MQ0=0;MQRankSum=-2.707;QD=12.91;ReadPosRankSum=0.139	GT:AD:DP:GQ:PL	0/1:22,15:37:99:506,0,791
chrII	278928	.	C	T	1258.77	PASS	AC=2;AF=1.0;AN=2;DP=32;Dels=0.0;FS=0.0;HaplotypeScore=0.0;MLEAC=2;MLEAF=1.0;MQ=41.32;MQ0=0;QD=31.95	GT:AD:DP:GQ:PL	1/1:0,32:32:93:1287,93,0
chrII	278940	.	C	T	414.77	PASS	AC=1;AF=0.5;AN=2;BaseQRankSum=2.763;DP=32;Dels=0.0;FS=0.0;HaplotypeScore=0.0;MLEAC=1;MLEAF=0.5;MQ=41.39;MQ0=0;MQRankSum=-2.609;QD=12.96;ReadPosRankSum=0.652	GT:AD:DP:GQ:PL	0/1:19,13:32:99:443,0,684
chrII	278967	.	C	T	422.77	PASS	AC=1;AF=0.5;AN=2;BaseQRankSum=0.829;DP=28;Dels=0.0;FS=3.227;HaplotypeScore=0.0;MLEAC=1;MLEAF=0.5;MQ=41.44;MQ0=0;MQRankSum=-1.474;QD=15.1;ReadPosRankSum=0.783	GT:AD:DP:GQ:PL	0/1:15,13:28:99:451,0,533
chrII	278991	.	C	T	328.77	PASS	AC=1;AF=0.5;AN=2;BaseQRankSum=-1.288;DP=18;Dels=0.0;FS=0.0;HaplotypeScore=0.0;MLEAC=1;MLEAF=0.5;MQ=41.67;MQ0=0;MQRankSum=0.4;QD=18.26;ReadPosRankSum=-1.377	GT:AD:DP:GQ:PL	0/1:8,10:18:99:357,0,282
chrII	279039	.	C	T	845.77	PASS	AC=1;AF=0.5;AN=2;BaseQRankSum=0.716;DP=65;Dels=0.0;FS=4.622;HaplotypeScore=0.0;MLEAC=1;MLEAF=0.5;MQ=41.91;MQ0=0;MQRankSum=-0.1;QD=13.01;ReadPosRankSum=-2.538	GT:AD:DP:GQ:PL	0/1:39,26:65:99:874,0,1342
chrII	280676	.	C	T	489.77	PASS	AC=1;AF=0.5;AN=2;BaseQRankSum=1.606;DP=35;Dels=0.0;FS=7.473;HaplotypeScore=0.0;MLEAC=1;MLEAF=0.5;MQ=41.15;MQ0=0;MQRankSum=0.745;QD=13.99;ReadPosRankSum=-0.149	GT:AD:DP:GQ:PL	0/1:19,16:35:99:518,0,647
chrII	281174	.	C	T	863.77	PASS	AC=1;AF=0.5;AN=2;BaseQRankSum=-0.396;DP=66;Dels=0.0;FS=2.737;HaplotypeScore=0.9665;MLEAC=1;MLEAF=0.5;MQ=42.0;MQ0=0;MQRankSum=0.448;QD=13.09;ReadPosRankSum=-0.123	GT:AD:DP:GQ:PL	0/1:38,28:66:99:892,0,1264
chrII	281243	.	G	A	669.77	PASS	AC=1;AF=0.5;AN=2;BaseQRankSum=-2.265;DP=48;Dels=0.0;FS=8.187;HaplotypeScore=0.0;MLEAC=1;MLEAF=0.5;MQ=42.0;MQ0=0;MQRankSum=-1.226;QD=13.95;ReadPosRankSum=0.686	GT:AD:DP:GQ:PL	0/1:27,21:48:99:698,0,895
chrII	281340	.	C	T	771.77	PASS	AC=1;AF=0.5;AN=2;BaseQRankSum=-1.345;DP=52;Dels=0.0;FS=2.371;HaplotypeScore=0.0;MLEAC=1;MLEAF=0.5;MQ=42.0;MQ0=0;MQRankSum=1.071;QD=14.84;ReadPosRankSum=-2.48	GT:AD:DP:GQ:PL	0/1:26,26:52:99:800,0,813
chrII	283092	.	G	A	1608.77	PASS	AC=1;AF=0.5;AN=2;BaseQRankSum=1.483;DP=91;Dels=0.0;FS=0.0;HaplotypeScore=0.0;MLEAC=1;MLEAF=0.5;MQ=42.0;MQ0=0;MQRankSum=-0.166;QD=17.68;ReadPosRankSum=-0.044	GT:AD:DP:GQ:PL	0/1:37,54:91:99:1637,0,1068
chrII	284244	.	G	A	1147.77	PASS	AC=1;AF=0.5;AN=2;BaseQRankSum=1.72;DP=56;Dels=0.0;FS=6.281;HaplotypeScore=0.0;MLEAC=1;MLEAF=0.5;MQ=42.0;MQ0=0;MQRankSum=-1.149;QD=20.5;ReadPosRankSum=-0.629	GT:AD:DP:GQ:PL	0/1:22,34:56:99:1176,0,673
chrII	284460	.	C	T	1261.77	PASS	AC=1;AF=0.5;AN=2;BaseQRankSum=1.55;DP=68;Dels=0.0;FS=2.723;HaplotypeScore=0.0;MLEAC=1;MLEAF=0.5;MQ=42.0;MQ0=0;MQRankSum=1.352;QD=18.56;ReadPosRankSum=0.31	GT:AD:DP:GQ:PL	0/1:29,39:68:99:1290,0,880
chrII	284768	.	G	A	1284.77	PASS	AC=1;AF=0.5;AN=2;BaseQRankSum=-0.703;DP=78;Dels=0.0;FS=4.407;HaplotypeScore=0.0;MLEAC=1;MLEAF=0.5;MQ=42.0;MQ0=0;MQRankSum=2.009;QD=16.47;ReadPosRankSum=0.221	GT:AD:DP:GQ:PL	0/1:35,43:78:99:1313,0,1111
chrII	288102	.	C	T	350.77	PASS	AC=1;AF=0.5;AN=2;BaseQRankSum=-0.209;DP=28;Dels=0.0;FS=0.0;HaplotypeScore=0.0;MLEAC=1;MLEAF=0.5;MQ=42.0;MQ0=0;MQRankSum=0.348;QD=12.53;ReadPosRankSum=0.998	GT:AD:DP:GQ:PL	0/1:16,12:28:99:379,0,559
chrII	288104	.	C	T	344.77	PASS	AC=1;AF=0.5;AN=2;BaseQRankSum=-0.534;DP=28;Dels=0.0;FS=0.0;HaplotypeScore=0.0;MLEAC=1;MLEAF=0.5;MQ=42.0;MQ0=0;MQRankSum=-0.023;QD=12.31;ReadPosRankSum=0.952	GT:AD:DP:GQ:PL	0/1:16,12:28:99:373,0,561
chrII	289223	.	G	A	734.77	PASS	AC=1;AF=0.5;AN=2;BaseQRankSum=1.85;DP=32;Dels=0.0;FS=3.506;HaplotypeScore=0.0;MLEAC=1;MLEAF=0.5;MQ=42.0;MQ0=0;MQRankSum=-0.955;QD=22.96;ReadPosRankSum=-1.647	GT:AD:DP:GQ:PL	0/1:10,22:32:99:763,0,268
chrII	291942	.	C	T	298.77	PASS	AC=1;AF=0.5;AN=2;BaseQRankSum=-0.151;DP=17;Dels=0.0;FS=9.276;HaplotypeScore=0.0;MLEAC=1;MLEAF=0.5;MQ=41.77;MQ0=0;MQRankSum=1.156;QD=17.57;ReadPosRankSum=-0.754	GT:AD:DP:GQ:PL	0/1:6,11:17:99:327,0,202
chrII	291966	.	C	T	553.77	PASS	AC=2;AF=1.0;AN=2;DP=17;Dels=0.0;FS=0.0;HaplotypeScore=0.0;MLEAC=2;MLEAF=1.0;MQ=41.77;MQ0=0;QD=32.57	GT:AD:DP:GQ:PL	1/1:0,17:17:42:582,42,0
chrII	292011	.	G	A	329.77	PASS	AC=1;AF=0.5;AN=2;BaseQRankSum=-0.106;DP=21;Dels=0.0;FS=5.076;HaplotypeScore=0.0;MLEAC=1;MLEAF=0.5;MQ=41.91;MQ0=0;MQRankSum=1.162;QD=15.7;ReadPosRankSum=-1.162	GT:AD:DP:GQ:PL	0/1:11,10:21:99:358,0,360
chrII	292478	.	C	T	212.77	PASS	AC=1;AF=0.5;AN=2;BaseQRankSum=2.098;DP=17;Dels=0.0;FS=0.0;HaplotypeScore=0.0;MLEAC=1;MLEAF=0.5;MQ=42.0;MQ0=0;MQRankSum=0.732;QD=12.52;ReadPosRankSum=-2.684	GT:AD:DP:GQ:PL	0/1:10,7:17:99:241,0,306
chrII	295437	.	C	T	161.77	PASS	AC=1;AF=0.5;AN=2;BaseQRankSum=0.55;DP=33;Dels=0.0;FS=45.515;HaplotypeScore=0.9933;MLEAC=1;MLEAF=0.5;MQ=42.0;MQ0=0;MQRankSum=0.374;QD=4.9;ReadPosRankSum=3.017	GT:AD:DP:GQ:PL	0/1:26,7:33:99:190,0,974
chrII	297822	.	C	T	479.77	PASS	AC=1;AF=0.5;AN=2;BaseQRankSum=1.56;DP=41;Dels=0.0;FS=0.0;HaplotypeScore=0.0;MLEAC=1;MLEAF=0.5;MQ=41.95;MQ0=0;MQRankSum=-0.428;QD=11.7;ReadPosRankSum=1.284	GT:AD:DP:GQ:PL	0/1:24,16:40:99:508,0,836
chrII	297867	.	C	T	297.77	PASS	AC=1;AF=0.5;AN=2;BaseQRankSum=0.557;DP=31;Dels=0.0;FS=5.822;HaplotypeScore=0.0;MLEAC=1;MLEAF=0.5;MQ=41.94;MQ0=0;MQRankSum=-0.434;QD=9.61;ReadPosRankSum=-2.291	GT:AD:DP:GQ:PL	0/1:20,11:31:99:326,0,729
chrII	298044	.	G	A	640.77	PASS	AC=1;AF=0.5;AN=2;BaseQRankSum=1.386;DP=44;Dels=0.0;FS=1.238;HaplotypeScore=0.0;MLEAC=1;MLEAF=0.5;MQ=41.35;MQ0=0;MQRankSum=-1.269;QD=14.56;ReadPosRankSum=1.692	GT:AD:DP:GQ:PL	0/1:23,21:44:99:669,0,762
chrII	310404	.	C	T	332.77	PASS	AC=1;AF=0.5;AN=2;BaseQRankSum=-1.615;DP=25;Dels=0.0;FS=1.58;HaplotypeScore=0.0;MLEAC=1;MLEAF=0.5;MQ=42.0;MQ0=0;MQRankSum=0.52;QD=13.31;ReadPosRankSum=-0.63	GT:AD:DP:GQ:PL	0/1:14,11:25:99:361,0,451
chrII	316621	.	G	A	265.8	PASS	AC=2;AF=1.0;AN=2;DP=7;Dels=0.0;FS=0.0;HaplotypeScore=0.0;MLEAC=2;MLEAF=1.0;MQ=42.0;MQ0=0;QD=29.23	GT:AD:DP:GQ:PL	1/1:0,7:7:21:294,21,0
chrII	357011	.	G	A	462.77	PASS	AC=1;AF=0.5;AN=2;BaseQRankSum=0.507;DP=28;Dels=0.0;FS=3.227;HaplotypeScore=0.0;MLEAC=1;MLEAF=0.5;MQ=42.0;MQ0=0;MQRankSum=0.138;QD=16.53;ReadPosRankSum=-0.276	GT:AD:DP:GQ:PL	0/1:13,15:28:99:491,0,417
chrII	360358	.	C	T	339.77	PASS	AC=1;AF=0.5;AN=2;BaseQRankSum=-0.395;DP=28;Dels=0.0;FS=0.0;HaplotypeScore=0.0;MLEAC=1;MLEAF=0.5;MQ=42.0;MQ0=0;MQRankSum=0.07;QD=12.13;ReadPosRankSum=0.302	GT:AD:DP:GQ:PL	0/1:16,12:28:99:368,0,566
chrII	365813	.	G	A	466.77	PASS	AC=1;AF=0.5;AN=2;BaseQRankSum=-0.671;DP=39;Dels=0.0;FS=5.065;HaplotypeScore=0.0;MLEAC=1;MLEAF=0.5;MQ=42.0;MQ0=0;MQRankSum=0.128;QD=11.97;ReadPosRankSum=0.7	GT:AD:DP:GQ:PL	0/1:23,16:39:99:495,0,687
chrII	366055	.	C	T	676.77	PASS	AC=1;AF=0.5;AN=2;BaseQRankSum=1.341;DP=40;Dels=0.0;FS=0.0;HaplotypeScore=0.0;MLEAC=1;MLEAF=0.5;MQ=41.29;MQ0=0;MQRankSum=0.684;QD=16.92;ReadPosRankSum=1.204	GT:AD:DP:GQ:PL	0/1:17,23:40:99:705,0,515
chrII	366112	.	C	T	699.77	PASS	AC=1;AF=0.5;AN=2;BaseQRankSum=0.234;DP=50;Dels=0.0;FS=0.0;HaplotypeScore=0.0;MLEAC=1;MLEAF=0.5;MQ=41.72;MQ0=0;MQRankSum=0.156;QD=14.0;ReadPosRankSum=-0.837	GT:AD:DP:GQ:PL	0/1:27,23:50:99:728,0,875
chrII	369713	.	G	A	609.77	PASS	AC=1;AF=0.5;AN=2;BaseQRankSum=0.275;DP=41;Dels=0.0;FS=0.0;HaplotypeScore=0.9665;MLEAC=1;MLEAF=0.5;MQ=41.95;MQ0=0;MQRankSum=-1.294;QD=14.87;ReadPosRankSum=-1.007	GT:AD:DP:GQ:PL	0/1:22,19:41:99:638,0,732
chrII	375685	.	G	A	1028.77	PASS	AC=1;AF=0.5;AN=2;BaseQRankSum=2.615;DP=67;Dels=0.0;FS=5.534;HaplotypeScore=0.0;MLEAC=1;MLEAF=0.5;MQ=41.8;MQ0=0;MQRankSum=-1.963;QD=15.35;ReadPosRankSum=-0.533	GT:AD:DP:GQ:PL	0/1:34,33:67:99:1057,0,1051
chrII	375736	.	G	A	890.77	PASS	AC=1;AF=0.5;AN=2;BaseQRankSum=-0.083;DP=59;Dels=0.0;FS=4.519;HaplotypeScore=0.0;MLEAC=1;MLEAF=0.5;MQ=41.28;MQ0=0;MQRankSum=-0.417;QD=15.1;ReadPosRankSum=-1.402	GT:AD:DP:GQ:PL	0/1:30,29:59:99:919,0,1046
chrII	375748	.	G	A	1066.77	PASS	AC=1;AF=0.5;AN=2;BaseQRankSum=1.606;DP=58;Dels=0.0;FS=0.0;HaplotypeScore=0.0;MLEAC=1;MLEAF=0.5;MQ=41.27;MQ0=0;MQRankSum=2.603;QD=18.39;ReadPosRankSum=-0.296	GT:AD:DP:GQ:PL	0/1:27,31:58:99:1095,0,843
chrII	375759	.	C	T	645.77	PASS	AC=1;AF=0.5;AN=2;BaseQRankSum=0.509;DP=41;Dels=0.0;FS=0.0;HaplotypeScore=0.0;MLEAC=1;MLEAF=0.5;MQ=41.06;MQ0=0;MQRankSum=-1.5;QD=15.75;ReadPosRankSum=0.274	GT:AD:DP:GQ:PL	0/1:21,20:41:99:674,0,748
chrII	375767	.	G	A	694.77	PASS	AC=1;AF=0.5;AN=2;BaseQRankSum=-0.503;DP=37;Dels=0.0;FS=0.0;HaplotypeScore=0.0;MLEAC=1;MLEAF=0.5;MQ=40.96;MQ0=0;MQRankSum=2.027;QD=18.78;ReadPosRankSum=-1.295	GT:AD:DP:GQ:PL	0/1:17,20:37:99:723,0,564
chrII	375771	.	G	A	534.77	PASS	AC=1;AF=0.5;AN=2;BaseQRankSum=3.411;DP=32;Dels=0.0;FS=0.0;HaplotypeScore=0.0;MLEAC=1;MLEAF=0.5;MQ=41.25;MQ0=0;MQRankSum=-0.546;QD=16.71;ReadPosRankSum=0.81	GT:AD:DP:GQ:PL	0/1:16,16:32:99:563,0,562
chrII	375785	.	C	T	611.77	PASS	AC=1;AF=0.5;AN=2;BaseQRankSum=1.656;DP=37;Dels=0.0;FS=0.0;HaplotypeScore=0.0;MLEAC=1;MLEAF=0.5;MQ=41.35;MQ0=0;MQRankSum=0.501;QD=16.53;ReadPosRankSum=-0.471	GT:AD:DP:GQ:PL	0/1:19,18:37:99:640,0,672
chrII	378632	.	C	T	678.77	PASS	AC=1;AF=0.5;AN=2;BaseQRankSum=0.143;DP=41;Dels=0.0;FS=0.0;HaplotypeScore=0.0;MLEAC=1;MLEAF=0.5;MQ=42.0;MQ0=0;MQRankSum=-0.769;QD=16.56;ReadPosRankSum=0.404	GT:AD:DP:GQ:PL	0/1:20,21:41:99:707,0,706
chrII	379781	.	C	T	1318.77	PASS	AC=1;AF=0.5;AN=2;BaseQRankSum=2.199;DP=81;Dels=0.01;FS=0.0;HaplotypeScore=0.9665;MLEAC=1;MLEAF=0.5;MQ=42.0;MQ0=0;MQRankSum=0.005;QD=16.28;ReadPosRankSum=0.553	GT:AD:DP:GQ:PL	0/1:40,40:80:99:1347,0,1348
chrII	381338	.	C	T	496.77	PASS	AC=1;AF=0.5;AN=2;BaseQRankSum=-3.049;DP=39;Dels=0.0;FS=1.243;HaplotypeScore=0.0;MLEAC=1;MLEAF=0.5;MQ=42.0;MQ0=0;MQRankSum=1.475;QD=12.74;ReadPosRankSum=0.52	GT:AD:DP:GQ:PL	0/1:20,19:39:99:525,0,694
chrII	391089	.	G	A	1168.77	PASS	AC=1;AF=0.5;AN=2;BaseQRankSum=1.15;DP=82;Dels=0.0;FS=7.818;HaplotypeScore=0.0;MLEAC=1;MLEAF=0.5;MQ=42.0;MQ0=0;MQRankSum=-1.067;QD=14.25;ReadPosRankSum=-0.046	GT:AD:DP:GQ:PL	0/1:41,41:82:99:1197,0,1226
chrII	391146	.	G	A	1310.77	PASS	AC=1;AF=0.5;AN=2;BaseQRankSum=2.107;DP=73;Dels=0.0;FS=0.0;HaplotypeScore=0.0;MLEAC=1;MLEAF=0.5;MQ=42.0;MQ0=0;MQRankSum=1.595;QD=17.96;ReadPosRankSum=0.039	GT:AD:DP:GQ:PL	0/1:32,41:73:99:1339,0,1078
chrII	391543	.	G	A	1353.77	PASS	AC=1;AF=0.5;AN=2;BaseQRankSum=-2.005;DP=92;Dels=0.0;FS=12.481;HaplotypeScore=0.0;MLEAC=1;MLEAF=0.5;MQ=41.96;MQ0=0;MQRankSum=-1.497;QD=14.71;ReadPosRankSum=1.012	GT:AD:DP:GQ:PL	0/1:48,44:92:99:1382,0,1516
chrII	391564	.	C	T	1282.77	PASS	AC=1;AF=0.5;AN=2;BaseQRankSum=1.074;DP=79;Dels=0.0;FS=3.109;HaplotypeScore=2.8528;MLEAC=1;MLEAF=0.5;MQ=41.95;MQ0=0;MQRankSum=0.378;QD=16.24;ReadPosRankSum=-0.142	GT:AD:DP:GQ:PL	0/1:39,40:79:99:1311,0,1219
chrII	391573	.	G	A	1287.77	PASS	AC=1;AF=0.5;AN=2;BaseQRankSum=-1.035;DP=79;Dels=0.0;FS=1.95;HaplotypeScore=2.7217;MLEAC=1;MLEAF=0.5;MQ=41.95;MQ0=0;MQRankSum=0.917;QD=16.3;ReadPosRankSum=-0.957	GT:AD:DP:GQ:PL	0/1:38,41:79:99:1316,0,1256
chrII	391961	.	C	T	925.77	PASS	AC=1;AF=0.5;AN=2;BaseQRankSum=1.664;DP=69;Dels=0.0;FS=6.373;HaplotypeScore=0.0;MLEAC=1;MLEAF=0.5;MQ=42.0;MQ0=0;MQRankSum=1.144;QD=13.42;ReadPosRankSum=1.906	GT:AD:DP:GQ:PL	0/1:39,30:69:99:954,0,1382
chrII	392919	.	G	A	190.77	PASS	AC=1;AF=0.5;AN=2;BaseQRankSum=-0.342;DP=17;Dels=0.0;FS=2.062;HaplotypeScore=0.0;MLEAC=1;MLEAF=0.5;MQ=40.18;MQ0=0;MQRankSum=0.537;QD=11.22;ReadPosRankSum=0.049	GT:AD:DP:GQ:PL	0/1:10,7:17:99:219,0,347
chrII	393056	.	G	A	654.77	PASS	AC=1;AF=0.5;AN=2;BaseQRankSum=0.406;DP=40;Dels=0.0;FS=1.243;HaplotypeScore=0.0;MLEAC=1;MLEAF=0.5;MQ=40.83;MQ0=0;MQRankSum=-0.542;QD=16.37;ReadPosRankSum=0.975	GT:AD:DP:GQ:PL	0/1:19,21:40:99:683,0,596
chrII	400922	.	C	T	320.77	PASS	AC=1;AF=0.5;AN=2;BaseQRankSum=0.615;DP=25;Dels=0.04;FS=1.685;HaplotypeScore=1.9663;MLEAC=1;MLEAF=0.5;MQ=42.0;MQ0=0;MQRankSum=-1.376;QD=12.83;ReadPosRankSum=-0.79	GT:AD:DP:GQ:PL	0/1:14,10:24:99:349,0,476
chrII	419057	.	C	T	461.77	PASS	AC=1;AF=0.5;AN=2;BaseQRankSum=0.257;DP=31;Dels=0.0;FS=3.192;HaplotypeScore=0.0;MLEAC=1;MLEAF=0.5;MQ=42.0;MQ0=0;MQRankSum=-0.889;QD=14.9;ReadPosRankSum=-1.285	GT:AD:DP:GQ:PL	0/1:16,15:31:99:490,0,485
chrII	419245	.	C	T	536.77	PASS	AC=1;AF=0.5;AN=2;BaseQRankSum=0.446;DP=35;Dels=0.0;FS=3.11;HaplotypeScore=0.0;MLEAC=1;MLEAF=0.5;MQ=42.0;MQ0=0;MQRankSum=0.875;QD=15.34;ReadPosRankSum=-1.238	GT:AD:DP:GQ:PL	0/1:17,18:35:99:565,0,554
chrII	419303	.	C	T	280.77	PASS	AC=1;AF=0.5;AN=2;BaseQRankSum=0.021;DP=31;Dels=0.0;FS=6.537;HaplotypeScore=0.0;MLEAC=1;MLEAF=0.5;MQ=42.0;MQ0=0;MQRankSum=-1.88;QD=9.06;ReadPosRankSum=-0.401	GT:AD:DP:GQ:PL	0/1:21,10:31:99:309,0,696
chrII	419676	.	C	T	390.77	PASS	AC=1;AF=0.5;AN=2;BaseQRankSum=1.55;DP=25;Dels=0.0;FS=0.0;HaplotypeScore=0.0;MLEAC=1;MLEAF=0.5;MQ=42.0;MQ0=0;MQRankSum=0.082;QD=15.63;ReadPosRankSum=0.027	GT:AD:DP:GQ:PL	0/1:13,12:25:99:419,0,370
chrII	423303	.	C	T	335.77	PASS	AC=1;AF=0.5;AN=2;BaseQRankSum=0.847;DP=34;Dels=0.0;FS=3.382;HaplotypeScore=0.0;MLEAC=1;MLEAF=0.5;MQ=42.0;MQ0=0;MQRankSum=0.667;QD=9.88;ReadPosRankSum=1.063	GT:AD:DP:GQ:PL	0/1:22,12:34:99:364,0,774
chrII	423325	.	C	T	484.77	PASS	AC=1;AF=0.5;AN=2;BaseQRankSum=0.976;DP=23;Dels=0.0;FS=1.918;HaplotypeScore=0.0;MLEAC=1;MLEAF=0.5;MQ=42.0;MQ0=0;MQRankSum=-0.724;QD=21.08;ReadPosRankSum=-0.913	GT:AD:DP:GQ:PL	0/1:9,14:23:99:513,0,303
chrII	423553	.	G	A	354.77	PASS	AC=1;AF=0.5;AN=2;BaseQRankSum=-0.318;DP=24;Dels=0.0;FS=0.0;HaplotypeScore=0.0;MLEAC=1;MLEAF=0.5;MQ=41.84;MQ0=0;MQRankSum=0.548;QD=14.78;ReadPosRankSum=-0.895	GT:AD:DP:GQ:PL	0/1:12,12:24:99:383,0,422
chrII	425919	.	C	T	236.77	PASS	AC=1;AF=0.5;AN=2;BaseQRankSum=0.755;DP=18;Dels=0.0;FS=16.052;HaplotypeScore=0.0;MLEAC=1;MLEAF=0.5;MQ=42.0;MQ0=0;MQRankSum=0.222;QD=13.15;ReadPosRankSum=-0.666	GT:AD:DP:GQ:PL	0/1:10,8:18:99:265,0,341
chrII	427568	.	C	T	311.77	PASS	AC=1;AF=0.5;AN=2;BaseQRankSum=2.641;DP=21;Dels=0.0;FS=4.419;HaplotypeScore=0.0;MLEAC=1;MLEAF=0.5;MQ=42.0;MQ0=0;MQRankSum=-0.317;QD=14.85;ReadPosRankSum=-0.739	GT:AD:DP:GQ:PL	0/1:11,10:21:99:340,0,353
chrII	432063	.	C	T	283.77	PASS	AC=1;AF=0.5;AN=2;BaseQRankSum=0.456;DP=20;Dels=0.0;FS=2.098;HaplotypeScore=0.0;MLEAC=1;MLEAF=0.5;MQ=42.0;MQ0=0;MQRankSum=0.76;QD=14.19;ReadPosRankSum=0.76	GT:AD:DP:GQ:PL	0/1:11,9:20:99:312,0,398
chrII	435874	.	C	T	126.77	PASS	AC=1;AF=0.5;AN=2;BaseQRankSum=0.158;DP=17;Dels=0.0;FS=2.218;HaplotypeScore=0.0;MLEAC=1;MLEAF=0.5;MQ=42.0;MQ0=0;MQRankSum=0.791;QD=7.46;ReadPosRankSum=-0.264	GT:AD:DP:GQ:PL	0/1:12,5:17:99:155,0,449
chrII	437802	.	G	A	245.77	PASS	AC=1;AF=0.5;AN=2;BaseQRankSum=-1.325;DP=18;Dels=0.0;FS=0.0;HaplotypeScore=0.0;MLEAC=1;MLEAF=0.5;MQ=42.0;MQ0=0;MQRankSum=0.53;QD=13.65;ReadPosRankSum=0.088	GT:AD:DP:GQ:PL	0/1:9,9:18:99:274,0,323
chrII	443028	.	G	A	180.77	PASS	AC=1;AF=0.5;AN=2;BaseQRankSum=0.583;DP=12;Dels=0.0;FS=0.0;HaplotypeScore=0.0;MLEAC=1;MLEAF=0.5;MQ=42.0;MQ0=0;MQRankSum=0.869;QD=15.06;ReadPosRankSum=1.073	GT:AD:DP:GQ:PL	0/1:6,6:12:99:209,0,206
chrII	447531	.	G	A	613.77	PASS	AC=1;AF=0.5;AN=2;BaseQRankSum=1.645;DP=33;Dels=0.0;FS=0.0;HaplotypeScore=0.0;MLEAC=1;MLEAF=0.5;MQ=42.0;MQ0=0;MQRankSum=0.886;QD=18.6;ReadPosRankSum=-1.934	GT:AD:DP:GQ:PL	0/1:15,18:33:99:642,0,513
chrII	450944	.	G	A	825.77	PASS	AC=1;AF=0.5;AN=2;BaseQRankSum=0.514;DP=69;Dels=0.0;FS=4.784;HaplotypeScore=0.0;MLEAC=1;MLEAF=0.5;MQ=42.0;MQ0=0;MQRankSum=-0.272;QD=11.97;ReadPosRankSum=-0.139	GT:AD:DP:GQ:PL	0/1:39,30:69:99:854,0,1208
chrII	451558	.	C	T	1571.77	PASS	AC=1;AF=0.5;AN=2;BaseQRankSum=-0.538;DP=91;Dels=0.0;FS=2.172;HaplotypeScore=0.734;MLEAC=1;MLEAF=0.5;MQ=42.0;MQ0=0;MQRankSum=-1.2;QD=17.27;ReadPosRankSum=-0.491	GT:AD:DP:GQ:PL	0/1:41,50:91:99:1600,0,1353
chrII	452058	.	C	T	1247.77	PASS	AC=1;AF=0.5;AN=2;BaseQRankSum=0.344;DP=66;Dels=0.0;FS=6.713;HaplotypeScore=0.0;MLEAC=1;MLEAF=0.5;MQ=41.91;MQ0=0;MQRankSum=1.265;QD=18.91;ReadPosRankSum=1.291	GT:AD:DP:GQ:PL	0/1:28,38:66:99:1276,0,930
chrII	452065	.	G	A	967.77	PASS	AC=1;AF=0.5;AN=2;BaseQRankSum=1.024;DP=66;Dels=0.0;FS=4.946;HaplotypeScore=0.0;MLEAC=1;MLEAF=0.5;MQ=41.91;MQ0=0;MQRankSum=0.431;QD=14.66;ReadPosRankSum=-1.462	GT:AD:DP:GQ:PL	0/1:36,30:66:99:996,0,1202
chrII	452068	.	G	A	1010.77	PASS	AC=1;AF=0.5;AN=2;BaseQRankSum=-0.167;DP=66;Dels=0.0;FS=4.932;HaplotypeScore=0.0;MLEAC=1;MLEAF=0.5;MQ=41.91;MQ0=0;MQRankSum=-0.45;QD=15.31;ReadPosRankSum=-1.567	GT:AD:DP:GQ:PL	0/1:35,31:66:99:1039,0,1171
chrII	454314	.	C	T	1771.77	PASS	AC=1;AF=0.5;AN=2;BaseQRankSum=0.198;DP=134;Dels=0.0;FS=2.234;HaplotypeScore=0.6651;MLEAC=1;MLEAF=0.5;MQ=41.89;MQ0=0;MQRankSum=-1.724;QD=13.22;ReadPosRankSum=0.234	GT:AD:DP:GQ:PL	0/1:77,57:134:99:1800,0,2496
chrII	454579	.	C	T	1532.77	PASS	AC=1;AF=0.5;AN=2;BaseQRankSum=0.394;DP=80;Dels=0.0;FS=0.0;HaplotypeScore=0.0;MLEAC=1;MLEAF=0.5;MQ=42.0;MQ0=0;MQRankSum=0.472;QD=19.16;ReadPosRankSum=0.238	GT:AD:DP:GQ:PL	0/1:34,46:80:99:1561,0,1131
chrII	454756	.	G	A	507.77	PASS	AC=1;AF=0.5;AN=2;BaseQRankSum=0.507;DP=28;Dels=0.0;FS=1.518;HaplotypeScore=0.0;MLEAC=1;MLEAF=0.5;MQ=42.0;MQ0=0;MQRankSum=0.921;QD=18.13;ReadPosRankSum=0.369	GT:AD:DP:GQ:PL	0/1:13,15:28:99:536,0,410
chrII	454757	.	G	A	539.77	PASS	AC=1;AF=0.5;AN=2;BaseQRankSum=0.968;DP=31;Dels=0.0;FS=1.4;HaplotypeScore=0.0;MLEAC=1;MLEAF=0.5;MQ=42.0;MQ0=0;MQRankSum=-0.099;QD=17.41;ReadPosRankSum=0.415	GT:AD:DP:GQ:PL	0/1:15,16:31:99:568,0,438
chrII	454825	.	C	T	1629.77	PASS	AC=1;AF=0.5;AN=2;BaseQRankSum=-2.579;DP=91;Dels=0.0;FS=0.923;HaplotypeScore=0.0;MLEAC=1;MLEAF=0.5;MQ=42.0;MQ0=0;MQRankSum=-1.267;QD=17.91;ReadPosRankSum=-1.028	GT:AD:DP:GQ:PL	0/1:40,51:91:99:1658,0,1313
chrII	462159	.	G	A	876.77	PASS	AC=1;AF=0.5;AN=2;BaseQRankSum=-0.384;DP=61;Dels=0.0;FS=1.219;HaplotypeScore=0.8321;MLEAC=1;MLEAF=0.5;MQ=42.0;MQ0=0;MQRankSum=-0.789;QD=14.37;ReadPosRankSum=-0.89	GT:AD:DP:GQ:PL	0/1:33,28:61:99:905,0,1188
chrII	471843	.	C	T	2459.77	PASS	AC=1;AF=0.5;AN=2;BaseQRankSum=0.451;DP=160;Dels=0.0;FS=5.984;HaplotypeScore=0.0;MLEAC=1;MLEAF=0.5;MQ=41.99;MQ0=0;MQRankSum=-0.072;QD=15.37;ReadPosRankSum=0.195	GT:AD:DP:GQ:PL	0/1:83,77:160:99:2488,0,2663
chrII	474690	.	C	T	1615.77	PASS	AC=1;AF=0.5;AN=2;BaseQRankSum=1.868;DP=123;Dels=0.0;FS=2.331;HaplotypeScore=0.0;MLEAC=1;MLEAF=0.5;MQ=42.0;MQ0=0;MQRankSum=-1.012;QD=13.14;ReadPosRankSum=1.486	GT:AD:DP:GQ:PL	0/1:69,54:123:99:1644,0,2146
chrII	477404	.	C	T	1297.77	PASS	AC=1;AF=0.5;AN=2;BaseQRankSum=0.566;DP=93;Dels=0.0;FS=3.508;HaplotypeScore=0.0;MLEAC=1;MLEAF=0.5;MQ=41.85;MQ0=0;MQRankSum=0.536;QD=13.95;ReadPosRankSum=1.067	GT:AD:DP:GQ:PL	0/1:50,43:93:99:1326,0,1447
chrII	477469	.	C	T	516.77	PASS	AC=1;AF=0.5;AN=2;BaseQRankSum=-0.985;DP=45;Dels=0.0;FS=9.559;HaplotypeScore=0.0;MLEAC=1;MLEAF=0.5;MQ=41.23;MQ0=0;MQRankSum=0.822;QD=11.48;ReadPosRankSum=-0.058	GT:AD:DP:GQ:PL	0/1:27,18:45:99:545,0,858
chrII	477482	.	G	A	458.77	PASS	AC=1;AF=0.5;AN=2;BaseQRankSum=-0.176;DP=45;Dels=0.0;FS=9.028;HaplotypeScore=0.0;MLEAC=1;MLEAF=0.5;MQ=40.91;MQ0=0;MQRankSum=0.41;QD=10.19;ReadPosRankSum=-1.159	GT:AD:DP:GQ:PL	0/1:28,17:45:99:487,0,945
chrII	477509	.	G	A	301.77	PASS	AC=1;AF=0.5;AN=2;BaseQRankSum=-2.604;DP=30;Dels=0.0;FS=3.39;HaplotypeScore=0.9998;MLEAC=1;MLEAF=0.5;MQ=40.36;MQ0=0;MQRankSum=0.275;QD=10.06;ReadPosRankSum=-1.418	GT:AD:DP:GQ:PL	0/1:18,12:30:99:330,0,617
chrII	479309	.	G	A	540.77	PASS	AC=1;AF=0.5;AN=2;BaseQRankSum=-0.949;DP=48;Dels=0.0;FS=2.715;HaplotypeScore=0.0;MLEAC=1;MLEAF=0.5;MQ=42.0;MQ0=0;MQRankSum=-0.738;QD=11.27;ReadPosRankSum=0.19	GT:AD:DP:GQ:PL	0/1:29,19:48:99:569,0,906
chrII	481015	.	C	T	306.77	PASS	AC=1;AF=0.5;AN=2;BaseQRankSum=-0.296;DP=40;Dels=0.03;FS=1.344;HaplotypeScore=2.966;MLEAC=1;MLEAF=0.5;MQ=42.0;MQ0=0;MQRankSum=1.607;QD=7.67;ReadPosRankSum=0.827	GT:AD:DP:GQ:PL	0/1:28,11:39:99:335,0,999
chrII	481041	.	C	T	475.77	PASS	AC=1;AF=0.5;AN=2;BaseQRankSum=0.357;DP=46;Dels=0.0;FS=4.596;HaplotypeScore=0.0;MLEAC=1;MLEAF=0.5;MQ=42.0;MQ0=0;MQRankSum=0.496;QD=10.34;ReadPosRankSum=-1.142	GT:AD:DP:GQ:PL	0/1:30,16:46:99:504,0,1000
chrII	483504	.	C	T	944.77	PASS	AC=1;AF=0.5;AN=2;BaseQRankSum=-1.368;DP=56;Dels=0.0;FS=3.85;HaplotypeScore=0.0;MLEAC=1;MLEAF=0.5;MQ=42.0;MQ0=0;MQRankSum=-0.188;QD=16.87;ReadPosRankSum=-1.336	GT:AD:DP:GQ:PL	0/1:28,28:56:99:973,0,885
chrII	483520	.	G	A	825.77	PASS	AC=1;AF=0.5;AN=2;BaseQRankSum=1.972;DP=54;Dels=0.0;FS=3.855;HaplotypeScore=0.0;MLEAC=1;MLEAF=0.5;MQ=42.0;MQ0=0;MQRankSum=0.017;QD=15.29;ReadPosRankSum=0.934	GT:AD:DP:GQ:PL	0/1:27,27:54:99:854,0,945
chrII	484138	.	G	A	1356.77	PASS	AC=1;AF=0.5;AN=2;BaseQRankSum=-0.019;DP=95;Dels=0.0;FS=2.803;HaplotypeScore=0.0;MLEAC=1;MLEAF=0.5;MQ=42.0;MQ0=0;MQRankSum=-0.674;QD=14.28;ReadPosRankSum=0.235	GT:AD:DP:GQ:PL	0/1:49,46:95:99:1385,0,1592
chrII	490487	.	G	A	1902.77	PASS	AC=1;AF=0.5;AN=2;BaseQRankSum=0.188;DP=148;Dels=0.0;FS=5.053;HaplotypeScore=0.0;MLEAC=1;MLEAF=0.5;MQ=41.7;MQ0=0;MQRankSum=-0.357;QD=12.86;ReadPosRankSum=-0.008	GT:AD:DP:GQ:PL	0/1:77,71:148:99:1931,0,2212
chrII	490545	.	C	T	1485.77	PASS	AC=1;AF=0.5;AN=2;BaseQRankSum=1.925;DP=95;Dels=0.0;FS=4.503;HaplotypeScore=0.0;MLEAC=1;MLEAF=0.5;MQ=40.91;MQ0=2;MQRankSum=0.611;QD=15.64;ReadPosRankSum=-0.772	GT:AD:DP:GQ:PL	0/1:47,48:95:99:1514,0,1461
chrII	490546	.	C	T	1402.77	PASS	AC=1;AF=0.5;AN=2;BaseQRankSum=2.649;DP=96;Dels=0.0;FS=4.431;HaplotypeScore=0.0;MLEAC=1;MLEAF=0.5;MQ=40.92;MQ0=2;MQRankSum=0.878;QD=14.61;ReadPosRankSum=-0.114	GT:AD:DP:GQ:PL	0/1:49,47:96:99:1431,0,1419
chrII	490558	.	C	T	1287.77	PASS	AC=1;AF=0.5;AN=2;BaseQRankSum=0.558;DP=82;Dels=0.0;FS=0.0;HaplotypeScore=0.0;MLEAC=1;MLEAF=0.5;MQ=40.76;MQ0=2;MQRankSum=-1.088;QD=15.7;ReadPosRankSum=0.231	GT:AD:DP:GQ:PL	0/1:41,41:82:99:1316,0,1314
chrII	493896	.	C	T	791.77	PASS	AC=1;AF=0.5;AN=2;BaseQRankSum=1.212;DP=65;Dels=0.0;FS=6.925;HaplotypeScore=0.0;MLEAC=1;MLEAF=0.5;MQ=42.0;MQ0=0;MQRankSum=0.02;QD=12.18;ReadPosRankSum=-0.516	GT:AD:DP:GQ:PL	0/1:39,26:65:99:820,0,1281
chrII	501615	.	C	T	1321.77	PASS	AC=1;AF=0.5;AN=2;BaseQRankSum=0.931;DP=75;Dels=0.0;FS=0.0;HaplotypeScore=0.0;MLEAC=1;MLEAF=0.5;MQ=41.46;MQ0=0;MQRankSum=1.889;QD=17.62;ReadPosRankSum=1.932	GT:AD:DP:GQ:PL	0/1:34,41:75:99:1350,0,1178
chrII	501651	.	G	A	1046.77	PASS	AC=1;AF=0.5;AN=2;BaseQRankSum=2.973;DP=75;Dels=0.0;FS=5.402;HaplotypeScore=0.0;MLEAC=1;MLEAF=0.5;MQ=42.0;MQ0=0;MQRankSum=0.766;QD=13.96;ReadPosRankSum=2.201	GT:AD:DP:GQ:PL	0/1:43,32:75:99:1075,0,1360
chrII	502117	.	G	A	2045.77	PASS	AC=1;AF=0.5;AN=2;BaseQRankSum=2.044;DP=126;Dels=0.0;FS=2.277;HaplotypeScore=0.0;MLEAC=1;MLEAF=0.5;MQ=41.98;MQ0=0;MQRankSum=-0.166;QD=16.24;ReadPosRankSum=1.635	GT:AD:DP:GQ:PL	0/1:63,63:126:99:2074,0,2032
chrII	502588	.	C	T	1179.77	PASS	AC=1;AF=0.5;AN=2;BaseQRankSum=0.157;DP=74;Dels=0.0;FS=0.0;HaplotypeScore=0.0;MLEAC=1;MLEAF=0.5;MQ=42.0;MQ0=0;MQRankSum=0.957;QD=15.94;ReadPosRankSum=0.935	GT:AD:DP:GQ:PL	0/1:36,38:74:99:1208,0,1233
chrII	504782	.	C	T	1499.77	PASS	AC=1;AF=0.5;AN=2;BaseQRankSum=-0.787;DP=104;Dels=0.0;FS=3.676;HaplotypeScore=0.0;MLEAC=1;MLEAF=0.5;MQ=42.0;MQ0=0;MQRankSum=0.247;QD=14.42;ReadPosRankSum=-2.165	GT:AD:DP:GQ:PL	0/1:51,53:104:99:1528,0,1507
chrII	511244	.	C	T	688.77	PASS	AC=1;AF=0.5;AN=2;BaseQRankSum=-1.516;DP=42;Dels=0.0;FS=1.172;HaplotypeScore=0.0;MLEAC=1;MLEAF=0.5;MQ=42.0;MQ0=0;MQRankSum=-0.354;QD=16.4;ReadPosRankSum=-0.329	GT:AD:DP:GQ:PL	0/1:19,23:42:99:717,0,625
chrII	527214	.	G	A	486.77	PASS	AC=1;AF=0.5;AN=2;BaseQRankSum=0.979;DP=27;Dels=0.0;FS=0.0;HaplotypeScore=0.0;MLEAC=1;MLEAF=0.5;MQ=42.0;MQ0=0;MQRankSum=1.029;QD=18.03;ReadPosRankSum=-0.226	GT:AD:DP:GQ:PL	0/1:10,17:27:99:515,0,267
chrII	532251	.	G	A	112.77	PASS	AC=1;AF=0.5;AN=2;BaseQRankSum=1.097;DP=14;Dels=0.0;FS=2.363;HaplotypeScore=0.0;MLEAC=1;MLEAF=0.5;MQ=42.0;MQ0=0;MQRankSum=-0.065;QD=8.05;ReadPosRankSum=0.839	GT:AD:DP:GQ:PL	0/1:8,6:14:99:141,0,257
chrII	532285	.	C	T	104.77	PASS	AC=1;AF=0.5;AN=2;BaseQRankSum=0.278;DP=11;Dels=0.0;FS=2.632;HaplotypeScore=0.0;MLEAC=1;MLEAF=0.5;MQ=42.0;MQ0=0;MQRankSum=-0.278;QD=9.52;ReadPosRankSum=0.0	GT:AD:DP:GQ:PL	0/1:7,4:11:99:133,0,223
chrII	535028	.	C	T	302.78	PASS	AC=2;AF=1.0;AN=2;DP=8;Dels=0.0;FS=0.0;HaplotypeScore=0.0;MLEAC=2;MLEAF=1.0;MQ=42.0;MQ0=0;QD=36.13	GT:AD:DP:GQ:PL	1/1:0,8:8:24:331,24,0
chrII	544536	.	G	A	103.77	PASS	AC=1;AF=0.5;AN=2;BaseQRankSum=-0.289;DP=12;Dels=0.0;FS=2.398;HaplotypeScore=0.0;MLEAC=1;MLEAF=0.5;MQ=42.0;MQ0=0;MQRankSum=0.0;QD=8.65;ReadPosRankSum=-0.289	GT:AD:DP:GQ:PL	0/1:8,4:12:99:132,0,297
chrII	544916	.	G	A	113.77	PASS	AC=1;AF=0.5;AN=2;BaseQRankSum=1.398;DP=11;Dels=0.0;FS=6.154;HaplotypeScore=0.0;MLEAC=1;MLEAF=0.5;MQ=42.0;MQ0=0;MQRankSum=-0.678;QD=10.34;ReadPosRankSum=-0.278	GT:AD:DP:GQ:PL	0/1:7,4:11:99:142,0,185
chrII	549146	.	C	T	293.77	PASS	AC=1;AF=0.5;AN=2;BaseQRankSum=0.177;DP=18;Dels=0.0;FS=10.843;HaplotypeScore=0.0;MLEAC=1;MLEAF=0.5;MQ=42.0;MQ0=0;MQRankSum=0.442;QD=16.32;ReadPosRankSum=-0.177	GT:AD:DP:GQ:PL	0/1:9,9:18:99:322,0,323
chrII	549573	.	C	T	173.77	PASS	AC=1;AF=0.5;AN=2;BaseQRankSum=2.074;DP=13;Dels=0.0;FS=9.89;HaplotypeScore=4.9666;MLEAC=1;MLEAF=0.5;MQ=40.85;MQ0=0;MQRankSum=-1.791;QD=13.37;ReadPosRankSum=1.093	GT:AD:DP:GQ:PL	0/1:7,6:13:99:202,0,211
chrII	549736	.	C	T	207.77	PASS	AC=1;AF=0.5;AN=2;BaseQRankSum=-1.369;DP=13;Dels=0.0;FS=0.0;HaplotypeScore=0.0;MLEAC=1;MLEAF=0.5;MQ=42.0;MQ0=0;MQRankSum=-0.312;QD=15.98;ReadPosRankSum=0.101	GT:AD:DP:GQ:PL	0/1:6,7:13:99:236,0,206
chrII	551803	.	G	A	212.77	PASS	AC=1;AF=0.5;AN=2;BaseQRankSum=-0.405;DP=15;Dels=0.0;FS=13.919;HaplotypeScore=0.0;MLEAC=1;MLEAF=0.5;MQ=41.01;MQ0=0;MQRankSum=0.289;QD=14.18;ReadPosRankSum=0.984	GT:AD:DP:GQ:PL	0/1:8,7:15:99:241,0,232
chrII	555975	.	G	A	306.77	PASS	AC=1;AF=0.5;AN=2;BaseQRankSum=-1.444;DP=21;Dels=0.0;FS=4.123;HaplotypeScore=0.0;MLEAC=1;MLEAF=0.5;MQ=41.91;MQ0=0;MQRankSum=-0.951;QD=14.61;ReadPosRankSum=-1.021	GT:AD:DP:GQ:PL	0/1:11,10:21:99:335,0,393
chrII	556700	.	C	T	219.77	PASS	AC=1;AF=0.5;AN=2;BaseQRankSum=2.181;DP=30;Dels=0.0;FS=1.619;HaplotypeScore=0.0;MLEAC=1;MLEAF=0.5;MQ=42.0;MQ0=0;MQRankSum=1.008;QD=7.33;ReadPosRankSum=-1.806	GT:AD:DP:GQ:PL	0/1:22,8:30:99:248,0,739
chrII	558626	.	G	A	364.77	PASS	AC=1;AF=0.5;AN=2;BaseQRankSum=1.811;DP=18;Dels=0.0;FS=0.0;HaplotypeScore=0.0;MLEAC=1;MLEAF=0.5;MQ=42.0;MQ0=0;MQRankSum=-0.543;QD=20.26;ReadPosRankSum=0.091	GT:AD:DP:GQ:PL	0/1:7,11:18:99:393,0,224
chrII	558632	.	G	A	327.77	PASS	AC=1;AF=0.5;AN=2;BaseQRankSum=0.488;DP=16;Dels=0.0;FS=0.0;HaplotypeScore=0.0;MLEAC=1;MLEAF=0.5;MQ=42.0;MQ0=0;MQRankSum=0.488;QD=20.49;ReadPosRankSum=0.922	GT:AD:DP:GQ:PL	0/1:6,10:16:99:356,0,192
chrII	559977	.	G	A	380.77	PASS	AC=2;AF=1.0;AN=2;DP=10;Dels=0.0;FS=0.0;HaplotypeScore=0.0;MLEAC=2;MLEAF=1.0;MQ=42.0;MQ0=0;QD=31.77	GT:AD:DP:GQ:PL	1/1:0,10:10:30:409,30,0
chrII	564218	.	C	T	319.77	PASS	AC=1;AF=0.5;AN=2;BaseQRankSum=0.099;DP=22;Dels=0.0;FS=10.78;HaplotypeScore=0.0;MLEAC=1;MLEAF=0.5;MQ=41.35;MQ0=0;MQRankSum=1.022;QD=14.53;ReadPosRankSum=-0.56	GT:AD:DP:GQ:PL	0/1:12,10:22:99:348,0,421
chrII	564797	.	C	T	154.77	PASS	AC=1;AF=0.5;AN=2;BaseQRankSum=0.322;DP=8;Dels=0.0;FS=0.0;HaplotypeScore=0.0;MLEAC=1;MLEAF=0.5;MQ=42.0;MQ0=0;MQRankSum=1.517;QD=19.35;ReadPosRankSum=-0.956	GT:AD:DP:GQ:PL	0/1:3,5:8:95:183,0,95
chrII	564854	.	G	A	215.77	PASS	AC=1;AF=0.5;AN=2;BaseQRankSum=0.174;DP=15;Dels=0.0;FS=2.447;HaplotypeScore=0.0;MLEAC=1;MLEAF=0.5;MQ=42.0;MQ0=0;MQRankSum=-0.521;QD=14.38;ReadPosRankSum=0.984	GT:AD:DP:GQ:PL	0/1:8,7:15:99:244,0,284
chrII	568572	.	C	T	114.77	PASS	AC=1;AF=0.5;AN=2;BaseQRankSum=-0.421;DP=8;Dels=0.0;FS=0.0;HaplotypeScore=0.0;MLEAC=1;MLEAF=0.5;MQ=42.0;MQ0=0;MQRankSum=-1.368;QD=14.35;ReadPosRankSum=0.922	GT:AD:DP:GQ:PL	0/1:4,4:8:99:143,0,144
chrII	568582	.	C	T	159.77	PASS	AC=1;AF=0.5;AN=2;BaseQRankSum=-0.572;DP=8;Dels=0.0;FS=0.0;HaplotypeScore=0.0;MLEAC=1;MLEAF=0.5;MQ=42.0;MQ0=0;MQRankSum=-0.572;QD=19.97;ReadPosRankSum=-1.067	GT:AD:DP:GQ:PL	0/1:2,6:8:60:188,0,60
chrII	571375	.	G	A	117.77	PASS	AC=1;AF=0.5;AN=2;BaseQRankSum=0.937;DP=7;Dels=0.0;FS=0.0;HaplotypeScore=0.0;MLEAC=1;MLEAF=0.5;MQ=42.0;MQ0=0;MQRankSum=-0.55;QD=16.82;ReadPosRankSum=0.55	GT:AD:DP:GQ:PL	0/1:3,4:7:99:146,0,102
chrII	571541	.	C	T	294.77	PASS	AC=1;AF=0.5;AN=2;BaseQRankSum=1.387;DP=25;Dels=0.0;FS=1.721;HaplotypeScore=0.0;MLEAC=1;MLEAF=0.5;MQ=42.0;MQ0=0;MQRankSum=0.245;QD=11.79;ReadPosRankSum=-0.136	GT:AD:DP:GQ:PL	0/1:13,12:25:99:323,0,390
chrII	571601	.	C	T	146.77	PASS	AC=1;AF=0.5;AN=2;BaseQRankSum=-0.935;DP=13;Dels=0.0;FS=9.89;HaplotypeScore=0.0;MLEAC=1;MLEAF=0.5;MQ=42.0;MQ0=0;MQRankSum=-0.312;QD=11.29;ReadPosRankSum=-0.811	GT:AD:DP:GQ:PL	0/1:7,6:13:99:175,0,256
chrII	576543	.	G	A	175.77	PASS	AC=1;AF=0.5;AN=2;BaseQRankSum=1.03;DP=16;Dels=0.0;FS=0.0;HaplotypeScore=0.0;MLEAC=1;MLEAF=0.5;MQ=42.0;MQ0=0;MQRankSum=-1.681;QD=10.99;ReadPosRankSum=-0.813	GT:AD:DP:GQ:PL	0/1:10,6:16:99:204,0,330
chrII	583601	.	C	T	396.77	PASS	AC=1;AF=0.5;AN=2;BaseQRankSum=1.744;DP=26;Dels=0.0;FS=3.862;HaplotypeScore=0.0;MLEAC=1;MLEAF=0.5;MQ=41.85;MQ0=0;MQRankSum=-0.462;QD=15.26;ReadPosRankSum=-0.154	GT:AD:DP:GQ:PL	0/1:13,13:26:99:425,0,367
chrII	583603	.	C	T	398.77	PASS	AC=1;AF=0.5;AN=2;BaseQRankSum=1.077;DP=26;Dels=0.0;FS=3.862;HaplotypeScore=0.0;MLEAC=1;MLEAF=0.5;MQ=41.85;MQ0=0;MQRankSum=0.513;QD=15.34;ReadPosRankSum=-0.359	GT:AD:DP:GQ:PL	0/1:13,13:26:99:427,0,366
chrII	586229	.	G	A	119.77	PASS	AC=1;AF=0.5;AN=2;BaseQRankSum=-0.55;DP=7;Dels=0.0;FS=0.0;HaplotypeScore=0.0;MLEAC=1;MLEAF=0.5;MQ=42.0;MQ0=0;MQRankSum=0.55;QD=17.11;ReadPosRankSum=-0.55	GT:AD:DP:GQ:PL	0/1:3,4:7:99:148,0,105
chrII	587460	.	G	A	354.77	PASS	AC=1;AF=0.5;AN=2;BaseQRankSum=-0.68;DP=29;Dels=0.0;FS=11.759;HaplotypeScore=0.0;MLEAC=1;MLEAF=0.5;MQ=40.99;MQ0=0;MQRankSum=-1.557;QD=12.23;ReadPosRankSum=-0.022	GT:AD:DP:GQ:PL	0/1:16,13:29:99:383,0,529
chrII	592839	.	G	A	626.77	PASS	AC=1;AF=0.5;AN=2;BaseQRankSum=2.852;DP=39;Dels=0.0;FS=0.0;HaplotypeScore=0.0;MLEAC=1;MLEAF=0.5;MQ=42.0;MQ0=0;MQRankSum=-1.166;QD=16.07;ReadPosRankSum=0.155	GT:AD:DP:GQ:PL	0/1:19,20:39:99:655,0,602
chrII	593214	.	C	T	306.78	PASS	AC=2;AF=1.0;AN=2;BaseQRankSum=1.044;DP=10;Dels=0.0;FS=3.979;HaplotypeScore=0.0;MLEAC=2;MLEAF=1.0;MQ=42.0;MQ0=0;MQRankSum=0.348;QD=30.68;ReadPosRankSum=0.0	GT:AD:DP:GQ:PL	1/1:1,9:10:26:335,26,0
chrII	595012	.	G	A	402.77	PASS	AC=1;AF=0.5;AN=2;BaseQRankSum=0.792;DP=33;Dels=0.0;FS=3.362;HaplotypeScore=0.0;MLEAC=1;MLEAF=0.5;MQ=42.0;MQ0=0;MQRankSum=0.903;QD=12.21;ReadPosRankSum=0.424	GT:AD:DP:GQ:PL	0/1:20,13:33:99:431,0,722
chrII	595844	.	G	A	979.77	PASS	AC=1;AF=0.5;AN=2;BaseQRankSum=1.288;DP=45;Dels=0.0;FS=0.0;HaplotypeScore=0.0;MLEAC=1;MLEAF=0.5;MQ=42.0;MQ0=0;MQRankSum=-0.542;QD=21.77;ReadPosRankSum=0.157	GT:AD:DP:GQ:PL	0/1:15,30:45:99:1008,0,408
chrII	595987	.	G	A	192.77	PASS	AC=1;AF=0.5;AN=2;BaseQRankSum=-0.365;DP=10;Dels=0.0;FS=3.979;HaplotypeScore=0.0;MLEAC=1;MLEAF=0.5;MQ=42.0;MQ0=0;MQRankSum=-0.365;QD=19.28;ReadPosRankSum=-0.741	GT:AD:DP:GQ:PL	0/1:4,6:10:99:221,0,138
chrII	597198	.	C	T	450.77	PASS	AC=1;AF=0.5;AN=2;BaseQRankSum=0.634;DP=20;Dels=0.0;FS=5.379;HaplotypeScore=0.0;MLEAC=1;MLEAF=0.5;MQ=42.0;MQ0=0;MQRankSum=0.317;QD=22.54;ReadPosRankSum=-1.347	GT:AD:DP:GQ:PL	0/1:7,13:20:99:479,0,193
chrII	603451	.	G	A	568.77	PASS	AC=1;AF=0.5;AN=2;BaseQRankSum=1.556;DP=41;Dels=0.0;FS=1.529;HaplotypeScore=0.0;MLEAC=1;MLEAF=0.5;MQ=42.0;MQ0=0;MQRankSum=1.948;QD=13.87;ReadPosRankSum=1.268	GT:AD:DP:GQ:PL	0/1:22,19:41:99:597,0,664
chrII	606241	.	C	T	1652.77	PASS	AC=1;AF=0.5;AN=2;BaseQRankSum=-1.164;DP=99;Dels=0.0;FS=1.714;HaplotypeScore=0.0;MLEAC=1;MLEAF=0.5;MQ=41.79;MQ0=1;MQRankSum=0.224;QD=16.69;ReadPosRankSum=-0.979	GT:AD:DP:GQ:PL	0/1:47,52:99:99:1681,0,1534
chrII	607339	.	C	T	1001.77	PASS	AC=1;AF=0.5;AN=2;BaseQRankSum=1.186;DP=67;Dels=0.0;FS=3.825;HaplotypeScore=0.0;MLEAC=1;MLEAF=0.5;MQ=41.94;MQ0=0;MQRankSum=-1.826;QD=14.95;ReadPosRankSum=-1.726	GT:AD:DP:GQ:PL	0/1:35,32:67:99:1030,0,1186
chrII	610753	.	C	T	857.77	PASS	AC=1;AF=0.5;AN=2;BaseQRankSum=-1.002;DP=62;Dels=0.0;FS=0.0;HaplotypeScore=0.0;MLEAC=1;MLEAF=0.5;MQ=41.54;MQ0=0;MQRankSum=-0.917;QD=13.83;ReadPosRankSum=-0.367	GT:AD:DP:GQ:PL	0/1:33,29:62:99:886,0,1077
chrII	613885	.	G	A	767.77	PASS	AC=1;AF=0.5;AN=2;BaseQRankSum=1.099;DP=39;Dels=0.0;FS=1.588;HaplotypeScore=0.0;MLEAC=1;MLEAF=0.5;MQ=41.64;MQ0=0;MQRankSum=1.213;QD=19.69;ReadPosRankSum=1.385	GT:AD:DP:GQ:PL	0/1:16,23:39:99:796,0,479
chrII	613947	.	C	T	382.77	PASS	AC=1;AF=0.5;AN=2;BaseQRankSum=-0.769;DP=30;Dels=0.0;FS=3.155;HaplotypeScore=0.0;MLEAC=1;MLEAF=0.5;MQ=41.8;MQ0=0;MQRankSum=-0.229;QD=12.76;ReadPosRankSum=1.102	GT:AD:DP:GQ:PL	0/1:16,14:30:99:411,0,540
chrII	613975	.	C	T	441.77	PASS	AC=1;AF=0.5;AN=2;BaseQRankSum=0.952;DP=27;Dels=0.0;FS=16.577;HaplotypeScore=0.0;MLEAC=1;MLEAF=0.5;MQ=41.56;MQ0=0;MQRankSum=0.22;QD=16.36;ReadPosRankSum=-0.659	GT:AD:DP:GQ:PL	0/1:12,15:27:99:470,0,410
chrII	614005	.	G	A	335.77	PASS	AC=1;AF=0.5;AN=2;BaseQRankSum=0.56;DP=22;Dels=0.0;FS=10.041;HaplotypeScore=0.0;MLEAC=1;MLEAF=0.5;MQ=41.37;MQ0=0;MQRankSum=1.286;QD=15.26;ReadPosRankSum=-0.56	GT:AD:DP:GQ:PL	0/1:10,12:22:99:364,0,321
chrII	614014	.	G	A	291.77	PASS	AC=1;AF=0.5;AN=2;BaseQRankSum=-0.066;DP=22;Dels=0.0;FS=4.036;HaplotypeScore=0.0;MLEAC=1;MLEAF=0.5;MQ=41.46;MQ0=0;MQRankSum=-0.788;QD=13.26;ReadPosRankSum=0.985	GT:AD:DP:GQ:PL	0/1:11,11:22:99:320,0,360
chrII	614020	.	G	A	402.77	PASS	AC=1;AF=0.5;AN=2;BaseQRankSum=2.723;DP=24;Dels=0.0;FS=3.524;HaplotypeScore=0.0;MLEAC=1;MLEAF=0.5;MQ=40.88;MQ0=0;MQRankSum=0.406;QD=16.78;ReadPosRankSum=-0.811	GT:AD:DP:GQ:PL	0/1:11,13:24:99:431,0,313
chrII	614055	.	G	A	331.77	PASS	AC=1;AF=0.5;AN=2;BaseQRankSum=-0.189;DP=20;Dels=0.0;FS=0.0;HaplotypeScore=0.0;MLEAC=1;MLEAF=0.5;MQ=41.06;MQ0=0;MQRankSum=-0.038;QD=16.59;ReadPosRankSum=-2.154	GT:AD:DP:GQ:PL	0/1:10,10:20:99:360,0,308
chrII	615916	.	G	A	558.77	PASS	AC=1;AF=0.5;AN=2;BaseQRankSum=-0.127;DP=54;Dels=0.0;FS=4.079;HaplotypeScore=0.0;MLEAC=1;MLEAF=0.5;MQ=42.0;MQ0=0;MQRankSum=-1.467;QD=10.35;ReadPosRankSum=0.797	GT:AD:DP:GQ:PL	0/1:35,19:54:99:587,0,1155
chrII	615984	.	G	A	604.77	PASS	AC=1;AF=0.5;AN=2;BaseQRankSum=-1.283;DP=36;Dels=0.0;FS=7.396;HaplotypeScore=0.0;MLEAC=1;MLEAF=0.5;MQ=41.41;MQ0=1;MQRankSum=-1.117;QD=16.8;ReadPosRankSum=0.45	GT:AD:DP:GQ:PL	0/1:15,21:36:99:633,0,491
chrII	618829	.	G	A	981.77	PASS	AC=1;AF=0.5;AN=2;BaseQRankSum=-0.637;DP=56;Dels=0.0;FS=3.773;HaplotypeScore=0.0;MLEAC=1;MLEAF=0.5;MQ=41.75;MQ0=0;MQRankSum=0.306;QD=17.53;ReadPosRankSum=-0.406	GT:AD:DP:GQ:PL	0/1:24,32:56:99:1010,0,728
chrII	620676	.	C	T	310.77	PASS	AC=1;AF=0.5;AN=2;BaseQRankSum=-1.218;DP=31;Dels=0.0;FS=1.702;HaplotypeScore=0.0;MLEAC=1;MLEAF=0.5;MQ=41.54;MQ0=0;MQRankSum=0.557;QD=10.02;ReadPosRankSum=0.764	GT:AD:DP:GQ:PL	0/1:20,11:31:99:339,0,687
chrII	625731	.	C	T	218.77	PASS	AC=1;AF=0.5;AN=2;BaseQRankSum=-1.467;DP=22;Dels=0.0;FS=11.29;HaplotypeScore=0.0;MLEAC=1;MLEAF=0.5;MQ=42.0;MQ0=0;MQRankSum=0.58;QD=9.94;ReadPosRankSum=-1.058	GT:AD:DP:GQ:PL	0/1:14,8:22:99:247,0,510
chrII	626228	.	G	A	654.77	PASS	AC=1;AF=0.5;AN=2;BaseQRankSum=-2.758;DP=44;Dels=0.0;FS=0.0;HaplotypeScore=0.0;MLEAC=1;MLEAF=0.5;MQ=41.96;MQ0=0;MQRankSum=1.702;QD=14.88;ReadPosRankSum=1.584	GT:AD:DP:GQ:PL	0/1:22,22:44:99:683,0,742
chrII	629270	.	C	T	351.77	PASS	AC=1;AF=0.5;AN=2;BaseQRankSum=0.245;DP=25;Dels=0.0;FS=0.0;HaplotypeScore=0.0;MLEAC=1;MLEAF=0.5;MQ=42.0;MQ0=0;MQRankSum=1.224;QD=14.07;ReadPosRankSum=0.354	GT:AD:DP:GQ:PL	0/1:13,12:25:99:380,0,449
chrII	635084	.	G	A	467.77	PASS	AC=1;AF=0.5;AN=2;BaseQRankSum=0.065;DP=29;Dels=0.0;FS=1.55;HaplotypeScore=0.0;MLEAC=1;MLEAF=0.5;MQ=42.0;MQ0=0;MQRankSum=0.022;QD=16.13;ReadPosRankSum=-1.331	GT:AD:DP:GQ:PL	0/1:14,15:29:99:496,0,455
chrII	637131	.	C	T	478.77	PASS	AC=1;AF=0.5;AN=2;BaseQRankSum=-0.122;DP=27;Dels=0.0;FS=9.702;HaplotypeScore=0.0;MLEAC=1;MLEAF=0.5;MQ=42.0;MQ0=0;MQRankSum=0.805;QD=17.73;ReadPosRankSum=0.073	GT:AD:DP:GQ:PL	0/1:12,15:27:99:507,0,420
chrII	638066	.	G	A	895.77	PASS	AC=1;AF=0.5;AN=2;BaseQRankSum=1.68;DP=52;Dels=0.0;FS=2.419;HaplotypeScore=0.0;MLEAC=1;MLEAF=0.5;MQ=42.0;MQ0=0;MQRankSum=-1.698;QD=17.23;ReadPosRankSum=-0.486	GT:AD:DP:GQ:PL	0/1:24,28:52:99:924,0,790
chrII	639369	.	C	T	503.77	PASS	AC=1;AF=0.5;AN=2;BaseQRankSum=0.949;DP=34;Dels=0.0;FS=1.373;HaplotypeScore=0.9894;MLEAC=1;MLEAF=0.5;MQ=42.0;MQ0=0;MQRankSum=0.397;QD=14.82;ReadPosRankSum=0.535	GT:AD:DP:GQ:PL	0/1:18,16:34:99:532,0,570
chrII	642916	.	G	A	630.77	PASS	AC=1;AF=0.5;AN=2;BaseQRankSum=1.405;DP=45;Dels=0.0;FS=4.854;HaplotypeScore=0.7887;MLEAC=1;MLEAF=0.5;MQ=42.0;MQ0=0;MQRankSum=0.537;QD=14.02;ReadPosRankSum=1.245	GT:AD:DP:GQ:PL	0/1:25,20:45:99:659,0,760
chrII	643245	.	C	T	751.77	PASS	AC=1;AF=0.5;AN=2;BaseQRankSum=0.177;DP=55;Dels=0.0;FS=1.072;HaplotypeScore=0.0;MLEAC=1;MLEAF=0.5;MQ=41.74;MQ0=0;MQRankSum=0.448;QD=13.67;ReadPosRankSum=-0.448	GT:AD:DP:GQ:PL	0/1:30,25:55:99:780,0,906
chrII	645052	.	C	T	1052.77	PASS	AC=1;AF=0.5;AN=2;BaseQRankSum=1.731;DP=63;Dels=0.0;FS=0.961;HaplotypeScore=0.0;MLEAC=1;MLEAF=0.5;MQ=42.0;MQ0=0;MQRankSum=0.696;QD=16.71;ReadPosRankSum=0.862	GT:AD:DP:GQ:PL	0/1:29,34:63:99:1081,0,864
chrII	645504	.	C	T	209.77	PASS	AC=1;AF=0.5;AN=2;BaseQRankSum=-0.106;DP=16;Dels=0.0;FS=2.115;HaplotypeScore=0.0;MLEAC=1;MLEAF=0.5;MQ=42.0;MQ0=0;MQRankSum=0.953;QD=13.11;ReadPosRankSum=1.482	GT:AD:DP:GQ:PL	0/1:9,7:16:99:238,0,318
chrII	647276	.	G	A	1000.77	PASS	AC=1;AF=0.5;AN=2;BaseQRankSum=2.248;DP=63;Dels=0.0;FS=3.442;HaplotypeScore=0.0;MLEAC=1;MLEAF=0.5;MQ=42.0;MQ0=0;MQRankSum=-1.12;QD=15.89;ReadPosRankSum=0.433	GT:AD:DP:GQ:PL	0/1:32,31:63:99:1029,0,1025
chrII	647470	.	C	T	605.77	PASS	AC=1;AF=0.5;AN=2;BaseQRankSum=-0.729;DP=36;Dels=0.0;FS=1.423;HaplotypeScore=0.0;MLEAC=1;MLEAF=0.5;MQ=42.0;MQ0=0;MQRankSum=0.095;QD=16.83;ReadPosRankSum=0.697	GT:AD:DP:GQ:PL	0/1:17,19:36:99:634,0,589
chrII	647834	.	G	A	381.77	PASS	AC=1;AF=0.5;AN=2;BaseQRankSum=0.691;DP=32;Dels=0.0;FS=1.422;HaplotypeScore=0.0;MLEAC=1;MLEAF=0.5;MQ=42.0;MQ0=0;MQRankSum=0.46;QD=11.93;ReadPosRankSum=1.151	GT:AD:DP:GQ:PL	0/1:19,13:32:99:410,0,658
chrII	650248	.	G	A	944.77	PASS	AC=1;AF=0.5;AN=2;BaseQRankSum=-1.042;DP=59;Dels=0.0;FS=3.103;HaplotypeScore=0.0;MLEAC=1;MLEAF=0.5;MQ=42.0;MQ0=0;MQRankSum=-0.236;QD=16.01;ReadPosRankSum=0.768	GT:AD:DP:GQ:PL	0/1:27,32:59:99:973,0,816
chrII	652167	.	G	A	1720.77	PASS	AC=1;AF=0.5;AN=2;BaseQRankSum=0.595;DP=107;Dels=0.0;FS=3.687;HaplotypeScore=0.0;MLEAC=1;MLEAF=0.5;MQ=42.0;MQ0=0;MQRankSum=-0.165;QD=16.08;ReadPosRankSum=1.199	GT:AD:DP:GQ:PL	0/1:54,53:107:99:1749,0,1809
chrII	662280	.	C	T	1076.77	PASS	AC=1;AF=0.5;AN=2;BaseQRankSum=1.691;DP=65;Dels=0.0;FS=1.055;HaplotypeScore=0.0;MLEAC=1;MLEAF=0.5;MQ=42.0;MQ0=0;MQRankSum=1.77;QD=16.57;ReadPosRankSum=3.125	GT:AD:DP:GQ:PL	0/1:30,35:65:99:1105,0,994
chrII	662431	.	G	A	573.77	PASS	AC=1;AF=0.5;AN=2;BaseQRankSum=0.477;DP=43;Dels=0.0;FS=4.344;HaplotypeScore=0.0;MLEAC=1;MLEAF=0.5;MQ=41.29;MQ0=0;MQRankSum=-1.749;QD=13.34;ReadPosRankSum=-1.431	GT:AD:DP:GQ:PL	0/1:24,19:43:99:602,0,809
chrII	662436	.	C	T	900.77	PASS	AC=1;AF=0.5;AN=2;BaseQRankSum=-0.748;DP=47;Dels=0.0;FS=6.357;HaplotypeScore=0.0;MLEAC=1;MLEAF=0.5;MQ=40.74;MQ0=0;MQRankSum=1.03;QD=19.17;ReadPosRankSum=0.098	GT:AD:DP:GQ:PL	0/1:19,28:47:99:929,0,568
chrII	662447	.	G	A	699.77	PASS	AC=1;AF=0.5;AN=2;BaseQRankSum=1.239;DP=58;Dels=0.0;FS=2.258;HaplotypeScore=0.0;MLEAC=1;MLEAF=0.5;MQ=40.98;MQ0=0;MQRankSum=-1.666;QD=12.06;ReadPosRankSum=-0.355	GT:AD:DP:GQ:PL	0/1:34,24:58:99:728,0,1163
chrII	662478	.	C	T	863.77	PASS	AC=1;AF=0.5;AN=2;BaseQRankSum=-1.465;DP=69;Dels=0.0;FS=0.0;HaplotypeScore=0.0;MLEAC=1;MLEAF=0.5;MQ=41.14;MQ0=0;MQRankSum=-0.079;QD=12.52;ReadPosRankSum=-1.404	GT:AD:DP:GQ:PL	0/1:40,29:69:99:892,0,1393
chrII	663353	.	G	A	1268.77	PASS	AC=1;AF=0.5;AN=2;BaseQRankSum=-0.219;DP=77;Dels=0.0;FS=11.683;HaplotypeScore=0.0;MLEAC=1;MLEAF=0.5;MQ=42.0;MQ0=0;MQRankSum=0.993;QD=16.48;ReadPosRankSum=1.442	GT:AD:DP:GQ:PL	0/1:39,38:77:99:1297,0,1340
chrII	668412	.	G	A	1204.77	PASS	AC=1;AF=0.5;AN=2;BaseQRankSum=1.808;DP=65;Dels=0.0;FS=5.738;HaplotypeScore=0.0;MLEAC=1;MLEAF=0.5;MQ=42.0;MQ0=0;MQRankSum=1.066;QD=18.53;ReadPosRankSum=0.086	GT:AD:DP:GQ:PL	0/1:28,37:65:99:1233,0,903
chrII	668437	.	C	T	941.77	PASS	AC=1;AF=0.5;AN=2;BaseQRankSum=0.183;DP=67;Dels=0.0;FS=2.112;HaplotypeScore=0.0;MLEAC=1;MLEAF=0.5;MQ=42.0;MQ0=0;MQRankSum=0.588;QD=14.06;ReadPosRankSum=0.804	GT:AD:DP:GQ:PL	0/1:38,29:67:99:970,0,1280
chrII	670317	.	G	A	1501.77	PASS	AC=1;AF=0.5;AN=2;BaseQRankSum=2.304;DP=87;Dels=0.0;FS=0.0;HaplotypeScore=0.0;MLEAC=1;MLEAF=0.5;MQ=42.0;MQ0=0;MQRankSum=-1.333;QD=17.26;ReadPosRankSum=-0.285	GT:AD:DP:GQ:PL	0/1:40,47:87:99:1530,0,1287
chrII	675235	.	C	T	383.77	PASS	AC=1;AF=0.5;AN=2;BaseQRankSum=1.209;DP=26;Dels=0.0;FS=6.239;HaplotypeScore=0.0;MLEAC=1;MLEAF=0.5;MQ=42.0;MQ0=0;MQRankSum=-1.312;QD=14.76;ReadPosRankSum=0.54	GT:AD:DP:GQ:PL	0/1:14,12:26:99:412,0,491
chrII	675352	.	C	T	871.77	PASS	AC=1;AF=0.5;AN=2;BaseQRankSum=1.866;DP=47;Dels=0.0;FS=10.863;HaplotypeScore=0.0;MLEAC=1;MLEAF=0.5;MQ=42.0;MQ0=0;MQRankSum=-1.524;QD=18.55;ReadPosRankSum=0.224	GT:AD:DP:GQ:PL	0/1:22,25:47:99:900,0,736
chrII	677338	.	G	A	1703.77	PASS	AC=1;AF=0.5;AN=2;BaseQRankSum=0.917;DP=93;Dels=0.0;FS=4.013;HaplotypeScore=0.0;MLEAC=1;MLEAF=0.5;MQ=42.0;MQ0=0;MQRankSum=0.987;QD=18.32;ReadPosRankSum=-1.149	GT:AD:DP:GQ:PL	0/1:41,52:93:99:1732,0,1337
chrII	679286	.	C	T	1358.77	PASS	AC=1;AF=0.5;AN=2;BaseQRankSum=0.654;DP=90;Dels=0.0;FS=0.0;HaplotypeScore=0.0;MLEAC=1;MLEAF=0.5;MQ=41.83;MQ0=0;MQRankSum=1.42;QD=15.1;ReadPosRankSum=0.339	GT:AD:DP:GQ:PL	0/1:45,45:90:99:1387,0,1467
chrII	679341	.	G	A	1470.77	PASS	AC=1;AF=0.5;AN=2;BaseQRankSum=2.025;DP=90;Dels=0.0;FS=4.614;HaplotypeScore=0.0;MLEAC=1;MLEAF=0.5;MQ=41.83;MQ0=0;MQRankSum=0.778;QD=16.34;ReadPosRankSum=-0.162	GT:AD:DP:GQ:PL	0/1:41,49:90:99:1499,0,1309
chrII	680073	.	G	A	1401.77	PASS	AC=1;AF=0.5;AN=2;BaseQRankSum=0.964;DP=74;Dels=0.0;FS=0.919;HaplotypeScore=0.0;MLEAC=1;MLEAF=0.5;MQ=41.32;MQ0=0;MQRankSum=-0.329;QD=18.94;ReadPosRankSum=-0.039	GT:AD:DP:GQ:PL	0/1:28,46:74:99:1430,0,683
chrII	680086	.	G	A	1291.77	PASS	AC=1;AF=0.5;AN=2;BaseQRankSum=0.495;DP=71;Dels=0.0;FS=0.0;HaplotypeScore=0.0;MLEAC=1;MLEAF=0.5;MQ=41.49;MQ0=0;MQRankSum=-0.412;QD=18.19;ReadPosRankSum=-1.486	GT:AD:DP:GQ:PL	0/1:26,45:71:99:1320,0,704
chrII	681850	.	C	T	569.77	PASS	AC=1;AF=0.5;AN=2;BaseQRankSum=1.665;DP=42;Dels=0.0;FS=0.0;HaplotypeScore=0.0;MLEAC=1;MLEAF=0.5;MQ=41.2;MQ0=0;MQRankSum=0.877;QD=13.57;ReadPosRankSum=-0.165	GT:AD:DP:GQ:PL	0/1:24,18:42:99:598,0,742
chrII	683196	.	C	T	1107.77	PASS	AC=1;AF=0.5;AN=2;BaseQRankSum=0.014;DP=82;Dels=0.0;FS=0.0;HaplotypeScore=0.0;MLEAC=1;MLEAF=0.5;MQ=41.82;MQ0=0;MQRankSum=0.219;QD=13.51;ReadPosRankSum=0.683	GT:AD:DP:GQ:PL	0/1:44,38:82:99:1136,0,1383
chrII	684733	.	C	T	132.77	PASS	AC=1;AF=0.5;AN=2;BaseQRankSum=0.566;DP=16;Dels=0.0;FS=0.0;HaplotypeScore=0.0;MLEAC=1;MLEAF=0.5;MQ=42.0;MQ0=0;MQRankSum=-0.68;QD=8.3;ReadPosRankSum=0.227	GT:AD:DP:GQ:PL	0/1:11,5:16:99:161,0,363
chrII	686673	.	C	T	659.77	PASS	AC=1;AF=0.5;AN=2;BaseQRankSum=0.208;DP=48;Dels=0.0;FS=2.555;HaplotypeScore=0.0;MLEAC=1;MLEAF=0.5;MQ=42.0;MQ0=0;MQRankSum=0.52;QD=13.75;ReadPosRankSum=-0.707	GT:AD:DP:GQ:PL	0/1:27,21:48:99:688,0,940
chrII	686684	.	C	T	974.77	PASS	AC=1;AF=0.5;AN=2;BaseQRankSum=1.295;DP=54;Dels=0.02;FS=1.054;HaplotypeScore=0.9665;MLEAC=1;MLEAF=0.5;MQ=42.0;MQ0=0;MQRankSum=0.884;QD=18.05;ReadPosRankSum=0.17	GT:AD:DP:GQ:PL	0/1:24,29:53:99:1003,0,714
chrII	691802	.	G	A	332.77	PASS	AC=1;AF=0.5;AN=2;BaseQRankSum=-1.356;DP=16;Dels=0.0;FS=2.158;HaplotypeScore=0.0;MLEAC=1;MLEAF=0.5;MQ=42.0;MQ0=0;MQRankSum=-1.247;QD=20.8;ReadPosRankSum=-1.681	GT:AD:DP:GQ:PL	0/1:6,10:16:99:361,0,204
chrII	697445	.	G	A	590.77	PASS	AC=1;AF=0.5;AN=2;BaseQRankSum=1.762;DP=46;Dels=0.0;FS=1.142;HaplotypeScore=0.0;MLEAC=1;MLEAF=0.5;MQ=41.92;MQ0=0;MQRankSum=0.201;QD=12.84;ReadPosRankSum=-0.892	GT:AD:DP:GQ:PL	0/1:27,19:46:99:619,0,955
chrII	697474	.	C	T	354.77	PASS	AC=1;AF=0.5;AN=2;BaseQRankSum=1.416;DP=37;Dels=0.0;FS=7.813;HaplotypeScore=0.0;MLEAC=1;MLEAF=0.5;MQ=41.89;MQ0=0;MQRankSum=-0.143;QD=9.59;ReadPosRankSum=0.207	GT:AD:DP:GQ:PL	0/1:24,13:37:99:383,0,856
chrII	698141	.	G	A	629.77	PASS	AC=1;AF=0.5;AN=2;BaseQRankSum=0.215;DP=35;Dels=0.0;FS=0.0;HaplotypeScore=0.0;MLEAC=1;MLEAF=0.5;MQ=41.83;MQ0=0;MQRankSum=0.579;QD=17.99;ReadPosRankSum=0.778	GT:AD:DP:GQ:PL	0/1:16,19:35:99:658,0,529
chrII	699962	.	G	A	317.77	PASS	AC=1;AF=0.5;AN=2;BaseQRankSum=2.575;DP=40;Dels=0.0;FS=0.0;HaplotypeScore=0.0;MLEAC=1;MLEAF=0.5;MQ=42.0;MQ0=0;MQRankSum=-0.242;QD=7.94;ReadPosRankSum=0.606	GT:AD:DP:GQ:PL	0/1:29,11:40:99:346,0,956
chrII	699965	.	G	A	277.77	PASS	AC=1;AF=0.5;AN=2;BaseQRankSum=1.56;DP=39;Dels=0.0;FS=0.0;HaplotypeScore=0.0;MLEAC=1;MLEAF=0.5;MQ=42.0;MQ0=0;MQRankSum=-0.402;QD=7.12;ReadPosRankSum=1.11	GT:AD:DP:GQ:PL	0/1:29,10:39:99:306,0,962
chrII	700121	.	G	A	244.77	PASS	AC=1;AF=0.5;AN=2;BaseQRankSum=-0.217;DP=23;Dels=0.0;FS=0.0;HaplotypeScore=0.0;MLEAC=1;MLEAF=0.5;MQ=41.92;MQ0=0;MQRankSum=-0.775;QD=10.64;ReadPosRankSum=-0.031	GT:AD:DP:GQ:PL	0/1:13,10:23:99:273,0,458
chrII	700141	.	C	T	361.77	PASS	AC=1;AF=0.5;AN=2;BaseQRankSum=-0.193;DP=20;Dels=0.0;FS=0.0;HaplotypeScore=0.734;MLEAC=1;MLEAF=0.5;MQ=42.0;MQ0=0;MQRankSum=0.81;QD=18.09;ReadPosRankSum=-1.196	GT:AD:DP:GQ:PL	0/1:8,12:20:99:390,0,206
chrII	704331	.	C	T	763.77	PASS	AC=1;AF=0.5;AN=2;BaseQRankSum=-0.825;DP=57;Dels=0.0;FS=11.782;HaplotypeScore=0.0;MLEAC=1;MLEAF=0.5;MQ=42.0;MQ0=0;MQRankSum=-0.857;QD=13.4;ReadPosRankSum=-0.585	GT:AD:DP:GQ:PL	0/1:31,26:57:99:792,0,1038
chrII	707702	.	C	T	484.77	PASS	AC=1;AF=0.5;AN=2;BaseQRankSum=1.219;DP=36;Dels=0.0;FS=5.198;HaplotypeScore=0.0;MLEAC=1;MLEAF=0.5;MQ=42.0;MQ0=0;MQRankSum=-1.059;QD=13.47;ReadPosRankSum=0.674	GT:AD:DP:GQ:PL	0/1:21,15:36:99:513,0,746
chrII	714682	.	C	T	571.77	PASS	AC=1;AF=0.5;AN=2;BaseQRankSum=-0.038;DP=32;Dels=0.0;FS=4.709;HaplotypeScore=0.0;MLEAC=1;MLEAF=0.5;MQ=42.0;MQ0=0;MQRankSum=-0.113;QD=17.87;ReadPosRankSum=-0.831	GT:AD:DP:GQ:PL	0/1:15,17:32:99:600,0,532
chrII	716593	.	C	T	389.77	PASS	AC=1;AF=0.5;AN=2;BaseQRankSum=-1.472;DP=24;Dels=0.0;FS=9.034;HaplotypeScore=0.0;MLEAC=1;MLEAF=0.5;MQ=42.0;MQ0=0;MQRankSum=-0.26;QD=16.24;ReadPosRankSum=0.144	GT:AD:DP:GQ:PL	0/1:12,12:24:99:418,0,393
chrII	716733	.	G	A	165.77	PASS	AC=1;AF=0.5;AN=2;BaseQRankSum=-0.555;DP=13;Dels=0.0;FS=0.0;HaplotypeScore=0.0;MLEAC=1;MLEAF=0.5;MQ=42.0;MQ0=0;MQRankSum=-0.377;QD=12.75;ReadPosRankSum=-0.66	GT:AD:DP:GQ:PL	0/1:7,6:13:99:194,0,236
chrII	718148	.	G	A	194.77	PASS	AC=1;AF=0.5;AN=2;BaseQRankSum=1.422;DP=9;Dels=0.0;FS=0.0;HaplotypeScore=0.0;MLEAC=1;MLEAF=0.5;MQ=42.0;MQ0=0;MQRankSum=0.248;QD=21.64;ReadPosRankSum=1.203	GT:AD:DP:GQ:PL	0/1:3,6:9:94:223,0,94
chrII	718158	.	C	T	289.77	PASS	AC=1;AF=0.5;AN=2;BaseQRankSum=0.0;DP=18;Dels=0.0;FS=0.0;HaplotypeScore=0.0;MLEAC=1;MLEAF=0.5;MQ=42.0;MQ0=0;MQRankSum=-1.678;QD=16.1;ReadPosRankSum=0.088	GT:AD:DP:GQ:PL	0/1:9,9:18:99:318,0,319
chrII	718430	.	G	A	557.77	PASS	AC=1;AF=0.5;AN=2;BaseQRankSum=0.349;DP=36;Dels=0.0;FS=1.579;HaplotypeScore=0.0;MLEAC=1;MLEAF=0.5;MQ=42.0;MQ0=0;MQRankSum=-0.634;QD=15.49;ReadPosRankSum=-0.127	GT:AD:DP:GQ:PL	0/1:19,17:36:99:586,0,660
chrII	719433	.	C	T	466.77	PASS	AC=1;AF=0.5;AN=2;BaseQRankSum=-1.068;DP=26;Dels=0.0;FS=9.381;HaplotypeScore=0.0;MLEAC=1;MLEAF=0.5;MQ=40.06;MQ0=1;MQRankSum=0.246;QD=17.95;ReadPosRankSum=0.794	GT:AD:DP:GQ:PL	0/1:12,14:26:99:495,0,353
chrII	726627	.	C	T	591.77	PASS	AC=1;AF=0.5;AN=2;BaseQRankSum=-0.528;DP=33;Dels=0.0;FS=1.741;HaplotypeScore=0.0;MLEAC=1;MLEAF=0.5;MQ=41.88;MQ0=0;MQRankSum=0.492;QD=17.93;ReadPosRankSum=0.127	GT:AD:DP:GQ:PL	0/1:14,19:33:99:620,0,488
chrII	726640	.	G	A	420.77	PASS	AC=1;AF=0.5;AN=2;BaseQRankSum=0.31;DP=33;Dels=0.0;FS=0.0;HaplotypeScore=0.0;MLEAC=1;MLEAF=0.5;MQ=41.88;MQ0=0;MQRankSum=-0.565;QD=12.75;ReadPosRankSum=-0.382	GT:AD:DP:GQ:PL	0/1:19,14:33:99:449,0,602
chrII	726695	.	C	T	340.77	PASS	AC=1;AF=0.5;AN=2;BaseQRankSum=-1.147;DP=33;Dels=0.0;FS=0.0;HaplotypeScore=0.0;MLEAC=1;MLEAF=0.5;MQ=41.88;MQ0=0;MQRankSum=-1.73;QD=10.33;ReadPosRankSum=-2.495	GT:AD:DP:GQ:PL	0/1:19,14:33:99:369,0,613
chrII	727159	.	C	T	409.77	PASS	AC=1;AF=0.5;AN=2;BaseQRankSum=2.152;DP=34;Dels=0.0;FS=5.016;HaplotypeScore=0.0;MLEAC=1;MLEAF=0.5;MQ=42.0;MQ0=0;MQRankSum=-0.017;QD=12.05;ReadPosRankSum=1.347	GT:AD:DP:GQ:PL	0/1:20,14:34:99:438,0,621
chrII	729877	.	C	T	738.77	PASS	AC=1;AF=0.5;AN=2;BaseQRankSum=0.81;DP=44;Dels=0.0;FS=1.126;HaplotypeScore=0.0;MLEAC=1;MLEAF=0.5;MQ=42.0;MQ0=0;MQRankSum=-0.716;QD=16.79;ReadPosRankSum=0.082	GT:AD:DP:GQ:PL	0/1:22,22:44:99:767,0,723
chrII	730654	.	C	T	595.77	PASS	AC=1;AF=0.5;AN=2;BaseQRankSum=1.526;DP=41;Dels=0.0;FS=9.155;HaplotypeScore=0.0;MLEAC=1;MLEAF=0.5;MQ=42.0;MQ0=0;MQRankSum=-0.117;QD=14.53;ReadPosRankSum=-1.995	GT:AD:DP:GQ:PL	0/1:21,20:41:99:624,0,680
chrII	731403	.	C	T	524.77	PASS	AC=1;AF=0.5;AN=2;BaseQRankSum=-0.253;DP=42;Dels=0.0;FS=0.0;HaplotypeScore=0.0;MLEAC=1;MLEAF=0.5;MQ=42.0;MQ0=0;MQRankSum=-1.415;QD=12.49;ReadPosRankSum=-0.455	GT:AD:DP:GQ:PL	0/1:23,19:42:99:553,0,756
chrII	732637	.	C	T	568.77	PASS	AC=1;AF=0.5;AN=2;BaseQRankSum=0.615;DP=31;Dels=0.0;FS=0.0;HaplotypeScore=1.933;MLEAC=1;MLEAF=0.5;MQ=42.0;MQ0=0;MQRankSum=0.218;QD=18.35;ReadPosRankSum=0.576	GT:AD:DP:GQ:PL	0/1:14,17:31:99:597,0,451
chrII	732722	.	C	T	993.77	PASS	AC=1;AF=0.5;AN=2;BaseQRankSum=-0.545;DP=50;Dels=0.0;FS=1.303;HaplotypeScore=0.0;MLEAC=1;MLEAF=0.5;MQ=41.92;MQ0=0;MQRankSum=0.228;QD=19.88;ReadPosRankSum=-0.545	GT:AD:DP:GQ:PL	0/1:20,30:50:99:1022,0,652
chrII	732734	.	C	T	854.77	PASS	AC=1;AF=0.5;AN=2;BaseQRankSum=-0.125;DP=48;Dels=0.0;FS=1.202;HaplotypeScore=0.0;MLEAC=1;MLEAF=0.5;MQ=41.92;MQ0=0;MQRankSum=0.52;QD=17.81;ReadPosRankSum=-0.686	GT:AD:DP:GQ:PL	0/1:21,27:48:99:883,0,706
chrII	734843	.	C	T	890.77	PASS	AC=1;AF=0.5;AN=2;BaseQRankSum=-0.078;DP=62;Dels=0.0;FS=2.359;HaplotypeScore=0.0;MLEAC=1;MLEAF=0.5;MQ=42.0;MQ0=0;MQRankSum=-0.53;QD=14.37;ReadPosRankSum=1.054	GT:AD:DP:GQ:PL	0/1:34,28:62:99:919,0,1068
chrII	735571	.	G	A	718.77	PASS	AC=1;AF=0.5;AN=2;BaseQRankSum=1.624;DP=48;Dels=0.0;FS=9.942;HaplotypeScore=0.0;MLEAC=1;MLEAF=0.5;MQ=41.92;MQ0=0;MQRankSum=0.59;QD=14.97;ReadPosRankSum=0.259	GT:AD:DP:GQ:PL	0/1:26,22:48:99:747,0,825
chrII	739465	.	C	T	1010.77	PASS	AC=1;AF=0.5;AN=2;BaseQRankSum=1.879;DP=60;Dels=0.0;FS=2.226;HaplotypeScore=0.0;MLEAC=1;MLEAF=0.5;MQ=42.0;MQ0=0;MQRankSum=1.035;QD=16.85;ReadPosRankSum=0.695	GT:AD:DP:GQ:PL	0/1:29,31:60:99:1039,0,975
chrII	739812	.	C	T	543.77	PASS	AC=1;AF=0.5;AN=2;BaseQRankSum=0.335;DP=30;Dels=0.0;FS=3.325;HaplotypeScore=0.0;MLEAC=1;MLEAF=0.5;MQ=42.0;MQ0=0;MQRankSum=0.879;QD=18.13;ReadPosRankSum=-0.042	GT:AD:DP:GQ:PL	0/1:13,17:30:99:572,0,443
chrII	739905	.	C	T	1069.77	PASS	AC=1;AF=0.5;AN=2;BaseQRankSum=2.017;DP=72;Dels=0.0;FS=0.996;HaplotypeScore=0.0;MLEAC=1;MLEAF=0.5;MQ=41.8;MQ0=0;MQRankSum=-0.991;QD=14.86;ReadPosRankSum=-1.115	GT:AD:DP:GQ:PL	0/1:37,35:72:99:1098,0,1161
chrII	749408	.	G	A	319.77	PASS	AC=1;AF=0.5;AN=2;BaseQRankSum=-2.269;DP=27;Dels=0.0;FS=3.452;HaplotypeScore=0.0;MLEAC=1;MLEAF=0.5;MQ=42.0;MQ0=0;MQRankSum=-1.147;QD=11.84;ReadPosRankSum=1.439	GT:AD:DP:GQ:PL	0/1:15,12:27:99:348,0,458
chrII	752796	.	G	A	472.77	PASS	AC=1;AF=0.5;AN=2;BaseQRankSum=-0.446;DP=35;Dels=0.0;FS=1.348;HaplotypeScore=0.0;MLEAC=1;MLEAF=0.5;MQ=42.0;MQ0=0;MQRankSum=-0.38;QD=13.51;ReadPosRankSum=-1.667	GT:AD:DP:GQ:PL	0/1:18,17:35:99:501,0,621
chrII	764736	.	C	T	251.77	PASS	AC=1;AF=0.5;AN=2;BaseQRankSum=0.177;DP=18;Dels=0.0;FS=0.0;HaplotypeScore=0.0;MLEAC=1;MLEAF=0.5;MQ=42.0;MQ0=0;MQRankSum=-0.442;QD=13.99;ReadPosRankSum=0.0	GT:AD:DP:GQ:PL	0/1:9,9:18:99:280,0,313
chrII	767635	.	C	T	302.77	PASS	AC=1;AF=0.5;AN=2;BaseQRankSum=0.465;DP=23;Dels=0.0;FS=3.963;HaplotypeScore=0.0;MLEAC=1;MLEAF=0.5;MQ=41.38;MQ0=0;MQRankSum=-1.333;QD=13.16;ReadPosRankSum=0.899	GT:AD:DP:GQ:PL	0/1:13,10:23:99:331,0,464
chrII	768179	.	G	A	131.77	PASS	AC=1;AF=0.5;AN=2;BaseQRankSum=1.774;DP=18;Dels=0.0;FS=5.715;HaplotypeScore=0.0;MLEAC=1;MLEAF=0.5;MQ=42.0;MQ0=0;MQRankSum=-0.296;QD=7.32;ReadPosRankSum=1.479	GT:AD:DP:GQ:PL	0/1:13,5:18:99:160,0,401
chrII	768265	.	C	T	245.77	PASS	AC=1;AF=0.5;AN=2;BaseQRankSum=-0.787;DP=23;Dels=0.0;FS=10.488;HaplotypeScore=0.0;MLEAC=1;MLEAF=0.5;MQ=42.0;MQ0=0;MQRankSum=0.22;QD=10.69;ReadPosRankSum=0.472	GT:AD:DP:GQ:PL	0/1:14,9:23:99:274,0,474
chrII	769834	.	C	T	381.77	PASS	AC=1;AF=0.5;AN=2;BaseQRankSum=-1.282;DP=26;Dels=0.0;FS=1.906;HaplotypeScore=0.0;MLEAC=1;MLEAF=0.5;MQ=42.0;MQ0=0;MQRankSum=-1.026;QD=14.68;ReadPosRankSum=0.872	GT:AD:DP:GQ:PL	0/1:13,13:26:99:410,0,454
chrII	770839	.	G	A	540.77	PASS	AC=1;AF=0.5;AN=2;BaseQRankSum=1.728;DP=39;Dels=0.0;FS=0.0;HaplotypeScore=0.0;MLEAC=1;MLEAF=0.5;MQ=42.0;MQ0=0;MQRankSum=-1.11;QD=13.87;ReadPosRankSum=-0.239	GT:AD:DP:GQ:PL	0/1:20,19:39:99:569,0,655
chrII	774727	.	G	A	432.77	PASS	AC=1;AF=0.5;AN=2;BaseQRankSum=-0.41;DP=21;Dels=0.0;FS=13.297;HaplotypeScore=0.0;MLEAC=1;MLEAF=0.5;MQ=41.32;MQ0=0;MQRankSum=-0.261;QD=20.61;ReadPosRankSum=-0.783	GT:AD:DP:GQ:PL	0/1:7,14:21:99:461,0,229
chrII	775892	.	G	A	633.77	PASS	AC=1;AF=0.5;AN=2;BaseQRankSum=1.894;DP=47;Dels=0.0;FS=2.509;HaplotypeScore=0.0;MLEAC=1;MLEAF=0.5;MQ=42.0;MQ0=0;MQRankSum=-1.166;QD=13.48;ReadPosRankSum=0.225	GT:AD:DP:GQ:PL	0/1:26,21:47:99:662,0,867
chrII	776333	.	C	T	255.77	PASS	AC=1;AF=0.5;AN=2;BaseQRankSum=0.965;DP=14;Dels=0.0;FS=5.219;HaplotypeScore=0.734;MLEAC=1;MLEAF=0.5;MQ=42.0;MQ0=0;MQRankSum=2.285;QD=18.27;ReadPosRankSum=-0.471	GT:AD:DP:GQ:PL	0/1:6,8:14:99:284,0,197
chrII	778183	.	C	T	167.77	PASS	AC=1;AF=0.5;AN=2;BaseQRankSum=-0.064;DP=24;Dels=0.0;FS=0.0;HaplotypeScore=0.0;MLEAC=1;MLEAF=0.5;MQ=42.0;MQ0=0;MQRankSum=-0.508;QD=6.99;ReadPosRankSum=1.651	GT:AD:DP:GQ:PL	0/1:17,7:24:99:196,0,494
chrII	778301	.	G	A	307.77	PASS	AC=1;AF=0.5;AN=2;BaseQRankSum=0.246;DP=21;Dels=0.0;FS=1.971;HaplotypeScore=0.0;MLEAC=1;MLEAF=0.5;MQ=42.0;MQ0=0;MQRankSum=0.669;QD=14.66;ReadPosRankSum=-0.106	GT:AD:DP:GQ:PL	0/1:10,11:21:99:336,0,300
chrII	778479	.	C	T	342.77	PASS	AC=1;AF=0.5;AN=2;BaseQRankSum=0.674;DP=15;Dels=0.0;FS=0.0;HaplotypeScore=0.0;MLEAC=1;MLEAF=0.5;MQ=42.0;MQ0=0;MQRankSum=0.919;QD=22.85;ReadPosRankSum=0.796	GT:AD:DP:GQ:PL	0/1:5,10:15:99:371,0,119
chrII	779338	.	C	T	347.77	PASS	AC=1;AF=0.5;AN=2;BaseQRankSum=-2.0;DP=23;Dels=0.0;FS=1.76;HaplotypeScore=2.9996;MLEAC=1;MLEAF=0.5;MQ=41.92;MQ0=0;MQRankSum=0.031;QD=15.12;ReadPosRankSum=-0.462	GT:AD:DP:GQ:PL	0/1:11,12:23:99:376,0,395
chrII	784454	.	C	T	457.77	PASS	AC=1;AF=0.5;AN=2;BaseQRankSum=1.162;DP=29;Dels=0.0;FS=0.0;HaplotypeScore=0.0;MLEAC=1;MLEAF=0.5;MQ=41.49;MQ0=0;MQRankSum=-0.241;QD=15.79;ReadPosRankSum=0.899	GT:AD:DP:GQ:PL	0/1:13,16:29:99:486,0,429
chrII	786900	.	C	T	356.77	PASS	AC=1;AF=0.5;AN=2;BaseQRankSum=-0.076;DP=20;Dels=0.0;FS=0.0;HaplotypeScore=0.0;MLEAC=1;MLEAF=0.5;MQ=42.0;MQ0=0;MQRankSum=-0.228;QD=17.84;ReadPosRankSum=-1.671	GT:AD:DP:GQ:PL	0/1:9,11:20:99:385,0,306
chrII	799186	.	G	A	526.77	PASS	AC=1;AF=0.5;AN=2;BaseQRankSum=1.194;DP=36;Dels=0.0;FS=4.499;HaplotypeScore=0.0;MLEAC=1;MLEAF=0.5;MQ=42.0;MQ0=0;MQRankSum=-0.366;QD=14.63;ReadPosRankSum=2.595	GT:AD:DP:GQ:PL	0/1:20,16:36:99:555,0,676
chrII	802968	.	G	A	277.77	PASS	AC=1;AF=0.5;AN=2;BaseQRankSum=1.144;DP=38;Dels=0.0;FS=8.161;HaplotypeScore=0.0;MLEAC=1;MLEAF=0.5;MQ=42.0;MQ0=0;MQRankSum=-0.514;QD=7.31;ReadPosRankSum=-0.116	GT:AD:DP:GQ:PL	0/1:28,10:38:99:306,0,891
chrIII	14480	.	G	A	259.77	PASS	AC=1;AF=0.5;AN=2;BaseQRankSum=1.791;DP=15;Dels=0.0;FS=0.0;HaplotypeScore=0.0;MLEAC=1;MLEAF=0.5;MQ=42.0;MQ0=0;MQRankSum=-1.22;QD=17.32;ReadPosRankSum=0.34	GT:AD:DP:GQ:PL	0/1:7,8:15:99:288,0,201
chrIII	22313	.	G	A	298.77	PASS	AC=1;AF=0.5;AN=2;BaseQRankSum=1.606;DP=13;Dels=0.0;FS=0.0;HaplotypeScore=0.0;MLEAC=1;MLEAF=0.5;MQ=40.9;MQ0=0;MQRankSum=-0.085;QD=22.98;ReadPosRankSum=1.099	GT:AD:DP:GQ:PL	0/1:3,10:13:75:327,0,75
chrIII	27739	.	C	T	105.77	PASS	AC=1;AF=0.5;AN=2;BaseQRankSum=-0.741;DP=10;Dels=0.0;FS=2.43;HaplotypeScore=0.0;MLEAC=1;MLEAF=0.5;MQ=42.0;MQ0=0;MQRankSum=-1.133;QD=10.58;ReadPosRankSum=1.568	GT:AD:DP:GQ:PL	0/1:6,4:10:99:134,0,218
chrIII	31394	.	C	T	264.77	PASS	AC=1;AF=0.5;AN=2;BaseQRankSum=0.212;DP=13;Dels=0.0;FS=5.332;HaplotypeScore=0.0;MLEAC=1;MLEAF=0.5;MQ=42.0;MQ0=0;MQRankSum=0.533;QD=20.37;ReadPosRankSum=0.212	GT:AD:DP:GQ:PL	0/1:5,8:13:99:293,0,131
chrIII	31722	.	G	A	151.77	PASS	AC=1;AF=0.5;AN=2;BaseQRankSum=-2.021;DP=20;Dels=0.0;FS=4.738;HaplotypeScore=0.0;MLEAC=1;MLEAF=0.5;MQ=42.0;MQ0=0;MQRankSum=0.784;QD=7.59;ReadPosRankSum=-1.113	GT:AD:DP:GQ:PL	0/1:14,6:20:99:180,0,483
chrIII	35431	.	G	A	136.77	PASS	AC=1;AF=0.5;AN=2;BaseQRankSum=0.0;DP=13;Dels=0.0;FS=0.0;HaplotypeScore=0.0;MLEAC=1;MLEAF=0.5;MQ=42.0;MQ0=0;MQRankSum=-0.212;QD=10.52;ReadPosRankSum=-1.092	GT:AD:DP:GQ:PL	0/1:8,5:13:99:165,0,291
chrIII	43614	.	C	T	179.9	PASS	AC=2;AF=1.0;AN=2;DP=5;Dels=0.0;FS=0.0;HaplotypeScore=0.0;MLEAC=2;MLEAF=1.0;MQ=41.61;MQ0=0;QD=31.56	GT:AD:DP:GQ:PL	1/1:0,5:5:15:208,15,0
chrIII	50101	.	C	T	2042.77	PASS	AC=1;AF=0.5;AN=2;BaseQRankSum=3.468;DP=120;Dels=0.0;FS=0.0;HaplotypeScore=0.0;MLEAC=1;MLEAF=0.5;MQ=41.97;MQ0=0;MQRankSum=-2.029;QD=17.02;ReadPosRankSum=-0.357	GT:AD:DP:GQ:PL	0/1:57,63:120:99:2071,0,1740
chrIII	50356	.	G	A	954.77	PASS	AC=1;AF=0.5;AN=2;BaseQRankSum=0.649;DP=50;Dels=0.0;FS=1.651;HaplotypeScore=3.2489;MLEAC=1;MLEAF=0.5;MQ=41.6;MQ0=0;MQRankSum=0.904;QD=19.1;ReadPosRankSum=-0.138	GT:AD:DP:GQ:PL	0/1:21,29:50:99:983,0,716
chrIII	50574	.	G	A	1318.77	PASS	AC=1;AF=0.5;AN=2;BaseQRankSum=2.839;DP=97;Dels=0.0;FS=0.89;HaplotypeScore=4.8232;MLEAC=1;MLEAF=0.5;MQ=41.69;MQ0=0;MQRankSum=0.74;QD=13.6;ReadPosRankSum=-0.213	GT:AD:DP:GQ:PL	0/1:49,48:97:99:1347,0,1296
chrIII	52490	.	C	T	1340.77	PASS	AC=1;AF=0.5;AN=2;BaseQRankSum=0.485;DP=80;Dels=0.0;FS=0.0;HaplotypeScore=1.6988;MLEAC=1;MLEAF=0.5;MQ=42.0;MQ0=0;MQRankSum=0.397;QD=16.76;ReadPosRankSum=0.24	GT:AD:DP:GQ:PL	0/1:39,40:80:99:1369,0,1355
chrIII	58810	.	C	T	1816.77	PASS	AC=1;AF=0.5;AN=2;BaseQRankSum=0.208;DP=89;Dels=0.0;FS=3.003;HaplotypeScore=0.0;MLEAC=1;MLEAF=0.5;MQ=42.0;MQ0=0;MQRankSum=0.488;QD=20.41;ReadPosRankSum=0.65	GT:AD:DP:GQ:PL	0/1:33,56:89:99:1845,0,978
chrIII	63277	.	C	T	1904.77	PASS	AC=1;AF=0.5;AN=2;BaseQRankSum=-0.272;DP=118;Dels=0.0;FS=4.671;HaplotypeScore=0.9933;MLEAC=1;MLEAF=0.5;MQ=41.88;MQ0=0;MQRankSum=1.204;QD=16.14;ReadPosRankSum=-1.474	GT:AD:DP:GQ:PL	0/1:56,62:118:99:1933,0,1784
chrIII	66386	.	G	A	1746.77	PASS	AC=1;AF=0.5;AN=2;BaseQRankSum=0.201;DP=103;Dels=0.0;FS=1.583;HaplotypeScore=0.0;MLEAC=1;MLEAF=0.5;MQ=42.0;MQ0=0;MQRankSum=-1.463;QD=16.96;ReadPosRankSum=-1.364	GT:AD:DP:GQ:PL	0/1:49,54:103:99:1775,0,1562
chrIII	68391	.	G	A	476.77	PASS	AC=1;AF=0.5;AN=2;BaseQRankSum=0.413;DP=34;Dels=0.0;FS=8.801;HaplotypeScore=0.0;MLEAC=1;MLEAF=0.5;MQ=41.58;MQ0=0;MQRankSum=-1.171;QD=14.02;ReadPosRankSum=-0.93	GT:AD:DP:GQ:PL	0/1:17,17:34:99:505,0,567
chrIII	68754	.	G	A	911.77	PASS	AC=1;AF=0.5;AN=2;BaseQRankSum=2.071;DP=63;Dels=0.0;FS=7.728;HaplotypeScore=0.0;MLEAC=1;MLEAF=0.5;MQ=42.0;MQ0=0;MQRankSum=1.507;QD=14.47;ReadPosRankSum=-2.168	GT:AD:DP:GQ:PL	0/1:33,30:63:99:940,0,1013
chrIII	95561	.	G	A	787.77	PASS	AC=1;AF=0.5;AN=2;BaseQRankSum=-1.386;DP=52;Dels=0.0;FS=7.843;HaplotypeScore=0.0;MLEAC=1;MLEAF=0.5;MQ=42.0;MQ0=0;MQRankSum=-0.285;QD=15.15;ReadPosRankSum=-2.138	GT:AD:DP:GQ:PL	0/1:24,28:52:99:816,0,727
chrIII	99114	.	G	A	794.77	PASS	AC=1;AF=0.5;AN=2;BaseQRankSum=0.425;DP=57;Dels=0.0;FS=2.235;HaplotypeScore=0.0;MLEAC=1;MLEAF=0.5;MQ=41.75;MQ0=0;MQRankSum=-1.242;QD=13.94;ReadPosRankSum=-1.851	GT:AD:DP:GQ:PL	0/1:31,26:57:99:823,0,1045
chrIII	101972	.	G	A	254.77	PASS	AC=1;AF=0.5;AN=2;BaseQRankSum=1.939;DP=23;Dels=0.0;FS=4.31;HaplotypeScore=0.0;MLEAC=1;MLEAF=0.5;MQ=42.0;MQ0=0;MQRankSum=0.708;QD=11.08;ReadPosRankSum=-0.154	GT:AD:DP:GQ:PL	0/1:12,11:23:99:283,0,335
chrIII	103425	.	C	T	701.77	PASS	AC=1;AF=0.5;AN=2;BaseQRankSum=0.848;DP=52;Dels=0.0;FS=13.285;HaplotypeScore=0.0;MLEAC=1;MLEAF=0.5;MQ=41.96;MQ0=0;MQRankSum=1.548;QD=13.5;ReadPosRankSum=-0.037	GT:AD:DP:GQ:PL	0/1:29,23:52:99:730,0,989
chrIII	105611	.	C	T	228.77	PASS	AC=1;AF=0.5;AN=2;BaseQRankSum=1.522;DP=40;Dels=0.0;FS=3.594;HaplotypeScore=3.9641;MLEAC=1;MLEAF=0.5;MQ=41.58;MQ0=0;MQRankSum=-1.522;QD=5.72;ReadPosRankSum=-1.684	GT:AD:DP:GQ:PL	0/1:31,9:40:99:257,0,1091
chrIII	106889	.	G	A	975.77	PASS	AC=1;AF=0.5;AN=2;BaseQRankSum=0.264;DP=57;Dels=0.0;FS=0.0;HaplotypeScore=0.0;MLEAC=1;MLEAF=0.5;MQ=41.93;MQ0=0;MQRankSum=0.264;QD=17.12;ReadPosRankSum=-0.807	GT:AD:DP:GQ:PL	0/1:27,30:57:99:1004,0,893
chrIII	106932	.	G	A	953.77	PASS	AC=1;AF=0.5;AN=2;BaseQRankSum=-3.942;DP=70;Dels=0.0;FS=0.0;HaplotypeScore=1.933;MLEAC=1;MLEAF=0.5;MQ=41.97;MQ0=0;MQRankSum=-1.028;QD=13.63;ReadPosRankSum=0.194	GT:AD:DP:GQ:PL	0/1:36,34:70:99:982,0,1169
chrIII	111543	.	G	A	725.77	PASS	AC=1;AF=0.5;AN=2;BaseQRankSum=2.9;DP=54;Dels=0.0;FS=0.0;HaplotypeScore=0.0;MLEAC=1;MLEAF=0.5;MQ=42.0;MQ0=0;MQRankSum=-0.39;QD=13.44;ReadPosRankSum=0.476	GT:AD:DP:GQ:PL	0/1:28,26:54:99:754,0,886
chrIII	114883	.	G	A	221.77	PASS	AC=1;AF=0.5;AN=2;BaseQRankSum=-1.591;DP=15;Dels=0.0;FS=0.0;HaplotypeScore=0.0;MLEAC=1;MLEAF=0.5;MQ=42.0;MQ0=0;MQRankSum=-0.648;QD=14.78;ReadPosRankSum=0.648	GT:AD:DP:GQ:PL	0/1:6,9:15:99:250,0,206
chrIII	116555	.	G	A	474.77	PASS	AC=1;AF=0.5;AN=2;BaseQRankSum=-0.205;DP=24;Dels=0.0;FS=1.685;HaplotypeScore=0.0;MLEAC=1;MLEAF=0.5;MQ=41.41;MQ0=0;MQRankSum=0.322;QD=19.78;ReadPosRankSum=0.498	GT:AD:DP:GQ:PL	0/1:10,14:24:99:503,0,298
chrIII	116739	.	C	T	179.77	PASS	AC=1;AF=0.5;AN=2;BaseQRankSum=0.867;DP=19;Dels=0.0;FS=0.0;HaplotypeScore=0.0;MLEAC=1;MLEAF=0.5;MQ=42.0;MQ0=0;MQRankSum=-0.702;QD=9.46;ReadPosRankSum=0.784	GT:AD:DP:GQ:PL	0/1:11,8:19:99:208,0,364
chrIII	116864	.	G	A	328.77	PASS	AC=1;AF=0.5;AN=2;BaseQRankSum=2.143;DP=22;Dels=0.0;FS=2.262;HaplotypeScore=0.0;MLEAC=1;MLEAF=0.5;MQ=42.0;MQ0=0;MQRankSum=0.495;QD=14.94;ReadPosRankSum=-1.286	GT:AD:DP:GQ:PL	0/1:12,10:22:99:357,0,359
chrIII	116871	.	G	A	327.77	PASS	AC=1;AF=0.5;AN=2;BaseQRankSum=0.521;DP=24;Dels=0.0;FS=1.875;HaplotypeScore=0.0;MLEAC=1;MLEAF=0.5;MQ=42.0;MQ0=0;MQRankSum=-1.101;QD=13.66;ReadPosRankSum=-0.753	GT:AD:DP:GQ:PL	0/1:13,11:24:99:356,0,434
chrIII	118439	.	G	A	318.77	PASS	AC=1;AF=0.5;AN=2;BaseQRankSum=0.304;DP=20;Dels=0.0;FS=0.0;HaplotypeScore=0.0;MLEAC=1;MLEAF=0.5;MQ=42.0;MQ0=0;MQRankSum=-0.684;QD=15.94;ReadPosRankSum=-0.456	GT:AD:DP:GQ:PL	0/1:9,11:20:99:347,0,293
chrIII	118694	.	C	T	927.77	PASS	AC=1;AF=0.5;AN=2;BaseQRankSum=1.335;DP=56;Dels=0.0;FS=0.0;HaplotypeScore=0.0;MLEAC=1;MLEAF=0.5;MQ=42.0;MQ0=0;MQRankSum=-0.577;QD=16.57;ReadPosRankSum=0.494	GT:AD:DP:GQ:PL	0/1:25,31:56:99:956,0,816
chrIII	120412	.	G	A	284.77	PASS	AC=1;AF=0.5;AN=2;BaseQRankSum=-2.062;DP=23;Dels=0.0;FS=1.935;HaplotypeScore=0.0;MLEAC=1;MLEAF=0.5;MQ=41.83;MQ0=0;MQRankSum=-0.154;QD=12.38;ReadPosRankSum=-0.585	GT:AD:DP:GQ:PL	0/1:12,11:23:99:313,0,418
chrIII	120423	.	G	A	231.77	PASS	AC=1;AF=0.5;AN=2;BaseQRankSum=-0.462;DP=21;Dels=0.0;FS=1.922;HaplotypeScore=0.0;MLEAC=1;MLEAF=0.5;MQ=41.81;MQ0=0;MQRankSum=-0.888;QD=11.04;ReadPosRankSum=-1.244	GT:AD:DP:GQ:PL	0/1:12,9:21:99:260,0,420
chrIII	120550	.	G	A	423.77	PASS	AC=1;AF=0.5;AN=2;BaseQRankSum=-0.988;DP=28;Dels=0.0;FS=1.527;HaplotypeScore=0.0;MLEAC=1;MLEAF=0.5;MQ=42.0;MQ0=0;MQRankSum=-0.023;QD=15.13;ReadPosRankSum=-0.712	GT:AD:DP:GQ:PL	0/1:14,14:28:99:452,0,458
chrIII	120758	.	C	T	248.77	PASS	AC=1;AF=0.5;AN=2;BaseQRankSum=0.424;DP=20;Dels=0.0;FS=1.922;HaplotypeScore=0.0;MLEAC=1;MLEAF=0.5;MQ=42.0;MQ0=0;MQRankSum=-0.424;QD=12.44;ReadPosRankSum=1.967	GT:AD:DP:GQ:PL	0/1:12,8:20:99:277,0,365
chrIII	125017	.	G	A	495.77	PASS	AC=1;AF=0.5;AN=2;BaseQRankSum=-0.933;DP=41;Dels=0.0;FS=2.883;HaplotypeScore=0.0;MLEAC=1;MLEAF=0.5;MQ=41.81;MQ0=0;MQRankSum=-0.302;QD=12.09;ReadPosRankSum=-0.906	GT:AD:DP:GQ:PL	0/1:23,18:41:99:524,0,723
chrIII	125020	.	G	A	509.77	PASS	AC=1;AF=0.5;AN=2;BaseQRankSum=-1.616;DP=41;Dels=0.0;FS=1.298;HaplotypeScore=1.9866;MLEAC=1;MLEAF=0.5;MQ=41.45;MQ0=0;MQRankSum=-0.276;QD=12.43;ReadPosRankSum=-0.828	GT:AD:DP:GQ:PL	0/1:23,18:41:99:538,0,729
chrIII	125407	.	G	A	403.77	PASS	AC=1;AF=0.5;AN=2;BaseQRankSum=-0.286;DP=35;Dels=0.0;FS=0.0;HaplotypeScore=0.0;MLEAC=1;MLEAF=0.5;MQ=42.0;MQ0=0;MQRankSum=-1.263;QD=11.54;ReadPosRankSum=-0.017	GT:AD:DP:GQ:PL	0/1:21,14:35:99:432,0,711
chrIII	130593	.	C	T	390.77	PASS	AC=1;AF=0.5;AN=2;BaseQRankSum=-0.395;DP=30;Dels=0.0;FS=0.0;HaplotypeScore=0.0;MLEAC=1;MLEAF=0.5;MQ=42.0;MQ0=0;MQRankSum=-0.312;QD=13.03;ReadPosRankSum=1.684	GT:AD:DP:GQ:PL	0/1:16,14:30:99:419,0,397
chrIII	130641	.	G	A	433.77	PASS	AC=1;AF=0.5;AN=2;BaseQRankSum=0.209;DP=28;Dels=0.0;FS=1.441;HaplotypeScore=0.0;MLEAC=1;MLEAF=0.5;MQ=42.0;MQ0=0;MQRankSum=-0.302;QD=15.49;ReadPosRankSum=1.602	GT:AD:DP:GQ:PL	0/1:12,16:28:99:462,0,379
chrIII	132197	.	C	T	180.77	PASS	AC=1;AF=0.5;AN=2;BaseQRankSum=0.811;DP=13;Dels=0.0;FS=2.522;HaplotypeScore=0.0;MLEAC=1;MLEAF=0.5;MQ=42.0;MQ0=0;MQRankSum=0.555;QD=13.91;ReadPosRankSum=-0.312	GT:AD:DP:GQ:PL	0/1:7,6:13:99:209,0,214
chrIII	137041	.	C	T	484.77	PASS	AC=1;AF=0.5;AN=2;BaseQRankSum=0.849;DP=27;Dels=0.0;FS=9.853;HaplotypeScore=0.0;MLEAC=1;MLEAF=0.5;MQ=40.71;MQ0=0;MQRankSum=2.237;QD=17.95;ReadPosRankSum=-0.283	GT:AD:DP:GQ:PL	0/1:9,18:27:99:513,0,249
chrIII	137621	.	C	T	101.77	PASS	AC=1;AF=0.5;AN=2;BaseQRankSum=-2.637;DP=11;Dels=0.0;FS=6.99;HaplotypeScore=0.0;MLEAC=1;MLEAF=0.5;MQ=42.0;MQ0=0;MQRankSum=0.143;QD=9.25;ReadPosRankSum=-1.031	GT:AD:DP:GQ:PL	0/1:6,5:11:99:130,0,186
chrIII	137651	.	C	T	215.77	PASS	AC=1;AF=0.5;AN=2;BaseQRankSum=1.61;DP=17;Dels=0.0;FS=4.708;HaplotypeScore=0.0;MLEAC=1;MLEAF=0.5;MQ=41.16;MQ0=0;MQRankSum=0.927;QD=12.69;ReadPosRankSum=-0.537	GT:AD:DP:GQ:PL	0/1:10,7:17:99:244,0,314
chrIII	139262	.	C	T	330.77	PASS	AC=1;AF=0.5;AN=2;BaseQRankSum=0.22;DP=27;Dels=0.0;FS=1.507;HaplotypeScore=0.0;MLEAC=1;MLEAF=0.5;MQ=40.92;MQ0=0;MQRankSum=-0.61;QD=12.25;ReadPosRankSum=-0.903	GT:AD:DP:GQ:PL	0/1:15,12:27:99:359,0,478
chrIII	141130	.	G	A	102.77	PASS	AC=1;AF=0.5;AN=2;BaseQRankSum=0.278;DP=11;Dels=0.0;FS=0.0;HaplotypeScore=0.0;MLEAC=1;MLEAF=0.5;MQ=42.0;MQ0=0;MQRankSum=0.278;QD=9.34;ReadPosRankSum=0.896	GT:AD:DP:GQ:PL	0/1:7,4:11:99:131,0,239
chrIII	142412	.	G	A	265.77	PASS	AC=1;AF=0.5;AN=2;BaseQRankSum=0.4;DP=14;Dels=0.0;FS=0.0;HaplotypeScore=0.0;MLEAC=1;MLEAF=0.5;MQ=42.0;MQ0=0;MQRankSum=0.667;QD=18.98;ReadPosRankSum=-1.467	GT:AD:DP:GQ:PL	0/1:5,9:14:99:294,0,130
chrIII	152596	.	G	A	320.77	PASS	AC=1;AF=0.5;AN=2;BaseQRankSum=0.849;DP=25;Dels=0.0;FS=1.799;HaplotypeScore=0.0;MLEAC=1;MLEAF=0.5;MQ=42.0;MQ0=0;MQRankSum=0.63;QD=12.83;ReadPosRankSum=-0.63	GT:AD:DP:GQ:PL	0/1:14,11:25:99:349,0,472
chrIII	152828	.	C	T	262.77	PASS	AC=1;AF=0.5;AN=2;BaseQRankSum=0.212;DP=13;Dels=0.0;FS=0.0;HaplotypeScore=0.0;MLEAC=1;MLEAF=0.5;MQ=42.0;MQ0=0;MQRankSum=1.092;QD=20.21;ReadPosRankSum=0.437	GT:AD:DP:GQ:PL	0/1:5,8:13:99:291,0,171
chrIII	152857	.	C	T	221.77	PASS	AC=1;AF=0.5;AN=2;BaseQRankSum=2.72;DP=15;Dels=0.0;FS=0.0;HaplotypeScore=0.0;MLEAC=1;MLEAF=0.5;MQ=42.0;MQ0=0;MQRankSum=-2.141;QD=14.78;ReadPosRankSum=0.405	GT:AD:DP:GQ:PL	0/1:8,7:15:99:250,0,240
chrIII	155083	.	C	T	312.77	PASS	AC=1;AF=0.5;AN=2;BaseQRankSum=0.25;DP=25;Dels=0.0;FS=0.0;HaplotypeScore=0.0;MLEAC=1;MLEAF=0.5;MQ=42.0;MQ0=0;MQRankSum=0.361;QD=12.51;ReadPosRankSum=-0.139	GT:AD:DP:GQ:PL	0/1:15,10:25:99:341,0,507
chrIII	155234	.	G	A	494.77	PASS	AC=1;AF=0.5;AN=2;BaseQRankSum=1.94;DP=39;Dels=0.0;FS=0.0;HaplotypeScore=0.0;MLEAC=1;MLEAF=0.5;MQ=42.0;MQ0=0;MQRankSum=0.269;QD=12.69;ReadPosRankSum=0.127	GT:AD:DP:GQ:PL	0/1:22,17:39:99:523,0,737
chrIII	161735	.	G	A	1042.77	PASS	AC=1;AF=0.5;AN=2;BaseQRankSum=2.717;DP=73;Dels=0.0;FS=0.0;HaplotypeScore=0.0;MLEAC=1;MLEAF=0.5;MQ=42.0;MQ0=0;MQRankSum=-0.898;QD=14.28;ReadPosRankSum=0.017	GT:AD:DP:GQ:PL	0/1:42,31:73:99:1071,0,1320
chrIII	162327	.	G	A	304.77	PASS	AC=1;AF=0.5;AN=2;BaseQRankSum=0.79;DP=24;Dels=0.0;FS=0.0;HaplotypeScore=0.0;MLEAC=1;MLEAF=0.5;MQ=42.0;MQ0=0;MQRankSum=0.146;QD=12.7;ReadPosRankSum=-0.381	GT:AD:DP:GQ:PL	0/1:14,10:24:99:333,0,481
chrIII	162337	.	C	T	303.77	PASS	AC=1;AF=0.5;AN=2;BaseQRankSum=-0.527;DP=25;Dels=0.0;FS=0.0;HaplotypeScore=0.0;MLEAC=1;MLEAF=0.5;MQ=42.0;MQ0=0;MQRankSum=-1.803;QD=12.15;ReadPosRankSum=0.139	GT:AD:DP:GQ:PL	0/1:15,10:25:99:332,0,525
chrIII	162380	.	C	T	259.77	PASS	AC=1;AF=0.5;AN=2;BaseQRankSum=0.998;DP=16;Dels=0.0;FS=0.0;HaplotypeScore=0.0;MLEAC=1;MLEAF=0.5;MQ=42.0;MQ0=0;MQRankSum=0.158;QD=16.24;ReadPosRankSum=-0.368	GT:AD:DP:GQ:PL	0/1:8,8:16:99:288,0,277
chrIII	162549	.	G	A	374.77	PASS	AC=1;AF=0.5;AN=2;BaseQRankSum=-0.523;DP=23;Dels=0.0;FS=1.935;HaplotypeScore=0.0;MLEAC=1;MLEAF=0.5;MQ=41.83;MQ0=0;MQRankSum=0.954;QD=16.29;ReadPosRankSum=-1.877	GT:AD:DP:GQ:PL	0/1:11,12:23:99:403,0,323
chrIII	162559	.	G	A	404.77	PASS	AC=1;AF=0.5;AN=2;BaseQRankSum=1.179;DP=26;Dels=0.0;FS=1.906;HaplotypeScore=0.0;MLEAC=1;MLEAF=0.5;MQ=41.85;MQ0=0;MQRankSum=-1.179;QD=15.57;ReadPosRankSum=-0.974	GT:AD:DP:GQ:PL	0/1:13,13:26:99:433,0,396
chrIII	163173	.	G	A	1230.77	PASS	AC=1;AF=0.5;AN=2;BaseQRankSum=-0.656;DP=62;Dels=0.0;FS=4.026;HaplotypeScore=0.9999;MLEAC=1;MLEAF=0.5;MQ=41.97;MQ0=0;MQRankSum=0.51;QD=19.85;ReadPosRankSum=-1.807	GT:AD:DP:GQ:PL	0/1:23,39:62:99:1259,0,736
chrIII	163196	.	C	T	574.77	PASS	AC=1;AF=0.5;AN=2;BaseQRankSum=1.609;DP=47;Dels=0.0;FS=0.0;HaplotypeScore=0.0;MLEAC=1;MLEAF=0.5;MQ=41.96;MQ0=0;MQRankSum=0.996;QD=12.23;ReadPosRankSum=-1.236	GT:AD:DP:GQ:PL	0/1:29,18:47:99:603,0,912
chrIII	163292	.	G	A	600.77	PASS	AC=1;AF=0.5;AN=2;BaseQRankSum=-0.292;DP=27;Dels=0.0;FS=0.0;HaplotypeScore=0.0;MLEAC=1;MLEAF=0.5;MQ=42.0;MQ0=0;MQRankSum=-1.195;QD=22.25;ReadPosRankSum=-0.504	GT:AD:DP:GQ:PL	0/1:8,19:27:99:629,0,218
chrIII	163307	.	G	A	192.77	PASS	AC=1;AF=0.5;AN=2;BaseQRankSum=1.503;DP=23;Dels=0.0;FS=0.0;HaplotypeScore=0.0;MLEAC=1;MLEAF=0.5;MQ=42.0;MQ0=0;MQRankSum=-0.969;QD=8.38;ReadPosRankSum=-1.37	GT:AD:DP:GQ:PL	0/1:16,7:23:99:221,0,531
chrIII	163327	.	G	A	457.77	PASS	AC=1;AF=0.5;AN=2;BaseQRankSum=0.796;DP=18;Dels=0.0;FS=5.614;HaplotypeScore=0.0;MLEAC=1;MLEAF=0.5;MQ=42.0;MQ0=0;MQRankSum=-0.478;QD=25.43;ReadPosRankSum=0.796	GT:AD:DP:GQ:PL	0/1:4,14:18:99:486,0,110
chrIII	163837	.	G	A	981.77	PASS	AC=1;AF=0.5;AN=2;BaseQRankSum=-0.769;DP=70;Dels=0.0;FS=5.532;HaplotypeScore=0.0;MLEAC=1;MLEAF=0.5;MQ=42.0;MQ0=0;MQRankSum=1.23;QD=14.03;ReadPosRankSum=-1.431	GT:AD:DP:GQ:PL	0/1:39,31:70:99:1010,0,1317
chrIII	172670	.	G	A	231.77	PASS	AC=1;AF=0.5;AN=2;BaseQRankSum=-0.627;DP=14;Dels=0.0;FS=0.0;HaplotypeScore=0.0;MLEAC=1;MLEAF=0.5;MQ=40.69;MQ0=0;MQRankSum=-1.739;QD=16.55;ReadPosRankSum=0.386	GT:AD:DP:GQ:PL	0/1:6,8:14:99:260,0,200
chrIII	172690	.	G	A	409.77	PASS	AC=1;AF=0.5;AN=2;BaseQRankSum=-1.165;DP=23;Dels=0.0;FS=2.696;HaplotypeScore=0.0;MLEAC=1;MLEAF=0.5;MQ=40.58;MQ0=0;MQRankSum=-0.283;QD=17.82;ReadPosRankSum=1.165	GT:AD:DP:GQ:PL	0/1:9,14:23:99:438,0,291
chrIII	172693	.	G	A	434.77	PASS	AC=1;AF=0.5;AN=2;BaseQRankSum=0.346;DP=23;Dels=0.0;FS=0.0;HaplotypeScore=0.0;MLEAC=1;MLEAF=0.5;MQ=40.58;MQ0=0;MQRankSum=-0.976;QD=18.9;ReadPosRankSum=0.85	GT:AD:DP:GQ:PL	0/1:9,14:23:99:463,0,297
chrIII	172694	.	G	A	433.77	PASS	AC=1;AF=0.5;AN=2;BaseQRankSum=1.228;DP=23;Dels=0.0;FS=0.0;HaplotypeScore=0.0;MLEAC=1;MLEAF=0.5;MQ=40.58;MQ0=0;MQRankSum=-0.472;QD=18.86;ReadPosRankSum=0.787	GT:AD:DP:GQ:PL	0/1:9,14:23:99:462,0,294
chrIII	172741	.	C	T	355.77	PASS	AC=1;AF=0.5;AN=2;BaseQRankSum=0.778;DP=26;Dels=0.0;FS=3.736;HaplotypeScore=0.0;MLEAC=1;MLEAF=0.5;MQ=41.45;MQ0=0;MQRankSum=0.156;QD=13.68;ReadPosRankSum=0.623	GT:AD:DP:GQ:PL	0/1:15,11:26:99:384,0,540
chrIII	173455	.	G	A	305.77	PASS	AC=1;AF=0.5;AN=2;BaseQRankSum=0.589;DP=11;Dels=0.0;FS=7.404;HaplotypeScore=0.0;MLEAC=1;MLEAF=0.5;MQ=42.0;MQ0=0;MQRankSum=0.354;QD=27.8;ReadPosRankSum=-1.296	GT:AD:DP:GQ:PL	0/1:2,9:11:47:334,0,47
chrIII	176942	.	C	T	292.78	PASS	AC=2;AF=1.0;AN=2;DP=8;Dels=0.0;FS=0.0;HaplotypeScore=0.0;MLEAC=2;MLEAF=1.0;MQ=42.0;MQ0=0;QD=32.32	GT:AD:DP:GQ:PL	1/1:0,8:8:24:321,24,0
chrIII	178280	.	G	A	159.78	PASS	AC=1;AF=0.5;AN=2;BaseQRankSum=0.0;DP=8;Dels=0.0;FS=0.0;HaplotypeScore=0.734;MLEAC=1;MLEAF=0.5;MQ=41.51;MQ0=0;MQRankSum=1.589;QD=19.97;ReadPosRankSum=1.067	GT:AD:DP:GQ:PL	0/1:2,6:8:27:188,0,27
chrIII	178845	.	C	T	218.84	PASS	AC=2;AF=1.0;AN=2;DP=6;Dels=0.0;FS=0.0;HaplotypeScore=1.9998;MLEAC=2;MLEAF=1.0;MQ=42.0;MQ0=0;QD=28.18	GT:AD:DP:GQ:PL	1/1:0,6:6:18:247,18,0
chrIII	183878	.	C	T	344.77	PASS	AC=1;AF=0.5;AN=2;BaseQRankSum=0.724;DP=29;Dels=0.0;FS=0.0;HaplotypeScore=0.0;MLEAC=1;MLEAF=0.5;MQ=42.0;MQ0=0;MQRankSum=1.469;QD=11.89;ReadPosRankSum=-1.118	GT:AD:DP:GQ:PL	0/1:16,13:29:99:373,0,519
chrIII	184500	.	C	T	320.77	PASS	AC=1;AF=0.5;AN=2;BaseQRankSum=1.088;DP=22;Dels=0.0;FS=0.0;HaplotypeScore=0.0;MLEAC=1;MLEAF=0.5;MQ=42.0;MQ0=0;MQRankSum=-1.22;QD=14.58;ReadPosRankSum=-0.297	GT:AD:DP:GQ:PL	0/1:12,10:22:99:349,0,391
chrIII	186239	.	G	A	317.77	PASS	AC=1;AF=0.5;AN=2;BaseQRankSum=1.317;DP=24;Dels=0.0;FS=0.0;HaplotypeScore=0.0;MLEAC=1;MLEAF=0.5;MQ=42.0;MQ0=0;MQRankSum=0.146;QD=13.24;ReadPosRankSum=-0.849	GT:AD:DP:GQ:PL	0/1:14,10:24:99:346,0,431
chrIII	190506	.	G	A	300.77	PASS	AC=1;AF=0.5;AN=2;BaseQRankSum=-1.435;DP=24;Dels=0.0;FS=1.569;HaplotypeScore=0.0;MLEAC=1;MLEAF=0.5;MQ=42.0;MQ0=0;MQRankSum=-1.435;QD=12.53;ReadPosRankSum=-0.322	GT:AD:DP:GQ:PL	0/1:14,10:24:99:329,0,459
chrIII	193242	.	C	T	325.77	PASS	AC=1;AF=0.5;AN=2;BaseQRankSum=-2.413;DP=31;Dels=0.0;FS=3.151;HaplotypeScore=0.0;MLEAC=1;MLEAF=0.5;MQ=42.0;MQ0=0;MQRankSum=1.115;QD=10.51;ReadPosRankSum=2.454	GT:AD:DP:GQ:PL	0/1:19,12:31:99:354,0,698
chrIII	204718	.	C	T	1123.77	PASS	AC=1;AF=0.5;AN=2;BaseQRankSum=0.653;DP=72;Dels=0.0;FS=0.0;HaplotypeScore=0.0;MLEAC=1;MLEAF=0.5;MQ=42.0;MQ0=0;MQRankSum=0.868;QD=15.61;ReadPosRankSum=1.104	GT:AD:DP:GQ:PL	0/1:37,35:72:99:1152,0,1168
chrIII	205789	.	C	T	184.77	PASS	AC=1;AF=0.5;AN=2;BaseQRankSum=-1.288;DP=18;Dels=0.0;FS=0.0;HaplotypeScore=0.0;MLEAC=1;MLEAF=0.5;MQ=42.0;MQ0=0;MQRankSum=-0.133;QD=10.26;ReadPosRankSum=1.288	GT:AD:DP:GQ:PL	0/1:10,8:18:99:213,0,298
chrIII	206731	.	C	T	381.77	PASS	AC=1;AF=0.5;AN=2;BaseQRankSum=-0.317;DP=27;Dels=0.0;FS=0.0;HaplotypeScore=0.0;MLEAC=1;MLEAF=0.5;MQ=42.0;MQ0=0;MQRankSum=-0.903;QD=14.14;ReadPosRankSum=0.22	GT:AD:DP:GQ:PL	0/1:15,12:27:99:410,0,462
chrIII	208087	.	G	A	1000.77	PASS	AC=1;AF=0.5;AN=2;BaseQRankSum=2.537;DP=51;Dels=0.0;FS=2.487;HaplotypeScore=0.0;MLEAC=1;MLEAF=0.5;MQ=42.0;MQ0=0;MQRankSum=-1.36;QD=19.62;ReadPosRankSum=1.958	GT:AD:DP:GQ:PL	0/1:20,31:51:99:1029,0,629
chrIII	209848	.	G	A	428.77	PASS	AC=1;AF=0.5;AN=2;BaseQRankSum=-1.007;DP=21;Dels=0.0;FS=2.831;HaplotypeScore=2.3346;MLEAC=1;MLEAF=0.5;MQ=41.72;MQ0=0;MQRankSum=-1.38;QD=20.42;ReadPosRankSum=0.112	GT:AD:DP:GQ:PL	0/1:7,14:21:99:457,0,212
chrIII	213642	.	G	A	1651.77	PASS	AC=1;AF=0.5;AN=2;BaseQRankSum=-0.626;DP=129;Dels=0.0;FS=0.657;HaplotypeScore=0.0;MLEAC=1;MLEAF=0.5;MQ=42.0;MQ0=0;MQRankSum=-0.688;QD=12.8;ReadPosRankSum=-0.788	GT:AD:DP:GQ:PL	0/1:74,55:129:99:1680,0,2420
chrIII	216614	.	C	T	525.77	PASS	AC=1;AF=0.5;AN=2;BaseQRankSum=1.57;DP=37;Dels=0.0;FS=4.957;HaplotypeScore=0.0;MLEAC=1;MLEAF=0.5;MQ=42.0;MQ0=0;MQRankSum=-0.137;QD=14.21;ReadPosRankSum=0.198	GT:AD:DP:GQ:PL	0/1:20,17:37:99:554,0,692
chrIII	218605	.	G	A	1445.77	PASS	AC=1;AF=0.5;AN=2;BaseQRankSum=-0.258;DP=91;Dels=0.0;FS=3.478;HaplotypeScore=0.0;MLEAC=1;MLEAF=0.5;MQ=41.96;MQ0=0;MQRankSum=-1.901;QD=15.89;ReadPosRankSum=-1.83	GT:AD:DP:GQ:PL	0/1:46,45:91:99:1474,0,1598
chrIII	223220	.	G	A	1513.77	PASS	AC=1;AF=0.5;AN=2;BaseQRankSum=-0.288;DP=133;Dels=0.0;FS=0.791;HaplotypeScore=0.0;MLEAC=1;MLEAF=0.5;MQ=41.88;MQ0=0;MQRankSum=0.053;QD=11.38;ReadPosRankSum=0.671	GT:AD:DP:GQ:PL	0/1:81,52:133:99:1542,0,2625
chrIII	223320	.	C	T	206.77	PASS	AC=1;AF=0.5;AN=2;BaseQRankSum=0.366;DP=29;Dels=0.0;FS=5.479;HaplotypeScore=0.0;MLEAC=1;MLEAF=0.5;MQ=42.0;MQ0=0;MQRankSum=-1.781;QD=7.13;ReadPosRankSum=-0.61	GT:AD:DP:GQ:PL	0/1:21,8:29:99:235,0,759
chrIII	223324	.	C	T	249.77	PASS	AC=1;AF=0.5;AN=2;BaseQRankSum=1.327;DP=31;Dels=0.0;FS=5.433;HaplotypeScore=0.0;MLEAC=1;MLEAF=0.5;MQ=42.0;MQ0=0;MQRankSum=0.326;QD=8.06;ReadPosRankSum=-0.283	GT:AD:DP:GQ:PL	0/1:22,9:31:99:278,0,804
chrIII	227773	.	G	A	248.77	PASS	AC=1;AF=0.5;AN=2;BaseQRankSum=1.112;DP=33;Dels=0.0;FS=3.981;HaplotypeScore=0.0;MLEAC=1;MLEAF=0.5;MQ=42.0;MQ0=0;MQRankSum=0.829;QD=7.54;ReadPosRankSum=-0.546	GT:AD:DP:GQ:PL	0/1:24,9:33:99:277,0,794
chrIII	228080	.	C	T	1331.77	PASS	AC=1;AF=0.5;AN=2;BaseQRankSum=-1.159;DP=86;Dels=0.0;FS=4.446;HaplotypeScore=0.0;MLEAC=1;MLEAF=0.5;MQ=42.0;MQ0=0;MQRankSum=-0.225;QD=15.49;ReadPosRankSum=0.432	GT:AD:DP:GQ:PL	0/1:45,41:86:99:1360,0,1484
chrIII	228160	.	G	A	1666.77	PASS	AC=1;AF=0.5;AN=2;BaseQRankSum=0.15;DP=92;Dels=0.0;FS=3.164;HaplotypeScore=0.0;MLEAC=1;MLEAF=0.5;MQ=42.0;MQ0=0;MQRankSum=-1.288;QD=18.12;ReadPosRankSum=1.501	GT:AD:DP:GQ:PL	0/1:39,53:92:99:1695,0,1275
chrIII	228261	.	C	T	1489.77	PASS	AC=1;AF=0.5;AN=2;BaseQRankSum=-0.451;DP=75;Dels=0.0;FS=6.279;HaplotypeScore=0.0;MLEAC=1;MLEAF=0.5;MQ=42.0;MQ0=0;MQRankSum=0.201;QD=19.86;ReadPosRankSum=-0.713	GT:AD:DP:GQ:PL	0/1:29,46:75:99:1518,0,882
chrIII	231256	.	C	T	442.77	PASS	AC=1;AF=0.5;AN=2;BaseQRankSum=0.851;DP=29;Dels=0.0;FS=1.455;HaplotypeScore=0.0;MLEAC=1;MLEAF=0.5;MQ=41.51;MQ0=0;MQRankSum=0.764;QD=15.27;ReadPosRankSum=-0.109	GT:AD:DP:GQ:PL	0/1:14,15:29:99:471,0,418
chrIII	236534	.	G	A	1242.77	PASS	AC=1;AF=0.5;AN=2;BaseQRankSum=-1.153;DP=83;Dels=0.0;FS=0.0;HaplotypeScore=0.0;MLEAC=1;MLEAF=0.5;MQ=41.95;MQ0=0;MQRankSum=-1.262;QD=14.97;ReadPosRankSum=1.043	GT:AD:DP:GQ:PL	0/1:43,40:83:99:1271,0,1329
chrIII	249099	.	G	A	1792.77	PASS	AC=1;AF=0.5;AN=2;BaseQRankSum=0.3;DP=119;Dels=0.0;FS=2.431;HaplotypeScore=4.9615;MLEAC=1;MLEAF=0.5;MQ=41.98;MQ0=0;MQRankSum=0.938;QD=15.07;ReadPosRankSum=1.199	GT:AD:DP:GQ:PL	0/1:58,61:119:99:1821,0,1669
chrIII	261057	.	C	T	1114.77	PASS	AC=1;AF=0.5;AN=2;BaseQRankSum=2.012;DP=74;Dels=0.0;FS=1.937;HaplotypeScore=0.0;MLEAC=1;MLEAF=0.5;MQ=42.0;MQ0=0;MQRankSum=-0.283;QD=15.06;ReadPosRankSum=-1.055	GT:AD:DP:GQ:PL	0/1:41,33:74:99:1143,0,1369
chrIII	264494	.	G	A	1077.77	PASS	AC=1;AF=0.5;AN=2;BaseQRankSum=0.258;DP=58;Dels=0.0;FS=1.089;HaplotypeScore=0.0;MLEAC=1;MLEAF=0.5;MQ=42.0;MQ0=0;MQRankSum=0.93;QD=18.58;ReadPosRankSum=0.524	GT:AD:DP:GQ:PL	0/1:26,32:58:99:1106,0,900
chrIII	283884	.	C	T	1462.77	PASS	AC=2;AF=1.0;AN=2;DP=38;Dels=0.0;FS=0.0;HaplotypeScore=0.0;MLEAC=2;MLEAF=1.0;MQ=41.95;MQ0=0;QD=31.11	GT:AD:DP:GQ:PL	1/1:0,38:38:99:1491,108,0
chrIII	286656	.	C	T	176.77	PASS	AC=1;AF=0.5;AN=2;BaseQRankSum=0.935;DP=13;Dels=0.0;FS=0.0;HaplotypeScore=0.0;MLEAC=1;MLEAF=0.5;MQ=42.0;MQ0=0;MQRankSum=-0.66;QD=13.6;ReadPosRankSum=1.093	GT:AD:DP:GQ:PL	0/1:7,6:13:99:205,0,196
chrIII	290142	.	C	T	551.77	PASS	AC=1;AF=0.5;AN=2;BaseQRankSum=1.025;DP=42;Dels=0.0;FS=5.674;HaplotypeScore=0.0;MLEAC=1;MLEAF=0.5;MQ=42.0;MQ0=0;MQRankSum=1.358;QD=13.14;ReadPosRankSum=-0.487	GT:AD:DP:GQ:PL	0/1:25,17:42:99:580,0,894
chrIII	299072	.	C	T	864.77	PASS	AC=1;AF=0.5;AN=2;BaseQRankSum=-1.008;DP=69;Dels=0.0;FS=7.01;HaplotypeScore=0.0;MLEAC=1;MLEAF=0.5;MQ=41.79;MQ0=0;MQRankSum=0.275;QD=12.53;ReadPosRankSum=0.043	GT:AD:DP:GQ:PL	0/1:41,28:69:99:893,0,1348
chrIII	301260	.	G	A	1205.77	PASS	AC=1;AF=0.5;AN=2;BaseQRankSum=0.616;DP=77;Dels=0.0;FS=0.0;HaplotypeScore=0.0;MLEAC=1;MLEAF=0.5;MQ=42.0;MQ0=0;MQRankSum=0.586;QD=15.66;ReadPosRankSum=1.493	GT:AD:DP:GQ:PL	0/1:39,38:77:99:1234,0,1338
chrIII	308809	.	G	A	1433.77	PASS	AC=1;AF=0.5;AN=2;BaseQRankSum=-2.155;DP=77;Dels=0.0;FS=0.892;HaplotypeScore=0.0;MLEAC=1;MLEAF=0.5;MQ=42.0;MQ0=0;MQRankSum=-0.784;QD=18.62;ReadPosRankSum=1.459	GT:AD:DP:GQ:PL	0/1:31,46:77:99:1462,0,1008
chrIV	19912	.	C	T	436.77	PASS	AC=1;AF=0.5;AN=2;BaseQRankSum=0.851;DP=29;Dels=0.0;FS=0.0;HaplotypeScore=0.9995;MLEAC=1;MLEAF=0.5;MQ=41.87;MQ0=0;MQRankSum=-1.026;QD=15.06;ReadPosRankSum=-1.113	GT:AD:DP:GQ:PL	0/1:15,14:29:99:465,0,430
chrIV	30077	.	C	T	544.77	PASS	AC=1;AF=0.5;AN=2;BaseQRankSum=-0.475;DP=45;Dels=0.0;FS=2.597;HaplotypeScore=0.0;MLEAC=1;MLEAF=0.5;MQ=41.68;MQ0=0;MQRankSum=0.521;QD=12.11;ReadPosRankSum=2.583	GT:AD:DP:GQ:PL	0/1:27,18:45:99:573,0,844
chrIV	30471	.	C	T	225.77	PASS	AC=1;AF=0.5;AN=2;BaseQRankSum=-0.204;DP=19;Dels=0.0;FS=4.32;HaplotypeScore=0.0;MLEAC=1;MLEAF=0.5;MQ=42.0;MQ0=0;MQRankSum=0.531;QD=11.88;ReadPosRankSum=0.531	GT:AD:DP:GQ:PL	0/1:9,10:19:99:254,0,312
chrIV	33965	.	C	T	376.77	PASS	AC=1;AF=0.5;AN=2;BaseQRankSum=-0.471;DP=25;Dels=0.0;FS=10.037;HaplotypeScore=0.0;MLEAC=1;MLEAF=0.5;MQ=42.0;MQ0=0;MQRankSum=1.803;QD=15.07;ReadPosRankSum=2.413	GT:AD:DP:GQ:PL	0/1:10,15:25:99:405,0,311
chrIV	34063	.	C	T	360.77	PASS	AC=1;AF=0.5;AN=2;BaseQRankSum=-0.157;DP=23;Dels=0.0;FS=4.434;HaplotypeScore=0.0;MLEAC=1;MLEAF=0.5;MQ=42.0;MQ0=0;MQRankSum=-1.102;QD=15.69;ReadPosRankSum=0.913	GT:AD:DP:GQ:PL	0/1:9,14:23:99:389,0,271
chrIV	34076	.	C	T	272.77	PASS	AC=1;AF=0.5;AN=2;BaseQRankSum=1.848;DP=24;Dels=0.0;FS=7.196;HaplotypeScore=0.0;MLEAC=1;MLEAF=0.5;MQ=42.0;MQ0=0;MQRankSum=0.417;QD=11.37;ReadPosRankSum=0.179	GT:AD:DP:GQ:PL	0/1:15,9:24:99:301,0,413
chrIV	36641	.	C	T	656.77	PASS	AC=1;AF=0.5;AN=2;BaseQRankSum=-0.491;DP=50;Dels=0.0;FS=1.407;HaplotypeScore=0.0;MLEAC=1;MLEAF=0.5;MQ=42.0;MQ0=0;MQRankSum=-0.236;QD=13.14;ReadPosRankSum=0.57	GT:AD:DP:GQ:PL	0/1:29,21:50:99:685,0,950
chrIV	38329	.	C	T	449.77	PASS	AC=1;AF=0.5;AN=2;BaseQRankSum=0.381;DP=24;Dels=0.0;FS=0.0;HaplotypeScore=0.0;MLEAC=1;MLEAF=0.5;MQ=42.0;MQ0=0;MQRankSum=-0.673;QD=18.74;ReadPosRankSum=-0.322	GT:AD:DP:GQ:PL	0/1:10,14:24:99:478,0,342
chrIV	46523	.	C	T	1305.77	PASS	AC=1;AF=0.5;AN=2;BaseQRankSum=1.979;DP=70;Dels=0.0;FS=3.321;HaplotypeScore=0.0;MLEAC=1;MLEAF=0.5;MQ=42.0;MQ0=0;MQRankSum=-0.548;QD=18.65;ReadPosRankSum=1.133	GT:AD:DP:GQ:PL	0/1:29,41:70:99:1334,0,832
chrIV	58386	.	C	T	1777.77	PASS	AC=1;AF=0.5;AN=2;BaseQRankSum=2.045;DP=109;Dels=0.0;FS=13.0;HaplotypeScore=0.0;MLEAC=1;MLEAF=0.5;MQ=41.87;MQ0=0;MQRankSum=-1.373;QD=16.31;ReadPosRankSum=1.518	GT:AD:DP:GQ:PL	0/1:54,55:109:99:1806,0,1669
chrIV	60437	.	C	T	1540.77	PASS	AC=1;AF=0.5;AN=2;BaseQRankSum=1.406;DP=82;Dels=0.0;FS=2.874;HaplotypeScore=0.734;MLEAC=1;MLEAF=0.5;MQ=42.0;MQ0=0;MQRankSum=0.281;QD=18.79;ReadPosRankSum=0.066	GT:AD:DP:GQ:PL	0/1:35,47:82:99:1569,0,1160
chrIV	60524	.	C	T	218.77	PASS	AC=1;AF=0.5;AN=2;BaseQRankSum=1.102;DP=19;Dels=0.0;FS=4.32;HaplotypeScore=0.0;MLEAC=1;MLEAF=0.5;MQ=41.9;MQ0=0;MQRankSum=0.531;QD=11.51;ReadPosRankSum=0.694	GT:AD:DP:GQ:PL	0/1:10,9:19:99:247,0,352
chrIV	60622	.	C	T	981.77	PASS	AC=1;AF=0.5;AN=2;BaseQRankSum=-1.257;DP=43;Dels=0.0;FS=3.938;HaplotypeScore=0.0;MLEAC=1;MLEAF=0.5;MQ=41.77;MQ0=0;MQRankSum=2.216;QD=22.83;ReadPosRankSum=0.272	GT:AD:DP:GQ:PL	0/1:14,29:43:99:1010,0,413
chrIV	62671	.	C	T	1769.77	PASS	AC=1;AF=0.5;AN=2;BaseQRankSum=0.641;DP=117;Dels=0.0;FS=2.532;HaplotypeScore=0.0;MLEAC=1;MLEAF=0.5;MQ=42.0;MQ0=0;MQRankSum=-0.87;QD=15.13;ReadPosRankSum=-0.161	GT:AD:DP:GQ:PL	0/1:59,58:117:99:1798,0,1899
chrIV	65016	.	G	A	1632.77	PASS	AC=1;AF=0.5;AN=2;BaseQRankSum=0.183;DP=95;Dels=0.0;FS=0.0;HaplotypeScore=0.0;MLEAC=1;MLEAF=0.5;MQ=42.0;MQ0=0;MQRankSum=0.899;QD=17.19;ReadPosRankSum=-1.161	GT:AD:DP:GQ:PL	0/1:44,51:95:99:1661,0,1502
chrIV	73782	.	C	T	772.77	PASS	AC=1;AF=0.5;AN=2;BaseQRankSum=0.11;DP=46;Dels=0.0;FS=4.237;HaplotypeScore=0.734;MLEAC=1;MLEAF=0.5;MQ=42.0;MQ0=0;MQRankSum=1.455;QD=16.8;ReadPosRankSum=-1.786	GT:AD:DP:GQ:PL	0/1:21,25:46:99:801,0,668
chrIV	78535	.	C	T	426.77	PASS	AC=1;AF=0.5;AN=2;BaseQRankSum=0.62;DP=28;Dels=0.0;FS=4.151;HaplotypeScore=0.0;MLEAC=1;MLEAF=0.5;MQ=41.47;MQ0=0;MQRankSum=0.161;QD=15.24;ReadPosRankSum=-0.437	GT:AD:DP:GQ:PL	0/1:14,14:28:99:455,0,502
chrIV	78996	.	C	T	360.77	PASS	AC=1;AF=0.5;AN=2;BaseQRankSum=-0.318;DP=30;Dels=0.0;FS=4.384;HaplotypeScore=0.0;MLEAC=1;MLEAF=0.5;MQ=41.51;MQ0=0;MQRankSum=0.191;QD=12.03;ReadPosRankSum=1.249	GT:AD:DP:GQ:PL	0/1:18,12:30:99:389,0,582
chrIV	80444	.	G	A	503.77	PASS	AC=1;AF=0.5;AN=2;BaseQRankSum=-0.097;DP=23;Dels=0.0;FS=0.0;HaplotypeScore=0.0;MLEAC=1;MLEAF=0.5;MQ=42.0;MQ0=0;MQRankSum=0.807;QD=21.9;ReadPosRankSum=-1.065	GT:AD:DP:GQ:PL	0/1:8,15:23:99:532,0,244
chrIV	85528	.	C	T	644.77	PASS	AC=1;AF=0.5;AN=2;BaseQRankSum=1.156;DP=31;Dels=0.0;FS=6.872;HaplotypeScore=0.0;MLEAC=1;MLEAF=0.5;MQ=42.0;MQ0=0;MQRankSum=0.304;QD=20.8;ReadPosRankSum=2.859	GT:AD:DP:GQ:PL	0/1:12,19:31:99:673,0,351
chrIV	87462	.	C	T	328.77	PASS	AC=1;AF=0.5;AN=2;BaseQRankSum=-1.246;DP=16;Dels=0.0;FS=2.933;HaplotypeScore=0.0;MLEAC=1;MLEAF=0.5;MQ=42.0;MQ0=0;MQRankSum=0.113;QD=20.55;ReadPosRankSum=-1.133	GT:AD:DP:GQ:PL	0/1:5,11:16:99:357,0,164
chrIV	88151	.	C	T	144.77	PASS	AC=1;AF=0.5;AN=2;BaseQRankSum=0.336;DP=10;Dels=0.0;FS=0.0;HaplotypeScore=0.0;MLEAC=1;MLEAF=0.5;MQ=42.0;MQ0=0;MQRankSum=-1.098;QD=14.48;ReadPosRankSum=-0.851	GT:AD:DP:GQ:PL	0/1:5,5:10:99:173,0,173
chrIV	90071	.	C	T	308.77	PASS	AC=1;AF=0.5;AN=2;BaseQRankSum=-0.824;DP=22;Dels=0.0;FS=0.0;HaplotypeScore=0.0;MLEAC=1;MLEAF=0.5;MQ=42.0;MQ0=0;MQRankSum=0.495;QD=14.03;ReadPosRankSum=2.143	GT:AD:DP:GQ:PL	0/1:12,10:22:99:337,0,424
chrIV	94047	.	C	T	220.77	PASS	AC=1;AF=0.5;AN=2;BaseQRankSum=-0.715;DP=14;Dels=0.0;FS=2.363;HaplotypeScore=0.0;MLEAC=1;MLEAF=0.5;MQ=42.0;MQ0=0;MQRankSum=0.865;QD=15.77;ReadPosRankSum=-0.193	GT:AD:DP:GQ:PL	0/1:6,8:14:99:249,0,207
chrIV	99484	.	G	A	301.77	PASS	AC=1;AF=0.5;AN=2;BaseQRankSum=-1.247;DP=16;Dels=0.0;FS=0.0;HaplotypeScore=0.0;MLEAC=1;MLEAF=0.5;MQ=42.0;MQ0=0;MQRankSum=0.054;QD=18.86;ReadPosRankSum=-1.139	GT:AD:DP:GQ:PL	0/1:6,10:16:99:330,0,204
chrIV	100068	.	C	T	298.77	PASS	AC=1;AF=0.5;AN=2;BaseQRankSum=1.035;DP=28;Dels=0.0;FS=0.0;HaplotypeScore=0.0;MLEAC=1;MLEAF=0.5;MQ=41.47;MQ0=0;MQRankSum=1.176;QD=10.67;ReadPosRankSum=1.976	GT:AD:DP:GQ:PL	0/1:17,11:28:99:327,0,573
chrIV	101078	.	C	T	703.77	PASS	AC=1;AF=0.5;AN=2;BaseQRankSum=0.597;DP=35;Dels=0.0;FS=11.252;HaplotypeScore=2.9657;MLEAC=1;MLEAF=0.5;MQ=41.89;MQ0=0;MQRankSum=0.461;QD=20.11;ReadPosRankSum=1.041	GT:AD:DP:GQ:PL	0/1:13,22:35:99:732,0,385
chrIV	104601	.	C	T	174.77	PASS	AC=1;AF=0.5;AN=2;BaseQRankSum=1.139;DP=16;Dels=0.0;FS=5.129;HaplotypeScore=0.0;MLEAC=1;MLEAF=0.5;MQ=42.0;MQ0=0;MQRankSum=1.03;QD=10.92;ReadPosRankSum=2.549	GT:AD:DP:GQ:PL	0/1:10,6:16:99:203,0,359
chrIV	115253	.	G	A	704.77	PASS	AC=1;AF=0.5;AN=2;BaseQRankSum=3.167;DP=34;Dels=0.0;FS=3.396;HaplotypeScore=0.0;MLEAC=1;MLEAF=0.5;MQ=42.0;MQ0=0;MQRankSum=-1.767;QD=20.73;ReadPosRankSum=0.787	GT:AD:DP:GQ:PL	0/1:14,20:34:99:733,0,411
chrIV	117624	.	C	T	355.77	PASS	AC=1;AF=0.5;AN=2;BaseQRankSum=0.301;DP=25;Dels=0.0;FS=4.678;HaplotypeScore=0.0;MLEAC=1;MLEAF=0.5;MQ=42.0;MQ0=0;MQRankSum=0.082;QD=14.23;ReadPosRankSum=-0.301	GT:AD:DP:GQ:PL	0/1:14,11:25:99:384,0,463
chrIV	117703	.	C	T	407.77	PASS	AC=1;AF=0.5;AN=2;BaseQRankSum=0.794;DP=46;Dels=0.0;FS=1.238;HaplotypeScore=0.0;MLEAC=1;MLEAF=0.5;MQ=41.54;MQ0=1;MQRankSum=0.794;QD=8.86;ReadPosRankSum=1.529	GT:AD:DP:GQ:PL	0/1:30,16:46:99:436,0,845
chrIV	121734	.	C	T	303.77	PASS	AC=1;AF=0.5;AN=2;BaseQRankSum=-0.63;DP=33;Dels=0.0;FS=0.0;HaplotypeScore=0.0;MLEAC=1;MLEAF=0.5;MQ=42.0;MQ0=0;MQRankSum=-0.745;QD=9.21;ReadPosRankSum=0.134	GT:AD:DP:GQ:PL	0/1:22,11:33:99:332,0,773
chrIV	126339	.	G	A	225.77	PASS	AC=1;AF=0.5;AN=2;BaseQRankSum=2.653;DP=48;Dels=0.0;FS=25.923;HaplotypeScore=1.7885;MLEAC=1;MLEAF=0.5;MQ=41.41;MQ0=0;MQRankSum=0.724;QD=4.7;ReadPosRankSum=-3.389	GT:AD:DP:GQ:PL	0/1:38,10:48:99:254,0,1134
chrIV	126682	.	C	T	379.77	PASS	AC=1;AF=0.5;AN=2;BaseQRankSum=0.56;DP=22;Dels=0.0;FS=4.904;HaplotypeScore=0.7887;MLEAC=1;MLEAF=0.5;MQ=42.0;MQ0=0;MQRankSum=-0.165;QD=17.26;ReadPosRankSum=1.088	GT:AD:DP:GQ:PL	0/1:10,12:22:99:408,0,352
chrIV	129977	.	C	T	762.77	PASS	AC=1;AF=0.5;AN=2;BaseQRankSum=0.474;DP=44;Dels=0.0;FS=1.953;HaplotypeScore=0.0;MLEAC=1;MLEAF=0.5;MQ=42.0;MQ0=0;MQRankSum=-0.545;QD=17.34;ReadPosRankSum=0.118	GT:AD:DP:GQ:PL	0/1:19,25:44:99:791,0,606
chrIV	130469	.	G	A	1095.77	PASS	AC=1;AF=0.5;AN=2;BaseQRankSum=1.327;DP=60;Dels=0.0;FS=11.903;HaplotypeScore=0.0;MLEAC=1;MLEAF=0.5;MQ=41.12;MQ0=1;MQRankSum=-0.545;QD=18.26;ReadPosRankSum=1.787	GT:AD:DP:GQ:PL	0/1:25,35:60:99:1124,0,779
chrIV	130850	.	C	T	371.77	PASS	AC=1;AF=0.5;AN=2;BaseQRankSum=-0.926;DP=44;Dels=0.0;FS=0.0;HaplotypeScore=0.0;MLEAC=1;MLEAF=0.5;MQ=42.0;MQ0=0;MQRankSum=-0.797;QD=8.45;ReadPosRankSum=-1.158	GT:AD:DP:GQ:PL	0/1:31,13:44:99:400,0,1149
chrIV	132768	.	C	T	1138.77	PASS	AC=1;AF=0.5;AN=2;BaseQRankSum=1.068;DP=68;Dels=0.0;FS=1.958;HaplotypeScore=0.0;MLEAC=1;MLEAF=0.5;MQ=42.0;MQ0=0;MQRankSum=0.81;QD=16.75;ReadPosRankSum=0.957	GT:AD:DP:GQ:PL	0/1:33,35:68:99:1167,0,1048
chrIV	134760	.	C	T	421.77	PASS	AC=1;AF=0.5;AN=2;BaseQRankSum=1.496;DP=25;Dels=0.0;FS=0.0;HaplotypeScore=0.0;MLEAC=1;MLEAF=0.5;MQ=41.41;MQ0=0;MQRankSum=-0.734;QD=16.87;ReadPosRankSum=-0.952	GT:AD:DP:GQ:PL	0/1:12,13:25:99:450,0,420
chrIV	134766	.	C	T	559.77	PASS	AC=1;AF=0.5;AN=2;BaseQRankSum=-0.829;DP=39;Dels=0.0;FS=0.0;HaplotypeScore=0.0;MLEAC=1;MLEAF=0.5;MQ=41.62;MQ0=0;MQRankSum=1.868;QD=14.35;ReadPosRankSum=-0.042	GT:AD:DP:GQ:PL	0/1:20,19:39:99:588,0,721
chrIV	135045	.	C	T	989.77	PASS	AC=1;AF=0.5;AN=2;BaseQRankSum=0.728;DP=85;Dels=0.0;FS=0.0;HaplotypeScore=0.0;MLEAC=1;MLEAF=0.5;MQ=41.63;MQ0=0;MQRankSum=1.692;QD=11.64;ReadPosRankSum=0.799	GT:AD:DP:GQ:PL	0/1:50,35:85:99:1018,0,1634
chrIV	135064	.	G	A	1278.77	PASS	AC=1;AF=0.5;AN=2;BaseQRankSum=0.432;DP=102;Dels=0.0;FS=1.92;HaplotypeScore=0.0;MLEAC=1;MLEAF=0.5;MQ=41.84;MQ0=0;MQRankSum=0.228;QD=12.54;ReadPosRankSum=-0.629	GT:AD:DP:GQ:PL	0/1:60,42:102:99:1307,0,1919
chrIV	135383	.	C	T	611.77	PASS	AC=1;AF=0.5;AN=2;BaseQRankSum=0.199;DP=33;Dels=0.0;FS=3.093;HaplotypeScore=0.0;MLEAC=1;MLEAF=0.5;MQ=42.0;MQ0=0;MQRankSum=0.054;QD=18.54;ReadPosRankSum=0.741	GT:AD:DP:GQ:PL	0/1:15,18:33:99:640,0,515
chrIV	135542	.	C	T	1016.77	PASS	AC=1;AF=0.5;AN=2;BaseQRankSum=1.321;DP=68;Dels=0.0;FS=9.475;HaplotypeScore=0.0;MLEAC=1;MLEAF=0.5;MQ=42.0;MQ0=0;MQRankSum=-0.387;QD=14.95;ReadPosRankSum=0.805	GT:AD:DP:GQ:PL	0/1:36,32:68:99:1045,0,1201
chrIV	138029	.	C	T	1210.77	PASS	AC=1;AF=0.5;AN=2;BaseQRankSum=1.277;DP=61;Dels=0.0;FS=0.0;HaplotypeScore=0.0;MLEAC=1;MLEAF=0.5;MQ=40.21;MQ0=0;MQRankSum=0.45;QD=19.85;ReadPosRankSum=1.129	GT:AD:DP:GQ:PL	0/1:24,37:61:99:1239,0,779
chrIV	155939	.	G	A	363.77	PASS	AC=1;AF=0.5;AN=2;BaseQRankSum=0.0;DP=22;Dels=0.0;FS=10.447;HaplotypeScore=0.0;MLEAC=1;MLEAF=0.5;MQ=42.0;MQ0=0;MQRankSum=1.379;QD=16.53;ReadPosRankSum=1.773	GT:AD:DP:GQ:PL	0/1:11,11:22:99:392,0,388
chrIV	155953	.	G	A	441.77	PASS	AC=1;AF=0.5;AN=2;BaseQRankSum=1.278;DP=25;Dels=0.0;FS=14.075;HaplotypeScore=0.0;MLEAC=1;MLEAF=0.5;MQ=42.0;MQ0=0;MQRankSum=-0.789;QD=17.67;ReadPosRankSum=0.789	GT:AD:DP:GQ:PL	0/1:12,13:25:99:470,0,415
chrIV	155968	.	C	T	344.77	PASS	AC=1;AF=0.5;AN=2;BaseQRankSum=-0.901;DP=31;Dels=0.0;FS=2.537;HaplotypeScore=0.0;MLEAC=1;MLEAF=0.5;MQ=42.0;MQ0=0;MQRankSum=-0.54;QD=11.12;ReadPosRankSum=-1.982	GT:AD:DP:GQ:PL	0/1:18,13:31:99:373,0,630
chrIV	156839	.	G	A	1274.77	PASS	AC=1;AF=0.5;AN=2;BaseQRankSum=-0.537;DP=70;Dels=0.0;FS=0.0;HaplotypeScore=0.0;MLEAC=1;MLEAF=0.5;MQ=42.0;MQ0=0;MQRankSum=-1.037;QD=18.21;ReadPosRankSum=0.143	GT:AD:DP:GQ:PL	0/1:29,41:70:99:1303,0,939
chrIV	158915	.	C	T	332.77	PASS	AC=1;AF=0.5;AN=2;BaseQRankSum=0.707;DP=38;Dels=0.0;FS=4.03;HaplotypeScore=0.0;MLEAC=1;MLEAF=0.5;MQ=42.0;MQ0=0;MQRankSum=-0.016;QD=8.76;ReadPosRankSum=1.115	GT:AD:DP:GQ:PL	0/1:26,12:38:99:361,0,860
chrIV	165634	.	C	T	446.77	PASS	AC=1;AF=0.5;AN=2;BaseQRankSum=0.117;DP=35;Dels=0.0;FS=1.32;HaplotypeScore=0.0;MLEAC=1;MLEAF=0.5;MQ=42.0;MQ0=0;MQRankSum=-0.517;QD=12.76;ReadPosRankSum=0.35	GT:AD:DP:GQ:PL	0/1:20,15:35:99:475,0,705
chrIV	172418	.	C	T	353.77	PASS	AC=1;AF=0.5;AN=2;BaseQRankSum=-0.43;DP=33;Dels=0.0;FS=1.453;HaplotypeScore=0.0;MLEAC=1;MLEAF=0.5;MQ=42.0;MQ0=0;MQRankSum=-1.441;QD=10.72;ReadPosRankSum=0.505	GT:AD:DP:GQ:PL	0/1:21,12:33:99:382,0,691
chrIV	173873	.	C	T	292.77	PASS	AC=1;AF=0.5;AN=2;BaseQRankSum=-1.111;DP=18;Dels=0.0;FS=2.003;HaplotypeScore=0.0;MLEAC=1;MLEAF=0.5;MQ=42.0;MQ0=0;MQRankSum=-1.022;QD=16.26;ReadPosRankSum=0.133	GT:AD:DP:GQ:PL	0/1:8,10:18:99:321,0,243
chrIV	173990	.	C	T	212.77	PASS	AC=1;AF=0.5;AN=2;BaseQRankSum=0.732;DP=17;Dels=0.0;FS=4.708;HaplotypeScore=0.0;MLEAC=1;MLEAF=0.5;MQ=42.0;MQ0=0;MQRankSum=0.342;QD=12.52;ReadPosRankSum=-0.439	GT:AD:DP:GQ:PL	0/1:10,7:17:99:241,0,286
chrIV	174460	.	C	T	430.77	PASS	AC=1;AF=0.5;AN=2;BaseQRankSum=1.14;DP=27;Dels=0.0;FS=3.565;HaplotypeScore=0.0;MLEAC=1;MLEAF=0.5;MQ=42.0;MQ0=0;MQRankSum=-0.801;QD=15.95;ReadPosRankSum=-0.364	GT:AD:DP:GQ:PL	0/1:14,13:27:99:459,0,479
chrIV	174615	.	C	T	343.77	PASS	AC=1;AF=0.5;AN=2;BaseQRankSum=0.19;DP=25;Dels=0.0;FS=0.0;HaplotypeScore=0.0;MLEAC=1;MLEAF=0.5;MQ=42.0;MQ0=0;MQRankSum=-1.224;QD=13.75;ReadPosRankSum=-0.027	GT:AD:DP:GQ:PL	0/1:12,13:25:99:372,0,422
chrIV	176582	.	C	T	117.77	PASS	AC=1;AF=0.5;AN=2;BaseQRankSum=-0.322;DP=8;Dels=0.0;FS=7.068;HaplotypeScore=0.0;MLEAC=1;MLEAF=0.5;MQ=42.0;MQ0=0;MQRankSum=-0.956;QD=14.72;ReadPosRankSum=0.322	GT:AD:DP:GQ:PL	0/1:3,5:8:99:146,0,100
chrIV	176627	.	C	T	206.77	PASS	AC=1;AF=0.5;AN=2;BaseQRankSum=-0.049;DP=17;Dels=0.0;FS=2.702;HaplotypeScore=0.0;MLEAC=1;MLEAF=0.5;MQ=42.0;MQ0=0;MQRankSum=-1.025;QD=12.16;ReadPosRankSum=-0.732	GT:AD:DP:GQ:PL	0/1:10,7:17:99:235,0,360
chrIV	180759	.	C	T	187.77	PASS	AC=1;AF=0.5;AN=2;BaseQRankSum=1.301;DP=25;Dels=0.0;FS=4.222;HaplotypeScore=0.0;MLEAC=1;MLEAF=0.5;MQ=42.0;MQ0=0;MQRankSum=0.333;QD=7.51;ReadPosRankSum=0.454	GT:AD:DP:GQ:PL	0/1:18,7:25:99:216,0,623
chrIV	183093	.	C	T	371.77	PASS	AC=1;AF=0.5;AN=2;BaseQRankSum=0.951;DP=20;Dels=0.0;FS=1.862;HaplotypeScore=0.0;MLEAC=1;MLEAF=0.5;MQ=42.0;MQ0=0;MQRankSum=-0.634;QD=18.59;ReadPosRankSum=0.0	GT:AD:DP:GQ:PL	0/1:7,13:20:99:400,0,209
chrIV	190630	.	C	T	267.77	PASS	AC=1;AF=0.5;AN=2;BaseQRankSum=-0.289;DP=12;Dels=0.0;FS=0.0;HaplotypeScore=0.0;MLEAC=1;MLEAF=0.5;MQ=42.0;MQ0=0;MQRankSum=0.289;QD=22.31;ReadPosRankSum=-1.134	GT:AD:DP:GQ:PL	0/1:4,8:12:99:296,0,129
chrIV	190634	.	C	T	138.77	PASS	AC=1;AF=0.5;AN=2;BaseQRankSum=-2.313;DP=13;Dels=0.0;FS=0.0;HaplotypeScore=0.0;MLEAC=1;MLEAF=0.5;MQ=42.0;MQ0=0;MQRankSum=1.256;QD=10.67;ReadPosRankSum=0.817	GT:AD:DP:GQ:PL	0/1:8,5:13:99:167,0,298
chrIV	190636	.	G	A	137.77	PASS	AC=1;AF=0.5;AN=2;BaseQRankSum=-0.271;DP=13;Dels=0.0;FS=0.0;HaplotypeScore=0.0;MLEAC=1;MLEAF=0.5;MQ=42.0;MQ0=0;MQRankSum=-0.437;QD=10.6;ReadPosRankSum=0.696	GT:AD:DP:GQ:PL	0/1:8,5:13:99:166,0,296
chrIV	193916	.	C	T	227.77	PASS	AC=1;AF=0.5;AN=2;BaseQRankSum=0.0;DP=11;Dels=0.0;FS=0.0;HaplotypeScore=0.0;MLEAC=1;MLEAF=0.5;MQ=42.0;MQ0=0;MQRankSum=-1.246;QD=20.71;ReadPosRankSum=-1.663	GT:AD:DP:GQ:PL	0/1:4,7:11:99:256,0,99
chrIV	194057	.	G	A	131.77	PASS	AC=1;AF=0.5;AN=2;BaseQRankSum=-1.331;DP=15;Dels=0.0;FS=11.139;HaplotypeScore=0.0;MLEAC=1;MLEAF=0.5;MQ=41.01;MQ0=0;MQRankSum=-0.752;QD=8.78;ReadPosRankSum=-0.984	GT:AD:DP:GQ:PL	0/1:8,7:15:99:160,0,283
chrIV	202806	.	C	T	288.77	PASS	AC=1;AF=0.5;AN=2;BaseQRankSum=1.16;DP=27;Dels=0.0;FS=1.574;HaplotypeScore=0.0;MLEAC=1;MLEAF=0.5;MQ=41.45;MQ0=0;MQRankSum=0.123;QD=10.7;ReadPosRankSum=-0.222	GT:AD:DP:GQ:PL	0/1:16,11:27:99:317,0,549
chrIV	210508	.	C	T	446.77	PASS	AC=1;AF=0.5;AN=2;BaseQRankSum=0.695;DP=31;Dels=0.0;FS=4.629;HaplotypeScore=0.0;MLEAC=1;MLEAF=0.5;MQ=41.54;MQ0=0;MQRankSum=-0.615;QD=14.41;ReadPosRankSum=1.211	GT:AD:DP:GQ:PL	0/1:14,17:31:99:475,0,448
chrIV	211107	.	C	T	469.77	PASS	AC=1;AF=0.5;AN=2;BaseQRankSum=-0.582;DP=25;Dels=0.0;FS=4.008;HaplotypeScore=0.0;MLEAC=1;MLEAF=0.5;MQ=42.0;MQ0=0;MQRankSum=-1.082;QD=18.79;ReadPosRankSum=-1.525	GT:AD:DP:GQ:PL	0/1:10,15:25:99:498,0,336
chrIV	212231	.	C	T	264.77	PASS	AC=1;AF=0.5;AN=2;BaseQRankSum=1.765;DP=30;Dels=0.0;FS=1.527;HaplotypeScore=0.0;MLEAC=1;MLEAF=0.5;MQ=42.0;MQ0=0;MQRankSum=-0.769;QD=8.83;ReadPosRankSum=0.0	GT:AD:DP:GQ:PL	0/1:21,9:30:99:293,0,670
chrIV	215989	.	C	T	421.77	PASS	AC=1;AF=0.5;AN=2;BaseQRankSum=-0.317;DP=27;Dels=0.0;FS=16.716;HaplotypeScore=0.0;MLEAC=1;MLEAF=0.5;MQ=40.79;MQ0=0;MQRankSum=-0.268;QD=15.62;ReadPosRankSum=1.781	GT:AD:DP:GQ:PL	0/1:12,15:27:99:450,0,387
chrIV	216012	.	C	T	458.77	PASS	AC=1;AF=0.5;AN=2;BaseQRankSum=0.692;DP=31;Dels=0.0;FS=11.215;HaplotypeScore=0.0;MLEAC=1;MLEAF=0.5;MQ=40.95;MQ0=0;MQRankSum=-1.087;QD=14.8;ReadPosRankSum=1.561	GT:AD:DP:GQ:PL	0/1:15,16:31:99:487,0,450
chrIV	216027	.	C	T	433.77	PASS	AC=1;AF=0.5;AN=2;BaseQRankSum=1.687;DP=31;Dels=0.0;FS=5.449;HaplotypeScore=0.0;MLEAC=1;MLEAF=0.5;MQ=41.01;MQ0=0;MQRankSum=-1.727;QD=13.99;ReadPosRankSum=-1.33	GT:AD:DP:GQ:PL	0/1:17,14:31:99:462,0,516
chrIV	216056	.	C	T	580.77	PASS	AC=1;AF=0.5;AN=2;BaseQRankSum=-0.5;DP=24;Dels=0.0;FS=0.0;HaplotypeScore=0.0;MLEAC=1;MLEAF=0.5;MQ=42.0;MQ0=0;MQRankSum=-1.367;QD=24.2;ReadPosRankSum=0.1	GT:AD:DP:GQ:PL	0/1:6,18:24:99:609,0,168
chrIV	217520	.	C	T	870.77	PASS	AC=1;AF=0.5;AN=2;BaseQRankSum=-1.999;DP=45;Dels=0.0;FS=1.21;HaplotypeScore=0.0;MLEAC=1;MLEAF=0.5;MQ=42.0;MQ0=0;MQRankSum=-1.176;QD=19.35;ReadPosRankSum=0.879	GT:AD:DP:GQ:PL	0/1:20,25:45:99:899,0,667
chrIV	217566	.	C	T	409.77	PASS	AC=1;AF=0.5;AN=2;BaseQRankSum=-0.172;DP=37;Dels=0.0;FS=16.785;HaplotypeScore=0.0;MLEAC=1;MLEAF=0.5;MQ=42.0;MQ0=0;MQRankSum=-1.331;QD=11.07;ReadPosRankSum=-1.644	GT:AD:DP:GQ:PL	0/1:23,14:37:99:438,0,730
chrIV	219334	.	C	T	1445.77	PASS	AC=2;AF=1.0;AN=2;DP=36;Dels=0.0;FS=0.0;HaplotypeScore=0.0;MLEAC=2;MLEAF=1.0;MQ=42.0;MQ0=0;QD=24.34	GT:AD:DP:GQ:PL	1/1:0,36:36:99:1474,108,0
chrIV	219381	.	C	T	471.77	PASS	AC=1;AF=0.5;AN=2;BaseQRankSum=0.486;DP=33;Dels=0.0;FS=1.356;HaplotypeScore=0.0;MLEAC=1;MLEAF=0.5;MQ=42.0;MQ0=0;MQRankSum=-0.234;QD=14.3;ReadPosRankSum=-0.234	GT:AD:DP:GQ:PL	0/1:16,17:33:99:500,0,458
chrIV	221796	.	G	A	199.77	PASS	AC=1;AF=0.5;AN=2;BaseQRankSum=-1.225;DP=19;Dels=0.0;FS=14.211;HaplotypeScore=0.0;MLEAC=1;MLEAF=0.5;MQ=41.69;MQ0=0;MQRankSum=-0.803;QD=10.51;ReadPosRankSum=-1.056	GT:AD:DP:GQ:PL	0/1:12,7:19:99:228,0,443
chrIV	221807	.	C	T	131.77	PASS	AC=1;AF=0.5;AN=2;BaseQRankSum=0.184;DP=15;Dels=0.0;FS=11.139;HaplotypeScore=0.0;MLEAC=1;MLEAF=0.5;MQ=41.61;MQ0=0;MQRankSum=-1.164;QD=8.78;ReadPosRankSum=-0.306	GT:AD:DP:GQ:PL	0/1:10,5:15:99:160,0,369
chrIV	221830	.	G	A	327.77	PASS	AC=1;AF=0.5;AN=2;BaseQRankSum=0.311;DP=18;Dels=0.0;FS=4.931;HaplotypeScore=0.0;MLEAC=1;MLEAF=0.5;MQ=40.06;MQ0=0;MQRankSum=2.71;QD=18.21;ReadPosRankSum=0.044	GT:AD:DP:GQ:PL	0/1:8,10:18:99:356,0,240
chrIV	221857	.	C	T	755.77	PASS	AC=2;AF=1.0;AN=2;DP=20;Dels=0.0;FS=0.0;HaplotypeScore=0.0;MLEAC=2;MLEAF=1.0;MQ=40.26;MQ0=0;QD=29.85	GT:AD:DP:GQ:PL	1/1:0,20:20:57:784,57,0
chrIV	221861	.	G	A	323.77	PASS	AC=1;AF=0.5;AN=2;BaseQRankSum=1.115;DP=19;Dels=0.0;FS=1.984;HaplotypeScore=0.0;MLEAC=1;MLEAF=0.5;MQ=40.16;MQ0=0;MQRankSum=-1.115;QD=17.04;ReadPosRankSum=-0.041	GT:AD:DP:GQ:PL	0/1:8,11:19:99:352,0,271
chrIV	221905	.	C	T	145.77	PASS	AC=1;AF=0.5;AN=2;BaseQRankSum=-0.676;DP=10;Dels=0.0;FS=0.0;HaplotypeScore=0.0;MLEAC=1;MLEAF=0.5;MQ=41.8;MQ0=0;MQRankSum=0.103;QD=14.58;ReadPosRankSum=1.098	GT:AD:DP:GQ:PL	0/1:5,5:10:99:174,0,181
chrIV	223828	.	C	T	534.77	PASS	AC=1;AF=0.5;AN=2;BaseQRankSum=-0.296;DP=31;Dels=0.0;FS=1.412;HaplotypeScore=0.0;MLEAC=1;MLEAF=0.5;MQ=42.0;MQ0=0;MQRankSum=0.099;QD=17.25;ReadPosRankSum=0.059	GT:AD:DP:GQ:PL	0/1:15,16:31:99:563,0,529
chrIV	229615	.	C	T	924.77	PASS	AC=1;AF=0.5;AN=2;BaseQRankSum=-0.258;DP=80;Dels=0.0;FS=2.294;HaplotypeScore=0.0;MLEAC=1;MLEAF=0.5;MQ=41.85;MQ0=0;MQRankSum=-0.832;QD=11.56;ReadPosRankSum=-0.482	GT:AD:DP:GQ:PL	0/1:46,34:80:99:953,0,1531
chrIV	229616	.	C	T	928.77	PASS	AC=1;AF=0.5;AN=2;BaseQRankSum=0.277;DP=80;Dels=0.0;FS=3.872;HaplotypeScore=0.0;MLEAC=1;MLEAF=0.5;MQ=41.85;MQ0=0;MQRankSum=-1.348;QD=11.61;ReadPosRankSum=-0.355	GT:AD:DP:GQ:PL	0/1:46,34:80:99:957,0,1531
chrIV	229869	.	C	T	948.77	PASS	AC=1;AF=0.5;AN=2;BaseQRankSum=-0.173;DP=83;Dels=0.0;FS=0.0;HaplotypeScore=0.0;MLEAC=1;MLEAF=0.5;MQ=41.95;MQ0=0;MQRankSum=-0.669;QD=11.43;ReadPosRankSum=-1.633	GT:AD:DP:GQ:PL	0/1:51,32:83:99:977,0,1764
chrIV	232511	.	C	T	621.77	PASS	AC=1;AF=0.5;AN=2;BaseQRankSum=0.366;DP=48;Dels=0.0;FS=1.248;HaplotypeScore=0.0;MLEAC=1;MLEAF=0.5;MQ=42.0;MQ0=0;MQRankSum=0.617;QD=12.95;ReadPosRankSum=0.554	GT:AD:DP:GQ:PL	0/1:28,20:48:99:650,0,903
chrIV	232520	.	G	A	914.77	PASS	AC=1;AF=0.5;AN=2;BaseQRankSum=0.119;DP=47;Dels=0.0;FS=4.694;HaplotypeScore=0.0;MLEAC=1;MLEAF=0.5;MQ=42.0;MQ0=0;MQRankSum=-0.379;QD=19.46;ReadPosRankSum=-0.011	GT:AD:DP:GQ:PL	0/1:19,28:47:99:943,0,605
chrIV	232591	.	C	T	811.77	PASS	AC=1;AF=0.5;AN=2;BaseQRankSum=2.034;DP=45;Dels=0.0;FS=4.288;HaplotypeScore=0.0;MLEAC=1;MLEAF=0.5;MQ=42.0;MQ0=0;MQRankSum=-0.816;QD=18.04;ReadPosRankSum=-0.747	GT:AD:DP:GQ:PL	0/1:19,26:45:99:840,0,646
chrIV	235806	.	C	T	357.77	PASS	AC=1;AF=0.5;AN=2;BaseQRankSum=-0.087;DP=24;Dels=0.0;FS=1.648;HaplotypeScore=0.0;MLEAC=1;MLEAF=0.5;MQ=42.0;MQ0=0;MQRankSum=1.703;QD=14.91;ReadPosRankSum=1.184	GT:AD:DP:GQ:PL	0/1:12,12:24:99:386,0,428
chrIV	238734	.	C	T	514.77	PASS	AC=1;AF=0.5;AN=2;BaseQRankSum=1.343;DP=46;Dels=0.0;FS=2.66;HaplotypeScore=0.0;MLEAC=1;MLEAF=0.5;MQ=42.0;MQ0=0;MQRankSum=-1.32;QD=11.19;ReadPosRankSum=2.549	GT:AD:DP:GQ:PL	0/1:29,17:46:99:543,0,886
chrIV	238737	.	C	T	848.77	PASS	AC=1;AF=0.5;AN=2;BaseQRankSum=0.101;DP=46;Dels=0.0;FS=6.064;HaplotypeScore=0.0;MLEAC=1;MLEAF=0.5;MQ=42.0;MQ0=0;MQRankSum=1.407;QD=18.45;ReadPosRankSum=-2.082	GT:AD:DP:GQ:PL	0/1:18,28:46:99:877,0,577
chrIV	239596	.	C	T	555.77	PASS	AC=1;AF=0.5;AN=2;BaseQRankSum=1.889;DP=40;Dels=0.0;FS=1.222;HaplotypeScore=0.0;MLEAC=1;MLEAF=0.5;MQ=42.0;MQ0=0;MQRankSum=1.019;QD=13.89;ReadPosRankSum=-0.204	GT:AD:DP:GQ:PL	0/1:22,18:40:99:584,0,685
chrIV	240157	.	C	T	225.77	PASS	AC=1;AF=0.5;AN=2;BaseQRankSum=0.271;DP=13;Dels=0.0;FS=0.0;HaplotypeScore=0.0;MLEAC=1;MLEAF=0.5;MQ=42.0;MQ0=0;MQRankSum=-0.437;QD=17.37;ReadPosRankSum=0.817	GT:AD:DP:GQ:PL	0/1:5,8:13:99:254,0,133
chrIV	245779	.	C	T	174.77	PASS	AC=1;AF=0.5;AN=2;BaseQRankSum=-1.781;DP=29;Dels=0.0;FS=0.0;HaplotypeScore=0.0;MLEAC=1;MLEAF=0.5;MQ=42.0;MQ0=0;MQRankSum=-1.488;QD=6.03;ReadPosRankSum=-0.122	GT:AD:DP:GQ:PL	0/1:21,8:29:99:203,0,706
chrIV	247684	.	C	T	282.77	PASS	AC=1;AF=0.5;AN=2;BaseQRankSum=1.518;DP=30;Dels=0.0;FS=0.0;HaplotypeScore=0.0;MLEAC=1;MLEAF=0.5;MQ=41.93;MQ0=0;MQRankSum=0.066;QD=9.43;ReadPosRankSum=-1.782	GT:AD:DP:GQ:PL	0/1:20,10:30:99:311,0,636
chrIV	247898	.	G	A	324.77	PASS	AC=1;AF=0.5;AN=2;BaseQRankSum=0.29;DP=24;Dels=0.0;FS=1.875;HaplotypeScore=0.0;MLEAC=1;MLEAF=0.5;MQ=40.21;MQ0=0;MQRankSum=-2.781;QD=13.53;ReadPosRankSum=-1.506	GT:AD:DP:GQ:PL	0/1:13,11:24:99:353,0,426
chrIV	247899	.	G	A	325.77	PASS	AC=1;AF=0.5;AN=2;BaseQRankSum=0.463;DP=24;Dels=0.0;FS=1.875;HaplotypeScore=0.0;MLEAC=1;MLEAF=0.5;MQ=40.21;MQ0=0;MQRankSum=-3.129;QD=13.57;ReadPosRankSum=-1.39	GT:AD:DP:GQ:PL	0/1:13,11:24:99:354,0,424
chrIV	247901	.	G	A	291.77	PASS	AC=1;AF=0.5;AN=2;BaseQRankSum=1.271;DP=23;Dels=0.0;FS=1.804;HaplotypeScore=0.0;MLEAC=1;MLEAF=0.5;MQ=40.13;MQ0=0;MQRankSum=-3.814;QD=12.69;ReadPosRankSum=-0.899	GT:AD:DP:GQ:PL	0/1:13,10:23:99:320,0,428
chrIV	247922	.	C	T	235.77	PASS	AC=1;AF=0.5;AN=2;BaseQRankSum=-1.962;DP=24;Dels=0.0;FS=1.685;HaplotypeScore=0.0;MLEAC=1;MLEAF=0.5;MQ=40.13;MQ0=0;MQRankSum=-4.128;QD=9.82;ReadPosRankSum=0.381	GT:AD:DP:GQ:PL	0/1:14,10:24:99:264,0,466
chrIV	248004	.	G	A	315.77	PASS	AC=1;AF=0.5;AN=2;BaseQRankSum=-0.297;DP=22;Dels=0.0;FS=1.707;HaplotypeScore=0.0;MLEAC=1;MLEAF=0.5;MQ=40.9;MQ0=0;MQRankSum=-1.418;QD=14.35;ReadPosRankSum=-0.099	GT:AD:DP:GQ:PL	0/1:10,12:22:99:344,0,357
chrIV	248027	.	G	A	278.77	PASS	AC=1;AF=0.5;AN=2;BaseQRankSum=-0.869;DP=20;Dels=0.0;FS=0.0;HaplotypeScore=0.9665;MLEAC=1;MLEAF=0.5;MQ=40.99;MQ0=0;MQRankSum=-0.643;QD=13.94;ReadPosRankSum=0.189	GT:AD:DP:GQ:PL	0/1:10,10:20:99:307,0,358
chrIV	251713	.	C	T	423.77	PASS	AC=1;AF=0.5;AN=2;BaseQRankSum=2.014;DP=27;Dels=0.0;FS=12.657;HaplotypeScore=0.0;MLEAC=1;MLEAF=0.5;MQ=42.0;MQ0=0;MQRankSum=-0.704;QD=15.7;ReadPosRankSum=0.412	GT:AD:DP:GQ:PL	0/1:14,13:27:99:452,0,467
chrIV	254104	.	C	T	246.77	PASS	AC=1;AF=0.5;AN=2;BaseQRankSum=0.311;DP=18;Dels=0.0;FS=0.0;HaplotypeScore=0.0;MLEAC=1;MLEAF=0.5;MQ=42.0;MQ0=0;MQRankSum=0.489;QD=13.71;ReadPosRankSum=-0.311	GT:AD:DP:GQ:PL	0/1:10,8:18:99:275,0,353
chrIV	255168	.	C	T	187.77	PASS	AC=1;AF=0.5;AN=2;BaseQRankSum=0.0;DP=11;Dels=0.0;FS=0.0;HaplotypeScore=0.0;MLEAC=1;MLEAF=0.5;MQ=42.0;MQ0=0;MQRankSum=1.034;QD=17.07;ReadPosRankSum=-0.597	GT:AD:DP:GQ:PL	0/1:4,7:11:99:216,0,132
chrIV	255169	.	C	T	105.77	PASS	AC=1;AF=0.5;AN=2;BaseQRankSum=0.0;DP=11;Dels=0.0;FS=0.0;HaplotypeScore=0.0;MLEAC=1;MLEAF=0.5;MQ=42.0;MQ0=0;MQRankSum=0.597;QD=9.62;ReadPosRankSum=0.597	GT:AD:DP:GQ:PL	0/1:7,4:11:99:134,0,218
chrIV	255185	.	C	T	376.77	PASS	AC=1;AF=0.5;AN=2;BaseQRankSum=0.326;DP=15;Dels=0.0;FS=2.447;HaplotypeScore=0.0;MLEAC=1;MLEAF=0.5;MQ=42.0;MQ0=0;MQRankSum=0.849;QD=25.12;ReadPosRankSum=-1.371	GT:AD:DP:GQ:PL	0/1:4,11:15:99:405,0,119
chrIV	258321	.	C	T	528.77	PASS	AC=1;AF=0.5;AN=2;BaseQRankSum=1.309;DP=20;Dels=0.0;FS=0.0;HaplotypeScore=0.0;MLEAC=1;MLEAF=0.5;MQ=42.0;MQ0=0;MQRankSum=-0.436;QD=26.44;ReadPosRankSum=0.873	GT:AD:DP:GQ:PL	0/1:5,15:20:99:557,0,132
chrIV	261236	.	C	T	361.77	PASS	AC=1;AF=0.5;AN=2;BaseQRankSum=2.217;DP=25;Dels=0.0;FS=10.458;HaplotypeScore=0.0;MLEAC=1;MLEAF=0.5;MQ=42.0;MQ0=0;MQRankSum=1.943;QD=14.47;ReadPosRankSum=0.192	GT:AD:DP:GQ:PL	0/1:14,11:25:99:390,0,469
chrIV	262597	.	C	T	375.77	PASS	AC=1;AF=0.5;AN=2;BaseQRankSum=0.0;DP=16;Dels=0.0;FS=0.0;HaplotypeScore=0.0;MLEAC=1;MLEAF=0.5;MQ=42.0;MQ0=0;MQRankSum=0.793;QD=23.49;ReadPosRankSum=0.0	GT:AD:DP:GQ:PL	0/1:5,11:16:99:404,0,155
chrIV	264160	.	C	T	404.77	PASS	AC=1;AF=0.5;AN=2;BaseQRankSum=0.347;DP=20;Dels=0.0;FS=2.086;HaplotypeScore=0.0;MLEAC=1;MLEAF=0.5;MQ=42.0;MQ0=0;MQRankSum=0.81;QD=20.24;ReadPosRankSum=0.347	GT:AD:DP:GQ:PL	0/1:8,12:20:99:433,0,272
chrIV	265033	.	C	T	208.77	PASS	AC=1;AF=0.5;AN=2;BaseQRankSum=0.342;DP=17;Dels=0.0;FS=0.0;HaplotypeScore=0.0;MLEAC=1;MLEAF=0.5;MQ=42.0;MQ0=0;MQRankSum=0.83;QD=12.28;ReadPosRankSum=-0.83	GT:AD:DP:GQ:PL	0/1:10,7:17:99:237,0,363
chrIV	274879	.	C	T	423.77	PASS	AC=2;AF=1.0;AN=2;DP=13;Dels=0.0;FS=0.0;HaplotypeScore=0.0;MLEAC=2;MLEAF=1.0;MQ=42.0;MQ0=0;QD=32.6	GT:AD:DP:GQ:PL	1/1:0,13:13:33:452,33,0
chrIV	276630	.	G	A	485.77	PASS	AC=1;AF=0.5;AN=2;BaseQRankSum=0.484;DP=23;Dels=0.0;FS=6.55;HaplotypeScore=0.0;MLEAC=1;MLEAF=0.5;MQ=42.0;MQ0=0;MQRankSum=-1.84;QD=21.12;ReadPosRankSum=0.871	GT:AD:DP:GQ:PL	0/1:8,15:23:99:514,0,229
chrIV	281266	.	C	T	324.77	PASS	AC=1;AF=0.5;AN=2;BaseQRankSum=1.642;DP=22;Dels=0.0;FS=0.0;HaplotypeScore=0.0;MLEAC=1;MLEAF=0.5;MQ=41.82;MQ0=0;MQRankSum=-0.394;QD=14.76;ReadPosRankSum=-0.854	GT:AD:DP:GQ:PL	0/1:11,11:22:99:353,0,351
chrIV	283369	.	C	T	363.77	PASS	AC=1;AF=0.5;AN=2;BaseQRankSum=1.508;DP=23;Dels=0.0;FS=6.701;HaplotypeScore=0.0;MLEAC=1;MLEAF=0.5;MQ=41.83;MQ0=0;MQRankSum=0.462;QD=15.82;ReadPosRankSum=-0.646	GT:AD:DP:GQ:PL	0/1:11,12:23:99:392,0,376
chrIV	283388	.	C	T	259.77	PASS	AC=1;AF=0.5;AN=2;BaseQRankSum=0.683;DP=16;Dels=0.0;FS=2.081;HaplotypeScore=0.0;MLEAC=1;MLEAF=0.5;MQ=41.88;MQ0=0;MQRankSum=-1.103;QD=16.24;ReadPosRankSum=0.998	GT:AD:DP:GQ:PL	0/1:8,8:16:99:288,0,247
chrIV	285101	.	C	T	254.77	PASS	AC=1;AF=0.5;AN=2;BaseQRankSum=0.538;DP=25;Dels=0.0;FS=6.884;HaplotypeScore=0.0;MLEAC=1;MLEAF=0.5;MQ=42.0;MQ0=0;MQRankSum=-0.311;QD=10.19;ReadPosRankSum=0.481	GT:AD:DP:GQ:PL	0/1:16,9:25:99:283,0,574
chrIV	285771	.	G	A	338.77	PASS	AC=1;AF=0.5;AN=2;BaseQRankSum=1.44;DP=32;Dels=0.0;FS=0.0;HaplotypeScore=0.9996;MLEAC=1;MLEAF=0.5;MQ=42.0;MQ0=0;MQRankSum=-1.683;QD=10.59;ReadPosRankSum=-0.345	GT:AD:DP:GQ:PL	0/1:19,12:32:99:367,0,624
chrIV	285848	.	C	T	326.77	PASS	AC=1;AF=0.5;AN=2;BaseQRankSum=1.62;DP=34;Dels=0.0;FS=3.712;HaplotypeScore=0.0;MLEAC=1;MLEAF=0.5;MQ=42.0;MQ0=0;MQRankSum=0.552;QD=9.61;ReadPosRankSum=-0.074	GT:AD:DP:GQ:PL	0/1:23,11:34:99:355,0,807
chrIV	291291	.	C	T	403.77	PASS	AC=1;AF=0.5;AN=2;BaseQRankSum=-0.415;DP=28;Dels=0.0;FS=9.204;HaplotypeScore=0.0;MLEAC=1;MLEAF=0.5;MQ=42.0;MQ0=0;MQRankSum=-0.967;QD=14.42;ReadPosRankSum=-0.921	GT:AD:DP:GQ:PL	0/1:15,13:28:99:432,0,414
chrIV	291746	.	C	T	283.77	PASS	AC=1;AF=0.5;AN=2;BaseQRankSum=-0.063;DP=31;Dels=0.0;FS=3.734;HaplotypeScore=0.0;MLEAC=1;MLEAF=0.5;MQ=42.0;MQ0=0;MQRankSum=-0.275;QD=9.15;ReadPosRankSum=-0.317	GT:AD:DP:GQ:PL	0/1:21,10:31:99:312,0,708
chrIV	296599	.	C	T	702.77	PASS	AC=1;AF=0.5;AN=2;BaseQRankSum=2.61;DP=57;Dels=0.0;FS=5.827;HaplotypeScore=0.0;MLEAC=1;MLEAF=0.5;MQ=41.86;MQ0=0;MQRankSum=-0.735;QD=12.33;ReadPosRankSum=0.202	GT:AD:DP:GQ:PL	0/1:33,24:57:99:731,0,1102
chrIV	297494	.	C	T	399.77	PASS	AC=1;AF=0.5;AN=2;BaseQRankSum=-0.341;DP=36;Dels=0.0;FS=0.0;HaplotypeScore=0.0;MLEAC=1;MLEAF=0.5;MQ=42.0;MQ0=0;MQRankSum=0.308;QD=11.1;ReadPosRankSum=-0.178	GT:AD:DP:GQ:PL	0/1:22,14:36:99:428,0,707
chrIV	297520	.	C	T	292.77	PASS	AC=1;AF=0.5;AN=2;BaseQRankSum=-0.501;DP=26;Dels=0.0;FS=0.0;HaplotypeScore=0.0;MLEAC=1;MLEAF=0.5;MQ=42.0;MQ0=0;MQRankSum=0.764;QD=11.26;ReadPosRankSum=-0.29	GT:AD:DP:GQ:PL	0/1:16,10:26:99:321,0,520
chrIV	300084	.	C	T	405.77	PASS	AC=1;AF=0.5;AN=2;BaseQRankSum=-1.713;DP=33;Dels=0.0;FS=1.472;HaplotypeScore=0.0;MLEAC=1;MLEAF=0.5;MQ=42.0;MQ0=0;MQRankSum=-1.271;QD=12.3;ReadPosRankSum=-0.313	GT:AD:DP:GQ:PL	0/1:20,13:33:99:434,0,724
chrIV	300121	.	C	T	849.77	PASS	AC=1;AF=0.5;AN=2;BaseQRankSum=0.072;DP=44;Dels=0.0;FS=0.0;HaplotypeScore=0.0;MLEAC=1;MLEAF=0.5;MQ=41.96;MQ0=0;MQRankSum=-0.241;QD=19.31;ReadPosRankSum=0.554	GT:AD:DP:GQ:PL	0/1:17,27:44:99:878,0,559
chrIV	305023	.	C	T	458.77	PASS	AC=1;AF=0.5;AN=2;BaseQRankSum=-0.37;DP=27;Dels=0.0;FS=0.0;HaplotypeScore=0.0;MLEAC=1;MLEAF=0.5;MQ=41.47;MQ0=0;MQRankSum=2.788;QD=16.99;ReadPosRankSum=-1.653	GT:AD:DP:GQ:PL	0/1:11,16:27:99:487,0,373
chrIV	305096	.	C	T	2224.77	PASS	AC=2;AF=1.0;AN=2;DP=62;Dels=0.0;FS=0.0;HaplotypeScore=0.0;MLEAC=2;MLEAF=1.0;MQ=42.0;MQ0=0;QD=26.15	GT:AD:DP:GQ:PL	1/1:0,62:62:99:2253,163,0
chrIV	307838	.	C	T	560.77	PASS	AC=1;AF=0.5;AN=2;BaseQRankSum=2.507;DP=37;Dels=0.0;FS=3.053;HaplotypeScore=0.0;MLEAC=1;MLEAF=0.5;MQ=41.49;MQ0=0;MQRankSum=0.015;QD=15.16;ReadPosRankSum=-0.258	GT:AD:DP:GQ:PL	0/1:19,18:37:99:589,0,626
chrIV	310274	.	G	A	349.77	PASS	AC=1;AF=0.5;AN=2;BaseQRankSum=-0.441;DP=29;Dels=0.03;FS=14.094;HaplotypeScore=7.8105;MLEAC=1;MLEAF=0.5;MQ=41.93;MQ0=0;MQRankSum=0.812;QD=12.06;ReadPosRankSum=-0.116	GT:AD:DP:GQ:PL	0/1:16,12:28:99:378,0,490
chrIV	313078	.	C	T	1139.77	PASS	AC=1;AF=0.5;AN=2;BaseQRankSum=0.204;DP=73;Dels=0.0;FS=1.923;HaplotypeScore=0.0;MLEAC=1;MLEAF=0.5;MQ=42.0;MQ0=0;MQRankSum=0.006;QD=15.61;ReadPosRankSum=0.491	GT:AD:DP:GQ:PL	0/1:38,35:73:99:1168,0,1307
chrIV	315511	.	C	T	1411.77	PASS	AC=1;AF=0.5;AN=2;BaseQRankSum=1.718;DP=104;Dels=0.0;FS=3.649;HaplotypeScore=1.9993;MLEAC=1;MLEAF=0.5;MQ=42.0;MQ0=0;MQRankSum=-0.638;QD=13.57;ReadPosRankSum=0.069	GT:AD:DP:GQ:PL	0/1:58,46:104:99:1440,0,1933
chrIV	321634	.	C	T	727.77	PASS	AC=1;AF=0.5;AN=2;BaseQRankSum=-0.401;DP=43;Dels=0.0;FS=2.649;HaplotypeScore=0.0;MLEAC=1;MLEAF=0.5;MQ=42.0;MQ0=0;MQRankSum=0.449;QD=16.92;ReadPosRankSum=0.935	GT:AD:DP:GQ:PL	0/1:21,22:43:99:756,0,655
chrIV	323103	.	C	T	474.77	PASS	AC=1;AF=0.5;AN=2;BaseQRankSum=0.157;DP=42;Dels=0.0;FS=0.0;HaplotypeScore=0.0;MLEAC=1;MLEAF=0.5;MQ=42.0;MQ0=0;MQRankSum=0.157;QD=11.3;ReadPosRankSum=-0.63	GT:AD:DP:GQ:PL	0/1:27,15:42:99:503,0,842
chrIV	323658	.	G	A	180.8	PASS	AC=2;AF=1.0;AN=2;DP=7;Dels=0.0;FS=0.0;HaplotypeScore=0.0;MLEAC=1;MLEAF=0.5;MQ=42.0;MQ0=0;QD=25.83	GT:AD:DP:GQ:PL	1/1:0,6:7:18:232,18,0
chrIV	326225	.	C	T	551.77	PASS	AC=1;AF=0.5;AN=2;BaseQRankSum=0.997;DP=39;Dels=0.0;FS=1.236;HaplotypeScore=0.0;MLEAC=1;MLEAF=0.5;MQ=42.0;MQ0=0;MQRankSum=0.07;QD=14.15;ReadPosRankSum=0.407	GT:AD:DP:GQ:PL	0/1:20,19:39:99:580,0,614
chrIV	326377	.	C	T	712.77	PASS	AC=1;AF=0.5;AN=2;BaseQRankSum=-0.143;DP=46;Dels=0.0;FS=0.0;HaplotypeScore=0.0;MLEAC=1;MLEAF=0.5;MQ=42.0;MQ0=0;MQRankSum=-0.011;QD=15.49;ReadPosRankSum=0.473	GT:AD:DP:GQ:PL	0/1:24,22:46:99:741,0,778
chrIV	328229	.	C	T	430.77	PASS	AC=1;AF=0.5;AN=2;BaseQRankSum=-1.417;DP=35;Dels=0.0;FS=2.083;HaplotypeScore=0.9933;MLEAC=1;MLEAF=0.5;MQ=41.58;MQ0=0;MQRankSum=-0.95;QD=12.31;ReadPosRankSum=0.617	GT:AD:DP:GQ:PL	0/1:20,15:35:99:459,0,734
chrIV	329394	.	C	T	872.77	PASS	AC=1;AF=0.5;AN=2;BaseQRankSum=-1.158;DP=53;Dels=0.0;FS=3.551;HaplotypeScore=0.0;MLEAC=1;MLEAF=0.5;MQ=42.0;MQ0=0;MQRankSum=-1.373;QD=16.47;ReadPosRankSum=-1.642	GT:AD:DP:GQ:PL	0/1:23,30:53:99:901,0,742
chrIV	329724	.	C	T	586.77	PASS	AC=2;AF=1.0;AN=2;DP=18;Dels=0.0;FS=0.0;HaplotypeScore=0.0;MLEAC=2;MLEAF=1.0;MQ=42.0;MQ0=0;QD=32.6	GT:AD:DP:GQ:PL	1/1:0,18:18:45:615,45,0
chrIV	329876	.	C	T	1067.77	PASS	AC=1;AF=0.5;AN=2;BaseQRankSum=0.535;DP=60;Dels=0.0;FS=12.035;HaplotypeScore=0.0;MLEAC=1;MLEAF=0.5;MQ=41.75;MQ0=0;MQRankSum=0.342;QD=17.8;ReadPosRankSum=-0.773	GT:AD:DP:GQ:PL	0/1:27,33:60:99:1096,0,768
chrIV	330491	.	C	T	683.77	PASS	AC=1;AF=0.5;AN=2;BaseQRankSum=1.819;DP=44;Dels=0.0;FS=4.388;HaplotypeScore=0.0;MLEAC=1;MLEAF=0.5;MQ=40.69;MQ0=0;MQRankSum=0.2;QD=15.54;ReadPosRankSum=-2.476	GT:AD:DP:GQ:PL	0/1:22,22:44:99:712,0,734
chrIV	330502	.	C	T	705.77	PASS	AC=1;AF=0.5;AN=2;BaseQRankSum=1.75;DP=53;Dels=0.0;FS=5.752;HaplotypeScore=0.0;MLEAC=1;MLEAF=0.5;MQ=40.92;MQ0=0;MQRankSum=-0.027;QD=13.32;ReadPosRankSum=1.158	GT:AD:DP:GQ:PL	0/1:30,23:53:99:734,0,968
chrIV	330506	.	C	T	691.77	PASS	AC=1;AF=0.5;AN=2;BaseQRankSum=1.842;DP=52;Dels=0.0;FS=7.679;HaplotypeScore=0.0;MLEAC=1;MLEAF=0.5;MQ=40.9;MQ0=0;MQRankSum=-3.261;QD=13.3;ReadPosRankSum=1.142	GT:AD:DP:GQ:PL	0/1:29,23:52:99:720,0,961
chrIV	330956	.	C	T	1201.77	PASS	AC=1;AF=0.5;AN=2;BaseQRankSum=1.093;DP=79;Dels=0.0;FS=0.0;HaplotypeScore=0.0;MLEAC=1;MLEAF=0.5;MQ=41.85;MQ0=0;MQRankSum=1.025;QD=15.21;ReadPosRankSum=-0.77	GT:AD:DP:GQ:PL	0/1:39,40:79:99:1230,0,1139
chrIV	330976	.	C	T	1140.77	PASS	AC=1;AF=0.5;AN=2;BaseQRankSum=-0.544;DP=79;Dels=0.0;FS=0.0;HaplotypeScore=0.0;MLEAC=1;MLEAF=0.5;MQ=41.78;MQ0=0;MQRankSum=-0.583;QD=14.44;ReadPosRankSum=-1.956	GT:AD:DP:GQ:PL	0/1:39,40:79:99:1169,0,1137
chrIV	330985	.	C	T	975.77	PASS	AC=1;AF=0.5;AN=2;BaseQRankSum=-0.806;DP=74;Dels=0.0;FS=0.0;HaplotypeScore=0.0;MLEAC=1;MLEAF=0.5;MQ=41.76;MQ0=0;MQRankSum=1.779;QD=13.19;ReadPosRankSum=0.416	GT:AD:DP:GQ:PL	0/1:36,38:74:99:1004,0,1022
chrIV	330997	.	C	T	828.77	PASS	AC=1;AF=0.5;AN=2;BaseQRankSum=0.398;DP=61;Dels=0.0;FS=0.0;HaplotypeScore=0.0;MLEAC=1;MLEAF=0.5;MQ=41.84;MQ0=0;MQRankSum=-0.528;QD=13.59;ReadPosRankSum=1.136	GT:AD:DP:GQ:PL	0/1:33,28:61:99:857,0,1048
chrIV	333231	.	C	T	406.77	PASS	AC=1;AF=0.5;AN=2;BaseQRankSum=-0.22;DP=23;Dels=0.0;FS=3.796;HaplotypeScore=0.0;MLEAC=1;MLEAF=0.5;MQ=42.0;MQ0=0;MQRankSum=0.661;QD=17.69;ReadPosRankSum=-1.606	GT:AD:DP:GQ:PL	0/1:9,14:23:99:435,0,269
chrIV	334017	.	C	T	445.77	PASS	AC=1;AF=0.5;AN=2;BaseQRankSum=1.189;DP=20;Dels=0.0;FS=0.0;HaplotypeScore=0.0;MLEAC=1;MLEAF=0.5;MQ=42.0;MQ0=0;MQRankSum=-1.268;QD=22.29;ReadPosRankSum=-0.555	GT:AD:DP:GQ:PL	0/1:7,13:20:99:474,0,221
chrIV	334026	.	C	T	422.77	PASS	AC=1;AF=0.5;AN=2;BaseQRankSum=1.171;DP=18;Dels=0.0;FS=0.0;HaplotypeScore=0.0;MLEAC=1;MLEAF=0.5;MQ=42.0;MQ0=0;MQRankSum=0.89;QD=23.49;ReadPosRankSum=-0.421	GT:AD:DP:GQ:PL	0/1:6,12:18:99:451,0,156
chrIV	334532	.	C	T	1002.77	PASS	AC=1;AF=0.5;AN=2;BaseQRankSum=-0.049;DP=56;Dels=0.0;FS=0.0;HaplotypeScore=0.0;MLEAC=1;MLEAF=0.5;MQ=41.74;MQ0=0;MQRankSum=-1.665;QD=17.91;ReadPosRankSum=0.791	GT:AD:DP:GQ:PL	0/1:25,31:56:99:1031,0,745
chrIV	334622	.	C	T	1063.77	PASS	AC=1;AF=0.5;AN=2;BaseQRankSum=0.716;DP=56;Dels=0.0;FS=0.0;HaplotypeScore=0.0;MLEAC=1;MLEAF=0.5;MQ=41.49;MQ0=0;MQRankSum=-0.916;QD=19.0;ReadPosRankSum=-1.249	GT:AD:DP:GQ:PL	0/1:23,33:56:99:1092,0,718
chrIV	334638	.	C	T	876.77	PASS	AC=1;AF=0.5;AN=2;BaseQRankSum=0.531;DP=55;Dels=0.0;FS=0.0;HaplotypeScore=0.0;MLEAC=1;MLEAF=0.5;MQ=41.74;MQ0=0;MQRankSum=1.003;QD=15.94;ReadPosRankSum=-1.256	GT:AD:DP:GQ:PL	0/1:26,29:55:99:905,0,819
chrIV	337304	.	C	T	399.77	PASS	AC=1;AF=0.5;AN=2;BaseQRankSum=0.992;DP=34;Dels=0.0;FS=1.491;HaplotypeScore=0.0;MLEAC=1;MLEAF=0.5;MQ=42.0;MQ0=0;MQRankSum=-0.106;QD=11.76;ReadPosRankSum=1.772	GT:AD:DP:GQ:PL	0/1:21,13:34:99:428,0,650
chrIV	338399	.	C	T	191.77	PASS	AC=1;AF=0.5;AN=2;BaseQRankSum=2.209;DP=25;Dels=0.0;FS=15.199;HaplotypeScore=0.0;MLEAC=1;MLEAF=0.5;MQ=41.41;MQ0=0;MQRankSum=-0.757;QD=7.67;ReadPosRankSum=0.696	GT:AD:DP:GQ:PL	0/1:18,7:25:99:220,0,561
chrIV	341185	.	C	T	426.77	PASS	AC=1;AF=0.5;AN=2;BaseQRankSum=1.622;DP=24;Dels=0.0;FS=0.0;HaplotypeScore=0.0;MLEAC=1;MLEAF=0.5;MQ=42.0;MQ0=0;MQRankSum=1.564;QD=17.78;ReadPosRankSum=1.854	GT:AD:DP:GQ:PL	0/1:11,13:24:99:455,0,369
chrIV	341271	.	C	T	270.77	PASS	AC=1;AF=0.5;AN=2;BaseQRankSum=0.764;DP=25;Dels=0.0;FS=10.58;HaplotypeScore=0.0;MLEAC=1;MLEAF=0.5;MQ=42.0;MQ0=0;MQRankSum=-0.481;QD=10.83;ReadPosRankSum=-0.481	GT:AD:DP:GQ:PL	0/1:16,9:25:99:299,0,509
chrIV	341563	.	G	A	464.77	PASS	AC=1;AF=0.5;AN=2;BaseQRankSum=1.568;DP=31;Dels=0.0;FS=3.192;HaplotypeScore=0.0;MLEAC=1;MLEAF=0.5;MQ=42.0;MQ0=0;MQRankSum=-0.099;QD=14.99;ReadPosRankSum=-0.814	GT:AD:DP:GQ:PL	0/1:17,14:31:99:493,0,607
chrIV	343940	.	C	T	434.77	PASS	AC=1;AF=0.5;AN=2;BaseQRankSum=0.655;DP=27;Dels=0.0;FS=2.251;HaplotypeScore=0.0;MLEAC=1;MLEAF=0.5;MQ=42.0;MQ0=0;MQRankSum=0.218;QD=16.1;ReadPosRankSum=1.092	GT:AD:DP:GQ:PL	0/1:13,14:27:99:463,0,407
chrIV	344170	.	C	T	319.77	PASS	AC=1;AF=0.5;AN=2;BaseQRankSum=0.044;DP=18;Dels=0.0;FS=3.522;HaplotypeScore=0.0;MLEAC=1;MLEAF=0.5;MQ=42.0;MQ0=0;MQRankSum=-0.222;QD=17.76;ReadPosRankSum=-1.821	GT:AD:DP:GQ:PL	0/1:8,10:18:99:348,0,240
chrIV	346326	.	C	T	554.77	PASS	AC=1;AF=0.5;AN=2;BaseQRankSum=-0.158;DP=36;Dels=0.0;FS=5.002;HaplotypeScore=0.0;MLEAC=1;MLEAF=0.5;MQ=42.0;MQ0=0;MQRankSum=0.634;QD=15.41;ReadPosRankSum=1.87	GT:AD:DP:GQ:PL	0/1:17,19:36:99:583,0,546
chrIV	346845	.	C	T	577.77	PASS	AC=1;AF=0.5;AN=2;BaseQRankSum=0.362;DP=34;Dels=0.0;FS=4.856;HaplotypeScore=0.0;MLEAC=1;MLEAF=0.5;MQ=42.0;MQ0=0;MQRankSum=-0.914;QD=16.99;ReadPosRankSum=-0.086	GT:AD:DP:GQ:PL	0/1:16,18:34:99:606,0,486
chrIV	348443	.	C	T	151.77	PASS	AC=1;AF=0.5;AN=2;BaseQRankSum=0.322;DP=8;Dels=0.0;FS=0.0;HaplotypeScore=0.0;MLEAC=1;MLEAF=0.5;MQ=42.0;MQ0=0;MQRankSum=0.322;QD=18.97;ReadPosRankSum=0.322	GT:AD:DP:GQ:PL	0/1:3,5:8:98:180,0,98
chrIV	352500	.	C	T	476.77	PASS	AC=1;AF=0.5;AN=2;BaseQRankSum=0.429;DP=45;Dels=0.0;FS=4.453;HaplotypeScore=0.0;MLEAC=1;MLEAF=0.5;MQ=42.0;MQ0=0;MQRankSum=-0.313;QD=10.59;ReadPosRankSum=-0.012	GT:AD:DP:GQ:PL	0/1:27,18:45:99:505,0,826
chrIV	352784	.	C	T	502.77	PASS	AC=1;AF=0.5;AN=2;BaseQRankSum=-0.469;DP=27;Dels=0.0;FS=0.0;HaplotypeScore=0.0;MLEAC=1;MLEAF=0.5;MQ=41.45;MQ0=0;MQRankSum=-0.666;QD=18.62;ReadPosRankSum=-0.074	GT:AD:DP:GQ:PL	0/1:11,16:27:99:531,0,374
chrIV	355221	.	C	T	525.77	PASS	AC=1;AF=0.5;AN=2;BaseQRankSum=-1.557;DP=29;Dels=0.0;FS=0.0;HaplotypeScore=0.0;MLEAC=1;MLEAF=0.5;MQ=42.0;MQ0=0;MQRankSum=-0.767;QD=18.13;ReadPosRankSum=-2.039	GT:AD:DP:GQ:PL	0/1:13,16:29:99:554,0,454
chrIV	355468	.	C	T	178.9	PASS	AC=2;AF=1.0;AN=2;DP=5;Dels=0.0;FS=0.0;HaplotypeScore=0.0;MLEAC=2;MLEAF=1.0;MQ=42.0;MQ0=0;QD=31.67	GT:AD:DP:GQ:PL	1/1:0,5:5:15:207,15,0
chrIV	356503	.	C	T	829.77	PASS	AC=1;AF=0.5;AN=2;BaseQRankSum=1.734;DP=47;Dels=0.0;FS=1.121;HaplotypeScore=0.0;MLEAC=1;MLEAF=0.5;MQ=42.0;MQ0=0;MQRankSum=1.032;QD=17.65;ReadPosRankSum=1.883	GT:AD:DP:GQ:PL	0/1:23,24:47:99:858,0,794
chrIV	356539	.	C	T	863.77	PASS	AC=1;AF=0.5;AN=2;BaseQRankSum=-0.748;DP=50;Dels=0.0;FS=3.842;HaplotypeScore=0.0;MLEAC=1;MLEAF=0.5;MQ=42.0;MQ0=0;MQRankSum=-1.777;QD=17.28;ReadPosRankSum=-1.0	GT:AD:DP:GQ:PL	0/1:24,26:50:99:892,0,821
chrIV	357400	.	C	T	630.77	PASS	AC=1;AF=0.5;AN=2;BaseQRankSum=-0.143;DP=41;Dels=0.0;FS=6.641;HaplotypeScore=0.0;MLEAC=1;MLEAF=0.5;MQ=41.95;MQ0=0;MQRankSum=1.578;QD=15.38;ReadPosRankSum=0.717	GT:AD:DP:GQ:PL	0/1:20,21:41:99:659,0,697
chrIV	357452	.	C	T	566.77	PASS	AC=1;AF=0.5;AN=2;BaseQRankSum=-0.531;DP=47;Dels=0.0;FS=4.276;HaplotypeScore=0.0;MLEAC=1;MLEAF=0.5;MQ=42.0;MQ0=0;MQRankSum=0.943;QD=12.06;ReadPosRankSum=1.377	GT:AD:DP:GQ:PL	0/1:28,19:47:99:595,0,812
chrIV	361617	.	C	T	402.77	PASS	AC=1;AF=0.5;AN=2;BaseQRankSum=-0.533;DP=21;Dels=0.0;FS=0.0;HaplotypeScore=0.0;MLEAC=1;MLEAF=0.5;MQ=42.0;MQ0=0;MQRankSum=2.096;QD=19.18;ReadPosRankSum=0.249	GT:AD:DP:GQ:PL	0/1:9,12:21:99:431,0,271
chrIV	363875	.	C	T	1000.77	PASS	AC=1;AF=0.5;AN=2;BaseQRankSum=1.192;DP=67;Dels=0.0;FS=2.084;HaplotypeScore=0.0;MLEAC=1;MLEAF=0.5;MQ=42.0;MQ0=0;MQRankSum=-0.397;QD=14.94;ReadPosRankSum=-0.801	GT:AD:DP:GQ:PL	0/1:37,30:67:99:1029,0,1238
chrIV	365985	.	C	T	341.77	PASS	AC=1;AF=0.5;AN=2;BaseQRankSum=0.847;DP=28;Dels=0.0;FS=0.0;HaplotypeScore=0.0;MLEAC=1;MLEAF=0.5;MQ=42.0;MQ0=0;MQRankSum=0.847;QD=12.21;ReadPosRankSum=1.835	GT:AD:DP:GQ:PL	0/1:17,11:28:99:370,0,576
chrIV	368216	.	C	T	1258.77	PASS	AC=1;AF=0.5;AN=2;BaseQRankSum=-1.243;DP=103;Dels=0.0;FS=9.986;HaplotypeScore=0.0;MLEAC=1;MLEAF=0.5;MQ=42.0;MQ0=0;MQRankSum=-0.36;QD=12.22;ReadPosRankSum=-0.158	GT:AD:DP:GQ:PL	0/1:62,41:103:99:1287,0,2114
chrIV	372017	.	C	T	509.77	PASS	AC=1;AF=0.5;AN=2;BaseQRankSum=1.193;DP=43;Dels=0.0;FS=1.338;HaplotypeScore=0.0;MLEAC=1;MLEAF=0.5;MQ=42.0;MQ0=0;MQRankSum=-1.193;QD=11.86;ReadPosRankSum=0.013	GT:AD:DP:GQ:PL	0/1:27,16:43:99:538,0,989
chrIV	372205	.	C	T	978.77	PASS	AC=1;AF=0.5;AN=2;BaseQRankSum=1.97;DP=71;Dels=0.0;FS=7.988;HaplotypeScore=0.0;MLEAC=1;MLEAF=0.5;MQ=42.0;MQ0=0;MQRankSum=0.433;QD=13.79;ReadPosRankSum=-0.503	GT:AD:DP:GQ:PL	0/1:39,32:71:99:1007,0,1278
chrIV	372663	.	G	A	598.77	PASS	AC=1;AF=0.5;AN=2;BaseQRankSum=1.518;DP=45;Dels=0.0;FS=7.255;HaplotypeScore=0.0;MLEAC=1;MLEAF=0.5;MQ=42.0;MQ0=0;MQRankSum=-0.151;QD=13.31;ReadPosRankSum=0.266	GT:AD:DP:GQ:PL	0/1:27,18:45:99:627,0,832
chrIV	372955	.	C	T	619.77	PASS	AC=1;AF=0.5;AN=2;BaseQRankSum=0.822;DP=48;Dels=0.0;FS=6.021;HaplotypeScore=0.0;MLEAC=1;MLEAF=0.5;MQ=42.0;MQ0=0;MQRankSum=-2.087;QD=12.91;ReadPosRankSum=0.864	GT:AD:DP:GQ:PL	0/1:29,19:48:99:648,0,1020
chrIV	375325	.	C	T	441.77	PASS	AC=1;AF=0.5;AN=2;BaseQRankSum=1.811;DP=29;Dels=0.0;FS=0.0;HaplotypeScore=0.0;MLEAC=1;MLEAF=0.5;MQ=42.0;MQ0=0;MQRankSum=0.24;QD=15.23;ReadPosRankSum=0.633	GT:AD:DP:GQ:PL	0/1:14,15:29:99:470,0,418
chrIV	378880	.	C	T	403.77	PASS	AC=1;AF=0.5;AN=2;BaseQRankSum=1.605;DP=25;Dels=0.0;FS=7.952;HaplotypeScore=0.0;MLEAC=1;MLEAF=0.5;MQ=42.0;MQ0=0;MQRankSum=-0.843;QD=16.15;ReadPosRankSum=0.19	GT:AD:DP:GQ:PL	0/1:13,12:25:99:432,0,375
chrIV	385793	.	C	T	548.77	PASS	AC=2;AF=1.0;AN=2;DP=15;Dels=0.0;FS=0.0;HaplotypeScore=0.0;MLEAC=2;MLEAF=1.0;MQ=41.01;MQ0=0;QD=32.38	GT:AD:DP:GQ:PL	1/1:0,15:15:42:577,42,0
chrIV	386280	.	C	T	357.77	PASS	AC=1;AF=0.5;AN=2;BaseQRankSum=2.184;DP=32;Dels=0.0;FS=3.22;HaplotypeScore=0.0;MLEAC=1;MLEAF=0.5;MQ=42.0;MQ0=0;MQRankSum=1.121;QD=11.18;ReadPosRankSum=1.88	GT:AD:DP:GQ:PL	0/1:18,14:32:99:386,0,570
chrIV	387174	.	C	T	404.77	PASS	AC=1;AF=0.5;AN=2;BaseQRankSum=-1.084;DP=18;Dels=0.0;FS=0.0;HaplotypeScore=0.0;MLEAC=1;MLEAF=0.5;MQ=42.0;MQ0=0;MQRankSum=0.69;QD=22.49;ReadPosRankSum=-1.577	GT:AD:DP:GQ:PL	0/1:5,13:18:99:433,0,120
chrIV	389494	.	C	T	318.77	PASS	AC=1;AF=0.5;AN=2;BaseQRankSum=-0.172;DP=33;Dels=0.0;FS=0.0;HaplotypeScore=0.0;MLEAC=1;MLEAF=0.5;MQ=42.0;MQ0=0;MQRankSum=0.134;QD=9.66;ReadPosRankSum=0.821	GT:AD:DP:GQ:PL	0/1:22,11:33:99:347,0,766
chrIV	392428	.	C	T	201.77	PASS	AC=1;AF=0.5;AN=2;BaseQRankSum=-1.299;DP=17;Dels=0.0;FS=0.0;HaplotypeScore=0.9996;MLEAC=1;MLEAF=0.5;MQ=42.0;MQ0=0;MQRankSum=0.914;QD=11.87;ReadPosRankSum=-1.299	GT:AD:DP:GQ:PL	0/1:9,8:17:99:230,0,313
chrIV	396813	.	G	A	705.77	PASS	AC=1;AF=0.5;AN=2;BaseQRankSum=0.232;DP=37;Dels=0.0;FS=0.0;HaplotypeScore=0.0;MLEAC=1;MLEAF=0.5;MQ=42.0;MQ0=0;MQRankSum=-0.418;QD=19.07;ReadPosRankSum=-1.129	GT:AD:DP:GQ:PL	0/1:15,22:37:99:734,0,488
chrIV	397310	.	C	T	324.77	PASS	AC=1;AF=0.5;AN=2;BaseQRankSum=0.996;DP=18;Dels=0.0;FS=0.0;HaplotypeScore=0.0;MLEAC=1;MLEAF=0.5;MQ=42.0;MQ0=0;MQRankSum=-0.362;QD=18.04;ReadPosRankSum=1.902	GT:AD:DP:GQ:PL	0/1:7,11:18:99:353,0,196
chrIV	399079	.	G	A	646.77	PASS	AC=1;AF=0.5;AN=2;BaseQRankSum=-0.67;DP=43;Dels=0.0;FS=0.0;HaplotypeScore=0.0;MLEAC=1;MLEAF=0.5;MQ=41.95;MQ0=0;MQRankSum=1.814;QD=15.04;ReadPosRankSum=-1.351	GT:AD:DP:GQ:PL	0/1:20,23:43:99:675,0,638
chrIV	399896	.	C	T	401.77	PASS	AC=1;AF=0.5;AN=2;BaseQRankSum=-0.071;DP=34;Dels=0.0;FS=3.323;HaplotypeScore=0.0;MLEAC=1;MLEAF=0.5;MQ=41.94;MQ0=0;MQRankSum=-0.248;QD=11.82;ReadPosRankSum=0.0	GT:AD:DP:GQ:PL	0/1:21,13:34:99:430,0,683
chrIV	404494	.	C	T	231.77	PASS	AC=1;AF=0.5;AN=2;BaseQRankSum=-0.76;DP=21;Dels=0.0;FS=0.0;HaplotypeScore=0.0;MLEAC=1;MLEAF=0.5;MQ=41.29;MQ0=0;MQRankSum=0.978;QD=11.04;ReadPosRankSum=-0.326	GT:AD:DP:GQ:PL	0/1:13,8:21:99:260,0,456
chrIV	407338	.	G	A	1127.77	PASS	AC=1;AF=0.5;AN=2;BaseQRankSum=-2.985;DP=79;Dels=0.0;FS=19.62;HaplotypeScore=0.0;MLEAC=1;MLEAF=0.5;MQ=42.0;MQ0=0;MQRankSum=-0.173;QD=14.28;ReadPosRankSum=-2.226	GT:AD:DP:GQ:PL	0/1:44,35:79:99:1156,0,1528
chrIV	408082	.	C	T	396.77	PASS	AC=1;AF=0.5;AN=2;BaseQRankSum=-0.166;DP=38;Dels=0.0;FS=0.0;HaplotypeScore=0.0;MLEAC=1;MLEAF=0.5;MQ=42.0;MQ0=0;MQRankSum=-1.316;QD=10.44;ReadPosRankSum=0.348	GT:AD:DP:GQ:PL	0/1:24,14:38:99:425,0,834
chrIV	411079	.	C	T	790.77	PASS	AC=1;AF=0.5;AN=2;BaseQRankSum=0.345;DP=75;Dels=0.0;FS=0.0;HaplotypeScore=0.0;MLEAC=1;MLEAF=0.5;MQ=42.0;MQ0=0;MQRankSum=-0.498;QD=10.54;ReadPosRankSum=-1.145	GT:AD:DP:GQ:PL	0/1:47,28:75:99:819,0,1500
chrIV	411638	.	C	T	710.77	PASS	AC=1;AF=0.5;AN=2;BaseQRankSum=0.035;DP=54;Dels=0.0;FS=3.901;HaplotypeScore=0.0;MLEAC=1;MLEAF=0.5;MQ=42.0;MQ0=0;MQRankSum=1.353;QD=13.16;ReadPosRankSum=-0.26	GT:AD:DP:GQ:PL	0/1:29,25:54:99:739,0,865
chrIV	411701	.	C	T	778.77	PASS	AC=1;AF=0.5;AN=2;BaseQRankSum=-1.788;DP=48;Dels=0.0;FS=4.201;HaplotypeScore=0.0;MLEAC=1;MLEAF=0.5;MQ=42.0;MQ0=0;MQRankSum=0.115;QD=16.22;ReadPosRankSum=-2.227	GT:AD:DP:GQ:PL	0/1:20,28:48:99:807,0,588
chrIV	413183	.	C	T	331.77	PASS	AC=1;AF=0.5;AN=2;BaseQRankSum=0.796;DP=15;Dels=0.0;FS=0.0;HaplotypeScore=0.0;MLEAC=1;MLEAF=0.5;MQ=42.0;MQ0=0;MQRankSum=0.061;QD=22.12;ReadPosRankSum=-0.919	GT:AD:DP:GQ:PL	0/1:5,10:15:99:360,0,159
chrIV	413184	.	C	T	335.77	PASS	AC=1;AF=0.5;AN=2;BaseQRankSum=0.429;DP=15;Dels=0.0;FS=0.0;HaplotypeScore=0.0;MLEAC=1;MLEAF=0.5;MQ=42.0;MQ0=0;MQRankSum=-1.041;QD=22.38;ReadPosRankSum=-0.919	GT:AD:DP:GQ:PL	0/1:5,10:15:99:364,0,161
chrIV	413701	.	C	T	394.77	PASS	AC=1;AF=0.5;AN=2;BaseQRankSum=0.97;DP=37;Dels=0.0;FS=0.0;HaplotypeScore=1.9866;MLEAC=1;MLEAF=0.5;MQ=41.55;MQ0=0;MQRankSum=-1.098;QD=10.67;ReadPosRankSum=-0.302	GT:AD:DP:GQ:PL	0/1:24,13:37:99:423,0,810
chrIV	413762	.	C	T	1124.77	PASS	AC=1;AF=0.5;AN=2;BaseQRankSum=-0.646;DP=85;Dels=0.0;FS=0.0;HaplotypeScore=3.866;MLEAC=1;MLEAF=0.5;MQ=42.0;MQ0=0;MQRankSum=0.831;QD=13.23;ReadPosRankSum=1.094	GT:AD:DP:GQ:PL	0/1:43,42:85:99:1153,0,1278
chrIV	414742	.	C	T	554.77	PASS	AC=1;AF=0.5;AN=2;BaseQRankSum=0.578;DP=39;Dels=0.0;FS=3.33;HaplotypeScore=0.0;MLEAC=1;MLEAF=0.5;MQ=42.0;MQ0=0;MQRankSum=-0.859;QD=14.22;ReadPosRankSum=-0.831	GT:AD:DP:GQ:PL	0/1:21,18:39:99:583,0,684
chrIV	414787	.	C	T	850.77	PASS	AC=1;AF=0.5;AN=2;BaseQRankSum=-0.211;DP=52;Dels=0.0;FS=1.192;HaplotypeScore=0.0;MLEAC=1;MLEAF=0.5;MQ=42.0;MQ0=0;MQRankSum=-0.285;QD=16.36;ReadPosRankSum=-1.624	GT:AD:DP:GQ:PL	0/1:24,28:52:99:879,0,696
chrIV	414800	.	C	T	671.77	PASS	AC=1;AF=0.5;AN=2;BaseQRankSum=1.439;DP=61;Dels=0.0;FS=2.545;HaplotypeScore=0.0;MLEAC=1;MLEAF=0.5;MQ=42.0;MQ0=0;MQRankSum=1.794;QD=11.01;ReadPosRankSum=0.052	GT:AD:DP:GQ:PL	0/1:37,24:61:99:700,0,1088
chrIV	415764	.	C	T	1161.77	PASS	AC=1;AF=0.5;AN=2;BaseQRankSum=1.428;DP=78;Dels=0.0;FS=1.855;HaplotypeScore=0.0;MLEAC=1;MLEAF=0.5;MQ=41.9;MQ0=0;MQRankSum=-0.316;QD=14.89;ReadPosRankSum=0.677	GT:AD:DP:GQ:PL	0/1:42,36:78:99:1190,0,1373
chrIV	415776	.	C	T	1261.77	PASS	AC=1;AF=0.5;AN=2;BaseQRankSum=1.933;DP=81;Dels=0.0;FS=4.291;HaplotypeScore=0.0;MLEAC=1;MLEAF=0.5;MQ=41.9;MQ0=0;MQRankSum=1.252;QD=15.58;ReadPosRankSum=-0.061	GT:AD:DP:GQ:PL	0/1:42,39:81:99:1290,0,1394
chrIV	416954	.	C	T	1360.77	PASS	AC=1;AF=0.5;AN=2;BaseQRankSum=-0.076;DP=84;Dels=0.0;FS=14.027;HaplotypeScore=0.0;MLEAC=1;MLEAF=0.5;MQ=42.0;MQ0=0;MQRankSum=-0.3;QD=16.2;ReadPosRankSum=-1.248	GT:AD:DP:GQ:PL	0/1:42,42:84:99:1389,0,1321
chrIV	421961	.	C	T	938.77	PASS	AC=1;AF=0.5;AN=2;BaseQRankSum=0.402;DP=53;Dels=0.0;FS=5.684;HaplotypeScore=0.0;MLEAC=1;MLEAF=0.5;MQ=41.96;MQ0=0;MQRankSum=0.706;QD=17.71;ReadPosRankSum=0.474	GT:AD:DP:GQ:PL	0/1:24,29:53:99:967,0,774
chrIV	423553	.	C	T	1338.77	PASS	AC=1;AF=0.5;AN=2;BaseQRankSum=0.333;DP=95;Dels=0.0;FS=11.879;HaplotypeScore=0.0;MLEAC=1;MLEAF=0.5;MQ=42.0;MQ0=0;MQRankSum=0.295;QD=14.09;ReadPosRankSum=-2.067	GT:AD:DP:GQ:PL	0/1:52,43:95:99:1367,0,1778
chrIV	426974	.	C	T	698.77	PASS	AC=1;AF=0.5;AN=2;BaseQRankSum=0.69;DP=37;Dels=0.0;FS=3.592;HaplotypeScore=0.0;MLEAC=1;MLEAF=0.5;MQ=42.0;MQ0=0;MQRankSum=0.261;QD=18.89;ReadPosRankSum=0.414	GT:AD:DP:GQ:PL	0/1:16,21:37:99:727,0,501
chrIV	427001	.	C	T	413.77	PASS	AC=1;AF=0.5;AN=2;BaseQRankSum=1.142;DP=35;Dels=0.0;FS=3.384;HaplotypeScore=0.0;MLEAC=1;MLEAF=0.5;MQ=40.71;MQ0=0;MQRankSum=-0.48;QD=11.82;ReadPosRankSum=0.977	GT:AD:DP:GQ:PL	0/1:19,16:35:99:442,0,615
chrIV	427002	.	C	T	421.77	PASS	AC=1;AF=0.5;AN=2;BaseQRankSum=0.875;DP=36;Dels=0.0;FS=3.069;HaplotypeScore=0.0;MLEAC=1;MLEAF=0.5;MQ=40.75;MQ0=0;MQRankSum=-0.525;QD=11.72;ReadPosRankSum=0.971	GT:AD:DP:GQ:PL	0/1:20,16:36:99:450,0,652
chrIV	427152	.	G	A	185.77	PASS	AC=1;AF=0.5;AN=2;BaseQRankSum=1.847;DP=21;Dels=0.0;FS=0.0;HaplotypeScore=0.0;MLEAC=1;MLEAF=0.5;MQ=40.81;MQ0=0;MQRankSum=0.76;QD=8.85;ReadPosRankSum=-1.05	GT:AD:DP:GQ:PL	0/1:13,8:21:99:214,0,372
chrIV	429079	.	C	T	1481.77	PASS	AC=1;AF=0.5;AN=2;BaseQRankSum=-3.434;DP=110;Dels=0.0;FS=0.766;HaplotypeScore=0.0;MLEAC=1;MLEAF=0.5;MQ=42.0;MQ0=0;MQRankSum=0.018;QD=13.47;ReadPosRankSum=-0.553	GT:AD:DP:GQ:PL	0/1:61,49:110:99:1510,0,2007
chrIV	433378	.	C	T	1488.77	PASS	AC=1;AF=0.5;AN=2;BaseQRankSum=0.055;DP=96;Dels=0.0;FS=1.699;HaplotypeScore=0.0;MLEAC=1;MLEAF=0.5;MQ=42.0;MQ0=0;MQRankSum=-0.238;QD=15.51;ReadPosRankSum=1.052	GT:AD:DP:GQ:PL	0/1:46,50:96:99:1517,0,1360
chrIV	439472	.	C	T	1082.77	PASS	AC=1;AF=0.5;AN=2;BaseQRankSum=1.681;DP=67;Dels=0.0;FS=2.246;HaplotypeScore=0.0;MLEAC=1;MLEAF=0.5;MQ=42.0;MQ0=0;MQRankSum=0.006;QD=16.16;ReadPosRankSum=-0.406	GT:AD:DP:GQ:PL	0/1:30,36:66:99:1111,0,848
chrIV	442149	.	C	T	586.77	PASS	AC=1;AF=0.5;AN=2;BaseQRankSum=-0.694;DP=26;Dels=0.0;FS=10.481;HaplotypeScore=0.0;MLEAC=1;MLEAF=0.5;MQ=42.0;MQ0=0;MQRankSum=-0.194;QD=22.57;ReadPosRankSum=-1.194	GT:AD:DP:GQ:PL	0/1:8,18:26:99:615,0,255
chrIV	442718	.	C	T	351.77	PASS	AC=1;AF=0.5;AN=2;BaseQRankSum=-0.752;DP=12;Dels=0.0;FS=6.435;HaplotypeScore=0.0;MLEAC=1;MLEAF=0.5;MQ=42.0;MQ0=0;MQRankSum=0.537;QD=29.31;ReadPosRankSum=1.182	GT:AD:DP:GQ:PL	0/1:2,10:12:48:380,0,48
chrIV	444509	.	C	T	364.77	PASS	AC=1;AF=0.5;AN=2;BaseQRankSum=1.416;DP=28;Dels=0.0;FS=2.124;HaplotypeScore=0.0;MLEAC=1;MLEAF=0.5;MQ=42.0;MQ0=0;MQRankSum=-0.255;QD=13.03;ReadPosRankSum=0.627	GT:AD:DP:GQ:PL	0/1:16,12:28:99:393,0,475
chrIV	447874	.	G	A	391.77	PASS	AC=1;AF=0.5;AN=2;BaseQRankSum=-0.704;DP=27;Dels=0.0;FS=0.0;HaplotypeScore=0.0;MLEAC=1;MLEAF=0.5;MQ=42.0;MQ0=0;MQRankSum=-0.704;QD=14.51;ReadPosRankSum=-0.461	GT:AD:DP:GQ:PL	0/1:14,13:27:99:420,0,464
chrIV	447904	.	C	T	442.77	PASS	AC=1;AF=0.5;AN=2;BaseQRankSum=0.521;DP=24;Dels=0.0;FS=0.0;HaplotypeScore=0.0;MLEAC=1;MLEAF=0.5;MQ=42.0;MQ0=0;MQRankSum=0.753;QD=18.45;ReadPosRankSum=0.753	GT:AD:DP:GQ:PL	0/1:11,13:24:99:471,0,388
chrIV	451636	.	G	A	607.77	PASS	AC=1;AF=0.5;AN=2;BaseQRankSum=0.102;DP=38;Dels=0.0;FS=0.0;HaplotypeScore=0.0;MLEAC=1;MLEAF=0.5;MQ=42.0;MQ0=0;MQRankSum=-0.161;QD=15.99;ReadPosRankSum=-2.178	GT:AD:DP:GQ:PL	0/1:18,20:38:99:636,0,620
chrIV	452995	.	C	T	229.77	PASS	AC=1;AF=0.5;AN=2;BaseQRankSum=-0.921;DP=22;Dels=0.0;FS=2.046;HaplotypeScore=0.0;MLEAC=1;MLEAF=0.5;MQ=42.0;MQ0=0;MQRankSum=-0.239;QD=10.44;ReadPosRankSum=0.239	GT:AD:DP:GQ:PL	0/1:14,8:22:99:258,0,508
chrIV	454685	.	C	T	932.77	PASS	AC=1;AF=0.5;AN=2;BaseQRankSum=0.655;DP=62;Dels=0.0;FS=3.514;HaplotypeScore=0.0;MLEAC=1;MLEAF=0.5;MQ=42.0;MQ0=0;MQRankSum=0.176;QD=15.04;ReadPosRankSum=1.571	GT:AD:DP:GQ:PL	0/1:30,32:62:99:961,0,900
chrIV	456513	.	C	T	1467.77	PASS	AC=1;AF=0.5;AN=2;BaseQRankSum=0.641;DP=79;Dels=0.0;FS=6.001;HaplotypeScore=0.0;MLEAC=1;MLEAF=0.5;MQ=42.0;MQ0=0;MQRankSum=-0.263;QD=18.58;ReadPosRankSum=1.277	GT:AD:DP:GQ:PL	0/1:33,46:79:99:1496,0,876
chrIV	456905	.	C	T	489.77	PASS	AC=1;AF=0.5;AN=2;BaseQRankSum=-0.182;DP=35;Dels=0.0;FS=1.817;HaplotypeScore=0.0;MLEAC=1;MLEAF=0.5;MQ=41.59;MQ0=0;MQRankSum=0.413;QD=13.99;ReadPosRankSum=-1.205	GT:AD:DP:GQ:PL	0/1:18,17:35:99:518,0,638
chrIV	461593	.	C	T	388.77	PASS	AC=1;AF=0.5;AN=2;BaseQRankSum=0.855;DP=32;Dels=0.0;FS=1.527;HaplotypeScore=0.0;MLEAC=1;MLEAF=0.5;MQ=42.0;MQ0=0;MQRankSum=-0.209;QD=12.15;ReadPosRankSum=0.095	GT:AD:DP:GQ:PL	0/1:18,14:32:99:417,0,657
chrIV	462219	.	C	T	1654.77	PASS	AC=1;AF=0.5;AN=2;BaseQRankSum=-0.93;DP=104;Dels=0.0;FS=1.613;HaplotypeScore=0.0;MLEAC=1;MLEAF=0.5;MQ=42.0;MQ0=0;MQRankSum=2.269;QD=15.91;ReadPosRankSum=-2.9	GT:AD:DP:GQ:PL	0/1:53,51:104:99:1683,0,1698
chrIV	463287	.	C	T	1021.77	PASS	AC=1;AF=0.5;AN=2;BaseQRankSum=1.887;DP=72;Dels=0.0;FS=0.0;HaplotypeScore=0.0;MLEAC=1;MLEAF=0.5;MQ=41.97;MQ0=0;MQRankSum=-0.754;QD=14.19;ReadPosRankSum=-0.074	GT:AD:DP:GQ:PL	0/1:40,32:72:99:1050,0,1292
chrIV	463342	.	C	T	1639.77	PASS	AC=1;AF=0.5;AN=2;BaseQRankSum=-1.134;DP=93;Dels=0.0;FS=0.787;HaplotypeScore=0.0;MLEAC=1;MLEAF=0.5;MQ=42.0;MQ0=0;MQRankSum=0.066;QD=17.63;ReadPosRankSum=-0.747	GT:AD:DP:GQ:PL	0/1:41,52:93:99:1668,0,1316
chrIV	465214	.	C	T	922.77	PASS	AC=1;AF=0.5;AN=2;BaseQRankSum=1.186;DP=68;Dels=0.0;FS=3.208;HaplotypeScore=0.0;MLEAC=1;MLEAF=0.5;MQ=41.94;MQ0=0;MQRankSum=-0.694;QD=13.57;ReadPosRankSum=-0.018	GT:AD:DP:GQ:PL	0/1:36,32:68:99:951,0,1075
chrIV	465528	.	C	T	1633.77	PASS	AC=2;AF=1.0;AN=2;DP=46;Dels=0.0;FS=0.0;HaplotypeScore=0.0;MLEAC=2;MLEAF=1.0;MQ=41.29;MQ0=0;QD=30.21	GT:AD:DP:GQ:PL	1/1:0,46:46:99:1662,120,0
chrIV	465576	.	C	T	1489.77	PASS	AC=2;AF=1.0;AN=2;DP=40;Dels=0.0;FS=0.0;HaplotypeScore=0.0;MLEAC=2;MLEAF=1.0;MQ=41.9;MQ0=0;QD=32.12	GT:AD:DP:GQ:PL	1/1:0,40:40:99:1518,111,0
chrIV	471772	.	C	T	682.77	PASS	AC=2;AF=1.0;AN=2;DP=17;Dels=0.0;FS=0.0;HaplotypeScore=0.0;MLEAC=2;MLEAF=1.0;MQ=42.0;MQ0=0;QD=31.69	GT:AD:DP:GQ:PL	1/1:0,17:17:51:711,51,0
chrIV	471777	.	C	T	290.77	PASS	AC=1;AF=0.5;AN=2;BaseQRankSum=-0.044;DP=18;Dels=0.0;FS=4.359;HaplotypeScore=0.0;MLEAC=1;MLEAF=0.5;MQ=42.0;MQ0=0;MQRankSum=0.666;QD=16.15;ReadPosRankSum=-0.133	GT:AD:DP:GQ:PL	0/1:8,10:18:99:319,0,283
chrIV	471788	.	C	T	182.77	PASS	AC=1;AF=0.5;AN=2;BaseQRankSum=2.062;DP=15;Dels=0.0;FS=2.158;HaplotypeScore=0.0;MLEAC=1;MLEAF=0.5;MQ=42.0;MQ0=0;MQRankSum=-0.295;QD=12.18;ReadPosRankSum=-0.648	GT:AD:DP:GQ:PL	0/1:9,6:15:99:211,0,295
chrIV	478945	.	C	T	306.77	PASS	AC=1;AF=0.5;AN=2;BaseQRankSum=0.4;DP=14;Dels=0.0;FS=2.963;HaplotypeScore=0.0;MLEAC=1;MLEAF=0.5;MQ=42.0;MQ0=0;MQRankSum=0.4;QD=21.91;ReadPosRankSum=0.0	GT:AD:DP:GQ:PL	0/1:5,9:14:99:335,0,168
chrIV	480279	.	C	T	358.77	PASS	AC=1;AF=0.5;AN=2;BaseQRankSum=2.929;DP=25;Dels=0.0;FS=0.0;HaplotypeScore=0.0;MLEAC=1;MLEAF=0.5;MQ=42.0;MQ0=0;MQRankSum=0.192;QD=14.35;ReadPosRankSum=0.849	GT:AD:DP:GQ:PL	0/1:14,11:25:99:387,0,484
chrIV	482291	.	G	A	269.77	PASS	AC=1;AF=0.5;AN=2;BaseQRankSum=-1.157;DP=13;Dels=0.0;FS=0.0;HaplotypeScore=0.0;MLEAC=1;MLEAF=0.5;MQ=42.0;MQ0=0;MQRankSum=1.157;QD=20.75;ReadPosRankSum=0.231	GT:AD:DP:GQ:PL	0/1:4,9:13:99:298,0,133
chrIV	482581	.	G	A	143.77	PASS	AC=1;AF=0.5;AN=2;BaseQRankSum=0.143;DP=11;Dels=0.0;FS=0.0;HaplotypeScore=0.0;MLEAC=1;MLEAF=0.5;MQ=42.0;MQ0=0;MQRankSum=0.143;QD=13.07;ReadPosRankSum=-0.387	GT:AD:DP:GQ:PL	0/1:6,5:11:99:172,0,217
chrIV	483671	.	C	T	540.77	PASS	AC=1;AF=0.5;AN=2;BaseQRankSum=1.112;DP=32;Dels=0.0;FS=1.412;HaplotypeScore=0.0;MLEAC=1;MLEAF=0.5;MQ=42.0;MQ0=0;MQRankSum=0.923;QD=16.9;ReadPosRankSum=0.094	GT:AD:DP:GQ:PL	0/1:16,16:32:99:569,0,449
chrIV	485386	.	C	T	475.77	PASS	AC=1;AF=0.5;AN=2;BaseQRankSum=0.9;DP=26;Dels=0.0;FS=0.0;HaplotypeScore=0.0;MLEAC=1;MLEAF=0.5;MQ=42.0;MQ0=0;MQRankSum=-0.437;QD=18.3;ReadPosRankSum=0.334	GT:AD:DP:GQ:PL	0/1:12,14:26:99:504,0,415
chrIV	485905	.	G	A	674.77	PASS	AC=1;AF=0.5;AN=2;BaseQRankSum=2.016;DP=28;Dels=0.0;FS=0.0;HaplotypeScore=0.0;MLEAC=1;MLEAF=0.5;MQ=41.47;MQ0=0;MQRankSum=0.637;QD=24.1;ReadPosRankSum=0.955	GT:AD:DP:GQ:PL	0/1:7,21:28:99:703,0,171
chrIV	488438	.	C	T	356.77	PASS	AC=1;AF=0.5;AN=2;BaseQRankSum=1.142;DP=26;Dels=0.0;FS=0.0;HaplotypeScore=0.0;MLEAC=1;MLEAF=0.5;MQ=42.0;MQ0=0;MQRankSum=-0.675;QD=13.72;ReadPosRankSum=0.208	GT:AD:DP:GQ:PL	0/1:15,11:26:99:385,0,472
chrIV	489287	.	C	T	334.77	PASS	AC=1;AF=0.5;AN=2;BaseQRankSum=-1.202;DP=14;Dels=0.0;FS=0.0;HaplotypeScore=0.0;MLEAC=1;MLEAF=0.5;MQ=42.0;MQ0=0;MQRankSum=-0.212;QD=23.91;ReadPosRankSum=-1.202	GT:AD:DP:GQ:PL	0/1:4,10:14:99:363,0,127
chrIV	491436	.	C	T	374.77	PASS	AC=1;AF=0.5;AN=2;BaseQRankSum=0.036;DP=21;Dels=0.0;FS=0.0;HaplotypeScore=0.0;MLEAC=1;MLEAF=0.5;MQ=42.0;MQ0=0;MQRankSum=0.32;QD=17.85;ReadPosRankSum=0.391	GT:AD:DP:GQ:PL	0/1:9,12:21:99:403,0,277
chrIV	492097	.	G	A	589.77	PASS	AC=1;AF=0.5;AN=2;BaseQRankSum=-0.833;DP=51;Dels=0.0;FS=0.0;HaplotypeScore=0.0;MLEAC=1;MLEAF=0.5;MQ=40.14;MQ0=0;MQRankSum=-2.345;QD=11.56;ReadPosRankSum=0.258	GT:AD:DP:GQ:PL	0/1:30,21:51:99:618,0,1014
chrIV	492433	.	C	T	114.77	PASS	AC=1;AF=0.5;AN=2;BaseQRankSum=-0.361;DP=9;Dels=0.0;FS=0.0;HaplotypeScore=0.0;MLEAC=1;MLEAF=0.5;MQ=42.0;MQ0=0;MQRankSum=0.729;QD=12.75;ReadPosRankSum=-0.361	GT:AD:DP:GQ:PL	0/1:5,4:9:99:143,0,147
chrIV	494433	.	C	T	332.77	PASS	AC=1;AF=0.5;AN=2;BaseQRankSum=1.822;DP=25;Dels=0.0;FS=6.239;HaplotypeScore=0.0;MLEAC=1;MLEAF=0.5;MQ=42.0;MQ0=0;MQRankSum=-1.224;QD=13.31;ReadPosRankSum=0.082	GT:AD:DP:GQ:PL	0/1:12,13:25:99:361,0,378
chrIV	495170	.	C	T	244.77	PASS	AC=1;AF=0.5;AN=2;BaseQRankSum=-0.849;DP=24;Dels=0.0;FS=1.718;HaplotypeScore=0.0;MLEAC=1;MLEAF=0.5;MQ=42.0;MQ0=0;MQRankSum=-1.083;QD=10.2;ReadPosRankSum=-0.732	GT:AD:DP:GQ:PL	0/1:14,10:24:99:273,0,518
chrIV	501525	.	C	T	275.77	PASS	AC=1;AF=0.5;AN=2;BaseQRankSum=0.668;DP=22;Dels=0.0;FS=2.154;HaplotypeScore=0.0;MLEAC=1;MLEAF=0.5;MQ=42.0;MQ0=0;MQRankSum=-1.603;QD=12.53;ReadPosRankSum=1.669	GT:AD:DP:GQ:PL	0/1:13,9:22:99:304,0,462
chrIV	506305	.	C	T	301.77	PASS	AC=1;AF=0.5;AN=2;BaseQRankSum=-0.279;DP=23;Dels=0.0;FS=0.0;HaplotypeScore=1.933;MLEAC=1;MLEAF=0.5;MQ=41.36;MQ0=0;MQRankSum=-0.155;QD=13.12;ReadPosRankSum=1.023	GT:AD:DP:GQ:PL	0/1:13,10:23:99:330,0,451
chrIV	506363	.	C	T	218.77	PASS	AC=1;AF=0.5;AN=2;BaseQRankSum=0.212;DP=16;Dels=0.0;FS=5.193;HaplotypeScore=0.0;MLEAC=1;MLEAF=0.5;MQ=42.0;MQ0=0;MQRankSum=0.0;QD=13.67;ReadPosRankSum=0.0	GT:AD:DP:GQ:PL	0/1:9,7:16:99:247,0,286
chrIV	506835	.	C	T	196.77	PASS	AC=1;AF=0.5;AN=2;BaseQRankSum=-0.634;DP=18;Dels=0.0;FS=2.029;HaplotypeScore=0.0;MLEAC=1;MLEAF=0.5;MQ=42.0;MQ0=0;MQRankSum=0.543;QD=10.93;ReadPosRankSum=0.725	GT:AD:DP:GQ:PL	0/1:11,7:18:99:225,0,386
chrIV	507002	.	C	T	171.77	PASS	AC=1;AF=0.5;AN=2;BaseQRankSum=1.03;DP=16;Dels=0.0;FS=8.383;HaplotypeScore=0.0;MLEAC=1;MLEAF=0.5;MQ=42.0;MQ0=0;MQRankSum=0.813;QD=10.74;ReadPosRankSum=-0.705	GT:AD:DP:GQ:PL	0/1:10,6:16:99:200,0,354
chrIV	507745	.	C	T	113.77	PASS	AC=1;AF=0.5;AN=2;BaseQRankSum=2.219;DP=9;Dels=0.0;FS=0.0;HaplotypeScore=0.0;MLEAC=1;MLEAF=0.5;MQ=42.0;MQ0=0;MQRankSum=-0.729;QD=12.64;ReadPosRankSum=0.876	GT:AD:DP:GQ:PL	0/1:5,4:9:99:142,0,180
chrIV	510266	.	C	T	218.77	PASS	AC=1;AF=0.5;AN=2;BaseQRankSum=-0.312;DP=13;Dels=0.0;FS=2.522;HaplotypeScore=0.0;MLEAC=1;MLEAF=0.5;MQ=40.85;MQ0=0;MQRankSum=1.493;QD=16.83;ReadPosRankSum=-0.101	GT:AD:DP:GQ:PL	0/1:6,7:13:99:247,0,193
chrIV	512457	.	C	T	196.77	PASS	AC=1;AF=0.5;AN=2;BaseQRankSum=-0.713;DP=20;Dels=0.0;FS=1.922;HaplotypeScore=0.0;MLEAC=1;MLEAF=0.5;MQ=42.0;MQ0=0;MQRankSum=1.981;QD=9.84;ReadPosRankSum=-0.079	GT:AD:DP:GQ:PL	0/1:13,7:20:99:225,0,438
chrIV	525354	.	C	T	119.78	PASS	AC=1;AF=0.5;AN=2;BaseQRankSum=0.731;DP=5;Dels=0.0;FS=6.99;HaplotypeScore=0.0;MLEAC=1;MLEAF=0.5;MQ=42.0;MQ0=0;MQRankSum=0.731;QD=23.96;ReadPosRankSum=-0.731	GT:AD:DP:GQ:PL	0/1:1,4:5:27:148,0,27
chrIV	527397	.	C	T	216.77	PASS	AC=1;AF=0.5;AN=2;BaseQRankSum=1.27;DP=16;Dels=0.0;FS=0.0;HaplotypeScore=0.0;MLEAC=1;MLEAF=0.5;MQ=42.0;MQ0=0;MQRankSum=-0.847;QD=13.55;ReadPosRankSum=-1.059	GT:AD:DP:GQ:PL	0/1:9,7:16:99:245,0,325
chrIV	538665	.	C	T	169.9	PASS	AC=2;AF=1.0;AN=2;DP=5;Dels=0.0;FS=0.0;HaplotypeScore=0.0;MLEAC=2;MLEAF=1.0;MQ=42.0;MQ0=0;QD=33.98	GT:AD:DP:GQ:PL	1/1:0,5:5:15:198,15,0
chrIV	538760	.	C	T	201.77	PASS	AC=1;AF=0.5;AN=2;BaseQRankSum=0.067;DP=9;Dels=0.0;FS=0.0;HaplotypeScore=0.0;MLEAC=1;MLEAF=0.5;MQ=42.0;MQ0=0;MQRankSum=1.179;QD=22.42;ReadPosRankSum=0.067	GT:AD:DP:GQ:PL	0/1:2,7:9:60:230,0,60
chrIV	541087	.	G	A	279.77	PASS	AC=1;AF=0.5;AN=2;BaseQRankSum=-1.865;DP=32;Dels=0.0;FS=5.488;HaplotypeScore=0.0;MLEAC=1;MLEAF=0.5;MQ=42.0;MQ0=0;MQRankSum=-0.159;QD=8.74;ReadPosRankSum=-1.389	GT:AD:DP:GQ:PL	0/1:21,11:32:99:308,0,728
chrIV	543522	.	C	T	357.77	PASS	AC=1;AF=0.5;AN=2;BaseQRankSum=0.901;DP=55;Dels=0.0;FS=4.653;HaplotypeScore=0.0;MLEAC=1;MLEAF=0.5;MQ=42.0;MQ0=0;MQRankSum=0.248;QD=6.5;ReadPosRankSum=-0.03	GT:AD:DP:GQ:PL	0/1:42,13:55:99:386,0,1455
chrIV	543575	.	G	A	544.77	PASS	AC=1;AF=0.5;AN=2;BaseQRankSum=1.014;DP=48;Dels=0.0;FS=17.663;HaplotypeScore=0.0;MLEAC=1;MLEAF=0.5;MQ=42.0;MQ0=0;MQRankSum=-1.182;QD=11.35;ReadPosRankSum=1.683	GT:AD:DP:GQ:PL	0/1:28,20:48:99:573,0,886
chrIV	546525	.	C	T	1443.77	PASS	AC=1;AF=0.5;AN=2;BaseQRankSum=1.444;DP=82;Dels=0.0;FS=9.253;HaplotypeScore=0.0;MLEAC=1;MLEAF=0.5;MQ=42.0;MQ0=0;MQRankSum=0.023;QD=17.61;ReadPosRankSum=1.574	GT:AD:DP:GQ:PL	0/1:36,46:82:99:1472,0,1092
chrIV	550599	.	C	T	788.77	PASS	AC=1;AF=0.5;AN=2;BaseQRankSum=1.172;DP=49;Dels=0.0;FS=0.0;HaplotypeScore=0.0;MLEAC=1;MLEAF=0.5;MQ=41.7;MQ0=0;MQRankSum=0.511;QD=16.1;ReadPosRankSum=0.451	GT:AD:DP:GQ:PL	0/1:23,26:49:99:817,0,792
chrIV	550729	.	C	T	853.77	PASS	AC=1;AF=0.5;AN=2;BaseQRankSum=0.838;DP=48;Dels=0.0;FS=2.541;HaplotypeScore=0.0;MLEAC=1;MLEAF=0.5;MQ=42.0;MQ0=0;MQRankSum=0.155;QD=17.79;ReadPosRankSum=-0.114	GT:AD:DP:GQ:PL	0/1:22,26:48:99:882,0,715
chrIV	551726	.	C	T	576.77	PASS	AC=1;AF=0.5;AN=2;BaseQRankSum=-1.608;DP=41;Dels=0.0;FS=9.136;HaplotypeScore=0.0;MLEAC=1;MLEAF=0.5;MQ=41.9;MQ0=0;MQRankSum=-0.327;QD=14.07;ReadPosRankSum=-0.118	GT:AD:DP:GQ:PL	0/1:22,19:41:99:605,0,791
chrIV	553519	.	C	T	763.77	PASS	AC=1;AF=0.5;AN=2;BaseQRankSum=-0.262;DP=50;Dels=0.0;FS=1.064;HaplotypeScore=0.0;MLEAC=1;MLEAF=0.5;MQ=42.0;MQ0=0;MQRankSum=0.379;QD=15.28;ReadPosRankSum=-0.087	GT:AD:DP:GQ:PL	0/1:26,24:50:99:792,0,836
chrIV	556445	.	C	T	530.77	PASS	AC=1;AF=0.5;AN=2;BaseQRankSum=1.483;DP=29;Dels=0.0;FS=6.615;HaplotypeScore=0.0;MLEAC=1;MLEAF=0.5;MQ=42.0;MQ0=0;MQRankSum=0.376;QD=18.3;ReadPosRankSum=-0.509	GT:AD:DP:GQ:PL	0/1:12,17:29:99:559,0,383
chrIV	556511	.	C	T	297.77	PASS	AC=1;AF=0.5;AN=2;BaseQRankSum=0.818;DP=17;Dels=0.0;FS=0.0;HaplotypeScore=0.0;MLEAC=1;MLEAF=0.5;MQ=42.0;MQ0=0;MQRankSum=0.529;QD=17.52;ReadPosRankSum=1.876	GT:AD:DP:GQ:PL	0/1:8,9:17:99:326,0,244
chrIV	556694	.	C	T	730.77	PASS	AC=1;AF=0.5;AN=2;BaseQRankSum=1.184;DP=50;Dels=0.0;FS=7.414;HaplotypeScore=0.0;MLEAC=1;MLEAF=0.5;MQ=42.0;MQ0=0;MQRankSum=0.136;QD=14.62;ReadPosRankSum=-0.175	GT:AD:DP:GQ:PL	0/1:25,25:50:99:759,0,857
chrIV	556816	.	C	T	774.77	PASS	AC=1;AF=0.5;AN=2;BaseQRankSum=-0.829;DP=44;Dels=0.0;FS=0.0;HaplotypeScore=0.0;MLEAC=1;MLEAF=0.5;MQ=42.0;MQ0=0;MQRankSum=0.948;QD=17.61;ReadPosRankSum=-1.422	GT:AD:DP:GQ:PL	0/1:19,25:44:99:803,0,646
chrIV	562514	.	C	T	1182.77	PASS	AC=2;AF=1.0;AN=2;DP=29;Dels=0.0;FS=0.0;HaplotypeScore=0.0;MLEAC=2;MLEAF=1.0;MQ=42.0;MQ0=0;QD=32.01	GT:AD:DP:GQ:PL	1/1:0,29:29:87:1211,87,0
chrIV	562561	.	C	T	293.77	PASS	AC=1;AF=0.5;AN=2;BaseQRankSum=0.527;DP=23;Dels=0.0;FS=1.804;HaplotypeScore=0.0;MLEAC=1;MLEAF=0.5;MQ=42.0;MQ0=0;MQRankSum=-0.031;QD=12.77;ReadPosRankSum=0.589	GT:AD:DP:GQ:PL	0/1:13,10:23:99:322,0,408
chrIV	563414	.	C	T	235.77	PASS	AC=1;AF=0.5;AN=2;BaseQRankSum=1.106;DP=11;Dels=0.0;FS=0.0;HaplotypeScore=0.0;MLEAC=1;MLEAF=0.5;MQ=40.64;MQ0=0;MQRankSum=1.106;QD=21.43;ReadPosRankSum=-1.531	GT:AD:DP:GQ:PL	0/1:3,8:11:81:264,0,81
chrIV	564576	.	C	T	397.77	PASS	AC=1;AF=0.5;AN=2;BaseQRankSum=1.768;DP=25;Dels=0.0;FS=1.623;HaplotypeScore=0.0;MLEAC=1;MLEAF=0.5;MQ=42.0;MQ0=0;MQRankSum=-0.19;QD=15.91;ReadPosRankSum=0.571	GT:AD:DP:GQ:PL	0/1:13,12:25:99:426,0,419
chrIV	564796	.	C	T	428.77	PASS	AC=1;AF=0.5;AN=2;BaseQRankSum=-2.766;DP=33;Dels=0.0;FS=4.263;HaplotypeScore=0.0;MLEAC=1;MLEAF=0.5;MQ=42.0;MQ0=0;MQRankSum=1.284;QD=12.99;ReadPosRankSum=0.38	GT:AD:DP:GQ:PL	0/1:18,15:33:99:457,0,611
chrIV	565078	.	C	T	417.77	PASS	AC=1;AF=0.5;AN=2;BaseQRankSum=0.299;DP=25;Dels=0.0;FS=0.0;HaplotypeScore=0.0;MLEAC=1;MLEAF=0.5;MQ=42.0;MQ0=0;MQRankSum=0.408;QD=16.71;ReadPosRankSum=1.006	GT:AD:DP:GQ:PL	0/1:12,13:25:99:446,0,379
chrIV	565290	.	C	T	299.77	PASS	AC=1;AF=0.5;AN=2;BaseQRankSum=0.297;DP=22;Dels=0.0;FS=0.0;HaplotypeScore=0.0;MLEAC=1;MLEAF=0.5;MQ=42.0;MQ0=0;MQRankSum=1.022;QD=13.63;ReadPosRankSum=-0.297	GT:AD:DP:GQ:PL	0/1:10,12:22:99:328,0,360
chrIV	566001	.	C	T	620.77	PASS	AC=1;AF=0.5;AN=2;BaseQRankSum=1.277;DP=34;Dels=0.0;FS=3.127;HaplotypeScore=0.0;MLEAC=1;MLEAF=0.5;MQ=42.0;MQ0=0;MQRankSum=0.892;QD=18.26;ReadPosRankSum=-3.062	GT:AD:DP:GQ:PL	0/1:14,20:34:99:649,0,468
chrIV	567762	.	C	T	489.77	PASS	AC=1;AF=0.5;AN=2;BaseQRankSum=0.234;DP=33;Dels=0.0;FS=0.0;HaplotypeScore=0.0;MLEAC=1;MLEAF=0.5;MQ=42.0;MQ0=0;MQRankSum=0.486;QD=14.84;ReadPosRankSum=0.198	GT:AD:DP:GQ:PL	0/1:17,16:33:99:518,0,557
chrIV	568577	.	C	T	169.77	PASS	AC=1;AF=0.5;AN=2;BaseQRankSum=-0.044;DP=19;Dels=0.0;FS=4.775;HaplotypeScore=0.0;MLEAC=1;MLEAF=0.5;MQ=42.0;MQ0=0;MQRankSum=-0.57;QD=8.94;ReadPosRankSum=0.132	GT:AD:DP:GQ:PL	0/1:13,6:19:99:198,0,340
chrIV	569791	.	C	T	290.77	PASS	AC=1;AF=0.5;AN=2;BaseQRankSum=0.212;DP=16;Dels=0.0;FS=2.246;HaplotypeScore=0.0;MLEAC=1;MLEAF=0.5;MQ=42.0;MQ0=0;MQRankSum=-1.27;QD=18.17;ReadPosRankSum=-0.953	GT:AD:DP:GQ:PL	0/1:7,9:16:99:319,0,236
chrIV	569803	.	C	T	249.77	PASS	AC=1;AF=0.5;AN=2;BaseQRankSum=0.537;DP=19;Dels=0.0;FS=0.0;HaplotypeScore=0.0;MLEAC=1;MLEAF=0.5;MQ=41.9;MQ0=0;MQRankSum=-1.197;QD=13.15;ReadPosRankSum=0.372	GT:AD:DP:GQ:PL	0/1:11,8:19:99:278,0,324
chrIV	569815	.	C	T	260.77	PASS	AC=1;AF=0.5;AN=2;BaseQRankSum=-0.146;DP=17;Dels=0.0;FS=0.0;HaplotypeScore=0.0;MLEAC=1;MLEAF=0.5;MQ=41.77;MQ0=0;MQRankSum=1.317;QD=15.34;ReadPosRankSum=0.146	GT:AD:DP:GQ:PL	0/1:7,10:17:99:289,0,208
chrIV	569840	.	C	T	172.77	PASS	AC=1;AF=0.5;AN=2;BaseQRankSum=0.465;DP=19;Dels=0.0;FS=0.0;HaplotypeScore=0.0;MLEAC=1;MLEAF=0.5;MQ=41.79;MQ0=0;MQRankSum=-0.465;QD=9.09;ReadPosRankSum=0.296	GT:AD:DP:GQ:PL	0/1:12,7:19:99:201,0,366
chrIV	569841	.	C	T	172.77	PASS	AC=1;AF=0.5;AN=2;BaseQRankSum=0.887;DP=19;Dels=0.0;FS=0.0;HaplotypeScore=0.0;MLEAC=1;MLEAF=0.5;MQ=41.79;MQ0=0;MQRankSum=-1.648;QD=9.09;ReadPosRankSum=0.211	GT:AD:DP:GQ:PL	0/1:12,7:19:99:201,0,370
chrIV	570592	.	C	T	252.77	PASS	AC=1;AF=0.5;AN=2;BaseQRankSum=-0.204;DP=19;Dels=0.0;FS=1.957;HaplotypeScore=0.0;MLEAC=1;MLEAF=0.5;MQ=41.9;MQ0=0;MQRankSum=-0.694;QD=13.3;ReadPosRankSum=0.286	GT:AD:DP:GQ:PL	0/1:10,9:19:99:281,0,321
chrIV	576099	.	C	T	284.77	PASS	AC=1;AF=0.5;AN=2;BaseQRankSum=0.241;DP=17;Dels=0.0;FS=0.0;HaplotypeScore=0.0;MLEAC=1;MLEAF=0.5;MQ=42.0;MQ0=0;MQRankSum=-1.876;QD=16.75;ReadPosRankSum=2.358	GT:AD:DP:GQ:PL	0/1:8,9:17:99:313,0,271
chrIV	579579	.	C	T	454.77	PASS	AC=1;AF=0.5;AN=2;BaseQRankSum=-0.197;DP=18;Dels=0.0;FS=0.0;HaplotypeScore=0.0;MLEAC=1;MLEAF=0.5;MQ=41.89;MQ0=0;MQRankSum=-0.197;QD=25.26;ReadPosRankSum=-1.676	GT:AD:DP:GQ:PL	0/1:5,13:18:99:483,0,152
chrIV	580583	.	C	T	215.77	PASS	AC=1;AF=0.5;AN=2;BaseQRankSum=0.296;DP=10;Dels=0.0;FS=0.0;HaplotypeScore=0.0;MLEAC=1;MLEAF=0.5;MQ=42.0;MQ0=0;MQRankSum=0.546;QD=21.58;ReadPosRankSum=1.386	GT:AD:DP:GQ:PL	0/1:3,7:10:96:244,0,96
chrIV	583449	.	G	A	477.77	PASS	AC=1;AF=0.5;AN=2;BaseQRankSum=0.371;DP=29;Dels=0.0;FS=0.0;HaplotypeScore=0.0;MLEAC=1;MLEAF=0.5;MQ=41.93;MQ0=0;MQRankSum=-0.153;QD=16.47;ReadPosRankSum=-0.633	GT:AD:DP:GQ:PL	0/1:14,15:29:99:506,0,497
chrIV	584745	.	C	T	791.77	PASS	AC=1;AF=0.5;AN=2;BaseQRankSum=1.23;DP=43;Dels=0.0;FS=0.0;HaplotypeScore=0.0;MLEAC=1;MLEAF=0.5;MQ=41.95;MQ0=0;MQRankSum=0.28;QD=18.41;ReadPosRankSum=-0.085	GT:AD:DP:GQ:PL	0/1:20,23:43:99:820,0,574
chrIV	585011	.	C	T	358.77	PASS	AC=1;AF=0.5;AN=2;BaseQRankSum=1.225;DP=37;Dels=0.0;FS=0.0;HaplotypeScore=0.0;MLEAC=1;MLEAF=0.5;MQ=41.51;MQ0=0;MQRankSum=0.429;QD=9.7;ReadPosRankSum=-1.098	GT:AD:DP:GQ:PL	0/1:24,13:37:99:387,0,768
chrIV	589771	.	C	T	774.77	PASS	AC=1;AF=0.5;AN=2;BaseQRankSum=0.895;DP=51;Dels=0.0;FS=3.322;HaplotypeScore=0.0;MLEAC=1;MLEAF=0.5;MQ=42.0;MQ0=0;MQRankSum=0.104;QD=15.19;ReadPosRankSum=-1.423	GT:AD:DP:GQ:PL	0/1:26,25:51:99:803,0,854
chrIV	592184	.	G	A	1612.77	PASS	AC=1;AF=0.5;AN=2;BaseQRankSum=1.005;DP=100;Dels=0.0;FS=9.809;HaplotypeScore=4.886;MLEAC=1;MLEAF=0.5;MQ=41.96;MQ0=0;MQRankSum=-0.686;QD=16.13;ReadPosRankSum=2.266	GT:AD:DP:GQ:PL	0/1:45,55:100:99:1641,0,1351
chrIV	592412	.	C	T	2117.77	PASS	AC=1;AF=0.5;AN=2;BaseQRankSum=-1.058;DP=124;Dels=0.0;FS=2.299;HaplotypeScore=0.0;MLEAC=1;MLEAF=0.5;MQ=42.0;MQ0=0;MQRankSum=-0.07;QD=17.08;ReadPosRankSum=-0.546	GT:AD:DP:GQ:PL	0/1:57,67:124:99:2146,0,1773
chrIV	593180	.	C	T	201.77	PASS	AC=1;AF=0.5;AN=2;BaseQRankSum=1.323;DP=23;Dels=0.0;FS=3.982;HaplotypeScore=0.0;MLEAC=1;MLEAF=0.5;MQ=42.0;MQ0=0;MQRankSum=0.032;QD=8.77;ReadPosRankSum=-0.42	GT:AD:DP:GQ:PL	0/1:15,8:23:99:230,0,517
chrIV	593657	.	C	T	1021.77	PASS	AC=1;AF=0.5;AN=2;BaseQRankSum=0.069;DP=67;Dels=0.0;FS=0.0;HaplotypeScore=0.0;MLEAC=1;MLEAF=0.5;MQ=42.0;MQ0=0;MQRankSum=0.132;QD=15.25;ReadPosRankSum=-0.433	GT:AD:DP:GQ:PL	0/1:33,34:67:99:1050,0,1033
chrIV	596092	.	C	T	1006.77	PASS	AC=1;AF=0.5;AN=2;BaseQRankSum=-0.139;DP=69;Dels=0.0;FS=3.257;HaplotypeScore=0.0;MLEAC=1;MLEAF=0.5;MQ=42.0;MQ0=0;MQRankSum=-0.987;QD=14.59;ReadPosRankSum=-0.805	GT:AD:DP:GQ:PL	0/1:39,30:69:99:1035,0,1302
chrIV	596772	.	G	A	182.77	PASS	AC=1;AF=0.5;AN=2;BaseQRankSum=0.555;DP=13;Dels=0.0;FS=2.522;HaplotypeScore=0.0;MLEAC=1;MLEAF=0.5;MQ=42.0;MQ0=0;MQRankSum=0.377;QD=14.06;ReadPosRankSum=0.555	GT:AD:DP:GQ:PL	0/1:7,6:13:99:211,0,253
chrIV	596966	.	C	T	841.77	PASS	AC=1;AF=0.5;AN=2;BaseQRankSum=1.817;DP=42;Dels=0.0;FS=1.226;HaplotypeScore=0.0;MLEAC=1;MLEAF=0.5;MQ=42.0;MQ0=0;MQRankSum=0.191;QD=20.04;ReadPosRankSum=-0.241	GT:AD:DP:GQ:PL	0/1:18,24:42:99:870,0,558
chrIV	599303	.	C	T	668.77	PASS	AC=1;AF=0.5;AN=2;BaseQRankSum=0.509;DP=41;Dels=0.0;FS=1.204;HaplotypeScore=0.0;MLEAC=1;MLEAF=0.5;MQ=42.0;MQ0=0;MQRankSum=-0.196;QD=16.31;ReadPosRankSum=0.613	GT:AD:DP:GQ:PL	0/1:20,21:41:99:697,0,617
chrIV	599326	.	C	T	614.77	PASS	AC=1;AF=0.5;AN=2;BaseQRankSum=-0.019;DP=32;Dels=0.0;FS=1.44;HaplotypeScore=0.0;MLEAC=1;MLEAF=0.5;MQ=42.0;MQ0=0;MQRankSum=-0.209;QD=19.21;ReadPosRankSum=-0.437	GT:AD:DP:GQ:PL	0/1:14,18:32:99:643,0,477
chrIV	599572	.	C	T	1055.77	PASS	AC=1;AF=0.5;AN=2;BaseQRankSum=-1.345;DP=52;Dels=0.0;FS=4.106;HaplotypeScore=0.0;MLEAC=1;MLEAF=0.5;MQ=41.85;MQ0=0;MQRankSum=-0.818;QD=20.3;ReadPosRankSum=0.292	GT:AD:DP:GQ:PL	0/1:20,32:52:99:1084,0,641
chrIV	599615	.	C	T	518.77	PASS	AC=1;AF=0.5;AN=2;BaseQRankSum=-0.092;DP=24;Dels=0.0;FS=3.851;HaplotypeScore=0.0;MLEAC=1;MLEAF=0.5;MQ=41.84;MQ0=0;MQRankSum=-1.745;QD=21.62;ReadPosRankSum=0.337	GT:AD:DP:GQ:PL	0/1:8,16:24:99:547,0,262
chrIV	600813	.	C	T	448.77	PASS	AC=1;AF=0.5;AN=2;BaseQRankSum=-0.528;DP=28;Dels=0.0;FS=3.771;HaplotypeScore=0.0;MLEAC=1;MLEAF=0.5;MQ=40.99;MQ0=0;MQRankSum=0.253;QD=16.03;ReadPosRankSum=-0.161	GT:AD:DP:GQ:PL	0/1:14,14:28:99:477,0,423
chrIV	601954	.	C	T	383.77	PASS	AC=1;AF=0.5;AN=2;BaseQRankSum=-0.138;DP=32;Dels=0.0;FS=6.576;HaplotypeScore=0.0;MLEAC=1;MLEAF=0.5;MQ=41.34;MQ0=1;MQRankSum=0.929;QD=11.99;ReadPosRankSum=-0.494	GT:AD:DP:GQ:PL	0/1:15,17:32:99:412,0,504
chrIV	602151	.	C	T	257.77	PASS	AC=1;AF=0.5;AN=2;BaseQRankSum=0.311;DP=25;Dels=0.0;FS=6.884;HaplotypeScore=0.0;MLEAC=1;MLEAF=0.5;MQ=41.41;MQ0=0;MQRankSum=0.878;QD=10.31;ReadPosRankSum=0.028	GT:AD:DP:GQ:PL	0/1:16,9:25:99:286,0,556
chrIV	602172	.	C	T	355.77	PASS	AC=1;AF=0.5;AN=2;BaseQRankSum=-0.318;DP=30;Dels=0.0;FS=6.782;HaplotypeScore=0.0;MLEAC=1;MLEAF=0.5;MQ=41.51;MQ0=0;MQRankSum=0.91;QD=11.86;ReadPosRankSum=-1.249	GT:AD:DP:GQ:PL	0/1:18,12:30:99:384,0,607
chrIV	602183	.	C	T	324.77	PASS	AC=1;AF=0.5;AN=2;BaseQRankSum=1.641;DP=29;Dels=0.0;FS=7.856;HaplotypeScore=0.0;MLEAC=1;MLEAF=0.5;MQ=41.49;MQ0=0;MQRankSum=-1.416;QD=11.2;ReadPosRankSum=-0.921	GT:AD:DP:GQ:PL	0/1:18,11:29:99:353,0,607
chrIV	602879	.	C	T	652.77	PASS	AC=1;AF=0.5;AN=2;BaseQRankSum=-0.159;DP=25;Dels=0.0;FS=15.055;HaplotypeScore=0.0;MLEAC=1;MLEAF=0.5;MQ=42.0;MQ0=0;MQRankSum=-1.432;QD=26.11;ReadPosRankSum=0.986	GT:AD:DP:GQ:PL	0/1:6,19:25:99:681,0,177
chrIV	602894	.	C	T	110.77	PASS	AC=1;AF=0.5;AN=2;BaseQRankSum=-1.368;DP=25;Dels=0.0;FS=11.558;HaplotypeScore=0.0;MLEAC=1;MLEAF=0.5;MQ=42.0;MQ0=0;MQRankSum=-0.604;QD=4.43;ReadPosRankSum=-0.795	GT:AD:DP:GQ:PL	0/1:19,6:25:99:139,0,651
chrIV	602983	.	C	T	238.77	PASS	AC=1;AF=0.5;AN=2;BaseQRankSum=0.307;DP=22;Dels=0.0;FS=1.731;HaplotypeScore=0.0;MLEAC=1;MLEAF=0.5;MQ=42.0;MQ0=0;MQRankSum=0.512;QD=10.85;ReadPosRankSum=0.717	GT:AD:DP:GQ:PL	0/1:14,8:22:99:267,0,477
chrIV	608252	.	C	T	170.77	PASS	AC=1;AF=0.5;AN=2;BaseQRankSum=0.955;DP=17;Dels=0.0;FS=1.913;HaplotypeScore=0.0;MLEAC=1;MLEAF=0.5;MQ=42.0;MQ0=0;MQRankSum=-0.754;QD=10.05;ReadPosRankSum=1.558	GT:AD:DP:GQ:PL	0/1:11,6:17:99:199,0,354
chrIV	614079	.	C	T	112.77	PASS	AC=1;AF=0.5;AN=2;BaseQRankSum=-0.336;DP=10;Dels=0.0;FS=0.0;HaplotypeScore=0.0;MLEAC=1;MLEAF=0.5;MQ=42.0;MQ0=0;MQRankSum=0.103;QD=11.28;ReadPosRankSum=-1.453	GT:AD:DP:GQ:PL	0/1:5,5:10:99:141,0,175
chrIV	616187	.	C	T	360.77	PASS	AC=1;AF=0.5;AN=2;BaseQRankSum=0.339;DP=23;Dels=0.0;FS=0.0;HaplotypeScore=0.0;MLEAC=1;MLEAF=0.5;MQ=42.0;MQ0=0;MQRankSum=0.277;QD=15.69;ReadPosRankSum=-1.077	GT:AD:DP:GQ:PL	0/1:11,12:23:99:389,0,300
chrIV	616309	.	C	T	185.77	PASS	AC=1;AF=0.5;AN=2;BaseQRankSum=-0.521;DP=15;Dels=0.0;FS=2.158;HaplotypeScore=0.0;MLEAC=1;MLEAF=0.5;MQ=42.0;MQ0=0;MQRankSum=-0.868;QD=12.38;ReadPosRankSum=-0.174	GT:AD:DP:GQ:PL	0/1:8,7:15:99:214,0,252
chrIV	616746	.	C	T	109.77	PASS	AC=1;AF=0.5;AN=2;BaseQRankSum=0.741;DP=10;Dels=0.0;FS=5.441;HaplotypeScore=0.0;MLEAC=1;MLEAF=0.5;MQ=42.0;MQ0=0;MQRankSum=0.365;QD=10.98;ReadPosRankSum=2.072	GT:AD:DP:GQ:PL	0/1:6,4:10:99:138,0,179
chrIV	618363	.	C	T	192.84	PASS	AC=1;AF=0.5;AN=2;BaseQRankSum=0.742;DP=7;Dels=0.0;FS=0.0;HaplotypeScore=0.0;MLEAC=1;MLEAF=0.5;MQ=42.0;MQ0=0;MQRankSum=-0.742;QD=27.55;ReadPosRankSum=0.742	GT:AD:DP:GQ:PL	0/1:1,6:7:18:221,0,18
chrIV	621400	.	C	T	270.77	PASS	AC=1;AF=0.5;AN=2;BaseQRankSum=0.531;DP=19;Dels=0.0;FS=1.871;HaplotypeScore=0.0;MLEAC=1;MLEAF=0.5;MQ=42.0;MQ0=0;MQRankSum=-0.286;QD=14.25;ReadPosRankSum=-0.449	GT:AD:DP:GQ:PL	0/1:10,9:19:99:299,0,334
chrIV	624890	.	G	A	215.77	PASS	AC=1;AF=0.5;AN=2;BaseQRankSum=-0.456;DP=20;Dels=0.0;FS=0.0;HaplotypeScore=0.0;MLEAC=1;MLEAF=0.5;MQ=42.0;MQ0=0;MQRankSum=2.127;QD=10.79;ReadPosRankSum=1.292	GT:AD:DP:GQ:PL	0/1:11,9:20:99:244,0,368
chrIV	628475	.	C	T	586.77	PASS	AC=1;AF=0.5;AN=2;BaseQRankSum=-1.083;DP=40;Dels=0.0;FS=1.239;HaplotypeScore=0.0;MLEAC=1;MLEAF=0.5;MQ=42.0;MQ0=0;MQRankSum=0.406;QD=14.67;ReadPosRankSum=0.352	GT:AD:DP:GQ:PL	0/1:21,19:40:99:615,0,637
chrIV	628597	.	G	A	371.77	PASS	AC=1;AF=0.5;AN=2;BaseQRankSum=0.051;DP=35;Dels=0.0;FS=1.391;HaplotypeScore=0.0;MLEAC=1;MLEAF=0.5;MQ=42.0;MQ0=0;MQRankSum=-0.973;QD=10.62;ReadPosRankSum=0.802	GT:AD:DP:GQ:PL	0/1:22,13:35:99:400,0,724
chrIV	629759	.	C	T	526.77	PASS	AC=1;AF=0.5;AN=2;BaseQRankSum=-1.517;DP=30;Dels=0.0;FS=1.494;HaplotypeScore=0.0;MLEAC=1;MLEAF=0.5;MQ=42.0;MQ0=0;MQRankSum=-0.935;QD=17.56;ReadPosRankSum=0.145	GT:AD:DP:GQ:PL	0/1:14,16:30:99:555,0,452
chrIV	630690	.	G	A	726.77	PASS	AC=1;AF=0.5;AN=2;BaseQRankSum=2.156;DP=39;Dels=0.0;FS=0.0;HaplotypeScore=0.0;MLEAC=1;MLEAF=0.5;MQ=41.64;MQ0=0;MQRankSum=-0.7;QD=18.64;ReadPosRankSum=-0.7	GT:AD:DP:GQ:PL	0/1:16,23:39:99:755,0,474
chrIV	635767	.	C	T	1794.77	PASS	AC=1;AF=0.5;AN=2;BaseQRankSum=-0.345;DP=111;Dels=0.0;FS=1.675;HaplotypeScore=0.0;MLEAC=1;MLEAF=0.5;MQ=42.0;MQ0=0;MQRankSum=1.342;QD=16.17;ReadPosRankSum=-0.87	GT:AD:DP:GQ:PL	0/1:55,56:111:99:1823,0,1711
chrIV	636520	.	C	T	1109.77	PASS	AC=1;AF=0.5;AN=2;BaseQRankSum=-0.577;DP=57;Dels=0.0;FS=2.602;HaplotypeScore=0.0;MLEAC=1;MLEAF=0.5;MQ=41.79;MQ0=0;MQRankSum=1.749;QD=19.47;ReadPosRankSum=-0.382	GT:AD:DP:GQ:PL	0/1:23,34:57:99:1138,0,687
chrIV	636527	.	C	T	1101.77	PASS	AC=1;AF=0.5;AN=2;BaseQRankSum=1.3;DP=53;Dels=0.0;FS=1.082;HaplotypeScore=0.0;MLEAC=1;MLEAF=0.5;MQ=41.74;MQ0=0;MQRankSum=1.318;QD=20.79;ReadPosRankSum=-0.227	GT:AD:DP:GQ:PL	0/1:21,32:53:99:1130,0,599
chrIV	636552	.	C	T	1022.77	PASS	AC=1;AF=0.5;AN=2;BaseQRankSum=-0.687;DP=72;Dels=0.0;FS=4.649;HaplotypeScore=0.0;MLEAC=1;MLEAF=0.5;MQ=41.67;MQ0=0;MQRankSum=-1.769;QD=14.21;ReadPosRankSum=-1.498	GT:AD:DP:GQ:PL	0/1:35,37:72:99:1051,0,1103
chrIV	636553	.	C	T	1027.77	PASS	AC=1;AF=0.5;AN=2;BaseQRankSum=-1.675;DP=71;Dels=0.0;FS=6.235;HaplotypeScore=0.0;MLEAC=1;MLEAF=0.5;MQ=41.67;MQ0=0;MQRankSum=0.581;QD=14.48;ReadPosRankSum=-1.525	GT:AD:DP:GQ:PL	0/1:34,37:71:99:1056,0,1073
chrIV	640063	.	C	T	350.77	PASS	AC=1;AF=0.5;AN=2;BaseQRankSum=-1.457;DP=17;Dels=0.0;FS=0.0;HaplotypeScore=0.0;MLEAC=1;MLEAF=0.5;MQ=42.0;MQ0=0;MQRankSum=0.151;QD=20.63;ReadPosRankSum=-1.759	GT:AD:DP:GQ:PL	0/1:6,11:17:99:379,0,159
chrIV	643292	.	C	T	778.77	PASS	AC=1;AF=0.5;AN=2;BaseQRankSum=-0.568;DP=52;Dels=0.0;FS=3.937;HaplotypeScore=0.0;MLEAC=1;MLEAF=0.5;MQ=41.73;MQ0=0;MQRankSum=0.275;QD=14.98;ReadPosRankSum=-0.494	GT:AD:DP:GQ:PL	0/1:25,27:52:99:807,0,811
chrIV	643872	.	C	T	976.77	PASS	AC=1;AF=0.5;AN=2;BaseQRankSum=0.241;DP=63;Dels=0.0;FS=10.562;HaplotypeScore=0.0;MLEAC=1;MLEAF=0.5;MQ=41.97;MQ0=0;MQRankSum=0.364;QD=15.5;ReadPosRankSum=0.955	GT:AD:DP:GQ:PL	0/1:32,31:63:99:1005,0,1056
chrIV	652167	.	C	T	128.77	PASS	AC=1;AF=0.5;AN=2;BaseQRankSum=-0.533;DP=14;Dels=0.0;FS=0.0;HaplotypeScore=0.0;MLEAC=1;MLEAF=0.5;MQ=42.0;MQ0=0;MQRankSum=-0.933;QD=9.2;ReadPosRankSum=0.4	GT:AD:DP:GQ:PL	0/1:9,5:14:99:157,0,283
chrIV	652643	.	C	T	179.9	PASS	AC=2;AF=1.0;AN=2;DP=5;Dels=0.0;FS=0.0;HaplotypeScore=0.0;MLEAC=2;MLEAF=1.0;MQ=42.0;MQ0=0;QD=29.9	GT:AD:DP:GQ:PL	1/1:0,5:5:15:208,15,0
chrIV	654759	.	C	T	151.77	PASS	AC=1;AF=0.5;AN=2;BaseQRankSum=-0.143;DP=11;Dels=0.0;FS=7.404;HaplotypeScore=0.0;MLEAC=1;MLEAF=0.5;MQ=42.0;MQ0=0;MQRankSum=-0.466;QD=13.8;ReadPosRankSum=1.031	GT:AD:DP:GQ:PL	0/1:6,5:11:99:180,0,180
chrIV	655091	.	C	T	241.77	PASS	AC=1;AF=0.5;AN=2;BaseQRankSum=-2.247;DP=25;Dels=0.0;FS=1.569;HaplotypeScore=0.0;MLEAC=1;MLEAF=0.5;MQ=42.0;MQ0=0;MQRankSum=-0.139;QD=9.67;ReadPosRankSum=-1.414	GT:AD:DP:GQ:PL	0/1:15,10:25:99:270,0,483
chrIV	655675	.	C	T	147.77	PASS	AC=1;AF=0.5;AN=2;BaseQRankSum=0.135;DP=12;Dels=0.0;FS=0.0;HaplotypeScore=0.0;MLEAC=1;MLEAF=0.5;MQ=42.0;MQ0=0;MQRankSum=0.244;QD=12.31;ReadPosRankSum=-1.0	GT:AD:DP:GQ:PL	0/1:7,5:12:99:176,0,222
chrIV	656601	.	C	T	209.77	PASS	AC=1;AF=0.5;AN=2;BaseQRankSum=-0.733;DP=20;Dels=0.0;FS=4.593;HaplotypeScore=0.0;MLEAC=1;MLEAF=0.5;MQ=42.0;MQ0=0;MQRankSum=-0.579;QD=10.49;ReadPosRankSum=0.964	GT:AD:DP:GQ:PL	0/1:12,8:20:99:238,0,441
chrIV	664967	.	C	T	466.77	PASS	AC=1;AF=0.5;AN=2;BaseQRankSum=0.024;DP=27;Dels=0.0;FS=1.574;HaplotypeScore=0.0;MLEAC=1;MLEAF=0.5;MQ=42.0;MQ0=0;MQRankSum=0.366;QD=17.29;ReadPosRankSum=-0.708	GT:AD:DP:GQ:PL	0/1:12,15:27:99:495,0,408
chrIV	666853	.	C	T	194.77	PASS	AC=1;AF=0.5;AN=2;BaseQRankSum=-1.582;DP=20;Dels=0.0;FS=0.0;HaplotypeScore=0.0;MLEAC=1;MLEAF=0.5;MQ=42.0;MQ0=0;MQRankSum=0.733;QD=9.74;ReadPosRankSum=-0.116	GT:AD:DP:GQ:PL	0/1:12,8:20:99:223,0,430
chrIV	667640	.	C	T	136.77	PASS	AC=1;AF=0.5;AN=2;BaseQRankSum=0.66;DP=13;Dels=0.0;FS=9.89;HaplotypeScore=0.0;MLEAC=1;MLEAF=0.5;MQ=42.0;MQ0=0;MQRankSum=-0.377;QD=10.52;ReadPosRankSum=1.093	GT:AD:DP:GQ:PL	0/1:7,6:13:99:165,0,241
chrIV	667752	.	G	A	177.77	PASS	AC=1;AF=0.5;AN=2;BaseQRankSum=1.042;DP=20;Dels=0.0;FS=4.415;HaplotypeScore=0.0;MLEAC=1;MLEAF=0.5;MQ=42.0;MQ0=0;MQRankSum=1.967;QD=8.89;ReadPosRankSum=-0.039	GT:AD:DP:GQ:PL	0/1:12,8:20:99:206,0,403
chrIV	675670	.	C	T	234.77	PASS	AC=1;AF=0.5;AN=2;BaseQRankSum=0.27;DP=20;Dels=0.0;FS=8.022;HaplotypeScore=0.0;MLEAC=1;MLEAF=0.5;MQ=42.0;MQ0=0;MQRankSum=0.424;QD=11.74;ReadPosRankSum=-1.042	GT:AD:DP:GQ:PL	0/1:12,8:20:99:263,0,385
chrIV	679543	.	C	T	540.77	PASS	AC=1;AF=0.5;AN=2;BaseQRankSum=-1.183;DP=40;Dels=0.0;FS=1.189;HaplotypeScore=0.0;MLEAC=1;MLEAF=0.5;MQ=42.0;MQ0=0;MQRankSum=-0.285;QD=13.52;ReadPosRankSum=-0.585	GT:AD:DP:GQ:PL	0/1:22,18:40:99:569,0,703
chrIV	680156	.	C	T	109.77	PASS	AC=1;AF=0.5;AN=2;BaseQRankSum=0.689;DP=12;Dels=0.0;FS=2.398;HaplotypeScore=0.0;MLEAC=1;MLEAF=0.5;MQ=42.0;MQ0=0;MQRankSum=0.831;QD=9.15;ReadPosRankSum=0.38	GT:AD:DP:GQ:PL	0/1:7,5:12:99:138,0,212
chrIV	685809	.	C	T	285.77	PASS	AC=1;AF=0.5;AN=2;BaseQRankSum=0.746;DP=21;Dels=0.0;FS=1.719;HaplotypeScore=0.0;MLEAC=1;MLEAF=0.5;MQ=42.0;MQ0=0;MQRankSum=1.67;QD=13.61;ReadPosRankSum=1.457	GT:AD:DP:GQ:PL	0/1:12,9:21:99:314,0,389
chrIV	687899	.	G	A	155.77	PASS	AC=1;AF=0.5;AN=2;BaseQRankSum=-0.395;DP=19;Dels=0.0;FS=0.0;HaplotypeScore=0.0;MLEAC=1;MLEAF=0.5;MQ=42.0;MQ0=0;MQRankSum=-0.132;QD=8.2;ReadPosRankSum=-1.71	GT:AD:DP:GQ:PL	0/1:13,6:19:99:184,0,434
chrIV	688042	.	C	T	124.77	PASS	AC=1;AF=0.5;AN=2;BaseQRankSum=1.92;DP=22;Dels=0.0;FS=6.107;HaplotypeScore=10.1682;MLEAC=1;MLEAF=0.5;MQ=40.72;MQ0=0;MQRankSum=0.89;QD=5.67;ReadPosRankSum=-3.044	GT:AD:DP:GQ:PL	0/1:15,6:22:99:153,0,310
chrIV	688066	.	C	T	231.77	PASS	AC=1;AF=0.5;AN=2;BaseQRankSum=1.032;DP=19;Dels=0.0;FS=0.0;HaplotypeScore=11.6128;MLEAC=1;MLEAF=0.5;MQ=40.83;MQ0=0;MQRankSum=-0.619;QD=12.2;ReadPosRankSum=0.867	GT:AD:DP:GQ:PL	0/1:11,8:19:99:260,0,366
chrIV	690516	.	C	T	219.77	PASS	AC=1;AF=0.5;AN=2;BaseQRankSum=-1.635;DP=12;Dels=0.0;FS=0.0;HaplotypeScore=0.0;MLEAC=1;MLEAF=0.5;MQ=42.0;MQ0=0;MQRankSum=0.135;QD=18.31;ReadPosRankSum=0.135	GT:AD:DP:GQ:PL	0/1:5,7:12:99:248,0,175
chrIV	690783	.	C	T	678.77	PASS	AC=1;AF=0.5;AN=2;BaseQRankSum=-0.054;DP=40;Dels=0.0;FS=5.031;HaplotypeScore=0.0;MLEAC=1;MLEAF=0.5;MQ=41.95;MQ0=0;MQRankSum=1.571;QD=16.97;ReadPosRankSum=0.217	GT:AD:DP:GQ:PL	0/1:19,21:40:99:707,0,631
chrIV	690832	.	C	T	351.77	PASS	AC=1;AF=0.5;AN=2;BaseQRankSum=0.599;DP=21;Dels=0.0;FS=1.808;HaplotypeScore=0.0;MLEAC=1;MLEAF=0.5;MQ=40.94;MQ0=0;MQRankSum=0.176;QD=16.75;ReadPosRankSum=0.458	GT:AD:DP:GQ:PL	0/1:10,11:21:99:380,0,351
chrIV	690904	.	C	T	721.77	PASS	AC=2;AF=1.0;AN=2;DP=20;Dels=0.0;FS=0.0;HaplotypeScore=0.9469;MLEAC=2;MLEAF=1.0;MQ=40.05;MQ0=0;QD=26.46	GT:AD:DP:GQ:PL	1/1:0,20:20:54:750,54,0
chrIV	690954	.	C	T	181.77	PASS	AC=1;AF=0.5;AN=2;BaseQRankSum=-0.741;DP=10;Dels=0.0;FS=0.0;HaplotypeScore=0.0;MLEAC=1;MLEAF=0.5;MQ=40.15;MQ0=0;MQRankSum=-0.365;QD=18.18;ReadPosRankSum=-1.447	GT:AD:DP:GQ:PL	0/1:4,6:10:99:210,0,121
chrIV	690981	.	C	T	179.77	PASS	AC=1;AF=0.5;AN=2;BaseQRankSum=1.898;DP=16;Dels=0.0;FS=6.021;HaplotypeScore=0.0;MLEAC=1;MLEAF=0.5;MQ=42.0;MQ0=0;MQRankSum=0.705;QD=11.24;ReadPosRankSum=-1.573	GT:AD:DP:GQ:PL	0/1:10,6:16:99:208,0,312
chrIV	691593	.	C	T	582.77	PASS	AC=1;AF=0.5;AN=2;BaseQRankSum=1.458;DP=31;Dels=0.0;FS=0.0;HaplotypeScore=0.0;MLEAC=1;MLEAF=0.5;MQ=41.54;MQ0=0;MQRankSum=1.627;QD=18.8;ReadPosRankSum=1.542	GT:AD:DP:GQ:PL	0/1:10,21:31:99:611,0,283
chrIV	699961	.	C	T	392.77	PASS	AC=1;AF=0.5;AN=2;BaseQRankSum=1.803;DP=32;Dels=0.0;FS=3.764;HaplotypeScore=0.0;MLEAC=1;MLEAF=0.5;MQ=41.54;MQ0=0;MQRankSum=1.458;QD=12.27;ReadPosRankSum=1.343	GT:AD:DP:GQ:PL	0/1:19,13:32:99:421,0,605
chrIV	700532	.	C	T	540.77	PASS	AC=1;AF=0.5;AN=2;BaseQRankSum=0.991;DP=33;Dels=0.0;FS=5.501;HaplotypeScore=0.0;MLEAC=1;MLEAF=0.5;MQ=42.0;MQ0=0;MQRankSum=0.198;QD=16.39;ReadPosRankSum=0.883	GT:AD:DP:GQ:PL	0/1:16,17:33:99:569,0,447
chrIV	703654	.	G	A	254.77	PASS	AC=1;AF=0.5;AN=2;BaseQRankSum=0.952;DP=32;Dels=0.0;FS=10.572;HaplotypeScore=0.0;MLEAC=1;MLEAF=0.5;MQ=42.0;MQ0=0;MQRankSum=1.23;QD=7.96;ReadPosRankSum=0.04	GT:AD:DP:GQ:PL	0/1:21,11:32:99:283,0,703
chrIV	703742	.	C	T	406.77	PASS	AC=1;AF=0.5;AN=2;BaseQRankSum=1.812;DP=21;Dels=0.0;FS=1.801;HaplotypeScore=0.0;MLEAC=1;MLEAF=0.5;MQ=42.0;MQ0=0;MQRankSum=-0.746;QD=19.37;ReadPosRankSum=0.036	GT:AD:DP:GQ:PL	0/1:9,12:21:99:435,0,265
chrIV	704070	.	G	A	374.77	PASS	AC=1;AF=0.5;AN=2;BaseQRankSum=3.486;DP=21;Dels=0.0;FS=0.0;HaplotypeScore=0.0;MLEAC=1;MLEAF=0.5;MQ=42.0;MQ0=0;MQRankSum=-0.246;QD=17.85;ReadPosRankSum=-2.218	GT:AD:DP:GQ:PL	0/1:10,11:21:99:403,0,311
chrIV	704123	.	C	T	371.77	PASS	AC=1;AF=0.5;AN=2;BaseQRankSum=0.024;DP=27;Dels=0.0;FS=13.64;HaplotypeScore=0.0;MLEAC=1;MLEAF=0.5;MQ=42.0;MQ0=0;MQRankSum=-0.024;QD=13.77;ReadPosRankSum=-0.61	GT:AD:DP:GQ:PL	0/1:15,12:27:99:400,0,426
chrIV	704138	.	C	T	440.77	PASS	AC=1;AF=0.5;AN=2;BaseQRankSum=-0.164;DP=33;Dels=0.0;FS=0.0;HaplotypeScore=0.0;MLEAC=1;MLEAF=0.5;MQ=42.0;MQ0=0;MQRankSum=1.439;QD=13.36;ReadPosRankSum=-0.528	GT:AD:DP:GQ:PL	0/1:19,14:33:99:469,0,602
chrIV	704141	.	G	A	619.77	PASS	AC=1;AF=0.5;AN=2;BaseQRankSum=-0.383;DP=35;Dels=0.0;FS=0.0;HaplotypeScore=0.0;MLEAC=1;MLEAF=0.5;MQ=42.0;MQ0=0;MQRankSum=0.917;QD=17.71;ReadPosRankSum=0.383	GT:AD:DP:GQ:PL	0/1:15,20:35:99:648,0,520
chrIV	704243	.	C	T	175.77	PASS	AC=1;AF=0.5;AN=2;BaseQRankSum=0.05;DP=17;Dels=0.0;FS=2.884;HaplotypeScore=0.0;MLEAC=1;MLEAF=0.5;MQ=42.0;MQ0=0;MQRankSum=0.05;QD=10.34;ReadPosRankSum=-0.151	GT:AD:DP:GQ:PL	0/1:11,6:17:99:204,0,364
chrIV	709684	.	C	T	457.77	PASS	AC=1;AF=0.5;AN=2;BaseQRankSum=-1.509;DP=40;Dels=0.0;FS=1.258;HaplotypeScore=0.0;MLEAC=1;MLEAF=0.5;MQ=41.63;MQ0=0;MQRankSum=-0.307;QD=11.44;ReadPosRankSum=0.391	GT:AD:DP:GQ:PL	0/1:25,15:40:99:486,0,817
chrIV	710233	.	C	T	415.77	PASS	AC=1;AF=0.5;AN=2;BaseQRankSum=-0.218;DP=31;Dels=0.0;FS=5.608;HaplotypeScore=0.9469;MLEAC=1;MLEAF=0.5;MQ=42.0;MQ0=0;MQRankSum=0.099;QD=13.41;ReadPosRankSum=0.337	GT:AD:DP:GQ:PL	0/1:17,14:31:99:444,0,593
chrIV	712831	.	G	A	613.77	PASS	AC=1;AF=0.5;AN=2;BaseQRankSum=-1.574;DP=28;Dels=0.0;FS=0.0;HaplotypeScore=0.0;MLEAC=1;MLEAF=0.5;MQ=42.0;MQ0=0;MQRankSum=-0.394;QD=21.92;ReadPosRankSum=-2.361	GT:AD:DP:GQ:PL	0/1:9,19:28:99:642,0,292
chrIV	718563	.	G	A	108.77	PASS	AC=1;AF=0.5;AN=2;BaseQRankSum=1.036;DP=10;Dels=0.0;FS=3.01;HaplotypeScore=0.0;MLEAC=1;MLEAF=0.5;MQ=42.0;MQ0=0;MQRankSum=0.741;QD=10.88;ReadPosRankSum=0.633	GT:AD:DP:GQ:PL	0/1:6,4:10:99:137,0,213
chrIV	721369	.	C	T	525.77	PASS	AC=1;AF=0.5;AN=2;BaseQRankSum=-0.509;DP=33;Dels=0.0;FS=0.0;HaplotypeScore=0.0;MLEAC=1;MLEAF=0.5;MQ=40.78;MQ0=1;MQRankSum=-0.245;QD=15.93;ReadPosRankSum=-1.15	GT:AD:DP:GQ:PL	0/1:16,17:33:99:554,0,500
chrIV	721559	.	C	T	1040.77	PASS	AC=2;AF=1.0;AN=2;DP=27;Dels=0.0;FS=0.0;HaplotypeScore=0.0;MLEAC=2;MLEAF=1.0;MQ=42.0;MQ0=0;QD=29.9	GT:AD:DP:GQ:PL	1/1:0,27:27:78:1069,78,0
chrIV	730594	.	C	T	445.77	PASS	AC=1;AF=0.5;AN=2;BaseQRankSum=-0.513;DP=36;Dels=0.0;FS=3.018;HaplotypeScore=0.0;MLEAC=1;MLEAF=0.5;MQ=42.0;MQ0=0;MQRankSum=-0.257;QD=12.38;ReadPosRankSum=0.61	GT:AD:DP:GQ:PL	0/1:21,15:36:99:474,0,716
chrIV	731212	.	C	T	466.77	PASS	AC=1;AF=0.5;AN=2;BaseQRankSum=-0.441;DP=28;Dels=0.0;FS=3.646;HaplotypeScore=0.0;MLEAC=1;MLEAF=0.5;MQ=42.0;MQ0=0;MQRankSum=0.255;QD=16.67;ReadPosRankSum=0.627	GT:AD:DP:GQ:PL	0/1:12,16:28:99:495,0,409
chrIV	734116	.	C	T	247.77	PASS	AC=1;AF=0.5;AN=2;BaseQRankSum=0.048;DP=17;Dels=0.0;FS=8.82;HaplotypeScore=0.0;MLEAC=1;MLEAF=0.5;MQ=42.0;MQ0=0;MQRankSum=-1.588;QD=14.57;ReadPosRankSum=0.144	GT:AD:DP:GQ:PL	0/1:9,8:17:99:276,0,317
chrIV	734117	.	C	T	251.77	PASS	AC=1;AF=0.5;AN=2;BaseQRankSum=0.625;DP=17;Dels=0.0;FS=8.82;HaplotypeScore=0.0;MLEAC=1;MLEAF=0.5;MQ=42.0;MQ0=0;MQRankSum=-0.914;QD=14.81;ReadPosRankSum=0.048	GT:AD:DP:GQ:PL	0/1:9,8:17:99:280,0,320
chrIV	746205	.	C	T	757.77	PASS	AC=1;AF=0.5;AN=2;BaseQRankSum=0.628;DP=47;Dels=0.0;FS=2.509;HaplotypeScore=0.0;MLEAC=1;MLEAF=0.5;MQ=42.0;MQ0=0;MQRankSum=-0.138;QD=16.12;ReadPosRankSum=-1.032	GT:AD:DP:GQ:PL	0/1:24,23:47:99:786,0,745
chrIV	746676	.	C	T	858.77	PASS	AC=1;AF=0.5;AN=2;BaseQRankSum=1.458;DP=65;Dels=0.0;FS=0.0;HaplotypeScore=0.0;MLEAC=1;MLEAF=0.5;MQ=41.97;MQ0=0;MQRankSum=1.671;QD=13.21;ReadPosRankSum=0.646	GT:AD:DP:GQ:PL	0/1:38,27:65:99:887,0,1187
chrIV	748603	.	C	T	217.77	PASS	AC=1;AF=0.5;AN=2;BaseQRankSum=-0.318;DP=16;Dels=0.0;FS=1.987;HaplotypeScore=0.0;MLEAC=1;MLEAF=0.5;MQ=42.0;MQ0=0;MQRankSum=-0.529;QD=13.61;ReadPosRankSum=0.318	GT:AD:DP:GQ:PL	0/1:7,9:16:99:246,0,244
chrIV	751160	.	C	T	523.77	PASS	AC=1;AF=0.5;AN=2;BaseQRankSum=1.233;DP=38;Dels=0.0;FS=4.863;HaplotypeScore=0.0;MLEAC=1;MLEAF=0.5;MQ=41.25;MQ0=0;MQRankSum=0.646;QD=13.78;ReadPosRankSum=-0.499	GT:AD:DP:GQ:PL	0/1:21,17:38:99:552,0,592
chrIV	751644	.	C	T	685.77	PASS	AC=1;AF=0.5;AN=2;BaseQRankSum=-2.261;DP=41;Dels=0.0;FS=7.31;HaplotypeScore=0.0;MLEAC=1;MLEAF=0.5;MQ=41.65;MQ0=0;MQRankSum=-0.771;QD=16.73;ReadPosRankSum=0.693	GT:AD:DP:GQ:PL	0/1:19,22:41:99:714,0,672
chrIV	767648	.	C	T	1144.77	PASS	AC=1;AF=0.5;AN=2;BaseQRankSum=-1.41;DP=96;Dels=0.0;FS=2.729;HaplotypeScore=0.0;MLEAC=1;MLEAF=0.5;MQ=42.0;MQ0=0;MQRankSum=-0.015;QD=11.92;ReadPosRankSum=-1.485	GT:AD:DP:GQ:PL	0/1:57,39:96:99:1173,0,1880
chrIV	768092	.	G	A	1092.77	PASS	AC=2;AF=1.0;AN=2;DP=27;Dels=0.0;FS=0.0;HaplotypeScore=0.9996;MLEAC=2;MLEAF=1.0;MQ=42.0;MQ0=0;QD=33.45	GT:AD:DP:GQ:PL	1/1:0,27:27:81:1121,81,0
chrIV	768167	.	C	T	492.77	PASS	AC=1;AF=0.5;AN=2;BaseQRankSum=0.344;DP=34;Dels=0.0;FS=1.624;HaplotypeScore=0.0;MLEAC=1;MLEAF=0.5;MQ=42.0;MQ0=0;MQRankSum=1.584;QD=14.49;ReadPosRankSum=-0.172	GT:AD:DP:GQ:PL	0/1:17,17:34:99:521,0,590
chrIV	769007	.	G	A	1123.77	PASS	AC=1;AF=0.5;AN=2;BaseQRankSum=1.657;DP=66;Dels=0.0;FS=9.319;HaplotypeScore=0.0;MLEAC=1;MLEAF=0.5;MQ=41.85;MQ0=0;MQRankSum=-0.27;QD=17.03;ReadPosRankSum=0.976	GT:AD:DP:GQ:PL	0/1:31,35:66:99:1152,0,1049
chrIV	769028	.	C	T	1335.77	PASS	AC=1;AF=0.5;AN=2;BaseQRankSum=0.731;DP=71;Dels=0.0;FS=2.166;HaplotypeScore=0.0;MLEAC=1;MLEAF=0.5;MQ=41.86;MQ0=0;MQRankSum=-1.035;QD=18.81;ReadPosRankSum=-1.012	GT:AD:DP:GQ:PL	0/1:29,42:71:99:1364,0,943
chrIV	769443	.	C	T	1268.77	PASS	AC=1;AF=0.5;AN=2;BaseQRankSum=1.212;DP=77;Dels=0.0;FS=0.0;HaplotypeScore=0.0;MLEAC=1;MLEAF=0.5;MQ=42.0;MQ0=0;MQRankSum=-1.192;QD=16.48;ReadPosRankSum=-1.468	GT:AD:DP:GQ:PL	0/1:35,42:77:99:1297,0,1111
chrIV	770264	.	C	T	637.77	PASS	AC=1;AF=0.5;AN=2;BaseQRankSum=-1.222;DP=39;Dels=0.0;FS=4.677;HaplotypeScore=0.0;MLEAC=1;MLEAF=0.5;MQ=42.0;MQ0=0;MQRankSum=-0.857;QD=16.35;ReadPosRankSum=-3.077	GT:AD:DP:GQ:PL	0/1:20,19:39:99:666,0,704
chrIV	770308	.	G	A	783.77	PASS	AC=1;AF=0.5;AN=2;BaseQRankSum=-0.331;DP=57;Dels=0.0;FS=0.0;HaplotypeScore=0.0;MLEAC=1;MLEAF=0.5;MQ=42.0;MQ0=0;MQRankSum=0.832;QD=13.75;ReadPosRankSum=0.218	GT:AD:DP:GQ:PL	0/1:33,24:57:99:812,0,1123
chrIV	770311	.	G	A	829.77	PASS	AC=1;AF=0.5;AN=2;BaseQRankSum=0.805;DP=59;Dels=0.0;FS=0.0;HaplotypeScore=0.0;MLEAC=1;MLEAF=0.5;MQ=42.0;MQ0=0;MQRankSum=-1.741;QD=14.06;ReadPosRankSum=-0.192	GT:AD:DP:GQ:PL	0/1:34,25:59:99:858,0,1148
chrIV	775936	.	C	T	613.77	PASS	AC=1;AF=0.5;AN=2;BaseQRankSum=-0.634;DP=36;Dels=0.0;FS=1.512;HaplotypeScore=0.0;MLEAC=1;MLEAF=0.5;MQ=42.0;MQ0=0;MQRankSum=1.838;QD=17.05;ReadPosRankSum=-0.285	GT:AD:DP:GQ:PL	0/1:17,19:36:99:642,0,529
chrIV	775968	.	C	T	422.77	PASS	AC=1;AF=0.5;AN=2;BaseQRankSum=-0.879;DP=30;Dels=0.0;FS=16.077;HaplotypeScore=0.0;MLEAC=1;MLEAF=0.5;MQ=42.0;MQ0=0;MQRankSum=0.0;QD=14.09;ReadPosRankSum=-0.67	GT:AD:DP:GQ:PL	0/1:17,13:30:99:451,0,616
chrIV	784709	.	C	T	336.77	PASS	AC=1;AF=0.5;AN=2;BaseQRankSum=0.796;DP=15;Dels=0.0;FS=0.0;HaplotypeScore=0.0;MLEAC=1;MLEAF=0.5;MQ=42.0;MQ0=0;MQRankSum=-0.306;QD=22.45;ReadPosRankSum=-0.184	GT:AD:DP:GQ:PL	0/1:5,10:15:99:365,0,148
chrIV	786505	.	C	T	448.77	PASS	AC=1;AF=0.5;AN=2;BaseQRankSum=0.498;DP=24;Dels=0.0;FS=1.674;HaplotypeScore=0.0;MLEAC=1;MLEAF=0.5;MQ=41.92;MQ0=0;MQRankSum=-0.322;QD=18.7;ReadPosRankSum=-0.088	GT:AD:DP:GQ:PL	0/1:10,14:24:99:477,0,344
chrIV	790195	.	C	T	563.77	PASS	AC=1;AF=0.5;AN=2;BaseQRankSum=1.299;DP=36;Dels=0.0;FS=0.0;HaplotypeScore=0.0;MLEAC=1;MLEAF=0.5;MQ=42.0;MQ0=0;MQRankSum=0.824;QD=15.66;ReadPosRankSum=-0.444	GT:AD:DP:GQ:PL	0/1:17,19:36:99:592,0,535
chrIV	790262	.	C	T	701.77	PASS	AC=1;AF=0.5;AN=2;BaseQRankSum=1.977;DP=34;Dels=0.0;FS=0.0;HaplotypeScore=0.0;MLEAC=1;MLEAF=0.5;MQ=42.0;MQ0=0;MQRankSum=0.297;QD=20.64;ReadPosRankSum=-0.787	GT:AD:DP:GQ:PL	0/1:14,20:34:99:730,0,466
chrIV	790295	.	C	T	474.77	PASS	AC=1;AF=0.5;AN=2;BaseQRankSum=0.513;DP=36;Dels=0.0;FS=3.014;HaplotypeScore=0.0;MLEAC=1;MLEAF=0.5;MQ=42.0;MQ0=0;MQRankSum=-0.16;QD=13.19;ReadPosRankSum=-1.187	GT:AD:DP:GQ:PL	0/1:21,15:36:99:503,0,745
chrIV	790446	.	C	T	500.77	PASS	AC=1;AF=0.5;AN=2;BaseQRankSum=0.486;DP=34;Dels=0.03;FS=1.423;HaplotypeScore=1.966;MLEAC=1;MLEAF=0.5;MQ=41.57;MQ0=0;MQRankSum=0.774;QD=14.73;ReadPosRankSum=1.711	GT:AD:DP:GQ:PL	0/1:17,16:33:99:529,0,554
chrIV	794489	.	C	T	706.77	PASS	AC=1;AF=0.5;AN=2;BaseQRankSum=-0.352;DP=39;Dels=0.0;FS=1.756;HaplotypeScore=0.0;MLEAC=1;MLEAF=0.5;MQ=41.95;MQ0=0;MQRankSum=-1.225;QD=18.12;ReadPosRankSum=-0.042	GT:AD:DP:GQ:PL	0/1:18,21:39:99:735,0,628
chrIV	802243	.	C	T	731.77	PASS	AC=1;AF=0.5;AN=2;BaseQRankSum=2.379;DP=40;Dels=0.0;FS=7.305;HaplotypeScore=0.0;MLEAC=1;MLEAF=0.5;MQ=42.0;MQ0=0;MQRankSum=-1.019;QD=18.29;ReadPosRankSum=0.856	GT:AD:DP:GQ:PL	0/1:18,22:40:99:760,0,597
chrIV	807858	.	C	T	905.77	PASS	AC=1;AF=0.5;AN=2;BaseQRankSum=-2.034;DP=54;Dels=0.0;FS=4.611;HaplotypeScore=0.0;MLEAC=1;MLEAF=0.5;MQ=42.0;MQ0=0;MQRankSum=-0.113;QD=16.77;ReadPosRankSum=-0.147	GT:AD:DP:GQ:PL	0/1:26,28:54:99:934,0,797
chrIV	808213	.	G	A	923.77	PASS	AC=1;AF=0.5;AN=2;BaseQRankSum=-1.08;DP=63;Dels=0.0;FS=0.0;HaplotypeScore=0.0;MLEAC=1;MLEAF=0.5;MQ=41.94;MQ0=0;MQRankSum=-0.392;QD=14.66;ReadPosRankSum=0.062	GT:AD:DP:GQ:PL	0/1:33,30:63:99:952,0,1109
chrIV	808254	.	C	T	1371.77	PASS	AC=1;AF=0.5;AN=2;BaseQRankSum=0.613;DP=82;Dels=0.0;FS=1.958;HaplotypeScore=0.0;MLEAC=1;MLEAF=0.5;MQ=41.61;MQ0=0;MQRankSum=1.439;QD=16.73;ReadPosRankSum=1.226	GT:AD:DP:GQ:PL	0/1:39,43:82:99:1400,0,1273
chrIV	811436	.	C	T	762.77	PASS	AC=1;AF=0.5;AN=2;BaseQRankSum=-2.064;DP=48;Dels=0.0;FS=5.864;HaplotypeScore=0.0;MLEAC=1;MLEAF=0.5;MQ=42.0;MQ0=0;MQRankSum=0.826;QD=15.89;ReadPosRankSum=-1.672	GT:AD:DP:GQ:PL	0/1:23,25:48:99:791,0,773
chrIV	811699	.	C	T	725.77	PASS	AC=1;AF=0.5;AN=2;BaseQRankSum=0.11;DP=43;Dels=0.0;FS=0.0;HaplotypeScore=0.0;MLEAC=1;MLEAF=0.5;MQ=42.0;MQ0=0;MQRankSum=0.037;QD=16.88;ReadPosRankSum=0.962	GT:AD:DP:GQ:PL	0/1:20,23:43:99:754,0,670
chrIV	814240	.	C	T	888.77	PASS	AC=1;AF=0.5;AN=2;BaseQRankSum=0.652;DP=48;Dels=0.0;FS=1.124;HaplotypeScore=0.0;MLEAC=1;MLEAF=0.5;MQ=42.0;MQ0=0;MQRankSum=1.335;QD=18.52;ReadPosRankSum=-0.466	GT:AD:DP:GQ:PL	0/1:22,26:48:99:917,0,672
chrIV	814357	.	C	T	726.77	PASS	AC=1;AF=0.5;AN=2;BaseQRankSum=-2.183;DP=41;Dels=0.0;FS=6.747;HaplotypeScore=0.0;MLEAC=1;MLEAF=0.5;MQ=42.0;MQ0=0;MQRankSum=1.346;QD=17.73;ReadPosRankSum=0.275	GT:AD:DP:GQ:PL	0/1:19,22:41:99:755,0,662
chrIV	816524	.	C	T	318.77	PASS	AC=1;AF=0.5;AN=2;BaseQRankSum=1.122;DP=25;Dels=0.0;FS=6.239;HaplotypeScore=0.0;MLEAC=1;MLEAF=0.5;MQ=42.0;MQ0=0;MQRankSum=-0.465;QD=12.75;ReadPosRankSum=1.177	GT:AD:DP:GQ:PL	0/1:14,11:25:99:347,0,459
chrIV	816917	.	C	T	572.77	PASS	AC=1;AF=0.5;AN=2;BaseQRankSum=0.515;DP=40;Dels=0.0;FS=0.0;HaplotypeScore=0.0;MLEAC=1;MLEAF=0.5;MQ=42.0;MQ0=0;MQRankSum=1.138;QD=14.32;ReadPosRankSum=-2.004	GT:AD:DP:GQ:PL	0/1:21,19:40:99:601,0,634
chrIV	819304	.	C	T	284.77	PASS	AC=1;AF=0.5;AN=2;BaseQRankSum=-0.106;DP=16;Dels=0.0;FS=5.193;HaplotypeScore=0.0;MLEAC=1;MLEAF=0.5;MQ=41.11;MQ0=0;MQRankSum=-0.423;QD=17.8;ReadPosRankSum=0.635	GT:AD:DP:GQ:PL	0/1:7,9:16:99:313,0,173
chrIV	820727	.	C	T	513.77	PASS	AC=1;AF=0.5;AN=2;BaseQRankSum=0.258;DP=31;Dels=0.0;FS=0.0;HaplotypeScore=0.9933;MLEAC=1;MLEAF=0.5;MQ=41.52;MQ0=0;MQRankSum=-0.258;QD=16.57;ReadPosRankSum=-1.608	GT:AD:DP:GQ:PL	0/1:14,17:31:99:542,0,444
chrIV	830961	.	C	T	738.77	PASS	AC=1;AF=0.5;AN=2;BaseQRankSum=1.566;DP=52;Dels=0.0;FS=6.076;HaplotypeScore=0.0;MLEAC=1;MLEAF=0.5;MQ=41.73;MQ0=0;MQRankSum=1.032;QD=14.21;ReadPosRankSum=-0.663	GT:AD:DP:GQ:PL	0/1:29,23:52:99:767,0,919
chrIV	831548	.	C	T	328.77	PASS	AC=1;AF=0.5;AN=2;BaseQRankSum=0.695;DP=24;Dels=0.0;FS=1.875;HaplotypeScore=0.0;MLEAC=1;MLEAF=0.5;MQ=40.8;MQ0=0;MQRankSum=-0.29;QD=13.7;ReadPosRankSum=0.521	GT:AD:DP:GQ:PL	0/1:13,11:24:99:357,0,405
chrIV	831560	.	C	T	794.77	PASS	AC=2;AF=1.0;AN=2;DP=20;Dels=0.0;FS=0.0;HaplotypeScore=0.0;MLEAC=2;MLEAF=1.0;MQ=41.29;MQ0=0;QD=27.41	GT:AD:DP:GQ:PL	1/1:0,20:20:60:823,60,0
chrIV	831647	.	C	T	355.77	PASS	AC=1;AF=0.5;AN=2;BaseQRankSum=1.694;DP=33;Dels=0.0;FS=0.0;HaplotypeScore=0.0;MLEAC=1;MLEAF=0.5;MQ=41.76;MQ0=0;MQRankSum=-1.657;QD=10.78;ReadPosRankSum=-0.929	GT:AD:DP:GQ:PL	0/1:19,14:33:99:384,0,561
chrIV	831652	.	C	T	334.77	PASS	AC=1;AF=0.5;AN=2;BaseQRankSum=2.302;DP=32;Dels=0.0;FS=0.0;HaplotypeScore=0.0;MLEAC=1;MLEAF=0.5;MQ=41.76;MQ0=0;MQRankSum=0.422;QD=10.46;ReadPosRankSum=-0.652	GT:AD:DP:GQ:PL	0/1:19,13:32:99:363,0,562
chrIV	833005	.	C	T	354.77	PASS	AC=1;AF=0.5;AN=2;BaseQRankSum=0.123;DP=27;Dels=0.0;FS=1.596;HaplotypeScore=0.0;MLEAC=1;MLEAF=0.5;MQ=42.0;MQ0=0;MQRankSum=-0.765;QD=13.14;ReadPosRankSum=1.209	GT:AD:DP:GQ:PL	0/1:16,11:27:99:383,0,512
chrIV	833974	.	C	T	1337.77	PASS	AC=1;AF=0.5;AN=2;BaseQRankSum=1.231;DP=90;Dels=0.0;FS=21.615;HaplotypeScore=0.0;MLEAC=1;MLEAF=0.5;MQ=42.0;MQ0=0;MQRankSum=1.328;QD=14.86;ReadPosRankSum=-0.004	GT:AD:DP:GQ:PL	0/1:46,44:90:99:1366,0,1380
chrIV	835510	.	G	A	1893.77	PASS	AC=1;AF=0.5;AN=2;BaseQRankSum=0.661;DP=92;Dels=0.0;FS=5.371;HaplotypeScore=0.8321;MLEAC=1;MLEAF=0.5;MQ=41.92;MQ0=0;MQRankSum=-0.135;QD=20.58;ReadPosRankSum=-0.916	GT:AD:DP:GQ:PL	0/1:37,55:92:99:1922,0,1094
chrIV	835511	.	G	A	1963.77	PASS	AC=1;AF=0.5;AN=2;BaseQRankSum=0.42;DP=93;Dels=0.0;FS=5.398;HaplotypeScore=0.8321;MLEAC=1;MLEAF=0.5;MQ=41.92;MQ0=0;MQRankSum=0.334;QD=21.12;ReadPosRankSum=-0.962	GT:AD:DP:GQ:PL	0/1:37,56:93:99:1992,0,1118
chrIV	835534	.	G	A	1741.77	PASS	AC=1;AF=0.5;AN=2;BaseQRankSum=-0.202;DP=94;Dels=0.0;FS=11.64;HaplotypeScore=0.0;MLEAC=1;MLEAF=0.5;MQ=41.88;MQ0=0;MQRankSum=0.764;QD=18.53;ReadPosRankSum=1.304	GT:AD:DP:GQ:PL	0/1:42,52:94:99:1770,0,1370
chrIV	836363	.	C	T	812.77	PASS	AC=1;AF=0.5;AN=2;BaseQRankSum=-5.293;DP=76;Dels=0.0;FS=5.513;HaplotypeScore=0.0;MLEAC=1;MLEAF=0.5;MQ=42.0;MQ0=0;MQRankSum=1.871;QD=10.69;ReadPosRankSum=0.845	GT:AD:DP:GQ:PL	0/1:47,29:76:99:841,0,1665
chrIV	838323	.	C	T	1072.77	PASS	AC=1;AF=0.5;AN=2;BaseQRankSum=-0.469;DP=62;Dels=0.0;FS=6.985;HaplotypeScore=0.0;MLEAC=1;MLEAF=0.5;MQ=41.97;MQ0=0;MQRankSum=-1.022;QD=17.3;ReadPosRankSum=-1.264	GT:AD:DP:GQ:PL	0/1:27,35:62:99:1101,0,888
chrIV	841875	.	C	T	873.77	PASS	AC=1;AF=0.5;AN=2;BaseQRankSum=0.296;DP=62;Dels=0.0;FS=10.939;HaplotypeScore=0.0;MLEAC=1;MLEAF=0.5;MQ=41.94;MQ0=0;MQRankSum=0.635;QD=14.09;ReadPosRankSum=-1.227	GT:AD:DP:GQ:PL	0/1:33,29:62:99:902,0,1020
chrIV	842047	.	C	T	917.77	PASS	AC=1;AF=0.5;AN=2;BaseQRankSum=2.88;DP=52;Dels=0.0;FS=0.0;HaplotypeScore=0.0;MLEAC=1;MLEAF=0.5;MQ=41.35;MQ0=0;MQRankSum=1.343;QD=17.65;ReadPosRankSum=-1.769	GT:AD:DP:GQ:PL	0/1:22,30:52:99:946,0,703
chrIV	842062	.	C	T	895.77	PASS	AC=1;AF=0.5;AN=2;BaseQRankSum=-0.266;DP=60;Dels=0.0;FS=0.0;HaplotypeScore=0.0;MLEAC=1;MLEAF=0.5;MQ=41.37;MQ0=0;MQRankSum=0.34;QD=14.93;ReadPosRankSum=-0.192	GT:AD:DP:GQ:PL	0/1:31,29:60:99:924,0,964
chrIV	842064	.	C	T	911.77	PASS	AC=1;AF=0.5;AN=2;BaseQRankSum=-1.524;DP=59;Dels=0.0;FS=1.053;HaplotypeScore=0.0;MLEAC=1;MLEAF=0.5;MQ=41.36;MQ0=0;MQRankSum=1.797;QD=15.45;ReadPosRankSum=-0.311	GT:AD:DP:GQ:PL	0/1:30,29:59:99:940,0,931
chrIV	842073	.	C	T	1886.77	PASS	AC=2;AF=1.0;AN=2;DP=50;Dels=0.0;FS=0.0;HaplotypeScore=0.0;MLEAC=2;MLEAF=1.0;MQ=41.36;MQ0=0;QD=28.91	GT:AD:DP:GQ:PL	1/1:0,50:50:99:1915,141,0
chrIV	843506	.	C	T	180.77	PASS	AC=1;AF=0.5;AN=2;BaseQRankSum=0.935;DP=13;Dels=0.0;FS=0.0;HaplotypeScore=0.0;MLEAC=1;MLEAF=0.5;MQ=42.0;MQ0=0;MQRankSum=0.555;QD=13.91;ReadPosRankSum=-0.312	GT:AD:DP:GQ:PL	0/1:6,7:13:99:209,0,205
chrIV	845237	.	C	T	600.77	PASS	AC=1;AF=0.5;AN=2;BaseQRankSum=-1.242;DP=41;Dels=0.0;FS=12.768;HaplotypeScore=0.0;MLEAC=1;MLEAF=0.5;MQ=42.0;MQ0=0;MQRankSum=1.007;QD=14.65;ReadPosRankSum=0.092	GT:AD:DP:GQ:PL	0/1:19,22:41:99:629,0,634
chrIV	847990	.	C	T	137.77	PASS	AC=1;AF=0.5;AN=2;BaseQRankSum=0.8;DP=14;Dels=0.0;FS=0.0;HaplotypeScore=0.0;MLEAC=1;MLEAF=0.5;MQ=42.0;MQ0=0;MQRankSum=1.067;QD=9.84;ReadPosRankSum=0.0	GT:AD:DP:GQ:PL	0/1:9,5:14:99:166,0,324
chrIV	848314	.	C	T	657.77	PASS	AC=1;AF=0.5;AN=2;BaseQRankSum=1.155;DP=40;Dels=0.0;FS=0.0;HaplotypeScore=0.0;MLEAC=1;MLEAF=0.5;MQ=40.94;MQ0=2;MQRankSum=-0.395;QD=16.44;ReadPosRankSum=0.219	GT:AD:DP:GQ:PL	0/1:18,22:40:99:686,0,532
chrIV	848900	.	C	T	317.77	PASS	AC=1;AF=0.5;AN=2;BaseQRankSum=-0.191;DP=30;Dels=0.0;FS=3.399;HaplotypeScore=0.0;MLEAC=1;MLEAF=0.5;MQ=42.0;MQ0=0;MQRankSum=-0.699;QD=10.59;ReadPosRankSum=1.715	GT:AD:DP:GQ:PL	0/1:18,12:30:99:346,0,603
chrIV	849057	.	C	T	448.77	PASS	AC=1;AF=0.5;AN=2;BaseQRankSum=-0.817;DP=32;Dels=0.0;FS=3.325;HaplotypeScore=0.0;MLEAC=1;MLEAF=0.5;MQ=42.0;MQ0=0;MQRankSum=-0.095;QD=14.02;ReadPosRankSum=0.019	GT:AD:DP:GQ:PL	0/1:18,14:32:99:477,0,634
chrIV	849192	.	G	A	458.77	PASS	AC=1;AF=0.5;AN=2;BaseQRankSum=0.06;DP=31;Dels=0.0;FS=0.0;HaplotypeScore=0.0;MLEAC=1;MLEAF=0.5;MQ=42.0;MQ0=0;MQRankSum=0.179;QD=14.8;ReadPosRankSum=-0.139	GT:AD:DP:GQ:PL	0/1:17,14:31:99:487,0,573
chrIV	850298	.	C	T	478.77	PASS	AC=1;AF=0.5;AN=2;BaseQRankSum=1.336;DP=28;Dels=0.0;FS=5.071;HaplotypeScore=0.0;MLEAC=1;MLEAF=0.5;MQ=42.0;MQ0=0;MQRankSum=-1.198;QD=17.1;ReadPosRankSum=0.23	GT:AD:DP:GQ:PL	0/1:13,15:28:99:507,0,420
chrIV	851780	.	G	A	373.77	PASS	AC=1;AF=0.5;AN=2;BaseQRankSum=1.444;DP=20;Dels=0.0;FS=1.922;HaplotypeScore=0.0;MLEAC=1;MLEAF=0.5;MQ=42.0;MQ0=0;MQRankSum=-1.444;QD=18.69;ReadPosRankSum=-1.064	GT:AD:DP:GQ:PL	0/1:9,11:20:99:402,0,276
chrIV	854094	.	C	T	314.77	PASS	AC=1;AF=0.5;AN=2;BaseQRankSum=0.192;DP=25;Dels=0.0;FS=3.831;HaplotypeScore=0.0;MLEAC=1;MLEAF=0.5;MQ=42.0;MQ0=0;MQRankSum=0.794;QD=12.59;ReadPosRankSum=1.56	GT:AD:DP:GQ:PL	0/1:14,11:25:99:343,0,330
chrIV	856164	.	C	T	433.77	PASS	AC=1;AF=0.5;AN=2;BaseQRankSum=1.203;DP=30;Dels=0.0;FS=0.0;HaplotypeScore=0.0;MLEAC=1;MLEAF=0.5;MQ=42.0;MQ0=0;MQRankSum=0.0;QD=14.46;ReadPosRankSum=0.581	GT:AD:DP:GQ:PL	0/1:15,15:30:99:462,0,490
chrIV	857155	.	C	T	570.77	PASS	AC=1;AF=0.5;AN=2;BaseQRankSum=2.264;DP=37;Dels=0.0;FS=2.944;HaplotypeScore=0.0;MLEAC=1;MLEAF=0.5;MQ=41.62;MQ0=0;MQRankSum=0.775;QD=15.43;ReadPosRankSum=0.957	GT:AD:DP:GQ:PL	0/1:19,18:37:99:599,0,630
chrIV	859143	.	C	T	405.77	PASS	AC=1;AF=0.5;AN=2;BaseQRankSum=1.528;DP=38;Dels=0.0;FS=6.647;HaplotypeScore=0.0;MLEAC=1;MLEAF=0.5;MQ=42.0;MQ0=0;MQRankSum=-0.923;QD=10.68;ReadPosRankSum=0.56	GT:AD:DP:GQ:PL	0/1:24,14:38:99:434,0,828
chrIV	859236	.	C	T	977.77	PASS	AC=1;AF=0.5;AN=2;BaseQRankSum=2.148;DP=62;Dels=0.0;FS=1.063;HaplotypeScore=0.0;MLEAC=1;MLEAF=0.5;MQ=41.94;MQ0=0;MQRankSum=-0.613;QD=15.77;ReadPosRankSum=-0.345	GT:AD:DP:GQ:PL	0/1:30,32:62:99:1006,0,999
chrIV	859320	.	C	T	559.77	PASS	AC=1;AF=0.5;AN=2;BaseQRankSum=0.116;DP=35;Dels=0.0;FS=1.33;HaplotypeScore=0.0;MLEAC=1;MLEAF=0.5;MQ=41.94;MQ0=0;MQRankSum=0.414;QD=15.99;ReadPosRankSum=1.275	GT:AD:DP:GQ:PL	0/1:16,19:35:99:588,0,486
chrIV	861681	.	C	T	893.77	PASS	AC=1;AF=0.5;AN=2;BaseQRankSum=-0.547;DP=53;Dels=0.0;FS=0.0;HaplotypeScore=0.0;MLEAC=1;MLEAF=0.5;MQ=42.0;MQ0=0;MQRankSum=-1.247;QD=16.86;ReadPosRankSum=-0.224	GT:AD:DP:GQ:PL	0/1:23,30:53:99:922,0,724
chrIV	870664	.	C	T	499.77	PASS	AC=1;AF=0.5;AN=2;BaseQRankSum=1.259;DP=34;Dels=0.0;FS=3.217;HaplotypeScore=0.0;MLEAC=1;MLEAF=0.5;MQ=41.88;MQ0=0;MQRankSum=-0.431;QD=14.7;ReadPosRankSum=0.604	GT:AD:DP:GQ:PL	0/1:16,18:34:99:528,0,470
chrIV	870880	.	C	T	1204.77	PASS	AC=1;AF=0.5;AN=2;BaseQRankSum=0.92;DP=74;Dels=0.0;FS=4.93;HaplotypeScore=0.0;MLEAC=1;MLEAF=0.5;MQ=42.0;MQ0=0;MQRankSum=1.472;QD=16.28;ReadPosRankSum=-0.401	GT:AD:DP:GQ:PL	0/1:35,39:74:99:1233,0,1106
chrIV	892408	.	G	A	999.77	PASS	AC=1;AF=0.5;AN=2;BaseQRankSum=-0.377;DP=58;Dels=0.0;FS=5.46;HaplotypeScore=0.8941;MLEAC=1;MLEAF=0.5;MQ=41.64;MQ0=1;MQRankSum=-0.056;QD=17.24;ReadPosRankSum=1.049	GT:AD:DP:GQ:PL	0/1:26,32:58:99:1028,0,867
chrIV	893814	.	G	A	1571.77	PASS	AC=1;AF=0.5;AN=2;BaseQRankSum=2.823;DP=98;Dels=0.0;FS=1.719;HaplotypeScore=0.0;MLEAC=1;MLEAF=0.5;MQ=42.0;MQ0=0;MQRankSum=-1.47;QD=16.04;ReadPosRankSum=1.107	GT:AD:DP:GQ:PL	0/1:46,52:98:99:1600,0,1347
chrIV	894658	.	C	T	1338.77	PASS	AC=1;AF=0.5;AN=2;BaseQRankSum=1.569;DP=103;Dels=0.0;FS=3.637;HaplotypeScore=0.0;MLEAC=1;MLEAF=0.5;MQ=41.92;MQ0=0;MQRankSum=-0.381;QD=13.0;ReadPosRankSum=0.435	GT:AD:DP:GQ:PL	0/1:57,46:103:99:1367,0,1723
chrIV	894682	.	C	T	862.77	PASS	AC=1;AF=0.5;AN=2;BaseQRankSum=1.711;DP=68;Dels=0.0;FS=0.0;HaplotypeScore=0.0;MLEAC=1;MLEAF=0.5;MQ=41.88;MQ0=0;MQRankSum=0.05;QD=12.69;ReadPosRankSum=0.57	GT:AD:DP:GQ:PL	0/1:39,29:68:99:891,0,1171
chrIV	903531	.	C	T	469.77	PASS	AC=1;AF=0.5;AN=2;BaseQRankSum=-1.375;DP=29;Dels=0.0;FS=5.649;HaplotypeScore=0.0;MLEAC=1;MLEAF=0.5;MQ=41.49;MQ0=0;MQRankSum=0.589;QD=16.2;ReadPosRankSum=1.506	GT:AD:DP:GQ:PL	0/1:14,15:29:99:498,0,449
chrIV	904280	.	C	T	586.77	PASS	AC=1;AF=0.5;AN=2;BaseQRankSum=-0.796;DP=41;Dels=0.0;FS=2.963;HaplotypeScore=0.0;MLEAC=1;MLEAF=0.5;MQ=42.0;MQ0=0;MQRankSum=0.587;QD=14.31;ReadPosRankSum=-0.17	GT:AD:DP:GQ:PL	0/1:21,20:41:99:615,0,748
chrIV	904839	.	C	T	343.77	PASS	AC=1;AF=0.5;AN=2;BaseQRankSum=0.992;DP=32;Dels=0.0;FS=3.393;HaplotypeScore=0.0;MLEAC=1;MLEAF=0.5;MQ=42.0;MQ0=0;MQRankSum=-0.397;QD=10.74;ReadPosRankSum=-1.151	GT:AD:DP:GQ:PL	0/1:21,11:32:99:372,0,708
chrIV	914758	.	C	T	159.77	PASS	AC=1;AF=0.5;AN=2;BaseQRankSum=0.14;DP=18;Dels=0.0;FS=0.0;HaplotypeScore=0.0;MLEAC=1;MLEAF=0.5;MQ=41.89;MQ0=0;MQRankSum=0.328;QD=8.88;ReadPosRankSum=-0.047	GT:AD:DP:GQ:PL	0/1:12,6:18:99:188,0,397
chrIV	914765	.	C	T	437.77	PASS	AC=1;AF=0.5;AN=2;BaseQRankSum=0.0;DP=18;Dels=0.0;FS=0.0;HaplotypeScore=0.0;MLEAC=1;MLEAF=0.5;MQ=41.06;MQ0=0;MQRankSum=-0.493;QD=24.32;ReadPosRankSum=-0.986	GT:AD:DP:GQ:PL	0/1:5,13:18:99:466,0,134
chrIV	914788	.	C	T	188.77	PASS	AC=1;AF=0.5;AN=2;BaseQRankSum=0.871;DP=23;Dels=0.0;FS=4.246;HaplotypeScore=0.0;MLEAC=1;MLEAF=0.5;MQ=41.27;MQ0=0;MQRankSum=0.032;QD=8.21;ReadPosRankSum=-0.807	GT:AD:DP:GQ:PL	0/1:15,8:23:99:217,0,501
chrIV	914799	.	C	T	470.77	PASS	AC=1;AF=0.5;AN=2;BaseQRankSum=0.239;DP=22;Dels=0.0;FS=7.282;HaplotypeScore=0.0;MLEAC=1;MLEAF=0.5;MQ=41.24;MQ0=0;MQRankSum=0.58;QD=21.4;ReadPosRankSum=1.126	GT:AD:DP:GQ:PL	0/1:8,14:22:99:499,0,251
chrIV	914840	.	C	T	319.77	PASS	AC=1;AF=0.5;AN=2;BaseQRankSum=-0.035;DP=22;Dels=0.0;FS=7.384;HaplotypeScore=2.98;MLEAC=1;MLEAF=0.5;MQ=41.24;MQ0=0;MQRankSum=-0.599;QD=14.53;ReadPosRankSum=-0.458	GT:AD:DP:GQ:PL	0/1:11,10:22:99:348,0,351
chrIV	914848	.	C	T	305.77	PASS	AC=1;AF=0.5;AN=2;BaseQRankSum=-0.176;DP=27;Dels=0.0;FS=4.379;HaplotypeScore=0.0;MLEAC=1;MLEAF=0.5;MQ=41.93;MQ0=0;MQRankSum=0.226;QD=11.32;ReadPosRankSum=0.778	GT:AD:DP:GQ:PL	0/1:17,10:27:99:334,0,540
chrIV	914979	.	G	A	598.77	PASS	AC=1;AF=0.5;AN=2;BaseQRankSum=1.381;DP=31;Dels=0.0;FS=0.0;HaplotypeScore=0.0;MLEAC=1;MLEAF=0.5;MQ=42.0;MQ0=0;MQRankSum=-0.42;QD=19.32;ReadPosRankSum=1.301	GT:AD:DP:GQ:PL	0/1:13,18:31:99:627,0,409
chrIV	916246	.	C	T	770.77	PASS	AC=1;AF=0.5;AN=2;BaseQRankSum=0.751;DP=41;Dels=0.0;FS=0.0;HaplotypeScore=0.0;MLEAC=1;MLEAF=0.5;MQ=41.48;MQ0=1;MQRankSum=0.014;QD=18.8;ReadPosRankSum=0.354	GT:AD:DP:GQ:PL	0/1:15,26:41:99:799,0,387
chrIV	916395	.	C	T	585.77	PASS	AC=1;AF=0.5;AN=2;BaseQRankSum=1.155;DP=36;Dels=0.0;FS=5.023;HaplotypeScore=0.0;MLEAC=1;MLEAF=0.5;MQ=41.89;MQ0=0;MQRankSum=-0.838;QD=16.27;ReadPosRankSum=0.585	GT:AD:DP:GQ:PL	0/1:18,18:36:99:614,0,597
chrIV	916447	.	C	T	406.77	PASS	AC=1;AF=0.5;AN=2;BaseQRankSum=-0.127;DP=33;Dels=0.0;FS=1.352;HaplotypeScore=0.0;MLEAC=1;MLEAF=0.5;MQ=41.88;MQ0=0;MQRankSum=0.091;QD=12.33;ReadPosRankSum=-2.277	GT:AD:DP:GQ:PL	0/1:19,14:33:99:435,0,635
chrIV	923911	.	C	T	1066.77	PASS	AC=1;AF=0.5;AN=2;BaseQRankSum=0.974;DP=71;Dels=0.0;FS=8.351;HaplotypeScore=0.0;MLEAC=1;MLEAF=0.5;MQ=41.97;MQ0=0;MQRankSum=0.778;QD=15.02;ReadPosRankSum=1.055	GT:AD:DP:GQ:PL	0/1:38,33:71:99:1095,0,1256
chrIV	924620	.	G	A	1171.77	PASS	AC=1;AF=0.5;AN=2;BaseQRankSum=3.155;DP=88;Dels=0.0;FS=4.343;HaplotypeScore=0.5784;MLEAC=1;MLEAF=0.5;MQ=42.0;MQ0=0;MQRankSum=0.071;QD=13.32;ReadPosRankSum=1.379	GT:AD:DP:GQ:PL	0/1:48,40:88:99:1200,0,1456
chrIV	924678	.	C	T	304.77	PASS	AC=1;AF=0.5;AN=2;BaseQRankSum=0.458;DP=21;Dels=0.0;FS=4.123;HaplotypeScore=0.0;MLEAC=1;MLEAF=0.5;MQ=42.0;MQ0=0;MQRankSum=0.035;QD=14.51;ReadPosRankSum=-0.246	GT:AD:DP:GQ:PL	0/1:11,10:21:99:333,0,394
chrIV	927145	.	C	T	1727.77	PASS	AC=1;AF=0.5;AN=2;BaseQRankSum=0.169;DP=121;Dels=0.0;FS=4.548;HaplotypeScore=0.0;MLEAC=1;MLEAF=0.5;MQ=41.98;MQ0=0;MQRankSum=-0.164;QD=14.28;ReadPosRankSum=-1.69	GT:AD:DP:GQ:PL	0/1:64,57:121:99:1756,0,2171
chrIV	927188	.	C	T	2000.77	PASS	AC=1;AF=0.5;AN=2;BaseQRankSum=0.505;DP=105;Dels=0.0;FS=1.595;HaplotypeScore=0.0;MLEAC=1;MLEAF=0.5;MQ=41.91;MQ0=0;MQRankSum=-1.326;QD=19.05;ReadPosRankSum=-0.505	GT:AD:DP:GQ:PL	0/1:43,62:105:99:2029,0,1375
chrIV	927193	.	C	T	1802.77	PASS	AC=1;AF=0.5;AN=2;BaseQRankSum=0.569;DP=105;Dels=0.0;FS=0.725;HaplotypeScore=0.0;MLEAC=1;MLEAF=0.5;MQ=41.91;MQ0=0;MQRankSum=1.11;QD=17.17;ReadPosRankSum=0.679	GT:AD:DP:GQ:PL	0/1:48,57:105:99:1831,0,1518
chrIV	927408	.	C	T	1523.77	PASS	AC=1;AF=0.5;AN=2;BaseQRankSum=0.944;DP=72;Dels=0.0;FS=2.036;HaplotypeScore=0.0;MLEAC=1;MLEAF=0.5;MQ=42.0;MQ0=0;MQRankSum=-0.393;QD=21.16;ReadPosRankSum=0.111	GT:AD:DP:GQ:PL	0/1:26,46:72:99:1552,0,845
chrIV	930436	.	C	T	3778.77	PASS	AC=2;AF=1.0;AN=2;DP=106;Dels=0.0;FS=0.0;HaplotypeScore=0.0;MLEAC=2;MLEAF=1.0;MQ=41.87;MQ0=0;QD=31.36	GT:AD:DP:GQ:PL	1/1:0,106:106:99:3807,286,0
chrIV	930501	.	C	T	787.77	PASS	AC=1;AF=0.5;AN=2;BaseQRankSum=0.376;DP=64;Dels=0.0;FS=5.478;HaplotypeScore=0.0;MLEAC=1;MLEAF=0.5;MQ=42.0;MQ0=0;MQRankSum=-0.116;QD=12.31;ReadPosRankSum=0.54	GT:AD:DP:GQ:PL	0/1:38,26:64:99:816,0,1286
chrIV	931521	.	C	T	1599.77	PASS	AC=1;AF=0.5;AN=2;BaseQRankSum=0.356;DP=114;Dels=0.0;FS=2.475;HaplotypeScore=0.0;MLEAC=1;MLEAF=0.5;MQ=42.0;MQ0=0;MQRankSum=-0.094;QD=14.03;ReadPosRankSum=-0.321	GT:AD:DP:GQ:PL	0/1:62,52:114:99:1628,0,1990
chrIV	940859	.	C	T	655.77	PASS	AC=1;AF=0.5;AN=2;BaseQRankSum=0.559;DP=30;Dels=0.0;FS=6.082;HaplotypeScore=0.0;MLEAC=1;MLEAF=0.5;MQ=42.0;MQ0=0;MQRankSum=-0.646;QD=21.86;ReadPosRankSum=-1.463	GT:AD:DP:GQ:PL	0/1:11,19:30:99:684,0,357
chrIV	943437	.	C	T	817.77	PASS	AC=1;AF=0.5;AN=2;BaseQRankSum=0.628;DP=41;Dels=0.0;FS=4.533;HaplotypeScore=0.7887;MLEAC=1;MLEAF=0.5;MQ=41.9;MQ0=0;MQRankSum=-0.575;QD=19.95;ReadPosRankSum=-1.269	GT:AD:DP:GQ:PL	0/1:16,25:41:99:846,0,500
chrIV	943683	.	C	T	246.77	PASS	AC=1;AF=0.5;AN=2;BaseQRankSum=0.4;DP=18;Dels=0.0;FS=4.359;HaplotypeScore=0.0;MLEAC=1;MLEAF=0.5;MQ=42.0;MQ0=0;MQRankSum=1.555;QD=13.71;ReadPosRankSum=-0.933	GT:AD:DP:GQ:PL	0/1:10,8:18:99:275,0,356
chrIV	948070	.	C	T	667.77	PASS	AC=1;AF=0.5;AN=2;BaseQRankSum=-0.745;DP=39;Dels=0.0;FS=12.712;HaplotypeScore=0.0;MLEAC=1;MLEAF=0.5;MQ=42.0;MQ0=0;MQRankSum=-0.604;QD=17.12;ReadPosRankSum=-0.52	GT:AD:DP:GQ:PL	0/1:19,20:39:99:696,0,632
chrIV	954905	.	C	T	2384.77	PASS	AC=1;AF=0.5;AN=2;BaseQRankSum=1.077;DP=135;Dels=0.01;FS=0.0;HaplotypeScore=0.9665;MLEAC=1;MLEAF=0.5;MQ=42.0;MQ0=0;MQRankSum=-1.521;QD=17.66;ReadPosRankSum=0.985	GT:AD:DP:GQ:PL	0/1:51,83:134:99:2413,0,1523
chrIV	954992	.	C	T	1050.77	PASS	AC=1;AF=0.5;AN=2;BaseQRankSum=0.198;DP=72;Dels=0.0;FS=0.0;HaplotypeScore=0.0;MLEAC=1;MLEAF=0.5;MQ=42.0;MQ0=0;MQRankSum=-1.241;QD=14.59;ReadPosRankSum=0.538	GT:AD:DP:GQ:PL	0/1:40,32:72:99:1079,0,1334
chrIV	955667	.	C	T	607.77	PASS	AC=1;AF=0.5;AN=2;BaseQRankSum=-0.614;DP=30;Dels=0.0;FS=0.0;HaplotypeScore=0.0;MLEAC=1;MLEAF=0.5;MQ=42.0;MQ0=0;MQRankSum=0.233;QD=20.26;ReadPosRankSum=-0.148	GT:AD:DP:GQ:PL	0/1:12,18:30:99:636,0,333
chrIV	955988	.	G	A	202.77	PASS	AC=1;AF=0.5;AN=2;BaseQRankSum=-2.218;DP=26;Dels=0.04;FS=36.553;HaplotypeScore=3.7468;MLEAC=1;MLEAF=0.5;MQ=42.0;MQ0=0;MQRankSum=-0.599;QD=7.8;ReadPosRankSum=-3.274	GT:AD:DP:GQ:PL	0/1:12,13:25:99:231,0,257
chrIV	956243	.	C	T	1033.77	PASS	AC=1;AF=0.5;AN=2;BaseQRankSum=2.246;DP=68;Dels=0.0;FS=3.452;HaplotypeScore=0.0;MLEAC=1;MLEAF=0.5;MQ=41.94;MQ0=0;MQRankSum=0.0;QD=15.2;ReadPosRankSum=-0.663	GT:AD:DP:GQ:PL	0/1:35,33:68:99:1062,0,1091
chrIV	958180	.	C	T	1098.77	PASS	AC=1;AF=0.5;AN=2;BaseQRankSum=1.562;DP=76;Dels=0.0;FS=8.052;HaplotypeScore=0.9867;MLEAC=1;MLEAF=0.5;MQ=42.0;MQ0=0;MQRankSum=0.716;QD=14.46;ReadPosRankSum=0.548	GT:AD:DP:GQ:PL	0/1:42,34:76:99:1127,0,1284
chrIV	964783	.	C	T	300.77	PASS	AC=1;AF=0.5;AN=2;BaseQRankSum=-2.327;DP=25;Dels=0.0;FS=3.909;HaplotypeScore=0.0;MLEAC=1;MLEAF=0.5;MQ=42.0;MQ0=0;MQRankSum=0.575;QD=12.03;ReadPosRankSum=-0.52	GT:AD:DP:GQ:PL	0/1:14,11:25:99:329,0,359
chrIV	965025	.	C	T	371.77	PASS	AC=1;AF=0.5;AN=2;BaseQRankSum=-2.507;DP=20;Dels=0.0;FS=4.415;HaplotypeScore=1.9866;MLEAC=1;MLEAF=0.5;MQ=40.5;MQ0=0;MQRankSum=0.579;QD=18.59;ReadPosRankSum=-0.501	GT:AD:DP:GQ:PL	0/1:8,12:20:99:400,0,261
chrIV	966124	.	C	T	316.77	PASS	AC=1;AF=0.5;AN=2;BaseQRankSum=0.277;DP=24;Dels=0.0;FS=4.993;HaplotypeScore=0.0;MLEAC=1;MLEAF=0.5;MQ=41.12;MQ0=1;MQRankSum=0.708;QD=13.2;ReadPosRankSum=-0.4	GT:AD:DP:GQ:PL	0/1:12,12:24:99:345,0,380
chrIV	968492	.	C	T	453.77	PASS	AC=1;AF=0.5;AN=2;BaseQRankSum=0.507;DP=28;Dels=0.0;FS=5.59;HaplotypeScore=0.0;MLEAC=1;MLEAF=0.5;MQ=42.0;MQ0=0;MQRankSum=-0.138;QD=16.21;ReadPosRankSum=0.322	GT:AD:DP:GQ:PL	0/1:13,15:28:99:482,0,453
chrIV	968783	.	C	T	390.77	PASS	AC=1;AF=0.5;AN=2;BaseQRankSum=0.707;DP=39;Dels=0.0;FS=4.773;HaplotypeScore=0.0;MLEAC=1;MLEAF=0.5;MQ=42.0;MQ0=0;MQRankSum=0.707;QD=10.02;ReadPosRankSum=-0.419	GT:AD:DP:GQ:PL	0/1:24,15:39:99:419,0,837
chrIV	971441	.	C	T	460.77	PASS	AC=1;AF=0.5;AN=2;BaseQRankSum=-0.737;DP=28;Dels=0.0;FS=3.637;HaplotypeScore=0.0;MLEAC=1;MLEAF=0.5;MQ=42.0;MQ0=0;MQRankSum=-0.783;QD=16.46;ReadPosRankSum=-0.461	GT:AD:DP:GQ:PL	0/1:13,15:28:99:489,0,382
chrIV	974591	.	C	T	215.77	PASS	AC=1;AF=0.5;AN=2;BaseQRankSum=-0.311;DP=18;Dels=0.0;FS=11.83;HaplotypeScore=0.0;MLEAC=1;MLEAF=0.5;MQ=42.0;MQ0=0;MQRankSum=0.755;QD=11.99;ReadPosRankSum=0.755	GT:AD:DP:GQ:PL	0/1:10,8:18:99:244,0,363
chrIV	974652	.	C	T	250.77	PASS	AC=1;AF=0.5;AN=2;BaseQRankSum=-0.209;DP=15;Dels=0.0;FS=0.0;HaplotypeScore=0.0;MLEAC=1;MLEAF=0.5;MQ=42.0;MQ0=0;MQRankSum=-0.34;QD=16.72;ReadPosRankSum=-0.15	GT:AD:DP:GQ:PL	0/1:7,8:15:99:279,0,243
chrIV	974662	.	C	T	295.77	PASS	AC=1;AF=0.5;AN=2;BaseQRankSum=-0.453;DP=18;Dels=0.0;FS=4.359;HaplotypeScore=0.0;MLEAC=1;MLEAF=0.5;MQ=42.0;MQ0=0;MQRankSum=-0.815;QD=16.43;ReadPosRankSum=-0.725	GT:AD:DP:GQ:PL	0/1:7,11:18:99:324,0,231
chrIV	979180	.	C	T	722.77	PASS	AC=1;AF=0.5;AN=2;BaseQRankSum=2.074;DP=29;Dels=0.0;FS=11.759;HaplotypeScore=0.9665;MLEAC=1;MLEAF=0.5;MQ=42.0;MQ0=0;MQRankSum=-0.708;QD=24.92;ReadPosRankSum=0.317	GT:AD:DP:GQ:PL	0/1:8,21:29:99:751,0,218
chrIV	979186	.	C	T	203.77	PASS	AC=1;AF=0.5;AN=2;BaseQRankSum=-1.301;DP=27;Dels=0.0;FS=19.434;HaplotypeScore=0.0;MLEAC=1;MLEAF=0.5;MQ=42.0;MQ0=0;MQRankSum=-0.186;QD=7.55;ReadPosRankSum=-1.46	GT:AD:DP:GQ:PL	0/1:19,8:27:99:232,0,679
chrIV	979546	.	C	T	207.77	PASS	AC=1;AF=0.5;AN=2;BaseQRankSum=0.951;DP=20;Dels=0.0;FS=2.315;HaplotypeScore=0.0;MLEAC=1;MLEAF=0.5;MQ=42.0;MQ0=0;MQRankSum=-1.585;QD=10.39;ReadPosRankSum=1.189	GT:AD:DP:GQ:PL	0/1:13,7:20:99:236,0,404
chrIV	979810	.	C	T	212.77	PASS	AC=1;AF=0.5;AN=2;BaseQRankSum=-1.588;DP=16;Dels=0.0;FS=2.115;HaplotypeScore=0.0;MLEAC=1;MLEAF=0.5;MQ=42.0;MQ0=0;MQRankSum=-0.212;QD=13.3;ReadPosRankSum=0.318	GT:AD:DP:GQ:PL	0/1:7,9:16:99:241,0,180
chrIV	980334	.	C	T	182.77	PASS	AC=1;AF=0.5;AN=2;BaseQRankSum=0.583;DP=12;Dels=0.0;FS=0.0;HaplotypeScore=0.0;MLEAC=1;MLEAF=0.5;MQ=42.0;MQ0=0;MQRankSum=-1.073;QD=15.23;ReadPosRankSum=1.191	GT:AD:DP:GQ:PL	0/1:6,6:12:99:211,0,208
chrIV	981011	.	C	T	285.77	PASS	AC=1;AF=0.5;AN=2;BaseQRankSum=-0.778;DP=14;Dels=0.0;FS=2.363;HaplotypeScore=0.0;MLEAC=1;MLEAF=0.5;MQ=40.94;MQ0=0;MQRankSum=-0.071;QD=20.41;ReadPosRankSum=-1.202	GT:AD:DP:GQ:PL	0/1:4,10:14:99:314,0,123
chrIV	994204	.	C	T	229.77	PASS	AC=1;AF=0.5;AN=2;BaseQRankSum=2.007;DP=14;Dels=0.0;FS=4.593;HaplotypeScore=0.0;MLEAC=1;MLEAF=0.5;MQ=42.0;MQ0=0;MQRankSum=2.285;QD=16.41;ReadPosRankSum=0.225	GT:AD:DP:GQ:PL	0/1:6,8:14:99:258,0,171
chrIV	998412	.	C	T	270.77	PASS	AC=1;AF=0.5;AN=2;BaseQRankSum=0.979;DP=27;Dels=0.0;FS=6.374;HaplotypeScore=0.0;MLEAC=1;MLEAF=0.5;MQ=42.0;MQ0=0;MQRankSum=-1.833;QD=10.03;ReadPosRankSum=-0.477	GT:AD:DP:GQ:PL	0/1:17,10:27:99:299,0,588
chrIV	1000097	.	C	T	336.77	PASS	AC=1;AF=0.5;AN=2;BaseQRankSum=1.288;DP=18;Dels=0.0;FS=1.778;HaplotypeScore=0.0;MLEAC=1;MLEAF=0.5;MQ=42.0;MQ0=0;MQRankSum=0.844;QD=18.71;ReadPosRankSum=0.4	GT:AD:DP:GQ:PL	0/1:8,10:18:99:365,0,191
chrIV	1000773	.	C	T	199.77	PASS	AC=1;AF=0.5;AN=2;BaseQRankSum=-1.447;DP=15;Dels=0.0;FS=0.0;HaplotypeScore=0.0;MLEAC=1;MLEAF=0.5;MQ=42.0;MQ0=0;MQRankSum=-0.174;QD=13.32;ReadPosRankSum=0.521	GT:AD:DP:GQ:PL	0/1:8,7:15:99:228,0,290
chrIV	1002239	.	C	T	339.77	PASS	AC=1;AF=0.5;AN=2;BaseQRankSum=0.452;DP=17;Dels=0.0;FS=7.911;HaplotypeScore=0.0;MLEAC=1;MLEAF=0.5;MQ=42.0;MQ0=0;MQRankSum=0.653;QD=19.99;ReadPosRankSum=1.256	GT:AD:DP:GQ:PL	0/1:6,11:17:99:368,0,182
chrIV	1002441	.	C	T	420.77	PASS	AC=1;AF=0.5;AN=2;BaseQRankSum=-1.14;DP=27;Dels=0.0;FS=0.0;HaplotypeScore=0.0;MLEAC=1;MLEAF=0.5;MQ=42.0;MQ0=0;MQRankSum=-1.334;QD=15.58;ReadPosRankSum=1.529	GT:AD:DP:GQ:PL	0/1:14,13:27:99:449,0,429
chrIV	1004152	.	C	T	488.77	PASS	AC=1;AF=0.5;AN=2;BaseQRankSum=-1.126;DP=48;Dels=0.0;FS=4.921;HaplotypeScore=0.0;MLEAC=1;MLEAF=0.5;MQ=42.0;MQ0=0;MQRankSum=-0.426;QD=10.18;ReadPosRankSum=0.558	GT:AD:DP:GQ:PL	0/1:32,16:48:99:517,0,1101
chrIV	1010112	.	C	T	801.77	PASS	AC=1;AF=0.5;AN=2;BaseQRankSum=0.352;DP=58;Dels=0.0;FS=0.0;HaplotypeScore=0.0;MLEAC=1;MLEAF=0.5;MQ=42.0;MQ0=0;MQRankSum=0.539;QD=13.82;ReadPosRankSum=0.305	GT:AD:DP:GQ:PL	0/1:32,26:58:99:830,0,981
chrIV	1011391	.	C	T	945.77	PASS	AC=1;AF=0.5;AN=2;BaseQRankSum=1.101;DP=59;Dels=0.0;FS=0.0;HaplotypeScore=0.0;MLEAC=1;MLEAF=0.5;MQ=41.72;MQ0=0;MQRankSum=0.964;QD=16.03;ReadPosRankSum=-1.328	GT:AD:DP:GQ:PL	0/1:31,28:59:99:974,0,1047
chrIV	1011422	.	C	T	1064.77	PASS	AC=1;AF=0.5;AN=2;BaseQRankSum=-0.032;DP=74;Dels=0.0;FS=0.0;HaplotypeScore=0.0;MLEAC=1;MLEAF=0.5;MQ=41.77;MQ0=0;MQRankSum=-0.865;QD=14.39;ReadPosRankSum=-1.178	GT:AD:DP:GQ:PL	0/1:37,37:74:99:1093,0,1206
chrIV	1015974	.	G	A	157.77	PASS	AC=1;AF=0.5;AN=2;BaseQRankSum=-2.659;DP=20;Dels=0.0;FS=31.46;HaplotypeScore=5.8573;MLEAC=1;MLEAF=0.5;MQ=41.19;MQ0=0;MQRankSum=-0.152;QD=7.89;ReadPosRankSum=1.747	GT:AD:DP:GQ:PL	0/1:11,9:20:99:186,0,358
chrIV	1016444	.	C	T	191.77	PASS	AC=1;AF=0.5;AN=2;BaseQRankSum=2.228;DP=30;Dels=0.0;FS=4.151;HaplotypeScore=0.0;MLEAC=1;MLEAF=0.5;MQ=42.0;MQ0=0;MQRankSum=-0.117;QD=6.39;ReadPosRankSum=-1.383	GT:AD:DP:GQ:PL	0/1:22,8:30:99:220,0,651
chrIV	1016837	.	C	T	209.77	PASS	AC=1;AF=0.5;AN=2;BaseQRankSum=-0.423;DP=16;Dels=0.0;FS=3.233;HaplotypeScore=0.0;MLEAC=1;MLEAF=0.5;MQ=41.88;MQ0=0;MQRankSum=0.212;QD=13.11;ReadPosRankSum=-0.635	GT:AD:DP:GQ:PL	0/1:9,7:16:99:238,0,321
chrIV	1020602	.	G	A	443.77	PASS	AC=1;AF=0.5;AN=2;BaseQRankSum=1.135;DP=22;Dels=0.0;FS=4.154;HaplotypeScore=0.0;MLEAC=1;MLEAF=0.5;MQ=42.0;MQ0=0;MQRankSum=-2.27;QD=20.17;ReadPosRankSum=1.469	GT:AD:DP:GQ:PL	0/1:9,13:22:99:472,0,298
chrIV	1021831	.	C	T	710.77	PASS	AC=2;AF=1.0;AN=2;DP=20;Dels=0.0;FS=0.0;HaplotypeScore=0.0;MLEAC=2;MLEAF=1.0;MQ=41.9;MQ0=0;QD=26.4	GT:AD:DP:GQ:PL	1/1:0,20:20:54:739,54,0
chrIV	1025895	.	C	T	417.77	PASS	AC=1;AF=0.5;AN=2;BaseQRankSum=0.348;DP=24;Dels=0.0;FS=1.706;HaplotypeScore=0.0;MLEAC=1;MLEAF=0.5;MQ=41.38;MQ0=0;MQRankSum=0.232;QD=17.41;ReadPosRankSum=-0.637	GT:AD:DP:GQ:PL	0/1:11,13:24:99:446,0,378
chrIV	1032539	.	C	T	319.77	PASS	AC=1;AF=0.5;AN=2;BaseQRankSum=1.954;DP=23;Dels=0.0;FS=0.0;HaplotypeScore=0.0;MLEAC=1;MLEAF=0.5;MQ=42.0;MQ0=0;MQRankSum=1.147;QD=13.9;ReadPosRankSum=0.589	GT:AD:DP:GQ:PL	0/1:13,10:23:99:348,0,463
chrIV	1048490	.	C	T	420.77	PASS	AC=1;AF=0.5;AN=2;BaseQRankSum=-0.753;DP=24;Dels=0.0;FS=1.66;HaplotypeScore=0.0;MLEAC=1;MLEAF=0.5;MQ=42.0;MQ0=0;MQRankSum=0.985;QD=17.53;ReadPosRankSum=0.348	GT:AD:DP:GQ:PL	0/1:11,13:24:99:449,0,383
chrIV	1050204	.	C	T	630.77	PASS	AC=1;AF=0.5;AN=2;BaseQRankSum=-0.885;DP=28;Dels=0.0;FS=3.646;HaplotypeScore=0.0;MLEAC=1;MLEAF=0.5;MQ=42.0;MQ0=0;MQRankSum=0.689;QD=22.53;ReadPosRankSum=-0.492	GT:AD:DP:GQ:PL	0/1:9,19:28:99:659,0,294
chrIV	1050257	.	C	T	222.77	PASS	AC=1;AF=0.5;AN=2;BaseQRankSum=-0.871;DP=23;Dels=0.0;FS=4.304;HaplotypeScore=0.0;MLEAC=1;MLEAF=0.5;MQ=42.0;MQ0=0;MQRankSum=-0.355;QD=9.69;ReadPosRankSum=-0.161	GT:AD:DP:GQ:PL	0/1:15,8:23:99:251,0,514
chrIV	1052269	.	G	A	219.77	PASS	AC=1;AF=0.5;AN=2;BaseQRankSum=0.116;DP=20;Dels=0.0;FS=4.285;HaplotypeScore=0.0;MLEAC=1;MLEAF=0.5;MQ=40.15;MQ0=0;MQRankSum=-2.122;QD=10.99;ReadPosRankSum=0.501	GT:AD:DP:GQ:PL	0/1:12,8:20:99:248,0,406
chrIV	1052841	.	C	T	405.77	PASS	AC=1;AF=0.5;AN=2;BaseQRankSum=1.38;DP=18;Dels=0.0;FS=5.035;HaplotypeScore=0.0;MLEAC=1;MLEAF=0.5;MQ=42.0;MQ0=0;MQRankSum=0.493;QD=22.54;ReadPosRankSum=2.07	GT:AD:DP:GQ:PL	0/1:5,13:18:99:434,0,141
chrIV	1054894	.	G	A	291.77	PASS	AC=1;AF=0.5;AN=2;BaseQRankSum=0.122;DP=19;Dels=0.0;FS=2.392;HaplotypeScore=0.0;MLEAC=1;MLEAF=0.5;MQ=42.0;MQ0=0;MQRankSum=-0.204;QD=15.36;ReadPosRankSum=-0.122	GT:AD:DP:GQ:PL	0/1:10,9:19:99:320,0,318
chrIV	1055134	.	G	A	410.77	PASS	AC=1;AF=0.5;AN=2;BaseQRankSum=-1.152;DP=28;Dels=0.0;FS=0.0;HaplotypeScore=0.0;MLEAC=1;MLEAF=0.5;MQ=42.0;MQ0=0;MQRankSum=0.599;QD=14.67;ReadPosRankSum=0.322	GT:AD:DP:GQ:PL	0/1:15,13:28:99:439,0,526
chrIV	1055899	.	C	T	404.77	PASS	AC=1;AF=0.5;AN=2;BaseQRankSum=0.25;DP=25;Dels=0.0;FS=1.76;HaplotypeScore=0.0;MLEAC=1;MLEAF=0.5;MQ=42.0;MQ0=0;MQRankSum=0.194;QD=16.19;ReadPosRankSum=-1.137	GT:AD:DP:GQ:PL	0/1:10,15:25:99:433,0,300
chrIV	1055908	.	G	A	408.77	PASS	AC=1;AF=0.5;AN=2;BaseQRankSum=0.322;DP=28;Dels=0.0;FS=0.0;HaplotypeScore=0.9665;MLEAC=1;MLEAF=0.5;MQ=42.0;MQ0=0;MQRankSum=-1.06;QD=14.6;ReadPosRankSum=0.415	GT:AD:DP:GQ:PL	0/1:15,13:28:99:437,0,425
chrIV	1060282	.	C	T	362.77	PASS	AC=1;AF=0.5;AN=2;BaseQRankSum=-0.454;DP=19;Dels=0.0;FS=2.629;HaplotypeScore=0.0;MLEAC=1;MLEAF=0.5;MQ=42.0;MQ0=0;MQRankSum=-0.454;QD=19.09;ReadPosRankSum=0.372	GT:AD:DP:GQ:PL	0/1:8,11:19:99:391,0,267
chrIV	1062835	.	C	T	463.77	PASS	AC=1;AF=0.5;AN=2;BaseQRankSum=-0.566;DP=32;Dels=0.0;FS=7.935;HaplotypeScore=0.0;MLEAC=1;MLEAF=0.5;MQ=42.0;MQ0=0;MQRankSum=0.604;QD=14.49;ReadPosRankSum=0.076	GT:AD:DP:GQ:PL	0/1:17,15:32:99:492,0,574
chrIV	1073238	.	C	T	1333.77	PASS	AC=2;AF=1.0;AN=2;DP=39;Dels=0.0;FS=0.0;HaplotypeScore=0.9665;MLEAC=2;MLEAF=1.0;MQ=42.0;MQ0=0;QD=34.2	GT:AD:DP:GQ:PL	1/1:0,39:39:99:1362,99,0
chrIV	1079569	.	C	T	1310.77	PASS	AC=1;AF=0.5;AN=2;BaseQRankSum=-0.631;DP=88;Dels=0.0;FS=7.059;HaplotypeScore=0.0;MLEAC=1;MLEAF=0.5;MQ=42.0;MQ0=0;MQRankSum=0.689;QD=14.9;ReadPosRankSum=-0.881	GT:AD:DP:GQ:PL	0/1:46,42:88:99:1339,0,1518
chrIV	1080788	.	C	T	823.77	PASS	AC=1;AF=0.5;AN=2;BaseQRankSum=0.441;DP=61;Dels=0.0;FS=2.13;HaplotypeScore=0.0;MLEAC=1;MLEAF=0.5;MQ=41.97;MQ0=0;MQRankSum=1.064;QD=13.5;ReadPosRankSum=2.149	GT:AD:DP:GQ:PL	0/1:33,28:61:99:852,0,1100
chrIV	1090304	.	G	A	593.77	PASS	AC=1;AF=0.5;AN=2;BaseQRankSum=-0.45;DP=43;Dels=0.0;FS=0.0;HaplotypeScore=0.0;MLEAC=1;MLEAF=0.5;MQ=41.57;MQ0=0;MQRankSum=-0.986;QD=13.81;ReadPosRankSum=-0.913	GT:AD:DP:GQ:PL	0/1:23,20:43:99:622,0,703
chrIV	1090340	.	C	T	522.77	PASS	AC=1;AF=0.5;AN=2;BaseQRankSum=1.761;DP=39;Dels=0.0;FS=0.0;HaplotypeScore=0.0;MLEAC=1;MLEAF=0.5;MQ=41.62;MQ0=0;MQRankSum=-0.155;QD=13.4;ReadPosRankSum=-0.099	GT:AD:DP:GQ:PL	0/1:21,18:39:99:551,0,715
chrIV	1092364	.	C	T	586.77	PASS	AC=1;AF=0.5;AN=2;BaseQRankSum=0.826;DP=30;Dels=0.0;FS=0.0;HaplotypeScore=0.0;MLEAC=1;MLEAF=0.5;MQ=42.0;MQ0=0;MQRankSum=0.783;QD=19.56;ReadPosRankSum=-0.995	GT:AD:DP:GQ:PL	0/1:12,18:30:99:615,0,401
chrIV	1092566	.	C	T	445.77	PASS	AC=1;AF=0.5;AN=2;BaseQRankSum=0.289;DP=20;Dels=0.0;FS=2.128;HaplotypeScore=0.0;MLEAC=1;MLEAF=0.5;MQ=42.0;MQ0=0;MQRankSum=0.206;QD=22.29;ReadPosRankSum=1.196	GT:AD:DP:GQ:PL	0/1:6,14:20:99:474,0,178
chrIV	1093710	.	C	T	314.77	PASS	AC=1;AF=0.5;AN=2;BaseQRankSum=0.297;DP=22;Dels=0.0;FS=0.0;HaplotypeScore=0.0;MLEAC=1;MLEAF=0.5;MQ=42.0;MQ0=0;MQRankSum=1.352;QD=14.31;ReadPosRankSum=1.286	GT:AD:DP:GQ:PL	0/1:12,10:22:99:343,0,421
chrIV	1095069	.	C	T	340.77	PASS	AC=1;AF=0.5;AN=2;BaseQRankSum=-0.246;DP=21;Dels=0.0;FS=0.0;HaplotypeScore=0.0;MLEAC=1;MLEAF=0.5;MQ=42.0;MQ0=0;MQRankSum=-1.796;QD=16.23;ReadPosRankSum=1.373	GT:AD:DP:GQ:PL	0/1:10,11:21:99:369,0,335
chrIV	1095097	.	C	T	294.77	PASS	AC=1;AF=0.5;AN=2;BaseQRankSum=2.358;DP=17;Dels=0.0;FS=2.392;HaplotypeScore=0.0;MLEAC=1;MLEAF=0.5;MQ=42.0;MQ0=0;MQRankSum=0.625;QD=17.34;ReadPosRankSum=-0.818	GT:AD:DP:GQ:PL	0/1:8,9:17:99:323,0,230
chrIV	1095109	.	C	T	290.77	PASS	AC=1;AF=0.5;AN=2;BaseQRankSum=0.694;DP=19;Dels=0.0;FS=4.561;HaplotypeScore=0.0;MLEAC=1;MLEAF=0.5;MQ=42.0;MQ0=0;MQRankSum=-1.266;QD=15.3;ReadPosRankSum=-0.857	GT:AD:DP:GQ:PL	0/1:10,9:19:99:319,0,317
chrIV	1111543	.	C	T	197.77	PASS	AC=1;AF=0.5;AN=2;BaseQRankSum=-1.954;DP=13;Dels=0.0;FS=0.0;HaplotypeScore=0.0;MLEAC=1;MLEAF=0.5;MQ=42.0;MQ0=0;MQRankSum=2.281;QD=15.21;ReadPosRankSum=0.101	GT:AD:DP:GQ:PL	0/1:6,7:13:99:226,0,205
chrIV	1112191	.	C	T	213.77	PASS	AC=1;AF=0.5;AN=2;BaseQRankSum=-1.588;DP=17;Dels=0.0;FS=1.957;HaplotypeScore=0.0;MLEAC=1;MLEAF=0.5;MQ=41.13;MQ0=0;MQRankSum=1.78;QD=12.57;ReadPosRankSum=-1.395	GT:AD:DP:GQ:PL	0/1:9,8:17:99:242,0,272
chrIV	1112256	.	C	T	292.77	PASS	AC=1;AF=0.5;AN=2;BaseQRankSum=0.722;DP=26;Dels=0.0;FS=0.0;HaplotypeScore=5.9723;MLEAC=1;MLEAF=0.5;MQ=41.43;MQ0=0;MQRankSum=-0.953;QD=11.26;ReadPosRankSum=-1.01	GT:AD:DP:GQ:PL	0/1:12,12:26:99:321,0,430
chrIV	1112301	.	C	T	141.77	PASS	AC=1;AF=0.5;AN=2;BaseQRankSum=-0.38;DP=12;Dels=0.0;FS=0.0;HaplotypeScore=0.0;MLEAC=1;MLEAF=0.5;MQ=42.0;MQ0=0;MQRankSum=0.135;QD=11.81;ReadPosRankSum=0.689	GT:AD:DP:GQ:PL	0/1:7,5:12:99:170,0,217
chrIV	1112340	.	C	T	217.77	PASS	AC=1;AF=0.5;AN=2;BaseQRankSum=-0.811;DP=13;Dels=0.0;FS=0.0;HaplotypeScore=0.0;MLEAC=1;MLEAF=0.5;MQ=42.0;MQ0=0;MQRankSum=-2.424;QD=16.75;ReadPosRankSum=-1.369	GT:AD:DP:GQ:PL	0/1:6,7:13:99:246,0,208
chrIV	1116727	.	C	T	282.77	PASS	AC=1;AF=0.5;AN=2;BaseQRankSum=0.044;DP=18;Dels=0.0;FS=14.443;HaplotypeScore=0.0;MLEAC=1;MLEAF=0.5;MQ=42.0;MQ0=0;MQRankSum=-0.755;QD=15.71;ReadPosRankSum=-1.022	GT:AD:DP:GQ:PL	0/1:8,10:18:99:311,0,265
chrIV	1125679	.	C	T	635.77	PASS	AC=1;AF=0.5;AN=2;BaseQRankSum=0.453;DP=51;Dels=0.0;FS=8.143;HaplotypeScore=0.0;MLEAC=1;MLEAF=0.5;MQ=42.0;MQ0=0;MQRankSum=-0.125;QD=12.47;ReadPosRankSum=0.762	GT:AD:DP:GQ:PL	0/1:31,20:51:99:664,0,974
chrIV	1131469	.	C	T	529.77	PASS	AC=1;AF=0.5;AN=2;BaseQRankSum=0.705;DP=38;Dels=0.0;FS=1.342;HaplotypeScore=0.0;MLEAC=1;MLEAF=0.5;MQ=42.0;MQ0=0;MQRankSum=1.262;QD=13.94;ReadPosRankSum=0.323	GT:AD:DP:GQ:PL	0/1:21,17:38:99:558,0,759
chrIV	1131639	.	C	T	596.77	PASS	AC=1;AF=0.5;AN=2;BaseQRankSum=-0.018;DP=33;Dels=0.0;FS=10.692;HaplotypeScore=0.0;MLEAC=1;MLEAF=0.5;MQ=41.55;MQ0=0;MQRankSum=-0.055;QD=18.08;ReadPosRankSum=0.82	GT:AD:DP:GQ:PL	0/1:14,19:33:99:625,0,478
chrIV	1132615	.	C	T	462.77	PASS	AC=1;AF=0.5;AN=2;BaseQRankSum=-1.126;DP=22;Dels=0.0;FS=7.14;HaplotypeScore=0.0;MLEAC=1;MLEAF=0.5;MQ=41.33;MQ0=0;MQRankSum=0.239;QD=21.03;ReadPosRankSum=-0.648	GT:AD:DP:GQ:PL	0/1:8,14:22:99:491,0,264
chrIV	1150527	.	G	A	449.77	PASS	AC=1;AF=0.5;AN=2;BaseQRankSum=0.283;DP=23;Dels=0.0;FS=6.415;HaplotypeScore=0.0;MLEAC=1;MLEAF=0.5;MQ=42.0;MQ0=0;MQRankSum=0.094;QD=19.56;ReadPosRankSum=1.354	GT:AD:DP:GQ:PL	0/1:9,14:23:99:478,0,274
chrIV	1162475	.	C	T	215.77	PASS	AC=1;AF=0.5;AN=2;BaseQRankSum=-0.531;DP=19;Dels=0.0;FS=0.0;HaplotypeScore=0.0;MLEAC=1;MLEAF=0.5;MQ=40.8;MQ0=0;MQRankSum=0.041;QD=11.36;ReadPosRankSum=1.102	GT:AD:DP:GQ:PL	0/1:10,9:19:99:244,0,329
chrIV	1162523	.	C	T	198.77	PASS	AC=1;AF=0.5;AN=2;BaseQRankSum=0.752;DP=15;Dels=0.0;FS=0.0;HaplotypeScore=0.0;MLEAC=1;MLEAF=0.5;MQ=40.78;MQ0=0;MQRankSum=-0.984;QD=13.25;ReadPosRankSum=0.058	GT:AD:DP:GQ:PL	0/1:8,7:15:99:227,0,259
chrIV	1162527	.	C	T	216.77	PASS	AC=1;AF=0.5;AN=2;BaseQRankSum=-0.337;DP=17;Dels=0.0;FS=0.0;HaplotypeScore=0.0;MLEAC=1;MLEAF=0.5;MQ=40.92;MQ0=0;MQRankSum=-1.78;QD=12.75;ReadPosRankSum=-0.144	GT:AD:DP:GQ:PL	0/1:9,8:17:99:245,0,306
chrIV	1162537	.	C	T	267.77	PASS	AC=1;AF=0.5;AN=2;BaseQRankSum=-0.337;DP=17;Dels=0.0;FS=0.0;HaplotypeScore=0.0;MLEAC=1;MLEAF=0.5;MQ=40.92;MQ0=0;MQRankSum=-0.914;QD=15.75;ReadPosRankSum=-0.914	GT:AD:DP:GQ:PL	0/1:8,9:17:99:296,0,262
chrIV	1162611	.	C	T	227.77	PASS	AC=1;AF=0.5;AN=2;BaseQRankSum=0.146;DP=25;Dels=0.0;FS=12.27;HaplotypeScore=0.0;MLEAC=1;MLEAF=0.5;MQ=42.0;MQ0=0;MQRankSum=-2.126;QD=9.11;ReadPosRankSum=1.427	GT:AD:DP:GQ:PL	0/1:17,8:25:99:256,0,623
chrIV	1162833	.	C	T	178.9	PASS	AC=2;AF=1.0;AN=2;DP=5;Dels=0.0;FS=0.0;HaplotypeScore=0.0;MLEAC=2;MLEAF=1.0;MQ=42.0;MQ0=0;QD=31.24	GT:AD:DP:GQ:PL	1/1:0,5:5:15:207,15,0
chrIV	1166361	.	C	T	248.77	PASS	AC=1;AF=0.5;AN=2;BaseQRankSum=-0.204;DP=19;Dels=0.0;FS=4.561;HaplotypeScore=0.0;MLEAC=1;MLEAF=0.5;MQ=42.0;MQ0=0;MQRankSum=2.327;QD=13.09;ReadPosRankSum=0.776	GT:AD:DP:GQ:PL	0/1:10,9:19:99:277,0,356
chrIV	1166667	.	G	A	811.77	PASS	AC=1;AF=0.5;AN=2;BaseQRankSum=0.425;DP=45;Dels=0.0;FS=0.0;HaplotypeScore=0.0;MLEAC=1;MLEAF=0.5;MQ=41.91;MQ0=0;MQRankSum=-0.862;QD=18.04;ReadPosRankSum=0.034	GT:AD:DP:GQ:PL	0/1:19,26:45:99:840,0,585
chrIV	1166711	.	C	T	405.77	PASS	AC=1;AF=0.5;AN=2;BaseQRankSum=-0.192;DP=25;Dels=0.0;FS=0.0;HaplotypeScore=0.0;MLEAC=1;MLEAF=0.5;MQ=41.84;MQ0=0;MQRankSum=-0.465;QD=16.23;ReadPosRankSum=1.068	GT:AD:DP:GQ:PL	0/1:11,14:25:99:434,0,388
chrIV	1166839	.	C	T	206.77	PASS	AC=1;AF=0.5;AN=2;BaseQRankSum=0.732;DP=17;Dels=0.0;FS=0.0;HaplotypeScore=0.0;MLEAC=1;MLEAF=0.5;MQ=41.16;MQ0=0;MQRankSum=0.244;QD=12.16;ReadPosRankSum=-1.22	GT:AD:DP:GQ:PL	0/1:10,7:17:99:235,0,351
chrIV	1168778	.	C	T	169.77	PASS	AC=1;AF=0.5;AN=2;BaseQRankSum=-1.002;DP=15;Dels=0.0;FS=0.0;HaplotypeScore=0.0;MLEAC=1;MLEAF=0.5;MQ=42.0;MQ0=0;MQRankSum=-0.412;QD=11.32;ReadPosRankSum=2.062	GT:AD:DP:GQ:PL	0/1:9,6:15:99:198,0,324
chrIV	1168818	.	C	T	431.77	PASS	AC=1;AF=0.5;AN=2;BaseQRankSum=0.995;DP=27;Dels=0.0;FS=4.869;HaplotypeScore=0.0;MLEAC=1;MLEAF=0.5;MQ=42.0;MQ0=0;MQRankSum=1.14;QD=15.99;ReadPosRankSum=2.256	GT:AD:DP:GQ:PL	0/1:14,13:27:99:460,0,424
chrIV	1169088	.	C	T	422.77	PASS	AC=1;AF=0.5;AN=2;BaseQRankSum=2.637;DP=30;Dels=0.0;FS=0.0;HaplotypeScore=0.0;MLEAC=1;MLEAF=0.5;MQ=41.93;MQ0=0;MQRankSum=1.925;QD=14.09;ReadPosRankSum=-0.084	GT:AD:DP:GQ:PL	0/1:17,13:30:99:451,0,555
chrIV	1178430	.	C	T	535.77	PASS	AC=1;AF=0.5;AN=2;BaseQRankSum=0.827;DP=34;Dels=0.0;FS=7.712;HaplotypeScore=0.0;MLEAC=1;MLEAF=0.5;MQ=41.88;MQ0=0;MQRankSum=-0.62;QD=15.76;ReadPosRankSum=1.412	GT:AD:DP:GQ:PL	0/1:17,17:34:99:564,0,569
chrIV	1178456	.	C	T	483.77	PASS	AC=1;AF=0.5;AN=2;BaseQRankSum=-0.7;DP=22;Dels=0.0;FS=2.105;HaplotypeScore=0.0;MLEAC=1;MLEAF=0.5;MQ=41.82;MQ0=0;MQRankSum=-0.922;QD=21.99;ReadPosRankSum=0.332	GT:AD:DP:GQ:PL	0/1:6,16:22:99:512,0,189
chrIV	1178602	.	C	T	169.77	PASS	AC=1;AF=0.5;AN=2;BaseQRankSum=0.543;DP=18;Dels=0.0;FS=2.251;HaplotypeScore=0.0;MLEAC=1;MLEAF=0.5;MQ=42.0;MQ0=0;MQRankSum=0.272;QD=9.43;ReadPosRankSum=0.272	GT:AD:DP:GQ:PL	0/1:11,7:18:99:198,0,395
chrIV	1178830	.	C	T	342.77	PASS	AC=1;AF=0.5;AN=2;BaseQRankSum=-0.174;DP=24;Dels=0.0;FS=0.0;HaplotypeScore=0.0;MLEAC=1;MLEAF=0.5;MQ=42.0;MQ0=0;MQRankSum=1.448;QD=14.28;ReadPosRankSum=-0.753	GT:AD:DP:GQ:PL	0/1:13,11:24:99:371,0,461
chrIV	1183587	.	C	T	546.77	PASS	AC=1;AF=0.5;AN=2;BaseQRankSum=0.395;DP=28;Dels=0.0;FS=0.0;HaplotypeScore=0.0;MLEAC=1;MLEAF=0.5;MQ=42.0;MQ0=0;MQRankSum=0.116;QD=19.53;ReadPosRankSum=-0.673	GT:AD:DP:GQ:PL	0/1:12,16:28:99:575,0,338
chrIV	1184584	.	G	A	214.77	PASS	AC=1;AF=0.5;AN=2;BaseQRankSum=-0.133;DP=18;Dels=0.0;FS=0.0;HaplotypeScore=0.0;MLEAC=1;MLEAF=0.5;MQ=42.0;MQ0=0;MQRankSum=0.933;QD=11.93;ReadPosRankSum=1.288	GT:AD:DP:GQ:PL	0/1:10,8:18:99:243,0,327
chrIV	1189130	.	C	T	248.77	PASS	AC=1;AF=0.5;AN=2;BaseQRankSum=-1.148;DP=18;Dels=0.0;FS=0.0;HaplotypeScore=0.0;MLEAC=1;MLEAF=0.5;MQ=41.78;MQ0=0;MQRankSum=-0.618;QD=13.82;ReadPosRankSum=0.706	GT:AD:DP:GQ:PL	0/1:9,9:18:99:277,0,250
chrIV	1189156	.	C	T	226.77	PASS	AC=1;AF=0.5;AN=2;BaseQRankSum=1.109;DP=14;Dels=0.0;FS=0.0;HaplotypeScore=0.0;MLEAC=1;MLEAF=0.5;MQ=41.86;MQ0=0;MQRankSum=-0.225;QD=16.2;ReadPosRankSum=-0.225	GT:AD:DP:GQ:PL	0/1:6,8:14:99:255,0,205
chrIV	1189599	.	G	A	184.77	PASS	AC=1;AF=0.5;AN=2;BaseQRankSum=-1.447;DP=10;Dels=0.0;FS=0.0;HaplotypeScore=0.0;MLEAC=1;MLEAF=0.5;MQ=42.0;MQ0=0;MQRankSum=0.0;QD=18.48;ReadPosRankSum=-0.365	GT:AD:DP:GQ:PL	0/1:4,6:10:99:213,0,138
chrIV	1189608	.	C	T	146.77	PASS	AC=1;AF=0.5;AN=2;BaseQRankSum=0.529;DP=12;Dels=0.0;FS=0.0;HaplotypeScore=0.0;MLEAC=1;MLEAF=0.5;MQ=42.0;MQ0=0;MQRankSum=0.689;QD=12.23;ReadPosRankSum=0.529	GT:AD:DP:GQ:PL	0/1:7,5:12:99:175,0,251
chrIV	1195430	.	C	T	270.77	PASS	AC=1;AF=0.5;AN=2;BaseQRankSum=-0.2;DP=23;Dels=0.0;FS=1.837;HaplotypeScore=0.7887;MLEAC=1;MLEAF=0.5;MQ=40.73;MQ0=0;MQRankSum=1.736;QD=11.77;ReadPosRankSum=-0.601	GT:AD:DP:GQ:PL	0/1:13,9:23:99:299,0,439
chrIV	1196300	.	C	T	179.9	PASS	AC=2;AF=1.0;AN=2;DP=5;Dels=0.0;FS=0.0;HaplotypeScore=0.0;MLEAC=2;MLEAF=1.0;MQ=41.61;MQ0=0;QD=26.97	GT:AD:DP:GQ:PL	1/1:0,5:5:15:208,15,0
chrIV	1199697	.	C	T	431.77	PASS	AC=1;AF=0.5;AN=2;BaseQRankSum=0.753;DP=24;Dels=0.0;FS=7.401;HaplotypeScore=0.0;MLEAC=1;MLEAF=0.5;MQ=42.0;MQ0=0;MQRankSum=-0.521;QD=17.99;ReadPosRankSum=0.753	GT:AD:DP:GQ:PL	0/1:11,13:24:99:460,0,368
chrIV	1199951	.	C	T	289.77	PASS	AC=1;AF=0.5;AN=2;BaseQRankSum=0.442;DP=18;Dels=0.0;FS=0.0;HaplotypeScore=0.0;MLEAC=1;MLEAF=0.5;MQ=42.0;MQ0=0;MQRankSum=0.883;QD=16.1;ReadPosRankSum=1.413	GT:AD:DP:GQ:PL	0/1:9,9:18:99:318,0,284
chrIV	1204724	.	C	T	182.77	PASS	AC=1;AF=0.5;AN=2;BaseQRankSum=2.72;DP=15;Dels=0.0;FS=2.081;HaplotypeScore=0.0;MLEAC=1;MLEAF=0.5;MQ=42.0;MQ0=0;MQRankSum=-1.562;QD=12.18;ReadPosRankSum=0.521	GT:AD:DP:GQ:PL	0/1:8,7:15:99:211,0,269
chrIV	1204734	.	C	T	252.77	PASS	AC=1;AF=0.5;AN=2;BaseQRankSum=-2.062;DP=15;Dels=0.0;FS=2.158;HaplotypeScore=0.0;MLEAC=1;MLEAF=0.5;MQ=42.0;MQ0=0;MQRankSum=1.002;QD=16.85;ReadPosRankSum=-0.177	GT:AD:DP:GQ:PL	0/1:6,9:15:99:281,0,206
chrIV	1249935	.	C	T	1243.77	PASS	AC=1;AF=0.5;AN=2;BaseQRankSum=0.32;DP=69;Dels=0.0;FS=0.0;HaplotypeScore=0.0;MLEAC=1;MLEAF=0.5;MQ=41.79;MQ0=0;MQRankSum=-0.356;QD=18.03;ReadPosRankSum=-1.442	GT:AD:DP:GQ:PL	0/1:31,38:69:99:1272,0,938
chrIV	1250132	.	G	A	1683.77	PASS	AC=1;AF=0.5;AN=2;BaseQRankSum=1.39;DP=110;Dels=0.0;FS=2.485;HaplotypeScore=0.9578;MLEAC=1;MLEAF=0.5;MQ=41.85;MQ0=0;MQRankSum=0.242;QD=15.31;ReadPosRankSum=1.121	GT:AD:DP:GQ:PL	0/1:56,54:110:99:1712,0,1880
chrIV	1250152	.	C	T	1592.77	PASS	AC=1;AF=0.5;AN=2;BaseQRankSum=-0.69;DP=103;Dels=0.0;FS=3.858;HaplotypeScore=3.9733;MLEAC=1;MLEAF=0.5;MQ=41.84;MQ0=0;MQRankSum=-0.294;QD=15.46;ReadPosRankSum=0.624	GT:AD:DP:GQ:PL	0/1:54,49:103:99:1621,0,1814
chrIV	1251765	.	C	T	1588.77	PASS	AC=1;AF=0.5;AN=2;BaseQRankSum=1.525;DP=93;Dels=0.0;FS=1.993;HaplotypeScore=0.0;MLEAC=1;MLEAF=0.5;MQ=42.0;MQ0=0;MQRankSum=-0.288;QD=17.08;ReadPosRankSum=-1.671	GT:AD:DP:GQ:PL	0/1:46,47:93:99:1617,0,1466
chrIV	1252327	.	C	T	1229.77	PASS	AC=1;AF=0.5;AN=2;BaseQRankSum=-2.904;DP=85;Dels=0.0;FS=4.143;HaplotypeScore=0.0;MLEAC=1;MLEAF=0.5;MQ=42.0;MQ0=0;MQRankSum=0.049;QD=14.47;ReadPosRankSum=0.225	GT:AD:DP:GQ:PL	0/1:47,38:85:99:1258,0,1590
chrIV	1252860	.	C	T	1340.77	PASS	AC=1;AF=0.5;AN=2;BaseQRankSum=0.279;DP=79;Dels=0.0;FS=4.319;HaplotypeScore=0.0;MLEAC=1;MLEAF=0.5;MQ=42.0;MQ0=0;MQRankSum=-1.388;QD=16.97;ReadPosRankSum=-0.299	GT:AD:DP:GQ:PL	0/1:39,40:79:99:1369,0,1317
chrIV	1257210	.	C	T	710.77	PASS	AC=1;AF=0.5;AN=2;BaseQRankSum=0.851;DP=45;Dels=0.0;FS=0.0;HaplotypeScore=0.0;MLEAC=1;MLEAF=0.5;MQ=42.0;MQ0=0;MQRankSum=-1.033;QD=15.79;ReadPosRankSum=0.624	GT:AD:DP:GQ:PL	0/1:23,22:45:99:739,0,737
chrIV	1258488	.	C	T	929.77	PASS	AC=1;AF=0.5;AN=2;BaseQRankSum=-0.354;DP=61;Dels=0.0;FS=6.913;HaplotypeScore=0.0;MLEAC=1;MLEAF=0.5;MQ=42.0;MQ0=0;MQRankSum=-0.325;QD=15.24;ReadPosRankSum=-1.726	GT:AD:DP:GQ:PL	0/1:32,29:61:99:958,0,1059
chrIV	1258492	.	C	T	1036.77	PASS	AC=1;AF=0.5;AN=2;BaseQRankSum=0.539;DP=58;Dels=0.0;FS=7.296;HaplotypeScore=0.0;MLEAC=1;MLEAF=0.5;MQ=42.0;MQ0=0;MQRankSum=-1.102;QD=17.88;ReadPosRankSum=1.65	GT:AD:DP:GQ:PL	0/1:26,32:58:99:1065,0,839
chrIV	1260154	.	C	T	488.77	PASS	AC=1;AF=0.5;AN=2;BaseQRankSum=1.481;DP=34;Dels=0.0;FS=0.0;HaplotypeScore=0.0;MLEAC=1;MLEAF=0.5;MQ=42.0;MQ0=0;MQRankSum=0.413;QD=14.38;ReadPosRankSum=2.308	GT:AD:DP:GQ:PL	0/1:17,17:34:99:517,0,561
chrIV	1266499	.	C	T	296.77	PASS	AC=1;AF=0.5;AN=2;BaseQRankSum=-0.156;DP=35;Dels=0.0;FS=1.391;HaplotypeScore=0.0;MLEAC=1;MLEAF=0.5;MQ=42.0;MQ0=0;MQRankSum=-0.608;QD=8.48;ReadPosRankSum=0.851	GT:AD:DP:GQ:PL	0/1:23,12:35:99:325,0,730
chrIV	1267128	.	C	T	681.77	PASS	AC=1;AF=0.5;AN=2;BaseQRankSum=1.237;DP=45;Dels=0.0;FS=6.267;HaplotypeScore=0.0;MLEAC=1;MLEAF=0.5;MQ=42.0;MQ0=0;MQRankSum=-1.056;QD=15.15;ReadPosRankSum=-0.693	GT:AD:DP:GQ:PL	0/1:23,22:45:99:710,0,725
chrIV	1267455	.	C	T	996.77	PASS	AC=1;AF=0.5;AN=2;BaseQRankSum=0.107;DP=64;Dels=0.0;FS=1.162;HaplotypeScore=0.0;MLEAC=1;MLEAF=0.5;MQ=42.0;MQ0=0;MQRankSum=0.202;QD=15.57;ReadPosRankSum=0.148	GT:AD:DP:GQ:PL	0/1:33,31:64:99:1025,0,1035
chrIV	1269585	.	C	T	761.77	PASS	AC=1;AF=0.5;AN=2;BaseQRankSum=1.445;DP=45;Dels=0.0;FS=2.985;HaplotypeScore=0.0;MLEAC=1;MLEAF=0.5;MQ=42.0;MQ0=0;MQRankSum=1.376;QD=16.93;ReadPosRankSum=0.307	GT:AD:DP:GQ:PL	0/1:21,24:45:99:790,0,657
chrIV	1269962	.	C	T	453.77	PASS	AC=1;AF=0.5;AN=2;BaseQRankSum=0.366;DP=36;Dels=0.0;FS=1.37;HaplotypeScore=0.0;MLEAC=1;MLEAF=0.5;MQ=41.78;MQ0=0;MQRankSum=-0.43;QD=12.6;ReadPosRankSum=-0.08	GT:AD:DP:GQ:PL	0/1:20,16:36:99:482,0,676
chrIV	1269966	.	C	T	351.77	PASS	AC=1;AF=0.5;AN=2;BaseQRankSum=0.373;DP=29;Dels=0.0;FS=3.319;HaplotypeScore=0.0;MLEAC=1;MLEAF=0.5;MQ=41.73;MQ0=0;MQRankSum=-0.285;QD=12.13;ReadPosRankSum=0.197	GT:AD:DP:GQ:PL	0/1:16,13:29:99:380,0,536
chrIV	1271434	.	C	T	1161.77	PASS	AC=1;AF=0.5;AN=2;BaseQRankSum=1.487;DP=66;Dels=0.0;FS=0.0;HaplotypeScore=0.0;MLEAC=1;MLEAF=0.5;MQ=42.0;MQ0=0;MQRankSum=-1.191;QD=17.6;ReadPosRankSum=-0.174	GT:AD:DP:GQ:PL	0/1:30,36:66:99:1190,0,958
chrIV	1271910	.	G	A	731.77	PASS	AC=1;AF=0.5;AN=2;BaseQRankSum=0.912;DP=49;Dels=0.0;FS=0.0;HaplotypeScore=0.0;MLEAC=1;MLEAF=0.5;MQ=42.0;MQ0=0;MQRankSum=-0.331;QD=14.93;ReadPosRankSum=0.491	GT:AD:DP:GQ:PL	0/1:26,23:49:99:760,0,877
chrIV	1272131	.	C	T	997.77	PASS	AC=1;AF=0.5;AN=2;BaseQRankSum=1.622;DP=65;Dels=0.0;FS=0.0;HaplotypeScore=0.0;MLEAC=1;MLEAF=0.5;MQ=41.91;MQ0=0;MQRankSum=-0.125;QD=15.35;ReadPosRankSum=1.254	GT:AD:DP:GQ:PL	0/1:34,31:65:99:1026,0,1090
chrIV	1273263	.	C	T	943.77	PASS	AC=1;AF=0.5;AN=2;BaseQRankSum=0.559;DP=78;Dels=0.0;FS=5.958;HaplotypeScore=0.0;MLEAC=1;MLEAF=0.5;MQ=42.0;MQ0=0;MQRankSum=0.479;QD=12.1;ReadPosRankSum=-0.68	GT:AD:DP:GQ:PL	0/1:44,34:78:99:972,0,1465
chrIV	1277094	.	C	T	2004.77	PASS	AC=1;AF=0.5;AN=2;BaseQRankSum=1.666;DP=125;Dels=0.0;FS=0.661;HaplotypeScore=0.0;MLEAC=1;MLEAF=0.5;MQ=42.0;MQ0=0;MQRankSum=-1.072;QD=16.04;ReadPosRankSum=0.498	GT:AD:DP:GQ:PL	0/1:58,67:125:99:2033,0,1725
chrIV	1278452	.	C	T	1368.77	PASS	AC=1;AF=0.5;AN=2;BaseQRankSum=-1.584;DP=97;Dels=0.0;FS=4.144;HaplotypeScore=0.0;MLEAC=1;MLEAF=0.5;MQ=41.98;MQ0=0;MQRankSum=0.119;QD=14.11;ReadPosRankSum=-0.155	GT:AD:DP:GQ:PL	0/1:49,48:97:99:1397,0,1576
chrIV	1279905	.	C	T	2234.77	PASS	AC=1;AF=0.5;AN=2;BaseQRankSum=0.515;DP=157;Dels=0.0;FS=0.587;HaplotypeScore=2.9958;MLEAC=1;MLEAF=0.5;MQ=41.98;MQ0=0;MQRankSum=-0.824;QD=14.23;ReadPosRankSum=-0.227	GT:AD:DP:GQ:PL	0/1:82,75:157:99:2263,0,2573
chrIV	1292399	.	C	T	409.77	PASS	AC=1;AF=0.5;AN=2;BaseQRankSum=0.956;DP=22;Dels=0.0;FS=3.183;HaplotypeScore=0.0;MLEAC=1;MLEAF=0.5;MQ=42.0;MQ0=0;MQRankSum=0.165;QD=18.63;ReadPosRankSum=0.824	GT:AD:DP:GQ:PL	0/1:10,12:22:99:438,0,353
chrIV	1292460	.	G	A	565.77	PASS	AC=1;AF=0.5;AN=2;BaseQRankSum=1.141;DP=36;Dels=0.0;FS=2.181;HaplotypeScore=0.0;MLEAC=1;MLEAF=0.5;MQ=42.0;MQ0=0;MQRankSum=-0.095;QD=15.72;ReadPosRankSum=0.919	GT:AD:DP:GQ:PL	0/1:19,17:36:99:594,0,595
chrIV	1292493	.	C	T	426.77	PASS	AC=1;AF=0.5;AN=2;BaseQRankSum=-0.546;DP=32;Dels=0.0;FS=0.0;HaplotypeScore=0.0;MLEAC=1;MLEAF=0.5;MQ=42.0;MQ0=0;MQRankSum=1.15;QD=13.34;ReadPosRankSum=0.584	GT:AD:DP:GQ:PL	0/1:16,16:32:99:455,0,494
chrIV	1294644	.	C	T	880.77	PASS	AC=1;AF=0.5;AN=2;BaseQRankSum=-0.068;DP=41;Dels=0.0;FS=1.242;HaplotypeScore=0.0;MLEAC=1;MLEAF=0.5;MQ=41.3;MQ0=0;MQRankSum=-0.717;QD=21.48;ReadPosRankSum=-1.8	GT:AD:DP:GQ:PL	0/1:15,26:41:99:909,0,493
chrIV	1295726	.	G	A	280.77	PASS	AC=1;AF=0.5;AN=2;BaseQRankSum=-0.694;DP=19;Dels=0.0;FS=0.0;HaplotypeScore=0.0;MLEAC=1;MLEAF=0.5;MQ=41.9;MQ0=0;MQRankSum=0.367;QD=14.78;ReadPosRankSum=-0.449	GT:AD:DP:GQ:PL	0/1:9,10:19:99:309,0,307
chrIV	1295912	.	C	T	610.77	PASS	AC=1;AF=0.5;AN=2;BaseQRankSum=1.7;DP=34;Dels=0.0;FS=0.0;HaplotypeScore=0.0;MLEAC=1;MLEAF=0.5;MQ=42.0;MQ0=0;MQRankSum=-0.069;QD=17.96;ReadPosRankSum=-0.694	GT:AD:DP:GQ:PL	0/1:15,19:34:99:639,0,492
chrIV	1301591	.	C	T	203.77	PASS	AC=1;AF=0.5;AN=2;BaseQRankSum=0.239;DP=23;Dels=0.0;FS=0.0;HaplotypeScore=0.0;MLEAC=1;MLEAF=0.5;MQ=41.08;MQ0=1;MQRankSum=-0.512;QD=8.86;ReadPosRankSum=-0.034	GT:AD:DP:GQ:PL	0/1:15,8:23:99:232,0,517
chrIV	1302285	.	C	T	423.77	PASS	AC=1;AF=0.5;AN=2;BaseQRankSum=1.267;DP=21;Dels=0.0;FS=1.719;HaplotypeScore=0.0;MLEAC=1;MLEAF=0.5;MQ=42.0;MQ0=0;MQRankSum=-0.978;QD=20.18;ReadPosRankSum=1.702	GT:AD:DP:GQ:PL	0/1:8,13:21:99:452,0,235
chrIV	1302842	.	C	T	507.77	PASS	AC=1;AF=0.5;AN=2;BaseQRankSum=1.915;DP=22;Dels=0.0;FS=5.328;HaplotypeScore=0.0;MLEAC=1;MLEAF=0.5;MQ=42.0;MQ0=0;MQRankSum=-0.213;QD=23.08;ReadPosRankSum=0.213	GT:AD:DP:GQ:PL	0/1:4,18:22:99:536,0,103
chrIV	1304478	.	C	T	247.77	PASS	AC=1;AF=0.5;AN=2;BaseQRankSum=-0.222;DP=18;Dels=0.0;FS=0.0;HaplotypeScore=0.0;MLEAC=1;MLEAF=0.5;MQ=42.0;MQ0=0;MQRankSum=-0.844;QD=13.76;ReadPosRankSum=-0.489	GT:AD:DP:GQ:PL	0/1:10,8:18:99:276,0,360
chrIV	1306012	.	C	T	264.77	PASS	AC=1;AF=0.5;AN=2;BaseQRankSum=-1.462;DP=28;Dels=0.0;FS=6.852;HaplotypeScore=0.0;MLEAC=1;MLEAF=0.5;MQ=42.0;MQ0=0;MQRankSum=-0.162;QD=9.46;ReadPosRankSum=1.045	GT:AD:DP:GQ:PL	0/1:16,12:28:99:293,0,581
chrIV	1359836	.	G	A	317.77	PASS	AC=1;AF=0.5;AN=2;BaseQRankSum=-2.42;DP=32;Dels=0.0;FS=0.0;HaplotypeScore=0.0;MLEAC=1;MLEAF=0.5;MQ=41.56;MQ0=0;MQRankSum=1.071;QD=9.93;ReadPosRankSum=-0.555	GT:AD:DP:GQ:PL	0/1:21,11:32:99:346,0,677
chrIV	1359917	.	G	A	749.77	PASS	AC=1;AF=0.5;AN=2;BaseQRankSum=0.244;DP=65;Dels=0.0;FS=1.074;HaplotypeScore=0.0;MLEAC=1;MLEAF=0.5;MQ=41.97;MQ0=0;MQRankSum=-1.775;QD=11.53;ReadPosRankSum=-1.208	GT:AD:DP:GQ:PL	0/1:36,29:65:99:778,0,1129
chrIV	1364480	.	G	A	650.77	PASS	AC=1;AF=0.5;AN=2;BaseQRankSum=0.0;DP=34;Dels=0.0;FS=5.584;HaplotypeScore=0.0;MLEAC=1;MLEAF=0.5;MQ=41.94;MQ0=0;MQRankSum=0.243;QD=19.14;ReadPosRankSum=1.006	GT:AD:DP:GQ:PL	0/1:15,19:34:99:679,0,476
chrIV	1365582	.	G	A	429.77	PASS	AC=1;AF=0.5;AN=2;BaseQRankSum=-1.747;DP=25;Dels=0.0;FS=0.0;HaplotypeScore=0.0;MLEAC=1;MLEAF=0.5;MQ=41.92;MQ0=0;MQRankSum=1.47;QD=17.19;ReadPosRankSum=-1.525	GT:AD:DP:GQ:PL	0/1:10,15:25:99:458,0,338
chrIV	1366536	.	C	T	271.77	PASS	AC=1;AF=0.5;AN=2;BaseQRankSum=-1.269;DP=22;Dels=0.0;FS=4.154;HaplotypeScore=0.0;MLEAC=1;MLEAF=0.5;MQ=42.0;MQ0=0;MQRankSum=-1.269;QD=12.35;ReadPosRankSum=-1.87	GT:AD:DP:GQ:PL	0/1:13,9:22:99:300,0,427
chrIV	1375427	.	G	A	400.77	PASS	AC=1;AF=0.5;AN=2;BaseQRankSum=0.208;DP=26;Dels=0.0;FS=3.619;HaplotypeScore=0.0;MLEAC=1;MLEAF=0.5;MQ=41.21;MQ0=0;MQRankSum=0.882;QD=15.41;ReadPosRankSum=-0.363	GT:AD:DP:GQ:PL	0/1:11,15:26:99:429,0,340
chrIV	1379753	.	G	A	219.77	PASS	AC=1;AF=0.5;AN=2;BaseQRankSum=-1.299;DP=17;Dels=0.0;FS=8.82;HaplotypeScore=0.0;MLEAC=1;MLEAF=0.5;MQ=42.0;MQ0=0;MQRankSum=-0.144;QD=12.93;ReadPosRankSum=1.01	GT:AD:DP:GQ:PL	0/1:8,9:17:99:248,0,231
chrIV	1382046	.	G	A	438.77	PASS	AC=1;AF=0.5;AN=2;BaseQRankSum=0.811;DP=24;Dels=0.0;FS=0.0;HaplotypeScore=0.0;MLEAC=1;MLEAF=0.5;MQ=41.92;MQ0=0;MQRankSum=-0.579;QD=18.28;ReadPosRankSum=-0.869	GT:AD:DP:GQ:PL	0/1:11,13:24:99:467,0,379
chrIV	1382107	.	G	A	202.77	PASS	AC=1;AF=0.5;AN=2;BaseQRankSum=-0.423;DP=16;Dels=0.0;FS=2.115;HaplotypeScore=0.0;MLEAC=1;MLEAF=0.5;MQ=41.88;MQ0=0;MQRankSum=0.847;QD=12.67;ReadPosRankSum=-0.423	GT:AD:DP:GQ:PL	0/1:9,7:16:99:231,0,312
chrIV	1382168	.	G	A	181.77	PASS	AC=1;AF=0.5;AN=2;BaseQRankSum=0.581;DP=14;Dels=0.0;FS=0.0;HaplotypeScore=0.0;MLEAC=1;MLEAF=0.5;MQ=42.0;MQ0=0;MQRankSum=1.614;QD=12.98;ReadPosRankSum=0.71	GT:AD:DP:GQ:PL	0/1:8,6:14:99:210,0,287
chrIV	1382553	.	G	A	327.77	PASS	AC=1;AF=0.5;AN=2;BaseQRankSum=1.091;DP=21;Dels=0.0;FS=2.318;HaplotypeScore=0.0;MLEAC=1;MLEAF=0.5;MQ=42.0;MQ0=0;MQRankSum=1.373;QD=15.61;ReadPosRankSum=1.725	GT:AD:DP:GQ:PL	0/1:11,10:21:99:356,0,388
chrIV	1385804	.	C	T	403.77	PASS	AC=1;AF=0.5;AN=2;BaseQRankSum=1.954;DP=23;Dels=0.0;FS=0.0;HaplotypeScore=0.0;MLEAC=1;MLEAF=0.5;MQ=42.0;MQ0=0;MQRankSum=-1.457;QD=17.56;ReadPosRankSum=0.403	GT:AD:DP:GQ:PL	0/1:10,13:23:99:432,0,301
chrIV	1388620	.	C	T	103.77	PASS	AC=1;AF=0.5;AN=2;BaseQRankSum=-1.749;DP=11;Dels=0.0;FS=2.463;HaplotypeScore=0.0;MLEAC=1;MLEAF=0.5;MQ=42.0;MQ0=0;MQRankSum=-0.143;QD=9.43;ReadPosRankSum=1.186	GT:AD:DP:GQ:PL	0/1:6,5:11:99:132,0,213
chrIV	1394963	.	G	A	502.77	PASS	AC=1;AF=0.5;AN=2;BaseQRankSum=0.209;DP=28;Dels=0.0;FS=1.441;HaplotypeScore=0.0;MLEAC=1;MLEAF=0.5;MQ=41.47;MQ0=0;MQRankSum=1.045;QD=17.96;ReadPosRankSum=-0.952	GT:AD:DP:GQ:PL	0/1:12,16:28:99:531,0,357
chrIV	1397273	.	G	A	410.77	PASS	AC=1;AF=0.5;AN=2;BaseQRankSum=-0.419;DP=30;Dels=0.0;FS=1.484;HaplotypeScore=0.0;MLEAC=1;MLEAF=0.5;MQ=41.93;MQ0=0;MQRankSum=1.423;QD=13.69;ReadPosRankSum=0.753	GT:AD:DP:GQ:PL	0/1:17,13:30:99:439,0,533
chrIV	1398044	.	C	T	260.77	PASS	AC=1;AF=0.5;AN=2;BaseQRankSum=-2.038;DP=28;Dels=0.0;FS=1.744;HaplotypeScore=0.0;MLEAC=1;MLEAF=0.5;MQ=42.0;MQ0=0;MQRankSum=0.312;QD=9.31;ReadPosRankSum=-0.503	GT:AD:DP:GQ:PL	0/1:18,10:28:99:289,0,625
chrIV	1398688	.	G	A	294.77	PASS	AC=1;AF=0.5;AN=2;BaseQRankSum=0.32;DP=21;Dels=0.0;FS=1.848;HaplotypeScore=0.0;MLEAC=1;MLEAF=0.5;MQ=42.0;MQ0=0;MQRankSum=0.533;QD=14.04;ReadPosRankSum=0.391	GT:AD:DP:GQ:PL	0/1:9,12:21:99:323,0,311
chrIV	1400246	.	C	T	132.77	PASS	AC=1;AF=0.5;AN=2;BaseQRankSum=-0.113;DP=16;Dels=0.0;FS=0.0;HaplotypeScore=0.0;MLEAC=1;MLEAF=0.5;MQ=42.0;MQ0=0;MQRankSum=0.453;QD=8.3;ReadPosRankSum=0.906	GT:AD:DP:GQ:PL	0/1:11,5:16:99:161,0,365
chrIV	1401754	.	C	T	280.77	PASS	AC=1;AF=0.5;AN=2;BaseQRankSum=-1.101;DP=24;Dels=0.0;FS=0.0;HaplotypeScore=0.0;MLEAC=1;MLEAF=0.5;MQ=42.0;MQ0=0;MQRankSum=-0.406;QD=11.7;ReadPosRankSum=-2.375	GT:AD:DP:GQ:PL	0/1:13,11:24:99:309,0,434
chrIV	1402869	.	C	T	173.77	PASS	AC=1;AF=0.5;AN=2;BaseQRankSum=0.634;DP=17;Dels=0.0;FS=0.0;HaplotypeScore=0.0;MLEAC=1;MLEAF=0.5;MQ=42.0;MQ0=0;MQRankSum=0.83;QD=10.22;ReadPosRankSum=0.537	GT:AD:DP:GQ:PL	0/1:10,7:17:99:202,0,344
chrIV	1402875	.	C	T	336.77	PASS	AC=1;AF=0.5;AN=2;BaseQRankSum=-0.537;DP=17;Dels=0.0;FS=1.913;HaplotypeScore=0.0;MLEAC=1;MLEAF=0.5;MQ=42.0;MQ0=0;MQRankSum=0.049;QD=19.81;ReadPosRankSum=0.244	GT:AD:DP:GQ:PL	0/1:7,10:17:99:365,0,206
chrIV	1402916	.	C	T	132.77	PASS	AC=1;AF=0.5;AN=2;BaseQRankSum=0.515;DP=18;Dels=0.0;FS=0.0;HaplotypeScore=0.7887;MLEAC=1;MLEAF=0.5;MQ=42.0;MQ0=0;MQRankSum=-0.328;QD=7.38;ReadPosRankSum=-0.14	GT:AD:DP:GQ:PL	0/1:12,6:18:99:161,0,392
chrIV	1403134	.	G	A	364.77	PASS	AC=1;AF=0.5;AN=2;BaseQRankSum=-0.223;DP=31;Dels=0.0;FS=1.515;HaplotypeScore=0.0;MLEAC=1;MLEAF=0.5;MQ=42.0;MQ0=0;MQRankSum=0.994;QD=11.77;ReadPosRankSum=-2.251	GT:AD:DP:GQ:PL	0/1:19,12:31:99:393,0,641
chrIV	1410064	.	G	A	802.77	PASS	AC=1;AF=0.5;AN=2;BaseQRankSum=0.742;DP=45;Dels=0.0;FS=1.192;HaplotypeScore=0.0;MLEAC=1;MLEAF=0.5;MQ=42.0;MQ0=0;MQRankSum=0.263;QD=17.84;ReadPosRankSum=-0.308	GT:AD:DP:GQ:PL	0/1:20,25:45:99:831,0,645
chrIV	1410193	.	G	A	447.77	PASS	AC=1;AF=0.5;AN=2;BaseQRankSum=1.919;DP=21;Dels=0.0;FS=4.612;HaplotypeScore=0.0;MLEAC=1;MLEAF=0.5;MQ=42.0;MQ0=0;MQRankSum=-1.123;QD=21.32;ReadPosRankSum=2.136	GT:AD:DP:GQ:PL	0/1:8,13:21:99:476,0,261
chrIV	1413950	.	C	T	975.77	PASS	AC=1;AF=0.5;AN=2;BaseQRankSum=0.268;DP=54;Dels=0.0;FS=2.473;HaplotypeScore=0.0;MLEAC=1;MLEAF=0.5;MQ=42.0;MQ0=0;MQRankSum=0.32;QD=18.07;ReadPosRankSum=-1.48	GT:AD:DP:GQ:PL	0/1:26,28:54:99:1004,0,839
chrIV	1415038	.	G	A	952.77	PASS	AC=1;AF=0.5;AN=2;BaseQRankSum=0.55;DP=47;Dels=0.0;FS=1.145;HaplotypeScore=0.0;MLEAC=1;MLEAF=0.5;MQ=42.0;MQ0=0;MQRankSum=-1.471;QD=20.27;ReadPosRankSum=-0.662	GT:AD:DP:GQ:PL	0/1:16,31:47:99:981,0,470
chrIV	1417105	.	C	T	841.77	PASS	AC=1;AF=0.5;AN=2;BaseQRankSum=-0.266;DP=59;Dels=0.0;FS=4.581;HaplotypeScore=0.0;MLEAC=1;MLEAF=0.5;MQ=41.76;MQ0=0;MQRankSum=0.615;QD=14.27;ReadPosRankSum=1.055	GT:AD:DP:GQ:PL	0/1:31,28:59:99:870,0,1040
chrIV	1417495	.	G	A	1175.77	PASS	AC=1;AF=0.5;AN=2;BaseQRankSum=2.114;DP=58;Dels=0.0;FS=3.855;HaplotypeScore=0.0;MLEAC=1;MLEAF=0.5;MQ=42.0;MQ0=0;MQRankSum=-0.668;QD=20.27;ReadPosRankSum=0.874	GT:AD:DP:GQ:PL	0/1:23,35:58:99:1204,0,722
chrIV	1418356	.	C	T	1233.77	PASS	AC=1;AF=0.5;AN=2;BaseQRankSum=0.916;DP=83;Dels=0.0;FS=0.0;HaplotypeScore=0.0;MLEAC=1;MLEAF=0.5;MQ=41.82;MQ0=0;MQRankSum=-2.028;QD=14.86;ReadPosRankSum=-1.344	GT:AD:DP:GQ:PL	0/1:40,43:83:99:1262,0,1225
chrIV	1420272	.	G	A	815.77	PASS	AC=1;AF=0.5;AN=2;BaseQRankSum=3.461;DP=53;Dels=0.0;FS=0.0;HaplotypeScore=6.9532;MLEAC=1;MLEAF=0.5;MQ=41.34;MQ0=0;MQRankSum=0.678;QD=15.39;ReadPosRankSum=-0.824	GT:AD:DP:GQ:PL	0/1:27,25:53:99:844,0,933
chrIV	1422978	.	G	A	305.77	PASS	AC=1;AF=0.5;AN=2;BaseQRankSum=0.455;DP=28;Dels=0.0;FS=1.515;HaplotypeScore=0.0;MLEAC=1;MLEAF=0.5;MQ=42.0;MQ0=0;MQRankSum=-0.887;QD=10.92;ReadPosRankSum=0.599	GT:AD:DP:GQ:PL	0/1:18,10:28:99:334,0,622
chrIV	1423641	.	G	A	632.77	PASS	AC=1;AF=0.5;AN=2;BaseQRankSum=-1.144;DP=48;Dels=0.0;FS=6.062;HaplotypeScore=0.0;MLEAC=1;MLEAF=0.5;MQ=42.0;MQ0=0;MQRankSum=-0.196;QD=13.18;ReadPosRankSum=-0.217	GT:AD:DP:GQ:PL	0/1:24,24:48:99:661,0,642
chrIV	1423752	.	G	A	248.77	PASS	AC=1;AF=0.5;AN=2;BaseQRankSum=0.178;DP=21;Dels=0.0;FS=0.0;HaplotypeScore=0.0;MLEAC=1;MLEAF=0.5;MQ=42.0;MQ0=0;MQRankSum=-1.883;QD=11.85;ReadPosRankSum=-0.178	GT:AD:DP:GQ:PL	0/1:12,9:21:99:277,0,437
chrIV	1427343	.	C	T	861.77	PASS	AC=1;AF=0.5;AN=2;BaseQRankSum=0.468;DP=56;Dels=0.0;FS=1.048;HaplotypeScore=0.0;MLEAC=1;MLEAF=0.5;MQ=42.0;MQ0=0;MQRankSum=-0.501;QD=15.39;ReadPosRankSum=0.435	GT:AD:DP:GQ:PL	0/1:30,26:56:99:890,0,1063
chrIV	1427961	.	G	A	1689.77	PASS	AC=1;AF=0.5;AN=2;BaseQRankSum=-0.695;DP=93;Dels=0.0;FS=17.999;HaplotypeScore=0.0;MLEAC=1;MLEAF=0.5;MQ=42.0;MQ0=0;MQRankSum=-1.137;QD=18.17;ReadPosRankSum=-0.035	GT:AD:DP:GQ:PL	0/1:40,53:93:99:1718,0,1316
chrIV	1430775	.	C	T	913.77	PASS	AC=1;AF=0.5;AN=2;BaseQRankSum=1.077;DP=71;Dels=0.0;FS=8.395;HaplotypeScore=0.0;MLEAC=1;MLEAF=0.5;MQ=42.0;MQ0=0;MQRankSum=-0.535;QD=12.87;ReadPosRankSum=1.759	GT:AD:DP:GQ:PL	0/1:43,28:71:99:942,0,1493
chrIV	1436068	.	G	A	545.77	PASS	AC=1;AF=0.5;AN=2;BaseQRankSum=1.309;DP=30;Dels=0.0;FS=11.444;HaplotypeScore=0.0;MLEAC=1;MLEAF=0.5;MQ=42.0;MQ0=0;MQRankSum=0.145;QD=18.19;ReadPosRankSum=0.395	GT:AD:DP:GQ:PL	0/1:14,16:30:99:574,0,398
chrIV	1437891	.	G	A	317.77	PASS	AC=1;AF=0.5;AN=2;BaseQRankSum=-1.07;DP=32;Dels=0.0;FS=0.0;HaplotypeScore=0.0;MLEAC=1;MLEAF=0.5;MQ=41.03;MQ0=0;MQRankSum=-0.136;QD=9.93;ReadPosRankSum=-1.499	GT:AD:DP:GQ:PL	0/1:20,12:32:99:346,0,686
chrIV	1441300	.	G	A	254.77	PASS	AC=1;AF=0.5;AN=2;BaseQRankSum=0.961;DP=23;Dels=0.0;FS=4.669;HaplotypeScore=0.0;MLEAC=1;MLEAF=0.5;MQ=41.36;MQ0=0;MQRankSum=0.713;QD=11.08;ReadPosRankSum=-0.403	GT:AD:DP:GQ:PL	0/1:13,10:23:99:283,0,395
chrIV	1443463	.	C	T	368.77	PASS	AC=1;AF=0.5;AN=2;BaseQRankSum=0.462;DP=21;Dels=0.0;FS=6.923;HaplotypeScore=0.0;MLEAC=1;MLEAF=0.5;MQ=42.0;MQ0=0;MQRankSum=0.249;QD=17.56;ReadPosRankSum=-1.386	GT:AD:DP:GQ:PL	0/1:9,12:21:99:397,0,281
chrIV	1445536	.	G	A	600.77	PASS	AC=1;AF=0.5;AN=2;BaseQRankSum=-0.487;DP=30;Dels=0.0;FS=1.688;HaplotypeScore=0.0;MLEAC=1;MLEAF=0.5;MQ=41.46;MQ0=0;MQRankSum=1.249;QD=20.03;ReadPosRankSum=-1.588	GT:AD:DP:GQ:PL	0/1:12,18:30:99:629,0,349
chrIV	1445545	.	G	A	363.77	PASS	AC=1;AF=0.5;AN=2;BaseQRankSum=0.299;DP=25;Dels=0.0;FS=0.0;HaplotypeScore=0.0;MLEAC=1;MLEAF=0.5;MQ=41.27;MQ0=0;MQRankSum=0.517;QD=14.55;ReadPosRankSum=-0.245	GT:AD:DP:GQ:PL	0/1:12,13:25:99:392,0,337
chrIV	1445568	.	G	A	354.77	PASS	AC=1;AF=0.5;AN=2;BaseQRankSum=0.318;DP=24;Dels=0.0;FS=0.0;HaplotypeScore=0.9947;MLEAC=1;MLEAF=0.5;MQ=41.24;MQ0=0;MQRankSum=0.375;QD=14.78;ReadPosRankSum=0.26	GT:AD:DP:GQ:PL	0/1:12,12:24:99:383,0,370
chrIV	1446000	.	G	A	556.77	PASS	AC=1;AF=0.5;AN=2;BaseQRankSum=0.198;DP=37;Dels=0.0;FS=1.323;HaplotypeScore=0.6651;MLEAC=1;MLEAF=0.5;MQ=42.0;MQ0=0;MQRankSum=-0.775;QD=15.05;ReadPosRankSum=-0.623	GT:AD:DP:GQ:PL	0/1:18,19:37:99:585,0,565
chrIV	1447051	.	C	T	243.77	PASS	AC=1;AF=0.5;AN=2;BaseQRankSum=1.195;DP=21;Dels=0.0;FS=0.0;HaplotypeScore=0.0;MLEAC=1;MLEAF=0.5;MQ=41.91;MQ0=0;MQRankSum=-0.76;QD=11.61;ReadPosRankSum=1.195	GT:AD:DP:GQ:PL	0/1:13,8:21:99:272,0,433
chrIV	1447060	.	C	T	362.77	PASS	AC=1;AF=0.5;AN=2;BaseQRankSum=1.605;DP=25;Dels=0.0;FS=0.0;HaplotypeScore=0.0;MLEAC=1;MLEAF=0.5;MQ=41.92;MQ0=0;MQRankSum=0.626;QD=14.51;ReadPosRankSum=-1.441	GT:AD:DP:GQ:PL	0/1:13,12:25:99:391,0,422
chrIV	1454480	.	G	A	244.77	PASS	AC=1;AF=0.5;AN=2;BaseQRankSum=-0.265;DP=18;Dels=0.0;FS=0.0;HaplotypeScore=0.0;MLEAC=1;MLEAF=0.5;MQ=41.21;MQ0=0;MQRankSum=0.177;QD=13.6;ReadPosRankSum=0.088	GT:AD:DP:GQ:PL	0/1:9,9:18:99:273,0,289
chrIV	1454855	.	G	A	409.77	PASS	AC=1;AF=0.5;AN=2;BaseQRankSum=0.817;DP=21;Dels=0.0;FS=0.0;HaplotypeScore=0.0;MLEAC=1;MLEAF=0.5;MQ=42.0;MQ0=0;MQRankSum=0.036;QD=19.51;ReadPosRankSum=1.528	GT:AD:DP:GQ:PL	0/1:9,12:21:99:438,0,308
chrIV	1455941	.	C	T	421.77	PASS	AC=1;AF=0.5;AN=2;BaseQRankSum=0.377;DP=30;Dels=0.0;FS=8.613;HaplotypeScore=0.0;MLEAC=1;MLEAF=0.5;MQ=42.0;MQ0=0;MQRankSum=-1.381;QD=14.06;ReadPosRankSum=2.009	GT:AD:DP:GQ:PL	0/1:17,13:30:99:450,0,576
chrIV	1456417	.	G	A	150.77	PASS	AC=1;AF=0.5;AN=2;BaseQRankSum=-1.517;DP=8;Dels=0.0;FS=0.0;HaplotypeScore=0.0;MLEAC=1;MLEAF=0.5;MQ=42.0;MQ0=0;MQRankSum=-0.684;QD=18.85;ReadPosRankSum=-0.684	GT:AD:DP:GQ:PL	0/1:3,5:8:99:179,0,102
chrIV	1459338	.	C	T	268.77	PASS	AC=1;AF=0.5;AN=2;BaseQRankSum=0.177;DP=15;Dels=0.0;FS=0.0;HaplotypeScore=0.0;MLEAC=1;MLEAF=0.5;MQ=42.0;MQ0=0;MQRankSum=-1.002;QD=17.92;ReadPosRankSum=-3.123	GT:AD:DP:GQ:PL	0/1:6,9:15:99:297,0,172
chrIV	1460900	.	C	T	589.77	PASS	AC=1;AF=0.5;AN=2;BaseQRankSum=0.593;DP=37;Dels=0.0;FS=7.182;HaplotypeScore=0.0;MLEAC=1;MLEAF=0.5;MQ=41.95;MQ0=0;MQRankSum=-1.079;QD=15.94;ReadPosRankSum=1.504	GT:AD:DP:GQ:PL	0/1:19,18:37:99:618,0,616
chrIV	1468525	.	C	T	198.77	PASS	AC=1;AF=0.5;AN=2;BaseQRankSum=0.868;DP=15;Dels=0.0;FS=0.0;HaplotypeScore=0.734;MLEAC=1;MLEAF=0.5;MQ=40.78;MQ0=0;MQRankSum=2.372;QD=13.25;ReadPosRankSum=0.058	GT:AD:DP:GQ:PL	0/1:8,7:15:99:227,0,207
chrIV	1468532	.	G	A	343.77	PASS	AC=1;AF=0.5;AN=2;BaseQRankSum=-0.532;DP=20;Dels=0.0;FS=0.0;HaplotypeScore=0.0;MLEAC=1;MLEAF=0.5;MQ=41.09;MQ0=0;MQRankSum=0.608;QD=17.19;ReadPosRankSum=0.0	GT:AD:DP:GQ:PL	0/1:9,11:20:99:372,0,274
chrIV	1468535	.	G	A	352.77	PASS	AC=1;AF=0.5;AN=2;BaseQRankSum=1.216;DP=20;Dels=0.0;FS=0.0;HaplotypeScore=0.0;MLEAC=1;MLEAF=0.5;MQ=41.09;MQ0=0;MQRankSum=0.0;QD=17.64;ReadPosRankSum=-0.456	GT:AD:DP:GQ:PL	0/1:9,11:20:99:381,0,294
chrIV	1468561	.	C	T	408.77	PASS	AC=1;AF=0.5;AN=2;BaseQRankSum=0.604;DP=21;Dels=0.0;FS=1.922;HaplotypeScore=0.0;MLEAC=1;MLEAF=0.5;MQ=42.0;MQ0=0;MQRankSum=-0.888;QD=19.47;ReadPosRankSum=-1.386	GT:AD:DP:GQ:PL	0/1:9,12:21:99:437,0,302
chrIV	1469320	.	C	T	657.77	PASS	AC=1;AF=0.5;AN=2;BaseQRankSum=-1.273;DP=40;Dels=0.0;FS=2.636;HaplotypeScore=0.0;MLEAC=1;MLEAF=0.5;MQ=42.0;MQ0=0;MQRankSum=0.054;QD=16.44;ReadPosRankSum=-1.381	GT:AD:DP:GQ:PL	0/1:19,21:40:99:686,0,620
chrIV	1469938	.	G	A	729.77	PASS	AC=1;AF=0.5;AN=2;BaseQRankSum=-0.543;DP=47;Dels=0.0;FS=2.552;HaplotypeScore=0.0;MLEAC=1;MLEAF=0.5;MQ=42.0;MQ0=0;MQRankSum=0.819;QD=15.53;ReadPosRankSum=-0.436	GT:AD:DP:GQ:PL	0/1:23,24:47:99:758,0,756
chrIV	1470964	.	G	A	804.77	PASS	AC=1;AF=0.5;AN=2;BaseQRankSum=1.732;DP=44;Dels=0.0;FS=1.275;HaplotypeScore=0.0;MLEAC=1;MLEAF=0.5;MQ=42.0;MQ0=0;MQRankSum=-1.002;QD=18.29;ReadPosRankSum=-0.13	GT:AD:DP:GQ:PL	0/1:20,24:44:99:833,0,581
chrIV	1475707	.	G	A	865.77	PASS	AC=1;AF=0.5;AN=2;BaseQRankSum=-0.304;DP=64;Dels=0.0;FS=0.0;HaplotypeScore=0.0;MLEAC=1;MLEAF=0.5;MQ=42.0;MQ0=0;MQRankSum=-0.575;QD=13.53;ReadPosRankSum=-1.292	GT:AD:DP:GQ:PL	0/1:36,28:64:99:894,0,1184
chrIV	1476503	.	G	A	352.77	PASS	AC=1;AF=0.5;AN=2;BaseQRankSum=-0.958;DP=25;Dels=0.0;FS=1.58;HaplotypeScore=0.0;MLEAC=1;MLEAF=0.5;MQ=42.0;MQ0=0;MQRankSum=-0.465;QD=14.11;ReadPosRankSum=-0.356	GT:AD:DP:GQ:PL	0/1:14,11:25:99:381,0,473
chrIV	1476571	.	G	A	1445.77	PASS	AC=1;AF=0.5;AN=2;BaseQRankSum=-0.59;DP=70;Dels=0.0;FS=1.102;HaplotypeScore=0.0;MLEAC=1;MLEAF=0.5;MQ=42.0;MQ0=0;MQRankSum=0.249;QD=20.65;ReadPosRankSum=0.517	GT:AD:DP:GQ:PL	0/1:26,44:70:99:1474,0,844
chrIV	1476698	.	C	T	969.77	PASS	AC=1;AF=0.5;AN=2;BaseQRankSum=2.2;DP=65;Dels=0.0;FS=0.998;HaplotypeScore=0.0;MLEAC=1;MLEAF=0.5;MQ=42.0;MQ0=0;MQRankSum=1.162;QD=14.92;ReadPosRankSum=0.44	GT:AD:DP:GQ:PL	0/1:34,31:65:99:998,0,1050
chrIV	1476787	.	C	T	1105.77	PASS	AC=1;AF=0.5;AN=2;BaseQRankSum=2.245;DP=87;Dels=0.0;FS=0.817;HaplotypeScore=0.0;MLEAC=1;MLEAF=0.5;MQ=42.0;MQ0=0;MQRankSum=0.452;QD=12.71;ReadPosRankSum=0.685	GT:AD:DP:GQ:PL	0/1:51,36:87:99:1134,0,1668
chrIV	1478377	.	C	T	429.77	PASS	AC=1;AF=0.5;AN=2;BaseQRankSum=-0.17;DP=27;Dels=0.0;FS=1.583;HaplotypeScore=0.0;MLEAC=1;MLEAF=0.5;MQ=42.0;MQ0=0;MQRankSum=0.801;QD=15.92;ReadPosRankSum=-1.237	GT:AD:DP:GQ:PL	0/1:14,13:27:99:458,0,430
chrIV	1479763	.	G	A	1133.77	PASS	AC=1;AF=0.5;AN=2;BaseQRankSum=0.202;DP=68;Dels=0.0;FS=2.046;HaplotypeScore=0.0;MLEAC=1;MLEAF=0.5;MQ=41.78;MQ0=0;MQRankSum=0.57;QD=16.67;ReadPosRankSum=0.84	GT:AD:DP:GQ:PL	0/1:34,34:68:99:1162,0,1149
chrIV	1480354	.	G	A	1091.77	PASS	AC=1;AF=0.5;AN=2;BaseQRankSum=0.64;DP=63;Dels=0.0;FS=0.0;HaplotypeScore=0.0;MLEAC=1;MLEAF=0.5;MQ=42.0;MQ0=0;MQRankSum=0.557;QD=17.33;ReadPosRankSum=0.227	GT:AD:DP:GQ:PL	0/1:30,33:63:99:1120,0,952
chrIV	1480575	.	G	A	1167.77	PASS	AC=1;AF=0.5;AN=2;BaseQRankSum=0.507;DP=66;Dels=0.0;FS=4.86;HaplotypeScore=0.0;MLEAC=1;MLEAF=0.5;MQ=42.0;MQ0=0;MQRankSum=0.276;QD=17.69;ReadPosRankSum=-0.071	GT:AD:DP:GQ:PL	0/1:32,34:66:99:1196,0,1049
chrIV	1483526	.	C	T	645.77	PASS	AC=1;AF=0.5;AN=2;BaseQRankSum=0.492;DP=39;Dels=0.0;FS=0.0;HaplotypeScore=0.0;MLEAC=1;MLEAF=0.5;MQ=42.0;MQ0=0;MQRankSum=-0.548;QD=16.56;ReadPosRankSum=-0.576	GT:AD:DP:GQ:PL	0/1:19,20:39:99:674,0,667
chrIV	1483700	.	C	T	587.77	PASS	AC=1;AF=0.5;AN=2;BaseQRankSum=1.207;DP=30;Dels=0.0;FS=1.496;HaplotypeScore=1.8268;MLEAC=1;MLEAF=0.5;MQ=41.53;MQ0=0;MQRankSum=-0.106;QD=19.59;ReadPosRankSum=0.148	GT:AD:DP:GQ:PL	0/1:12,18:30:99:616,0,369
chrIV	1487159	.	G	A	560.77	PASS	AC=1;AF=0.5;AN=2;BaseQRankSum=1.907;DP=28;Dels=0.0;FS=0.0;HaplotypeScore=0.0;MLEAC=1;MLEAF=0.5;MQ=42.0;MQ0=0;MQRankSum=1.449;QD=20.03;ReadPosRankSum=-0.788	GT:AD:DP:GQ:PL	0/1:8,20:28:99:589,0,238
chrIV	1489194	.	G	A	543.77	PASS	AC=1;AF=0.5;AN=2;BaseQRankSum=2.248;DP=38;Dels=0.0;FS=0.0;HaplotypeScore=0.0;MLEAC=1;MLEAF=0.5;MQ=41.47;MQ0=0;MQRankSum=-0.438;QD=14.31;ReadPosRankSum=-1.489	GT:AD:DP:GQ:PL	0/1:19,19:38:99:572,0,552
chrIV	1489211	.	G	A	543.77	PASS	AC=1;AF=0.5;AN=2;BaseQRankSum=1.018;DP=34;Dels=0.0;FS=1.803;HaplotypeScore=0.0;MLEAC=1;MLEAF=0.5;MQ=41.41;MQ0=0;MQRankSum=-1.087;QD=15.99;ReadPosRankSum=0.224	GT:AD:DP:GQ:PL	0/1:16,18:34:99:572,0,493
chrIV	1489354	.	C	T	181.77	PASS	AC=1;AF=0.5;AN=2;BaseQRankSum=0.634;DP=17;Dels=0.0;FS=0.0;HaplotypeScore=0.0;MLEAC=1;MLEAF=0.5;MQ=40.92;MQ0=0;MQRankSum=0.049;QD=10.69;ReadPosRankSum=1.415	GT:AD:DP:GQ:PL	0/1:10,7:17:99:210,0,323
chrIV	1489497	.	C	T	509.77	PASS	AC=1;AF=0.5;AN=2;BaseQRankSum=0.724;DP=29;Dels=0.0;FS=0.0;HaplotypeScore=0.0;MLEAC=1;MLEAF=0.5;MQ=40.7;MQ0=0;MQRankSum=3.179;QD=17.58;ReadPosRankSum=-0.197	GT:AD:DP:GQ:PL	0/1:13,16:29:99:538,0,412
chrIV	1489508	.	G	A	313.77	PASS	AC=1;AF=0.5;AN=2;BaseQRankSum=1.137;DP=25;Dels=0.0;FS=1.81;HaplotypeScore=0.0;MLEAC=1;MLEAF=0.5;MQ=41.77;MQ0=0;MQRankSum=-0.305;QD=12.55;ReadPosRankSum=0.638	GT:AD:DP:GQ:PL	0/1:15,10:25:99:342,0,511
chrIV	1489775	.	G	A	636.77	PASS	AC=1;AF=0.5;AN=2;BaseQRankSum=1.815;DP=63;Dels=0.0;FS=11.598;HaplotypeScore=0.0;MLEAC=1;MLEAF=0.5;MQ=41.45;MQ0=0;MQRankSum=-0.503;QD=10.11;ReadPosRankSum=0.591	GT:AD:DP:GQ:PL	0/1:42,21:63:99:665,0,1398
chrIV	1489886	.	G	A	875.77	PASS	AC=1;AF=0.5;AN=2;BaseQRankSum=-0.374;DP=48;Dels=0.0;FS=6.121;HaplotypeScore=0.0;MLEAC=1;MLEAF=0.5;MQ=40.46;MQ0=0;MQRankSum=2.847;QD=18.25;ReadPosRankSum=-0.623	GT:AD:DP:GQ:PL	0/1:21,27:48:99:904,0,644
chrIV	1489889	.	G	A	612.77	PASS	AC=1;AF=0.5;AN=2;BaseQRankSum=0.765;DP=52;Dels=0.0;FS=5.683;HaplotypeScore=0.0;MLEAC=1;MLEAF=0.5;MQ=40.58;MQ0=0;MQRankSum=-1.753;QD=11.78;ReadPosRankSum=1.156	GT:AD:DP:GQ:PL	0/1:31,21:52:99:641,0,1020
chrIV	1489893	.	G	A	621.77	PASS	AC=1;AF=0.5;AN=2;BaseQRankSum=1.152;DP=55;Dels=0.0;FS=3.85;HaplotypeScore=0.0;MLEAC=1;MLEAF=0.5;MQ=40.92;MQ0=0;MQRankSum=-1.481;QD=11.3;ReadPosRankSum=1.949	GT:AD:DP:GQ:PL	0/1:34,21:55:99:650,0,1129
chrIV	1490481	.	G	A	1811.77	PASS	AC=1;AF=0.5;AN=2;BaseQRankSum=0.423;DP=115;Dels=0.0;FS=0.0;HaplotypeScore=0.0;MLEAC=1;MLEAF=0.5;MQ=42.0;MQ0=0;MQRankSum=-0.098;QD=15.75;ReadPosRankSum=-0.703	GT:AD:DP:GQ:PL	0/1:55,60:115:99:1840,0,1778
chrIV	1490547	.	C	T	766.77	PASS	AC=1;AF=0.5;AN=2;BaseQRankSum=1.808;DP=69;Dels=0.0;FS=3.484;HaplotypeScore=0.0;MLEAC=1;MLEAF=0.5;MQ=42.0;MQ0=0;MQRankSum=-0.309;QD=11.11;ReadPosRankSum=0.372	GT:AD:DP:GQ:PL	0/1:45,24:69:99:795,0,1534
chrIV	1492300	.	G	A	1582.77	PASS	AC=1;AF=0.5;AN=2;BaseQRankSum=0.312;DP=105;Dels=0.0;FS=1.559;HaplotypeScore=0.0;MLEAC=1;MLEAF=0.5;MQ=42.0;MQ0=0;MQRankSum=0.755;QD=15.07;ReadPosRankSum=-0.254	GT:AD:DP:GQ:PL	0/1:56,49:105:99:1611,0,1833
chrIV	1494299	.	C	T	152.77	PASS	AC=1;AF=0.5;AN=2;BaseQRankSum=-0.454;DP=20;Dels=0.0;FS=0.0;HaplotypeScore=0.0;MLEAC=1;MLEAF=0.5;MQ=42.0;MQ0=0;MQRankSum=0.206;QD=7.64;ReadPosRankSum=-0.206	GT:AD:DP:GQ:PL	0/1:14,6:20:99:181,0,508
chrIV	1494540	.	C	T	711.77	PASS	AC=1;AF=0.5;AN=2;BaseQRankSum=2.162;DP=48;Dels=0.0;FS=4.18;HaplotypeScore=0.0;MLEAC=1;MLEAF=0.5;MQ=41.38;MQ0=0;MQRankSum=-1.148;QD=14.83;ReadPosRankSum=-1.107	GT:AD:DP:GQ:PL	0/1:26,22:48:99:740,0,878
chrIV	1496786	.	G	A	819.77	PASS	AC=1;AF=0.5;AN=2;BaseQRankSum=-0.105;DP=72;Dels=0.0;FS=1.088;HaplotypeScore=0.0;MLEAC=1;MLEAF=0.5;MQ=42.0;MQ0=0;MQRankSum=-0.686;QD=11.39;ReadPosRankSum=-1.64	GT:AD:DP:GQ:PL	0/1:45,27:72:99:848,0,1458
chrIV	1499074	.	G	A	398.77	PASS	AC=1;AF=0.5;AN=2;BaseQRankSum=-2.879;DP=35;Dels=0.0;FS=5.48;HaplotypeScore=0.0;MLEAC=1;MLEAF=0.5;MQ=42.0;MQ0=0;MQRankSum=0.623;QD=11.39;ReadPosRankSum=-0.421	GT:AD:DP:GQ:PL	0/1:21,14:35:99:427,0,700
chrIV	1502228	.	G	A	920.77	PASS	AC=1;AF=0.5;AN=2;BaseQRankSum=-2.586;DP=65;Dels=0.0;FS=4.98;HaplotypeScore=0.0;MLEAC=1;MLEAF=0.5;MQ=42.0;MQ0=0;MQRankSum=-0.125;QD=14.17;ReadPosRankSum=0.296	GT:AD:DP:GQ:PL	0/1:35,30:65:99:949,0,1231
chrIV	1514023	.	C	T	157.77	PASS	AC=1;AF=0.5;AN=2;BaseQRankSum=0.201;DP=14;Dels=0.0;FS=0.0;HaplotypeScore=0.0;MLEAC=1;MLEAF=0.5;MQ=42.0;MQ0=0;MQRankSum=0.299;QD=11.27;ReadPosRankSum=0.663	GT:AD:DP:GQ:PL	0/1:7,7:14:99:186,0,186
chrIV	1516639	.	G	A	558.77	PASS	AC=1;AF=0.5;AN=2;BaseQRankSum=0.253;DP=42;Dels=0.0;FS=4.368;HaplotypeScore=0.0;MLEAC=1;MLEAF=0.5;MQ=42.0;MQ0=0;MQRankSum=0.43;QD=13.3;ReadPosRankSum=-0.329	GT:AD:DP:GQ:PL	0/1:23,19:42:99:587,0,707
chrV	7564	.	G	A	1030.77	PASS	AC=1;AF=0.5;AN=2;BaseQRankSum=0.683;DP=67;Dels=0.0;FS=0.952;HaplotypeScore=0.0;MLEAC=1;MLEAF=0.5;MQ=42.0;MQ0=0;MQRankSum=1.724;QD=15.38;ReadPosRankSum=-1.386	GT:AD:DP:GQ:PL	0/1:34,33:67:99:1059,0,1164
chrV	7830	.	G	A	605.77	PASS	AC=1;AF=0.5;AN=2;BaseQRankSum=-1.18;DP=37;Dels=0.0;FS=10.31;HaplotypeScore=0.0;MLEAC=1;MLEAF=0.5;MQ=42.0;MQ0=0;MQRankSum=0.843;QD=16.37;ReadPosRankSum=-0.567	GT:AD:DP:GQ:PL	0/1:16,21:37:99:634,0,547
chrV	7918	.	C	T	504.77	PASS	AC=1;AF=0.5;AN=2;BaseQRankSum=2.087;DP=34;Dels=0.0;FS=0.0;HaplotypeScore=0.0;MLEAC=1;MLEAF=0.5;MQ=42.0;MQ0=0;MQRankSum=-0.397;QD=14.85;ReadPosRankSum=-0.88	GT:AD:DP:GQ:PL	0/1:18,16:34:99:533,0,609
chrV	13572	.	C	T	179.77	PASS	AC=1;AF=0.5;AN=2;BaseQRankSum=-1.073;DP=12;Dels=0.0;FS=0.0;HaplotypeScore=0.0;MLEAC=1;MLEAF=0.5;MQ=42.0;MQ0=0;MQRankSum=-0.467;QD=14.98;ReadPosRankSum=-0.259	GT:AD:DP:GQ:PL	0/1:6,6:12:99:208,0,213
chrV	13648	.	C	T	667.77	PASS	AC=1;AF=0.5;AN=2;BaseQRankSum=0.307;DP=32;Dels=0.0;FS=2.013;HaplotypeScore=0.0;MLEAC=1;MLEAF=0.5;MQ=42.0;MQ0=0;MQRankSum=0.998;QD=20.87;ReadPosRankSum=1.381	GT:AD:DP:GQ:PL	0/1:13,19:32:99:696,0,421
chrV	13685	.	C	T	803.77	PASS	AC=1;AF=0.5;AN=2;BaseQRankSum=-0.343;DP=42;Dels=0.0;FS=12.481;HaplotypeScore=0.0;MLEAC=1;MLEAF=0.5;MQ=42.0;MQ0=0;MQRankSum=-0.292;QD=19.14;ReadPosRankSum=-1.36	GT:AD:DP:GQ:PL	0/1:18,24:42:99:832,0,500
chrV	14942	.	C	T	258.77	PASS	AC=1;AF=0.5;AN=2;BaseQRankSum=0.971;DP=18;Dels=0.0;FS=1.957;HaplotypeScore=0.0;MLEAC=1;MLEAF=0.5;MQ=42.0;MQ0=0;MQRankSum=-0.177;QD=14.38;ReadPosRankSum=1.06	GT:AD:DP:GQ:PL	0/1:9,9:18:99:287,0,286
chrV	15309	.	C	T	136.77	PASS	AC=1;AF=0.5;AN=2;BaseQRankSum=0.674;DP=15;Dels=0.0;FS=2.158;HaplotypeScore=0.0;MLEAC=1;MLEAF=0.5;MQ=42.0;MQ0=0;MQRankSum=-1.041;QD=9.12;ReadPosRankSum=-2.021	GT:AD:DP:GQ:PL	0/1:10,5:15:99:165,0,334
chrV	16025	.	C	T	923.77	PASS	AC=1;AF=0.5;AN=2;BaseQRankSum=-2.715;DP=48;Dels=0.0;FS=0.0;HaplotypeScore=0.0;MLEAC=1;MLEAF=0.5;MQ=42.0;MQ0=0;MQRankSum=-0.33;QD=19.25;ReadPosRankSum=0.224	GT:AD:DP:GQ:PL	0/1:18,30:48:99:952,0,562
chrV	16279	.	G	A	426.77	PASS	AC=1;AF=0.5;AN=2;BaseQRankSum=1.394;DP=41;Dels=0.0;FS=0.0;HaplotypeScore=0.0;MLEAC=1;MLEAF=0.5;MQ=41.26;MQ0=0;MQRankSum=-0.717;QD=10.41;ReadPosRankSum=-0.961	GT:AD:DP:GQ:PL	0/1:26,15:41:99:455,0,928
chrV	16282	.	C	T	437.77	PASS	AC=1;AF=0.5;AN=2;BaseQRankSum=0.782;DP=40;Dels=0.0;FS=2.861;HaplotypeScore=0.0;MLEAC=1;MLEAF=0.5;MQ=41.24;MQ0=0;MQRankSum=0.223;QD=10.94;ReadPosRankSum=-0.978	GT:AD:DP:GQ:PL	0/1:25,15:40:99:466,0,880
chrV	16325	.	C	T	630.77	PASS	AC=1;AF=0.5;AN=2;BaseQRankSum=0.644;DP=43;Dels=0.0;FS=0.0;HaplotypeScore=0.0;MLEAC=1;MLEAF=0.5;MQ=41.24;MQ0=0;MQRankSum=-0.498;QD=14.67;ReadPosRankSum=0.741	GT:AD:DP:GQ:PL	0/1:22,21:43:99:659,0,739
chrV	26873	.	C	T	337.77	PASS	AC=1;AF=0.5;AN=2;BaseQRankSum=-0.778;DP=26;Dels=0.0;FS=3.619;HaplotypeScore=0.0;MLEAC=1;MLEAF=0.5;MQ=42.0;MQ0=0;MQRankSum=-0.882;QD=12.99;ReadPosRankSum=1.868	GT:AD:DP:GQ:PL	0/1:15,11:26:99:366,0,500
chrV	31770	.	C	T	570.77	PASS	AC=1;AF=0.5;AN=2;BaseQRankSum=1.077;DP=36;Dels=0.0;FS=1.366;HaplotypeScore=0.0;MLEAC=1;MLEAF=0.5;MQ=42.0;MQ0=0;MQRankSum=-1.172;QD=15.85;ReadPosRankSum=-1.014	GT:AD:DP:GQ:PL	0/1:19,17:36:99:599,0,599
chrV	32463	.	G	A	711.77	PASS	AC=1;AF=0.5;AN=2;BaseQRankSum=0.589;DP=35;Dels=0.0;FS=1.478;HaplotypeScore=0.0;MLEAC=1;MLEAF=0.5;MQ=41.52;MQ0=0;MQRankSum=-1.364;QD=20.34;ReadPosRankSum=0.32	GT:AD:DP:GQ:PL	0/1:14,21:35:99:740,0,463
chrV	32882	.	C	T	626.77	PASS	AC=1;AF=0.5;AN=2;BaseQRankSum=0.483;DP=35;Dels=0.0;FS=0.0;HaplotypeScore=0.0;MLEAC=1;MLEAF=0.5;MQ=42.0;MQ0=0;MQRankSum=2.05;QD=17.91;ReadPosRankSum=-0.017	GT:AD:DP:GQ:PL	0/1:15,20:35:99:655,0,481
chrV	36539	.	C	T	344.77	PASS	AC=1;AF=0.5;AN=2;BaseQRankSum=2.46;DP=32;Dels=0.0;FS=0.0;HaplotypeScore=0.0;MLEAC=1;MLEAF=0.5;MQ=42.0;MQ0=0;MQRankSum=0.833;QD=10.77;ReadPosRankSum=0.714	GT:AD:DP:GQ:PL	0/1:21,11:32:99:373,0,701
chrV	43052	.	G	A	1409.77	PASS	AC=1;AF=0.5;AN=2;BaseQRankSum=0.859;DP=89;Dels=0.0;FS=4.147;HaplotypeScore=0.0;MLEAC=1;MLEAF=0.5;MQ=42.0;MQ0=0;MQRankSum=-0.16;QD=15.84;ReadPosRankSum=0.76	GT:AD:DP:GQ:PL	0/1:47,42:89:99:1438,0,1510
chrV	43286	.	G	A	1613.77	PASS	AC=1;AF=0.5;AN=2;BaseQRankSum=1.55;DP=102;Dels=0.0;FS=2.528;HaplotypeScore=0.0;MLEAC=1;MLEAF=0.5;MQ=42.0;MQ0=0;MQRankSum=0.231;QD=15.82;ReadPosRankSum=1.195	GT:AD:DP:GQ:PL	0/1:50,52:102:99:1642,0,1583
chrV	45107	.	C	T	480.77	PASS	AC=1;AF=0.5;AN=2;BaseQRankSum=0.555;DP=34;Dels=0.0;FS=0.0;HaplotypeScore=0.0;MLEAC=1;MLEAF=0.5;MQ=42.0;MQ0=0;MQRankSum=-1.595;QD=14.14;ReadPosRankSum=1.526	GT:AD:DP:GQ:PL	0/1:19,15:34:99:509,0,552
chrV	46888	.	C	T	1186.77	PASS	AC=1;AF=0.5;AN=2;BaseQRankSum=-0.875;DP=75;Dels=0.0;FS=6.668;HaplotypeScore=0.0;MLEAC=1;MLEAF=0.5;MQ=42.0;MQ0=0;MQRankSum=0.196;QD=15.82;ReadPosRankSum=-1.363	GT:AD:DP:GQ:PL	0/1:36,39:75:99:1215,0,1224
chrV	47101	.	C	T	853.77	PASS	AC=1;AF=0.5;AN=2;BaseQRankSum=0.738;DP=68;Dels=0.0;FS=0.933;HaplotypeScore=0.0;MLEAC=1;MLEAF=0.5;MQ=42.0;MQ0=0;MQRankSum=0.637;QD=12.56;ReadPosRankSum=-0.246	GT:AD:DP:GQ:PL	0/1:42,26:68:99:882,0,1509
chrV	51894	.	C	T	934.77	PASS	AC=1;AF=0.5;AN=2;BaseQRankSum=-0.107;DP=56;Dels=0.0;FS=2.369;HaplotypeScore=0.0;MLEAC=1;MLEAF=0.5;MQ=42.0;MQ0=0;MQRankSum=-1.438;QD=16.69;ReadPosRankSum=0.55	GT:AD:DP:GQ:PL	0/1:26,30:56:99:963,0,908
chrV	53270	.	C	T	762.77	PASS	AC=1;AF=0.5;AN=2;BaseQRankSum=0.763;DP=51;Dels=0.0;FS=3.933;HaplotypeScore=0.0;MLEAC=1;MLEAF=0.5;MQ=42.0;MQ0=0;MQRankSum=-0.556;QD=14.96;ReadPosRankSum=-0.009	GT:AD:DP:GQ:PL	0/1:26,25:51:99:791,0,871
chrV	60452	.	C	T	1153.77	PASS	AC=1;AF=0.5;AN=2;BaseQRankSum=-0.02;DP=65;Dels=0.0;FS=0.974;HaplotypeScore=0.9665;MLEAC=1;MLEAF=0.5;MQ=42.0;MQ0=0;MQRankSum=0.209;QD=17.75;ReadPosRankSum=-0.533	GT:AD:DP:GQ:PL	0/1:25,40:65:99:1182,0,716
chrV	60900	.	C	T	823.77	PASS	AC=1;AF=0.5;AN=2;BaseQRankSum=0.047;DP=51;Dels=0.0;FS=0.0;HaplotypeScore=0.0;MLEAC=1;MLEAF=0.5;MQ=41.81;MQ0=0;MQRankSum=0.368;QD=16.15;ReadPosRankSum=-1.01	GT:AD:DP:GQ:PL	0/1:24,27:51:99:852,0,759
chrV	61067	.	G	A	1190.77	PASS	AC=2;AF=1.0;AN=2;DP=30;Dels=0.0;FS=0.0;HaplotypeScore=0.0;MLEAC=2;MLEAF=1.0;MQ=41.2;MQ0=0;QD=30.52	GT:AD:DP:GQ:PL	1/1:0,30:30:90:1219,90,0
chrV	61070	.	G	A	567.77	PASS	AC=1;AF=0.5;AN=2;BaseQRankSum=-0.361;DP=32;Dels=0.0;FS=0.0;HaplotypeScore=0.0;MLEAC=1;MLEAF=0.5;MQ=40.3;MQ0=0;MQRankSum=-1.842;QD=17.74;ReadPosRankSum=-0.513	GT:AD:DP:GQ:PL	0/1:14,18:32:99:596,0,485
chrV	61086	.	C	T	1126.77	PASS	AC=2;AF=1.0;AN=2;DP=29;Dels=0.0;FS=0.0;HaplotypeScore=0.0;MLEAC=2;MLEAF=1.0;MQ=40.12;MQ0=0;QD=26.39	GT:AD:DP:GQ:PL	1/1:0,29:29:84:1155,84,0
chrV	63412	.	C	T	1719.77	PASS	AC=1;AF=0.5;AN=2;BaseQRankSum=0.853;DP=97;Dels=0.0;FS=9.987;HaplotypeScore=0.9665;MLEAC=1;MLEAF=0.5;MQ=41.94;MQ0=0;MQRankSum=0.243;QD=17.73;ReadPosRankSum=-0.89	GT:AD:DP:GQ:PL	0/1:43,54:97:99:1748,0,1362
chrV	66968	.	C	T	786.77	PASS	AC=1;AF=0.5;AN=2;BaseQRankSum=1.272;DP=51;Dels=0.0;FS=10.318;HaplotypeScore=0.0;MLEAC=1;MLEAF=0.5;MQ=42.0;MQ0=0;MQRankSum=0.009;QD=15.43;ReadPosRankSum=0.744	GT:AD:DP:GQ:PL	0/1:25,26:51:99:815,0,790
chrV	68921	.	G	A	1623.77	PASS	AC=1;AF=0.5;AN=2;BaseQRankSum=0.712;DP=99;Dels=0.0;FS=0.0;HaplotypeScore=0.0;MLEAC=1;MLEAF=0.5;MQ=41.79;MQ0=0;MQRankSum=1.351;QD=16.4;ReadPosRankSum=-0.6	GT:AD:DP:GQ:PL	0/1:46,53:99:99:1652,0,1446
chrV	68927	.	C	T	1471.77	PASS	AC=1;AF=0.5;AN=2;BaseQRankSum=1.937;DP=98;Dels=0.0;FS=1.601;HaplotypeScore=0.0;MLEAC=1;MLEAF=0.5;MQ=41.79;MQ0=0;MQRankSum=1.553;QD=15.02;ReadPosRankSum=-0.693	GT:AD:DP:GQ:PL	0/1:50,48:98:99:1500,0,1516
chrV	69793	.	G	A	233.77	PASS	AC=1;AF=0.5;AN=2;BaseQRankSum=-0.803;DP=49;Dels=0.0;FS=43.334;HaplotypeScore=1.7886;MLEAC=1;MLEAF=0.5;MQ=42.0;MQ0=0;MQRankSum=0.108;QD=4.77;ReadPosRankSum=2.264	GT:AD:DP:GQ:PL	0/1:38,11:49:99:262,0,1343
chrV	69974	.	C	T	1553.77	PASS	AC=1;AF=0.5;AN=2;BaseQRankSum=-0.604;DP=89;Dels=0.0;FS=1.716;HaplotypeScore=0.0;MLEAC=1;MLEAF=0.5;MQ=42.0;MQ0=0;MQRankSum=-0.505;QD=17.46;ReadPosRankSum=-1.253	GT:AD:DP:GQ:PL	0/1:42,47:89:99:1582,0,1290
chrV	70925	.	G	A	1457.77	PASS	AC=1;AF=0.5;AN=2;BaseQRankSum=1.429;DP=88;Dels=0.0;FS=1.747;HaplotypeScore=2.667;MLEAC=1;MLEAF=0.5;MQ=42.0;MQ0=0;MQRankSum=0.138;QD=16.57;ReadPosRankSum=0.096	GT:AD:DP:GQ:PL	0/1:40,48:88:99:1486,0,1187
chrV	79949	.	G	A	1749.77	PASS	AC=1;AF=0.5;AN=2;BaseQRankSum=0.169;DP=113;Dels=0.0;FS=2.514;HaplotypeScore=0.0;MLEAC=1;MLEAF=0.5;MQ=42.0;MQ0=0;MQRankSum=0.146;QD=15.48;ReadPosRankSum=1.404	GT:AD:DP:GQ:PL	0/1:57,56:113:99:1778,0,1713
chrV	82550	.	C	T	1235.77	PASS	AC=1;AF=0.5;AN=2;BaseQRankSum=0.934;DP=91;Dels=0.0;FS=1.735;HaplotypeScore=0.734;MLEAC=1;MLEAF=0.5;MQ=42.0;MQ0=0;MQRankSum=-1.167;QD=13.58;ReadPosRankSum=0.373	GT:AD:DP:GQ:PL	0/1:52,39:91:99:1264,0,1718
chrV	82723	.	G	A	1802.77	PASS	AC=1;AF=0.5;AN=2;BaseQRankSum=0.385;DP=98;Dels=0.0;FS=0.0;HaplotypeScore=0.0;MLEAC=1;MLEAF=0.5;MQ=41.86;MQ0=0;MQRankSum=1.433;QD=18.4;ReadPosRankSum=0.955	GT:AD:DP:GQ:PL	0/1:45,53:98:99:1831,0,1397
chrV	82751	.	C	T	1489.77	PASS	AC=1;AF=0.5;AN=2;BaseQRankSum=0.06;DP=94;Dels=0.0;FS=2.713;HaplotypeScore=0.0;MLEAC=1;MLEAF=0.5;MQ=41.81;MQ0=0;MQRankSum=-2.511;QD=15.85;ReadPosRankSum=0.106	GT:AD:DP:GQ:PL	0/1:47,47:94:99:1518,0,1557
chrV	82805	.	C	T	2517.77	PASS	AC=2;AF=1.0;AN=2;DP=65;Dels=0.0;FS=0.0;HaplotypeScore=0.734;MLEAC=2;MLEAF=1.0;MQ=41.94;MQ0=0;QD=28.28	GT:AD:DP:GQ:PL	1/1:0,65:65:99:2546,190,0
chrV	85543	.	G	A	1174.77	PASS	AC=1;AF=0.5;AN=2;BaseQRankSum=-1.379;DP=68;Dels=0.0;FS=0.0;HaplotypeScore=0.0;MLEAC=1;MLEAF=0.5;MQ=40.73;MQ0=0;MQRankSum=-3.349;QD=17.28;ReadPosRankSum=-1.761	GT:AD:DP:GQ:PL	0/1:31,37:68:99:1203,0,1056
chrV	85564	.	C	T	1367.77	PASS	AC=1;AF=0.5;AN=2;BaseQRankSum=4.902;DP=86;Dels=0.0;FS=4.125;HaplotypeScore=0.9832;MLEAC=1;MLEAF=0.5;MQ=40.42;MQ0=0;MQRankSum=5.006;QD=15.9;ReadPosRankSum=-0.424	GT:AD:DP:GQ:PL	0/1:45,41:86:99:1396,0,1358
chrV	85577	.	C	T	1698.77	PASS	AC=1;AF=0.5;AN=2;BaseQRankSum=0.899;DP=96;Dels=0.0;FS=2.689;HaplotypeScore=0.0;MLEAC=1;MLEAF=0.5;MQ=40.41;MQ0=0;MQRankSum=-4.48;QD=17.7;ReadPosRankSum=0.074	GT:AD:DP:GQ:PL	0/1:43,53:96:99:1727,0,1331
chrV	85586	.	C	T	1728.77	PASS	AC=1;AF=0.5;AN=2;BaseQRankSum=-0.515;DP=100;Dels=0.0;FS=2.617;HaplotypeScore=0.0;MLEAC=1;MLEAF=0.5;MQ=40.47;MQ0=0;MQRankSum=-3.6;QD=17.29;ReadPosRankSum=0.847	GT:AD:DP:GQ:PL	0/1:46,54:100:99:1757,0,1400
chrV	85595	.	C	T	1812.77	PASS	AC=1;AF=0.5;AN=2;BaseQRankSum=0.926;DP=99;Dels=0.0;FS=5.098;HaplotypeScore=0.0;MLEAC=1;MLEAF=0.5;MQ=40.61;MQ0=0;MQRankSum=-4.053;QD=18.31;ReadPosRankSum=0.433	GT:AD:DP:GQ:PL	0/1:44,55:99:99:1841,0,1332
chrV	85599	.	C	T	1271.77	PASS	AC=1;AF=0.5;AN=2;BaseQRankSum=2.05;DP=98;Dels=0.0;FS=6.564;HaplotypeScore=0.0;MLEAC=1;MLEAF=0.5;MQ=40.61;MQ0=0;MQRankSum=6.278;QD=12.98;ReadPosRankSum=0.018	GT:AD:DP:GQ:PL	0/1:56,42:98:99:1300,0,1825
chrV	86291	.	C	T	310.77	PASS	AC=1;AF=0.5;AN=2;BaseQRankSum=1.326;DP=30;Dels=0.03;FS=1.735;HaplotypeScore=1.933;MLEAC=1;MLEAF=0.5;MQ=41.87;MQ0=0;MQRankSum=0.247;QD=10.36;ReadPosRankSum=0.876	GT:AD:DP:GQ:PL	0/1:18,11:29:99:339,0,612
chrV	86292	.	C	T	314.77	PASS	AC=1;AF=0.5;AN=2;BaseQRankSum=1.506;DP=30;Dels=0.03;FS=1.697;HaplotypeScore=1.933;MLEAC=1;MLEAF=0.5;MQ=41.87;MQ0=0;MQRankSum=-2.584;QD=10.49;ReadPosRankSum=0.607	GT:AD:DP:GQ:PL	0/1:18,11:29:99:343,0,607
chrV	90232	.	C	T	1243.77	PASS	AC=1;AF=0.5;AN=2;BaseQRankSum=-0.657;DP=81;Dels=0.0;FS=0.0;HaplotypeScore=0.0;MLEAC=1;MLEAF=0.5;MQ=41.98;MQ0=0;MQRankSum=-1.621;QD=15.36;ReadPosRankSum=-1.659	GT:AD:DP:GQ:PL	0/1:42,39:81:99:1272,0,1405
chrV	90247	.	C	T	1678.77	PASS	AC=1;AF=0.5;AN=2;BaseQRankSum=-0.348;DP=102;Dels=0.0;FS=3.774;HaplotypeScore=0.0;MLEAC=1;MLEAF=0.5;MQ=42.0;MQ0=0;MQRankSum=-0.207;QD=16.46;ReadPosRankSum=1.693	GT:AD:DP:GQ:PL	0/1:51,51:102:99:1707,0,1678
chrV	94546	.	C	T	478.77	PASS	AC=1;AF=0.5;AN=2;BaseQRankSum=1.888;DP=40;Dels=0.0;FS=0.0;HaplotypeScore=0.0;MLEAC=1;MLEAF=0.5;MQ=42.0;MQ0=0;MQRankSum=1.067;QD=11.97;ReadPosRankSum=-1.477	GT:AD:DP:GQ:PL	0/1:23,17:40:99:507,0,771
chrV	97870	.	C	T	1084.77	PASS	AC=1;AF=0.5;AN=2;BaseQRankSum=-1.552;DP=66;Dels=0.0;FS=0.95;HaplotypeScore=0.0;MLEAC=1;MLEAF=0.5;MQ=41.97;MQ0=0;MQRankSum=0.064;QD=16.44;ReadPosRankSum=0.115	GT:AD:DP:GQ:PL	0/1:33,33:66:99:1113,0,1094
chrV	97958	.	C	T	1432.77	PASS	AC=1;AF=0.5;AN=2;BaseQRankSum=0.183;DP=84;Dels=0.0;FS=4.366;HaplotypeScore=0.0;MLEAC=1;MLEAF=0.5;MQ=42.0;MQ0=0;MQRankSum=0.693;QD=17.06;ReadPosRankSum=1.955	GT:AD:DP:GQ:PL	0/1:42,42:84:99:1461,0,1441
chrV	101616	.	C	T	324.77	PASS	AC=1;AF=0.5;AN=2;BaseQRankSum=0.265;DP=20;Dels=0.0;FS=0.0;HaplotypeScore=0.0;MLEAC=1;MLEAF=0.5;MQ=42.0;MQ0=0;MQRankSum=-1.323;QD=16.24;ReadPosRankSum=0.718	GT:AD:DP:GQ:PL	0/1:10,10:20:99:353,0,319
chrV	101783	.	C	T	463.77	PASS	AC=1;AF=0.5;AN=2;BaseQRankSum=0.216;DP=26;Dels=0.0;FS=1.657;HaplotypeScore=0.0;MLEAC=1;MLEAF=0.5;MQ=42.0;MQ0=0;MQRankSum=0.162;QD=17.84;ReadPosRankSum=0.701	GT:AD:DP:GQ:PL	0/1:9,17:26:99:492,0,276
chrV	101814	.	C	T	327.77	PASS	AC=1;AF=0.5;AN=2;BaseQRankSum=0.923;DP=36;Dels=0.0;FS=0.0;HaplotypeScore=0.0;MLEAC=1;MLEAF=0.5;MQ=41.18;MQ0=0;MQRankSum=-1.057;QD=9.1;ReadPosRankSum=-0.319	GT:AD:DP:GQ:PL	0/1:24,12:36:99:356,0,757
chrV	101832	.	C	T	483.77	PASS	AC=1;AF=0.5;AN=2;BaseQRankSum=2.224;DP=43;Dels=0.0;FS=5.125;HaplotypeScore=0.7887;MLEAC=1;MLEAF=0.5;MQ=41.31;MQ0=0;MQRankSum=-0.942;QD=11.25;ReadPosRankSum=0.465	GT:AD:DP:GQ:PL	0/1:27,16:43:99:512,0,842
chrV	101844	.	C	T	465.77	PASS	AC=1;AF=0.5;AN=2;BaseQRankSum=0.934;DP=46;Dels=0.0;FS=1.311;HaplotypeScore=0.0;MLEAC=1;MLEAF=0.5;MQ=41.36;MQ0=0;MQRankSum=-1.188;QD=10.13;ReadPosRankSum=0.588	GT:AD:DP:GQ:PL	0/1:30,16:46:99:494,0,999
chrV	107114	.	G	A	297.77	PASS	AC=1;AF=0.5;AN=2;BaseQRankSum=-0.935;DP=28;Dels=0.0;FS=0.0;HaplotypeScore=0.0;MLEAC=1;MLEAF=0.5;MQ=41.65;MQ0=0;MQRankSum=1.606;QD=10.63;ReadPosRankSum=-0.024	GT:AD:DP:GQ:PL	0/1:18,10:28:99:326,0,559
chrV	107120	.	C	T	838.77	PASS	AC=2;AF=1.0;AN=2;DP=24;Dels=0.0;FS=0.0;HaplotypeScore=0.0;MLEAC=2;MLEAF=1.0;MQ=41.59;MQ0=0;QD=34.95	GT:AD:DP:GQ:PL	1/1:0,24:24:63:867,63,0
chrV	107139	.	C	T	561.77	PASS	AC=1;AF=0.5;AN=2;BaseQRankSum=1.113;DP=32;Dels=0.0;FS=1.428;HaplotypeScore=0.0;MLEAC=1;MLEAF=0.5;MQ=41.63;MQ0=0;MQRankSum=1.573;QD=17.56;ReadPosRankSum=1.113	GT:AD:DP:GQ:PL	0/1:13,19:32:99:590,0,365
chrV	107143	.	C	T	418.77	PASS	AC=1;AF=0.5;AN=2;BaseQRankSum=-0.139;DP=37;Dels=0.0;FS=1.257;HaplotypeScore=0.0;MLEAC=1;MLEAF=0.5;MQ=41.68;MQ0=0;MQRankSum=0.913;QD=11.32;ReadPosRankSum=-1.315	GT:AD:DP:GQ:PL	0/1:22,15:37:99:447,0,658
chrV	117366	.	C	T	1198.77	PASS	AC=1;AF=0.5;AN=2;BaseQRankSum=0.641;DP=75;Dels=0.0;FS=4.452;HaplotypeScore=0.0;MLEAC=1;MLEAF=0.5;MQ=41.8;MQ0=0;MQRankSum=-1.256;QD=15.98;ReadPosRankSum=-0.016	GT:AD:DP:GQ:PL	0/1:38,37:75:99:1227,0,1164
chrV	117830	.	C	T	1494.77	PASS	AC=1;AF=0.5;AN=2;BaseQRankSum=0.467;DP=77;Dels=0.0;FS=0.876;HaplotypeScore=0.9789;MLEAC=1;MLEAF=0.5;MQ=42.0;MQ0=0;MQRankSum=-1.698;QD=19.41;ReadPosRankSum=-1.441	GT:AD:DP:GQ:PL	0/1:34,43:77:99:1523,0,1119
chrV	117960	.	G	A	868.77	PASS	AC=1;AF=0.5;AN=2;BaseQRankSum=-0.167;DP=68;Dels=0.0;FS=0.0;HaplotypeScore=0.0;MLEAC=1;MLEAF=0.5;MQ=42.0;MQ0=0;MQRankSum=-0.463;QD=12.78;ReadPosRankSum=1.031	GT:AD:DP:GQ:PL	0/1:38,30:68:99:897,0,1246
chrV	118055	.	C	T	1771.77	PASS	AC=1;AF=0.5;AN=2;BaseQRankSum=-0.214;DP=139;Dels=0.0;FS=0.0;HaplotypeScore=0.0;MLEAC=1;MLEAF=0.5;MQ=42.0;MQ0=0;MQRankSum=-1.413;QD=12.75;ReadPosRankSum=0.778	GT:AD:DP:GQ:PL	0/1:77,62:139:99:1800,0,2252
chrV	124206	.	C	T	1731.77	PASS	AC=1;AF=0.5;AN=2;BaseQRankSum=-0.909;DP=92;Dels=0.0;FS=6.886;HaplotypeScore=0.0;MLEAC=1;MLEAF=0.5;MQ=42.0;MQ0=0;MQRankSum=1.564;QD=18.82;ReadPosRankSum=-0.964	GT:AD:DP:GQ:PL	0/1:39,53:92:99:1760,0,1179
chrV	128303	.	C	T	492.77	PASS	AC=1;AF=0.5;AN=2;BaseQRankSum=1.375;DP=49;Dels=0.0;FS=5.225;HaplotypeScore=0.0;MLEAC=1;MLEAF=0.5;MQ=42.0;MQ0=0;MQRankSum=0.053;QD=10.06;ReadPosRankSum=-1.993	GT:AD:DP:GQ:PL	0/1:33,16:49:99:521,0,1190
chrV	133049	.	C	T	535.77	PASS	AC=1;AF=0.5;AN=2;BaseQRankSum=0.711;DP=47;Dels=0.0;FS=9.121;HaplotypeScore=0.0;MLEAC=1;MLEAF=0.5;MQ=41.69;MQ0=0;MQRankSum=-1.083;QD=11.4;ReadPosRankSum=-1.74	GT:AD:DP:GQ:PL	0/1:29,18:47:99:564,0,972
chrV	140405	.	C	T	368.77	PASS	AC=1;AF=0.5;AN=2;BaseQRankSum=-0.988;DP=20;Dels=0.0;FS=3.468;HaplotypeScore=0.0;MLEAC=1;MLEAF=0.5;MQ=42.0;MQ0=0;MQRankSum=-0.38;QD=18.44;ReadPosRankSum=0.684	GT:AD:DP:GQ:PL	0/1:9,11:20:99:397,0,317
chrV	140542	.	C	T	305.77	PASS	AC=1;AF=0.5;AN=2;BaseQRankSum=-1.796;DP=22;Dels=0.0;FS=4.036;HaplotypeScore=0.0;MLEAC=1;MLEAF=0.5;MQ=41.03;MQ0=1;MQRankSum=0.387;QD=13.9;ReadPosRankSum=-0.176	GT:AD:DP:GQ:PL	0/1:10,11:22:99:334,0,351
chrV	140932	.	C	T	567.77	PASS	AC=1;AF=0.5;AN=2;BaseQRankSum=0.127;DP=33;Dels=0.0;FS=0.0;HaplotypeScore=0.0;MLEAC=1;MLEAF=0.5;MQ=41.13;MQ0=0;MQRankSum=0.31;QD=17.21;ReadPosRankSum=-0.601	GT:AD:DP:GQ:PL	0/1:14,19:33:99:596,0,442
chrV	141711	.	C	T	477.77	PASS	AC=1;AF=0.5;AN=2;BaseQRankSum=-1.092;DP=31;Dels=0.0;FS=9.186;HaplotypeScore=0.0;MLEAC=1;MLEAF=0.5;MQ=42.0;MQ0=0;MQRankSum=-0.258;QD=15.41;ReadPosRankSum=-0.933	GT:AD:DP:GQ:PL	0/1:14,17:31:99:506,0,379
chrV	141816	.	C	T	674.77	PASS	AC=1;AF=0.5;AN=2;BaseQRankSum=3.132;DP=34;Dels=0.0;FS=12.159;HaplotypeScore=0.0;MLEAC=1;MLEAF=0.5;MQ=42.0;MQ0=0;MQRankSum=0.437;QD=19.85;ReadPosRankSum=-0.297	GT:AD:DP:GQ:PL	0/1:14,20:34:99:703,0,365
chrV	143831	.	C	T	244.77	PASS	AC=1;AF=0.5;AN=2;BaseQRankSum=-0.337;DP=17;Dels=0.0;FS=8.82;HaplotypeScore=0.0;MLEAC=1;MLEAF=0.5;MQ=42.0;MQ0=0;MQRankSum=1.876;QD=14.4;ReadPosRankSum=0.048	GT:AD:DP:GQ:PL	0/1:9,8:17:99:273,0,313
chrV	150077	.	C	T	706.77	PASS	AC=1;AF=0.5;AN=2;BaseQRankSum=1.116;DP=38;Dels=0.0;FS=0.0;HaplotypeScore=0.0;MLEAC=1;MLEAF=0.5;MQ=42.0;MQ0=0;MQRankSum=0.029;QD=18.6;ReadPosRankSum=-1.028	GT:AD:DP:GQ:PL	0/1:17,21:38:99:735,0,564
chrV	150083	.	C	T	515.77	PASS	AC=1;AF=0.5;AN=2;BaseQRankSum=-0.234;DP=33;Dels=0.0;FS=0.0;HaplotypeScore=0.0;MLEAC=1;MLEAF=0.5;MQ=42.0;MQ0=0;MQRankSum=1.459;QD=15.63;ReadPosRankSum=-0.162	GT:AD:DP:GQ:PL	0/1:17,16:33:99:544,0,589
chrV	151206	.	C	T	411.77	PASS	AC=1;AF=0.5;AN=2;BaseQRankSum=-0.425;DP=34;Dels=0.0;FS=0.0;HaplotypeScore=0.0;MLEAC=1;MLEAF=0.5;MQ=42.0;MQ0=0;MQRankSum=0.638;QD=12.11;ReadPosRankSum=-1.134	GT:AD:DP:GQ:PL	0/1:21,13:34:99:440,0,707
chrV	151583	.	C	T	154.77	PASS	AC=1;AF=0.5;AN=2;BaseQRankSum=0.322;DP=8;Dels=0.0;FS=0.0;HaplotypeScore=0.0;MLEAC=1;MLEAF=0.5;MQ=42.0;MQ0=0;MQRankSum=0.684;QD=19.35;ReadPosRankSum=-0.322	GT:AD:DP:GQ:PL	0/1:3,5:8:99:183,0,102
chrV	151939	.	G	A	208.84	PASS	AC=2;AF=1.0;AN=2;DP=6;Dels=0.0;FS=0.0;HaplotypeScore=0.0;MLEAC=2;MLEAF=1.0;MQ=42.0;MQ0=0;QD=34.81	GT:AD:DP:GQ:PL	1/1:0,6:6:18:237,18,0
chrV	152344	.	C	T	684.77	PASS	AC=1;AF=0.5;AN=2;BaseQRankSum=0.665;DP=48;Dels=0.0;FS=2.643;HaplotypeScore=0.0;MLEAC=1;MLEAF=0.5;MQ=42.0;MQ0=0;MQRankSum=0.395;QD=14.27;ReadPosRankSum=0.603	GT:AD:DP:GQ:PL	0/1:27,21:48:99:713,0,918
chrV	152516	.	C	T	739.77	PASS	AC=1;AF=0.5;AN=2;BaseQRankSum=0.897;DP=48;Dels=0.0;FS=2.509;HaplotypeScore=0.0;MLEAC=1;MLEAF=0.5;MQ=42.0;MQ0=0;MQRankSum=-0.175;QD=15.41;ReadPosRankSum=0.773	GT:AD:DP:GQ:PL	0/1:24,24:48:99:768,0,703
chrV	152605	.	G	A	1131.77	PASS	AC=1;AF=0.5;AN=2;BaseQRankSum=0.624;DP=60;Dels=0.0;FS=9.578;HaplotypeScore=0.0;MLEAC=1;MLEAF=0.5;MQ=41.75;MQ0=0;MQRankSum=1.471;QD=18.86;ReadPosRankSum=-0.134	GT:AD:DP:GQ:PL	0/1:27,33:60:99:1160,0,816
chrV	152771	.	C	T	1234.77	PASS	AC=1;AF=0.5;AN=2;BaseQRankSum=1.683;DP=67;Dels=0.0;FS=0.0;HaplotypeScore=0.0;MLEAC=1;MLEAF=0.5;MQ=42.0;MQ0=0;MQRankSum=-1.267;QD=18.43;ReadPosRankSum=0.763	GT:AD:DP:GQ:PL	0/1:30,37:67:99:1263,0,894
chrV	154478	.	G	A	1210.77	PASS	AC=1;AF=0.5;AN=2;BaseQRankSum=0.736;DP=80;Dels=0.0;FS=0.0;HaplotypeScore=0.0;MLEAC=1;MLEAF=0.5;MQ=42.0;MQ0=0;MQRankSum=0.601;QD=15.13;ReadPosRankSum=0.765	GT:AD:DP:GQ:PL	0/1:40,40:80:99:1239,0,1229
chrV	156758	.	C	T	382.77	PASS	AC=1;AF=0.5;AN=2;BaseQRankSum=-1.195;DP=27;Dels=0.0;FS=1.576;HaplotypeScore=0.0;MLEAC=1;MLEAF=0.5;MQ=42.0;MQ0=0;MQRankSum=1.0;QD=14.18;ReadPosRankSum=-0.952	GT:AD:DP:GQ:PL	0/1:15,12:27:99:411,0,500
chrV	159185	.	C	T	276.77	PASS	AC=1;AF=0.5;AN=2;BaseQRankSum=0.661;DP=23;Dels=0.0;FS=0.0;HaplotypeScore=0.0;MLEAC=1;MLEAF=0.5;MQ=42.0;MQ0=0;MQRankSum=2.173;QD=12.03;ReadPosRankSum=-0.472	GT:AD:DP:GQ:PL	0/1:14,9:23:99:305,0,507
chrV	160145	.	C	T	1074.77	PASS	AC=1;AF=0.5;AN=2;BaseQRankSum=-2.886;DP=66;Dels=0.0;FS=3.37;HaplotypeScore=0.0;MLEAC=1;MLEAF=0.5;MQ=42.0;MQ0=0;MQRankSum=1.642;QD=16.28;ReadPosRankSum=-1.129	GT:AD:DP:GQ:PL	0/1:33,33:66:99:1103,0,1089
chrV	160444	.	C	T	777.77	PASS	AC=1;AF=0.5;AN=2;BaseQRankSum=0.017;DP=54;Dels=0.0;FS=0.0;HaplotypeScore=0.0;MLEAC=1;MLEAF=0.5;MQ=42.0;MQ0=0;MQRankSum=1.11;QD=14.4;ReadPosRankSum=-0.191	GT:AD:DP:GQ:PL	0/1:29,25:54:99:806,0,967
chrV	160467	.	C	T	556.77	PASS	AC=1;AF=0.5;AN=2;BaseQRankSum=1.202;DP=48;Dels=0.0;FS=2.689;HaplotypeScore=0.0;MLEAC=1;MLEAF=0.5;MQ=42.0;MQ0=0;MQRankSum=0.274;QD=11.6;ReadPosRankSum=-0.274	GT:AD:DP:GQ:PL	0/1:29,19:48:99:585,0,894
chrV	160578	.	C	T	1036.77	PASS	AC=1;AF=0.5;AN=2;BaseQRankSum=3.017;DP=57;Dels=0.0;FS=2.532;HaplotypeScore=0.0;MLEAC=1;MLEAF=0.5;MQ=41.75;MQ0=0;MQRankSum=-0.024;QD=18.19;ReadPosRankSum=0.545	GT:AD:DP:GQ:PL	0/1:23,34:57:99:1065,0,654
chrV	162634	.	C	T	638.77	PASS	AC=1;AF=0.5;AN=2;BaseQRankSum=-0.509;DP=41;Dels=0.0;FS=0.0;HaplotypeScore=0.0;MLEAC=1;MLEAF=0.5;MQ=41.95;MQ0=0;MQRankSum=-0.3;QD=15.58;ReadPosRankSum=-1.343	GT:AD:DP:GQ:PL	0/1:21,20:41:99:667,0,699
chrV	164818	.	C	T	533.77	PASS	AC=1;AF=0.5;AN=2;BaseQRankSum=2.391;DP=31;Dels=0.0;FS=1.523;HaplotypeScore=0.0;MLEAC=1;MLEAF=0.5;MQ=42.0;MQ0=0;MQRankSum=1.008;QD=17.22;ReadPosRankSum=0.257	GT:AD:DP:GQ:PL	0/1:15,16:31:99:562,0,503
chrV	166049	.	C	T	157.77	PASS	AC=1;AF=0.5;AN=2;BaseQRankSum=0.251;DP=17;Dels=0.0;FS=5.653;HaplotypeScore=0.0;MLEAC=1;MLEAF=0.5;MQ=42.0;MQ0=0;MQRankSum=1.558;QD=9.28;ReadPosRankSum=-0.653	GT:AD:DP:GQ:PL	0/1:11,6:17:99:186,0,401
chrV	167370	.	C	T	335.77	PASS	AC=1;AF=0.5;AN=2;BaseQRankSum=-2.106;DP=19;Dels=0.0;FS=4.964;HaplotypeScore=0.0;MLEAC=1;MLEAF=0.5;MQ=42.0;MQ0=0;MQRankSum=1.445;QD=17.67;ReadPosRankSum=1.528	GT:AD:DP:GQ:PL	0/1:8,11:19:99:364,0,264
chrV	167616	.	C	T	259.77	PASS	AC=1;AF=0.5;AN=2;BaseQRankSum=-0.34;DP=15;Dels=0.0;FS=0.0;HaplotypeScore=0.0;MLEAC=1;MLEAF=0.5;MQ=42.0;MQ0=0;MQRankSum=-0.993;QD=17.32;ReadPosRankSum=0.15	GT:AD:DP:GQ:PL	0/1:7,8:15:99:288,0,246
chrV	167623	.	C	T	131.77	PASS	AC=1;AF=0.5;AN=2;BaseQRankSum=-0.851;DP=10;Dels=0.0;FS=0.0;HaplotypeScore=0.0;MLEAC=1;MLEAF=0.5;MQ=42.0;MQ0=0;MQRankSum=1.098;QD=13.18;ReadPosRankSum=-0.336	GT:AD:DP:GQ:PL	0/1:5,5:10:99:160,0,179
chrV	167632	.	C	T	185.77	PASS	AC=1;AF=0.5;AN=2;BaseQRankSum=0.466;DP=11;Dels=0.0;FS=0.0;HaplotypeScore=0.0;MLEAC=1;MLEAF=0.5;MQ=42.0;MQ0=0;MQRankSum=-1.408;QD=16.89;ReadPosRankSum=-0.466	GT:AD:DP:GQ:PL	0/1:5,6:11:99:214,0,171
chrV	171856	.	C	T	446.77	PASS	AC=1;AF=0.5;AN=2;BaseQRankSum=-1.208;DP=32;Dels=0.0;FS=0.0;HaplotypeScore=0.0;MLEAC=1;MLEAF=0.5;MQ=42.0;MQ0=0;MQRankSum=0.34;QD=13.96;ReadPosRankSum=-0.944	GT:AD:DP:GQ:PL	0/1:17,15:32:99:475,0,574
chrV	171914	.	G	A	373.77	PASS	AC=1;AF=0.5;AN=2;BaseQRankSum=-1.256;DP=17;Dels=0.0;FS=0.0;HaplotypeScore=0.734;MLEAC=1;MLEAF=0.5;MQ=42.0;MQ0=0;MQRankSum=0.955;QD=21.99;ReadPosRankSum=-1.357	GT:AD:DP:GQ:PL	0/1:6,11:17:99:402,0,166
chrV	172716	.	C	T	167.77	PASS	AC=1;AF=0.5;AN=2;BaseQRankSum=1.479;DP=19;Dels=0.0;FS=0.0;HaplotypeScore=0.0;MLEAC=1;MLEAF=0.5;MQ=42.0;MQ0=0;MQRankSum=-1.056;QD=8.83;ReadPosRankSum=-0.972	GT:AD:DP:GQ:PL	0/1:12,7:19:99:196,0,420
chrV	173475	.	C	T	468.77	PASS	AC=1;AF=0.5;AN=2;BaseQRankSum=0.851;DP=29;Dels=0.0;FS=0.0;HaplotypeScore=0.0;MLEAC=1;MLEAF=0.5;MQ=42.0;MQ0=0;MQRankSum=-0.065;QD=16.16;ReadPosRankSum=-1.331	GT:AD:DP:GQ:PL	0/1:15,14:29:99:497,0,451
chrV	178551	.	C	T	139.77	PASS	AC=1;AF=0.5;AN=2;BaseQRankSum=1.256;DP=13;Dels=0.0;FS=0.0;HaplotypeScore=0.0;MLEAC=1;MLEAF=0.5;MQ=42.0;MQ0=0;MQRankSum=0.978;QD=10.75;ReadPosRankSum=-0.817	GT:AD:DP:GQ:PL	0/1:8,5:13:99:168,0,287
chrV	184276	.	C	T	633.77	PASS	AC=1;AF=0.5;AN=2;BaseQRankSum=-2.745;DP=33;Dels=0.0;FS=0.0;HaplotypeScore=0.0;MLEAC=1;MLEAF=0.5;MQ=42.0;MQ0=0;MQRankSum=1.271;QD=19.21;ReadPosRankSum=0.424	GT:AD:DP:GQ:PL	0/1:13,20:33:99:662,0,447
chrV	188924	.	C	T	958.77	PASS	AC=1;AF=0.5;AN=2;BaseQRankSum=0.019;DP=66;Dels=0.0;FS=0.0;HaplotypeScore=0.0;MLEAC=1;MLEAF=0.5;MQ=41.97;MQ0=0;MQRankSum=-2.136;QD=14.53;ReadPosRankSum=-0.584	GT:AD:DP:GQ:PL	0/1:34,32:66:99:987,0,1144
chrV	191901	.	C	T	1159.77	PASS	AC=1;AF=0.5;AN=2;BaseQRankSum=1.037;DP=78;Dels=0.0;FS=0.0;HaplotypeScore=0.0;MLEAC=1;MLEAF=0.5;MQ=42.0;MQ0=0;MQRankSum=-0.446;QD=14.87;ReadPosRankSum=-0.115	GT:AD:DP:GQ:PL	0/1:42,36:78:99:1188,0,1414
chrV	192910	.	C	T	1680.77	PASS	AC=1;AF=0.5;AN=2;BaseQRankSum=1.808;DP=114;Dels=0.0;FS=3.437;HaplotypeScore=0.0;MLEAC=1;MLEAF=0.5;MQ=42.0;MQ0=0;MQRankSum=-0.082;QD=14.74;ReadPosRankSum=-1.28	GT:AD:DP:GQ:PL	0/1:60,54:114:99:1709,0,2009
chrV	194604	.	C	T	805.77	PASS	AC=1;AF=0.5;AN=2;BaseQRankSum=1.628;DP=53;Dels=0.0;FS=5.608;HaplotypeScore=0.0;MLEAC=1;MLEAF=0.5;MQ=42.0;MQ0=0;MQRankSum=-0.525;QD=15.2;ReadPosRankSum=-1.521	GT:AD:DP:GQ:PL	0/1:27,26:53:99:834,0,933
chrV	196991	.	C	T	860.77	PASS	AC=1;AF=0.5;AN=2;BaseQRankSum=-0.34;DP=64;Dels=0.0;FS=3.459;HaplotypeScore=0.0;MLEAC=1;MLEAF=0.5;MQ=42.0;MQ0=0;MQRankSum=-1.223;QD=13.45;ReadPosRankSum=-0.788	GT:AD:DP:GQ:PL	0/1:37,27:64:99:889,0,1229
chrV	199086	.	C	T	868.77	PASS	AC=1;AF=0.5;AN=2;BaseQRankSum=0.561;DP=48;Dels=0.0;FS=4.366;HaplotypeScore=0.0;MLEAC=1;MLEAF=0.5;MQ=42.0;MQ0=0;MQRankSum=0.083;QD=18.1;ReadPosRankSum=0.686	GT:AD:DP:GQ:PL	0/1:21,27:48:99:897,0,710
chrV	208527	.	C	T	191.77	PASS	AC=1;AF=0.5;AN=2;BaseQRankSum=-1.025;DP=17;Dels=0.0;FS=0.0;HaplotypeScore=0.0;MLEAC=1;MLEAF=0.5;MQ=42.0;MQ0=0;MQRankSum=0.244;QD=11.28;ReadPosRankSum=-0.342	GT:AD:DP:GQ:PL	0/1:10,7:17:99:220,0,349
chrV	208722	.	G	A	184.77	PASS	AC=1;AF=0.5;AN=2;BaseQRankSum=1.903;DP=17;Dels=0.0;FS=4.708;HaplotypeScore=0.0;MLEAC=1;MLEAF=0.5;MQ=41.77;MQ0=0;MQRankSum=-2.586;QD=10.87;ReadPosRankSum=1.025	GT:AD:DP:GQ:PL	0/1:10,7:17:99:213,0,285
chrV	209479	.	C	T	600.77	PASS	AC=1;AF=0.5;AN=2;BaseQRankSum=-2.047;DP=41;Dels=0.0;FS=2.709;HaplotypeScore=0.0;MLEAC=1;MLEAF=0.5;MQ=42.0;MQ0=0;MQRankSum=0.091;QD=14.65;ReadPosRankSum=0.17	GT:AD:DP:GQ:PL	0/1:21,20:41:99:629,0,734
chrV	210202	.	C	T	615.77	PASS	AC=1;AF=0.5;AN=2;BaseQRankSum=0.563;DP=45;Dels=0.0;FS=3.142;HaplotypeScore=0.0;MLEAC=1;MLEAF=0.5;MQ=41.96;MQ0=0;MQRankSum=0.241;QD=13.68;ReadPosRankSum=0.563	GT:AD:DP:GQ:PL	0/1:26,19:45:99:644,0,887
chrV	212832	.	C	T	735.77	PASS	AC=1;AF=0.5;AN=2;BaseQRankSum=1.0;DP=57;Dels=0.0;FS=4.919;HaplotypeScore=0.0;MLEAC=1;MLEAF=0.5;MQ=41.63;MQ0=0;MQRankSum=-0.008;QD=12.91;ReadPosRankSum=1.521	GT:AD:DP:GQ:PL	0/1:34,23:57:99:764,0,1093
chrV	214803	.	C	T	440.77	PASS	AC=1;AF=0.5;AN=2;BaseQRankSum=-0.113;DP=32;Dels=0.0;FS=3.526;HaplotypeScore=0.0;MLEAC=1;MLEAF=0.5;MQ=42.0;MQ0=0;MQRankSum=0.906;QD=13.77;ReadPosRankSum=1.926	GT:AD:DP:GQ:PL	0/1:17,15:32:99:469,0,583
chrV	221378	.	G	A	112.77	PASS	AC=1;AF=0.5;AN=2;BaseQRankSum=3.574;DP=54;Dels=0.0;FS=21.401;HaplotypeScore=6.7033;MLEAC=1;MLEAF=0.5;MQ=41.44;MQ0=0;MQRankSum=-2.6;QD=2.09;ReadPosRankSum=-3.876	GT:AD:DP:GQ:PL	0/1:45,9:54:99:141,0,1388
chrV	223251	.	C	T	383.77	PASS	AC=1;AF=0.5;AN=2;BaseQRankSum=-0.665;DP=32;Dels=0.0;FS=3.27;HaplotypeScore=0.0;MLEAC=1;MLEAF=0.5;MQ=41.94;MQ0=0;MQRankSum=-1.614;QD=11.99;ReadPosRankSum=-0.247	GT:AD:DP:GQ:PL	0/1:18,14:32:99:412,0,659
chrV	225052	.	C	T	1200.77	PASS	AC=1;AF=0.5;AN=2;BaseQRankSum=0.613;DP=73;Dels=0.0;FS=0.884;HaplotypeScore=0.0;MLEAC=1;MLEAF=0.5;MQ=42.0;MQ0=0;MQRankSum=-0.889;QD=16.45;ReadPosRankSum=-1.032	GT:AD:DP:GQ:PL	0/1:35,38:73:99:1229,0,1176
chrV	225243	.	C	T	702.77	PASS	AC=1;AF=0.5;AN=2;BaseQRankSum=0.349;DP=51;Dels=0.0;FS=1.265;HaplotypeScore=1.79;MLEAC=1;MLEAF=0.5;MQ=41.92;MQ0=0;MQRankSum=-0.293;QD=13.78;ReadPosRankSum=-0.481	GT:AD:DP:GQ:PL	0/1:27,24:51:99:731,0,857
chrV	225253	.	G	A	749.77	PASS	AC=1;AF=0.5;AN=2;BaseQRankSum=-0.897;DP=52;Dels=0.0;FS=0.0;HaplotypeScore=0.9578;MLEAC=1;MLEAF=0.5;MQ=41.92;MQ0=0;MQRankSum=1.099;QD=14.42;ReadPosRankSum=0.952	GT:AD:DP:GQ:PL	0/1:25,27:52:99:778,0,820
chrV	225301	.	G	A	520.77	PASS	AC=1;AF=0.5;AN=2;BaseQRankSum=1.001;DP=23;Dels=0.0;FS=1.76;HaplotypeScore=0.0;MLEAC=1;MLEAF=0.5;MQ=42.0;MQ0=0;MQRankSum=-0.29;QD=22.64;ReadPosRankSum=-0.032	GT:AD:DP:GQ:PL	0/1:8,15:23:99:549,0,254
chrV	226180	.	C	T	483.77	PASS	AC=1;AF=0.5;AN=2;BaseQRankSum=1.725;DP=40;Dels=0.0;FS=0.0;HaplotypeScore=0.0;MLEAC=1;MLEAF=0.5;MQ=42.0;MQ0=0;MQRankSum=1.035;QD=12.09;ReadPosRankSum=0.041	GT:AD:DP:GQ:PL	0/1:24,16:40:99:512,0,800
chrV	227221	.	C	T	637.77	PASS	AC=1;AF=0.5;AN=2;BaseQRankSum=0.425;DP=43;Dels=0.0;FS=2.649;HaplotypeScore=0.0;MLEAC=1;MLEAF=0.5;MQ=42.0;MQ0=0;MQRankSum=-0.911;QD=14.83;ReadPosRankSum=-0.571	GT:AD:DP:GQ:PL	0/1:21,22:43:99:666,0,702
chrV	228510	.	C	T	758.77	PASS	AC=1;AF=0.5;AN=2;BaseQRankSum=0.902;DP=56;Dels=0.0;FS=9.147;HaplotypeScore=0.0;MLEAC=1;MLEAF=0.5;MQ=42.0;MQ0=0;MQRankSum=1.134;QD=13.55;ReadPosRankSum=-0.671	GT:AD:DP:GQ:PL	0/1:32,24:56:99:787,0,971
chrV	234853	.	C	T	266.8	PASS	AC=2;AF=1.0;AN=2;DP=7;Dels=0.0;FS=0.0;HaplotypeScore=0.0;MLEAC=2;MLEAF=1.0;MQ=42.0;MQ0=0;QD=30.89	GT:AD:DP:GQ:PL	1/1:0,7:7:21:295,21,0
chrV	235174	.	C	T	667.77	PASS	AC=1;AF=0.5;AN=2;BaseQRankSum=1.606;DP=30;Dels=0.0;FS=3.544;HaplotypeScore=0.0;MLEAC=1;MLEAF=0.5;MQ=42.0;MQ0=0;MQRankSum=-0.154;QD=22.26;ReadPosRankSum=1.562	GT:AD:DP:GQ:PL	0/1:10,20:30:99:696,0,315
chrV	237159	.	C	T	398.77	PASS	AC=1;AF=0.5;AN=2;BaseQRankSum=-0.301;DP=25;Dels=0.0;FS=1.697;HaplotypeScore=0.0;MLEAC=1;MLEAF=0.5;MQ=41.69;MQ0=0;MQRankSum=-1.287;QD=15.95;ReadPosRankSum=1.287	GT:AD:DP:GQ:PL	0/1:11,14:25:99:427,0,387
chrV	237175	.	C	T	468.77	PASS	AC=1;AF=0.5;AN=2;BaseQRankSum=-1.065;DP=23;Dels=0.0;FS=0.0;HaplotypeScore=0.0;MLEAC=1;MLEAF=0.5;MQ=41.74;MQ0=0;MQRankSum=-0.355;QD=20.38;ReadPosRankSum=-0.613	GT:AD:DP:GQ:PL	0/1:8,15:23:99:497,0,258
chrV	237182	.	G	A	232.77	PASS	AC=1;AF=0.5;AN=2;BaseQRankSum=1.13;DP=23;Dels=0.0;FS=1.76;HaplotypeScore=0.0;MLEAC=1;MLEAF=0.5;MQ=41.74;MQ0=0;MQRankSum=-0.42;QD=10.12;ReadPosRankSum=1.194	GT:AD:DP:GQ:PL	0/1:15,8:23:99:261,0,487
chrV	237420	.	G	A	324.77	PASS	AC=1;AF=0.5;AN=2;BaseQRankSum=1.147;DP=27;Dels=0.0;FS=0.0;HaplotypeScore=0.0;MLEAC=1;MLEAF=0.5;MQ=42.0;MQ0=0;MQRankSum=-1.391;QD=12.03;ReadPosRankSum=0.854	GT:AD:DP:GQ:PL	0/1:15,12:27:99:353,0,500
chrV	237430	.	C	T	436.77	PASS	AC=1;AF=0.5;AN=2;BaseQRankSum=-0.192;DP=25;Dels=0.0;FS=0.0;HaplotypeScore=0.0;MLEAC=1;MLEAF=0.5;MQ=42.0;MQ0=0;MQRankSum=0.739;QD=17.47;ReadPosRankSum=-0.411	GT:AD:DP:GQ:PL	0/1:11,14:25:99:465,0,345
chrV	238560	.	G	A	400.77	PASS	AC=1;AF=0.5;AN=2;BaseQRankSum=0.014;DP=39;Dels=0.0;FS=2.886;HaplotypeScore=0.0;MLEAC=1;MLEAF=0.5;MQ=42.0;MQ0=0;MQRankSum=-1.371;QD=10.28;ReadPosRankSum=-0.707	GT:AD:DP:GQ:PL	0/1:24,15:39:99:429,0,862
chrV	238585	.	C	T	512.77	PASS	AC=1;AF=0.5;AN=2;BaseQRankSum=0.511;DP=40;Dels=0.0;FS=2.906;HaplotypeScore=0.0;MLEAC=1;MLEAF=0.5;MQ=42.0;MQ0=0;MQRankSum=-1.008;QD=12.82;ReadPosRankSum=-1.449	GT:AD:DP:GQ:PL	0/1:24,16:40:99:541,0,793
chrV	241390	.	G	A	383.77	PASS	AC=1;AF=0.5;AN=2;BaseQRankSum=0.701;DP=20;Dels=0.0;FS=2.128;HaplotypeScore=0.0;MLEAC=1;MLEAF=0.5;MQ=41.8;MQ0=0;MQRankSum=0.124;QD=19.19;ReadPosRankSum=-2.351	GT:AD:DP:GQ:PL	0/1:6,14:20:99:412,0,157
chrV	241782	.	G	A	348.78	PASS	AC=2;AF=1.0;AN=2;DP=9;Dels=0.0;FS=0.0;HaplotypeScore=0.0;MLEAC=2;MLEAF=1.0;MQ=42.0;MQ0=0;QD=26.41	GT:AD:DP:GQ:PL	1/1:0,9:9:27:377,27,0
chrV	241802	.	G	A	414.77	PASS	AC=2;AF=1.0;AN=2;DP=11;Dels=0.0;FS=0.0;HaplotypeScore=0.0;MLEAC=2;MLEAF=1.0;MQ=42.0;MQ0=0;QD=32.69	GT:AD:DP:GQ:PL	1/1:0,11:11:33:443,33,0
chrV	250636	.	G	A	100.77	PASS	AC=1;AF=0.5;AN=2;BaseQRankSum=1.312;DP=13;Dels=0.0;FS=3.041;HaplotypeScore=0.9999;MLEAC=1;MLEAF=0.5;MQ=42.0;MQ0=0;MQRankSum=0.54;QD=7.75;ReadPosRankSum=-2.237	GT:AD:DP:GQ:PL	0/1:9,4:13:99:129,0,294
chrV	250663	.	C	T	298.77	PASS	AC=1;AF=0.5;AN=2;BaseQRankSum=-1.197;DP=19;Dels=0.0;FS=8.318;HaplotypeScore=0.0;MLEAC=1;MLEAF=0.5;MQ=42.0;MQ0=0;MQRankSum=-1.775;QD=15.72;ReadPosRankSum=0.619	GT:AD:DP:GQ:PL	0/1:8,11:19:99:327,0,248
chrV	251616	.	C	T	131.77	PASS	AC=1;AF=0.5;AN=2;BaseQRankSum=1.281;DP=18;Dels=0.0;FS=15.315;HaplotypeScore=0.0;MLEAC=1;MLEAF=0.5;MQ=42.0;MQ0=0;MQRankSum=-0.789;QD=7.32;ReadPosRankSum=0.591	GT:AD:DP:GQ:PL	0/1:13,5:18:99:160,0,446
chrV	251869	.	C	T	308.77	PASS	AC=1;AF=0.5;AN=2;BaseQRankSum=-1.068;DP=25;Dels=0.0;FS=13.779;HaplotypeScore=0.0;MLEAC=1;MLEAF=0.5;MQ=42.0;MQ0=0;MQRankSum=-0.246;QD=12.35;ReadPosRankSum=-2.162	GT:AD:DP:GQ:PL	0/1:14,11:25:99:337,0,436
chrV	254612	.	C	T	296.77	PASS	AC=1;AF=0.5;AN=2;BaseQRankSum=1.203;DP=17;Dels=0.0;FS=1.957;HaplotypeScore=0.0;MLEAC=1;MLEAF=0.5;MQ=41.13;MQ0=0;MQRankSum=-1.01;QD=17.46;ReadPosRankSum=1.299	GT:AD:DP:GQ:PL	0/1:8,9:17:99:325,0,261
chrV	254634	.	C	T	326.77	PASS	AC=1;AF=0.5;AN=2;BaseQRankSum=-0.038;DP=20;Dels=0.0;FS=0.0;HaplotypeScore=0.0;MLEAC=1;MLEAF=0.5;MQ=42.0;MQ0=0;MQRankSum=0.567;QD=16.34;ReadPosRankSum=0.265	GT:AD:DP:GQ:PL	0/1:10,10:20:99:355,0,320
chrV	264286	.	C	T	447.77	PASS	AC=1;AF=0.5;AN=2;BaseQRankSum=-0.415;DP=29;Dels=0.0;FS=1.455;HaplotypeScore=0.0;MLEAC=1;MLEAF=0.5;MQ=42.0;MQ0=0;MQRankSum=-1.2;QD=15.44;ReadPosRankSum=-1.026	GT:AD:DP:GQ:PL	0/1:15,14:29:99:476,0,519
chrV	265502	.	G	A	427.77	PASS	AC=1;AF=0.5;AN=2;BaseQRankSum=-2.081;DP=34;Dels=0.0;FS=3.22;HaplotypeScore=0.0;MLEAC=1;MLEAF=0.5;MQ=42.0;MQ0=0;MQRankSum=1.075;QD=12.58;ReadPosRankSum=0.139	GT:AD:DP:GQ:PL	0/1:19,15:34:99:456,0,662
chrV	268203	.	C	T	329.77	PASS	AC=1;AF=0.5;AN=2;BaseQRankSum=2.154;DP=15;Dels=0.0;FS=2.869;HaplotypeScore=0.0;MLEAC=1;MLEAF=0.5;MQ=42.0;MQ0=0;MQRankSum=1.501;QD=21.98;ReadPosRankSum=-1.24	GT:AD:DP:GQ:PL	0/1:4,11:15:96:358,0,96
chrV	270197	.	C	T	288.77	PASS	AC=1;AF=0.5;AN=2;BaseQRankSum=-0.035;DP=21;Dels=0.0;FS=4.123;HaplotypeScore=0.0;MLEAC=1;MLEAF=0.5;MQ=42.0;MQ0=0;MQRankSum=0.528;QD=13.75;ReadPosRankSum=-1.021	GT:AD:DP:GQ:PL	0/1:10,11:21:99:317,0,343
chrV	271181	.	C	T	422.77	PASS	AC=1;AF=0.5;AN=2;BaseQRankSum=1.013;DP=28;Dels=0.0;FS=4.295;HaplotypeScore=0.0;MLEAC=1;MLEAF=0.5;MQ=41.49;MQ0=0;MQRankSum=0.967;QD=15.1;ReadPosRankSum=0.553	GT:AD:DP:GQ:PL	0/1:15,13:28:99:451,0,503
chrV	271192	.	C	T	395.77	PASS	AC=1;AF=0.5;AN=2;BaseQRankSum=-0.521;DP=24;Dels=0.0;FS=4.471;HaplotypeScore=0.0;MLEAC=1;MLEAF=0.5;MQ=41.41;MQ0=0;MQRankSum=0.985;QD=16.49;ReadPosRankSum=0.116	GT:AD:DP:GQ:PL	0/1:11,13:24:99:424,0,371
chrV	272227	.	C	T	292.77	PASS	AC=1;AF=0.5;AN=2;BaseQRankSum=-0.412;DP=15;Dels=0.0;FS=6.41;HaplotypeScore=0.0;MLEAC=1;MLEAF=0.5;MQ=42.0;MQ0=0;MQRankSum=-0.177;QD=19.52;ReadPosRankSum=0.412	GT:AD:DP:GQ:PL	0/1:6,9:15:99:321,0,201
chrV	278906	.	C	T	683.77	PASS	AC=1;AF=0.5;AN=2;BaseQRankSum=1.483;DP=35;Dels=0.0;FS=0.0;HaplotypeScore=0.0;MLEAC=1;MLEAF=0.5;MQ=42.0;MQ0=0;MQRankSum=-1.983;QD=19.54;ReadPosRankSum=-1.75	GT:AD:DP:GQ:PL	0/1:15,20:35:99:712,0,504
chrV	279651	.	C	T	246.77	PASS	AC=1;AF=0.5;AN=2;BaseQRankSum=0.844;DP=18;Dels=0.0;FS=0.0;HaplotypeScore=0.0;MLEAC=1;MLEAF=0.5;MQ=42.0;MQ0=0;MQRankSum=0.133;QD=13.71;ReadPosRankSum=0.222	GT:AD:DP:GQ:PL	0/1:10,8:18:99:275,0,356
chrV	281616	.	G	A	614.77	PASS	AC=1;AF=0.5;AN=2;BaseQRankSum=0.264;DP=28;Dels=0.0;FS=3.524;HaplotypeScore=0.0;MLEAC=1;MLEAF=0.5;MQ=42.0;MQ0=0;MQRankSum=-0.599;QD=21.96;ReadPosRankSum=-0.935	GT:AD:DP:GQ:PL	0/1:10,18:28:99:643,0,324
chrV	281632	.	C	T	331.77	PASS	AC=1;AF=0.5;AN=2;BaseQRankSum=-1.244;DP=27;Dels=0.0;FS=0.0;HaplotypeScore=0.7887;MLEAC=1;MLEAF=0.5;MQ=42.0;MQ0=0;MQRankSum=0.317;QD=12.29;ReadPosRankSum=-2.025	GT:AD:DP:GQ:PL	0/1:15,12:27:99:360,0,532
chrV	281850	.	C	T	449.77	PASS	AC=1;AF=0.5;AN=2;BaseQRankSum=-1.137;DP=25;Dels=0.0;FS=1.569;HaplotypeScore=0.0;MLEAC=1;MLEAF=0.5;MQ=42.0;MQ0=0;MQRankSum=1.359;QD=17.99;ReadPosRankSum=-0.416	GT:AD:DP:GQ:PL	0/1:10,15:25:99:478,0,331
chrV	282171	.	C	T	840.77	PASS	AC=1;AF=0.5;AN=2;BaseQRankSum=-0.014;DP=41;Dels=0.0;FS=4.675;HaplotypeScore=0.0;MLEAC=1;MLEAF=0.5;MQ=42.0;MQ0=0;MQRankSum=0.474;QD=20.51;ReadPosRankSum=-1.286	GT:AD:DP:GQ:PL	0/1:15,26:41:99:869,0,496
chrV	282263	.	C	T	606.77	PASS	AC=1;AF=0.5;AN=2;BaseQRankSum=-0.791;DP=31;Dels=0.0;FS=1.489;HaplotypeScore=0.0;MLEAC=1;MLEAF=0.5;MQ=41.54;MQ0=0;MQRankSum=1.075;QD=19.57;ReadPosRankSum=-1.561	GT:AD:DP:GQ:PL	0/1:12,19:31:99:635,0,333
chrV	285380	.	C	T	538.77	PASS	AC=1;AF=0.5;AN=2;BaseQRankSum=0.449;DP=57;Dels=0.0;FS=0.0;HaplotypeScore=0.0;MLEAC=1;MLEAF=0.5;MQ=42.0;MQ0=0;MQRankSum=-0.178;QD=9.45;ReadPosRankSum=0.753	GT:AD:DP:GQ:PL	0/1:38,19:57:99:567,0,1313
chrV	286201	.	C	T	798.77	PASS	AC=1;AF=0.5;AN=2;BaseQRankSum=2.441;DP=47;Dels=0.0;FS=4.144;HaplotypeScore=0.0;MLEAC=1;MLEAF=0.5;MQ=42.0;MQ0=0;MQRankSum=1.077;QD=17.0;ReadPosRankSum=0.309	GT:AD:DP:GQ:PL	0/1:22,25:47:99:827,0,744
chrV	287285	.	C	T	517.77	PASS	AC=1;AF=0.5;AN=2;BaseQRankSum=0.929;DP=27;Dels=0.0;FS=0.0;HaplotypeScore=0.0;MLEAC=1;MLEAF=0.5;MQ=42.0;MQ0=0;MQRankSum=-0.276;QD=19.18;ReadPosRankSum=-0.126	GT:AD:DP:GQ:PL	0/1:10,17:27:99:546,0,288
chrV	291924	.	C	T	589.77	PASS	AC=1;AF=0.5;AN=2;BaseQRankSum=0.612;DP=34;Dels=0.0;FS=0.0;HaplotypeScore=0.0;MLEAC=1;MLEAF=0.5;MQ=42.0;MQ0=0;MQRankSum=2.152;QD=17.35;ReadPosRankSum=0.612	GT:AD:DP:GQ:PL	0/1:14,20:34:99:618,0,446
chrV	291982	.	C	T	419.77	PASS	AC=1;AF=0.5;AN=2;BaseQRankSum=-0.092;DP=28;Dels=0.0;FS=3.227;HaplotypeScore=0.0;MLEAC=1;MLEAF=0.5;MQ=42.0;MQ0=0;MQRankSum=-1.935;QD=14.99;ReadPosRankSum=-0.23	GT:AD:DP:GQ:PL	0/1:15,13:28:99:448,0,489
chrV	292693	.	C	T	323.77	PASS	AC=1;AF=0.5;AN=2;BaseQRankSum=-2.086;DP=24;Dels=0.0;FS=3.834;HaplotypeScore=0.0;MLEAC=1;MLEAF=0.5;MQ=42.0;MQ0=0;MQRankSum=0.174;QD=13.49;ReadPosRankSum=0.869	GT:AD:DP:GQ:PL	0/1:13,11:24:99:352,0,449
chrV	303395	.	C	T	554.77	PASS	AC=1;AF=0.5;AN=2;BaseQRankSum=-0.207;DP=43;Dels=0.0;FS=0.0;HaplotypeScore=0.0;MLEAC=1;MLEAF=0.5;MQ=41.95;MQ0=0;MQRankSum=-0.255;QD=12.9;ReadPosRankSum=0.425	GT:AD:DP:GQ:PL	0/1:22,21:43:99:583,0,663
chrV	303578	.	C	T	625.77	PASS	AC=1;AF=0.5;AN=2;BaseQRankSum=0.986;DP=46;Dels=0.0;FS=0.0;HaplotypeScore=0.0;MLEAC=1;MLEAF=0.5;MQ=42.0;MQ0=0;MQRankSum=-1.23;QD=13.6;ReadPosRankSum=0.011	GT:AD:DP:GQ:PL	0/1:26,20:46:99:654,0,736
chrV	303743	.	C	T	701.77	PASS	AC=1;AF=0.5;AN=2;BaseQRankSum=-0.245;DP=47;Dels=0.0;FS=0.0;HaplotypeScore=0.9665;MLEAC=1;MLEAF=0.5;MQ=42.0;MQ0=0;MQRankSum=0.053;QD=14.93;ReadPosRankSum=0.075	GT:AD:DP:GQ:PL	0/1:25,22:47:99:730,0,860
chrV	303767	.	C	T	775.77	PASS	AC=1;AF=0.5;AN=2;BaseQRankSum=0.051;DP=42;Dels=0.0;FS=0.0;HaplotypeScore=0.0;MLEAC=1;MLEAF=0.5;MQ=42.0;MQ0=0;MQRankSum=-0.354;QD=18.47;ReadPosRankSum=-0.733	GT:AD:DP:GQ:PL	0/1:19,23:42:99:804,0,644
chrV	303957	.	C	T	531.77	PASS	AC=1;AF=0.5;AN=2;BaseQRankSum=-0.014;DP=39;Dels=0.0;FS=0.0;HaplotypeScore=0.0;MLEAC=1;MLEAF=0.5;MQ=42.0;MQ0=0;MQRankSum=-0.716;QD=13.64;ReadPosRankSum=-0.576	GT:AD:DP:GQ:PL	0/1:20,19:39:99:560,0,679
chrV	306245	.	C	T	338.77	PASS	AC=1;AF=0.5;AN=2;BaseQRankSum=-1.205;DP=30;Dels=0.0;FS=4.298;HaplotypeScore=0.0;MLEAC=1;MLEAF=0.5;MQ=42.0;MQ0=0;MQRankSum=-0.818;QD=11.29;ReadPosRankSum=0.559	GT:AD:DP:GQ:PL	0/1:19,11:30:99:367,0,665
chrV	306283	.	C	T	564.77	PASS	AC=1;AF=0.5;AN=2;BaseQRankSum=1.403;DP=35;Dels=0.0;FS=1.399;HaplotypeScore=0.0;MLEAC=1;MLEAF=0.5;MQ=42.0;MQ0=0;MQRankSum=-0.314;QD=16.14;ReadPosRankSum=1.106	GT:AD:DP:GQ:PL	0/1:18,17:35:99:593,0,590
chrV	306640	.	C	T	578.77	PASS	AC=1;AF=0.5;AN=2;BaseQRankSum=-0.719;DP=44;Dels=0.0;FS=4.185;HaplotypeScore=0.0;MLEAC=1;MLEAF=0.5;MQ=42.0;MQ0=0;MQRankSum=0.884;QD=13.15;ReadPosRankSum=0.742	GT:AD:DP:GQ:PL	0/1:24,20:44:99:607,0,847
chrV	307558	.	G	A	620.77	PASS	AC=1;AF=0.5;AN=2;BaseQRankSum=1.574;DP=42;Dels=0.0;FS=0.0;HaplotypeScore=0.0;MLEAC=1;MLEAF=0.5;MQ=42.0;MQ0=0;MQRankSum=-2.229;QD=14.78;ReadPosRankSum=0.139	GT:AD:DP:GQ:PL	0/1:22,20:42:99:649,0,566
chrV	307615	.	G	A	590.77	PASS	AC=1;AF=0.5;AN=2;BaseQRankSum=0.449;DP=47;Dels=0.0;FS=9.552;HaplotypeScore=0.0;MLEAC=1;MLEAF=0.5;MQ=42.0;MQ0=0;MQRankSum=-0.383;QD=12.57;ReadPosRankSum=-0.23	GT:AD:DP:GQ:PL	0/1:29,18:47:99:619,0,876
chrV	307672	.	C	T	487.77	PASS	AC=1;AF=0.5;AN=2;BaseQRankSum=-0.617;DP=35;Dels=0.0;FS=0.0;HaplotypeScore=0.0;MLEAC=1;MLEAF=0.5;MQ=42.0;MQ0=0;MQRankSum=0.017;QD=13.94;ReadPosRankSum=-0.817	GT:AD:DP:GQ:PL	0/1:20,15:35:99:516,0,692
chrV	309930	.	C	T	655.77	PASS	AC=1;AF=0.5;AN=2;BaseQRankSum=-0.187;DP=46;Dels=0.0;FS=1.227;HaplotypeScore=0.0;MLEAC=1;MLEAF=0.5;MQ=42.0;MQ0=0;MQRankSum=0.187;QD=14.26;ReadPosRankSum=1.858	GT:AD:DP:GQ:PL	0/1:24,22:46:99:684,0,817
chrV	310832	.	C	T	852.77	PASS	AC=1;AF=0.5;AN=2;BaseQRankSum=3.782;DP=60;Dels=0.0;FS=3.616;HaplotypeScore=0.0;MLEAC=1;MLEAF=0.5;MQ=42.0;MQ0=0;MQRankSum=0.664;QD=14.21;ReadPosRankSum=0.142	GT:AD:DP:GQ:PL	0/1:34,26:60:99:881,0,1068
chrV	315798	.	C	T	457.77	PASS	AC=1;AF=0.5;AN=2;BaseQRankSum=0.415;DP=28;Dels=0.0;FS=1.518;HaplotypeScore=0.0;MLEAC=1;MLEAF=0.5;MQ=42.0;MQ0=0;MQRankSum=-0.092;QD=16.35;ReadPosRankSum=0.645	GT:AD:DP:GQ:PL	0/1:13,15:28:99:486,0,404
chrV	316682	.	G	A	170.77	PASS	AC=1;AF=0.5;AN=2;BaseQRankSum=0.91;DP=14;Dels=0.0;FS=5.021;HaplotypeScore=0.0;MLEAC=1;MLEAF=0.5;MQ=42.0;MQ0=0;MQRankSum=-1.936;QD=12.2;ReadPosRankSum=0.068	GT:AD:DP:GQ:PL	0/1:7,7:14:99:199,0,213
chrV	316883	.	C	T	513.77	PASS	AC=1;AF=0.5;AN=2;BaseQRankSum=-0.348;DP=35;Dels=0.0;FS=1.313;HaplotypeScore=0.0;MLEAC=1;MLEAF=0.5;MQ=42.0;MQ0=0;MQRankSum=0.248;QD=14.68;ReadPosRankSum=-0.248	GT:AD:DP:GQ:PL	0/1:19,16:35:99:542,0,601
chrV	321459	.	C	T	338.77	PASS	AC=1;AF=0.5;AN=2;BaseQRankSum=0.304;DP=31;Dels=0.0;FS=0.0;HaplotypeScore=0.0;MLEAC=1;MLEAF=0.5;MQ=42.0;MQ0=0;MQRankSum=0.629;QD=10.93;ReadPosRankSum=1.237	GT:AD:DP:GQ:PL	0/1:19,12:31:99:367,0,614
chrV	322150	.	G	A	215.77	PASS	AC=1;AF=0.5;AN=2;BaseQRankSum=0.635;DP=16;Dels=0.0;FS=7.505;HaplotypeScore=0.0;MLEAC=1;MLEAF=0.5;MQ=40.35;MQ0=0;MQRankSum=2.54;QD=13.49;ReadPosRankSum=0.212	GT:AD:DP:GQ:PL	0/1:9,7:16:99:244,0,270
chrV	322160	.	G	A	195.77	PASS	AC=1;AF=0.5;AN=2;BaseQRankSum=0.555;DP=13;Dels=0.0;FS=2.276;HaplotypeScore=0.0;MLEAC=1;MLEAF=0.5;MQ=40.12;MQ0=0;MQRankSum=-2.424;QD=15.06;ReadPosRankSum=0.312	GT:AD:DP:GQ:PL	0/1:6,7:13:99:224,0,204
chrV	322166	.	C	T	199.77	PASS	AC=1;AF=0.5;AN=2;BaseQRankSum=-0.953;DP=16;Dels=0.0;FS=0.0;HaplotypeScore=0.0;MLEAC=1;MLEAF=0.5;MQ=40.48;MQ0=0;MQRankSum=-2.435;QD=12.49;ReadPosRankSum=0.847	GT:AD:DP:GQ:PL	0/1:9,7:16:99:228,0,329
chrV	322169	.	C	T	616.77	PASS	AC=2;AF=1.0;AN=2;DP=16;Dels=0.0;FS=0.0;HaplotypeScore=0.0;MLEAC=2;MLEAF=1.0;MQ=40.48;MQ0=0;QD=26.0	GT:AD:DP:GQ:PL	1/1:0,16:16:48:645,48,0
chrV	322195	.	C	T	290.77	PASS	AC=1;AF=0.5;AN=2;BaseQRankSum=-0.945;DP=20;Dels=0.0;FS=0.0;HaplotypeScore=0.0;MLEAC=1;MLEAF=0.5;MQ=40.26;MQ0=0;MQRankSum=-0.718;QD=14.54;ReadPosRankSum=-2.003	GT:AD:DP:GQ:PL	0/1:10,10:20:99:319,0,327
chrV	324850	.	C	T	1236.77	PASS	AC=1;AF=0.5;AN=2;BaseQRankSum=1.862;DP=55;Dels=0.0;FS=6.805;HaplotypeScore=0.0;MLEAC=1;MLEAF=0.5;MQ=41.62;MQ0=1;MQRankSum=-0.138;QD=22.49;ReadPosRankSum=-1.624	GT:AD:DP:GQ:PL	0/1:18,37:55:99:1265,0,552
chrV	327670	.	C	T	831.77	PASS	AC=1;AF=0.5;AN=2;BaseQRankSum=-0.208;DP=48;Dels=0.0;FS=4.706;HaplotypeScore=0.0;MLEAC=1;MLEAF=0.5;MQ=42.0;MQ0=0;MQRankSum=0.478;QD=17.33;ReadPosRankSum=-0.499	GT:AD:DP:GQ:PL	0/1:21,27:48:99:860,0,655
chrV	332880	.	C	T	939.77	PASS	AC=1;AF=0.5;AN=2;BaseQRankSum=1.762;DP=70;Dels=0.0;FS=6.257;HaplotypeScore=0.9665;MLEAC=1;MLEAF=0.5;MQ=41.97;MQ0=0;MQRankSum=-0.493;QD=13.43;ReadPosRankSum=-0.765	GT:AD:DP:GQ:PL	0/1:40,30:70:99:968,0,1289
chrV	335278	.	C	T	620.77	PASS	AC=1;AF=0.5;AN=2;BaseQRankSum=-1.68;DP=57;Dels=0.0;FS=0.0;HaplotypeScore=0.0;MLEAC=1;MLEAF=0.5;MQ=42.0;MQ0=0;MQRankSum=0.713;QD=10.89;ReadPosRankSum=0.795	GT:AD:DP:GQ:PL	0/1:35,22:57:99:649,0,1190
chrV	335368	.	C	T	1629.77	PASS	AC=1;AF=0.5;AN=2;BaseQRankSum=1.048;DP=98;Dels=0.0;FS=24.596;HaplotypeScore=0.0;MLEAC=1;MLEAF=0.5;MQ=41.7;MQ0=0;MQRankSum=0.188;QD=16.63;ReadPosRankSum=-0.579	GT:AD:DP:GQ:PL	0/1:48,50:98:99:1658,0,1519
chrV	337673	.	C	T	1385.77	PASS	AC=1;AF=0.5;AN=2;BaseQRankSum=-0.506;DP=94;Dels=0.0;FS=9.189;HaplotypeScore=0.9665;MLEAC=1;MLEAF=0.5;MQ=41.85;MQ0=0;MQRankSum=0.749;QD=14.74;ReadPosRankSum=1.639	GT:AD:DP:GQ:PL	0/1:42,52:94:99:1414,0,1243
chrV	342244	.	G	A	510.77	PASS	AC=1;AF=0.5;AN=2;BaseQRankSum=1.244;DP=29;Dels=0.0;FS=0.0;HaplotypeScore=0.0;MLEAC=1;MLEAF=0.5;MQ=42.0;MQ0=0;MQRankSum=1.418;QD=17.61;ReadPosRankSum=0.895	GT:AD:DP:GQ:PL	0/1:14,15:29:99:539,0,491
chrV	342804	.	G	A	923.77	PASS	AC=1;AF=0.5;AN=2;BaseQRankSum=-1.059;DP=60;Dels=0.0;FS=0.0;HaplotypeScore=0.0;MLEAC=1;MLEAF=0.5;MQ=42.0;MQ0=0;MQRankSum=-0.081;QD=15.4;ReadPosRankSum=-0.778	GT:AD:DP:GQ:PL	0/1:28,32:60:99:952,0,872
chrV	343438	.	C	T	596.77	PASS	AC=1;AF=0.5;AN=2;BaseQRankSum=0.062;DP=55;Dels=0.0;FS=13.043;HaplotypeScore=0.7887;MLEAC=1;MLEAF=0.5;MQ=42.0;MQ0=0;MQRankSum=0.929;QD=10.85;ReadPosRankSum=0.168	GT:AD:DP:GQ:PL	0/1:36,19:55:99:625,0,1139
chrV	349450	.	C	T	2187.77	PASS	AC=2;AF=1.0;AN=2;DP=57;Dels=0.0;FS=0.0;HaplotypeScore=0.0;MLEAC=2;MLEAF=1.0;MQ=42.0;MQ0=0;QD=26.52	GT:AD:DP:GQ:PL	1/1:0,57:57:99:2216,166,0
chrV	349880	.	G	A	1123.77	PASS	AC=1;AF=0.5;AN=2;BaseQRankSum=-0.617;DP=70;Dels=0.0;FS=0.0;HaplotypeScore=0.0;MLEAC=1;MLEAF=0.5;MQ=42.0;MQ0=0;MQRankSum=0.875;QD=16.05;ReadPosRankSum=-0.065	GT:AD:DP:GQ:PL	0/1:36,34:70:99:1152,0,1158
chrV	349972	.	C	T	1271.77	PASS	AC=1;AF=0.5;AN=2;BaseQRankSum=0.546;DP=77;Dels=0.0;FS=0.0;HaplotypeScore=0.0;MLEAC=1;MLEAF=0.5;MQ=42.0;MQ0=0;MQRankSum=1.506;QD=16.52;ReadPosRankSum=-0.454	GT:AD:DP:GQ:PL	0/1:36,41:77:99:1300,0,1180
chrV	359740	.	C	T	1223.77	PASS	AC=1;AF=0.5;AN=2;BaseQRankSum=3.252;DP=82;Dels=0.0;FS=4.653;HaplotypeScore=0.0;MLEAC=1;MLEAF=0.5;MQ=41.95;MQ0=0;MQRankSum=0.895;QD=14.92;ReadPosRankSum=0.404	GT:AD:DP:GQ:PL	0/1:42,40:82:99:1252,0,1206
chrV	361159	.	C	T	1101.77	PASS	AC=1;AF=0.5;AN=2;BaseQRankSum=1.489;DP=56;Dels=0.0;FS=2.296;HaplotypeScore=0.0;MLEAC=1;MLEAF=0.5;MQ=42.0;MQ0=0;MQRankSum=-1.083;QD=19.67;ReadPosRankSum=0.406	GT:AD:DP:GQ:PL	0/1:21,35:56:99:1130,0,654
chrV	361332	.	C	T	1148.77	PASS	AC=1;AF=0.5;AN=2;BaseQRankSum=-0.025;DP=77;Dels=0.0;FS=5.896;HaplotypeScore=0.0;MLEAC=1;MLEAF=0.5;MQ=42.0;MQ0=0;MQRankSum=0.178;QD=14.92;ReadPosRankSum=0.443	GT:AD:DP:GQ:PL	0/1:38,39:77:99:1177,0,1211
chrV	362230	.	C	T	849.77	PASS	AC=1;AF=0.5;AN=2;BaseQRankSum=1.706;DP=57;Dels=0.0;FS=1.004;HaplotypeScore=0.0;MLEAC=1;MLEAF=0.5;MQ=42.0;MQ0=0;MQRankSum=-0.072;QD=14.91;ReadPosRankSum=0.617	GT:AD:DP:GQ:PL	0/1:31,26:57:99:878,0,1011
chrV	363849	.	C	T	496.77	PASS	AC=1;AF=0.5;AN=2;BaseQRankSum=0.198;DP=41;Dels=0.0;FS=0.0;HaplotypeScore=0.0;MLEAC=1;MLEAF=0.5;MQ=41.86;MQ0=0;MQRankSum=-0.41;QD=12.12;ReadPosRankSum=0.992	GT:AD:DP:GQ:PL	0/1:24,17:41:99:525,0,764
chrV	367004	.	C	T	1314.77	PASS	AC=1;AF=0.5;AN=2;BaseQRankSum=-0.098;DP=92;Dels=0.0;FS=7.271;HaplotypeScore=0.0;MLEAC=1;MLEAF=0.5;MQ=42.0;MQ0=0;MQRankSum=-1.415;QD=14.29;ReadPosRankSum=-0.568	GT:AD:DP:GQ:PL	0/1:50,42:92:99:1343,0,1634
chrV	367649	.	C	T	1665.77	PASS	AC=1;AF=0.5;AN=2;BaseQRankSum=-0.072;DP=94;Dels=0.0;FS=0.779;HaplotypeScore=0.0;MLEAC=1;MLEAF=0.5;MQ=41.85;MQ0=0;MQRankSum=-1.578;QD=17.72;ReadPosRankSum=1.905	GT:AD:DP:GQ:PL	0/1:42,52:94:99:1694,0,1345
chrV	374034	.	C	T	1368.77	PASS	AC=1;AF=0.5;AN=2;BaseQRankSum=1.879;DP=73;Dels=0.0;FS=2.007;HaplotypeScore=0.0;MLEAC=1;MLEAF=0.5;MQ=42.0;MQ0=0;MQRankSum=1.779;QD=18.75;ReadPosRankSum=1.823	GT:AD:DP:GQ:PL	0/1:33,40:73:99:1397,0,1092
chrV	374477	.	C	T	954.77	PASS	AC=1;AF=0.5;AN=2;BaseQRankSum=2.286;DP=58;Dels=0.0;FS=2.245;HaplotypeScore=0.0;MLEAC=1;MLEAF=0.5;MQ=42.0;MQ0=0;MQRankSum=1.166;QD=16.46;ReadPosRankSum=-0.047	GT:AD:DP:GQ:PL	0/1:29,29:58:99:983,0,971
chrV	374733	.	C	T	617.77	PASS	AC=1;AF=0.5;AN=2;BaseQRankSum=-0.57;DP=47;Dels=0.0;FS=1.134;HaplotypeScore=0.0;MLEAC=1;MLEAF=0.5;MQ=42.0;MQ0=0;MQRankSum=-0.14;QD=13.14;ReadPosRankSum=0.14	GT:AD:DP:GQ:PL	0/1:27,20:47:99:646,0,912
chrV	377793	.	C	T	1245.77	PASS	AC=2;AF=1.0;AN=2;DP=33;Dels=0.0;FS=0.0;HaplotypeScore=0.0;MLEAC=2;MLEAF=1.0;MQ=42.0;MQ0=0;QD=32.17	GT:AD:DP:GQ:PL	1/1:0,33:33:93:1274,93,0
chrV	377799	.	C	T	485.77	PASS	AC=1;AF=0.5;AN=2;BaseQRankSum=-0.929;DP=31;Dels=0.0;FS=1.523;HaplotypeScore=0.0;MLEAC=1;MLEAF=0.5;MQ=42.0;MQ0=0;MQRankSum=-1.324;QD=15.67;ReadPosRankSum=-0.415	GT:AD:DP:GQ:PL	0/1:16,15:31:99:514,0,532
chrV	382222	.	C	T	201.77	PASS	AC=1;AF=0.5;AN=2;BaseQRankSum=-0.079;DP=20;Dels=0.0;FS=1.922;HaplotypeScore=0.0;MLEAC=1;MLEAF=0.5;MQ=42.0;MQ0=0;MQRankSum=-1.506;QD=10.09;ReadPosRankSum=0.079	GT:AD:DP:GQ:PL	0/1:13,7:20:99:230,0,400
chrV	390221	.	C	T	432.77	PASS	AC=1;AF=0.5;AN=2;BaseQRankSum=2.232;DP=26;Dels=0.0;FS=0.0;HaplotypeScore=2.9987;MLEAC=1;MLEAF=0.5;MQ=41.92;MQ0=0;MQRankSum=0.156;QD=16.64;ReadPosRankSum=-0.467	GT:AD:DP:GQ:PL	0/1:11,15:26:99:461,0,297
chrV	394025	.	C	T	269.77	PASS	AC=1;AF=0.5;AN=2;BaseQRankSum=0.381;DP=24;Dels=0.0;FS=6.752;HaplotypeScore=0.734;MLEAC=1;MLEAF=0.5;MQ=41.84;MQ0=0;MQRankSum=-0.088;QD=11.24;ReadPosRankSum=-0.556	GT:AD:DP:GQ:PL	0/1:14,10:24:99:298,0,464
chrV	394428	.	C	T	561.77	PASS	AC=1;AF=0.5;AN=2;BaseQRankSum=0.453;DP=32;Dels=0.0;FS=1.475;HaplotypeScore=0.0;MLEAC=1;MLEAF=0.5;MQ=42.0;MQ0=0;MQRankSum=0.869;QD=17.56;ReadPosRankSum=-0.189	GT:AD:DP:GQ:PL	0/1:15,17:32:99:590,0,491
chrV	394898	.	C	T	423.77	PASS	AC=1;AF=0.5;AN=2;BaseQRankSum=-2.008;DP=20;Dels=0.0;FS=0.0;HaplotypeScore=0.9665;MLEAC=1;MLEAF=0.5;MQ=42.0;MQ0=0;MQRankSum=-0.524;QD=21.19;ReadPosRankSum=-1.309	GT:AD:DP:GQ:PL	0/1:5,15:20:99:452,0,159
chrV	396268	.	C	T	434.77	PASS	AC=1;AF=0.5;AN=2;BaseQRankSum=1.593;DP=29;Dels=0.0;FS=0.0;HaplotypeScore=0.0;MLEAC=1;MLEAF=0.5;MQ=41.87;MQ0=0;MQRankSum=0.72;QD=14.99;ReadPosRankSum=0.851	GT:AD:DP:GQ:PL	0/1:15,14:29:99:463,0,461
chrV	396269	.	C	T	467.77	PASS	AC=1;AF=0.5;AN=2;BaseQRankSum=1.397;DP=32;Dels=0.0;FS=0.0;HaplotypeScore=0.0;MLEAC=1;MLEAF=0.5;MQ=41.88;MQ0=0;MQRankSum=0.038;QD=14.62;ReadPosRankSum=1.057	GT:AD:DP:GQ:PL	0/1:17,15:32:99:496,0,530
chrV	396701	.	G	A	296.77	PASS	AC=1;AF=0.5;AN=2;BaseQRankSum=-0.766;DP=15;Dels=0.0;FS=13.57;HaplotypeScore=0.0;MLEAC=1;MLEAF=0.5;MQ=42.0;MQ0=0;MQRankSum=0.648;QD=19.78;ReadPosRankSum=-2.77	GT:AD:DP:GQ:PL	0/1:6,9:15:99:325,0,208
chrV	396727	.	C	T	444.77	PASS	AC=1;AF=0.5;AN=2;BaseQRankSum=2.203;DP=25;Dels=0.0;FS=11.364;HaplotypeScore=0.0;MLEAC=1;MLEAF=0.5;MQ=42.0;MQ0=0;MQRankSum=0.299;QD=17.79;ReadPosRankSum=2.094	GT:AD:DP:GQ:PL	0/1:12,13:25:99:473,0,389
chrV	399519	.	C	T	959.77	PASS	AC=1;AF=0.5;AN=2;BaseQRankSum=-0.635;DP=57;Dels=0.0;FS=1.022;HaplotypeScore=0.0;MLEAC=1;MLEAF=0.5;MQ=42.0;MQ0=0;MQRankSum=1.086;QD=16.84;ReadPosRankSum=-1.423	GT:AD:DP:GQ:PL	0/1:25,32:57:99:988,0,829
chrV	401976	.	C	T	293.77	PASS	AC=1;AF=0.5;AN=2;BaseQRankSum=0.342;DP=17;Dels=0.0;FS=0.0;HaplotypeScore=1.9894;MLEAC=1;MLEAF=0.5;MQ=41.16;MQ0=0;MQRankSum=0.537;QD=17.28;ReadPosRankSum=0.83	GT:AD:DP:GQ:PL	0/1:7,10:17:99:322,0,222
chrV	402512	.	C	T	706.77	PASS	AC=1;AF=0.5;AN=2;BaseQRankSum=0.695;DP=54;Dels=0.0;FS=10.329;HaplotypeScore=0.0;MLEAC=1;MLEAF=0.5;MQ=41.74;MQ0=0;MQRankSum=0.132;QD=13.09;ReadPosRankSum=-1.523	GT:AD:DP:GQ:PL	0/1:32,22:54:99:735,0,1033
chrV	402889	.	C	T	263.77	PASS	AC=1;AF=0.5;AN=2;BaseQRankSum=1.466;DP=18;Dels=0.0;FS=1.778;HaplotypeScore=0.0;MLEAC=1;MLEAF=0.5;MQ=40.4;MQ0=0;MQRankSum=-0.133;QD=14.65;ReadPosRankSum=-1.555	GT:AD:DP:GQ:PL	0/1:8,10:18:99:292,0,276
chrV	409644	.	C	T	273.77	PASS	AC=1;AF=0.5;AN=2;BaseQRankSum=-0.939;DP=19;Dels=0.0;FS=0.0;HaplotypeScore=0.0;MLEAC=1;MLEAF=0.5;MQ=42.0;MQ0=0;MQRankSum=-0.776;QD=14.41;ReadPosRankSum=0.286	GT:AD:DP:GQ:PL	0/1:10,9:19:99:302,0,315
chrV	410559	.	C	T	264.77	PASS	AC=1;AF=0.5;AN=2;BaseQRankSum=-1.216;DP=20;Dels=0.0;FS=3.916;HaplotypeScore=0.0;MLEAC=1;MLEAF=0.5;MQ=42.0;MQ0=0;MQRankSum=0.304;QD=13.24;ReadPosRankSum=-1.595	GT:AD:DP:GQ:PL	0/1:9,11:20:99:293,0,298
chrV	414266	.	C	T	206.77	PASS	AC=1;AF=0.5;AN=2;BaseQRankSum=1.63;DP=18;Dels=0.0;FS=8.495;HaplotypeScore=0.0;MLEAC=1;MLEAF=0.5;MQ=41.89;MQ0=0;MQRankSum=0.362;QD=11.49;ReadPosRankSum=0.272	GT:AD:DP:GQ:PL	0/1:11,7:18:99:235,0,384
chrV	414270	.	C	T	663.77	PASS	AC=2;AF=1.0;AN=2;DP=18;Dels=0.0;FS=0.0;HaplotypeScore=0.0;MLEAC=2;MLEAF=1.0;MQ=41.89;MQ0=0;QD=31.05	GT:AD:DP:GQ:PL	1/1:0,18:18:51:692,51,0
chrV	416226	.	C	T	569.77	PASS	AC=1;AF=0.5;AN=2;BaseQRankSum=2.123;DP=36;Dels=0.0;FS=0.0;HaplotypeScore=0.0;MLEAC=1;MLEAF=0.5;MQ=42.0;MQ0=0;MQRankSum=-1.109;QD=15.83;ReadPosRankSum=0.222	GT:AD:DP:GQ:PL	0/1:19,17:36:99:598,0,654
chrV	416530	.	C	T	180.77	PASS	AC=1;AF=0.5;AN=2;BaseQRankSum=-0.065;DP=14;Dels=0.0;FS=0.0;HaplotypeScore=0.0;MLEAC=1;MLEAF=0.5;MQ=42.0;MQ0=0;MQRankSum=-0.839;QD=12.91;ReadPosRankSum=-0.452	GT:AD:DP:GQ:PL	0/1:8,6:14:99:209,0,284
chrV	416740	.	C	T	269.77	PASS	AC=1;AF=0.5;AN=2;BaseQRankSum=-1.528;DP=21;Dels=0.0;FS=7.025;HaplotypeScore=0.0;MLEAC=1;MLEAF=0.5;MQ=42.0;MQ0=0;MQRankSum=-0.107;QD=12.85;ReadPosRankSum=0.604	GT:AD:DP:GQ:PL	0/1:12,9:21:99:298,0,388
chrV	418053	.	C	T	101.77	PASS	AC=1;AF=0.5;AN=2;BaseQRankSum=-0.729;DP=27;Dels=0.0;FS=0.0;HaplotypeScore=0.0;MLEAC=1;MLEAF=0.5;MQ=40.9;MQ0=0;MQRankSum=-1.079;QD=3.77;ReadPosRankSum=0.554	GT:AD:DP:GQ:PL	0/1:21,6:27:99:130,0,708
chrV	418068	.	C	T	106.77	PASS	AC=1;AF=0.5;AN=2;BaseQRankSum=2.068;DP=25;Dels=0.0;FS=4.624;HaplotypeScore=0.0;MLEAC=1;MLEAF=0.5;MQ=40.81;MQ0=0;MQRankSum=0.159;QD=4.27;ReadPosRankSum=0.159	GT:AD:DP:GQ:PL	0/1:19,6:25:99:135,0,675
chrV	424903	.	C	T	344.77	PASS	AC=1;AF=0.5;AN=2;BaseQRankSum=0.566;DP=16;Dels=0.0;FS=2.06;HaplotypeScore=0.0;MLEAC=1;MLEAF=0.5;MQ=42.0;MQ0=0;MQRankSum=0.453;QD=21.55;ReadPosRankSum=0.793	GT:AD:DP:GQ:PL	0/1:5,11:16:99:373,0,164
chrV	425158	.	C	T	182.77	PASS	AC=1;AF=0.5;AN=2;BaseQRankSum=0.766;DP=15;Dels=0.0;FS=3.136;HaplotypeScore=0.0;MLEAC=1;MLEAF=0.5;MQ=42.0;MQ0=0;MQRankSum=-0.295;QD=12.18;ReadPosRankSum=-2.298	GT:AD:DP:GQ:PL	0/1:9,6:15:99:211,0,250
chrV	425219	.	C	T	245.77	PASS	AC=1;AF=0.5;AN=2;BaseQRankSum=0.263;DP=16;Dels=0.0;FS=1.931;HaplotypeScore=0.0;MLEAC=1;MLEAF=0.5;MQ=42.0;MQ0=0;MQRankSum=-0.788;QD=15.36;ReadPosRankSum=-0.683	GT:AD:DP:GQ:PL	0/1:8,8:16:99:274,0,238
chrV	425672	.	C	T	396.77	PASS	AC=1;AF=0.5;AN=2;BaseQRankSum=-0.016;DP=37;Dels=0.0;FS=2.879;HaplotypeScore=0.0;MLEAC=1;MLEAF=0.5;MQ=42.0;MQ0=0;MQRankSum=-0.548;QD=10.72;ReadPosRankSum=-1.613	GT:AD:DP:GQ:PL	0/1:23,14:37:99:425,0,629
chrV	428431	.	G	A	332.77	PASS	AC=1;AF=0.5;AN=2;BaseQRankSum=-0.732;DP=17;Dels=0.0;FS=2.062;HaplotypeScore=0.0;MLEAC=1;MLEAF=0.5;MQ=42.0;MQ0=0;MQRankSum=-1.415;QD=19.57;ReadPosRankSum=-0.537	GT:AD:DP:GQ:PL	0/1:7,10:17:99:361,0,240
chrV	431106	.	G	A	302.77	PASS	AC=1;AF=0.5;AN=2;BaseQRankSum=1.898;DP=16;Dels=0.0;FS=0.0;HaplotypeScore=0.0;MLEAC=1;MLEAF=0.5;MQ=41.88;MQ0=0;MQRankSum=0.054;QD=18.92;ReadPosRankSum=-0.488	GT:AD:DP:GQ:PL	0/1:6,10:16:99:331,0,149
chrV	431175	.	C	T	228.77	PASS	AC=1;AF=0.5;AN=2;BaseQRankSum=0.386;DP=27;Dels=0.0;FS=3.867;HaplotypeScore=0.0;MLEAC=1;MLEAF=0.5;MQ=41.93;MQ0=0;MQRankSum=0.746;QD=8.47;ReadPosRankSum=0.18	GT:AD:DP:GQ:PL	0/1:18,9:27:99:257,0,632
chrV	431204	.	C	T	290.77	PASS	AC=1;AF=0.5;AN=2;BaseQRankSum=0.337;DP=17;Dels=0.0;FS=1.957;HaplotypeScore=0.0;MLEAC=1;MLEAF=0.5;MQ=41.88;MQ0=0;MQRankSum=1.491;QD=17.1;ReadPosRankSum=-0.433	GT:AD:DP:GQ:PL	0/1:8,9:17:99:319,0,240
chrV	431225	.	C	T	359.77	PASS	AC=1;AF=0.5;AN=2;BaseQRankSum=-1.812;DP=21;Dels=0.0;FS=0.0;HaplotypeScore=0.0;MLEAC=1;MLEAF=0.5;MQ=41.91;MQ0=0;MQRankSum=-1.457;QD=17.13;ReadPosRankSum=-1.954	GT:AD:DP:GQ:PL	0/1:9,12:21:99:388,0,314
chrV	435561	.	C	T	412.77	PASS	AC=1;AF=0.5;AN=2;BaseQRankSum=1.455;DP=33;Dels=0.0;FS=0.0;HaplotypeScore=1.9996;MLEAC=1;MLEAF=0.5;MQ=41.82;MQ0=0;MQRankSum=0.166;QD=12.51;ReadPosRankSum=0.313	GT:AD:DP:GQ:PL	0/1:20,13:33:99:441,0,720
chrV	435585	.	C	T	653.77	PASS	AC=1;AF=0.5;AN=2;BaseQRankSum=0.247;DP=45;Dels=0.0;FS=5.148;HaplotypeScore=2.9987;MLEAC=1;MLEAF=0.5;MQ=41.87;MQ0=0;MQRankSum=0.601;QD=14.53;ReadPosRankSum=-1.167	GT:AD:DP:GQ:PL	0/1:24,20:45:99:682,0,768
chrV	435615	.	C	T	526.77	PASS	AC=1;AF=0.5;AN=2;BaseQRankSum=1.608;DP=41;Dels=0.0;FS=2.807;HaplotypeScore=0.0;MLEAC=1;MLEAF=0.5;MQ=41.86;MQ0=0;MQRankSum=-0.536;QD=12.85;ReadPosRankSum=0.536	GT:AD:DP:GQ:PL	0/1:22,19:41:99:555,0,714
chrV	436722	.	C	T	269.77	PASS	AC=1;AF=0.5;AN=2;BaseQRankSum=0.599;DP=28;Dels=0.0;FS=3.524;HaplotypeScore=0.0;MLEAC=1;MLEAF=0.5;MQ=42.0;MQ0=0;MQRankSum=-0.455;QD=9.63;ReadPosRankSum=0.551	GT:AD:DP:GQ:PL	0/1:18,10:28:99:298,0,627
chrV	438005	.	C	T	918.77	PASS	AC=2;AF=1.0;AN=2;DP=25;Dels=0.0;FS=0.0;HaplotypeScore=0.0;MLEAC=2;MLEAF=1.0;MQ=40.2;MQ0=0;QD=22.07	GT:AD:DP:GQ:PL	1/1:0,25:25:69:947,69,0
chrV	439428	.	G	A	740.77	PASS	AC=1;AF=0.5;AN=2;BaseQRankSum=2.504;DP=46;Dels=0.0;FS=6.548;HaplotypeScore=0.0;MLEAC=1;MLEAF=0.5;MQ=41.69;MQ0=0;MQRankSum=-0.747;QD=16.1;ReadPosRankSum=1.955	GT:AD:DP:GQ:PL	0/1:23,23:46:99:769,0,715
chrV	439450	.	C	T	536.77	PASS	AC=1;AF=0.5;AN=2;BaseQRankSum=-0.992;DP=41;Dels=0.0;FS=6.658;HaplotypeScore=0.0;MLEAC=1;MLEAF=0.5;MQ=41.65;MQ0=0;MQRankSum=0.939;QD=13.09;ReadPosRankSum=0.648	GT:AD:DP:GQ:PL	0/1:24,17:41:99:565,0,777
chrV	442020	.	C	T	785.77	PASS	AC=1;AF=0.5;AN=2;BaseQRankSum=2.39;DP=65;Dels=0.0;FS=5.082;HaplotypeScore=0.0;MLEAC=1;MLEAF=0.5;MQ=42.0;MQ0=0;MQRankSum=0.1;QD=12.09;ReadPosRankSum=-1.444	GT:AD:DP:GQ:PL	0/1:38,27:65:99:814,0,1186
chrV	442210	.	C	T	814.77	PASS	AC=1;AF=0.5;AN=2;BaseQRankSum=2.745;DP=48;Dels=0.0;FS=1.119;HaplotypeScore=0.0;MLEAC=1;MLEAF=0.5;MQ=42.0;MQ0=0;MQRankSum=-0.248;QD=16.97;ReadPosRankSum=-1.775	GT:AD:DP:GQ:PL	0/1:23,25:48:99:843,0,689
chrV	442380	.	C	T	584.77	PASS	AC=1;AF=0.5;AN=2;BaseQRankSum=0.921;DP=32;Dels=0.0;FS=5.514;HaplotypeScore=0.0;MLEAC=1;MLEAF=0.5;MQ=42.0;MQ0=0;MQRankSum=-0.537;QD=18.27;ReadPosRankSum=0.499	GT:AD:DP:GQ:PL	0/1:13,19:32:99:613,0,407
chrV	449659	.	G	A	323.77	PASS	AC=1;AF=0.5;AN=2;BaseQRankSum=0.567;DP=20;Dels=0.0;FS=0.0;HaplotypeScore=0.0;MLEAC=1;MLEAF=0.5;MQ=41.19;MQ0=0;MQRankSum=0.34;QD=16.19;ReadPosRankSum=0.113	GT:AD:DP:GQ:PL	0/1:10,10:20:99:352,0,296
chrV	451013	.	C	T	426.77	PASS	AC=1;AF=0.5;AN=2;BaseQRankSum=1.031;DP=29;Dels=0.0;FS=0.0;HaplotypeScore=0.0;MLEAC=1;MLEAF=0.5;MQ=42.0;MQ0=0;MQRankSum=-0.11;QD=14.72;ReadPosRankSum=1.25	GT:AD:DP:GQ:PL	0/1:16,13:29:99:455,0,540
chrV	453559	.	C	T	550.77	PASS	AC=1;AF=0.5;AN=2;BaseQRankSum=1.572;DP=39;Dels=0.0;FS=0.0;HaplotypeScore=0.0;MLEAC=1;MLEAF=0.5;MQ=41.95;MQ0=0;MQRankSum=1.487;QD=14.12;ReadPosRankSum=0.269	GT:AD:DP:GQ:PL	0/1:22,17:39:99:579,0,637
chrV	455390	.	C	T	563.77	PASS	AC=1;AF=0.5;AN=2;BaseQRankSum=-1.339;DP=46;Dels=0.0;FS=8.629;HaplotypeScore=0.0;MLEAC=1;MLEAF=0.5;MQ=42.0;MQ0=0;MQRankSum=1.785;QD=12.26;ReadPosRankSum=-0.245	GT:AD:DP:GQ:PL	0/1:27,19:46:99:592,0,889
chrV	461263	.	C	T	1641.77	PASS	AC=1;AF=0.5;AN=2;BaseQRankSum=2.067;DP=105;Dels=0.0;FS=4.806;HaplotypeScore=0.0;MLEAC=1;MLEAF=0.5;MQ=42.0;MQ0=0;MQRankSum=-0.189;QD=15.64;ReadPosRankSum=-0.663	GT:AD:DP:GQ:PL	0/1:53,52:105:99:1670,0,1801
chrV	461749	.	G	A	1018.77	PASS	AC=1;AF=0.5;AN=2;BaseQRankSum=0.114;DP=79;Dels=0.0;FS=3.995;HaplotypeScore=0.7887;MLEAC=1;MLEAF=0.5;MQ=42.0;MQ0=0;MQRankSum=-1.956;QD=12.9;ReadPosRankSum=1.619	GT:AD:DP:GQ:PL	0/1:45,34:79:99:1047,0,1439
chrV	462196	.	C	T	1453.77	PASS	AC=1;AF=0.5;AN=2;BaseQRankSum=1.627;DP=99;Dels=0.0;FS=5.762;HaplotypeScore=0.0;MLEAC=1;MLEAF=0.5;MQ=42.0;MQ0=0;MQRankSum=0.15;QD=14.68;ReadPosRankSum=0.388	GT:AD:DP:GQ:PL	0/1:50,49:99:99:1482,0,1578
chrV	464901	.	C	T	1875.77	PASS	AC=1;AF=0.5;AN=2;BaseQRankSum=-0.736;DP=107;Dels=0.0;FS=3.664;HaplotypeScore=0.0;MLEAC=1;MLEAF=0.5;MQ=42.0;MQ0=0;MQRankSum=0.279;QD=17.53;ReadPosRankSum=-2.12	GT:AD:DP:GQ:PL	0/1:48,59:107:99:1904,0,1683
chrV	469392	.	C	T	1264.77	PASS	AC=1;AF=0.5;AN=2;BaseQRankSum=0.622;DP=72;Dels=0.0;FS=10.751;HaplotypeScore=0.0;MLEAC=1;MLEAF=0.5;MQ=42.0;MQ0=0;MQRankSum=-0.271;QD=17.57;ReadPosRankSum=0.057	GT:AD:DP:GQ:PL	0/1:33,39:72:99:1293,0,1125
chrV	473460	.	C	T	1928.77	PASS	AC=1;AF=0.5;AN=2;BaseQRankSum=0.788;DP=109;Dels=0.0;FS=0.0;HaplotypeScore=0.0;MLEAC=1;MLEAF=0.5;MQ=41.87;MQ0=0;MQRankSum=-1.955;QD=17.7;ReadPosRankSum=-0.933	GT:AD:DP:GQ:PL	0/1:50,59:109:99:1957,0,1562
chrV	477589	.	G	A	1529.77	PASS	AC=1;AF=0.5;AN=2;BaseQRankSum=0.633;DP=86;Dels=0.0;FS=0.0;HaplotypeScore=0.7887;MLEAC=1;MLEAF=0.5;MQ=42.0;MQ0=0;MQRankSum=1.143;QD=17.79;ReadPosRankSum=-0.642	GT:AD:DP:GQ:PL	0/1:35,51:86:99:1558,0,1040
chrV	483082	.	C	T	374.77	PASS	AC=1;AF=0.5;AN=2;BaseQRankSum=1.364;DP=35;Dels=0.0;FS=1.313;HaplotypeScore=0.0;MLEAC=1;MLEAF=0.5;MQ=42.0;MQ0=0;MQRankSum=-0.152;QD=10.71;ReadPosRankSum=0.253	GT:AD:DP:GQ:PL	0/1:21,14:35:99:403,0,698
chrV	484437	.	C	T	627.77	PASS	AC=1;AF=0.5;AN=2;BaseQRankSum=0.682;DP=42;Dels=0.0;FS=9.199;HaplotypeScore=0.0;MLEAC=1;MLEAF=0.5;MQ=42.0;MQ0=0;MQRankSum=0.101;QD=14.95;ReadPosRankSum=0.126	GT:AD:DP:GQ:PL	0/1:23,19:42:99:656,0,761
chrV	487324	.	C	T	285.77	PASS	AC=1;AF=0.5;AN=2;BaseQRankSum=0.172;DP=30;Dels=0.0;FS=0.0;HaplotypeScore=0.0;MLEAC=1;MLEAF=0.5;MQ=41.81;MQ0=0;MQRankSum=0.99;QD=9.53;ReadPosRankSum=1.205	GT:AD:DP:GQ:PL	0/1:19,11:30:99:314,0,623
chrV	488518	.	C	T	312.77	PASS	AC=1;AF=0.5;AN=2;BaseQRankSum=0.555;DP=12;Dels=0.0;FS=2.817;HaplotypeScore=0.0;MLEAC=1;MLEAF=0.5;MQ=42.0;MQ0=0;MQRankSum=-0.555;QD=26.06;ReadPosRankSum=1.109	GT:AD:DP:GQ:PL	0/1:3,9:12:87:341,0,87
chrV	490926	.	C	T	820.77	PASS	AC=1;AF=0.5;AN=2;BaseQRankSum=-1.337;DP=47;Dels=0.0;FS=4.815;HaplotypeScore=0.734;MLEAC=1;MLEAF=0.5;MQ=42.0;MQ0=0;MQRankSum=0.76;QD=17.46;ReadPosRankSum=0.588	GT:AD:DP:GQ:PL	0/1:21,26:47:99:849,0,693
chrV	491744	.	C	T	1136.77	PASS	AC=1;AF=0.5;AN=2;BaseQRankSum=-2.194;DP=78;Dels=0.0;FS=0.846;HaplotypeScore=3.9788;MLEAC=1;MLEAF=0.5;MQ=41.45;MQ0=0;MQRankSum=-0.195;QD=14.57;ReadPosRankSum=0.195	GT:AD:DP:GQ:PL	0/1:38,40:78:99:1165,0,1249
chrV	491810	.	C	T	878.77	PASS	AC=1;AF=0.5;AN=2;BaseQRankSum=0.135;DP=66;Dels=0.0;FS=5.61;HaplotypeScore=0.0;MLEAC=1;MLEAF=0.5;MQ=41.79;MQ0=0;MQRankSum=-0.637;QD=13.31;ReadPosRankSum=-1.217	GT:AD:DP:GQ:PL	0/1:36,30:66:99:907,0,1226
chrV	492247	.	C	T	175.77	PASS	AC=1;AF=0.5;AN=2;BaseQRankSum=0.53;DP=15;Dels=0.0;FS=5.021;HaplotypeScore=0.0;MLEAC=1;MLEAF=0.5;MQ=42.0;MQ0=0;MQRankSum=-0.884;QD=11.72;ReadPosRankSum=-0.177	GT:AD:DP:GQ:PL	0/1:9,6:15:99:204,0,269
chrV	503583	.	C	T	643.77	PASS	AC=1;AF=0.5;AN=2;BaseQRankSum=-0.135;DP=53;Dels=0.0;FS=1.098;HaplotypeScore=0.0;MLEAC=1;MLEAF=0.5;MQ=42.0;MQ0=0;MQRankSum=-0.208;QD=12.15;ReadPosRankSum=-0.551	GT:AD:DP:GQ:PL	0/1:31,22:53:99:672,0,1037
chrV	504036	.	C	T	1182.77	PASS	AC=1;AF=0.5;AN=2;BaseQRankSum=0.1;DP=62;Dels=0.0;FS=5.076;HaplotypeScore=0.0;MLEAC=1;MLEAF=0.5;MQ=42.0;MQ0=0;MQRankSum=-0.014;QD=19.08;ReadPosRankSum=-0.818	GT:AD:DP:GQ:PL	0/1:25,37:62:99:1211,0,803
chrV	505049	.	C	T	357.77	PASS	AC=1;AF=0.5;AN=2;BaseQRankSum=0.67;DP=30;Dels=0.0;FS=8.497;HaplotypeScore=0.0;MLEAC=1;MLEAF=0.5;MQ=42.0;MQ0=0;MQRankSum=0.628;QD=11.93;ReadPosRankSum=-0.544	GT:AD:DP:GQ:PL	0/1:17,13:30:99:386,0,562
chrV	512265	.	C	T	501.77	PASS	AC=1;AF=0.5;AN=2;BaseQRankSum=1.206;DP=31;Dels=0.0;FS=1.451;HaplotypeScore=0.0;MLEAC=1;MLEAF=0.5;MQ=42.0;MQ0=0;MQRankSum=-1.719;QD=16.19;ReadPosRankSum=-0.652	GT:AD:DP:GQ:PL	0/1:15,16:31:99:530,0,504
chrV	514205	.	C	T	1315.77	PASS	AC=1;AF=0.5;AN=2;BaseQRankSum=-0.635;DP=78;Dels=0.0;FS=0.922;HaplotypeScore=0.0;MLEAC=1;MLEAF=0.5;MQ=41.95;MQ0=0;MQRankSum=0.065;QD=16.87;ReadPosRankSum=0.075	GT:AD:DP:GQ:PL	0/1:38,40:78:99:1344,0,1234
chrV	516756	.	C	T	637.77	PASS	AC=1;AF=0.5;AN=2;BaseQRankSum=0.507;DP=44;Dels=0.0;FS=6.726;HaplotypeScore=0.0;MLEAC=1;MLEAF=0.5;MQ=42.0;MQ0=0;MQRankSum=0.224;QD=14.49;ReadPosRankSum=-0.86	GT:AD:DP:GQ:PL	0/1:24,20:44:99:666,0,831
chrV	517018	.	C	T	1147.77	PASS	AC=1;AF=0.5;AN=2;BaseQRankSum=-1.033;DP=57;Dels=0.0;FS=1.071;HaplotypeScore=0.0;MLEAC=1;MLEAF=0.5;MQ=41.63;MQ0=1;MQRankSum=1.133;QD=20.14;ReadPosRankSum=-0.916	GT:AD:DP:GQ:PL	0/1:23,34:57:99:1176,0,750
chrV	517388	.	C	T	740.77	PASS	AC=1;AF=0.5;AN=2;BaseQRankSum=0.588;DP=63;Dels=0.0;FS=5.545;HaplotypeScore=0.0;MLEAC=1;MLEAF=0.5;MQ=41.77;MQ0=0;MQRankSum=0.906;QD=11.76;ReadPosRankSum=0.394	GT:AD:DP:GQ:PL	0/1:35,28:63:99:769,0,1244
chrV	517527	.	C	T	226.77	PASS	AC=1;AF=0.5;AN=2;BaseQRankSum=-1.378;DP=24;Dels=0.0;FS=0.0;HaplotypeScore=0.8321;MLEAC=1;MLEAF=0.5;MQ=42.0;MQ0=0;MQRankSum=-0.521;QD=9.45;ReadPosRankSum=-1.255	GT:AD:DP:GQ:PL	0/1:16,8:24:99:255,0,556
chrV	517829	.	C	T	443.77	PASS	AC=1;AF=0.5;AN=2;BaseQRankSum=0.589;DP=23;Dels=0.0;FS=0.0;HaplotypeScore=0.0;MLEAC=1;MLEAF=0.5;MQ=42.0;MQ0=0;MQRankSum=-0.527;QD=19.29;ReadPosRankSum=0.279	GT:AD:DP:GQ:PL	0/1:10,13:23:99:472,0,343
chrV	523071	.	C	T	328.77	PASS	AC=1;AF=0.5;AN=2;BaseQRankSum=0.922;DP=16;Dels=0.0;FS=2.307;HaplotypeScore=0.0;MLEAC=1;MLEAF=0.5;MQ=40.98;MQ0=0;MQRankSum=-0.054;QD=20.55;ReadPosRankSum=-0.054	GT:AD:DP:GQ:PL	0/1:6,10:16:99:357,0,166
chrV	526928	.	C	T	238.84	PASS	AC=1;AF=0.5;AN=2;BaseQRankSum=0.747;DP=8;Dels=0.0;FS=0.0;HaplotypeScore=0.0;MLEAC=1;MLEAF=0.5;MQ=42.0;MQ0=0;MQRankSum=-0.747;QD=29.85;ReadPosRankSum=0.747	GT:AD:DP:GQ:PL	0/1:1,7:8:18:267,0,18
chrV	536266	.	C	T	770.77	PASS	AC=2;AF=1.0;AN=2;DP=22;Dels=0.0;FS=0.0;HaplotypeScore=0.0;MLEAC=2;MLEAF=1.0;MQ=42.0;MQ0=0;QD=33.19	GT:AD:DP:GQ:PL	1/1:0,22:22:57:799,57,0
chrV	536390	.	C	T	540.77	PASS	AC=1;AF=0.5;AN=2;BaseQRankSum=-1.63;DP=34;Dels=0.0;FS=1.456;HaplotypeScore=0.0;MLEAC=1;MLEAF=0.5;MQ=42.0;MQ0=0;MQRankSum=-0.451;QD=15.9;ReadPosRankSum=-1.595	GT:AD:DP:GQ:PL	0/1:15,19:34:99:569,0,505
chrV	539257	.	C	T	900.77	PASS	AC=1;AF=0.5;AN=2;BaseQRankSum=0.011;DP=47;Dels=0.0;FS=7.135;HaplotypeScore=0.0;MLEAC=1;MLEAF=0.5;MQ=42.0;MQ0=0;MQRankSum=-0.572;QD=19.17;ReadPosRankSum=-1.471	GT:AD:DP:GQ:PL	0/1:16,31:47:99:929,0,472
chrV	541614	.	C	T	1016.77	PASS	AC=1;AF=0.5;AN=2;BaseQRankSum=2.689;DP=62;Dels=0.0;FS=0.0;HaplotypeScore=0.0;MLEAC=1;MLEAF=0.5;MQ=42.0;MQ0=0;MQRankSum=-0.605;QD=16.4;ReadPosRankSum=-0.69	GT:AD:DP:GQ:PL	0/1:31,31:62:99:1045,0,999
chrV	544818	.	C	T	1310.77	PASS	AC=1;AF=0.5;AN=2;BaseQRankSum=-1.9;DP=61;Dels=0.0;FS=0.992;HaplotypeScore=0.9665;MLEAC=1;MLEAF=0.5;MQ=42.0;MQ0=0;MQRankSum=-0.383;QD=21.49;ReadPosRankSum=-0.443	GT:AD:DP:GQ:PL	0/1:22,39:61:99:1339,0,672
chrV	545480	.	C	T	574.77	PASS	AC=1;AF=0.5;AN=2;BaseQRankSum=0.959;DP=41;Dels=0.0;FS=0.0;HaplotypeScore=0.0;MLEAC=1;MLEAF=0.5;MQ=42.0;MQ0=0;MQRankSum=0.197;QD=14.02;ReadPosRankSum=0.696	GT:AD:DP:GQ:PL	0/1:23,18:41:99:603,0,726
chrV	546587	.	C	T	757.77	PASS	AC=1;AF=0.5;AN=2;BaseQRankSum=0.978;DP=54;Dels=0.0;FS=0.0;HaplotypeScore=0.0;MLEAC=1;MLEAF=0.5;MQ=42.0;MQ0=0;MQRankSum=-1.169;QD=14.03;ReadPosRankSum=-1.272	GT:AD:DP:GQ:PL	0/1:28,26:54:99:786,0,836
chrV	551117	.	C	T	798.77	PASS	AC=1;AF=0.5;AN=2;BaseQRankSum=-1.024;DP=36;Dels=0.0;FS=1.458;HaplotypeScore=0.0;MLEAC=1;MLEAF=0.5;MQ=42.0;MQ0=0;MQRankSum=-0.386;QD=22.19;ReadPosRankSum=-0.621	GT:AD:DP:GQ:PL	0/1:12,24:36:99:827,0,386
chrV	551284	.	G	A	757.77	PASS	AC=1;AF=0.5;AN=2;BaseQRankSum=0.567;DP=47;Dels=0.0;FS=1.156;HaplotypeScore=0.0;MLEAC=1;MLEAF=0.5;MQ=41.69;MQ0=0;MQRankSum=1.573;QD=16.12;ReadPosRankSum=-0.267	GT:AD:DP:GQ:PL	0/1:21,26:47:99:786,0,611
chrV	553849	.	C	T	792.77	PASS	AC=1;AF=0.5;AN=2;BaseQRankSum=1.259;DP=48;Dels=0.0;FS=1.079;HaplotypeScore=0.0;MLEAC=1;MLEAF=0.5;MQ=42.0;MQ0=0;MQRankSum=0.0;QD=16.52;ReadPosRankSum=-0.702	GT:AD:DP:GQ:PL	0/1:23,25:48:99:821,0,678
chrV	553987	.	C	T	174.77	PASS	AC=1;AF=0.5;AN=2;BaseQRankSum=-0.342;DP=17;Dels=0.0;FS=0.0;HaplotypeScore=0.0;MLEAC=1;MLEAF=0.5;MQ=42.0;MQ0=0;MQRankSum=0.537;QD=10.28;ReadPosRankSum=1.317	GT:AD:DP:GQ:PL	0/1:10,7:17:99:203,0,365
chrV	559782	.	C	T	187.77	PASS	AC=1;AF=0.5;AN=2;BaseQRankSum=0.768;DP=23;Dels=0.0;FS=0.0;HaplotypeScore=0.0;MLEAC=1;MLEAF=0.5;MQ=42.0;MQ0=0;MQRankSum=0.702;QD=8.16;ReadPosRankSum=0.969	GT:AD:DP:GQ:PL	0/1:16,7:23:99:216,0,499
chrV	559783	.	C	T	154.77	PASS	AC=1;AF=0.5;AN=2;BaseQRankSum=1.44;DP=21;Dels=0.0;FS=1.808;HaplotypeScore=0.0;MLEAC=1;MLEAF=0.5;MQ=42.0;MQ0=0;MQRankSum=0.039;QD=7.37;ReadPosRankSum=1.44	GT:AD:DP:GQ:PL	0/1:15,6:21:99:183,0,465
chrV	560855	.	C	T	589.77	PASS	AC=1;AF=0.5;AN=2;BaseQRankSum=0.69;DP=39;Dels=0.0;FS=14.261;HaplotypeScore=0.0;MLEAC=1;MLEAF=0.5;MQ=42.0;MQ0=0;MQRankSum=0.549;QD=15.12;ReadPosRankSum=-0.634	GT:AD:DP:GQ:PL	0/1:21,18:39:99:618,0,624
chrV	565114	.	G	A	717.77	PASS	AC=1;AF=0.5;AN=2;BaseQRankSum=0.863;DP=47;Dels=0.0;FS=1.266;HaplotypeScore=0.0;MLEAC=1;MLEAF=0.5;MQ=42.0;MQ0=0;MQRankSum=0.821;QD=15.27;ReadPosRankSum=0.394	GT:AD:DP:GQ:PL	0/1:22,25:47:99:746,0,730
chrVI	17385	.	G	A	797.77	PASS	AC=1;AF=0.5;AN=2;BaseQRankSum=1.291;DP=66;Dels=0.0;FS=0.0;HaplotypeScore=0.0;MLEAC=1;MLEAF=0.5;MQ=42.0;MQ0=0;MQRankSum=-1.447;QD=12.09;ReadPosRankSum=-0.915	GT:AD:DP:GQ:PL	0/1:38,28:66:99:826,0,1176
chrVI	19834	.	G	A	406.77	PASS	AC=1;AF=0.5;AN=2;BaseQRankSum=1.841;DP=30;Dels=0.0;FS=5.71;HaplotypeScore=0.0;MLEAC=1;MLEAF=0.5;MQ=42.0;MQ0=0;MQRankSum=-0.879;QD=13.56;ReadPosRankSum=0.084	GT:AD:DP:GQ:PL	0/1:17,13:30:99:435,0,535
chrVI	22893	.	G	A	799.77	PASS	AC=1;AF=0.5;AN=2;BaseQRankSum=0.505;DP=48;Dels=0.0;FS=0.0;HaplotypeScore=0.0;MLEAC=1;MLEAF=0.5;MQ=42.0;MQ0=0;MQRankSum=-1.351;QD=16.66;ReadPosRankSum=-0.34	GT:AD:DP:GQ:PL	0/1:24,24:48:99:828,0,753
chrVI	27620	.	G	A	788.77	PASS	AC=1;AF=0.5;AN=2;BaseQRankSum=-0.132;DP=56;Dels=0.0;FS=0.0;HaplotypeScore=0.0;MLEAC=1;MLEAF=0.5;MQ=42.0;MQ0=0;MQRankSum=0.264;QD=14.09;ReadPosRankSum=-0.791	GT:AD:DP:GQ:PL	0/1:31,25:56:99:817,0,1082
chrVI	27904	.	C	T	452.77	PASS	AC=1;AF=0.5;AN=2;BaseQRankSum=0.729;DP=36;Dels=0.0;FS=5.002;HaplotypeScore=0.0;MLEAC=1;MLEAF=0.5;MQ=42.0;MQ0=0;MQRankSum=0.063;QD=12.58;ReadPosRankSum=-1.077	GT:AD:DP:GQ:PL	0/1:19,17:36:99:481,0,625
chrVI	32859	.	G	A	315.77	PASS	AC=1;AF=0.5;AN=2;BaseQRankSum=-0.4;DP=23;Dels=0.0;FS=3.834;HaplotypeScore=0.0;MLEAC=1;MLEAF=0.5;MQ=42.0;MQ0=0;MQRankSum=0.031;QD=13.73;ReadPosRankSum=-0.954	GT:AD:DP:GQ:PL	0/1:11,12:23:99:344,0,342
chrVI	36771	.	C	T	283.77	PASS	AC=1;AF=0.5;AN=2;BaseQRankSum=0.0;DP=20;Dels=0.0;FS=1.848;HaplotypeScore=3.866;MLEAC=1;MLEAF=0.5;MQ=41.8;MQ0=0;MQRankSum=-0.304;QD=14.19;ReadPosRankSum=-0.836	GT:AD:DP:GQ:PL	0/1:11,9:20:99:312,0,353
chrVI	52986	.	G	A	190.77	PASS	AC=1;AF=0.5;AN=2;BaseQRankSum=1.186;DP=11;Dels=0.0;FS=3.424;HaplotypeScore=0.0;MLEAC=1;MLEAF=0.5;MQ=42.0;MQ0=0;MQRankSum=0.143;QD=17.34;ReadPosRankSum=-0.825	GT:AD:DP:GQ:PL	0/1:5,6:11:99:219,0,174
chrVI	52987	.	G	A	190.77	PASS	AC=1;AF=0.5;AN=2;BaseQRankSum=1.186;DP=11;Dels=0.0;FS=3.424;HaplotypeScore=0.0;MLEAC=1;MLEAF=0.5;MQ=42.0;MQ0=0;MQRankSum=0.143;QD=17.34;ReadPosRankSum=-1.186	GT:AD:DP:GQ:PL	0/1:5,6:11:99:219,0,170
chrVI	53281	.	G	A	279.77	PASS	AC=1;AF=0.5;AN=2;BaseQRankSum=1.007;DP=36;Dels=0.0;FS=0.0;HaplotypeScore=0.0;MLEAC=1;MLEAF=0.5;MQ=42.0;MQ0=0;MQRankSum=-0.936;QD=7.77;ReadPosRankSum=0.3	GT:AD:DP:GQ:PL	0/1:26,10:36:99:308,0,811
chrVI	53285	.	G	A	310.77	PASS	AC=1;AF=0.5;AN=2;BaseQRankSum=1.412;DP=37;Dels=0.0;FS=1.558;HaplotypeScore=0.0;MLEAC=1;MLEAF=0.5;MQ=42.0;MQ0=0;MQRankSum=0.216;QD=8.4;ReadPosRankSum=-0.249	GT:AD:DP:GQ:PL	0/1:26,11:37:99:339,0,799
chrVI	54932	.	C	T	414.77	PASS	AC=1;AF=0.5;AN=2;BaseQRankSum=0.905;DP=21;Dels=0.0;FS=0.0;HaplotypeScore=0.0;MLEAC=1;MLEAF=0.5;MQ=40.44;MQ0=0;MQRankSum=-0.688;QD=19.75;ReadPosRankSum=-0.471	GT:AD:DP:GQ:PL	0/1:8,13:21:99:443,0,256
chrVI	54941	.	C	T	377.77	PASS	AC=1;AF=0.5;AN=2;BaseQRankSum=1.967;DP=20;Dels=0.0;FS=0.0;HaplotypeScore=0.0;MLEAC=1;MLEAF=0.5;MQ=40.36;MQ0=0;MQRankSum=-0.501;QD=18.89;ReadPosRankSum=0.887	GT:AD:DP:GQ:PL	0/1:8,12:20:99:406,0,269
chrVI	54942	.	C	T	378.77	PASS	AC=1;AF=0.5;AN=2;BaseQRankSum=2.585;DP=20;Dels=0.0;FS=0.0;HaplotypeScore=0.0;MLEAC=1;MLEAF=0.5;MQ=40.36;MQ0=0;MQRankSum=-0.733;QD=18.94;ReadPosRankSum=0.964	GT:AD:DP:GQ:PL	0/1:8,12:20:99:407,0,253
chrVI	56029	.	C	T	284.77	PASS	AC=1;AF=0.5;AN=2;BaseQRankSum=0.295;DP=15;Dels=0.0;FS=0.0;HaplotypeScore=0.0;MLEAC=1;MLEAF=0.5;MQ=42.0;MQ0=0;MQRankSum=-1.12;QD=18.98;ReadPosRankSum=-0.059	GT:AD:DP:GQ:PL	0/1:6,9:15:99:313,0,184
chrVI	56070	.	G	A	470.77	PASS	AC=1;AF=0.5;AN=2;BaseQRankSum=-1.074;DP=32;Dels=0.0;FS=0.0;HaplotypeScore=0.0;MLEAC=1;MLEAF=0.5;MQ=41.94;MQ0=0;MQRankSum=0.207;QD=14.71;ReadPosRankSum=-1.074	GT:AD:DP:GQ:PL	0/1:16,16:32:99:499,0,560
chrVI	56086	.	C	T	614.77	PASS	AC=1;AF=0.5;AN=2;BaseQRankSum=1.491;DP=34;Dels=0.0;FS=1.352;HaplotypeScore=0.0;MLEAC=1;MLEAF=0.5;MQ=41.94;MQ0=0;MQRankSum=-0.486;QD=18.08;ReadPosRankSum=0.104	GT:AD:DP:GQ:PL	0/1:15,19:34:99:643,0,415
chrVI	63629	.	G	A	373.77	PASS	AC=1;AF=0.5;AN=2;BaseQRankSum=1.061;DP=31;Dels=0.0;FS=11.051;HaplotypeScore=0.0;MLEAC=1;MLEAF=0.5;MQ=42.0;MQ0=0;MQRankSum=0.901;QD=12.06;ReadPosRankSum=0.941	GT:AD:DP:GQ:PL	0/1:18,13:31:99:402,0,615
chrVI	64123	.	G	A	409.77	PASS	AC=1;AF=0.5;AN=2;BaseQRankSum=0.155;DP=23;Dels=0.0;FS=3.132;HaplotypeScore=0.0;MLEAC=1;MLEAF=0.5;MQ=42.0;MQ0=0;MQRankSum=-1.147;QD=17.82;ReadPosRankSum=-2.14	GT:AD:DP:GQ:PL	0/1:10,13:23:99:438,0,350
chrVI	64198	.	G	A	226.84	PASS	AC=2;AF=1.0;AN=2;DP=7;Dels=0.0;FS=0.0;HaplotypeScore=0.0;MLEAC=2;MLEAF=1.0;MQ=42.0;MQ0=0;QD=32.41	GT:AD:DP:GQ:PL	1/1:0,7:7:18:255,18,0
chrVI	65009	.	C	T	324.77	PASS	AC=1;AF=0.5;AN=2;BaseQRankSum=0.449;DP=19;Dels=0.0;FS=0.0;HaplotypeScore=0.0;MLEAC=1;MLEAF=0.5;MQ=42.0;MQ0=0;MQRankSum=0.776;QD=17.09;ReadPosRankSum=0.041	GT:AD:DP:GQ:PL	0/1:9,10:19:99:353,0,314
chrVI	73839	.	C	T	1055.77	PASS	AC=1;AF=0.5;AN=2;BaseQRankSum=1.881;DP=64;Dels=0.0;FS=5.117;HaplotypeScore=0.0;MLEAC=1;MLEAF=0.5;MQ=41.31;MQ0=0;MQRankSum=1.142;QD=16.5;ReadPosRankSum=1.034	GT:AD:DP:GQ:PL	0/1:31,33:64:99:1084,0,947
chrVI	74668	.	C	T	581.77	PASS	AC=1;AF=0.5;AN=2;BaseQRankSum=1.002;DP=65;Dels=0.0;FS=0.0;HaplotypeScore=0.0;MLEAC=1;MLEAF=0.5;MQ=41.77;MQ0=0;MQRankSum=-1.087;QD=8.95;ReadPosRankSum=0.206	GT:AD:DP:GQ:PL	0/1:45,20:65:99:610,0,1424
chrVI	75038	.	G	A	1049.77	PASS	AC=2;AF=1.0;AN=2;DP=28;Dels=0.0;FS=0.0;HaplotypeScore=0.0;MLEAC=2;MLEAF=1.0;MQ=42.0;MQ0=0;QD=29.72	GT:AD:DP:GQ:PL	1/1:0,28:28:78:1078,78,0
chrVI	75069	.	G	A	509.77	PASS	AC=1;AF=0.5;AN=2;BaseQRankSum=0.521;DP=41;Dels=0.0;FS=12.958;HaplotypeScore=0.0;MLEAC=1;MLEAF=0.5;MQ=41.64;MQ0=0;MQRankSum=-0.735;QD=12.43;ReadPosRankSum=0.762	GT:AD:DP:GQ:PL	0/1:25,16:41:99:538,0,819
chrVI	75144	.	C	T	418.77	PASS	AC=1;AF=0.5;AN=2;BaseQRankSum=1.026;DP=26;Dels=0.0;FS=0.0;HaplotypeScore=0.0;MLEAC=1;MLEAF=0.5;MQ=42.0;MQ0=0;MQRankSum=-0.051;QD=16.11;ReadPosRankSum=-2.923	GT:AD:DP:GQ:PL	0/1:13,13:26:99:447,0,425
chrVI	75244	.	C	T	1168.77	PASS	AC=1;AF=0.5;AN=2;BaseQRankSum=0.225;DP=59;Dels=0.0;FS=1.07;HaplotypeScore=0.0;MLEAC=1;MLEAF=0.5;MQ=42.0;MQ0=0;MQRankSum=0.241;QD=19.81;ReadPosRankSum=1.173	GT:AD:DP:GQ:PL	0/1:23,36:59:99:1197,0,765
chrVI	76688	.	C	T	732.77	PASS	AC=1;AF=0.5;AN=2;BaseQRankSum=2.538;DP=51;Dels=0.0;FS=0.0;HaplotypeScore=1.5774;MLEAC=1;MLEAF=0.5;MQ=42.0;MQ0=0;MQRankSum=1.161;QD=14.37;ReadPosRankSum=-0.594	GT:AD:DP:GQ:PL	0/1:27,24:51:99:761,0,836
chrVI	76750	.	G	A	1279.77	PASS	AC=1;AF=0.5;AN=2;BaseQRankSum=0.673;DP=82;Dels=0.0;FS=5.698;HaplotypeScore=0.0;MLEAC=1;MLEAF=0.5;MQ=41.83;MQ0=0;MQRankSum=-1.591;QD=15.61;ReadPosRankSum=-0.904	GT:AD:DP:GQ:PL	0/1:40,42:82:99:1308,0,1205
chrVI	77943	.	G	A	748.77	PASS	AC=1;AF=0.5;AN=2;BaseQRankSum=0.916;DP=52;Dels=0.0;FS=2.772;HaplotypeScore=0.734;MLEAC=1;MLEAF=0.5;MQ=42.0;MQ0=0;MQRankSum=-0.824;QD=14.4;ReadPosRankSum=-1.227	GT:AD:DP:GQ:PL	0/1:25,27:52:99:777,0,768
chrVI	79820	.	C	T	903.77	PASS	AC=1;AF=0.5;AN=2;BaseQRankSum=0.737;DP=75;Dels=0.0;FS=0.0;HaplotypeScore=0.0;MLEAC=1;MLEAF=0.5;MQ=41.75;MQ0=0;MQRankSum=-1.038;QD=12.05;ReadPosRankSum=2.082	GT:AD:DP:GQ:PL	0/1:44,31:75:99:932,0,1340
chrVI	79825	.	C	T	950.77	PASS	AC=1;AF=0.5;AN=2;BaseQRankSum=1.781;DP=75;Dels=0.0;FS=0.0;HaplotypeScore=0.0;MLEAC=1;MLEAF=0.5;MQ=41.75;MQ0=0;MQRankSum=-0.457;QD=12.68;ReadPosRankSum=1.985	GT:AD:DP:GQ:PL	0/1:44,31:75:99:979,0,1374
chrVI	83026	.	G	A	1032.77	PASS	AC=1;AF=0.5;AN=2;BaseQRankSum=1.958;DP=64;Dels=0.0;FS=0.952;HaplotypeScore=0.0;MLEAC=1;MLEAF=0.5;MQ=42.0;MQ0=0;MQRankSum=1.02;QD=16.14;ReadPosRankSum=0.027	GT:AD:DP:GQ:PL	0/1:27,37:64:99:1061,0,852
chrVI	90660	.	C	T	941.77	PASS	AC=1;AF=0.5;AN=2;BaseQRankSum=1.192;DP=67;Dels=0.0;FS=6.541;HaplotypeScore=0.0;MLEAC=1;MLEAF=0.5;MQ=42.0;MQ0=0;MQRankSum=0.158;QD=14.06;ReadPosRankSum=1.746	GT:AD:DP:GQ:PL	0/1:37,30:67:99:970,0,1198
chrVI	91342	.	G	A	1267.77	PASS	AC=1;AF=0.5;AN=2;BaseQRankSum=-0.203;DP=72;Dels=0.0;FS=6.105;HaplotypeScore=0.0;MLEAC=1;MLEAF=0.5;MQ=42.0;MQ0=0;MQRankSum=-0.023;QD=17.61;ReadPosRankSum=-2.181	GT:AD:DP:GQ:PL	0/1:33,39:72:99:1296,0,1094
chrVI	95069	.	G	A	193.77	PASS	AC=1;AF=0.5;AN=2;BaseQRankSum=1.0;DP=13;Dels=0.0;FS=5.332;HaplotypeScore=0.9999;MLEAC=1;MLEAF=0.5;MQ=42.0;MQ0=0;MQRankSum=-1.0;QD=14.91;ReadPosRankSum=-1.134	GT:AD:DP:GQ:PL	0/1:5,7:13:99:222,0,137
chrVI	95897	.	G	A	1236.77	PASS	AC=1;AF=0.5;AN=2;BaseQRankSum=-0.064;DP=87;Dels=0.0;FS=7.031;HaplotypeScore=0.0;MLEAC=1;MLEAF=0.5;MQ=41.96;MQ0=0;MQRankSum=1.482;QD=14.22;ReadPosRankSum=-1.117	GT:AD:DP:GQ:PL	0/1:45,42:87:99:1265,0,1397
chrVI	103234	.	C	T	485.77	PASS	AC=1;AF=0.5;AN=2;BaseQRankSum=0.732;DP=24;Dels=0.0;FS=2.114;HaplotypeScore=0.9997;MLEAC=1;MLEAF=0.5;MQ=42.0;MQ0=0;MQRankSum=0.849;QD=20.24;ReadPosRankSum=1.083	GT:AD:DP:GQ:PL	0/1:10,14:24:99:514,0,346
chrVI	106257	.	G	A	1197.77	PASS	AC=1;AF=0.5;AN=2;BaseQRankSum=-0.409;DP=71;Dels=0.0;FS=18.345;HaplotypeScore=3.9147;MLEAC=1;MLEAF=0.5;MQ=41.86;MQ0=0;MQRankSum=-1.989;QD=16.87;ReadPosRankSum=1.251	GT:AD:DP:GQ:PL	0/1:33,38:71:99:1226,0,1055
chrVI	107070	.	C	T	1233.77	PASS	AC=1;AF=0.5;AN=2;BaseQRankSum=-0.95;DP=87;Dels=0.0;FS=1.832;HaplotypeScore=0.0;MLEAC=1;MLEAF=0.5;MQ=41.98;MQ0=0;MQRankSum=0.217;QD=14.18;ReadPosRankSum=-2.397	GT:AD:DP:GQ:PL	0/1:47,40:87:99:1262,0,1482
chrVI	107173	.	C	T	979.77	PASS	AC=1;AF=0.5;AN=2;BaseQRankSum=1.98;DP=49;Dels=0.0;FS=1.094;HaplotypeScore=0.0;MLEAC=1;MLEAF=0.5;MQ=41.76;MQ0=0;MQRankSum=0.605;QD=20.0;ReadPosRankSum=-0.749	GT:AD:DP:GQ:PL	0/1:19,30:49:99:1008,0,515
chrVI	107203	.	C	T	1025.77	PASS	AC=1;AF=0.5;AN=2;BaseQRankSum=0.075;DP=56;Dels=0.0;FS=1.036;HaplotypeScore=0.9665;MLEAC=1;MLEAF=0.5;MQ=41.79;MQ0=0;MQRankSum=-1.614;QD=18.32;ReadPosRankSum=0.025	GT:AD:DP:GQ:PL	0/1:24,32:56:99:1054,0,732
chrVI	107583	.	G	A	1992.77	PASS	AC=1;AF=0.5;AN=2;BaseQRankSum=0.623;DP=124;Dels=0.0;FS=0.877;HaplotypeScore=0.0;MLEAC=1;MLEAF=0.5;MQ=42.0;MQ0=0;MQRankSum=1.588;QD=16.07;ReadPosRankSum=-1.793	GT:AD:DP:GQ:PL	0/1:64,60:124:99:2021,0,1932
chrVI	108912	.	C	T	1338.77	PASS	AC=1;AF=0.5;AN=2;BaseQRankSum=2.264;DP=84;Dels=0.0;FS=0.0;HaplotypeScore=0.0;MLEAC=1;MLEAF=0.5;MQ=42.0;MQ0=0;MQRankSum=0.474;QD=15.94;ReadPosRankSum=-0.716	GT:AD:DP:GQ:PL	0/1:43,41:84:99:1367,0,1515
chrVI	110147	.	G	A	758.77	PASS	AC=1;AF=0.5;AN=2;BaseQRankSum=-2.229;DP=63;Dels=0.0;FS=8.801;HaplotypeScore=0.0;MLEAC=1;MLEAF=0.5;MQ=42.0;MQ0=0;MQRankSum=-2.007;QD=12.04;ReadPosRankSum=-0.771	GT:AD:DP:GQ:PL	0/1:36,27:63:99:787,0,1156
chrVI	115776	.	C	T	454.77	PASS	AC=1;AF=0.5;AN=2;BaseQRankSum=-1.172;DP=28;Dels=0.0;FS=3.473;HaplotypeScore=0.0;MLEAC=1;MLEAF=0.5;MQ=42.0;MQ0=0;MQRankSum=1.677;QD=16.24;ReadPosRankSum=-0.62	GT:AD:DP:GQ:PL	0/1:14,14:28:99:483,0,421
chrVI	115808	.	C	T	639.77	PASS	AC=1;AF=0.5;AN=2;BaseQRankSum=0.876;DP=38;Dels=0.0;FS=0.0;HaplotypeScore=0.9993;MLEAC=1;MLEAF=0.5;MQ=42.0;MQ0=0;MQRankSum=-0.817;QD=16.84;ReadPosRankSum=0.35	GT:AD:DP:GQ:PL	0/1:19,19:38:99:668,0,624
chrVI	147139	.	G	A	334.77	PASS	AC=1;AF=0.5;AN=2;BaseQRankSum=0.066;DP=22;Dels=0.0;FS=3.624;HaplotypeScore=0.0;MLEAC=1;MLEAF=0.5;MQ=42.0;MQ0=0;MQRankSum=0.131;QD=15.22;ReadPosRankSum=-1.576	GT:AD:DP:GQ:PL	0/1:11,11:22:99:363,0,361
chrVI	147232	.	G	A	224.77	PASS	AC=1;AF=0.5;AN=2;BaseQRankSum=1.092;DP=13;Dels=0.0;FS=2.92;HaplotypeScore=0.0;MLEAC=1;MLEAF=0.5;MQ=42.0;MQ0=0;MQRankSum=0.212;QD=17.29;ReadPosRankSum=0.0	GT:AD:DP:GQ:PL	0/1:5,8:13:99:253,0,155
chrVI	148828	.	G	A	225.84	PASS	AC=1;AF=0.5;AN=2;BaseQRankSum=0.747;DP=8;Dels=0.0;FS=0.0;HaplotypeScore=0.0;MLEAC=1;MLEAF=0.5;MQ=40.12;MQ0=0;MQRankSum=0.747;QD=28.23;ReadPosRankSum=-0.747	GT:AD:DP:GQ:PL	0/1:1,7:8:18:254,0,18
chrVI	149029	.	G	A	262.8	PASS	AC=2;AF=1.0;AN=2;DP=7;Dels=0.0;FS=0.0;HaplotypeScore=0.0;MLEAC=2;MLEAF=1.0;MQ=42.0;MQ0=0;QD=31.01	GT:AD:DP:GQ:PL	1/1:0,7:7:21:291,21,0
chrVI	149972	.	C	T	149.77	PASS	AC=1;AF=0.5;AN=2;BaseQRankSum=2.637;DP=11;Dels=0.0;FS=2.632;HaplotypeScore=0.0;MLEAC=1;MLEAF=0.5;MQ=42.0;MQ0=0;MQRankSum=1.031;QD=13.62;ReadPosRankSum=0.143	GT:AD:DP:GQ:PL	0/1:6,5:11:99:178,0,214
chrVI	153335	.	G	A	176.77	PASS	AC=1;AF=0.5;AN=2;BaseQRankSum=1.79;DP=16;Dels=0.0;FS=0.0;HaplotypeScore=0.0;MLEAC=1;MLEAF=0.5;MQ=42.0;MQ0=0;MQRankSum=-1.464;QD=11.05;ReadPosRankSum=-0.38	GT:AD:DP:GQ:PL	0/1:10,6:16:99:205,0,328
chrVI	154910	.	G	A	173.77	PASS	AC=1;AF=0.5;AN=2;BaseQRankSum=-1.378;DP=12;Dels=0.0;FS=0.0;HaplotypeScore=0.0;MLEAC=1;MLEAF=0.5;MQ=42.0;MQ0=0;MQRankSum=-0.467;QD=14.48;ReadPosRankSum=-0.779	GT:AD:DP:GQ:PL	0/1:6,6:12:99:202,0,211
chrVI	165007	.	G	A	392.77	PASS	AC=1;AF=0.5;AN=2;BaseQRankSum=-0.082;DP=25;Dels=0.0;FS=6.239;HaplotypeScore=0.0;MLEAC=1;MLEAF=0.5;MQ=41.84;MQ0=0;MQRankSum=-1.333;QD=15.71;ReadPosRankSum=-0.517	GT:AD:DP:GQ:PL	0/1:13,12:25:99:421,0,467
chrVI	167684	.	G	A	178.9	PASS	AC=2;AF=1.0;AN=2;DP=5;Dels=0.0;FS=0.0;HaplotypeScore=0.0;MLEAC=2;MLEAF=1.0;MQ=42.0;MQ0=0;QD=38.27	GT:AD:DP:GQ:PL	1/1:0,5:5:15:207,15,0
chrVI	168028	.	G	A	392.77	PASS	AC=1;AF=0.5;AN=2;BaseQRankSum=-0.087;DP=24;Dels=0.0;FS=0.0;HaplotypeScore=0.0;MLEAC=1;MLEAF=0.5;MQ=42.0;MQ0=0;MQRankSum=0.491;QD=16.37;ReadPosRankSum=0.837	GT:AD:DP:GQ:PL	0/1:12,12:24:99:421,0,385
chrVI	169839	.	G	A	194.77	PASS	AC=1;AF=0.5;AN=2;BaseQRankSum=-2.155;DP=19;Dels=0.0;FS=1.83;HaplotypeScore=0.0;MLEAC=1;MLEAF=0.5;MQ=42.0;MQ0=0;MQRankSum=1.056;QD=10.25;ReadPosRankSum=-1.902	GT:AD:DP:GQ:PL	0/1:12,7:19:99:223,0,430
chrVI	176532	.	C	T	550.77	PASS	AC=1;AF=0.5;AN=2;BaseQRankSum=-0.729;DP=36;Dels=0.0;FS=3.164;HaplotypeScore=0.0;MLEAC=1;MLEAF=0.5;MQ=42.0;MQ0=0;MQRankSum=0.919;QD=15.3;ReadPosRankSum=-1.679	GT:AD:DP:GQ:PL	0/1:19,17:36:99:579,0,559
chrVI	176681	.	C	T	885.77	PASS	AC=1;AF=0.5;AN=2;BaseQRankSum=-1.134;DP=60;Dels=0.0;FS=3.511;HaplotypeScore=0.0;MLEAC=1;MLEAF=0.5;MQ=42.0;MQ0=0;MQRankSum=0.867;QD=14.76;ReadPosRankSum=0.067	GT:AD:DP:GQ:PL	0/1:32,28:60:99:914,0,1060
chrVI	181020	.	G	A	1225.77	PASS	AC=1;AF=0.5;AN=2;BaseQRankSum=-0.337;DP=106;Dels=0.0;FS=1.615;HaplotypeScore=0.0;MLEAC=1;MLEAF=0.5;MQ=40.38;MQ0=2;MQRankSum=-0.911;QD=11.56;ReadPosRankSum=-0.693	GT:AD:DP:GQ:PL	0/1:62,44:106:99:1254,0,1827
chrVI	181045	.	G	A	1575.77	PASS	AC=1;AF=0.5;AN=2;BaseQRankSum=-2.357;DP=89;Dels=0.0;FS=0.85;HaplotypeScore=0.0;MLEAC=1;MLEAF=0.5;MQ=40.06;MQ0=2;MQRankSum=1.584;QD=17.71;ReadPosRankSum=-0.073	GT:AD:DP:GQ:PL	0/1:38,51:89:99:1604,0,1070
chrVI	182162	.	G	A	1942.77	PASS	AC=1;AF=0.5;AN=2;BaseQRankSum=1.051;DP=127;Dels=0.0;FS=0.684;HaplotypeScore=0.0;MLEAC=1;MLEAF=0.5;MQ=42.0;MQ0=0;MQRankSum=-1.129;QD=15.3;ReadPosRankSum=0.114	GT:AD:DP:GQ:PL	0/1:59,68:127:99:1971,0,1680
chrVI	182979	.	G	A	1201.77	PASS	AC=1;AF=0.5;AN=2;BaseQRankSum=0.735;DP=67;Dels=0.0;FS=0.0;HaplotypeScore=0.0;MLEAC=1;MLEAF=0.5;MQ=41.94;MQ0=0;MQRankSum=-1.106;QD=17.94;ReadPosRankSum=-0.658	GT:AD:DP:GQ:PL	0/1:27,40:67:99:1230,0,821
chrVI	195927	.	C	T	909.77	PASS	AC=1;AF=0.5;AN=2;BaseQRankSum=1.054;DP=45;Dels=0.0;FS=1.184;HaplotypeScore=0.0;MLEAC=1;MLEAF=0.5;MQ=42.0;MQ0=0;MQRankSum=-0.73;QD=20.22;ReadPosRankSum=1.61	GT:AD:DP:GQ:PL	0/1:18,27:45:99:938,0,569
chrVI	202075	.	C	T	916.77	PASS	AC=1;AF=0.5;AN=2;BaseQRankSum=-0.361;DP=52;Dels=0.0;FS=3.95;HaplotypeScore=0.0;MLEAC=1;MLEAF=0.5;MQ=42.0;MQ0=0;MQRankSum=-0.713;QD=17.63;ReadPosRankSum=-0.565	GT:AD:DP:GQ:PL	0/1:22,30:52:99:945,0,687
chrVI	203215	.	C	T	516.77	PASS	AC=1;AF=0.5;AN=2;BaseQRankSum=1.601;DP=35;Dels=0.0;FS=3.11;HaplotypeScore=0.0;MLEAC=1;MLEAF=0.5;MQ=41.59;MQ0=0;MQRankSum=0.677;QD=14.76;ReadPosRankSum=0.083	GT:AD:DP:GQ:PL	0/1:18,17:35:99:545,0,605
chrVI	208527	.	C	T	598.77	PASS	AC=1;AF=0.5;AN=2;BaseQRankSum=2.36;DP=46;Dels=0.0;FS=9.751;HaplotypeScore=0.0;MLEAC=1;MLEAF=0.5;MQ=42.0;MQ0=0;MQRankSum=1.341;QD=13.02;ReadPosRankSum=-0.476	GT:AD:DP:GQ:PL	0/1:26,20:46:99:627,0,808
chrVI	210164	.	C	T	575.77	PASS	AC=1;AF=0.5;AN=2;BaseQRankSum=0.077;DP=37;Dels=0.0;FS=10.241;HaplotypeScore=0.0;MLEAC=1;MLEAF=0.5;MQ=41.43;MQ0=0;MQRankSum=0.077;QD=15.56;ReadPosRankSum=1.701	GT:AD:DP:GQ:PL	0/1:16,21:37:99:604,0,508
chrVI	210515	.	C	T	546.77	PASS	AC=1;AF=0.5;AN=2;BaseQRankSum=0.488;DP=33;Dels=0.0;FS=3.166;HaplotypeScore=0.0;MLEAC=1;MLEAF=0.5;MQ=40.49;MQ0=0;MQRankSum=2.115;QD=16.57;ReadPosRankSum=0.271	GT:AD:DP:GQ:PL	0/1:15,18:33:99:575,0,451
chrVI	210648	.	G	A	683.77	PASS	AC=1;AF=0.5;AN=2;BaseQRankSum=0.384;DP=54;Dels=0.0;FS=0.0;HaplotypeScore=0.0;MLEAC=1;MLEAF=0.5;MQ=40.68;MQ0=1;MQRankSum=0.116;QD=12.66;ReadPosRankSum=-0.527	GT:AD:DP:GQ:PL	0/1:30,24:54:99:712,0,858
chrVI	210843	.	C	T	726.77	PASS	AC=1;AF=0.5;AN=2;BaseQRankSum=-1.433;DP=46;Dels=0.0;FS=2.454;HaplotypeScore=0.0;MLEAC=1;MLEAF=0.5;MQ=41.68;MQ0=0;MQRankSum=-0.022;QD=15.8;ReadPosRankSum=-1.081	GT:AD:DP:GQ:PL	0/1:21,25:46:99:755,0,737
chrVI	213206	.	C	T	815.77	PASS	AC=1;AF=0.5;AN=2;BaseQRankSum=-3.066;DP=47;Dels=0.0;FS=4.417;HaplotypeScore=0.0;MLEAC=1;MLEAF=0.5;MQ=41.22;MQ0=0;MQRankSum=-0.247;QD=17.36;ReadPosRankSum=0.097	GT:AD:DP:GQ:PL	0/1:20,27:47:99:844,0,617
chrVI	213228	.	C	T	1315.77	PASS	AC=1;AF=0.5;AN=2;BaseQRankSum=0.644;DP=70;Dels=0.0;FS=0.952;HaplotypeScore=0.0;MLEAC=1;MLEAF=0.5;MQ=41.31;MQ0=0;MQRankSum=1.013;QD=18.8;ReadPosRankSum=0.417	GT:AD:DP:GQ:PL	0/1:29,41:70:99:1344,0,927
chrVI	213233	.	G	A	916.77	PASS	AC=1;AF=0.5;AN=2;BaseQRankSum=1.178;DP=68;Dels=0.0;FS=0.0;HaplotypeScore=0.0;MLEAC=1;MLEAF=0.5;MQ=41.29;MQ0=0;MQRankSum=0.174;QD=13.48;ReadPosRankSum=-0.657	GT:AD:DP:GQ:PL	0/1:39,29:68:99:945,0,1233
chrVI	213248	.	C	T	1055.77	PASS	AC=1;AF=0.5;AN=2;BaseQRankSum=-0.164;DP=65;Dels=0.0;FS=1.018;HaplotypeScore=0.9999;MLEAC=1;MLEAF=0.5;MQ=41.48;MQ0=0;MQRankSum=0.506;QD=16.24;ReadPosRankSum=2.266	GT:AD:DP:GQ:PL	0/1:31,34:65:99:1084,0,1010
chrVI	213254	.	G	A	866.77	PASS	AC=1;AF=0.5;AN=2;BaseQRankSum=-0.256;DP=64;Dels=0.0;FS=3.798;HaplotypeScore=0.9999;MLEAC=1;MLEAF=0.5;MQ=41.47;MQ0=0;MQRankSum=0.998;QD=13.54;ReadPosRankSum=-2.239	GT:AD:DP:GQ:PL	0/1:35,29:64:99:895,0,1120
chrVI	215119	.	G	A	940.77	PASS	AC=1;AF=0.5;AN=2;BaseQRankSum=0.778;DP=64;Dels=0.0;FS=2.195;HaplotypeScore=2.9841;MLEAC=1;MLEAF=0.5;MQ=41.78;MQ0=0;MQRankSum=0.264;QD=14.7;ReadPosRankSum=0.034	GT:AD:DP:GQ:PL	0/1:36,28:64:99:969,0,1227
chrVI	224130	.	G	A	452.77	PASS	AC=1;AF=0.5;AN=2;BaseQRankSum=-0.315;DP=27;Dels=0.0;FS=0.0;HaplotypeScore=0.0;MLEAC=1;MLEAF=0.5;MQ=41.93;MQ0=0;MQRankSum=-2.014;QD=16.77;ReadPosRankSum=0.17	GT:AD:DP:GQ:PL	0/1:13,14:27:99:481,0,402
chrVI	224912	.	G	A	5526.77	PASS	AC=2;AF=1.0;AN=2;DP=156;Dels=0.01;FS=0.0;HaplotypeScore=0.9665;MLEAC=2;MLEAF=1.0;MQ=41.97;MQ0=0;QD=27.53	GT:AD:DP:GQ:PL	1/1:0,155:155:99:5555,406,0
chrVI	224989	.	G	A	1808.77	PASS	AC=1;AF=0.5;AN=2;BaseQRankSum=-0.623;DP=111;Dels=0.0;FS=9.006;HaplotypeScore=0.0;MLEAC=1;MLEAF=0.5;MQ=42.0;MQ0=0;MQRankSum=-1.321;QD=16.3;ReadPosRankSum=-1.303	GT:AD:DP:GQ:PL	0/1:52,59:111:99:1837,0,1601
chrVI	233039	.	G	A	1255.77	PASS	AC=1;AF=0.5;AN=2;BaseQRankSum=2.661;DP=71;Dels=0.0;FS=6.341;HaplotypeScore=0.9999;MLEAC=1;MLEAF=0.5;MQ=42.0;MQ0=0;MQRankSum=0.4;QD=17.69;ReadPosRankSum=1.235	GT:AD:DP:GQ:PL	0/1:31,40:71:99:1284,0,976
chrVI	233947	.	C	T	845.77	PASS	AC=1;AF=0.5;AN=2;BaseQRankSum=-0.067;DP=51;Dels=0.0;FS=0.0;HaplotypeScore=0.0;MLEAC=1;MLEAF=0.5;MQ=41.85;MQ0=0;MQRankSum=-0.542;QD=16.58;ReadPosRankSum=-0.029	GT:AD:DP:GQ:PL	0/1:22,29:51:99:874,0,652
chrVI	233948	.	C	T	846.77	PASS	AC=1;AF=0.5;AN=2;BaseQRankSum=-0.96;DP=51;Dels=0.0;FS=0.0;HaplotypeScore=0.0;MLEAC=1;MLEAF=0.5;MQ=41.85;MQ0=0;MQRankSum=-0.466;QD=16.6;ReadPosRankSum=-0.048	GT:AD:DP:GQ:PL	0/1:22,29:51:99:875,0,654
chrVI	238379	.	G	A	266.77	PASS	AC=1;AF=0.5;AN=2;BaseQRankSum=1.855;DP=13;Dels=0.0;FS=4.15;HaplotypeScore=0.0;MLEAC=1;MLEAF=0.5;MQ=42.0;MQ0=0;MQRankSum=0.533;QD=20.52;ReadPosRankSum=1.256	GT:AD:DP:GQ:PL	0/1:5,8:13:99:295,0,163
chrVI	245208	.	G	A	751.77	PASS	AC=1;AF=0.5;AN=2;BaseQRankSum=-2.192;DP=67;Dels=0.0;FS=3.306;HaplotypeScore=0.0;MLEAC=1;MLEAF=0.5;MQ=42.0;MQ0=0;MQRankSum=-1.617;QD=11.22;ReadPosRankSum=0.006	GT:AD:DP:GQ:PL	0/1:40,27:67:99:780,0,1299
chrVI	247557	.	G	A	1133.77	PASS	AC=1;AF=0.5;AN=2;BaseQRankSum=-0.699;DP=64;Dels=0.0;FS=0.928;HaplotypeScore=0.0;MLEAC=1;MLEAF=0.5;MQ=42.0;MQ0=0;MQRankSum=-0.067;QD=17.72;ReadPosRankSum=1.021	GT:AD:DP:GQ:PL	0/1:31,33:64:99:1162,0,1039
chrVI	248903	.	G	A	582.77	PASS	AC=1;AF=0.5;AN=2;BaseQRankSum=-1.056;DP=39;Dels=0.0;FS=2.151;HaplotypeScore=0.0;MLEAC=1;MLEAF=0.5;MQ=42.0;MQ0=0;MQRankSum=-0.324;QD=14.94;ReadPosRankSum=-0.718	GT:AD:DP:GQ:PL	0/1:21,18:39:99:611,0,739
chrVI	252452	.	G	A	1095.77	PASS	AC=1;AF=0.5;AN=2;BaseQRankSum=0.379;DP=74;Dels=0.0;FS=0.0;HaplotypeScore=0.0;MLEAC=1;MLEAF=0.5;MQ=42.0;MQ0=0;MQRankSum=-0.758;QD=14.81;ReadPosRankSum=0.043	GT:AD:DP:GQ:PL	0/1:39,35:74:99:1124,0,1336
chrVI	252460	.	G	A	1290.77	PASS	AC=1;AF=0.5;AN=2;BaseQRankSum=-0.259;DP=71;Dels=0.0;FS=0.0;HaplotypeScore=0.0;MLEAC=1;MLEAF=0.5;MQ=42.0;MQ0=0;MQRankSum=0.34;QD=18.18;ReadPosRankSum=-0.697	GT:AD:DP:GQ:PL	0/1:33,38:71:99:1319,0,1045
chrVI	253182	.	G	A	817.77	PASS	AC=1;AF=0.5;AN=2;BaseQRankSum=2.041;DP=66;Dels=0.0;FS=0.961;HaplotypeScore=0.0;MLEAC=1;MLEAF=0.5;MQ=42.0;MQ0=0;MQRankSum=0.085;QD=12.39;ReadPosRankSum=1.621	GT:AD:DP:GQ:PL	0/1:40,26:66:99:846,0,1319
chrVI	255197	.	G	A	966.77	PASS	AC=1;AF=0.5;AN=2;BaseQRankSum=2.825;DP=60;Dels=0.0;FS=2.267;HaplotypeScore=0.0;MLEAC=1;MLEAF=0.5;MQ=42.0;MQ0=0;MQRankSum=-0.37;QD=16.11;ReadPosRankSum=-0.281	GT:AD:DP:GQ:PL	0/1:31,29:60:99:995,0,1057
chrVI	255236	.	G	A	700.77	PASS	AC=1;AF=0.5;AN=2;BaseQRankSum=0.687;DP=61;Dels=0.0;FS=2.21;HaplotypeScore=0.0;MLEAC=1;MLEAF=0.5;MQ=42.0;MQ0=0;MQRankSum=0.17;QD=11.49;ReadPosRankSum=0.613	GT:AD:DP:GQ:PL	0/1:37,24:61:99:729,0,1235
chrVI	255349	.	C	T	555.77	PASS	AC=1;AF=0.5;AN=2;BaseQRankSum=-0.544;DP=49;Dels=0.0;FS=2.528;HaplotypeScore=0.0;MLEAC=1;MLEAF=0.5;MQ=42.0;MQ0=0;MQRankSum=0.174;QD=11.34;ReadPosRankSum=-0.831	GT:AD:DP:GQ:PL	0/1:30,19:49:99:584,0,1006
chrVI	256227	.	G	A	881.77	PASS	AC=1;AF=0.5;AN=2;BaseQRankSum=0.402;DP=59;Dels=0.0;FS=5.279;HaplotypeScore=0.0;MLEAC=1;MLEAF=0.5;MQ=42.0;MQ0=0;MQRankSum=-1.495;QD=14.95;ReadPosRankSum=0.888	GT:AD:DP:GQ:PL	0/1:28,31:59:99:910,0,897
chrVI	257099	.	G	A	842.77	PASS	AC=1;AF=0.5;AN=2;BaseQRankSum=-0.241;DP=58;Dels=0.0;FS=1.016;HaplotypeScore=0.0;MLEAC=1;MLEAF=0.5;MQ=41.75;MQ0=0;MQRankSum=0.07;QD=14.53;ReadPosRankSum=0.163	GT:AD:DP:GQ:PL	0/1:30,28:58:99:871,0,839
chrVI	258129	.	G	A	885.77	PASS	AC=1;AF=0.5;AN=2;BaseQRankSum=1.094;DP=53;Dels=0.0;FS=0.0;HaplotypeScore=0.0;MLEAC=1;MLEAF=0.5;MQ=41.96;MQ0=0;MQRankSum=-0.578;QD=16.71;ReadPosRankSum=0.098	GT:AD:DP:GQ:PL	0/1:27,26:53:99:914,0,861
chrVI	262438	.	G	A	433.77	PASS	AC=1;AF=0.5;AN=2;BaseQRankSum=0.049;DP=36;Dels=0.0;FS=1.409;HaplotypeScore=0.0;MLEAC=1;MLEAF=0.5;MQ=42.0;MQ0=0;MQRankSum=0.341;QD=12.05;ReadPosRankSum=0.568	GT:AD:DP:GQ:PL	0/1:22,14:36:99:462,0,649
chrVI	263091	.	G	A	407.77	PASS	AC=1;AF=0.5;AN=2;BaseQRankSum=1.212;DP=35;Dels=0.0;FS=2.984;HaplotypeScore=0.0;MLEAC=1;MLEAF=0.5;MQ=42.0;MQ0=0;MQRankSum=0.461;QD=11.65;ReadPosRankSum=-1.349	GT:AD:DP:GQ:PL	0/1:22,13:35:99:436,0,727
chrVI	263140	.	G	A	555.77	PASS	AC=1;AF=0.5;AN=2;BaseQRankSum=1.204;DP=41;Dels=0.0;FS=12.97;HaplotypeScore=0.0;MLEAC=1;MLEAF=0.5;MQ=42.0;MQ0=0;MQRankSum=1.257;QD=13.56;ReadPosRankSum=-1.178	GT:AD:DP:GQ:PL	0/1:24,17:41:99:584,0,839
chrVI	263183	.	G	A	382.77	PASS	AC=1;AF=0.5;AN=2;BaseQRankSum=0.765;DP=43;Dels=0.0;FS=8.762;HaplotypeScore=0.0;MLEAC=1;MLEAF=0.5;MQ=42.0;MQ0=0;MQRankSum=0.324;QD=8.9;ReadPosRankSum=0.35	GT:AD:DP:GQ:PL	0/1:29,14:43:99:411,0,977
chrVI	263739	.	G	A	760.77	PASS	AC=1;AF=0.5;AN=2;BaseQRankSum=0.269;DP=39;Dels=0.0;FS=0.0;HaplotypeScore=0.0;MLEAC=1;MLEAF=0.5;MQ=42.0;MQ0=0;MQRankSum=-0.042;QD=19.51;ReadPosRankSum=-1.175	GT:AD:DP:GQ:PL	0/1:17,22:39:99:789,0,548
chrVI	263856	.	G	A	472.77	PASS	AC=1;AF=0.5;AN=2;BaseQRankSum=1.82;DP=29;Dels=0.0;FS=0.0;HaplotypeScore=0.0;MLEAC=1;MLEAF=0.5;MQ=41.49;MQ0=0;MQRankSum=1.031;QD=16.3;ReadPosRankSum=-1.601	GT:AD:DP:GQ:PL	0/1:13,16:29:99:501,0,394
chrVI	267429	.	G	A	1008.77	PASS	AC=1;AF=0.5;AN=2;BaseQRankSum=1.551;DP=64;Dels=0.0;FS=1.008;HaplotypeScore=0.0;MLEAC=1;MLEAF=0.5;MQ=42.0;MQ0=0;MQRankSum=1.067;QD=15.76;ReadPosRankSum=0.92	GT:AD:DP:GQ:PL	0/1:32,32:64:99:1037,0,1053
chrVI	270025	.	G	A	585.77	PASS	AC=1;AF=0.5;AN=2;BaseQRankSum=-0.53;DP=68;Dels=0.0;FS=3.363;HaplotypeScore=0.0;MLEAC=1;MLEAF=0.5;MQ=41.73;MQ0=0;MQRankSum=1.539;QD=8.61;ReadPosRankSum=-2.087	GT:AD:DP:GQ:PL	0/1:40,28:68:99:614,0,1247
chrVII	13573	.	C	T	687.77	PASS	AC=1;AF=0.5;AN=2;BaseQRankSum=1.604;DP=52;Dels=0.0;FS=2.522;HaplotypeScore=0.0;MLEAC=1;MLEAF=0.5;MQ=42.0;MQ0=0;MQRankSum=-0.093;QD=13.23;ReadPosRankSum=0.168	GT:AD:DP:GQ:PL	0/1:31,21:52:99:716,0,1041
chrVII	13971	.	G	A	751.77	PASS	AC=1;AF=0.5;AN=2;BaseQRankSum=0.284;DP=45;Dels=0.0;FS=4.286;HaplotypeScore=0.0;MLEAC=1;MLEAF=0.5;MQ=42.0;MQ0=0;MQRankSum=-0.512;QD=16.71;ReadPosRankSum=0.466	GT:AD:DP:GQ:PL	0/1:21,24:45:99:780,0,621
chrVII	14523	.	G	A	899.77	PASS	AC=1;AF=0.5;AN=2;BaseQRankSum=-0.347;DP=55;Dels=0.0;FS=0.0;HaplotypeScore=0.0;MLEAC=1;MLEAF=0.5;MQ=42.0;MQ0=0;MQRankSum=-1.53;QD=16.36;ReadPosRankSum=-0.228	GT:AD:DP:GQ:PL	0/1:25,30:55:99:928,0,718
chrVII	20153	.	C	T	436.77	PASS	AC=1;AF=0.5;AN=2;BaseQRankSum=0.315;DP=27;Dels=0.0;FS=5.988;HaplotypeScore=0.0;MLEAC=1;MLEAF=0.5;MQ=42.0;MQ0=0;MQRankSum=-1.674;QD=16.18;ReadPosRankSum=0.849	GT:AD:DP:GQ:PL	0/1:14,13:27:99:465,0,458
chrVII	20916	.	C	T	479.77	PASS	AC=1;AF=0.5;AN=2;BaseQRankSum=1.095;DP=32;Dels=0.0;FS=0.0;HaplotypeScore=0.0;MLEAC=1;MLEAF=0.5;MQ=42.0;MQ0=0;MQRankSum=1.359;QD=14.99;ReadPosRankSum=0.378	GT:AD:DP:GQ:PL	0/1:17,15:32:99:508,0,592
chrVII	20975	.	C	T	590.77	PASS	AC=1;AF=0.5;AN=2;BaseQRankSum=-0.257;DP=40;Dels=0.0;FS=1.264;HaplotypeScore=0.0;MLEAC=1;MLEAF=0.5;MQ=42.0;MQ0=0;MQRankSum=-1.285;QD=14.77;ReadPosRankSum=0.473	GT:AD:DP:GQ:PL	0/1:20,20:40:99:619,0,692
chrVII	23626	.	C	T	394.77	PASS	AC=1;AF=0.5;AN=2;BaseQRankSum=-0.039;DP=20;Dels=0.0;FS=1.871;HaplotypeScore=0.0;MLEAC=1;MLEAF=0.5;MQ=42.0;MQ0=0;MQRankSum=0.501;QD=19.74;ReadPosRankSum=0.733	GT:AD:DP:GQ:PL	0/1:8,12:20:99:423,0,260
chrVII	23839	.	C	T	200.77	PASS	AC=1;AF=0.5;AN=2;BaseQRankSum=-0.543;DP=18;Dels=0.0;FS=1.958;HaplotypeScore=0.0;MLEAC=1;MLEAF=0.5;MQ=42.0;MQ0=0;MQRankSum=0.0;QD=11.15;ReadPosRankSum=-0.362	GT:AD:DP:GQ:PL	0/1:11,7:18:99:229,0,361
chrVII	30220	.	G	A	214.77	PASS	AC=1;AF=0.5;AN=2;BaseQRankSum=0.741;DP=16;Dels=0.0;FS=2.331;HaplotypeScore=0.0;MLEAC=1;MLEAF=0.5;MQ=42.0;MQ0=0;MQRankSum=-0.106;QD=13.42;ReadPosRankSum=-1.27	GT:AD:DP:GQ:PL	0/1:9,7:16:99:243,0,325
chrVII	32450	.	G	A	236.77	PASS	AC=1;AF=0.5;AN=2;BaseQRankSum=1.517;DP=23;Dels=0.0;FS=8.828;HaplotypeScore=0.0;MLEAC=1;MLEAF=0.5;MQ=42.0;MQ0=0;MQRankSum=-0.42;QD=10.29;ReadPosRankSum=-0.549	GT:AD:DP:GQ:PL	0/1:15,8:23:99:265,0,504
chrVII	35216	.	G	A	135.77	PASS	AC=1;AF=0.5;AN=2;BaseQRankSum=0.689;DP=12;Dels=0.0;FS=5.332;HaplotypeScore=0.0;MLEAC=1;MLEAF=0.5;MQ=42.0;MQ0=0;MQRankSum=0.689;QD=11.31;ReadPosRankSum=-0.244	GT:AD:DP:GQ:PL	0/1:7,5:12:99:164,0,207
chrVII	35599	.	G	A	177.77	PASS	AC=1;AF=0.5;AN=2;BaseQRankSum=0.323;DP=14;Dels=0.0;FS=2.276;HaplotypeScore=0.0;MLEAC=1;MLEAF=0.5;MQ=42.0;MQ0=0;MQRankSum=0.71;QD=12.7;ReadPosRankSum=-1.356	GT:AD:DP:GQ:PL	0/1:8,6:14:99:206,0,244
chrVII	38981	.	G	A	197.77	PASS	AC=1;AF=0.5;AN=2;BaseQRankSum=-1.331;DP=15;Dels=0.0;FS=5.021;HaplotypeScore=0.8321;MLEAC=1;MLEAF=0.5;MQ=41.05;MQ0=0;MQRankSum=0.752;QD=13.18;ReadPosRankSum=0.521	GT:AD:DP:GQ:PL	0/1:8,7:15:99:226,0,251
chrVII	38999	.	C	T	226.77	PASS	AC=1;AF=0.5;AN=2;BaseQRankSum=1.927;DP=15;Dels=0.0;FS=2.081;HaplotypeScore=0.0;MLEAC=1;MLEAF=0.5;MQ=41.05;MQ0=0;MQRankSum=1.324;QD=15.12;ReadPosRankSum=0.15	GT:AD:DP:GQ:PL	0/1:7,8:15:99:255,0,227
chrVII	40570	.	G	A	201.77	PASS	AC=1;AF=0.5;AN=2;BaseQRankSum=-0.091;DP=18;Dels=0.0;FS=8.218;HaplotypeScore=0.0;MLEAC=1;MLEAF=0.5;MQ=42.0;MQ0=0;MQRankSum=-0.362;QD=11.21;ReadPosRankSum=1.087	GT:AD:DP:GQ:PL	0/1:11,7:18:99:230,0,354
chrVII	41555	.	C	T	452.77	PASS	AC=1;AF=0.5;AN=2;BaseQRankSum=0.409;DP=23;Dels=0.0;FS=5.849;HaplotypeScore=0.0;MLEAC=1;MLEAF=0.5;MQ=42.0;MQ0=0;MQRankSum=2.11;QD=19.69;ReadPosRankSum=-0.22	GT:AD:DP:GQ:PL	0/1:9,14:23:99:481,0,271
chrVII	50253	.	G	A	436.77	PASS	AC=1;AF=0.5;AN=2;BaseQRankSum=0.334;DP=26;Dels=0.0;FS=3.751;HaplotypeScore=0.0;MLEAC=1;MLEAF=0.5;MQ=42.0;MQ0=0;MQRankSum=-0.129;QD=16.8;ReadPosRankSum=-0.746	GT:AD:DP:GQ:PL	0/1:12,14:26:99:465,0,372
chrVII	55810	.	G	A	973.77	PASS	AC=1;AF=0.5;AN=2;BaseQRankSum=-1.142;DP=56;Dels=0.0;FS=2.337;HaplotypeScore=0.0;MLEAC=1;MLEAF=0.5;MQ=42.0;MQ0=0;MQRankSum=0.78;QD=17.39;ReadPosRankSum=-0.863	GT:AD:DP:GQ:PL	0/1:26,30:56:99:1002,0,890
chrVII	55968	.	G	A	762.77	PASS	AC=1;AF=0.5;AN=2;BaseQRankSum=-1.242;DP=46;Dels=0.0;FS=0.0;HaplotypeScore=0.0;MLEAC=1;MLEAF=0.5;MQ=42.0;MQ0=0;MQRankSum=0.011;QD=16.58;ReadPosRankSum=0.825	GT:AD:DP:GQ:PL	0/1:22,24:46:99:791,0,698
chrVII	58922	.	C	T	280.77	PASS	AC=1;AF=0.5;AN=2;BaseQRankSum=0.533;DP=21;Dels=0.0;FS=2.57;HaplotypeScore=0.0;MLEAC=1;MLEAF=0.5;MQ=42.0;MQ0=0;MQRankSum=1.173;QD=13.37;ReadPosRankSum=-0.959	GT:AD:DP:GQ:PL	0/1:12,9:21:99:309,0,437
chrVII	63627	.	C	T	311.77	PASS	AC=1;AF=0.5;AN=2;BaseQRankSum=0.328;DP=22;Dels=0.0;FS=0.0;HaplotypeScore=0.0;MLEAC=1;MLEAF=0.5;MQ=41.35;MQ0=0;MQRankSum=-0.788;QD=14.17;ReadPosRankSum=0.066	GT:AD:DP:GQ:PL	0/1:11,11:22:99:340,0,389
chrVII	64334	.	G	A	222.77	PASS	AC=1;AF=0.5;AN=2;BaseQRankSum=0.939;DP=19;Dels=0.0;FS=7.474;HaplotypeScore=0.0;MLEAC=1;MLEAF=0.5;MQ=42.0;MQ0=0;MQRankSum=1.919;QD=11.72;ReadPosRankSum=-1.429	GT:AD:DP:GQ:PL	0/1:10,9:19:99:251,0,332
chrVII	67015	.	C	T	144.77	PASS	AC=1;AF=0.5;AN=2;BaseQRankSum=-0.466;DP=11;Dels=0.0;FS=6.154;HaplotypeScore=0.0;MLEAC=1;MLEAF=0.5;MQ=42.0;MQ0=0;MQRankSum=0.387;QD=13.16;ReadPosRankSum=-1.749	GT:AD:DP:GQ:PL	0/1:6,5:11:99:173,0,218
chrVII	67478	.	C	T	544.77	PASS	AC=1;AF=0.5;AN=2;BaseQRankSum=0.642;DP=29;Dels=0.0;FS=5.636;HaplotypeScore=0.0;MLEAC=1;MLEAF=0.5;MQ=41.49;MQ0=0;MQRankSum=0.819;QD=18.79;ReadPosRankSum=-0.244	GT:AD:DP:GQ:PL	0/1:12,17:29:99:573,0,382
chrVII	67528	.	C	T	517.77	PASS	AC=1;AF=0.5;AN=2;BaseQRankSum=0.173;DP=27;Dels=0.0;FS=0.0;HaplotypeScore=0.0;MLEAC=1;MLEAF=0.5;MQ=41.45;MQ0=0;MQRankSum=1.012;QD=19.18;ReadPosRankSum=0.469	GT:AD:DP:GQ:PL	0/1:11,16:27:99:546,0,324
chrVII	82430	.	C	T	563.77	PASS	AC=1;AF=0.5;AN=2;BaseQRankSum=-1.792;DP=26;Dels=0.0;FS=12.063;HaplotypeScore=0.0;MLEAC=1;MLEAF=0.5;MQ=41.77;MQ0=0;MQRankSum=0.289;QD=21.68;ReadPosRankSum=-1.619	GT:AD:DP:GQ:PL	0/1:7,19:26:99:592,0,224
chrVII	82438	.	C	T	525.77	PASS	AC=1;AF=0.5;AN=2;BaseQRankSum=-1.078;DP=25;Dels=0.0;FS=6.879;HaplotypeScore=4.9666;MLEAC=1;MLEAF=0.5;MQ=41.17;MQ0=0;MQRankSum=0.495;QD=21.03;ReadPosRankSum=0.146	GT:AD:DP:GQ:PL	0/1:8,17:25:99:554,0,251
chrVII	87468	.	C	T	126.77	PASS	AC=1;AF=0.5;AN=2;BaseQRankSum=-0.551;DP=15;Dels=0.0;FS=0.0;HaplotypeScore=0.0;MLEAC=1;MLEAF=0.5;MQ=42.0;MQ0=0;MQRankSum=-0.919;QD=8.45;ReadPosRankSum=-1.041	GT:AD:DP:GQ:PL	0/1:10,5:15:99:155,0,376
chrVII	89297	.	C	T	324.77	PASS	AC=1;AF=0.5;AN=2;BaseQRankSum=0.954;DP=23;Dels=0.0;FS=1.935;HaplotypeScore=0.0;MLEAC=1;MLEAF=0.5;MQ=42.0;MQ0=0;MQRankSum=0.708;QD=14.12;ReadPosRankSum=-0.277	GT:AD:DP:GQ:PL	0/1:12,11:23:99:353,0,396
chrVII	90565	.	C	T	433.77	PASS	AC=1;AF=0.5;AN=2;BaseQRankSum=-0.192;DP=38;Dels=0.0;FS=0.0;HaplotypeScore=0.0;MLEAC=1;MLEAF=0.5;MQ=42.0;MQ0=0;MQRankSum=-0.961;QD=11.41;ReadPosRankSum=0.103	GT:AD:DP:GQ:PL	0/1:22,16:38:99:462,0,767
chrVII	91951	.	G	A	1086.77	PASS	AC=1;AF=0.5;AN=2;BaseQRankSum=0.715;DP=58;Dels=0.0;FS=2.272;HaplotypeScore=0.0;MLEAC=1;MLEAF=0.5;MQ=42.0;MQ0=0;MQRankSum=1.319;QD=18.74;ReadPosRankSum=1.129	GT:AD:DP:GQ:PL	0/1:23,35:58:99:1115,0,750
chrVII	94418	.	C	T	432.77	PASS	AC=1;AF=0.5;AN=2;BaseQRankSum=1.197;DP=38;Dels=0.0;FS=1.296;HaplotypeScore=0.0;MLEAC=1;MLEAF=0.5;MQ=42.0;MQ0=0;MQRankSum=0.724;QD=11.39;ReadPosRankSum=0.902	GT:AD:DP:GQ:PL	0/1:22,16:38:99:461,0,707
chrVII	95161	.	G	A	536.77	PASS	AC=1;AF=0.5;AN=2;BaseQRankSum=-0.945;DP=23;Dels=0.0;FS=0.0;HaplotypeScore=0.0;MLEAC=1;MLEAF=0.5;MQ=42.0;MQ0=0;MQRankSum=-1.225;QD=23.34;ReadPosRankSum=-0.175	GT:AD:DP:GQ:PL	0/1:6,17:23:99:565,0,150
chrVII	97290	.	G	A	810.77	PASS	AC=1;AF=0.5;AN=2;BaseQRankSum=0.88;DP=39;Dels=0.0;FS=7.681;HaplotypeScore=0.0;MLEAC=1;MLEAF=0.5;MQ=41.62;MQ0=0;MQRankSum=-0.274;QD=20.79;ReadPosRankSum=1.516	GT:AD:DP:GQ:PL	0/1:15,24:39:99:839,0,490
chrVII	97308	.	C	T	528.77	PASS	AC=1;AF=0.5;AN=2;BaseQRankSum=-3.338;DP=40;Dels=0.0;FS=12.051;HaplotypeScore=0.0;MLEAC=1;MLEAF=0.5;MQ=42.0;MQ0=0;MQRankSum=-0.766;QD=13.22;ReadPosRankSum=0.246	GT:AD:DP:GQ:PL	0/1:23,17:40:99:557,0,827
chrVII	107616	.	C	T	180.77	PASS	AC=1;AF=0.5;AN=2;BaseQRankSum=1.466;DP=27;Dels=0.0;FS=11.146;HaplotypeScore=0.0;MLEAC=1;MLEAF=0.5;MQ=42.0;MQ0=0;MQRankSum=0.636;QD=6.7;ReadPosRankSum=-1.466	GT:AD:DP:GQ:PL	0/1:20,7:27:99:209,0,726
chrVII	108563	.	C	T	615.77	PASS	AC=1;AF=0.5;AN=2;BaseQRankSum=-0.695;DP=54;Dels=0.0;FS=6.155;HaplotypeScore=0.0;MLEAC=1;MLEAF=0.5;MQ=42.0;MQ0=0;MQRankSum=-0.572;QD=11.4;ReadPosRankSum=1.91	GT:AD:DP:GQ:PL	0/1:32,22:54:99:644,0,1076
chrVII	114678	.	G	A	543.77	PASS	AC=1;AF=0.5;AN=2;BaseQRankSum=1.23;DP=43;Dels=0.0;FS=0.0;HaplotypeScore=0.0;MLEAC=1;MLEAF=0.5;MQ=42.0;MQ0=0;MQRankSum=-0.882;QD=12.65;ReadPosRankSum=0.36	GT:AD:DP:GQ:PL	0/1:26,17:43:99:572,0,792
chrVII	120940	.	C	T	829.77	PASS	AC=1;AF=0.5;AN=2;BaseQRankSum=0.64;DP=44;Dels=0.0;FS=0.0;HaplotypeScore=0.0;MLEAC=1;MLEAF=0.5;MQ=42.0;MQ0=0;MQRankSum=-0.142;QD=18.86;ReadPosRankSum=-0.284	GT:AD:DP:GQ:PL	0/1:19,25:44:99:858,0,644
chrVII	129865	.	C	T	331.77	PASS	AC=1;AF=0.5;AN=2;BaseQRankSum=-0.732;DP=17;Dels=0.0;FS=8.141;HaplotypeScore=0.0;MLEAC=1;MLEAF=0.5;MQ=42.0;MQ0=0;MQRankSum=-0.342;QD=19.52;ReadPosRankSum=-1.122	GT:AD:DP:GQ:PL	0/1:7,10:17:99:360,0,244
chrVII	131315	.	C	T	345.77	PASS	AC=1;AF=0.5;AN=2;BaseQRankSum=-1.043;DP=24;Dels=0.0;FS=1.68;HaplotypeScore=0.0;MLEAC=1;MLEAF=0.5;MQ=42.0;MQ0=0;MQRankSum=0.927;QD=14.41;ReadPosRankSum=1.159	GT:AD:DP:GQ:PL	0/1:11,13:24:99:374,0,349
chrVII	140239	.	G	A	188.77	PASS	AC=1;AF=0.5;AN=2;BaseQRankSum=0.573;DP=9;Dels=0.0;FS=0.0;HaplotypeScore=2.5225;MLEAC=1;MLEAF=0.5;MQ=41.56;MQ0=0;MQRankSum=1.683;QD=20.97;ReadPosRankSum=0.573	GT:AD:DP:GQ:PL	0/1:3,6:9:60:217,0,60
chrVII	140242	.	G	A	226.84	PASS	AC=1;AF=0.5;AN=2;BaseQRankSum=-0.751;DP=9;Dels=0.0;FS=0.0;HaplotypeScore=1.7339;MLEAC=1;MLEAF=0.5;MQ=41.56;MQ0=0;MQRankSum=0.751;QD=25.2;ReadPosRankSum=0.751	GT:AD:DP:GQ:PL	0/1:1,8:9:18:255,0,18
chrVII	140440	.	C	T	215.77	PASS	AC=1;AF=0.5;AN=2;BaseQRankSum=-0.152;DP=20;Dels=0.0;FS=0.0;HaplotypeScore=0.0;MLEAC=1;MLEAF=0.5;MQ=42.0;MQ0=0;MQRankSum=0.0;QD=10.79;ReadPosRankSum=0.532	GT:AD:DP:GQ:PL	0/1:11,9:20:99:244,0,360
chrVII	141753	.	G	A	634.77	PASS	AC=1;AF=0.5;AN=2;BaseQRankSum=0.745;DP=41;Dels=0.0;FS=6.803;HaplotypeScore=0.7887;MLEAC=1;MLEAF=0.5;MQ=42.0;MQ0=0;MQRankSum=-1.216;QD=15.48;ReadPosRankSum=-0.379	GT:AD:DP:GQ:PL	0/1:22,19:41:99:663,0,721
chrVII	147755	.	G	A	507.77	PASS	AC=1;AF=0.5;AN=2;BaseQRankSum=-0.536;DP=37;Dels=0.0;FS=3.106;HaplotypeScore=0.0;MLEAC=1;MLEAF=0.5;MQ=41.95;MQ0=0;MQRankSum=-1.518;QD=13.72;ReadPosRankSum=-0.261	GT:AD:DP:GQ:PL	0/1:21,16:37:99:536,0,707
chrVII	148913	.	G	A	401.77	PASS	AC=1;AF=0.5;AN=2;BaseQRankSum=-0.323;DP=33;Dels=0.0;FS=3.506;HaplotypeScore=0.0;MLEAC=1;MLEAF=0.5;MQ=41.36;MQ0=1;MQRankSum=-0.285;QD=12.17;ReadPosRankSum=1.576	GT:AD:DP:GQ:PL	0/1:18,15:33:99:430,0,548
chrVII	150591	.	G	A	343.78	PASS	AC=2;AF=1.0;AN=2;DP=11;Dels=0.0;FS=0.0;HaplotypeScore=0.0;MLEAC=2;MLEAF=1.0;MQ=42.0;MQ0=0;QD=31.25	GT:AD:DP:GQ:PL	1/1:0,11:11:27:372,27,0
chrVII	150675	.	G	A	362.77	PASS	AC=1;AF=0.5;AN=2;BaseQRankSum=0.308;DP=26;Dels=0.0;FS=2.269;HaplotypeScore=0.0;MLEAC=1;MLEAF=0.5;MQ=42.0;MQ0=0;MQRankSum=-0.974;QD=13.95;ReadPosRankSum=-1.846	GT:AD:DP:GQ:PL	0/1:13,13:26:99:391,0,474
chrVII	156582	.	C	T	652.77	PASS	AC=1;AF=0.5;AN=2;BaseQRankSum=0.71;DP=33;Dels=0.0;FS=0.0;HaplotypeScore=0.0;MLEAC=1;MLEAF=0.5;MQ=42.0;MQ0=0;MQRankSum=0.164;QD=19.78;ReadPosRankSum=-1.985	GT:AD:DP:GQ:PL	0/1:14,19:33:99:681,0,477
chrVII	156587	.	C	T	679.77	PASS	AC=1;AF=0.5;AN=2;BaseQRankSum=-1.971;DP=33;Dels=0.0;FS=0.0;HaplotypeScore=0.0;MLEAC=1;MLEAF=0.5;MQ=42.0;MQ0=0;MQRankSum=0.313;QD=20.6;ReadPosRankSum=-1.861	GT:AD:DP:GQ:PL	0/1:13,20:33:99:708,0,445
chrVII	156661	.	G	A	833.77	PASS	AC=1;AF=0.5;AN=2;BaseQRankSum=1.824;DP=50;Dels=0.0;FS=4.125;HaplotypeScore=0.0;MLEAC=1;MLEAF=0.5;MQ=42.0;MQ0=0;MQRankSum=-0.757;QD=16.68;ReadPosRankSum=0.078	GT:AD:DP:GQ:PL	0/1:25,25:50:99:862,0,774
chrVII	156739	.	G	A	459.77	PASS	AC=1;AF=0.5;AN=2;BaseQRankSum=-0.524;DP=33;Dels=0.0;FS=3.387;HaplotypeScore=1.9989;MLEAC=1;MLEAF=0.5;MQ=42.0;MQ0=0;MQRankSum=0.09;QD=13.93;ReadPosRankSum=-2.549	GT:AD:DP:GQ:PL	0/1:18,15:33:99:488,0,613
chrVII	156766	.	C	T	764.77	PASS	AC=1;AF=0.5;AN=2;BaseQRankSum=0.188;DP=35;Dels=0.0;FS=0.0;HaplotypeScore=0.0;MLEAC=1;MLEAF=0.5;MQ=42.0;MQ0=0;MQRankSum=-1.349;QD=21.85;ReadPosRankSum=-0.529	GT:AD:DP:GQ:PL	0/1:13,22:35:99:793,0,422
chrVII	156772	.	G	A	399.77	PASS	AC=1;AF=0.5;AN=2;BaseQRankSum=0.957;DP=34;Dels=0.0;FS=0.0;HaplotypeScore=0.0;MLEAC=1;MLEAF=0.5;MQ=42.0;MQ0=0;MQRankSum=1.276;QD=11.76;ReadPosRankSum=0.532	GT:AD:DP:GQ:PL	0/1:21,13:34:99:428,0,741
chrVII	157062	.	G	A	906.77	PASS	AC=1;AF=0.5;AN=2;BaseQRankSum=0.421;DP=67;Dels=0.0;FS=0.929;HaplotypeScore=0.0;MLEAC=1;MLEAF=0.5;MQ=42.0;MQ0=0;MQRankSum=-0.872;QD=13.53;ReadPosRankSum=0.847	GT:AD:DP:GQ:PL	0/1:35,32:67:99:935,0,1165
chrVII	157781	.	C	T	1280.77	PASS	AC=1;AF=0.5;AN=2;BaseQRankSum=0.184;DP=72;Dels=0.0;FS=3.472;HaplotypeScore=0.0;MLEAC=1;MLEAF=0.5;MQ=42.0;MQ0=0;MQRankSum=0.413;QD=17.79;ReadPosRankSum=0.264	GT:AD:DP:GQ:PL	0/1:29,43:72:99:1309,0,945
chrVII	157826	.	C	T	1069.77	PASS	AC=1;AF=0.5;AN=2;BaseQRankSum=0.943;DP=62;Dels=0.0;FS=15.143;HaplotypeScore=0.9987;MLEAC=1;MLEAF=0.5;MQ=41.76;MQ0=0;MQRankSum=0.352;QD=17.25;ReadPosRankSum=-0.915	GT:AD:DP:GQ:PL	0/1:31,31:62:99:1098,0,965
chrVII	157840	.	G	A	881.77	PASS	AC=1;AF=0.5;AN=2;BaseQRankSum=-0.295;DP=54;Dels=0.0;FS=10.009;HaplotypeScore=0.9987;MLEAC=1;MLEAF=0.5;MQ=41.73;MQ0=0;MQRankSum=-2.099;QD=16.33;ReadPosRankSum=-0.208	GT:AD:DP:GQ:PL	0/1:25,29:54:99:910,0,884
chrVII	158954	.	C	T	165.77	PASS	AC=1;AF=0.5;AN=2;BaseQRankSum=1.508;DP=48;Dels=0.0;FS=1.6;HaplotypeScore=1.9994;MLEAC=1;MLEAF=0.5;MQ=41.69;MQ0=0;MQRankSum=-0.678;QD=3.45;ReadPosRankSum=-2.393	GT:AD:DP:GQ:PL	0/1:40,8:48:99:194,0,1419
chrVII	159301	.	C	T	1148.77	PASS	AC=1;AF=0.5;AN=2;BaseQRankSum=0.785;DP=103;Dels=0.0;FS=2.078;HaplotypeScore=1.7005;MLEAC=1;MLEAF=0.5;MQ=42.0;MQ0=0;MQRankSum=-1.223;QD=11.15;ReadPosRankSum=1.128	GT:AD:DP:GQ:PL	0/1:62,41:103:99:1177,0,1930
chrVII	159451	.	C	T	1459.77	PASS	AC=1;AF=0.5;AN=2;BaseQRankSum=0.618;DP=102;Dels=0.0;FS=1.666;HaplotypeScore=0.0;MLEAC=1;MLEAF=0.5;MQ=41.96;MQ0=0;MQRankSum=-0.524;QD=14.31;ReadPosRankSum=-0.128	GT:AD:DP:GQ:PL	0/1:55,47:102:99:1488,0,1820
chrVII	161072	.	G	A	1128.77	PASS	AC=1;AF=0.5;AN=2;BaseQRankSum=1.905;DP=74;Dels=0.0;FS=0.0;HaplotypeScore=0.0;MLEAC=1;MLEAF=0.5;MQ=42.0;MQ0=0;MQRankSum=0.184;QD=15.25;ReadPosRankSum=-0.812	GT:AD:DP:GQ:PL	0/1:35,39:74:99:1157,0,1240
chrVII	165079	.	C	T	955.77	PASS	AC=1;AF=0.5;AN=2;BaseQRankSum=0.86;DP=67;Dels=0.0;FS=2.101;HaplotypeScore=0.0;MLEAC=1;MLEAF=0.5;MQ=42.0;MQ0=0;MQRankSum=1.174;QD=14.27;ReadPosRankSum=-1.149	GT:AD:DP:GQ:PL	0/1:32,35:67:99:984,0,949
chrVII	165839	.	G	A	1019.77	PASS	AC=1;AF=0.5;AN=2;BaseQRankSum=0.969;DP=66;Dels=0.0;FS=4.958;HaplotypeScore=0.0;MLEAC=1;MLEAF=0.5;MQ=41.88;MQ0=0;MQRankSum=-1.174;QD=15.45;ReadPosRankSum=-1.597	GT:AD:DP:GQ:PL	0/1:34,32:66:99:1048,0,967
chrVII	165848	.	G	A	753.77	PASS	AC=1;AF=0.5;AN=2;BaseQRankSum=-0.082;DP=56;Dels=0.0;FS=2.325;HaplotypeScore=0.0;MLEAC=1;MLEAF=0.5;MQ=41.86;MQ0=0;MQRankSum=0.445;QD=13.46;ReadPosRankSum=-1.203	GT:AD:DP:GQ:PL	0/1:31,25:56:99:782,0,942
chrVII	166781	.	G	A	750.77	PASS	AC=1;AF=0.5;AN=2;BaseQRankSum=1.234;DP=62;Dels=0.0;FS=2.154;HaplotypeScore=0.0;MLEAC=1;MLEAF=0.5;MQ=42.0;MQ0=0;MQRankSum=-0.832;QD=12.11;ReadPosRankSum=1.019	GT:AD:DP:GQ:PL	0/1:37,25:62:99:779,0,1141
chrVII	166830	.	C	T	1329.77	PASS	AC=1;AF=0.5;AN=2;BaseQRankSum=0.583;DP=65;Dels=0.0;FS=1.102;HaplotypeScore=0.0;MLEAC=1;MLEAF=0.5;MQ=42.0;MQ0=0;MQRankSum=0.254;QD=20.46;ReadPosRankSum=0.624	GT:AD:DP:GQ:PL	0/1:23,42:65:99:1358,0,685
chrVII	171239	.	C	T	101.77	PASS	AC=1;AF=0.5;AN=2;BaseQRankSum=1.768;DP=14;Dels=0.0;FS=2.963;HaplotypeScore=0.0;MLEAC=1;MLEAF=0.5;MQ=42.0;MQ0=0;MQRankSum=0.636;QD=7.27;ReadPosRankSum=-0.778	GT:AD:DP:GQ:PL	0/1:10,4:14:99:130,0,340
chrVII	177412	.	G	A	200.77	PASS	AC=1;AF=0.5;AN=2;BaseQRankSum=0.792;DP=34;Dels=0.0;FS=0.0;HaplotypeScore=0.0;MLEAC=1;MLEAF=0.5;MQ=41.57;MQ0=0;MQRankSum=0.02;QD=5.9;ReadPosRankSum=0.183	GT:AD:DP:GQ:PL	0/1:26,8:34:99:229,0,941
chrVII	180444	.	C	T	366.77	PASS	AC=1;AF=0.5;AN=2;BaseQRankSum=-0.215;DP=23;Dels=0.0;FS=13.693;HaplotypeScore=0.0;MLEAC=1;MLEAF=0.5;MQ=42.0;MQ0=0;MQRankSum=-0.585;QD=15.95;ReadPosRankSum=0.954	GT:AD:DP:GQ:PL	0/1:11,12:23:99:395,0,352
chrVII	180452	.	G	A	316.77	PASS	AC=1;AF=0.5;AN=2;BaseQRankSum=2.43;DP=24;Dels=0.0;FS=6.779;HaplotypeScore=0.0;MLEAC=1;MLEAF=0.5;MQ=42.0;MQ0=0;MQRankSum=-1.142;QD=13.2;ReadPosRankSum=0.556	GT:AD:DP:GQ:PL	0/1:14,10:24:99:345,0,459
chrVII	182285	.	G	A	625.77	PASS	AC=1;AF=0.5;AN=2;BaseQRankSum=-1.162;DP=44;Dels=0.0;FS=1.223;HaplotypeScore=0.0;MLEAC=1;MLEAF=0.5;MQ=42.0;MQ0=0;MQRankSum=-0.317;QD=14.22;ReadPosRankSum=1.115	GT:AD:DP:GQ:PL	0/1:22,22:44:99:654,0,695
chrVII	185152	.	G	A	296.77	PASS	AC=1;AF=0.5;AN=2;BaseQRankSum=-0.455;DP=28;Dels=0.0;FS=3.524;HaplotypeScore=0.0;MLEAC=1;MLEAF=0.5;MQ=42.0;MQ0=0;MQRankSum=0.072;QD=10.6;ReadPosRankSum=-0.312	GT:AD:DP:GQ:PL	0/1:18,10:28:99:325,0,638
chrVII	185881	.	C	T	505.77	PASS	AC=1;AF=0.5;AN=2;BaseQRankSum=-0.145;DP=30;Dels=0.0;FS=1.71;HaplotypeScore=0.0;MLEAC=1;MLEAF=0.5;MQ=41.87;MQ0=0;MQRankSum=0.644;QD=16.86;ReadPosRankSum=-0.145	GT:AD:DP:GQ:PL	0/1:14,16:30:99:534,0,465
chrVII	187376	.	G	A	315.77	PASS	AC=1;AF=0.5;AN=2;BaseQRankSum=1.088;DP=22;Dels=0.0;FS=4.228;HaplotypeScore=0.0;MLEAC=1;MLEAF=0.5;MQ=42.0;MQ0=0;MQRankSum=-1.22;QD=14.35;ReadPosRankSum=1.088	GT:AD:DP:GQ:PL	0/1:12,10:22:99:344,0,362
chrVII	188808	.	C	T	1292.77	PASS	AC=1;AF=0.5;AN=2;BaseQRankSum=-1.261;DP=76;Dels=0.0;FS=0.889;HaplotypeScore=0.0;MLEAC=1;MLEAF=0.5;MQ=41.76;MQ0=0;MQRankSum=-0.135;QD=17.01;ReadPosRankSum=-1.594	GT:AD:DP:GQ:PL	0/1:35,41:76:99:1321,0,1158
[truncated: 832,342 more chars]
