# Supplementary material for: Disruption of Transcriptional Coactivator Sub1 Leads to Genome-Wide Re-distribution of Clustered Mutations Induced by APOBEC in Active Yeast Genes
Source: PLoS Genet. 2015 May 5;11(5):e1005217. doi: 10.1371/journal.pgen.1005217 (PMC4420506; doi:10.1371/journal.pgen.1005217)
Supplement: S2 Dataset — (FASTA) [file pgen.1005217.s002.fasta]

>chrI
CCACACCACACCCACACACCCACACACCACACCACACACCACACCACACCCACACACACA
CATCCTAACACTACCCTAACACAGCCCTAATCTAACCCTGGCCAACCTGTCTCTCAACTT
ACCCTCCATTACCCTGCCTCCACTCGTTACCCTGTCCCATTCAACCATACCACTCCGAAC
CACCATCCATCCCTCTACTTACTACCACTCACCCACCGTTACCCTCCAATTACCCATATC
CAACCCACTGCCACTTACCCTACCATTACCCTACCATCCACCATGTCCTACTCACCATAC
TGTTCTTCTACCCACCATATTGAAACGCTAACAAATGATCGTAAATAATACACACGTGCT
TACCCTACCACTTTATACCACCACCACATGCCATACTCACCCTCACTTGTATACTGATTT
TACGTACGCACACGGATGCTACAGTATATACCATCTCAAACTTACCCTACTCTCAGATTC
CACTTCACTCCATGGCCCATCTCTCACTGAATCAGTACCAAATGCACTCACATCATTATG
CACGGCACTTGCCTCAGCGGTCTATACCCTGTGCCATTTACCCATAACGCCCATCATTAT
CCACATTTTAATATCTATATCTCATTCGGCGGTCCCAAATATTGTATAACTGCCCTTAAT
ACATACGTTATACCACTTTTGCACCATATACTTACCACTCCATTTATATACACTTATGTC
AATATTACAGAAAAATCCCCACAAAAATCACCTAAACATAAAAATATTCTACTTTTCAAC
AATAATACATAAACATATTGGCTTGTGGTAGCAACACTATCATGGTATCACTAACGTAAA
AGTTCCTCAATATTGCAATTTGCTTGAACGGATGCTATTTCAGAATATTTCGTACTTACA
CAGGCCATACATTAGAATAATATGTCACATCACTGTCGTAACACTCTTTATTCACCGAGC
AATAATACGGTAGTGGCTCAAACTCATGCGGGTGCTATGATACAATTATATCTTATTTCC
ATTCCCATATGCTAACCGCAATATCCTAAAAGCATAACTGATGCATCTTTAATCTTGTAT
GTGACACTACTCATACGAAGGGACTATATCTAGTCAAGACGATACTGTGATAGGTACGTT
ATTTAATAGGATCTATAACGAAATGTCAAATAATTTTACGGTAATATAACTTATCAGCGG
CGTATACTAAAACGGACGTTACGATATTGTCTCACTTCATCTTACCACCCTCTATCTTAT
TGCTGATAGAACACTAACCCCTCAGCTTTATTTCTAGTTACAGTTACACAAAAAACTATG
CCAACCCAGAAATCTTGATATTTTACGTGTCAAAAAATGAGGGTCTCTAAATGAGAGTTT
GGTACCATGACTTGTAACTCGCACTGCCCTGATCTGCAATCTTGTTCTTAGAAGTGACGC
ATATTCTATACGGCCCGACGCGACGCGCCAAAAAATGAAAAACGAAGCAGCGACTCATTT
TTATTTAAGGACAAAGGTTGCGAAGCCGCACATTTCCAATTTCATTGTTGTTTATTGGAC
ATACACTGTTAGCTTTATTACCGTCCACGTTTTTTCTACAATAGTGTAGAAGTTTCTTTC
TTATGTTCATCGTATTCATAAAATGCTTCACGAACACCGTCATTGATCAAATAGGTCTAT
AATATTAATATACATTTATATAATCTACGGTATTTATATCATCAAAAAAAAGTAGTTTTT
TTATTTTATTTTGTTCGTTAATTTTCAATTTCTATGGAAACCCGTTCGTAAAATTGGCGT
TTGTCTCTAGTTTGCGATAGTGTAGATACCGTCCTTGGATAGAGCACTGGAGATGGCTGG
CTTTAATCTGCTGGAGTACCATGGAACACCGGTGATCATTCTGGTCACTTGGTCTGGAGC
AATACCGGTCAACATGGTGGTGAAGTCACCGTAGTTGAAAACGGCTTCAGCAACTTCGAC
TGGGTAGGTTTCAGTTGGGTGGGCGGCTTGGAACATGTAGTATTGGGCTAAGTGAGCTCT
GATATCAGAGACGTAGACACCCAATTCCACCAAGTTGACTCTTTCGTCAGATTGAGCTAG
AGTGGTGGTTGCAGAAGCAGTAGCAGCGATGGCAGCGACACCAGCNGCGATTGAAGTTAA
TTTGACCATTGTATTTGTTTTGTTTGTTAGTGCTGATATAAGCTTAACAGGAAAGGAAAG
AATAAAGACATATTCTCAAAGGCATATAGTTGAAGCAGCTCTATTTATACCCATTCCCTC
ATGGGTTGTTGCTATTTAAACGATCGCTGACTGGCACCAGTTCCTCATCAAATATTCTCT
ATATCTCATCTTTCACACAATCTCATTATCTCTATGGAGATGCTCTTGTTTCTGAACGAA
TCATAAATCTTTCATAGGTTTCGTATGTGGAGTACTGTTTTATGGCGCTTATGTGTATTC
GTATGCGCAGAATGTGGGAATGCCAATTATAGGGGTGCCGAGGTGCCTTATAAAACCCTT
TTCTGTGCCTGTGACATTTCCTTTTTCGGTCAAAAAGAATATCCGAATTTTAGATTTGGA
CCCTCGTACAGAAGCTTATTGTCTAAGCCTNAATTCAGTCTGCTTTAAACGGCTTCCGCG
GAGGAAATATTTCCATCTCTTGAATTCGTACAACATTAAACGTGTGTTGGGAGTCGTATA
CTGTTAGGGTCTGTAAACTTGTGAACTCTCGGCAAATGCCTTGGTGCAATTACGTAATTT
TAGCCGCTGAGAAGCGGATGGTAATGAGACAAGTTGATATCAAACAGATACATATTTAAA
AGAGGGTACCGCTAATTTAGCAGGGCAGTATTATTGTAGTTTGATATGTACGGCTAACTG
AACCTAAGTAGGGATATGAGAGTAAGAACGTTCGGCTACTCTTCTTTCTAAGTGGGATTT
TTCTTAATCCTTGGATTCTTAAAAGGTTATTAAAGTTCCGCACAAAGAACGCTTGGAAAT
CGCATTCATCAAAGAACAACTCTTCGTTTTCCAAACAATCTTCCCGAAAAAGTAGCCGTT
CATTTCCCTTCCGATTTCATTCCTAGACTGCCAAATTTTTCTTGCTCATTTATAATGATT
GATAAGAATTGTATTTGTGTCCCATTCTCGTAGATAAAATTCTTGGATGTTAAAAAATTA
TTATTTTCTTCATAAAGAAGCTTTCAAGATATAAGATACGAAATAGGGGTTGATAATTGC
ATGACAGTAGCTTTAGATCAAAAAGGAAAGCATGGAGGGAAACAGTAAACAGTGAAAATT
CTCTTGAGAACCAAAGTAAACCTTCATTGAAGAGCTTCCTTAAAAAATTTAGAATCTCCC
ATGTCAACGGGTTTCCATACCTCCCCAGCATCATACATCTTTTTTCAAAGAAACTTCAAA
TGCCTCTTTTATGCAAGGGGCAAAATCCTGAAATGACTTAAACTTAGCAGTTTCGTCTTT
TTTCAAAGAGAATGGTTGAAGAAGAATTGTTTTGGACGCTTATTGACAATCTGTTGCATT
GATAAAGTACCTACTATCCCAGACTATATTTGTATACAAGTACAAAATTAGGTTTGTTGA
AACAACTTTCCGATCATTGGTGCCCGTATCTGATGTTTTTTTAGTAATTTCTTTGTAAAT
ACAGGGAGTTGTTTCGAAAGCTTATGAGAAAAATACATGAATGACAGGTAAAAATATTGG
CTCGAAAAAGAGGACAAAAAGAGAAATCATAAATGAGTAAACCCACTTGCTGGACATTAT
CCAGTAAAGGCTTGGTAGTAACCATAATATTACCCAGGTACGAAACGCTAAGAACTTGAA
AGACTCATAAAACTTCCAGGTTAAGCTATTTTTGAAAATATTCTGAGGTAAAAGCCATTA
AGGTCCAGATAACCAAGGGACAATAAACCTATGCTTTTCTTGTCTTCAATTTCAGTATCT
TTCCATTTTGATAATGAGCTAGTGATCCGGAAAGCTACTTTATGATGTTTCAAGGCCTGA
AGTTTGAATATTTATGTAGTTCAACATCAAATGTGTCTATTTTGTGATGAGGCAACCGTC
GACAACCTTATTATCGAAAAAGAACAACAAGTTCACATGCTTGTTACTCTCTATAACTAG
AGAGTACTTTTTTTGGAAGCAAGTAAGAATAAGTCAATTTCTACTTACCTCATTAGGGAA
AAATTTAATAGCAGTTGTTATAACGACAAATACAGGCCCTAAAAAATTCACTGTATTCAA
TGGTCTACGAATCGTCAATCGCTTGCGGTTATGGCACGAAGAACAATGCAATAGCTCTTA
CAAGCCACTACATGACAAGCAACTCATAATTTAAGTGGATAGCTTGTGATAAATTGAATT
TTCTCTGTTTAGTACTTGCCGAATAGTTACTTGTTAGTTGCAGATGCTTTTTGATGACAA
AGTTATCAATCTCAATATTAAACTTTTTAGGCTTTCAGGTTTAATCTTTCTTTGAGGGTG
TATTAATTTTCATACAAATATTTGATTCATTATTCGTTTTACTGTTACATTAGACCTGCT
CATTACATGGAGTAACTTAAGTTTTCTCAAACGCTTGATAGCATGATTTGATGTAGTAAA
AAAAAAGGCAGAGTTTCCAAAAAAAATTGTTAATCGACAAAGTTAATATTATGGTGGTAG
TATCTCAAATATCTGGATAACCAGATCGTACATCTCTGATAAACAATCTTTGCCACTGCT
TTATCCTTTTAAATTGTATTGAGTGCTTCAGTCATTGCAAAATTTTACGAGATTTAAAAT
TTGTGAACCCGACCTTACCGAGAAATGATGAGCTAATTTTTATAGGTCGACCCTTCTGTC
GCTTACTGGGTTGATTATCTTGTGCTTTCTTAGTATCTATCACAAAGGAGACAAAATCGT
TGATAAAAAGTGCATCAACATTCCCAGCCAGAAAATGCACATCATAAAGACATGTTATTC
AAGAGCCACGACCGTCTTCAATTTATCTTTTATAAAAAACCCTTGTTCTACTGACAGGAT
GGAATAGATATTAAATATACATTTTGCATTTTTTTTTTTTTCTGTATTGAAGATTTGTAT
ATGAAAGATGTTTATACATCAAATGCTTTGAATAAAGCCATCTTAATTTCAATTTCATGC
CCTCCTTCACCGTTTTCTGTTGGTCTAGAGGTAGCTTGTTGTGGTCACTAATGAGAACTT
AAATAGTTTTCAACTGCTGGTGATAAATCAATAATTTATGTTCTTAACCTAACATTTGAT
GACCTTTGATGCGTTGGTTATGTTGAAGACAAATTGCCTCTAATCAGTTCCATTAAGAAA
TCTTCTTAACTCCTCCAAATATTCTGCCCATACGATACCTATTTGTTTACTTTGTCATTT
TGCCATAAGATTGGTATCCACTTCTTGTCTGTAAAATAATTAGAAAGTAGCACAATTTTT
ACAGTAATGTAGCACGCGTAACTCCTAAACTTTGTCATAATGGTTGAAATGAATGTATGA
TATAAAAACTCGGACCCTGTTTTACTTCTTTTATAGAACCTTATTTTTGACGCAGGGAGG
CGACATTTATCCAAATTAAGTTTTGACATGGCGCATCAGGGAATAAAAAAAACTTTATTA
TGTGGCCGAATCAACATTAATCAAATGCACTAATATTGTAACGTTCTTACAAAGGGCAGA
CAACTTGAGAACTTTCATGCGTGCAACAGTATTAATATTTTACTGTCTTGATATCGTTAT
CCTCATCGTAACGTGAATTTTTTTGTCTCATACGTTAAGGTAAATTTTGATGACCCCCGT
TGTCCTTGTTTGCCTTACTGTATAAAGCACCCTTTTATTGTTTAGAATACTAGAATGATA
ACTGCATTCGGACTATGAAAGAAAAAATGGTAGTAGCAAAGGATAGGCATCGCCGTATTT
ACTACTTTGTAAACCAGTGGATTTTTGCTCAACATATAAAAAACTAAAGACCTTTTTTTC
ATCAATATACTTCTGAGACGTGCAGATGTGATATTCGGGTTTGAGCTTGTAGTCAACGAA
GCGGGTTCATGGGCAAATTTTCTTTTTTTTCCCTTTTTTTTTGTCTAGATTATTTCGAAT
ATGAGTTAATCATACGTTGATTAGTACTGTTGGTCTCTCATTGAAATTTTACGTGACACC
ATCATTTTACTTCCACATAAGTTCTAATGTTACGTAGTTCAATTTTAGTCGACCTAGCTT
CATATTTATTTTAGAAGCAATTCGTAATTATCATTTTGCTTTCGAAGAAAATTAAGACTT
CATTTACTATTCTCGTGATATTTTAGTAGGCGCTTCTTTTGTATCGAACCATTTTATTGC
AATGGCCCTTAAGTTACCGTTATTCATACCAATTTGACGTTAATTTTAAATGCGTTCTGA
AGTTTCTTAAATAACCCGGATTGGTTAGGTTCAGCCATGCCTGGCGCGTACATTGAGGCA
TTAGAAGATCCGCAGATAAATAATAAGCTTAGTAAATCCTAAAGATAACAACTAAAATTA
TATTTCCATCAGCTCAATACCGCAGTACTTTGAAACCTGATTTATATATTGCAGAACTTA
ATTAAAAGTACATTGTAGTTCAAAAAATAAATATCAAACTTTTGGACCCTCTCTTATTGC
CTCCCAATTAATTAAAACATCTTTTCTTCCAATCTACAGGTTTGAAAAGGTAATAAGTAA
TATAAACTTGAGAACCAAAAAAAAAAAAAAAAAAATACTGATCCTTACAGGTTTTAAGGT
TGCAAAGGGAACATTTATTGAAAGGAGCTAACAATAGTGGGTATGAGTAAAGATATATAG
ATCGATATTTTGAATTCTAAATGATGAACTAGGGAAGTAATTTAGGTGAAACATTGCAAC
CAATCATTTTACACTTTTGGTTGCACGTAATGTACCTTTTTATGATATTTTTTTTTTATA
GTAGTAGTGTGAAAATTTCTTCAGGACTTGCAAAAAGAATCTAACTGATCTTCGGATGAG
CCTTTATCGATTATTTTTTTCCTAAATATAATACTTTACAAGCGAATGTTTTGTTAGGAG
AAAGATATAAAAATTATGCGGCATAGGCATATTATCCAATAAAAAGGAAATTTATATATA
AACTTCATTTACGTCATAAGAAAATGTTAAGTTCTCTTAACGAAAACTGTGCGAATTTTG
TGTTAAAGCTGGATGATGAGAAATTATTCTCGTATTATTTTTCATCAGATACTGATAAGG
TTTCAACGTCTTTTGACGTTGGCTTTTCCACACCATGTTTAGAGTTATAAAGCACAATAC
CGTTCTTCTTGGCATTGTTCCTTTCATCACGTTTATAGAAGTAGAGTACAACAAAAGTCC
AAATGGAGAGACAAAAAGCAGAACATGCAGTGAAAGTAAACCCCTTTAAATACCTGGGAG
CTTCTTCTGTTTTCCAAACCAAAACACTTATCCATGCGGTAGATGATTGAGCCATAATAT
TCATTGTAACTAAAGTAATAGCTCTAGTTTGAGCATCTCGGCGACAAATATCGTTTTGCC
AAGAGTATAAAACAGGAGCCATAGCCCAACCAAAACATTGCAGCATAAATGCAAACCATT
TGGCTCCTTCTGCGACGTCCCAAGCGGCTAATATGGAGTTACCAATGATATTGAAAACCT
GAGTAAAAATAATCGCAAACCAACGAGAGTGTAATTTATCTGCAATAATACCAGTAAGCA
TCAAATAAACCATACCTAAACCCGGAGTAATCATGGATAACTGATTGAGCTTAGGAATAG
AGTATCTTTTCAAAGATTTCAACCATAGTAGGTATGCCCCAGATGAAACATTACTGTCAT
TCCAACAGAAAATATTCCATAAAGTTAAAATGTATATTTTCCAATCACTGAAAATTGTTT
TCCACAGTTTAATATCGAATACTTTTGTTTCAAAATCACTTTTACCTGTTTGGTTTTCTT
TTAATCTTTTCCTCGCCAACCTAATTTCATCATCAGTTAAGAAAATAGAATAACAGTTGT
ATGGGTCACCTGGCAGGGAGTAAAATCCAATAAGGCCCACTACGACAGACACAATAGCGT
CAATAATAAAGTTCCATCTCCATCCCTCTAAACCATTTACACCATTTAACGATGAATATA
CGGCTGACTGGATCCCACCAGCGGATAGAATACCGATATACTGGCCCAAATAGTAAAAAG
CAGAACGACGCACCATTTCATCATGTTTGTAAAAGGAACCAAACAAATATTGGTATGCCA
AATAACTTGGCGCTTCAAAAGCCCCAATGAAAAACCTAATTGCTTTCAAGTGTGGTACAG
AATTGACATATGCAGCACCAACGGTTAAAAGCGACCAACATAAGTCGAGGCTTGGTAAAA
CATAGTTTAATGGGAGCTTGTTCAGGTAAATCAAAAATGGCAATTGAAATATAATATTAC
CAACTGTGTACATTACTTGAGTATGCACCAAATCATTACCTTGAAAGCCTAAATCTTCCT
TCATTCCCGAAACGTAAGCGTTGTTTATATTAACCGTATCCAGATATTTCACCCAATAAG
CAATACAAGAATAAAAGGCTAAAAGGACATCCAATTTAATTAATAATTTTTTTTCTTTGA
AAGAGGTACCCTGTTTGAACCAACTATACCATTTATTGTGAGATCTTTCCTTTTCATTGA
TCCGATACTCTTGTTCATCGAAAAATCTCCACCATGGCCTATCGGCTTCATCTCTATATT
CATAACTTCTAGTAACGTTCACATTGTCTTTATGTTCACTATAGCTACTAGTCTCAAAAT
GTAGTTGATCTTTTTCACTTGTAGTCGTGATGAAATTTTCAGCTGTTTCATGACTCTGGA
TACTGTTGGAGATAGTGACAATTTCTGTTGAATTTAAGTCATCTGGCAGGTCTTCCACCT
GCCGCTTTACTGGAATAAAACCCCATTTTAGTCTTTTGTAAGGATCTACAATAATCTCTT
TAACAATTGAATACATGTATGTTATTTATATATGCAGTAGTTCTCTTTGTAATTTTTTTT
AACAAATAGAGAGTAAGATATGTAGCGAATGTCCATTCATCATAACAGGTAAACTAGATG
CTCTTTTATATAGTCTGGTTGTATAAATAATTTATATCCTCATCTAAACGCATGTCTCCG
CTTGGTTTCTTATCTATTTGTGGAGGCACCCGTAGTACTGTGCTTTCGTATTTTTTTATT
TATTTATTATTTGTAGCAGTTTTTTTCCAGTGACACAATCTTTACCATTACACAGTTTTT
ACTATTTCTAATGATTACATTGGACCATCGGAAAACTGCGCTAACTTTGGATAACGCCAC
AGAACGTGATCTGACTATTGTAAAGGTGTCATTCGGTAAGGTAAACCTTCAAGGCGTCCA
CACCTTTAACCATATAACAGCGTAAACTCTTGTTAAAATACAGGGGTAAGACATTGGTGG
ATATTCAACAAGATCCGATACCTCCAATTCCGATTTCTACAAATTGTGCTCTACATATTA
CTGCGATGCAATTATCCACACATAAAATCGATGCCTTTAGAAAAAGACATAAAGCAGACG
GCATTGTAGATATTTGACCAATTAGAATTGAATGAGATGAATATCTCACCAAGCTATTCG
ATATTATAGATAAAGTTTGTATCTTAGTTATGCATTGTGAGTTGGTTGCTCTACTCGCGG
TTACCAGTCTCTTCTAAAAAATCTAAGGCCAATGGTATCCATGACATTTCTGCACTTTTT
GTAATTGGTTTAGTTATGAAAGGAACGTCAAACCAAATGGTTTTTCAGATAAGAAATTGA
CAGTATCTGAGAATTTGCTATCAAAGCTCAGAGGATTTACATATTTTAACGTAATTAAAA
CATTTTTATGTTCGATATATTAGCAAATAGCGTATTAATATACAGCTGTTGCGCTCATGG
TAAAATTTAGCGATATACTTTGCATCTTGGCTGCAAAGAAGAATGAATCGGATATACTAT
TTTTGATCATAATGACGGACATCATGATATAATAACGTTATACGGATAACTTTATTTCAA
AAGCACCATCATGTTATCTCTTGTAAAAAGAAGTATTCTTCATTCAATACCAATTACTCG
TCACATTCTTCCAATCCAATTAATATTGGTTAAAATGAACCATGTGCAAATCAGAAACAT
AAAATTATATCACTTTATTTCATATGGTTTCATGCTTACAAAGCTTACTGTCTTTCTCTT
TAACTTATTTTTCTACAGGCTACGAATTCTTTGCAGGCTTACTTTACTCATATTATCATT
ACCTGTACAAATATATATTAAAGAAATCCAAACAAAAATGCTTGAAAAGCATACAGCTTC
CGATACATCATGTATATAGAAAATCACAGTACAAAAATTTTGAATTTATGTATAACCGTT
TCGCCTGATATATGTAAGAGCTCTTGATTGTCGGAATAGTTCGGGAATTCTGGGTGGAAC
TAGTAGCTGGAGATGCGTTCTAAAGGATCTAAAATCAGACTCACCCCAAAAACCAAAATT
TTGATATTCAACTTTAGTATTAGCCAGTCTTAAAATGATTTTTTGCCAAGAAAGCCGAAG
TTTAACGAGCGTTTTAAAATATGCACAAGTCCATTAATTAAATTTGATCACAGTGATTAC
CAATTTTGTTGAAAGCAGTAATTTGTGACGTCCGTTTTTGGCACAAGTAAAAAATATTTG
TTTTGAAGTCTAGTTACAAGAAGCTACTGAAAACACAGGGCTGGATATAGATGTTTATAA
GCTCCTCCCATGGTCTAAGAGTTTCTCCAAACGCCTAATGTATGCAATTTGTTAAATAAA
AATGAAGAATAGATGCATAAACAAGCGTCATTAAAGTTCTTATCATTATTCCATGTAGAA
ATGACCTGCAAGTACGAGCTGGTTATGCGAAACTGAGCTTAACAACATAGTTTTCTTTTC
CATTGGCTTGGATATAAATTTTTCGCTGAGAAACTTCTCTGCATTTTTTAAGCATTAAGC
GTACATAACATAAAGTCACTGAGATATTAGAGGTTATAAAAAAAGACTACGTGGGTGTTT
ACCTAAGATTTTCACAACTTGTTTATTAATTGGATAAATAGTATTTTTCTTGGCATTTAC
AAACTTTATGTTTTTAGGTGTATTTGCAGTTCCATTAAGGGAAATAAGTCATAAGCTTTT
TTGGAAAACAGATTTTTTGCCCCGCTTAACCTGAAATTGATATTAAAAGAATGTGTGAAT
GGCCATTAACTAACAAGAGAATTAATAATGTTAAAACACAGATACCTCGAAACAAACTCT
ATGTAAACACTTATTTTATTGTGGTAATATTTTTTGATAACAACACATCTGAAACAAAAT
AATGCAAAGCCGAATAGTTAGGCTAAAAATGTACTCTTAGACATTTAAAAAGGTTTATGA
ATCCTATGGTATTTAATATATTAAAGAACGAAGTAAATGGGAAAAAATGTGTAAACACTA
TAAGCGTGATGATAGAATTATTAATATAAGATGATGCCGTGCGTTTACCATACGATTGCC
AGCAATACGGTGGAAATAAAAACACTTATGCCATTATTGGTCAACAGACCATTGGCAATA
CCAACGTAGGTTGAGATTTCTAAAGAGGCAGTACTAGATCCTATTATGCTACTTGCTGGT
GTGCTACGAGGCTGTTGCGACATAGTACTTAACCCGGAAGTTATTAGACTCTTGGTGTTG
CCAGTTTCGGATACAGAAACAACACTACTGCTGTGACCAATCACATCGGTCGCGGAAGCC
GTCTGTGTTTCAGCATGATTGAATCTTGAAATTGAAGAGGTGACTACTGTTTTCGTCTCA
GCAGCTCCAGTACTGGTAGTTGTCTCAGCAGCTCCAGTATTGGTTGTTGTCTCACTGGTA
GCACTGTTCATTTTAGAGCTGACAGACTCTTCATTCGTAGTCTGTGGCCTCCATGTTGGA
TAGACCGTAACAACATCATTCACAGTAGCCGTGGCCGTCGAAACAATGGCAGGTGAAGCA
GTTTCGGAACACACACCAGATTCGCAGGAAGTAACAGTAACTAGCGTAGTTTGTTGCCTC
GATTCTGTGGTGGAAATAGGACACCATGTNGTGTATTCTGTGGTAACGCCGTTAATAGTA
GCAGTGCTTATAGATACAATGGCTGGAGAAGCAGTCTTAGAGCATACGTCAGATTCACAA
GAAGAAATTGTAACTACTGTGGTTTGCTCTGTTGTCCCCTTGGTTTGCTTTGTTGTCTCC
GTAGTTTGCTTTGTTATCTCTGTGGTAGAAATAGGGCACCATGTGGTATACTCTGTTGTG
GCACCGCTAACAGTAACGGTGGCCGTGGAAACAATTGCAGAGGAGATGGATTCAGTGCAC
ACATGAGATTCGCAGGATGTCACGGTAACCAAAGTGGTTTGTTCGCTCGTTTTTGTAGTG
GTAGCAGGTGGTAATGANGAAGNANTTTCCTGNCTTGTTGTTGTACTGNTAACAGGTGGT
AATGANGAAGTAATTTCCTGACTTGNTGTNGNACTGGTAACAGGTGGTAATGANGAAGTA
ATTTCCTGACTTGNTGTNGNACTGGTAACAGGTGGTAATGANGAAGTAATTTCCTGACTT
GTTGTTGNACTGGTAACAGGTGGTAATGATGAAGTAATTTCCTGACTTGTTGTTGCACTG
GTAACAGGTGGTAATGATGAAGTAATTTCCTGACTTGTTGTTGTACTGGTAACAGGTGGT
AATGATGAAGCAGTTTCCTGGCTTGTTGTTGCAGTGGTAATAGGTGGTAATGATGAAGAC
GAATATGTAGACTTTGGTGATTCAGAAGAGATAGAAGAGGAAGAAGAGACAGAACTAGCT
GAACTAGTTTCGCTCTCAGAAGAACCAGAGGTGGAACTACTGGTTGGAATGACGGATGAT
TTAAATGATTCAGAGAATATAGAAGTGGAGGTTGTTGTAGAAGAAATGACAGGGGAAGAA
ATGAATGAAGAAGAAATGACTGGAGAAGAAGTGACTAGAGAAGAAGTGACTGAGGAAGAA
ATGACTAGAGAAGAAGTGTCTGAGGAAGAAATTACTGAGGAGGAAATCACAGAAGTTCCA
TTGCTAGGATAGAATGGGGTAATAATTGGATGCTAAGACGTGATAGAGCTGGTGATTTGT
TCTGAAGAAGATGATGACAAACTGGATGAGGTGGCAGTGGTTGGANNTTTNGCAACAATA
ACGGTTTCGTCAGTTGGTTGACCATTAGTNCCNGTGACNGTNGTCATNTCAGTAGAAGTC
GAAGTGGTAGTTGCGATGGTGCTAGTAGTATGTTTTGAAGGATCAGGGATAGTACAATTG
GGCTGTTAGGTCATCGTCAAAAGAGTAAACGTGCCCTGCAAAATCATCGCTAACAGTAGT
AACATCAGGCAATTCCACGCTAACTGGCAGTGTATGCCAAGAAACAGCGTTTGAGTAGAC
AATCTTCATTGGACAGTAGAATCCAGCATACATATACACAGTCCCTGCAATGTTATCGGG
CAATCTTCCTTGCCATGGCTTGATACCATTAATCGTAAAGTTTGTGGATGTAATTGGAGG
TTGCTCTTGTGCACAGCATCCGAATGCAACGTCGCCACCGACTGATAGAATTGCAGAGTC
ATCGACCTTAGCAAACCTGAACGTGTAAGAACTTGTTTGTGGTGGTAAAAAGTAACCTGT
CATTTCTAGAGTAGCGTTTTTTGGGATAGTATAGAAACCAAGTAAATCAGTACTCCAATA
GGTCTTTCCTGGCTATTTTGAACATTCACTATGACCTCTGCATCCCCAGTTTCCATAAGC
ATCTGATTGAGCACATTTAAAAGTTCCTGAAGAGATAACACAAGAAAGATCGTAGTCAAT
TGAGAAATCCGTCTGTCCGCCAACGGAACCTAATTCCAATTCGAGGCATATCCAGAAGTC
ATATATTGCGGGTAGGAATACGTTGTTGAATTCAGTAATGAGTACAAAAGTTGACATTCA
TCCCATTTTTCCTCGGGTCCGTTGGCAAGCATGCTTGTGTACTTCCTGAAACAACATTGG
ACGTGGCCAGGTAGGTGAAGAGTGCCAAAAATAAATAGTGATGAGGCATTTCTTGGTTCG
TCAATCAGGTATGGGTATATTAAACAATAACTTTAAGCCATGCTGTTAATGATGAAAATT
CTGATGCTGGTCTCTTCATATGTCATTGTTTTGGGAACTGTCTTTTTTCGATCAGATGTA
TGCGCAACGATTTGTTTAGCGTAGTGATGTTCCCGCGTAGTACTTAGGAAATTTTGGTAT
CGAAACGTCCCTACAACACTTTTTGTCGCTGATATCTGCACATGTGAGTAACGCAGATTC
CATTGCATTATTACCTTCCCCTTCCCAGAAACGATTTATTACGACTCAACAAGTTCAAGA
AAAAAATTAAAAAGGTTACAACCGCATTTTGCGTTTAGGTGCAGCGAGACTTACCTTGAT
GCAGTCCTAAAGGGTCCTGCAGCGGTTGTAACGAATCCTATTTGCTTTTGTGCATTCCTA
AACGGGCTGAAGTAAAAGTCTTGAGGAACTCCAGGAGAAGATACGATAAGCTCCGAAGTG
CCAAATTTTATTATCAAAAAAAAATATTTGTACGAGCGGAAAAGGATTATACTCTTCCTC
TTTTGCTTCATCACAAGAGGATTATTTTGACGTCGTCTGTTGTACTACTTCTTTATCGGT
GTGCGCAGGAAAAGAAAGAAAAAGGAAGGAAAAATAGATGTCAAAAATCGATGTCAAAAA
ATCTCGTGAGACCTCCGGAATTTTGACGCTGCAAGTCAATCTACGGGAAAGAAGAAATTT
TTTAAACCTAATGCAAAATAAGCTTTTCTTGGAAAATAAGATTTTCGGCAATAAAAGGTA
AATGCAGCCAAAAATCAAAATACTTCAGAAGAAGTCGTAGCGAGGACTGCTAAGGGGAAG
CGGATTTGAAGATCCTTTCCAGAACAAGAAGGAGCCGAAAGCTGTCAGGAACTGTTCCTG
ATTTTTTAGGAAAACAATTAATAGGTATCTCGTCTAGAGTAGTATCTCGAGCTTCCAGAA
GTTGCAGATAATCAAAATCATTGTTTTATCCCTTTTTTTAGATTACAGCTTAGAAGAGTA
GAGAGCAAGTTTACTGAAACGGTTCCTTGTTTACAATAATATTCCTAACAAACTTTACGA
ATTAGGATGCAGCATGATTTTTTATATTGCTTCACTTCCTAAAGTATGAATTTTTATCCG
TAGTCGCAAACAAAACAGCTACTGGAAATCTGCAGCTTGTTAAAAACCGGTAGTTTCCGA
ATACTCCTCGTCCTTGAGTTGTATACCGTTAAACTTCCTAGGGTGTCATGTGTCTGGCCC
AATTGGCCCACAAAATCTGGTCCTATTGACGGTTTTCTTTTGATTTTCAGCATCTTCCTC
TAAGAAGGACAGAAAATTATGTAATATATGGGAGAAACGGCCTCCCAACTGCTAAGTGTC
CCCGGCAGCACGAGTAAGCAAAATTCAGGCAAACTATTGCATTAAGAAGCCGTACATAAT
TCAGCGTGATATGATGAAATTTTGTTAATTGCAAATTTTAGTACGATTTGGTTGTTAGTG
TGTGTTTATGCAAGTAATTATTGAACCCTAAGTAGTTACTGTCTTCTTTTGCTGTAATTC
GTGGATTCATGGCCCTCCAGCAACATGGATTGAAAGGTTCTTTAAAGTTTTCAATCCGTA
AAGTTCTGAAATGTATTTTAATCATGTCAATAATTTTACTGGTGAGTAGCATTTATGACC
AAAAGCGTACTTAAATTAGCAGCAAAAAAATTTTTAATAACGAAACTATAAGGAAAATAC
GAGGTACTGATTATGAGAGTCCCCGTTTCTCATTTTTGAGACATGATCTGAACAAGGCTG
AAAACAGCAATCTTTTTCGATAACTTTTGCAAAAATTTCAAACATTGTTGTTTGAATGCA
GCCAATTTTTATAGGGTACAGAGCTTAATGCTTTACATGTGCTTTATTTTCGGTACTTTC
CTTAAAGTGTCTACATTATCTCTCAGGACTTGAATGTCTTCGGCTGAATTACTATAAAAT
CTTGAGTTTTCTCTGAAGTTTAATCCTAAGACAATAGTGGTGAGTGATGTAGTTCACGTG
TGTGCCACTGGTAATAATAGAGATAACTATCTCAGTTAAGTTTGAAAAGGTAAAAAATAG
TTTAAGTAGTCATTTTTTGCGACGGTCATTCTTCTCTGATGCACGTTCTTTAGACTACCT
ATAAACACCATTCTTACGGAATTATAATGGAAATAAAACATCAGTACGTGTTGCTGTCGG
TGATAGAGGGGTAACAGAACCTTAATTGAAAAATTAGCACAGTGCATAATTTATTAACAT
GATTGTTTTCTGTGGAAAATAAGAAATTCAGCACCAGTAAAAGACGAGAAATATAGGCAC
ATAAATGCGCTCTTACTCGTATGTTCCAGGATGAAAATGTTTAGGGCATCAAGTATTGCC
GAAAGGGCAATATGCTTTAACACCAGAAAATCCACTGTATACTCGTTACGGGTAAACAAA
GCAAAACGCAGTGCGTGATAATGTTTCTAAAATCTCTGCACACTGTTGAAATGCGGCTCT
GATACTTTAGCCCTTAGTACCTGACGGTGCCTAAAATGAGGATAAGTATATGAGTTTACA
ACGAATATAATGCTTTTTACCTCATCATATAAAGAATAATATTAATTTAAAAGTAAAAAT
TAGACCTAGGTGGTAATGAGGAATGTGTCCTAATGAATTTATGTAGTTGATGCTTTTGCA
GCGTTTTTTTTTTTTTGTATTAATCAAAGTGCACTACGTGACAAAAATAAAAAGTGGATG
AAAACAAAAAAATCACAGATTTTCATAAAAATAACATGGTATTCTTAATCGTATATCGTA
ATGGATTGTCAAAAATAAAGAGAATATAGTCGGTTCAAACCACTTTGTACGTCTACAGAG
TATAGTGTAGAAATTATAGTTAGGATTGTGACATCCCTTTTTCTTTAACATAATAAGTTT
GCTTCAAATTAATTGATCAATTAGGATAATAACTCTCAACACCTTTATTATTTATGTTTA
GAGAGTTTATGGTCAGATGGTGATTGGTATTGATACTTATACTTTTTTTCTCATTAGTAT
AATACGCTATATTCCATGTTTGAATAGATCTTATTTTTTGGCTGTCTAGATAATAAACAT
ACCGTTTTTAACACACACACACCAATGAGTAGACGTTATTGCGACTGTATGCCCTTTAAG
ATATTCTGTTCAAAGAGATAAGGTATTTATTCGTTTTCTTGCAATTTCTTCTCATCTATC
ATTATCATACCAGATTGAATCTTATTTTTTAATTTTTAGTCTATTTGATGACGGCTACTG
AATCTTTACATTACTTGAGCTGAGAAGTAAAATTGCATTATTCATATTAAACAAAAAAAT
CAATTTCCCATAAAGACAATAGCTCAACTTCATCACGTCCTTGGTTTTTACCGAGTACAT
ATATTTGATGAATTCTGATTTGAAAATATCAATTTGTTCCTCTAGAATATTTCCACTCGC
ACATTCAAAAGCAGGTATTGGAACGCACAAGAAGCGATCGTCACCTTCCATTGGGGTTAG
TAGCAGGATATATATTTCCATTCTATATTCCAGGTTCTCTTTCACAATTTTATTGAATGA
AATACCTGAGCTACCAAATCAGTCTTAATAACACCATCTTTTACACCGGTACTACAACAA
ACCATACTGAGTCTGAAATTGGACTTCTGCAATGAAAAATTTAAGCCCTGATCTACGCAT
AATGCCCGCTATAAACCTTATTTTTTATATGGGGGTCTGGCGCTTCGGGAAAAGAGAGGA
AAACTTGTAACTCAATATATCTCGATACAACATTACGTTTTGTAAATTTATCACAAAAGC
CAAATGATGATATCTCTCTTGCAAGTTATCGAACATTGATTGGTAATTTGTTTGAAAATT
GTTAATTTATTGAATATTTCTTTTGCAAAAGAAATAGTCTCAGCGAAAGCTGGTTACAAA
ATTTACATCATGAGTTTACGGGATTTGTAAATACGCTTTTTGCATAAAAATACTTTGCCG
TTTCCCACCCTTGCATATTCACTTACTCCCCCCTTCATATACTCTATGTAATGATGATTA
AGCTTTGGCCGCTAAGTCTCTCAATTAGTGTTGATTTTGGTTTTATTCATATGATTCTTC
TTTAGTGAAGTATTGATCAATTACGTGAGTCAGCTTTTTGAAAACCCCATTTGGAAGGAA
TTAGGAAATTATTTTGCTTACTACGACCACTAATTTACCGCCATTTCTGGGCCTTTTTAT
TGACTATTTTGACCATGTGCTCGACTAGAAGAACGGCATCATAATCTGCTGGTAGAGTTA
GTCTATAATGATTGTTGAAAATAAAGGCATAAGAGATATTCCACCTAAAATTCAAGTTAT
TGACTTTATTATCAGGATCTTAGTATCCTTTTTTGGTAAGTCATATTCAATGAACTAGGT
CTCGCAAACTTTTTGTTCGAAAAGCGGTAGTGCATAGTTATGCTAACTCTGGATATATGG
CATAAACCGTACAACACTAGCCCATTTTTTTGGAAGTAGTGAGGGCAGCTAGACTGTATG
ATGAATATTCGCCTGCATACTGAGTTTTTTGGTCCTTTTTTTTATGTGGCTGGCCTTACG
ATATGATGCACAATTCATAATTTGGAAGAAGGGCAGAACAATTGCATCTGTGCTTGGCTC
TCAAGAACGGTGTTTGGTGCATCAAAAGTTTTCGANNGCTTATTTGGTCNGAAATATAAA
AACTCGATCCTCTTNTCTAAGCAGTATACATTCTTCTTTTTGAAATGAATGTACTCCGTA
ATATCTTCTTATTTGGCATTTTCATCCTTAACTTTTGCATGGCTCTGAACTAGTCAGATA
GTTGCCCTTTTCAGCAAACCTCTTATTATTGAAAGCATGGTGTACATCCGTTATACTATT
ATATTATAAGAAATTGGGATGCCAATTTTTTTGCTTTTGTTTTGCCTGTTTTCCTTCTTT
TCGCAAAAGTAATTGCAGATTTAATAGCAGGATATTATACCGTTGGTAAAACTTAAGGAT
TTTATGAACAATAGCTTCAAGTACAGCATTCATAGAACCAACTACTAAGGATGAAACTAG
TATGTTTTTGTCAAAATATTTTCTTGACCTTGCTGTAACATCAAGATCTGTTTCTCTAAG
ATATTAAAGTTGAGTAAAAACAAAGCTGATATGAGAAAAATACGTAATTGCTCCACATAA
TACGTGGGTCAGACATAAAGGTAGAATACTTGATACAGAAGAGATTATTCGGTACTCTTG
ATGGCGTGCTTGAACTGGTGCCTCTTAACAACCGGTAATATAGTCAGATGAGTCACTACG
AGTGTGTGTAGTAGCAAGTGTTTTACCTACGTGGCAGTAAGAGTAGCTCTATGGTTGTGT
AATAGTGGTGCTTATTCCTAATGCTCTGAAGTCTGAAGCGGTACAGTTGGTCTGGTCTAT
ATCATGGTCAAAGGAGCAAACATATCTTCTGAAGTGACCGCAAATAGTACTATGATGTGG
TTGGCAATATAACTTAAAAGGAAATAACCACAAGGAATTGCACCCATGTACACAGTTTTT
CCCGGAAATTGGGAAACCAGTACGAACATATATCAATTACTTTTACATTATCTTGATTGG
AAAACTGGCACAATTGACTGTGACGTTAGTAGTATGTTGTTCTTCTCTACATCAGTTAAA
TATACGTGTCAACATCAACTAATCAACTTTCCCCCGTTTACCACATTGAAGCTGGGTGTG
GAAGATTTATTTGAAGAAACTAAAACGTACCCTGTCATTTCCTGAGTCCCCCTTTTCAAC
TTAGTGTGAAAGCCGAACAATTATAATCCTCGGTAGACAACAGATTTATTGTACTAAAGT
TACTCTTCCTGTTATCTTCCTTGATTTTACTGTTATAGCAATGACCCACCGCAATCAGGA
GAGCCGCCGTATGGAATAGCATACCAAGTCATAAAATCGTCAACCTATTAACGGGGTTCA
GGTTCTTTTTCAGCGTAGTAGCCCTTTAACAAGCGCTGACAAAGTTGACACTCAGAGAAA
ATTCAGGATTTATTGTAATCCAGCTACTCATCCTTAGATCCGCTTGCAGGCATGGTTTTT
TTCACCTTGAGAGGCTATTTTGGGTAAGCCAGGAAGGCTGAAAAATCCCAAAAGGACACA
GTAATAAGAAATTGTTGTTGTTGTATGATGCATTTAGAACTCAAAAGACGAGTTTCTGAA
AATGCTTACAATACTCCATAGGTAACATGATTTTTTTATTAAAAAAGTATACTGTTCCTT
TGGGTAAAAATTATGCAACCCTTGAGTGTCCGATGAAGATAAGACTACGAAACAATTTGC
GGTAAATTTTTTCTGCTATTGACATTTACACATGCTCCAATCCATTACCCTTTCCATTCT
CGTAATAAAACCTCGAACTGTTATTTCATATTTACATCTAGACGGGTATCGGCCTCAACA
ACTCCAAACAAAAGTAAATAGAAAAGAGCCAGACCTATCGCACCGGGTAGAGCCAGAAAA
TATTTTAAACTATAGTTGACGTATTCTACGGCTGTTGTTTAGGACAATACTTTTTCCTTC
ACAGGCTTCGAATTACGCACATGCAGAACTCCTGTAGAAACCACGAAGAAAAGTTTAATT
AACTTTCAAATGCCAGAACTAAAGATTGATGAAACAGTTATACGAATTTAAGGGGAACTT
GCTTTTTCCTTTTGCTTCATCATAAGCGCAATATTCGCAGCGGTGGCGTCGCGTCTTACC
ATTTATCGGCACATTTTTCCGAAAAGGAAGGAAAATGGCGGTGTCAAACGGTCTGGTGTG
ACATCTAGAAGTTCGGCATTGCAAGTTAATCTACGGGAAAAAGAAAATTTTCTTATAACC
CTAATGTATAATAAGGTTTTCGGAGAAAGCAACTCACGGGGAACAATTGGTTAGAAGAGA
CCGTAGAAGCGCCCCACTAACCTGGAGTTGATTATCGAGGATCTTTCTCAGAAAAGCAGC
TAATAAATGAGCACAGTACTCAAAAATTACTCATAGTATTATAATTACTTACTTAGTCAA
TATGGCTGCGCTTTTAAAATGAGTATCTTTTATTTTTTGACAAGGAAGAAAAAGATGCAA
GCAAAGAGAAATTTACTAAGTACAAGCTCATTTCCAAAAATTCAGTTTGCCTGTAACAAT
GGGTAGCGATCTTCAACATATGGGATTATGCCTTGAATGAGATTTTTGAACGTAGAGGAA
AAAATCGCAGACAGGCTTTATTGTGCTGTTTGACATAGTATACTCAGCCGTTGTGGTGTT
AATGAATACTATCGATGTGTATACAAACGTACTTCAAATAAGCAATGCGAATATACTGCA
ACTTTTCGGCCTTTGCAACGATTTGTAATGAATCCTTTTGCATCGCTAGAAGGACAAGAT
AATATTTCTTCTGTTTTTTTTTTACATATGCAACAATTTGAAAGTCAGGTCAAAGACAGA
TTCCGGTTCCCCATATTCAGATTGGAGAGAAAAACTTTTGGCAACTCATGTTACCAAGTC
GAGACGCTTAAAGTTAAGTGTCGGCCAAGACACGCAAAATCTTGTAATCTTTTAACGCTG
CTCTTCAAATCACGGACGCAATCAGTACTTGTACCTAATTTTGGTTTTCTAATATTGAAT
AGCGAACCATAGGTCGAAAATTTAAGGCCACATAAATCCAGAGCCCGCAACTTGGATAGG
TATTTACTTGATTTTTAGTTTGCTTTCAATAGTGTCGTGAAATTATAAAGTACGCCGCAT
ATATATCTTGATTAGTTAAAAATAGCAGTGTTCAATGATGATTTGATAGGGTTCATAACT
GGTACCAGCGTAGTACAATTACGATTATCCATGAACATAAAAGTGGTTTAAGTACTATAT
ATCAGTGAAGCTTCAAAGTAAGCAAACGAGATACCAAGATCTTGTAGGACCACGATATAT
AAGAAGCCTAGTTCCGTTGTAGCATCACATAGAAGAGAGCGACAATGCCTCAGAAATTCT
ACAGCAACAGAAAGCACAGTGAGTCATTAACTGTTGGAATAAGACTCAACTGCGAGCTAT
CGACTAGTACTTATATTACTAGTATATTATATACGGTGTGAAAAGACGACATGAAGATTG
AGNAAATGGTCCCAAGATNTAATGGACACTGAAATGCAAAAGTTGATAATGTAANATGAA
AATTAAGGACAGCATATTAAACAGAAGAGGAAATAATGGTATTTTTACATAGAGATATGA
ATTTCCCTTTTTCTTTGTTCCTATATCTCTGATAATAAGTTATAATATACTTTGTGCATC
TTATATCATGCCTTTTCAACAATGAAATANCAGCAGTTATCAAAGCATTCGCCAAATTTT
TATTAATAAAACAAATGTCAGAAATATGGCCGGAATCTAATCTGAAAGTTAAAATAATTC
TTACGATATTCTTATCATAAAACCAATGATTAATGTTTATGATGAGCAAAACTGTGCGAG
GGCACATACATACAGTGGGACCTCATGAGATCCAGAAAAAAAGCAAAGGAAAGTTCGATC
GAAACATTAGCTCTTAGATNTTACAGACGTGAGGTATCTCTTCCTTGAAGAGAATCTGGC
CCTGATCAAAAACTTTATTTTGATACTGTTCGAAAAGAGAAATAAGGACAACGTTCTAAT
TTATACAAATATAACCAGTAGGCTTTATCGTAAAATCCTCGAACTTGCTTCTCATCACAG
AAGTATAAAAAGTAAAGAGGTCAAGCAAGAAACGAATAACCACCAAATTTTTTTCAATTG
AAAAGCGAAACGTAATGGAAATTCACCTGCTTTGAATCGTTGTTGAATTCTTATCATCAG
TCATTATTTTCCTCTTTTAAAGCTTAAGTCAACCGCATCTAAGTTTAACACTTCGTTCCC
GTTTTGAAGTTTATCAAAATTCCAAAATACAGTAGTTAGGTGCTCGTGACAAACCTTTTT
CCAAAGTGTCATTAGACTTCATGGAACTACTACACTTCTGGGGAACGAAAAGCTACCATT
TGCTCATCATTGGATAATTTCTTTTTTTTTTTTTGATGCATCCAAACTTGGACCCCTTTT
GAATGTCGAGTATGAAGTATCAATTTTAGGGCAAGTAGTTTTACAATAATTTTGGTGCAC
TTTTACGTCTCTGCTGATATTTTTAATACTAGTGCAAAAGAATTCGAAATAAATATAAAA
GAACAAGGAGGATTAACATACTTTAAATAACTAATTATCACCATTATTTCAAGTTTCAAG
TACTGCGTATGGCATGCACAGCAGATTTCTACTCAAAAACATCCTAAGCGAACCACACTA
GATCTTACGTTAGTACTGCTGAAAATGGCAATAATTGTTAAAGCAAAAATTGGCGATGGT
TCATTAATTGCTAAACAAAATAGGGCATTTTTCCTCGTTAATGATAAGTACTCATACTTC
TGTTTCTATAAGTGTTAGTTGTAACTTATGAAATATCGATTTAAATTCGAAGTGTTGTTT
GCAGGATATAAATCAANNNNNNNNNNNNNNNAAAAAAATTAAATAAATAAATAAAATAAA
TACAATGATATCGATAACGGTGAAATTCTTTTCATGGATTTTTGTTGCCCAAGANAATAA
CAATAACGTTTTCTTTATGATACANATATCTACTTTTTCAAAANAGGAAGCGCAAGAATT
ATCATTTAGTTCAATTNGAATATTTGAAAGTNTGGAGGAGAAACAGTTAAAAAATAATTC
ATGTCAGCGTATATTTAGCAAAGAAAAGATACACAGATACGTAAAAAGAACGCGAATTTT
ATTAAATAATTGCCAGCAATAAGGACGCAATGAAGACACTTAAACCACTACCGGCCAGTA
AGCTGTTGGCACTGCCAGCATACGTTGAAATTTCTAAAGAAGCTGTACTAGATCCTACCA
TGCTACTTGCTGGTGTGCTACGAGGCTGTTGCGACATAGTACTCAACCCGGAACTTGTTA
GACTCTTGGTGTTGCCAGTTTCGGATACAGAAACAACACTACTGCTGTGACCAATCACAT
CGGTCGCGGAAGCCGTCTGTGTTTCAGCATGATTGAATCTTGAAATTGAAGAGGTGACTA
CTGTTTTCGTCTCAGCAGCTCCAGTACTGGTAGTTGTCTCAGCAGCTCCAGTATTGGTTG
TTGTCTCACTGGTAGCACTGTTCATTTTAGAGCTGACAGACTGTTCATTCGTAGTCTGTG
GCCTCCATGTAGAATAGACCGTAACAACATCATTCACAGTAGCCGTGGCCGTCGAAACAA
TGGCAGGTGAAGTAGTTTCGGAACACACACCAGATCCGCAGGAAGTAACAGTAACTAGCG
TAGTTTGTTGCTTCGNNNNNNNNNNNNNNNNNNNNNNNNNNNNNNNNNNNNNNNNNNNNN
NNNNNNNAATAGTAGCAGTGCTTGTAGATACAATGGCTGGAGAAGCAGTCTTAGAGCATA
CGTCAGATTCACAAGAAGAAATTGTAACTACTGTGGTTTGTTTTGTTGTTTCTGTGGTTT
GCTCTGTTGTCCCCTTGGTTTGCTTTGTTGTCTCCGTAGTTTGCTTTGTTATCTCTGTGG
TAGAAATAGGGCACCATGTGGTATACTCTGTTGTGGCACCGCTAACAGTAACGGTGGCCG
TGGAAACAATCGCAGAGGAGATAGATTCAGTGCACACATGAGATTCGCAGGATGTCACGG
TAACCAAAGTGGTTTGTTCGCTCGTTTTTGTAGTGGTAACAGGTGGTAATGAAGAAGTAA
TTTCCTGACTTGTTGTTGCACTGGTAACAGGTGGTAATGATGAAGACGAATATGTAGACT
TTGGTGATTCAGAAGAGATAGAAGAGGAAGAAGAGGCAGAACTAGCTGAACCCGTTTCGC
TCTCAGAAGAACCAGAGGTGGAACTACTGGTTGGAATGACGGATGATTTAGATGATTCAG
AGAGTATAGAAGCGGAGGTTGTTGTAGAAGAAATGACAGGGGAAGAAATGAATGAAGAAG
AAATGACTGGAGAAGAAGTGACTAGAGAAGAAGTGACTGAGGAAGAAATGACTAGAGAAG
AAGTGTCTGAGGAAGAAATTACTGAGGAGGAAATCACAGAAGTTCCATTGCTAGGATAGA
ATGGGGTAATAATTGGACGCGAAGACGTGATAAAGCTGGTGATTTGTCCTGAAGAAGATG
ACAAACTGGATGAGATGGCAGTAGTTGGAGTTTTGACAATAATGACAGTTTCATCAGTTG
GTTGACCGTTGGTTCCAGTGATGGTGGTCATCTCAGTAGATGTAGAGGTAAAAGTACCAG
TCCATGGTTCAGTGGTGGTTGTAACCAAACCTTCACTAGTTGGGGTTCTGATAACAATCA
CAGTTTCGTCAGTTGGTTGACCGTTGGTACCGGTGACGGTGGTCATCTCAGTAGATGTAG
AGGTAAAAGTACCAGTCCATGGTTCAGTGGTGGTTGTAACCAAACCTTCACTAGTTGGGG
TTCTGATAACAATCACAGTTTCGTCAGTTGGTTGACCGTTGGTACCGGTGACAGTAGTCA
TTTCTGTGGATGTAGANNNNNNNNNNNNNNNNNNNNNNNNNNNNNNNNNNNNNNNNNNNN
NNNNNNNNNNNNNNNNNNNNNNNNNNNNNNNNNNNNNNNNNNNNNNNNNNNNNNNNNNNN
NNNNNNNNNNNNNNNNNNNNNNNNNNNNNNNNNNNNNNNNNNNNNNNNNNNNNNNNNNNN
NNNNNNNNNNNNNNNNNNNNNNNNNNNNNNNNNNNNNNNNNNNNNNNNNNNNNNNNNNNN
NNNNNNNNNNNNNNNNNNNNNNNNNNNNNNNNNNNNNNNNNNNNNNNNNNNNNNNNNNNN
NNNNNNNNNNNNNNNNNNNNNNNNNNNNNNNNNNNNNNNNNNNNNNNNNNNNNNNNNNNN
NNNNNNNNNNNNNNNNNNNNNNNNNNNNNNNNNNNNNNNNNNNNNNNNNNNNNNNNNNNN
NNNNNNNNNNNNNNNNNNNNNNNNNNNNNNNNNNNNNNNNNNNNNNNNNNNNNNNNNNNN
NNNNNNNNNNNNNNNNNNNNNNNNNNNNNNNNNNNNNNNNNNNNNNNNNNNNNNNNNNNN
NNNNNNNNNNNNNNNNNNNNNNNNNNNNNNNNNNNNNNNNNNNNNNNNNNNNNNNNNNNN
NNNNNNNNNNNNNNNNNNNNNNNNNNNNNNNNNNNNNNNNNNNNNNNNNNNNNNNNNNNN
NNNNNNNNNNNNNNNNNNNNNNNNNNNNNNNNNNNNNNNNNNNNNNNNNNNNNNNNNNNN
NNNNNNNNNNNNNNNNNNNNNNNNNNNNNNNNNNNNNNNNNNNNNNNNNNNNNNNNNNNN
NNNNNNNNNNNNNNNNNNNNNNNNNNNNNNNNNNNNNNNNNNNNNNNNNNNNNNNNNNNN
NNNNNNNNNNNNNNNNNNNNNNNNNNNNNNNNNNNNNNNNNNNNNNNNNNNNNNNNNNNN
NNNNNNNNNNNNNNNNNNNNNNNNNNNNNNNNNNNNNNNNNNNNNNNNNNNNNNNNNNNN
NNNNNNNNNNNNNNNNNNNNNNNNNNNNNNNNNNNNNNNNNNNNNNNNNNGTTGTTGGTG
TTCTGACAACAATGATGGTTTCATCAGTTGGCAAGCCATTAGTACCGGTGACTGTGGTCA
ATTCGGTAGAAGTAGAAGTGGAAGTGCCAGTCCATGGCTCAGTTGTAGTTATGATGGTGC
TAGCAGTTGTTGGTGTTTTGACAACAATGATGGTTTCGTCAGTTGGTACACCGTTGGTGC
CAGTGATAGTAGTCATTTCTGTGGATGTAGATGTGAAAGTACCGGTCCATGGTTCGGTCG
TAGTTATGATGGTGCTAGCAGTTGTTGGTGTTTTGACAACAATGATGGTTTCGTCAGTTG
GTACACCGTTGGTGCCAGTGATAGTAGTCATCTCAGTAGACGTAGAGGTGAAAGTACCGG
TCCATGGCTCGGTTGTAGTTATGGTAGTACTGACAGTATAATTTGAAGGGTCTGGAATGG
TACAGTTTGGCTGGCTTAGATTGTTGTCAAAAGTATATACGTACCCTTCAAAGTCATCAC
TAACGGTAGTGCCATCTGGTAGTGTCACACTAATTGGAAGTGTACCCCAGGCAACGGCAT
TTGAGTAAACAATCTTCATTGGATAATAGAAACCAGCATACATGTAGACAGTCCCTGTAA
TATTATCAGGGGGACTTCCATTCCATGGCTTGATACCATTGATGGTGAAGTTAGTCGACG
TGATGGGAGGTTGTTCTTGTGCACAACATTCGAACGCAATGCTACCACCGACTGATAGAA
TTGCAGAGTCGTCAACTGTAGCAAACTTGAATGTGTAAGAACCCGTCTGTGGTGGTAAAA
AATAACCTGTCATTTCTAGGGTTACGTTTGTTGGGGTAGTATAGAAACCAAATAAATCAG
TACTCCAGTATGCAATTATTGGATTATTAGAACAAGCACCAATTCCTTTGCATCCCCAAT
TACCATATAAATCTTCTTGAGGACAAGGAAATGTGCCTGATGAACTAACACAAGGAATAT
TATAATCAATCGAGATATCAGTTTGTCCTCCGACAGAACCCAGTTTAGTTTTTGAGGCAT
ATCCATAAGCCATATATGCTGCATTCGAATATGTGGAGGAATCTCTCAATGAATACTGGT
AAAAGTTTACATTCATACCATTCTTCCTTGAGTTTGCTGGCAGGCATGCCGCTGTAGTCG
CAGAGACAACATTAGTTAATCCCAGCAATGTGACGATGGCTAGTAGTAAACAATAATGTG
CCAGAGACATTTTTGGGGCTTTTATTGTACAATTGTTCTTTTTAAATTGCAATTTAAAGA
GCGTACCTGTAAATAAGAAGGAAGAACGTTATGTTATTAATGGACTTTTAGTGTCATCGA
ATTTTATGTAATATATAAGAAGGTAGAATAATTTGGCAGGATAATGTGTTAGCAAAGGAG
GAAATCGAATACCTTTAAAAGAGAAAAAATTTTTTAGCTGCTTAAATTTCTGTGTTATAC
CACCCGATAGATTTTGAGTTATGCTTTCTAATTGATCTGACTGCGAACGTTTTCTTTATG
CCATCTGAATTGTCAGGAACAAAGAAGAAAAAGAAAAGTTTTTAAAAAATCTGTGGTCGT
GTGTGATGTACCTTTCCTTTACATGCATTAATGCGCTCTGAAATGTGGTACGATATCCTT
ACAGAGAATATATTTTCTGTATATCGTGCAATGTTGAATAACCTATGAAGGAAAGTACCC
ATCGCTCAAGGTAAGCATTCCAGGAGGGTCGCCAGAAACTTAAACTAGTTTTAGCGACAG
ATCCGAAAATTGATAGAGACATTGAAAAAATCACTACTCCGTCCTTTTTAGTGCTTTCTC
AATGCATAATTTTGGTGCACGACTAAAAAATTCTAGAACACTATAGTTGCATTTTTTGGG
CCGGAAGAAGAAAAACGCATGTAACTTTAATGTCAAATAAAGTTTTCACCTAGTAAGCGC
GATACAAAAAAAACACAGAAATAGCCATAGGAAAGTGAATTTTGTCAGCCGACTAAAATT
AAGGTTAGCTTACAAAGCAGCAAAAAATTTGACATCGCACGGTATTCCCTGAAAAAGGAG
CAGGCAGGTGCTGTATATTTTTTTCGGTTCCTGCCTCTTACATGGCGTCGGTGTATCTTA
AATACTAAAGTGAGCTGACTACCCTTTTGAGTGCCCTATGTGACCTCTGATCTCGAAAGT
AAACAAGAGATACCTAATTTCACAGCCACTTTTTGTTGCGGACACTGACGGGATGTGTTG
TGAATATTTTAAACCTTAAAAGTATTTATTGGTTAGTTATACTTAATTCTTATACGTCCT
TTAAAACCAGTGTGCAGTAAGTCTGTCACACAAAAATATGATTGATGCATTTTCAAAAAA
TAATGGCTTTGAGGTAATTCGTTCCACTTTTGAGACTTATTCACATGTCCCAGCTGGGTG
CAATCAAAATATACCGGCATTTCAGCAAGGTAACTATATACGCTTTTTTTCTCATGGTTT
TTGAAATCATACCTGCCAAGCTTGCTGCACTTGGAAGGCAACTCCGTTTTTCAGAGATTA
GATCCTTTTTTTTTTGAAGAAAAGGCAGCCAAGTTACGTCATAGAGAAAACTCCCTAGAG
CGCTGCAAACACTTGTTAGTTTGCAGCTTACTTCACGTGTGGCTGGAAAATTGAAAAGTT
ACAATACGGTAAAAATACTTTGAAGACACTACACTATAACTGCTTGACCAAATTTTTACT
CGTGAAAAATTTGTTCCAGCCGGTCTGTTACTGATATTAAGTTAAGGAATAGTAAACCGT
ATATTTTTCATCCACGTTTTTGTAGTTTATTTTCGGTTTACTAGCTATGCATTGATTGTC
TATCAGAGCATATCAAGGTGGTTATGGAGGTGCTGATATTTAATCAATAAAATTATAGAA
ATTTTGAGAAAACAATAATGATTGTTTCTACAATGAAAATCAGTTCATGGAATAGTTGCC
TTCGCACTACTTTTTCACCAGATTAATGGTGCATCAGAGCTTTCCCTTTTTGTCTTTTTC
TTGTTTCCTTTTTCGATTGGTTTATCACGTAAGTTTCTTATGACATAAGAAGAGGCAAGA
AACGAAAAGGGAAATATTGCCTACTTTTTTCTTTTCGAACGTAAATAATGACGGGATTTT
GGTGTCATTTTTTTTCGTCTGGATTTTCTCAGAGAAGTACGTTTCGTCGCACAAGCTAAA
ATCATTGACAGGGCATGAGTTACGTCAATCTCTGGTCAATCCATGTCCAAAAAAATTTCT
TGATTTGTTCAAAGTTTTTGCATAGGCACATTAATTGGTTTAGCGAAGTATACATTCTGA
AGAACATTTTTGGGTGTATTTTCCACATAGAAAATTCGATTTTTTTTTTTCAATGCACCA
CTTGTCGAGTATACGTTAACTTTAATGTATTGAAGATGCAAAAATGAAAAGCCTACTTGG
CATATGGAATTACAATAAATGGTCAATTCCTGTTTAAGCTAGCAGCGGCACTGTCGGTGT
AAATTTGGGTTTAAACTATTGTTTACTTACTTTGAGAAATTTATGTATCGCCTATATTTT
TCAATAAGTGCGATATCTTTAGCTTTCCACAGAACCCCCCCTCAGGCTATGGACGTGCGG
TTATATGATCTTCTAATAAAAATCTCTTAGACTACGGTTCATGGAATACTTCTTGACTTC
TTGGCGAAGGAAAGGCGCATAAATGTTGTGATCGAATGACCAGTAATACGTCGTTTGTTC
TCTTGCTGAACAGCGAGGAAGAGATATTCATCCAAATGCATGAACGCAGAATCCTGTAAA
AGTCGTAAAAATGTTAATCGCAATGTTGTAAAAACCGTCAAGGCATTTATCGTTCAAAAT
GGCGATCATTGTTACTACTAAACACTTACTGTTAAATTAAAAAGCTGATGTTGCGTAATC
CATTGACCAATTCATAGGCAATGTATTTCAATGACGCACAAGATTCATAACAAATTTTTT
ATTTACGATGTACCTGTACATTGTGCAGAAGGTCTTCAGAGTGAGTTTAAGCTAGGCTGT
AAATATTTTAATGTTAAGATGAAATTTAAGTGAGCTGGTAATATCAAGTGAGGCATAATT
TGTTATATGTAGCTGAACTTCAACTTTAAATAGAAAAATTACAACTAACAAGCACCGGAT
TGTTTCAGAATTCAAAGTGTAGAAGCTATTATTCTTGCAAAATAAAACGCTTTCAAAGTT
TTCTTCTATAAACATACTTGTGGCAGCTTGTTTTTTTTGTTTTATTTTTAAGTTTTGTTG
GGTCTCTGAGAACTTTCAAAAAAAGAAAAAGTAAAGTATGATAAAACGGAGCACTTGCCA
AAGTAATTAACGCCCATTAAAAAGAAGGCATAGGAGGCATATACATATATATATATATAT
ATATATATGGCTGCTGACAGATATTCTGCACTTAAAAACTAAAAATATTATACCAACTTT
TCTTTTTCTTCCCGTTCAGTTTGCTTGATTGGCCCAGCTCTTTGAAGAAAGGAAAAAATG
CGGAGAGGGAGCCAATGAGATTTTAAAGGGTATATTACTTATCTTATCGATAAGCAGTAT
TGATATTAAAGGGACAGTTTTATCGTTGGTTAATATGGAAAAAGTGATGACCATGATGCC
TTTCTTAAAAAGAGTATTTCTTTTTATTTCACTTTCACATAAACAGTTAATGACTTCTGA
CTTTGAGCCGTTCGAACTCAGTTATATAAAGGTACATACATAGGCCACACACACACACAC
ACACACATATATATATATATATAGGGAAGTAGCAACAGTCACCGAAAAGAAAAGGTAAAA
AGTAAAAAATGACAAGCGAACCAGAGTTTCAGCAGGCTTACGATGAGATCGTTTCTTCTG
TGGAGGATTCCAAAATTTTTGAAAAATTCCCACAGTATAAAAAAGTGTTACCTATTGTTT
CTGTCCCGGAGAGGATCATTCAATTCAGGGTCACGTGGGAAAATGATAATGGCGAGCAAG
AAGTGGCTCAAGGATACAGGGTGCAGTTCAATTCAGCCAAGGGCCCTTACAAGGGTGGCC
TACGCTTCCACCCATCAGTGAACCTGTCTATCCTAAAATTTTTGGGTTTTGAACAGATCT
TCAAGAATGCGCTCACTGGGCTAGATATGGGCGGTGGTAAGGGTGGCCTGTGTGTGGACT
TGAAAGGCAAGTCTGACAACGAGATCAGAAGGATTTGTTATGCGTTCATGAGAGAACTGA
GCAGGCATATTGGTAAGGACACAGACGTGCCCGCAGGAGATATTGGTGTCGGTGGCCGTG
AAATTGGCTACCTATTCGGCGCTTACAGATCATACAAGAACTCCTGGGAAGGTGTGTTGA
CTGGTAAGGGTTTAAACTGGGGTGGCTCACTTATCAGGCCGGAGGCCACCGGGTTCGGCT
TAGTTTACTATACGCAAGCAATGATCGATTATGCAACAAACGGCAAGGAGTCGTTTGAGG
GCAAACGTGTGACAATCTCCGGAAGTGGCAATGTTGCGCAATATGCAGCTTTGAAAGTGA
TCGAGCTGGGTGGTATTGTGGTGTCTTTATCCGATTCGAAGGGGTGCATCATCTCTGAGA
CGGGCATTACTTCTGAGCAAATTCACGATATCGCTTCCGCCAAGATCCGTTTCAAGTCGT
TAGAGGAAATCGTTGATGAATACTCTACTTTCAGCGAAAGTAAGATGAAGTACGTTGCAG
GAGCACGCCCATGGACGCATGTGAGCAACGTCGACATTGCCTTGCCCTGTGCCACCCAAA
ACGAGGTCAGTGGTGACGAAGCCAAGGCCCTAGTGGCATCTGGCGTTAAGTTCGTTGCCG
AAGGTGCTAACATGGGTTCTACACCCGAGGCTATTTCTGTTTTCGAAACAGCGCGTAGCA
CTGCAACCAATGCAAAGGATGCAGTTTGGTTTGGGCCACCAAAGGCAGCTAACCTGGGCG
GCGTGGCAGTATCCGGTCTGGAAATGGCTCAGAATTCTCAAAAAGTAACTTGGACTGCCG
AGCGGGTCGATCAAGAACTAAAGAAGATAATGATCAACTGCTTCAACGACTGCATACAGG
CCGCACAAGAGTACTCTACGGAAAAAAATACAAACACCTTGCCATCATTGGTCAAGGGGG
CCAACATTGCCAGCTTCGTCATGGTGGCTGACGCAATGCTTGACCAGGGAGACGTTTTTT
AGCCGTAAGCGCTATTTTCTTTTTGTTCGTAACTATCTGTGTATGTAGTAGTGTAATCTA
CTTTTAATTTACTATGCAAATAGGGTTCAGCATTACGGAAGAAACTGAAATCCCTTCCGC
GGAAGTTTCTTAGTAGTGGCCGTGCGGGGTGAGGAGATTACATGTCGGTAATTAGATGAT
TAACCTAGGCAATTTGAAGGGGGATAGTGGCATTGGTTAGCTCAGATATGATAAGGAGAA
CTAAGCAAGGGGGTTAACCACCACGGCTGTAGCACAAGACCGGCAGATGCGATTATTAGC
AACACATTAGTTAATGCTTTTGATAAAATGTATATAAAGGCTGTCGTAATGTGCAGTAGT
AAGGACCTGACTGTGTTTGTGGTTCTCTTCATTCTTGAACCTTGTCATTGGTAAAAGACC
ATCGTCAAGATATTTGAAAGTTAATAGACAGTTAACAATAATAACAACAGCAATAAGAAT
AACAATAAATTCATTGAACATATTTCAGAATGAGAGCCTTAGCGTATTTCGGTAAAGGTA
ACATCAGATTCACCAACCATTTAAAGGAGCCACATATTGTGGCGCCCGATGAGCTTGTGA
TTGATATCGAATGGTGTGGTATTTGCGGTACGGACCTGCATGAGTACACAGATGGTCCTA
TCTTTTTCCCAGAAGATGGACACACACATGAGATTAGTCATAACCCATTGCCACAGGCGA
TGGGCCACGAAATGGCTGGTACCGTTTTGGAGGTGGGCCCTGGTGTGAAAAACTTGAAAG
TGGGAGACAAGGTAGTTGTCGAGCCCACAGGTACATGCAGAGACCGGTATCGTTGGCCCC
TGTCGCCAAACGTTGACAAGGAATGGTGCGCTGCTTGCAAAAAGGGCTACTATAACATTT
GTTCATATTTGGGGCTTTGTGGTGCGGGTGTGCAGAGCGGTGGATTTGCAGAACGTGTTG
TGATGAACGAATCTCACTGCTACAAAGTACCGGACTTCGTGCCCTTAGACGTTGCAGCTT
TGATTCAACCGTTGGCTGTGTGCTGGCATGCAATTAGAGTCTGCGAGTTCAAAGCAGGCT
CTACGGCTTTGATCATTGGTGCTGGCCCCATCGGACTGGGCACGATACTGGCGTTGAACG
CTGCAGGTTGCAAGGACATCGTCGTTTCAGAGCCTGCCAAGGTAAGAAGAGAACTGGCTG
AAAAAATGGGTGCCAGGGTTTACGACCCAACTGCGCACGCTGCCAAGGAGAGCATTGATT
ATCTGAGGTCGATTGCTGATGGTGGAGACGGCTTCGATTACACATTTGATTGCTCCGGGT
TGGAAGTCACATTGAATGCTGCTATTCAGTGTCTCACTTTCAGAGGCACCGCAGTGAACT
TGGCCATGTGGGGCCATCACAAGATACAGTTTTCTCCGATGGACATCACATTGCATGAAA
GAAAGTACACAGGGTCCATGTGCTACACACACCACGATTTTGAGGCAGTAATAGAAGCTT
TGGAAGAAGGCAGGATTGACATTGATAGAGCAAGACATATGATAACGGGCAGAGTCAACA
TTGAGGACGGCCTTGATGGCGCCATCATGAAGCTGATAAACGAGAAGGAGTCTACAATCA
AGATTATTCTGACTCCAAACAATCACGGAGAGTTGAACAGGGAAGCCGATAATGAGAAGA
AAGAAATTTCCGAGCTGAGCAGTCGGAAAGATCAAGAAAGACTACGAGAATCAATAAACG
AGGCTAAACTGCGTCACACATGATTGTGATTGAGTACTCACGTTCTCGTGTTAATCCCGC
GGTCTTCTTGTTTTACTAACTTTTCTTTCTCTCATAGCATTCTCTTGACAGTGTTTTATA
TACATCATATGTACATTTATCGAGCCAATCGAGGGCAGCAGTTTAACATCAAGCCGGATT
TGCTCACGCTACTTTGACCCCTTTTCGTTTCGACGGAGAGAAGAAACCGGTGTTTTCCTA
TCCTTGCCTATTCTTTCCTCCTTACGGGGTCCTAGCCTGTTTCTCTTGATATGATAATAG
GTGGAAACGTAGAAAAAAAAATCGACATATAAAAGTGGGGCAGATACTTCGTGTGACAAT
GGCCAATTCAAGCCCTTTGGGCAGATGTTGCCCTTCTTCTTTCTTAAAAAGTCTTAGTAC
GATTGACCAAGTCAGAAAAAAAAAAAAAAAGGAACTAAAAAAAGTTTTAATTAATTATGA
GAGCTTTGGCATATTTCAAGAAGGGTGATATTCACTTCACTAATGATATCCCTAGGCCAG
AAATCCAAACCGACGATGAGGTTATTATCGACGTCTCTTGGTGTGGGATTTGTGGCTCGG
ATCTTCACGAGTACTTGGATGGTCCAATCTTCATGCCTAAAGATGGAGAGTGCCATAAAT
TATCCAACGCTGCTTTACCTCTGGCAATGGGCCATGAGATGTCAGGAATTGTTTCCAAGG
TTGGTCCTAAAGTGACAAAGGTGAAGGTTGGCGACCACGTGGTCGTTGATGCTGCCAGCA
GTTGTGCGGACCTGCATTGCTGGCCACACTCCAAATTTTACAATTCCAAACCATGTGATG
CTTGTCAGAGGGGCAGTGAAAATCTATGTACCCACGCCGGTTTTGTAGGACTAGGTGTGA
TCAGTGGTGGCTTTGCTGAACAAGTCGTAGTCTCTCAACATCACATTATCCCGGTTCCAA
AGGAAATTCCTCTAGATGTGGCTGCTTTAGTTGAGCCTCTTTCTGTCACCTGGCATGCTG
TTAAGATTTCTGGTTTCAAAAAAGGCAGTTCAGCCTTGGTTCTTGGTGCAGGTCCCATTG
GGTTGTGTACCATTTTGGTACTTAAGGGAATGGGGGCTAGTAAAATTGTAGTGTCTGAAA
TTGCAGAGAGAAGAATAGAAATGGCCAAGAAACTGGGCGTTGAGGTGTTCAATCCCTCCA
AGCACGGTCATAAATCTATAGAGATACTACGTGGTTTGACCAAGAGCCATGATGGGTTTG
ATTACAGTTATGATTGTTCTGGTATTCAAGTTACTTTCGAAACCTCTTTGAAGGCATTAA
CATTCAAGGGGACAGCCACCAACATTGCAGTTTGGGGTCCAAAACCTGTCCCATTCCAAC
CAATGGATGTGACTCTCCAAGAGAAAGTTATGACTGGTTCGATCGGCTATGTTGTCGAAG
ACTTCGAAGAAGTTGTTCGTGCCATCCACAACGGAGACATCGCCATGGAAGATTGTAAGC
AACTAATCACTGGTAAGCAAAGGATTGAGGACGGTTGGGAAAAGGGATTCCAAGAGTTGA
TGGATCACAAGGAATCCAACGTTAAGATTCTATTGACGCCTAACAATCACGGTGAAATGA
AGTAATGACAAAATAATATTTGGGGCCCCTCGCGGCTCATTTGTAGTATCTAAGATTATG
TATTTTCTTTTATAATATTTGTTGTTATGAAACAGACAGAAGTAAGTTTCTGCGACTATA
TTATTTTTTTTTTTCTTCTTTTTTTTTCCTTTATTCAACTTGGCGATGAGCTGAAAATTT
TTTTGGTTAAGGACCCTTTAGAAGTATTGAATGTGGGAACAAAGACGACAAAAGGTAGTT
TTTTCCTTGACTATACTGGTAAGATATCGTCTAAAACAAAGCATGGCCAAGAAAATATCA
AAGAATTCAAGAGCTGCTAGACAATCGGATGCTCTTGAACCAGAGGTAAAGGATTTAAGT
GAACTACCTAGAGCTGAAAAAACCGATTTGACTAATATTTTGATTAGAACAGCAGCCAAG
AATGAGGCATTGCTGGAAGCAAAGATATCTAAGAAAGCCAATAAAAGTAAGAGGGGCAAG
AAGTTAAATAAAAAGGCTCTGGAAGACAAACTGGCCAACTCTATTTCATCCATGGACAGG
GATCGTTTAGTGAAGGCCTTGAATTTTACCAATCGTCTGGACGGTAAAATTGCCAAGTCC
ATTTCTCGTGCCAAGTACATTCAAAATACAAGAAAGGCTGGCTGGGATAGCACCAATGAG
ACTATAAAAAAAGAGCTGGCTTTTTTGAACGGAGGGTTGTCTGTGCAGGCAAAAAGTGCT
AGTGAAGGTAATGCTGAAAAGGAAGATGAGGAGATCCCAGAAGTTTTTGACTCTTTAGCA
GAGGATAACACAGTGCAGAAGACTCCTACAAATAGATTCGGTGTCCTGCCAGACGATGTT
GAAGAATAGAAAATTTTCATATGAAAGGTCCTAGGAATACACGATTCTTGTACGCATTCT
TCTTTTTTCTATCTTCTTTCATTCTTTGTACATTAGATAACATGGTTTTAGCTTAGTTTT
ATTTTATTTTTTATATATCTGGATGTATACTATTATTGAAAAACTTCATTAATAGTTACA
ACTTTTTCAATATCAAGTTGATTAAGAAAAAGAAAATTATTATGGGTTAGCTGAAAACCG
TGTGATGCATGTCGTTTAAGGATTGTGTAAAAAAGTGAACGGCAACGCATTTCTAATATA
GATAACGGCCACACAAAGTAGTACTATGAAATTTTCTGCGTATTTATGGTGGCTGTTTTT
GAATCTAGCGTTGGTGAAAGGCACTTCATTGCTATCCAACGTTACATTAGCGGAAGATTC
TTTCTGGGAGCATTTTCAGGCTTACACTAATACAAAGCATTTAAACCAAGAGTGGATCAC
AAGTGAAGCCGTCAACAATGAAGGCTCTAAAATATATGGTGCACAATGGCGACTATCACA
GGGTCGATTGCAAGGATCCGCATGGGATAAAGGAATCGCAGTTCGAACAGGCAATGCCGC
AGCTATGATAGGACATCTCTTGGAGACACCTATTAATGTTTCAGAAACGGATACCTTGGT
TGTCCAGTACGAAATTAAGTTGGACAATTCTTTGACGTGCGGCGGTGCGTTTATTAAGTT
AATGTCTGGTTTCATGAATGTTGAAGCATTAAAACACTATGCACCCGATACAGAGGGTGT
CGAGTTAGTTTTTGGTCCGGATTATTGTGCTCCTGAAATAAATGGCGTGCAATTTGCCAT
CAATAAGGTTGACAAGATCACACATGAATCTAAACTAAGATATTTGCAAGAGATGCCCCT
GTCAAAATTAACTGATACCTCGCAATCTCATCTGTATACGCTCATAATAGATGAATCAGC
GCAGTCTTTTCAAATTCTTATAGACGGTAAGACGGTTATGGTAAGAGAACATATCGAAGA
CAAGAAAAAGGTCAATTTTGAGCCACCCATTACACCGCCTTTAATGATTCCTGATGTTTC
AGTAGCGAAACCGCATGATTGGGATGATCGCATCCGAATCCCAGATCCTGAGGCGGTGAA
GCTCAGTGATCGGGATGAACGAGACCCATTGATGATTCCACATCCAGATGGCACTGAACC
ACCAGAATGGAACAGCTCCATCCCCGAATACATTCTTGACCCAAATGCTCAAAAGCCCTC
GTGGTGGAAGGAACTTGAGCACGGGGAATGGATACCGCCCATGATTAAAAATCCTCTTTG
CACTGCAGAACGTGGTTGTGGCCAGCAGATACCAGGGCTGATAAATAATGCCAAGTACAA
AGGTCCAGGCGAACTCAATGAAATCATAAATCCCAATTACATGGGGGAATGGCATCCACC
GGAAATTGAAAACCCGCTATACTACGAAGAGCAGCACCCATTGCGCATCGAAAACGTTAT
CAGTGGTGTGATCCTCGAGTTTTGGAGTGGATCTCCAAACATGTTGATAAGCAACATTTA
TGTTGGTAAAAATGTAACAGAGGCGCAAATTATTGGGAATAAGACTTGGCTGATGAGAGA
CCGCGCGTTTAGAGGCTCCGATGGCCCCACAGAACGCAAATTCATGAATAGCAGACTAGG
AAATCTACAAACAACTTTCCATAACGAAAGAGAATCCCCTAATCCATTTGACCGCATTAT
AGATCGCATATTAGAGCAACCTCTGAAATTTGTGCTTACTGCGGCCGTCGTGCTCTTGAC
GACGTCGGTTCTTTGTTGTGTAGTATTTACATAGTGGACAAGTGTTAGTTTATAACATGG
TCTCAATAATTGCACCACAACGGCTTCTCTTTTATAGATGGTTAACATTATAGTATCAAT
ATTATCATCATGATTAAATGATGATGTATAATACTTACCCGATGTTAAATCTTATTTTTT
CATGCAGTAAGTAATCATGCAACAAGAAAAACCCGTAATTAAGCGAACATAGAACAACTA
GCATCCCCGATAAGACGGAATAGAATAGTAAAGATTGTGATTCATTGGCAGGTCCATTGT
CGCATTACTAAATCATAGGCATGGAAATTTCCAGTTCACCATGGAACGACGGTGGATACA
GCCCCTATGAGAGAAACAGAGTCGCTGTATCACCATTTTCATCAGCGTTGGAAGGCGAAG
AACGAATAGAAACCTCTCGATCTTTGGGTGATCATTGCTTTGAACCTTTGCCATACGTGA
CGAATTATCTTTCTATTTTCGCGCTTTTTGGTAAAGAGATATTTGGTGACAAGGGAAATG
TGAGCTCAAGAAATGAATATTTGCTAAAAAAATACTACTCTTTGAAAAAGCCATTTGTAT
TGCGACATAATGGGCATGCGTTGAAGAATCCCGACATGCCACTCCAGAGGAATGACATAT
TGCAAACCAATTTCATGGTTGACAAATTTCTGAATCGTACTGTGCGGTCAGTGAATTTTA
ATAATTTCAAGATAATATCAGATATGCAAAGTAAAAGCGGTCGAGGAACAAAGTCAGGCA
CAAATCAGAATCAAAGTGCCGACGCTATTCAAAATATTTGTCTACCATCTATACCGTCGG
CGTTGCCTTATTTCCAGTATTATAGGAAGCTATTGACAGTTAATACCAAAGAATGGGATA
TTTTAAAACTGCACAGTTTATGGGTACCAAAGCTAAGGAAGGATTTTAAAGATTTTTCGT
TGTATGGTGATAAAAACTCTTTAAAGCCGATCGATAGTCACTATGATGAGGATAATACCA
TGAAGAAAAATTTATTTTTTGAAAGATCTCCAAGTCGACAGACTCTAGATGGTAAAGGGT
GTGCCTCTAAGGGGTATGACATTTCTTCCGGTAATATGATTATCCCATCCCTATTTTCTG
AAGATAAGCTGCCGGCTTTAACTTATCATTGTTCCGTAGAATTAAATGGAAACATTTACA
TATTTGGGGGATTGATGCCATGCTACAGCTATGAGGAGGATGCGCCGATGCTGAACGATT
TTTTTGTAGACGGAATAAAGAACTTACCTCCGCCTTTACTACCTCAAGTGATTAATAATC
CATCAATGGTCAATAATCCTCATCTTTATGTCGCTTCTATACCATCATGCCGGTTTAGCA
AACCTAAAATGGGGGGTTATATACCGCCTCCATTGCTATGTGTTCAAGGATCCAAATTAA
CGGACCGACATATTTTCTTTTATGGCGGATTTGAAATCAGGACAGAAACCCGTGGTGATG
AAAATGGGAAGTATCATCTCAAGAAAAGATTATATGTGAATAACACTGGTTACATACTCG
ATATTATGTCGTTCAAGTTCACTAAAATAGATATCATAGTACAACCTTCCAAATATAATG
CATATCCGACAATGTCATCGAGGTTTGGTCACTTACAAATTTCTATTGATAATCCAAATA
GGAGAGCTAGCGTTCATTCTTCAAGCATGAACGAAATTCATAAAATGGGGAGTGCTTCCA
TGAAACAAGGTAGCAGCATCACTTCCGGGCGGCTTGAAAAAGCAGCAGTACTTTCATCAT
TACCTCATAATACTGTGCACACGGTTATAATATTTGGTGGTTACAGACAAACCGGTGATG
ATCGTTACGAAGCAATGAATGATTTGTGGAAGATAGAGATACCCGTGATACGTCGCGGTA
AAAAAGGTTATTGTAAGTTTTCAGAGACAGCTAACGCGATACTACTGACGCCAAGCGAAA
AGGACAAATCGGATTGGCCCGAAGAAAGAGCCTTTTCTGCCTTTTCTGTTCATGGGACTT
CGTTAATGGATAGGAGTTCTCTTGACATGAGACTATTGAACAACTTAAAAAACCATTTTG
TTTTAAAACCGTCATATATATCACAGGATCGCGTTGTTAGTCCTAAACCGGTTTTCCCCA
TGATGGTTCATGGCACGCATCAAGATCTTTTCAATAGTGGCTCTGCGGCACAAGAATCGC
CCAAAGCTGGTGCCTCGGCCAGCAGCGCAAGTGCTGCGAGCTTTGATCCCGATATGGACG
ATAATTTGGAAAATTATATAGTCAATCCAGGGAGAAAATCGTCATCTATTCCAATGACTG
CGATAGGGAGACAGAGATTAATTTTAAGCCAAGAGAAGCCAGTAGGTAAAACTGTTGTAT
TGCATGGTGGGTCTAACGGTCTCAACGTTCTTGATGATATGTGGTTGATGGACTTAGAGT
GTGAGACATGGACTCCAATAGAGACATTTGCAAAGGCAGATTCGAGCGAAGACGGTGATG
AAAAATTGGATAGTGTGAACGTAGGTCTCGTTGGCCACAGAATGGAAAGTATTGGACGAA
TATGTGTATGTATAGGTGGTATGGTACAAGAGGATGTTGACCAATTTTACTCGGAGAATG
ATGATGAGCCTCCTCGAAAACGCAAGGTCGATACATTACCGTTGGGTGGTAATTTTTTGA
ACACAATTGATTTAAGCACGCAGTGTTGGGAAGAACATAAAATTACTCTGTCCAAGAAGG
AAGACGATGAGGACAGACAAGATAGCGAAAATGAAGATACAAATTCAAATATAGTAGTTG
GTGTCGGTGGCACTTCTTTGCAATGTGACAAAAGTATTATTTTGATTGGCGGATTGATAT
CTAGACGGAGCAATGTAAAAGAAATATATTTACATGGTACCATAACGAAAAGTATTTTTC
CTAGCGTAAATCCTAGTGCATAAAAAGGCAGTTTTCAATGCTTTCACTTTGTAAACTTTG
TTTAGTAGTAGAATATAATATATTCAGTTTTGTTTTATAGTCACATAACACTTTGTCTTT
CAAAGAATAATCTCCTTCGCAATACCAGCGAAATATTTTGGCAAAAAATTAACAATTAGG
TTCATAGTCCCCTAATTCAATTAATCGAAAAAAAAAAAATAAAATATAAGGGAAGATTGT
GCTGATGAAATAGACAATGAAACAATAATGAAGAATAAAGAAGAAGAAGATATAAAACAT
GCCACCACCATCAAGAAGTAGAATAAACAAAACAAGAACATTAGGAATAGTGGGTACAGC
TATAGCAGTGTTGGTCACGTCCTACTATATATATCAAAAGGTGACAAGTGCAAAGGAAGA
TAATGGGGCACGACCTCCAGAGGGTGATTCAGTAAAAGAGAACAAAAAGGCAAGGAAGAG
CAAATGTATTATAATGAGCAAGTCGATACAAGGACTGCCCATAAAGTGGGAGGAGTACGC
CGCTGATGAAGTGGTTTTGCTGGTACCTACGAGCCACACTGATGGATCAATGAAACAAGC
CATTGGGGATGCCTTTCGCAAGACGAAAAACGAACACAAAATCATATATTGCGATAGCAT
GGATGGATTATGGTCATGTGTAAGACGGCTAGGTAAATTTCAGTGCATATTGAACTCCAG
GGACTTCACAAGTAGTGGTGGTAGCGATGCAGCAGTCGTTCCTGAAGATATAGGCAGGTT
TGTCAAATTTGTTGTTGATAGCGATGTAGAGGATGTGCTGATTGACACTTTATGCAATTA
ATGTAGAAAAGAGTTTCTTGTAACAGTATGTAAAGAATAAATAATTATAAGTATAAATAA
AAAGAGAAGGTGAAATAATAATAAGTAAGCAGCTCGGTTATAAGAGAACAAAAACACACG
AAAAAAAAAAAGTCGTCAATATAAAAAGGAAAGAAATCATCATTACAACTTGACCGAATC
AATTAGATGTCTAACAATGCCAGGGTTTGACAATGTAGAAACGTCGCCTAGTTGGTCACT
TTCTCCTGCTAGGATTTTTCTTAAAATACGTCTCATAATTTTGCCGGATCTTGTCTTGGG
CAAGTCATCCACTAAAATGATCAATTTTGGTGCGGCAAATGGCCCGATGTCTTTTCTAAC
AGTAAAGACCAAATGCTTCTTGATATCTTGTAATTCATCATCTGTTGCGGTGGACCAACT
AGATTTGTTTTTCAACACCACAAATGCAGCAACTGCTTGACCAGTCAAGTCATCGTTGAA
TCCGACAACAGCACACTCGGCCACAATTGGATCTTCGATAATAGCAGCCTCAATTTCAGC
GGTAGACAGACGGTGACCAGAGACGTTCACCACATCGTCTACACGACCCAAAATCCAGAT
ATAACCATCCTTATCCTTTGCAGCACCATCACCAGTGAAATAGTAGCCAGGGTAAGGGTT
CAAATAAGTGTCTAGATACCTATCATGATTTTTCCAAATAGTTCTTGCAAATGATGGCCA
TGCAGCTTTGACGGCAAGGACACCCTCTGCGTGGCTGGTGTTAAGTTCTTCACCAGTGTT
AGGGTCAAGAACAACTGCATCAATACCGAAGAAGGGGAATGAGGCAGAACCCGGTTTCAT
TGGTGTAACACCACCAGCCAGCGGGGTGACCAGATGCGAACCAGATTCTGTTTGCCAGTA
GGTGTCTACAATGGGGATTTCATTTTTACCTATTTTTTCAGAGTACCACTCCCAAACTTC
AGCAGCAATTGGCTCACCGACCGAACCCAAGCAACGCAAAGATTTTAAGGAATGATTTTC
GATGTAGGAATCACCAGCTCTTTTCAACAAACGCAAAGCAGTTGGCGCAACATAAAATTG
GGTGACTTTGTGTTCATCAATAATATCCCAATAACGGGAGTAATTTGGGTACGCAGGAGT
CCCTTCAAAGACCAAAGTGGCACAACCATATAGTAAGGGACCATAAACCACATAAGTGTG
GCCTGTAATCCAGCCAATGTCTCCAGCTGTGAAGAAAACGTCTTCTTGGTGAGTGTCAAA
AGTGTAGCGCATGGTCAACAAAGCTCCCAGCAAGTAACCTGCGGTAGAATGTTGAACACC
CTTGGGGGCACCAGTAGAACCAGACGTATACAACAAGAATAATGGATCCTCAGAATCAAC
GGGTGTGCATGGATAGTAGGTCTTGTATTTCTTCTTTTCTGTTGCCCAATCCAAATCTCT
GGGGGCATGGAAAGCAACAGATGGATTGTTGGTCTTTCTATAAACCAAGACGTGTCTCAC
GCCTGGGGTCTCTCTTAGCGCGTCATCAACAATTCTTTTAGTCTCAATGACTTTACCACC
TCTGTTGGATTCATCTGTAGTGATGACAACTTTAGAGTCCCCATCGTTGATACGATCTCT
CAAGGAGTTGGAAGAAAACCCGGCAAAGACTACGGAGTGAATGGCACCGATACGGGAAAT
GGCCAACAAGGTTATGATTGCTTCTGGGACCATAGGCATGTACACGGCAACAGTATCGCC
CTTGCGAACGCCCATAGAGTAAGTCAGCACTTGTGCCACTTGACAAACTTCTTCAAGTAG
TTCCTTGTAGGTAATGGAATAGCCTTGGCCAGGCTCGTCACCTTCGAAAATAATGGCTTT
CTTGTTAGGAGTCTTCAAGGCATGTCTGTCAACACAGTTGTAACAGGCGTTTAATTGGCC
GTTGAGGAACCATGCATTGTTCTGGAAGGAGGGCCTGCCCGTTTTAGGGTCTGGGATGAA
CACCTTATCGAATGGCTTAGACCAGTTTAAAAATTGGGTAGCTTTAGAACCGAAGAACTT
AGCAGGGTCTTCAATAGACTCCTTGTGCAAGCGCTGATAGTCCTGCAACCCGTCCAAGTG
TGGAGAATAGTGGGTAGCAATTGCGGGCTGCAGTCTATCTGAGATGGGCCGTTGTGGCAC
GATCTTGACCGAAGTCAAATGTTCATACTCATGTTCCTTCTTCTGCTGCGCAGTGGCGGC
AGACTGGGACATTTTTGCTTTCAACTTGTCAATTTCACTTGACTGTTCTTCTAGTTTTGA
TGATTGTACGGCAGAGGGCGACATAGCACAGTGGGCAATGTCTTTCTAGTAGTTTTGATA
TGTTTGGTTTTGCTTATAGATAGAAAATATAAGAACAAGATATAACGTACTACCAGATAA
CCTAAGGGAGAAATATGCTTAGAATAGCCGCCCAGTTTATATACAAAATGAAGGGAGAAC
TATTTGCCACCGAGGAACTGTACCCCAACTGCAATACCCATTGAATAATGGCATCGGAGG
CTCGGCGGCAATTCGTACCCCAACCTTTTTTTTTTACTTTTCTTTGGATCTTAGAGATAA
CAGAAAAAAAGGATGACCCCAATCATTTGCCACGGCATGTCAACAGGTGAGTGCCTTTTG
AGGGGGGGGGGTCATCTCGACATCCGGCGAAATGGAGCAGTCACACGTGAACATTTTTAG
GGGATGGAGAGTGCTACGCCGTTCGTCCGAGATGATTATCATATTTACACAGCCGTACAT
ACACGTGCCATTTATCTTGATATCATTCTGGACGTATGTGCACATGTGATTTGCTTTTGT
TTTTTTAAGAATGTCGGGTAATAAACAGATTGTTTTTCTGGGAGGATAATCTTTTCTTTT
TTCCTGTTGGTATTCTAAAATTAACCTTGCTGTTTCTTTTTTTTTTTTTTTTCGCGCGAC
TACTCAGCCATCTTGCATTTTTAAAGAAAAAGATAATCATTAATGCCTTCACGGGAATAC
GTATAGAACATTATTAAAAGTATATGAATGGCATATATATATAGAACACCACCCTTGGAA
AACATTTATACCCCTTAAACTAAAACAATTTGCTGCGCTATACCGTGTTTCAGTGTATTA
TAATACATTCATTTCTGTTTCATTACGATTATATTGACGTGATAAAAAGATTATATAGCC
ATGATCTTCCTAAACACCTTCGCAAGGTGCCTTTTAACGTGTTTCGTACTGTGCAGCGGT
ACAGCACGTTCCTCTGACACAAACGACACTACTCCGGCGTCTGCAAAGCATTTGCAGACC
ACTTCTTTATTGACGTGTATGGACAATTCGCAATTAACGGCATCATTCTTTGATGTGAAA
TTTTACCCCGATAATAATACTGTTATCTTTGATATTGACGCTACGACGACGCTTAATGGG
AACGTCACTGTGAAGGCTGAGCTGCTTACTTACGGACTGAAAGTCCTGGATAAGACTTTT
GATTTATGTTCCTTGGGCCAAGTATCGCTTTGCCCCCTAAGTGCTGGGCGTATTGATGTC
ATGTCCACACAGGTGATCGAATCATCCATTACCAAGCAATTTCCCGGCATTGCTTACACC
ATTCCAGATTTGGACGCACAAGTACGTGTGGTGGCATACGCTCAGAATGACACGGAATTC
GAAACTCCGCTGGCTTGTGTCCAGGCTATCTTGAGTAACGGGAAGACAGTGCAAACAAAG
TATGCGGCCTGGCCCATTGCCGCTATCTCAGGTGTCGGTGTACTTACCTCAGGGTTTGTG
TCTGTGATCGGTTACTCAGCCACTGCTGCTCACATTGCGTCCAACTCCATCTCATTGTTC
ATATACTTCCAAAATCTAGCTATCACTGCAATGATGGGTGTCTCAAGGGTTCCACCCATT
GCTGCCGCGTGGACGCAGAATTTCCAATGGTCCATGGGTATCATCAATACAAACTTCATG
CAAAAGATTTTTGATTGGTACGTACAGGCCACTAATGGTGTCTCAAATGTTGTGGTAGCT
AACAAGGACGTCTTGTCCATTAGTGTGCAAAAACGTGCTATCTCTATGGCATCGTCTAGT
GATTACAATTTTGACACCATTTTAGACGATTCGAATCTGTACACCACTTCTGAGAAGGAT
CCAAGCAATTACTCAGCCAAGATTCTCGTGTTAAGAGGTATAGAAAGAGTTGCTTATTTG
GCTAATATTGAGCTATCTAATTTCTTTTTGACCGGTATTGTGTTTTTTCTATTCTTCCTA
TTTGTAGTTGTCGTCTCTTTGATTTTCTTTAAGGCGCTATTGGAAGTTCTTACAAGAGCA
AGAATATTGAAAGAGACTTCCAATTTCTTCCAATATAGGAAGAACTGGGGGAGTATTATC
AAAGGCACCCTTTTCAGATTATCTATCATCGCCTTCCCTCAAGTTTCTCTTCTGGCGATT
TGGGAATTTACTCAGGTCAACTCTCCAGCGATTGTTGTTGATGCGGTAGTAATATTACTG
ATCATCACGGGACTTCTGGTTTATGGAACTATAAGGGTTTTCATCAAGGGAAGAGAGTCT
CTCAGATTATACAAGAATCCTGCGTACCTACTTTACAGTGATACCTACTTCTTGAACAAG
TTTGGGTTCTTATACGTTCAATTCAAAGCAGATAAGTTTTGGTGGCTTTTACCCTTATTA
AGTTATGCGTTCTTAAGATCCCTGTTTGTTGCCGTTTTACAAAACCAAGGTAAGGCTCAA
GCAATGATCATCTTTGTCATTGAACTAGCTTACTTCGTTTGTCTCTGTTGGATAAGACCA
TATTTGGACAAGAGAACTAATGTTTTCAATATTGCTATTCATTTGGTGAATTTGATCAAT
GCATTTTTCTTTTTGTTTTTCAGTAATTTGTTCAAGCAACCAGCAGTGGTTTCGTCAGTG
ATGGCGGTTATTCTGTTCGTTTTGAACGCGGTGTTTGCTCTATTCCTATTATTGTTCACT
ATTGTCACCTGTACACTGGCATTACTACACAGAAACCCAGATGTCCGTTACCAACCAATG
AAAGATGACCGTGTGTCATTCATTCCTAAGATTCAAAATGATTTCGATGGCAAAAACAAA
AATGATTCTGAACTGTTTGAATTGAGAAAAGCTGTTATGGACACCAATGAAAATGAGGAA
GAAAAAATGTTCCGTGACGACACTTTCGGCAAGAACCTGAATGCAAACACAAATACAGCA
AGACTCTTTGATGATGAGACTAGTTCATCCTCTTTTAAGCAAAATTCCTCTCCCTTCGAT
GCCTCGGAAGTAACGGAGCAACCTGTGCAACCAACCTCCGCTGTCATGGGTACGGGTGGC
AGCTTCTTGTCTCCACAGTACCAACGTGCGTCATCTGCTTCTCGTACTAATCTAGCGCCG
AATAATACAAGCACCTCCAGTTTAATGAAGCCTGAATCAAGTCTCTACCTGGGGAATTCC
AATAAATCATATTCGCATTTTAACAACAACGGCAGCAACGAAAACGCCCGCAACAACAAC
CCATATTTGTAATCCAATATATACTCACATGTAACAACTTATTATATAAATATTTAAGGG
CAAGGATATCCTACATTATATTTCATAGAAAACCGCTCAAAAAGGTGTATTATCTCCATT
ACATCCCAACACCACACATATTTCAGCGATAAAAACCTTAAATGTGAAATTCGCTTTGGC
TCTGCTTCCTTAAATGTACGCAATTGCCGCTTTTTTCTGACATCTTTTTTGACGTGTAGA
GAAGGAAACAGATCCTCCAGAAGGGATTTACTGTTGGCTATTTTGTGTTAGAAGCAGGTT
AATAATAGATTAGGTTGCGTAAGTCATGGTCGAAAATAGTACGCAGAAGGCCCCACATGC
CGGAAATGATGATAATAGCTCTACCAAGCCATATTCGGAGGCGTTTTTCTTAGGGTTCAA
TAACCCAACGCCTGGATTAGAAGCTGAGCACTCAAGCACATCGCCTGCCCCCGAGAACTC
CGAAACACATAATAGGAAAAGAAATAGAATATTGTTTGTCTGCCAGGCTTGTAGGAAGTC
AAAAACAAAGTGTGATAGAGAAAAACCTGAATGTGGTCGATGCGTCAAGCATGGGTTAAA
ATGTGTTTATGACGTATCAAAACAGCCAGCACCACGAATTCCGAGTAAAGACGCCATTAT
ATCAAGGTTGGAAAAAGATATGTTTTATTGGAAAGATAAAGCTATGAAGCTACTAACAGA
GAGAGAGGTGAATGAATCAGGCAAGAGATCAGCAAGTCCGATCAATACAAACAATGCTAG
CGGGGACAGTCCTGATACCAAGAAGCAGCATAAAATGGAACCTATATATGAACAAAGTGG
TAACGGGGATATAAACAATGGTACCAGAAATGATATTGAAATCAACTTGTATAGAAGTCA
TCCAACCATGATCATGAGTAAAGTCATGAAAAGAGAAGTTAAGCCGTTATCTGAAAATTA
TATTATAATTCAGGACTGTTTTCTAAAAATCCTGGTCACTTCAGTGTTCCTTGACACTTC
AAAGAACACGATGATACCGGCATTGACGGCAAACGCGAATATTACAAGAGCCCAGCCTAG
CGTAGCAAATAACCTTTTGAAATTGAAGGAAATGCTAATCAGACAGTGTCAAACCGAAGA
TGAAAAAAATCGTGTAAACGAATTCACTGATAGAATACTACAAAATACAAATTCAAATAG
AAACTTGAAAATCGGTATGCTATTATCAATGCTTTACAATTCTGTCGGTTACCAATATCT
GGAGGATCATTGCCCTCAAGGTGGCGAATATTCGGATTTATTGAGAAATTTGATCAATGA
ATGTGAAGCTATTTTGCCATCTTACGAAATTATTGAACGCTACAAGAACCACTTTTATGA
GTACGTTTATCCAAGTCTACCTTTCATCGAATTAGAAATTTTTGAAGAATCATTAAGTCA
AACAATTTTTCCGGACCCAAACAACCCCTCCAAGGTGCAAATACGTATGGGTAGCACACA
TTTGAGAGCTAAGGTGGAAAACTTGAGTCTTCTATTGGTTATCTTGAAACTCTCATACAT
GTCAATAAGGTTTTTAGATCATAGTACAGCAGACTCGAGTTTTTATCTTTCAAAGGAAAT
AATTGATAAATACCCAATACCGAACGATTTTATTTTATTGAGTCAAAGATGTCTAGCATC
GGAAAATTGGTGTGCATGCGCTAATGAAAACATCATATCATGTTTACTATATATCTGGTC
TTTTTTTGCTTTTTCTCCTGAAGAGGGTGATTTCTTTCTCGAGCACCCCACCGATGTTAT
CAGTAGTTTGATAATGATGCTTTCCACCTCGATTGGTCTCCACAGAGATCCTTCAGATTT
CCCTCAATTGATTTCCCCGTCCACCTCAGATAAAAGAACCTTGAATCACAGAAGAATACT
CTGGTTGAGTATCGTTACCGTTTGTTCGTTTGAAGCAAGTCTCAAAGGTAGACATTCTGT
CTCACCGATATCTTTAATGGCCTTATTCCTAAATATTAAGGATCCTGATTCTCTGACGGT
ATATATGAACCGAGTTAGGGGCGATCTAAGCGATATCAATAATCACAAACTTTTGAGAAT
TCATAAATTTACATTCAAGAGAGCCCAGCTTGCGTTACTCCTGTCGGACTTAGATAACTT
GACGATGACATACTATGGTAGTTTCCATTTGCATTCAATTGAATTCATAAGAGAAAAGAT
TGAGATTTTTGTGGAGGAAAACTTTCCCATAGTACCATTAAAAAGTGTCGCACAGGATAA
GTCAGACCTTGATGACATGAATGTGATTTCAGAAATGAATATATTATCTTCAGAAAATTC
TTCTTCATTTCACAATCGAATAATGAATAAACTATTGATGTTGAGAACTTCAATGGCCGT
ATTCTTGCATTTTGAAACACTTATCACTAAGGATAAAAGTATCTTCCCATTCTACAAGAA
ATACTTTATGGTTAGCTGTATGGATGCGTTGTCACTAATAAATTATTTCAATAAGTTTTT
CAACGGAGAATATCGACACGCAATATCTTCTTTAACCAGTTTTAATGTTACAAAATTTAT
TCAGTTAGCACTATCCAGCACAATCTTCAGCCTATTAGGGATTATACTAAGAATAGGTTT
AGCCATCCATATGTTATCTTCTGAAGTACAAAAGTTATCGGGAACGACAGATCCAAGAAT
AAAGGAGTTAAATACCAAAGTCGAAAAATTTAGTACCCTGCAAAGAGATCTCGAGTCTGC
TTTAGAAGGTATATATTGCTCTGCTTCGGAACATTTAAGATTCACATACTTCCCCGTTTT
TAAGATGTTGGCTTTATTCGATGTCATTGTACAAAGGATGAGAAAGGGTGAATTATGGCA
CGGCATATTTACGATGATTCAAATGGAACAAATGCATTCTAGGATAATCAAGACATTAAG
CATTACCTTAGGAGTCAAACTGGACAAAAAGGATAGGCTATTAGAGGAATTGATGGCATG
CAATCACGTTGCGAATTTTAGCGTTGAAGATATAGATGAGCTGAACCGTAATATCAAAAA
AGAGATTCAAATTTCTTCAGGATTGAAGCCGCCTGTAAACACAATTGACTTAACCAACGG
CGAACCATTCGGAAATGCTGTTCCTACCTTCACAAAGACATGGAGTTCATCCTTAGATAA
TTTAGAAAAACTATCATCGGCCGCTGCAGTTGGTCAGAGCTTGGACTACAACAGTGGTTT
ACGTCAGGGTCCTTTGGCGGGTGGTGGTTCAAAAGAGCAAACGCCAATAGCCGGGATGAA
TAACTTGAACAATTCAATCAATGCTACACCAATTGTCGATAACTCATCTGGATCACAACT
TCCTAATGGTTTCGATAGAGGCCAAGCGAATAATACTCCTTTTCCAGGTTATTTTGGAGG
TTTGGATTTATTTGATTATGACTTTTTGTTTGGCAATGACTTTGCTTAAAAATTTTCTTT
CCAAACTCCTACCTATTCATTTCATCAATTAATTAATATTATATAGCCACGAATTTATGA
AACTGACCGATAATATAAAGTGCTCAATATATATATATATGTATATAACGGTTAACGTAA
GAAGAGCTCTTCCCTCTTAAACATTCGAAAAATGATTGAACCAGTATATTTGGTCGAGCA
AGACTTTCTCCTTCGCATATTTTACGGCAGGTATGGATATATCGCCTCTTGCTGCAAACC
CGTGAGCCACACCACTGAAGAGGTCTAACTGGTAAGTAGCGTGATTATCCTTTAATTTTT
CCTCCGTTAAGTGTCTTAAGTTTGCCGGAAAGATGTGATCCTCTTCCGCTGCTGAAATCA
ATATTGGTTTCTTGCTATCAATTGCTTCAATTTCCTCGATGCTGACGAAAGATGGATGTG
CAATGGCTGCAGCATTGGCAAGACCCCCGTCGCCACTAATGTGTTGGACGGCAAACTTTG
CACCAAAACAGTAACCCACAACGCCAATAAACTTTGGGTCATATTCAAGTTTTAACAACT
TCATGAATCCATCAACAATTTTCTTGGTGACTTCAGGAGAATGTCTTTGAAACCAGGCAT
CACGATCAATTGGTTTGTCCGATGAGATAGCATCGCCGAATAAAATATCGGGAACAAAGA
CCATGTACCCAGCACTAGCAAATTTGTCGGCCGTTAATAAAACATTGTTGAATTTATTGC
CATACACATCTGTCAAGATAACTATAACTTTTTCCTTGGGAGATGTAGAGCCTGCTGCAT
AAGTATCTAAACCGAAGATTTCTTCACGACGACCCTTGGGTGTTCCATCGTGACAAACTC
CTTCAAAGCAACACTTGCCAGGTTGATTAGATGCCATTTGATTGAAATAATTTTGTTCTG
CTGTAGTTAGACGTAGTGGAAAACTTTAAGTCTACTGAGTCTTGAGACCTTATCACCCTT
TGAAGGTTTCTTGCAAATGAGCGTGGTTTGGCATTTTTTATCGGAAAGAAAAAAAGGGCT
CCGCCTTAGGCCAGATATCATAGAAATGCAACACTTCCCTAATATAGAAATTTGGGCATT
AATTATTTTGAGAATTTTGATGATTTGAATAATTTCATTAACGTAAAGGAACATAGTGCT
ACGAATCCAACAGTGGACCCAAAAATGAGAGCCGTTTGTCTGTAGTCGACATCTTTTGCT
GCTGTTTCTTCTGGCAATCCCGGAGTGTTTTTGCCAGGATCAAGAGCAGCTTCTGTGATT
TTAATAAACAATTCATTAAGGGAACTTAGCCATCTGGATGATATGTGCAGTGGGTGGTTC
ACAAATAGCTCGTCTGCCAGTTCATCTGGTTGGATTTGACACCTTTGTTGCTGCTTATCC
AAATCTGCCTTAGAAGCTACAAATACCAACGGTAGATCTTGTAAATGTGTGAATTTGTCT
AGAAGCGAAACTAAGTAGGAGAATGATTCTGGGTCGCTGGAATCGTATGTTAGACAGATT
ACGTCACATTCTTTTAACTTATCCTTATTCTCTAGTATGGCGTATTCCTGTTCTCCAAGT
TCTTGCAAAATCAAATAGTACTGTTTCCCACCTTTGAGTTCTAAACTATTGACTGCAATT
CTTGGTTTGATTGTCGGAGAATACTCCTCCGAGAAAGATCTGCCCAAGAAGGCCTCTAGC
AAAGAGCTTTTGCCGCAACATGGCTTTCCAATGACAAAGCAATTGAACACTTTTCTGTCA
TTGATATTGGATCTGTAAAGTTTCCCGGAACGGCGTCTCATTTTCCTTGGCTTGGTTACT
TGTAGGGCTAGTCTTGCATCTTCCTGAAAGCCAAAATACACCAAGTAAGCGGTAGTTGTG
CTATAGTTCAAGAAAGTCGTCATACTCCATTGTGCTAGCCAGCCTTGTAAGGTGATGCAA
CCCTTGTTGTTTACGACAGTGGAGAAGGGGAAATTCGTTGAGGTCCATAGTTTAGGCAGC
CCTGGTGTGCACTTAAATAGACGATGTAATTCTTGATTATTCAAACCACCATCATTGTCG
ATATCAAACTTCAAAAAAATATCTACAAGAAATCTGTAGCCCTTGGGGCTCAATTCCACA
CTGGAAGTGTCAGGGACAACCAACCTCGGATGGAGAATTTTGTCATTAATACACAAGGAA
TCTGTGTAATGGAAAGTTCTTAGGATAGCCCATGTAGTTTCGTGTCTCCCCCTTTCAGCG
TATATTTTGTTCAGTACAAGGAAACCATCTTTGGTGATGCCTTTTCCCGGTACGTATAGC
TTGCGGTTAATGTACTCTTGATCGTGCTTGGAAATATCCAAAAGCAAATCTTTAATAAAA
TTCAGTTCGTTTACATCGATACTCTTATTGAAGCACTTTTTTTGTAAGCCCAAGATTTCG
TTGTCATCTAAATATGAGTCCTGGTTTAAATCGCTTAAAAGAAAAATTCTTTTTAAAGCC
ATGACAGCCAATGGCTTTAGTTCACCTACCATGGCATCAAATAAAGGTGATATTGGGTGT
GTTATAGCCCTTTGGCAAAGATAAAACGCTTGGTTAAGATCAAACTGTGTCTTGGCACTT
GTCTTAATGCAAGTGTCGATTTCTTTAAACTCCATTAATATTGGGATAAATTCTTCATCC
TCCACTTTGGTATCGATATCATCATCACTGTTCTCTGACACGACCATTGCATTGGCATTA
ACATTCGATATGGAATCACATTTATTTTTGCAGAGAATGACAGGAATATTCAACCCCAGG
GATCTGAAATGAGGCAACCAAAAGAGAGAAACATGGTCATACGATTCGTGATCGCAATAC
ACAAGCCAAATTACGTCGGCGGACTTCAACTCATGGTCTAAAGCTATGAGGTCCGAATCT
GAAGTGTCTATAAGTACTGTATTCTTAGGAGAATATGTAGGTGATGATGAGAAATCTCTT
GGGATACTGATGGGTGGCAGCACGTCCTGTATGGTCGGTATGAATTCAGCTTTTGTTAAT
GATACAATCAGACTGGATTTACCAACCCCTTCATCACCGCAAATAACTACCCGAATCGTT
TCTTTAGTCATTGTGTTGTTCAACACATTAGTATTTAGAAGTCCGCTATTTTTGTTTTCA
ATTTTTATTTGTTTAATATACAAATTTCATTCTTGTTTTGAGGGTAAACCACTATACCAA
ATGTTGAAGATCTAAAGGTATCGATCAAATATGTTGCTAGAGAGTGACTGAGTGTTACAT
TAAATATATTTATATATAAACGTATGATATTTAGGGATTGTTGATTGATAGGTTGAAAAG
TTTCGATCTCAATGACTCATTTTCCTGTTCTAAAGCCTTGATTCGAGCTTCTGAAGCGTT
AGCATCGAGCTTCCGTCTTTCTCTTTCGGATATCCATCTTCTTTGTAACTCCTCTATTCG
TAAGGTCAGTTCTTTATTTGGAGTTGCCGTTAATTCATTGCCCTGTTGATGTGGCTGCTC
TGGGGTTTCCATGGAAATCAGTGAAGAGATATATGAGTTTATTATGGACTCTAATGCAGT
CTCTATAAAAGTGTAGAGCGATTCTAGTTTGGGCTGAATCAAATTCAAGTTTTTCAACGC
ATTTGGTACAGATTTTATGGATTTCATTTTCCTGTCAAATTGGGCAATAGAACTTTCTTG
TAAGATTTTCTGCAGAATATTGAAAATACTGTCAAGGTGTAGTAAAAGGTTCTGATTAAA
TTTGATAAAATTGCTTTCATATTGGGATAGTATTAACTTTTGGTTGTCCAAAGTATTTAA
CTGATTTTTTAATTGGTAATTCTCCAAGTCTAATTTGTCTAACTGATTTTGTATTACGTG
GAATTCCTCTGATTTATCGATTTGAAGGTCATTGATTTGTTTTTCCAAGTCATTGATGTA
GCTGTCCCAATTATTTTCCTTTAGTTTATTGATTTTGGTCTGAGTTTCCAGTTCTTTGGT
TAAAACTTTTTCATTTTGTTTCATTTTAATGATGTCTTCCTTCAATTTTTCCAAATTGTT
TATCAAGACAGATTGCGATTCGATCTTTTCCTTCAGTTGGGAAATCAAATGATCTTGTTT
TTCTATAACGGAACTAGAATTTTCTTCCAATTCTAAGGAATCTAGTAGATGAGACTGCTC
ATTTAGTTTGGACGCTATTATTTTTTCTAATTTTTGCGATTTCTCGAATTTCAATCTAAT
GGAATTTATAAATTGATCATATTCTTTGTGCAAATTTTCTATGACAATCTCTAATTGAGT
GTCTAAGGTTTTCTCAAAACGAGACTCGACGGCTGAAATTGGTAAGGAAGTACTGTTTGC
CATTACATTTTCTGTATCAATGTGGTTGTTACTGTCATGAATTTCGTCATTCTGGTATCC
ACCATCAGTATTCTCCTCTTTACTTGATGGTGAGTCCCTACTTTCTAACTGTGATCCTGC
TGGTGAGGACTGGGCCAGTGAAAGAAATTCTTCCTTATCCTGCTTTGATTCCGCTCGACT
TTTGGAATGCAAAAAGTCCTGCAAGAATTGGATGATGAACTTGGACAAAGTATCCATTTT
TTCAAGAACATAATCCGAGCTCAGCTCTAAAGTTTCCTCCAGGGTCTCCCTCTCTTCTTT
ATCAAGAAGATGGGCATTTTCATCTTGCTCATTAAAATGCGTCAATATAAAGGACAATAG
GTGATTGATCGTATTCACGATACTTTCCGAATTTTCTAAATTCTCTTGAACGAATTGTAG
CGTATCTTGGTACTCGACTTCCTTCGCCTTTAAATCCTGTTTCAATTTGTTTATTTCAAG
ATTTAGACCCTCGATAATCGAATTTCTAAAATCAGTGTCATTGCCCAGCGATGGTGCATT
GCCGTCTTTATTAGGGATTCTGCGAATGTATTCATAGAGTACTTGAATCTTGATTTTGGC
ATTAGTCAACTCCTTCTCCAAATTTTTGACTTTGTTGGAATCGTTCATCAGAGCAGGCTT
GATGGGATCGTTATGAGATGACCTCGTGGTCATGGAGTCCCTGAGTGATGGTATGGACAT
CCCAGAATCCATCGAGTTTGTGAACTCGCTGTCGTCATCATCACCAGTGTTGTCATTATT
GCGAAGATGCCTGCCACTAGGAATCCATCGACGTACCATGGCTATAACTTTCCTTATGTT
GTTTGCTTAGTTTTTTGATATTAGTGTTGCTTATGTGAAATTTCGCGATTTCAATTAAAA
TAATAAATACATATATAAAGAATATACACAGAGGGAAGCAAAAGTAAACTAAAAGTGATA
CTTACACGAGCTTTTTTGGTTCCAAACTGTTCATGATGATGCCGGACCCTTCCCAGTTGA
CTTCTTAGTGGTCAATTGTAGGCCATGCCATCTGGAAATATCGTCCCTCAAAATTCTGTT
CACCAGCTGGTGCTGCTTGATGAGACTCAGTCCGTTGAACTTCTTGCTTGTTATGTTGAT
AGCAAACATGGATCCGCAGCCACCGGAAACGTCTTGCACTTTACACACTTCAGGTTCCAG
TTCCTGTTGTAGTTTATCGGTGATCATCTTCTCCTCCGGAGTCATTGCCATCTGCGTTGA
GTACCAAAGCTTTGAGCCCGTCAGAATCCTTGGCCACCGGACATGCTTCACAGATATAGA
ACGTAGCATGGTCTGTGGGAGCTTCATTTCTATGTTTTACCTTCTCTTTTCGCTTTTATG
GTTCTCAGTGACCAAATAAAGAAACTTATATATGTTCCGGAATGACGAATCAAAAAGAGA
ATAGCATCGTTAGCAGCAAACGAAAGTGGAAAGAGAATAATGTTCAAGAGAGCAATGAGC
ACAGATGGTCCCGTGGCACGTACCATCCTGAAGAGACTGGAATGCGGCTTTCCAGATTAC
AAGAACTTTGCGTTTGGCCTCTACAACGATTCTCACAAGCATAAGGGCCATGCTGGTGTA
CAGGGAAATGTCTCTGCTGAGACACATTTCCGGATTGAGATGGTCAGTAAAAAGTTCGAA
GGCCTGAAACTTCCACAACGCCATCGTATGGTTTATTCCCTCTTGCAAGACGAGATGGCT
CAGGCGAACGGTATCCATGCTTTACAATTGTCACTAAAGACCCCACAGGAGTATGAATCC
AAAGCGAAATAGAATGCATAAGCATAAGTGTACACGTTGAGTTTATTGTTTTATTTCCCC
TACATATATATACATATATATGAAATTACTTTACGTACGTATAAGCTTTGTTCAGTCATC
ATGAACCAGTGTCTTTTCGTACTGTTCTAAGGACATTAGACCCTCGACCTGTTCCACATT
AACGCCCTCACCAAGCTTCATTTTGACTAGCCAGCCGTCACCCATAGGATCTTCGTTCAC
CACACCTGGATTTTCCTCAAGATTAGTGTTAATTTCCTCTACGGTACCATCGGCAGGCTG
GTAGATCTCGGAGGCTGACTTGACGGACTCAATGGACCCTAGCGACTCACCTTGGGCAAT
CTCAGTGCCCACTTCTGGCAACTCAACATAGGTAGCGTCCCCTAAGGCATCAGTGGCGTA
TTTTGTAATTCCGACAAAGGCAGTCTTGTCCTGATGCACAGCTATCCACTCATGTTGGGA
AGTGTACCTCACGGCTTGAGGTCCTTGGGATGAGTACAAAAATGGTAGTTTATTCTTGTT
TAGGGCATTGCCGGAGCTGTTTCTCAAAAACAATTTGCTCACAGTGGGCATGCGGGTGGT
CCATAGTCTAGTAGTGCGTAACATTGTCGATGTGGTATGCTTCATGTGGAGATTCCCTTT
CCCATTAGATACTTGTTTGTTGGTCTGTATATATAGAAGAAAGAGTTAGCGAAAGTGACT
CCGCCGCTGAATGACTCCTTACGGAAGTGTCAAAATTGCGAGGTCCCTATAGCACAGAAT
GATAGATAAAACATTGATTTGCAAGTTGAAGGAAGACCCTACACATGCGTATATATGATG
TATGTAATGGTTGTGATCATTTTAGCCTGTCAAGCAGTGAATCGCACTGCTTGTGTAAGC
CTTCATCTTCTTGCTTTAGCTGATGCAGCAGGTCGCGAACAGTGTCCTGCACTGGGGGTC
TAAACATAATGAGAAACTTTAGCGTTTGGAAACCAAGGGAACTTCTTGCCGGATCCAGGC
AGATAGGCTTCAGTGCCTCAAGATGATCGCTTTGAAGACTGGGCAGTTCGCTCATAAGTC
TGATGAAGAATCGTCTGTGTTTGTTTTCAAGGAATGGACCCAGAGACTCGAGAACTCTTA
AGGACCATTTTTTGTAGTTAGAGGGATCTTGATGCAGCGAGGTTTGGAAGAACCATTCTT
CATTGAGCCATTCAATGATCAGACTGACACGTTGCTCGAAATCCTGGATGAAGAAGCCAA
GCAGTTCTTCACGAATCAGGTCACTGGCCTCTTGTGCTTCGATTCCTCTCGTAACCAATC
TGATTAAGACGTGTAACCATGACGAGGAGTCGTCATCGTCCAGTAATATGGAGGAGGAAG
ACGAAGATTTGGCCCGGGTAGTATCCTGGCGACCGGATAATTCAAACAGTTTCTTGGTCA
GCTTTGAGAGGTACTTTAGTTTTTCATCCTGCGTCAATGAGTCAGGTTCAAAGGGGGGTG
CGATCTCCTTAATGGCAGAAGTTGATTTGTTGGCATCTCCTGAGATTTCTTGGGCGCTTT
CCTCTTCTTGAAGCATCTTCTGCATTCGGTCATCGTCTTCGGGCTCCTCTGGTTCCTCCG
CTAGTGGTTCTGTTTCCATTTTGATTTTCTTGCTATTAGCCGTTGGGCCATCGTTTCCAA
CTTCTTCATTGTCGTTGCCGTCGTCATCATCGTCGGATTTCCTCTTTGATGATGACGAGG
ACGGTACAGAATTGATGTACGTATTCATTAAATCCGTGTACCTCGAAGCAACGATAGACA
ATCCGGTGATCAGTTTCGTGCTGTCCATTTGCAAGATGGCCTCTGTGGACAGCTTGATAA
GTATGTCATTGGGTAGCTGGGTCACATCCTGGTTGGAGTTCGAACTGTTCATCAATGAGT
ACACAGATGAGTAGGTGTTGCTGATTGGTTTGGGTGAGTTGTTGAAAAAAGTATTGCCCT
GGTGTGAAGCCTTGTTGAGGGTGTATTTTTGCAATATCTTCAGTTGATCAAGCATGTTTT
CGGTTGAAGAGCCCGTTGCAGGTGCGGACACAGGCGTGGGGGTCTTTGTGGACACCCCTA
GAGTAGACAATAACGCGGATAATTGCCTTTTCCATAGTGAGATGTATTTTAGTTTGTCCT
GCCTGGACAACGTTTTCTTGCTATTGCCCTTGGAAGGGTCGAAGTTCAAAATTCCCTTGC
TCTTGGTCTCTTCGCCAATAACGTGTAAAGTTTGAGAAATCTTGGTCAGCTTGGAGTAGA
TCGATGACCCTGATCCGGATGAGAGGGATTTTGTAATGATTTGATTTTTTAGCCCAAATT
GCACAAAGTTCTTGTACGCCCTTTCAACAAATCTCTTGGATAGTTTGTAGTTCAAGTCAG
ACTTGCCCTCTAGGGGAAACTTGGCGTCGACGTTGAAACGCAACAGCCCGGAAAGAATTC
TTATTGTTGTCTGCGGCCTTCTTTTGATGACGAAGGATAAAGAATTGATGATACCAATGA
AAACGGACGAGACCATGTACTGTTCCTCAATTAGGTAGTTTAGCAACATATCAAGAAGCC
TCTTAGCCTCGCTCTCCAAAGCCGGTTTGTTCAACACAGGGTGGTTATCCGGGATGGTAG
ATGAATTAATCTCGTTGCCGCTGGGTGATTTAGTTTGCGACAGCACGACCTCAGATATGA
ACTTGATGGTCGCTAATTTCACGCCGATATTTTGGTCAATCTGCGCCAGCCATTGTTCGA
CATCCGTTTCATCGTCAACGGTGGCACGCAAAGGATATGCAGTTCTCCAGTGCGAGAGCA
CGAACTTCTTCAGCATACACAACTGATCAAACATTTCCTGGTTTGATGTCTTAGCAACCA
GATCCAACACCAGCGGGTATGAAGCGCACATAATAAGCACGATATTCTTGTACACTAGTA
CGTCCGCGGTGGATTGCGCCATAGCAAGAAGTAGTGGCAGATATTGAGCAGCAATAAACG
GTCTCTCAGTATTCGCAATTGGAGAGTCCATCGACACCACGTCTAGAACTAACTGTGTAA
AAAACTTGGCCAAAGGCAACTTCAGCTTGCTGAGATTACCGTTGTGGTACATGGATGCCG
TAGTTTCGAGCACCTTGGGCAGCATCTCCGTTGGATTGTTGTGCATGGCCAGTGTCTTGG
CCTGTAACAATTGTTCCATCTCTGCAGATGACATTGCGCTGCTTAGTGGTAGTTATATGC
TTCTTGCCACGATTTAACCATTTGTTCAGTCAAGTACTAACGGTTAAAAGGTATCGAAAT
ATGGCAACTTTTCACTTTTAGATCAAGTCACTATATACGACTTGAACATCAGAACGGCGA
TTTTCCATCAAGATGGAGTGGAAACCACGCCATTATAAAGGAAAGCTAGTTTTATGTCTC
GTATACATGCGGAGTAGGACAGTGATATAACACACATAGCTAGACACAATAGACATCATG
AAAAGGTCCACGTTGCTGTCGCTGGACGCATTCGCTAAGACCGAAGAGGACGTACGAGTC
CGCACCAGGGCCGGCGGGCTGATCACTTTATCGTGCATCTTGACCACGTTATTTCTGCTG
GTGAACGAGTGGGGACAGTTCAATTCTGTGGTAACAAGGCCACAATTGGTGGTGGACCGT
GACCGACACGCAAAGCTGGAGCTTAATATGGATGTGACATTTCCATCGATGCCATGTGAC
CTGGTGAATCTCGATATTATGGACGACTCTGGAGAGATGCAACTAGACATTCTTGACGCA
GGGTTCACGATGTCTAGGTTGAATAGCGAGGGTCGCCCCGTGGGAGATGCTACTGAGTTG
CATGTGGGTGGGAACGGCGACGGAACCGCGCCGGTTAATAACGATCCTAACTATTGTGGG
CCATGTTACGGTGCCAAAGATCAGTCGCAGAATGAGAATCTAGCACAGGAAGAGAAGGTT
TGCTGCCAAGACTGTGATGCAGTGAGATCAGCATACTTGGAGGCAGGCTGGGCTTTTTTC
GACGGGAAGAATATCGAGCAGTGTGAAAGAGAGGGCTATGTCAGCAAGATTAACGAGCAC
TTGAATGAAGGCTGCAGGATCAAAGGTTCTGCACAAATTAACAGAATTCAGGGGAATCTT
CACTTTGCCCCTGGAAAACCCTACCAGAATGCATATGGACATTTTCATGATACTTCTTTG
TACGACAAGACTTCGAATTTGAACTTCAACCACATCATCAATCATTTGAGCTTTGGGAAG
CCGATCCAGTCCCACAGTAAGTTGTTAGGAAACGATAAGCGCCACGGCGGCGCCGTAGTT
GCCACTTCTCCCTTGGACGGACGCCAGGTGTTCCCGGACAGGAACACACACTTTCACCAG
TTCTCGTATTTTGCCAAGATTGTCCCCACCAGATATGAGTACTTGGATAATGTTGTCATT
GAGACCGCGCAGTTCAGCGCCACTTTTCATTCCCGACCTCTTGCCGGTGGAAGGGACAAG
GATCATCCAAACACACTTCACGTTAGGGGTGGTATCCCTGGTATGTTCGTCTTTTTCGAA
ATGTCTCCATTGAAAGTCATCAATAAGGAACAGCACGGGCAGACTTGGTCGGGCTTCATC
TTGAATTGTATCACCAGCATTGGTGGTGTCCTAGCTGTGGGCACTGTCATGGACAAGCTA
TTCTACAAAGCACAGAGATCGATCTGGGGCAAGAAGAGCCAGTAGAGGAAGAGACTGTCA
TAGGGAAGAGCCCTTTCTACATACTACTACATAATATATATATATAGTATAGAAATTGGT
ATATCACTACTTGTACAAATATCATATTGTACGATAATCGCGAAGAACGACGCACTGGTG
GGAAGAAGTGGAAAACAGAAGCTTTAAGGTAGAAACAGAACAAGAATGTGGCTATGGTAG
GATAGCAGAAGAGTACCATTGCTGTTATCATTTGTTGCCTAGCCCTATCAAGACCTGTCT
GCTAATCCAACCCGAGAGATCATGGCGATCCAAACCCGTTTTGCCTCGGGCACATCTTTA
TCCGATTTGAAACCAAAACCAAGTGCAACTTCCATCTCCATACCCATGCAAAATGTCATG
AACAAGCCTGTCACGGAACAGGACTCACTGTTCCATATATGCGCAAACATCCGGAAAAGA
CTGGAGGTGTTACCTCAACTCAAACCTTTTTTACAATTGGCCTACCAATCGAGCGAGGTT
TTGAGTGAAAGGCAATCTCTTTTGCTATCCCAAAAGCAGCATCAGGAACTGCTCAAGTCC
AATGGCGCTAACCGGGACAGTAGCGACTTGGCACCAACTTTAAGGTCTAGCTCTATCTCC
ACAGCTACCAGTCTCATGTCGATGGAAGGTATATCATACACGAATTCGAATCCCTCGGCC
ACCCCAAATATGGAGGACACTTTACTGACTTTTAGTATGGGTATTTTGCCCATTACCATG
GATTGCGACCCTGTGACACAACTATCACAGCTGTTTCAACAAGGTGCGCCCCTCTGTATA
CTTTTCAACTCTGTGAAGCCGCAATTTAAATTACCGGTAATAGCATCTGACGATTTGAAA
GTCTGTAAAAAATCCATTTATGACTTTATATTGGGCTGCAAGAAACACTTTGCATTTAAC
GATGAGGAGCTTTTCACTATATCCGACGTTTTTGCCAACTCTACTTCCCAGCTGGTCAAA
GTGCTAGAAGTAGTAGAAACGCTAATGAATTCCAGCCCTACTATTTTCCCCTCTAAGAGT
AAGACACAGCAAATCATGAACGCAGAAAACCAACACCGACATCAGCCTCAGCAGTCTTCG
AAGAAGCATAACGAGTATGTTAAAATTATCAAGGAATTCGTTGCAACGGAAAGAAAATAT
GTTCACGATTTGGAAATTTTGGATAAATATAGACAGCAGTTATTAGACAGCAATCTAATA
ACGTCTGAAGAGTTGTACATGTTGTTCCCTAATTTGGGTGATGCTATAGATTTTCAAAGA
AGATTTCTAATATCCTTGGAAATAAATGCTTTAGTAGAACCTTCCAAGCAAAGAATCGGG
GCTCTTTTCATGCATTCCAAACATTTTTTTAAGTTGTATGAGCCTTGGTCTATTGGCCAA
AATGCAGCCATCGAATTTCTCTCTTCAACTTTGCACAAGATGAGGGTTGATGAATCGCAG
CGGTTCATAATTAACAATAAACTGGAATTGCAATCCTTCCTTTATAAACCCGTGCAAAGG
CTTTGTAGATATCCCCTGTTGGTCAAAGAATTGCTTGCTGAATCGAGTGACGATAATAAT
ACGAAAGAACTTGAAGCTGCTTTAGATATTTCTAAAAATATTGCGAGAAGTATCAACGAA
AATCAAAGAAGAACAGAAAATCATCAAGTGGTGAAGAAACTTTATGGTAGAGTGGTCAAC
TGGAAGGGTTATAGAATTTCCAAGTTCGGTGAGTTATTATATTTCGATAAAGTGTTCATT
TCAACAACAAATAGCTCCTCGGAACCTGAAAGAGAATTTGAGGTTTATCTTTTTGAAAAA
ATCATCATCCTTTTTTCAGAGGTAGTGACTAAGAAATCTGCATCATCACTAATCCTTAAG
AAGAAATCCTCAACCTCAGCATCAATCTCCGCCTCGAACATAACGGACAACAATGGCAGC
CCTCACCACAGTTACCATAAGAGGCATAGCAATAGTAGTAGCAGTAATAATATCCATTTA
TCTTCGTCTTCAGCAGCGGCGATAATACATTCCAGTACCAATAGTAGTGACAACAATTCC
AACAATTCATCATCATCCTCATTATTCAAGCTGTCCGCTAACGAACCTAAGCTGGATCTA
AGAGGTCGAATTATGATAATGAATCTGAATCAAATCATACCGCAAAACAACCGGTCATTA
AATATAACATGGGAATCCATAAAAGAGCAAGGTAATTTCCTTTTGAAATTCAAAAATGAG
GAAACAAGAGATAATTGGTCATCGTGTTTACAACAGTTGATTCATGATCTGAAAAATGAG
CAGTTTAAGGCAAGACATCACTCTTCAACATCGACGACTTCATCGACAGCCAAATCATCT
TCAATGATGTCACCCACCACAACTATGAATACACCGAATCATCACAACAGCCGCCAGACA
CACGATAGTATGGCTTCTTTCTCAAGTTCTCATATGAAAAGGGTTTCGGATGTCCTGCCT
AAACGGAGGACCACTTCATCAAGTTTCGAAAGTGAAATTAAATCCATTTCAGAAAATTTC
AAGAACTCTATTCCAGAATCTTCCATACTCTTCAGGATATCATATAATAACAACTCTAAT
AATACCTCTAGTAGCGAGATCTTCACACTTTTGGTAGAAAAAGTTTGGAATTTTGACGAC
TTGATAATGGCGATCAATTCTAAAATTTCGAATACACATAATAACAACATTTCACCAATC
ACCAAGATCAAATATCAGGACGAAGATGGGGATTTTGTTGTGTTAGGTAGCGATGAAGAT
TGGAATGTTGCTAAAGAAATGTTGGCGGAAAACAATGAGAAATTCTTGAACATTCGTCTG
TATTGATAAATAAAACTAGTATACAGCAAATACTAAATAATTCAAGAAAAAAACATTAGA
TAGAGAGGGGCAGATGTTCAAGCTATACCCATTATATTGATCCACACTTAGTATTAAGAT
ACGTCTGTGAAGGATGAAAAAAAATGTATAATGTGACTAGAGGAAGTAAGGAGAAAAAAC
GATAGTAATCGTATTTTAGGTTGTGCGTTTTTATAATTTTTTTTTTTTTGTAATTCTATG
CAAATGTAATATAAGTATATTTAAAGAAATAATGAGTCCTGTGAAAACAAAAAGAAAAAA
AGATCATTAATGTATGTTAACGTATTTGCTTTGCAAATTTTAATTTATTTGTTGTTAAAT
GCATTTTTTTTTTGTCGTTTCAGCGAGTTTTCTTGAGGTTGCTACTATCATTAAAATCAC
AATCCACAGAGGAAGTTGATCTCTTTTTCAGTTGGGTGGGGGCAGAGCATGGGTGAGCAG
TGGCCATGGGTCTAACAGGAAATAATCTTTTTGAACGCACAGATAAATTTTGTAATAATT
TTCTATTTGACATTAGAGATGGGGTGGTGGGAGTTAGTGGGCTTGGCCAAAAGATGCTTG
AATTTTGTGGGATGCTCAGTGACCTTTTAAAAGAATTTTGGGTAGAAGAGAACGAACCTG
AATGTGAATGGTGTGATGCAGAGTCTGGGGTCGTCATTGAACTTGAAGTCTTGTAAGGGG
AATTGAATGGAGATGGAGAGGATGAAGATGAGGTTGGAGTGAAGGCAAATGGTGGAGAAA
TGCTATCTTTGGTCAACCTTCTTAAATGAGTGTGATCCGAGAAATAGTCTGTGGCCGCAG
ATGAAACCGTAGCGCTCTTTGGAGTAGTAGCATTTGAGTAAACACAAGTCAATGAATCGC
TGTCAAAGGACTGAGCAAAGATAGTATTGTACATGGTTTCCAATTCTTGTGAACGGTAGA
ATTCTTCCAGTTTCAATTGAATACAATAGTTTTGTAATGCGTCTAAGAGAGATTTTGCTA
AAGATGTCTTATTGCTATTCAAATATTTTGATTTGAAACTGGAGGGGAAAGAATTTTGGT
CCATTGCTATATCCAATAAAGTATTAGAGATTTCTGACAATTTAATATCTAGGTCTTGGC
AGTTTTCCTCCAAAGCCAGATTGATATTTTCCCAAAGGTTTGAATTATAGTAGTTCAAAG
ATAATTTGATGAGGTTAATTGCACCCAGCGCAATTAGTGAACGATCATATTTAAATGATA
ATTCGAGATTGAAGGAAGCTAACTCGCACAACATAATGGCACCCAATTTGATCTCGTTGA
TGTTCAAAGAGGGGCCTTGAGAAGAGGACGATTTATTAATAGCAGTACCAGCAGCGTTAT
TTAATAAGGCCAGTTTCTGTTGAATGAAAGCTTCCAAAGGGGCAGAAAGGACAACGCCAG
GCGATAACGGGGACGTAGATTGGAACAAGAAGATGTCGATGTAGGAGTCGAATGTTGCCG
ACTGACAGATGGACCAATCGAGTGATTTGAAAAGATGCATTTCCATAGTCGTGAATTGCT
TTATAGAATATTGATTGCAACACAAGTTTTGCAAGACTTTCAAAGTGGCCATTCTATTCT
TGGAGTCCCAAAATTTGGACGAAATCCAAAGCGCGGTCAAGGACAAGAGCTGGTAGTTGT
AACTCTTGATAATGAACCGCGAGGAATACTTGTCCAAGATAGTGAAAGTAAGGAACAAAG
TCGAGGTCGATAGATTGAGTCTTGTGTGACAGTACATGATGAAGTCAAAGATCAAGAAAC
GCATCTTCGGATTAACTTGTGGCTGAGAGTTGAAGTTAGTCAGGTTGTACAGCGGCCTTT
CTGTGTGGGAAAGACGGAAATAGTGGTCCAATTGATCATTATTGTATTCGCTGATCGCTG
AGTGATGTGCTTGCAATTCTCTTTTAACGAGATTAGGGTTTTTAGACTTTGCACTAGCAA
TGGCCCGCCTCTTTTGCAAGAGCAAGGGCAAATTAGGACATGAGGCAGCGCTGACAGAGG
CGGCAGTGGCGGTGGAAGTGCCACTAGCGGTAGCATACCTTGCATTAGCGTATCTAATTA
TGGTATCCTTCAATATGGCCATCGTACAGAAAGCGTATCAAATCAGTGTCTTGAACGAGA
GTAAAAGGGAGATGCAATGGAATGTAAGAAATGCTATGGGTCAGAAAAGAAATGCAGAGG
AGTTAAACCGAATGAGGAAATGCAATGGATACGTTAAATTGGAGATGTGAGATTGCGACT
GGGACTCGGATGGATGCTTGCTTTTGGATGCTAGTACAGAGAAAAAAGAGGGAGAAAAGA
AAAGAGAAATAGAAAAAGGTTGGTTTAAGTCGGCAGAGGAGACTACTCGGGCAATTCGTT
TCCTAATGGGTATAGTCCTCTTTCCTCAGAAATCCATTTGACTGGCAGACTCAGTAGTAG
AAGAAAAAATCAAGAAAGAAATTGTGTGAAAGTATACTACACAAGAAAATGTTTAAGAAG
AAGATTAAAAGCTCGAGGAAAGTACAGATATACAAATTATAAATAGGTAGGAGGAAGAAA
AAAAAAAGATGAGGGCAAAAACCCAAGGCCAAATATGGAAATGTGGCAGAGGGACACACT
AATCCGATAGTAAATTTATGTAACTTGATCATTACAGTGAGAGCAGGCTTGGTAATTTCT
TTTTCTTGCCTGATAATTTTTCACTTTTTCTTTTTTTTTTTCTTGAAAGTTCACAATTTA
GGGTTTGAGCACAGCGTTTGGTTGCGACACTTCCCCAGAAGGAAAACCGGCCTCTTTGGC
TGGGGAGGGAAGAAGGGGGAGGAGAGCTCAGAAAGCCCTATCGCGATATGAGGGACCGAT
CTGTATCAGCATACTTTCGGTATCATCACGGTCGCAGGATAGAGATAGTGAATGAGTTAG
CTGTTTTACAGGCCAAGCGTTCAAACGAGACGAATGGCGACATTTGCCCGTCAAGAAAAC
CCGCCGAGTTTTTTCCTAAACGGGTAAAACAGCCATGCACCGCAGCACGTCGACGAGGTG
ATATTTCCAATTTGGGAAATTTCCCAAATCAGTAATGTAGCCTCTACGGGTGTCTCTGTC
AGCCCCGTGGTCGCCAGCACAGAATGTATCGTACCCCTGAAGGTAGTTTTTTACCGCCGT
GGCACACGATAAAGGTGCACCTTGTGATAATAAGGTGGAAAAATATATATGAAAAAGTGA
AATTGATTGTGGCTGCACTAGGACATCATTATTTCTTACTTGGCTATTTACACGTACTTA
CGCTGGCTGTATATCATTTAAGGGGCGGAGGACGAAGAGGACGGACCCGAGATCATCCGG
TCCAAGAAACGGGTCATCCGGTCCTTAGCATTGTCTAGACTATCTAGGGCAGGACGGACA
TCCACGTGGAAAGTAGGCATTCCGTTTTCGTCGTCGGGCCCTCCGTAGAAATCCAAGACG
TATCTAACTTCCTTGAAGGTTGGAGGTTGTTGTTCCGCTTTGCGCTCGCCTCGGAGTACA
ATCCAGTCGTGCCTGTCGAATGGTAGTTCTTGGCTAAAATGGGACGGAAACAGTAGGCCG
CACAGGTGCATCCAGCGAGCACGAGGGCTCAATACGCCCGGTTTCCCCATGAATTTCAGC
AACTTAGGCTGCACGTGGCTTTCATCTGTGTGCGGTTTTTCCCATTCGAGCACTTCCTGC
CAGCACCCTTCATTTAGAAAGTTGTGGACCTGCACCATGGACTCCACTGCATCTTCGGCG
ACTTCGCCGCTACCGCCAATCTTGCCCTTTCTAACCATAGCATTGTACATCTGTTGTGGA
GAAGGATACTCCCAGAACTCGTTACTGTCTGGACTCTTGGGGATGCTGGAGATGGTCCGA
TCAACGGGCAAGTCCATCTTTTGGCCAGGCTGTTTGGATGCTGCCAACTCCGGCATATTG
TTCAGCGGGTTTATTCTATCGTTATCTCCCTGCATAACGGGGCACTCAGAGGATGGTGGC
GACGACGACGACGACTCGTGCATGACTGGGCACCCTGACATGGATGATACTGCTGCCCCA
CCAATATCTTTGCCCGTAGTTTTTTGATCTGCCCAAAACCAACCCATTTTTTGTAGTTTC
TGTTGTATTTGCTCTGCTTTATTCGTGCTACTCGTATGTGTATGCTATCTTATTAGCTGC
CTATTTCATTTCTCTTAGTATTCGCATTTAAAGCTGAGAAATTTTTTGATAATCATTTCC
CGATGAAAAGAAAAAAGGGAAAAAGTCGATAAAAAGAGGTAAGCGAAAAGAAAAAGAAAA
AATAGAAAATTTGGGTGGGGGGGGCGGAAGATCCCACGCCGCGCAAGAGATATTTCAATA
TTACTACTACATAGTATATGCGGCGCTACCATACGTACAACTTTTTTTTCTTTTTTTTTT
TTTTTGCCTTCTAAATTTGTAATTCGGTCACACTTTTGTCGCAGTGTTGCAAACGTCTTG
AAAGAATTGTAGGTGTTGTAAACCACAACTTGCTCCCTTGAAAGCGTTGCTGATTATTTC
CTTTGAACCTGTTGCATTGTTGTATTGTTGTATTGCTGCTGATGTTTTAGGCACTTAGTA
TTAGATATTCCTAAGCCTCCCTCACCATAAATTACCTTTATTACTTGCATGACTATTATT
AGCAGAGCATGTAGTATGGGACTCAAGACCGATATGATACACACCAAAGACGTAGGCACC
GGCGATTAAATCAAAGGCTCCGATAGCCGAAAAGTGAGAAGAAAAAAAAAGGAAAAAAAG
GAATTGTCCTAATGAGCGGTGTGGCCGACTTGCCATAATATCAGTTAGGGCTACTATCAA
TGTTTTATCTACGTTGGAGTAAGATCGTTTATCACTTCCATATTTGGACCAAATGAAAAG
TTCAATCGGCCAAGTATTTCATGGATGGAATGACGTTTGGTAAGGAAGTGCTTTTTCTTT
TTCCACATATTTTCCCTTTCTCTCGGGGAAATTTTGTTTCTAAACATAAAAAATAAAGCA
ACAGCAAAAAAGAGGGTCTGTCCAGCGAATAAGAAGAAAACCTCCTTTTCGGCTTTTGAA
GATAGGTTGCAGTTGTCTGCGGGCACAAAATGGGCAATTTTTTTAATACTTTTTACGTAT
GAGACAAGATTTTTTTCGCCAATTATATCGCATGAAGAATAACCAGAGTTTTTCTCCGAA
CGTTAAGGGAGTTGAAGTAAAAATAAAGAAAGGACCAAATGAGAATGGGTATGCTTGGTC
TTAGTCTTCGAATCAAATTCTGCTTCCCTGTTCATGGCAACGTCACCTCAATTATTTGGA
AAGGGGGGGTTTTCCGACTTTATTTGAGATGACTTGAGATGTGTGTCAATGCTAGTATTT
TGGAGATTAATCTCAGTACAAAACAATATTAAAAAGAGGTGAATTATTTTTCCCCCCTTA
TTTTTTTTTTGTTAGAATTGATCCAAATGTAAATAAACAATCACAAGGAAANNNNNNNNN
NNNNNNNNNATAGCCGCCATGACCCCGGATCGTCGGTTGTGATACGGTCAGGGTAGCGCC
CTGGTCAAACTTCAGAACTAAAAAAATAATAAGGAAGAAAAAAATAGCTAATTTTTCCGG
CAGAAAGATTTTCGCTACCCGAAAGTTTTTCCGGCAAGCTAAATGGAAAAAGGAAAGATT
ATTGAAAGAGAAAGAAAGAAAAAAAAAAAATGTACACCCAGACATCGGGCTTCCACAATT
TCGGCTCTATTGTTTTCCATCTCTCGCAACGGCGGGATTCCTCTATGGCGTGTGATGTCT
GTATCTGTTACTTAATCCAGAAACTGGCACTTGACCCAACTCTGCCACGTGGGTCGTTTT
GCCATCGACAGATTGGGAGATTTTCATAGTAGAATTCAGCATGATAGCTACGTAAATGTG
TTCCGCACCGTCACAAAGTGTTTTCTACTGTTCTTTCTTCTTTCGTTCATTCAGTTGAGT
TGAGTGAGTGCTTTGTTCAATGGATCTTAGCTAAAATGCATATTTTTTCTCTTGGTAAAT
GAATGCTTGTGATGTCTTCCAAGTGATTTCCTTTCCTTCCCATATGATGCTAGGTACCTT
TAGTGTCTTCCTAAAAAAAAAAAAAGGCTCGCCATCAAAACGATATTCGTTGGCTTTTTT
TTCTGAATTATAAATACTCTTTGGTAACTTTTCATTTCCAAGAACCTCTTTTTTCCAGTT
ATATCATGGTCCCCTTTCAAAGTTATTCTCTACTCTTTTTCATATTCATTCTTTTTCATC
CTTTGGTTTTTTATTCTTAACTTGTTTATTATTCTCTCTTGTTTCTATTTACAAGACACC
AATCAAAACAAATAAAACATCATCACAATGTCTAGATTAGAAAGATTGACCTCATTAAAC
GTTGTTGCTGGTTCTGACTTGAGAAGAACCTCCATCATTGGTACCATCGGTCCAAAGACC
AACAACCCAGAAACCTTGGTTGCTTTGAGAAAGGCTGGTTTGAACATTGTCCGTATGAAC
TTCTCTCACGGTTCTTACGAATACCACAAGTCTGTCATTGACAACGCCAGAAAGTCCGAA
GAATTGTACCCAGGTAGACCATTGGCCATTGCTTTGGACACCAAGGGTCCAGAAATCAGA
ACTGGTACCACCACCAACGATGTTGACTACCCAATCCCACCAAACCACGAAATGATCTTC
ACCACCGATGACAAGTACGCTAAGGCTTGTGACGACAAGATCATGTACGTTGACTACAAG
AACATCACCAAGGTCATCTCCGCTGGTAGAATCATCTACGTTGATGATGGTGTTTTGTCT
TTCCAAGTTTTGGAAGTCGTTGACGACAAGACTTTGAAGGTCAAGGCTTTGAACGCCGGT
AAGATCTGTTCCCACAAGGGTGTCAACTTACCAGGTACCGATGTCGATTTGCCAGCTTTG
TCTGAAAAGGACAAGGAAGATTTGAGATTCGGTGTCAAGAACGGTGTCCACATGGTCTTC
GCTTCTTTCATCAGAACCGCCAACGATGTTTTGACCATCAGAGAAGTCTTGGGTGAACAA
GGTAAGGACGTCAAGATCATTGTCAAGATTGAAAACCAACAAGGTGTTAACAACTTCGAC
GAAATCTTGAAGGTCACTGACGGTGTTATGGTTGCCAGAGGTGACTTGGGTATTGAAATC
CCAGCCCCAGAAGTCTTGGCTGTCCAAAAGAAATTGATTGCTAAGTCTAACTTGGCTGGT
AAGCCAGTTATCTGTGCTACCCAAATGTTGGAATCCATGACTTACAACCCAAGACCAACC
AGAGCTGAAGTTTCCGATGTCGGTAACGCTATCTTGGATGGTGCTGACTGTGTTATGTTG
TCTGGTGAAACCGCCAAGGGTAACTACCCAATCAACGCCGTTACCACTATGGCTGAAACC
GCTGTCATTGCTGAACAAGCTATCGCTTACTTGCCAAACTACGATGACATGAGAAACTGT
ACTCCAAAGCCAACCTCCACCACCGAAACCGTCGCTGCCTCCGCTGTCGCTGCTGTTTTC
GAACAAAAGGCCAAGGCTATCATTGTCTTGTCCACTTCCGGTACCACCCCAAGATTGGTT
TCCAAGTACAGACCAAACTGTCCAATCATCTTGGTTACCAGATGCCCAAGAGCTGCTAGA
TTCTCTCACTTGTACAGAGGTGTCTTCCCATTCGTTTTCGAAAAGGAACCTGTCTCTGAC
TGGACTGATGATGTTGAAGCCCGTATCAACTTCGGTATTGAAAAGGCTAAGGAATTCGGT
ATCTTGAAGAAGGGTGACACTTACGTTTCCATCCAAGGTTTCAAGGCCGGTGCTGGTCAC
TCCAACACTTTGCAAGTCTCTACCGTTTAAAAAAAGAATCATGATTGAATGAAGATATTA
TTTTTTTGAATTATATTTTTTAAATTTTATATAAAGACATGGTTTTTCTTTTCAACTCAA
ATAAAGATTTATAAGTTACTTAAATAACATACATTTTATAAGGTATTCTATAAAAAGAGT
ATTATGTTATTGTTAACCTTTTTGTCTCCAATTGTCGTCATAACGATGAGGTGTTGCATT
TTTGGAAACGAGATTGACATAGAGTCAAAATTTGCTAAATTTGATCCCTCCCATCGCAAG
ATAATCTTCCCTCAAGGTTATCATGATTATCAGGATGGCGAAAGGATACGCTAAAAATTC
AATAAAAAATTCAATATAATTTTCGTTTCCCAAGAACTAACTTGGAAGGTTATACATGGG
TACATAAATGCAGATGCCAGTGAACTATGTTCAGCTTCTGGCCTTCGTTTGGTGGTTTAA
TCTATTTTTTATAAAAAATGACGCGGGCAGATTCAATTAGTGTCCTAAATTTATTCGCGT
TTCAAGATTTCAAAGGATTGATCCTCTTATCAGAAACGATAAGTGCTACTCCGTCCTATT
CTTCTAGCCATCTAGTACGTATTCTTTTCATAACATAATCCCTTATTTACAGAATGTGTT
TCGAAGAAAAATTAATTAGATGGGAAGAAAACTGAAGTGGCTTATATAATCAGTGACATA
GTGCCAATAATTACGCAAAAAGCAAAGGAAATAACACTGCTATGGATATGGAAATCGAAG
ATTCAAGCCCCATAGATGACCTGAAGTTACAAAAACTGGATACCAATGTTTATTTTGGAC
CCTGTGAGATATTGACACAACCTATTCTTTTGCAATATGAAAATATTAAGTTCATCATTG
GTGTCAATCTAAGTACTGAAAAGATAGCGTCGTTTTATACCCAGTATTTCAGGAACTCTA
ATTCGGTAGTCGTGAATCTTTGCTCACCAACTACAGCAGCAGTAGCAACAAAGAAGGCCG
CAATTGATTTGTATATACGAAACAATACAATACTACTACAGAAATTCGTTGGACAGTACT
TGCAGATGGGCAAAAAGATAAAAACATCTTTAACACAGGCACAAACCGATACAATCCAAT
CACTGCCCCAGTTTTGTAATTCGAATGTCCTCAGTGGTGAGCCCTTGGTACAGTACCAGG
CATTCAACGATCTGTTGGCACTCTTTAAGTCATTTAGTCATTTTGGAAATATCTTGGTTA
TATCATCACATTCCTATGATTGCGCACTTCTCAAATTTCTTATTTCCAGGGTGATGACCT
ACTATCCACTAGTGACCATCCAGGATTCTTTGCAATATATGAAAGCAACCCTGAACATAT
CCATCAGTACATCCGATGAGTTCGATATTCTGAATGATAAAGAACTGTGGGAGTTTGGCC
AAACCCAGGAAATTCTAAAACGTAGGCAGACGAGCTCAGTCAAGAGGAGATGTGTCAATT
TACCAGAAAACTCTACGATCGATAACAGAATGCTTATGGGTACCACAAAGCGAGGTCGCT
TTTGAAGAGCCCTCGGTAGCATAACATTTTTAATTATTACGACTGTTTTTTTTATTCATT
ATGTAGAGATAATTAAATGTTATAGATGCTCTATACTCAAACGGTGGAAGAAAAACAGCG
AAAAAAAATAACCGATACCCCCTTTTCGAATACAAATGCTTGTATATTCAATTATGAATT
ATTTTTTTTTTTTTTCATTTCTTATATTATTTTTTGTTCGAGAATCACTTTTTCAAGATG
GTAACAACATCTTCGTCTTCCAAAATGTGACTCAACCCCACGTATTGAGGTTGATGTTTG
ACACTGCTACCGTAAACCAGAGCATTTCTAAAGTCGTCCACTAAAGATTTATGAATTTGG
TTACAAAAATCCTTGACACTGCAACGGTCTGATCTTAGCACCACAGGGTCGGTAAAATCT
GGTATTTGGCCCTTTGGTTTAGTGTAAATACGGACTAGATTTAGTCTATCCCACATGACT
TGCAACAGCTCGTCCAAGTTCCAATCTTGACCAGACGAAATAGGCACGGCATTAGGAATT
CGGTAAAGTAATTCCAATTCCTCTATTGACAGAGAATCAATCTTGTTTAACACATAGATG
GCAGGCATGTATCTTCTTGACGAAGCTTCCAAAACATCAATCAAATCATCCACAGTGGCA
TCACACCTGAAGGCAATCTCAGCGCTATTTATTCTGTACTCGCTCATAACGGCTCTGATT
TCGTCATTCCCCAGATGGGTCAATGGGACTGTGTTTGTGATGGAAATACCACCTTTCTCT
TTTTTTTTGATCAAGATATCTGGCGGAGTTTTATTCAGACGAATCCCCACACCTTCCAGT
TCCTTCTCAATGATTTGCTTATGATGCAAGGGTTTGTTCACATCTAGGATGATAAATAAC
AGGTTACAGGTTCTTGCCACGGCAATAACTTGCTTACCTCTACCTCTACCATCCTTAGCA
CCATCGATAATACCAGGTAAATCCAACATTTGGATCTTGGCACCTTTATAACGAATGACA
CCGGGGACGGTAACCAGGGTGGTAAACTCGTACTCAGCTGCTTCAGACTCAGTACCAGTC
AACTTGGACAGTAATGTAGATTTCCCCACCGACGGGAACCCGACAAACCCCACACTGGCC
ACACCAGTTCTAGCCACATCAAAACCAATACCAGCACCACCACCGCTGCCGGATGAAGCA
CTGGTCAACAATTCTCTTCTCAGTTTGGCCAGCTTGGCCTTCAGTTGACCCAAATGGAAA
GATGTGGCCTTGTTCTTTTGGGTACGGGCCATTTCATCTTCGATAGCTTTGATTTTTTCA
ACTGTAGTAGACATTTTGCTCAATCAACAACTCTACGCTTGCACCTACTGCATCTAGCTT
CAAACACTTCCTATCATTGCGCCCTCATCACACCGTAATATCCCATCTTAAAAGTGGAAA
ACTCTTATAGCTCATCGATGAAAAAAACGGGCCCTCGTCGCTTGTGATGTGAAAAAATTT
TTCAAGCTTTAAGCCCATTGAAAGCAAGAGATCTTGCACTAGAATAAGTGGCAAAGGTGA
ACTTTGAGGGGATAAGAAGGGCAATCAGGAACATCAGATAAGTGAAAGATGGCGAAAAAG
AGTAAAAAGAACCAACAGAACTACTGGGATGAGGAATTCGAAGAAGACGCCGCCCAGAAC
GAAGAAATCAGTGCCACGCCAACTCCAAATCCAGAAAGCAGCGCAGGTGCAGATGACACT
TCCAGAGAAGCAAGTGCAAGTGCTGAAGGTGCTGAGGCCATTGAAGGCGACTTCATGTCT
ACTTTGAAGCAATCGAAGAAGAAGCAAGAAAAGAAGGTTATTGAAGAGAAGAAGGATGGT
AAGCCTATACTAAAGTCCAAGAAGGAAAAGGAGAAGGAAAAAAAGGAAAAGGAGAAGCAG
AAGAAGAAAGAACAAGCTGCCAGGAAGAAGGCCCAACAGCAAGCTCAAAAGGAGAAGAAC
AAGGAGTTGAACAAGCAAAATGTTGAAAAAGCTGCTGCTGAGAAGGCTGCTGCTGAGAAA
TCCCAAAAATCTAAAGGTGAAAGTGATAAACCAAGTGCTAGTGCTAAGAAGCCAGCCAAG
AAAGTACCTGCCGGTTTGGCTGCTTTGAGACGTCAATTAGAATTGAAGAAACAACTTGAA
GAACAAGAAAAGTTGGAAAGAGAGGAAGAAGAAAGATTGGAGAAAGAAGAGGAGGAAAGA
TTGGCCAACGAAGAAAAAATGAAGGAAGAAGCTAAAGCAGCTAAAAAGGAAAAGGAGAAG
GCAAAGCGTGAAAAACGAAAGGCTGAAGGTAAGCTATTGACCAGAAAGCAAAAAGAAGAA
AAGAAATTATTGGAAAGAAGACGTGCCGCTTTATTGTCTTCCGGTAACGTCAAAGTTGCC
GGTCTGGCCAAGAAGGATGGAGAAGAAAACAAACCAAAGAAGGTTGTTTACAGCAAGAAG
AAGAAGAGAACAACCCAGGAAAACGCCTCCGAAGCCATTAAATCTGACTCTAAGAAAGAC
TCGGAAGTTGTACCTGATGACGAACTCAAAGAATCCGAAGATGTTTTGATTGATGATTGG
GAAAATTTGGCTCTTGGTGATGATGACGAGGAGGGAACCAACGAAGAAACGCAAGAATCC
ACCGCAAGCCATGAAAATGAAGACCAAAATCAAGGCGAAGAAGAAGAAGAAGGAGAAGAA
GAAGAAGAAGAAGAAGAAGAAAGAGCACATGTGCATGAAGTTGCCAAAAGCACACCAGCA
GCTACACCAGCAGCTACTCCAACTCCATCCAGCGCTTCTCCAAACAAAAAAGATCTTCGT
TCCCCAATTTGTTGTATTTTGGGTCATGTCGATACCGGTAAGACTAAATTGTTAGACAAA
ATCAGACAAACCAACGTTCAAGGTGGTGAAGCTGGTGGCATCACCCAACAGATTGGTGCC
ACTTATTTCCCCATCGACGCTATTAAGGCAAAAACTAAAGTTATGGCTGAATATGAAAAA
CAAACTTTTGATGTCCCAGGTCTTTTGGTTATTGATACCCCAGGTCACGAATCCTTCTCT
AACTTACGTTCAAGAGGTTCTTCATTGTGTAACATCGCAATTTTGGTTATTGACATTATG
CATGGTTTGGAACAACAGACTATTGAATCTATCAAACTGTTAAGAGATAGAAAGGCTCCA
TTTGTCGTTGCCCTAAACAAAATTGATAGATTATATGACTGGAAAGCCATTCCAAACAAT
TCATTCAGAGACTCCTTTGCAAAGCAATCAAGAGCTGTTCAAGAGGAATTTCAATCTAGG
TATTCTAAGATTCAATTGGAATTAGCTGAACAAGGTTTGAATTCGGAATTGTATTTCCAA
AACAAAAATATGTCTAAGTATGTCTCCATTGTCCCAACATCTGCCGTCACCGGTGAGGGT
GTTCCAGATTTATTGTGGTTGCTATTAGAATTGACCCAAAAGAGGATGTCCAAACAATTG
ATGTACTTGTCTCACGTGGAAGCAACCATTTTGGAAGTGAAAGTCGTAGAAGGTTTTGGT
ACCACAATTGATGTTATCTTGTCCAACGGTTACTTGAGAGAAGGTGACCGTATTGTACTG
TGTGGTATGAATGGTCCAATTGTAACGAATATCAGAGCATTACTAACACCACAACCATTA
CGTGAACTACGTTTGAAATCTGAATATGTCCACCACAAAGAAGTCAAGGCTGCTTTAGGT
GTCAAGATTGCCGCTAATGATTTAGAAAAAGCCGTTTCTGGTTCTAGGCTGCTAGTTGTC
GGTCCTGAAGATGACGAAGATGAATTGATGGACGACGTTATGGATGATTTGACTGGTTTG
TTGGACTCCGTTGACACAACTGGTAAAGGTGTTGTGGTCCAAGCATCCACCTTGGGTTCT
TTGGAAGCTTTGTTGGATTTCTTGAAAGACATGAAAATCCCTGTGATGTCTATCGGGTTA
GGTCCAGTGTACAAGCGTGATGTTATGAAAGCCTCCACTATGTTGGAAAAGGCTCCAGAG
TATGCCGTGATGTTATGTTTTGATGTTAAAGTGGATAAGGAAGCTGAACAATACGCTGAA
CAAGAAGGAATTAAGATCTTTAATGCAGACGTCATCTATCATTTATTTGATTCATTTACA
GCATACCAAGAAAAGTTATTGGAAGAACGTCGTAAAGATTTCCTAGATTACGCTATTTTC
CCATGTGTCTTACAAACCTTACAAATTATTAACAAACGTGGTCCAATGATTATTGGTGTA
GACGTTCTGGAAGGTACTCTACGTGTGGGAACTCCTATTTGCGCTGTGAAAACCGACCCT
ACTACAAAGGAAAGACAAACTTTGATATTAGGTAAAGTCATCTCTTTAGAAATCAACCAT
CAACCTGTCCAAGAAGTAAAGAAGGGCCAAACCGCTGCTGGTGTTGCCGTCCGTCTAGAA
GATCCCTCCGGTCAACAACCTATCTGGGGTCGTCATGTTGACGAGAATGATACATTATAC
TCCTTGGTTTCAAGAAGATCTATTGACACTTTGAAGGATAAAGCTTTTAGGGACCAAGTT
GCTAGATCCGATTGGCTGCTATTGAAGAAGCTGAAGGTCGTTTTCGGCATCGAATGAGCA
TGGCATACGCTGACTTGTCAACCCAATCACATTCTACAAAATTTAATGAATTAAATAGGT
AATTGTATATAAAAATGTGAACCTTTGTGTATTAGTTTCAATTCTATCTTACTTTTCATT
GCCATTTTACTTCTTTCACCTTGCTGTCTTTCAACCTTGGAAATTTTTATAGTACGCGTA
AACAAAAAAGGTAAATAAGAGGCATTGAATATAAGTTGGCATTTATTAGGAAGTTGAGTA
ATAACACGTTGAAACTGGGTTAAGACGATCAAAACAACCATGTCTGCTCCCACTATGAGA
TCCACCTCAATATTGACAGAGCATTTGGGATATCCGCCCATCTCGCTTGTTGATGATATC
ATTAATGCTGTAAATGAAATTATGTACAAGTGCACTGCTGCCATGGAAAAATATCTGCTA
TCCAAGAGCAAAATCGGCGAGGAAGATTATGGAGAAGAGATCAAAAGTGGAGTTGCTAAG
TTGGAATCACTTTTGGAAAACTCCGTGGATAAGAATTTTGACAAACTAGAACTATATGTT
TTGAGGAACGTCCTTCGAATCCCTGAAGAGTATTTGGACGCCAATGTTTTTAGATTGGAG
AACCAAAAGGATCTGGTCATTGTAGATGAGAATGAGTTGAAGAAAAGTGAGGAGAAACTT
CGAGAGAAAGTGAACGACGTGGAGTTAGCGTTCAAAAAGAATGAAATGCTATTGAAAAGA
GTTACAAAAGTGAAAAGACTGTTGTTTACGATAAGAGGATTCAAACAAAAGCTAAACGAG
TTACTGAAATGCAAAGACGATGTACAATTGCAGAAAATTTTGGAGTCGTTAAAACCTATA
GATGACACAATGACTCTACTGACTGATTCATTACGTAAACTATATGTTGATAGTGAAAGT
ACCAGTTCAACAGAGGAGGTAGAGGCACTACTGCAGAGATTGAAGACCAACGGGAAGCAA
AATAATAAGGATTTCAGAACACGATATATCGATATAAGGACGAATAATGTCCTACGAAAA
TTGGGGCTACTAGGTGATAAAGAGGACGAAAAACAGTCTGCCAAGCCGGATGCGAGGACG
CAAGCAGGGGATATAGTTAGTATAGATATTGAAGAGCCTCAATTGGATTTACTTGATGAT
GTGTTATAATATAAAGTGGGAAAAAGTATGTGCTATGATATGATGTATGTATTCACGAAT
GTATTATGTAGAAAAATGCTAAAAAATTGGATAAAAGAAAACCATGTTTAAAATGCATAC
CACCATGTGTATTATAAGTACTTCGTAAAATTCGAATCCTGTAGCCAGCCAACCTTCTCG
AAAGCTTGGAATAGTCTTGATGCTTTATTAACGTCGATCCTACAGGCTTTTTGGGCGTCG
GTCCTTCTAAACGGCAACCCTTTCTTTAGTCTATAAACTTTTTCCAAAAATAACCTTCTC
TTAGAATCCAGATACAAATCACAAGGTAACCTTAGAGTTTGAGCGAGAACTAGTTCAGCA
GGGTGTAGCTCGTTCCTCAGCGGGTCTGTGGACAGGTCCATTGGAGACCCCTTCCACTCG
ATCTTGAGTGACTTGTTACTGTCTGTAGGAAGCGTAGATAAGGGCGGAGAGTAATCTGGT
AATTTTTTCCATGAGACGTTTGGTATATATTGAGGAGCATCATGAATCGCCTCAATGGAT
GCAATGTTAGTGTGAGGAGTGGATGCAGAGGGTGAGAACTTCTTGGCGCGATGTGGACTG
GTAGTCATCGTTCTTCTTTGTGGTGAGTATACCTTGCGTTTCCGTGGTATCCATTCAGTG
TCGGATTCAAACTTTCCTAGATTGTTATTGTAGAGAGCCTGTTTCCTCATATTATATCTT
GCTTGTCTATTCAAATTCGGAGATGCTAACGGGGAAGGTAATCTAGAAGAAGAGGAAGGC
AGAGGAGGAGGAGTCATATCATCATTGTATTTGGAATATTTATGTCTAGCATTATAGGCC
AGATTGTTGTACCGGTTGATAATGTTCTTAGAATATGGTTGGGCCAAATTGCTGAAAATT
TTGTATTGAGACAGAAACCCGTAGGTGGCGTAGCGGTACCTTTTTCTTGATAACCCATTG
GGCCATACAGGCTTCACGAACAGCACATTCTCTACAGCGCCTTTAGGCGTAGATCCCACT
AGCACTGAAGAGGCCATGCGGGGTGAGCCATTGTGGCTAATTTTCGACTCCAGCTTGGGC
GACAAAGGTGGCGATGGTATTATATGTTCATCAACCAAGGAGTCAATGCTGCCAGAAAAG
CATCCATTGCCATTATTTTGTGAGTTCTGGTTAATTCTTACGTCGTACGAGCGCCCATAG
GGTGAATTATTGCTATAATCACTCATGTTTAAACCGTTTTTATTACTATCGTTATTGTTG
TTACTTGCTTTCAAATTCTGATTCAGACGTCTGAAAATGGACTGCGAATCATCCTTACCA
ATGTAATTCATATTTAATTGAGACTTTTCAGATTCAGGAGAATATAATCCCATGTTTCCC
CTATAAATGTTACGATGCGCGAATATCCTGTTTATCGATGCCCAGTGTATGAGCCATAAC
GGGGATGTTATGAACCATGTGGCTACTTTTATAAGCGGTTCTCTTAGGAAGAAGGGGGTT
CTTGATAGACCCCTGCACCTCATCTAGCGGAGGTGCACGGATGTACCAACAGTTTTAGTG
AACATTATTCACTAAAGAAGCATTGGGCATACTCAGAGCCAATGGCAAGCTCGTTTACCA
GTTCAAATATGTCGTTTCATTATCTGTATGACTGTCGTAACTTTGAATCGATCTAATGTG
TTGACCCTGTCTCAGGCTCACCCATGGCGGCGCCTGCACCTGTGGGTGAAGGAAGAAAGA
CGATGTTTGTGAGGGAACTGAATTGGGTTGAAGTTCATATCCTAAACAAACACTTCACCA
GCCATGGATGCATGCCTTGTCTTTTCGCAGTTGGTGGCATGAAAATATATATCACCCACC
AAACCCTCTTACTCTTTTCTTACCAAGTAACTCCAGTAAGTGCTCGTTTTTTTCTTCTTC
CATTCAAACCTGCTTAAAAACCTCGACAAACGAGCCCCCAACGTACTACCACAGCAACCA
CTCTGGTTTTTCTATCTTGTTGTCTTTAATTGCCTCCTGACTTTGTTTTGTTTTGTTCTT
GCTTAGCGCTCTTGAAAAATATTTTACTTTTCACTATCAGATTAATGTGATAGCAATAGT
TAGTGCAACAAAGAAACAAGTCGATAAATGGTACGTTTAAAAAGTAGATATATCCTTTTT
GAAATTATATTCCCACCTACAGACACCAACGTTGAGGAATCTGTGTCGAAAGCAGACATC
TTGCTTTCGCATCACAGAGCATCGCCTGCGGATGTGTCCATAAAGTCGATACTCCAAGAG
ATACGACGCTCGCTGTCGTTGAATCTGGGCGACTATGGGTCTGCAAAATGTAACTCTCTC
TTGCAGTTGAAATACTTTTCAAATAAGACGTCTACGGGGATAATCCGATGCCATCGAGAG
GATTGCGACCTTGTTATCATGGCATTGATGTTGATGTCGAAAATTGGCGACGTCGATGGA
CTGATCGTGAACCCCGTCAAGGTAAGTGGGACCATCAAGAAAATAGAGCAGTTTGCTATG
AGAAGGAATTCTAAAATTCTGAACATAATCAAGTGTAGTCAATCATCACACCTCAGCGAT
AATGACTTTATTATCAATGATTTCAAGAAAATTGGAAGGGAAAACGAAAACGAAAACGAG
GACGATTAGAATATATTAATATATAGATGTACACGTATATGCAGTAGTTTTATTTTTTTA
TCTATAATACAACTCAAGCACAAGAATGCTTTGTTTTCCTAGTGCTCATCCTGGGCCTAG
GCGCCATAGTTATCCGATTTATCATCGGATTCAGCTTTAGTAAACTGAATGGGGCCGTGA
GAACCACTGGCACCTTCACTCTTAACATTGACCGCTTCGTCCAGCTTTTCGTAGTTGGTC
TTGTATATGCTTTCAATATCTTGTTGGACGAACAGTGGGTTGTCATAAACCTGGTCTTCA
TGCCTTTTGGCGGAGGCATTTGCCCCTCTTGTGAAAAATCTTGAATCGTACTGCAGATCC
GGTTGTTCTGAACGCTTTGCTGCGCCCAGAATTATCTTTTCGGATACGTCTCTTCCTTGA
GAGTACGCCAGCTCTTTTAGTCTGGCCACTGTGCTCGTTTGCTTTTTGGGCTTAACTATT
GCTCCCGTCTGCGGAGTCCCGTTGTGGTATCTGGCTCGTTGGCTCAATTCTTTCAATTTA
GATTCTTTAGCAAGCATTTCCTGTTCCATAGCAAGCCGCTTCAATTCCATTTTGGACCTG
ATCTCTTGTCTTGCCTTCTTGTCAGCGTTTTCTAACGCTTCGGAGAGCTTCATAAACCCA
TCGTTGATGGTATTATTTTCGTTGTCAAGAGCTTTACCTACACGTCTTTCCAAGGCCACG
GTATAACCATTTGGATTTTTCCAGTTTGACACAGCTGCAGGTATCTTCCACTCATTTGGA
TCAGCTTCTCCCCTATCATTGCTGCCATCCATATGGAGAACAGGCACGACTTCGTCGTTT
TCTGTGGGTGCTACAACCTTTCTCGCCTTCTTCCCAACGAACCTTGGCAACAATGGATCC
ATTTGCTTGGACACTACCTCAATATGGTGGCTGTTGTTCAATAATAGATTCGCGGGTGCC
TGATGTGTTTCGGTGACGTACCTTGATGATGCCCTGTTATTTGAGTTGGCTAGTTTCGCA
TTCACAAGCCGCTGAATGTATGACTTGGTTCTTGCTGTACATTCTTGGATTTCTGCTTTC
GTTGGCAAAGGAACCGATAGTTCGAAATTAGACTGTCTCTTTGGAATAAAATCATCGAGC
TTAACGTTTTTAGCGATTTGGTCAGTCAATATTGCCGGCTCAACGCGATCTGAGCTCAAA
GCCGTCGAAACTCGTCCTTGAGAATGTTTTGGAGGTGGTAGTCTGTTACTAAACATATTT
GGTTGAGGTTGCTGATACGTCCTCTCGGCTCAGAGCTGCCATGTGTCAATAACCCCATAA
TTTGAACTTCTTTCATCAACTTTTTAGCTGGGGAAAAATCAAATTCGTGAAGAATTACAA
TAATACGTTAAGGTAAAAGATTAAATATTAAAAAATAGTATGAGTACTTTTGAATCATCA
GACAAGAACAATGAAGGATATGAATAGTATTAGATATGTATTCTTTTTTTTTTCCAGGGA
CATAAAGAGTTGTTTTTATAAGGTGCGGAGTTATCTCAATTTGCTTCTGATTTTAGAAGC
TATTCTATGCCCGGTCGACTCTTTGATTTCGATCCCAAACGGCATCATGGTAGTTTCGGA
GCCAGATTCGCCATTTTCCCACTCTAATCCATCTCGAAGACTTTTTCGAAAGGTAAACCC
TTCTTCTTGTCTCAGCGTGTTATATTTGGACTTATGCTGTAGCGGCTTGATCATTGCCGA
AGCAGGTATTGGCGGATAATGTAGCACAGCCGGCTTCTTGTACCAACCCACCTTTGTTGG
TTTAGGATTTTCTGCCTCTGTCATTGGCGGTACACCAGCAAATCTCACCCTTTTGATGGA
CAATTCACTGGAGTTTGACTCCGGATCTAGAGTTAATGTCTCTATAGCCAAAGTATCACT
ACTATTGGCAATCAGGGTACTTGATGATTTTCCTGAGGAGGTGTTGTTTATACTGGATAC
TTTTGGTGAAGGCGCTAACGATGAAGATGCAGAAGGATTGGGTGTAGATGCACTTTTGTT
CATCAAATGCCGCACTGTATCTTGGACGATTTTTTGATTTAACGTCATGGTTGAGGACTG
CAAAGAATTGGACCTTTGATTGTTGAGCTTTGAAGGTGGAGCTATTGACGGATGTCTTGT
AGAATTCAAATATGAGGTTTGTTGTTTGTTTGTATAGGATTGCAAAGATGAGGATCTAGG
CCTTCTGCCGTTGATCAGTTTTCTTTTCTCCGGAGACACCACGCTTTTCTTCGTTTCTGC
GTTTTTATTGTTGAAAGTGGTCCTTACAGGCGATACTGAGGGAGACCTAGAAGAATTTGA
GGCTAAATGCGCCCTTGCCCTTGTTCTTATGCTCTCTAAAGAGGCCTGTCTTGATGGGCT
TGCTGAAGATGTGGGTGAGGGGGATGGAGAAGAAGAGGCTGGCAGCTTTGTTATTGACGG
CTTCTTCTTTAGCTTACTTTTCGCGTTTTTAACCTCTAAATACAGAGCCTTATCTCTTTC
TAGCTTTTCTTTCAAATTCTCCCGCAAGTCATTGGTTTCATCGAAGGTTTTATAATTTTT
CTCAATATATTTCCAGCAATCCATCCAATTGGATAATAATCCCATAATGGACCTCAATTT
CGGTATAATCTTGCAGATATGATTATTAAACAATTCCACAACTAAACCAGGTTGAAGGTG
GAAAATGGGAGTTCTTGAGGAATTGTTATCGGTACGCGCCGTTTGAGTCCAAAATTTTAA
ATTCTCCTGCAGTTCGAATAAAGCTGTGACATCATCACATTCTGGAGAGAGCAAAGCCAT
CAGCTCACAAATTATCAAATCGTAATGGTACACGTTTTCGCTGGATAATCTTGTCTTGAT
GTCCAAGAAATGTTGTTTATTCGGTAGGAAAATTTGCCTAGAGAAACTGATAATAACACA
CAAGACAGAAAAAACCCGCAAGTGGAAAGTGTATATCCTGTGTAGAGTCCATTCCCAATG
TGGTAGATCCTTCTGTAAATTTGACAGTGAAGTAGGTCTTGTTTCCGAAAATTTCTGCAA
TTGGTTGTAATATGTCCTTAGAATGGGGAAGATTTTCGAATGAACACAGGAGTTCAGTTT
CTCCATCACTTGCCATTGCAATTTGTAAAAGGAATGGGTGGACTTATCCCTTACTGGATC
ATTAATCAAAACGGCTAAATCTAGAATCAATGTCATTTCAACTGGATTTAACAAGTCTTC
AATTATTGAAGTGTCAAATGGAAGTGACCGAGCTTTGTACGCATCCCTTTCCAATAAAAT
CTGTCTCAACTTGGCATTATAAATTTTTATAGCATTTTGAGCAATGCAAGACAGCGAATT
TAAAATCTTCCATTGTAGAGAATTATTGTATATGCACGATTTATAGTGATCTAGGGGTAC
CTCCTCGGGAAACATCCAGCCCTCTACATCAATAAAATTAGTTGATAATCTCTGCTGCAC
TTCGCTTAGCTTTATCAGCTGGAATCGACAGAGCAAATGGTACCTCTTAGCCAATACGGG
GCTTACATTAAATATAGGACCCTCACAAAGTGATAAGATGAAATTAACGAGGGGAATAAT
TTTGTAGGACTCGTCATTGTCTCTTTTCTTCTTCAAATGCGGTACCAGAACGTTTAGTAG
CCTATTCAGTTCATTCAGCTTGTAAAGAGCGTTCTTATATTGAATGATTTTTATATCATA
CGAGTCCAACGGAACAGAACCTTTGATTGCCGGAATAGAAGCGCTGGCAGCAGCTTTGGC
TAGCAACTTTTTTCTCTTTTGCACATCTACCATGTTGTAATATAAAACTAGTCTAAATCC
TCAACCTTCAGCTTCCAATCACTCCTTTTATCATTGTTCATTCGCTAACAAACTTCAAAC
ATATGCCTTTATTATGCGTCTTCCTGCTGTTTCAACCATTGATTGCAGGGTAACAGACAT
TTTTAAGGGTCTTTCCCACAGCATCTATAAGAAAGATCGTCAAAAGTATTAGTTAAACAT
TGAAAATTTGCGCCAAAGACATAGCAAGCGCAACGTATTCATTGTCCATGTCGTCATCTA
CTCCCTTTGACCCTTATGCTCTATCCGAGCACGATGAAGAACGACCCCAGAATGTACAGT
CTAAGTCAAGGACTGCGGAACTACAAGCTGTAAGTACAGAAAGCCACAGAGTACCATCTA
GGAAATTAACATTATACTAACTTTCTACATCGTTGATACTTATGCGTATACATTCATATA
CGTTCTTCGTGTTTATTTTTAGGAAATTGATGATACCGTGGGAATAATGAGAGATAACAT
AAATAAAGTAGCAGAAAGAGGTGAAAGATTAACGTCCATTGAAGATAAAGCCGATAACCT
AGCGGTCTCAGCCCAAGGCTTTAAGAGGGGTGCCAATAGGGTCAGAAAAGCCATGTGGTA
CAAGGATCTAAAAATGAAGATGTGTCTGGCTTTAGTAATCATCATATTGCTTGTTGTAAT
CATCGTCCCCATTGCTGTTCACTTTAGTCGATAGAAGTTCACTCGCAATGCTATATATAT
AGGGAGCTTCCATATGTAGTGTAGGATATATGTATATATACATATATACATATATGGGCG
TATATTTACTTTGTTCTTATTTTCTGTCTAATTTTATAATTTTACTGACAGTAGCTAAGC
CCTCTGTATTGCTGTTCTGTGTTATTGCACTAGTGTCATAACGCAGATGGTTTTTAGCAG
AGTCAAATTGGGCAGAAAGCATAATTTCCATCTTCCCTGGCAAAGACAGATTTTCTCTTT
TGATCACGTTAGCTAAATAATTCAAGATTTCGTTCGGTACTCCAGCTTCGCCCTTGTTAG
CAGGCTTGTATTTCAACAGAATTGCTTGTATTTGGGCTGGATTCAAGGCATACCAGAAAT
CGAATAGTAACTTGAACTCGTTCAAGTTGCTTATCTTCAACTGTAATATCTTGACAGCCT
GAATTATTTGAATCAAATTGGGACGAACGTCTTCAATTCTTGGTTCAAACCAGCTCACCA
ACCGCTCGATATTTCTATCCACTTCGTACCCATACTTCCAATTTAACGCGGGACATTTGG
TTATTAGGTCATTAAATAGCATTACGTTCAGATACTTCAGGGTGTCGTTAAAAATTTTTG
TATGCATTGAGTCAACAACTTGAAATTTACACAAGACAGCATCAAATTCATTTAAGAATG
TGAATAATTTAGCGAACTTCTCATCACCAGAATTTTTAAATAGCTTCTCGTTTAAAACCA
TATCGAAGATCTCGATGTGGGCTGAAGCATGCTTCATGAATTTCACTAACCAAGTGGAAT
AAATCTTGTCGAATACTTTTAAAGTTTCATTCTCCAAATCATTCAAATATATCAGTGTTA
ACTTATCTTTTTCATCACCACCATTCGCTTCATATAATGTTTTTTGATTTGCAGCAAATG
CGGGAAGTCTGGAAAGATTACTTAACCAAAAGATACCACCAAGCATTGTTTCGTCCTTTG
GTAGACTCATAACAATGCTTTCTACAGTCAATAGGACTTTCGAGATGAATTTGCTACTTT
GAATCAATAACCCATTTCTCACTAAGCTACTTACCACTGTAGTAATGACGTGTATAGGAC
CCAGAACATTGTCTCCATTCACCTCAGTAACATTTACTTTTTTCAAGTAACCTTCTGTGA
CTTCTAATGTGTAACAATTCAGGTCCATTAGTAATTCTAGAAGATCAGGATTTCCTGATT
CTCTACGAATTACATTGACTAGCTTCGGTTTTACTTGTTGTCCTGCGATTCCCAAACCTT
TCACTTTATCATTCTTATTAGCAGAATATGTGGTGGTGAAATCTTGTGCTATTACGTTTT
CAATAAACGCTAGTTCTTGCTTCATTGATTTGACTTCATCACTTAATCTTGAAGGTTTGT
TACCTTTTATAGCAGCCAAACTTTGCATATGTGACTGTATTAAAGAAGATTGCTTCTTTT
TTCTCTCCTTCAAGGCATTCTTCTTGTTTAAAGTATTCATGATTTCAACTTGTAACGTCT
TCAGCTTGGAAATCTTATCATTATAACCATTTACTATCGTTTCGTACTCTTGCCTTTGCT
TAGATGGAATATTTGACAAATCTCCCTGCAACAACTGTGTTAATCTTGTATATGAGTCAT
TTAACATCTCTAGATTCAAAATGAAAGAGTTCTTAAATTCGATAGCTTCCTCCAGTAATC
CAATCCCGTAACTAGCCCTAATATTCCGTTCTTCAACTTCTTTTTGCAGAACTATATACC
TTCGTCTAGCTAACTGCATTCTCATGGCGCTTTGTACAAGAATGGAGCTCCTTTTCAATG
TTCTGTAATCTGTTTTGTGACCATATGATCTGATGTAGCTTTGGATAATTACTGCCGCCA
TGAGCATGAATTTCCTGTTAACACTATCTAAAATCAATTTTCTTTTACAGGTACATTGTA
GTTTTATTATTTGCCCAATGGCAGCTCTATAGTATTCCCGTTTCCATAATGCTCTAATGT
TCGTTTGTAGTAATATGGCAGCTCTTGTCTTGAGCTCATGATCGACCCTTGTACGAACCA
ACAAACTTCTAATTTGGCTTTGGCACTTCTTTATTGATTCCATGGTCTGCAAATACTGAA
GCCTATAGTATCTTGCCCTTATCTTTTTCTGTATTATGATGCATATTTCATTCATTTTAT
TAGTCCTTAGCTTTTCCAAAAATGCAAGCATTCCTGCTTTAAAGAAAATTTTGGTATTAC
CAATTTGGTATTTTGCTGAATCAGAGATAGTAGCATCTAGAATAGATTGACAGAAGTTGA
CGATTGCCTCTTTTGGGAGGTCTGGATTATAAAGAATTCCACTCCATAAGCTGTAGTCCG
TCAGGAGGAAATATCTTTGAACGAATTCGTCAAAAGTCCATCTTGATGGAAAGCCTGCAC
ATGAAATCCTGATTGTTTCCAGCACACCACAAGCTCTTAATTGCGATAAGACCATCAAAT
TATCGAACTCCCATGGCTTTTTTTCAGAATTTGGTTTTATGCAACGAATATAATGAACAT
TAGTAGAATTTATGATGGCCATCAATTCCCCGAGCGATTTTTTGAACATAGATCCCAGGG
TTGGTTTCTTTTGACTTAATCTTGCTGGGATCATTATCTTTTTTTCAGTATTTTGCTCTT
CAGGAGCATCGTCACTCCTAAGTTCTCTGTTGTCTAAAATTTGTTTGAAAATTGGATTTG
TCGTTGCTTTGAAAACATCCAGATGACCTAGGGAAACGCTGTCTCTATTCTTTTCAATAA
ACCCTTCAACTTCATATTCTACATCAACAGCATAATGGCTTACTATAAACTTCGTTTGTC
CGAATCTTGGCTTCGAAAAAACTTCATTTGAGGGCGGTTTATTAAAGGCAGAATATAGTT
TTGAGGCCCATGATTCATCTGAGCCTGATGGTAATCTACTTTCTTCATCTAATAGAGAAA
GTATTCCAAGTTTATTCTCAATCAAGTCTATGCAAGGTTGGTTGTCGCTGAACTCAATGA
AAGACCACTCAATTTCCTCCTTTACATATTCTTCTTGCTCCAATTTGAAAACGTGCTGGT
TGAACTCTTGTTGTAATTTTTCATTCGCATAGTTTATACAGAATTGTTCGAATGAGTTTT
TCTCAAAATGCTCAAACCCGTAGATATCTAAAATACCAATAAAGGAAAAGACATGATCTT
GTTGATCCAGCTCAGGATCGTATAATGTCTTGTTAATGTTGTCTACTAGCCAATCAAAAA
GCGTGGAATAAATAAATTTCGCCACAGAGTCCCTAGCAATTAGCGCTTGATTGTAATTCA
AATTAGTGACAATTTTTTCAGACCTTGTGACGATTTGTTTCTTGACAATCCATTTTGCAA
AATTGAAGGGATCAATACCCAATAATTCACATGCGATTTGCAGGTTTTGCTCTTCCGATG
ATAGTGATGCGTCGTTTCTAGTCATTTTCATCTCGATATTACCTATATGTAGCAAGCCTG
CAAGAATTTTGAAAATTCCAAGCTGAGTCTCGTGGTTTATACCTACTAATGACAGGGCAT
CAGTGGTTATCTTGTATTCTCGAGCTTCATCTATACCAGCTATGTTCGGCTGTCCACCTT
GGTTAGTATAATGGTAGTCCTTGGGAGATGACAAATGCAGTTCTTGTTTTACCGGTTCTG
GCAATCCTTCCAAAATTTGGTAAAAAATATGGTAATTTCTTTCTGTCTCTGGCTGATAAA
CTAACCTGGATTTTTCCAAGAGATAGGTTCTAATTTTGGACCCCCTGATGGTAGTATTCT
CATCAAATAAAATTTGCAGATATTTGCCGAAACGAGAGGAATTATCATTTCTGGTAGTTT
TGGCGTTACCAAAGGCTTCCATGATCGGGTTAGTAGCTAAAATTTGGCTCTCGATTTGAG
ACATTTCCACTTCCCCTTCACGATTGTTGCTTTCTTGGACTGAGGCAAAGTATCTCATAA
TGTATTTAGCAGAGACGGTCTTACCAGCACCGGATTCACCACTGACTACAACAGTCTGGT
TAGCCTTTTCATGGACCATGAACCTGTACGCCTCCTCTGCTATGGCAAAAAGGTGCGGCT
CCAGCTCATCTTTACGCTTACTAGAATAATTCTGTATCATCTCGCGAGAGTACAAATGGT
CGACTTTATCAAAGGGATTAGCGGCAATAAGGACAATACCAGAGTAAGTATATATCTGTC
CATTCATGTATCTTTTTTTTATGGCATGCAGCACTGCCGGTTCGTTCAGATATGATAGGG
TGGTTAAGTCATCAGTAGACTCTAAAATAGGTGGGTTTCGTAGTACAGGTAGCGTGGGAT
GATCATCATCATTTTCGAAGCTATTTGTTTCAATGGATACAGTTTCTCCATCCTCCAATT
TCAACTCTAAGTGGAACGTTCCTTCAAAGAAGTCATTCTTGGTGACTTCGCCGCCTATCC
AGCCTTGTTCTTTGTGAGGGTACCAACACTTAGTTCCTACTTCAAATGACATGCGGGAGA
ACTGGTTATAGGATTTTTTTTGTTTTTTTGTGTTTTAGAATTAGATTGAATTATAAAAAG
AAGAACAAAAGGGTATCGTATTGAAAATAAATTGTCTCGCCAAACTGGTAACAATGTTTT
CAGCTAGAACAATAAGAAAAGAAGAGAAGGTAAAAAAAAAGGTGATAACTCCGTAGGAAT
TGAGGAATTGAGTATGCAGAATCAGAATAAAGGCTGACTTTCAAAAAAAGGTTGTATTAC
AATTGCAGGTTTTCGATAAAAGAGACCCTATTCTCATCTACTACTGCTAAACTTCGAGAT
ATTTTCGAATTTTTCAGTCTTTTCTTTTTTTTTTTTCGCATTAGTTCAGAACCCTAAAGA
ATGGTAAACATTCTATGGATAACCCGGAGAGTGAGTTTCTTAAAGACCTAGTTTTATTTT
AAGGGTTTTAACTCAATCTTGATGTTTTCATTGTGTACCCTAAAGAAAGTTTAAGAATAG
CCCTAACTGTTACCTTTTGAAATAAAATAAGGGGAAGGTCAAAAAGCTATTGTTCTATTG
TTATGAAACATTGTCTCAAAGAGTAAGAATAACACAAATTGATGGCAGTTTTTTACGTAG
TCCAGTAGTTGTCCAGGTACAATGCAAAATGCTCAAATAAAGAGCTCTTCTAAAGGCAGC
GGAATAGATGGTACAGATCGCAATAGCAAAGATGGTGTAGAAAAGAGACCCCTGGAAGAT
GTAAAGCAAATGATTGACGCTGGAACACCAGATGTTGGCCACAAATCTACTGTTGAAACT
AAGCCAAACGTTGGATGGCAAGCCTCTCACAGTAATTTGGCTGCATTACACGAAAAAGAG
CAGAAATATGAAATGGAGCACCATCATGCTCGTCATAAACTGCATCGTCAAGTTATTCCG
GATTACACGTCTGCCTCGACCGCAATGTTCAGCGATTGTATGTTCAACGCAGCACCAGAT
AAAGTACGAAGTCTCAGTACGATGAAGTCTTCTGGACTCTCGCCAAAACACCCATTTAAC
GTAGTCGCCACCTTTAAAGGACCATTCCCGCAGCATAGTGTAGAATCAAAGCCTCTCGAT
GGTGGATACTCTGCCAAAGACCATTTTCCCTCATTTAAGATGTTGCAAGCCCAGCAGCAC
CCAGCCCATCGCCATTACAAAGACAACGACAAGTACGGTCTTAAATCACCTTCCCGGTCC
TTCGTGAAGGACAAGAAAAGGTTGGTTCACCGGTTTTTGAAATCCATGGAGCCTTCTTCG
TCTGGGCAATCTAAGGATTCGTCTGCACTGGCGCCGGCTTTCGATCCAATATTGCCCAAT
GTTATATCTAAGCCTTCCAAGCGACCCACACATCATTCGCATTCATCAGACGGGAGTTCT
AGCACGCAGACAGATATATCGTTACAGAGCTTGCTTTACCATGATCTTGAAAGCTCACCA
AAGAAACATGTTTCGCCCTCAAGACCGCCCTCTGTAGCTTCCGAATCCTCTCCTGCCGTT
GCTAATCCCATTGGGCTTTCGCCAAAAGACGCCTGCAATGCATCGTTTTCGCAGTCGTCC
TCATCTTCGTTGTCTTCTTCTTCATCGTCTTCATCATCGACGTCATTCTCACAGTCAGTG
GCTGTTGATCCTCTTGAACCTCCTGGAAATATCACATATAGTAGTTCGAATCTTTCGCTA
AATTCAGATGAATTAGACTACTATCAGCGTCATATCGGATTGCAGTTACAGCAGACAGAA
GCTTTACTAAAGCACAGTTTGAAAGATGAGGTTCTGAAAGATGAAAATGACCTTGTTAAA
AACATTGCAAATTTTGACAAGATCGTTAAAGAGCTAAGGGACTTAAGATCCAGGACCATT
GGATGGAAAGAGCTTGTTGAAGAGGATTATTTAATGAATTTGAAACAGGATTTTGACAAG
GAAAACCCCGAATCATTTGAGGCACGTTTGAGTGATACAATAAATACAAACGTGGCAAAA
TTACAAGATTTAGAGAAAAGAATGGCTTCTTGCAAAGACAGGTTGGCCTCTAGGAAGGAA
GTAATGAGGAAAATGGAAAGTTTATTGTCTTTGGAGAATTCCTTAATGATATCCAAAAAA
AATGTAACATTCGCATCTAAATACCGCAACGAGGCCCTTGATATTGTCTTTTTAATTATC
ATCATCGTCATATGCTATACCTTCAAGCATCTAGTATCGCATAAATAAAAAATAGTATTT
GTATATCAAAAAATGATCCTGTGATTTTTTCATATGTAACGTATAAATGTAAAAATGTGC
TTCTTCTGGTATTTTTAATCAAGTGGAAAGATGAGTGGAAAAAAGGGCAATGAAATAGAA
AAGGACAGGCCTGAAAGGGAAGAATACAAGAAGATTGAGTATATTGGACTTCACAGTAAC
CGTGAAAAATGGCACCAAGTATAGCAACGGTAAAGATAGCCAGGGACATGGTTTTGCCAT
TACGTATATTTGTCAATAGAAAGCAGATCCTTCAAACCAATGATAAGACTAGCAATAAGT
CGAATGCCACTATATTTGAAGCACCATTATTATCAAATAACTCCATAATCTGCTTAAAAT
CACCAAATACAAGAATATATTTATCGCAACAAGATAAGAAGAATCTTTGTGACGAGATCA
AGGAGGACCTGTTATTGATTGTTTACGAACTAGCGTCCCCGGAAATCATCAGTTCCGTAC
TCAGCAAAATAAGAGTTGGTCATTCTACTGATTTCCAAATCAACGTTCTGCCCAAACTTT
TTGCAGGTGCCGATACGGATAATGCGGTAACTTCTCACATCCAGTCTGTGACAAGGCTGG
CTAAATTCAAATACAAGTTGCACTACAAACATAAGTGGGAGCTCGACATATTCATCAACA
GCATTAAGAAGATCGCCAATTTAAGGCACTATTTGATGTTTCAAACATTAACATTAAACG
GTTTCTCATTAAATGCAGGACCCAAAACGTTATTAGCTAGGAAAATAGAAAAACAGCCCC
AGGTACCTAATTTGTTAATAGAAAATGGGGACGCTGATGCCCTGGATACACCGGTGGAAG
AGGATATAAAACCTGTAATAGAATTTATGTACAAGCCTGTTATTAATTTAGGTGAAATTA
TTGATGTACATGTGTTGCATAGGCCTAGAAGACATAAGGTACGTACCCAGTCGAAGCAAC
CCCAGGAGGAATGAAAAACCGATAACAAAGTGATGGCTTAATATTATAACTTCTATATAA
CGGATATATTTTATGGTAAATGTACATATTTCAGTAATGGTAATAATGACTTTTCTTTTT
ATCTTATTTTTATTTTTGTATTTTTTGTCTTCTGCTCTTTGTTTCTGTGCCTCATATATC
AAATGAAATATCATCTCTCGAAGAACTGAATCTATTTGAATTTTGATTACCATCAGCAAA
TGGATTTTCAATGAACGGTTCTGCACTTTCAAAGTCGTTACTTCCCAGTCCATTATTGTC
ATTAAAGGGGTTCGCCGAAGCATCTTGTAATTCACCGTACTTACCTCTCTTTTGAGTAGT
ATCATACATTCTGACAATTTTTTCTTGCCCACCCTCTTCAGCCTGTGAAAAGGCAAATCC
TCTTTGTTTTTTCATTCTTTGCACTTGCCTCACCTTCCTGATGGCATTTTGAAATTGCTG
AACGTGCGGCCTAGAGTCGCTGATATTGTATTTCTGCATTTCTTGAATAACATGATACGT
TTCTGGTTCATACATTCTTTTATAGTACTTCCATAGAAAATCTCTTACCAGTGCAAAAAT
TGGTAAAACGATCAAAGTTAACCAAAATACACCGGATCCATACGTGTGTTTAACCACACC
ATAATACTCTCTTGAGATGTTAGCATGAGGAAATATAGAAGCATAAATTGGGAAGAATAT
TAACCAAAATAAGAGGGAACCAGGAATGGCAATTAAGGTGAATTTCGTCCATTGATTAGT
TACCAAAGCAGCCTTTCCCAAAACAATAATGACACTTGTAGTGTAGACAGTTACACCCCA
AGACCAATGATCAGCTAGTTCGCCGTGCATATTTAAGGCAAACCCATATCTGTAAATCAA
TATGGTGCCAATAAATACTATTGCAGAATGGAAAAAGCCATTAATAATCCATCCCCAGAA
GATGTAAACAGAGAAAAATTGACCCTTCTGTCCTAATTTGTACAATTGTGGGTACCGCTC
AAGTAATCTACTACTAACAAATTGATCAAATACACCAATGACAAAAGGGGGCCAAACAGT
GAAGAATAAGTTGTAGAAACTCATTGTCCATGATTCCATAATGGATTGACCTGAAAAGGC
ATTGGCAAAAACGTACCAAAACTGCGTCATGTATAATGCTGTATTCTTGTAAAAAGAGTA
CAAAATTGCGACAGAAATTCTTTGATAAGACCAGGAGCCATGGACAAGTAATAGTTTTTT
TAAAAATTTAAATTGGCCAACAGCTATATCAGCTGAACGAGCCGCTTGCATACCTTCCAT
ACCACTAATACCGACACCAACATGAGCTGCCTGTATCATACTAACATCGTTGGCACCATC
GCCAATGGCTAGCAGTAGTGAAGACGACTTTCTTTTTACCATTTTAACAACCAAGGCTTT
CTGTAGTGGAGATACACGGCAACATATAACCGCTTTACAAAGCTTCGCCACAGTTAGCAA
ATAATCTTCTAATTCTGGTTCCAAGGCAAAGCCTAATGACTTCCCATCAATGACGAGCGC
TAAGGTATTCATATCATGTGTTGACAATTGATGCTCGTTTAGAGCGTTAATCTTCTCTAA
CAAATTTCTCTCAGTATCATCTCTGGTTTCCTCGTTGATGATCAACAAATTCATGTCTTC
ACTCAATAAACGGCAACTCATACCAATGTTAATAGCAGTTTCCTGTCTGTCACCAGTTAA
AACCCAAATTTTAATACCCGCTTCTTGTAATGTGTGGATAGTTTCTGGAACACCGTCCTG
TAACTTATCTTCAATAGCAGTTGCACCAATTAATATTAGATTTTTCTCGATTAGATTTGC
GGCTTCGTCTAGCTTCTCGGCTCTGTTATCTAATGTTGTGGCAGCCTCATTATAAATGCT
ATTCCATTCTTCATATTCTCCTTCAGAGATATCTCTCATCGCCAAACACAACGTCCGCAA
ACCCTCAGATGCATAATCTTCTAAATGTCTCATTGTAGCTTCTACATATTGATTAGCTTC
ATCATCCAATCTTTCCAGAATGACAGTATCAGCACCTTTACAGAATAACTTTATCGAACC
ATCCGGAAATCTAAATATAGCGCTCATTCTCTTCCTGGTGGAATTAAATTCACAAATGTT
AAGTAGTTGATACTCTTTTTCCTCGCCAGTTTCCTCCAATAAAACAGTTACAGAGTTTGG
TTTACGGATGATAAACTTATACCCTAAATCTGCACCACCTTGAACGAGGGCACCTTCATC
TGGAGAGGCTGCTTGATATTTAATAGATCCATCGCTTTGAAATTCTGGAATGACAGTATG
ACAGGTAGCCAGTAATGTTAAGAAGTCATTGATAATAGGTGAATCCTCATCAGAGGGATC
ATTTAACTTTTTCTTCAAATCGTCAAATTTTCTATAACCAACTTCAATCCCATCTTCAAC
AGTGGCCGTTTTATCTTCAGGTATTTTATCAATATAGCAATGGCCTGCAATAGAGCAGGA
TTTAAATTCCATAATATTTCTTGTTAAAGTTCCTGTCTTGTCACTGAATATATATTCTAT
TTGACCAAGTTCTTCAACCAAAGAGGATGTACGAACCACAGTTGGGGTATCAGTTTTTTC
GTAGTACAAATCTAGATCTGAACCTATCATAAAAGCCTGATAATATTTGATTAATTCAAC
GGTGACAAATAGAGAAATAGGAACTAGATTCGAAAATAGAATCCAAAATGTTAAAAAGTC
TTTGAAGAATAAGCCAGCCTTGTTGGTACCCTCCAGGTAAAGGTACGATAAATGTTTGGC
ATCTGCAGTAGACATAATAACATTACCAATTGAAGAAATTAAAATTAGCACGATTAAAAC
TGTGAACAATGCAATAATCTGTCTGTTGATAATTTTCTCAACCGCGGTTCTTTTAATTGG
GGTTGCAGTAGCATTACGCAATAACTTAGTTTCATGACCAGTGAAGATAACTAAACCAAA
TATCCATGCAGTATTTCTTAAAGTTGCACCTCTTAAAATCATTTGGTCAGGAGATAACGG
TATTTGACGATCATTTAAAGTCATTGTACCTTCATAAGTATACAAGCTAGAGTTCGGCTG
TTCGGAAACAACTTTTCCGTTCATGTTCTTCAAAGTTTTAACGTCTATAAATTTGGCAGT
TTCTACTCTCGACTGTTTGATTTTCAAATTTGTTTCACCATCCAAGTTGGCAGTTTCAAT
GTAGCAAAGACCCTCCGGTTCCGAAGATGACAAAATTATGGTATCAGCAGGAATAGGTTC
CTCTGATTTTACTCTAATTATGTCACCTACACGAATATCAATCCATCGTTTCTCAACAAA
GTCATCATGTGCTTCTGAAAATATTTCTGCTGTCGAATTATTTAATTCTTTATCAGAATT
AGCTCTCTTGATATCTTCGATACATTCCTTCATGGCAGAAACAATCAAAACCACTAATAA
AGTACCAATTGTGGTGTATCTATTAGTTGGCGAGACGTGAGGCACCTGTTGAATGGCAGA
TGTACATAAAAAAAACAGATTAGCGTATTTGGAAAATTCTTGGAACAAAAATTTAGGCAG
AAAGGTCGCAAAATTATACTTGGTGGTAGATATATGGTTGTCACTATAACCGAAGGAGGA
ATTAGCGAGAGAATCGTTGATGTGGATGACTCTTGGTTCACCATTGCCCTCTGCGTCGCC
AACGTTCTTTCTTAAAATGTACCGGTTGAAAAGAATTTTAATGTTGAACTTATTCCTCGA
GTCTAGATAATTATCGTCTAATTCGTTATTAGTCACCGCATTGTAATGATTCATTTCGAA
ACTTTCGGGCCCTTTCTTCCGTTTGAACGTAAAGGCATTTTTGAGACCATTACCAAACCT
AGCAAATAAACCGGGAGGCTTGACTGCTCGTAGGGATTGTGGTTGATATGCATCTGAGTC
GAATCTATTGGCATTCCAAGACGTTTGGTCGTCATGGTTATTGCTCATAAATAGATTTTC
ATGGACATCATTTTCAATGTTATCATCATCAGCGTCTAAGTCGATAGTCTCTTCGGGAAG
TACATGACTTGGTGGTATATAATTCGCGTTCGCATGTGAGTTGGTGACCTTTGAACGGGA
TCCAGAATGAGAAGTCGTGTCGTCTAAGAAGTCAATATCGAAAAGCGTGTCGTCCTCCCC
AGGTTTCCTCTTTGGGGGGGTTTCTCTGTCGTCATTCATGGTAAAATCAGGGAATGAAAG
AACCTACCAGTAAATTATTGCTTGGCGCTAACCTCTATTTGGCGTTACTGGCTTCTTGTT
GCACTATTCCCCTTAGAATTGCCAACAATTGTTGATTATATGTTTCTTCAACTTAGTGGC
ATTAAACAGATTTGGGTTTTCTGGCAAAAAAAGCCAATCACGTGATCAGGAAGATTTCAG
TGATTTACGCTTCAAATAACCTTTACCTCAATAATCCCGTAATAGTAAGCTTCTAATAGT
AAGCTTCTAATTTGCAATGTTATTAGCCCAACAGCTACTAAAGGTATTATTTTTTTTTTT
TTTGATAAGAAATTTAAGTGTTACAGAATGGGCCATCTTACAAAAATAATAGTCTTTATG
TATTTTTATATATGTAAAAGAATTGAAATATTTTATAACTGGTTGTTATTATGGTACAGT
GCGCTGCCCAATCCACGTGGAAAAATCCTGTTCATTCAATAATAGAAACTGAAATCATGT
AATGTTGCGTAGTATAGTGCGTGAGCTTATTGTGCCACTTCTTGCTCAGCATTTTGAACT
TCGTGTTCCTCCTCGTATTCGATTTCGACTTTAGGACGTTTAGTTTTGGCACTAGTTCCC
TTCTTACGTCTCTTGGCTGAATTCTTATTTTCTTCATCACTATCGCTGTCGCTCTCGCTT
TCACTGTCGCTTTCGCTTTCACTGGCGCTGGAAGCTTCTCTGTCAGAGTCAGCTAACCAC
TTTTCTAAGTCATCCACGTCAACGTATTCACCTTCGCCATCATCTGCAACGTATTCAACT
TCCCCATCATCACTTTCCTCTTCTTCATCCCAGTCTTCTTCCTCGTCCTGAGAATTCTCC
TCTTCCATTTGACCCATTATCTTCTTCCAGACCTTTTCGTCAACATTTAATGGTTTATCA
CCGTAAGCACCACTCTTTAATCTGTCCATCAATTCTTTTTCGATGGCTTTTTCAATCTTG
GCAGCTACCAATGCCTTTCTCTCCCTGTTTTGTTCTCTTCTTTTGACCTTTGGTGCTACA
CCAACGTAGTGTCTCTCCTCCTCCCTTAATGCTAAACGTCTCTCTGTTATCATGACCTGC
GTCAATTTTGTAAATCTCTGTTTACACTTATGACGGAAAAACTTGCTCCAATGTAGTAGG
TGTTCGTCGATCTGTTGTAAAGCCTTCGTGTAATTTTTGGATAGTTTGATTCTTTCCCAT
AACTTGGCAGGAGTGTGCGCTCTTTCAGGCGTCTTCATATACAAGTACAGTTTCCCATTG
TCACACTTCACTGTTGCATACTTGGAGTTGGCAAGTGGGCATGATTGCCTTGTACACAAC
CCAGTGACGTTATACTCATTTCTGCAAAAATTTTGACCATTAGGTGCCTTAATTCTATGA
GAGCAGAAACTTTGATTAATCACTTGCCAAACAATTTCGTCGGACATATCCTCGTTGTAT
TCTAACCGTTGTAGTTATGTACTGAAGAGAACACTGTCAAAAGAAAGAACTAAGCAATGC
AATATCTGCCTCTATACCAATCACTTTTTCATTTTTTTTCAAAAGCTCATCGGAAAATTT
TTNNNNNNNNNNNNNNNNNAAAAAAAAGGTTTATTACCCTACTGCATTTTGATAATCTGA
ACATAATGAGCTAATGAAAGCAATTCTCATTTAAAAACAAGTATTCTCTCTTATTGAAGT
ATGCATTATCTATCATTATAAATTCTTTTATTCTGTTCGAGTCCATGTTTTTAAAAAAAA
AAAAACATGTATGTATGCTCCATCTATATATGCTCCATCTGTATATTTTATATGCAAAGT
TTTTTACAAGAGGAATTTGGGAACTGGAGGAAAGTGGCACAATACCTCATGTGGATAGTT
CATTAATCTCTTCTTGTGTTAATGTGCTAATATAAACACACTTACTCAGCAATTCGTGGT
TAACTTTGAAAGTGTAAAACTTGGACCATTGAACCCTTTGAATGAAATTCTTGACTATTT
GAACGTTCGTATCGAATTTATTGTAATTCACTACTTTATCTTCTAAGATCCAGTCTTTCT
TCTCTGCGTTTGCTGATAGGTCCGAAAGATATACGACGATGAAAGGGACGCAACCCACCA
GTGGATTCACAGAGTTAAGTAGATTTCTTATTGTAGAATAATTCCTGTCTAGCGAGGGAA
TCTTCTTTAGCTCTTCCCAAGTCAGTAAGTCGCCTGGTTCAATCAGACGCCATGCATCAG
TGAATTTTTGAACAACTGAAGAACTTAAGGCTAGAATGATTTCCATCAATGTGTTAAAGT
TCTGAAATGTCCTGCAGTGGTCTGCAACGTGTATAAACCTTTGAATGACATTTCTTTTCA
TTTTGCTGCTCTTGGTAAGAAGTATTTCTGATATAATCCAATCCACAGTTAAGTTAAATC
TGGATATAGCTAAATCAATGCCAGATAAGGTCTCGTTCCTTACTAGTAGTTGCAACCAAC
TTATAACTTGTGGGCCTTCATGCTTCATCTTTAAATCTAATAAATCTTTCCAGTCTATTT
CTCCTAAAATTTCCTTCTCTATCAAGGTCATTTGTTGCGCTACAGACAGGGAATCGTACA
TTAGTATAAATGGAACGTGACTTTCATTATTAGAAATCATTAATCTCGAATCGTGAATCC
TGTATTGACCGATTAATTCCTGGATTTGCGCCGCTTGCACAGCAACATCAACATTAGCTG
ACACGTCTATTTTTTCAGGAGAGGAGGAAGTAAAGCCTTCCTTCTCGGATTGATCTGGAG
TAAAGGGGATATTCATTATAGTTTGTCTCCTTCTTTCTATTAATAACGATTTTCTTTTTT
CTGCGGGGCTATTTTGGAATGACGGCAAGTTGTTAAGGTTTAGCATTTCCACTTCATCTG
CTAACTTGCTCGTTTTAATTCCAATAGCGTCACTACTCTTGGTGTTCTCTGGTTTTTCGG
GAATTTTCTCGTATGTACCTTCCAGTTTCATTAATGCCACGGTTATTGGATCGTCATTAA
TTGAATCATCGAGCATATTAGCAATTTCATTTAAATTTTTCTTATTCAAGGAGCCTGTAA
AAGCCGACTCAGAGTTTGCTCTCCGTGTGTTCCGGGCACTAGATGTGTCATTAATGTCGA
TATCGTCCATTGTCAATACACTTCCTGATATGTTACTATTAGTTTCACTCTCGTTCTTCA
GAAATTTACTTTTCAGCTCTTCAACGTTTTTCATTGGAGAAGCAACGTCAATGCTACCGT
CATCTGGTGAAAAAAAATACTTGTTGTTTTTCGCATGGGTACTTGGACTTTCTAGGTCAT
TATTGGAATCGCTTAAATCAATTGTTTTTAACTCATGCAATGAAGAAGTATTTGAGATTA
TATCTTGATTACCCCTTTGATATTCTTCTCTCAAATTTATTATCCTTTGGTGTGGCACTG
GTAAATCTCTGGACGTTTCGAAAGTTTCAACTGTGCTACCAGTGGTAATCGAATTCAAAT
CACTTACAACAGATTCTATTGTGGGTGCTATGGATAATCTGATTCTATTGGTTTCACTCA
CGCTGGTCCCGTTGGGAAATTCTCTCTGTGGATTTTGAGTTTGTTTTAGAGGACTATTCT
GAGCAGATTCAAAAAGCTTGCTCGTTGAGATACTGATAACGGTGGACGATGTATCAGAGT
ACAACGCGCTTTTTTTATTATATTCCAGGTTGAGAGGTTCTATTTCACTTATTTCCTCTA
TAACTGAGTTTGACTTGTTTTGCTCAGGATCTACTATGGATAACTCTTTGGTTGGTGTTA
TGGCAATGCTTTGAACTCTTGAAATGCTGATCCTTCCACTAGCCGGTCTTACAACTGCTT
GTTTGATCTTGTGATTGCAAGATGAATGTTTTTTTCTTGTAGTTATATCATAATTATTGG
CTTCTGATGATGCATCGAGTGAGTTGTCCAGCTTTTTTGTGCTCTCATATTCTGATTCCT
GATTTTCTTTGTTATCATAATTCTTTTCAAGGCCATCTATAGTACTCTTTTTCTCATCTA
AAGACTTGGTATCTTCAAATGTAAACTCTCTTAGATTTAAAAATCCAGTTTTTGTTTTTA
GAGTTGGACTATCTGTATTATTCACGATGTTTCTGACTTTTCTTGACTTTTTCGTTACAG
TATCTCTGGGTGGAGAGCTGGATGACAACTCGGAATCGTATGAGTATGTTATTGATTCTG
TGTCTTCCCTACTATCGTTTAAGGGAGACGATTCTTTAAGATCAGGTAGAACATTTTTCA
GAGGCGAAGAAGTCATGCTTTTTTGGGATTGGGAATGATTTTTCCTCCTTGGTGTCATAT
TTGTAATCGCTTCTGAGTTGGTTTTATCAGTTTCATGGAATAACAATCTTTGAGGTCCAT
TCTCGTCTGTACGTGAAGAACTATTATCTTTATCAAAGAGCCTCATACTTTCTGCTGAGT
AGCTACCGTGCATTTTATTGTAATATGCTGTCGTGAGACTTTTTACTTTCCTTCGTTGCA
GTGCATCATACGAGGGTGATGGCTGCATATTCGATTCATTGTTCTGCAGTTGCTTGTTTA
AAGTATTAGTTAAAGAGATGACTGACTGAGCAATTGAACTTACGGTTTGATACAGATCCA
AATTGTCCATAGCGCTAAAATTATCATTACTCGGTTTAAAGCTATTTTGTTGTAAAATCT
TTATATCATGTATGTGTTCCCGACGTTCACAATCAACATTAACTGTAGGACCTCGGTTGT
TATTCGAATGTGTTTGAACTTTTTCTATCAGCTGGTTTTGTAAATGCAGTAGGGACTCCA
CTTCATCTATGGTTCTTGCACTTAGGATGTCAAATTTAGAAGAATCAGAGTTAAGAAACT
CTTCCTCTTCTTCCTTGGAAGATTTTCTATTGAGAGATGATATTGATACAACGTATTTGA
CAAACGCATCCATTTCAGGTTTCTGGTTTGCTGGTTTAATAGCACTCATAAATTTTTTAT
CATTACTGCTATCATGGCGATTATGGTTTTTCATCCACTTAGCTAAAAGACCAATAGCGC
TGCGATGTAACACAGACATTGAAGATGTATTAGATCTACTATTACTGTTGCTATTGTTAT
CTAGAGATGATGTCGTCGATGTACCTTGAAGCGTTCCGCTTTGTTCATTTAAATCTTCAG
GAATATATAAGGAATTCAGAATAAATTCAACTTTTTTAGCCGGTGTTGGAGGCATTATTT
TATCGACTGCATATGATGACGGGTAGTCTACGCCTTTCATTAGTGTGGATACTAGAGTGA
CTTTTGACAAGTGGCTGATCTTTTGTTTACTATCTGACATGTCCTCGCTTTCATTATCAA
CTGAAGGTTCTTTCGCTATTCGGTGCTTCGAGTAAACATTTGATGTATTATCGGGAAATA
AAAGCATAGAAGGGCTTCTCTGGTTTTTGGAAGAATTTGAAGACTGTAGCTTCTCCGGCA
GTCTAAATACATCAGAAGTTTTATATAATGATAAAACGCTTTGGTTACGAAAATCAGGAC
TGGCAAAACTTTGCCTGGCGTAAATGCTCAGTCGGCTTCCTCTTTTGTGTAGGCTTTCTA
GTTGCGTGAAATCCTTTAACGAATAATGCAGCCATGCATCAAAGTCTAATTTATCAGGTT
CATTTAGTTCAATATTCTCCCAAACCAACTTAGAACAATGCACCCAGTTTTTTTTCAGAT
TGATTATACAGCTGGAAATTATTTTTGGGTACTGTTCAATGTGTTTGTCGTTTAGAAACT
CGATCAACCGAAGTCTTAATGTTATGTTCGGTAAAAAATCTTGCACAAAATAATTCAGTA
TGGAATGCCTCAACAACACAAACGTCCTCACGAGGGCAACTTCACCAATTCGCCTTCTCT
TAGCTTTTGCAGCATTTGTTGTGATCTCCCTAATACACCATCGAAATCTATAGATGAGTA
AGTCGTGTAAGTCTTGAGGCGTTATAAAATTCCTATAAATAAGGAAAAAATCTGCAGATG
CGTTGTAGTCTACACCTTCCAAAGGGGAAGAAAGGTGTACAATTAACGCGGGCAGGTCTG
CACTATTCACTGGTTTGGATACACAATCGCTTTCATAGCTAATAACATTTGAGGATGGAG
TCGGGTAGTAATCTTTCTGGCTAAATATTTCCATGGTTCAGGGTAGCGAATCTTTGAATG
GCTAGAGGCTATGTAAAGCAAACAAAAAGGTTCGCGTAAATCAACGAGCGAATAACACGA
GTACGGTTGGGGTGGGCTAAAGGGTTCAAGAAATTATCAGTTTCTGTTTACAGTTTTTTT
TTCATTGTTGATAAAAAGATCAAGAATTTCATTATTCGCGAAAATCAAAATGCAGAAAGG
AAAAAATAGAAGGGTAATAAAACAGCATCGGATCGCAAAGATGAGTAAGGAGAACAGCCT
GGTTAACAATTAAAGAGTGTTTATCGAAATTCATTATATAGTGGTTTATATAGACCACTT
CTTCTGCTGGTTGATATAGAAATTTTATTTAATTCTTGTTTTTTACTTATGTACTTACTA
CGATGATCTTAATTCATGCTTCTTGCTTGTCGGCAATGTCCCAAGTGGAAAACCAGTTTA
AGTAGCGGAAGTTACTACTTGGTCCCTCCATACCAAATGATATTGGGGAGAAGTACCAGA
AGCAACCAATTACAAGTGCCATGAATCCGGCGTATAGGACGAACCGCATGATACGGCCGC
ACTTAGATCTGGACCATTTTTGCAAACCGGCGTCGAAACAGTACGCCAAAATGATCAGTG
CAAAATACAAGGCAGGCAAGTAATGATGAACGTAGGTGACTCTAGACATGATAACGAATG
GCATGTAGTGTAGGCCCCAAGCTAGTAGTGGGTAGAACCCGCCCATTAAGAAAACGTTCC
AGTTAGATGGATTTCTTAGGTCCACATATTGTCTTTGCCATCTGATCAGTAAGATAACGA
CCGTGGCCATGAATGCGAGGACGGCAACACTAGAAGCCCACGTGGAAGCTGGGGTACCCA
ATAGGAAGTATTTTGGATTATCATCACCCCAGCCACATAGTCTCAAACCCACATTCAAAG
TTGGCCATTGCCATGCTGAGGAAGCTAAGTAATCAAATTTGTCTGGATCTGGCACCAAAG
CGTTATTAGTGGCCATCATGGCTAGATTTAAATGAATGAAGTCTTTTAAGAAGTTGGTCT
TTGGGTATTGAAAATCTTCGGGTCTTGGTGGCAACCTTTCATTTTCGTGGGTCTCGATGT
TCCACCAGGTCCTCTTGTCCCTCTTGAATGGGTTTTTCATGCAGACAACCTCTTGTTGTC
TGAAACCCCATTCGGGCAAACTGTTACCGGTTTGAGCCAAGTAACAGCCCATCTCCAAGT
TCTTGATACGGAAAGAGGTGGTCAATGTGTGCAACTTCTCAGGGTCTTCATCTCCTCTTT
GGTCCATGATCTCAATAACCCAATTGTCTTTGTTGTCACCAACAACATTGTCACCGTAAC
CAGAAACCTCCCATTGTGTCTTTGACACTGGTGCAGCAACTGGGTGGGTGTGCAAGTTTC
TGCCCGTGCTTTTGTGTACCAATCTATAGGAGGTACCTGGCTTCAAATACTCGATGTCAG
TTTCGTTTTCTGACCATGATGGTAAGCCTCTTTCTCTGTTGAAAAACCATTCGTTGTTAG
CATCTTTGTAACCATAACAGGTTACTTGTTGTTGGTTGGACCCATCTGGATAAGTTTGTA
TATGTGAGTGCAATAGAGATCCTCCAAGAGCTTGGTTTTTGATGGAAACAACGGAGGAAC
CTAGAGCAATGTCACGGGGGCCTTGTCCGACGTCAGAACCCACTAATCTTGCTTGGAAAA
GAGATGGCATGTTAGCATCACCTGTACCAGAATGCGATAATAGGTCAAAATGTATTTTGA
AGCACAATAGGAAAATGCAGAAGGGGACGATAATAAGACCAAATATTCTTGCCAACCAGT
GGTTAATATAGGTTTTCCATGACATGGATTTATCTGCCAAAAAGGTCCATAAGTCAATCA
CAGTATAGATACCGACCATAGTGATGATAAATAGACCCACCATTTTGACGGAAATAGTGC
AACCCAAAGAAATACCAGTGATCAACAGCCATTTCCACCACTTTCTAGAGAACGGCTTGG
ACCTCTGGTTGTGGAACATAACAAAACTAAAGAACGATGCGACAGTGAAGAAAAGTAGCA
TGGAGTCCAAAAGAATGAACCTGCCCAAAGTACTATACGAGTTTTCAAACAAAACCAACA
CGGTCATCAGCCAAACTGTTGGTAAAGAAAATCCAATAGCTTTGGCAGTGAAGTAGGCCA
ATGGCACACAGAGCGCGGAAAATGACGCGTTGAACAGTCTCATTTTAACATAATCCAAAT
AGTCTGGGTAAATTTCCCCAGAAGGGAAGTCCCAAGAACCGTTGTAGCCTGCCAAATAAC
CAGACAACCCGACCAGCATTTTTCCTAGGGGAGGATGGACATCGTGGTAAAATTCGTGTC
TCAAGTAATAAGAACCAAATTTACCAAAGTGCGCCTCATCCCAAACAACATGGTTGTTGA
TGCCGATTTTGTACATCCTGGTAAACAACGCCAATGCAGTAAAGATCACCGGCATTACAA
CGGATTCCAGGCGTAACAGTGAGCTTTGTGCAGCGGGCTTTTCCTTCGAGAAATCTTCCG
CGTCTCTCTCATCAGCGCTCGAAAGTTCCTCACTGACGCTGATGGAAGACGATTCTCTTT
GTCTCAGTGTATTCTCTTGCTTAATGTGGGCGGCATTGTTTTTGCTGTACCCGGTAGACG
AAGACGAGGACATGATTGCTGGACCACGGTTCGAAACAGAATGACAGTAGCGATGTGGAC
TAAGCCGGTTCTCCTTGGTAATGTTGTTAGTCTCGAGAAATGACCTTTTTTTTACCCTCA
AAAAGAATGCAACACTATTAATAAACAGTACACGAAACGGATCTTTCCGTAAGTTCTTTC
GTTCTTTTTTTTCGTATTCTTTTCTTATGTTTTTTTTTTTCAGGGCGACGTGTCCAATAA
TATGTATGTTTGTCGCTATGTACGAGATATTATTGCTAAGTGACAGTAAATCGTATCACG
ACTGTAAATGATGGCGTTTCGGTATGTACAGTATCTATCTACCTGATAATAAAGTCAATT
ATGAAGACGAATACGTAGCTTATGATGCTGCCCAGAGCTAGTCCTGTAGAAACGAAAATA
TTAGTGAATCCACCGGCCGCTTCCTTCTCGTCGTCGTTGTCCAGTTGCTCTGGCACCTTC
ATGAAACTCATAGAGATGACGTGCCCGTTGGTTACGCCGAAAAGGAACTGCAGTAGCATG
TAACACAAGTCAACGATTACGGAGCCATTGTGCTCTTCATCGCCGCTTGAAGAGGAGGTG
ATGGCTGTGAACATCAAGAACAGTGGTATTGCGGCCACCCGCAACAATGAGTAGATGAAG
GTTTTGCGTGGCGTAAATTTCTGGTCACGGAACATGGGCCAGTCGGCAATGACTCTTCCG
TAAAGGTCGCCTAGGTTCCACAGCGTGAATATGAGAGGTATGTACTGTGCGTTGCTTAAA
GGAAGCCCTGTCACGTAGGTGGCAGACGCAAATACAGGAAAAACAAGAGTTACGACAAAC
GTGGTGAATATGGAAAGAACCAGGTACTTTAGTTTGGCAAATAAGACCTCGAAAGGCACT
TTTAGTTGGAGTTCCTCACCTTCGTCGTTGTCGTCGCGAGTGCCGTTGGTGCGGCGGTGG
TCTTCATCCTCCATTTGGTCAATGCGGCCAACAATACGGATTTCCTCCTCATTGGAGCGC
AGAGACCCTAACAACACATCAGTGATATGTCCGTCTTCCACATTCCAATTCTCGTTCACT
TTCCGACTGATTTTGCTCACGCTGAACATGACCACACAAATGGTGACCACGAGTGTTGTG
GTAAAAAAGTATAGAAGAATCCCGCCCGTAGTAGACACAGAAGAGTTCTCGATGAAAGCT
AGGGCAAAAAGCACTAGGGAGGGCAGGACACCAGCAACGGCTTGCCCCACCATGACACCT
TGACTGTACTCGGAACCGAAGACGTTGGCTATGGCCATGATACCATTCTGTGTCATGGCT
GTCCCCATGGAACTGATCACTACAAGCATCATTATAAACATGAAATTGAACCATTTAGGT
AAAAGGAAATGCAAAATTGTAAAGAAGCACATGACAGTAAAGACAATAATCTCCCACACA
AGCCCGTTTATGACCCTTCTCGAGTATTTGTACTGTCTTTTGGCCAAGTAGATGTTGAAC
AGCATTGACGATATGGTAGAAAAGGACATCATAGAGCTTGTGAAGATCTTTGCCCAAATG
GAGGTGTCTTTGAAAATATCGTGCTTAAAATATTGCGAGGCACTGAGGATACAGTTCCAC
GGCCATAAAAGACCTATTCCTATGGCGAAAAATGTAATATATGAAAGATTTTTCAACTTT
TTTCTTAACGGCAATGTATCCAGTGGTTCGGTTGACACAGATTGCTCTCTTTCAGAATAA
TTATCGCCTTCTTCATCTGAGTGCTCGTTGTTCTCTGATTCATGTTCTTCTCCAGAGCGT
GATATCTCCTCTGAATGCGTATCGGCCAGTGCAGGCTCTGGCACCGCAAGGATTGGCTTC
TTGATGGTATCAGTGTCCGCACTAGTACTCATTTTTGCAATCTGGTATGCTTTCTTGCGT
TTGATGATAAGCTGTCGCCGTAACGTAAATCATTCATCCTTTCCTATGATTTTTTAAGTC
AATTTTTTTTTCTTTTTCGGGAAATTAATTCTGTTTTTGGCATTAATAACAACAAGAAGA
ATTAAGGATTCGTTATAGAATACAAGATTCTTGGTTTGGTTAAATAATTTTGGCTCTCTT
AAATATTATAAAAAGATACTTAAGTAAGAAAGAAACAGGACGAAAAAGATACGCAAAAGA
GAGAGAGAGAGAGAGAGAAAAAAAAGATGAGAAAAAAAAGTATAACGTGAAGGCTTTATG
GGAAGTGCGGTGAGATTGGGATCGTTTCAATTTTATAATGAGGTAGTGTACAGAGAGGAG
GGAGGGAGTGGGATGAAAGTGTGCGGTTTATACTTTCTTACTGCCTGTGTTTGTCTTCAT
AAATTCAAATCTTGCTAACAATGGTATATGGTCACTGGGGAATTTGTCGTTGGGGAACCC
GATAAACTTACTCACGTATTCAGGGTCCACTTCACCCAATAGCCCACGCACCCTTAGAGC
ATGTGTAGAAAACCATATATAGTCGATAACATCTGTGAATGACGGTGTGAAATTGGTGAA
TGGTAGTTCTCCGATACAATTATAACTTGATTTGAGAGCCAAGTTATGTGAGAAATTTTT
CTCCGACATGTAACCGAAATCTCTACCATTTCCCTCTTGATGTATTTGGACACGGCCTGT
ATTTATCAATTCGTATACGGCGGAGTTGATGTATGAATTGAAGTCACCACAAATGAGCAC
AGGAAATTTCTTAATGTCCTGTCTAAAATTGTGCGATGTCTCCTCCTTTAGCAGCGTTTC
CAGATGATCTAACAGGACACCTACTTGGAATGTCTTGACATCATTAAATTTTGGATCCCA
GTGCAAATGCGTGGTGACCGCCCATATGGTGTCGCCACTAGGAATGTGTTGTAGCTTTAA
GAACAGTGCAACGTTGTCTTTGTTCATTGCACGGTTTAAATAATCTTCAGTTCTTTGGAA
CTTCTTGTGTTTCATCCAAGCACCGCTGAAATCCATGGCGTCTTTGGTGATCAACTTGAA
TTGGTCCCTTTTGAAAAAAATGCAACACCCGTCCACTTTCTTGGAGTCCTTGGAATGCAT
GGTCTTGGCTCTTGCCTTTGCATGGAAGATGCCTGTATAACCGTGCTTGTCCAATAGGGG
CACCCAATACTCTTCAAAAGTCTTAGACTCCACTTCTTGTAAACACAACAGATCACTGTC
GTACGAGAGAATCTGCTCCTTTAATTTATTGCGCCTGTAATCCCAACTTAACGCCCACGA
CGGTGTGTAACGGTACATTTTTGGGGTGGCATAGTGTTGACATAAGGTGTTGTAGGATAA
GACGGTGAACGTCCTCTTGGCTAAATCGGTGGCCAGATGCTCAGTGGATTGCTGCAAAGA
ATCGTACTCCCTCTGTGGTTCCCCATCGGTATTGATTTCGATGAACCTACGTTCATGCGG
TAAGGGAATCTCTGGTCTGTTGTCCCTTAGGTAGAAAATCAATCCCGTGACAGATTTTTC
TGTAAGGATCTTTAAAAACTGTTTTTCTAAGGGGTTTCCTTCTACACCAAGAAACTGAAG
GTTACACAGGTTCCCAAACTCCCATGGTAATGTGGTGACCATGTTATCAAAAAAGTAGAA
GTATTTCAATTGGAAACATGAGCCTAGTTCCGCTGGTAGAGATGTTAACCTATTATGCGA
CAGGTCCAAAACGCGTAGGTTGCTTAGGTTCTTGATCTCCGCTGGCAGTTCCGTGAGGCT
ATTGCCATTCAAATATAGTCTCGTTAGAAAATCGTACTTGAAGATGTTGGCGCTGATATT
GAAGATTTGCAAGTTGGACAAATCTAGCGCGTGCCATAATTGGTCGTCGTATTTCGAGTC
CTTGGGCATGACCATTCTGTTTTCAATGTCGTCATCTTCGTCGATGCTGTACTGAGACAG
TTTCTTGTGTTGTAAGAGCGCCTGGTTGGCTTCGTCCTTGCCATTAGCAAACAGCTCTAT
CTTGGGAGTCAATGGTGTAGAAACTGCACTGTTAGTTGCCGTGCCTGAGGGAGTGCTATC
TCCCGTAGGTTGTTGTTTCTTTGCTGTCTTGCTGTCGGTGAGAGTGTCGGCCATTTCCAT
CAAGGCTTGCTTTGTGCAGTCTACCAGTGATTTGGAGGCTTCTGCAATGTGAGATTGCTG
GAAATCGGTGGGCTGCAAAGCTGGTGGTGCAGCCTGAGGTCCGGGGCCAAATGGGCCCGG
GACCTGCTGCTGTGCCTGTTGCTGCGCTTGTTGCTGAGCTTGCTGAGCCTGTTGTGTAGC
CAAATACTTCTTCATAGCGTTTTGTCTAGCATAAATGTTGGGTTGCCCCAGAGATTGTGC
GGACACTGCAGCCAGATGCAATTGAAGCTTCCAGATCGGATTGTTTAGTAAAGAAGGGTC
ATCCAAGTGCGGGTGTAATAAAGGGTTACTGGCGTTCACATTGATGTTCACAGGCGTACC
AACGGTAGGAACCATCCCTATAGAATTTACTGCGGCTGTGGAGGCATTCATCATCACCCC
GCTTCCACCGCCGTTGTTGTTGTTGTTGTTGTTGTTGTTATTGTTGTTATTGTTGTTATC
CATGTTCATATTGAGCATGTTCGCGTTCCCATTAGCCAATTGGTCGAGCAACTGGCGCGA
GTTGTTGTTGCTGGAAGTGTGTACATCGCTGTTGTTCATGAGTCCCGGTGGAGGTATCCC
GGTGAGCTGGTTCATGTGTAGCTGCTGCTGTAGAGCGTTTGGTGTACCCTTTCCTAGTAG
CCCGGCATGCTGCTGTTGCTGCTGTTGCTGTTGCTGCTGCGGGCCCACATTAGGGTAGCC
TAGTAAAGAAGGGTCGTTCATTAGCGGTAGTTTGCAGGGATAACGTCAGTCGGAGTTCCC
TTGCTGGTGTCCCTTATGCTGTGCCCTTGTGCTTGAGAACCTTCTCTAAGGTGGAAACTT
TTTCAAATTTTTTCGTTGTTGGCCCGTTTTTCGCAAGTACGGGCGATAACAAAAGGCCTA
AACGGCTACTTTACCTTTGAGATCTACCACGATGAGAATTAATGCTGAATGGACATCTAT
GTATATGATAGTGGGTATATAGTTACTTATCAGTGCTAGAGCACGATCCACGTGGTGGCA
CATCCGCCAAACACGCGAGGTTTTCCAGAGTATTGGCCCACGAGCTGCAGTCCAGGCTGG
GAGCCCTTTTGCGGGCCGCAGTTGCCATGCTCTCCCCAGCCCCAGCAGTATACATTGTAA
CAGTGAGACTTGCCTTCTTGATTAGCAGTAGTTAGAATACCGTGCTCACTCCCGGTTGCA
ACACCGACAATAGGGAAGTCTAGGCGCTCTTGCGGGAAGAGTTGGGAATGTGTGCCCCTA
CCAAACGACTCTACCGTATTGAGGCGCGCATTCCACAGGTGGATCGAGGTCCACATGCAC
AGTACCACTAGATTGTGTCTTTTTTGCTGTTGTTTGAGCTCGAACCCAGTGGGCAGGCGA
CCGGATGCGTGCACTATGCGGCCGCCCTCGTCCACTATGACCATGAAGTCCTTGCCCATG
GCCACGTAGTCTACGGCCACAGACCCGGTATCGTACACCAATACGGGCTCTTTCAGTGAT
CGGGATTTGGGCTCTTGCAATTGACACTTTGTGTTGCTGCCCCAGCCGTATACTCGGGTG
CCTTGCACCACCACAAAGTTCTGGAAACATCCGTATACTGCGATGCGCTCATCGTTGGAA
TTCAATGGCACATGTTGCTGAGTGAACTCGTAGCAACCGCCTCCTCTCTGCCATACACGG
CCATCAGCATCCACAATAACTGTCGTGTCCCAGCCGCACGCCACATCCACCACGGGTGCC
GGTACTTCCACGGGCCTCCAGTCATGCACCTGCCGCAGTGCTTGCGCACTATCCAGTTCT
CCCCGTCTGTTATCTCCACATCCTACCAGATTCCCGTCATTTGTCAGCATCACGCTGTGG
TTCCCACCGCACGCTATCTTCCTGACTATTGCTCCATCATCTCCTGGCACAGACCTCTGT
GGGGTATCCATATCCTCATCGTGCCCCAGTCCCAGTTGCCTTTGCCCATTAGACCCAAAC
GCATACACACAACTCATCGATACAAGCCTGTTATAGCCTTTAATGATCACATTCCATCAC
TTGCGCTTTGGATCTGCCTGCATTATCAAGGCTCAAACGGCTGCGTTACCCCCGTCGCCG
CGAAATTTTTCATAATTTTTCACTTTGTAGGATTAAAAGAGATCATGAGCCCATCTCGCA
ATGCAACACGTAACTTAAATCAGTACTGGCGTGTGCTATAGTGCTCTATATTCGAGTTTG
TTGCTACTGGTGGACACCCGACTATCTACAGTAAGGAACGTAAACAAGAAAAAGAGAGAA
AATACGCTATAGTTGAAAACATGAGTGGTTCGCATTCAAATGATGAGGATGACGTAGTGC
AAGTGCCCGAGACGTCCTCTCCCACCAAGGTAGCATCGTCGTCTCCCTTAAAGCCTACTT
CGCCAACAGTTCCGGATGCAAGTGTGGCGTCTTTGAGAAGCAGGTTTACTTTCAAGCCTT
CAGATCCCAGCGAAGGAGCTCATACTTCGAAGCCGCTCCCATCTGGGAGTCCTGAGGTAG
CACTGGTTAACCTTGCGAGAGAGTTCCCCGATTTCTCTCAAACTCTGGTGCAGGCTGTTT
TCAAATCTAACTCTTTTAACTTACAGTCTGCCAGGGAACGTCTTACAAGATTGAGGCAGC
AAAGACAAAATTGGACATGGAACAAGAACGCATCTCCCAAGAAGTCAGAAACCCCGCCAC
CTGTCAAGAAGTCATTACCACTGGCAAACACAGGCCGTTTATCATCTATCCATGGCAATA
TCAACAACAAATCCTCCAAGATTACCGTGGCCAAACAGAAAACGTCCATTTTTGACCGTT
ACTCAAACGTCATCAACCAGAAACAATACACTTTTGAGCTGCCAACTAACTTGAATATAG
ACTCGGAGGCACTGAGCAAGTTGCCCGTGAACTACAACAAAAAGAGAAGGCTGGTAAGGG
CAGATCAGCATCCAATTGGCAAGTCTTATGAGTCATCCGCTACACAATTAGGTTCTGCAA
GAGAGAAACTACTGGCGAACCGCAAATACGGTCGTCATGCAAACGACAACGATGAAGAGG
AGGAAGAGAGTATGATGACGGACGATGACGATGCAAGTGGCGACGACTACACAGAATCCA
CGCCGCAGATAAATCTGGATGAACAAGTTTTACAGTTTATTAATGACTCTGATATTGTCG
ATCTCTCGGACCTCTCAGATACCACGATGCATAAGGCTCAACTCATAGCCTCACATAGGC
CATATTCTTCTTTAAATGCCTTTGTAAACACAAATTTCAATGATAAGGACACTGAGGAGA
ACGCATCGAACAAGAGAAAAAGACGTGCGGCTGCATCCGCCAATGAGAGTGAGAGGCTGC
TCGATAAAATCACCCAAAGTATAAGAGGTTACAATGCAATTGAGTCTGTGATCAAGAAAT
GTTCTTCCTACGGTGATTTGGTCACTTCGCAAATGAAGAAATGGGGTGTGCAAGTGGAAG
GCGATAACTCTGAGTTGGACCTGATGAACCTTGGGGAAGACGATGACGACGACAATGATG
ATGGCAATAACGATAATAATAATAGCAACAATAACAATACCGCTGGCGCAGACGCCACTA
GCAAGGAAAAAGAAGATACAAAGGCCGTAGTGGAAGGTTTTGATGAAACTAGCGCAGAAC
CTACTCCAGCACCAGCACCAGCACCAGTGGAAAGAGAAACAAAACGAATTAGAAACACAA
CTAAGCCAAAAGTGGTCGAAGATGAAGATGACGATGTAGATTTGGAGGCAATCGATGACG
AATTGCCGCAGTCTGAGCATGAAGATGATGACTATGAAGAGGAGGACGAAGACTATAACG
ATGAGGAAGAAGATGTGGAATATGATGATGGTGACGATGATGACGATGATGACGATGAAT
TTGTCGCTACCAGAAAAAACACACACGTGATCTCCACCACGAGCAGAAATGGCCGTAAAC
CTATTGTCAAGTTCTTCAAGGGCAAACCCAGACTGTTAAGCCCGGAAATTTCACTAAAAG
ACTACCAACAAACGGGTATAAACTGGTTGAATCTGCTATACCAAAACAAGATGTCATGTA
TCCTTGCAGACGACATGGGTCTAGGTAAAACATGTCAAGTCATTTCATTTTTCGCATATT
TGAAACAAATAAACGAACCGGGTCCTCACTTGGTTGTTGTGCCATCATCGACGCTAGAAA
ATTGGTTAAGGGAGTTCCAGAAATTCGCACCTGCTTTGAAGATTGAACCCTACTATGGCT
CTTTACAAGAAAGGGAAGAATTGCGTGATATCCTGGAAAGGAACGCTGGGAAATATGATG
TTATCGTGACCACGTATAACTTGGCTGCAGGTAATAAATACGACGTTTCGTTTTTGAAAA
ATAGAAACTTCAATGTTGTGGTTTATGATGAAGGTCATATGTTGAAAAATTCCACTTCAG
AGAGATTTGCCAAACTGATGAAAATTCGTGCCAATTTCCGCCTTTTATTAACTGGTACGC
CATTACAAAATAACTTGAAGGAACTAATGTCGCTGTTGGAATTTATCATGCCAAATCTTT
TCATTTCCAAAAAGGAATCATTTGACGCAATCTTCAAACAACGTGCCAAGACCACAGACG
ATAACAAAAATCACAACCCGCTATTAGCGCAAGAAGCCATTACAAGAGCTAAAACGATGA
TGAAGCCATTTATTTTGAGAAGACGTAAGGATCAAGTGTTGAAACATTTGCCACCAAAGC
ACACGCATATTCAGTATTGTGAATTGAACGCAATACAAAAAAAAATATATGATAAGGAAA
TACAAATCGTGTTAGAACATAAGAGAATGATTAAAGATGGCGAATTGCCAAAAGATGCAA
AAGAAAAGTCTAAATTACAATCTTCAAGTTCCAAAAATTTAATAATGGCATTGCGAAAGG
CCTCTCTGCATCCACTTTTGTTCAGAAATATCTATAATGATAAAATCATCACTAAAATGA
GTGATGCCATATTGGATGAACCTGCTTATGCTGAAAACGGTAACAAAGAGTATATTAAGG
AAGATATGAGCTATATGACGGATTTTGAGTTGCACAAACTATGCTGCAATTTCCCGAACA
CGTTATCCAAATACCAACTTCATAATGACGAGTGGATGCAATCTGGGAAGATAGACGCTT
TGAAAAAATTGCTGAAAACAATCATTGTTGACAAACAGGAAAAGGTGCTGATATTTTCCT
TATTCACTCAAGTCCTGGATATTCTAGAGATGGTTTTGTCCACCTTAGATTATAAATTTT
TAAGATTAGATGGTTCCACGCAAGTGAATGATAGACAACTACTAATAGATAAGTTTTATG
AAGATAAGGATATTCCCATTTTCATCTTATCAACAAAGGCAGGTGGATTCGGTATTAATT
TGGTGTGCGCAAATAATGTTATTATATTCGATCAAAGTTTTAACCCACATGATGACAGAC
AAGCTGCTGATAGGGCACATCGTGTGGGACAAACAAAGGAAGTTAATATAACCACTTTAA
TTACTAAGGATTCCATAGAGGAAAAGATTCATCAACTGGCCAAAAATAAACTAGCTTTAG
ATTCGTATATCAGTGAAGATAAAAAATCTCAAGATGTGTTGGAAAGTAAAGTTAGTGATA
TGTTGGAGGATATAATTTATGATGAAAACTCGAAACCGAAGGGAACCAAAGAATAAATAA
ATAAAAATATAGTAAAAAAGTAAATAGATAAGCAGAAAATAAACCAAAAAAATAACATAT
TTATTTTCTTCTGCGTGAACGCACCATGTGGAAAAAGAGAGTTGATAGAACAAAGGACAA
AGAAATTTAGAACGGTAAAAATATTTTCTAGAGTATAATATACATATATGTGTATATATA
CATAGGTTAGTATGTATAGCTAGGTAATTTTAATCTGGGGAGAGAAATGGTGAACTTTTT
TCAATTTATTGATTCGGTTGTTGATTGATATCTTGTGGTGCTGCTTCAATTTCAGCTTGA
GTTTCTACTAAATTTTCAGGGACCATTGGATGATCAAGGTTAAATAAAACGCTACCAATA
GTATTTGTAGAAATGGCAAAGCCCGCTAAAATGGGCACGGACTCAATCAAACCGGCCAAG
AAACCAAATGAGGCATATTGGCCAGCGTGGAGATAAATATTTTCACGTCTTTGTATGTTG
TCGAAATTTTGTAAACGTAAAACTTTCGTGAAGTAAATTTGAGTGATGAAAGGAGAAATT
AAAATATGAAAAAGGATTGGTCCAATAAGTGGGAAAAAAGATATAACCAACAGCACAAAA
AGAACCGACAGGCCTAACATGTACTTGACCAACTTGAATGGGAAATAGTAAGCCCAGAAA
TATATCGAGTTAATAGGTGCATAGTACTTGATTGGTTTGACTTCACTCAAATTCTCCTCT
AAACCATTCTTCTCTAAGCACACCTCCACTAAATGATTATTAAAATGACTGAGTCTCATA
AACAATAAAGTGAAAACATTTGCTTGCAAAAAGGAATGAAAAATGGCAATGAAAAGCCCA
ATAGGGCCCAGCACAATCAAAAAAGCTGTGTACATTGGCGTAATTGTAGCCCAATACACA
AAGCTTACCAGGGCAAACATTATCAAGTAACTCGATAATATACCTAACATAGTCGTTGAG
TAACTGCTCTTATTGGTGTTGAACTCTAAAAACCCTTTGAACGGGTACATGAATGCACCT
CCTGTGAATGCATCTTTGAAAAAGTTCATTAGCACGTATCTGGTACGGCTCATAACTTTG
CTGAAGTGCTTCTTGTAAACTTTATCCAAGTACTGATTGAAGGGGATGTTGACATATGGC
AGTTTTTCATACGATTGGCCTCCGCCAAACTTGTACACCAAACCACCAATACCTGCCAGC
GCTAATGAACCTGTAAAACTCATTTCCTGTTGTTGTTATTGTTTGTATAATGTACCTTTG
TTCCCTACACTATAACAACACTTATTCGTGGCAAGAACGAAAATAAAAAATGATTTGAAA
CTTCCTTTTCCACATCTATATCTATATATATATGTATATGTATAATACTTATTACTATGA
TATTATTCCATGTGTCACAAAACCAGAAAGATCCCGTCGTATTATTGAGTCACGTGCTTT
ATTCCATGGCGGGTAATAAATATTAAAACAAGGGTTTTTTAAGTAAATGATTACATGCTA
AGGAAGTGGTGAATAAGATTTGGCAAGGGGCAGGTCGCTAACCACAACATAGCATTCGTT
GAAAAGGAAATCAACGTTACAAAGTGCAGTTTTTTGTATTATTTTCCTATTATCCTCTTC
TTTTCCTTTGTTTCAGGCGTCGTTGCACCTTTTTGCTATACAAAAGCTCATAAAAGATTA
GAAACCCCGGATATCGTCACAACAGCGGTATATTATAGTTATTTTGCATCTTTTTGGTAA
GTCAGAAATTAGAAACAGTAGCTTACCAATTGAGTGAAAGTTTCCGTTCGTCATCTCCCT
CTTTTGTTTTTTTTCACCTTTGTTTTTCTGTTTCTTCTATTTTTGTTTTGTTTTGTTTTG
TTTTGTTCTCTCCCTAATTTGCATATAGGTAAACATCAAAGAAGTAATGCCCTACATCGG
TGCTTCCAACCTCTCAGAACATTCATTTGTTAATTTGAAGGAAAAACATGCGATTACACA
TAAAGGTACGAGCAGTTCTGTAGCATCTTTGCAGACACCACCGAGCCCCGATCAAGAGAA
CCATATTGACAATGAATTAGAAAATTACGATACGTCTTTAAGTGACGTTTCAACCCCGAA
TAAAAAGGAAGGTGATGAGTTCGAGCAAAGTTTAAGAGATACATTTGCGAGCTTTCGGAA
GACTAAACCCCCACCTCCTTTAGATTTTGAACAACCAAGACTTCCTTCGACAGCTTCTTC
ATCCGTTGATTCAACCGTATCATCGCCCTTAACGGATGAAGACATAAAGGAGTTAGAGTT
TCTTCCGAATGAATCAACTCATTCTTATTCGTACAATCCACTTTCGCCAAATTCCCTGGC
AGTCAGATTGAGGATTTTGAAGAGATCATTGGAAATCATAATACAAAACCCAAGTATGCT
ACTGGAGCCTACTCCAGATGATTTGCCTCCTTTGAAAGAGTTTGCGGGCCGTAGGAGCAG
TTTACCAAGGACATCGGCTTCTGCAAACCATTTAATGAACAGAAATAAGAGCCAGATTTG
GAACACTACTTCCGCTACTTTAAATGCATTTGTAAATAATACCTCTTCCTCCTCAGCAGC
ATCTTCTGCTTTATCTAACAAAAAACCGGGCACCCCAGTTTTCCCTAATTTGGATCCAAC
ACATTCTCAAACATTCCATAGAGCCAACTCGTTGGCTTATTTACCTTCCATCTTACCTGA
GCAAGATCCGCTGCTCAAACATAATAATTCTTTATTTCGTGGCGACTATGGAAACAACAT
AAGTCCTGAAAGGCCAAGTTTTAGACAACCCTTCAAGGATCAAACTAGCAATCTCCGCAA
TAGCAGTTTACTCAATGAGAGGGCATATCAGGAAGATGAAACTTTTTTACCGCACCATGG
ACCCTCTATGGATCTATTGAATGAACAAAGAGCGAACTTGAAAAGTCTTCTGAATTTATT
AAACGAAACACTGGAGAAAAATACTTCCGAGAGAGCTTCGGATCTTCATATGATATCGTT
GTTCAATTTGAATAAACTAATGCTTGGAGATCCCAAGAAAAATAATTCAGAACGCGATAA
AAGAACTGAAAAGCTTAAAAAGATTTTGCTGGATAGTCTTGCAGAACCATTCTTTGAGCA
CTATAATTTTATTGGAGATAATCCGATCGCAGATACAGATGAACTAAAGGAGGAAATTGA
TGAATTTACAGGTTCTGGAGATACGACAGCGATAACAGATATACGGCCCCAACAGGACTA
TGGCCGCATATTGAGGACATTCACTTCTACCAAAAATTCCGCCCCACAGGCAATTTTTAC
ATGTAGTCAGGAAGACCCTTGGCAATTCAGAGCTGCGAATGATCTAGCGTGCTTAGTATT
CGGTATCTCACAGAATGCCATTCGCGCTTTAACCTTGATGGATTTAATTCACACCGATAG
CAGAAATTTTGTTTTACACAAATTACTTTCTACGGAGGGTCAAGAAATGGTTTTCACAGG
CGAAATCATTGGTATAGTTCAACCAGAAACACTCAGCTCATCCAAAGTAGTATGGGCATC
GTTTTGGGCAAAAAGGAAAAACGGCTTATTAGTTTGTGTTTTCGAAAAGGTTCCTTGCGA
TTATGTTGATGTACTTTTGAACCTGGATGATTTTGGGGCCGAGAATATTGTAGACAAATG
TGAGTTATTATCAGATGGACCCACATTGTCTTCCTCTTCTACATTATCGCTACCTAAGAT
GGCTTCTTCACCAACTGGTAGTAAATTAGAGTATTCGTTGGAGAGGAAAATCCTGGAAAA
GAGTTATACTAAGCCTACTTCAACAGAGAATCGCAACGGCGATGAAAACCAACTTGATGG
AGATAGTCATTCTGAACCATCGCTGTCATCATCGCCAGTAAGGTCGAAGAAAAGTGTAAA
GTTCGCAAATGATATTAAAGACGTCAAGAGTATAAGCCAATCGTTAGCCAAATTAATGGA
TGATGTGAGGAATGGGGTTGTATTTGATCCCGATGACGACCTTTTGCCTATGCCCATCAA
AGTTTGCAACCACATTAATGAAACAAGATATTTTACTCTAAATCATCTATCTTATAATAT
CCCATGCGCGGTTTCCTCCACTGTGTTGGAGGATGAGCTGAAATTAAAGATTCACAGTTT
ACCTTACCAGGCGGGTTTGTTTATTGTGGATTCGCATACTTTAGATATTGTAAGTTCCAA
TAAATCTATTTTAAAAAACATGTTTGGTTATCATTTTGCTGAGCTGGTGGGAAAATCCAT
TACTGAAATAATTCCTTCTTTCCCAAAATTCCTCCAATTTATAAATGACAAATATCCTGC
GTTGGATATCACACTCCATAAAAATAAAGGTTTGGTATTAACAGAACATTTTTTTAGGAA
AATTCAGGCAGAGATTATGGGTGATCGTAAAAGCTTTTATACGTCGGTGGGTATTGATGG
CCTTCATAGGGATGGCTGTGAAATCAAAATTGATTTCCAGCTGCGTGTCATGAATTCTAA
AGTGATTTTGCTTTGGGTTACACATTCGAGAGACGTGGTATTTGAAGAATATAATACAAA
TCCATCTCAATTGAAGATGCTGAAGGAGAGTGAATTAAGTTTAATGAGCAGTGCAAGTAG
TTCTGCCAGCTCTTCCAAAAAATCTTCGTCTAGGATATCCACCGGGACATTAAAGGACAT
GAGTAATCTGTCAACATATGAGGATTTGGCCCACCGAACGAATAAGCTTAAGTATGAAAT
CGGAGATGATTCTAGAGCACATTCTCAATCTACTTTGTCCGAGCAGGAACAAGTTCCCCT
GGAAAACGATAAGGACAGTGGCGAGATGATGCTTGCAGACCCCGAAATGAAGCACAAGTT
AGAATTGGCCAGAATTTACTCAAGAGATAAATCTCAATTTGTGAAAGAAGGAAATTTTAA
AGTTGACGAAAATTTGATTATTAGCAAAATTTCACTTTCCCCAAGCACTGAATCCTTAGC
AGATTCTAAAAGTTCTGGGAAAGGGCTTTCTCCACTTGAAGAGGAAAAGCTAATTGACGA
AAACGCTACAGAAAACGGATTAGCGGGATCACCTAAAGACGAAGACGGAATCATAATGAC
TAACAAGCGAGGAAACCAACCTGTTAGTACTTTCCTACGCACCCCCGAAAAGAACATCGG
TGCTCAAAAGCATGTTAAGAAGTTTTCGGACTTCGTAAGTCTGCAAAAAATGGGTGAAGG
TGCATATGGTAAGGTCAACCTATGTATTCATAAGAAGAATAGGTATATTGTGGTGATTAA
GATGATTTTTAAAGAAAGAATCCTTGTAGATACATGGGTTAGAGATAGGAAATTAGGCAC
TATACCTTCTGAGATCCAAATTATGGCCACGTTGAACAAAAAACCACATGAGAATATTTT
ACGGTTACTGGATTTTTTTGAAGACGACGATTACTATTATATCGAAACTCCCGTACATGG
TGAAACAGGATGTATAGATCTTTTCGATCTAATTGAATTTAAAACCAACATGACCGAATT
TGAAGCAAAATTGATATTCAAGCAGGTTGTAGCGGGAATAAAACATCTACACGACCAGGG
TATTGTTCACAGAGATATCAAGGATGAGAATGTTATCGTAGATTCTAAAGGCTTTGTTAA
GATTATTGATTTTGGATCTGCTGCGTATGTCAAAAGCGGACCATTTGATGTTTTTGTTGG
GACAATAGATTATGCTGCCCCTGAAGTCTTAGGAGGAAACCCTTATGAGGGCCAACCACA
GGATATTTGGGCTATTGGTATTCTATTGTATACGGTGGTCTTCAAAGAAAACCCCTTCTA
CAATATAGATGAAATATTAGAAGGCGACCTGAAATTCAATAATGCAGAGGAAGTTAGTGA
AGATTGCATTGAGTTAATCAAGAGTATTTTGAACCGTTGCGTACCGAAGAGACCCACCAT
TGACGACATAAATAACGACAAATGGTTGGTTATTTGAAGGATTAATGATCATTCTAGGAC
ATTAGTAATTGGAAAAGAAAATGCAAAAAAATATCCAGTAGAAACAATGCTTGGTATGTC
GTTCTTCTTACTTTCTTCAGTAATGAGTTGGTAGTTTTCTCTATTTAAATATGAATAAAT
CAATATGTACTTTCTTTCTTTAATCAAAATGTTAATATGATAAAAATACAGCATCCAAAG
CAGTTAATCAAGACTTAAATATAAAAAATTTACATATTTAGAAAACAAAGATAGGGTAAA
TATTGAAATTACATAGTAAACCATACCTTAAAAGCAGAAATACTGATACCACATGAACTA
TTGATCAATACTACTGCTATTCTCTTCCTAATGCAAAGAGCTTATTACCATTATTAAATC
ACTACAGACGATAATACCCGGAATGCCCTTTTTGCAGGGAAAGCGAAAAAGGTGAAAGAG
TTAACAGGAGAAAGTGTTAGGGAACTAAGTTACGAAGGAAGGCAGATAGCAACAATACTA
ACGTGGAACTTATTTCGACGACTATAACAACTGGTATCTGATTATCGAAGAATAATTGAG
TGGTCAGAAAGGAGCGAAATATGTCTGGAGCAAGATCAACAACGGCAGGTGCCGTGCCCT
CGGCAGCAACAACATCAACAACATCAACAACGTCAAACTCTAAGGACTCAGACTCTAACG
AGTCATTATATCCCTTGGCTCTGCTTATGGATGAGTTAAAACATGATGATATTGCTAATA
GGGTAGAAGCCATGAAAAAACTAGATACCATCGCGTTGGCACTCGGTCCCGAAAGAACAA
GAAACGAGTTGATTCCCTTTTTAACGGAAGTTGCACAAGATGATGAAGATGAGGTGTTTG
CCGTTTTAGCCGAACAGTTAGGAAAATTTGTCCCCTACATTGGCGGTCCTCAATACGCCA
CAATCCTATTACCAGTTTTGGAAATTTTGGCATCTGCAGAAGAAACTTTGGTTAGAGAAA
AGGCCGTAGATTCTCTGAATAACGTGGCCCAAGAACTTTCTCAAGAACAATTATTTAGTG
ACTTCGTCCCTTTAATTGAACATTTAGCTACTGCAGATTGGTTTTCTTCAAAAGTTTCTG
CTTGTGGTCTTTTCAAGTCTGTTATTGTTAGAATCAAAGATGATTCATTGAGAAAGAATA
TCCTGGCTTTATACTTACAACTCGCTCAAGATGATACTCCAATGGTGAAAAGGGCCGTCG
GTAAAAACCTGCCCATCTTGATCGATCTGTTGACTCAAAATTTGGGATTATCTACAGACG
AAGATTGGGATTACATTTCTAACATTTTCCAGAAAATCATTAACGATAATCAAGATTCTG
TCAAGTTTCTGGCAGTTGATTGTTTAATTTCCATCTTGAAATTTTTTAACGCTAAAGGTG
ATGAGTCTCACACTCAAGATTTATTGAACTCTGCTGTCAAATTAATTGGTGACGAAGCGT
GGAGGGTACGTTACATGGCTGCCGATAGATTTTCAGATTTAGCCTCGCAATTCAGTTCCA
ACCAAGCATATATCGATGAATTAGTACAACCATTTTTGAACCTTTGTGAGGACAACGAGG
GAGATGTTAGGGAAGCTGTGGCTAAACAAGTTTCTGGGTTTGCCAAGTTCCTAAATGATC
CTTCAATTATATTGAATAAGATCTTACCTGCTGTGCAGAATTTGAGTATGGACGAAAGTG
AAACAGTGAGATCTGCTTTGGCTTCTAAGATTACAAATATTGTATTACTGTTGAATAAAG
ATCAAGTCATTAACAATTTTCTTCCGATTTTACTGAATATGCTAAGAGATGAGTTCCCTG
ACGTTCGTTTAAATATCATTGCCAGCTTGAAGGTTGTCAATGACGTAATAGGAATTGAGC
TGCTATCAGACTCTTTGTTACCTGCCATAACAGAATTAGCCAAGGACGTGAATTGGAGAG
TTAGAATGGCTATAATTGAGTACATACCTATCTTGGCAGAACAATTAGGTATGCAATTTT
TTGACCAACAGTTAAGCGATTTATGTCTTTCATGGTTGTGGGATACTGTTTATTCTATCA
GAGAAGCCGCAGTGAATAATTTAAAAAGGTTAACGGAAATATTTGGCTCTGATTGGTGTC
GTGATGAAATTATTTCAAGACTGCTCAAATTTGATCTACAATTACTGGAAAATTTTGTCT
CGAGGTTCACAATACTCTCTGCTCTAACCACTTTGGTGCCCGTGGTATCGTTAGATGTCG
TTACTGAGCAACTATTACCATTCATTTCTCACTTGGCTGATGACGGTGTTCCAAATATTA
GGTTTAATGTGGCCAAATCCTACGCTGTGATAGTGAAGGTTTTAATTAAGGACGAGGCCA
AATATGATGCATTAATTAAGAACACAATTTTACCCTCATTGCAAACGCTGTGTCAAGACG
AAGATGTTGATGTAAAATACTTCGCTAAGAAAAGTTTGGCAGAATGTCAAGAACTTTTAA
AAAATTGATACTAGTTCAAATATATACATACATACACATATGTACACTTGAATGAATAAA
AAGTATACATATTAACAACTAGGCCTGCTTTCTTTTCTTTTCTTTTTTTTTTTTTTTACC
ACACTTAGTCCTCTACTTTAACAGAAATATCATTTTCCAGTTTGACCATAGTTTCTTCAA
CTGTTTTCTCCTCGTGTTTAACATTGATTTCCGCCTCCACGTTCAGTTCACGTTTTCCTT
CCAGGTATTTCACCCACTTTGGATAACTCATGATATTTTGCTGGATTTCCTTGTACAATT
GAGACTGCAAATCCCAATCTAAGGAGCTTCTGGGATCATCCGGTGGCAAGAATTGTAACA
TGTCACCAAGGTTCCTCGATTTAGTGATTATTTGTCCAAATCCAACCAGCAACCCATTTA
TTTCTGTCCAAAGCCCCTTAGGCAGCCAATTTTGTAATTGAGTTCTTGTCTGATCTGGAG
TCTTGCATTTCTGCGCATCTACCCATTTCCAAAGCTTGGTCAATCTATCCACGTGAACGT
CAACGCAGATACCTTCAATCTTGCCCCATGCCTTTTGTAATGTTAGATAAGCCATTTTGG
GCCCTACACCGGGCAGGCCCAATAGCTCATTAATCGTAGCTGGAACATCACTCGAAAACT
GATCTTGAAGGATTTTGCAGGTTGACAAAATATACTTGGCCTTCCTTGTGTGGAACCCAA
CTGAATGAATCAATTCGTCTAATTTGGTCTCATTGATTTGTAAAACGGCCTCTAATGTCA
TACCTTCTTCGCTGTGCAGTTCGTCTATACAATACCGCATTATGTTAAGCATTGCCATTG
CGGTAACTTCATCTTTTGTTTGCGATGATAGCATCACCCCAAGAAGGACCTGTAATCTGT
AGTCCCTCGGTGATATCTGCTCTTTCGAGATACCACACTTAGAGGCAACCGTTACAGGAA
TGGATGATCCACCAATTATATCGACGGGGGCTAGAATCTTAGATCTCAGTACTCGCATTC
TAGCGTATGTTTCTTGAAACTTGTAAGGGACTTTCGTCGAGGCCGGAGTGACAAGGATCG
AGGGGTCCAATGGTGTGGCCCACCTGTTGGGCACATTGCCGTTTCTAACCACAATCCATT
CGAAGTACTGCTTATTTGGCAGCGATTTAACCCAGTCGATATCCACGGGTTGAGGGACAA
CCTCTTCTTGTTTGATTTTGGTCCTTTTCTCCGGTAGGAGTTCTGATTCTGGCCCAGTTT
CAGTCTTTACCAGCGGTCTTTTCCTCAGAATTGCCATAGATGAGTATTTACTGATCTTTT
GCATATTTTTTTTTTTTTTGGGCTATAAAGTATATATAGATACAAATATATGATGAATCA
TTAAAGAGGAGGTTATTACTAAGTGAAAGAAAAAGAAAAAAAAAAAGATCAAAACCAAAC
TTCGTATTCGAGCCTAAAAAACAGAATATAATGTTATAATACTAATAGAAGCAACAGGAG
CACCACTATCAGCACAAGAATAATCACGCAGTTGCCGTTATCCTTGAACCTAGAATTGTT
AAAGCCATGCATGGACCGAGAGGCCCTGTTCAAATTCCTACCATTATTATCAATCAGGTT
TTCTAAATCAACCAGCAGCGAGTCGTTCTGAGAAACGATCTCATTATTAAGGTCCAGCGA
AATGTCATGAGTCCTCCCAATAGACTGAGACAGTGCGCCCAAGTGGGAATCTTGCTCTAA
CAACTGCTGTTGCTGGTTAATAAATAGTTCTTGGTTGGAAACCATGGGTTGTGGTGGCTG
TGGCTGTGACTGTGACTGTAACTGCGATTGCAATGGTTCATCCTTGTATGGAGTATGCGT
CGAAGGCAGCGGCGACTCCTCGTCTTGTTCATCGTCATCCTTATACATGACCGTAAGCTC
GTCATCATTCTTGAACCGCACTTTTTTCAAAGACTCTTTGGACACCTCATCAGTATTTCT
TGCCACCTGCTGTTGGAACCTATACAACTCCTTGTCAACCGCCGTATCAGGAATTTTGTC
CAGTATGGTATTGTATCGGGATATTAGTTCATCATTGGGCGCACACTTCTGCAATAACTC
CAATATTGAGCCCAATTGCCGTTTCAAAGTAACGTTATCGTTTGAGGTCGGGGCGAGCTT
CAACACCGACACTAGCCTTGTTCTTTCTTCGACCAGATCAGAGAGCTGGTCCAGTTCATA
ACCCAGCTTCAACACATCCATACCGTGTGTGCTTACGCATCTATTTGCTGTCGTGAGATC
TGTCTCTATGCTTTATTCGTTTTCCATTGTAAAGTCTCAGCATTTATTTCTTGTTCTTTA
CTTGTTTTTGCCCTTTCGGGTGATCAAAGTCGTGCTGGGAAATTTTATTCTTATAAAATG
ATTTTTAGAAATAATAAACTCATAACAGTGCAACGGCAAAGTACAAGGGAAGGAAGCACA
GAAGCAAGAGGAGGCGCATCGATCGTGGCAGATGAGTCAGCAAACACCACAGGAAAGTGA
ACAGACCACAGCGAAAGAACAGGACCTTGATCAAGAGAGCGTGTTGAGCAACATTGACTT
CAATACGGATTTGAATCACAATTTGAATTTATCGGAATACTGTATATCCAGTGACGCAGG
AACAGAGAAGATGGATAGCGACGAGGAGAAGTCGTTGGCCAATCTGCCGGAGTTGAAATA
CGCTCCCAAGCTATCCAGCCTGGTGAAGCAAGAGACGCTCACCGAGAGCTTGAAAAGACC
ACACGAAGATGAGAAAGAGGCGATAGATGAGGCCAAGAAGATGAAAGTGCCGGGAGAGAA
CGAGGACGAAAGCAAGGAAGAGGAAAAGAGTCAAGAACTGGAAGAGGCAATTGACAGCAA
GGAGAAGAGCACCGACGCCAGGGACGAGCAAGGGGACGAAGGTGATAATGAGGAGGAAAA
CAACGAGGAGGATAATGAAAACGAAAACGAGCATACAGCACCGCCTGCGCTGGTGATGCC
CTCCCCCATCGAAATGGAGGAACAGAGGATGACTGCGCTGAAGGAAATCACCGACATCGA
GTACAAGTTCGCGCAATTGCGCCAAAAACTATATGACAATCAATTGGTGCGGTTGCAAAC
GGAGCTGCAGATGTGTCTGGAAGGGTCACACCCGGAATTGCAGGTCTACTACTCGAAGAT
TGCCGCGATCCGTGACTACAAGCTACACCGAGCGTACCAGCGACAGAAGTACGAGCTTTC
ATGCATCAACACAGAAACAATCGCTACCAGGACATTCATTCACCAGGACTTCCACAAGAA
GGTCACCGACCTGCGAGCCAGGCTGCTGAACAGAACCACGCAGACCTGGTACGATATCAA
CAAGGAGCGCCGCGATATGGATATAGTCATCCCAGATGTCAATTACCACGTCCCCATCAA
ACTTGATAACAAGACGCTGAGCTGTATCACGGGCTACGCCAGCGCAGCACAGCTGTGCTA
TCCCGGCGAGCCCGTGGCAGAGGACCTCGCTTGCGAAAGCATCGAGTACCGCTACAGAGC
CAACCCGGTGGACAAACTCGAAGTCATTGTGGACCGAATGAGGCTCAATAACGAGATTAG
CGACCTCGAAGGCCTGCGCAAATATTTCCACTCCTTCCCGGGTGCTCCTGAGTTGAACCC
GCTTAGAGACTCCGAAATCAACGACGACTTCCACCAGTGGGCCCAGTGACCGCCACACTG
GACCCCATACCACTTCTTTTTGTTATTCTTAAATATGTTGTAACGCTATGTAATTCCACC
CTTCATTACTAATAATTAGCCATTCACGTGATCTCAGCCAGTTGTGGCGCCACACTTTTT
TTTCCATAAAAATCCTCGAGGAAAAGAAAAGAAAAAAATATTTCAGTTATTTAAAGCATA
AGATGCCAGGTAGATGGAACTTGTGCCGTGCCAGATTGAATTTTGAAAGTACAATTGAGG
CCTATACACATAGACATTTGCACCTTATACATATACACACAAGACAAAACCAAAAAAAAT
ATGACTCTACAAGAATCTGATAAATTTGCTACCAAGGCCATTCATGCCGGTGAACATGTG
GACGTTCACGGTTCCGTGATCGAACCCATTTCTTTGTCCACCACTTTCAAACAATCTTCT
CCAGCTAACCCTATCGGTACTTACGAATACTCCAGATCTCAAAATCCTAACAGAGAGAAC
TTGGAAAGAGCAGTTGCCGCTTTAGAGAACGCTCAATACGGGTTGGCTTTCTCCTCTGGT
TCTGCCACCACCGCCACAATCTTGCAATCGCTTCCTCAGGGCTCCCATGCGGTCTCTATC
GGTGATGTGTACGGTGGTACCCACAGATACTTCACCAAAGTCGCCAACGCTCACGGTGTG
GAAACCTCCTTCACTAACGATTTGTTGAACGATCTACCTCAATTGATAAAGGAAAACACC
AAATTGGTCTGGATCGAAACCCCAACCAACCCAACTTTGAAGGTCACCGACATCCAAAAG
GTGGCAGACCTTATCAAGAAGCACGCTGCCGGCCAAGACGTGATCTTGGTTGTCGACAAC
ACCTTCTTGTCCCCATATATCTCCAATCCATTGAACTTCGGTGCAGACATCGTTGTCCAC
TCCGCTACAAAGTACATCAACGGTCACTCAGACGTTGTGCTCGGTGTCCTGGCCACTAAT
AACAAGCCATTGTACGAGCGTCTGCAGTTCTTACAAAACGCCATTGGTGCTATCCCATCT
CCTTTCGATGCTTGGTTGACCCACAGAGGTTTGAAGACTTTGCATCTACGTGTCAGACAA
GCTGCCCTCAGCGCCAACAAAATCGCTGAATTCTTGGCAGCAGACAAGGAAAACGTTGTC
GCAGTCAACTACCCAGGTTTGAAGACACACCCTAACTACGACGTAGTGTTAAAGCAACAC
CGTGATGCCCTTGGTGGTGGTATGATCTCCTTCAGAATCAAGGGTGGTGCTGAAGCTGCT
TCCAAGTTCGCCTCCTCCACAAGACTGTTCACATTGGCCGAATCCCTTGGTGGTATCGAA
TCTCTATTGGAAGTGCCCGCTGTGATGACCCACGGTGGTATCCCAAAGGAGGCCAGAGAG
GCCTCTGGTGTTTTTGACGACTTGGTTAGAATCTCTGTCGGTATTGAAGACACTGACGAT
CTTTTGGAAGACATCAAGCAAGCCTTGAAACAAGCCACCAACTAATCGCCAGTGCCACGT
CTCTGCCTTCGACCGGACCTTTTTAAGTACGATAAATATCCTTTTATAAATATATAGTCT
AAAATATCCATTAATACTGTGCTCAATCAATCGTGTTAGATGATTTAGTTTTTTCCAAAT
CGTTATTATAGTGCAGAAGTAGTATACATAAAGGCATATGCATGCGATTTGGAAGTAACG
CTCGCCGTAGACAAGTAAGAATGCCTGCTGTCTTGAGAACCAGGTCCAAAGAATCCTCTA
TAGAGCAGAAGCCTGCTTCCAGAACTAGAACGAGATCAAGAAGGGGCAAGCGTGGTCGTG
ACGATGATGATGATGACGACGATGAGGAAAGCGATGATGCATACGATGAAGTAGGTAATG
ACTATGACGAGTATGCTTCAAGAGCGAAGCTGGCCACCAATAGGCCCTTCGAAATAGTCG
CGGGACTGCCTGCTAGTGTGGAGCTGCCCAACTATAACTCTTCGCTTACTCATCCGCAAT
CAATTAAAAATTCTGGGGTGCTTTACGACTCTCTGGTCAGTTCCAGAAGAACCTGGGTTC
AGGGTGAGATGTTTGAACTGTATTGGCGAAGACCTAAGAAAATTGTTAGTGAATCTACCC
CAGCAGCGACGGAGAGTCCAACATCTGGAACGATTCCTTTGATTCGAGATAAGATGCAGA
AAATGTGCGATTGTGTAATGAGTGGAGGTCCTCACACGTTCAAAGTTAGACTTTTCATAC
TGAAGAATGACAAAATCGAACAGAAATGGCAAGATGAGCAAGAGTTGAAGAAAAAGGAAA
AGGAACTGAAACGAAAGAACGATGCAGAGGCCAAAAGATTGAGGATGGAGGAAAGGAAAA
GGCAGCAGATGCAAAAGAAAATAGCCAAGGAACAAAAACTTCAATTGCAGAAGGAAAATA
AAGCCAAGCAGAAGTTGGAACAGGAGGCGCTGAAGCTAAAAAGAAAGGAAGAAATGAAAA
AACTAAAGGAACAAAATAAAAATAAACAGGGTTCACCTTCTTCCTCCATGCATGACCCAA
GAATGATAATGAATTTGAATTTGATGGCACAAGAAGATCCAAAACTAAACACTTTAATGG
AAACCGTCGCAAAGGGTCTTGCCAATAATAGTCAACTGGAGGAATTTAAAAAGTTCATTG
AAATTGCCAAAAAAAGGTCACTAGAGGAGAACCCAGTTAATAAGCGTCCATCTGTCACAA
CAACGCGACCTGCACCTCCCTCTAAAGCTAAAGACGTAGCCGAAGATCACCGGTTAAACT
CGATAACCTTGGTGAAAAGTTCCAAAACCGCTGCCACGGAACCTGAACCAAAAAAAGCTG
ATGACGAGAATGCAGAGAAGCAACAGTCCAAAGAGGCAAAGACAACTGCCGAATCGACTC
AAGTAGATGTCAAGAAAGAAGAAGAAGATGTGAAGGAAAAGGGTGTGAAATCAGAGGATA
CACAAAAGAAAGAAGATAATCAAGTGGTACCGAAAAGGAAAAGAAGAAAGAACGCAATAA
AGGAAGATAAAGATATGCAATTGACCGCGTTCCAACAGAAATACGTTCAAGGTGCGGAGA
TCATCCTGGAGTATTTAGAATTCACCCATTCGAGGTATTACCTGCCTAAGAAATCAGTAG
TAGAATTTTTGGAGGATACGGATGAGATTATAATATCTTGGATTGTTATACACAATTCTA
AAGAAATTGAGAAGTTCAAAACCAAGAAAATAAAAGCTAAACTGAAAGCCGACCAAAAAC
TAAACAAGGAGGATGCCAAGCCAGGCTCTGATGTGGAGAAGGAAGTCAGCTTTAATCCTC
TTTTTGAAGCCGATTGCCCTACCCCTCTCTACACCCCAATGACAATGAAGTTATCGGGGA
TTCACAAAAGATTTAACCAAATCATCCGAAATAGCGTTTCTCCAATGGAAGAAGTTGTTA
AAGAAATGGAAAAAATTCTGCAAATTGGTACTAGATTGTCTGGCTATAATCTGTGGTACC
AATTGGATGGATACGATGATGAAGCTTTGAGCGAAAGTTTGCGGTTCGAACTAAATGAGT
GGGAGCACGCCATGAGAAGCAGAAGACACAAAAGATAAGGTGTTCGGTTACTTTATTCTG
CTTTAACGCCATTATGATTATACACATTGTATTACTTATTTTTTAACCTGTATATTAAAA
CCTTTATTTTATTTCACATTACTCATCATGTGGAGTACTGGAATTGTATGCCAAACTTTG
CCGGGAAAACTGGTATATTGCCGTTTTCTGTATCAGTTGCTGATATAGATATTGCATTAT
CATTCTTTTCATCATCGGATAAACTTTCTTGAAAGCCTCTAGTGAATACCAGCTCTGTCC
CGGCAGATATTAAAAATCCCCTCCATTTGCCTTCCCATAATAGTTTTAAAGTCTTGTCAC
GTAATGACGTGCTTAATTTCCAAACACTGGTAAAAATGGAACTATTTATTTTGTTATCAA
ATTTTTCGATGGTAGATCTTTCTTCATCGATTTTTCTTAATGACGACGAGAATGCATAAG
TTAAATCATTTAATAGCTTTTGTTTGTGAACAGGTATATCTAGTGTAGAAGGAATATCGT
TAACAGCTGAATTCAGATCCGGTACATTTTCGTGCAGTAGTTTAGTCGCTCTGCTGTTTG
GATTTATATCAACCAATTCGTCGGAGATTGGTTCTAATTTATCATTATTGTTTTTATTGG
TTTCAAGCAAATGATGCTTTTTTTGCCAAAATTCGCACCCAAATGAAAGATTTGATTCAA
TCGAATAAAGATTAAAATCATACTTCGCGCAAAAAGTAGAATTTGTCCCTGTCTTGGCCG
AATATGTGGAGGATATATGGCCGAATAATGGATTCCAAGATAATGTCAAAGTTAGTGGTC
GTCCTGTGTTTGTAGAATGTGTGTAATATCTTAAAGTTGTCGAACAACCGGGGCTTAAAC
TTACTAACCCTAACCAAAATTCAGCACCAAGCGACAACGAAGAATTATTGTACAGTGAGG
TGTTAAACTTGGAAGGCGTGGTAAGGAAATTGTGTAATACTCTATAACCACATAATAGAT
CACTGGTGGAAAATATCCACTCCTGTAAATTGCGGTGAGAATCTCTTTGAAAATAGCACG
TTAAAACGTTTAAGCTTTCTTTGAAACTACTGACACCCTTAAGCATAAATTGGGTTTGTG
GACTTAGTCGTTTTATTATCATTGCTTCTAAATCAGAGCTGGGGTAGTACATTCTACCAT
AATAAAGGGATTTTTTAACAAATTTCGAGTCATGTAGTAATTTCTTGTCATTGTCGACTG
TGGTGTTGTCACTACTCAACGTATTCGCACTACTAACACTGAAATTGAGGTTTGGTTGCA
ATTGTCTGTATGTTTCGGTGGCATCTTGTAATGGGATATCAGTAGAGTTGCGCATGAATT
TCTCCAATTGCTGTGCATCGGAGTATAAATAACTCAGAGAACCATTTATCCTGGACCTCG
TAGAAAAATCTAAAGAATTGAATGTATTGGGAGTAGATTTGTTGGAAATTTGCAGGTGTA
TTGCTGAGGGAATTCGGAAATCTAATAATGTTCTCGATGTGGCCGTTATATCCTCGTAGC
TATTTTGCGTACTCCAATGGGTGCTCTGATAAAATGCCCTTAGTACTTGGTCCATATAGG
GTAGCATCAAGATCGGTCTTCTCTGTTCGTGTCTTTTTCCTAACGTATATTTGCTTTGTT
TCTTCACTCAACAATAAAGTCAAAGTAAAATTAAATACTAATTATTCTTAAAAGGGAAGA
TGCGAAATTTAGCGAAAATCTATTGATTATACACACAAAGGAAGAAAGGTAGTGGAAAGC
TAAATAAAGGAGGTCATGGAGCCAGAGAGCATAGGCGATGTGGGGAACCATGCCCAGGAT
GATAGTGCCAGTATAGTGTCCGGGCCTCGCAGGCGTTCTACTAGCAAGACATCCAGTGCG
AAGAATATACGGAACTCCAGTAATATCTCTCCAGCATCGATGATTTTCAGGAATTTGTTG
ATACTGGAGGATGATTTAAGACGCCAAGCTCACGAACAAAAGATACTGAAGTGGCAATTC
ACTTTGTTCTTAGCGTCTATGGCCGGTGTAGGCGCATTTACCTTCTACGAACTTTATTTC
ACTTCAGATTATGTCAAGGGCCTCCATAGGGTTATTTTGCAATTCACTCTTTCTTTCATT
TCCATTACTGTAGTTCTTTTTCATATCAGTGGACAATATAGAAGAACTATCGTCATTCCA
AGAAGATTTTTTACCTCTACTAATAAAGGGATTAGGCAGTTTAATGTGAAGCTAGTTAAA
GTACAGTCTACGTGGGACGAGAAATACACAGATTCAGTAAGATTTGTGAGTCGAACAATT
GCTTATTGTAATATTTATTGTTTGAAAAAATTTCTGTGGCTTAAAGACGATAATGCCATT
GTGAAATTTTGGAAAAGTGTCACGATACAATCCCAACCGAGGATCGGAGCTGTGGATGTG
AAATTAGTCCTCAACCCCAGAGCATTTAGTGCAGAGATTAGAGAAGGATGGGAGATTTAT
AGAGACGAGTTTTGGGCCAGGGAAGGTGCTAGAAGACGCAAACAAGCGCACGAACTCCGA
CCTAAATCAGAATGAAAGAGTTGGAGGGCTTCTTCCTTCGAATAAGAGGTCATATTTACC
TATGTAAAATTGTAACCATCTATGTTCACACATAAATTATATTTTATACATTATTAGAAG
TGAAGCTGTTGTGTCGTGAAAATTTTACAAATCCGTCATTTCATATTTAAGTTTTCCAAC
AAGTGCTAGAAAACCTAGGGGTTGTTGAAATTGGTTAAACAAGGCATCTTATTATACATA
CAACAGCATAACGCTAGAGGGGCAAGAAGGAAGAACTTAAAATAATAGGTGTAAAATGAC
TTTGGCTTTTAATATGCAACGGTTGGTGTTTCGTAATTTGAATGTTGGGAAGCGCATGTT
CAAGAACGTCCCCTTATGGAGGTTTAATGTCGCCAATAAATTAGGAAAGCCCTTAACTCG
CTCTGTAGGGTTAGGCGGTGCTGGCATAGTTGCTGGTGGCTTTTACTTGATGAATCGCCA
GCCTTCTAAGTTGATATTCAATGATTCTTTAGGGGCAGCTGTCAAACAACAGGGTCCCTT
GGAACCAACTGTGGGCAACAGTACGGCAATTACCGAGGAAAGGAGGAACAAAATAAGTAG
TCACAAGCAGATGTTTTTGGGATCATTATTCGGTGTTGTTTTAGGAGTTACGGTGGCTAA
GATATCAATTTTGTTTATGTATGTCGGTATTACAAGCATGCTTCTTTGTGAATGGTTACG
GTACAAGGGATGGATTCGCATTAATTTGAAAAATATCAAATCTGTAATTGTTTTGAAAGA
TGTAGACTTGAAGAAACTGCTTATTGATGGGTTATTGGGTACAGAATACATGGGTTTTAA
AGTATTCTTTACATTGAGTTTCGTATTAGCAAGTTTAAATGCTAACAAATGAGCAAGACA
AATGACCAGATATAAACGAGGGTTATATTCTTTCGTTTTATACTTTTTTATTTTTGGTAT
TTCATTTATCCTATACAGTAAATATACATAGGGCTAAGGAAGAAAAAAAAATCACGTCGA
ATATAAACCTAATTGTGTTCTATATTGCGGACATATATTTTTCGTAGATTGAAAAGTTCT
TAAACGTAATTTTTTTGACGACCAGTGAAGAGGAATTGAATAAGTAGAACTTGGGCAATA
CTTATAACGGCAATGATAATGATAATCAATATAGATAACCAAGTCAACCTTGATTCGGTG
GAATTGACGGTAGACATGTTTCTCCATTCTCTGGCTCTCAAATAGTTCAAAGTCTTCGTG
ATTTTGTTCAAGTTTCTATCTATTTCCTCCACGGCGTTATTGGCAATAATGTCATCGTTA
TTGACATCAGCTTCATGCTCGTCAGTCAAAGTTTTTTCCTTTTCTAGTGTAATTTCTACC
TTTTTCAACGCTGTACCATAGTTATTGGAAAAACAAAAGGTATACTTCCCCACTCCAAAC
GATTTTAATAAAAAGTCTGAGTACTTCTTTTGTTTCTCACTAGTAATCACAGATCCATCA
GGAGCAGTAATATCAAAATCAATCTCAAAATTACCACCGGTTAGAACTTGGTAACCCACA
GCCAGGGAATCATCCTCAGTAACCATATCGTAGTACAGGCATTCTTTGCTGAATGCTGGT
AAACTGATAGCAACTGGTGCATAACTGGAAGATGCAGCCACTGAATTGACCAACGCCAAA
ATTAAAACAATGAAGAAAGAGGGTAGAGCAATTGTAGATTTGATCATGGTTTTCCTTTAC
AATGAGTGTACTCCACTGTTTATCTTATTCTAGTTTGGGTCACCTGATGCAGAATTGGCG
GTGTCGATCCCTAAGGTTAATGAATCGAAATCACTGGAGATTTTGTTAGTTTTTCATTTT
AACTAGTTCAAGTTTTGGCAGAATGTACTTTTTCGTGTTTCGGGACACGTCGCTGAAAAG
GATTGAAATATAACCAAACGCCATCATGTAAGGTGCAGTGAACATTAGCGCTAAGAGGAT
TGAGGATTGCTTTATGAAAGTTTATGAACATTTTCTTGAATTAAATAAATAAGTCTGAAA
ACACTTGAATTCGAGATGCTGTAGCAATTTGTAATATTATTTAAAGTTCACAGAGTGGCT
TCCTTGGCGGATCTGAAAAATAGGTAGTGATTTAAGGCTATATAATATTAGATACACAAA
ACATACCAGAAATTTTCCTCGAAGACCAGCAGAAGGGAACCAATATCACGACATTAAAAT
ATTGTTATCTCTTTTTATTCAGTGCTTGTATTTCAGCTTCCATTGAAAACGATGACTGTC
TTCTCAATCTTCATGTCGAGCCCTCACACTGTACATGATAATATACTAGTACCATGAAAA
CTAGTCGATAGATGATAATTGATTTTTATTTGAAATAGAATCTTTAATGATCACAGTGGA
TCTTTTAAAAACTTGGTGAGATAGTGCTAGTGATCCGTAGTCTAAATGAGTTACGTACGA
AAGGGAGCCAAAAGCAATCTGACCAATTTGTATATATATACATCTATCCGAAAAGGAAGA
CATCAATTAGTACGGGCGTGTGGTCTAGTGGTATGATTCTCGCTTTGGGCGACTTCCTGA
TTAAACAGGAAGACAAAGCATGCGAGAGGCCCTGGGTTCAATTCCCAGCTCGCCCCGAAT
AATTTTTTTTTGCCTATCTATAAAATTAAAGTAGCAGTACTTCAACCATTAGTGTTAGCG
ATAATCAAGAAGTGAAACTCTTTCTCTATTTTTTTTTTAATTGAAAAATTTCCTTTCTCT
ATAGCGTATAGAATATATGTTACATGTATATATATATATAAAGTAAAAACGTTCGGAAAA
TTCCTCATTATACCCAGATCATTAAAAGACATTTTCGTTATTATCAATTGCCGCACCAAT
TGGCTTAATCAACTTCTTCAACGGTTGGACCTTCAGCCTCTGGAGCTGGAGGAGCACCAC
CTGGGAAACCGCCTGGAGCACCACCTGCAGCGCCACCTGGAGCACCACCAGCTTGGTACA
ACTTAGACATGATTGGGTTGGCAATGTCTTGCAACTCCTTCAACTTGTCATCGAATTCTT
CCTTGCTGGCAGTGGTGTTGCTGTCTAACCAAGAAATAGTCTCTTCAGCCTTCTTGGTGA
CGGTGTCCTTGTCAGCTTGTTCCAATTTGTCACCAGCTTCAGAAATGGTGTTCTTCAAAG
AGTAAGCAATGGATTCCAATTGGTTCTTGGAAGCAATTCTTTGAGATTCCTTTTCATCTT
CTTCCTTGAATTTTTCGGCTTCAGCAACCATCTTTTCGATATCTTCCTTGGACAATCTAC
CCTTGTCGTTGGTAATAGTGATCTTGTTAGACTTACCAGTACCCTTTTCGACGGCGGAAA
CATTCAAAATACCGTTAGAGTCGACATCGAAAGTGACTTCAATTTGTGGGACACCTCTTG
GAGCTGGTGGAATACCACTCAATTCGAACTTACCCAACAAGTTGTTGTCCTTAGTCTTGG
CTCTTTCACCTTCAAAGACTTGAATCAAGACACCTGGTTGGTTATCAGCATAAGTGGAAA
AGATCTCGGACTTCTTTGTTGGAATGGTAGAGTTTCTTGGAATCAACTTGGTCATGACAC
CACCAGCAGTTTCAATACCCAAGGATAATGGAGCGACATCCAACAACAATAGATCTTGAG
TCTTGGAAGATTCGTCACCAGTCAAAATAGCAGCTTGAACAGCAGCACCGTAAGCAACAG
CTTCATCTGGGTTGATAGATCTGTTTGGTTCCTTACCGTTGAAGTAGTCAGTGACCAATT
TTTGGACCTTTGGAATTCTGGTAGAACCACCGACCAAGACANNNNNNNNNNNNNNNNNNN
NNNNNNNNNNNNNNNNNNNNNNNNNNNNNNNNNNNNNNNNNNNNNNNNNNNNNNNNNNNN
NNNNNNNNNNNNNNNNNNNNNNNNNNNNNNNNNNNNNNNNNNNNNNNNNNNNNNNNNNNN
NNNNNNNNNNNNNNNNNNNNNNNNNNNNNNNNNNNNNNNNNNNNNNNNNNNNNNNNNNNN
NNNNNNNNNNNNNNNNNNNNNNNNNNNNNNNNNNNNNNNNNNNNNNNNNNNNNNNNNNNN
NNNNNNNNNNNNNNNNNNNNNNNNNNNNNNNNNNNNNNNNNNNNNNNNNNNNNNNNNNNN
NNNNNNNNNNNNNNNNNNNNNNNNNNNNNNNNAAGATACCGTCTTCAATGGACAACAAAG
AGACATCGAAAGTACCACCACCCAAGTCGAAAATCAAGACGTGTTCTTCCTTACCCTTCT
TGTCCAAACCGTAAGCAATGGCAGCGGCGGTAGGTTCGTTAATAATACGCAAGACATTCA
AACCAGCAATGGTACCAGCATCCTTGGTAGCTTGTCTTTGAGAATCGTTGAAGTAAGCTG
GGACAGTGACGACAGCGTCATTGACCTTGGCACCCAAGTAAGATTCGGCAGTTTCCTTCA
TCTTACCCAAGACCATGGAGGAGATTTGTTCTGGGGTAAAGTTCTTGGTTTCACCCTTAA
ATTCAACTTGAATTTGTGGCTTACCGTCAACATCGATCAACTTGAATGGGAAGTGCTTCA
TGTCAGCCTGCACTTCTGGGTCGTTGAAGTTTCTACCGATCAAACGCTTAGCGTCGAAAA
CGGTATTCGAAGGATTCATAGCAGCTTGATTCTTAGCAGCATCACCAATCAATCTTTCAG
TGTCAGTGAAAGCGACAAAAGATGGAGTGGTTCTGTTACCTTGATCGTTGGCAATAATGT
CCACACGATCATTAGCAAAGTGAGCAACACACGAGTATGTTGTACCTAAATCAATACCGA
CAGCTTTTGACATATTATCTGTTATTTACTTGAATTTTTGTTTCTTGTAATACTTGATTA
CTTTTCTTTTGATGTGCTTATCTTACAAATAGAGAAAATAAAACAACTTAAGTAAGAATT
GGGAAACGAAACTACAACTCAATCCCTTCTCGAAGATACATCAATCCACCCCTTATATAA
CCTTGAAGTCCTCGAAACGATCAGCTAATCTAAATGGCCCCCCTTCTTTTTGGGTTCTTT
CTCTCCCTTTTGCCGCCGATGGAACGTTCTGGAAAAAGAAGAATAATTTAATTACTTTCT
CAACTAAAATCTGGAGAAAAAACGCAAATGACAGCTTCTAAACGTTCCGTGTGCTTTCTT
TCTAGAATGTTCTGGAAAGTTTACAACAATCCACAAGAACGAAAATGCCGTTGACAATGA
TGAAACCATCATCCACACACCGCGCACACGTGCTTTATTTCTTTTTCTGAATTTTTTTTT
TCCGCCATTTTCAACCAAGGAAATTTTTTTTCTTAGGGCTCAGAACCTGCAGGTGAAGAA
GCGCTTTAGAAATCAAAGCACAACGTAACAATTTGTCGACAACCGAGCCTTTGAAGAAAA
AATTTTTCACATTGTCGCCTCTAAATAAATAGTTTAAGGTTATCTACCCACTATATTTAG
TTGGTTCTTTTTTTTTTCCTTCTACTCTTTATCTTTTTACCTCATGCTTTCTACCTTTCA
GCACTGAAGAGTCCAACCGAATATATACACACATAATGGCATCCACCGATTTCTCCAAGA
TTGAAACTTTGAAACAATTAAACGCTTCTTTGGCTGACAAGTCATACATTGAAGGGTATG
TTCCGATTTAGTTTACTTTATAGATCGTTGTTTTTCTTTCTTTTTTTTTTTTCCTATGGT
TACATGTAAAGGGAAGTTAACTAATAATGATTACTTTTTTTCGCTTATGTGAATGATGAA
TTTAATTCTTTGGTCCGTGTTTATGATGGGAAGTAAGACCCCCGATATGAGTGACAAAAG
AGATGTGGTTGACTATCACAGTATCTGACGATAGCACAGAGCAGAGTATCATTATTAGTT
ATCTGTTATTTTTTTTTCCTTTTTTGTTCAAAAAAAGAAAGACAGAGTCTAAAGATTGCA
TTACAAGAAAAAAGTTCTCATTACTAACAAGCAAAATGTTTTGTTTCTCCTTTTAAAATA
GTACTGCTGTTTCTCAAGCTGACGTCACTGTCTTCAAGGCTTTCCAATCTGCTTACCCAG
AATTCTCCAGATGGTTCAACCACATCGCTTCCAAGGCCGATGAATTCGACTCTTTCCCAG
CTGCCTCTGCTGCCGCTGCCGAAGAAGAAGAAGATGACGATGTCGATTTATTCGGTTCCG
ACGATGAAGAAGCTGACGCTGAAGCTGAAAAGTTGAAGGCTGAAAGAATTGCCGCATACA
ACGCTAAGAAGGCTGCTAAGCCAGCTAAGCCAGCTGCTAAGTCCATTGTCACTCTAGATG
TCAAGCCATGGGATGATGAAACCAATTTGGAAGAAATGGTTGCTAACGTCAAGGCCATCG
AAATGGAAGGTTTGACCTGGGGTGCTCACCAATTTATCCCAATTGGTTTCGGTATCAAGA
AGTTGCAAATTAACTGTGTTGTCGAAGATGACAAGGTTTCCTTGGATGACTTGCAACAAA
GCATTGAAGAAGACGAAGACCACGTCCAATCTACCGATATTGCTGCTATGCAAAAATTAT
AAAAGGCTTTTTTATAAACTTTTTATAATTAACATTAAAGCAAAAACAACATTGTAAAGA
TTAACAAATAAATGAAAAAAACAACGAAATAACTTAGGTTTTAGGCTAAAAAAAACAGAA
GGAATTTTGAACGATAAACTTTTCGACTGCACACGAAACATTATTACTAATTTGTGTAAC
CACTATATAAGGAATCGTGTTTATTAATTGAATTTATTCCGGGAATATTCAAGTTATGTA
TATCTCTTTTCATATTCTTAAATACACATACTCATAATATCTTGTCGAAAATACGCGGTG
TAGGGAGTTATGGTGGATAACTTTTTCACGATTAGAAGAAAAGGAAAATTTCATTATTCG
TAGCTTAACATGGCAAAAACGAGAAAGACATATAATCAAAACGTGAGTTTCCTGTGGAAA
AAAAAAAAAGGGAACCTCTGGTTACGATGATATACCTGCGTGAAAAAGGACAGTTATTAC
CAATACATACAAAGGCTTAATAAGTGTAAAATATATATCTGCCGAGACCATTACTCATTA
CACCTAGAATGGAGCAAAATGGCCTTGACCACGACAGCAGATCTAGCATCGATACGACTA
TTAATGACACTCAAAAGACTTTCCTAGAATTTAGATCGTATACCCAATTAAGTGAAAAAC
TGGCATCTAGTTCTTCATATACGGCACCTCCCCTGAACGAAGATGGTCCTAAAGGGGTAG
CTTCTGCAGTGTCACAAGGCTCCGAATCCGTAGTCTCATGGACAACTTTAACACACGTAT
ATTCCATCCTGGGTGCTTATGGAGGGCCCACGTGCTTGTATCCGACAGCCACGTATTTTT
TGATGGGCACTTCTAAAGGATGCGTACTCATTTTTAATTATAATGAACATTTGCAGACAA
TCCTAGTGCCGACCTTATCTGAGGACCCTTCTATTCACTCAATAAGAAGTCCAGTGAAAT
CAATTGTCATATGTTCCGATGGTACTCATGTAGCTGCCTCATACGAGACCGGAAATATAT
GCATTTGGAACTTGAACGTAGGGTATAGAGTGAAACCCACTTCTGAACCAACAAATGGTA
TGACCCCAACGCCTGCCTTACCGGCAGTCTTACACATCGATGACCATGTGAACAAGGAAA
TCACAGGGTTAGACTTTTTTGGTGCTCGGCATACAGCCCTGATTGTTAGTGATAGGACAG
GTAAAGTATCACTCTATAACGGTTACAGAAGAGGCTTTTGGCAGTTGGTGTATAATTCAA
AAAAAATTTTAGATGTGAACTCTTCCAAGGAGAAATTAATAAGGTCAAAGTTGTCTCCAC
TAATATCACGGGAGAAAATTTCCACTAATTTGTTGAGTGTACTCACAACTACACATTTTG
CCCTTATTTTATTATCGCCACACGTTTCTTTGATGTTTCAAGAAACTGTTGAACCCTCAG
TACAAAATTCTCTAGTCGTGAATAGCTCTATTTCATGGACTCAAAACTGTTCCAGGGTTG
CTTATTCCGTAAATAATAAAATTTCTGTTATTTCCATATCTTCATCAGACTTCAATGTTC
AGTCCGCTAGCCATTCTCCTGAATTTGCAGAATCTATATTATCCATTCAATGGATTGACC
AGCTCCTACTTGGTGTTTTAACCATATCGCACCAATTTTTGGTATTGCACCCCCAACATG
ACTTCAAGATCCTGTTAAGATTGGATTTTCTGATTCACGATTTGATGATCCCACCTAATA
AATATTTTGTAATAAGTAGAAGAAGTTTCTACCTGTTAACAAACTACTCATTTAAAATTG
GCAAATTTGTGTCTTGGTCAGATATTACTTTAAGACATATTTTGAAAGGCGACTACTTGG
GTGCATTGGAGTTCATAGAATCACTTTTGCAACCTTACTGTCCACTGGCAAACTTGTTGA
AGCTAGATAATAATACGGAAGAGAGGACTAAGCAACTTATGGAACCATTTTACAATCTGT
CCTTGGCTGCCCTAAGGTTTCTTATAAAAAAAGATAATGCCGACTACAATAGGGTTTACC
AATTATTAATGGTAGTTGTTCGTGTTTTGCAGCAATCTTCCAAAAAACTAGACTCAATTC
CTTCTCTAGACGTCTTTTTGGAACAGGGTCTGGAGTTCTTTGAATTGAAGGACAACGCGG
TATATTTTGAAGTTGTAGCAAATATTGTTGCCCAAGGATCAGTTACGTCAATTTCCCCAG
TTCTTTTCAGGTCCATAATTGATTACTATGCTAAGGAGGAGAATTTAAAAGTAATTGAAG
ACTTAATCATCATGTTAAATCCTACTACGCTTGATGTTGATCTTGCCGTCAAACTATGCC
AAAAGTATAATTTGTTCGATTTATTAATATATATTTGGAACAAGATCTTTGATGATTATC
AAACCCCAGTGGTGGACTTGATATACAGGATTTCTAACCAAAGTGAAAAATGTGTGATCT
TCAATGGTCCTCAAGTACCTCCTGAAACGACTATATTTGATTACGTAACGTATATCCTTA
CTGGCAGGCAATATCCACAAAACTTGTCTATATCACCAAGTGATAAATGCTCCAAAATAC
AAAGGGAACTTTCAGCATTTATTTTTAGTGGCTTCTCCATAAAATGGCCGTCGAACAGCA
ATCATAAACTTTACATATGCGAAAATCCAGAAGAAGAGCCAGCATTTCCTTACTTTCACC
TTTTATTGAAATCGAATCCGAGTAGGTTCTTAGCAATGCTCAATGAAGTGTTTGAAGCGT
CCTTGTTTAACGATGACAATGACATGGTTGCATCAGTTGGAGAAGCAGAATTGGTAAGTA
GGCAATATGTTATTGATCTACTATTGGATGCTATGAAAGATACGGGAAATTCAGACAACA
TCAGGGTACTTGTTGCAATTTTCATTGCAACTAGTATATCAAAATATCCTCAATTTATTA
AAGTGTCTAACCAAGCCCTCGACTGCGTTGTTAATACCATATGCTCCTCTAGGGTTCAAG
GTATATATGAAATTTCTCAAATAGCTCTGGAGTCGCTTTTACCCTATTATCATTCAAGAA
CAACAGAAAATTTTATACTGGAACTAAAAGAAAAAAATTTCAATAAAGTTCTTTTCCATA
TCTATAAAAGTGAAAATAAGTACGCCAGTGCGCTTTCACTTATTTTAGAAACTAAGGACA
TCGAAAAAGAATATAACACGGACATTGTATCCATAACCGACTACATACTCAAAAAATGCC
CACCTGGAAGTTTAGAATGTGGCAAAGTTACTGAAGTTATCGAGACGAACTTTGATCTTC
TTCTCTCAAGGATCGGTATCGAAAAATGCGTCACAATTTTTTCTGACTTTGACTATAATC
TTCATCAAGAAATCCTGGAAGTAAAGAATGAGGAGACTCAGCAAAAGTATTTGGATAAGC
TTTTTTCTACGCCAAATATCAACAATAAGGTCGATAAGCGTTTAAGAAATTTACACATCG
AATTGAACTGTAAATACAAGAGCAAAAGGGAAATGATTCTTTGGCTTAATGGTACAGTTC
TCAGCAACGCTGAGAGCTTACAAATTCTGGACTTATTGAATCAAGACTCTAATTTTGAAG
CTGCAGCTATAATTCACGAACGCTTGGAAAGTTTTAACCTAGCAGTCAGGGATTTATTAA
GTTTTATTGAACAATGTCTAAATGAAGGGAAAACAAATATATCTACTTTATTGGAATCTT
TGAGGAGGGCCTTTGATGATTGTAATTCTGCTGGTACCGAGAAAAAATCGTGTTGGATAT
TATTGATTACATTCCTGATCACTCTATATGGGAAATATCCTTCACACGATGAAAGGAAAG
ATTTATGTAATAAACTACTTCAAGAAGCATTTTTGGGATTGGTTAGGTCCAAGAGTTCCT
CTCAGAAGGATTCAGGTGGGGAATTCTGGGAAATAATGTCTTCTGTTCTTGAGCACCAAG
ACGTTATTTTAATGAAAGTTCAGGATTTAAAGCAACTGCTACTGAATGTTTTTAATACTT
ATAAATTGGAAAGATCTCTTTCTGAGTTGATTCAAAAGATTATAGAGGATTCTTCGCAAG
ATCTTGTTCAACAGTATAGAAAATTTCTGAGTGAAGGGTGGTCTATACACACCGACGACT
GCGAAATCTGCGGGAAAAAAATATGGGGAGCTGGTCTGGACCCATTACTTTTTCTAGCTT
GGGAAAATGTACAGCGCCACCAAGATATGATTAGTGTAGATCTCAAAACTCCCCTTGTCA
TATTCAAATGTCACCATGGCTTTCACCAGACTTGCCTCGAAAACTTGGCCCAGAAACCCG
ATGAATATTCTTGTTTAATTTGCCAGACGGAATCTAACCCAAAAATAGTATAACATTTCT
AAATATTTAATACAACTTTGGTTACATAAAAGTAAAATTTATACACCTCATTTCATTATG
TAGATTCATATATAGAATACCAATTATGATTGACCCAATAGCCATCAAAATCAGTAGTTA
TTAATACTTGTCTTTCTAGGAGCCATTTGCATATTTCTGATATTTCATGAAGCGAAAGTA
CTTCACGACACCTAGATTGCAATCTACTCAATGTTATCCCTGGATGAAATATTATTTCGT
TAACGACCATAGTAACTACCTGCTTCCATATGTTTGGCCTAATGGAACCAGATCCATTCA
CCCATAAACGAGAAAATGGTTTGCCCAGTGGAACTTTGACAGCAGACTTCCTTGCTGTAT
TCAATTTTGTCTGAGAATTGGCATATATAATCAGAGGGGGAGTTAATGTTCGTATTTCAA
ATCTCCTTGAAGTATACGTTAAAGGTCGAACATTTCTCACCATTGGAATTACATCCATAT
TCAATAGCTCTCCCGAAATCAAATCAATTAAAACCCAAGAGGATATATCGGACGGCTCTT
GATTGATAACAATAGCGTTTCCGGCCTCCAATAATTCATTAACCTTACATCTATACTGAA
AAGCTACACCAAAATCTTTATAATTTCCTCTATTTTCCAAAATGTCTGGTAAAGTATCAG
TACATTCAAGTTTTGAGCCATGGAGATAAATTTGCTTTTCCTTAGCCATATCCATGATGA
CGTTATCTATTGATTCGTTTCCAACGTTCTTCAACGCCTCTATTTCATTTCTAGTGGTCG
AAGGACTTTCTATTAATATGGACCGGATCACTGTGCGAATATAATCGTCGCTTTGACTCT
TCGATAAGTCCTTAGTAGAAGCGGAAATCTTTCTAGTGTAAGTTTTTTTTAAAGAAGAGA
TCTCTCTTTGAATCATAGAAGACATGGCCAGATCGTTGCCAGAATGTGTAAGTGTGTCAT
CACGTACCAGAGTAAATTTTTTTCTATTCTCTTCGTAGTTCTTATAAAGAAAGAGCGGCC
TTTTTATTTCCTTTTCATCAAAAGAGGTCCAAATATCAAGCAATTTGATAAGATCTAGTT
CTTCAACATCCCTCAGTGAAATCTTTTCACTTTTAATGGCTAGAACGAGCATTTTTTTCC
ACTTATCGACATATGCCCTCCAACCACTATGACCCATTCTTACTCGCCGTGCCGTCCATT
TCTTTTTTAGGTTATCTAAAGAATTATTAGGAAATAATTTTGTTATTTTGTCCCACATTA
TTTCATTTTTAATACTTTTAGTAACTACAACAGCTCTGATTAAAGCCTGAACACCATCTT
TAGTGCCTGCATGATAGACAGTTTTGTCTTCTTTAGTATTTTCCACGACCACCGTTGTCC
TACCAGCAGACACTTTTTTGTCTCTCCTTTTGATCTTTCCATCTGATACGTTGACCGACG
TACTCTTCTTAGAGATAGCGTCATCTGAAGCTTTGATCTTAGCATTCTTTTGGCGGTTCT
GAAACTTACGAATTCTTTCAACTGATTTCTTTCCTCTGTGAAACCTATTTTTTTCCGTTT
GGTCAAAGAAGTATATTTCCGTATCATGTATAACATCAGTAAAGGTTGCTTTTTTACTAT
CTTTTTCTTTCAGGATGTACCTTTGGATAGCGTCCTCTCCAACAGTGGGCAAAAAAATAA
TTTTTCTTCCTGATACAGGCTCTGTTCTGGCTCCTAATTTTTCGCTTTCTACCATCAAAT
CAACATCACCACGGACAGTCTTTTTATCTAATGTCGTTGTGGAGCCCATATATTTAGAAA
CGCTTTCGTAAAATTGTTCTCTCAGGTATGCTACCCCACCAATCGTATTCATAACTTTCA
AAATGGCTCTCTGTCTCTGTAGTGAACGCAAAGAGCGGGCAGAAAAGCCGCCGAAGTTAA
CCACCTTGCCTTTGACAACAGTGCCTCCGTTTGAACTTGGACTATCTTCAGCAGATTTCG
GCTCCTGTGCAGTGCTGACATGCTGCTCTAGCTTAATCCTTTTGGGATTCGAAATGTTTC
CTGCAACAGAAGCATTAGTACTGTTTTTAACCTGCCTCTTCCGTTTGTTTTTATTCGGAG
TTTTTTTTGAGTTTGGGGGAATTTTTAATTCACCGTGCCAGAAGAATATATCCTGTCCAT
CGCTGTCCGTTGTAAATCTAACAGTGTTGTTGAGTGCGACGAAATTATCCTCGTTGAGAG
TTTTCAAATCGGTACGAGATTTGCCTAGCTCATCAAACCCTTTTGGAACGGATATTTCGT
CTTCCGCATTTGTTAACTTTTGAAAGTTCTGAGCTGTGAACAGCCTAAAAAACTTCTTCT
TTCCCTCAAAATCGTATATGCGAAAAAGCCTATACCCCCCTGTATTTTCTTTTTGCTTAT
CCACACTTTCTAAATAATATTCGCTTGATTTGGTAAAAGCTCGCTGAAATTCTTTTCCGG
TAATTCGATTTACAACATCCATAGTTGAAATTCCTTTAAGGCCAGACTTATCTGCAATGT
CATAAGTCTGATTTTGAAGTGGATAAAATCGATTAAGAAGAACTTCATTCTTTACAGCAT
CCTCTTTCTCTTCCATAACAAGGCCTTGATTTTGTAATAAATCAGTCGCATTGAAATTAT
CTAAACCTTCGACTAAGTCTTCATCTTCGAAAGCTGCCTTGCTATCTGATACAGAATCTT
CATCCGCGCTATTGCTATCATACTCAAATGAAGGCGAGCCTTTAGAGTCTGGAATATCTT
TCACGTATTTTACACATCTGATTTTAATGGCAGGATTCTTGGGTGATACTACAAGCACTT
TCTTTAAGTACTCCTTTTCATCTAACCATGCAATAGCTGCAATAAAAGCTTTAGAAAGTC
TTTTCTCTTTGTCAAATTTCAATTCACGCTTTAAATCAATTATCTGGCGAATACCATTTT
TTGATCGTTTTACCACCTCAACTATTGTTGCTAAATGATCCCTAATATTAATATAGGGAT
TACTATCCACCCCGTCATGGCTGAATTTTTTTAGCTTCAATTGCTTCACGACGTGTCCCT
TATAAATCAGTTGTGAACTTGTTAACAGGTGGTTTATTTTCTTGATACGTCCAGTCACAC
TTCTAGGATCTTGCCCAGTTACCTGCGCCAAATCCATAGTATTGATCCCTTTTTCTCCTG
ATTTGGCAACTTCGAGAAGTAGTTCAAATGCAGAATTTCCAATAGTTGACTCCTTTTTTG
TGTATCCCGTTAATAATGTCCATAGGCTGTCCTCAGTAATCCCAACCGAGTATGAATGAT
TAGCGTCGCCTATAATATCAGTCACATTTTTAGTTGTTATAGCACCATCACAATACACCT
CAATGTCCTTTTTCAATATCACGCATGAAAGCACGAACTGTTTAACTTTTTTATCAGACA
AATCAAAATATTTACCAGATATATCCCACAGCTGATTCAAAGTGATTTCTTCAATGTGTC
GTTAGTAAATAATCTTTCACAATATAGTACGTTTATCACCTAAACGGAGCCGAAAAGGAG
AATGAGACATGAACATACTTCCCTTATTTGAAGCAATTTTATCAGACACTATTTGTACGA
GTTCGTCAGGATAAATCGTCAGTACCATTTTTCTTGTGGCTAGTTGGCTTCAACCAAACG
TCCTCTTCTCTCTTATGGCAAGAAGAAAGTTATATGTGTGACTGGTTGTTTATTTCACTT
TCGCGACTGAAAGCGCCGCCCTTTATGATGCAAAAAACCAAGCGGTATTTGAAAATGCAG
ATTTGCAGAAATAAAAGAAATAAAAATAAAAATCTTATAATTTTACCAGCTTCAATAACT
CGATTTGCATAAGTGTGCCTTAGTATGCTTATTATATTGACTTTGACATTGAACTTCAAA
ACCTTTTATGTAATGATTTAAGTCTTGTCACATGACATAATAATAAATAATTTTAAAAAT
ATAAAATATTTTTAATAGTTTTTAAATATTTTACAGTTTATTTTTTAAATTTATTTATAT
GTTTTTGTTTTCCGAAGCAGTCAAAGTATTTTAATTTTCGGAGCTTTCATTTCAAGCGCC
TTTTTTTTACACATAATACGATCAAGATAAATTATTATAGTGGTACAGAACTCTTAAGCA
CTAGGCGGTGGACCTTATTAGCTCAATCTTGAGTCAGTCCATGTATCGTTTTATAATACT
TTTTTAAGCACTTTCTTTAATAAATATTCCATTGAAGTACTGTTACTGAAATGAGATGAA
CTGTTCAGAATGTAGAAATGGCGCCAGAAATCAATCATTGTTTAGCAAAAACACCTTTCG
TCTGCTGCCTCGGGTGTTTTTTCAAATTATTTCAGCAGGTAAATTAAGATAGTTATTCGA
GTGATTGCCAAATATCATGTTCTACTTCGAAGACTTATAGCTAATTAATTTTTTCATAAT
GAAGGTGTCGTTAATTGTTCTGATTAGTAACATGAAACTCAAAAATCATCAAAAAAAGAA
AAGCTAAATGTATACTTTTTTGTCTACATTAGTTACCTTTTATTACATGAGAAAGTTATT
TTTCTTCTTTTTTTTTTTTTTTTTTTGAAACTTTTTCCTCTCGGAAAATAAAAGATATAT
TTACAAGTGAAAGCTTATTGTAATGTGTACTTTTAAACATCAAATAACAGACCTTTACAT
CAAATAAGCACCGCAAGATATCCTAAAATCGACATCCAATGCATCGTAAATCATTGAGGA
GGGCTAGCGCTACTGTGCCTTCCGCTCCCTATCGAAAGCAGATTATTAGCAATGCACACA
ATAAACCAAGCCTTTTCTCTAAAATTAAAACTTTCTTTACCCAAAAAGATTCAGCCAGAG
TGAGTCCAAGGAATAATGTTGCTAATAAACAACCACGCAATGAGTCTTTTAACAGAAGAA
TCTCAAGTATGCCTGGAGGTTATTTCCATTCTGAGATATCCCCAGATTCTACTGTAAACC
GTTCCGTAGTTGTTTCTGCAGTGGGTGAAGCCAGAAACGACATTGAGAATAAAGAAGAGG
AGTATGATGAAACACATGAAACTAACATCTCCAATGCAAAGCTTGCAAACTTTTTTAGTA
AAAAAGGTAATGAGCCTTTATCAGAAATTGAAATAGAGGGTGTGATGTCATTGTTACAAA
AATCAAGCAAATCCATGATAACTTCGGAAGGAGAACAAAAATCAGCCGAAGGTAATAATA
TCGACCAGTCGCTTATCTTGAAGGAGTCAGGAAGTACACCAATCAGCATATCTAATGCGC
CGACCTTCAACCCAAAATATGATACTTCAAATGCGTCAATGAATACGACTTTGGGAAGCA
TTGGTTCAAGAAAATACAGTTTCAATTATTCTAGCCTGCCCTCACCATACAAAACAACCG
TTTATAGATATAGTGCAGCGAAAAAGATCCCCGATACATACACAGCCAACACATCTGCTC
AAAGTATAGCATCTGCTAAATCGGTAAGAAGTGGTGTTTCAAAGTCAGCTCCTAGTAAGA
AAATAAGTAATACAGCTGCGGCATTGGTCTCACTATTAGATGAAAATGACAGTAAGAAGA
ATAATGCAGCTTCAGAACTTGCTAATCCATACTCCTCATATGTAAGCCAAATACGCAAAC
ATAAGAGAGTTTCTCCAAATGCTGCACCAAGGCAAGAGATCAGTGAAGAAGAAACTACTG
TTAAGCCATTATTTCAAAACGTTCCTGAACAAGGCGAAGAACCAATGAAACAACTGAACG
CCACCAAAATTTCACCATCTGCGCCAAGCAAAGATTCTTTTACTAAATACAAACCTGCAA
GGTCCTCATCCTTACGCTCAAATGTCGTCGTAGCTGAAACCTCACCTGAAAAGAAGGATG
GTGGAGATAAACCTCCATCCTCTGCTTTTAACTTCTCGTTTAATACTTCAAGAAACGTTG
AACCTACTGAGAATGCTTATAAGAGCGAGAACGCACCATCTGCATCATCAAAGGAATTCA
ATTTTACCAACCTACAGGCGAAGCCGTTAGTTGGAAAGCCAAAAACCGAACTTACAAAGG
GCGATTCTACTCCCGTCCAACCAGATCTTTCGGTTACTCCTCAAAAAAGTTCATCGAAAG
GCTTTGTTTTTAATAGTGTTCAAAAGAAATCACGGTCCAATCTTTCACAAGAAAACGATA
ATGAAGGTAAACATATCAGCGCCTCAATTGATAACGACTTTTCAGAGGAAAAGGCGGAAG
AGTTTGATTTCAATGTTCCCGTGGTGTCTAAGCAGCTAGGAAATGGCTTGGTTGATGAAA
ATAAAGTTGAGGCTTTCAAGTCCCTATATACCTTTTGATAATGAAAATTTTAGCCGTGAC
ATAATTACCGTATAGCCCAACTCAATACGTAAGTTTGTGTAAAATACCATTCCAAGATGA
TATTATTTAGTCATTTTTTTTCCACTTTCTCAAAAAGAAGGAATACCTTTAGCGGCTCTT
ATAAACTATAAATTTCTAGAAGATACATAAAAGGTTTTTAGTCTGATCATAAAATTTTTT
GCTTAACAAAAAATTTGCCCAGGTGTTTCATTTGCCAGCCACAAGTAACAGCGAGAACAA
TTAATTGAATGACAATCCACCACATAGCACGAGAATTAACAGCTTCAGAGGCGTCTCTAA
AGGTAGCTTCACGATCTCTCATCAATTTTTGCTCTCTTCTAATTTCGCCGATCTTGGAGT
TTAGGACGTTAACCTTGGCATGTAGAATGTCAATAGTGGCTTTACCCTTAGAATCTAACT
TTTCATCAGAGCCCACTTGGAATTCAACGTCAATCTTCGTTTTAGCCTTAATCAACCAGC
CACCAGCTTCGGGCTGAATACAGATTTTATGTTCACCCGAATCAGACGCAAGGAAAGTTA
AATCACCACTTGCTGAACCTTTCTGATGAACAACCAGGTGGTTATCATCAAAAGTTTCCT
CAATATCAATCAAGACACCAAAATCTTGCGCACCAGCGTCTCTGTAATTTTGTAATTGGT
CATCGTAAATTTGTGCCTTGTAAGTTGCTTGGAACAAAGTACCTTTAGACAATTCCTTGT
GGAAGCACTTACGTTCAGCACCAGAAGTATAATAATAGAACGCAGTAACTTGAGCTGGTA
AAACTAGACAGCAGGCAAAAACCTGTAAAAGAGAGGTTAAAAGCATGATTAGTAGAGAGA
TTGGTTACCTTTAAATACTTTTCCAAACTACAGAGGGAAGATAGAGTAAGTTTTGTATGT
ACACATTTCTGCTGATGTGTTTTTTTTTTTCAACTTATTACGCGATTCGTTTTTTTTTTA
CGGTAACAGAATACAGAATAAATTCACGTACAAAAATAGAGAATATATAAAATAATAGGT
TGACGATTATATTGGATCTTCCCCTGGGGTTCAAGAGTCGAGACCGAGTCCTTTTAGTTT
GTGTATATCAGCTGGTTCTTTTCGTTATGAACATCCTTTTACAGGATCCATTCGCTGTTC
TTAAGGAACATCCTGAGAAGCTCACACATACGATTGAGAACCCTTTACGCACTGAATGTC
TCCAGTTCAGTCCTTGCGGTGATTACCTGGCTCTTGGGTGTGCCAATGGAGCACTTGTTA
TTTACGATATGGATACGTTCAGGCCTATTTGTGTCCCAGGAAATATGTTGGGAGCACATG
TTCGACCCATTACATCTATCGCATGGTCTCCAGATGGTAGATTGTTGCTTACAAGCTCTA
GAGACTGGTCAATAAAACTGTGGGATCTTTCAAAGCCAAGTAAGCCTTTGAAAGAAATAC
GATTCGATTCTCCAATTTGGGGTTGCCAATGGCTGGATGCTAAAAGGCGGCTTTGTGTAG
CTACGATATTTGAGGAAAGTGACGCATATGTTATTGACTTCAGCAATGATCCGGTCGCAA
GCCTTCTCAGTAAATCAGACGAAAAACAATTGAGTTCGACACCTGATCATGGATATGTTC
TTGTTTGTACAGTACATACCAAACATCCAAATATTATTATTGTTGGAACTTCAAAAGGTT
GGCTAGACTTCTATAAATTCCATTCTCTATATCAAACAGAATGTATTCATTCCCTTAAAA
TCACGAGTTCTAATATCAAACATTTAATTGTCTCGCAAAATGGTGAAAGATTAGCTATTA
ACTGCTCCGATAGAACAATAAGACAATACGAAATAAGTATTGATGATGAAAACTCTGCGG
TTGAGTTGACCTTAGAGCATAAGTACCAGGATGTGATTAATAAATTACAGTGGAACTGTA
TCCTCTTTAGTAATAATACTGCCGAATACTTAGTCGCTTCTACACATGGTTCTTCTGCAC
ATGAACTATACATCTGGGAAACGACTAGTGGAACGTTGGTGAGAGTCCTGGAAGGGGCTG
AAGAGGAGTTGATAGATATAAATTGGGACTTCTATAGTATGAGTATAGTGAGTAATGGTT
TTGAATCTGGGAACGTGTATGTGTGGTCTGTTGTTATTCCGCCAAAGTGGAGTGCTTTGG
CGCCAGATTTTGAAGAAGTAGAAGAGAATGTCGACTATTTGGAGAAGGAAGATGAATTTG
ATGAGGTCGATGAGGCAGAACAGCAGCAAGGACTAGAACAAGAGGAAGAAATAGCTATCG
ATCTTCGGACGAGAGAGCAATATGATGTTAGAGGTAATAACTTGCTTGTAGAACGGTTCA
CAATCCCTACAGATTATACGAGGATAATTAAGATGCAGTCATCATAGGTTTCTCTTCAAA
AGGAGAAAGTTTAAATAGGCAACTGACACTGAAGAGGTATAGTCATGCCTACCGCGATTT
CTTTGACACAGAATTGAAAAATTTTGCATTTTTTGGTAATTTCCTAATAATACGAAGTGC
AATAATCTCACTTTGATAGGAGCACGTCATGATGGTAATTTCATACTACTGAACGTAAAT
GTTGAAGGTGAATTTGTAAAGCTTTGTTATTTGAAGCTGTACACCTAAAGGGCGGTAAAT
TGTTGGGTGTTAGTACCATGCCATTAATTAGAATTTGTTAGCATTTTTATTCATTTGTGC
ATTATGGGTTCAAATTCATATGACTGAACGTGTAGTTTCATATCCAGTCATCAAGAGATG
CTGAACCGCCCTTCAAAAACTTGACGAAATAGAAGTTTTTTTTTTACATTTCTCATATGT
TACATAGATTAAATAGTACTTGATTATTTGATACATTAAGCTAACAAAGCCTTGGATAAC
TCATCGGCAAGATAGTCGGCTTCAGCCCTGTAATTCAAGCTGTGTAGGTTAGCAACGGTA
TATCTAATTCTGCTTTGATCATTGTATGTATCCTCACGCGCTCTAATCCTAAAGTCATAT
TCGTTCATTTGGATACTTTGAGTAATTTTTGTGAATTCGTTGGGGTCTTCTTCCTTCAAA
GACATTAATGTATTAGCATCAACACCCAATAATTGTTTAGCTTGGTCGTCAAATAAAGTG
AGCCATAGTTGATTGGTTTCGTCAATAATTGATATTGTCAAGATGTATCTCCAATTTGGC
CTTGCATTATTGGTGTCGCACTTCTCACATCTCCAAGTACCATCAGGCTGTTCCAGAACT
TTCTTATTACAATTCTCATTAGAACAGGCAGGATATGCAAAATTATCAACTTTTAAGAAA
CTTATAGCAGCTTTAACACTAAAAAAGTCACCTTTCTCGCTTCTTCCTAGATTTTCAGCT
TGAGCTCTAGCAATAGTAATACGCTGAGCAATGAATTTTGTTAAGCTAGCAGCCGATTGA
CCACCCATACCGGGTTCTTGCTTTAAAGTGATGAAGTTTGCGTTGCGGCCCTTGGAATCA
TACCAACCCTTTAAGGCATATGCCTCAGGAATTTCTGGATTCGGAATCAGGGTACTAGAA
AATCCCATAGACAAAGATTTGCCACCAAAATCCGTCACACGAACACCTTTAATGGCAGCA
ACAGAACCTTCAGGAAGGTTGAAATCAAGGGCTTGCTGATTCCATAGGCCAACAGAGATA
GAAAACCCAGAGTCGTCAACAATTGTGATGTCACGACGATCGAATTTCTTCCCAGCCCTT
GAAGTTAGCTCAAAATGTGGGTTTATAGTTTGGATAATACCGAGGACGTCTACGTTGGAA
TTTACTTCCTGGTTCTGAATAGCATCTAGTTTGATGAAATTGAAATGGGTTTTCGGAACA
TTACTTTCATCGAAACATTCTTCTATAACAGTGTCTCTATCCAAATTCAGTTCATAAGGG
TGTGTTAGATTAGTAAATTGGGGCTTAGCTGGTTGGAGTTTTGCCTTTGATACATAGTAT
ACTTTGCCTTCTTGTAAAATTTCGTTAAATTTTGTAGCAAAATCATTAAACGCCGTGGCT
CGGATTTCTCCAGAGGTATCCAAGAAGTTGACATTGAATAGTTTACCATCACCTCTTTGA
TTGTGCCACGTTTTAATTTCTCCCTTGTAGGAAACTCTTGCTTTGATAGTCCAAACGTTT
TGGTATGGAGACAGTTGTTCGATGGCAAAAATTGGTCTGGTTTTTTGCGAATTAGGGTTT
TCATTGGCGAATTTTCTCTCATTTGCATTCAAGTTTGAGTTTGAATGCAGCATATCAGGG
ACACCAGCATTGCTGGCGTTTGTTTGATTGGCAACATTACCACTGTCAGTTATATCTTCG
TCTTTTAAGGTTTCATTTGGATGCTCTGAGAAATAGTTATCCAAAAAAGTACTAGTTTGG
TTGACCATATCAGCACGCGACTGGACCAACTCAAAGTCATCTACTAAAAGAACGTATTTC
TTTCTTTCCCTGACAATAGCAGGTTCTGCAATTATCACGCGAATGATATCACCCCTTTGT
AGTTCCATTGACTGGAACTTGGATGCAGCTTGGTTTCTCAACAGAGCCTTCATATGGTAA
ATACCATCGGAAATCATGATCAAATTCTTTCTGTTGCTGTTAGCCCCATCAGATTTCCTG
GTGTTATAAACTTGATAAACGCCACCGGTGGGATTATCGTACCTTTGCTTATTGGTGAAG
ATGCTATGAAAATCGCCCCTCGAAAGTTGAACACTGCTCATCTCTTGTAAGTATAATCTG
GTCTTCTTGCTGGTTTCGCCTTTACCGTAATAAGAAGAGTGAATAGTTTTTGTTTTACGT
GTAGAACTTAAAGTGATAACATTTGTTCAAGTAAACCTTTATGTTAGTTCACGCGTCTTT
TGTCGCCTCGTCTAATTTTTACGCGTGACATTTTTCCAAGCAGAGATATTTTATTGAGCA
GCGAAGAAGAGTTAGAGAATAAGAAAGTGATGCGATAAGAAATCCACCCAATTAGCATAG
ATCCTTTCGTATATGGCTGAAGAAGGTGGTACGCGCATAGCTATTAACATATATGCAAAA
AGAACGGCAAAAGGCGAGGAGGTTTTTATGCCACCGCTAGTATTTGACATAGATCACATC
AAACTTCTAAGGAAATGGGGTATTTGTGGTGTGTTATCTGGAACTTTGCCTACTGCAGCA
CAGCAAAATGTATTTTTGTCGGTACCTTTGAGGCTTATGTTAGAAGATGTGCTGTGGCTG
CATTTGAACAATCTTGCCGATGTGAAATTAATAAGACAAGAGGGAGATGAGATTATGGAG
GGAATAACATTAGAGCGGGGCGCCAAACTATCTAAAATTGTCAACGATCGTTTGAACAAG
TCATTTGAATATCAGAGAAAGTTCAAAAAGGATGAACACATTGCAAAATTAAAGAAAATC
GGTAGAATCAATGATAAAACCACAGCTGAAGAATTGCAACGGCTTGATAAATCTAGCAAT
AATGACCAGCTAATTGAATCTTCTTTGTTCATTGACATTGCTAATACCTCTATGATTTTA
AGAGACATACGGAGTGATTCAGACAGCTTATCCCGCGATGATATCAGTGATTTGTTATTT
AAGCAGTACAGACAGGCAGGAAAAATGCAGACCTATTTCTTATACAAGGCATTGAGAGAT
CAAGGGTACGTTTTGTCCCCAGGTGGACGTTTTGGTGGGAAGTTTATAGCATACCCTGGT
GATCCTCTTCGTTTCCATTCACATCTGACGATACAAGATGCGATTGATTATCATAATGAG
CCGATTGACCTAATATCCATGATAAGTGGTGCAAGACTAGGAACGACTGTGAAAAAACTT
TGGGTCATAGGCGGTGTTGCGGAAGAGACAAAGGAAACTCATTTCTTCTCAATAGAATGG
GCTGGATTTGGTTAAGCTGGGAATCAGTCATGTATAATTATTTTCTCAGAATTTATGTAT
TTATAAGGTTTTTCAGAAGCATACATATGTGTAATACAATTTTTAAATTTGCATTGATAT
TTTGATGCATTCAGCGGGAAAGTAGTTGTTTATCACTAGACATATAATTATGTTTATTTA
TATTTAGTGGGAGCAAAACAGTTTATTGAATGTTTACCAGAACCGAAAAAAAAGCTCTTC
TAAACTGTTGACATCCAGTTCATTTACTTCCACGTGTAGATGTGAAGGAACAAATATTTT
AGCATCGTTCATACAAGTAATTATGCTATATTATCGATCCTCGGATTTCAGCTTCCGTTA
TATCGGATGATTGTTACTCGACCTTTATGTCGTCTTTTTACATCATATATGATAATATGC
TAGCAGTTTTAATACAAATTGATCGAAGATAGTTGGTTCTGAGAAATGGGTGAATGTTGA
GATAATTGTTGGGATTCCATTGTTGATAAAGGCTATAATATTAGGTATACAGAATATACT
AGAAGTTCTCCTCGAGGATATAGGAANNNNNNNNNNNNNNNNNNNNNNNNNNNNNNNNNN
NNNNNNNNNNNNNNNNNNNNNNNNNNNNNNNNNNNNNNNNNNNNNNNNNNNNNNNNNNNN
NNNNNNNNNNNNNNNNNNNNNNNNNNNNNNNNNNNNNNNNNNNNNNNNNNNNNNNNNNNN
NNNNNNNNNNNNNNNNNNNNNNNNNNNNNNNNNNNNNNNNNNNNNNNNNNNNNNNNNNNN
NNNNNNNNNNNNNNNNNNNNNNNNNNNNNNNNNNNNNNNNNNNNNNNNNNNNNNNNNNNN
NNNNNNNNNNNNNNNNNNNNNNNNNNNNNNNNNNNNNNNNNNNNNNNNNNNNNNNNNNNN
NNNNNNNNNNNNNNNNNNNNNNNNNNNNNNNNNNNNNNNNNNNNNNNNNNNNNNNNNNNN
NNNNNNNNNNNNNNNNNNNNNNNNNNNNNNNNNNNNNNNNNNNNNNNNNNNNNNNNNNNN
NNNNNNNNNNNNNNNNNNNNNNNNNNNNNNNNNNNNNNNNNNNNNNNNNNNNNNNNNNNN
NNNNNNNNNNNNNNNNNNNNNNNNNNNNNNNNNNNNNNNNNNNNNNNNNNNNNNNNNNNN
NNNNNNNNNNNNNNNNNNNNNNNNNNNNNNNNNNNNNNNNNNNNNNNNNNNNNNNNNNNN
NNNNNNNNNNNNNNNNNNNNNNNNNNNNNNNNNNNNNNNNNNNNNNNNNNNNNNNNNNNN
NNNNNNNNNNNNNNNNNNNNNNNNNNNNNNNNNNNNNNNNNNNNNNNNNNNNNNNNNNNN
NNNNNNNNNNNNNNNNNNNNNNNNNNNNNNNNNNNNNNNNNNNNNNNNNNNNNNNNNNNN
NNNNNNNNNNNNNNNNNNNNNNNNNNNNNNNNNNNNNNNNNNNNNNNNNNNNNNNNNNNN
NNNNNNNNNNNNNNNNNNNNNNNNNNNNNNNNNNNNNNNNNNNNNNNNNNNNNNNNNNNN
NNNNNNNNNNNNNNNNNNNNNNNNNNNNNNNNNNNNNNNNNNNNNNNNNNNNNNNNNNNN
NNNNNNNNNNNNNNNNNNNNNNNNNNNNNNNNNNNNNNNNNNNNNNNNNNNNNNNNNNNN
NNNNNNNNNNNNNNNNNNNNNNNNNNNNNNNNNNNNNNNNNNNNNNNNNNNNNNNNNNNN
NNNNNNNNNNNNNNNNNNNNNNNNNNNNNNNNNNNNNNNNNNNNNNNNNNNNNNNNNNNN
NNNNNNNNNNNNNNNNNNNNNNNNNNNNNNNNNNNNNNNNNNNNNNNNNNNNNNNNNNNN
NNNNNNNNNNNNNNNNNNNNNNNNNNNNNNNNNNNNNNNNNNNNNNNNNNNNNNNNNNNN
NNNNNNNNNNNNNNNNNNNNNNNNNNNNNNNNNNNNNNNNNNNNNNNNNNNNNNNNNNNN
NNNNNNNNNNNNNNNNNNNNNNNNNNNNNNNNNNNNNNNNNNNNNNNNNNNNNNNNNNNN
NNNNNNNNNNNNNNNNNNNNNNNNNNNNNNNNNNNNNNNNNNNNNNNNNNNNNNNNNNNN
NNNNNNNNNNNNNNNNNNNNNNNNNNNNNNNNNNNNNNNNNNNNNNNNNNNNNNNNNNNN
NNNNNNNNNNNNNNNNNNNNNNNNNNNNNNNNNNNNNNNNNNNNNNNNNNNNNNNNNNNN
NNNNNNNNNNNNNNNNNNNNNNNNNNNNNNNNNNNNNNNNNNNNNNNNNNNNNNNNNNNN
NNNNNNNNNNNNNNNNNNNNNNNNNNNNNNNNNNNNNNNNNNNNNNNNNNNNNNNNNNNN
NNNNNNNNNNNNNNNNNNNNNNNNNNNNNNNNNNNNNNNNNNNNNNNNNNNNNNNNNNNN
NNNNNNNNNNNNNNNNNNNNNNNNNNNNNNNNNNNNNNNNNNNNNNNNNNNNNNNNNNNN
NNNNNNNNNNNNNNNNNNNNNNNNNNNNNNNNNNNNNNNNNNNNNNNNNNNNNNNNNNNN
NNNNNNNNNNNNNNNNNNNNNNNNNNNNNNNNNNNNNNNNNNNNNNNNNNNNNNNNNNNN
NNNNNNNNNNNNNNNNNNNNNNNNNNNNNNNNNNNNNNNNNNNNNNNNNNNNNNNNNNNN
NNNNNNNNNNNNNNNNNNNNNNNNNNNNNNNNNNNNNNNNNNNNNNNNNNNNNNNNNNNN
NNNNNNNNNNNNNNNNNNNNNNNNNNNNNNNNNNNNNNNNNNNNNNNNNNNNNNNNNNNN
NNNNNNNNNNNNNNNNNNNNNNNNNNNNNNNNNNNNNNNNNNNNNNNNNNNNNNNNNNNN
NNNNNNNNNNNNNNNNNNNNNNNNNNNNNNNNNNNNNNNNNNNNNNNNNNNNNNNNNNNN
NNNNNNNNNNNNNNNNNNNNNNNNNNNNNNNNNNNNNNNNNNNNNNNNNNNNNNNNNNNN
NNNNNNNNNNNNNNNNNNNNNNNNNNNNNNNNNNNNNNNNNNNNNNNNNNNNNNNNNNNN
NNNNNNNNNNNNNNNNNNNNNNNNNNNNNNNNNNNNNNNNNNNNNNNNNNNNNNNNNNNN
NNNNNNNNNNNNNNNNNNNNNNNNNNNNNNNNNNNNNNNNNNNNNNNNNNNNNNNNNNNN
NNNNNNNNNNNNNNNNNNNNNNNNNNNNNNNNNNNNNNNNNNNNNNNNNNNNNNNNNNNN
NNNNNNNNNNNNNNNNNNNNNNNNNNNNNNNNNNNNNNNNNNNNNNNNNNNNNNNNNNNN
NNNNNNNNNNNNNNNNNNNNNNNNNNNNNNNNNNNNNNNNNNNNNNNNNNNNNNNNNNNN
NNNNNNNNNNNNNNNNNNNNNNNNNNNNNNNNNNNNNNNNNNNNNNNNNNNNNNNNNNNN
NNNNNNNNNNNNNNNNNNNNNNNNNNNNNNNNNNNNNNNNNNNNNNNNNNNNNNNNNNNN
NNNNNNNNNNNNNNNNNNNNNNNNNNNNNNNNNNNNNNNNNNNNNNNNNNNNNNNNNNNN
NNNNNNNNNNNNNNNNNNNNNNNNNNNNNNNNNNNNNNNNNNNNNNNNNNNNNNNNNNNN
NNNNNNNNNNNNNNNNNNNNNNNNNNNNNNNNNNNNNNNNNNNNNNNNNNNNNNNNNNNN
NNNNNNNNNNNNNNNNNNNNNNNNNNNNNNNNNNNNNNNNNNNNNNNNNNNNNNNNNNNN
NNNNNNNNNNNNNNNNNNNNNNNNNNNNNNNNNNNNNNNNNNNNNNNNNNNNNNNNNNNN
NNNNNNNNNNNNNNNNNNNNNNNNNNNNNNNNNNNNNNNNNNNNNNNNNNNNNNNNNNNN
NNNNNNNNNNNNNNNNNNNNNNNNNNNNNNNNNNNNNNNNNNNNNNNNNNNNNNNNNNNN
NNNNNNNNNNNNNNNNNNNNNNNNNNNNNNNNNNNNNNNNNNNNNNNNNNNNNNNNNNNN
NNNNNNNNNNNNNNNNNNNNNNNNNNNNNNNNNNNNNNNNNNNNNNNNNNNNNNNNNNNN
NNNNNNNNNNNNNNNNNNNNNNNNNNNNNNNNNNNNNNNNNNNNNNNNNNNNNNNNNNNN
NNNNNNNNNNNNNNNNNNNNNNNNNNNNNNNNNNNNNNNNNNNNNNNNNNNNNNNNNNNN
NNNNNNNNNNNNNNNNNNNNNNNNNNNNNNNNNNNNNNNNNNNNNNNNNNNNNNNNNNNN
NNNNNNNNNNNNNNNNNNNNNNNNNNNNNNNNNNNNNNNNNNNNNNNNNNNNNNNNNNNN
NNNNNNNNNNNNNNNNNNNNNNNNNNNNNNNNNNNNNNNNNNNNNNNNNNNNNNNNNNNN
NNNNNNNNNNNNNNNNNNNNNNNNNNNNNNNNNNNNNNNNNNNNNNNNNNNNNNNNNNNN
NNNNNNNNNNNNNNNNNNNNNNNNNNNNNNNNNNNNNNNNNNNNNNNNNNNNNNNNNNNN
NNNNNNNNNNNNNNNNNNNNNNNNNNNNNNNNNNNNNNNNNNNNNNNNNNNNNNNNNNNN
NNNNNNNNNNNNNNNNNNNNNNNNNNNNNNNNNNNNNNNNNNNNNNNNNNNNNNNNNNNN
NNNNNNNNNNNNNNNNNNNNNNNNNNNNNNNNNNNNNNNNNNNNNNNNNNNNNNNNNNNN
NNNNNNNNNNNNNNNNNNNNNNNNNNNNNNNNNNNNNNNNNNNNNNNNNNNNNNNNNNNN
NNNNNNNNNNNNNNNNNNNNNNNNNNNNNNNNNNNNNNNNNNNNNNNNNNNNNNNNNNNN
NNNNNNNNNNNNNNNNNNNNNNNNNNNNNNNNNNNNNNNNNNNNNNNNNNNNNNNNNNNN
NNNNNNNNNNNNNNNNNNNNNNNNNNNNNNNNNNNNNNNNNNNNNNNNNNNNNNNNNNNN
NNNNNNNNNNNNNNNNNNNNNNNNNNNNNNNNNNNNNNNNNNNNNNNNNNNNNNNNNNNN
NNNNNNNNNNNNNNNNNNNNNNNNNNNNNNNNNNNNNNNNNNNNNNNNNNNNNNNNNNNN
NNNNNNNNNNNNNNNNNNNNNNNNNNNNNNNNNNNNNNNNNNNNNNNNNNNNNNNNNNNN
NNNNNNNNNNNNNNNNNNNNNNNNNNNNNNNNNNNNNNNNNNNNNNNNNNNNNNNNNNNN
NNNNNNNNNNNNNNNNNNNNNNNNNNNNNNNNNNNNNNNNNNNNNNNNNNNNNNNNNNNN
NNNNNNNNNNNNNNNNNNNNNNNNNNNNNNNNNNNNNNNNNNNNNNNNNNNNNNNNNNNN
NNNNNNNNNNNNNNNNNNNNNNNNNNNNNNNNNNNNNNNNNNNNNNNNNNNNNNNNNNNN
NNNNNNNNNNNNNNNNNNNNNNNNNNNNNNNNNNNNNNNNNNNNNNNNNNNNNNNNNNNN
NNNNNNNNNNNNNNNNNNNNNNNNNNNNNNNNNNNNNNNNNNNNNNNNNNNNNNNNNNNN
NNNNNNNNNNNNNNNNNNNNNNNNNNNNNNNNNNNNNNNNNNNNNNNNNNNNNNNNNNNN
NNNNNNNNNNNNNNNNNNNNNNNNNNNNNNNNNNNNNNNNNNNNNNNNNNNNNNNNNNNN
NNNNNNNNNNNNNNNNNNNNNNNNNNNNNNNNNNNNNNNNNNNNNNNNNNNNNNNNNNNN
NNNNNNNNNNNNNNNNNNNNNNNNNNNNNNNNNNNNNNNNNNNNNNNNNNNNNNNNNNNN
NNNNNNNNNNNNNNNNNNNNNNNNNNNNNNNNNNNNNNNNNNNNNNNNNNNNNNNNNNNN
NNNNNNNNNNNNNNNNNNNNNNNNNNNNNNNNNNNNNNNNNNNNNNNNNNNNNNNNNNNN
NNNNNNNNNNNNNNNNNNNNNNNNNNNNNNNNNNNNNNNNNNNNNNNNNNNNNNNNNNNN
NNNNNNNNNNNNNNNNNNNNNNNNNNNNNNNNNNNNNNNNNNNNNNNNNNNNNNNNNNNN
NNNNNNNNNNNNNNNNNNNNNNNNNNNNNNNNNNNNNNNNNNNNNNNNNNNNNNNNNNNN
NNNNNNNNNNNNNNNNNNNNNNNNNNNNNNNNNNNNNNNNNNNNNNNNNNNNNNNNNNNN
NNNNNNNNNNNNNNNNNNNNNNNNNNNNNNNNNNNNNNNNNNNNNNNNNNNNNNNNNNNN
NNNNNNNNNNNNNNNNNNNNNNNNNNNNNNNNNNNNNNNNNNNNNNNNNNNNNNNNNNNN
NNNNNNNNNNNNNNNNNNNNNNNNNNNNNNNNNNNNNNNNNNNNNNNNNNNNNNNNNNNN
NNNNNNNNNNNNNNNNNNNNNNNNNNNNNNNNNNNNNNNNNNNNNNNNNNNNNNNNNNNN
NATATACTAGAAGTTCTCCTCGAGGATATAGGAATCCTCAAAATGGAATCTATATTTCTA
CATACTAATATTACGATTATTCCTCATTCCGTTTTATATGTTTATATTCATTGATCCTAT
TACATTATCAATCCTTGCGTTTCAGCTTCCACTAATTTAGATGACTATTTCTCATCATTT
GCGTCATCTTCTAACACCGTATATGATAATATACTAGTAATGTAAATACTAGTTAGTAGA
TGATAGTTGATTTCTATTCCAACAGGTTCTTATTTTCAACAATGTAATTGATGGCCTTAA
ATCTCTACTACATCATAAAGCTTCTAAGCACTTACCATTCCTTCATAAGTCTAGTATTGT
AATGAGTTGGGCACATGGCGCAGTTGGTAGCGCGCTTCCCTTGCAAGGAAGAGGTCATCG
GTTCGATTCCGGTTGCGTCCAAATTTTTTTGTTAATCCAACACAATTGAATTCGTGAATA
GCTGACTGTCATCAGTAATGTTCGTGGAAAGTACCTATCCATACTGTTGTATCACGACTA
AGTAGTTGTCGACTACTACCTCCTCAACCCCAGTTATATCCCTATGACACATTGGAGGAT
GCTGAATAATGACAGAATTTTATTCCTCCTTTTCATTATCATAATCTGAAGCAAAGTTAA
AAAATAGAAGAAGTAAGATAAACTTTGTAGATACGATATATAGTTGTTTGTTTTAGCTAT
CATATATGCTGAACTGTTACTACCTTATTTTTTCCGAAATGTTTCTAAAACAAATAAATA
TTCATGAATATGATGCAAGTTCGTTGGATGAGAAAAAGACCAGGCTTTATTGTAAGGACA
ATATCATTTACGAATAATTTCATCCAATTGTTTCATCAACACATCCATTCTGTCAAAAAC
TGGAGCATAGAGATGTTGAACCAAAGAATTGGGCTTCGAAGCCGGATCGGACATATTGGT
ATTAGACAATGCCCTTGATCCGGAAAGTGAACTATTTATGCTTGCTGATGATACCGCCCT
TTGTTCATCCATATAAAAATCTTCTTCAGATGATGAGTGTAACGATAAGGTTGATTGCTT
TTCTTCTTCGGGGGTACTGTGATGTTTTTCTAGCTCCTCTTTAGGTTGTTCTGCGTCAGT
TTGATTTGCCATTCCTCCACTAGACCCCAAGCTGGCTTGAATTTGCCCCTCTGTGTTTTC
CACGTTTGTTGTCTCTTCAATTTTCGATTTTGCATGAATATATTGTGAAATGTCCTTTAT
TGCTCTAGATGATGGAATACTGCTGCTTTCTTCAACTATTGGAGTGGATGGTGATTCGTT
TGTCCATTCTGACGACGACGGTGAAAACTCGCCAATTGTTGAAAGGGAATTTTGAGAGTC
TGATTTTGCCATACCATTCGCAAATGGCATACGAGGCGCTTCAAATACTTTTTTCAGATC
GGTATCGTAATCACTGTCAACCGGTTCAGACTTTTCTTGCCCCACATACCGATTTGCATT
ATAATCATCTTCTCTGTCTTTACTCGATGATGTCTTAGGCTCACTTTCGTTTTTGTTGTC
TTGTCTCCGAACTTTTTTCACATTTAGTGGTGTATTCAAAGATGTACTAAAGGAGACGTC
GCTCACTACATCGCTCGTATCATCATCCTGGAATTTGCCAAAATTTAACTTCGCTTCAGT
GTATTCGTCCCGGTGCGTTACTTTTGTTTCCTTGTCGTTATCAACATCATCGTCGTACGA
CTGTCCATTGCCTTCACCGCCATCATCGTTACTATCTAACGAGGTATCTTCAATTGCATC
ATCTATAAACCTGTCTGCATAACCGACAACATCATTGAAACTAACAGATTTGTTCCCCTT
ACCATATCCATTCAGTGCAGGTGTCGGAATTATACTCTCTGCATCACTTTGATTCTTGTT
ACCAGAGCTGATGGAATCATCTTTCGAATCGGAGGAAGCAACCGATTGAGAAGACATGTT
TTCATTTTTCCAGCAATTCAATCGAGCTAGTCTTTCTGGAAAGGTTTCTAGAATTTCCGC
TGGCGCAAACCCGATTTTACCATCAGTGATCCTCTTAACCAGCCACCAATAGGCATCCTG
GTCATTCAAAAGTATACAAGGTTCGTCTTGCCCTAATTGACAATGTGAAGAATCATGGCC
ATTGAACGCATATAAAGCATATAGTTTATCAGGGTCCAGTTCTCTTGGCGGCGATAAGGG
TTGGTAATCGTCGTTTTCCTCCTCCAAATCGTCTTTCTCCCCTTGAAACCCTGAATCTTG
AAATTTTCTGTCAAAGTCATCGTCATCAGAGTAGTTTTCCTCTTCATCCTCGTCCTCCGA
GATGGCGTATTTCAAGCCATCACTAAAATCGTCAACGTCAGGGTTCATTGTATTATTCAC
TGAAAAATGCACCTCATCCTTATCGGCGCTATCCACGGAATCAGTTTCGATCTCTTGTAG
CCTTCTTTCCAAATTGTCCTCAAATTCAGAATCCGAATAATCATATGAGTCGGGCAATTC
CGAAGAATTTTCTTTGTAATGTCGCTGATCCCTTTTACTGTTGCTATGCATATGTTTTTC
CACGTTCTCCTCCTCTAACTCTTTGTCATCATCTCTATTTCGCAGAACATCATGGCCCTT
TTCTGCCGCATTACTCAGTATATTAAGTTTCGAATTGAAGGGCGAACTCTTATTCGAAGT
CGGAGTCACCACAACACTTCCGCCCATACTCTCCGAATCCTCGTTTCCTAAAGTAAGTTT
ACTTCCACTTGTAGGCCTATTATTAATGATATCTGAATAATCCTCTATTAGGGTTGGATC
ATTCAGTAGCGCGTGCGATTGAAAGGAGTCCATGCCCGACGTCGACGTGATTAGCGAAGG
CGCGTAACCATTGTCATGTCTAGCAGCTATAGAACTAACCTCCTTGACACCACTTGCGGA
AGTCTCATCAACATGCTCTTCCTTATTACTCATTCTCTTACCAAGCAGAGAATGTTATCT
AAAAACTACGTGTATTTCACCTCTTTCTCGACTTGAACACGTCCAACTCCTTAAGTACTA
CCACAGCCAGGAAAGAATGGATCCAGTTCTACACGATAGCAAAGCAGAAAACACAACCAG
CGTACCCCTGTAGAAGCTTCTTTGTTTACAGCACTTGATCCATGTAGCCATACTCGAAAT
TTCAACTCATCTGAAACTTTTCCTGAAGGTTGAAAAAGAATGCCATAAGGGTCACCCGAA
GCTTATTCACGAGTCAGTCTGACTCTTGCGAGAGATGAGGATGTAATAATACTAATCTCG
AAGATGCCATCTAATACATATAGACATACATATATATATATATACATTCTATATATTCTT
ACCCAGATTCTTTGAGGTAAGACGGTTGGGTTTTATCTTTTGCAGTTGGTACTATTAAGA
ACAATCGAATCATAAGCATTGCTTACAAAGAATACACATACGAAATATTAACGATAATGT
CAATTACGAAGACTGAACTGGACGGTATATTGCCATTGGTGGCCAGAGGTAAAGTTAGAG
ACATATATGAGGTAGACGCTGGTACGTTGCTGTTTGTTGCTACGGATCGTATCTCTGCAT
ATGACGTTATTATGGAAAACAGCATTCCTGAAAAGGGGATCCTATTGACCAAACTGTCAG
AGTTCTGGTTCAAGTTCCTGTCCAACGATGTTCGTAATCATTTGGTCGACATCGCCCCAG
GTAAGACTATTTTCGATTATCTACCTGCAAAATTGAGCGAACCAAAGTACAAAACGCAAC
TAGAAGACCGCTCTCTATTGGTTCACAAACATAAACTAATTCCATTGGAAGTAATTGTCA
GAGGCTACATCACCGGATCTGCTTGGAAAGAGTACGTAAAAACAGGTACTGTGCATGGTT
TGAAACAACCTCAAGGACTTAAAGAATCTCAAGAGTTCCCAGAACCAATCTTCACCCCAT
CGACCAAGGCTGAACAAGGTGAACATGACGAAAACATCTCTCCTGCCCAGGCCGCTGAGC
TGGTGGGTGAAGATTTGTCACGTAGAGTGGCAGAACTGGCTGTAAAACTGTACTCCAAGT
GCAAAGATTATGCTAAGGAGAAGGGCATCATCATCGCAGACACTAAATTCGAATTCGGTA
TTGACGAAAAGACCAATGAAATTATTCTAGTGGACGAGGTGCTAACGCCAGACTCCTCTA
GATTCTGGAACGGTGCCTCTTATAAGGTAGGAGAATCCCAAGATTCTTACGATAAGCAAT
TTTTAAGAGACTGGCTTACTGCTAATAAGTTGAACGGTGTTAACGGCGTCAAAATGCCCC
AAGACATTGTCGACAGGACAAGGGCCAAATATATAGAGGCTTATGAAACATTGACAGGGT
CTAAATGGTCTCACTAACGTGATTTACATATACTACAAGTCGCCAGTGTAACTCCTCACT
GAATATGATTCATACATACCCGTATGTATTAATGTATAAATGTTCTCAGAGCAAATTTTA
TCGATATCTTGTTTGCCAGTGGTATGCAGGTTTGGCAAATTTTTTACCATAATATCCGTT
TATAGATTCTGGAACCTTACCAACTTTCTTACCGCTAATTACTTCCCTGGCTCGCTCCTC
CACTGCCTGGGTAAATTGTTCCTTCAACTGACTCAGTTCTCTTTCGTATTCAATAGCTTG
CTTCTCGAGGATTTTTTCAATGTTTGTCAGCTCATTTTCATAGTCCAGTAACTTCCTTTC
AAATCTCTCTAATTGCAACGACTTTCTTGCAGTTCGTATCTGAATATCTTGCAGTAATTC
AAAAGTGGAAGGCCTGGTTCTTAAGTTCACATCTATCATTGAATGTATTATGGCATTAAG
CCCTCTAGAGTAATACTCAGGGACGGTGTCACATTTCCCGTTTTTAATCTTAGTTTGTAG
CTCGAGATAATTTTTTGCCTGAAATGGGGGGTGCAACGAACACATCTCAAAAATAACACA
ACCTAGTGACCAGATGTCGGATAGTGGGGAGTATGGTTGGTCCATCAACACTTCAGGCGA
CATGTAATATGGTGTACCGACGTATGTTGTGGCAAATTGAATACTAGTTTCCAGAGATTT
GGCTAACCCAAAATCACCTAACTTTACCACAACTTGACTATAGTCCATAGGGCTCCCCCT
TTTCCCTGAATTCACTCTATGGTCTCTGTAATAATTACTATTCACTTCCTCGTGACCGTC
TACTTGTTCATTAATATTGTAATCGCTATCATCATAGCTTAAGAATATATTTCCTGGTTT
CAGATCACGATGGATAACGATGTTTTTGCCTTTTACCGGTGGTTTCATCCGGTCATATAT
TGTGGTCAAAGTTGGCAATTCAACACCATAATGACATTTATAGAGCGCAGTCAATAATTG
GGCCAGGATACCCCACACAATTTTTTCTGGTATATATTTATGCTCCTGTTTGTAGTGCTT
AATCATCTGGGATAAATCACCCCTGGAACAATATTCCATATAAAGGTATAACACTTCTTT
TTGTTCATCGAAGTCCCAGTTATAAAATTCTACAATATTTTCATGCTTCAACTGCGATAG
AATGCTACATTCAGCGATCAGCTGTTGTCTCTCTTTGCTATTCATATGGCCATATTTGAT
ATCCTTTCTAACCAAAAGTTTCTTGGTAGGTATATGGATGACTTTTCGTACAGACCCAAA
TGAACCTCTCCCAATTTCTTCGAGAACTTGGTATTCTGACCTTGGTGGGTGTCCCTGCTG
CTGCTGAGGACTACGGTATTCTTGGAAAAACTGTCGTCTATGCATACTCACACAGAGAAT
TGATTCAATTATCAAATAGCACTCTCATTGAAATTAGTATTGTGAATCTTGCTCTTTTCA
TGTTATATGATTTGATATTCTTTTGAAAAGTCGCTTTTATTTACGTTTAACCTAATTAGG
AAACGTAATGAAAAAATTCAGAAACCTTAAAAAAAAAACTTGGCTGTAACCTATCGGAAG
ACTGTGCCACTGCAATCATGTCAGATATCGTATTTCAGATTTATTGATCTATAGCTAGAA
ACATTTAACAAAATGCACTTTGAGTCGTTCATACATTTAATCCCCAATTGAAAAAAAAAA
GAAAAGAAAAAAAGCATATATATGTATATGCTTTTTTATCATTACTGGCCTCTTTAAATT
CAAAAACTTTTCTGATCTCTTTTCCAAACAGATGCGTTTTCAGTATTGGAAGGTTCACAA
TTCTATATATAGTGTTAATGTAATGCTGTATTATTTCTCTATATATGTATGTATGCACAT
GCAATTCCTACATTATGTTTGAAATGTTGTAATGGGGACGGAAAAGCCGTCACTTTTATC
TTTGGAGGATCGCAAATTACTACGCTCATCTTTTGTTGGAGAACTACCAATTGCTGCAGT
GACGCTTGAAACTTTTTGCAGGCTTCCTTTTTTTGATAATGAACGGATATCCTCACATAG
CTGACAGATCAAAACTGAGTCCCCCCCAACTTGATTTGAATTCCTTTTTGGGACATCCTT
GTTCCAGTTGTTGTTTAAAAACTCCGTTATTTGTACTAAAATGGCACGAAGTTTGAAAAC
AGTGGCCTTATTACGACGATTTGGTTCGGTTTGCTTTATAGGATCCGGCTGTCCTGTGTA
GTCATATAGCTTCAATAACGATTTTGAGAATATTAGCTTTATGAATTTCAATAGATCGAT
TTGAATAAGTAAACTGTTGAAATAGGTATCAAAGAAAGAAACAATCTTTTCATAAAAGTT
CGGGTGAAATATGATATTAATTGTAAGGTTTTCAAAACCGGGCAATGAGCATATCTTCGT
GAAAATGCTAATTAGTTTACTGAGGTTAACGTCATCGTCATTCAATGCATAAAACAGGTC
AACTAATTGATCAATCGGTAATTCAATAGCAGCGTCATTGTTGACCTTTATGAGGAAAAC
ACTATGAGACTCTGATGAGCCCACTGTAGGAGCCACATCATCATTTACATTGCGTAACGT
AAAATGCAAGCAGTTCAGTATGATCTCCAGTCCACTTATGGAGGTGTTATTCTTTTTTCT
GATGAAATTCATAGCTGTAGAAAATAAAGAAGCACTCATTTGGTCCATATCCAAACTCAT
TTCAACGCATATAGCAGTGATTTGTTTCCAAATGAAAGCTGCTGTCTTTGCGTCGTCGAT
AAAGGGAATGATGGTATCAATATTCCGGATAAAAGCAAAAAAAGCATCGTTGTCAAGCAG
ATCATTTAAAAAAGTGCTGTTTATATGTACTGTAAGGTAACAAAGCTTGGTGAAGTACTT
TAAAACAGATAAATCTTTGATTTGGGCCATGTCAACAAAAAAAGATGTTAGCCAGGTAAA
GAAACCCTCCGGTAATTCAATTAGTAGTCTTGATTTTGAAGATATGGTCAGATGGGGAAA
GTTTGAAATGCTCTTGTGTCGCATTGGAGAAGAGGGACGCGTTGCCATCAAAGAATGAAC
AGGGGACCTTGATGGAGACTGTACCGAATTCACTGGTGAGTTCCTCGTGGGTGAGGAGGA
TAACGGTAGAGAGGAAGAAGAAGGAATAGCGGACTTGTGTATTTTATCGTCATTCGTGGT
TATCATATAGTTTATTGATTTGAAGACTACGTAAGTAATTTGAGGACTGATTAAAATTTT
CTTTTTTAGCTTAGAGTCAATTAAAGAGGGCAAAATTTTCTCAAAAGACCATGGTGCATA
TGACGATAGCTTTAGTAGTATGGATTGGGCTCTTCTTTCATGGATGTTATTCAGAAGGAG
TGATATATCGAGGTGTTTGAAACACCAGCGACACCAGAAGGCTGTGGATGTTAAATCGTA
GAACCTATAGACGAGTTCTAAAATATACTTTGGGGTTTTCAGCGATGCAAAATTCGGAGG
ATACATTATTCCACATTCAATTAAAGTCTGAGGGTAGTCGATGACGAACTCTTTGGCTAA
ATGTTCGAATTTAATGATCAGTGGAATTCCTCCCATAGCGATGAATTTCAGTCGCAACCT
AGAGTGGTTATGCTGGGTATCGTAAACAAAAATGGAGCCAAATGCAGTTATTAATCGTTT
ATCAACAGTTGTGCGCGACAGACACTCGATAATTGTATCAGCGATGTTCTCGAGGGAGCA
AACACTGAAAAGCACATGCAAGTCCGTCAAAGGCTTAGATGAACTCTTCAATTGGCTCAG
CAATTGACTTTCAGTGGGGGGCATTAAATCTAGTTCTTGATTGTTTTCTGCCCAGGCAGC
GGGAGCCGCTGCAAGACTGAATTTAGAGGGTGATATATTTAGTTTCTCTTCTTGAAAATC
GGCATCCCAATGATAATCAGCGTCGGTAAAGTCCTCCTTGAACTTGTTGAGCTTGTCGAC
CTTCACATTTTCGGTAGAGTTGATCCACACATGCTTGAGTAACTGGTCGGCTGTCGGCCT
CTTGTACATGTTTTTCACAAAGCATTTAGATAAGAAATCCTTTAGTGGCTCAGAGAAAGA
GCTAGGTGGGTAGTAGGTATCATTTTCAACAGCGTAGTAGATATTGGCGTCTGTCAAATT
GTGGTAGGGTGGATTCTTTGTGAGCATTTCAACTACAGTGGCACCTAGAGACCAAATGTC
GCTGAGCGTAGAAGCTCCCCTGTTGCCCAGGATCTCTGGAGCCATCCAATTGAGTGTGCC
CGCTAGCGTTAAGGCGCTGGAGTTCACAATAGTGGAAACGCCAAAATCAGCAAGTTTGAC
AGTGTTATCAGCACTCAGCAGGATGTTAGCCGCCTTGATGTCCCTGTGGATGACTCCTTC
ACCGTGTAAATATTTCAGCCCCAATAGTGTCTGTGTCACATAGGTTTTCGATTCATTTTC
ACTTAATCCGGTAGAGCTCCTTGAAATGAGCCTCCTCAAAGAACCATTAGCGCAGTATTC
GAGGAGGATATACAATTCATAGCTTTTTCGTATGAAGCCGTGGTATTTAACAATATTGTT
ATGGTTTAAATTTTTTAACAAGCTAATTTCTGCCATAATGTCATTAAGTTCCTCATCATT
TTCGTACACGACCTCCTTTATTGCCACGACTTGGTCAGTATGTTTATTAATGGCTTTGTA
AACTACCCCGTAAGAACCCCTCCCAATGACCTGCTTCAAGTGGTATTGCACGGATTTCTC
AGATGCCCTCTGGATGGGAGTCAAGTTGACTCTATCGGTATCGGCCATACTGTTCATGGT
ATAGTCTTACCAGGAAAATGGGTAGTGCTTATGTGTGTTTTGTCCTTCCTCGAGCCTCCA
AGTAGAAGATATACCTTTTGTGAGGCAGATCTCCCGTATACAAAAATAACAGCAAGAAAA
GCGGAAAGACCATCGCAAGGTGGAAAGGATTATAATGGCACAGCAAAGTCCGCACAGAGC
ACTACAGTATAGCATAGAGTGCTAATGAGTTGATAGGCCCAATTTTGATTATGCCTCTTT
TCCATACACGACGCCAGAGGACATTATTACATTACAGTAGTTCGCCGCTAGATGACAAAC
GACATCCTTACCGATATGAGATGTGCAAAGCTACATAATGGCAACAAGCGTTATGAACAG
CCTTGTCTTTACGACCACAGAAAAGCCGTATTAGAGCTCTTCAGCTGCAAAATTTTCTTC
TAATATGATGCAAAGCCATCAAAAATCATGCATAGTTATGAAATACCTGATGAAACGCTT
CGAGTTCGTGCTCAAGAAATTACTGAAAGGTTACCGAGAAGAAAAATATCTATGAGACAC
GATAAGGCCCCTTCTGAATCCATTGTCCTGGGCTTGTTCATTCTATTTACCACTTAAAAT
TGATCCTTTCAAAGGAATTTTTTTCTATTTCCAATAGTATATTTGTACAAAAACTACAAA
AATGGATAAAAAATAACAGTAATTTGTGACTACTGTAAATATCACTGATTTGGATTTTGT
AATGAGTACTGCTCATGCCCATGCCGATGCAAGTGGATCATAAATTTTACTAAACGATAT
TCGATAATGCGCCAAGCCTTTATAAGGAACTCAAAATAACCCATATGGACAGTTTCAGAA
GGCCAAATAACGATCAAGGACATTCACTCATGTTTTTCAAAGGCGAAGAGTGTAAAATTT
TCTTCTATATAGTTCGAATATTTTATCTTATAAATTTCAGTCGTCATTTTCCACATTCGA
ACTCAAATAATGATAAAGAACGCTGCAGTAATGGCTTAAAAAAACATACTTTATAACCCA
TTATCTCTTACGTGTAATTTAAAATTGTTTATAGTACTATTTGGTTATGCTTGTATGCCT
CTATTATTTACTTGATCTTTTTATGTTTTCTTATGATTGAATTATTTATATTCTAAATTC
CTCACGAATTTATACTGAAGATTTCCTTCCAGGCGAGAATAATAAACACATATTTATGAT
GATAACAAGACGAACGTGTATTAAGCTCCCAGTACGAGGGAAGCAGTAAAAATTATCCCA
AGATCCATTTAAAATGGATAACTCCACGAGCTACAACAAAATACTAAGGGAATAGGCCGT
TATTTCCGTAAAGGATGGTTTAATAATAAGAAATTTATAATATTAATAATACATATATAC
AAAAATTTATATTTATATACATGCGCCTAACTATTCATACTATTAATTTCATATTATTAA
GCTTTTTTTTTTTCATTTATCATTTTTTTTCGTAACCTCTCATACCTGTACAGGTTTCAT
TCGTAAAGCAGGGACTCTAGTTTGCGATAGTGTAGATACCGTCTACGGATAGAGCACTAG
AGATAGCTGGCTTTAATCTGCTGGAGTACCATGGAACACCAGTGATAACTCTGGTAACTT
GGTCGGCGGGAATACCAGTCAACATGGTGGTGAAATCACCGTAGTTGAAAACAGCTTCTG
CAATTTCAACTGGATAAGTTTCAGTTGGGTGAGCAGCTTAGAAAGAGTAGTATTCAGCCA
AATGAGCTCTGATATCGGAAACATAAACACCTAATTCAACCAAATTAACTCTTTCGTCAG
ATTGAGATAATGTAGTGGTTGCTGCGGCGGAGGCACCAGCAGCAATGGCGGCGACACCGG
CAGCGATTGAAGTTAATTTGACCATTGTATTTGTTGTTTTTTGGGTTATTGCTTAGTGAT
GATATAGGCTTAACTGGAAGGAAAAGAACAGAGAAATGTCTCAAACAAAGCTGATCAAGC
CGCTGTATTTATATGAAACTTTGAACAACTACATCTGCACACATGGGCTCTTACTGGTCG
CCCATCTCACACTCATGCCTTCCACATTCCACTTAGCGACTAAGTCATTATTACTATGGG
GACGGGTTGTTCTTGAACGATGCTATACTTCGTATAGGAAGCCGTTTTTTTATGCCCCAT
CCTTTCATATGTTCCATAGCACAAGAATGTTCTCTACAGGAAAAGTGCCTATAGGGCTGC
AGCTGCAGTTTTGGCCAAGAAATAGAACCAAAGCCAAATTTATTTTGGGCCCTCGTTCAA
GGGCCATCTCACCCTTGGCACTAAACGGTTAGTAGGAGGGAAATCGGACTTTTCCCAAAT
TAGAAACAATGAAAAATTAAGTGTGAGCTCTTAGAGTCGCATCTGCAGGAATATGCACAC
AAAAAGGGGAGCTGTACGTAAATAATCAGACCACACAAACTATTGCCAACCATTTGATAC
TCACGCTAGATATGATGGGGGTTCTTGTTTGGACAACACAAGTCTCAGAGCCAGCGTAGA
TATGCTTGTACATAAATGACGACTGGGGCATCAATTGAATCGGGTTACATTGTGCGAGCT
ATTACATGAAGAGAATATGCCTTTAGGGTAATTTCCAAATGTAGGAAGTCTCGCTAAGTA
GGGCGCCCAAATCTGTATAGCGATGTTGTTGAGGCCATATAGTAAAATGACGTGCCAATT
ACCGAGCTTTTGATGGAGGTAAAATCTAAGATTAATCTTGCGCCTTGAAACCACTAGAAA
TGAAAGGAATTGGTGAAAAAATAATCGCGCAATAGATGACATGGAACGACAGAAGTCTTG
TATTGTGCACGAATCCGCAATATTCAAAGCCGAAGTTCATATACGAATGCGAACTATTTC
TTAGGGTAGCTCTCTGTATGGGCCGCCATAAATTAGTACCAAAAGATAGGTTTTTGAAAA
GGCTACAATGTGCTTTTTTCCTTCTTGCTTTCGAGTCCGGTGAACAGAATATTACGACGT
CCTTGTATTAAGAGCCAGACCTCCTGTTAGCGTCACTATAAGAGTAAGTCTGAAATACGC
AACAACTACAGTGCAATGAAAAAGTGCTCAACTCAATGACAATAAACAATTTAACCATGG
CAGGTTAAAATATTACTGCGATCAGTAAAAATGGGGATATCACCTTTTGACACATAACAT
AGCAATAAAGTAACAGATCATTAGTGATCGGACAACCTGAACCAACGATATAATGTCGAA
GCCACCACTACCTTTAAGATTAGTAGCGCTGCAGGGGGAGACAATGAGAGAAATTTCCCG
CCACATGAACTGAGTCAGGAGTTTTTTTTTTCTTGCTGGAGAATCATTTAATTTCATGGT
TAAACTCCTCTATAAGCATCCCATTCTCCCATGCCTGAAAACACTTTTGTCCATTCGATC
CTCATGCAGCCCTCGTTAATATGCTAAAATGGCTCATTAAATTGTAGATTGTATCGTTCG
AGAAACGTCAGGCATGATAGATGTTGCAATCACAGGACATTGATTATTTAATCCTGCTCT
CAACATGTTCAATAAGTTGAAGAGTTGCTGATCTCCCCGTATATCTTATGAACCAAAGCA
TGGTGGGTGAATGTTATGGTTATCCTTGTTGAAAAATGATTGATAGACTGGATTGAGCGG
AAAAACATGGGTCAATATNCTGATCTTGACATTTTTCAAAATCCACGGGGGATCAAATCA
ACTTCTTATAGCGTATGACCTCTTTTACATTGTTTAATGATGTTAAGATTGCGATATTAT
AGTCAGTTAAGTTACTCAAACGCACAGATTTAATAGAAAACTGCGTCTTCGTTGCCTAGT
CGATCATAATAAATTCGCAGATTATTTCGAATTTGATCTCCTTCGAAATCAAGTTTATTC
TCTTCACAACAAAAAATGCTTTTAACTTGAACAAAACTCGTAAACTATTTCCCCACTGTT
GCTTCGGGACGACCCAGTTATTCAATATCTTGCAATGCTAATTTTTTTTGGGAGAGCAGT
TGCAAATATTGCAAACACATCTAAAGCGTACCCACAATTTATGACTTCCTGGAGCCCAGA
ACAGCCCAAAAAAAAAAAGATGCGTTCTTTTTATACCAATATATTAGATACGTAAACTCT
ACTCATATTGCAGGTATGCCCACATCTGGATATTGACTTTGCCAATATTCCCGCACAGCA
TGGGCTTGAATTTCGGCTGCTTTAAAGAGGCACCACTTTACGGTTGGTTCAACATCAGAA
TTTTGAGTTGCAGCCTGATTTTCTGGAACACTGATGAACGGCTGTGTATTCGCTGTATCC
CACTGTACATCAGGATATTTTCCCTTTATGAGATCCTTGAAAAATTCATAGCACTGGTGT
TCACAAAAAAAGTGGTATGGTGTTTTCCATAAGCCAGCCTTGAACAAATATTGATTCATG
TTATACGTTATGGTTTTCCATTCTTTCCCAGCTATCGATGGTCTATGAGTTATTACCTCT
AGTAGAAGTTTTGTACGGAATGTTTCATTACTTATTGGTCTACTGAATGACCATATCTGA
AGGACTACCATAGAGCCACCTAAACATATCCGGATCACCATGGCAGGGGAGAGAACACCA
GAAAACCAAATGTTTGTTAAAGTCGCCAAAATCGTCAAGACAAAAAGGAGGAAATTGATC
ATTATATACTTGGCGCGTACAATTTCGTAAAGCAAATAACTCTGGTATGATGCAAACTCA
TCCTCTGGAAGGACGATATCAGCTGAGATTAAAGGACTTTCAGGGTTGTCAGGAGATCCT
TCCCTCAATGGGATTGCTTTAGGATCGTCCGTGACATGAGTGTTTTTTTTAAATAAGATT
GCATGTTTAACAAACGATTTAACTTGCTTTTGCTTACAAGTCAAGTAAACCTTATCCTGA
TAGCTTAGGAAAAATAGACTTGAATGTGTCGAACATTTCAAACCTCAATTGGTATTTTCC
TTTTTTTCAACTGTACGTACATAGCTTTTCGCTTTCTTTAGCGCCCCCAGATGAAAGTAT
ATATCGTAACAAGGATGGGAACATGAAAGGTACTGAAAAAACATCTGTATTTATTAAAAG
TAAATCAAAAGCAGACTGGGAAGTTCTGTCGTAGGGATTTTTTTTTTAATGTTATGTGTG
TAGGATTATTCTATTTCCTTGAATTTCTCGATCGAGATTTTTCGTACCTGTGTATTTTTG
GATATAAGAGTGTTTCTGATCTATTGAGTGAGCAGGTCTCCAGCGGAATATAGAGTAGAT
TGAATATGGAAGAGGACTACATTAAGGCTTATTGTTAGTTAGTTACTGTTAGGACGCTTC
GGCGAGCTGATGTCTGACTTCTCGTTGTATCAAAGAGCTCCCAATACGCCAGCGCATTTA
AACTATGATCACGGAATGCTGGATTAGTAGTATAGCAAAAGTAACACTTGTCCACCGCAG
ACTCCATCACTTAGTCAACACCTTGGGTGTTTTACCGCTGATAATGGCCGTAAAATCGCC
AGATATATATCATCATTGTTCTTCGCGAATAATACGTAACACAGTCTCTTTTCGAAATTT
AGATGAGGACCATAGGCATGACTTATTTACTGAGATGTCCCTGCGTTAAAACTTTTACTG
GCCGATTGCTAACTTTATATTTGTTAATAAAACTATTCACGCCTGTGTCCTAATTGTTGG
ATAATACCTAAACAATAACGATGTTGTATAGCTAAGAGGACGACCAGACAAAAAGTTATA
AACTTTACCCTCGTTGAAAATGGGGCAGCCACCTATGAATCACTTCCCATTACAATGCCG
AATAGCAAAATATGTAGTAGAACACGTACACGCATGATAATTACTTCCATGCTGCACTTA
TTTTTTGGGTGTCTCTTCAGAAAGAATGCTTTATATAACCATGTGTTTGAATTAGCGATC
AGCTAATAAACAAGTCAGTGTCCAAATAGTTAAAACATTACAACCCAAATATCACAAATA
AGTGGTTGTTTGGCCGAGCGGTCTAAGGCGCCTGATTCAAGAAATATCTTGACCGCAGTT
AACTGTGGAAATACTCAGGTATCGTAAGATGCAAGAGTTCGAATCTCTTAGCAACCATTA
TTTTTTCTTTTTCCTCCTATAACTTCATAATCTACATAGGAATGAAAGTACCAACATTAT
ATCAATGAGGGTGTGTTTCGTGGATGCATATACTCTGAAGATAAAAACAAACTCAAGTCC
ACTTCCTACGGTTTGAGTATTTCTTACCACTACATAATAAAGAATATTACGTTAACTGTA
AAATCAAGTAGACTTGGAAAATACAACGAGAACACTTTCCTGATTCTGCATCAGTGTTTT
CTTATCACCAGCTGTACTTCTACATTAGCTAACTCTCCTTTCTATAAAGGGCGTCTTTCA
CTTCACTTGTGCCATGTTACAAAGCTCCAAACGCACTTCTAACTGAGTACAATGCACGAT
CCCACTGACAGACAAAACAGCTTCACAGGATTTGATCATGCCATCTAAAAAACCACGTAG
TAAGGAATAAAAATCCCGAAGTCGATCATACTATGTAGAGATGTACATGAATAGTCTAGG
AATCTGGTTTTCCAGCATGTTGCTTTGGTCTGCTCCAAGCGCTATGGAAGCGCTCGCCAT
GAGATATGCTGTTTCAAGGCAAAATAGCAAAGCTCTTTGTAAAGAAATACAATTCAGAGA
AGAAGCTACAGCATTTTGTTTCTGGATGATCCCTGCAGGTTCATACTACTAAGTAAATCT
TGAACAGTTCAAATTTCAACAATTCAGAAACCGCTCTTTTTATATACTCTACCAAACGAG
ATGAAACAGCATTTTTTTACTCTTATAAGGTACCAATATTTTGACGTATGCTTTCTTTAA
TGTTCGCGATCGGGCTGGGCCATTAAACTTACCTTAGATATTATTTGGAACAGCACCGCA
AGTGCTGATGTCCCAGAAATGGGCGCCGGTTCAATTAGGTCGTGAAGTCAGACATATGGA
GACTCTCGGACTGAAAGCACTAAGGGATGATAGCTGGCATGCCAATTCCATTTTAAATTT
ACACATCAAGTTACAGGGTTTGGGAAAATCACGTTCAAAGCCTGAAAATTTGAGGTTGTT
CACGGAAATCATTTGGTTATGTCTGTCGGCCTGCTATTTAGAGACATTTTTTATTGCAAC
AACCTACTCTATGCACTTACACGGAATCGCAGAATAACGCGCGCACAACACAATTGGGAA
ACGATAGGATTTTGAATAGTGTATTGCTTTGTACCGATTTAAATAATTCTTTCTCGTGTT
GAATCCGAGTTGAAGATGAGTATGCTTTGAAGAGGTGAAATATCATCAGTAAAAAAAATA
ACGACAACTGCAGGACTCGAACCTGCGCGGGCAAAGCCCAAAAGATTTCTAATCTTTCGC
CTTAACCACTCGGCCAAGTTGCCGTAATTGTATGTTATTTNNNNNNNNNNNNNNNNNNNN
NNNNNNNNNNNNNNNNNNNNNNNNNNNNNNNNNNNNNNNNNNNNNNNNNNNNNNNNNNNN
NNNNNNNNNNNNNNNNNNNNNNNNNNNNNNNNNNNNNNNNNNNNNNNNNNNNNNNNNNNN
NNNNNNNNNNNNNNNNNNNNNNNNNNNNNNNNNNNNNNNNNNNNNNNNNNNNNNNNNNNN
NNNNNNNNNNNNNNNNNNNNNNNNNNNNNNNNNNNNNNNNNNNNNNNNNNNNNNNNNNNN
NNNNNNNNNNNNNNNNNNNNNNNNNNNNNNNNNNNNNNNNNNNNNNNNNNNNNNNNNNNN
NNNNNNNNNNNNNNNNNNNNNNNNNNNNNNNNNNNNNNNNNNNNNNNNNNNNNNNNNNNN
NNNNNNNNNNNNNNNNNNNNNNNNNNNNNNNNNNNNNNNNNNNNNNNNNNNNNNNNNNNN
NNNNNNNNNNNNNNNNNNNNNNNNNNNNNNNNNNNNNNNNNNNNNNNNNNNNNNNNNNNN
NNNNNNNNNNNNNNNNAATTCTGTTGGAATAAAAATCCACTATCGTCTATCAACTAATAG
TTATATTATCAATATATTATCATATACGGTGTAGAGATGATGGCATAAGGTATGAAAAGC
TGTCATCGAAGTTAGAGGAAGCTGAAGTGTAAGGATTGATAATGCAATAGGATAATGAAA
CATATAAAACGGAATGAGGAATAATCGTAAGATTGGTATATAGAAATATAGACTCCATTA
TGGGGATTCCTAGACCCTCGAGGAGAACTTCAAGTATATTCTGTATACCTAATATTATAG
CCTTTATCAACAATGGAATCCCAACAATTATCTCAAAATTCCCCCAATTCTCAACATCCG
ACTGCCATGCAATGTGCTTTTCTGGATCTCACTCATGATCATAATGGCCCTGTAAAAGGC
TCGCACTATTATTATTATATCTTCACTATATATTATTTCGGAGGCTGTACCTATCAGTGA
AAAAACGCCTCTAAAAATGAAAAAAAAAAAGAATATGAAAGGGGTTCTGAATTGCTAAAA
TATTTCGTCAAAGCTCAATTAGTATCATGATCAAGTCGTAATTCGAATCAGCATAACAAC
CTCCAAAACCATATAATAACCTTACACAAGACAAGATATCAATTCAACATGCAAACCCCT
TCAGAAAATACCGACGTCAAGTTGGATACTCTCGACGAACCCAGTGCACATTTAATCGAG
GAAAATGTGGCTCTTCCAGAGGATACATTCAATTCGTACTGGAGTTATATACTTAATGAA
ATCGCTCGTTGTAAACCGCTAATGATTATGTTCCTAATACCTGTGTGTTTGGTTTTATTG
ATTACGTTTTTTCATGATATCAAAGGTATCCTTGTGTTTTTAGTGATTTCTCTTATCCTC
TCTATTATCATTTTATTGATCGGTATAACTGCCTTCGTGTCTGAGACCTTGAATAAGGGT
TTCATAATTAAGCTTTTAGTAGAAGTCATTACACGTAAACCAGCAGTAGGGGGGAAGGAA
TGGAGAATAATCGCATATAATATGAACCAGTATCTGTTTGACCATGGGATATGGCATACT
CCGTATTACTTTTTTTGTGAACATAGGTGCCATAAATTTTTCAAAAGCCTTATCAAACAG
ACAAGGTCGAATGCACATTTGAGTTCACCAACGAACGGTGCAGAGAATACGCAGTCAAAC
ACACCAGCAAAAGAGGTTTCAAATGAGATGGTAAAACCTTATATCTTTAGTTCTGATCCA
GTTTTAGAAGCTTACCTTATTAAAGCTGCGGAAATTCACAAAGAAGCTGAATTTGAGTAT
TGGAGAAAGCAATACCCAGAGGTTGATTTGCCTTAGGGCCGAATTTTTGGTATTTATCTA
GTATATTCTAATATAAAATGTACGAGCATCATTAACTTCAAGAACATTACGAAGCCCGCA
ATTAAGTGTCAGTCCATCTGGGTGTAAAAGTTATGTACGCTCGAAACAAATTTTATGTAG
TTTACTTTAGATGCAAATGCTATTATATATTTTGCTTTATGATCCTCGGCTTGATGCTCG
CCAACGTGAGATAGCTGGTCATCACAATAGATCAGCCGGGACGCTTTTCGATCACATCGA
ATCCCTTCGGGACGTTGCAACAATACGTGAAAAATGCCTCAAAAATAATAAATACAATGG
TGAACAACGTTAAAAAAGCATAAAACAGCTGGCTATTTTGATCAGGATAACATCTATAAG
TGCCATATTAAGGCAAGATATCAATTGACCATGCAAACACCTTCAGAAAATACCGACGTA
AAGATGGATACTCTCGACGAACCCAGTGCACATTTAATCGAAGAGAATGTAGCTCTTCCC
GAAGACACATTCAGTTCACATCTGAGTTATGTACTTTATGAAATTGCTCATTGTAAACCG
ATCATGTTTATGATCATCATAATCGTGAGTTTGATCTCATTGATTGTGCTTTTTCATGAT
AACGACGGGTGCACTGTGATCTTAGTGATGTCCCTTATAGTAGCCTCCATGGCTTTAATG
GTGGTTGCAGCATTCACATTCGGGAAAGCGATCACTGAACAGGAGTTCATGATAAAGCTT
TTAGTGGAGGTGATCGCACGCAAGCCTGCGGGGAAGGAATGGGGTACTGTCGCATATAAT
ATGAACCAATATCTATTCATGAAGAGACTATGGTATACCCCGTACTATTTCTATAGCGGC
AAGAAGTGCCATGAGTTCTTCACCACTCTTATCAAGGAAGTGAATTCTGGTTCGCACTCG
GATTCCTCATCGAATAGTGCCGAGGATACACAATCACCTGTCTCAGCAGGGAAGACTTCA
AATGGTCTAAACAACTTTTATAGTATTAGATCAGACCCTATTTTGATGGCATATGTTTTG
AAGGCAACACAAATAGAAAAGGAGGCTCAAAGTGAATACTGGAGAAAGCAATATCCTGAC
GCTGATTTACCTTGAAGCGGAAGCATTTTATTCACCAAGTATACTTACTTTTCTTTAAAA
CGAGAACAAGAATCGAATTCAAGAACATCTCGAAGCCAGAATTGAGCATCATATATTCGA
GCTGTACAAACATCATGGCCTACAACTATCGTATTTGTAAGTTTTTTTAGAGGTTTTCAT
ATTTGTTTAATAAGGGTTCTGTCAGTTTTTGTCACATTCTATTGTTGCGCTTCGCATAAT
GCAGCCAAGAAAATCCAAACAATAGAAAAAGAAAAAAAGGATCTCAAAAAGGGTTTGGTG
TTGTAGTTATAAGAATAACTAGTGAATAAAAAAGCTGTTGTTTGGTCCGTATTACATTCG
TCAAAAATTTAGTACTCAAATCGTGTATGCAATCGCAACCACAAAATAAAAATATTAGAC
TGGATGTGTTGAGTGGAGATGGTGCCAATTTAGTTGAGGGAAATGTGGTCCTTCCCAAAG
ACATGTTCAATTCGTACTTAAGTTATTCACTTTACGTGTTACGAGGGGGCTCATTGTAAG
CCGATAATGATTATGTTCCTGGCATCTGTAATTTTGATTTCACTGACTAATTTCCGAGTA
TACCATCTCATGTCCCTTCTATCCTCTTTTTTCATCTCCGGGACAGACCGACAATAAAGC
ATCTAATATTAGGCTTTCGTTAGAGGTAAGCACACGCCAGCGTTCGGTGAAAGGGGAATG
AAACATTATCACGTACAAGATGAATAAATATCTATTTGACCATAAAATATGGAGTACTCC
TTACTACTTTTATTGCGAAGAAGATTGCCACCGTCTTTTTCTAAGTTTTATTGAGGGAAG
AACTTTCGAGAAGCCAACAAGCAACGCTGAGGAAAATGTACAGGAGACTGAAGCTGGCGA
ATCTTTCACATTAAATCCCGGAGAAGATTTTCAAAATTGCTTTCCAAGACAGCGGATATT
GTAGAACAATCTCAAGTGAAGTATTGGCAAGATATTGGTGCAATTATTTGAAAGGAAGGA
GAAATATTCTGACAGTACCTTGCTAGCAAAGGGATTTACCAATCCACTGACGCTAAAATG
GGGTAGTAAATTAGATAAATTGCATTCTAACGTGACTTTATATAGTGGGAAACAGATATG
TAGCACACAAAACGGCATGATTATGCTTAATTGATTCCTATTTTTTAACGTAAATACTCT
CCCAGAACGATCAGAAAACTTAACCCGCAACCATCTTTGCTGTGCTAACAACTTATGTCG
CCTCAATACCATTTTTATTTTGTATCATTCCGGAACTTAGTATTGAATGAAAAATGCCTC
CGAAGTAAAAAGCAGGTGATGAAAAGTTTCAATTGGTATAAGACAGATCGCTATTTTGAT
CCGCATAACATCCTTCAACACCATAGCAGAGCTATAGAGAAGACAAGATATAAACTGGGC
ATGCAAACATCTTCAGAAAGTACCGACGCCAAGTCGGATTTTCTCGACGAACCCAGTGCA
TATTTAATTGAGAAAAATGTGGCTCTTCCCAAGGACATATTCGGTTCGTACTTAAGTTAT
TGGATATATGAAGTTACTCGTCATAAAGCGGCAGTAATTTTGCTCGTACTTATTGTGACT
TCAATTTTATTATTAGTGTTTTTTTATAATACGGAATTTTGCGTTGCCTTTGAGATACTA
TTGTTTTCCTTTTGCTTTCCAGGAACATGCATGGTTGTAATTGCATTTAGTGAACCGATC
GGTGATCGGGAATTTAAAGTTAAGCTTCTGATGGAAATTATCACACGTAAACCGGCGGTA
AAGGGGAAAGAATGGAGGACAATTACATACAAGATGAACCAGTATTTATTTGATCATGGG
CTATGGGATACTCCCTACTACTTTTACCGTGATGAAGATTGCCACCGTTATTTTCTAAGT
CTTATTAAGGGAAGAACTTTCAAGAAGCAAAAGGAATCGTCAGCCAGCAATGTTAAAGAC
GCACAATCAAATGACGAAACCGCTGGCACACCAAACGAAGCCGCTGAGTCTTCTAGTTTT
AGTGCCGGACCGAACTTTATAAAGCTCCTCACCAAGGCAGCCGAAATCGAACAACAATTT
CAAAAGGAATATTGGCGACAAGAGTATCCTGGTGTCGATGAGTTTTTTTAGACAGAAGAC
GGGAGACACTAGCACACAACTTTACCAGGCAAGGTATTTGACGCTAGCATGTGTCCAATT
CAGTGTCATTTATGATTTTTTGTAGTAGGATATAAATATATACAGCGCTCCAAATAGTGC
GGTTGCCCCAAAAACACCACGGAACCTCATCTGTTCTCGTACTTTGTTGTGACAAAGTAG
CTCACTGCCTTATTATCACATTTTCATTATGCAACGCTTCGGAAAATACGATGTTGAAAA
TGCCTCTAGAGATGAAAAACAATCGTAAAAGGGTCCTGCGTAATTGAAACATTTGATCAG
TATGCAGTGGCACAGAAACAACCAGGAATACTATAGTCATAGGCAATACAAGGTATATAT
TGGCTATGCAGACCCCTCCAGAAAGTACCGACGTCAAGTTAGATACACTTAACGAACCTA
GTGCACATTTAATTGAGAAAAATGTGGCTCTTCCTAAGGACATATTCCGTTCGTACTTGA
GTTATTGGATCTATGAAATCGCTCGCTATACACCAGTCATGATTTTGTCCCTGGTAATAG
GGGTTTTGGTTTTATTAATTATATTTTTTAATGACAACGAAGCTTGTGTTTTCAATTCTG
CAATATTTGCTTTTACTTCTCTTGTAGGTTTGTTAATAATATTAAGTGATGGTAATCCAA
AGCTAGTCAGTCGTCGAAATTTTAGGACCGAGCTTTTAGTGGATGTCATCACACGTAAAC
CGGCGGTAGAAGGGAAAGAATGGAGGATCATCACATACAACATGAACCAATATTTGTTTA
ATCATGGGCAATGGCATACTCCGTATTACTTTTACAGCGATGAGGATTGCTACCGTTATT
TTCTACGCCTTGTTGAGGGAGTAACCCCCAAGAAGCAAACAGCCACGTCAATTGGCAATT
CTCCGGTCACCGCTAAGCCTGAAGATGCCATCGAGTCAGCTTCTCCTAGTTCCAGACTGA
ATTATCAAAACTTTTTGCTCAAGGCAGCGGAGATCGAACGACAAGCTCAGGAAAATTACT
GGCGAAGGCGGCATCCCAATATCGATGCGCTTCTTAAAAAGACGGAATAGCTTAGAGACA
CTACCATACGTAAAGCGAACATAAACTAGAGTATGATATATAATCAGCACTAACTGGCCG
GAAAACGGCCGAAGGAAGCCTCGAAAAGTCGATTCGTGTTGGACCCATTTGCTGAACAAA
GTGGTTCATTGCCTACCTATTATGGTAGTAGTCGTGATAATCGTGTGGTTGGTTTTGTCA
ACGGTGCATTTGCATTTTCATGACAATAAGCCTTGCGTTTTCGTTCTCGGGATATTACTT
TCCCCCCACTTCTTTCGCCTCGATAGCTCCTATAAGCATTCTCAGGGCGTATGTCGGTGA
TCGAGATTTCCAAGCAAGCTTTTAGTGGAAATCATCGCGCGCAAGCCAGCGNNNNAGGGA
AAAGAACGGAGGACGATTACATACAAGATGAACGAATAAATAAATTAATAATAAATAATA
ATAAAAAGTACAGTAGCATTAAATATTATTAAGTTTAATGATTAAAAATTGGTTAATTGT
CAAGAAAATCTAAGGTATTAATAAATAAATAATACTATGACAACTTGCAGCGAAAGCATC
AGCCCCAATGAAAATTAATCAGAATTGAATCTGAGCGTATTTATTTGATAACGGTTTACG
TAACTGTTGGAATAAAAATCAACTATCATCTACTAACTAGTGTTTACGTTACTAGTATAT
TATCATATACGGTGTTAGAAGATGACGCAAATGATGAGAAATAGTCATCGTTTTCAACGG
AAGCTGAAATACAAGGATTGATAATGTAATAGGATCAATGAATATTAACATATAAAACGA
TGATAATAATATTTATAGAATTGTGTAGAATTGCAGATTCCCTTTTATGGATTCCTAAAT
CCTCGAGAAGAACTTCTAGTATATCTACATACCTAATATTATTGCCTTATTAAAAATGGA
ATCCCAACAATTATCTCAAAATTCCCCCAATTCTCATCAGTAACACCCCACCCCGTATTA
CTTTTACCGTGATGAAGATTGGCATCGTTACTTTCTAAACGTAGGACGTGCGGAATGACA
AAACCATCAGCAGTGTCACGATCTCTCCAGTCACAATGGCAATCATGAGTGCATAGTCCA
AAGTAAAGGGGCAAGGAAAAGCATGATTGAAAGGACTCCCCATCTGGACTCTATATGTCA
TCAGCGGCTAAAAAAAAGCATATAGCACAACATCAGCATCAGCATCAGCACTAGAGTCAT
CGGCCCGGCGGTCCGCGGTCATCCCCGCGGACTTTCCGTCCGCCCGGCGGGCTGTATCAG
CGTCAACTGGAACGCGCATATATATACAAGACACACATAACATAGAAGCACACCCACGAC
AATAACCACACGACAATAACCACACCCGCCCACCCCTCCTTTCCGTATACAATGCCAAAC
TTAAAGAGACTACCCATCCCGCCACTGCAGGACACGCTCAACCGCTACCTGGCACGCGTG
GAACCCCTGCAGGACGAGCGCCAAAACCGCCGTACGCGCCGCACTGTGCTCTCCGCAGAA
AACCTGGACGCATTGAACACGCTGCACGAGCGGCTGCTAGAATACGACGCACGGCTCGCG
GAAAGCAACCCAGAGTCCTCATACATCGAGCAGTTCTGGTATGACGCGTACTTGCTATAT
GATGCAACTGTCGTTCTCAACGTCAACCCGTACTTCCAACTGCAGGACGACCCAACCATC
AAAGACACACCAGAGACGGCGGCACAGGGCCCCTATGGCGCACACACGGTGCAGGTTCGT
CGTGCCGCACGACTCACCACCTCTATTCTCAAGTTCATCCGCCAGATTCGCCACGGCACA
CTCCGCACAGACACTGTGCGCGGCAAAACGCCGCTGTCGATGGACCAGTATGAGCGGCTA
TTCGGCTCCAGTAGAATCCCTCCGGGTCCCGGCGAGCCCTCTTGCCACTTGCAAACAGAC
GCCACGTCGCATCACGTGGTGGCGATGTATCGTGGCCAGTTCTACTGGTTCGACGTGCTG
GACACACGCAACGAGCCCATCTTCGCCACCCCAGAACAACTGGAGTGGAACCTCTACTCG
ATCATCATGGACGCGGAATCCGCCGGAAGCGGATCCGCGCCCTTTGGCGTGTTCACCACA
GAGTCGCGCCGGGTGTGGTCCAACATCAGGGACTATCTGTTCCATGCGGACGACTGCACC
AACTGGCGCAATCTCAAGCTGATCGACTCCGCGCTGTTCGTGGTCTGTCTCGACGACGTG
GCGTTTGCCGCCGATCAGCAGGACGAGCTCACGCGTTCGATGCTGTGCGGGACTTCTACC
ATCAATCTCGACCCGCACCAACACCAGCCGCCATTGAACGTGCAGACAGGCACCTGTCTC
AACCGCTGGTACGACAAGTTACAACTGATCGTGACCAAGAACGGTAAGGCGGGCATCAAC
TTCGAACACACCGGTGTGGACGGCCACACTGTGCTGCGGCTCGCCACAGACATCTACACA
GACTCGATCCTGAGCTTCGCACGCGGTGTCACCAAGAACGTCGTCGACATCTTTAGCGAC
GACGATGGAAAACCATCGTCGTCGTCGTCGTTGGCCTCGGCGGCTCACTCCGCCAACTTG
ATCACCATCCCTCGTAAACTGGAATGGCGCACTGACAATTTCCTGCAATCGTCGCTGCAC
TTTGCCGAGACGCGCATCTCGGACTTGATCTCGCAATACGAGTTTGTTAATCTTGACTTC
TCCAACTACGGCGCGTCCCATATCAAGACAGTGTTCAAGTGCTCGCCAGACGCCTTCGTG
CAGCAGGTGTTCCAGGTCGCATACTTCGCGTTGTACGGTCGCTTCGAGACCGTGTACGAG
CCTGCCATGACCAAGGCGTTCCAAAACGGCCGCACAGAGGCCATCCGCTCCGTCACGGGC
CAATCGAAGCTCTTTGTCAAGTCACTACTGGACCAGGATGCCTCGGACGCCACCAAAATT
CAGCTCTTGCACGACGCCTGTACGGCGCACTCGCAAATCACAAGGGAATGCTCCCAGGGG
CTCGGCCAGGACCGTCACTTGTATGCGCTCTACTGCCTCTGGAACCAATGGTACAAGGAC
AAGTTGGAGCTCCCACCCATCTTCCGCGACAAGTCCTGGACTACCATGCAGAACAACGTC
TTGAGCACCTCCAACTGCGGTAACCCCTGCCTCAAGAGCTTCGGGTTCGGGCCTGTCACC
GCCAACGGCTTCGGCATCGGCTACATCATCAGAGACCACTCCGTCTCTGTGGTGGTGTCC
TCAAGGCATCGCCAGACTGCTCGGTTTGCGTCGCTCATGGAAAAGTCGCTGCTGGAGATC
GACCGCATCTTCAAACGGCAGCAAGCTCGCGCAGCAAAACCCGCTGCCAGGACCACTGCT
AGCGCCAACACCAAATCAGAAGACATGAAATACCTGTTGTCCGGCTACGATTACTTCGAC
GTGAGCGTGTCCGGTTGAGTTTATGCTGAGTTTTTGCGCATCAATATTATTATTACTACT
ACTACTACTACTACTACTACTACATACTATTAAATATACTAAATAAGAGGAAAACGCTTT
GGAAGTGACTGGCGCCGCCGCTGGCTACTATAATAGCAGCGACTGTAATTTAATCTCATC
CCGTCGTTTGGATTACCTCTTTTACTCGCCGAGCGAACGTGCACCAAAAAGGGAAAGGAA
AAAAAGAAAAAAAAAGGAAAAAGGAAACTCAAAACTTGGATAAATAGAAGCACTCAAACT
AAATTAAACTGCCAAAAAAAAAAAAAATAAAAAGGGAAAAGTTTAAACATCAAAGTACAC
CTTTCACCCCTCCACACACCATGGAACAACCTGATCTATCGTCTGTGGCCATCAGTAAGC
CGCTGCTGAAGTTGAAACTTCTCGACGCCCTTCGCCAGGGAAGTTTCCCCAACCTACAAG
ATCTCCTAAAGAAACAATTCCAGCCGCTAGACGACCCAAACGTCCAACAAGTGCTCCATC
TCATGCTCCACTATGCCGTGCAAGTCGCCCCCATGGCTGTCATAAAGGAAATCGTCCATC
ATTGGGTCTCAACTACAAACACCACTTTTCTAAACATCCATCTTGATCTAAACGAACGGG
ACTCCAACGGCAACACCCCATTGCACATCGCCGCCTACCAGTCCCGCGGTGATATCGTAG
CCTTCCTCCTGGACCAACCAACCATCAACGACTGCGTGCTCAACAACTCCCACTTGCAGG
CCATCGAAATGTGCAAGAACCTAAACATCGCGCAGATGATGCAGGTGAAACGCTCCACAT
ACGTTGCAGAGACCGCCCAGGAATTCAGAACAGCTTTTAACAACAGGGACTTCGGCCACC
TAGAATCTATCCTCTCCAGCCCTCGAAACGCAGAACTGCTCGACATCAACGGTATGGACC
CGGAGACTGGCGATACCGTTCTGCACGAATTCGTCAAGAAAAGAGACGTCATCATGTGCC
GTTGGTTGCTTGAACACGGTGCTGACCCCTTCAAGAGAGACCGCAAGGGCAAACTGCCCA
TCGAGCTCGTTAGGAAAGTCAATGAAAACGACACCGCCACCAACACCAAGATCGCCATCG
ACATCGAACTGAAAAAACTATTGGAAAGGGCCACCAGGGAGCAAAGTGTCATCGACGTCA
CAAACAACAACTTGCACGAGGCCCCCACTTACAAAGGCTACCTGAAAAAATGGACCAACT
TCGCTCAAGGCTACAAATTGCGTTGGTTCATCCTTAGTAGCGATGGGAAACTATCCTACT
ACATCGATCAGGCCGACACTAAGAATGCCTGCAGGGGCTCCCTAAACATGTCTTCGTGCT
CTCTGCATTTGGATTCGTCTGAAAAGTTGAAATTCGAAATTATCGGCGGTAACAACGGTG
TTATCAGGTGGCATTTAAAGGGGAACCACCCCATCGAGACAAATAGATGGGTTTGGGCCA
TCCAGGGCGCCATAAGATACGCAAAGGACAGAGAAATTTTGCTGCACAATGGCCCCTATT
CGCCTTCTCTGGCCTTAAGCCATGGCTTGTCATCCAAAGTGTCCAATAAAGAAAACTTGC
ATGCAACTTCAAAACGGTTGACCAAGAGCCCGCATCTGTCCAAATCCACACTGACACAAA
ACGATCACGATAATGACGATGACAGCACTAACAACAACAACAACAAAAGTAATAATGATT
ATGACGATAATAATAATAATAATAATAATGACGATGATGATTATGATGATGATGATGATG
AAAGTAGACCCCTCATAGAACCATTACCGTTGATTTCATCCAGAAGCCAAAGCTTAAGCG
AAATCGCTTCCGGTCCACATTCTAGGAAGTCTACAGTCTCGTCTACAAGGGCAGCCGATA
TACCATCAGACGACGAGGGTTACTCTGAGGACGATTCTGATGACGACGGTAACTCCTCTT
ACACAATGGAAAACGGCGGTGAAAATGATGGCGACGAAGATCTAAATGCCATTTATGGTC
CCTATATTCAAAAACTACACATGCTACAAAGATCCATTTCCATCGAGTTGGCATCTTTGA
ACGAATTGCTGCAAGATAAACAACAACACGATGAGTACTGGAACACCGTCAACACTTCTA
TTGAAACCGTCAGCGAATTTTTCGACAAATTAAATCGGTTGACCTCTCAAAGGGAAAAAA
GAATGATTGCCCAAATGACCAAGCAACGGGATGTTAACAATGTTTGGATTCAATCGGTAA
AAGATCTGGAAATGGAACTGGTTGATAAAGACGAAAAATTGGTTGCCTTGGATAAAGAAC
GGAAAAATCTGAAAAAAATGCTTCAAAAAAAATTGAACAATCAATCACAGGTTGAAACTG
AGGCTAATGAAGAATCAGATGATGCAAATTCAATGATAAAAGGATCCCAAGAATCAACAA
ATACCCTTGAGGAAATCGTAAAATTTATCGAAGCAACAAAGGAAAGTGATGAGGATTCTG
ACGCCGACGAATTTTTCGACGCAGAGGAAGCTGCTTCCGACAAAAAAACCAATGATTCGG
AAGACTTAACCACAAACAAGGAGACTCCAGCTAATGCGAAACCACAAGAAGAAGCTCCTG
AAGACGAGAGCCTTATTGTGATCAGTTCTCCACAGGTGGAAAAGAAGAACCAACTATTAA
AAGAGGGATCATTCGTCGGATATGAAGACCCAGTGAGAACCAAACTGGCTTTAGACGAAG
ATAATCGTCCCAAGATTGGTCTCTGGTCTGTTTTAAAGTCTATGGTCGGTCAAGACTTAA
CCAAACTAACTCTACCGGTATCGTTCAATGAGCCAACATCCTTACTACAGAGAGTATCTG
AAGATATTGAGTATTCTCATATTCTTGACCAAGCTGCCACTTTTGAAGACTCCTCTTTAA
GAATGCTATATGTAGCTGCCTTTACTGCGTCAATGTACGCATCTACCACTAACAGAGTGT
CTAAACCATTCAACCCCTTACTCGGTGAAACTTTTGAATATGCCAGAACTGATGGTCAGT
ACCGATTCTTCACCGAACAAGTCTCTCATCACCCACCTATCTCTGCTACTTGGACAGAAT
CGCCCAAATGGGATTTTTACGGTGAATGTAATGTTGATTCGTCATTCAATGGGCGCACGT
TCGCCGTGCAACATTTAGGATTATGGTACATTACTATCCGGCCCGATCATAATATTAGTG
TTCCCGAGGAAACTTATTCCTGGAAAAAACCAAATAACACTGTTATCGGTATTTTAATGG
GGAAACCACAAGTAGACAACAGTGGGGACGTCAAAGTCACAAACCATACTACAGGCGACT
ATTGTATGCTGCATTACAAAGCCCATGGCTGGACCTCAGCCGGTGCATATGAAGTCAGAG
GTGAAGTATTCAACAAGGACGGTAAAAAATTATGGGTTCTTGGTGGGCATTGGAATGATT
CCATTTACGGGAAAAAAGTAACTGCTAGAGGCGGAGAACTGACATTAGACAGAATAAAAA
CGGCAAATTCTGCCACGGGAGGACCAAAACTAGATGGGTCTAAGTTTCTGATATGGAAAG
CAAATGAAAGGCCTTCAGTGCCATTTAATTTAACGTCGTTTGCATTGACTTTGAATGCTT
TGCCACCCCACTTGGTACCATATTTAGCACCCACAGATAGTCGTTTAAGGCCCGATCAAA
GGGCTATGGAAAATGGTGAATACGATAAAGCTGCCGCGGAAAAGCATCGTGTTGAAGTAA
AACAAAGGGCAGCAAAAAAAGAAAGGGAACAAAAAGGAGAAGAATACAGACCTAAGTGGT
TTGTCCAGNNGGAGCACCCCGTTACCAAAAGTCTATATTGGAAATTTAATGGAGAGTATT
GGAACAAAAGAAAAAATCATGACTTTAAAGATTGTGCTGATATTTTCTAAGCTGTGCAAT
GTGGTCACAATAACACTCGTTCATTTGTATCCATTGCAAATGCCGGTACATCCGAAAACA
GGATAGGACCTATTTAATTATATAGTATAAAGTATTCATAACTTCTTGAGGCATCAATAC
ATCATATTCCATGAGCTGCGTGGCATTCATACTCATTGATTTAAAGGTTTTTTATTTTCA
TGGAAAAGATTAACCGGGCTGAACGAAATATATTAAAGATGCTAAAACTTATGTTTCATT
GACTTTCAATAGTCTTCACTAACCAAAAAAAAAACTACTCTAACAAGGGATCCCCATAGA
TTTAAAGCCGATACCAAACAGATATAACTCTGCATAGAATTCAAAATATTATCCATATAA
GGATGGGAAAGAATTCCAAAAGGAAAATTCTGCTCTAGAAGGTCACAAAACTAGTAAGAA
ATTGATCCCCCTGCCATTAAAAAACGTTTTTAACAGCTCTAGCAATATTCTAATTTCGAA
AGTGCTCTCAAAAGAATTTATTCATTTGCGAAAAAAAGAATATCTCAAAATTTTCTCGAT
CACGTACAACATCGTAGTATTTAAAGGATTATTAAGTCAACAAATAATTTCCACAAGAAA
GGTACCTCTAGTTTTGGTGATGAAGCAAGACAATAACTGGCAAGGGCTCTCACTAAATAT
TAACCCCTTTCAAATAAAAAAAGGATTATGGCTTGCAGCGCTCCCAACAATTAAACTCTG
TTACTACCAAAAAACATTGAGCCCAAGAATGGAATAAAATTTTCACTACACCTCGGACAT
GGATTTGTACATGTCCTATTATCCTGTAATTTTGACATATACTGATGTGGACCTTTTGTT
TCGTATAAATCGCTATTTATTTCCCCAGATAACTAAAGAAAATCCTTCAACCCAGCGTTC
TATATTACTATATTCTCAACCCACCATTTTCCTGCTGTGCGATAATTCTCATTCAATACT
ACCATTTCAAACCTAGAAAAGGGTGTCTTTATTAAAACTGTAAGAAAATTTTATCATGGA
CTCTGATGAAAAGTCTTCTGAAGAGTAACTTTTTGATTTTTCAAAAATGAAAGAAACTGC
TGTCTCCATTTATGGCCTCATATCTGAAGGAAATTCGTCTGCTATTAGTCATACCACTAT
CTTCTTTTTGAAACTGCATTTCAAGGTTGATTAGGAAGCATCTAACAATCATTCGATAGG
GAAAACAGAAAGGCCGTTACAGTTTTTTAATAATATCAATATCAAGAGAAAGAACTAGGG
ACATTGCAAAATCAAAACCTCTGATACTTGGTTTTACGTAAAAATTACCAACACTTAAAC
GTTAAAATTTCAAACTATCTACTGAAATATAAATTTTCAGTCGAAGAGATGAAACGATTA
TTTTCTTGAATAATTCGTTGTCACAATTTAACAGAAAAATTACTGTTTTTTTAAGTAGTT
CACAAAGAGACTCAAACTGAGATCATGGAGACGTCGGCAAGCAATTGATTGTTAGTTGTT
ATCAAAACTCATTAGCTTCGGTAAAACTACATAGATTGAAAATCAGTAGTAACATACAAC
GTCGTTTGCATGGGGTTACAAACCGACCAACCTGATGCTTTCAAAAATTCTTTACTTACT
GGTTCACAGTGGCCAAGAAGCATATAAATCTGTACTTTGCAGTAAAAAACAGATGATATT
GCTCATTCCCAGCGATTGCCAAATACGATTTATAACAGATTGAAGTTATCTTTTTCGAAA
GCTCTATCATATGGCTTTGAGTAATAAGGTGAGATTTTTTTGGTGAAGAAAATAAATACG
GTGCCTTGATGCAAAAATTTTAGCCGCAAATCTCATCTTCAGTCCCACATGATTCACCTG
ATTACGACTCACTATTTCATCTGTTCCATAAATCTCGGCTTTTTATATACAGAACATTAG
ACAACGGGAAGAGAAAAACGTCAGTATAACCCACTTTTGTTCGTAAAAAAAGTTTATTCA
CTTCTACTCCGTACCAATCAATGACTTTAATGGTGAAACAATGATGAGGAGAGTAAGACG
ATGTAATTTTCATAAAGCAATATCATCCCATGTTAGTTTACTGGCGGCTACGAGTAAGAA
TATATACTTTAGGAGTGTAACCATACCAGTAATTGTGTTCCAAACAAGTTTTTGAAGCGC
GTGTGCTGAAAGTAAAAAAAACTTACCTTAATAACGCAATTTCTGGCGAGGTTAAAATAT
TACATATAAAAAGCCTTCCAAGTAATTTTGCCCACTAAAAAGTAACACAAAGGTCCACTG
GTTCTCAGCTTCTTGTTCTTTCAAAAGGATCTTCAAATCCGCTTCCACTTAAGCAGCTTT
TTGCTACGACTTATTCTGAGATACCCAGTTTCGCGCGGGCACTTCTACCCGCCGAAAAAG
TTTATATGTCGGAAAGCTTATTTNNNNNNNNNNNNNNNNNNNNNNNNNNNNNNNNNNNNN
NNNNNNNNNNNNNNNNNNNNNNNNNNNNNNNNNNNNNNNNNNNNNNNNNNNNNNNNNNNN
NNNNNNNNNNNNNNNNNNNNNNNNNNNNNNNNNNNNNNNNNNNNNNNNNNNNNNTACTTC
TTTCAGCTCGTACCGGCATTTTTATTATTTGTCAAAACTGGCGTTTGGAAACCAGCTCTT
CACTTTTTCTTCGTG
>chrII
AAATAGCCCTCATTTACGTCTCCTCCAAGCCCTATTGACTCTTACCCGGAGTTTCAGCTA
AAAGCTACTTACTACCTTTATTTTATGTTTACTTTTTATAGACTGTCTTTTCATCCTACT
CCTTCGCACTTGTCTCTCGCTACTGCCGTGCAACAAACACTAAATCAAAACAGTGAAATA
CTACTACATCAAAACACATATTCCCTAGAAAAAAAATTTTCTTACAATATACTATACTAC
ACAATACATAATCAGTGACTTTCGTAACAACAATTTCCTTCACTCTCCAACTTCTCTGCT
CGAATCCCTACATAGTAATAATATATCAAATCTACCGTCTGGAACATCATCGCTATCCAG
CTCTTTGTGAACCGCTACCATCAGCATGTACAGTGGTACCTTCGTGTTATCTGCAGCGAG
AACTTCAACGTTTGCCAAATCAAGCCAATGTGGTAACAACCACACCTCCGAAATCTGCTC
CAAAAGATACTCCAGTTTCTGCCGAAATGTTTTATTGTAGAACAGCCCTATCAGCATCGA
GAGGAATGCCGTCCAATCCGGCACTTTAGATGGGGTAACTCCCAGCGCAATCTGATCTCG
CAAGTGCATTCCTAGACTTAATTCATATCTGCTCCTCAACTGTCGATGATGCCTGCTAAA
CTGCAGCTTGACGTACTGCGGACCCTGCAGTCCAGCGCTCGTCATGGAACGCAAACGCTG
AAAAACTCCAACTTTCTCGAGCGCTTCCACAAAGACCGTATCGTCTTTTGCCTCCCATTC
TTCCTGGCACTTTTTCTCGTCCCAGTTCAAAAAGTACTGCAGCACCTCTGTCTTCGATTC
ACGCAAGTTGCTCCATACTTTATAATACAACTCTTTGATCTGCCTTCCAGACATGCGGAA
AACTTGGCTCCCTTGCTTGCCTCTTGTCGAATCCAATACACTAATTGTTTCTCTTCTTCT
AGTAATGGCCAGGTACCAAGCATAATTTCTCTGTATCTGAGAGTAGATCTCTCTCCTTTT
TACGCTAAAATATTTCAAATATCCTACAGGGTCCCCATGATATGGCTCGATGTCTTCCAA
GTATTCTTTGTATTCCTCATCATTTCGCAGCATTCTCTCCACAGCTAGTGCTTCCCAAGC
TATCCTCCGATACGATACTTTCTGGCCAGCCCAACAGACACAGAGCNCGAACATCTTTTG
ACAGCCCTTGCATAATCCGTATTGTGTGAANACTCCCTCTGGGCAGAAGTATATGTCAAT
ACCATAGAGGAAAAGATGTTTAATTTCGTCAGACCGAAATCCAAGAAACTGTAAGACATT
CATATTCTCGGAAGTATTGGGAAATTGTGCTTTCAGTTTCTTTCTCTCTAGNAAAACCAT
TTGACTCCCTTTCCGCTTATACGACTCTTTGTTAATGTCGGTGACTGGATGGAATCTATT
ATCCTCAGCATTGCCATCTTTATTGGCGTCCTCCTTGGCACTAGCGTTGGTACTTTCAGT
GGTAGTGGCATTAGTGCTGGAGTTGGTGCTAGCAGTGGTAGTGGCATTAGTGCTGGAGTT
GGTGCTAGCAGTGGTAGTAGCACTAGTGTTGGAGTNGGTACTTTCGGTGGTAGTAGCACT
AGTGTTGGAGTTGGTACTTTCAGTGGTAGTCGCACTAGTCCTGACGTTGATGCTAGCAGT
GGTAGTAGCANTAGTGTTGGAGTNGGTACTTTCNGTGGTAGTAGCANTAGTGTTGGAGTT
GGTACTTTCAGTGNTAGTAGCATTAGTGCTNGAGTTGATACTTTNAGTGGTAGTAGCACT
AGTCCTGACGTTGATGCTGGCAGTGGTAGTNGCANTAGTNCTGNNGTTGGTNCTNNCAGT
GGTAGTAGCACTAGTCCTGACGTTGGTGCTGGCAGTGGTAGTAGCATTAGTGCTGGAGTT
GGTAGTCGCATTGGTAGTAGCACTAGTCCTGACGTTGGTGCTGGCAGTGGTAGTAGCATT
AGTGCTGGAGTTGGTACTTTCAGTGGTAGTCGCACTAGTCCTGACGTTGATGCTGGCAGT
GGTAGTAGCACTAGTCCTGACGTTGGTGCTGGCAGTGGTAGTAGCATTAGTGCTGGAGTT
GGTACTTTCAGTGGTAGTCGCACTAGTCCTGACGTTGATGCTGGCAGTGGTAGTAGCATT
AGTGCTGGAGTTGGTACTTTCAGTGGTAGTCGCACTAGTCCTGACGTTGGTGCTGGCAGT
GGTAGTAGCATTAGTGCTGGAGTTGGTACTTTCAGTGGTAGTCGCACTAGTGTTGGAGTT
GGTACTTTCAGTGGTAGTCGCACTAGTCCTGACGTTGATGCTGGCAGTGGTAGTAGCACT
AGTCCTGACGTTGGTGCTGGCAGTGGTAGTAGCATTAGTGCTGGAGTTGGTAGTCGCATT
GGTACTGGCATTAGCACTACCATGAATGCACGTGTCGCTGTCCTCATCACTGCTGCAATA
CTTTCTGTACCTGTCACTGCTATTGCTCTCCTGGAAGCTAGACGGTAACGCAACGATCGA
CATGGAAGCTGTCGCCTGATTTTCAGCCAATCTGTCCATTCTTTCTATCAGTTCCACTGT
GTCAGCAGACAGGTCTGTCCTGGAGCCACAGCATCCAACATGCTGGCCCTTTTTTTCCTT
TCTTTGATTCAAGTCCATAGAACTCGCGTACCTGTTCGGTTATACAGCCTTCCTTAATCG
GTGGTAATTCACCCTTACGATTCCTTGCCGCCCAACTGTTTTTTCTAGATAATAGATAAC
AGAGGCCCCCATCTCTTAGTCTCCCTACGCCTTGAATGAGCTCAATAATATTAAGTCTAT
TATCAAGCATGATCACCATCATCAATTGCTTAATGTCAATTCCTTCAGTCACTAATTTCG
TTCCGATGAGAACTTGCATGCTACCGTCAGTGACAAACTCCTTTGTGCGAGACACCTTTT
CTGCAGCACCCAAGCTTCCCGTGTATCCATACCACCCTAAAATACTTTCTCCAAGAGCAG
GCCAATTCTTCCACTTCGTTGGTTGTGCTTGCAACTACAATGGCCTTCGACTCTGGTTCA
ATTTCAAAGAGGGCTAAAAGAAGCTTCAGTGCTTCTTCGGGCTGTGATTCCACTTTCTTC
CAAATTTTATGAACATGCCCTAAAGGCACCTCGGATTTCTCCTTGATTAGATTAAACATC
CGTGTTGGATAGCTGGATAGACCTCTGCTGAGATCTTCCGACCGTTTGAGCTCGTTGATG
TCCATCGACTTCTTGGCCAGTCCCGTAAGCCCAATACGCTGCAACGCAGCATCAGCAACA
GCCTCAGGGGCTGTGCCGCTCAAAAAGATTGCTTTCTCAAAAGCGTCAAAATCAAGGTTA
GTTATGCCCCCAAATTGCGACTGCCGGTAGACCTCCGTTTCAAAGTTGTGAAACTCATCT
ACAATGAGGTAACCCAATTTTACGTTGTTGGTCCTAAAGGTGCACTCAACAATATTCTCC
CACGCAGCTATCCTGTCTGTGAAATTAGTGCTAGCAAGATCATCGTAGATCCCCACGTAT
AAATCAGTAACGCCATCGCAACCTTCTTCAATAAAGTTTCTTACAGGGGCCACATTCAAG
CAACCGCGTCGGCCCAACCTGATCATGCAATTAGCAAGCAACACTGTGTACGGTACAAAC
AGAAACGACACATATTTCACGTCGCCCTTAGATGCCAGTGCTATCAAGGGGAGATGAAAT
AACTCCGTCTTACCATAGCCCGGTGGGGCCTGTACTGCCACAGAGGGTGTGTCTGCCATG
TATATTTCATGACATAAGCGCAACTGATGCAAGTCCCTGAATTCAAAGGAGCTGCCAAAG
AGTTTCCGGCCTGCGACGAGGATATCGTTTGTACTCTTGGGCTCTCGGGGCCTTTTTCGC
GTTACTCTTGAAATTTTTTGATCATGATCTGAACTCGCCGCCTCACCTGCCACTACGTCT
TCCGCATTCCGAGTACTAGAGAATGAACAATGGTAGTCGCTTTCAAGGCCTAACCATTGA
ATCCAGCGCTCGGAAGTGAGTCCGTCAAGCGTCTTTAGTCGAGGCTCCGATGAACCGTTC
TTGTTGTATCGTCGACGTATACGTTGCGCTGTAGCTCTGGATAACGGTAAGCGTATCACC
GTAAGCTCGTCAATTATTTTTGAGAGCCGCGGTCATTTTGTTAGTATCTCTTCTCAACTT
GGGCAGCACACATGCAAAACATCACCCAATCGGTCCTTTTTGTTCATCATATCGTTACAT
ATCTGTGAAAAGTACTTTATCTCAATGGGTTTACGTGGGCATAGATCACGCTTCAGCCGC
TCTGTGTCGACTTTCTTTTCGCCAGGTAAACTTGCTTGGTATGCAGAAAAAATCGATAGC
TCATCTACGTGTAGTAACAAAAACATGTGGGGTGCCAAATTGTACCCATATCTCCTTATG
GTGCTTTTCTGAAGACTCCTTACAATAGGTGCGCCAGAAACAAAGTCAGTGAAAGTACGC
ATCGTAGAGCTGTCGTTCGGCCTGGCACTCGCTATTTCGTGACAACGTTCCAGGACACGG
AAACTCAACTCATTATAGTATCCTCTGTTGAGGTAAAAAAGAGAAAGGGTATCGTAATCC
TTTCTATTGAATTTCAAAGTATGCACTTGAAACAACGTGTAGACCATCAAGTTGATTTTC
TTGGGAATAAGATACTTTGAAGGGATTGGTCCGCCCTGGAAATCTGGTTCGTCTTCAACA
AACGTCAGGAACTTTTGTACATTTTTCCCGACCATGACGGAAATGACAATTTTTTCAAAA
GACCTTTTCCTATCCATTGCACCAGTTCTGAATTTTACCACTTTGATTAGGCCAGACTTT
TCGTCTTCGTAGAATGACCGCACTTCCGTGGGGATCGATTCAAATAAAGTTATTGAGGGA
CAATGTACCAAGTCGTTTTTGTTATTTAGAGCCGACTCAAACTCGTCAAAGTTTGCTTTT
TCAAACTTACGCCTATCGGAAACTTTCATTTTATTTTTGTAAGTTTCGAAATTAACAATA
GTATGTTGATTGTTATGCTTTTTGACAAGAAATCCATCAATATAAACAAAAGATTGTCCA
GTTTCCGTCTTATCATCATCTAAGAATGTAATAATTAAGCTACTCTATTGAGAAGATGCA
GAATCTGCGCTATGCAGGTGCAAATCTCCAGCAAAAGCAAACAAAATTCAGTTAATAAGA
AATCTCACTAAGATAAGCGACTGTCTGTCCCCTTCAAGCACAACATAGAAAACAGAAGGA
TGTCTCATTCATCGCTTGATTTCCGGCCTGCAAAAATAAAGTAGTCGGTACGTACGTTCG
TTTTCAATTTCCATGGTGCACAGTATCTTAACTATCTGCTTAGTCGAGGAGAACCAGGAT
TCTGTTCGTTGCTCAGCCGCTTCGTGGATATTCTCTTGGATACTTTAAACATGGACCTAC
GTTCCGCTCTCGAAAAGACCAATATAATAAAAAGTTATAAATTACATTTCCTTATTAGGT
ATACGACCTCGCGCTTCGAAGTAGAGGAGCCCTTTTTGGCGTACCTACATATGGCGCGTC
AGACAGACAAACTTCCCCCAAAAATGTATTACCCCGCCGAATAAGAAAACAGACCCATTC
ACCCACGACGTATCAAGTTACTTCCTTGGTGCAATGTCCCACTATAAAAAAATTCCTTGA
CGCTAGATCGTTGGACTAAAATCTGCGTCACAATCGCCTAAACAGGAAATATTGCCTATT
TTCGTACAAGGTTACTTCCTAGATGCTATATGTCCCTACGGCCTTGTCTAACACCATCCA
GCATGCAATACAGTGACATATATATATACCCTAACACTACCCTAACCCTACCCTATTTCA
ACCCTTCCAACCTGTCTCTCAACTTACCCTCACATTACCCTACCTCTCCACTNGTTACCC
TGTCCCATTCAACCATACCACTCCCAACCACCATCCATCCCTCTACTTACTACCACCAAT
CAACCGTCCACCATAACCGTTACCCTCCAATTANCCATATNCAACTNCACTACCACTTAC
CCTGCCATTACTCTACCATCCACCATCTGCTACTCACCATACTGTTGTTCTACCCNCCAT
ATTGAAACGTTAACAAATGATCGTAAATAATACACANATACTTACCCTACCACTTTATAC
CACCACACATCACATGCCATACTCACCTTCACTTGTATACTGATATGNCATACGCACACG
GATGCTACAGTATATACCACTCTCAAACTTACCCTACTCTCACATTCNACTCCACTCCAT
GNCCCATCTCTCACTAAATCAGTACNAAATGCACCCACATCATTATGCACGGCACTTGCC
TCAGCGGTCTATACCCTGAGCCATTTACCCATAACTCCCACGATTATCCACATTTTAATA
TCTATATCTCATTCGGCGGCCCCAAATATTGTATAACTGCTCTTAATACATACGTTATAC
CACTTTTGCACCATATACTAACCACTCAAATTATATACACTTATGCCAATATAACCAAAA
AATTACCACTAAAATCACCTAAACATAAAAATTATTTATCTTTCAACTTTACGAAATAAA
CACACTCAATTGCGTATCTATACCACCATGACGTCATTAACGTAAAAGTTCCTTAATATT
ACCATTTGCTTGAACGGATNCCATTTCAGAATATTTCTAACTTTCACAGACCATACATTA
GAATAATATGCCACCTCACTGTCGTAACACTCTATATTCACCGAGAAACAATACGGTAGT
GGCTCAAACTCATGCCGGTGCTATGATACAATTGTATCCTATTTCCATTCTCATATGCTA
TCCGCAATATCCTAAAAGCATAACTGATGCATCTTTAATCTTGTATGTGACACTACTCAT
ACGAAGAGACTATATCTAAAGAAGACGATACAGTGATATGTACGTTGTTTTTGTAGAATT
ATAATGAAACGTCAAATAACCCTACTATATTATAACTTATCAGCGCCGTATACTAAAACG
GACGTTACGATATTGTCTCACTTCATCTTACCACCCTCTATCTTATTGTTGATANAACAC
TAACCCCTCAGCTTTATTTCTAGTTACAGTTACAACAAACTATCCCAANCCATAAATNTT
NATATTTTANGTGTCAAAAAATGAGGNTCTCNAAATGAGAGTNTGNTACCATGACTTGTA
ACTCCACTNCCCTGATCTGCAATCNTGTTCTTAGAAGTGNCGCATANTCTATANGGCCCG
ACGCGACGCGCCAAAAAATGAAAAAAGAAGCAGCGACTCATTTTTATGGAAGGACAAAGT
GCTGCGAAGTCATACGCTTCCAATTTCATTATTGTTTATTGGACATACTCTGTTAGCTTT
ATTACCGTCCACGCTTTTTCTACAATAGTGTAAAAGTTTCTTTCTTATGTTCATCGTATT
CATAAAATGCTTCACGAACACCGTCATTGATCAAATAGGTTTATAATATTAATATACATT
TATATAATCAACGGTATTTATATCATCAAAAAAAGTAGTTTTTTATTTTATTTTTTCATT
ACTTTTCACTGTCTATGGATTTTCATTCGTAAAGGCATCACTCCCTAGTTTGCGATAGTG
TAGATACCGTCCTTGGATAGAGCACTGGAGATGGCTGGCTTTAATCTGCTGGAGTACCAT
GGAACACCGGTGATCATTCTGGTCACTTGGTCTGGGGCAATACCAGTCAACATGGTGGTG
AAGTCACCGTAGTTGAAAACGGCTTCAGCAACTTCGACTGGGTAGGTTTCAGTTGGGTGG
GCGGCTTGGAACATGTAGTATTGGGCCAAGTGAGCTCTGATATCAGAGACGTAGACACCC
AATTCCACCAAGTTGACTCTTTCGTCAGATTGAGCTAGAGTGGTGGTTGCAGAAGCAGTA
GCAGCGATGGCAGCGACACCAGCAGCGATTGAAGTTAATTTGACCATTGTATTTGTTTTG
TTTGTTAGTGCTGATGTAATCTTAACAAGAAATAGTGAAATGAAAGCGCATACCTCAAAG
GCATATAGTTGAAGCAGCTCTATTTATACCCGTTCCTCCATCTGTCATCACTACTTAAAC
GATTCGTTAACAGACGCTCATTTAGCACCTCACATATTCTCCATATCTCATCTTTCACAC
AATCTCATTATCTCTATGGAGATGCTCTTGTTTCTGAACGAATCATACATCTTTCATAGG
TTTCGTATGTGGAGTATTGTTTTATGGCACTCATGTGTATTCGTATGCGCAGAATGTGGG
AATGCCTATTATAGGGGTGCCGGGGGGTGCCTTGAAAAACCCTTTTGCGCGCCTGTTAAG
TTTCCGTTTTCAGTCAAAAAGAATATCCGAATTTTAGATTTGGACCCTCGTTCAGAAGCT
TACTGTCTAAGCCATCATTTGGTGTGTCCTAAACGGTTTCCATGCAAAGCAACATCTTTG
TTACTCATTCCTGAAGGTTGAATAAAAAATAGCAACCATGTGCAGGGAGTCGTATATTGT
TAGATTCTAGAGACTTGTACGCATCATCAAAGCTGTAAATAGAATAAACATACGCAAGGC
GTCAAAAGTGCATAGTTAAGAAAATTCCTGACATGTGAAAATATGTGTTTATGAAATGTG
TCAAGGCCCGTCTATAGCGTAGTTAACCCCTCTGCAGGAGTAAGTGACTTTTTTTACGCT
CAAAAGGCAACGAGGGCACATACTTAAAAGTCATTTTCAAACACATCTGCAGTTTGCAAC
GACAGATAACAATATTATGATAGGATGGTATGATGTTATTAGCTGCCACATATTTTTTAA
CATAGCATTAGTCACGTCTCTTCAATTGTTGGGATGAAACTCTAAAATATCATTCCTTTA
GTAGTATTCCAGTTACCAGTATATTATCACATGCCGAAAAAGAAGATGACATAAAGATCG
ACAAACAGTCTTCAAATATAATGGAAGCTGGAATGCAAGGATTGATAATGTAACAGGATA
CTGAATGACAAAGTATAAATGAAAAAAAAAAAAAAAAAAAAGTAGTAATACTATTATGTG
GAAATACCGATTCCATTTTGAGGATTCCAATTGTTGGANTAAAAATCAACTATCATCTAC
TAACTAGTATTTACGTTACTAGTATATTATCATATACGGTGTTAGAAGATGACGCAAATG
ATGAGAAATAGTCATCTAAATTAGTGGAAGCTGAAACGCAAGGATTGATAATGTAATAGG
ATCAATGAATATTAACATATAAAACGATGATAATAATATTTATAGAATTGTGTAGAATTG
CAGATTCCCTTTTATGGATTCCTAAATCCTGGAGGAGAACTTCTAGTATATCTACATACC
TAATATTATAGCCTTAATCACAATGGAATCCCAACAATTACATCAAAATCCACATTCTCT
ACACCAATACCATCGACGAGAGCTTCTAGTAAATTGTATACATAACAGTATAACCCTTAC
CAACAATGGAATCTCAAAGATTATTAAATTATTCACAGACTCTGAGGATTCGGGTAAAAT
AGGGTATTTAACTGGTTACCGGAAAGGTTTAGAAAATTCGTGGAGGGTTGGCCGAGTGGT
CTAAGGCGGCAGACTTAAGATCTGTTGGACGGTTGTCCGCGCGAGTTCGAACCTCGCATC
CTTCAGTATTTTTTTTGATGATTTAACGTACTATTAACTAGAATAATAGGGAAATGCAAT
TGCAGTTTGAGAAGAAGAATTATTAATAAGCCAAAAAGCGGCTCACTAAGTAAGTTTTTC
TTCATGGCGTCCTTTGCATCCAGCAATAATGGTTTTAGCAAAAAAATCTCTTTCACTACA
CAAGTTGGAGCATATTTTTTAACAAATACAGATAAACGAAAGGCGATAATAAGTATACTT
CCTATGTACAAGAATCTTTAAGTGATATAATCTTTCAGCGGACTAGAAGAATAGGGCGTT
CAACTGTTGTCCTTGCAGAATTGCGTAAACTCCTTCAAGTAGTCATTATTTTGCTCGCAG
TTTTGCCTTAAAATGCCCTCTGTTGTAGAAGTTAAAATTTGTTCTATTTTTCTATTATTT
GCCACCCACTCTGTCACCTTCGTCCAATCCTTATATTGAGCTTCCTGTTTCTCCGCTCTT
TCTCTTGCAGCGTAAGGATCAATTCTTGCGTCTATAAGTGGTTCCGCAGTAGTCTTTTTA
TTATTACCGCACTGCTGATCGGTCTCGTTCTTCATCTCTGCTGCCTCTTTTTCGCAAAAT
GAAATTATATTATTCCGTATTTGCCAGTTCGGATATAGTTCTTGCTTCAAAAATTCCTTA
CACTTATTTTTTCCATTAATAGAGCCTTTCCTATAGTTGTTTAATTTTTGTCTTATTATA
TCATCACTTCCATGCCTTAGAAACCTCAAAAATGAATCTATCAAGCTTGGATCAACACAT
CTTTCTCGCGTAACTGTGATTGTAGTAAGTGACGGTTCATCATTCGGAAAAGTAAGATTT
GTTTCAAGTAAGCTTTGGGGTGCCGTAAACGTACGCCTATTATCAACCATACCGTCTTTT
TGTCTACGTGTATAAATGAGAAGTTTTTTTTCTAACTATATCCAAGTTTTTCAAACTACC
CAAAGGATATTTAACTTGGCGGACAAAATTACCGTCACGTTCAAAAGTGAATATATAGGC
GATTCTGGGTAACAAGCAAAAGTAAACTACAATATGGAATAGTGTAAAACTTCACTTATC
AACAACAAAATCGCTTCAAGCCTCCTATCTTAGAGTCTAGAGCCTGATAAAATTCTTATG
CGAGCAAGGGCAACCTGATCGAATTTTATAAAAACTATTTATGGACTAAAAACCTACAGC
GCTCTTCATCATATCCCTTCCCGTTTCTTCCATTGCGTCATTCATGGTTTGTCCCATTGT
GGTTGCATAGTCATTAATAGTGGTTTCTACCGTGTCTAAACGAGTTTCAATTGCCCTAGA
AACACTTTTAAGGACACCATATCCATTACTTCTTCCAGAGCTTCTTACAGGTCTGGCATA
CCTGTGATCTTCCGTACCGGGAGGTAACTTTCTGGCTGCATTACTACTACTGGAAGATAT
GCATCCTCGAGCAATTGCGCTTTCCTCATACTTCGATTCGGGCCTTTCTATACCGCCCAG
TAGCTCATCAAGTTGATATGGTGTGCAATAAATAGTTCCTCTAGCCCATTGTAAGGAATT
CACTTGAGGCCTATAACCAATCTTTAAATCAGGATTGTACAAGGTATCAATAGGAGTATG
TTGTGATATGTCAGCAGTATGATTCGTTCCGGTGGCACTTTCATTAAGTACTGAAATCAA
AGAGGCTTGGAATTTCCCTGTGCGAATGACAATGTCACCATTTTCTAATATAGATGAATT
TTCAACGTATTGAGCGCTTAGAGGGACCGGGCAGCGTAGATTTTTGACTTCCTTAAGCTC
AGGTACTGTCAAAACTTTAATATCTCCATTAATTAGCAAAACGATCATAATAGTTGAAAG
CTTTCTTTCTCCTTTACCGTCAATAATGGGAATAAATGATAATCCACTAGTGGCAATTGG
ATACTTGAAAAGCGCATGAGTGTCCTTAGATTTACCTGGTGATACTAAACGAATGTCATT
TGCGCCACTGATAGTAACAAATCCAGGTATTGCGATACCCTTGCTTAAACCCTGCATCTT
TGATATAGTAGCAGAACAACTGTAGCCAGTATCTTTGGCAAAAGAATTTATTCCTAGAAT
TTTTCCTTGATTGTTGGTCTTTGTTGCATCAGTGAATTTAACCTCAAATCTTCCATTAGT
TGCAGGCAGTATTTTGAAAGTCATCAATTCCCCGATATCCGTTCCACATAGCATCAAAAT
ACTAGAGAACCCATCATCTCCATATTCCATGACGCAAAAGTGAACGGTTGAAACGTAAGA
GCTACCAGCTTTAGAAATGACCCTAATATTTTCATTGAAGATTATAGCCGGGCCTCTTCT
GTCCAATATTATTAAGGTTCCTTCAATGAAACCAACGGCAACGAACCCGATATTACTATT
CATGATTGCGGACACCGCACCTTTTTTAGCATGTATTACCGTACTTGGTATAAAGCCTTG
TTTAACGTTCGTAGGCCCTCTATCCGAAACATCAACTAAAATAGTTTTTGAATCATCCAA
TGAAAATCTGCTAAACTTCAATTGCAGTGCATCGCTTTTGGGAAGTTGTCCGTAAAACTT
GTTTGTTTCGAATTTGAAAAGAATAACATCCCCAACCTCAGATGATACCGCCAATTCCAA
TGTTTCCGATGCAAAGGAGATATTTTTTATGGCCAGGTTAGTAGCTCTGTTAAGTACTTT
AGCAGTATTCACTTCAAATACAGCGTTGTCAGTTACTTCACTGTGTGAAGCATCCCATAT
TCTGACTGAACCATTACTATGCCCAGTTAGTAAAGCAGATCTGGTCTCATGCCTTCTAAT
ATTTCTGGTGGCAGGAATACCACCTTTTAAAAACGATTCACTTTGAGCGATTGTCATCAT
CCCCAGCCAAAGATTTTTTTGAACTGATTGCGCTATACAAGTAGTAACCGTTGGTCGAAC
CCATGCTAAGCTCCGAGGGAAAATGGAGGCCTTGGAACTAAAAGAGCCTGCTGGGTATAT
CAATGTTTCAAGTTCGCCATCTTCTAAAAGTAATAAAATGAGGTTTGTGTCATGGCATCC
ACCAAAATATGGAGAAGCCTTCGGCAAGGGTAGAAAATTTATTAGTGGAGCTTTGCCAAT
CAACGAAAATAGTTTTTGTTGAACCGGTTTAGCATAGTACTTGCTCATTGCGTCAAATGA
TGTCACAGAATACATTGGTGTGCCGCCTAAGTCAATCATGGTTATTTCCTGAGGTAAACA
GGGATTTTCTGTAGCTTTTGTTGCAATCAACAACGATGTATACTCAGGATTACGCTGGCA
AAGCCAGCTTACTTTAAAGATAGCGGGTGTTTCTGTAAAGGAACAGTCTTTCAAGGCAGG
ATTTGGAAAATTCACATGTGTTTCAAATATACTTCTAGCGTGAATCAGTTTACCGCTATT
GACATCCCAAAATACCAAGGAATTATCTTCATGGACAGTTAATATATGTAAGGAATTTGG
GTGATAAAGTGACTGAATGACCTTTGGAGTGCGTTTCTTTTCTATGTTTGTGGATAGATC
ACCGCCCGGAGCATACGGTTCTAATTGGTAAAAAAAATGTTGCTTGACTTTGTAGTCAAT
GAAAGAATATATGACTGTAATATGCTCATATGATATAAGTATCGTTCCTATGTCTCTAGG
ATTCCATTGGATAGAAATAACCGGTGATAGCCTCTCTTTTGGCAAAAACACACTTTTCTG
GAAGTTTTCAATTTTCAATTTGGACATTTGATTTCTATCCACATCATAGATCAATATGGA
TCCACTCTCGAGGCCAATCAGCATCCAATCCAAGGACGGATCAGTCTCAATACAAGTGAT
GCTGTTTGGACAGAAAACAGTAGTTAGAATCTGTTTCGAGTGTACTGAAAGAACTATTAT
GTTGCTCTTCTCATCTACAGCTATCAGATAAATTCCTTTAATAAACCGCATGTGTTTAAT
TTGAGGTCGATTTTTTAACGTAAATACGACCTCTATTTGCTTTTGCCCATAAACATGTAT
CTCCCCAGCAGTAGTTGCAACTGCCAAAAGGCTTTGAGTATAGTCGAATGTGGTAACAGT
GATTCGTCCATTTATGCCGTATGTGCATATTTTCTTAGTATCGAAAAATTTGGAGTTAAT
ACCATTTGAGACGTCATGAACTCTCGCGGATTTGATAGCATTTGACACATTCTTCAAATG
CCTGCTTTTCTTAAACATTTATAAAATTTTTGTATCTGTTCAATTGACAATTTTGTAACT
TTTATAATCTGTCAACTTTAGAAATATGTTAGTAGTAATATAATACTGAGCTGTTTCTTA
AATGCTTCCTTAATAATGTAAACAGAATGCGCATTGTTGAACATACGGCTTCGCATCGCA
TCGCTTAAACGAGGTTTTTCATATGCATGCTCCAAGATAGGTACGAACAAAAAAGAGGCA
TTGCATCAAAATGGATAGTTTCAGTTTATGTAACAAAATCTCATTAAAAAAACCCTCTCC
TCCTATGAAGCGGAACAGTTCAACTTTTCCGCTTAGATGTTTTATATAAAATTAAATAAA
TCATGGCATGACCTTTTCTTCATAAATCCAAATCATCTGGCATAAAGGAAAATCCTCTAA
ACTCTTCTTGCTGGCTCGTTGTCAAAACAGAGGGCAGAGGTGTAAGTGTGGGTGGCGCAG
AGGTGAATTCTTGCTCGAAATATGATGTATCTTCCGGAGATTTAATTTCTGGGATGTAGG
GTGGTTTCACGCGAAGGTTTAAGATATCGTCAAAGTTGATGTTACGGAAGAAAGGTTCTT
CCATAACTTCGTCTGCGTCCCTGGGACCAGCACCCAACCTCTTTTCAGGATCTTTTGTTA
ATAGGCCTTGGAATATTTGTACAATCTCACCTGCCATATCTATTGGGTATAAGGGTTCAT
CGGTAAGGATAGCGTTAAAAACTTCATCTTCGTCATCTCCTGAGAATGGAGATTGGCACA
GTAGCATTTGATATAGCAGCACCCCAAATGCCCACCAATCGACAGCTTTGGTATATTCTT
GCTCTTTTAAAATTTCTGGAGCCATAAATTCTGGTGTGCCACAAAATGTAGAAGTTCTAT
TACCATACCACATTTCATCTTTACACAAACCATAATCGGCAATTTTTATATGACCTTCTG
GAGTTAATAGAATGTTTTCCAACTTCAAATCACGGTATATTACACCATTATCATGAAAAT
ATTTCAGAGCCAGTAAGACCTCGGCGGCATAAAATTTGGCCCTTCTTACAGATAGTCTTT
GGTTTTGAACATGCCACATTAAGTCACCGCCCCCAATAAACTCCATAGCAAAATATATAC
GGTTTTCAGTTTGAAAAGAGCAGTATAGATTGGTTAAGAATGGGTGTTTAGTTTTTGTGG
CTAACAAAAATACTTTCTTTTCTGCTCTTGCACTCTCGAGGTCATGATTTTGAATAATAT
TATCTTTCTTCAGAACTTTTATGGCACAAAGCCTGTCAGTATTCTTTGATTTAGATAAAA
TAACTTTACCAAAATTACCTTTACCAAGAACTTTGAGTAATACGAAATTATCTAATGAAA
CCTTACGACGTTTAGCCGCTCTCTTTTTATGCTTTGCGCTTGTGCTGGTTTGTGATTTCT
GCGGAGATTGTTGATCAGTGGTTCTGGAGGCATGAGTACTTGTAGGAGCCAAGGACACTG
TTTCTTGTAGTACTTCCTTTGAAGCATGGTCTTGTTCAATTTGAAAGGTTTCACTATTCA
TATCGCGGAATGGATTTGTGTGTGTGGAATCTATTGTCAAATCAGCTTCACGGAAATCAT
TTTTGTTCTCCCAGTCTAGTTTCTGTTTTGTCTCTAGATCAATGTGATCAACTTCTAGAT
CCTCTTGGATTTCCCCACTATCTTGTTTTATTTCAAGTTCCATTTCCTCACGTTGTGCTT
TCCACAGTTCAAGTTCATCTCTCATTAAATCATCTTTAGATTCCCAAGTTTGACTATGCT
CAATAGATAAATCAGTGAGTCCCAAGGAACGTCTATTCGACGTTGGATCCAGTGTTTTCT
CTGGTGATGAAAATTCGGCGGTTTGTTGTGCACCTTCTGTAAAATTTAAATAGGCCTCAT
TTTCATCGATAAATTTATTTAGTTTCTCACGCCCGTGCGTTTGTAGTGAAATTCTTTTAT
CAATAATAGGATCATGCTGCTTAGTTGGAGAATCTCTTCCTACCTTCTGAGGCGAAGGAG
TTTTATCATGTTTTCTTGGCTGAGGAGGCAAAGGAGCGTTTGCCCTTTCAGCTAATTTGG
ATGGGGAAAGATCACTACCATTGGCAGTACCAATAGATGACCCCAACTGTGCCGACGGAA
CTGTCCTCTTCTTTTTCTCTTGATTACGTTTTGTGTCTTGAATCGTTTTCAGAATTTTAT
TAGCCATTTCCATCGACATGCCACAGAAATCGGGAACCAAATGAGCACATTGAGCATGAC
ACATTATACCACATTCAGAACATTTGCGTACTTTATGTCTACCCCATGGTAAAATATAAC
CACAGTGACAGCACCATTTAGTACCACGGTTTGAAGTAGGCAGGAATCTATGAGGAATAC
GGTGGTTCAACTTTGCCTCGTCCGGATCCGTATCAGTAGAAGTTTTAGCAATACACTTAG
TAACAACATTGGTGTAACATTTTTTGTGACATAAAAATTTACAATCTTGACATTGGAATC
CAGTATACCGGAGGAAATCACCACAATATGCACAGCACATAATGTTGTAAAATGATTTTT
GTACAAAGTGGTGGCCATGCTGTTCGAATATCTCTTCTTTCCTATTGATAATAGCACCAT
GACGATGTAGTCCACCCATCAACTGCTTCCTTTCTATTTGAGAAGACTTGTGGAATCCTA
GTGTTAACAAAATCTGCCCGGATGGTTCTAAGACAAACCATGAATTCGTACTGATTTGAC
TAGTTGATGTATTTTCGCCTTGCACATTCTTTGCTGAAGTAGACTGAATGGCTGAGTTTG
AGTATGTAGAAGTCAATGTGCTTCCCTCTTCGCTAGCGAGAGAAGAACCACCATTAATGT
TTGAAGCGTTGACCCATCCTTGTTGTTCATTTGTTTGTCCGGCTTTCTTCTTACGAATTT
CTTCAGCGATATCGGAAAGCAGTAACCACATTATAGCCACTGGAATGAGCGAGTCGTTCA
CCTTATCATATACAGTAATCTCGATTTCATTCCCTTTTTCAACTGGAATTTGAAAATCTT
CACTCCACCTGTCATTTCTAGAAGGCTTCGTTCTGGCTTTGATCGTATCATCGATTTTTA
TAGTAACGTAGCTCTCTGGCTTCCTGGCAAACATCGGTGATTGTATATGGTCAACATCTC
TAGCAGCAGTTATTCCAATTGTTAGAACGCCAGTCAGTTGTTTTCTTCGGAATTTCGGTT
GTTGATTATCCATTATGTCATTGGGTTGGTGTTTAAATTGATCAAAGTCAACGTTAATAG
CTTGGTATTTCTTCAAAGCTTTGTTAAGCATTTGAATCCTGTATTTGGATTCCATAGCAC
CCCCTTCTGCCGCAGAACTACTACGTTGATCACCGTCAATTTGATACAATTTAGTCAATT
TAGTATTGGCTTCTTGGTATTGCTTTTCCACCTGTAATTTGAATTCTAATTGTTGCAACA
TGTATTGGATTCTTTGCGCCAAAGAAGGGCAATCATATTTTACTAAATCCAAACGAGAAA
ATATGTGTTCATTTGGCGATTTGGTAGAAAGAAACCCGTATTCCTTCGAATTGCATCGCT
CATTATCTTCGCTGCCATTTTCACCCTGACTTTGTTGAGCGGTCTTCAACCGTAATTTTT
TTAAGCTATCCTCCAAGTACTCAAGATTTTGACGTGCCTCTCTAATATTCGTATTACATT
TCTGAATGACCATAACATTGCTAGTCTTTTTCTTGAGGGCAGAAGCTCCCCGAATAATAT
TTTCTTCGACGGCTATCTTTTTTTTAATGTTCTGCTCCAATTGTGAAAAACTCATGACTG
TAAACTGCTCCCTATATGTGTGATACTATACTTACTTTTCCTCGCTAGAGCTTCTCTCCG
CAGCTACTGTTCTAGGTTTTATTCCTATTGATTATCTAATATAGTTTTAAAAATCTATAC
TGAAAGGGGATCGACGCTGAATACCTCTAACGTAAGTGTGGACGAGTGGTGGCAGAGACT
TTTACAATGGTTAATAATCAGTCTCTACTCAGCCAAATTGAATAGCAGTGAAATCGTAGC
TCTTTTACTGCTCCTGAACCTGTCGTATTACTTTCGATAGAGTAGATCAACTTTATTATC
CACGCTTGTTAACTCTTTTCGTCGGTTTTTTTCGCCTTTAAAACTAGGCGGGCTGGGTAA
TGAAGATAGCAATGCCTCATAAATACAATGTTATACTAATTACGTTTTTTCTTTGGTTAT
GTATATATATTGTGAGAATAAAGAGAAGTTGCAAGATTTGGTTTATTGTACAATACTACT
TATTACACTGGCAGGTGCAACCTGGAGTGGGACAAACATTATGTCTGTCAAACCATTCTT
CAGCGTGACCGGCATGCATACCATGGTTGCAACTCAAACAGAAGCTGAACCACTCGTTCA
ACTTCAGTTTTCTACTTACGAGTTCGCGATTTGCACCATCTTGAGAGTCTTCTGTCTGCA
TTGGATCGCGTGATTGCGTCCCATTTATTACAAAAGGTAAGTTTGACGTTCCTAGAGGCA
TGAGACATATGGCACATCTTGGAAATGAAGACCCACAGTGTGGGCAACAATACTTATGTC
TTGGCTTTTCATCAGCTGCTTGTGCTTCAGAACTTCCAGTATTAAATTTCTTGTAGTCAG
CGTTATTTCTTCTATAGGCTTCACCATTTTTGTAATTTCCAGCACTAGTAGAGACGGCGC
TAGAAGGTGAGGATGTGCGCGGAGTGTTGATGTTTTGTTTACAGTTTTGACATTGGATAT
ATATTTGCCGGGGCTTTATGTCTGCAGTTAATACACCAGTTTTAGTTCTCGATAATTTTG
ATCTTAAAACATCGAACCTGGCTCGCATGGAGAATAATTCCCACGATTTAAGCATATCTC
TATAAGTTTGTATCCATTCATCTACTCGTTGGTCGCGGAAATATCTAGGGGAGCCGAAAA
TTGATATCAGTGCGGCACTCTGAACATCGCTGGTTTTATTAACGTATGATTGCAGTAGAT
CGATACCATTAGGTGTTATTCCGGTGAGAATTAAACCTTCTAATTCGCCGTTTTCAATAA
CTGTAGATGAAGTTCTATCTAAGAAAGTGGTTAGGTCTGTATCATTCAAAAACCTTAGAG
CTACCCCTAATCGTTCTCTCAAAGATATGGCAGGTTCATAAAGAATATCCCACCAATCAT
TGTCTGCGATAAAGGCGAAAATAACTCTCAAGTAAGGATCATCTAATTCGGAGGACATTT
TTCTGCATTGCTGCCTCCATGCATTGTTACCTGGCAGATCCTTATACGCCAAGTAACCTG
CAATAGCGGTGGCAATTAGTCTCAATCTTTCCTTTTTTGCAGATCCCAATATTTCTACAG
CCTTTGGGATATCACCAAAAAATACCGCCCAAGCGGCAGCTTTTTCATAATGGCCGTTTT
TCATAATTATGTTGTACTTGTCTTCATAATCAGATCTGGAAAGGTCCCATCCTGAGATAA
TTAAACAGAGTCTTCTCTGAACGTACTTTGGTGAACCAGCGGCATTGGCAATAGGACTGT
TCCGATCCCTATTTTTCCTTCTTAGTTTGATGATTTTTTCCATTTCTTTATTTAGTTGTT
TATCAGAAAGAATTGTCTCTTGTCTATATCTGTCTTGGTTCGATATTCCGTTTATACCAT
TCCAAATACCTATCACACCTTCGTAACCTAAGTCAAGATCACCAGAAACCATCGTACCAT
CGTCAACAGAAGCCTTTGCAATCGCGATCCACCTCCATGTGTTCCTTATATAAGCATTGT
TTTGTAGATTTTTAGAAGAATCAATCATCTCTACCGTGTTCATTGGATCCAAACCATATC
CCAATGAAGCTCGCGTCCTCATTATTACACTTATATCTTTTTCCAGAAGTTTTTCTGGCT
TCCAGAACAGTTCAAATCCACGCTTACTGTCAAGGACATCATTACTCCCTTCATTTTCCT
CTTCACTCAACTCGGAGTACTCAATTTCATTATTAGGTTCATCATGTCCAGACGGAAAGT
AATCTTCGCTAACATCTAAATCCTCAAACGATAGATTCTTTAGGATTGTTTTTACATTCT
CTAAGTTGGACTTTTCATGCTCATTGTTGACTCTAATTTCATCTATCTCAGTATTTTCAA
AATTTGACAATAAGAGAGAGTTCCTATTATTGAGTATAGCCTTGGAGCATACCTCTGAAA
TTGGCATTCTGTATATTGTTCCCGATTGTCTCATACAGATTAGACTTGTTCCATTATTAC
TTCTTGGAATATAATCAAATGTAGCAACTCTATCGTACATCGTATTTGTGTCATGCACGG
AAGAAACAAACAAATTCTCAATATTCATCTCGTTATCGTCATCTGCCGCAATATCACGAT
TGCTATCGCAGTAATAGCCTAACCTCCATCTTTTGATGGTATCACCTCTATGTAAGGTGG
CAAATTCATTGTTCCTCACACATGACCACCTAAAGCAAGAGTTCATGTATTTCCTTGACG
CTGCACCGGATCCAACCAATTTTTCAAAAGTTAATAAAGGGGAAGCTACATTTAAATCAC
CAAGTGAAGCTTGGTCAGATAATTTTCTCCTATCCCAAATAGCTAAGGTCCCATCATCCC
CATAAGTACTAAATTGCCAATCGTTAAACGGGTTCAGTTTGATATCATACGTCAATCGTG
TCGGATGTTGATAAATTGGGTTGGGGGATCTGACGTCAATTTCTTTCAAAAATTTCGTAC
TTGCAGCCAATACACTGGTATCGTTGAGGAACTTTAGGGATACTATGCTTTCATTTGTGC
AATAACTAAACATTGGGTTGATAGTTTCATGCGAATCATCATGATAATTCATGTCCCAAA
TTTGTAAAGATGAATCATGCTTATTTCTGTCAAGACCCATTGCTATAAGACCATTCGTAT
TTATTCCCAGAGAGTTTATACACCGCTGCTTCTTTGCTCGTACACGTATATCATAATTGG
TTTCTGAAACAGGGTACCCTTGGGTATCCTTTAAATTTGAGACAGATCCAACTATATTTT
CCGCCTGAGCTGCCTTACCACCGCTGGCATTTGTCATAGAAGTCTCGTTATTGGCATTTA
AGCCCACTGGCGCATGGCTCGCTGGCGATGAGGAATTTTGTCCAGAGATATTAAAAATCC
TTAAATATCCATTCTTTTCACCAACTCCAATCATACCAATTTCTGATTCTGAATAGTCTA
AGCAGGTGATACTGCCGAAGTCTTTCACAGTGTGTAATTTAATAATTGATTCATCAGATT
CATTTTCCGGATCCACTTTATAGTGGGTCACTTCATCTCTTGTAGGGTTCACTGAAAGAT
AATCAATCAAATTATCATATGACCAATGGGTCACTTTTTTGATGAGACCCATGTTTATTC
TTCTATACGTTCGTGATACTGCACTTACGACTACCAGTAACATCAGAATAACCATAGAGC
TTATGCTATCTTGAAATATATCATCGCCGTAAAGTATGATGTGTAGCGCATTAGTCTTCT
GCATTCATATTATCAGTGGTATACCGTTTGGTATATGCTTTCCAATCATGAAGTGTTGGC
TCTACTCTATATAAATTCGACATCCATTGATTTTCTCAATAAATGAGTTACCCAAGTAAG
CTTTCCATTGATACAAGTGATCTACATTCTTGCGACGCCAAATTATAAAGCACTAAAAAT
CATATCATACCCAATTGCGGGCAGCACATGTATATATTATACACTACTTATAACTAACCT
TCTTCATATATAACAATATGCCTGATAATACTAATGCATTTAAATCATATCATGAAAGAA
AATTACATGGGTTTTATTGACATAATTGCATTTAGAATACATAAAATTCTAAAGAATTAA
TATATCCAAAGTATTAGACATAACCAAGAATAATAGTGAATAATTTTAGATTTTGTTACA
TATAATTCTGCTTGCCTATCTCTTCCACTCTTTTCAAAACGTTGCATGTAAGCGTTACTA
ATATTCCGCTTTATTTTGTTGCAATTCCTAATTTTTTCATTACATTATCTTGCGAGTACG
GAAGCGATTAACGTTCTCCCAATAGAAGGAACAAACATAGATATTGAAGTTTTACTGCTT
TTGCTTACCTGACCTTTTTCAAATTTAATTTTTTCCCGCTAATAAGACCATAAACTACCC
CGAACCAAATTCTAAAAGATAGTCAGCTGGATTAGAGTTGTCATCTCCAAACATTAATTT
TGCATTATCTTCGGCTTCAATCAAATCGCCTGATAAGAACTCCTTTAATTCTTCATGAAT
GTTTGTATGTGGATGACTCTCCATAGTGCCAGCATGATTGTGGTTACCGACCGAATCATA
TAACGGTGGCTCCCAATTGTGCAATTCAGCCTTACTATTTTGTTCATTCATCAAAGCATT
TGGGACAGATCTAATATCTATAATTCTTTCCTCACTATTCTCGCTATTATTTTGCCCCGA
ACTGGCATGGTGGTTATTGGTAAAAGGAGATAATGCTGCGACAGAACTTTTCTTCTCTTC
CAATTCTTTTATCTTCGCCAATAACGCCTTCTTTTTTCGTGCTTGTATTTCTAAAATTTC
GGCCAGGTATTGTAAATATTCGACCGTTCTATCCAAAATGATACCCTTATTTGGTTTGAT
TTGTTTACCTAGGTCATCGTAATTCAATAAAGATGGTGGAACCAACTGGCCGAGTTCTTT
TATCTTTTGCTTTATTAATTCTCTTCTTCTCCTTTCGACGGCATTATGAAACTCTCTTTT
GCGCCTCAGTTTCTCATCAGAAGTTAACCCGCCTAAAATCTTTGGAACACTTCCAGGTCC
TATATTTTCAGTCATATTGCTACTTATTGAAGTGTGTCTTGTTCTGGGTGTGTTTATGCT
ACCATGCCTAAAAGAAGATGAAAGGAAACTTCCTGCACGAAATGACGATGATGGTGATCT
TACCTTTGGGGAATATGTGGAAGATACGGATGCTGGGCCCAAGCTTTGTGGATTATAAGA
AAATGATGATGAATATGTGTTTGGTGTCATCATATCAGAATTGATGCTAGAAGATAAAGA
GGAGCTCAAATCATCAGTTAAGTTATACATTGTGTCATCGGTGCCATGCTGAAATAAAAA
GTCATGTGGTAACTCAGCTTTTAAGCCTTCTTGTTGCTGTAATGGAGTATTCATTGCTCT
ATCCACAGGTGAGTCGTAAGCCATAGAATAAGATGATCTCAAGGGACCCTGCCCTATGGA
AGATATGGAATTTTGAGTGACAGGTCTACCGCCTTGGCTTGTTCTAAACATATCATCCAG
GTAAGACGATTGCGATTCTGCTTCCTCATATATGGTCGAAGCTGTAGGAGTTTGTGAATT
GGACCTCGCTTGACTGCCCATTAAGTTATTATTATCGTTAGAGTTGTGCGTATTGATGTA
TGAGAGTTTTTCATGCTGTTGGGCAGGAGTCTCACCACCTGGGTAGGCACTTCCGTGTAT
CTTGTAATCATCATTGTGGTGTGGAGTGGGTGTCACTAACGAAAAATCTAAAGTTTCCTG
GAGGACTTTTGTCTGGTTCATTAATTCGTCCAGTAGACGTTGGTTCTCAGCCTCACTTTC
GTTATTGTTCATCATTCTTCACTTATTTAAGAAGTAGGTTCGCCTGACAAAAAATAAGAG
TATTCTATTAAAGGATACTTGTCAACTAAGTAATGTGAATGCAGTAATGTCGTTTTTGTT
ATCTTATATATGCTCACGTAAGACAGAAATTCGGATTGTGAAAAATTCCTTGATGATTCC
GTGCAGCCTCTAGCCAAAATAGCAACTGCGAGTAAAAAATAATGTACTAACCTGCAGTAA
TATTGGAGATCCTACTGTCCGGACCGAGTAGTACAATTGTTAGTTTCTGTTGCTCATAAG
AAGGCTTTTCTAATCACCATGGCTTTATTATTTCAAAAGTAACTTGCGAAGAGTCACATC
CCGCGGAACGGCCCGCAATCGTGACCCGGCAAAAGGCGATTGTAATGAAGAGGGAGTATT
GGTCAAGACTTGTACTATACTGAAATAGGAAGAAGATTGAATAAATTTGCATTCTAATTG
CGTTCGGTAGTTTAGAGTAGGACTTAGATTACCTGTATTGTCTGCAGTTGCGTTTTTTTT
TTTTGCTGGTAAAAAAAAAGAACAAGTGTGGAGAATATGAGCGAGGAACCACCTTCTGAC
CAGGTCAATAGTCTCCGTGACTCATTGAATCGATGGAATCAAACAAGACAGCAGAACTCG
CAGGGTTTTAATGAATCTGCGAAGACATTGTTCTCAAGCTGGGCGGATTCTCTCAATACC
AGGGCCCAGGATATATATCAGACGTTGCCTGTATCTAGACAGGACTTGGTGCAAGACCAG
GAGCCGTCGTGGTTCCAATTGTCAAGAACGGAAAGAATGGTACTTTTTGTCTGTTTTCTT
TTGGGTGCAACAGCCTGTTTCACTCTTTGTACTTTCCTTTTCCCCGTTCTAGCCGCTAAA
CCAAGAAAGTTTGGTTTACTATGGACAATGGGGTCCCTACTATTTGTTCTTGCGTTTGGG
GTACTTATGGGACCACTCGCGTACTTAAAACATTTGACTGCAAGGGAAAGGCTGCCTTTT
TCGATGTTCTTTTTCGCCACATGCTTCATGACGATTTATTTCGCAGCCTTTTCCAAGAAC
ACGGTGCTGACTATTACATGTGCTCTTCTTGAATTAGTTGCCGTCATTTATTATGCTATT
TCATATTTCCCATTCGGTGCAACAGGTTTGAGGATGTTAAGCTCTGCTGGTGTCAATTCG
GCAAGAGGTGTTCTGCGCATCTGAATTATCATTCATAGTGCATATTGAATTGATTAGTTG
AAGAAGAAAAATAATGTTTATGTTATAAGAAACAATAATAAAGAGATTTATAACCTAACC
TAATTAAATAGCATGTAGTCAACAAAAAGGGAGTAAAACATGCAGTGGCTCTATATATAT
AATTATCGTAGAATAATTCAAAAAAAAATAAAAAACGAAAAAATTCATTCTTCATCACTC
ATCAAAGGCACTATTTCGTCATAACGCGGAGGCTCGTTACCATGAGAGAGTAGCGAATCT
GCGGAGCTCGAACTTACTATTCCTTCTTGTTCTTCATCATCTTTTACATTCGCTAAAGTG
TAACCCTTTTTGAAAAATTCGTTCTGTTTGTCCTTAGAGTTTTCAGTGGTAGCGTTTGGA
ATCCTCACAGTACCATTTGCTTGTGATAAGCCATTTGTTGGTGATGAATTGTGAGATCTA
TTGACGGGCGATGGAGTGCTCAATAATTTATCGAGATTATTGAATCTTGACCTGTCATTC
ACTGACGTTGCTCTTGCTCTAGCAACACCTTGGCCACTATTGCCCGAAACAAATGCGGAA
TTCGAAATACTGCCGTTCATGGCATTGGCATTTGAAATACTGTTCCGATTAACATTTGGC
ACACCGGCATCATCGCTGTATCCGGATGGCCCACTAACTGACGTAGTTCTTGATAAGTTC
AATTGTTGAATAGATAGTAAATCAGGGTCATACGAGGCCATGATATTAGGTGATCCCATC
GGTGAGACAATGGGAGAAGCTGGAACGGATATGGCTTCTTCAAAAGTTGGCGGAGGTGGA
CATGTGTTACCAAAAAAGTCGCTGTTCATACTTAGAGGAACCTGGTTGCCTTTGCCTTCC
ATTGTGGCCATATCATAAGTGGGTAACTCCATATTACCACTGTTGCACTGTTCAGACACC
AGGAATATGGGCGTATCGATTAGAACCTCATAATGTCTTAATTTGGACGGACACTCAGGA
TCAGGTTTACTGATTCGTAGCATAATTTCCAGCTTATGTCTACAGTAAACATTACTGAAG
TGTAAACTATCCAAGTACAAGCCTCTTTTCGGTGTGTTTAATCTGGTATGTGTTTTCACG
GGCAAACCAGAATTGGATTTGATTATTGTTTGATGGAATTTTGGATCATAAACAGGTTTT
TCATTTTCTTCATGACTTTTCGAGCCTTTATGACCGGATAAAAAGCCTATTACACTGGGA
CGACGGTGTGAGGGTCCATTGGCTACGGCATGTTCGGGATTGGGGATGCTCGTGTATGCA
TCGATACCATAAGGTGGTATTATCTTTGCGGTTCTTTTATCCAAATCTTCGTATTTGGGG
AACTTCAATTTTGTTTCAATAATTATTGGTTCCGTTATACCGAGCCTTTCTTTCGGATTG
CCTTTTGAATCGCTGTCGTCATCAAAAGGACTATAAGATAAGAGATTGTCATTGAATGAA
TTTTCAACAATTTCCTCCCTTAGAGCTCTCGTGCCCTTCTCCTTAGTTCTGATTTCAAAT
AATGATACACTTCTTTCCTTTCTTCTCTTGGAGGCGAAATCTAAATAATACGGATTATAA
GGGTCTTTAGCAACGGGATCTGTTTGATCATACTCATATTCATAACCTTTACTAACAAAT
GTGACTCTTTCAGTAATACTGACATGAATACGTTTAACACAAACGTTTTTGCATATCGGT
GCCAATTTTATCTTGATTGGGACTTCACTGTTTAGTGAAACGTATTTCTGAGCAAAGGAA
ATCTCGTATGACAAAGAATCTGTCCAAACCCTATTAATATAGATTGGTTTATTCGCAGTG
GATACGGCAACGGGCGGTGGAGTTCTAATAACTTTTATTGGATACTCTGCGAAAATGTCC
TCTTCTCCTGATTCTTCATTTTTCAGTTGATGTGAGCTCATGTGTAGATGATTTTTAACT
TTACTAAACAAAGTGTTGCTTATCCTCCTATGGGCCTGAGCGGATTCTGTTTCGGTAAGT
TTTAATGAAGATGTAGTGGAGCTTAGTGATGAAGAAGAGTCTGGCGACACAATAGGTTGC
GGAGAGTTTGAATCTTGACGATAGAAACCCTTTCTATTGATTGCCTTTGTTGCAAGCCTT
AGTCTGTAACTAACACGTGCAGAGGGTAAATAGATAGTCTCCGGAATATGATTAGAGAAA
ACCACTGGTACTAAGAATACATAGTCTCCAGGTTGGTAAAGATGAGTCTTATTTACGTCT
ATGGCGTTTAAAAGGCTGGCTTTTGTTTTAGTCTTGTCCAAATACAGTCTCTCCTCTGTA
GGAATATTCTTGAACAACCTCATTTGACGATCGTTGGAGTTGTTTTCAATCATTTGATCA
TCTGGGGATATGCTTAATGGTACAAACAAATCGAAGTTTTCATCATTCAAATTCCATTTC
ATTGATGCAGCATTATAAAATTCTTCATTAAACGTCTTTGTAGGAGGAACACCTGTATTC
CAAAACACTTTAACCCTTGAACATAATTCCAATTGCATGTCCGTAAATCGGGTTGGTTTT
TTAACGGATACTATAACTGCTATGCTGTAAGAGACCATGGAACTGTCGATTTCAACAGAC
CTTGTATTAAGTTCCGAGCCGGAGCCTGGATGGTCTCCTGAATTATTTTCTCTCAGGAGT
GTGTCTCTATTTTCATTTATGCTGCCACCACTTTCGGTAGCCGCTGCCGTTGTAGCGAGA
GATGGAGTGTTACCTTCTTGCTGGTCTATACCATCCATAAAAAAATCCGCCTCAGCATCG
TCCGTACCATCATTGAGTCCGTTTAGTCTGGACAGGTACTCATCGTCATTCGAGGATATC
GTTGGTAAGAAAACGCTTTCACCGCTTGTAGAAATAGAAATCTTCAAGTACTCATTGGAT
AGAACGGTTTTTGGGCCCAGGAGACCTCTAGCGGTTAAATATTCTATGAGAAATTGCTCG
TTAAACTTTTTCGAGTTTGCCAACCTTGTTAGAGAAGTTGATGATAAATCGCTTGACACT
ACAGCTGATGAGTTATGGTCATCATCAAAATCTAGTACTGTGCTATCCTCCTCAATCTGT
GAATAGCGTCCCCCAGAGATTCTGGGCTCTTGGTCTACCGACAATCTTCCCGAAGTGCGA
CGGTTGGTGTCGGAAGTCGAGGATCTCGGAGTCGTAGTAGCACTATCGCTGATAGAGCCC
TGTATGGCAGTGGTACTGTGTCGCCTTGCGTTTGGCGGCGGCTGTTTGTTCTGTTTTTTG
CCAAGGAGTTGGGCGTCTGTATTGCTGCTTCTGATGTTGCCGTTATTATTGCCGCCTTTC
GTTGTGTTGTTCAAGACGGCAGGTGAGTGAACATTAGCGCCACCAAGTAAAGATGATAGC
GCGTGCCTAATGGTGGAGGATCTTCTTCGTTGTTGCATGGACCCTAATTTCTTGGTGGGA
GAGGGTTGAAACGGCTGTCCTTTAGACTGGTTTAAATCTGTTTCTGATAAAGAGTGGGAT
GAATTTTTCGCCACCGGTCTTGATGTTATAAACGGCATGCCCAATAGGGGTAGGGAAAAA
TCTTGCTTGTTCTTCTCTATTTAAAAGAGTCACCTTTCCGATGGACCTTCAAAAATATAA
ACGTGGCTTATCTCAGAGCTAAGACAGACCTTCCGAGCAATAATAATGAGTCGTTCTATT
TTTTTTTTCTCGTCCCTTTTTTTGTCCCCTCTTAACAAAATTAGAAATATAGGCGGGAAA
GTGGAGAACCCTTGGAAGAGTCAGATCAGAGATTGGAAAAATTAAGACCAATGGATATCT
ACAGATCCTGTGAATCGAGTGTGAGTGATATACCGCAAGATCGGTAGAAAACTGTATATA
AAGCAAAGAACTGATGTGGTGTAAACGATGTAGCGATGTAACAAGAGATACTCGGTAATG
TAATCAAGATGCTCTTTTTTTTTTTTTGCGGCAATATGGTGTACGTAAAATTAAGGTTCC
GTGGAGTCTGTGCTTGCGAAAATGATATTGACGCATGGACTGTCGAAATAATAAATTTAC
AATTAAACACTTGGTGATTTGAATGTAATTTGAACGTTTAAAAAATTCCAAGGGAATATT
ACTGTTTCGGGAATATAACGTTTGATATCGCTAGCGCACCCAGATGAGAAATCCGCATGG
ATGGGTTGTTAGTATTTCTATTGTGAAACCGCTTTGTTCTGGAGGGCGAGAAAAAGTTAC
GGTCACTCTATCTTTTTTATAATTTGGTCTAACAAACTTGATATCAGAACCACGTAGAAG
AAAAAGAGACTAATAGTAAAAATATCAAGAAAGTTGACCAATTTTTGTTATATATGTCCG
TAAAAGTTATGACTTGGCACTGGTCTTGGTTTACTCATCAATCAGCTAGGATCAGCGCTG
AGTGACTGCTTGCGGCTGGGCGGCTAAGAAATGGGAATATGTACAGTACAAATTCCGAAC
TTTGCGAGCCTGCCTCGATGGTTTTTTAAGGTGTTCTTTTCTTGCATACCAAAGCGTACA
CTTGATGCGCCGCTTGACGTTATCTTGTTCTGGATGAGGCCTTATTTTTGGTCTTCATTG
TTAAAACACCCTATTGTCATTTAGCAGCCGATGCGATGAACGAAACTGCGAGGTAAAAGC
GCTCAAATCAAAAGTGTAGTATGAATGATATATAAACAACTTCAATAAAGTCACGCGTAG
TTAAAATATTGTTAGGGTAATATCCTGTGTCCTTCGAATATCTGTTGGAATAAGAAGCAA
CATCATCTACTGACTAGTATTCGTGATACTAGTATTCAATCACGTAAGGTGGAAGAGAAT
GACATGAAGATTGAGAAACAGTGATCAAACTCAATAAAGAGCTGAATACAAGCACATATA
ATTGTTGGAATAAAAATCAACTATCATCTACTAACTAGTATTTACGTTACTAGTATATTA
TCATATACGGTGTTAGAAGATGACACAAATGATGAGAAATAGTCATCTAAATTAGTGGAA
GCTGAAACGCAAGGATTGATAATGTAATAGGATCAATGAATATTAACATATAAAATGATG
ATAATAATATTTATAGAATTGTGTAGAATTGCAGATTCCCTTTCATGGATTCCTAAATCC
TTGAGGAGAACTTCTAGTATATCTACATACCTAATATTATAGCCTTAATCACAATGGAAT
CCCAACAATTACATCAAAATCCACATTCTCTANNNNNNNNNNNNNNNNNNNNNNNNNNNN
NNNNNNNNNNNNNNNNNNNNNNNNNNNNNNNNNNNNNNNNNNNNNNNNNNNNNNNNNNNN
NNNNNNNNNNNNNNNNNNNNNNNNNNNNNNNNNNNNNNNNNNNNNNNNNNNNNNNNNNNN
NNNNNNNNNNNNNNNNNNNNNNNNNNNNNNNNNNNNNNNNNNNNNNNNNNNNNNNNNNNN
NNNNNNNNNNNNNNNNNNNNNNNNNNNNNNNNNNNNNNNNNNNNNNNNNNNNNNNNNNNN
NNNNNNNNNNNNNNNNNNNNNNNNNNNNNNNNNNNNNNNNNNNNNNNNNNNNNNNNNNNN
NNNNNNNNNNNNNNNNNNNNNNNNNNNNNNNNNNNNNNNNNNNNNNNNNNNNNNNNNNNN
NNNNNNNNNNNNNNNNNNNNNNNNNNNNNNNNNNNNNNNNNNNNNNNNNNNNNNNNNNNN
NNNNNNNNNNNNNNNNNNNNNNNNNNNNNNNNNNNNNNNNNNNNNNNNNNNNNNNNNNNN
NNNNNNNNNNNNNNNNNNNNNNNNNNNNNNNNNNNNNNNNNNNNNNNNNNNNNNNNNNNN
NNNNNNNNNNNNNNNNNNNNNNNNNNNNNNNNNNNNNNNNNNNNNNNNNNNNNNNNNNNN
NNNNNNNNNNNNNNNNNNNNNNNNNNNNNNNNNNNNNNNNNNNNNNNNNNNNNNNNNNNN
NNNNNNNNNNNNNNNNNNNNNNNNNNNNNNNNNNNNNNNNNNNNNNNNNNNNNNNNNNNN
NNNNNNNNNNNNNNNNNNNNNNNNNNNNNNNNNNNNNNNNNNNNNNNNNNNNNNNNNNNN
NNNNNNNNNNNNNNNNNNNNNNNNNNNNNNNNNNNNNNNNNNNNNNNNNNNNNNNNNNNN
NNNNNNNNNNNNNNNNNNNNNNNNNNNNNNNNNNNNNNNNNNNNNNNNNNNNNNNNNNNN
NNNNNNNNNNNNNNNNNNNNNNNNNNNNNNNNNNNNNNNNNNNNNNNNNNNNNNNNNNNN
NNNNNNNNNNNNNNNNNNNNNNNNNNNNNNNNNNNNNNNNNNNNNNNNNNNNNNNNNNNN
NNNNNNNNNNNNNNNNNNNNNNNNNNNNNNNNNNNNNNNNNNNNNNNNNNNNNNNNNNNN
NNNNNNNNNNNNNNNNNNNNNNNNNNNNNNNNNNNNNNNNNNNNNNNNNNNNNNNNNNNN
NNNNNNNNNNNNNNNNNNNNNNNNNNNNNNNNNNNNNNNNNNNNNNNNNNNNNNNNNNNN
NNNNNNNNNNNNNNNNNNNNNNNNNNNNNNNNNNNNNNNNNNNNNNNNNNNNNNNNNNNN
NNNNNNNNNNNNNNNNNNNNNNNNNNNNNNNNNNNNNNNNNNNNNNNNNNNNNNNNNNNN
NNNNNNNNNNNNNNNNNNNNNNNNNNNNNNNNNNNNNNNNNNNNNNNNNNNNNNNNNNNN
NNNNNNNNNNNNNNNNNNNNNNNNNNNNNNNNNNNNNNNNNNNNNNNNNNNNNNNNNNNN
NNNNNNNNNNNNNNNNNNNNNNNNNNNNNNNNNNNNNNNNNNNNNNNNNNNNNNNNNNNN
NNNNNNNNNNNNNNNNNNNNNNNNNNNNNNNNNNNNNNNNNNNNNNNNNNNNNNNNNNNN
NNNNNNNNNNNNNNNNNNNNNNNNNNNNNNNNNNNNNNNNNNNNNNNNNNNNNNNNNNNN
NNNNNNNNNNNNNNNNNNNNNNNNNNNNNNNNNNNNNNNNNNNNNNNNNNNNNNNNNNNN
NNNNNNNNNNNNNNNNNNNNNNNNNNNNNNNNNNNNNNNNNNNNNNNNNNNNNNNNNNNN
NNNNNNNNNNNNNNNNNNNNNNNNNNNNNNNNNNNNNNNNNNNNNNNNNNNNNNNNNNNN
NNNNNNNNNNNNNNNNNNNNNNNNNNNNNNNNNNNNNNNNNNNNNNNNNNNNNNNNNNNN
NNNNNNNNNNNNNNNNNNNNNNNNNNNNNNNNNNNNNNNNNNNNNNNNNNNNNNNNNNNN
NNNNNNNNNNNNNNNNNNNNNNNNNNNNNNNNNNNNNNNNNNNNNNNNNNNNNNNNNNNN
NNNNNNNNNNNNNNNNNNNNNNNNNNNNNNNNNNNNNNNNNNNNNNNNNNNNNNNNNNNN
NNNNNNNNNNNNNNNNNNNNNNNNNNNNNNNNNNNNNNNNNNNNNNNNNNNNNNNNNNNN
NNNNNNNNNNNNNNNNNNNNNNNNNNNNNNNNNNNNNNNNNNNNNNNNNNNNNNNNNNNN
NNNNNNNNNNNNNNNNNNNNNNNNNNNNNNNNNNNNNNNNNNNNNNNNNNNNNNNNNNNN
NNNNNNNNNNNNNNNNNNNNNNNNNNNNNNNNNNNNNNNNNNNNNNNNNNNNNNNNNNNN
NNNNNNNNNNNNNNNNNNNNNNNNNNNNNNNNNNNNNNNNNNNNNNNNNNNNNNNNNNNN
NNNNNNNNNNNNNNNNNNNNNNNNNNNNNNNNNNNNNNNNNNNNNNNNNNNNNNNNNNNN
NNNNNNNNNNNNNNNNNNNNNNNNNNNNNNNNNNNNNNNNNNNNNNNNNNNNNNNNNNNN
NNNNNNNNNNNNNNNNNNNNNNNNNNNNNNNNNNNNNNNNNNNNNNNNNNNNNNNNNNNN
NNNNNNNNNNNNNNNNNNNNNNNNNNNNNNNNNNNNNNNNNNNNNNNNNNNNNNNNNNNN
NNNNNNNNNNNNNNNNNNNNNNNNNNNNNNNNNNNNNNNNNNNNNNNNNNNNNNNNNNNN
NNNNNNNNNNNNNNNNNNNNNNNNNNNNNNNNNNNNNNNNNNNNNNNNNNNNNNNNNNNN
NNNNNNNNNNNNNNNNNNNNNNNNNNNNNNNNNNNNNNNNNNNNNNNNNNNNNNNNNNNN
NNNNNNNNNNNNNNNNNNNNNNNNNNNNNNNNNNNNNNNNNNNNNNNNNNNNNNNNNNNN
NNNNNNNNNNNNNNNNNNNNNNNNNNNNNNNNNNNNNNNNNNNNNNNNNNNNNNNNNNNN
NNNNNNNNNNNNNNNNNNNNNNNNNNNNNNNNNNNNNNNNNNNNNNNNNNNNNNNNNNNN
NNNNNNNNNNNNNNNNNNNNNNNNNNNNNNNNNNNNNNNNNNNNNNNNNNNNNNNNNNNN
NNNNNNNNNNNNNNNNNNNNNNNNNNNNNNNNNNNNNNNNNNNNNNNNNNNNNNNNNNNN
NNNNNNNNNNNNNNNNNNNNNNNNNNNNNNNNNNNNNNNNNNNNNNNNNNNNNNNNNNNN
NNNNNNNNNNNNNNNNNNNNNNNNNNNNNNNNNNNNNNNNNNNNNNNNNNNNNNNNNNNN
NNNNNNNNNNNNNNNNNNNNNNNNNNNNNNNNNNNNNNNNNNNNNNNNNNNNNNNNNNNN
NNNNNNNNNNNNNNNNNNNNNNNNNNNNNNNNNNNNNNNNNNNNNNNNNNNNNNNNNNNN
NNNNNNNNNNNNNNNNNNNNNNNNNNNNNNNNNNNNNNNNNNNNNNNNNNNNNNNNNNNN
NNNNNNNNNNNNNNNNNNNNNNNNNNNNNNNNNNNNNNNNNNNNNNNNNNNNNNNNNNNN
NNNNNNNNNNNNNNNNNNNNNNNNNNNNNNNNNNNNNNNNNNNNNNNNNNNNNNNNNNNN
NNNNNNNNNNNNNNNNNNNNNNNNNNNNNNNNNNNNNNNNNNNNNNNNNNNNNNNNNNNN
NNNNNNNNNNNNNNNNNNNNNNNNNNNNNNNNNNNNNNNNNNNNNNNNNNNNNNNNNNNN
NNNNNNNNNNNNNNNNNNNNNNNNNNNNNNNNNNNNNNNNNNNNNNNNNNNNNNNNNNNN
NNNNNNNNNNNNNNNNNNNNNNNNNNNNNNNNNNNNNNNNNNNNNNNNNNNNNNNNNNNN
NNNNNNNNNNNNNNNNNNNNNNNNNNNNNNNNNNNNNNNNNNNNNNNNNNNNNNNNNNNN
NNNNNNNNNNNNNNNNNNNNNNNNNNNNNNNNNNNNNNNNNNNNNNNNNNNNNNNNNNNN
NNNNNNNNNNNNNNNNNNNNNNNNNNNNNNNNNNNNNNNNNNNNNNNNNNNNNNNNNNNN
NNNNNNNNNNNNNNNNNNNNNNNNNNNNNNNNNNNNNNNNNNNNNNNNNNNNNNNNNNNN
NNNNNNNNNNNNNNNNNNNNNNNNNNNNNNNNNNNNNNNNNNNNNNNNNNNNNNNNNNNN
NNNNNNNNNNNNNNNNNNNNNNNNNNNNNNNNNNNNNNNNNNNNNNNNNNNNNNNNNNNN
NNNNNNNNNNNNNNNNNNNNNNNNNNNNNNNNNNNNNNNNNNNNNNNNNNNNNNNNNNNN
NNNNNNNNNNNNNNNNNNNNNNNNNNNNNNNNNNNNNNNNNNNNNNNNNNNNNNNNNNNN
NNNNNNNNNNNNNNNNNNNNNNNNNNNNNNNNNNNNNNNNNNNNNNNNNNNNNNNNNNNN
NNNNNNNNNNNNNNNNNNNNNNNNNNNNNNNNNNNNNNNNNNNNNNNNNNNNNNNNNNNN
NNNNNNNNNNNNNNNNNNNNNNNNNNNNNNNNNNNNNNNNNNNNNNNNNNNNNNNNNNNN
NNNNNNNNNNNNNNNNNNNNNNNNNNNNNNNNNNNNNNNNNNNNNNNNNNNNNNNNNNNN
NNNNNNNNNNNNNNNNNNNNNNNNNNNNNNNNNNNNNNNNNNNNNNNNNNNNNNNNNNNN
NNNNNNNNNNNNNNNNNNNNNNNNNNNNNNNNNNNNNNNNNNNNNNNNNNNNNNNNNNNN
NNNNNNNNNNNNNNNNNNNNNNNNNNNNNNNNNNNNNNNNNNNNNNNNNNNNNNNNNNNN
NNNNNNNNNNNNNNNNNNNNNNNNNNNNNNNNNNNNNNNNNNNNNNNNNNNNNNNNNNNN
NNNNNNNNNNNNNNNNNNNNNNNNNNNNNNNNNNNNNNNNNNNNNNNNNNNNNNNNNNNN
NNNNNNNNNNNNNNNNNNNNNNNNNNNNNNNNNNNNNNNNNNNNNNNNNNNNNNNNNNNN
NNNNNNNNNNNNNNNNNNNNNNNNNNNNNNNNNNNNNNNNNNNNNNNNNNNNNNNNNNNN
NNNNNNNNNNNNNNNNNNNNNNNNNNNNNNNNNNNNNNNNNNNNNNNNNNNNNNNNNNNN
NNNNNNNNNNNNNNNNNNNNNNNNNNNNNNNNNNNNNNNNNNNNNNNNNNNNNNNNNNNN
NNNNNNNNNNNNNNNNNNNNNNNNNNNNNNNNNNNNNNNNNNNNNNNNNNNNNNNNNNNN
NNNNNNNNNNNNNNNNNNNNNNNNNNNNNNNNNNNNNNNNNNNNNNNNNNNNNNNNNNNN
NNNNNNNNNNNNNNNNNNNNNNNNNNNNNNNNNNNNNNNNNNNNNNNNNNNNNNNNNNNN
NNNNNNNNNNNNNNNNNNNNNNNNNNNNNNNNNNNNNNNNNNNNNNNNNNNNNNNNNNNN
NNNNNNNNNNNNNNNNNNNNNNNNNNNNNNNNNNNNNNNNNNNNNNNNNNNNNNNNNNNN
NNNNNNNNNNNNNNNNNNNNNNNNNNNNNNNNNNNNNNNNNNNNNNNNNNNNNNNNNNNN
NNNNNNNNNNNNNNNNNNNNNNNNNNNNNNNNNNNNNNNNNNNNNNNNNNNNNNNNNNNN
GATTGATAATGTAATAGGATCAATGAATATTAACATATAAAATGATGATAATAATATTTA
TAGAATTGTGTAGAATTGCAGATTCCCTTTCATGGATTCCTAAATCCTTGAGGAGAACTT
CTAGTATATCTACATACCTAATATTATAGCCTTAATCACAATGGAATCCCAACAATTACA
TCAAAATCCACATTCTCTACAATAATAGAATAATGAACGATAACACACACTATGAAAGAA
GAATAATAATAATAACACTGTATAGAAATAGCGGCTCCCTCTTGTTTATTCTCACATCCT
CGAGCAAAACTTCTAGCAAATCCTGTGTATTTAATATTATGGCCTCTATCAGCAATGGAC
TCCCAATAATTATCCAATTACTCACCAATTTTTCAATATTAGTGTAGATAGGAAAGGATC
CTCGATGAAATCGTTATGGTTAGTGTCTCTGTTGATAATTAGAGGTTAAAAATTAGTATT
AATGAAGAAGTGAGTACTGATCTTCTTATACTAAATAAGAGAGGTATATAAAACACACGC
CGATTGGTCATATTAATTATGACCAATATAATAGTGATTCCGGTAGTTACTATACATTGA
TGTGACGACTCATATTCCTCATATATGTACCTACCATAACATGTTCAACTAATAGGTCTT
TAACACAGCTTCAGTATTGTCTGAGCTTCTCGTTTAACATTCCTTCTGCAATAGGCGCAA
TCACACTTAAACGTATACGAGTTGTACATTAATATACGATGTAAGCATTAGATTGTTACC
ATAGCAACTCATGTCACTATTAATTACTCTCGTTCCAACAGTCTCGATCCACTGTGTGTA
TTCTTGGAAAATGAACAAATCAGTGTAGAGAAGTCGTCTTCGTTTCCATCATGAGAATGT
GCTTCAGTATTACATTTTTTGCCTTCAACGCCTTGATTGTTCTATTTTTGCTAATAATAA
ATCTATTTCATCGGACTAAAAGTCCATTAGTTGTAAGCGGATTTAGCTCAGTTGGGAGAG
CGCCAGACTGAAGAAAAACTTCGGTCAAGTCATCTGGAGGTCCTGTGTTCGATCCACAGA
ATTCGCATTCCTTTTTGCTAGCATTCTTTTTTTTTTCATTTCTAGGCCTGTTTCTCCGCG
CTGATTGGTCGCCCGGGTGATGCAGTTGCGGCCGGCCCTGGCCAATCAGATCCCTTTAAA
AATGGGCCCGGTGCGCTTCTACCCCTTCACGCCTTTTACGCCTTTTTCGAATCTTGTATT
TATTGTAATTATTATACATTGGTCATATCAAATTCACATCAGACTTCAATTTTTCAATTC
ACTTTCTGAATAAGAGCCCTTCCCTTCATACAAGTAGAGATATTATACTGTCATAGCTCT
TTCAATTGGTCTTATTAGATTGTCTCCATCTTTCCCATTGACGTTGTTACTCCCTCTCTT
TTTTCGTTTTTAACTGATTTCTCATATATTCCCAAACAGGCATATATACTCGACGTCAAG
AAAGAAAAGAAAAGAAAACCCTCATAAAAAATATAATCGAGAAGTTTTTTTCCTCATCGC
GAACCATTAGTATAACAGATTGATCGTTCAGCTCTCATAACTATCGCAAGAACAGTAACA
AAATAAATAAAAAAAACACGCACATATAATAATGTTGGCTCGTACTGCTGCTATTCGTTC
TCTATCGAGAACTCTAATTAACTCTACCAAGGCCGCAAGACCTGCCGCTGCTGCTTTGGC
TTCCACCAGAAGATTGGCTTCCACCAAGGCACAACCCACAGAAGTTTCCTCCATCTTAGA
GGAAAGAATTAAGGGTGTGTCCGACGAGGCCAATTTGAACGAAACTGGTAGAGTTCTTGC
AGTCGGTGATGGTATTGCTCGTGTTTTTGGTTTGAACAACATTCAGGCTGAAGAATTGGT
CGAGTTCTCCTCTGGTGTTAAAGGTATGGCTTTGAACTTGGAGCCTGGTCAAGTCGGTAT
CGTTCTTTTCGGTTCCGATAGACTGGTTAAAGAAGGTGAATTGGTCAAGAGAACCGGTAA
TATTGTTGATGTCCCAGTCGGTCCAGGCCTTTTGGGTAGAGTTGTCGACGCTTTAGGTAA
CCCTATTGATGGTAAAGGTCCTATTGACGCTGCCGGTCGTTCAAGAGCTCAAGTCAAAGC
ACCAGGTATTTTGCCAAGAAGATCTGTCCATGAACCAGTTCAAACCGGTTTGAAAGCCGT
TGACGCCTTGGTCCCTATCGGTAGAGGTCAAAGAGAGTTGATTATTGGTGATCGTCAAAC
AGGTAAGACTGCTGTCGCCTTAGACACCATCTTGAATCAAAAGAGATGGAATAACGGTAG
TGACGAATCCAAGAAACTTTACTGTGTTTACGTTGCCGTTGGACAAAAAAGATCTACCGT
TGCTCAATTGGTCCAAACTTTGGAACAACATGACGCCATGAAGTACTCTATTATTGTTGC
AGCTACTGCATCTGAAGCCGCTCCTCTACAATACTTGGCTCCATTTACTGCCGCATCCAT
TGGTGAATGGTTCAGAGATAATGGAAAGCACGCTTTGATCGTCTATGACGATTTGTCCAA
GCAAGCCGTGGCATACCGTCAATTATCTTTGTTGTTGAGACGTCCTCCTGGTCGTGAAGC
CTACCCTGGTGATGTCTTTTACTTGCATTCAAGATTGCTAGAAAGAGCCGCTAAGCTTTC
TGAAAAGGAAGGTTCTGGTTCTTTAACTGCTTTGCCTGTTATTGAAACCCAAGGTGGTGA
TGTCTCCGCTTATATTCCAACCAATGTTATTTCCATTACCGATGGTCAAATTTTCTTGGA
AGCTGAATTATTCTACAAGGGTATCAGACCTGCCATTAACGTTGGTTTGTCCGTTTCTCG
TGTCGGTTCCGCTGCTCAAGTTAAGGCTTTGAAGCAAGTCGCTGGTTCCTTGAAATTGTT
TTTGGCTCAATACAGAGAAGTCGCTGCTTTTGCTCAATTCGGTTCCGATTTAGATGCCTC
CACCAAGCAAACTTTGGTTAGAGGTGAAAGATTGACTCAATTGTTGAAGCAAAACCAATA
TTCTCCTTTGGCTACAGAAGAACAGGTTCCATTGATTTATGCCGGTGTTAATGGTCATTT
GGATGGTATTGAACTATCAAGAATTGGTGAATTTGAGTCCTCCTTTTTGTCCTATCTAAA
ATCCAATCACAATGAGCTTTTGACCGAAATTAGAGAAAAGGGTGAATTGTCTAAAGAATT
GTTGGCATCTCTAAAGAGTGCTACTGAATCATTTGTTGCCACTTTTTAATGTGAACTAAA
AAAATAAAAATGAATATAAGGTACGTCTCAAAAAGAAATGTAAATATAGAAATTTTAAAA
AAAAAAACGAAAAAAAACATAACTAAATTTAAAGTGCAGCCAAACAATAACCCTGAAAAA
TCTAAATATCTTAGAATTTTTTTATTTTGATTATTATATATTATTATTATTCTTATGGTA
AATAATGCCCCTACTTTTCTTCTAAGGAAATGAGTTACTACAAAAATAAGGAAATATCGC
CTGCAAGCGGTTTTTATTTTGGAGTTGTTTTTTTTTTTCCCACAATAGCCTCTAGTTTAT
TCCATTCTTAGCACTGACTCTTTTTTCCGCCACTATTTCTTATAAAAGGCCCGAATTTCT
GGCACGGACGTTGTTTTTAATAATAAAATATTGAATGACAGTTAAAAAATCACGTAGTCA
GTTAATCTGTTTAACTTGAAAATATGTCTGAATCAGTGGCCATTATAGGTGCAGGATTAG
TAGGCTGCCTTGCAGCTTTGGCATTCTCCAAAGAAGGCTACAATGTCACACTATATGATT
TTAGACAAGATCCTCGATTGGACACCACCAAAAATAAAAATTTGAAATCCATTAATTTGG
CTATTTCTGCTCGTGGCATTGATGCTCTGAAATCAATAGATCCGGATGCTTGTGAACATA
TTCTGCAAGATATGATTCCCATGAAAGGCAGGATGATTCATGACTTGAAAGGCAGACAGG
AATCACAATTGTATGGCTTGCATGGAGAAGCTATTAATTCTATCAATAGATCTGTATTAA
ATAATAGCCTTTTGGACGAATTAGAAAAATCTACAACAGAACTGAAGTTCGGTCACAAAT
TAGTCAAAATCGAATGGACAGATGATAAACAAATCTGTCATTTTGCCATTGGGGAAGATT
TGAAAACCCCACATACTGAAAAGTATGATTTTGTCATAGGTTGTGACGGAGCATACTCTG
CGACGAGATCGCAAATGCAACGTAAAGTTGAGATGGATTTTTCACAAGAATATATGAATT
TACGTTACATTGAACTTTACATCCCGCCTACTGAGGAATTCAAGCCAAACTATGGCGGAA
ATTTTGCAATAGCTCCTGACCATTTGCACATTTGGCCTCGTCATAAATTCATGTTAATTG
CGCTCGCCAACAGTGACGGCTCGTTCACTTCAACCTTTTTCGGTTCTAAAGATCAAATAT
CAGATCTGATAACTTCCAAGTCACGTGTGAGGGAATTCTTAATCGAGAACTTTCCCGATA
TTATTAATATTATGGATTTGGACGATGCTGTCAAAAGGTTTATCACTTATCCAAAGGAAA
GTCTTGTCTGTGTAAACTGTAAGCCATACGATGTACCAGGCGGAAAGGCCATCCTACTCG
GCGACGCTGCCCATGCAATGGTTCCATTTTACGGCCAAGGTATGAATTGCGGATTTGAAG
ATGTGAGAATTCTTATGGCGCTATTGAAAAAGCATTCAGGAGATCGTTCAAGAGCCTTTA
CTGAGTACACTCAAACAAGACATAAGGACCTAGTTTCTATTACTGAGCTGGCAAAAAGGA
ACTATAAAGAAATGTCACATGACGTTACATCCAAGCGGTTTTTATTAAGGAAAAAGCTAG
ATGCTCTCTTTAGTATTATAATGAAGGATAAGTGGATACCTTTGTATACAATGATATCTT
TCAGATCCGATATCTCGTATTCTAGAGCTTTAGAAAGGGCTGGAAAGCAAACACGTATCT
TGAAATTCTTAGAATCTCTGACACTCGGTATGTTATCTATTGGCGGTTACAAGCTTTTCA
AATTTTTGACAAGAGAACGTTCCTGAAGCCAGTTTATTCTTGCCATCCGTGTACGCTAGG
AGAGGATTATTAAAATAAGTGATATATACATATATATATATATATATATATATATAATAC
ACTAATTATTTTATGTGATGTTGATCACGCGAAACGGTAAACGGCTCTGTTCGCGCTTTC
TTTGTTTACATTTTAGTGAAGTATTGTCAAGATAATATCCATATGGTTGAACTTTTTATA
TTGGCTAGTTAAATACTCTATTTATTGCACCAAAAAATCATCTTAGTGGACTTTTTGGAG
CAAAAAAAACCAGCAGGTAGTTATATAAGATGACTACACAACTAAGGTATGAAAATAACG
ATGACGATGAAAGAGTAGAATATAATCTCTTTACCAATAGATCCACCATGATGGCAAATT
TTGAAGAATGGATCAAAATGGCTACAGATAATAAAATCAATTCCCGAAATAGTTGGAATT
TCGCATTGATCGACTATTTTTATGACTTGGACGTTTTGAAAGATGGCGAGAATAACATCA
ATTTTCAGAAAGCATCTGCAACCTTGGATGGGTGTATTAAGATTTACTCTTCGAGAGTTG
ATTCAGTGACAACGGAAACAGGTAAGTTATTGAGCGGGTTGGCACAAAGAAAGACGAATG
GGGCATCTAACGGAGATGACAGTAACGGGGGAAATGGTGAAGGGCTTGGAGGTGACAGTG
ACGAAGCAAATATAGAGATTGATCCCTTAACTGGTATGCCTATATCTAATGATCCTGATG
TGAATAACACTAGGCGGAGAGTGTACAACAGAGTTTTAGAAACAACATTGGTGGAGTTCG
AAACGATCAAGATGAAAGAGCTAGACCAGGAATTAATAATTGATCCATTATTCAAAAAGG
CCTTGGTTGATTTCGATGAAGGTGGCGCCAAGAGTTTATTGTTGAACACATTAAACATAG
ACAACACTGCAAGAGTCATTTTCGATGCATCAATTAAGGATACACAAAACGTAGGGCAAG
GTAAACTTCAAAGGAAAGAAGAAGAATTAATTGAAAGAGATAGTTTAGTAGATGACGAAA
ATGAACCTAGCCAGTCATTGATAAGTACTCGTAATGACTCAACCGTAAATGATTCCGTTA
TTAGTGCACCTTCCATGGAAGATGAGATTTTATCTCTTGGTATGGATTTTATAAAATTTG
ATCAAATTGCGGTGTGTGAAATTTCAGGATCGATTGAGCAACTAAGGAACGTTGTCGAAG
ATATTAATCAAGCGAAAGACTTTATCGAAAATGTTAACAACAGATTTGATAACTTCTTAA
CTGAAGAAGAATTGCAAGCAGCTGTCCCAGATAATGCAGAAGATGATAGCGATGGCTTTG
ATATGGGCATGCAACAGGAGCTGTGCTATCCAGATGAAAATCATGACAATACATCACATG
ATGAACAAGATGATGATAATGTCAACAGTACCACAGGAAGTATATTCGAAAAAGATTTGA
TGGCATACTTTGACGAAAATCTAAATAGAAACTGGAGAGGGAGAGAACATTGGAAAGTAC
GAAATTTTAAGAAAGCAAACTTAGTGAATAAAGAATCCGACCTGTTGGAAGAAACGCGAA
CTACTATAGGAGATACTACTGACAAAAACACAACGGACGACAAATCGATGGATACGAAGA
AGAAGCATAAACAAAAAAAGGTTCTGGAAATTGATTTCTTCAAAACGGATGATAGTTTTG
AAGACAAAGTCTTTGCCTCAAAAGGAAGGACAAAGATTGACATGCCGATTAAGAACAGAA
AGAACGACACACATTATTTACTGCCGGATGACTTCCATTTTTCCACTGATAGAATAACAA
GATTGTTCATTAAACCGGGGCAGAAAATGAGTCTGTTCAGTCATAGGAAGCATACCAGAG
GCGACGTTAGTTCGGGGCTTTTTGAAAAAAGCACAGTTTCTGCCAACCATTCAAATAACG
ACATTCCTACTATTGCAGATGAGCACTTTTGGGCGGATAATTACGAAAGGAAAGAACAAG
AGGAAAAAGAAAAGGAGCAGTCTAAAGAGGTTGGTGATGTGGTGGGTGGAGCGCTCGATA
ATCCGTTTGAAGATGACATGGACGGTGTTGACTTCAACCAAGCTTTCGAAGGAACAGATG
ATAACGAGGAGGCCAGTGTGAAACTTGATTTACAGGATGACGAAGATCATAAGTTCCCCA
TTCGAGAAAATAAAGTTACTTATTCAAGAGTTTCGAAAAAAGTTGACGTAAGAAGATTAA
AGAAAAACGTATGGAGATCGATCAACAATTTGATACAAGAACATGACAGTAGGAAAAATA
GAGAACAAAGCTCTAATGACAGTGAAACCCACACAGAAGATGAATCAACAAAGGAGCTCA
AGTTTTCTGATATCATTCAGGGTATAAGTAAAATGTATTCGGATGATACACTAAAGGACA
TTTCAACAAGCTTTTGTTTTATATGCCTTCTACACTTAGCCAATGAGCATGGGTTGCAGA
TAACTCATACCGAAAACTATAATGACTTGATAGTGAATTATGAGGATCTAGCGACAACAC
AGGCAGCGTCATAGTTGATGATCTTTTTTNNTTTTTTTTTTTTTTTTTTTGTGCTGCAAA
GTTTCTTAAAGCCTTCGGGCTTACGAAATCCTTTATCGCCGAAAGGGGACCGCTTCGAAA
AGTGGATATAAAACAAGGTATTTATTTTTATAGACAATGACCAAATGACAGGATAGATCG
AGGGTGAGTTCCAATATGTCCAGAACTATTCCATTTCTATTTAAATTAGTCAACAGGGCA
GTAATTTTGCCTACGGCAGGTTTTACATTAGGAGTTGGTGCGTTTGTAAAGGCGTGGCCC
GATGATGCCGGTGTTCTATCATTGAATGATCCGCAAACGCCAGCGGAGTTGATTAGTGCG
ACCAAGAGCCGCCAACCTATGGAGCTGCAGAGGGTTGACATCCTCGCTCAAATCGAGAAA
AGCGAGGTTTACAACAAGTTGGCCCAGGATGAGAAGATGCACCATGTCTTATTCAGTGAG
AAAATACCAAGCGGGCATAGGGAATATCATGTAGGACAAGGCCTCTTGTTCGGCAAGGGG
AAGCTTGAAATTGATCCTTTGGTGTTCCATGATGTGAATCACGGTGAATTAACCGTGATT
TATCACTTAGGTGCTGAGTTAGGGAATCGAGACGGTAACGTCCATAAGGGCTTGTTGTCA
TTGTTGCTGGATGAAGCATTGTGCTATTGTGGCTTCCCTTTGTTGCCTAGTAAAAGAGGT
GTAACTGCAAGGCTGTCGCTAGAGTTTTTTGAGGACATTCCTGTAGATACTACGATTATA
CTAAAAGCAAACGTCAAAGAGATTAAAGGCAGAAAGTGTATCATTGAGGGACACTTGGAA
CAGTTTCCGTTGGAAGTTTCTTCTCGAAATGGAACTAGAAGTTGGAACTTACCACATATT
TGGGGTTTCAACCATAAGCAGGAGATGGCAAAAAAATTTGCCAAGGCCAATTGTATTCTC
GTTGAGCCTACTTGGTTCAAATATTTTAAATGGCTTGATATGTTTTGAAAAAGCATGCCT
GTCTCAAAATAGCCTATTCCGTGTTAATTAATATTCTATATTCAAAAAAGTTAAACATAT
ATACTGCATGTACTTACCGCCGAAGCACAAACGTGCCACTTCCATGAACACTTGCTCTTT
ATTTATAGTGGGGCTGATATGCGATGGCGTAAAGCTACTCCAGCCTCCTTCTTTTCATAT
CCTCATGACTGTCACTATGTGTTGGTGTAGCCATCGAACTTCCACTAGATTTGTTCTTCC
TTTTCTTACTATTGTTACCTGAATTTGAGCCGGATTGGCTTTTTCCTGTACCGTCTAGAT
CAAACGCCAAGTCGTCTATATCAAACGGCGCTTGGGCTCCCCCTTGGTTCTGGTTTGCGA
ACTCGCTTGGATATGACCTTTCAAACTGCGATAGTACCGAAGAGCAAAGGTCCCAATCGA
AATTTGGAGGCTGAAACAATGCTATGTCTCTATTGCGCAGCTGTTCGCGCCATTGTTGCT
CTGACATGTTTTGACCCTGCTGAGGTGGTTGTATCATCATGTCTGGGTTATTTTGGAAAA
GAATATGTGCTATTTGACCACCTTTACCATTTTCTCTGGTCGGTATGGTGGAGAATTTAC
CTGAAAGATCTGCTATCTGGTTCTTGTAAGATTTTCTTAGCTTCACGGCTTTAGTGCCGT
CCAAATTTGTTCTTGCCACTTGCCTGGAGATGTCATCCAAGCCATACACCGATATCAAGT
CCTGTAGAGGATTTGGTTGTTGGTACGTATATGTAGTTTCCGGATCCACGTAATAGTAGT
ATGAGGGGACTGTAGTTTCGTCCACTCTAGAAGCCATTATTATCGTATTCCTTTTTCGTT
CACTTACTATTGCTATTCGCACTCACTACAGATCTATATTTTATGTTCCACCCTGTTGTC
AGATCAGGAAAGGAATGAAGAGGCTCTATTTAAACCAAATACACCTCTTCGTTTCTCAAT
ATTGTTGGGCTTTCCTTTTTTTTTTCCTTCCACGTCTATCTATTGTCTCTATCAAAATTA
GGAAAAAGAAATGAAGAACGATGAGCCAAACGAGGCTGAGACAATCATGCATCCGTACAT
TCTATGTATGTTTGGGTGTATCTTTCCAGATTCGGTTCTTTTTTTTTTTCAGTCCAATTG
AAAAAAAAAAGGAACAGGAACAACGGGTCGAAATTTGCCGTCACATTCAGAGCGAAGAGC
GACAGGGGAATTGGTGGGCTAACCACCTGTTGAGCCCAGCTAGCAGCTGTCGGTAAACCG
TCGTTGGGCGGGGCGCGACAATGCAGCCAGCGGAGGCATTGTATGGTTTCCGTCTGGAGA
GTGGGCTTAGCCGGCCTGGCACTCCTTCTCTAAGCAGAGTGAGAAGGGAATCTTTTTACT
GGAGAAGAGTGTTTGAATCCAGCAGAAGGTAATACGCACCTTTCTCATCTATTTGCAGAA
TCGTTTTATTAAAATACTTTTAAAGAATTTAGATTTTGATAATTAGTTCATTCTCTTTTA
CAAAGATAATCACCAAACAGGGACAATACACTGAACGATAAAAGTATGTGACATATAGAA
TGCTAGAATGAATAGCCTAGACTGCATTGTTATGAGAGCAACGTTTGATATTTGTGGCGA
TTGGAACAAACATAGTACATGCCAAAATGAGATGAAATGTCCAATTTGAACTGATTAACA
TACACGCGCAAGCTCGTATTTGTTTACTGGTACACCTAGAGTTAGCCGATCAAAGAGACA
GTGGCAGATATATGGGAAAATTTTCTCCGGAAGATTGCATGCGAGAGTCTCATAACCAGT
CATTTCCCAAGATACAATTCTCGGAGCTGTTATACTAACAAACTTTTAATTTTCATTTTT
TTTTTTTTTTGATTAGATGGCCTCCTTACCTCACCCAAAGATTGTCAAGAAGCACACCAA
GAAGTTCAAGCGTCATCACTCTGACCGTTACCACAGAGTTGCTGAAAACTGGAGAAAGCA
AAAGGGTATTGACTCTGTTGTTAGAAGAAGATTCAGAGGTAACATCTCTCAACCAAAGAT
CGGTTACGGTTCTAACAAGAAGACCAAGTTTTTNNCACCATCTGGTCACAAGACTTTCTT
AGTCGCTAACGTTAAGGATTTGGAAACCTTGACCATGCACACCAAGACTTACGCCGCTGA
AATTGCTCACAACATCTCCGCTAAGAACAGAGTTGTCATTTTGGCTAGAGCTAAGGCTTT
GGGTATCAAGGTCACCAACCCAAAGGGTCGTTTGGCTTTGGAAGCTTAAATTAAATAAAG
ATTTACAAAATAATAACCTTCATTTAATTTTAAATTTCAATAAAAAAATATCAAATCAAA
CATGACTTTTAAATCTACCATTAGATAATTGTATAAAGTGATTTATTGTTTTTTAATTTT
GTTTTCATTATCTATCAAAACTAGGGCATTCTTCCTCACTTTTAGTGATAAACTTTTGTA
AACTCAGTAGTATATCCAGCCGACGAGCAATGCGATAACGGTGATGATAAGCAATGCTCT
GGAACTCAGACTTTGCCCGTTACCTGCTGATGGCGCTCTTGCTGATTCTGCATCGTGGTT
TCCAGACGGTTTTCTTTTCGGTAACACGGAGTGAAATATTTTGATCTTCTTGAAGACTAT
GTCATCTTTGTACTGCTCTTCCAGATTAGGCCAATCGGACAACAGCTCGCCATCCTCCAC
GTTTTGGTAAGCTGCCGGGATAGGAAGTGTAACGATCAAGAATTTGTCTCGTTTTTGGTC
CATTTCATCGTCAGCGGTTGACTTGGGTAATCCAAGGAAAACAATTTGGACATTTACACT
TTCATGAGCACCTATGATGGCCACATTGGGCCTCACACAATACTTTGTGGGAGCACTAGT
CCTCACTTTAAATATAACTCTCTTTTCACCATCGTTCTCGAGCTTTATATACTCTGTTGA
TTGTTTATTAAGGGGAGCTGAAGTATTACATATTAGTAACCTGTTGCATCGCACCAAAAA
AGGTAGCAAAGTTTCCCGCACACTAGCAATTCTCGTCAAACATACCCTTGAACACCAGCT
TTTCTGGCACTATTCTCATTGTTTACTCGTCTGAACTAGTGCTTATATTATCTGTCGTCA
TACCACTGTTTGAGACCCCCATAGGTCTTATATAAGGTAATGCATCATTCTAAACGGGCG
GCAAGCCATATTAAACTATCTATATAACTACAACAGTATTCATATACCTAGTGAGGAGGC
CATTTGAAAGCGCATTTTACCTCAGTAGTCATCACCTTTCGAAACGACTTCCTTTTTGTG
AGCATGCAACAAGATGGTGTGTTCGAATTGTGCAGTGTAGGATCCGGGGATATCGTTCAA
TGGTGGATAATCCTGTACTAAACCGTGTCTAACCAAGTTATTCAACGCAAATAAGTATTT
CTCTTGGCCAAGTCTGTCTAGGTATCGGCGACAGAACGGTAAAGTCCCAAAGTTGCGGTC
TATCGTTTTTAACAAGTTCTTGGCGCTGTCTAACGTGGGCATTACCTGATGGTCTTCAGC
AGATCTGGCATAATGAGAAACTTCCCCACCGGCAGTAACATAACCTCTACCAGTAGAACC
AAAAGTTTCAATGGCAAAGTGCTCACCTTCCTCCATTTTTGTAGTGTCCCCATTTTTGAC
GATGGGAACGGATTTACCGCCGTGGATACGATATGGTGCGATACTGTGGCCACATAGATT
ACGACAAGGTTTAACCTGGTAAGTCTCACCATTGATTTCCACTTCGTAGGATTCCATAAC
TTCTTGGATGGCTTCACCGATGTCGGTTAATCTCACATCGATACCCGCTTCTTTAATACC
CGTGTAAGTAGCGTCCTTTACAGCGGCTAGCAGGTTATCGTATTGTGGATCAAAGGAAAC
AGTAAAGGCAGAATCAATGATGTTACCGTTTACCTGCACACCATAATCTACCTTCATCAC
GTCTTCGTATTTCAGAACGGTTTTGTCGCCTGCATTGGGTGTGAAATGTGCAGCACAATG
GTTGAGAGAGAGACCCGTTGGAAACCCAATACCTTGAGATTTGGGATCCTCCATCGCTAA
TAAATTTTCGGCACCTGTATACTTTCTTGTAGTATTTTCGATCATGTCAGCGATATCCAT
TAACTTCATCCCAGGAACGATTCTGTCCTTGATGGCCCTTCTCACACGACGATGTATCTC
AGCACCCTTTCTGACATCATTCCAATGTTCGGCCCTTTCCAGATCCCTTTTCAAATAACG
TGATTCTTCATCCGTGGTTCTTTGCAGATTGAAATCTTGATGATAGTCCATCCACGCACC
TTCTGGGTACTTTCCATCTGGAAACAGTAATTCAATCTTCTTCACATTGCTTTTCTTCTT
CTTCTTTTTCTTGTTCTTCTTCTTTTTGCTTTCTACTGGGTCTGACTCGTCAGCTTTTGC
CTGGTCTTGCTGTTCAACGCCTTCATTCTCCAAATTCAATTCTTTTAAATCAGAAGCAGG
GGAATTTTCTATTTCAGCGTCTGTCATTTTTCAATACGGTAGAGCTTCTACAGTACTTGT
TGATGTAAAAGCCCACTTATTAGCTTCTTGCTATGGCTTCCTTTCTTTTTTAAGTTCGCT
TCTTTCCCAAGATTGAAAATAAAAAATAAGTGAGACCAGGTCATTAAAGGTCCCTTGAAG
AGTAAAAAATCTGTCAAATATCACCCATAAGAGCATAACCATAATGTTGAAGAGCACGCT
GAGGCTTTCAAGAATCTCTCTCAGAAGAGGTTTCACAACGATCGACTGTTTACGCCAACA
AAATTCGGATATCGATAAAATCATACTAAATCCAATCAAATTAGCTCAGGGAAGCAACAG
CGATCGTGGCCAAACCTCTAAAAGCAAAACTGATAATGCAGATATTTTATCAATGGAAAT
TCCAGTAGATATGATGCAATCTGCTGGGAGAATAAACAAGAGGGAGCTTCTATCCGAGGC
GGAAATTGCTAGAAGTAGCGTGGAGAATGCACAAATGAGATTCAATTCTGGAAAATCTAT
AATCGTGAATAAGAACAACCCTGCAGAATCATTTAAGAGATTAAACAGGATCATGTTTGA
GAACAATATTCCCGGAGATAAAAGAAGTCAACGGTTTTACATGAAGCCGGGGAAAGTGGC
TGAATTGAAGAGATCTCAAAGGCATAGGAAGGAATTCATGATGGGCTTCAAGAGGTTGAT
TGAAATTGTTAAAGATGCCAAGAGGAAAGGATACTAATCGTACCATCAACTCTTGAATAT
TGTGAAATTTTCGCCATTGATTTCCGTCTTTGTAAATAGGTAATGCGTAACTATTTAGTT
AAATTTTTGTATATTTTTTATTCTATGACTTCACTTATCCATTATTTCCATCGTCAAAAA
AAGGAAATAAATACTGTTGCTCGAACGAACAGCAAGATAAAGTGGAAACGAAAAGTAAGC
AGCTTCCTCAATATGCCGTCAAACGTACGTTCGGGAGTCTTAACTTTGCTCCATACAGCA
TGTGGAGCAGGCGTACTTGCAATGCCGTTTGCATTCAAGCCATTTGGGTTAATGCCTGGT
CTGATAACGCTAACATTTTGCGGAATATGTTCCTTATGTGGGCTGCTATTACAGACTCGA
ATAGCGAAGTACGTACCTAAATCTGAGAACGCCTCGTTTGCTAAACTCACCCAACTAATC
AATCCGTCAATAAGTGTAGTGTTCGATTTTGCCATTGCTGTTAAATGTTTTGGCGTTGGT
GTATCTTACTTAATTATTGTTGGTGACTTAGTGCCACAGATAGTGCAGTCAATTTTTTAT
CGTAACGATGATAACATGAGTGGTTCGCAAGAGCATCACATGTTCTTAGACAGGCGTTTG
TATATAACTCTGATCATAGTGTTTGTTATCTCCCCTTTATGCTTTAAAAGAAGTTTGAAT
TCTCTACGATATGCTTCTATGATTGCCATTGTTAGTGTCGCATATTTATCTGGTTTGATT
ATTTACCATTTTGTAAATCGGCATCAGCTAGAGAGAGGGCAAGTATATTTTATGGTACCT
CACGGAGATTCTCAGTCTCATTCTCCCCTGACTACATTGCCAATTTTTGTGTTTGCTTAC
ACTTGTCACCACAATATGTTCAGTGTAATTAATGAGCAAGTGGATAAGAGCTTCAAGGTA
ATCAGGAGGATTCCGATTTTTGCCATCGTGTTGGCCTATTTTTTATACATCATAATTGGT
GGTACAGGTTATATGACATTTGGTGAGAATATTGTAGGAAATATCCTCACTTTATACCCG
AATTCCATCTCCACCACCATCGGGAGGTTAGCAATGCTGCTATTAGTTATGTTAGCATTT
CCATTGCAATGCCATCCTTGCAGATCATCGGTAAAAAACATAATTATATTCATTGAAAAT
TTCAGAAAAGGTAAGTTATACGATAACAGAGCTAGCTTTATTCCATTAGACAACTTTAAT
AGTGAAGATCCGCAGGAGGCGCCAACCCAACAAAACAACGAAGAGCCAAATCTGCGTAGT
GAGTCTTTACGGCATATCAATATTATCACCCTTTGTATCTTACTGTTCTCATATCTACTG
GCTATTTCAATTACGTCTCTAGCAAAAGTCCTAGCAATAGTTGGTGCCACGGGATCTACG
TCGATTTCTTTCATTTTGCCAGGCCTTTTTGGTTATAAATTAATTGGCTCAGAATTTACG
GGCACGAATGAAAGAGTACCGACAAGCATAAAAATATTCAAATACTTAAGTTTATCTCTA
TTCATCTGGGGGATAGCAGTAATGGTAGCTTCACTATCAGCGATTGTATTTTTGGGCACA
TCATCACATTGAGTTTGTACATTACTTTTCGTATTTCTATAAACAAAAAAAAGAAGTATA
AAGCATCTGCATAGCAATTAATAAAAAGGTGACCATCCCATATATATAACACTCAAATTT
GATGGATCCGTGGCTTGCTGAATCAAATCTTGTACGCTAGACTCTACACTTAGTCCATTA
CCCATAAGCTTCTCTTCTACACCTTTAAGGGCCCTATAAGACTCTTGGTTTTCGTTCCTG
TCGTTGTTACTTATGAACTTGCTGACGTTATCGAAATTTGTAATTTCATGTTCTTCTTCA
AATAAGTGTTCGTATTTTTTAACTGGTGACATTACCCAGGAATAAAGGGGATCCCATTTT
AAGATATTCAAAACACACATCACCTTGACATAATCTTTTCTTAATACTGCGTAAACTCTT
TCACAACTCCGCCTGAATAGGCCATCCACGCCTGTGACTCCAAATCCATCAACGATATCT
CTAGTTAATCTGAAAGGGACCAACTCTGGAATGGGGAGTAATTTTCCCTGATCAAACGCA
ATTCCCAGGTCTATATGAATAGGCTCCCCTGTTGAGCAGTCAAGCAGGATATTGTTTAAG
TGCCTATCACCGAGGCCTAATATGTATCCAACGATAGAGCTAGCTGCGACACCTTTTGTG
TACGTTTTCTTAGCTTCAAACCAATCCAACGGATCGGGAAAGGAATCAAAAAAAAAGTTT
CTTAACTGCGGTTTTATTTCATTAGTGATTTTTAAATAAGCTTTCAGCCTCTCTTCATTT
GATTTTGTTTGAACTGCTTTCATGCCTTTTCTTGCCTGATCGAAGGTTATCTTATCGTTG
GTATGTAGCTTACTCAAAATTTGATGTAATGATGTAGAATTTGCGACAAATTCAATGATT
CCTGCCTTTGGTCCTAATGGAACCACTTTGTATGTTCTAATACCCAGATCTAGATTTCTT
AATACTTTATCATTTTGTAGAACTTTATTAACTTGTTGAAACACTTGTTCCATAATTGCA
TCTTGTCTCAAATCGTCATTACTTCCTTTCATCAAAGCTTTCTGCGTTGTACCATCTGAG
ATGTTGAAGGTGACTATTTTCGGCAGGGACAATCCTGTGGTAGTAATGCCTACTGTTTCA
TTGACGGATACAATATAAGGGCGGGCTTTTCTTCCATCAGCAGAACTTTTGACTGTAAAA
TTACTGGTCGGTAGGGGAAGCTTCTCCATGTTTAGCTGTTTCAGCCAATATTGGCCAATC
TTCAAATTAGCTAAGCGTAACGTCTTCGTATTTTGCACAAACTTAAGATTAGCTAACTCT
ACAGACATCTCGCAAAACTCTTGCACAGGAAGTAAATACTTTTTCGCAAAGGCACCCCTG
TCATATCCTTGCAATTCTAAAAGAATCTTTTTGACAGCTTGAATTTTTTGGGATATGTTG
GTGTCCTTATTGGATTGCTTTTCATATAGTAGTATGCTCATCACTGAATAAAGGGAGTCA
TACGGTAGTTTGTAAAGAAGTCGTTTCATGGTTAGTTGCAATGGCTTTTGAAATTCATTC
TCCTCCATAGATATTTTTGACGCAATCTGATTGACCCAGGGCAAAAACTTCCAGCTCGGT
ATTGTTCCAATTTCTTTATATAGTAATTGATTGATCTTGCTATTGTCATCATTCTCGAAC
CATAAACCACAAAACTTATCAATAATGTCATTATCATATCTGTTGCTGAAAACTAAGGTA
TTGAGATAGAAATGGAGTGCATGCCATAAAAATTTTTCTTTTTGAAGAAGCAGTGCCTTT
AGTACTTCAGAATCTCTATTATATTGTAGCAAGACACGATTATAATGCCTTTTCGCATCT
TTTCTTTCATTTTCTGGTAATTTTGTGTTTTTATATATCAGCTCCAAAGCTTTCAAGGTA
GATTTTCCAGTATATGACCTATGTTCTCTATCTTCGATTTCTCCATTTGATCGTAACTTT
TGTGCCTGTTCATCCAGAAAACTTCCGAGTGTGTAGAAAACATCAGAACATGATTCATGA
TCTTCGACATTTATATCCCAATTGACAATGATTTTTTCATATATTGCAGCAGCTGGTTCA
AGCCTTGATTCTGAGCTCCATTTAACTAGTCGAGCTTTAATTTGGTCCATAGGCACATTA
ATGAGTAGCTTAAAATCGTCATAAAGGATACTTTCGCTAATATTCTTCTCATTTTGAGCT
AAAAGATCTCTCATTATCATTACAGGTGCCTTGTACTCTCGAGACTCCCAGAGGGCATTA
GCAGATGTGAAACTTGCCAATTTCTCAATTTGAGATACTACAGAGGGATCATCGTATAAT
TTTGCAATATTCTTCACTGTTTTGCTCATTAGAGTGGCATTTCGTAACGCATCTTGAGGC
GCACCATTGGCAATTGCCAGCTGAACGTAATTAGCAAGCTGAATAATGGATCCAAGGCGT
AAATATTTCGAGCATTTTACGTTTTCATCTAATGAATTCCTCGAGAGCACATTCATTAAA
GTATGTCTACTCTTTAACGTTGTTTTGTGATCATAGAAGTCTATTGTATTAAGTCTCTCC
TTATCGGCCTTCATAATAGACATCAATGTTTGGGGGAAGGAAGTAACGTCCTGAGGGATT
GCTGCTATTTTTATAAATTCAATAATCGCGTTCAGAGTATCCATCCATTCAGTTTGGCTA
ATAAAATGTTGTCGAGAATCAAAAATAGTTAATAAGGATTTTTCTAAACTTTTTTCAGCA
AAACCAACGTCCTGTGGTAAATTTTTTATGGCATAGTATAAACCTTTGGCTTTGGAATCA
ACAACTTTTGGAGTCAATAGCTTCCAGTCTCCCAATTCTAAATTCCATTTGTAGACATCA
CTGGATCCAGAAAGTCTACTTTCCAATAAGCTTGTCAACCCGTAGAAACCGCTATCTTCT
GTGGCCTTGATTAATGATTCCTTTTCCTCTTCTAGTGAAGTAGTGTAATTGGCATCAAAA
TCGGCGTTGTTGAAAAGAAAACGTTTCCACGTATCTGAGTCAATTCTATTGATAGAGTTC
AAAACACCCTCTATTGAGTGTGGAACAGGTAAGCCTGCTAGAAAATCGCCGTCATTTATG
CATTCGTAAATCTTCTGAAGTGTATTTATATTCATTTCTCTTATGTTTGGCATGTTCATT
TCCTCAAATAACAAATAGCCAAACTTGAACTCTTTTATTTTAAGAGAAATTTGACATATT
TCTTGTAAATCTAAGCTAGAATATATGCGCAGACAGTTTCGTTCCTTGCATCTAGAACCC
ATCCTAATCATTTTAATTACATTGAAAAGCATCTTTAGCTTTATCTCAGAATCTTTAACA
TGCAGCAACATTGCTATTTGAGTGAATATTCGATTGCTCCAATTCAAACAGCTTTTCGGA
TCGTAAGTCGTTGAAAGAAAAAAGAGGTCAGTAAGTACTAATTCACAAAAAGCTGTTGAT
CCTTTGCATAAAGGATACAAGCAAACAATAGGAGGTATATTAAATGATATTTGGTGAATC
AAACTACGGGCGAATTTGCTTAGCCAGCAGTTGTAGGGTTCGTTCACTGACAAATAAGTA
TCGCATATGAATGATTCCATCCCAAAATTGTTTGCCAACGGGTATATAGCATTCAGTACA
TCCTTGTCCAATGGAGCAACTTTATCTTTGTTCTCGTTCATTATGTTATCCCTAAAACAA
AATTCACTTTCGCTATTTCCTATTGAGTAGCCCACTAGGTACGTTAGAATGCACTCAGAA
ATAAAAAACACTTCAGTAGAATCATATAACTCAGCTTCTTTATTGAAGGTCGAAATACGT
TGGTATATCATATGTGGTTGTTCGGGATGGCGAAATACCATTTCAAAGTTTTTCAAATGA
ACTTCATTATTAAAGTTTGTAGATCTCTCTCTTTGAACTTCTTGCTGTAAAATTCTTCTT
GAAAGAGCAGCGAACCATAGTTTGAAGTTTTTACTCAAATATTCCTTTGGAACATGGTGT
TTCAAAATGTTAATTGCAGCAGCTTTAGAAAGCGAACAACCGATTTTTGAAGCTACCGGT
CTCCTGGCATAAGAAAAGAGTAAAGAAACCAATACAACATCGTCTACGCCACAATCACTA
GCATCCAAAAGTTCCGTATTTTCATAAATATCATCTTGGACTATATTTCCGAATATTGCA
TCAAGGCAGTATTTCCAAGTTTTTATTTTGATGAGATCCCGATGCTCTAAAAGCTTTATA
GCCTGCTGGAAGGATGGACTGAGCTGTTTGTTTTCCCTCAAATAAATGAATATTTTGCAA
AATAAATTGGGCAGAGATGGCTCTATTTCAAACGTATTTTTGTCAGCCAGATTTAACAAT
GAGCTGAAAATTGTTATTACTTCATCGTGAATTTGTGTATCTATTAAGAATTTTGAAAGC
CGAATTATGATGAAGTTTAAAGTTGATGATTTTACAAGTACATTCTCATACAACACAAAA
AGATATTTTAACTCCCTTGCACATCGCAGTTTTCCTATGTAAGTCGATGTCTTTTCAAGG
TCTGTAATAACCGATAAAAACAAAAGCTTGAATTCGTGTGTGTTGTTCTTTTCATGAGCA
AACTGCGTCTGAACTAAGGTTGCTCCTAATGCCAAGGGTATATGAAGTGGGTATTGATAC
CTCATTGAAACACTGGAATTTTCAAATAAATATGGCGAAAGGTATGAAGTTGGGAATAAT
TTTTCAACAGTAGATCTAAGTTCAGTAAGTGAGCCCAAATCAGTAAATCTTATGATCCAC
TTTAACATCAGTAGACGGTATTTTTTATGGTATTTTACTGTTGTTTTACCTGATATTTGG
GGCAATATATCAAATATTAGTTCATTCACACCGCCACTGATAAAGGCAAGTGGAATACAC
AAGTAATAGCTGTTATCCACCAGATAAGCATCACCGTTTCCAGTAATCGCGTGTAACATG
TCTAAGATCCATTTTTGGTTGAAACCTTGAGAAAAGTAGATTGCAGAAATTTCTACAAAG
TATCTTCCTAAAAATTCATGAATATCGGCAAATCCAAAAAGAGATATATCCCATTCTTTC
TCCAATTTAGAAGTAGGGACTTTTGTTCTGTTAAACCAGTACATAATCAAATCAAACTTA
CAATATTCGAAGAGCTCTGTAAGGTTTTGGTAGCGAAAAGCGACCGTAATTTTGTTCAGA
GCTTGTTGGATAAACGCACGAGTATGATTGAAGCCAGAGTATGTCATCATATCCTCCAAA
GAAAAAACTAAGCTTGGGTAAGACACCAAAGACAACATGGACATTGCAAGAGAGTAGAAA
GCGGACTTTTCAATACTTTGCTGAGGCGGACCAAATAAGCTCTTAATCTCATAAAATATG
ATACTTTGATTCTTATAGCTCACTTGGGCCATATAACTCGAAATACTGTTCATTATGTTA
ATAATATTGGAGGAGTCTAGCTTTTGCAGGCATTTAATAAAAGTTGCAAAGACTCTCTGC
TTCCCACCTCTGATTGATCCGTGGGAAAGATCATGATTTTGAAGTAGGCTAAGCAGCAGC
ATAGAAAGGTTGACCGTAGGGGCCACACCAGTGAAAGAATTGTCCTCAAATCTAGATATG
ATCCAGTCCAGGATATCATTGCAGTCCGAATTCAAAGGCTGCTCGGGGTAAGATAACCAT
TGAGGTCTTATTGCTTCGATATAAGATGTAAGTAAAAGCATAGCTTGATTGGAAGAACTA
TAGTGGTTGCAAAGCAATTTTTCACCCAAGACTTCAGTGAATTCTTCCAGGATTTTGTTG
TAAGAAGATTTCTCCCCGATTGCTTGTTTTAACCACTGGCAAACAGTGCCAAGATAAGAT
ATAAATACATCTGTGCTAACGCAATCAGAAAATTCCAATATGGCTACCAAACGCTCTGAA
ATGGATTTATTTCTTGAAGACCATAGGTAAGCTCGCACTGCTTTATCTATAGTGGAGTGC
AGAGGCTTCTGAAATCTACCTCCAATTGTGTACGGACTATTATTCTGGGTAGTGTCTTCT
GAAGAGGCTTCGAAGTAATTGATGGCAGAAGTTCCTGTTTGAGATTTGTTTTTTTGCATC
CTGATAAAATCATTAACGATTTCCTTCATATTAATTTTGTCAAGCACTAAATGGTCTACA
TTTATGGTCCGTATCGATAAAACCTCCTCAAAAAATGATTGGTAGGAGTTTTGGCTATCA
AAACTAAGTTGTGGAATAGTTATTAAGGTTGTTCTCTTATATGCTGCAATAAACTCAGAA
AAAGTGGAATCTCCACAAAGATTATCAACTATTTGTATTAATTTTGCTACCCAAGTAAAT
TTTTGTAGTGGAGATGAAAATGCATCACTTTCAATATTTTCCAGTAATCTGTAAAGAATT
TCATTATAACGTGTGAGGTCTAAGGAAACTTTTGGTAAATTAAAAAAGGGAGTGTTAAAA
CATTCTGACTTTTCTTCTGGTTTTACGCCTAAAAGAAATTCCCTCTGCTCTTGAAAATGT
TGCCAAATCTTGTGGCTTTCATCCCAACATAGTGAGACAGGATTAGCTCCTTCGCCTTTT
TTATCGTTGAAAGGGTTCTCTGGGTCATATTTGTTACCTAACCAGGATATAAAATTGCAG
AACTGATCCTGTTTAGCATCAGTTCCGCGCAACTGGTTCCACTTTGATTTTAGCCACTCA
AAAATTCTATCAGCGGACGATATACCGTTCATAGATTGGAAGTCTTTACCAACGTACTGA
AGGTATCCCCATAGCATGAACGATTCATTAGTAACTAATATGGGACCCAAAATATCGGAT
AATTCGTAAAGATCATATATCTGATTGATAGTTTTCTCATCGGATAAAAGCTGCTTTGAA
AACTTTATGGAGTTGGCTAATAAAAGACAACTTAACTGGCAAGATTCATTTGATTTTACT
AATGGTAAGCAAACTTTAAATAGGCGTGCCATGTCGCCATTGCTTAATTCGCATTCTTTT
TGGGATAATAAAGGAATAAAAGAAAAACAAACCCAATTAAAGCATTGGATTTTTTCGAAT
TTTGAAAACAGAAGTTCTTTCAGCTGTTCTGCAAAACTTTTAGTGAAGTCTTGTAAAGTT
CCATAAAATGAGCACAATTGTAATCCTAGCACTTCAAACTCATGTGAGCTGTTCTCCTCT
AAAAGATGAATAAGAAATGTGTCCATATCGTCAGAAATCCGTAGGATAGAAGGTATATCC
GAATCACATTTTCTTCTTTTAAATAATAATGAGTAATTTTCATTTTTTCTGTTCAATGCA
AAATATGTTAACAATGATTTGGTAATTCCGAGTATTTTTAACCACACCGATCTGCCTCCC
CTATCTCTAAGTCTAAAATCAGGTAATGCAAACCATGAATTTTTATCCCTTGAACCTCGA
ATATATGAGAATTCCACATGGTTTACGGTAAATAATTGAGGCTTATAATTACTTAAGCGC
AGTAGAATGTACTCACGGTATAGAGATACAAGAGATTCGGACCGAAGCTCTTCAACATAA
TTCTCTTGACCAATCATATAAGGAAGTTTATGGTTCATTAGTTCACTTGACATAACATCA
AACAGTGATAATTGGTCTTGTACTAGCTCATTGGAAGTACAGCCAATTGTCAGGTTGTAA
CTCCATGCTTCTTTTATAAGCATTAGCGTATCAATAACACTAAAACAATGGCACTTCAAA
ATTAATTGATTTATTAATGACATTATTAATCTCGTATTTCCATTTTCTTTTTTGCTGAGC
CTCAAAAAATCTATTACGGTCCAAGTAATTGTCCTTGTCACTTGAAATATACCAACTGTG
TCTAACGCCAATAAATTCAGGAGGATCGATATGAAATTGGTCAATGTTTTGTCTACCATA
GATAATTTCATTTGGCTTTGAAAGTACTCGCAAATTTTATCGACTAAGGATATCCATTGG
TGTATCATGAATTTCAGTTTGAAAGGGTCACTTTTAATTAGGGCATCCAAAGCAAACGAT
AAATGTACTGAAACGGCATCCAATAAACTTTTGGAACCATCTTTGACCATTAATTCAGGT
ACTACTGCTAAAAGTAACTTCAACGTTTTCACTTTAAATCTCTCACATGATTTTTCTACA
AATAATCTTAAAACGTACGATATCGTGGAGAGTCTGTTCTCACTAAGTGATAGCTTGTTT
GTGGTTGACACTGTCAAGTTTCGAAGAAGGTCACAGTATTTTGTGTGTTCAGATGCAAGT
AACTCTACCAAAGCTTCTGCCGTTGTAGATAGGGCCTTGGTTGGTATCCTTTCCGGATCT
TCTTTTAAAATTGTTGTTAGCTCATCTAAAGCATTGTTTCTCTCTTTGATTTTTGTTGAT
GATAGAAAGTTTAAAGTTTCTACAATCCCATGATCCTCCATCGTCTATGTTACACTGATT
TCCCTTTTTCTTTGAAGGCTTTTTTTTCGAATTTCCTGCTTTTTTTGCGAGGCTTTGAGA
AGTCAATTAGTCTTGATTATTCTATTAACTTGGAACTAATTTACCTTGAAAAATGTCAAA
ATATGCATATTGTACGGCTGGTGCCATACTTGTTTCTCACTAGCAAAACATTCTATCATC
TGTTATTCTTACCTTCTTAACGTGTCTGTTTGCTTTTTTGACGTACCCCAAAAAATATAT
AGACCCTCCTATCACGCTCATAATATCATGTGATTCTCTCGATGAACGATAATAGTAATA
TTTTCATCTAAAAATGCAATGAATTATTGAGTTTCTTTAATCTGTTTAAGAGACTGTTAT
TTATAAAGAAAATATATATAATTGAAGAATCTAAGAGTATGAGTCAAAATAATTTCCTTT
TTACACAACAACACCGGAGTTAGATGCAACTCTTGGCCATAAATCGGCACATTCCTTACC
GACTGGACCAGTGATGGCGGAACCCTTCATTTCACCCTTAGGATTAGCGATGACACCAGC
ATTGTCTTCGAAGTACAAAAAGACACCGTCTCTTCTTCTCCAAGACTTAGCTTGACGGAC
AACAATAGCTGGCATAACCTTCTTTCTCAATTCTGGCTTACCCTTCTTAACGGTGGCCAT
AACCATATCACCTAGAGAGGCGGCTGGCAATCTGTTCAATCTGGAACCAGAGCCTTTGAC
GGCGATAATGTACAAGTTTCTGGCACCACTGTTGTCAGCACAGTTCATGATGGCACCGAC
TGGTAGACCTAACTAGTTAAAAAAGATCTCAATATCGGGGAGTGAGAATAATTTTGTTAG
TAAAAGCATAGGGAGAAAGTTAGCAGATGTGGTTAATCTTGAAAAATAGAGTTAAGCGTG
ATTTTTGTAGAAATAACATTTCGATGGTTATCCATTAGTATGGGCAAAAGAGGGAGTTAG
GATATGCTTGCCGTGTATGATTTTGAAACCAGAAATTTTTGAGTCCATGAATATTGACAG
GTATCACTTCATCTGCAAATACAGCCCGCTTAACCATTTAAAAACTGAATTTATGTGTGT
AATTGCATCTTTGGCGGGGCGGTACCAGTGATGGCACATCTACCATTCTTATGGAAAATA
ACACCGATAGGTATATGATCAGGCTTCACACTTAGTGTTTAGCGTCTTTTAAACCTCTGT
TTAATTCTGTTGTACCCAGCAAAATGAAATCTTGGAACTTTACTTTATGATCAATTTAAC
CAAATTGCATTGTGGAAAATAAAAATTTTAACATACTGAGATTCTAAACTTAGTACCTTG
AGCACCGTTACCGGACATTATTAGTTATATATAGGTGTGTTGGTTTTGTATTGCTTGTAA
GACCTAAGAGTCAAAATAAAGAAAGTAAGAGATTTTTAGCTACTAACCTTAGCAATACGA
TGGTATTACTATTAGCGGGAACAGGTACATTATGGCTACAGTTCGTTTCCTGCCATATTA
ATTTTTCAGCCCGAGCGTGTTTGGGTTTGATATTTTCTTTTTTACCTCTTTTTCAACATT
TCCATGCAAGTCTGATGACGGTTGTACGGCTCGTTCTGTGAGCCGGATAAGCGATAAAAA
AACTTGGTCTGTTGAAAATAATAACTGCATGGGTTTTTCAAAGCAGTTGGGGGTGTACAG
ATGTTAATGTAGTCTGATATATGCTCTGTCTTGTCTTTTTATCTGGGGGATCATTAACAT
GGTAATAGTGATTGGTATTGCAAGCTTAAGATTATAATTACATAAAACAATACAAATATT
CTAGCCCGATGGGGTTATTATAGACCAGTTTTTGTTTTCTCTTATTCTATCTGTTAAAAA
GTCCGTGGGGTTATTGTCTTCGACAGAGTTATTATCCTTGTCGCTCCCTTTATCATTAGC
CGTATTTTCGTTATCCTCGTCATTATGAGTCCTCAGTTTTGCACGTTGTGCTCGTGACAT
ATGACTCCAATTCTGCTTTTTCTCCAAATACTCTCTTTTGCCCATTGTGCTGTAGCCGTC
ATCGCTTGGATTTGGAGGCCAACTACTTGCCTTGTTCCCAAGGTTATTGCCATAATTTGG
ATTGTAGTACTCTTCTTCCATTTCGTTCAATCTCAATGCCTGTAAATCGATTAAATTTAT
GCCCTTCTCGTTCTTAGCCCAACCGTTTCCGCCTTGTAAAATATCTTCCACGCATTCTCT
TGGCGTAAATTCACCTGGTCGAGGATCCCACGGTAATTTAAACGTTTTCTGGTACAAGCT
CTCAATCAGTGGGCTCATAGAGGAAGATATTGTTGTTGACAGCCCTGGCTTTGTTGTCAT
TTCGCTACTCTTGTGGTTGGTAGAAGTCGGTGATTTAATACTTGTGCTGTTTCCTGTCGC
ATTTGTACCGGGTTTCGCTACAGTTGTTCCAATACCGTTAAAATTGGAGAATGTATTCTT
GGGTGACATCTGGTTTGTTGTTGATGTGGGGCTAGATAGTTCAGACGTGTTATCCAGTAT
AGTATTTATTCCTGGCCTGTAATTAGCGAGCTGGCCATTAGTAAACGATTTGGAAATGTT
GAAATCTTCGTAAGAGCCTCTAACTAGCTTCAACTGCAATGAGACGTTGATTATAGAATT
GACCTTTGAGTGCTTTAGGAGAAATCTGTTTGTTGTGGGAGTTTCGTCTTCTTTGACGTA
TTCTGTTATATCTATGTCTACTGTTCCCAATAGAAGTTTACCCGTTATCTTTTGAGAATA
TGAATTGTTTCCTGTGGCCGTTAGTGCAGTGGCGTTAGCATAGGTCGTTTTCTTCACTTT
GCCATTGGGACTAGAACTAGAAGTCAACGAGGAATTCGCATCAGCAAACTCAAAAAAAAC
ATCCAACACCAAAATTTTCTTCAAGAATCTGCCGTTTTTATCCAAGTGGAGCTTCACCAG
GATTGGTTTGTCTAATGAATAATTCCATTGTGCTCTATGATGTTGCACATGCACGTGTTT
TGTTGTACCTCTACTCTGGGTCGAAGTGGTTTGATGCTCACCGTCCAGAGCCACTTTGTG
TCCCGACGTACCTGTTCCATCCTTCAAACGCCATTTCGTGTAGCAATAGCCAGAAGATTG
AGGAATATTTACCAATTCTTTGATTTGCAGGTCCAGTAGAAACTTTGGTCTTTTTGCCTT
GCTATTATGATTAAATGGCATCTTAATATTTTGTGAGCGGTATTATACCTTTCTTGGGTA
CCTAATACTTCTAAGCAACCTGAATGAAATTAGAAGGTGTTCACTCCTTCATTAGCAAGT
GAGCTTTGCCGTTGTCACCGTACTTGGTCATCTTAAGAGATACAAAGGGGGGGGACCCTG
AGAAAACTTCTCCCGAAAAAAAAAAAAGAAATATACCCACGCGTTCTTTACCCGGAAATA
AATATCTTGATTTAGCCGCCGAGATTGTTATATATGCATCCAAGACCTCTGAATGGTGGC
TAATTAAGACACTTAACTGATTACGTTTCCATCAACTGCTATCATGTTCGCAATATTTGG
GCAAGAAATGAAAAAGAAAAGTTACCAACTCTTCTCCCTTCTACGAGCGGTGAATACATG
GGAGCCGAGCCGCATGAAGATGAAAGTAATATTAAAATTAAAGTCTCTATCGAAGCAGTG
ACTCTCTCCCTATCAGCCGGTAAATTTTTTTAACGAAGTGGAGCTAAATTATCAGAAAAC
GTAGAGCTGGTATGCTGGTAGATCTAAACGAAGTCCAGTTTACATCAAGATGATATCGTG
CAATATTTACTACGGCATGACTTAACAGTACAGTCATGATTTAGGAATTTGAGTGTTCTC
CGGGGTTTTGCAGATAAAAATTTGTTTTCTTCTCTGCCATTCCTGGAGATTTTGAAAAGA
GTTGGTAATGTGTTTCAAAAGAAAAAAATACATTCCAAGAATAAATACCAGGATTTCGTG
ACAAAAATTAAAAAAAAGGGAAGTATGGCATGCCTAGAAATCTTTTCTGGAAAACTTGAA
GCATATCATATAATTGTATGAACTTGTCCTTCAAAAGATGTTACCAAATATTCAAGAGTA
TGTGAGCTTTCTATTCTATTGACGCGTAAGAAAGGCTATCACGTGTGGGGGGGAGAGCTC
AGCCACATTGCACTACTTTCGAAACCGCGTAGTCGGAAACGACATTCCCCCGTACCAAAA
CAAACGAAAGGACGTGAAAGGTAAATGAATAACATGGCACTAAAAATTTGGCAGAAAACG
AAAAAAAAAAGGAAAAAGAAACTGAAAACTATACGCTTCCCTTAGGATACTTTCTGATTT
ACATCCGAAGAATTGGGTGCGTCAATTAAAGGCAATTCTTCGCTCTATCAAGCAGTTTTA
CTGCGTCTGTCTAAAGAAACAATTGTTTTACTGAATTTCAACAAAGTTCTAACTCGAGGT
GACCGGAGGCCACTGTAATAATAAAAAATAGAAGATGAGTCTCGAAGGAAATACCCTAGG
CAAAGGGGCCAAATCTTTTCCTCTGTATATTGCGGTAAATCAGTACTCTAAACGAATGGA
GGACGAGCTCAATATGAAACCAGGTGATAAAATTAAAGTCATTACTGATGATGGGGAGTA
CAATGACGGCTGGTATTATGGGCGCAATTTGAGAACCAAAGAGGAAGGTTTATACCCAGC
GGTATTTACCAAAAGAATAGCAATAGAAAAACCAGAGAACCTGCACAAATCACCAACCCA
AGAGAGTGGAAATTCTGGTGTTAAATATGGAAATTTAAATGATTCTGCGAGTAACATAGG
TAAAGTCTCCTCGCATCAACAGGAGAACAGATATACATCATTGAAAAGTACAATGAGCGA
TATAGACAAAGCCTTGGAAGAGCTAAGAAGTGGTTCAGTTGAACAAGAGGTATCAAAATC
GCCCACACGCGTGCCCGAAGTTAGCACTCCACAGTTGCAAGATGAACAGACTTTGATTCA
AGAAAAAACCAGAAATGAGGAAAACACGACACATGACTCGTTATTTTCTAGCACAGCGGA
TTTAAACTTAAGTTCTGAATCTTTGAAGAATATAAGTAAGTCAAATATATCAACAAAATC
CCTAGAACCGAGTTCGGAATCAGTTCGTCAATTAGATTTGAAAATGGCTAAAAGTTGGAG
CCCAGAAGAGGTTACTGATTACTTTAGCTTGGTTGGATTTGATCAATCCACTTGCAATAA
ATTCAAAGAGCATCAAGTCTCCGGAAAAATACTACTGGAATTAGAACTGGAACACCTAAA
AGAATTGGAAATAAATTCTTTTGGTATAAGATTTCAGATATTCAAAGAAATAAGGAACAT
CAAGTCTGCAATTGATTCGTCGTCAAATAAACTGGACGCCGACTACTCTACCTTTGCTTT
TGAAAACCAAGCTGCCCAACTAATGCCTGCAGCCACTGTAAATAGAGACGAAATCCAACA
ACAAATTTCCTCCAAGTGTAACAAGTTGTCAAGTGAAAGCTCTGATAGAAAATCATCTTC
GGTCACCACAGAATTGCAAAGACCAAGCTCGGTTGTTGTTAATCCCAATTTTAAACTTCA
CGACCCAGCTGAGCAGATCCTAGATATGACAGAAGTTCCTAATTTGTTTGCTGATAAAGA
TATTTTCGAATCACCGGGAAGGGCTCCAAAACCACCATCATATCCAAGTCCAGTTCAACC
TCCACAATCGCCCTCTTTTAATAACAGGTACACAAATAATAACGCAAGGTTTCCTCCTCA
AACAACATATCCACCTAAAAACAAGAACCCAACCGTTTATTCAAATGGGCTAATTCCAAA
TTCTTCGACATCTTCCGATAATTCAACGGGCAAGTTCAAATTCCCTGCCATGAATGGTCA
TGACTCGAACTCTAGGAAAACAACACTGACATCTGCTACTATACCTTCTATTAACACGGT
TAACACAGATGAATCTCTACCCGCAATTTCAAATATATCTTCAAATGCTACATCTCATCA
TCCGAACAGAAATTCCGTTGTTTACAATAACCATAAGAGGACGGAATCCGGAAGCTCATT
TGTTGATTTGTTCAACAGGATTTCAATGCTATCGCCAGTCAAGTCAAGTTTCGACGAAGA
AGAAACGAAACAACCTTCAAAAGCTAGCAGAGCAGTTTTTGACTCAGCACGCAGAAAGTC
GTCTTACGGACATTCAAGAGATGCCTCACTTTCTGAAATGAAAAAGCATAGGAGAAACTC
TTCTATATTATCTTTTTTTTCTTCAAAAAGTCAGTCTAATCCAACGTCACCAACCAAACA
AACTTTCACTATCGATCCCGCAAAGATGACTTCCCATTCTCGTTCTCAGTCGAATTCCTA
TTCGCATGCAAGATCACAATCTTACTCCCATAGTAGAAAACACTCGTTAGTTACCAGCCC
CTTGAAAACTTCTTTAAGCCCTATAAATTCCAAATCCAATATTGCTTTAGCGCATAGCGA
AACTCCTACTAGTAGTAATAATAAGGAGGCAGTATCACAACCAAGTGAAGGGAAGCACAA
GCACAAGCACAAGCACAAGAGCAAGCACAAACACAAGAACAGTAGCTCCAAAGATGGCTC
TTCCGAAGAAAAAAGCAAAAAGAAATTATTTAGTAGCACCAAAGAATCATTTGTAGGAAG
CAAGGAATTCAAAAGATCTCCCAGTGAACTTACCCAAAAATCTACCAAATCGATACTTCC
CAGGTCGAATGCTAAAAAGCAACAAACATCTGCTTTTACCGAAGGTATACGCTCTATCAC
AGCAAAGGAATCTATGCAAACTGCGGACTGTTCAGGCTGGATGAGCAAAAAAGGTACCGG
TGCTATGGGGACTTGGAAACAACGGTTTTTCACACTTCATGGAACAAGGCTTTCTTATTT
TACGAATACCAATGATGAGAAGGAGCGTGGCCTGATAGATATAACGGCACATAGGGTCTT
ACCTGCCAGTGATGATGATAGGCTCATTTCCTTATACGCTGCGAGCTTAGGAAAAGGAAA
ATACTGTTTCAAATTGGTCCCTCCGCAACCGGGGTCCAAAAAGGGGCTAACCTTTACAGA
ACCTCGCGTTCACTATTTTGCAGTTGAGAATAAATCTGAAATGAAGGCATGGCTGTCAGC
CATAATAAAGGCCACTATTGATATTGATACAAGCGTCCCTGTCATTAGTTCATATGCCAC
ACCAACGATACCTCTAAGCAAGGCACAGACGCTATTGGAAGAAGCTAGGTTACAAACCCA
GTTAAGAGATGCTGAAGAGGAAGAGGGAAGAGATCAATTTGGATGGGATGACACCCAAAA
TAAAAGAAATTCTAATTATCCAATCGAACAAGATCAATTTGAGACCAGCGATTACCTGGA
AAGTTCAGCATTTGAATACCCTGGTGGCAGACTTTGAGAACTGCAATCATTAGTTACTTC
TTGACCAACTTAAACACCTTAATAATTAATATTTAATAGAACATAATATAGTGATATAAA
GTATATAAAAATAAAAAGTTTACGAATTAATACAATCAAATTAGACACTGATACTATCAA
GAAGTACATCGCAGGAACCGCAGACATGATGTCCTCTTCTTTCAAATTACTGGATATATA
TATATATTATTATTGTTACCATTAACGTTATTATTATTAACTATTACTATTACATTAACT
TAAAAATAAATATGAAACAACGAAGAACAAAAAGAATTATGAAAACATTTAACATGTTTC
AATTTGTTATGTTTTGGCCAACCTGCGTTTATTCTTGCATATGACATTTTTGTAATTCAT
CGATGATAACTTGGTTACCCTTTGGATCCAAATTCATAGCAACAGTTAGCTCCTTGATTG
CATCTTTTTTCCTCCCAACTATTCTATATGTTTGACCCAGCAAATAATGGGCTGTGGCAT
CATCAGGAACGAGTTTCACCAATTCTTCAAAAGTTTGCAAAGCAACATTATATCTTGTCA
TGGAATAGAGCAACTGGCCCATCTTATATTTGGATAGCGAGGAAGTCGGTTGCAAATGAC
ATGCTAGTTCATAATATTGTAGAGCCTTTTCCTTATAGCCCAGCTTTTCTAAAGAACCAC
CGCAACAACAGATTAACACAACATTGACGGGATTAATTGACCTTGCCTTTTCAAAATATA
ACAACGCTTCTTCATATTGACCTAATTTCATAGCGCTCGTACCCAATCCGTAATATGCAT
TGTAATGCTGAGGATCACAAGCTAGCGCCTTTCTATAGCATGTCTTGGCAGAATCCGAAG
AATCGTTGGAAGAATGTTCATGACCTTGCAAAGTATACGCGTATGCAAAATTTGGGTCTA
ACTGAGTAGCTTTTTCGAAGGCTTTTATTGCGGCATCATGATCCTTTTGCAATGATAGCA
AATTACCTATACAACACCATGTTTCGGGCTTATTAGGCATTGTATCCATTAGCCCATTTG
CCAAATTTGAAGATTTAACCTTGTCATGCAAATGCCACAGCAAAGTAGAAAAAATTTCCA
TATCTTTTACCCTTGCCGGTTGTAGGTCTTTCAATCTATTGAAATACTTTAAGGACATAT
CATAATTAATGATCTCAAAATGAAGTTTTCCTAATTGCACTAGACACCATGGCATTGTGT
CTTTAATATGAGATGGGATTTGAGACTCGAACAGTCTTATTGCCTTGAACGAATTGTATT
GTGATGACGACCTTAATATTAAAGCGAAATTATACATGATTTCAGGCAGCGTAATTGAAT
AATCACTCGTTAGTATTGAGTTACTGATTATTAAAGACCTTGGATTTTTCTTGGAAGTTG
TTAACCTTCCTGTTGAGGAATATAGGTTTCTTGGAGTTTTGAAAGTTGTTTTATTTATAA
TGTTATTATTATTATTATTATTATTATTATTATTATTATTATTATTATTATTATTATTAT
TATTATTGTTATTTTGGTGGTTCCTATCGTTATTTAACAGTTTCGATGGAGGAGTCGTTA
AAAGTTTGTTTCTGTTATAAACTTTGGCCAACGAGCTTATTGTAGGCTGTTTGGAGGATG
GAGACACTAAGTTCATGGAAATGTTATTTGGTAGCGCAGAAGACGTCTTACTGTTGATTG
CAGGGTTTTTAGGAGTTTGAGTATTTTTGTTCTGGCAGGTCCTTATTGATGTGTTCGCTT
GTTGCTGCTGTGACCTTGAGAAATGCTGAATGGAAGAAAAAGAAGATGCCGATGTAGAAG
GGGGAGAATTAGACGACTGAAACAGTGTATTAACATTATTATTGATATTATTATTGCCGT
TTTTGTTTGTTTTTGAATATAAGCTAGGTTGTGAACGAGGTTCGAAATGCGATAGTGATG
TAGACGGAAACGATGAAGCTGCATTATTATTATGACTATTACTTTTTTTCCCTGCAATGT
CGAAAAAAACCCTTTTGAGATCCACGGTAGCTCTCATTTTACAAATCGCTTCGTAAGATT
CCCAAAGGTAAGGATTAATGGCTAATGCTTCAGAATGATAAAATGCTCCCTCCTTAGAAT
GGTCCAGTTTCATATAAAGATTGCCTAACAGGCAATTCAAAGTGGCCAAATCGGGAATAT
GGACGAGATTAGAATTCAACACCATATTTATGCGCGTATTACTGCTGTTCGAAGAAAATA
CATTTATTATTGAGAGAAGAGTGAGGATAGCTTCGTTAACTCCCTGCGAAAGCTGTAAAG
CACAACGCCCGAATATGTAAGCGATACCAAGATGATACTCCTTGAATTCTTTGGATATCT
GGAACGCAGTGTGGTAGCTTTTATTCAGAAACAGCGAAAGTGCATATAAATATACCGCAT
CGGACCAGTAAACACTTGATTTATCGAGAATGGAGCATTCAGCATAGAGCAGTTCGGCCA
AAAACTCTGCGGTACTGTAGTTCAACTGCTGAATAGCCTGCTGAATGCAGTCCTGAAGCT
GTATGATGGTGCTCAAAGCTTGATCATCAAAGCTGGGGATTCCTCTCGAGAGGGTGAACG
GTGCTAACTCAGGATTTACCGCCATGCTATTTTTATTATGTATCCTGCACGAAAAGTTCG
TGTCGATTTATGAATAGATATGCAGTCACCAAAACAGAGTCTAAAACTCTCACAGCTAGG
TATGGTTTTTTGATAAACTTTTCTGTGGCACCTTTGCTTGCACTTTGATCCTTTTGGTTT
ACTTTCAGCCTGTTCCATCCTTTTGATCAAAAAAAAAAAGGAAAATCAAGCGCGGGTAAT
AACGGCACCATTAAATACTAGTAGTACTATATAGATGGTATAAAGAAATGATTTAAAACA
ATACGATTATATGATATTTATACATCTGTTTCAGTTGAGCTTTTTTTCCATAGAGCTGGT
GGTACGAAGATGGCTTTTGGCGAGGGCGACCGAACCAGATAGCTGCGTCAAGGCCAATAG
AAGCAACAGAACAGTATTCAATGCCAACAATAGCGTGCTTGCTTGTGAGTTTGGTGGATA
GGAATTCCAGCACCACTCGTGCAAGACGTACCAAATGGGACCAACGAAGAAGGGCATTCC
CGACCAAAAGATCAGTATAGGCAAAGTCCAGTGATACCAGGATAGAAACTGGTAGTGGAG
GGACCTTGAAAATAGGACGCCGATGAAGTTGGATGCGATTAGAACGAATGGAATAGTCTT
GGCGGGATTGGCATTGAGCACTGCATTTTTCCTCAGCGGATGGCACAGGGAAGACCATAA
ATCGGGCAGGATGCGAGGGTATCTTGTGACGAACAGTGTGGTGAGCGCTATCAGGTGGCT
GATTAAAAGGGCCAAGTGGAACCTCTTATCATTGAAAGCCTCTTCATCCATCATTTGCCA
ATTGATACTCCATTGGTACATAAACTTCCTGCCGAAATTAAAAGCGCAATGCAGGTACTG
TTGCGGAAAGCTGCGCAGGAAGGGCACTGCAACTGCGACTTGCCATGCAATCATCGCAAC
GAGATCCAACAAAGTAAGGATTACGTTCGCGTCATTAAGGATGAATAGAGAAATCATCAT
TGCAGGGAAATACAACAGCGCATTCATCTTAATGCTCACAGCCATACTGTATGTTGCGGA
GATCACCAGCGCAAGGGACTTCTTTAATTTGGGGCGCTGATGGCACCTGCTGGCCACGAT
AGCCCCCAAAACCGTGACGACCATAAACAAAGTAGTGAAGCAATCATTGAATAACCGTAG
CACGTAAATAGAGTGCAATCTTTTAGAGAGGCACGCCAAGACCACACACCACGGTGGTAG
ATGTAAAAGGTAGTAACACGCCATTTGTAACGCCAGTGTAAGGAGATACAAGTATCTGAA
AAACACTTGCCCGCGCTCAACGTGGTCCATTCCCTCTGTTAGCCAGTACATCATCTTGTA
GATCAAGACGTGGCCTGCTGGATACACCAGCGGGCCCGTTCCACCACTCACCTGAGAGTA
GTCCAGCATGCCATCGAGCTGAATCATCTCGATCTGCTCCATGTACGCCTTGTAATCGAT
CTCTGTGTAAGCTACCTTCTTAATGATAATCTTGCACAGCATGCTTTCGAACAAAATCAA
AAGGGGCATAACGATAAGATTGGCCCTACAATCGAAGATCACGTAGCGCACACCGTCCTT
GAGATCCTGCCACAGATCCAGCGGAGGTCTGACAAATTGCTTCCTTTGCAGAGACTTTTC
ACCTTGCGGAGACTGTTCACCTTCCATACTACTAGTATCTAACTCTTTCTCTCTCCCATA
CACACTCTATGATACTGTTTTCACTCCCAACTAGTGTACTGCGTTGTTCTTTAAGTTCGA
TAGCGAAATTTCTTTAGCTTGTTTACAGCACCCAGCAACCGCACACAGAATGTGACGGCA
AATGCATTTTACATGGAAGGCTATCTACAAAACAGCAATAAAGAGTCATGTAAGATTGGG
AAATCTCTAATGTGACATTCCATACTTGTTGCAACAATTTTGGGATGCTTCTGCGTCGTA
CGACCCTGTATTTACCTTCTCTAGCTCATCGCTTCCCAGGGTCCACGTTAATTTTTCAAT
TTTTTCTTGCGTGTCGAAGATTCAGGTCTCGAGAAATTTGTCAAAAATTTTTCACTAGAT
ATTAAGAACTATATACATCGAATAAGATGCCAGCACAGAAGAGATAGGCAATCAGTTTAG
ATACTACAGACACTATCCAATAGTGCAAAGCAAAAGCAGCATAGAGTATCCCGTTTCCAG
CTTTTTCTCTTTTTCCCATTCGTTTTTCCTGATCTTTTTTTCTGCATCGTGGCACCTAGA
ACAAGAGGTACCTTCCATCCTTCGCTTAATATTTGATACGACTTTTTTGATTTCCATTAT
TATTATTTGTTACTATTATTATTTATCATTTGGGTTTCGGTTTTTTGTAATAATTTTCTT
TTTTTTTTTTTTTGGCTCTATTTCACTAAGACATCCTATATATGCCAGGCCAGATAATCA
GCATTCCGTTTTTGTCGCAGAACGAGGACATGGATAAATACTTGTCGGAGTACCGCAGTT
TGAAGCTCCTTCATCAGTCCAGTAATTCCTTCCAGTCTCACAATGCGCCCTCCCACCAGT
CGAACTACCACCCCCATTACAATCACATGAAATACAACAACACTGGTAGCTATTACTATT
ACAACAACAACAATAACAGCAGTGTAAACCTACATAACCAAGCTGGTCTACAGTCCATTA
ACAGATCTATTCCATCGGCCCCGTACGGGGCTTACAACCAGAACAGAGCTAATGACGTAC
CATATATGAATACCCAAAAGAAACACCACAGATTTAGCGCTAACAATAATTTGAACCAGC
AAAAATACAAGCAATATCCCCAGTATACGTCCAATCCAATGGTTACTGCACATCTGAAGC
AAACGTACCCTCAACTGTACTACAATAGCAACGTCAATGCTCACAACAACAACAACAACA
GCAACAACAACAACAACAACAACAACAACAGCAACAACAACAACAATCTTTACAACCAGA
CGCAGTTCTCCACGAGGTACTTCAACTCGAACTCCTCTCCCTCGTTGACTTCTTCCACTT
CTAACTCATCCTCTCCATACAACCAAAGCACCTTCGAATACATTTTGCCGTCAACTTCGG
CAGCTTCCACAAATTTATCGTCGTCATCATCAAACAACTCTATGCACACCAACCCAACCA
CTGCAACATCGACATCCGCCGATTTAATCAATGATTTACCCGTGGGCCCCACGTCCAGTT
CGCTTATCTCGGATCTACATTCTCCACCAACTGTATCTTTCCTACCAGCAAGCCAAACCC
TGCTCATGTCCTCCACCACATCTAGCTCTATTGGCACCAACATAAACCCACCGCAACATT
CACCATCCCCATCGCAAAGGGAGGATTTTTCGACGGCACCAGTGAACATGTCTTCGTCCG
CATCACTCTTGATGAATGATTCTTCTTTAGGATGGGGGTCTAACCACATGAACGTATCTT
CATCCTCTCAACCAGCATCATCAAGACCCTTTGGCATTTGGAATACTGACATGAGCGTTT
GGAGTTGAGATGTTTACGTATATTTTTATGTATATTATTATCATTAGTATTACTATTATT
GTTATTATTTATGCACGGTTCCTATTTACACGCGGCGTTTATATTTTACCATTGAATATT
TAAGATCTCTTTGAATTTTTTCTCGAATTCGTTTGCCTTTATACGTCCCTGGCTTCGTCT
CATTCCTTGTCCAATTAGGAATTTTAAAGAGGACTTCTTTTTACCAGTAACCAGGTTCCG
TATAAAAGTGTCATCTGTGTGCTGTGCAATGACATCATTACAGAGATCCATCAATTCTTG
AGGGTCGACCTGATTAATCGCATGCAATTCAAATTTCTCGATTAGTTTTGAAAAATCTGG
AATAGACAAATCCTGGCAGTTACTCTGCTTGAAATTTTCCAATATGTGAAACAGTAACAT
TTTACCACTAGTTGCGGATATAACCTCTTCATGCAATAACTTCAAAAACTGGGCGAAAAC
CGGGGGACGCAAAATTTCTTTTGCTCTGGCCAATGGAATTTGTAGCTTGTTCAAATCTCC
CAAGAATTCATGGATTATCCAATTCGTAGGTAATTTCGCGTTACTACGTTCACCAGCAAG
CTTGGAAAATTCACGGAAGGTGTCTAAGTAGTACGATCTCAACGCCTCATGATTGTACAT
ATCGTTTTGGTTACTATTATAAGTCAGAATCTTGGCGTCCTTCAATGATAATTGATAGGG
TTTCTTCATAAGAATTCTCATTATATCGTCCGGTAATTGGGGCATCAACCCTCTCACACC
ACTGATAACGTCTGGTGCGAGGTTGATATACGGCAATTCTGGATCAGGCATGTACCTGTA
ATCGATCGTGGTTTCTTTGCTTCTCAACTTCACCGTTGATGAGCCTGTCCAGCCCCTTGT
TTCTGGCTCCATCAGTGAGCTAGTGTCACCCACAGAAATCAACTCAACTTGCCGCTGATA
TTCGTACTTGATTGCATTGATGATGGAACTAGTATTGGGTAAATTCTTCAACTCAACGCG
TGCATATTCATTAATTGAGAGGTTAACGTCCACTCGCATGGCGCCCGTTTCCAGGTCCCC
AGAGGAAATGTGCAAATGACGTACCAAATTCTGATATTTTTTAATAAACGCTCTAACCTG
TTTAATATCACTGAAATCTGGTTTAGTTACCAATTCGATAAGCGGGACGTTCGACCTATT
TAAATCAACCAAAGTAATAACGTCTTTATCTGTCTCTGTATAGTGTGACTTCCCCGTGTC
CTGCTCTATCTGCAACTGTAAGATACCGATTTCCTTGGTTGATTCATCGATATCATCCAA
TTCCTTAGACAGATTGATCTTCCCACCCCGAGCAAACGGCCTGTAGTGCTGCGTCAGTTG
ATAGCCTTGAGGTTGATCTCCATAAAAATAATGCTTCCTATCAAACTGAGATATGCTATT
CACTTGAGAACCCAGTGCCAAGGATAGTTTCATGGCGAACAAGATTGCTTCCAGATTCAA
AACCGGCTGCGTTCCCGGTAGAGCTATGTCATAATAACTAGTATGATGGTTTGGTGCATC
CACCAGAGATGTGGCGCTATTCGTTGATTGTGAAAAAAGCTTGTTTTTGGTGTTCAATTG
AGTATGAATCTCCAATCCACACTTCAATGCATATTCCGGCCTGAAGGGTGCACCGTGACT
ATGTATGGCTTTGGTTCTGGCCAAAGAATAAAAACGTGCAAGCCGCAACATATCTAGTTC
CTACTCTGATCTTTTTGGACAGGAATGCTAACAATAACACTATTACTAGGTGGTACGACT
AAATACATCACGTCAAGCTTATTACTACTATAACTACTATTATCATAACAAAAGGGAAAA
CTAAACCCTATCTAAACAAGGGTTATTTAAATTTTTAACAAGGGCATACAACAAAAAAAA
TAATAAACCTAAAATCAGAAAGTTAATCTTTCAGGGCTTTTGAAAGTGGAATTAACGTCT
CTAGTAAACGAGGATTGTTTCCAATGAGATTCTAAGACCCAAATATCCTCTTCTTTACTT
TGAAATGTTTGCAATGGACCATGATTATGGATGTGTTCTTTGTGACACGCTTTCAATGTA
CTCTATATCGTGTTGCACGAAGGATTGTTACTTTATTTGTAAAAAAAAAAACAATTTTTC
GAGATGGGACATTAATATTGTAGAATTCTGAACATATTAGTGAACAGTTCTTTCGGAGAA
TTACTGGAACCTAGGATCTGACAAGCGGACAAAAAAGCAGAGTGCGTTTATTACTTCTCT
TTCTAGCGGTTGTTCATGTTTCAAAGTTTTTTCCACAACAATGGGCCCGCTGCTGCCGGT
GAAACGTTTTCAGATAGCAGATCGTACCCTTTAACGAATCATCAAGAAGTACCCAGGAAT
GGACTGAATGAGTTGGCCTCATCTGCAACCAAGGCGCAACAACAACCTACACACATATTA
AACTCATATCCAATTACCGGGTCCAACCCACTCATGAGGGCAAGCGCAATGGGGGCGACC
TCTGGCAGCATCAATCCTAATATGTCCAACATGAATGAGCACATTCGTGTTTCCGGGATG
GGGACTTCTAAGCCCCTGGACTTAGCGGGAAAGTACATTGACCATCTACAACATAAAGAT
AGTAACACTCCCGTACTCGACGAACGATCTTATTATAACAGCGGGGTAGATTATAACTTC
AGCAGAGAAAAAAACGGCTTAGGAGCGTTTACTCCATTTGAAAAGCAAGATGTGTTCAAC
ATTCCGGACGAGATTTTGCATGAATTTTCCACTTCACAGACAAAAACTGATATGGGTATT
TTCCCGGAGTTAAATCGATGTTGGATAACTATTGATAATAAACTGATACTCTGGAATATT
AACAATGACAATGAGTATCAGGTGGTAGATGATATGAAGCATACCATTCAAAAAGTCGCC
TTGGTAAGACCTAAGCCAAACACCTTTGTGCCTGCCGTGAAGCATCTACTTTTGATAAGC
ACGACAATGGAGCTTTTCATGTTTGCTATTTCCTTAGACAAAGCCACCAACGAACTCAGT
GTATTCAATACACATCTATCAGTCCCTGTACAAGGCATTGATGTAATAGACATTGTGTCT
CATGAAAGATCGGGTAGAATTTTCTTCGCAGGCCAAGCCAGTGGCCTGAATATCTGGGAG
TTGCACTACTCAGGTTCCGATGACTGGTTCAATAGTAAATGTAGTAAGGTCTGTCTGACA
AAGTCTGCCCTATTAAGTCTTCTACCTACTAACATGTTATCGCAGATTCCAGGTGTTGAT
TTTATTCAGGCTTTGTTCGAAGATAATTCTAACGGTAATGGCGGATTTTCTCAAGAGACC
ATCACGCAACTAACTATTGACCAACAAAGAGGAATCATCTATTCATTATCCTCCAAATCC
ACCATTAGAGCATACGTAATAACAGAAAAATCACTGGAAGGACCCATGTCAATTGAGCCT
GCCTACATCAGTAGGATCATAGGTACCACGACGGCAAGGGCAGCACCGATTTTGGGCCCC
AAATACCTAAAAATTGTCAAGATAAGCTCTGTTGCACCAGAAGAAAACAACAATTTGTTT
TTAGTTGCTTTAACAGTAGGTGGTGTGCGTTTGTACTTTAATGGTTCCATGGGCAGATTT
AACATCGAAGCTTTGAGGTTAGAATCGATCAAGTTCCCCCCTAGTTCTGTAACTCCTGAA
GTCATCCAACAAGAATTACTACATCAACAACAGGAACAGGCGAAGAGAAGCTTTCCTTTC
TTTTCAAATCTAATGTCTTCCGAACCAGTCCTCTTAAAATTCCAAAAGAAATCATCTGTA
TTACTAGAGACTACAAAAGCAAGTACAATTATTTCCCCAGGCATATTTTTTTCCGCTGTG
ATCAAATCATCTCAGCAAACTCATCAACAAGAAAAAAAAGAGAACTCATCTGTTACTGGA
ACGACCGCTACCGCAGGGTCTAAAACTGTCAAACAACAGCCAGTTACTTTACAACATAAG
CTTTTCGTTAGTGTTCCAGATTATGGTATCTTGAAAACACACGGTAAGTACGTTGAAAAT
GCCACGTTTTTGGAAACTGCGGGCCCAGTTCAACAAATTATTCCCTTATCGGGGTTGTTT
AATGCAACGACAAAGCCACAAGGATTTGCTAACGAATTTGCGACACAGTACACATCAGAA
ACTTTAAGGGTAGCAGTTTTGACGAGCACTTCTATCGAAATTTATAAATATCGTACTCCT
GATGAAATTTTTGAGGATCTAATCGATAATCCGCTGCCATTCGTCTTAAATTATGGTGCC
GCGGAAGCTTGTTCCACTGCATTGTTTGTTACTTGCAAATCAAATAAATCTGAAAAATTA
AGATCTAATGCCCTGACTTTTTTAACTATGGGTATTCCTGGCGTTGTTGACATCAAACCT
GTCTACAACCGTTATTCTGTATCTACAGTATCCTCTTTATTGTCAAAGCCCACTTTATCA
ACCGCAACAACTAATCTCCAACAATCAATAACTGGCTTTAGTAAACCCTCCCCTGCAAAC
AAGGAAGATTTTGACTTAGATGACGTAATATTATCCCCCAGATTTTACGGTATCGCATTA
TTGATTACCAGACTACTTCGAGATATTTGGGGGAGACATGTCTTCATGACTTTTACAGAT
AATAGGGCGACATCCCATGCTTTCATTTCTTCTTCTGATCCAATCACTCCATCTAATAAT
AACCTAAAAACTGATGAAATTTCACAAAATAGGAACATAATATCGAAGGTTTCTATTTCC
AAGGATTGTATCGAGTACTATCTATCTTCAATTAACATTTTAAATGAATTTTTCATCACT
TATGGTGATTCCATTTCCCAAATATCAGCTCCCTACGTATTAGCGAACAATTCTAACGGC
AGGGTTATTGATAAAACAGAAGAAGTTGCAAACCAAGCGGAAAGTATAGCGATTAATGCG
ATGATCAAAATGGTACAGTCCATAAAGGAAGGTCTATCATTCTTGAACGTTTTATACGAG
GAAAGCGAAGTCGAAGGATTCGACAACCAATACCTTGGTTTCAAGGATATAATCAGTTTT
GTAAGCTTGGACGTCCAAAAAGATTTAGTCAAACTAGATTTTAAAGATTTATTTGCTCCA
AATGACAAAACAAAATCATTAATTAGAGAAATTTTATTATCCATCATCAATAGGAATATT
ACCAAAGGTGCGTCGATAGAGTACACCGCAACAGCTTTACAAGAACGCTGTGGATCATTC
TGCTCTGCAAGTGATATATTAGGATTTAGAGCCATTGAACATCTCAGAAGGGCTAAAGAA
ATTGGCTTGCGTAACTATGATTCTCTAAACTATCACCTGAAAAATGCTACTGCTTTACTT
GAACAAATTGTGGATGATCTTTCTATCGAGAAATTGAAAGAAGCTGTATCAATGATGCTG
AGTGTAAATTATTACCCAAAATCTATTGAATTCTTATTGAATATTGCCAACTCTATGGAC
AAAGGCAAACTAGCTTGTCAATATGTGGCAAATGGATTTTTAGAAAATGATGACAGGAAA
CAATATTACGACAAACGTATCTTAGTTTATGACCTAGTTTTTGATACTTTAATAAAAGTA
GACGAACTTGCCGAAAAAAAACAGTCATCAAAAACTCAAAACCAAATTTCGATATCGAAT
GACGATGAAGTGAAACTGAGACAAAAAAGTTATGAAGTCGCTCTAAAATATAACGATAGA
TTATTCCACTATCATATGTATGATTGGCTTGTGTCTCAGAACAGAGAGGAAAAACTATTA
GATATTGAAACTCCATTCATACTCCCTTATTTAATGGAAAAGGCAGGTAGTTCATTGAAG
ATATCTAATATACTCTGGGTCTATTATTCAAGAAGATCTAAATTTTTCGAATCTGCTGAA
ATTCTTTACCGTTTAGCTACATCGAATTTTGACATCACATTGTTTGAAAGAATTGAGTTT
CTTTCACGCGCCAATGGTTTTTGCAACAGTGTGTCACCATTAAGCCAGAAACAAAGAATT
GTACAATTAGCTAGTAGGATCCAAGATGCATGTGAAGTTGCTGGTATTCAAGGTGATATA
TTGTCGCTCGTGTATACAGACGCAAGAATAGATTCAGCCATTAAAGATGAGCTGATCAAA
ACTCTAGATGGTAAAATATTGAGCACAAGTGAGCTGTTTAATGATTTTGCTGTACCCTTA
AGTTACCATGAAATTGCCCTATTCATTTTCAAGATAGCAGATTTTAGGGACCATGAAGTA
ATTATGGCCAAGTGGGATGAGCTATTCCAATCTTTGAGGATGGAATTTAATAATACCGGA
AAGAAAGAAGATTCAATGAACTTCATCAACTTACTGTCTAATGTACTGATTAAAATTGGT
AAAAATGTTCAGGATTCTGAATTCATTTTCCCCATTTTCGAACTCTTTCCCATTGTCTGT
AATTTTTTCTACGAAACACTTCCTAAAGAACATATTGTATCAGGGTCGATAGTTTCTATA
TTCATAACAGCGGGTGTTTCTTTCAACAAAATGTACTATATTTTAAAAGAACTAATCGAG
ACATCAGATTCCGATAATTCCGTATTTAATAAAGAAATGACCTGGTTAATTCACGAATGG
TACAAATCGGACAGGAAATTTAGGGACATTATTTCCTACAACGATATCATTCACTTGAAG
GAATACAACATTGATAATGATCCAATTGAAAAGTACGTTAAGAACAGCGGCAATAATTTG
GGGATTTGTTTCTACAAAGAATAAAAATTCATGTTCGACATATAGATAGCAGGGTAATGT
ACGTGTATATTTTAATGTAATAAAGAGGCCTTATTAGACGGTAAAGTTAAGAATATCGAG
TGAACTTTTCCTTAAGATAAAGGTAAATATAGTCGAGTATTTATTTATTATTCTTTTCCA
CTATACAGTATTTAAAATTCTGTAAGAAATTGATTCTACATACATAAGACAAACGAACAG
GTCAGAGAGAATCAGATTTTTGGTTAGCAAGAATACATTTTGGAGAAGAAAGACATTAAC
TCCACCTTACTGTATCATCTTATTTGCTTTTTCACTCCTTCCTAATATTTTTTTTATTTT
ATTTTGAATTTCTTCCTATTTCTGATGCATTGAACAGATCGTAATCTGTAAGTAAATACC
ATAACGTGCTCACATTTGTCTCCAAATACTGGTGAAATCTTGGCTCCGTTGTGTACAAAA
CTTCTTAATGAATATATATATATTTTTCCCTTATTTTATCTTTTTTTTTTCGAATTTTTT
ATGTAAACATTCTTATACTGGAACAATAGATGGCTAATGAGTCCCTATAATTTCGATTTT
AGATGTTAACGCTTCATTTCTTTTCATATAAAAGACTACCTGCCAAATGTATTTTCTCCT
GAGTAAGTGACATACAAAAACCCGTCCTTATCCTTGTGTTCTTGATATATGGCAGACATC
AACGCCGCAGTAGGTGGCAAAGTATCATTGACAAAAATGAAGATGGCCTTCTCAGGGGGT
AGCATAATTCTCTTTCTTATAACATAAACAAATTGCCCTACGGTAAGGTCAGCAGGAACT
AGATATTTACGCTTATCAATCTCTGGAATATCTGACTTTTCAGCTTTTTCGCAAATCACA
GGTATCCTATTCTTGAACCTGTCAGCAATCCTCTCCGACTCCGCCTTCCTTTTTTCAAAT
GGATATTCAGACTTAAATGTAGACTTCATGTCTCTAGTAATTATTTTATTATGATTTTCT
CAACTTTACAATTATTAGATTCTCTTATCAATCCCCTCCTCAACCTTTAATGGTTCCCCT
TTTTGTATTTCCATATTTATACCAAATATTTTTGCCGCCGCCGAAAATAACCGGCCTCCG
GGTGATGATATATCATGTGCTATGATTTCACGGGTATTATACAACATTATCGGTGGAGAC
AGTTAGCATTACATGACTCTAACTTAAACGTAAACTTACACATATACATCTATATCACTT
CGAGTAGAGAAAAATTTGTACGTATTTATATGAGTTGTTTTCATAATTTGAACACTTTTA
ATTTGAAAATGGTGTCATTAATAGATTGTTCTTCATCACCAATTGGGTCTGTCTTTGAGC
CGTCATATTTGGCAATGTCGGATCTACAGGTCTTGCTTAACATATCAAAATGTTCTTTGA
CAATGGCTTCAAAGTCGATAGTATCTTTAACTAATTCGTACTCCACTAAAACATCGTCGG
TGGCTTCCAAACCACACTTCTTTCTCAATTTTTGGATTCTGTTGACCAGCTCTCTTGCGA
GACCTTCACTCTTTAGTTCAGAGTAAATATTTGTATCCATGATGATTAACACGTCTTGGT
CGGTTCTGGTTTCTTGTCCAGCTTGAACAGCAGATTCTGGCAAGCCTCTAATAGCGTTCA
AATCACCTTTAACCAGTTCAATACCAGCGACCTCCAATTTTCCGCTTTCCAAATACTCCC
GTACTTGCTCAGAAGTGACTGATGGTAGGGCATCTTTAACCTTCTTTGCGTCTTTTTTCA
ACTTCTTACCCAATACAGGCCAATCAGCAACTGCTTTATACTCAACACCATATTTTGCCT
CATCGGAGGTGATAACAACATCACGAACATTTAATTCCTCGATAATGTAGTTCTTCAAGG
CTTCTACATCCTTCAAGTATGATTCATCACTGTGAAGGATGACCAAAGTCTTCAATGGAG
TTTTTAAGGAAATAGTTTTCTTTTCACGAATGTTTCTACCCAAATCGATAACGGATTGCA
TTCTAGAAACTGCAGTTTCGATGGCCTCGTCAAAGTATTCTTTCTTGACCACTGGGTAAG
ATAAGAAATGGACTGATCTTCCGTCCTTACCGTATTTTGCTAAGACAGCTTCTGGGATGT
ATTCCTTCAGTCTCAAATAAATGCTTTCTGACAAAAATGGGGTGAATGGAGCCATGGCAC
GGACAAATGTGAATAAGGCATCGAATAAAGAATTCAATGCTTTCAAACAGTCCTCAACAC
CGTTTTCACCCTTCAAACGACGACGATTAAATCTAATATACCAGTTTGTCAATTCATCAA
TGAAATTCAAAAGTTTTGGAACGACAGTGTATAATTTGTACTGACCCATTTCTTCGTGAA
TGAATTGTACTAGAGATTGCATAGAAGCTAAAATCCATCTGTCCATGACATTATCACTTT
TCACAGAATCATCATATTGGAAGTCGATGTTAGACATCTTTTTCAACAAGGCAATTTGAC
CGTCCAAAAATTTAAAGGAGTTCCACCATGGTAGTAAGACCTTTGAAACAACCTCCTTAA
CACCCTCTTCTTTGAATTTCAAACTTTCAGCTTTTAAAACAGGTGAGTTTATCAAGTACA
ATCTTAATGCATCCGCACCATATTTGTTCAGAACAATGGATGGATCAGGGTAATTTTTCA
AGGATTTAGACATCTTTCTACCATCGGCAGCTAAGACAATACCAGAGACGATGACGTTCT
TGTATGGAACAGAGCCAAATAGATGGGTACCTAAGACAGCTAACGTGTAGAACCAACCTC
TTGTTTGATCTAAACCTTCAGAGATGAAATTAGCTGGAACTCTTTCGTCAAATTTTTCTG
TGTTTTCAAATGGATAATGTTGAGAAGCATAAGGCATAGAACCAGATTCAAACCAACAAT
CAAAAACTTCTTCAATTCTCTTTAAGTCACCCTTACCTTGCTTGGATGGAATTGTCAATT
TGTCAATTACATCACGATGCAAGTCAGTGATGTTACGCACACCGGTCAATTCTTCCAATT
CTTTGATAGAACCAACACAGACGACCTCCTCAAAATCGTCTGAAACCCATAAAGGAATTG
GAGTACCCCAATATCTATTTCTGGAAACGTTCCAGTCACGGGCATTGGCGATCCAGTTGG
CGAACCTCTTTTCCTTGATGGTGTTAGGAACCCAGTGAGATTTCATCACAGAATCCAACA
TTTGAGGGACAATGTTTTTAACACGAACGAACCAAGCTGGAACAGAACGGTATAACAATG
GGGTATCGGATCTCCAACAGAATGGATAGGAATGGCGAATTTGGGATGCCAATAACAAAT
TTCCAGTATTAGTTAAGTACTTAATAATCAACTTATCAGCGTCCTTGACATAAACACCCT
CAAAATCAGGAACGTCTTTCGTGAATCTACCAAGGTCATCAATGGCGTTAGGTAACACTG
AATCTTCGGATATGACGCCGTTCTTCAAACAAGCAGCATTATCCTCTTCACCGAAAGCGG
GAGCGTTATGAACAATACCAGTACCGGAATCACTAGTAACATAATCATCTGAAATAACTC
TAAAAGCTGTTTCATGGAACTGTTCAGCGAAATATGGGAACAATGGTTCATACTTCAAAC
CAACCAAATCAGAACCTTTAATTTTTTCCACAATCTTATATTTTTCATTCTTAGGCTTCT
TATACAAGGTTTTAATCAAAGATTCTAATAAGATGAAATAACGATCTCTGGTTTCGTCGT
AAATCTTTACATATTCGAAATCAGCGTTAACACATAACGACAAATTGGAAGGTAAAGTCC
ATGGAGTCGTAGTCCATGCGACCAATTGAGTTTTTTCCTGGCCAATAACATTGAAACCAA
TGGTCACAGCTGGGTCATTGACATCTTTATAGTTTTGCTGAGCTTCAAAGTTACTTAAGG
GAGTGGTTAGCCCAGTAGAATAAGGCATAACTTTGAATCCACGGTAAACTTGACCTTTTT
CATGAAGTTGCTTGAAAGCCCACCATGTGGACTCCATAAAGGATGGATACATAGTCTTGT
AATCGTTGTCGAAATCAATCCAACGACCCAAACGACCAATAGTTTTTCTCCAATCACTGG
CATAAGTCATAACAATGGATCTACACTCATTGTTGTAGTTTTCAAGACCATACTTGAAGA
CATCATCTTTACCCGTGATACCTAATTTCTTGTCAATGATATGTTCAATTGGAACACCGT
GTGTATCCCAACCGAATCTTCTTTCCACGTGGTGGCCTGTCATGGTAGCGTATCTTGGAA
CAATATCCTTAATAGTGGAAGCAAGAATATGACCGTAATGAGGAGTACCGGTGGCAAATG
GAGGCCCATCGAAGAAGGAAAACTCCGGTTTGTCTTTTGTTAATTCTAATGAAGTATGAA
AGGCATCTATTTCATCCCAAAGAGATAGAACTTTTTCTTCCTCCTTTGGAAATGAGAAGT
GTGCGTTACTCTCGGACATATTTCCTTGGTTTTTTGAAGCTTTTGGCTAAAGGTTGTAGG
AAGTCGAGTAACATCACTCTAGTTTAAAGCGCAAAATGATATTTTTCATACTTAAGAGTC
ATCATTGTTTCGAGATTTCTTGCGTGCTGCGGAAACAAAAAAAAAAAAAAAAATTTTTCG
TCATCATGGATAGATTACCCGCCATCGTATAAAAGGTTAACCATAAAAAGTAGCTAAATA
GAACACTATAGAAGAATAATCAATCAACCTCTTCCACTGTTGGACCTGTATCTTCTCCAC
CTCCCGTAGCACCTGAGTTGGGCATGGATCCGGGGAATCCACCGGATTCGGCCGCTCCAG
GACCTGCGCCGGCACCAGCACCGTAAAATTTGGTCATTATTGGATTGGCAATGCCTTCCA
ACTCCTTTTGTCTATCCTTATATTCATCCGTAGAGGCTGCCTGCGATGCATCTAACCAAT
CAATGGTTTCCTGAGATGCTGTTTCTAATCTCTTTGCATCATCTTCACCTACTTTCTCTT
TGAAACTTGCTTCGTTTATGGTATTCTTCAAAGTAAATGCATATGATTCAAGCTGATTCT
TAGCCTGAACTCGTTCTGCCTCCCTTTCATCGTCAGCCCTATATTTTTCAGCTTCAGAAA
CCATCCTATCAATATCATCCTTCGAGAGCCTACCTTTATCGTTAGTGATCGTGATTTTGT
TACTCTTACCAGTACCCTTTTCCAATGCAGACACATTAAGAATACCATTAGCGTCGATAT
CAAAGGTAACATCAATTTGAGGCACACCTCTGGGAGCAGGTGGAATGCCACTTAATTCGA
ATTTACCAAGTAAGTTATTATCCTTTGTTCTTGTTCTTTCACCTTCAAAGACTTGAATTA
AAACACCAGGTTGATTATCTGCATAGGTAGAGAAGGTTTCCGATTTCTTTGTTGGAATCG
TTGAGTTTCTAGGAATTAGCTTAGTCATTATGCCGCCTGCAGTTTCAATTCCTAGGGACA
ATGGCGCAACATCCAATAATAGTAAATCTTGTGTCTTTGTTGATTGATCGCCGGTTAAAA
TGGCAGCTTGAACGGCTGCGCCATAAGCAACAGCCTCATCCGGGTTGATAGAACGATTAG
GCTCTTTGCCATTGAAGAAGTCAGAAACTAATTTCTGAATCTTTGGGATTCTGGTAGATC
CACCGACTAACACAATCTCATCAATTTGGGACTTGTCCAGCTTCGAATCTTTAAGAACCT
TTTCCACTGGTTCCAATGTGGATCTGAACAAATCAGCACATAGCTCTTCAAACCTTGCCC
TTGTTAACGAAGTGTAGAAATCCATACCTTCAAATAAAGAATCGATCTCGATCGAGGTTT
GAGATGAGGAAGAAAGCGCTCTCTTAGCTCTTTCTGCCGCAGTTCTCAATCTTCTTAACG
ATCTTTGATTATTAGAGATGTCCTTTTTCGTTTTCCTTTTGAATTCAGTGGCTAAATGGT
TCACCAACCTATTATCAAAATCTTCACCACCTAAATGAGTGTCTCCTGCGGTAGCCTTAA
CCTCAAAAACACCCTCGTCAATTGAAAGTAAAGAGACGTCAAAAGTACCACCACCCAAAT
CAAAAATCAGGACATTGTGCTCAGCCCTGCCTTTCTTATCCAAACCATAAGCAATTGCTG
CTGCAGTGGGTTCATTGATAATACGTAAAACGTTCATCCCTGCAATAGTTCCTGCATCCT
TAGTGGCTTGTCTTTGAGAATCATTGAAATATGCAGGAACAGTTACAACAGCATCATTGA
CCGTAGTTCCCAAATAGTTCTCAGCAGTTTCCTTCATTTTGCTTAAAACCATGGAAGAAA
TTTCCTCAGGCGTAAATGTTTTCGTTTCACCCTTATATTCTACTTGCACTACAGGTTTAC
CATCTCTGGATATAACTTTGAAAGGGAAGTGCTTGGCATCTGTCGTCACTTCAGGATCAT
CAAATTTACGACCAATTAACCGCTTTGCATCGAAAACTGTATTATGAGGATTGATTGCAG
CTTGATTTTTGGCGGCGTCACCAATTAATCTTTCGGTGTCTGTGAAAGCCACATACGATG
GAGTGGTCCTATTACCTTGATCATTTGCAATTATCTCTACCCTATCATTGGAAAAATGAG
CAACACACGAGTAAGTCGTTCCCAAATCAATACCAACTGCTCTAGACATTTTTCTTTGTA
GCGTTAAGTACCTGTTCTATCCGTTTAGTGACAAACATTGACATACAAGAATGTTTATGC
TACCAATTTCAGTCACTTTATATACCCTTCCATTCGTTTCCAATTGTGCAATATGATACA
TCCCTTAACCATCTTCTGGTCACCCTTGTGGCTGCTTCTGTAATATTCTATAACTTTCCA
CAGCGATCCCTAATTAAGGGCACCCATAACCTCCATAGGCATCAAGTCAAATACGTTTGA
TGATAGCGCCGCACGATGATCGTTATGGCCTTTGGTAATAGAGACCGCCAACAATGGTAG
GGTTGTGCTCATCATCCTCGTCATCCCTTTCTTCATCACTGATACCGTAAATAAGAGCGT
CGTCTTCATTGTCTTTACCAAGCAATTCTGGATATTTGTTTTCCATTATCTTTTCTGTGT
TGTGTAGGGAGTTTTTTTGAAATGACGAATACAGACAAATATTCCAAACTCGTTCATTCA
ACAAGATGTCTGAGTATTGTTCAGGCAATGTCTTTATCTGATAATATAAGATTTCGTCTA
ATTTATCGAGCATATGTTTAGGCACCGTAGCGCTTGAACATATCAGTTCGATCATAGCGT
GCCATTGCAAACTCGACCCGTAGTTACCAAAAAACATGGCATTTAAGAACGCAAACTGCA
ACTCCCCAAAATAATTACTTGAATTTTTAAAAATTCCTTGTAGCATTACAGTGTTCAAGT
AGTAAGACTTGTCTAAAAAATCCTCCATTTCATGGCCAGGCCTTATGGCTTCTCTAGATT
TGAAGTTTATTACTGTATAGTTTAAAGAATGTGCAGGATCATCTTCATTCTTGGTTTCCA
TTTTAGAACCTGCTTTTTGCAAGCTGGATTTTAGCAGCTCATTTTCTTGAACTGTGGTCA
TCGAAGAATCTACGTAAGAGAACTGGTTTTCATCTTTCCTTACTATCTTTCGGATTTTAT
CCATCTGCACAAACTCGGTAAGATTGTACCAGGTATCATCTTCGTCAATTTTCGGATAAG
AAACCATCATCTGCCGTTCCTTGAAGTTGTGAACAATATTCTCGAATTTTGCGCCATCCC
TTTCTTCCATCATTTTGTAAAGGCCATCTTTAGGATCATACTGAATGTAAAAGTTTCCCA
TTCTACAGTCAAACCAGTAGCCATACCTCATGCTGGAATTATCTGCATGCTGAAAATGAA
TGACATGAACGTGTCCAATGGGGATGTCCTTGATTCCGTGAAATGGCTGATTCTCCTTGA
CATTAAAGGAATACTGATCGATCCCTATAGTTACCTCAATCGGAGCAGATGTGAATGGTA
CAGTATTCATTGCAGGCTTCCGATATTTTGTTTTTTAGCCCCATGTCCCAGCGATAAGGA
GGATCTTTGGTGTCCATTCATCTCATTAAACCCTAAACCATTGAAATATTCGTGTTCGTG
CGTCGCGATTTTTCCGCTTTCAAGATGTGTCCTTTCTTCATCTCTTGGTTCTTATAAAAG
GGCGCCGCAAACCCCTCCTAATTACTTTTTCCTTTTCACATCCCATGGGTTTTATCTTAT
ACCAAATGTTTACCATTCTGAATCGCATAGCCAACAAGTAACCACAGCTGCAATTGTGAA
AAAAATGGATAGGTGTGGTCACCCAACTGTTTTTTTCTCTTTTTCTTTTTTTTTTTTGAA
ATGGCTAGACAGTGCTTTTGCTGGTAAAAGAAAAACTCTTGTTTCAATTTAACATGATGA
AAAAATATATTAACACAGACCTGTACTGAACTTTTCGAAGTTTTGCAGATAACAATATTG
CTTTTTTTCTCTGACTTTAACTAATCGCTCTTATTTCTGTATATACTATGACCTTGCAAA
CCTTGAAATGCAAAATTCGTATTCTCTGCTAAATTGAAAAATTTAGAGCATGAAGTGTGT
TTTCCAGCAGACACCGCCTGTGAAAAAGATGGTAAAATGATATGATAATTAAACACACAT
AATAATAGCATATATGATATATAAGACTATATGAAGAGATGAGGAGAAGAAAAAATTGGT
AGTATTTTCATTTCATCTATTTCTTAGCAGTCAATCTTCTTAGGTAGAAAGCTAATTCTT
CACCTTCCAAGATGTAACCATCACATCTACCGGATTGACCTGGTCTGGAAGAGATACAAG
CGTATAATCTACCGGCGCTGAATTGAGATTCAACGGAAGATTCGATCTTGGCAGAAGCAG
CTCTAGCAGCCCACTTTCTTTCAGCGTTCTTGCTCTTGGCAACAGTTTCTTCTTCCTTGA
CGTTCTTCTTCTTACCCAAGGTTTGACCGTAGTGAGCTTCGAACCATTGTCTGAATGGAG
TAGCATCAATTTGGACAATGGCAGCCTTGGTCAAAGTGTTAGTTCTAACCAATTCATTGT
TGGATGGATGGTAAACAACACCAGCAATTCTGGTCTTCTTGGAGATACCTTCAGAAGCCC
AAGAAAAGTTACCGGTTTCAATTCTTAGAGCTCTGTATTTCTTGTTACCACCTCTAGTTC
TAACAGAGTGAATTCTCTTAGCACCGATCTTGGTGTTGGCTGGTTGACGGCCTAATTCGA
ACTTTCTCTTCTTTCTGAATTGAGCACGCTTGGCACCGGTAGCGGATCTTTTGTGACGAG
AATCACGAGAAATACCCATTTTGTAACTGTAATAGAAAATTTAATGACGCTTGTTAGTAA
AATAAAGAACGTACAAAAGTTGCGGAATTTTTTTCTTATCTTGAAATATGCTTTGGTTTC
TTTTCATCTCTTCTTGTGAAAAACTCGGCGTTTCATAAGAGGCTTGATTTTTTGGGTACA
CAAAGGATTCAGTTTAGTGCACTGCTCCTGTCACAATTCATATCATCCCTTTTAGTTAAG
TTTACTTTTCCACTATCTATTCCATTCAAAGAGAGGTCCTGTAGCATTCAAAATAATATG
TAGTTCCATTACTCATATGACCATAGCACATACTTTTTGTCCTGGTGTGTTTATAACGTC
TTCTTGTGAGTACCAAAAAGCAAATGGCAAGTGTAATTTCCTATAACTTTAAGATAGGCC
TGTAAATAACGTATATGAAGCAGTTCCATCCCGTAACACCATGAACACTGCGTAAGAGAA
AGCCCTCAAGCTTTCCCAGCGATGTTCGTGTGTCGGACCGGACATGGAGGGGGGAACTAG
GCCCAGCACGGGTTTGGCGAGGCCGCTCTGCTCGCAGCTCAGGATTCTAAAAGGTTATTC
CGCTGAGAAAATCAGAAAATAGGAATTTCTCACGCAATAATTTCAAAGTTGATGAAAAAG
GAAAATTTGTAAAAGTGCAAGGGTGTTAAAGAGGGTGTATGGATGTAAAGTCACAAAAGT
TAGAGCAGATGAAAAAGAAATGGGTGGAGACAAATCCGAAAAAGGACCTATATTATCGCT
ATAAAGAGCTTCTCATCGCTTTTTTTTTTCAAAGACACTTACATACCACGACTGTAAGCA
CATCATTTGTACAATACATTACCAGCTGAAATGTCAACATATGACGAAATCGAAATCGAA
GATATGGCGTTTGAGCCTGAAAATCAAATGTTCACCTATCCTTGTCCCTGTGGAGATAGG
TTTCAAATATATCTGGATGACATGTTTGAGGGCGAAAAAGTTGCTGTTTGTCCCAGCTGC
TCACTGATGATCGATGTAGTTTTCGATAAAGAAGACTTGGCTGAGTACTACGAAGAGGCA
GGCATACAACCCCCGGAGCCTATTGCCGCTGCTGCCTAAAGATGAGAGGTTAGATCGAGA
ATACAAATAGAAATAAAGAAAGAGCCATATGACTGGAGCAACGCAAGCAGAAAAGAAGGT
TTGCTTCTTCGCTGGACTCTGGTTGGAATTACTATTCAAAATTCCAAGTGCACTGATGGA
AAACGTTTTGCTCAGGTTGAGCTCTTTTACTGCATATAAGGATACTGGGTAGGTGTATAT
GATTATTTTATACATGATACGTAGGCTAAAATGATTTGGACCCATTAAATCATCTTGTCG
CATCTCTTTTCTTTTTCCTCCATGCTCAGATTTCAATAATATCATCTCAAATGGCTGTGA
CAAATTTCACCGGAAAGGCGAGGGATTTTTCTGTTGACATTATCAAATTAGCTTTTTGTC
AAAATAATGAAAAATAAAGAAAATATATAAAAGTACATATTATAATCAAAGCTAGCTCAG
GTATATTCCCACCTTGTCGAGCATTCCGAAAGCTACAAATACGACATTCCATACCAAGAG
GCAAACGTTGAACAATGGCTAAAGATATTTTGAAGAACCAGGACCCTAAATTGCAAGCGA
TGATCGTTGAACACTCGGCGCCTGCTCCCAAAGAGATACCTATGGACGCTCCTGTTTTGA
AAAGAGTCGCTAGACCTTTAAGACATGTAAAGTTCATTCCAATTAAATCGCTGATATTCC
ATACTAAAACAGGGCCCATGGATTTTTCTTATGAAAAGAAGATCAAGACGCCTATTCCTA
AGAACAAAATTGTAGTTCGAGTAAGTAATGTGGGTTTGAACCCTGTAGATATGAAAATCA
GGAACGGCTACACATCATCGATTTACGGTGAGATCGGCTTGGGGAGAGAGTACAGTGGTG
TTATCACTGAGGTAGGCGAGAACCTAAACTACGCCTGGCCCGTGGGTGATGAAGTATACG
GTATATACTACCACCCTCATTTGGCCGTGGGATGTTTGCAAAGTTCAATCTTAGTAGATC
CAAAGGTGGACCCAATCCTTTTGAGACCAGAATCGGTTAGCGCCGAAGAAGCTGCAGGCT
CCTTATTCTGCTTGGCCACCGGCTATAATATTCTGAATAAATTATCCAAGAACAAGTATT
TGAAGCAAGATTCAAACGTTTTGATTAATGGTGGAACTTCGTCAGTGGGGATGTTTGTCA
TACAATTATTGAAGCGTCATTACAAGTTACAGAAAAAACTAGTGATTGTAACGTCTGCAA
ATGGGCCCCAAGTTTTACAGGAGAAATTTCCTGATCTGGCTGATGAAATGATTTTCATCG
ATTACTTAACGTGTAGGGGTAAATCTAGTAAACCACTAAGAAAAATGCTCGAAGAAAAGA
AAATTTCTCAGTATGATCCGGTCGAGGATAAGGAAACTATACTTAACTATAATGAGGGGA
AGTTCGATGTTGTACTCGATTTTGTCGGTGGTTACGATATTTTGAGTCATTCTAGTTCAT
TGATTCACGGCGGTGGTGCGTACGTAACCACTGTAGGTGATTACGTTGCCAATTATAAAG
AAGACATTTTCGATTCATGGGATAACCCAAGTGCCAATGCAAGAAAAATGTTCGGGTCTA
TTATTTGGTCATATAACTACACACATTACTATTTTGATCCGAATGCAAAGACGGCTTCCG
CCAATAATGATTGGATTGAGCAATGTGGTGACTTTTTGAAGAACGGTACTGTAAAATGTG
TCGTCGACAAAGTTTATGACTGGAAAGACCATAAAGAAGCATTTTCTTATATGGCCACTC
AACGTGCCCAAGGAAAGTTAATCATGAACGTCGAAAAATTCTAGATACCCACTTACATTT
TCAATATGTTTTATTTTTAAACTTAATGAACTTCATAATTTAATGCTTAATATTTTCCCC
CTCCCACCTTCTCCTGGCGTTTTCTGTACGTACATAACCATTTATTTTAATATATAATCA
AATATTGTAACAATTGAAGCAGATGAGTCTCGCTCCTTAGTTAAGCACGTGCCGATGATA
TCAATTGGATTTGTTAGCAAATCAGCCTTGCTGCTCGATTCTCTGCTTTTTTTTTTACTT
CTCGGTCATTGAAAAATCCTGACGAAAATATTTCAAGGTCCTATATGGTCATCGACCTTG
AGCATGTGGTAGACTATATAATGCACATAGACTCTCAGCTTCAACTCAAAAAGGCTTCTC
CAGCAAAAATGAATTCAGAGTCTCGAGAAGATATGGCTATAAATAGTATCAAATTGCTAG
CGGGAAACTCCCATCCTGATTTGGCTGAACAAATATCGAAAAAGTTAGGTATTCCACTTT
CCAAAGTTGGTGTGTACCAGTATTCTAATAAAGAAACCTCTGTCACCATAGGTGAGAGCC
TTCGCGACGAAGATGTGTATATTATCCAAACTGGAATAGGTGAACAAGAAATTAATGATT
TCTTGATGGAATTATTAATTTTAATTCATGCTTGCAAAATTGCATCTGCAAGAAAGATCA
CTACTGTAATACCCAATTTTCCATATGCAAGACAAGACAAGAAAGATAAATCCCGGGCGC
CCATTACCGCAAAGTTGGTTGCCAATTTATTGCAAACTGCTGGTGCTGATCATGTCATCA
CAATGGATCTCCATGCCTCCCAAATTCAAGGGTTTTTCCATATCCCGGTTGACAACCTAT
ATGCAGAACCAAGTGTTTTAAATTATATTAGAACGAAAACAGATTTCGACAATGCTATTT
TGGTGTCGCCTGATGCAGGTGGTGCTAAGAGAGTAGCTGCTTTGGCTGACAAGTTAGATT
TAAATTTTGCTTTGATTCACAAAGAGAGGCAAAAAGCTAACGAGGTTTCAAAAATGGTGC
TTGTTGGTGATGTTACCAATAAATCATGTTTATTAGTTGATGATATGGCGGATACTTGTG
GTACGTTGGTAAAAGCTTGTGATACGTTGATGGAGCATGGTGCCAAAGAAGTTATAGCTA
TTGTTACACACGGTATTTTCTCCGGTTCAGCAAGAGAAAAGCTAAGAAATAGTAGATTGT
CTAGAATTGTTTGCACAAATACCGTTCCGGTAGATTTGGATTTACCTATTGCTGACCAGA
TCGATATTAGTCCCACGTTCGCTGAAGCTATAAGAAGACTACACAATGGTGAATCCGTGT
CATATTTGTTCACCCATGCTCCAGTATAGGACAATTTTTTATTCTTAGATTCCTGATTGC
TTGCATGCCTAAATACTTCATAATTGTATTAGTTTAAAAGAAAACCTTTTACTGAGACAA
AACTATAAATTTAAGAAAAAGGTTCCGGAGCCGGTTTAAAAAAAGAAGATTAAAGATATT
ATATTTATGTAAGAATTAAATTAATACTGTCAGAGAAAAAATAGTTTTAAAGGAGACGGT
GAACCTTTACCTTCCTTGATATGCAAATATTTTTCAGCTTTTCCTAAAACTAAACATTCT
CGACTTTTTTTTAGAAGACTTTATGGGTGTGTTAGAAACAAAGCTGTCGTCTATAGCAGT
ATCCAAATCGTCTGCTATAGGCAGCTCTTCCTTTTTCTTTTGACCACTATTGCAAGTTCT
TAGCCAATCATCGTACTTGATTAGACTGTCTATATTATCATCTTGTTCTTTTGCCATATT
TTCACGATCATTCTTTTCAACAGCGTTTGAATACATCGCTTTATAAAACAAAACATATGC
TGTTGCCATATTTGGAGATTCACCTGTGAATTCTAACACTGTTTCCTCTTTAACTGCCTC
TACCGTTTCGTCATCAAATAACAACCAGCCAAACTTTTCATGTTTACATAGGGAAACATA
ATGGCCGTGTTGTGGCCCACCGCCCATATGAACGACAATCCCAGCCAATTCATACTTTTG
ACAAACCTTAGAATTTATTGAAGAGCAAACATTTAGCGTCAGAGGATAGTGAATGTTATT
AAAAAGCTTAATATTACAGTTTTGTTTCTCAGAATACTTGAATCTTTTCAAGTGTAATGT
TAAAGTATCAGGCAATTGCTTCAAACCAACTAATCTCTCTGCCTCCTGTAAACCGCAACA
TTCGTCACAATAAAACTTGTTTGAGCCATTTAGCATTTCTCGCTGGTGATAACTTTTCAA
AATTTCCTGTATATCTGTTTCCTCATCTCCCTGAACTTCTATGGGGAAATCCAAAAATGG
CTCATCCCTAGATGTAATGTTATCGCACGTCAGACATTTTATTTGATTCGTTAAAGTGCC
TTGAAACAAGTCACTGATGAAATTTTTACTCTTACTCGGTTCGCTATCGCTGTTGATATC
ACTGGCTGCTATTTTTTTATTCTCACGTTCTATATATTCACTCAACTCGTTTAATAAGAA
ATTGAAAAATTCGTGAGCATCCTGATGCATAGTAGTATTAAATAATACATTTTCTCTTTT
GAGAACATCAACAAAAGAGCTAGGCGATACAACACCAGTTAAATACGTATTCTCAGTTAT
GCATTCAAAGATATCTCTCAAACTGGAATACAAAGTAGCCTTATCTGAGCCGTTTAAGCT
ATGGTCAATATTGAGCACTGGCCCACGAATAAGTGCGGATTTCTTTCTATGTTCTGGGGA
TATTTGAGAAGAGGAACTAGATCTTCTAGTATCTTTTTTATCAAGTGGAGTGGATAAGCT
GCTATTACTTTCTCCTTTCAAGTCCAGGTTATTACTATTACTGCTACCTCTTGAAGGATT
TTCATAATTGAGAACTCTGCCAACAATTATTTTACGCGGAACATCCGGAGGTCTATCTGT
GACGTTCTCGAAACTCAATCTGCTCGGAGCACCAGGCTCATTAGGTGTTTCGACTATCAA
TGGAGGTGCGTCTTGAGGACGAGAAGAGGGTTTTCCAGTGGTTAATATAGCAGGACTTCC
TTCCTTTTTATTATTGTCTTGTACATGTTTCGCGCTAAAACTTTTAAAAAATTTACTCTT
CTTCTCTGAAGGCCCAGCTGTATTTGAATTTACAGAATTTACAGGGGTAGGCTTTCCATC
ATCAACAGATTGAGGTTTAGGGTTAGGCAAATGTCCATTGGTACCAGCAATGCTTTTCTC
AAAACTTGCTTCGGTAAATATTCTTGGTTTCTTACCTCTCATTTCTTTCTTTCTTGGTTG
ATCAGATTCTCTTGATTTTTTTGGAAATTGCAATATATTTTCACGTAATGAGGACAGATT
ATAGAGACATTGAAGAACTGAGTTACAGTAACATGTATTGCCAAAATTTTCGTATCCAAA
AACTTTGTTGGAGCCGTCTCCATAGGGCATTGAGTCGGACACCTTCATAGCTAATATGGG
TGCCTCGGGCCCTTGCGTGATAATGCCTCCGTATGCGTTTATAGCCTTTGCGTTTGAAAT
ATAAAATATCCCATCCTGGCTGTAATTACTGCCTTGATTGCACGTTTCAGAAGAATAGTC
TAGTCCGGAAGAAATCTGCAAATTATTGTCTTCATTCAAAAAAGTTTCCTTGGTATCCAA
ATTAGAGACAAACAATGAGCTAGAGGGATTATCGGATGATTCGCTATAACAGAGTTCATC
ATTTATATCGTGGTTTACAGGCTTAAAGTCAACCTTTTCTACTTCTTCTGTAATGGTATC
ATTAACAGCCTTTTTCTTCTTCCCAGACTTACTTATAGTTAGCCATCTTCTGATCATGAT
TGCGCCCTTCTTGCGTGGGTTTAGTATGTTAATGAAAGTACTGGATCCTTACTAAAGCCG
AATTTGGCCCCTTCAACAAATAAAGCTTGATGAGTTGAACAGTCAAAGGGTAAGATCTGG
TATAGGCAATAATAATATTATCCAAATGGAAAAAAAAAAANNNAACAGGTGAAAAAAAAT
CAATTTGAAAACCAAAGAAAAACTCTATTGATTCCTTTGCTGTTGTCGACCTTCTTTCAC
ACAATAGTTCAATTACGTTCTTTGGGTTCTTTATCTTTATAGTTATCTTGCCTCATCTCT
ATGTTCAACACTTTCGGATCGATGTATTTTTCAGCCTTCCGCTAAAATTGACGACCGTCT
CCAAACGAATAGGGATAAAGAAGCAAGGACTGAGCGTTGGAGAAAAAAAAAAAGTTACCG
GAATGGGAATAGATAGATACCTATAAGAAGCGTTATCGTTACTCATGAATTTTGGTAAAT
GCACACGGATAAATGCATGATATATAAAATATTAATAAGAATAAAATAAATAGGTAGTGA
ATAAATATTCTACTTTGGTGTGGTCATCATTTTACAAAGGAGGGAGGTCGTGATAACAAA
CTGATAAATAATCCTTAAGTTGATCCATTCTTGAATATTGTTACATTGGAAATAATCCGA
AAAAGAATATGTATAAATAAAAGGACTCGAAGTCCTATGTAGCCGTCTTTGCAAATTTTC
TTTAATAAATTAGCAGAAAACAAGGGTAATAATATTTCTTAGAATATTAGAAGAATATAG
GCGTTAAAAACCTTGTTCCATGTTCATATCGAACCAACCAAAAAAGTCATCATTACTGGA
GTTGCCTTCAATCCAGCCTGCACTTTGTTGCTGAAAAAAATCCGTTAGTTTGTTTCCAGG
AGTCTTCACGTTGTTTTCATTATCGATGGTTTGGAAGTTAGAAGAAGTTACAGTGTTAGT
GCCCGTAGAAAATCGTTGGTTCGTTTTGTTGCTATTGATATCATTACTTTTGGAAAACAA
GCTCAGAGGTGGATATGCCGTGCTTTTAGAGGAGCCGGGGTCGGAAACGACGGAATGCAA
ATCTGTCATATTATTTGACTTCGAAGCAATCGGTGTACGTGAATGGGACATACTACTTTG
TGATCTTCCAATCGCGTTGGCGTTGCTGAATTGATTATTATAATTCATGGTGACATTTTG
TAAATTACTGTGCTCCCTTGGAATAGGGTGGTCTATTCCCAATGTAACATTATTAGATAA
GTTGCCAACGGGGTGGTTCCTTAACCCTGGAACGGACGCAGGAAAATGATTAACGGGAGT
GCTTACTGATCTTTTCATGGAGAGATCAGGAATTACACTAGGTCCGTTACTATAATAGTC
TACCTTAGTACTTTGTGGATTGTTATTCGAAGCGGGGACAGAAGCCACTGGATAAATTGA
ATTAGAGGGAATTGATATGTCATTAGACGCATCCAATAACGTCCTATTATTATTATAATC
GTTACTATTCGAGGTATTAGCGAATAAACTTTGAAATTTTACGCTGCCTGTTTCCCCGAG
CATGGAAAGAGGTATCCCGTTAATCTCCATTATAGAACCGTCAGAATCTCCGTTATTTGT
CTTGGCTAGCTTTTCTGCCTGCTTTAAGGCATTCTTAGTAGGAACTAAAGTGGTAACAGT
GGTTCCACTTGGTGTTGTTTTTGTTACAGTTTCAAAGTCATCTCTGGAGATATGGTTATA
TAGTGGCAATGGATATAGTTTTCTGTCCGTTATGCCACCCGTAGACGAAGTGCCATTGTA
GATACCATTTGAGGAAAATTTTCTTTTCTTAGCGGCTTTCTCTAAGGCTTGCTTGTTATA
TTCGGGATCCATTTCCCTTCTTCTCGCCTCGTGAACACACCAAACCAAATCATAGAATAG
AGACCCTGTTAAATGTGATCTCATCCTAGAAATAATACCGTCTTCTTCCACAAAAACTTC
TGGATGCATGATCAGTACGAAGTTCAGTTTTTCTAACATACTTGCAGTTCTCGAAATATC
ATTCTCAACACTAGTGGCCCACGCAGTTAACTGATTTCTATAAAGTCTATGGATAGTGAC
CACGGATTGCCTTGCTGAATCAAAATATTTGTCAGGAAGTAAAGGAGTCAACTGCAATTT
AAAGAGAATCAGTGCAGAAAATGTAGCAGCTTGTCTAATATAAATAGGCAGTTCAATTAA
TTGGTGTGTTTCTAAAAGATTATTCAATAGAGTGACAATTTTAGTAGCTGTTAGATAGGC
CTCTGTGACATATGGAATTTGATCGGTAGGAGGTGTTTCGGGTAGGAATGCAAAACAACA
GACAGTTAATTTAACATAAAGAAAATAAATGTTGACAGTATCGTCACTCTGGAAATTTAA
AGTTTTTGCTAATAAATCTAACTCTTTTCCCAAGATGGACAGTGTCTCAGCACGATACTT
TGGTTCCAATAAACCATCAGGACTGGAAGTGGAAGAACCAATGATATGAGACAATTTTGC
TTGGAAATTCGCCAGGCTGAGCAATCTTCTAAAACTGCCCGGTAGTTTGTATTTACTTTC
AACGTGCGGCTCGTCTTTCTTGTTCCTTTTATCATTGTTGTTATTGTCAATACTGTCATT
GTTATCTTCTTCTGATTCTTCGTCACCACAGGATAAGGCTTTTTCTAATAAATAGTCTGT
CTGTGAAGTTGGTGGCAAACCAAGGATACTCGCCCAACAAAGTTCGGCAAAAAATATTCC
CAGCCAAGTCCTAGTTCTCCACTTTTCTGCATTTGGCATTGATGTTTGAGTTCTTGTGAA
TTCAGAAATGAATTCACCTCTGTGCAAACCTAATTGATAAGACAGTGACTTTGCTAATCC
TACAAAACGGTAAGAACAATCATCTAGGACTTTTTGGTTAGGCAAAGGCCAAATGCACAA
TATTAACAAAGCTTGCGAAATATGTGTGGATCTAGGTGTTCTTATCCAGCAGGTCTCTAT
GGCAAGTTGCTTGATCAAAGAGCTTAGCTTGCAATACATCGTCGGTTCAGGATCAGACAG
ACATGCCGTCAACATCACGGTCCAGAAAAGCAACTGAGATTGGGAGTATAATTCGGTGGC
GTTATTGGAATACATAATAGGAAAATACGGCAGATACCTAGTCACGAAAATATGGTGTAA
TCTATTCGCTTTTTCAATGGAAATACTAATATCGCCCAGTACAAACTCATCTACATTTGC
ATGCGGCGAAGGCAATAATGGCATAGTCGTGGTGGTGGCTACTACCGGCGTCTTCGTCCT
ATCTGCATTGTTATTTGTTGCTACGTGGCTTGTTGCTGCAAATGGTGGTTGATTTGTTGT
CGTTGTAACGGTGGTCGACGTAGTATGAGGGGAATATGTTTTTTGAATTGGAGAGAAGGG
GCCGTTCGGAGTGTTACCTGCAGAGTTGTTCTTATAAAAAGCCATTTGCAAAGCAGGAGG
TAAAGATTCTTTTGAATTATTAGGCAATGCTGAGTCATTTAGCAGCGGGGGCAGCTTATT
TGGCTCTGTTGCAACCAAGCCTTCCGAATCTTGCGCTAAAGAAGATGCGCGCAACGTCAT
GTGAGAAGATGCTTCATTATTTGCTTTAAATTTATTCGTATTGCTGCCCTGATTTGCTTG
TAAGAGTTGGGGTTCCCTGGACAAATAAGTTTGAACTGAAACCTTAGAATCTCGTTGAGC
CGCGGAAGAAGTTGGAGAACCTGAGGAAGGAGAAGAATCTGGGTTAGGGATAATAGTACC
CGGAGTTGGAGTTGGATGCAGATTGAGCTTATTCAAAAGGCTATTGCCCATGGGAATCTG
TTGTAAAAGATGAACGAAAACGCTGTCATTGGCCAGAAGAGTATCGAGTTTAGATTTGAT
TTCATCCACATCTTGTCTCAGTAGTTGCAACTGTGAGCCCTTCTTAGGCCTGAATTGAGG
ATTGATTTCACAGTGGAGACCAATTTTTTCGCATCTGGAGCAAGGATGAGGGAAATTTTG
ACTAGCATCGCATTTGATTTTGTGCTGTCTACAATGTGTACATGAGGTAACTGGTCTATG
GTTGATTTGATGACTGTCATCATGGTGAGATATTCGTTGTTTCTTACTTGGGAACTGGTG
CTGTTGCAACTGTTGCTGCTCCGGTTGTCTTTTCATGTGAGCAGAACTAAAATCTTGGTC
TTGGTCAGAATCTCGATTATCCTTCACCATGACGAGAATGCGTATACGCAGAGCCAATAT
AATCTGTATACGGGACCTTTGACATTAAGGTTTCTGCAGAGAGTTTATTACATGCATTTT
CATATATATATTTTTAACGCCATTCCTTTACGGTATGTAAAGAAAAATGATCCAATGAGC
GGCCCTTCGTACGAGATGAGATATAATAAGAATGAAAGATAGATAAAAGTTTTAGTTAGA
GATACTTCATATACCTGTATATAGTAAAGTCGTTTATTTCAAAGCTTATTTCGACTTGGT
GAATCTTAAATAGGGTTTAATTTCATTAAATTGACCAAATTTAGCCTTCGCCTCATCATT
GGAGACAGAGGGAGGAATAATGACATCGTCAGCTGGCTGCCAATTAATTGGAGTTACTAC
GCCCTCCTTGTCAGTCAATTGCAAGGCGTCGATTACCCTTAACACTTCAGAAGTGTTTCT
TCCGACGGTGGAAGGGTAGGTAAAAATCAGTCTAATCTTCTTCTTGGGATCGATGACGAA
AACAGACCTCACGGTCTTCAGTGACCCATCATTGATATTTTTGAATCCTTCGGCATCTAC
CATATCATATAGGAATGCCACGTTTCTAAAAGTGTCACCAATTATTGGGAAACCGACATT
TTTAACCTTTGCTATTTCCTTGATGTCTTGAATCCATTTTTCGTGGGACTCAACATCTTC
CACTGAAAGCCCGATCAATTTAACATTTCTCTTGTCGAATTCCGGCTTCAATTTGGCGAA
TGCGCTGACTTCGGTGGTGCAGACAGGGGTGAAATCTGCTGGGTGAGAAAACAAGACCCC
CCAAGAGTCGCCCAAGTAGTCGTAAAAATTGATTTTACCAACCGTTGTGTCAGCATCAAA
GTTAGGAGCATCAGAGTTTATTCTTAGTCTTGGTTGATCACTTTGTTTGAATTGTTTGCA
CAGAATAGGTGCTGTGGCAAATGTTTTAATCGTCTGTGATTGCAAGTGAGCCTGCTTAGG
AAGGGTCCATGCCGTCCTCTTTAATTGAGCGCTACAAATTCTACTAAACATCCTTTGCTT
CCTGCTTCTTTGAAATTTATCTCATCCTACTGCGAGAATCTAGAAGCACAATTTTCTATA
TCTCTCCTTCTCTCTTTATATACCAATAGCAGCAACATCCGGCCCCTTGTTTCTTTACGT
AATTAAAAATCTCCGGGGCTAGCTTTTGCCGGGGAACCCATCCCGAAAAAATTGCAAAAA
AAAAAATAGCCGCCGACCGTTGGTCGCTATTCACGGAATGATAGAAAAATAGCCGCGCTG
CTCGTCCTGGGTGACCTTTTGTATATTGTATAAAGATAAACATAGTGCTATCAGGAATAT
CTTTATATACACACGCATACTGAATGTGGTTGAAGTTCAAAAAATATCACAAACGTTAAG
AAGTTTTACTGGTAAACATATAGACATAGTGGAGCGCTTGCTCGAGGTCAAATGCAGACG
GATACGAGAGCGCGGGAGGGAAACCGGAGAAGGTCAATATGCCCATAATTCTTCTTCTTT
GAGGTTGGCAATTATATATTGTATCTGAATTAGGCAAATAGAAAAGAGACCTTACCATTA
GCGCCATCGTAGAGTCCCATTTCACCTTTTCTTAGTTCTTTATATATGTCTGCGTATGGC
CCACATATGCGCGCACAGTGCGCGCCACCCTCTAAGAACGATAAACATAAAATAAACACA
TAAACAATCAACGACAGTTCGCGCTTCCCTCACTAAATATGGCGAGATAGTTAAACAATC
ATGGCTCGTTCTTCCTTGCCCAACCGCCGCACCGCCCAGTTCGAAGCGAACAAGAGGAGG
ACCATTGCACATGCTCCATCTCCAAGTCTTTCAAATGGGATGCACACTCTAACGCCGCCC
ACCTGTAACAATGGTGCTGCCACTTCAGACTCCAATATACATGTATACGTAAGGTGCAGA
TCGCGTAATAAGCGAGAAATAGAGGAAAAAAGTAGTGTAGTTATATCTACACTAGGCCCA
CAAGGGAAAGAAATCATTCTGTCCAACGGTTCTCACCAATCGTATTCGTCCTCGAAGAAA
ACTTACCAATTTGATCAGGTGTTCGGCGCAGAATCTGACCAGGAAACAGTGTTTAATGCC
ACTGCAAAAAACTACATTAAGGAAATGTTGCACGGGTACAATTGTACAATATTTGCATAC
GGTCAAACGGGAACAGGTAAAACCTACACTATGTCTGGCGATATAAATATTCTCGGTGAT
GTGCAATCTACCGATAATCTATTATTAGGAGAGCATGCAGGTATCATACCACGGGTTCTG
GTCGATTTGTTTAAAGAATTGAGCTCCTTAAATAAAGAGTACTCCGTAAAAATATCCTTT
TTAGAGTTGTACAATGAAAATTTGAAAGATCTGCTCTCTGATAGTGAGGACGATGATCCT
GCAGTCAACGATCCCAAGAGGCAGATTCGTATTTTTGACAATAACAACAATAATTCATCC
ATCATGGTCAAGGGGATGCAGGAAATCTTTATTAACTCTGCACACGAAGGCTTGAATTTG
CTAATGCAGGGTTCGTTAAAAAGGAAAGTGGCCGCTACTAAATGCAACGATCTTTCATCA
AGGTCTCACACCGTCTTTACAATCACAACAAACATAGTTGAGCAAGATAGCAAAGACCAT
GGACAAAACAAAAATTTTGTTAAAATTGGCAAATTGAATTTGGTGGATTTGGCAGGCAGT
GAAAACATCAACAGATCGGGTGCGGAGAATAAAAGGGCTCAAGAAGCTGGCCTAATAAAC
AAATCGCTGCTAACACTAGGCCGTGTTATCAACGCACTCGTTGATCATTCTAACCATATA
CCTTACAGAGAATCTAAGCTAACAAGATTGCTACAAGACTCTTTAGGTGGTATGACGAAA
ACATGCATTATCGCAACTATATCACCTGCGAAAATATCCATGGAAGAGACTGCAAGTACG
CTAGAATATGCAACGAGAGCCAAATCAATTAAGAATACTCCACAAGTAAATCAGTCTTTA
TCGAAGGATACATGTCTCAAAGACTACATTCAAGAGATTGAAAAATTAAGAAATGATTTG
AAAAATTCAAGAAACAAACAAGGTATATTTATAACTCAAGATCAGTTGGACCTTTACGAG
AGCAATTCTATCTTGATTGATGAGCAAAATCTAAAAATACATAACCTGCGAGAACAAATT
AAAAAATTCAAAGAAAACTACCTGAACCAATTAGATATCAATAATCTTTTACAGTCTGAA
AAGGAAAAACTAATTGCCATAATACAGAATTTTAATGTCGATTTTTCTAACTTTTACTCG
GAAATCCAAAAAATTCACCATACTAATCTCGAACTAATGAATGAAGTCATACAACAGAGA
GATTTTTCACTAGAAAATTCTCAAAAACAGTATAATACGAACCAGAACATGCAATTAAAA
ATCTCTCAACAAGTTTTACAGACTTTGAACACTTTACAGGGCTCTTTAAATAATTATAAC
TCTAAATGTTCCGAAGTTATCAAAGGTGTCACCGAAGAACTAACCAGGAACGTAAATACC
CATAAGGCGAAACACGATTCTACTCTCAAATCGTTATTAAACATTACTACTAACTTATTG
ATGAATCAGATGAACGAACTGGTGCGTAGTATTTCGACTTCATTGGAAATATTTCAGAGT
GATTCTACTTCTCACTATCGTAAAGATTTGAATGAAATCTACCAATCACATCAACAATTT
CTAAAAAATTTACAAAACGATATTAAAAGCTGTCTTGATTCGATAGGCAGTTCAATTCTA
ACTTCCATAAACGAAATATCGCAAAATTGCACCAATAACTTGAATAGTATGAATGTTTTA
ATAGAAAACCAGCAGTCAGGATCATCGAAATTAATTAAAGAGCAAGATTTAGAAATAAAA
AAACTGAAAAACGATCTGATCAATGAGCGCAGGATTTCTAACCAATTCAACCAACAGTTG
GCTGAAATGAAGCGATATTTTCAGGATCACGTTTCCAGGACGCGTAGTGAATTCCACGAC
GAACTTAACAAATGTATCGATAACCTAAAAGATAAACAATCTAAGTTGGATCAAGATATC
TGGCAGAAGACGGCCTCTATTTTCAACGAAACAGATATCGTAGTTAATAAAATTCATTCC
GACTCAATAGCATCCCTCGCTCATAATGCTGAAAACACTTTGAAAACGGTTTCTCAGAAC
AATGAAAGCTTTACTAACGATTTAATCAGTCTATCACGCGGAATGAACATGGACATATCC
TCCAAACTGAGAAGTTTGCCCATCAATGAATTTTTAAACAAGATATCACAAACCATTTGT
GAAACCTGTGGCGATGATAACACAATCGCATCAAATCCAGTATTGACCTCTATTAAAAAA
TTTCAAAATATAATTTGTTCAGACATTGCCCTAACAAATGAGAAGATCATGTCATTAATA
GATGAAATACAATCACAAATTGAAACCATATCTAATGAAAACAATATCAATTTGACTGCA
ATAAATGAAAATTTTAATTCTTTATGCAATTTTATATTAACTGATTACGATGAGAATATT
ATGCAAATCTCAAAAACACAAGATGAGGTGCTTTCTGAACATTGCGAGAAGCTACAATCA
CTGAAAATACTGGGTATGGACATTTTCACTGCTCACAGCATAGAAAAACCCCTTCATGAG
CATACAAGACCTGAAGCGTCAGTAATCAAGGCTTTACCCTTATTGGATTATCCAAAACAA
TTTCAGATTTATAGGGATGCTGAAAATAAGAGCAAAGACGACACATCTAATTCTCGTACT
TGTATACCAAACTTGTCAACTAATGAAAATTTTCCTCTTTCACAATTCAGTCCAAAAACC
CCAGTGCCAGTGCCTGATCAACCTCTACCAAAAGTTCTTATACCGAAAAGCATAAACTCG
GCCAAGTCCAATAGATCAAAGACCTTACCAAATACAGAGGGTACTGGACGAGAATCGCAG
AACAATTTGAAGAGAAGATTTACCACCGAGCCAATATTGAAGGGAGAAGAAACTGAAAAT
AATGACATACTGCAAAATAAAAAACTTCATCAATAAGGGGATATAGCCATTGTAAAATAT
TTGTATCACTATATGCATTGAGTGTAAACTGTTGCACCTATAAGGAATGAAAACAATCTA
GTATGTGTACTTACATAATTACACAGTCTTTTTTTTTTTTACCTTGTTTATCCTTCTTGT
TCTTCAAGCTTGTAGGTTTTTTTGACTCAGTTTTTACTGCAGGAAAATCTTTACGAATCA
TGTTTGAACTGCCCATATTTGATGAACTAACTTCTTGCTTTGCTGCCATCGACTGCTCAG
CAACTTCCCTTGACATTCCCTTTGCTGAGGAAGAACTTTTCCTGATGCTTGTATCAGAAC
CCGTTTTAATACCATTTCTATTCGTGTTTGAATTCATGTTAATTTGCAAACCTTGTGGCT
CACGATCACGTTTTGGATTTCCAGTAAAGAATGTTTCAGATTTTGAAGAAACTCTTGAAT
TTGACCCTACGTTACTTGTTTGACTGTCCACAGTAGAGAATAAATTCAAAGTACTGATAC
TTTTATTTTTTTTATGCTGTTTTTTACCAATGCTGGCTAGTCCACCGTCCCTTGAGCGTA
GCTTATTAATCGCTCTCTTGTCCTCGTTCCCTGCAGCTTTCTCGTACCATTTCCATGCGT
ATTCCATGTTACGATCACAGCCCTTGCCATGCTCATAGAAGTAGCCCAGAGTGAATTGGG
CCTTTGGCAAACCAGCATTAGCTGCACGCAAGGCCCATTGAAAAGCCTCATTTTCATCTT
TTTCAAAAGCAGGTTCTGCTCCCAGTAAGTACCATGCACATAAACCTAACATTGCCACAG
AATCGCCTTTTAACGCTGCCTGCGTATAATAGTGTACAGAAAGTGATGTATCCTGCCCTA
CTGTATCATTACCTGTTTCATAAATCTGTGCCAACAAAGTTGCTGAAGGAACATGCCCTA
AACTTGCTGCTTGAATATATAGTTCCATTGCATACTTTTCATCCGGAATGACAACATCTA
AGAACCCTTCATGATAAATCTTAGCCAATTCGTATGGTGCTGCGGCCGTCAACTCATTAG
CTCTTGCTGCAGCCCTTGATAACCATTTTACCCCATTTAATTTAGTATTAACGTCGGTTG
GAAGACCCATTCTGCCGTAGAATGAATAAAGTCCCAATTTATACATTGCTGAGGGATGAT
TCCTGCTAGCCGCAAACTTTAAAAAATTGACTGACTTACGAGAATCTCTTGTTGTTCCTA
GTCCTTCTTCTAAGCAATGCGATGCTCTGTAAGCACTTTCTATATGACCATGCTTTGCAG
CTGCTTGAAATAAGACAAATGCTTCTTTATTTTCAATCTTCCCAAATGCTCCGGATGAGT
AGCCGTCCGCTAATAAGTATTGGGCATCTGAATAACCCTTTATGCTCAGTTTCTTCAAAT
AACTTTGCGCTTCTTTCAAAAACTGAAGTTTTAAGTCAGATTGGCTGACATTTCCTTCCT
TGTCACTATCTTGAACAAGAGCATTGGAAGATTCAATAGTCAGTGCGGTTTGTAACATAT
ATTGCGCATACTGGAATAACACTTCAGGATCTTTAGATTTTTTAACGTTTTGTCTATACA
TTTCTATTGTTTTTAGCCTTGGAACTAAGGAAGTATTATTTTTACCACCCAAATATCGAC
TGATCATCTGATGTGACAAATCTGCTACAGATTCATTAGTAGCCGTTAATTGGGTATCAC
TGCTACCATTCAACAGGTACATGTGAGACAAATCTACAGAACGAGTTCTTTTCTTTATTT
GCTCCTTCGTAAGAGATGTACTCGAATTTGTCTGTCTTAATGCTCCCGGTGACGGAGAAT
TTGTAGGAGTACTTCCCAAAGAACTTAAGGAAGTATTATTTGAATTATTAAGATGAAGCT
GTGGGGGTGGGACTGGATCGAAATCTTCCTCTTGACTATTGCCTATATCGTTTGATAGTA
GAGGTACTGACGCAGCTCTAAGATGCTCATTGATAAGCGGTTGGTTTGCCGACCGCTTAG
GAAGGTCTGCGGTACTGAAGTCTTCATTGTCCCTGTTTTCCCTATTCTCTTTATTATCTG
AAAAATCTTGACCTACCTTCAACGAACTGTTTTGAAACTGTAGGCCCCTGTTATCAAAAT
TTATATGCTGTGATTGCATTAAATGCTTCTTATATGGATGTACCTGCGGTGAACTTGCCA
TTTTTTATCCTTCTATTTTAACTTTATCACCAAAAAAGACGAGAACCTGGTAGTATACAA
TGGAAGGCTTATTAACAGCAAGTCTAAAGTCAAGTGCCAACACCTAGTTTGTCTCTACTC
TTAAATCTTACATCATCCTCGAGAGGGTCTGCAGAAAGAATTTTTCGTTCTTTTTTTAGC
AAGTCAAAACGCGAAGTGAAACGTGGGAAAATATAACGATGACCTTTCTTAAAACATGCA
TGAAGACTCGTGAAAGTCATATGTACATATGTCGTATAGATTTGCAGATAGTTGCAACAA
ATAATTAGCGATTAGTTATGGCCTATACATGGCAGCTAAGTGCGATGGCATGTTCAAATG
TATTATATTAAATCAAATGAACTTAAAATGCGATGTTTGGGTGCAAAATATCTATAGATG
ATAGAGACGGTTCATTGATCTTACGGATCAACTTTGAGATCAGTAAGGCTGACTAGATGG
TACAATTTTGTGCAGTCAATGGACTATTAAGGGATCGCAAAGAGGTATGTGCGCCAGTTT
AAACGAGGTAAAAAAGAATGACACCTATGGGGTCTCACAAAAGGGCTACAATGACAATTT
CAGTGAAAGTGAGGGCGTCCTTCATGGTAGTAAGTCGATGCCCACTAGCATGAAAAATAT
GCTACAGTCTCCCACGATGGTCAACATGTGTGATATTTTACAAAACAAGGAAGCTGCTAA
TGACGAAAAACCTGTGATACCTACTACGGATACCGCCACTGCGGGGACTGGTACTGAAGA
TATTAGCTCCACTCAATCCGAGGAAACTGATCAGAATAGTCATCTTATTGCCTCAGAGAT
CTTGGAAGGCACTTTCAAAGATGTATCTTACAAGGAATATGCAAATTTCTTGGGAAACGA
TAACAATAATCAAGTCTTGACTGAGTTTGTAAAGTTATTGAGTCCTTTGCCGTCGTCACT
ATTAGAAACGCTTTTCAATTTATCGAAAAGTATATATTTCATTGCAGAAGCGCAAAATAT
CGACCGGATACTAGAGTGCTTGAGCATAGAATGGATAGCTTGCCACCCGAACACACATTG
GAAGTCAGGCTATAAGTCATGTCATATAGTCTTATTTTCCCTGTTGATCCTTAATTCGGA
TTTGCACAACAACTTTCAAGTTGACCATAAAAAGATTAAGTTTTCCATGGTTGCATTTAT
CAACAATACACTGAGGGCACTAAGAGAGGAAAATGAATACGAAGAATTGAAAATATACTC
CCGCGAACATTTGATCATCGAAGAACTTTCCGAATACTATAAAACGTTAAATGAAACGCC
TTTACCGTTATGCACAGAATCTAGAACATCAATAAATATATCAGATAACCAATCTTCCTT
GAAAAGGTTCTCTACTCTAGGATCACGGGAATTTAGTACATCAAATTTACGTAGTGTTAA
CTCTAATTCTACTACACTATATTCAAGAGATGGTCAAGTATCTGTACGAGAAATGAGCGC
AAAATCAAATAAAAACTTTCACAATAATCACCCCATGGATGCACTCTACCTTAAAGAGTC
TTTTGATGACGGTTTAATTACCGAAAACGGCTCCAGTTGGTTCATGGACGATTTAATTCT
TATAAGCAAGAAATCTTTACCACGTAAATATTCTAAAAGAGACAAAGATCAAGTGGCGGC
ACCAAAAATGACCTCTAAGAGAAACAAATCGTTCTTCGGATGGCTAAAACCATCTAAAAC
GACTACACTTATTGAGCACACATCTAGAAGGACTTCTTTATCGTATTTGAATAAGGATTC
TGAATGGGAGAGGGTGAAAATACAGGTCAAGGAGGGCAGAATTTTTATTTTCAAAATTAA
ACCAGATGTTAAGGATATCATCCAATCAAGTGAAACAGACAGTGCTACCATCGACTATTT
CAAAGATATCAGTAGCTCTTATTTTGCTTACTCACTGCTTGAAGCTGAAGCACATGTCGT
GCAAGATAATATAATTATAGGTAGTGGAGCAATGAAATCAAATGTGTGTAACAAAAACAC
CAAGAGGAAAAGTGGCAACTTTACCGTTAGTTTTCCAGAGAATATCAACGGACCAAAGCT
TGTTCTGGAGTTCCAGACGAGAAGTGTTGAAGAAGCCCACAAGTTTATGGACTGTATCAA
CTTCTGGGCAGGTAGGATTTCTCCAGTTCCTTTAACACAATTCGAAGCCGTATCTAACGC
AGAATATGGATGGAGTGACAAGATCTTGACAGAGCACGCTTCCCTCAATCTTAAAAATAT
TGTTGTAAGTGAATGGAAGCCACTATTGGGGCTAGAGCTACTATACGAAGATGCGAAAGA
TGTAGAGATGGTCGAACTAAAAGAAAGGCTAAAGGAATTGATGAACTTCACCAGACAGCT
TGGTATATGGATAGATAAACATAACGAAATAAAGGATAAGCTGGTCGAAATTTGGAGCTT
TGACGATAACTATTTTGAAGCAGTCATGAATAATTGGAATTCGAGATATTTGTATATGAA
TAATCAATATAAGAAACGACTGAGCTACTTGAAAGCTTTGCAAAAAGCCATGGGTTCTGT
TCAGTTCTAAGTATATTTAAAGATATAAATATAAAGACTGCGCTGAAGAAATATAAACTT
GAAAACTGTACTCTGCCTTTTATTTACAAGGGATATTGAGATGATTTGTGTGAATGAAGT
AGCGACAGAAAAAAAGCTTTTATTTCGAGTTCGCATCATTGTCACTTTCCTGCTTTTTCT
TGGCGTACTGTCTATCTAAGATAGTCTTTAATATAGCGTCCTCGCCATATTCTTCTTCCT
CAATTTTCTTCCATCTCTTTTCTACATCAGCTCTCTTTATTCTACTTTCAATGACAGCAC
GTTTCTTGTTATTCAAACTTGCCTCCTTGAGACACTTGTTCAAAGCATCCTTTTCGTTGT
TACAAAGGCCAAATATTCTCTTGTAATATTCCTTTTGATGGCATTTATCGAGTGCATTGA
TGAAGTCCAAACAGGCTAAAATGAAGAAGGGGAGAATACAATGTTAGTAAGTCGGAGCAC
AGAAAAAGGCAAATATATGAAGTAAAATCTGGATACTTACAATGAAAACGTTCAGCTTCT
AACTGTGGATGCATGTTGTAGTACTTGTCTTATCTTGCTTTTGTTCAACTGCACTTGTAA
ATCAGTGAATGTTATTGGACGCGCAGCGATTTTTTAATAGGTCTTTCTCTATTAATGTAA
TATGCGAATTGAAACATAATGTAAACACAAGAAGAAAATTCGAAATAAAGGACTGGCCAA
CAATAATGTTAGTGAGCAGAAACGACAAGCCCAAAATCAGTAGTGAGGAAGTCACACATT
TTATAGACGACTATAAAAAGAGGAGGAAAACTCAGATGACACGATTCTTCGGAATCACTA
TTTTTACACTTATAACATGTAGAATTGCCATGAAGAAAATGATAACTGCAAAAGGTATGC
ATAGGCAATAACTTCGGCCTCATACTCAAAGAACACGTTTACTAACATAACTTATTTACA
TAGTGCCATTGAACACTTTTCAAGCAAACTACGCCAGCCGGACGCAGACAATAACACACA
CACAAAAGAGTCTTGCAGGTTCTCTTTTAGCGGCAACGGGCATGACACTAGGTATATTTG
GTATGGGCATCACAGGGACATGTTGGAGCTGGGATGTTTCATCATTTCAGGAACTAAAGC
AACGTCTGGAAAGGCGTGCCAACAACGAATTTGTAGTGACAAACATGCCTCTGGATAAAA
GAAGCCAGCAAGTAGTGGACAGCTTAGTTAAGACACACAATTCATCTCTTTGTAAATAGT
GTTATACCATAGTAGTAGTTTCAATCATATATTCCACTACTTATATGTGTTACCCGCATT
AGAACTCTTATTGGTGGCGAAAATCGATGGCAATAAAGAACGGAAGGGGTTTAATAGTTG
TATGCTTAACATATTTCGATTTAAATATATAAGAAACGTCGGTAGCACAACAATTAACTC
ATTATTTAGGTATGGCGGAAATACCTGATGAAACCATCCAGCAGTTCATGGCATTGACCA
ATGTGTCGCATAACATAGCCGTTCAATATCTCTCTGAATTTGGAGATTTAAATGAAGCAC
TAAATTCCTATTATGCTTCTCAAACGGATGACCAAAAGGATAGAAGAGAGGAAGCACATT
GGAACAGACAGCAGGAGAAGGCCCTCAAGCAAGAAGCCTTCTCCACCAACTCTTCGAATA
AAGCCATAAATACGGAGCACGTTGGTGGGTTATGTCCAAAACCAGGATCCTCACAAGGTA
GCAACGAGTACTTGAAAAGGAAAGGTTCTACCTCTCCTGAACCAACCAAGGGTAGTAGCC
GCTCTGGAAGTGGTAACAACTCCAGGTTTATGAGCTTTTCGGATATGGTAAGAGGTCAAG
CTGATGATGACGATGAAGATCAACCGAGAAATACTTTTGCTGGTGGTGAAACATCCGGCT
TAGAGGTTACAGATCCTTCAGATCCTAATTCATTACTGAAGGATTTGCTGGAAAAAGCGA
GAAGGGGTGGTCAAATGGGCGCTGAAAACGGATTCCGTGATGACGAAGACCATGAAATGG
GTGCCAATAGGTTTACTGGAAGAGGTTTTAGATTAGGGTCAACCATCGACGCAGCAGATG
AAGTCGTAGAAGACAACACTTCACAATCACAACGTAGACCAGAAAAAGTCACAAGAGAAA
TTACATTTTGGAAGGAAGGTTTTCAAGTGGCCGATGGTCCGCTTTATCGCTATGATGATC
CTGCGAACAGTTTCTATTTGAGCGAGTTAAATCAAGGGAGGGCTCCATTAAAGCTCTTAG
ATGTGCAATTTGGACAAGAAGTTGAAGTTAATGTATATAAAAAATTAGATGAGTCTTATA
AAGCTCCGAAGAGAAAACTGGGCGGTTTTTCAGGCCAGGGCCAAAGACTAGGATCTCCTA
TCCCGGGTGAATCGTCACCTGCGGAGGTTCCAAAGAATGAGACACCCGCTGCTCAGGAAC
AACCCATGCCGGACAATGAGCCAAAACAAGGCGACACCTCCATCCAAATTAGATACGCAA
ATGGCAAAAGAGAAGTTTTGCACTGCAATTCCACAGATACAGTAAAGTTTTTGTATGAGC
ATGTGACATCAAATGCGAACACTGACCCATCGAGGAATTTCACCTTGAATTATGCCTTTC
CTATCAAACCAATAAGCAACGATGAGACAACATTGAAGGACGCTGATCTGCTGAACTCCG
TTGTCGTGCAAAGATGGGCATGAGCATAAATATACAAAAACAGAAACGGGAAAAGACTTC
AACTTAATATATAAATGCACGTATATCTATACCCGTAGTATATATCATTTGTACCTCAAT
ACAATTTCAAATCACCTGTTATTTGATCCAATACTGCTTTTGGAGCAGGTCCTAAACCCA
ATACGGTGGCACTTCCCGCAGCAATCTGTGTTCTACCAGCATCATGAATAACTGCTGCAT
TCACCCCAAGTGATATAGCCTTCGCATACAACTCGTCCATTGTAAACTTATCTGGACATT
TCAACGTTATTTTAGCCTGTCCAGCATTTAGCCATCTTTGTGTCATAATTGGGTTGTATG
AAGCACGCGCGGGGTTTGTAGCAATATGTCTAAAACATGACAATGCTGCGTGACAGCATT
GTGCCGCTATTTTGCCCTTTGTCATGCCAAGATCTTGACGAATCACCAATGCCATCCTAA
CTTCTCCAGGTATATCATTCAATGAAGTGGACTCAATATCTTCGTCCTCATCGCTCTCAT
CTTCGCTTTCACTTTCCTCCTCATCAGTGTCATTGTGTAGCTTTCCTTCCTTCATTTCTT
TAGAACGCAGTAAAGTAGCTGAGGATTTCTTAGTTGATGATGCGTTCGACGTACCCAACT
GGTAACCCACGGCAAAGGAGATTGCGGTGAAAGTAGCCCATAAAGCTATGGTGTAATTCG
AAGAAACTGTCATCTTTTCCATTAAAAAGACGTTATCATGTTACTCCGCTGTCAACAAGT
AATATAGCAAGAAACAATTAGCTCTTATGCTTAAGAGCTTCTAGAAGAGTAGTAATAACC
TTTAAACATTATTTTCGTCAGGCGTGATATCAGCGAGTTGAAGAAAAAACAACATGGGTT
GTCCCTCAAGAGAATAAACTCAAAGGAGTAAAAGGTGTTTAGAGCTTGTTGGCTCGATTG
TTGCCACCGGAAGGCCCCTTTCTGTTTTTAGACTATATTCATTTTACTTTTTGAAGTTTC
TATTATAGGCAGACGAAGAAGGCCAAGAAGACAAATCGAAGAAAGAGAGAGATAACATGG
GTCAAATATTGTCCAATCCAATTATCGACAAAGAGCATCATTCTGGTACGGACTGTTTGA
CAGCGTTTGGACTATGTGCCATGCAAGGCTGGCGTATGTCCATGGAAGATGCCCATATTG
TTGAGCCGAACCTTTTGGCTGAGTCTGACGAGGAACATCTCGCATTTTATGGTATATTTG
ACGGTCATGGTGGTTCTTCTGTAGCGGAGTTTTGTGGCTCTAAAATGATATCTATACTGA
AAAAACAGGAGAGCTTCAAGAGCGGTATGTTAGAGCAGTGCTTAATAGATACCTTTTTAG
CTACAGATGTTGAGTTGTTGAAAGATGAAAAATTAAAAGATGACCATAGTGGTTGTACAG
CAACTGTGATATTGGTATCTCAATTGAAAAAGCTACTAATTTGCGCCAATTCCGGTGATA
GTAGAACAGTTCTATCTACTGGTGGTAATAGTAAAGCAATGTCATTTGATCATAAGCCCA
CATTGTTAAGTGAAAAATCTCGTATTGTAGCTGCTGATGGTTTTGTTGAGATGGACCGTG
TTAATGGAAATTTAGCGTTATCAAGAGCCATAGGTGATTTTGAATTCAAATCTAACACAA
AATTGGGACCTCATGAGCAAGTCGTTACATGTGTTCCTGATATCATTTGTCACAATTTGA
ATTATGATGAGGATGAATTTGTTATTTTAGCATGTGATGGTATTTGGGATTGTTTAACTT
CTCAAGAGTGTGTTGACTTGGTTCACTACGGTATAAGTCAAGGTAATATGACGTTGAGCG
ACATTTCATCTAGAATCGTAGATGTTTGTTGTTCACCCACAACTGAAGGCTCAGGAATTG
GCTGTGATAATATGAGTATTTCCATTGTTGCTTTACTAAAGGAAAATGAATCTGAGTCAC
AATGGTTTGAGCGTATGAGATCAAAAAATTACAATATCCAAACGTCTTTTGTCCAAAGAA
GGAAAAGTATTTTTGATTTCCATGATTTTTCGGATGATGATAACGAAGTGTTCGCAATAA
CCACCAAAAAATTACAAGACCGCTTGAATCGTAGTAAAGATAATGACGACATGGAAATTG
ATGATCTTGATACCGAATTAGGCAGCAGTGCTACTCCCTCAAAGTTATCAGGTGAGGATA
GAACTGGCCCTATTGACTTGTTTTCGTTGGAGGCTCTATTAGAAGCCGGGATTCAAATAA
GGCAGAGGCCCAGCTCCGACAGTGACGGCAACACTTCTTATTTCCATGGTGCTTCTTTAT
CAGATATNTTGGCATCTTTAAGCAATGCGGCTGCAGGAGAAACAGAACCTAATGATGCTG
ATGATAACGATGATAACGACGGCGAAGAAAACGGCAAGAATGAAAATGCGAAGAAGGGTT
CCAAGATTGAAGAAATTGAATAATAAATATTGTCGAACCGTACTTTGCAACGAAAGAGTA
GTCAAACTTTGTTATCTTTATTTGTTATTCCTCTTCTGCCGATGGATTGTTTTTTACTGG
ATCATCTTTGCGGCCCATATTGAGGAGATGGTGAAATTCATAAAAATCATTACGAGAGAA
TGATAAATTGTAACAGAATTTATAAATCCTATTCATATAGATACATCTGTTTTTCCTTAC
TCTGTTTTTATTTTGTTGGTAACCTTTGAATCCTTTTTGATGAAAAAAATAGAAAAAAAA
AAAAAAAAAAAATGAAAGCAATATCGACTGTATGTATATGCGCACCATAATTTTCCTATT
AATAGTTTAAGCATAATTAGTGTACTTACTAAAAATAATGTAACTTTGCTCTTTGCACCA
ATAGATGTTACTCTCCAAATATCTTACAGGTCGTCTTCCACGTGGTATCTATCAAAGTAG
CCAGATCCACGTCCTTGACTTCCGATACGACAATTGCTACTTGTTCCATATTACAAGGCT
CATTACGGCCCTTGACCATGTAAAGTTCTTCTGCATTCAACTTGTCAGCGAGCTTATTTT
TCTTAACGGACTTGAATGCAGGGTATTCAAAATCCCTAACCTCCTGGTATTTGGCTAAGT
ACTGGAAAGATGCATGCGTTCTTTTAATCTCACACCACGGAGCATCTGTCTCTAATAACA
ACCTTTCTGTTGGTATTTGCTTTACAACAGCTAGATTTTCCTCGGTTCTCAACGAGCAAC
CGTTTACTCCTATGAAGATGTTGGGTGATAAGTTCAGTAATTTCTGCAAATCTATCGCAG
AACCAGTGAATGAATGGACCACTAGTTTTCTATCTGGATGAAATTTGTAAAATCCGCTAG
ACGACGATGCACCTAACTTTTGTAGCTGAAAGGTATCCTTCTCATCAGTGAACCCGACAA
CAAATCTTTCCAATATTTGAACAAAATCGTCACATGCACTTCTCATATGCAGAAACAATG
GATAGCTGCTGAGTTTATCGTTCAAACAACTTATTTTCAGTTGCTCTTCAAAAAAAACCT
TTTGCATCTCTTTAGAACTATAGTGAAATCTGTCGTAGTCCAACCCGATCTCACCAATTG
ACCTGAAACTTGTATCATGAGGTTTTGCTTGCTGATTCATCAAATCATAAAGCTCTTTCA
GTTTACCCTGTGCAAAAGATGGATTACTAATAACTTTAGCATATAGAGACTCATTATATG
CTTCATCCATGGAAGGGTTATCAATAGAAGCGCTAGCCTTGTCCCCTTGACTAGCATCCG
CAAACTCGTTAACGCAACATGGGTGAACACCTATTGTGTGATACAGCTTTAATGGGCTAA
GATCTTTGACGCTGCTTACCAACTCAATGGCACTTTGAGACTCCGCTATGGATGATCCTG
TAACAAGGGCATTTTTCACGTGCCTCTGAGCAGCACGCTCTAATAATTTTACATAATCTG
CTGGATGGTACTGCTTACCATTGTAAATACCGTGAAACATAGGATCTGTCAGATTTAACC
CTATATCATAGTATTTCAGCGGAGAATCCGTGGCAGTTGATGTCATGCTATAATATTGTG
TCAAAATTGGTTTCCAGAGCCTAGAACAACTTTTGTTCGAGGATTTCAATAAGATGCCCC
ACATATGACTATAACAGTACTGTCACCTCAAAAAATGCCTTGGCAGCGAAAGTGTCCACC
TTTAGTTGTCCATTGCTACCAGGACATCACCACTGGGCCCTTCCAGCATGCTAGAAAGAT
GGTTCTTAGAAGAGTGCTGTTCTAAGTAACCCGGCGTTAGTAGGGGCTAAGCCTTCTAGA
AGGCCGGAAAAGGCTCAGAAATGCCTGCAGTGCAAAGCTTTTCAGGAACGTTACTAGCGC
AAGTCTTCTGGCTGCTGTTTAGCAACCTCTTTGCAGGTATTTCGCAGCGGGATTTCGCAG
GTGTCTTGCCTAGCGTATCAACACTTAGTAGCAGTTAGGTTCTAAAGTTAAACTCCACTT
CCGTTCTTCTTCGAGTTCCTTTTTGAGCGGTTTGGCCTATCTTGTCTCATCATCTTGTTA
GTGTGCGACGTTATCTGTGGGTGAGAGAGGCTATTTTTGGTCCGGTGAAAGAAAATTTTT
TCTCTGCTGAGAGCTGAAATTTGAAAATTGAGATGAGATGCGATGCGATGAGATGCGAGA
CCAATGCGATGAGACACTTTTCTACTTCCTTACACAGAAGTCGTGTATAGTTTTTGTACG
TTGATATTAATAAAGGCTTTTCATATCATTTTGTTTTCAGGTAAACAAATCTGGCAAATC
TCCACTGCTTGAGTCATTAAAACTACTCACTCAAGAAGGCATATACACGACAGTGGGTAG
AGAAAAGAATATATCACTGTTCTTATTGAAGTTCCCTCGCGATGACGCTGCCGAAACTCA
GTAGCGTTTCTGTTTCATCAGGACATGTTAGTGCCAACTCACATGGTTTCTCAATACTAA
GCAAACACCCTCACCCAAATAATCTTGTCCATTCCCACTCACTTTCTCACACAAATGCGA
AGAGCCACCTGCCTATCAGTAGCACTAGCACTAAAGAGAACAGCACGAACAAGGAGGAGG
CGGAATCACTCAAAAAAAACAACCCCTCTTCTTGGGACCCTAGTGATGATATCAAGCTCC
GCCACCTGAAAGAGATCAAGAACTTGGGCTGGAAGGAGATTGCACATCATTTCCCAAATA
GAACTCCTAACGCTTGTCAATTCAGATGGAGGAGACTGAAATCAGGCAACTTAAAGTCTA
ACAAAACCGCAGTTATTGACATCAATAAGCTATTCGGCGTGTATGCGACTGGTGATGCTA
CCCCATCCGCGGGTACTCCGTCTGCGGAAGAAGCCGTAAAAGAGGAAGCTGTTGAGGATG
AAGATATTACTGCAGGTTCTAGTGCTATCGAGGATTCTCCACCGGATTTCAAGCCATTAG
TTAAGCCTAAATACATGGACAGAAAACTGATAACTCAAAGATCTACATCAACATTTTCGG
ACCATGAGCCACAACACACGAAACCAAGGAAACTGTTTGTTAAGCCAAGGTCCTTCTCTC
ATTCTATAACAACCAACACGCTTAATGTAAAGACTGCTCAGCAGACAAATCTAAGCCTTT
ATAACACTACTTCAGCAAAGACAAATAAAGCTGTTAATTCCAGTGATTATGAGAATATTG
GTCTTGTGCCTAAAATTATTATCAGGTCTAGAAGGAACTCCTTTATTCCTTCAACTCAAA
TCCCTCATTTAACGACGAAGACTAGGAAAAACTCGCATTCCGTAATTTCTTCTAGAAGAT
CATCTTTTAACATGATGCATTCAAGAAGATCATCCTTCAACTCTCACGCTCCTACGGAGC
CTATTTCTAGAAGAGCTTCCTTGGTAGTTAGCCCGTATATGTCACCCAGAAGGTTATCTA
CATCGCAATCCGTTCATTATCATCCACAGCACCAATACTATCTTAACCCCATAGCGTCTC
CCAACTGCAAGACAGACCACGCAAATGACAAAATCACGCACACGAGGACTTTCTTAGATA
TGCAAAAATTCGCTAATAAACACCCGTGGTCTAGAGAAGATGATGAAGTGCTACTTAACA
ATACGAAGGAAAAACAAAACCATTTGTCGCCGCTAGAAATTTCTATTGTTCTGCCTAATA
ATAGATCCGAGTTGGAAATCCAACAAAGAATGGATTATTTAAAGAGAAAAGGATGTGTAA
GTGGTTTTCATACAAATGAAGGATGTAAAGATGAGGAGGAGGAGGATGACATTGACCCAC
TGCACAAGGAGAATGGCATTAACACGCCATCGCAGCAATCGCAAAATTACGGTATGTTAG
AGGCTAAACATGATAATCCAAAGTCTAGTGAGCTTTCTTCTATGACCAGCGCAAAGGACA
TACGCAATGAGCAAGATGAACTTCCAGGTATAAATTCTATCTTTAAAAATATATTTTAAG
CTAAGAGACGAATTTAGTTTGTTTTGACTATTCGTTTAATGAGTACAAATTAATCGCACC
CACACATGTACACACACACCTATATATCTTTATATATACACATAAAATTTATTCGTAGGA
GAATTCTGTAATACTATTGACTACAAGGGTTCTTATTGCTATTAATAATGTTACATGTAT
ATGCTTATATCCAATATATACCCATCGCCGCTTATTCTTCGTCATCCTCTATTAGAGTTA
TTTTTCTTCTTTTTCTGACTCTCTCCTTCCTTATGTGGCTTTCTATATCGTTTTCATCCT
GCTCTTGTCCTTTTCTCTTCCCATCCTCATCGTCATCACTGTCTTCTTCATATGTGTCTT
CCTCCTCATCATTTTCTTCTGATATTTGCTCATCCTCAATGTCATCATCAAGGGTAAAGT
CTTCGTCTTCGTCTTCGTCTTCTTTGGCGTTTTCACCTACATATAATTCAGTATCTACAT
CGTTTTCTACTTCATCCTGCTCTAAACTTGATATTCCAGTATCGTTTCTCCTAGCTGCAT
GATTTCCAAGTGGTGTTTCGGAGTTTTTAATGGTGAAGCAGAGCTCCCAATGAGTTTCTG
TACTAAATTTTGATCTTGGTATCCCTTTGCGATCATGGATGCTTTCCAGCACTCTTTTTT
CCGCTTGATAGATTAATCTATCATTATTTGTGTTCTTATAATCACACATATACTCTGTTA
AGGAGGAAACAGTGTCTTCAAAAAAATCAGTAGCAGGTACTTCCGGTTCTATGATATTGT
TTACATGAAGCTTGGATGTTTTGTGCTCACTACTTCTTCTTCTTCTTCTTCTTCGGCGTT
TATTATGTGCTCTACTGTTGTTATAGTTTTCTATATGTGTGTTATTCGAAATTACCGGAG
CCATAGTTTCATTTGTAAGAGCTTCGTCCGCTAATGCGGTGGGTTCTAAGTTCATCATCC
CATTTATACCAAATGACGGCCCTAATATAATAGGTTCCCACAATAATTTGTCATATTTGA
CGCGAGGATAGTTTTTTGAGCTCCAAGTTTTGTAAATATTTTCAATCCTGTTCCAAGAAT
CGATTTTAATAATATAGTTGAAATCATCCAAACTGGATAATGAGCGTGTTTTATGGCGAT
ACAAAACTTGAAGTTGTTCCAATCCAAACACAACGTCTGTTGGTATCATTCCTGTTAGTT
TAGCCATATCGTTTAGGCTAACCTGCTGAAAAGTATCTTCATTTTTATTATTTGATCGAC
GTTTAACACTGTATCTTAATTTTAATAGCACTTCAGCACATTTTATCTTCCAAAACGTTC
TGTAAGTCAATAATCCTAAATCCGACAATGGTTTTTCAGGAGTTCCAAATTTTGACTCCT
TTCTGGATAATAAATATGAAAATTCCATCAAAAACTGACCGTATCCTTTCCTCTGGTATA
TGGGTAGAGTTAAAATACAACTTAGATTATAGTCATTGGAGTTGAATTTTTCCTTGGAGA
AATAGCCTACGAAATGGAATTTGGCTGCGTTTTGATGGGGATGGTTCTCTGTATCCTCTC
TCTCCGTTAGAATATAGAATATAAACGGTTCAACATCGTAATACAAAGTCTTAGAATTGA
TAAAACATTTTGCCAACAGGCAAAGATTTTGACAATACAAGACATTCTCCCGCCCATCAA
TTTCCCAAACAGACAGCTTACCGTCGCGATAAATTTCATTTCCCGGGGGCTTAAAAGTTA
GACACTTTAGTTGGTGTCTATAAAAAGTATATCGAGAAGTCATATATTTTAGGCAGAACT
CACATATAAAAACCATTTTATTTTGGTTGATGTGTTCCGGAAAAGGAGATGTATACCAAG
GTTTAATTTCATAATTTCGAAGAACAATGTATTCTATCTGGGAAAACCACACTTTATTTT
TGATTCTTGGTACTTTTCCTTTCCTTTTTTTCCTATCTTCGTTTTCTTGATCGGTTTCAT
TATGATTGCAAAGTGATACGTTACCATTAATGTACGTTGCAGACTTAGAATTTTCTAAAA
ATGTAAGAAACTTTATTTTATCTTCCCAGGTGGGTAAAGTTCTTTTTGTACTGAAATCTT
TCATTTTTTTTATTGTTCCGCCGTATGGTACGTACCATTGCCAAGAATCGTTATCCCTGA
ATGGCGTATTATCAGAAGAATATGGGTACTCCATGTTTTCGGTTGCTAGATCCCATGTTT
GCTTTAACCTGTTAACTCTTCTTTGAAACCCGATTAAAGGACCGGATGATGTTATATTTT
TGTTAACTAAAGGTGCTATGACTGAAGATTTAGATATTAGTCTTTCAAAATTGAAAAATT
TGATAGAATCATACTTAATTCTAACCTTCAACTCCTCGCTGACTTCAATATTAGGTTCAA
TAATGGGGAAACTTACTGCTCCCATCTTATTGTCCCTATTAACGATATTTTGAGAAGAAT
TTTCTGACGCAAGTTTGGACTGCTGGGAAATCAACCCTTTTTTTATTTTATTAAGGCCTT
TATCAGACCGAACACTTCCTCTTATTCGATGTGATATACTGGCATCGGAGTTGAATAGTC
GTCTTGTAGTTCTATGTCCATTTGTATCGCTTCTGACAAATTGAGAATGTATCAGATCAT
CGATTTCTAAGTTTTTCAATAATGCATTTTTTTTGGGTTTTGGTGATTCGTCGTTTGCTG
TTAATGACATTATCTGCAAATTATACGGAGACTAATTAATGAAAAAGGAAGAAGAGAGAG
GGCGGTATGAATAACACCTATGAGAAAAGAATAGCAATGCTTTTCCTTTTTTACCTTTTA
TATTCGTTCTTTCTTCTTTTGCCTCTTTTAATATGCTTTGTTTCTGTGCTATTTTCCCGA
CTCTTTATTTCAAACAATGAAGCCCCCAATTAATCAAGAACCACCAAAATAGCATGTCAG
TTGAACACTCAACGACTAAAAAAACGAATAATTTCTTGTTCAATTGGCCTGAACGTTTGA
CTATGAAACTTTCTGCTCTTCTCTGATCATTGTAAACAAAGAAATGTCAATAAATTATTG
TTACCCGACTTTCTATATACTACAAATACCGCCAATGATGCAGTGAGCAAGATATCAATT
AATGCAAAAACAATATCGAGTAAGGTAGAAACATCTCTGTGATTAAACATCGTACATATA
AATACCATATATAAAAGTATGTGGGAAAAGAACGTTCAAAAAAAAAAGTAAGTAGTAGGT
TAAAAATAAAATCTCAAAAGAGGGAAAAAAAAAAAAGAGGGATAATTTTGGCTTGATTAC
ATTGCGTTACTTAAAGTAGCCTCATCATTCATTCATTATCATCGTTTCATCGACATTAGG
TGACGTTTCTCAGTAAAAATTAACTTCATCATGATCATTAATTTCATATTCATATTCGGT
TATTTTTTTTTTTTTTTATATATTTTTTTTCAATGGTGTTTTTGATGGTTTTTATTATAT
ATATATTTTTTTATCTTTTATCTTGTGTAAGCACCCCTCATTACTTGTATCGTGCGATAT
ACAAATACCAAACAAACTCTATAATCATAGAATAATGGAAGTATATATTACCATAGATTC
TTCTTGTTTTGGTTTTGTAAATCCAGTCCGCTTAAAGAACGATTCAAGCCCTGTTCCAAG
CCATCATCTAGTCCAGAGTGACTCAAAGATTTATAGATCAAGTCGGCACTATTCAAATTG
TGTGCGGACAACATGGACTCATCGTGATAAGACTGATATGAGAAATTAGAATGTACTGAG
CCATTTGTGTGCTGTGGAAGCAGTTGGGACTGTGAGTTTGCTGAAGATGGGCCGTTAAGG
TTATACAACTGCTGGGAAGACAATGAAGCATTTTGGTATGCCACTGGTACCCGTTGTTGA
GTTTGGGACTGTGCTGGTGGTTGCGCTTGGGATAGGGATTGGCTGTTGATTGGGATTTGT
GAATTTGGAGGTGAAATTTGAGAATTTCTCAGTAAGGGATTAACGGAATTGATTTGATAA
TGGTTGGCAGAATAACCGGATGGAATTCTTGAGGATGGTGTTAAAGTAGCTTGTTGTCTT
AAAAAAGATTGTTGTTGTTGCGCAGCTGACTGAACATTTTGCTGTGTTTGTGGTTGAGGT
TGTTGTGGTTGGTCCGCGGAATTGTATTGAGAATTATGGTGTATGTTCATTTTAGGTGAG
GTTAGTGTTGGTTGCATGGAGAATTGTCCCTGTGAAGAAATTTTTGGTGTTGAGCTGGCG
CTATTGTTATTAATGATGACATTGTTACCGTTACCGTTATTACTGTTAATAGTATTGCTG
TTGGAAGAATTGTTAACGGCCTGATTGCTAATACTATTCGCTGCAGCTGCTGCATGGGCC
TGTAACAAACTTGTATAAGATTGTGACCTATTCATGGAGCCGCCAGTGGAGTTTGGCTGC
AAAGGATGAGCAGATGTCATTTGACCTTGTTGTTGCAAATGAGATTGTAAATTAGCATGA
TCCAGAATCTTTCTTCTGATAATAATAAATCTTGGATCATATACTTCTACTAGCCCTAAG
TACGAGCACAAAACATTGATAATTCTCTTGTGGGAAGCAGATATACCCATGGGATAAGCC
AACTCGTAATAATATTTTTCTCTATCCTTAAATAACAATAATTGGGAATAAATTTCCAAA
GTGTCAGGGTCATTGAAGTCCAGTTGTTGGGGTGGGAGAGGCAGAGTGGAAGTTGATGGT
AAAGGCGCATAAAATCTCTCAGTGGACATCTGGGTTTGATTATTAACGTTTGTTTGGTAC
AACGATGAAGAAGTATGTTGGGCAGAAAGTGAAGGTTGGTTCAGAATGATGTTACCACTA
TTGTTGTTATTAGAACTGTTATTGTTAATGGTATTATTCATTGGACTGTTCATCATGCTA
TTAGCATTAATGCCGTTCATTAGAGTCGAGAATAATTGATTGTTAGAAGTATTATTGTTT
CCGCTTCCACTCATTTTAGATAAAGAATGCAAAGAAAGATTAGATGACGATCTGTGTTGT
TCTTCTAATTGTCCTCTTTTCTCTCTCTTCTCCCTCTCGATTCTTTCTCTTTCAGCTTGG
GGAAGCATTTTTTTATATTCAACTTTCAATTTCCTCCCGCTGATTTCCTTTCCATTCAAA
GAAGTTATCACTTGAGTAGTTTCTTCAGGAGTGGTGAAATTCGCAAAGGCTAGTCCTCTG
AAAATACCGTTATCAAAGTGGTAATTGAAGGCATAAGGAAGGGGAAGATCCATTTCTTCA
ATAATGTCTAACAATTGCTCTTTTTTAATAGCAAACGGAATGTTTTTAATAACAATAGCG
TTTGGGATAACATCATCGTCCAAAGCACCATTGGTGGGGGCATTATTCAAATTTGTAGAA
GAAACGTTCTGTTCGGCATTTTTTGCAGAGTTCTCACCAGTTTCCGTTTGTGCACCGTTT
TCTTTGTCAATTGCATCTCTAGTTTCGATAGATTGCTGATTTGTTTCCTGGTCATTAGTC
TCCGTATTTATATTATTATCCTGAGCATCATTGATGGCTGCAGGAGGAGCATTCTCAAAA
GAACTGGTCTCCATTTCTTATTGTTGTTGAACACGCTTTCCCTAGTCTGTAGCCTGCCTC
TATGAGTACTATATCACACTTCTTCTTGCGCTAATCTCCAAAGACCTGCTGGTAATCTCA
GCTGAAAGGCTGCCTTTAATTGTTATTCTTTTCCAGGAAAAAATCGCAAAGTTGCAGCAT
CCGTGTCTCGTGACATCATTGAAGGTTACCCTACTCTATTTCCTCGGATTAACTTGAATT
AATAAGGACACACAGGTATAGGGAAGGTAAAGTTGAGGTAATGATAAGAAGTGGGCAGCA
CCGAAGCAGTTTATCTGAACTAACTTCTGTACGACTCGAGAATATAGTAAGAACACCATC
ATTAACCTGAAAGTTAAAAATGTCAGACCCTGTAGAGTTATTGAAAAGAGTATGTAGTAG
GGAAATATATCAAAGGAACAAAATGAAAGCTATGTGATTCCGTAATTTACGAAGGCAAAT
TACTAACATTGAAATACGGGAATTGATATTTCCCGTTGTGTTAAGGCTGAGAAGAAGGGT
GTTCCTTCATCGGGTTTCATGAAATTGTTTAGCGGTTCTGATTCATACAAGTTTGAGGAG
GCTGCTGATCTTTGTGTCCAAGCAGCCACCATTTACCGTCTAAGAAAAGAGTTAAACTTG
GCAGGAGACTCGTTTTTGAAAGCTGCTGACTATCAGAAAAAGGCTGGTAATGAAGACGAA
GCAGGAAATACCTACGTAGAGGCTTATAAATGCTTTAAAAGCGGTGGAAACTCTGTGAAC
GCCGTGGATTCATTAGAAAATGCTATCCAAATTTTTACTCATAGGGGGCAGTTCCGGAGA
GGTGCTAATTTCAAGTTTGAGCTTGGAGAAATTCTAGAAAATGATTTGCATGACTATGCA
AAAGCTATAGATTGCTATGAGCTCGCTGGTGAGTGGTATGCCCAAGACCAGTCGGTAGCA
TTATCGAATAAGTGTTTTATCAAATGCGCAGATCTAAAGGCTCTTGACGGTCAATATATT
GAAGCAAGTGATATATATTCGAAGTTGATCAAGAGCAGCATGGGCAATAGATTGAGCCAA
TGGAGTTTGAAGGATTACTTCCTAAAAAAAGGGCTTTGTCAGCTAGCTGCTACTGATGCA
GTCGCTGCTGCAAGAACTTTACAAGAGGGTCAAAGTGAAGATCCGAATTTTGCGGATTCA
AGGGAGTCAAATTTCTTGAAAAGTTTAATCGATGCTGTTAATGAAGGTGATAGCGAGCAG
CTAAGCGAACACTGTAAGGAGTTTGACAATTTTATGAGACTAGATAAATGGAAAATTACC
ATTTTGAATAAAATTAAGGAGTCCATCCAGCAACAAGAAGATGATTTGTTATGAACGGCA
TATATTTACGCGCACATACATATATACATATATATTATAAATGTAACACTTGTTTTACCC
GAAACGGCGAAGTAATTGTGTACCGCCGTGCACCTTTTCCTCGAGATAAACATATAGCGA
TGACTTAGAGAACAAAGCAGTATTAGTATCATATACTTCCAACGTTAATCAAGCGCAATA
AACCTTTGTTCGTGTGTTTCAAAGTTATTACAAGAGCGAAGTTGAAGCCATCTTTTCACG
AGAAGTTAGCTGTGGTTCGAGTCTGTCGCACGCCGTGTAATGTAAGGATCTTCCCTTAGC
TTTTCTGATCCGGAGCCCTTGAGGGATATTACGCATCGCGTATCTTCATACGATTACTGT
ACTTTGCTGACTTGCATTCTTGATATTGGGCTATAGTTGGCACTTCGCTCGTTTCTTTTC
TTTCGTTATATAACGTAACCTTTTTTTTTTTAACTTCCTTATCCTGCCCCTTATCACTCT
GAACCCCATAGATAAACAAAGACAGAACTCTGTCCTACTTTATCTATTACTAAACTCAAC
ACATTACAGCCCAATATTATAAATACTTTCTTCTTCGTTACAAGAATAGGCGAGGTTGTA
CGAACTGCAAACTAGCTGCAAATTAATTGTAACACTTAAGTGGAGAGCAGAGAGTAGCAG
CACTGAAGGAAAAGGGAGAAGCTTATCTTACTGTAGAAGAAAATGGGATTACGTTACTCC
ATATATATTGAAAATCCGTTATCTTCCCCATCATCATCGTATAAATCAATAAACGACCCG
TTATTCCACTCTCAGCATCGATCGCAAAAAAACGTGAGCTTCATCACCTACGGTTGTAGA
CATTGCAAGACACATCTTTCCAGTTCCTTCCAGATTATTTCTAGAGATTATAGGGGTAGG
ACCGGAACTGCTTATTTAATGAACAAAGTTGTTAATGTCGTTGAAGGAAAGGTCGAGCAA
CGAAGAATGTTGACTGGCGACTACTTAGTCTGTGATATTCTTTGTCATTGGTGCAAGAGG
AACGTAGGTTGGAAATACTTACAGAGCAGCAATGATGATCAGCAGTATAAGGAAGGAAAG
TTTATCTTAGAGCTGAAAAACATTTGTAAATGTACTTGATGTCTTCCTTTGTCTGCTATC
TAGCACCTCTCGTCTTTTAGTGCTTTTTAGCGTATGATTCTTTTTAAGAATCTGGTCTTT
CTTCCTTCTATTTTGATTGGGTATATTTCTATTCGTGTTTCATTACTGGTCTGGGTTAAT
TGGGTTTTGGTTTGGTCCAGTTGTTTTCAAGTAGCCTTTATTTTTTCATTGTGGTATTTT
ATCTTATCGATTTATACTTTTTTTATTCAAAGAAAATTAAACAGATAATCTCTTATGAGC
CTAGCTACTTTGTTTTTTCTTACAGGGCCATTGACTTATGCCCTGAACGAGTCTTACTTT
ACTTTTTTTGTATTTTCAATAATGTCGTGTTTCCCATGTTGTAATACGCCCAAAGATTAT
GTGGTAGAGCTTTTTTTTTTTTTGGTTAGTGTATTTACCAAACTGGGATGATTTTCAAAA
CTTATGAAGCAGTTTCAATACATAACTGTCTAACGTAAAAATTTTATAAAATGGAAAAAT
AGATGATGATAACTATAACAATTTTAAAGTACAACATATTCTACTTTTAGAATAATTCAC
AATATACAAGGACGATCCTGGAAAAGGGTAAATATGATTCAGCTTCGAGGAAGAAGTACA
AAAAGAAGACGAAATGGTCCATTACAGACTAAGCACTATCCAACAAAAAGTTAGTGGCGG
CTTCTAGATCCCAGTTGCACTTTTCCAAGGCATTGTGTGCTTCTTCTTCAGTAAATCCCA
TGCCACTTAACTCCTCGACGGCTAGAGACTTTGGAGTAGTTGCAACCCCGCGGTTAACTA
TTGGACCTTTTGACAAGCTAGCATCAACGATAGGATCATTCTTCAATGGAATTGGTTGTT
GTGGAATGCTTGGGGTAGCTACTTTGGTTGGTTCAGCTTTGGAGTTACCAAATCCAGCAA
AAATCTCGTCCCACTCATCGTTGCTTACTTGAGCAGGGTCACTGGTTGACTGTTGTTGTA
CTTGTGGTTTTGGGATAGTTGGGTTAGAGGGACTAGTTAACGTCCCTGTAAAAGCGTTCA
TTTGTAGTTCGTCATCGAGATCCTTATGGTCTATGGTTTCAAATTGCTCCATCGACCCAG
CATTCGCAACATTCTCAAATTCAGATTCCGAATCAGCACCATTATCTTCCTCCACAGCCG
CTTGTTCTAACCCTGCAAATTCATCATCAAATTCGTCCTTAACAGGCAAAATGGAATTGG
TGCTTGCCTTTTGAGAGTTACCTTCATTATGTGAAGGAGAAGTGCCTGGAGCGGGATATT
TTATGACTTGTTCCGTGTGGGTTTCCAAACTTGATGTGGGCTGGGCATTATAGGGAGTTT
GAAGGGTCTTCACTGTTGCTGATGGAATTTCTCTGGTATCTTCAAACTCATCATCGTCTG
AAGAGGATGAATCGCTTTCGTCGATATGCAATTCCTGAATTGGTGGAAACTCTTCATTTA
TTGTCTTTGCTTTTGGTTGAGCAGAGATTTTTGGAGATTCTTGGATAGAACTGACCGACT
CACCGTCTTCATTTGAATTAGCCCTTTTTGTGGTACTTCCGTCTTCAATAACTTCTGTAG
TTTCGTTGCTCAAAACATCAGTAGAAGCGGTAGCTGGGGTAGCTTCCCATTCACCAGGAA
TGTGAGATAAGTTTCCAGTATTATCTCTATTCGCAGTATTATTGATGGTGTCACGTTCTT
CCAACGTTTCCGGTAGCTCAACATCATCTCTTACGGATTGAGGAGCATTGTTTGCAACAG
ACGATGTCAAGGATTGACTTCTTGGAATACCATATTCATTCAAATCACCATCAAACCTAT
CACTTAATGTTTCAGTTAAGTTTGGATTTGCTGTCTCATTTCCTGACTGGGTGCCGTTGT
TTGTATTGGCATTTTCACTATCGCTTTGAGATCCCAAAGTTGGAACGTCTCTATCAAATA
CGTCACTTTCGGTTCTTTCTGTCTTTTCTTCATCGTCTTTAACCCGATTAACATTCAAGT
TTGAATTTTCAACAGTAGTTTCGACAAATTTGGATACAGTGTCTTCGTGAACATTTCCTC
TAGATGTGGCTTCTTTGGTTGTTGTATCTGTATTAGAGGCACTTTTCGCAATAATGTCCT
TAGCATCCTCAGGTAATTGCCCCATAGCTAAATTCATTTGTCTTTCGGATAACTCTCTCA
CATTGTTAGCATATTCGATGTTTCTCTCCTTTAACTCTTGATCAGCTTTTTCAAAAGAAG
CTTTTCTCTGTGATAGATCGTCGAACATTTCTTGCAATTTAGAAACGTGCTGATGGTAGA
GATTTTCTTGTTCTTCAATTTGTCTGTTACGTTCTTCCAATTGTTTTTCACGGTCCGTTA
AATCAGTATCCTTGTTGGACAGATCCTGGTATTTAGCTTGTAATTGTGCGTGTTGCTCCT
CTACGGTCTTTTGGTAGTCATTTAATTCCTTTTGTTTAGTTAAGTAAACGCTTATCTTTT
CGCCAAGACCATCGATTTCCTTCTGCAAGTTTGCTACTGTGACTTGATTCAACTCTAGCT
GTTTAGAATTAACATCTACCATTGACCTTTCTTGCTTGACCTGTTGTTGTTTTTCATTTA
ATTGTGACTGTAAGGAGGCTGTCATCGAGTTCAAATTCGTAATTTGTTCTTTTAATTCTG
CGTTCTTTGTTTGAGATTCTTGCAAATCAGTAGTTAGTTCATTGAGTTTGGACTCAGCGG
CATGGTAGTTTGCTTCGGATACAGCCAACTGTTGCGCTAATGTTTCGTTTTCTTTGTTTA
CTTGAAGTACTTGTGCTTCCAGTTGTTCCGTTTGTTTAACATTTTGGTCATGGGTAGAAC
GTAAATTGTTCAATTTGATTTGAATGGAATTTTTCATCTCAGTAACACGTTTCAACTCCT
GGGTCGCTCTTGACTTTTTGTCATTAGTTATACTTGCCTGCTTGGACAGGGAGTTTACTT
GGTTAGATAAATTAGCCATTTCTGTGGTAGCATTAGATAACTGAGCAGAAGCTTCACCAT
CTGCAAATAAATCCTGGTTCTTGAATGCATTATTGGAAGATCTTGAAAAAGCGGATGCGC
CTAAAGCAGCAGCACCCACTGCAGCGCCTACAGCAGCACCAGTTGCAGCGCTAGTGGCAG
CGCCTGCTGGCATGCTAAACGCAGAAAAGTTGGGAACTTGTGGCAGTGTTGTTGAAGCTG
TACGTTTGACTGGACTTGAAGCATGTTTTGGAACTGGCGGAGGCTGAGCGCTAAAAGTAT
CACTGGATTCCCTTAGTTGCTCTTGTTCCTCTGGTTCTTCCTTGATTATACTTTGACCGA
AGTTTGAGGTGGGAGTAAATTTCTTCAATCCAGAGGAGGAGTGAGTTAAAGGTGGAGGCT
GCTGTGGCTGTTGTTGTTGTAATGTTGCTTGGCCATTGTTATTATCATATGAAAAACTAT
TATTTGTGTTGTTTTGAACCACAGTTTGTGCTTTAGTGGGAGAAGGAGAGCTGAATGAAG
GGTTCAAAGCCAGTAAATCATTTAAAGAACCGTTATTTGAGTTTTGAGGAAGAACTTGTG
GAACTGTTGGTTGAGTATTAACTGCTGGGGCAGAAACTTGGTGTGGCATATCCTGTAAAG
AAGGCTTACTTGCTCTTGAGGGGATGGCAATTTGAGGTGCACTTTGTTGTTGAGGAAGTG
GGTTTGGCGGATAAAGTCCTAAAGCGGGGGACTGTAATAATTCATTGGGGATAACATCCG
GCAATTCGACACCAGCATTCTTTTTTTGAATTAGGAACATGGCAATAGCAAATTCCAATT
TGGTAAATTCAGCATTGTTGTGGATGTCAGCTAAGTCCCAGATGGTGGCTAACGTCTCTT
GGTTTAATCTAGAGGATAAGAAGAATGGAACCAGCACAGCAGAGCTTAGCGAACCAGCAT
GTTGCTTATCTAATGAATCAAAAATTGCATCAAACTGTTGTTTTTTTTCAAAACTTAAAG
ACCAATCTGAAGCAGCATTACTGAATGCACCAGTAGATAGACGTGATATAGTAGAGTGTC
TTGTTAGTGAAGATACGCCAGTGGAGTTAGCACTCAAAGGAGTAGTCCTGTTTGGTTGAT
TAACAACAACAGGTTCTAAACGAATAGAATCCCACAGCTGAGTAGGCAACACGGCCGGTG
GTGTGTTCATACTAGGATGATGAGACATACATAGTTGGATCAAATACATGGCCATTATAA
ACTCAGATTTGTCTAAGACACCGGATGCGTCTCTATCACAAAGAGCCCAAATTTCACCTA
AAGTTTGATTTGGTAATCTTGCCTTTAAAAATATATCCTTGGCTTTATCACCAGCAACAG
TTTGAGCACCCTTTGCTGTCCTATCAAACAGTTGTGAAAATTTAGCAATATCATTTGAGG
ATAAGGCAGGAATATCAGTGTTGTTTGTATTGCCGGTTGCACTACCGCTTTGCATAGGAG
CTGGGTTCTGATTTATAGAAAAAGAAGCCAGTTGAGTAGGTGTGCTCTCATATAGGGCAG
CGGAAATTGGTTGGTTAGGAGCATTTTGCAATTGAGCGATCATTCTCAAAGCAGCCGAAA
ACTCGTTCAAGTTCAAAAACCCTTTATTGTCTATATCGACGGTAGCCCACATTTGCGATA
GTAATTGCCCTGGAAGACCAGAAGACGCGAAGAGCGGTCTGACTGCCTCGCCAGTGACCA
CCCCGAGATCTTCCGTATCCAATTGGTGAAATTTCTGATTATAAAAGGCTTGTTCCTGAG
AGGATAATGGAGTTCTAAAAGTAATAGATGCCATGGCCTATATCGTTCGAATCCTATTGA
AAACACACAGATAAAAACAGGAAAAAAGATAGATCTAGAGCTTCACGAATCTATTTATTA
GTTTCAACGCGCTATATTATTTCGCGAGAACCAGTAATTCTCTATTTAAAAGCACTCTAT
TGCCTATCACAAAGTGCTCTGTTGTGTGTTGTTTTCAATGTGCTTCTGAAAAGGGGTTTG
TAATAGTTGAAGATTTTGATTATAGGAGAAATCCAATCCCCCTCCGAAGCGCCGACGGGT
AATGATTGTGTAGTTTTTCATTTCGCGATCAAAAGCATGTATTTTGACACAGCTAACAAT
ACCTATTATCATTTTTTGTTGGTGTTCTCATCGATTGTCAAAGCACAATAAAAAGCTATG
AGCTCGACGATGTTGGATGATGTGGATAATAATATGATGGGTATCAAGTCTATCAACCTT
TATGAATTACTTAGCGATGTGGTGAAACAGGGCGACAAGACGCGATTGGTGACGGCGGGT
CCCGAGCAAGTTTTGCCCGATTTAATCCGACATATCACTGAAACAATACCGTTTGACCTA
TTTATAAACCTTAAGAATGAAATGAACGATGCGAGAAATCTCGTTACCAGATTAAATTGG
CTGGGTAAGTTTCTGAATGATAATTTTTTACAAAATCATACATTTCCATTCACAATACTT
CGGATATGCGAATTGTGTTATGATCCTTTCAAATATTACAAGATCAATGAATTGGAGAAG
TTTGTAAATGCGCTAGAAAAATGTTGCATGGTAACTAGCAGTTGGCAGGTTTTTGATAAA
ACACACGGTGAGAAGCAAGAGGACGATAAGGAGAAAGATATTAACTTCATCAAGAATCAA
GAAGATGTCTCACTAATGAAGATACCGTGGATGACCGAGAACAATACTAGGGAGTTGGCA
CCCTTTATAAGAGAAATCGACTCTATAATGAGTGTCAACCTAGGCTACGATGACGAGGAT
GAAGAGGAAGGATTTTTTGATGGTGATGAAGATAGGGAGATGGGGAATAAGAGTAAGCGT
AATGTTTTGCTGAAAGATGAAAATTTCATGGTGGAAGAATACTATGAGGATGATTGCGGG
ATAAACGATGATAATACCGATAATAAAGGACAAAATTGTCAGAGCGATGTTACGAAGAAT
AATAGCGATGATGAAGATGACGATGACAACGATGACGATTATCGTGAAGATGGTGCAGAT
GAAGATGATGAGGATGATGATCACATGGGCAGCACAGATGACGATGAAGATGATGACGAA
GATAGGCAGGCGGGCGAAAGTACCAAGGTGCAAAATTTTGACAAGAAAAATGAAACTCCA
AGGAAGAGGAAGCCCACAGATTTAGATAACTTTGAATATGACGAATCACCATCATTCACA
AACATGGATCTCACGACGCCAAAGAAATATAAACATACCGCAACGGGCAGGTTCTCCATA
ATAGAGTCGCCATCGTCTTCGCTCCTCAATGCCATGGACGGCAGTAATGAGATCTCATCG
AGCCAGGAGGAGGAGAAAGAGGATGCTCGTGAAAACCATGAGGGTGGAAGTGAAGGACTG
TTACCAGGTGACGAATTAGTGAGTCCATCGATGAGCTCTTCACAAGAGGATAAGATGGTT
GCGATTGCTGGTATTACCTACCGTGAGAATATTAGCAGTCCATTAGGCAAGAAGTTCAGA
TGATCGAGAGATGACTTCTCTACCAACAACTTTCCATTTGCATAATATCATTAAATATGT
TTTACCAAAAAAAAGTTCATCTTTCTTATTTTTAAAATCGATAGTTCTTCAGGATCTTGG
TCACATATATATATATATATACTTATATAAAATAAGACGTTTATTTAATCTTGTTTTCTT
ACGCGTTTCTTTTTTTTTTCTTTTTTTATTTTCTACTTTTGCAAGGAACAGTGACCTTGC
CAATAAATAATGAAGACTACTTGGGTTACTAGAATATAAAATACATGTAAAAAATTCATT
TATGGTGTGAGTGTGCGAGCGTGCCTGTATACATCTGGCAGCTTGCTTATTTCTATTTTA
TGTGCATGGAAAATATATTATCACACATCTTACCATCTCATCATGGACATGTCACTTCTG
ATTCTCATGTAATCTAATAACCCTTCAATTTGGCCTGTACCAGCAATAGCAATATCTTGG
TCCCATAATCTCTTACCGGCCCAAGCCTTAACATCTTTGACTGTGATTGCATCAATTTTC
TTGAAAGCCTCACCCAGAGACAGTTTGGAGCCCTTGATTAGGACTTCTGCGCCTAACAAG
TTAGCGTCATTGACGGGATTACCAGATTCGTATAACTGCCCTAATTGTAATTTCAACAGC
GATTTGGCACGTTCAACTTCAGTATCAGTGACAGAAATGGTCAATCTGTTCCATTGTTTC
AAAGTGAAATGGATGAGGTCGTCAATCATGGTAACGTTTCTCGTGGCCGTAGAGAACCCC
CATAAACCGGAATCTTTGTAAGAAAGAGAGAAATGATTGAAATTGTCGCATAATTGGTAC
TCCTGTATGTTGTCTAACAATTTGATACCTTGTAATCTAGAAGCGGGTTCGAAGGCGTTG
TATGAGCCGAAAATTTGGGCGGCTAATTTAGCAACAAAATAATTTGGTGAATTGACAGGT
TCACCTTCCACAGCCAGCGAAATCCACGCCTTTGGCAAGGTGTCGTCTCTCAATCTAACT
TCGGAACCCAAGAAAGCGGCCTTTTTCTTGAGTACGGGCTTGGTACCGGTTTGCAAACTT
AGGTTTTTGGATTCGATGGAATTTACTAAATCCTCATGTTTGATATTACCGGTACCAACA
ACAACAGCATTTGAATTCAAGAAATGGTTATTGGCAAAAGATTCCAGATCAGCAACAACT
AAATTCTCCAAGGACTCCAAAGTACCTCTAGTAGGCAAAGATAATGGAGTGTTTTGGAAG
GCGGTGGAGTGTAAATGTTCCAAAACTCTGTTGGGATGGTCGTTTTCTTCAAAATCTTGA
ACTTGCTTCAAGACAGATTTCTTCGTGGCCTCGAAGTTAGAAGAAGATAGCAAATTAGCC
TTTTGTTGGATGAAAGACTGATTCAAGAAGTCTAGTGATTTATCGGTAGCACCTGGCAAA
GAAGATACAATGTAAGATTGAAAGTCTCTGGAGATATTGGAAGACAATGCCAAACCTTCC
TTGGCGGCAACAGCAGAGTTTTCTTTGGATAGAAAGATGTTCTTCCATAAATTGGAAACC
CCGTTGTTATAAGGGTTTTCGTTGGCAGCACCGGAGCCGAAGACAACACCGACAGAGGCT
GTGTGAGCGGAAGGATTATGCTCAGTGGTTACAACTATACCGTTAGATAATTGCGTTACT
TCGGCCTTGGGGGTTGCTACAGCTGTAGCCAAAGACCTCTTGAACTGGTTAGATACAGTC
TTTGAAGTTACTGTTCTTAGCATTTTTTTTGTTTATATATCTTGTGTTTTCTTTCTCAGT
GATATGGTGACGATGATGTTCTTCTCGTATTATTACTCCACAATTGTCTTGATCAGCAAT
GGTAGCAATTTAATATAAGGATTCGTTACCTATACGAACAGGGATGATATAATCTTTTTT
CTGTGAAAGCTATTGCTTTATTATACGCTGTTTTCCTCGAATAAGACGGGGAAAGAGAGT
AGGGGAATATCGGTTAGGGAGCGCTGTAGGCCTTTAATTTTCTTGTTTGGTTTTTATTTG
GTGCAGCTGACAGCGCGGGCCCTTGAACTTCTGAAGGACAAAAAACACTGTTAATTTATT
GGCATTTCATTGGTGCAGAAAGCGTGCTGTCCGGGTCACAGTTAAAGTTCATATACATGT
TACCCTACCTAGTCCGGGTTATGTAAATCGTGAAAAAGAATATCTGGTTTTAAAATCTCT
CTTTTCTTTTTCCCCCTGGTGGGTATGGGTGAAATGCTAGAGAGGCAAAAAAAAAGGTTG
CCAAGTAAAAGCGAAGTATTTGAAGTATACTGCAAGCATCACCGAAACAGGAAATCACGA
AGCTGACTCATCTGTGATTTTCCGTCCCCACCATAGTGATGTAACATGCAGTAACGCACG
GCGGGCCGAAAGTCGGACTTTACCCCAGATTTGTAGTTGTATCCTATTGGATCACGGGCG
ACGGACAAGACCCGAAGTGCGGACCGGCATGGTCAGCTTGCACGGAAGCTTTAAGGGTTT
CCCTTGTTTCGGCATTAGAAGAGGCATTTCGCACGTTTTACCGGGTCAGAAACTTCGAGG
AAGCTGTGACAATTGGAAAAAAAAGGCAAAACTAAATGCAATGTATCCGGTTGCCCATGC
ATTATTTGTGATGTTTTCGGATGTAGTTCGCTGCGCTCCGCGGCGATATATCCTCTAGCG
AGAGGCATATGTATAAATATATATATATATCTAACAAAAGCATTCAAGTTTCTTTCTCTG
GTGTTACGTCTTTGTTCGACTTTCTCTGCTTACAGCCCTGTATGACCAAAGAAAAAATAA
AAAGACAGGTACATACCAGCAGAAATTTTTTATAGTATTACACTATACATCCAAGTTTGT
TCACAATTATTTATTGTTTTTCTCACATAGAAAATTCCGCATACTGCGATTATAATGAAC
TCTACAACCCCATCGATTCAAGATCAATATATTTTGGCCAGCAAAGTACGCTCCAAGCTG
GCAAAATGCGTTAGCGTGACTACTAAAAACAAAGACTACAACCTGAGAGTTTTAGTCGGG
CACGCAAACTTGCTGGATAAGATTACTGAAAATGTGGAAACTCATAATGCTGCAACCAAC
GCCCTTGCCGGAGACCCTTTCAGTAAAGGACCTGAAAACTTGTCCATCGAACATATCGAA
TTGTCCAATGCTAATGCTAGTAAAAATGACGTCGGTAAGGAGGAAAATGCAGAAAAGACG
ATAGAAAGTGAAGATTACTGTGATTTTTACTCTAGTGACGAAGATCCAGATGCTGACACT
CTATCTTCTACTGACAGTGAAGACGATGATGATTATGAAGACTATGATTTTGAGTACGAT
TACTCTGGCGGTGATTATAACAAGAAAATTGACATGTACTTTAGTTTTCACACCGCACCT
AATTATCAATATTTGACTCATACAAACTCTCATTCCGAGCAGACGGATGAACTTGCCGAA
TCAACGCCGCGCTACAATGCTCTTCCCGCCACTGCCTCCACGACAGAGGAAGAACAGGAC
ACTGAAACGCTCGATGCTGTGAGTTTGCATAGTTCAGCGCCAATCTTTCGTGTGCTCTCT
CGGCGGGTAAATGGACAAGAAGATGACAGCGAAAACGAGAGTAGTAGCGATGTCGACGAT
GGTTCCGTACCATTAACGAGATTTCATTCTTGTCCTATCACAGCATAAATTAAAATGAAG
GAAATAACACAACTTCGTTTTGCATTATCATATTCACATCTGCATCCTATTTTTTTTTTT
CTCATTGTTGTTGTATCATTATTACTAACTAGTGCATCACCACTTGTCTAAATACCAAAC
GCAAAATATATATATTCTTACTTCATAACGTTCAAAATAAAGTTTTTAGTTTAAAATAAA
ATAAAANNNNNNNNNNNNNNNNAAAAAAAAAGAACCTTTTGTTTTCGCCCAGTATATGGG
TAAATTAACGGTTCCTTTTATTAGTCATTTTCGACTCTATACCATGCTCCAAAACGGCGT
TCGGCACAGGTTTTTTATTTTACCACGACAACTCAATATGTACAAGATTATTGCATAGGC
GAAAAGTAAAGTTTTAATATGGTACTGTGCGCAATGAAACTACGAATTCAAACGTAAAAT
AAGACTACAGAGACTAAGGTAAGACCTGTTCTGCTCAGATAAGTGGCGTTGTCCAGGTAT
CGGTTCTACGGGAACGTAAGAAAAAATTTTGCGTGAGCTCTCTTGAGAACCAAACCTTCT
TTTTTTTTTTACGAAATGCTATTTCGTTGCAGTGAGAAGGATTTTTTGAAAACAGAAATG
AGTTAGGCCAGGCTGCTCGTACTCGCTTAAATTAGGAGTGCGAGACTGAAGACCTATGGT
AAACAAGACTTTTTTTAACTAATCAAGCATGCGTAATGTTATTTTTACAAAATAAAGGTT
ACAATTTGAGATTATGCAGAAGCATATGTCTATATGTATGCAACAAATATGATGAGGCCT
ATGCAGATTATAAGTAAATTATTTTTTTTTTTTTGGCTTTGACATTATCATGATAAGGTG
CTACTTGCGTTGTTAACAATTGTGTTTAGACATATCGTATCTTTTCATAGCCAGTGGAAA
CGCCGCCATATTCTTCAAAAGCTTCTCTTTCAGTTCCGAATTCTTCTACTTCGACCCACT
CTTCGAGCCATTTACGGTCAGTTATCTTGGCATCGCCTGGAATACCCTTAATTGGGTAAA
AATACACTAAAATGCAGTAACTCAATGCTGCAATGAGATAACCAACGAAATAGTTTAGGT
AGTAAACTTTCATAGCGCCAATAGGCACAGAAACTCCCACTGAACCTAAAAAGCCTGCAA
AATTAGGAGCAATACCAAATATATAAGCTACCACCGCCCTCCAGTTCGTACCATATTTAT
TGTACATGTAGTACGATCCTGGCTTGTCGGTGTAGCAATGGAAAATATTAACGTAACCTT
TTCTGACAATGAAGTAATCGGCTGATATTACACCCGCAATAGCACTTAAGAAAACTGCAT
ATGCCGCTAGTGCCGTAGTAAACTTTGACGATGATGATAGTAAATCCCAGGGGCAAATCG
CCAACGATATTAGAGCACAAATATAAGAACCGCGTCTGATATTGATGAATTTAGGCAATA
ATGCAGTCAGATCGGTACCTGCAGGGATCGAGTTACCAGACAAGTTGGCACCCAGCTGGT
CAAACGCAAAAATGAAAGATATTAAGAATACACCGGCTCTGTTCCCCGAAGTATAGTTAT
CCAAGTACCTGTTCAGAATGTCTAGGGGACTCCAATAATTTACGCCGTACAATGTATAAG
CTGCGGAGACAGACAATATTCCGATTAAGGAAATAATGGCATAGCAGACGGGTAGCGCAA
TCAATTGCGAGTAAACAGATGACTTGTAGGTCTTACCGAATCTAGTGAAGTCAGGAGCGT
TTAGGATTAAAGTAGAGAAGTTATCCAGAGCACTCATAATAGCTCTAATGACAGACCATG
CTAAAACCGTCTTGCTGATTGCGCCACCATTGTCATTTAGGGAACCCAATGCCAAATGAC
CTTTGGCCTTACAAAGAGTCCAAATCAAAAAACCGAAGGCCGCAAATGGAGTGATGGCGG
ATTTGAGTGCAAATATATGACGCAATTTGTCAGGTGGAAACCATAGGAACGGTAAACATG
CGACCCAGAAGACCATGAAGCACATGAACTCGAAGTTCGTCAAATTGGGGTTCTTTATGG
TGTCTTTGATTCTAGTATTCAAATTAGTACCGAAGATAGCCTTTAGCATCAACTGAACAC
ATTGACTACCGATATAAGCCAAAGTAGAATTCCAGACACATGCCATGACGACACGGTTGA
TGACAATCCAGATGGAGAAGTAGATACCAAATGATACTCTTGAGGAAATGGGGAAAGAGA
TATGGTAATTGTTCCCCACTTTGGAACCCAGTATCAAGAAAAATGCGACAAACGTGTATC
CAACCCAAATACAGATCCAAGTCTGCCACCAGTTAAGCCCTAACTGTAGCCCAGTGGCTG
AGATTTGCCATGTATTGACGTTAAAGGACCCAGAAATCCAAAAGAAAATGTACTGCTTCC
ATGTCCACGTTCTTCTTTTTGCCTCCACGGGCCGCAGATCTGTGTTGTACAAGTACGTCG
AACGGAGGGACTCCTGTAAATCTTTAAATGTCCTAATTGGATTTTCGGGCTTATGATCGG
CCAAATCGGTAGAGTCATTCTTAACTTCAAAAAACTCGACAACTCTTTGCAGCCAAGACA
CCTTTCCGTCATCCTGAGCAATGGTTATATTGTTTTCTGAATCGGTATCTTTTTTTTCAA
TGACATTAGCATCAACCTTAGAAGTAATTTTAGTCGCATCACCCATCTCGGACTCTTTCG
TGATTTCTTCGTAATCCTCCGTCGGTATAGTGTCGTCCTTCATTGTTTTTGAAGAATTAT
CGAATCCAGAATCAGATACCGGCATTTTCTCTTATATAGAATTAATGAATGAGAGGACTA
GTTACCGCCTTTTATTTCCGCAATGTGCTGCAAAGTAAAGCAAAGCTGTCCAATACTATG
TTTTAAATTTTACAAGAAGGTCGAAGCGATACTACTGTTATATAAAAGATAGGATAGCAT
GTCATCGAGTAATTGAGCAAGAGAGGAAATGAAAAACTTTTCCGTTGGAGAATTGATCAA
AAATTTTCAAAAATACGACATGTCCCTGTGTTGTCCAGGCTGACACAATAGTTTCAGTAG
CGAGAACCGCCAAGTTTTATTGCAGCATCCTTTAATGGCAAAGATGGCGCGATAAGGACG
AAACCGGCAAATCCCGAGCATCAACCACAGTGAACGCCGCGGAGAAAATCAAAGGCGAAA
GGGGAGAAAAAAAGAAATTAATGGCACATACCGCTTTGTGGCATGGCTCAATCACATTTC
TTTTTCTTCTTTCTGATCGCCCGCAGGAGAGGCAGCGCCGTTTGTGTCCCATCGCAAGGA
CAAACTAGCTAGGACATGAGACTTCTAAGCCGTTCAGTCGAAAGAGTTAGGGCATTAGTC
TCTAAAGATAAGTGTGGGGCTTGGTTTAGTCTTGATTTAAAAGCTTGGAGTAGGCATTTT
ACGATCTATTTTCTCTCGAAATAAAGTAAAGGTATTGCTGCAAAGGAATTGCCGTAATAT
TTAAAACTCTCTTGCTTAAGTGATGTAAAGGCAGTGAGGCGATAGCAATGTTTCGTAGAA
CCTGTGACTAGTGAAGCATAGGCAATAAATTGTTTTTTTTTTCTGATTTTGTATTGCCGT
CTCTGCGTCGCAGAGATTTGGTGTTCGTACGGAGCGATAATTGTTTTTATCTTTTCCAAC
TTAAAGGATCGAGGAAACTCAAAGGGTGGCAAAAACAAGCGGTATAATACAAGGTGAACT
GAGTTGGAAAGAGAGTAGCCAAGACTATTGAACTATAAAGTTAAACAAAATATGGCCACT
ATTGCATCAGAATACTCTTCGGAGGCGTCAAATACACCCATTGAACATCAATTCAATCCT
TACGGTGATAATGGTGGTACAATCCTGGGCATTGCAGGTGAAGATTTCGCAGTGTTAGCA
GGCGATACAAGAAATATCACCGATTACTCAATTAATTCTCGTTATGAACCCAAGGTTTTT
GATTGTGGTGATAACATAGTCATGTCGGCGAATGGATTTGCAGCAGACGGCGACGCTTTA
GTAAAAAGATTCAAAAATAGTGTAAAATGGTACCATTTCGACCACAACGACAAAAAACTA
TCTATAAACTCTGCAGCAAGGAACATTCAACATCTTCTGTACGGGAAGAGGTTTTTCCCT
TACTACGTTCATACGATCATTGCGGGTCTTGACGAAGATGGTAAGGGCGCTGTCTATTCG
TTCGACCCAGTTGGCTCCTACGAAAGAGAACAGTGTAGAGCAGGTGGTGCTGCGGCATCA
TTGATCATGCCATTTTTGGACAATCAGGTTAATTTCAAAAATCAATATGAGCCAGGTACA
AACGGTAAAGTCAAAAAGCCTTTGAAATACTTGTCCGTGGAAGAAGTCATCAAACTGGTG
AGAGACTCGTTCACTTCTGCTACAGAAAGACATATACAAGTGGGTGATGGGCTGGAAATC
CTTATTGTCACCAAGGATGGTGTAAGGAAAGAATTTTATGAGCTAAAAAGAGATTAATGC
ATACATATCATAGTATAAAAAGAAATAGACCAATATCAACATCAATTTTATGTATTTTTT
TTTTCTTTTGGTATAGCATTGATATATTGAAATTTGTATATATTGCTGCGAACACTATTT
AAAACAGGTTTTTTTTTTATTTTGGCAGTTTGAAACCCTTTCCTCTGATGACTTTAGTGT
AGTAAATGTAAAAGAAATCAGAGTACAACAGAGTTTGCAAAAGTCCCGCGAAGAAGGCAA
TCTTGTCCAATTTTTTATCTTCCGTGCTGTACCTCCAAATCCAGTTAGGAATATACAATG
CTCTGTATAATCCCATGGCAAAAATATAATGAACAGTTAGACTTCTAGTCTTCCCACCCT
TAGATAGCATGTACAATTGAGGTAGAATAGCCACACTCTCCAACCATACAGAAAAACTCC
ATGCTAATTCAAGAAAAGTGAACTTGTGATGGAAAAAAACACTCATTAGAGCACTCCCAA
TTAGTAAATGCTGGATCTTAAAGGTATCATGCATAAGCATTTCATTATACGCAATGGTGT
TGGTTCTTTTAGACCCTTGTAATAGCACTACAATGTAAGCGGTAGATACAATGAAAAATA
TTTTCATTAGAGCATTGTATAGGGATACCCAGTGAAAAGTCAAGAGATCCAAGTATCGTG
TTATGAAAACCAAAGCGTACAACGTTTGGGTCTTGAAAGAAATACCTTCAATGTACCTTG
TGGTCTTGATATTATGAATCAGGATCAGTATACTGGTTAGATGTGATAAATCACCTGTCT
TGATGGTCGGGAAAAAGCCCTTTCTCTGTTAGTAAGATTGGGTTCGATCTACGGCGGGAA
AAGCCTCATGAAACTCCAAATAGTAACATACCTAAGATTCTAAACGGATTCATTGCTTAC
TGATTATGCCTCAACTTGCGCGTATATCTCACTCTTGAACAAGTGCCCTCAGCAAATTCA
TCTGCCTCGAAATTTGAACTTATTTTTAACGTGTTCAATATTTAGCTAAAACGTCGTTTT
CAGTCCGGGTACCGCAGATAAGCCATCCCGGATCTTTAAAGGAAAACGAGGAATTCAGTG
GTGCAGACTACACTTTAATCTCAATTGACCAAAGTGAGTCCTCAAGTAAGACGAATATTA
TTTTTCTTTCACGACTCAATTGAATTCCTAATAACACTTTTGTTTGCTGTATTAGCTTTT
AGCTTTGAGAGCGATGAAGCAAGAGAGAAAAATAAGGGTAGAAAAAAAAATTAGAAATTG
AGGAGGGGAAGGTATTCTAACCTGGTGAATTCCCAGATACATAAGTATAAGAATTTCTCG
GCAGAGATTATATACAATAAAGAATAAGGTTCAGTTGGACGATTGCGATAGTAGCGTGAA
TAACAATTTACTTTAATCAATCGTTAGGATACTTCTAATGGGCTTTTTTAACAATAATCC
GGTAATTGAATTCTTCCACAGAATAACGAGAAAACCCAGTACCATTGCGATGTGGGTGTT
TGCTGGTCTGATTTGTTCAAGTACATTTTATTTAATGTTCATGTCATCACCTACAATCGA
CTTCAACTCGAAGAGTAAGAAAAAAAATGATAAATAATCTCCCTGTTCAGTACTTTGGTA
AAAGCACGCCATGGAAAATTATTTAGAACTTCCTTATACAAAACTAAATATTTGAGCATA
TTCTATATTCATACATAGATACATTCTTTGAATTTCAAGACTCTTATTTCTCATTTTGAA
AGCCAAGATTGGAGGAAAAATCGTAAATTTTTATCCAGTCAGTAACAACTGTTGGCCAGT
CGAAAACTCTATCGAAACAGCTTCTATATGTCAGATAAGATAGATTTATTAAATTAAATA
TATTCAGGAGAGGAAAGACAACATGAACGAAAAAAAAAAAACAGTGTAGAGAAGCACTAC
AAATATTTTCTCTTCCAAAAAATATAATATACATAAAAAAATTAGAAATTTATCTTTGTT
AATGCAGTAGACTTTTAATTCTAAAATTTTGATTTAAAAGTTGAATTTGTTTTCGCCGGC
CTCAAGATCGTACTTACCTTCAATGACATCTTGAAGGATACCAGCGGAAGCAGCAACTAA
ACCCAAAAATGGTTTGGATGGATCTAAGACCTTTGATGTGTATTCTGGGTGATATTGAGT
AGCAATATAGTATGGGTGATTCTTTAATTCCAAAATCTCACAACGCTTTCCAGTGTCGTC
CTTACCTACAAAGATCAACCCGTTGTTTTCCAATTCATCAACCATCTTTGGATTGATTTC
GTAACGGTGACGGTGTCTTTCATGGACTTCGGAGACGTCACCGTATAACTTCTTGATTTG
ACTCCATTCAGTTTCATTTTGGAAAAATGTTGGTCTCAAACCTAATCTCATTGAGCCCCC
CATGGTTTCCTTGTCAATTTCAGGCATGAAAACGACAACGTGATTTTTTTCATCAATGTC
TGGATAAAATTCTGCCGAATGACTGTCTTTTCTTCCCAACACACTACGTGTAAATTCAAT
GGTGGCAATTTGTAAACCCAGGCAAACCCCTAAGAATGGAATGTGATTTTCACGAGCCCA
TCTAGCAGCCAAAACCATACCTTCAGTACCTCTAACACCAAAACCACCGGGGATTAAGAT
ACCGTCTGCGGTACTGACCATGTTCCATGCTTCATGAAATTTAGTTTTGTTGCTTTCTTG
TGCTTCAGGTTCCAAATCAGTAGCTTCCACCCATTTAATGTCTAACTTACGACGACACTT
CATGGATGAATGTTCCAATGCTTTTATCACTGATAGATAAGAATCTTTCAAGTTGGTGTA
TTTCCCAACCAAAGCAATCTTCACTGTTTCCATGGATTCATCGAAGTTACCTGTTGTGGC
CTTCCATTTAGACAATAATTCCAGGCCTCTTTGTTTTTCTTCTTCTGTAAGTGATATTTC
ATCTAACTTTAATCTGGCGTGTAAGTAATCAATCATCTTTTGTTCCAGTAGCAACAATGG
GACGTGATAAGTAGAATTAACATCGTGAACGTTAACCACCTGTTCAGGCCCCACATGACA
AAACATGGCAATCTTATCGATTGTTGGTTTATCCAAAGTTTCACTACATCTACAGGCGAT
CATATCTGGAACTAAACCAAGAGACCTCAAACCTTTGATGGCAGCTTGAGTTGGCTTAGT
TTTTTGTTCACCGTGGATGACAGGAACTAGAGAAACGTGTATCAAGGCAAAATTTTCCTT
TCCAACTTTAAATTGGAATTGTCTTAGTGCCTCCACAAAAGGAGCACTTTCAATGTCACC
AACTGTCCCACCCAATTCAATGATACAAACATCTGGTTCCATACCGGTGTCATCTACAGG
AATTTTGGCCACGCGCTCAATCCAATCTTGGATAGCGTTGGTCAAATGAGGGACAATTTG
CACGGTTTTGCCTAAATAGTCACCTTTTCTTTCCTTAGCAATAACGTGCGAGTATATTTT
ACCAGTAGTAATGTTATGATCTTTAGTCAAAGTAACTCCAAGGTATCTCTCGTAGTTACC
CAAGTCCAAATCTGTTTCACCACCGTCGTCAAGCACGAAACATTCACCATGTTCCAAAGG
AGACATAGTACCTGCATCAATGTTCATATAAGGGTCAATTTTAATTGACGTAACCTTTAA
ACCGAGGGTTTTCATTAGCATACCAGTTGAAGATGCAAGAACACCTTTACCGATACCCGA
AATGACACCACCTGAAACAACAACGTACTTCATTTTCTGTCTATAAGTTTCTTTTGTTCT
ATTGACCAATTCACTGAGAAACTGCCTGAAACTTTTTCGACCTTAGAATGGCAGAAAAAT
GGCAAATACTGTAAAATACTTAACATTTAACTAAATTTTATTCTATGCTTTTCCTCTCGA
TGAGATGAGCTGTGAAAAATTTTGNNNNNNNNNNNNNNNNNNNNNNAAAAAAAAATTTGT
TATCACCAATAACGAGAAACCTAACTCTAAAACTTAGGGTCAAAGAACAGAACCCTAGGC
TTTGTATCCAGTTGAATCACTAATTACGAAAGAATGCTGGTGGAAATAATAATATCATAT
TGGTGCTCAAATAACAAGAAGACTTCTTTGGAAGAAATTATTACCAATTAACAGTCCACT
TGTAGAGCGTACATATTGCCGGGAAGTTGATTACCTTTCACCAGAGGTACAGAGGAATAG
AATTTTGCAACATGTTCCCCTATTTAACAAGAATGAATTTATCCATAAAGATGGGAGGGC
TAACTTTAAAAGAAAGTTCCCCCAATGCTTTTTTAAATAACACCACTATTGCTAGGAGAT
TCAAGCATGAATATGCCCCACGTTTCAAAATCGTACAGAAAAAGCAAAAAGGTAGAGTGC
CAGTTCGTACAGGTGGTTCAATAAAGGGATCCACTTTGCAATTTGGTAAGTACGGATTAC
GACTGAAAAGCGAAGGTATTAGGATATCCGCGCAACAGCTGAAGGAAGCAGATAACGCAA
TTATGAGATATGTCAGGCCTTTAAACAATGGTCATTTGTGGAGGCGTTTGTGTACAAACG
TTGCTGTATGTATCAAGGGTAACGAAACAAGAATGGGTAAAGGTAAAGGTGGGTTTGACC
ACTGGATGGTGAGGGTACCCACAGGGAAGATCCTTTTCGAAATAAATGGTGATGATTTGC
ATGAAAAAGTCGCACGGGAAGCCTTCAGAAAAGCAGGCACCAAGTTACCTGGGGTATATG
AATTTGTATCCTTGGATTCTCTGGTTAGAGTTGGATTACATAGTTTCAAAAATCCTAAAG
ACGACCCAGTGAAGAATTTTTACGATGAAAATGCAAAGAAGCCATCAAAGAAGTATTTGA
ATATTTTAAAGTCTCAAGAACCACAGTACAAACTCTTCAGAGGACGTTGAACGGATTGAA
CACACCATGTATACATGTATATAACTATTGAAAAATATCGATATTCACAATCAAGTAATC
TAGCCATGGCTATGAGTTTATTAATTCTAGTATGCACTGTATACTCTCTGCGGAAGAATA
GGAGTTTTTCCCCGGAGTGAGCGCTGAAGAAACACATGACGACGTGAAAAAACACTTGTT
TGATCCAGCTGAGGTATAAACACTGAGAAATATTTGAGGGTCAAAGAAGCACTAGGAACG
TTACAGTTGGAATTTGCTAGTCAATCGAGTTTCCAATTTCGCAACCTTTATTATAGTACT
AATCTTATAAGCCATGGATCGCAAAAAAACACTTATAAACTCAAGTGTTTCTAATAATAA
CAGTACCATCAAGGGCCTACAGTTATTCATTGCAGATCTTCGTTCTGCACAACAAGCACA
AGAGCAGGAAAAGAGAATACAATCTGAAATTGTCAAAATTAAACAGCATTTCGATGCTGC
AAAGAAAAAACAAGGCAATCACGACAGATTAGGTGGCTATCAAAGAAAGAAGTACGTTGC
CAAGCTAGCCTATATATATATTACTTCTAATACGACAAAACTAAATGAAATTTTATTCGG
GTTGGAGCAAACGGTAGAGCTGTTGAAGTCCAGCATATTTTCTGAAAAATTCATTGGATA
TATGACCCTTGAGTTGCTTTATGAACGTAGTGAAGTTGTTGCCAAAGTTAACGATGAGGT
GAATTATCAACTGATGAAAGATCTCTCTTCTTCCGATGATAATTTCGTAATGTTGGCGCT
GAATTTTGTTGGTGTAGTAGGAGAACTTACGAACCGTCTAGCGTACAACGATGATATCAC
AACAGGAGTATTCAAGATATTAAGATCACCGACCTCCTCCATTTATCTCAAGAAAAAATC
AGCATTGTCATTTCTAGCACTATTGAAAAGTAATCATTCTATACTGACCGAAGATTTACA
ACGTAAGCAACTATGGATACAAAGGATATTAAGCTTATTGGATGATACGGAAAACTATAG
GTTAACTTTAGCTACGATTCCGTTAATAGAATTCATTGCAAAATACATTGATCCCAGTTA
CTGTACGAGACTATTACCACAGCTAACAGAAATTTTGTACAATTGTGTTGTTGTTGGTAC
TTCAAGATCTAGTGACAATCAGTTTCCGTTAGAATATACGTTCGCGAATATGCCAAATCC
TTGGCTTATCACAAAAGTTGTCTCTTTGTTGAGCATATTGATTGCCTCACCAACTGAGAG
GGATTCTGGCTCATTACTACAAACCAACAACATAGATAATGAATTACTAAATAAACTTCG
AAAGTGTGTTTCCGTTGCCATCGAATTAGGAACCAGACAAGCTCAAGATCCCATGGAACG
TATCGTCCAAAACACAGTATTGTTTTCATTGATCAATTTCGCCTCTAAGCTAGATCCGTC
GGATGAAGCTATCAGCAATTCTGTGACAGCCTTATGTTCCCTGCTAACATCTAAGGAAAT
TAATATTCGGTATTTAACGCTAGATTCATTGGTCAAATTATGCTCATCAAGCGGGAAACC
TGCAATTGATGCCGTTCGTTACAAGAATTTGGATATGATTTTTCATCTTTTGAACACAGA
AAGAGATTCATCTATTGTTAGGAAGGTTGTTGACTTGTTATATACCTTTACTGATGTTGA
AAACGTTAAGATTATTGTGGACGGTTTACTGCAGTATATTTTATCTCCGAAAAATCTTGC
TGAACCGCAAATAAAATCTGATATTGCAGTTAAAATAGCTATTTTGACCGAGAAATATGC
CACGGATATCAATTGGTTTGTAATTATTTCGTTGCAGTTGCTATCATTAACTTCAAATAC
AACTATTAACGATGATGAGATCTGGCAACGACTATGTCAAATTGTAGTGAACAATCCATC
TTTACATAGAATAACATGTGAACGGTTGGTGGACTATTTATGTAAAAAGCAAGCATCTGA
AGCTATTATTAAAGCTGCGGCTTTTCTACTAGGGGAGTACTCAAGTCTCATAACAGACAG
GATTTCAAGCGCAAATTTATTTACTTTGTTTGCCGAGAAATATTTTAGTGCACCAAATGT
GGCTAAGGCGATGATATTGACTACGATGATCAAGTTGTACAAGACCTCACCTGAGATCGG
CTCCAACGTCATCAAATTTTTCCAATTGGAATTGAACTCTCTTGATATTGAGTTGCAAAC
AAGATCCTTCGAATATCTCAACATTATTCAACTGGCTAAGGTGAACGGAAATACAGATAT
TTTGCAAATTTTATTTGAACCAATGCCGCCTTTTAACAGCAAATCTAATCCATTATTGAA
GAGATTAGGGTCACTGCCGGCATCAGCGGGTAGCACAACTTTAATAAATACACCATCCGA
AGCATCCTCCTCCACGCCTGACTTACTATCAAAAAGAGCAAACTCTTCCAGGTCGATCAT
GGTTCCCATGCCCCCACCATCTCGTAGGAACACCATTGATGATGTAAATTCCAAAATTAG
TTCATCTGAAGACTTTTCAGGAAAGGACTCTTATTATTCAAGGCAGATCCTCGCTCCAAA
TTGGAGGGAAGGTTTCACAAGAATGATTTCGCATAAGCAGGGTGTGCTTTTCACATCATC
TTTGATGAAAGTTTTCTATCGGATAACCACTCCTGATGCACAACAGCCATACGTGTTTCA
TATATCTCTTGCCTTCATTAACCTGACTGAGTGGGAAATCACGGGATTATCCACACAGAT
TATCCCTTCAAAAACGCAAGGTAATCCTGAGTATTTAATTATGAATATTAATACACCTTC
TACTGCTACTATTGGGCCCCATAAAAGGGCAGAGCAAAGCTATGAAGTTTCAATAAGAAA
ACCTTTCGACGTTGAAGATAGTCCAATTTTGGCAATTCATTTCAAATGTGGCGGTAGTAC
AAACACTATCAATTTGAAAACTGCCATAGGCATGACTACAACACTAATTAGCAGCGATGT
CAATCCTAGCATGCATTTGAATTTGGCACAGTTCATCAGCCGTTGGAAGACTTTGAGCGA
TGCTTTGGGAAAAGAGGGAGAATACCAAAAATCTGGCATAAAGCTCAACAAGGATTTTAG
AAAAGTTGAAACAATCAGTTTAGAAGACGGACTTCTACTATTGACGCAAACAGTGAAGAG
GTTGGGCTTTGATATAGTCGATCAGACCAGTGTTCGTAGTACATTGTTTGTCTCGGGTAT
TATTCATACGAAAAGTGAGGGAAACTTCGGTTGTTTAATGAAGATACAATACCAGGTAAA
TGGAACAGTTAATGTTACCTGTAAAACAACGACGGCCGGTCCCCTGGCGAAGTACATTGT
CGAATGTATAAAGAATGTGCTTACGAAGTAAAATTTTCTCAAATTCACTATAATGAAAAT
CATCCGCATTGTACATATATAAACACACACACACATATATATATATATTTGAGATTCTAT
TTATTTTCATTTTGTGTTGTAATGCTATAAAAAAAAAGATCTTCGTATAAAATCTCAGTT
CATTCAACCTACTAAATGATTCTAGCTTCATTTTTTGGAGGTCTAGCACCAAAAATGTCG
GTACCAATTCTGACTTCCGCTGTTCCTTGCCTTATAGCCTCCCTGAAATCAGCACTCATC
CCCATAGACAATTTCAATGATGTACCAAATTTAGCATCAATCTTCTTCTTCCACTCAACC
AGCGTAGCAAAGTCTCTGTTTTCTTTGCTATCTTCATGAGAGACGTTCCATGAACCAATA
GTCATTAACCCATTCAACTTAATATACTTGCATTCTTCGGATAAGAAGAAGTCGATGACT
TCAAATATTTCTGCTTCATTATTCAAGCCCGATTTTTGATCCTCATGGGAGGTATTAATT
TGAACATTACACAATATTGGGTTGCAATCTGGTTGAAATTTAGCCCTCGATTCGTTTAAT
TTTTTGGCTTTCTTCAAGGAGTCGATTGTTTCAACAGAGTATAAATTTGGCACTTTAGCC
AAATCTTTACATTTATTCGTTTGCAAACCGCCAATAAAGTGCCACTTGATATCGTCTGGT
AGTAATTTTGCCTTTTCGATCAACTCTTGAACATAGTTTTCCCCGAACTCCCTCACACCA
TGGTCGTAAAGAATTTGTATATCGCTAGCTGGTTTCAATTTCGAAACAACCAATAATAAA
ATTTTGGAGGCATTTTCATTAACATGAACATTTTTTGCCTCTGCATTCACAACTTCCCTT
ACAGATTCGTATTGGGCAATTAATTGTGTCTTTCTATCTTCATCATAAGTAATACCAGTG
GACATATTGCAATGTGATGCTGGAATCTTAGTCAAAAAGGAAAGAGTGATGCCTATCAGT
TTTTTTTTTTATTATGCATTTAAGAGTAGTCTCTACTTATGAACATTTTCTCTGGCCTCT
GATCACGTTACTTTATTACCCGGATACTGATCATGTTATGGTCTTTAATCAATAAGTAAG
TTATAGAGCCAGTTTCAAGGTCGATAGTTCAGGTGTATAACAATACTTTTTGGTGCTACC
TTGAGCTATTCCATTAGTTAAGTTTGAATTAAATATATCAACTAGCAATCAAGTCAACTC
TAGCGCGCTTCCACACGTTGTGTAGATAAACTGGCTCTTCACCTTCAACAAGCGTCAATT
TCCCGTCTTCAAGATCAGGGCATTGGACAGTAATTTGTGCATAGGATCCCCTGTTACCTG
TTGCTCTAATAAATCTTCCGGGATTTATAACAACTACGTTTTGGACAACTCTTGCAAAGT
GTTGTAATTCACTGGGTATAATCATTATGTCAGGCGAGAACCCACCAACAAACTCTGTTA
GTCCCAGATAACTCACGTCTAAATCTGCACCAGATATATGTTCATAAACTTTTTCTTCTT
TGCTTTCCATATCATTGGTTTCCTTCTTCGTAGATACGTCTTTTGGTTTTATTCTTGTAC
GAATACTACCTGGAAATATGGGGTAATACCTGCGCTGTTGTAAAATATGCTCAGAAACAC
GATCTAATCTATATCTTGATGAGGTAGTACCGCCTTTTATGACTTCCTTTAGATCTTTGA
ATGTATCAACGTTTGAGCAACCGAAGTATATCTCATTTATTTGAAAAGATGAAGGATTAG
CCATGCATTTGAAGTTCCTTTTAGGCAGCTGTAAAGCCTTTCTAATTAAAGAAGCTTGTG
GATATGCGGCGTGATTAGAAATTGCATCTTTTGTGGAGGGTATCAATACGGTTTGGATAT
GTGGTGATATGGTTTTTAGAATAGGAGTAAATAACTTCAAAAAAAGCTCGTCCAATGTTT
TGGGCTGTGTCTTGAACTGGGGAAAATTTGGCAATTTACCACTCGCTATCAGAGGATGGG
TGATATCTATAAATGGGCCAAACATTATCAAGACGTGAGGTTTTACCTCATTATTTATAC
TATCGATAAATTCTTGCAACAATTCGAGGGAGAAGTTATCATTTGCAAAGTATGGGCCAC
AGGTCACGATAACCTTCAAAGAAGAACCTTCCAAATTTGCTTGAAACTCCTGCAGTTCCT
GCGATGTGGACACTGGGGAGTTTGGATAAGGTAGCGGCAAAATAGAGTTAACGGTGAAGT
AATCCCCATTAGCATTTTTACCTTTGAATGCCACAATTTGGCCTAAGAAAAACGAAAGCT
CGTTGACCTGCGATAGATCTAACCTTACCCTTCTTCCAACGCCGCCCATTCTTGAGGTCT
CTAGGGAAAGCGATTCTGGATTCAAAAACTTGTCGTAGGTCGGCGAATCTGGAACTATCC
TTCCAACAGCATAAATTTCGGACTGAGATTGAATAGTTGGATCAGCGAAGTCGTTTGGAG
ATAACTTATAGTGATTTTGAATAATCTTAGTAAACGATTCAATTTGATCATCGAGGACAT
CAGACGCTTCCTGTAAGTTTTGCCTCATTGTTCTGAATTTATACTTTTTAGCATCATAAA
ATGGTTCTACTTTGACCTGGTTATATGATGGTTCTTCAGTCGAAAGAAGGCCTACATTTG
GATTACCAGATGATATTTCAATATTTTCAGGGTTCAAAGAATCCAAAATTTCACCAGCAG
GAACATTTTGCCTCGATGTGGTAGGAGTGTTTGTTGTTGGAGTTTGGAATGTCGACGAGC
CGGGAGTCTTGGCATCCGAGCTTTTAGCGTGGGACAATGGAGCACTGTCACCCACAGCAT
CTTCTGCCATGCCTGGAGTAAACTCCAATTTTAAAGAACTATTTCCTTTTTCATTTGTTT
CTGCCTCAGAGCCTACATTATATGTTTGCTTGGAATCACTGAGTGAAAAGGGACCATGTA
ACTTTCTTTTTTTTAAAGTCGGAGTCTTTGGAATACTAAGGCCAAACAAGGGACTTGAAT
TCAAACTTTTTTTAATCACTGGTTTTTTTGTGGATGTGTTTACCTTAGAGGACGATGAAA
TTTGGTTAGCACGCTTTTCCATTTGTAATTGTAAAAATTGTTTAAACTCATCTATGTTCT
TGGAAGTCAGATCTGTGTGAGTTTGACGCCTTTGATTGGAGAACTGCTCCCATTTAATGT
ATAGATCCTCGACGGACAATGCATGCAGTTTAGTTAAATTCTCTAATGCAGTGATGATTT
CCGGCTTGTCTGCATCAGGCCCAAAATGAGTGATGACATCGATAGATCCGCTCATTTTTT
TTTTTTTCAGTCACTTGCTCCTGCCTAAATTTACCTTCAAGCTTTGTTGAACCAATTGAC
AATCAATTATCTTGATATTTTTATATGCAAATATATTATGTATATGAAACAAAATGTTAT
ATGTGTCTACAAAGAGCTCATATTATTACAGTTTTAGAAAAGAGAAAGAACTAAGAAACT
CTGGTGAGACGCGTCACGGTAAAAAAAAATTACGCGTCTACCACGCTATTCTCTATTCGT
TTGAGGCGATGAACATGATCATTTTAAAGACATTCTTAGGCAAACAATCGAATAATCGTT
CGGTTTCTTGCTCAGTATAATCTGGAGTAGTTTGGAGGACTCTCAAACAACGAGCTAATA
CCACGGCACTGGTGAAGTTCCACGAAGTATTATCAGTCCCCATAATGAAATAGCTCATTG
TTTGGATAATCTCTGATATATTAGATTTCTTGAATTGTTGGCAAATGGTAGGAGATTGCA
GCATCTTCCATAAGGTCTCAATTAAAAATGTTTCTTTCACACCAGCGGTGTCAGGCTGAA
TTTCAGTAACCAACATGCTTAGAATTCTTGTTGCCGAATGTTTTTTGAAAAAGTGCGATA
ACATTAGACTGTCCCTGAACTCTTGCGCTAATTTATAGATTTCGTTTCCATAATCAGAAA
ATTTATTAAGCATTAAAAGGATCTGTTCCCATACTTCTTCGAAACACATTCTCACCGAAA
CGCCATCATCGTCGGCATTCTCGCTTAGTGTATTTAGAAACTTTTTCCAAACCAAAAGAC
AATGAACGAGAATTATGGACTTACTGGATATTTTTGATGGAATTGAAGGCGTGTCATCAG
TAGATTTCAAAAGCATAATAGCAACATCCAGTAGTTCATCAAAACCATTTTCATTCGTCA
ACCAATCGGTCATTTTTTGATTTTGAAAACAAGTAATCAAGGGTTCGATCAGGTAATTTA
TATGTTTCATAGTGAACGATCCACTTTTTATCCTGTTTATTGCCTTTGACATGTGATTGA
AATAGACATCAAAATCCATCAAAGTGTTGCCATTAGAATCAACCATTAAAAGATGACTAA
TTTCATATACAGTCAAGGAATCCCTTGGGAAATTATCCATGATAAGCAAATGCATCTTCT
CTGATTTTTTGTTATTAACTAGTTTCATCTTTTTGGAGTTTATGTCTTGTTCAGTTAGTG
CTACGTCTCTTTCTCTCTTTACTGTGATCCTTTGCTTTTGACCCATATTCTCGTCCCCGT
TTATTTTGATTGGTGACATTGTTTCCAAATCAGGCTTTTCATTCTCATTCCCATTTCCAA
TAAGTTTTTCTGGCTCATTTATTATCTTTGGAGGATCTGTACTGAATTTTACTGTTGGTT
CATTATCGTCCTTCAATTTCCTTTCGGTATTTTCACCACTGTTTTGAAAAATTTCACTTA
AATTCAAATCAGATTTTTGAGAATTTTCCATATCTATATCATCTTCCTCCTTTGCTGGGT
TTGGCTGGTCCAGTTGATAAACACTTACTATTTTCGTCATTTCTGAAAGCTTTTTATCTT
TGTCATTATCATCATGAATAACTACGCTGTCTGTGCTTGATGTTCTTTTTCCAACGTTAT
TCTTCAACTCTAGTGTTTTATCAGTTTCCAAGTTTTTGAAGGGATTAATCATTGTCATTT
CCATGCATTTCTTAACATCATTTTCGTCTACAGCATCGTCGGATTCCTCATCCCCTTCAG
ATTTTTTATTGTCGATGGGAGTGAAGCTTACAGAACTTTCTCTAGAAATGATGTCTTCTA
CCTTAAAGTTGGCATCCTTCTTTTCAAGTTCATGACAGATTTTCATCTTGGTAGATACAA
TGTCAAAATCAGCTAGCAATTTATTAAAACGATTATTATCGAATTTATAAATTTCAAAAA
TTAGATTGAAATAACATGTGTAGTCAAACTCTTTACCGTAGATTTGAAAGAGTATCATTG
ATATTTTAGGCATGAGATCGTTCGTTCCTGACCTCAGAGTGTTATCATGTTTTATGTTCA
AGTTACGGAAAATCTCTAAAAGTAACTTGAAATTATAATTGAAAAAAGTGGTTTTGTATT
TCATATAGTATAGTTTGAAATCATTCGGACAATTATTGGCATTCAAGAAATTGAATAAAT
CCGCGATAGTTATAATCAAGTTAGTAAGCTCGTAGGGCTTTTCAGGATTCATTCTATTCT
TTAAGATTTCCGCGTAATCAAAACTATTAATAGAATATAGCTCAATGAGGTAATTTAAGG
GAACTCCATTTGTAAACTTCTCTATACTCAAAAATGGCTTGAAATCATTTGGTGACTTTA
TCATAATTTGGCGTAGCTTTTTCATAATCATGGGAAATTCAAATTTTGGGGCTGATGATG
ACTGTTGCGATGTCAACAGTAACTCCTTTTGTAAATACTGTAAAGCATCTTTGATCTGAG
CTGGAAACGAAGCATCATTGAATTTTTTGTAAAGGGTTTCATATTCACCAAGTTTATTAC
TGCCTTTTAATGAGATTGGAGAAGATGACATCGAAACATCATTTTTATCCATATATTTCT
TTATCAACGGGTTAGAGTAACTATTTGATAACTCATCAGTCAAGTCGATTTGGTTTGACG
GAAAGTCATCAAAATTTGTGTAATTTTCAGATACTTTTGTGGCGGCAGTAGAAGAAGGAG
GGGCACTAACTTTTCTTTTAGTAACATTATTATTATCTTTGGTGTTGCTGTTTGAAACAG
AGTTCATACTGTCATGATGCCTTGCCCTTTTTTCATTTTCTTTACTTGAATATTCACTAG
TAGACCTTAAGTTTGTTTTCAGCTTATTTGATAGTTTACTGGCTATGACACTTCCACCAG
CTGTGACTGCAGGAGCGTTGAGTAGGGAGGTGGAGGAAGATTGAGTCGGTTGGGCATAAC
TTGGATAGTTCCTTTTCTGCTCCAGTAAACTGGTTTTTCTTGAAGAATTATTCGAAGAGT
GAGAGTACAATCGAGACGTTGCAGAGGAGGCGGAGGCAGTAGAGGACACCCTGGAAACTT
GATAGTTTATATTCAAATGAGCAGGGATTGCCAATTCTGTTGCTTTTTTCAACTGTGGAG
AAAAGGAAGAACTCAATAATCTTTTGGCATTTGTAGGATAACATTTGTAGAAATACCAAA
AAGTTAACCTCATTGCCTCTCTAACGGTTGTCTGTGAATCTGAAATGCCCTTTTTTAGCC
ATTCTTCGATGTATATGATGTTATTCTCCAACTTTGAGGTTGGCGAAGTTGTATTTGAAT
TGTTGAGCGAAAGATTGGAGTCGTTGAACTTAATCAGGAAGCTACGCAGCAGTATTGCAG
AGCAAAATCTCGGTGTTACGGTTTTCTCATTTATTAATAAAAAAGATAATTGGAATAGTT
TATTATGGAAATGATTTATATCAATGATCAAAGTAATTAAACAATGAAATGCAGTTTGTG
AAGAGATTTTCTTGGTAGATGATAACAAGTTCTTGAAAATGACAAATATTTGGTCCAATA
TTGATAGGGGCAACTGATCGTTTAGGATATGGATTAGCCTCTTGAGGAAAAGTAATGCAG
TTAATGATAACGTTGTCCTCAACGACGAGGTAGCTCTTGAAATCAACTCAATCAACTGCA
CCTCCTTTATTACAGTGACAAATTCCTCTGGATTATCTTTGGGAATGTTGCCGGATATAA
TGTTGTCTAATTCAATTATATTTGATTGCCTTAGCTTCCAATTTTGTTCTGTTTCCTTTA
CACTTTGGAACGGTGCCAACAAATTCTCCAAGTCTTGTTGTAATTGGTTCAAAGACTCAT
AGTTTTTTTTCATCGCTGGGTCTTTACTGCTCAAGTTGTTTGATAACTGCGGCAATTTCG
CTTCGGCTAATAGTAATTGAAACTCGTACTCTTCGTCAAACAAGGTCGATTTATCTTCTT
GTGAACCATGCTGGTCCTGTGACTTTGCTAAACTTATGAATTTTTGCTTGAATTTCTCAA
CTTCTAAATCGTTAATAAATCCATCTATCAGATCCTGTGAATTTTCGTCATCCATTTTCA
AATACTTGTACATTATATCGAAAATAAGCTCTATTATTACATTATTGTTATCATCGTTTG
CGTGTTCATTTAGGTTGTTATTTAAAAGGTTGGTGAAAGACAGCATGAAAAACCTCAGTA
GTTGCAAATGATTTGAATTATTTTTCTCGTTGATCTGGATCAACTCATCGATGGTCAATA
ATGTAGATTTTATCCTATTCAGGTAATCTCCGTTTTGGTTTTCACTTGGTCTTCGCAAGA
AATTTGCTAGAATAGCTTGGATCTTCGATGGATTAACCAAATAAATGGCTTCAATGGCTT
TAATGGAAGCCAGCCAAAATTTCTTCTCATTAGGCAACTCGAAAATTAAGTGGTTTAGTA
ATTGCTCAACTAGAGTGTCATTGAATTGTACTGGAGACTGCATGGCCACACGTTTGATAA
GGTAACAAAGCGAGGAATGTGATAGGAAGATTAACCGCGGGTACGAACGGTAAGCGTAAT
GGCCGGAGATGAACAGTAACGCAGCGAAATAAGCTTGGATCGACGATTCGTTAACTAGTT
CCTTTTTTACATGTCCTTTGAACCGTGTAAGCAGTGCCATTTTTTCCTCGATGGGTACAG
ACTCGTCCTTGAATACGGTATACAAAGGGAAGGAATCGTCTGGATGTGTATTAGTGTTGC
TGTTATTATTGGTCTCATTGTTGAAGGACGACATTATTTCTGAAGAATACAAGGTCTCTC
CAAAAACCCTAATAATTACCGCTAAATATGCCTGTCAATCGGATGAAGGGAAGTTTCAAC
CTCAAATGTAAATAAATAGATGTTTAGCGTTTTAGAATAAATAAGTAAATAATTTGATTT
TCTATAAAGATGTTAATGCGCCAATACGCGCCGACGGGGTAACGCATTAAAATAACATGG
TATTTTCGTTTCATTACAAAAAAAGCACTATATGTACTAATAATTATGCTACACTTGTGT
TTATATTGCCAGCGTCGATGTTGATGACAACGCAGAGTTCATACGGTTTTGGTTTTGGGC
TTCACTTGTCTCAGTAGGTTGAGGGTTTGTATGAAGTTTCAGAGGCTCCGTTAGTAAATG
ACCCATTCTTTCTATCTTGGTCCTGAGATAACCTTCTATCTCCTTGGAGTCTATGCCTTC
ACTGGAGTTTGTCCAGTGTATGGGTACCATAGGCACTCGTTCAACGCACTTAAGGTAAGG
CGCATGATCTACCTGTTTTATCTTTTCCGGGTTATTTGTCAGCAGCCTGACATTACCGAT
GCCAAGATCCAGCAAAATAGCCTTACCCAGCGAGAAGTCCCTAGCATCCACGGGATGTTT
CAGCATTAAGTTGGCCTGCACTGTGTCAGCACCTAAGTCTTGCAGGTTGTAGGCCTTGAG
TTTCTCACCTAACCCGATGCCACGACCCTCTTGTCTTAGATACACGATAACACCATGGCC
GTTTCCACCTTTGATGTTGCTTGTGGGTTCGTGGTCGCAAGCGATAAGCCTACCGGCCCT
ATCGAATTGTTCACCACAATCACAACGGGCGCTCCATGCGTTTTCACCGGTGTAACATTC
AGAATGGATCCGTACCAGCGTGTCGTTATGGGCGTCCCATGTAGTGGCTTTGGAAGCTAA
TAACTCACCTGTACTATCATCAAACTCCAGAGCTAATCCGAGTCTATCGTCTTCGTCTGC
CACAGTTCTGCCGGGATACAGTTTGCCAATATAAGCGCCCCTGATCATTCTATCTTGTTG
CGTCTCGCACTGTCTTCTACGGAATAGCGAGCGCGACCGTATGTCTTCACCAAACACAAT
GGCTAGATGTTCCTTGTTGTCCCTGTTGTTACTGTAAAGATGTAAAAAGATATCCGGACC
CTGTGTGGTTGGGATACGAGCTCTTGCGACACATTGTACTAGAGGCAAGCCGCCATCGCC
GTTCCTGCCATCACCCGTACCACTAACCTCGTATTTGCTGCTATCCTGTTTACTGTTGTC
GTAGTTATCTATGGTCATCCTGTAGGTTTGTTGTAGTTTTATGTACGCCACTTTTTGTAA
TGACTCAATTATTGTCCACGCCAGCACAGCAACTTCTTTATATATACTATAGCGGCGCTG
GCGCTCACCCCACAAGAGCGTCCGACTAATTTCTGACAAATCGTAAAAAGAAAAAGAAAA
ACTCAAAGGAAAAAGAAAAAGTCTCACCCTACACAACTTGTTTTCAAAAACGGTATAGAC
CCTACTATTTCTGTTTTAGCCCTATGCTAAGTCTAGACATTACCCTATCCCTTTTAACGA
AAGCCCTTTTGTTTTTTTTCTGTGTGTCCGGCCGCTCAGCCAAACAACAAACAAGACTAT
AATCTGGAGCATAAGTACCCGAGCATATATAACTACTTGGCATACGAAGTAAAAGCATAT
TGCTCCCCACTCCTATCGCGCGTCCCCTGTACAACAAAGCATCAACTTATCGGGTAACTT
AGAGACAGCATTAGTATATATACCAGCCATGTCACAGTTCTTCGAAGCTGCTACTCCCGT
TGCAATTCCCACAAACAATACCAACGGCGGCTCCAGTGATGCCGGCAGCGCCGCCACTGG
CGGCGCCCCCGTTGTTGGCACCACCGCTCAACCCACCATCAATCACAGGCTTTTGCTGTC
ATTGAAAGAGGCTGCCAAGATCATTGGCACTAAGGGCTCCACCATCTCACGCATAAGAGC
TGCAAACGCCGTCAAGATCGGTATTTCTGAAAAGGTGCCCGGTTGCTCTGACAGGATCCT
GTCCTGTGCTGGGAACGTAATCAATGTGGCCAATGCCATTGGTGATATTGTTGACGTGCT
TAACAAACGGAATCCCGAAAATGAGGACGCAGCTGAGGGCGAAGCGGAAGAGCACTACTA
CTTCCACTTTTTGAACCATATTTTACCAGCTCCCTCAAAGGACGAGATCAGAGATCTGCA
GCAACTGGAGGACATCGGTTATGTGAGGCTCATTGTGGCCAATTCCCATATCTCATCGAT
TATCGGGAAAGCAGGCGCCACCATCAAGTCCCTGATCAATAAGCACGGCGTTAAGATCGT
GGCTTCCAAGGACTTCTTACCTGCTAGCGACGAGAGAATTATCGAGATCCAGGGTTTCCC
AGGATCCATCACCAATGTACTTATCGAAATTAGCGAGATCATCTTGAGTGACGTTGACGT
CAGATTCAGCACAGAAAGATCTTATTTCCCTCATCTGAAAAAGTCCTCCGGTGAGCCAAC
TTCCCCTTCTACCTCATCTAACACTAGGATCGAATTGAAGATTCCAGAACTGTATGTAGG
CGCCATTATTGGCCGTGGAATGAACAGAATTAAGAATTTGAAAACTTTCACAAAAACCAA
TATTGTCGTGGAAAGGAAGGATGACGATGATAAAGACGAAAATTTTAGAAAATTCATAAT
CACAAGTAAATTTCCTAAGAATGTCAAACTTGCTGAGTCCATGCTTTTGAAGAACCTGAA
TACTGAAATTGAGAAACGTGAAAACTACAAGAGAAAATTGGAAGCTGCCGAAGGAGATGC
CACTGTTGTTACTGAACGCTCTGATTCTGCTTCTTTCTTGGAAGAGAAGGAAGAACCTCA
AGAGAATCATGATAACAAAGAGGAGCAGTCGTAGTATATACGTGTGCGTGCGCACGTCCC
ACACAGACAAAACAAACTATCATCTTAACGAATAATGTTGCATCATTACTAGTTTAAACT
GTATTTTTATTAAAGGGAAAAAAATGATTCAATATGTATATATTTATTCATGTATATGTA
TTTTGAATTAAAAAAAAACGTTTTATAAATACTCAATAAAGCCGTTGTATTTTCTTTATT
ACTATCGAAATTCTTGCTTTAAACATTTCGCGCATCGCCGGCTAGAGGCACAGAGAGGGA
AGGGGAAAATAACATGAAAAAATCGTAAGTTTCTAGGCAATGGTATAAACAAATAAACAA
TAAACATGCAATTACAGCTCTAGAACACATATTATCTTCATGGATGAATGATAAACTCCA
AGAAGAGCATAACGAAAAAGACACCACTTCACAAATTAATGGTTTCACGCCGCCGCATAT
GAGTATAGACTTTCATTCAAATAACAATAGCAATATCATCGAGACTATTGGCGTTTCCAA
AAGATTAGGAAATTCTGTATTAAGTGAACTGGATTCTAGAGCTAGCTCAAAATTTGAATT
TTTAAAAGATCAATCCGAACAACAATACAACGGCGACAAGAACAATGAACCAAAATCGGG
CTCGTATAATATTAATGAGTTCTTCCAAGCAAAGCACGACTCTCAATTTGGCCAGATGGA
GTCGCTAGACACACATTATACCCTTTTACATACGCCCAAGAGAAAGTCACAACATGCAAT
CCCACAGGATCGATCGGATTCGATGAAAAGGTCGAGACCGTCCCGCTCAATTCCATACAC
TACACCAGTGGTAAACGATATCACAAGAAGAATACGAAGATTGAAATTACGGAACTCATT
GGTTAATGGTAATGACATAGTGGCTAGAGCGAGATCTATGCAAGCAAATTCTAACATTAA
TTCAATAAAGAACACACCATTGTCAAAGCCCAAGCCATTTATGCACAAACCAAACTTTCT
AATGCCCACTACGAATTCTTTGAACAAGATCAATTCCGCTCACCGTAATACATCCTCCTC
TTCGACAGCTTCATCGATACCAAGATCTAAAGTACACAGATCGATATCAATAAGAGATTT
ACACGCCAAAACCAAACCGGTAGAACGCACGCCAGTTGCGCAAGGAACAAATTCGCAATT
GAAGAATTCAGTTTCCGTTTTTGATAGACTTTACAAGCAAACAACGTTCTCTAGGTCGAC
GTCTATGAACAACTTATCGTCAGGAACCTCTGCAAAATCCAAGGAACACACAAATGTAAA
GACTCGGTTGGTTAAAAGTAAGACAAGTGGTTCATTGTCCAGTAACCTTAAGCAAAGTAC
TGCCACCGGCACAAAGAGTGATAGACCTATTTGGCGGTGATTAAGTAATAAAAAAATTGC
ATTTTATAAGAAACATCATGTGATGACATTTAAAAAGTGGGAAAGAATACTACTAATATA
AAACTATTTACTGGATATTTAGAATTTTTTTTTTTTCTTCTTTATACGTAAAAGTTGTTC
AAAAAATTTCATCGTTTTCTTTTTTTATGAATCTTTGATTCTTGTTGAAAAGAATTTCTA
AAAAAATAGGAGGATAATAATATTATCAAAACAAATCGTGTCACTCATTAAACACCAAAA
ATCCAAAGAAGAAAAAAAGGAAAATGTGAGAAAGAATTTAGATTAAGAATCAAGCCAGAT
TAGACTTATTTGAACTTCTTACCAAACAAGATCATTTGCAGTTGGTCGTACATTGAGATA
ACACCAGCACCTGCGACACCTCTTAAGATGTTAGCACCACAACCCTTGAATAGAGAACCA
ACACCTTCAGCAGCAACAATCTTCCTCAAACAGTCAAAGGCACCGTCGTACTTAACAGCT
TGACCGGAGGTCATCATCATTCTTCTTCTAACGGTATCCAATGGGTAAGAACATGTAGAA
GCACCAGTAGTAACAACCCAACCCAACAAGAATGAAGCCAAGAATGAACCTTCCAAAGAA
CCAGTCAACAATAGAGGCTTCAAAGAATCGTACATACCGAAGTATAGACCTCTGTAGACA
ACAATACCAACGACAGAAGGTAAGAAACCTCTGTAAAGACCAGCAACACCATCAGATTTT
AAGGTCTTCTTGTAGACATCGATCAAACCGTTGAATTGACGAGCACCACCCTTTTTAGAG
GACTTGGAGTCAGCAGCCAATCTAGTTCTTGCATAATCCAAAGAGTAAACAAATAGTAAT
GACAAGGCACCAGCAGCACCACCAGATGCCAAGTTACCGGCAAACCATTTGGCGTAACCT
TCTTCCTTCTTGAAACCAAACATGGCCTTGATCTTGTCCTTGAAGGCGAAATTCAAAGCT
TGAGTGGGGAAATAACGGATAACGTTAGCAGTGTTACCTCTCCAGAATGAGATAACACCT
TCCTGTGTAGCGGTTCTCTTGAAACAGTCTAAGATACCTGCGTATTTTCTGTCCAAAGTA
CCTTGTTTTAACATTTCATCTTGGTTTTGGATCAAAAGTTTAACTCTTTCGATGGGAGAT
GCAGCAGTTTTGGCGACAGCGGCACTGACACCACCCATTAAGAAATCAATCAAAAAGTTA
GATTCCTTCTTTGGAGCTGGGGCTGGAGGTAATGGGGTTTTGACTTGGGCGTTGGAAGAC
ATGGCTATTTGCTTATATGTATGTTAATGTATGATTCTGAAGTATAAAAGAGCACACAAA
AAAGAACAACGACAAATATAAATAATATAGAGGGGCTCCTTTGACTTGTAGATGTATTGC
AATGTTCCGTATAACTAACAGTGAATATATACTTTTTTGAGTGGGTTGTCGTGAAAAATT
AATATTAAAAACTCAAATGGTATTTATATTGTGCGACGACGTGGGCCCGATCGACGGAGA
CATGTCCCCGATAATCGCACCTCACCCTCTGAGAGTGGGGCCTTCTCATTGGCCCGCGCT
CTACACCAATCAGCATAGCGCATTTACCGCCTTTCGCTTGTTCTCCATTGGAAACAGTGC
TCGTGCATCGTGATGTTATTTGTTACGTATGGAAAAATCGTGTCTATACTTCTGTATAAT
ATATGTATGGTTATAGTGAACACATATATATAAATACATATATAAGAGGAAGAAAAGGAA
ATTATTTCGTTATCAGTTGGGCTGCTTTTGTCGTAAGTTTTGTTGTTCTTGAATGACTTT
ATTAAGCTGTTCGTCATTCTTAAAATCTTGTCGCCAATTGCATATGGGGCAGTGCAACTG
TTTTCCCCAGAAGACCGGAACCAACGGTATAAACCAAATAGTGAAAAATTCCTTTCTTTT
TATGGGGCCGACACTATAATTGTGACAATTCGGGCAATACAGGTTTTGATGTCCGGGAAC
GGTATCGTATGAAGAGTCGAAACTCTTCATACCACATACAATAGGTATGAATGACATGGT
AATTTTTTCTTTTTGAGGTTGTGTATTAAGTTGCTTATCTGATTTCACTTTACACCAATC
TTCCTTGCTGACATTTATTCCCAACTTGTTCTTCAGCCGCTTGTTTTATAACGTACATTA
TTGTAAAAACGGAGTAGAAAGGGAAAAAGGGAAAGGGATGGACGTGGCTAATGCGCATCT
TCGTTTGTGTGTATATCCTTTGATCTTCACTACATAATTTGTTACCCGACAATGCTTTTT
TTTTTTTCTCAATTTTCATCTCTTTTCTTTTTCCTCATTTCTTATGAAAATCAGTGTGAC
TAAAATGAGACTTCGTATTTTTTGTAGAGGCACCATACGCCGGCTCCGCCGTCACCACAT
TCTCCCCTGCCGGTAAAGACCGGCGCACGCGGAAAAGGCGTACATAGCGTCGGGCGGTAA
CGGAGTCATTCCATCGCTGATAATTACCCCTTGCAGCAAACCCAGAGCCCTATTACGAAT
CTAGCCCATACACCGCGTTAGAGCACTCGCCGTTTTGCTCCGGGTCGTGCCGTCGTACAT
GCATACGCGTCCTGCAGGCATACCATAAGCCCACATACAATCACCTGTAGAAAGAAACAA
AGCTTGTGTATGTAATCAAAGCAGAAATCTGATGGGTTCGAACGACTTCGTTATAGAAAT
ATTATCTTTGGGTCTCGTCCTGCGTTATTCCTCCTGTCTCCTGCCGCTTTGATAACCTTT
TCATTCCTCCCCTTAACTTGTTATTTCGTGTTACGATATTGGGTAACTTAGTAGCGTAAA
TGGTAAAATGTAGGGACTCAATCTCATAGGTGGTTATGTTTTTCGTTCTCATTTTTCAAA
TCTGTGACTTCACAGACAAAACGCGTAGTGATTTCTTTATCTGAATGAGCCTTCGAAAAA
AAAAACAACGATTTCTTATGCAGTTAGTCGGCCAGTTGGTTATTGACTATCTGTGCGATT
CCCCTTCCTGCATAAAAATAAACACAATCTTAATACGCCATACGTTGACTCCATTTTTTG
CTCGTTTCATTATATTATCTTCCCATGCCGCTCCTGCGTGGGATTCCCTTTATTATAACT
TTTAAGGTTTCTACCCACATACATGCAATTTTTATCATGTTTTTCTCTTTTTTTNNNNNN
NNNNNNNNTTTCTCTCTTTGTTGTGTTTTCGAGAAAAAGTTCAATTGTTTAAAAGGAATT
AAGCAAATTATATATATGCGACTGTTGGTTTCCAGTTCTAATCCGTACTCTTTTTTGAAT
TTGCACTGTTATCTCCTTTTATACTTGCGTGTTAATCTTGTATTAGGCAAAAGCTTAGTC
GTAATATATAGAGATTATAAAACCAAAATAAAGCTAATGTGCGCCAATATCCCCGAATTC
GACTCTTTTTACGAAAATGAAAATATAAATTACAACTTGGAATCATTCGCACCTTTAAAT
TGTGATGTTAATTCGCCCTTTCTCCCCATTAATAACAATGACATCAACGTTAATGCTTAT
GGTGACGAAAATTTAACGTACTCCAACTTTTTATTGTCTTATAACGATAAGCTGGCTACT
ACAACTGCTAAAAACAATAGCATTAATAATAGTAATAGTAATAATAATAGTAATAATATT
AAAAATAATAATAATAATCATAATAATAATAATCTACTCGGTAATGACATCAGTCAGATG
GCTTTTTTACTCGATTACCCTTCTACTCTCAACGAACCGCAATTTGCCGTAAATTGTAAA
GACATTTACAGAAAGGATATATCAACGCCTTCATCATTAGTTTCGAGTCTGCCATCTGCA
AAGTTTTCGTTATCCCTATCGAATTCGCCCTCTCCGCCACCACCATCGTCGTCCTCTTTG
AAACATGGGGAAGCAATAATTTCTAATACCAGCGAAAGCAGTGACATATTTGCCGATCCT
AATTCATTTGAAAAGGATACTATGCCCCTAACGCAAGAACTGACGCTAGAAAATCTAAAT
AATCAATTAAACTATCCCGATTTCACGATAAACGCCATCGAGCAGGATCCTGCCCCTTCG
TCTTTTTCATCCTCATCTTCGTCTTCGGAGTCAACGGTCTCTTCCAGCAGGAAGAGGAAG
CCCTGTCATGATTCCTACACACATTCTTCACCCTCTTCCTCAGAGTCTAAGAAAATTTCC
GACTCGAGATTATCCGCCGAAGGTTTAGCCAAAGTGCTTAATTTAGAATCCCCCGAAGAA
GCTTTAAAAAGAGAACGCTTTATATTGGGTATTTTCCAGAATGAATTAAATTACCCGCTA
GGTTACAAAACGTGGATTAGGGATACTACAAAAGAATATAGGACAAAGTTAATCAATCAA
CTGCACGAACGAGTAAAGGTAAAGTACCCCGAATACAACCAGTCCATACTGGAAACGATA
ATTAGACGAGGCACCTACTACATGATGCAGAGTAGGTTAAGAAGAGAGAGGAGAATGAAG
CTTAAGGAACGTAAAAGAACAACCTAATTTTATTACCCAAAAAAAAAATGCATTATATAT
TTCATCCATATATAGAACACACTTACTCACATAAAAGACAAATATATAAAAGTGAACCGG
TTTTCATATCATCATCCTCTGTTGTCCTTTTCAACTCTTAAATTGTCTAGGAAGAGATAA
AGCACGGTAAAGAATAAAAATAACGTCGGAATTTTAGTATGGTACATAATTAAAAATTTT
ACAACCTAGCTCCTATCAAGTTCTTATTACCTTCATTTTATCAGAATCTAGTGAAAGAAG
TTTTTTTCTTAGATTGTTTCATCAGCTTAGCCTTTTTATAAGTGTGATGTCTACCGTCTC
TCCAACCAGAGGTGCTGATTTTTTTTCTGGGAGCTTCTTCATTGGATTTTTTTTCGTCGA
CATCCATGTCAATTCCTTGCTCTTCTTTCTTTTTTAGATCTTCTAATTTTTGCTTTAGTA
AGTCTTCCTTTAGTTTATCGGATATTCTTTGTTCACGTGCATCTACTGCTTTTTGGAAAA
CGCCACGTCTTTTGACGGATTTAGCATTTAGATGACTGCTAGCTCGTAATGATTTGGCCA
TGATTCTTGTTCTAGTAAGTTTTAACTTATTTTATATGCTGAACTCTTGGTTTGTCATCA
GTGTCAATATATCAGAATGTTTTACTTATACCTAGTACGAAAATTTTTCGTAGAGCCTCA
TCGCTCTGTCTCTCGCTNNNNNNNNNNNNNNAAAAAAGTGAAACTGGATGAATATTGCGT
ATAAGGACAGTGTTTTAAAACCCAGACATATTTTTCACCAGTACCTCCTGGAAAACGGAA
AAAGTTTTTTTGCGAATACTTTCAATTCTTGAGTTGTAAGGCTGCATCCCTCCGTAGAAC
AAACCAGAGAGCGGAGCTTAGTAATGAGCTTACGGAATGTTCGTCCCACTGGGAGGAAGT
GGCAATACCGTCTAACCTCTCGCCTACGTTCTCATCGCTATGGGAATTGGGCAGGCCTGG
TGGGACTGGCCCTTCTTTCTACACATTCCACATCGGTAGCTTGTTATACTCCTCGGGAGA
TTACTGTATCTACATCGGGATACTAATAGTACATTTATACGCTAGTGCTACTTGATAGAT
CTTTTCACCAAATCGAATAAAAAGTCACCAATAAATTAGAGGAAAATGTATGTTTAACAG
TGATACTAAACTTTGAACCTTTCACAAGAGTTATCTTTAAATATGTTATGAATGTCATCC
TTTGGAGAGAAATAGATAAGGAAAAAAATTGAGGATACAGCATCCGGTGGTCGCATAGTT
GGTAGCAACATCCATAGAAGAACCTCAGATAAATTTCAAGCTTGTACGAATTGCCGCGTT
TATTACAAACTATAGAATTATCGCAGCAATGGTACATGTCTGTTCCTGCAAGCGTTAATT
CGATTGATAGATAAAGTAATTCATTAACCTTTGTGAATATGCTCTTTACTGTTGGGTTTC
AGGATTTTAGAAATGAAGCAACTTTACTAACATCAATTTGCAAATAAATCTGCAAAAACT
TTTTCTCACAGGGCTAACTTGCGTACTCAAAAGAGACTTGCCGCTTCTGTTGTCGGTGTT
GGTAAGAGAAAGGTTTGGTTAGACCCAAACGAAACTTCTGAAATTGCCCAAGCCAACTCT
AGAAATGCCATTAGAAAATTGGTCAAGAACGGAACCATCGTCAAGAAGGCCGTTACTGTC
CATTCTAAATCTAGAACTAGAGCCCATGCTCAATCCAAGAGAGAAGGTCGTCACAGTGGT
TACGGTAAGAGAAAGGGTACTAGAGAAGCTCGTTTACCATCCCAAGTCGTCTGGATCAGA
AGATTACGTGTCTTGAGAAGATTATTGGCCAAGTACCGTGACGCTGGTAAGATTGACAAG
CATTTGTACCACGTTTTGTACAAGGAATCCAAGGGTAACGCCTTCAAGCACAAGAGAGCT
TTGGTTGAACACATTATTCAAGCTAAGGCTGATGCTCAACGTGAAAAGGCTTTGAACGAA
GAAGCTGAAGCTAGAAGATTGAAGAACAGAGCTGCTCGTGACAGAAGAGCTCAAAGAGTT
GCTGAAAAGAGAGACGCTTTGCTAAAGGAAGACGCTTAATTGATTACAAATAATTAGCTA
AGAAATTACGTACCTTCTCATTGTTCTATATATGTTTTATTTTCTCTAAAATGTACCAAA
TACAATAATAGTTTCAAAGGAGCAGGGAAAGAAACTAACGTGAAGGAGACTGTTCGTAGA
ATAAATGAATATTGATTAAAATTTTCTGAAAAAAAGAGTAATGAAGTCTTAGTCATCGCT
AATGTACCGTAGGTGAGTTCTGAGAGGAGGCGGGTTCTTGTTTTAACGTAGCTTGTCTAG
TCCTTTATGGCATCGTGTAAAATTGGTATATATTCAGAACACCCAGGAGTGAATTGATTT
GCTGCTATAGGGGGAAATAAGATGTAACGATATTTTTTGTACTGAATTTCTTTGATGATA
CTGCCAGGATTGAGAGTTTGGTTGCCACATGTACGCTTAGGACACTCATGACTATCACTC
CTTTGTATCGCTTCCATGTCGTATACCCACTGGCCGATTCTCACCCTCTGCATTGTACGA
TATTACTAGTATTGCTTGTTTCAGAGGATACTAAGGGGCAAGAATTTTCACTAATACACT
ACCAGTTTATGATAGCTTATATACATCCTTTTACTGCAAAATTATTCTGGATTTGCAAAA
TTATTCTGGATTTGCAAAAGTTCGGCTTCACTATCAAAGCGAAAGGTGACCTTTTTATCG
TACCTTTAAGAAAGATAGGCATAAACAATACTGTGTGGCGGGAAAAGATTTGATGAAGAC
CAAAAACAGCATCGAAGTGCTTTGCTACGATTTCTTTTTTTACTCTCCGGTTATTTTGAG
GTATCTTGTCATTATATCTTTAAATTTATATATTTCTTTTTTCAGCTTTTAAGCGTTCAC
TGGAATTGCCCATATGTTCACTAAATATAAAACTGATTATTCTCTCCTCTATATTGTCAT
CTCGGCAGAAAAGCTACTTTTAAATAAGTTTTACACACCAGTTTTCTGCAATGATAAAAA
TAGCTACTTTGGATAGAGGCTGAGGCCTAACTAGTTGGAAGAAACTACTTAGGGATCCTT
TGTACGGGAAACTTTTTTCCGCTGTTGTAATTGTACCATTGTCGTTGTTCATTTTTCAAA
TCCAGGCAATGAGGAAGTTTTGAACCAAAAAAAATAAAACCGAAAACAGAGCAACTTTAA
TTATAGTACGGCATATAAGGAAAACAAATCCAGAATTCAATAAAAGAATACAATACTTTC
GAACACATATCTCACGCTGATAACACCCTAGCAAGTATGCTTTTCTTCTCCTTTTTCAAG
ACTTTAGTTGACCAAGAAGTGGTCGTAGAGGTATGTTCATAATGATTTACATCGGAATTC
CCTTTGATACAAGAAAACTAACGGGTATCGTACATCAATTTTTGAAAAAAGTCAAGTACT
AACGTTTGTTTACCCCTGTTTATCGTGTTTCCACTCAGTTAAAAAACGACATTGAAATAA
AAGGTACACTACAATCAGTTGACCAATTTTTGAATCTGAAACTAGACAACATATCATGCA
CAGATGAAAAAAAATATCCACACTTGGGTTCCGTAAGGAATATTTTTATAAGAGGTTCAA
CAGTCAGGTACGTTTACTTGAATAAGAACATGGTAGATACGAATTTGCTACAAGACGCTA
CCAGAAGGGAGGTAATGACTGAAAGAAAATAAGAATTATGCAGTCTATCCTCATGGCATT
TTTTCTCATTAGTTTTTTACACGAGTATCATTTTAGGATATTGAGATTATATGTATATGT
ATATATGTAGGCCATAAGATGATTCAACGGTTTGTATTAATTATCCGGTTCCGAGCTTTA
GGAGAAATAACTTGGTGTGATATCTGTCAAGTGGTCATCCAAAATTTTTTTGGCCAGAGC
GTAAGCTACGTAGACTGATGAGGAATTCTTTTTTTTTTGCCCCATTTTATCCCAAGAAAT
TCATTATGAGGTTTTGTTTTGTTTTACTAAATGCGCTTGATGGAAAAGCGAATGTCATGA
AATGCAGATCAACACTCCAATAAAAAAGTAAATGTTTTTAAAGAAGTATATCACGCTACA
AAAATTCGTAAGCACTATATTTCGAACGTTAACCTAAATCTCTCCCACTAAGAAAATGGA
TAGAAATGTATATGAAGCCTGCAGCAATATAATTAAGGAATTTGGAACACATGTAGTGAG
CGCCGATGAAGTACTCGCAGAAAAGATAGATAATGCTGTTCCTATACCGTTCAAAACAAG
GGAGGACATAGATGCCGACGTGGAAAAAGATAGAAACGAAGGAGTTTTCGAAGGTAATAT
CATTCCTGATATCGACCTACGTGTAGTACACTACTACGCCACGCAGTTGTGTCTAAATAA
GTATCCTCATTTGATTAACGCCTTTGATGAGACAAGCCTTATAACATTGGGTTTACTCAT
CGAAAAGTGGGTAAAAGACTATCTAACCAGCATCCAGACAGAACAGGGAAGGCAAAGTAA
GGTAATCGGGAAGGGGCCATGCGAATTCATATCAAAACATATTGATTATAGGCATGCGCC
AGGTAATATCTGAATGTAGCAAAAACCTGGCTTTTGCGGCTGGGGAGGATGGAAGGCTTT
TGTAGGCTATTATCTACTCGAGGAAGGAACGTTAGAATATCTCCATTTTTCACGCAAAAT
GTCGTTCTGAGTAAATGCGTGTGCTGAAGCATAACATGAGTTATTCCCTGTATGTATGTA
CAGTATTTCAATTTCGCAGACCGTGGGCTACATATGTGAGCGATTAGGAAGTAGTGAAGT
AATTATGGCAAGTCTAGAGGTCCGGCTGATCCCTTGCGGTGCTGAAGTAACGAAACCGCG
CGCATATCTTTTGGAAGGGATTAATTTGCACTGAATTATTTAAACTTAATTAGCGAGGAG
AAGTAGATGCATTTCAATTATGCCAAAAGCAGTATTTGTTACCTCTTATAGAATATATAA
TCACTTACGCTCAGTTAGTGTACCCACTTACGTATTAAATGACGTACTTTTTTTTGTCCT
CTTCTGTAGCTTTTTTTCACTTTGAAAAATTTAGCGCTGAGTTCTTCCAAAGACGTCAAA
TCACCTACTATAGTTAAAAACATATTACTTATACTAGTTCTAGCACTTCCTTTTATCTAC
ACTGTAATCCGAAGAATACACTATAAGGATGGCTAGAAGAAAGAATTTCAAAAAAGGGAA
CAAGAAGACTTTTGGTGCTCGTGATGACTCGAGAGCTCAAAAAAACTGGTCTGAACTGGT
AAAGGAAAATGAAAAATGGGAAAAATACTATAAGACTTTAGCTCTTTTCCCAGAAAATCA
ATGGGAAGAATTTAAAAAGACATGTCAAGCTCCACTTCCTCTAACTTTTAGAATTACAGG
TTCTAGAAAGCATGCCGGTGAGGTCCTGAATTTGTTTAAAGAAAGACATCTACCAAACTT
GACTAATGTTGAGTTTGAAGGTGAGAAGATTAAGGCCCCTGTAGAATTACCTTGGTATCC
AGACCATCTTGCTTGGCAATTGGACGTTCCTAAGACGGTTATTAGAAAGAATGAACAATT
CGCAAAAACTCAGAGATTTTTAGTTGTTGAAAATGCCGTTGGTAATATCTCAAGACAAGA
AGCCGTTTCAATGATTCCTCCAATCGTTCTAGAAGTAAAACCTCATCACACTGTTTTAGA
TATGTGTGCTGCTCCTGGCTCCAAAACTGCTCAATTAATCGAAGCCTTGCACAAGGATAC
AGATGAACCATCTGGTTTCGTTGTAGCTAATGATGCCGATGCCAGAAGATCTCATATGTT
GGTTCACCAATTGAAGAGATTGAACAGTGCCAACTTGATGGTTGTCAACCATGACGCCCA
ATTCTTCCCACGTATCAGATTACATGGCAACTCAAATAACAAGAATGATGTTTTAAAATT
TGACAGAATCCTGTGTGACGTTCCATGTTCTGGTGATGGTACCATGAGGAAAAATGTTAA
TGTTTGGAAAGACTGGAACACACAAGCAGGTCTTGGTTTGCATGCTGTTCAGCTGAATAT
ATTAAACAGGGGTTTGCATCTTCTAAAGAACAACGGTAGATTGGTTTACTCAACCTGTTC
TTTAAATCCTATTGAAAATGAAGCGGTTGTTGCCGAAGCGTTAAGAAAGTGGGGTGACAA
GATTAGATTAGTTAACTGTGATGATAAGCTTCCTGGCCTAATAAGATCCAAGGGTGTATC
CAAATGGCCTGTCTATGACAGAAATTTGACTGAGAAAACCAAAGGAGACGAAGGTACACT
AGATAGTTTCTTTTCACCATCTGAAGAAGAGGCATCGAAATTCAATTTACAAAATTGTAT
GAGGGTTTATCCTCACCAACAAAACACAGGCGGATTTTTCATTACTGTTTTCGAAAAAGT
CGAAGATAGCACTGAGGCGGCTACAGAGAAACTATCTTCTGAAACCCCAGCTCTAGAGTC
TGAAGGACCTCAAACAAAGAAAATAAAGGTAGAAGAAGTCCAAAAGAAAGAAAGACTACC
ACGTGACGCGAACGAAGAGCCTTTTGTTTTCGTTGATCCACAGCACGAAGCTTTAAAAGT
TTGTTGGGATTTCTACGGCATCGATAATATTTTCGACAGAAACACTTGTTTAGTGCGTAA
CGCCACTGGTGAACCAACAAGAGTGGTTTACACTGTGTGTCCAGCATTGAAGGATGTTAT
TCAAGCGAATGACGATAGGTTGAAGATTATTTATTCTGGTGTAAAATTGTTTGTCTCTCA
AAGAAGTGATATCGAATGTTCATGGAGAATCCAAAGTGAATCATTGCCAATAATGAAACA
CCATATGAAATCTAATAGAATTGTTGAAGCTAATTTAGAGATGTTAAAACACTTGTTAAT
CGAATCTTTCCCTAACTTTGACGACATTCGTTCGAAGAACATCGATAATGATTTTGTTGA
AAAGATGACAAAATTAAGCTCTGGTTGCGCCTTTATTGATGTGTCAAGAAATGACCCTGC
CAAAGAAAACTTATTCTTGCCTGTGTGGAAAGGCAACAAGTGTATCAATTTGATGGTTTG
TAAAGAAGATACTCATGAGCTATTATATAGGATCTTTGGTATTGATGCGAATGCCAAGGC
TACTCCAAGCGCTGAAGAAAAAGAAAAAGAAAAAGAAACGACTGAATCTCCCGCAGAAAC
TACTACCGGAACCTCTACTGAAGCTCCTAGCGCTGCTAATTGATAGTTATCATGTTTCTT
ATCCCCTCCACTGTAAAGTAAATGTATATTATTAAAAGGCAAAAATAAGAATATAATACT
TCAGTAATGAGCCTTTTTTATTCGGTCTTGTTACTTCTTTTTTACTTCATTTTTTTTTTT
TTTTTTGGATAGTAAATAATGCACTTTTGACTAGATCTTGAGTATTTAGTTGAATTGAAA
TTAAAGATACAGTGTATAAAAATTATACAAAAAATAAAGGAAACTTGTATATTGAAAATA
GGATTGCCAATACATGGATTGAGACAGAGAATTTTTTATCTTCATATCCAGATATTCGTA
GGAATAACAAAGTTTTAGTGACCCAAGGTATAAATTGCGAAAGACCTGCGGAGTTGGCGG
CGAACACTGACTTTTTGGGCATCAACAAAGGAATCAACTACAACTTTGATAGCTCTATCC
AAATCATAAGAAGACACAAATTCAGATAATCTCATTTTAGCAAAAGATTCTGCAATTCTT
AGAATAGATTCTAAATGACGAACTGTGATTGGAAACGAACCTGTAGAAATACTTTCTCTT
CTCAAATCCGCATATACCCTGCTAACCTTATCCATATCCATCTGATGCAATTTAGGGTAT
ATTTTTGTCCTCGCATAGTGAATATATTTCATCAATAATTCCTGTGGAATAGGCGAGATC
TCTTCCTCCTTCTTCCTTTGTCTTTGAAGTCTTCTTTGCCTTGCATTAAGCTGCTCATTT
ATTTCATCTTCTCCTTGTTCTATCGCCGATTCGCCATTATTTTTAAGCTCTTCGCCTTCT
CGATCTTCATCGTTTTCTGGATGAGATCTTACATGAGAATCGACAACAAATGTGGCCAAT
CTTTCGTCTGCCTCTTCATCAACAAGGTCTCTGACAACACATAAAATATCAAATCTAGAC
AGAATAGGCTCGGTCAAACTAACATTCTGAGCTAAAGGCAAGGTTGAATTATATCTACCA
CCATTAGGATTTGCCGCAGCAATAATTGAGCAGCGCGCTTGTAATGTAGTAACAATACCG
GCCTTGGAAATGGAAATACTTTGCTGTTCCATAGCCTCATGAATAGATGTACGATCCTGA
TCGTTCATCTTATCGAATTCATCAATTAAACAAACACCCTTATCAGCCAATACTAGCGCC
CCCCCTTCTAAGGTCCATTCTTTAGTAATAGGATCTTTTCTGACGGATGCTGTCAGACCG
ACAGCCGAAGCACCCTGACCAGTTGCAAAGACCGCTCTATGCGCTGTTTTCTCGACGTAT
TTTAAGATTTGAGATTTGGCAGTACCTGGATCACCTAATAATAACACATTGATATCACCA
CGAATAGAATGTTTTCCATTGACGTTTTTTGGAACACCTCCAAATAATGAGCACGCGACT
GCAGTTTTAATATCTCTATGACCATAGATAGACGGTGCCATCGATGATATAATTTTATCA
ATTATACCACGATCCCTAGAAATCTTTCTAAATTCACGTTCTTCTTCTTCAGTCCAACTG
AAAACATCCAACCCTTCTTCGCCTTCGTTAGCTGTATTGCCCTCTCTTCTTTTTATAGAA
TTTGCCTCGATAATTGTTGCAAAAACGGGGAATCCGTTCTTTGCATTCAAGTTACCATCG
TAGTTATTTTTGTAGATGCCGGTAACTTCTACCTCTTCACCTGGCTTGGATACATCTACC
AAATCCGCCAACAAAATGACTTCTCTATGTCTTGGTAGACGGCCTGGAGGAACGGTTCCG
GGAGCTTCCTGGAGCGTAACCCTTTGATAATTTCGGTACACAGTTTTTTCTCCATTGACT
CTAAAGGGACCTTTTGATTTGCAGTTTGTACAGAATGAGATTCTAATTTCTTCATTAGAA
TCTTGAAAAAATGGGCCCAAAATGGAGCCACATTTCAAACAATTGAATTTGACATATTTT
AATTGAGGGAAGACTCCTGTTCTTCTTGTCACCACCCCAGTGACGCGTACTAGAGAGGAC
AAATTAGACTCACGCAATTCACGTAAACTGTATATTGTTGGAAAATCAGAGATTCTTACG
TGAATTTCGGAGTGAATACGGGCATAATCTGGGTAATGCAATTCTGTTGCCTCCATAGCC
ACGAGATCGAATATTTTCAACATTTCTTCTGGACATTTAGCTAAAAATAGTGCCAGGATG
GCTTTGGACTCCGCTAAGTGTCTATAATTAACCTCCAAAGATTCAGAATTCATTTCACCT
AATGTTCTAATACGTGCACCATATACAGAACGACCCGTTTCATCTGTATATTCCAGCAGG
AATGATTTTAACTCTCTGGCAATAGTTCTTGAGACATTAGGTTGTGTTATCCATTCCGAG
TAACTGTTAGCCTTAACGTTACTCAGAGATTCTAAAGTAAGTTCTTCTCTTAATGGGTCA
ATGTCCATGTCACTCAATAGATCGTCATCACTATTCTCTAAGTCCTCATACTGCCTTCTC
CTTCTTCGTCTTTGCACAGGAAGGCCCATTTCATCAAGTTGCGCTGCACCTTCTTGTTCT
TCGTCCTCGTCATCTATGTAGGCAACATTTCTCAATAGCCTATCTCTTTCATTTAGTTGA
GCATCAATGCGGCGACGTTCGCTTAAAGATAGTTCTTGTTGTTCCCTGTCGTCAACTTGA
TCTGGATCATATCTATCTCTATTATGATCAGCCGCATAATCCTCATACATATTATCGTCC
ATCAAATCTACTTCGTTCATTTGTTCTTCAACTTCATCAATATCTGGTACATCGTCAACT
TCATTATCGTCACCTTCAGGGTTAATCATATCTGGAGAACCAATAGGTGATGAAACTGGG
TTCATCCCCCCTCTAAAATGTTGCTGAGGTGAGGATGGCGGTAGCTCATTTTCTGAGTCC
GAATCATCTTCCTCACGTCTACGTCTTCTATTATCAGACATCACTTATATTGTAGTTGTG
TTATACTTCTTAGAAAAGAGGCAAAGAGGTGTGTGGAGTATTATTAAGTAAACTGTACCA
AAATGTGTAGATTATAAGATATTCACCATTTACTTTCTGGTTTCGTTTCTCGAAATTTTT
CGTTGTCCTATTTTCTTCGGTAAGTAATTAGATTTCCTAAAAAAGGCATATGATAAATAA
TATTACACGCGATTCCGCCATCTTGGGTTTCCCACATACATACTTCACGAAGAAAAGAAA
GAATTTAATATTGTGTAATAAAATTGATGTTTATGTTTAAATATTTACAGAATGTTTAAA
CAGGTATTTAATCCATTTAGATGAAAAGTTAGTCCTTTTCCTTTTTAGCATCCAAAATCT
CAAATTCAGCCTTCCATACTGAATTACCTTCTTTCGTATTCACATCCTTGAATAATTTTT
GGAATATATCATTATACCAATCAGCAGCTAAAGGTTCCAACCCTTCCTTTACATTGTCTG
GAAGTTCCTCCCAATCATTTAAGTTATCTTTAGGGAAAATAATAGTCTTGGCACCAGATC
TTTTAGCGGCCACAGCTTTTTCTCTCAACCCACCGATACGTAAAACTTTACCGGTAAGTG
TCAATTCACCGGTCATCGCAACCGTTGGGTCAATCGACTTATTCAATGCTAGGGAAAGGA
AGGAAGTGGCCATAGTGACACCTGCAGATGGACCATCTTTAGGGGTAGCACCTTCAGGAC
AATGCAAGTGGATAGACGCCTTTTCAAAAAATCTGTTCTCAGGGAATTTTTGTGCTAAAT
ACATCTTGGCGAATGAATAAGCAAGTCTTGATGATTCCTTCATAACATCTCCCAGTTGCC
CGGTCCTTTCAAATGTTGGATGCTTGCAGTTGTGTAAAGGTTGTTCAAGGACAGATTCTA
CATAAAGTGAGCAACCTCCCATATTAGTCCACGCCAACCCCATAACTACCCCTGGTGGAG
TTGTTTCGTATAACCGGTCTGTAGTGTAGACTGGAGGCCCAACGTAATCTTTTAGGTTTT
TCTGGGATATGGAAACATTGATCTTTTCAGAGGTCTTTAAGGCTTCAATGTCATCGCTTG
TCTTTTCCGAATTATTGTCCTTAGTCTTCTCCGATGAGCTTTTGGCGTTATTTTCCGCCT
TTTCTTCGGAAGAAACGCTTTCTTTAGGCTTGCTGTCGGCTGATGACGTTGGGGAATCTT
CAATACTCAACTTCTTTACCACTTGTAGGGCTGCTTTACGGTATATTTTCTCGATGTGTT
TTTTCAAATTCCTTACACCACTTTCTCTACAGTAGTACTTCATTAACGCTGTTATTGCAT
CTTCTGTCATATCAACATGAGAGTTTTCTAGACCAGCGCTTTTCTTGGCACTTGGAACTA
AATACTGCTCGGCAATCTTAACCTTGTCTTCAGCAACATATCCTGTCAACTCAATGACTT
CCATACGATCCAGTAAAGGTCTTGGAATAGTTTCCAAAGAGTTAGCAGTGCAAACGAAAA
GCACTTTTGATAAGTCAATAGGAATATCCAAGTAGTTATCCAAGAAGCTGTTGTTTTGTT
CAGGGTCCAATACTTCTAACAATGCCGCGGACGGATCGCCGTGTATGCCGCCGTGTCCAA
TCTTATCGATTTCATCTATCAAAATCAAAGGATTTTGAGTTTGGCACTTCTTTAATGCTT
GAACTACTCTGCCAGGTAAGGCGCCAATATATGTTCTCCTATGACCTTTTATTTCTGCCA
CGTCGGTCATACCGCCTACAGAAAATCGGAAGAATTTCCTGTTAAGAGCTCTAGCGATAG
ATTTACCTATGGACGTTTTACCAACACCTGGGGGTCCTACGAAACATATGATTTTACCAT
CGACCTTACCCAATAGTTTACCGACGGCAATAAACTCCAAGATACGATCCTTGACATCTA
CCATACCATAATGATCTTCATCTAAAATTTTCTTTGCTCTCGGAATGGAATACTGTTCTT
TGGAATGTTTTCCCCATGGGATCGATGTTAACCAATCCAAATAGTTTCTGATAACGCCAA
ATTCGGACATAGAAGTCTCCAAGGTACTTAATTTAGTTATCTCATCATCGAAAATTTTTT
GAACGCTATCAGGCAATTTTAATGACTTGATTCTTTCTTTATAAGTGTCAATCAATTTGT
CACGGCCGTCGTCAATACCTAATTCTCTTTTGATGCCCTTTAATTGTTCCATCAAATAGT
ATTCTCTTTGTCTCTTTTGAATCTTTGTCTCTACATCTTTGGAGATTTTGTTCTGTAATT
CGGCATTCATCAATTCTTTCTTAAGGACTAGTAGCGACTTTTCTAGCCTGTGCTCAATGT
TTAAAGATGACAGTATGTCTTGTAATTCGTCTTCTTCGCCGGCAGAAACAGCAGCGGCAA
AATCTGCCAATCTAGCTGGTTCCTCAAAAATGTTCGTGGTCGCAGATTGAATTGAAGCAG
AAAAAGTTGCAATTTGTTCTCTGAACATCGTGTTCAATTGAGAAATTTCTTTAAATACCT
TCAAGATTTCTGATGTTAGCGCATTAATAACGGGTGACTTTCTATCAAACGGTTCATCTT
CTAAATTCAACACATTGACAAGGGAAACATTATAATTTTTTAAGAATTCTGTGGGGTTAA
TGTCCTCACCTTCTTGAATATCGTCTAATTCTTCAGACTCTTCTTCAGTGGCTTCTACTC
TCTTATGATTTTGCAATTCTGAGTCTGGTATCCTCTCCACCACAATATCCTCCAACTTAG
GCGTAGCAGGGCTGGTGCTTTCTTGGTCTTCTGGGTTGTTAGCGTCTTCAACGACGGTCG
TTTCAGTATCCGTGTCCTTTGCTTGTTCTTTTGATTTTTCCTTTTCCTCGTTTGGTGGAA
ATAATTCATCAATTTTTATTCTCCTGTGAGGATATAAAAGAGCAGTCATTGTTTCAGTGC
CCGTCTTTTCGTCTTTACTCGGGAAAGCGCTAGTTATTTGAGCCAGAACACCAACATCGT
ATACATCATTTTTATCTGTGATTACATCAGTATCTTCTTCCGAGTTCTTCAACATGAAAG
CACCAATGTAGGGTTGCTGGCGGTCTAACATTTCCTTGATTGCCTTCATAACTCTTTCGT
CCGATATCACAACCGCCTTGTAGAACCCTGGAAATAAGGGCCGTCTGGCTATTGGTAATG
CTAGCATTTGCGGGTATACTTCTGGTACATCCTTTGGAGGCTTTTGTTTCGAACTTCCAT
CTCCAGAATCCGATCGACTGGATGATGACTGTCCACCTCCAGAAGCGGAGCTTCTGGAGT
TTTTCGAAGCTTCACCTTCTTGGTCCTTATTAACAATTTCATCATCTCGCGTGGGCTCAA
CATCATTGTCTGTATCTTTTTCATCAGGTACTATCTTGACATCTTCATCCTTTTTCTGAG
ATGTACTATCATCTTTCGCCAGAATACTTTTGCCGCTGTTTGTAGCCATGAAATGCCGAG
CAAACTGCTCATCAAGTTGTGCAAAGTGTTCCATGTACCTTGGATCCTTCAATTGATGCT
GGAACTCTTGCCATGTTGGACTCTTAATAATATGGCTAGGTTTGATATTCTCTACGTCAC
GCACGGTCAAGGTCGATGCGAACCTTCTTTGAGAAACTGCAGCAGTCTTAGCGATAGATC
GGTAATATTGGATAGCTCTTGTGGTCCTCGCCACTGTGCTAAGGGTCTTTGTGGTTCTTG
TTCTTAGCATGCTTTATTTGCAAATCTTTTCGTTCAAGCACCTCGAAAACCAAAAGAAAA
AACAACTAAACTTTGAAACAGCTGCAAATGCACACTGTATTATCAGGTTTTAGGTGTCCT
AGTAACCGTATCAGCTTGTCGTTGCTGCAATACCAATGCCAAAGCATGGCTAAAAGACTT
CGTCTGACTTATTTCCTTCCGGTGGCAAACATCATACACCCTTTACAAAGCACCCATACA
TTACATTGAATACATTACACACTAACAATAAAATATTATCTATATCGTTACATTCATTAA
TTACACGAGAACCAACGACCAGCAGGAAATAGCCCCGTGCTATTCCATCCTGACAGCTAG
CAACTTTTGTGATCTACCACCCGGTTTTGTCTTCTCAAGGCACCTCTTCGTCGTCCTGCT
CATACATTAGTTGATTCTTCAGCGCCTGTTGTTGCCTGTATTTAGCCAAGTAGATTTTCA
ACACCTCTGCATAGTTCTCGAATCCTAAGGCGTGCAATGATATGAGAATGTCTTCCCCGT
TTATCGTCTTTCTTTTGTCAGCAGCGCATCGATCGCTGGCCTCGCTAGTCACAAAAGAAA
TGAGCTCACTGACACACTCCTGCATGCACTCTTTCGCATCTTTCGATACCTTAGCACTCG
GTGGGAGAGTATTCTTCATGAGTCGCGCTACATTGTTGATGGGTAGCCATCTGTCCTGCT
CTCTTAGCGTGGAAATTTGCTGCAAACTGCCGCTGGAGCTAGCGTTTCCACCGTTCTCCT
GAGTATCCTCTGGGCTTGTGCTAACATGTTCGGACTCGTTGGTATTCATATTCTCGAGAG
GTTTGTGCCACTTGTGTTACTACCTAGCTTATTCCTGCTCTTGAGTTTGATTGGCGGAAA
GCTACTATTCGCAGCTCTTTTTTTACTTAGTCTGAAAGAGCGGACCAAAAAACGCACGTA
GCGCGATATTGTCGTGGCATCGAACGTAATATGGTACTTCTATTGTGCTATATTTTGGCA
GAAGGTTTGCAGTAATCGCAGCCTGGAGAAGACAATGGGTATTAGTAGCAGTAAAGGGCC
ACAGATAGGGTGATTTGAAGTTGATTCTGCTTTTGTCAGTGAAGGAAAAGAAAAAATGGC
GAAAAAAAACTCACAATTGCCCTCTACTAGCGAGCAGATCTTGGAAAGGTCCACAACAGG
AGCTACCTTCCTCATGATGGGCCAACTTTTCACCAAACTGGTAACGTTCATACTAAATAA
TTTGTTGATCAGGTTTCTGTCGCCCAGAATTTTCGGTATCACGGCCTTTCTAGAATTTAT
ACAGGGCACAGTGTTATTTTTTAGCAGAGATGCGATTCGTCTGTCGACGTTGAGAATCTC
AGACTCCGGTAATGGAATAATCGATGATGACGACGAGGAGGAGTACCAGGAAACTCATTA
CAAGTCTAAAGTTTTGCAAACCGCAGTCAATTTTGCTTACATTCCGTTTTGGATCGGGTT
TCCACTGTCCATTGGTCTTATCGCCTGGCAGTACAGAAACATCAACGCGTATTTCATCAC
TCTTCCATTCTTCAGGTGGTCGATTTTTCTTATCTGGCTGAGTATCATCGTGGAGCTGTT
AAGCGAACCATTCTTTATCGTCAACCAGTTTATGTTGAACTATGCCGCAAGGTCAAGATT
TGAAAGCATCGCGGTGACTACAGGATGTATTGTCAATTTTATAGTTGTTTATGCCGTTCA
GCAATCCCGCTACCCAATGGGGGTTGTCACATCGGACATTGACAAAGAAGGCATCGCCAT
ATTGGCATTTGCCTTGGGCAAGTTAGCACATTCGATCACCCTGCTAGCATGTTACTACTG
GGACTATCTCAAGAATTTCAAACCAAAGAAATTGTTCAGTACCAGGCTAACGAAGATAAA
AACGCGTGAAAACAACGAATTGAAGAAAGGCTACCCAAAGAGCACATCTTATTTTTTCCA
AAACGACATTTTACAGCACTTCAAAAAAGTTTATTTTCAACTATGTTTTAAGCATTTGTT
GACAGAGGGTGATAAGTTGATTATCAATTCTTTATGTACTGTGGAAGAACAAGGCATTTA
CGCTCTATTGTCGAACTATGGATCGCTACTAACAAGATTATTATTTGCGCCGATCGAAGA
ATCTCTGCGGTTATTTTTGGCCCGTTTATTGTCTTCGCATAACCCTAAAAATTTAAAACT
ATCTATTGAAGTCCTGGTGAATTTAACAAGGTTTTACATATACTTATCGTTAATGATCAT
TGTATTTGGGCCTGCCAATTCATCCTTTTTATTGCAGTTCTTGATTGGCTCGAAATGGTC
CACTACTTCCGTTTTGGACACTATAAGAGTCTACTGCTTTTACATCCCATTTTTATCGCT
TAATGGTATTTTTGAAGCTTTTTTCCAGAGTGTAGCCACTGGTGACCAAATTTTGAAACA
TTCATATTTTATGATGGCCTTTTCTGGTATTTTCCTGCTCAATTCCTGGCTTCTTATTGA
AAAACTCAAACTATCAATCGAAGGTTTGATATTGAGTAACATCATTAACATGGTGTTGAG
AATATTGTATTGTGGAGTTTTCTTGAATAAATTTCATAGGGAATTGTTTACAGATTCCTC
TTTTTTCTTCAATTTTAAGGATTTCAAAACAGTTATTATTGCTGGCTCAACGATCTGTCT
ACTTGACTGGTGGTTTATTGGGTACGTTAAAAATTTACAACAATTTGTTGTTAACGTATT
ATTCGCAATGGGATTGTTAGCGTTAATTTTGGTCAAGGAGCGCCAAACCATACAATCTTT
TATTAACAAGAGGGCGGTTTCCAATTCTAAAGATGTATAAACAAAAATTCTTATATAACT
TAGGCGACACATAATATGCGCTTAAATAACATATAGTGAGTATATTATCAAAAAGCATTC
ATTTTTTTTTATTTATTAGTCCTTCAGAAACTTAGTTTGTATGCACTATATGATGTGAAA
GTGCTGAAAAATTACCCATAAAAGATAGGCAACCAAGAGAGAAGCTATTTCACCGTAAAG
AAAATCCCTTTCCTTGCCAGGACACTATGTCATCAAGCGAAAACACGTTACTGGATGGAA
AATCAGAGAACACAATACGATTTTTAACTTTCAATGTCAATGGTATAAGAACCTTTTTTC
ATTATCAACCATTTTCTCAAATGAATCAATCCCTTAGATCTGTTTTCGACTTTTTTCGAG
CAGACATAATAACATTCCAAGAGCTCAAGACGGAAAAATTGTCTATCTCTAAGTGGGGGA
GAGTTGATGGTTTTTATTCTTTTATTTCTATCCCTCAAAACAGAAAGGGATATTCTGGCG
TTGGCTGCTGGATTAGAATTCCGGAAAAGAACCACCCACTATACCATGCATTACAAGTCG
TTAAGGCAGAAGAAGGTATAACGGGTTACTTGACAATAAAAAATGGTAAGCATTCAGCAA
TCTCCTATAGAAACGACGTAAATCAAGGAATTGGTGGTTACGATTCTTTAGACCCCGATT
TAGATGAGAAAAGTGCACTGGAACTAGATTCAGAAGGCAGATGTGTTATGGTTGAACTGG
CATGTGGAATAGTTATTATCAGTGTATATTGTCCCGCAAATTCGAACTCATCGGAGGAGG
GTGAGCTGTTTAGAATAAGGTTCTTGAAAGTTTTATTAAGAAGAGTTCGGAATTTGGACA
AAATTGGGAAGAAGATTGTGCTAATGGGCGACGTAAATGTTTGCCGGGATCTTATAGACA
GTGCCGATACATTAGAACAATTCTCAATTCCAATAACAGATCCCATGGGTGGAACAAAGT
TAGAAGCACAATATAGGGATAAAGCAATCCAATTTATTATCAATCCGGACACGCCACATC
GGAGGATATTTAATCAAATATTGGCTGATTCACTTTTACCAGACGCGAGTAAAAGGGGGA
TACTGATAGACACTACGAGGCTAATTCAAACAAGAAATCGACTTAAAATGTATACAGTCT
GGAATATGTTAAAAAATTTAAGACCTTCGAATTATGGCTCACGGATAGATTTTATCCTAG
TGTCCTTAAAGCTTGAACGATGCATAAAAGCAGCTGACATTCTTCCGGATATATTGGGCT
CTGACCATTGTCCTGTGTATTCTGATTTAGATATACTGGACGACAGAATTGAACCTGGTA
CGACACAAGTTGCCATACCAAAATTCGAAGCAAGGTACAAATATAATTTAAGAAACCATA
ATGTTTTAGAGATGTTTGCCAAAAAGGATACGAATAAAGAATCTAATAAACAAAAATATT
GTGTATCAAAAGTCATGAATACCAAAAAAAACAGCAACATCAAAAACAAATCGCTCGACT
CATTTTTCCAGAAGGTAAATGGAGAAAAAGATGACAGGATTAAAGAATCCTCTGAAATTC
CACAGCAAGCTAAAAAAAGAATCTCCACGCCAAAGTTGAATTTCAAGGATGTCTTTGGAA
AGCCTCCCCTGTGCAGGCATGGGGAGGAATCCATGCTGAAAACATCGAAAACTTCGGCCA
ATCCAGGTAGAAAGTTCTGGATTTGCAAGAGATCTCGGGGTGATTCAAATAATACAGAAT
CATCTTGTGGGTTTTTTCAGTGGGTTTAAATATGAGAACGTCAGCTGATATTTTGGGAGA
ATAAAACACTTTCTTCTATGCCCAAGTTTTTTTAAATAATAAACTGATATTCTATATACA
TTTACAGTCTTGTTCTTCTTCTTCCATTACTTTTTTCAGCCATAGGCGGTCATCGTCAGT
AACCTCCAGAAGTCTCAAACTGGAAGATTCTTGTAGAATTGACACTGTTAATGGTGAACC
GACGAGTTCATCAGTAGATATGTATGTACTGATGGACGAAGAAAATGTATCTTTATCCGC
ATGATTTACTCTGATGTAAGCCAGCTTATCGTCAACATGCAGGAATGAATATTCTACACC
TTCACCAAAAATACCATAACTACGTTTCAATGCGTTATTTAACCATTGCCTCCATGTCAT
TTGATCAATAGCATGTGCATCGTCCACATCTTGATCGAATGAAGTACTATAAATATTAAA
GTACGTTAGTAGTTTATTTCTCTTCGGTAGTTGAGACTCAAAAAGTCAAAAATATACATA
CATTGATAACTTGAAATATTGCCATTCTCTAAAAGTCTTTTTCCCCATCACAACTGGCCA
TTTATCAAACTATTTATCTGCCTTTTCTTATTCTGATTATCCTATAAAGCTGAACAGTAA
AGCTTGTAAAATTACGCGATGACTTATGTATTGAAGTTATGACGTTCTCGATGATCTTCA
GTCAAACAACCACTTTCCCGTAACATATGATATATCCCACCCGCTTCCTTGTACGCATTA
TTACGGTTCTGCTTTGAAGATGGAGATTCAGTACTTGCAGTTATTTGAATTGCACCAGTA
CTGATCATGCCAAGTTTCTTTGGCTTATGAAAGAACTTGATATTCTGTCTAAAGGATCTG
CTCGTTTTTGTTTATGAAAAGTATATGGAATTATCTACTCTATGTAAAGTAATCTCTCTA
CTGGTTTTCGTTAGATGGCGCTGTAGAATCAGGCCTGTCGATGTTTTCCTCATTTCCTTC
TGGTAATGTATCTGGAACATCGGTGGTCGTAGGTTGATCTGTATATGATGTATGCTCTTC
TTCAAGTGTTGGAACATCATCTTCTTCGATTTCAAAATTACTACCCTGATCCATGAAACT
GGATAAGTCATTGGCGTCTTCATCGTGGCCAGCAAGCAGGTCATCTGCTTCATCCAAAAA
TTGATCATGGATCAGGGATGAGTAGCTTGGACCTGTTCTGTTTCCAAACCTTCCTTTAAT
TTTGGAAATAGCATGCGCTATATTAGTTTTTGTGTGCTGTAAAAGAGACCCGATATTTGA
GAAAACGTAAAATCCTGATTTCACAATGTTATTGACAACTCTGTCAGTATTATTGTTTTC
TATTAAACCATCGTCACCTAGCCTAATTTCTCCAAACCTTGCAAATCCCCCATTTCTTCT
GATACCTCTGTCATATACAAACCATGCGGCAAAGAAAATTATTAAAAGAATTGAAATGAA
AATAAATGCAAAGGGACCGGCACTTACTGAGTACTTTTCCTTGAATTCTTTTTCTTTTCC
TGGGCAAGCATGTGGTGATGAGGGAGCATCCAATTTCAGGCCACCCTCACAGGTTGATAG
AGGGATCTTTCTGTAGCCTGACGATTCAAAATATTCGATTAAATCAGGCTCTTTTTTACA
AACGTCTGCAGCATTTGCTGGGCTTAGTCCTTTGACTAATTTACAAGTACCATCGTTAGC
TTTGTAAAAGTTGTAATCACACTCGAAATCTTGTCTTGTACAAGAACAGTTTTTGATATT
TCTTGAAAATTCAGAAAGTGGAATATTTCCAATAAAACAATTTTCATCGGTTTTACGCAA
AAACTCGGTTTGGTGACCAAATAGGCAATTGCTTTTGGAACCCAGAGGAGAGTATTTATA
ATCTGCGCTTTCCTTACCAGTGATGTCGAAATCACATTGTCTTTCGAAGATGTTTCTAAA
ATCAATCGTGTACGTTCTAAATGAGCTGCCTCCAATATCTGCTGCCTCTCCAAACAGCAA
AAATCTCAAAGCAGAATCCCTGGGAACAGTAGTTATATCCTTTACTAAAACCTTATCAGC
GCAGAATTTATAATCTTTCCATGTTTTACCAAAATCGGTAGAATAAGAAATAGAATCAGT
TTCTGAGTTTTCAGGAACTAAAACTAAAATCCCACCGTGGTCACCGTATTCCCATTGGTG
AGGAGTCTTCTTAACTTCAGCCCACGTTTCGCCACCATCGGTGGTGAAGAAGGTGGAACA
TTCTTTATATGGTAAAAGGTTAGGACCAACGTTGCCAACGCCGAACATCATTCCTAATGC
AGAACCGGAAGAATATGTATCTCTAATATCCTTACGTTCAGTATAGCCATGTAAGTGCAA
TGAACACTCATCCAGTGATTTGGAGCTGCAAGAAAACTTTTTTCCTTCTGAATCCCTCTT
CGGAGGTTTCAAAAAGTTCCAATCTGAACCTTCATTAAAGGTGATCTTCGTCTTCAATTG
TTTGTCTTCTTTATTCTCGGCGACCTTGTCACTATTTGAAACGATGTTGGTGAGAATAAT
GCCTTCGAGACCTTGAATTTTTTCAAAGTCAACATAGCCGAATGTGTTTCTATTAACGGC
ATGCTCCAACGTGACAAAAGAAGTACCATTTGAGTTGGATTTCAAAAGATTGCCAAAATC
GCGTCCTGGTACTAAGTTTGTTGCTAAATGTAANAATATCGATCCTTTCTCAGACTCTAA
TATAGTGAATGCCTCTTGCTTCCCAACATCTTCATCATATGGGAATTTTGCCTCGGCAAA
CTCAGTACCATCGATAGTTACGTATGCTCTCAATTCGTTGTTCTCATGAGGAACAGCAAC
GATGATATAGCCACCAGTGGATAAGTAGCCGATAATATTTTCAAAGACGGTATTTTTATC
ATCCTGGAAAAAATCAGTAGAAGAAACTAAGCTTCTTGTCTGCGAAGACTTTTCCTTCAC
TTGACACATAACCATATCCTCATTTGACGGATATTTGAAAAGTGAGCCCGCAAACTCACA
ATGAATTGCATTATCAAGCATTTCCGTAAACGTTTCGCCCCCATCATTGGTCAGGTATGC
TACCGCATGACATTCCGGACTTAAGATTGACTCACAATTCTTACCACCATAATAGATAAA
TGTATCCTGTGCCTTAGCGTTAAAGTCTAATGGCATACCTAACTGCATAGCCTCGGGCAA
TTTAGCAGTCATAAAAGAGTATCCCCTATCATGGGTAGAGAAAATGCTACCTTTGGAACC
AAACAGATAAGCTGAAGAATTGAAGTATGGATTAAATACAACTTCAATAATTGTTTCACC
ATTACTGTCGAACCTTTTTATTGTTTGTCCACCATCATGAGATATATAAGCTTCTCCTCT
TGAATTGATCATGAGGAGGGATTCGTCGGTGACTGTGTCAAAGTATTGATAGAATTGAAT
CTTGAAATCAAATTTGTTTTCTGTAACCACTATTTCTTTATCATTCGTTCCCTTCTTTGG
AACTCCCTCACACGAAATATCCACTGATTTGACTGTCATTGGTTTTTTACATTTATCACC
TTTAACTAGTTGCAATGGTTTTACAGGCACAGTTTTTTTCTTTGTCTTATCACATACGTC
AGAGAGAACGATTAGGTTGTAGTCTGGTACGCATTTCCCGGTCGCGTCCCTAACAAATTC
AAACGCGCATTCGTAATCAGCCTCGGTACACTTGTCACAAGCAGTCTCAAATAACTGTAA
GTCTTCGAAAACTTTCTTCACCAAGCACTGAGCGTCCTGTTTTCTTCTTCTGATCTTGTA
CTTGACTCCATTGACACACTTCCCCTCAGCTAAATTCCAATCCTCGAAATCATTTTCTTC
GCATGTCTTATCATTAAAGGCTGTTGAAAAATCAATTGCATAGATGAAATTCGTTGTACC
ATCCATATGCGCCAAAGTAAACCCATTTAGAATAAATTTAGCTCCAGATCCGTCGGGCGT
TGTATTCATTACTTCATTTGGGTAGATAGTAGTTTCTAGCTGATATTCGGTCCAAGTTTT
ACCTTGGTCTAAAGAGTAATAAAATTCGGATTGAGGATCGTCGTCTTCATCCGCATTATA
CGGTACAGCCACAATAACATTTCCGTAATCACCAACAGCGTATAAACAAGGAAAATCAAA
GGCGAGTTTCCATGTTAAGCCACCATCCCTAGAAATAAAGGATCTTTGATCTCCCCAGTC
GAAGACACTACCATCGCCAACAATACCTGTTGTCATTAGAATTCCGGCGGTTGGAGTGGA
ACCCTCCCGTGTGTAAAACATATTTTGAAGCGAACAATTTTCAAAATCAGTAATATCACA
GTCGAATGAGTCTGCGTTATCTGGATCAACAACTTTTAACATTGTCCATGTGAGGCCATT
ATCAACAGATATTTTGGTTACCCCCTTACTCTTTACTCCTTTGGCTTTTCCTTTACGGTT
ACGACGCCTAGATAGAGGGTAAAGTGAGGCAATCATCGTTCCTTTCAAGTAAGTAGGTTG
ATAAAGATTAATATAACCAAACACCTCATTTGCGGTCCATGGGATGGGGGAAAATTTTAA
CCCTTGTGAGTCGGAAATTAAAATTTCAGACACGATGCCCTTATCCTCCTCTTGATCACT
TCTTTCCCTACTCATGAGCAAGATAATTCTTCCCATAGCGTCCTCATATATTTGTCCTTG
CATAGAATGCCTTAGCTGAGTAGGCATGTAAGCCATTTTAAAGCTTGACAGATCATTTGA
TACCCACACATCCATGGAAGACATATCATTATATCTGTCGCCCTGGGTTAAGACAACCAT
GTGAGATTTCAATATCCTGTAACCATTGACGACCTTATCTTTAAATTGGTCAAATTCTTT
TAGTGATTTGCCCCAGTCCGTAGTTAGGACCAATTTACTTTCGGTGTAAGGAGAACTAAA
CTCATCCATAATAAACTGCATATTTTGAAAAAGACAGATTATTGAGGTATCACTACTTTC
AAGGTCAGAATCTTTGCTGGTCTTGGCAAAGCCACAATCAGAAATGCTGATAGGACTATT
TTCGTTCCTTTCTAGAGAAGACTTGATCTCAGAAAAGGATTTTCCACCATCATTACTTGC
AAAAACCTTGTCTGTGCAACGTGTAATATTAAATATTTCAAATTGTCCCTCTTCGTCCCC
CGAATTCTCTTCATTGTCATTGTTTACTTCTGTTTTCTCACAATAGTTGCACTTTGCAAG
AAAATAGTTCTTATTCAAGGGATGGGTTTCTATATAGCATCCACGAGGTGAAATACTTTC
TCCGGGGTCAGGTAGAGTTATACGCTCCCATGACTTACCTTGATCATTGGTTATATAAAG
GTACGACCCATTCATTGCCGTTGCAACGGCTCTGTCATGTCTATTGAAGGGGTCGATGTA
TATCCAAGTGATTTCGCCTTCAATGCCTTCAACTTTTTCCCATGTTTCACCATCGTCAAA
GCTTATAGTAACGGAGGTGTCTTGTTTTCTAATTAAAGTGTTGGAATCATCAAAGCTTAA
TATTTCAAATGAATCTTGCGCGATAGTCTTTGTCACTTTGGGGGTGAATTCTTCGGCATT
AATTAAAGGAATGAGAAGTAAGGCCCAAAGAGAATATACAAAATGAAGTAATATCATAAC
GTGTGATGACTACTGGACACTTCAGGACTTTTCCAGATATACAGAGCTTTATAATACAAT
CTAAGGGCAAAATAAAAAAGGAAAAAGAGTACGGTAGTTGAGAAAAAAACCGGAAAGGAA
TTGCTTTAAAGATCTTAGTAGAATGAAATAGTACCACCTACTCGCCTCCTTTTTTTGTGC
TTCTTGAGAGGTCTTTTGAGCTGTTGCATCATGCTGTTATTTAGAGGTTATTTTTTGACC
TTGGTTTTTCCTTCTTTTCGCCGTACTCAGCCCGAGAAAAAAGCAGCGACTGCACTAAAC
TAGAGGAAAGAAGGCTTAAAACATCACGCGATCCATATAAAGACCCGAGTAGTTGGAGAG
ATTGACTACTTGACGTTCAAAAGAACATACATAAGGATAAATTCGTTCGGACTTTTTAAC
TTACACACATCTTTTGGTGTTCATTCAAGGGGCGGTAGTGCTTGTAGTCCGCACAGGCGG
ATACTTTTTAGTTTGGGAGGAGTTAACTGGAGAGGGCAGTTTACTTTCACATACTCTTTT
ATCTTTCTGAAGTAAAATGTGATGTACCTACAAGCAATGCATAAGCTCTTGAGTTTTAGA
TCTGTTTCACCCTGGAACTCAAAATTCTTTTACTCGAAATTTTTACTTTTTTTTTTTGTT
TCTGCATTCTCTCAGATTTTAGATGATGCGGTTTTTTACACGGCATTGAAACAATTGCAG
AAAAGCAACATACTAATATATCATAACTTTTTACTCTTGCCTCTCAGAAACTATATATAC
GTTGTAATCATTTTCTTTCTTCTAATAGCTAGTTCGTTTGAACTACAAGGAAATAAGGCA
GAGAAAAAGAAAGGAAAATAATATGCCAAAGAGAATTGTATACAATATATCCAGTGACTT
CCAGTTGAAGTCGTTACTGGGAGAGGGTGCATACGGTGTGGTATGTTCTGCAACGCATAA
GCCCACGGGAGAAATCGTGGCAATAAAAAAGATCGAACCATTTGATAAGCCTTTGTTCGC
ATTACGTACGCTGCGTGAAATAAAGATCCTGAAGCACTTCAAGCACGAAAATATCATAAC
AATCTTCAACATTCAACGCCCTGACTCGTTCGAAAACTTCAATGAGGTCTACATAATTCA
AGAGCTAATGCAGACAGATTTACACCGTGTAATCTCCACCCAGATGCTGAGTGACGATCA
TATACAATATTTTATATACCAAACCTTGAGAGCAGTGAAAGTGCTGCATGGTTCGAACGT
CATCCATCGTGATTTAAAGCCCTCCAACCTTCTCATAAACTCCAACTGTGACTTGAAAGT
ATGTGATTTCGGTTTAGCAAGAATCATTGACGAGTCAGCCGCGGACAATTCAGAGCCCAC
AGGTCAGCAAAGCGGCATGACCGAGTATGTGGCCACACGTTGGTACAGGGCGCCAGAGGT
GATGTTAACCTCTGCCAAATACTCAAGGGCCATGGACGTGTGGTCCTGCGGATGTATTCT
CGCTGAACTTTTCTTAAGACGGCCAATCTTCCCTGGCAGAGATTATCGCCATCAACTACT
ACTGATATTCGGTATCATCGGTACACCTCACTCAGATAATGATTTGCGGTGTATAGAGTC
ACCCAGGGCTAGAGAGTACATAAAGTCGCTTCCCATGTACCCTGCCGCGCCACTGGAGAA
GATGTTCCCTCGAGTCAACCCGAAAGGCATAGATCTTTTACAGCGTATGCTTGTTTTTGA
CCCTGCGAAGAGGATTACTGCTAAGGAGGCACTGGAGCATCCGTATTTGCAGACATACCA
CGATCCAAATGACGAACCTGAAGGCGAACCCATCCCACCCAGCTTCTTCGAGTTTGATCA
CCACAAGGAGGCACTAACGACGAAAGACCTCAAGAAACTCATTTGGAACGAAATATTTAG
TTAGCCATCATTATCATTAAAATATCAACCCGAAGAACAATAATGTATACATATACATAT
ACGTACACATATACATATGTACATATGACATACGTATTAGCCGCTGAGGACGCGGACGTA
TAAAAGGACAATACTTATATGGAGCTAAGGGGAGCAGTTACGCAACTCCGTGATCGCGCG
CCACGGGCCGTCGGCGGCTGTTAATTGAAGAAAAAAAAAATGAAGAACCACAAGGGGTGA
TCCATATAGGTGACTAGCATCATCCCCTGCGACGCGCGGCCCGCCGGGCCAAAGGCGGGC
AATGCGCGCTGCTGATTGGCCTCGAGGACAACGCCCTCAACCACATCCGCAACAGCCAAT
CCCATCGGAGCGTCAAACTACCAAAGTAGTGATTGTATGGATGACCACTGTATTGTGGAC
GGTAAGCGCTTGCTGGAGCAAATGTGTAATCAAGTTGCTGTGTATATATAGACGTTAGAT
GTGTTCTACCCCTTCTTTTGTCTTGTGCCCACCGGGCTTACATTAGCACACAAAGCAGCA
AGAGACCGTCTTACTAGACAATAGCGGCAAAACAAACAACACATTTCTTTTTTTCTTTTT
CACATATTGCACTAAAATGACAATTTCTAATTTGTTAAAGCAGAGAGTTAGGTATGCTCC
CTATCTGAAAAAAGTTAAGGAAGCTCACGAGCTTATTCCATTGTTCAAGAATGGTCAGTA
CCTTGGGTGGTCCGGTTTTACAGGAGTGGGTACTCCCAAGGCAGTGCCGGAGGCACTGAT
AGATCACGTGGAGAAGAACAATTTACAAGGGAAGTTGAGATTCAACCTTTTTGTTGGAGC
TTCTGCTGGTCCAGAGGAAAACCGTTGGGCTGAACACGACATGATCATTAAGAGAGCCCC
TCATCAAGTAGGGAAACCCATTGCAAAGGCAATTAACCAGGGTAGAATTGAGTTCTTTGA
TAAACATCTGTCCATGTTCCCTCAGGATCTGACATACGGGTTCTACACCAGGGAAAGAAA
[truncated: 11,846,519 more chars]
