# Supplementary material for: Disruption of Transcriptional Coactivator Sub1 Leads to Genome-Wide Re-distribution of Clustered Mutations Induced by APOBEC in Active Yeast Genes
Source: PLoS Genet. 2015 May 5;11(5):e1005217. doi: 10.1371/journal.pgen.1005217 (PMC4420506; doi:10.1371/journal.pgen.1005217)
Supplement: S3 Dataset — (GFF3) [file pgen.1005217.s003.gff3]

##gff-version 3
##sequence-region chrV 1 576874
chrV	SGD	gene	6126	6464	.	+	.	ID=YEL074W;Name=YEL074W;Note=Dubious open reading frame unlikely to encode a protein%2C based on available experimental and comparative sequence data%3B large scale expression analysis showed an increase in mRNA accumulation in strains mutant for exosome components.;Ontology_term=GO:0003674,GO:0005575,GO:0008150;dbxref=SGD:S000000800;orf_classification=Dubious
chrV	SGD	CDS	6126	6464	.	+	0	Name=YEL074W;Note=Dubious open reading frame unlikely to encode a protein%2C based on available experimental and comparative sequence data%3B large scale expression analysis showed an increase in mRNA accumulation in strains mutant for exosome components.;Ontology_term=GO:0003674,GO:0005575,GO:0008150;Parent=YEL074W;dbxref=SGD:S000000800;orf_classification=Dubious
chrV	SGD	repeat_region	6279	6473	.	-	.	ID=TEL05L-XC;Name=TEL05L-XC;Note=Telomeric X element Core sequence on the left arm of Chromosome V%2C contains an ARS consensus sequence and spans ORF YEL074W;dbxref=SGD:S000028880
chrV	SGD	nucleotide_match	6425	6435	.	-	.	Name=TEL05L-XC;Note=Telomeric X element Core sequence on the left arm of Chromosome V%2C contains an ARS consensus sequence and spans ORF YEL074W;Parent=TEL05L-XC;dbxref=SGD:S000028880
chrV	SGD	ARS	6464	7230	.	.	.	ID=ARS503;Name=ARS503;Note=Autonomously Replicating Sequence;dbxref=SGD:S000077378
chrV	SGD	gene	7230	7553	.	-	.	ID=YEL073C;Name=YEL073C;Note=Putative protein of unknown function%3B located adjacent to ARS503 and the telomere on the left arm of chromosome V%3B regulated by inositol/choline;Ontology_term=GO:0003674,GO:0005575,GO:0008150;dbxref=SGD:S000000799;orf_classification=Uncharacterized
chrV	SGD	CDS	7230	7553	.	-	0	Name=YEL073C;Note=Putative protein of unknown function%3B located adjacent to ARS503 and the telomere on the left arm of chromosome V%3B regulated by inositol/choline;Ontology_term=GO:0003674,GO:0005575,GO:0008150;Parent=YEL073C;dbxref=SGD:S000000799;orf_classification=Uncharacterized
chrV	SGD	ARS	8786	10019	.	.	.	ID=ARS504;Name=ARS504;Note=Autonomously Replicating Sequence;dbxref=SGD:S000077379
chrV	SGD	gene	13594	14586	.	+	.	Alias=RMD6;ID=YEL072W;Name=YEL072W;Note=Protein required for sporulation;Ontology_term=GO:0003674,GO:0005575,GO:0008150;dbxref=SGD:S000000798;gene=RMD6;orf_classification=Verified
chrV	Nagalakshmi_2008	five_prime_UTR	13594	13719	.	+	.	ID=YEL072W_5UTR;Name=YEL072W_5UTR;Note=NA;Parent=YEL072W;log2_transcription_level=4.04439411935845
chrV	SGD	CDS	13720	14415	.	+	0	Alias=RMD6;Name=YEL072W;Note=Protein required for sporulation;Ontology_term=GO:0003674,GO:0005575,GO:0008150;Parent=YEL072W;dbxref=SGD:S000000798;gene=RMD6;orf_classification=Verified
chrV	Nagalakshmi_2008	three_prime_UTR	14416	14586	.	+	.	ID=YEL072W_3UTR;Name=YEL072W_3UTR;Parent=YEL072W;log2_transcription_level=NA
chrV	SGD	gene	16305	17945	.	+	.	Alias=DLD3;ID=YEL071W;Name=YEL071W;Note=D-lactate dehydrogenase%2C part of the retrograde regulon which consists of genes whose expression is stimulated by damage to mitochondria and reduced in cells grown with glutamate as the sole nitrogen source%2C located in the cytoplasm;Ontology_term=GO:0004458,GO:0005625,GO:0005737,GO:0006089,GO:0030447;dbxref=SGD:S000000797;gene=DLD3;orf_classification=Ve…
chrV	Nagalakshmi_2008	five_prime_UTR	16305	16354	.	+	.	ID=YEL071W_5UTR;Name=YEL071W_5UTR;Note=NA;Parent=YEL071W;log2_transcription_level=7.57364718749332
chrV	SGD	CDS	16355	17845	.	+	0	Alias=DLD3;Name=YEL071W;Note=D-lactate dehydrogenase%2C part of the retrograde regulon which consists of genes whose expression is stimulated by damage to mitochondria and reduced in cells grown with glutamate as the sole nitrogen source%2C located in the cytoplasm;Ontology_term=GO:0004458,GO:0005625,GO:0005737,GO:0006089,GO:0030447;Parent=YEL071W;dbxref=SGD:S000000797;gene=DLD3;orf_classificatio…
chrV	Nagalakshmi_2008	three_prime_UTR	17846	17945	.	+	.	ID=YEL071W_3UTR;Name=YEL071W_3UTR;Parent=YEL071W;log2_transcription_level=5.4093909361377
chrV	SGD	gene	19589	21097	.	+	.	Alias=DSF1;ID=YEL070W;Name=YEL070W;Note=Deletion suppressor of mpt5 mutation;Ontology_term=GO:0003674,GO:0005575,GO:0008150;dbxref=SGD:S000000796;gene=DSF1;orf_classification=Uncharacterized
chrV	SGD	CDS	19589	21097	.	+	0	Alias=DSF1;Name=YEL070W;Note=Deletion suppressor of mpt5 mutation;Ontology_term=GO:0003674,GO:0005575,GO:0008150;Parent=YEL070W;dbxref=SGD:S000000796;gene=DSF1;orf_classification=Uncharacterized
chrV	SGD	gene	21537	23231	.	-	.	Alias=HXT13;ID=YEL069C;Name=YEL069C;Note=Hexose transporter%2C induced in the presence of non-fermentable carbon sources%2C induced by low levels of glucose%2C repressed by high levels of glucose;Ontology_term=GO:0005353,GO:0005355,GO:0005886,GO:0008645,GO:0015578,GO:0055085;dbxref=SGD:S000000795;gene=HXT13;orf_classification=Verified
chrV	SGD	CDS	21537	23231	.	-	0	Alias=HXT13;Name=YEL069C;Note=Hexose transporter%2C induced in the presence of non-fermentable carbon sources%2C induced by low levels of glucose%2C repressed by high levels of glucose;Ontology_term=GO:0005353,GO:0005355,GO:0005886,GO:0008645,GO:0015578,GO:0055085;Parent=YEL069C;dbxref=SGD:S000000795;gene=HXT13;orf_classification=Verified
chrV	SGD	gene	25505	26105	.	-	.	ID=YEL068C;Name=YEL068C;Note=Dubious open reading frame unlikely to encode a functional protein%2C based on available experimental and comparative sequence data;Ontology_term=GO:0003674,GO:0005575,GO:0008150;dbxref=SGD:S000000794;orf_classification=Dubious
chrV	Nagalakshmi_2008	three_prime_UTR	25505	25645	.	-	.	ID=YEL068C_3UTR;Name=YEL068C_3UTR;Parent=YEL068C;log2_transcription_level=4.12928301694497
chrV	SGD	CDS	25646	25978	.	-	0	Name=YEL068C;Note=Dubious open reading frame unlikely to encode a functional protein%2C based on available experimental and comparative sequence data;Ontology_term=GO:0003674,GO:0005575,GO:0008150;Parent=YEL068C;dbxref=SGD:S000000794;orf_classification=Dubious
chrV	Nagalakshmi_2008	five_prime_UTR	25979	26105	.	-	.	ID=YEL068C_5UTR;Name=YEL068C_5UTR;Note=NA;Parent=YEL068C;log2_transcription_level=4.12928301694497
chrV	SGD	gene	26189	26776	.	-	.	ID=YEL067C;Name=YEL067C;Note=Putative protein of unknown function%3B the authentic%2C non-tagged protein is detected in highly purified mitochondria in high-throughput studies;Ontology_term=GO:0003674,GO:0005739,GO:0008150;dbxref=SGD:S000000793;orf_classification=Uncharacterized
chrV	SGD	CDS	26189	26776	.	-	0	Name=YEL067C;Note=Putative protein of unknown function%3B the authentic%2C non-tagged protein is detected in highly purified mitochondria in high-throughput studies;Ontology_term=GO:0003674,GO:0005739,GO:0008150;Parent=YEL067C;dbxref=SGD:S000000793;orf_classification=Uncharacterized
chrV	SGD	gene	26667	27263	.	+	.	Alias=HPA3;ID=YEL066W;Name=YEL066W;Note=D-Amino acid N-acetyltransferase%2C catalyzes N-acetylation of D-amino acids through ordered bi-bi mechanism in which acetyl-CoA is first substrate bound and CoA is last product liberated%3B similar to Hpa2p%2C acetylates histones weakly in vitro;Ontology_term=GO:0005634,GO:0005737,GO:0046416,GO:0047812;dbxref=SGD:S000000792;gene=HPA3;orf_classification=Ver…
chrV	SGD	CDS	26667	27206	.	+	0	Alias=HPA3;Name=YEL066W;Note=D-Amino acid N-acetyltransferase%2C catalyzes N-acetylation of D-amino acids through ordered bi-bi mechanism in which acetyl-CoA is first substrate bound and CoA is last product liberated%3B similar to Hpa2p%2C acetylates histones weakly in vitro;Ontology_term=GO:0005634,GO:0005737,GO:0046416,GO:0047812;Parent=YEL066W;dbxref=SGD:S000000792;gene=HPA3;orf_classification…
chrV	Nagalakshmi_2008	three_prime_UTR	27207	27263	.	+	.	ID=YEL066W_3UTR;Name=YEL066W_3UTR;Parent=YEL066W;log2_transcription_level=3
chrV	SGD	gene	27525	29622	.	+	.	Alias=SIT1,ARN3;ID=YEL065W;Name=YEL065W;Note=Ferrioxamine B transporter%2C member of the ARN family of transporters that specifically recognize siderophore-iron chelates%3B transcription is induced during iron deprivation and diauxic shift%3B potentially phosphorylated by Cdc28p;Ontology_term=GO:0005768,GO:0006879,GO:0015344,GO:0015892,GO:0016023,GO:0055085;dbxref=SGD:S000000791;gene=SIT1;orf_cla…
chrV	Nagalakshmi_2008	five_prime_UTR	27525	27656	.	+	.	ID=YEL065W_5UTR;Name=YEL065W_5UTR;Note=NA;Parent=YEL065W;log2_transcription_level=4.64385618977472
chrV	SGD	CDS	27657	29543	.	+	0	Alias=SIT1,ARN3;Name=YEL065W;Note=Ferrioxamine B transporter%2C member of the ARN family of transporters that specifically recognize siderophore-iron chelates%3B transcription is induced during iron deprivation and diauxic shift%3B potentially phosphorylated by Cdc28p;Ontology_term=GO:0005768,GO:0006879,GO:0015344,GO:0015892,GO:0016023,GO:0055085;Parent=YEL065W;dbxref=SGD:S000000791;gene=SIT1;orf…
chrV	Nagalakshmi_2008	three_prime_UTR	29544	29622	.	+	.	ID=YEL065W_3UTR;Name=YEL065W_3UTR;Parent=YEL065W;log2_transcription_level=NA
chrV	SGD	gene	29686	31260	.	-	.	Alias=AVT2;ID=YEL064C;Name=YEL064C;Note=Putative transporter%2C member of a family of seven S. cerevisiae genes %28AVT1-7%29 related to vesicular GABA-glycine transporters;Ontology_term=GO:0005215,GO:0005783,GO:0006810;dbxref=SGD:S000000790;gene=AVT2;orf_classification=Verified
chrV	Nagalakshmi_2008	three_prime_UTR	29686	29796	.	-	.	ID=YEL064C_3UTR;Name=YEL064C_3UTR;Parent=YEL064C;log2_transcription_level=1.58496250072116
chrV	SGD	CDS	29797	31239	.	-	0	Alias=AVT2;Name=YEL064C;Note=Putative transporter%2C member of a family of seven S. cerevisiae genes %28AVT1-7%29 related to vesicular GABA-glycine transporters;Ontology_term=GO:0005215,GO:0005783,GO:0006810;Parent=YEL064C;dbxref=SGD:S000000790;gene=AVT2;orf_classification=Verified
chrV	Nagalakshmi_2008	five_prime_UTR	31240	31260	.	-	.	ID=YEL064C_5UTR;Name=YEL064C_5UTR;Note=NA;Parent=YEL064C;log2_transcription_level=1.58496250072116
chrV	landmark	region	31694	33466	.	-	.	ID=CAN1
chrV	SGD	gene	31540	33504	.	-	.	Alias=CAN1;ID=YEL063C;Name=YEL063C;Note=Plasma membrane arginine permease%2C requires phosphatidyl ethanolamine %28PE%29 for localization%2C exclusively associated with lipid rafts%3B mutation confers canavanine resistance;Ontology_term=GO:0005739,GO:0005886,GO:0015174,GO:0015181,GO:0015802,GO:0045121,GO:0055085;dbxref=SGD:S000000789;gene=CAN1;orf_classification=Verified
chrV	Nagalakshmi_2008	three_prime_UTR	31540	31693	.	-	.	ID=YEL063C_3UTR;Name=YEL063C_3UTR;Parent=YEL063C;log2_transcription_level=3.8073549220576
chrV	SGD	CDS	31694	33466	.	-	0	Alias=CAN1;Name=YEL063C;Note=Plasma membrane arginine permease%2C requires phosphatidyl ethanolamine %28PE%29 for localization%2C exclusively associated with lipid rafts%3B mutation confers canavanine resistance;Ontology_term=GO:0005739,GO:0005886,GO:0015174,GO:0015181,GO:0015802,GO:0045121,GO:0055085;Parent=YEL063C;dbxref=SGD:S000000789;gene=CAN1;orf_classification=Verified
chrV	Nagalakshmi_2008	five_prime_UTR	33467	33504	.	-	.	ID=YEL063C_5UTR;Name=YEL063C_5UTR;Note=NA;Parent=YEL063C;log2_transcription_level=3.8073549220576
chrV	SGD	gene	34077	36378	.	+	.	Alias=NPR2;ID=YEL062W;Name=YEL062W;Note=Component of an evolutionarily conserved Npr2/3 complex that mediates downregulation of TORC1 activity in response to amino acid limitation%3B homolog of human NPRL2%3B target of Grr1p %28E3 ligase%29%3B required for growth on urea and proline;Ontology_term=GO:0003674,GO:0005575,GO:0006995,GO:0015824,GO:0015840,GO:0032006,GO:0034198,GO:0042493;dbxref=SGD:S0…
chrV	Nagalakshmi_2008	five_prime_UTR	34077	34407	.	+	.	ID=YEL062W_5UTR;Name=YEL062W_5UTR;Note=NA;Parent=YEL062W;log2_transcription_level=2.8073549220576
chrV	SGD	CDS	34408	36255	.	+	0	Alias=NPR2;Name=YEL062W;Note=Component of an evolutionarily conserved Npr2/3 complex that mediates downregulation of TORC1 activity in response to amino acid limitation%3B homolog of human NPRL2%3B target of Grr1p %28E3 ligase%29%3B required for growth on urea and proline;Ontology_term=GO:0003674,GO:0005575,GO:0006995,GO:0015824,GO:0015840,GO:0032006,GO:0034198,GO:0042493;Parent=YEL062W;dbxref=SG…
chrV	Nagalakshmi_2008	three_prime_UTR	36256	36378	.	+	.	ID=YEL062W_3UTR;Name=YEL062W_3UTR;Parent=YEL062W;log2_transcription_level=5.68650052718322
chrV	SGD	gene	36291	39554	.	-	.	Alias=CIN8,KSL2,SDS15;ID=YEL061C;Name=YEL061C;Note=Kinesin motor protein involved in mitotic spindle assembly and chromosome segregation;Ontology_term=GO:0000070,GO:0000073,GO:0000092,GO:0000235,GO:0000778,GO:0003777,GO:0005739,GO:0005828,GO:0005871,GO:0005876,GO:0007019,GO:0030472;dbxref=SGD:S000000787;gene=CIN8;orf_classification=Verified
chrV	Nagalakshmi_2008	three_prime_UTR	36291	36533	.	-	.	ID=YEL061C_3UTR;Name=YEL061C_3UTR;Parent=YEL061C;log2_transcription_level=3
chrV	SGD	CDS	36534	39536	.	-	0	Alias=CIN8,KSL2,SDS15;Name=YEL061C;Note=Kinesin motor protein involved in mitotic spindle assembly and chromosome segregation;Ontology_term=GO:0000070,GO:0000073,GO:0000092,GO:0000235,GO:0000778,GO:0003777,GO:0005739,GO:0005828,GO:0005871,GO:0005876,GO:0007019,GO:0030472;Parent=YEL061C;dbxref=SGD:S000000787;gene=CIN8;orf_classification=Verified
chrV	Nagalakshmi_2008	five_prime_UTR	39537	39554	.	-	.	ID=YEL061C_5UTR;Name=YEL061C_5UTR;Note=NA;Parent=YEL061C;log2_transcription_level=3
chrV	SGD	gene	39839	42205	.	-	.	Alias=PRB1,CVT1;ID=YEL060C;Name=YEL060C;Note=Vacuolar proteinase B %28yscB%29%2C a serine protease of the subtilisin family%3B involved in protein degradation in the vacuole and required for full protein degradation during sporulation%3B activity inhibited by Pbi2p;Ontology_term=GO:0000324,GO:0000328,GO:0004252,GO:0007039,GO:0009267,GO:0030435;dbxref=SGD:S000000786;gene=PRB1;orf_classification=Ve…
chrV	Nagalakshmi_2008	three_prime_UTR	39839	40041	.	-	.	ID=YEL060C_3UTR;Name=YEL060C_3UTR;Parent=YEL060C;log2_transcription_level=6.94251450533924
chrV	SGD	CDS	40042	41949	.	-	0	Alias=PRB1,CVT1;Name=YEL060C;Note=Vacuolar proteinase B %28yscB%29%2C a serine protease of the subtilisin family%3B involved in protein degradation in the vacuole and required for full protein degradation during sporulation%3B activity inhibited by Pbi2p;Ontology_term=GO:0000324,GO:0000328,GO:0004252,GO:0007039,GO:0009267,GO:0030435;Parent=YEL060C;dbxref=SGD:S000000786;gene=PRB1;orf_classificatio…
chrV	Nagalakshmi_2008	five_prime_UTR	41950	42205	.	-	.	ID=YEL060C_5UTR;Name=YEL060C_5UTR;Note=NA;Parent=YEL060C;log2_transcription_level=6.94251450533924
chrV	SGD	gene	42342	42746	.	-	.	Alias=SOM1;ID=YEL059C-A;Name=YEL059C-A;Note=Subunit of the mitochondrial inner membrane peptidase%2C which is required for maturation of mitochondrial proteins of the intermembrane space%3B Som1p facilitates cleavage of a subset of substrates%3B contains twin cysteine-x9-cysteine motifs;Ontology_term=GO:0004175,GO:0005743,GO:0006508,GO:0033108,GO:0042720;dbxref=SGD:S000002954;gene=SOM1;orf_classi…
chrV	Nagalakshmi_2008	three_prime_UTR	42342	42395	.	-	.	ID=YEL059C-A_3UTR;Name=YEL059C-A_3UTR;Parent=YEL059C-A;log2_transcription_level=4.4594316186373
chrV	SGD	CDS	42396	42620	.	-	0	Alias=SOM1;Name=YEL059C-A;Note=Subunit of the mitochondrial inner membrane peptidase%2C which is required for maturation of mitochondrial proteins of the intermembrane space%3B Som1p facilitates cleavage of a subset of substrates%3B contains twin cysteine-x9-cysteine motifs;Ontology_term=GO:0004175,GO:0005743,GO:0006508,GO:0033108,GO:0042720;Parent=YEL059C-A;dbxref=SGD:S000002954;gene=SOM1;orf_cl…
chrV	Nagalakshmi_2008	five_prime_UTR	42621	42746	.	-	.	ID=YEL059C-A_5UTR;Name=YEL059C-A_5UTR;Note=NA;Parent=YEL059C-A;log2_transcription_level=4.4594316186373
chrV	SGD	gene	42648	42958	.	+	.	Alias=HHY1,ENV6;ID=YEL059W;Name=YEL059W;Note=Dubious open reading frame unlikely to encode a functional protein%3B mutant is hypersensitive to hygromycin B indicative of defects in vacuolar trafficking;Ontology_term=GO:0003674,GO:0008150,GO:0016021;dbxref=SGD:S000000785;gene=HHY1;orf_classification=Dubious
chrV	SGD	CDS	42648	42958	.	+	0	Alias=HHY1,ENV6;Name=YEL059W;Note=Dubious open reading frame unlikely to encode a functional protein%3B mutant is hypersensitive to hygromycin B indicative of defects in vacuolar trafficking;Ontology_term=GO:0003674,GO:0008150,GO:0016021;Parent=YEL059W;dbxref=SGD:S000000785;gene=HHY1;orf_classification=Dubious
chrV	SGD	gene	43218	44996	.	+	.	Alias=PCM1,AGM1;ID=YEL058W;Name=YEL058W;Note=Essential N-acetylglucosamine-phosphate mutase%3B converts GlcNAc-6-P to GlcNAc-1-P%2C which is a precursor for the biosynthesis of chitin and for the formation of N-glycosylated mannoproteins and glycosylphosphatidylinositol anchors;Ontology_term=GO:0004610,GO:0005634,GO:0005737,GO:0034221;dbxref=SGD:S000000784;gene=PCM1;orf_classification=Verified
chrV	Nagalakshmi_2008	five_prime_UTR	43218	43249	.	+	.	ID=YEL058W_5UTR;Name=YEL058W_5UTR;Note=NA;Parent=YEL058W;log2_transcription_level=NA
chrV	SGD	CDS	43250	44923	.	+	0	Alias=PCM1,AGM1;Name=YEL058W;Note=Essential N-acetylglucosamine-phosphate mutase%3B converts GlcNAc-6-P to GlcNAc-1-P%2C which is a precursor for the biosynthesis of chitin and for the formation of N-glycosylated mannoproteins and glycosylphosphatidylinositol anchors;Ontology_term=GO:0004610,GO:0005634,GO:0005737,GO:0034221;Parent=YEL058W;dbxref=SGD:S000000784;gene=PCM1;orf_classification=Verified
chrV	Nagalakshmi_2008	three_prime_UTR	44924	44996	.	+	.	ID=YEL058W_3UTR;Name=YEL058W_3UTR;Parent=YEL058W;log2_transcription_level=6.25738784269265
chrV	SGD	gene	44938	45719	.	-	.	ID=YEL057C;Name=YEL057C;Note=Protein of unknown function involved in telomere maintenance%3B target of UME6 regulation;Ontology_term=GO:0003674,GO:0005575,GO:0008150;dbxref=SGD:S000000783;orf_classification=Uncharacterized
chrV	Nagalakshmi_2008	three_prime_UTR	44938	45017	.	-	.	ID=YEL057C_3UTR;Name=YEL057C_3UTR;Parent=YEL057C;log2_transcription_level=NA
chrV	SGD	CDS	45018	45719	.	-	0	Name=YEL057C;Note=Protein of unknown function involved in telomere maintenance%3B target of UME6 regulation;Ontology_term=GO:0003674,GO:0005575,GO:0008150;Parent=YEL057C;dbxref=SGD:S000000783;orf_classification=Uncharacterized
chrV	SGD	gene	47114	48613	.	+	.	Alias=HAT2;ID=YEL056W;Name=YEL056W;Note=Subunit of the Hat1p-Hat2p histone acetyltransferase complex%3B required for high affinity binding of the complex to free histone H4%2C thereby enhancing Hat1p activity%3B similar to human RbAp46 and 48%3B has a role in telomeric silencing;Ontology_term=GO:0000123,GO:0004402,GO:0005634,GO:0005737,GO:0006333,GO:0006348,GO:0016573,GO:0042393;dbxref=SGD:S00000…
chrV	Nagalakshmi_2008	five_prime_UTR	47114	47165	.	+	.	ID=YEL056W_5UTR;Name=YEL056W_5UTR;Note=NA;Parent=YEL056W;log2_transcription_level=NA
chrV	SGD	CDS	47166	48371	.	+	0	Alias=HAT2;Name=YEL056W;Note=Subunit of the Hat1p-Hat2p histone acetyltransferase complex%3B required for high affinity binding of the complex to free histone H4%2C thereby enhancing Hat1p activity%3B similar to human RbAp46 and 48%3B has a role in telomeric silencing;Ontology_term=GO:0000123,GO:0004402,GO:0005634,GO:0005737,GO:0006333,GO:0006348,GO:0016573,GO:0042393;Parent=YEL056W;dbxref=SGD:S0…
chrV	Nagalakshmi_2008	three_prime_UTR	48372	48613	.	+	.	ID=YEL056W_3UTR;Name=YEL056W_3UTR;Parent=YEL056W;log2_transcription_level=2.58496250072116
chrV	SGD	gene	48420	51565	.	-	.	Alias=POL5;ID=YEL055C;Name=YEL055C;Note=DNA Polymerase phi%3B has sequence similarity to the human MybBP1A and weak sequence similarity to B-type DNA polymerases%2C not required for chromosomal DNA replication%3B required for the synthesis of rRNA;Ontology_term=GO:0003887,GO:0005730,GO:0006260,GO:0009303;dbxref=SGD:S000000781;gene=POL5;orf_classification=Verified
chrV	Nagalakshmi_2008	three_prime_UTR	48420	48468	.	-	.	ID=YEL055C_3UTR;Name=YEL055C_3UTR;Parent=YEL055C;log2_transcription_level=NA
chrV	SGD	CDS	48469	51537	.	-	0	Alias=POL5;Name=YEL055C;Note=DNA Polymerase phi%3B has sequence similarity to the human MybBP1A and weak sequence similarity to B-type DNA polymerases%2C not required for chromosomal DNA replication%3B required for the synthesis of rRNA;Ontology_term=GO:0003887,GO:0005730,GO:0006260,GO:0009303;Parent=YEL055C;dbxref=SGD:S000000781;gene=POL5;orf_classification=Verified
chrV	Nagalakshmi_2008	five_prime_UTR	51538	51565	.	-	.	ID=YEL055C_5UTR;Name=YEL055C_5UTR;Note=NA;Parent=YEL055C;log2_transcription_level=NA
chrV	SGD	snoRNA	52148	52318	.	-	.	Alias=SNR80;ID=snR80;Name=snR80;Note=H/ACA box small nucleolar RNA %28snoRNA%29%3B guides pseudouridylation of large subunit %28LSU%29 rRNA at position U776 and small subunit %28SSU%29 rRNA at position U759;Ontology_term=GO:0005730,GO:0030559,GO:0031118,GO:0031429;dbxref=SGD:S000081374;gene=SNR80
chrV	SGD	noncoding_exon	52148	52318	.	-	.	Alias=SNR80;Name=snR80;Note=H/ACA box small nucleolar RNA %28snoRNA%29%3B guides pseudouridylation of large subunit %28LSU%29 rRNA at position U776 and small subunit %28SSU%29 rRNA at position U759;Ontology_term=GO:0005730,GO:0030559,GO:0031118,GO:0031429,SO:0000198;Parent=snR80;dbxref=SGD:S000081374;gene=SNR80
chrV	SGD	gene	52503	53216	.	-	.	Alias=RPL12A;ID=YEL054C;Name=YEL054C;Note=Protein component of the large %2860S%29 ribosomal subunit%2C nearly identical to Rpl12Bp%3B rpl12a rpl12b double mutant exhibits slow growth and slow translation%3B has similarity to E. coli L11 and rat L12 ribosomal proteins;Ontology_term=GO:0000027,GO:0003735,GO:0006412,GO:0022625;dbxref=SGD:S000000780;gene=RPL12A;orf_classification=Verified
chrV	Nagalakshmi_2008	three_prime_UTR	52503	52718	.	-	.	ID=YEL054C_3UTR;Name=YEL054C_3UTR;Parent=YEL054C;log2_transcription_level=8.28540221886225
chrV	SGD	CDS	52719	53216	.	-	0	Alias=RPL12A;Name=YEL054C;Note=Protein component of the large %2860S%29 ribosomal subunit%2C nearly identical to Rpl12Bp%3B rpl12a rpl12b double mutant exhibits slow growth and slow translation%3B has similarity to E. coli L11 and rat L12 ribosomal proteins;Ontology_term=GO:0000027,GO:0003735,GO:0006412,GO:0022625;Parent=YEL054C;dbxref=SGD:S000000780;gene=RPL12A;orf_classification=Verified
chrV	SGD	gene	52906	53253	.	+	.	ID=YEL053W-A;Name=YEL053W-A;Note=Dubious open reading frame unlikely to encode a protein%2C based on available experimental and comparative sequence data%3B partially overlaps the verified gene YEL054C;Ontology_term=GO:0003674,GO:0005575,GO:0008150;dbxref=SGD:S000028744;orf_classification=Dubious
chrV	SGD	CDS	52906	53253	.	+	0	Name=YEL053W-A;Note=Dubious open reading frame unlikely to encode a protein%2C based on available experimental and comparative sequence data%3B partially overlaps the verified gene YEL054C;Ontology_term=GO:0003674,GO:0005575,GO:0008150;Parent=YEL053W-A;dbxref=SGD:S000028744;orf_classification=Dubious
chrV	SGD	gene	53833	56148	.	-	.	Alias=MAK10,NAA35;ID=YEL053C;Name=YEL053C;Note=Non-catalytic subunit of N-terminal acetyltransferase of the NatC type%2C required for replication of dsRNA virus%3B expression is glucose-repressible;Ontology_term=GO:0004596,GO:0005737,GO:0006474,GO:0031417;dbxref=SGD:S000000779;gene=MAK10;orf_classification=Verified
chrV	Nagalakshmi_2008	three_prime_UTR	53833	53898	.	-	.	ID=YEL053C_3UTR;Name=YEL053C_3UTR;Parent=YEL053C;log2_transcription_level=4.16992500144231
chrV	SGD	CDS	53899	56100	.	-	0	Alias=MAK10,NAA35;Name=YEL053C;Note=Non-catalytic subunit of N-terminal acetyltransferase of the NatC type%2C required for replication of dsRNA virus%3B expression is glucose-repressible;Ontology_term=GO:0004596,GO:0005737,GO:0006474,GO:0031417;Parent=YEL053C;dbxref=SGD:S000000779;gene=MAK10;orf_classification=Verified
chrV	Nagalakshmi_2008	five_prime_UTR	56101	56148	.	-	.	ID=YEL053C_5UTR;Name=YEL053C_5UTR;Note=NA;Parent=YEL053C;log2_transcription_level=4.16992500144231
chrV	SGD	gene	56481	58159	.	+	.	Alias=AFG1;ID=YEL052W;Name=YEL052W;Note=Conserved protein that may act as a chaperone in the degradation of misfolded or unassembled cytochrome c oxidase subunits%3B localized to matrix face of the mitochondrial inner membrane%3B member of the AAA family but lacks a protease domain;Ontology_term=GO:0003674,GO:0005739,GO:0005743,GO:0006515,GO:0016558,GO:0034599;dbxref=SGD:S000000778;gene=AFG1;orf_…
chrV	Nagalakshmi_2008	five_prime_UTR	56481	56568	.	+	.	ID=YEL052W_5UTR;Name=YEL052W_5UTR;Note=NA;Parent=YEL052W;log2_transcription_level=4.93073733756289
chrV	SGD	CDS	56569	58098	.	+	0	Alias=AFG1;Name=YEL052W;Note=Conserved protein that may act as a chaperone in the degradation of misfolded or unassembled cytochrome c oxidase subunits%3B localized to matrix face of the mitochondrial inner membrane%3B member of the AAA family but lacks a protease domain;Ontology_term=GO:0003674,GO:0005739,GO:0005743,GO:0006515,GO:0016558,GO:0034599;Parent=YEL052W;dbxref=SGD:S000000778;gene=AFG1;…
chrV	Nagalakshmi_2008	three_prime_UTR	58099	58159	.	+	.	ID=YEL052W_3UTR;Name=YEL052W_3UTR;Parent=YEL052W;log2_transcription_level=3.75488750216347
chrV	SGD	gene	58334	59255	.	+	.	Alias=VMA8;ID=YEL051W;Name=YEL051W;Note=Subunit D of the eight-subunit V1 peripheral membrane domain of the vacuolar H%2B-ATPase %28V-ATPase%29%2C an electrogenic proton pump found throughout the endomembrane system%3B plays a role in the coupling of proton transport and ATP hydrolysis;Ontology_term=GO:0000221,GO:0000329,GO:0007035,GO:0046961;dbxref=SGD:S000000777;gene=VMA8;orf_classification=Ver…
chrV	Nagalakshmi_2008	five_prime_UTR	58334	58375	.	+	.	ID=YEL051W_5UTR;Name=YEL051W_5UTR;Note=NA;Parent=YEL051W;log2_transcription_level=8.14465824283188
chrV	SGD	CDS	58376	59146	.	+	0	Alias=VMA8;Name=YEL051W;Note=Subunit D of the eight-subunit V1 peripheral membrane domain of the vacuolar H%2B-ATPase %28V-ATPase%29%2C an electrogenic proton pump found throughout the endomembrane system%3B plays a role in the coupling of proton transport and ATP hydrolysis;Ontology_term=GO:0000221,GO:0000329,GO:0007035,GO:0046961;Parent=YEL051W;dbxref=SGD:S000000777;gene=VMA8;orf_classification…
chrV	Nagalakshmi_2008	three_prime_UTR	59147	59255	.	+	.	ID=YEL051W_3UTR;Name=YEL051W_3UTR;Parent=YEL051W;log2_transcription_level=6
chrV	SGD	ARS	59281	59514	.	.	.	Alias=ARSV-59;ID=ARS507;Name=ARS507;Note=Autonomously Replicating Sequence;dbxref=SGD:S000077380
chrV	SGD	gene	59547	59738	.	+	.	ID=YEL050W-A;Name=YEL050W-A;Note=Dubious open reading frame unlikely to encode a functional protein%3B identified by fungal homology and RT-PCR;Ontology_term=GO:0003674,GO:0005575,GO:0008150;dbxref=SGD:S000028545;orf_classification=Dubious
chrV	SGD	CDS	59547	59738	.	+	0	Name=YEL050W-A;Note=Dubious open reading frame unlikely to encode a functional protein%3B identified by fungal homology and RT-PCR;Ontology_term=GO:0003674,GO:0005575,GO:0008150;Parent=YEL050W-A;dbxref=SGD:S000028545;orf_classification=Dubious
chrV	SGD	gene	59538	60895	.	-	.	Alias=RML2;ID=YEL050C;Name=YEL050C;Note=Mitochondrial ribosomal protein of the large subunit%2C has similarity to E. coli L2 ribosomal protein%3B fat21 mutant allele causes inability to utilize oleate and may interfere with activity of the Adr1p transcription factor;Ontology_term=GO:0003735,GO:0005762,GO:0006412,GO:0006631;dbxref=SGD:S000000776;gene=RML2;orf_classification=Verified
chrV	Nagalakshmi_2008	three_prime_UTR	59538	59667	.	-	.	ID=YEL050C_3UTR;Name=YEL050C_3UTR;Parent=YEL050C;log2_transcription_level=NA
chrV	SGD	CDS	59668	60849	.	-	0	Alias=RML2;Name=YEL050C;Note=Mitochondrial ribosomal protein of the large subunit%2C has similarity to E. coli L2 ribosomal protein%3B fat21 mutant allele causes inability to utilize oleate and may interfere with activity of the Adr1p transcription factor;Ontology_term=GO:0003735,GO:0005762,GO:0006412,GO:0006631;Parent=YEL050C;dbxref=SGD:S000000776;gene=RML2;orf_classification=Verified
chrV	Nagalakshmi_2008	five_prime_UTR	60850	60895	.	-	.	ID=YEL050C_5UTR;Name=YEL050C_5UTR;Note=NA;Parent=YEL050C;log2_transcription_level=NA
chrV	SGD	snoRNA	61350	61431	.	+	.	Alias=SNR67;ID=snR67;Name=snR67;Note=C/D box small nucleolar RNA %28snoRNA%29%2C guides 2%27-O-methylation of large subunit %28LSU%29 rRNA at positions G2619 and U2724;Ontology_term=GO:0005730,GO:0030562,GO:0031167,GO:0031428;dbxref=SGD:S000006458;gene=SNR67
chrV	SGD	noncoding_exon	61350	61431	.	+	.	Alias=SNR67;Name=snR67;Note=C/D box small nucleolar RNA %28snoRNA%29%2C guides 2%27-O-methylation of large subunit %28LSU%29 rRNA at positions G2619 and U2724;Ontology_term=GO:0005730,GO:0030562,GO:0031167,GO:0031428,SO:0000198;Parent=snR67;dbxref=SGD:S000006458;gene=SNR67
chrV	SGD	snoRNA	61695	61785	.	+	.	Alias=SNR53;ID=snR53;Name=snR53;Note=C/D box small nucleolar RNA %28snoRNA%29%2C guides 2%27-O-methylation of small subunit %28SSU%29 rRNA at position A796;Ontology_term=GO:0005730,GO:0030562,GO:0031167,GO:0031428;dbxref=SGD:S000006444;gene=SNR53
chrV	SGD	noncoding_exon	61695	61785	.	+	.	Alias=SNR53;Name=snR53;Note=C/D box small nucleolar RNA %28snoRNA%29%2C guides 2%27-O-methylation of small subunit %28SSU%29 rRNA at position A796;Ontology_term=GO:0005730,GO:0030562,GO:0031167,GO:0031428,SO:0000198;Parent=snR53;dbxref=SGD:S000006444;gene=SNR53
chrV	SGD	tRNA	61886	61956	.	-	.	ID=tG%28GCC%29E;Name=tG%28GCC%29E;Note=tRNA-Gly;Ontology_term=GO:0005829,GO:0006414,GO:0030533;dbxref=SGD:S000006578
chrV	SGD	noncoding_exon	61886	61956	.	-	.	Name=tG%28GCC%29E;Note=tRNA-Gly;Ontology_term=GO:0005829,GO:0006414,GO:0030533,SO:0000198;Parent=tG%28GCC%29E;dbxref=SGD:S000006578
chrV	SGD	long_terminal_repeat	62077	62752	.	+	.	ID=YELWdelta1;Name=YELWdelta1;Note=Ty1 LTR;Ontology_term=SO:0000286;dbxref=SGD:S000006889
chrV	SGD	long_terminal_repeat	62138	62470	.	+	.	ID=YELWdelta2;Name=YELWdelta2;Note=Ty1 LTR;Ontology_term=SO:0000286;dbxref=SGD:S000006890
chrV	SGD	gene	63724	64086	.	+	.	Alias=PAU2;ID=YEL049W;Name=YEL049W;Note=Member of the seripauperin multigene family encoded mainly in subtelomeric regions%2C active during alcoholic fermentation%2C regulated by anaerobiosis%2C negatively regulated by oxygen%2C repressed by heme;Ontology_term=GO:0003674,GO:0005575,GO:0008150;dbxref=SGD:S000000775;gene=PAU2;orf_classification=Verified
chrV	SGD	CDS	63724	64086	.	+	0	Alias=PAU2;Name=YEL049W;Note=Member of the seripauperin multigene family encoded mainly in subtelomeric regions%2C active during alcoholic fermentation%2C regulated by anaerobiosis%2C negatively regulated by oxygen%2C repressed by heme;Ontology_term=GO:0003674,GO:0005575,GO:0008150;Parent=YEL049W;dbxref=SGD:S000000775;gene=PAU2;orf_classification=Verified
chrV	SGD	gene	64149	65179	.	-	.	Alias=TCA17;ID=YEL048C;Name=YEL048C;Note=Protein that interacts with subunits of the TRAPP complex and may play a role its assembly or stability%3B mutation is synthetically lethal with gcs1 deletion%3B Sedlin_N family member%3B human Sedlin mutations cause the skeletal disorder SEDT;Ontology_term=GO:0003674,GO:0005794,GO:0008150,GO:0030008,GO:0030136;dbxref=SGD:S000000774;gene=TCA17;orf_classifi…
chrV	Nagalakshmi_2008	three_prime_UTR	64149	64704	.	-	.	ID=YEL048C_3UTR;Name=YEL048C_3UTR;Parent=YEL048C;log2_transcription_level=3
chrV	SGD	CDS	64705	65163	.	-	0	Alias=TCA17;Name=YEL048C;Note=Protein that interacts with subunits of the TRAPP complex and may play a role its assembly or stability%3B mutation is synthetically lethal with gcs1 deletion%3B Sedlin_N family member%3B human Sedlin mutations cause the skeletal disorder SEDT;Ontology_term=GO:0003674,GO:0005794,GO:0008150,GO:0030008,GO:0030136;Parent=YEL048C;dbxref=SGD:S000000774;gene=TCA17;orf_clas…
chrV	Nagalakshmi_2008	five_prime_UTR	65164	65179	.	-	.	ID=YEL048C_5UTR;Name=YEL048C_5UTR;Note=NA;Parent=YEL048C;log2_transcription_level=3
chrV	SGD	gene	65289	66795	.	-	.	Alias=FRDS1;ID=YEL047C;Name=YEL047C;Note=Soluble fumarate reductase%2C required with isoenzyme Osm1p for anaerobic growth%3B may interact with ribosomes%2C based on co-purification experiments%3B authentic%2C non-tagged protein is detected in purified mitochondria in high-throughput studies;Ontology_term=GO:0001950,GO:0005739,GO:0005829,GO:0005840,GO:0016156,GO:0071454;dbxref=SGD:S000000773;orf_c…
chrV	Nagalakshmi_2008	three_prime_UTR	65289	65380	.	-	.	ID=YEL047C_3UTR;Name=YEL047C_3UTR;Parent=YEL047C;log2_transcription_level=4.8073549220576
chrV	SGD	CDS	65381	66793	.	-	0	Alias=FRDS1;Name=YEL047C;Note=Soluble fumarate reductase%2C required with isoenzyme Osm1p for anaerobic growth%3B may interact with ribosomes%2C based on co-purification experiments%3B authentic%2C non-tagged protein is detected in purified mitochondria in high-throughput studies;Ontology_term=GO:0001950,GO:0005739,GO:0005829,GO:0005840,GO:0016156,GO:0071454;Parent=YEL047C;dbxref=SGD:S000000773;o…
chrV	SGD	gene	67061	68788	.	-	.	Alias=GLY1;ID=YEL046C;Name=YEL046C;Note=Threonine aldolase%2C catalyzes the cleavage of L-allo-threonine and L-threonine to glycine%3B involved in glycine biosynthesis;Ontology_term=GO:0004793,GO:0005829,GO:0006545,GO:0006567,GO:0008732;dbxref=SGD:S000000772;gene=GLY1;orf_classification=Verified
chrV	Nagalakshmi_2008	three_prime_UTR	67061	67624	.	-	.	ID=YEL046C_3UTR;Name=YEL046C_3UTR;Parent=YEL046C;log2_transcription_level=7.73470962022584
chrV	SGD	CDS	67625	68788	.	-	0	Alias=GLY1;Name=YEL046C;Note=Threonine aldolase%2C catalyzes the cleavage of L-allo-threonine and L-threonine to glycine%3B involved in glycine biosynthesis;Ontology_term=GO:0004793,GO:0005829,GO:0006545,GO:0006567,GO:0008732;Parent=YEL046C;dbxref=SGD:S000000772;gene=GLY1;orf_classification=Verified
chrV	SGD	gene	67665	69261	.	-	.	ID=YEL045C;Name=YEL045C;Note=Dubious open reading frame unlikely to encode a protein based on available experimental and comparative sequence data%3B deletion gives MMS sensitivity%2C growth defect under alkaline conditions%2C less than optimal growth upon citric acid stress;Ontology_term=GO:0003674,GO:0005575,GO:0008150;dbxref=SGD:S000000771;orf_classification=Dubious
chrV	Nagalakshmi_2008	three_prime_UTR	67665	68835	.	-	.	ID=YEL045C_3UTR;Name=YEL045C_3UTR;Parent=YEL045C;log2_transcription_level=NA
chrV	SGD	CDS	68836	69261	.	-	0	Name=YEL045C;Note=Dubious open reading frame unlikely to encode a protein based on available experimental and comparative sequence data%3B deletion gives MMS sensitivity%2C growth defect under alkaline conditions%2C less than optimal growth upon citric acid stress;Ontology_term=GO:0003674,GO:0005575,GO:0008150;Parent=YEL045C;dbxref=SGD:S000000771;orf_classification=Dubious
chrV	SGD	gene	69651	70305	.	+	.	Alias=IES6;ID=YEL044W;Name=YEL044W;Note=Protein that associates with the INO80 chromatin remodeling complex under low-salt conditions%3B human ortholog INO80C is a member of the human INO80 complex%3B implicated in DNA repair based on genetic interactions with RAD52 epistasis genes;Ontology_term=GO:0003674,GO:0005634,GO:0008150;dbxref=SGD:S000000770;gene=IES6;orf_classification=Verified
chrV	Nagalakshmi_2008	five_prime_UTR	69651	69752	.	+	.	ID=YEL044W_5UTR;Name=YEL044W_5UTR;Note=NA;Parent=YEL044W;log2_transcription_level=5.16992500144231
chrV	SGD	CDS	69753	70253	.	+	0	Alias=IES6;Name=YEL044W;Note=Protein that associates with the INO80 chromatin remodeling complex under low-salt conditions%3B human ortholog INO80C is a member of the human INO80 complex%3B implicated in DNA repair based on genetic interactions with RAD52 epistasis genes;Ontology_term=GO:0003674,GO:0005634,GO:0008150;Parent=YEL044W;dbxref=SGD:S000000770;gene=IES6;orf_classification=Verified
chrV	Nagalakshmi_2008	three_prime_UTR	70254	70305	.	+	.	ID=YEL044W_3UTR;Name=YEL044W_3UTR;Parent=YEL044W;log2_transcription_level=2.16992500144231
chrV	SGD	gene	70466	73413	.	+	.	ID=YEL043W;Name=YEL043W;Note=Predicted cytoskeleton protein involved in intracellular signalling based on quantitative analysis of protein-protein interaction maps%3B may interact with ribosomes%2C based on co-purification studies%3B contains fibronectin type III domain fold;Ontology_term=GO:0003674,GO:0005783,GO:0005840,GO:0008150;dbxref=SGD:S000000769;orf_classification=Verified
chrV	SGD	CDS	70474	73344	.	+	0	Name=YEL043W;Note=Predicted cytoskeleton protein involved in intracellular signalling based on quantitative analysis of protein-protein interaction maps%3B may interact with ribosomes%2C based on co-purification studies%3B contains fibronectin type III domain fold;Ontology_term=GO:0003674,GO:0005783,GO:0005840,GO:0008150;Parent=YEL043W;dbxref=SGD:S000000769;orf_classification=Verified
chrV	Nagalakshmi_2008	three_prime_UTR	73345	73413	.	+	.	ID=YEL043W_3UTR;Name=YEL043W_3UTR;Parent=YEL043W;log2_transcription_level=NA
chrV	SGD	gene	73616	75461	.	+	.	Alias=GDA1;ID=YEL042W;Name=YEL042W;Note=Guanosine diphosphatase located in the Golgi%2C involved in the transport of GDP-mannose into the Golgi lumen by converting GDP to GMP after mannose is transferred its substrate;Ontology_term=GO:0004382,GO:0005794,GO:0006486,GO:0045134;dbxref=SGD:S000000768;gene=GDA1;orf_classification=Verified
chrV	Nagalakshmi_2008	five_prime_UTR	73616	73765	.	+	.	ID=YEL042W_5UTR;Name=YEL042W_5UTR;Note=NA;Parent=YEL042W;log2_transcription_level=5.91886323727459
chrV	SGD	CDS	73766	75322	.	+	0	Alias=GDA1;Name=YEL042W;Note=Guanosine diphosphatase located in the Golgi%2C involved in the transport of GDP-mannose into the Golgi lumen by converting GDP to GMP after mannose is transferred its substrate;Ontology_term=GO:0004382,GO:0005794,GO:0006486,GO:0045134;Parent=YEL042W;dbxref=SGD:S000000768;gene=GDA1;orf_classification=Verified
chrV	Nagalakshmi_2008	three_prime_UTR	75323	75461	.	+	.	ID=YEL042W_3UTR;Name=YEL042W_3UTR;Parent=YEL042W;log2_transcription_level=5.58496250072116
chrV	SGD	gene	75939	77426	.	+	.	Alias=YEF1;ID=YEL041W;Name=YEL041W;Note=ATP-NADH kinase%3B phosphorylates both NAD and NADH%3B homooctameric structure consisting of 60-kDa subunits%3B sequence similarity to Utr1p and Pos5p%3B overexpression complements certain pos5 phenotypes;Ontology_term=GO:0003951,GO:0005575,GO:0006741,GO:0042736;dbxref=SGD:S000000767;gene=YEF1;orf_classification=Verified
chrV	SGD	CDS	75939	77426	.	+	0	Alias=YEF1;Name=YEL041W;Note=ATP-NADH kinase%3B phosphorylates both NAD and NADH%3B homooctameric structure consisting of 60-kDa subunits%3B sequence similarity to Utr1p and Pos5p%3B overexpression complements certain pos5 phenotypes;Ontology_term=GO:0003951,GO:0005575,GO:0006741,GO:0042736;Parent=YEL041W;dbxref=SGD:S000000767;gene=YEF1;orf_classification=Verified
chrV	SGD	gene	78010	79547	.	+	.	Alias=UTR2,CRH2;ID=YEL040W;Name=YEL040W;Note=Chitin transglycosylase that functions in the transfer of chitin to beta%281-6%29 and beta%281-3%29 glucans in the cell wall%3B similar to and functionally redundant with Crh1%3B glycosylphosphatidylinositol %28GPI%29-anchored protein localized to bud neck;Ontology_term=GO:0000144,GO:0005624,GO:0006037,GO:0009277,GO:0016757,GO:0031505;dbxref=SGD:S00000…
chrV	Nagalakshmi_2008	five_prime_UTR	78010	78047	.	+	.	ID=YEL040W_5UTR;Name=YEL040W_5UTR;Note=NA;Parent=YEL040W;log2_transcription_level=9.21431912080077
chrV	SGD	CDS	78048	79451	.	+	0	Alias=UTR2,CRH2;Name=YEL040W;Note=Chitin transglycosylase that functions in the transfer of chitin to beta%281-6%29 and beta%281-3%29 glucans in the cell wall%3B similar to and functionally redundant with Crh1%3B glycosylphosphatidylinositol %28GPI%29-anchored protein localized to bud neck;Ontology_term=GO:0000144,GO:0005624,GO:0006037,GO:0009277,GO:0016757,GO:0031505;Parent=YEL040W;dbxref=SGD:S0…
chrV	Nagalakshmi_2008	three_prime_UTR	79452	79547	.	+	.	ID=YEL040W_3UTR;Name=YEL040W_3UTR;Parent=YEL040W;log2_transcription_level=7.19475685442225
chrV	SGD	gene	79549	80063	.	-	.	Alias=CYC7;ID=YEL039C;Name=YEL039C;Note=Cytochrome c isoform 2%2C expressed under hypoxic conditions%3B electron carrier of the mitochondrial intermembrane space that transfers electrons from ubiquinone-cytochrome c oxidoreductase to cytochrome c oxidase during cellular respiration;Ontology_term=GO:0005739,GO:0005758,GO:0006122,GO:0006123,GO:0009055;dbxref=SGD:S000000765;gene=CYC7;orf_classificat…
chrV	SGD	CDS	79631	79972	.	-	0	Alias=CYC7;Name=YEL039C;Note=Cytochrome c isoform 2%2C expressed under hypoxic conditions%3B electron carrier of the mitochondrial intermembrane space that transfers electrons from ubiquinone-cytochrome c oxidoreductase to cytochrome c oxidase during cellular respiration;Ontology_term=GO:0005739,GO:0005758,GO:0006122,GO:0006123,GO:0009055;Parent=YEL039C;dbxref=SGD:S000000765;gene=CYC7;orf_classif…
chrV	Nagalakshmi_2008	five_prime_UTR	79973	80063	.	-	.	ID=YEL039C_5UTR;Name=YEL039C_5UTR;Note=NA;Parent=YEL039C;log2_transcription_level=6.62935662007961
chrV	SGD	gene	80431	81195	.	+	.	Alias=UTR4;ID=YEL038W;Name=YEL038W;Note=Protein with sequence similarity to 2%2C3-diketo-5-methylthiopentyl-1-phosphate enolase-phosphatases%2C involved in methionine salvage%3B found in both the cytoplasm and nucleus;Ontology_term=GO:0005634,GO:0005737,GO:0019509,GO:0043874;dbxref=SGD:S000000764;gene=UTR4;orf_classification=Verified
chrV	Nagalakshmi_2008	five_prime_UTR	80431	80456	.	+	.	ID=YEL038W_5UTR;Name=YEL038W_5UTR;Note=NA;Parent=YEL038W;log2_transcription_level=6.6724253419715
chrV	SGD	CDS	80457	81140	.	+	0	Alias=UTR4;Name=YEL038W;Note=Protein with sequence similarity to 2%2C3-diketo-5-methylthiopentyl-1-phosphate enolase-phosphatases%2C involved in methionine salvage%3B found in both the cytoplasm and nucleus;Ontology_term=GO:0005634,GO:0005737,GO:0019509,GO:0043874;Parent=YEL038W;dbxref=SGD:S000000764;gene=UTR4;orf_classification=Verified
chrV	Nagalakshmi_2008	three_prime_UTR	81141	81195	.	+	.	ID=YEL038W_3UTR;Name=YEL038W_3UTR;Parent=YEL038W;log2_transcription_level=1.8073549220576
chrV	SGD	gene	81258	82749	.	-	.	Alias=RAD23;ID=YEL037C;Name=YEL037C;Note=Protein with ubiquitin-like N terminus%2C subunit of Nuclear Excision Repair Factor 2 %28NEF2%29 with Rad4p that recognizes and binds damaged DNA%3B enhances protein deglycosylation activity of Png1p%3B homolog of human HR23A and HR23B;Ontology_term=GO:0000111,GO:0000224,GO:0000502,GO:0000715,GO:0003684,GO:0005739,GO:0006517,GO:0030433,GO:0030674,GO:004217…
chrV	Nagalakshmi_2008	three_prime_UTR	81258	81401	.	-	.	ID=YEL037C_3UTR;Name=YEL037C_3UTR;Parent=YEL037C;log2_transcription_level=6.48381577726426
chrV	SGD	CDS	81402	82598	.	-	0	Alias=RAD23;Name=YEL037C;Note=Protein with ubiquitin-like N terminus%2C subunit of Nuclear Excision Repair Factor 2 %28NEF2%29 with Rad4p that recognizes and binds damaged DNA%3B enhances protein deglycosylation activity of Png1p%3B homolog of human HR23A and HR23B;Ontology_term=GO:0000111,GO:0000224,GO:0000502,GO:0000715,GO:0003684,GO:0005739,GO:0006517,GO:0030433,GO:0030674,GO:0042177,GO:004313…
chrV	Nagalakshmi_2008	five_prime_UTR	82599	82749	.	-	.	ID=YEL037C_5UTR;Name=YEL037C_5UTR;Note=NA;Parent=YEL037C;log2_transcription_level=6.48381577726426
chrV	SGD	gene	82988	84669	.	-	.	Alias=ANP1,GEM3,MNN8;ID=YEL036C;Name=YEL036C;Note=Subunit of the alpha-1%2C6 mannosyltransferase complex%3B type II membrane protein%3B has a role in retention of glycosyltransferases in the Golgi%3B involved in osmotic sensitivity and resistance to aminonitrophenyl propanediol;Ontology_term=GO:0000009,GO:0000030,GO:0000136,GO:0000137,GO:0006487;dbxref=SGD:S000000762;gene=ANP1;orf_classification=…
chrV	Nagalakshmi_2008	three_prime_UTR	82988	83044	.	-	.	ID=YEL036C_3UTR;Name=YEL036C_3UTR;Parent=YEL036C;log2_transcription_level=5.12928301694497
chrV	SGD	CDS	83045	84547	.	-	0	Alias=ANP1,GEM3,MNN8;Name=YEL036C;Note=Subunit of the alpha-1%2C6 mannosyltransferase complex%3B type II membrane protein%3B has a role in retention of glycosyltransferases in the Golgi%3B involved in osmotic sensitivity and resistance to aminonitrophenyl propanediol;Ontology_term=GO:0000009,GO:0000030,GO:0000136,GO:0000137,GO:0006487;Parent=YEL036C;dbxref=SGD:S000000762;gene=ANP1;orf_classificat…
chrV	Nagalakshmi_2008	five_prime_UTR	84548	84669	.	-	.	ID=YEL036C_5UTR;Name=YEL036C_5UTR;Note=NA;Parent=YEL036C;log2_transcription_level=5.12928301694497
chrV	SGD	gene	85040	85540	.	-	.	Alias=UTR5;ID=YEL035C;Name=YEL035C;Note=Protein of unknown function%3B transcription may be regulated by Gcr1p%3B essential for growth under standard %28aerobic%29 conditions but not under anaerobic conditions;Ontology_term=GO:0003674,GO:0005575,GO:0008150;dbxref=SGD:S000000761;gene=UTR5;orf_classification=Uncharacterized
chrV	SGD	CDS	85040	85540	.	-	0	Alias=UTR5;Name=YEL035C;Note=Protein of unknown function%3B transcription may be regulated by Gcr1p%3B essential for growth under standard %28aerobic%29 conditions but not under anaerobic conditions;Ontology_term=GO:0003674,GO:0005575,GO:0008150;Parent=YEL035C;dbxref=SGD:S000000761;gene=UTR5;orf_classification=Uncharacterized
chrV	SGD	gene	85608	86210	.	-	.	ID=YEL034C-A;Name=YEL034C-A;Note=Dubious open reading frame unlikely to encode a protein%2C based on experimental and comparative sequence data%3B completely overlaps HYP2/YEL034W%2C a verified gene that encodes eiF-5A;Ontology_term=GO:0003674,GO:0005575,GO:0008150;dbxref=SGD:S000028743;orf_classification=Dubious
chrV	SGD	CDS	85608	86210	.	-	0	Name=YEL034C-A;Note=Dubious open reading frame unlikely to encode a protein%2C based on experimental and comparative sequence data%3B completely overlaps HYP2/YEL034W%2C a verified gene that encodes eiF-5A;Ontology_term=GO:0003674,GO:0005575,GO:0008150;Parent=YEL034C-A;dbxref=SGD:S000028743;orf_classification=Dubious
chrV	SGD	gene	85671	86363	.	+	.	Alias=HYP2,TIF51A,eIF-5A,eIF5A;ID=YEL034W;Name=YEL034W;Note=Translation elongation factor eIF-5A%2C previously thought to function in translation initiation%3B similar to and functionally redundant with Anb1p%3B structural homolog of bacterial EF-P%3B undergoes an essential hypusination modification;Ontology_term=GO:0003723,GO:0003746,GO:0005737,GO:0005739,GO:0006452,GO:0022626,GO:0043022,GO:0045…
chrV	SGD	CDS	85671	86144	.	+	0	Alias=HYP2,TIF51A,eIF-5A,eIF5A;Name=YEL034W;Note=Translation elongation factor eIF-5A%2C previously thought to function in translation initiation%3B similar to and functionally redundant with Anb1p%3B structural homolog of bacterial EF-P%3B undergoes an essential hypusination modification;Ontology_term=GO:0003723,GO:0003746,GO:0005737,GO:0005739,GO:0006452,GO:0022626,GO:0043022,GO:0045901,GO:0045…
chrV	Nagalakshmi_2008	three_prime_UTR	86145	86363	.	+	.	ID=YEL034W_3UTR;Name=YEL034W_3UTR;Parent=YEL034W;log2_transcription_level=7.0389189892923
chrV	SGD	gene	86174	86593	.	+	.	Alias=MTC7;ID=YEL033W;Name=YEL033W;Note=Predicted metabolic role based on network analysis derived from ChIP experiments%2C a large-scale deletion study and localization of transcription factor binding sites%3B null mutant is sensitive to temperature oscillation in a cdc13-1 mutant;Ontology_term=GO:0003674,GO:0005575,GO:0008150;dbxref=SGD:S000000759;gene=MTC7;orf_classification=Uncharacterized
chrV	SGD	CDS	86174	86593	.	+	0	Alias=MTC7;Name=YEL033W;Note=Predicted metabolic role based on network analysis derived from ChIP experiments%2C a large-scale deletion study and localization of transcription factor binding sites%3B null mutant is sensitive to temperature oscillation in a cdc13-1 mutant;Ontology_term=GO:0003674,GO:0005575,GO:0008150;Parent=YEL033W;dbxref=SGD:S000000759;gene=MTC7;orf_classification=Uncharacterized
chrV	SGD	tRNA	86599	86680	.	+	.	ID=tS%28AGA%29E;Name=tS%28AGA%29E;Note=tRNA-Ser;Ontology_term=GO:0005829,GO:0006414,GO:0030533;dbxref=SGD:S000006724
chrV	SGD	noncoding_exon	86599	86680	.	+	.	Name=tS%28AGA%29E;Note=tRNA-Ser;Ontology_term=GO:0005829,GO:0006414,GO:0030533,SO:0000198;Parent=tS%28AGA%29E;dbxref=SGD:S000006724
chrV	SGD	gene	86879	89987	.	+	.	Alias=MCM3;ID=YEL032W;Name=YEL032W;Note=Protein involved in DNA replication%3B component of the Mcm2-7 hexameric complex that binds chromatin as a part of the pre-replicative complex;Ontology_term=GO:0000084,GO:0000727,GO:0003682,GO:0003688,GO:0005634,GO:0005656,GO:0005737,GO:0006267,GO:0006270,GO:0006271,GO:0006348,GO:0016887,GO:0030466,GO:0031261,GO:0031298,GO:0042555;dbxref=SGD:S000000758;gene…
chrV	Nagalakshmi_2008	five_prime_UTR	86879	86931	.	+	.	ID=YEL032W_5UTR;Name=YEL032W_5UTR;Note=NA;Parent=YEL032W;log2_transcription_level=3.58496250072116
chrV	SGD	CDS	86932	89847	.	+	0	Alias=MCM3;Name=YEL032W;Note=Protein involved in DNA replication%3B component of the Mcm2-7 hexameric complex that binds chromatin as a part of the pre-replicative complex;Ontology_term=GO:0000084,GO:0000727,GO:0003682,GO:0003688,GO:0005634,GO:0005656,GO:0005737,GO:0006267,GO:0006270,GO:0006271,GO:0006348,GO:0016887,GO:0030466,GO:0031261,GO:0031298,GO:0042555;Parent=YEL032W;dbxref=SGD:S000000758;…
chrV	Nagalakshmi_2008	three_prime_UTR	89848	89987	.	+	.	ID=YEL032W_3UTR;Name=YEL032W_3UTR;Parent=YEL032W;log2_transcription_level=7.49585502688717
chrV	SGD	gene	87035	87196	.	-	.	ID=YEL032C-A;Name=YEL032C-A;Note=Identified by gene-trapping%2C microarray-based expression analysis%2C and genome-wide homology searching;Ontology_term=GO:0003674,GO:0005575,GO:0008150;dbxref=SGD:S000028620;orf_classification=Dubious
chrV	SGD	CDS	87035	87196	.	-	0	Name=YEL032C-A;Note=Identified by gene-trapping%2C microarray-based expression analysis%2C and genome-wide homology searching;Ontology_term=GO:0003674,GO:0005575,GO:0008150;Parent=YEL032C-A;dbxref=SGD:S000028620;orf_classification=Dubious
chrV	SGD	gene	90232	93990	.	+	.	Alias=SPF1,COD1,PER9,PIO1;ID=YEL031W;Name=YEL031W;Note=P-type ATPase%2C ion transporter of the ER membrane involved in ER function and Ca2%2B homeostasis%3B required for regulating Hmg2p degradation%3B confers sensitivity to a killer toxin %28SMKT%29 produced by Pichia farinosa KK1;Ontology_term=GO:0005739,GO:0005789,GO:0005801,GO:0006874,GO:0015662,GO:0055085;dbxref=SGD:S000000757;gene=SPF1;orf_…
chrV	Nagalakshmi_2008	five_prime_UTR	90232	90252	.	+	.	ID=YEL031W_5UTR;Name=YEL031W_5UTR;Note=NA;Parent=YEL031W;log2_transcription_level=4.93073733756289
chrV	SGD	CDS	90253	93900	.	+	0	Alias=SPF1,COD1,PER9,PIO1;Name=YEL031W;Note=P-type ATPase%2C ion transporter of the ER membrane involved in ER function and Ca2%2B homeostasis%3B required for regulating Hmg2p degradation%3B confers sensitivity to a killer toxin %28SMKT%29 produced by Pichia farinosa KK1;Ontology_term=GO:0005739,GO:0005789,GO:0005801,GO:0006874,GO:0015662,GO:0055085;Parent=YEL031W;dbxref=SGD:S000000757;gene=SPF1;…
chrV	Nagalakshmi_2008	three_prime_UTR	93901	93990	.	+	.	ID=YEL031W_3UTR;Name=YEL031W_3UTR;Parent=YEL031W;log2_transcription_level=0
chrV	SGD	ARS	93973	94213	.	.	.	Alias=ARSV-94;ID=ARS508;Name=ARS508;Note=Autonomously Replicating Sequence;dbxref=SGD:S000077381
chrV	SGD	gene	94578	94892	.	-	.	ID=YEL030C-A;Name=YEL030C-A;Note=Identified by gene-trapping%2C microarray-based expression analysis%2C and genome-wide homology searching;Ontology_term=GO:0003674,GO:0005575,GO:0008150;dbxref=SGD:S000028619;orf_classification=Dubious
chrV	SGD	CDS	94578	94892	.	-	0	Name=YEL030C-A;Note=Identified by gene-trapping%2C microarray-based expression analysis%2C and genome-wide homology searching;Ontology_term=GO:0003674,GO:0005575,GO:0008150;Parent=YEL030C-A;dbxref=SGD:S000028619;orf_classification=Dubious
chrV	SGD	gene	94639	96737	.	+	.	Alias=ECM10,SSC3;ID=YEL030W;Name=YEL030W;Note=Heat shock protein of the Hsp70 family%2C localized in mitochondrial nucleoids%2C plays a role in protein translocation%2C interacts with Mge1p in an ATP-dependent manner%3B overexpression induces extensive mitochondrial DNA aggregations;Ontology_term=GO:0003674,GO:0005739,GO:0006626,GO:0042026,GO:0042645;dbxref=SGD:S000000756;gene=ECM10;orf_classific…
chrV	SGD	CDS	94639	96573	.	+	0	Alias=ECM10,SSC3;Name=YEL030W;Note=Heat shock protein of the Hsp70 family%2C localized in mitochondrial nucleoids%2C plays a role in protein translocation%2C interacts with Mge1p in an ATP-dependent manner%3B overexpression induces extensive mitochondrial DNA aggregations;Ontology_term=GO:0003674,GO:0005739,GO:0006626,GO:0042026,GO:0042645;Parent=YEL030W;dbxref=SGD:S000000756;gene=ECM10;orf_class…
chrV	Nagalakshmi_2008	three_prime_UTR	96574	96737	.	+	.	ID=YEL030W_3UTR;Name=YEL030W_3UTR;Parent=YEL030W;log2_transcription_level=4.35755200461808
chrV	SGD	gene	96764	97857	.	-	.	Alias=BUD16;ID=YEL029C;Name=YEL029C;Note=Putative pyridoxal kinase%2C a key enzyme involved in pyridoxal 5%27-phosphate synthesis%2C the active form of vitamin B6%3B required for genome integrity%3B involved in bud-site selection%3B similarity to yeast BUD17 and human pyridoxal kinase %28PDXK%29;Ontology_term=GO:0000282,GO:0005737,GO:0008478,GO:0042823;dbxref=SGD:S000000755;gene=BUD16;orf_classif…
chrV	Nagalakshmi_2008	three_prime_UTR	96764	96852	.	-	.	ID=YEL029C_3UTR;Name=YEL029C_3UTR;Parent=YEL029C;log2_transcription_level=5.6582114827518
chrV	SGD	CDS	96853	97791	.	-	0	Alias=BUD16;Name=YEL029C;Note=Putative pyridoxal kinase%2C a key enzyme involved in pyridoxal 5%27-phosphate synthesis%2C the active form of vitamin B6%3B required for genome integrity%3B involved in bud-site selection%3B similarity to yeast BUD17 and human pyridoxal kinase %28PDXK%29;Ontology_term=GO:0000282,GO:0005737,GO:0008478,GO:0042823;Parent=YEL029C;dbxref=SGD:S000000755;gene=BUD16;orf_cla…
chrV	Nagalakshmi_2008	five_prime_UTR	97792	97857	.	-	.	ID=YEL029C_5UTR;Name=YEL029C_5UTR;Note=NA;Parent=YEL029C;log2_transcription_level=5.6582114827518
chrV	SGD	gene	98307	99177	.	+	.	ID=YEL028W;Name=YEL028W;Note=Dubious open reading frame unlikely to encode a protein%2C based on available experimental and comparative sequence data;Ontology_term=GO:0003674,GO:0005575,GO:0008150;dbxref=SGD:S000000754;orf_classification=Dubious
chrV	Nagalakshmi_2008	five_prime_UTR	98307	98662	.	+	.	ID=YEL028W_5UTR;Name=YEL028W_5UTR;Note=NA;Parent=YEL028W;log2_transcription_level=3.24792751344359
chrV	SGD	CDS	98663	99124	.	+	0	Name=YEL028W;Note=Dubious open reading frame unlikely to encode a protein%2C based on available experimental and comparative sequence data;Ontology_term=GO:0003674,GO:0005575,GO:0008150;Parent=YEL028W;dbxref=SGD:S000000754;orf_classification=Dubious
chrV	Nagalakshmi_2008	three_prime_UTR	99125	99177	.	+	.	ID=YEL028W_3UTR;Name=YEL028W_3UTR;Parent=YEL028W;log2_transcription_level=2
chrV	SGD	long_terminal_repeat	99485	99659	.	-	.	ID=YELCdelta3;Name=YELCdelta3;Note=Ty1 LTR;Ontology_term=SO:0000286;dbxref=SGD:S000006886
chrV	SGD	tRNA	100128	100199	.	+	.	Alias=IMT4;ID=tM%28CAU%29E;Name=tM%28CAU%29E;Note=Initiator tRNA-Met%3B one of four initiator methionine tRNAs in yeast that are functional for translation;Ontology_term=GO:0005829,GO:0006413,GO:0030533;dbxref=SGD:S000006660;gene=IMT4
chrV	SGD	noncoding_exon	100128	100199	.	+	.	Alias=IMT4;Name=tM%28CAU%29E;Note=Initiator tRNA-Met%3B one of four initiator methionine tRNAs in yeast that are functional for translation;Ontology_term=GO:0005829,GO:0006413,GO:0030533,SO:0000198;Parent=tM%28CAU%29E;dbxref=SGD:S000006660;gene=IMT4
chrV	landmark	region	100764	101246	.	+	.	ID=CUP5
chrV	SGD	gene	100707	101494	.	+	.	Alias=VMA3,CLS7,CUP5,GEF2;ID=YEL027W;Name=YEL027W;Note=Proteolipid subunit of the vacuolar H%28%2B%29-ATPase V0 sector %28subunit c%3B dicyclohexylcarbodiimide binding subunit%29%3B required for vacuolar acidification and important for copper and iron metal ion homeostasis;Ontology_term=GO:0000220,GO:0006623,GO:0006878,GO:0006879,GO:0006897,GO:0007033,GO:0007035,GO:0015078,GO:0015992,GO:0016021;d…
chrV	Nagalakshmi_2008	five_prime_UTR	100707	100763	.	+	.	ID=YEL027W_5UTR;Name=YEL027W_5UTR;Note=NA;Parent=YEL027W;log2_transcription_level=8.92035285541508
chrV	SGD	CDS	100764	101246	.	+	0	Alias=VMA3,CLS7,CUP5,GEF2;Name=YEL027W;Note=Proteolipid subunit of the vacuolar H%28%2B%29-ATPase V0 sector %28subunit c%3B dicyclohexylcarbodiimide binding subunit%29%3B required for vacuolar acidification and important for copper and iron metal ion homeostasis;Ontology_term=GO:0000220,GO:0006623,GO:0006878,GO:0006879,GO:0006897,GO:0007033,GO:0007035,GO:0015078,GO:0015992,GO:0016021;Parent=YEL02…
chrV	Nagalakshmi_2008	three_prime_UTR	101247	101494	.	+	.	ID=YEL027W_3UTR;Name=YEL027W_3UTR;Parent=YEL027W;log2_transcription_level=7.73470962022584
chrV	SGD	gene	101833	102390	.	+	.	Alias=SNU13;ID=YEL026W;Name=YEL026W;Note=RNA binding protein%2C part of U3 snoRNP involved in rRNA processing%2C part of U4/U6-U5 tri-snRNP involved in mRNA splicing%2C similar to human 15.5K protein;Ontology_term=GO:0000398,GO:0000462,GO:0003723,GO:0005730,GO:0031428,GO:0032040,GO:0046540;dbxref=SGD:S000000752;gene=SNU13;orf_classification=Verified
chrV	Nagalakshmi_2008	five_prime_UTR	101833	101937	.	+	.	ID=YEL026W_5UTR;Name=YEL026W_5UTR;Note=NA;Parent=YEL026W;log2_transcription_level=8.65999589242998
chrV	SGD	CDS	101938	102318	.	+	0	Alias=SNU13;Name=YEL026W;Note=RNA binding protein%2C part of U3 snoRNP involved in rRNA processing%2C part of U4/U6-U5 tri-snRNP involved in mRNA splicing%2C similar to human 15.5K protein;Ontology_term=GO:0000398,GO:0000462,GO:0003723,GO:0005730,GO:0031428,GO:0032040,GO:0046540;Parent=YEL026W;dbxref=SGD:S000000752;gene=SNU13;orf_classification=Verified
chrV	Nagalakshmi_2008	three_prime_UTR	102319	102390	.	+	.	ID=YEL026W_3UTR;Name=YEL026W_3UTR;Parent=YEL026W;log2_transcription_level=4.61470984411521
chrV	SGD	gene	102335	106179	.	-	.	Alias=SRI1;ID=YEL025C;Name=YEL025C;Note=Putative protein of unknown function%3B green fluorescent protein %28GFP%29-fusion protein localizes to both the cytoplasm and the nucleus;Ontology_term=GO:0003674,GO:0005634,GO:0005737,GO:0008150;dbxref=SGD:S000000751;orf_classification=Uncharacterized
chrV	Nagalakshmi_2008	three_prime_UTR	102335	102575	.	-	.	ID=YEL025C_3UTR;Name=YEL025C_3UTR;Parent=YEL025C;log2_transcription_level=5.04439411935845
chrV	SGD	CDS	102576	106142	.	-	0	Alias=SRI1;Name=YEL025C;Note=Putative protein of unknown function%3B green fluorescent protein %28GFP%29-fusion protein localizes to both the cytoplasm and the nucleus;Ontology_term=GO:0003674,GO:0005634,GO:0005737,GO:0008150;Parent=YEL025C;dbxref=SGD:S000000751;orf_classification=Uncharacterized
chrV	Nagalakshmi_2008	five_prime_UTR	106143	106179	.	-	.	ID=YEL025C_5UTR;Name=YEL025C_5UTR;Note=NA;Parent=YEL025C;log2_transcription_level=5.04439411935845
chrV	SGD	gene	107078	108309	.	+	.	Alias=RIP1;ID=YEL024W;Name=YEL024W;Note=Ubiquinol-cytochrome-c reductase%2C a Rieske iron-sulfur protein of the mitochondrial cytochrome bc1 complex%3B transfers electrons from ubiquinol to cytochrome c1 during respiration;Ontology_term=GO:0005739,GO:0005750,GO:0006122,GO:0008121,GO:0009060;dbxref=SGD:S000000750;gene=RIP1;orf_classification=Verified
chrV	Nagalakshmi_2008	five_prime_UTR	107078	107254	.	+	.	ID=YEL024W_5UTR;Name=YEL024W_5UTR;Note=NA;Parent=YEL024W;log2_transcription_level=5.71424551766612
chrV	SGD	CDS	107255	107902	.	+	0	Alias=RIP1;Name=YEL024W;Note=Ubiquinol-cytochrome-c reductase%2C a Rieske iron-sulfur protein of the mitochondrial cytochrome bc1 complex%3B transfers electrons from ubiquinol to cytochrome c1 during respiration;Ontology_term=GO:0005739,GO:0005750,GO:0006122,GO:0008121,GO:0009060;Parent=YEL024W;dbxref=SGD:S000000750;gene=RIP1;orf_classification=Verified
chrV	Nagalakshmi_2008	three_prime_UTR	107903	108309	.	+	.	ID=YEL024W_3UTR;Name=YEL024W_3UTR;Parent=YEL024W;log2_transcription_level=0
chrV	SGD	gene	108499	110547	.	-	.	ID=YEL023C;Name=YEL023C;Note=Putative protein of unknown function%3B expression is increased greatly during sporulation%3B YEL023C is not an essential gene;Ontology_term=GO:0003674,GO:0005575,GO:0008150;dbxref=SGD:S000000749;orf_classification=Uncharacterized
chrV	SGD	CDS	108499	110547	.	-	0	Name=YEL023C;Note=Putative protein of unknown function%3B expression is increased greatly during sporulation%3B YEL023C is not an essential gene;Ontology_term=GO:0003674,GO:0005575,GO:0008150;Parent=YEL023C;dbxref=SGD:S000000749;orf_classification=Uncharacterized
chrV	SGD	gene	111301	115874	.	+	.	Alias=GEA2;ID=YEL022W;Name=YEL022W;Note=Guanine nucleotide exchange factor for ADP ribosylation factors %28ARFs%29%2C involved in vesicular transport between the Golgi and ER%2C Golgi organization%2C and actin cytoskeleton organization%3B similar to but not functionally redundant with Gea1p;Ontology_term=GO:0000137,GO:0005086,GO:0006888,GO:0006890,GO:0006891,GO:0016236,GO:0019898,GO:0030036,GO:00…
chrV	Nagalakshmi_2008	five_prime_UTR	111301	111415	.	+	.	ID=YEL022W_5UTR;Name=YEL022W_5UTR;Note=NA;Parent=YEL022W;log2_transcription_level=4.95419631038688
chrV	SGD	CDS	111416	115795	.	+	0	Alias=GEA2;Name=YEL022W;Note=Guanine nucleotide exchange factor for ADP ribosylation factors %28ARFs%29%2C involved in vesicular transport between the Golgi and ER%2C Golgi organization%2C and actin cytoskeleton organization%3B similar to but not functionally redundant with Gea1p;Ontology_term=GO:0000137,GO:0005086,GO:0006888,GO:0006890,GO:0006891,GO:0016236,GO:0019898,GO:0030036,GO:0033363;Paren…
chrV	Nagalakshmi_2008	three_prime_UTR	115796	115874	.	+	.	ID=YEL022W_3UTR;Name=YEL022W_3UTR;Parent=YEL022W;log2_transcription_level=NA
chrV	SGD	gene	116162	116965	.	+	.	Alias=URA3;ID=YEL021W;Name=YEL021W;Note=Orotidine-5%27-phosphate %28OMP%29 decarboxylase%2C catalyzes the sixth enzymatic step in the de novo biosynthesis of pyrimidines%2C converting OMP into uridine monophosphate %28UMP%29%3B converts 5-FOA into 5-fluorouracil%2C a toxic compound;Ontology_term=GO:0004590,GO:0005625,GO:0005829,GO:0006207,GO:0006222;dbxref=SGD:S000000747;gene=URA3;orf_classificat…
chrV	SGD	CDS	116162	116965	.	+	0	Alias=URA3;Name=YEL021W;Note=Orotidine-5%27-phosphate %28OMP%29 decarboxylase%2C catalyzes the sixth enzymatic step in the de novo biosynthesis of pyrimidines%2C converting OMP into uridine monophosphate %28UMP%29%3B converts 5-FOA into 5-fluorouracil%2C a toxic compound;Ontology_term=GO:0004590,GO:0005625,GO:0005829,GO:0006207,GO:0006222;Parent=YEL021W;dbxref=SGD:S000000747;gene=URA3;orf_classif…
chrV	SGD	gene	117156	117375	.	-	.	ID=YEL020C-B;Name=YEL020C-B;Note=Dubious open reading frame unlikely to encode a protein%3B partially overlaps verified gene YEL020W-A%3B identified by fungal homology and RT-PCR;Ontology_term=GO:0003674,GO:0005575,GO:0008150;dbxref=SGD:S000028544;orf_classification=Dubious
chrV	Nagalakshmi_2008	three_prime_UTR	117156	117177	.	-	.	ID=YEL020C-B_3UTR;Name=YEL020C-B_3UTR;Parent=YEL020C-B;log2_transcription_level=NA
chrV	SGD	CDS	117178	117375	.	-	0	Name=YEL020C-B;Note=Dubious open reading frame unlikely to encode a protein%3B partially overlaps verified gene YEL020W-A%3B identified by fungal homology and RT-PCR;Ontology_term=GO:0003674,GO:0005575,GO:0008150;Parent=YEL020C-B;dbxref=SGD:S000028544;orf_classification=Dubious
chrV	SGD	gene	117206	117586	.	+	.	Alias=TIM9;ID=YEL020W-A;Name=YEL020W-A;Note=Essential protein of the mitochondrial intermembrane space%2C forms a complex with Tim10p %28TIM10 complex%29 that delivers hydrophobic proteins to the TIM22 complex for insertion into the inner membrane;Ontology_term=GO:0005739,GO:0008565,GO:0042719,GO:0042721,GO:0045039,GO:0051082;dbxref=SGD:S000007256;gene=TIM9;orf_classification=Verified
chrV	SGD	CDS	117206	117469	.	+	0	Alias=TIM9;Name=YEL020W-A;Note=Essential protein of the mitochondrial intermembrane space%2C forms a complex with Tim10p %28TIM10 complex%29 that delivers hydrophobic proteins to the TIM22 complex for insertion into the inner membrane;Ontology_term=GO:0005739,GO:0008565,GO:0042719,GO:0042721,GO:0045039,GO:0051082;Parent=YEL020W-A;dbxref=SGD:S000007256;gene=TIM9;orf_classification=Verified
chrV	Nagalakshmi_2008	three_prime_UTR	117470	117586	.	+	.	ID=YEL020W-A_3UTR;Name=YEL020W-A_3UTR;Parent=YEL020W-A;log2_transcription_level=8.29462074889163
chrV	SGD	ncRNA	117662	118030	.	-	.	Alias=RPR1;ID=RPR1;Name=RPR1;Note=RNA component of nuclear RNase P%2C which cleaves tRNA precursors to generate mature 5%27 ends%3B may be responsible for recognition of substrate tRNAs;Ontology_term=GO:0004526,GO:0005655,GO:0008033,GO:0034965;dbxref=SGD:S000006490;gene=RPR1
chrV	SGD	noncoding_exon	117662	118030	.	-	.	Alias=RPR1;Name=RPR1;Note=RNA component of nuclear RNase P%2C which cleaves tRNA precursors to generate mature 5%27 ends%3B may be responsible for recognition of substrate tRNAs;Ontology_term=GO:0004526,GO:0005655,GO:0008033,GO:0034965,SO:0000198;Parent=RPR1;dbxref=SGD:S000006490;gene=RPR1
chrV	SGD	long_terminal_repeat	118225	118546	.	-	.	ID=YELCtau1;Name=YELCtau1;Note=Ty4 LTR;Ontology_term=SO:0000286;dbxref=SGD:S000006888
chrV	SGD	gene	118519	120294	.	-	.	ID=YEL020C;Name=YEL020C;Note=Hypothetical protein with low sequence identity to Pdc1p;Ontology_term=GO:0003674,GO:0005737,GO:0008150;dbxref=SGD:S000000746;orf_classification=Uncharacterized
chrV	Nagalakshmi_2008	three_prime_UTR	118519	118611	.	-	.	ID=YEL020C_3UTR;Name=YEL020C_3UTR;Parent=YEL020C;log2_transcription_level=2.4594316186373
chrV	SGD	CDS	118612	120294	.	-	0	Name=YEL020C;Note=Hypothetical protein with low sequence identity to Pdc1p;Ontology_term=GO:0003674,GO:0005737,GO:0008150;Parent=YEL020C;dbxref=SGD:S000000746;orf_classification=Uncharacterized
chrV	SGD	gene	120493	121296	.	-	.	Alias=MMS21,NSE2,PSO10;ID=YEL019C;Name=YEL019C;Note=SUMO ligase involved in chromosomal organization and DNA repair%3B essential subunit of the Mms21-Smc5-Smc6 complex%3B mutants are sensitive to methyl methanesulfonate and show increased spontaneous mutation and mitotic recombination;Ontology_term=GO:0005634,GO:0005635,GO:0005737,GO:0006281,GO:0019789,GO:0030915;dbxref=SGD:S000000745;gene=MMS21;…
chrV	SGD	CDS	120493	121296	.	-	0	Alias=MMS21,NSE2,PSO10;Name=YEL019C;Note=SUMO ligase involved in chromosomal organization and DNA repair%3B essential subunit of the Mms21-Smc5-Smc6 complex%3B mutants are sensitive to methyl methanesulfonate and show increased spontaneous mutation and mitotic recombination;Ontology_term=GO:0005634,GO:0005635,GO:0005737,GO:0006281,GO:0019789,GO:0030915;Parent=YEL019C;dbxref=SGD:S000000745;gene=MM…
chrV	SGD	gene	121450	121983	.	-	.	ID=YEL018C-A;Name=YEL018C-A;Note=Dubious open reading frame unlikely to encode a functional protein%2C based on available experimental and comparative sequence data;Ontology_term=GO:0003674,GO:0005575,GO:0008150;dbxref=SGD:S000028742;orf_classification=Dubious
chrV	SGD	CDS	121450	121983	.	-	0	Name=YEL018C-A;Note=Dubious open reading frame unlikely to encode a functional protein%2C based on available experimental and comparative sequence data;Ontology_term=GO:0003674,GO:0005575,GO:0008150;Parent=YEL018C-A;dbxref=SGD:S000028742;orf_classification=Dubious
chrV	SGD	gene	121466	122389	.	+	.	Alias=EAF5;ID=YEL018W;Name=YEL018W;Note=Esa1p-associated factor%2C non-essential subunit of the NuA4 acetyltransferase complex;Ontology_term=GO:0003674,GO:0005634,GO:0006281,GO:0035267;dbxref=SGD:S000000744;gene=EAF5;orf_classification=Verified
chrV	SGD	CDS	121466	122305	.	+	0	Alias=EAF5;Name=YEL018W;Note=Esa1p-associated factor%2C non-essential subunit of the NuA4 acetyltransferase complex;Ontology_term=GO:0003674,GO:0005634,GO:0006281,GO:0035267;Parent=YEL018W;dbxref=SGD:S000000744;gene=EAF5;orf_classification=Verified
chrV	Nagalakshmi_2008	three_prime_UTR	122306	122389	.	+	.	ID=YEL018W_3UTR;Name=YEL018W_3UTR;Parent=YEL018W;log2_transcription_level=5.55458885167764
chrV	SGD	gene	122346	122954	.	-	.	Alias=PMP2;ID=YEL017C-A;Name=YEL017C-A;Note=Proteolipid associated with plasma membrane H%28%2B%29-ATPase %28Pma1p%29%3B regulates plasma membrane H%28%2B%29-ATPase activity%3B nearly identical to PMP1;Ontology_term=GO:0003674,GO:0006812,GO:0016020;dbxref=SGD:S000002103;gene=PMP2;orf_classification=Verified
chrV	Nagalakshmi_2008	three_prime_UTR	122346	122792	.	-	.	ID=YEL017C-A_3UTR;Name=YEL017C-A_3UTR;Parent=YEL017C-A;log2_transcription_level=NA
chrV	SGD	CDS	122793	122924	.	-	0	Alias=PMP2;Name=YEL017C-A;Note=Proteolipid associated with plasma membrane H%28%2B%29-ATPase %28Pma1p%29%3B regulates plasma membrane H%28%2B%29-ATPase activity%3B nearly identical to PMP1;Ontology_term=GO:0003674,GO:0006812,GO:0016020;Parent=YEL017C-A;dbxref=SGD:S000002103;gene=PMP2;orf_classification=Verified
chrV	Nagalakshmi_2008	five_prime_UTR	122925	122954	.	-	.	ID=YEL017C-A_5UTR;Name=YEL017C-A_5UTR;Note=NA;Parent=YEL017C-A;log2_transcription_level=NA
chrV	SGD	gene	123524	124756	.	+	.	Alias=GTT3;ID=YEL017W;Name=YEL017W;Note=Protein of unknown function with a possible role in glutathione metabolism%2C as suggested by computational analysis of large-scale protein-protein interaction data%3B GFP-fusion protein localizes to the nuclear periphery;Ontology_term=GO:0003674,GO:0005575,GO:0008150;dbxref=SGD:S000000743;gene=GTT3;orf_classification=Verified
chrV	Nagalakshmi_2008	five_prime_UTR	123524	123651	.	+	.	ID=YEL017W_5UTR;Name=YEL017W_5UTR;Note=NA;Parent=YEL017W;log2_transcription_level=NA
chrV	SGD	CDS	123652	124665	.	+	0	Alias=GTT3;Name=YEL017W;Note=Protein of unknown function with a possible role in glutathione metabolism%2C as suggested by computational analysis of large-scale protein-protein interaction data%3B GFP-fusion protein localizes to the nuclear periphery;Ontology_term=GO:0003674,GO:0005575,GO:0008150;Parent=YEL017W;dbxref=SGD:S000000743;gene=GTT3;orf_classification=Verified
chrV	Nagalakshmi_2008	three_prime_UTR	124666	124756	.	+	.	ID=YEL017W_3UTR;Name=YEL017W_3UTR;Parent=YEL017W;log2_transcription_level=4.95419631038688
chrV	SGD	gene	124732	126378	.	-	.	Alias=NPP2;ID=YEL016C;Name=YEL016C;Note=Nucleotide pyrophosphatase/phosphodiesterase family member%3B mediates extracellular nucleotide phosphate hydrolysis along with Npp1p and Pho5p%3B activity and expression enhanced during conditions of phosphate starvation;Ontology_term=GO:0004528,GO:0004551,GO:0005575,GO:0009141,GO:0017111,GO:0047429;dbxref=SGD:S000000742;gene=NPP2;orf_classification=Verifi…
chrV	SGD	CDS	124732	126213	.	-	0	Alias=NPP2;Name=YEL016C;Note=Nucleotide pyrophosphatase/phosphodiesterase family member%3B mediates extracellular nucleotide phosphate hydrolysis along with Npp1p and Pho5p%3B activity and expression enhanced during conditions of phosphate starvation;Ontology_term=GO:0004528,GO:0004551,GO:0005575,GO:0009141,GO:0017111,GO:0047429;Parent=YEL016C;dbxref=SGD:S000000742;gene=NPP2;orf_classification=Ve…
chrV	Nagalakshmi_2008	five_prime_UTR	126214	126378	.	-	.	ID=YEL016C_5UTR;Name=YEL016C_5UTR;Note=NA;Parent=YEL016C;log2_transcription_level=NA
chrV	SGD	gene	126601	128335	.	+	.	Alias=EDC3,DCP3,LSM16;ID=YEL015W;Name=YEL015W;Note=Non-essential conserved protein of unknown function%2C plays a role in mRNA decapping by specifically affecting the function of the decapping enzyme Dcp1p%3B localizes to cytoplasmic mRNA processing bodies;Ontology_term=GO:0000932,GO:0003674,GO:0031087,GO:0033962;dbxref=SGD:S000000741;gene=EDC3;orf_classification=Verified
chrV	Nagalakshmi_2008	five_prime_UTR	126601	126623	.	+	.	ID=YEL015W_5UTR;Name=YEL015W_5UTR;Note=NA;Parent=YEL015W;log2_transcription_level=NA
chrV	SGD	CDS	126624	128279	.	+	0	Alias=EDC3,DCP3,LSM16;Name=YEL015W;Note=Non-essential conserved protein of unknown function%2C plays a role in mRNA decapping by specifically affecting the function of the decapping enzyme Dcp1p%3B localizes to cytoplasmic mRNA processing bodies;Ontology_term=GO:0000932,GO:0003674,GO:0031087,GO:0033962;Parent=YEL015W;dbxref=SGD:S000000741;gene=EDC3;orf_classification=Verified
chrV	Nagalakshmi_2008	three_prime_UTR	128280	128335	.	+	.	ID=YEL015W_3UTR;Name=YEL015W_3UTR;Parent=YEL015W;log2_transcription_level=NA
chrV	SGD	gene	128298	128603	.	-	.	ID=YEL014C;Name=YEL014C;Note=Dubious open reading frame unlikely to encode a functional protein%2C based on available experimental and comparative sequence data;Ontology_term=GO:0003674,GO:0005575,GO:0008150;dbxref=SGD:S000000740;orf_classification=Dubious
chrV	SGD	CDS	128298	128603	.	-	0	Name=YEL014C;Note=Dubious open reading frame unlikely to encode a functional protein%2C based on available experimental and comparative sequence data;Ontology_term=GO:0003674,GO:0005575,GO:0008150;Parent=YEL014C;dbxref=SGD:S000000740;orf_classification=Dubious
chrV	SGD	gene	128820	130556	.	+	.	Alias=VAC8,YEB3;ID=YEL013W;Name=YEL013W;Note=Phosphorylated and palmitoylated vacuolar membrane protein that interacts with Atg13p%2C required for the cytoplasm-to-vacuole targeting %28Cvt%29 pathway%3B interacts with Nvj1p to form nucleus-vacuole junctions;Ontology_term=GO:0000011,GO:0000329,GO:0016236,GO:0034727,GO:0042144,GO:0043495,GO:0071255,GO:0071561,GO:0071562,GO:0071563;dbxref=SGD:S00000…
chrV	SGD	CDS	128820	130556	.	+	0	Alias=VAC8,YEB3;Name=YEL013W;Note=Phosphorylated and palmitoylated vacuolar membrane protein that interacts with Atg13p%2C required for the cytoplasm-to-vacuole targeting %28Cvt%29 pathway%3B interacts with Nvj1p to form nucleus-vacuole junctions;Ontology_term=GO:0000011,GO:0000329,GO:0016236,GO:0034727,GO:0042144,GO:0043495,GO:0071255,GO:0071561,GO:0071562,GO:0071563;Parent=YEL013W;dbxref=SGD:S0…
chrV	SGD	tRNA	131077	131148	.	-	.	ID=tQ%28UUG%29E2;Name=tQ%28UUG%29E2;Note=tRNA-Gln%3B thiolation of uridine at wobble position %2834%29 requires Ncs6p;Ontology_term=GO:0005829,GO:0006414,GO:0030533;dbxref=SGD:S000006697
chrV	SGD	noncoding_exon	131077	131148	.	-	.	Name=tQ%28UUG%29E2;Note=tRNA-Gln%3B thiolation of uridine at wobble position %2834%29 requires Ncs6p;Ontology_term=GO:0005829,GO:0006414,GO:0030533,SO:0000198;Parent=tQ%28UUG%29E2;dbxref=SGD:S000006697
chrV	SGD	gene	131673	132651	.	+	.	Alias=UBC8,GID3;ID=YEL012W;Name=YEL012W;Note=Ubiquitin-conjugating enzyme that negatively regulates gluconeogenesis by mediating the glucose-induced ubiquitination of fructose-1%2C6-bisphosphatase %28FBPase%29%3B cytoplasmic enzyme that catalyzes the ubiquitination of histones in vitro;Ontology_term=GO:0000209,GO:0004842,GO:0005737,GO:0006513,GO:0042787,GO:0043161,GO:0045721;dbxref=SGD:S000000738…
chrV	Nagalakshmi_2008	five_prime_UTR	131673	131766	.	+	.	ID=YEL012W_5UTR;Name=YEL012W_5UTR;Note=NA;Parent=YEL012W;log2_transcription_level=4.49185309632967
chrV	SGD	intron	131772	131894	.	+	.	Alias=UBC8,GID3;Name=YEL012W;Note=Ubiquitin-conjugating enzyme that negatively regulates gluconeogenesis by mediating the glucose-induced ubiquitination of fructose-1%2C6-bisphosphatase %28FBPase%29%3B cytoplasmic enzyme that catalyzes the ubiquitination of histones in vitro;Ontology_term=GO:0000209,GO:0004842,GO:0005737,GO:0006513,GO:0042787,GO:0043161,GO:0045721;Parent=YEL012W;dbxref=SGD:S00000…
chrV	SGD	CDS	131895	132546	.	+	1	Alias=UBC8,GID3;Name=YEL012W;Note=Ubiquitin-conjugating enzyme that negatively regulates gluconeogenesis by mediating the glucose-induced ubiquitination of fructose-1%2C6-bisphosphatase %28FBPase%29%3B cytoplasmic enzyme that catalyzes the ubiquitination of histones in vitro;Ontology_term=GO:0000209,GO:0004842,GO:0005737,GO:0006513,GO:0042787,GO:0043161,GO:0045721;Parent=YEL012W;dbxref=SGD:S00000…
chrV	Nagalakshmi_2008	three_prime_UTR	132547	132651	.	+	.	ID=YEL012W_3UTR;Name=YEL012W_3UTR;Parent=YEL012W;log2_transcription_level=3.4594316186373
chrV	SGD	gene	133081	135297	.	+	.	Alias=GLC3,GHA1;ID=YEL011W;Name=YEL011W;Note=Glycogen branching enzyme%2C involved in glycogen accumulation%3B green fluorescent protein %28GFP%29-fusion protein localizes to the cytoplasm in a punctate pattern;Ontology_term=GO:0003844,GO:0005737,GO:0005978;dbxref=SGD:S000000737;gene=GLC3;orf_classification=Verified
chrV	Nagalakshmi_2008	five_prime_UTR	133081	133112	.	+	.	ID=YEL011W_5UTR;Name=YEL011W_5UTR;Note=NA;Parent=YEL011W;log2_transcription_level=6.17990909001493
chrV	SGD	CDS	133113	135227	.	+	0	Alias=GLC3,GHA1;Name=YEL011W;Note=Glycogen branching enzyme%2C involved in glycogen accumulation%3B green fluorescent protein %28GFP%29-fusion protein localizes to the cytoplasm in a punctate pattern;Ontology_term=GO:0003844,GO:0005737,GO:0005978;Parent=YEL011W;dbxref=SGD:S000000737;gene=GLC3;orf_classification=Verified
chrV	Nagalakshmi_2008	three_prime_UTR	135228	135297	.	+	.	ID=YEL011W_3UTR;Name=YEL011W_3UTR;Parent=YEL011W;log2_transcription_level=5.35755200461808
chrV	SGD	tRNA	135418	135490	.	-	.	ID=tK%28CUU%29E1;Name=tK%28CUU%29E1;Note=tRNA-Lys%3B a small portion is imported into mitochondria via interaction with mt lysyl-tRNA synthetase Msk1p and is necessary to decode AAG codons at high temperature%2C when base modification of mt-encoded tRNA-Lys is reduced;Ontology_term=GO:0005739,GO:0005829,GO:0006414,GO:0030533,GO:0032543;dbxref=SGD:S000006618
chrV	SGD	noncoding_exon	135418	135490	.	-	.	Name=tK%28CUU%29E1;Note=tRNA-Lys%3B a small portion is imported into mitochondria via interaction with mt lysyl-tRNA synthetase Msk1p and is necessary to decode AAG codons at high temperature%2C when base modification of mt-encoded tRNA-Lys is reduced;Ontology_term=GO:0005739,GO:0005829,GO:0006414,GO:0030533,GO:0032543,SO:0000198;Parent=tK%28CUU%29E1;dbxref=SGD:S000006618
chrV	SGD	long_terminal_repeat	487824	488151	.	+	.	ID=YELCdelta4;Name=YELCdelta4;Note=Ty1 LTR;Ontology_term=SO:0000286;dbxref=SGD:S000006887
chrV	SGD	gene	136272	136622	.	+	.	ID=YEL010W;Name=YEL010W;Note=Dubious open reading frame unlikely to encode a functional protein%2C based on available experimental and comparative sequence data;Ontology_term=GO:0003674,GO:0005575,GO:0008150;dbxref=SGD:S000000736;orf_classification=Dubious
chrV	SGD	CDS	136272	136622	.	+	0	Name=YEL010W;Note=Dubious open reading frame unlikely to encode a functional protein%2C based on available experimental and comparative sequence data;Ontology_term=GO:0003674,GO:0005575,GO:0008150;Parent=YEL010W;dbxref=SGD:S000000736;orf_classification=Dubious
chrV	SGD	gene	136364	136771	.	-	.	ID=YEL009C-A;Name=YEL009C-A;Note=Dubious open reading frame unlikely to encode a functional protein%2C based on available experimental and comparative sequence data;Ontology_term=GO:0003674,GO:0005575,GO:0008150;dbxref=SGD:S000028741;orf_classification=Dubious
chrV	SGD	CDS	136364	136771	.	-	0	Name=YEL009C-A;Note=Dubious open reading frame unlikely to encode a functional protein%2C based on available experimental and comparative sequence data;Ontology_term=GO:0003674,GO:0005575,GO:0008150;Parent=YEL009C-A;dbxref=SGD:S000028741;orf_classification=Dubious
chrV	SGD	long_terminal_repeat	137317	137632	.	+	.	ID=YELWdelta5;Name=YELWdelta5;Note=Ty1 LTR;Ontology_term=SO:0000286;dbxref=SGD:S000006891
chrV	SGD	long_terminal_repeat	138214	138546	.	+	.	ID=YELWdelta6;Name=YELWdelta6;Note=Ty1 LTR;Ontology_term=SO:0000286;dbxref=SGD:S000006892
chrV	SGD	tRNA	138659	138730	.	+	.	ID=tR%28UCU%29E;Name=tR%28UCU%29E;Note=tRNA-Arg %28Arg3%29%2C one of 11 nuclear tRNA genes containing the tDNA-anticodon UCU %28converted to mcm5-UCU in the mature tRNA%29%2C decodes AGA codons into arginine%2C one of 19 nuclear tRNAs for arginine%3B target of K. lactis zymocin;Ontology_term=GO:0005829,GO:0006414,GO:0030533;dbxref=SGD:S000006710
chrV	SGD	noncoding_exon	138659	138730	.	+	.	Name=tR%28UCU%29E;Note=tRNA-Arg %28Arg3%29%2C one of 11 nuclear tRNA genes containing the tDNA-anticodon UCU %28converted to mcm5-UCU in the mature tRNA%29%2C decodes AGA codons into arginine%2C one of 19 nuclear tRNAs for arginine%3B target of K. lactis zymocin;Ontology_term=GO:0005829,GO:0006414,GO:0030533,SO:0000198;Parent=tR%28UCU%29E;dbxref=SGD:S000006710
chrV	SGD	gene	138839	140327	.	-	.	Alias=GCN4,AAS101,AAS3,ARG9;ID=YEL009C;Name=YEL009C;Note=Basic leucine zipper %28bZIP%29 transcriptional activator of amino acid biosynthetic genes in response to amino acid starvation%3B expression is tightly regulated at both the transcriptional and translational levels;Ontology_term=GO:0003704,GO:0005634,GO:0010552,GO:0010553,GO:0043565,GO:0045184,GO:0045899,GO:0060261;dbxref=SGD:S000000735;ge…
chrV	Nagalakshmi_2008	three_prime_UTR	138839	138910	.	-	.	ID=YEL009C_3UTR;Name=YEL009C_3UTR;Parent=YEL009C;log2_transcription_level=8.64565843240871
chrV	SGD	CDS	138911	139756	.	-	0	Alias=GCN4,AAS101,AAS3,ARG9;Name=YEL009C;Note=Basic leucine zipper %28bZIP%29 transcriptional activator of amino acid biosynthetic genes in response to amino acid starvation%3B expression is tightly regulated at both the transcriptional and translational levels;Ontology_term=GO:0003704,GO:0005634,GO:0010552,GO:0010553,GO:0043565,GO:0045184,GO:0045899,GO:0060261;Parent=YEL009C;dbxref=SGD:S00000073…
chrV	Nagalakshmi_2008	five_prime_UTR	139757	140327	.	-	.	ID=YEL009C_5UTR;Name=YEL009C_5UTR;Note=NA;Parent=YEL009C;log2_transcription_level=8.64565843240871
chrV	SGD	gene	140505	140885	.	+	.	ID=YEL008W;Name=YEL008W;Note=Hypothetical protein predicted to be involved in metabolism;Ontology_term=GO:0003674,GO:0005575,GO:0008150;dbxref=SGD:S000000734;orf_classification=Dubious
chrV	SGD	CDS	140505	140885	.	+	0	Name=YEL008W;Note=Hypothetical protein predicted to be involved in metabolism;Ontology_term=GO:0003674,GO:0005575,GO:0008150;Parent=YEL008W;dbxref=SGD:S000000734;orf_classification=Dubious
chrV	SGD	gene	140719	140811	.	-	.	ID=YEL008C-A;Name=YEL008C-A;Note=Identified by gene-trapping%2C microarray-based expression analysis%2C and genome-wide homology searching;Ontology_term=GO:0003674,GO:0005575,GO:0008150;dbxref=SGD:S000028618;orf_classification=Dubious
chrV	SGD	CDS	140719	140811	.	-	0	Name=YEL008C-A;Note=Identified by gene-trapping%2C microarray-based expression analysis%2C and genome-wide homology searching;Ontology_term=GO:0003674,GO:0005575,GO:0008150;Parent=YEL008C-A;dbxref=SGD:S000028618;orf_classification=Dubious
chrV	SGD	gene	141651	144030	.	+	.	Alias=TOS9;ID=YEL007W;Name=YEL007W;Note=Putative protein with sequence similarity to S. pombe gti1%2B %28gluconate transport inducer 1%29;Ontology_term=GO:0003674,GO:0005634,GO:0005737,GO:0008150;dbxref=SGD:S000000733;orf_classification=Uncharacterized
chrV	Nagalakshmi_2008	five_prime_UTR	141651	141884	.	+	.	ID=YEL007W_5UTR;Name=YEL007W_5UTR;Note=NA;Parent=YEL007W;log2_transcription_level=5.04439411935845
chrV	SGD	CDS	141885	143885	.	+	0	Alias=TOS9;Name=YEL007W;Note=Putative protein with sequence similarity to S. pombe gti1%2B %28gluconate transport inducer 1%29;Ontology_term=GO:0003674,GO:0005634,GO:0005737,GO:0008150;Parent=YEL007W;dbxref=SGD:S000000733;orf_classification=Uncharacterized
chrV	Nagalakshmi_2008	three_prime_UTR	143886	144030	.	+	.	ID=YEL007W_3UTR;Name=YEL007W_3UTR;Parent=YEL007W;log2_transcription_level=0
chrV	SGD	gene	144316	145510	.	+	.	Alias=YEA6,NDT2;ID=YEL006W;Name=YEL006W;Note=Putative mitochondrial NAD%2B transporter%2C member of the mitochondrial carrier subfamily %28see also YIA6%29%3B has putative human ortholog;Ontology_term=GO:0005215,GO:0005739,GO:0005743,GO:0006810,GO:0043132,GO:0051724;dbxref=SGD:S000000732;gene=YEA6;orf_classification=Verified
chrV	SGD	CDS	144320	145327	.	+	0	Alias=YEA6,NDT2;Name=YEL006W;Note=Putative mitochondrial NAD%2B transporter%2C member of the mitochondrial carrier subfamily %28see also YIA6%29%3B has putative human ortholog;Ontology_term=GO:0005215,GO:0005739,GO:0005743,GO:0006810,GO:0043132,GO:0051724;Parent=YEL006W;dbxref=SGD:S000000732;gene=YEA6;orf_classification=Verified
chrV	Nagalakshmi_2008	three_prime_UTR	145328	145510	.	+	.	ID=YEL006W_3UTR;Name=YEL006W_3UTR;Parent=YEL006W;log2_transcription_level=NA
chrV	SGD	ARS	145534	145776	.	.	.	Alias=ARSV-146;ID=ARS510;Name=ARS510;Note=Autonomously Replicating Sequence;dbxref=SGD:S000077382
chrV	SGD	gene	145828	146757	.	-	.	Alias=VAB2,VAB31;ID=YEL005C;Name=YEL005C;Note=Protein with a potential role in vacuolar function%2C as suggested by its ability to bind Vac8p%3B likely member of BLOC complex involved in endosomal cargo sorting%3B Vab2p-GFP-fusion localizes to cytoplasm in punctate patter;Ontology_term=GO:0003674,GO:0005737,GO:0008150;dbxref=SGD:S000000731;gene=VAB2;orf_classification=Verified
chrV	Nagalakshmi_2008	three_prime_UTR	145828	145899	.	-	.	ID=YEL005C_3UTR;Name=YEL005C_3UTR;Parent=YEL005C;log2_transcription_level=3.90689059560852
chrV	SGD	CDS	145900	146748	.	-	0	Alias=VAB2,VAB31;Name=YEL005C;Note=Protein with a potential role in vacuolar function%2C as suggested by its ability to bind Vac8p%3B likely member of BLOC complex involved in endosomal cargo sorting%3B Vab2p-GFP-fusion localizes to cytoplasm in punctate patter;Ontology_term=GO:0003674,GO:0005737,GO:0008150;Parent=YEL005C;dbxref=SGD:S000000731;gene=VAB2;orf_classification=Verified
chrV	SGD	gene	146780	148032	.	+	.	Alias=YEA4;ID=YEL004W;Name=YEL004W;Note=Uridine diphosphate-N-acetylglucosamine %28UDP-GlcNAc%29 transporter required for cell wall chitin synthesis%3B localized to the ER;Ontology_term=GO:0005462,GO:0005783,GO:0015786,GO:0015788,GO:0034221,GO:0055085;dbxref=SGD:S000000730;gene=YEA4;orf_classification=Verified
chrV	Nagalakshmi_2008	five_prime_UTR	146780	146943	.	+	.	ID=YEL004W_5UTR;Name=YEL004W_5UTR;Note=NA;Parent=YEL004W;log2_transcription_level=3.52356195605701
chrV	SGD	CDS	146944	147972	.	+	0	Alias=YEA4;Name=YEL004W;Note=Uridine diphosphate-N-acetylglucosamine %28UDP-GlcNAc%29 transporter required for cell wall chitin synthesis%3B localized to the ER;Ontology_term=GO:0005462,GO:0005783,GO:0015786,GO:0015788,GO:0034221,GO:0055085;Parent=YEL004W;dbxref=SGD:S000000730;gene=YEA4;orf_classification=Verified
chrV	Nagalakshmi_2008	three_prime_UTR	147973	148032	.	+	.	ID=YEL004W_3UTR;Name=YEL004W_3UTR;Parent=YEL004W;log2_transcription_level=NA
chrV	SGD	gene	148169	148717	.	+	.	Alias=GIM4,PFD2;ID=YEL003W;Name=YEL003W;Note=Subunit of the heterohexameric cochaperone prefoldin complex which binds specifically to cytosolic chaperonin and transfers target proteins to it;Ontology_term=GO:0005737,GO:0007021,GO:0015631,GO:0016272;dbxref=SGD:S000000729;gene=GIM4;orf_classification=Verified
chrV	SGD	CDS	148169	148187	.	+	0	Alias=GIM4,PFD2;Name=YEL003W;Note=Subunit of the heterohexameric cochaperone prefoldin complex which binds specifically to cytosolic chaperonin and transfers target proteins to it;Ontology_term=GO:0005737,GO:0007021,GO:0015631,GO:0016272;Parent=YEL003W;dbxref=SGD:S000000729;gene=GIM4;orf_classification=Verified
chrV	SGD	intron	148188	148275	.	+	.	Alias=GIM4,PFD2;Name=YEL003W;Note=Subunit of the heterohexameric cochaperone prefoldin complex which binds specifically to cytosolic chaperonin and transfers target proteins to it;Ontology_term=GO:0005737,GO:0007021,GO:0015631,GO:0016272;Parent=YEL003W;dbxref=SGD:S000000729;gene=GIM4;orf_classification=Verified
chrV	SGD	CDS	148276	148592	.	+	2	Alias=GIM4,PFD2;Name=YEL003W;Note=Subunit of the heterohexameric cochaperone prefoldin complex which binds specifically to cytosolic chaperonin and transfers target proteins to it;Ontology_term=GO:0005737,GO:0007021,GO:0015631,GO:0016272;Parent=YEL003W;dbxref=SGD:S000000729;gene=GIM4;orf_classification=Verified
chrV	Nagalakshmi_2008	three_prime_UTR	148593	148717	.	+	.	ID=YEL003W_3UTR;Name=YEL003W_3UTR;Parent=YEL003W;log2_transcription_level=4.28540221886225
chrV	SGD	gene	148594	150060	.	-	.	Alias=WBP1;ID=YEL002C;Name=YEL002C;Note=Beta subunit of the oligosaccharyl transferase %28OST%29 glycoprotein complex%3B required for N-linked glycosylation of proteins in the endoplasmic reticulum;Ontology_term=GO:0004579,GO:0005635,GO:0005783,GO:0006487,GO:0007049,GO:0008250;dbxref=SGD:S000000728;gene=WBP1;orf_classification=Verified
chrV	Nagalakshmi_2008	three_prime_UTR	148594	148714	.	-	.	ID=YEL002C_3UTR;Name=YEL002C_3UTR;Parent=YEL002C;log2_transcription_level=6.66533591718518
chrV	SGD	CDS	148715	150007	.	-	0	Alias=WBP1;Name=YEL002C;Note=Beta subunit of the oligosaccharyl transferase %28OST%29 glycoprotein complex%3B required for N-linked glycosylation of proteins in the endoplasmic reticulum;Ontology_term=GO:0004579,GO:0005635,GO:0005783,GO:0006487,GO:0007049,GO:0008250;Parent=YEL002C;dbxref=SGD:S000000728;gene=WBP1;orf_classification=Verified
chrV	Nagalakshmi_2008	five_prime_UTR	150008	150060	.	-	.	ID=YEL002C_5UTR;Name=YEL002C_5UTR;Note=NA;Parent=YEL002C;log2_transcription_level=6.66533591718518
chrV	SGD	gene	150214	150996	.	-	.	Alias=IRC22;ID=YEL001C;Name=YEL001C;Note=Putative protein of unknown function%3B green fluorescent protein %28GFP%29-fusion localizes to the ER%3B YEL001C is non-essential%3B null mutant displays increased levels of spontaneous Rad52p foci;Ontology_term=GO:0003674,GO:0005783,GO:0008150;dbxref=SGD:S000000727;gene=IRC22;orf_classification=Verified
chrV	Nagalakshmi_2008	three_prime_UTR	150214	150293	.	-	.	ID=YEL001C_3UTR;Name=YEL001C_3UTR;Parent=YEL001C;log2_transcription_level=5.4093909361377
chrV	SGD	CDS	150294	150971	.	-	0	Alias=IRC22;Name=YEL001C;Note=Putative protein of unknown function%3B green fluorescent protein %28GFP%29-fusion localizes to the ER%3B YEL001C is non-essential%3B null mutant displays increased levels of spontaneous Rad52p foci;Ontology_term=GO:0003674,GO:0005783,GO:0008150;Parent=YEL001C;dbxref=SGD:S000000727;gene=IRC22;orf_classification=Verified
chrV	Nagalakshmi_2008	five_prime_UTR	150972	150996	.	-	.	ID=YEL001C_5UTR;Name=YEL001C_5UTR;Note=NA;Parent=YEL001C;log2_transcription_level=5.4093909361377
chrV	SGD	gene	153342	156092	.	+	.	Alias=MNN1;ID=YER001W;Name=YER001W;Note=Alpha-1%2C3-mannosyltransferase%2C integral membrane glycoprotein of the Golgi complex%2C required for addition of alpha1%2C3-mannose linkages to N-linked and O-linked oligosaccharides%2C one of five S. cerevisiae proteins of the MNN1 family;Ontology_term=GO:0000033,GO:0005794,GO:0006491,GO:0006493;dbxref=SGD:S000000803;gene=MNN1;orf_classification=Verified
chrV	Nagalakshmi_2008	five_prime_UTR	153342	153512	.	+	.	ID=YER001W_5UTR;Name=YER001W_5UTR;Note=NA;Parent=YER001W;log2_transcription_level=5.90689059560852
chrV	SGD	CDS	153513	155801	.	+	0	Alias=MNN1;Name=YER001W;Note=Alpha-1%2C3-mannosyltransferase%2C integral membrane glycoprotein of the Golgi complex%2C required for addition of alpha1%2C3-mannose linkages to N-linked and O-linked oligosaccharides%2C one of five S. cerevisiae proteins of the MNN1 family;Ontology_term=GO:0000033,GO:0005794,GO:0006491,GO:0006493;Parent=YER001W;dbxref=SGD:S000000803;gene=MNN1;orf_classification=Veri…
chrV	Nagalakshmi_2008	three_prime_UTR	155802	156092	.	+	.	ID=YER001W_3UTR;Name=YER001W_3UTR;Parent=YER001W;log2_transcription_level=3.64385618977473
chrV	SGD	gene	156751	157581	.	+	.	Alias=NOP16;ID=YER002W;Name=YER002W;Note=Constituent of 66S pre-ribosomal particles%2C involved in 60S ribosomal subunit biogenesis;Ontology_term=GO:0003674,GO:0005634,GO:0005730,GO:0030687,GO:0042273;dbxref=SGD:S000000804;gene=NOP16;orf_classification=Verified
chrV	Nagalakshmi_2008	five_prime_UTR	156751	156795	.	+	.	ID=YER002W_5UTR;Name=YER002W_5UTR;Note=NA;Parent=YER002W;log2_transcription_level=6.69348695749933
chrV	SGD	CDS	156796	157491	.	+	0	Alias=NOP16;Name=YER002W;Note=Constituent of 66S pre-ribosomal particles%2C involved in 60S ribosomal subunit biogenesis;Ontology_term=GO:0003674,GO:0005634,GO:0005730,GO:0030687,GO:0042273;Parent=YER002W;dbxref=SGD:S000000804;gene=NOP16;orf_classification=Verified
chrV	Nagalakshmi_2008	three_prime_UTR	157492	157581	.	+	.	ID=YER002W_3UTR;Name=YER002W_3UTR;Parent=YER002W;log2_transcription_level=NA
chrV	SGD	gene	157673	159140	.	-	.	Alias=PMI40,PMI;ID=YER003C;Name=YER003C;Note=Mannose-6-phosphate isomerase%2C catalyzes the interconversion of fructose-6-P and mannose-6-P%3B required for early steps in protein mannosylation;Ontology_term=GO:0000032,GO:0004476,GO:0005634,GO:0005737,GO:0006486,GO:0009298;dbxref=SGD:S000000805;gene=PMI40;orf_classification=Verified
chrV	Nagalakshmi_2008	three_prime_UTR	157673	157728	.	-	.	ID=YER003C_3UTR;Name=YER003C_3UTR;Parent=YER003C;log2_transcription_level=5.4093909361377
chrV	SGD	CDS	157729	158987	.	-	2	Alias=PMI40,PMI;Name=YER003C;Note=Mannose-6-phosphate isomerase%2C catalyzes the interconversion of fructose-6-P and mannose-6-P%3B required for early steps in protein mannosylation;Ontology_term=GO:0000032,GO:0004476,GO:0005634,GO:0005737,GO:0006486,GO:0009298;Parent=YER003C;dbxref=SGD:S000000805;gene=PMI40;orf_classification=Verified
chrV	SGD	intron	158988	159080	.	-	.	Alias=PMI40,PMI;Name=YER003C;Note=Mannose-6-phosphate isomerase%2C catalyzes the interconversion of fructose-6-P and mannose-6-P%3B required for early steps in protein mannosylation;Ontology_term=GO:0000032,GO:0004476,GO:0005634,GO:0005737,GO:0006486,GO:0009298;Parent=YER003C;dbxref=SGD:S000000805;gene=PMI40;orf_classification=Verified
chrV	SGD	CDS	159081	159111	.	-	0	Alias=PMI40,PMI;Name=YER003C;Note=Mannose-6-phosphate isomerase%2C catalyzes the interconversion of fructose-6-P and mannose-6-P%3B required for early steps in protein mannosylation;Ontology_term=GO:0000032,GO:0004476,GO:0005634,GO:0005737,GO:0006486,GO:0009298;Parent=YER003C;dbxref=SGD:S000000805;gene=PMI40;orf_classification=Verified
chrV	Nagalakshmi_2008	five_prime_UTR	159112	159140	.	-	.	ID=YER003C_5UTR;Name=YER003C_5UTR;Note=NA;Parent=YER003C;log2_transcription_level=5.4093909361377
chrV	SGD	gene	159418	160509	.	+	.	Alias=FMP52;ID=YER004W;Name=YER004W;Note=Protein of unknown function%2C localized to the mitochondrial outer membrane%3B induced by treatment with 8-methoxypsoralen and UVA irradiation;Ontology_term=GO:0003674,GO:0005739,GO:0005741,GO:0005783,GO:0008150;dbxref=SGD:S000000806;gene=FMP52;orf_classification=Verified
chrV	Nagalakshmi_2008	five_prime_UTR	159418	159572	.	+	.	ID=YER004W_5UTR;Name=YER004W_5UTR;Note=NA;Parent=YER004W;log2_transcription_level=6.09803208296053
chrV	SGD	CDS	159573	160268	.	+	0	Alias=FMP52;Name=YER004W;Note=Protein of unknown function%2C localized to the mitochondrial outer membrane%3B induced by treatment with 8-methoxypsoralen and UVA irradiation;Ontology_term=GO:0003674,GO:0005739,GO:0005741,GO:0005783,GO:0008150;Parent=YER004W;dbxref=SGD:S000000806;gene=FMP52;orf_classification=Verified
chrV	Nagalakshmi_2008	three_prime_UTR	160269	160509	.	+	.	ID=YER004W_3UTR;Name=YER004W_3UTR;Parent=YER004W;log2_transcription_level=5.90689059560852
chrV	SGD	gene	160543	162526	.	+	.	Alias=YND1,YEJ5;ID=YER005W;Name=YER005W;Note=Apyrase with wide substrate specificity%2C involved in preventing the inhibition of glycosylation by hydrolyzing nucleoside tri- and diphosphates which are inhibitors of glycotransferases%3B partially redundant with Gda1p;Ontology_term=GO:0005792,GO:0005794,GO:0006486,GO:0016020,GO:0017110,GO:0017111,GO:0030137;dbxref=SGD:S000000807;gene=YND1;orf_class…
chrV	SGD	CDS	160543	162435	.	+	0	Alias=YND1,YEJ5;Name=YER005W;Note=Apyrase with wide substrate specificity%2C involved in preventing the inhibition of glycosylation by hydrolyzing nucleoside tri- and diphosphates which are inhibitors of glycotransferases%3B partially redundant with Gda1p;Ontology_term=GO:0005792,GO:0005794,GO:0006486,GO:0016020,GO:0017110,GO:0017111,GO:0030137;Parent=YER005W;dbxref=SGD:S000000807;gene=YND1;orf_c…
chrV	Nagalakshmi_2008	three_prime_UTR	162436	162526	.	+	.	ID=YER005W_3UTR;Name=YER005W_3UTR;Parent=YER005W;log2_transcription_level=NA
chrV	SGD	gene	162694	164341	.	+	.	Alias=NUG1;ID=YER006W;Name=YER006W;Note=GTPase that associates with nuclear 60S pre-ribosomes%2C required for export of 60S ribosomal subunits from the nucleus;Ontology_term=GO:0000055,GO:0003723,GO:0003924,GO:0005634,GO:0005730,GO:0006364,GO:0030687;dbxref=SGD:S000000808;gene=NUG1;orf_classification=Verified
chrV	Nagalakshmi_2008	five_prime_UTR	162694	162715	.	+	.	ID=YER006W_5UTR;Name=YER006W_5UTR;Note=NA;Parent=YER006W;log2_transcription_level=NA
chrV	SGD	CDS	162716	164278	.	+	0	Alias=NUG1;Name=YER006W;Note=GTPase that associates with nuclear 60S pre-ribosomes%2C required for export of 60S ribosomal subunits from the nucleus;Ontology_term=GO:0000055,GO:0003723,GO:0003924,GO:0005634,GO:0005730,GO:0006364,GO:0030687;Parent=YER006W;dbxref=SGD:S000000808;gene=NUG1;orf_classification=Verified
chrV	Nagalakshmi_2008	three_prime_UTR	164279	164341	.	+	.	ID=YER006W_3UTR;Name=YER006W_3UTR;Parent=YER006W;log2_transcription_level=4.70043971814109
chrV	SGD	gene	164337	164654	.	-	.	ID=YER006C-A;Name=YER006C-A;Note=Dubious open reading frame unlikely to encode a protein%2C based on available experimental and comparative sequence data%3B partially overlaps the verified ORF PAC2;Ontology_term=GO:0003674,GO:0005575,GO:0008150;dbxref=SGD:S000028745;orf_classification=Dubious
chrV	SGD	CDS	164337	164654	.	-	0	Name=YER006C-A;Note=Dubious open reading frame unlikely to encode a protein%2C based on available experimental and comparative sequence data%3B partially overlaps the verified ORF PAC2;Ontology_term=GO:0003674,GO:0005575,GO:0008150;Parent=YER006C-A;dbxref=SGD:S000028745;orf_classification=Dubious
chrV	SGD	gene	164325	166300	.	+	.	Alias=PAC2;ID=YER007W;Name=YER007W;Note=Microtubule effector required for tubulin heterodimer formation%2C binds alpha-tubulin%2C required for normal microtubule function%2C null mutant exhibits cold-sensitive microtubules and sensitivity to benomyl;Ontology_term=GO:0005575,GO:0006457,GO:0043014;dbxref=SGD:S000000809;gene=PAC2;orf_classification=Verified
chrV	Nagalakshmi_2008	five_prime_UTR	164325	164519	.	+	.	ID=YER007W_5UTR;Name=YER007W_5UTR;Note=NA;Parent=YER007W;log2_transcription_level=5.83289001416474
chrV	SGD	CDS	164520	166076	.	+	0	Alias=PAC2;Name=YER007W;Note=Microtubule effector required for tubulin heterodimer formation%2C binds alpha-tubulin%2C required for normal microtubule function%2C null mutant exhibits cold-sensitive microtubules and sensitivity to benomyl;Ontology_term=GO:0005575,GO:0006457,GO:0043014;Parent=YER007W;dbxref=SGD:S000000809;gene=PAC2;orf_classification=Verified
chrV	Nagalakshmi_2008	three_prime_UTR	166077	166300	.	+	.	ID=YER007W_3UTR;Name=YER007W_3UTR;Parent=YER007W;log2_transcription_level=7.76155123244448
chrV	SGD	gene	166230	166908	.	-	.	Alias=TMA20,RBF20;ID=YER007C-A;Name=YER007C-A;Note=Protein of unknown function that associates with ribosomes and has a putative RNA binding domain%3B interacts with Tma22p%3B null mutant exhibits translation defects%3B has homology to human oncogene MCT-1;Ontology_term=GO:0003723,GO:0005737,GO:0005840,GO:0042254;dbxref=SGD:S000002957;gene=TMA20;orf_classification=Verified
chrV	SGD	CDS	166230	166764	.	-	1	Alias=TMA20,RBF20;Name=YER007C-A;Note=Protein of unknown function that associates with ribosomes and has a putative RNA binding domain%3B interacts with Tma22p%3B null mutant exhibits translation defects%3B has homology to human oncogene MCT-1;Ontology_term=GO:0003723,GO:0005737,GO:0005840,GO:0042254;Parent=YER007C-A;dbxref=SGD:S000002957;gene=TMA20;orf_classification=Verified
chrV	SGD	intron	166765	166867	.	-	.	Alias=TMA20,RBF20;Name=YER007C-A;Note=Protein of unknown function that associates with ribosomes and has a putative RNA binding domain%3B interacts with Tma22p%3B null mutant exhibits translation defects%3B has homology to human oncogene MCT-1;Ontology_term=GO:0003723,GO:0005737,GO:0005840,GO:0042254;Parent=YER007C-A;dbxref=SGD:S000002957;gene=TMA20;orf_classification=Verified
chrV	SGD	CDS	166868	166878	.	-	0	Alias=TMA20,RBF20;Name=YER007C-A;Note=Protein of unknown function that associates with ribosomes and has a putative RNA binding domain%3B interacts with Tma22p%3B null mutant exhibits translation defects%3B has homology to human oncogene MCT-1;Ontology_term=GO:0003723,GO:0005737,GO:0005840,GO:0042254;Parent=YER007C-A;dbxref=SGD:S000002957;gene=TMA20;orf_classification=Verified
chrV	Nagalakshmi_2008	five_prime_UTR	166879	166908	.	-	.	ID=YER007C-A_5UTR;Name=YER007C-A_5UTR;Note=NA;Parent=YER007C-A;log2_transcription_level=6.3037807481771
chrV	SGD	snRNA	167420	167579	.	-	.	Alias=SNR14;ID=snR14;Name=snR14;Note=U4 spliceosomal RNA%3B interacts with U6%3B snRNA U4;Ontology_term=GO:0000398,GO:0005681,GO:0017069,GO:0046540;dbxref=SGD:S000006499;gene=SNR14
chrV	SGD	noncoding_exon	167420	167579	.	-	.	Alias=SNR14;Name=snR14;Note=U4 spliceosomal RNA%3B interacts with U6%3B snRNA U4;Ontology_term=GO:0000398,GO:0005681,GO:0017069,GO:0046540,SO:0000198;Parent=snR14;dbxref=SGD:S000006499;gene=SNR14
chrV	SGD	gene	167709	171875	.	-	.	Alias=SEC3,PSL1;ID=YER008C;Name=YER008C;Note=Subunit of the exocyst complex %28Sec3p%2C Sec5p%2C Sec6p%2C Sec8p%2C Sec10p%2C Sec15p%2C Exo70p%2C Exo84p%29 which mediates targeting of post-Golgi vesicles to sites of active exocytosis%3B Sec3p specifically is a spatial landmark for secretion;Ontology_term=GO:0000131,GO:0000145,GO:0000910,GO:0005546,GO:0005934,GO:0005935,GO:0006887,GO:0006893,GO:000…
chrV	Nagalakshmi_2008	three_prime_UTR	167709	167800	.	-	.	ID=YER008C_3UTR;Name=YER008C_3UTR;Parent=YER008C;log2_transcription_level=4.52356195605701
chrV	SGD	CDS	167801	171811	.	-	0	Alias=SEC3,PSL1;Name=YER008C;Note=Subunit of the exocyst complex %28Sec3p%2C Sec5p%2C Sec6p%2C Sec8p%2C Sec10p%2C Sec15p%2C Exo70p%2C Exo84p%29 which mediates targeting of post-Golgi vesicles to sites of active exocytosis%3B Sec3p specifically is a spatial landmark for secretion;Ontology_term=GO:0000131,GO:0000145,GO:0000910,GO:0005546,GO:0005934,GO:0005935,GO:0006887,GO:0006893,GO:0006904,GO:000…
chrV	Nagalakshmi_2008	five_prime_UTR	171812	171875	.	-	.	ID=YER008C_5UTR;Name=YER008C_5UTR;Note=NA;Parent=YER008C;log2_transcription_level=4.52356195605701
chrV	SGD	gene	172092	172650	.	+	.	Alias=NTF2;ID=YER009W;Name=YER009W;Note=Nuclear envelope protein%2C interacts with GDP-bound Gsp1p and with proteins of the nuclear pore to transport Gsp1p into the nucleus where it is an essential player in nucleocytoplasmic transport;Ontology_term=GO:0005635,GO:0006606,GO:0006913,GO:0008536;dbxref=SGD:S000000811;gene=NTF2;orf_classification=Verified
chrV	Nagalakshmi_2008	five_prime_UTR	172092	172107	.	+	.	ID=YER009W_5UTR;Name=YER009W_5UTR;Note=NA;Parent=YER009W;log2_transcription_level=8.27844945822048
chrV	SGD	CDS	172108	172485	.	+	0	Alias=NTF2;Name=YER009W;Note=Nuclear envelope protein%2C interacts with GDP-bound Gsp1p and with proteins of the nuclear pore to transport Gsp1p into the nucleus where it is an essential player in nucleocytoplasmic transport;Ontology_term=GO:0005635,GO:0006606,GO:0006913,GO:0008536;Parent=YER009W;dbxref=SGD:S000000811;gene=NTF2;orf_classification=Verified
chrV	Nagalakshmi_2008	three_prime_UTR	172486	172650	.	+	.	ID=YER009W_3UTR;Name=YER009W_3UTR;Parent=YER009W;log2_transcription_level=NA
chrV	SGD	gene	172551	173426	.	-	.	ID=YER010C;Name=YER010C;Note=Protein of unknown function%2C forms a ring-shaped homotrimer%3B has similarity to members of the prokaryotic rraA family%3B possibly involved in a phosphotransfer reaction;Ontology_term=GO:0003674,GO:0005575,GO:0008150;dbxref=SGD:S000000812;orf_classification=Verified
chrV	Nagalakshmi_2008	three_prime_UTR	172551	172626	.	-	.	ID=YER010C_3UTR;Name=YER010C_3UTR;Parent=YER010C;log2_transcription_level=7.19967234483636
chrV	SGD	CDS	172627	173331	.	-	0	Name=YER010C;Note=Protein of unknown function%2C forms a ring-shaped homotrimer%3B has similarity to members of the prokaryotic rraA family%3B possibly involved in a phosphotransfer reaction;Ontology_term=GO:0003674,GO:0005575,GO:0008150;Parent=YER010C;dbxref=SGD:S000000812;orf_classification=Verified
chrV	Nagalakshmi_2008	five_prime_UTR	173332	173426	.	-	.	ID=YER010C_5UTR;Name=YER010C_5UTR;Note=NA;Parent=YER010C;log2_transcription_level=7.19967234483636
chrV	SGD	ARS	173631	173868	.	.	.	Alias=ARSV-174;ID=ARS511;Name=ARS511;Note=Autonomously Replicating Sequence;dbxref=SGD:S000077383
chrV	SGD	gene	175177	176161	.	+	.	Alias=TIR1,SRP1;ID=YER011W;Name=YER011W;Note=Cell wall mannoprotein of the Srp1p/Tip1p family of serine-alanine-rich proteins%3B expression is downregulated at acidic pH and induced by cold shock and anaerobiosis%3B abundance is increased in cells cultured without shaking;Ontology_term=GO:0005199,GO:0006950,GO:0009277;dbxref=SGD:S000000813;gene=TIR1;orf_classification=Verified
chrV	Nagalakshmi_2008	five_prime_UTR	175177	175240	.	+	.	ID=YER011W_5UTR;Name=YER011W_5UTR;Note=NA;Parent=YER011W;log2_transcription_level=5.14974711950468
chrV	SGD	CDS	175241	176005	.	+	0	Alias=TIR1,SRP1;Name=YER011W;Note=Cell wall mannoprotein of the Srp1p/Tip1p family of serine-alanine-rich proteins%3B expression is downregulated at acidic pH and induced by cold shock and anaerobiosis%3B abundance is increased in cells cultured without shaking;Ontology_term=GO:0005199,GO:0006950,GO:0009277;Parent=YER011W;dbxref=SGD:S000000813;gene=TIR1;orf_classification=Verified
chrV	Nagalakshmi_2008	three_prime_UTR	176006	176161	.	+	.	ID=YER011W_3UTR;Name=YER011W_3UTR;Parent=YER011W;log2_transcription_level=1.8073549220576
chrV	SGD	long_terminal_repeat	176698	176849	.	+	.	ID=YERWdelta7;Name=YERWdelta7;Note=Ty1 LTR;Ontology_term=SO:0000286;dbxref=SGD:S000006912
chrV	SGD	tRNA	177092	177163	.	+	.	ID=tE%28UUC%29E1;Name=tE%28UUC%29E1;Note=tRNA-Glu%3B thiolation of uridine at wobble position %2834%29 requires Ncs6p%3B target of K. lactis zymocin;Ontology_term=GO:0005829,GO:0006414,GO:0030533;dbxref=SGD:S000006550
chrV	SGD	noncoding_exon	177092	177163	.	+	.	Name=tE%28UUC%29E1;Note=tRNA-Glu%3B thiolation of uridine at wobble position %2834%29 requires Ncs6p%3B target of K. lactis zymocin;Ontology_term=GO:0005829,GO:0006414,GO:0030533,SO:0000198;Parent=tE%28UUC%29E1;dbxref=SGD:S000006550
chrV	SGD	gene	177781	178556	.	+	.	Alias=PRE1;ID=YER012W;Name=YER012W;Note=Beta 4 subunit of the 20S proteasome%3B localizes to the nucleus throughout the cell cycle;Ontology_term=GO:0005634,GO:0005789,GO:0010499,GO:0019774,GO:0034515,GO:0043161,GO:0061133;dbxref=SGD:S000000814;gene=PRE1;orf_classification=Verified
chrV	Nagalakshmi_2008	five_prime_UTR	177781	177827	.	+	.	ID=YER012W_5UTR;Name=YER012W_5UTR;Note=NA;Parent=YER012W;log2_transcription_level=5.5077946401987
chrV	SGD	CDS	177828	178424	.	+	0	Alias=PRE1;Name=YER012W;Note=Beta 4 subunit of the 20S proteasome%3B localizes to the nucleus throughout the cell cycle;Ontology_term=GO:0005634,GO:0005789,GO:0010499,GO:0019774,GO:0034515,GO:0043161,GO:0061133;Parent=YER012W;dbxref=SGD:S000000814;gene=PRE1;orf_classification=Verified
chrV	Nagalakshmi_2008	three_prime_UTR	178425	178556	.	+	.	ID=YER012W_3UTR;Name=YER012W_3UTR;Parent=YER012W;log2_transcription_level=NA
chrV	SGD	gene	178797	182348	.	+	.	Alias=PRP22;ID=YER013W;Name=YER013W;Note=DEAH-box RNA-dependent ATPase/ATP-dependent RNA helicase%2C associates with lariat intermediates before the second catalytic step of splicing%3B mediates ATP-dependent mRNA release from the spliceosome and unwinds RNA duplexes;Ontology_term=GO:0000350,GO:0000386,GO:0000390,GO:0004004,GO:0071007,GO:0071021;dbxref=SGD:S000000815;gene=PRP22;orf_classification…
chrV	Nagalakshmi_2008	five_prime_UTR	178797	178833	.	+	.	ID=YER013W_5UTR;Name=YER013W_5UTR;Note=NA;Parent=YER013W;log2_transcription_level=2.4594316186373
chrV	SGD	CDS	178834	182271	.	+	0	Alias=PRP22;Name=YER013W;Note=DEAH-box RNA-dependent ATPase/ATP-dependent RNA helicase%2C associates with lariat intermediates before the second catalytic step of splicing%3B mediates ATP-dependent mRNA release from the spliceosome and unwinds RNA duplexes;Ontology_term=GO:0000350,GO:0000386,GO:0000390,GO:0004004,GO:0071007,GO:0071021;Parent=YER013W;dbxref=SGD:S000000815;gene=PRP22;orf_classifica…
chrV	Nagalakshmi_2008	three_prime_UTR	182272	182348	.	+	.	ID=YER013W_3UTR;Name=YER013W_3UTR;Parent=YER013W;log2_transcription_level=6.20945336562895
chrV	SGD	gene	182559	184319	.	+	.	Alias=HEM14;ID=YER014W;Name=YER014W;Note=Protoporphyrinogen oxidase%2C a mitochondrial enzyme that catalyzes the seventh step in the heme biosynthetic pathway%2C converting protoporphyrinogen IX to protoporphyrin IX%3B inhibited by diphenyl ether-type herbicides;Ontology_term=GO:0004729,GO:0005739,GO:0005743,GO:0006783;dbxref=SGD:S000000816;gene=HEM14;orf_classification=Verified
chrV	Nagalakshmi_2008	five_prime_UTR	182559	182592	.	+	.	ID=YER014W_5UTR;Name=YER014W_5UTR;Note=NA;Parent=YER014W;log2_transcription_level=NA
chrV	SGD	CDS	182593	184212	.	+	0	Alias=HEM14;Name=YER014W;Note=Protoporphyrinogen oxidase%2C a mitochondrial enzyme that catalyzes the seventh step in the heme biosynthetic pathway%2C converting protoporphyrinogen IX to protoporphyrin IX%3B inhibited by diphenyl ether-type herbicides;Ontology_term=GO:0004729,GO:0005739,GO:0005743,GO:0006783;Parent=YER014W;dbxref=SGD:S000000816;gene=HEM14;orf_classification=Verified
chrV	Nagalakshmi_2008	three_prime_UTR	184213	184319	.	+	.	ID=YER014W_3UTR;Name=YER014W_3UTR;Parent=YER014W;log2_transcription_level=3.90689059560852
chrV	SGD	gene	183724	184693	.	-	.	Alias=BUD25;ID=YER014C-A;Name=YER014C-A;Note=Protein involved in bud-site selection%3B diploid mutants display a random budding pattern instead of the wild-type bipolar pattern;Ontology_term=GO:0000282,GO:0003674,GO:0005575;dbxref=SGD:S000007590;gene=BUD25;orf_classification=Verified
chrV	SGD	CDS	183724	184162	.	-	1	Alias=BUD25;Name=YER014C-A;Note=Protein involved in bud-site selection%3B diploid mutants display a random budding pattern instead of the wild-type bipolar pattern;Ontology_term=GO:0000282,GO:0003674,GO:0005575;Parent=YER014C-A;dbxref=SGD:S000007590;gene=BUD25;orf_classification=Verified
chrV	SGD	intron	184163	184670	.	-	.	Alias=BUD25;Name=YER014C-A;Note=Protein involved in bud-site selection%3B diploid mutants display a random budding pattern instead of the wild-type bipolar pattern;Ontology_term=GO:0000282,GO:0003674,GO:0005575;Parent=YER014C-A;dbxref=SGD:S000007590;gene=BUD25;orf_classification=Verified
chrV	SGD	CDS	184671	184693	.	-	0	Alias=BUD25;Name=YER014C-A;Note=Protein involved in bud-site selection%3B diploid mutants display a random budding pattern instead of the wild-type bipolar pattern;Ontology_term=GO:0000282,GO:0003674,GO:0005575;Parent=YER014C-A;dbxref=SGD:S000007590;gene=BUD25;orf_classification=Verified
chrV	SGD	gene	184534	187019	.	+	.	Alias=FAA2,FAM1;ID=YER015W;Name=YER015W;Note=Medium chain fatty acyl-CoA synthetase%2C activates imported fatty acids%3B accepts a wide range of fatty acid chain lengths with a preference for medium chains%2C C9:0-C13:0%3B localized to the peroxisome;Ontology_term=GO:0001676,GO:0004467,GO:0005739,GO:0005777,GO:0031956,GO:0031957;dbxref=SGD:S000000817;gene=FAA2;orf_classification=Verified
chrV	SGD	CDS	184534	186768	.	+	0	Alias=FAA2,FAM1;Name=YER015W;Note=Medium chain fatty acyl-CoA synthetase%2C activates imported fatty acids%3B accepts a wide range of fatty acid chain lengths with a preference for medium chains%2C C9:0-C13:0%3B localized to the peroxisome;Ontology_term=GO:0001676,GO:0004467,GO:0005739,GO:0005777,GO:0031956,GO:0031957;Parent=YER015W;dbxref=SGD:S000000817;gene=FAA2;orf_classification=Verified
chrV	Nagalakshmi_2008	three_prime_UTR	186769	187019	.	+	.	ID=YER015W_3UTR;Name=YER015W_3UTR;Parent=YER015W;log2_transcription_level=6.49984588708321
chrV	SGD	gene	188216	189415	.	+	.	Alias=BIM1,EB1,YEB1;ID=YER016W;Name=YER016W;Note=Microtubule-binding protein that together with Kar9p makes up the cortical microtubule capture site and delays the exit from mitosis when the spindle is oriented abnormally;Ontology_term=GO:0000776,GO:0000922,GO:0005200,GO:0005816,GO:0005819,GO:0005881,GO:0007019,GO:0007020,GO:0007026,GO:0007064,GO:0007094,GO:0030473,GO:0031116,GO:0035371,GO:004280…
chrV	Nagalakshmi_2008	five_prime_UTR	188216	188258	.	+	.	ID=YER016W_5UTR;Name=YER016W_5UTR;Note=NA;Parent=YER016W;log2_transcription_level=4.24792751344359
chrV	SGD	CDS	188259	189293	.	+	0	Alias=BIM1,EB1,YEB1;Name=YER016W;Note=Microtubule-binding protein that together with Kar9p makes up the cortical microtubule capture site and delays the exit from mitosis when the spindle is oriented abnormally;Ontology_term=GO:0000776,GO:0000922,GO:0005200,GO:0005816,GO:0005819,GO:0005881,GO:0007019,GO:0007020,GO:0007026,GO:0007064,GO:0007094,GO:0030473,GO:0031116,GO:0035371,GO:0042803,GO:005101…
chrV	Nagalakshmi_2008	three_prime_UTR	189294	189415	.	+	.	ID=YER016W_3UTR;Name=YER016W_3UTR;Parent=YER016W;log2_transcription_level=10.8978454560055
chrV	SGD	gene	189348	191770	.	-	.	Alias=AFG3,YTA10;ID=YER017C;Name=YER017C;Note=Component%2C with Yta12p%2C of the mitochondrial inner membrane m-AAA protease that mediates degradation of misfolded or unassembled proteins and is also required for correct assembly of mitochondrial enzyme complexes;Ontology_term=GO:0005739,GO:0005743,GO:0005745,GO:0006461,GO:0006465,GO:0006508,GO:0008237,GO:0016887,GO:0045041;dbxref=SGD:S000000819;…
chrV	Nagalakshmi_2008	three_prime_UTR	189348	189484	.	-	.	ID=YER017C_3UTR;Name=YER017C_3UTR;Parent=YER017C;log2_transcription_level=3.90689059560852
chrV	SGD	CDS	189485	191770	.	-	0	Alias=AFG3,YTA10;Name=YER017C;Note=Component%2C with Yta12p%2C of the mitochondrial inner membrane m-AAA protease that mediates degradation of misfolded or unassembled proteins and is also required for correct assembly of mitochondrial enzyme complexes;Ontology_term=GO:0005739,GO:0005743,GO:0005745,GO:0006461,GO:0006465,GO:0006508,GO:0008237,GO:0016887,GO:0045041;Parent=YER017C;dbxref=SGD:S000000…
chrV	SGD	gene	191837	192701	.	-	.	Alias=SPC25;ID=YER018C;Name=YER018C;Note=Component of the evolutionarily conserved kinetochore-associated Ndc80 complex %28Ndc80p-Nuf2p-Spc24p-Spc25p%29%3B involved in chromosome segregation%2C spindle checkpoint activity and kinetochore clustering;Ontology_term=GO:0000778,GO:0000780,GO:0005200,GO:0007020,GO:0007059,GO:0031262;dbxref=SGD:S000000820;gene=SPC25;orf_classification=Verified
chrV	Nagalakshmi_2008	three_prime_UTR	191837	191940	.	-	.	ID=YER018C_3UTR;Name=YER018C_3UTR;Parent=YER018C;log2_transcription_level=3
chrV	SGD	CDS	191941	192606	.	-	0	Alias=SPC25;Name=YER018C;Note=Component of the evolutionarily conserved kinetochore-associated Ndc80 complex %28Ndc80p-Nuf2p-Spc24p-Spc25p%29%3B involved in chromosome segregation%2C spindle checkpoint activity and kinetochore clustering;Ontology_term=GO:0000778,GO:0000780,GO:0005200,GO:0007020,GO:0007059,GO:0031262;Parent=YER018C;dbxref=SGD:S000000820;gene=SPC25;orf_classification=Verified
chrV	Nagalakshmi_2008	five_prime_UTR	192607	192701	.	-	.	ID=YER018C_5UTR;Name=YER018C_5UTR;Note=NA;Parent=YER018C;log2_transcription_level=3
chrV	SGD	gene	192667	194300	.	+	.	Alias=ISC1;ID=YER019W;Name=YER019W;Note=Mitochondrial membrane localized inositol phosphosphingolipid phospholipase C%2C hydrolyzes complex sphingolipids to produce ceramide%3B activated by phosphatidylserine%2C cardiolipin%2C and phosphatidylglycerol%3B mediates Na%2B and Li%2B halotolerance;Ontology_term=GO:0004629,GO:0005739,GO:0005783,GO:0009651,GO:0030149,GO:0031307,GO:0046513;dbxref=SGD:S00…
chrV	Nagalakshmi_2008	five_prime_UTR	192667	192778	.	+	.	ID=YER019W_5UTR;Name=YER019W_5UTR;Note=NA;Parent=YER019W;log2_transcription_level=NA
chrV	SGD	CDS	192779	194212	.	+	0	Alias=ISC1;Name=YER019W;Note=Mitochondrial membrane localized inositol phosphosphingolipid phospholipase C%2C hydrolyzes complex sphingolipids to produce ceramide%3B activated by phosphatidylserine%2C cardiolipin%2C and phosphatidylglycerol%3B mediates Na%2B and Li%2B halotolerance;Ontology_term=GO:0004629,GO:0005739,GO:0005783,GO:0009651,GO:0030149,GO:0031307,GO:0046513;Parent=YER019W;dbxref=SGD…
chrV	Nagalakshmi_2008	three_prime_UTR	194213	194300	.	+	.	ID=YER019W_3UTR;Name=YER019W_3UTR;Parent=YER019W;log2_transcription_level=NA
chrV	SGD	gene	194236	194582	.	-	.	Alias=SBH2,SEB2;ID=YER019C-A;Name=YER019C-A;Note=Ssh1p-Sss1p-Sbh2p complex component%2C involved in protein translocation into the endoplasmic reticulum%3B homologous to Sbh1p;Ontology_term=GO:0005086,GO:0006614,GO:0071261;dbxref=SGD:S000002127;gene=SBH2;orf_classification=Verified
chrV	Nagalakshmi_2008	three_prime_UTR	194236	194254	.	-	.	ID=YER019C-A_3UTR;Name=YER019C-A_3UTR;Parent=YER019C-A;log2_transcription_level=NA
chrV	SGD	CDS	194255	194521	.	-	0	Alias=SBH2,SEB2;Name=YER019C-A;Note=Ssh1p-Sss1p-Sbh2p complex component%2C involved in protein translocation into the endoplasmic reticulum%3B homologous to Sbh1p;Ontology_term=GO:0005086,GO:0006614,GO:0071261;Parent=YER019C-A;dbxref=SGD:S000002127;gene=SBH2;orf_classification=Verified
chrV	Nagalakshmi_2008	five_prime_UTR	194522	194582	.	-	.	ID=YER019C-A_5UTR;Name=YER019C-A_5UTR;Note=NA;Parent=YER019C-A;log2_transcription_level=NA
chrV	SGD	gene	195044	196678	.	+	.	Alias=GPA2,SSP101;ID=YER020W;Name=YER020W;Note=Nucleotide binding alpha subunit of the heterotrimeric G protein that interacts with the receptor Gpr1p%2C has signaling role in response to nutrients%3B green fluorescent protein %28GFP%29-fusion protein localizes to the cell periphery;Ontology_term=GO:0001302,GO:0001950,GO:0003924,GO:0005739,GO:0005886,GO:0007124,GO:0007165,GO:0007189,GO:0008361,GO…
chrV	Nagalakshmi_2008	five_prime_UTR	195044	195149	.	+	.	ID=YER020W_5UTR;Name=YER020W_5UTR;Note=NA;Parent=YER020W;log2_transcription_level=5.06608919045777
chrV	SGD	CDS	195150	196499	.	+	0	Alias=GPA2,SSP101;Name=YER020W;Note=Nucleotide binding alpha subunit of the heterotrimeric G protein that interacts with the receptor Gpr1p%2C has signaling role in response to nutrients%3B green fluorescent protein %28GFP%29-fusion protein localizes to the cell periphery;Ontology_term=GO:0001302,GO:0001950,GO:0003924,GO:0005739,GO:0005886,GO:0007124,GO:0007165,GO:0007189,GO:0008361,GO:0009757,GO…
chrV	Nagalakshmi_2008	three_prime_UTR	196500	196678	.	+	.	ID=YER020W_3UTR;Name=YER020W_3UTR;Parent=YER020W;log2_transcription_level=3.08746284125034
chrV	SGD	gene	196883	198583	.	+	.	Alias=RPN3,SUN2;ID=YER021W;Name=YER021W;Note=Essential%2C non-ATPase regulatory subunit of the 26S proteasome lid%2C similar to the p58 subunit of the human 26S proteasome%3B temperature-sensitive alleles cause metaphase arrest%2C suggesting a role for the proteasome in cell cycle control;Ontology_term=GO:0003674,GO:0006511,GO:0008541;dbxref=SGD:S000000823;gene=RPN3;orf_classification=Verified
chrV	Nagalakshmi_2008	five_prime_UTR	196883	196933	.	+	.	ID=YER021W_5UTR;Name=YER021W_5UTR;Note=NA;Parent=YER021W;log2_transcription_level=6.45121111183233
chrV	SGD	CDS	196934	198505	.	+	0	Alias=RPN3,SUN2;Name=YER021W;Note=Essential%2C non-ATPase regulatory subunit of the 26S proteasome lid%2C similar to the p58 subunit of the human 26S proteasome%3B temperature-sensitive alleles cause metaphase arrest%2C suggesting a role for the proteasome in cell cycle control;Ontology_term=GO:0003674,GO:0006511,GO:0008541;Parent=YER021W;dbxref=SGD:S000000823;gene=RPN3;orf_classification=Verified
chrV	Nagalakshmi_2008	three_prime_UTR	198506	198583	.	+	.	ID=YER021W_3UTR;Name=YER021W_3UTR;Parent=YER021W;log2_transcription_level=4.20945336562895
chrV	SGD	gene	198769	200955	.	+	.	Alias=SRB4,MED17;ID=YER022W;Name=YER022W;Note=Subunit of the RNA polymerase II mediator complex%3B associates with core polymerase subunits to form the RNA polymerase II holoenzyme%3B essential for transcriptional regulation%3B similar to the human MED17 gene;Ontology_term=GO:0006366,GO:0016455,GO:0016592;dbxref=SGD:S000000824;gene=SRB4;orf_classification=Verified
chrV	Nagalakshmi_2008	five_prime_UTR	198769	198799	.	+	.	ID=YER022W_5UTR;Name=YER022W_5UTR;Note=NA;Parent=YER022W;log2_transcription_level=4.85798099512757
chrV	SGD	CDS	198800	200863	.	+	0	Alias=SRB4,MED17;Name=YER022W;Note=Subunit of the RNA polymerase II mediator complex%3B associates with core polymerase subunits to form the RNA polymerase II holoenzyme%3B essential for transcriptional regulation%3B similar to the human MED17 gene;Ontology_term=GO:0006366,GO:0016455,GO:0016592;Parent=YER022W;dbxref=SGD:S000000824;gene=SRB4;orf_classification=Verified
chrV	Nagalakshmi_2008	three_prime_UTR	200864	200955	.	+	.	ID=YER022W_3UTR;Name=YER022W_3UTR;Parent=YER022W;log2_transcription_level=6.09803208296053
chrV	SGD	gene	201037	201994	.	+	.	Alias=PRO3,ORE2;ID=YER023W;Name=YER023W;Note=Delta 1-pyrroline-5-carboxylate reductase%2C catalyzes the last step in proline biosynthesis;Ontology_term=GO:0004735,GO:0005737,GO:0006561;dbxref=SGD:S000000825;gene=PRO3;orf_classification=Verified
chrV	Nagalakshmi_2008	five_prime_UTR	201037	201063	.	+	.	ID=YER023W_5UTR;Name=YER023W_5UTR;Note=NA;Parent=YER023W;log2_transcription_level=6.82017896241519
chrV	SGD	CDS	201064	201924	.	+	0	Alias=PRO3,ORE2;Name=YER023W;Note=Delta 1-pyrroline-5-carboxylate reductase%2C catalyzes the last step in proline biosynthesis;Ontology_term=GO:0004735,GO:0005737,GO:0006561;Parent=YER023W;dbxref=SGD:S000000825;gene=PRO3;orf_classification=Verified
chrV	Nagalakshmi_2008	three_prime_UTR	201925	201994	.	+	.	ID=YER023W_3UTR;Name=YER023W_3UTR;Parent=YER023W;log2_transcription_level=5.6582114827518
chrV	SGD	gene	201510	201722	.	-	.	ID=YER023C-A;Name=YER023C-A;Note=Dubious ORF unlikely to encode a protein%2C based on available experimental and comparative sequence data%3B completely overlaps verified gene PRO3%3B identified by gene-trapping%2C microarray expression analysis%2C and genome-wide homology searching;Ontology_term=GO:0003674,GO:0005575,GO:0008150;dbxref=SGD:S000028622;orf_classification=Dubious
chrV	SGD	CDS	201510	201722	.	-	0	Name=YER023C-A;Note=Dubious ORF unlikely to encode a protein%2C based on available experimental and comparative sequence data%3B completely overlaps verified gene PRO3%3B identified by gene-trapping%2C microarray expression analysis%2C and genome-wide homology searching;Ontology_term=GO:0003674,GO:0005575,GO:0008150;Parent=YER023C-A;dbxref=SGD:S000028622;orf_classification=Dubious
chrV	SGD	gene	202180	205065	.	+	.	Alias=YAT2;ID=YER024W;Name=YER024W;Note=Carnitine acetyltransferase%3B has similarity to Yat1p%2C which is a carnitine acetyltransferase associated with the mitochondrial outer membrane;Ontology_term=GO:0004092,GO:0005737,GO:0005829,GO:0006066,GO:0009437;dbxref=SGD:S000000826;gene=YAT2;orf_classification=Verified
chrV	SGD	CDS	202180	204951	.	+	0	Alias=YAT2;Name=YER024W;Note=Carnitine acetyltransferase%3B has similarity to Yat1p%2C which is a carnitine acetyltransferase associated with the mitochondrial outer membrane;Ontology_term=GO:0004092,GO:0005737,GO:0005829,GO:0006066,GO:0009437;Parent=YER024W;dbxref=SGD:S000000826;gene=YAT2;orf_classification=Verified
chrV	Nagalakshmi_2008	three_prime_UTR	204952	205065	.	+	.	ID=YER024W_3UTR;Name=YER024W_3UTR;Parent=YER024W;log2_transcription_level=3.90689059560852
chrV	SGD	gene	205194	207084	.	+	.	Alias=GCD11,SUI4;ID=YER025W;Name=YER025W;Note=Gamma subunit of the translation initiation factor eIF2%2C involved in the identification of the start codon%3B binds GTP when forming the ternary complex with GTP and tRNAi-Met;Ontology_term=GO:0000049,GO:0003743,GO:0005525,GO:0005840,GO:0005850,GO:0043614,GO:0045903;dbxref=SGD:S000000827;gene=GCD11;orf_classification=Verified
chrV	Nagalakshmi_2008	five_prime_UTR	205194	205238	.	+	.	ID=YER025W_5UTR;Name=YER025W_5UTR;Note=NA;Parent=YER025W;log2_transcription_level=6.15987133677839
chrV	SGD	CDS	205239	206822	.	+	0	Alias=GCD11,SUI4;Name=YER025W;Note=Gamma subunit of the translation initiation factor eIF2%2C involved in the identification of the start codon%3B binds GTP when forming the ternary complex with GTP and tRNAi-Met;Ontology_term=GO:0000049,GO:0003743,GO:0005525,GO:0005840,GO:0005850,GO:0043614,GO:0045903;Parent=YER025W;dbxref=SGD:S000000827;gene=GCD11;orf_classification=Verified
chrV	Nagalakshmi_2008	three_prime_UTR	206823	207084	.	+	.	ID=YER025W_3UTR;Name=YER025W_3UTR;Parent=YER025W;log2_transcription_level=0
chrV	SGD	tRNA	207345	207416	.	+	.	ID=tH%28GUG%29E1;Name=tH%28GUG%29E1;Note=tRNA-His;Ontology_term=GO:0005829,GO:0006414,GO:0030533;dbxref=SGD:S000006593
chrV	SGD	noncoding_exon	207345	207416	.	+	.	Name=tH%28GUG%29E1;Note=tRNA-His;Ontology_term=GO:0005829,GO:0006414,GO:0030533,SO:0000198;Parent=tH%28GUG%29E1;dbxref=SGD:S000006593
chrV	SGD	gene	207527	208529	.	-	.	Alias=CHO1,PSS1;ID=YER026C;Name=YER026C;Note=Phosphatidylserine synthase%2C functions in phospholipid biosynthesis%3B catalyzes the reaction CDP-diaclyglycerol %2B L-serine %3D CMP %2B L-1-phosphatidylserine%2C transcriptionally repressed by myo-inositol and choline;Ontology_term=GO:0003882,GO:0005741,GO:0005792,GO:0006659,GO:0016021;dbxref=SGD:S000000828;gene=CHO1;orf_classification=Verified
chrV	Nagalakshmi_2008	three_prime_UTR	207527	207631	.	-	.	ID=YER026C_3UTR;Name=YER026C_3UTR;Parent=YER026C;log2_transcription_level=5.4594316186373
chrV	SGD	CDS	207632	208462	.	-	0	Alias=CHO1,PSS1;Name=YER026C;Note=Phosphatidylserine synthase%2C functions in phospholipid biosynthesis%3B catalyzes the reaction CDP-diaclyglycerol %2B L-serine %3D CMP %2B L-1-phosphatidylserine%2C transcriptionally repressed by myo-inositol and choline;Ontology_term=GO:0003882,GO:0005741,GO:0005792,GO:0006659,GO:0016021;Parent=YER026C;dbxref=SGD:S000000828;gene=CHO1;orf_classification=Verified
chrV	Nagalakshmi_2008	five_prime_UTR	208463	208529	.	-	.	ID=YER026C_5UTR;Name=YER026C_5UTR;Note=NA;Parent=YER026C;log2_transcription_level=5.4594316186373
chrV	SGD	gene	208947	210328	.	-	.	Alias=GAL83,SPM1;ID=YER027C;Name=YER027C;Note=One of three possible beta-subunits of the Snf1 kinase complex%2C allows nuclear localization of the Snf1 kinase complex in the presence of a nonfermentable carbon source%3B contains glycogen-binding domain;Ontology_term=GO:0001403,GO:0004679,GO:0005634,GO:0005641,GO:0005737,GO:0006468,GO:0007155,GO:0007165,GO:0031588,GO:0043254;dbxref=SGD:S000000829;…
chrV	Nagalakshmi_2008	three_prime_UTR	208947	208966	.	-	.	ID=YER027C_3UTR;Name=YER027C_3UTR;Parent=YER027C;log2_transcription_level=6.36632221424582
chrV	SGD	CDS	208967	210220	.	-	0	Alias=GAL83,SPM1;Name=YER027C;Note=One of three possible beta-subunits of the Snf1 kinase complex%2C allows nuclear localization of the Snf1 kinase complex in the presence of a nonfermentable carbon source%3B contains glycogen-binding domain;Ontology_term=GO:0001403,GO:0004679,GO:0005634,GO:0005641,GO:0005737,GO:0006468,GO:0007155,GO:0007165,GO:0031588,GO:0043254;Parent=YER027C;dbxref=SGD:S000000…
chrV	Nagalakshmi_2008	five_prime_UTR	210221	210328	.	-	.	ID=YER027C_5UTR;Name=YER027C_5UTR;Note=NA;Parent=YER027C;log2_transcription_level=6.36632221424582
chrV	SGD	gene	210632	212063	.	-	.	Alias=MIG3;ID=YER028C;Name=YER028C;Note=Probable transcriptional repressor involved in response to toxic agents such as hydroxyurea that inhibit ribonucleotide reductase%3B phosphorylation by Snf1p or the Mec1p pathway inactivates Mig3p%2C allowing induction of damage response genes;Ontology_term=GO:0000122,GO:0003677,GO:0005634,GO:0006352,GO:0006974,GO:0016566,GO:0043565;dbxref=SGD:S000000830;ge…
chrV	Nagalakshmi_2008	three_prime_UTR	210632	210679	.	-	.	ID=YER028C_3UTR;Name=YER028C_3UTR;Parent=YER028C;log2_transcription_level=4.58496250072116
chrV	SGD	CDS	210680	211864	.	-	0	Alias=MIG3;Name=YER028C;Note=Probable transcriptional repressor involved in response to toxic agents such as hydroxyurea that inhibit ribonucleotide reductase%3B phosphorylation by Snf1p or the Mec1p pathway inactivates Mig3p%2C allowing induction of damage response genes;Ontology_term=GO:0000122,GO:0003677,GO:0005634,GO:0006352,GO:0006974,GO:0016566,GO:0043565;Parent=YER028C;dbxref=SGD:S00000083…
chrV	Nagalakshmi_2008	five_prime_UTR	211865	212063	.	-	.	ID=YER028C_5UTR;Name=YER028C_5UTR;Note=NA;Parent=YER028C;log2_transcription_level=4.58496250072116
chrV	SGD	ARS	212371	212619	.	.	.	Alias=ARSV-212;ID=ARS512;Name=ARS512;Note=Autonomously Replicating Sequence;dbxref=SGD:S000077384
chrV	SGD	gene	212485	213218	.	-	.	Alias=SMB1;ID=YER029C;Name=YER029C;Note=Core Sm protein Sm B%3B part of heteroheptameric complex %28with Smd1p%2C Smd2p%2C Smd3p%2C Sme1p%2C Smx3p%2C and Smx2p%29 that is part of the spliceosomal U1%2C U2%2C U4%2C and U5 snRNPs%3B homolog of human Sm B and Sm B%27;Ontology_term=GO:0000398,GO:0003674,GO:0005682,GO:0005685,GO:0046540,GO:0071004;dbxref=SGD:S000000831;gene=SMB1;orf_classification=Ver…
chrV	Nagalakshmi_2008	three_prime_UTR	212485	212574	.	-	.	ID=YER029C_3UTR;Name=YER029C_3UTR;Parent=YER029C;log2_transcription_level=4.35755200461808
chrV	SGD	CDS	212575	213165	.	-	0	Alias=SMB1;Name=YER029C;Note=Core Sm protein Sm B%3B part of heteroheptameric complex %28with Smd1p%2C Smd2p%2C Smd3p%2C Sme1p%2C Smx3p%2C and Smx2p%29 that is part of the spliceosomal U1%2C U2%2C U4%2C and U5 snRNPs%3B homolog of human Sm B and Sm B%27;Ontology_term=GO:0000398,GO:0003674,GO:0005682,GO:0005685,GO:0046540,GO:0071004;Parent=YER029C;dbxref=SGD:S000000831;gene=SMB1;orf_classification…
chrV	Nagalakshmi_2008	five_prime_UTR	213166	213218	.	-	.	ID=YER029C_5UTR;Name=YER029C_5UTR;Note=NA;Parent=YER029C;log2_transcription_level=4.35755200461808
chrV	SGD	gene	213385	214012	.	+	.	Alias=CHZ1;ID=YER030W;Name=YER030W;Note=Histone chaperone for Htz1p/H2A-H2B dimer%3B required for the stabilization of the Chz1p-Htz1-H2B complex%3B has overlapping function with Nap1p%3B null mutant displays weak sensitivity to MMS and benomyl%3B contains a highly conserved CHZ motif;Ontology_term=GO:0005634,GO:0005678,GO:0006338,GO:0042393;dbxref=SGD:S000000832;gene=CHZ1;orf_classification=Veri…
chrV	Nagalakshmi_2008	five_prime_UTR	213385	213424	.	+	.	ID=YER030W_5UTR;Name=YER030W_5UTR;Note=NA;Parent=YER030W;log2_transcription_level=7.01122725542325
chrV	SGD	CDS	213425	213886	.	+	0	Alias=CHZ1;Name=YER030W;Note=Histone chaperone for Htz1p/H2A-H2B dimer%3B required for the stabilization of the Chz1p-Htz1-H2B complex%3B has overlapping function with Nap1p%3B null mutant displays weak sensitivity to MMS and benomyl%3B contains a highly conserved CHZ motif;Ontology_term=GO:0005634,GO:0005678,GO:0006338,GO:0042393;Parent=YER030W;dbxref=SGD:S000000832;gene=CHZ1;orf_classification=…
chrV	Nagalakshmi_2008	three_prime_UTR	213887	214012	.	+	.	ID=YER030W_3UTR;Name=YER030W_3UTR;Parent=YER030W;log2_transcription_level=4.85798099512757
chrV	SGD	gene	213948	214759	.	-	.	Alias=YPT31,YPT8;ID=YER031C;Name=YER031C;Note=Rab family GTPase%2C very similar to Ypt32p%3B involved in the exocytic pathway%3B mediates intra-Golgi traffic or the budding of post-Golgi vesicles from the trans-Golgi;Ontology_term=GO:0003924,GO:0005741,GO:0005768,GO:0005794,GO:0006887,GO:0016192,GO:0034498;dbxref=SGD:S000000833;gene=YPT31;orf_classification=Verified
chrV	Nagalakshmi_2008	three_prime_UTR	213948	214063	.	-	.	ID=YER031C_3UTR;Name=YER031C_3UTR;Parent=YER031C;log2_transcription_level=7.38370429247405
chrV	SGD	CDS	214064	214735	.	-	0	Alias=YPT31,YPT8;Name=YER031C;Note=Rab family GTPase%2C very similar to Ypt32p%3B involved in the exocytic pathway%3B mediates intra-Golgi traffic or the budding of post-Golgi vesicles from the trans-Golgi;Ontology_term=GO:0003924,GO:0005741,GO:0005768,GO:0005794,GO:0006887,GO:0016192,GO:0034498;Parent=YER031C;dbxref=SGD:S000000833;gene=YPT31;orf_classification=Verified
chrV	Nagalakshmi_2008	five_prime_UTR	214736	214759	.	-	.	ID=YER031C_5UTR;Name=YER031C_5UTR;Note=NA;Parent=YER031C;log2_transcription_level=7.38370429247405
chrV	SGD	gene	215009	217705	.	+	.	Alias=FIR1,PIP1;ID=YER032W;Name=YER032W;Note=Protein involved in 3%27 mRNA processing%2C interacts with Ref2p%3B potential Cdc28p substrate;Ontology_term=GO:0003674,GO:0005935,GO:0006378,GO:0043631;dbxref=SGD:S000000834;gene=FIR1;orf_classification=Verified
chrV	Nagalakshmi_2008	five_prime_UTR	215009	215050	.	+	.	ID=YER032W_5UTR;Name=YER032W_5UTR;Note=NA;Parent=YER032W;log2_transcription_level=3.24792751344359
chrV	SGD	CDS	215051	217681	.	+	0	Alias=FIR1,PIP1;Name=YER032W;Note=Protein involved in 3%27 mRNA processing%2C interacts with Ref2p%3B potential Cdc28p substrate;Ontology_term=GO:0003674,GO:0005935,GO:0006378,GO:0043631;Parent=YER032W;dbxref=SGD:S000000834;gene=FIR1;orf_classification=Verified
chrV	Nagalakshmi_2008	three_prime_UTR	217682	217705	.	+	.	ID=YER032W_3UTR;Name=YER032W_3UTR;Parent=YER032W;log2_transcription_level=3.8073549220576
chrV	SGD	gene	217901	221308	.	-	.	Alias=ZRG8;ID=YER033C;Name=YER033C;Note=Protein of unknown function%3B authentic%2C non-tagged protein is detected in highly purified mitochondria in high-throughput studies%3B GFP-fusion protein is localized to the cytoplasm%3B transcription induced under conditions of zinc deficiency;Ontology_term=GO:0003674,GO:0005737,GO:0005739,GO:0005933,GO:0005935,GO:0031505,GO:0043332;dbxref=SGD:S000000835…
chrV	Nagalakshmi_2008	three_prime_UTR	217901	218044	.	-	.	ID=YER033C_3UTR;Name=YER033C_3UTR;Parent=YER033C;log2_transcription_level=2
chrV	SGD	CDS	218045	221275	.	-	0	Alias=ZRG8;Name=YER033C;Note=Protein of unknown function%3B authentic%2C non-tagged protein is detected in highly purified mitochondria in high-throughput studies%3B GFP-fusion protein is localized to the cytoplasm%3B transcription induced under conditions of zinc deficiency;Ontology_term=GO:0003674,GO:0005737,GO:0005739,GO:0005933,GO:0005935,GO:0031505,GO:0043332;Parent=YER033C;dbxref=SGD:S00000…
chrV	Nagalakshmi_2008	five_prime_UTR	221276	221308	.	-	.	ID=YER033C_5UTR;Name=YER033C_5UTR;Note=NA;Parent=YER033C;log2_transcription_level=2
chrV	SGD	gene	221791	222589	.	+	.	ID=YER034W;Name=YER034W;Note=Putative protein of unknown function%3B non-essential gene%3B expression induced upon calcium shortage;Ontology_term=GO:0003674,GO:0005634,GO:0005737,GO:0008150;dbxref=SGD:S000000836;orf_classification=Uncharacterized
chrV	Nagalakshmi_2008	five_prime_UTR	221791	221833	.	+	.	ID=YER034W_5UTR;Name=YER034W_5UTR;Note=NA;Parent=YER034W;log2_transcription_level=3.58496250072116
chrV	SGD	CDS	221834	222391	.	+	0	Name=YER034W;Note=Putative protein of unknown function%3B non-essential gene%3B expression induced upon calcium shortage;Ontology_term=GO:0003674,GO:0005634,GO:0005737,GO:0008150;Parent=YER034W;dbxref=SGD:S000000836;orf_classification=Uncharacterized
chrV	Nagalakshmi_2008	three_prime_UTR	222392	222589	.	+	.	ID=YER034W_3UTR;Name=YER034W_3UTR;Parent=YER034W;log2_transcription_level=4.04439411935845
chrV	SGD	gene	222420	223202	.	+	.	Alias=EDC2;ID=YER035W;Name=YER035W;Note=RNA-binding protein%2C activates mRNA decapping directly by binding to the mRNA substrate and enhancing the activity of the decapping proteins Dcp1p and Dcp2p%3B has a role in translation during heat stress;Ontology_term=GO:0000290,GO:0003729,GO:0005634,GO:0005730,GO:0005737,GO:0032056;dbxref=SGD:S000000837;gene=EDC2;orf_classification=Verified
chrV	Nagalakshmi_2008	five_prime_UTR	222420	222626	.	+	.	ID=YER035W_5UTR;Name=YER035W_5UTR;Note=NA;Parent=YER035W;log2_transcription_level=4.78135971352466
chrV	SGD	CDS	222627	223064	.	+	0	Alias=EDC2;Name=YER035W;Note=RNA-binding protein%2C activates mRNA decapping directly by binding to the mRNA substrate and enhancing the activity of the decapping proteins Dcp1p and Dcp2p%3B has a role in translation during heat stress;Ontology_term=GO:0000290,GO:0003729,GO:0005634,GO:0005730,GO:0005737,GO:0032056;Parent=YER035W;dbxref=SGD:S000000837;gene=EDC2;orf_classification=Verified
chrV	Nagalakshmi_2008	three_prime_UTR	223065	223202	.	+	.	ID=YER035W_3UTR;Name=YER035W_3UTR;Parent=YER035W;log2_transcription_level=NA
chrV	SGD	gene	223271	225210	.	-	.	Alias=ARB1;ID=YER036C;Name=YER036C;Note=ATPase of the ATP-binding cassette %28ABC%29 family involved in 40S and 60S ribosome biogenesis%2C has similarity to Gcn20p%3B shuttles from nucleus to cytoplasm%2C physically interacts with Tif6p%2C Lsg1p;Ontology_term=GO:0000056,GO:0005634,GO:0005737,GO:0005840,GO:0042254,GO:0042624;dbxref=SGD:S000000838;gene=ARB1;orf_classification=Verified
chrV	Nagalakshmi_2008	three_prime_UTR	223271	223354	.	-	.	ID=YER036C_3UTR;Name=YER036C_3UTR;Parent=YER036C;log2_transcription_level=7.61102479730735
chrV	SGD	CDS	223355	225187	.	-	0	Alias=ARB1;Name=YER036C;Note=ATPase of the ATP-binding cassette %28ABC%29 family involved in 40S and 60S ribosome biogenesis%2C has similarity to Gcn20p%3B shuttles from nucleus to cytoplasm%2C physically interacts with Tif6p%2C Lsg1p;Ontology_term=GO:0000056,GO:0005634,GO:0005737,GO:0005840,GO:0042254,GO:0042624;Parent=YER036C;dbxref=SGD:S000000838;gene=ARB1;orf_classification=Verified
chrV	Nagalakshmi_2008	five_prime_UTR	225188	225210	.	-	.	ID=YER036C_5UTR;Name=YER036C_5UTR;Note=NA;Parent=YER036C;log2_transcription_level=7.61102479730735
chrV	SGD	gene	225867	227063	.	+	.	Alias=PHM8;ID=YER037W;Name=YER037W;Note=Lysophosphatidic acid %28LPA%29 phosphatase involved in LPA hydrolysis in response to phosphate starvation%3B phosphatase activity is soluble and Mg2%2B dependent%3B expression is induced by low phosphate levels and by inactivation of Pho85p;Ontology_term=GO:0005634,GO:0005737,GO:0016036,GO:0052642;dbxref=SGD:S000000839;gene=PHM8;orf_classification=Verified
chrV	SGD	CDS	225877	226842	.	+	0	Alias=PHM8;Name=YER037W;Note=Lysophosphatidic acid %28LPA%29 phosphatase involved in LPA hydrolysis in response to phosphate starvation%3B phosphatase activity is soluble and Mg2%2B dependent%3B expression is induced by low phosphate levels and by inactivation of Pho85p;Ontology_term=GO:0005634,GO:0005737,GO:0016036,GO:0052642;Parent=YER037W;dbxref=SGD:S000000839;gene=PHM8;orf_classification=Veri…
chrV	Nagalakshmi_2008	three_prime_UTR	226843	227063	.	+	.	ID=YER037W_3UTR;Name=YER037W_3UTR;Parent=YER037W;log2_transcription_level=5.12928301694497
chrV	SGD	gene	226846	228240	.	-	.	Alias=KRE29,NSE6;ID=YER038C;Name=YER038C;Note=Essential subunit of the Mms21-Smc5-Smc6 complex%2C required for growth and DNA repair%3B heterozygous mutant shows haploinsufficiency in K1 killer toxin resistance;Ontology_term=GO:0003674,GO:0005634,GO:0005737,GO:0006281,GO:0030915;dbxref=SGD:S000000840;gene=KRE29;orf_classification=Verified
chrV	SGD	CDS	226846	228240	.	-	0	Alias=KRE29,NSE6;Name=YER038C;Note=Essential subunit of the Mms21-Smc5-Smc6 complex%2C required for growth and DNA repair%3B heterozygous mutant shows haploinsufficiency in K1 killer toxin resistance;Ontology_term=GO:0003674,GO:0005634,GO:0005737,GO:0006281,GO:0030915;Parent=YER038C;dbxref=SGD:S000000840;gene=KRE29;orf_classification=Verified
chrV	SGD	gene	228439	228819	.	+	.	ID=YER038W-A;Name=YER038W-A;Note=Dubious open reading frame%2C unlikely to encode a protein%3B not conserved in closely related Saccharomyces species%3B 99%25 of ORF overlaps the verified gene HVG1%3B protein product detected in mitochondria;Ontology_term=GO:0003674,GO:0005739,GO:0008150;dbxref=SGD:S000028746;orf_classification=Dubious
chrV	SGD	CDS	228439	228819	.	+	0	Name=YER038W-A;Note=Dubious open reading frame%2C unlikely to encode a protein%3B not conserved in closely related Saccharomyces species%3B 99%25 of ORF overlaps the verified gene HVG1%3B protein product detected in mitochondria;Ontology_term=GO:0003674,GO:0005739,GO:0008150;Parent=YER038W-A;dbxref=SGD:S000028746;orf_classification=Dubious
chrV	SGD	gene	228444	229193	.	-	.	Alias=HVG1,YEM9;ID=YER039C;Name=YER039C;Note=Protein of unknown function%2C has homology to Vrg4p;Ontology_term=GO:0003674,GO:0005575,GO:0008150;dbxref=SGD:S000000841;gene=HVG1;orf_classification=Verified
chrV	SGD	CDS	228444	229193	.	-	0	Alias=HVG1,YEM9;Name=YER039C;Note=Protein of unknown function%2C has homology to Vrg4p;Ontology_term=GO:0003674,GO:0005575,GO:0008150;Parent=YER039C;dbxref=SGD:S000000841;gene=HVG1;orf_classification=Verified
chrV	SGD	gene	229251	229469	.	-	.	ID=YER039C-A;Name=YER039C-A;Note=Putative protein of unknown function%3B YER039C-A is not an essential gene;Ontology_term=GO:0003674,GO:0005575,GO:0008150;dbxref=SGD:S000007226;orf_classification=Uncharacterized
chrV	SGD	CDS	229251	229469	.	-	0	Name=YER039C-A;Note=Putative protein of unknown function%3B YER039C-A is not an essential gene;Ontology_term=GO:0003674,GO:0005575,GO:0008150;Parent=YER039C-A;dbxref=SGD:S000007226;orf_classification=Uncharacterized
chrV	SGD	gene	229712	232231	.	+	.	Alias=GLN3;ID=YER040W;Name=YER040W;Note=Transcriptional activator of genes regulated by nitrogen catabolite repression %28NCR%29%2C localization and activity regulated by quality of nitrogen source;Ontology_term=GO:0003700,GO:0005634,GO:0005829,GO:0016563,GO:0043565,GO:0090294;dbxref=SGD:S000000842;gene=GLN3;orf_classification=Verified
chrV	Nagalakshmi_2008	five_prime_UTR	229712	229782	.	+	.	ID=YER040W_5UTR;Name=YER040W_5UTR;Note=NA;Parent=YER040W;log2_transcription_level=2.32192809488736
chrV	SGD	CDS	229783	231975	.	+	0	Alias=GLN3;Name=YER040W;Note=Transcriptional activator of genes regulated by nitrogen catabolite repression %28NCR%29%2C localization and activity regulated by quality of nitrogen source;Ontology_term=GO:0003700,GO:0005634,GO:0005829,GO:0016563,GO:0043565,GO:0090294;Parent=YER040W;dbxref=SGD:S000000842;gene=GLN3;orf_classification=Verified
chrV	Nagalakshmi_2008	three_prime_UTR	231976	232231	.	+	.	ID=YER040W_3UTR;Name=YER040W_3UTR;Parent=YER040W;log2_transcription_level=3.4594316186373
chrV	SGD	gene	232399	234892	.	+	.	Alias=YEN1;ID=YER041W;Name=YER041W;Note=Holliday junction resolvase%3B localization is cell-cycle dependent and regulated by Cdc28p phosphorylation%3B homolog of human GEN1 and has similarity to S. cerevisiae endonuclease Rth1p;Ontology_term=GO:0000014,GO:0005634,GO:0005737,GO:0006281,GO:0006974,GO:0008821;dbxref=SGD:S000000843;gene=YEN1;orf_classification=Verified
chrV	Nagalakshmi_2008	five_prime_UTR	232399	232448	.	+	.	ID=YER041W_5UTR;Name=YER041W_5UTR;Note=NA;Parent=YER041W;log2_transcription_level=3.08746284125034
chrV	SGD	CDS	232449	234728	.	+	0	Alias=YEN1;Name=YER041W;Note=Holliday junction resolvase%3B localization is cell-cycle dependent and regulated by Cdc28p phosphorylation%3B homolog of human GEN1 and has similarity to S. cerevisiae endonuclease Rth1p;Ontology_term=GO:0000014,GO:0005634,GO:0005737,GO:0006281,GO:0006974,GO:0008821;Parent=YER041W;dbxref=SGD:S000000843;gene=YEN1;orf_classification=Verified
chrV	Nagalakshmi_2008	three_prime_UTR	234729	234892	.	+	.	ID=YER041W_3UTR;Name=YER041W_3UTR;Parent=YER041W;log2_transcription_level=7.11374216604919
chrV	SGD	gene	234837	235643	.	+	.	Alias=MXR1,MSRA;ID=YER042W;Name=YER042W;Note=Methionine-S-sulfoxide reductase%2C involved in the response to oxidative stress%3B protects iron-sulfur clusters from oxidative inactivation along with MXR2%3B involved in the regulation of lifespan;Ontology_term=GO:0005634,GO:0005737,GO:0008113,GO:0034599;dbxref=SGD:S000000844;gene=MXR1;orf_classification=Verified
chrV	Nagalakshmi_2008	five_prime_UTR	234837	234924	.	+	.	ID=YER042W_5UTR;Name=YER042W_5UTR;Note=NA;Parent=YER042W;log2_transcription_level=6.38370429247405
chrV	SGD	CDS	234925	235479	.	+	0	Alias=MXR1,MSRA;Name=YER042W;Note=Methionine-S-sulfoxide reductase%2C involved in the response to oxidative stress%3B protects iron-sulfur clusters from oxidative inactivation along with MXR2%3B involved in the regulation of lifespan;Ontology_term=GO:0005634,GO:0005737,GO:0008113,GO:0034599;Parent=YER042W;dbxref=SGD:S000000844;gene=MXR1;orf_classification=Verified
chrV	Nagalakshmi_2008	three_prime_UTR	235480	235643	.	+	.	ID=YER042W_3UTR;Name=YER042W_3UTR;Parent=YER042W;log2_transcription_level=4.39231742277876
chrV	SGD	gene	235565	237124	.	-	.	Alias=SAH1;ID=YER043C;Name=YER043C;Note=S-adenosyl-L-homocysteine hydrolase%2C catabolizes S-adenosyl-L-homocysteine which is formed after donation of the activated methyl group of S-adenosyl-L-methionine %28AdoMet%29 to an acceptor;Ontology_term=GO:0004013,GO:0005737,GO:0006555,GO:0016259;dbxref=SGD:S000000845;gene=SAH1;orf_classification=Verified
chrV	Nagalakshmi_2008	three_prime_UTR	235565	235757	.	-	.	ID=YER043C_3UTR;Name=YER043C_3UTR;Parent=YER043C;log2_transcription_level=6.467605550083
chrV	SGD	CDS	235758	237107	.	-	0	Alias=SAH1;Name=YER043C;Note=S-adenosyl-L-homocysteine hydrolase%2C catabolizes S-adenosyl-L-homocysteine which is formed after donation of the activated methyl group of S-adenosyl-L-methionine %28AdoMet%29 to an acceptor;Ontology_term=GO:0004013,GO:0005737,GO:0006555,GO:0016259;Parent=YER043C;dbxref=SGD:S000000845;gene=SAH1;orf_classification=Verified
chrV	Nagalakshmi_2008	five_prime_UTR	237108	237124	.	-	.	ID=YER043C_5UTR;Name=YER043C_5UTR;Note=NA;Parent=YER043C;log2_transcription_level=6.467605550083
chrV	SGD	gene	237457	238075	.	-	.	Alias=ERG28,BUD18;ID=YER044C;Name=YER044C;Note=Endoplasmic reticulum membrane protein%2C may facilitate protein-protein interactions between the Erg26p dehydrogenase and the Erg27p 3-ketoreductase and/or tether these enzymes to the ER%2C also interacts with Erg6p;Ontology_term=GO:0005789,GO:0006696,GO:0030674;dbxref=SGD:S000000846;gene=ERG28;orf_classification=Verified
chrV	Nagalakshmi_2008	three_prime_UTR	237457	237557	.	-	.	ID=YER044C_3UTR;Name=YER044C_3UTR;Parent=YER044C;log2_transcription_level=6.4757334309664
chrV	SGD	CDS	237558	238004	.	-	0	Alias=ERG28,BUD18;Name=YER044C;Note=Endoplasmic reticulum membrane protein%2C may facilitate protein-protein interactions between the Erg26p dehydrogenase and the Erg27p 3-ketoreductase and/or tether these enzymes to the ER%2C also interacts with Erg6p;Ontology_term=GO:0005789,GO:0006696,GO:0030674;Parent=YER044C;dbxref=SGD:S000000846;gene=ERG28;orf_classification=Verified
chrV	Nagalakshmi_2008	five_prime_UTR	238005	238075	.	-	.	ID=YER044C_5UTR;Name=YER044C_5UTR;Note=NA;Parent=YER044C;log2_transcription_level=6.4757334309664
chrV	SGD	gene	238448	239762	.	-	.	Alias=MEI4;ID=YER044C-A;Name=YER044C-A;Note=Meiosis-specific protein involved in double-strand break formation during meiotic recombination%3B required for chromosome synapsis and production of viable spores;Ontology_term=GO:0000794,GO:0003674,GO:0042138;dbxref=SGD:S000001954;gene=MEI4;orf_classification=Verified
chrV	SGD	CDS	238448	239611	.	-	0	Alias=MEI4;Name=YER044C-A;Note=Meiosis-specific protein involved in double-strand break formation during meiotic recombination%3B required for chromosome synapsis and production of viable spores;Ontology_term=GO:0000794,GO:0003674,GO:0042138;Parent=YER044C-A;dbxref=SGD:S000001954;gene=MEI4;orf_classification=Verified
chrV	SGD	intron	239612	239699	.	-	.	Alias=MEI4;Name=YER044C-A;Note=Meiosis-specific protein involved in double-strand break formation during meiotic recombination%3B required for chromosome synapsis and production of viable spores;Ontology_term=GO:0000794,GO:0003674,GO:0042138;Parent=YER044C-A;dbxref=SGD:S000001954;gene=MEI4;orf_classification=Verified
chrV	SGD	CDS	239700	239762	.	-	0	Alias=MEI4;Name=YER044C-A;Note=Meiosis-specific protein involved in double-strand break formation during meiotic recombination%3B required for chromosome synapsis and production of viable spores;Ontology_term=GO:0000794,GO:0003674,GO:0042138;Parent=YER044C-A;dbxref=SGD:S000001954;gene=MEI4;orf_classification=Verified
chrV	SGD	gene	239904	241581	.	-	.	Alias=ACA1;ID=YER045C;Name=YER045C;Note=Basic leucine zipper %28bZIP%29 transcription factor of the ATF/CREB family%2C may regulate transcription of genes involved in utilization of non-optimal carbon sources;Ontology_term=GO:0003704,GO:0005634,GO:0006367;dbxref=SGD:S000000847;gene=ACA1;orf_classification=Verified
chrV	Nagalakshmi_2008	three_prime_UTR	239904	240019	.	-	.	ID=YER045C_3UTR;Name=YER045C_3UTR;Parent=YER045C;log2_transcription_level=3.90689059560852
chrV	SGD	CDS	240020	241489	.	-	0	Alias=ACA1;Name=YER045C;Note=Basic leucine zipper %28bZIP%29 transcription factor of the ATF/CREB family%2C may regulate transcription of genes involved in utilization of non-optimal carbon sources;Ontology_term=GO:0003704,GO:0005634,GO:0006367;Parent=YER045C;dbxref=SGD:S000000847;gene=ACA1;orf_classification=Verified
chrV	Nagalakshmi_2008	five_prime_UTR	241490	241581	.	-	.	ID=YER045C_5UTR;Name=YER045C_5UTR;Note=NA;Parent=YER045C;log2_transcription_level=3.90689059560852
chrV	SGD	gene	243066	243655	.	+	.	Alias=SPO73;ID=YER046W;Name=YER046W;Note=Meiosis-specific protein of unknown function%2C required for spore wall formation during sporulation%3B dispensible for both nuclear divisions during meiosis;Ontology_term=GO:0003674,GO:0005829,GO:0030437,GO:0030476;dbxref=SGD:S000000848;gene=SPO73;orf_classification=Verified
chrV	Nagalakshmi_2008	five_prime_UTR	243066	243167	.	+	.	ID=YER046W_5UTR;Name=YER046W_5UTR;Note=NA;Parent=YER046W;log2_transcription_level=NA
chrV	SGD	CDS	243168	243599	.	+	0	Alias=SPO73;Name=YER046W;Note=Meiosis-specific protein of unknown function%2C required for spore wall formation during sporulation%3B dispensible for both nuclear divisions during meiosis;Ontology_term=GO:0003674,GO:0005829,GO:0030437,GO:0030476;Parent=YER046W;dbxref=SGD:S000000848;gene=SPO73;orf_classification=Verified
chrV	SGD	gene	243688	244017	.	+	.	ID=YER046W-A;Name=YER046W-A;Note=Dubious open reading frame unlikely to encode a functional protein%2C based on available experimental and comparative sequence data;Ontology_term=GO:0003674,GO:0005575,GO:0008150;dbxref=SGD:S000028747;orf_classification=Dubious
chrV	SGD	CDS	243688	244017	.	+	0	Name=YER046W-A;Note=Dubious open reading frame unlikely to encode a functional protein%2C based on available experimental and comparative sequence data;Ontology_term=GO:0003674,GO:0005575,GO:0008150;Parent=YER046W-A;dbxref=SGD:S000028747;orf_classification=Dubious
chrV	SGD	gene	243798	246491	.	-	.	Alias=SAP1;ID=YER047C;Name=YER047C;Note=Putative ATPase of the AAA family%2C interacts with the Sin1p transcriptional repressor in the two-hybrid system;Ontology_term=GO:0005737,GO:0008150,GO:0016887;dbxref=SGD:S000000849;gene=SAP1;orf_classification=Verified
chrV	SGD	CDS	243798	246491	.	-	0	Alias=SAP1;Name=YER047C;Note=Putative ATPase of the AAA family%2C interacts with the Sin1p transcriptional repressor in the two-hybrid system;Ontology_term=GO:0005737,GO:0008150,GO:0016887;Parent=YER047C;dbxref=SGD:S000000849;gene=SAP1;orf_classification=Verified
chrV	SGD	gene	246868	248211	.	-	.	Alias=CAJ1;ID=YER048C;Name=YER048C;Note=Nuclear type II J heat shock protein of the E. coli dnaJ family%2C contains a leucine zipper-like motif%2C binds to non-native substrates for presentation to Ssa3p%2C may function during protein translocation%2C assembly and disassembly;Ontology_term=GO:0005634,GO:0006457,GO:0051087;dbxref=SGD:S000000850;gene=CAJ1;orf_classification=Verified
chrV	Nagalakshmi_2008	three_prime_UTR	246868	246969	.	-	.	ID=YER048C_3UTR;Name=YER048C_3UTR;Parent=YER048C;log2_transcription_level=7.57364718749332
chrV	SGD	CDS	246970	248145	.	-	0	Alias=CAJ1;Name=YER048C;Note=Nuclear type II J heat shock protein of the E. coli dnaJ family%2C contains a leucine zipper-like motif%2C binds to non-native substrates for presentation to Ssa3p%2C may function during protein translocation%2C assembly and disassembly;Ontology_term=GO:0005634,GO:0006457,GO:0051087;Parent=YER048C;dbxref=SGD:S000000850;gene=CAJ1;orf_classification=Verified
chrV	Nagalakshmi_2008	five_prime_UTR	248146	248211	.	-	.	ID=YER048C_5UTR;Name=YER048C_5UTR;Note=NA;Parent=YER048C;log2_transcription_level=7.57364718749332
chrV	SGD	long_terminal_repeat	249097	249319	.	-	.	ID=YERCdelta8;Name=YERCdelta8;Note=Ty1 LTR;Ontology_term=SO:0000286;dbxref=SGD:S000006893
chrV	SGD	long_terminal_repeat	249433	249740	.	+	.	ID=YERWdelta9;Name=YERWdelta9;Note=Ty1 LTR;Ontology_term=SO:0000286;dbxref=SGD:S000006913
chrV	SGD	long_terminal_repeat	249918	250258	.	-	.	ID=YERCsigma1;Name=YERCsigma1;Note=Ty3 LTR;Ontology_term=SO:0000286;dbxref=SGD:S000006904
chrV	SGD	tRNA	250274	250345	.	+	.	ID=tQ%28UUG%29E1;Name=tQ%28UUG%29E1;Note=tRNA-Gln%3B thiolation of uridine at wobble position %2834%29 requires Ncs6p;Ontology_term=GO:0005739,GO:0005829,GO:0006414,GO:0030533;dbxref=SGD:S000006696
chrV	SGD	noncoding_exon	250274	250345	.	+	.	Name=tQ%28UUG%29E1;Note=tRNA-Gln%3B thiolation of uridine at wobble position %2834%29 requires Ncs6p;Ontology_term=GO:0005739,GO:0005829,GO:0006414,GO:0030533,SO:0000198;Parent=tQ%28UUG%29E1;dbxref=SGD:S000006696
chrV	SGD	gene	250637	251322	.	+	.	Alias=ISD11;ID=YER048W-A;Name=YER048W-A;Note=Protein required for mitochondrial iron-sulfur cluster biosynthesis;Ontology_term=GO:0003674,GO:0005739,GO:0005759,GO:0016226,GO:0031314;dbxref=SGD:S000007237;gene=ISD11;orf_classification=Verified
chrV	Nagalakshmi_2008	five_prime_UTR	250637	250705	.	+	.	ID=YER048W-A_5UTR;Name=YER048W-A_5UTR;Note=NA;Parent=YER048W-A;log2_transcription_level=5.39231742277876
chrV	SGD	CDS	250706	250990	.	+	0	Alias=ISD11;Name=YER048W-A;Note=Protein required for mitochondrial iron-sulfur cluster biosynthesis;Ontology_term=GO:0003674,GO:0005739,GO:0005759,GO:0016226,GO:0031314;Parent=YER048W-A;dbxref=SGD:S000007237;gene=ISD11;orf_classification=Verified
chrV	Nagalakshmi_2008	three_prime_UTR	250991	251322	.	+	.	ID=YER048W-A_3UTR;Name=YER048W-A_3UTR;Parent=YER048W-A;log2_transcription_level=4.04439411935845
chrV	SGD	gene	251618	253736	.	+	.	Alias=TPA1;ID=YER049W;Name=YER049W;Note=Poly%28rA%29-binding protein involved in translation termination efficiency%2C mRNA poly%28A%29 tail length and mRNA stability%3B interacts with Sup45p %28eRF1%29%2C Sup35p %28eRF3%29 and Pab1p%3B similar to prolyl 4-hydroxylases%3B binds Fe%28III%29 and 2-oxoglutarate;Ontology_term=GO:0000288,GO:0005634,GO:0006415,GO:0008143;dbxref=SGD:S000000851;gene=TPA1…
chrV	Nagalakshmi_2008	five_prime_UTR	251618	251715	.	+	.	ID=YER049W_5UTR;Name=YER049W_5UTR;Note=NA;Parent=YER049W;log2_transcription_level=5.56985560833095
chrV	SGD	CDS	251716	253650	.	+	0	Alias=TPA1;Name=YER049W;Note=Poly%28rA%29-binding protein involved in translation termination efficiency%2C mRNA poly%28A%29 tail length and mRNA stability%3B interacts with Sup45p %28eRF1%29%2C Sup35p %28eRF3%29 and Pab1p%3B similar to prolyl 4-hydroxylases%3B binds Fe%28III%29 and 2-oxoglutarate;Ontology_term=GO:0000288,GO:0005634,GO:0006415,GO:0008143;Parent=YER049W;dbxref=SGD:S000000851;gene=…
chrV	Nagalakshmi_2008	three_prime_UTR	253651	253736	.	+	.	ID=YER049W_3UTR;Name=YER049W_3UTR;Parent=YER049W;log2_transcription_level=3.52356195605701
chrV	SGD	gene	253874	254407	.	-	.	Alias=RSM18;ID=YER050C;Name=YER050C;Note=Mitochondrial ribosomal protein of the small subunit%2C has similarity to E. coli S18 ribosomal protein;Ontology_term=GO:0003735,GO:0005739,GO:0005763,GO:0032543;dbxref=SGD:S000000852;gene=RSM18;orf_classification=Verified
chrV	Nagalakshmi_2008	three_prime_UTR	253874	253958	.	-	.	ID=YER050C_3UTR;Name=YER050C_3UTR;Parent=YER050C;log2_transcription_level=6.45121111183233
chrV	SGD	CDS	253959	254375	.	-	0	Alias=RSM18;Name=YER050C;Note=Mitochondrial ribosomal protein of the small subunit%2C has similarity to E. coli S18 ribosomal protein;Ontology_term=GO:0003735,GO:0005739,GO:0005763,GO:0032543;Parent=YER050C;dbxref=SGD:S000000852;gene=RSM18;orf_classification=Verified
chrV	Nagalakshmi_2008	five_prime_UTR	254376	254407	.	-	.	ID=YER050C_5UTR;Name=YER050C_5UTR;Note=NA;Parent=YER050C;log2_transcription_level=6.45121111183233
chrV	SGD	gene	254614	256338	.	+	.	Alias=JHD1;ID=YER051W;Name=YER051W;Note=JmjC domain family histone demethylase specific for H3-K36%2C similar to proteins found in human%2C mouse%2C drosophila%2C X. laevis%2C C. elegans%2C and S. pombe;Ontology_term=GO:0005575,GO:0016577,GO:0035064,GO:0051864;dbxref=SGD:S000000853;gene=JHD1;orf_classification=Verified
chrV	Nagalakshmi_2008	five_prime_UTR	254614	254643	.	+	.	ID=YER051W_5UTR;Name=YER051W_5UTR;Note=NA;Parent=YER051W;log2_transcription_level=3.75488750216347
chrV	SGD	CDS	254644	256122	.	+	0	Alias=JHD1;Name=YER051W;Note=JmjC domain family histone demethylase specific for H3-K36%2C similar to proteins found in human%2C mouse%2C drosophila%2C X. laevis%2C C. elegans%2C and S. pombe;Ontology_term=GO:0005575,GO:0016577,GO:0035064,GO:0051864;Parent=YER051W;dbxref=SGD:S000000853;gene=JHD1;orf_classification=Verified
chrV	Nagalakshmi_2008	three_prime_UTR	256123	256338	.	+	.	ID=YER051W_3UTR;Name=YER051W_3UTR;Parent=YER051W;log2_transcription_level=2.70043971814109
chrV	SGD	gene	256273	258026	.	-	.	Alias=HOM3,BOR1,SIL4;ID=YER052C;Name=YER052C;Note=Aspartate kinase %28L-aspartate 4-P-transferase%29%3B cytoplasmic enzyme that catalyzes the first step in the common pathway for methionine and threonine biosynthesis%3B expression regulated by Gcn4p and the general control of amino acid synthesis;Ontology_term=GO:0004072,GO:0005737,GO:0006555,GO:0009088,GO:0009090;dbxref=SGD:S000000854;gene=HOM3;…
chrV	Nagalakshmi_2008	three_prime_UTR	256273	256362	.	-	.	ID=YER052C_3UTR;Name=YER052C_3UTR;Parent=YER052C;log2_transcription_level=6.78790255939143
chrV	SGD	CDS	256363	257946	.	-	0	Alias=HOM3,BOR1,SIL4;Name=YER052C;Note=Aspartate kinase %28L-aspartate 4-P-transferase%29%3B cytoplasmic enzyme that catalyzes the first step in the common pathway for methionine and threonine biosynthesis%3B expression regulated by Gcn4p and the general control of amino acid synthesis;Ontology_term=GO:0004072,GO:0005737,GO:0006555,GO:0009088,GO:0009090;Parent=YER052C;dbxref=SGD:S000000854;gene=H…
chrV	Nagalakshmi_2008	five_prime_UTR	257947	258026	.	-	.	ID=YER052C_5UTR;Name=YER052C_5UTR;Note=NA;Parent=YER052C;log2_transcription_level=6.78790255939143
chrV	SGD	ARS	257946	258725	.	.	.	ID=ARS513;Name=ARS513;Note=Autonomously Replicating Sequence;dbxref=SGD:S000077385
chrV	SGD	gene	258605	259726	.	-	.	Alias=PIC2;ID=YER053C;Name=YER053C;Note=Mitochondrial phosphate carrier%2C imports inorganic phosphate into mitochondria%3B functionally redundant with Mir1p but less abundant than Mir1p under normal conditions%3B expression is induced at high temperature;Ontology_term=GO:0005315,GO:0005739,GO:0006817,GO:0055085;dbxref=SGD:S000000855;gene=PIC2;orf_classification=Verified
chrV	Nagalakshmi_2008	three_prime_UTR	258605	258724	.	-	.	ID=YER053C_3UTR;Name=YER053C_3UTR;Parent=YER053C;log2_transcription_level=6.96578428466209
chrV	SGD	CDS	258725	259627	.	-	0	Alias=PIC2;Name=YER053C;Note=Mitochondrial phosphate carrier%2C imports inorganic phosphate into mitochondria%3B functionally redundant with Mir1p but less abundant than Mir1p under normal conditions%3B expression is induced at high temperature;Ontology_term=GO:0005315,GO:0005739,GO:0006817,GO:0055085;Parent=YER053C;dbxref=SGD:S000000855;gene=PIC2;orf_classification=Verified
chrV	Nagalakshmi_2008	five_prime_UTR	259628	259726	.	-	.	ID=YER053C_5UTR;Name=YER053C_5UTR;Note=NA;Parent=YER053C;log2_transcription_level=6.96578428466209
chrV	SGD	gene	260916	261114	.	-	.	ID=YER053C-A;Name=YER053C-A;Note=Putative protein of unknown function%3B green fluorescent protein %28GFP%29-fusion protein localizes to the endoplasmic reticulum;Ontology_term=GO:0003674,GO:0005783,GO:0008150;dbxref=SGD:S000007523;orf_classification=Uncharacterized
chrV	SGD	CDS	260921	261034	.	-	0	Name=YER053C-A;Note=Putative protein of unknown function%3B green fluorescent protein %28GFP%29-fusion protein localizes to the endoplasmic reticulum;Ontology_term=GO:0003674,GO:0005783,GO:0008150;Parent=YER053C-A;dbxref=SGD:S000007523;orf_classification=Uncharacterized
chrV	Nagalakshmi_2008	five_prime_UTR	261035	261114	.	-	.	ID=YER053C-A_5UTR;Name=YER053C-A_5UTR;Note=NA;Parent=YER053C-A;log2_transcription_level=4.61470984411521
chrV	SGD	gene	261984	263915	.	-	.	Alias=GIP2;ID=YER054C;Name=YER054C;Note=Putative regulatory subunit of the protein phosphatase Glc7p%2C involved in glycogen metabolism%3B contains a conserved motif %28GVNK motif%29 that is also found in Gac1p%2C Pig1p%2C and Pig2p;Ontology_term=GO:0000164,GO:0005977,GO:0006470,GO:0019888;dbxref=SGD:S000000856;gene=GIP2;orf_classification=Verified
chrV	Nagalakshmi_2008	three_prime_UTR	261984	262039	.	-	.	ID=YER054C_3UTR;Name=YER054C_3UTR;Parent=YER054C;log2_transcription_level=3.8073549220576
chrV	SGD	CDS	262040	263686	.	-	0	Alias=GIP2;Name=YER054C;Note=Putative regulatory subunit of the protein phosphatase Glc7p%2C involved in glycogen metabolism%3B contains a conserved motif %28GVNK motif%29 that is also found in Gac1p%2C Pig1p%2C and Pig2p;Ontology_term=GO:0000164,GO:0005977,GO:0006470,GO:0019888;Parent=YER054C;dbxref=SGD:S000000856;gene=GIP2;orf_classification=Verified
chrV	Nagalakshmi_2008	five_prime_UTR	263687	263915	.	-	.	ID=YER054C_5UTR;Name=YER054C_5UTR;Note=NA;Parent=YER054C;log2_transcription_level=3.8073549220576
chrV	SGD	gene	264770	265862	.	-	.	Alias=HIS1;ID=YER055C;Name=YER055C;Note=ATP phosphoribosyltransferase%2C a hexameric enzyme%2C catalyzes the first step in histidine biosynthesis%3B mutations cause histidine auxotrophy and sensitivity to Cu%2C Co%2C and Ni salts%3B transcription is regulated by general amino acid control;Ontology_term=GO:0000105,GO:0003879,GO:0005622;dbxref=SGD:S000000857;gene=HIS1;orf_classification=Verified
chrV	Nagalakshmi_2008	three_prime_UTR	264770	264879	.	-	.	ID=YER055C_3UTR;Name=YER055C_3UTR;Parent=YER055C;log2_transcription_level=7.93369065495223
chrV	SGD	CDS	264880	265773	.	-	0	Alias=HIS1;Name=YER055C;Note=ATP phosphoribosyltransferase%2C a hexameric enzyme%2C catalyzes the first step in histidine biosynthesis%3B mutations cause histidine auxotrophy and sensitivity to Cu%2C Co%2C and Ni salts%3B transcription is regulated by general amino acid control;Ontology_term=GO:0000105,GO:0003879,GO:0005622;Parent=YER055C;dbxref=SGD:S000000857;gene=HIS1;orf_classification=Verified
chrV	Nagalakshmi_2008	five_prime_UTR	265774	265862	.	-	.	ID=YER055C_5UTR;Name=YER055C_5UTR;Note=NA;Parent=YER055C;log2_transcription_level=7.93369065495223
chrV	landmark	region	266500	268101	.	-	.	ID=FCY2
chrV	SGD	gene	266412	268189	.	-	.	Alias=FCY2,BRA7;ID=YER056C;Name=YER056C;Note=Purine-cytosine permease%2C mediates purine %28adenine%2C guanine%2C and hypoxanthine%29 and cytosine accumulation;Ontology_term=GO:0005886,GO:0006863,GO:0015205,GO:0015212,GO:0015856,GO:0015861,GO:0055085;dbxref=SGD:S000000858;gene=FCY2;orf_classification=Verified
chrV	Nagalakshmi_2008	three_prime_UTR	266412	266499	.	-	.	ID=YER056C_3UTR;Name=YER056C_3UTR;Parent=YER056C;log2_transcription_level=7.4594316186373
chrV	SGD	CDS	266500	268101	.	-	0	Alias=FCY2,BRA7;Name=YER056C;Note=Purine-cytosine permease%2C mediates purine %28adenine%2C guanine%2C and hypoxanthine%29 and cytosine accumulation;Ontology_term=GO:0005886,GO:0006863,GO:0015205,GO:0015212,GO:0015856,GO:0015861,GO:0055085;Parent=YER056C;dbxref=SGD:S000000858;gene=FCY2;orf_classification=Verified
chrV	Nagalakshmi_2008	five_prime_UTR	268102	268189	.	-	.	ID=YER056C_5UTR;Name=YER056C_5UTR;Note=NA;Parent=YER056C;log2_transcription_level=7.4594316186373
chrV	SGD	gene	269353	270192	.	-	.	Alias=RPL34A;ID=YER056C-A;Name=YER056C-A;Note=Protein component of the large %2860S%29 ribosomal subunit%2C nearly identical to Rpl34Bp and has similarity to rat L34 ribosomal protein;Ontology_term=GO:0003735,GO:0006412,GO:0022625;dbxref=SGD:S000002135;gene=RPL34A;orf_classification=Verified
chrV	Nagalakshmi_2008	three_prime_UTR	269353	269410	.	-	.	ID=YER056C-A_3UTR;Name=YER056C-A_3UTR;Parent=YER056C-A;log2_transcription_level=9.02790599656988
chrV	SGD	CDS	269411	269739	.	-	2	Alias=RPL34A;Name=YER056C-A;Note=Protein component of the large %2860S%29 ribosomal subunit%2C nearly identical to Rpl34Bp and has similarity to rat L34 ribosomal protein;Ontology_term=GO:0003735,GO:0006412,GO:0022625;Parent=YER056C-A;dbxref=SGD:S000002135;gene=RPL34A;orf_classification=Verified
chrV	SGD	intron	269740	270136	.	-	.	Alias=RPL34A;Name=YER056C-A;Note=Protein component of the large %2860S%29 ribosomal subunit%2C nearly identical to Rpl34Bp and has similarity to rat L34 ribosomal protein;Ontology_term=GO:0003735,GO:0006412,GO:0022625;Parent=YER056C-A;dbxref=SGD:S000002135;gene=RPL34A;orf_classification=Verified
chrV	SGD	CDS	270137	270173	.	-	0	Alias=RPL34A;Name=YER056C-A;Note=Protein component of the large %2860S%29 ribosomal subunit%2C nearly identical to Rpl34Bp and has similarity to rat L34 ribosomal protein;Ontology_term=GO:0003735,GO:0006412,GO:0022625;Parent=YER056C-A;dbxref=SGD:S000002135;gene=RPL34A;orf_classification=Verified
chrV	Nagalakshmi_2008	five_prime_UTR	270174	270192	.	-	.	ID=YER056C-A_5UTR;Name=YER056C-A_5UTR;Note=NA;Parent=YER056C-A;log2_transcription_level=9.02790599656988
chrV	SGD	gene	270665	271143	.	-	.	Alias=HMF1,HIG1;ID=YER057C;Name=YER057C;Note=Member of the p14.5 protein family with similarity to Mmf1p%2C functionally complements Mmf1p function when targeted to mitochondria%3B heat shock inducible%3B high-dosage growth inhibitor%3B forms a homotrimer in vitro;Ontology_term=GO:0003674,GO:0005634,GO:0005737,GO:0005829,GO:0008150;dbxref=SGD:S000000859;gene=HMF1;orf_classification=Verified
chrV	Nagalakshmi_2008	three_prime_UTR	270665	270724	.	-	.	ID=YER057C_3UTR;Name=YER057C_3UTR;Parent=YER057C;log2_transcription_level=6.79441586635011
chrV	SGD	CDS	270725	271114	.	-	0	Alias=HMF1,HIG1;Name=YER057C;Note=Member of the p14.5 protein family with similarity to Mmf1p%2C functionally complements Mmf1p function when targeted to mitochondria%3B heat shock inducible%3B high-dosage growth inhibitor%3B forms a homotrimer in vitro;Ontology_term=GO:0003674,GO:0005634,GO:0005737,GO:0005829,GO:0008150;Parent=YER057C;dbxref=SGD:S000000859;gene=HMF1;orf_classification=Verified
chrV	Nagalakshmi_2008	five_prime_UTR	271115	271143	.	-	.	ID=YER057C_5UTR;Name=YER057C_5UTR;Note=NA;Parent=YER057C;log2_transcription_level=6.79441586635011
chrV	SGD	gene	271738	272166	.	+	.	Alias=PET117;ID=YER058W;Name=YER058W;Note=Protein required for assembly of cytochrome c oxidase;Ontology_term=GO:0003674,GO:0005739,GO:0005743,GO:0033617;dbxref=SGD:S000000860;gene=PET117;orf_classification=Verified
chrV	Nagalakshmi_2008	five_prime_UTR	271738	271755	.	+	.	ID=YER058W_5UTR;Name=YER058W_5UTR;Note=NA;Parent=YER058W;log2_transcription_level=4.20945336562895
chrV	SGD	CDS	271756	272079	.	+	0	Alias=PET117;Name=YER058W;Note=Protein required for assembly of cytochrome c oxidase;Ontology_term=GO:0003674,GO:0005739,GO:0005743,GO:0033617;Parent=YER058W;dbxref=SGD:S000000860;gene=PET117;orf_classification=Verified
chrV	Nagalakshmi_2008	three_prime_UTR	272080	272166	.	+	.	ID=YER058W_3UTR;Name=YER058W_3UTR;Parent=YER058W;log2_transcription_level=2
chrV	SGD	gene	272478	273945	.	+	.	Alias=PCL6;ID=YER059W;Name=YER059W;Note=Pho85p cyclin of the Pho80p subfamily%3B forms the major Glc8p kinase together with Pcl7p and Pho85p%3B involved in the control of glycogen storage by Pho85p%3B stabilized by Elongin C binding;Ontology_term=GO:0000307,GO:0005979,GO:0005981,GO:0016538;dbxref=SGD:S000000861;gene=PCL6;orf_classification=Verified
chrV	Nagalakshmi_2008	five_prime_UTR	272478	272610	.	+	.	ID=YER059W_5UTR;Name=YER059W_5UTR;Note=NA;Parent=YER059W;log2_transcription_level=5.12928301694497
chrV	SGD	CDS	272611	273873	.	+	0	Alias=PCL6;Name=YER059W;Note=Pho85p cyclin of the Pho80p subfamily%3B forms the major Glc8p kinase together with Pcl7p and Pho85p%3B involved in the control of glycogen storage by Pho85p%3B stabilized by Elongin C binding;Ontology_term=GO:0000307,GO:0005979,GO:0005981,GO:0016538;Parent=YER059W;dbxref=SGD:S000000861;gene=PCL6;orf_classification=Verified
chrV	Nagalakshmi_2008	three_prime_UTR	273874	273945	.	+	.	ID=YER059W_3UTR;Name=YER059W_3UTR;Parent=YER059W;log2_transcription_level=2.32192809488736
chrV	SGD	gene	274408	276261	.	+	.	Alias=FCY21;ID=YER060W;Name=YER060W;Note=Putative purine-cytosine permease%2C very similar to Fcy2p but cannot substitute for its function;Ontology_term=GO:0015205,GO:0016021,GO:0055085;dbxref=SGD:S000000862;gene=FCY21;orf_classification=Verified
chrV	Nagalakshmi_2008	five_prime_UTR	274408	274553	.	+	.	ID=YER060W_5UTR;Name=YER060W_5UTR;Note=NA;Parent=YER060W;log2_transcription_level=4.16992500144231
chrV	SGD	CDS	274554	276140	.	+	0	Alias=FCY21;Name=YER060W;Note=Putative purine-cytosine permease%2C very similar to Fcy2p but cannot substitute for its function;Ontology_term=GO:0015205,GO:0016021,GO:0055085;Parent=YER060W;dbxref=SGD:S000000862;gene=FCY21;orf_classification=Verified
chrV	Nagalakshmi_2008	three_prime_UTR	276141	276261	.	+	.	ID=YER060W_3UTR;Name=YER060W_3UTR;Parent=YER060W;log2_transcription_level=4.83289001416474
chrV	SGD	gene	276559	278151	.	+	.	Alias=FCY22;ID=YER060W-A;Name=YER060W-A;Note=Putative purine-cytosine permease%2C very similar to Fcy2p but cannot substitute for its function;Ontology_term=GO:0015205,GO:0016021,GO:0055085;dbxref=SGD:S000002958;gene=FCY22;orf_classification=Verified
chrV	SGD	CDS	276559	278151	.	+	0	Alias=FCY22;Name=YER060W-A;Note=Putative purine-cytosine permease%2C very similar to Fcy2p but cannot substitute for its function;Ontology_term=GO:0015205,GO:0016021,GO:0055085;Parent=YER060W-A;dbxref=SGD:S000002958;gene=FCY22;orf_classification=Verified
chrV	SGD	gene	278256	279655	.	-	.	Alias=CEM1;ID=YER061C;Name=YER061C;Note=Mitochondrial beta-keto-acyl synthase with possible role in fatty acid synthesis%3B required for mitochondrial respiration;Ontology_term=GO:0004312,GO:0005739,GO:0006633;dbxref=SGD:S000000863;gene=CEM1;orf_classification=Verified
chrV	Nagalakshmi_2008	three_prime_UTR	278256	278284	.	-	.	ID=YER061C_3UTR;Name=YER061C_3UTR;Parent=YER061C;log2_transcription_level=4.8073549220576
chrV	SGD	CDS	278285	279613	.	-	0	Alias=CEM1;Name=YER061C;Note=Mitochondrial beta-keto-acyl synthase with possible role in fatty acid synthesis%3B required for mitochondrial respiration;Ontology_term=GO:0004312,GO:0005739,GO:0006633;Parent=YER061C;dbxref=SGD:S000000863;gene=CEM1;orf_classification=Verified
chrV	Nagalakshmi_2008	five_prime_UTR	279614	279655	.	-	.	ID=YER061C_5UTR;Name=YER061C_5UTR;Note=NA;Parent=YER061C;log2_transcription_level=4.8073549220576
chrV	SGD	gene	279770	280867	.	-	.	Alias=HOR2,GPP2;ID=YER062C;Name=YER062C;Note=One of two redundant DL-glycerol-3-phosphatases %28RHR2/GPP1 encodes the other%29 involved in glycerol biosynthesis%3B induced in response to hyperosmotic stress and oxidative stress%2C and during the diauxic transition;Ontology_term=GO:0000121,GO:0005634,GO:0005737,GO:0006114,GO:0006970,GO:0044262;dbxref=SGD:S000000864;gene=HOR2;orf_classification=Ver…
chrV	Nagalakshmi_2008	three_prime_UTR	279770	279916	.	-	.	ID=YER062C_3UTR;Name=YER062C_3UTR;Parent=YER062C;log2_transcription_level=8.43254190038826
chrV	SGD	CDS	279917	280669	.	-	0	Alias=HOR2,GPP2;Name=YER062C;Note=One of two redundant DL-glycerol-3-phosphatases %28RHR2/GPP1 encodes the other%29 involved in glycerol biosynthesis%3B induced in response to hyperosmotic stress and oxidative stress%2C and during the diauxic transition;Ontology_term=GO:0000121,GO:0005634,GO:0005737,GO:0006114,GO:0006970,GO:0044262;Parent=YER062C;dbxref=SGD:S000000864;gene=HOR2;orf_classification…
chrV	Nagalakshmi_2008	five_prime_UTR	280670	280867	.	-	.	ID=YER062C_5UTR;Name=YER062C_5UTR;Note=NA;Parent=YER062C;log2_transcription_level=8.43254190038826
chrV	SGD	gene	281631	282501	.	+	.	Alias=THO1;ID=YER063W;Name=YER063W;Note=Conserved nuclear RNA-binding protein%3B specifically binds to transcribed chromatin in a THO- and RNA-dependent manner%2C genetically interacts with shuttling hnRNP NAB2%3B overproduction suppresses transcriptional defect caused by hpr1 mutation;Ontology_term=GO:0003682,GO:0003690,GO:0003723,GO:0005634,GO:0006351,GO:0016973,GO:0022618;dbxref=SGD:S000000865…
chrV	Nagalakshmi_2008	five_prime_UTR	281631	281696	.	+	.	ID=YER063W_5UTR;Name=YER063W_5UTR;Note=NA;Parent=YER063W;log2_transcription_level=4.8073549220576
chrV	SGD	CDS	281697	282353	.	+	0	Alias=THO1;Name=YER063W;Note=Conserved nuclear RNA-binding protein%3B specifically binds to transcribed chromatin in a THO- and RNA-dependent manner%2C genetically interacts with shuttling hnRNP NAB2%3B overproduction suppresses transcriptional defect caused by hpr1 mutation;Ontology_term=GO:0003682,GO:0003690,GO:0003723,GO:0005634,GO:0006351,GO:0016973,GO:0022618;Parent=YER063W;dbxref=SGD:S00000…
chrV	Nagalakshmi_2008	three_prime_UTR	282354	282501	.	+	.	ID=YER063W_3UTR;Name=YER063W_3UTR;Parent=YER063W;log2_transcription_level=1
chrV	SGD	gene	282460	284302	.	-	.	ID=YER064C;Name=YER064C;Note=Non-essential nuclear protein%3B null mutation has global effects on transcription;Ontology_term=GO:0003674,GO:0005634,GO:0045449;dbxref=SGD:S000000866;orf_classification=Uncharacterized
chrV	Nagalakshmi_2008	three_prime_UTR	282460	282691	.	-	.	ID=YER064C_3UTR;Name=YER064C_3UTR;Parent=YER064C;log2_transcription_level=4.78135971352466
chrV	SGD	CDS	282692	284209	.	-	0	Name=YER064C;Note=Non-essential nuclear protein%3B null mutation has global effects on transcription;Ontology_term=GO:0003674,GO:0005634,GO:0045449;Parent=YER064C;dbxref=SGD:S000000866;orf_classification=Uncharacterized
chrV	Nagalakshmi_2008	five_prime_UTR	284210	284302	.	-	.	ID=YER064C_5UTR;Name=YER064C_5UTR;Note=NA;Parent=YER064C;log2_transcription_level=4.78135971352466
chrV	SGD	gene	285135	287223	.	-	.	Alias=ICL1;ID=YER065C;Name=YER065C;Note=Isocitrate lyase%2C catalyzes the formation of succinate and glyoxylate from isocitrate%2C a key reaction of the glyoxylate cycle%3B expression of ICL1 is induced by growth on ethanol and repressed by growth on glucose;Ontology_term=GO:0004451,GO:0005575,GO:0006097;dbxref=SGD:S000000867;gene=ICL1;orf_classification=Verified
chrV	Nagalakshmi_2008	three_prime_UTR	285135	285227	.	-	.	ID=YER065C_3UTR;Name=YER065C_3UTR;Parent=YER065C;log2_transcription_level=2.8073549220576
chrV	SGD	CDS	285228	286901	.	-	0	Alias=ICL1;Name=YER065C;Note=Isocitrate lyase%2C catalyzes the formation of succinate and glyoxylate from isocitrate%2C a key reaction of the glyoxylate cycle%3B expression of ICL1 is induced by growth on ethanol and repressed by growth on glucose;Ontology_term=GO:0004451,GO:0005575,GO:0006097;Parent=YER065C;dbxref=SGD:S000000867;gene=ICL1;orf_classification=Verified
chrV	Nagalakshmi_2008	five_prime_UTR	286902	287223	.	-	.	ID=YER065C_5UTR;Name=YER065C_5UTR;Note=NA;Parent=YER065C;log2_transcription_level=2.8073549220576
chrV	SGD	ARS	287494	287739	.	.	.	Alias=ARSV-288;ID=ARS514;Name=ARS514;Note=Autonomously Replicating Sequence;dbxref=SGD:S000077386
chrV	SGD	long_terminal_repeat	287732	288049	.	-	.	ID=YERCdelta10;Name=YERCdelta10;Note=Ty1 LTR;Ontology_term=SO:0000286;dbxref=SGD:S000006894
chrV	SGD	tRNA	288430	288511	.	-	.	Alias=SUP19,SUP20;ID=tS%28UGA%29E;Name=tS%28UGA%29E;Note=tRNA-Ser;Ontology_term=GO:0005829,GO:0006414,GO:0030533;dbxref=SGD:S000006734;gene=SUP19
chrV	SGD	noncoding_exon	288430	288511	.	-	.	Alias=SUP19,SUP20;Name=tS%28UGA%29E;Note=tRNA-Ser;Ontology_term=GO:0005829,GO:0006414,GO:0030533,SO:0000198;Parent=tS%28UGA%29E;dbxref=SGD:S000006734;gene=SUP19
chrV	SGD	gene	290114	290920	.	+	.	Alias=RRT13;ID=YER066W;Name=YER066W;Note=Putative protein of unknown function%3B non-essential gene identified in a screen for mutants with decreased levels of rDNA transcription;Ontology_term=GO:0003674,GO:0005575,GO:0008150;dbxref=SGD:S000000868;gene=RRT13;orf_classification=Uncharacterized
chrV	Nagalakshmi_2008	five_prime_UTR	290114	290228	.	+	.	ID=YER066W_5UTR;Name=YER066W_5UTR;Note=NA;Parent=YER066W;log2_transcription_level=2.90689059560852
chrV	SGD	CDS	290229	290786	.	+	0	Alias=RRT13;Name=YER066W;Note=Putative protein of unknown function%3B non-essential gene identified in a screen for mutants with decreased levels of rDNA transcription;Ontology_term=GO:0003674,GO:0005575,GO:0008150;Parent=YER066W;dbxref=SGD:S000000868;gene=RRT13;orf_classification=Uncharacterized
chrV	Nagalakshmi_2008	three_prime_UTR	290787	290920	.	+	.	ID=YER066W_3UTR;Name=YER066W_3UTR;Parent=YER066W;log2_transcription_level=NA
chrV	SGD	gene	291690	292190	.	-	.	ID=YER066C-A;Name=YER066C-A;Note=Dubious open reading frame unlikely to encode a protein%2C partially overlaps uncharacterized ORF YER067W;Ontology_term=GO:0003674,GO:0005575,GO:0008150;dbxref=SGD:S000002959;orf_classification=Dubious
chrV	SGD	CDS	291690	292190	.	-	0	Name=YER066C-A;Note=Dubious open reading frame unlikely to encode a protein%2C partially overlaps uncharacterized ORF YER067W;Ontology_term=GO:0003674,GO:0005575,GO:0008150;Parent=YER066C-A;dbxref=SGD:S000002959;orf_classification=Dubious
chrV	SGD	gene	292053	292630	.	+	.	Alias=RGI1;ID=YER067W;Name=YER067W;Note=Protein of unknown function involved in energy metabolism under respiratory conditions%3B protein abundance is increased upon intracellular iron depletion;Ontology_term=GO:0003674,GO:0005624,GO:0005634,GO:0005737,GO:0006112,GO:0071944;dbxref=SGD:S000000869;gene=RGI1;orf_classification=Verified
chrV	SGD	CDS	292053	292538	.	+	0	Alias=RGI1;Name=YER067W;Note=Protein of unknown function involved in energy metabolism under respiratory conditions%3B protein abundance is increased upon intracellular iron depletion;Ontology_term=GO:0003674,GO:0005624,GO:0005634,GO:0005737,GO:0006112,GO:0071944;Parent=YER067W;dbxref=SGD:S000000869;gene=RGI1;orf_classification=Verified
chrV	Nagalakshmi_2008	three_prime_UTR	292539	292630	.	+	.	ID=YER067W_3UTR;Name=YER067W_3UTR;Parent=YER067W;log2_transcription_level=NA
chrV	SGD	gene	292227	292550	.	-	.	ID=YER067C-A;Name=YER067C-A;Note=Dubious open reading frame unlikely to encode a protein%2C based on available experimental and comparative sequence data%3B partially overlaps the uncharacterized ORF YER067W;Ontology_term=GO:0003674,GO:0005575,GO:0008150;dbxref=SGD:S000028748;orf_classification=Dubious
chrV	SGD	CDS	292227	292550	.	-	0	Name=YER067C-A;Note=Dubious open reading frame unlikely to encode a protein%2C based on available experimental and comparative sequence data%3B partially overlaps the uncharacterized ORF YER067W;Ontology_term=GO:0003674,GO:0005575,GO:0008150;Parent=YER067C-A;dbxref=SGD:S000028748;orf_classification=Dubious
chrV	SGD	gene	292978	294907	.	+	.	Alias=MOT2,NOT4,SIG1;ID=YER068W;Name=YER068W;Note=Subunit of the CCR4-NOT complex%2C which has roles in transcription regulation%2C mRNA degradation%2C and post-transcriptional modifications%3B with Ubc4p%2C ubiquitinates nascent polypeptide-associated complex subunits and histone demethyase Jhd2p;Ontology_term=GO:0000209,GO:0000289,GO:0000747,GO:0004842,GO:0005737,GO:0006357,GO:0006368,GO:001656…
chrV	Nagalakshmi_2008	five_prime_UTR	292978	293036	.	+	.	ID=YER068W_5UTR;Name=YER068W_5UTR;Note=NA;Parent=YER068W;log2_transcription_level=4.97727992349992
chrV	SGD	CDS	293037	294800	.	+	0	Alias=MOT2,NOT4,SIG1;Name=YER068W;Note=Subunit of the CCR4-NOT complex%2C which has roles in transcription regulation%2C mRNA degradation%2C and post-transcriptional modifications%3B with Ubc4p%2C ubiquitinates nascent polypeptide-associated complex subunits and histone demethyase Jhd2p;Ontology_term=GO:0000209,GO:0000289,GO:0000747,GO:0004842,GO:0005737,GO:0006357,GO:0006368,GO:0016564,GO:001656…
chrV	Nagalakshmi_2008	three_prime_UTR	294801	294907	.	+	.	ID=YER068W_3UTR;Name=YER068W_3UTR;Parent=YER068W;log2_transcription_level=1.58496250072116
chrV	SGD	gene	295288	295719	.	-	.	ID=YER068C-A;Name=YER068C-A;Note=Dubious open reading frame unlikely to encode a functional protein%2C based on available experimental and comparative sequence data;Ontology_term=GO:0003674,GO:0005575,GO:0008150;dbxref=SGD:S000028749;orf_classification=Dubious
chrV	SGD	CDS	295288	295719	.	-	0	Name=YER068C-A;Note=Dubious open reading frame unlikely to encode a functional protein%2C based on available experimental and comparative sequence data;Ontology_term=GO:0003674,GO:0005575,GO:0008150;Parent=YER068C-A;dbxref=SGD:S000028749;orf_classification=Dubious
chrV	SGD	gene	295397	298116	.	+	.	Alias=ARG5%2C6;ID=YER069W;Name=YER069W;Note=Protein that is processed in the mitochondrion to yield acetylglutamate kinase and N-acetyl-gamma-glutamyl-phosphate reductase%2C which catalyze the 2nd and 3rd steps in arginine biosynthesis%3B enzymes form a complex with Arg2p;Ontology_term=GO:0003942,GO:0003991,GO:0005739,GO:0005759,GO:0006526,GO:0006592,GO:0045449;dbxref=SGD:S000000871;gene=ARG5%2C6…
chrV	SGD	CDS	295397	297988	.	+	0	Alias=ARG5%2C6;Name=YER069W;Note=Protein that is processed in the mitochondrion to yield acetylglutamate kinase and N-acetyl-gamma-glutamyl-phosphate reductase%2C which catalyze the 2nd and 3rd steps in arginine biosynthesis%3B enzymes form a complex with Arg2p;Ontology_term=GO:0003942,GO:0003991,GO:0005739,GO:0005759,GO:0006526,GO:0006592,GO:0045449;Parent=YER069W;dbxref=SGD:S000000871;gene=ARG5…
chrV	Nagalakshmi_2008	three_prime_UTR	297989	298116	.	+	.	ID=YER069W_3UTR;Name=YER069W_3UTR;Parent=YER069W;log2_transcription_level=5.79441586635011
chrV	SGD	gene	298898	301808	.	+	.	Alias=RNR1,CRT7,RIR1,SDS12;ID=YER070W;Name=YER070W;Note=Major isoform of the large subunit of ribonucleotide-diphosphate reductase%3B the RNR complex catalyzes rate-limiting step in dNTP synthesis%2C regulated by DNA replication and DNA damage checkpoint pathways via localization of small subunits;Ontology_term=GO:0000166,GO:0004748,GO:0005737,GO:0005971,GO:0009263;dbxref=SGD:S000000872;gene=RNR1…
chrV	Nagalakshmi_2008	five_prime_UTR	298898	298936	.	+	.	ID=YER070W_5UTR;Name=YER070W_5UTR;Note=NA;Parent=YER070W;log2_transcription_level=5.53915881110803
chrV	SGD	CDS	298937	301603	.	+	0	Alias=RNR1,CRT7,RIR1,SDS12;Name=YER070W;Note=Major isoform of the large subunit of ribonucleotide-diphosphate reductase%3B the RNR complex catalyzes rate-limiting step in dNTP synthesis%2C regulated by DNA replication and DNA damage checkpoint pathways via localization of small subunits;Ontology_term=GO:0000166,GO:0004748,GO:0005737,GO:0005971,GO:0009263;Parent=YER070W;dbxref=SGD:S000000872;gene=…
chrV	Nagalakshmi_2008	three_prime_UTR	301604	301808	.	+	.	ID=YER070W_3UTR;Name=YER070W_3UTR;Parent=YER070W;log2_transcription_level=NA
chrV	SGD	gene	301734	302331	.	-	.	ID=YER071C;Name=YER071C;Note=Protein of unknown function%3B green fluorescent protein %28GFP%29-fusion protein localizes to the cytoplasm in a punctate pattern;Ontology_term=GO:0003674,GO:0005737,GO:0008150,GO:0043332;dbxref=SGD:S000000873;orf_classification=Uncharacterized
chrV	Nagalakshmi_2008	three_prime_UTR	301734	301933	.	-	.	ID=YER071C_3UTR;Name=YER071C_3UTR;Parent=YER071C;log2_transcription_level=5.62935662007961
chrV	SGD	CDS	301934	302314	.	-	0	Name=YER071C;Note=Protein of unknown function%3B green fluorescent protein %28GFP%29-fusion protein localizes to the cytoplasm in a punctate pattern;Ontology_term=GO:0003674,GO:0005737,GO:0008150,GO:0043332;Parent=YER071C;dbxref=SGD:S000000873;orf_classification=Uncharacterized
chrV	Nagalakshmi_2008	five_prime_UTR	302315	302331	.	-	.	ID=YER071C_5UTR;Name=YER071C_5UTR;Note=NA;Parent=YER071C;log2_transcription_level=5.62935662007961
chrV	SGD	gene	302751	303326	.	+	.	Alias=VTC1,NRF1,PHM4;ID=YER072W;Name=YER072W;Note=Subunit of the vacuolar transporter chaperone %28VTC%29 complex involved in membrane trafficking%2C vacuolar polyphosphate accumulation%2C microautophagy and non-autophagic vacuolar fusion%3B also has mRNA binding activity;Ontology_term=GO:0003729,GO:0005783,GO:0006797,GO:0007034,GO:0016237,GO:0031310,GO:0033254,GO:0042144;dbxref=SGD:S000000874;ge…
chrV	Nagalakshmi_2008	five_prime_UTR	302751	302792	.	+	.	ID=YER072W_5UTR;Name=YER072W_5UTR;Note=NA;Parent=YER072W;log2_transcription_level=10.1805308073445
chrV	SGD	CDS	302793	303182	.	+	0	Alias=VTC1,NRF1,PHM4;Name=YER072W;Note=Subunit of the vacuolar transporter chaperone %28VTC%29 complex involved in membrane trafficking%2C vacuolar polyphosphate accumulation%2C microautophagy and non-autophagic vacuolar fusion%3B also has mRNA binding activity;Ontology_term=GO:0003729,GO:0005783,GO:0006797,GO:0007034,GO:0016237,GO:0031310,GO:0033254,GO:0042144;Parent=YER072W;dbxref=SGD:S00000087…
chrV	Nagalakshmi_2008	three_prime_UTR	303183	303326	.	+	.	ID=YER072W_3UTR;Name=YER072W_3UTR;Parent=YER072W;log2_transcription_level=3.58496250072116
chrV	SGD	gene	303842	305714	.	+	.	Alias=ALD5;ID=YER073W;Name=YER073W;Note=Mitochondrial aldehyde dehydrogenase%2C involved in regulation or biosynthesis of electron transport chain components and acetate formation%3B activated by K%2B%3B utilizes NADP%2B as the preferred coenzyme%3B constitutively expressed;Ontology_term=GO:0004030,GO:0005739,GO:0019413;dbxref=SGD:S000000875;gene=ALD5;orf_classification=Verified
chrV	Nagalakshmi_2008	five_prime_UTR	303842	304016	.	+	.	ID=YER073W_5UTR;Name=YER073W_5UTR;Note=NA;Parent=YER073W;log2_transcription_level=6.55458885167764
chrV	SGD	CDS	304017	305579	.	+	0	Alias=ALD5;Name=YER073W;Note=Mitochondrial aldehyde dehydrogenase%2C involved in regulation or biosynthesis of electron transport chain components and acetate formation%3B activated by K%2B%3B utilizes NADP%2B as the preferred coenzyme%3B constitutively expressed;Ontology_term=GO:0004030,GO:0005739,GO:0019413;Parent=YER073W;dbxref=SGD:S000000875;gene=ALD5;orf_classification=Verified
chrV	Nagalakshmi_2008	three_prime_UTR	305580	305714	.	+	.	ID=YER073W_3UTR;Name=YER073W_3UTR;Parent=YER073W;log2_transcription_level=NA
chrV	SGD	gene	306282	307287	.	+	.	Alias=RPS24A,RPS24EA;ID=YER074W;Name=YER074W;Note=Protein component of the small %2840S%29 ribosomal subunit%3B identical to Rps24Bp and has similarity to rat S24 ribosomal protein;Ontology_term=GO:0000462,GO:0003735,GO:0005739,GO:0006412,GO:0022627;dbxref=SGD:S000000876;gene=RPS24A;orf_classification=Verified
chrV	Nagalakshmi_2008	five_prime_UTR	306282	306309	.	+	.	ID=YER074W_5UTR;Name=YER074W_5UTR;Note=NA;Parent=YER074W;log2_transcription_level=9.67419226814568
chrV	SGD	intron	306313	306778	.	+	.	Alias=RPS24A,RPS24EA;Name=YER074W;Note=Protein component of the small %2840S%29 ribosomal subunit%3B identical to Rps24Bp and has similarity to rat S24 ribosomal protein;Ontology_term=GO:0000462,GO:0003735,GO:0005739,GO:0006412,GO:0022627;Parent=YER074W;dbxref=SGD:S000000876;gene=RPS24A;orf_classification=Verified
chrV	SGD	CDS	306779	307183	.	+	0	Alias=RPS24A,RPS24EA;Name=YER074W;Note=Protein component of the small %2840S%29 ribosomal subunit%3B identical to Rps24Bp and has similarity to rat S24 ribosomal protein;Ontology_term=GO:0000462,GO:0003735,GO:0005739,GO:0006412,GO:0022627;Parent=YER074W;dbxref=SGD:S000000876;gene=RPS24A;orf_classification=Verified
chrV	Nagalakshmi_2008	three_prime_UTR	307184	307287	.	+	.	ID=YER074W_3UTR;Name=YER074W_3UTR;Parent=YER074W;log2_transcription_level=3
chrV	SGD	gene	307611	308170	.	+	.	Alias=YOS1;ID=YER074W-A;Name=YER074W-A;Note=Integral membrane protein required for ER to Golgi transport%3B localized to the Golgi%2C the ER%2C and COPII vesicles%3B interacts with Yip1p and Yif1p;Ontology_term=GO:0003674,GO:0005789,GO:0006888,GO:0030134,GO:0030173;dbxref=SGD:S000007651;gene=YOS1;orf_classification=Verified
chrV	Nagalakshmi_2008	five_prime_UTR	307611	307639	.	+	.	ID=YER074W-A_5UTR;Name=YER074W-A_5UTR;Note=NA;Parent=YER074W-A;log2_transcription_level=7.57742882803575
chrV	SGD	CDS	307640	307733	.	+	0	Alias=YOS1;Name=YER074W-A;Note=Integral membrane protein required for ER to Golgi transport%3B localized to the Golgi%2C the ER%2C and COPII vesicles%3B interacts with Yip1p and Yif1p;Ontology_term=GO:0003674,GO:0005789,GO:0006888,GO:0030134,GO:0030173;Parent=YER074W-A;dbxref=SGD:S000007651;gene=YOS1;orf_classification=Verified
chrV	SGD	intron	307734	307835	.	+	.	Alias=YOS1;Name=YER074W-A;Note=Integral membrane protein required for ER to Golgi transport%3B localized to the Golgi%2C the ER%2C and COPII vesicles%3B interacts with Yip1p and Yif1p;Ontology_term=GO:0003674,GO:0005789,GO:0006888,GO:0030134,GO:0030173;Parent=YER074W-A;dbxref=SGD:S000007651;gene=YOS1;orf_classification=Verified
chrV	SGD	CDS	307836	307943	.	+	2	Alias=YOS1;Name=YER074W-A;Note=Integral membrane protein required for ER to Golgi transport%3B localized to the Golgi%2C the ER%2C and COPII vesicles%3B interacts with Yip1p and Yif1p;Ontology_term=GO:0003674,GO:0005789,GO:0006888,GO:0030134,GO:0030173;Parent=YER074W-A;dbxref=SGD:S000007651;gene=YOS1;orf_classification=Verified
chrV	SGD	intron	307944	308054	.	+	.	Alias=YOS1;Name=YER074W-A;Note=Integral membrane protein required for ER to Golgi transport%3B localized to the Golgi%2C the ER%2C and COPII vesicles%3B interacts with Yip1p and Yif1p;Ontology_term=GO:0003674,GO:0005789,GO:0006888,GO:0030134,GO:0030173;Parent=YER074W-A;dbxref=SGD:S000007651;gene=YOS1;orf_classification=Verified
chrV	SGD	CDS	308055	308110	.	+	2	Alias=YOS1;Name=YER074W-A;Note=Integral membrane protein required for ER to Golgi transport%3B localized to the Golgi%2C the ER%2C and COPII vesicles%3B interacts with Yip1p and Yif1p;Ontology_term=GO:0003674,GO:0005789,GO:0006888,GO:0030134,GO:0030173;Parent=YER074W-A;dbxref=SGD:S000007651;gene=YOS1;orf_classification=Verified
chrV	Nagalakshmi_2008	three_prime_UTR	308111	308170	.	+	.	ID=YER074W-A_3UTR;Name=YER074W-A_3UTR;Parent=YER074W-A;log2_transcription_level=NA
chrV	SGD	gene	308111	311186	.	-	.	Alias=PTP3;ID=YER075C;Name=YER075C;Note=Phosphotyrosine-specific protein phosphatase involved in the inactivation of mitogen-activated protein kinase %28MAPK%29 during osmolarity sensing%3B dephosporylates Hog1p MAPK and regulates its localization%3B localized to the cytoplasm;Ontology_term=GO:0000173,GO:0000750,GO:0004725,GO:0005634,GO:0005737,GO:0006470;dbxref=SGD:S000000877;gene=PTP3;orf_class…
chrV	Nagalakshmi_2008	three_prime_UTR	308111	308399	.	-	.	ID=YER075C_3UTR;Name=YER075C_3UTR;Parent=YER075C;log2_transcription_level=1.58496250072116
chrV	SGD	CDS	308400	311186	.	-	0	Alias=PTP3;Name=YER075C;Note=Phosphotyrosine-specific protein phosphatase involved in the inactivation of mitogen-activated protein kinase %28MAPK%29 during osmolarity sensing%3B dephosporylates Hog1p MAPK and regulates its localization%3B localized to the cytoplasm;Ontology_term=GO:0000173,GO:0000750,GO:0004725,GO:0005634,GO:0005737,GO:0006470;Parent=YER075C;dbxref=SGD:S000000877;gene=PTP3;orf_c…
chrV	SGD	tRNA	312010	312082	.	-	.	ID=tA%28UGC%29E;Name=tA%28UGC%29E;Note=tRNA-Ala %28Ala2%29%2C one of 5 nuclear tRNA genes containing the tDNA-anticodon TGC %28mature tRNA may be UGC or may contain modified bases%29%2C decodes GCA and probably GCG codons into alanine%2C one of 16 nuclear tRNAs for alanine;Ontology_term=GO:0005829,GO:0006414,GO:0030533;dbxref=SGD:S000006522
chrV	SGD	noncoding_exon	312010	312082	.	-	.	Name=tA%28UGC%29E;Note=tRNA-Ala %28Ala2%29%2C one of 5 nuclear tRNA genes containing the tDNA-anticodon TGC %28mature tRNA may be UGC or may contain modified bases%29%2C decodes GCA and probably GCG codons into alanine%2C one of 16 nuclear tRNAs for alanine;Ontology_term=GO:0005829,GO:0006414,GO:0030533,SO:0000198;Parent=tA%28UGC%29E;dbxref=SGD:S000006522
chrV	SGD	long_terminal_repeat	312261	312432	.	+	.	ID=YERWdelta11;Name=YERWdelta11;Note=Ty1 LTR;Ontology_term=SO:0000286;dbxref=SGD:S000006914
chrV	SGD	gene	312333	313485	.	-	.	ID=YER076C;Name=YER076C;Note=Putative protein of unknown function%3B the authentic%2C non-tagged protein is detected in highly purified mitochondria in high-throughput studies%3B analysis of HA-tagged protein suggests a membrane localization;Ontology_term=GO:0003674,GO:0005624,GO:0005739,GO:0008150;dbxref=SGD:S000000878;orf_classification=Uncharacterized
chrV	Nagalakshmi_2008	three_prime_UTR	312333	312576	.	-	.	ID=YER076C_3UTR;Name=YER076C_3UTR;Parent=YER076C;log2_transcription_level=0
chrV	SGD	CDS	312577	313485	.	-	0	Name=YER076C;Note=Putative protein of unknown function%3B the authentic%2C non-tagged protein is detected in highly purified mitochondria in high-throughput studies%3B analysis of HA-tagged protein suggests a membrane localization;Ontology_term=GO:0003674,GO:0005624,GO:0005739,GO:0008150;Parent=YER076C;dbxref=SGD:S000000878;orf_classification=Uncharacterized
chrV	SGD	gene	313377	313918	.	+	.	ID=YER076W-A;Name=YER076W-A;Note=Dubious open reading frame unlikely to encode a protein%2C based on available experimental and comparative sequence data%3B partially overlaps the uncharacterized ORF YER076C;Ontology_term=GO:0003674,GO:0005575,GO:0008150;dbxref=SGD:S000028750;orf_classification=Dubious
chrV	SGD	CDS	313377	313724	.	+	0	Name=YER076W-A;Note=Dubious open reading frame unlikely to encode a protein%2C based on available experimental and comparative sequence data%3B partially overlaps the uncharacterized ORF YER076C;Ontology_term=GO:0003674,GO:0005575,GO:0008150;Parent=YER076W-A;dbxref=SGD:S000028750;orf_classification=Dubious
chrV	Nagalakshmi_2008	three_prime_UTR	313725	313918	.	+	.	ID=YER076W-A_3UTR;Name=YER076W-A_3UTR;Parent=YER076W-A;log2_transcription_level=NA
chrV	SGD	gene	314427	316661	.	-	.	ID=YER077C;Name=YER077C;Note=Putative protein of unknown function%3B green fluorescent protein %28GFP%29-fusion protein localizes to the mitochondrion%3B null mutation results in a decrease in plasma membrane electron transport;Ontology_term=GO:0003674,GO:0005739,GO:0008150;dbxref=SGD:S000000879;orf_classification=Uncharacterized
chrV	Nagalakshmi_2008	three_prime_UTR	314427	314520	.	-	.	ID=YER077C_3UTR;Name=YER077C_3UTR;Parent=YER077C;log2_transcription_level=3.95419631038688
chrV	SGD	CDS	314521	316587	.	-	0	Name=YER077C;Note=Putative protein of unknown function%3B green fluorescent protein %28GFP%29-fusion protein localizes to the mitochondrion%3B null mutation results in a decrease in plasma membrane electron transport;Ontology_term=GO:0003674,GO:0005739,GO:0008150;Parent=YER077C;dbxref=SGD:S000000879;orf_classification=Uncharacterized
chrV	SGD	ARS	316587	316794	.	.	.	ID=ARS515;Name=ARS515;Note=Autonomously Replicating Sequence;dbxref=SGD:S000077387
chrV	SGD	gene	316725	318383	.	-	.	Alias=ICP55;ID=YER078C;Name=YER078C;Note=Mitochondrial aminopeptidase%3B cleaves the N termini of at least 38 imported proteins after cleavage by the mitochondrial processing peptidase %28MPP%29%2C thereby increasing their stability%3B member of the aminopeptidase P family;Ontology_term=GO:0004177,GO:0005634,GO:0005739,GO:0031314,GO:0050821,GO:0051605;dbxref=SGD:S000000880;gene=ICP55;orf_classifi…
chrV	Nagalakshmi_2008	three_prime_UTR	316725	316793	.	-	.	ID=YER078C_3UTR;Name=YER078C_3UTR;Parent=YER078C;log2_transcription_level=4.04439411935845
chrV	SGD	CDS	316794	318329	.	-	0	Alias=ICP55;Name=YER078C;Note=Mitochondrial aminopeptidase%3B cleaves the N termini of at least 38 imported proteins after cleavage by the mitochondrial processing peptidase %28MPP%29%2C thereby increasing their stability%3B member of the aminopeptidase P family;Ontology_term=GO:0004177,GO:0005634,GO:0005739,GO:0031314,GO:0050821,GO:0051605;Parent=YER078C;dbxref=SGD:S000000880;gene=ICP55;orf_clas…
chrV	Nagalakshmi_2008	five_prime_UTR	318330	318383	.	-	.	ID=YER078C_5UTR;Name=YER078C_5UTR;Note=NA;Parent=YER078C;log2_transcription_level=4.04439411935845
chrV	SGD	gene	318633	319283	.	+	.	ID=YER078W-A;Name=YER078W-A;Note=Putative protein of unknown function%3B identified by fungal homology and RT-PCR;Ontology_term=GO:0003674,GO:0005575,GO:0008150;dbxref=SGD:S000028546;orf_classification=Uncharacterized
chrV	SGD	CDS	318633	318797	.	+	0	Name=YER078W-A;Note=Putative protein of unknown function%3B identified by fungal homology and RT-PCR;Ontology_term=GO:0003674,GO:0005575,GO:0008150;Parent=YER078W-A;dbxref=SGD:S000028546;orf_classification=Uncharacterized
chrV	Nagalakshmi_2008	three_prime_UTR	318798	319283	.	+	.	ID=YER078W-A_3UTR;Name=YER078W-A_3UTR;Parent=YER078W-A;log2_transcription_level=NA
chrV	SGD	gene	318844	319789	.	+	.	ID=YER079W;Name=YER079W;Note=Putative protein of unknown function;Ontology_term=GO:0003674,GO:0005634,GO:0005737,GO:0008150;dbxref=SGD:S000000881;orf_classification=Uncharacterized
chrV	Nagalakshmi_2008	five_prime_UTR	318844	318906	.	+	.	ID=YER079W_5UTR;Name=YER079W_5UTR;Note=NA;Parent=YER079W;log2_transcription_level=6.70735913208088
chrV	SGD	CDS	318907	319539	.	+	0	Name=YER079W;Note=Putative protein of unknown function;Ontology_term=GO:0003674,GO:0005634,GO:0005737,GO:0008150;Parent=YER079W;dbxref=SGD:S000000881;orf_classification=Uncharacterized
chrV	Nagalakshmi_2008	three_prime_UTR	319540	319789	.	+	.	ID=YER079W_3UTR;Name=YER079W_3UTR;Parent=YER079W;log2_transcription_level=5.02236781302845
chrV	SGD	gene	319889	320227	.	-	.	ID=YER079C-A;Name=YER079C-A;Note=Dubious open reading frame unlikely to encode a protein%2C partially overlaps uncharacterized ORF YER080W;Ontology_term=GO:0003674,GO:0005575,GO:0008150;dbxref=SGD:S000028751;orf_classification=Dubious
chrV	SGD	CDS	319889	320227	.	-	0	Name=YER079C-A;Note=Dubious open reading frame unlikely to encode a protein%2C partially overlaps uncharacterized ORF YER080W;Ontology_term=GO:0003674,GO:0005575,GO:0008150;Parent=YER079C-A;dbxref=SGD:S000028751;orf_classification=Dubious
chrV	SGD	gene	319950	321915	.	+	.	Alias=AIM9,FMP29;ID=YER080W;Name=YER080W;Note=Putative protein of unknown function%3B the authentic%2C non-tagged protein is detected in highly purified mitochondria in high-throughput studies%3B null mutant displays elevated frequency of mitochondrial genome loss;Ontology_term=GO:0003674,GO:0005739,GO:0008150;dbxref=SGD:S000000882;gene=AIM9;orf_classification=Verified
chrV	SGD	CDS	319950	321833	.	+	0	Alias=AIM9,FMP29;Name=YER080W;Note=Putative protein of unknown function%3B the authentic%2C non-tagged protein is detected in highly purified mitochondria in high-throughput studies%3B null mutant displays elevated frequency of mitochondrial genome loss;Ontology_term=GO:0003674,GO:0005739,GO:0008150;Parent=YER080W;dbxref=SGD:S000000882;gene=AIM9;orf_classification=Verified
chrV	Nagalakshmi_2008	three_prime_UTR	321834	321915	.	+	.	ID=YER080W_3UTR;Name=YER080W_3UTR;Parent=YER080W;log2_transcription_level=2.16992500144231
chrV	SGD	ncRNA	322199	322749	.	+	.	Alias=SRG1;ID=SRG1;Name=SRG1;Note=Non-protein-coding RNA that regulates the transcription of SER3%3B expression of SRG1 RNA represses expression of its neighboring gene SER3 via a transcription-interference mechanism;Ontology_term=GO:0003674,GO:0005634,GO:0045892;dbxref=SGD:S000029010;gene=SRG1
chrV	SGD	noncoding_exon	322199	322749	.	+	.	Alias=SRG1;Name=SRG1;Note=Non-protein-coding RNA that regulates the transcription of SER3%3B expression of SRG1 RNA represses expression of its neighboring gene SER3 via a transcription-interference mechanism;Ontology_term=GO:0003674,GO:0005634,GO:0045892,SO:0000198;Parent=SRG1;dbxref=SGD:S000029010;gene=SRG1
chrV	SGD	gene	322472	324261	.	+	.	Alias=SER3;ID=YER081W;Name=YER081W;Note=3-phosphoglycerate dehydrogenase%2C catalyzes the first step in serine and glycine biosynthesis%3B isozyme of Ser33p;Ontology_term=GO:0004617,GO:0005737,GO:0009070;dbxref=SGD:S000000883;gene=SER3;orf_classification=Verified
chrV	Nagalakshmi_2008	five_prime_UTR	322472	322672	.	+	.	ID=YER081W_5UTR;Name=YER081W_5UTR;Note=NA;Parent=YER081W;log2_transcription_level=5.08746284125034
chrV	SGD	CDS	322673	324082	.	+	0	Alias=SER3;Name=YER081W;Note=3-phosphoglycerate dehydrogenase%2C catalyzes the first step in serine and glycine biosynthesis%3B isozyme of Ser33p;Ontology_term=GO:0004617,GO:0005737,GO:0009070;Parent=YER081W;dbxref=SGD:S000000883;gene=SER3;orf_classification=Verified
chrV	Nagalakshmi_2008	three_prime_UTR	324083	324261	.	+	.	ID=YER081W_3UTR;Name=YER081W_3UTR;Parent=YER081W;log2_transcription_level=7.37937836707126
chrV	SGD	gene	324190	325997	.	-	.	Alias=UTP7,KRE31;ID=YER082C;Name=YER082C;Note=Nucleolar protein%2C component of the small subunit %28SSU%29 processome containing the U3 snoRNA that is involved in processing of pre-18S rRNA;Ontology_term=GO:0000447,GO:0000462,GO:0000472,GO:0000480,GO:0003674,GO:0005730,GO:0030686,GO:0032040;dbxref=SGD:S000000884;gene=UTP7;orf_classification=Verified
chrV	Nagalakshmi_2008	three_prime_UTR	324190	324258	.	-	.	ID=YER082C_3UTR;Name=YER082C_3UTR;Parent=YER082C;log2_transcription_level=4.64385618977472
chrV	SGD	CDS	324259	325923	.	-	0	Alias=UTP7,KRE31;Name=YER082C;Note=Nucleolar protein%2C component of the small subunit %28SSU%29 processome containing the U3 snoRNA that is involved in processing of pre-18S rRNA;Ontology_term=GO:0000447,GO:0000462,GO:0000472,GO:0000480,GO:0003674,GO:0005730,GO:0030686,GO:0032040;Parent=YER082C;dbxref=SGD:S000000884;gene=UTP7;orf_classification=Verified
chrV	Nagalakshmi_2008	five_prime_UTR	325924	325997	.	-	.	ID=YER082C_5UTR;Name=YER082C_5UTR;Note=NA;Parent=YER082C;log2_transcription_level=4.64385618977472
chrV	SGD	gene	326136	327037	.	-	.	Alias=GET2,HUR2,RMD7;ID=YER083C;Name=YER083C;Note=Subunit of the GET complex%3B involved in insertion of proteins into the ER membrane%3B required for the retrieval of HDEL proteins from the Golgi to the ER in an ERD2 dependent fashion and for meiotic nuclear division;Ontology_term=GO:0005783,GO:0006890,GO:0016021,GO:0034613,GO:0043495,GO:0043529,GO:0045048;dbxref=SGD:S000000885;gene=GET2;orf_cla…
chrV	Nagalakshmi_2008	three_prime_UTR	326136	326160	.	-	.	ID=YER083C_3UTR;Name=YER083C_3UTR;Parent=YER083C;log2_transcription_level=6.82017896241519
chrV	SGD	CDS	326161	327018	.	-	0	Alias=GET2,HUR2,RMD7;Name=YER083C;Note=Subunit of the GET complex%3B involved in insertion of proteins into the ER membrane%3B required for the retrieval of HDEL proteins from the Golgi to the ER in an ERD2 dependent fashion and for meiotic nuclear division;Ontology_term=GO:0005783,GO:0006890,GO:0016021,GO:0034613,GO:0043495,GO:0043529,GO:0045048;Parent=YER083C;dbxref=SGD:S000000885;gene=GET2;orf…
chrV	Nagalakshmi_2008	five_prime_UTR	327019	327037	.	-	.	ID=YER083C_5UTR;Name=YER083C_5UTR;Note=NA;Parent=YER083C;log2_transcription_level=6.82017896241519
chrV	SGD	gene	327052	327438	.	+	.	ID=YER084W;Name=YER084W;Note=Dubious open reading frame unlikely to encode a protein%2C based on available experimental and comparative sequence data;Ontology_term=GO:0003674,GO:0005575,GO:0008150;dbxref=SGD:S000000886;orf_classification=Dubious
chrV	SGD	CDS	327052	327438	.	+	0	Name=YER084W;Note=Dubious open reading frame unlikely to encode a protein%2C based on available experimental and comparative sequence data;Ontology_term=GO:0003674,GO:0005575,GO:0008150;Parent=YER084W;dbxref=SGD:S000000886;orf_classification=Dubious
chrV	SGD	gene	327585	328097	.	+	.	ID=YER084W-A;Name=YER084W-A;Note=Dubious open reading frame unlikely to encode a functional protein%2C based on available experimental and comparative sequence data;Ontology_term=GO:0003674,GO:0005575,GO:0008150;dbxref=SGD:S000028752;orf_classification=Dubious
chrV	SGD	CDS	327585	328097	.	+	0	Name=YER084W-A;Note=Dubious open reading frame unlikely to encode a functional protein%2C based on available experimental and comparative sequence data;Ontology_term=GO:0003674,GO:0005575,GO:0008150;Parent=YER084W-A;dbxref=SGD:S000028752;orf_classification=Dubious
chrV	SGD	gene	327606	328127	.	-	.	ID=YER085C;Name=YER085C;Note=Putative protein of unknown function;Ontology_term=GO:0003674,GO:0005575,GO:0008150;dbxref=SGD:S000000887;orf_classification=Uncharacterized
chrV	SGD	CDS	327606	328127	.	-	0	Name=YER085C;Note=Putative protein of unknown function;Ontology_term=GO:0003674,GO:0005575,GO:0008150;Parent=YER085C;dbxref=SGD:S000000887;orf_classification=Uncharacterized
chrV	SGD	gene	328401	330335	.	+	.	Alias=ILV1,ISO1;ID=YER086W;Name=YER086W;Note=Threonine deaminase%2C catalyzes the first step in isoleucine biosynthesis%3B expression is under general amino acid control%3B ILV1 locus exhibits highly positioned nucleosomes whose organization is independent of known ILV1 regulation;Ontology_term=GO:0004794,GO:0005739,GO:0006567,GO:0009097;dbxref=SGD:S000000888;gene=ILV1;orf_classification=Verified
chrV	Nagalakshmi_2008	five_prime_UTR	328401	328463	.	+	.	ID=YER086W_5UTR;Name=YER086W_5UTR;Note=NA;Parent=YER086W;log2_transcription_level=5.91886323727459
chrV	SGD	CDS	328464	330194	.	+	0	Alias=ILV1,ISO1;Name=YER086W;Note=Threonine deaminase%2C catalyzes the first step in isoleucine biosynthesis%3B expression is under general amino acid control%3B ILV1 locus exhibits highly positioned nucleosomes whose organization is independent of known ILV1 regulation;Ontology_term=GO:0004794,GO:0005739,GO:0006567,GO:0009097;Parent=YER086W;dbxref=SGD:S000000888;gene=ILV1;orf_classification=Veri…
chrV	Nagalakshmi_2008	three_prime_UTR	330195	330335	.	+	.	ID=YER086W_3UTR;Name=YER086W_3UTR;Parent=YER086W;log2_transcription_level=4.90689059560852
chrV	SGD	gene	330511	332363	.	+	.	Alias=AIM10;ID=YER087W;Name=YER087W;Note=Protein with similarity to tRNA synthetases%3B non-tagged protein is detected in purified mitochondria%3B null mutant is viable and displays elevated frequency of mitochondrial genome loss;Ontology_term=GO:0004827,GO:0005739,GO:0008150;dbxref=SGD:S000000889;gene=AIM10;orf_classification=Verified
chrV	SGD	CDS	330563	332293	.	+	0	Alias=AIM10;Name=YER087W;Note=Protein with similarity to tRNA synthetases%3B non-tagged protein is detected in purified mitochondria%3B null mutant is viable and displays elevated frequency of mitochondrial genome loss;Ontology_term=GO:0004827,GO:0005739,GO:0008150;Parent=YER087W;dbxref=SGD:S000000889;gene=AIM10;orf_classification=Verified
chrV	Nagalakshmi_2008	three_prime_UTR	332294	332363	.	+	.	ID=YER087W_3UTR;Name=YER087W_3UTR;Parent=YER087W;log2_transcription_level=5.10852445677817
chrV	SGD	gene	331804	332355	.	-	.	ID=YER087C-A;Name=YER087C-A;Note=Dubious open reading frame unlikely to encode a protein%2C based on experimental and comparative sequence data%3B overlaps the uncharacterized gene YER087W%2C a putative tRNA synthetase;Ontology_term=GO:0003674,GO:0005575,GO:0008150;dbxref=SGD:S000028753;orf_classification=Dubious
chrV	SGD	CDS	331804	332355	.	-	0	Name=YER087C-A;Note=Dubious open reading frame unlikely to encode a protein%2C based on experimental and comparative sequence data%3B overlaps the uncharacterized gene YER087W%2C a putative tRNA synthetase;Ontology_term=GO:0003674,GO:0005575,GO:0008150;Parent=YER087C-A;dbxref=SGD:S000028753;orf_classification=Dubious
chrV	SGD	gene	332382	332851	.	-	.	Alias=SBH1,SEB1,YER087C-A;ID=YER087C-B;Name=YER087C-B;Note=Beta subunit of the Sec61p ER translocation complex %28Sec61p-Sss1p-Sbh1p%29%3B involved in protein translocation into the endoplasmic reticulum%3B interacts with the exocyst complex and also with Rtn1p%3B homologous to Sbh2p;Ontology_term=GO:0005086,GO:0005784,GO:0006616,GO:0015450,GO:0031204;dbxref=SGD:S000002128;gene=SBH1;orf_classific…
chrV	Nagalakshmi_2008	three_prime_UTR	332382	332568	.	-	.	ID=YER087C-B_3UTR;Name=YER087C-B_3UTR;Parent=YER087C-B;log2_transcription_level=7.57364718749332
chrV	SGD	CDS	332569	332817	.	-	0	Alias=SBH1,SEB1,YER087C-A;Name=YER087C-B;Note=Beta subunit of the Sec61p ER translocation complex %28Sec61p-Sss1p-Sbh1p%29%3B involved in protein translocation into the endoplasmic reticulum%3B interacts with the exocyst complex and also with Rtn1p%3B homologous to Sbh2p;Ontology_term=GO:0005086,GO:0005784,GO:0006616,GO:0015450,GO:0031204;Parent=YER087C-B;dbxref=SGD:S000002128;gene=SBH1;orf_class…
chrV	Nagalakshmi_2008	five_prime_UTR	332818	332851	.	-	.	ID=YER087C-B_5UTR;Name=YER087C-B_5UTR;Note=NA;Parent=YER087C-B;log2_transcription_level=7.57364718749332
chrV	SGD	gene	333043	335635	.	-	.	Alias=DOT6,PBF2;ID=YER088C;Name=YER088C;Note=Protein involved in rRNA and ribosome biogenesis%3B binds polymerase A and C motif%3B subunit of the RPD3L histone deacetylase complex%3B similar to Tod6p%3B has chromatin specific SANT domain%3B involved in telomeric gene silencing and filamentation;Ontology_term=GO:0000183,GO:0005634,GO:0005737,GO:0006348,GO:0006357,GO:0009826,GO:0030447,GO:0033698,G…
chrV	Nagalakshmi_2008	three_prime_UTR	333043	333161	.	-	.	ID=YER088C_3UTR;Name=YER088C_3UTR;Parent=YER088C;log2_transcription_level=6.21916852046216
chrV	SGD	CDS	333162	335174	.	-	0	Alias=DOT6,PBF2;Name=YER088C;Note=Protein involved in rRNA and ribosome biogenesis%3B binds polymerase A and C motif%3B subunit of the RPD3L histone deacetylase complex%3B similar to Tod6p%3B has chromatin specific SANT domain%3B involved in telomeric gene silencing and filamentation;Ontology_term=GO:0000183,GO:0005634,GO:0005737,GO:0006348,GO:0006357,GO:0009826,GO:0030447,GO:0033698,GO:0043565,G…
chrV	Nagalakshmi_2008	five_prime_UTR	335175	335635	.	-	.	ID=YER088C_5UTR;Name=YER088C_5UTR;Note=NA;Parent=YER088C;log2_transcription_level=6.21916852046216
chrV	SGD	gene	335682	336005	.	-	.	ID=YER088C-A;Name=YER088C-A;Note=Dubious open reading frame unlikely to encode a functional protein%2C based on available experimental and comparative sequence data;Ontology_term=GO:0003674,GO:0005575,GO:0008150;dbxref=SGD:S000028754;orf_classification=Dubious
chrV	SGD	CDS	335682	336005	.	-	0	Name=YER088C-A;Note=Dubious open reading frame unlikely to encode a functional protein%2C based on available experimental and comparative sequence data;Ontology_term=GO:0003674,GO:0005575,GO:0008150;Parent=YER088C-A;dbxref=SGD:S000028754;orf_classification=Dubious
chrV	SGD	gene	335913	337466	.	+	.	ID=YER088W-B;Name=YER088W-B;Note=Dubious open reading frame unlikely to encode a protein%2C based on available experimental and comparative sequence data%3B partially overlaps the ORF PTC2/YER089C%3B identified by gene-trapping%2C expression analysis%2C and homology searching;Ontology_term=GO:0003674,GO:0005575,GO:0008150;dbxref=SGD:S000028623;orf_classification=Dubious
chrV	SGD	CDS	335913	336059	.	+	0	Name=YER088W-B;Note=Dubious open reading frame unlikely to encode a protein%2C based on available experimental and comparative sequence data%3B partially overlaps the ORF PTC2/YER089C%3B identified by gene-trapping%2C expression analysis%2C and homology searching;Ontology_term=GO:0003674,GO:0005575,GO:0008150;Parent=YER088W-B;dbxref=SGD:S000028623;orf_classification=Dubious
chrV	Nagalakshmi_2008	three_prime_UTR	336060	337466	.	+	.	ID=YER088W-B_3UTR;Name=YER088W-B_3UTR;Parent=YER088W-B;log2_transcription_level=4.95419631038688
chrV	SGD	gene	335932	337630	.	-	.	Alias=PTC2;ID=YER089C;Name=YER089C;Note=Type 2C protein phosphatase %28PP2C%29%3B dephosphorylates Hog1p to limit maximal osmostress induced kinase activity%3B dephosphorylates Ire1p to downregulate the unfolded protein response%3B dephosphorylates Cdc28p%3B inactivates the DNA checkpoint;Ontology_term=GO:0000077,GO:0000079,GO:0000173,GO:0004722,GO:0005634,GO:0005737,GO:0006470,GO:0030968;dbxref=…
chrV	SGD	CDS	335932	337326	.	-	0	Alias=PTC2;Name=YER089C;Note=Type 2C protein phosphatase %28PP2C%29%3B dephosphorylates Hog1p to limit maximal osmostress induced kinase activity%3B dephosphorylates Ire1p to downregulate the unfolded protein response%3B dephosphorylates Cdc28p%3B inactivates the DNA checkpoint;Ontology_term=GO:0000077,GO:0000079,GO:0000173,GO:0004722,GO:0005634,GO:0005737,GO:0006470,GO:0030968;Parent=YER089C;dbx…
chrV	Nagalakshmi_2008	five_prime_UTR	337327	337630	.	-	.	ID=YER089C_5UTR;Name=YER089C_5UTR;Note=NA;Parent=YER089C;log2_transcription_level=NA
chrV	SGD	gene	337884	339563	.	+	.	Alias=TRP2;ID=YER090W;Name=YER090W;Note=Anthranilate synthase%2C catalyzes the initial step of tryptophan biosynthesis%2C forms multifunctional hetero-oligomeric anthranilate synthase:indole-3-glycerol phosphate synthase enzyme complex with Trp3p;Ontology_term=GO:0000162,GO:0004049,GO:0005737,GO:0005950;dbxref=SGD:S000000892;gene=TRP2;orf_classification=Verified
chrV	Nagalakshmi_2008	five_prime_UTR	337884	337934	.	+	.	ID=YER090W_5UTR;Name=YER090W_5UTR;Note=NA;Parent=YER090W;log2_transcription_level=5.4757334309664
chrV	SGD	CDS	337935	339458	.	+	0	Alias=TRP2;Name=YER090W;Note=Anthranilate synthase%2C catalyzes the initial step of tryptophan biosynthesis%2C forms multifunctional hetero-oligomeric anthranilate synthase:indole-3-glycerol phosphate synthase enzyme complex with Trp3p;Ontology_term=GO:0000162,GO:0004049,GO:0005737,GO:0005950;Parent=YER090W;dbxref=SGD:S000000892;gene=TRP2;orf_classification=Verified
chrV	Nagalakshmi_2008	three_prime_UTR	339459	339563	.	+	.	ID=YER090W_3UTR;Name=YER090W_3UTR;Parent=YER090W;log2_transcription_level=3.90689059560852
chrV	SGD	gene	338308	338397	.	-	.	ID=YER090C-A;Name=YER090C-A;Note=Dubious open reading frame unlikely to encode a functional protein%2C based on available experimental and comparative sequence data;Ontology_term=GO:0003674,GO:0005575,GO:0008150;dbxref=SGD:S000029725;orf_classification=Dubious
chrV	SGD	CDS	338308	338397	.	-	0	Name=YER090C-A;Note=Dubious open reading frame unlikely to encode a functional protein%2C based on available experimental and comparative sequence data;Ontology_term=GO:0003674,GO:0005575,GO:0008150;Parent=YER090C-A;dbxref=SGD:S000029725;orf_classification=Dubious
chrV	landmark	region	339850	342153	.	-	.	ID=MET6
chrV	SGD	gene	339650	342207	.	-	.	Alias=MET6;ID=YER091C;Name=YER091C;Note=Cobalamin-independent methionine synthase%2C involved in methionine biosynthesis and regeneration%3B requires a minimum of two glutamates on the methyltetrahydrofolate substrate%2C similar to bacterial metE homologs;Ontology_term=GO:0001950,GO:0003871,GO:0005737,GO:0009086;dbxref=SGD:S000000893;gene=MET6;orf_classification=Verified
chrV	Nagalakshmi_2008	three_prime_UTR	339650	339849	.	-	.	ID=YER091C_3UTR;Name=YER091C_3UTR;Parent=YER091C;log2_transcription_level=8.14974711950468
chrV	SGD	CDS	339850	342153	.	-	0	Alias=MET6;Name=YER091C;Note=Cobalamin-independent methionine synthase%2C involved in methionine biosynthesis and regeneration%3B requires a minimum of two glutamates on the methyltetrahydrofolate substrate%2C similar to bacterial metE homologs;Ontology_term=GO:0001950,GO:0003871,GO:0005737,GO:0009086;Parent=YER091C;dbxref=SGD:S000000893;gene=MET6;orf_classification=Verified
chrV	Nagalakshmi_2008	five_prime_UTR	342154	342207	.	-	.	ID=YER091C_5UTR;Name=YER091C_5UTR;Note=NA;Parent=YER091C;log2_transcription_level=8.14974711950468
chrV	SGD	gene	342376	342597	.	-	.	ID=YER091C-A;Name=YER091C-A;Note=Dubious open reading frame unlikely to encode a protein%2C based on available experimental and comparative sequence data;Ontology_term=GO:0003674,GO:0005575,GO:0008150;dbxref=SGD:S000007238;orf_classification=Dubious
chrV	SGD	CDS	342376	342597	.	-	0	Name=YER091C-A;Note=Dubious open reading frame unlikely to encode a protein%2C based on available experimental and comparative sequence data;Ontology_term=GO:0003674,GO:0005575,GO:0008150;Parent=YER091C-A;dbxref=SGD:S000007238;orf_classification=Dubious
chrV	SGD	gene	342841	343218	.	+	.	Alias=IES5;ID=YER092W;Name=YER092W;Note=Protein that associates with the INO80 chromatin remodeling complex under low-salt conditions;Ontology_term=GO:0003674,GO:0005634,GO:0008150;dbxref=SGD:S000000894;gene=IES5;orf_classification=Verified
chrV	SGD	CDS	342841	343218	.	+	0	Alias=IES5;Name=YER092W;Note=Protein that associates with the INO80 chromatin remodeling complex under low-salt conditions;Ontology_term=GO:0003674,GO:0005634,GO:0008150;Parent=YER092W;dbxref=SGD:S000000894;gene=IES5;orf_classification=Verified
chrV	SGD	gene	343271	347630	.	-	.	Alias=TSC11,AVO3;ID=YER093C;Name=YER093C;Note=Subunit of TORC2 %28Tor2p-Lst8p-Avo1-Avo2-Tsc11p-Bit61p%29%2C a membrane-associated complex that regulates actin cytoskeletal dynamics during polarized growth and cell wall integrity%3B involved in sphingolipid metabolism%3B contains a RasGEFN domain;Ontology_term=GO:0001558,GO:0005515,GO:0005624,GO:0030148,GO:0030950,GO:0031505,GO:0031929,GO:0031932;…
chrV	Nagalakshmi_2008	three_prime_UTR	343271	343305	.	-	.	ID=YER093C_3UTR;Name=YER093C_3UTR;Parent=YER093C;log2_transcription_level=NA
chrV	SGD	CDS	343306	347598	.	-	0	Alias=TSC11,AVO3;Name=YER093C;Note=Subunit of TORC2 %28Tor2p-Lst8p-Avo1-Avo2-Tsc11p-Bit61p%29%2C a membrane-associated complex that regulates actin cytoskeletal dynamics during polarized growth and cell wall integrity%3B involved in sphingolipid metabolism%3B contains a RasGEFN domain;Ontology_term=GO:0001558,GO:0005515,GO:0005624,GO:0030148,GO:0030950,GO:0031505,GO:0031929,GO:0031932;Parent=YER0…
chrV	Nagalakshmi_2008	five_prime_UTR	347599	347630	.	-	.	ID=YER093C_5UTR;Name=YER093C_5UTR;Note=NA;Parent=YER093C;log2_transcription_level=NA
chrV	SGD	gene	347777	348470	.	-	.	Alias=AIM11,GEP8;ID=YER093C-A;Name=YER093C-A;Note=Protein of unknown function%3B null mutant is viable but shows increased loss of mitochondrial genome and synthetic interaction with prohibitin %28phb1%29%3B contains an intron;Ontology_term=GO:0003674,GO:0005575,GO:0008150;dbxref=SGD:S000002960;gene=AIM11;orf_classification=Verified
chrV	Nagalakshmi_2008	three_prime_UTR	347777	347897	.	-	.	ID=YER093C-A_3UTR;Name=YER093C-A_3UTR;Parent=YER093C-A;log2_transcription_level=3
chrV	SGD	CDS	347898	348187	.	-	2	Alias=AIM11,GEP8;Name=YER093C-A;Note=Protein of unknown function%3B null mutant is viable but shows increased loss of mitochondrial genome and synthetic interaction with prohibitin %28phb1%29%3B contains an intron;Ontology_term=GO:0003674,GO:0005575,GO:0008150;Parent=YER093C-A;dbxref=SGD:S000002960;gene=AIM11;orf_classification=Verified
chrV	SGD	intron	348188	348262	.	-	.	Alias=AIM11,GEP8;Name=YER093C-A;Note=Protein of unknown function%3B null mutant is viable but shows increased loss of mitochondrial genome and synthetic interaction with prohibitin %28phb1%29%3B contains an intron;Ontology_term=GO:0003674,GO:0005575,GO:0008150;Parent=YER093C-A;dbxref=SGD:S000002960;gene=AIM11;orf_classification=Verified
chrV	SGD	CDS	348263	348386	.	-	0	Alias=AIM11,GEP8;Name=YER093C-A;Note=Protein of unknown function%3B null mutant is viable but shows increased loss of mitochondrial genome and synthetic interaction with prohibitin %28phb1%29%3B contains an intron;Ontology_term=GO:0003674,GO:0005575,GO:0008150;Parent=YER093C-A;dbxref=SGD:S000002960;gene=AIM11;orf_classification=Verified
chrV	Nagalakshmi_2008	five_prime_UTR	348387	348470	.	-	.	ID=YER093C-A_5UTR;Name=YER093C-A_5UTR;Note=NA;Parent=YER093C-A;log2_transcription_level=3
chrV	SGD	gene	348585	349546	.	-	.	Alias=PUP3,SCS32;ID=YER094C;Name=YER094C;Note=Beta 3 subunit of the 20S proteasome involved in ubiquitin-dependent catabolism%3B human homolog is subunit C10;Ontology_term=GO:0005634,GO:0005789,GO:0010499,GO:0019774,GO:0034515,GO:0043161,GO:0061133;dbxref=SGD:S000000896;gene=PUP3;orf_classification=Verified
chrV	Nagalakshmi_2008	three_prime_UTR	348585	348714	.	-	.	ID=YER094C_3UTR;Name=YER094C_3UTR;Parent=YER094C;log2_transcription_level=8.16239132875691
chrV	SGD	CDS	348715	349332	.	-	0	Alias=PUP3,SCS32;Name=YER094C;Note=Beta 3 subunit of the 20S proteasome involved in ubiquitin-dependent catabolism%3B human homolog is subunit C10;Ontology_term=GO:0005634,GO:0005789,GO:0010499,GO:0019774,GO:0034515,GO:0043161,GO:0061133;Parent=YER094C;dbxref=SGD:S000000896;gene=PUP3;orf_classification=Verified
chrV	Nagalakshmi_2008	five_prime_UTR	349333	349546	.	-	.	ID=YER094C_5UTR;Name=YER094C_5UTR;Note=NA;Parent=YER094C;log2_transcription_level=8.16239132875691
chrV	SGD	gene	349911	351396	.	+	.	Alias=RAD51,MUT5;ID=YER095W;Name=YER095W;Note=Strand exchange protein%2C forms a helical filament with DNA that searches for homology%3B involved in the recombinational repair of double-strand breaks in DNA during vegetative growth and meiosis%3B homolog of Dmc1p and bacterial RecA protein;Ontology_term=GO:0000150,GO:0000228,GO:0000709,GO:0000722,GO:0000794,GO:0003697,GO:0007131,GO:0008094,GO:003…
chrV	Nagalakshmi_2008	five_prime_UTR	349911	349965	.	+	.	ID=YER095W_5UTR;Name=YER095W_5UTR;Note=NA;Parent=YER095W;log2_transcription_level=3.58496250072116
chrV	SGD	CDS	349966	351168	.	+	0	Alias=RAD51,MUT5;Name=YER095W;Note=Strand exchange protein%2C forms a helical filament with DNA that searches for homology%3B involved in the recombinational repair of double-strand breaks in DNA during vegetative growth and meiosis%3B homolog of Dmc1p and bacterial RecA protein;Ontology_term=GO:0000150,GO:0000228,GO:0000709,GO:0000722,GO:0000794,GO:0003697,GO:0007131,GO:0008094,GO:0030491,GO:004…
chrV	Nagalakshmi_2008	three_prime_UTR	351169	351396	.	+	.	ID=YER095W_3UTR;Name=YER095W_3UTR;Parent=YER095W;log2_transcription_level=4.78135971352466
chrV	SGD	gene	351684	353222	.	+	.	Alias=SHC1;ID=YER096W;Name=YER096W;Note=Sporulation-specific activator of Chs3p %28chitin synthase III%29%2C required for the synthesis of the chitosan layer of ascospores%3B has similarity to Skt5p%2C which activates Chs3p during vegetative growth%3B transcriptionally induced at alkaline pH;Ontology_term=GO:0005628,GO:0006031,GO:0008047,GO:0030437;dbxref=SGD:S000000898;gene=SHC1;orf_classificati…
chrV	SGD	CDS	351684	353222	.	+	0	Alias=SHC1;Name=YER096W;Note=Sporulation-specific activator of Chs3p %28chitin synthase III%29%2C required for the synthesis of the chitosan layer of ascospores%3B has similarity to Skt5p%2C which activates Chs3p during vegetative growth%3B transcriptionally induced at alkaline pH;Ontology_term=GO:0005628,GO:0006031,GO:0008047,GO:0030437;Parent=YER096W;dbxref=SGD:S000000898;gene=SHC1;orf_classifi…
chrV	SGD	long_terminal_repeat	353385	353721	.	+	.	ID=YERWdelta12;Name=YERWdelta12;Note=Ty1 LTR;Ontology_term=SO:0000286;dbxref=SGD:S000006915
chrV	SGD	ARS	353495	353741	.	.	.	Alias=ARSV-354;ID=ARS516;Name=ARS516;Note=Autonomously Replicating Sequence;dbxref=SGD:S000077388
chrV	SGD	long_terminal_repeat	354122	354836	.	+	.	ID=YERWdelta13;Name=YERWdelta13;Note=Ty1 LTR;Ontology_term=SO:0000286;dbxref=SGD:S000006916
chrV	SGD	long_terminal_repeat	354346	354716	.	-	.	ID=YERCtau2;Name=YERCtau2;Note=Ty4 LTR;Ontology_term=SO:0000286;dbxref=SGD:S000006908
chrV	SGD	long_terminal_repeat	354837	354903	.	-	.	ID=YERCsigma2;Name=YERCsigma2;Note=Ty3 LTR;Ontology_term=SO:0000286;dbxref=SGD:S000006905
chrV	SGD	tRNA	177092	177163	.	+	.	ID=tE%28UUC%29E2;Name=tE%28UUC%29E2;Note=tRNA-Glu%3B thiolation of uridine at wobble position %2834%29 requires Ncs6p;Ontology_term=GO:0005829,GO:0006414,GO:0030533;dbxref=SGD:S000006551
chrV	SGD	noncoding_exon	177092	177163	.	+	.	Name=tE%28UUC%29E2;Note=tRNA-Glu%3B thiolation of uridine at wobble position %2834%29 requires Ncs6p;Ontology_term=GO:0005829,GO:0006414,GO:0030533,SO:0000198;Parent=tE%28UUC%29E2;dbxref=SGD:S000006551
chrV	SGD	gene	355126	355455	.	+	.	ID=YER097W;Name=YER097W;Note=Dubious open reading frame unlikely to encode a functional protein%2C based on available experimental and comparative sequence data;Ontology_term=GO:0003674,GO:0005575,GO:0008150;dbxref=SGD:S000000899;orf_classification=Dubious
chrV	SGD	CDS	355126	355455	.	+	0	Name=YER097W;Note=Dubious open reading frame unlikely to encode a functional protein%2C based on available experimental and comparative sequence data;Ontology_term=GO:0003674,GO:0005575,GO:0008150;Parent=YER097W;dbxref=SGD:S000000899;orf_classification=Dubious
chrV	SGD	gene	355452	357812	.	+	.	Alias=UBP9;ID=YER098W;Name=YER098W;Note=Ubiquitin carboxyl-terminal hydrolase%2C ubiquitin-specific protease that cleaves ubiquitin-protein fusions;Ontology_term=GO:0004843,GO:0005737,GO:0016579;dbxref=SGD:S000000900;gene=UBP9;orf_classification=Verified
chrV	SGD	CDS	355452	357716	.	+	0	Alias=UBP9;Name=YER098W;Note=Ubiquitin carboxyl-terminal hydrolase%2C ubiquitin-specific protease that cleaves ubiquitin-protein fusions;Ontology_term=GO:0004843,GO:0005737,GO:0016579;Parent=YER098W;dbxref=SGD:S000000900;gene=UBP9;orf_classification=Verified
chrV	Nagalakshmi_2008	three_prime_UTR	357717	357812	.	+	.	ID=YER098W_3UTR;Name=YER098W_3UTR;Parent=YER098W;log2_transcription_level=4.64385618977472
chrV	SGD	gene	358038	359318	.	-	.	Alias=PRS2;ID=YER099C;Name=YER099C;Note=5-phospho-ribosyl-1%28alpha%29-pyrophosphate synthetase%2C synthesizes PRPP%2C which is required for nucleotide%2C histidine%2C and tryptophan biosynthesis%3B one of five related enzymes%2C which are active as heteromultimeric complexes;Ontology_term=GO:0004749,GO:0005737,GO:0006015,GO:0031505;dbxref=SGD:S000000901;gene=PRS2;orf_classification=Verified
chrV	Nagalakshmi_2008	three_prime_UTR	358038	358090	.	-	.	ID=YER099C_3UTR;Name=YER099C_3UTR;Parent=YER099C;log2_transcription_level=6.86418614465428
chrV	SGD	CDS	358091	359047	.	-	0	Alias=PRS2;Name=YER099C;Note=5-phospho-ribosyl-1%28alpha%29-pyrophosphate synthetase%2C synthesizes PRPP%2C which is required for nucleotide%2C histidine%2C and tryptophan biosynthesis%3B one of five related enzymes%2C which are active as heteromultimeric complexes;Ontology_term=GO:0004749,GO:0005737,GO:0006015,GO:0031505;Parent=YER099C;dbxref=SGD:S000000901;gene=PRS2;orf_classification=Verified
chrV	Nagalakshmi_2008	five_prime_UTR	359048	359318	.	-	.	ID=YER099C_5UTR;Name=YER099C_5UTR;Note=NA;Parent=YER099C;log2_transcription_level=6.86418614465428
chrV	SGD	gene	359283	360394	.	+	.	Alias=UBC6,DOA2;ID=YER100W;Name=YER100W;Note=Ubiquitin-conjugating enzyme involved in ER-associated protein degradation%3B located at the cytosolic side of the ER membrane%3B tail region contains a transmembrane segment at the C-terminus%3B substrate of the ubiquitin-proteasome pathway;Ontology_term=GO:0000209,GO:0004842,GO:0005789,GO:0006513,GO:0030433;dbxref=SGD:S000000902;gene=UBC6;orf_classif…
chrV	Nagalakshmi_2008	five_prime_UTR	359283	359547	.	+	.	ID=YER100W_5UTR;Name=YER100W_5UTR;Note=NA;Parent=YER100W;log2_transcription_level=5.64385618977472
chrV	SGD	CDS	359548	360300	.	+	0	Alias=UBC6,DOA2;Name=YER100W;Note=Ubiquitin-conjugating enzyme involved in ER-associated protein degradation%3B located at the cytosolic side of the ER membrane%3B tail region contains a transmembrane segment at the C-terminus%3B substrate of the ubiquitin-proteasome pathway;Ontology_term=GO:0000209,GO:0004842,GO:0005789,GO:0006513,GO:0030433;Parent=YER100W;dbxref=SGD:S000000902;gene=UBC6;orf_cla…
chrV	Nagalakshmi_2008	three_prime_UTR	360301	360394	.	+	.	ID=YER100W_3UTR;Name=YER100W_3UTR;Parent=YER100W;log2_transcription_level=0
chrV	SGD	gene	360488	361780	.	-	.	Alias=AST2;ID=YER101C;Name=YER101C;Note=Protein that may have a role in targeting of plasma membrane %5BH%2B%5DATPase %28Pma1p%29 to the plasma membrane%2C as suggested by analysis of genetic interactions;Ontology_term=GO:0003674,GO:0005737,GO:0008150;dbxref=SGD:S000000903;gene=AST2;orf_classification=Verified
chrV	SGD	CDS	360488	361780	.	-	0	Alias=AST2;Name=YER101C;Note=Protein that may have a role in targeting of plasma membrane %5BH%2B%5DATPase %28Pma1p%29 to the plasma membrane%2C as suggested by analysis of genetic interactions;Ontology_term=GO:0003674,GO:0005737,GO:0008150;Parent=YER101C;dbxref=SGD:S000000903;gene=AST2;orf_classification=Verified
chrV	SGD	gene	362719	363753	.	+	.	Alias=RPS8B;ID=YER102W;Name=YER102W;Note=Protein component of the small %2840S%29 ribosomal subunit%3B identical to Rps8Ap and has similarity to rat S8 ribosomal protein;Ontology_term=GO:0000462,GO:0003735,GO:0006412,GO:0022627,GO:0030686;dbxref=SGD:S000000904;gene=RPS8B;orf_classification=Verified
chrV	SGD	five_prime_UTR_intron	362719	363078	.	+	.	Alias=RPS8B;Name=YER102W;Note=Protein component of the small %2840S%29 ribosomal subunit%3B identical to Rps8Ap and has similarity to rat S8 ribosomal protein;Ontology_term=GO:0000462,GO:0003735,GO:0006412,GO:0022627,GO:0030686,SO:0000447;Parent=YER102W;dbxref=SGD:S000000904;gene=RPS8B;orf_classification=Verified
chrV	SGD	CDS	363086	363688	.	+	0	Alias=RPS8B;Name=YER102W;Note=Protein component of the small %2840S%29 ribosomal subunit%3B identical to Rps8Ap and has similarity to rat S8 ribosomal protein;Ontology_term=GO:0000462,GO:0003735,GO:0006412,GO:0022627,GO:0030686;Parent=YER102W;dbxref=SGD:S000000904;gene=RPS8B;orf_classification=Verified
chrV	Nagalakshmi_2008	three_prime_UTR	363689	363753	.	+	.	ID=YER102W_3UTR;Name=YER102W_3UTR;Parent=YER102W;log2_transcription_level=7.04984854945056
chrV	SGD	gene	364520	366632	.	+	.	Alias=SSA4,YG107;ID=YER103W;Name=YER103W;Note=Heat shock protein that is highly induced upon stress%3B plays a role in SRP-dependent cotranslational protein-membrane targeting and translocation%3B member of the HSP70 family%3B cytoplasmic protein that concentrates in nuclei upon starvation;Ontology_term=GO:0005634,GO:0005737,GO:0006457,GO:0006616,GO:0006950,GO:0016887,GO:0051082;dbxref=SGD:S00000…
chrV	SGD	CDS	364575	366503	.	+	0	Alias=SSA4,YG107;Name=YER103W;Note=Heat shock protein that is highly induced upon stress%3B plays a role in SRP-dependent cotranslational protein-membrane targeting and translocation%3B member of the HSP70 family%3B cytoplasmic protein that concentrates in nuclei upon starvation;Ontology_term=GO:0005634,GO:0005737,GO:0006457,GO:0006616,GO:0006950,GO:0016887,GO:0051082;Parent=YER103W;dbxref=SGD:S0…
chrV	Nagalakshmi_2008	three_prime_UTR	366504	366632	.	+	.	ID=YER103W_3UTR;Name=YER103W_3UTR;Parent=YER103W;log2_transcription_level=3.4594316186373
chrV	SGD	gene	366790	367798	.	+	.	Alias=RTT105;ID=YER104W;Name=YER104W;Note=Protein with a role in regulation of Ty1 transposition;Ontology_term=GO:0003674,GO:0005634,GO:0005737,GO:0010526;dbxref=SGD:S000000906;gene=RTT105;orf_classification=Verified
chrV	SGD	CDS	366790	367416	.	+	0	Alias=RTT105;Name=YER104W;Note=Protein with a role in regulation of Ty1 transposition;Ontology_term=GO:0003674,GO:0005634,GO:0005737,GO:0010526;Parent=YER104W;dbxref=SGD:S000000906;gene=RTT105;orf_classification=Verified
chrV	Nagalakshmi_2008	three_prime_UTR	367417	367798	.	+	.	ID=YER104W_3UTR;Name=YER104W_3UTR;Parent=YER104W;log2_transcription_level=4.16992500144231
chrV	SGD	gene	367606	372039	.	-	.	Alias=NUP157;ID=YER105C;Name=YER105C;Note=Abundant subunit of the nuclear pore complex %28NPC%29%2C present on both sides of the NPC%3B has similarity to Nup170p%3B essential role%2C with Nup170p%2C in NPC assembly;Ontology_term=GO:0005198,GO:0005643,GO:0006406,GO:0006407,GO:0006408,GO:0006409,GO:0006607,GO:0006608,GO:0006609,GO:0006610,GO:0006611,GO:0006999,GO:0051292;dbxref=SGD:S000000907;gene=…
chrV	Nagalakshmi_2008	three_prime_UTR	367606	367825	.	-	.	ID=YER105C_3UTR;Name=YER105C_3UTR;Parent=YER105C;log2_transcription_level=4.70043971814109
chrV	SGD	CDS	367826	372001	.	-	0	Alias=NUP157;Name=YER105C;Note=Abundant subunit of the nuclear pore complex %28NPC%29%2C present on both sides of the NPC%3B has similarity to Nup170p%3B essential role%2C with Nup170p%2C in NPC assembly;Ontology_term=GO:0005198,GO:0005643,GO:0006406,GO:0006407,GO:0006408,GO:0006409,GO:0006607,GO:0006608,GO:0006609,GO:0006610,GO:0006611,GO:0006999,GO:0051292;Parent=YER105C;dbxref=SGD:S000000907;g…
chrV	Nagalakshmi_2008	five_prime_UTR	372002	372039	.	-	.	ID=YER105C_5UTR;Name=YER105C_5UTR;Note=NA;Parent=YER105C;log2_transcription_level=4.70043971814109
chrV	SGD	gene	372316	373221	.	+	.	Alias=MAM1;ID=YER106W;Name=YER106W;Note=Monopolin%2C kinetochore associated protein involved in chromosome attachment to meiotic spindle;Ontology_term=GO:0000778,GO:0003674,GO:0010789,GO:0033551,GO:0045132;dbxref=SGD:S000000908;gene=MAM1;orf_classification=Verified
chrV	SGD	CDS	372316	373221	.	+	0	Alias=MAM1;Name=YER106W;Note=Monopolin%2C kinetochore associated protein involved in chromosome attachment to meiotic spindle;Ontology_term=GO:0000778,GO:0003674,GO:0010789,GO:0033551,GO:0045132;Parent=YER106W;dbxref=SGD:S000000908;gene=MAM1;orf_classification=Verified
chrV	SGD	gene	373325	374713	.	-	.	Alias=GLE2,RAE1;ID=YER107C;Name=YER107C;Note=Component of the Nup82 subcomplex of the nuclear pore complex%3B required for polyadenylated RNA export but not for protein import%3B homologous to S. pombe Rae1p;Ontology_term=GO:0005198,GO:0005643,GO:0006406,GO:0006407,GO:0006408,GO:0006409,GO:0006606,GO:0006607,GO:0006608,GO:0006609,GO:0006610,GO:0006611,GO:0006998,GO:0006999,GO:0055126;dbxref=SGD:S…
chrV	SGD	CDS	373439	374536	.	-	0	Alias=GLE2,RAE1;Name=YER107C;Note=Component of the Nup82 subcomplex of the nuclear pore complex%3B required for polyadenylated RNA export but not for protein import%3B homologous to S. pombe Rae1p;Ontology_term=GO:0005198,GO:0005643,GO:0006406,GO:0006407,GO:0006408,GO:0006409,GO:0006606,GO:0006607,GO:0006608,GO:0006609,GO:0006610,GO:0006611,GO:0006998,GO:0006999,GO:0055126;Parent=YER107C;dbxref=S…
chrV	Nagalakshmi_2008	five_prime_UTR	374537	374713	.	-	.	ID=YER107C_5UTR;Name=YER107C_5UTR;Note=NA;Parent=YER107C;log2_transcription_level=4.85798099512757
chrV	SGD	gene	374385	374705	.	+	.	ID=YER107W-A;Name=YER107W-A;Note=Dubious open reading frame unlikely to encode a protein%2C partially overlaps verified ORF GLE2/YER107C;Ontology_term=GO:0003674,GO:0005575,GO:0008150;dbxref=SGD:S000028755;orf_classification=Dubious
chrV	SGD	CDS	374385	374705	.	+	0	Name=YER107W-A;Note=Dubious open reading frame unlikely to encode a protein%2C partially overlaps verified ORF GLE2/YER107C;Ontology_term=GO:0003674,GO:0005575,GO:0008150;Parent=YER107W-A;dbxref=SGD:S000028755;orf_classification=Dubious
chrV	SGD	gene	374886	377605	.	-	.	Alias=FLO8,PHD5,YER108C;ID=YER109C;Name=YER109C;Note=Transcription factor required for flocculation%2C diploid filamentous growth%2C and haploid invasive growth%3B genome reference strain S288C and most laboratory strains have a mutation in this gene;Ontology_term=GO:0000501,GO:0001403,GO:0003704,GO:0005634,GO:0005737,GO:0007124,GO:0010552,GO:0042710;dbxref=SGD:S000000911;gene=FLO8;orf_classifica…
chrV	Nagalakshmi_2008	three_prime_UTR	374886	375202	.	-	.	ID=YER109C_3UTR;Name=YER109C_3UTR;Parent=YER109C;log2_transcription_level=2
chrV	SGD	CDS	375203	377605	.	-	0	Alias=FLO8,PHD5,YER108C;Name=YER109C;Note=Transcription factor required for flocculation%2C diploid filamentous growth%2C and haploid invasive growth%3B genome reference strain S288C and most laboratory strains have a mutation in this gene;Ontology_term=GO:0000501,GO:0001403,GO:0003704,GO:0005634,GO:0005737,GO:0007124,GO:0010552,GO:0042710;Parent=YER109C;dbxref=SGD:S000000911;gene=FLO8;orf_classi…
chrV	SGD	gene	378672	382130	.	-	.	Alias=KAP123,YRB4;ID=YER110C;Name=YER110C;Note=Karyopherin beta%2C mediates nuclear import of ribosomal proteins prior to assembly into ribosomes and import of histones H3 and H4%3B localizes to the nuclear pore%2C nucleus%2C and cytoplasm%3B exhibits genetic interactions with RAI1;Ontology_term=GO:0005634,GO:0005643,GO:0005737,GO:0006606,GO:0008565;dbxref=SGD:S000000912;gene=KAP123;orf_classific…
chrV	Nagalakshmi_2008	three_prime_UTR	378672	378752	.	-	.	ID=YER110C_3UTR;Name=YER110C_3UTR;Parent=YER110C;log2_transcription_level=5.12928301694497
chrV	SGD	CDS	378753	382094	.	-	0	Alias=KAP123,YRB4;Name=YER110C;Note=Karyopherin beta%2C mediates nuclear import of ribosomal proteins prior to assembly into ribosomes and import of histones H3 and H4%3B localizes to the nuclear pore%2C nucleus%2C and cytoplasm%3B exhibits genetic interactions with RAI1;Ontology_term=GO:0005634,GO:0005643,GO:0005737,GO:0006606,GO:0008565;Parent=YER110C;dbxref=SGD:S000000912;gene=KAP123;orf_class…
chrV	Nagalakshmi_2008	five_prime_UTR	382095	382130	.	-	.	ID=YER110C_5UTR;Name=YER110C_5UTR;Note=NA;Parent=YER110C;log2_transcription_level=5.12928301694497
chrV	SGD	gene	382498	385866	.	-	.	Alias=SWI4,ART1;ID=YER111C;Name=YER111C;Note=DNA binding component of the SBF complex %28Swi4p-Swi6p%29%2C a transcriptional activator that in concert with MBF %28Mbp1-Swi6p%29 regulates late G1-specific transcription of targets including cyclins and genes required for DNA synthesis and repair;Ontology_term=GO:0000790,GO:0003677,GO:0003700,GO:0005634,GO:0006350,GO:0033309,GO:0043193,GO:0043565;db…
chrV	Nagalakshmi_2008	three_prime_UTR	382498	382581	.	-	.	ID=YER111C_3UTR;Name=YER111C_3UTR;Parent=YER111C;log2_transcription_level=2.58496250072116
chrV	SGD	CDS	382582	385866	.	-	0	Alias=SWI4,ART1;Name=YER111C;Note=DNA binding component of the SBF complex %28Swi4p-Swi6p%29%2C a transcriptional activator that in concert with MBF %28Mbp1-Swi6p%29 regulates late G1-specific transcription of targets including cyclins and genes required for DNA synthesis and repair;Ontology_term=GO:0000790,GO:0003677,GO:0003700,GO:0005634,GO:0006350,GO:0033309,GO:0043193,GO:0043565;Parent=YER111…
chrV	SGD	gene	387138	387874	.	+	.	Alias=LSM4,SDB23,USS1;ID=YER112W;Name=YER112W;Note=Lsm %28Like Sm%29 protein%3B part of heteroheptameric complexes %28Lsm2p-7p and either Lsm1p or 8p%29: cytoplasmic Lsm1p complex involved in mRNA decay%3B nuclear Lsm8p complex part of U6 snRNP and possibly involved in processing tRNA%2C snoRNA%2C and rRNA;Ontology_term=GO:0000398,GO:0000932,GO:0000956,GO:0005688,GO:0005730,GO:0005732,GO:0017070,…
chrV	Nagalakshmi_2008	five_prime_UTR	387138	387220	.	+	.	ID=YER112W_5UTR;Name=YER112W_5UTR;Note=NA;Parent=YER112W;log2_transcription_level=4.93073733756289
chrV	SGD	CDS	387221	387784	.	+	0	Alias=LSM4,SDB23,USS1;Name=YER112W;Note=Lsm %28Like Sm%29 protein%3B part of heteroheptameric complexes %28Lsm2p-7p and either Lsm1p or 8p%29: cytoplasmic Lsm1p complex involved in mRNA decay%3B nuclear Lsm8p complex part of U6 snRNP and possibly involved in processing tRNA%2C snoRNA%2C and rRNA;Ontology_term=GO:0000398,GO:0000932,GO:0000956,GO:0005688,GO:0005730,GO:0005732,GO:0017070,GO:0033962,…
chrV	SGD	gene	387921	390041	.	-	.	Alias=TMN3;ID=YER113C;Name=YER113C;Note=Protein with a role in cellular adhesion and filamentous growth%3B similar to Emp70p and Tmn2p%3B member of Transmembrane Nine family with 9 transmembrane segments%3B localizes to Golgi%3B induced by 8-methoxypsoralen plus UVA irradiation;Ontology_term=GO:0001403,GO:0003674,GO:0005794,GO:0006878,GO:0007124,GO:0030137;dbxref=SGD:S000000915;gene=TMN3;orf_clas…
chrV	SGD	CDS	387921	390041	.	-	0	Alias=TMN3;Name=YER113C;Note=Protein with a role in cellular adhesion and filamentous growth%3B similar to Emp70p and Tmn2p%3B member of Transmembrane Nine family with 9 transmembrane segments%3B localizes to Golgi%3B induced by 8-methoxypsoralen plus UVA irradiation;Ontology_term=GO:0001403,GO:0003674,GO:0005794,GO:0006878,GO:0007124,GO:0030137;Parent=YER113C;dbxref=SGD:S000000915;gene=TMN3;orf_…
chrV	SGD	gene	390366	394023	.	-	.	Alias=BOI2,BEB1;ID=YER114C;Name=YER114C;Note=Protein implicated in polar growth%2C functionally redundant with Boi1p%3B interacts with bud-emergence protein Bem1p%3B contains an SH3 %28src homology 3%29 domain and a PH %28pleckstrin homology%29 domain;Ontology_term=GO:0005543,GO:0005933,GO:0005935,GO:0007109,GO:0007118,GO:0007266,GO:0030010,GO:0030427;dbxref=SGD:S000000916;gene=BOI2;orf_classific…
chrV	Nagalakshmi_2008	three_prime_UTR	390366	390578	.	-	.	ID=YER114C_3UTR;Name=YER114C_3UTR;Parent=YER114C;log2_transcription_level=3
chrV	SGD	CDS	390579	393701	.	-	0	Alias=BOI2,BEB1;Name=YER114C;Note=Protein implicated in polar growth%2C functionally redundant with Boi1p%3B interacts with bud-emergence protein Bem1p%3B contains an SH3 %28src homology 3%29 domain and a PH %28pleckstrin homology%29 domain;Ontology_term=GO:0005543,GO:0005933,GO:0005935,GO:0007109,GO:0007118,GO:0007266,GO:0030010,GO:0030427;Parent=YER114C;dbxref=SGD:S000000916;gene=BOI2;orf_class…
chrV	Nagalakshmi_2008	five_prime_UTR	393702	394023	.	-	.	ID=YER114C_5UTR;Name=YER114C_5UTR;Note=NA;Parent=YER114C;log2_transcription_level=3
chrV	SGD	gene	394189	395172	.	-	.	Alias=SPR6;ID=YER115C;Name=YER115C;Note=Protein of unknown function%2C expressed during sporulation%3B not required for sporulation%2C but gene exhibits genetic interactions with other genes required for sporulation;Ontology_term=GO:0003674,GO:0005575,GO:0030437;dbxref=SGD:S000000917;gene=SPR6;orf_classification=Verified
chrV	Nagalakshmi_2008	three_prime_UTR	394189	394280	.	-	.	ID=YER115C_3UTR;Name=YER115C_3UTR;Parent=YER115C;log2_transcription_level=4.28540221886225
chrV	SGD	CDS	394281	394856	.	-	0	Alias=SPR6;Name=YER115C;Note=Protein of unknown function%2C expressed during sporulation%3B not required for sporulation%2C but gene exhibits genetic interactions with other genes required for sporulation;Ontology_term=GO:0003674,GO:0005575,GO:0030437;Parent=YER115C;dbxref=SGD:S000000917;gene=SPR6;orf_classification=Verified
chrV	Nagalakshmi_2008	five_prime_UTR	394857	395172	.	-	.	ID=YER115C_5UTR;Name=YER115C_5UTR;Note=NA;Parent=YER115C;log2_transcription_level=4.28540221886225
chrV	SGD	gene	394911	396259	.	-	.	Alias=SLX8;ID=YER116C;Name=YER116C;Note=Subunit of the Slx5-Slx8 SUMO-targeted ubiquitin ligase %28STUbL%29 complex%3B stimulated by prior attachment of SUMO to the substrate%3B contains a C-terminal RING domain;Ontology_term=GO:0000151,GO:0000723,GO:0004842,GO:0005634,GO:0006974,GO:0016567,GO:0016925;dbxref=SGD:S000000918;gene=SLX8;orf_classification=Verified
chrV	Nagalakshmi_2008	three_prime_UTR	394911	395332	.	-	.	ID=YER116C_3UTR;Name=YER116C_3UTR;Parent=YER116C;log2_transcription_level=2.58496250072116
chrV	SGD	CDS	395334	396158	.	-	0	Alias=SLX8;Name=YER116C;Note=Subunit of the Slx5-Slx8 SUMO-targeted ubiquitin ligase %28STUbL%29 complex%3B stimulated by prior attachment of SUMO to the substrate%3B contains a C-terminal RING domain;Ontology_term=GO:0000151,GO:0000723,GO:0004842,GO:0005634,GO:0006974,GO:0016567,GO:0016925;Parent=YER116C;dbxref=SGD:S000000918;gene=SLX8;orf_classification=Verified
chrV	Nagalakshmi_2008	five_prime_UTR	396159	396259	.	-	.	ID=YER116C_5UTR;Name=YER116C_5UTR;Note=NA;Parent=YER116C;log2_transcription_level=2.58496250072116
chrV	SGD	gene	396725	397705	.	+	.	Alias=RPL23B;ID=YER117W;Name=YER117W;Note=Protein component of the large %2860S%29 ribosomal subunit%2C identical to Rpl23Ap and has similarity to E. coli L14 and rat L23 ribosomal proteins;Ontology_term=GO:0003735,GO:0006412,GO:0022625;dbxref=SGD:S000000919;gene=RPL23B;orf_classification=Verified
chrV	Nagalakshmi_2008	five_prime_UTR	396725	396755	.	+	.	ID=YER117W_5UTR;Name=YER117W_5UTR;Note=NA;Parent=YER117W;log2_transcription_level=8.91438513215544
chrV	SGD	CDS	396756	396797	.	+	0	Alias=RPL23B;Name=YER117W;Note=Protein component of the large %2860S%29 ribosomal subunit%2C identical to Rpl23Ap and has similarity to E. coli L14 and rat L23 ribosomal proteins;Ontology_term=GO:0003735,GO:0006412,GO:0022625;Parent=YER117W;dbxref=SGD:S000000919;gene=RPL23B;orf_classification=Verified
chrV	SGD	intron	396798	397268	.	+	.	Alias=RPL23B;Name=YER117W;Note=Protein component of the large %2860S%29 ribosomal subunit%2C identical to Rpl23Ap and has similarity to E. coli L14 and rat L23 ribosomal proteins;Ontology_term=GO:0003735,GO:0006412,GO:0022625;Parent=YER117W;dbxref=SGD:S000000919;gene=RPL23B;orf_classification=Verified
chrV	SGD	CDS	397269	397640	.	+	0	Alias=RPL23B;Name=YER117W;Note=Protein component of the large %2860S%29 ribosomal subunit%2C identical to Rpl23Ap and has similarity to E. coli L14 and rat L23 ribosomal proteins;Ontology_term=GO:0003735,GO:0006412,GO:0022625;Parent=YER117W;dbxref=SGD:S000000919;gene=RPL23B;orf_classification=Verified
chrV	Nagalakshmi_2008	three_prime_UTR	397641	397705	.	+	.	ID=YER117W_3UTR;Name=YER117W_3UTR;Parent=YER117W;log2_transcription_level=3
chrV	SGD	gene	397784	399238	.	-	.	Alias=SHO1,SSU81;ID=YER118C;Name=YER118C;Note=Transmembrane osmosensor%2C participates in activation of both the Cdc42p- and MAP kinase-dependent filamentous growth pathway and the high-osmolarity glycerol response pathway;Ontology_term=GO:0005034,GO:0005886,GO:0007124,GO:0007231,GO:0043332;dbxref=SGD:S000000920;gene=SHO1;orf_classification=Verified
chrV	Nagalakshmi_2008	three_prime_UTR	397784	397938	.	-	.	ID=YER118C_3UTR;Name=YER118C_3UTR;Parent=YER118C;log2_transcription_level=5.20945336562895
chrV	SGD	CDS	397939	399042	.	-	0	Alias=SHO1,SSU81;Name=YER118C;Note=Transmembrane osmosensor%2C participates in activation of both the Cdc42p- and MAP kinase-dependent filamentous growth pathway and the high-osmolarity glycerol response pathway;Ontology_term=GO:0005034,GO:0005886,GO:0007124,GO:0007231,GO:0043332;Parent=YER118C;dbxref=SGD:S000000920;gene=SHO1;orf_classification=Verified
chrV	Nagalakshmi_2008	five_prime_UTR	399043	399238	.	-	.	ID=YER118C_5UTR;Name=YER118C_5UTR;Note=NA;Parent=YER118C;log2_transcription_level=5.20945336562895
chrV	SGD	gene	399391	400965	.	-	.	Alias=AVT6;ID=YER119C;Name=YER119C;Note=Vacuolar aspartate and glutamate exporter%3B member of a family of seven genes %28AVT1-7%29 related to vesicular GABA-glycine transporters%3B involved in compartmentalizing acidic amino acids in response to nitrogen starvation;Ontology_term=GO:0000324,GO:0000329,GO:0005215,GO:0005313,GO:0015183,GO:0032974,GO:0055085;dbxref=SGD:S000000921;gene=AVT6;orf_class…
chrV	Nagalakshmi_2008	three_prime_UTR	399391	399482	.	-	.	ID=YER119C_3UTR;Name=YER119C_3UTR;Parent=YER119C;log2_transcription_level=3.8073549220576
chrV	SGD	CDS	399483	400829	.	-	0	Alias=AVT6;Name=YER119C;Note=Vacuolar aspartate and glutamate exporter%3B member of a family of seven genes %28AVT1-7%29 related to vesicular GABA-glycine transporters%3B involved in compartmentalizing acidic amino acids in response to nitrogen starvation;Ontology_term=GO:0000324,GO:0000329,GO:0005215,GO:0005313,GO:0015183,GO:0032974,GO:0055085;Parent=YER119C;dbxref=SGD:S000000921;gene=AVT6;orf_c…
chrV	Nagalakshmi_2008	five_prime_UTR	400830	400965	.	-	.	ID=YER119C_5UTR;Name=YER119C_5UTR;Note=NA;Parent=YER119C;log2_transcription_level=3.8073549220576
chrV	SGD	gene	400854	401224	.	-	.	ID=YER119C-A;Name=YER119C-A;Note=Dubious open reading frame%2C not conserved in closely related Saccharomyces species%3B deletion mutation blocks replication of Brome mosaic virus in S. cerevisiae%2C but this is likely due to effects on the overlapping gene SCS2;Ontology_term=GO:0003674,GO:0005575,GO:0008150;dbxref=SGD:S000002961;orf_classification=Dubious
chrV	SGD	CDS	400854	401224	.	-	0	Name=YER119C-A;Note=Dubious open reading frame%2C not conserved in closely related Saccharomyces species%3B deletion mutation blocks replication of Brome mosaic virus in S. cerevisiae%2C but this is likely due to effects on the overlapping gene SCS2;Ontology_term=GO:0003674,GO:0005575,GO:0008150;Parent=YER119C-A;dbxref=SGD:S000002961;orf_classification=Dubious
chrV	SGD	gene	401094	401954	.	+	.	Alias=SCS2;ID=YER120W;Name=YER120W;Note=Integral ER membrane protein that regulates phospholipid metabolism via an interaction with the FFAT motif of Opi1p%2C also involved in telomeric silencing%2C disruption causes inositol auxotrophy above 34 degrees C%2C VAP homolog;Ontology_term=GO:0005635,GO:0005783,GO:0005934,GO:0006348,GO:0008654,GO:0030176,GO:0031965,GO:0032377,GO:0033149,GO:0035091,GO:0…
chrV	Nagalakshmi_2008	five_prime_UTR	401094	401120	.	+	.	ID=YER120W_5UTR;Name=YER120W_5UTR;Note=NA;Parent=YER120W;log2_transcription_level=7.73809225962049
chrV	SGD	CDS	401121	401855	.	+	0	Alias=SCS2;Name=YER120W;Note=Integral ER membrane protein that regulates phospholipid metabolism via an interaction with the FFAT motif of Opi1p%2C also involved in telomeric silencing%2C disruption causes inositol auxotrophy above 34 degrees C%2C VAP homolog;Ontology_term=GO:0005635,GO:0005783,GO:0005934,GO:0006348,GO:0008654,GO:0030176,GO:0031965,GO:0032377,GO:0033149,GO:0035091,GO:0042992,GO:0…
chrV	Nagalakshmi_2008	three_prime_UTR	401856	401954	.	+	.	ID=YER120W_3UTR;Name=YER120W_3UTR;Parent=YER120W;log2_transcription_level=4.4262647547021
chrV	SGD	gene	402243	402814	.	+	.	ID=YER121W;Name=YER121W;Note=Putative protein of unknown function%3B may be involved in phosphatase regulation and/or generation of precursor metabolites and energy;Ontology_term=GO:0003674,GO:0005575,GO:0008150;dbxref=SGD:S000000923;orf_classification=Uncharacterized
chrV	Nagalakshmi_2008	five_prime_UTR	402243	402360	.	+	.	ID=YER121W_5UTR;Name=YER121W_5UTR;Note=NA;Parent=YER121W;log2_transcription_level=3.08746284125034
chrV	SGD	CDS	402361	402705	.	+	0	Name=YER121W;Note=Putative protein of unknown function%3B may be involved in phosphatase regulation and/or generation of precursor metabolites and energy;Ontology_term=GO:0003674,GO:0005575,GO:0008150;Parent=YER121W;dbxref=SGD:S000000923;orf_classification=Uncharacterized
chrV	Nagalakshmi_2008	three_prime_UTR	402709	402814	.	+	.	ID=YER121W_3UTR;Name=YER121W_3UTR;Parent=YER121W;log2_transcription_level=0
chrV	SGD	gene	402735	404420	.	-	.	Alias=GLO3;ID=YER122C;Name=YER122C;Note=ADP-ribosylation factor GTPase activating protein %28ARF GAP%29%2C involved in ER-Golgi transport%3B shares functional similarity with Gcs1p;Ontology_term=GO:0005793,GO:0006888,GO:0006890,GO:0008060,GO:0030126,GO:0030137,GO:0048205;dbxref=SGD:S000000924;gene=GLO3;orf_classification=Verified
chrV	Nagalakshmi_2008	three_prime_UTR	402735	402856	.	-	.	ID=YER122C_3UTR;Name=YER122C_3UTR;Parent=YER122C;log2_transcription_level=4.64385618977472
chrV	SGD	CDS	402857	404338	.	-	0	Alias=GLO3;Name=YER122C;Note=ADP-ribosylation factor GTPase activating protein %28ARF GAP%29%2C involved in ER-Golgi transport%3B shares functional similarity with Gcs1p;Ontology_term=GO:0005793,GO:0006888,GO:0006890,GO:0008060,GO:0030126,GO:0030137,GO:0048205;Parent=YER122C;dbxref=SGD:S000000924;gene=GLO3;orf_classification=Verified
chrV	Nagalakshmi_2008	five_prime_UTR	404339	404420	.	-	.	ID=YER122C_5UTR;Name=YER122C_5UTR;Note=NA;Parent=YER122C;log2_transcription_level=4.64385618977472
chrV	SGD	gene	404609	406798	.	+	.	Alias=YCK3,CKI3;ID=YER123W;Name=YER123W;Note=Palmitoylated%2C vacuolar membrane-localized casein kinase I isoform%3B negatively regulates vacuole fusion during hypertonic stress via phosphorylation of Vps41p%3B shares essential functions with Hrr25p%3B regulates vesicle fusion in AP-3 pathway;Ontology_term=GO:0000324,GO:0000329,GO:0004674,GO:0005634,GO:0005886,GO:0006468,GO:0016192;dbxref=SGD:S00…
chrV	Nagalakshmi_2008	five_prime_UTR	404609	404798	.	+	.	ID=YER123W_5UTR;Name=YER123W_5UTR;Note=NA;Parent=YER123W;log2_transcription_level=3.52356195605701
chrV	SGD	CDS	404799	406373	.	+	0	Alias=YCK3,CKI3;Name=YER123W;Note=Palmitoylated%2C vacuolar membrane-localized casein kinase I isoform%3B negatively regulates vacuole fusion during hypertonic stress via phosphorylation of Vps41p%3B shares essential functions with Hrr25p%3B regulates vesicle fusion in AP-3 pathway;Ontology_term=GO:0000324,GO:0000329,GO:0004674,GO:0005634,GO:0005886,GO:0006468,GO:0016192;Parent=YER123W;dbxref=SGD…
chrV	Nagalakshmi_2008	three_prime_UTR	406374	406798	.	+	.	ID=YER123W_3UTR;Name=YER123W_3UTR;Parent=YER123W;log2_transcription_level=NA
chrV	SGD	ARS	406744	406942	.	.	.	Alias=ARSV-407;ID=ARS517;Name=ARS517;Note=Autonomously Replicating Sequence;dbxref=SGD:S000077389
chrV	SGD	gene	407042	409101	.	-	.	Alias=DSE1;ID=YER124C;Name=YER124C;Note=Daughter cell-specific protein%2C may regulate cross-talk between the mating and filamentation pathways%3B deletion affects cell separation after division and sensitivity to alpha-factor and drugs affecting the cell wall;Ontology_term=GO:0001403,GO:0003674,GO:0005935,GO:0007109,GO:0010969;dbxref=SGD:S000000926;gene=DSE1;orf_classification=Verified
chrV	Nagalakshmi_2008	three_prime_UTR	407042	407330	.	-	.	ID=YER124C_3UTR;Name=YER124C_3UTR;Parent=YER124C;log2_transcription_level=6.15987133677839
chrV	SGD	CDS	407331	409052	.	-	0	Alias=DSE1;Name=YER124C;Note=Daughter cell-specific protein%2C may regulate cross-talk between the mating and filamentation pathways%3B deletion affects cell separation after division and sensitivity to alpha-factor and drugs affecting the cell wall;Ontology_term=GO:0001403,GO:0003674,GO:0005935,GO:0007109,GO:0010969;Parent=YER124C;dbxref=SGD:S000000926;gene=DSE1;orf_classification=Verified
chrV	Nagalakshmi_2008	five_prime_UTR	409053	409101	.	-	.	ID=YER124C_5UTR;Name=YER124C_5UTR;Note=NA;Parent=YER124C;log2_transcription_level=6.15987133677839
chrV	SGD	gene	409669	412983	.	+	.	Alias=RSP5,MDP1,MUT2,NPI1,SMM1,UBY1;ID=YER125W;Name=YER125W;Note=E3 ubiquitin ligase of the NEDD4 family%3B involved in regulating many cellular processes%2C including MVB sorting%2C heat shock response%2C transcription%2C and endocytosis%3B human homolog is involved in Liddle syndrome%3B mutant tolerates aneuploidy;Ontology_term=GO:0000151,GO:0000209,GO:0001950,GO:0004842,GO:0005634,GO:0005737,G…
chrV	Nagalakshmi_2008	five_prime_UTR	409669	410176	.	+	.	ID=YER125W_5UTR;Name=YER125W_5UTR;Note=NA;Parent=YER125W;log2_transcription_level=4.55458885167764
chrV	SGD	CDS	410176	412605	.	+	0	Alias=RSP5,MDP1,MUT2,NPI1,SMM1,UBY1;Name=YER125W;Note=E3 ubiquitin ligase of the NEDD4 family%3B involved in regulating many cellular processes%2C including MVB sorting%2C heat shock response%2C transcription%2C and endocytosis%3B human homolog is involved in Liddle syndrome%3B mutant tolerates aneuploidy;Ontology_term=GO:0000151,GO:0000209,GO:0001950,GO:0004842,GO:0005634,GO:0005737,GO:0005739,G…
chrV	Nagalakshmi_2008	three_prime_UTR	412606	412983	.	+	.	ID=YER125W_3UTR;Name=YER125W_3UTR;Parent=YER125W;log2_transcription_level=4.32192809488736
chrV	SGD	gene	413259	414190	.	-	.	Alias=NSA2;ID=YER126C;Name=YER126C;Note=Protein constituent of 66S pre-ribosomal particles%2C contributes to processing of the 27S pre-rRNA;Ontology_term=GO:0000463,GO:0000466,GO:0003674,GO:0005634,GO:0030687,GO:0042273;dbxref=SGD:S000000928;gene=NSA2;orf_classification=Verified
chrV	Nagalakshmi_2008	three_prime_UTR	413259	413378	.	-	.	ID=YER126C_3UTR;Name=YER126C_3UTR;Parent=YER126C;log2_transcription_level=4.24792751344359
chrV	SGD	CDS	413379	414164	.	-	0	Alias=NSA2;Name=YER126C;Note=Protein constituent of 66S pre-ribosomal particles%2C contributes to processing of the 27S pre-rRNA;Ontology_term=GO:0000463,GO:0000466,GO:0003674,GO:0005634,GO:0030687,GO:0042273;Parent=YER126C;dbxref=SGD:S000000928;gene=NSA2;orf_classification=Verified
chrV	Nagalakshmi_2008	five_prime_UTR	414165	414190	.	-	.	ID=YER126C_5UTR;Name=YER126C_5UTR;Note=NA;Parent=YER126C;log2_transcription_level=4.24792751344359
chrV	SGD	gene	414445	415626	.	+	.	Alias=LCP5;ID=YER127W;Name=YER127W;Note=Essential protein involved in maturation of 18S rRNA%3B depletion leads to inhibited pre-rRNA processing and reduced polysome levels%3B localizes primarily to the nucleolus;Ontology_term=GO:0000154,GO:0003723,GO:0005732,GO:0006364,GO:0030532;dbxref=SGD:S000000929;gene=LCP5;orf_classification=Verified
chrV	Nagalakshmi_2008	five_prime_UTR	414445	414464	.	+	.	ID=YER127W_5UTR;Name=YER127W_5UTR;Note=NA;Parent=YER127W;log2_transcription_level=4.75488750216347
chrV	SGD	CDS	414465	415538	.	+	0	Alias=LCP5;Name=YER127W;Note=Essential protein involved in maturation of 18S rRNA%3B depletion leads to inhibited pre-rRNA processing and reduced polysome levels%3B localizes primarily to the nucleolus;Ontology_term=GO:0000154,GO:0003723,GO:0005732,GO:0006364,GO:0030532;Parent=YER127W;dbxref=SGD:S000000929;gene=LCP5;orf_classification=Verified
chrV	Nagalakshmi_2008	three_prime_UTR	415539	415626	.	+	.	ID=YER127W_3UTR;Name=YER127W_3UTR;Parent=YER127W;log2_transcription_level=NA
chrV	SGD	gene	415825	416580	.	+	.	ID=YER128W;Name=YER128W;Note=Putative protein of unknown function;Ontology_term=GO:0003674,GO:0005575,GO:0008150;dbxref=SGD:S000000930;orf_classification=Uncharacterized
chrV	Nagalakshmi_2008	five_prime_UTR	415825	415842	.	+	.	ID=YER128W_5UTR;Name=YER128W_5UTR;Note=NA;Parent=YER128W;log2_transcription_level=3.08746284125034
chrV	SGD	CDS	415843	416454	.	+	0	Name=YER128W;Note=Putative protein of unknown function;Ontology_term=GO:0003674,GO:0005575,GO:0008150;Parent=YER128W;dbxref=SGD:S000000930;orf_classification=Uncharacterized
chrV	Nagalakshmi_2008	three_prime_UTR	416455	416580	.	+	.	ID=YER128W_3UTR;Name=YER128W_3UTR;Parent=YER128W;log2_transcription_level=6.20945336562895
chrV	SGD	gene	416739	420949	.	+	.	Alias=SAK1,PAK1;ID=YER129W;Name=YER129W;Note=Upstream serine/threonine kinase for the SNF1 complex%3B partially redundant with Elm1p and Tos3p%3B members of this family have functional orthology with LKB1%2C a mammalian kinase associated with Peutz-Jeghers cancer-susceptibility syndrome;Ontology_term=GO:0004674,GO:0005737,GO:0006006,GO:0006261,GO:0006468;dbxref=SGD:S000000931;gene=SAK1;orf_classi…
chrV	Nagalakshmi_2008	five_prime_UTR	416739	417264	.	+	.	ID=YER129W_5UTR;Name=YER129W_5UTR;Note=NA;Parent=YER129W;log2_transcription_level=2.58496250072116
chrV	SGD	CDS	417265	420693	.	+	0	Alias=SAK1,PAK1;Name=YER129W;Note=Upstream serine/threonine kinase for the SNF1 complex%3B partially redundant with Elm1p and Tos3p%3B members of this family have functional orthology with LKB1%2C a mammalian kinase associated with Peutz-Jeghers cancer-susceptibility syndrome;Ontology_term=GO:0004674,GO:0005737,GO:0006006,GO:0006261,GO:0006468;Parent=YER129W;dbxref=SGD:S000000931;gene=SAK1;orf_cl…
chrV	Nagalakshmi_2008	three_prime_UTR	420694	420949	.	+	.	ID=YER129W_3UTR;Name=YER129W_3UTR;Parent=YER129W;log2_transcription_level=NA
chrV	SGD	gene	421014	422523	.	-	.	ID=YER130C;Name=YER130C;Note=Protein of unknown function%3B transcription is regulated by Haa1p%2C Sok2p and Zap1p transcriptional activators%3B the C. Albicans homolog %28MNL1%29 plays a role in adaptation to stress;Ontology_term=GO:0005575,GO:0008150,GO:0043565;dbxref=SGD:S000000932;orf_classification=Uncharacterized
chrV	Nagalakshmi_2008	three_prime_UTR	421014	421105	.	-	.	ID=YER130C_3UTR;Name=YER130C_3UTR;Parent=YER130C;log2_transcription_level=5.6582114827518
chrV	SGD	CDS	421106	422437	.	-	0	Name=YER130C;Note=Protein of unknown function%3B transcription is regulated by Haa1p%2C Sok2p and Zap1p transcriptional activators%3B the C. Albicans homolog %28MNL1%29 plays a role in adaptation to stress;Ontology_term=GO:0005575,GO:0008150,GO:0043565;Parent=YER130C;dbxref=SGD:S000000932;orf_classification=Uncharacterized
chrV	Nagalakshmi_2008	five_prime_UTR	422438	422523	.	-	.	ID=YER130C_5UTR;Name=YER130C_5UTR;Note=NA;Parent=YER130C;log2_transcription_level=5.6582114827518
chrV	SGD	gene	423581	424445	.	+	.	Alias=RPS26B;ID=YER131W;Name=YER131W;Note=Protein component of the small %2840S%29 ribosomal subunit%3B nearly identical to Rps26Ap and has similarity to rat S26 ribosomal protein;Ontology_term=GO:0003735,GO:0006407,GO:0006412,GO:0022627;dbxref=SGD:S000000933;gene=RPS26B;orf_classification=Verified
chrV	SGD	five_prime_UTR_intron	423581	423940	.	+	.	Alias=RPS26B;Name=YER131W;Note=Protein component of the small %2840S%29 ribosomal subunit%3B nearly identical to Rps26Ap and has similarity to rat S26 ribosomal protein;Ontology_term=GO:0003735,GO:0006407,GO:0006412,GO:0022627,SO:0000447;Parent=YER131W;dbxref=SGD:S000000933;gene=RPS26B;orf_classification=Verified
chrV	SGD	CDS	423941	424300	.	+	0	Alias=RPS26B;Name=YER131W;Note=Protein component of the small %2840S%29 ribosomal subunit%3B nearly identical to Rps26Ap and has similarity to rat S26 ribosomal protein;Ontology_term=GO:0003735,GO:0006407,GO:0006412,GO:0022627;Parent=YER131W;dbxref=SGD:S000000933;gene=RPS26B;orf_classification=Verified
chrV	Nagalakshmi_2008	three_prime_UTR	424301	424445	.	+	.	ID=YER131W_3UTR;Name=YER131W_3UTR;Parent=YER131W;log2_transcription_level=NA
chrV	SGD	snoRNA	424687	424872	.	+	.	Alias=SNR4;ID=snR4;Name=snR4;Note=C/D box small nucleolar RNA %28snoRNA%29 but not shown to be active and no target site is predicted within the ribosomal RNAs;Ontology_term=GO:0003723,GO:0005730,GO:0008150,GO:0031428;dbxref=SGD:S000006493;gene=SNR4
chrV	SGD	noncoding_exon	424687	424872	.	+	.	Alias=SNR4;Name=snR4;Note=C/D box small nucleolar RNA %28snoRNA%29 but not shown to be active and no target site is predicted within the ribosomal RNAs;Ontology_term=GO:0003723,GO:0005730,GO:0008150,GO:0031428,SO:0000198;Parent=snR4;dbxref=SGD:S000006493;gene=SNR4
chrV	SGD	gene	425056	430502	.	-	.	Alias=PMD1;ID=YER132C;Name=YER132C;Note=Protein with an N-terminal kelch-like domain%2C putative negative regulator of early meiotic gene expression%3B required%2C with Mds3p%2C for growth under alkaline conditions;Ontology_term=GO:0003674,GO:0005737,GO:0030435;dbxref=SGD:S000000934;gene=PMD1;orf_classification=Verified
chrV	Nagalakshmi_2008	three_prime_UTR	425056	425177	.	-	.	ID=YER132C_3UTR;Name=YER132C_3UTR;Parent=YER132C;log2_transcription_level=3.24792751344359
chrV	SGD	CDS	425178	430439	.	-	0	Alias=PMD1;Name=YER132C;Note=Protein with an N-terminal kelch-like domain%2C putative negative regulator of early meiotic gene expression%3B required%2C with Mds3p%2C for growth under alkaline conditions;Ontology_term=GO:0003674,GO:0005737,GO:0030435;Parent=YER132C;dbxref=SGD:S000000934;gene=PMD1;orf_classification=Verified
chrV	Nagalakshmi_2008	five_prime_UTR	430440	430502	.	-	.	ID=YER132C_5UTR;Name=YER132C_5UTR;Note=NA;Parent=YER132C;log2_transcription_level=3.24792751344359
chrV	SGD	snoRNA	431119	431210	.	-	.	Alias=SNR52;ID=snR52;Name=snR52;Note=C/D box small nucleolar RNA %28snoRNA%29%2C guides 2%27-O-methylation of large subunit %28LSU%29 rRNA at position U2921 and small subunit %28SSU%29 rRNA at position A420;Ontology_term=GO:0005730,GO:0030562,GO:0031167,GO:0031428;dbxref=SGD:S000006443;gene=SNR52
chrV	SGD	noncoding_exon	431119	431210	.	-	.	Alias=SNR52;Name=snR52;Note=C/D box small nucleolar RNA %28snoRNA%29%2C guides 2%27-O-methylation of large subunit %28LSU%29 rRNA at position U2921 and small subunit %28SSU%29 rRNA at position A420;Ontology_term=GO:0005730,GO:0030562,GO:0031167,GO:0031428,SO:0000198;Parent=snR52;dbxref=SGD:S000006443;gene=SNR52
chrV	SGD	long_terminal_repeat	62138	62470	.	+	.	ID=YERCdelta14;Name=YERCdelta14;Note=Ty1 LTR;Ontology_term=SO:0000286;dbxref=SGD:S000006895
chrV	SGD	tRNA	207345	207416	.	+	.	ID=tH%28GUG%29E2;Name=tH%28GUG%29E2;Note=tRNA-His;Ontology_term=GO:0005829,GO:0006414,GO:0030533;dbxref=SGD:S000006594
chrV	SGD	noncoding_exon	207345	207416	.	+	.	Name=tH%28GUG%29E2;Note=tRNA-His;Ontology_term=GO:0005829,GO:0006414,GO:0030533,SO:0000198;Parent=tH%28GUG%29E2;dbxref=SGD:S000006594
chrV	SGD	long_terminal_repeat	249918	250258	.	-	.	ID=YERCsigma3;Name=YERCsigma3;Note=Ty3 LTR;Ontology_term=SO:0000286;dbxref=SGD:S000006906
chrV	SGD	long_terminal_repeat	435118	435437	.	-	.	ID=YERCdelta15;Name=YERCdelta15;Note=Ty1 LTR;Ontology_term=SO:0000286;dbxref=SGD:S000006896
chrV	SGD	tRNA	135418	135490	.	-	.	ID=tK%28CUU%29E2;Name=tK%28CUU%29E2;Note=tRNA-Lys%3B a small portion is imported into mitochondria via interaction with mt lysyl-tRNA synthetase Msk1p and is necessary to decode AAG codons at high temperature%2C when base modification of mt-encoded tRNA-Lys is reduced;Ontology_term=GO:0005739,GO:0005829,GO:0006414,GO:0030533,GO:0032543;dbxref=SGD:S000006619
chrV	SGD	noncoding_exon	135418	135490	.	-	.	Name=tK%28CUU%29E2;Note=tRNA-Lys%3B a small portion is imported into mitochondria via interaction with mt lysyl-tRNA synthetase Msk1p and is necessary to decode AAG codons at high temperature%2C when base modification of mt-encoded tRNA-Lys is reduced;Ontology_term=GO:0005739,GO:0005829,GO:0006414,GO:0030533,GO:0032543,SO:0000198;Parent=tK%28CUU%29E2;dbxref=SGD:S000006619
chrV	SGD	long_terminal_repeat	487824	488155	.	+	.	ID=YERCdelta16;Name=YERCdelta16;Note=Ty1 LTR;Ontology_term=SO:0000286;dbxref=SGD:S000006897
chrV	SGD	long_terminal_repeat	436269	436595	.	-	.	ID=YERCtau3;Name=YERCtau3;Note=Ty4 LTR;Ontology_term=SO:0000286;dbxref=SGD:S000006909
chrV	SGD	gene	437181	437522	.	+	.	ID=YER133W-A;Name=YER133W-A;Note=Dubious open reading frame unlikely to encode a protein%2C based on available experimental and comparative sequence data%3B partially overlaps uncharacterized gene YER134C.;Ontology_term=GO:0003674,GO:0005575,GO:0008150;dbxref=SGD:S000028756;orf_classification=Dubious
chrV	SGD	CDS	437181	437522	.	+	0	Name=YER133W-A;Note=Dubious open reading frame unlikely to encode a protein%2C based on available experimental and comparative sequence data%3B partially overlaps uncharacterized gene YER134C.;Ontology_term=GO:0003674,GO:0005575,GO:0008150;Parent=YER133W-A;dbxref=SGD:S000028756;orf_classification=Dubious
chrV	SGD	gene	437037	437830	.	-	.	ID=YER134C;Name=YER134C;Note=Putative protein of unknown function%3B non-essential gene;Ontology_term=GO:0003674,GO:0005634,GO:0005737,GO:0008150;dbxref=SGD:S000000936;orf_classification=Uncharacterized
chrV	Nagalakshmi_2008	three_prime_UTR	437037	437256	.	-	.	ID=YER134C_3UTR;Name=YER134C_3UTR;Parent=YER134C;log2_transcription_level=NA
chrV	SGD	CDS	437257	437793	.	-	0	Name=YER134C;Note=Putative protein of unknown function%3B non-essential gene;Ontology_term=GO:0003674,GO:0005634,GO:0005737,GO:0008150;Parent=YER134C;dbxref=SGD:S000000936;orf_classification=Uncharacterized
chrV	Nagalakshmi_2008	five_prime_UTR	437794	437830	.	-	.	ID=YER134C_5UTR;Name=YER134C_5UTR;Note=NA;Parent=YER134C;log2_transcription_level=NA
chrV	SGD	gene	437942	438334	.	-	.	ID=YER135C;Name=YER135C;Note=Dubious open reading frame unlikely to encode a protein%3B YER135C is not an essential gene;Ontology_term=GO:0003674,GO:0005575,GO:0008150;dbxref=SGD:S000000937;orf_classification=Dubious
chrV	SGD	CDS	437942	438334	.	-	0	Name=YER135C;Note=Dubious open reading frame unlikely to encode a protein%3B YER135C is not an essential gene;Ontology_term=GO:0003674,GO:0005575,GO:0008150;Parent=YER135C;dbxref=SGD:S000000937;orf_classification=Dubious
chrV	SGD	tRNA	438690	438763	.	+	.	ID=tV%28AAC%29E1;Name=tV%28AAC%29E1;Note=tRNA-Val;Ontology_term=GO:0005829,GO:0006414,GO:0030533;dbxref=SGD:S000006753
chrV	SGD	noncoding_exon	438690	438763	.	+	.	Name=tV%28AAC%29E1;Note=tRNA-Val;Ontology_term=GO:0005829,GO:0006414,GO:0030533,SO:0000198;Parent=tV%28AAC%29E1;dbxref=SGD:S000006753
chrV	SGD	ARS	438924	439172	.	.	.	Alias=ARSV-439;ID=ARS518;Name=ARS518;Note=Autonomously Replicating Sequence;dbxref=SGD:S000077390
chrV	SGD	gene	439526	441287	.	+	.	Alias=GDI1,SEC19;ID=YER136W;Name=YER136W;Note=GDP dissociation inhibitor%2C regulates vesicle traffic in secretory pathways by regulating the dissociation of GDP from the Sec4/Ypt/rab family of GTP binding proteins;Ontology_term=GO:0005093,GO:0005624,GO:0005625,GO:0016192;dbxref=SGD:S000000938;gene=GDI1;orf_classification=Verified
chrV	Nagalakshmi_2008	five_prime_UTR	439526	439605	.	+	.	ID=YER136W_5UTR;Name=YER136W_5UTR;Note=NA;Parent=YER136W;log2_transcription_level=6.56224242422107
chrV	SGD	CDS	439606	440961	.	+	0	Alias=GDI1,SEC19;Name=YER136W;Note=GDP dissociation inhibitor%2C regulates vesicle traffic in secretory pathways by regulating the dissociation of GDP from the Sec4/Ypt/rab family of GTP binding proteins;Ontology_term=GO:0005093,GO:0005624,GO:0005625,GO:0016192;Parent=YER136W;dbxref=SGD:S000000938;gene=GDI1;orf_classification=Verified
chrV	Nagalakshmi_2008	three_prime_UTR	440962	441287	.	+	.	ID=YER136W_3UTR;Name=YER136W_3UTR;Parent=YER136W;log2_transcription_level=8.4178525148859
chrV	SGD	gene	441212	441809	.	-	.	ID=YER137C;Name=YER137C;Note=Putative protein of unknown function;Ontology_term=GO:0003674,GO:0005575,GO:0008150;dbxref=SGD:S000000939;orf_classification=Uncharacterized
chrV	Nagalakshmi_2008	three_prime_UTR	441212	441362	.	-	.	ID=YER137C_3UTR;Name=YER137C_3UTR;Parent=YER137C;log2_transcription_level=3.32192809488736
chrV	SGD	CDS	441363	441809	.	-	0	Name=YER137C;Note=Putative protein of unknown function;Ontology_term=GO:0003674,GO:0005575,GO:0008150;Parent=YER137C;dbxref=SGD:S000000939;orf_classification=Uncharacterized
chrV	SGD	gene	441565	441870	.	+	.	ID=YER137W-A;Name=YER137W-A;Note=Dubious open reading frame unlikely to encode a functional protein%2C based on available experimental and comparative sequence data;Ontology_term=GO:0003674,GO:0005575,GO:0008150;dbxref=SGD:S000028757;orf_classification=Dubious
chrV	SGD	CDS	441565	441870	.	+	0	Name=YER137W-A;Note=Dubious open reading frame unlikely to encode a functional protein%2C based on available experimental and comparative sequence data;Ontology_term=GO:0003674,GO:0005575,GO:0008150;Parent=YER137W-A;dbxref=SGD:S000028757;orf_classification=Dubious
chrV	SGD	ncRNA	441977	442498	.	+	.	Alias=SCR1;ID=SCR1;Name=SCR1;Note=RNA subunit of the Signal Recognition Particle;Ontology_term=GO:0005048,GO:0005786,GO:0006617,GO:0045047;dbxref=SGD:S000006491;gene=SCR1
chrV	SGD	noncoding_exon	441977	442498	.	+	.	Alias=SCR1;Name=SCR1;Note=RNA subunit of the Signal Recognition Particle;Ontology_term=GO:0005048,GO:0005786,GO:0006617,GO:0045047,SO:0000198;Parent=SCR1;dbxref=SGD:S000006491;gene=SCR1
chrV	SGD	ARS	442406	442725	.	.	.	ID=ARS519;Name=ARS519;Note=Autonomously Replicating Sequence;dbxref=SGD:S000077391
chrV	SGD	long_terminal_repeat	442724	443062	.	+	.	ID=YERWdelta17;Name=YERWdelta17;Note=Ty1 LTR;Ontology_term=SO:0000286;dbxref=SGD:S000006917
chrV	SGD	tRNA	443192	443265	.	-	.	ID=tI%28AAU%29E1;Name=tI%28AAU%29E1;Note=tRNA-Ile;Ontology_term=GO:0005829,GO:0006414,GO:0030533;dbxref=SGD:S000006602
chrV	SGD	noncoding_exon	443192	443265	.	-	.	Name=tI%28AAU%29E1;Note=tRNA-Ile;Ontology_term=GO:0005829,GO:0006414,GO:0030533,SO:0000198;Parent=tI%28AAU%29E1;dbxref=SGD:S000006602
chrV	SGD	long_terminal_repeat	138214	138546	.	+	.	ID=YERCdelta19;Name=YERCdelta19;Note=Ty1 LTR;Ontology_term=SO:0000286;dbxref=SGD:S000006898
chrV	SGD	long_terminal_repeat	138214	138546	.	+	.	ID=YERCdelta20;Name=YERCdelta20;Note=Ty1 LTR;Ontology_term=SO:0000286;dbxref=SGD:S000006899
chrV	SGD	gene	449464	449585	.	+	.	ID=YER138W-A;Name=YER138W-A;Note=Putative protein of unknown function;Ontology_term=GO:0003674,GO:0005575,GO:0008150;dbxref=SGD:S000007239;orf_classification=Uncharacterized
chrV	SGD	CDS	449464	449568	.	+	0	Name=YER138W-A;Note=Putative protein of unknown function;Ontology_term=GO:0003674,GO:0005575,GO:0008150;Parent=YER138W-A;dbxref=SGD:S000007239;orf_classification=Uncharacterized
chrV	SGD	gene	450432	451323	.	-	.	Alias=RTR1;ID=YER139C;Name=YER139C;Note=CTD phosphatase%3B dephosphorylates S5-P in the C-terminal domain of Rpo21p%3B has a cysteine-rich motif required for function and conserved in eukaryotes%3B shuttles between the nucleus and cytoplasm;Ontology_term=GO:0005634,GO:0005737,GO:0006366,GO:0008420,GO:0070940;dbxref=SGD:S000000941;gene=RTR1;orf_classification=Verified
chrV	Nagalakshmi_2008	three_prime_UTR	450432	450552	.	-	.	ID=YER139C_3UTR;Name=YER139C_3UTR;Parent=YER139C;log2_transcription_level=3.4594316186373
chrV	SGD	CDS	450553	451233	.	-	0	Alias=RTR1;Name=YER139C;Note=CTD phosphatase%3B dephosphorylates S5-P in the C-terminal domain of Rpo21p%3B has a cysteine-rich motif required for function and conserved in eukaryotes%3B shuttles between the nucleus and cytoplasm;Ontology_term=GO:0005634,GO:0005737,GO:0006366,GO:0008420,GO:0070940;Parent=YER139C;dbxref=SGD:S000000941;gene=RTR1;orf_classification=Verified
chrV	Nagalakshmi_2008	five_prime_UTR	451234	451323	.	-	.	ID=YER139C_5UTR;Name=YER139C_5UTR;Note=NA;Parent=YER139C;log2_transcription_level=3.4594316186373
chrV	SGD	gene	451507	454290	.	+	.	ID=YER140W;Name=YER140W;Note=Putative protein of unknown function%3B the authentic%2C non-tagged protein is detected in highly purified mitochondria in high-throughput studies%3B genetic interactions suggest a role in folding of ER membrane proteins;Ontology_term=GO:0003674,GO:0005739,GO:0034975;dbxref=SGD:S000000942;orf_classification=Uncharacterized
chrV	Nagalakshmi_2008	five_prime_UTR	451507	451554	.	+	.	ID=YER140W_5UTR;Name=YER140W_5UTR;Note=NA;Parent=YER140W;log2_transcription_level=3
chrV	SGD	CDS	451555	453225	.	+	0	Name=YER140W;Note=Putative protein of unknown function%3B the authentic%2C non-tagged protein is detected in highly purified mitochondria in high-throughput studies%3B genetic interactions suggest a role in folding of ER membrane proteins;Ontology_term=GO:0003674,GO:0005739,GO:0034975;Parent=YER140W;dbxref=SGD:S000000942;orf_classification=Uncharacterized
chrV	Nagalakshmi_2008	three_prime_UTR	453226	454290	.	+	.	ID=YER140W_3UTR;Name=YER140W_3UTR;Parent=YER140W;log2_transcription_level=3.16992500144231
chrV	SGD	gene	453237	455947	.	+	.	Alias=COX15;ID=YER141W;Name=YER141W;Note=Protein required for the hydroxylation of heme O to form heme A%2C which is an essential prosthetic group for cytochrome c oxidase;Ontology_term=GO:0005739,GO:0005743,GO:0006784,GO:0016653;dbxref=SGD:S000000943;gene=COX15;orf_classification=Verified
chrV	Nagalakshmi_2008	five_prime_UTR	453237	453448	.	+	.	ID=YER141W_5UTR;Name=YER141W_5UTR;Note=NA;Parent=YER141W;log2_transcription_level=4.83289001416474
chrV	SGD	CDS	453449	454909	.	+	0	Alias=COX15;Name=YER141W;Note=Protein required for the hydroxylation of heme O to form heme A%2C which is an essential prosthetic group for cytochrome c oxidase;Ontology_term=GO:0005739,GO:0005743,GO:0006784,GO:0016653;Parent=YER141W;dbxref=SGD:S000000943;gene=COX15;orf_classification=Verified
chrV	Nagalakshmi_2008	three_prime_UTR	454910	455947	.	+	.	ID=YER141W_3UTR;Name=YER141W_3UTR;Parent=YER141W;log2_transcription_level=7.28540221886225
chrV	SGD	gene	455136	456026	.	-	.	Alias=MAG1,MMS5;ID=YER142C;Name=YER142C;Note=3-methyl-adenine DNA glycosylase involved in protecting DNA against alkylating agents%3B initiates base excision repair by removing damaged bases to create abasic sites that are subsequently repaired;Ontology_term=GO:0003905,GO:0005634,GO:0006285,GO:0006307;dbxref=SGD:S000000944;gene=MAG1;orf_classification=Verified
chrV	SGD	CDS	455136	456026	.	-	0	Alias=MAG1,MMS5;Name=YER142C;Note=3-methyl-adenine DNA glycosylase involved in protecting DNA against alkylating agents%3B initiates base excision repair by removing damaged bases to create abasic sites that are subsequently repaired;Ontology_term=GO:0003905,GO:0005634,GO:0006285,GO:0006307;Parent=YER142C;dbxref=SGD:S000000944;gene=MAG1;orf_classification=Verified
chrV	SGD	gene	456243	457744	.	+	.	Alias=DDI1,VSM1;ID=YER143W;Name=YER143W;Note=DNA damage-inducible v-SNARE binding protein%2C contains a ubiquitin-associated %28UBA%29 domain%2C may act as a negative regulator of constitutive exocytosis%2C may play a role in S-phase checkpoint control;Ontology_term=GO:0000149,GO:0005886,GO:0006511,GO:0016192,GO:0043130;dbxref=SGD:S000000945;gene=DDI1;orf_classification=Verified
chrV	Nagalakshmi_2008	five_prime_UTR	456243	456308	.	+	.	ID=YER143W_5UTR;Name=YER143W_5UTR;Note=NA;Parent=YER143W;log2_transcription_level=5.04439411935845
chrV	SGD	CDS	456309	457595	.	+	0	Alias=DDI1,VSM1;Name=YER143W;Note=DNA damage-inducible v-SNARE binding protein%2C contains a ubiquitin-associated %28UBA%29 domain%2C may act as a negative regulator of constitutive exocytosis%2C may play a role in S-phase checkpoint control;Ontology_term=GO:0000149,GO:0005886,GO:0006511,GO:0016192,GO:0043130;Parent=YER143W;dbxref=SGD:S000000945;gene=DDI1;orf_classification=Verified
chrV	Nagalakshmi_2008	three_prime_UTR	457596	457744	.	+	.	ID=YER143W_3UTR;Name=YER143W_3UTR;Parent=YER143W;log2_transcription_level=NA
chrV	SGD	gene	457709	460213	.	-	.	Alias=UBP5;ID=YER144C;Name=YER144C;Note=Putative ubiquitin-specific protease%2C closest paralog of Doa4p but has no functional overlap%3B concentrates at the bud neck;Ontology_term=GO:0000131,GO:0004843,GO:0005935,GO:0016579;dbxref=SGD:S000000946;gene=UBP5;orf_classification=Verified
chrV	Nagalakshmi_2008	three_prime_UTR	457709	457795	.	-	.	ID=YER144C_3UTR;Name=YER144C_3UTR;Parent=YER144C;log2_transcription_level=4
chrV	SGD	CDS	457796	460213	.	-	0	Alias=UBP5;Name=YER144C;Note=Putative ubiquitin-specific protease%2C closest paralog of Doa4p but has no functional overlap%3B concentrates at the bud neck;Ontology_term=GO:0000131,GO:0004843,GO:0005935,GO:0016579;Parent=YER144C;dbxref=SGD:S000000946;gene=UBP5;orf_classification=Verified
chrV	SGD	gene	460433	461759	.	-	.	Alias=FTR1;ID=YER145C;Name=YER145C;Note=High affinity iron permease involved in the transport of iron across the plasma membrane%3B forms complex with Fet3p%3B expression is regulated by iron;Ontology_term=GO:0005381,GO:0005886,GO:0006827,GO:0033215,GO:0033573,GO:0055085;dbxref=SGD:S000000947;gene=FTR1;orf_classification=Verified
chrV	Nagalakshmi_2008	three_prime_UTR	460433	460515	.	-	.	ID=YER145C_3UTR;Name=YER145C_3UTR;Parent=YER145C;log2_transcription_level=5.35755200461808
chrV	SGD	CDS	460516	461730	.	-	0	Alias=FTR1;Name=YER145C;Note=High affinity iron permease involved in the transport of iron across the plasma membrane%3B forms complex with Fet3p%3B expression is regulated by iron;Ontology_term=GO:0005381,GO:0005886,GO:0006827,GO:0033215,GO:0033573,GO:0055085;Parent=YER145C;dbxref=SGD:S000000947;gene=FTR1;orf_classification=Verified
chrV	Nagalakshmi_2008	five_prime_UTR	461731	461759	.	-	.	ID=YER145C_5UTR;Name=YER145C_5UTR;Note=NA;Parent=YER145C;log2_transcription_level=5.35755200461808
chrV	SGD	gene	462376	462813	.	-	.	ID=YER145C-A;Name=YER145C-A;Note=Dubious open reading frame unlikely to encode a protein%2C based on available experimental and comparative sequence data%3B overlaps the verified ORF LSM5/YER146W;Ontology_term=GO:0003674,GO:0005575,GO:0008150;dbxref=SGD:S000028758;orf_classification=Dubious
chrV	SGD	CDS	462376	462813	.	-	0	Name=YER145C-A;Note=Dubious open reading frame unlikely to encode a protein%2C based on available experimental and comparative sequence data%3B overlaps the verified ORF LSM5/YER146W;Ontology_term=GO:0003674,GO:0005575,GO:0008150;Parent=YER145C-A;dbxref=SGD:S000028758;orf_classification=Dubious
chrV	SGD	gene	462575	462941	.	+	.	Alias=LSM5;ID=YER146W;Name=YER146W;Note=Lsm %28Like Sm%29 protein%3B part of heteroheptameric complexes %28Lsm2p-7p and either Lsm1p or 8p%29: cytoplasmic Lsm1p complex involved in mRNA decay%3B nuclear Lsm8p complex part of U6 snRNP and possibly involved in processing tRNA%2C snoRNA%2C and rRNA;Ontology_term=GO:0000398,GO:0000956,GO:0003723,GO:0005688,GO:0005730,GO:0005732,GO:0046540;dbxref=SGD:…
chrV	SGD	CDS	462575	462856	.	+	0	Alias=LSM5;Name=YER146W;Note=Lsm %28Like Sm%29 protein%3B part of heteroheptameric complexes %28Lsm2p-7p and either Lsm1p or 8p%29: cytoplasmic Lsm1p complex involved in mRNA decay%3B nuclear Lsm8p complex part of U6 snRNP and possibly involved in processing tRNA%2C snoRNA%2C and rRNA;Ontology_term=GO:0000398,GO:0000956,GO:0003723,GO:0005688,GO:0005730,GO:0005732,GO:0046540;Parent=YER146W;dbxref=…
chrV	Nagalakshmi_2008	three_prime_UTR	462857	462941	.	+	.	ID=YER146W_3UTR;Name=YER146W_3UTR;Parent=YER146W;log2_transcription_level=3.32192809488736
chrV	SGD	gene	462907	464874	.	-	.	Alias=SCC4;ID=YER147C;Name=YER147C;Note=Subunit of cohesin loading factor %28Scc2p-Scc4p%29%2C a complex required for the loading of cohesin complexes onto chromosomes%3B involved in establishing sister chromatid cohesion during double-strand break repair via phosphorylated histone H2AX;Ontology_term=GO:0000790,GO:0003674,GO:0006302,GO:0007064,GO:0007076,GO:0032116,GO:0070550,GO:0071169;dbxref=SG…
chrV	Nagalakshmi_2008	three_prime_UTR	462907	462957	.	-	.	ID=YER147C_3UTR;Name=YER147C_3UTR;Parent=YER147C;log2_transcription_level=3.24792751344359
chrV	SGD	CDS	462958	464832	.	-	0	Alias=SCC4;Name=YER147C;Note=Subunit of cohesin loading factor %28Scc2p-Scc4p%29%2C a complex required for the loading of cohesin complexes onto chromosomes%3B involved in establishing sister chromatid cohesion during double-strand break repair via phosphorylated histone H2AX;Ontology_term=GO:0000790,GO:0003674,GO:0006302,GO:0007064,GO:0007076,GO:0032116,GO:0070550,GO:0071169;Parent=YER147C;dbxre…
chrV	Nagalakshmi_2008	five_prime_UTR	464833	464874	.	-	.	ID=YER147C_5UTR;Name=YER147C_5UTR;Note=NA;Parent=YER147C;log2_transcription_level=3.24792751344359
chrV	SGD	gene	465113	465603	.	-	.	ID=YER147C-A;Name=YER147C-A;Note=Dubious open reading frame unlikely to encode a functional protein%2C based on available experimental and comparative sequence data;Ontology_term=GO:0003674,GO:0005575,GO:0008150;dbxref=SGD:S000028759;orf_classification=Dubious
chrV	Nagalakshmi_2008	three_prime_UTR	465113	465192	.	-	.	ID=YER147C-A_3UTR;Name=YER147C-A_3UTR;Parent=YER147C-A;log2_transcription_level=NA
chrV	SGD	CDS	465193	465603	.	-	0	Name=YER147C-A;Note=Dubious open reading frame unlikely to encode a functional protein%2C based on available experimental and comparative sequence data;Ontology_term=GO:0003674,GO:0005575,GO:0008150;Parent=YER147C-A;dbxref=SGD:S000028759;orf_classification=Dubious
chrV	SGD	gene	465293	466205	.	+	.	Alias=SPT15,BTF1,TBP1;ID=YER148W;Name=YER148W;Note=TATA-binding protein%2C general transcription factor that interacts with other factors to form the preinitiation complex at promoters%2C essential for viability;Ontology_term=GO:0000126,GO:0000500,GO:0003682,GO:0003701,GO:0003709,GO:0005634,GO:0005669,GO:0006360,GO:0006383,GO:0008301,GO:0010843,GO:0016251,GO:0032568,GO:0043565,GO:0051123,GO:00708…
chrV	SGD	CDS	465293	466015	.	+	0	Alias=SPT15,BTF1,TBP1;Name=YER148W;Note=TATA-binding protein%2C general transcription factor that interacts with other factors to form the preinitiation complex at promoters%2C essential for viability;Ontology_term=GO:0000126,GO:0000500,GO:0003682,GO:0003701,GO:0003709,GO:0005634,GO:0005669,GO:0006360,GO:0006383,GO:0008301,GO:0010843,GO:0016251,GO:0032568,GO:0043565,GO:0051123,GO:0070860,GO:00708…
chrV	Nagalakshmi_2008	three_prime_UTR	466016	466205	.	+	.	ID=YER148W_3UTR;Name=YER148W_3UTR;Parent=YER148W;log2_transcription_level=NA
chrV	SGD	gene	466175	466753	.	+	.	ID=YER148W-A;Name=YER148W-A;Note=Dubious open reading frame unlikely to encode a functional protein%2C based on available experimental and comparative sequence data;Ontology_term=GO:0003674,GO:0005575,GO:0008150;dbxref=SGD:S000028760;orf_classification=Dubious
chrV	SGD	CDS	466175	466753	.	+	0	Name=YER148W-A;Note=Dubious open reading frame unlikely to encode a functional protein%2C based on available experimental and comparative sequence data;Ontology_term=GO:0003674,GO:0005575,GO:0008150;Parent=YER148W-A;dbxref=SGD:S000028760;orf_classification=Dubious
chrV	SGD	gene	466198	467518	.	-	.	Alias=PEA2,DFG9,PPF2;ID=YER149C;Name=YER149C;Note=Coiled-coil polarisome protein required for polarized morphogenesis%2C cell fusion%2C and low affinity Ca2%2B influx%3B forms polarisome complex with Bni1p%2C Bud6p%2C and Spa2p%3B localizes to sites of polarized growth;Ontology_term=GO:0000133,GO:0005519,GO:0007015,GO:0007121,GO:0007124,GO:0007266,GO:0030010,GO:0030447,GO:0030478,GO:0031384,GO:00…
chrV	SGD	CDS	466198	467460	.	-	0	Alias=PEA2,DFG9,PPF2;Name=YER149C;Note=Coiled-coil polarisome protein required for polarized morphogenesis%2C cell fusion%2C and low affinity Ca2%2B influx%3B forms polarisome complex with Bni1p%2C Bud6p%2C and Spa2p%3B localizes to sites of polarized growth;Ontology_term=GO:0000133,GO:0005519,GO:0007015,GO:0007121,GO:0007124,GO:0007266,GO:0030010,GO:0030447,GO:0030478,GO:0031384,GO:0031385,GO:00…
chrV	Nagalakshmi_2008	five_prime_UTR	467461	467518	.	-	.	ID=YER149C_5UTR;Name=YER149C_5UTR;Note=NA;Parent=YER149C;log2_transcription_level=NA
chrV	SGD	gene	468339	468971	.	+	.	Alias=SPI1;ID=YER150W;Name=YER150W;Note=GPI-anchored cell wall protein involved in weak acid resistance%3B basal expression requires Msn2p/Msn4p%3B expression is induced under conditions of stress and during the diauxic shift%3B similar to Sed1p;Ontology_term=GO:0001101,GO:0003674,GO:0009277;dbxref=SGD:S000000952;gene=SPI1;orf_classification=Verified
chrV	Nagalakshmi_2008	five_prime_UTR	468339	468359	.	+	.	ID=YER150W_5UTR;Name=YER150W_5UTR;Note=NA;Parent=YER150W;log2_transcription_level=8.37721053038855
chrV	SGD	CDS	468360	468806	.	+	0	Alias=SPI1;Name=YER150W;Note=GPI-anchored cell wall protein involved in weak acid resistance%3B basal expression requires Msn2p/Msn4p%3B expression is induced under conditions of stress and during the diauxic shift%3B similar to Sed1p;Ontology_term=GO:0001101,GO:0003674,GO:0009277;Parent=YER150W;dbxref=SGD:S000000952;gene=SPI1;orf_classification=Verified
chrV	Nagalakshmi_2008	three_prime_UTR	468807	468971	.	+	.	ID=YER150W_3UTR;Name=YER150W_3UTR;Parent=YER150W;log2_transcription_level=6.2667865406949
chrV	SGD	tRNA	438690	438763	.	+	.	ID=tV%28AAC%29E2;Name=tV%28AAC%29E2;Note=tRNA-Val;Ontology_term=GO:0005829,GO:0006414,GO:0030533;dbxref=SGD:S000006754
chrV	SGD	noncoding_exon	438690	438763	.	+	.	Name=tV%28AAC%29E2;Note=tRNA-Val;Ontology_term=GO:0005829,GO:0006414,GO:0030533,SO:0000198;Parent=tV%28AAC%29E2;dbxref=SGD:S000006754
chrV	SGD	gene	469607	472475	.	-	.	Alias=UBP3,BLM3;ID=YER151C;Name=YER151C;Note=Ubiquitin-specific protease that interacts with Bre5p to co-regulate anterograde and retrograde transport between the ER and Golgi%3B inhibitor of gene silencing%3B cleaves ubiquitin fusions but not polyubiquitin%3B also has mRNA binding activity;Ontology_term=GO:0003729,GO:0004843,GO:0005737,GO:0016579,GO:0034517,GO:0060628;dbxref=SGD:S000000953;gene=…
chrV	SGD	CDS	469676	472414	.	-	0	Alias=UBP3,BLM3;Name=YER151C;Note=Ubiquitin-specific protease that interacts with Bre5p to co-regulate anterograde and retrograde transport between the ER and Golgi%3B inhibitor of gene silencing%3B cleaves ubiquitin fusions but not polyubiquitin%3B also has mRNA binding activity;Ontology_term=GO:0003729,GO:0004843,GO:0005737,GO:0016579,GO:0034517,GO:0060628;Parent=YER151C;dbxref=SGD:S000000953;g…
chrV	Nagalakshmi_2008	five_prime_UTR	472415	472475	.	-	.	ID=YER151C_5UTR;Name=YER151C_5UTR;Note=NA;Parent=YER151C;log2_transcription_level=5.90689059560852
chrV	SGD	gene	472615	473978	.	-	.	ID=YER152C;Name=YER152C;Note=Protein with 2-aminoadipate transaminase activity%3B shares amino acid similarity with the aminotransferases Aro8p and Aro9p%3B YER152C is not an essential gene;Ontology_term=GO:0005634,GO:0005737,GO:0008150,GO:0047536;dbxref=SGD:S000000954;orf_classification=Verified
chrV	Nagalakshmi_2008	three_prime_UTR	472615	472646	.	-	.	ID=YER152C_3UTR;Name=YER152C_3UTR;Parent=YER152C;log2_transcription_level=7.55842071326866
chrV	SGD	CDS	472647	473978	.	-	0	Name=YER152C;Note=Protein with 2-aminoadipate transaminase activity%3B shares amino acid similarity with the aminotransferases Aro8p and Aro9p%3B YER152C is not an essential gene;Ontology_term=GO:0005634,GO:0005737,GO:0008150,GO:0047536;Parent=YER152C;dbxref=SGD:S000000954;orf_classification=Verified
chrV	SGD	gene	473475	474041	.	+	.	ID=YER152W-A;Name=YER152W-A;Note=Dubious ORF unlikely to encode a functional protein%2C based on available experimental and comparative sequence data;Ontology_term=GO:0003674,GO:0005575,GO:0008150;dbxref=SGD:S000028761;orf_classification=Dubious
chrV	SGD	CDS	473475	474041	.	+	0	Name=YER152W-A;Note=Dubious ORF unlikely to encode a functional protein%2C based on available experimental and comparative sequence data;Ontology_term=GO:0003674,GO:0005575,GO:0008150;Parent=YER152W-A;dbxref=SGD:S000028761;orf_classification=Dubious
chrV	SGD	gene	474031	474795	.	-	.	Alias=PET122;ID=YER153C;Name=YER153C;Note=Mitochondrial translational activator specific for the COX3 mRNA%2C acts together with Pet54p and Pet494p%3B located in the mitochondrial inner membrane;Ontology_term=GO:0005739,GO:0005743,GO:0045182,GO:0070131;dbxref=SGD:S000000955;gene=PET122;orf_classification=Verified
chrV	SGD	CDS	474031	474795	.	-	0	Alias=PET122;Name=YER153C;Note=Mitochondrial translational activator specific for the COX3 mRNA%2C acts together with Pet54p and Pet494p%3B located in the mitochondrial inner membrane;Ontology_term=GO:0005739,GO:0005743,GO:0045182,GO:0070131;Parent=YER153C;dbxref=SGD:S000000955;gene=PET122;orf_classification=Verified
chrV	SGD	gene	474985	476281	.	+	.	Alias=OXA1,PET1402;ID=YER154W;Name=YER154W;Note=Mitochondrial inner membrane insertase%2C mediates the insertion of both mitochondrial- and nuclear-encoded proteins from the matrix into the inner membrane%2C interacts with mitochondrial ribosomes%3B conserved from bacteria to animals;Ontology_term=GO:0005739,GO:0005743,GO:0032977,GO:0032979,GO:0033615,GO:0043022;dbxref=SGD:S000000956;gene=OXA1;or…
chrV	Nagalakshmi_2008	five_prime_UTR	474985	475009	.	+	.	ID=YER154W_5UTR;Name=YER154W_5UTR;Note=NA;Parent=YER154W;log2_transcription_level=6.21916852046216
chrV	SGD	CDS	475010	476218	.	+	0	Alias=OXA1,PET1402;Name=YER154W;Note=Mitochondrial inner membrane insertase%2C mediates the insertion of both mitochondrial- and nuclear-encoded proteins from the matrix into the inner membrane%2C interacts with mitochondrial ribosomes%3B conserved from bacteria to animals;Ontology_term=GO:0005739,GO:0005743,GO:0032977,GO:0032979,GO:0033615,GO:0043022;Parent=YER154W;dbxref=SGD:S000000956;gene=OXA…
chrV	Nagalakshmi_2008	three_prime_UTR	476219	476281	.	+	.	ID=YER154W_3UTR;Name=YER154W_3UTR;Parent=YER154W;log2_transcription_level=8.24317398347295
chrV	SGD	gene	476335	482897	.	-	.	Alias=BEM2,IPL2,SUP9,TSL1;ID=YER155C;Name=YER155C;Note=Rho GTPase activating protein %28RhoGAP%29 involved in the control of cytoskeleton organization and cellular morphogenesis%3B required for bud emergence;Ontology_term=GO:0000131,GO:0000226,GO:0005100,GO:0005737,GO:0005739,GO:0005886,GO:0005934,GO:0005938,GO:0007117,GO:0030010,GO:0030036,GO:0031505,GO:0035024,GO:0043332;dbxref=SGD:S000000957;g…
chrV	SGD	CDS	476335	482838	.	-	0	Alias=BEM2,IPL2,SUP9,TSL1;Name=YER155C;Note=Rho GTPase activating protein %28RhoGAP%29 involved in the control of cytoskeleton organization and cellular morphogenesis%3B required for bud emergence;Ontology_term=GO:0000131,GO:0000226,GO:0005100,GO:0005737,GO:0005739,GO:0005886,GO:0005934,GO:0005938,GO:0007117,GO:0030010,GO:0030036,GO:0031505,GO:0035024,GO:0043332;Parent=YER155C;dbxref=SGD:S0000009…
chrV	Nagalakshmi_2008	five_prime_UTR	482839	482897	.	-	.	ID=YER155C_5UTR;Name=YER155C_5UTR;Note=NA;Parent=YER155C;log2_transcription_level=5.7279204545632
chrV	SGD	gene	483218	484338	.	-	.	ID=YER156C;Name=YER156C;Note=Putative protein of unknown function%3B interacts with Hsp82p and copurifies with Ipl1p%3B expression is copper responsive and downregulated in strains deleted for MAC1%2C a copper-responsive transcription factor%3B similarity to mammalian MYG1;Ontology_term=GO:0003674,GO:0005634,GO:0005737,GO:0008150;dbxref=SGD:S000000958;orf_classification=Uncharacterized
chrV	Nagalakshmi_2008	three_prime_UTR	483218	483314	.	-	.	ID=YER156C_3UTR;Name=YER156C_3UTR;Parent=YER156C;log2_transcription_level=5.6582114827518
chrV	SGD	CDS	483315	484331	.	-	0	Name=YER156C;Note=Putative protein of unknown function%3B interacts with Hsp82p and copurifies with Ipl1p%3B expression is copper responsive and downregulated in strains deleted for MAC1%2C a copper-responsive transcription factor%3B similarity to mammalian MYG1;Ontology_term=GO:0003674,GO:0005634,GO:0005737,GO:0008150;Parent=YER156C;dbxref=SGD:S000000958;orf_classification=Uncharacterized
chrV	SGD	gene	484778	487257	.	+	.	Alias=COG3,GRD20,SEC34;ID=YER157W;Name=YER157W;Note=Essential component of the conserved oligomeric Golgi complex %28Cog1p through Cog8p%29%2C a cytosolic tethering complex that functions in protein trafficking to mediate fusion of transport vesicles to Golgi compartments;Ontology_term=GO:0000300,GO:0000301,GO:0005625,GO:0006888,GO:0006891,GO:0008565,GO:0017119;dbxref=SGD:S000000959;gene=COG3;orf…
chrV	SGD	CDS	484778	487183	.	+	0	Alias=COG3,GRD20,SEC34;Name=YER157W;Note=Essential component of the conserved oligomeric Golgi complex %28Cog1p through Cog8p%29%2C a cytosolic tethering complex that functions in protein trafficking to mediate fusion of transport vesicles to Golgi compartments;Ontology_term=GO:0000300,GO:0000301,GO:0005625,GO:0006888,GO:0006891,GO:0008565,GO:0017119;Parent=YER157W;dbxref=SGD:S000000959;gene=COG3…
chrV	Nagalakshmi_2008	three_prime_UTR	487184	487257	.	+	.	ID=YER157W_3UTR;Name=YER157W_3UTR;Parent=YER157W;log2_transcription_level=4.32192809488736
chrV	SGD	tRNA	177092	177163	.	+	.	ID=tE%28UUC%29E3;Name=tE%28UUC%29E3;Note=tRNA-Glu%3B thiolation of uridine at wobble position %2834%29 requires Ncs6p%3B target of K. lactis zymocin;Ontology_term=GO:0005829,GO:0006414,GO:0030533;dbxref=SGD:S000006552
chrV	SGD	noncoding_exon	177092	177163	.	+	.	Name=tE%28UUC%29E3;Note=tRNA-Glu%3B thiolation of uridine at wobble position %2834%29 requires Ncs6p%3B target of K. lactis zymocin;Ontology_term=GO:0005829,GO:0006414,GO:0030533,SO:0000198;Parent=tE%28UUC%29E3;dbxref=SGD:S000006552
chrV	SGD	long_terminal_repeat	487824	488155	.	+	.	ID=YERWdelta22;Name=YERWdelta22;Note=Ty1 LTR;Ontology_term=SO:0000286;dbxref=SGD:S000006920
chrV	SGD	gene	488724	490760	.	-	.	ID=YER158C;Name=YER158C;Note=Protein of unknown function%2C has similarity to Afr1p%3B potentially phosphorylated by Cdc28p;Ontology_term=GO:0003674,GO:0005575,GO:0008150;dbxref=SGD:S000000960;orf_classification=Uncharacterized
chrV	Nagalakshmi_2008	three_prime_UTR	488724	488846	.	-	.	ID=YER158C_3UTR;Name=YER158C_3UTR;Parent=YER158C;log2_transcription_level=2.70043971814109
chrV	SGD	CDS	488847	490568	.	-	0	Name=YER158C;Note=Protein of unknown function%2C has similarity to Afr1p%3B potentially phosphorylated by Cdc28p;Ontology_term=GO:0003674,GO:0005575,GO:0008150;Parent=YER158C;dbxref=SGD:S000000960;orf_classification=Uncharacterized
chrV	Nagalakshmi_2008	five_prime_UTR	490569	490760	.	-	.	ID=YER158C_5UTR;Name=YER158C_5UTR;Note=NA;Parent=YER158C;log2_transcription_level=2.70043971814109
chrV	SGD	gene	491383	492001	.	+	.	ID=YER158W-A;Name=YER158W-A;Note=Dubious open reading frame unlikely to encode a protein%2C based on available experimental and comparative sequence data%3B identified by gene-trapping%2C microarray-based expression analysis%2C and genome-wide homology searching;Ontology_term=GO:0003674,GO:0005575,GO:0008150;dbxref=SGD:S000028624;orf_classification=Dubious
chrV	SGD	CDS	491477	491692	.	+	0	Name=YER158W-A;Note=Dubious open reading frame unlikely to encode a protein%2C based on available experimental and comparative sequence data%3B identified by gene-trapping%2C microarray-based expression analysis%2C and genome-wide homology searching;Ontology_term=GO:0003674,GO:0005575,GO:0008150;Parent=YER158W-A;dbxref=SGD:S000028624;orf_classification=Dubious
chrV	Nagalakshmi_2008	three_prime_UTR	491693	492001	.	+	.	ID=YER158W-A_3UTR;Name=YER158W-A_3UTR;Parent=YER158W-A;log2_transcription_level=6.88264304936184
chrV	SGD	gene	491520	492116	.	-	.	Alias=BUR6,NCB1;ID=YER159C;Name=YER159C;Note=Subunit of a heterodimeric NC2 transcription regulator complex with Ncb2p%3B complex binds to TBP and can repress transcription by preventing preinitiation complex assembly or stimulate activated transcription%3B homologous to human NC2alpha;Ontology_term=GO:0000122,GO:0003713,GO:0003714,GO:0005634,GO:0017054,GO:0045944;dbxref=SGD:S000000961;gene=BUR6;…
chrV	SGD	CDS	491520	491948	.	-	0	Alias=BUR6,NCB1;Name=YER159C;Note=Subunit of a heterodimeric NC2 transcription regulator complex with Ncb2p%3B complex binds to TBP and can repress transcription by preventing preinitiation complex assembly or stimulate activated transcription%3B homologous to human NC2alpha;Ontology_term=GO:0000122,GO:0003713,GO:0003714,GO:0005634,GO:0017054,GO:0045944;Parent=YER159C;dbxref=SGD:S000000961;gene=B…
chrV	Nagalakshmi_2008	five_prime_UTR	491949	492116	.	-	.	ID=YER159C_5UTR;Name=YER159C_5UTR;Note=NA;Parent=YER159C;log2_transcription_level=NA
chrV	SGD	tRNA	492342	492414	.	-	.	ID=tR%28ACG%29E;Name=tR%28ACG%29E;Note=tRNA-Arg %28Arg2%29%2C one of 6 nuclear tRNA genes containing the tDNA-anticodon ACG %28converted to ICG in the mature tRNA%29%2C decodes CGU%2C CGC%2C and probably CGA codons into arginine%2C one of 19 nuclear tRNAs for arginine;Ontology_term=GO:0005829,GO:0006414,GO:0030533;dbxref=SGD:S000006701
chrV	SGD	noncoding_exon	492342	492414	.	-	.	Name=tR%28ACG%29E;Note=tRNA-Arg %28Arg2%29%2C one of 6 nuclear tRNA genes containing the tDNA-anticodon ACG %28converted to ICG in the mature tRNA%29%2C decodes CGU%2C CGC%2C and probably CGA codons into arginine%2C one of 19 nuclear tRNAs for arginine;Ontology_term=GO:0005829,GO:0006414,GO:0030533,SO:0000198;Parent=tR%28ACG%29E;dbxref=SGD:S000006701
chrV	SGD	long_terminal_repeat	492685	492823	.	-	.	ID=YERCdelta23;Name=YERCdelta23;Note=Ty1 LTR;Ontology_term=SO:0000286;dbxref=SGD:S000006900
chrV	SGD	ARS	498412	499338	.	.	.	ID=ARS520;Name=ARS520;Note=Autonomously Replicating Sequence;dbxref=SGD:S000077392
chrV	SGD	gene	499091	500363	.	-	.	Alias=SPT2,EXA1,SIN1;ID=YER161C;Name=YER161C;Note=Protein involved in negative regulation of transcription%3B required for RNA polyadenylation%3B exhibits regulated interactions with both histones and SWI-SNF components%2C has similarity to mammalian HMG1 proteins;Ontology_term=GO:0000122,GO:0000217,GO:0003677,GO:0005634,GO:0006325,GO:0006368,GO:0043631,GO:0045816;dbxref=SGD:S000000963;gene=SPT2;…
chrV	Nagalakshmi_2008	three_prime_UTR	499091	499336	.	-	.	ID=YER161C_3UTR;Name=YER161C_3UTR;Parent=YER161C;log2_transcription_level=3.58496250072116
chrV	SGD	CDS	499337	500338	.	-	0	Alias=SPT2,EXA1,SIN1;Name=YER161C;Note=Protein involved in negative regulation of transcription%3B required for RNA polyadenylation%3B exhibits regulated interactions with both histones and SWI-SNF components%2C has similarity to mammalian HMG1 proteins;Ontology_term=GO:0000122,GO:0000217,GO:0003677,GO:0005634,GO:0006325,GO:0006368,GO:0043631,GO:0045816;Parent=YER161C;dbxref=SGD:S000000963;gene=S…
chrV	Nagalakshmi_2008	five_prime_UTR	500339	500363	.	-	.	ID=YER161C_5UTR;Name=YER161C_5UTR;Note=NA;Parent=YER161C;log2_transcription_level=3.58496250072116
chrV	SGD	gene	500520	502909	.	-	.	Alias=RAD4;ID=YER162C;Name=YER162C;Note=Protein that recognizes and binds damaged DNA %28with Rad23p%29 during nucleotide excision repair%3B subunit of Nuclear Excision Repair Factor 2 %28NEF2%29%3B homolog of human XPC protein;Ontology_term=GO:0000111,GO:0003684,GO:0006289;dbxref=SGD:S000000964;gene=RAD4;orf_classification=Verified
chrV	Nagalakshmi_2008	three_prime_UTR	500520	500619	.	-	.	ID=YER162C_3UTR;Name=YER162C_3UTR;Parent=YER162C;log2_transcription_level=3
chrV	SGD	CDS	500620	502884	.	-	0	Alias=RAD4;Name=YER162C;Note=Protein that recognizes and binds damaged DNA %28with Rad23p%29 during nucleotide excision repair%3B subunit of Nuclear Excision Repair Factor 2 %28NEF2%29%3B homolog of human XPC protein;Ontology_term=GO:0000111,GO:0003684,GO:0006289;Parent=YER162C;dbxref=SGD:S000000964;gene=RAD4;orf_classification=Verified
chrV	Nagalakshmi_2008	five_prime_UTR	502885	502909	.	-	.	ID=YER162C_5UTR;Name=YER162C_5UTR;Note=NA;Parent=YER162C;log2_transcription_level=3
chrV	SGD	gene	503056	503808	.	-	.	ID=YER163C;Name=YER163C;Note=Putative protein of unknown function%3B green fluorescent protein %28GFP%29-fusion protein localizes to the cytoplasm and nucleus%3B periodically expressed during the metabolic cycle%3B weak similarity to bacterial cation transport protein;Ontology_term=GO:0003674,GO:0005634,GO:0005737,GO:0008150;dbxref=SGD:S000000965;orf_classification=Uncharacterized
chrV	Nagalakshmi_2008	three_prime_UTR	503056	503073	.	-	.	ID=YER163C_3UTR;Name=YER163C_3UTR;Parent=YER163C;log2_transcription_level=6.34872815423108
chrV	SGD	CDS	503074	503772	.	-	0	Name=YER163C;Note=Putative protein of unknown function%3B green fluorescent protein %28GFP%29-fusion protein localizes to the cytoplasm and nucleus%3B periodically expressed during the metabolic cycle%3B weak similarity to bacterial cation transport protein;Ontology_term=GO:0003674,GO:0005634,GO:0005737,GO:0008150;Parent=YER163C;dbxref=SGD:S000000965;orf_classification=Uncharacterized
chrV	Nagalakshmi_2008	five_prime_UTR	503773	503808	.	-	.	ID=YER163C_5UTR;Name=YER163C_5UTR;Note=NA;Parent=YER163C;log2_transcription_level=6.34872815423108
chrV	SGD	gene	505354	509913	.	+	.	Alias=CHD1;ID=YER164W;Name=YER164W;Note=Nucleosome remodeling factor that functions in regulation of transcription elongation%3B contains a chromo domain%2C a helicase domain and a DNA-binding domain%3B component of both the SAGA and SLIK complexes;Ontology_term=GO:0000124,GO:0005739,GO:0006338,GO:0006368,GO:0008023,GO:0016584,GO:0016887,GO:0016944,GO:0045944,GO:0046695;dbxref=SGD:S000000966;gene…
chrV	Nagalakshmi_2008	five_prime_UTR	505354	505381	.	+	.	ID=YER164W_5UTR;Name=YER164W_5UTR;Note=NA;Parent=YER164W;log2_transcription_level=4.64385618977472
chrV	SGD	CDS	505382	509788	.	+	0	Alias=CHD1;Name=YER164W;Note=Nucleosome remodeling factor that functions in regulation of transcription elongation%3B contains a chromo domain%2C a helicase domain and a DNA-binding domain%3B component of both the SAGA and SLIK complexes;Ontology_term=GO:0000124,GO:0005739,GO:0006338,GO:0006368,GO:0008023,GO:0016584,GO:0016887,GO:0016944,GO:0045944,GO:0046695;Parent=YER164W;dbxref=SGD:S000000966;…
chrV	Nagalakshmi_2008	three_prime_UTR	509789	509913	.	+	.	ID=YER164W_3UTR;Name=YER164W_3UTR;Parent=YER164W;log2_transcription_level=3.52356195605701
chrV	SGD	gene	510230	512248	.	+	.	Alias=PAB1;ID=YER165W;Name=YER165W;Note=Poly%28A%29 binding protein%2C part of the 3%27-end RNA-processing complex%2C mediates interactions between the 5%27 cap structure and the 3%27 mRNA poly%28A%29 tail%2C involved in control of poly%28A%29 tail length%2C interacts with translation factor eIF-4G;Ontology_term=GO:0005634,GO:0005737,GO:0005840,GO:0006446,GO:0008143,GO:0010494,GO:0060211;dbxref=S…
chrV	Nagalakshmi_2008	five_prime_UTR	510230	510362	.	+	.	ID=YER165W_5UTR;Name=YER165W_5UTR;Note=NA;Parent=YER165W;log2_transcription_level=8.11374216604919
chrV	SGD	CDS	510363	512096	.	+	0	Alias=PAB1;Name=YER165W;Note=Poly%28A%29 binding protein%2C part of the 3%27-end RNA-processing complex%2C mediates interactions between the 5%27 cap structure and the 3%27 mRNA poly%28A%29 tail%2C involved in control of poly%28A%29 tail length%2C interacts with translation factor eIF-4G;Ontology_term=GO:0005634,GO:0005737,GO:0005840,GO:0006446,GO:0008143,GO:0010494,GO:0060211;Parent=YER165W;dbxr…
chrV	Nagalakshmi_2008	three_prime_UTR	512097	512248	.	+	.	ID=YER165W_3UTR;Name=YER165W_3UTR;Parent=YER165W;log2_transcription_level=7.66888498426625
chrV	SGD	gene	512617	512973	.	-	.	ID=YER165C-A;Name=YER165C-A;Note=Dubious open reading frame unlikely to encode a protein%2C based on available experimental and comparative sequence data%3B overlaps the verified gene DNF1/YER166W;Ontology_term=GO:0003674,GO:0005575,GO:0008150;dbxref=SGD:S000028762;orf_classification=Dubious
chrV	SGD	CDS	512617	512973	.	-	0	Name=YER165C-A;Note=Dubious open reading frame unlikely to encode a protein%2C based on available experimental and comparative sequence data%3B overlaps the verified gene DNF1/YER166W;Ontology_term=GO:0003674,GO:0005575,GO:0008150;Parent=YER165C-A;dbxref=SGD:S000028762;orf_classification=Dubious
chrV	SGD	gene	512734	517531	.	+	.	Alias=DNF1;ID=YER166W;Name=YER166W;Note=Aminophospholipid translocase %28flippase%29 that localizes primarily to the plasma membrane%3B contributes to endocytosis%2C protein transport and cell polarity%3B type 4 P-type ATPase;Ontology_term=GO:0004012,GO:0005739,GO:0005886,GO:0006886,GO:0006897,GO:0007163,GO:0015662,GO:0045332;dbxref=SGD:S000000968;gene=DNF1;orf_classification=Verified
chrV	SGD	CDS	512734	517449	.	+	0	Alias=DNF1;Name=YER166W;Note=Aminophospholipid translocase %28flippase%29 that localizes primarily to the plasma membrane%3B contributes to endocytosis%2C protein transport and cell polarity%3B type 4 P-type ATPase;Ontology_term=GO:0004012,GO:0005739,GO:0005886,GO:0006886,GO:0006897,GO:0007163,GO:0015662,GO:0045332;Parent=YER166W;dbxref=SGD:S000000968;gene=DNF1;orf_classification=Verified
chrV	Nagalakshmi_2008	three_prime_UTR	517450	517531	.	+	.	ID=YER166W_3UTR;Name=YER166W_3UTR;Parent=YER166W;log2_transcription_level=NA
chrV	SGD	gene	518153	520787	.	+	.	Alias=BCK2,CTR7;ID=YER167W;Name=YER167W;Note=Protein rich in serine and threonine residues involved in protein kinase C signaling pathway%2C which controls cell integrity%3B overproduction suppresses pkc1 mutations;Ontology_term=GO:0000082,GO:0003674,GO:0005634,GO:0005737,GO:0010628,GO:0051726;dbxref=SGD:S000000969;gene=BCK2;orf_classification=Verified
chrV	Nagalakshmi_2008	five_prime_UTR	518153	518205	.	+	.	ID=YER167W_5UTR;Name=YER167W_5UTR;Note=NA;Parent=YER167W;log2_transcription_level=6.57742882803575
chrV	SGD	CDS	518206	520761	.	+	0	Alias=BCK2,CTR7;Name=YER167W;Note=Protein rich in serine and threonine residues involved in protein kinase C signaling pathway%2C which controls cell integrity%3B overproduction suppresses pkc1 mutations;Ontology_term=GO:0000082,GO:0003674,GO:0005634,GO:0005737,GO:0010628,GO:0051726;Parent=YER167W;dbxref=SGD:S000000969;gene=BCK2;orf_classification=Verified
chrV	Nagalakshmi_2008	three_prime_UTR	520762	520787	.	+	.	ID=YER167W_3UTR;Name=YER167W_3UTR;Parent=YER167W;log2_transcription_level=4.39231742277876
chrV	SGD	ARS	520762	521020	.	.	.	ID=ARS521;Name=ARS521;Note=Autonomously Replicating Sequence;dbxref=SGD:S000077393
chrV	SGD	gene	520983	522705	.	-	.	Alias=CCA1,TNT1;ID=YER168C;Name=YER168C;Note=ATP %28CTP%29:tRNA-specific tRNA nucleotidyltransferase%3B different forms targeted to the nucleus%2C cytosol%2C and mitochondrion are generated via the use of multiple transcriptional and translational start sites;Ontology_term=GO:0001680,GO:0004810,GO:0005634,GO:0005737,GO:0005739,GO:0005759;dbxref=SGD:S000000970;gene=CCA1;orf_classification=Verified
chrV	Nagalakshmi_2008	three_prime_UTR	520983	521018	.	-	.	ID=YER168C_3UTR;Name=YER168C_3UTR;Parent=YER168C;log2_transcription_level=5.33985000288462
chrV	SGD	CDS	521019	522659	.	-	0	Alias=CCA1,TNT1;Name=YER168C;Note=ATP %28CTP%29:tRNA-specific tRNA nucleotidyltransferase%3B different forms targeted to the nucleus%2C cytosol%2C and mitochondrion are generated via the use of multiple transcriptional and translational start sites;Ontology_term=GO:0001680,GO:0004810,GO:0005634,GO:0005737,GO:0005739,GO:0005759;Parent=YER168C;dbxref=SGD:S000000970;gene=CCA1;orf_classification=Veri…
chrV	Nagalakshmi_2008	five_prime_UTR	522660	522705	.	-	.	ID=YER168C_5UTR;Name=YER168C_5UTR;Note=NA;Parent=YER168C;log2_transcription_level=5.33985000288462
chrV	SGD	gene	523200	525960	.	+	.	Alias=RPH1;ID=YER169W;Name=YER169W;Note=JmjC domain-containing histone demethylase which can specifically demethylate H3K36 tri- and dimethyl modification states%3B transcriptional repressor of PHR1%3B Rph1p phosphorylation during DNA damage is under control of the MEC1-RAD53 pathway;Ontology_term=GO:0000122,GO:0005634,GO:0006281,GO:0016566,GO:0016577,GO:0032453,GO:0032454,GO:0043565,GO:0051864;d…
chrV	Nagalakshmi_2008	five_prime_UTR	523200	523358	.	+	.	ID=YER169W_5UTR;Name=YER169W_5UTR;Note=NA;Parent=YER169W;log2_transcription_level=3.52356195605701
chrV	SGD	CDS	523359	525749	.	+	0	Alias=RPH1;Name=YER169W;Note=JmjC domain-containing histone demethylase which can specifically demethylate H3K36 tri- and dimethyl modification states%3B transcriptional repressor of PHR1%3B Rph1p phosphorylation during DNA damage is under control of the MEC1-RAD53 pathway;Ontology_term=GO:0000122,GO:0005634,GO:0006281,GO:0016566,GO:0016577,GO:0032453,GO:0032454,GO:0043565,GO:0051864;Parent=YER16…
chrV	Nagalakshmi_2008	three_prime_UTR	525750	525960	.	+	.	ID=YER169W_3UTR;Name=YER169W_3UTR;Parent=YER169W;log2_transcription_level=4.20945336562895
chrV	SGD	gene	525964	526986	.	+	.	Alias=ADK2,AKY3,PAK3;ID=YER170W;Name=YER170W;Note=Mitochondrial adenylate kinase%2C catalyzes the reversible synthesis of GTP and AMP from GDP and ADP%3B may serve as a back-up for synthesizing GTP or ADP depending on metabolic conditions%3B 3%27 sequence of ADK2 varies with strain background;Ontology_term=GO:0004017,GO:0005739,GO:0005743,GO:0009117,GO:0046899;dbxref=SGD:S000000972;gene=ADK2;orf_…
chrV	SGD	CDS	525964	526641	.	+	0	Alias=ADK2,AKY3,PAK3;Name=YER170W;Note=Mitochondrial adenylate kinase%2C catalyzes the reversible synthesis of GTP and AMP from GDP and ADP%3B may serve as a back-up for synthesizing GTP or ADP depending on metabolic conditions%3B 3%27 sequence of ADK2 varies with strain background;Ontology_term=GO:0004017,GO:0005739,GO:0005743,GO:0009117,GO:0046899;Parent=YER170W;dbxref=SGD:S000000972;gene=ADK2;…
chrV	Nagalakshmi_2008	three_prime_UTR	526642	526986	.	+	.	ID=YER170W_3UTR;Name=YER170W_3UTR;Parent=YER170W;log2_transcription_level=NA
chrV	landmark	region	527072	529408	.	+	.	ID=RAD3
chrV	SGD	gene	526942	529527	.	+	.	Alias=RAD3,REM1;ID=YER171W;Name=YER171W;Note=5%27 to 3%27 DNA helicase%2C involved in nucleotide excision repair and transcription%3B subunit of RNA polII initiation factor TFIIH and of Nucleotide Excision Repair Factor 3 %28NEF3%29%3B homolog of human XPD protein%3B mutant has aneuploidy tolerance;Ontology_term=GO:0000019,GO:0000112,GO:0000439,GO:0003684,GO:0005675,GO:0010525,GO:0016251,GO:00325…
chrV	Nagalakshmi_2008	five_prime_UTR	526942	527071	.	+	.	ID=YER171W_5UTR;Name=YER171W_5UTR;Note=NA;Parent=YER171W;log2_transcription_level=5.5077946401987
chrV	SGD	CDS	527072	529408	.	+	0	Alias=RAD3,REM1;Name=YER171W;Note=5%27 to 3%27 DNA helicase%2C involved in nucleotide excision repair and transcription%3B subunit of RNA polII initiation factor TFIIH and of Nucleotide Excision Repair Factor 3 %28NEF3%29%3B homolog of human XPD protein%3B mutant has aneuploidy tolerance;Ontology_term=GO:0000019,GO:0000112,GO:0000439,GO:0003684,GO:0005675,GO:0010525,GO:0016251,GO:0032568,GO:00336…
chrV	Nagalakshmi_2008	three_prime_UTR	529409	529527	.	+	.	ID=YER171W_3UTR;Name=YER171W_3UTR;Parent=YER171W;log2_transcription_level=NA
chrV	SGD	gene	529427	536078	.	-	.	Alias=BRR2,PRP44,RSS1,SLT22,SNU246;ID=YER172C;Name=YER172C;Note=RNA-dependent ATPase RNA helicase %28DEIH box%29%3B required for disruption of U4/U6 base-pairing in native snRNPs to activate the spliceosome for catalysis%3B homologous to human U5-200kD;Ontology_term=GO:0000388,GO:0004004,GO:0005682,GO:0046540;dbxref=SGD:S000000974;gene=BRR2;orf_classification=Verified
chrV	Nagalakshmi_2008	three_prime_UTR	529427	529519	.	-	.	ID=YER172C_3UTR;Name=YER172C_3UTR;Parent=YER172C;log2_transcription_level=4.24792751344359
chrV	SGD	CDS	529520	536011	.	-	0	Alias=BRR2,PRP44,RSS1,SLT22,SNU246;Name=YER172C;Note=RNA-dependent ATPase RNA helicase %28DEIH box%29%3B required for disruption of U4/U6 base-pairing in native snRNPs to activate the spliceosome for catalysis%3B homologous to human U5-200kD;Ontology_term=GO:0000388,GO:0004004,GO:0005682,GO:0046540;Parent=YER172C;dbxref=SGD:S000000974;gene=BRR2;orf_classification=Verified
chrV	Nagalakshmi_2008	five_prime_UTR	536012	536078	.	-	.	ID=YER172C_5UTR;Name=YER172C_5UTR;Note=NA;Parent=YER172C;log2_transcription_level=4.24792751344359
chrV	SGD	gene	536265	536645	.	-	.	ID=YER172C-A;Name=YER172C-A;Note=Dubious open reading frame unlikely to encode a functional protein%2C based on available experimental and comparative sequence data;Ontology_term=GO:0003674,GO:0005575,GO:0008150;dbxref=SGD:S000028763;orf_classification=Dubious
chrV	SGD	CDS	536265	536645	.	-	0	Name=YER172C-A;Note=Dubious open reading frame unlikely to encode a functional protein%2C based on available experimental and comparative sequence data;Ontology_term=GO:0003674,GO:0005575,GO:0008150;Parent=YER172C-A;dbxref=SGD:S000028763;orf_classification=Dubious
chrV	SGD	gene	536290	539570	.	+	.	Alias=RAD24,RS1;ID=YER173W;Name=YER173W;Note=Checkpoint protein%2C involved in the activation of the DNA damage and meiotic pachytene checkpoints%3B subunit of a clamp loader that loads Rad17p-Mec3p-Ddc1p onto DNA%3B homolog of human and S. pombe Rad17 protein;Ontology_term=GO:0000077,GO:0003689,GO:0005634,GO:0006289,GO:0007131,GO:0031389;dbxref=SGD:S000000975;gene=RAD24;orf_classification=Verifi…
chrV	SGD	CDS	536290	538269	.	+	0	Alias=RAD24,RS1;Name=YER173W;Note=Checkpoint protein%2C involved in the activation of the DNA damage and meiotic pachytene checkpoints%3B subunit of a clamp loader that loads Rad17p-Mec3p-Ddc1p onto DNA%3B homolog of human and S. pombe Rad17 protein;Ontology_term=GO:0000077,GO:0003689,GO:0005634,GO:0006289,GO:0007131,GO:0031389;Parent=YER173W;dbxref=SGD:S000000975;gene=RAD24;orf_classification=Ve…
chrV	Nagalakshmi_2008	three_prime_UTR	538270	539570	.	+	.	ID=YER173W_3UTR;Name=YER173W_3UTR;Parent=YER173W;log2_transcription_level=5.18982455888002
chrV	SGD	gene	538339	539158	.	-	.	Alias=GRX4;ID=YER174C;Name=YER174C;Note=Hydroperoxide and superoxide-radical responsive glutathione-dependent oxidoreductase%3B monothiol glutaredoxin subfamily member along with Grx3p and Grx5p%3B protects cells from oxidative damage%3B mutant has increased aneuploidy tolerance;Ontology_term=GO:0005634,GO:0006879,GO:0015036,GO:0034599;dbxref=SGD:S000000976;gene=GRX4;orf_classification=Verified
chrV	SGD	CDS	538424	539158	.	-	0	Alias=GRX4;Name=YER174C;Note=Hydroperoxide and superoxide-radical responsive glutathione-dependent oxidoreductase%3B monothiol glutaredoxin subfamily member along with Grx3p and Grx5p%3B protects cells from oxidative damage%3B mutant has increased aneuploidy tolerance;Ontology_term=GO:0005634,GO:0006879,GO:0015036,GO:0034599;Parent=YER174C;dbxref=SGD:S000000976;gene=GRX4;orf_classification=Verifi…
chrV	SGD	gene	539316	540441	.	-	.	Alias=TMT1,TAM1;ID=YER175C;Name=YER175C;Note=Trans-aconitate methyltransferase%2C cytosolic enzyme that catalyzes the methyl esterification of 3-isopropylmalate%2C an intermediate of the leucine biosynthetic pathway%2C and trans-aconitate%2C which inhibits the citric acid cycle;Ontology_term=GO:0005829,GO:0008150,GO:0046547;dbxref=SGD:S000000977;gene=TMT1;orf_classification=Verified
chrV	Nagalakshmi_2008	three_prime_UTR	539316	539453	.	-	.	ID=YER175C_3UTR;Name=YER175C_3UTR;Parent=YER175C;log2_transcription_level=3.58496250072116
chrV	SGD	CDS	539454	540353	.	-	0	Alias=TMT1,TAM1;Name=YER175C;Note=Trans-aconitate methyltransferase%2C cytosolic enzyme that catalyzes the methyl esterification of 3-isopropylmalate%2C an intermediate of the leucine biosynthetic pathway%2C and trans-aconitate%2C which inhibits the citric acid cycle;Ontology_term=GO:0005829,GO:0008150,GO:0046547;Parent=YER175C;dbxref=SGD:S000000977;gene=TMT1;orf_classification=Verified
chrV	Nagalakshmi_2008	five_prime_UTR	540354	540441	.	-	.	ID=YER175C_5UTR;Name=YER175C_5UTR;Note=NA;Parent=YER175C;log2_transcription_level=3.58496250072116
chrV	SGD	gene	540447	541409	.	+	.	ID=YER175W-A;Name=YER175W-A;Note=Putative protein of unknown function%3B identified by gene-trapping%2C microarray-based expression analysis%2C and genome-wide homology searching;Ontology_term=GO:0003674,GO:0005575,GO:0008150;dbxref=SGD:S000028625;orf_classification=Uncharacterized
chrV	Nagalakshmi_2008	five_prime_UTR	540447	540639	.	+	.	ID=YER175W-A_5UTR;Name=YER175W-A_5UTR;Note=NA;Parent=YER175W-A;log2_transcription_level=3.24792751344359
chrV	SGD	CDS	540640	540804	.	+	0	Name=YER175W-A;Note=Putative protein of unknown function%3B identified by gene-trapping%2C microarray-based expression analysis%2C and genome-wide homology searching;Ontology_term=GO:0003674,GO:0005575,GO:0008150;Parent=YER175W-A;dbxref=SGD:S000028625;orf_classification=Uncharacterized
chrV	Nagalakshmi_2008	three_prime_UTR	540805	541409	.	+	.	ID=YER175W-A_3UTR;Name=YER175W-A_3UTR;Parent=YER175W-A;log2_transcription_level=6.63662462054365
chrV	SGD	gene	541621	545139	.	+	.	Alias=ECM32,HEL1,MTT1;ID=YER176W;Name=YER176W;Note=DNA dependent ATPase/DNA helicase belonging to the Dna2p- and Nam7p-like family of helicases that is involved in modulating translation termination%3B interacts with the translation termination factors%2C localized to polysomes;Ontology_term=GO:0003678,GO:0003724,GO:0005844,GO:0006449;dbxref=SGD:S000000978;gene=ECM32;orf_classification=Verified
chrV	Nagalakshmi_2008	five_prime_UTR	541621	541679	.	+	.	ID=YER176W_5UTR;Name=YER176W_5UTR;Note=NA;Parent=YER176W;log2_transcription_level=4.39231742277876
chrV	SGD	CDS	541680	545045	.	+	0	Alias=ECM32,HEL1,MTT1;Name=YER176W;Note=DNA dependent ATPase/DNA helicase belonging to the Dna2p- and Nam7p-like family of helicases that is involved in modulating translation termination%3B interacts with the translation termination factors%2C localized to polysomes;Ontology_term=GO:0003678,GO:0003724,GO:0005844,GO:0006449;Parent=YER176W;dbxref=SGD:S000000978;gene=ECM32;orf_classification=Verifi…
chrV	Nagalakshmi_2008	three_prime_UTR	545046	545139	.	+	.	ID=YER176W_3UTR;Name=YER176W_3UTR;Parent=YER176W;log2_transcription_level=0
chrV	SGD	gene	545561	546581	.	+	.	Alias=BMH1,APR6;ID=YER177W;Name=YER177W;Note=14-3-3 protein%2C major isoform%3B controls proteome at post-transcriptional level%2C binds proteins and DNA%2C involved in regulation of many processes including exocytosis%2C vesicle transport%2C Ras/MAPK signaling%2C and rapamycin-sensitive signaling;Ontology_term=GO:0000077,GO:0001402,GO:0001950,GO:0003688,GO:0005634,GO:0005977,GO:0007124,GO:000726…
chrV	Nagalakshmi_2008	five_prime_UTR	545561	545600	.	+	.	ID=YER177W_5UTR;Name=YER177W_5UTR;Note=NA;Parent=YER177W;log2_transcription_level=8.64925617751731
chrV	SGD	CDS	545601	546404	.	+	0	Alias=BMH1,APR6;Name=YER177W;Note=14-3-3 protein%2C major isoform%3B controls proteome at post-transcriptional level%2C binds proteins and DNA%2C involved in regulation of many processes including exocytosis%2C vesicle transport%2C Ras/MAPK signaling%2C and rapamycin-sensitive signaling;Ontology_term=GO:0000077,GO:0001402,GO:0001950,GO:0003688,GO:0005634,GO:0005977,GO:0007124,GO:0007265,GO:003043…
chrV	Nagalakshmi_2008	three_prime_UTR	546405	546581	.	+	.	ID=YER177W_3UTR;Name=YER177W_3UTR;Parent=YER177W;log2_transcription_level=4
chrV	SGD	gene	546789	548203	.	+	.	Alias=PDA1;ID=YER178W;Name=YER178W;Note=E1 alpha subunit of the pyruvate dehydrogenase %28PDH%29 complex%2C catalyzes the direct oxidative decarboxylation of pyruvate to acetyl-CoA%3B phosphorylated%3B regulated by glucose;Ontology_term=GO:0004739,GO:0005739,GO:0005967,GO:0006086,GO:0042645;dbxref=SGD:S000000980;gene=PDA1;orf_classification=Verified
chrV	Nagalakshmi_2008	five_prime_UTR	546789	546806	.	+	.	ID=YER178W_5UTR;Name=YER178W_5UTR;Note=NA;Parent=YER178W;log2_transcription_level=7.88874324889826
chrV	SGD	CDS	546807	548069	.	+	0	Alias=PDA1;Name=YER178W;Note=E1 alpha subunit of the pyruvate dehydrogenase %28PDH%29 complex%2C catalyzes the direct oxidative decarboxylation of pyruvate to acetyl-CoA%3B phosphorylated%3B regulated by glucose;Ontology_term=GO:0004739,GO:0005739,GO:0005967,GO:0006086,GO:0042645;Parent=YER178W;dbxref=SGD:S000000980;gene=PDA1;orf_classification=Verified
chrV	Nagalakshmi_2008	three_prime_UTR	548070	548203	.	+	.	ID=YER178W_3UTR;Name=YER178W_3UTR;Parent=YER178W;log2_transcription_level=4.12928301694497
chrV	SGD	gene	548411	549507	.	+	.	Alias=DMC1,ISC2;ID=YER179W;Name=YER179W;Note=Meiosis-specific protein required for repair of double-strand breaks and pairing between homologous chromosomes%3B homolog of Rad51p and the bacterial RecA protein;Ontology_term=GO:0000709,GO:0000794,GO:0003690,GO:0003697,GO:0005634,GO:0007126,GO:0007131;dbxref=SGD:S000000981;gene=DMC1;orf_classification=Verified
chrV	SGD	CDS	548411	548542	.	+	0	Alias=DMC1,ISC2;Name=YER179W;Note=Meiosis-specific protein required for repair of double-strand breaks and pairing between homologous chromosomes%3B homolog of Rad51p and the bacterial RecA protein;Ontology_term=GO:0000709,GO:0000794,GO:0003690,GO:0003697,GO:0005634,GO:0007126,GO:0007131;Parent=YER179W;dbxref=SGD:S000000981;gene=DMC1;orf_classification=Verified
chrV	SGD	intron	548543	548634	.	+	.	Alias=DMC1,ISC2;Name=YER179W;Note=Meiosis-specific protein required for repair of double-strand breaks and pairing between homologous chromosomes%3B homolog of Rad51p and the bacterial RecA protein;Ontology_term=GO:0000709,GO:0000794,GO:0003690,GO:0003697,GO:0005634,GO:0007126,GO:0007131;Parent=YER179W;dbxref=SGD:S000000981;gene=DMC1;orf_classification=Verified
chrV	SGD	CDS	548635	549507	.	+	0	Alias=DMC1,ISC2;Name=YER179W;Note=Meiosis-specific protein required for repair of double-strand breaks and pairing between homologous chromosomes%3B homolog of Rad51p and the bacterial RecA protein;Ontology_term=GO:0000709,GO:0000794,GO:0003690,GO:0003697,GO:0005634,GO:0007126,GO:0007131;Parent=YER179W;dbxref=SGD:S000000981;gene=DMC1;orf_classification=Verified
chrV	SGD	ARS	549556	549804	.	.	.	Alias=ARS501,ARSV-550;ID=ARS522;Name=ARS522;Note=Autonomously Replicating Sequence%3B active origin of replication near the right end of Chromosome V that is activated late in S phase%2C late activation appears to result from telomeric proximity;dbxref=SGD:S000077394
chrV	SGD	gene	549671	550627	.	-	.	Alias=ISC10;ID=YER180C;Name=YER180C;Note=Protein required for sporulation%2C transcript is induced 7.5 hours after induction of meiosis%2C expected to play significant role in the formation of reproductive cells;Ontology_term=GO:0003674,GO:0005575,GO:0030435;dbxref=SGD:S000000982;gene=ISC10;orf_classification=Verified
chrV	Nagalakshmi_2008	three_prime_UTR	549671	549713	.	-	.	ID=YER180C_3UTR;Name=YER180C_3UTR;Parent=YER180C;log2_transcription_level=3.70043971814109
chrV	SGD	CDS	549714	550517	.	-	0	Alias=ISC10;Name=YER180C;Note=Protein required for sporulation%2C transcript is induced 7.5 hours after induction of meiosis%2C expected to play significant role in the formation of reproductive cells;Ontology_term=GO:0003674,GO:0005575,GO:0030435;Parent=YER180C;dbxref=SGD:S000000982;gene=ISC10;orf_classification=Verified
chrV	Nagalakshmi_2008	five_prime_UTR	550518	550627	.	-	.	ID=YER180C_5UTR;Name=YER180C_5UTR;Note=NA;Parent=YER180C;log2_transcription_level=3.70043971814109
chrV	SGD	gene	550855	551112	.	-	.	Alias=SLO1;ID=YER180C-A;Name=YER180C-A;Note=Protein interacting with Arl3p%2C which is a GTPase of the Ras superfamily involved in vesicle-tethering at the Golgi%3B putative ortholog of human SCOCO;Ontology_term=GO:0005083,GO:0005737,GO:0006623;dbxref=SGD:S000028437;gene=SLO1;orf_classification=Verified
chrV	SGD	CDS	550855	551112	.	-	0	Alias=SLO1;Name=YER180C-A;Note=Protein interacting with Arl3p%2C which is a GTPase of the Ras superfamily involved in vesicle-tethering at the Golgi%3B putative ortholog of human SCOCO;Ontology_term=GO:0005083,GO:0005737,GO:0006623;Parent=YER180C-A;dbxref=SGD:S000028437;gene=SLO1;orf_classification=Verified
chrV	SGD	tRNA	443192	443265	.	-	.	ID=tI%28AAU%29E2;Name=tI%28AAU%29E2;Note=tRNA-Ile;Ontology_term=GO:0005829,GO:0006414,GO:0030533;dbxref=SGD:S000006603
chrV	SGD	noncoding_exon	443192	443265	.	-	.	Name=tI%28AAU%29E2;Note=tRNA-Ile;Ontology_term=GO:0005829,GO:0006414,GO:0030533,SO:0000198;Parent=tI%28AAU%29E2;dbxref=SGD:S000006603
chrV	SGD	long_terminal_repeat	551432	551763	.	+	.	ID=YERWdelta25;Name=YERWdelta25;Note=Ty1 LTR;Ontology_term=SO:0000286;dbxref=SGD:S000006921
chrV	SGD	gene	551463	551786	.	-	.	ID=YER181C;Name=YER181C;Note=Dubious open reading frame unlikely to encode a protein%2C based on available experimental and comparative data%3B extensively overlaps a Ty1 LTR%3B protein product is detected in highly purified mitochondria in high-throughput studies;Ontology_term=GO:0003674,GO:0005739,GO:0008150;dbxref=SGD:S000000983;orf_classification=Dubious
chrV	SGD	CDS	551463	551786	.	-	0	Name=YER181C;Note=Dubious open reading frame unlikely to encode a protein%2C based on available experimental and comparative data%3B extensively overlaps a Ty1 LTR%3B protein product is detected in highly purified mitochondria in high-throughput studies;Ontology_term=GO:0003674,GO:0005739,GO:0008150;Parent=YER181C;dbxref=SGD:S000000983;orf_classification=Dubious
chrV	SGD	long_terminal_repeat	552030	552257	.	-	.	ID=YERCdelta26;Name=YERCdelta26;Note=Ty1 LTR;Ontology_term=SO:0000286;dbxref=SGD:S000006902
chrV	SGD	gene	552491	553344	.	+	.	Alias=FMP10;ID=YER182W;Name=YER182W;Note=Putative protein of unknown function%3B the authentic%2C non-tagged protein is detected in highly purified mitochondria in high-throughput studies;Ontology_term=GO:0003674,GO:0005739,GO:0008150;dbxref=SGD:S000000984;gene=FMP10;orf_classification=Uncharacterized
chrV	Nagalakshmi_2008	five_prime_UTR	552491	552514	.	+	.	ID=YER182W_5UTR;Name=YER182W_5UTR;Note=NA;Parent=YER182W;log2_transcription_level=NA
chrV	SGD	CDS	552515	553249	.	+	0	Alias=FMP10;Name=YER182W;Note=Putative protein of unknown function%3B the authentic%2C non-tagged protein is detected in highly purified mitochondria in high-throughput studies;Ontology_term=GO:0003674,GO:0005739,GO:0008150;Parent=YER182W;dbxref=SGD:S000000984;gene=FMP10;orf_classification=Uncharacterized
chrV	Nagalakshmi_2008	three_prime_UTR	553250	553344	.	+	.	ID=YER182W_3UTR;Name=YER182W_3UTR;Parent=YER182W;log2_transcription_level=6.94251450533924
chrV	SGD	gene	553269	553976	.	-	.	Alias=FAU1;ID=YER183C;Name=YER183C;Note=5%2C10-methenyltetrahydrofolate synthetase%2C involved in folic acid biosynthesis;Ontology_term=GO:0005739,GO:0009396,GO:0030272;dbxref=SGD:S000000985;gene=FAU1;orf_classification=Verified
chrV	Nagalakshmi_2008	three_prime_UTR	553269	553323	.	-	.	ID=YER183C_3UTR;Name=YER183C_3UTR;Parent=YER183C;log2_transcription_level=NA
chrV	SGD	CDS	553324	553959	.	-	0	Alias=FAU1;Name=YER183C;Note=5%2C10-methenyltetrahydrofolate synthetase%2C involved in folic acid biosynthesis;Ontology_term=GO:0005739,GO:0009396,GO:0030272;Parent=YER183C;dbxref=SGD:S000000985;gene=FAU1;orf_classification=Verified
chrV	Nagalakshmi_2008	five_prime_UTR	553960	553976	.	-	.	ID=YER183C_5UTR;Name=YER183C_5UTR;Note=NA;Parent=YER183C;log2_transcription_level=NA
chrV	SGD	gene	555803	558670	.	-	.	ID=YER184C;Name=YER184C;Note=Putative zinc cluster protein%3B deletion confers sensitivity to Calcufluor white%2C and prevents growth on glycerol or lactate as sole carbon source;Ontology_term=GO:0005575,GO:0008150,GO:0043565;dbxref=SGD:S000000986;orf_classification=Uncharacterized
chrV	Nagalakshmi_2008	three_prime_UTR	555803	556285	.	-	.	ID=YER184C_3UTR;Name=YER184C_3UTR;Parent=YER184C;log2_transcription_level=2
chrV	SGD	CDS	556286	558670	.	-	0	Name=YER184C;Note=Putative zinc cluster protein%3B deletion confers sensitivity to Calcufluor white%2C and prevents growth on glycerol or lactate as sole carbon source;Ontology_term=GO:0005575,GO:0008150,GO:0043565;Parent=YER184C;dbxref=SGD:S000000986;orf_classification=Uncharacterized
chrV	SGD	gene	559422	560383	.	+	.	Alias=PUG1;ID=YER185W;Name=YER185W;Note=Plasma membrane protein with roles in the uptake of protoprophyrin IX and the efflux of heme%3B expression is induced under both low-heme and low-oxygen conditions%3B member of the fungal lipid-translocating exporter %28LTE%29 family of proteins;Ontology_term=GO:0003674,GO:0005886,GO:0015886,GO:0016021;dbxref=SGD:S000000987;gene=PUG1;orf_classification=Veri…
chrV	Nagalakshmi_2008	five_prime_UTR	559422	559443	.	+	.	ID=YER185W_5UTR;Name=YER185W_5UTR;Note=NA;Parent=YER185W;log2_transcription_level=1.58496250072116
chrV	SGD	CDS	559444	560355	.	+	0	Alias=PUG1;Name=YER185W;Note=Plasma membrane protein with roles in the uptake of protoprophyrin IX and the efflux of heme%3B expression is induced under both low-heme and low-oxygen conditions%3B member of the fungal lipid-translocating exporter %28LTE%29 family of proteins;Ontology_term=GO:0003674,GO:0005886,GO:0015886,GO:0016021;Parent=YER185W;dbxref=SGD:S000000987;gene=PUG1;orf_classification=…
chrV	Nagalakshmi_2008	three_prime_UTR	560356	560383	.	+	.	ID=YER185W_3UTR;Name=YER185W_3UTR;Parent=YER185W;log2_transcription_level=0
chrV	SGD	gene	561571	562671	.	-	.	ID=YER186C;Name=YER186C;Note=Putative protein of unknown function;Ontology_term=GO:0003674,GO:0005575,GO:0008150;dbxref=SGD:S000000988;orf_classification=Uncharacterized
chrV	Nagalakshmi_2008	three_prime_UTR	561571	561694	.	-	.	ID=YER186C_3UTR;Name=YER186C_3UTR;Parent=YER186C;log2_transcription_level=4.97727992349992
chrV	SGD	CDS	561695	562615	.	-	0	Name=YER186C;Note=Putative protein of unknown function;Ontology_term=GO:0003674,GO:0005575,GO:0008150;Parent=YER186C;dbxref=SGD:S000000988;orf_classification=Uncharacterized
chrV	Nagalakshmi_2008	five_prime_UTR	562616	562671	.	-	.	ID=YER186C_5UTR;Name=YER186C_5UTR;Note=NA;Parent=YER186C;log2_transcription_level=4.97727992349992
chrV	SGD	long_terminal_repeat	563918	564014	.	-	.	ID=YERComega1;Name=YERComega1;Note=Ty5 LTR;Ontology_term=SO:0000286;dbxref=SGD:S000006903
chrV	SGD	gene	566220	566786	.	+	.	ID=YER187W;Name=YER187W;Note=Putative protein of unknown function%3B induced in respiratory-deficient cells;Ontology_term=GO:0003674,GO:0005575,GO:0008150;dbxref=SGD:S000000989;orf_classification=Uncharacterized
chrV	SGD	CDS	566220	566645	.	+	0	Name=YER187W;Note=Putative protein of unknown function%3B induced in respiratory-deficient cells;Ontology_term=GO:0003674,GO:0005575,GO:0008150;Parent=YER187W;dbxref=SGD:S000000989;orf_classification=Uncharacterized
chrV	Nagalakshmi_2008	three_prime_UTR	566646	566786	.	+	.	ID=YER187W_3UTR;Name=YER187W_3UTR;Parent=YER187W;log2_transcription_level=4.85798099512757
chrV	SGD	gene	568030	568749	.	+	.	ID=YER188W;Name=YER188W;Note=Dubious open reading frame unlikely to encode a protein%2C based on available experimental and comparative sequence data%3B large-scale analyses show mRNA expression increases under anaerobic conditions and two-hybrid interactions with Sst2p;Ontology_term=GO:0003674,GO:0005575,GO:0008150;dbxref=SGD:S000000990;orf_classification=Dubious
chrV	SGD	CDS	568030	568749	.	+	0	Name=YER188W;Note=Dubious open reading frame unlikely to encode a protein%2C based on available experimental and comparative sequence data%3B large-scale analyses show mRNA expression increases under anaerobic conditions and two-hybrid interactions with Sst2p;Ontology_term=GO:0003674,GO:0005575,GO:0008150;Parent=YER188W;dbxref=SGD:S000000990;orf_classification=Dubious
chrV	SGD	long_terminal_repeat	568781	569014	.	+	.	ID=YERWomega2;Name=YERWomega2;Note=Ty5 LTR;Ontology_term=SO:0000286;dbxref=SGD:S000006922
chrV	SGD	ARS	569015	570080	.	.	.	ID=ARS523;Name=ARS523;Note=Autonomously Replicating Sequence;dbxref=SGD:S000077395
chrV	SGD	repeat_region	569589	570050	.	+	.	ID=TEL05R-XC;Name=TEL05R-XC;Note=Telomeric X element Core sequence on the right arm of Chromosome V%2C contains an ARS consensus sequence%2C an Abf1p binding site consensus sequence%2C and ORF YER188C-A;dbxref=SGD:S000028954
chrV	SGD	binding_site	569846	569858	.	+	.	Name=TEL05R-XC;Note=Telomeric X element Core sequence on the right arm of Chromosome V%2C contains an ARS consensus sequence%2C an Abf1p binding site consensus sequence%2C and ORF YER188C-A;Parent=TEL05R-XC;dbxref=SGD:S000028954
chrV	SGD	gene	569598	569897	.	-	.	ID=YER188C-A;Name=YER188C-A;Note=Putative protein of unknown function;Ontology_term=GO:0003674,GO:0005575,GO:0008150;dbxref=SGD:S000028764;orf_classification=Uncharacterized
chrV	SGD	CDS	569598	569897	.	-	0	Name=YER188C-A;Note=Putative protein of unknown function;Ontology_term=GO:0003674,GO:0005575,GO:0008150;Parent=YER188C-A;dbxref=SGD:S000028764;orf_classification=Uncharacterized
chrV	SGD	repeat_region	570051	570319	.	+	.	ID=TEL05R-XR;Name=TEL05R-XR;Note=Telomeric X element combinatorial Repeat region on the right arm of Chromosome V%3B contains repeats of the D%2C C%2C B and A types%2C as well as Tbf1p binding sites%3B Formerly called SubTelomeric Repeats;dbxref=SGD:S000028955
##sequence-region chrII 1 813184
chrII	SGD	repeat_region	1	5848	.	-	.	ID=TEL02L-YP;Name=TEL02L-YP;Note=Telomeric short Y%27 element on the left arm of Chromosome II%3B contains an ARS consensus sequence%2C a region of 36-bp repeats%2C and four ORFs %28YBL111C%2C YBL112C%2C YBL113C%2C YBL113W-A%29;dbxref=SGD:S000028870
chrII	SGD	nucleotide_match	81	91	.	-	.	Name=TEL02L-YP;Note=Telomeric short Y%27 element on the left arm of Chromosome II%3B contains an ARS consensus sequence%2C a region of 36-bp repeats%2C and four ORFs %28YBL111C%2C YBL112C%2C YBL113C%2C YBL113W-A%29;Parent=TEL02L-YP;dbxref=SGD:S000028870
chrII	SGD	repeat_region	1479	2414	.	-	.	Name=TEL02L-YP;Note=Telomeric short Y%27 element on the left arm of Chromosome II%3B contains an ARS consensus sequence%2C a region of 36-bp repeats%2C and four ORFs %28YBL111C%2C YBL112C%2C YBL113C%2C YBL113W-A%29;Parent=TEL02L-YP;dbxref=SGD:S000028870
chrII	SGD	telomere	1	6608	.	-	.	ID=TEL02L;Name=TEL02L;Note=Telomeric region on the left arm of Chromosome II%3B composed of an X element core sequence%2C X element combinatorial repeats%2C and a short Y%27 element;dbxref=SGD:S000028867
chrII	SGD	gene	280	2658	.	-	.	ID=YBL113C;Name=YBL113C;Note=Helicase-like protein encoded within the telomeric Y%27 element;Ontology_term=GO:0004386,GO:0005575,GO:0008150;dbxref=SGD:S000002153;orf_classification=Uncharacterized
chrII	SGD	CDS	280	2658	.	-	0	Name=YBL113C;Note=Helicase-like protein encoded within the telomeric Y%27 element;Ontology_term=GO:0004386,GO:0005575,GO:0008150;Parent=YBL113C;dbxref=SGD:S000002153;orf_classification=Uncharacterized
chrII	SGD	gene	646	1128	.	+	.	ID=YBL113W-A;Name=YBL113W-A;Note=Dubious open reading frame unlikely to encode a protein%3B identified by gene-trapping%2C microarray-based expression analysis%2C and genome-wide homology searching;Ontology_term=GO:0003674,GO:0005575,GO:0008150;dbxref=SGD:S000028599;orf_classification=Dubious
chrII	SGD	CDS	646	1128	.	+	0	Name=YBL113W-A;Note=Dubious open reading frame unlikely to encode a protein%3B identified by gene-trapping%2C microarray-based expression analysis%2C and genome-wide homology searching;Ontology_term=GO:0003674,GO:0005575,GO:0008150;Parent=YBL113W-A;dbxref=SGD:S000028599;orf_classification=Dubious
chrII	SGD	gene	2582	2899	.	-	.	ID=YBL112C;Name=YBL112C;Note=Putative protein of unknown function%3B YBL112C is contained within TEL02L;Ontology_term=GO:0003674,GO:0005575,GO:0008150;dbxref=SGD:S000002152;orf_classification=Uncharacterized
chrII	SGD	CDS	2582	2899	.	-	0	Name=YBL112C;Note=Putative protein of unknown function%3B YBL112C is contained within TEL02L;Ontology_term=GO:0003674,GO:0005575,GO:0008150;Parent=YBL112C;dbxref=SGD:S000002152;orf_classification=Uncharacterized
chrII	SGD	gene	2907	5009	.	-	.	ID=YBL111C;Name=YBL111C;Note=Helicase-like protein encoded within the telomeric Y%27 element;Ontology_term=GO:0003674,GO:0005575,GO:0008150;dbxref=SGD:S000002151;orf_classification=Uncharacterized
chrII	SGD	CDS	2907	4116	.	-	1	Name=YBL111C;Note=Helicase-like protein encoded within the telomeric Y%27 element;Ontology_term=GO:0003674,GO:0005575,GO:0008150;Parent=YBL111C;dbxref=SGD:S000002151;orf_classification=Uncharacterized
chrII	SGD	intron	4117	4215	.	-	.	Name=YBL111C;Note=Helicase-like protein encoded within the telomeric Y%27 element;Ontology_term=GO:0003674,GO:0005575,GO:0008150;Parent=YBL111C;dbxref=SGD:S000002151;orf_classification=Uncharacterized
chrII	SGD	CDS	4216	5009	.	-	0	Name=YBL111C;Note=Helicase-like protein encoded within the telomeric Y%27 element;Ontology_term=GO:0003674,GO:0005575,GO:0008150;Parent=YBL111C;dbxref=SGD:S000002151;orf_classification=Uncharacterized
chrII	SGD	gene	5790	6125	.	+	.	ID=YBL109W;Name=YBL109W;Note=Dubious open reading frame unlikely to encode a protein%2C based on experimental and comparative sequence data;Ontology_term=GO:0003674,GO:0005575,GO:0008150;dbxref=SGD:S000002150;orf_classification=Dubious
chrII	SGD	CDS	5790	6125	.	+	0	Name=YBL109W;Note=Dubious open reading frame unlikely to encode a protein%2C based on experimental and comparative sequence data;Ontology_term=GO:0003674,GO:0005575,GO:0008150;Parent=YBL109W;dbxref=SGD:S000002150;orf_classification=Dubious
chrII	SGD	repeat_region	5849	6138	.	-	.	ID=TEL02L-XR;Name=TEL02L-XR;Note=Telomeric X element combinatorial Repeat region on the left arm of Chromosome II%3B contains repeats of the D%2C C%2C B and A types%2C Tbf1p binding sites%2C and ORF YBL109W%3B formerly called SubTelomeric Repeats;dbxref=SGD:S000028869
chrII	SGD	repeat_region	6139	6608	.	-	.	ID=TEL02L-XC;Name=TEL02L-XC;Note=Telomeric X element Core sequence on the left arm of Chromosome II%2C contains an ARS consensus sequence and an Abf1p binding site consensus sequence;dbxref=SGD:S000028868
chrII	SGD	binding_site	6339	6351	.	-	.	Name=TEL02L-XC;Note=Telomeric X element Core sequence on the left arm of Chromosome II%2C contains an ARS consensus sequence and an Abf1p binding site consensus sequence;Parent=TEL02L-XC;dbxref=SGD:S000028868
chrII	SGD	gene	7605	7733	.	-	.	Alias=PAU9;ID=YBL108C-A;Name=YBL108C-A;Note=Protein of unknown function%2C member of the seripauperin multigene family encoded mainly in subtelomeric regions;Ontology_term=GO:0003674,GO:0005575,GO:0008150;dbxref=SGD:S000007592;gene=PAU9;orf_classification=Verified
chrII	SGD	CDS	7605	7733	.	-	0	Alias=PAU9;Name=YBL108C-A;Note=Protein of unknown function%2C member of the seripauperin multigene family encoded mainly in subtelomeric regions;Ontology_term=GO:0003674,GO:0005575,GO:0008150;Parent=YBL108C-A;dbxref=SGD:S000007592;gene=PAU9;orf_classification=Verified
chrII	SGD	gene	8176	8481	.	+	.	ID=YBL108W;Name=YBL108W;Note=Dubious open reading frame unlikely to encode a protein%2C based on available experimental and comparative sequence data;Ontology_term=GO:0003674,GO:0005575,GO:0008150;dbxref=SGD:S000000204;orf_classification=Dubious
chrII	SGD	CDS	8176	8481	.	+	0	Name=YBL108W;Note=Dubious open reading frame unlikely to encode a protein%2C based on available experimental and comparative sequence data;Ontology_term=GO:0003674,GO:0005575,GO:0008150;Parent=YBL108W;dbxref=SGD:S000000204;orf_classification=Dubious
chrII	SGD	long_terminal_repeat	8847	9091	.	+	.	ID=YBLWdelta1;Name=YBLWdelta1;Note=Ty1 LTR;Ontology_term=SO:0000286;dbxref=SGD:S000006798
chrII	SGD	long_terminal_repeat	9092	9423	.	+	.	ID=YBLWdelta2;Name=YBLWdelta2;Note=Ty2 LTR;Ontology_term=SO:0000286;dbxref=SGD:S000006799
chrII	SGD	gene	9267	9371	.	+	.	ID=YBL107W-A;Name=YBL107W-A;Note=Dubious open reading frame unlikely to encode a protein%2C based on available experimental and comparative sequence data%3B completely overlaps the Ty2 LTR YBLWdelta2;Ontology_term=GO:0003674,GO:0005575,GO:0008150;dbxref=SGD:S000007229;orf_classification=Dubious
chrII	SGD	CDS	9267	9371	.	+	0	Name=YBL107W-A;Note=Dubious open reading frame unlikely to encode a protein%2C based on available experimental and comparative sequence data%3B completely overlaps the Ty2 LTR YBLWdelta2;Ontology_term=GO:0003674,GO:0005575,GO:0008150;Parent=YBL107W-A;dbxref=SGD:S000007229;orf_classification=Dubious
chrII	SGD	long_terminal_repeat	9424	9517	.	+	.	ID=YBLWdelta3;Name=YBLWdelta3;Note=Ty1 LTR;Ontology_term=SO:0000286;dbxref=SGD:S000006800
chrII	SGD	tRNA	9582	9665	.	+	.	ID=tL%28UAA%29B1;Name=tL%28UAA%29B1;Note=tRNA-Leu;Ontology_term=GO:0005829,GO:0006414,GO:0030533;dbxref=SGD:S000006647
chrII	SGD	noncoding_exon	9582	9665	.	+	.	Name=tL%28UAA%29B1;Note=tRNA-Leu;Ontology_term=GO:0005829,GO:0006414,GO:0030533,SO:0000198;Parent=tL%28UAA%29B1;dbxref=SGD:S000006647
chrII	SGD	gene	9851	10591	.	-	.	ID=YBL107C;Name=YBL107C;Note=Putative protein of unknown function%3B green fluorescent protein %28GFP%29-fusion protein localizes to the cytoplasm%3B YBL107C is not an essential gene;Ontology_term=GO:0003674,GO:0005737,GO:0008150;dbxref=SGD:S000000203;orf_classification=Uncharacterized
chrII	Nagalakshmi_2008	three_prime_UTR	9851	9959	.	-	.	ID=YBL107C_3UTR;Name=YBL107C_3UTR;Parent=YBL107C;log2_transcription_level=5.7279204545632
chrII	SGD	CDS	9960	10550	.	-	0	Name=YBL107C;Note=Putative protein of unknown function%3B green fluorescent protein %28GFP%29-fusion protein localizes to the cytoplasm%3B YBL107C is not an essential gene;Ontology_term=GO:0003674,GO:0005737,GO:0008150;Parent=YBL107C;dbxref=SGD:S000000203;orf_classification=Uncharacterized
chrII	Nagalakshmi_2008	five_prime_UTR	10551	10591	.	-	.	ID=YBL107C_5UTR;Name=YBL107C_5UTR;Note=NA;Parent=YBL107C;log2_transcription_level=5.7279204545632
chrII	SGD	gene	10811	13932	.	-	.	Alias=SRO77,SNI2,SOP2;ID=YBL106C;Name=YBL106C;Note=Protein with roles in exocytosis and cation homeostasis%3B functions in docking and fusion of post-Golgi vesicles with plasma membrane%3B homolog of Sro7p and Drosophila lethal giant larvae tumor suppressor%3B interacts with SNARE protein Sec9p;Ontology_term=GO:0003674,GO:0005886,GO:0006887,GO:0006893;dbxref=SGD:S000000202;gene=SRO77;orf_classifi…
chrII	Nagalakshmi_2008	three_prime_UTR	10811	10845	.	-	.	ID=YBL106C_3UTR;Name=YBL106C_3UTR;Parent=YBL106C;log2_transcription_level=2.70043971814109
chrII	SGD	CDS	10846	13878	.	-	0	Alias=SRO77,SNI2,SOP2;Name=YBL106C;Note=Protein with roles in exocytosis and cation homeostasis%3B functions in docking and fusion of post-Golgi vesicles with plasma membrane%3B homolog of Sro7p and Drosophila lethal giant larvae tumor suppressor%3B interacts with SNARE protein Sec9p;Ontology_term=GO:0003674,GO:0005886,GO:0006887,GO:0006893;Parent=YBL106C;dbxref=SGD:S000000202;gene=SRO77;orf_clas…
chrII	Nagalakshmi_2008	five_prime_UTR	13879	13932	.	-	.	ID=YBL106C_5UTR;Name=YBL106C_5UTR;Note=NA;Parent=YBL106C;log2_transcription_level=2.70043971814109
chrII	SGD	gene	14107	18020	.	-	.	Alias=PKC1,CLY15,HPO2,STT1;ID=YBL105C;Name=YBL105C;Note=Protein serine/threonine kinase essential for cell wall remodeling during growth%3B localized to sites of polarized growth and the mother-daughter bud neck%3B homolog of the alpha%2C beta%2C and gamma isoforms of mammalian protein kinase C %28PKC%29;Ontology_term=GO:0001950,GO:0004697,GO:0005634,GO:0005737,GO:0005856,GO:0006468,GO:0007015,GO…
chrII	Nagalakshmi_2008	three_prime_UTR	14107	14239	.	-	.	ID=YBL105C_3UTR;Name=YBL105C_3UTR;Parent=YBL105C;log2_transcription_level=4.12928301694497
chrII	SGD	CDS	14240	17695	.	-	0	Alias=PKC1,CLY15,HPO2,STT1;Name=YBL105C;Note=Protein serine/threonine kinase essential for cell wall remodeling during growth%3B localized to sites of polarized growth and the mother-daughter bud neck%3B homolog of the alpha%2C beta%2C and gamma isoforms of mammalian protein kinase C %28PKC%29;Ontology_term=GO:0001950,GO:0004697,GO:0005634,GO:0005737,GO:0005856,GO:0006468,GO:0007015,GO:0007165,GO…
chrII	Nagalakshmi_2008	five_prime_UTR	17696	18020	.	-	.	ID=YBL105C_5UTR;Name=YBL105C_5UTR;Note=NA;Parent=YBL105C;log2_transcription_level=4.12928301694497
chrII	SGD	gene	18101	21299	.	-	.	Alias=YBL103C-A;ID=YBL104C;Name=YBL104C;Note=Putative protein of unknown function%2C promoter contains multiple GCN4 binding sites;Ontology_term=GO:0003674,GO:0005737,GO:0008150;dbxref=SGD:S000000200;orf_classification=Uncharacterized
chrII	Nagalakshmi_2008	three_prime_UTR	18101	18175	.	-	.	ID=YBL104C_3UTR;Name=YBL104C_3UTR;Parent=YBL104C;log2_transcription_level=3.16992500144231
chrII	SGD	CDS	18176	21292	.	-	0	Alias=YBL103C-A;Name=YBL104C;Note=Putative protein of unknown function%2C promoter contains multiple GCN4 binding sites;Ontology_term=GO:0003674,GO:0005737,GO:0008150;Parent=YBL104C;dbxref=SGD:S000000200;orf_classification=Uncharacterized
chrII	SGD	gene	21889	23677	.	-	.	Alias=RTG3;ID=YBL103C;Name=YBL103C;Note=Basic helix-loop-helix-leucine zipper %28bHLH/Zip%29 transcription factor that forms a complex with another bHLH/Zip protein%2C Rtg1p%2C to activate the retrograde %28RTG%29 and TOR pathways;Ontology_term=GO:0003704,GO:0005634,GO:0005737,GO:0006367,GO:0031930,GO:0043565;dbxref=SGD:S000000199;gene=RTG3;orf_classification=Verified
chrII	Nagalakshmi_2008	three_prime_UTR	21889	22074	.	-	.	ID=YBL103C_3UTR;Name=YBL103C_3UTR;Parent=YBL103C;log2_transcription_level=4.08746284125034
chrII	SGD	CDS	22075	23535	.	-	0	Alias=RTG3;Name=YBL103C;Note=Basic helix-loop-helix-leucine zipper %28bHLH/Zip%29 transcription factor that forms a complex with another bHLH/Zip protein%2C Rtg1p%2C to activate the retrograde %28RTG%29 and TOR pathways;Ontology_term=GO:0003704,GO:0005634,GO:0005737,GO:0006367,GO:0031930,GO:0043565;Parent=YBL103C;dbxref=SGD:S000000199;gene=RTG3;orf_classification=Verified
chrII	Nagalakshmi_2008	five_prime_UTR	23536	23677	.	-	.	ID=YBL103C_5UTR;Name=YBL103C_5UTR;Note=NA;Parent=YBL103C;log2_transcription_level=4.08746284125034
chrII	SGD	gene	24007	24893	.	+	.	Alias=SFT2;ID=YBL102W;Name=YBL102W;Note=Non-essential tetra-spanning membrane protein found mostly in the late Golgi%2C can suppress some sed5 alleles%3B may be part of the transport machinery%2C but precise function is unknown%3B similar to mammalian syntaxin 5;Ontology_term=GO:0000139,GO:0003674,GO:0006895;dbxref=SGD:S000000198;gene=SFT2;orf_classification=Verified
chrII	Nagalakshmi_2008	five_prime_UTR	24007	24096	.	+	.	ID=YBL102W_5UTR;Name=YBL102W_5UTR;Note=NA;Parent=YBL102W;log2_transcription_level=5.62935662007961
chrII	SGD	CDS	24097	24744	.	+	0	Alias=SFT2;Name=YBL102W;Note=Non-essential tetra-spanning membrane protein found mostly in the late Golgi%2C can suppress some sed5 alleles%3B may be part of the transport machinery%2C but precise function is unknown%3B similar to mammalian syntaxin 5;Ontology_term=GO:0000139,GO:0003674,GO:0006895;Parent=YBL102W;dbxref=SGD:S000000198;gene=SFT2;orf_classification=Verified
chrII	Nagalakshmi_2008	three_prime_UTR	24745	24893	.	+	.	ID=YBL102W_3UTR;Name=YBL102W_3UTR;Parent=YBL102W;log2_transcription_level=NA
chrII	SGD	gene	24827	28363	.	-	.	Alias=ECM21,ART2;ID=YBL101C;Name=YBL101C;Note=Protein involved in regulating the endocytosis of plasma membrane proteins%3B identified as a substrate for ubiquitination by Rsp5p and deubiquitination by Ubp2p%3B promoter contains several Gcn4p binding elements;Ontology_term=GO:0005737,GO:0031505,GO:0031625,GO:0070086;dbxref=SGD:S000000197;gene=ECM21;orf_classification=Verified
chrII	Nagalakshmi_2008	three_prime_UTR	24827	24944	.	-	.	ID=YBL101C_3UTR;Name=YBL101C_3UTR;Parent=YBL101C;log2_transcription_level=4.35755200461808
chrII	SGD	CDS	24945	28298	.	-	0	Alias=ECM21,ART2;Name=YBL101C;Note=Protein involved in regulating the endocytosis of plasma membrane proteins%3B identified as a substrate for ubiquitination by Rsp5p and deubiquitination by Ubp2p%3B promoter contains several Gcn4p binding elements;Ontology_term=GO:0005737,GO:0031505,GO:0031625,GO:0070086;Parent=YBL101C;dbxref=SGD:S000000197;gene=ECM21;orf_classification=Verified
chrII	Nagalakshmi_2008	five_prime_UTR	28299	28363	.	-	.	ID=YBL101C_5UTR;Name=YBL101C_5UTR;Note=NA;Parent=YBL101C;log2_transcription_level=4.35755200461808
chrII	SGD	gene	28426	28545	.	+	.	Alias=YBL101W-C;ID=YBL100W-C;Name=YBL100W-C;Note=Putative protein of unknown function%3B identified by gene-trapping%2C microarray-based expression analysis%2C and genome-wide homology searching;Ontology_term=GO:0003674,GO:0005575,GO:0008150;dbxref=SGD:S000028598;orf_classification=Uncharacterized
chrII	SGD	CDS	28426	28545	.	+	0	Alias=YBL101W-C;Name=YBL100W-C;Note=Putative protein of unknown function%3B identified by gene-trapping%2C microarray-based expression analysis%2C and genome-wide homology searching;Ontology_term=GO:0003674,GO:0005575,GO:0008150;Parent=YBL100W-C;dbxref=SGD:S000028598;orf_classification=Uncharacterized
chrII	SGD	ARS	28941	29159	.	.	.	Alias=ARS201.5,ARSII-29;ID=ARS230;Name=ARS230;Note=Autonomously Replicating Sequence;dbxref=SGD:S000118996
chrII	SGD	long_terminal_repeat	9092	9423	.	+	.	ID=YBLWdelta4;Name=YBLWdelta4;Note=Ty2 LTR;Ontology_term=SO:0000286;dbxref=SGD:S000006801
chrII	SGD	long_terminal_repeat	9092	9423	.	+	.	ID=YBLWdelta5;Name=YBLWdelta5;Note=Ty2 LTR;Ontology_term=SO:0000286;dbxref=SGD:S000006802
chrII	SGD	long_terminal_repeat	35603	35795	.	+	.	ID=YBLWdelta6;Name=YBLWdelta6;Note=Ty1 LTR;Ontology_term=SO:0000286;dbxref=SGD:S000006803
chrII	SGD	long_terminal_repeat	35850	36220	.	-	.	Alias=YBLWtau1;ID=YBLCtau1;Name=YBLCtau1;Note=Ty4 LTR;Ontology_term=SO:0000286;dbxref=SGD:S000006807
chrII	SGD	tRNA	36397	36487	.	+	.	ID=tF%28GAA%29B;Name=tF%28GAA%29B;Note=tRNA-Phe;Ontology_term=GO:0005829,GO:0006414,GO:0030533;dbxref=SGD:S000006562
chrII	SGD	intron	36434	36451	.	+	.	Name=tF%28GAA%29B;Note=tRNA-Phe;Ontology_term=GO:0005829,GO:0006414,GO:0030533;Parent=tF%28GAA%29B;dbxref=SGD:S000006562
chrII	SGD	noncoding_exon	36397	36433	.	+	.	Name=tF%28GAA%29B;Note=tRNA-Phe;Ontology_term=GO:0005829,GO:0006414,GO:0030533,SO:0000198;Parent=tF%28GAA%29B;dbxref=SGD:S000006562
chrII	SGD	noncoding_exon	36452	36487	.	+	.	Name=tF%28GAA%29B;Note=tRNA-Phe;Ontology_term=GO:0005829,GO:0006414,GO:0030533,SO:0000198;Parent=tF%28GAA%29B;dbxref=SGD:S000006562
chrII	SGD	gene	36765	37302	.	-	.	ID=YBL100C;Name=YBL100C;Note=Dubious open reading frame unlikely to encode a protein%2C based on available experimental and comparative sequence data%3B almost completely overlaps the 5%27 end of ATP1;Ontology_term=GO:0003674,GO:0005789,GO:0008150;dbxref=SGD:S000000196;orf_classification=Dubious
chrII	Nagalakshmi_2008	three_prime_UTR	36765	36987	.	-	.	ID=YBL100C_3UTR;Name=YBL100C_3UTR;Parent=YBL100C;log2_transcription_level=NA
chrII	SGD	CDS	36988	37302	.	-	0	Name=YBL100C;Note=Dubious open reading frame unlikely to encode a protein%2C based on available experimental and comparative sequence data%3B almost completely overlaps the 5%27 end of ATP1;Ontology_term=GO:0003674,GO:0005789,GO:0008150;Parent=YBL100C;dbxref=SGD:S000000196;orf_classification=Dubious
chrII	SGD	gene	36754	38956	.	+	.	Alias=ATP1;ID=YBL099W;Name=YBL099W;Note=Alpha subunit of the F1 sector of mitochondrial F1F0 ATP synthase%2C which is a large%2C evolutionarily conserved enzyme complex required for ATP synthesis%3B phosphorylated;Ontology_term=GO:0005739,GO:0005754,GO:0015986,GO:0016887,GO:0042645,GO:0045261,GO:0046933,GO:0046961;dbxref=SGD:S000000195;gene=ATP1;orf_classification=Verified
chrII	Nagalakshmi_2008	five_prime_UTR	36754	37051	.	+	.	ID=YBL099W_5UTR;Name=YBL099W_5UTR;Note=NA;Parent=YBL099W;log2_transcription_level=8.31967212094699
chrII	SGD	CDS	37052	38689	.	+	0	Alias=ATP1;Name=YBL099W;Note=Alpha subunit of the F1 sector of mitochondrial F1F0 ATP synthase%2C which is a large%2C evolutionarily conserved enzyme complex required for ATP synthesis%3B phosphorylated;Ontology_term=GO:0005739,GO:0005754,GO:0015986,GO:0016887,GO:0042645,GO:0045261,GO:0046933,GO:0046961;Parent=YBL099W;dbxref=SGD:S000000195;gene=ATP1;orf_classification=Verified
chrII	Nagalakshmi_2008	three_prime_UTR	38690	38956	.	+	.	ID=YBL099W_3UTR;Name=YBL099W_3UTR;Parent=YBL099W;log2_transcription_level=4.64385618977472
chrII	SGD	gene	39122	40650	.	+	.	Alias=BNA4;ID=YBL098W;Name=YBL098W;Note=Kynurenine 3-mono oxygenase%2C required for the de novo biosynthesis of NAD from tryptophan via kynurenine%3B expression regulated by Hst1p%3B putative therapeutic target for Huntington disease;Ontology_term=GO:0004502,GO:0005739,GO:0005741,GO:0034354;dbxref=SGD:S000000194;gene=BNA4;orf_classification=Verified
chrII	Nagalakshmi_2008	five_prime_UTR	39122	39143	.	+	.	ID=YBL098W_5UTR;Name=YBL098W_5UTR;Note=NA;Parent=YBL098W;log2_transcription_level=3
chrII	SGD	CDS	39144	40526	.	+	0	Alias=BNA4;Name=YBL098W;Note=Kynurenine 3-mono oxygenase%2C required for the de novo biosynthesis of NAD from tryptophan via kynurenine%3B expression regulated by Hst1p%3B putative therapeutic target for Huntington disease;Ontology_term=GO:0004502,GO:0005739,GO:0005741,GO:0034354;Parent=YBL098W;dbxref=SGD:S000000194;gene=BNA4;orf_classification=Verified
chrII	Nagalakshmi_2008	three_prime_UTR	40527	40650	.	+	.	ID=YBL098W_3UTR;Name=YBL098W_3UTR;Parent=YBL098W;log2_transcription_level=NA
chrII	SGD	gene	40830	43094	.	+	.	Alias=BRN1;ID=YBL097W;Name=YBL097W;Note=Subunit of the condensin complex%3B required for chromosome condensation and for clustering of tRNA genes at the nucleolus%3B may influence multiple aspects of chromosome transmission;Ontology_term=GO:0000070,GO:0000799,GO:0003674,GO:0005634,GO:0007076,GO:0032116,GO:0070058;dbxref=SGD:S000000193;gene=BRN1;orf_classification=Verified
chrII	SGD	CDS	40830	43094	.	+	0	Alias=BRN1;Name=YBL097W;Note=Subunit of the condensin complex%3B required for chromosome condensation and for clustering of tRNA genes at the nucleolus%3B may influence multiple aspects of chromosome transmission;Ontology_term=GO:0000070,GO:0000799,GO:0003674,GO:0005634,GO:0007076,GO:0032116,GO:0070058;Parent=YBL097W;dbxref=SGD:S000000193;gene=BRN1;orf_classification=Verified
chrII	SGD	gene	43173	43481	.	-	.	ID=YBL096C;Name=YBL096C;Note=Non-essential protein of unknown function;Ontology_term=GO:0003674,GO:0005575,GO:0008150;dbxref=SGD:S000000192;orf_classification=Dubious
chrII	SGD	CDS	43173	43481	.	-	0	Name=YBL096C;Note=Non-essential protein of unknown function;Ontology_term=GO:0003674,GO:0005575,GO:0008150;Parent=YBL096C;dbxref=SGD:S000000192;orf_classification=Dubious
chrII	SGD	gene	43276	44208	.	+	.	ID=YBL095W;Name=YBL095W;Note=Putative protein of unknown function%3B the authentic%2C non-tagged protein is detected in highly purified mitochondria in high-throughput studies;Ontology_term=GO:0003674,GO:0005739,GO:0008150;dbxref=SGD:S000000191;orf_classification=Uncharacterized
chrII	SGD	CDS	43276	44088	.	+	0	Name=YBL095W;Note=Putative protein of unknown function%3B the authentic%2C non-tagged protein is detected in highly purified mitochondria in high-throughput studies;Ontology_term=GO:0003674,GO:0005739,GO:0008150;Parent=YBL095W;dbxref=SGD:S000000191;orf_classification=Uncharacterized
chrII	Nagalakshmi_2008	three_prime_UTR	44089	44208	.	+	.	ID=YBL095W_3UTR;Name=YBL095W_3UTR;Parent=YBL095W;log2_transcription_level=1.58496250072116
chrII	SGD	gene	43764	44096	.	-	.	ID=YBL094C;Name=YBL094C;Note=Dubious open reading frame unlikely to encode a protein%2C based on available experimental and comparative sequence data%3B partially overlaps uncharacterized ORF YBL095W;Ontology_term=GO:0003674,GO:0005575,GO:0008150;dbxref=SGD:S000000190;orf_classification=Dubious
chrII	SGD	CDS	43764	44096	.	-	0	Name=YBL094C;Note=Dubious open reading frame unlikely to encode a protein%2C based on available experimental and comparative sequence data%3B partially overlaps uncharacterized ORF YBL095W;Ontology_term=GO:0003674,GO:0005575,GO:0008150;Parent=YBL094C;dbxref=SGD:S000000190;orf_classification=Dubious
chrII	SGD	gene	44120	45024	.	-	.	Alias=ROX3,MED19,NUT3,SSN7;ID=YBL093C;Name=YBL093C;Note=Subunit of the RNA polymerase II mediator complex%3B associates with core polymerase subunits to form the RNA polymerase II holoenzyme;Ontology_term=GO:0005634,GO:0006366,GO:0016455,GO:0016592,GO:0045944;dbxref=SGD:S000000189;gene=ROX3;orf_classification=Verified
chrII	Nagalakshmi_2008	three_prime_UTR	44120	44254	.	-	.	ID=YBL093C_3UTR;Name=YBL093C_3UTR;Parent=YBL093C;log2_transcription_level=5.68650052718322
chrII	SGD	CDS	44255	44917	.	-	0	Alias=ROX3,MED19,NUT3,SSN7;Name=YBL093C;Note=Subunit of the RNA polymerase II mediator complex%3B associates with core polymerase subunits to form the RNA polymerase II holoenzyme;Ontology_term=GO:0005634,GO:0006366,GO:0016455,GO:0016592,GO:0045944;Parent=YBL093C;dbxref=SGD:S000000189;gene=ROX3;orf_classification=Verified
chrII	Nagalakshmi_2008	five_prime_UTR	44918	45024	.	-	.	ID=YBL093C_5UTR;Name=YBL093C_5UTR;Note=NA;Parent=YBL093C;log2_transcription_level=5.68650052718322
chrII	SGD	gene	45644	46439	.	+	.	Alias=RPL32;ID=YBL092W;Name=YBL092W;Note=Protein component of the large %2860S%29 ribosomal subunit%2C has similarity to rat L32 ribosomal protein%3B overexpression disrupts telomeric silencing;Ontology_term=GO:0003735,GO:0006412,GO:0022625;dbxref=SGD:S000000188;gene=RPL32;orf_classification=Verified
chrII	SGD	five_prime_UTR_intron	45644	45976	.	+	.	Alias=RPL32;Name=YBL092W;Note=Protein component of the large %2860S%29 ribosomal subunit%2C has similarity to rat L32 ribosomal protein%3B overexpression disrupts telomeric silencing;Ontology_term=GO:0003735,GO:0006412,GO:0022625,SO:0000447;Parent=YBL092W;dbxref=SGD:S000000188;gene=RPL32;orf_classification=Verified
chrII	SGD	CDS	45977	46369	.	+	0	Alias=RPL32;Name=YBL092W;Note=Protein component of the large %2860S%29 ribosomal subunit%2C has similarity to rat L32 ribosomal protein%3B overexpression disrupts telomeric silencing;Ontology_term=GO:0003735,GO:0006412,GO:0022625;Parent=YBL092W;dbxref=SGD:S000000188;gene=RPL32;orf_classification=Verified
chrII	Nagalakshmi_2008	three_prime_UTR	46370	46439	.	+	.	ID=YBL092W_3UTR;Name=YBL092W_3UTR;Parent=YBL092W;log2_transcription_level=2.70043971814109
chrII	SGD	gene	46520	47179	.	-	.	Alias=SCS22;ID=YBL091C-A;Name=YBL091C-A;Note=Protein involved in regulation of phospholipid metabolism%3B homolog of Scs2p%3B similar to D. melanogaster inturned protein;Ontology_term=GO:0003674,GO:0005575,GO:0006348,GO:0008654;dbxref=SGD:S000007228;gene=SCS22;orf_classification=Verified
chrII	Nagalakshmi_2008	three_prime_UTR	46520	46563	.	-	.	ID=YBL091C-A_3UTR;Name=YBL091C-A_3UTR;Parent=YBL091C-A;log2_transcription_level=5.39231742277876
chrII	SGD	CDS	46564	47057	.	-	2	Alias=SCS22;Name=YBL091C-A;Note=Protein involved in regulation of phospholipid metabolism%3B homolog of Scs2p%3B similar to D. melanogaster inturned protein;Ontology_term=GO:0003674,GO:0005575,GO:0006348,GO:0008654;Parent=YBL091C-A;dbxref=SGD:S000007228;gene=SCS22;orf_classification=Verified
chrII	SGD	intron	47058	47145	.	-	.	Alias=SCS22;Name=YBL091C-A;Note=Protein involved in regulation of phospholipid metabolism%3B homolog of Scs2p%3B similar to D. melanogaster inturned protein;Ontology_term=GO:0003674,GO:0005575,GO:0006348,GO:0008654;Parent=YBL091C-A;dbxref=SGD:S000007228;gene=SCS22;orf_classification=Verified
chrII	SGD	CDS	47146	47179	.	-	0	Alias=SCS22;Name=YBL091C-A;Note=Protein involved in regulation of phospholipid metabolism%3B homolog of Scs2p%3B similar to D. melanogaster inturned protein;Ontology_term=GO:0003674,GO:0005575,GO:0006348,GO:0008654;Parent=YBL091C-A;dbxref=SGD:S000007228;gene=SCS22;orf_classification=Verified
chrII	SGD	gene	47294	48660	.	-	.	Alias=MAP2;ID=YBL091C;Name=YBL091C;Note=Methionine aminopeptidase%2C catalyzes the cotranslational removal of N-terminal methionine from nascent polypeptides%3B function is partially redundant with that of Map1p;Ontology_term=GO:0005737,GO:0035551,GO:0070006;dbxref=SGD:S000000187;gene=MAP2;orf_classification=Verified
chrII	Nagalakshmi_2008	three_prime_UTR	47294	47361	.	-	.	ID=YBL091C_3UTR;Name=YBL091C_3UTR;Parent=YBL091C;log2_transcription_level=7.62935662007961
chrII	SGD	CDS	47362	48627	.	-	0	Alias=MAP2;Name=YBL091C;Note=Methionine aminopeptidase%2C catalyzes the cotranslational removal of N-terminal methionine from nascent polypeptides%3B function is partially redundant with that of Map1p;Ontology_term=GO:0005737,GO:0035551,GO:0070006;Parent=YBL091C;dbxref=SGD:S000000187;gene=MAP2;orf_classification=Verified
chrII	Nagalakshmi_2008	five_prime_UTR	48628	48660	.	-	.	ID=YBL091C_5UTR;Name=YBL091C_5UTR;Note=NA;Parent=YBL091C;log2_transcription_level=7.62935662007961
chrII	SGD	gene	48804	49477	.	+	.	Alias=MRP21,MRP50;ID=YBL090W;Name=YBL090W;Note=Mitochondrial ribosomal protein of the small subunit%3B MRP21 exhibits genetic interactions with mutations in the COX2 and COX3 mRNA 5%27-untranslated leader sequences;Ontology_term=GO:0003735,GO:0005739,GO:0005763,GO:0032543,GO:0070124;dbxref=SGD:S000000186;gene=MRP21;orf_classification=Verified
chrII	Nagalakshmi_2008	five_prime_UTR	48804	48823	.	+	.	ID=YBL090W_5UTR;Name=YBL090W_5UTR;Note=NA;Parent=YBL090W;log2_transcription_level=5
chrII	SGD	CDS	48824	49357	.	+	0	Alias=MRP21,MRP50;Name=YBL090W;Note=Mitochondrial ribosomal protein of the small subunit%3B MRP21 exhibits genetic interactions with mutations in the COX2 and COX3 mRNA 5%27-untranslated leader sequences;Ontology_term=GO:0003735,GO:0005739,GO:0005763,GO:0032543,GO:0070124;Parent=YBL090W;dbxref=SGD:S000000186;gene=MRP21;orf_classification=Verified
chrII	Nagalakshmi_2008	three_prime_UTR	49358	49477	.	+	.	ID=YBL090W_3UTR;Name=YBL090W_3UTR;Parent=YBL090W;log2_transcription_level=0
chrII	SGD	gene	49527	51001	.	+	.	Alias=AVT5;ID=YBL089W;Name=YBL089W;Note=Putative transporter%2C member of a family of seven S. cerevisiae genes %28AVT1-7%29 related to vesicular GABA-glycine transporters;Ontology_term=GO:0005215,GO:0005575,GO:0006810;dbxref=SGD:S000000185;gene=AVT5;orf_classification=Verified
chrII	Nagalakshmi_2008	five_prime_UTR	49527	49572	.	+	.	ID=YBL089W_5UTR;Name=YBL089W_5UTR;Note=NA;Parent=YBL089W;log2_transcription_level=NA
chrII	SGD	CDS	49573	50952	.	+	0	Alias=AVT5;Name=YBL089W;Note=Putative transporter%2C member of a family of seven S. cerevisiae genes %28AVT1-7%29 related to vesicular GABA-glycine transporters;Ontology_term=GO:0005215,GO:0005575,GO:0006810;Parent=YBL089W;dbxref=SGD:S000000185;gene=AVT5;orf_classification=Verified
chrII	Nagalakshmi_2008	three_prime_UTR	50953	51001	.	+	.	ID=YBL089W_3UTR;Name=YBL089W_3UTR;Parent=YBL089W;log2_transcription_level=3.64385618977473
chrII	SGD	gene	51018	59381	.	-	.	Alias=TEL1;ID=YBL088C;Name=YBL088C;Note=Protein kinase primarily involved in telomere length regulation%3B contributes to cell cycle checkpoint control in response to DNA damage%3B functionally redundant with Mec1p%3B homolog of human ataxia telangiectasia %28ATM%29 gene;Ontology_term=GO:0000723,GO:0004672,GO:0005634,GO:0005739,GO:0006302,GO:0006974,GO:0006975,GO:0016310,GO:0016572,GO:0042162;dbx…
chrII	SGD	CDS	51018	59381	.	-	0	Alias=TEL1;Name=YBL088C;Note=Protein kinase primarily involved in telomere length regulation%3B contributes to cell cycle checkpoint control in response to DNA damage%3B functionally redundant with Mec1p%3B homolog of human ataxia telangiectasia %28ATM%29 gene;Ontology_term=GO:0000723,GO:0004672,GO:0005634,GO:0005739,GO:0006302,GO:0006974,GO:0006975,GO:0016310,GO:0016572,GO:0042162;Parent=YBL088C…
chrII	SGD	gene	59751	60758	.	-	.	Alias=RPL23A;ID=YBL087C;Name=YBL087C;Note=Protein component of the large %2860S%29 ribosomal subunit%2C identical to Rpl23Bp and has similarity to E. coli L14 and rat L23 ribosomal proteins;Ontology_term=GO:0003735,GO:0006412,GO:0022625;dbxref=SGD:S000000183;gene=RPL23A;orf_classification=Verified
chrII	Nagalakshmi_2008	three_prime_UTR	59751	59820	.	-	.	ID=YBL087C_3UTR;Name=YBL087C_3UTR;Parent=YBL087C;log2_transcription_level=9.12799432097639
chrII	SGD	CDS	59821	60192	.	-	0	Alias=RPL23A;Name=YBL087C;Note=Protein component of the large %2860S%29 ribosomal subunit%2C identical to Rpl23Bp and has similarity to E. coli L14 and rat L23 ribosomal proteins;Ontology_term=GO:0003735,GO:0006412,GO:0022625;Parent=YBL087C;dbxref=SGD:S000000183;gene=RPL23A;orf_classification=Verified
chrII	SGD	intron	60193	60696	.	-	.	Alias=RPL23A;Name=YBL087C;Note=Protein component of the large %2860S%29 ribosomal subunit%2C identical to Rpl23Bp and has similarity to E. coli L14 and rat L23 ribosomal proteins;Ontology_term=GO:0003735,GO:0006412,GO:0022625;Parent=YBL087C;dbxref=SGD:S000000183;gene=RPL23A;orf_classification=Verified
chrII	SGD	CDS	60697	60738	.	-	0	Alias=RPL23A;Name=YBL087C;Note=Protein component of the large %2860S%29 ribosomal subunit%2C identical to Rpl23Bp and has similarity to E. coli L14 and rat L23 ribosomal proteins;Ontology_term=GO:0003735,GO:0006412,GO:0022625;Parent=YBL087C;dbxref=SGD:S000000183;gene=RPL23A;orf_classification=Verified
chrII	Nagalakshmi_2008	five_prime_UTR	60739	60758	.	-	.	ID=YBL087C_5UTR;Name=YBL087C_5UTR;Note=NA;Parent=YBL087C;log2_transcription_level=9.12799432097639
chrII	SGD	gene	61180	62628	.	-	.	ID=YBL086C;Name=YBL086C;Note=Protein of unknown function%3B green fluorescent protein %28GFP%29-fusion protein localizes to the cell periphery;Ontology_term=GO:0003674,GO:0005575,GO:0008150;dbxref=SGD:S000000182;orf_classification=Uncharacterized
chrII	Nagalakshmi_2008	three_prime_UTR	61180	61200	.	-	.	ID=YBL086C_3UTR;Name=YBL086C_3UTR;Parent=YBL086C;log2_transcription_level=4.35755200461808
chrII	SGD	CDS	61201	62601	.	-	0	Name=YBL086C;Note=Protein of unknown function%3B green fluorescent protein %28GFP%29-fusion protein localizes to the cell periphery;Ontology_term=GO:0003674,GO:0005575,GO:0008150;Parent=YBL086C;dbxref=SGD:S000000182;orf_classification=Uncharacterized
chrII	Nagalakshmi_2008	five_prime_UTR	62602	62628	.	-	.	ID=YBL086C_5UTR;Name=YBL086C_5UTR;Note=NA;Parent=YBL086C;log2_transcription_level=4.35755200461808
chrII	SGD	ARS	63192	63426	.	.	.	Alias=ARSII-63;ID=ARS202;Name=ARS202;Note=Autonomously Replicating Sequence;dbxref=SGD:S000118344
chrII	SGD	gene	63854	66907	.	+	.	Alias=BOI1,BOB1,GIN7;ID=YBL085W;Name=YBL085W;Note=Protein implicated in polar growth%2C functionally redundant with Boi2p%3B interacts with bud-emergence protein Bem1p%3B contains an SH3 %28src homology 3%29 domain and a PH %28pleckstrin homology%29 domain;Ontology_term=GO:0005543,GO:0005933,GO:0005935,GO:0007109,GO:0007118,GO:0007266,GO:0030010,GO:0030427,GO:0043332;dbxref=SGD:S000000181;gene=BO…
chrII	Nagalakshmi_2008	five_prime_UTR	63854	63874	.	+	.	ID=YBL085W_5UTR;Name=YBL085W_5UTR;Note=NA;Parent=YBL085W;log2_transcription_level=4.28540221886225
chrII	SGD	CDS	63875	66817	.	+	0	Alias=BOI1,BOB1,GIN7;Name=YBL085W;Note=Protein implicated in polar growth%2C functionally redundant with Boi2p%3B interacts with bud-emergence protein Bem1p%3B contains an SH3 %28src homology 3%29 domain and a PH %28pleckstrin homology%29 domain;Ontology_term=GO:0005543,GO:0005933,GO:0005935,GO:0007109,GO:0007118,GO:0007266,GO:0030010,GO:0030427,GO:0043332;Parent=YBL085W;dbxref=SGD:S000000181;gen…
chrII	Nagalakshmi_2008	three_prime_UTR	66818	66907	.	+	.	ID=YBL085W_3UTR;Name=YBL085W_3UTR;Parent=YBL085W;log2_transcription_level=7.57364718749332
chrII	SGD	gene	67030	69568	.	-	.	Alias=CDC27,APC3,SNB1;ID=YBL084C;Name=YBL084C;Note=Subunit of the Anaphase-Promoting Complex/Cyclosome %28APC/C%29%2C which is a ubiquitin-protein ligase required for degradation of anaphase inhibitors%2C including mitotic cyclins%2C during the metaphase/anaphase transition;Ontology_term=GO:0000022,GO:0000070,GO:0004842,GO:0005680,GO:0007091,GO:0008054,GO:0016567,GO:0031145;dbxref=SGD:S000000180;…
chrII	Nagalakshmi_2008	three_prime_UTR	67030	67168	.	-	.	ID=YBL084C_3UTR;Name=YBL084C_3UTR;Parent=YBL084C;log2_transcription_level=3.39231742277876
chrII	SGD	CDS	67169	69445	.	-	0	Alias=CDC27,APC3,SNB1;Name=YBL084C;Note=Subunit of the Anaphase-Promoting Complex/Cyclosome %28APC/C%29%2C which is a ubiquitin-protein ligase required for degradation of anaphase inhibitors%2C including mitotic cyclins%2C during the metaphase/anaphase transition;Ontology_term=GO:0000022,GO:0000070,GO:0004842,GO:0005680,GO:0007091,GO:0008054,GO:0016567,GO:0031145;Parent=YBL084C;dbxref=SGD:S000000…
chrII	Nagalakshmi_2008	five_prime_UTR	69446	69568	.	-	.	ID=YBL084C_5UTR;Name=YBL084C_5UTR;Note=NA;Parent=YBL084C;log2_transcription_level=3.39231742277876
chrII	SGD	gene	69677	70138	.	-	.	ID=YBL083C;Name=YBL083C;Note=Dubious open reading frame unlikely to encode a protein%2C based on available experimental and comparative sequence data%3B overlaps verified ORF ALG3;Ontology_term=GO:0003674,GO:0005575,GO:0008150;dbxref=SGD:S000000179;orf_classification=Dubious
chrII	Nagalakshmi_2008	three_prime_UTR	69677	69712	.	-	.	ID=YBL083C_3UTR;Name=YBL083C_3UTR;Parent=YBL083C;log2_transcription_level=NA
chrII	SGD	CDS	69713	70138	.	-	0	Name=YBL083C;Note=Dubious open reading frame unlikely to encode a protein%2C based on available experimental and comparative sequence data%3B overlaps verified ORF ALG3;Ontology_term=GO:0003674,GO:0005575,GO:0008150;Parent=YBL083C;dbxref=SGD:S000000179;orf_classification=Dubious
chrII	SGD	gene	69751	71127	.	-	.	Alias=ALG3,RHK1;ID=YBL082C;Name=YBL082C;Note=Dolichol-P-Man dependent alpha%281-3%29 mannosyltransferase%2C involved in the synthesis of dolichol-linked oligosaccharide donor for N-linked glycosylation of proteins;Ontology_term=GO:0000033,GO:0005783,GO:0006486,GO:0006490;dbxref=SGD:S000000178;gene=ALG3;orf_classification=Verified
chrII	SGD	CDS	69751	71127	.	-	0	Alias=ALG3,RHK1;Name=YBL082C;Note=Dolichol-P-Man dependent alpha%281-3%29 mannosyltransferase%2C involved in the synthesis of dolichol-linked oligosaccharide donor for N-linked glycosylation of proteins;Ontology_term=GO:0000033,GO:0005783,GO:0006486,GO:0006490;Parent=YBL082C;dbxref=SGD:S000000178;gene=ALG3;orf_classification=Verified
chrII	SGD	gene	71783	73027	.	+	.	ID=YBL081W;Name=YBL081W;Note=Non-essential protein of unknown function%3B null mutation results in a decrease in plasma membrane electron transport;Ontology_term=GO:0003674,GO:0005575,GO:0008150;dbxref=SGD:S000000177;orf_classification=Uncharacterized
chrII	SGD	CDS	71862	72968	.	+	0	Name=YBL081W;Note=Non-essential protein of unknown function%3B null mutation results in a decrease in plasma membrane electron transport;Ontology_term=GO:0003674,GO:0005575,GO:0008150;Parent=YBL081W;dbxref=SGD:S000000177;orf_classification=Uncharacterized
chrII	SGD	gene	73066	74705	.	-	.	Alias=PET112;ID=YBL080C;Name=YBL080C;Note=Subunit of the trimeric GatFAB AmidoTransferase%28AdT%29 complex%3B involved in the formation of Q-tRNAQ%3B mutation is functionally complemented by the bacterial GatB ortholog;Ontology_term=GO:0005739,GO:0030956,GO:0032543,GO:0050567,GO:0070681;dbxref=SGD:S000000176;gene=PET112;orf_classification=Verified
chrII	SGD	CDS	73066	74691	.	-	0	Alias=PET112;Name=YBL080C;Note=Subunit of the trimeric GatFAB AmidoTransferase%28AdT%29 complex%3B involved in the formation of Q-tRNAQ%3B mutation is functionally complemented by the bacterial GatB ortholog;Ontology_term=GO:0005739,GO:0030956,GO:0032543,GO:0050567,GO:0070681;Parent=YBL080C;dbxref=SGD:S000000176;gene=PET112;orf_classification=Verified
chrII	Nagalakshmi_2008	five_prime_UTR	74692	74705	.	-	.	ID=YBL080C_5UTR;Name=YBL080C_5UTR;Note=NA;Parent=YBL080C;log2_transcription_level=NA
chrII	SGD	gene	75229	80044	.	+	.	Alias=NUP170,NLE3;ID=YBL079W;Name=YBL079W;Note=Subunit of the nuclear pore complex %28NPC%29%2C required for NPC localization of specific nucleoporins%3B involved in nuclear envelope permeability and chromosome segregation%3B has similar to Nup157p%3B essential role%2C with Nup157p%2C in NPC assembly;Ontology_term=GO:0000059,GO:0005198,GO:0005643,GO:0006406,GO:0006407,GO:0006408,GO:0006409,GO:000…
chrII	Nagalakshmi_2008	five_prime_UTR	75229	75255	.	+	.	ID=YBL079W_5UTR;Name=YBL079W_5UTR;Note=NA;Parent=YBL079W;log2_transcription_level=2.70043971814109
chrII	SGD	CDS	75256	79764	.	+	0	Alias=NUP170,NLE3;Name=YBL079W;Note=Subunit of the nuclear pore complex %28NPC%29%2C required for NPC localization of specific nucleoporins%3B involved in nuclear envelope permeability and chromosome segregation%3B has similar to Nup157p%3B essential role%2C with Nup157p%2C in NPC assembly;Ontology_term=GO:0000059,GO:0005198,GO:0005643,GO:0006406,GO:0006407,GO:0006408,GO:0006409,GO:0006607,GO:000…
chrII	Nagalakshmi_2008	three_prime_UTR	79765	80044	.	+	.	ID=YBL079W_3UTR;Name=YBL079W_3UTR;Parent=YBL079W;log2_transcription_level=2
chrII	SGD	gene	79916	80755	.	-	.	Alias=ATG8,APG8,AUT7,CVT5;ID=YBL078C;Name=YBL078C;Note=Component of autophagosomes and Cvt vesicles%3B undergoes conjugation to phosphatidylethanolamine %28PE%29%3B Atg8p-PE is anchored to membranes%2C is involved in phagophore expansion%2C and may mediate membrane fusion during autophagosome formation;Ontology_term=GO:0000045,GO:0000407,GO:0000422,GO:0003674,GO:0005774,GO:0005776,GO:0005829,GO:0…
chrII	Nagalakshmi_2008	three_prime_UTR	79916	80375	.	-	.	ID=YBL078C_3UTR;Name=YBL078C_3UTR;Parent=YBL078C;log2_transcription_level=5.08746284125034
chrII	SGD	CDS	80376	80729	.	-	0	Alias=ATG8,APG8,AUT7,CVT5;Name=YBL078C;Note=Component of autophagosomes and Cvt vesicles%3B undergoes conjugation to phosphatidylethanolamine %28PE%29%3B Atg8p-PE is anchored to membranes%2C is involved in phagophore expansion%2C and may mediate membrane fusion during autophagosome formation;Ontology_term=GO:0000045,GO:0000407,GO:0000422,GO:0003674,GO:0005774,GO:0005776,GO:0005829,GO:0006888,GO:0…
chrII	Nagalakshmi_2008	five_prime_UTR	80730	80755	.	-	.	ID=YBL078C_5UTR;Name=YBL078C_5UTR;Note=NA;Parent=YBL078C;log2_transcription_level=5.08746284125034
chrII	SGD	gene	80895	82186	.	+	.	ID=YBL077W;Name=YBL077W;Note=Dubious open reading frame unlikely to encode a protein%2C based on available experimental and comparative sequence data%3B partially overlaps the verified gene ILS1/YBL076C;Ontology_term=GO:0003674,GO:0005575,GO:0008150;dbxref=SGD:S000000173;orf_classification=Dubious
chrII	SGD	CDS	80895	81326	.	+	0	Name=YBL077W;Note=Dubious open reading frame unlikely to encode a protein%2C based on available experimental and comparative sequence data%3B partially overlaps the verified gene ILS1/YBL076C;Ontology_term=GO:0003674,GO:0005575,GO:0008150;Parent=YBL077W;dbxref=SGD:S000000173;orf_classification=Dubious
chrII	Nagalakshmi_2008	three_prime_UTR	81327	82186	.	+	.	ID=YBL077W_3UTR;Name=YBL077W_3UTR;Parent=YBL077W;log2_transcription_level=0
chrII	landmark	region	81041	84259	.	-	.	ID=ILS1
chrII	SGD	gene	81041	84274	.	-	.	Alias=ILS1;ID=YBL076C;Name=YBL076C;Note=Cytoplasmic isoleucine-tRNA synthetase%2C target of the G1-specific inhibitor reveromycin A;Ontology_term=GO:0004822,GO:0005829,GO:0006412,GO:0006428;dbxref=SGD:S000000172;gene=ILS1;orf_classification=Verified
chrII	SGD	CDS	81041	84259	.	-	0	Alias=ILS1;Name=YBL076C;Note=Cytoplasmic isoleucine-tRNA synthetase%2C target of the G1-specific inhibitor reveromycin A;Ontology_term=GO:0004822,GO:0005829,GO:0006412,GO:0006428;Parent=YBL076C;dbxref=SGD:S000000172;gene=ILS1;orf_classification=Verified
chrII	Nagalakshmi_2008	five_prime_UTR	84260	84274	.	-	.	ID=YBL076C_5UTR;Name=YBL076C_5UTR;Note=NA;Parent=YBL076C;log2_transcription_level=NA
chrII	SGD	gene	84433	86582	.	-	.	Alias=SSA3,YG106;ID=YBL075C;Name=YBL075C;Note=ATPase involved in protein folding and the response to stress%3B plays a role in SRP-dependent cotranslational protein-membrane targeting and translocation%3B member of the heat shock protein 70 %28HSP70%29 family%3B localized to the cytoplasm;Ontology_term=GO:0005829,GO:0006457,GO:0006616,GO:0006950,GO:0016887,GO:0051082;dbxref=SGD:S000000171;gene=SS…
chrII	Nagalakshmi_2008	three_prime_UTR	84433	84499	.	-	.	ID=YBL075C_3UTR;Name=YBL075C_3UTR;Parent=YBL075C;log2_transcription_level=3.4594316186373
chrII	SGD	CDS	84500	86449	.	-	0	Alias=SSA3,YG106;Name=YBL075C;Note=ATPase involved in protein folding and the response to stress%3B plays a role in SRP-dependent cotranslational protein-membrane targeting and translocation%3B member of the heat shock protein 70 %28HSP70%29 family%3B localized to the cytoplasm;Ontology_term=GO:0005829,GO:0006457,GO:0006616,GO:0006950,GO:0016887,GO:0051082;Parent=YBL075C;dbxref=SGD:S000000171;gen…
chrII	Nagalakshmi_2008	five_prime_UTR	86450	86582	.	-	.	ID=YBL075C_5UTR;Name=YBL075C_5UTR;Note=NA;Parent=YBL075C;log2_transcription_level=3.4594316186373
chrII	SGD	gene	86723	87790	.	-	.	Alias=AAR2;ID=YBL074C;Name=YBL074C;Note=Component of the U5 snRNP%2C required for splicing of U3 precursors%3B originally described as a splicing factor specifically required for splicing pre-mRNA of the MATa1 cistron;Ontology_term=GO:0000244,GO:0003674,GO:0005682;dbxref=SGD:S000000170;gene=AAR2;orf_classification=Verified
chrII	SGD	CDS	86723	87790	.	-	0	Alias=AAR2;Name=YBL074C;Note=Component of the U5 snRNP%2C required for splicing of U3 precursors%3B originally described as a splicing factor specifically required for splicing pre-mRNA of the MATa1 cistron;Ontology_term=GO:0000244,GO:0003674,GO:0005682;Parent=YBL074C;dbxref=SGD:S000000170;gene=AAR2;orf_classification=Verified
chrII	SGD	gene	87647	87957	.	+	.	ID=YBL073W;Name=YBL073W;Note=Dubious open reading frame unlikely to encode a protein%2C based on available experimental and comparative sequence data%3B partially overlaps the essential gene AAR2/YBL074C;Ontology_term=GO:0003674,GO:0005575,GO:0008150;dbxref=SGD:S000000169;orf_classification=Dubious
chrII	SGD	CDS	87647	87957	.	+	0	Name=YBL073W;Note=Dubious open reading frame unlikely to encode a protein%2C based on available experimental and comparative sequence data%3B partially overlaps the essential gene AAR2/YBL074C;Ontology_term=GO:0003674,GO:0005575,GO:0008150;Parent=YBL073W;dbxref=SGD:S000000169;orf_classification=Dubious
chrII	SGD	snoRNA	88189	88276	.	+	.	Alias=SNR56;ID=snR56;Name=snR56;Note=C/D box small nucleolar RNA %28snoRNA%29%2C guides 2%27-O-methylation of small subunit %28SSU%29 rRNA at position G1428;Ontology_term=GO:0005730,GO:0030562,GO:0031167,GO:0031428;dbxref=SGD:S000006447;gene=SNR56
chrII	SGD	noncoding_exon	88189	88276	.	+	.	Alias=SNR56;Name=snR56;Note=C/D box small nucleolar RNA %28snoRNA%29%2C guides 2%27-O-methylation of small subunit %28SSU%29 rRNA at position G1428;Ontology_term=GO:0005730,GO:0030562,GO:0031167,GO:0031428,SO:0000198;Parent=snR56;dbxref=SGD:S000006447;gene=SNR56
chrII	SGD	gene	88437	89433	.	-	.	Alias=RPS8A;ID=YBL072C;Name=YBL072C;Note=Protein component of the small %2840S%29 ribosomal subunit%3B identical to Rps8Bp and has similarity to rat S8 ribosomal protein;Ontology_term=GO:0000462,GO:0003735,GO:0006412,GO:0022627,GO:0030686;dbxref=SGD:S000000168;gene=RPS8A;orf_classification=Verified
chrII	Nagalakshmi_2008	three_prime_UTR	88437	88516	.	-	.	ID=YBL072C_3UTR;Name=YBL072C_3UTR;Parent=YBL072C;log2_transcription_level=NA
chrII	SGD	CDS	88517	89119	.	-	0	Alias=RPS8A;Name=YBL072C;Note=Protein component of the small %2840S%29 ribosomal subunit%3B identical to Rps8Bp and has similarity to rat S8 ribosomal protein;Ontology_term=GO:0000462,GO:0003735,GO:0006412,GO:0022627,GO:0030686;Parent=YBL072C;dbxref=SGD:S000000168;gene=RPS8A;orf_classification=Verified
chrII	SGD	five_prime_UTR_intron	89127	89433	.	-	.	Alias=RPS8A;Name=YBL072C;Note=Protein component of the small %2840S%29 ribosomal subunit%3B identical to Rps8Bp and has similarity to rat S8 ribosomal protein;Ontology_term=GO:0000462,GO:0003735,GO:0006412,GO:0022627,GO:0030686,SO:0000447;Parent=YBL072C;dbxref=SGD:S000000168;gene=RPS8A;orf_classification=Verified
chrII	SGD	gene	89451	89549	.	-	.	ID=YBL071C-B;Name=YBL071C-B;Note=Putative protein of unknown function%3B identified by gene-trapping%2C microarray-based expression analysis%2C and genome-wide homology searching;Ontology_term=GO:0003674,GO:0005575,GO:0008150;dbxref=SGD:S000028597;orf_classification=Uncharacterized
chrII	SGD	CDS	89451	89549	.	-	0	Name=YBL071C-B;Note=Putative protein of unknown function%3B identified by gene-trapping%2C microarray-based expression analysis%2C and genome-wide homology searching;Ontology_term=GO:0003674,GO:0005575,GO:0008150;Parent=YBL071C-B;dbxref=SGD:S000028597;orf_classification=Uncharacterized
chrII	SGD	gene	89935	90468	.	+	.	Alias=KTI11,DPH3;ID=YBL071W-A;Name=YBL071W-A;Note=Zn-ribbon protein that co-purifies with Dph1 and Dph2 in a complex required for synthesis of diphthamide on translation factor eEF2 and with Elongator subunits Iki3p%2C Elp2p%2C and Elp3p involved in modification of wobble nucleosides in tRNAs;Ontology_term=GO:0002098,GO:0005506,GO:0005634,GO:0005737,GO:0008270,GO:0009055,GO:0017183;dbxref=SGD:S00…
chrII	Nagalakshmi_2008	five_prime_UTR	89935	89970	.	+	.	ID=YBL071W-A_5UTR;Name=YBL071W-A_5UTR;Note=NA;Parent=YBL071W-A;log2_transcription_level=NA
chrII	SGD	CDS	89971	90219	.	+	0	Alias=KTI11,DPH3;Name=YBL071W-A;Note=Zn-ribbon protein that co-purifies with Dph1 and Dph2 in a complex required for synthesis of diphthamide on translation factor eEF2 and with Elongator subunits Iki3p%2C Elp2p%2C and Elp3p involved in modification of wobble nucleosides in tRNAs;Ontology_term=GO:0002098,GO:0005506,GO:0005634,GO:0005737,GO:0008270,GO:0009055,GO:0017183;Parent=YBL071W-A;dbxref=SGD…
chrII	Nagalakshmi_2008	three_prime_UTR	90220	90468	.	+	.	ID=YBL071W-A_3UTR;Name=YBL071W-A_3UTR;Parent=YBL071W-A;log2_transcription_level=NA
chrII	SGD	gene	90216	90525	.	-	.	ID=YBL071C;Name=YBL071C;Note=Dubious open reading frame%2C predicted protein contains a peroxisomal targeting signal;Ontology_term=GO:0003674,GO:0005575,GO:0008150;dbxref=SGD:S000000167;orf_classification=Dubious
chrII	SGD	CDS	90216	90525	.	-	0	Name=YBL071C;Note=Dubious open reading frame%2C predicted protein contains a peroxisomal targeting signal;Ontology_term=GO:0003674,GO:0005575,GO:0008150;Parent=YBL071C;dbxref=SGD:S000000167;orf_classification=Dubious
chrII	SGD	gene	90599	90919	.	-	.	ID=YBL070C;Name=YBL070C;Note=Dubious open reading frame unlikely to encode a protein%2C based on available experimental and comparative sequence data;Ontology_term=GO:0003674,GO:0005575,GO:0008150;dbxref=SGD:S000000166;orf_classification=Dubious
chrII	SGD	CDS	90599	90919	.	-	0	Name=YBL070C;Note=Dubious open reading frame unlikely to encode a protein%2C based on available experimental and comparative sequence data;Ontology_term=GO:0003674,GO:0005575,GO:0008150;Parent=YBL070C;dbxref=SGD:S000000166;orf_classification=Dubious
chrII	SGD	gene	90678	92106	.	+	.	Alias=AST1;ID=YBL069W;Name=YBL069W;Note=Peripheral membrane protein that interacts with the plasma membrane ATPase Pma1p and has a role in its targeting to the plasma membrane%2C possibly by influencing its incorporation into lipid rafts;Ontology_term=GO:0003674,GO:0006612,GO:0019898;dbxref=SGD:S000000165;gene=AST1;orf_classification=Verified
chrII	SGD	CDS	90735	92024	.	+	0	Alias=AST1;Name=YBL069W;Note=Peripheral membrane protein that interacts with the plasma membrane ATPase Pma1p and has a role in its targeting to the plasma membrane%2C possibly by influencing its incorporation into lipid rafts;Ontology_term=GO:0003674,GO:0006612,GO:0019898;Parent=YBL069W;dbxref=SGD:S000000165;gene=AST1;orf_classification=Verified
chrII	Nagalakshmi_2008	three_prime_UTR	92025	92106	.	+	.	ID=YBL069W_3UTR;Name=YBL069W_3UTR;Parent=YBL069W;log2_transcription_level=6.04439411935845
chrII	SGD	gene	91788	92106	.	+	.	ID=YBL068W-A;Name=YBL068W-A;Note=Dubious open reading frame unlikely to encode a protein%3B identified by fungal homology and RT-PCR;Ontology_term=GO:0003674,GO:0005575,GO:0008150;dbxref=SGD:S000028530;orf_classification=Dubious
chrII	SGD	CDS	91788	92024	.	+	0	Name=YBL068W-A;Note=Dubious open reading frame unlikely to encode a protein%3B identified by fungal homology and RT-PCR;Ontology_term=GO:0003674,GO:0005575,GO:0008150;Parent=YBL068W-A;dbxref=SGD:S000028530;orf_classification=Dubious
chrII	Nagalakshmi_2008	three_prime_UTR	92025	92106	.	+	.	ID=YBL068W-A_3UTR;Name=YBL068W-A_3UTR;Parent=YBL068W-A;log2_transcription_level=4.6724253419715
chrII	SGD	gene	92358	93473	.	+	.	Alias=PRS4;ID=YBL068W;Name=YBL068W;Note=5-phospho-ribosyl-1%28alpha%29-pyrophosphate synthetase%2C synthesizes PRPP%2C which is required for nucleotide%2C histidine%2C and tryptophan biosynthesis%3B one of five related enzymes%2C which are active as heteromultimeric complexes;Ontology_term=GO:0004749,GO:0005737,GO:0006015,GO:0031505;dbxref=SGD:S000000164;gene=PRS4;orf_classification=Verified
chrII	Nagalakshmi_2008	five_prime_UTR	92358	92408	.	+	.	ID=YBL068W_5UTR;Name=YBL068W_5UTR;Note=NA;Parent=YBL068W;log2_transcription_level=5.12928301694497
chrII	SGD	CDS	92409	93389	.	+	0	Alias=PRS4;Name=YBL068W;Note=5-phospho-ribosyl-1%28alpha%29-pyrophosphate synthetase%2C synthesizes PRPP%2C which is required for nucleotide%2C histidine%2C and tryptophan biosynthesis%3B one of five related enzymes%2C which are active as heteromultimeric complexes;Ontology_term=GO:0004749,GO:0005737,GO:0006015,GO:0031505;Parent=YBL068W;dbxref=SGD:S000000164;gene=PRS4;orf_classification=Verified
chrII	Nagalakshmi_2008	three_prime_UTR	93390	93473	.	+	.	ID=YBL068W_3UTR;Name=YBL068W_3UTR;Parent=YBL068W;log2_transcription_level=4.75488750216347
chrII	SGD	gene	93530	96144	.	-	.	Alias=UBP13;ID=YBL067C;Name=YBL067C;Note=Putative ubiquitin carboxyl-terminal hydrolase%2C ubiquitin-specific protease that cleaves ubiquitin-protein fusions;Ontology_term=GO:0004843,GO:0005575,GO:0008150;dbxref=SGD:S000000163;gene=UBP13;orf_classification=Verified
chrII	Nagalakshmi_2008	three_prime_UTR	93530	93633	.	-	.	ID=YBL067C_3UTR;Name=YBL067C_3UTR;Parent=YBL067C;log2_transcription_level=4.04439411935845
chrII	SGD	CDS	93634	95877	.	-	0	Alias=UBP13;Name=YBL067C;Note=Putative ubiquitin carboxyl-terminal hydrolase%2C ubiquitin-specific protease that cleaves ubiquitin-protein fusions;Ontology_term=GO:0004843,GO:0005575,GO:0008150;Parent=YBL067C;dbxref=SGD:S000000163;gene=UBP13;orf_classification=Verified
chrII	Nagalakshmi_2008	five_prime_UTR	95878	96144	.	-	.	ID=YBL067C_5UTR;Name=YBL067C_5UTR;Note=NA;Parent=YBL067C;log2_transcription_level=4.04439411935845
chrII	SGD	gene	96664	100110	.	-	.	Alias=SEF1;ID=YBL066C;Name=YBL066C;Note=Putative transcription factor%2C has homolog in Kluyveromyces lactis;Ontology_term=GO:0003674,GO:0005575,GO:0008150;dbxref=SGD:S000000162;gene=SEF1;orf_classification=Verified
chrII	SGD	CDS	96664	100110	.	-	0	Alias=SEF1;Name=YBL066C;Note=Putative transcription factor%2C has homolog in Kluyveromyces lactis;Ontology_term=GO:0003674,GO:0005575,GO:0008150;Parent=YBL066C;dbxref=SGD:S000000162;gene=SEF1;orf_classification=Verified
chrII	SGD	gene	99958	100302	.	+	.	ID=YBL065W;Name=YBL065W;Note=Dubious open reading frame unlikely to encode a protein%2C based on available experimental and comparative sequence data%3B partially overlaps verified ORF SEF1/YBL066C%3B YBL065W is a non-essential gene;Ontology_term=GO:0003674,GO:0005575,GO:0008150;dbxref=SGD:S000000161;orf_classification=Dubious
chrII	SGD	CDS	99958	100302	.	+	0	Name=YBL065W;Note=Dubious open reading frame unlikely to encode a protein%2C based on available experimental and comparative sequence data%3B partially overlaps verified ORF SEF1/YBL066C%3B YBL065W is a non-essential gene;Ontology_term=GO:0003674,GO:0005575,GO:0008150;Parent=YBL065W;dbxref=SGD:S000000161;orf_classification=Dubious
chrII	SGD	gene	100317	101184	.	-	.	Alias=PRX1;ID=YBL064C;Name=YBL064C;Note=Mitochondrial peroxiredoxin %281-Cys Prx%29 with thioredoxin peroxidase activity%2C has a role in reduction of hydroperoxides%3B reactivation requires Trr2p and glutathione%3B induced during respiratory growth and oxidative stress%3B phosphorylated;Ontology_term=GO:0005739,GO:0008379,GO:0034599,GO:0045454,GO:0046686;dbxref=SGD:S000000160;gene=PRX1;orf_class…
chrII	Nagalakshmi_2008	three_prime_UTR	100317	100365	.	-	.	ID=YBL064C_3UTR;Name=YBL064C_3UTR;Parent=YBL064C;log2_transcription_level=NA
chrII	SGD	CDS	100366	101151	.	-	0	Alias=PRX1;Name=YBL064C;Note=Mitochondrial peroxiredoxin %281-Cys Prx%29 with thioredoxin peroxidase activity%2C has a role in reduction of hydroperoxides%3B reactivation requires Trr2p and glutathione%3B induced during respiratory growth and oxidative stress%3B phosphorylated;Ontology_term=GO:0005739,GO:0008379,GO:0034599,GO:0045454,GO:0046686;Parent=YBL064C;dbxref=SGD:S000000160;gene=PRX1;orf_c…
chrII	Nagalakshmi_2008	five_prime_UTR	101152	101184	.	-	.	ID=YBL064C_5UTR;Name=YBL064C_5UTR;Note=NA;Parent=YBL064C;log2_transcription_level=NA
chrII	SGD	gene	101881	105216	.	+	.	Alias=KIP1,CIN9;ID=YBL063W;Name=YBL063W;Note=Kinesin-related motor protein required for mitotic spindle assembly%2C chromosome segregation%2C and 2 micron plasmid partitioning%3B functionally redundant with Cin8p for chromosomal but not plasmid functions;Ontology_term=GO:0000070,GO:0000073,GO:0000092,GO:0003777,GO:0005200,GO:0005816,GO:0005871,GO:0005876,GO:0007019,GO:0030541;dbxref=SGD:S00000015…
chrII	SGD	CDS	101881	105216	.	+	0	Alias=KIP1,CIN9;Name=YBL063W;Note=Kinesin-related motor protein required for mitotic spindle assembly%2C chromosome segregation%2C and 2 micron plasmid partitioning%3B functionally redundant with Cin8p for chromosomal but not plasmid functions;Ontology_term=GO:0000070,GO:0000073,GO:0000092,GO:0003777,GO:0005200,GO:0005816,GO:0005871,GO:0005876,GO:0007019,GO:0030541;Parent=YBL063W;dbxref=SGD:S0000…
chrII	SGD	gene	105303	105683	.	+	.	ID=YBL062W;Name=YBL062W;Note=Dubious open reading frame unlikely to encode a protein%2C based on available experimental and comparative sequence data;Ontology_term=GO:0003674,GO:0005575,GO:0008150;dbxref=SGD:S000000158;orf_classification=Dubious
chrII	SGD	CDS	105303	105683	.	+	0	Name=YBL062W;Note=Dubious open reading frame unlikely to encode a protein%2C based on available experimental and comparative sequence data;Ontology_term=GO:0003674,GO:0005575,GO:0008150;Parent=YBL062W;dbxref=SGD:S000000158;orf_classification=Dubious
chrII	SGD	gene	105232	107502	.	-	.	Alias=SKT5,CAL2,CHS4,CSD4;ID=YBL061C;Name=YBL061C;Note=Activator of Chs3p %28chitin synthase III%29%2C recruits Chs3p to the bud neck via interaction with Bni4p%3B has similarity to Shc1p%2C which activates Chs3p during sporulation;Ontology_term=GO:0000131,GO:0000144,GO:0000910,GO:0005935,GO:0006970,GO:0008047,GO:0034221;dbxref=SGD:S000000157;gene=SKT5;orf_classification=Verified
chrII	Nagalakshmi_2008	three_prime_UTR	105232	105310	.	-	.	ID=YBL061C_3UTR;Name=YBL061C_3UTR;Parent=YBL061C;log2_transcription_level=NA
chrII	SGD	CDS	105311	107401	.	-	0	Alias=SKT5,CAL2,CHS4,CSD4;Name=YBL061C;Note=Activator of Chs3p %28chitin synthase III%29%2C recruits Chs3p to the bud neck via interaction with Bni4p%3B has similarity to Shc1p%2C which activates Chs3p during sporulation;Ontology_term=GO:0000131,GO:0000144,GO:0000910,GO:0005935,GO:0006970,GO:0008047,GO:0034221;Parent=YBL061C;dbxref=SGD:S000000157;gene=SKT5;orf_classification=Verified
chrII	Nagalakshmi_2008	five_prime_UTR	107402	107502	.	-	.	ID=YBL061C_5UTR;Name=YBL061C_5UTR;Note=NA;Parent=YBL061C;log2_transcription_level=NA
chrII	SGD	gene	107867	110036	.	+	.	Alias=YEL1;ID=YBL060W;Name=YBL060W;Note=Guanine nucleotide exchange factor specific for Arf3p%3B localized to the bud neck and tip%3B required for localization of Arf3p to the bud neck and tip;Ontology_term=GO:0005086,GO:0005737,GO:0005934,GO:0005935,GO:0008104,GO:0010513,GO:0051666;dbxref=SGD:S000000156;gene=YEL1;orf_classification=Verified
chrII	Nagalakshmi_2008	five_prime_UTR	107867	107926	.	+	.	ID=YBL060W_5UTR;Name=YBL060W_5UTR;Note=NA;Parent=YBL060W;log2_transcription_level=4.83289001416474
chrII	SGD	CDS	107927	109990	.	+	0	Alias=YEL1;Name=YBL060W;Note=Guanine nucleotide exchange factor specific for Arf3p%3B localized to the bud neck and tip%3B required for localization of Arf3p to the bud neck and tip;Ontology_term=GO:0005086,GO:0005737,GO:0005934,GO:0005935,GO:0008104,GO:0010513,GO:0051666;Parent=YBL060W;dbxref=SGD:S000000156;gene=YEL1;orf_classification=Verified
chrII	Nagalakshmi_2008	three_prime_UTR	109991	110036	.	+	.	ID=YBL060W_3UTR;Name=YBL060W_3UTR;Parent=YBL060W;log2_transcription_level=6.22881869049588
chrII	SGD	gene	110120	110548	.	-	.	Alias=CMC2;ID=YBL059C-A;Name=YBL059C-A;Note=Protein of the mitochondrial intermembrane space with a role in respiratory chain complex assembly or maintenance%3B contains twin Cx9C motifs that can form coiled coil-helix-coiled-coil helix fold;Ontology_term=GO:0003674,GO:0005634,GO:0005737,GO:0005758,GO:0033108;dbxref=SGD:S000007488;gene=CMC2;orf_classification=Verified
chrII	SGD	CDS	110120	110415	.	-	2	Alias=CMC2;Name=YBL059C-A;Note=Protein of the mitochondrial intermembrane space with a role in respiratory chain complex assembly or maintenance%3B contains twin Cx9C motifs that can form coiled coil-helix-coiled-coil helix fold;Ontology_term=GO:0003674,GO:0005634,GO:0005737,GO:0005758,GO:0033108;Parent=YBL059C-A;dbxref=SGD:S000007488;gene=CMC2;orf_classification=Verified
chrII	SGD	intron	110416	110500	.	-	.	Alias=CMC2;Name=YBL059C-A;Note=Protein of the mitochondrial intermembrane space with a role in respiratory chain complex assembly or maintenance%3B contains twin Cx9C motifs that can form coiled coil-helix-coiled-coil helix fold;Ontology_term=GO:0003674,GO:0005634,GO:0005737,GO:0005758,GO:0033108;Parent=YBL059C-A;dbxref=SGD:S000007488;gene=CMC2;orf_classification=Verified
chrII	SGD	CDS	110501	110534	.	-	0	Alias=CMC2;Name=YBL059C-A;Note=Protein of the mitochondrial intermembrane space with a role in respiratory chain complex assembly or maintenance%3B contains twin Cx9C motifs that can form coiled coil-helix-coiled-coil helix fold;Ontology_term=GO:0003674,GO:0005634,GO:0005737,GO:0005758,GO:0033108;Parent=YBL059C-A;dbxref=SGD:S000007488;gene=CMC2;orf_classification=Verified
chrII	Nagalakshmi_2008	five_prime_UTR	110535	110548	.	-	.	ID=YBL059C-A_5UTR;Name=YBL059C-A_5UTR;Note=NA;Parent=YBL059C-A;log2_transcription_level=5.3037807481771
chrII	SGD	gene	110589	111272	.	+	.	ID=YBL059W;Name=YBL059W;Note=Putative protein of unknown function%3B the authentic%2C non-tagged protein is detected in highly purified mitochondria in high-throughput studies;Ontology_term=GO:0003674,GO:0005739,GO:0008150;dbxref=SGD:S000000155;orf_classification=Uncharacterized
chrII	SGD	CDS	110589	110874	.	+	0	Name=YBL059W;Note=Putative protein of unknown function%3B the authentic%2C non-tagged protein is detected in highly purified mitochondria in high-throughput studies;Ontology_term=GO:0003674,GO:0005739,GO:0008150;Parent=YBL059W;dbxref=SGD:S000000155;orf_classification=Uncharacterized
chrII	SGD	intron	110875	110943	.	+	.	Name=YBL059W;Note=Putative protein of unknown function%3B the authentic%2C non-tagged protein is detected in highly purified mitochondria in high-throughput studies;Ontology_term=GO:0003674,GO:0005739,GO:0008150;Parent=YBL059W;dbxref=SGD:S000000155;orf_classification=Uncharacterized
chrII	SGD	CDS	110944	111239	.	+	2	Name=YBL059W;Note=Putative protein of unknown function%3B the authentic%2C non-tagged protein is detected in highly purified mitochondria in high-throughput studies;Ontology_term=GO:0003674,GO:0005739,GO:0008150;Parent=YBL059W;dbxref=SGD:S000000155;orf_classification=Uncharacterized
chrII	Nagalakshmi_2008	three_prime_UTR	111240	111272	.	+	.	ID=YBL059W_3UTR;Name=YBL059W_3UTR;Parent=YBL059W;log2_transcription_level=1
chrII	SGD	gene	111403	112821	.	+	.	Alias=SHP1,UBX1;ID=YBL058W;Name=YBL058W;Note=UBX %28ubiquitin regulatory X%29 domain-containing protein that regulates Glc7p phosphatase activity and interacts with Cdc48p%3B interacts with ubiquitylated proteins in vivo and is required for degradation of a ubiquitylated model substrate;Ontology_term=GO:0000045,GO:0005634,GO:0005737,GO:0005977,GO:0008599,GO:0030437,GO:0031134,GO:0034727,GO:004316…
chrII	Nagalakshmi_2008	five_prime_UTR	111403	111431	.	+	.	ID=YBL058W_5UTR;Name=YBL058W_5UTR;Note=NA;Parent=YBL058W;log2_transcription_level=NA
chrII	SGD	CDS	111432	112703	.	+	0	Alias=SHP1,UBX1;Name=YBL058W;Note=UBX %28ubiquitin regulatory X%29 domain-containing protein that regulates Glc7p phosphatase activity and interacts with Cdc48p%3B interacts with ubiquitylated proteins in vivo and is required for degradation of a ubiquitylated model substrate;Ontology_term=GO:0000045,GO:0005634,GO:0005737,GO:0005977,GO:0008599,GO:0030437,GO:0031134,GO:0034727,GO:0043161;Parent=YB…
chrII	Nagalakshmi_2008	three_prime_UTR	112704	112821	.	+	.	ID=YBL058W_3UTR;Name=YBL058W_3UTR;Parent=YBL058W;log2_transcription_level=7.9915218460757
chrII	SGD	gene	112745	113445	.	-	.	Alias=PTH2;ID=YBL057C;Name=YBL057C;Note=One of two %28see also PTH1%29 mitochondrially-localized peptidyl-tRNA hydrolases%3B negatively regulates the ubiquitin-proteasome pathway via interactions with ubiquitin-like ubiquitin-associated proteins%3B dispensable for cell growth;Ontology_term=GO:0004045,GO:0005737,GO:0005739,GO:0005741,GO:0032435;dbxref=SGD:S000000153;gene=PTH2;orf_classification=Ve…
chrII	Nagalakshmi_2008	three_prime_UTR	112745	112795	.	-	.	ID=YBL057C_3UTR;Name=YBL057C_3UTR;Parent=YBL057C;log2_transcription_level=NA
chrII	SGD	CDS	112796	113422	.	-	0	Alias=PTH2;Name=YBL057C;Note=One of two %28see also PTH1%29 mitochondrially-localized peptidyl-tRNA hydrolases%3B negatively regulates the ubiquitin-proteasome pathway via interactions with ubiquitin-like ubiquitin-associated proteins%3B dispensable for cell growth;Ontology_term=GO:0004045,GO:0005737,GO:0005739,GO:0005741,GO:0032435;Parent=YBL057C;dbxref=SGD:S000000153;gene=PTH2;orf_classificatio…
chrII	SGD	gene	113676	115557	.	+	.	Alias=PTC3;ID=YBL056W;Name=YBL056W;Note=Type 2C protein phosphatase %28PP2C%29%3B dephosphorylates Hog1p %28see also Ptc2p%29 to limit maximal kinase activity induced by osmotic stress%3B dephosphorylates T169 phosphorylated Cdc28p %28see also Ptc2p%29%3B role in DNA checkpoint inactivation;Ontology_term=GO:0000079,GO:0000173,GO:0004722,GO:0005634,GO:0005737,GO:0006470;dbxref=SGD:S000000152;gene=…
chrII	Nagalakshmi_2008	five_prime_UTR	113676	113756	.	+	.	ID=YBL056W_5UTR;Name=YBL056W_5UTR;Note=NA;Parent=YBL056W;log2_transcription_level=6.90086680798075
chrII	SGD	CDS	113757	115163	.	+	0	Alias=PTC3;Name=YBL056W;Note=Type 2C protein phosphatase %28PP2C%29%3B dephosphorylates Hog1p %28see also Ptc2p%29 to limit maximal kinase activity induced by osmotic stress%3B dephosphorylates T169 phosphorylated Cdc28p %28see also Ptc2p%29%3B role in DNA checkpoint inactivation;Ontology_term=GO:0000079,GO:0000173,GO:0004722,GO:0005634,GO:0005737,GO:0006470;Parent=YBL056W;dbxref=SGD:S000000152;g…
chrII	Nagalakshmi_2008	three_prime_UTR	115164	115557	.	+	.	ID=YBL056W_3UTR;Name=YBL056W_3UTR;Parent=YBL056W;log2_transcription_level=NA
chrII	SGD	gene	115497	116916	.	-	.	Alias=Tat-D;ID=YBL055C;Name=YBL055C;Note=3%27--%3E5%27 exonuclease and endonuclease with a possible role in apoptosis%3B has similarity to mammalian and C. elegans apoptotic nucleases;Ontology_term=GO:0004519,GO:0005737,GO:0006309,GO:0008296,GO:0034599;dbxref=SGD:S000000151;orf_classification=Verified
chrII	Nagalakshmi_2008	three_prime_UTR	115497	115567	.	-	.	ID=YBL055C_3UTR;Name=YBL055C_3UTR;Parent=YBL055C;log2_transcription_level=5.3037807481771
chrII	SGD	CDS	115568	116824	.	-	0	Alias=Tat-D;Name=YBL055C;Note=3%27--%3E5%27 exonuclease and endonuclease with a possible role in apoptosis%3B has similarity to mammalian and C. elegans apoptotic nucleases;Ontology_term=GO:0004519,GO:0005737,GO:0006309,GO:0008296,GO:0034599;Parent=YBL055C;dbxref=SGD:S000000151;orf_classification=Verified
chrII	Nagalakshmi_2008	five_prime_UTR	116828	116916	.	-	.	ID=YBL055C_5UTR;Name=YBL055C_5UTR;Note=NA;Parent=YBL055C;log2_transcription_level=5.3037807481771
chrII	SGD	gene	117481	119354	.	+	.	Alias=TOD6,PBF1;ID=YBL054W;Name=YBL054W;Note=PAC motif binding protein involved in rRNA and ribosome biogenesis%3B subunit of the RPD3L histone deacetylase complex%3B Myb-like HTH transcription factor%2C similar to Dot6p%3B hypophosphorylated by rapamycin treatment in a Sch9p-dependent manne;Ontology_term=GO:0005634,GO:0005737,GO:0006357,GO:0033698,GO:0043565,GO:0070210;dbxref=SGD:S000000150;gene…
chrII	Nagalakshmi_2008	five_prime_UTR	117481	117581	.	+	.	ID=YBL054W_5UTR;Name=YBL054W_5UTR;Note=NA;Parent=YBL054W;log2_transcription_level=2.90689059560852
chrII	SGD	CDS	117582	119159	.	+	0	Alias=TOD6,PBF1;Name=YBL054W;Note=PAC motif binding protein involved in rRNA and ribosome biogenesis%3B subunit of the RPD3L histone deacetylase complex%3B Myb-like HTH transcription factor%2C similar to Dot6p%3B hypophosphorylated by rapamycin treatment in a Sch9p-dependent manne;Ontology_term=GO:0005634,GO:0005737,GO:0006357,GO:0033698,GO:0043565,GO:0070210;Parent=YBL054W;dbxref=SGD:S000000150;…
chrII	Nagalakshmi_2008	three_prime_UTR	119160	119354	.	+	.	ID=YBL054W_3UTR;Name=YBL054W_3UTR;Parent=YBL054W;log2_transcription_level=NA
chrII	SGD	gene	119328	119702	.	+	.	ID=YBL053W;Name=YBL053W;Note=Dubious open reading frame unlikely to encode a protein%2C based on available experimental and comparative sequence data;Ontology_term=GO:0003674,GO:0005575,GO:0008150;dbxref=SGD:S000000149;orf_classification=Dubious
chrII	SGD	CDS	119328	119702	.	+	0	Name=YBL053W;Note=Dubious open reading frame unlikely to encode a protein%2C based on available experimental and comparative sequence data;Ontology_term=GO:0003674,GO:0005575,GO:0008150;Parent=YBL053W;dbxref=SGD:S000000149;orf_classification=Dubious
chrII	SGD	gene	119324	121910	.	-	.	Alias=SAS3;ID=YBL052C;Name=YBL052C;Note=Histone acetyltransferase catalytic subunit of NuA3 complex that acetylates histone H3%2C involved in transcriptional silencing%3B homolog of the mammalian MOZ proto-oncogene%3B mutant has aneuploidy tolerance%3B sas3gcn5 double mutation is lethal;Ontology_term=GO:0004402,GO:0006348,GO:0016568,GO:0016573,GO:0030466,GO:0033100;dbxref=SGD:S000000148;gene=SAS3…
[truncated: 21,297 more rows]
