# Supplementary material for: Disruption of Transcriptional Coactivator Sub1 Leads to Genome-Wide Re-distribution of Clustered Mutations Induced by APOBEC in Active Yeast Genes
Source: PLoS Genet. 2015 May 5;11(5):e1005217. doi: 10.1371/journal.pgen.1005217 (PMC4420506; doi:10.1371/journal.pgen.1005217)
Supplement: S1 Protocol — (INFO) [file pgen.1005217.s012.info]

sample_name	platform	library	library_type	read_length	number_of_pairs	left_reads_trim	right_reads_trim	seq_to_trim
N001-LAN200-wt-NA-NA-RUN1	illumina	TruSeq	PE	101	5234888	6	6	AGATCGGAAGAGC
N002-LAN201-wt-NA-NA-RUN1	illumina	TruSeq	PE	101	6226983	7	7	AGATCGGAAGAGC
N006-LAN211-Can-HAP-NA-RUN1	illumina	TruSeq	PE	101	6502371	8	8	AGATCGGAAGAGC
N007-LAN211-Can-HAP-NA-RUN1	illumina	TruSeq	PE	101	5780060	7	7	AGATCGGAAGAGC
N008-LAN210-wt-NA-NA-RUN2	illumina	TruSeq	PE	101	17150153	8	8	AGATCGGAAGAGC
N010-LAN210-Can-PmCDA1-NA-RUN2-D3	illumina	TruSeq	PE	101	21605845	9	9	AGATCGGAAGAGC
N011-LAN210-Can-PmCDA1-NA-RUN2-D3	illumina	TruSeq	PE	101	19869864	9	8	AGATCGGAAGAGC
N012-LAN210-Can-PmCDA1-NA-RUN2-D3	illumina	TruSeq	PE	101	18020653	7	7	AGATCGGAAGAGC
N013-LAN210-Can-PmCDA1-NA-RUN2-D3	illumina	TruSeq	PE	101	23892781	7	7	AGATCGGAAGAGC
N014-LAN211-Can-HAP-NA-RUN2	illumina	TruSeq	PE	101	13911102	9	9	AGATCGGAAGAGC
N015-LAN211-Can-HAP-NA-RUN2	illumina	TruSeq	PE	101	13871006	9	9	AGATCGGAAGAGC
N016-LAN211-Can-HAP-NA-RUN2	illumina	TruSeq	PE	101	17440688	9	9	AGATCGGAAGAGC
N017-LAN211-Can-HAP-NA-RUN2	illumina	TruSeq	PE	101	16813171	9	9	AGATCGGAAGAGC
N018-LAN211-Can-HAP-NA-RUN2	illumina	TruSeq	PE	101	18857393	9	9	AGATCGGAAGAGC
N019-LAN211-Can-HAP-NA-RUN2	illumina	TruSeq	PE	101	20687770	9	9	AGATCGGAAGAGC
N034-LAN210-Can-A1-Oct12-RUN4-D3	illumina	TruSeq	SE	101	7984266	8	.	AGATCGGAAGAGC
N035-LAN210-Can-A1-Oct12-RUN4-D3	illumina	TruSeq	SE	101	7186383	7	.	AGATCGGAAGAGC
N036-LAN210-FOA-A1-Oct12-RUN4-D3	illumina	TruSeq	SE	101	7657203	9	.	AGATCGGAAGAGC
N037-LAN210-FOA-A1-Oct12-RUN4-D3	illumina	TruSeq	SE	101	7878528	8	.	AGATCGGAAGAGC
N038-LAN210-Can-A3G-Oct12-RUN4-D3	illumina	TruSeq	SE	101	7197835	9	.	AGATCGGAAGAGC
N039-LAN210-Can-A3G-Oct12-RUN4-D3	illumina	TruSeq	SE	101	9282024	8	.	AGATCGGAAGAGC
N040-LAN210-Can-AID-Oct12-RUN4-D3	illumina	TruSeq	SE	101	7650707	9	.	AGATCGGAAGAGC
N041-LAN210-Can-AID-Oct12-RUN4-D3	illumina	TruSeq	SE	101	11564545	6	.	AGATCGGAAGAGC
N050-LAN211-Can-HAP-NA-RUN4	illumina	TruSeq	SE	101	9622309	6	.	AGATCGGAAGAGC
N051-LAN211-Can-HAP-NA-RUN4	illumina	TruSeq	SE	101	9416216	9	.	AGATCGGAAGAGC
N058-LAN210-Can-PmCDA1-Feb13-RUN5-D3	illumina	TruSeq	PE	101	13191103	8	10	AGATCGGAAGAGC
N059-LAN210-FOA-PmCDA1-Feb13-RUN5-D3	illumina	TruSeq	PE	101	15389092	8	8	AGATCGGAAGAGC
N060-LAN210-FOA-PmCDA1-Feb13-RUN5-D3	illumina	TruSeq	PE	101	13170920	8	10	AGATCGGAAGAGC
N061-LAN210-Can-PmCDA1-NA-RUN5-D3	illumina	TruSeq	PE	101	13476433	7	7	AGATCGGAAGAGC
N062-LAN210-Can-PmCDA1-NA-RUN5-D3	illumina	TruSeq	PE	101	13530760	9	10	AGATCGGAAGAGC
N065-LAN210-Can-PmCDA1-NA-RUN6-D3	illumina	Nextera_XT	PE	101	4568735	16	16	CTGTCTCTTATACACATCT
N066-LAN210-Can-PmCDA1-NA-RUN6-D3	illumina	Nextera_XT	PE	101	4358489	16	16	CTGTCTCTTATACACATCT
N067-LAN210_sub1KanMX-Can-PmCDA1-NA-RUN6-D3	illumina	Nextera_XT	PE	101	2210714	16	16	CTGTCTCTTATACACATCT
N068-LAN210_sub1KanMX-Can-PmCDA1-NA-RUN6-D3	illumina	Nextera_XT	PE	101	4949673	16	16	CTGTCTCTTATACACATCT
N069-LAN210_sub1KanMX-Can-PmCDA1-NA-RUN6-D3	illumina	Nextera_XT	PE	101	5577012	16	16	CTGTCTCTTATACACATCT
N070-LAN210-Can-PmCDA1-NA-RUN6-D6	illumina	Nextera_XT	PE	101	6115267	16	16	CTGTCTCTTATACACATCT
N071-LAN210-Can-PmCDA1-NA-RUN6-D6	illumina	Nextera_XT	PE	101	7071365	16	16	CTGTCTCTTATACACATCT
N072-LAN210-Can-PmCDA1-NA-RUN6-D6	illumina	Nextera_XT	PE	101	5785018	16	16	CTGTCTCTTATACACATCT
N073-LAN210-Can-PmCDA1-NA-RUN6-D6	illumina	Nextera_XT	PE	101	6479934	16	16	CTGTCTCTTATACACATCT
N074-LAN210_sub1KanMX-Can-PmCDA1-NA-RUN6-D6	illumina	Nextera_XT	PE	101	5164739	16	16	CTGTCTCTTATACACATCT
N075-LAN210_sub1KanMX-Can-PmCDA1-NA-RUN6-D6	illumina	Nextera_XT	PE	101	8120725	16	16	CTGTCTCTTATACACATCT
N076-LAN210_sub1KanMX-Can-PmCDA1-NA-RUN6-D6	illumina	Nextera_XT	PE	101	4077904	16	16	CTGTCTCTTATACACATCT
N077-LAN210-Can-AID-NA-RUN6-D6	illumina	Nextera_XT	PE	101	4727833	16	16	CTGTCTCTTATACACATCT
N078-LAN210-Can-AID-NA-RUN6-D6	illumina	Nextera_XT	PE	101	4414454	16	16	CTGTCTCTTATACACATCT
N079-LAN210-Can-A1-NA-RUN6-D6	illumina	Nextera_XT	PE	101	3751798	16	16	CTGTCTCTTATACACATCT
N080-LAN210-Can-A1-NA-RUN6-D6	illumina	Nextera_XT	PE	101	4868606	16	16	CTGTCTCTTATACACATCT
N081-LAN210_sub1KanMX-Can-HAP-NA-RUN6	illumina	Nextera_XT	PE	101	2084718	16	16	CTGTCTCTTATACACATCT
N082-LAN210_sub1KanMX-Can-HAP-NA-RUN6	illumina	Nextera_XT	PE	101	3718032	16	16	CTGTCTCTTATACACATCT
N083-LAN210_sub1KanMX-Can-UV-NA-RUN6	illumina	Nextera_XT	PE	101	3963481	16	16	CTGTCTCTTATACACATCT
N084-LAN210_sub1KanMX-Can-UV-NA-RUN6	illumina	Nextera_XT	PE	101	7373341	16	16	CTGTCTCTTATACACATCT
