# Supplementary material for: Disruption of Transcriptional Coactivator Sub1 Leads to Genome-Wide Re-distribution of Clustered Mutations Induced by APOBEC in Active Yeast Genes
Source: PLoS Genet. 2015 May 5;11(5):e1005217. doi: 10.1371/journal.pgen.1005217 (PMC4420506; doi:10.1371/journal.pgen.1005217)
Supplement: S2 Protocol — (ZIP) [file pgen.1005217.s013.zip]

Archive with 2 entries (2 files):
- CDS_region_vars_2.py
- TSS_UTR_CDS_histogram.py
